# Supplementary material for: Genetic dissection of main and epistatic effects of QTL based on augmented triple test cross design
Source: PLoS One. 2017 Dec 14;12(12):e0189054. doi: 10.1371/journal.pone.0189054 (PMC5730204; doi:10.1371/journal.pone.0189054)
Supplement: S8 Supporting Information — (ZIP) [file pone.0189054.s008.zip › z4_1750_0.8_5.csv]

105.61	106	106.14	105.58	106.96	105.71	104.31	104.21	104.61	105.7	106.39	103.65	106.48	105.96	106.71	104.12	105.08	105.84	104.77	105.14	104.7	107.77	107.39	103.91	105.61	106.64	106.42	106.19	104.82	106.34	108.53	106.33	104.95	107.72	106.69	105.5	104.25	105.56	106.07	105.75	106.57	106.16	106.9	105.89	105.84	105.96	106.05	106.03	108.44	104.24
106.4	105.34	105.86	105.74	107.09	105.53	105.04	108.19	106.91	107.66	107.41	105.11	103.5	105.94	108.05	105.29	105.93	106.74	106.99	105.49	105.1	105.57	107.02	105.18	106.27	105.77	106.17	108.25	106	104.54	106.51	107.14	106.36	106.22	106.27	106.45	105.95	107.49	107.61	106.01	106.65	105.2	105.47	106.99	107.31	104.65	102.93	108.6	107.19	107.78
106.85	104.83	104.49	108.5	106.66	105.08	106.64	106.77	106.02	106.23	107.77	105.56	108.35	106.55	106.72	106.94	106.75	105.56	105.77	106.85	106.73	110.04	106.55	103.6	107.37	105.44	105.47	104.73	105.76	107.62	106.52	107.09	104.84	106.07	108.12	104.48	104.73	107.54	104.47	104.91	105.66	107.79	107.67	106.71	106.21	106.02	106.82	105.77	105.95	108.13
99.234	101.66	98.659	98.369	100.69	99.124	102.19	99.83	100.98	97.746	100.73	99.827	102.83	101.26	99.571	100.55	98.544	101.52	100	102.86	100.7	100.75	101.91	101.45	99.13	98.719	97.939	99.901	100.08	101.73	99.569	100.41	100.36	101.3	99.879	98.472	100.15	100.63	100.03	100.83	100.13	100.14	100.87	98.048	101.48	100.26	96.135	99.635	99.962	99.482
98.664	100.76	98.931	98.116	100.18	100.76	102.42	97.599	99.725	100.36	97.683	100.37	98.74	99.73	97.815	100.85	98.829	100.13	98.662	99.18	100.67	97.306	99.538	99.809	99.275	99.525	97.451	99.692	99.206	99.188	98.515	98.99	98.696	99.932	100.69	99.539	100.84	97.448	99.482	100.32	99.996	98.733	100.22	102.18	101.61	102.22	99.332	99.071	99.588	99.68
105.37	103.02	104.89	106.07	102.02	105.31	103.12	104.37	104.52	103.15	105.73	106.17	104.62	103.27	104.72	106.81	102.28	103.56	105.57	104.13	106.93	104.95	103	102.94	105.08	104.26	104.07	103.89	104.11	104.86	104.36	104.94	106.32	104.64	106.87	106.96	107.04	106.1	106.15	103.02	102.61	105.91	102.93	106.03	106.36	104.94	105.42	102.79	105.77	107.99
103.98	105.7	105.44	105.75	107.34	104.21	106.67	107.03	105.97	106.96	106.63	107.65	108.07	106.17	107.57	106.5	105.8	104.03	103.36	105.8	106.36	107.46	106.97	106.18	107.21	106.9	106.36	104.85	108.38	107.2	106.49	106.35	107.08	103.15	104.16	106.23	105.63	105.67	106.06	105.91	107.69	107.51	106.53	106.81	106.61	108.53	107.05	105.55	107.07	104.81
110.6	110.14	110.16	109.63	111.43	109.55	110.54	111.06	108.04	110.55	111.25	112.41	110.1	109.95	112.76	111.56	108.52	112.04	109.18	108.92	110.57	111.58	111.79	111.92	109.72	110.21	110.84	110.38	109.41	111.18	110.37	110.53	110.56	109.76	110.98	109.4	112.57	111.31	110.59	111.61	110.61	109.18	112.9	109.87	111.94	108.63	109.39	111.11	108.58	112.19
115.87	117.52	115.4	115.78	116.31	115.6	118.37	115.36	116.12	117.25	117.68	114.45	116.08	114.42	116.4	115.39	115.6	114.2	117.05	114.36	116.19	115.51	114.81	115.67	116.55	116.3	115.08	116.01	117.37	116.14	115.87	114.9	115.1	117.57	117.06	114.44	117.5	115.53	116.07	116.24	113.9	115.65	114.74	116.6	115.63	115.61	117.76	118.78	116.95	118.06
98.773	101.52	98.219	101.29	97.897	98.855	98.717	101.22	100.93	98.618	98.394	99.054	99.163	101.57	100.42	99.906	100.5	100.72	98.762	98.609	98.479	100.24	100.66	101.6	99.934	101.32	101.05	101.73	100.86	100.15	100.3	99.511	99.986	100.3	100.95	99.948	100.38	101.42	97.346	100.71	101.4	98.372	98.516	100.26	98.395	101.61	101.56	99.003	99.232	99.251
112.65	111.55	109.49	110.54	109.94	109.34	113.28	112.14	110.28	111.24	111.54	112.69	110.99	111.55	110.64	112.8	110.64	112.98	112.37	111.76	111.11	111.58	111.69	112.32	109.81	111.32	110.91	109.76	110.75	111.05	111.96	111.48	112.19	112.73	109.57	110.5	112.17	111.14	110.8	113.13	111.24	111.06	111.51	110.94	112.79	111.48	111.16	110.99	111.71	113.68
103.52	105.11	106.68	106.11	103.09	105.85	107.26	107.95	106.77	104.86	103.99	105.43	107.15	105.05	107.95	104.06	107.75	107.02	104.16	105.01	103.93	105.32	106.14	107.72	106.33	107.6	105.39	106.67	105.6	105.86	107.22	105.77	104.96	104.8	103.34	102.1	106.75	106.78	105.02	104.74	107.05	105.27	105.15	106.53	107.42	103.68	104.58	105.91	104.36	106.04
107.37	106.5	107.26	108.05	105.53	106.59	107.28	108.49	106.77	107.68	104.61	109	104.77	107.76	105.51	105.53	105.92	106.23	105.22	105.81	107.39	106.17	104.42	106.53	107.16	106.43	109.63	107.81	106.4	108.05	106.5	107.16	107.78	107.34	108.53	108.52	107.67	107.38	106.3	108.19	106.69	107.09	107.23	103.78	104.37	105.21	108.76	107.95	107.6	109.36
105.82	106.47	108.25	104.68	107.23	108.44	109.17	109.22	106.63	109.03	105.89	106.05	106.97	107.2	105.68	102.42	107.61	106.65	106.62	106.69	109.01	106.16	108.99	107.36	107.17	108.17	109.16	104.73	109.18	107.75	106.86	106.48	105.59	107.78	105.61	104.91	108.02	106.49	104	106.75	105.97	106.92	107.25	105.75	108.68	106.92	106.34	107.8	108.55	108.45
111.93	108.26	112.64	111.93	112.81	112.33	109.86	109.95	112.65	111.96	113	110.17	109.54	111.1	110.36	112.48	110.78	110.89	112.16	111.12	111.07	112.77	113.44	111.52	113.09	112.63	109.89	112.85	111.47	111.2	113.43	112.68	108.64	112.53	112.07	113.39	111.84	113.64	111.27	109.9	110.8	111.27	110.43	112.42	112.11	111.62	110.28	113.07	107.74	110.04
99.346	97.497	100.04	97.962	100.33	100.39	99.879	98.18	100.51	100.42	100.08	99.545	99.626	100.65	98.662	98.973	100.43	99.156	99.957	100.16	99.58	99.554	102	98.915	101.62	98.577	98.549	100.35	100.98	99.117	98.305	100.94	99.162	98.148	101.58	99.956	98.132	98.761	100.68	99.269	100.89	102.62	100.22	98.602	98.353	100.16	101.64	99.901	101.12	99.243
101.4	104.43	103.51	101.82	104.84	101.46	103.86	106.35	102.37	103.89	105.22	103.91	103.62	102.95	101.99	102.9	100.74	102.98	105.03	104.57	104.83	104.22	101.07	102.63	105.71	104.09	104.36	103.39	103.5	104.92	104.3	106.71	103.16	103.91	104.43	105.66	103.42	105.73	102.6	105.12	107.26	103.53	103.96	103.6	103.15	107.19	101.79	101.03	104.96	102.56
111.41	110.19	109.48	112.54	111.84	111.59	110.35	112.03	112.49	109.46	111.08	110.7	110.88	109.64	111.74	112.02	111.65	110.92	110.79	110.61	110.19	110.85	108.89	112.86	110.31	107.32	109.6	111.24	109.86	110.24	111.09	111.61	110.38	112.84	110.21	109.31	113.63	108.98	111.18	109.6	113.28	111.97	111.5	109.55	112.18	111.3	111.91	111.49	108.65	109.04
105.54	105.39	106.07	106.33	105.47	106.28	105.63	102.01	106.69	104.02	104.65	103.74	105.05	105.45	105.55	105.34	106.85	106.16	106.19	106.88	103.31	105.04	105.41	105.45	106.09	105.68	105.44	106.15	105.92	104.07	105.07	107.33	106.76	104.77	106.77	106.54	105.06	106	105.33	104.39	105.09	104.76	105.79	104.45	105.74	106.21	105.78	105.05	104.57	104.35
104.12	105.82	102.62	107.05	105.74	103.64	104.63	104.52	102.92	105.14	104.77	104.11	104.42	103.3	103.02	105.63	103.83	103.33	102.17	103.25	102.3	104.73	102.21	104.16	104.8	104.67	103.85	105.42	104.79	105	104.15	104.54	102.09	102.95	103.56	105.49	106.23	103.48	104.77	103.61	106.5	104.94	102.19	104.74	103.84	103.73	102.7	104.94	105.19	104.64
111.85	109.94	111.62	108.5	109.54	108.95	110.24	112.31	109.66	111.13	111.41	110.98	109.49	109.85	110.31	109.63	110.41	110.02	111.95	111.52	109.32	111.44	109.83	112.25	108.52	108.65	111.08	111.35	111.63	110.31	109.59	112.87	111.24	113.28	110.33	110.74	110.9	111.31	112.07	109.89	109.81	111.51	112.27	111.58	110.59	110.52	111.78	111.44	110.37	110.47
111.39	110.97	110.12	110.69	113.69	109.3	109.97	114.02	110.89	110.58	110.08	110.31	112.08	109.62	110.86	112.48	113.25	111.71	111.21	112.2	113.39	111.97	113.69	112.49	112.67	112.1	111.54	111.93	111.2	110.63	112.69	110.63	110.25	111.73	110.97	109.98	111.39	111.51	111.95	112.96	111.43	113.69	112.16	113.11	112.3	113.45	112.26	111.32	110.57	113.85
102.69	104.58	105.53	105.78	104.42	105.61	103.63	104.88	102.68	104.8	103.49	104.88	104.14	104.64	105.39	105.29	104.02	103.48	104.72	103.14	104.99	107.44	102.43	103.39	100.88	105.7	104.2	101.27	102.97	101.34	105.61	104.86	105.4	104.51	103.44	104.32	103.39	103.15	105.49	105.47	104.87	105.99	105.1	103.94	104.29	102.8	105.93	104.86	105.98	106.53
103.54	105.09	104.08	104.5	103.55	106.13	104.13	106.34	105.89	105.81	105.04	102.46	105.08	105.52	106.59	106.64	106.8	105.34	104.7	106.62	105.87	104.99	106.38	107.64	106.71	102.6	106.05	103.36	105.12	105.71	104.58	106.4	108.62	103.83	106.28	103.55	104.51	106.96	107.98	105.18	104.08	104.68	104.51	104.79	105.01	105.49	102.72	103.9	104.85	106.79
104.69	105.81	105.23	107	105.5	104.93	104.45	104.26	106.84	105.45	106.77	107.28	106.35	104.23	105.18	104.18	104.62	106.88	104.3	103.89	105.96	104.76	107	104.33	108.63	105.39	108.67	106.53	106.41	107.14	106.44	104.72	105.33	104.51	104.37	104.88	105.65	106.43	105.71	104.66	105.77	105.24	106.49	106.12	105.69	103.41	103.47	106.75	105.25	105.56
104.74	105.31	105.81	105.98	105.92	106.57	107.12	105.72	109.63	106.64	106.77	106.88	107.09	107.48	106.68	104.77	105.89	105.93	107.97	105.98	105.36	107.03	103.77	106.6	108.96	103.29	107.58	105.66	106.12	106.48	106.39	106.19	105.06	105.45	106.04	106.11	104.98	107.11	106.16	106.35	106.76	105.44	108.02	107.64	107.21	106.66	107.51	105.92	105	105.45
100.28	103.99	103.92	103.44	104.71	104.35	105.66	105.35	101.61	104.55	104.67	103.56	105.7	102.53	102.29	103.28	103.56	101.85	103.69	104.12	104.84	103.79	104.77	102.58	101.18	103.68	103.4	104.07	105.17	104.12	104.24	103.07	103.36	104.58	105.02	104.25	104.04	104.11	101.79	106.89	103.01	104.69	105.23	105.84	103.17	104.16	103.34	105.24	101.94	105.48
105.44	105.18	107.06	105.27	106.77	105.44	104.51	105.98	106.44	104.9	107.52	106.25	107.86	104.25	106.87	104.2	104.53	101.86	105.64	104.16	103.15	105.73	106.05	105.53	105.2	105.06	106.35	101.4	106.55	103.42	105	107.12	108.39	103.64	105.63	106.5	105.88	106.52	107.43	105.67	103.71	105.03	106.34	106.52	106.42	106.17	106.3	105.66	105.98	104.9
108.76	112.29	111.61	111.89	109.74	111.81	111.43	110.66	110.23	108.83	111.68	111.85	109.53	110.53	110.7	110.66	108.62	110.99	110	112.96	110.16	112.33	110.11	112.77	110.75	110.86	110.85	110.11	111.77	110.74	112.78	111.43	112.45	112.51	110.34	111.57	112.24	111.9	109.46	109.26	110.34	112.75	111.62	109.74	107.73	110.47	112.59	111.55	112.02	111.13
111.46	111.17	111.67	109.89	109.74	111.72	111.7	112.41	110	113.12	112.2	112.79	113.03	112.07	112.83	113.16	112.22	112.67	111.9	114.24	113.22	111.3	111.34	112.95	111.74	113.98	111.15	112.98	111.58	112.07	109.12	112.72	111.99	109.99	112.48	112.21	111.73	113.44	111.23	112.93	112.02	110.8	111.91	113.19	111.9	115.57	111.98	113.9	112.77	111.79
105.51	106.17	107.41	106.22	107.62	105.43	104.15	104.65	105.7	106.22	108.79	106.5	105.33	105.63	106.82	106.88	105.88	105.54	107.22	108.2	104.39	108.22	105.89	107.62	106.35	107.05	104.37	108.8	106.37	104.11	104.62	106.32	107.9	106.37	105.22	106.18	105.2	106.02	104.45	107.36	105.02	106.92	105.95	106.63	106.05	104.83	108.84	105.79	106.83	107.08
101.47	99.284	101.68	99.168	97.295	98.018	100.16	99.923	102.28	100.44	100.13	100.2	100.22	99.689	101.1	97.941	99.778	98.86	100.68	98.921	97.649	98.72	100.53	99.302	98.07	99.311	99.149	102.02	99.351	99.372	100.16	97.172	99.783	99.758	99.963	100.93	99.046	100.52	99.256	98.794	99.847	101.22	100.81	99.276	98.508	100.32	98.864	99.899	99.804	100.67
107.19	105.83	105.07	106.25	108.69	105.92	105.41	107.6	106.24	106.75	104.6	104.61	106.39	105.19	104.81	106.96	105.49	106.47	107.27	102.73	107.46	104.9	104.8	107.24	104.14	105.68	106.14	106.78	107.16	104.1	105.61	107.05	106.57	106.17	105.45	107.37	104.43	106.96	104.88	105.38	105.38	105.58	106.11	107.16	104.23	104.72	107.42	108.45	107.44	106.79
111.78	110.83	110.22	110.53	109.19	110.89	109.78	109.29	111.68	108.96	110.85	111.29	110.83	111.04	112.22	111.95	111.08	110.6	110.52	111.1	110.24	110.65	113.54	107.03	111.36	108.77	110.55	110.98	108.93	109.86	108.7	111.54	110.36	108.57	110.76	110.64	112.15	109.87	111.3	112.29	109.83	109.05	111.85	109.96	112.18	109.34	112.24	107.57	110.35	110.83
106.27	104.54	106.11	106.98	102.95	107.07	108.42	104.8	103.65	103.2	107.8	106.6	104.87	104.54	104.87	105.3	104.13	104.17	105.64	108.37	106.63	108.8	104.5	104.74	105.94	106.63	106.38	105.55	106.4	103.91	106.31	105.47	106.5	106.44	107.73	107.26	104.93	105.24	104.08	105.75	105.23	103.26	104.9	106.43	105.13	104.75	104.97	104.89	104.95	105.75
106.93	105.91	105.89	107.4	105.79	106.47	108.47	106.61	107.24	108.82	108.84	107.22	108.37	108.17	106.55	106.99	107.44	108.99	106.77	108	108.24	107.4	109.88	107.62	104.75	107.67	107.39	108.06	104.04	107.06	107.43	107.37	105.84	107.88	109.21	107.53	108.49	108.12	106.37	107.6	106.68	107.08	109.75	105.81	108.44	105.27	106.95	107.77	108.42	106.67
109.93	112.74	113	110.2	112.85	112.34	111.19	111.61	112.85	114.11	110.03	109.91	111.16	110.01	109.25	110.9	112.01	113.33	110.59	113.65	107.59	110.84	111.49	110.94	112	109.42	111.2	111.82	112.27	113.58	111.88	110.58	112.21	111.6	112.29	110.21	111.42	110.87	112.69	112.68	110.44	110.63	110.31	111.51	109.42	112.33	112.65	112.3	111.65	111.82
105.56	106.66	105.13	107.7	106.97	106.42	104.75	107.79	106.21	107.45	106.97	105.28	106.16	106.09	106.22	105.57	105.32	105.76	106.11	105.14	107.73	106.44	107.71	106.89	107.26	106.41	106.83	106.41	107.92	108.08	104.69	104.9	106.8	104.95	106.64	104.44	107.08	108.47	105.77	107.79	107.17	104.85	105.69	106.71	103.92	107.18	107.06	103.87	106.27	109.25
100.19	100.76	101.51	100.1	99.647	100.75	98.866	102.33	100.71	100.24	100.6	98.467	98.227	98.552	99.463	97.913	99.703	98.84	101.66	100.97	100.86	100.13	99.405	99.031	99.31	100.09	99.768	98.469	99.748	99.071	99.563	101.15	99.841	99.433	100.13	99.678	96.984	99.541	100.55	97.396	100.92	100.19	100.12	101.13	101.68	99.075	101.28	100.88	101.65	100.94
111	110.83	111.24	109.88	112.66	113.22	110.68	109.13	107.76	111.9	112.79	111.53	109.72	111.37	111.39	112.58	110.23	109.97	111.6	111.83	110.91	111.57	110.62	113.06	111.89	112.15	110.59	110.47	110.16	112.43	112.35	112.24	110.14	111.37	111.36	112.23	110.72	111.23	113.15	109.89	111.12	113.39	109.99	111.4	109.48	111.59	111.8	112.11	111.16	110.76
106.34	107.71	104.86	105.92	103.03	104.04	105.17	105.98	108.04	104.64	105.96	106.45	105.82	105.95	107.63	104.23	106.61	106.84	105.24	106.99	103.53	103.72	106.35	105.94	104.39	105.67	106.79	106.06	106.21	102.9	105.46	106.45	106.15	106.4	106.91	103.75	106.12	105.21	105.82	106.53	104.24	105.54	103.61	104.76	103.94	104.4	107.46	106.36	102.76	103.72
104.89	107.46	107.1	106.24	106.79	106.21	106.4	106.42	107.97	107.42	106.85	105.6	108.7	105.7	106.64	107.22	107.21	106.09	108.42	107.39	108.26	105	108.53	105.88	106.76	108.98	104.97	106.88	107.53	106.51	105.16	107	108.46	106.15	108.12	104.64	105.18	107.62	106.46	107.21	108.9	109.49	106.81	106.69	106.87	107.5	107.57	108.93	105.71	107.3
104.56	106.2	106.66	107.29	108.28	103.45	106.84	105.99	107.16	104.17	105.94	109.61	104.1	106.61	107.24	106.7	103.43	103.53	105.96	107.87	106.68	107.25	107.09	105.25	106.65	106.07	107.08	108.52	105.46	104.76	106.49	106.9	105.66	106.58	107.12	108.06	106.81	105.83	106.82	108.72	105.87	107.61	104.92	106.56	106.36	106.02	108.39	105.33	106.84	107.82
106.43	108.29	105.16	103.47	107.24	108.16	106.24	104.88	104.68	106.35	103.67	103.51	107.61	106.34	105.06	106.37	105.68	103.48	105.66	105.05	106.81	104.84	103.17	105.42	107.31	105.48	104.27	104.96	103.21	107.15	104.1	106.63	104	106.22	103.55	105.18	106.39	105.68	105.29	104.5	104.6	102.79	104.51	104.41	107.12	105.97	105.67	106.84	102.48	105.01
104.38	104.87	105.67	104.85	106.61	108.17	105.12	106.46	108.76	105.71	105.43	105.37	104.42	107.97	107.88	106.15	104.99	105.48	104.72	103.37	104.57	103.03	105.98	104.29	104.72	103.87	104.77	105.43	106.35	104.91	104.23	107.12	106.21	108.2	108.24	106.01	107.93	104.93	107.09	106.52	105.29	105.3	105.54	105.38	104.98	104.34	106	105.01	105.87	105.1
103.17	106.41	102.2	105.19	104.3	107.45	104.78	107.23	105.38	103.99	106.72	106.55	105.04	105.23	105.71	104.9	104.71	105.35	103.96	103.85	104.31	104.59	105.22	106.79	104.44	106.42	105.19	107.31	104.79	102.6	107.15	105.32	105.92	106.4	104.15	104.74	106.1	107.64	106.02	104.59	106.31	105.7	103.87	104.91	107.31	104.56	104.98	105.76	106.99	105.7
103.06	97.408	98.295	101.02	99.691	98.467	100.76	100.17	100.79	101.54	99.832	101.49	100.1	97.053	101.96	102.5	97.719	99.867	101.98	102.55	100.15	99.186	100.35	100.78	100.21	99.563	98.826	100.46	99.754	100.58	102.02	100.38	99.112	100.28	97.858	98.85	101.55	99.395	101.56	100.82	100.91	103.67	99.068	101.83	100.26	101.17	101.92	100.78	101.1	98.854
110.48	108.33	111.14	110.91	112.7	110.91	112.34	112.08	111.97	112.15	109.37	109.51	112.34	110.34	112.06	113.44	109.45	110.17	111.08	112.42	111.73	109.22	111.52	110.2	110.26	109.43	110.1	111.8	113.25	110.17	111.24	113.26	110.4	111.48	111.65	113.64	111.41	111.11	109.4	112.48	109.27	112.13	109.84	113.14	110.17	110.73	108.1	111.34	110.12	110.78
111.89	112.19	112.98	111.01	112.74	111.89	113.56	111.84	111.22	112.65	112.78	111.81	109.78	113.34	111.27	113.63	111.34	111.55	110.8	109.55	110.92	111.58	112.39	112.11	113.12	112.26	114.24	110.89	111.57	113.6	113.12	110.2	111.65	113.96	110.72	110.93	112.51	113.46	112.61	111.34	111.67	110.88	112.05	112.38	110.43	112.59	112.82	112.96	111.06	113.29
105.07	104.16	105.9	108.69	104.5	106.76	107.09	106.09	106.06	105.13	106.88	108.43	106.14	106.68	106.68	105.06	106.45	108.49	106.49	107.87	107.02	105.24	105.57	108.29	107.11	106.32	106.7	105.73	106.52	106.91	107.14	105.15	105.25	107.76	105.54	105.44	105.59	106.84	106.35	105.19	104.55	105.58	106.04	107.11	107.76	106.6	106.61	107.74	106.94	107.55
99.227	98.899	99.944	98.248	98.773	98.181	101.46	98.741	98.512	99.358	100.2	99.092	99.404	101.13	102.94	97.695	97.42	99.32	99.146	100.43	99.651	103.56	100.43	98.496	99.448	99.449	99.318	97.773	97.207	99.333	101.17	101.43	100.5	99.746	98.988	99.708	98.565	100.66	99.857	100.24	98.312	101.36	98.44	99.503	100.81	99.192	101.68	99.743	100.16	101.24
112.03	108.49	109.16	111.62	111.43	109.48	112.15	112.19	111.9	108.51	109.46	113.53	112.5	111.19	113.02	112.96	111.02	110.08	111.19	109.61	113.63	113.08	109.51	110.17	111.83	112.16	110.68	114.39	110.47	112.38	111.86	111.37	112.2	108.75	110.32	109.33	111.73	113	113.56	112.01	110.77	112.45	111.75	112.87	113.4	113.73	112.39	111.36	112.12	111.63
117.3	117.84	117.12	117.8	116.66	121.9	117.45	116.63	117.65	116.89	117.75	115.96	119.98	117.01	118.53	117.55	113.98	118.64	116.85	117.26	118.96	119.77	117.01	118.19	116.58	118.49	115.94	116.63	117.49	115.73	117.39	118.86	116.89	117.38	115.22	116.31	118.54	119.63	116.81	119.02	116.79	117.03	115.53	116.83	116.4	118.97	115.53	116.54	118.68	116.67
109.5	110.28	110.78	111.27	109.83	108.89	112.21	111.08	109.02	108.33	109.77	110.87	111.58	109.31	111.2	109.97	110.9	110.06	111.86	108.63	112.74	111.71	111.32	109.01	111.54	111.23	110.41	112.24	112.25	112.91	108.2	110.39	109.94	110.86	109.53	110.35	109.3	110.65	113.98	109.33	107.66	111.36	111.15	109.78	107.89	110	109.7	109.97	111.18	110.29
104.87	104.88	107.64	104.8	104.54	106.07	107.56	105.62	105.47	106.98	105.23	108.25	108.85	104.56	107.46	104.53	105.34	107.12	107.19	107.38	105.52	109.46	103.57	104.47	105.41	107.57	106.07	105.43	104.73	104.83	106.25	106.95	108.35	107.31	108.11	106.81	105.39	106.73	106.19	107.32	104.2	105.73	105.98	105.72	106.4	108.61	106.48	106.78	104.01	105.25
112.16	110.06	111.15	109.44	112.08	113.42	109.01	113.34	112.48	112.12	112.13	110.85	111.23	113.56	112.37	113.45	108.73	110.75	108.89	109.44	110.51	114	113.3	112.77	111.43	111.74	112.19	112.98	110.81	111.51	111.95	112.85	112.55	110.98	111.57	111.09	113.36	109.28	112.4	112.9	112.94	111.19	112.37	113.32	111.42	113.32	110.69	109.58	111.89	110.67
112.68	111.7	110.48	112.92	109.65	111.87	112.53	114.72	111.25	109.72	110.76	110.58	114.04	110.94	113.36	112.06	110.95	112.21	112.34	113.08	111.42	111.05	112.25	109.29	108.96	112.07	111.18	112.33	109.93	110.2	110.5	111.9	112.28	112.86	110.3	111.51	110.33	111.95	110.74	109.48	113.76	109.97	111.62	109.84	109.88	112.39	108.56	110.94	111.46	112.25
112.34	113.53	112.72	111.08	111.78	112.5	113.1	109.44	111.03	112.19	111.45	113.06	112.79	113.22	113.58	111.9	110.82	110.66	114.31	113	112.73	111.7	112.49	110.12	112.84	112.19	110.69	110.73	113.7	112.8	113.3	111.45	112.01	111.8	112.92	110.99	113.06	111.03	111	112.23	113.85	111.7	112.57	112.37	111.53	111.43	113.26	112.47	109.15	111.41
100.23	99.441	98.624	97.572	98.973	103.43	100.15	96.349	100.96	99.322	100.19	100.3	98.785	99.228	96.404	98.891	99.542	100.91	98.203	97.519	100.47	101.79	100.36	100.09	100.32	99.174	99.769	98.455	98.824	98.907	99.224	101.52	101.4	98.426	99.897	101.37	99.154	101.52	100.47	99.625	99.12	98.322	101.66	101.22	102.09	99.725	99.817	99.984	101.81	99.913
107.93	103.87	107.08	106.3	107.46	105	105.64	107.18	106.03	102.43	107.9	105.38	108.45	106.2	107.1	105.46	104.83	107.52	107.27	105.04	104.12	107.14	108.17	107.18	105.3	106.8	106.07	103.78	107.69	105.38	105.61	103.73	107.7	106.85	107.25	106.47	104.56	104.74	106.4	108.03	107.93	104	106.31	106.89	106.74	104.78	106.4	106.42	106.69	106.43
109.86	112.71	114.3	108.1	111.05	110.6	111.48	110.54	112.73	112.93	112.51	112.53	113.53	113.15	110.14	111.12	112.12	112.46	111.56	111.84	114.58	113.2	110.22	112.64	109.74	112.61	111.59	112.78	111.96	109.47	110.96	112.93	114.62	111.31	112.16	111.27	114.78	113.53	111.49	114.98	110.94	111.42	111.56	111.21	111.09	112.52	109.43	109.68	112.16	112.84
98.921	100.78	99.467	100.03	100.85	99.975	100.36	99.95	98.74	100.51	102.4	101.77	100.43	100.48	101.02	97.382	100.96	100.14	97.599	100.98	100.84	98.57	101.52	99.958	99.88	100.6	99.645	102.18	101.5	98.521	100.12	96.767	100.71	99.809	97.107	99.799	100.55	101.08	99.593	97.733	99.93	100.63	101.57	98.881	98.358	96.431	97.375	99.762	101.31	102.54
104.49	105.02	105.72	105.43	108.02	104.88	106.79	105.18	107.1	106.39	106.71	107.69	105.98	105.25	105.32	104.91	105.66	106.16	105.68	107.06	104.41	105.37	105.62	105.15	106.84	107.16	105.37	104.67	106.45	104.59	104.39	106.4	104.3	103.1	106.26	106.54	102.51	105.4	105.92	106.12	105.23	104.73	106.98	107.77	106.25	104.61	105.3	105.89	105.53	106.3
105.9	107.11	106.39	107.14	108.12	106.47	105.91	107.12	104.54	106.21	106.07	105.09	106.75	104.49	108.57	107.16	107.66	107.63	106.78	105.65	107.17	105.43	105.86	104.33	105.34	103.96	109.37	106.74	105.59	106.13	105.13	106.33	107.36	106.01	107.4	107.91	107	105.59	105.53	105.9	106.15	106.8	105.32	106.21	105.96	106.86	105.96	104.23	105.4	105.96
102.28	105.75	104.53	103.84	106.11	103.2	104.63	104.86	104.38	106.38	103.32	106.03	104.72	107.2	104.82	103.75	104.76	107.79	103.43	102.82	102.81	105.7	105.42	103.79	104.86	103.79	103.52	106.03	105.85	104.87	105.96	103.46	102.85	101.9	106.55	105.56	105.65	103.56	104.51	106.15	102.16	106.06	104.66	103.95	103.93	103.74	105.66	104.23	105.29	107.61
102.06	100.14	101.52	100.61	99.035	100.09	97.994	101.86	100.96	100.39	98.007	101.63	102.25	99.849	100.89	103.16	99.526	100.05	99.511	98.501	101.34	100.97	101.53	100.1	100.25	102.15	100.49	100.5	102.77	101.45	100.65	102.24	101	100.72	100.41	103.14	100.17	98.848	99.421	101.29	102.01	100.33	101.41	98.983	102.06	99.911	99.865	98.569	100.54	101.5
106.57	102.58	103.21	105.16	104.88	103.23	105.36	104.94	105.23	102.72	104.7	103.76	105.01	106.4	104.5	103.95	104.05	104.96	106.34	104.91	103.68	105.58	105.11	105.07	106.3	104.35	103.29	104.26	103.42	102.76	102.07	104.31	103.21	106.75	103.08	105.91	103.56	104.63	102.83	104.13	103.05	101.12	105.47	104.21	105.82	103.06	104.89	103.46	104.46	104.04
107.8	106.48	106.25	106.08	106.35	106.58	106.93	105.89	106.82	108.72	105.21	103.97	104.93	105.45	106.54	108.79	107.46	107.47	105.67	106.21	104.48	105.79	108.12	107.37	106.19	107.19	107.06	104.04	107.44	108.49	106.9	108.05	107.38	106.9	102.91	104.7	107	107.71	108.56	108.03	108.05	106.06	107.68	107.51	105.65	105.8	107.62	105.52	104.24	106.48
105.21	106.74	107.06	105.05	107.22	105.98	109.19	107.45	105.28	109.53	108	107.43	106.37	107.31	104.79	105.89	105.84	106.02	108.29	106.4	107.44	105.19	107.26	104.77	105.7	106.12	107.8	105.27	105.5	105.58	106.07	105.1	106.56	106.38	106.14	107.82	106.58	107.42	104.53	106.22	102.99	106.34	104.84	106.18	106.71	106.39	106.06	105	107.21	107.29
99.852	99.239	101.04	98.969	98.216	100.14	101.25	100.86	98.709	101.13	101.13	100.24	99.209	99.556	97.767	98.578	99.255	99.102	98.477	99.907	100.49	99.829	101.56	99.768	98.925	100.56	102.07	98.257	99.783	97.26	100.33	101.19	98.187	100.52	101.18	101.98	103.8	100.27	101.6	100.52	98.57	100.26	101.66	101.03	99.461	100.18	100.42	99.049	99.697	98.633
111.34	111.31	109.76	108.32	112	110.56	108.39	111.01	110.22	110.51	109.89	107.16	110.77	110.94	110.71	109.86	110.72	110.36	110.49	111.02	111.36	109.65	107.19	110.06	110.29	111.04	108.45	111.08	109.37	109.39	108.68	109.83	110.87	108.27	107.24	108.51	108.94	108.85	108.93	110.86	110.93	106.1	110.55	112.74	109.48	107.22	110.79	109.66	110.4	109.4
106.98	108.29	105.24	107.31	107.57	106.89	105.44	105.79	108.29	103.38	103.06	104.63	105.89	105.57	107.92	106.5	106.14	103.72	105.07	103.97	106.17	105.51	106.04	104.37	104.99	103.82	105.6	105.12	108.12	102.33	107.81	103.25	104.55	106.49	107	105.76	108.38	104.47	104.37	107.31	105.67	106.13	103.97	106.1	107.86	105.61	105.26	106.05	105.53	103.57
101.39	99.683	98.771	101.34	99.245	98.069	98.442	99.433	99.352	98.429	98.869	99.323	100.7	98.731	100.31	99.74	101.04	100.61	100.41	99.977	98.432	100.87	99.36	100.39	100.55	100.67	97.717	99.258	99.643	99.28	100.16	101.04	101.06	99.956	98.751	100.27	96.662	98.442	100.33	100.46	99.817	101.57	98.061	101.96	98.812	99.91	97.207	99.693	100.14	102.39
117.18	116.36	119.69	119.61	115.96	117.92	117.02	119.24	118.82	116.95	119.33	118.55	119.47	118.92	116.45	120.71	118.69	116.64	115.87	117.86	116.36	118.18	119.86	118.59	116.83	117.42	116.26	117.25	119.14	118.42	118.1	117.51	119.82	117.15	119.06	118.08	115.7	117.68	118.07	116.53	117.58	117.41	115.88	117.88	117.48	120.78	117.48	116.79	117.19	116.18
109.16	110.07	109.78	109.67	110.21	110.2	108.69	110.09	112.06	110.34	108.54	110.05	110.53	109.25	108.29	111.13	111.51	110.15	109.07	110.02	112.34	109.37	110.72	110.48	111.02	108.4	108.95	112.08	106.86	110.04	110.33	108.41	111.12	109.74	110.25	110.58	109.46	110.13	107.31	106.67	108.75	110.15	108.96	109.97	110.08	108.43	111.36	109.7	107.73	110.77
109.72	111.73	111.9	108.44	111.34	111.37	111.69	112.87	111.4	112.72	111.5	112.11	110.36	110.7	112.09	108.96	111.61	112.06	110.7	109.96	113.75	111.87	111.22	114.5	112.08	111.84	111.09	110.8	112.3	112.11	111.39	112.98	111.25	110.98	109.3	111.39	112.54	110.5	114.41	109.76	110.96	112.93	112.39	111.89	111.91	110.66	111.79	111.13	109.14	110.83
110.32	112.3	109.73	113.21	113.26	110.09	110.5	109.78	111.59	109.39	110.86	113.79	110.33	109.26	114.38	106.44	113.03	112.1	108.89	111.34	111.03	112.76	110.17	109.83	107.84	110.96	108.63	110.16	111.03	111.37	111.51	112.04	110.22	111.11	111.15	109.03	111.65	109.37	110.44	109.05	110.9	109.88	109.04	110.83	110.86	109.49	112.58	112.39	110.89	109.74
107.01	108.95	105.92	108.03	104.99	108.2	108.12	106.1	106.45	103.84	106.79	107.18	105.76	105.19	105	105.55	105.06	108.05	106.46	106.75	104.38	106.02	106.05	109.41	105.66	107.36	105.2	107.39	106.22	106.18	106.1	105.74	105.7	110.48	105.01	107.03	106.78	105.2	107.42	106.69	107.74	107.81	105.7	105.61	106.93	106.69	108.14	105.54	107.24	107.15
101.11	100.68	101.4	99.745	100.38	102.02	99.803	102.16	99.814	102.38	98.645	100.57	98.71	99.659	102.09	100.54	101.11	100.88	99.107	102.3	97.957	101.41	100.97	100.18	102.66	100.21	100.9	99.951	97.826	100.25	100.93	101.22	103.48	101.35	99.993	99.687	99.211	100.74	99.345	100.24	98.579	103.8	99.818	99.832	101.81	100.59	100.49	101.73	102.92	102.5
105	107.53	105.97	104.55	105.9	106.42	105.52	105.98	106.6	104.98	104.47	106.53	104.83	107.07	106.42	102.82	104.6	107.13	106.91	105.43	105.26	104.52	105.43	106.47	106.23	103.69	105.18	104.91	106.36	105.33	105.31	105.3	105.35	104.91	105.44	107.05	104.53	104.26	104.94	104.9	103.44	104.92	108.05	104.75	105.37	106.2	104.71	108.24	106	106.41
106.9	106.94	107.51	106.17	105.67	109.72	105.87	108.4	106.29	105.96	105.96	105.85	106.19	104.91	103.71	105.73	105.19	105.43	106.53	106.03	108.22	106.46	105.64	105.36	107.18	105.04	105.66	107.45	107.78	106.28	106.83	102.78	104.97	105.57	106.57	106.4	105.49	108.2	106.65	105.11	107.96	106.88	105.92	105.04	107.06	106.69	109.54	106.21	105.63	104.74
108.36	107.09	107.49	104.71	107.03	105.11	106.09	105.88	106.57	104.7	105.67	107.32	105.48	108.79	105.59	104.65	108.03	108.54	103.78	107.82	107.08	105.1	105.83	105.84	106.39	107.46	107.04	105.87	105.19	105.16	105.79	104.79	108.22	105.63	106.52	106.72	106.77	107.77	107.52	106.66	105.56	104.54	106.66	106.64	108.25	104.91	107.38	104.72	105.9	106.85
106.69	106.22	106.8	105.01	107.76	107.02	104.92	105.13	107.54	106.85	107.6	104.51	106.18	104.9	104.9	104.05	107.38	104.99	105.89	105.64	105.06	106.43	105.62	105.83	105.48	106.57	104.87	105.31	107.22	105.63	104.5	104.54	103.15	104.94	105	103.97	103.5	104.51	104.8	106.7	106.36	106.65	104.4	106.15	106.22	104.58	103.82	106.87	105.62	104.6
111.43	111.53	111.77	111.21	112.13	111.27	111	110.07	112.88	111.91	108.44	110.79	111.84	111.36	111.63	110.88	111.97	112.45	110.63	113.02	111.62	110.89	110.03	112.29	111.17	112.2	111.37	112.58	110.62	111.97	110.87	112.66	113.01	112.92	112.75	109.78	110.19	111.6	110.92	111.21	109.21	112.16	112.94	110.44	110.78	113.2	111.71	111.02	112.95	110.9
112.7	110.38	109.53	111.79	110.75	108.76	111.06	111.28	109.99	111.74	111.8	112.69	111.36	110.39	112.95	111.57	111.22	112.26	109.54	110.66	110.79	111.61	111.72	111.05	111.13	114.05	112.04	112.13	111.77	109.5	112	112.63	110.36	110.89	111.99	110.7	110.14	111.92	110.1	109.01	110.16	109.81	112.05	110.19	111.88	109.9	110.72	112.42	110.91	111.74
109.22	110.03	112.31	112.43	111.14	113.07	111.85	111.17	112.53	110.3	110.63	109.37	111.64	109.08	110.65	108.98	111.01	110.79	110.62	111.45	111.31	110.02	109.97	110.1	111.84	112.76	110.59	112.93	109.37	112.73	110.5	112.72	111.76	111.58	112.21	109.91	110.3	110.49	111.18	110.52	108.48	111.95	108.22	111.13	112.98	110.75	111.66	112.18	111.92	111.9
110.31	109.73	110.98	111.92	110.45	111.77	108.38	112.35	113.69	112.72	111.73	111.52	110.87	109.53	111.3	111.24	112.55	112.33	111.87	111.15	111.5	110.31	111.65	108.93	112.08	110.52	112.06	112.61	110.04	112.29	109.56	110.89	109.93	109.51	111.5	110.41	111.28	111.6	113.13	110.98	110.62	112.21	113.61	110.9	113.48	110.65	110.72	112.49	112.01	114.13
105.82	105.26	106.14	105.44	105.72	105.8	105.68	104.54	104.89	103.5	103.88	106.91	104.85	107.1	104.77	106.16	106.69	105.85	104.7	105.89	105.62	106.58	106.35	106.72	105.89	102.3	106.6	104.77	107.37	106.18	105.08	104.32	107.53	105.16	104.38	107.88	106.76	107.12	105.95	104.75	103.89	106.46	105.43	106.16	102.39	103.13	104.11	103.54	104.5	104.67
111.19	113.7	110.88	112.37	111.38	114.1	112.26	113.27	113	114.33	111.68	113.84	111.16	112.24	111.57	111.82	111.21	111.57	109.61	110.69	112.87	113.15	113.73	114.01	111.73	110.36	113.66	112.13	113.14	112.07	113.14	111.34	110.59	111.86	110.72	113.45	114.52	111.63	112.58	114.3	111.95	111.51	113.72	112.95	111.01	110.61	111.97	112.45	113.41	110.89
106.33	105.77	109.23	106.13	105.32	104.8	105.9	105.99	106.67	105.38	105.49	105.87	107.43	106.38	105.02	106.08	107.84	107.31	105.87	107.56	106.02	105.81	106.91	107.08	105.31	106.65	105.2	106.38	105.24	106.23	105.49	107.91	105.73	106.71	105.02	105.81	106.64	108.56	106.58	105.91	106.22	105.43	103.86	106.62	104.03	107.81	106.67	105.76	106.07	105.9
97.382	101.25	101.88	99.38	100.66	102.67	100.93	98.877	99.556	98.956	97.997	99.438	98.842	99.241	100.84	99.194	102.44	99.709	99.822	99.411	101.15	102.06	98.653	100.34	98.787	99.346	100.47	100.56	98.167	100.27	98.795	98.932	99.371	100.43	99.05	101.22	99.442	99.631	97.35	100.05	100.21	99.394	100.2	99.126	101.97	100.79	98.538	97.22	99.358	100.47
104.63	105.98	106.93	105.99	107.13	105.29	103.52	103.42	102.63	105.74	104.33	104.64	105.21	104.21	104.61	104.44	106.72	106.3	105.04	103.29	106.54	103.22	106.12	105.56	101.61	106.97	103.74	106.61	106.72	105.48	105.32	108.07	105.76	104.72	106.16	106.14	103.92	103.02	103.79	103.1	104.47	106.08	105.22	105.77	105.45	104.46	103.84	105.34	103.72	103.7
104.06	104.1	105.57	106.64	104.56	107.6	107.2	104.77	105.69	104.81	105.07	107.37	105.17	107.55	106.23	105.18	106.36	105.25	107.6	106.35	105.8	108.27	106.95	104.6	107.01	103.38	107.19	105.93	104.17	105.62	105.83	107.02	105.07	106.74	104.13	106.14	107.79	105.32	105.32	105.13	106.37	105.24	105.13	107.11	109.15	105	104.23	105.67	107.8	104.45
107.72	106.84	105.89	106.11	107.17	107.04	105.84	110.85	106.56	108.46	104.26	108.8	106.53	108.55	104.36	106.38	107.38	105.39	105.83	106.16	104.3	106.49	104.86	105.9	108.26	105.26	104.91	109.1	108.07	106.1	107.4	107.41	106.23	107.96	106.43	105.67	104.92	107.03	106.34	105.16	106.03	106.47	106.47	106	108.06	106.4	105.07	108.13	107.08	106.07
100.46	99.83	100.07	102.32	100.48	100.45	101.42	99.334	99.557	101.96	101.13	101.06	99.931	100.1	101.83	99.676	100.65	99.627	101.79	97.879	101.65	98.945	101.18	102.81	100.84	101.53	99.463	99.969	101.46	99.823	99.463	99.994	99.832	99.854	102.45	100.93	102.01	102.47	100.57	99.593	101.69	100.85	99.949	100.73	98.303	101.5	101.43	99.387	98.839	99.638
105.62	104.51	105.16	105.86	104.33	105.71	105.27	104.88	105.72	104.79	102.97	105.39	104.51	104.71	102.26	104.33	105.65	104.38	103.55	105.2	104.56	104.93	104.81	106.8	104.53	105.77	104.95	104.41	106.19	106.61	106.69	105.04	105.16	106.49	105.95	107.38	104.79	106.12	105.63	105.34	103.5	105.98	104.8	104.44	105.35	105.73	103.94	103.5	104.75	105.31
110.3	109.58	110.74	109.08	109.87	110.19	110.15	111.05	110.79	109.76	110.98	109.51	112.74	112.35	110.54	108.15	109.04	110.64	108.45	109.91	110.85	112.88	109.05	110.85	111.76	111.05	109.81	108.86	110.28	107.81	110.9	112.58	111.02	110.85	110.53	110.61	110.24	111.55	109.98	108.88	110.11	109.29	108.7	109.95	111.34	110.01	111.52	108.01	110.13	110.61
105.78	103.74	107.14	104.57	104.62	106.14	106.51	105.74	105.31	105.01	106.53	102.5	104.31	106.57	107.13	107.87	104.32	104.97	106.39	102.9	105.76	104.65	106.4	104.77	106.61	105.18	105.92	105.33	103.9	107.03	103.91	105.63	104.46	105.1	105.09	101.61	104.59	105.57	105.48	103.32	107.54	106.47	103.12	105.2	106.11	104.68	104.95	105.43	106.91	104.24
101.9	102	99.497	101.86	99.605	100.42	101.05	101.04	98.94	102.27	102.33	101.76	101.26	99.11	100.4	100.8	103.65	101.28	99.904	100.84	100.29	99.301	100.11	101.28	101.43	100.11	101.04	104.6	102.1	101.9	100.47	100.59	100.81	102.46	100.46	101.72	99.459	100.72	99.763	101.04	100.68	100.16	101.54	99.768	100.07	98.651	100	101.15	100.57	100.78
104.41	105.99	104.34	106.36	106.37	105.81	103.55	106.23	105.87	105.38	106.53	106.98	108.49	105.51	106.45	104.77	105.23	105.14	109.7	105.66	104.18	107.7	104.45	105.46	106.91	106.77	106.33	105.42	106.17	104.85	105.06	105.89	105.45	104.16	105.23	103.86	105.07	106.38	105.31	107.46	104.9	106.31	104.22	104.78	103.48	103.57	105.05	106.98	103.25	105.77
103.65	105.54	105.21	106.16	108.26	105.38	107.21	105.1	106.8	105.55	106.09	105.09	106.89	106.33	104.17	108.3	104.97	107.37	104.81	105.61	108.4	105.13	103.03	106.52	106.46	105.93	106.18	104.99	106.63	105.96	107.98	104.3	105.84	104.36	104.65	104.69	104.61	104.95	104.48	107.39	105.22	104.85	105.6	109.32	104.07	105.58	105.47	106.52	106.03	105.07
112.11	111.31	112.07	110.91	111.57	111.91	112.53	110.86	111.86	112.41	112.2	111.31	112.81	110.71	111.24	112.47	110.29	110.34	112.46	112.58	111.6	110.85	110.42	111.9	110.39	110.33	112.35	112.01	111.94	112.58	110.09	113.27	111.59	111.63	112.92	110.07	113.43	113.34	113.14	111.31	112.36	112.42	111.82	112.93	111.75	113.67	112.14	110.57	108.77	111.46
109.32	106.29	106.21	107.13	106.23	109.32	105.22	106.73	105.49	107.11	105.61	107.24	105.61	107.6	108.08	107.78	107.67	107.98	106.64	105.78	108.84	106.05	106.07	105.44	106.21	105.7	105.94	107.14	105.99	106.87	105.89	106.77	104.06	108.08	107.83	106.33	106.59	106.89	107.07	106.58	107.2	106.4	108.14	105.33	105.97	106.78	104.75	110.6	108.32	108.25
110.57	112.1	111.45	113.6	110.26	110.96	110.83	111.8	112.56	111.04	110.9	112.33	112.84	110.63	111.39	112.52	112.71	111.55	113.02	114.58	109.11	111.84	112.47	111.41	112.22	110.09	111.62	112.37	110.96	113.28	111.95	112.92	110.66	111	112.61	111.05	112.03	111.88	110.91	110.92	111.41	110.32	109.79	111.87	112.08	109.56	113.02	111.29	112.25	111.66
104.46	105.76	105.84	104.85	103.99	102.29	106.64	104.15	105.22	105.01	103.44	104.65	102.53	105.7	105.18	103.19	104.4	104.95	103.3	105.8	104.29	103.84	104.5	104.06	104	104.42	104.57	103.38	105.26	104.99	104.64	105.46	105.36	104.85	103.82	103.76	105.09	105.66	104.19	103.51	106.54	104.16	103.99	103.54	103.79	104.74	105.31	104.28	106.68	103.09
98.812	100.22	101.9	98.798	97.396	99.218	98.29	98.323	99.027	100.27	100.41	101.93	100.26	101.07	99.001	96.784	97.68	99.775	98.088	102.6	100.27	99.16	100.49	99.872	100.87	98.794	100.73	98.426	100.72	100.36	100.42	100.42	98.313	98.945	98.858	98.617	98.074	100.58	99.489	100.87	100.16	101.18	97.439	99.16	97.777	99.936	99.769	99.246	99.374	101.19
105.8	106.41	108.46	108.7	106.45	106.53	106.62	107.89	105.52	108.88	105.89	104.73	106.34	109.24	107.03	106.55	106.82	106.3	107.17	108.39	106.16	108.02	107.62	105.3	107.02	107.18	105.36	105.54	105.72	107.09	107.83	104.64	108.01	105.52	107.68	105.76	107.09	107.45	106.68	104.41	107.4	107.66	108.47	106.8	106.42	107.4	106.57	104.74	105.46	106.31
112.03	109.24	113.06	111.99	111.31	115.83	111.93	114.79	111.62	112.7	113.74	114.03	112.73	114.04	114.51	114.07	112.68	110.58	114.81	113.4	112.4	113.51	113.97	112.69	112.38	112.91	110.95	110.3	113.52	113.53	111.96	114.61	111.27	111.74	114.08	111.72	112.16	111.74	111.25	113.24	112.43	111.98	112.32	113.89	115.29	113.09	112.22	113.58	113.8	113.95
111.06	111.45	110.39	110.02	110.72	110.47	111.41	110.2	112.04	113.03	111.85	110.74	114.41	110.84	113.56	110.64	110.03	110.24	110.75	110.24	111.64	110.05	110.81	113.83	111.47	113.95	110.42	111.37	113.29	112.54	110.62	113.24	110.74	111.49	113.04	109.34	113.3	109.99	109.7	110.04	109.64	109.33	109.19	109.85	111.74	115	111.11	111.46	110.78	110.42
116.77	118.57	119.49	117.93	117.96	117.88	118.3	115.96	119.34	116.95	118.04	118.35	116.38	116.69	118.26	116.58	116.81	115.93	118.35	117.27	117.2	117.4	117.54	116.94	117.88	119.63	118.32	119.44	116.57	114.56	117.49	118.44	116.71	116.03	117.64	116.39	116.47	116.21	116.25	115.11	117.79	118.61	116.85	120.51	117.86	119.65	118.54	118.92	117.21	119.18
111.55	110.41	109.2	112.65	110.56	111.35	110.58	111.5	109.18	108.09	111.01	109.61	110.06	109.81	112.19	110.01	111.37	110.05	112.61	110.34	109.37	108.7	106.65	109.55	109.63	111.41	107.72	112.59	110.32	111.16	107.55	110.73	109.84	111.68	110.28	109.32	110.3	110.2	112.02	109.9	110.74	111.15	110.12	113.37	109.33	112.67	110.3	110.81	109.82	111.64
110.39	111.58	110.33	112.48	111.35	112.39	112.32	109.9	111.21	111.64	113.12	111.6	111.17	110.17	111.91	113.33	109	112.14	111.83	111.48	111.66	111.18	114.31	111.48	110.83	110.86	111.53	111.88	112.74	110.6	112.14	114.18	111.87	111.81	114.24	112.33	111.82	114.02	112.09	110.84	112.61	109.08	113.48	112.93	113.57	111.68	111.61	113.54	112.17	111.91
103.95	105.58	104.48	107.34	103.8	105.14	105.97	104.81	106.08	106.3	105.4	106.55	106.53	103.98	105.98	105.26	103.87	105.67	106.1	104.62	106.63	106.55	105.59	104.72	107.32	105.61	103.11	105.78	104.19	106.61	105	105.48	104.59	106.15	105.63	105.13	105.19	106.08	105.81	106.11	106.17	106.4	106.36	104.46	106.09	106.3	104.91	104.17	105.1	107.19
112.9	110.72	109.98	112.01	111.17	111.67	110.82	113.13	111.22	112.45	111.24	109.55	111.48	111.32	114.38	111.15	111.52	109.89	111.74	110.51	112.93	110.62	113.12	111.37	111.2	112.73	112.82	110.33	111.02	112.98	110.25	112.56	113.02	109.28	109.64	109.22	112.19	114.78	110.06	113.32	111.38	113.53	112.37	111.43	110.72	109.47	113.16	110.25	110.79	112.92
109.47	111.32	110.08	112.37	110.7	110.38	111.19	112.26	109.73	112.27	111.49	112.17	110.81	111.94	111.5	112.12	110.79	111.87	111.22	110.41	110.56	112.65	110.41	110.35	113.4	109.29	112.33	111.64	112.62	110.45	111.76	109.43	108.77	110.11	110.67	111.88	112.01	109.92	111.67	112.24	111.97	110.97	110.86	110.23	112.84	110.01	110.04	112.5	112.47	112.19
110.42	108.18	109.33	110.75	110.17	109.61	110.41	110.2	111.12	111.38	110.9	112.22	111.46	109.47	111	110.95	110.19	107.62	109.99	109.62	109.34	109.94	109.37	108.42	110.18	111.84	113.19	111.15	111.87	109.01	110.24	109.42	108.1	110.61	107.7	110.64	109.66	107.38	110	111.11	112.16	114	110.19	109.87	109.37	111.93	111.72	111.82	108.98	110.8
109.2	111.44	109.76	109.25	111.75	111.84	112.37	111.3	111.5	111.15	112.52	111.23	111.94	112.86	110.01	108.95	107.7	110.63	112.21	111.56	110.49	110.15	112.39	109.33	111.45	111.8	110.41	111.86	110.13	110.82	112.18	110.63	112.29	111.56	113.13	112.05	113.63	110.91	110.23	110	109.43	111.94	111.93	110.75	112.44	109.57	110.66	112.04	111.18	110.77
105.66	105.33	105.25	104.99	104.72	105.15	107.66	104.71	105.34	106.64	107.1	106.16	105.97	104.86	103.64	107.65	104.34	103.5	106.24	105.63	105.76	105.34	103.05	105.41	105	106.35	105.67	103.41	105.02	106.79	106.38	104.43	104	106.01	107.95	106.42	106.14	103.87	104.28	106.11	107.29	103.61	104.6	103.25	105.91	105.5	105.79	105	105	104.74
100.44	101.07	99.119	100.87	101.51	99.783	103.4	100.81	101.96	100.35	98.711	100.34	98.264	100.29	100.27	101.53	100.31	100.25	101.05	100.64	101.31	97.512	100.8	101.48	100.48	100.89	100.94	100.28	100.12	102.39	101.26	100.22	102.08	101.75	100.32	98.738	99.502	100.06	99.661	100.95	102.7	101.46	101.67	102.33	100.48	102.24	100.22	101.23	100.28	100.14
115.99	116.54	117.29	115.55	112.98	117.86	115.68	116.12	116.85	115.23	116.24	117.35	115.64	114.69	114.61	115.73	115.94	116.19	117.84	117.74	118.98	116.16	115.18	114.03	116.35	114.9	116.09	117.83	116.81	118.32	115.82	115.93	117	116.6	117.52	117.04	113.47	116.34	114.21	116.38	115.31	116.79	116.45	115.91	116.62	115.97	117.26	117.79	115.95	115.47
104.35	106.47	105.85	104.46	105.47	104.5	105.59	107.76	105.03	101.92	105.9	104.12	105.06	106.77	106.5	102.28	106.49	106.26	106.2	105.03	105.59	106.59	106.47	105.54	105.74	104.54	105.76	106.18	105.23	104.41	106.74	106.02	104.96	108.03	106.19	106.12	105.32	105.44	104.34	104.64	104.58	105.93	106.45	105.98	105.21	103.73	104.91	104.46	104.65	105.53
112.15	114.36	114.62	113.6	110.72	113.62	113.41	113.82	112.93	112.2	113.1	111.52	111.4	112.06	114.71	113.96	112.6	112.52	114.95	112.19	111.4	113.06	114.47	114.55	112.24	114.36	113.89	112.44	112.68	114.8	113.8	114.79	113.45	111	111.43	110.47	112.54	109.34	110.94	113.33	111.38	114.21	114.2	111.8	113.07	113.6	111.59	109.67	114.49	113.49
118.08	116.92	118.33	118.02	117.48	119	117.31	119.03	118.34	118.17	117.32	119.7	118.79	116.11	117.34	117.68	118.38	116.77	118.47	118.61	116.37	117.26	117.87	116.74	118.85	118.48	117.66	117.77	117.79	117.89	116.58	118.29	118.28	117.84	117.06	116.92	118.12	117.15	119.68	117.87	116	118.04	119.05	118.03	117.97	117.52	117.68	117.44	117.76	117.15
103.42	106.51	107.08	106.54	107.27	106.99	106.87	106.98	105.15	106.93	107.99	106.61	104.21	103.8	104.82	105.15	105.12	102.39	105.84	106.18	106.65	107.91	107.37	105.73	104.99	105.9	105.35	105.55	106.14	109.36	106.8	105.77	105.61	105.79	105.94	106.46	106.67	106.25	105.42	104.91	106.68	106.28	104.21	106.01	108.14	106.59	104.69	107.7	106.13	105.07
112.62	111.55	111.46	112.52	110.27	110.22	110.95	111.42	111.76	110.36	111.31	110.9	112	112.33	112.1	109.46	111.59	109.99	110.33	111.16	112.56	110.46	110.54	110.58	111.18	113.41	109.34	109.64	111.96	111.1	109.98	109.19	109	109.89	111.01	111.79	110.9	111.37	111.27	110.41	112.05	110.45	110.79	111.45	112.33	109.83	110.51	111.12	112.29	111.75
111.66	112.84	112.66	110.45	111.02	112.47	113.64	113.04	111.21	113.32	112.39	113.95	112.01	112.55	112.46	110.69	112.09	112.48	113.71	111.81	112.44	112.41	110.84	112.01	113.24	111.32	111.79	112.5	109.94	112.34	112.64	112.69	112.67	112.91	110.37	113	113.12	110.22	110.37	111.07	110.5	110.53	111.72	113.79	113.6	111.66	112	110.64	112.16	112.49
113.42	114.52	114.08	113.22	113.55	114.6	112.92	113.97	113.08	112.67	111.51	112.15	111.15	112.2	113.51	113.03	112.69	115.83	113.46	110.6	114.02	112.18	112.87	111.99	112.74	113.67	112.75	111.66	112.37	111.36	114.36	111.71	111.43	115.87	112.15	112.03	113.32	112.61	112.78	111.93	112.23	111.52	115.76	113.54	113.04	112.07	112.2	110.29	113.62	111.05
106.45	106.02	104.77	104.99	106.67	104.78	105.07	104.84	107.44	106.36	105.5	106.42	106.09	105.19	104.57	104.4	105.86	106.84	106.1	105.76	107.3	106.85	105.78	106.86	104.96	104.85	105.51	106.95	104.88	105.49	108.68	106.17	107.55	105.62	105.11	106.42	104.91	105.8	107.32	105.67	106.2	106.48	107	106.02	107.37	106.19	105.76	107.61	105.36	109.03
107.91	107.1	106.44	105.69	104.23	104.14	106.65	106.09	106.84	106.13	104.94	105.71	107.96	107.29	106.77	107.13	105.83	107.24	107.91	106.31	106.97	106.92	103.09	104.86	107.05	105.36	107.68	105.77	104.54	106.36	104.59	105.43	107.63	105.93	106.71	106.07	106.77	106.38	107.8	104.42	107.31	108.54	106.48	104.85	106.65	104.9	104.79	105.54	105.49	107.73
98.365	101.01	100.08	103.18	98.911	99.991	100.99	100.72	99.543	102.21	101.89	100.8	102.32	101.69	102.7	100.48	100.8	101.6	101.2	100.98	100.83	99.614	100.96	99.162	98.668	101.08	101.71	102.83	102.16	101.76	100.76	100.56	98.748	100.88	99.433	102.03	102.54	99.922	99.956	98.307	101.07	102.73	101.82	99.631	101.07	101.98	102.87	99.807	102.05	99.617
107.82	112.17	111.21	109.83	110.89	110.84	113.12	112.56	113.21	111.72	110.97	109.97	111	110.57	113.36	111.02	110.58	111.78	111.98	111.85	113.08	111.25	111.72	111.39	111.87	108.87	112.47	112.33	111.48	111.34	110.96	110.08	109.97	110.75	110.36	111.35	111.32	110.82	113.42	111.05	109.03	111.77	110.77	111.29	113.39	110.94	112.84	111.28	111.43	111.68
111.55	112.07	111.18	112.73	113.14	112.11	114.02	112.25	112.76	112	109.42	111.44	108.9	112.6	109.54	112.18	111.86	111.97	111.33	110.82	109.66	111.78	109.9	113.98	112.25	113.87	111.28	114.24	112.42	112.08	110.2	110.61	108.99	111.8	110.88	111.29	111.09	111.12	109.78	110.62	111.8	113.33	112.5	112.94	112.4	111.13	110.94	113.48	113.55	111.04
109.55	111.27	111.77	112.73	108.91	111.83	109.92	110.48	110.33	111.1	112.84	111.74	111.55	109.63	111.83	112.2	111.03	110.27	110.57	109.33	110.86	110.15	110.55	110.86	111.79	111.03	109.23	112.5	108.59	111.21	111.01	111.91	110.24	111.43	111.91	109.61	109.94	110.22	109.45	113.49	110.31	111.67	113.37	111.25	109.77	109.35	110.75	113.04	110.95	110.55
113.27	112.17	112.43	114.72	111.73	114.35	112.64	112.27	112.65	112.51	113.94	114.05	113.1	112.1	111.33	112.87	114.75	113.13	113.25	111.93	113.36	111.13	115	115.79	115.01	112.94	115.8	111.93	112.17	111.55	113.33	113.13	112.16	112.69	114.47	112.96	114.08	111.01	115.16	111.92	111.77	113.01	111.58	113.3	113.75	113.84	113.76	114.87	114.05	112.12
112.84	110.5	111.2	110.93	110.66	111.01	112.51	111.99	112.43	114.31	112.64	111.91	112.84	110.37	113.93	109.66	111.5	112.17	113.05	109.15	110.17	110.68	113.39	111	111.32	110.05	108.38	110.74	111.77	112.29	111.27	110.9	113.5	112.48	109.95	112.86	112.31	108.63	113.14	112.14	110.94	110.4	112.57	108.68	112.16	112.81	108.91	110.17	110.98	111.95
104.88	103.02	103.53	104.6	102.83	105.2	101.64	104.97	104.48	104.74	105.5	103.24	106.64	101.6	105.18	105.28	105.09	105.29	104.95	104.17	102.91	106.06	107.62	104.76	105.16	103.16	105.62	104.18	103.29	104.6	105.85	105.19	105.7	106.25	104.91	105.42	102.88	104.65	105.09	103.42	104.14	104.69	102.6	102.58	104.24	105.43	102.91	102.51	100.98	102.42
102	99.388	99.79	100.53	100.25	99.998	102.25	97.897	99.306	100.88	97.554	99.214	100.84	99.394	99.149	99.079	101.04	100.93	100.3	100.26	100.21	102.9	100.27	99.039	99.374	100.04	101.38	98.534	97.932	98.125	100.52	98.235	99.94	101.76	102.22	98.776	101.44	100.45	101.08	100.18	100.96	101.37	99.197	99.973	101.17	100.82	99.65	99.758	98.621	98.766
114.08	109.68	112.76	113.97	113	114.34	113.69	114.2	111.71	111.83	113.92	112.96	113.67	110.68	113.19	112.25	113.05	112.83	112.98	111.78	110.06	112.43	113.93	114.22	115.22	113.63	112.78	112.32	111.86	113.25	114.05	114.28	113.55	112.79	114.28	113.05	113.32	114.8	112.76	114.52	110.17	114.5	112.36	113.89	113.61	114.37	112.23	113.5	112.39	113.07
107.66	104.82	104.82	104.8	107.74	107.1	106.8	105.89	110.09	107.17	107.89	107.44	105.87	105.77	109.29	107.54	108.3	106.72	105.33	106.86	107.24	106.97	107.03	106.19	104.89	104.99	106.52	106.45	105.91	106.99	105.73	107.04	107.15	106.85	107.9	105.28	108.15	107.76	107.03	106.57	108.15	107.97	107.86	108.36	109.72	109.2	106.42	106.83	107.63	106.88
111.56	110.86	110.84	110.1	112.58	113.29	111.49	112.66	113.23	112.76	112.48	111.1	110.9	113.13	112.13	109.59	111.69	111.33	111.29	112.65	112.55	113.43	111.02	113.72	111.8	113.02	113.26	113.86	111.38	111.42	111.58	110.54	112.66	113.51	110.73	112.5	112.27	114.32	111.81	112.78	111.11	112.87	113.48	109.31	110.21	112.05	109.76	111.56	114.34	110.88
106.44	107.55	105.02	106.53	104.14	107.27	107.23	105.01	106.49	107.06	105.22	107.57	106.34	105.22	104.97	105.7	104.05	107.37	103.41	105.09	104.38	107.02	102.05	107.45	106.03	104.05	107.24	103.95	104.35	103.24	105.44	105.72	105.52	107.29	109.46	104.43	107.47	106.95	104.65	108.03	107.85	104.29	109.8	107.07	104.65	107.09	105.12	103.69	105.87	107.4
106.91	105.49	108.3	104.76	106.68	105.19	104.5	106.07	104.31	105.53	106.11	106.97	105.38	105.3	105.34	105.76	104.61	105.07	105.4	107.31	105.65	105.38	105.35	104.29	104.51	106.16	107.33	104.29	104.68	105.44	103.67	107.01	105.3	104.55	106.71	104.96	103.13	106.56	105.43	104.05	106.33	103.82	105.19	106.44	105.06	105.85	104.86	104.64	103.87	104.77
110.1	111.28	111.07	110.45	110.68	113.26	110.32	112.52	114.77	114.23	112.25	113.26	111.65	111.95	112.96	112.25	110.57	110	111.92	111.53	112.36	111.12	110.99	113.18	110.79	112.12	111.4	111.49	112.17	113.1	109.57	109.9	113.19	112.41	110.86	114.08	111.34	112.93	111.82	111.98	110.93	114.21	112.9	111.19	113.62	111.94	108.76	112.11	112.06	110.42
103.35	106.19	103.06	104.72	103.63	103.7	104.77	103.43	103.27	103.08	104.61	104.68	104.91	103.03	103.73	105.4	102.51	104.33	102.22	105.09	102.4	102.91	105.12	104.93	105.68	105.51	102.73	103.86	104.23	104.01	102.77	104.99	104.38	104.5	104.82	102.04	105.19	103.11	104.63	104.23	103.77	103.27	103.36	104.04	104.04	105.11	106.32	104.52	105.73	105.11
104.75	106.99	105.44	105.63	105.63	107.48	105.29	103.19	104.88	108.9	105.4	105.63	106.18	107.13	105.8	105.96	106.56	107.39	106.84	105.41	105.67	104.75	104.99	109.02	105.99	106.95	104.16	105.37	106.31	105.56	104.08	106.71	105.18	104.85	106.82	104.14	106.9	108.23	107.33	106.09	105.81	105.72	105.3	104.99	106.44	107.62	103.63	107.05	106.73	105.9
100.03	99.679	99.976	99.64	99.2	100.53	99.682	100.09	100.18	99.324	98.067	99.401	99.81	98.55	101.26	100.63	100.2	98.703	100.06	99.817	101.3	99.913	100.13	99.692	98.002	101.77	101.58	98.91	97.276	98.521	98.95	97.108	101.33	99.757	99.666	100.31	103.07	99.267	100.44	99.974	100.26	99.695	101.67	100.06	99.162	96.565	98.471	100.97	98.523	100.56
114.37	110.73	112.6	109.63	110.33	113	111.91	112.13	114.03	112.67	110.32	111.74	111.53	112.06	111.55	111.2	113.04	111.23	113.4	110.24	114.09	113.19	113.6	110.98	110.29	111.92	113.02	110.15	111.55	108.97	110.58	111.81	111	112.9	111.23	112.46	114.3	113.39	113	113.55	112.58	109.38	112.1	112.19	111.94	110.54	111.39	113.2	111.78	111.46
104.52	103.98	104.29	104.86	105.07	105.57	102.54	106.79	106.22	104.88	102.91	106.89	104.37	105.09	104.83	103	105.73	105.01	104.09	105.44	105.12	105.87	107.8	105.82	102.61	105.73	104.52	102.74	105.61	106.22	103.69	102.31	104.9	104.23	104.44	104.38	103.11	104.41	105.32	105.52	104.47	106.17	104.32	105.72	104.48	105.81	104.23	103.23	106.17	105.69
117.69	119.24	119.04	117.64	117.36	117.92	117.42	119.04	117.91	118.04	118.81	118.12	116.28	117.69	120.27	116.04	119.16	119.07	117.81	117.35	116.99	116.35	117.5	116.19	118.22	117.6	117.47	116.89	118.64	118.48	114.03	115.54	116.81	117.25	120.97	119.6	119.06	117.52	117.71	116.83	116.73	119.12	118.69	119.41	117.83	117.74	113.56	117.91	118.36	118.51
104.31	104.48	106.18	105.97	104.01	105.62	104.15	104.76	103.48	107.21	106.86	105.78	104.48	104.76	105.35	106.3	105.11	105.49	106.24	104.32	104.03	104.99	104.63	106.37	103.93	104.51	104.24	107.18	105.77	104.58	103.3	103.89	103.61	104.86	104.95	105.91	105.58	103.34	105.09	105.79	105.12	106.78	106.13	105.48	104.85	106.22	105.29	105.02	104.3	103.51
103.76	105.04	102.18	105.06	101.64	104.03	103.07	102.37	103.97	104.94	102.59	103.85	103.6	104.12	106.73	104.35	105.8	104.94	104.79	105.24	106.01	103.16	104.9	104.52	103.91	106.26	104.59	105.04	103.23	105.93	103.41	105.06	103.28	102.08	104.51	105.72	106.16	104.16	106.06	105.82	105.45	105.41	103.9	103.19	103.8	102.34	106.33	104.33	104.65	106.38
109.88	110.31	111.69	111.05	111.88	109.35	113.02	111.16	109.14	110.73	110.23	110.98	110.71	112.73	111.45	112.02	111.45	112.53	111.88	111.58	109.55	112.75	110.71	112.35	108.51	109.53	111.67	110.5	109.2	112.39	111.25	110.62	109.62	112.36	111.54	111.02	113.07	112.81	112.31	111.43	110.89	110.95	111.72	111.85	113.35	109.62	111.48	111.26	110.7	111.22
112.3	109.74	110.43	109.81	111.62	110.54	113.33	109.12	113.61	110	110.86	109.35	111.95	109.74	110	111.86	112.42	110.63	112.44	111.09	111.92	109.93	110.34	110.49	110.64	111.53	110.3	110.18	111.12	109.9	111.69	110.26	110.99	110.2	112.19	113.77	112.15	110.58	110.83	111.86	111.93	110.8	112.93	112.01	110.35	110.66	112.37	113.58	110.22	111.77
109.66	111.12	110.68	111.14	111.08	109.51	111.3	110.51	109.02	108.57	109.39	110.73	109.1	111.6	108.46	110.42	107.09	110.11	109.78	108.88	111.28	108.49	110.41	108.85	108.66	109.39	109.91	110.73	109.53	109.23	110.02	107.7	109.26	109.58	108.97	111.3	110.86	110.07	113.05	111.05	110.61	112.59	111.95	108.88	108.15	108.53	109.62	108.59	108.3	111.01
107.04	108.47	105.96	105.1	107.06	104.94	107.43	105.06	105.77	103.55	105.55	106.03	105.77	106.11	105.36	105.56	107.52	105.9	106.21	107.31	104.86	106.04	106.12	105.99	106.16	106.77	105.43	104.63	106	103.75	106.07	103.94	106.9	105.06	102.91	104.28	105.8	104.19	106.3	105.86	105.25	104.27	106.74	104.2	102.62	106.05	106.09	107.9	105.28	106.98
99.275	98.988	100.45	100.58	99.491	98.365	99.818	101.16	100.18	99.683	98.536	99.278	98.742	99.067	100.03	101.84	101.33	99.226	101.29	101.38	96.998	101.54	100.52	100.37	100.81	99.847	98.81	100.12	99.078	98.648	100.64	100.35	100.59	97.982	100.66	98.357	101.08	99.264	99.967	99.358	99.479	99.532	98.57	100.5	96.525	96.418	99.354	100.51	97.878	100.95
111.23	112.48	112.51	112.63	112.19	113.56	114.14	112.85	111.7	111.2	111.92	110.03	113.89	111.38	111.49	113.37	113.25	113.49	107.58	112.35	110.93	112.78	110.89	111.59	110.43	109.48	110.77	111.72	112.25	110.94	113.06	112.28	111.82	110.61	113.9	113.8	112.84	111.14	112.56	111.66	110.62	113.83	112.09	111.72	112.74	111.86	110.27	112.88	112.74	110.98
107.19	106.38	104.18	106.76	107.51	107.45	105.87	106.43	106.94	105.28	104.12	106.15	107.8	105.71	105.6	105.64	107.98	106.55	107.57	106.3	108.1	104.38	107.56	105.62	104.47	107.62	104.73	106.88	105.15	107.51	107.33	107.63	106.2	106.01	106.72	107.16	105.26	104.54	105.52	104.86	105.32	105.82	106.12	105.91	107.54	106.68	106.83	107.26	106.57	104.68
113.47	113.77	114.04	111.37	110.83	112.69	109.03	113.78	110.49	112.33	112.58	113.21	110.03	113.26	113.22	112.3	113.35	114.15	114.11	112.43	112.27	112.43	111.93	112.63	113.24	112.64	112.37	112.25	111.65	114.35	111.14	113.66	114.62	112.1	113.55	112.5	111.28	112.44	112.73	111.62	114.89	112.43	112.23	113.32	112.24	112.49	112.39	112.32	112.18	113.19
104.73	104.69	106.41	105.25	104.17	102.81	105.45	106.01	106.13	106.07	105.33	100.38	104.54	104.99	104	109.29	102.71	102.75	102.52	105.23	105.77	104.55	105.78	105.39	104.24	104.05	105.37	103.35	105.67	103.75	102.2	104.56	105.04	106.29	105.74	103.82	107.02	105.5	106.38	104.4	104.53	105.5	101.15	104.86	103.8	103.68	104.8	103.68	103.84	102.57
110.03	110.7	110.87	113.13	114.19	112.59	111.04	112.81	110.79	110.96	112.33	109.99	110.57	113.03	112.72	111.33	112.44	110.56	112.08	112.07	110	110.4	110.31	111.35	111.24	111.82	111.9	111.84	109.85	111.26	110.86	109.93	111.13	112.79	109.95	110.42	111.03	113.58	108.46	109.35	111.82	111.75	109.8	112.07	113.77	110.19	111.33	111	110.28	114.35
105.27	105.06	105.63	105.81	105.04	106.03	107.44	105.41	107.12	104.12	105.62	107.67	105.82	105.83	107.31	104.45	106.48	107.09	106.6	108.11	104.78	107.29	105.53	105.19	105.26	105.81	104.93	107.47	105.81	104.08	106.51	104.93	104.74	104.92	105.31	105.82	105.37	105.92	105.17	106.33	105.9	105.9	105.13	106.73	104.93	107.1	104.89	106.53	102.84	107.16
111.6	112.01	110.1	111.55	113.09	109.33	112.21	112.15	111.58	111.19	112.23	111.73	111.37	113.32	110.78	110.68	112.63	111.8	115.07	112.5	111.48	112.35	112.46	111.8	111.47	114.11	110.26	112.44	112.07	112.62	112.06	111.96	112.15	109.81	110.35	109.61	112.61	110.91	109.19	110.23	110.04	110.61	111.44	110.63	110.33	111.33	110.06	109.46	112.29	112.44
100.66	102.73	102.67	102.11	99.007	101.66	100.49	100.83	101.16	99.45	100.96	99.342	99.957	102.35	99.802	99.809	99.377	99.283	98.706	100.07	99.848	100.04	98.723	101.06	102.37	99.353	100.07	98.209	98.7	102.09	98.699	101.54	101.26	101.83	99.323	102.31	97.939	100.69	99.164	98.88	101.1	100.27	99.108	99.716	100.8	101.31	100.61	101.72	99.647	99.605
101.03	100.03	98.823	100.17	99.117	101.62	97.161	101.89	99.328	99.701	99.426	99.748	101.24	101.24	98.877	101.73	100.39	101.47	100.67	101.47	100.98	100.64	101.93	97.884	99.948	101.45	99.553	99.635	99.605	100.16	101.33	100.92	100.15	100.9	100.2	100.73	102.13	98.801	100.22	98.821	99.838	99.123	100.42	99.814	102.69	99.182	101.52	99.106	100.34	97.469
104.1	104.02	106.66	106.02	103.95	106.61	105.83	102.29	106.12	105.58	105.21	106.86	106.52	105.37	103.53	105.7	104.91	105.89	104.43	103.94	104.5	104.36	103.56	107.34	105.29	105.2	105.66	105.98	106.6	105.07	105.66	106.19	105.49	103.56	103.34	106.72	105.14	105.23	104.98	105.83	105.95	106.48	104.95	105.16	106.35	105.36	105.54	106.34	107.55	105.05
105.31	106.69	106.33	106.12	105.98	106.2	105.95	107.33	104.32	106.26	107.91	106.07	107.71	103.77	106.76	106.34	105.15	109.23	105.05	104.18	106.86	105.65	107.46	109.87	106.25	104.49	105.17	106.13	106.8	105.7	107.49	106.18	104.84	106.38	107.46	107.11	106.74	105.87	106.73	107.37	106.85	107.51	107.16	105.92	107.34	109.09	105.23	107.3	108.13	106.01
103.07	103.63	103.17	104.65	103.31	102.26	105.2	106.07	104	106.05	106.24	104.97	103.84	105.8	106.05	104.5	105.2	104.23	104.73	104.36	103.15	104.01	105.26	104.51	102.92	104.66	103.92	104.5	105.93	105.21	105.93	102.35	106.41	103.71	101.97	103.42	104.98	103.39	105.59	103.66	105.04	103.79	102.46	104.66	103.01	104.03	106.12	102.72	103.08	102.15
105.06	107.08	104.11	104.25	106.26	104.82	103.9	106.22	106.69	104.16	104.93	106.76	105.57	105.4	106.74	105.17	106.05	104.93	104.72	104.93	108.1	106.36	107.54	106.17	105.32	106.11	105.38	106.01	105.71	105.34	102.14	103.94	104.62	104.71	104.73	104.47	108.29	103.71	105.57	105.3	103.97	103.91	106.26	105.67	106.06	104.18	107.22	105.71	104.48	104.13
103.92	103.31	104.92	103.49	105.33	103.56	105.58	101.86	103.7	104.89	104.77	103.32	105.29	103.84	102.39	104.42	103.94	106.68	103.86	102.96	106.03	103.09	104.76	105.36	104.42	104.28	103.53	103.52	105.89	104.47	102.34	102.83	104.36	102.99	103.57	105.09	103.83	103.9	102.93	103.64	103.82	104.02	104	104.88	106.14	103.05	106.27	105.22	104.39	102.73
106.02	105.97	106.94	105.47	106.43	106.24	106.73	107.61	105.66	104.19	104.96	105.67	107.22	105.77	104.21	107.32	106.46	107.55	105.59	107.79	106.78	106.27	105.74	105.42	108.05	105.82	106.38	107.73	106.84	107.84	104.31	104.14	105.05	106.93	104.28	105.09	103.69	106.19	106.44	105.52	105.4	103.18	107.85	104.6	104.64	104.6	104.7	106.82	105.28	107.01
100.42	101.92	99.489	97.436	100.24	101.29	101.5	101.5	97.997	100.28	101.91	100.9	99.644	101.83	98.755	100.85	99.575	98.681	100.33	99.721	100.46	98.792	100.49	100.43	98.936	99.797	99.945	100.46	97.487	99.272	102.53	99.436	98.334	101.72	100.42	98.895	100.45	101.06	101.53	99.049	99.468	99.198	99.736	99.499	99.188	99.382	100.84	100.2	100.39	99.697
99.541	100.79	101.63	102.63	100.1	101.45	100.28	102.73	101.29	100.27	100.09	102.84	98.147	101.04	99.639	100.44	100.69	100.46	100.16	100.85	99.954	100.84	102.75	99.782	98.96	100.77	102.45	98.814	101.47	100.05	103.11	101.16	102.63	100.12	102.11	102.01	102.09	97.937	98.83	100.05	100.28	100	100.78	101.9	100.5	99.824	100.49	102.11	102.61	99.768
111.16	110.23	108.66	111.86	110.17	111.69	106.87	110	109.98	110.48	108.93	110.49	107.76	111.48	110.91	110.02	109.53	109.02	107.92	109.19	107.19	107.55	108.34	108.9	108.69	107.54	108.01	108.93	109.48	109.46	112.44	111.34	109.23	110.21	109.5	108.94	109.53	109.75	111.35	110.99	108.56	109.77	109.97	108.61	109.19	108.51	108.83	111.41	109.7	110.61
102.15	107.04	104.11	102.39	103.65	103.33	104.8	103.87	102.28	102.95	103.17	104.65	105.71	104.89	105.7	104.5	106.07	103.8	102.17	103.21	104.44	106.3	105	103.96	101.41	105.14	105.44	105.52	104.93	102.05	102.08	105.87	103.16	103.28	101.45	105.79	103.54	103.51	103.74	104.1	104.2	104.18	103.09	105.48	106.21	104.66	104.01	105.94	104.95	105.39
99.727	99.402	100.11	99.509	100.33	98.991	99.724	96.45	98.579	97.838	100.48	98.991	99.795	98.343	102.2	98.609	100.2	99.378	97.287	99.594	100.7	101.88	99.687	100.29	100.71	98.943	99.43	99.019	99.572	99.446	99.598	100.68	100.83	98.112	100.27	99.698	100.71	96.917	98.562	98.331	100.41	99.535	98.533	98.617	101.12	98.763	100.25	98.026	98.966	101.23
106.45	106.13	106.82	106.36	104.3	105.6	108.02	107.41	105.31	105.29	106.72	106.1	104.13	107.48	105.86	106.77	105.83	105.68	106.54	105.88	107.31	107.21	105.28	106.99	106.73	105.73	107.8	108.5	103.22	105.49	107.39	105.13	106.84	108.14	105.08	105.06	107.17	105.56	104.77	103.64	105.53	105.82	105.82	107.23	105.7	106.41	104.67	106.98	106.97	109
111.59	111.32	111.9	110.86	110.37	109.93	109.72	110.66	110.02	109.64	108.66	110.05	108.38	111.05	110.64	110.48	110.45	107.81	109.86	111.2	111.17	109.13	111.48	111.6	107.9	111.13	110.09	111.52	112.51	109.15	109.11	109.71	110.76	111.95	109.47	111.22	107.3	112.87	109.83	107.15	111.87	110.08	109.64	111.47	110.4	109.34	112.54	109.8	111.2	110.96
102.9	105.63	102.44	105.18	104.08	104.86	105.96	103.32	104.46	104.34	102.97	104.61	100.85	102.03	104.9	105.92	107.05	104.19	103.41	104.71	104.3	103.64	102.23	104.53	104.73	104.09	104.28	104.56	104.12	106.44	103.85	103.35	105.82	103.11	102.35	105.55	104.93	103.52	104.84	104.01	103.79	102.92	106.11	106.18	105.34	104.15	104.32	104.97	103.41	106.63
110.14	111.8	108.25	111.79	110.74	110.85	110.35	111.29	109.73	112.28	111.47	108.51	110.26	109.12	111.15	109.8	112.37	108.49	110.68	109.69	112	110.53	109.6	112.08	111.73	108.75	112.36	109.18	112.43	112.55	108.59	110.85	111.03	111.7	108.17	110.26	108.4	109.93	110.61	110.46	111.52	111.23	110.5	107.75	110.02	110.13	112.8	110.61	112.67	108.2
107.3	106.24	107.32	105.95	106.83	107.87	105.2	107.09	103.99	107.66	106.42	105.67	106.03	105.67	105.38	107.34	107.59	108.4	104.48	108.79	104.11	107.5	106.72	106.23	107.1	108.98	106	107.98	107.85	106.33	105.43	105.91	104.12	104.66	104.91	107.8	107.03	106.58	105.8	104.29	104.96	105.33	107.17	108.73	105.99	108.72	107.02	107.04	106.6	105.84
104.4	108.37	107.2	104.3	105.71	105.66	104.8	107.16	107.51	106.23	106.88	105.62	107.12	108.56	105.33	106.72	104.94	107.45	106.59	106.7	106.19	107.3	108.89	106.75	105.53	106.22	106.15	105.19	105.08	107.27	105.13	104.95	105.06	103.96	106.15	107.21	107.46	104.85	107	105.5	108.34	106.58	106.96	104.92	107.4	106.38	105.75	105.55	106.71	106.1
111.17	110.21	111.03	109.51	109.9	108.74	111.24	110	110.44	111.54	111.91	111.05	109.44	108.96	108.44	111.44	110.96	108.94	109.59	109.24	110.49	110.98	111.47	111.43	110.76	108.97	110.59	108.53	111.72	112.4	108.96	107.77	111.76	110.19	112.16	109.68	108.76	112.57	108.51	111.7	111.33	110.87	109.08	108.37	108.85	110.28	111.51	109.38	113	110.09
112.69	111.36	111.87	112.76	111.98	111.4	112.92	110.24	112.54	113.15	110.12	110.69	114	113.58	112.29	110.62	109.93	112.81	111.23	112.03	111.45	112.03	113.02	111.07	111.93	111.03	110.87	113.56	112.01	110.6	111.26	113.28	113.19	110.94	110.08	110.72	112.14	112.23	109.53	113.86	113.85	109.79	109.62	109.83	111.74	114.07	112.65	111.25	111.36	112.85
103.84	106.71	106.92	104.76	107.2	106.16	106.65	103.87	105.76	106.39	108.05	105.97	104.71	105.51	105.68	107.68	106.06	106.39	106.65	107.14	104.1	106.29	107.49	104.23	105.88	106.19	108.04	106.14	106.06	107.46	105.13	105.87	105.42	106.11	106.43	104.08	103.92	106.07	106.1	105.2	107.3	106.69	106.93	106.45	105.94	104.42	106.87	107.9	105.36	106.18
104.72	106.95	106.32	105.25	103.68	106.34	106.38	106.23	106.43	106.02	105.74	106.31	106.53	105.34	104.75	106.73	106.35	106.03	106.41	108.06	108.17	105.46	107.27	106.41	105.63	106.8	105.38	106.4	106.98	106.5	106.68	103.7	105.87	106.62	107.23	107.15	106.52	104.3	107.05	107.5	105.45	104.57	105.59	107.21	106.51	106.75	105.77	107.83	106.05	106.1
108.35	103.71	105.98	105.72	107.08	103.29	105.3	106.97	106.23	106.38	105.01	106.77	106.58	107.49	104.78	104.68	104.88	106.33	105.97	106.74	104.94	105.05	107.24	103.15	109.01	104.36	108.76	104.79	106.13	105.86	104.34	106.55	106.72	107.1	106.45	106.06	106.17	105.88	107.68	106.1	107.73	106.27	102.72	105.83	106.43	105.43	107.25	105.96	107.04	107.84
103.45	105.09	107.68	104.53	104.06	106.21	101.8	102.99	105.26	105.4	103.52	104.83	103.99	105.49	105.78	105.82	101.06	105.53	103.91	106.28	104.5	104.75	104.8	107.11	101.89	103.37	104.71	102.7	104.28	106.77	102.39	104.72	103.55	104.96	105.24	104.12	102.82	105.34	102.27	104.09	103.87	105.72	103.76	102.06	106.72	103.26	103.73	103.93	104.39	103.33
112.69	113.55	113.83	113.09	113.32	112.05	113.38	111.16	112.36	114.45	111.41	112.38	111.2	111.93	109.39	111.95	110.62	113.56	111.57	112.96	110.9	111.67	111.98	111.37	110.75	111.88	114.45	110.93	111.5	110.03	110.02	113.07	109.88	110.35	110.8	111.14	111.47	110.27	111.02	112.78	110.37	111.01	111.1	113.18	110.97	112.59	111.85	110.58	111.78	111.52
111.51	113.29	111.77	113.14	112.38	112.05	112.11	113.92	113.15	110.77	111.86	110.65	112.32	110.71	112.09	111.43	111.42	113.98	112.55	110.5	112.39	111.93	112.39	113.05	109.76	111.15	110.65	113.22	111.6	113.28	112.51	111.64	111.42	112.67	111.41	112.8	111.96	113.77	112.82	110.75	112.73	110.45	111.73	112.9	111.82	111.12	111.47	111.18	111.88	115.32
101.09	98.503	99.409	101.52	100.14	101.24	100.95	102.54	100.48	103.85	101.32	98.165	101.8	97.033	100.26	100.68	102.15	100.76	99.441	101.2	99.534	99.769	100.39	100.14	99.786	100.87	100.72	102.08	100.97	102.11	99.66	100.63	101.54	100.57	100.38	101.01	99.414	103.14	100.75	101.31	101.36	100.7	99.623	101.84	98.85	101.21	102.98	100.29	101.44	101.69
103.72	106.46	105.68	105.56	105.97	105.7	106.39	104.9	103.62	107.56	105.51	105.51	104.78	108.72	106.18	102.92	105.06	105.48	103.94	103.62	103.84	103.7	104.35	106.09	105.01	106.98	106.63	104.94	105.93	106.15	106.58	107.68	105.79	104.58	107.27	104.22	105.34	106.93	105.93	104.38	108.03	105.1	107.08	105.12	106.17	106.68	103.73	105.19	104.79	103.97
110.85	108.8	108.54	108.86	110.61	111.04	110.73	110.73	109.45	110.74	111.94	110.37	107.2	108.92	108.39	111.17	108.37	109.32	108.72	110.52	109.59	108.42	110.77	109.14	110.24	108.04	109.71	110.73	110.97	110.32	110.74	109.9	110.64	107.95	109.54	110.53	109.36	110.42	109.71	109.08	108.7	109.51	108.33	108.19	108.47	107.13	110.78	110.89	109.8	111.01
105.68	106.97	104.9	107.85	105.07	107	106.57	106.54	104.95	105.53	106.81	106.06	106.09	107.26	103.48	107.02	106.79	106.7	103.8	106.95	105.27	108.69	105.18	106.84	104.97	107.21	106.76	106.74	105.09	105.76	106.39	104.53	105.6	104.54	103.87	106.81	105.6	108.32	105.26	104.03	104.73	104.17	104.5	105.02	106.29	103.65	105.56	106.47	102.92	104.97
99.049	101.9	100.04	102.24	100.52	102.47	100.26	101.49	101.98	102.24	101.22	102.62	99.497	100.31	102.13	100.62	100.63	99.141	101.25	102.71	101.45	100.44	101.2	103.15	99.625	100.63	102.23	101.51	101.75	101.7	98.818	102.72	98.37	102.21	100.56	100.8	101.38	99.772	101.18	102.06	100.42	100.03	99.92	100.79	103.05	101.2	102.21	101.4	99.899	99.453
104.11	104.3	104.93	103.69	104.58	103.41	103.33	103.74	105.29	103.9	103.5	102.92	103.14	103.56	102.28	105.06	106.3	105.27	102.1	105.23	106.33	106.56	102.82	102.3	102.35	104.4	103.91	104.1	104.97	103.48	104.75	107.41	102.76	104.74	104.37	104.27	105.04	105.44	103.98	106.72	105.62	102.74	104.25	104.29	102.44	106.72	104.43	103.93	105.43	105.97
112.41	112.99	110.91	111.29	110.67	113.87	111.33	111.17	111.41	111.88	113.11	110.71	114.23	112.46	112.46	110.91	111.35	112.75	110.63	111.57	111.65	111.03	110.71	109.18	111.44	112.9	112.54	110.78	110.2	112.29	112.82	112.14	110.13	108.93	110.77	112.67	112.58	111.87	113.89	112.33	110.58	108.67	112.79	110.85	110.55	112.04	111.03	113.75	110.95	113.32
109.22	110.83	108.89	111.02	111.57	110.15	111.25	110.9	111.37	109.66	110.79	111.33	111.15	113.3	113.84	111.03	110.97	110.2	111.15	112.32	112.01	111.98	110	110.21	111.43	109.98	109.77	111.48	112.19	110.65	113.4	108.94	109.04	110.29	110.18	113.87	111.47	110.61	110.93	114.03	111.29	110.11	111.67	111.18	111.56	109.22	109.18	110.16	109.86	109.04
97.448	100.08	101.39	99.152	98.797	97.269	98.387	101.4	97.762	99.818	100.83	98.408	99.747	98.969	99.626	103.35	98.841	98.51	97.513	98.182	99.676	99.23	98.875	98.708	99.5	99.187	101.6	99.562	99.69	99.981	99.153	99.264	99.303	99.347	99.959	100.45	99.48	98.702	99.784	100.32	99.545	100.41	98.183	99.487	101.25	98.603	99.017	98.96	99.886	98.92
105.27	105.77	107.26	105.98	105.3	103.57	104.78	104.11	104.9	106.27	107.35	105.51	105.38	103.68	106.03	107.03	106.77	105.67	104.69	105.23	103.28	105.26	107.38	107.83	106.3	105.39	105.98	106.25	106.87	104.63	107.27	106.55	107.07	107.53	106	105.86	106.92	106.69	105.37	105.92	107.13	105.22	104.23	104.79	105.76	107.59	107.12	105.6	105.7	107.67
105.85	106.21	106.56	105.99	107.22	107.48	108.48	105.43	106.37	106.26	107.35	105.97	105.88	106.61	108.04	108.33	108.45	106.74	107.87	109.38	106.28	105.56	108.32	107.88	107.37	106.3	106.38	107.12	106.18	107.7	106.33	106.83	106.97	106.12	108	108.67	107.91	107.72	107.72	109.03	108.06	105.55	106.3	107.88	106.26	107	107.57	105.1	106.44	105.26
112.17	113.38	113.35	110.47	111.53	112.66	112.89	115.32	113.18	114.39	113.32	113.16	112.21	111.57	113.4	114.08	113.51	114.25	113.39	112.28	110.57	110.97	112.43	111.52	113.52	111.4	114.08	112.23	113.53	112.11	113.14	111.98	115	107.71	113.47	111.85	113.83	112.34	113.36	112.36	110.28	113.55	113.37	111.7	111.82	111.29	112.14	113.69	112.43	114.24
105.26	105.28	103.69	106.58	106.64	104.7	104.8	104.55	106.3	104.63	104.86	103.81	102.59	106.82	105.34	104.87	106.93	107.79	106.73	104.55	102.24	106.3	107.18	104.47	106.09	106.36	109	105.47	105.03	106.83	105.86	106.04	105.74	106.02	104.61	103.33	106.61	105.58	103.96	104.75	106.86	105.13	103.09	105.89	105.64	105.23	107.04	106.42	106.09	104.67
112.55	111.56	109.26	110.41	110.88	112.47	111.85	110.45	110.68	111.68	112.3	111.19	111.27	109.85	110.1	112.49	111.71	111.85	112.69	109.69	109.36	113.6	112.21	112.14	112.09	112.59	107.95	112.17	111.96	112.29	111.57	110.9	111.23	112.48	112.66	110.45	111.13	108.49	109.2	108.64	110.24	110.53	111.04	112.05	109.05	109.78	113.79	112.19	110.15	111.59
104.19	105.63	104.11	103.91	107.4	106.97	106	105.28	105.31	104.01	103.94	105.31	104.26	105.96	104.74	105.16	105.7	104.64	106.48	105.84	103.7	106.34	105.26	106.81	106.28	104.73	105.66	104.48	105.71	106	104.75	102.13	107.89	103.06	106.2	105.59	105.26	104.86	105.02	104.99	106.16	107.95	106.31	105.26	106.71	105.31	104.79	105.59	103.5	105.51
115.43	116.96	117.76	116.66	117.41	118.41	116.84	118.83	118.73	115.76	117.33	117.83	117.73	118.93	114.98	118.22	114.15	117.23	116.05	117.67	116.39	117.83	118.23	118.86	117.84	115.03	118.84	119.13	117.59	120.08	116.1	117.1	116.33	118.81	116.66	116.01	118.22	117.05	116.56	118.49	116.49	117.81	118.19	117.49	118.1	118.56	118.28	118.08	118.75	118.46
101.83	99.758	98.363	100.75	97.325	99.902	99.895	98.078	98.16	99.488	98.666	99.065	100.29	99.298	99.486	100.7	100.95	99.437	98.015	100.47	101.56	100.99	100.73	100.97	98.432	100.01	101.47	100.52	101.89	100.26	100.46	98.484	98.077	99.805	101.35	102.27	98.972	100.75	98.304	96.331	100.18	99.359	98.52	99.248	100.08	100.82	101.29	98.547	98.924	100.21
105.17	106.93	107	105.25	105.27	105.59	106.01	106.88	105.13	102.89	104.9	107.27	106.63	105.74	104.9	104.76	105.19	105.89	105.71	106.07	108.53	105.19	105.8	104.9	104.45	103.05	103.5	104.31	104.42	103.12	107.42	102.71	104.29	106.53	106.57	106.18	105.68	107.91	106.41	105.64	106.89	105.24	107.95	105.64	106.18	103.56	104.85	105.79	104.91	105.84
106.69	107.46	106.45	108.03	107.88	106.6	107.56	107.6	103.8	106.44	107.66	106.18	107.53	106.2	106.75	105.71	106.31	107.33	107.96	104.58	108.28	108.1	107.26	105.46	106.12	106.71	104.08	107.07	107.45	106.66	107.99	106.8	106.08	107.2	105.89	106.68	104.83	107.76	105.65	104.15	105.29	105.72	107.16	105.99	108.83	105.52	106.36	105.04	107.7	105.7
110.35	105.93	106.81	106.35	107.49	106.82	106.03	107.8	106.53	105.27	108.04	107.72	105.58	108.1	109.61	106.31	105.02	107.92	106.85	108.22	104.7	106.1	106.34	105.79	106.34	104.85	105.1	107.3	104.94	104.99	104.33	107.48	105.72	104.93	106.17	108.08	105.14	105.75	108.23	108.23	105.11	106.92	104.77	105.04	104.74	106.6	109.33	107.01	108.04	104.14
110.77	112.51	112.91	111.79	109.19	113.51	112.45	112.21	110.54	110.88	111.13	111.09	113.06	112.39	112.62	110.39	111.31	113.14	109.5	110.43	112.43	113.12	111.71	113.33	110.67	111.46	112.39	112.71	112.59	109.61	113.61	112.71	112.49	111.1	110.02	113.47	112.54	112.87	112.07	113.93	111.39	110.5	111.2	110.56	113.92	111.22	112.38	112.21	109.92	110.83
100.88	100.62	99.395	99.625	100.24	100.08	100.5	101.76	98.661	97.443	100.2	101.66	100.73	99.782	100.42	99.67	101.93	101.39	98.787	100.13	100.73	99.267	103.28	100.18	100.09	100.16	99.563	100.83	102.3	101.55	99.547	100.8	98.894	101	100.19	101.99	98.971	100.39	101.51	97.995	100.65	100.94	100.97	100.93	99.04	100.53	99.434	100.94	102.65	99.742
99.992	101.03	100.45	100.25	98.863	99.472	101.04	99.334	99.746	101.27	99.348	99.017	101.24	101.7	100.99	99.497	102.07	101.16	98.637	98.989	103.86	100.85	98.724	100.24	101.32	99.018	101.92	102.25	100.3	100.72	99.523	99.365	98.476	101.64	101.29	100.22	99.523	99.923	101.87	99.608	99.921	99.77	99.5	101.46	99.982	100.07	100.25	101.04	99.54	100.09
108.74	106.48	106.86	105.51	107.61	106.71	106.7	108.86	109.08	106.49	104.83	106.88	107.14	106.37	108.48	105.71	107.86	106.6	107.93	107.38	106.78	106.14	107.08	106.15	106.76	106.95	105.71	108.48	107.9	106.72	107.51	105.88	105.81	108.37	105.08	105.31	105.37	106.16	107.82	108.78	107.87	105.53	106.89	108.17	106.41	106.81	105.67	105.48	105.19	107.12
105.02	106.59	104.43	107.02	105.67	105.37	105.35	106.89	105.85	105.45	106.11	106.74	104.59	108.24	105.92	107.84	106.19	107.35	109.08	105.49	106.9	103.87	106.62	106.31	106.41	106.7	105.42	106.03	105.19	103.73	105.72	105.93	104.68	104.54	106.78	107.24	104.89	104.85	106.56	105.54	105.45	104.16	105.84	104.73	105.41	103.73	105.04	104.11	103.99	104.24
100.63	99.76	101.72	101.17	99.233	99.443	99.769	100.7	101.4	100.77	102.02	101.43	102.02	99.07	98.299	103.34	100.91	99.892	101.8	99.205	101.9	99.926	100.56	100.58	101.81	100.67	102.75	101.05	99.686	99.943	98.215	99.561	98.43	100.43	101.14	102.31	100.2	100.61	98.814	101.19	99.765	100.83	97.751	100.24	100.56	99.407	100.09	99.57	98.702	100.97
100.77	99.676	99.66	99.415	101.09	100.71	100.93	99.862	102.81	99.313	100.18	100.47	100.42	98.615	100.76	100.83	101.14	99.607	99.556	101.82	99.783	100.4	100.21	101.22	99.709	100.18	99.292	98.745	100.42	100.89	101.79	100.18	101.98	100.95	102.13	101.08	101.88	100.46	102.53	101.37	99.74	100.54	100.98	100.5	100.59	102	100.4	100.77	101.09	99.928
107.44	107.15	108.97	106.07	107.27	104.41	107.5	106.84	105.34	108.48	106.24	107.78	106.77	106.89	105.97	106.88	104.63	107.03	104.59	106.86	106.02	106.02	105.14	104.6	105.82	107.05	105.72	106.13	107.12	106.83	106.19	105.75	105.23	104.21	105.7	105.98	107.14	105.94	106.48	104.77	107.67	106	105.22	105.45	106.58	106.41	107.45	106.34	105.79	105.64
107.85	102.69	108.56	107.13	106.43	104.78	106.93	107.38	107.31	104.15	106.46	104.91	106.84	107.28	106.23	106.55	106.43	105.78	108.51	104.54	105.89	107.78	105.27	104.96	107.95	105.61	108.45	107.89	105.87	106.58	104.91	106.74	110.15	107.12	105.4	106.82	107.43	104.29	106.88	107.51	107.12	108.17	107.32	105.69	106.48	107.73	107.55	110.8	107.11	106.94
107.9	107.56	105.79	106.29	104.94	106.62	107.28	105.62	106.31	105.89	105.43	105.47	103.62	105.73	107.36	105.14	107.32	105.44	106.13	104.73	106.68	103.5	104.56	105.62	103.92	104.92	106.04	105.5	104.41	105.26	108.22	104.64	103.91	107.47	105.41	106.26	106	104.84	105.14	106.31	105.76	107.32	106.74	107.57	103.77	106.91	107.02	105.89	105.24	106.08
109.6	109.12	109.43	109.68	112.45	111.88	109.37	108.7	108.85	111.3	110.4	111.46	112.35	109.12	110.12	111.96	110.81	111.44	113.26	110.72	112.13	110.68	110.58	110.67	111.55	113.18	111.59	110.27	111.34	110.01	110.38	113.26	109.76	110.91	110.67	110.1	109.65	109.46	109.98	112.52	110.55	110.29	111.23	110.45	112.38	111.62	112.11	110.68	111.23	112.96
104.46	105.3	104.28	107.39	106.47	107.96	105.71	105.66	105.71	105.63	105.69	105.81	103.23	106.53	103.95	103.34	105.88	106.56	105.21	104.47	105.43	106.05	105.87	108.15	105.11	105.16	104.28	104.74	107.47	104.96	104.62	107.24	103.76	107.76	106.24	105.67	103.05	105.25	105.15	104.89	107.36	106.43	106.54	103.61	106.81	106.9	107.83	106.47	104.47	104.75
100.22	100.86	99.683	99.337	96.973	100.94	101.46	100.25	98.07	99.257	99.945	100.85	101.17	100.09	98.652	98.342	98.82	98.96	99.749	99.617	98.831	100.29	100.11	100.42	101.22	97.376	99.319	99.851	97.555	100.23	100.41	97.774	99.777	99.038	102.06	99.216	101.3	97.773	98.463	97.529	100.79	102.91	100.98	99.923	100.14	99.974	99.073	98.787	101.33	101.82
105.68	103.4	105.06	104.22	103.35	102.83	102.31	105.18	105.3	104.07	104.64	102.67	104.25	102.07	105.2	104.61	106.78	105.08	105.27	101.66	103.64	104.61	103.24	106.94	105.37	104.32	103.63	102.61	103.5	104.96	103.96	104.28	106.37	104.41	103.61	105.1	105.51	104.15	104.98	104.56	104.19	103.78	106.7	103.42	105.26	105.93	105.54	103.68	105.06	103.13
111.06	107.23	108.59	108.25	111.49	109.88	109.91	111.4	108.32	110	110.27	109.53	108.57	109.22	108.49	109.81	108.15	109.67	110.98	110.83	110.03	106.83	109.94	111.08	110.31	108.96	109.23	110.09	112.39	110.18	107.95	108.07	111.34	109.28	108.81	106.73	107.84	110.57	106.67	110.15	108.54	109.2	108.16	110.59	109.53	111.51	109.78	111.48	110.19	109.38
112.57	109.85	111.35	110.23	110	110.2	110.28	108.91	110.04	108.34	109.12	110.66	111.19	109.9	109.86	108.98	111.03	108.58	111.83	111.78	110.34	109.98	111.88	110.39	111.36	108.93	109.81	109.31	110.34	111.09	111.47	110.88	110.47	111.48	109.55	111.76	107.48	111.01	109.62	109.46	111.13	112.62	111.01	110.71	109.43	110.34	110.87	110.42	109.1	112.14
101.32	103	99.963	97.237	99.835	100.47	98.569	102.06	98.914	101.73	102.16	100.31	99.671	101.44	99.05	99.491	100.76	98.067	103.04	100.27	101.2	99.915	99.754	101.19	100.12	98.066	100.33	98.745	98.563	99.629	100.72	102.69	99.12	100.07	101.19	99.005	98.916	98.114	100.05	99.328	98.12	102.48	99.809	100.03	100.34	99.717	98.215	101.58	100.37	99.242
105.54	106.34	106.06	103.9	104.89	103.46	102.59	104.71	105.71	104.45	104.5	106.53	105.42	105.35	107.59	104.65	106.29	105.23	106.15	105.26	104.02	105.01	104.36	104.4	105.92	105.96	104.79	104.74	103.18	104.37	105.93	104.31	104.56	104.98	103.86	103.67	104.23	104.74	101.33	104.37	104.8	103.66	104.86	103.76	104.41	105.19	104.7	105.33	105.81	105.2
103.66	104.67	104.03	103.05	104.3	103.49	106.81	106.25	102.7	105.45	105.78	103.89	105.06	103.05	105.92	104.16	103.58	103.77	105.5	103.7	106.48	106.5	102.13	104.67	100.57	103.29	104.58	104.73	106.22	106.83	104.29	106.58	104.14	103.73	103.61	105.52	104.23	104.06	105.61	104.32	106.14	106.97	104.45	105.02	104.59	103.63	105.17	103.95	103.57	103.41
105.75	106.11	108.37	105.91	106.74	106.09	106.63	108	105.82	107.9	107.75	107.38	107.29	106.68	106.83	104.81	103.8	105.77	106.9	104.45	106.56	106.5	104.45	105.38	106.83	103.49	104.61	107.03	106.75	108.04	107.32	107.57	106.08	104.01	107.68	106.05	106.31	107.06	106.79	108.01	103.31	107.01	105.07	108.25	104.31	105.93	106.41	107.31	107.34	108
113.71	111.48	111.3	111.78	114	114.59	111.99	112.27	111.97	113.31	110.49	110.51	112.45	114.22	111.9	112.31	111.38	112.67	110.42	113.08	112.19	111.62	113.01	112.1	110.76	110.36	113.74	111.27	112.84	113.78	114.28	111.75	110.86	110.08	112.07	112.01	112.14	109.5	109.07	111.25	112.53	110.96	111.52	112.04	112.73	112.08	112.75	114.11	111.48	113.39
103.05	104.76	102.92	102.72	104.84	105.34	103.19	106.89	102.88	105.31	105.18	102.37	104.63	103.17	104.59	102.53	103.66	103.24	106.19	105.27	102.87	104.76	104.84	102.82	104.62	104.51	105.71	100.16	101.57	103.7	106.51	103.67	104.69	101.51	102.99	103.79	104.5	104.6	105.15	103.52	105.47	103.39	104.07	106.4	104.83	104.9	102.83	103.7	105.63	103.52
101.18	101.07	101.78	101.99	100.69	98.768	99.728	100.9	100.76	98.957	103.16	101.82	100.86	99.078	101.02	102.11	100.75	100.83	101.86	99.254	100.45	101.82	98.599	101.71	99.558	99.967	98.98	101.42	100.49	99.821	102.06	100.92	100.27	100.42	100.07	100.47	98.941	99.66	100.07	101.59	99.996	100.88	99.105	99.895	100.12	100.72	98.285	100.02	100.13	98.189
100.02	100.5	101.11	102.21	98.284	100.27	99.113	99.789	101.52	99.8	99.525	98.783	101.24	100.77	99.834	100.52	98.89	100.64	97.089	101.16	99.393	98.315	100.8	99.166	99.054	99.761	99.325	100.58	100.01	98.783	99.72	99.495	99.94	101.71	101.86	99.779	99.157	100.69	101.24	99.214	99.6	97.496	100.53	100.76	100.29	101.89	100.15	100.38	100.27	99.232
105.4	102.78	104.83	104.43	105.96	105.11	105.81	106.24	106.76	105.66	103.52	105.68	106.31	104.52	106.03	106.55	106.28	104.16	103.92	104.64	103.47	106	103.36	104.6	104.21	103.96	102.65	106.2	107.06	103.44	102.46	105.76	104.43	103.9	103.93	106.41	105.11	104.11	103.02	104.28	103.4	102.41	105.45	105.68	103.55	103.5	106.64	106.29	103.61	105.77
106.8	103.9	105.53	105.48	106.53	104.2	106.64	106.23	106.16	105.68	105.26	103.18	105.53	106.27	106.15	103.78	104.09	104.66	107.08	106.53	107.11	105.87	105.03	103.3	106.12	105.4	109.5	104.24	105.82	108.56	105.23	105.17	105.25	106.77	105.74	104.44	108.38	103.26	103.65	106.94	107	105.08	106.73	104.06	105.03	105.5	103.25	105.72	105.23	103.84
101.37	100.68	102.75	101.82	101.48	100.21	99.473	99.389	101.3	101.24	102.17	99.326	101.77	100.56	99.795	101.9	100.22	101.76	102.48	100.47	99.231	100.19	100.1	103.84	101.72	103.44	102.14	100.4	102.22	100.27	99.523	101.24	99.397	100.35	99.419	100.45	102.32	101.66	99.601	99.434	100.4	99.732	100.43	101.07	98.857	101.73	100.66	102.3	100.67	101.78
106.05	103.07	103.9	107.05	103.47	105.64	102.78	106.19	104.98	104.98	103.03	106.28	105.16	107.22	104.18	105.3	107.83	105.19	105.91	107.26	103.17	106.92	103.13	104.59	103.57	105.29	103.99	106.25	103.96	106.7	106.28	104.98	106.36	106.2	104.55	104.52	105.17	107.42	106.01	105.57	107.5	105.77	104.45	104.68	103.81	107.13	105.73	102.97	105.92	102.31
101	99.249	101.42	100.46	101.71	100.16	99.851	102.17	101.24	99.818	101.83	98.06	99.294	99.866	102.66	99.457	100.41	101.12	100.77	99.731	96.822	101.5	100.1	100.85	97.903	99.373	99.711	100.77	100.87	99.532	100.95	101.13	98.898	98.982	102.39	100.66	99.963	101.98	100.32	102.17	99.768	100.68	100.54	99.427	98.717	101.37	97.041	101.26	102.5	98.369
99.581	100.86	100.43	99.067	100.24	99.119	98.676	100.89	96.705	100.17	100.5	98.466	98.547	100.19	99.534	101.04	100.39	99.64	98.649	101.1	97.921	100.92	100.1	97.973	100.34	100.25	101.85	100.48	98.458	101.41	101.84	98.941	97.647	99.565	98.936	100.5	99.831	99.67	99.741	100.28	99.136	98.673	98.754	100.09	98.93	99.46	99.362	100.66	99.511	101.19
113.92	112.82	112.81	112.05	112.66	112.86	110.16	113.18	112.93	112.29	113.57	113.15	113.06	113.19	111.06	114.07	114.45	114.8	112.18	114.43	112.73	112.81	112.48	112.68	111.34	111.62	112.31	113.76	111.05	113.9	112.22	112.6	112.64	113.33	112.19	110.62	112.04	112.93	112.94	112.79	112.8	109.67	112.86	112.81	113.43	112.91	111.67	113.5	112.13	113.79
103.75	104.32	105.93	106.55	107.22	105.85	102.82	105.88	107.44	104.26	106.93	105.35	106.74	107.46	102.52	104.73	107.49	106.15	103.01	103.67	105.28	107.54	105.03	106.71	105.74	105.13	106.95	107.14	104	108.16	103.89	105.54	105.16	103.72	105.47	105.58	106.43	104.84	104.27	103.7	105.62	107.26	102.76	107.75	103.32	106.59	104.96	105.37	104.97	103.32
106.86	105.32	106.48	104.15	106.11	108.41	106.56	106.99	104.09	107.86	105.9	106	105.18	108.45	107.31	105.11	105.28	105.23	107.34	106.1	111.14	106.98	103.97	107.58	106.51	107.88	106.19	105.63	104.6	106.51	105.18	108.59	104.68	106.01	103.72	107.39	108.9	105.56	105.59	105.27	106.85	106.28	105.5	104.13	104.73	103.37	108.4	105.39	105.43	107.18
111.43	112.51	111.15	114.32	111.91	112.22	112.69	112.59	111.5	111.91	112.36	112.94	114	111.86	113.03	114.43	112.67	111.2	109.93	113.8	111.6	111.41	112.75	114.24	112.19	112.58	110.95	113.64	111.11	112.3	110.85	114.02	112.81	111.05	110.77	112.4	111.41	112.79	111.8	110.3	111.25	111.19	112.51	111.35	108.84	111.97	111.12	109.53	110.9	114.16
105.92	106.27	106.67	105.21	105.64	105.3	107.75	106.34	108.31	108.26	103.61	106.67	107.93	106.54	107.4	106.32	107.9	108.22	106.11	105.98	107.76	104.33	105.04	104.72	105.79	107.47	104.58	107.25	105.38	107.66	103.78	104.96	106.82	102.64	107.51	106.33	104.28	105.09	106.25	104.96	104.63	106.85	105.38	107.64	108.77	106.88	105.77	106.49	107.09	107.89
102.33	99.595	101.19	100.23	99.914	100.12	98.582	99.239	101.67	99.086	100.19	99.483	100.62	99.989	99.896	101.76	101.52	100.6	100.42	99.354	100.26	96.558	100.33	100.26	101.83	100.93	99.944	100.99	99.939	98.576	100.21	99.401	99.757	98.033	99.834	99.549	98.937	99.506	99.051	99.069	102.05	97.806	98.452	100.69	101.11	99.047	100.11	100.42	101.57	98.439
99.419	100.02	99.744	100.17	99.091	99.931	98.355	100.29	100.31	99.32	100.47	100.23	98.165	101.53	99.018	98.226	100.63	101.6	98.818	99.764	99.428	100.37	96.958	100.05	98.842	101.03	100.12	97.979	99.681	99.321	97.888	99.716	97.894	100.25	99.134	100.82	98.304	100.38	97.783	100.02	98.415	99.463	101.04	101.11	101.59	99.379	99.009	99.123	102.18	98.114
112.59	111.83	111.37	111.91	109.55	112.5	109.53	112.47	111.54	111	112.5	112.47	109.97	113.16	111.05	109.73	110.65	108.9	109.83	112.16	110.65	113.54	109.43	109.86	111.65	109.49	110.16	110.67	110.16	110.27	110.56	112.26	110.31	108.36	111.55	112.46	109.92	109.44	111.72	109.88	110.73	110.99	109.16	110.89	112.06	110.59	111.44	111.4	112.07	112.06
105.26	102.05	103.3	102.35	103.31	104.18	103.22	103.77	102.98	105.17	103.49	103.92	104.16	104.88	105.01	104.57	104.72	104.57	105.67	104.86	102.69	104.59	104.79	105	105.92	102.86	102.85	105.58	105.41	103.47	104.08	105.48	104.52	105.44	103.82	102.18	104.2	104.91	103.99	104.51	104.8	106.42	106.01	102.18	102.18	105.86	106.55	104.4	104.2	104.61
113.41	109.78	114.65	111.19	113.31	111.96	112.88	110.71	114.78	111.74	114.81	111.22	111.61	111.39	111.6	110.59	111.86	111.67	109.78	112.28	113.09	111.2	110.37	110.46	112.51	111.84	112.08	111.35	110.7	109.39	112.56	111.6	111.27	112.57	112.21	111.94	112.06	111.56	113.96	110.64	110.76	111.34	110.89	111.36	113.48	113.44	113.72	111.67	112.52	112.41
112.1	112.12	110.45	110.73	110.39	111.27	111.88	113.3	111.52	112.07	113.27	112.19	114.25	111.1	110.9	110.51	112.41	111.9	110.58	111.63	110.78	111.45	111.33	111.43	111.81	112.56	113.48	111.82	110.8	113.18	110.83	113.89	113.64	111.35	112.29	111.74	113.2	114.19	111.79	110.19	110.93	112.26	111.71	112.56	111.71	112.46	110.48	109.95	111.8	110.26
111.78	110.47	111.96	111.08	109.81	111.76	110.1	110.59	110.81	110.38	110.64	109.61	110.4	111.94	110.72	113.02	110.34	111.12	110.69	109.25	110.29	110.86	112.74	111.81	110.84	107.86	111.55	110.4	109	110.96	109.53	110.04	110.18	110.68	112.06	109.88	109.79	110.09	112.2	109.27	108.96	110.67	110.89	111.89	111.93	112.18	108.89	110.61	108.69	109.57
111.94	113.54	112.02	113.08	112.54	111.53	110.25	113.37	111.41	113.04	111.06	110.46	111.18	109.84	110.69	110.61	113.4	112.43	111.15	111.95	111.62	112.9	113.4	113.19	110.79	111.03	111.58	112.57	112.43	111.72	110.58	112.13	112.05	113.37	113.52	113.95	112.62	113.04	113.2	111.09	112.05	112.1	113.93	110.46	112.97	113.89	110.76	111.61	112.73	111.39
104.62	104.85	104.91	106.48	104.67	106.27	106.88	105.07	106.44	104.92	106.02	103.83	106.08	108.3	103.97	107.62	106	107.77	103.46	107.94	107.73	104.03	106.82	105.65	104.13	103.93	105.79	106.91	102.24	107.09	106.03	107.42	105.3	106.07	106.93	106.39	105.01	105.59	106.43	106.39	105.23	107.93	107.09	105.18	104.52	107.24	105.56	108.26	104.95	106.09
105.87	106.11	107.82	109.12	103.61	105.35	106.82	104.39	104.85	105.05	106.85	107.48	106.65	106.47	107.04	107.96	105.35	104.36	105.04	106.08	102.57	101.75	107.31	106.16	105.2	106.95	104.47	107.67	105.82	107.36	104.95	106.95	104.28	105.92	104.81	104.52	107.13	107.42	107	104.6	105.17	104.22	105.54	106.52	105.66	104.63	105.85	106.07	105.58	105.45
119.84	119.09	116	117.36	117.27	118.79	115.75	116.04	117.51	116.13	116.51	117.86	117.6	116.39	116.82	117.72	120.64	118.24	114.94	118.04	117.22	115.92	118.53	117.45	118.95	116.74	119.15	117.51	116.85	118.35	118.17	114.87	117.28	115.84	115.73	116.42	117.8	120.75	116.48	119.88	118.57	117.92	116.99	116.89	119.56	116.54	118.17	118.74	117.48	117.01
106.36	107.21	104.68	106.14	105.31	104.5	106.41	105.84	103.32	106.58	106.3	104.73	105.97	105.46	107.89	105.39	106.21	105.67	104.76	106	106.46	102.94	106.11	104.56	106.53	104.93	103.62	104.6	105.67	104.8	105.63	104.35	103.25	104.99	105.3	107.02	106.35	104.38	104.3	107.1	105.13	105.53	107.17	103.63	104.2	104.77	104.02	105.87	105.49	103.51
104.22	105.76	105.4	107.88	105.22	106.53	105.84	106.83	108.36	107.59	106.2	106.17	107.97	108.06	107.89	105.53	105.71	107.2	106.1	107.75	105.77	105.4	105.42	109.73	107.11	107.27	106.54	106.95	106.24	105.65	108.11	104.2	107.24	107.04	108.85	106.64	105.66	105.9	107.04	107.88	106.6	105.83	107.28	107.2	108.58	108.31	107.67	105.73	105.55	108.39
106.22	106.63	105.6	105.79	103.76	104.12	104.84	107.33	106.62	107.24	106.69	105.94	106.01	103.59	104.84	104.62	103.74	100.77	104.27	106.5	105.04	104	107.1	103.9	102.79	106.62	104.45	103.08	104.05	104.64	103.33	105.16	105.76	103.98	107.48	106.72	105.81	106	104.62	105.32	104.23	105.34	105.99	104.78	103.36	106.75	106.53	104.65	104.34	107.7
107.9	107.38	106.07	104.92	106.89	106.92	109.92	106.38	107.38	107.6	107.01	107.18	105.42	107.43	106.64	107.05	105.87	106.51	106.02	107.72	105.72	105.7	107.15	109.32	106.94	107.34	106.76	106.7	108.86	107.63	106.48	108.01	109.24	107.22	106.55	108.81	108.51	105.68	105.29	108.25	108.24	107.2	106.53	106.44	105.79	111.08	108.65	105.58	107.74	106.47
107.08	106.8	104.83	106.37	105.92	108.03	108.14	105.73	108.01	105.5	107.72	104.32	104.14	106.25	108.16	107.04	106.13	103.96	105.87	105.06	107	105.5	105.93	107.47	107.58	105.6	105.67	106.29	104.8	107.32	106.11	105.41	105.71	104.1	102.46	106.56	106.43	106.15	104.83	106.38	103.59	106.62	105.81	105.36	106.26	105.73	102.86	105.04	104.72	106.98
103.45	104.32	105.89	103.5	104.01	106.62	104.96	104.72	103.17	105.27	105.86	104.25	105.21	105.82	107.1	106.14	106.83	105.19	106.9	105.53	105.9	105.96	103.87	106.69	105.48	105.76	105.74	106.58	106.59	104.89	105.49	104.89	106.99	104.59	104.28	104.95	106.69	105.76	105.33	105.87	105.1	105.92	106.78	108.26	104.86	104.86	104	105.04	104.69	106.43
107.79	102.71	105.27	106.76	105.63	107.73	107.54	107.48	107.27	105.78	108.05	106.54	106.8	105.46	103.38	105.61	104.66	105.95	105.74	104.11	103.39	106.5	105.79	108.54	105.9	104.75	106.14	105.69	106	106.58	106.3	103.83	105.57	107.86	106.01	106.16	105.43	106.65	105.32	105.77	104.1	106.23	106.26	105.97	106.92	105.38	105.67	107.74	107.62	105.85
106.48	104.82	105.55	105.82	106.25	106.4	105.79	103.65	106.18	106.29	105.69	103.85	105.26	105.05	104.75	105.16	104.12	104.38	106.22	105.91	105.96	104.73	104.55	105.42	106.67	105.34	105.54	106.69	105.85	105.38	106.49	108.1	105.07	105.63	106.23	104.72	105.91	102.33	104.28	106.75	105.87	106.04	107.84	105.23	105.05	104.93	105.32	106.33	104.57	106.41
100.7	101.44	100.66	101.22	98.163	101.11	98.923	100.54	99.677	99.651	100.78	102.45	102.07	99.94	98.175	101.45	101.84	98.625	103.98	100.8	102.11	101.08	100.68	97.926	98.191	99.939	99.608	100.55	101.84	99.888	100.86	101.12	101.2	98.916	100.05	100.95	98.354	100.51	100.07	103.66	99.879	100.56	102.1	102.93	100.63	99.764	101.36	100.61	100.12	100.77
109.83	113.38	110.97	112.29	109.87	111	112.97	110.62	108.23	114.3	110.29	112.36	112.5	108.87	110.32	110.38	110.34	113.87	110.02	111.27	110.52	109.62	110.28	112.64	110.75	112.52	110.79	112.19	111.74	109.73	111.8	112.08	111.29	112.86	109.41	110.66	112.7	110.56	109.5	111.36	112.52	110.68	112.14	111.84	110.84	111.61	110.76	110.74	111.8	112.62
103.46	105.85	108.84	107.18	107.73	107.97	104.09	106.35	108.15	105.34	106.8	106.01	106.73	105.35	106.76	107.12	107.27	105.84	108.06	108.03	105.7	107.66	105.48	106.87	105.72	107.19	106.45	107.42	107.5	107.95	106.89	106.56	105.96	105.4	105.99	105.72	109.46	109.56	108.41	106.58	109.76	107.03	106.92	106.47	107.82	107.56	106.45	107.2	105.73	104.4
107.14	106.17	105.86	106.5	105.59	105.16	106.44	106.56	105.63	107.35	105.8	105.42	105.5	106.67	105.92	106.56	106.46	103.81	106.66	106.21	106.79	106.39	104.69	107.46	105.97	105.83	106.95	107.88	103.72	106.44	104.44	107.21	106.05	105.59	105.42	106.99	104.35	107.31	105.59	107.17	106.16	105.63	104.18	106.7	106.31	106.93	104.42	107	103.18	104
106.78	106.61	106.81	106.23	106.23	104.28	107.32	105.48	105.78	104.12	105.4	106.39	103.94	105.79	105.33	107.61	104.12	103.33	103.46	104.13	106.87	105.18	105.42	105.29	105.82	104.22	104.83	103.34	102.49	106.23	106.89	104.85	108.33	106.04	106.88	104.79	105.66	106.62	103.23	108.22	106.01	106.25	105.08	104.9	104.41	107.53	104.4	106.43	107.28	106.8
108.47	104.77	103.03	106.31	105.48	107.33	104.56	106.16	106.07	105.11	108.06	106.84	107.55	105.3	104.38	104.45	106.37	105.71	104.74	106.39	105.4	106.23	104.52	104.15	104.22	104.86	108.17	104.14	103.64	103.11	107.57	106.73	103.97	104.78	104.97	106.61	105.98	107.93	105.24	105.46	106.9	103.89	107.24	106.14	104.41	105.51	106.8	104.53	105.32	105.59
103.18	105.69	103.61	104.9	104.7	103.11	106.57	102.04	104.33	105.81	102.79	104.84	105.23	106.14	104.97	104.81	105.19	103.69	104.77	103.73	106.3	103.65	105.16	103.89	105.32	103.9	105.73	104.54	103.56	103.67	105.12	104.1	104.26	103.74	104.31	105.09	103.49	105.34	102.87	105.77	104.89	106.25	106.63	103.61	104.39	105.32	105.44	106.78	106.58	103.81
105.44	107.35	107.65	106.77	108.32	105.54	105.32	106.63	107.85	106.69	106.68	104.6	106.18	104.78	103.67	105.71	108.29	105.93	108.19	104.7	105.27	107.66	106.87	108.6	106.79	108.27	106.1	107.78	107.17	105.64	106.66	106.29	108.92	106.61	106.27	105.84	105.13	104.58	106.34	107.53	108.46	106.87	104.42	106.66	105.64	106.25	105.48	108.97	105.87	106.25
112.94	111.23	109.98	111.72	111.49	112	110.78	109.69	112.71	108.12	110.53	112.4	112.11	112.09	109.2	114.28	110.84	112.74	110.66	109.5	110.01	112.5	111.26	111.31	111.79	109.76	113.63	111.77	114.14	111.45	109.67	112.5	111.77	113.04	111.58	110.03	110.26	113.65	110.24	110.9	111.13	112.38	111.09	111.72	108.66	110.74	112.65	110.88	110.91	111.31
106.22	104.59	105.81	105.11	107.69	105.77	106.92	103.8	106.1	105.9	105.05	105.94	103.87	105.98	104.3	105.29	105.76	105.61	103.57	105.09	105.58	101.03	106.47	103.51	103.64	104.67	103.06	106.98	105.57	106.71	104.01	106	103.07	104.84	106.77	105.46	104.06	103.65	106.45	102.31	106.19	105	105.14	106.57	107.05	105.65	104.04	104.46	106.04	105.09
106.2	102.96	104.38	103.33	106.2	104.1	104.46	105.01	100.75	103.54	106.02	104.67	105.19	102.72	103.98	105.34	103.4	102.48	102.15	103.09	105.28	105.23	102.69	104.54	104.91	104.86	103.7	101.73	104.99	105.43	103.77	105	103.58	103.29	102.78	107.11	104.63	105.59	105.29	102.48	103.86	104.05	102.54	104.25	103.44	105.58	103.49	106.47	104.52	102.17
109.35	112.12	109.94	111.84	111.52	111.88	112.47	111.72	114.87	110.67	110.86	111.35	113.69	111.81	109.2	110.77	111.84	111.83	111.1	114.62	110.33	112.45	113.32	110.54	113.12	113.02	111.18	111.89	111.83	112.83	112.54	111.54	112.16	111.35	113.92	113.9	114.69	112.41	112.02	113.88	111.82	111.87	110.86	111.97	109.94	111.75	112.91	112.32	110.11	109.99
109.34	113.98	112.81	112.17	112.8	111.06	111.67	111.74	109.98	111.43	110.71	109.21	111.61	111.85	112.54	110.42	111.2	112.02	112.55	111.87	112.33	113.6	112.58	109.41	111.26	112.32	113.27	108.77	111.4	110.32	111.33	110.99	110.39	113.72	113.74	110.51	112.06	109.76	110.01	112.68	112.65	109.71	111.25	110.93	110.97	112.32	111.43	114.29	110.42	111.87
103.55	103.8	104.72	104.41	104	103.81	103.95	101.47	105.29	101.54	105.8	104.68	104.21	104.98	100.58	104.58	105.69	103.95	103.74	105.65	103.88	104.14	104.78	104.87	104.86	103.43	104.61	102.87	103.97	101.53	106.25	104.66	103.89	102.89	104.2	104.83	104.64	101.65	104.42	103.56	103.39	103.74	104.22	103.68	105.3	103.58	101.93	104.11	105	104.17
112.67	112.55	112.5	109.79	113.59	110.83	110.74	110.99	110.2	110	112.68	112.82	111.51	111.75	110.1	110.87	111.51	111.57	111.78	112.32	113.38	110.55	112.53	113.77	112.2	111.96	113.01	110.01	112.79	112.23	109.06	114.53	110.92	111.47	110.26	111.41	111.65	111.89	111.33	111.04	112.11	111.04	112.15	114.43	113.63	110.63	112.43	111.8	110.88	110.5
114.14	109.99	111.12	113.54	107.45	113.27	111.48	111.08	112.79	111.91	108.18	110.76	109.6	111.17	111.37	110.71	108.44	111.31	113.77	111.25	112.05	111.17	112.91	112.48	109.93	114.24	109.88	112	109.82	113.39	112.28	110.79	110.1	111.2	111.32	109.18	108.97	111.55	112.16	112.2	109.86	111.66	109.14	112.16	110.26	112.29	111.31	110.52	112.44	113.42
106.98	104.31	105.4	107.6	105.54	106.92	107.72	107.35	107.24	108.1	108.07	108.95	108.51	105.93	106.82	106.53	108.38	106.11	105.45	105.56	105.45	106.48	104.05	107.27	106.82	106.28	107.14	106.61	107.65	105.74	105.35	106.23	106.13	106.56	107.1	109.55	106.49	108.16	107.83	105.74	106.87	108.6	106.85	106.13	109.44	106.06	107.28	106.64	107.75	105.08
99.165	102.29	102.79	97.778	99.269	98.597	101.93	99.507	100.79	100.41	98.068	102.38	101.84	100.9	101.3	99.873	99.809	102.08	100.17	98.207	101.5	101.87	102.32	101.05	101.43	102.67	101.47	99.663	100.47	99.557	99.796	98.976	101.43	99.709	100.23	103.04	101.6	101.68	99.439	100.46	100.67	99.553	100.74	103	99.295	100.21	100.15	102.53	102.58	100.43
105.5	102.7	103.67	104.7	105.35	103.81	105.35	105.01	106.49	105.35	106.86	103.19	105.01	105.22	104.24	104.38	105.47	103.64	105.08	104.74	103.2	103.77	102.8	105.53	102.8	107.4	105.84	102.3	104.53	106.67	103.59	102.8	103.71	105.51	102.07	106.07	104.54	103.77	103.53	104.96	103.04	103.68	104.28	103.39	103.68	101.95	104.29	104.28	102.98	104.41
105.79	106.96	103.14	106.46	106.39	105.02	106.17	105.98	105.11	104.65	107.08	106.71	106.7	106.66	107.21	105.5	105.18	104.61	103.63	106.62	108.21	106.21	103.14	103.56	104.28	103.83	103.6	105.12	103.22	106.71	105.25	103.19	103.98	105.1	105.82	105.02	106.13	105.05	105.3	104.47	103.25	104.63	104.89	104.63	105.39	103.95	106.25	107.24	106.49	104.54
100.89	102.02	99.269	100.75	99.886	101.02	100.41	104.01	103.22	103.71	99.616	102.28	100.81	102.98	99.679	101.41	102.67	101.41	102.38	102.12	101.21	101.27	98.763	98.867	101.11	100.74	101.13	99.561	100.35	100.93	100.13	101.46	100.05	99.358	100.77	101.48	103.7	101.99	101.94	99.152	100.36	101.84	101.77	102.07	100.25	101.9	101.63	101.41	101.47	102.18
104.13	106.93	105.02	108.67	104.7	107.51	106.88	106.81	105.45	105.63	104.63	103.83	106.12	108.32	105.8	103.44	106.29	104.25	105.31	104.59	106.2	105.57	107.03	105.54	107.03	107.03	104.73	108.56	106.53	107.77	107.76	104.14	106.99	107.64	107.67	107.4	105.7	108.7	104.34	105.44	104.93	104.99	105.25	104	104.12	104.07	105.06	105.33	106.89	105.49
112.3	110.78	110.97	110.07	111.26	111.36	112.2	112.7	112.29	112.86	112.07	111.71	110.76	111.16	111.17	112.36	111.86	112.98	113.14	113.87	110.35	111.18	112.4	112.43	111.44	112.46	111.32	114.09	112.99	109.77	112.17	111.83	111.94	114.35	111.94	111.7	112.67	111.31	111.99	112.99	112.99	113.05	111.28	114.42	112.47	113.67	113.48	112.4	112.25	112.47
108.3	106.26	108.05	104.55	107.24	106.9	107.81	105.13	106.5	107.16	107.17	104.44	106.87	106.19	107.07	105.67	108.24	107.58	107.88	106.8	106.78	107.63	106.12	108.29	106.34	106.52	108.08	105.62	105.27	106.64	106.19	105.43	107.33	107.63	106.11	105.16	105.85	107.41	104.82	102.97	103.26	105.93	105.82	104.37	105.93	105.7	105.61	106.63	104.13	105.5
107.62	106.2	105.75	106.62	106.27	108.51	107.64	107.5	105.9	104.39	107.27	105.2	105.7	107.48	105.45	107.07	103.97	106.67	107.88	106.7	108.77	106.37	106.47	106.49	106.09	106.82	107.64	106.16	108.64	105.86	106.87	105.66	104.76	104.95	105.74	108.89	105.73	105.86	106.44	108.74	106.06	105.81	107.05	108.06	107.37	107.9	107.04	107.24	106.27	105.94
100.43	99.73	98.786	100.5	99.962	99.256	102.16	100.12	98.669	101.42	100.54	98.705	100.41	98.498	100.7	98.499	96.867	100.95	99.666	99.371	100.55	97.943	99.92	98.134	100.4	100.07	97.851	98.388	100.45	98.624	103.26	100.14	101.45	100.24	97.635	98.616	99.611	99.232	101.46	99.706	98.61	100.38	101.76	101.64	99.708	101.08	97.994	102.61	99.98	99.583
99.834	103.29	101.92	98.46	102.44	100.44	100.09	101.54	102.2	101.52	100.59	101.43	99.421	101.35	100.55	101.41	100.65	101.12	100.88	99.776	101.81	101.34	101.01	99.323	101.88	100.34	101.94	100.38	101.6	97.645	99.98	100.45	103.44	100.53	102.81	100.92	103.47	101.75	100.91	103.26	102.58	98.951	100	102.34	101.18	99.664	102.97	100.46	100.96	101.62
110.37	111.85	110.22	111.03	111.7	109.36	110.91	110.58	110.63	109.33	111.01	111.39	111.24	109.14	112.2	110.52	110.49	111.12	110.79	109.8	108.22	110.4	112.04	110.48	110.85	110	110.85	112.61	109.42	110.15	107.12	111.63	111.1	109.61	110.87	109.83	111.85	111.02	113.78	111	109.58	109.93	110.58	113.3	110.77	112.39	109.19	112.21	110.76	109.79
99.97	102.04	100.59	101.41	100.6	99.499	101.36	101.12	100.04	99.333	100.59	100.99	101.86	99.668	98.965	97.358	102.47	100.52	100.98	98.808	101.14	101.08	99.066	101.46	98.479	100.08	99.676	101.02	99.331	99.017	102.26	101.72	99.646	99.257	100.88	99.833	103.12	100.66	100.49	98.96	100.48	102.25	101.42	98.996	100.37	97.59	101.89	102.69	99.304	100.55
101.41	100.32	98.875	98.547	100.24	100.64	101.75	97.647	100.48	99.681	101.1	98.314	98.038	100.26	100.57	99.652	100.49	99.059	101.35	100.37	100.17	100.48	101.82	100.8	97.447	98.208	97.668	99.286	97.994	100.26	102.49	100.71	102.32	99.258	100.08	100.26	101.43	99.898	97.384	98.667	100.25	101.36	100.71	101.4	100.31	98.82	100.56	99.843	99.578	99.853
106.3	106.08	108.42	106.84	104.58	104.2	106.58	104.72	106.49	106.3	106.48	107.31	104.64	106.27	103.5	109.01	104.11	105.2	105.47	107.36	106.79	104.79	107.34	105.74	104.42	104.25	107.04	106.59	103.93	103.41	105.36	107.17	104.93	105.67	105.54	104.23	107.77	109.41	106.03	105.95	107.91	109.45	104.79	105.99	104.43	105.25	107.47	107.97	106.76	105.75
100.75	99.699	98.443	99.939	99.451	100.33	100.55	99.381	99.39	98.77	99.495	101.03	100.88	100.79	99.092	98.36	100.24	101.39	99.092	100.01	97.792	98.261	99.627	98.124	101.12	99.142	99.402	101.06	100.71	99.931	100.68	101.56	100.5	101.25	99.672	101.66	99.754	99.811	99.163	99.755	102.02	98.528	98.443	99.788	101.24	101.11	99.39	97.335	100.71	99.154
109.89	111.62	112.21	111.45	112.28	110.67	111.2	111.82	109.81	112.4	111.22	112.08	110.09	107.59	111.34	110.82	111.48	112.15	110.62	107.79	111.59	110.75	113.9	110.31	108.92	108.38	110.07	111.58	110.96	109.79	111.21	111.88	110.76	109.86	107.26	108.07	108.68	110.17	109.37	111.56	110.14	111.87	111.43	110.06	111.27	110.55	109.75	110.2	111.22	111.61
109.34	110.82	110.37	109.7	109.38	108.95	109.12	108.33	109.21	110.9	108.87	110.57	110.76	110.15	109.29	110.84	108.88	112.42	109.88	109.97	109.64	108.59	111.92	109.99	112.16	110.95	110.03	109.66	109.17	110.01	111.82	109.99	109.91	111.78	107.5	111.42	108.14	110.53	111.91	111.75	111.21	108.62	107.76	108.7	108.86	111.22	111	110.9	111.55	110.89
97.736	98.084	98.89	98.926	101.9	98.723	99.546	101.63	100.14	98.752	99.782	97.782	100.45	99.183	100.21	99.587	99.368	100.58	101.2	102.09	102.99	100.46	99.404	99.077	102.52	101.27	99.721	100.13	99.117	100.58	98.961	101.74	100.05	100.2	100.58	99.389	102.33	100.23	100.31	100.01	101.04	100.03	100.98	101.89	98.596	99.114	99.846	101.3	100.49	98.651
115.99	117.59	115.82	117.08	117.54	117.45	119.12	116.99	117.05	117.75	118.22	116.92	118.34	117.51	118.94	118.15	121.16	116.03	120.04	118.56	119.02	118.77	115.7	118.15	117.08	117.19	120.23	118.02	115.88	116.78	117.02	117.76	119.73	116	115.96	118.02	117.43	117.9	117.2	118.56	116.62	117.02	119.84	117.3	116.94	118.96	116.12	120.33	117.35	116.39
110.73	108.26	110.06	110.87	108.32	109.55	110.42	109.79	108.85	109.55	107.54	107.68	109.61	112.83	108.74	108.67	109.69	108.27	111.58	111.1	109.62	108.55	110.1	110.94	106.14	110.02	110.96	111.3	107.32	109.47	108.35	110.82	113.22	111.52	107.01	110.18	109.5	109.4	109.34	107.71	109.85	110.09	109.93	107.79	109.35	110.13	110.34	110.75	110.94	111.19
104.75	105.76	106.52	105.92	104.14	105.31	105.46	104.08	106.31	107.28	107.04	105.19	103.79	103.88	105.65	105.78	104.79	106.02	106.96	106.29	105.29	105.9	104.36	99.518	105.69	107.3	106.7	106.55	104.45	105.3	107.11	105.64	104.99	105.56	104.44	105.76	105.37	105.05	103.02	106.69	104.57	107.12	105.85	105.35	104.19	105.01	103.5	103.95	103.48	107.27
100.86	100.85	99.634	100.22	100.88	99.512	101.94	98.962	101.46	102.74	100	101.26	101.78	99.013	100.86	97.006	99.18	100.9	100.08	101	100.26	98.415	101.43	101.37	99.029	100.07	101.88	101.27	101.13	101.13	100.01	101.4	100.36	101.33	101.57	100.31	102.14	100.06	101.1	101.12	102.04	102.27	101.52	101.79	101.98	100.57	99.822	99.954	101.16	102.71
107.04	106.46	102.79	104.92	105.55	104.62	103.08	103.9	106.32	104.84	103.78	106.57	104.89	107.88	105.45	106.23	104.69	106.3	104.55	105	104.29	105.95	106.23	106.77	106.96	107.5	106.13	105.03	105.89	105.77	106.59	104.5	104.74	108.21	106.23	106.73	106.78	106.22	103.15	106.02	108.12	106.98	106.25	106.77	105.41	103.26	108.14	106.81	104.78	105.74
98.426	100.47	100.21	101.13	100.02	101.16	101.5	99.653	101.04	100.21	99.437	102.33	100.85	101.69	100.34	99.568	99.996	100.53	99.387	100.14	101.48	100.8	100.65	99.256	101.17	99.175	99.823	100.09	100.76	99.525	99.145	98.595	98.961	100.7	98.726	100.1	99.537	98.851	100.92	101.11	99.137	99.761	97.412	100.45	100.56	101.02	100.29	101.31	101.44	101.55
113.16	111.94	112.37	110.21	114.38	110.96	113.47	113.18	112.15	111.9	113.76	112.41	115.15	112.91	112.58	113.02	113.54	113.72	112.74	111.89	110.6	113.9	113.33	113.74	112.99	110.53	112.28	112.77	108.06	112.14	114.58	112.1	112.74	114.02	114.28	111.48	114.02	112.04	112.36	114.01	110.52	114.73	111.64	112	113.28	114.33	113.95	113.22	114.36	113.03
117.22	116.55	118.01	119.79	118.14	116.57	118.09	117.54	118.3	118.08	117.39	117.42	120.2	119.03	118.79	119.62	117.23	117.01	116.23	120.53	116.46	117.16	118.46	116.92	117.48	117.64	116.01	118.05	118.69	116.44	117.62	116.69	118.34	117.13	117.82	116.21	114.61	118.34	117.47	117.89	117.25	116.92	117.3	117.05	117.31	115.52	119.82	117.66	118.07	116.81
106.19	106.43	106.96	107.95	106	105.99	108.1	106.59	106.71	106.57	108.85	105.55	107.05	106.83	104.9	105.93	105.4	107.18	105.42	105.61	107.3	107.69	106.28	107.23	107.16	108.23	106.61	107.05	108.36	108.26	108.3	105.83	107.82	104.48	105.84	107.93	107.84	106.95	106.27	106.49	105.5	107.05	107.29	107.52	107.81	104.81	105.41	105.84	105.55	105.45
106.8	107.72	107.64	105.21	106.76	103.84	106.45	105.3	106.45	104.17	106.5	104.9	104.97	105.94	106.37	105.94	105.78	105.74	106.8	106.7	107.73	107.83	106.79	106.19	106.19	106.94	106.03	107.08	105.85	106.13	107.4	108.01	106.72	107.15	105.98	104.78	106.45	106.23	105.84	104.3	107.56	106.98	104.6	104.28	105.69	105.9	108.75	106.88	106.89	105.62
109.33	111.72	109.71	108.43	108.68	111.58	110.54	107.84	109.94	107.27	111.04	109.61	109.71	109.51	108.59	110.05	108.5	111.31	109.86	109.66	110.27	109.38	108.07	112	111.09	110.97	112.72	110.5	107.83	107.88	111.12	110.62	110.79	111.01	107.45	111.48	111.91	109.18	109	109.09	110.14	109.91	108.96	112.35	111.01	111.27	111.79	109.74	110.83	110.86
106.09	106.63	107.71	105.98	104.8	105.51	105.21	103.69	103.01	107.68	104.06	105.26	104.83	104.38	104.17	103.73	103.48	105.04	105.59	105.82	104.91	104.56	104.13	104.17	105.82	104.76	104.72	104.62	106.32	105.39	105.8	104.58	106.71	103.04	105.18	105.63	104.15	107	104.68	105.22	107.08	104.88	106.99	103.8	104.91	104.69	105.46	105.11	105.12	106.8
110.82	112.9	113.81	111.64	114.68	114.15	114.46	113.49	112.2	111.4	110.91	113.38	110.99	113.82	111.21	110.21	112.78	110.43	110.94	111.32	111.84	111.35	112.71	110.54	112.85	112.35	110.29	112.84	113.38	109.5	112.78	111.48	112.66	109.84	112.02	111.59	113.23	111.37	112.5	112.96	112.17	110.8	110.75	111.36	112.74	109.12	111.83	114.92	113.17	111.14
100.94	101.65	100.71	100.78	102.11	101.01	99.576	100.59	99.295	101.48	101.85	99.516	100.73	98.215	99.222	101.09	102.3	101.35	101.4	102.18	101.83	100.18	97.002	101.36	102.37	100.08	98.967	100.57	100.68	100.6	100.51	99.327	98.976	100.57	100.91	99.976	101.15	101.11	99.441	98.432	99.269	98.916	97.59	101.36	98.771	99.773	101.45	101.37	100.35	99.528
111.45	111.9	107.87	109.85	112.62	111.82	111.63	108.22	110.96	112.32	111.7	108.93	112.21	109.37	110.4	111.19	112.03	111.03	111.03	111.85	110.72	112.27	110.35	110.37	111.4	111.12	111.04	110.75	110.81	111.62	110.26	110.5	110.8	110.93	112.76	110.55	111.28	111.15	110.67	109.66	110.96	111.18	112.16	109.82	110.36	108.43	112.42	110.11	111.03	111.18
110.97	112.72	112.44	111.56	109.31	111.32	109.1	108.85	109.41	111.58	110.73	110.67	112.81	109.92	111.31	110.73	111.19	112.13	109.95	112	110.67	109.66	108.31	109.58	111.91	110.05	110.93	111.49	109.25	110.04	110.74	110.32	113.25	110.85	112.64	111.56	112.09	111.75	111.39	111.46	110.97	109.84	110.46	113.5	113.25	112.46	112.88	111.31	112.27	110.17
105.12	107.18	105.04	108.44	105.56	105.35	105.46	106.94	106.96	105.93	106.82	106.72	109.28	105.43	104.94	105.82	104.48	106.41	106.15	104.36	106.8	105.61	107.37	108.91	106.16	104.07	105.4	106.67	106.26	107.69	105.3	105.41	109.76	105.5	105.06	103.11	107.17	106.03	106.85	108.12	106.93	106.29	104.46	107.1	106.28	107.53	105.47	105.89	108	106.94
112.45	109.46	112.3	109.91	112.21	110.93	110.67	109.57	111.03	113.12	111.55	112.43	110	111.61	111.88	111.81	110.74	111.07	110.68	110.61	112.03	113	112.06	110.42	112.06	109.84	110.04	110.82	113.21	110.67	110.52	109.19	111.65	111.01	112.18	112.32	113.19	109.7	110.96	110.87	111.82	112.91	110.96	111.88	111.09	113.17	114.13	111.4	111.32	110.1
105.8	107.39	104.21	104.67	107.36	106.48	106.66	106.66	108.71	107.04	105.45	108.14	107.15	105.22	103.8	107.1	104.95	107.3	106.21	105.22	105.18	106.56	106.13	107.11	105.84	107.38	105.15	104.62	105.29	106.44	103.61	107.77	108.59	107.11	102.12	104.83	106.03	105.47	103.97	106.27	105.25	107.99	103.67	107.02	107.18	105.19	103.75	105.76	106.23	107.12
113.43	115.27	113.18	113.08	113.95	113.9	113.57	112.35	112.15	112.85	112.3	113.15	112.26	112.44	112.88	113.31	112.17	112.89	114.31	113.48	110.54	111.15	112.78	112.16	112.24	112.11	113.62	112.31	112.85	112.92	112.51	113.16	112.72	111.71	113.52	112.87	110.7	114.65	111.43	110.78	113.73	111.59	111.6	113.87	112.76	111.81	111.65	114.58	112.6	112.52
101.26	100.14	100.52	100.2	99.207	98.394	98.608	97.944	100.14	102.14	101.06	100.45	100.33	100.1	99	99.068	100.33	99.764	100.72	100.25	99.507	101.2	100.12	99.762	100.84	97.69	100.92	100.1	99.596	98.502	101.87	99.564	100.34	98.615	100.55	100.66	99.471	99.911	100.62	99.056	100.68	98.75	99.083	100.45	101.16	101.53	100.44	100.69	100.82	101.83
112.23	111.61	110.13	110.21	111.46	109.52	111.4	110.12	110.69	109.51	109.89	112.47	111.6	113.18	109.51	111.48	111.47	107.53	107.06	111.07	111.29	111.44	109.06	111.64	110.29	111.61	111.71	112.43	108.39	109.02	109.62	110.05	110.11	110.01	111.24	110.45	108.56	110.03	111.07	110.19	112.53	111.45	112.71	110.91	109.92	112.5	110.89	109.07	111.62	110.14
100.4	100.98	99.626	99.115	101.18	100.92	99.358	97.979	99.922	99.877	101.41	101.94	99.1	98.42	98.793	98.276	102.25	99.801	100.24	98.912	99.297	99.862	99.199	97.594	99.673	100.13	99.04	98.193	98.021	99.19	100.99	98.465	98.937	100.88	99.468	101.84	100.11	101.63	99.631	98.132	99.332	99.674	101.21	100.61	98.684	100.32	99.705	100.73	99.056	100.62
108.2	112.15	110.96	112.67	110.29	111.02	112.39	112.24	112.2	111.18	111.61	110.9	108.73	113.06	110.32	110.41	109.32	110.93	112.74	112.57	109.36	111.88	112.26	110.65	109.29	110.08	114.74	110.97	110.73	112.2	112.59	109.79	109.95	112.89	112.89	111.87	112.1	109.26	111.99	111.4	110.94	112.57	111.99	113.63	110.01	111.6	112.2	112.42	112.29	113.82
110.94	113	109.56	111.07	110.03	110.59	109.63	110.96	112.13	112.49	110.68	112.53	112.04	109.51	110.26	107.97	108.5	109.86	109.78	110.92	110.84	110.87	110.95	109.59	110.15	110.76	109.37	110.85	110.47	108.22	109.83	109.01	110.33	110.15	108.8	107.21	110.34	110.85	110.74	110.94	108.79	112.92	110.69	108.49	109.4	109.9	110.31	111.41	110.24	113.18
111.73	108.46	111.46	113.09	112.84	112.14	113.19	111.63	111.97	111.4	113.07	111.1	111.93	112.52	111.84	113.34	111.47	111.51	110.93	112.08	110.88	112.43	111.83	114.19	112.47	113.79	111.75	114.12	112.01	112.23	110.46	112.24	112.63	111.63	110.56	112.46	111.36	111.69	113.27	111.47	112.02	113.55	110.77	109.43	112.42	108.52	112.32	113.5	112.99	111.66
108.17	112.25	112.58	110.81	111.58	111.09	111.81	113.91	111.11	110.92	110.36	110.65	111.39	111.35	111.75	112.93	110.74	111.98	110	112.06	110.98	110.48	110.91	113.45	111.71	113.06	113.42	110.64	111.91	111.08	113.44	111.22	109.04	109.51	112.77	111.27	110.54	109.72	112.78	111.96	113.84	110.9	111.48	111.38	110.51	110.89	110.53	111.83	111.96	112.37
111.37	111.87	113.38	110.94	113.17	113.08	110.35	112.81	109.39	111.02	111.48	112.68	111.52	110.77	112.32	112.04	111.06	112.61	111.06	112.25	112.71	111.02	113.63	111.58	112.39	111.72	110.14	112.04	111.88	112.41	111.14	112.94	111.73	112.46	111.44	113.02	109.26	110.74	110.67	109.66	112.31	111.53	112.09	110.22	112.12	112.3	109.64	113.7	110.93	112.76
103.97	105.63	105.41	103.74	103.85	105.67	106.94	105.31	104.99	104.83	106.28	106.3	106.45	106.13	104.94	105.88	104.06	104.3	106.09	105.52	107.24	108.08	104.94	104.47	105.77	104.32	104.1	105.9	106.92	104.06	106.18	104.11	104.42	106.92	104.02	106.01	104.41	104.48	105.93	105.93	105.38	108.89	105.67	107.2	104.11	101.61	103.13	104.64	104.84	103.05
112.88	113.57	111.94	113.42	109.21	113.16	111.71	110.52	110.29	113.39	110.32	111.69	111.62	111.65	111.53	110.64	112.04	111.45	112.22	112.69	113.55	110.77	111.74	112.36	113.04	111.45	110.44	111.13	113.22	114.52	109.38	111.88	111.58	110.48	111.16	113.54	110.63	112.22	113.03	110.95	112.21	113.12	111.2	111.26	110.53	111.54	111.19	112.5	112.92	112.48
116.15	117.3	118.66	118.79	118.77	119.18	118.39	116.16	117.62	117.03	118.23	117.98	117.17	119.23	116.1	115.82	117.92	118.04	116	114.38	119.43	119.81	115.86	118.66	117.4	117.57	118.15	113.65	117.85	119.03	117.43	117.45	115.61	115.83	118.07	118.12	116.5	117.48	119.37	116.76	117.45	116.04	118.53	116.61	118.51	117.59	118.68	118.57	118.08	118.51
103.55	105.63	104.66	105.78	105.6	105.76	107.32	106.14	107.64	106.95	106.96	107.24	104.34	106.45	104.58	106.82	105.45	106.47	103.43	104.75	107.08	102.74	105.58	105.78	105.37	105.73	108.23	106.61	106.07	106.34	104.7	105.14	105.1	106.97	107.09	106.48	103.57	106.71	105.07	105.74	107.51	107.42	106.59	105.21	106.34	107.69	107.99	106.63	104.82	104.5
107.2	105.25	105.97	105.46	105.71	105.96	107.55	107.81	105.61	106.17	105.88	106.88	105.66	105.14	105.48	108.8	107.04	106.14	105.31	107.6	108.06	108.23	106.74	107.44	106.5	105.58	108.71	108.2	106.44	107.52	106.96	107.64	105.45	106.48	106.92	107.74	105.02	105.96	104.51	106.22	106.8	109.03	106.51	103.86	106.74	107.11	108.53	107.2	107.82	104.41
103.27	107.72	105.44	105.98	103.7	104.56	104.97	104.45	103.96	107.38	105.38	102.69	104.1	103.58	103.93	104.59	104.84	103.24	103.53	104.45	104.03	105.9	104.22	103.03	103.63	106.35	104.1	104.81	103.41	105.77	104.31	103.69	104.65	104.72	104.76	106.02	101.49	104.65	102.43	103.72	102.78	103.75	103.99	105.89	103.16	102.89	102.73	103.98	105.96	104.66
104.72	103.2	104.23	105.49	104.85	106.39	104.54	106.55	107.77	106.53	104.35	103.33	103.91	105.03	107.37	106.87	104.5	104.44	104.56	106.85	104.85	104.76	105.79	106.86	106.76	106.6	106.32	107.29	105.85	106.68	105.67	108.2	105.32	105.97	106.59	107.75	105.5	105.91	106.97	107.9	103.98	107.03	105.94	105.79	105.39	104.47	106.13	107.69	108.87	104.9
102.26	102.21	101.54	101.05	100.89	101.03	102.37	99.44	103.35	101.53	99.159	100.55	102.41	101.14	99.876	99.801	100.44	99.708	101.14	100.47	100.03	100.89	102.36	100.47	100.67	100.65	100.31	98.367	100.21	99.441	101.46	98.399	100.9	101.4	101.29	96.984	101.3	102.2	99.569	99.675	99.356	101.6	100.45	101.59	100.23	100.43	103.58	100.05	99.667	101.83
105.08	106.01	105.94	105.89	104.53	106.88	105.53	103.78	107.38	104.27	104.85	106.24	105.76	104.39	105.68	104.97	105.06	107.69	104.75	106.85	104.18	105.33	102.98	103.6	106.62	103.22	106.12	106.3	104.09	106.17	105.43	102.82	106.23	106.75	106.95	106.49	105.73	107.51	104.92	104.98	105.81	105.86	108.08	106.56	106.07	107.74	108.74	103.68	104.76	104.39
101.71	99.958	102.54	101.08	100.9	101.31	101.13	99.005	97.857	99.163	98.39	100.21	99.321	102.21	100.92	99.011	100.38	101.3	100.47	99.383	98.558	100.29	98.437	99.418	101.28	100.32	103.86	99.983	100.29	98.334	100.49	100.99	101.88	98.991	98.804	98.083	101.22	99.693	99.177	99.613	100.51	100.44	100.8	96.876	96.132	101.54	101.47	101.34	101.1	100.47
104.59	106.84	107.18	104.03	106.99	106.54	106.16	106.23	104.73	104.22	105.9	107.38	105.68	104.22	103.26	106.76	105.95	106.28	105.92	105.77	105.73	104.27	104.46	104.08	103.89	105.94	104.36	104.94	106.85	105.84	106.32	105.32	103.56	103.03	106.34	105.88	104.43	104.27	103.75	107.51	104.76	103.86	102.79	103.19	104.95	104.84	105.23	104.19	106.42	105.66
112.82	110.89	112.75	112.01	111.73	113.42	111.75	109.2	110.78	111.66	111.36	110.8	111.28	114.04	110.93	111.45	112.05	112.3	110.86	110.95	111.71	111.48	112.28	110.27	110.87	112.55	111.86	112.17	111.65	112.45	111.24	110.4	112.16	107.59	111.27	112.04	110.9	113.17	110.56	109.25	110.81	112.11	110.73	111.66	109.54	112.6	110.96	111.81	111.8	111.93
112.1	112.46	112.44	110.35	110.96	110.82	113.31	111.47	111.77	112.72	112.57	112.83	112.01	110.34	112.73	110.53	113.13	113.85	113.72	112.17	112.93	113.35	110.6	111.74	113.17	111.85	112.43	112.91	113.81	112.59	111.8	113.53	112.57	112.86	112.02	111.91	110.77	112.25	115.32	112.64	113.12	111	111.6	112.15	110.28	111.07	113.05	111.69	110.95	111.15
98.868	99.948	102.13	96.917	101.01	100.33	99.593	102.62	99.726	100.53	100.28	102.29	100.05	100.61	99.589	100.27	100.75	103.43	99.516	100.36	103.09	101.69	99.731	101.6	98.861	100.69	100.02	101.78	99.556	100.61	103.07	99.703	99.767	101.68	99.312	101.76	99.94	100.83	100.35	98.964	100.94	100.54	101.64	99.942	98.224	100.04	100.95	100.16	101.91	99.001
100.59	101.75	98.379	98.487	99.739	99.963	100.4	100.14	98.001	100.53	99.943	100.06	101.83	98.231	100.65	98.294	99.789	100.31	101.44	99.842	100.11	100.02	98.597	103.16	100.11	98.536	101.32	98.48	96.118	100.16	99.956	98.667	98.08	100.55	98.725	101.31	99.97	100.44	101.16	101.88	98.493	102.44	100.35	99.743	101.6	101.45	99.632	101.8	101.73	100
98.416	99.686	101.15	98.352	100.04	100.34	102.16	101.45	100.12	98.758	100.13	101.5	98.984	101.47	100.45	99.043	100.57	99.8	99.771	99.627	102.83	98.467	101.08	97.818	99.933	100.16	98.385	100.79	102.76	100.92	98.961	99.357	102.26	99.657	99.047	101.11	100.71	99.384	101.08	101.68	99.524	98.403	100.46	98.474	98.817	101.33	101.55	99.051	102.05	99.513
100.24	100.68	99.787	101.49	101.47	100.06	101.02	99.593	100.39	102.14	101.24	98.955	99.485	99.472	101.74	100.51	100.14	101.3	102.12	99.87	97.075	100.43	101.34	98.759	99.784	97.689	100.62	99.143	98.678	99.848	104.95	99.06	99.082	99.261	100.85	101.57	99.253	101.12	99.38	98.614	101.52	101.08	98.709	101.09	102.62	97.808	98.559	102.21	98.708	100.51
103.32	101.6	100.58	101.81	100.89	100.59	99.094	100.98	101.36	100.93	99.222	101.99	101.18	101.07	99.919	100.87	100.4	102.16	100.91	99.362	101.4	102.05	98.193	100.94	101.65	98.865	100.27	101.95	100.81	99.382	99.752	100.15	101.91	99.389	100.05	100.69	101.27	101.26	99.881	98.161	99.326	100.85	99.905	100.15	99.512	100.06	102.41	98.807	99.053	101.75
108.1	103.98	103.9	105.89	105.33	106.44	105.3	106.18	104.39	107	106.09	107.17	105.87	106.4	107.3	105.23	105.6	107.54	108.49	105.11	105.2	104.67	105.63	104.78	107.08	105.66	106.87	105.84	107.22	105.03	107.66	106.28	105.59	105.86	102.47	106.81	106.97	105.37	106.82	105.16	106.59	107.25	105.88	107.13	106.27	104.23	106.02	106.7	105.01	107.7
99.131	102.99	101.21	98.697	99.459	99.229	101.15	100.43	98.626	98.175	98.967	98.523	100.41	99.338	100.89	100.9	99.999	101.56	101.81	100.01	99.393	102.97	100.35	99.251	99.616	103.51	99.421	100.97	99.791	101.1	100.48	99.8	100.06	99.719	99.253	96.777	98.52	98.64	99.602	99.32	100.61	103.14	100.99	99.852	99.835	101.31	99.916	99.374	99.352	101.26
101.12	102.61	102.4	102.14	100.83	99.398	98.857	101.57	99.964	102.82	101.04	100.28	99.694	101.6	99.594	100.84	103.71	100.72	98.96	100.52	100.86	101.93	98.815	101.77	100.73	99.285	99.839	101.77	102.35	101.13	98.86	99.741	102.27	99.717	101.71	103.57	100.57	102.32	101.66	101.68	98.83	104.08	100.19	100.55	101.9	100.39	101.32	100.42	102.5	101.94
110.89	111.3	109.14	109.85	113.74	113.18	109.46	112.43	110.19	109.95	110.29	114.14	111.66	110.55	112.06	109.53	112.39	109.88	111.84	110.22	111.41	110.52	110.64	110.99	111.9	111.27	111.06	113.03	110.55	110.69	109.29	113.26	112.03	110.89	111.04	110.36	111.84	109.76	110.44	112.28	109.56	111.4	112.93	108.94	110.46	113.41	111.11	111.25	109.53	111.55
106.19	105.57	105.61	106.33	106.43	105.08	106.95	107.25	106.58	106.37	106.05	105.51	110.34	105.11	106.09	105.58	105.66	104.15	106.6	107.84	103.59	106.8	103.27	106.94	107.03	105.58	104.94	106.26	106.65	105.72	107.37	106.94	101.94	105.99	105.26	106.4	105.99	105.37	105.55	107.49	105.38	107.38	107.84	104.89	107.57	106.68	108.18	106.31	107.15	107.43
105.15	105.74	106.02	103.93	107.5	105.37	106.33	107.29	107.99	105.66	105.59	107.76	104.78	105.6	104.7	108.98	103.32	104.08	104.89	106.46	104.8	105.44	106.67	102.91	107.46	106.04	108.03	106.02	106.73	103.46	102.74	107.2	106.75	105.61	102.74	104.82	104.74	105.68	104.45	104.7	104.62	107.19	105.17	103.62	104.49	104.9	108.09	105.56	106.93	104.62
106.89	105.84	105.99	105.03	107.19	106.64	105.43	105.56	106.25	108.06	104.38	104.64	105.52	106.6	106.12	106.8	106.68	106.75	104.19	107.49	104.64	106.75	104.55	105.38	106.97	105.51	107.15	105.19	106.62	106.14	107.13	106.16	105.16	103.89	106.06	105.79	103.75	106.91	106.51	104.66	105.69	106.89	104.1	103.74	106.73	105.68	103.65	105.42	106.29	106.26
107.21	105.39	106.05	107.07	106.14	104.53	101.47	106.98	103.2	105.71	105.87	103.66	105.67	102.13	106.65	105.91	106.75	107.8	103.55	105.7	104.15	103.96	104.13	106.14	105.16	105.19	104.46	106.67	105.55	106.68	105.45	105.22	106.12	107.55	105.93	104.91	106.02	104.99	105.88	105.73	105.58	106.42	105.56	106.33	106.43	107.13	107.71	107.27	105.47	104.68
108.7	109.98	107.34	107.22	107.4	106.37	106.67	105.9	106.22	106.85	105.9	104.84	105.36	105.9	107.42	106.41	107.77	105.18	106.44	108.32	107.25	108.41	107.74	107.27	109.82	105.32	108.49	106.03	107.12	107.46	105.49	105.75	103.48	106.99	106.75	106.86	108.96	105.53	108.59	103.92	106.44	105.25	106.16	105.64	108.08	104.5	110.58	107.81	103.99	106.17
105.7	102.43	103.56	104.52	104.33	103.08	105.09	103.78	104.18	104.73	104.83	103.47	105.28	106.51	104.1	105.94	105.96	104.74	105.22	105.37	106.15	103.41	101.69	105.28	103.41	103.6	103.13	104.53	104.61	106.82	104.39	102.53	103.77	102.42	104.37	106.59	104.85	103.83	103.82	103.86	103.87	104.01	103.64	104.46	103.38	105.86	105.92	105.41	103.56	103.42
103.65	102.75	104.09	104	105.94	105.29	105.2	104.16	104.3	104.49	105.51	100.93	104.36	106.81	103.73	102.97	105.34	104.26	104.35	105.99	106.27	106.63	104.26	104.33	101.96	104.01	103.26	103.9	105.61	103.66	104.21	104.24	105.04	104.85	102.26	104.18	105.17	103.23	105.02	106.03	105.06	104.57	105.75	104.91	106.08	104.52	104.54	105.24	104.14	102.77
104.77	107.78	105.1	107.3	105.76	106.47	104.21	106.12	107.84	105.59	107.09	105.22	106.26	106.63	107.01	105.73	104.05	105.22	104.85	106.15	105.87	107.12	105.64	106.86	104.52	106.76	104.95	105.79	107.65	106.18	105.4	105.97	104.14	104.69	106.55	104.4	108.78	104.89	103.76	109.23	106.82	104.29	107.47	107.81	107.32	106.22	105.53	106.2	104.08	105.15
104.78	105.01	105.28	105.23	104.02	105.61	107.66	108.18	104.53	107.2	105.7	106.23	104.5	104.47	107.94	105.95	107.61	103.65	107.59	106.72	104.53	105.75	106.55	105.21	107.02	107.39	107.21	106.24	107.28	103.26	104.75	105.32	107.34	107.23	106.8	105.81	104.23	107.52	104.73	106.9	105.08	105.94	105.24	105.27	107.39	107.6	107.03	105.74	106.83	105.13
106.02	104.94	107.28	104.2	106.95	106.04	105.46	108.39	105.21	105.97	105.95	105.29	104.87	105.5	106.26	105.25	104.49	103.6	104.66	104.62	106.06	104.61	107.64	104.52	103.86	103.17	107.56	105.27	104.49	104.76	104.26	106.84	106.3	107.39	103.58	105.49	106.16	104.84	106.63	105.92	107.29	104.69	108.23	103.78	108.02	105.54	105.4	106.17	108.28	105.52
104.61	105.57	107.1	105.04	106.49	107.06	106.5	105.18	106.96	104.64	105.58	105.54	107.51	106.55	105.82	106.41	107.33	105.3	106.24	107.53	103.65	103.25	107.85	106.24	107.57	107.68	104.68	108.14	105.58	105.35	104.68	107.11	106.99	104.85	105.94	105.59	105.69	108.37	104.74	106.71	105.31	104.66	103.65	104.98	108.27	106.66	105.96	106.98	106.03	102.39
106.55	102.13	107.18	105.51	103.99	104.48	103.42	106.14	106.29	105.76	105.64	105.42	107.46	106.57	105.56	105.46	106.6	105.01	106.63	104.44	106.56	104.92	106.84	107	107.74	107.47	107.57	107.27	106.9	104.48	104.33	107.46	107.46	106.3	107.32	106.25	107.97	107.6	102.89	106.22	104.14	107.44	105.42	107.99	106.51	103.26	104.85	103.49	104.76	106.74
100.49	95.997	97.903	100.91	100.58	101.39	100.9	98.466	100.03	100.86	101.37	98.968	100.61	100.38	98.209	100.42	100.79	100.33	101.03	99.59	98.929	99.748	98.031	98.99	100.44	99.786	102.25	100.71	96.472	98.908	98.682	98.41	97.961	100.33	98.814	99.435	100.72	98.841	100.91	100.44	98.989	100.81	100.99	99.548	99.215	98.543	99.455	100.15	99.209	101.51
105.04	104.78	105	105.29	104.84	105.92	104.78	104.61	104.19	103.47	104.65	104.91	105.11	104.56	104.68	105.39	105.65	104.23	107.33	104.27	104.41	102.23	103.38	105.13	104.7	107.21	106.73	105.48	104.52	106.86	105.21	105.36	104.75	104.07	103.84	103.28	104.54	104.37	104.7	105.58	103.29	103.46	103.71	103.58	105.24	103.62	103.43	106	107.23	105.16
100.87	97.395	101.15	100.33	100.24	100.35	100.51	100.31	98.965	100.63	101.33	100.94	103.6	99.401	99.966	102.29	102.23	99.827	102.6	98.349	98.636	100.46	100.53	99.462	99.656	99.982	101.02	96.811	98.794	99.664	100.7	101.45	98.618	100.73	100.13	98.089	98.276	100.64	102.18	101.71	99.968	99.385	99.618	98.49	100.66	97.888	98.247	99.8	99.8	99.195
105.52	108.47	105.31	107.73	105.99	107.44	107	104.34	107.48	106.05	106.65	106.49	106.02	107.1	108.01	106.66	107.66	106.02	106.83	109.04	105.62	107.42	105.56	105.03	106.12	108.48	106.84	108.09	107	107.81	104.37	106.54	107.47	106.29	106.99	106.38	106.95	107.3	106.44	105.61	107.02	106.58	108.06	108.97	107.14	107.36	106.77	105.93	108.36	104.33
105.81	104.63	105.26	107.47	106.18	106.76	107.55	106.87	107.94	105.67	106.53	107.2	106.92	104.83	107.61	104.86	104.68	106.73	105.27	105.34	107.14	104.87	104.62	106.01	107.7	105.52	106.69	105.55	106.92	106.45	107.41	106.67	105.54	105.71	104.73	104.41	106.4	105.84	106.21	106.87	107.5	104.66	107.24	106.5	107.91	106.1	107.14	106.57	103.72	107.04
116.44	117.29	116.47	116.43	119.87	117.71	116.52	118.05	117.5	118.71	118.89	118.43	117.49	117.96	119.95	117.4	117.42	116.69	119.73	118.13	120.94	118.49	117.44	117.97	116	118.53	116.8	117.34	117.41	120.27	119.85	117.12	116.41	118.03	117.09	117.11	116.84	119.3	118.08	117.23	115.48	118.53	117.55	116.13	117.87	117.72	116.32	118.88	118.53	116.51
107.73	105.61	107.59	103.79	108.71	104.16	107.89	105.82	107.21	105.28	107.55	105.43	106.1	107.04	106.45	106.48	105.92	103.04	106.57	103.37	105.62	105.07	104.94	103.27	107.39	107.61	107.29	106.03	107.84	105.43	108.5	104.56	106.46	108.9	108.27	105.53	105.26	103.09	104.59	108.03	107.49	106.25	105.81	106.3	106.02	106.83	107.16	106.19	107.8	105.18
111.26	111.63	110.33	110.82	110.89	109.27	111.62	111.19	111.05	111.17	112.14	110.82	109.04	112.09	114.47	111.74	113.84	111.03	110.08	110.03	110.25	111.76	110	110.75	111.41	111.97	111.42	111.3	111.61	110.25	111.54	110.43	110.87	110.88	111.54	112.19	112.11	112.92	111.44	112.37	111.44	111.99	111.55	110.28	110.31	112.76	110.99	109.71	112.76	109.16
109.4	110.16	109.34	108.51	110.01	110	110.73	111.68	110.43	105.86	109.62	109.06	109.87	112.53	110.1	108.44	110.36	111.18	111.31	110.32	112.02	112.44	108.66	109.71	112.41	108.33	109.84	109.55	109.15	111.63	111.3	110.46	110.81	109.94	111.7	108.83	109.92	110.13	111.38	111.26	110.12	110.96	110.66	108.94	110.59	109.97	111.96	108.85	107.78	110.42
105.39	105.44	103.97	105.64	107.39	107.04	104.9	107.29	106.87	106.47	107.74	104.5	106.21	102.72	105.18	106.29	105	103.08	106.52	102.83	106.89	103.52	103.8	103.25	106.73	104.1	105.72	108.76	105.09	105.98	105.96	108.08	106.28	104.15	106.82	106.49	105.82	104.52	104.35	108.22	104.52	105.81	105.19	105.22	104.68	106.8	105.14	108.83	105.71	106.97
104.69	105.17	106.85	102.85	103.82	105.71	104.21	104.89	105.27	103.36	106.06	108.26	104.26	104.93	105.39	105.02	106.91	106.05	104.79	105.53	108.94	105.62	107.38	104.18	103.78	107.34	104.8	106.63	106.57	103.61	105.23	106.4	107.65	104.89	107.54	107.38	104.91	104.43	105.52	105.75	104	106.91	106.41	107.14	107.63	106.84	107.82	101.28	107.45	105.15
107.39	106.45	106.55	106.82	106.43	105.87	106.4	105.12	107.97	105.29	106.62	107.29	106.41	105.77	105.69	105.92	108	104.28	105.99	108.82	106.03	104.54	107.01	107.4	104.31	107	108.37	105.08	104.8	108.34	104.81	105.17	107.73	104.48	105.84	105.32	104.99	104.14	107.46	105.76	107.78	106.83	105.52	106.92	107.28	104.12	104.7	107.78	106.48	107.26
99.713	97.564	98.918	98.989	100.45	100.6	98.237	100.6	102.47	100.21	100.15	101.12	100.25	99.866	99.232	100.29	99.444	98.014	96.819	97.908	99.733	100.4	99.33	100.15	100.3	99.225	100.24	98.153	99.243	99.541	101.95	100.55	102.23	99.044	99.367	100.02	98.772	99.692	100.44	98.77	99.192	100.02	100.54	100.54	99.28	101.81	97.793	100.3	99.785	100.76
105.67	105.78	104.81	104.36	104.68	106.38	104.01	105.65	106.15	105.51	107.2	104.79	104.51	106.48	104.61	107.96	106.46	104.03	106.54	105.1	108.36	106.38	108.67	105.5	108.2	106.98	105.33	105.57	106.54	105.68	103.81	103.38	106.98	105.16	106.68	105.15	107.74	106.03	105.78	104.5	105.38	103.96	106.7	105.68	105.25	106.28	105.42	103.74	104.7	104.51
103.35	103.55	102.38	104.16	105.1	103.49	105.45	104.47	102.83	103.34	105.01	106.35	102.83	105.26	102.44	104.49	107.34	103.23	104.13	103.52	104.92	102.77	104.96	104.1	103.69	105.34	105.75	105.02	105.06	105.92	103.34	103.21	103.09	101.61	105.21	104.9	104.03	105.51	103.71	102.53	106.79	104.65	103.95	103.56	105.59	105.07	105.31	102.07	104.32	103.34
105.55	103.53	104.88	104.9	106.89	104.48	104.71	105.4	101.96	103.94	105.09	105.61	106.69	106.34	105.23	104.32	105.66	102.86	103.67	105.15	104.46	105.73	103.97	106.31	105.37	105.6	104.48	103.54	104.34	104.55	105.65	106.88	105.97	105.05	104.97	107.19	103.19	102.95	105.48	106.2	106.79	104.25	102.84	106.27	105.18	102.55	103.73	105.76	105.01	104.35
108.01	106.77	105.36	105.49	104.57	106.19	105.17	105.8	106.2	106.08	105.2	104.98	106.23	106.87	105.93	104.8	106.74	104.74	104.65	104.88	106.64	105.21	104.53	104.99	106.39	104.3	105.85	107.22	104.01	105.6	106.31	106.05	106.84	104.89	105.96	104.71	104.89	103.95	106.24	104.08	105.03	104.33	104.37	105.41	104.72	104.78	103.96	106.92	105.68	105.18
108.63	113.46	111.55	110.13	109.62	107.43	108.74	112.72	110.04	111.35	111.84	110.14	111.42	111.14	110.44	111.64	110.55	109.92	110.44	111.28	111.56	111.48	109.06	110.74	110.68	113.94	112.1	108.64	112.48	110.75	109.13	109.77	109.46	110.29	110.31	109.41	113.14	108.94	111.01	112.53	109.98	110.5	107.83	110.83	109.15	110.63	108.92	112.27	111.38	111
104.76	102.76	103.52	105.12	104.09	104.95	104.26	103.87	103.86	100.7	102.52	104.6	105.39	104.56	104.54	103.32	106.14	105.17	101.38	104.66	103.56	104.9	104.38	104.17	106.21	104.34	105.4	105.81	100.93	104.21	102.1	104.29	102.65	105.15	102.33	103.41	102.2	104.73	103.62	105.3	103.84	104.66	101.53	103.27	102.9	102.25	104.45	102.84	105.16	102.92
106.82	105.02	104.88	107.09	107.24	106.48	106.45	105.63	105.67	105.73	105.9	103.87	104.7	105.25	104.83	103.86	106.4	103.59	106.91	106.81	105.03	107.6	106.39	106.55	104.5	104.59	103.39	107.36	106.95	106.84	103.32	106.16	107.27	107.71	105.24	104.64	107.24	107.21	104.81	104.74	103.97	109	105.9	104.63	105.41	104.76	105.58	108.5	106.04	106.23
107.55	107.76	104.38	104.11	104.71	106.47	106.35	104.62	106.93	104.19	104.48	104.63	105.23	105.32	106.39	105.1	104.7	106.61	106.18	105.3	104.3	103.64	106.13	106.66	105.83	105.82	106.38	104.57	107.12	106.37	104.58	102.38	107.51	103.67	105.97	102.76	104.81	106.64	105.37	103.11	106.47	106.11	104.8	104.08	107.15	103.9	107.17	105.2	105.13	105.65
106.68	106.78	106.84	108.43	105.64	104.17	107.33	106.84	104.17	103.63	104.26	107.06	105.3	103.92	106.3	109.08	102.91	105.98	107.32	107.53	106.67	105.98	106.61	109.55	105.53	106.15	105.8	106.31	106.19	108.74	106.43	105.42	106.18	104.39	106.13	108.07	105.38	106.79	107.94	105.99	106.51	107.91	107.39	106.92	107.09	107.3	107.08	107.98	106.46	105.02
106.29	105.54	106.47	104.89	105.35	105.43	106.62	104.73	106.29	107.52	107.26	105.33	106.15	105.72	104.83	105.01	105.89	108.48	107.74	107.03	106.67	104.78	106.78	107.1	106.3	106.13	107.06	108.63	106.71	106.1	106.71	104.41	104.98	105.68	105.54	104	106.84	106.88	105.25	105.98	104.18	107.6	105.49	105.15	106.28	106.15	105.33	106.91	104.95	106.62
105.21	105.92	106.31	104.74	105.71	109.2	106.88	106.08	105.28	101.92	108.55	104.47	105.43	105.68	106.98	104.97	105.49	104.89	106.26	103.73	105.89	107.25	103.96	104.43	104.69	107.21	105.38	104.57	106.43	105.87	106.25	106.31	106.01	103.01	104.57	105.68	108.42	102.72	103.1	103.95	105.86	105.98	106.36	106.47	106.32	103.84	106.02	107.15	105.5	106.46
108.52	107.82	106.56	110.48	109.15	108.39	110.96	109.97	109.03	109.69	112.97	109.28	110.38	110.28	108.94	111.17	109.25	109.11	109.75	109.27	111.39	110.76	109.19	110.18	110.12	109.61	110.37	109.88	111.44	110.72	110.62	107.39	109.93	111.41	109.36	110.03	108.77	111.02	110.54	108.01	111.15	111.36	107.69	110.37	109.74	112.13	109.07	109.21	108.8	109.03
109.2	113.75	111.65	113.15	110.36	109.38	112.32	112.95	112.28	111.87	110.9	111.16	111.22	113.29	108.91	111.46	110.66	111.9	111.43	111.83	112.94	110.35	110.09	111.04	112.02	113.31	113.27	110.13	110.5	111.47	111.98	112.22	110.18	112.46	110.73	110.06	112.09	112.81	111.76	112.38	110.75	110.22	112.26	111.75	110.6	111.71	110.41	110.45	110.87	112.81
105.8	106.03	108.5	106.58	105.32	105.25	106.9	104.48	105.86	105.51	105.73	106.41	108.57	105.18	106.97	105.84	103.5	105.33	105.44	105.31	105.42	104.32	106.35	106.64	107.4	106.29	108.68	105.3	103.26	109.69	107.65	105.15	107.61	103.54	106.31	104.65	103.98	106.41	103.87	107.46	104.62	105.65	105.71	103.81	105.39	107.28	107.36	105.64	104.46	105.74
112.28	112.37	109.47	111.99	112.77	110.2	112.78	111.25	111.23	110.39	111.89	112.06	111.1	109.43	112.29	111.39	114.29	114.37	112.56	113.26	111.79	111.51	112.2	113.4	110.59	109.39	110.04	111.88	110.26	112.55	110.58	112.52	113.92	113.1	110.2	112.49	109.96	110.71	113.74	112.52	112.54	113.84	112.41	112.64	113.24	112.06	111.18	109.54	113.98	113.81
112.94	113.01	112.44	110.43	111.14	112.38	111.67	113.42	111.4	110.95	111.26	110.63	109.92	113.16	112.85	111.32	112.02	111.33	112.25	111.92	113.36	110.06	111.66	113.38	111.1	111.51	112.83	112.43	110.91	112.03	110.88	112.68	110.42	110.18	111.46	115.36	111.48	110.48	112.44	111.67	113.14	111.89	111.72	111.55	110.99	113.2	113.36	111.76	112.83	115.69
110.87	111.23	112.58	113.31	115.37	109.67	113.86	110.78	111.7	112.74	110.5	110.57	114.1	108.1	110.52	111.52	113.37	112.39	112.59	110.81	110.12	110.34	113.08	113.83	111.91	114	112.15	112.78	113.33	113.67	110.45	111.78	112.27	110.58	111.45	111.08	112.23	110.51	110.64	112.59	112.55	110.17	110.1	114.21	113.17	112.11	111.34	112.09	113.04	110.96
105.97	104.2	105.9	104.77	104.97	104.88	106.05	104.51	105.97	106.58	103.95	105.67	102.77	104.25	104.78	103.78	105.25	105.35	105.6	104.84	104.78	107.21	103.56	107.43	105.06	104.33	106.1	104.5	103.01	103.69	107.26	106.06	101.83	103.71	103.05	105.5	104.4	103.47	103.4	103.58	105.97	106.44	105.32	106.24	105.76	103.24	104.69	106.87	103.66	103.81
112.34	110.41	110.62	111.29	112.18	111.23	111.02	113.34	111.41	111.2	111.15	111.74	109.91	112.13	110.63	113.1	110.63	111.01	110.33	109.36	113.16	110.67	111.55	109.53	110.45	110.99	110.41	110.89	109.89	110.75	109.73	110.94	112.56	111.16	112.43	111.18	110.65	110.8	110.21	112.71	111.59	109.66	110.64	109.33	112.95	112.28	111.13	110.51	111.49	113.09
107.37	104.61	105.56	106.47	106.22	106.82	107.16	106.45	106.78	107.96	108.41	107.8	109.85	106.17	105.76	107.22	106.99	107.26	106.46	108.42	106.34	105.78	106.79	106.02	107.53	107.12	107.98	109.57	107.75	105.96	107.03	107.75	106.32	105.66	105.67	108.79	105.11	107.72	106.11	103.07	106.01	105.59	106.81	105.82	107.81	107.17	107.27	105.37	106.74	109.64
102.27	105.84	105.25	105.99	106.65	107.02	105.15	107.43	104.56	107.01	105.56	105.43	105.46	107.61	105.92	106.11	105	106.18	103	105.56	109.44	105.36	106.58	107.12	107.68	106.03	106.75	106.39	106.6	106.96	102.78	108.27	105.86	106.8	105.11	105.43	106.31	107.87	105.71	104.61	105.3	105.16	107.08	107.6	104.95	106.99	105.76	105.63	103.42	106.3
106.79	105.77	105.53	104.33	105.97	106.73	106.26	109.26	107.1	107.7	106.8	106.34	106.5	108.03	106.5	107.24	105.78	105.94	105.82	107.37	107.86	106.04	106.59	107.46	106.28	105.67	105.43	106.06	106.76	105.69	108.31	103.6	106.72	104.96	107.65	106.29	109.52	106.46	103.73	107.58	107.64	108.99	107.51	105.63	107.22	106.64	109.07	105.73	105.9	103.74
117.55	116.21	115.43	118.14	115.76	115.37	119.34	119.03	115.91	117.44	118.45	117.08	117.19	118.24	118.99	118.02	117.59	120.65	119.84	116.4	116.32	116.06	120.07	116.34	116.48	117.53	115.61	117.53	117.71	116.77	116.72	115.95	116.07	116.32	120.19	115.08	117.98	115.97	120.62	118.99	118.4	118.38	117.65	119.8	116.13	117.6	116.94	118.06	118.07	119.98
112.65	114.17	110.26	111.23	111.06	109.23	110.56	112.81	112.66	110.66	111.45	112.31	109.35	111.12	110.35	109.68	110.27	109.31	110.81	109.92	109.94	112.12	110.57	109.35	111.79	112	109.03	112.04	111.11	110.66	111.48	111.3	112.23	110.74	109.7	111.77	111.26	112.61	111.23	111.63	111.38	111.79	110.21	110.24	109.04	111.41	112.78	111.05	110.83	113.26
105.26	106.42	104.84	107.22	106.16	105.56	105.79	105.88	104.22	107.42	104.41	106.06	106.32	108.38	106.95	105.35	107.56	107.66	106.73	106.06	108.02	107.91	106.76	107.6	106.98	105.75	106.61	105.86	106.5	107.39	104.82	105.89	106.14	105.43	106.19	104.63	104.26	106.31	106.95	105.81	106.13	106.29	104.42	105.21	106.26	104.32	105.58	108.52	105.57	106.75
111.69	113.26	110.02	111.5	110.38	112.07	111.43	112.2	109.74	112.67	113.71	110.17	112.57	112.47	112.18	112.18	113.12	114.04	111.14	108.24	112.52	110.42	109.97	112.36	112.4	111.58	113.03	109.87	111.25	109.4	112.08	116.67	112.65	112.59	112.61	111.94	112.4	113.81	114.38	112.63	109.8	112.88	111.65	112.98	112.75	114.11	111.76	112.08	111.54	114.06
99.384	100.42	102.18	97.285	100.84	99.273	101.12	100.76	99.679	98.98	98.162	98.864	99.993	101.01	102.83	99.318	101.1	99.183	100.61	100.58	100.33	99.341	102.09	101.01	100.46	99.437	99.017	99.937	96.473	102.57	100.19	98.528	100.7	99.05	99.123	99.013	101.63	100.75	99.056	97.121	100.66	100.58	99.242	103.74	100.47	100.76	101.38	100.32	101.65	101.9
107.13	106.82	104.79	105.46	106.64	105.63	105.92	106.05	106.03	106.19	106.56	105.84	107.11	106.1	104.32	104.53	105.27	106.48	108.25	108.97	104.07	105.94	106.66	108.37	106.9	105.87	105.98	105.96	104.98	105.25	106.46	105.62	106.11	105.6	105.19	106.59	104.13	107.54	104.23	104.85	107.07	106.35	104.93	106.4	106.09	104.79	106.06	106.91	107.94	106.06
101.56	100.31	98.877	102.25	99.684	99.228	100.35	100.11	98.734	101.41	98.21	101.66	100.84	100.2	100.68	98.433	100.18	101.66	99.71	101.49	101.79	98.903	101.14	99.357	99.517	101.93	101	99.894	100.8	101.95	101.51	102.33	100.21	101.06	100.06	101.4	98.384	99.942	102.03	99.366	101.98	100.96	100.44	99.416	102.7	99.386	100.84	100.08	99.972	100.51
107.86	105.16	106.96	105.58	106.38	105.6	105.4	105.84	104.7	107.25	105.22	104.41	104.98	106.14	106.39	104.12	105.29	106.41	107.26	103.08	107.29	106.47	103.79	107.57	103.31	104.83	105.98	107.67	106.84	106.77	105.15	105.29	102.23	104.72	104.77	105.69	106.38	105.59	105.13	108.28	104.35	107.55	106.47	106.95	105.75	106.72	105.37	106.57	105.43	107.03
108.42	104.93	107.03	104.97	106.88	108.05	108.31	105.95	108.34	107.86	105.5	104.22	105.3	106.14	106.4	108.07	108.77	108.43	108.64	107.22	105.78	106.5	107.25	107.78	107.4	107.85	106.49	108.03	105.82	108.13	106.87	106.97	107.11	105.84	106.26	104.97	105.49	108.27	104.75	106.9	108.37	107.68	107.28	109.12	107.76	106.68	107.96	107.33	104.39	108.44
102.52	105.68	104.35	103.4	103.74	104.37	104.89	106.22	103.59	105.23	104.14	103.58	104.27	104.32	103.49	103.86	104.41	105.42	106.76	103.25	103.43	105.68	103.22	104.13	105.69	104.21	105.72	104.43	103.29	105.36	103.88	104.57	103.02	104	103.9	104.38	105.94	104.51	102.59	103.88	103.76	103.11	105.32	105.17	102.56	103.95	103.07	103.06	102.72	104.46
110.76	110.28	112.91	111.64	112.12	111.96	111.49	110.15	111.99	110.61	110.92	113.47	110.42	112.95	110.17	110.39	113.93	111.2	111.98	111.04	110.37	109.58	111.53	109.29	110.6	110.9	112.71	110.52	112.58	111.9	109.62	111.92	109.44	112.97	112.42	112.87	113.05	111.24	111.53	112.95	112.24	112.19	113.1	111.99	112.22	112.33	109.95	110.99	111.91	112.14
101.35	99.083	100.53	98.853	100	100.65	101.71	99.845	101.74	100.73	100.88	98.237	98.253	99.823	101.97	100.7	99.693	103.07	98.059	98.603	99.849	101.88	98.148	99.33	99.134	97.697	99.459	101.28	98.86	99.602	99.564	96.316	99.877	100.05	98.189	99.118	99.83	99.97	100.92	97.848	99.775	99.3	99.514	100.18	100.89	99.606	99.406	100.37	98.302	101.11
109.42	111.68	111.42	111.58	111.09	110.11	110.38	111.16	109.24	111.84	109.62	112.28	110.56	113.61	112.66	111.62	110.89	111.59	112.32	111.23	112.32	112.07	112.05	112.26	111.34	113.18	110.07	111.92	110.53	109.63	109.11	109.36	111.54	110.33	110.4	109.86	111.68	110.72	112.87	110.93	109.7	112.38	110.05	113.45	110.54	111.05	110.25	111.75	112.62	111.7
107	105.61	107.88	107.42	108.48	106.66	107.77	106.82	107.79	103.82	105.64	106.48	107.29	109.35	107.67	108.5	107.18	105.96	105.74	104.91	106.97	106.76	107.02	108.33	108.17	105.25	108.34	108.54	109.08	108.67	106.06	108.56	106.01	107.72	105.35	107.3	109.11	104.63	108.11	106.94	106.29	107.57	107.38	105.86	109.35	104.37	106.69	106.57	107.37	108.97
104.65	106.06	106.64	105.89	104.85	103.58	107.11	108.21	105.99	104.32	105.95	104.46	106.5	107.78	105.88	105.9	104.34	107.07	105.88	103.83	105.42	105.5	106.73	107.02	107.17	105.65	102.74	105.48	104.81	104.71	107.85	103.76	105.83	105	104.83	105.63	104.11	106.4	104.3	106.99	106.72	105.57	105.44	105.68	107.38	104.24	107.9	105.52	104.18	103.48
106.62	105.98	108.48	108.7	105.81	106.58	103.46	105.9	107.15	106.13	105.28	105.5	105.7	107.06	105.41	107.54	108.44	106.98	105.25	105.69	107.21	106.18	102.59	106.11	107.11	106.57	106.55	108.12	106.39	107.1	105.95	105.26	104.23	106.95	103.09	106.83	107.95	105.39	106.38	103.41	107.1	106.36	104.64	104.77	105.21	105.54	106.39	104.37	106.47	103.97
107.8	106.58	106.11	108.52	106.7	107.62	103.16	106.5	105.08	106.88	109.15	105.47	108.06	108.66	106.28	105.56	107.61	107.05	108.39	105.34	104.92	105.78	107.61	109.35	106.14	105.73	105.48	109.03	105.74	107.19	104.35	104.71	105.57	107.76	107.33	107.13	105.11	107.59	104.73	107.61	107.84	104.77	108.87	107.12	105.8	103.67	105.2	107.14	106.54	104.72
110.31	109.28	111.85	110.19	110.2	110.06	111	108.83	112.46	108.45	108.78	111.28	109.48	109.33	109.46	110.52	108.28	109.9	110.12	108.64	109.18	111.2	109.53	112.61	110.4	111.53	108.96	112.76	110.22	113.86	108.35	111.05	110.79	109.02	112.12	109.51	109.69	110.38	111.8	110.3	111.05	112.5	111.01	110.27	109.16	108.47	111.12	110.97	109.98	110.4
105.94	104.76	108.6	105.66	105.84	103.53	105.76	104.87	105.28	106.63	110.33	105.8	103.75	104.74	103.78	106.22	106.37	107.4	106.59	106.96	105.09	105.61	103.6	105.24	106.25	104.54	105.22	104.14	106.81	104.13	104.61	107.58	105.89	106.07	107.67	104.28	107.79	103.86	104.42	105.62	104.38	104.49	106.59	104.06	105.41	104.49	104.42	104.58	104.96	104.41
112.15	113.34	111.28	110.52	111.34	112.56	110.91	109.6	112.3	111.41	111.7	112.94	112.56	111.34	111.52	112.39	110.36	111.51	112.11	111.84	111.54	110.94	111.77	112.18	111.28	112.96	111.99	112.04	114.82	111.51	113.41	111.29	110.07	111.96	110.59	110.92	112.52	111.12	112.49	113.59	109.88	112.93	111.62	113.16	112.46	112.29	111.9	111.62	111.53	111.94
111.95	110.02	113	110.15	111.64	113.27	111.11	111.7	113.43	112.11	109.93	112.68	111.13	114.14	112.59	112.79	112.57	112.45	112.18	114.14	112.49	114.13	113.4	113.6	109.87	112.19	113.19	113.63	113.54	114.45	113.29	111.77	111.96	114	112.95	110.15	112.87	112.37	113	111.51	109.53	111.99	111.68	114.02	110.41	112.96	113.73	113.15	110.44	112.71
112.56	113.95	112.27	113.28	110.9	111.69	112.84	111.77	112.46	110.66	110.18	113.57	112.27	113.83	112.11	112.06	114.4	112.33	111.34	112.48	111.69	112.21	111.48	109.01	113.8	109.97	113.67	111.31	111.59	114.73	111.62	112.43	111.22	109.45	111.47	112.84	111.04	112.7	111.25	111.03	111.41	112.11	112.61	114.6	113.4	114.25	112.74	112.78	112.07	112.41
111.91	112.21	113.55	112.71	112.75	111.3	114.45	114.05	112.25	110.09	110.63	112.86	112.13	110.74	109.62	111.31	111.56	115.07	111.07	113.26	110.4	110.91	111.79	111.31	113.22	111.09	112.95	111.95	112.12	113.34	112.17	114.41	112.38	111.87	110.73	110.97	112.72	112.46	109.25	112.26	112.14	113.63	113.24	111.42	112.85	111.36	113.45	111.82	112.31	110.83
118.02	117.36	114.36	116.94	116.39	115.57	117.58	119.69	117.82	117.22	116.03	118.96	116.12	117.82	117.84	118.37	117.67	116.27	115.33	116.73	117.77	117.32	115.65	116.97	116.48	117.04	118.82	116.76	117.61	119.4	116.45	120.28	118.75	115.98	118.29	116.72	115.55	118.32	118.26	119.66	116.78	119.15	117.4	116.33	117.37	118.39	116.72	116.97	118.11	116.25
106.59	108	105.31	104.75	107.82	106.38	106.81	106.71	105.75	105.73	105.94	105.62	106.16	108.29	105.07	108.01	105.74	106.76	105.56	104.69	105.62	105.69	105.11	104.68	105.52	104.66	105.22	104.65	106.06	106.64	105.57	105.99	107.37	105.84	107.53	106.06	103.76	106.95	106.24	105.74	107.62	106.21	105.59	106.25	108.53	106.89	107.9	107.55	106.86	106.26
109.25	111.1	109.51	111.07	113.28	111.38	111.37	112.18	110.62	109	109.72	111.23	109.25	110.77	111.43	110.63	112.71	112	111.81	113.89	113.76	110.63	109.58	109.85	110.53	111.61	110.27	111.05	112.44	111.19	110.79	108.9	111.45	112.81	112.69	109.98	111.28	110.46	112.23	112.06	112.11	114.33	111.78	112.28	112.35	110.65	109.26	111.2	111.69	111.49
107.19	107.86	107.16	107.61	106.46	105.95	104.73	105.71	106.68	107.97	108.76	103.97	105.97	107.1	106.43	107.13	105.9	107.67	107.33	106.43	108.38	104.5	106.13	107.59	108.13	105.52	106.03	105.53	106.28	106.87	106.66	107.9	104.56	105.98	107.6	106.37	104.05	107.24	105.42	108.24	106.99	107.28	107.55	107.17	104.8	107.85	105.49	107.71	107.61	107.37
110.78	110.37	112.28	112.6	110.3	112.45	112.1	112.57	109.42	109.77	111.18	112.22	112.41	112.07	111.95	112.53	110.86	112.3	109.54	113.08	110.92	110.11	110.22	111.83	110.26	110.42	109.92	110.29	111.64	110.84	111.94	111.78	110.99	109.91	111.19	113.18	111.04	110.12	110.41	112.22	110.95	108.17	112.98	112.48	110.99	113.01	109.78	111.19	111.97	113.13
105.84	105.39	104.98	106.56	106.55	106.54	105.44	106.57	103.9	107.25	107.75	104.87	105.42	104.01	104.8	105.54	107.11	104.43	103.78	105.44	106.11	105.69	105.48	104.61	106.81	104.94	104.04	105.42	104.35	107.14	105.15	105.78	104.21	104.6	105.22	104.12	106.1	104.47	103.92	105.94	104.37	107.14	106.93	105.17	105.61	105.01	103.61	104.55	106.04	106.42
104.52	105.37	107.54	107.1	105.93	106.85	107.03	104.44	105.66	103.35	105.87	104.88	104.14	107.35	105.22	104.65	103.25	105.44	106.08	106.26	106.55	104.82	105.86	104.51	104.91	106.08	106.71	103.73	105.71	104.86	103.65	105.91	102.71	104.52	105.13	105.29	104.92	105.12	103.53	105.16	104.33	105.42	103.78	105.24	103.1	105.53	104.61	106.98	102.89	105.05
112.2	112.69	110.93	110.79	108.98	111.42	113.47	110.83	111.15	110.24	111.7	113.76	111.18	111.72	111.19	111.94	111.66	111.46	109.52	112.06	110.65	112.75	109.8	114.24	111.66	112.52	111.24	110.26	110.2	113.29	110.73	111.32	112.15	110.84	111.8	111.48	112.94	112.53	111	112.89	110.29	111.92	111.27	112.26	112.74	111.98	111.05	111.74	111.35	111.81
101.08	99.524	98.295	99.597	100.33	101.94	98.73	103.72	100.4	100.49	101.39	99.436	98.799	101.5	99.424	100	100.32	99.774	100.84	100.34	98.784	100.55	101.48	99.716	100.79	99.502	101.06	100.25	98.043	101.33	99.889	99.935	99.353	99.014	98.89	101.46	101.23	102.12	100.68	101.47	100.74	100.18	99.962	98.728	100.33	100.36	101.82	102.1	98.653	101.14
107.46	106.22	106.04	107.5	106.06	105.71	108.96	106.89	108.47	105.93	108.32	105.68	107.47	109.03	104.92	109.59	106.89	106.08	109.21	105.1	106.43	106.93	108.14	105.74	106.73	111.26	108.12	106.84	106.68	106.98	106.53	106.82	107.45	110.18	106.11	107.37	106.63	107.62	105.63	106.37	105.11	107.08	105.62	105.22	107.94	108.32	108.39	106.58	106.78	106.15
104.52	106.59	106.31	107.83	104.65	106.39	107.03	106.29	104.65	106.48	106.18	106.69	107.93	106	104.46	106.06	105.18	105.71	105.49	108.94	107.19	106.45	105.01	106.5	106.83	105.34	106.43	106.83	106.77	107.09	107.11	106.37	107.15	107.53	108.02	106.38	107.65	106.14	105.04	106.86	105.8	106.17	106.75	106.78	107.09	105.82	106.26	107.47	105.27	106.42
99.487	99.8	98.885	98.428	99.783	100.55	100.92	101.4	101.84	99.353	98.947	100.39	98.52	102.07	99.03	99.954	99.234	102.18	101.07	101.22	100.59	102.26	100.19	101.02	99.597	98.165	97.84	98.706	99.238	99.578	100.57	100.27	99.597	100.62	99.29	99.508	100.2	100.12	101.11	101.51	101.21	100.18	100.43	100.08	100.35	102.54	101.72	100.73	99.238	100.49
105.44	107.62	107.05	105.61	107	103.95	107.95	107.13	105.42	106	108.49	105.72	106.21	106.54	105.82	106.4	109.03	105.87	106.18	107.25	107.8	105.28	109.58	107.87	106.75	106.49	105.57	108.88	107.01	106.04	107.83	106.74	105.44	106.14	108.66	105.38	106.24	105.37	106.65	106.45	103.79	106.77	106.9	108.16	108.69	110.21	107.53	106.82	106.97	108.56
103.24	105.9	105.65	103.95	105.72	105.32	105.65	104.71	105.88	106.81	105.16	104.98	105.92	102.57	105.78	106.18	108.35	105.02	105.48	107.4	106.16	104.22	105.71	106.31	106.52	107.38	105.86	104.6	104	106.81	107.7	104.92	104.78	104.49	105.45	105.88	106.75	103.98	106.88	104.42	107.16	103.73	105.6	104.84	106.43	105.61	105.73	105.04	106.54	106.94
107.89	105.15	105.27	107.22	106.02	104.45	106.32	106.21	107.02	105.57	106.54	107.56	105.36	107.74	107.34	105.66	104.56	106.01	108.45	104.21	108.69	104.83	105.61	105.23	106.89	106.89	107.3	107.11	108.26	105.47	104.28	107.99	104.36	106.7	107.65	106.41	106.53	104.84	104.66	103.72	106.02	106.76	105.96	104.37	108.66	103.21	105.67	105.32	106.22	103.63
111	110.25	112.07	109.69	109.55	109.31	112.41	108.24	111.67	111.12	110.54	112.62	113.05	111.6	109.57	111.62	110.01	108.23	109.58	111.08	110.6	109.62	111.61	110.92	111.33	111.2	113.32	110.57	112.73	112.35	111.36	110.21	111.16	111.39	109.76	113.1	110.38	108.73	112.46	112.22	110.14	109.35	111.88	110.2	110.26	111.63	111.2	109.63	111.95	112.3
106.37	106.69	106.25	106.73	106.04	103.75	107.85	103.94	105.36	106.72	107.18	108.76	104.29	106.67	107.37	108.34	106.37	106.61	106.35	105.55	106.84	106.28	103.16	104.72	107.31	105.44	110.08	105.29	106.9	108.32	104.76	106.26	106.27	105.41	105.09	106.95	106	107.88	107.7	106.54	108.04	105.28	107.39	106.34	104.62	105.94	105.07	105.31	106.96	106.64
105.86	105.53	105.74	104.92	104.61	106.18	105.64	103.87	107	105.42	104.14	104.76	105.71	103.69	108.97	104.07	104.69	106.09	106.27	105.35	103.83	106.94	106.49	107.07	106.91	104.92	109	103.33	107.79	104.93	106.3	106.25	107.3	104.87	105.72	105.52	105.1	106.35	105.87	105.74	105.56	105.71	107.65	106.16	103.14	104.97	105.72	105.97	102.27	104.29
103.58	104.61	103.97	103.88	106.49	106	102.99	105.89	105.72	104.85	102.32	104.11	104.91	103.19	104.78	104.32	105.11	103.07	102.88	103.31	104.04	105.37	103.57	106.3	105.42	103.74	105.53	105.6	104.58	101.36	104.59	106.01	104.8	104.33	102.29	101.03	104.5	102.09	102.58	105.54	104.07	103.24	102.66	106.75	104.95	104.47	105.17	105.37	104.16	104.73
112.44	111.23	110.27	115.4	109.58	111.73	111.5	111.68	107.17	109.71	108.75	110.23	109.36	108.96	109.45	112.27	110.37	111.84	111.22	111.8	111.04	113.09	113.37	108.42	112.74	110.44	108.73	111.22	109.67	111.95	110.47	111.99	111.04	109.04	111.42	111.14	108.53	109.78	112.54	110.73	111.64	108.79	111.54	109.22	111.06	110.44	109.67	110.85	112.07	113.47
105.84	106.52	105.33	104.14	104.05	104.7	104.09	105.16	103.41	103.13	103.41	106.75	105.95	103.83	107.17	107.18	102.52	105.27	104.98	106.45	102.54	105.41	106.42	104.74	104.59	105.87	105.45	105.08	106.11	105.52	104.28	105.48	105.99	105.68	104.55	105.92	103.56	104.35	107.32	105.58	105.57	105.44	105.4	106.12	106.92	104.27	104.38	103.49	104.77	107.46
105.96	106.17	107.18	105.77	105.31	104.47	105.72	105.45	105.5	106.9	106.74	104.38	107.21	104.64	105.57	105.23	105.73	106.66	107.41	106.48	104.08	104.91	105.49	105.59	106.99	107.6	106.8	106.79	107.06	105.64	104.58	105.77	107.15	106.27	105.47	107.5	101.82	104.44	102.96	104.98	106.59	105.55	105.93	107.15	107.82	106.31	108.62	105.81	104.91	104.45
117.71	117.09	118.18	118.36	118.47	117.26	117.3	115.52	118.93	118.54	118.47	116.25	119.35	117.6	115.83	117.61	119.16	115.34	118.15	116.31	118.43	116.05	116.98	116.37	119.74	117.89	117.86	118.4	116.43	115.48	116.27	118.65	117.82	117.49	119.04	116.43	118.25	117.82	117.85	117.74	118.85	118.43	115.15	115.6	117.93	117.69	116.78	117.54	117.72	115.65
113.96	112.56	112.09	112.34	114.17	115.07	113.92	112.34	114.13	113.34	112.42	110.93	114.33	113.09	114.23	111.78	110.29	113.01	112.99	112.33	113.81	113.46	113.27	111.83	112.46	112.88	111.48	114.68	112.08	114.2	112.25	111.37	114.52	113.17	110.64	112.64	115.45	110.5	112.43	113.35	111.48	112.78	113.78	112.85	114.09	114.6	113.13	114.57	111.83	111.4
105.76	106.74	106.73	107.98	105.94	106.19	104.97	104.56	108.04	107.87	106.37	104.97	107.28	104.96	105.15	108.9	105.84	107.59	104.2	107.81	105.42	105.93	105.85	105.31	109	107.84	106.76	109.14	107.02	106.33	108.71	105.63	106.9	107.45	105.86	105.28	105.58	106.1	106.19	105.05	105.61	105.32	107.85	106.29	107.3	104.59	106.06	107	107.64	106.17
103.03	107.65	105.07	104.53	104.84	106.23	106.09	104.62	106.25	106.13	106.53	103.97	105.43	103.86	107.8	106.7	105.47	104.3	103.68	106.76	106.19	106.13	107.48	104.26	105.8	105.61	106.59	104.68	105.33	107.33	104.72	103.17	106.45	104.78	104.18	103.72	105.68	105.87	105.52	105.37	105.43	106.61	104.29	105.66	103.87	104.51	104.15	105.16	105.64	104.76
108.76	111.61	111.01	115.04	111.62	114.3	112.94	113.15	111.72	113.28	112.03	111.22	112.9	112.45	111.04	111.84	115.04	111.95	109.51	114.8	113.67	110.87	109.78	112.26	112.31	112.17	112.38	111.26	110.87	114.01	112.67	111.71	111.64	111.68	112.42	111.45	112.48	111.61	114.88	113.74	108.81	109.17	113.77	111.88	110.57	111.16	111.97	111.29	111.75	109.73
99.787	97.494	100.59	100.86	99.378	100.28	99.957	99.729	99.12	102.61	101.59	99.957	102.14	101.75	100.44	98.839	99.596	98.965	98.94	99.023	99.742	101.94	98.729	99.514	98.482	99.934	100.39	100.09	102.14	99.717	101.86	97.78	99.596	98.528	98.193	99.644	99.906	101.43	99.241	99.124	101.06	102.27	96.608	101.57	99.596	100.74	98.723	99.599	100.03	98.971
112.56	111.99	112.6	110.04	110.9	111.22	113.17	112.04	108.18	110.3	111.48	110.32	111.54	113.65	111.38	109.96	112.36	111.88	111.33	113.49	110.29	112.17	113.34	113.74	110.84	111.51	112.66	110.3	113.04	111	109.58	112.96	115.2	110.59	112.22	109.95	111	113.83	112.59	111.34	111.29	109.29	108.44	111.16	111.46	108.27	110.77	111.9	109.75	111.85
104.38	104.74	104.82	105.67	105.1	104.7	103.75	105.17	105.82	106.09	105.77	107.73	105.1	106.9	105.95	105.57	106.77	106.33	106.46	105.41	105.96	108.58	107.3	105.68	105.1	107.01	104.03	104.33	107.66	107.28	104.47	106.04	104.57	105.23	106.67	106.03	105.85	105.51	103.51	104.9	105.72	105.25	104.19	106.85	105.7	105.53	103.37	103.19	104.62	104.73
101.73	102.21	100.07	98.447	103.58	103.59	101.46	101.14	101.31	101.68	99.512	101.18	98.83	99	98.636	99.669	99.79	99.069	98.723	100.54	101.91	100.14	100.34	102.92	101.95	101.29	98.909	101.35	99.839	101.48	101.19	100.82	100.89	102.27	99.117	100.56	101.01	101.03	99.96	99.203	101.55	100.82	102.75	100.32	100.39	99.758	100.21	100.53	99.974	100.16
104.3	106.92	103.69	104.14	104.09	104.36	105.56	106.7	103.34	105.56	105.53	105.59	105.39	103.34	103.22	103.94	103.14	104.94	105.5	107.49	106.44	104.83	103	105.35	106.53	104.37	105.08	105.29	105.29	106.73	106.59	104.28	103.31	105.71	104.06	107.27	104.81	107.58	104.23	105.54	104.66	106.31	106.94	107.28	104.13	103.79	105.33	106.1	105.46	104.5
99.411	99.723	102.19	99.189	102.59	101.31	102.21	101.72	101.04	100.58	100.53	100.39	101.65	100.26	100.44	97.229	99.875	99.078	103.01	100.46	100.37	99.983	99.234	100.44	101.77	98.265	100.11	100.94	99.833	101.21	98.775	101.12	100.92	100.97	102.04	102.15	99.793	97.708	99.683	99.706	99.088	99.894	99.543	99.428	98.07	101.4	100.23	99.866	100.01	98.774
106.48	107.36	106.07	106.84	105.03	104.94	104.7	106.41	107.44	106.5	104.31	106.12	107.4	104.97	107.76	108.09	106.25	108.2	105.22	105.3	105.9	105.75	106.34	106.58	106.14	108.05	106.22	104.64	104.97	106.76	103.89	105.72	106.76	105.41	107.48	105.74	107.97	109.3	104.85	106.66	105.77	107.15	105.21	108.39	105.79	108.39	107.03	106.75	106.84	106.04
110.12	111.12	112.54	110.99	108.3	109.99	110.18	111.42	111.77	108.34	110.12	110.93	111.87	109.12	110.39	108.28	111.5	109.12	109.28	110.04	111.39	111.22	107.89	108.92	108.64	109.04	109.74	110.97	111.93	112.38	109.02	111.66	110.07	110.1	108.52	109.27	108.07	109.74	109.55	110.63	110.5	110.68	109.11	109.72	110.23	110.5	109.91	110.3	109.14	111.09
111.81	110.49	111.63	110.97	110.07	111.7	112.04	111.52	111.79	112.37	111.88	111.1	110.55	112.54	110.85	113.01	109.43	110.56	111.2	110.8	112.24	110.9	112.59	110.23	111.09	113.3	111.39	112.14	113.15	112.92	111.53	112.07	111.75	111.12	113.2	111.49	111.84	110.54	113.64	111.86	111.77	111.13	113.18	110.23	111.86	111.45	110.57	111.59	113.42	111.68
106.22	105.24	105.51	105.14	105.94	106.39	104.61	107.04	104.96	104.73	105.91	104.55	106.94	105.48	102.45	104.27	107.04	106.36	105.31	104.67	104.67	105.29	105.18	104.7	105.86	105.84	105.88	106.18	105.19	108.74	104.92	106.78	105.98	106.92	105.97	106.1	105.56	104.83	105.01	103.47	105.17	105.83	104.46	106.01	105.65	106.22	105.15	103.67	105.45	105.32
104.35	104.34	105.16	102.31	103.77	104.71	104.77	101.88	104.75	106.46	105.17	105.5	105.06	104.57	105.07	102.96	105.79	102.61	103.26	104.93	104.14	107.05	103.44	105.09	104.94	104.32	106.09	103.5	104.49	104.7	103.22	106.08	102.16	103.86	103.88	104.43	101.04	105.98	106.02	104.14	103.47	103.86	102.8	104.55	105.62	105.48	103.93	103.76	105.01	104.46
104.35	105.14	105.69	105.55	106.13	103.51	105.44	104.28	104.03	106.56	105.46	103.41	105.27	106.81	104.92	106.08	104.57	104.08	104.67	107.2	105.53	105.18	107.04	104.41	105.97	105.03	104.63	107.78	106.33	105.47	104.55	105.29	104.17	104.92	104.51	105.73	106.71	104.72	106.65	105.14	103.36	105.96	104.77	105.69	105.04	105.17	105.45	106.75	105.2	104.57
111.61	111.9	108.82	112.1	113.88	112.04	110.18	110.34	113.69	110.31	111.82	112.12	110.03	110.75	109.81	111.06	111.33	110.31	111.65	109.83	110.26	111.89	114.08	111.89	111.36	109.93	113.55	110.83	110.17	113.14	111.95	108.34	110.45	113.13	108.72	111.95	112.37	108.88	111.88	112.58	110.67	110.69	111.39	111.81	111.84	112.36	110.57	111.81	110.38	111.52
113.03	112.19	113.35	112.82	110.13	110.81	112.02	114.84	112.91	113.7	113.83	111.42	111.88	113.94	112.99	111.81	110.81	111.51	111.11	110.64	111.13	111.22	113.67	113.17	113.63	112.16	110.59	111.54	111.98	113.53	110.84	111.61	111.48	112.99	110.21	113.41	112.82	109.84	110.67	112.69	110.17	112.29	110.94	112.54	113.18	112.92	111.56	110.78	113.36	111.04
104.72	105.91	107.76	107.76	105.61	108.15	107.11	105.85	104.17	108	106.4	106.84	104.5	105.38	104.38	104.48	107.37	108.97	109.18	107.85	107	105.86	107.37	106.73	105.98	108.2	105.18	106.6	107	106.42	105.95	106.37	108.32	107.18	106	105.99	108.08	106.98	107.58	105.33	107.21	107.1	108.3	106.86	105.64	107.64	106.31	104.82	106.91	108.46
104.12	102.52	104.4	104.82	102.89	103.62	105.15	103.72	104.64	104.84	101.35	105.88	103.97	104.67	105.96	102.98	105.74	106.53	101.04	105.42	104.06	104.11	104.32	102.06	104.53	107.01	103.43	104.31	105.31	105.34	106.7	104.01	103.71	103.35	103.96	103.88	104.93	105.06	103.01	104.53	103.73	103.4	104.35	105.61	103.28	104.06	103.67	105.1	103.82	105.5
118.86	117.9	118.83	117.47	117.49	117.64	118.8	118.44	115.55	120.53	118.02	117.15	117.93	116.44	118.74	117.37	116.66	119.54	120.79	118.74	118.02	116.99	114.74	117.74	116.97	117.57	118.02	115.7	114.51	118.58	118.68	118.6	116.61	118.59	119.37	117.24	116.99	115.19	116.95	116.57	117.78	117.12	116.46	117.59	118.24	119.1	115.77	114.63	118	117.28
104.44	105.51	105.76	104.78	105.5	105.67	104.85	107.23	105.13	106.74	105.63	107.21	107.56	105.27	104.49	105.88	106.11	104.95	106.15	106	105.26	107.19	106.62	104.85	105.21	103.7	106.51	103.87	102.78	105.25	104.72	103.25	105.5	104.15	105.24	106.46	104.93	107.55	107.81	106.65	105.84	106.4	106.11	105.19	106.4	108.39	107.37	105.55	104.83	103.38
99.22	99.323	99.852	99.074	101.9	101.22	99.453	101.54	99.063	98.915	99.208	100.59	96.987	100.49	98.823	98.877	100.26	100.91	98.638	100.89	100.99	100.09	100.37	97.565	99.315	98.147	99.89	99.047	97.972	100.89	100.56	98.008	101.39	99.638	100.56	99.443	99.487	99.413	98.883	100.3	99.136	99.027	97.771	100.7	98.852	100.97	100.23	98.223	101.98	100.64
106.51	105.48	104.94	105.47	104.52	105.6	102.84	106.46	105.82	104.66	105.58	104.1	104.49	104.71	107.85	105.9	105.91	109.36	106.01	106.29	103.88	106.09	106.49	105.08	107.86	105.18	105.66	105.33	105.61	105.96	106.2	106.9	104.36	105.72	104.06	107.3	105.34	106.91	104.17	104.1	106.09	104.88	106.08	105.51	106.4	105.82	107.94	104.26	106.29	106.17
108.59	108.16	107.41	104.72	105.46	106.48	107.94	108.44	108.09	107.6	106	104.87	105.67	107.98	105.12	105.41	104.5	106.8	105.45	105.46	105.71	108.56	107.74	104.68	105.3	104.74	107.39	107.62	106.26	106.85	106.6	107.53	105.88	106.48	107.13	107.8	104.7	108.43	108.25	105.37	106.35	106.99	106.48	107.51	106.19	105.68	106.62	108.2	106.61	106.25
103.63	104.61	104.76	104.44	105.52	104.95	107.35	106.55	103.6	105.16	106.13	103.2	105.51	104.34	104.51	107.06	108.51	106.41	104.75	106.43	106.25	106.7	106.71	105.05	106.06	105.38	106.67	105.86	102.87	103.46	105.89	105.32	106.1	105.33	106.75	106.74	106.01	106.11	106.74	105.65	104.19	105.56	104.03	108.88	105.31	104.93	106.1	106.28	104.42	105.97
103.81	104.25	106.5	103.31	106.52	104.63	102.53	106.65	101.78	105.8	105.93	105.44	106.37	104.93	106.08	105.33	104.49	106.88	103.44	104.33	104.46	105.45	104.55	102.76	104.68	103.85	103.41	104.66	103.51	104.2	106.24	102.03	106.42	103.8	103.01	102.8	104.02	103.14	103.93	103.53	104.19	103.8	104.13	103.81	104.34	104.39	104.43	104.16	103.95	105.15
109.98	108.97	111.87	110.16	114.35	112.18	111.23	110.29	109.42	111.64	110.38	111.33	109.58	110.94	113.97	112.35	108.14	110.9	114.42	114.81	109.68	110.81	111.5	108.91	113.95	110.18	109.76	110.98	110.59	110.51	112.54	110.44	112.39	110.45	110.78	109.5	112.07	110.95	112.05	112.94	111.32	112.09	109.19	107.51	112.25	113.22	111.89	110.43	110.84	111.93
105.93	103.95	107.14	106.81	107.9	107.49	108.26	105.14	105.91	108.42	106.42	106.15	107.53	107.08	106.27	108.39	105.48	105.88	104.7	108.3	107.54	107.35	106.56	106.21	106.18	106.37	105.95	106.65	105.85	108.26	104.48	104.66	105.39	106.56	107.22	106.28	107.23	107.58	105.34	105.7	105.86	108.79	106.13	106.17	105.55	107.27	105.26	104.84	107.67	106.68
104.68	105.41	107.86	105.33	106.29	105.81	105.72	106	107.11	104.42	105.61	105.47	107.2	108.33	105.15	104.73	105.41	106.89	106.43	106.08	107.39	108.06	104.95	108.22	108.52	105.23	106.71	108.73	105.67	108.63	104.85	105.44	107.14	105.97	106.12	106.4	107.04	107.01	106.5	108.94	105.82	105.45	107.33	104.15	108.41	107.57	106.95	107.78	106.99	106.56
112.15	111.09	112.07	111.41	110.31	111.19	112.63	110.85	110.97	111.52	112.73	110.22	112.5	113.9	109.12	112.86	112.69	112.16	114.21	111.9	113.13	114.83	111.15	112.83	112.23	113.91	112.57	113.96	109.87	113.25	110.85	113.15	112.93	111.41	111.53	109.88	113.12	112.65	112.97	113.26	110.85	110.16	111.51	111.88	111.95	111.87	113.7	111.81	112.12	110.71
107.96	106.94	107.32	105.35	108.13	109.52	107.15	105.31	107.06	106.69	105.67	108.12	105.01	106.96	104.48	107	108.38	107.27	105.71	107.49	106.47	106.14	107.14	105.82	105.19	106.81	107.11	108.7	106.36	108.79	104.73	109.39	106.31	106.72	106.5	106.96	107.85	104.73	106.78	107.81	107.39	105.79	109.12	108.89	107.95	106.83	106.45	108.53	105.94	105.76
111.42	111.9	111.43	111.34	111.17	111.84	113.13	110.08	112.3	110.41	109.7	111.12	111.98	111.36	112.63	112.33	112.24	113.29	111.86	111.27	110.34	112.72	110.58	114.01	113.52	112.8	116.48	111.01	111.35	111.73	111.38	111.34	110.97	112.45	110.64	111.87	113.28	112.61	112	114.18	112.66	113.28	112.45	110.86	112.84	111.31	113.65	112.41	112.01	111.69
105.71	104.68	105.14	103.97	103.6	103.51	105.61	102.87	99.934	104.83	103.28	106.48	103.77	105.41	102.91	103.63	103.44	102.44	101.42	105.75	103.53	102.82	102.93	104.24	105.86	103.64	105.82	104.47	106.55	105.52	103.48	103.66	103.9	103.88	103.35	103.3	105.81	103.79	105.16	105.66	102.33	103.2	104.03	107.15	107.63	105.29	103.15	104.81	103.61	102.02
110.47	109.04	112.73	111.05	111.72	111.39	111.65	112.09	112.28	111.02	110.43	113.51	111.91	108.38	110.72	112.55	114.15	111.51	111.14	111.56	111.82	113.2	111.36	113.68	112.78	110.16	110.05	110.81	113.69	112.75	112.07	112.43	111.12	113.74	111.85	113.18	109.65	111.55	110.86	111.32	112.17	110.21	112.45	110.52	111.04	111.99	113.15	112.87	112.52	112.65
111.69	113.23	112.1	108.27	111.64	110.64	112.38	110.71	110.46	111.49	112.25	109.22	110.27	111.24	111.56	109.2	112	113.07	111.11	109	110.36	110.99	110.66	109.85	111.24	109.01	110.97	113.24	113.33	112.12	111.49	111.31	111.37	108.29	111.71	111.95	111.16	112.27	112.82	112.16	110.14	112.84	111.89	113.09	110.26	110.35	109.51	110.3	112.79	110.72
110.97	112.68	112.63	111.97	113.11	112.22	114.01	114.44	112.48	112.65	112.6	112.93	111.09	114.76	110.93	115.02	111.49	112.83	114.43	110.78	115.74	111.71	114.12	111.48	112.84	113.9	111.99	112.72	113.93	114.44	112.04	111.01	114.39	114.53	111.85	113.31	110.61	111.22	112.56	112.21	113.53	115.12	111.38	114.07	111.5	113	115.28	113.12	114.02	112.86
106.64	108.55	104.92	105.7	106.4	106.11	107.78	107.03	104.82	108.8	107.69	105.61	106.97	105.84	106.96	106.12	107.17	107.56	108.84	107.54	105.78	107.38	107.4	109.11	105.69	104.06	105.18	105.25	106.49	106.14	107.58	106.72	105.73	109.23	105.09	107.04	107.72	107.9	106.11	107.85	107.23	105.28	105.51	103.74	105	107.62	107.98	108.27	105.3	109.83
107.3	105.62	107.5	107.5	104.18	105.54	104.53	106.5	105.19	108.31	104.81	103.3	106.03	104.92	106.95	106.04	106.44	103.94	104.86	104.94	106.51	105.2	106.89	107.72	108.46	105.65	106.06	107.59	105.52	105.12	104.78	106.47	105.38	103.79	105.25	106.06	105.71	106.35	107.04	107.18	107.02	106.59	105.58	107	105.41	104.74	103.36	104.33	105.71	106.73
112.12	113.81	114.89	111.55	114.08	113.28	112.57	113.21	113.2	115	113.53	112.89	113.04	110.91	114.02	113.75	115.68	114.97	113.37	112.89	112.97	110.38	111.35	113.03	113.41	110.96	112.97	112.28	113.11	113.18	113.54	113.45	111.22	111.89	112.32	113.06	112.56	111.05	113.11	112.58	111.52	112.1	110.69	114.91	112.54	110.54	111.7	114.87	113.33	110.94
113.8	114.36	112.59	111.68	111.96	112.77	112.61	111.91	111.62	114.92	111.72	113.94	112.25	113.7	112.88	113.3	110.69	115.04	113.9	113.33	113.7	111.78	113.09	113.77	113.32	111.53	114.03	110.81	113.6	112.85	114.97	112.85	113.07	113.81	112.89	111.75	111.26	110.02	112.61	113.25	114	112.5	111.3	111.05	113.88	112.62	112.22	111.2	113.84	111.28
103.61	105.07	106.5	105.44	103.71	104.08	107.05	103.24	104.9	105.52	106.5	105.86	103.44	105.39	105.18	102.06	105.27	105.88	104.64	105.16	105.17	105.06	104.01	103.29	106.5	105.4	104.73	106.05	103.87	105.01	103.32	105.42	103.54	104.67	106.77	103.54	105.6	101.9	103.75	104.22	104.77	105.33	104.23	107.56	103.36	103.41	106.89	103.72	104.99	103.53
104.04	106.08	104.26	105.49	106.52	107.54	106.54	105.71	107.12	106.08	104.85	105.74	106.52	106.5	103.99	105.13	102.7	106.84	104.25	105.31	105.83	105.31	105.18	105.07	104.29	104.95	105.18	105.6	106.77	105.28	106.32	105.57	106.8	105.41	105.21	105.96	107.73	105.97	105.05	106.72	107.9	105.35	106.41	105.23	105.03	103.83	105.45	106.62	103.65	103.64
104.05	106.76	106.84	106.45	109.61	104.59	106.44	106	106.92	109.02	104.73	108.08	107.28	106.24	109.65	108.05	104.79	106.86	106.27	106.35	106.22	109.31	108.22	109.38	106.62	106.11	109.79	106.84	105.53	108.6	106.67	108.41	107.35	107.29	108.56	108.47	105.62	107.01	108.41	105.41	106.71	108.1	106.2	104.81	109.26	107.22	107.5	105.61	106.17	109.65
98.376	100.34	99.36	100.02	100.11	98.973	103.82	98.766	100.37	101.5	98.135	99.756	100.17	99.22	99.852	98.356	100.65	100.35	102.55	101.37	99.631	99.576	98.87	98.766	102.52	101.98	99.986	99.448	98.172	102.3	96.979	98.686	98.432	101.25	98.122	98.117	98.509	98.928	97.842	100.03	100.4	97.94	102.39	101.45	100.67	98.54	100	98.197	99.955	102.29
105.38	105.12	105.88	105.85	103.92	105.3	107.07	107.31	105.5	105.26	103.77	107.54	107.81	107.22	107.07	107.14	105.2	104.04	107.61	106.62	104.78	105.62	105.76	104.82	106.59	107.88	103.8	106.86	105.9	103.31	107.03	105.34	105.42	105.06	103.57	108.41	105.29	105.81	106.6	105.05	106.71	104.38	104.98	106.19	104.8	104.87	105.36	104.16	106.69	107.13
104.17	104.58	106.98	104.47	106.43	105.69	108.5	104.78	107.23	106.54	106.15	108.86	107.83	104.64	107.27	103.74	105.28	105.91	106.4	105.16	105.83	105.48	106.18	105.97	104.98	107.5	105.92	103.55	105.68	107.28	102.12	103.74	102.92	105.96	105.26	104.86	106.37	103.86	105.68	107.34	104.69	107.07	107.78	105.19	106.67	106.84	106.94	107.21	104.86	108.19
98.764	99.235	99.488	98.907	100.74	101.25	100.76	100.89	101.62	101.13	99.641	99.064	99.677	99.727	99.518	98.753	100.34	98.316	100.49	101.48	102.1	98.127	98.433	102.12	102.42	100.32	99.79	99.672	101.31	101.39	99.125	99.825	101.23	100.09	99.997	98.911	101.7	101.37	99.288	100.79	101.5	99.796	100.18	97.887	98.588	102.58	100.44	100.36	99.411	99.763
109.41	108.22	110.53	109.56	111.19	110.41	107.88	110.63	109.48	110.86	109.79	112.79	109.91	110.3	108.17	109.03	110.95	111.94	109.55	109.16	109.81	109.6	109.53	110.22	109.6	111.24	111.36	111.19	109.22	109.03	108	108.14	109.74	112.48	108.11	107.94	109.79	107.5	110.46	107.85	111.35	111.48	109.69	109.14	108.38	108.14	110.95	108.52	110.64	109.55
111.7	112.12	112.22	111.69	112.18	111.63	114.23	109.96	114.02	113.76	109.1	111.43	111.01	113.09	112.51	111.53	110.66	112.22	113.83	113.12	112.58	112.99	112.66	112.3	111.74	112.48	113.9	111.73	112.01	112.26	112.12	112.62	111.52	113.72	112.65	113.11	111.15	114.57	112.18	109.83	111.72	110.6	111.55	111.39	113.03	113.65	110.58	111.26	111.87	112.71
101.79	98.812	99.637	100.75	100.82	101.11	98.308	97.452	99.212	100.43	99.894	100.25	98.389	100.09	98.815	99.431	99.938	101.72	99.706	99.146	98.661	100.31	99.174	99.731	100.43	99.23	101.34	100.46	98.837	97.859	98.977	100.44	100.39	99.647	102.93	100.04	101.51	98.166	100.74	97.652	97.923	99.859	99.446	99.594	98.077	99.333	101.93	99.589	101.34	98.052
103.72	105.73	103.95	104.31	103.87	103.01	105.19	104.23	105.41	102.86	105.79	102.69	105.72	102.78	106.08	103.64	103.42	106.03	101.88	106.47	103.9	105.32	104.07	105.61	104.97	104.18	103.96	106	104.41	101.97	104.95	104.02	105.14	103.27	102.2	103.98	106.91	103.7	102.44	103.38	103.7	104.28	105.83	103.04	102.31	106.27	102.06	103.65	104.84	104.01
106.17	107.42	104.92	106.86	107.07	106.5	104.31	106.71	106.47	104.98	104.27	105.75	107.68	105.72	102.19	106.23	106.24	106.67	105.16	104.32	109.46	103.33	104.67	106.37	105.67	105.21	107.42	107.24	106.64	105.37	106.43	106.56	108.82	105.6	104.66	105.58	107.02	107.09	105.87	106.3	106.69	107.43	107.07	106.21	106.15	106.96	107.07	106.07	104.99	104.61
112.15	110.49	110.78	112.18	112.72	111.95	111.81	111.64	113.62	110.4	114.01	111.73	109.92	110.24	112.95	112.11	113.57	111.26	111.18	114.13	109.68	112.64	114.5	110.9	111.95	112.45	112.74	108.57	112.39	112.97	113.1	112.87	112.89	111.3	111.17	111.92	113.43	110.77	112.69	112.44	112.73	110.45	111.39	115.34	112.58	111.07	112.81	111.69	110.58	111.09
105.71	102.84	104.72	106.05	103.06	105.17	104.41	105.89	106.62	104.58	103.42	103.58	104.22	103.73	102.91	102.94	104.25	106.84	106.53	105.73	104.31	103.15	103.98	104.58	104.95	103.75	103.75	101.6	105.55	104.94	103.98	102.57	104.01	106.23	106.1	103.67	105.78	104.46	103.5	105.81	105.58	104.44	103.33	106.11	104.93	107.03	104.26	104.87	106.3	105.52
110.77	110.7	111.81	110.16	111.22	111.18	111.92	114.02	110.24	111.9	109.4	110.56	111.31	109.88	108.88	112.07	111.88	109.78	110.67	110.45	109.03	110.99	109.48	111.02	112.37	109.8	110.83	110.71	110.6	110.5	110.15	108.59	109.5	109.81	109.18	112.3	110.85	109.99	109.78	110.34	110.69	109.19	111.07	112.86	110.11	111.14	112.62	110.18	111.89	111.32
106.36	108.74	105.05	107.02	105.94	103.86	106.69	106.5	104.96	105.01	106.26	107.52	106.18	107.12	105.66	106.47	105.2	104.46	106.92	105.05	106.57	106.63	105.37	106.11	105.36	105.57	106.94	106.09	104.66	106.24	108.09	105.56	108.01	107.08	105.34	104.94	106.75	107.97	105.7	105.27	107.3	106.36	105.96	106.07	105.23	108.55	105.9	102.87	104.92	106.48
111.05	110.49	110.06	109.73	113.55	111.78	111.5	112.26	110.66	111.7	110.97	110.26	111.9	111.51	111.49	112.31	110.88	110.66	109.68	108.97	109.89	109.4	109.65	112.63	109.72	110.32	109.8	110.24	111.73	111.74	111.6	109.81	112.5	110.85	111.09	111.89	108.86	111.08	112.06	112.1	109.08	111.62	109.62	110.96	111.49	111.86	107.72	113.58	111.96	109.99
109.17	108.93	111.48	109.57	109.45	112	109.1	109.04	109.35	108.62	109.15	109.91	110.68	108.72	108.83	108.76	109.13	107.99	109.8	107.9	109.2	109.95	107.53	109.07	109.55	108.12	108.07	111.95	109.32	109	111.91	109.26	110.73	107.44	108.89	108.59	109.15	110.31	106.89	109.78	109.78	109.7	108.96	111.65	108.37	110.37	106.81	108.73	108.77	108.35
99.866	100.4	100.67	98.959	97.195	100.11	99.489	101.44	99.407	98.988	98.179	98.867	99.994	98.975	101.31	101.23	96.273	100.72	99.073	101.52	99.765	99.011	99.834	100.13	99.416	99.937	99.679	100.19	97.297	100.48	99.331	99.789	97.301	102.02	98.051	98.454	98.342	99.314	99.986	100.2	100.32	99.804	95.959	98.941	98.768	99.218	99.805	98.526	100.3	100.55
100.59	100.27	101.61	101.28	98.944	100.51	101.03	101.87	100.15	97.717	100.98	100.12	102.21	99.783	101.13	99.244	100.55	100.92	101.01	98.777	100.93	100.81	99.361	103.05	98.548	99.367	102	100.57	99.451	98.977	101.24	98.826	101.7	98.93	102.79	101.63	101.71	99.978	101.8	100.95	102.49	101.82	100.7	98.257	102.18	99.338	101.43	100.39	100.71	98.821
106.13	105.4	105.19	107.58	106.82	105.81	105.53	105.27	108.01	107.25	103.92	106.25	106.74	105.26	106.29	103.43	106.55	106.67	105.57	104.38	105.02	104.81	107.86	105.05	106.66	105.28	107.41	107.74	107.56	106.98	105.37	108.7	103.46	107.38	104.49	105.14	106.34	105.55	108	107.99	105.93	107.84	106.18	105.34	105.75	103.67	104.59	105.31	105.22	105.88
110.69	111.53	112.61	111.51	113.95	110.53	108.99	108.48	110.8	111.57	108	109.91	109.75	111.37	111.54	110.02	109.13	112.12	110.77	109.41	110.73	111.13	110.17	106.57	111.82	111.92	111.9	109.22	111.92	113.42	111.38	110.9	110.35	111.68	111.02	109.52	110.63	110.8	111.04	111.33	110.96	110.77	110.56	110.85	110.08	110.86	113.33	110.11	111.16	112.24
111.24	110.77	112.3	111.09	110.22	110.31	112.86	109.85	109.76	110.44	110.31	109.37	111.08	111.4	112.79	111.14	111.33	112.94	112.2	110.45	111.8	111.7	112.72	111.81	111.87	109.33	112.17	112.59	110.08	110.43	111.86	108.99	111.66	108.84	111.96	110.49	109.99	111.71	110.86	111.63	112.85	111.93	113.68	109.08	110.92	110.52	111.54	112.39	109.07	112.58
105	105.98	104.11	104.69	105.07	106.34	107.72	106.72	108.81	103.19	105.98	106.19	104.88	108.11	105.45	105.48	105.93	104.85	105.46	106.63	106.78	106.26	106.78	105.46	106.9	107.12	105.39	107.28	106.39	109.22	104.44	103.9	106.43	107.66	105.55	106.52	106.86	106.53	106.75	104.22	104.35	104.67	106.49	105.14	105.39	105.35	106.09	106.38	106.79	107.04
112.85	110.5	113.49	111.09	110.22	111.1	110.32	111.81	111.06	113.09	110.1	112.57	109.62	111.16	110.8	111.95	110.26	112.06	111.01	112.46	108.49	112.67	110.44	112.45	111.5	109.02	110.84	110.31	111.2	108.86	113.82	110.93	111.2	111.77	111.85	112.62	110.43	112.39	111.08	108.99	112.4	110.64	110.11	109.44	112.75	111.74	109.74	110.92	111.15	113.19
106.25	106.15	104.41	104.47	105.52	103.25	103.89	104.62	105.21	103.93	105.6	104.13	105.5	105.27	104.88	104.3	106.48	107.08	106.45	105.94	105.44	104.97	105.61	105.53	105.79	104.81	104.97	106.1	103.7	102.75	106.73	105.35	107.11	105.52	106.66	104.51	106.24	107.61	106.09	107.53	106.73	107.14	102.84	103.81	104.1	105.71	105.86	104.96	107.39	107.45
98.486	102.03	102.23	102.35	100.53	102.07	102.72	102.15	100.91	100.58	102.24	100.11	100.76	101.04	97.662	99.847	100.48	102.44	101.05	100.71	100.82	101.07	99.862	99.924	100.17	99.578	99.064	101.18	98.51	101.69	98.878	99.373	100.84	99.47	99.908	101.79	99.135	101.82	101.69	101.72	102.39	99.834	101.53	101.36	101.81	102.3	103.02	100.78	101.22	100.46
105.46	107.02	107.95	104.95	108.75	106.31	107.98	106.81	107.11	107.51	104.94	107.38	104.71	104.95	105.42	109.42	107.03	107.78	107.21	106.77	108.23	107.09	106.38	106.87	106.47	102.56	107.65	107.53	106.28	104.07	107.07	108.05	104.75	106.47	106.08	107.89	106.05	108.98	105.52	106.92	108.18	108.47	107.87	106.98	105.74	107.16	105.54	106.9	106.08	106.89
103.64	104.13	105.87	106.32	107.18	107.16	106.97	107.43	105.68	103.74	104.62	102.8	105.73	105.98	104.6	106.38	104.72	105.7	106.36	106.01	105.82	105.62	104.09	106.23	105.16	105.59	106.02	103.57	106.94	103.13	104.6	106.35	105.15	106.35	103.06	104.47	107.1	104.85	105.72	108.85	107.1	105.06	106.9	105.31	105.79	104.14	105.27	105.26	104.29	105.06
112.35	113.49	109.71	113.29	111.36	113.34	110.04	111.59	112.75	111.24	112.28	111.51	110.9	111.37	111.63	113.59	111.06	111.29	113.24	110.15	111.65	108.91	112.59	112.75	112.71	112.34	110.86	110.71	110.77	111.14	113.11	114.37	114.14	113.24	112.77	112.38	111.52	111.97	111.55	111.33	112.45	112.5	112.02	112.45	111.58	110.25	113.43	109.87	112.05	112.25
105.33	107.21	104.55	102.36	104.3	107.2	106.26	107.17	107.12	106.56	106.06	107.4	106.01	105.58	106.17	108.42	104	105.96	107.63	104.94	105.89	105.89	103.97	107.63	106.83	106.05	104.88	106.84	105.1	105.17	105.38	106.49	105.78	105.73	107.22	104.37	104.63	104.38	105.29	107.36	107.48	108.51	105.56	104.47	106.21	107.02	109.35	106.57	106.95	104.19
105.74	105.48	105.16	105.68	102.84	104.96	102.3	104.97	105.91	103.94	105.6	104.22	103.62	104.05	103.03	103.22	102.09	103.99	103.15	104.76	106.53	104.36	104.14	104.19	104.69	105.55	104.09	104.43	104.59	101.26	104.58	104.28	104.7	107.08	105.76	104.63	102.64	104.42	104.56	106.53	106.02	106.95	102.83	103.79	103.24	105.1	101.77	105.31	105.4	103.75
112.94	110.51	110.27	112.21	109.85	108.95	111.73	110.6	113.84	109.21	108.62	110.84	111.42	109.62	110.11	109.77	109.51	109.81	109.73	111.79	112.22	108.81	112.18	109.09	111.56	110.44	110.77	110.97	111.49	108.72	109.39	110.66	109.85	111.49	110.29	109.47	112.51	108.88	112.48	109.41	110.82	109.91	113.3	111.35	111.35	109.7	110.6	111.91	111.56	111.95
106.64	105.19	104.6	106.7	107.11	107.09	104.27	104.06	105.23	108.23	105.44	106.06	107.61	107.2	106.61	107.47	107.13	105.69	105.55	102.93	107	105.45	106.66	104.33	106.16	105.74	105	104.36	104.41	106.32	104.99	107.38	106.95	106.11	103.91	105.42	104.19	105.95	104.29	106.16	107.05	104.54	105.92	103.11	106.15	104.76	106.01	104.63	103.88	104.04
112.42	113.95	109.1	111.9	111.34	111.99	112.68	111.64	110.78	111.23	111.19	113.34	112.58	112.83	111.89	110.94	112.41	112.66	112.61	112.26	112.36	110.04	111.6	109.91	113.62	111.45	113.02	112.86	111.7	112.97	112.54	110.83	113.27	112.12	112.58	111.22	110.07	112.56	110.85	114.43	113.16	111.33	111.58	111.42	110.52	111.25	112.84	112.52	111.43	112.84
112.59	110.44	112.12	112.93	112.72	112.22	114.5	109.93	110.76	109.85	111.67	112.6	110.83	109.86	109.76	111.86	110.97	111.72	112.14	108.82	111.41	110.55	111.1	114.25	109.83	111.04	112.12	110.55	108.97	109.91	109.44	110.78	110.2	108.32	112	110.3	113.02	111.95	112.86	109.94	110.73	112.5	110.36	109.13	112.87	112.75	111.49	110.87	109.47	110.3
107.16	106.29	105.63	106.33	107.75	104.12	105.17	108.82	107.11	106.42	106.19	105.87	108.18	104.71	105.34	106.71	106.31	103.83	106.56	106.8	106.7	107.98	106.36	108.06	105.71	105.51	107.58	107.6	106.97	107.3	107.26	104.44	105.96	106.87	106.73	106.43	107.11	105.83	107.23	105.05	106.57	105.22	105.03	106.7	107.59	106.2	106.43	106.88	105.38	104.75
100.8	102.85	100.39	103.17	97.782	100.83	102.95	101.06	101.98	98.353	100.56	102.35	98.084	99.807	102.33	101.08	102.22	102.11	101.75	98.685	101.75	101.72	99.429	100.35	99.072	98.059	99.842	99.048	101.15	99.049	100.95	102.38	100.59	102.83	99.068	99.5	101.34	102.87	101.21	101.92	98.325	100.46	99.4	100.19	99.539	100.04	101.01	98.832	99.468	98.762
105.2	105.73	103.46	105.02	101.91	103.3	103.41	101.22	104.47	105.51	104.73	104.11	103.13	103.58	104.6	104.44	104.28	102.3	105.21	102.19	104.08	104.04	102.46	106.17	104.92	104.73	104.1	102.97	104.44	103.05	105.21	102.32	104.15	104.9	107.05	103.59	101.89	104.39	102.51	104.21	107.31	104.17	103.12	103.21	103.95	106.47	103.81	106.07	104.79	104.85
107.3	104.03	107.56	107.26	104.98	106.45	107.28	105.18	107.92	104.77	106.22	106.14	105.77	105.44	106.85	106.58	107.9	108.35	107.52	106.19	107.98	106.43	105.59	105.57	106.27	105.39	108.87	106.85	104.03	108.06	103.82	105.07	103.96	106.31	104.29	103.49	106.48	103.08	104.59	106.1	107.31	105.91	107.3	106.36	105.77	106.65	107.34	106.31	104.95	106.7
104.36	104.62	104.35	106.05	103.89	105.02	103.56	104.96	105.74	105.88	104.11	103.81	105.51	104.9	105.91	106.16	104.22	106.88	103.31	106.39	104.06	105.35	105.15	105.52	106.16	105.84	103.34	102.69	105.37	104.84	105.15	103.72	105.1	104.52	107.42	103.69	104.9	103.93	102.8	104.56	104.06	103.07	104.71	102.45	105.34	105.96	106.64	105.17	104.47	105.69
104.63	101.46	105.28	104.09	102.77	103.51	107.03	104.26	104.39	103.81	104.83	106.29	106.59	104.8	107.01	104.33	104.09	103.01	105.02	103.81	106.53	104.34	104.93	105.13	104.83	103.43	104.12	103.6	103.89	103.48	105.29	103.57	102.03	105.41	104.28	103.98	102.62	103.43	105.16	105.86	104.3	104.25	106.75	103.38	104.97	103.26	104.84	105.19	105.53	103.55
105.36	104.64	106.47	106.14	106.01	105.9	105.83	104.83	106.22	104.55	105.87	104.72	105.35	105.82	104.92	105.07	104.37	107.63	108.07	105.83	106.44	107.96	107.5	105.48	108.55	105.6	106.78	106.83	106.14	107.29	103.8	106.13	104.65	106.59	106.69	104.62	106.29	104.12	107.51	108.13	103.81	103.96	105.11	106.84	107.07	105.46	105.79	106.28	106.96	104.72
116.55	115.68	116.08	116.01	115	114.94	116.4	115.76	115.35	115.49	116.29	114.84	118.62	116.06	114.91	113.39	116.41	116.73	114.86	115.11	115.28	117.3	116.13	116.63	117.26	115.4	117.17	117.15	117.09	119.46	117.35	117.02	117.75	115.3	116.64	117.65	116.36	116.27	116.85	115.36	116.34	117.88	117.49	116.29	116.4	117.73	116.26	115.6	113.45	113.77
104.66	104.76	103.84	104.01	103.24	104.83	105.94	104.83	103.31	101.86	105.62	104	101.28	105.33	105.31	104.73	106.23	105.42	105.95	104.94	102.76	106.14	105.07	106.04	104.26	103.52	104.18	104.44	105.09	103.9	103.03	104.04	101.65	102.62	105.32	103.69	104.72	102.57	105.47	103.14	104.93	105.13	103.45	104.04	104.75	103.84	104.78	104.81	103.6	104.7
103.69	105.7	101.36	104.7	105.36	104.38	104.24	103.13	106.29	105.9	105.49	102.9	102.31	103.32	106.36	104.28	106.89	103.3	102.83	105.1	104.82	105.33	103.73	103.06	104.06	103.79	104.8	103.99	103.69	104.21	105.66	104.23	105.22	106.21	102.77	105.03	104.57	105.62	104.29	103.12	102.63	103.98	104.81	105.03	104.76	104.36	102.14	102.29	103.92	104.51
108.89	112.43	110.77	108.13	112.32	111.54	112.42	110.48	110.7	110.66	108.58	111.29	109.25	112.37	111.75	108.86	112.03	111.79	110.68	112.13	108.66	112.22	110.92	111.73	109.32	112.04	107.84	110.46	110.45	109.17	112.57	107.29	109.63	110.11	111.16	109.63	110.07	110.53	110.07	110.75	109.1	111.03	110.37	109.51	111.02	112.27	110	109.39	109.15	111.74
105.55	107.19	108.46	107.89	106.11	107.6	108.01	105.75	108.71	106.02	106.48	109.09	106.09	108.73	106.09	106.44	103.44	107.36	106.7	106.63	108.74	107.85	105.57	108.12	107.85	106.19	108.11	106.72	104.97	106.1	107.12	106.56	109.07	108.79	106.59	105.8	105	107.74	106.23	106.92	104.67	106.98	106.45	105.76	106.25	109.08	107.13	108.38	106.76	105.9
107.13	106.84	107.38	105.74	106.28	106.01	106.65	104.16	105.39	105.3	106.35	105.97	105.64	104.25	106.33	106.76	106.46	105.52	106.6	106.27	106.13	107.38	104.85	106.02	104.53	105.29	108.48	107.4	109.02	103.54	106.46	107.48	107.1	105.48	105.72	105.77	106.62	106.17	107.34	108.92	104.87	105.61	104.23	106.75	106.72	105.73	106.53	104.39	102.48	107.14
105.72	107.26	106.27	106.53	102.86	105.69	107.86	106.89	106.59	106.5	104.56	105.74	106.06	106.95	105.22	103.95	104.06	104.82	106.15	104.71	107.25	103.78	104.17	104.42	107.71	104.35	105.35	106.1	106.08	105.66	105.55	107.53	104.83	107.15	101.69	106.6	105.58	106.68	103.8	104.2	106.12	104.96	106.02	107.1	105.84	106.28	105.84	104.12	106.69	106.22
106.33	108.31	107.27	107.02	106.38	105.47	105.24	103.31	107.86	106.65	105.81	104.03	107.78	107.43	103.68	107.1	107.28	105.82	105.4	105.43	103.4	107.24	108.18	106	106.15	105.59	106.25	106.14	105.84	106.39	105.5	108.29	107.21	105.68	104.46	107.01	108.17	107.63	106.09	106.49	105.73	108.14	105.62	105.16	107.55	106	106.74	106.01	106.17	106.27
111.59	112.99	111.78	110.97	112.51	111.35	110.83	111.42	112.03	112.16	111.61	110.2	111.95	111.02	113.95	112.01	113.44	114.16	111.67	112.1	111.56	113.51	115.01	112.21	111.35	111.68	109.68	111.93	110.41	112.94	111.99	111.64	108.3	115.85	111.22	112.35	112.26	112.84	113.8	110.88	112.16	111.69	109.58	113.2	113	112.41	111.68	113.51	110.73	112.95
111.34	112.38	113.01	113.19	112.48	109.78	110.14	112.43	111.34	111.75	110	112.04	112.4	109.62	109.91	111.97	112.71	110.78	110.68	112.29	109.51	111.18	108.54	112.24	109.94	113.39	111.94	110.92	112.1	111.36	111.19	109.1	111.9	115	109.76	112.3	110.9	109.94	107.5	112.3	114.42	109.29	112.42	111.46	110.84	111.15	111.51	111.39	114.64	111.04
116.74	118.47	117.85	116.62	114.27	119.1	117.52	116.43	116.99	119.21	115.95	118.97	117.09	118.37	119.85	117.59	120.17	116.16	118.39	119.02	116.98	118.21	118.52	118.49	119.3	117.93	117.75	118.12	116.89	119.02	114.38	118.66	118.64	117.22	115.71	119.17	117.45	118.76	114.24	115.91	117.63	116.3	117.28	116.82	115.12	116.5	117.63	115.85	117.98	116.09
104.29	107.85	104.62	106.88	106.08	106.09	106.58	109.63	106.87	105.34	105.69	106.18	105.99	106.06	108.37	105.75	106.69	106.84	105.12	108.02	106.67	107.58	107.4	105.57	105.86	107.11	107.24	108.07	105.72	105.73	106.11	102.05	107.62	107.1	106.51	105.9	106.94	104.81	107.93	105.07	104.95	105.79	104.86	105.46	107.36	106.72	106.34	106.08	102.56	106.12
113.06	110.56	109.75	111.31	111.8	111.05	116.51	113.43	114.28	113.51	113.21	111.08	114.53	113.52	112.37	111.69	113.46	111.93	114.71	112.22	112.65	113.24	114	114.04	112.84	111.58	112.19	111.97	112.48	112.79	114.03	114.31	114.46	111.34	113.8	111.67	113.28	111.72	113	113.18	113.01	113.6	112.62	109.44	111.76	113.12	112.74	112.86	113.07	112.35
104.87	107.64	105.91	106.65	104.99	106.59	107.82	104.36	109.08	107.01	107.44	109.97	106.09	106.31	107.13	104.39	105.18	106.26	107.3	110.31	106.81	106.28	107.29	106.28	108.39	104.75	106.68	108.35	107	107.06	106.32	106.6	105.86	103.99	105.32	105.25	105.97	107.64	106.21	108.21	105.97	103.06	105.38	107.14	105.64	108.25	107.6	107.42	104.83	108.05
107	106.54	108.56	104.2	103.55	105.8	106.61	106.28	104.31	107.27	103.24	106.07	104.95	104.99	104.51	105.95	104.68	107.4	104.13	106.58	104.76	102.44	107.95	103.09	105.82	104.64	103.67	107.79	104.01	105.45	107.18	105.29	106.52	107.55	104.03	105.77	105.61	104.19	106.67	105.01	105.45	103.8	104.44	104.76	103.87	107.49	105.16	105.11	107.24	107
118.28	116.8	117.62	114.84	116.87	118.07	118.31	117.02	119.51	117.41	118.26	118.24	118.13	116.06	118.48	116.41	120.76	116.79	118.9	115.84	116.68	119.79	118.68	118.19	117.33	117.45	118.69	118.95	118.84	117.76	116.86	116.6	116.45	118.9	116.93	117.03	117.54	118.01	118.18	118.49	118.36	117.92	117.27	118.28	118.89	116.56	117.41	117.8	116.34	120.51
104.49	105.94	102.56	103.13	105.57	105.88	105.5	106.26	105.55	106.61	105.16	105.66	105.01	106.46	106.2	104.91	105.85	106.3	104.75	105.15	105	107.29	105.93	104.21	103.49	105.07	107.78	106	107.04	104.03	105.04	104.76	106.75	103.4	105.83	106.82	105.71	105.85	103.84	106.46	106.47	103.59	107.83	106.58	105.68	107.66	105.82	105.55	105.93	106.66
104.98	101.68	104.61	103.79	104.09	105.99	103.31	103.43	104.04	105.72	106.45	103.7	104.04	105	103.78	104.46	103.65	103.18	103.52	102.33	106.23	105.09	102.39	103.24	102.81	104.87	103.08	101.32	105.68	105.15	102.7	104.8	102.84	105.37	104.75	104.64	105.94	104.01	104.98	105.8	105.67	104.8	103.3	103.64	104.63	104.55	103.8	102.68	102.77	107.03
106.32	108.04	106.39	108.08	106.37	107.65	107.76	105.72	107.03	105.04	107.63	105.38	106.19	106.06	103.11	107.2	106.8	104.62	105.06	107.61	109.57	104.6	108.14	107.02	107.76	105.73	106.48	107.79	107.5	106.38	107.25	108.63	108.33	105.95	107.06	106.16	107.56	105.34	107.05	108.82	107.06	104.91	106.5	105.87	107.39	109.93	107.49	106.88	108.39	106.42
102.02	99.736	100.85	98.613	98.412	102.21	102.51	99.03	99.302	98.944	99.353	97.911	99.834	102.01	100.2	98.289	101.39	99.279	97.283	101.86	101.74	99.431	96.79	97.985	98.144	99.142	99.944	100.62	99.773	100.71	98.685	98.664	100.8	100.67	99.299	98.564	102.12	101.27	99.896	99.914	99.144	100.42	99.636	100.48	100.81	99.653	100.98	100.57	99.516	99.365
106.16	105.03	105.73	105.94	105.7	106.22	104.2	103.79	105.61	104.76	106	105.97	105.99	105.75	104.24	107.22	108.17	105.84	106.48	104.57	103.72	105.03	105.82	108.34	104.66	106.02	107.23	106.36	104.25	107.44	105.74	106.34	105.33	105.17	106.12	104.6	107.43	105.17	105.39	104.53	105.13	104.81	106.47	104.64	105.5	104.52	103.56	105.3	106.14	104.57
112.39	111.64	113.42	113.27	114.17	112.77	113.79	114.11	114.21	112.4	113.17	113.59	112.31	111.66	113.49	112.15	113.59	114.1	113.11	113.06	112.87	112.49	112.69	113.69	112.24	113.08	112.57	113.95	112.79	114.86	110.79	113.43	110.62	112.11	114.04	112.01	111.12	109.55	112.03	112.46	114.36	112.67	113.65	112.53	113.25	112.84	112.27	114.19	113.28	111.69
111.23	110.4	112.66	111.6	108.98	111.32	110.74	109.87	111.67	112.51	109.69	110.53	111.17	110.39	109.97	111.63	109.85	109.26	110.29	110.4	113.14	109.29	109.44	111.12	109.22	110.11	111.12	109.94	111.21	110.35	110.61	112.27	109.96	111.23	110.05	110.5	110.03	112.49	111.9	108.73	112.09	109.74	110.29	108.09	113.19	111.81	110.34	110.52	110.12	109.78
110.5	110.6	108.56	111.59	113.09	111.55	109.36	110.33	109.57	110.08	110.19	110.62	108.92	111.43	110.64	109.13	109.98	109.79	109.16	112.42	111.36	110.05	112.15	110.3	110.31	110.72	111.91	112.16	110.64	112.15	111.48	109.74	110.9	109.21	110.79	109.39	109.67	109.98	110.24	110.67	110.9	111.07	111.93	111.6	109.96	109.16	112.64	109.32	110.51	108.76
107.57	108.97	110.23	110.21	109.91	109.14	108.31	109.03	109.44	111.39	109.02	109.38	111.27	111.16	111.15	109.88	111.48	111.07	110.51	110.9	111.42	110.58	108.81	112.21	110.71	109.75	112.06	110.35	111.95	110.31	109.77	110.74	111.53	109.43	109.75	110.18	110.85	109.79	109.14	109.64	109.84	110.57	106.82	111.24	109.4	112.44	109.91	109.43	111.29	109.05
106.19	106.96	104.16	103.59	104.56	106.87	108.95	105.92	105.84	104.13	105.54	104.82	107.26	105.69	105.22	106.53	104.75	107.29	107.18	108.19	104.09	106.51	107.92	105.21	105.92	105.26	104.81	106.72	106.09	106.68	104.33	105.26	107.8	107.26	104.26	106.66	105.4	106.35	103.85	103.66	106.66	105.81	103.06	104.06	105.1	105.34	106.25	107.95	104.95	108.16
106.39	104.29	106.55	103.27	103.88	105.02	105.58	108.01	108.34	103.45	106.79	104.32	104.41	105.37	104.91	105.36	106.59	104.27	104.08	105.24	108.03	105.34	102.56	106.85	105.17	105.93	105.11	106.59	105.47	106.57	103	105.76	105.23	106.67	103.96	106.16	104.51	104.13	104.73	104.03	105.5	103.62	104.75	104.45	105.55	105.6	104.84	104.6	104.17	106.69
114.28	111.04	111.3	109.49	111.2	110.66	112.93	110.76	113.65	112.13	111.35	112.75	110.96	109.72	109.94	110.93	111.03	113.38	114.21	111.94	113.37	114.03	113.71	113.78	112.09	112.35	114.39	110.27	111.19	113.31	111.34	112.99	112.06	112.82	114.73	114.23	113.3	112.91	111.23	111.3	111.63	111.21	108.83	112.51	110.16	112.46	113.02	112.3	113.4	111.55
105.61	105.62	104.77	103.13	106.32	106.23	106.56	104.43	106.56	105.52	106.14	107.34	105.11	107.82	104.03	104.97	108.27	107.27	104.51	105.41	107.36	106.2	107.79	106.8	108.27	106.36	106.7	104.09	107.78	106.86	105.49	106.25	107.35	104.64	105.6	106.98	105.67	106.22	105.72	107.64	105.73	104.24	108.34	108.05	106.34	105.99	105.25	105.61	103.61	105.64
100.95	101.03	101.66	98.148	102.51	97.369	99.827	101.14	99.112	101.68	99.133	101.62	100.19	99.507	99.392	102.54	99.857	98.093	97.83	97.873	101.01	99.722	101.11	101.09	100.49	101.15	100.47	99.618	99.803	100.76	101.07	101.4	101.84	100.52	99.829	97.672	99.683	100.79	98.896	99.949	99.269	100.65	100.47	101.73	99.523	100.55	100.3	96.765	98.397	100.45
110.53	111.92	111.99	113	110.16	112.9	109.54	111.12	111.55	113.31	112.04	113.9	112.29	112.38	113.56	110.7	112.37	113.4	111.4	112.71	110.06	113.28	113.81	110.7	113.71	114.43	110.54	113.85	112.02	112.75	111.22	110.05	108.77	113.21	112.37	112.22	112.98	111.5	113.45	114.62	113.65	111.91	113.4	112.09	111.43	110.88	111.93	112.15	112.57	112.45
112.81	110.33	111.74	111.14	110.18	112.09	110.46	110.19	109.52	111.57	112.05	110.52	113.17	107.76	108.44	112.38	112.19	115.31	110.48	110.83	110.52	112.69	111.14	110.33	111.53	113.78	110.55	110.52	110.91	112.89	112.2	108.24	108.65	111.35	110.08	110.34	111.93	112.39	112.21	109.89	110.37	111.3	111.64	111.66	111.38	111.45	110.61	111	112.99	111.26
103.38	103.79	104.99	104.01	105.82	106.46	105.59	104.79	105.34	105.04	104.86	103.16	105.13	105.4	103.79	106.02	104.02	104.27	104.86	103.54	105.29	104.44	104.51	105.62	103.52	104.86	102.34	100.16	103.59	102.64	102.22	105.53	105.1	104.69	104.91	104.52	105.34	103.56	104.1	104.47	104.78	103.01	102.86	103.4	102.94	103	104.01	104.07	103.26	104.94
99.529	99.308	102.53	98.387	101.05	101.05	99.097	100.56	99.631	102.49	100.21	98.216	100.39	99.012	101.42	99.688	99.704	99.295	100.41	99.701	103.25	100.69	104.05	98.263	100.36	102.35	101.01	99.052	100.89	97.644	99.728	100.55	99.086	99.045	97.675	101.53	99.631	101.54	100.85	100.01	98.411	100.16	101.99	101.47	100.27	100.57	101.52	99.136	100.72	100.78
100.77	99.436	102.22	101.45	102.81	101.15	101.83	101.08	99.827	100.17	99.505	99.785	101.53	99.852	100.82	100.73	101.14	100.92	101.64	98.735	100.7	101.71	101.16	99.44	100.86	101.83	97.808	100.11	101.38	103.98	101.03	100.7	100.39	102.11	100	102.84	100.38	102.3	101.56	98.144	101.32	99.445	101.1	100.88	102.35	102.03	101.85	99.697	98.564	99.165
105.27	103.2	102.4	105.7	107.51	105.02	105.93	105.43	107.18	105.14	104.95	104.24	105.65	106.28	103.62	105.7	106.5	103.66	104.85	105.33	104.99	105.47	103.93	106.57	103.11	105	102.81	104.2	105.89	103.48	104.24	103.58	102.85	103.8	105.25	104.75	105.25	106.26	105.18	103.96	104.77	104.93	105.69	104.61	107.39	102.34	103.83	103.48	103.67	101.29
102.24	100.91	101.32	102.31	101.87	97.429	100.53	99.959	98.477	100.55	100.25	100.24	101.5	99.042	100.83	100.39	101.36	99.938	101.27	99.905	101.85	101.72	99.847	99.661	101.69	100.42	101.19	98.944	101.06	99.367	102.5	101.14	100.79	99.719	100.11	101.39	102.06	100.5	98.365	100.56	98.978	99.941	100.5	100.5	100.51	102.83	97.52	100.74	100.06	99.48
110.13	108.29	110.81	108.65	110.05	109.25	108.63	108.34	111.24	110.72	110.2	109.63	109.47	109.55	108	108.98	109.43	111.64	109.45	111.65	108.46	110.78	111.39	109.73	110.93	108.5	109.61	111.07	107.98	110.32	108.4	110.46	109.95	109.71	109.82	109.26	110.69	111.29	109.39	109.38	109.48	109.55	108.94	110.29	108.92	108.63	111.51	107.92	109.66	111.3
101.99	102.07	104.14	100.31	100.2	100.62	103.32	100.7	98.744	100.81	100.5	102.08	100.97	100.22	100.27	102.32	102.81	100.75	100.24	99.203	100.12	101.17	101.01	101.33	101.52	99.666	100.27	99.057	100.11	103.19	100.81	103.22	100.61	99.985	99.969	100.42	100.86	98.936	100.99	101.1	102.6	102.95	99.122	102.51	100.23	101.25	102.23	101.56	99.038	100.81
105.5	106.89	106.85	105.78	105.97	105.91	107.42	107.7	105.92	108.64	107.51	103.59	107.53	108.97	106.1	106.71	105.64	104.68	104.37	105.2	106.62	105.87	106.84	105.97	104.89	107.57	105.87	105.82	105.19	106.07	108.05	105.63	105.31	107.34	105.33	106.67	107.57	106.33	106.43	107.69	104.84	107.29	104.75	107.97	105.64	107.65	107.15	106.1	104.88	107.14
107.19	104.95	107.31	107.86	107.25	107.04	107.8	105.31	106.88	106.13	108.21	105.81	106.89	106.42	104.16	106	109.35	109.54	106.23	106.43	105.96	107.76	107.26	105.39	107.22	107.29	105.46	107.39	106.32	106.92	107.64	105.36	106.76	108.32	106.55	107.25	106.98	107.72	107.58	106.18	109.39	105.5	109.54	106.3	108.1	107.19	105.6	106.88	106.84	106.5
111.32	109.59	111.8	111.12	111.03	110.9	110.76	109.37	110.04	111.19	111.92	111.68	112.68	111.29	111.03	110.49	110.33	110.52	108.99	113.29	109.9	108.65	110.14	109.87	109.01	109.81	111.75	109.86	109.54	109.44	111.15	112.91	113.22	109.69	110.68	108.31	110.08	109.13	111.17	111.61	110.04	111.91	111.01	109.16	110.66	110.52	111.71	109.81	110.9	111.01
106.69	106.8	107.12	107.26	106.17	107.38	106.56	106.88	105.54	105.59	106.12	105.86	109.1	107.52	108.93	107.68	106.82	105.92	107.79	106.48	106.88	107.19	105.91	106.22	108.85	105.08	109.06	106.37	106.49	106.88	105.61	108.65	108.87	107.03	108.3	105.06	106.32	106.5	107.19	104.8	107.9	103.97	105.78	105.58	106.3	106.82	105.74	104.94	106.48	104.76
101.75	100.8	101.19	102.33	99.892	99.605	100.09	100.94	101.46	101.49	99.973	98.3	101.62	103.04	100.97	99.954	102.34	103.24	99.305	100.82	98.431	102.61	100.39	100.67	101.12	98.21	101.44	101.34	99.533	100.45	100.59	100.79	102.52	101.46	102.21	101.55	101.32	98.406	99.001	100.21	103.27	101.17	99.289	99.426	100.42	99.389	102.87	100.99	99.018	98.362
112.35	114.69	111.18	110.8	114	111.16	109.97	112.89	112.85	112.85	110.78	110.75	112.82	112.01	110.58	111.85	111.45	112.68	111.58	111.36	110.61	111.45	111.83	111.28	112.75	111.54	114.31	111.72	111.35	111.66	113.04	110.47	113.59	110.83	112.63	111.7	111.24	109.2	113.31	114.43	110.78	111.43	110.94	113.75	113.1	113.33	112.65	113.25	114.04	113.95
111.12	114.89	112.15	111.97	114.29	113.06	111.42	112.13	111.21	112.87	113.65	115.98	111.18	111.96	110.5	109.9	112.91	113.01	112.57	108.8	112.59	111.54	112.43	111.79	112.67	111.15	112.14	112.46	112.27	111.4	112.4	111.44	112.87	112.73	111.7	109.75	112.35	113.01	112.31	110.96	111.85	111.53	111.65	110.94	111.31	113.83	112.38	112.03	112.61	111.77
105.34	102.78	106.91	105.72	105.6	106.96	105.29	102.46	104.79	108.48	105.6	105.01	107.21	106.55	106.52	106.79	104.22	103.72	105.42	104.44	105.7	104.77	105.05	103.64	105.12	107.94	105.71	106.7	104.04	106.74	105.2	105.23	104.07	106.94	105.98	104.96	104.89	105.16	104.3	106.14	107.01	104.94	107.03	105.15	104.41	103.44	106.42	106.62	108.01	106.07
98.934	101.35	99.929	100.46	102.54	99.522	100.01	99.941	99.264	98.375	98.425	101.92	102.04	100.37	101.79	98.211	98.46	100.94	99.358	99.184	101.25	98.166	99.966	98.764	98.867	99.612	99.739	99.356	99.685	100.53	98.337	102.38	100.69	98.349	100.5	99.354	103.27	100.52	99.66	100.97	98.177	99.613	101.12	99.707	99.112	100.31	98.89	100.79	98.861	98.799
109.2	108.31	111.8	109.89	111.75	110.36	109.26	111.72	107.66	110.31	109.89	109.86	109.56	110.41	108.12	108.15	108.02	112.15	108.99	108.76	109.86	110.41	109.42	109.68	110.21	110.21	109.97	113.27	109.15	107.87	111.55	110	108.44	108.33	108.49	109.89	108.69	110.29	108.63	111.06	111.64	106.23	109.66	110.11	111.08	110.72	107.91	109.58	112.01	109.41
100.76	100.71	98.999	101.33	101.57	101.8	99.593	100.16	98.861	98.846	101.59	100.58	97.628	99.018	100.45	99.585	100.97	98.503	100.79	98.159	101	98.739	99.301	101.38	100.53	96.319	98.955	101.07	98.5	98.591	98.286	100.64	99.755	99.953	97.059	99.332	100.42	99.484	100.58	101.37	97.97	99.956	98.633	100.37	98.067	98.61	101.31	99.12	98.727	99.001
105.52	102.66	104.58	105.6	105.51	105.7	106.95	104.85	105.28	102.38	107.07	104.79	104.72	106.78	104.13	105.38	106.77	106.87	107.87	106.25	106.28	107.11	105.45	104.45	104.05	104.01	106.08	102.8	105.99	104.2	104.84	105.87	105.86	106.78	107.33	104.57	105	105.79	106.05	105	105.72	106.42	103.88	105.22	104.77	104.6	105.25	104.81	105.69	103.59
103.98	104.51	105.85	106.56	104.27	105.15	105.44	107.13	106.13	106.35	103.93	107.52	106.16	105.09	103.42	106.08	105	106.15	106.03	108.14	103.82	105.89	104.24	105.41	105.57	107.4	106.69	105.76	103.85	105.6	106.39	106.21	105.59	107.18	103.95	106.66	105.33	106.51	104.82	105	105.59	105.73	103.35	105.48	107.22	105.58	105.2	101.9	105.98	108.51
105.88	104.59	104.33	104.19	104.83	105.21	103.76	105.36	101.7	101.75	104.48	104.86	103.17	103.62	104.28	102.36	101.66	103.92	103.6	102.73	104.96	105.5	103.45	105.79	105.52	105.48	103.99	103.64	103.95	103.96	104.48	103.74	104.44	103.44	104.66	103.32	102.37	105.29	103.9	103.52	103.26	105.1	106.4	104.25	102.81	103.3	103.08	104.81	102.96	104.85
112.88	109.5	109.06	112.07	110.76	113.45	110.83	111.54	109.47	110.77	109.32	112.53	111.81	113.29	111.81	110.93	109.34	112.63	109.26	113.26	110.04	109.32	108.06	112.54	110.73	112.05	113.51	108.99	110.04	109.22	111.82	110.77	112.89	111.79	111.88	112.54	110.22	111.13	110.31	112.52	112.85	109.93	109.33	109.02	111.01	110.14	111.19	112.2	111.14	111.33
106.46	103.47	104.96	107.51	106.32	104.31	105.37	104.94	104.7	105.17	103.82	104.67	103.15	105.42	104.39	104.93	106.51	104.43	105.37	105.42	108.16	103.58	103.73	107.46	105.15	106.83	105.75	105.48	103.71	105.71	106.56	104.41	105.68	106.63	104.41	105.26	106.17	105.44	106.3	104.9	106.39	104.5	104.41	106.71	105.77	105.51	105.72	106.99	107.21	105.81
111.1	110.73	109.25	109.17	108.95	111.14	110.8	109.19	108.15	110.91	112.05	110.52	112.99	108.95	110.99	111.74	109.79	109.06	111.54	109.96	108.39	112.97	109.67	108.1	109.23	110.47	110.24	109.32	111.29	111.36	110.87	109.36	110.78	111.68	110.24	110.26	112.2	113.35	110.92	110.02	109.57	112.62	111.82	110.68	109.66	111.82	111.17	108.84	111.25	110.23
106.88	104.76	110.45	105.47	104.02	108.02	107.05	105.9	107.95	105.24	108.36	106.13	105.1	108.47	104.6	106.9	106.56	104.66	107.64	107.5	105.42	105.55	104.99	107.62	106.16	106.49	106.94	107.66	107.8	107.19	106.09	107.07	104.95	108.73	105.59	108.8	106.88	107.79	105.36	105.49	106.58	106.85	109.08	107.32	107.75	108.49	107.66	109.69	108.13	109.96
103.7	105.47	106.44	104.93	106.04	106.61	105.97	104.11	106.15	103.97	104.28	106.18	105.79	104.15	102.03	104.64	105.96	105.36	105.05	103.89	103.82	105.6	106.07	104.65	108.08	100.97	105.53	106.36	105.53	105.28	106.98	106.73	106.2	107.54	104.7	106.87	104.19	105.16	106.43	103.9	103.95	105.68	106.73	104.5	105.5	105.13	107.91	106.1	104.17	106.17
110.07	109.47	110.44	109.79	111.17	107.88	108.48	107.86	108.51	109.59	109.24	110.07	108.28	109.99	111.74	109.39	112.32	111.84	109.14	110.18	111.83	111.04	111.01	110.15	110.02	111.16	108.87	109.98	110.97	110.58	111.91	107.18	108.34	107.89	110.08	108.55	109.62	107.01	110.87	108.69	109.49	107.93	110.3	110.41	109.94	109.89	111.71	111.36	107.78	110.44
111.37	111.38	109.76	111.59	113.83	112.93	112.17	110.36	110.32	113.08	112.64	112.15	112.34	109.2	110.81	108.27	111.7	111.31	108.72	112.86	111.75	112.09	112.12	111.86	111.72	111.46	109.98	110.67	112.9	110.03	111.44	112.37	111.02	110.64	112.66	109.29	109.7	109.85	111.61	111.45	110.9	110.58	109.12	112.53	110.98	112.76	109.45	110.96	110.28	111.02
105.16	104.66	107.76	101.47	106.77	105.97	105.82	105.09	105.72	104.64	104.9	104.25	104.56	104.9	103.46	106.15	105.36	108.54	105.35	106.57	107.78	106.66	104.43	104.71	106.9	105.85	105.33	105.64	107.93	106.86	105.72	106.1	104.59	106.49	105.19	107.66	103.79	106.18	104.37	107.05	108.2	104.66	103.39	104.68	105.72	106.05	105.99	103.85	103.07	106.09
103.4	105.93	108.32	105.48	104.47	108.28	106.83	103.71	105.75	105.63	105.85	105.05	105.94	105.9	106.24	105.46	105.93	103.12	106.97	105.24	104.94	103.22	104.96	106.85	105.7	104.48	106.2	106.24	105.01	105.29	106.12	106.53	108.08	103.93	105.39	105.26	105.52	107.55	106.34	107.4	106.2	105.63	108.92	105.71	106.01	103.99	103.66	105.89	108.3	104.24
110.96	111.62	109.65	110.74	110.12	111.37	111.38	109.95	113.62	110.13	110.65	111.85	109.49	111.62	108.75	111.76	110.13	109.12	110.39	109.19	112.4	110.54	111.27	112.45	109.75	111.41	111.66	111.67	112.63	111.83	111.31	111.14	112.09	110.49	112.55	111.56	112.47	110.31	111.16	110.13	108.76	113.29	112.5	111.33	111.73	110.43	113.69	112.11	113.46	113.35
103.27	105.87	103.88	107.08	106.37	104.06	104.2	106.11	106.26	108.47	106.66	105.55	104.89	106.17	107.35	105.49	104.27	106.52	106.42	106.49	106.89	106.57	106.4	105.53	106.19	106.73	105.94	105.26	105.02	102.73	107.16	105.05	104.98	105.45	104.55	105.15	104.67	105.7	105.35	105.32	103.73	105.21	106.03	105.16	105.31	103.77	105.93	105.27	107.55	105.97
112.44	111.51	111.86	113.08	111.19	113.46	110.02	111.21	113.7	112.02	112.19	111.74	112.21	111.84	112.21	110.58	111.54	114.08	109.87	110.47	110.92	112.73	113.48	111.97	112.77	113.46	111.9	113.66	111.18	110.85	114.36	113.55	112.65	112.76	112.73	110.52	111.25	112.9	113.23	111.21	113.41	111.5	111.57	111.44	111.84	114.26	114.41	111.96	110.6	112.43
112.23	113.11	110.41	111.75	110.81	112.17	109.95	111.68	113.29	111.22	114.77	112.1	111.9	110.76	111.21	111.2	110.46	110.41	110.56	114.15	111.35	111.61	109.58	111.14	113.64	113.95	109.38	113.28	112.85	111.94	108.5	110.52	110.82	111.61	110.26	111.39	112.64	112.19	110.76	111.95	111.26	113.04	111.09	110.7	110.37	110.22	111.29	110.29	111.95	112.42
101.57	105.66	100.58	103.42	101.26	104.74	103.17	103.63	105.11	104.57	104.21	104.89	103.98	103.08	105.9	104.96	103.4	103.76	104.89	103.17	102.96	102.7	101.77	103.54	107.39	102.92	103.33	103.57	104.48	103.27	102.61	103.89	103.5	103.32	105.91	104.21	104.7	105.98	101.17	104.55	101.56	104.43	105.19	102.33	105.56	103.94	101.8	104.16	103.2	104.67
107.73	107.04	105.66	105.18	106.33	106.78	108.85	104.82	107.76	105.06	106.67	105.72	106.26	106.4	106.41	107.95	106.28	105.88	106.42	107.98	104.57	105.71	106.67	104.02	108.49	105.01	107.42	106.75	105.37	108.12	106.05	106.99	106.72	106.55	106.94	105.51	107.35	105.11	105.44	105.97	107.98	106.36	107.24	105.76	104.23	106.7	105.06	107.39	106.51	106.58
104.12	104.6	103.28	105.64	108.48	105.78	103.77	102.59	105.69	103.18	104.37	103.89	102.86	105.26	103.36	104.09	104.94	105.18	105.15	104.53	103.87	105.12	103.19	102.81	103.62	105.41	105.29	106.16	101.6	104.95	104.13	103.29	104.58	103.32	103.59	102.88	106.42	107.15	103.19	104.22	102.27	105.1	102.64	106.44	106.3	103.74	105.26	106.12	104.53	105.5
108.63	111.02	112.58	110.2	109.94	108.64	112.67	111.65	110.13	110.94	109.19	109.7	111.67	109.37	110.54	110.66	111.28	111.09	106.78	108.9	110.12	111.05	112.86	111.99	110.39	109.36	109.12	111.79	111.17	111.16	108.8	111.3	110.54	112.13	109.07	108.82	109.59	109.21	109.86	108.35	109.23	109.76	109.54	109.61	110.91	111.37	109.67	111.03	111.67	109.38
110.39	112.41	111.12	112.83	111.1	109.31	112.67	110.44	111.21	111.89	111.98	112.04	110.76	113.4	113.96	112.5	114.34	114.51	112.41	114.01	111.48	111.44	109.97	112.71	110.32	111.53	111.74	112.26	111.73	113.79	111.47	111.05	109.74	114.05	111.99	109.05	111.7	112.88	112.18	112	111.09	113.45	112.51	112.17	113.49	112.1	112.15	112.2	111.89	113.34
101.77	100.89	100.51	100.79	101.94	100.88	101.09	101.4	101.69	101.92	100.83	100.89	100.37	99.505	103.58	100.22	99.147	102.07	98.443	102.36	102.41	101.51	100.02	101.48	99.322	98.572	102.7	102.31	99.697	100.44	100.97	101.32	101	99.895	99.794	100.48	100.91	97.885	101.42	97.85	99.354	99.476	102.61	100.44	99.397	101.97	100.48	100.2	103.03	98.616
112.47	113.13	110.02	114.34	112.34	113.68	112.2	111.72	113.4	111.44	113.48	109.92	108.93	110.91	111.11	111.69	109.79	111.37	109.34	110.89	113.45	112.12	113.13	110.65	112.83	110.41	109.21	111.02	110.29	111.6	111.13	110.28	112.21	112.63	111.32	113.03	112.63	111.92	112.22	110.7	113.66	112.47	111.63	113.31	112.18	113.19	112.69	111.47	112.89	110.83
104.62	106.62	103.84	105.23	103.22	104.16	104.19	103.85	104.44	104.9	107.01	105.14	101.54	103.83	104.98	104.33	104.61	104.58	104.51	105.04	105.87	105.74	102.99	107.24	105.16	102.9	105.05	104.6	102.99	104.21	105.1	103.43	103.77	103.66	103.82	103.51	105.42	103.07	104.51	102.95	104.9	105.27	104.69	106.71	104.58	103.77	106.28	105.66	105.87	103.78
111.78	110.71	110.33	112.96	110.82	111.86	110.09	111.91	112.65	110.12	111.85	110.12	108.77	108.47	112.02	112.85	112.64	109.22	112.07	111.49	111.13	111.67	113.53	112.91	109.58	113.21	109.08	111.51	111.26	112.43	111.39	111.37	111.76	109.84	112.46	112.82	110.3	111.64	109.73	113.13	110.88	113.02	111.4	111.21	108.35	110.54	110.03	109.84	109.42	112.3
113.66	111.88	112.71	110.54	113.52	109.67	110.28	111.87	110.95	111.96	111.78	112.63	112.33	112.36	112.73	111.13	111.68	111.26	112.4	109.95	113.01	111.38	112.7	109.72	111.39	109.79	112.69	110.19	109.49	110.84	111.42	111.93	111.33	110.7	110.77	112.61	110.95	112.63	111.84	112.31	110.02	112.35	112.21	111.27	112.12	113.24	111.49	113.52	108.92	112.72
106.32	104.8	103.55	106.54	103.54	107.02	107.81	106.53	107.46	106.93	104.91	106.69	105.2	105.26	104.31	106.16	104.65	107.2	105.23	104.56	103.58	105.63	103.83	105.99	103.14	105.31	104.04	105.18	104.14	103.61	103.7	106.89	106.21	105.24	105.87	105.76	104.85	107.92	107.16	106.44	104.51	105.95	108.75	105.07	103.49	108.02	108.12	105	107.96	105.8
103.64	104.28	105.52	104.76	104.3	103.05	103.76	106.65	105.35	103.19	103.79	106.62	104.98	103.57	104.81	104.52	104.88	105.78	104.16	104.46	105.31	103.03	103.4	105.8	104.91	104.11	105.1	105.04	104.69	105.67	105.44	104.52	107.42	102.38	104.36	103.43	103.37	106.65	102.62	104.5	104.98	104.53	106.58	103.96	107.54	104.13	107.63	103.56	104.31	107.2
113.53	113.57	112.87	111.98	111.71	112.8	113.06	113.63	114.17	110.75	112.14	114.81	114.48	110.62	110.44	113.03	112.28	112.78	112.64	112.98	113.71	113.27	111.07	115.43	111.98	111.8	112.66	113.49	112.63	112.4	112.72	112.53	114.1	110.88	110.76	114.05	110.5	110.98	109.96	111.75	112.07	112.09	114.36	115.36	112.45	113.83	110.58	113.8	112.06	111.84
110.87	112.81	110.6	110.61	113.24	112.59	113.42	112.31	112.31	112.38	111.57	111.23	110.84	110.5	113.27	111.14	113.21	115.18	112.07	111.23	111.16	110.98	111.49	112.69	113.2	111.79	112.69	112.27	111.96	112.49	111.9	111.64	111.35	110.45	110.54	107.71	114.46	113.09	112.56	112.58	113.73	111.14	111.84	112.41	111.94	111.03	112.53	110.91	110.82	110.26
112.51	111.59	112.18	112.66	111.47	114.3	113.39	111.3	113.38	111.42	112.04	111.77	112.89	111.63	112.88	113.02	110.99	110.42	110.73	113	112.15	111.03	112.44	109.3	111.59	111.27	112.35	113.27	112.45	111.33	113.14	110.95	114.15	109.06	112.3	112.26	111.69	111.07	111.86	109.26	112.99	113.53	110.49	111.84	111.82	111.86	113.38	110.78	112.31	111.27
104.4	107.03	105.4	103.58	105.99	105.45	105.55	105.18	104.5	107.15	104.3	105.07	106.48	104.73	103.83	104.21	106.27	104.56	106.15	105.38	104.41	105.06	106.07	105.5	104.09	107.2	105.97	105.62	104.77	105.65	106.23	105.71	105.02	104.07	104.96	103.95	107.23	106.7	105.77	106.1	107.36	104.92	106.53	105.09	105.72	105.38	106.47	105.31	105.04	107.15
111.34	112.48	108.09	110.77	110.26	111.46	110.76	109.21	110.97	110.49	110.08	112.02	108.02	111.74	112.02	111.1	110.02	111.41	111.38	112.28	110.87	114.66	111.61	112.29	110.78	108.8	109.7	109.65	111.78	113.27	109.87	112.47	112.12	109.01	111.25	111.35	114.01	112.98	110.27	111.43	110.87	110.65	111.62	111.73	111.09	109.98	110.53	113.8	111.07	113.21
114.64	116.42	116.74	116.75	116.08	115.95	115.81	117.29	117.96	115.78	118.16	116.21	115.93	116.8	116.1	115.61	116.71	117.1	116.54	114.91	116.66	115.27	116.4	115.39	114.98	116.99	116.58	115.67	115.74	117.48	115.67	115.74	115.52	117.11	116.31	115.09	115.82	115.45	114.91	116.79	117.16	116.17	116.82	119.41	115.7	115.91	115.26	116.67	115.54	116.93
100.01	100.47	101.14	99.536	99.161	99.114	98.801	99.102	99.156	99.919	99.427	99.641	100.53	100.8	101.61	99.791	99.62	99.991	98.375	99.905	99.485	100.74	99.819	99.831	99.5	100.02	98.918	99.615	99.822	99.885	96.56	99.2	99.053	99.078	100.1	99.419	99.276	98.608	99.603	100.18	99.834	99.716	99.766	100.57	98.399	100.17	98.813	100.74	99.868	98.914
111.99	110.82	111.13	113.43	112.46	110.62	111.26	111.33	111.46	111.1	111.29	111.48	113.27	108.84	108.95	113.07	111.63	111.86	109.72	110.4	111.8	115.08	112.23	113.24	112.44	110.62	111.76	113.47	112.33	110.96	114.95	113.54	111.6	113.29	112.86	112.23	112.19	113.01	113.74	112.39	111.64	109.88	113.19	113.09	111.62	110.04	112.68	112.01	110.3	109.44
112.78	113.68	114.43	112.5	112.8	112.04	110.02	113.11	114.8	113.39	113.03	111.46	111.38	113.55	110.34	108.95	113.11	115.59	112.16	112.71	111.1	114.82	111.32	111.41	113.13	111.29	111.65	113.01	112.46	114.99	113.71	110.8	110.5	113.88	112.34	113.41	112.34	113.71	113.51	113.63	111.31	111.57	112.85	112.83	114.21	113.2	113.44	112.31	112.65	113.19
113.17	110.39	109.36	110.23	109.59	113.78	111.58	113.6	108.76	111.57	111.48	110.8	111.52	109.31	110.75	111.31	109.13	111.04	110.25	112.82	112.87	111.03	111.14	111.69	111.23	110.59	111.44	110.06	109.43	109.94	112.44	112.02	111.02	112.46	109.42	111.31	109.36	112.01	110.86	109.98	109.5	110.94	114.46	112.83	110.85	110.8	110.55	110.66	112.12	111.61
111.34	110.07	110.02	110.64	112.58	113.29	111.7	108.98	110.87	115.17	110.73	109.56	111.01	109.91	109.24	109.91	109.98	115.23	111.72	111.35	110.92	111.31	109.22	111.5	109.97	111.4	110.26	111.19	110.82	110.26	109.95	108.5	112.43	111.66	112.23	112.28	109.94	110.84	113.57	110.15	110.95	110.56	109.6	110.95	107.9	111.63	111.92	112.02	111.52	111.89
102.68	104.81	105.46	102.49	103.86	104.9	102.93	102.34	102.07	105.13	103.09	103.92	106.43	105.22	106.48	103.92	104.76	104.11	105.78	104.8	107.69	102.43	106.59	105.36	104.84	104.04	103.86	103.68	102.83	101.83	105.22	103.99	103.56	105.69	103.26	104.24	104.29	103.77	103.29	104.84	100.77	106.28	102.49	103.71	104.03	103.09	102.13	105.49	106.66	102.75
104.66	107.02	104.83	103.56	104.75	107.84	105.66	106.63	103.25	105.64	105.1	105.25	106.81	105.91	103.53	103.94	103.54	106.39	106.42	107.83	106.06	105.13	105.1	104.23	105.19	103.97	103.9	104.21	107.1	105.73	104.72	106.19	104.9	106.59	106.07	105.75	106.12	103.63	105.09	103.5	103.3	104.87	102.91	105.51	105.38	104.27	106.68	104.15	104.83	106.2
105.02	104.4	104.88	103.64	105.05	103.81	103.65	103.93	105.18	103.17	104.16	105.94	102.49	105.35	104.96	102.29	102.01	105.28	102.36	104.63	104.36	104.58	103.5	102.06	105.57	106.19	103.39	103.36	104.27	104.59	102.8	104.34	103.46	104.26	104.94	103.47	103.55	106.19	105.48	105.02	104.64	103.95	104.91	102.92	102.47	104.13	100.25	103.45	105	103.6
111.82	111.7	110.71	112.33	112.89	112.14	112.04	115.24	114.08	112.21	112.94	114.72	112.31	109.84	113.5	114.61	111.22	112.2	113.22	112.12	112.55	112.22	113.9	111.6	111.28	113.23	111.02	112.6	112.72	112.87	112.2	110	113.01	110.64	108.15	110.84	110.55	111.93	112.61	112.19	113.23	114.55	109.83	113.72	111.41	113.57	114.08	111.54	115.21	114.26
104.78	107.21	104.93	104.81	105.92	104.78	104.79	109.37	106.24	106.87	105.36	108.07	107.75	103.65	106.75	106.11	106.76	105.65	108.37	106.57	105.64	104.52	105.74	106.96	107.54	104.3	104.37	106.12	106.56	105.87	107.18	105.49	105.34	104.77	105.38	105.13	106.91	106.01	106.8	107.55	103.2	107.1	106.21	104.69	105.54	107.54	104.67	106.92	103.6	105.1
111.61	110.47	109.18	110.99	110.61	111.45	111.8	115.24	111.89	113.12	110.53	111.17	112.71	111.43	111.53	110.2	110.15	109.71	111.9	111.02	110.2	112.45	111.39	112.21	110.65	112.56	109.37	111.7	111.69	111.33	112	111.3	110.98	110.2	113.38	112.12	110.95	108.54	112.94	113.7	112.31	114.09	111.06	110.34	111.92	112.32	110.29	111.85	111.73	110.24
112.89	112.27	113.82	109.53	112	112.49	110.05	111.55	111.91	112.27	109.3	111.72	112.59	114.35	111.49	111.89	110.51	110.9	111.76	112.49	110.83	115.18	111.67	110.99	114.15	114.73	112.37	111.39	110.54	112.21	110.47	113.02	112.01	112.84	113.88	111.8	112.53	110.78	112.03	113.45	112.26	112.22	110.4	113.08	112.8	110.45	113.56	113.04	112.49	113.81
107.38	105.7	106.49	106.91	105.06	105.05	107.07	108	105.92	105.22	104.16	107.62	106.51	105.74	104.2	106.14	106.31	106.16	106.54	106.06	105	108.38	105.59	106.84	106.82	107.09	106.47	103.39	106.75	106.24	106.52	107.28	105.23	104.53	105.51	105.32	103.91	104.01	105.8	104.87	108.41	104.69	105.38	106.66	103.9	106.77	106.22	108.33	107.07	105.65
99.556	98.392	100.03	98.238	100.96	98.539	100.12	100.05	97.412	99.006	102.5	99.803	98.855	101.12	98.261	99.868	99.81	101.01	99.989	100.46	101.12	101.66	100.99	98.451	103.21	101.39	98.888	100.37	99.202	99.591	98.312	99.73	98.246	99.071	98.338	98.45	100.34	97.628	99.838	99.351	99.667	97.13	98.686	100.35	101.02	100.21	101.63	101.8	101.52	100.2
100.57	99.925	99.476	99.351	100.73	101.16	98.051	98.564	102.09	99.328	99.962	100.47	100.88	100.38	101.41	99.927	98.952	99.813	100.24	99.518	101.18	100.42	101.87	97.285	99.595	101.43	100.8	99.622	100.05	101.43	99.002	99.316	99.498	99.264	101.21	98.088	100.07	100.67	101.9	99.509	102.9	100	100.39	100.35	98.704	99.578	100.6	99.959	102.17	101.03
106.86	108.64	110.79	111.51	111.94	109.16	110.64	110.11	107.71	110.27	110.96	109.23	110.13	108.59	107.98	108.4	111.57	110.45	111.7	111.11	109.6	110.64	109.57	110.65	111.62	110.79	111.71	110.65	112.62	108.96	110.49	109.89	110.66	110.58	109.46	109.93	108.25	109.13	108.9	109.95	110.69	108.89	110.08	107.91	111.23	110.87	108.9	110.32	110.24	111.27
105.79	105.5	105.77	105.15	104.15	107.55	103.09	104.14	104.08	105.65	105.17	105.64	108.5	103.36	103.01	105.25	104.82	105.03	102.72	105.06	104.99	104.96	103.28	105.55	105.68	107.62	103.51	104.93	104.08	104.66	104.77	103.69	107.38	106.26	105.3	106.75	104	104.88	107.06	106.66	105.29	104.44	106.58	104.76	105.34	106.63	104.8	105.54	104.65	101.63
99.575	100.32	101.83	100.87	100.2	100.55	100.92	99.902	99.228	101.13	98.873	99.061	103.85	99.443	98.836	102.7	99.964	99.666	98.17	101.03	100.11	98.533	99.946	99.577	100.95	100.47	100.48	100.68	101.82	100.26	99.247	99.585	102.81	99.186	100.13	99.721	102.2	100.82	100.15	102.51	101.74	101.6	101.02	100.68	100.11	99.41	99.827	100.41	98.954	100.77
103.83	105.85	106.51	104	105.86	105.86	104.5	104.99	107.97	103.96	103.6	105.61	103.5	103.54	106.67	104.59	106.88	106.85	104.24	104.57	105.04	106.77	105.15	106.92	105.55	103.95	104.36	105.72	105.08	105.94	105.05	106.37	104.9	105.21	103.95	107.18	106.48	103.99	106.24	105.78	103.7	104.55	107.7	105.43	107.86	105.64	105.22	106.61	104.11	105.91
106.32	104.77	105.74	105.09	104.61	107.35	107.09	106.79	105.96	106.05	108.04	105.29	105.7	107.01	106.05	103.56	102.71	104.4	103.07	109.26	103.12	103.33	105.85	106.92	106.62	103.94	102.45	106.06	105.23	105.57	105.39	106.32	105.75	106.05	108.45	105.26	105.66	104.43	104.81	105.29	107.33	104.13	106.32	106.33	104.82	104.02	105.06	105.82	107.6	106.42
105.47	108.19	104.8	106.46	105.05	107.7	106.67	107.2	106	107.05	106.04	107.1	106.87	105.63	106.54	105.63	104.83	105.68	104.85	107.35	104.99	105.35	105.92	104.44	105.21	106.36	105.86	106.35	107.35	104.15	107.55	107.24	104.88	105.93	106.16	105.53	104.08	105.58	106.6	106.85	106.98	106.82	105.71	107.33	106.43	104.97	108.32	107.71	105.24	106.47
105.25	103.98	107.86	104.67	104.33	104.54	105.66	104.11	105.22	102.98	105.89	105.03	105.56	105.86	106.2	104.82	105	104.02	103.87	105.98	103.72	105.03	107.55	105.91	104.78	106.21	106	105.43	105.59	104.92	104.95	105.55	106.54	105	108.41	105.92	105.26	104.29	105.42	105.28	107.11	105.1	105.01	105.31	105.17	105.23	105.85	106.02	102.94	106.3
101.7	99.169	100.43	98.064	99.994	100.03	100.68	98.577	99.366	100.64	98.836	101.23	100.32	100.19	99.408	100.74	101.36	98.814	99.755	102.93	99.29	100.14	101.37	101.28	100.89	100.45	100.42	98.134	99.029	101.37	101.26	101.27	100.72	100.98	100.08	99.512	97.91	101.14	98.533	100.37	99.919	101.51	101.15	101.65	99.37	100.32	98.297	100.64	97.581	97.85
103.46	108.21	103.91	104.03	103.34	106.13	103.99	103.21	105.82	104.97	104.08	103.44	105.77	104.54	106.52	107.61	103.5	103.01	105.24	105.84	106.15	103.69	102.42	104.54	102.78	106.07	106.26	104	104.13	105.56	104.78	106.26	103.44	104.73	105.44	107.28	105.4	106.54	102.55	102.41	103.95	104.37	104.89	105.02	104.27	104.09	103.57	103.91	104.85	103.85
106.9	104.69	109.68	109.58	106.48	109.04	108.55	105.13	106.51	106.97	105.75	106.05	105.85	107.45	105.17	104.73	108.27	106.04	106.2	108.52	106.96	107.43	105.03	104.8	106.28	107.16	104.93	105.52	104.81	106.93	106.28	106.93	104.3	106.74	106.14	105.6	106.2	108.32	108.01	106.11	105.33	104.07	105.56	107.84	105.89	107.54	105.91	106.91	108.64	104.79
106.24	106.9	107.53	106.46	107.48	106.08	108.01	105.02	108.33	104.95	109.84	107.56	107.63	108.82	108.5	104.75	107.91	107.63	105.49	108.21	108.55	106.75	108.51	109.09	105.99	107.03	104.74	105.56	106.74	109.78	107.82	108.11	106.62	106.67	107.31	104.49	107.12	106.62	107.36	107.51	108.23	106.99	107.12	107.19	107.95	108.18	107.68	108.96	108.67	106.95
107.11	104.11	104.19	104.73	101.82	105.66	104.35	105.89	104.81	103.47	103.21	104.28	102.97	104.19	105.9	105.65	105.77	106.81	103.86	103.17	105	107.15	105.9	103.1	105.29	108.15	102.32	103.84	104.45	104.55	103.41	104.58	105.35	102.2	105.82	104.37	102.96	106.63	105.58	104.89	104.6	105.57	104.98	104.71	104.42	104.71	104.99	106.23	106.28	104.85
101.61	102.1	103.38	101.48	101.69	101.01	103.53	103.29	101.51	100.69	100.79	100.36	100.62	101.7	100.48	99.573	101.69	103.36	101.19	103.26	99.17	99.935	101.96	98.972	100.75	101.52	100.48	100.29	100.33	100.08	99.137	100.42	103.53	100.64	101.32	99.398	102.42	98.952	101.86	101.13	101.5	99.444	99.614	100.61	102.86	101.44	100.49	102	101.43	104.19
105.65	104.63	104.56	106.52	107.32	108.83	106.13	107.77	107.23	107.01	104.3	105.63	105.4	105.55	105.87	105.97	106.31	105.3	106.22	106.2	104.11	108.02	104.15	104.47	105.83	104.23	106.3	107.91	105.9	105.12	107.19	104.93	106.23	106.53	107.13	106.69	107.01	107.69	104.37	105.41	105.19	103.62	106.18	107.46	107.07	106.28	106.97	106.72	105.97	106.45
109.77	111.4	112.77	112.95	113.68	112.89	111.83	113.57	110.55	113.03	112.62	112.83	111.05	113.77	111.74	111.56	112.63	112.59	110.34	111	111.92	110.49	113.53	112.56	111.57	112.37	112.67	110.71	113.53	109.04	113.29	111.45	114.01	114.13	113.82	112.29	111.43	110.94	112.08	112.76	110.28	113.55	111.92	113.37	112.72	111.58	110.61	111.37	112.77	110.27
112.6	110.53	111.42	111.34	114.28	112.21	111.95	113.4	111.43	111.92	111.17	111.8	112.08	110.2	110.08	109.21	114.33	111.3	113.59	107.71	111.97	111.78	111.1	111.73	111.79	109.72	112.62	112.13	111.16	113.04	110.61	113.19	113.2	114.81	109.05	113.03	112.01	110.92	110.94	112.76	113.79	111.51	111.94	113.33	112.75	110.5	110.81	110.8	109.75	108.44
105.57	105.35	106.86	107.34	108.03	103.17	106.74	105.67	105.73	103.88	105.76	108.43	106.48	103.02	107.82	104.49	107.04	106.49	106.56	104.24	102.85	104.23	106.17	107.62	105.31	106.77	107.17	104.58	105.67	105.42	105.63	106.64	104.42	103.37	108.19	105.15	105.3	105.94	106.08	103.67	106.33	105.32	105.13	104.15	105.63	103.65	104.92	106.63	103.96	106.18
101.27	100.56	100.5	101.51	101.71	101.78	102.4	101.09	100.77	102.58	102.41	101.38	98.854	100.86	101.08	100.19	100.5	101.78	101.11	100.38	100.37	100.18	101.96	101.59	101.44	102.11	102.26	96.386	102.23	101.22	101.73	99.292	100.13	99.737	100.62	104.25	100.98	102.1	101.76	99.454	102.2	102.24	99.537	99.892	98.666	99.89	99.922	103.36	100.79	101.62
109.09	110.26	110.06	111.52	110.4	110.71	109.13	109.86	109.04	110.76	109.65	109.81	110.53	110.59	111.13	111.53	109.91	108.73	106.71	110.88	110.44	110.37	110.39	111.28	107.32	108.4	108.51	107.62	112.11	108.5	111.18	111.05	109.13	110.49	108.24	108.5	109.17	112.81	112.04	109.34	110.11	109.24	107.4	111.47	106.73	107.7	109.53	108.68	108.06	108.71
107.26	106.5	104.23	105.95	106.75	105.67	103.44	105.24	107.25	105.42	105.78	104.88	106.63	104.81	107.77	105.23	108.05	106.74	107.15	107.15	104.87	107.06	109.16	107.41	107.05	106.51	106.3	105.15	106.78	104.03	106.49	106.29	105.06	105.1	106.78	106.68	106.3	105.62	107.66	104.83	105.86	105.87	104.09	105.51	108.3	105.28	104.22	108.15	104.56	105.9
105.57	103.45	106.98	104.91	105.16	105.49	106.14	104.54	105.45	106.02	105.6	105.67	107.05	105.72	103.46	104.26	103.83	106.71	104.9	104.28	104.09	104.71	104.94	106.12	105.21	104.69	106.15	105.09	104.26	106.99	105.21	105.84	105.79	106.24	106.04	102.53	103.46	106.24	102.44	105.52	106.94	105.4	103.92	104.77	104.89	105.23	105.49	107.02	103.94	104.98
103.21	102.23	102.12	104.01	103.18	105.69	102.42	103.77	104.89	101.71	104.31	102.69	104.76	103.83	105.13	104.88	103.35	103.89	104.84	103.68	103.87	105.61	102.93	105.84	104.43	103.47	104.68	103.47	102.31	103.34	105.08	105.15	104.44	104.7	105.81	103.48	105.58	104.16	106.5	104.11	105.81	103.37	104.79	103.57	104.93	103.66	103.39	104.92	104.22	103.4
107.22	109.37	106.1	108.44	105.76	107.26	106.09	105.63	106.91	106.91	108.64	105.17	106.07	105.47	106.76	108.14	106.65	108.87	106.88	106.04	105.7	108.95	107.45	107.1	106.81	105.36	107.75	106.43	107.52	103.78	107	105.29	104.38	105.04	105.49	105.04	105.39	105.09	107.4	105.91	104.96	104.54	106.91	108.53	106.54	107.37	107.35	106.73	108.51	105.06
106.04	106.68	104.23	104.03	103.31	105.22	108.9	105.15	106.86	105.35	105.03	104.53	105.65	104.56	107.18	104.09	106.48	104.93	103.88	107.89	103.73	105.93	106.81	105.33	105.25	105.2	104.34	105.39	106.86	105.18	105.41	108.6	105.26	105.89	106.35	106.11	103.72	105.75	105.35	107.09	104.32	106.52	104.72	104.19	102.59	104.62	105.11	107.1	105.2	105.25
113.73	110.2	110.68	110.83	110.67	111.38	112.5	113.43	110.87	110.15	112.24	110.33	110.24	113.05	112.8	112.11	112.96	110.49	110.65	108.88	110.66	111.37	110.77	113.62	112.54	112.06	113.47	113.89	113.68	111.83	114.94	113.14	109.16	111.73	112.21	111.94	110.75	109.45	113.03	111.64	112.82	111.19	109.73	111.44	113.89	111.58	111.61	114.32	111.08	109.63
111.7	113.39	112.45	109.06	109.26	112.02	113.1	115.25	110.16	113.33	109.98	110.64	112.12	110.69	111.56	111.79	112.58	111.48	107.87	112.18	108.9	112.11	110.04	109.98	113.08	110.1	113.23	112.77	110.43	110.32	111.87	109.9	109.55	113.07	110.28	108.06	112.32	111.84	112.64	112.01	112.48	114.56	112.43	112.6	113.41	111.18	112.49	109.12	111.4	110.44
118.09	114.55	116.87	116.88	115.5	120.42	118.37	117.87	117.27	117.08	119.4	117.17	118.6	117.29	117.72	116.41	115.04	118.23	115.71	119.46	117.78	116.9	119.34	120.61	119.38	117.01	118.36	116.84	117.47	117	118.58	117.31	118.7	118.8	117.89	120.23	117.46	118.28	119.07	117.25	120.42	118.56	117.82	116.65	118.11	117.69	117.94	119.28	118.31	118.35
100.1	98.813	98.453	97.649	100.39	99.992	98.491	101.56	98.48	99.18	100.66	101.18	100.08	99.87	101.58	98.846	101.4	100.63	102.04	99.331	98.6	98.314	101.91	99.179	100.4	98.035	98.24	98.759	99.154	98.989	101.3	101.23	98.318	99.957	101.4	97.358	99.726	99.837	98.018	99.631	99.751	101.83	99.688	100.52	99.93	100.5	99.555	98.498	100.71	98.795
111.57	111.54	111.6	109.19	111.78	108.96	112.12	111.69	113.01	113.33	112.35	111.52	109.58	110.27	112.18	111.28	111.7	112.09	111.25	112.05	112.6	112.41	111.58	112.73	111	114.29	110.99	112.63	110.94	113.28	111.54	111.38	111.85	111.27	111.78	113.31	111.08	110.91	110.34	111.72	112.82	114.68	110.46	112.48	112.8	109.25	109.05	110.14	112.37	112.88
113.31	109.59	112.53	110.35	111.39	112.55	112.78	110.41	110.37	111.69	109.07	109.46	110.54	111.66	110.9	111.51	109.82	111.98	113.78	110.93	109.11	108.7	110.6	110.56	112.75	109.8	108.32	111.74	111.26	112.75	109.06	110.76	109.97	110.88	111.37	108.39	109.38	111.11	110.88	111.55	111.41	112.04	111.2	111.04	112.81	112.29	111.45	111.25	111.37	111.21
112.17	110.83	113.43	114.35	113.84	111.45	111.99	113.83	113.87	113.59	112.25	112.43	112.67	112.44	115.64	115.28	112.32	112.2	114.22	112.91	109.54	112.96	110.68	114.37	115.13	112.11	113.14	113.08	111.57	113.69	112.55	113.04	112.22	112.07	113.75	115.24	115.3	113.76	112.28	112.25	113.58	111.51	111.31	113.26	113.65	113.56	113.2	112.55	114.98	112.98
108.4	109.08	109.58	105.32	108.74	107.69	106.04	104.45	106.63	107.13	108.99	108.41	106.85	107.67	105.36	103.55	106.3	107.35	107.95	110.23	105.92	108.03	105.81	107.32	106.6	105.65	106.09	107.68	106.47	107.32	108.03	104.83	106.15	109.09	107.72	105.78	108.04	107.99	107.11	107.98	108.2	108.06	106.35	106.21	106.18	106.79	108.93	103.94	105.85	108.08
117.13	117	118.28	119.55	117.19	118.14	117.55	115.83	116.09	118.11	115.65	118.71	118.15	117.8	117.08	116.98	117.83	118.65	117.56	116.79	117.86	117.8	117.41	117.72	118.51	117.75	117.77	118.21	118.04	115.51	119.13	116.37	117.18	118.51	118.72	118.46	120.83	117.19	121.21	118.34	116.67	115.68	119.92	116.7	114.96	117.96	116.05	119.6	118.41	118.64
105.97	107.18	104.61	108.15	105.75	106.4	104.23	104.58	107.22	104.53	106.77	106.59	106.11	105.71	106.88	106.69	104.54	103.76	105.72	105.47	105.62	105.27	106.68	105.87	106.62	105.56	106.04	105.04	106.65	105.19	106.04	106.81	106.78	107.07	105.8	103.75	105.64	104.86	104.94	107.46	105.24	106.63	105.37	106.66	105.66	105.27	102.08	105.99	108.35	103.24
112.05	114.38	110.59	112.54	112.63	111.24	110.59	111.7	113.06	110.14	109.64	110.58	111.19	111	110.44	111.91	111.27	111.91	111.53	113.94	112.85	111.5	112.3	111.43	111.98	109.93	113.6	112.13	110.19	110.94	110.96	111.52	112.18	110.39	113.76	112.41	111.45	112.27	112.61	113.14	113.15	112.43	111.1	112.42	113.81	112.08	112.34	112.52	111.09	113.49
104.4	106.76	104.34	106	107.73	106.35	105.75	106.77	104.17	105.43	106.62	104.83	106.48	105.77	106.02	103.44	106.67	108.67	107.44	103.17	104.94	105.95	105	105.67	106.41	105.85	104.52	105.18	105.53	105.97	104	106.44	104.75	105.07	104.32	103.88	103.29	107.25	103.98	105.5	104.52	106.04	107.57	107.41	103.51	106.57	104.89	105.21	106.36	105.87
110.76	108.9	110.31	109.77	110.32	111.41	112.37	109.78	112.34	111.46	111.04	113.76	112.8	110.89	116.19	111.29	110.91	110.07	108.57	111.84	111.77	110.73	111.43	112.24	111.96	112.99	112.3	109.95	110.38	112.01	112.98	109.71	111.69	113.01	111.59	110.7	112.59	111.43	112.28	111.48	110.21	111.34	111.6	111.85	110.56	112.13	110.76	110.72	114.75	112.7
107.25	107.23	107.93	104.88	106.85	110.29	106.31	106.7	106.91	105.46	107.05	106.53	105.01	106.03	107.67	106.28	104.6	104.58	107.17	108.4	104.86	107.45	106.58	106.08	106.09	105.87	105.73	108.52	104.67	106.14	106.61	108.11	105.73	107.3	107.06	107.72	106.78	106.53	107.08	105.21	104.97	106.99	105.63	105.91	105.22	104.87	105.86	105.55	105.89	103.89
106.62	105.03	105.65	105.99	106.63	106.62	103.05	105.07	103.09	105.94	106.96	106.49	104.51	103.14	107.14	102.95	107.16	105.1	103.57	108.14	106.56	106.48	105.09	104.38	106.83	104.53	105.41	103.35	107.41	104.8	104.15	104.47	105.31	108.03	103.41	106.25	107.86	104.28	106.91	105.42	102.53	104.88	107.29	105.22	103.61	105.31	106.04	103.95	104.35	106.49
104.21	104.99	102.3	104.79	102.47	102.31	103.99	105.28	105.91	105.41	105.99	105.82	103.41	106.01	104.41	104.7	104.17	105.92	103.17	102.84	106.77	104.37	105.98	105.41	104.66	104.2	104.21	105.63	106.44	104.12	103.13	103.99	102.57	105.23	103.29	103.57	103.63	106.95	101.85	103.66	104.61	105.95	103.61	103.34	102.85	105.27	107.07	104.68	104.55	102.15
106.3	103.2	104.82	107.72	106.62	105.23	104.45	104.06	105.98	107.88	108.79	108.03	103.91	107.39	105.47	105.03	106.38	105.85	103.77	103.72	104.77	106.13	106.79	103.3	106.87	103.68	105.62	106.9	107.7	106.19	105.16	105.06	104.01	105.93	105.37	103.82	104.58	105.53	104.73	104	104.13	106.65	107.41	104.1	104.96	106.05	108.08	105.38	105.33	105.22
112.23	111.36	109.06	109.68	110.61	111.89	111.31	112.52	111.31	110.4	112.71	110.68	111.84	110.6	108.87	112.39	111.09	111.35	109.7	112.43	110.94	110.4	111.57	109.46	111.66	112.01	111.14	111.46	110.55	110.47	110.19	111.8	112.13	112.35	112.62	109.41	109.51	110.83	110.23	111.25	110.78	108.31	110.24	110.68	110.19	115.44	110.85	110.87	110.64	110.81
114.53	112.31	113.4	112.78	110.59	110.73	112.62	114.45	111.87	110.06	111.1	112.34	113.51	114.76	114.29	109.8	110.42	113.45	114	112.76	112.31	113.43	113.75	111.91	110.68	113.17	111.03	113.24	110.67	112.24	111.81	114.01	110.74	110.22	112.57	108.93	110.66	111	110.4	112.33	114.74	111.34	112.93	111.79	111.82	109.57	109.86	112.16	111.54	110.79
104.5	107.14	105.96	106.89	106.49	105.97	108.16	106.79	107.12	108.2	105.8	105.4	105.57	106.75	105.3	105.46	106.28	103.04	106.54	107.08	103.62	104.41	107.02	106.67	105.74	106.29	105.26	107.34	107.2	106.65	103.91	106.87	106.46	107.48	106.17	105.92	106.44	105.72	106.79	105.59	106.11	103.54	107.49	105.33	104.96	106.91	109.72	106.25	105.55	106.99
116.89	119.51	119.47	119.05	117.93	117.58	117.46	118.32	118.22	117.4	119.17	116.53	118.1	115.99	119.29	118.15	116.55	117.78	119.04	115.74	116.68	119.83	117.15	118.44	118.47	116.43	120.96	117.86	118.98	119.34	118.36	116.58	119.83	117.95	118.91	118.34	117.19	119.23	115.79	118.26	117.49	118.81	117.19	119.09	119.27	119.44	118.25	119.01	118.22	115.82
116.86	117.08	117.94	117.36	116	117.64	116.28	117.41	119.12	115.89	117.46	117.98	117.66	117.95	118.25	118.88	116.69	119.13	117.26	117.72	118.8	116.82	116.71	119.87	118.29	117.67	118.6	117.84	117.55	117.63	116.49	117.79	117.43	119.12	115.5	118.59	118.73	118.63	115.18	115.62	117.19	118.04	119.03	115.97	117.62	116.35	117.67	117.09	115.87	117.64
98.82	98.837	99.925	98.803	98.795	98.649	99.468	100.82	101.02	99.473	97.755	97.234	101.52	99.833	100.94	100.94	98.459	99.332	100.76	98.559	99.62	98.7	99.912	101.41	99.611	100.31	98.921	100.48	102.96	100.44	101.63	100.08	102.49	98.61	100.47	98.604	99.38	102.49	101.23	100.74	99.406	100.43	99.521	98.406	101.68	98.831	97.383	99.15	101.04	100.7
118.1	117.31	115.95	116.06	116.09	115.75	118.44	118.05	119.05	114.63	120	115.1	115.71	114.82	119.22	120.09	117.03	117.43	118.34	117.63	117.5	118.74	118.78	116.82	118.36	118.09	116.05	118.15	117.74	116.48	116.65	119.64	117.63	119.93	117.28	118.72	116.97	118.05	116.48	116.5	118.93	119.11	115.76	116.39	118.64	117.76	119.86	114.45	116.59	116.04
107.19	103.23	104.59	106.04	104.83	104.81	102.54	102.95	103.29	107.72	102.84	104.34	104.9	106.88	106.33	103.6	103.64	103.53	103.13	104.62	105.68	104.94	102.94	104.92	104.72	105.02	105.72	107.08	104.03	104.4	103	103.06	105.23	104.8	106.56	105.38	102.14	104.25	105.7	104.08	106.05	104.89	103.57	105.53	104.65	103.74	103.73	100.69	101.89	104.53
112.29	115.19	115.3	111.19	110.79	109.41	111.8	113.49	110.54	113.12	111.41	110.15	110.63	113.62	112.7	111.88	111.45	111.34	109.29	113.72	111.63	111.89	113.61	111.92	110.78	111.37	112.58	112.23	112.29	111.46	114.06	112.62	113.06	113.72	111.36	113.73	113.18	110.13	110.98	110.12	111.78	111.66	111.52	112.7	109.71	113.37	110.47	109.99	110.44	109.18
104.31	108.7	106.09	104.85	105.33	105.21	107.53	103.86	105.02	106.52	106.19	105.9	104.96	106.87	106.63	104.36	102.54	105.32	105.82	104.57	104.18	103.78	105.17	104.67	102.84	106.24	103.23	105.39	107.25	104.43	105.17	105.74	106.05	106.86	105.27	105.82	105.48	106.6	104.7	105.54	105	105.64	105.68	106.57	105.71	106.16	105.14	105.48	105.56	107.24
106.47	106.21	106.52	107.32	105.17	103.78	107.5	107.49	103.95	104.45	105.06	105.01	106.49	106.13	107.35	105.02	105.3	104.9	104.57	106.77	104.51	105.74	105.67	103.55	103.42	105.42	104.69	104.31	103.83	108.86	107.04	104.79	105.4	105.82	102.76	105.43	104.38	106.86	105.54	106.31	105.69	107.9	106.2	104.2	106.25	106.1	107.79	107.13	105.72	106.56
103.08	105.77	104.43	105.77	103.58	101.64	102.55	102.97	103.96	106.65	102.57	104.74	105	103.81	101.34	102.05	103.96	103.93	101.68	102.76	103.51	106.86	104.96	104.8	104.59	104.15	106.99	102.78	104.66	103.35	103.4	104.21	103.48	103.65	103.82	103.82	105.2	103.72	103.81	104.19	105.03	104.75	104.8	104.9	104.57	104.89	106.59	105.04	102.41	105.79
105.59	104.47	104.88	104.44	105.16	102.62	103.96	101.94	103.95	102.53	102.68	104.13	102.95	105.92	102.99	103.87	104.83	103.77	103.93	103.03	103.14	103.92	102.73	105.01	103.29	103.7	101.63	103.75	103.87	102.48	104.12	104.04	105.8	106.03	105.96	106.67	103.55	106.52	105.2	105.6	102.82	101.53	103.36	104.98	102.62	103.35	103.24	102.53	103.42	102.59
107.29	107.26	106.09	105.96	105.1	107.53	105.28	106.08	105.49	106.11	105.23	106.69	107.03	105.53	105.89	106.59	105.23	105.77	105.62	105.94	107.25	103.91	105.83	105.03	104.2	103.97	104.65	106.87	105.11	107.92	105.87	105.61	107.49	105.28	106	106.66	105.98	104.9	107.39	108.87	105.21	106.98	104.7	105.19	108.15	105.78	106.3	107.42	107.73	103.08
103.7	105.58	104.37	105.18	104.81	104.19	103.74	103.27	103.44	104.56	100.97	103.48	105.39	103.32	106.03	101.71	104.48	103.13	104.43	105.44	104.99	103.66	103.2	104.26	104.63	103.5	103.91	103.84	102.81	104.04	105.07	102.6	105.27	105.1	106.23	103.55	103.38	103.21	104.86	102.93	104.23	104.41	103.47	105.23	105.65	104.32	103.16	104.29	104.54	105.34
107.81	107.74	105.4	103.41	106.07	106.75	107.01	103.37	103.9	105	106.96	105.7	105.58	104.26	104.85	105.81	106.47	104.99	105.38	105.6	105.16	105.56	105.92	103.59	104.61	105.29	103.5	106.65	108.09	104.24	105.04	106.22	106.76	104.57	107.58	107.25	102.94	105.81	103.54	105.51	105.37	105.33	106.52	105.55	104.84	105.62	107.92	105.24	105.58	105.42
103.83	105.48	108.41	106.21	106.9	105.6	105.4	104.91	106.85	104.51	107.19	106.17	106.37	106.27	105.51	105.41	106.21	105.18	105.15	107.33	104.72	105.14	105.51	110.02	105.17	105.95	103.27	105.82	105.54	104.9	105.87	104.49	106.52	104.44	106.9	103.96	106.03	105.13	105.33	105.42	104.35	106.33	104.14	106.31	103.16	105.35	106.62	106.52	104.7	106.11
108.31	103.3	104.77	104.75	106.66	106.31	105.69	107.17	103.59	106.18	105.01	108.03	105.54	104.9	106.74	106.39	105.55	104.49	105.34	106.78	105.78	107.59	107.18	104.75	105.79	107.55	107.25	102.16	103.91	104.24	107.19	106.28	106.9	107.98	104.12	106.61	104.8	104.26	106	106.84	105.12	103.6	106.79	104.86	104.94	105.78	106.11	105.09	106.55	105.26
104	106.27	107.03	105.55	103.37	108.4	105.78	106.05	103.67	109.47	106.98	106.96	107.08	105.36	103.82	105.76	108.56	104.24	103.84	106.6	105.92	107.71	105.49	106.98	108.7	103.33	105.65	105.53	105.32	107.52	104.83	107.73	105.27	105.53	107.01	104.19	106.45	103.99	104.5	106.24	107.19	106.81	105.16	108.04	106.07	103.96	106.56	104.31	106.35	103.59
104.33	107.14	106.24	104.71	105.39	105.38	105.19	106.07	105.85	107.47	106.37	105.99	108.93	105.88	104.92	105.57	104.84	105.24	107.33	105.76	108.21	105.25	107.63	105.6	107.08	105.85	104.8	105.64	106.02	106.73	105.27	106.3	106.2	105.72	105.29	107.98	106.97	107.91	107.63	105.8	106.98	107.12	107.61	106.22	108.06	104.57	108.48	106.97	107.09	107.61
106.17	107.36	105	106.37	106.02	105.86	106.34	105.87	108.35	104.22	105.91	106.07	106.64	106.28	105.55	105.61	106.48	107.7	105.85	103.62	105.8	104.11	104.97	106.5	105.42	105.3	104.51	104.68	107.54	106.17	105.98	104.86	107.42	106.27	103.67	106.66	107.54	107.14	105	105.48	105.73	107.13	108.16	105.02	106.79	108.97	104.71	105.62	106.76	105.23
112.82	112.34	110.59	109.8	109.62	112.15	108.68	109.48	110.52	109.23	109.55	112.07	111.08	109.76	111.28	113.54	111.04	110.54	110.28	111.09	108.23	109.88	108.9	108.8	111.85	111.4	109.96	109.23	111.49	111.11	109.36	109.92	111.8	110.74	111.63	110.74	109.46	110.75	112.59	110.68	110.73	111.07	110.7	110.79	109.27	110.93	111.11	110.09	110.23	111
107.33	105.88	105.33	106.59	105.23	106.32	106.1	105.58	104.15	106.6	105.64	105.48	107.38	108.47	103.94	107.55	106.76	105.62	105.96	105.18	107.01	106.06	107.64	106.9	105.81	104.41	105.52	107.39	105.57	108.86	104.66	105.87	106.41	105.69	106.05	106.73	105.47	107.91	104.15	105.17	106.16	105.41	104.36	105.84	104.35	107.29	106.83	106.65	107.43	105.36
107.07	106.21	105.22	106.96	105.29	107	106.24	106.7	107.8	105.65	107.03	105.69	104.56	107.01	102.34	107.54	105.51	104.04	107.18	106.04	107.19	105.08	105.76	105.29	106.62	107.97	107.64	104.58	105.23	106.51	106.73	105.75	106.12	106.54	108.63	107.05	107.12	107.61	107.1	107.45	106.06	105.37	103.97	107.32	106.7	106.22	104.95	105.26	106.74	107.66
111.36	111.15	110.05	112.26	110.07	111.03	111.07	110.48	110.98	111.59	111.99	111.02	111.08	110.93	109.07	110.89	113.34	112.44	114.54	112.36	110.84	110.9	111.23	111.93	110.43	112.28	109.56	112.89	110.51	109.23	110.52	110.55	108.88	111.22	110.55	111.69	111.5	113.25	110.52	112.8	113.17	110.7	112.68	110.52	113.21	111.89	109.5	109.78	109.22	110.7
100.08	102.09	98.35	100.92	99.546	100.1	100.83	98.627	100.06	101.12	101.03	99.983	100.16	100.85	100.18	99.997	98.353	98.515	101.3	98.869	102.82	100.24	102.28	100.06	103.83	101.04	98.938	101.56	101.64	99.737	100.56	101.45	100.71	100.24	100.25	101.26	100.85	99.319	101	102.07	98.474	101.03	99.529	100.82	102.21	98.595	97.584	102.08	100.16	103.04
106.1	105.15	105.99	106.21	106.48	106.44	103.75	103.8	104.89	103.89	106.53	104.74	104.8	102.96	107.15	103.84	106.29	106.56	108.67	106.75	103.2	103.89	105.56	102.5	106.49	106	106.69	106.64	106.53	105.49	103.42	105.35	106.16	104.4	105.99	104.12	104.41	104.35	105.66	105.25	105.51	106.04	106.54	106.81	105.81	102.45	104.44	108.04	105.48	106.46
105.27	108.74	107.72	105.38	106.79	105.44	104.17	106.38	105.57	106.14	105.86	105.64	106.89	106.16	103.99	106.89	103.91	104.92	106.52	106.72	104.75	108.01	107.45	106.12	105.69	107.39	105.4	107.63	107.29	105.36	105.34	107.46	106.88	107.17	107.66	107.73	106.93	105.58	105.99	105.48	107.47	108	105.21	106.98	104.78	106.09	104.79	104.64	105.92	106.69
102.28	101.11	102.5	101.47	101.73	99.76	98.76	99.445	98.384	102.09	100.36	99.284	102.31	102.68	100.53	101.4	99.88	100.83	101.13	99.106	101.74	100	99.812	101.26	102.02	103.79	101.92	100.47	102.73	99.344	101.6	100.47	102.67	99.344	100.05	98.453	100.25	99.453	101.46	101.71	101.43	100.28	102.65	101.01	102.55	99.049	102.57	103.59	101.4	99.664
117.55	118.19	118.92	115.61	116.76	117.7	118.33	115.46	117.23	120.44	120.24	118.77	119.77	119.47	116.19	115.69	118.36	118.57	116.31	116.88	116.43	117.62	119.49	115.89	118.21	117.38	118.59	115.46	117.99	115.77	118.2	116.67	117.48	119	118.68	116.7	117.82	117.48	117.83	116.42	118.03	116.43	117.01	115.46	117.33	118.55	118.41	118.24	117.33	117.8
107.17	107.14	104.64	106.03	103.73	106.08	105.94	103.91	105.59	104.74	105.64	105.57	105.83	104.75	105.44	106.75	107.31	106.61	105.99	103.82	107.57	103.86	104.46	108.51	105.42	108.57	106.12	105.27	103.72	104.75	105.35	104.44	106.2	105.04	104.33	103.58	105.36	106.21	104.65	105.43	105.45	105.23	106.79	104.01	105.16	106.55	109.07	106.52	104.26	104.46
109.91	111.45	111.33	113.77	109.57	111.61	110.94	112.16	114.78	112.69	110.64	110.73	110.55	111.79	112.01	110.12	110.47	110.41	109.97	113.59	111.46	112.88	109.32	111.95	112.58	109.07	109.8	112.1	110.3	111.27	112.51	110.53	110.28	111.33	111.56	111.98	113.15	111.79	107.48	110.73	110.2	111.67	114.23	109.51	112.5	113.15	111.41	113.41	112.56	110.01
105.35	104.47	102.62	104.6	102.06	103.7	104.96	104.96	104.25	104.32	104.31	103.64	103.18	105.13	104.1	104.67	106.82	104.77	104.29	104.22	105.16	104.82	105.62	106.61	102.14	103.28	102.26	103.68	105.03	106.17	103.56	103.39	106.44	105.57	105.25	103.54	104.49	102.85	104.48	104.66	104.76	104.66	102.43	102.44	105.53	103.74	105.35	103.22	104.74	103.55
112.92	112.05	113.58	110.95	111.58	112.74	113.02	110.61	111.87	113.88	113.15	112.02	110.51	112.92	112.27	114.45	111	113.25	111.05	108.73	112.48	110.22	112.07	112.78	110.6	110.73	112.61	113.15	111.03	113.13	111.43	113.46	113.43	110.68	110.74	111.29	113.86	112.69	112.45	112.16	113.28	114.57	111.52	112.46	112.42	110.8	111.21	111.54	110.95	110.88
112.11	111.69	110.59	111.43	111.45	113.58	112.04	111.56	111.83	112.03	113.82	112.03	113.59	111.84	112.27	112.67	110.57	112.11	111.75	111.44	114.51	109.46	111.78	113.25	112.89	110.4	111.97	112.89	112.15	113.44	113.72	113.1	110.65	111.85	112.65	111.13	112.21	110.95	112.21	110.73	111.87	113.16	109.94	114.3	112.54	112.55	112.63	110.55	110.62	111.96
97.236	99.521	102.13	99.084	103.52	98.042	99.707	97.298	99.051	100.38	98.218	101.04	96.805	98.881	97.106	98.956	99.624	96.695	101.23	98.849	100.26	99.028	98.356	99.761	103.07	99.33	100.52	100.69	97.607	99.106	100.65	99.228	97.089	100.09	98.957	100.21	99.452	99.491	97.743	99.389	98.996	101.04	100.39	99.643	99.152	100.06	98.864	99.992	99.139	100.8
110.67	110.45	110.28	110.68	111.13	111.28	109.55	111.32	110.15	110.98	111.13	113.03	113.14	108.98	110.36	112.53	112.76	110.95	112.81	113.09	112.72	112.98	112.96	110.8	112.2	111.99	111.14	110.33	109.19	112.07	108.64	111.36	111.63	110.15	111.05	110.36	110.82	110.28	110.65	112.81	110.31	110.8	112.27	111.82	108.96	109.7	112.21	111.33	110.72	113.08
104.16	105.35	105.92	103.8	106.11	106.16	105.86	106.42	106.07	105	105.92	104.36	107.51	106.24	106.05	106.83	106.46	106.76	105.98	104.68	105.19	107.8	105.49	104.56	105.52	104.48	105.22	103.71	105.84	106.07	104.73	106.13	105.37	106.74	106.7	106.91	104.88	105.95	105.14	105.68	106	104.87	103.68	106.71	107.92	104.99	104.87	102.53	104.38	106.05
113.25	112.51	111.47	112.36	111.46	114.51	111.82	113.78	111.96	112.99	114.17	113.65	112.42	114.47	113	112.2	112.91	113.66	112.71	112.05	110.73	114.14	111.92	113.46	113.99	112.55	111.35	112.81	113.19	114	115.14	112.53	110.74	114.26	115.42	112.86	114.88	112.1	114.09	112.64	111.79	111.95	111.98	115.72	112.82	114.2	111.98	111.31	112.95	113.92
104.73	104.32	101.88	103.83	105.12	105.01	103.5	105.38	103.59	102.06	105.45	103.73	103.46	103.72	104.43	104.62	105.46	103.92	102.64	105.06	102.16	101.55	104.44	102.38	104.86	104.28	106.2	103.02	103.85	105.35	103.84	103.82	104.92	103.33	104.11	105.21	103.83	103.03	102.96	100.74	104.39	104.68	104.89	104.95	102.57	103.98	103.82	104.36	104.58	104.35
103.59	105.64	104.71	104.47	104.38	104.1	104.06	105.68	104.79	104.15	105.59	106	101.75	107.85	106.42	105.42	102.5	103.09	104.26	104.67	105.82	104.41	105.59	104.32	107.21	105.66	104.96	103.67	102.72	105.9	105.74	103.23	105.84	102.13	106.07	107.18	102.78	105.49	104.78	102.31	105.97	103.91	103	103.03	103.21	103.79	106.4	105.72	105.91	105.01
105.08	105.89	105.86	104.06	107.2	105.22	106.04	106.3	104.81	106.92	106.18	104.23	107.18	106.1	105.52	103.06	103.53	105.83	105.66	105.03	104.33	104.97	106.7	105.09	107.31	104.93	104.48	103.07	106.64	104.48	108.72	104.81	106.1	105.73	106.53	106.82	108.12	104.04	105.92	105.53	105.11	106.26	104.5	105.43	103.59	105.55	103.61	104.21	105.56	107.04
101.4	100.09	99.887	100.22	102.1	99.969	102.01	99.084	100.35	100.7	101.16	102.17	100.22	99.352	98.722	101.43	101.52	100.66	100.79	100.16	99.645	99.732	100.42	97.631	99.297	100.02	99.856	100.77	98.747	100.68	101.93	99.708	99.76	100.07	98.761	98.191	100	99.758	100.11	98.84	99.372	98.194	97.61	99.965	98.041	100.12	97.82	99.32	98.496	99.844
110.48	113.61	110.69	112.1	111.08	111.67	112.18	111.87	110.53	114.25	111.31	113.28	110.77	111.25	112.54	111.05	112.03	113.05	111.88	114.85	110.73	112.74	110.35	112.25	112.22	113.12	113.24	112.54	112.87	112.28	112.82	112.58	109.91	110.96	112.63	112.3	111.92	114.2	111.65	110.81	110.46	111.02	110.31	113.25	112.12	109.02	110.03	114.58	113.02	112.55
100.36	100.55	98.765	98.681	100.97	100.62	100.29	101.13	100.26	98.245	100.64	97.978	101.53	101.47	99.542	100.4	97.956	100.52	97.692	98.384	99.514	100.35	98.548	99.539	97.744	100.75	99.679	100.2	100.31	100.6	99.429	97.695	102.25	101.08	98.444	97.497	99.423	100.15	99.872	101.53	99.975	98.989	101.04	97.656	101.71	99.207	99.809	101.53	99.122	100.66
110.39	109.08	109.28	110.71	108.73	109.5	108.21	110.55	110.11	109.24	110.74	108.46	107.99	107.62	110.03	110.72	108.53	109.88	111.46	110.21	110.73	108.97	110.48	108.11	109.11	107.75	110.12	110.42	110.81	111.58	110.34	108.77	108.56	111.81	110.27	112.6	109.2	111.25	109.57	111.4	109.5	108.79	110.51	109.78	112.12	109.39	109.33	110.13	110.92	107.86
110.18	111.91	110.75	111.31	113.71	113.13	111.96	113.35	110.74	109.02	112.1	109.74	110.83	112.86	111.13	111.61	112.88	108.8	109.74	111.64	110.13	110.84	113.41	111.53	111.28	110.33	111.75	111.95	112.12	109.34	109.02	111.31	110.47	111.84	110.98	113.36	112.42	111.33	111.21	111.38	112.57	112.14	112.11	111.67	110.56	110.33	110.19	110.88	112.05	110.46
99.346	98.845	100.68	99.733	98.419	101.02	102.82	99.769	99.317	100.89	98.245	98.337	100.52	102.61	96.53	100.4	100.81	100.11	100.04	100.83	101.21	98.043	97.632	100.92	99.308	101.06	99.977	99.485	99.525	98.968	100.96	101.04	100.84	100.59	101.23	99.533	100.08	100.18	98.418	100.72	99.135	100.37	100.54	99.069	100.26	100.99	98.521	100.44	99.198	100.98
113.68	112.5	111.18	110.17	112.08	113.34	113.62	113.6	112.67	113	112.67	112.65	111.78	112.4	113.08	112.15	114.35	112.55	110.59	112.43	111.99	109.47	112.13	110.4	115.93	112.68	110.66	112.07	109.94	112.4	109.87	113.9	111.6	113.23	114.04	113.49	114.73	110.23	113.53	114.16	114.58	111.64	112.26	112.74	113.03	112.81	110.72	114.05	113.1	112.78
109.95	112.11	111.59	113.2	111.64	110.4	111.35	109.48	109.96	111.11	110.84	110.06	112.94	111	109.98	112.69	111.07	111.4	111.93	110.63	111.12	107.44	110.89	111.3	112.82	109.91	110.54	108.1	110.21	109.61	111.08	111.28	113.62	108.27	113.81	110.57	112.14	112.4	111.39	111.17	111.37	110.13	110.76	110.92	109.31	110.96	111.73	111.79	106.77	112.33
104.65	106.12	104.99	106.63	107.44	106.81	107.12	106.88	105.99	105.86	103.39	105.43	106.77	107.02	104.73	104.94	105.23	107.34	107.13	105.08	105.38	106.33	107.88	106.03	106.68	106.27	104.08	106.41	107.44	107.71	106.17	104.71	105.42	107.7	105.24	107.27	107.54	105.76	106.94	108.53	105.42	105.2	105.61	106.92	105.5	106.55	106.25	104.88	105.43	107.21
100.55	99.485	98.635	98.105	98.273	98.937	99.266	98.792	99.377	100.7	101	99.065	100.49	99.22	99.197	102.06	102.8	100.37	99.378	99.381	99.719	98.725	99.522	99.592	98.568	100.06	100.99	96.54	98.741	99.175	99.605	103.12	99.196	98.525	97.711	99.806	99.994	101.5	100.62	100.36	98.809	98.932	101.78	100.53	101.17	101.88	100.2	100.07	98.337	99.762
104.76	104.66	106.32	104.97	106.41	104.3	104.11	105.1	105.3	105.83	105.36	104.03	103.76	105.81	106.04	106.16	103.75	106.05	105.78	106.29	106.76	104.42	106.7	105.66	104.86	106.4	105.63	103.67	106.16	106.6	105.78	106.65	106.79	106.33	105.86	104.93	107.73	106.15	107.82	107.38	103.74	105.98	106.23	106.61	105.41	104.76	107.15	105.34	106.6	105.23
106.79	105.46	103.38	105.28	107.39	106.85	104.59	104.28	106.33	104.81	105.87	105.93	105.23	106.71	107.63	107.63	107.38	107.29	106.62	108.91	107.19	105.56	107.31	105.95	108.05	107.85	105.57	108.71	106.09	105.27	107.67	105.43	105.62	103.57	107.83	106.57	106.5	109	106.11	103.4	105.68	107.7	106.3	107.2	104.61	105.75	103.53	106.08	103.95	105.12
106.12	104.61	107.22	104.95	105.85	105.09	105.58	107.07	106.11	104.32	104.74	105.5	106.68	105.64	106.46	104.26	105.14	105.04	106.81	106.95	106.4	106.31	105.21	104.76	105.44	102.87	104.15	104.68	104.13	106.35	106.54	106.96	105.56	105.46	105.42	105.52	105.74	104.88	106.21	107.69	103.95	106.78	106.1	104.04	106.36	105.62	105.51	106.18	104.02	106.82
104.56	105.31	103.18	105.78	104.22	106.4	105.61	102.28	103.5	107.71	107.03	105.86	106.15	104.93	105.79	104.2	105.53	104.55	104.69	107.45	106.73	104.54	107.01	105.64	103.34	108.29	106.04	106.11	105.72	102.97	104.73	104.68	105.98	104.93	107.4	105.65	105.29	108.14	102.8	106.23	104.42	102.17	107.9	104.33	105.99	106.15	105.92	104.24	106	106.88
105.79	102.88	104.31	105.49	104.68	107.09	106.51	106.03	106.48	107.03	105.17	105.71	104.53	106.14	106	106.08	102.47	105.9	105.7	104.09	106.93	102.88	105.9	104.16	104.22	103.23	106.05	105.57	104.44	106.73	103.93	104.72	107.69	105.84	106.71	107.04	105.78	105.29	105.8	105.15	105.56	105.96	106.35	103.49	105.42	104.92	108.7	107.18	105.21	104.36
103.99	106.29	105.43	106.01	107.16	106.9	107.51	106.57	104.95	107.02	104.65	105.64	103.27	105.24	106.13	105.08	106.95	104.25	104.7	108.02	106.82	106.28	107.74	107	106.73	107.46	104.77	106.35	106.34	105.66	106.79	106.14	106.64	105.35	106.67	104.66	106.87	104.45	107.09	104.09	107.64	106.73	106.04	105.96	105.18	105.46	107.3	105.9	105.26	105.31
111.31	112.43	112.06	110.03	110.06	113.21	110.83	110.17	110.26	110.8	110.4	111.02	109.84	108.2	111.76	115.34	111.77	112.35	110.78	109.94	111.19	109.08	111.28	112.03	113.83	110.55	112.32	110.08	113.5	110.76	109.53	111.85	109.84	112.08	111.34	112.49	110.59	110.55	111.11	112.87	109.59	111.4	109.84	111.17	112.39	110.29	112.5	110.91	111.31	110.95
100.74	98.619	99.185	99.248	98.082	99.374	97.747	97.948	101.93	99.64	98.095	99.011	100.87	98.329	99.303	100.01	97.099	99.281	99.927	99.741	100.14	99.936	98.603	98.327	101.48	99.707	101.2	100.22	100.03	100.75	99.518	98.381	100.04	100.62	97.999	100.33	100.75	98.901	99.821	100.2	100.29	100.66	99.764	99.047	97.068	99.23	99.063	99.363	99.579	97.226
111.79	110.74	111.95	112.09	109.86	110.24	112.91	110.87	110.29	110.03	112.19	112.79	110.93	112.05	111.71	110.72	113.53	111.26	111.65	112.08	109.28	110.3	111.19	110.34	110.82	111.87	113.71	114.73	111.12	113.83	112.73	112.08	111.2	112.64	110.85	113.56	111.77	112.03	109.63	109.38	111.65	112.35	110.27	111.24	111.68	111.22	112.11	111.19	111.37	111.75
100.47	100.76	100.67	100.88	101.09	100.17	99.336	100.32	99.713	99.79	99.798	100.56	102.85	98.022	99.03	100.48	99.139	101.04	99.362	99.544	99.724	101.24	101.89	101.24	102.24	100.49	100.02	99.518	102.27	101.22	100.92	101.61	101.57	99.017	100.89	98.401	99.714	99.02	98.403	101.19	101.99	98.429	102.95	99.48	99.212	100.83	98.932	99.323	98.066	99.871
108.12	108.08	107.16	104.51	104.76	105.88	105.97	106.22	107.48	107.83	106.62	106.13	106.92	106.06	105.05	105.08	104.16	106.93	105.85	104.06	106.38	103.53	107.73	107.07	105.4	106.27	104.08	107.89	107.95	104.76	104.46	105.57	106.55	106.91	106.24	104.7	106.89	107.04	107.08	105.03	107.31	105.55	104.72	106.53	107.64	106.74	108.74	104.59	107.15	106.24
98.23	99.105	102.14	98.948	98.888	99.717	98.721	98.482	99.617	101.37	100.42	99.974	100.42	101.4	98.894	100.38	102.33	97.863	100.3	97.164	102.29	100.41	100.51	101.51	100.55	101.38	101.68	98.016	98.667	98.508	100.68	99.518	98.882	99.13	101.2	100.37	97.798	99.47	101.89	101.14	100.11	97.08	99.941	100.21	99.684	97.876	96.589	99.725	102.59	99.283
117.1	118.12	115.46	118.14	118.76	117.35	117.57	117.09	117.13	119.84	117.01	118.06	118.31	116.89	116.8	117.17	117.84	118.63	118.37	115.82	117.47	114.78	118.53	116.86	118.24	118.34	118.59	116.03	115.44	117.97	118.77	118.55	118.42	118.45	117.08	117.88	118.57	118.13	117.15	118.58	115.86	117.05	115.49	118.18	118.07	116.4	117.58	118.01	119.06	119.08
104.42	105.84	103.85	105.4	104.96	103.77	105.19	105.93	104.89	103.06	104.33	105.47	104.32	105.69	105.1	107.87	106.34	104.11	102.21	105.02	102.49	103.46	103.31	103.96	105.78	106.28	104.14	108	106.67	106.13	106.3	105.19	104.89	104.66	103.94	103.26	105.06	105.98	105.6	104.15	103.01	104.59	102.7	106.73	108.01	104.61	104.36	106.93	104.84	105.53
110.33	110.67	109.84	109.7	111.44	112.12	109.66	111.79	110.53	111.32	109.47	109.88	110.92	108.86	109.74	110.23	111.15	108.75	110.13	108.99	109.42	111.32	109.82	109.6	112.39	108.58	107.95	111.45	110.89	109.23	108.22	111.81	108.29	109.67	109.18	111.15	111.23	110.18	109.8	109.55	108.93	109.34	109.92	109.52	109.23	109.42	109.75	111.57	108.27	109.02
106.98	107.17	104.98	104.98	105.96	106.45	107.12	106.87	104.89	107.07	106.62	107.42	107.74	107.15	105.37	103.11	106.56	106.96	106.69	105.05	105.56	105.23	104.84	108.4	106.66	104.15	104.35	106.89	106.99	107.27	106.43	106	107.42	106.58	103.34	107.67	104.38	106.26	107.12	107.51	103.05	106.37	106.82	105.61	105.38	105.38	105.84	105.13	108.1	107.49
104.06	105.45	104.52	105.07	104.46	105.74	103.4	104.7	102.55	104.07	103.07	106.21	105.56	104.02	103.58	104.29	106.72	105.68	104.57	106.26	105.02	102.37	104.21	104.44	105.21	103.53	106.9	103.92	107.36	102.45	104.12	103.55	103.48	104.55	106.75	104.53	103.65	106.18	105.74	104.62	105.46	104.07	104.89	104.6	106.04	103.46	104.58	104.22	106.57	103.96
105.7	107.62	107.63	107.56	105.21	105.64	107.77	106.22	106.5	106.26	109.38	105.8	105.62	107.45	104.56	107.79	104.95	106.97	104.89	106.04	106.57	106.88	105.3	104.06	105.99	105.09	105.65	106.4	108.77	107.77	105.61	105.9	104.38	107.55	104.64	106.69	106.34	107.42	106.75	107.75	104.87	105.52	104.31	104.53	106.89	106.77	108.38	107.01	106.76	107.21
101.44	97.382	100.38	101.52	99.979	99.131	100.11	99.85	102.33	99.09	100.64	102.58	99.786	101.22	101.09	98.413	100.39	99.435	99.385	98.961	98.986	100.34	99.022	98.74	99.066	100.25	99.105	100.21	101.05	100.14	99.526	99.823	98.857	101.25	99.386	96.363	100.14	98.132	98.932	100.43	100.97	101.95	99.634	100.23	100.92	100.84	99.233	100.91	99.896	98.954
113.93	112.17	111.96	111.23	110.26	112.81	112	111.14	111.41	113.07	111.93	112.31	111.41	114.71	112.96	110	111.17	112.21	112.84	111.35	113.17	112.04	111.86	112.45	112.75	112.19	113.43	111.64	113.12	110.86	112.15	112.53	110.73	111.45	111.24	110.15	112.8	112.37	112.19	113.13	113.55	112.29	112.67	112.65	110.74	113.95	112.83	112.26	111.36	111.85
109.35	112.2	111.45	111.61	110.86	110.59	107.32	110.95	111.2	109.77	112.29	109.1	110.52	111.54	109.82	110.25	111.85	112.14	112.64	110.69	110.22	109.87	111.04	111.99	111.2	109.21	108.47	109.48	108.69	111.4	111.02	110.7	111.23	111.23	108.61	110.76	110.69	109.9	111.33	109.61	108.11	110.03	109.02	111.42	110.88	111.56	108.54	109.5	112.02	110.99
111.11	111.76	112.7	113.12	112.79	112.95	113.01	111.58	112.51	112.46	109.35	112.38	113.01	113.84	112.87	111.11	111.03	111.31	112.33	113.94	113	112.88	114.02	109.84	111.09	113.87	108.49	111.26	110.82	113.3	112.04	112.14	111.26	110.29	112.65	109.6	111.32	112.06	114.89	112.79	113.02	112.57	113.28	112.26	110.85	110.25	111.61	112.51	111.83	113.44
109.94	109.55	110.94	110.86	108.59	111.67	109.7	109.17	109.87	112.82	111	108.01	107.25	108.82	110.81	110.15	107.69	110.32	109.36	109.21	109.31	108.93	110.03	110.62	108.06	109.74	107.37	112.08	110.48	110.81	110.58	110.87	106.65	110.61	109.78	109.32	109.48	111.16	110.42	109.57	108.05	108.83	110.8	110.73	110.64	105.88	111.12	110.18	110.84	109.12
114.53	120.67	116.39	117.51	115.92	118.62	117.49	117.64	116.97	117	117.34	117.78	116.05	119.62	118.05	118.05	118.12	117.37	116.53	116.76	118.13	116.97	118.23	115.38	117.58	118.4	120.29	118.56	115.69	115.96	118.37	118.3	116.48	118.51	114.63	117.4	119.21	117.54	116.57	118.47	117.05	116.61	117.84	118.19	118.55	118.54	118.46	115.75	114.87	116.86
104.4	105.96	105.93	103.63	103	101.9	103.25	105.32	105.18	103.36	102.21	103.8	104.16	105.21	104.44	104.24	105.19	108.04	101.74	107.42	106.42	102.77	104.72	104.75	106.46	105.74	105.34	102.1	102.92	106.58	106.41	104.52	103.09	104.72	105.12	104.03	101.46	106.21	104.22	103.89	103.95	103.65	103.65	107.34	104.46	104.94	104.85	102.29	104.29	101.73
105.86	105.33	104.26	108.64	106.43	107.51	106.32	106.59	106.79	107.08	107.49	106.92	105.81	108.49	105.25	104.95	105.03	108.42	106.61	107.33	106.39	106.28	105.85	108.36	109.48	106.91	103.55	105.77	103.58	103.77	107.27	106.1	106.94	105.89	106.25	108.72	105.59	107.92	105.7	104.83	105.89	106.76	107.29	106.4	106.75	104.26	105.05	106	104.89	107.65
99.044	99.367	99.925	102.9	98.256	100.98	99.834	101.13	97.762	99.402	98.052	100.46	99.909	97.689	98.695	99.278	100.92	97.418	100.08	99.953	100.48	102.54	100.01	100.22	101.31	99.174	101.09	97.444	100.8	98.98	97.834	100.01	99.959	98.779	99.947	99.846	100.55	99.208	98.81	100.61	99.892	100.99	99.02	101.84	97.97	100.34	100.25	100.98	100.31	100.8
104.84	106.93	105.18	107.81	107.5	106.67	106.81	106.01	105.43	107.32	108.68	106.24	103.59	106.56	107.13	104.06	107.52	106.58	105.84	104.35	106.82	106.85	108.15	103.78	104.97	105.69	106.24	106.47	106.22	106.86	107.27	105.45	104.64	107.66	106.6	105.55	108.55	103.69	107.67	104.63	104.99	107.27	105.52	105.21	104.98	106.43	107.72	103.69	108.6	109.34
104.53	105.95	104.09	103.48	103.8	102.74	106.83	102.72	105.18	103.25	105.43	104.85	105.54	102.27	105.4	105.87	105.21	103.28	103.44	103.18	104.77	103.44	104.46	103.27	105.99	105.11	104.29	105.1	100.94	104.29	104.29	105.3	105.54	102.5	106.06	103.92	106.59	104.16	103.22	105.03	105.65	102.88	105.19	104.54	104.49	103.72	104.75	104.42	107.35	104.51
112.03	114.11	110.01	112.64	111.86	113.53	111.68	113.47	112.31	112.56	112.95	111.28	112.38	112.13	111.43	111.19	113.91	111.77	113.24	112.86	114.82	112.83	111.92	114.79	115.03	114.42	114.54	112.31	114.19	112.78	112.27	111.81	114.37	112.75	114.58	111.29	114.03	113.75	109.23	112.78	114.54	115.22	111.26	113.65	112.03	113.85	114.14	113.32	112.59	110.92
105.7	105.39	108.52	105.37	105.13	106.57	106.02	106.73	105.58	105.77	106.06	106.45	108.19	108.76	107.47	107.28	105.95	109.24	106.23	106.12	106.17	105.64	106.77	104.64	104.82	107.74	106.91	106.88	108.47	105.68	106.07	106.56	106.19	106.38	107.76	110.63	106.15	106.97	106.6	106.05	105.19	106.17	106.84	105.29	106.69	103.97	105.2	106.25	105.33	105.07
100.96	101.8	101.11	98.742	100.03	99.597	101.58	100.89	98.466	99.891	100.43	98.93	100.09	101.21	100.6	101.73	97.398	98.969	99.811	100.7	100.4	99.841	100.63	99.978	99.128	104.16	98.636	99.907	102.11	99.94	100.81	99.878	101.1	100.61	99.784	101.63	103.6	100.41	101.49	101.1	99.623	98.61	104.41	99.484	99.51	100.28	98.754	100.09	100.18	98.546
109.89	108.49	110.94	112.2	112.1	111	112.59	112.84	111.04	112.22	112.36	113.08	110.45	111.78	112.17	112.18	113.66	111.8	111.37	111.28	110.06	110.12	111.36	108.34	113.01	114.59	111.7	114.13	112.42	111.95	111.82	112.04	114.74	112.37	112.28	110.08	112.46	109.85	111.71	111.76	113.17	112.04	113.73	111.38	110.08	112.12	112.71	112.88	111.24	112.14
105.16	104.95	103.92	103.58	105.89	104.56	102.68	101.82	103.13	102.7	103.63	104.06	103.98	104.88	103.88	102.08	102.56	101.51	105.49	103.2	105.58	105.29	101.36	103.91	102.37	102.58	103.67	103.93	104.21	103.77	104.53	104.47	103.65	105.82	104.32	105.25	105.36	105.28	105.02	105.05	105.16	103.28	105.68	104.09	106.66	103.28	103.34	102.9	106.53	105.52
104.79	105.51	105.1	105.74	105.95	106.71	106.02	105.74	105.35	104.42	107.46	108.71	106.68	103.41	104.52	106.75	108.12	105.46	106.76	104.11	107.48	105.78	105.83	106.42	107.09	105.34	106.12	105.65	104.3	104.85	105.11	107.79	107.15	108.09	105.82	106.65	108	105.47	105.6	105.13	104.64	106.07	104.02	102.91	105.49	106.58	106.03	103.82	106.38	104.6
110.04	110.92	108.33	108.99	110.49	108.52	110.58	110.03	108.72	110.3	110.85	109.39	111.13	108.08	111.8	111.48	109.96	112.04	110.45	107.94	111.64	111.35	110.59	110.31	110.37	109.34	111.83	108.99	109.48	111.48	108.99	110.76	111.72	108.77	108.68	110.32	110.62	111.53	109.53	110.64	110.41	107.83	110.58	107.98	109.37	111.1	111.03	109.81	110.3	109.32
105.03	106.8	107.87	105.81	108.17	106.83	106.84	108.61	104.09	106.56	104.16	104.99	104.59	106.04	105.14	105.46	106.37	106.54	104.98	105.39	105.59	103.93	106.17	107.13	104.73	105.81	106.25	107.24	104.52	106.4	106.54	104.06	107.08	104.79	104.9	106.08	104.35	108.25	105.37	103.69	106.98	107.89	106.21	105.44	105.28	105.15	106.57	106.05	105.53	105.83
111.28	112.85	109.93	114.78	110.81	110.5	109.98	112.33	111.54	113.5	112.2	111.69	112.28	111.06	111.2	112.22	113.36	112.25	109.82	111.33	111.95	108.51	112.25	112.15	111.96	111.32	111.94	111.69	113.35	113.49	111.94	110.42	112.99	113.81	111.63	111.93	110.65	113.24	112.43	112.16	110.25	111	111.02	111.76	111.62	113	111.45	112.54	110.87	112.88
109.98	110.02	110.48	111.37	109.6	109.96	108.25	111.08	110.74	112.67	112.58	109.17	108.2	110.29	109.12	111.46	109.59	109.85	111.34	111.43	110.38	108.81	110.73	110.6	109.84	111.12	110.31	111.03	110.39	111.65	110.76	111.38	111.02	108.98	109.7	111.26	111.03	110.71	108.64	110.42	108.01	109.56	111.1	110.4	113.62	110.5	109.99	110.26	110.42	110.34
103.8	107.3	103.36	105.13	104.24	106.08	107.04	105.65	105.76	105.79	104.73	103.59	103.77	105.12	105.89	104.15	105.96	103.09	106.19	105.77	105.57	104.39	103.73	105.47	104.34	104.46	104.47	105.01	105.53	105.92	104.56	104.71	103.64	106	104.6	108.09	107.62	106.66	103.99	105.25	103.05	106.22	105.92	103.92	106.26	107.38	107.44	105.24	106.29	106.22
110.03	111.75	112.04	112.79	110.84	111.86	110.73	109.12	112.07	111.53	110.97	111.33	111.13	110.64	114.15	112.31	113.52	113.14	112.02	111.65	112.01	111.68	110.96	111.99	115.13	109.68	108.93	111.67	110.96	114.99	111.87	112.49	111.85	111.54	109.59	112.59	109.17	111.93	110.61	112.2	111.79	109.35	111.35	111.78	113.12	110.96	110.79	111.32	112.31	110.45
103.04	104.64	104.86	103.61	105.71	104.53	103.55	105.45	101.12	102.81	105.04	104.82	103.44	104.19	104.8	105.35	102.09	102.96	104.28	104.04	103.5	103.99	103.89	104.6	104.83	104.26	104.19	103.13	104.69	104.54	105.26	103.07	103.12	105.32	104.7	104	106.09	105.97	104.89	105.58	106.29	106.82	105.68	103.45	103.08	104.49	103.34	105.08	105.19	106.87
103.35	105.21	103.64	102.61	103.73	105.31	105.84	104.42	103.33	102.74	102.76	105.06	104.38	104.71	103.38	103.3	104.2	104.46	104.16	104.93	105.03	103.75	104.03	103.22	104.16	105.82	103.38	105.16	104.49	105.88	103.55	102.88	104.09	103.85	103.57	105.35	103.11	104.72	104.57	103.77	105.31	105.33	102.87	105.83	106.15	103.33	103.81	102.9	106.23	104.44
104.67	106.1	104.26	104.45	105.59	104.84	108.57	107.65	105.93	103.83	103.93	105.72	106.48	106.97	105.15	105.62	106.47	107.2	107.23	106.48	108.05	106.22	104.98	108.75	103.69	107.23	107.47	106.04	103.3	105.01	103.39	105.98	103.38	106.78	105.24	104.74	105.42	106.81	105.81	107.76	103.77	103.19	106.49	104.74	104.66	104.99	105.03	107.18	105.13	106.85
105.87	105.94	109.12	106.34	105.04	107.5	106.94	107.39	107.96	105.76	107	107.53	108.57	107.95	104.83	107.51	105.8	106.75	109.16	108.13	106.99	103.73	104.43	109.05	106.53	107.07	106.61	109.31	107.37	108.36	106.2	107.79	106.26	107.95	109.43	104.85	106.61	109.95	105.87	107.08	106.47	109.01	105.22	107.68	106.82	107.69	107.35	107.84	106.86	107.81
104.2	107.99	106.12	104.56	102.89	107.19	106.7	108.22	106.52	105.06	105.38	105.69	104.37	106.97	104.93	105.51	105.81	105.02	106.07	105.15	108.11	105.68	104.77	107.9	103.98	104.71	107.16	107.37	106.74	107.66	103.96	104	106.55	105.87	104.64	106.24	108.05	106.36	104.82	106.99	104.67	108.26	104.4	105.19	107.3	104.31	105.6	107.2	106.65	107.87
103.78	107.67	103.55	105.92	106.84	106.41	107.31	107.82	105.59	104.23	105.01	104	106.68	103.2	107.2	107.01	107.03	103.63	104.25	105.76	104	104.28	106.27	105.75	105.76	106.83	106.57	105.31	105.9	105.37	108.41	106.22	105.77	106.98	105.59	104.52	106	104.54	107.31	106.38	104.19	105.05	103.73	106.13	105.48	105.08	106.5	105.78	106.42	105.44
113.3	111.6	110.25	110.44	110.51	111.75	109.97	110.48	111.59	110.37	111.47	110.2	112.44	111.37	110.66	110.85	111.75	112.48	113.88	110.41	112.57	110.46	110.54	111.68	112.51	113.57	109.82	112.31	111.13	111.37	111.59	110.24	110.98	113.18	108.95	112.36	112.3	109.26	111.42	109.69	108.59	110.07	111.4	111.87	112.45	108.59	110.11	109.1	110.17	110.98
117.82	118.47	118.48	118.37	115.02	115.59	117.27	119.37	116.32	118.04	118.97	116.67	119.77	118.54	116.51	120.04	117.64	116.45	118.07	116.45	115.05	117.01	117.65	116.19	116.83	118.87	113.73	118.11	118.95	114.64	114.63	118.81	117.72	117.9	117.3	118.25	116.92	117.25	120.94	116.18	116.82	117.85	118.77	119.55	117.7	116.69	116.04	120.1	119.42	117.99
107.56	105.94	107.27	107.9	107.22	106.36	106.54	108.39	107.63	107.08	105.37	109.26	107.21	107.06	108.92	107.56	107.16	109.22	106.34	104.53	105.51	108.85	106.63	105.82	104.56	108.24	109.08	108.58	109.19	105.9	106.53	104.28	106.65	108.78	106.76	109.69	107.88	109.14	106.34	105.4	107.97	107.52	108.25	107.92	105.95	105.54	106.48	109.45	107.27	106.08
109.05	105.36	105.43	107.36	108.79	108.36	104.9	103.99	105.28	107.39	106.9	106.98	104.99	106.12	107.59	106.54	103.28	105.83	105.47	106.89	106.3	105.53	104.69	108.47	106.52	105.84	103.41	106.17	107.42	105.74	103.59	107.15	106.73	105.09	107.68	105.99	107.61	106.71	107.72	108.97	105.49	109.36	103.97	104.95	105.19	106.34	105.95	105.35	106.88	106.34
104.26	105.53	105.33	104.06	104.73	106.58	106.87	105.73	106.16	104.64	104.52	104.42	106.3	107.04	104.9	104.01	105.81	104.23	105.81	106.07	106.59	106.62	104.38	103.02	106.68	105.67	104.34	105.98	106.36	104.81	104.62	105.44	106.64	105.8	106.23	103.86	106.68	107.31	103.88	105.88	104.52	104.36	105.69	105.93	107.69	107.84	106.56	106.26	106.33	104.9
106.48	104.57	107.14	105.85	105.25	105.53	106.55	105.45	106.52	106.5	105.9	104.33	106.89	104.58	105.17	105.4	107.57	105.54	107.09	107.45	105.4	107.19	105.91	104.55	107.61	105.71	107.26	107.37	103.62	104.65	107.24	106.52	107.4	106.12	105.98	105.2	106.36	105.63	106.75	105.65	105.06	104.65	105.99	105.59	106.25	106.54	107.06	103.67	106.43	108.63
102.17	101.97	102.06	101.28	100.45	99.643	100.89	100.39	99.159	100.01	101.46	100.26	98.786	100.77	99.737	98.58	98.852	101.27	101.94	101.23	99.6	101.35	99.892	100.26	99.526	101.87	99.976	101	100.62	102.74	101.14	101.35	99.183	101.62	99.478	100.53	99.654	101.05	99.882	100.03	100.19	101.04	99.574	102.39	100.71	99.189	97.337	101.1	100.48	99.915
112.44	112.47	114.33	110.56	113.38	113.25	111.23	114.41	113.18	110.95	112.56	109.46	114.57	114.59	112.56	112.36	113.28	113.5	112.55	113.97	112.29	112.1	113.6	114.87	110.1	110.27	112.1	111.79	110.95	112.85	112.3	112.86	113.04	111.34	113	112.51	111.71	111.39	111.85	113.1	115.09	112.02	112.84	110.23	112.82	114.59	114.08	114.94	110.16	110.87
112.46	113.03	109.57	111.84	112.56	114.47	113.04	111.52	115.19	111.79	114.95	113.98	110.47	111.93	112.04	112.82	113.8	113.29	112.7	112.53	112.31	111.72	112.14	114.18	114.73	114.26	109.52	112.43	113.99	113.02	111.31	114.76	114.6	111.48	113.83	113.26	111.5	114.65	112.31	114.31	112.8	112.59	114.4	116.61	110.85	114.17	112.4	113.33	110.39	110.79
106.05	106.4	108.19	105.4	106.21	106.16	105.61	103.56	107.17	108.83	107.13	105.89	106.56	103.34	106.08	106.21	106.18	107.83	106.62	107.86	105.77	106.07	106.71	107.2	105.81	105.16	108.29	107	104.24	105.6	107.43	107.69	108.29	108.09	106	107.72	107.87	107.01	106.21	104.93	107.41	104.55	106.44	104.96	106.1	105.65	108.43	106.81	108.02	107.28
113.83	114.33	110.67	110.01	110.86	112.22	110.95	111.19	114.05	111.98	112.2	111.57	111.23	112.39	114.56	110.38	113.85	112.48	108.51	113.03	112.32	113.88	112.45	111.7	111.75	111.64	113.79	110.21	112.83	112.97	110.49	112.52	112.66	111.82	113.35	111.79	110.23	113.79	112.98	110.79	115.58	114.29	113.02	112.6	110.52	112.44	113.99	112.17	112.29	114.51
112.62	110.55	110.91	111.35	110.84	110.12	110.32	112.58	112.56	109.93	111.92	111.23	109.95	112.01	110.93	110	108.73	109.44	114.2	110.87	109.5	114.44	112.1	114.2	110.79	111.99	110.46	112.49	111.22	109.81	108.7	111.1	113.32	111.67	109.26	108.81	111.34	109.55	109.37	110.08	112.63	109.31	111.28	110.59	110.27	112.6	112.36	111.92	111.13	110.95
98.712	99.028	100.47	99.748	101.13	96.647	99.02	101.55	99.083	100.89	99.996	99.705	98.693	100.24	101.06	99.443	97.661	100.99	99.539	99.994	100.47	99.377	99.42	101.63	101.36	98.627	96.979	99.103	101.18	98.264	98.294	101.37	100.9	100.22	98.053	101.12	101.41	101.68	99.206	98.156	99.215	100.12	99.44	100.29	100.1	98.57	100.8	99.01	98.157	100.72
104.62	105.9	105.81	105.54	106.19	105.46	104.45	106.6	104.05	105.32	101.67	106.45	105.39	105.46	104.11	105.51	105.12	105.56	108.52	106.5	103.67	105.13	108.04	105.58	107.07	104.88	106.63	107.82	104.71	106.69	105.01	104.22	104.87	107.01	104.61	105.65	105.84	104.55	104.97	105.91	105.34	105.64	107.65	105.3	105.36	105.9	104.89	104.47	104.1	104.38
103.19	98.981	102.41	101.84	101.92	99.819	100.58	98.826	102.21	101.83	100.4	101.95	101.84	101.05	98.913	101.32	99.97	101.31	98.649	100.59	101.8	101.14	100.74	100.78	99.564	100.7	102.04	101.19	100.67	98.378	98.572	100.31	100.23	100.6	102.46	100.06	99.892	101.6	101.53	101.57	101.53	101.32	100.59	100.8	103.16	104.11	103.66	99.887	101.65	104.7
97.911	100.84	100.13	101.54	100.52	101.49	99.229	98.141	102.97	100.42	99.548	101.53	100.9	99.331	98.427	100.84	98.798	99.328	99.239	99.924	99.905	97.294	99.092	99.686	102.22	99.967	99.43	100.99	98.729	101.49	100.8	99.837	99.698	97.391	100.24	100.37	101.31	102.25	99.797	100.03	100	98.267	101.02	101.16	98.561	99.709	101.47	100.1	98.843	99.329
111.69	111.24	110.65	114.33	110.7	110.87	112.62	111.2	111.19	109.71	111.25	112.35	110.71	110.55	112.22	110.19	110.7	110.15	111.7	111.49	107.51	112.84	111.51	111.34	112.47	112.31	111.48	111.91	110.26	112.24	111.68	112.21	112.24	112.51	109.91	110.68	113.08	110.58	112.96	111.03	111.01	113.05	112.64	110.6	111.98	110.49	110.38	111.36	110.8	110.38
102.02	100.96	100.55	100.17	99.408	98.2	100.51	99.634	99.919	101.36	100.16	99.372	98.383	98.517	100.62	99.805	100.55	98.86	98.098	102.83	101.17	101.27	100.18	99.183	100.11	101.51	101.65	100.33	100.62	100.49	103.12	101.33	100.81	100.19	102.83	97.626	102.7	102.01	100.53	99.1	101.18	99.695	101.83	101.37	101.11	100.76	100.02	101.91	98.55	102.24
103.09	105.06	103.43	105.98	104.68	107.22	107.39	103.94	105.49	102.4	102.64	104.58	105.67	103.62	106.44	106.43	104.59	104.64	105.2	103.07	104.77	105.54	105.12	105.23	104.15	106.56	103.35	107.43	104.49	104.58	105.29	104.46	105.07	105.89	103.76	105.65	102.91	103.66	102.53	102.8	104.2	105.49	103.22	105.54	104.99	106.26	103.4	104.04	103.22	104.71
109.85	108.42	112.63	111	114.42	110.82	111.56	109.49	110.47	111.03	110.41	112.02	111.17	113.38	111.6	111.39	111.4	111.29	112.78	111.61	112.03	111.08	111.76	110.15	109.67	110.6	108.8	111.68	110.3	109.68	112.08	109.73	111.6	113.08	112.35	112.13	112.23	108.9	110.06	110.89	111.01	110.77	108.12	111.01	112.31	112.14	110.15	110.09	110.34	110.79
100.42	101.91	99.361	100.14	97.386	99.241	101.37	96.848	99.385	102.09	100.65	102.3	99.466	100.87	97.214	100.37	99.157	99.494	100.81	99.756	97.261	98.542	100.77	99.48	98.547	100.69	102.8	97.471	101.38	98.131	98.731	98.57	99.507	100.35	98.813	97.979	102.26	99.481	99.732	100.27	98.41	97.989	98.905	97.185	99.052	97.623	101.04	100.17	99.229	100.62
98.929	101.54	100.11	100.15	101.75	99.794	101.22	101.39	100.61	99.182	99.078	101.53	100.17	97.225	98.89	100.9	100.21	98.12	99.668	98.885	98.791	98.7	102.69	98.636	99.997	99.552	99.549	100.74	100.06	102.57	99.278	97.641	100.16	99.351	99.784	101.48	99.278	102.27	101.79	100.71	100.37	99.712	99.157	100.47	99.099	100.03	100.09	101.65	98.917	98.539
99.522	99.654	99.794	101.79	101.96	99.944	102.26	99.636	98.517	100.38	100.8	101.08	97.292	100.9	99.41	101.92	100.71	99.196	101.01	98.687	101.54	101.56	100.99	99.87	101.47	99.863	99.835	98.475	100.18	100.46	101.14	100.28	101.77	102.09	102.87	100.22	98.387	100.79	99.606	101.33	100.07	100.27	99.211	99.39	98.39	99.92	97.936	100.52	98.987	99.069
99.9	100.04	99.45	100.03	99.523	101.39	99.485	99.115	98.212	99.518	98.091	101.22	99.399	100.77	99.606	99.596	101.43	100.93	102.62	99.651	103.06	100.45	98.473	98.617	100.99	99.713	98.509	98.643	101.23	99.774	101.16	100.4	98.359	99.79	99.052	99.438	99.49	100.4	101.67	98.792	101.82	100.05	97.986	98.741	101.23	99.825	101.55	99.183	101.04	99.802
103.46	104.42	106.54	106.04	105.03	105.33	107.43	107.13	104.59	103.97	106.51	105.05	107.57	105.48	106.44	109.1	107.59	103.89	105.8	106.55	105.77	106	103.69	105.85	105.62	105.6	104.76	105.41	103.8	106.84	104.44	104.72	104.2	105.16	104.26	105.85	104.76	104.39	105.65	104.22	105.27	106.25	105.65	107.42	105.21	106.16	106.37	105.45	104.84	105.3
108.52	111.78	109.4	111.9	111.15	110.52	113.54	112.99	112.86	110.3	111.94	112.06	110.6	111.14	109.81	111.22	111.73	112.58	111.84	111.66	110.34	109.78	110.44	110.23	112.52	109.97	112.99	111.45	110.2	113.3	112.09	112.41	111.77	113.03	108.85	110.22	109.91	112.54	112.6	110.79	110.32	110.98	107.66	112.03	110.65	111.43	111.29	111.76	108.85	108.89
111.94	111.73	111.73	112.82	112.88	110.02	112.91	109.82	111.16	111.52	113.49	111.33	112.03	112.31	112.61	111.08	114.2	114.84	112.41	110.44	110.6	111.28	112.43	112.7	113.5	113.19	113.25	110.65	110.43	111.21	111.91	111.87	112.71	108.88	111.42	109.88	112.35	113.68	112.11	113.87	111.35	112.83	112.96	113.02	111.88	111.49	109.61	114	111.65	112.87
99.89	102.62	101.67	100.78	100.78	100.01	98.702	100.83	98.323	99.734	96.879	98.941	100.52	100.5	99.457	102.54	99.774	98.822	99.378	100.06	100.71	99.196	97.568	102.95	102.17	100.48	100.54	99.003	100.16	100.66	100.25	98.508	98.993	102.37	99.182	100.57	99.508	100.07	100.48	99.749	101.58	99.789	100.13	100.28	98.963	101.1	98.338	98.92	98.337	98.155
104.91	103.6	105.39	105.3	104.19	103.53	103.22	106.27	105.89	102.9	104.04	103.33	103.51	104.67	103.69	104.28	102.2	103.1	102.68	105.54	104.36	104.21	107.09	104.4	103.28	104.44	105.06	104.08	103.23	103.09	104.21	105.15	104.56	104.85	101.66	103.34	105.32	102	104.2	102.77	103.05	104.21	104.17	104.5	104.62	104.83	104.72	104.31	102.93	103.92
101.76	104.73	102.41	103.18	104.79	104.33	105.41	102.47	103.25	104.79	104.91	103.2	104.76	104.34	103.03	105.21	103.51	104.15	103.28	103.68	103.76	104.33	103.68	103.62	104.01	103.24	102.28	103.07	104.25	102.12	103.53	104.19	103.72	103.95	105.54	106.09	107.03	105.37	105.3	105.64	105.02	106.39	102.67	104.45	102.45	105.44	106.27	104.87	106.43	102.76
111.75	110.68	112.14	111.44	108.13	110.58	111.13	111.91	109.56	113.15	111.04	112.27	109.87	110.02	110.51	110.63	110.35	109.11	111.68	112.1	111	108.06	109.44	107.67	111.33	110.82	110.97	111.13	110.03	109.75	110.69	110.07	111.37	108.76	111.72	108.49	113.43	111.75	111.25	111.46	110.64	109.76	110.74	109.7	112.42	109.43	110.02	110.97	109.6	109.56
112.67	111	112.37	114.47	114.33	111.57	112.81	111.84	111.99	111	112.4	112.58	111.69	111.66	111.81	114.72	113.64	112.97	115.55	112.73	114	112.95	111.49	113.13	112.34	113.83	113.49	110.75	112.66	112.9	113.77	114.13	115.05	112.68	113.51	111.74	113.42	112.83	111.59	110.58	113.15	110.9	112.91	113.8	110.8	112.17	113.14	111.54	114.53	114.47
106.5	105.42	106.72	106.72	105.45	104.55	108.45	103.95	107.37	105.14	106.69	106.49	106.45	105.63	105.94	104.31	105.87	107.56	106.47	104.6	106.3	107.64	105.73	106.44	105.75	106.94	104.53	106.64	105.59	107.64	106.75	106.68	106.91	107.04	105.5	106.79	108.2	106.36	104.44	107.41	105.55	107.44	104.65	105.64	104.62	103.78	105.83	108.36	104.36	103.77
105.73	106.18	106.74	105.91	106.76	105.4	108.01	106.83	109.85	106.23	107.88	108.11	107.19	107.33	106.8	107.01	108.45	107.23	108.13	107.3	107.9	106.65	106.1	106.32	109.61	109.81	108.6	107.16	107.19	105.53	106.62	107.65	108.28	106.71	107.88	107.37	107.93	110.27	109.15	103.51	106.84	108.09	107.93	107.33	108.3	105.91	108.39	108.09	105.3	105.86
110.57	110.54	110.69	110.79	114.59	111.09	112.78	110.43	112.11	113	109.38	110.53	113.38	112.82	112.71	110.95	110.57	112.52	112.25	110.84	112.1	112.82	112.17	115.45	108.36	109.69	113.08	113.03	110.32	110.11	111.56	113.92	110.07	110.79	110.46	110.42	111.08	110.66	112.19	112.29	110.74	112.49	110.66	112.12	112.77	112.4	110.28	112.29	113.07	110.73
99.786	100.16	101.84	99.573	100.23	100.12	100.2	99.775	99.676	100.09	100.53	98.097	99.007	98.093	98.995	99.485	98.135	100.89	100.36	99.297	100.9	102.62	98.097	99.71	98.573	100.17	99.35	100.64	99.332	98.495	99.011	100.86	100.6	100.65	102.09	98.82	97.611	98.37	100.86	100.44	99.296	98.454	101.25	102.11	100.68	99.788	98.666	100.34	99.555	98.604
106.86	104.62	107.3	106	107.21	107.22	105.9	106.97	107.09	105.14	106.21	104.75	104.38	103.93	108.92	107.39	103.24	107.71	106.43	106.9	105.86	106.14	106.45	107.67	105.24	104.18	106.12	107.86	106.28	105.91	104.98	106.54	105.87	106.69	107.85	105.24	107.97	107.99	103.64	106.03	106.56	106	106.5	106.79	106.51	106.13	106.46	105.27	105.55	104.5
106.53	107.66	108.29	106.88	104.44	105.97	106.98	107.15	105.96	106.23	105.87	105.84	107.35	106.61	104.79	106.43	109.17	106.05	106.39	103.62	104.65	103.64	108.19	106.04	104.88	105.76	106.53	106.53	106.9	108.84	107.94	107.11	108.19	106.49	105.64	107.09	105.71	104.86	104.9	105.22	106.28	105.69	108.5	108.35	103.64	104.68	108.93	106.4	105.65	105.79
104.73	106.8	101.41	104.94	105.67	107.34	104.25	105.17	107.17	106.39	105.41	106.33	105.49	107.14	104.65	104	104.38	103.58	103.97	103.76	102.33	104.44	103.52	107.2	107.09	103.9	107.54	106.24	105.48	103.52	105.07	106.12	104.35	105.33	103.8	105.61	104.66	104.96	105.13	105.62	106.68	104.28	104.02	102.74	105.51	104.23	105.5	104.58	104.17	104.32
113.04	112.68	111.17	113.27	109.77	114.36	112.99	111.4	109.72	113.35	113.87	112.7	110.49	111.24	113.75	110.31	113.19	111.81	111.27	110.12	112.33	111.61	111.31	111.56	110.02	111.42	110.98	112.78	113.23	111.75	112.42	110.65	111.66	111.36	110.43	114.19	112.86	111.68	113.33	113.43	112.03	113	111.75	110.95	113.25	113.77	111.8	110.59	112.33	112.66
106.75	105.47	105.1	104.53	105.62	106.29	105.57	106.24	105.84	104.06	105.61	106.06	104.83	105.86	106.78	103.51	105.52	104.48	104.65	105.62	106.84	104.25	103.32	107.83	104.42	107.67	104.62	104.73	103.08	105.29	106.98	105.21	104.25	103.28	107.23	105.47	105	107.63	105.98	105.93	105.11	103.41	105.94	106.04	105.08	104.96	106.86	106.87	104.24	107.38
109.24	111.78	108.53	111.99	107.45	109.26	111.1	109.93	110.66	110.19	109.14	109.12	109.63	109.75	110.4	109.34	109.26	111.28	111.33	108.87	109.94	108.96	110.65	110.29	109.82	109.89	110.81	110	111.17	111.3	108.69	110.09	107.81	109.7	110.15	108.66	108.8	108.09	108.74	108.01	108.92	110.59	111.25	108.88	110.49	108.07	111.94	108.44	108.3	112.71
106.02	104.93	104.43	103.72	107.54	103.2	103.88	104.59	106.76	106.75	103.55	106.31	109.57	104.79	102	106.07	105.1	105.45	106.27	104.18	104.62	104.68	104.71	104.24	104.01	106.11	106.53	106.59	106.09	106.6	105.05	102.52	104.1	104.2	104.21	107.33	103.98	108.87	105.18	107.91	106.51	104.16	106.09	107.63	104.82	103.75	105.67	107.46	106.36	108.39
105.84	104.01	104.32	104.55	102.23	104.85	107.66	102.97	105.2	104.57	104.09	104.6	106.59	107.19	105.93	106.4	105.62	108.72	105.64	105.55	108.11	105.4	107.01	104.98	107.62	104.21	103.44	105.68	104.79	108.48	107.18	104.26	107.35	106.15	104.52	104.28	109.04	104.56	107.09	106.35	107.76	107.32	106.93	107.18	105.45	107.47	104.79	106.63	104.35	105.79
105.54	107.3	107.52	105.76	105.68	107.01	106.89	104.87	108.17	106.44	105.81	105.56	105.43	105.19	104.98	107.57	107.93	107.03	106.69	107.15	108.05	106.05	105.9	104.76	105.51	105.57	106.52	105.45	105.39	106.08	104.57	104.56	105.6	107.06	103.63	109.21	107.4	103.96	105.61	106.34	105.84	106.54	105.29	104.94	104.68	106.07	107.56	107.06	103.82	104.98
98.817	100.74	99.632	99.599	99.351	100.4	100.74	101.22	98.844	101.74	100.1	100.02	98.939	98.6	98.489	97.579	100.74	101.51	99.35	98.813	98.589	98.739	100.51	99.341	100.52	99.436	100.73	99.741	99.845	100.33	99.935	98.118	99.716	99.295	99.655	101.21	100.8	100.85	100.25	101.02	98.784	99.667	98.914	99.62	101.26	99.657	99.359	98.29	100.6	98.873
99.887	101.34	100.39	99.811	100.53	98.024	101.02	98.946	100.48	101.2	100.89	100.37	98.475	99.446	98.429	99.363	99.365	99.585	100.15	99.085	100.19	100.49	99.463	100.92	100.71	99.559	99.487	100.25	99.383	100.3	99.225	97.892	104.53	99.685	99.438	97.276	102.08	101.04	99.8	98.645	99.119	102.94	101.57	100.37	101.24	99.528	97.941	97.736	100.36	102.43
111.17	111.66	115.14	112.73	111.52	110.51	113.87	112.71	111.61	110.76	113.9	111.47	114.38	112.79	112	111.75	111.5	111.83	113.02	109.57	111.51	112.7	112.34	112.34	111.99	112.82	110.75	110.05	111.19	110.31	112.23	110.77	112.24	112.64	111.37	110.16	111.98	112.91	112.12	110.2	111.24	113.06	111.28	112.15	112.63	115.25	109.89	111.71	113.21	113.04
102.12	99.971	101.92	97.708	100.08	101.79	100.3	100.98	101.88	99.071	98.849	99.633	98.944	102.93	100.4	100.14	99.664	100.97	100.18	99.998	100.19	99.706	99.448	100.48	98.225	96.972	99.242	99.871	99.699	99.439	98.544	101.46	100.24	101.45	98.949	101.9	101.08	98.494	99.598	101.89	99.695	98.787	99.587	100.6	99.7	101.36	98.649	100.75	101.7	98.372
105.61	106.86	105.56	105.06	104.21	103.13	106.31	106.38	104.86	107.18	104.22	106.08	105.39	105.78	105.44	104.27	107.01	104.23	104.96	104.93	105.08	105.07	103.97	105.57	105.9	104.79	105.35	105.41	104.17	103.74	105.74	103.85	106.79	103.18	105.73	105.84	106.35	105.2	106.07	105.74	103.9	106.18	104.72	107.16	106.14	104.27	105.6	105.24	106.34	103.85
113.78	111.4	113.49	113.31	112.14	108.46	110.99	113.11	112.82	113.95	112.57	111.58	111.91	111.41	111.81	110.73	111.18	114.68	111.94	113.03	112.04	112.09	111.82	112.23	110.82	111.69	114.57	114.33	111.33	112.18	110.81	111.89	111.42	110.06	111.47	111.82	113.52	110.62	111.81	110.96	114.55	111.84	111.04	112.82	111.93	110.13	113.68	111.86	111.26	111.46
104.17	107.17	105.06	105.63	105.19	105.66	104.95	105.41	105.29	104.67	103.27	105.24	104.32	105.36	104.86	105.82	103.84	103.07	103.76	105.28	101.47	105.39	106.92	104.07	104.71	106.41	105.92	104.98	103.61	103.49	106.51	105.55	105.22	105.95	103.99	104.27	103.76	104.54	106.97	103.77	104.78	102.38	103.22	103.09	103.58	105.52	104.44	103.79	106.18	104.58
107.61	106.77	106.22	105.44	107.1	108.06	108.16	105.27	107	106.51	107	106.53	110.07	109.12	107.3	107.08	106.99	104.29	107.75	104.28	106.9	105.81	105.8	106.74	107.22	105.87	108.46	104.47	109.2	108.37	107.77	107.11	105.28	105.8	106.35	106.81	108.96	105.99	107.6	106.63	109.19	104.45	108.18	105.53	105.86	105.41	108.4	104.08	108.17	105.99
110.42	111.04	110.54	108.88	110.48	114.26	109.81	111.96	111.12	111.42	112.26	114.49	110.55	110.21	110.91	111.12	111.75	108.2	112.56	113	111.46	111.22	110.4	111.93	110.93	111.94	112.4	112.65	110.97	110.73	111.22	109.73	111.61	109.47	109.88	110.39	110.82	110.87	111.9	111.4	108.36	112.18	111.97	110.37	111.27	112.73	109.58	112.08	113.13	111.01
103.38	104.59	107.08	105.8	106.59	108.29	106.52	107.89	107.14	105.39	104.91	107.47	106.1	105.55	105.4	107.06	105.61	106.22	107.7	107.69	105.51	107.22	105.51	104.14	107.79	108.11	107.11	109.13	107.02	106.05	105.36	106.14	108.22	107.01	104.78	106.35	107.21	105.99	106.73	105.95	104.72	107.57	107.73	104.82	106.52	105.69	104.01	106.07	106.14	107.19
106.67	107.96	106.12	105.96	104.77	105.84	104.18	104.26	106.72	106.18	105.29	104.9	106.87	106.97	106.81	107.6	106.7	105.1	105.66	104.6	108.18	104.83	106.46	105.25	103.69	104.94	106.48	105.88	104.44	107.13	105.03	105.14	104.66	106.26	105.96	108.24	106.75	105.62	105.3	107.14	105.73	103.99	106.91	105.05	104.88	104.3	107.53	105.69	104.25	105.61
100.61	99.744	99.001	98.736	100.72	98.116	101.58	99.902	100.68	100.09	99.35	99.832	99.576	98.793	99.678	102.63	101.55	102.08	99.733	99.521	100.31	100.16	99.668	99.02	99.728	98.871	99.697	100.96	100.27	98.023	96.954	99.943	99.138	99.751	97.852	102.61	100.65	100.5	102.21	98.565	100.37	102.62	99.159	100.71	99.743	97.666	100.32	97.902	99.003	100.36
103.93	105.06	106.94	108.3	107.72	106.18	109.03	108.06	108.98	105.93	104.28	106.5	107.08	105.37	106.81	106.28	107.28	104.81	105.37	106.06	107.72	106.22	106.21	105.4	102.88	106.48	104.79	105.79	105.98	105.15	107.07	106.08	106.82	104.8	106.42	106.37	104.64	106.46	105.58	106.08	107.03	106.11	106.97	106.72	106.05	104.3	107	104.88	105.93	108.21
114.66	110.48	112.38	111.28	114.92	112.67	111.4	110.82	113.6	111.36	109.9	110.24	112.71	110.27	110.85	110.15	112.56	110.29	113.59	111.34	111.14	114.97	112.44	111.67	112.86	112.28	112.6	110.24	112.05	111.96	113.36	112.9	112.81	114.76	110.08	113.58	112.54	113.16	113.99	114.87	112.75	112.49	112.81	113.23	109.58	111.8	114.54	110.88	108.66	111.93
106.67	107.13	104.94	104.13	105.96	107.72	105.18	103.2	106.51	106.07	105.35	106.87	106.35	107.03	104.78	105.34	106.71	106.66	104.76	107.37	104.82	104.28	104.92	105.29	105.87	106.79	103.73	105.44	105.15	106.09	106.01	102.92	102.31	104.7	105.96	106.68	104.18	105.95	107.06	104.3	107.79	108.23	101.99	107.1	103.83	106.93	103.88	105.37	106.26	104.8
104.82	105.14	104.15	106.64	105.34	105.03	105.6	106.49	103.69	103.53	106.26	104.91	104.27	105.86	106.05	106.93	103.21	106.91	105.82	105.2	105.43	102.1	107.14	106.76	105.03	104.51	105.49	104.48	106.89	105.87	104.51	106.79	107.16	106.94	106.02	105.68	102.58	104.49	107.28	105.69	106.26	106.17	104.6	106.96	107.26	104.87	106.56	105.03	105.98	103.37
116.34	116.39	118.72	114.36	118.26	117.22	114.86	115.07	116.07	116.35	115.85	116.68	116.03	116.88	115.39	117.72	114.65	117.86	114.91	116.94	115.4	116.7	117.8	117.72	115.65	115	116.49	114	114.47	117.34	117.4	115.91	115.97	114.18	116.79	117.9	117.41	116.05	117.6	115.61	117.02	117.5	117.99	115.2	115.52	115.97	115.41	117.54	114.32	117.3
101.42	100.74	98.813	99.237	98.272	99.944	101.31	98.242	99	97.297	99.415	99.616	100.52	100.66	98.877	100.83	100.68	100.65	101.15	100.5	100.74	100.49	101.05	98.753	99.464	102.3	101.6	100.62	100.7	99.515	102.89	98.381	100.78	99.99	99.558	101.14	100.7	100.54	99.799	100.3	99.131	100.22	99.97	99.494	98.323	99.744	98.653	97.071	99.818	99.334
105.15	104.42	103.18	105.11	104.83	102.08	104.58	105.68	105.2	104.02	104.58	103.44	101.42	105.28	105.82	104.26	104.75	104.05	102.07	103.71	105.45	102.88	103.3	105.37	105.35	103.73	103.48	103.84	103.79	104.78	103.35	105.31	105.31	104.87	101.05	104.25	104.68	100.33	106.15	106.02	103.12	102.73	102.89	105.61	103.67	106.13	104.36	104.23	103.4	103.55
102.71	98.192	101.86	100.73	100.56	101.65	100.44	101.12	101.95	100.95	99.589	100.18	99.275	101.19	99.797	100.11	100.33	101.86	100.52	100.24	102.29	100.09	100.73	99.934	102.7	100.48	100.53	97.645	100.98	101.39	102.34	102.09	101.52	101.17	96.998	99.964	102.82	99.329	99.933	99.49	99.329	101.21	100.68	100.57	99.403	99.575	99.667	100.67	102.24	102.07
104.25	105.61	105.25	106.45	104.17	106.03	106.33	105.69	104.41	105.59	104.06	105.42	106.81	104.74	105.73	104.24	104.77	106.86	104.61	104.09	103.39	104.68	105.92	105.64	104.13	107	106.46	105.41	104.99	104.46	106.77	108.47	103.76	106.96	105.79	106.84	104.64	105.64	106.22	104.44	106.51	105.76	104.31	102.26	105.72	108.06	105.6	105.24	105.27	105.83
106.02	103.97	103.88	105.14	106.11	104.81	102.88	105.13	104.76	104.33	103.9	104.72	106.13	105.51	106.55	103.16	105.97	104.51	105.99	105.02	104.49	105.96	106.71	105.72	106.32	103.5	107.14	103.53	108.9	105.92	105.73	104.28	104.07	102.54	104.55	105.32	105.16	105.23	102.21	103.23	105.79	105.37	104.12	106.74	105.13	103.76	106.15	106.12	104.06	105.2
107.14	105.78	106.63	107.26	106.31	106.66	105.24	105.3	106.18	106.52	104.03	106.64	105.29	107.97	105.49	107.72	103.82	107.68	103.94	106	106.94	107.47	104.51	108.19	105.31	107.09	105.6	107.23	107.51	106.96	105.69	105.19	105.5	106.5	106.73	107.21	106.54	108.26	105.5	108	104.11	104.83	104.63	105.91	106.46	106.37	105.84	108.42	105.82	106.67
110.02	109.3	111.97	108.69	109.56	110.01	108.41	111.18	109.26	108.33	111.29	110.42	108.38	110.98	110.39	110.26	109.35	108.53	111.01	110.39	109.59	109.68	108.88	107.03	109.68	108.93	109.6	109.15	108.43	111.13	109.13	110.73	109.38	107.43	107.44	108.61	111.57	109.23	111.06	109.77	109.13	108.29	109.96	109.27	108.86	108.5	109.83	107.64	110.07	109.99
103.38	107.51	106.16	106.31	106.34	104.63	106.22	107.38	107.4	107.57	106.41	104.95	104.53	104.5	106.77	104.39	104.18	105.06	106.25	106.69	106.38	107.42	105.32	106.98	101.87	103.92	104.7	104.6	104.71	107.47	105.02	105.05	106.13	104.7	104.48	105.49	106.37	105.88	105.77	104	105.52	105.69	104.9	107.09	104.68	106.88	103.56	106.85	106.15	106.89
106.73	105.35	105.81	106.29	107.32	105.91	106.75	107.06	105.52	106.46	109.11	106.66	106.24	104.48	106.44	106.09	107.75	104.16	107.07	106.81	108.34	106.5	106.52	108.31	106.59	107.95	108.72	105.05	106.51	107.95	105.49	105.83	105.84	106.57	106.61	107.38	106.16	108.19	106.73	107.68	105.64	107.76	106.92	108.51	108.07	105.9	106.92	107.47	106.53	106.48
106.33	105.71	107.96	106	105.12	104.5	106.19	105.49	106.18	105.4	104.54	105.35	104.78	107.07	103.82	104.03	104.85	105.1	105.76	105.26	104.6	104.65	106.56	103.48	104.85	105	103.97	106.18	104.82	104.93	105.3	105.68	104.34	104.15	105.5	105.62	104.85	105.32	104.22	105.44	103.91	104.96	105.35	104.54	105.54	104.83	108.42	106.53	105.3	105.42
102.82	103.56	107.12	103.71	104.98	105.22	106	107.85	106.23	106.7	105.1	104.3	105.71	105.8	104.84	107.47	106.72	105.91	106.84	106.46	104.15	107.63	105.33	106.53	108.48	104.96	107.48	104.38	104.68	105.28	106.77	105.23	103.65	102.86	105.67	106.02	106.14	105.98	104.74	104.54	106.63	103.65	105.87	104.46	105.89	105.12	105.81	104.24	104.83	104.24
100.12	99.295	98.452	101.89	99.062	102.16	99.423	100.87	99.426	101.08	101.15	99.874	101.62	101	99.429	102.15	99.474	99.551	100.85	99.114	102.69	99.348	100.13	101.71	99.178	100.28	101.91	100.7	100.71	102.05	100.03	101.3	99.579	98.07	102.31	99.446	102.93	103.08	99.796	99.544	101.62	101.69	100	99.825	100.1	101.64	100.42	100.01	101.94	100.15
111.52	112.58	112.25	110.43	110.02	112.37	110.88	109.82	109.58	112.99	111.25	114.78	112.44	111.51	109.29	109.78	111.23	113.17	111.2	111.65	111.15	112.33	110.73	109.32	110.75	111.54	111.09	110.39	112.25	112.38	107.36	112.91	108.59	112.77	110.61	110.95	110.11	110.92	110.82	109.58	111.76	110.92	110.46	111.44	110.5	110.92	111.99	111.07	112.98	111.45
105.79	105.65	106.96	105.26	107.24	106.07	108.49	106.38	108.38	108.21	105.01	105.57	104.69	106.89	105.43	106.79	106.47	104.31	107.74	105.88	106.31	107.39	107.86	107.29	105.43	105.34	107.38	108	106.22	108.33	105.8	105.35	105.26	106.26	106.89	108.38	106.65	106.08	107.12	105.93	106.14	103.85	104.11	107.87	104.34	106.1	106.12	105.65	106.36	106.6
99.856	99.463	98.658	100.78	99.998	99.751	98.213	98.403	98.892	101.1	101.03	99.775	100.54	99.902	97.693	100.46	98.77	97.318	100.06	100.62	100.02	98.369	98.758	100.58	98.412	99.971	100.98	101.57	99.323	99.233	102.33	98.712	98.756	99.638	98.544	99.113	99.349	99.388	100.87	102.22	97.882	101.26	99.727	99.285	98.463	99.54	99.104	100.91	102.03	99.789
103.11	102.6	101.45	101.21	99.707	100.11	98.763	100.93	101.79	101.11	97.854	99.747	100.69	98.454	100.78	99.878	101.42	100.37	99.636	98.278	99.207	97.887	100.95	99.698	100.4	99.252	100.37	100.86	97.29	100.27	98.507	99.469	100.84	99.697	99.206	98.605	99.942	99.055	98.885	101.15	101.63	97.703	98.664	102.96	98.32	101.31	100.39	100.54	101.51	99.837
114.63	111.12	110.71	111.14	109.78	110.11	111.56	110.56	111.16	112.92	111.76	109.35	111.69	110.4	111.94	111.11	108.13	110.51	110.31	108.97	108.66	111.24	111.64	109.58	110.52	111.47	109.66	110.51	111.74	111.34	112.71	111.54	112.18	110.05	110.11	110.91	111.98	110.77	108	110.15	111.67	110.03	112.58	110.2	113.54	110.85	110.41	110.17	113.7	112.5
108.48	106.88	104.65	106.23	107.27	106.85	105.3	106.05	107.38	107.66	107.2	107.49	105.72	108.4	108.36	107.19	107.56	105.02	107.39	103.86	106.57	107.84	104.62	107.42	104.41	106.36	106.2	104.36	108.26	108.86	109.59	106.35	106.5	109	105.45	105.12	106.84	107.22	106.55	106.06	104.62	106.58	107.18	106.49	105.03	106.29	107.06	105.24	105.49	106.16
104.96	102.13	104.84	105.19	105.08	104.87	104.66	103.49	103.54	104.97	101.75	103.33	104.46	101.46	105.37	104.62	105.08	105.52	105.84	103.58	106.94	103.91	104.45	101.72	104.56	104.11	105.26	101.77	104.29	101.52	102.39	104.13	105.31	104.39	105.01	104.55	103.18	103.15	101.08	104.53	103.15	105.88	105.47	106.79	104.05	103.9	105.55	104.39	103.13	104.81
104.63	105.43	101.7	104.4	104.25	106.37	104.38	105.96	105.33	107.08	104.95	106.12	105.57	106.84	106.65	103.34	104.6	106.27	106.19	103.12	105.82	105.15	102.46	102.8	104.2	103.89	105.08	104.36	104.84	103.98	104.65	103.82	106.21	105.46	104.01	104.87	104.43	105.35	104.81	103.91	106.19	103.15	104.37	105.33	107.47	105.73	106.02	103.65	102.91	104.61
110.59	114.77	111.83	114.51	111.69	112.6	110.36	111.25	112.46	114.26	113.96	110.8	112.06	109.99	112.96	112.62	113.69	113.91	113.49	112.52	111.53	112.12	112.59	112.32	112.04	112.27	113.13	112.41	111.94	113.14	113.02	111.51	114.82	110.01	112.42	112.92	111.18	113.9	110.99	111.54	112.69	113.2	113.23	111.88	112.24	113.37	114.05	111.97	111.93	113.32
100.42	97.819	99.328	97.524	101.91	101.76	101.55	100.97	101.67	100.94	102.08	100.46	98.092	101.39	100.09	98.188	102.67	100.16	99.505	101.22	99.892	101.99	100.59	100.69	100.04	99.615	98.817	94.577	99.398	98.19	96.492	100.3	99.128	100.64	98.873	100.43	100.3	99.678	98.865	101.68	100.63	101.91	100.74	101.68	101.42	100.44	99.255	100.24	100.05	98.675
101.06	101.16	99.086	100.51	100.03	102.74	98.963	103.2	101.62	103.39	100.81	102.05	99.761	101.95	100.91	103.6	102.91	102.91	100.84	101.08	100.44	99.269	101.37	101.02	99.694	103.02	101.16	99.467	102.81	100.45	100.71	101.41	100.56	101.44	98.973	100.92	99.632	100.26	100.52	102.61	101.37	100.42	101.13	102.34	100.64	97.362	101.92	100.96	100.62	101.26
108.39	110.56	110.61	111.4	110.72	109.84	108.77	109.28	112.3	110.75	110.95	111.47	111.16	110.4	110.58	110.6	112.56	110.39	111.79	109.24	109.85	110.31	110.21	108.37	111.68	110.16	110.75	110.1	111.03	111.26	112.48	109.68	110.36	108.28	107.77	110.43	109.5	108.66	110.12	111.59	110.79	110.37	110.67	111.66	108.92	109.32	110.8	110.24	109.9	110.83
109.71	107.06	106.54	106.29	104.92	104.37	108.39	104.52	105.9	108.56	104.49	107.01	106.96	108.94	106.86	105.87	105.73	107.55	107.06	106.04	105.85	107.12	105.1	104.63	105.02	106.67	106.86	106.96	107.77	106.16	105.78	103.77	102.97	106.21	106.65	109.49	107.55	105.53	107.34	106.44	104.48	107.63	106.72	107.56	105.48	109.1	105.51	106.8	106.25	107.31
107.63	106.53	106.59	107.33	105.65	105.7	107.42	106.88	107.65	106.14	106.65	106.47	107.23	105.31	103.16	106.47	104.97	108.12	106.13	107.05	106.77	105.47	106.11	103.95	104.67	108.32	107.32	107.95	106.79	107.24	108.81	107.69	103.51	105.27	108.34	107.19	107.62	105.3	105.98	106.21	106.12	108.23	105.65	107.76	105.2	108.46	107.56	107.12	107.24	108.26
104.68	106.54	104.11	102.86	103.01	105.71	103.65	103.83	104.74	105.07	106.39	105.21	103.45	106.24	104.57	104.21	103.9	105.14	103.71	104.79	105.09	102.6	102.42	105.28	105.49	107.28	105.06	103.42	104.46	104.29	107.55	106.11	104.04	104.41	107.64	105.23	105	102.93	101.62	105.61	103.87	105.69	105.23	103.83	106.12	104.14	105.9	103.6	105.3	104.76
103.16	104.03	105.63	104.19	104.32	103.05	104.8	103.21	103.28	102.59	102.83	105.6	104.55	102.01	103.98	104.9	101.25	105.5	105.54	106.26	103.27	105.64	104.33	103.13	103.92	103.33	103.89	105.05	104.13	103.77	102.66	105.54	106.01	105.6	101.59	103.92	103.36	102.69	105.17	103.7	104.61	103.35	104.69	104.37	104.05	103.24	103.11	103.56	106.17	103.47
104.14	105.33	104.95	106.11	103.67	105.3	103.81	107.2	106.06	105.94	106.1	105.35	107.14	105.78	105.11	105.63	106.29	104.59	106.95	104.28	104.15	104.68	107.29	102.88	105.31	105.52	106.38	104.93	106.32	105.57	107.11	104.22	105.6	103.94	107.63	104.82	106.49	105.99	105.58	104.18	107.13	106.16	105.47	104.83	103.86	107.81	104.69	107.8	104.53	107.2
110.76	111.87	110.83	113.09	111.95	111.99	110.95	111.87	112.16	112.41	109.43	114	113.2	110.73	112.27	109.62	112.32	114.71	111.45	114.17	112.06	114.26	112.99	110.2	112.56	112.79	112.11	110.52	111.73	112.29	110.84	112.36	113.3	115.29	111.07	113.8	113.09	112.64	109.33	111.23	111.23	109.8	111.32	112.16	111.52	113.38	113.17	112.48	111.93	111.6
99.178	101.53	99.506	98.775	99.853	98.677	98.471	98.449	100.03	100.23	101.78	99.812	101.84	98.296	100.79	100.11	102.18	100.82	100.26	98.248	98.836	99.513	97.627	98.882	100.22	100.64	98.084	100.75	99.335	99.624	99.491	98.17	101.11	102.63	100.33	103.23	101.35	99.275	99.153	99.49	103.61	100.12	99.777	98.163	98.296	101.77	101.5	99.788	99.804	100.42
106.93	105.64	102.39	106.32	105.01	105.5	104.62	103.55	107.07	105.27	105.34	108.22	106.82	105.73	104.95	105.62	105.5	105.99	107.47	104.59	107.57	104.73	105.29	106.55	105.95	105.81	106.33	105.57	103.77	104.66	106.54	106.38	103.27	107.22	103.67	106.11	106.32	105.65	106.9	105.15	105	106.26	106.15	108.17	106.03	107.32	106.93	106.5	105.66	107.36
107.28	106.5	109.07	108.4	104.83	107.04	108.56	104.52	107.15	107.1	106.48	106.6	108.34	105.81	107.19	107.26	105.16	106.14	105.36	105.8	105.21	107.74	105.74	107.96	106.79	106.79	106.29	105.43	107.42	104.52	106.95	108.96	105.88	108.26	104.54	107.2	107.94	108.09	106.53	105.41	107.43	107.3	104.69	106.6	108.09	107.45	106.41	106.34	109.19	109.71
104.73	105.23	107.53	104.73	105.65	104.78	105.3	106.68	106.03	106.69	105.64	104.99	104.07	108.14	106.84	106.56	105.25	108.27	106.26	107.44	108.17	107.65	107.04	105.41	107.53	105.97	105.76	103.1	106.22	106	105.38	103.21	105	108.8	106.8	105.88	105.68	107.79	105.72	106.12	104.58	104	104.81	105.88	106.65	107.82	106.24	103.96	104.81	105.02
100.37	98.971	99.202	99.969	100.16	100.78	100.48	100.78	100.22	99.737	99.666	100.17	100.51	101.13	99.853	101.62	100.17	98.977	98.566	98.145	98.496	100.36	98.862	99.441	99.813	101.69	98.943	97.373	98.924	99.522	98.606	100.44	99.223	101.22	98.131	98.978	99.708	99.027	99.788	97.948	100.62	101.09	99.351	99.631	101.56	99.606	98.884	100.15	97.126	96.977
113.3	110.41	110.5	112.75	110.64	113.29	111.8	113.23	112.88	112.43	114.13	115.72	114.03	112.75	112.76	111.59	113.13	113.85	113.6	113.89	114.67	113.98	112.84	113.35	112.7	114.32	112.2	113.51	111.56	111.75	113.61	114.38	112.81	112.7	114.31	112.9	112.33	113.64	111.42	113.66	113.87	112.77	112.47	111.99	112.96	114.39	113.04	112.56	111.74	113.97
106.77	103.09	104.69	103.97	104.68	103.66	101.79	104.45	105.86	102.4	103.93	103.89	102.79	104.3	104.35	103.7	106.7	105.6	102.34	106.09	106.11	102.13	103.84	103.68	104.98	104.54	104.54	104.94	104.4	105.7	102.19	103.9	104.94	102.02	103.84	106.28	105.34	103.15	105.13	101.98	103.11	102.35	102.43	104.08	103.72	103	104.68	103.27	103.66	104.65
110.65	110.15	111.02	110.34	109.88	111.27	111.38	109.87	108.92	108.23	109.13	109.33	110	110.88	111.37	107.65	107.45	107.69	109.9	108.94	107.55	111.5	108.54	108.4	109.58	108.57	110.79	110.53	111.49	110.26	108.33	109.92	109.36	109.74	108.93	108.73	106.67	110.31	109.98	111.45	110.45	108.4	111.76	110.79	109	108.03	112.13	108.44	110.87	109.55
105.9	106.21	108.05	104.91	105.72	105.12	105.76	104.15	105.65	107.46	106.34	105.94	105.7	106.04	106.55	105.07	105.48	106.86	107.66	105.56	102.29	105.55	105.01	104.99	105.09	106.47	105.74	104.53	105.11	104.26	107.7	106.77	105.84	106.91	105.28	106.85	105.02	105.79	105.29	104.36	107.74	106.83	106.82	105.93	105.69	103.94	104.34	106.17	104.2	104.53
103.19	104.71	103.43	103.72	102.9	106.79	103.19	102.8	104.34	106.32	104.14	103.68	103.93	104.12	106	105.24	104.21	105.49	102.87	104.56	105.9	103.54	103.58	104.98	105.45	104.27	106.45	104.25	105.63	103.98	104.02	107.64	104.74	101.93	106.41	104.95	105.54	104.1	103.6	104.65	106.8	105.11	103.24	104.76	103.2	105.29	104.42	103.86	104.41	104.08
104.47	106.92	104.09	103.47	105.66	104.67	106.97	104.38	106.5	104.79	105.31	105.18	108.22	104.73	106.38	105.74	104.93	105.38	105.8	106.06	106.75	104.83	106.26	104.03	106.93	107.54	104.31	106.38	106.53	104.16	106.04	104.99	105.24	106.43	105.77	105.49	105.09	105.47	106.14	107.41	103.52	106.99	106.21	104.86	105.83	104.46	106.44	104.89	102.92	103.87
114.89	115.36	116.05	116.03	115.21	116.91	117.8	115.07	116.75	116	118.69	116.77	116.7	115.71	116.03	113.75	115.46	117.35	115.92	116.57	116.85	116.14	116.14	114.66	116.3	114.22	115.19	114.19	118.03	114.99	116.68	117.01	116.04	113.1	115.45	116.96	116.05	115.67	117.46	115.41	116.55	117.44	117.93	119.1	115.6	116.04	117.79	116.45	117.29	116.97
105.57	105.41	104.75	107.69	105.29	105.67	104.52	104.91	109.94	105.14	106.46	107.79	106.25	106.74	109.64	104.18	105.29	104.91	105.64	106.67	103.79	108.52	106.76	106.54	108	105.59	105.58	105.72	105.85	108.55	105.03	104.23	103.85	105.69	107.78	106.21	107.21	105.35	105.71	106.08	107.01	107.79	107.09	106.43	108.04	105.39	106.17	104.76	106.42	105.21
112.39	109.91	112.16	108.23	110.55	110.84	110.9	111.34	111.7	111.68	111.25	110.78	111.21	108.45	111.09	112.53	110.29	110.4	113.19	110.79	112.03	110.44	110.1	110.25	109.94	109.8	109.09	110.84	109.47	110.32	111.48	109.27	110.37	109.14	111.12	108.71	111.18	108.61	108.63	108.83	111.31	109.98	111.41	112.1	109.62	112.92	109.67	112.14	109.74	111.85
105.31	104.71	105.48	105.31	106.42	107.63	102.05	105.21	105.37	104.79	105.65	105.87	108.12	107.11	105.48	104.92	106.62	104.46	106.36	104.56	105.46	103.46	104.28	105.59	105.19	105.74	104.31	105.54	105.97	106.2	103.46	104.48	105.84	104.6	106.63	105.27	104.55	105.46	106.08	103.2	106.2	101.78	104.65	102.92	104.37	105.52	106.7	104.45	105	105.42
106.48	107.44	106.16	106.9	107.6	104.93	107.81	106.22	106.77	107.45	106.71	105.43	106.32	106.7	103.84	107.64	107.45	106.63	104.88	107.09	105.98	105.35	104.87	108.01	104.23	105.78	104.58	105.99	106.79	104.23	104.5	106.37	104.61	105.64	107.34	106.06	107.27	104.77	106.63	106.4	105.99	106.32	103.99	106.44	105.79	104.81	104.68	106.55	107.84	107.17
106.11	106.54	105.7	107.61	106.8	108.05	106.27	106.12	103.85	105.98	105.27	105.57	106.26	103.81	106.13	106.13	105.43	105.99	104.23	106.3	104.17	105.97	105.39	106.25	102	108.08	105.24	104.35	106.86	107.02	105.57	107.37	105.05	104.86	105.13	106.29	106.73	105.36	107.37	103.84	105.75	104.96	105.46	104.99	103.96	103.56	107.05	106.88	105.45	105.22
104.28	104.44	105.66	102.33	105.03	103.66	104.49	103.08	103.52	104.99	103.19	104.59	102.68	103.82	103.29	102.68	103.68	101.75	105.56	103.56	106.3	104.97	104.93	104.92	103.95	105.34	107.13	107.72	102.62	104.43	104.69	105.33	103.83	105.25	104.54	106.14	102.88	103.61	105.51	104.67	103.27	103.1	106.77	103.91	104.27	104.4	104.68	103.86	104.83	104.3
104.12	107.45	107.13	106.05	106.58	107.83	108.19	107.06	108.62	107.37	107.24	107.91	107.16	103.86	107.16	105.21	106.91	108.23	105.86	106.58	107.36	106.37	109.12	107.45	106.01	108.73	106.86	107.87	106.77	108.83	107.15	105.3	104.28	108.24	106.53	106.42	107.25	107.81	106.53	108.54	108.08	106.27	105.61	106.7	107.65	109.4	107.95	106.67	105.28	106.46
103.43	106.68	103.32	104.26	105.13	105.89	105.86	102.83	105.97	105.3	107.36	104.81	105.26	104.15	106.56	105.45	104.04	103.44	105.01	105.68	105.21	106.49	104.38	102.7	106.05	104.91	105.73	104.61	102.55	106.32	106.28	106.71	105.1	105.98	106.66	105.74	105.95	105.74	104.35	105.7	105.63	106.49	104.14	105.09	104.18	107.29	106.14	106.8	104.48	106.1
109.11	110.96	107.58	108.05	109.34	107.47	110.23	108.04	109.49	112.48	110.2	107.53	108.34	109.23	109.9	112.29	108.91	109.85	110.07	109.02	111.41	108.6	108.96	107.96	109.84	109.65	111.52	109.35	110.36	111.65	111.3	111.57	110.19	110.12	107.67	112.57	111.82	110.69	109.66	112.33	110.63	111	110.43	107.6	107.63	107.08	110.74	109.43	109.72	108.22
103.73	103.79	103.07	103.36	104.14	105.55	102.56	103.86	103.37	104.99	105.2	105.34	106.97	104.63	105.44	104.09	104.52	104.46	104.79	104.97	105.8	102.39	106.29	107.19	107.19	103.16	106.37	105.17	106.64	106.69	105.47	105.44	105.19	106.74	105.79	105.17	104.69	104.75	106.51	103.46	105.33	104.72	106.85	104.15	103.61	105.38	103.97	104.91	104.54	104.68
105.43	104.78	105.42	106.67	106.23	105.43	104.49	106.85	106.39	105.43	104.84	105.59	106.48	108.3	106.52	106.57	107.43	103.41	104.62	105.09	105.62	104.67	106.4	105.87	105.88	103.12	104.44	104.78	105.64	105.35	104.44	105.93	104.7	104.06	106.28	107.29	104.03	106.2	104.66	104.15	102.75	105.32	105.06	104.02	103.42	105.4	107.38	107.07	105.18	104.81
109.98	111.08	111.71	112.24	112.78	109.89	110.03	112.51	114.16	110.26	110.1	112.93	110.18	111.59	112.26	110.22	112.4	110.78	108.53	109.42	109.81	112.89	112.14	111.01	111.77	112.21	109.81	110.71	110.76	112.95	108.61	111.69	109.53	111.56	109.95	111.02	113.76	111.21	111.63	111.9	110.82	111.91	110.57	113.04	112.61	111.38	107.46	111.97	112.66	114.89
110.32	113.13	112.49	112.67	112.21	113.91	113.88	113.45	112.84	113.66	112.94	112.53	112.76	115.18	112.35	113.21	111.83	113.07	112.85	111.25	112.67	113.4	112.62	111.65	113.99	114.79	112.51	112.42	111.75	114.53	112.27	114.44	111.22	113.22	113.6	113.51	113.95	112.71	112.4	111.78	113.54	111.43	112.2	114.52	114.5	112.8	111.45	111.03	112.51	115.05
105.72	103.68	105.37	105.16	103.28	104.69	104.66	102.49	104.21	104.7	103.74	106.64	102.51	105.19	105.4	104.56	102.51	103.28	105.01	105.02	106.89	103.41	105.74	104.34	101.98	104.31	101.5	104.42	103.06	103.29	103.52	103.2	105.34	103.78	105.4	104.66	104.64	103.1	104.2	103.55	102.49	101.39	104.11	103.01	102.68	103.63	105.65	106.21	103.53	104.85
111.31	110.2	111.47	109.79	111.16	110.21	109.82	112.27	111.07	110.26	110.72	108.47	109.1	111.56	110.39	109.58	111.83	108.63	113.11	112.44	111.35	108.11	110.3	112.19	109.77	113.2	112.36	111.43	111.69	108.93	107.43	111.82	110.71	110.04	110.5	109.93	109.37	111.95	111.32	111.15	112.17	110.69	110.48	112.36	108.22	108.69	111.25	110.93	111.09	108.98
114.55	109.81	113.2	112.11	111.72	112.9	110.85	112.57	113.03	111.55	112.32	109.61	112.51	110.89	111.36	112.99	110.18	112.2	109.83	112.45	109.44	112.39	113.73	112.68	111.66	111.83	112.68	113.25	112.15	111.86	112.46	112.7	112.15	112.08	112.3	111.81	112.59	112.78	113.85	111	112.65	110.63	112.09	113.83	113.53	113.23	112.15	113.73	113.03	112.41
103.95	104.23	102.48	104.34	103.7	102.56	100.7	106.68	106.15	105.3	104.87	104.45	101.96	103.94	103.59	105.82	103.15	105.68	104.96	104.38	104.48	104.01	102.2	104.72	103.12	103.07	103.68	104.8	102.32	102.64	107.51	105.1	104.25	105	104.28	102.89	101.53	103.68	103.41	104.27	104.99	104.37	102.69	105.04	104.45	103.76	103.83	105.05	103.61	104.35
108.69	110.85	111.45	111.21	113.09	109.95	112.56	109.07	111.56	111.79	110.92	109.72	110.42	110.97	110.01	109.85	110.58	109.8	108.51	111.65	109.51	111.34	110.23	110.24	111.33	111.18	110.68	109.82	110.35	109.97	109.94	109.05	110.11	109.02	108.92	110.99	109.63	113.06	111.58	109.56	109.98	110.4	110.38	113.52	110.56	110.61	110.95	109.11	112.79	112.1
105.48	104.97	102.55	103.03	104.77	104.47	104	103.62	103.57	105.03	105.4	102.94	103.09	104.32	105.82	104.48	104.67	105.73	104.54	105.19	104.76	105.16	105.92	104.12	105.09	104.39	104.16	105.06	105.14	104.12	103.15	100.96	104.1	104.34	104.8	105.11	103.35	103.72	102.82	105.42	104.76	104.26	105.69	104.46	106.15	103.02	104.62	103.48	104.19	102.39
114.49	113.33	112.93	113.7	113.24	113.35	111.24	114.71	112.11	113.16	108.81	113.18	111.75	111.12	111.15	111.25	115.41	112.55	111.91	110.74	111.22	113.37	113.43	113.54	112.74	113.71	112.56	111.12	113.54	111.99	114.49	113.75	113.73	111.57	112.95	113.3	114.14	113.14	111.72	112.65	113.27	113.76	113.35	109.72	113.88	113.69	112.42	111.54	113.66	114.21
105.67	107.42	107.08	106.28	104.67	104.94	106.49	106.66	105.02	105.45	107.04	107.06	105.11	105.31	106.32	107.5	106.78	106.36	106.43	104.14	105.06	106.71	104.22	104.39	105.73	104.52	104.17	105.92	103.27	106.31	107.72	104.09	105.95	106.24	105.78	105.51	104.53	105.49	104.64	105.16	103.66	105.78	104.89	106.7	104.49	103.28	105.89	105.76	104.37	105.27
119.63	117.06	117.79	117.33	116.54	118.25	118.01	116.32	118.15	115.93	118.67	116.9	118.75	117.63	115.45	119.24	115.83	118.8	116.67	118.1	119.16	118.06	118.14	119.59	116.68	119.07	118.72	118.49	116.58	116.95	119.91	117.24	118.68	119.97	118.89	117.38	119.4	118.38	118.9	116.67	117.71	117.3	117.76	116.5	117.31	117.74	120.12	117.95	118.89	116.92
106.99	106.69	105.42	106.79	106.21	105.74	104.15	105.82	104.34	105.97	105	104.43	104.26	105.49	106.73	103.55	104.25	104.41	104.04	103.95	107.34	103.87	107.12	106.75	105.67	106.58	104.99	104.53	106.36	106.17	105.72	104.75	105.82	109.13	107.72	105.1	104.91	104.45	104.12	105.61	106.06	104.53	107.58	106.32	105.38	107.25	105.45	105.45	104.85	107.25
103.84	105.37	104.13	104.78	102.7	103.78	105.23	106.43	104.58	105.67	102.32	104.15	105.25	105.71	103.61	105.06	104.84	104.9	103.04	103.84	104.27	102.39	104.35	104.16	102.48	103.7	104.68	103.69	105.59	103.34	104.18	103.74	103.59	104.9	103.94	103.88	104.52	103.41	105.36	103.65	104.5	104.66	103.81	105.16	105.65	103.41	103.25	104.64	104.71	101.48
106.79	104.82	108.11	107.03	107.45	106.37	106.18	105.73	107.96	105.77	109.28	105.31	105.31	105.97	106.87	106.31	106.38	106.83	106.93	106.44	104.7	107.66	104.54	106.21	110.86	104.48	107.09	109.85	107.4	106.63	107.38	107.58	107.38	108.19	106.41	106.16	108.47	107.62	105.87	107.91	106.63	104.72	107.99	106.12	107.03	106.89	109.01	108.48	105.95	105.01
111.53	108.84	107.99	108.31	112.03	110.8	111.25	110.48	111.43	109.99	110.66	110.89	111.12	109.65	109.98	108.36	109.47	111.44	109.62	110.41	110.15	107.24	110.91	111.14	110.39	110.42	111.58	112.54	111.23	109.27	110.91	110.69	110.27	110.88	110.93	110.07	110.24	110.45	111.16	110.09	111.38	112.08	112.71	110.36	112.22	108.67	110.19	110.76	109.48	109.84
101.16	99.894	98.24	99.716	101.5	100.03	99.337	100.46	98.958	99.866	99.341	100.41	100.2	99.488	97.625	102.09	98.678	98.223	100.54	100.2	98.478	99.606	98.999	101.51	99.234	99.381	99.867	98.655	99.599	98.219	100.78	100.24	102.63	101.78	100.37	100.07	99.756	99.294	99.551	102.1	100.46	99.054	100.27	99.71	101.99	100.99	97.952	98.533	99.272	99.582
112.5	113.53	112.13	113.75	112.13	112.17	113.24	113.73	112.32	114	112.41	112.91	113.24	113.16	112.59	112.71	111.9	110.77	110.15	113.1	114.44	112.65	112.39	112.46	113.45	115.6	117.63	113.66	114	114.7	112.01	113.29	111.28	112.32	112.37	111.27	110.95	113.23	110.79	111.5	111.5	112.82	112.74	112.74	112.96	114.23	112.23	111.5	112.26	110.25
98.672	99.31	98.27	99.69	99.369	102.74	100.03	98.67	100.35	100.03	97.738	99.443	99.939	99.26	101.13	98.727	101.81	100.02	100.32	101.17	98.947	98.613	102.18	99.434	99.26	98.864	101.08	100.39	101.02	101.13	100.93	101	102.55	101.02	100.43	101.47	100.76	99.8	101.41	100.87	99.011	98.382	102.6	99.11	101.31	97.616	98.731	100.73	99.789	99.019
102.29	100.88	102.47	99.415	99.272	99.668	99.653	99.451	100.46	99.011	98.988	101.14	99.423	100.56	99.715	98.537	101.96	102.29	99.598	99.642	99.009	97.404	100.79	98.529	98.531	98.676	97.563	100.18	100.02	100.89	100.25	101.24	99.525	99.632	101.72	99.992	99.412	99.202	101.41	98.797	100.32	99.742	102.05	98.017	101.53	100.71	99.06	98.007	99.007	99.98
112.23	110.36	111.05	112.03	110.12	112.3	113.1	113.35	110.67	114.36	112.14	109.78	111.42	113.01	110.91	111.16	112.06	111.91	111.87	113.07	111.39	113.36	113.76	112.82	112.37	111.47	112.49	110.64	112.87	110.84	111.37	111.63	112.52	113.62	110.98	111.18	110.75	114.09	111.8	110.84	111.2	112.22	111.28	114.81	114.02	112.97	110.44	111.92	110.85	111.21
104.27	104.97	106.27	105.98	105.61	107.01	105.34	106.42	106.14	105	106.04	104.86	102.63	106.81	105.28	105.27	106.08	103.5	105.45	105.55	105.72	105.42	108.03	106.34	105.1	106.16	105.89	103.35	104.84	105.95	103.89	105.57	105.23	107.17	106.3	107.68	104.94	105.03	104.63	107.29	105.17	106.62	105.09	104.86	107.42	104.8	105.65	106.51	106.85	105.37
101.07	101.01	101.76	99.964	99.605	101.35	98.901	99.876	100.88	99.532	103.67	100.94	100.47	98.804	99.072	97.688	101.33	100.41	99.61	102.41	101.25	100.58	99.404	100.73	100.8	99.46	98.469	100.89	98.929	101.41	103.21	103.28	100.8	99.79	103	101.62	100.83	101.95	103.46	98.837	101.29	99.985	100.07	101	99.056	99.218	102.5	101.01	101.03	102.35
104.05	103.66	103.62	103.33	105.03	103.19	104.71	103.2	104.77	105.74	106.24	105.56	103.2	105.95	103.21	105.28	105.38	103.6	105.16	107.08	102.58	103.26	107.75	105.12	103.77	103.97	104.32	104.21	104.07	101.7	106.35	104.07	103.8	105.44	104.43	104.52	102	104.58	104.2	105.19	103.52	105.57	104.08	103.43	104.1	106.31	103.11	104.8	103.13	105.47
107.47	105.83	105.36	106.03	105.54	106.36	106.5	104.79	106.19	105.02	106.21	106.53	106.27	105.87	103.11	105.55	105.71	107.38	104.48	103.73	107.4	105.61	105.85	104.46	103.98	104.74	104.36	105.56	104.96	106.65	105.91	104.99	107.22	105.55	104.26	104.64	107.37	106.43	106.46	104.03	107.49	105.37	107.34	104.72	105.02	106.3	108.49	104.52	107.48	108.15
106.2	107.92	105.75	107.57	102.99	105.05	104.37	107.73	110.29	104.3	107.05	106.42	106.94	107.23	106.35	105.47	107.6	106.98	106.94	106.32	105.74	104.86	107.5	105.04	106.6	106.64	104.84	104.61	106.01	105.09	103.61	104.29	106.16	104.61	104.89	104.11	103.66	104.72	104.37	105.78	106.07	105.53	107.43	104.93	106.87	105.16	105.68	104.09	108.46	104.76
103.83	104.36	104.42	104.66	105.52	105.49	109.13	104.16	104.85	106.56	103.74	107.6	105.91	107.78	105.47	104.94	106.94	104.25	104.34	105.06	107.47	104.25	103.09	106.02	107.12	107.02	103.87	107.1	103.93	106.03	106.12	107.02	105.88	105.61	104.41	105.87	106.33	105.13	106.63	106.29	104.82	104.68	107.1	105.62	106.8	105.05	105.4	104.33	104.37	107
112.23	110.91	110.21	112.99	111.9	110.82	109.53	110.9	110.29	109.35	108.57	109.99	112.71	109.88	112.63	113.15	111.74	114.57	110.91	112.92	112.24	110.86	112.19	109.74	111.42	109.99	113.14	110.77	112.54	111.77	110.58	110.33	111.11	113.64	109.98	110.8	111.04	113.92	112.49	110.39	112.25	112.33	111	111.2	111.07	113.84	108.6	109.38	111.86	111.4
118.37	117.93	120.57	117.25	116.03	120.99	118.09	117.93	115.4	117.32	117.68	117.41	120.01	116.42	117.78	117.98	117.22	117.36	117.65	117.15	115.01	120.18	118.09	119.06	117.87	119.29	115.15	118.35	118.01	119.03	117.09	118.91	116.55	117.2	116.71	118.68	118.68	117.37	116.01	118.23	119.79	116.34	118.1	118.62	118.9	118.04	118.05	116.61	119.27	118.65
107.84	106.2	104.55	104.73	107.7	106.78	104.63	107.2	105.46	105.69	104.93	107.56	107.29	104.2	107.91	106.46	106.53	104.52	105.92	105.38	105.73	106.9	105.15	108.03	105.71	105.14	106.43	107.14	105.09	104.95	106.5	104.76	104.62	106.6	103.87	108.33	105.38	105.21	102.06	105.48	105	104.39	104.99	108.66	105.72	107.89	107.87	104.07	105.22	105.84
105.93	107.72	106.43	104.67	109	105.48	107.05	106.57	104.47	105.56	107.79	105.54	104.75	107.75	105.25	105.55	104.95	105.61	106.94	108.26	106.38	107.32	104.38	105.23	108.08	107.24	106.06	105.17	104.5	105.55	107.2	105.45	104.09	105.33	103.85	105.3	104.69	105.36	104.93	105.02	104.62	108.09	106.2	107.34	104.54	106.64	106.51	107.99	105.49	106.44
106.18	103.9	106.25	102.92	107.29	105.1	106.2	105.78	105.6	104.78	105.49	106.22	105.09	105.65	106.02	103.8	104.78	104.69	104.84	106.42	107.15	104.76	106.12	104.3	106.5	105.35	104.94	106.56	105.74	106.26	104.19	107.51	108.33	105.76	104.89	104.74	102.65	105.78	104.96	105.73	102.77	106.49	106.75	104.28	104.25	107.29	104.73	106.15	107.48	106.5
116.45	118.78	119.65	116.27	117.73	118.05	115.14	117.39	118.46	119.67	118.56	116.34	117.06	116.87	118.46	117.67	114.63	115.31	116.75	116.55	116.71	118.52	119.68	117.18	117.93	117.7	118.04	116.47	116.19	117.07	115.42	117.7	117.82	118.94	115.76	116.24	115.74	119.68	117.91	119.9	118.92	119.83	120.03	116.97	115.73	117.55	116.66	117.32	116.86	118.78
104.82	102.38	104.77	105.81	103.7	104	103.84	102.69	105.37	103.91	102.71	102.87	103.68	105.7	103.88	105.3	104.91	105.29	106.73	102.85	104.6	103.54	105.38	106.2	102.62	104.86	105.03	107.1	104.74	105.82	103.74	103.33	104.72	102.97	104.53	102.81	104.34	104.84	106.89	103.42	103.52	103.82	105.28	102.52	103.48	103.19	102.81	102.94	101.74	105.56
113.4	108.71	109.3	109.4	108.61	109.21	110.49	109.95	109.39	109.48	112.13	107.9	111.2	109.49	110.84	108.95	109.28	108.98	110.34	108.9	109.9	111.03	109.97	110.76	109.16	107.39	110.09	109.34	109.56	108.7	108.68	110.64	107.94	107.52	110.93	109.47	109.34	110.22	109.34	111.39	109.11	110.73	109.52	109.17	110.12	108.77	111.56	110.26	109.1	108.96
112.62	111.61	112.81	113.03	114.9	110.99	110.69	115.43	112.27	111.08	111.6	116.11	113.03	113.93	111.85	113	112.16	111.73	111.81	112.31	113.81	113.3	113.71	113.04	111.73	113.11	111.54	113.66	109.56	112.65	111.7	114.16	111.79	112.63	111.67	113.4	111.81	112.88	112.85	110.22	115.86	112.45	111.83	111.06	114.74	113.28	112.48	111.97	112.14	112.45
108.06	106.57	105.55	107.1	104.41	104.16	105.85	104.27	103.25	106.29	108.47	106.81	106.45	103.15	106.37	106.8	105.61	106.45	106.65	106.33	103.88	107.16	106.61	105.16	104.9	105.34	106.61	107.11	108.67	105.41	106.13	105.2	106.14	106.11	106.66	105.05	107.5	106.51	106.89	104.68	106.46	109.01	108.34	104.67	106.09	105.01	106.88	107.35	104.64	108.78
111.83	114.68	110.7	111.24	113.63	112.74	112.96	112.89	111.68	111.9	112.62	110.5	113.72	112.92	112.29	115.14	109.77	111.54	113.62	111.68	112.13	112.22	114.3	113.35	113.33	110.62	113.57	113.18	111.85	111.7	111.22	111.33	109.83	114.23	111.56	111.3	111.76	112.04	110.77	114.26	112.7	112.73	112.32	114.72	110.75	111.15	110.11	112.14	113.64	113.31
103.72	102.89	104.74	103.3	104.49	105.84	102.39	102.51	102.57	106.53	103.33	102.63	104.57	103.47	106.48	104.92	104.54	107.69	103.86	101.83	105.27	105.77	102.76	106.27	103.28	105.13	104.44	103	103.94	104.94	104.29	103.39	102.56	104.31	103.32	102.15	103.71	104.24	106.41	103.33	104.43	104.33	105.47	106.15	105.99	103.57	102.77	105.76	102.85	106.44
100.46	99.274	101.98	98.173	98.53	102.23	100.26	100.06	100.64	98.895	96.704	100.2	99.422	100.1	100.94	98.804	100.55	103.98	101.52	100.2	99.023	97.175	98.866	99.118	99.24	100.28	98.599	99.631	98.706	99.662	99.403	100.74	99.427	101.03	98.866	101.84	98.688	101.27	98.401	99.916	101.31	99.007	99.252	98.381	101.94	100.63	99.051	98.76	100.4	100.14
103.46	102.56	106.03	102.59	105.13	105.12	104.39	103.41	101.31	105.1	104.84	105	103.35	104.7	104.89	103.3	105.68	103.48	104.24	103.98	103.54	102.39	104.56	103.72	101.69	101.37	103.2	106.08	104.55	103	104.7	107.57	103.07	103.48	103.65	104.08	102.57	104.17	103.07	102.34	104.08	102.46	103.25	105.44	102.92	105.04	103.29	104.9	105.24	102.61
101.66	100.25	100.27	99.817	97.462	100.49	98.399	99.442	101.9	99.937	101.07	97.98	99.064	96.482	98.37	100.18	98.517	97.796	99.076	100.89	100.46	99.946	100.29	99.17	100.9	103.37	99	98.001	100.14	99.02	99.539	101.1	99.012	100.56	100.21	98.48	98.829	99.504	102.29	99.735	99.729	98.911	101.5	99.955	98.821	100.22	100.41	100.14	101.34	101.46
112.37	112.76	112.12	111.68	112.36	110.99	112.56	112.66	111.69	113.7	113.2	112.56	113.05	110.39	112.85	110.81	110.92	109.51	112.54	111.81	113.33	113.37	112.35	113.58	110.56	112	112.6	111.74	111.86	109.87	111.41	114.38	112.15	112.89	111.87	114.61	113.25	113.36	112.33	113.78	112.3	110.85	112.23	114.15	112.26	113	111.5	111.41	111.14	115.11
104.82	104.84	104.42	107.83	105.5	104.12	106.23	104.96	106.93	105.78	107.49	105.28	106.43	105.91	106.54	105.49	106.08	105.48	105.35	105.96	105.96	105.14	104.01	106.01	105.17	107.75	106.57	102.81	104.93	105.97	106.16	105.4	106.63	104.46	105.34	103.76	108.04	106.91	104.4	103.99	105.84	105.11	107.23	105.15	105.17	104.44	106.85	103.93	105.84	107.05
103.24	100.44	98.653	101.16	100.77	100.89	101.94	100.08	100.91	100.77	99.436	98.605	100.55	102.64	100.23	101.08	102.83	100.24	101.29	102.21	100.16	98.768	101.82	101.46	99.084	100.52	102.95	102	99.648	100.58	102.15	101.44	100.19	102.09	98.576	101.65	98.502	101.13	100.51	98.367	100.32	100.37	102.45	101.46	102.93	100.97	99.325	101.13	100.67	100.8
98.719	100.5	101.13	102.4	104.28	100.36	98.801	101.37	103.27	99.433	101.75	101.67	102.52	98.289	98.571	99.877	101.22	99.691	100.83	99.606	99.416	102.49	99.923	100.04	100.01	101	100.64	100.98	99.491	98.923	99.775	98.112	101.68	101.04	101.3	101.97	100.11	100.03	101.94	99.936	99.26	98.689	100.11	99.896	100.54	100.42	99.754	101.97	100.62	100.74
108.04	109.79	108.77	111.18	110.32	109.94	108.74	110.7	109.33	107.43	110.96	110.13	110.24	109.6	111.1	110.31	109.73	110.52	109.34	108.73	110.49	109.46	109.41	108.34	111.87	110.44	109.97	111.52	110.84	108.85	109.28	110.7	109.74	109.19	109.46	109.74	109.6	109.7	109.6	110.3	106.34	108.93	110.57	109	112.71	108.46	106.95	109.96	109.08	109.64
105.53	107.95	105.98	104.89	106.05	106.23	105.77	104.41	108.1	106.03	107.47	105.64	108.77	107.84	105.94	105.4	106.9	105.48	107.63	104.69	102.6	108.28	109.61	108.37	104.5	104.57	106.18	104.94	104.27	103.73	105.36	105.47	105.64	107.75	104.03	105.81	105.29	105.66	107.04	106.14	107.91	109.34	105.51	106.83	105.16	104.94	108.32	105.13	106.8	107.6
110.91	111.55	108.72	110.85	111.7	111.13	111.22	111.97	111.31	111.83	109.8	110.96	111.62	111.7	112.67	111.39	110.63	111.54	114.48	112.19	110.71	110.86	112.52	110.89	111.84	111.36	111.77	112.99	111.68	110.99	111.64	113.03	111.7	112.73	112.03	112.42	111.42	110.67	110.18	110.55	111.52	110.69	111.68	111.69	112.45	110.37	109.77	110.29	112.15	114.32
103.59	105.33	109.12	106.13	103.32	105.85	105.16	105.69	104.45	104.66	107.29	107.69	106.47	106.37	104.71	104.54	104.52	106.33	104.81	106.06	106.49	106.78	106.97	107.26	104.23	107.17	105.13	106.65	107.04	107.22	105.93	106.43	107.25	104.67	104.47	106.67	106.16	104.94	106.3	107.11	107.77	105.9	105.48	103.58	105.44	108.01	104.95	107.07	105.84	106.39
107.27	106.16	106.66	109.29	106.95	108.61	106.99	105.01	108.94	104.31	108.32	105.33	106.43	106.04	106.59	105.6	105.49	106.65	107.3	105.31	104.59	107.66	106.37	108.02	106.15	107.07	108.9	107.58	107.48	105.65	107.72	106.87	106.97	107.27	105.66	106.13	107.34	105.6	104.94	106.54	106.36	106.88	106.59	106.64	106.16	105.9	107.51	109.87	107.43	106.4
113.27	112.01	111.93	113.28	114.64	113.74	111.88	113.64	112.55	114.34	114.68	111.24	110.91	112.23	112.57	111.11	112.53	112.13	110.87	113.3	111.7	112.35	110.6	113.8	113.74	114.42	112.72	113.26	110.39	112.32	112.24	113	112.87	111.74	115.12	113.76	112.92	111.95	112.34	110.94	109.29	115.48	112.48	113.69	115.14	112.37	112.34	111.95	111.07	113.59
115.73	116.94	117.67	115.39	116.23	115.56	115.32	115.64	116.84	114.99	116.29	117.56	116.58	117.43	118.35	114.36	116.43	115.71	115.44	114.14	116	114.77	117.9	116.11	115.76	118.67	118.08	115.01	116.42	116.71	115.73	118.23	116.35	116.06	116.29	114.77	115.53	115.99	116.67	116.83	115.46	115.48	115.28	116.06	116.77	115.71	116.37	116.93	116.08	116.02
107.89	107.22	105.46	109.15	108.53	107.41	107.63	105.3	105.64	107.5	107.01	106.12	108.67	106.82	108.59	105.39	105.94	105.74	106.83	104.27	106.29	106.43	107.95	107.75	107.54	106.84	106.16	105.28	108	109.29	107.2	109.57	104.92	106.16	107.23	103.6	107.4	107.8	106.72	105.33	106.53	106.54	106.2	107.04	106.39	106.86	106.8	103.63	106.01	106.3
106.22	104.23	105.82	105.9	104.93	102.14	104.14	105.66	105.96	104.71	104.36	105.67	104.22	103.75	105.19	105.07	103.31	104.53	103.66	105.81	105.73	105.39	106.66	103.8	105.59	104.17	105.72	103.66	105.9	106.85	104.17	105.47	105.43	104.93	105.78	104.97	105.46	104.04	104.97	103.26	104.38	105.48	106.11	108.02	104.09	103.69	106.61	105.98	104.81	101.78
110.97	110.56	110.8	109.71	109.32	110.75	111.37	110.04	108.95	109.49	108.34	109.39	110.13	110.68	110.08	109.7	110.59	109.64	111.26	109.37	111.24	108.63	109.62	110.87	108.78	110.12	108.99	112.97	110.46	108.51	109.07	111.1	108.78	111.96	111.81	110.97	111.51	110.38	109.22	108.49	112	112.03	111.64	110.04	110.65	109.08	108.97	111.02	112.26	110.46
112.83	112.83	110.74	108.56	112.26	112.51	111.99	110.96	111.76	113.21	111.73	110.77	113.03	111.53	112.38	110.48	109.8	113.37	111.04	112.8	114.24	110.42	110.43	110.19	111.52	111.83	111.17	110.66	112.45	112.3	112.89	112.04	112.79	110.6	112.58	112.49	111.69	112.46	112.53	111.8	109.04	111.03	110.43	111.9	112.34	112.28	113.5	111.62	112.13	113.02
110.02	111.6	111.44	110.13	112.14	108.96	111.47	110.66	113.62	112.61	109.39	112.74	110.85	109.91	110.23	109.31	111.23	112.88	109.06	110.64	110.26	112.6	113.55	109	112.57	109.44	109.76	108.7	109.06	107.24	109.82	109.23	111.12	110.42	112.14	110.11	109.23	110.69	110.53	112.33	109.69	111.47	109.12	109.86	110.53	112.14	110.08	108.91	110.62	110.49
112.47	113.45	113.11	112.68	113.09	111.92	112.58	110.72	112.11	113.31	110.99	112.15	112.24	112.78	114.19	110.3	111.09	111.95	112.98	112.47	110.24	109.16	113.23	113.15	111.57	114.12	113.04	110.76	111.29	111.15	112.44	111.31	112.17	111.42	111.43	110.82	113.16	112.06	112.78	110.93	111.81	112.05	109.72	110.1	110.8	112.23	114.13	110.67	113.1	113.98
116.92	118.17	118.68	117.74	119.78	116.06	119.34	119.57	117.33	117.4	117.5	119.02	117.67	118.58	115.81	116.64	118.73	116.95	118.98	116	118.35	119.1	119.84	118.67	118.57	118.4	117.88	117.3	117.27	118.12	116.84	117.5	117.05	119.21	115.87	117.18	117.41	117.11	119.12	119.6	118.26	114.83	119.57	116.12	119.14	119.89	118	115.78	115.05	118.19
108.6	114.4	109.82	111.58	111.16	113.47	111.8	111.68	112.96	111.65	110.39	109.57	112.31	112.38	110.87	111.29	113.02	109.42	111.36	111.37	112.67	109.82	113.44	111.6	111.66	112.8	111.8	114.29	113.86	111.42	113.8	111.07	112.18	112.71	112.07	112.18	113.97	112.35	112.6	110.93	110.14	111.82	112.98	111.28	113.91	113.17	112.02	112.74	110.74	110.64
100.62	99.45	103.26	101.18	99.945	99.924	99.664	98.696	98.883	101.6	100.22	99.342	101.84	100.38	102.06	102.44	100.98	99.794	99.598	102.59	99.756	99.097	102.32	101.58	102.89	102.79	101.74	100.71	98.268	98.878	98.35	100.56	100.38	101.82	101	102.13	100.68	100.1	103.17	97.746	99.585	100.7	99.223	103.06	100.03	100.75	99.621	99.649	99.412	99.624
111.61	112.84	112.03	114.4	113.65	112.85	115.71	114.09	110.68	114.1	113.9	112.84	112.53	113.32	112.29	111.76	112.68	112.93	112.42	111.85	114.42	111.83	113.35	111.68	113.82	110.5	110.93	111.65	112.85	110.78	112.68	111.73	112.57	110.47	112.84	117.37	114.76	112.64	111.28	111.62	112.39	113.85	112.46	113.53	112.06	111.71	114.76	110.8	113.75	112.74
108.1	106	106.79	106.36	106.44	107.09	106	107.67	106.77	105.47	108.22	109.39	107.52	107.89	106.31	109.42	106.5	103.77	101.93	105.1	107.37	106.9	106.94	105.18	106.16	105.45	106.7	106.3	107.35	106.67	106.48	105.41	105.59	107.6	108.85	106.89	105.98	110.07	105.51	107.1	105.75	107.09	107.33	106.15	108.34	107.58	105.56	105.09	107.46	108.64
117.62	118.29	116.15	118.38	116.32	118.28	118.45	117.42	118.08	117.1	117.41	118.41	115.79	117.51	118.25	115.12	118.92	116.37	118.16	116.65	119.11	119.01	118.13	114.9	118.11	118.57	117.66	119.31	116.1	116.92	115.85	116.89	117.06	117.87	116	118.17	118.93	117.82	118.03	116.17	119.36	115.45	118.8	116.41	118.06	117.04	117.98	116.55	120.14	117.3
108.12	106.03	106.81	106.02	104.63	106.29	105.07	106.51	104.59	105.92	106.08	106.78	106.24	108.44	107.72	107.32	105.59	105.28	107.52	104.34	105.8	105.63	106.23	107.04	106.82	106.06	106.97	107.32	105	108.15	104.92	104.91	105.04	106.2	103.22	106.17	108.46	104.96	105.76	107.82	106.95	104.86	107.23	106.76	103.98	106.94	103.72	106.99	106.1	107.27
102.6	106.21	105.22	104.37	104.44	106.35	105.78	104.66	107.64	101.78	103.47	104.69	106.27	106.51	103.63	105.09	103.48	102.8	104.58	103.6	103.79	103.14	102.69	105.93	104.07	103.14	104.07	104.17	102.93	104.01	104.54	102.82	102.1	103.44	103.4	102.91	103.27	106.32	105.5	103.98	104.18	102.71	105.72	103.88	103.21	105.64	102.54	103.89	105.83	103.2
104.98	103.61	106.04	107.11	104.83	106.33	105.27	105.91	105.11	106.86	104.71	108.17	105.26	105.17	102.85	107.1	106.35	105.42	105.94	104.16	106.2	102.44	103.89	103.02	104.7	104.36	105.61	106.53	104.82	106.32	103.02	106.93	105.48	106.04	103.48	106.23	105.19	106.54	105.26	106.07	103.32	104.75	106.13	104.68	104.14	103.66	107.22	105.08	104.36	105.18
101.73	103.03	101.12	102.09	101.08	102.55	100.2	102.83	101.41	101.93	101.63	100.98	102.17	100.62	102.02	103.63	100.03	100.59	102.96	100.57	100.43	99.702	97.786	100.38	102.53	100.68	103.03	100.3	100.74	102.5	102.92	99.683	99.796	102.43	102.14	102.73	101.28	99.169	101.75	102.22	101.61	100.44	104.03	99.032	101.02	103.17	100.05	100.17	100.35	102.29
103.08	105.32	103.7	103.6	104.08	105.61	102.89	102.86	105.36	105.79	103.36	106.4	105.09	106.26	105.43	103.51	103.97	106.15	104.14	103.26	104.12	106.48	105.39	106.8	105.69	105.28	102.97	105.04	103.92	104.95	104.19	104.45	104.37	104.4	104.16	103.69	103.57	103.7	104.41	104.98	105.22	103.96	102.67	103.11	103.33	107.83	103.42	104.79	105.43	104.17
102.97	103.66	105.41	104.54	105.46	103.78	106.02	104.55	104.18	105.33	104.04	105.44	106.11	105.93	104.29	106.72	105.22	105.18	105.11	104.84	102.58	108.14	104.93	105.5	104.54	103.76	104.43	105.15	106.74	105.49	105.91	104.52	106.36	104.79	104.26	105.21	106.03	104.61	103.73	103.9	103.93	104.04	103.67	102.48	104.67	106.37	105.96	106.39	105.87	103.7
99.625	99.103	95.904	98.429	99.594	99.912	97.834	100.06	99.493	101.94	99.05	99.677	99.755	101.68	102.4	100.2	101.54	99.776	98.73	97.105	101.33	99.349	100.46	100.35	100.72	99.062	98.907	102.2	101.5	99.758	101.73	101.11	101.11	99.1	100.16	100.24	99.668	99.704	99.516	98.606	99.037	96.308	99.598	99.185	101.45	101.28	100.02	99.942	100.06	99.592
110.22	109.3	112.2	111.3	112.32	110.62	110.18	110.3	110.51	109.42	111.12	110	112.24	110.73	110.35	111.27	113.08	113.82	112.95	111.76	111.74	111.55	111.1	110.31	110.63	111.8	112.76	110.61	113.19	110.94	111.11	111.69	111.02	110.4	112	111.02	109.77	111.44	110.84	110.94	109.05	110.48	111.83	110.23	112.86	111.3	112.83	110.18	110.47	111.8
105.87	104.04	106.25	105.01	103.79	106.54	105.51	106.99	107.29	106.65	104.79	105.4	105.73	107.9	107.03	105.13	106.36	105.98	103.43	107.84	104.2	104.23	106.26	105.81	104.25	104.19	106.2	103.59	103.84	105.49	104.45	106.86	105.68	104.21	104.83	105.86	105.51	108.49	105.12	105.84	106.22	107.91	105.96	106.45	105.02	104.38	106.32	108.71	106.06	105.43
104.61	104.33	104.38	104.42	107.51	104.26	105.97	105.2	104.04	104.78	105.66	105.69	104.22	106.57	107.95	106.42	107.85	103.89	105.54	106.97	107.8	104.52	104.02	107.47	105.9	107.22	104.26	108.16	106.45	105.92	104.66	104.92	105.97	107.08	106.89	105.51	105.01	105.42	105.3	105.6	105.92	105.78	108.04	106.77	106.25	105.19	107.7	106.72	106.32	105.8
100.17	101.41	98.621	101.55	101.09	101.06	99.6	98.41	100.67	102.23	100.45	101.92	99.13	99.684	99.446	99.266	99.505	100.24	98.337	99.124	99.589	99.234	97.436	100.23	101.3	98.688	99.668	100.06	100.35	99.86	99.994	100.24	103.16	100.99	99.068	99.622	100.1	99.905	99.184	101.23	101.15	101.81	98.726	99.871	98.975	100.6	99.223	99.575	100.03	100.2
117.05	115.91	116.54	117.25	113.46	116.27	114.88	115.97	115.32	118.37	115.42	116.11	115.82	114.35	117.37	116.58	116.19	117.2	117.89	116.05	114.44	115.66	116.1	114.8	116.16	115.33	116.73	114.68	116.02	115.94	116.33	114.44	117	116.64	114.15	115.52	115.85	116.59	114.98	116.34	117.82	117.33	118.7	116.86	114.74	115.9	114.06	116.45	116.66	115.78
118.69	117.61	117.91	114.66	117.39	119.7	116.89	115.46	116.67	116.41	115.79	115.33	116.94	115.11	115.79	114.76	115.91	116.86	116.54	116.26	115.98	115.85	116.98	115.49	115.86	116.07	118	116.1	115.95	115.83	116.54	115.33	115.04	115.44	117.3	117.87	115.18	116.53	118.16	116.37	115.79	116.33	115.66	116.43	117.34	115.66	116.54	116.08	115.58	116.37
104.61	105.89	107.45	103.6	105.44	106.21	107.33	105.75	104.85	107.45	105.58	106.28	107.63	106.51	106.49	108.46	106.83	104.77	106.85	105.35	106.01	106.45	106.42	106.58	104.15	107.06	106.98	108.45	105.6	105.57	105.97	107.85	107.63	105.4	105.52	108.38	107.05	106.53	106.82	104.11	106.95	107.82	105.84	105.62	107.27	107.1	106.86	107.58	105.2	105.2
110.72	112.86	112.64	112.26	111.15	109.58	114.06	111.84	111.9	112.91	112.14	112.64	112.91	110.04	110.75	112.02	110.44	112.79	112.53	112.92	112.03	112.4	110.45	111.14	112.81	110.71	111.57	112.56	112.55	111.74	112.48	111.73	111.43	112.99	114.09	111.99	112.35	114.18	112.01	111.04	113.64	111.17	111.33	109.86	114.43	110.9	111.45	115.75	111.05	112.67
100.22	99.79	101.63	102.14	100.5	98.707	101.86	101.59	98.867	100.21	98.933	98.564	100.75	98.082	100.35	100.75	99.363	99.37	101.07	101.64	100.01	99.147	100.21	99.115	101.8	102.04	99.511	98.719	101.54	100.37	102.19	97.303	99.566	99.782	98.795	101.94	102.31	100.28	100.13	100.31	98.309	98.502	100.04	99.923	98.906	100.86	98.383	99.274	100.41	99.031
105.45	106.32	107.6	105.07	107.52	106.22	106.3	107.27	107.14	105.6	106.69	104.89	106.19	107.27	104.54	107.3	108.93	106.61	107.68	107.51	105.24	106.98	107.22	106.32	107.68	107.69	108	107.11	105.76	108.03	108.22	107.16	106.31	107.04	106.34	106.16	107.79	108.21	106.76	107.05	106.04	109.36	108.61	105.98	106.34	106.63	108.36	105.62	105.14	104.59
108.55	111.73	110.17	110.26	109.59	109.84	110.95	108.22	107.41	109.2	110.99	109.99	110.68	110.58	109.29	108.1	109.26	108.81	110.68	106.16	109.82	108.08	111.57	111.68	108.44	109.62	108.77	110.33	108.24	109.43	109.07	109.87	106.96	111.23	109.74	110.96	109.62	108.46	110.99	107.5	110.12	110.26	110.28	110.78	108.26	110.73	111.17	110.4	108.79	110.27
106.03	105.9	106.04	104.56	107.27	106.25	106.62	106.64	107.61	104.87	105.83	103.49	105.6	105.04	106.4	105.41	106.18	104.42	107.43	106.25	104.89	106.56	105.18	105.17	107.56	107.15	103.75	107.66	105.8	105.72	105.84	106.07	107.01	105.21	105.27	105.96	106.79	105.05	107.73	105.53	105.75	105.47	105.87	104.57	106	106.25	105.22	107.37	105.69	105.28
99.628	98.779	101.72	98.739	99.389	100.41	99.852	98.521	95.926	100.51	99.502	100.12	98.881	99.302	102.01	100.69	100.01	99.525	98.884	100.92	100.82	97.806	99.105	101.87	101.37	100.27	100.1	100.7	97.525	99.166	98.784	100.11	99.788	103.23	96.97	101.53	98.163	100.71	100.03	100.97	102.31	99.333	102.75	100.04	99.714	102.03	101.29	101.33	101.33	100.01
101	97.736	100.04	99.712	101.44	96.645	101.41	101.27	99.816	100.28	100.18	100.93	97.686	101.51	101.15	98.966	99.429	99.976	102.28	99.787	102.52	99.136	100.54	101.39	100.69	100.53	100.87	97.653	98.854	100.64	102.79	99.981	98.742	101.09	98.867	99.771	99.212	99.867	99.262	98.374	100.64	100.25	97.248	98.581	101.49	101.94	100.83	97.899	100.73	98.382
109.58	110.52	109.76	109.82	111.51	110.95	109.48	111.69	112.5	110.32	112.07	109.62	111.43	111.64	112.4	109.4	111.36	112	112.27	112	113.59	111.44	110.19	110.78	109.97	110.66	109.43	112.4	109.94	111.63	112.66	109.67	112.14	109.68	109.59	109.99	112.49	112.98	111.28	109.94	112.72	111.71	113.62	110.4	109.09	109.33	110.51	111.25	109.94	113.3
109.1	110.37	109.34	110.33	109.27	110.75	108.04	110.7	110.53	109.02	110.15	109.34	111.93	108.94	109.33	109.02	108.73	109.88	109.6	111.08	110.01	108.39	110.2	109.45	106.17	108.22	110.09	109.97	111.12	109.2	109.63	111.62	108.91	108.83	108.1	109.96	111.13	109.31	109.03	110.71	110.42	108.01	110.71	108.5	108.9	111.61	110.22	109.2	109.5	109.06
119.66	118.1	117.46	117.65	118.26	117.5	118.24	117.87	120.58	116.68	117.78	117.58	119.98	117.47	117.34	117.27	117.15	117.98	116.38	118.41	115.83	118.47	115.11	118.07	117.73	118.61	116.36	116.8	115.85	119.54	117.5	118.38	116.2	117.25	118.18	114.38	117.74	118.08	120.05	118.63	118.74	118.04	121.05	118.55	117.26	115.97	118.48	118.45	117.12	116.81
111.44	110.3	110.82	111.09	111.79	110.49	110.56	113.04	111.16	110.71	109.66	112.31	111.35	109.43	110.14	111.35	111.53	109.44	111.66	108.32	110.51	112.12	109.2	111.99	110.45	108.61	111.12	108.98	112.95	109.99	109.62	110.6	109.63	109.61	108.27	111.54	111.3	110.73	109.58	110.8	111.99	109.12	109.74	111.23	109.88	110.67	110.6	111.39	110.5	110.69
110.63	110.58	112.32	112.37	113.2	112.4	111	113	113.31	110.54	112.73	110.98	110.69	112.56	112.54	112.43	112.06	114.07	112.08	113.32	113.01	112.03	111.9	112.55	110.81	110.31	110.81	111.69	111.15	112.61	112.61	111.01	112.92	111.19	111.91	109.46	112.02	108.92	113.55	113.94	110.87	110.6	111.54	110.75	108.34	112.45	111.84	111.67	110.89	108.79
106.84	105.77	105.08	108.25	106.51	107.51	105.68	103.82	103.74	109.72	108.1	107.26	107.9	105.53	106.1	107.79	106.11	106.24	106.22	104.82	105.32	106.13	108.29	106.94	108.13	109.12	105.33	105.87	104.87	104.65	105.3	109.8	105.61	104.65	103.97	105.37	107.93	107.59	107.97	106.79	106.46	104.88	109.69	110.27	104.71	103.67	104.11	104.92	104.91	107.01
106.05	105.01	104.47	108.05	105.68	106.43	104.69	104.42	105.59	107.2	106.23	105.53	106	109.07	108.21	105.61	106.47	105.99	107.87	104.99	105.61	107.41	106.32	105.47	104.91	104.13	106.47	106.63	106.26	103.88	106.9	106.97	104.27	106.05	105.57	106.17	105.23	105.62	107.35	106.05	105.8	107.02	104.81	105.16	106.18	106.37	104.72	104.81	106.29	105.62
104.13	103.35	104.02	104.88	106.2	104.73	104.15	106.18	103.67	106.49	106.21	106.53	106.73	104.44	105.68	104.03	104.67	107.45	106.46	102.9	103.38	105	106.8	105.72	107.11	105.16	106.41	103.44	104.93	103.51	103.31	104.62	105.35	101.24	105.19	106.5	106.64	106.26	109.95	106.77	107.51	104.89	106.83	106.2	104.85	106.69	105.54	107.11	105.52	105.95
107.08	107.08	105.95	107.04	108.8	105.5	107.78	105.25	107.77	106.71	108.26	106.28	104.99	109.16	105.89	107.8	104.69	106.23	106.99	107.8	105.69	103.92	106.43	106.29	105.42	106.71	108.61	105.2	104.91	105.96	105.67	105.16	106.7	108.57	108.22	105.38	105.31	104.62	103.88	105.37	105.58	106.66	107.53	104.76	106.78	105.84	107.4	105.74	105.7	107.43
100.7	98.602	100.21	100.24	99.234	100.42	99.321	99.79	99.471	100.03	99.376	102.21	100.26	99.836	99.791	99.743	100.98	99.044	99.758	99.823	102.89	101.69	97.289	98.348	100.84	96.629	98.23	97.51	99.083	99.272	99.406	98.498	99.405	98.973	103.88	100.57	101.22	100.14	99.338	100.23	100.19	99.764	98.65	100.45	98.585	100.27	99.647	99.672	100.43	100.17
107.79	109.24	107.94	106.73	105.24	106.45	107.49	106.13	106.54	106.6	105.78	108.57	108.07	104.42	107.21	105.26	105.53	105.65	107.28	104.35	106.4	106.86	106.99	104.71	108.23	106.8	106.65	104.32	104.53	108.56	105.27	108.87	104.05	107.76	106.77	106.34	108.27	107.27	104.15	104.9	105.37	108.2	108.94	105.81	107.46	107.34	105.12	106.63	106.82	104.75
101.07	99.137	99.83	100.53	102.27	102	100.56	103.34	100.42	100.09	101.65	100.86	99.003	100.61	101.09	100.57	101.05	100.04	100.49	101.18	100.22	100.1	99.835	98.641	102.4	99.824	102	101.8	100.81	98.966	104.24	99.315	102.42	100.64	98.923	100.29	102.38	99.706	99.32	101.42	99.21	101.8	101.24	100.58	99.616	100.99	100.52	98.76	99.245	100.42
98.638	98.83	100.51	99.423	97.177	100.39	99.401	101.23	97.198	100.04	101.17	99.778	100.38	99.178	98.957	99.927	100.27	100.81	99.183	102.46	98.47	99.938	101.29	100.82	100.14	100.59	99.679	102.66	99.88	99.289	100.22	99.979	101.15	99.566	99.919	99.867	100.94	100.22	100.28	99.065	99.97	99.108	97.468	99.808	98.765	99.421	100.21	99.018	98.656	99.793
104.8	106.13	107.96	105.63	105.94	105.98	106.65	105.16	108.35	108.04	106.7	106.21	105.47	110.01	107.9	108.34	106.8	105.66	106.2	107.14	106.65	109.5	106.22	107.5	106.52	106.78	106.4	108.96	107.97	107.42	107.39	108.92	106.26	105.68	106.46	108.17	106.83	105.61	106.67	104.27	105.11	106.57	107.62	106.86	107.53	107.62	107.66	109.07	105.51	107.33
105.68	106.2	106.68	107.65	106.42	104.97	106.29	107.02	104.3	105.54	106.33	103.03	107.93	106.66	105.92	106.34	107.3	107.71	105.76	105.28	106.87	105.27	106.43	106.32	106.99	105.05	106.1	107.53	107.26	106.37	106.42	106.54	104.85	105.21	104.66	107.02	108.21	107.58	105.52	105.86	107.27	105.69	105	104.91	108.92	105.99	105.08	107.47	106.87	107.34
105.2	105.77	103.1	103.77	104.33	104.13	102.79	104.88	103.37	103.9	104.13	103.1	104.92	102.31	103.41	103.13	104.16	105.62	103.89	103.56	104.84	103.11	102.8	103.9	103.85	103.83	102.51	102.96	105.03	102.81	106.12	105.37	106.38	101.18	105.48	103.73	104.1	104.58	99.944	104.04	106.05	103.64	102.15	103.73	104.1	104.42	104.92	102.66	104.71	103.69
112.47	107.83	111.16	112.13	109.18	111.72	109.81	112.34	110.96	111.88	110.07	111.22	110.68	111.16	108.76	109.08	110.08	111.32	109.73	113.94	109.45	112.6	110.9	111.37	110.46	109.25	110.29	113.32	109.85	110.3	110.71	109.02	110.37	111.03	110.35	109.22	108.58	111	108.95	113.24	109.39	111.25	109.44	108.12	109.44	110.41	110.91	110.31	109.53	111.06
98.47	101.04	101.45	101.24	102.16	100.11	99.72	99.774	102.2	102.11	100.6	99.343	100.83	101.63	101.62	101.64	99.818	102.03	101.23	99.447	99.851	99.516	99.738	99.03	101.85	100.29	101.81	103.27	102.92	101.53	100.34	100.62	101.78	101.13	101.73	99.651	102.13	99.748	104.14	99.948	100.64	102.5	100.36	102.58	102.43	100.89	99.688	101.09	101.96	101.46
106.54	105.89	107.15	103.37	104.16	105.37	103.68	106.57	107.02	107.23	106.38	105.1	105.59	106.12	105.73	105.35	108.03	104.43	107.98	103.74	106.5	104.06	104.81	105.19	104.69	106.14	108.37	106.08	108.13	107.21	105.2	106.03	103.5	106.17	106.06	105.82	108.59	104.97	106.94	108.14	108.31	106.68	106.62	105.17	104.11	107.33	106.41	105.35	104.73	105.39
107.59	107.81	105	107.82	105.27	105.39	106.8	103.34	107.6	106.17	104.83	106.39	106.61	106.85	104.63	105.22	103.64	104.54	106.53	105.06	105.45	107.2	105.63	106.53	107.52	107.18	105.46	106.6	104.6	106.73	106.29	103.64	104.94	107.32	107.55	104.62	102.75	106.36	106.19	107.49	108.2	105.6	107.32	104.83	105.67	104.8	108.48	105.02	106.25	107.71
111.81	111.97	110.82	109.72	108.82	110.94	113.61	110.23	109.58	108.97	113.68	111.07	110.54	111.97	109.21	108.76	110.19	110.97	113.57	109.84	108.43	111.3	110.07	112.27	111.46	112.64	111.29	113.31	112.23	112.81	108.18	109.96	111.27	110.94	110.1	110.24	113.79	113.25	110.96	113.57	112.39	112.48	111.79	113.68	109.18	110.3	112.84	109.85	110.97	110.49
110.9	109.38	111.49	109.67	108.09	109.47	110.51	109.62	111.6	108.7	108.08	109.2	110.11	110.25	108.45	109.83	111.9	110.92	109.76	109.24	110.57	110.69	108.83	111.5	107.7	111.89	110.54	108.81	109.09	111.93	110.88	110.12	110.59	108.52	108.9	109.72	111.13	109.39	110.27	109.92	110.12	110.7	110.43	109.45	110.2	108.82	109.86	109.41	110.06	109.85
109.43	110.86	110.2	109.53	110.09	110.15	111.15	108.61	109.86	108.59	110.99	108.78	109.34	109.42	110.3	108.24	107.84	109.14	109.72	110.15	108.41	112.24	109.73	111.63	109.22	110.72	109.16	109.8	107.08	110.5	112.47	108.85	109.62	110.97	107.05	111.16	107.86	109.99	108.07	110.97	109.36	109.36	109.64	111.39	109.32	110.36	107.68	112.15	109.78	110.02
118.13	117.41	117.75	116.12	116.63	118.27	118.26	114.58	116.95	116.26	115.74	115.55	117.06	119.77	117.23	117.54	116.03	116.74	117.49	117.3	116.96	120.55	117.27	118.17	116.4	114.84	115.95	118.19	117.86	118.61	117.86	116.29	116.71	116.35	118.19	117.52	119.65	117.97	119.04	118.25	115.3	116.6	119.05	117.31	119.3	112.53	118.99	120.19	120.01	115.52
110.44	110.76	113.4	111.79	111.89	112.22	111.44	112.41	112.56	110.28	111.61	109.17	111.68	111.71	110.82	111.66	112.24	109.43	111.02	113.46	112.59	112.52	112.12	112.56	112.8	111.73	111.06	111.85	110.52	111.72	110.02	113.26	109.96	109.47	114.86	111.36	112.4	113.09	112.57	114.53	110.98	111.79	111.94	111.23	112.26	111.36	113.72	112.05	112.89	113.01
117.61	114	116.86	116.82	114.39	115.43	116.1	116.56	115.44	115.76	115.11	116.53	115.31	113.12	115.12	117.3	115.11	116.56	114.61	113.56	117.72	117.51	116.34	115.28	116.05	117.96	116.19	113.69	114.8	117.94	115.87	117.5	117.93	116.17	115.41	114.86	114.17	116.19	115.48	115.89	114.48	116.84	116.85	115.48	114.29	116.87	116.2	117.65	118.84	116.99
103.96	105.37	104.59	108.74	105.72	104.22	106.41	105.33	104.73	105.64	107.49	107.51	105.21	105.5	105.17	104.91	102.94	104.96	102.41	106.91	106.28	106.51	104.74	104.63	103.71	103.83	105.08	105.16	105.92	104.92	105.49	107.3	105.02	106.24	106.74	104.62	105.07	104	102.77	105.21	105.01	105.18	103.55	107.91	103.53	105.83	104.06	107.34	104.02	107.78
111.65	112.09	111.16	112.31	110.59	111.64	111.37	111.44	111.57	110.8	110.48	109.26	114.23	110.63	110.26	113.86	110.08	110.33	114.41	112.57	111.44	111.19	112.34	113.35	110.03	110.92	109.88	110.34	112.17	111.91	109.67	111.35	112.76	112.31	112.04	111.95	110.22	110.3	109.53	109.92	109.89	110.59	111.31	112.33	111.89	109.16	110.7	111.53	111.23	111.59
105.13	106.17	103.97	110.53	107.14	107.54	104.97	105.99	104.35	106.57	108.45	104.5	106.8	106.5	105.62	104.75	106.72	108.51	105.91	103.89	104.37	106.37	105.23	106.59	106.68	105.93	108.13	104.17	105.29	108.04	106.2	106.91	107	104.75	108.07	108.68	104.63	105.97	107.38	105.06	107.92	105.45	106.04	106.91	107.46	107.52	106.83	106.49	106.34	106.57
113.37	113.54	111.38	111.55	110.23	113.37	110.21	111.55	113.58	110.84	111.32	113.67	114.8	111.72	110.67	111.3	110.96	112.7	110.62	111.78	113.62	110.97	112.21	113.66	112.11	111.9	112.27	112.39	111.78	113.25	116.42	111.91	114.48	112.42	112.69	111.04	111.55	112.64	113.79	109.15	112.43	110.27	112.89	111.18	112.03	110.73	114.22	112.24	112.12	110.87
105.76	105.8	106.39	105.71	105.78	104.81	104.8	105.59	107.57	104.47	106.48	106.28	107.4	106.83	106.65	104.11	104.1	103.47	104.26	104.53	105.34	104.37	106.33	108.79	106.9	104.23	105.3	103.61	106.5	103.7	106.42	105.58	103.73	105.38	107.5	107.26	106.41	107.19	104.87	105.12	105.9	105.85	106.34	103.79	104.26	105.55	104.05	107.44	105.45	107.05
101.25	100.9	100.09	99.388	100.02	100	101.05	99.614	101.51	98.858	99.274	100.58	100.34	98.022	102.68	103.8	97.826	98.657	101.59	101.32	101.19	100.7	100.66	100.1	103.19	99.594	104.41	99.023	99.142	99.788	98.801	102.63	100.76	99.547	101.36	96.111	101.19	98.846	98.715	99.693	101.18	97.115	99.604	100.19	103.94	99.779	99.406	97.891	101.82	100.73
112.86	109.87	110.59	111.31	110.32	110.04	113.56	111.84	112.52	109.51	110.59	110.1	112.28	111.95	109.81	112.09	111.92	112.71	112.29	111.66	112.28	110.94	112.1	113.27	110.7	112.58	110.33	111.05	111.62	109.55	111.41	110.78	110.3	111.22	110.6	110.54	109.89	111.71	110.56	111.45	111.01	112.38	112.31	111.88	111.73	113.24	110.53	113.27	112.85	109.35
103.34	103.98	106.69	105.72	104.7	107.46	104.58	105.69	104.55	105.88	104.77	103.74	104.34	105.17	104.16	105.57	104.41	106.04	106.41	106.49	104.46	105.51	103.97	107.26	104.11	106.5	104.83	105.98	106.84	105.32	107.57	106.25	105.02	106.48	106.39	106.73	107.43	107	104.47	105.94	105.44	105.59	104.81	106.84	104.81	106.39	105.02	104.18	106.37	105.22
101.22	98.323	101.2	100.97	97.656	100.02	96.778	101.08	100.13	99.636	100.59	102.73	101.09	100.72	100.53	100.03	100.48	99.287	99.808	101.03	101.39	101.83	100.6	101.36	99.978	101.87	98.674	103.13	102.01	99.855	97.677	99.61	101.34	97.589	100.4	99.225	100.25	103.04	98.263	99.723	99.628	101.12	97.74	101.25	101.16	102.63	99.901	97.792	99.57	101.8
105.46	106.66	104.85	106.77	103.93	106.53	105.12	103.5	107.38	104.82	107.84	103.68	105.65	104.34	105.49	105.29	105.97	106.76	105.27	106.53	103.93	106.61	105.12	105.89	107.28	104.89	105.25	103.57	106.08	102.24	105.3	104.38	107.21	102.94	107.36	106.12	106.49	105.53	105.15	104.76	106.56	106.34	106.56	105.77	104.59	106.29	105.05	104.48	105.18	106.48
105.06	105.36	104.9	103.12	105.14	104.11	101.33	107.42	103.76	105.66	103.27	103.85	104.47	104.34	105.36	106.94	105.66	105.57	105.48	105.97	103.07	103.01	106.36	104.91	106.97	108.05	105.32	106.73	102.65	105.01	105.01	107.39	104.13	105.8	105.32	104.32	104.49	106.18	104.66	103.99	104.52	103.79	107.13	106.32	104.23	105.14	103.38	105.61	105.66	105.65
109.39	108.59	109.97	110.08	108.15	108.48	109.05	109.21	109.74	109.99	108.87	109.2	109.65	108.93	109.89	108.91	111.48	111.58	108.88	109.71	109.29	110.24	110.36	108.99	109.35	108.1	110.36	107.8	109.43	109.59	110.41	109.53	111.25	109.44	109	108.7	108.89	111.01	109.56	108.77	112.05	110.47	107.7	109.23	109.28	110.34	110.82	107.01	108.68	108.78
103.98	106.71	105.28	106.59	104.65	106.63	104.35	105.99	105.6	106.54	105.87	104.87	104.22	106.45	106.82	106.31	106.57	107.1	107.72	105.82	105.11	107.46	106.71	106.57	105.63	106.73	109.51	107.3	105.6	109.36	106.85	106.84	107.24	107.75	108.35	109.26	106.83	108.21	107.3	105.42	106.67	107	108.89	107.84	106.34	106.94	106.21	106.06	106.45	106.33
106.05	105.28	104.15	105.23	106.88	103.84	107.11	106.38	105.73	105.73	105.41	106.73	105.55	104.83	105.71	103.39	107.02	106.29	106.4	106.21	105.93	102.7	104.34	107.3	106.73	105.24	105.42	107.09	104.93	107.76	105.13	105.05	106.17	106.51	104.22	104.15	105.59	106.75	103.56	105.23	104.44	105.77	104.51	104.98	104.74	106.86	104.53	105.87	105.87	104.92
104.83	103.61	103.56	103.69	103.77	107.67	103.93	105.61	105.72	107.85	107.22	104.85	105.56	105.18	106.1	105.01	103.69	104.41	104.22	108.42	105.8	106.39	106.09	106.27	104.78	105.98	104.15	106.76	104.44	103.61	105.96	103.17	106.27	104.58	106.04	105.39	104.56	104.87	103.05	104.5	106.87	103.28	104.63	106.28	106.73	105.57	105.01	104.56	107.3	104.69
101.87	99.428	99.694	100.82	99.884	98.526	99.302	100.58	98.719	100.33	97.93	99.545	100.21	98.437	100.16	100.22	99.443	98.993	98.12	101.33	99.412	97.048	98.846	98.142	99.346	100.07	99.861	99.124	96.377	99.856	98.863	100.71	98.607	98.998	98.48	99.716	98.819	99.469	98.98	99.959	101.75	99.111	98.82	100.83	98.91	98.806	99.601	100.16	100.1	99.238
111.1	110.68	112.3	111.26	110.02	113.96	111.65	112.1	113.34	110.62	111.69	110.75	111.38	111.04	111.19	110.27	112.32	112.45	111.29	111.95	111.13	110.71	111.76	113.09	112.24	112.09	111.96	111.22	110.98	113.99	110.29	110.55	111.88	110.74	112.5	111.18	112.74	112.2	110.22	112.86	110.71	110.7	111.85	110.2	111.41	109.98	111.82	110.04	109.73	110.7
104.6	106.29	104.32	105.06	106.53	103.2	105.48	102.98	102.38	107.05	103.13	104.88	104.09	105.84	103.49	103.79	105.97	103.77	102.54	107.28	103.67	106.3	104.41	104.9	106.4	106.16	104.04	103.88	105.12	101.63	105.53	101.55	103.96	102.58	106.28	105.08	106.3	104.29	103.61	107.44	106.13	106.96	104.48	103.24	104.33	105.3	105.37	103.32	103.99	105.29
107.58	105.6	104.59	106.13	105.79	107.4	104.61	107.11	108.31	106.34	107.38	104.31	105.1	105.04	106.61	104.54	105.2	103.97	105.56	105	103.62	106.64	107.04	104.06	106.85	107.13	106.25	107.22	105.06	105.28	104.81	107.29	103.79	105.99	104.57	103.22	103.58	107.19	107.4	103.49	104.72	105.86	105.31	105.6	104.85	106.18	103	105.31	104.55	106.36
106.15	105.64	104.84	108.71	106.77	103.85	106.85	104.61	106.11	104.6	105.05	107.85	103.89	105.12	108.46	105.45	104.46	106.35	103.92	105.79	105.25	103.67	105.11	105.31	103.9	104.89	104.9	106.07	106.26	104.2	105.63	105.06	108.1	105.45	103.43	105.59	104.9	105	105.99	105.98	105.29	106.4	104.73	107.16	106.44	105.47	103.37	106.95	107.13	105.11
108.18	106.51	104.79	107.13	105.3	107.55	106.67	105.78	106.53	104.83	105.65	104.88	105.51	107.18	106.4	106.6	105.28	104.1	107.01	105.09	106.68	102.46	106.09	106.9	103.97	105.45	107.94	106.79	106.33	105.19	105.33	105.83	103.51	107.07	105.75	105.19	105.58	106.37	104.76	106.4	105.25	107.89	104.32	107.68	105.89	104.38	103.79	106.47	104.93	105.14
101.6	99.673	99.313	97.937	100.88	98.934	100.76	100.87	101.28	99.424	100.77	98.045	100.47	101.64	101.73	98.094	98.621	101.14	100.32	99.774	98.534	102.17	100.61	99.617	101.14	99.065	97.785	100.1	101.61	100.38	101.62	98.521	100.52	100.24	98.292	101.34	99.963	100.52	99.328	103.1	98.967	100.64	97.771	101.98	101.05	101.56	100.27	101.21	100.02	101.15
114.01	112.11	112.37	112.99	111.61	114.59	115	113.74	114.69	111.9	114.07	112.32	112.82	113.11	115.82	113.11	114.29	112.65	114.64	112.07	112.66	112.92	109.15	114.9	115.22	113.65	112.99	111.93	111.41	111.98	112.86	111.51	109.93	114.24	113.23	113.17	112.14	113.58	111.91	113.49	112.66	112.56	113.68	113.4	112.77	114.03	113.2	113.04	112.02	112.46
101.49	99.569	101.43	100.33	98.822	98.39	98.622	100.38	100.42	99.403	99.686	101.42	101.34	99.176	102.15	101.12	100.35	99.907	101.82	98.818	99.563	99.732	99.542	100.56	99.709	99.414	98.05	99.705	100.61	100.46	100.93	97.551	100.9	98.604	97.764	99.174	99.635	101.18	99.306	99.892	101.81	101.56	98.315	98.942	101.04	101.39	100.16	100.59	99.376	99.442
110.76	112.86	112.27	112.68	112.49	113.74	113.55	111.84	109.72	109.8	113.37	111.53	109.64	110.37	111.64	109.78	112.89	113.2	110.11	111.13	111.37	110.99	109.96	110.96	110.95	111.55	110.65	111.42	113.68	111	112	110.55	113.5	110.24	110.04	110.27	111.79	113.71	110.62	110.71	111.24	111.51	111.99	112.62	111.72	113	115.03	111.31	108.36	109.32
107.75	111.53	108.98	110.94	107.66	110.28	111.94	110.15	109.19	109.23	112.73	111.75	110.62	108.72	108.52	108.47	107.25	110.17	108.36	107.84	111.36	108.8	107.56	109.43	109.5	108.86	111.48	110.84	109.04	110.97	112.65	111.58	110.21	111.13	110.48	106.66	107.9	106.02	110.85	108.21	110.89	108.7	109.32	107.77	107.89	108.48	111.38	108.49	109.64	108.83
104.15	105.49	104.7	106.63	106.28	105.16	108.04	105.36	104.79	103.47	105.86	103.07	104.59	105.53	105.95	106.6	103.45	102.23	105.17	103.67	104.02	106.08	103.76	104.67	103.98	103.47	104.01	104.03	106.03	108.76	103.56	105.16	106.82	104.92	105.38	104.31	104.9	102.87	105.82	103.92	104.99	104.03	104.79	105.24	104.62	102.11	103.89	104.95	105.32	104.35
113.4	109.7	113.72	111.32	111.62	113.08	111.13	113.64	115.1	110.43	113.11	111.17	111.44	113.82	110.04	112.54	111.38	111.41	110.67	110.98	110.86	112.74	110.28	112.57	111.8	111.01	111.16	111.28	111.93	109.58	112.99	113.14	110.35	111.93	111.4	109.9	113.18	113.4	110.4	113.21	113.11	111.58	111.4	109.12	112.26	111.93	111.68	113.73	110.77	111.06
104.55	106.27	105.98	106.55	106.09	103.36	105.53	106.52	104.75	106.21	102.99	104.6	106.86	105.45	107.44	106.48	106.45	106.79	104.63	106.39	105.66	108.32	105.98	105.89	107.28	103.4	105.89	107.87	106.23	107.73	104.88	103.39	106.33	107.54	107.52	105.59	108.53	105.35	106.76	106.66	105.81	104.39	105.97	105.7	106.89	104.78	105.96	106.22	104.51	104.7
107	103.68	106.59	103.83	105.71	106.3	103.99	106.45	107.34	105.62	105.32	104.94	104.82	103.81	107.17	106.32	104.08	105.06	108.05	105.51	104.51	106.41	106.08	108.13	105.97	104.97	106.02	104.78	104.12	104.92	106.69	105.54	103.78	105.5	104.72	106	107.13	102.43	105.04	105.11	106.58	105.87	105.17	104.64	107.91	104.27	105.31	104.86	105.13	106.25
106.69	105.64	105.57	104.81	107.1	104.54	104.03	104.73	106.68	105.44	106.86	106.69	105.48	107.4	105.16	109.26	105.53	104.44	106.51	106.95	106.33	104.2	105.25	107.69	107.33	107.52	105.99	106.73	105.41	105.76	105.32	108.34	104.34	107.34	107.44	105.84	105.52	104.2	107.6	103.82	107.93	107.69	105.98	106.78	109.26	106.61	104.71	106.3	105.74	107.58
113.67	111.95	112.73	112.06	112.4	112.65	112.81	111.15	112.72	111.16	111.82	111.39	111.53	111.39	111.8	113.19	113.99	112.25	111.18	111.74	111.64	112.09	112.5	111.11	111.74	110.42	112.04	113.08	113.37	112.42	110.73	112.89	112.54	112.71	111.97	111.6	111.8	111.17	111.31	113.24	110.92	110.63	113.93	111.71	114.21	111.28	111.9	111.62	113.51	112.51
111.11	112.29	112	110.85	110.69	111.12	114.99	111.67	113.97	111.33	111.09	108.37	111.63	113.15	111.93	112.48	110.2	112.76	109.63	114.96	113.24	110.37	111.51	112.84	111.76	111.43	111.26	111.62	110.72	111.36	112.42	110.7	111.47	112.65	111.56	110.06	110.88	112.6	110.88	113.24	111.81	111.94	113.04	112.36	109.37	111.24	112.81	111.62	112.89	111.25
111.08	107.2	112.56	109.1	111.44	111.55	108.56	109.86	111.29	111.35	108.22	112.13	110.49	110.83	112.33	107.73	110.02	109.9	110.42	111.43	111.03	109.92	109	111.06	107.96	112.3	111.69	110.21	111.04	109.23	109.87	109.52	110.18	108.91	109.78	111.91	110.38	111.46	109.66	108.95	112.04	109.51	108.71	110.03	112.23	108.44	111.62	109.59	110.72	108.28
105.77	110.47	106.82	106.3	107.56	106.1	108.09	106.67	108.46	107.59	105.63	105.13	107.48	105.19	105.55	106.86	108.8	108.92	104.08	105.66	105.7	106.1	107.38	105.35	106.72	107	106.31	105.82	107.3	107.2	108.52	107.04	107.33	106.98	105.87	108.2	104.73	105.98	106.67	108.03	106.23	106.96	107.31	108.97	106.33	106.99	105.77	105.08	105.13	108.83
101.68	100.58	101.41	100.32	100.07	100.56	97.784	100.36	101.42	100.23	100.75	101.28	99.857	101.02	102.06	99.161	100.96	101.82	100.39	97.692	99.209	100.01	99.459	104.06	98.108	101.3	99.814	98.101	100.76	99.546	98.136	100.33	99.782	101.32	101.29	101.2	101	99.992	100.48	100.25	99.421	99.917	98.714	100.61	101.48	97.62	99.911	98.997	101.65	100.57
113.44	113.2	113.78	113.02	112.24	110.98	112.7	111.46	112.79	114.96	111.71	115.36	113.57	112.49	112.11	114.83	112.67	113.05	109.95	113.15	112	113.18	112.57	112.82	110.62	113	112.85	109.95	113.33	111.65	114.65	113.8	113.12	112.57	113.75	111.8	111.77	112.71	113.03	114.82	112.74	111.08	112.65	114.36	112.49	113.4	114.94	112.91	114.23	113.73
111.89	111.6	111	111.04	113.13	110.56	110.06	111.35	111.6	110.8	111.49	111.96	111.08	111.33	109.53	110.62	109.25	110.86	110.36	113.3	114.73	109.88	110.35	111.35	111.7	110.66	110.6	111.56	112.1	112.46	109.7	111.24	110.77	112.15	110.39	111.78	109.98	111.79	111.75	110.59	112.21	110.74	108.9	110.43	111.56	111.04	111.63	111.26	108.97	108.58
108.53	105.87	103.88	109.06	106.58	107.65	106.02	105.18	106.93	104.94	108.21	104.43	107.93	108.49	105.9	105.75	105.63	106.55	105.58	105.36	105.44	106.31	106.62	104.13	107.73	105.31	107.52	104.93	105.96	104.71	105.68	107.25	105.2	108.35	107.31	106.18	104.38	105.8	106.09	106.07	108.29	106.37	105.49	108.13	102.74	104.15	107.76	105.56	105.51	107.43
104.12	107.5	106.1	106.5	107.81	104.34	104.88	106.23	105.21	106	104.66	104.77	107.55	106.52	106.64	103.86	102.72	104.72	105.23	105.43	108.34	108.54	106.09	103.03	104.84	104.9	107.5	105.87	105.18	101.8	102.71	104.72	104.82	106	105.97	107.93	109.6	105.14	104.37	107.38	104.44	106.86	104.98	104.89	106.78	106.82	105.36	106.07	106.79	107.34
105.09	105.71	105.71	104.63	105.54	107.66	105.46	105.99	107.07	107.62	103.52	103.61	103.7	106.79	104.52	104.67	104.29	104.89	105.48	104.28	106.33	107.08	103.85	105.55	106.23	106.15	103.3	106.86	104.01	107.43	106.71	107.75	104.85	107.22	104.91	107.06	104.04	105.85	105.6	107.61	104.78	106.59	103.74	106.5	106.81	106.99	104.84	106.7	102.78	107.48
109.26	111.66	112.92	110.56	110.14	111.45	111.5	110.99	111.02	112.58	109.95	111.08	112.32	112.98	111.81	109.8	111.27	112.52	110.07	110.26	112.01	111.73	111.14	111.96	109.34	111.47	112.38	110.84	111.23	111.87	111.68	112.32	110.84	112.38	109.16	112.08	112.5	110.42	112.38	112.48	110.86	110.19	110.87	111.05	113.92	112.08	110.5	110.6	113.13	110.86
104.18	105.61	105.71	107.49	106.81	106.45	105.82	106.51	107.24	103.79	105.38	106.07	104.61	106.09	104.82	105.63	105.36	105.82	105.65	106.82	106.93	106.26	105.53	105.16	105.3	105.55	104.09	108.75	105.43	107.41	104.08	104.56	104.35	106.78	105.44	106.85	107.63	105.18	105.06	106.64	104.31	104.83	104.66	106.03	104.47	106.72	106.72	103.86	106.46	105.44
101.89	107.99	107.66	103.97	102.82	103.57	103.58	106.32	103.57	105.17	106.24	103.49	104.47	101.71	105.1	107.61	104.88	105.21	104.14	103.17	104.46	104.53	104.53	104.49	105.55	103.36	102.6	106.23	106.33	104.7	105.71	104.6	103.84	103.4	105.09	107.44	104.51	105.55	104.86	105.77	103.58	103.6	103.6	104.43	104.21	105.92	103.77	106.89	105.41	103.35
112.33	111.01	112.92	112.17	112.23	110.99	112.73	111.05	111.15	110.19	113.72	111.11	111.63	112.2	111.03	113.57	110.97	110.45	112.71	112.64	112.07	111.74	110.43	113.45	112.26	113.78	111.62	111.85	113.13	112.73	111.52	112.15	113.02	113.53	112.15	111.12	113.2	110.42	112.72	111.79	112.86	111.01	111.76	110.74	113.55	113.65	111.16	112.92	112.62	110.79
103.97	104.61	106.88	104.54	103.45	106.84	107.48	105.36	104.24	104.74	104.4	108.5	105.54	106.77	104.18	105.27	104.58	105.42	107.21	108.17	106.27	106.75	105.67	103.7	104.52	104.45	106.33	105.76	105.51	106.74	105.77	107.72	104.12	106.66	104.22	105.64	105.28	105.87	104.36	106.08	106.37	106.91	107.95	104.87	104.5	107.12	107.89	104.75	107.91	104.25
104.17	104.57	105.31	104.75	103.23	105.94	104.17	103.85	105.52	107.43	107.06	105.36	104.95	106.3	104.12	106.97	106.09	104.01	107.47	106.16	105.38	105.59	105.95	103.32	105.63	108.06	104.07	106.79	105.19	107.08	107.69	105.77	107.92	105.47	104.64	105.58	107.63	103.7	106.9	106.12	105.36	107.41	106.78	106.5	102.54	104.4	104.89	104.37	105.26	105.08
105.69	106.44	104.77	105.23	105.13	106.43	109.03	104.55	103.77	106.42	105.85	104.13	106.89	104.37	107.87	105.39	102.88	107.16	107.32	107.53	107.72	106.78	108.13	107.29	105.09	107.25	104.04	105.35	104.83	107.86	102.63	105.26	108.84	103.11	107.02	106.09	106.3	105.55	105.01	107.12	104.19	105.86	104.96	103.78	104.28	104.04	104.59	105.09	104.43	104.12
107.08	106.58	107.82	106.71	106.33	105.39	106.73	104.75	106.8	106.69	107.59	107.79	105.83	106.01	107.15	107.81	107.08	104.91	105.63	108.33	104.62	106.54	107.16	108.42	106.95	105.07	106.11	106.76	105.96	107.3	105.62	107.38	104.81	105.64	107.25	106.97	106.57	108.28	104.14	107.05	106.82	104.9	106.13	105.69	106.3	106.17	107.13	106.41	106.78	106.31
106.53	104.77	110.05	107.04	105.95	107.28	105.86	106.27	108.14	106.55	106.37	105.64	107.15	107.23	107.96	105.21	106.11	107.13	105.68	106.7	107.58	107.62	106.68	104.78	107.78	105.18	106.47	105.4	105.06	107.07	106.5	107.59	108.27	108.48	105.46	105.87	105.72	109.34	104.83	105.21	107.58	108.74	107.48	108.02	108.29	106.93	108.49	106.23	106.46	105.63
106.44	106.09	106.68	106.13	105.75	105.69	105.74	102.72	106.11	105.34	104.58	106.73	105.6	104.05	104	105.19	105.21	104.35	105.31	105.25	106.38	102.84	104.13	106.38	106.56	105.11	107.37	106.49	103.88	105.67	107.36	106.38	104.5	105.85	104.35	104.59	106.76	104.8	104.74	106.34	107.18	105.24	106.29	108.48	105.92	106.84	105.62	106.2	106.78	105.64
107.91	106.46	103.01	106.28	107.06	103.65	104.8	105.14	104.61	106.03	107.49	106.62	104.86	107.64	106.97	106.71	105.87	106.51	106.44	106.31	107.06	106.13	107.09	108.12	107.63	106.53	104.95	106.53	106.87	106.87	105.46	105.82	107.37	106.9	104.53	106.54	107.04	106.61	107.23	106.99	105.23	106.21	105.4	104.99	106.92	108.24	105.39	104.6	104.61	105.8
102.14	100.7	102.02	99.21	99.167	100.03	100.22	97.363	98.196	101.44	100.95	101.16	99.385	99.987	97.651	101.05	100.46	100.91	99.557	98.699	100.38	101.23	99.469	98.84	102.13	100.26	99.338	98.721	102.62	98.758	101.56	101	98.512	98.531	100.56	101.46	99.287	99.808	100.27	100.28	100.06	99.368	101.07	100.36	99.208	102.16	100.92	101.91	99.564	101.29
111.64	111.66	113.02	110.24	112.97	110.24	110.66	111.47	111.45	111.67	111.07	109.56	110.1	110.89	111.26	110.77	110.75	110.75	112.14	112.76	108.19	110.2	110.27	110.97	111.13	109.15	113.48	111.74	109.88	110.57	111.44	110.79	110.69	110.03	110.05	111.09	112.05	110.73	111.57	113.5	111.1	109.99	112.71	109.1	111.55	111.28	111.48	110.02	110.59	111.29
105.04	104.77	106.02	105.9	107.4	107.2	106.88	108.31	107.2	106.7	105.16	104.31	105.35	107.53	105.55	107.97	106.29	104.99	105.94	106.27	103.63	107.15	107.25	107	106.15	105.92	106.19	106.73	106.58	107.47	105.57	107.99	107.16	106.32	106.32	105.44	107.76	106.93	109.1	107.58	104.47	104.91	104.78	105.56	106.55	105.38	106.71	105.63	107.4	106.35
106.86	104.69	105.21	104.54	105.69	104.89	107.33	104.84	104.21	106.3	107.73	104.54	108.39	106.57	104.17	103.77	103.44	103.4	109.75	103.43	103.52	102.36	105.83	105.88	104.14	103.85	105.92	105.47	103.85	104.19	103.41	105.26	105.53	104.37	105.33	104.49	103.24	105.32	105.99	108.4	103.83	105.92	107.91	106.34	105.15	104.56	108.13	104.42	102.24	103.61
104.79	104.85	104.11	106.03	101.72	105.96	106.25	105.99	105.07	106.06	105.37	106.41	107.38	105.32	104.37	105.22	106.68	107.9	106.95	105.89	104.87	103.83	105.42	104.4	102.63	105.27	103.64	106.18	105.33	104.14	105.14	106.63	104.19	104.44	107.9	107.06	105.02	104.18	105.01	106.99	104.39	107.16	107.53	103.89	106.21	104.5	105.41	104.72	105.27	106
110	112.49	112.87	113.28	111.21	109.22	110.95	109.89	112.21	112.14	109.07	109.82	109.6	110.79	109.93	109.72	111.74	110.92	111.83	110.7	110.75	111.67	110.08	112.5	112.2	111.75	110.19	111.96	111.03	113.5	111.56	110.13	110.63	111.07	112.75	109.79	110.93	109.18	111.2	111.74	112.45	110.73	109.97	111.41	110.39	112.23	113.89	112.58	109.67	111.04
100.46	101.72	102.69	99.624	98.52	100.97	100.13	99.632	100.59	100.12	100.11	100.81	99.978	97.616	99.276	98.881	99.416	99.175	101.89	99.422	98.312	97.199	98.392	101.13	101.92	100.07	99.386	98.444	99.663	100.89	97.646	98.511	99.697	102.21	98.613	99.886	99.015	98.874	98.208	101.25	98.245	101.74	103.02	98.923	99.666	102.82	99.306	99.443	102.3	100.92
100.28	100.6	100.5	101.3	101.39	100.48	100.01	99.462	101.07	98.464	98.907	101.25	100.91	99.648	99.168	98.726	101.08	101.04	102.55	98.645	98.345	99.569	99.683	99.943	99.314	99.535	98.798	101.22	99.957	100.71	100.56	99.065	99.899	99.661	99.175	100.41	99.841	99.7	100.94	98.214	101.55	99.823	99.795	96.323	98.3	99.37	100.79	98.886	98.557	98.138
109.22	112.85	114.13	110.91	111.58	109.22	111.96	110.53	109.79	114	109.88	111.27	111.26	110.49	113.51	110.99	108.99	110.92	110.25	109.63	112.54	110.1	112.7	112.82	111.05	112.96	111.65	112.42	110.42	111.73	112	111.46	110.54	110.09	111.44	110.84	111.69	108.83	112.47	110.78	112.98	110.69	109.28	111.81	109.34	112.19	110.13	112.03	110.2	110.59
109.47	111.16	111.55	112.14	108.57	108.16	110.35	109.62	110.16	110.01	108.09	110.65	108.46	109.38	110.97	108.77	107.47	109.32	109.92	107.53	108.41	112.16	109.52	111.17	107.2	110.4	110.9	108.79	106.65	110.41	110.57	109.52	108.31	110.13	110.85	111.94	109.16	108.63	109.85	109.2	108.7	108.08	109.32	109.44	110.61	111.15	107.58	110.1	107.7	110.35
108.76	107.31	106.09	106.37	107.17	105.56	108.05	106.56	108.11	104.89	106.21	107.93	105.56	104.48	107.21	105.7	105.52	104.69	105.72	107.27	106.33	107.08	105.55	104	104.81	106.49	107.1	106.75	105.66	107.99	107.36	103.51	105.89	102.91	105.32	105.41	106.56	105.43	105.29	105.16	106.12	104.87	103.99	108.32	104.97	108.25	106.73	105.36	104.23	108.39
101.85	99.575	100.66	100.6	100.38	102.12	98.486	101.19	100.69	99.376	99.782	101.56	100.02	99.693	100.89	99.769	99.873	102.23	98.927	100.39	101.42	100.31	101.18	99.501	99.56	101.27	99.357	100.85	102.92	102.93	99.608	101.56	99.972	100.79	98.725	100.24	100.89	101.35	99.837	101.6	100.03	100.11	101.77	99.853	100.47	100.29	100.18	100.31	100.88	101.46
111.21	111.63	110.96	111.79	111.68	112.98	111.13	109.79	112.47	111.12	111.94	112.6	112.99	109.83	110.62	111.53	111.17	109.86	111.84	108.68	110.9	112.01	109.22	110.9	110.4	109.43	112.75	114.46	110.62	109.05	110.35	111.27	110.65	113.23	111.96	109.92	108.38	110.78	111.68	111.95	112.08	111.16	112.33	112	114.15	113.19	109.61	109.25	111.49	110.42
98.499	97.924	102.6	99.422	98.185	101.88	100.12	100.83	99.444	100.02	100.63	98.523	100.94	99.121	103.1	98.904	101.82	98.859	98.316	100.57	99.205	100.27	100.84	99.185	98.57	97.597	99.278	100.55	99.226	100.64	99.922	98.897	100.91	101.92	100.57	97.757	99.849	102.15	97.487	98.936	98.699	101.84	99.685	101.54	99.788	98.421	99.962	98.107	99.083	99.467
112.7	112.02	110.73	108.77	112.41	112.44	112.98	111.18	110.49	112.38	110.81	113.42	113.78	111.87	111.18	113.17	112.9	112.38	112.53	112.82	114.17	110.25	111.47	110.63	110.85	112.05	112.37	115.88	111.41	112.13	112.74	111.58	111.05	111.35	112.67	110.65	110.37	112.36	112.06	109.75	114.16	111.02	110.01	112.24	112.76	110.91	111.36	111.95	109.68	111.89
101.96	99.434	98.93	100.6	102.26	100.73	99.62	99.279	100.23	99.83	98.317	98.933	100.57	101.33	100.71	100.64	99.051	100.85	101.66	100.93	101.31	99.549	101.14	102.25	100.71	99.171	101.35	99.691	100.82	98.932	100.37	99.514	100.27	99.533	102.12	100.79	102.17	102.87	101.44	102.2	99.903	100.63	100.67	102.48	101.47	99.962	102	98.916	100.12	99.49
108.46	107.32	103.42	108.08	108.06	105.51	105.97	107.87	105.21	107.03	107.34	106.59	106.07	105.03	107.17	105.32	103.88	106.48	104.39	109.74	105.87	107.06	106.23	107.13	106.48	107.45	106.54	106.15	107.39	104.36	105.5	108.22	106.99	105.34	105.29	108.01	106.08	104.69	105.84	107.93	104.41	106.92	106.21	107.35	105.13	110.18	106.77	106.95	106.44	108.84
97.516	99.756	98.577	101.05	99.91	98.699	99.927	100.73	99.384	102.39	99.016	98.647	101.18	98.568	101.15	98.602	99.669	98.998	100.46	98.93	99.917	101.8	98.524	99.065	100.21	99.391	98.668	99.061	100.07	99.932	98.277	99.949	98.176	99.735	96.965	100.64	99.414	102.01	100.25	98.277	99.942	101.69	100.42	99.997	100.02	100.21	99.533	100.48	97.802	98.451
110.84	113.75	110.54	112.56	113.88	113.54	114.1	114.48	114.64	110.81	113.65	114.09	113.27	112.31	111.25	111.97	112.4	112.11	111.12	113.5	112.01	111.81	112.23	115.67	113.06	112.16	112.31	111.75	113.28	112.55	111.57	113.45	112.37	112.9	110.76	113.14	111.31	113.63	112.97	110.25	113.15	111.7	112.43	110	111.46	112.46	112.98	111.8	113.62	113.12
103.99	105.15	105.77	105.74	104.37	107.05	104.03	107.11	107.18	106.71	105.2	106.18	105.62	101.04	106.8	107	107.12	104.73	105.24	103.35	106.19	106.82	105.81	105.25	105.77	105.29	107.14	107.65	107.15	107.97	104.58	105.48	106.01	104.05	105.85	105.11	105.45	105.01	104.61	106.91	105.55	104.72	106.15	107.25	106.07	104	105.16	106.81	105.41	107.77
106.02	106.4	104.9	106.59	107.79	106.37	106.89	105.88	109.09	106.67	108.64	105.37	108.65	105.05	106.23	106.63	105.54	107.28	105.62	108.42	107.12	107.49	104.72	106.94	106.73	107.75	106.08	106.7	105.99	109.29	105.77	109.17	105.73	106.34	107.58	106.97	107.6	106.34	107.65	105.65	107.16	109.29	106.77	105.74	106.56	105.68	105.99	106.87	106.07	105.5
114.2	113.47	110.41	110.72	113.11	111.44	112.59	111.26	110.15	113.8	110.84	111.78	109.99	113.6	111.89	112.44	112.91	111.68	114.47	112.69	108.09	112.72	111.53	110.21	111.16	110.89	112.45	111.44	110.57	111.92	114.08	110.55	112.38	112.19	111.18	112.49	110.11	111.96	113.53	109.92	111.53	112.74	111.96	111.61	113.89	110.89	112.5	109.59	110.72	112.43
112.99	110.2	114.12	110.56	112.94	112.8	112.52	110.79	110.51	113.67	111.75	110.44	113.07	114.37	110.28	111.05	112.35	110.75	113.45	112.12	111.6	113.78	112.72	111.79	114.43	109.84	112.95	112.4	111.63	112.12	112.96	111.8	111.52	111.95	113.46	113.76	110.74	112.57	109.78	114.84	110.39	111.74	111.33	112.85	111.46	113.12	112.91	110.87	112.4	112.22
107.62	107.84	105.19	108	106.32	104.34	106.61	109.1	107.13	104.82	106.05	107.77	106.48	106.35	105.07	105.63	106.69	104.96	107.23	106.15	105.6	105.55	107.78	106.93	106.41	104.62	107.61	107.37	107.7	107.04	106.65	105.39	105.17	105.32	107.03	108.49	105.85	107.19	105.88	106.66	105.81	107.74	105.14	106.78	102.92	108.13	107.75	104.99	105.73	107.4
118.29	118.47	118.23	119.29	119.12	117.01	116.03	120.22	117.45	115.17	115.45	118.72	117.87	116.7	118.1	115.93	117.88	115.87	118.44	119.01	118.19	117.18	118.3	116.38	118.44	117.25	116.31	118.13	117.51	118.52	118.15	117.88	121.05	120.62	117.13	118.27	117.62	115.71	114.02	117.1	117.85	118.98	115.82	117.53	116.82	115.63	118.33	119.97	118.1	116.48
103	100.4	103.7	101.64	105.58	102.82	104.3	105.2	105.19	105.68	104.06	103.9	101.67	104.8	105.13	104.97	105.69	104.02	103.67	102.22	104.43	102.58	103.48	103.63	102.96	104.19	105.42	104.7	102.16	103.51	105.28	104	104.84	105.34	102.07	106.23	105.55	104.17	102	101.14	103.54	101.27	103.21	105.08	104.62	107.18	104.05	102.25	104.31	104.67
110.87	111.97	110.61	110.64	110.26	110.47	109.43	108.28	110.6	109.2	109.16	107.95	111.38	111.9	110.88	111.21	109.9	109.39	109.28	110.38	109.65	111.01	110.75	109.97	111.8	107.78	109.84	110.43	111.46	108.41	108.59	111.56	110.01	109.45	110.78	109.67	110.61	110.73	111.45	110.11	109.15	112.17	110.34	108.64	110.31	111.17	109.71	109.35	111.22	110.77
112.6	113.16	112.18	111.91	112.72	111.62	114.68	116.57	112.24	113.47	114.23	112.41	110.83	110.77	112.35	112.39	113.36	113	112.77	113.74	110.63	113.24	111.26	111.3	112.82	112.66	114.35	111.5	110.88	111.39	114.1	114.67	111.22	111.93	110.46	112.13	110.61	112.94	111.22	114.21	113.96	114.73	110.01	113.52	114.15	114.35	114.7	113.74	113.72	111.89
111.28	112.46	112.14	111.75	115.56	116.17	113.55	113.67	113.61	113.31	112.34	111.44	113.18	112.41	113.23	110.3	108.69	110.15	112.83	113.09	113.57	112.83	112.37	111.85	109.96	111.78	110.19	113.08	112.2	109.72	112.92	111.72	112.03	111.61	111.74	111.03	112.49	113.53	111.2	114.09	112.27	111.48	111.96	110.16	110.72	114.24	112.93	112.65	113.61	113.28
109.92	109.14	111.83	113.1	111.5	110.81	110.55	110.17	108.85	111.34	110.51	110.34	110.24	110.12	110.87	111.49	109.41	110.92	111.12	111.36	112.03	110.99	110.6	110.15	110.94	110.18	109.1	110.46	110.73	111.41	109.55	111.76	110.83	110.43	111.73	111.97	109.33	112.81	110.37	111.87	110.6	111.11	109	111.5	109.18	109.52	111.47	110.9	111.17	110.72
99.78	98.077	98.406	100.57	98.374	99.344	99.178	99.967	99.494	99.364	100.42	99.913	98.837	100.54	100.51	99.268	97.982	98.36	99.533	98.93	99.038	99.269	98.978	97.639	99.158	100.15	99.186	98.795	99.608	97.366	100.73	98.04	98.265	102.39	99.444	100.26	100.65	99.821	100.32	99.765	101.23	99.936	101.01	98.485	97.016	99.286	99.054	99.251	102.04	99.691
99.822	97.712	98.281	100.3	101.3	99.739	103.5	100.21	100.74	100.96	102.8	101.64	100.43	98.207	100.39	102.84	100.69	100.19	100.16	101.76	99.305	99.08	101.14	100.41	101.66	101.54	99.487	100.52	101.82	102.01	99.89	99.918	101.62	100.44	99.625	99.68	98.745	101.34	100.28	99.081	102.04	98.475	99.35	100.84	98.98	99.467	99.589	99.559	99.697	97.89
113.43	111.34	111.54	112.88	113	111.05	112.02	110.25	112.16	110.24	110.65	109.64	110.96	107.33	109.8	110.51	112.18	111.92	110.92	110.02	111.53	110.21	108.99	112.05	109.71	110.33	110.94	110.64	111.32	110.53	109.81	112.89	109.99	111.96	110.63	110.04	113.31	109.34	113.78	111.71	110.65	110.25	110.64	112.12	111.14	110.43	110.07	111.66	110.98	110.85
106.28	106.46	105.47	106.72	103.97	106.38	104.55	106.44	103.96	105.33	104.95	104.38	106.16	107.13	101.93	104.93	106.04	105.28	105.81	102.74	108.93	106.55	105.26	106.31	105.77	104.29	106.89	104.74	103.79	104.64	105.72	105.76	105.67	106.93	105.03	106.23	106.53	105.98	104.58	105.48	105.85	104.89	105.26	106.72	102.65	105.54	106.25	107.61	106.71	105.36
110.72	110.15	110.44	111.32	110.44	111.28	111.91	111.74	110.03	110.58	110.75	110.31	108.37	110.77	109.1	109.74	108.53	112.28	113	111.33	109.71	111.08	107.83	113.15	109.06	109.94	111.47	110.65	109.72	108.63	109.27	110	110.32	111.9	111.37	110.81	109.37	109.25	112.71	107.69	110.03	109.08	109.04	110.31	109.77	108.35	110.33	108.79	112.61	111.63
105.15	107.32	107.45	105.31	106.34	105.81	104.83	104.09	106.67	106.83	104.05	105.75	105.17	105.55	106.11	107.72	107.8	106.79	109.8	105.27	106.58	106.73	107.65	107.18	106.45	107.41	106.45	106.88	108.56	105.27	107.29	106.05	106.02	104.62	105.27	107.99	106.16	106.25	106	108.92	106.1	105.33	105.07	105.77	106.91	105.38	106.84	106.7	104.57	106.03
104.47	103.94	104.75	106.84	104.97	104.39	105.02	104.97	105.02	104.43	104.29	102.93	104.65	105.12	103.56	105.17	106.04	106	103.35	104.66	103.7	104.43	104.41	105.26	106.2	104.38	104.95	104.55	103.54	104.11	104.11	102.82	104.21	103.11	104.54	103.93	103.39	104.92	106.75	104.22	104.89	103.79	105.33	103.23	104.82	102.8	104.46	107.01	105.23	104.21
106.22	105.4	107.22	103.27	105.75	106.83	108.23	107.07	105.37	104.89	104.24	104.89	104.58	105.51	105.76	106.01	106.72	104.89	106.97	104.21	102.88	109.56	107.11	104.85	105.39	104.74	105.91	104.46	106.71	106.91	105.04	104.71	106.39	103.97	107.65	104.83	106.17	107.19	107.43	105.17	105.5	105.69	106.53	106.53	106.78	105.51	105.75	106.56	108.47	106.09
112.11	109.66	109.86	110.85	112.57	109.74	106.49	111.05	109.9	109.25	109.44	110.75	109.21	109.15	107.25	111.48	110.47	109.4	110.46	111.63	110.77	109.96	112.78	111.25	109.88	111.19	110.58	111.01	110.89	108.35	112.69	108.49	108.82	111.6	110.43	111.23	112.85	110.42	107.08	109.74	108.79	109.68	109.9	108.51	109.35	110.77	109.15	108.15	111.54	110.37
106.88	107.56	107.98	105.51	105.18	104.54	106.14	106.15	105.26	107.58	106.57	104.75	105.2	106.23	107.95	109.98	106.28	107.15	105.86	107.48	106.01	104.38	105.62	107.2	104.57	105.23	107.01	107.32	106.01	108.46	107.49	106.4	107.92	103.97	106.39	103	105.7	107.21	110.23	108.42	106.27	107.66	105.67	104.56	107.84	107.02	106.08	107.05	107.89	106.81
99.267	99.837	99.32	98.514	99.913	99.642	100.08	99.788	100.71	100.91	99.35	101.67	98.964	98.701	102.7	99.333	99.042	100.55	99.679	99.878	99.236	99.613	99.691	99.03	100.31	100.71	101.18	100.87	100.03	100.63	99.859	98.093	102.09	101.28	100.08	102.5	98.357	99.608	102.17	102.26	100.72	101.19	100.53	98.132	99.682	101.95	99.972	99.01	99.443	101.11
112.34	111.41	114.64	112.36	110.7	113.18	113.17	111.25	113.58	112.56	114.15	111.54	112.87	111.34	111.92	113.37	112.56	113.03	113.23	113.24	112.52	113.9	112.98	114.61	112.79	110.9	113.66	114.97	114.94	113.41	114.04	112.67	115.22	112.52	112.11	113.03	113.36	115.25	112.5	112.86	115.25	113.07	112.18	111.35	112.63	114.25	111.99	113.66	112.33	113.48
101.89	100.95	101.71	102.26	98.039	102.89	99.785	101.16	101.47	100.04	102.1	100.56	101.95	101.49	102.24	100.42	99.793	101.04	101.48	101.69	101.79	104.5	102.53	100.91	100.55	100.49	99.612	101.2	100.29	101.32	101.2	99.405	103.96	99.714	101.16	102.04	101.51	100.59	101.08	102.44	102.25	99.762	101.63	99.72	100.76	101.18	100.77	102.51	102.03	102.55
111.32	113.55	111.85	111.79	110.89	113.98	115.05	112.9	112.19	110.47	111.64	112.23	113.22	112.29	111.37	112.46	111.45	114.02	113.84	113.2	110.97	113.58	112.1	113.03	110.5	111.51	109.33	112.86	112.63	113.07	112.19	112.36	112.83	109.69	112.9	113.75	110.88	113.38	110.44	111.55	112.31	111.17	113.83	112.68	111.45	112.4	113.58	110	109.43	112.54
103.85	107.51	103.02	105.95	105.69	101.99	106.06	103.34	104.25	104.73	103.47	105.21	105.98	105.43	102.59	107.35	103.54	104.03	105.22	104.78	103.29	103.91	105.26	104.58	104.69	104.89	103.22	105.59	104.84	102.55	104.45	103.07	102.41	105.45	104.96	104.14	101.85	103.98	104	104.12	104.34	105.99	101.52	102.75	104.4	104.18	103.72	101.19	103.76	103.18
110.28	111.98	111.97	110.07	111.75	110.7	112.12	111.46	110.88	113.26	109.8	110.86	112.92	112.42	110.42	111.5	112.01	115.64	110.47	113	111.97	110.63	112.05	115.42	110.81	114.03	110	109.88	114.01	113.56	113.74	111.16	109.7	110.82	111.48	111.82	113.09	110.86	111.91	111.53	110.62	107.03	111.34	111.95	111.77	111.37	110.73	110.25	114.05	112.05
105.49	106	103.35	104.43	105.75	105.84	103.98	105.3	105.76	104.85	104.67	104.79	107.23	106.66	104.66	103.4	106.73	103.67	106.3	104.86	105.32	107.24	107.19	105.12	103.49	106.15	105.87	107.14	106.4	107.45	105.69	102.73	105.72	106.67	107.23	105.55	103.39	105.29	104.98	107.24	104.93	104.81	108.81	108.59	103.8	106.61	104.96	104.27	105.74	105.57
104.64	102.68	103.87	104.11	105.98	104.5	104.38	104.93	104.16	105	103.45	106.66	104.84	105.25	102.36	104.84	105.28	104.02	103.49	104.58	103.32	104.63	106.04	103.74	103.99	105	104.67	103.08	103.55	102.82	104	103.78	103.61	104.01	102.73	107.16	104.99	103.58	102.96	102.1	104.99	104.91	104.8	105.59	102.15	103.78	105.36	104.24	103.22	102.68
107.56	107.37	106.87	107.37	106.8	106.15	107.92	105.17	107.53	105.98	108.41	107.25	107.01	108.17	110.39	108.88	105.91	109.11	109.52	105.57	105.14	104.78	108.27	104.17	105.95	104.67	107.87	106.15	107.05	108.09	107.46	106.03	105.31	105.35	105.48	105.68	106.54	106.82	106.51	107.26	107.13	107.44	105.39	105.19	107.02	106.55	106.68	106.78	108.79	107.06
105.17	104.45	108.42	105.92	106.57	106.11	104.65	106.78	106.9	106.98	106.5	106.48	103.97	107.6	107.84	106.24	107.64	107.36	107.93	106.1	107.47	105.53	106.49	106.42	105.1	108.38	107.42	102.73	105.76	107.32	106.83	108.89	107.82	108.25	105.51	106.72	105.4	106.85	107.43	105.88	107.22	107.12	110.06	104.85	106.46	106.13	104.5	108.26	108.78	105.43
104.6	102.57	105.72	105.47	102.73	105.08	104.97	102.49	101.52	104.68	105.2	105.36	105.85	105.87	104.58	104.21	105.41	102.24	103.49	104.32	106.63	102.48	104.07	106.12	104.06	104.64	104.62	104.36	103.73	100.81	104.27	103.71	104.55	103.26	104.53	103.95	102.48	102.47	102.93	106.04	104.05	103.23	103.19	104.96	105.43	103.43	103.89	102.15	103.63	104.45
118.59	117.65	116.21	116.21	115.61	116.4	116.64	118.61	117.24	120.09	118.67	117.76	114.85	117.07	117.11	115.51	118.74	116.69	117.65	117.88	117.12	118.03	116.89	117.62	116.64	117.33	116.43	115.8	117.63	116.15	118.21	118.61	117.43	118.63	117.71	117	118.12	116.17	118.01	117.08	115.19	115.73	118.27	117.04	117.05	118.07	118.53	115.94	117.5	117.54
114.97	115.15	112.25	111.36	112.68	110.94	111.37	112.02	113.14	112.31	113.51	113.19	113.05	112.94	113.62	109.06	112.54	112.73	112.89	113.73	110.66	112.6	111.81	113.82	113.65	114.52	112.61	113.82	111.33	113.21	115.94	112.48	112.02	114.11	111.09	114.78	113.53	111.08	112.33	113.24	112.72	114.2	113.19	113.46	114.79	111.07	114.63	113.39	113.67	113.13
104.6	108.2	107.62	105.18	105.16	107.53	108.14	106.91	105.87	106.83	106.77	106.53	107.19	107.22	107.17	106.71	106.97	107.68	104.88	107.73	103.45	107.7	104.08	106.91	108.94	106.93	107.74	107.17	107.88	106.15	108.72	106.15	106.4	108.47	104.42	106.57	105.54	107.54	108.25	104.41	108.19	107.57	107.97	106.35	106.39	107.52	107.59	107.34	105.7	109.1
105.21	105.83	105.99	104.82	105.92	104.78	106.75	104.86	104.88	105.07	105.84	106.38	106.24	106.25	106.01	104.19	106.79	106.75	106.34	105.37	108.13	106.79	104.3	104.09	106.19	105.1	103.66	106.5	106.84	104.98	106.28	105.35	103.59	104.4	105.37	104.7	105.76	104.31	107.93	107.1	104.93	105.2	105.26	106.84	103.4	103.74	106.13	106.5	107.21	107.39
103.81	107.9	105.11	106.67	105.73	104.39	105.63	106.3	105.11	106.27	108.04	105.59	106.48	102.61	104.48	105.37	106.87	103.1	105.07	104.67	107.81	107.01	105.62	106.49	105.44	106.17	107.23	103.46	107.21	105.32	107.4	106.7	106.28	107.86	103.79	104.29	107.09	105.48	106.42	106.53	102.58	106.36	106.76	103.83	106.34	106.03	108.77	106.56	107.1	107.45
104.52	105.78	106.83	105.64	105.24	106.01	104.93	105.42	105.58	105.21	104.32	106.56	107.1	106.32	106.75	104.19	106.24	107.02	104.88	104.44	105.24	104.26	104.54	103.99	104.9	104.34	106.29	104.88	105.07	105.06	105.7	106.12	104.57	106.42	103.9	106.81	106.5	106.68	105.43	106.53	104.92	104.52	105.16	104.55	107.86	103.86	105.21	107.11	105.41	105.64
107.39	107.56	105.49	108.22	105.03	104.53	106.06	104.64	105.2	102.14	105.96	103.32	105.44	105.78	105.09	107.26	106.94	104.88	106.43	108.39	106.16	105.13	107.15	108.25	105.47	103.67	106.73	108.77	106.1	106.91	106.37	103.64	108.04	105.35	105.79	101.9	104.39	105.07	106.78	105.26	103.81	105.68	105.28	103.95	106.24	106.1	104.7	105.64	105.56	105.94
106.56	104.04	105.34	105.12	106.89	107	106.19	106.09	104.39	106.47	105.35	104.71	105.79	106.79	103.73	105.48	104.6	105.13	106.86	107.48	105.01	105.6	105.42	105.08	106.81	104.12	105.94	106.29	105.19	105.84	106.21	104.78	106.11	106.69	104.06	105.36	104.42	107.16	104.19	104.79	105.29	106.78	104.18	105.87	106.09	106.52	105.25	107.07	107.07	106.61
108.49	104.93	105.77	106.83	105.7	105.36	106.35	106.52	108.06	107.03	105.61	106.56	107.08	104.61	105.07	106.36	103.12	104.88	107.8	104.8	103.3	105.13	106.01	108.95	104.17	106.97	104.88	107.28	105.22	105.86	105.25	106	104.42	105.58	104.16	104.95	106.98	106.33	105.59	105.38	104.96	106.02	106.95	105.9	106.54	104.17	104.21	107.7	105.27	105.85
106.74	106.28	104	107.3	105.36	105.3	105.96	104.67	106.47	108.18	108.75	105.9	104.39	108.99	106.67	106.76	106.47	106.23	105.02	105.68	106.99	102.92	106.28	106.73	105.08	104.99	107.57	107.33	108.12	108.36	105.49	108.69	104.93	107.1	106.8	108.96	105.55	106.17	105.86	106.28	106.75	104.68	105.8	106.31	106.18	105.99	109.25	106.42	106.99	107.5
108.01	106.89	105.16	106.76	105.65	106.56	104.18	104.61	102.71	106.39	105.91	106.78	104.72	106.68	107	104.51	103.18	104.98	106.6	107.86	105.16	106.45	105.89	105.48	102.55	107	104.42	103.91	105.65	105.81	104.01	105.64	106.25	105.54	105.19	106.43	104.89	104.14	103.26	105.17	106.79	104.86	105.76	106.16	104.98	104.3	106.29	104.37	107.07	106.73
113.73	110.88	114.25	111.23	110.95	112.81	112.52	109.35	114.15	111.89	109.66	113.3	113.91	110.63	112.82	113.96	112.17	112.02	111.08	112.3	112.52	112.1	110.65	112.45	111.12	111.25	113.55	111.48	110.12	112.15	113.21	111.39	111.59	111.13	110.62	113.86	113.57	113.3	112.63	112.46	109.98	110.9	110.15	111.38	113.24	112.78	110.54	111	113.67	110.13
100.72	101.86	102.22	100.53	97.158	102.22	98.106	102.08	98.028	98.922	101.58	102.04	100.92	99.291	101.36	100.68	100.24	102.84	101.04	100.44	99.582	100.64	100.15	97.175	100.24	100.19	100.51	99.657	103.67	100.52	101.9	98.639	101.8	99.292	99.631	99.539	100.2	99.649	100.55	98.52	99.361	101.79	100.46	100.85	97.845	98.72	99.388	97.936	101.14	98.268
104.49	108.7	106.89	105.54	107.46	108.16	106.56	104.47	106.42	108.45	104.65	106.38	106.95	106.73	107.28	106.69	106.96	104.25	106.62	105.32	106.6	107.47	104.76	107.93	107.02	108.74	105.94	108.48	105	105.27	104.46	109.2	107.44	105.99	108.03	104.67	103.83	105.38	104.26	105.56	107.57	107.94	106.7	103.45	105.23	106.46	107.19	107.86	104.46	106.15
111.11	110.56	112.32	110.4	111.47	112.66	110.38	109.74	111.11	111.05	111.99	111.48	110.15	112.41	110.05	111.03	111.18	113.27	112.81	111.09	111.03	110.31	111.69	110.89	111.46	112.6	109.87	112.29	110.17	109.84	113.57	111.04	111.89	109.23	112.27	110.7	110.62	111.76	111	113.43	112.51	114.36	111.99	110.92	111.92	114.66	111.65	110.6	110.31	112.11
113.16	112.98	113.17	112.37	110.86	111.4	113.73	110.57	109.56	112.24	113.2	112.44	112.55	110.29	112.49	113.02	111.6	112.75	110.98	110.11	111.53	111.23	111.23	111.35	111.63	109.08	110.84	114.6	110.48	112.88	112.52	110.31	112.52	112.78	110.54	111.27	112.06	111.39	111	109.75	113.66	115.11	111.07	113.47	111.47	110.14	111.79	110.81	111.93	112.69
107.23	106.7	104.3	104.9	106.24	104.11	104.31	106.6	104.33	103.98	107.68	103.49	104.69	106.37	105.02	105.9	106.96	104.47	104.39	107.58	105.93	108.48	104.31	104.46	107	103.8	104.52	105.26	104.66	107.01	105.73	106.19	106.04	103.88	106.08	103.02	106.31	106.76	105.12	105.09	105.96	106.07	105.17	107.38	104.39	104.94	105.05	104.13	106.44	106.86
106.17	106.19	106.14	105.65	106.46	103.65	105.43	104.53	107.73	106.19	106.51	105.79	103.98	104.6	105.99	101.81	104.81	106.94	105.01	103.39	106.7	106.43	104.37	106.11	104.71	104.3	107.41	106.68	103.18	105.71	106.81	106.08	109.47	102.77	104.45	106.63	104.77	106.19	105.59	105.9	104.71	105.13	106.25	105.42	105	106.66	105.22	104.64	106.63	103.98
105.92	104.05	106.07	105.18	105.94	104.13	104.87	104.57	108.35	106.48	105.61	105.61	104.68	106.44	105.48	103.05	104.39	104.79	106.62	107.64	105.1	106.83	104.04	104.59	105.92	105.87	108.9	105.79	106.41	105.42	107.09	105	106.06	104.45	105.55	105.58	104.7	105.09	105.43	105.63	108.68	106.15	105.24	107.8	104.42	105.47	107.43	107.57	107.26	107.53
109.53	112.67	111.51	111.8	110.14	110.54	111.54	111.29	110.6	110.58	110.9	110.38	112.13	110.05	111	109.49	112.89	112.12	112.59	112.76	111.61	110.16	110.04	111.45	110.79	111.2	112.57	111.32	110.36	111.87	111.27	110.2	109.55	113.45	112.7	109.95	110.34	110.76	110.77	110.92	111.52	112.48	111.89	111.45	111.24	112.24	112.12	112.3	111.26	113.04
113.43	112.34	111.78	113.75	111.22	111.84	112.31	113.67	110.06	110.87	110.39	112.07	111.63	113.06	112.42	111.67	113.03	110.9	112.5	112.32	113.28	109.92	111.88	112.79	111.58	112.28	109.99	112.95	114.32	113.97	110.46	110.97	112.13	112.13	112.5	110.95	111.48	112.73	110.89	111.62	112.6	113.46	114.53	110.62	110.34	112.26	113.36	112.54	109.08	111.57
99.889	102.3	99.984	101.92	99.848	101.84	104.36	101.9	100.81	98.72	99.603	101.61	101.99	101.98	101.8	100.94	100.93	101.18	102.06	100.41	104.5	100.31	99.717	98.825	101.03	100.77	102.02	98.991	99.827	102.48	102.41	102.87	99.508	100.69	100.69	102.06	102.68	100.45	100.28	100.8	100.36	100.4	100.85	101.74	100.19	101.14	100.25	99.712	101.99	100.31
113.18	113.64	112.68	113.51	113.77	115.9	111.91	112.62	114.01	113.02	113.62	113.22	113.2	112.93	114.06	112.33	114.52	113.83	114.33	112.01	113.49	113.88	113.56	114.03	113.31	112	110.82	114.16	113.24	111.93	111.55	113.71	112.35	112.02	110.96	113.67	110.85	115.18	115.08	113.09	113.05	113.42	111.41	114	111.66	112.25	112.19	112.49	111.79	112.24
104.93	105.41	102.79	103.89	103.17	105.42	105.31	106.7	105.72	107.51	104.64	103.54	104.85	105.53	105.84	106.25	107.96	105.21	102.87	107.58	105.3	103.39	103.97	104.28	104.98	105.1	105.98	103.89	104.68	105.09	103.18	102.87	105.13	106.47	105.28	104.24	104.53	105.67	105.66	104.57	107.19	104.71	106.17	103.67	106.44	102.65	102.5	107.18	103.81	103.83
106.48	107.25	104.82	106.3	103.77	105.41	107.26	105	105.85	105.96	103.07	104.05	106	105.2	105	107.59	105.26	105.66	104.68	104.24	104.39	107.36	105.53	106.3	104.63	107.52	106.33	106.07	105.02	103.44	104.49	104.98	103.62	107.69	105.74	105.39	104.56	105.23	104.97	106.66	105.83	105.12	105.81	104.68	105.15	107.63	104.66	104.47	106.45	106.15
112.06	111.89	111.93	112.75	108.27	107.9	112.49	113.12	111.35	113.18	110.3	109.75	111.07	111.63	110.71	114.43	112.82	109.63	111.29	112.88	113.59	112.87	110.59	111.81	112.31	110.48	111.08	111.1	110.81	110.89	110	111.89	109.32	113.83	110.57	112.05	111.42	111.08	113.61	111.75	113.06	110.71	111.49	111.57	111.34	111.33	112.75	110.07	109.81	112.43
99.423	99.87	100.82	101.46	100.89	98.937	98.925	97.652	98.712	98.33	98.785	99.838	99.838	99.339	99.124	98.987	99.396	100.46	100.58	99.68	97.817	99.637	100.36	99.293	99.124	98.89	100.35	100.41	100.82	100.36	98.654	98.92	99.735	99.68	100.49	100.11	99.831	100.7	99.402	99.652	98.023	98.523	100.47	98.391	101.89	99.3	101.17	100.97	98.19	99.411
113.05	112.16	111.59	113.86	115.27	112.63	113.21	112.44	111.45	112.33	114.21	112.8	110.85	113.62	112.68	110.64	113.7	114.39	110.48	111.67	110.45	113.41	114.04	111.09	112.47	114.1	111.95	111.34	113.5	115.46	112.77	113.1	112.71	113	112.36	110.69	113.56	112.96	110.68	113.13	111.89	115.64	110.46	111.79	113.56	113.79	110.67	112.52	112.05	112.3
118.56	117.44	118.52	116.34	115.89	117.7	116.56	117.62	116.68	115.54	118.67	118.51	118.22	117.02	116.64	117.85	120.32	118.13	115.99	118.03	118.23	118.15	116.46	117.41	119.26	115.62	119.24	122.64	118	118.19	116.85	117.81	119.26	120.1	118.34	117.14	118.55	118.57	118.89	117.36	116.93	117.58	117.68	119.21	116.92	116.76	117.4	117.53	118.62	117.03
104.74	103.48	107.46	106.74	104.4	105.4	108.62	105.44	105.37	104.81	105.07	107.23	107.73	103.85	106.95	104.36	106.03	106.05	107.3	106.56	105.81	105.12	106.12	106.34	105.63	105.71	106.75	106.55	105.78	104.53	103.67	104.83	106.78	107.45	105.96	105.74	106.15	105.84	102.42	105.44	105.42	104.58	107.05	105.93	104.96	103.19	105.05	103.22	107.02	104.98
112.74	111.77	107.19	110.9	111.84	111.07	109.8	109.66	111.91	113.55	107.87	111	109.78	110.11	112.22	110.99	113.47	110.53	111.59	110.87	113.65	113.04	111.25	110.73	108.88	112.38	109.93	109.37	109.89	108.7	110.74	109.03	110.86	108.9	111.67	109.93	110.43	110.21	110.82	109.38	112.2	111.33	109.98	108.89	109.82	111.53	111.78	109.01	107.97	111.03
106.88	106.27	104.35	105.37	107.53	104.68	106.25	107.25	107.95	106.22	105.7	105.07	107.03	106.02	106.89	105.52	105.53	105.11	107.09	105.1	106.31	108.74	106.78	105.02	104.02	107.33	107.67	108.86	105.14	106.75	105.08	105.21	107.73	106.88	106.46	105.89	107.03	107.66	105.42	104.39	108.78	108.71	106.17	105.39	102.04	108.21	106.72	104.73	106.12	103.97
105.33	107.64	106.03	107.38	105.72	104.7	105.35	104.93	106.46	106.17	104.43	105.33	106.6	105.71	105.61	107.91	104.97	105.28	102.67	107.03	104.6	104.85	105.45	106.09	105.89	105.69	104.24	105.89	104.91	106.7	107.05	105.85	106.38	105.98	106.72	105.42	106.07	107.56	106.76	104.9	105.16	105.27	106.64	104.86	106.02	105.72	105.72	104.45	105.52	107.13
106.04	106.45	105.17	103.95	104.62	104.13	104.09	105.85	104.37	104.83	102.13	104.53	104.98	104.68	106.34	103.77	106.69	104.39	105.38	105.73	103.62	104.49	105.15	105.26	106.18	104.69	105.72	104.91	104.08	104.64	104	107.74	104.88	104.64	104.96	106.46	107.13	105.67	104.53	107.88	102.74	107.7	103.06	104.02	105.37	104.97	105.11	105.71	103.53	104.58
105.18	106.79	105.85	105.76	105.75	103.62	106.5	104.15	105.68	104.43	105.27	106.17	106.23	105.1	105.33	105.28	106.29	105.51	104.74	106.06	104.21	104.7	104.56	105.62	107.21	106.26	103.56	106.15	105.84	104.39	105.45	107.82	103.93	104.02	104.66	105.74	106.63	104.05	105.22	105.99	105.82	104.1	107.27	106.57	106.91	105.57	103.73	106.24	105.04	103.72
110.69	108.58	108.92	108.87	110.14	110.6	109.08	109.74	107.98	109.65	110.57	109.96	112.6	109.22	108.92	110.81	110.87	109.34	109.74	110.46	110.96	109.76	109.57	107.98	112.64	111.69	110.51	108.96	111.82	109.23	107.89	109.03	108.89	109.42	109.84	109.5	109.67	110.38	108.86	109.46	112.19	112.4	107.33	107.55	109.69	108.85	108.91	108.2	108.13	109.24
105.66	104.23	104.31	105.59	106.79	103.85	105.65	107.19	107	106.08	104.8	105.33	105.03	106.41	108.1	105.8	106.53	105.87	104.37	105.23	105.84	102.47	105.5	106.37	105.58	105.31	104.77	105.82	105.47	108.71	104.7	103.96	108.62	104.3	104.59	106.25	106.15	104.34	105.24	108.2	106.01	106.82	104.07	106.43	103.83	102.99	107.35	107.66	103.37	106.05
110.93	110.05	110.52	111.96	114.27	111.53	110.12	113.68	113.24	109.85	112.17	111.65	110.79	112.06	110.1	110.69	111.01	110.83	111.11	110.62	111.53	109.98	111.67	109.34	112.43	112.61	111.58	112.57	111.61	110.26	114.48	113.17	111.96	110.33	113	111.79	108.2	111.68	111.84	113.16	112.52	113.11	110.97	111.98	110.68	113.21	110.83	111.11	109.76	113.35
107.62	105.66	105.78	106.74	104.99	106.58	107.09	105.63	105.01	105.66	106.33	105.12	105.95	106.62	106.16	106.51	106.58	106.35	106.97	106.72	104.99	103.06	105.54	106.26	104.75	106.66	105.09	104.4	107.17	105.28	106.28	104.84	107.13	105.93	104.31	104.54	104.91	103.85	107.09	105.61	103	105.3	105.2	107.26	105.3	105.56	106.58	105.12	105.85	105.94
99.971	99.539	99.848	101.05	98.901	101.21	98.118	98.61	101.18	99.174	99.225	102.99	100.94	101.72	100.81	98.963	96.699	100.85	100.45	99.116	99.16	99.097	99.09	97.6	99.395	99.793	99.108	100.3	100.11	100.5	100.92	100.05	100.67	97.655	100.01	99.631	100.06	99.758	97.697	102.13	99.852	97.626	100.01	99.195	98.255	101.07	101.4	97.277	99.399	100.99
106.98	106.66	106.09	105	105.1	106.01	106.22	107.65	106.37	106.23	105.04	105.15	107.41	104.98	106.32	109.57	106.04	105.43	106.57	106.55	105.53	104.59	104.56	107.02	104.22	104.92	105.91	103.97	104.95	105.28	104.87	105.97	106.77	105.23	106.3	104.1	108.56	107.07	106.43	107.39	103.78	107.31	104.44	106.59	106.96	106.13	103.63	108.67	104.86	105.06
106.78	107.6	106.75	105.04	105.89	108.12	108.43	106.85	106.62	108.41	104.31	104.39	107.78	105.01	104.76	104.84	106.92	105.88	106.74	104.49	106.61	102.07	105.4	105.43	107.34	106.15	106.48	107.97	106.11	103.62	108.12	105.27	107.59	106.11	105.68	106.5	105.22	104.06	104.58	108	107.95	105.55	104.92	107.95	105.86	107.82	107.47	106.92	105.08	104.31
105.26	103.66	103.98	102.66	102.16	105.56	104.58	102.88	104.47	105.55	104.6	103.14	104.41	101.63	104.27	104.37	102.87	104.22	107.67	102.32	101.61	104.16	102.18	104.48	104.84	102.63	105.66	105.48	104.26	104.23	105.32	102.07	105.18	104.87	103.89	101.9	102.01	104.18	103.62	106.02	104.34	105.64	103.36	101.39	105.83	105.36	103.93	106.72	104.27	107.39
100.21	99.041	98.844	99.298	101.24	98.468	100.17	100.56	98.416	98.648	100.4	96.588	100.47	100.25	98.113	99.174	99.93	101.51	98.776	100.78	99.191	101.37	98.083	102.44	100.11	99.705	100.15	98.365	99.691	99.731	100.85	100.86	99.998	99.209	98.447	99.029	99.857	99.802	99.278	99.43	99.331	101.03	100.19	100.16	100.16	100.01	98.654	98.918	100.13	99.522
105.79	104.17	105.55	104.6	104.29	105.59	105.68	104.6	103.18	105.5	106.17	103.59	103.89	104.45	102.19	106.89	103.71	104.64	105.14	106.5	102.33	103.41	104.33	103.12	101.7	103.08	101.87	105.26	102.81	104.22	103.22	103.41	104.6	104.36	104.83	103.87	103.33	104.8	103.92	104.44	102.29	104.88	104.96	103.12	104.38	104.3	102.68	103.9	102.99	103.54
104.51	107.93	107.49	106.17	105.72	105.59	107.9	105.04	106.98	105.18	107.42	105.8	108.1	105.05	107.38	107.39	107.65	106.47	105.36	109.16	106.19	107.59	105.19	107.27	107.86	107.12	107.81	109.61	107.45	108.62	107.44	106.97	108.04	108.66	108.9	107.11	106.8	104.95	105.47	107.19	108.04	107.61	106.92	107.7	107.7	106.66	108.7	106.84	106.26	107.73
99.484	102.89	99.936	99.105	100.37	100.01	101.11	99.166	100.38	100.24	97.572	101.23	101.95	97.729	101.03	100.81	99.125	100.2	98.508	99.522	99.337	101.01	101.5	100.32	101.64	100.62	103.59	100.36	101.49	100.88	98.83	101.84	97.575	99.637	101.47	97.411	99.401	98.198	100.56	98.735	98.901	100.84	101.04	100.49	99.646	100.45	97.688	99.448	100.14	100.12
105.53	106.54	107.37	106.03	105.05	104.06	106.85	104.89	107.09	105.97	103.47	104.69	103.54	103.92	107.69	104.6	104.61	107.27	105.46	105.21	106.47	104.26	105.6	105.85	105.88	105.5	105.48	107.01	102	106.98	106.5	105.27	104.37	105.6	104.51	105.29	104.79	104.12	106.39	106.15	106.94	104.39	105.33	105.21	104.36	107.74	105.61	105.81	105.35	107.46
98.243	99.213	101.36	101.29	99.04	99.927	99.142	99.675	100.07	100.79	98.192	99.769	101.54	100.13	100.1	99.084	97.959	96.308	102.52	100.12	102.07	99.512	101.36	100.64	98.926	100.19	99.868	100.71	101.18	98.575	97.691	100.7	98.903	99.652	102.57	101.8	100.3	98.517	98.161	100.9	102.32	99.91	100.93	99.227	100.17	101.02	98.237	100.03	100.09	98.976
111.52	114.17	112.42	113.34	114.15	110.68	110.23	112.95	114.69	111.7	110.77	111.02	111.24	112.69	112.31	111.22	111.18	111.16	111.39	112.14	112.07	111.46	111.1	112.66	112.43	110.71	110.58	111.95	111.27	110.26	110.97	110.67	112.84	112.23	112.35	111.27	111.57	109.83	112.34	111.31	110.63	111.83	110.6	111.27	112.87	113.97	111.87	113.77	113.67	111.79
109.73	111.33	111.7	107.71	109.21	108.32	110.29	108.4	110.78	109.38	111.71	108.52	111.24	110.54	108.92	109.8	110.96	108.38	110.13	111.76	110.92	108.48	108.91	110.8	109.58	107.29	109.92	111.61	109.19	109.83	110.3	110.8	108.84	109.11	111.92	110.9	111.91	109.15	110.5	108.34	111.88	111.48	108.67	109.95	108.29	108.91	108.96	108.4	111.58	106.84
103.24	103.41	105.48	104.43	103.81	104.73	105.04	104.88	105.68	107.39	104.49	104.29	103	106.28	103.92	103.19	105.44	105.8	104.29	106.77	104.4	105.58	104.92	106.47	106.51	104.8	104.22	105.95	105.87	104.16	103.1	106.86	103.14	105.39	105.32	103.49	103.89	104.29	106.25	103.28	104.38	107.59	105.57	104.65	105.34	105.34	102.88	106.24	106.63	102.76
104.7	106.03	107.34	106.01	106.74	105.54	108.85	104.9	107.27	107.74	107.42	106.61	103.99	105.85	107.03	106.12	107.13	107.76	106.53	105.06	104.44	107.9	105.14	103.25	106.57	108.47	107.1	104.82	107.42	105.72	105.79	108.43	105.35	104.81	107.65	107.03	105.41	107.32	104.89	105.23	106.73	109.16	104.11	105.33	105.97	106.38	108.46	106.7	105.48	106.66
100.28	100.4	100.68	97.825	99.382	98.213	100.47	100.44	100.68	101.26	99.546	100.71	101.32	102.54	101.85	99.08	99.723	99.421	100.76	97.867	98.784	99.346	99.574	98.294	102.94	101.89	100.85	99.466	98.589	99.343	101.41	99.476	101.38	101.75	99.883	100.71	99.717	99.772	100.73	101.51	100.56	99.226	99.459	102.04	100.54	102.2	101.99	100.86	98.597	99.194
106.76	106.49	104.98	105.78	105.85	106.44	105.3	104.51	104.06	106.36	105.68	105.38	105.3	105.96	105.68	105.58	102.19	106.11	108.09	107.11	105.25	105.58	104.81	102.79	106.93	104.49	105.28	107.39	105.67	105.47	103.76	104.12	104.48	105.59	107.6	106.14	103.92	105.15	106.42	106.07	105.01	105.58	106.33	106.29	103.43	105.5	104.12	103.81	104.43	105.99
104.32	105.75	104.05	105.78	104.51	104.67	105.62	106.11	105.94	106.25	106.57	106.18	103.75	104.48	106.42	107.46	104.95	105.42	106.75	104.19	105.57	106.34	107.13	104.33	103.27	104.1	105.83	105.15	104.07	105.58	105.19	104.31	104.54	106.74	105.87	105.77	105.23	102.79	105.26	105.7	103.8	107.26	104.17	102.32	105.03	104.77	107.61	105.09	108.46	105.59
104.88	107.83	104.41	105.38	104.68	105.76	106.76	108.35	104.73	107.37	106.53	106.01	106.99	105.84	102.95	105.3	103.53	107.54	105.79	107.05	104.79	106.24	105.55	106.03	106.1	104.95	105.31	104.06	106.42	105.57	107.29	105.47	106.09	106.73	105.71	105.92	107.51	106.83	104.75	104.03	106.04	107.42	106.57	103.39	106.5	106.33	105.69	105.21	106.01	106.39
[truncated: 599 more rows]
[truncated: 150 more columns]
