# Supplementary material for: Genetic dissection of main and epistatic effects of QTL based on augmented triple test cross design
Source: PLoS One. 2017 Dec 14;12(12):e0189054. doi: 10.1371/journal.pone.0189054 (PMC5730204; doi:10.1371/journal.pone.0189054)
Supplement: S8 Supporting Information — (ZIP) [file pone.0189054.s008.zip › z4_1800_0.2_10.csv]

105.54	106.87	107.77	107.37	109.5	99.71	107.52	113.45	112.09	105.02	102.58	108.99	106.21	104.19	99.359	109.83	99.429	111.16	101.06	101.13	107.64	109.6	103.38	109.16	106.66	112.72	103.83	108.26	112.14	103.62	104.46	107.99	106.63	107.17	105.47	103.2	104.27	110.19	104.31	108.39	103.88	103.65	102.93	102.73	107.48	99.836	105.07	106.77	107.86	101.31
104.1	102.88	105.41	105.43	104.26	104.32	101.85	104.73	105.87	109.79	103.02	104.45	103.72	101.21	102.56	102.47	108.18	103.99	107.19	104.38	108.27	101.45	103.36	100.31	104.97	109.76	102.86	104.26	108.29	107.7	106.32	104.79	103.47	107.84	107.12	111.35	107.9	103.8	107.37	105.1	101	106.27	108.26	104.2	106.65	107.71	104.21	100.05	109.43	103.75
98.317	103.34	105.16	98.302	108.38	100	101.85	104.85	106.18	98.004	101.32	102.82	103.71	100.38	103.07	97.947	102.56	102.59	100	100.05	99.816	101.93	98.609	109.46	100.7	102.15	97.142	103.51	103.01	103.03	102.02	99.381	103.48	94.486	97.095	102.5	102.8	89.571	101.7	98.073	94.269	93.315	100.81	107.9	97.034	106.43	98.726	93.433	99.187	97.78
109.48	102.62	108.86	105.05	96.526	110.36	106.85	110.66	100.05	102.81	105.12	106.79	110.87	104.12	109.57	104.15	102.74	101.88	104.55	103.57	103.86	109.06	104.95	105.92	106.42	114.73	111.34	107.14	107.55	111.68	101.74	106.18	111.17	105.35	104.67	99.589	102.51	101.48	101.6	103.46	100.59	107.47	103.69	107.07	106.3	100.96	105.87	108.21	103.85	104.73
107.36	112.9	110.1	100.31	101	106.58	109.11	103.03	103.56	107.06	103.05	106.31	100.54	109.46	105.91	107.12	112.64	105.51	102.15	102.03	103.92	108.67	106.29	99.822	105.78	110.06	99.414	101.2	109.13	107.48	102.72	105.97	109.24	103.44	108.83	104.62	107.28	105.54	107.5	104.23	103.06	106.98	104.65	105.7	109.69	107.3	105.86	106.4	103.51	109.77
105.22	105.87	107.93	107.33	112.41	104.63	104.52	104.9	104.41	103.47	99.402	105.89	106.64	107.87	108.85	110.06	111.43	108.41	105.38	110.17	108.92	103.37	107.15	101.83	103.25	102.71	108.49	110.95	107.35	105.23	109.13	106.21	109.58	108.09	110.54	108.38	107.82	103.33	111.81	106.4	104.75	106.75	101.76	101.32	105.73	106.67	109.19	104.04	106.29	106.14
111.45	113.27	112.51	106.1	115.2	110.47	114.34	113.72	110.91	112.48	113.75	112.76	114.06	111.08	114.79	115.86	116.36	110.12	113.84	111.51	112.68	108.64	117.57	114.58	116.76	113.67	108.77	113.73	114.61	115.33	113.1	110.55	114.69	113.18	111.3	109.93	111.11	114.14	112.16	114.83	109.12	118.09	112.54	116.54	110.03	111.23	109.8	114.72	118.32	114.37
105.1	104.22	104.57	100.02	99.379	100.54	103.56	107.29	109.37	104.34	106.41	105.41	107.34	103.85	105.36	109.85	103.6	110.18	110.16	100.87	111.25	110.68	103.96	103.74	97.311	109.02	100.81	106.28	106.18	104.04	106.97	108.69	113.48	103.63	98.15	110.08	98.687	105.93	104.01	104.57	100.1	101.09	99.376	103.89	104.87	104.21	105.29	111.22	104.41	106.66
108.32	110.01	108.82	114.47	102.09	110.82	107.1	112.07	109.82	102.29	105.86	114.13	115.76	111.7	104.43	111.86	104.14	107.68	115.14	107.24	105.49	108.73	104.39	110.04	105.73	115.2	105.71	106.99	105.79	108.89	111.29	100.01	107.33	104.1	105.33	109.01	114.15	105.78	104.77	104.84	108.04	114.02	107.31	103.78	103.34	107.93	106.97	107.35	104.93	111.31
102.82	103.03	103.6	107.29	110.24	98.494	102.04	108.84	105.35	99.698	111.3	104.91	102.14	110.8	103.47	106.07	101.07	101.33	109.61	109.99	106.19	106.52	107.59	107.17	101.58	106.52	99.926	104.17	100.16	104.51	100.54	106.67	106.42	104.64	103.52	102.88	102.56	101.51	102.22	104.4	103.13	109.27	103.56	106.78	101.84	113.39	112.38	106.34	106.03	109.51
111.82	103.05	99.886	108.16	102.25	105.87	108.26	107.85	114.25	110.3	102.52	104.46	102.56	103.74	104.12	100.44	108.55	103.79	102.42	105.47	106.78	105.62	107.89	104.75	106.37	107.16	102.6	101.12	108.08	107.27	106.23	103.81	101.28	104.25	110.82	106.18	101.17	106.26	106.83	108.65	104.89	101.41	103.17	111.33	103.07	110.79	104.11	105.11	103.32	99.763
103.19	100.75	98.14	100.5	96.61	97.981	95.785	105.58	105.17	100.37	94.054	93.757	102.97	104.97	96.358	102.71	96.152	102.77	97.454	96.528	101.91	95.097	100.21	98.826	101.94	104.75	94.218	99.334	97.555	94.596	97.98	103.33	92.712	96.352	93.467	99.564	101.3	98.568	99.045	96.393	98.328	100.11	104.04	96.007	97.859	101.1	101.31	104.8	103.51	98.877
98.106	106.22	106.35	106.88	105.63	106.6	109.43	107.54	103.57	107.44	99.213	107.35	103.47	104.4	101.15	103.52	110.32	103.61	104.92	108.61	98.576	109.93	112.27	99.072	103.83	108.56	111.52	105.2	105.73	107.77	99.685	108.03	99.11	107.47	101.84	104.27	105.02	100.77	101.3	102.6	102.68	104.52	106.15	104.67	102.02	108.55	98.765	108.89	102.38	102.59
121.98	109.75	115.98	116.66	114.12	108.65	119.82	115.96	114.75	110.04	115.26	111.21	115.06	118.44	113.58	116.84	122.25	118.02	119.68	113.18	119.1	113.91	115.67	118.13	118.21	121.15	111.18	111.65	116.19	119.44	111.7	115.68	113.31	108.78	112.36	118.17	108.08	116.28	114.76	116.23	114.45	117.06	116.91	118.45	125.58	115.88	120.51	117.07	118.26	110.68
111.01	104.75	114.7	115.64	107.88	109.95	107.56	117.73	108.4	109.96	111.39	108.54	112.54	109.98	111.26	110.63	107.46	112.57	113.74	108.03	110.52	112.99	106.71	114.76	108.49	111.57	104.93	109.24	110.2	111.89	117.48	112.34	108.97	112.54	112.94	111.25	118.18	116.5	116.15	114.17	109.13	109.1	114.13	117.27	115.69	111.3	107.85	106.17	111.14	105.8
114.08	108.36	103.96	106.8	118.3	107.39	108.56	107.18	111.71	109.36	108.21	107.17	110.78	114.7	106.71	117.22	111.49	112.72	111.77	102.52	112.6	104.16	109.21	113.34	108.28	114.81	107.43	112.21	107.78	103.28	112.57	108.95	109.44	111.16	117	113.73	111.29	107.15	114.93	108.43	116.26	109.61	107.74	113.28	111.28	112.78	113.47	109.37	112.15	110.13
109.06	108.31	111.01	109.46	109.31	107.92	108.58	106.09	114.77	107.36	110.32	108.13	109.96	111.18	108.04	108.01	111.33	112.63	108.97	113.5	108.54	103.67	110.15	110.39	107.64	114.67	107.15	110.89	117.07	113.68	112.09	113.86	110.46	115.05	104.26	111.72	112.95	116.25	113.11	112.55	106.97	113.75	107.54	110.43	112.61	113.15	112.94	117.72	109.65	110.92
108.91	106.25	110.96	110.87	116.85	100.79	107.21	116.05	106.62	118.24	115.97	107.46	114.14	107.64	112.52	110.34	113.53	118.01	106.67	109.5	113.6	115.44	110.28	105.94	112.68	107.49	111.56	113.58	106.78	112.04	114.7	111.71	114.72	117.79	115.39	106.32	108.96	108.96	114.54	112.97	100.97	112.32	110.21	111.13	111.61	110.77	107.5	115.21	109.15	114.23
107.71	114.08	107.09	116.15	110.96	112.4	114.01	115.85	116.9	108.51	111.99	110.8	111.91	114.9	116.83	109.97	112.81	112.09	110.39	117.32	112.88	111.68	114.48	110.51	117.14	114.3	112.73	110.88	110.67	114.35	111.96	107.4	113.06	111.9	114.51	111.24	105.86	105.13	109.72	114.5	112.01	110.73	112.71	113.12	117.57	112.67	106.92	113.34	113.5	112.51
105.53	101.78	103.3	99.682	102.46	105.66	103.28	103.15	106.16	111.05	102.28	104.17	102.68	106.59	108.98	104.53	109.61	101.56	107.01	105.32	103.21	100.4	108.73	110.23	103.01	106.39	106.39	112.38	106.99	99.72	105.61	102.33	106.91	108.17	110.42	100.06	108.88	101.41	104.5	103.9	101.9	102.27	103.58	101.84	109.38	99.965	104.3	107.62	102.36	95.969
109.35	110.93	109.46	117.79	111.31	113.58	108.74	104.54	111.03	116.3	109.8	107.54	119.15	108.3	109.75	114.23	115.13	114.47	107.12	109.97	115.98	115.74	116.94	111.32	112.85	111.09	110.96	102.48	109.06	113.35	113.48	113.06	111.59	109.71	114.86	106.08	109.05	106.49	107.28	117.7	111.5	107.58	118.55	116.42	110.62	113.23	112.62	111.34	117.6	117.75
114.48	107	120.4	116.86	115.15	113.27	112.41	112.39	115.54	115.52	117.33	117.42	109.08	115.51	111.78	116.69	121.18	112.11	120.88	111.71	112.61	111.81	118.33	115.39	118.29	112.37	107.57	119.23	115.14	113.56	114.7	114.89	113.03	118.28	120.33	116.23	111	120.72	111.1	109.92	116.32	120.55	114.68	119.63	112.71	115.44	115.77	121.8	118.57	114.99
110.03	109.01	120.18	106.39	111.91	113.56	114.24	116.32	111.86	109.04	106.35	108.21	110.52	109.39	112.64	112.15	109.86	111.32	114.45	113.66	111.52	112.68	119.25	114.74	110.12	108.89	109.17	111.32	112.97	111.02	110.29	106.35	108.92	113.22	110.34	118.25	115.26	116.69	111.09	109.99	111.37	111.95	114.48	115.24	106.19	108.51	120.23	113.81	108.8	109.32
108.88	113.18	115.32	106.07	98.5	109.87	107.39	104.78	109.01	110.27	109.13	104.27	111.35	107.67	108.75	105.62	113.86	111.81	101.19	106.3	108.62	103.73	108.23	106.62	103.89	103.45	107.51	105.55	102.92	111.89	107.77	111.12	102.9	107.82	99.466	105.09	108.65	105.43	108.71	106.79	108.8	109.58	108.8	108.05	104.24	110.25	100.57	109.06	106.27	109.14
109.46	114.14	112.71	115.23	102.2	113.16	114.09	115.04	109.41	111.65	112.21	113.19	109.8	112.47	112.61	112.99	113.63	109.86	113.75	109.93	109.82	104.55	102.59	116.84	114.29	120.09	108.18	107.6	112.28	108.52	110.3	103.21	111.56	109.31	111.33	113.04	108.66	109.84	116.9	115.14	111.27	110.75	106.12	115.41	111.43	115.68	109.72	114.53	101	111.79
111.27	112.63	110.87	110.91	111.09	113.29	109.7	111.62	113.52	116.33	115.42	108.68	112.97	115.12	116.15	116.97	116.44	113.54	115.27	110.85	106.28	114.4	115.79	107.1	114.98	115.33	112	111.19	108.75	112.75	109.55	117.12	118.22	114.47	114.8	114.94	117.4	113.98	106.51	113.95	112.92	112.36	117.05	110.86	109.6	111.41	111.24	111.59	117.91	113.19
106.05	104.61	105.75	98.192	108.25	107.37	103.92	110.92	99.903	105.15	108.72	106.13	101.82	102.88	108.95	107.42	101	103.56	102.92	102.44	107.38	103.45	104.26	108.38	113.7	107.16	108.36	105.07	108.89	106.1	102.41	104.61	105.79	108.36	103.22	107.14	106.65	110.05	105.17	107.43	105.78	107.06	104.56	106.16	105.56	108.66	105.51	112.26	101.95	107.74
110.48	106.1	115.96	112.9	111.12	112.12	112.54	112.72	109.65	107.93	108.91	111.08	107.25	113.5	109.9	108.67	112.92	113.13	105.84	111.08	113.76	111.55	111.71	115.9	110.56	112.38	112.44	109.5	109.16	110.97	110.29	110.5	117.16	107.45	109.04	118.2	111.54	112.53	110.02	110.76	107.47	107.85	104.4	109.1	114.84	116.47	107.88	109.79	115.72	111.62
108.78	107.26	110.57	105.83	109.44	105.92	103.57	111.95	103.29	101.51	99.365	108.07	106.33	108.31	110.77	100.81	110.35	105.9	102.65	105.97	101.12	111.36	108.3	100.56	106.81	104.99	107.1	108.54	107.17	102.37	101.64	109.11	107.48	109.85	100.99	103.73	106.53	109.26	103.69	101.95	108.58	109.04	110.3	100.37	103.75	104.96	104.03	103.41	109.59	109.79
107.41	106.82	113.87	107.85	108	108.72	110.95	103.46	107.5	108.47	106.75	100.39	105.52	106.95	108.34	103.59	109.21	100.51	103.29	106.89	109.16	113.87	107.63	103.74	109.16	107.1	109.98	107.86	101.39	110.7	101.67	99.728	107.72	110.36	106.25	109.78	106.33	106.77	102.98	104.21	100.97	93.628	102.86	103.52	99.052	102.67	106.7	113.88	107.51	104.84
114.07	113.94	114.93	113.64	115.63	107.68	110.71	108.56	105.92	112.55	109.14	109.05	110.09	117.09	114.35	116.67	110.43	104.84	112.26	113.54	113.26	110.51	113.13	116.53	114.04	109.36	111.26	109.32	113.33	115.25	118.35	117.15	111.78	111.12	112.82	111.99	111.27	108.5	113.86	105.89	113.18	115.17	116.06	110.67	108.91	112.67	111.83	107.22	106.32	107.55
105.1	102.86	100.81	106.88	110.56	106.29	99.463	105.09	101.57	109.18	110.95	102.18	99.695	107.16	100.18	106.34	103.73	101.62	107.84	101.88	103.64	105.01	105.22	101.94	107.15	103.58	101.15	100.51	99.447	101.02	102.92	101.55	104.25	104.63	104.36	104.49	112.53	102.13	106.46	108.79	96.932	103.03	110.72	102.65	103.78	107.7	103.64	103.73	107.91	104.93
104.9	104.42	97.072	107.66	111.59	107.55	102.36	101.53	95.501	106.83	105.53	108.62	107.86	106.45	111.15	109.86	109.34	106.47	108.42	102.73	104.95	104.87	103.31	102.55	104.54	105.63	105.07	105.2	110.93	108.68	104.1	115.16	107.28	102.42	104.83	105.74	106.3	108.15	105.44	108.71	108.42	105.46	100.04	97.422	107.45	99.071	107.7	102.99	104.07	106.22
109.09	108.51	112.65	109.12	110.75	108.23	113.13	110.44	109.14	109.04	109.55	112.36	106.36	115.34	114.14	114.67	110.88	113.24	107.36	115.89	112.57	108.04	110.04	115.84	110.75	106.67	111.2	106.22	106.14	111.49	114.38	110.41	108.81	105.39	106.53	113.61	111.18	116.45	108.23	109.18	110.4	116.33	110.79	112.9	106.77	101.2	112.24	105.98	109.45	113.11
103.45	106.02	105.98	108.94	101.97	104.09	103.83	97.437	107.95	104.62	108.03	99.951	100.16	101.8	103.84	105.24	105.43	102.83	105.64	108.25	100.88	96.082	101.76	96.901	102.76	99.063	102.1	102.35	102.52	104.67	105.74	101.85	109.21	107.76	100.16	104.86	105.1	100.51	103.76	103.47	102.46	105.8	104.45	103.77	108.26	107.77	106.61	104.94	103.94	102.33
100.42	98.395	97.775	97.627	97.637	92.427	102.3	94.815	104.75	100.83	99.334	102.14	99.479	98.741	98.617	97.355	93.751	100.36	101.58	105.59	96.663	104.35	100.15	100.73	99.715	97.287	95.083	97.048	97.614	94.247	102.47	101.87	99.108	109.5	98.329	97.534	97.99	96.713	97.781	96.063	102.51	96.774	100.26	98.116	104.68	100.31	94.426	99.127	99.382	106.05
103.79	103.62	111.12	108.93	104.51	108.53	102.89	104.83	98.803	104.59	102.61	108.37	107.88	103.66	108.35	104.12	108.32	99.666	105.11	105.33	108.12	105.86	107.35	108.78	103.47	104.45	103.48	104.96	104.98	108.34	104.89	106.97	105.61	112.85	107.89	108.45	105.47	114.25	107.59	103.31	103.29	105.01	109.28	103.08	101.01	107.33	107.59	107.1	100.42	108.89
98.837	97.795	104.64	98.354	97.844	98.975	97.09	103.2	100.9	99.3	107.3	94.366	99.542	99.257	105.01	101.25	96.645	99.838	99.271	99.285	96.465	99.122	100.92	92.02	101.49	104.85	105.64	103.63	99.635	93.374	98.723	100.77	100.78	99.361	97.319	100.47	95.487	103.02	99.138	99.81	104.22	98.521	93.14	103.7	99.314	93.884	99.909	101.16	100.02	102.26
106.03	107.43	108.43	104.87	104.04	104.58	107.8	108.93	100.97	106.12	106.85	100.55	100.44	106.77	104.23	108.45	112.22	108.11	99.213	101.71	101.77	111.94	112.84	108.58	111.73	105.01	109.17	100.92	100.72	106.79	104.03	100.82	100.04	107.76	106.5	111.78	103.45	109.77	103.43	104.7	103.09	101.6	100.91	104.01	100.02	104.54	106.49	98.106	106.86	106.94
101.23	100.56	101.81	101.89	103.4	103.74	101.44	103.13	95.505	100.96	95.032	105.83	101.84	97.13	97.033	103.57	102.3	102.02	95.15	103.45	98.188	96.834	102.01	100.82	104.43	97.972	101.49	94.162	91.837	98.512	102.16	101.89	103.26	101.15	103.48	100.09	102.74	101.14	98.643	100.95	92.317	90.496	106.39	100.09	95.834	104.36	98.482	95.06	105.26	99.828
110.56	107.29	105.83	110.19	104.4	107.13	110.95	103.16	106.93	107.92	102.57	108.66	111.05	113.54	105.57	112.92	105.01	107.22	108.14	106.56	103.73	102.99	96.767	109.11	105.63	108.59	113.75	104.25	100.22	107.8	100.17	110.62	103.65	110.96	112.55	103.32	105.49	112.12	112.93	106.06	107.68	110.67	105.88	113.57	108.15	106.33	107	104.58	102.49	107.45
100.84	102.02	101.65	98.888	102.54	106.7	99.73	106.13	103.58	96.832	93.542	94.476	97.548	93.186	96.082	100.64	101.65	94.207	98.843	104.85	99.538	103.72	97.43	102.94	96.899	101.91	98.714	99.55	100.71	102.04	101.9	94.509	102.16	95.981	97.937	100.57	105.56	104.08	103.8	100.63	107.32	96.06	95.399	102.9	99.09	100.89	101.42	98.88	102.16	101.21
109.44	105.74	107.54	113.46	105.47	112.2	116.74	112.57	113.26	108.47	106.18	106.31	111.28	118.21	108.69	108.12	104.04	111.51	116.51	106.16	111.08	113.17	107.65	110.26	112.64	116.63	108.61	104.07	108.46	106.02	109.49	110.56	112.57	112.26	119.62	113.97	113.32	108.44	107.99	111.05	110.75	115.12	110.5	109.85	110.25	105.75	114.64	110.57	114.67	106.51
111.43	109.36	113.03	113.32	111.58	112.22	113.89	110.95	114.32	109.1	109.49	110.25	103.22	115.53	117.65	105.12	112.1	116.47	113.71	109.9	109.91	112.41	114.73	111.92	105.02	110.19	111.64	107.84	111.49	117.94	109.82	115.46	110.3	112.93	109	107.98	116.59	110.73	112.11	112.1	111.06	108.42	111.15	117.62	114.12	117.09	108.87	116.02	114.82	114
110.46	110.56	105	106.11	112.27	108.91	106.09	106.78	109.05	110.78	102.9	107.12	100.45	108.69	108.71	114.34	112.44	112.95	108.35	111.18	112.39	109.68	110.55	108.28	114.89	111.52	107.77	109.5	103.62	107.59	106.59	108.91	111.59	104.05	104.39	108.98	113.89	105.04	107.43	111.11	109.72	113.96	112.32	110.95	118.97	107.31	108.4	115.09	109.96	116.73
110.34	107.52	108.48	110.72	104.79	106.86	103.77	105.7	106.19	105.23	106.36	110.13	106.06	103.75	104.96	111.77	108.88	108.59	106.5	110.74	105.57	105.8	106.47	113.67	102.63	105.96	106.19	110	100.24	107	110.53	104.68	106.64	105.01	105.32	105.51	103.94	102.04	109.15	104.6	102.56	105.95	104.12	105.26	100.84	105.89	102.54	105.35	105.5	105.32
109.3	106.06	112.59	108.62	113.52	110.42	111.39	115.21	113.85	110.91	109.64	114.64	112.81	110.55	111.96	114.77	119.22	114.22	115.63	105.81	115.71	116.3	109.73	111.67	109.43	110.79	111.37	116.87	108.87	109.01	110.58	111.67	110.86	108.52	112.12	110.52	111.03	113.19	115.16	108.56	99.574	113.91	112.78	109.74	109.78	108.83	109.94	109.73	111.3	105.06
113.28	107.99	117.49	106.29	113.02	113.46	113.41	108.49	107.79	111.49	111.46	104.28	115.99	114.95	109.7	107.14	111.7	109.12	109.21	113.06	108.82	107.99	110.83	106.44	115.82	117.29	114.65	110.57	110.76	109.91	107.72	111.96	116.14	119.87	111.6	115.96	106.4	112.37	118.05	114.6	113.14	115.32	107.28	107.42	113.02	109.19	116.63	113.96	109.67	111.69
100.3	104.73	102.81	97.673	103.84	106.03	105.85	105.6	98.394	99.489	97.26	101.37	98.963	99.195	91.635	99.153	95.715	97.442	97.496	99.402	101.19	100.36	100.36	92.408	100.65	102.19	101.89	103.32	106.16	103.12	103.22	99.704	107.94	101.22	97.215	99.959	99.37	104.63	100.66	102.07	102.7	99.728	103.44	107.02	101.24	101.04	101.72	100.78	98.311	97.784
110.97	111.07	111.28	115.89	110.1	111.38	112.27	110.24	110.94	107.18	111.39	103.45	108.4	113.52	109.99	108.84	110.18	112.43	112.42	110.2	105.46	113.52	104.04	103.31	111.49	105.85	111.44	113.84	111.65	108.79	113.46	106.08	115.94	108.36	114.57	105.45	107.44	109.18	105.01	115.46	114.57	116.65	106.97	119.31	118.73	110.06	108.57	105.19	113.97	107.52
102.65	105.86	108.32	104.8	104.84	106.73	103.13	108.92	106.14	106.04	105.08	113.57	105.84	104.51	100.81	102.9	114.57	103.75	103.17	107.52	101.27	105.66	97.026	108.56	109.38	100.55	105.55	105.36	100.23	114.56	104.93	104.11	107.48	103.71	101.43	107.97	103.02	101.1	102.93	102.54	110.14	103.91	103.63	103.61	112.11	111.01	105.06	98.829	101.12	108.67
113.08	105.3	113.86	108.55	113.05	116.5	107.15	110.79	109.73	110.05	113.86	115.63	106.09	114.09	108.53	112.51	111.51	105.75	111.34	115.37	114.62	112.71	113.07	108.01	111.1	113.12	117.86	114.62	111.28	110.3	109.19	109.83	119.57	110.21	111.68	113.94	116.13	112.94	112.07	107.83	108.39	121.29	111.99	111.68	119.74	110.91	112.49	107.08	110.38	111.13
115.06	118.07	111.34	121.38	118.99	113.79	112.69	117.76	116.01	120.25	118.54	122.35	120.27	116.77	114.4	115.98	120.09	113.52	111.32	114.86	115.24	121.16	126.02	117.66	116.68	116.58	112.18	124.14	119.45	117.57	119.93	114.08	118.8	118.6	120.54	115.46	121.89	117	123.07	114.27	117.36	115.38	112.95	118.42	110.64	114.79	118.58	114.68	121.1	114.67
113.82	112.65	110.47	115.03	112.29	112.49	108.85	114.2	111.08	112.05	109.94	116.69	111.24	112.31	105.36	116.04	113.76	116.5	113.8	107.41	108.5	117.59	115.19	110.54	109.43	111.98	114.62	107.82	112.96	111.51	111.87	106.91	107.58	109.86	106.22	109.48	111.56	112.03	112	107.02	110.92	105.85	106.98	107.65	111.39	110.64	105.55	109.94	113.47	107.32
113.56	114	111.92	114.68	108.97	105.78	114.29	112.2	111.66	115.97	114.48	112.14	108.06	114.46	109.68	112.68	118.3	107.68	112.54	110.14	104.72	110.79	117.31	108.54	106.13	110.53	114.87	114.06	106.3	116.93	113.22	102.43	104.96	110.19	118.3	114.97	112.47	113.8	112.9	106.07	107.58	112.91	104.66	115.58	108.13	113.7	112.54	122.24	116.44	111.72
111.26	102.06	108.83	108.74	105.54	110.04	106.83	102.1	100.88	106.24	107.47	103.29	110.63	105.22	102.41	103.94	102.68	105.24	106.15	104.93	110.74	111.16	106.43	104.74	101.99	103.03	114.4	106.6	104.08	108.51	105.1	99.253	102.38	102.66	109.56	100.06	110.62	108.88	101.59	100.59	104.28	103.57	101.04	107.8	107.31	108.04	107.9	107.23	108.26	106.97
106.99	95.876	95.932	100.87	104.44	100.18	102.56	99.983	93.45	97.157	102.89	99.519	95.66	103.25	95.3	96.651	95.95	105.15	100.4	104.42	97.926	96.008	104.33	103.65	105.82	105.18	101.1	100.85	104.01	102.59	96.075	99.086	98.795	96.274	95.342	102.96	92.216	104.52	97.813	95.628	97.746	97.086	97.899	108.51	100.83	105.18	104.86	101.09	100.64	105.59
112.45	106.83	108.79	112.98	117.55	110.79	117.57	108.55	110.29	115.28	113.72	107.59	107.89	108.05	113.36	110.3	114.21	110.39	121.55	115.21	110.9	114.62	106.72	105.34	104.08	113.03	116.71	110.99	111.89	101.6	111.46	112.87	114.34	110.87	109.26	112.45	113.43	108.78	107.44	106.72	114.52	111.41	112.36	111.96	115.93	111.25	115.06	111.55	107.69	109.05
105.46	106.99	100.73	105.85	102.83	99.771	105.77	102.75	104.94	102.35	103.11	104.03	105.83	102.33	103.54	105.25	110.02	105.96	111.23	103.71	104.41	105.91	108.89	109.89	105.87	108.75	102.16	104.48	99.881	99.914	103.95	104.92	103.05	104.26	102.74	104.24	104.48	103.8	96.55	109.43	102.72	104.61	109.9	111.43	106.9	107.04	103.1	100.44	102.83	104.11
111.74	110.88	110.39	109.29	108.24	101.92	112.45	108.39	106.5	104.44	109.52	114.09	110.74	106.91	107.24	106.19	105.94	109.48	111.42	115.1	111.36	108.39	107.59	108.35	106.47	111.64	112.66	108.99	106.13	111.95	108.18	113.12	112.07	106.98	114.39	109.89	112	112.88	113.94	111.46	105.93	108.35	111.61	109.04	110.82	112.37	113.3	105.39	104.84	114.49
118.9	119.47	115.22	118.38	119.75	114.12	120.07	119.11	119.98	118.66	114.72	123.94	124.06	121.8	110.37	112.77	123.36	116.53	118.62	120.12	116.81	115.94	120.81	118.02	112.57	116.4	114.55	121.94	113.86	115.64	122.48	114.81	119.65	111.51	120.26	119.26	116.5	119.54	118.06	115.31	113.03	110.1	118.95	113.86	115.32	110.31	120.78	117.14	123.02	124.47
104.04	103.19	100.54	100.74	92.294	107.89	102.97	107.43	103.03	94.12	95.325	107.69	98.622	96.886	97.953	99.244	91.838	103.61	100.4	102.09	99.143	98.723	99.791	100.31	108.2	98.661	101.82	103.87	100.42	100.2	96.216	99.39	97.653	94.259	100.23	99.695	97.951	99.869	102.17	101.07	94.94	100.62	99.522	100.2	101.56	101.55	101.13	100.24	100.44	95.77
109.8	116.24	112.88	108.71	114.21	115.47	114.23	114.48	112.88	115.9	112.22	106.78	109.54	110.11	112.02	113.41	109.69	107.25	116.05	106.02	114.91	110.58	114.12	116.22	122.28	110.68	105.75	112.79	110.78	109.87	108.42	113.31	110.83	119.32	117.81	110.97	110.55	112.55	112.15	118.3	112.6	120.85	113.42	112.45	114.35	109.22	109.92	109.86	114.67	105.21
106.54	101.87	99.771	106.03	102.17	105.93	101.49	101.9	100.11	108.34	103.01	101.05	105.32	104.76	103.38	103.56	107.1	104.38	103.33	103.88	104.37	105.67	101.92	109.49	102.78	105.53	104.46	107.93	108.25	99.554	101.48	100.73	105.93	109.22	106.14	102.85	96.777	104.41	107.63	109.01	98.252	102.7	106.08	110.27	104.72	102.64	105.93	103.92	101.54	104.82
101.7	102.9	99.27	101.56	99.671	101.5	102.78	99.419	96.474	96.313	100.83	95.468	102.25	103.04	103.31	99.403	106.05	106.19	101.81	94.82	110.49	96.25	99.583	103.84	100.58	102.49	101.02	101.9	99.625	106.02	102.93	101.01	102.27	106.16	99.748	100.71	96.506	95.634	95.735	100.16	101.84	102.95	98.536	107.72	96.809	107.39	97.11	101.48	101.27	103.35
103.8	107.6	97.654	95.144	105.26	98.932	105.63	108.49	101.22	108.71	109.78	104.35	105.27	103.72	99.972	104.25	102.62	103.26	108.47	109.28	106.67	101.85	104.62	97.743	100.29	105.33	104.62	103.67	99.634	100.05	105.72	107.58	105.65	104.53	103.76	99.795	108.83	98.711	103.52	95.907	105.18	102.16	103.65	107.9	101.82	98.592	99.557	106.5	99.827	107.73
107.96	106.78	110.62	108.75	110.38	110.68	112.23	111.81	110.04	112	115.09	121.08	114.24	110.6	108.21	112.4	113.04	105.49	113.23	105.01	107.81	109.38	109.42	107.75	114.58	111.49	104.23	107.48	114.15	117.84	108.45	112.46	114.94	105.96	105.55	111.61	105.45	111.42	113.7	114.5	107.49	113.37	111.69	117.41	114.94	108.29	111.6	112.94	112.34	110.45
110.18	105.84	107.37	107.77	109.64	106.29	100.78	111.17	96.204	106.93	101.97	104.25	105	104.52	102.44	104.89	103.22	105.55	104.51	103.58	101.66	104.92	102.39	105.08	103.06	105.6	101.64	103.84	101.55	99.273	109.17	102.34	108.19	110.87	102.93	106.24	104.02	108.54	107.21	107.92	99.432	103.86	110.91	104.22	110.83	111.27	107.58	103.35	102.81	108.89
94.435	101.52	98.848	97.841	105.47	100.83	99.057	99.242	103.53	103.34	95.84	105.27	100.64	95.282	97.903	99.747	104.8	99.914	96.721	100.32	94.929	101.6	105.14	98.93	95.94	97.151	102.56	96.126	98.206	100.55	99.606	97.672	93.328	94.637	98.075	103.77	97.369	105.79	98.709	101.53	102.03	92.511	99.773	105.06	97.652	97.453	95.454	99.093	97.437	99.418
111.71	115.98	105.93	110.36	109.45	110.23	114.95	110.77	117.43	110.41	117.45	113.95	110.45	120.34	113.06	115.47	107.61	115.74	112.76	110.41	111.22	104.88	110.66	114.05	119.35	115.25	111.88	110.51	104.3	110.02	114.76	113.25	111.37	109.06	106.43	111.74	108.92	121.25	110.61	109.71	113.2	104.6	106.38	110.41	111.69	112.27	111.76	115.05	117.46	108.29
109.17	101.58	106.94	103.83	107.26	107.05	105	107.91	99.131	109.64	104.3	107.25	98.574	108.38	96.504	108.84	105.27	106.72	109.92	102.36	105.66	100.69	98.147	108.51	108.35	105.55	112.43	107.33	108.22	110.43	108.1	101.78	102.6	104.22	104.83	105.48	106.77	101.01	105.76	101.68	103.04	103.36	101.3	104.07	102.86	108.21	105.78	104.23	100.96	100.38
121.39	115.33	119.98	118.21	118.71	112.86	122.09	124.88	118.55	115.89	118.64	117.3	115.04	121.69	120.96	124.5	113.02	118.81	117.6	110.57	113.36	116.92	118.95	122.86	119.04	116.32	115.21	118.86	114.91	125	121.91	120.94	121.94	118.31	117.95	113.7	117.39	115.84	113.64	116.55	119.28	118.59	122.06	114.41	114.29	117.73	117.93	114.93	119.12	119.37
112.58	119.64	118.7	120.65	121.12	114.1	112.38	122.35	123.56	120.41	116.13	114.34	117.25	121.63	112.98	118.08	118.57	110.8	119	114.27	118	117.74	116.78	116.53	117.97	118.98	120.8	114.92	117.95	115	117.12	116.11	121.26	114.93	118.43	117.21	121.5	113.57	122.37	117.36	112.11	116.88	113.63	119.43	114.48	115.31	112.62	121.36	113.58	116.91
97.834	102.45	97.759	95.948	100.39	105.84	100.04	108.49	95.012	96.342	100.07	97.997	99.087	102.34	96.33	100.41	99.912	97.276	97.54	97.948	99.488	96.394	98.461	92.687	101.5	101.87	106	98.311	101.67	98.369	91.338	103	96.145	96.211	99.742	99.202	103.26	104.71	103.52	98.349	103.47	99.899	101.12	93.246	95.64	89.23	91.303	103.12	96.79	103.53
112.13	115.24	113.78	113.77	119.76	113.95	115.44	106.5	117.16	116.21	109.44	111.34	105.35	110.15	110.51	109.71	110.4	110.73	112.08	109.54	108.04	108.34	112.27	107	113.88	111.69	116.52	112.28	115.37	105.13	107.41	111.56	109.72	111.05	118.74	116.39	110.45	111.85	104.85	113.39	108.69	114.56	109.77	106.26	114.7	109.5	109.79	110.42	112.13	117.05
104.6	110.11	107.52	101.48	108.16	103.06	105.94	112.03	105.29	103.87	107.86	98.67	106.7	109.72	102.78	105.34	107.71	103.96	107.82	108.54	105.04	104.28	97.52	108.01	111.82	107.43	115.24	106.76	109.11	108.4	102.63	105.35	103.38	107.78	104.89	110.79	104.54	109.95	108.01	106.94	102.2	105.75	102.82	104.5	109.6	105.99	100.65	111.4	106.53	105.17
126.05	117.14	115.45	118.03	115.68	116.76	110.82	114.67	117.76	116.3	119.54	110.31	116.58	119.81	112.27	120.42	109.04	113.81	117	120.7	123.99	113.71	115.49	119.81	114.71	119.35	119.12	120.84	114.74	118.57	121.34	121.52	118.29	116.41	115.68	115.23	117.2	116.37	111.55	114.98	113.46	116.18	115.68	125.35	108.39	116.15	117.61	114.19	117.87	108.12
106.87	106.18	100.98	109.43	106.21	107.21	104.31	109.07	113.94	101.88	106.87	108.09	103.62	111.76	106.34	106.79	105.06	107.79	105.34	108.69	103.26	105.11	115.09	107.82	108.58	109.3	106.18	112.93	109.79	103.56	103.49	106.29	113.1	104.05	104.92	112.59	105.64	113.31	105.8	104.53	106.17	107.95	109.08	109.83	105.38	105.14	107.86	111.52	108.16	106.54
107.51	110.64	112.69	115.83	116.24	106.78	108.75	107.09	108.37	111.72	112.24	113.36	103.32	106.89	105.84	109.44	112.84	111.13	111.43	113.05	101.87	108.72	114.12	107	114.01	104.2	107.39	113.93	108.81	111.09	113.45	106.96	103.32	116.03	113.22	109.12	106.4	116.21	107.48	108.29	111.46	109.48	109.96	113.57	107.19	108.36	106.27	112.26	111.25	111.35
104	106.6	101.28	97.147	101.06	100.36	107.9	98.293	102.21	99.334	107.02	102.81	97.083	100.6	99.133	106.8	103.92	103.93	100.23	100.27	100.77	106.67	105.3	99.785	95.79	102.89	105.89	108.04	110.25	112.18	102.09	102.57	104.54	106.95	104.62	107.21	99.914	106.02	113.18	102.12	103.19	102.15	105.18	102.89	107.47	102.57	110.44	101.3	103.56	101.62
115.82	111.06	115.46	119.11	117.3	113.3	116.27	112.3	120.65	120.1	116.61	116.46	116.45	121.24	116.94	124.86	114.23	115.99	116.16	122.52	109.17	113.19	118.34	114.36	120.85	115.33	116.31	119.25	121.91	112.26	110.38	111.93	115.27	113.49	114.05	112.9	116.91	113.45	113.17	117.25	115.4	119.47	118.74	117.54	111.89	114.79	115.39	116.77	118.46	115.09
104.69	103.89	107.46	104.43	106.46	100.83	113.56	106.65	106.57	99.276	107.99	104.67	105.07	100.13	107.2	106.38	106.71	104.93	108.48	103.95	108.43	110.79	103.12	102.77	106.25	99.138	111.76	107.48	105.38	112.84	105.9	105.4	104.3	105.65	104.77	107.22	106.19	105.11	106.93	110.32	103.66	107.79	108.58	100.92	102.61	106.3	100.43	101.93	103.65	109.63
101.58	104.29	108.63	110.21	102.31	109.31	102.09	102.77	109.26	105.58	114.77	109.5	101.49	100.31	106.13	102.35	104.9	104.44	109.79	96.209	105.21	111.01	101.99	103.99	99.765	107.41	103.21	103.63	108.75	102.63	101.12	106.14	106.72	111.44	104.06	109.13	104.99	109.52	111.27	109.13	101.09	105.36	108.26	97.556	106.68	100.26	110.04	107.19	101.57	110.21
110.03	102.6	110.69	102.55	107.03	105.6	106.37	113.46	105.62	106.22	99.431	109.6	105.54	106.64	107.71	111.07	111.08	106.7	107.59	111.82	105	109.03	107.68	107.1	102.21	105.63	99.383	109.49	106.87	105.32	110.82	101.18	107.77	111.34	105.29	100.68	110.68	104.77	108.94	108.82	107.24	104.81	108.98	104.46	105.1	109.27	105.16	101.14	105.97	104.19
103.6	104.45	101.8	108.07	106.41	107.98	104.56	106.33	112.43	101.74	110.33	109.29	102	104.19	108.73	103.65	100.89	108.71	113.21	105.34	107.99	107.49	99.594	107.88	106.11	105.97	105.54	108.89	106.41	102.92	101.95	111.6	108.74	104.42	109.36	99.967	102.4	104.34	105.74	109.6	112.44	102.98	101.15	105.65	107.54	105.53	101.61	103.08	100.51	103.19
107.19	102.95	108.07	100.63	107.81	97.631	101.81	104.9	104.26	106.13	106.32	104.95	104.1	102.49	100.97	103.64	103.42	101.85	102.24	107.54	107.6	100.56	105	104.89	105.03	104.46	105.17	101.39	105.18	100.73	107.65	100.98	101.59	96.317	100.76	104.96	100.76	103.07	103.85	100.41	104.36	106.24	110.1	98.113	106.78	102.23	101.18	105.73	104.07	102.32
111.38	114.93	112.52	108.47	108.81	110.91	106.71	111.66	111.14	114.39	111.28	108.22	110.58	110.92	115.66	109.6	107.23	110.49	113.82	112.22	109.97	113.15	111.22	107.55	110.11	111.79	110.06	108.17	113.5	110.74	105.6	117.64	105.26	109.21	115.83	114.13	119.24	112.59	114.68	102.97	115.94	110.98	114.92	108.74	109.02	111.51	115.57	115.75	106.92	115.11
101.71	98.089	101.98	101.97	100.69	104.22	98.526	98.407	97.747	105.33	103.5	100.62	98.392	102.71	103.9	100.48	104.72	102.22	97.895	95.095	97.38	99.161	103.88	107.44	96.17	105.11	102.18	98.269	101.13	103.42	106.39	98.695	96.501	100.52	95.697	96.953	102.68	94.694	95.467	104.31	103.33	98.99	100.05	101.63	105.22	96.98	105.28	95.974	101.5	98.161
105.05	110.1	105.43	103.41	100.59	108.82	106.33	104.54	104.26	100.01	100.71	102.16	106.06	104.81	109.41	104.76	104.73	102.53	103.9	106.09	96.695	104.09	105.1	112.74	104.44	98.505	101.58	104.91	101.18	100.96	107.79	109.46	105.82	105.17	107.62	109.54	107.98	103.45	102.53	106.08	98.995	105.52	101.37	95.591	106.5	101.35	103.26	102.36	107.28	100.29
109.47	101.88	100.77	102.31	100.68	106.18	105.03	100.03	107.67	101.78	102.77	103.54	99.737	110.25	99.717	101.07	104.53	105.32	101.73	105.62	100.42	100.51	104.69	105.09	102.48	104.87	112.17	102.14	105.28	103.24	101.46	104.38	108.43	106.48	108.38	105.43	109.92	105.46	97.075	105.84	106.18	101.02	105.4	106.78	104.86	105.24	107.98	104.96	109.19	100.08
107.27	110.53	110.52	114.47	106.77	114.28	115.49	111.05	107.92	109.82	116.4	113.8	104.23	107.75	110.29	115.35	113.3	110.74	106.92	111.68	113.23	111.41	109.92	109.86	107.61	111.05	112.02	106.88	112.07	109.92	113.34	107.18	103.07	108.41	115.9	112.77	114.32	112.8	111.5	110.85	114	113.08	114.48	112.31	112.4	104.45	112.92	109.34	110.28	111.31
108.95	106.27	104.08	106.58	109.22	103.77	102.96	104.34	108.04	102.33	106.83	106.7	105.72	100.42	100.03	115.04	108.29	108.78	105.8	105.02	104.04	103.03	106.07	102.7	101.4	101.89	104.09	105.43	105.36	106.86	104.67	106.26	101.3	104.21	107.22	101.87	105.92	109.28	100.41	103.77	98.8	111.23	115.89	104.8	104.75	108.37	100.6	103.2	105.06	106.48
117.31	114.83	120.76	115.84	123.64	116.76	119.31	120.46	118.87	118.68	115.25	119.38	113.51	115.9	117.02	117.6	117.99	116.85	110.71	121.98	117.07	119.59	119.9	114.02	110.88	120.06	111.95	122.06	113.25	116.63	121.02	115.72	118.42	114.64	111.89	123.18	120.47	118.92	115.57	114.08	115.9	117.41	118.44	114.83	117.73	117.36	116.49	114.41	109.92	125.08
119.95	111.16	124.97	122.34	123.45	116.7	115.2	114.32	115.93	118.89	120.31	120.33	116.92	110.7	119.8	113.88	112.78	120.84	115.3	112.08	116.3	112.76	117.99	116.57	122.19	122.82	120.54	112.6	117.81	120.42	121.53	116.66	122.37	120.91	116.22	125.2	121.87	114.55	117.1	120.19	113.74	117.66	124.04	122.46	121.32	121.03	120.68	115.43	109.13	116.5
103.34	103.87	103.47	103.84	106.69	111.16	105	112.54	106.79	109.9	109.39	107.88	98.65	108.35	104.24	108.08	98.461	110.94	101.98	109.29	113.08	106.88	107.77	108.42	105.31	105.02	102.31	105.21	108.2	100.47	105.61	110.93	106.54	107.33	104.37	105.87	112.16	111.41	103	97.744	108.11	102.75	104.8	100.85	102.92	98.359	105.38	101.48	109.83	105.76
105.16	102.85	102.58	104.69	105.03	99.588	107.73	111.32	105.13	102.82	103.6	106.02	104.24	114.27	108.99	102.94	98.836	100.99	107.32	110.87	105.56	102.66	107.09	101.73	104.67	98.176	106.73	106.43	108.77	101.15	107.31	105.26	106.1	108.02	108.74	99.876	105.77	110.79	107.14	108.37	106.03	109.22	100.05	108.19	109.91	102.38	104.41	107.67	104.74	113.3
109.79	111.55	112.63	109.14	110.14	112.62	118.25	109.96	115.03	107.72	112.46	109.41	107.32	112.21	111.65	110.75	110.96	105.78	107.32	119.6	115.45	113.58	118	107.33	114.85	112.78	110.12	111.65	105.18	104.21	113.26	111.7	114.35	113.56	107.53	110.79	113.08	107.8	110.35	105.69	116.09	111.24	114.91	108.42	112.17	108.41	110.82	107.49	106.76	108.77
102.65	100.62	105.96	102.87	104.85	100.16	107.81	101.72	107.49	102.31	104.73	106.73	108.89	107.6	103.82	101.86	103.9	110.42	101.54	106.04	106.55	97.696	101.02	104.77	101.08	107.55	103.14	98.176	108.18	100.26	106.59	105.06	101.59	104.99	110.14	103.46	97.292	100.61	106.12	104.81	102.35	105.41	110.28	101.31	101.29	107.7	106.34	106.63	101.3	102.52
109.81	105.53	106.18	101.94	101.33	102.05	109.79	106.79	107.59	106.09	106.93	110.33	102	99.33	99.095	104.23	109.34	107.89	105.41	100.84	109.62	103.55	105.41	106.3	103.65	102.55	106.34	106.83	107.57	102.02	109.78	108.38	102.73	104.4	103.67	105.71	101.94	103.83	107.07	100.43	105.98	100.98	107.1	109.85	105.84	105.28	96.953	104.49	99.324	108.81
113.71	114.56	112.44	115.21	103.44	108.88	116.35	114.89	111.46	105.34	112.45	108.31	111.46	111.44	115.57	118.55	114.03	115.09	122.1	108.84	115.27	117.86	121.58	108.33	104.84	117.42	116.48	111.9	114.84	113.59	115.52	113.03	113.47	112.69	112.51	117.39	107.3	112.12	117.58	113.9	115.37	111.55	113.2	112.83	114.35	114.15	113.29	113.55	114.8	116.21
107.77	107.9	104.2	107.31	105.76	106.97	107.5	106.78	104.44	98.312	95.515	107.4	113.65	105.51	104.64	107.07	107.84	107.4	106.6	106.6	98.803	101.7	104.89	109.13	100.64	100.34	110.29	106.13	106.67	102.38	112.33	106.93	105.71	108.91	107.15	103.17	104.52	108.11	104.35	101.82	110.92	103.11	104.8	108.38	103.25	106.32	109.31	103.8	104.52	108.39
102.2	104.86	97.712	104.63	101.18	105	101.12	103.63	103.41	102.26	103.31	94.656	99.94	96.366	98.869	101.21	101.05	97.72	102.37	109.37	104.02	103.62	102.01	101.43	99.629	104.01	103.81	103.21	105	101.79	103.74	99.689	98.774	100.19	100.88	96.806	103.64	97.298	99.95	98.863	100.3	103.4	103.15	102.25	103.56	97.714	98.442	106.8	98.448	101.81
111.61	114.39	106.21	111.54	107.36	111.42	113.74	114.29	112.83	114.42	112.44	114.05	111.53	111.74	110.83	111.25	105.16	110.89	115.72	104.12	117.23	115.14	107.52	109.01	106.89	113.43	108.86	115.08	111.17	107.81	107.48	114.39	105.95	107.6	111.85	108.76	111.93	106.54	114.33	114.28	108.43	106.72	112.92	116.25	105.95	119.13	107	114.5	107.57	104.4
105.65	105.45	107.9	106.66	107.86	109.04	104.02	107.37	104.85	106.04	105.77	104.35	105.75	108.7	107.77	102.51	106.89	105.18	109.15	113.13	112.25	103.59	107.81	110.19	106.62	104.49	109.46	100.55	108.85	105.04	106.73	105.22	103.23	108.49	99.169	104.01	106.68	108.26	103.55	106.31	103.51	112.94	104.54	105.62	103.27	107.82	101.35	106.82	105.22	100.32
98.424	99.897	103.54	94.63	103.73	97.432	99.208	102.64	98.015	99.206	101.47	99.616	96.3	100.28	104.54	99.69	105.28	96.421	93.863	91.326	97.209	106.55	97.77	97.743	101.94	92.707	92.909	91.129	96.831	95.214	102.64	101.37	99.323	99.212	102.53	97.344	96.11	102.81	100.56	97.392	100.47	106.25	105.36	93.906	102.77	96.757	99.897	101.28	99.012	96.213
97.694	107.25	103.74	104.38	110.04	110.49	101.07	102.09	104	103.82	107.68	103.63	102.83	106.46	100.4	104.09	111.75	102.36	106.66	103	107.41	107.81	107.8	104.67	111.47	106.29	102.95	106.27	99.611	107.69	101.95	105.5	106.73	107.6	107.04	101.82	106.1	103.04	102.98	109.4	110.79	105.23	106.63	107.44	105.67	111.32	103.51	103.26	103.16	104.24
102.71	104.03	103.94	105.63	107.89	107.16	103.39	109.46	112.3	109.75	107.39	105.88	108.47	109.35	113.37	114.55	108.27	106.13	108.73	104.94	104.39	110.01	105.64	105.02	114.15	108.98	110.32	109.68	108.46	103.67	107.39	109.38	108.4	109.84	106.1	112.13	108.8	110.1	113.41	103.64	105.34	103.76	105.75	106.28	107.3	107.92	106.18	113.52	108.63	112.87
110.67	106.2	111.78	104.2	100.51	108.89	109.29	108.63	104.05	103.74	104.82	103.52	102.36	101.58	104.97	100.45	109.31	108.92	104.54	105.73	111.26	105.36	107.96	109.61	100.65	107.75	108.81	107.33	104.74	109.1	103.23	105.97	103.07	102.84	107.25	103.53	107.09	108.32	103.14	100.08	108.22	109.62	102.57	105.97	107.71	104.52	108.31	106.31	106.47	102.82
97.988	103.15	102.53	100.62	98.049	100.98	103.45	101.23	92.087	101.61	99.775	105.5	97.031	103.47	99.691	92.781	100.53	100.43	97.068	102.53	101.72	95.168	92.48	96.689	99.575	103.07	103.63	100.1	93.515	102.44	100.6	103.78	102.22	103.54	96.914	97.471	100.76	97.131	98.408	101	97.431	94.065	99.381	100.96	96.327	100.2	100.91	90.319	103.76	105.95
108.65	105.32	105.01	106.71	104.5	105.15	100.22	100.34	108.2	105.52	106.38	101	101.64	110.17	102.52	103.35	103.53	104.05	99.176	107.06	99.02	103.2	104.13	99.95	104.08	106.41	108.45	100.89	104.01	105.45	103.63	112.49	98.623	102.52	109.57	105.41	100.93	99.501	107.68	109.31	107.13	101.64	104.99	96.504	106.52	106.27	105.2	105.28	100.73	97.725
113.69	114.77	110.28	108.69	113.08	111.1	111.18	110.7	108.57	106.35	107.26	109.92	112.87	108.95	115.82	109.58	108.42	111.43	110.67	112.64	111.7	109.66	112.14	111.11	115.5	107.15	113.9	113.83	113.33	108.71	110.61	105.79	113.52	106.45	109.56	112.21	104.49	110.89	113.32	106.74	109.36	113.88	116.99	110.77	113.1	114.93	118.56	110.87	113.89	114.5
110.96	115.95	113.09	106.15	113.37	109.36	115.5	114.2	113.42	108.65	115.92	111.9	112.08	111.82	110.94	108.23	110.38	108.15	115.83	109.29	115.76	110.7	113.43	105.48	115.48	113.06	110.34	113.86	117.79	114.96	110.2	109.86	103.39	111.5	115.52	108.76	105.05	106.09	112.57	110.7	114.44	113.14	113.25	110.53	113.03	111.2	115.26	109.57	113.28	105.64
108.66	106.44	110.52	106.28	107.69	113.85	115.54	113.58	106.96	111.61	112.89	115.99	109.04	103.6	105.63	108.07	112.85	106.31	109.18	112.63	108.64	114.03	114.56	114.83	112.39	113.38	117.01	107.54	111.33	109.77	109.04	109.34	109.04	109.43	115.44	110.62	114.32	109.86	107.05	116.38	108.19	104.43	113.88	104.01	116.98	114.92	114.45	113.75	111.87	116.38
120.34	114.12	112.55	115.5	118.9	113.97	116.74	117.6	117.76	119.92	117.73	119.43	121.96	115.13	118.59	121.78	118.37	118.4	115.96	117.49	115.96	115.19	121.65	112.07	114.12	122.66	116.5	114.42	115.72	113.53	116.05	119.72	118.74	108.54	116.68	118.15	120.33	114.52	120.09	122.96	117.25	117.65	120.66	122.09	119.21	120.43	120.78	118.48	117.63	120.06
106.07	101.63	97.962	96.455	108.59	95.729	98.899	105.1	94.187	100.87	102.66	106.52	106.46	100.08	103.14	99.126	101.37	95.424	102.54	98.409	94.961	100.98	105.34	98.589	101.67	98.623	95.152	98.027	100.81	102.54	96.057	98.225	100.56	100.94	106.48	90.803	98.946	101.95	102.39	101.36	91.749	107.07	96.202	102.99	100.89	103.1	89.755	100.5	109.94	100.65
103	103.1	107.72	108.15	107.85	110.33	104.35	102.41	118.72	99.135	114.18	103.88	107.86	111.47	103.2	100.32	106.05	104.25	108.07	108.59	110.72	103.74	109.69	106.17	107.98	112.46	103.34	109.41	105.99	109.64	112.63	109.41	108.09	104.16	107.95	103.33	100.14	103.02	110.53	101.48	105.94	103.48	104.02	100.86	103.24	110.85	107.78	102.88	109.22	101.26
110.74	104.92	108.34	107.15	109.63	103.38	106.29	109.33	102.87	105.43	109.12	99.026	104.76	104.78	108.67	106.96	107.82	108.22	101.94	106.44	109.79	105.35	112.91	108.31	100.97	108.38	101.81	110.59	107.46	103.74	102.53	104.94	110.57	108.61	114.83	107.76	112.91	105.06	107.7	99.95	109.65	103.13	105.06	108.07	101.02	105.83	108.2	111.42	102.84	108.88
106.63	115.22	110.86	112.22	115.27	112.88	113.48	107.7	119.79	107.06	117.24	117.22	110.51	116.93	115.76	115.04	114.06	112.42	108.23	108.97	109.28	108.32	113.31	99.696	109.73	108.9	110.51	112.56	112.82	109.25	113.32	108.05	115.26	107.84	111.14	116.6	112.07	114.16	117.36	109.04	117.44	116.22	108.25	117.13	109.12	106.24	106.29	111.48	113.15	114.32
114.05	108.22	120.39	109.22	110.28	108.68	112.13	111.68	109.68	113.04	110.37	108.56	112.47	105.66	111.76	111.34	111.7	115.88	116.53	110.96	108.04	115.66	116.43	102.75	110.48	107.43	114.38	108.01	115.33	113.28	106.67	106.3	108.7	117.7	114.71	111.06	108.8	111.29	106.7	116.19	110.83	110.59	111.12	108.83	112.12	109.69	112.39	111.11	111.28	106.57
98.947	109.87	101.49	105.43	107.78	103.5	102.22	105.78	108.74	108.04	109.7	107.12	99.989	104.97	103.72	106.29	100.43	104.15	103.49	106.91	99.302	107.59	103.33	104.05	106.82	103.49	105.43	99.621	108.48	103.88	108.43	102.37	110.72	105.21	100.92	107.07	105.11	104.28	101.75	103.82	100.92	101.13	108.42	112.61	108.03	102.82	99.007	99.418	105.42	102.37
110.28	104.44	104.21	105.35	105.58	111.3	106.09	108.63	108.08	109.51	105.57	101.2	105.36	110.46	108.42	109.49	113.56	101.36	102.67	111.16	106.48	116.26	107.59	103.29	102.24	107.46	105.01	104.01	107.51	102.63	107.61	112.29	103.38	108.84	99.506	102.27	106.8	107.35	112.08	107.57	106.5	112.11	105.49	105.23	108.72	103.77	108.4	105.31	100.88	108.37
113.96	112.77	112.58	115.56	110.47	106.01	111.83	113.09	111.63	109.92	113.38	107.9	110.32	114.27	112.63	106.55	112.58	107.53	113.35	118.78	111.31	113.63	111.84	113.33	114.8	109.73	117.12	108.16	113.6	112.72	115.12	107.78	118.11	110.35	110.38	105.65	114.35	106.48	112.82	113.38	103.91	109.24	105.64	112.12	108.47	112.14	112.61	110.58	110.39	116.44
111.93	112.81	110.54	114.81	110.82	112.02	112.62	107.62	105.15	110.48	108.2	105.41	113.82	110.73	109.97	109.14	110.71	113.58	113.21	107.98	114.1	108.96	116.52	113.46	107.8	116.48	117.95	107.25	111.95	112.16	116.62	109.9	109.18	112.35	110.83	111.91	114.34	114.15	110.35	112.18	114.51	109.66	111.73	110.84	116.88	115.19	106.62	111.38	110.56	115.45
113.18	109.12	105.29	102.38	110.26	106.98	108.72	101.65	112.24	107.91	113.04	111.67	105.59	107.21	110.46	111.16	111.55	113.03	110.21	114.19	109.95	112.56	113.26	108.63	107.85	108.54	104.38	108.23	106.36	114.17	107.44	110.88	103.27	107.18	112.97	114.15	113.91	111.28	103.69	109.73	114.51	113.97	104.91	112.4	107.99	110.81	115.79	107.88	117.48	111.23
102.55	101.98	110.75	100.12	102.86	105.58	106.15	107.39	109.47	107.53	109.77	108.7	109.13	101.91	105.39	111.39	106.06	106.38	103.15	108.67	102.8	110.62	105.35	109.39	106.76	109.42	109.3	103.57	104.03	102.87	108.71	113.82	106.37	107.23	109.81	100.96	104.32	101.88	109.39	109.47	107.23	104.18	107.52	105.74	107.85	106.89	105.28	115.68	99.491	106.59
104.03	97.309	105.74	104.43	102.83	97.016	102.2	105.25	106.47	106.22	103.96	106.52	107.44	107.33	109.21	108.3	103.69	114.22	108.25	109.07	105.14	109.29	104.95	107.48	108.04	109.79	110.11	107.86	105.59	102.51	106.46	108.42	107.61	104.52	105.57	102.69	100.06	104.89	111.17	108.95	105.31	110.1	101.74	104.64	100.84	109	107.36	96.033	107.27	104.05
102.34	102.58	104.86	103.97	95.256	105.47	103.22	99.222	100.9	99.023	102.73	98.065	103.97	103.68	98.066	101.08	103.25	102.7	93.009	108.97	103.79	103.74	101	101.74	97.611	99.94	102.98	99.939	104.36	102.27	96.76	96.764	93.148	101.41	98.141	106.15	104.44	92.915	101.08	94.344	102.83	103.07	96.774	101.02	105.8	95.663	100.99	95.785	97.341	100.05
106.08	107.51	106.08	101.31	101.92	103.66	106.95	104.03	106.95	111.5	102.69	107.79	104.49	104.1	98.549	106	109.93	114.08	110.6	101.95	103.3	107.77	104.14	111.81	103.38	104.88	102.34	99.297	101.72	101.92	108.64	108.53	105.19	107.92	102.46	103.98	106.14	107.42	109.57	105.63	99.34	97.901	103.71	101.36	103.61	95.792	104.59	101.6	108.14	106.95
108.68	105.73	101.89	99.331	114.92	102.33	104.26	107.38	109.81	111.94	109.97	107.08	102.26	105.07	107.41	103.71	111.05	102.79	107.51	104.63	103.1	105.16	106.83	108.45	105.01	107.99	105.08	102	103.01	105.29	105.97	102.93	102.67	106.69	101.76	106.83	104.86	104.63	105.81	100.8	103.04	105.67	103.35	113.3	103.76	105.2	107.98	105.41	109.52	109.65
113.48	107.05	111.48	109.01	109.31	102.72	115.41	106.67	111.04	107.08	109.15	111.06	110.29	108.77	111.31	104.53	113.24	109.25	115.22	110.35	104.01	112.34	106.4	110.57	111.7	109.01	112.11	118.27	116.66	104.58	112.05	111.11	114.85	110.42	110.8	113.95	115.53	108.99	111.55	112.78	104.89	111.71	104.3	107.82	114.91	110.34	113.2	120.41	111.53	113.84
110.01	106.31	109.99	115.9	112.03	112.12	107.82	112.22	113.18	112.89	107.64	116.13	110.15	115.9	105.14	114.83	109.22	114.94	116.98	110.84	116.39	110.09	111.85	108.15	107.06	106.68	115.52	109.17	106.41	120.68	112.85	114.7	112.36	114.9	113.39	107.95	114.88	118.23	110.77	114.63	106.33	105.54	108.26	104.38	114.13	110.14	110.5	108.56	117.9	106.72
109.83	97.36	103.08	106.48	103.56	104.45	99.69	112.05	104.89	103.81	109.58	111.03	100.9	101.49	108.7	103.34	103.74	93.961	99.312	106.13	107.12	112.34	104.99	109.71	103.17	109.16	99.972	106.77	104.35	110.43	104.94	104.65	108.17	112.92	111.4	112.61	106.25	104.91	106.32	101.85	102.76	107.97	104.46	102.82	107.94	106.41	109.7	110.99	105.59	104.65
111.07	114.98	115.47	115.69	111.65	105.7	110.77	108.74	112.24	109.95	108.41	106.66	115.19	114.11	115.92	112.11	110.55	109.15	110.81	107.46	113.25	114.33	108.26	112.72	111.81	114.6	107.52	113.61	108.07	114.43	114.37	115.19	108.23	114.68	107.97	107.41	105.9	111.78	113.68	110.74	111.44	109.14	113.22	108.18	108.06	114.44	105.91	106.87	116.88	106.56
104.71	96.078	96.734	101.03	95.393	102.45	101.41	102.82	100.36	104.2	105.95	91.975	102.58	103.1	100.92	105.27	98.743	97.913	100.67	107.43	97.632	100.94	106.21	104.57	104.66	96.471	99.456	96.812	100.12	101.57	97.014	99.641	91.199	98.217	104.59	104.41	103.84	105.94	95.611	100.2	99.524	96.987	100.4	103.16	97.74	105.15	102.38	101.98	100.37	102.5
112.41	100.2	112.08	108.43	109.8	102.64	105.1	105.43	120.16	104.73	102.33	104.1	111.65	105.68	103.45	104.52	110.18	105.35	108.53	106.51	106.31	101.44	109.18	108.85	110.45	105.6	106.56	115.69	113.26	100.65	108.28	110.26	107.06	107.02	105.33	109.42	111.03	111.12	106.52	106.32	103.36	104.1	104.28	104.19	106.2	109.57	106.9	108.96	104.69	113.95
103.56	110.59	102.54	104.72	110.59	110.17	105.51	114.83	105.72	103.4	108.81	106.01	106.06	102.24	100.04	110.74	104.85	102.75	106.6	106.89	111.6	114.54	108.92	108.46	107.06	107.66	104.91	109.44	107.64	108.69	101.25	110.96	110.82	107.25	103.81	104.71	110.35	105.32	106.68	103.12	107.49	102.15	112.64	109.82	105.26	105.3	108.7	105.75	106.9	111.45
120.98	123.14	107.71	116.72	113.77	113.05	114.27	115.23	123.18	116.91	112.59	122	117.63	120.41	118.52	112.19	122.72	113.28	106.6	119.45	114.86	114.88	111.26	118.28	118	111.92	111.79	115.69	111.39	114.4	115.3	117.09	111.75	112.34	110.4	120.39	111.77	114.76	118.26	115.77	111.96	117.59	119.25	121.47	117.97	118.33	113.78	121.44	115.3	116.84
104.97	105.39	104.4	113.22	113.2	109.26	104.92	103.01	103.92	103.32	107.16	104.72	110.63	112.01	103.17	104.73	102	103.74	111.27	108.37	107.43	103.82	99.856	109.96	106.14	105.13	109.24	102.76	108.47	109.97	99.411	105.03	100.39	104.27	109.24	102.41	107.73	96.39	109.7	106.04	112.49	96.276	110.09	102.22	111.59	109.27	112.76	106.08	112.24	104.93
107.19	111.4	107.51	108.78	105.21	102.67	98.092	106.82	107.91	108.73	111.74	114.21	107.65	105.46	104.1	104.93	106.42	109.75	105.88	101.13	113.93	108.11	105.06	108.09	105.97	109.95	103.57	109.11	106.99	103.65	111.09	108.4	106.3	107.5	109.69	109.68	101.01	106.8	103.87	106.53	106.28	104.96	110.31	101.23	105.65	109.4	107.17	106.02	105.91	105.65
109.34	105.22	106.59	104.32	106.54	105.75	110.07	104.99	110.58	105.39	107.29	106.06	108.61	106.54	104.96	108.5	108.58	112.57	107.49	102.64	114.38	102.02	103.05	104.98	108.31	106.03	103.47	100.79	108.57	109.57	106.5	108.77	112.9	110.73	100.04	117.89	102.33	106.48	103.86	102.01	99.575	103.47	107.09	107.09	94.281	108.89	105.54	106.94	106.97	114.84
103.04	104.92	102.46	108.07	105.3	108.94	104.05	107.91	104.18	106.99	110.05	103.76	108.04	106.55	103.48	109.63	107.07	111.64	109.62	107.63	105.51	107.41	100.07	110.16	109.22	109.67	106.96	108.77	101.43	105.88	99.572	109.32	105.24	103.12	104.06	112.37	108.01	111.01	101.38	104.78	106.89	111.15	101.96	111.24	107.11	108.98	103.99	109.99	109.12	101.12
107.31	111.22	114.97	111.93	110.29	111.13	109.78	109.39	104.3	112.72	110.33	107.15	116.32	112.25	103.36	111.09	116.58	111.11	109.42	114.62	114.29	111.27	110.82	108.87	107.44	107.07	111.12	109.67	112.71	108.68	109.13	113.87	106.72	113.02	111.11	109.76	107.66	108.37	104.92	107.75	117.01	112.52	109.15	108.14	108.06	111.19	109.94	117.24	108.18	117.33
103.06	104.95	105.55	106.55	105.98	100.1	104.85	104.26	114.83	111.06	101.78	103.62	105.98	106.04	106.92	108.13	108.46	106.92	106.25	106.23	101.36	108.61	100.14	104.14	106.38	109.79	101.02	107.83	104.24	102.45	105.46	108.21	112.8	101.3	98.456	101.99	110.87	106.74	104.66	100.65	111.6	103.76	103.57	104.18	104.09	109.67	110.17	103.12	107.15	99.195
102.7	101.68	104.25	97.812	99.668	100.02	96.307	97.88	98.673	101.29	105.62	100.53	98.841	104.38	97.265	101.08	97.502	95.42	101.35	99.72	95.602	102.77	97.878	94.821	103.81	95.974	103.61	100.3	101.45	97.271	96.617	91.426	96.768	97.724	92.546	95.047	99.536	102.78	100.06	99.412	101.59	96.241	99.59	100.65	92.315	95.621	103.41	100.17	97.238	95.453
108.25	112.61	108.99	118.43	107.45	113.63	113.07	110.94	110.94	102.42	113.5	113.36	108.65	113.38	113.61	108.23	110.74	105.29	108.86	112.03	111.57	110.89	112.14	112.3	112.83	116.09	110.44	113.73	112.13	109.71	112.67	114.14	108.26	111.71	110.35	114.4	109.32	112.79	114.68	110.59	109.46	109.97	104.46	110.63	108.29	109.5	111.76	118.73	113.56	110.57
103.02	97.765	100.99	96.955	98.202	101.91	98.671	99.593	102.86	95.586	96.732	104.34	103.41	101.37	99.085	102.22	98.296	94.044	95.774	102.4	98.7	103.95	107.01	98.28	100.68	100.94	100.34	104.7	99.816	105.26	99.917	101.62	94.998	103.47	97.782	96.665	98.509	101.02	101.04	93.737	95.64	98.687	97.963	100.71	95.762	101.69	111.4	92.042	99.922	97.463
99.495	99.813	105.53	97.188	100.92	111.02	106.89	105.62	108.02	103.36	102.09	102.01	101.45	104.93	106.54	101.89	103.27	104.11	103.44	106.49	105.08	101.21	101.2	108.25	104.83	98.574	106.37	105.55	107.81	106.21	104.48	108.38	109.27	106.26	104.41	101.72	98.587	100.11	109.76	100.58	101.7	103.25	102.47	107.64	106.87	108.57	100.21	103.5	106.84	103.12
100.29	104.41	102.83	93.601	94.994	102.58	99.502	101.88	99.253	104.8	97.351	93.111	93.918	100.82	103.66	95.067	103.01	100.11	104.76	104.22	100.79	106.19	100.73	102.82	98.921	95.649	102.36	99.302	100.53	96.761	97.67	99.571	101.14	103.24	97.902	96.887	107.24	98.187	99.81	96.111	97.13	95.29	101.81	95.56	98.576	102.15	93.893	106.14	103.07	99.085
103.16	111.89	108.1	100.76	103.67	104.47	107.25	109.73	108.3	112.02	106.29	105.19	110.25	105.29	102.35	103.78	107.7	107.47	101.64	104.83	104.38	110.77	101.97	104.85	109.07	103.65	102.48	103.76	98.488	102.32	110.19	105.52	104.51	104.68	108.66	105.05	102.9	101.1	104.86	107.12	102.71	108.28	103.62	102.36	100.97	94.149	107.87	105.5	101.76	106.83
118.58	114.05	121.98	117.27	111.47	116.86	116.04	121.31	119.24	122.67	122.55	117.68	116.32	119.72	112.45	117.93	115.5	116.16	117.2	113.9	116.07	118.96	115.44	122.1	111.55	115.78	110.01	117.9	116.4	119.11	114.37	114.97	108.17	114.37	118.04	116.41	120.09	125.49	114.88	111.3	118.4	116.54	113.64	123	117.6	117.58	119.6	113.96	119.82	117.66
109.53	116.95	112.46	104.63	115.24	108.57	116.55	113.6	110.42	115.29	108.96	111.47	111.83	108.16	112.18	118.26	108.46	112.09	107.48	113.03	107.67	114.83	110.52	107.65	112.59	119.07	106.52	109.65	114.73	113.3	114.94	109.75	114.28	114.15	110.86	111.26	113.54	109.01	109.71	102.03	110.65	106.5	116.23	117.73	113.14	108.28	108.19	109.9	116.07	109.04
109.97	113.85	105.87	109.86	117.41	111.3	110.43	111.24	108.85	115.83	113.11	113.51	109.01	108.3	105.48	112.23	111.55	110.42	114.58	112.93	105.21	109.25	109.73	112.69	120.66	106.8	113.58	111.7	115.32	109.81	107.37	117.22	105.46	107.07	109.72	106.85	111.48	113.31	110.25	109.41	110.86	110.91	109.3	108.23	103.79	108.27	117.22	114.17	115.92	102.22
107.09	114.93	101.65	102.93	107.49	107.09	100.43	105.99	106.38	101.82	106.48	108.29	106.07	103.03	108.45	103.4	98.323	106.75	105.47	101.84	101.11	107.93	102.91	109.78	107.24	103.51	108.36	106.86	105.35	109.57	110.63	102.49	112.75	107.09	103.87	104.01	104.01	110.68	107.56	106.83	107.43	105.18	102.9	106.98	104.22	99.888	101.31	107.61	106.44	112.93
109.05	113.99	110.74	115.91	111.58	109.18	105.98	114.84	114.14	106.05	106.25	108.68	111.61	119.09	110.88	112.61	103.2	115.45	116.6	109.07	109.33	110.2	108.36	108.39	111.85	106.64	108.8	106.14	112.96	107.3	114.12	110.89	110.85	115.21	111.78	110.69	115.01	112.15	112.46	109.87	111.18	109.53	114.38	110.68	110.3	111.14	106.97	107.32	112.54	110.24
97.375	101.34	102.21	103.49	95.883	97.549	101.97	100.77	99.625	94.333	102.44	106.4	97.388	103.84	103.1	97.1	97.843	102.36	96.567	107.09	102.36	91.881	101.21	98.932	100.53	95.637	100.34	97.005	102.33	97.731	101.01	100.74	105.12	100.39	101.01	101.23	97.756	97.311	97.917	96.547	102.38	97.564	110.46	95.545	100.9	93.597	104.92	102.07	97.031	102.35
100.71	97.9	98.119	102.26	96.026	105.13	105	105.59	100.69	98.478	99.024	106.21	98.466	100.01	95.867	106.34	99.136	95.186	105.77	95.925	96.416	94.645	99.699	102.52	98.118	105.65	98.858	101.8	101.91	103.26	100.34	101.15	100.8	96.761	99.084	98.328	100.5	98.514	100.72	98.386	102.98	99.459	99.751	95.307	105.76	97.591	93.067	103.4	102.64	104.33
111.21	111.37	114.59	109.7	114.34	116.94	113.94	110.85	115.42	118.26	114.79	105.08	112.94	118.03	113.27	112.5	118	109.91	115.09	112.32	111.05	107.2	116.83	113.46	113.62	110.73	110.89	115.25	114.56	112.51	113.08	116.36	118.14	111.2	110.17	113.36	112.84	110.13	114.89	117.49	114.43	109.75	109.7	115.88	113.26	109.94	113.88	114.83	115.13	113.16
119.92	116.08	115.45	115.02	118.06	120.37	123.89	121.61	106.76	117.01	119	115.97	117.68	118.75	119.58	117.45	116.96	115.7	116.8	117.47	116.91	122.82	117.68	115.59	116.17	117.72	118.51	114.99	115.79	113.45	122.85	117.3	112.37	120.32	121.37	116.36	118.86	122.04	114.91	123.3	115.12	113.22	118.39	120.91	119.36	121.29	118.17	113.88	116.43	116.6
110.96	109.44	100.47	100.43	111.53	107.89	103.97	107.11	102.94	105.74	105.24	103.62	100.42	109.99	113.96	109.59	108.45	109.44	102.08	103.95	109.95	108.01	107.1	101.33	103.97	111.34	105.27	110.18	102.81	111.9	103.97	107.74	107.84	110.25	110.21	106.54	110.47	107.74	104.36	106.54	105.86	110.18	107.2	108.23	109.65	108.88	113.77	105.57	106.64	102.76
108.19	111.94	114.06	115.42	116.48	110.47	113.46	113.74	119.37	111.81	113.66	105.8	117.44	102.59	114.85	115.88	112.88	113.05	108.68	111.7	115.84	114.56	117.72	112.9	112.31	110.26	115.19	115.35	114.98	107.12	115.11	114.32	106.16	118.89	111.51	115.75	110.49	115.48	116.9	113.62	111.34	114.39	116.01	118.35	111.14	115.36	109.56	110.8	119.56	114.21
113.69	115.83	111.3	110.64	108.91	110.07	113.2	109.31	110.3	107.6	110.73	108.57	108.91	112.37	111.16	104.96	109.95	119.34	113.49	109.62	112.27	106.41	107.75	108.73	110.49	112.9	112.98	109.15	112.07	111.69	114.14	111	108.76	109.59	111.83	110.21	113.69	107.77	105.59	108.48	108.21	107.42	109.14	106.73	108.31	111.57	106.73	107.36	108.99	108.96
101.45	103.1	99.469	101.04	97.273	99.211	100.18	103.33	100.29	99.992	99.173	105.29	100.24	102.62	104.3	110.66	102.78	103.52	97.831	99.005	103.02	98.803	97.142	101.89	103.14	99.584	101.31	96.157	101.79	103.46	101.4	99.441	103.12	105.99	101.29	102.46	99.861	104.39	96.065	104.18	96.637	104.79	103.23	97.776	103.3	102.08	98.102	101.2	107.41	94.964
111.56	103.83	100.47	106.6	109.55	112.88	103.8	99.58	112.91	105.21	99.763	111.21	99.712	103.54	110.27	102.44	113.59	102.62	103.76	102.8	107.26	110.54	105.24	112.51	104.9	103.04	109.5	105.73	103.79	100.64	106.2	106.19	106.44	109.63	101.69	104.9	108.17	103.24	104.28	103.55	102.21	105	101.67	104.76	98.784	102.86	105.7	102.76	102.74	104.36
107.86	117.97	118.34	112.3	121.15	110.53	105.39	113.05	114.65	114.46	112.07	108.96	116.61	108.69	115.2	111.22	110.06	108.38	116.14	116.42	113.61	108.4	115.91	113.58	109.03	108.67	104.03	109.74	110.63	118.55	110.95	110.55	117.62	111.87	110.76	115.1	107.87	114.34	117.68	114.63	107.42	117.18	112.74	110.14	111.48	108.11	114.69	115.48	108.9	110.7
102.79	100.99	100.37	105.81	109.8	106.33	109.6	100.5	104.99	103.13	104.79	105.18	110.63	105.52	105.66	102.52	108.09	112.1	100.86	105.92	106.43	108.33	100.94	105.81	105.75	111.11	108.58	105.53	102.21	101.14	109.99	107.91	105.97	109.94	106.49	104.82	103.62	97.569	107.04	110.99	107.85	104.35	105.07	105.5	103.33	102.85	103.41	104.46	107.94	105.35
108.62	118.26	111.34	113.44	111.12	112.85	115.02	111.92	108.41	110.04	108.31	110.18	118.28	108.36	108.26	110.72	109.4	110.22	113.99	113.18	111.61	112.78	112.28	105.03	109.82	114.18	106.25	115.82	109.34	111.21	114.73	110.3	114.18	108.99	111.93	114.63	110.69	109.58	113.17	111.88	107.89	104.94	108.41	111.46	117.37	107.26	110.93	114.53	110.42	108.98
108.43	106.48	108.16	110.63	106.34	103.45	111.55	111.59	108.78	104.98	106.18	118.2	107.66	106.81	111.97	105.5	105.23	105.22	106.4	108.44	108.37	103.97	104.82	102.76	100.09	113.55	102.31	103.22	114.74	108.77	108.72	112.36	102.89	108.1	107.24	110.55	101.5	108.87	98.438	100.35	109.15	108.3	104.12	112.73	106.29	101.9	112.26	103.87	104.31	109.54
103.15	108.12	104.25	111.31	112.01	112.88	112.13	112.67	114.56	110.57	116.52	113.3	112.19	110.32	109.07	111.09	111.7	111.35	107.94	105.34	114.55	109.97	113.5	114.4	104.05	110.68	112.79	116.04	108.05	115.21	113.35	110	116.46	116.07	108.49	106.15	109.63	106.25	115.06	116.02	109.53	112.79	109	113.27	112.6	113.93	110.15	107.72	111.68	111.28
110.95	112.51	108.96	117.15	113.71	114.8	113.14	114.47	111.13	116.06	109.29	110.81	103.56	108.45	111.04	109.21	112.19	112.65	110.12	111.72	104.51	112.21	108.27	107.06	108.95	111.43	110.18	112.49	112.43	113.93	110.93	104.99	112.3	111.9	111.56	109.85	112.79	110.64	107.65	114.21	111.5	113	115.4	112.47	115.26	110.78	113.92	108.83	113.04	113.06
100.5	101.97	103.39	100.57	106.4	101	99.512	95.35	102.37	102.68	105.11	104.93	95.244	100.77	104.77	95.445	100.96	95.22	100.21	104.19	97.06	100.57	99.029	97.64	98.417	105.95	100.44	108.91	94.59	99.778	94.153	94.296	99.863	100.61	104.36	98.373	98.733	101.28	97.138	96.217	96.948	99.488	98.538	99.542	98.242	101.06	95.716	105.65	104.11	94.143
109.69	107.95	109.83	105.32	109.3	98.237	110.21	107.77	101.97	111.28	98.238	115.04	102.66	105.68	109.26	110.65	103.03	98.464	100.9	105.09	108.51	109.25	105.44	111.47	109.31	106.68	107.52	100.03	102.61	107.1	107.51	104.19	113.86	106.34	103.52	108.18	101.72	99.763	107.73	111.91	105.73	110.45	111.96	114.74	105.02	105.75	104.76	107.52	104.74	105.41
106.81	103.68	104.12	100.86	102.01	110.38	95.915	106.13	107.34	104.57	102.39	108.42	100.46	105.67	102.07	102.19	106.92	114.43	106.59	106.52	107.79	112.42	102.14	110.24	104.99	102.39	101.17	108.43	107.62	109.23	103.47	100.38	107.19	109.82	108.46	107.75	106.96	106.68	101.07	103.68	105.03	108.46	102.71	103.53	106.42	111.08	103.2	109.12	103.25	101.3
110.91	109.63	111.23	110.96	123.41	106.38	114.79	104.46	113.67	107.78	109.06	109.77	117.44	108.62	115.37	112.76	114.79	106.6	112.25	112.84	111.05	112.83	113.61	115.91	114.06	115.92	113.5	109.81	112.37	116.15	106.54	108.43	107.31	116.37	106.57	119.54	106.79	107.98	109.02	108.83	114.18	108.26	113.12	112.18	113.58	116.3	105.74	109.92	109.57	118.07
96.986	96.847	96.416	99.321	100.39	100.84	99.046	93.602	100.25	96.068	104.17	96.195	100.64	99.215	95.322	99.835	99.846	101.35	102.41	105.79	96.139	95.39	110.13	101.91	95.674	98.65	99.557	101.02	98.615	97.323	95.492	100.59	97.561	91.778	101.13	100.58	105.15	94.452	96.453	98.308	98.209	99.17	97.958	102.85	99.057	95.62	98.342	98.848	104.56	105.28
110.18	111.64	108.47	108.69	106.59	109.95	100.69	106.64	114.26	112.12	107.39	116.77	115.68	112.55	113.04	116.01	112.86	112.08	110.8	116.18	111.76	106.54	107.45	114.42	112.81	113.42	116.78	113.64	105.66	106.85	115.5	106.07	108.88	106.74	110.08	104.54	113.41	113.55	111.1	116.43	112.41	114.9	114.17	110.1	111.81	109.36	107.63	115.81	113.44	113.83
107.49	102.31	105.27	98.454	104.44	107.9	106.19	113.16	108.99	108.03	113	101.43	106.7	102.37	102.36	110.67	104.29	107.29	103.7	109.67	109.37	106.47	107.33	104.02	103.72	106.01	106.47	110.94	111.37	104.1	107.6	102.83	99.698	108.86	112.11	108.27	110.5	105.76	101.93	99.278	103.54	104.46	109.88	104.14	103.16	106.8	105.99	103.65	107.44	106.35
110.57	109.81	109.36	104.78	102.69	106.56	108.64	107.02	109.63	110.86	102.66	102.52	113.09	106.97	101.43	104.42	105.34	105.7	103.42	104.35	110.18	106.93	106.42	106.3	104.73	100.95	105.66	109.18	107.89	110.55	102.83	106.49	103.64	108.83	103.37	104.7	112.84	104.62	108.31	103.63	108.32	108.13	105.72	106.99	102.92	102.09	102.33	108.05	111.09	102.66
100.07	101.26	95.433	99.411	107.56	103.95	94.249	105.01	96.268	97.787	97.911	102.83	97.518	100.6	105.99	98.842	98.021	104.53	97.937	96.489	98.163	104.06	104.55	94.773	99.5	101.6	101.06	99.076	97.345	98.764	99.392	103.51	94.155	103.74	93.444	97.297	103.34	101.86	102.59	98.387	94.764	103.28	95.156	100.62	102.55	100.75	93.272	100.87	103	100.57
110.42	110.36	107.85	115.36	103.29	112.41	109.81	113.05	115.64	112.3	108.58	119.12	112.96	112.13	111.92	107.95	115.34	115.11	114.23	113.97	111.46	109.18	108.59	119.85	114.15	110.58	114.12	111.44	112.41	107.51	113.79	109.5	112.45	114.58	112	111.06	110.61	112.92	115.09	112.84	109.25	113.38	110.05	110.8	111.68	112.34	111.55	108.99	110.64	108.75
102.27	100.14	95.131	92.505	97.794	103.04	107.39	100.73	98.456	99.635	97.123	99.171	102.97	93.904	102.03	100.93	97.478	96.022	103.64	100.04	98.007	95.049	103.29	100.41	101.38	99.783	103.86	104.21	95.034	99.207	103.26	102.45	100.66	98.054	106.45	98.101	93.872	98.083	105.49	104.67	104.05	100.01	107.33	103.41	99.471	94.938	97.106	98.671	95.888	100.85
94.582	103.41	99.624	98.127	96.963	100.63	98.532	93.801	98.979	107.51	99.425	102.85	104.94	103.07	95.929	95.674	99.502	106.41	103.37	99.026	106.57	104.8	102.94	102.03	98.667	108.84	95.089	101.86	100.23	106.07	98.82	102.13	100.49	98.566	104.52	99.226	102.29	96.132	104.38	102.13	103.22	97.665	108.79	103.19	96.548	97.239	98.63	99.459	101.27	104.58
105.94	105.18	103.62	104.27	109.61	101.08	106.92	108.5	107.7	102.16	101.94	101.97	112.94	105.5	114.16	105.68	110.07	107.22	105.77	108.08	107.94	110.79	112.64	108.38	105.19	104.15	106.07	109.42	101.26	106.08	110.07	112.11	103.1	105.66	102.83	109.68	106.82	113.17	104.62	105.6	108.44	107.12	102.22	105.44	106.6	101.54	107.35	107.59	110.7	103.65
104.97	109.79	107.81	117.85	117.19	112.2	110.11	107.45	108.67	110.74	111.73	108.01	111.9	110.94	106.15	115.94	107.79	114.71	115.95	114.52	111.23	115.2	112.84	114.36	118.21	109.8	107.85	109.62	115.85	108.67	120.65	114.34	113.02	112.22	109.74	106.66	111.69	110.95	113.42	110.88	114.25	116.63	108.87	108.98	112.93	114.34	104.55	113.55	110.69	110.62
111.39	101.94	106.86	105.92	104.84	99.86	104.38	106.03	109.25	102.91	101.25	101.99	106.01	109.74	96.82	102.48	103.75	106.3	105.13	108.85	105.88	103.29	103.91	109.21	103.97	108.52	104.38	110.01	107.2	104.8	109.37	110.81	108.59	101.83	110.81	100.89	108.14	106.06	108.03	102.18	108.33	104.3	105.55	108.64	105.15	103.07	104.55	110.42	105.92	110.68
107.43	108.06	103.97	105.54	103.48	109.47	107.56	114.24	106.02	105.13	103.53	106.96	103.65	102.73	105.71	110.71	113.44	101.97	106.88	109.61	105.11	103.62	106.71	105.97	110.11	103.52	104.69	101.79	108.31	103.57	110.84	102.91	104.67	105.44	104.56	103.7	105.15	100.85	106.41	112.51	105.31	102.73	104.05	103.51	107.85	107.44	101.67	102.35	105.49	104.22
98.971	103.97	95.045	100.99	96.314	103.16	103.62	102.87	100.37	98.199	102.88	99.762	99.93	108.55	99.698	95.565	101.05	97.198	98.309	97.599	93.842	95.077	94.244	95.561	98.349	103.18	97.944	103.57	101.6	99.027	101.06	92.614	102.34	103.8	107.12	106.29	101.48	97.517	95.106	100.38	99.919	98.475	99.698	103.67	97.597	100.5	101.29	103.92	101.8	98.581
103.05	98.438	108	97.864	100.39	95.534	102.37	104.24	101.57	99.504	97.84	99.457	103.31	99.283	103.63	104.97	96.14	97.089	98.246	103.81	97.996	99.103	104.6	103.19	100.85	94.829	105.84	99.338	97.386	104.66	96.895	104.03	98.44	96.352	98.101	101.62	106.44	95.974	99.42	106.32	100.89	100.63	108.95	94.097	104.18	100.89	93.487	95.052	102.4	108.18
106.41	108.38	101.65	104.05	112.92	104.06	103.72	112.57	103.62	109.79	103.19	102.9	107.49	106.58	108.28	110.98	105.66	102.68	103.33	109.03	105.88	103.74	103.67	105.5	105.82	108.5	95.543	103.53	109.19	113.31	106.75	100.35	109.39	109.22	105.65	112.73	104.57	103.32	103	113.6	106.94	106.78	105.34	111.45	106.96	108.66	105.57	100.49	109.45	102.49
108.05	119.28	120.66	116.79	112.66	117.57	115.51	116.5	122.37	119.56	114.87	117.54	119.33	121	118.99	120.2	117.65	115.31	118.62	118.29	115.54	114.68	125.06	115.26	116.04	116.86	116.18	114.64	120.57	119.68	120.64	112.5	115.85	127.35	117.74	117.14	115.11	112.66	117.95	118.61	115.68	122.15	114.37	120.14	124.33	115.38	113.09	121.76	120.71	109.24
108.82	107.84	108.66	114.72	111.1	108.31	109.34	108.72	112.93	113.03	107.26	113.51	111.97	113.17	114.04	111.39	108.6	109.3	111.43	115.6	108.26	110.19	112.58	110.93	115.33	107	101.35	115.65	113.8	110.37	109.83	113.1	108.46	110.18	111.83	109.35	111.15	115	109.44	108.41	102.68	111.89	115.23	108.3	107.89	107.31	115.06	109.24	104.24	114.07
115.19	113.51	106.54	111.26	112.92	103.99	111.94	108.07	116.51	110.34	113.08	115.23	107.99	115.08	112.69	117.36	113.92	117.21	112.19	115.24	105.71	112.8	110.59	106.89	111.24	108.61	108.64	114.32	114.21	108.03	110.44	116.79	106.71	110.91	110.87	112.26	106.05	112.18	115.5	110.98	110.19	116.52	116.61	101.71	114.63	107.45	118.5	107.02	116.16	112.84
98.901	97.329	102.04	105.3	99.568	100.7	101.13	102.71	98.944	98.821	97.247	103.13	96.284	102.67	101	105.61	94.951	102.83	100.41	101.4	101.42	102.18	102.71	100.19	99.7	100.06	105.95	104.36	102.04	94.273	97.324	99.069	101.68	97.783	100.87	97.661	102.02	99.55	103.23	103.91	96.701	104.11	101.3	101.26	104.81	105.11	99.65	98.133	106.35	101.85
111.33	106.9	103.8	104.16	101.3	107.3	102.12	105.15	108.6	100.58	109.22	110.04	107.5	97.996	106.64	101.03	104.1	105.86	104.48	104.22	102.83	106.5	102	96.324	102.39	106.96	107.58	102.57	103.69	98.148	102.41	106.12	104.93	106.11	97.442	106.95	104.11	106.13	101.59	103.92	101.32	103.98	105.53	103.06	107.08	104.82	103.52	105.18	111.01	104.68
102.14	103.28	107.91	104.72	113.84	107.73	98.674	101.32	103.6	99.324	107.58	106.43	100.83	104.69	99.14	103.43	110.24	107.89	103.6	101.67	108.13	105.52	108.4	111.35	110.69	105.48	103.77	103.63	112.14	104.77	102.89	101.97	107.72	101.42	103.44	102.87	106.51	103.46	112.22	110.33	106.71	108.66	104	104.88	103.06	104.65	105.86	110.05	101.92	104.94
106.34	103.63	98.948	103.3	100.77	108.33	107.26	104.72	99.789	100.95	106.83	100.69	98.385	105.02	106.86	101.23	101.87	104.57	106.28	108.69	97.27	96.172	99.242	105.05	107.89	105.22	101.46	109.31	105.72	106.54	105.25	106.81	103.84	110.21	108.4	104.27	104.32	110.22	103.04	106.26	97.22	110.85	104.47	106.29	105.52	100.04	108.44	95.316	107.83	100.56
115.85	108.59	109.35	109.29	103.32	109.37	111.89	109.19	113.63	109.57	112.07	109.6	114.79	114.69	108.78	106.93	109.24	113.25	107.28	114.61	113.93	107.14	111.8	113.16	107.62	110.84	112.35	109.9	105.09	109.7	111.58	111.44	110.91	114.78	110.2	108.97	112.17	108.39	107.9	112.76	113.31	115.49	106.78	113.85	112.17	107.84	107.63	106.78	109.33	114.38
104.86	103.95	102.11	109.34	109.36	107.42	100.57	110.23	107.65	100.38	104.1	111.07	111.56	108.75	103.2	103.88	111.38	108.78	107.34	110.37	109.55	102.5	108.72	101.93	108.88	104.48	101.63	99.177	101.78	101.05	103.65	108.42	104.13	104.45	108.88	110.11	103.94	104.14	104.44	108.05	105.72	105.9	108.09	99.466	105.3	103.57	107.26	106.7	106.58	100.7
100.81	101.63	97.817	102.87	97.463	96.494	103.33	94.404	93.385	100.47	107.26	99.346	94.812	103.21	98.32	96.99	98.682	99.514	98.582	100.92	103.2	96.017	101.33	100.35	99.542	97.977	99.863	100.38	96.481	104.67	101.45	96.881	103.08	98.162	99.351	98.483	101.76	102.11	102.07	104.56	96.573	100.86	96.915	106.47	100.22	98.857	100.9	94.839	100.96	95.661
108.7	106.01	103.94	106.2	102.33	106.41	103.15	100.02	98.271	102.51	107.72	103.38	107.63	104.74	104.29	104.2	98.667	109.28	106.88	102.95	110.88	103.25	100.91	102.44	111.36	104.19	100.91	98.289	107.2	106.47	105.18	104.38	102.87	98.932	100.05	104.62	105.15	101.55	98.245	100.84	104.03	99.625	104.3	94.399	99.531	103.35	103.99	100.46	103.24	103.89
99.281	103.18	101.92	100.07	92.458	99.913	101.63	103	102.01	95.095	95.349	108.96	96.41	96.544	100.57	100.32	100.57	97.872	102.23	106.76	96.685	97.358	98.69	96.545	101.07	100.6	102.34	98.273	104.57	99.822	97.797	98.089	101.16	92.976	102.6	103.93	95.306	102.3	96.741	98.959	100.96	93.942	106.56	94.552	105.16	104.68	96.131	93.446	99.545	100.89
103.27	111.32	102.56	110.5	102.73	107.31	107.59	106.68	104.29	109.93	100.8	100.97	110.23	109.16	107.23	107.89	98.378	102.8	111.28	107.55	106.02	110.45	102.38	104.36	107.94	106.83	101.23	100.37	103.62	106.97	105.34	107.64	105.93	105.91	106.89	109.76	100.2	104.82	109.55	105.69	110.7	103.07	103.52	105.49	102.82	106.05	105.43	111.03	106.15	108.13
100.13	100.17	95.29	106.64	97.413	96.395	96.545	101.42	98.531	101.24	103.65	102.34	99.305	101.17	98.574	101.27	100.94	94.314	99.64	102.02	102.75	99.462	100.62	98.23	99.775	100.99	98.762	106.82	98.844	104.89	97.968	100.05	100.68	104.79	102.28	98.822	101.96	104	104.08	99.753	98.008	99.242	99.955	108.92	102.06	99.844	100.81	105.7	108.97	97.242
111.67	107.97	107.98	107.9	112.62	108.22	106.79	111.78	107.23	111.11	111.89	112.05	109.81	110.72	113.04	110.75	107.62	116.01	111.71	106.27	108.18	110.37	114.7	114.8	108.93	116.38	110.44	109.7	109.66	113.94	114.14	111.58	108.1	109.27	110.24	105.8	114.15	109.31	106.37	112.98	111.08	109.24	108.42	111.56	113.11	112.72	108.4	113.89	112.49	107.46
100.27	99.885	102.19	105.59	110.02	109.13	98.258	107.26	102.77	104.46	108.85	105.56	108.14	100.95	104.25	109.65	107.44	100.5	104.01	104.45	100.45	108.8	106.68	105.14	103.15	100.5	104.61	110.89	106	107.31	108.91	109.48	112.91	110.56	109.69	105.57	103.44	105.56	100.38	105.11	106.33	104.35	108.07	108.61	100.13	104.31	102.2	100.83	105.59	104.81
92.735	99.445	97.609	101.19	100.12	101.57	104.59	97.355	106.27	101.98	100.31	102.67	101.17	104.2	103.47	95.102	102.82	101.98	105.3	100.62	98.775	104.51	100.43	103.48	97.917	101.41	100.68	90.765	97.186	99.411	97.519	102.12	103.39	100.36	102.15	102.99	98.198	104.95	100.79	98.422	95.928	104.88	102.46	108.98	98.959	96.036	100.24	108.32	107.88	102.51
106.12	108.92	100.52	106.24	105.24	100.53	103.02	111.82	98.163	104.45	104.39	106.91	102.49	105.01	105.57	109.74	105.09	105.33	99.292	106.15	109.56	105.99	113.42	107.37	110.34	109.62	101.56	107.87	110.52	107.78	102.29	112.53	105.91	106.14	107.76	108.59	103.23	104.18	104.16	109.72	100.81	108.37	101.79	104.08	106.47	106.78	108.28	106.52	106.26	109.42
105.02	102.99	101.59	101.51	110.77	104.49	105.26	108.76	104.95	102.92	107.33	103.46	105.07	109.28	107.9	104.44	104.06	105.66	107.39	100.46	106.18	101.6	97.794	111.88	101.56	104.19	105.64	107.11	103.51	104.94	102.64	102.81	102.21	107.23	104.58	110.21	103.86	104.87	100.68	105.9	106.58	106.35	106.87	104.54	106.52	103.93	104.51	105.21	107.44	104.87
113.79	112.62	109.18	111.97	114.41	107.12	114.42	116.63	113.97	113.09	109.12	115.57	110.52	113.75	109.92	115.92	109.8	111.02	104.02	115.26	109.76	111.11	110.78	107.26	111.57	113.95	112.31	106.39	108.29	109.8	104.31	110.84	111.56	109.95	109.43	104.21	114.52	108.02	115.33	107.11	106.16	112.93	114.26	115.62	108.78	117.23	113.78	115.68	114.09	110.92
112.39	108.27	111.23	113.65	106.11	108.96	109.32	114.1	117.07	106.64	111.53	104.44	116.28	111.14	112.21	108.07	108.42	107.19	109.77	108.75	112.29	115.77	113.11	113.94	109.53	112.12	104	105.76	112.91	112.4	106.36	113.78	108.25	110.83	108.57	110.96	115.51	107.44	107.62	116.36	110.03	105.73	113.22	115.87	114.75	106.87	118.36	110.46	108.25	108.64
105.36	107.59	111.43	115.78	111.89	109.01	108.71	113.85	115.06	106.25	110.04	113.44	111.86	109.69	103.44	104.4	109.83	114.37	114.13	102.91	110.68	106.46	105.77	107.8	107.73	113.06	117.68	110.12	113.4	112.81	114.99	111.07	109.97	105.84	112.46	113.02	109.46	114.52	112.92	110.56	113.27	107.96	111.53	109.8	111.23	110.55	113.77	111.57	108.91	108.59
99.46	93.996	103.71	102.64	98.2	96.504	102.7	97.028	101.84	102.94	97.422	101.4	98.142	102.76	101.17	102.88	98.29	96.038	99.169	98.386	97.747	100.63	99.044	102.27	99.042	96.565	104.07	102.51	102.19	100.51	97.459	94.925	97.349	101.56	96.244	102.82	97.631	100.3	105.39	100.42	98.968	93.001	101.14	98.139	101.64	100.34	101.86	101.43	101.69	103.04
114.02	113.41	111.07	109.25	118.66	114.82	118.75	110.68	115.23	116.5	115.04	116.21	114.37	113.42	113.31	110.64	111.1	118.97	121.71	105.91	110.96	115.69	110.39	107.59	106.47	108.83	116.43	110.02	108.59	111.17	112.35	112.29	109.87	112.55	113.23	113.65	108.33	115.54	109.72	116.54	111.75	116.9	106.01	107.65	116.16	111.86	110.1	111.97	118.6	111.89
104.25	105.66	100.04	97.136	96.417	106.83	103.04	96.461	102.95	105.12	99.446	104.27	100.47	98.878	99.386	105.42	97.114	104.09	104.45	102.74	106.38	103.49	96.536	99.081	101.1	100.15	95.958	102.99	95.916	99.057	104.05	99.495	103.26	107.43	100.39	99.833	105.36	99.751	104.73	100.86	102.42	98.097	96.737	101.4	101.7	98.236	102.48	97.583	98.163	101.55
98.95	104.42	100.8	96.73	95.176	101.81	97.665	98.119	98.888	101.04	96.36	103.01	99.676	101.46	103.71	102.95	98.245	102.9	103.02	105.59	98.544	97.852	101.52	102.27	96.028	98.161	100.34	98.293	98.583	99.909	105.45	98.717	97.174	99.348	102.61	104.84	98.504	103.92	102.09	109	109.78	98.916	99.001	94.407	99.403	104.3	101.05	97.056	103.7	99.169
105.64	100.23	107.26	107.38	99.009	103.93	103.35	106.18	104.9	103.38	107.32	106.55	103.81	109.4	112.56	112.81	105.81	105.14	105.25	98.726	113.29	109.9	106	109.27	105.28	102.99	105.17	104.1	107.55	102.6	106.15	107.97	108.17	105.72	105.75	104.5	105.76	99.822	106.07	103.65	110.53	109.33	105.52	103.87	104	104.44	105.95	105.83	107.5	106.76
112.31	111.37	116.01	114.31	114.58	109.88	115.04	109.05	110.51	114.95	112.87	113.82	115.13	110.86	112.07	115.74	110.06	110.37	112.34	111.53	114.35	116.77	113	114.31	112.28	111.2	117.98	113.4	108.2	115.75	110.05	106.52	112.75	116.82	107.78	110.65	109.84	113.76	112.22	104.14	106.97	110.16	113.83	116.21	112.54	112.17	112.08	113.2	117.47	112.21
101.36	107.54	111.2	104.16	105.01	104.66	105.48	102.13	111.19	111.53	109.89	104.14	104.86	104.54	98.842	101.11	106.01	99.109	106.81	106.17	103.97	107.77	111.12	103.6	107.69	107.61	95.212	106.89	107.28	106.48	105.59	109.38	108.97	104.1	106.29	105.69	104.81	108.23	102.03	107.07	107.36	110.53	104.1	100.13	100.74	110.84	102.44	104.61	108.99	103.05
110.14	110.29	110.95	105.83	107.86	110.06	115.04	106.9	111.97	107.06	109.65	113.38	108	111.98	113.09	109.24	117.63	109.42	113.29	115.74	114.26	108.84	112.26	109.85	110.39	111.78	113	103.82	111.67	113.76	109.02	112.2	113	111.78	114.42	108.32	108.58	109.8	110.34	104.51	118.74	101.83	112.68	113.83	111.05	118	109.45	111.6	113.92	112.22
97.94	103.09	100.61	92.469	97.456	102.03	96.476	98.775	95.103	101.51	102.45	106.12	97.599	104.2	102.95	99.972	97.885	100.12	101.76	96.072	100.76	100.36	105.94	99.408	97.75	100.77	101.91	101.91	107.8	102	97.131	104.48	94.409	97.397	92.571	92.39	102.29	94.663	95.46	100.21	99.874	94.635	100.25	93.499	94.336	97.161	97.263	96.808	101.72	98.765
105.61	95.454	104.05	105.49	102.6	105.48	106.04	105.46	105.74	107.08	111.07	104.71	103.8	99.844	101.83	111.15	105.44	107.97	104.99	102.35	107.67	99.193	112.25	111.32	100.78	106.25	110.73	106.6	110.29	102.89	103.95	105.27	98.183	104.81	106.43	107.31	108.34	104.1	106.18	107.22	103.65	111.64	106.06	113.62	113.43	104.83	104.56	111.06	101.41	108.67
103.41	99.448	111.37	108.59	100.92	101.93	106.49	102.76	110.45	106.24	106.66	108.9	103.52	107.58	103.11	103.51	109.65	113.52	107.43	104.22	107	105.72	104.72	109.24	101.21	111.25	99.925	103.86	99.266	104.4	108.46	108	106.23	105.03	108.94	99.672	117.11	106.22	107	108.76	110.8	102.33	102.74	102.87	102.82	102.55	104.27	109.24	109.27	103.59
112.36	111.75	115.28	122.39	118.13	114.36	119.18	116.03	120.32	114.5	114.52	115.14	120.87	111.63	115.95	120.19	118.99	114.15	111.2	119.85	121.1	115.08	120.57	115.99	118.07	113.64	122.66	119.94	114.69	115.89	119.81	117.9	115.91	116.59	116.55	113.64	116.29	116.63	118.37	114.83	124.47	118.88	116.84	122	119.13	115.77	120.02	110.98	118.07	117.38
120.34	116.73	111.29	114.88	112.09	112.19	107.93	114.59	111.8	111.62	111.62	112.89	115.31	114.13	103.33	116.61	114.48	115.24	111.03	105.5	107.67	111.3	109.25	107.15	114.56	118.95	110.82	118.38	113.41	113.41	108.43	112.52	115.27	117.71	106.23	111.15	113.92	107.73	110.82	112.63	114.62	109.31	105.89	116.55	113.17	115.85	114.02	111.09	112.33	109.62
101.33	105.51	106.09	102.75	100.07	103.51	105.11	106.21	106.7	102.72	102.4	103.24	102.84	101.83	99.558	106.96	101.67	101.75	100.89	103.61	96.999	101.29	105.54	100.88	99.581	102.41	100.48	93.576	102.46	100.8	102.12	100.09	95.161	101.74	101.58	103.51	105.08	100.89	99.909	99.007	103.03	103.26	104.88	95.787	107.92	107	101.56	97.711	99.903	105.51
110.01	106.04	103.13	94.372	109.91	108.91	104.77	107.38	108.31	106.21	100.52	107.72	108.05	105.81	110.65	104.98	105.25	103.18	102.64	104.17	103.75	99.693	107.32	102.49	110.92	104.75	103.06	107.19	113.29	108.29	103.27	109.48	106.31	106.97	106.41	107.22	95.339	103.73	102.66	104.78	107.53	105.53	107.81	99.722	103.5	102.58	107.34	104.83	106.53	95.752
104.8	106.36	103.94	108.78	105.51	109.98	104.29	107.72	102.53	107.7	100.53	107.26	102.35	105.23	100.61	112.71	105.73	110.45	105.9	112.01	107.06	103.77	107.6	103.24	101.56	107.95	104.19	99.876	105.26	111.91	102.39	102.9	101.67	105.14	104.75	100.74	102.94	104.93	108.15	102.71	110.06	106.1	101.16	109.79	101.22	107.45	108.31	103.76	107.89	104.47
105.19	102.13	104.77	105.02	105.48	99.951	109.89	103.6	96.941	113.02	107.17	108.74	103.89	107.31	109.29	106.13	95.837	103.7	95.868	103	103.1	103.78	108.07	109.14	110.06	106.41	106.2	104.85	104.11	100.35	105.6	102.18	103.2	102.54	103.67	102.65	107.5	100.7	111.91	96.366	103.46	108.98	101.22	105.82	107.4	100.27	106.48	101.48	102.04	103.95
107.75	111.06	102.3	102.63	112.99	105.49	103.6	111.85	102.5	110.42	103.57	106.86	108.4	106.32	112.56	104.6	104.81	109.43	108.84	106.18	106.61	98.007	103.15	101.15	106.95	111.54	102.69	105.65	104.39	103.59	111.11	106.02	101.06	105.21	107.95	110.76	108.57	102.03	102.8	111.86	104.61	106.85	104.23	103.09	103.98	102.76	103.26	108.2	100.41	99.686
109.83	106.15	106.56	101.83	107.24	105.25	104.71	108.43	97.481	101.43	107.48	103.77	103.81	104.98	107.35	104.63	105.28	102.36	101.49	111.55	107.27	104.72	108.21	107.55	103.36	106.59	103.17	110.24	106.71	106.33	104.97	97.446	99.558	107.73	108.08	106.92	101.75	108.9	103.17	107.04	106.35	108.62	110.97	109.36	104.02	105.25	107.23	104.78	103.86	104.77
104.9	104.1	105.12	108.76	103.99	106.25	91.285	109	106.9	110.19	102.23	107.32	107.94	105.02	98.906	111.21	101.19	109.41	104.49	106.47	104.39	100.26	105.34	105.91	101.88	103.41	106.94	104.4	102.64	102.68	108.86	109.16	98.585	104.99	105.18	103.88	104.43	102.78	108.58	101.57	100.99	110.56	104.5	105.44	104.03	110.93	106.8	100.57	105.19	102.53
118.8	107.01	112.8	104.68	108.83	114.31	112.55	107.64	109.11	109.53	112.16	115.22	112.62	113.6	108.15	113.67	115.83	108.56	111.02	115.35	113.83	106.96	113.17	112.71	111.91	115.14	112.97	112.7	106.94	115.03	109.72	113.18	108.92	111.95	111.97	109.91	113.21	109.56	117.97	110.08	116.48	109.01	113.84	106.93	110.29	117.25	111.33	111.51	113.43	111.53
104.38	95.554	99.129	97.379	97.504	99.989	99.646	108.42	101.58	106.29	102.95	106.54	102.95	100.93	96.099	100.37	93.109	94.665	100.53	103.82	99.259	104.21	103.23	101.23	98.915	102.02	102.08	101.6	102.26	100.25	97.94	104.1	94.287	92.607	102.52	101.82	91.256	97.812	99.748	102.99	98.117	99.677	104.16	107.15	101.59	102.3	104.78	98.729	104.04	98.915
99.774	106.37	107.99	103.09	101.92	103.94	107.33	100.33	103.34	105.48	104.21	112.44	99.405	106.26	108.31	100.57	110.2	105.67	109.15	105.72	98.582	102.86	101.78	108.67	112.95	111.28	99.322	109.9	104.83	108.05	101.46	103.49	103.15	107.56	104.78	108.28	113.26	104.35	102.94	102.36	111.99	112.65	107.34	101.34	109.87	111.38	103.82	101.36	107.43	105.32
104.32	107.46	108.88	103.18	105.63	105.72	105.6	103.31	107.03	102.29	101.01	102.33	103.23	106.83	105.82	95.204	114.64	105.12	111.22	110.28	107.57	111.1	99.48	102.21	111.05	101.59	116.29	100.5	105.89	101.3	107.17	109.65	109.54	107.91	105.64	108.89	106.58	104.96	105.23	108.72	106.42	105.1	100.91	105.42	104.98	103.76	107.06	105.2	107.29	104.68
106.56	105.4	100.83	105.79	114.77	105.06	105.8	102.7	111.21	102.69	106.4	100.76	103.39	103.84	105.49	101.5	103.95	108.87	110.95	104.28	105.97	106	104.04	107.44	98.1	102.16	108.74	106.58	102.92	102.84	105.18	112.08	102.91	106.52	111.04	105.94	101.69	106.25	103.87	110.54	97.474	106.32	101.13	106.05	108.57	106.72	105.25	112.14	113.17	107.68
107.08	104.46	108.18	108.62	113.1	106.11	108.32	105.82	104.88	100.78	108.26	109.31	105.98	107.64	110.74	104	105.29	104.53	106.99	115.78	107.07	109.9	106.66	105.7	110.02	104.62	103.74	104.4	102.42	105.51	109.41	106.62	106.31	100.78	103.37	100.95	106.89	107.4	97.717	102.01	107.06	107.32	107.12	102.56	99.756	99.246	102.07	109.05	106.71	107.42
109.89	106.5	105.84	111.05	106.13	105.54	102.34	114.18	105.04	101.38	105.22	102.16	107.17	102.56	104.33	104.38	103.43	104.17	103.41	104.04	107.08	112.85	110.13	105.83	106.63	106.84	106.66	113.06	106.99	111.14	109.23	101.04	106.67	111.01	104.24	104.98	105.45	104.71	112.76	109.07	98.954	97.654	106.72	103.4	105.14	102.73	107	100.19	105.01	101.33
107.83	106.5	108.35	114.5	108.98	109.32	113.52	112.82	114.78	111.35	112.34	111.87	116.51	112.62	106.65	112.87	112.57	111.96	108.39	108.26	109.7	115.37	109.4	113.92	116.35	111.76	109	115.46	106.85	116.25	110.75	106.43	116.26	111.84	109.36	107.37	108.93	108.57	114.35	111.38	110.65	111.93	108.57	107.7	108.24	104.68	109.52	107.71	113.18	114.27
109.46	108.41	104.94	106.61	102.9	103.79	107.59	103.94	106.18	111.65	108.66	100.38	106.85	106.52	101.36	104.18	109.83	107.25	102.16	110.02	102.2	102.41	108.11	107.26	104.85	107.61	110.07	104.47	107.44	99.48	105.74	105.06	103.3	109.7	105.93	104.21	109.81	109.8	103.42	106.14	113.11	108.81	107.9	107.98	106.87	104.1	111.78	106.83	105.87	110.54
106.79	113.29	117.91	112.7	115.18	110.66	107.89	111.68	123.61	111.83	112.94	112.56	114.17	112.35	110.83	111.57	120.21	116.67	113.37	111.21	116.41	116.2	112.17	111.39	107.46	105.58	115.88	114.59	112.43	110.21	112.65	114.81	113.02	114.8	111.07	109.34	112.04	111.77	116.88	114.97	108.78	115.9	106.88	113.85	108.29	111.48	113.31	110.77	111.24	114.24
111.5	109.55	114.97	109.71	112.63	110.09	108.88	112.56	112.72	101.98	109.63	118.19	115.81	107.29	113.57	110.02	108.42	116.23	114.21	105.54	108.83	111.79	107.74	111.58	110.14	113.51	109.89	113.85	110.26	111.39	106.31	102.3	111.88	107.25	110.49	105.68	108.48	109.76	110.93	114.3	105.56	103.32	114.1	110.13	111.96	111.55	114.72	109.48	108.55	110.01
110.79	110.26	102.88	104.6	102.2	103.91	104.01	101.73	102.9	101.11	106.52	100.2	109.94	106.27	113.99	102.12	109.01	107.31	100.78	106.63	107	106.53	101.62	105.35	102.37	105.13	97.895	106.09	108.46	104.6	98.756	104.4	106.49	112.9	102.52	105.71	105.54	112.35	114.26	100.5	104.44	108.32	112.11	101.05	106.59	109.54	101.28	108.52	104.89	107.25
110.97	107.52	111.99	104.35	111.38	108.12	111.13	104.49	103.29	103.83	111.2	113.37	110.56	106.02	107.94	110.09	110.98	104.09	105.22	110	106.62	111.12	111.73	112.06	109.11	110.24	105.89	106.7	114.89	109.67	103.53	109.66	111.49	109.65	113.09	110.1	115.47	108.78	112.93	107.66	108.93	108.91	108.43	111.16	107.65	112.57	111.32	105.84	106.31	103.96
111.78	108	115.98	107.67	107.46	105.1	109.77	118.35	111.23	107.16	102.83	107.65	100.33	108.81	113.44	115.46	108.84	115.64	110.27	108.59	113.59	117.07	110.46	111.28	119.13	113.84	114.28	106.66	112.43	113.2	112.1	104.78	111.64	108.06	113.39	107.45	106.2	104.49	107.3	110.79	108.38	113.17	112.72	106.18	112.64	116.27	113.9	109.01	111.29	111.22
109.51	113.11	108.4	114.21	112.55	119.04	112.75	114.66	113.46	108.86	109.7	109.41	115.54	113.19	116.67	110.89	108.03	104.97	109.35	108.29	108.93	109.22	110.4	114.41	111.22	107.43	113.93	113.3	111.75	110.42	113.77	110.9	108.21	110.52	108.69	111.44	106.02	108.7	109.49	111.74	108.63	109.13	122.08	110.86	110.28	110.83	107.3	112.6	106.98	107.01
109.09	104.86	105.09	102.97	102.21	103.35	105.69	104.28	109.85	108.77	102.1	106.34	102.83	106.23	102.06	106.03	107.65	106.74	108.24	107.08	107.69	110.73	107.16	104.45	106.54	108.24	104.32	102.5	107.47	102.75	99.598	106.78	103.74	102.64	100.66	111.31	109.85	110.52	105.18	107.21	107.02	111	105.79	102.35	108.98	103.33	105.79	108.42	109.08	108.78
109.03	109.88	108.41	115.34	110.07	111.87	118.34	118.5	103.75	118.22	115.62	106.09	108.2	112.05	112.29	111.56	114.21	110.69	106.91	112.47	116.31	115.7	109.65	114.39	111.92	117.49	116.21	110.67	119.44	111.28	109.36	113.18	110.64	109.85	109.3	111.3	117.13	116.99	107.81	107.49	109.89	108.56	116.79	109.26	106.8	107.5	114.09	112.19	109.72	112.99
97.263	95.266	107.19	98.113	100.59	100.96	98.78	97.081	96.235	102.94	94.218	98.334	99.521	102.4	100.18	97.724	97.998	95.384	98.183	99.559	99.039	93.81	97.978	104.59	99.992	95.714	99.608	99.456	101.72	100.56	100.23	102.7	101.63	95.375	102.11	99.774	98.299	106.73	101.48	96.065	105.02	95.63	103.2	99.77	100.12	100.68	97.751	96.291	101.85	100.13
105.17	103.13	107.16	100.38	108.74	104.38	102.1	111.47	110.47	107.52	106.63	104.46	106.46	106.92	103.78	107.88	104.08	110.13	100.76	113.05	106.6	103.7	107.99	107.57	107.26	102.39	106.18	99.493	105.47	106.38	101.4	109.03	103.12	96.484	106.08	105.64	104.14	106.15	110.94	104.05	109.51	108.24	107.65	104.11	106.39	100.55	104.19	109.69	106.34	107.68
112.38	100.85	103.25	105.17	108.92	109.28	103.26	105.53	103.5	114.44	104.08	103.79	102.84	103.11	108.36	105.48	105.01	104.79	104.85	105.62	102.48	104.67	101.76	98.086	104.87	108.69	103.59	102.76	103.12	107.05	106.51	105.79	102.07	109.22	105.2	105.01	104.51	110.75	110.35	104.92	105.13	104.39	103.06	109.22	103.79	105.3	101.39	111.76	104.71	106.15
108.12	105.54	111.42	117.07	115.72	113.24	109.95	111.63	110.94	115.15	110.12	111.8	114.07	111.34	113.33	108.7	117.48	110.62	118.02	106.06	106.83	108.66	116.73	109.66	114.13	114.1	110.74	109.75	113.48	111.86	111.44	112.84	113.97	112.02	109.38	118.83	116.06	117.71	110.82	109.67	109.66	112.19	109.29	114.83	114.39	117.59	111.19	114.29	112.2	113.57
109.54	108.31	110.61	108.2	110.95	113.49	113.47	107.23	113.81	111.1	109.24	110.72	110.42	107.85	112.75	113.93	113.01	107.09	109.76	117.59	111.35	108.6	108.51	111.47	110.55	106.79	105.44	107.89	116.48	104.93	109.87	113.26	116.07	108.85	109.35	106.66	107.56	113.62	110.6	112.76	110.86	113.65	108.64	109.58	113.45	113.51	107.72	111.58	110.14	116.99
101.53	106.76	103.29	114.45	101.56	106.01	103.25	106.75	109.33	106.27	101.5	112.14	110.03	107.82	111.91	100.86	105.92	107.84	109.67	109.08	106.32	106.57	100.41	109.13	103.53	105.36	106.14	111.59	105.77	102.56	103.84	106.43	101.13	106.93	103.59	104.64	104.31	106.29	108.09	105.78	98.285	103.62	104.94	99.001	97.839	111.45	112.06	110.69	113.34	106.94
103.18	106.2	110.72	106.14	109.65	103.16	108.54	109.58	107.65	103.61	104.09	105.4	108.16	104.05	112.13	112.39	106.93	99.125	108.83	105.66	104.45	108.52	108	103.85	105.4	105.35	103.34	104.68	106.48	105.16	103.1	106.58	106.22	105.77	100.35	105.24	108.95	105.36	105.6	98.266	105.91	101.12	111.64	104.45	104.02	103.39	107.06	104.76	109.18	103.92
109.25	107.19	107.6	101.86	100.82	104.69	103.87	106.13	104.83	109.58	111.84	104.8	99.835	106.35	109.66	108.13	103.84	105.3	104.4	104.36	103.85	108.54	110.05	105.7	109.68	108.63	104.53	111.49	106.38	103.7	106.58	101.75	108.87	103.67	110.32	104.97	107.73	115.93	100.48	98.337	101.95	107.92	106.37	110.1	102.04	107.45	103.24	103.82	109.14	107.68
110.9	117.84	112.25	116.46	115.12	118.57	105.96	114.05	115.72	112.53	111.25	106.76	107.97	114.39	111.43	109.51	104.7	115.11	112.19	110.53	111.79	110.56	113.13	103.92	113.48	113.99	106.81	113.82	110.41	114.21	110.14	115.2	109.38	116.21	111.03	113.47	106.49	107.6	110.81	111.09	108.76	110.59	111.1	109.78	113.38	111.57	114.26	112.73	113.8	111.53
108.02	113.89	107.01	114.1	108.78	108.72	111.85	112.8	111.07	108.35	114.36	117.16	110.74	112.41	108.73	111.59	111.93	110.52	114.7	114.81	111.21	115.24	117.39	117.53	113.08	112.02	109.56	108.11	113.19	112.34	111.26	109.27	105.62	113.4	111.63	107.74	114.55	113.11	105.95	108.48	114.75	106.15	121.72	116.37	109.78	112.45	112.36	112.18	110.46	108.27
100.98	104.86	100.61	103.93	105.15	99.375	98.708	99.26	101.13	100.93	100.11	107.35	104.22	94.678	104.11	99.881	97.341	98.35	103.13	100.53	101.98	101.68	104.03	101.58	101.54	100.5	102.5	99.182	104.75	102.55	103.26	105.62	102.21	97.25	95.014	97.51	102.1	100.15	103.65	97.952	102.36	100.56	97.959	96.913	102.65	98.463	101.63	92.867	103.28	103.56
104.02	99.109	105.09	93.563	99.03	97.797	101.27	95.458	102.99	106.17	100.12	95.175	102.24	94.622	103.93	97.72	92.866	98.152	106.78	95.388	95.331	102.28	95.791	101.86	99.256	95.568	103.02	97.817	97.062	98.651	102.77	104.62	94.974	103.54	101.99	106.75	101.01	101.66	104.32	101.87	102.66	101.93	96.43	100.89	98.177	96.681	107.47	91.664	101.19	101.58
113.25	107.43	104.35	108.65	107.75	112.02	106.15	105.1	104.3	99.857	108.2	107.59	105.87	108.23	109.45	105.8	105.02	108.18	108.37	104.07	107.34	106.64	106.74	104.2	101.57	104.07	107.78	107.16	107.69	106.36	103.51	108.38	108.43	105.5	103.15	94.161	101.12	104.44	102.29	109.7	108.36	106.89	113.29	110.69	101.19	107.29	100.28	109.6	104.48	109.68
103.96	113.58	104.58	102.02	106.35	105.86	107.95	108.73	109.4	107.44	100.23	105.81	104.67	103.22	110.8	102.28	106.65	102.81	105.01	104.05	101.26	104.51	104.98	104.42	105.38	104.38	108.88	103.47	106.47	110.86	111.61	107.64	98.895	105.36	108.73	97.616	103.11	104.85	107.74	100.4	104.07	102.7	100.07	107.32	106.42	102.51	100.09	105.84	107.53	99.592
108	103.97	105.3	107	110.17	93.53	106.95	99.749	106.15	103.93	108.11	110.91	107.89	101.35	102.79	105.87	102.64	109.24	102.21	100.71	101.66	107.36	109.3	104.26	100.66	103.92	105.55	97.933	101.28	105.04	105.15	108.57	97.371	103.97	107.85	102.29	105.98	108.06	107.02	99.076	108.73	100.68	106.31	98.524	108.03	109.39	104.88	102.74	103.31	101.83
92.139	100.09	100.38	102.69	104.03	102.69	98.77	93.531	100.52	96.363	100.53	102.24	98.014	103.22	108.99	98.282	100.22	98.953	101.47	98.299	103.51	98.082	103.51	101.06	100.9	99.05	99.714	98.304	95.875	97.616	99.528	101.86	100.96	107.27	98.342	99.726	97.336	98.117	97.855	96.527	107.05	97.84	97.258	101.33	104.73	100.38	103.53	101.38	99.979	96.345
110.75	103.56	101.06	110.23	106.86	102.28	114.25	102.38	112.89	113.16	109.71	111.75	109.71	114.15	111.51	109.98	108.86	105.49	116.08	103.54	104.76	114.62	107.91	114.23	111.98	103.73	111.93	109.5	112.53	105.48	107.41	107.45	104.66	110.44	112.66	111.43	108.47	106.6	113.84	115.47	107.49	113.05	103.24	103	108.05	113.68	110.33	105.45	113.16	113.54
104.62	109.38	99.345	108.74	104.66	102.44	108.01	102.94	107.25	104.44	102.95	104.52	106.7	104.78	104.29	102.16	107.84	106.89	107.04	98.685	105.17	104.48	103.93	99.767	108.9	108.69	106.67	107.88	110.26	108.86	107.04	108.8	107.69	116.12	106.56	111.89	109.88	108.04	102.32	104.34	108.52	100.03	105.89	110.28	111.98	108.9	101.22	111.35	101.92	101.21
111.27	114.85	114.81	106.71	108.36	101.33	110.09	113.84	105.18	118.65	111.36	113.66	117.09	109.58	112.62	112.27	108.08	111.58	110.65	115.3	114.68	111.35	113.5	114.03	111.96	106.15	115.78	115.16	110.47	110.44	104.8	114.34	116.05	107.75	110.13	113.02	110.07	106.85	112.34	107.15	110.42	108.4	111.57	106.83	110.64	99.433	111.27	110.21	112.57	111.38
115.34	123.28	113.64	114.11	122.21	118.28	117.81	117.66	119.33	122.7	118.44	122.63	121.28	116.62	119.91	112.3	113.39	118.69	119.71	118.47	108.08	125.44	118.87	121.35	112.74	119.9	123.16	118.57	119.94	114.24	116.77	115.75	109.2	116.39	112.6	117.86	120.43	116.18	116.42	117.88	117.57	116.12	123.63	120.76	118.05	121.79	116.04	113.49	119.27	114.91
110.56	111.9	110.07	114.4	111.79	116.27	111.21	117.05	111.64	110.45	109.46	109.54	113.53	109.75	110.04	116.63	113.85	111.19	118.36	110.59	107.23	109.58	116.28	106.78	114.57	111.65	111.49	112.63	106.43	115.54	115.25	110.22	108.21	114.49	105.18	110.84	121.59	107.61	101.97	118.5	113.77	110.18	116.2	110.14	110.03	111.93	111.58	108.15	107.36	110.22
106.53	101.91	108.22	103.42	101.99	103.28	100.46	99.756	103.83	102.11	105.4	110.79	115.36	108.82	106.46	108.23	111.52	98.966	104.93	105.13	102.28	100.02	105.41	102.68	108.29	109.21	106.01	105.17	99.059	104.05	108.01	99.583	107.48	105.23	103.07	112.92	99.029	102.17	105.59	101.9	96.386	103.35	100.61	100.97	104.75	103.52	111.01	101.3	106.87	108.34
108.06	108.06	103.81	108.03	103.06	107.62	108.66	112.43	109.37	106.41	110.18	107.15	103.22	105.41	108.86	106.41	102.88	112.56	103.7	110.76	112.64	111.11	105	104	106.11	103.8	105.29	111.76	105.18	108.45	106.9	108.13	111.4	107.43	107.79	101.25	108.16	106.34	105.31	108.28	106.26	108.92	103.92	102.05	103.98	107.66	111.79	102.76	95.927	107.46
105.92	100.77	104.25	96.368	102.91	99.204	103.5	103.35	100.64	103.03	107.54	97.06	98.146	98.074	99.888	99.109	91.31	103.71	95.975	101.86	98.8	102.69	105.47	104.04	103.94	100.8	100.82	104	96.921	104.54	101.99	100.25	102.97	99.037	100.29	101.98	100.99	101.08	98.682	98.318	96.477	95.066	103.68	96.253	103.89	101.41	101.69	95.682	100.37	106.75
108.84	111.95	113.24	107.2	104.38	105.58	101.92	99.909	103.28	108.65	99.443	95.62	97.936	104.82	101.99	101.84	101.86	103.87	105.2	103.17	106.01	101.6	104.15	108.36	99.159	99.093	105.78	106.63	102.89	103.9	107.99	105.16	100.08	105.14	101.88	104.2	105.87	111.05	105.65	105.2	100.44	104.13	104.73	97.995	99.011	101.18	110.07	106.28	106.42	102.88
112.77	111.98	108.43	114.57	113.75	111.57	110.32	117.58	114.37	112.21	112.56	112.63	114.67	109.96	108.95	113.54	115.99	112.39	114.23	110.64	109.95	111.96	113.53	108.99	108.23	105.02	113.92	111.35	114.15	112.95	110.64	110.43	112.11	108.56	110.87	110.74	107.46	111.38	109.5	115.48	109.82	104.84	108.47	108.54	114.5	109.08	111.38	115	114.45	109.3
107.84	114.01	112.29	109.38	107.6	115.38	108.74	108.67	116.26	119.74	111.4	117.76	112.82	113.39	109.38	111.92	113.94	109.75	109.45	110.51	108.37	109.06	110.62	115.55	107.21	107.91	117.66	113.42	110.78	103.5	107.59	119.8	119.61	112	105.55	111.99	109.55	112.58	108.06	110.83	110.11	111.5	117.93	110.68	112.63	112.41	109.23	116.13	115.8	113.62
95.205	101.47	100.05	98.624	101.94	102.97	95.848	103.81	97.743	105.34	102.96	100.02	96.419	96.059	100.01	102.26	96.903	105.31	99.155	107.57	99.427	102.47	105.66	96.861	91.158	98.651	95.535	96.017	102.27	95.46	96.904	99.085	99.849	101.21	102.5	98.945	94.293	100.77	96.674	98.836	103.58	98.877	101.92	97.07	96.493	100.4	100.96	93.227	96.65	103.39
111.51	121.75	117.99	119.92	121.45	116.09	116.84	117.34	119.74	117.72	118.13	117.44	121.12	119.76	114.12	113.86	113.97	121.67	118.31	116.98	116.01	120.92	116.27	120.32	116.78	120.14	111.56	119.6	119.44	117.91	108.94	120.34	118.54	121.02	113.62	119.93	109.14	124.63	118.43	115.24	116.65	123.42	119.49	117.2	118.42	116.88	115.15	120.69	114.36	113.43
118.61	118.99	119.7	114.37	114.74	117.52	116.49	120.95	121.33	118.94	117.52	113.28	119.37	119.55	117.78	112.29	114.38	120.31	118.58	120.17	109.39	119.03	116.75	116.7	116.37	114.68	114.96	116.92	114.97	116.67	117.42	117.63	116.25	112.42	114.13	123.07	119.82	114.71	121.51	115.62	115.52	115.31	119.41	117.28	117.73	115.88	118.12	114.26	114.62	112.33
100.64	102.54	103.05	101.23	102.63	101.59	101.55	101.53	95.107	98.351	107.29	104.12	100.05	99.313	98.85	99.535	100.24	105.29	96.803	101.21	109.98	99.084	108.12	101.68	102.86	100.75	101.1	97.571	98.525	99.672	104.26	103.73	103.09	96.557	95.936	97.033	98.136	99.153	101.19	102.64	106.21	105.35	102.13	100.47	100.68	104.79	97.453	101.21	96.612	97.668
108.06	102.77	103.05	100.45	107.13	99.539	109.35	104.96	94.679	105.36	100.81	105.74	102.37	102.7	110.67	108.26	106.71	106.41	105.21	101.46	98.398	102	107.62	102.54	113.88	102.23	105.08	104.9	106.82	100.97	108.61	102.74	101.31	102.9	102.76	101.51	101.48	105.47	103.58	100.44	105.55	105.97	105.39	102.24	100.59	105.02	104.14	103.68	98.535	110.78
113.76	104.3	102.17	105.04	113.18	104.11	103.66	107.31	106.34	105.88	103.95	109.53	109.38	105.81	103.16	109.59	111.92	101.39	102.14	99.128	111.28	106.02	109.66	108.08	110.69	105.55	113.79	104.11	109.32	104.06	107.97	110.46	111.2	107.52	109.59	102.69	104.64	102.64	104	101.96	108.24	105.45	100.15	105.45	101.24	106.75	105.83	112.25	105.42	113
118.36	122.66	118.12	114.23	117.62	110.96	115.58	116.84	120.4	119.15	115.6	116.28	116.45	113.42	113.11	115.37	115.55	120.32	112.98	109.93	116.33	114.3	114.86	115.88	116.72	120.04	115.54	113.31	119.13	112.92	113.18	118.54	118.21	119.32	122.33	121.28	113.79	117.35	120.42	114.74	116.01	112.61	119.1	123.06	118.22	111.91	117.89	123.09	115.48	116.79
105.99	109.65	106.5	107.82	112.61	106.37	99.66	105.14	105.34	98.734	112.47	107.32	108.95	106.2	108.62	113.64	106.67	109.45	111.09	105.72	108.26	101.9	103.85	109.92	105.29	109.55	103.8	107.3	104.77	103.76	104.8	100.69	103.75	103.01	103.56	106.26	107.85	108.15	104.86	110.29	100.21	113.08	106.1	108	100.82	105.43	105.38	106.94	107.05	102
115.55	110.62	109.85	109.97	111.09	109.27	111.9	109.72	110.58	111.92	107.78	112.78	108.59	115.56	114.32	112.09	117.66	110.67	109.07	104.26	110.53	112.92	116.49	110.22	112.13	112.34	112.07	114.73	111.74	109.1	111.14	106.5	112.86	114.03	111.1	109.82	101.66	116.27	108.53	110.04	109.32	107.96	112.86	114.77	111.04	113.38	107.67	110.58	110.4	113.71
104.04	102.69	103.25	101.95	96.948	102.56	98.761	102.89	97.961	97.842	100.29	100.34	101.65	100.15	96.374	100.16	104.87	102.59	95.413	94.712	101.86	103.42	98.96	106.5	98.739	108.34	93.891	94.05	99.65	105.26	95.447	100.49	96.059	99.864	98.587	102.11	102.18	102.31	101.75	103.31	92.836	100.35	97.298	105.6	100.61	102.17	103.27	94.74	100.67	100.86
111.5	111.22	108.52	110.38	112.08	112.86	104.78	108.08	106.81	113.39	111.98	110.81	112.85	105.46	112.49	110.1	114.35	115.06	111.79	111.17	116.6	111.8	110.1	108.02	104.69	108.65	109.71	114.05	115.54	116.35	108.13	107.98	108.32	110.89	119.33	112.06	111.79	111.64	113.74	114.66	113.88	108.83	110.99	110.7	109.31	110.53	110.7	113.99	111.35	111.54
106.65	112.76	106.77	99.425	105.97	107.39	105.02	109.73	107.42	103.79	104.8	110.92	107.55	108.9	108.84	104.78	105.68	110.28	105.68	107.38	104.95	103.68	106.88	102.57	102.91	100.86	98.917	100.97	104.45	99.974	105.98	102.49	103.19	106.97	109.83	104.09	106.97	110.61	111.51	105.29	112.03	105.27	105.15	107.37	105.34	101.17	101.63	103.34	109.25	107.56
109.8	112.21	112.08	105.68	99.004	96.839	109.35	106.89	100.68	106.47	107.9	109.3	105.93	101.36	108.98	103.12	106.64	110.83	107.03	108.81	102.74	112.82	113.36	103.23	108.27	105.15	106.56	102.06	105.63	109.97	101.11	98.313	111.88	108.49	105.28	107.01	107.82	104.23	107.02	106.28	100.97	101.91	111.91	109.07	111.2	109.21	111.73	104.35	109.84	102.67
113.41	111.28	110.22	111.5	111.25	117.62	119.03	111.47	111.15	115.79	112.96	109.28	111.69	115.95	105.67	110.49	111.86	115.61	110.26	111.21	109.09	113.05	116.11	109.78	113.42	105.49	110.89	112.98	114.9	112.18	103.04	111.73	112.11	108.49	115.6	109.63	115.01	114.8	111.28	107.61	110.16	112.65	112.78	112.16	106.06	115.71	112.15	107.33	109.63	107.55
103.91	101.55	109.51	104.6	98.153	106.82	97.071	107.28	105.09	105.44	104.11	103.04	102.61	106.28	99.316	100.21	104.53	109.03	105.29	101.98	100.25	107.89	103.55	107.81	107.43	111.56	97.878	102.96	108.87	107.5	106.58	108.65	102.02	104.36	109.2	103.58	103.98	106.86	105.76	99.833	111.27	107.3	97.356	104.84	107.4	103.47	100.58	105.58	103.38	100.16
113.78	111.15	109.55	116.75	114.43	117.37	109.2	109.43	119.58	116.1	113.91	110.2	112.68	108.45	103.07	109.87	115.37	110.48	108.8	116.24	110.95	113.04	114.09	114.01	114.44	107.63	108.74	111.37	111.35	111.26	112.9	115.2	115.59	117.42	113.86	114.72	110.42	111.03	106.38	113.65	113.15	114	112.08	112.26	108.64	110.2	112.26	108.59	115.06	112.13
112.7	99.431	108.53	107.72	103.01	103.7	106.22	107.72	107.45	104.74	107.18	110.16	104.71	105.53	109.11	99.208	106.57	108.35	109.6	107.41	106.19	106.34	100.46	104.36	106.74	105.2	107.71	102.29	104.36	101.61	103.71	105.1	100.46	106.13	114.37	105.09	109.68	102.31	100.6	98.901	107.84	104.23	105.7	104.66	97.476	101	105.49	100.56	103.68	105.3
107.25	101.74	104.56	104.32	110.05	104.91	108.66	103.64	104.37	109.38	104.46	103.83	102.59	109.32	103.9	109.29	100.44	111.77	108.16	102.98	104.89	105	110.62	109.01	101.6	110.34	100.79	107.45	101.36	99.565	109.4	106.69	101.52	109.3	99.292	104.65	104.02	104.55	107.71	112.45	105.76	109.97	106.92	112.76	107.7	109.06	104.65	105.99	112.65	102.05
107.94	111.88	112.18	114.58	111.91	108.68	111.52	106.77	105.77	108.4	110.12	109.8	106.77	112.34	113.41	113.99	110.89	120.14	112.78	115.21	111.99	109.66	108.15	113.52	111.93	110.35	111.31	108.25	113.59	113.97	103.75	112.99	108.69	111.79	115.21	113.03	106.2	117.18	116.79	110.49	111.67	110.23	111.76	108.09	108.97	114.39	116.61	109.42	107.84	116.78
102.01	106.01	99.579	95.204	103.42	100.36	99.81	94.757	101.6	102.04	99.358	103.06	102.03	98.47	99.604	96.499	94.216	103.36	97.644	98.435	97.027	96.438	102.07	102.93	100.96	97.664	100.68	98.796	99.202	104.38	105.77	99.857	100.93	105.55	100.71	101.37	99.095	104.21	97.638	101.57	103.45	99.897	103.44	103.81	104.53	99.29	101.04	96.531	99.75	100.59
104.74	99.312	99.061	97.767	100.13	106.29	98.242	108.5	107.26	106.59	111.99	101.25	105.14	103.89	107.13	110.84	108.03	103.02	103.14	101.97	106.2	107.31	103.58	107.41	106.35	100.48	104.32	110.1	105.99	105.03	104.9	108.59	106.52	101.69	105.59	104.06	110.32	104.09	104.89	109.12	107.07	100.95	98.393	101.18	109.98	108.73	107.94	102.01	97.933	102.14
119.54	115.61	117.4	116.83	119.79	116.38	118.35	117.2	116.66	118.84	123.14	122.63	118.43	112.31	119.25	111.03	115.03	115.6	118.1	114.39	118.78	119.53	117.34	119.25	119.76	116.71	114.66	113.68	117.77	119.05	122.58	118.31	119.08	113.09	110.97	115.06	119.81	116.37	117.53	111.09	118.84	111.82	117.31	121.91	119.32	120.57	111.72	121.69	114.55	115.36
98.349	97.105	101.44	93.972	106.02	103.7	97.79	104.75	102.58	103.78	99.867	103.82	101.24	98.834	100.32	107.46	94.566	92.525	95.102	99.844	101.62	105.01	99.171	100.23	103.92	99.324	102.37	100.99	97.534	102.46	101.92	95.267	95.943	102.25	103.55	98.161	100.1	99.398	97.938	102.55	103.1	104.25	101.27	91.773	103.95	98.701	105.36	105.72	102.41	99.762
106.61	111.99	113.08	108.34	110.75	108.8	107.57	105.55	115.23	104.85	107.32	106.19	107.13	104.08	109.33	108.43	110.55	108.6	119	105.83	113.57	106.37	109.93	107.28	114.76	107.93	105.58	107.05	109.62	111.05	108.93	112.03	106.95	111.8	106.98	110.36	113.58	110.88	105.91	107.22	113.9	115.55	108.03	103.86	110.72	105.95	114.46	109.23	111.19	110.72
104.23	102.22	96.027	95.178	95.613	97.317	97.348	101.09	97.28	98.81	96.649	95.624	99.888	101.08	99.454	99.001	103.13	93.215	95.312	101.21	99.387	93.39	100.32	89.289	99.87	96.364	103.26	101.86	94.268	105.67	98.479	105.38	97.02	100.3	101.06	100.77	93.126	104.51	99.942	102.72	97.748	101.96	99.668	96.102	98.909	98.284	100.12	98.569	98.627	102.87
107.37	111.14	113.1	114.79	113.43	119.79	111.57	111.21	120.83	111.78	109.42	110.81	108.67	114.69	108.62	113.27	116.22	113.65	112.35	106.02	116.39	109.94	113.96	113.13	107.52	116.01	107.69	121.81	109.55	110.06	110.88	111.83	116.35	111.53	112.97	112.68	109.36	113.79	107	113.69	110.9	112.99	112.45	110.1	117.35	117.91	115.16	111	118.91	110.48
115.64	100.99	104.95	102.38	97.773	111.94	100.27	108.99	105.69	97.641	106.55	109.9	106.22	106.63	99.315	107.33	105.02	105.2	109.23	106.58	106.69	104.22	110.32	109.71	104.94	106.53	107.01	107.9	110.89	109.96	108.35	113.86	103.17	106.04	107.05	107.83	105.21	107.56	103.64	100.77	99.334	108.33	101.2	108.35	107.11	105.36	108.38	105.27	103.8	98.665
106.49	109.86	104.15	115.02	102.18	108.11	110.17	107.31	107.14	103.64	114.9	112.49	110.43	112.75	111.65	114.88	104.91	104.22	105.69	108.26	109.44	109.31	114.96	107.01	110.34	107.03	114.34	101.38	102.92	108.47	110.74	110.15	112.64	109.51	101.36	109.17	115.91	107.7	115.65	104.11	112.97	108.13	113.33	111.84	107.52	111.76	110.38	115.38	110.56	105.63
113.66	114.9	111.19	113.42	110.66	111.54	106.21	114.97	114.59	117.23	107.37	110.29	110.52	113.92	103.19	109.66	109.63	106.78	111.71	112.49	114.34	115.43	111.07	109.06	108.67	114.12	107.12	115.65	114.78	106.98	108.8	110.17	110.13	114.3	117.57	111.53	111.95	117.49	109.07	113.82	113.1	109.03	107.71	117.84	106.58	113.48	111.88	110.13	106.65	100.07
104.18	101.82	105.69	98.205	98.912	105.29	107.51	105.89	108.68	107.49	110.8	102.64	98.218	104.65	102.9	105.1	107.21	110.13	104.25	99.639	108.61	109.88	105.6	108.65	107.83	105.2	105.62	107.27	101.17	112.1	104.89	107.36	106.65	105.93	105.46	99.089	104.15	108.1	107.22	105.05	107.39	105.13	106.33	99.266	106.34	104.66	98.962	105.27	102.3	104.1
108.5	115.47	114.17	113.68	109.99	121.14	113.85	119.51	113.86	114.41	110.32	110.68	119.97	112.21	110.81	114.13	107.37	115.18	106.21	109.02	112.29	105.55	114.37	114.79	114.72	113.27	119.86	115.44	110.45	111.27	115.25	109.93	119.66	114.19	114.79	112.65	119.85	113.07	109.18	112	107.58	107.42	111.74	116.94	111.76	115.97	120.88	113.84	112.67	116.28
113.69	108.31	110.92	108.53	110.17	112.53	113.62	110.42	111.96	113.89	108.21	107.96	108.65	112.29	114.4	104.05	115.61	113.69	115.1	115.51	107.28	118.5	112.16	110.62	112.65	111.66	110.77	109.64	108.76	105.58	109.65	115.69	114.92	110.35	110.24	110.28	112.09	108.76	113.3	111.26	107.62	112.01	117.72	107.41	107.65	111.86	110.75	112.05	117.03	110.5
113.52	112.51	112.9	110.27	115.5	114.29	108.3	110.93	106.69	113.79	111.8	109.6	106.06	113.36	107.92	114.01	105.79	109.35	103.34	113.79	109.05	111.17	114.4	116.57	108.49	112.13	111.72	106.2	111.52	110.48	113.83	108.73	109.41	112.98	109.31	111.77	112.55	108.15	112.55	110.36	108.42	101.88	104.69	103.63	111.02	108.98	109.27	115.67	109.73	104.97
117.52	120.2	119	112.23	114.55	113.73	111.41	120.82	114.42	112.85	118.4	109.67	115.29	118.38	113.3	118.16	118.38	119.51	116.31	118.6	119.25	115.36	118.65	116.54	119.78	117.08	114.76	119.67	126.87	112.14	113.45	113.67	118.11	113.66	114.94	118.88	114.23	118.46	120.07	112.54	123.46	116.04	118.32	116.54	118.34	118.76	122.05	116.03	114.49	116.83
112.29	115.75	112.36	110.38	110.41	113.48	109.35	115.97	112.38	112.64	116.83	109.06	113.91	107.95	104.99	106.89	114.94	107.57	110.1	111.94	105.99	113.83	116.74	115.96	118.92	116.13	112.38	105.98	109.67	112.11	116.77	108.48	117.21	110.4	110.83	109.53	111.39	111.95	112.21	114.72	106.35	111.56	113.15	111.72	110.03	113.52	113.55	109.34	103.84	112.63
110.29	102.74	110.56	108.85	112.92	109.2	109.6	113.61	109.74	108.53	108.79	104.69	113.85	108.76	107.25	112.48	113.21	107.91	102.96	105.9	106.31	106.69	99.686	102.29	111.07	102.74	107.9	107.59	108.93	104.89	104.55	104.25	104.03	107.23	106.39	98.371	107.39	106.03	103.36	106.25	107.65	110.75	104.22	109.11	106.54	100.39	102.94	101.16	108.17	112.35
107.46	103.65	112.78	107.08	111.93	113.07	105.45	105.1	104.43	110.08	101.22	107.35	103.57	104.49	101.92	108.79	109.83	108.4	104.29	105.61	109.31	107.67	106.05	104.57	107.25	103.03	109.66	106.19	105.61	107.58	109.73	104.54	103.99	103.81	108.62	104.76	101.88	98.048	100.76	111.97	105.75	108.12	102.72	104.97	97.885	101.98	106.02	108.11	102.9	107.61
109.22	109.51	103.71	110.02	109.44	118.02	109.75	104.92	104.33	107.04	105.81	106.87	110.09	108.86	108.63	106.69	110.4	110.28	109.31	106.67	110.7	107.03	107.42	107.49	113.05	111.49	112.03	107.47	115.69	102.05	109.17	116.87	107.68	104.55	110.51	107.51	116.44	110.03	114.92	107.75	120.05	110.82	114.89	109.31	107.34	120.81	114.7	112.76	110.54	105.23
106.63	105.21	101.93	106.22	104.49	103.6	107.15	104.03	109.41	113.73	99.445	107.43	108.34	114.52	102.26	106.53	107.3	107.16	108.88	107.44	108.32	100.24	104.91	107.18	108.48	107.72	109.88	102.65	109.68	112.68	103.05	103.69	109.7	109.61	103.16	103.66	105.55	106.82	104.98	102.68	102.12	106.32	104	106.3	100.5	106.44	113.29	107.97	104.47	109.38
108.52	112.23	109.49	106.51	106.33	105.21	109.75	108.51	107.16	105.1	106.84	102.49	109.48	111.58	102.7	101.98	105.55	104.48	98.622	103.56	104.62	105.39	108.13	108.47	107.38	106.37	104.95	102.56	102.73	102.91	106.6	110.23	106.46	105.21	106.79	106.33	110.19	102.67	103.64	105.48	102.95	102.78	113.98	109.14	110.91	110.44	108.66	107.46	106.1	108.07
102.3	108.24	99.973	104.94	107.58	109.54	105.8	104.08	106.35	102.8	106.15	100.98	100.71	100.88	104.25	102.97	104.01	105.06	104.18	106.72	103.52	99.94	105.22	104.67	97.876	101.57	104.01	103.78	104.17	102.67	105.07	107.94	108.53	110.91	98.071	115.38	101.98	112.31	101.44	102.77	102.43	102.5	105.46	102.42	108.63	100.97	106.29	104.16	104.36	99.168
116.53	114.57	113.62	117.42	110.58	113.98	111.54	110.66	107.68	109.78	108.86	118.3	109.73	106.65	112.7	108.82	117.83	110.95	112.19	112.28	109.1	111.15	109.36	117.35	107.73	112.85	114.47	108.55	112.65	107.88	107.88	111.78	112.06	113.63	112.61	110.89	103.34	114.86	115.32	112.62	109	115.04	109.18	109.51	107.28	109.43	106.68	111.25	114.06	109.24
102.9	106.93	96.759	103.33	97.804	112.47	107.45	109.74	105.67	105.6	110.28	108.62	106.67	108.37	104.19	103.31	100.77	100.96	104.93	99.654	107.7	101.32	105.58	95.512	107.11	111.89	104.54	99.697	105.32	109.29	110.25	104.29	102.98	101.94	110.23	103.7	96.387	107.99	100.78	100.3	103.87	102.21	104.81	108.59	99.575	103.79	101.14	107.48	106.37	102.29
101.71	101.64	109.22	107.38	104.18	112.39	110.84	107.89	100.03	106.2	100.59	109.57	105.74	104.84	112.58	103.82	105.85	112.63	104.77	109.69	104.51	98.589	103.79	102.58	112.56	102.76	105.59	105.54	100.73	104.03	100.08	109.14	106.21	102.27	102.93	107.35	102.59	108.26	107.69	105.44	110.85	109.05	105.19	108.19	100.77	101.43	107.9	110.7	108.65	105.17
116.01	112.74	109.69	109.52	112.01	115.62	106.8	109.13	115.39	114.37	114.86	110.93	113.52	116.96	109.82	109.15	101.98	114.57	109.17	107.54	112.67	110.56	116.56	112.72	117.63	111.43	101.25	114.46	117.22	109.17	113.3	115.06	115.66	118.6	114.36	107.18	110.95	112.23	118.28	111.89	117.4	112.58	113.93	106.92	115.2	109.54	113.86	107.92	103.98	112.73
104.25	103.02	109.6	102.9	105.5	105.93	116.59	95.563	107.48	105.94	104.89	101.03	104.81	98.009	106.8	110.94	106.01	99.841	106.62	105.81	106.05	100.7	107.49	107.26	108.14	105.47	104.19	105.19	109.66	102.2	108.76	99.966	99.799	109.1	102.98	106.24	110.57	102.94	103.62	99.331	108.9	100.81	107.28	108.32	108.24	101.67	111.4	109.1	101.98	110.82
114.26	116.21	113.44	114.2	110.77	119.3	110.53	110.38	108.87	110.15	122.51	116.71	108.97	108.43	116.96	105.37	112.34	108.69	116.14	104.59	112.69	111.89	109.43	113.46	106.87	109.27	112.18	110.84	113.87	117.65	112.31	110.87	114.6	105.27	111.48	108.79	112.57	110.27	110.35	109.52	116.91	107.88	111.88	109.69	116.98	110.02	104.71	109.13	114.53	115.92
97.908	106.75	99.981	105.28	105.3	99.981	103.47	97.865	102.12	98.443	103.07	97.743	97.757	100.24	99.526	99.229	103.3	101.83	104.85	99.115	99.494	102.96	102.78	108.28	109.19	97.608	100.36	89.406	100.09	101.15	110.01	100.44	96.888	99.814	94.109	103.39	101.35	103.14	97.667	101.51	102.75	100.88	106.04	98.269	98.46	103.34	95.689	110.58	102.89	96.702
104.95	106.22	113.85	105.77	103.65	104.28	101.99	107.07	105.54	100.79	101.89	105.36	107.5	106.56	106.47	104.85	104.67	109.68	105.79	107.25	108.2	106.59	104.78	108.93	105.52	111.39	107.58	109.97	110.37	107.8	108.96	105.34	106.05	104.78	112.3	105.58	107.29	102.51	106.09	108.82	105.43	101.68	106.27	108.05	107.65	103.81	109.58	111.97	106.76	108.59
103.66	106.67	102.96	107.72	106.73	103.48	100.99	107.17	99.144	101.26	110.76	104.74	105.15	103.78	112.87	109.19	106.24	100.17	102.94	104.4	110.53	103.76	102.64	100.75	110.6	109.88	109.98	107.95	105.37	102.21	101.35	107.85	108.42	105.08	105.32	102.99	107.56	100.54	103.61	107.32	103.49	100.87	104.06	106.73	109.26	101.34	102.06	109.18	106.03	107
111.72	101.6	103.64	106.51	104.12	108.8	114.35	108.47	108.48	106.84	101.6	109.46	105.81	110.29	100.83	102.71	107.46	101.44	105.02	107.83	102.51	102.05	103.02	108.37	100.65	104.75	98.448	110.44	103.08	107.54	106.51	102.58	102.18	102.63	94.686	103.2	107.71	105.11	104.92	105.35	114.14	102.12	102.86	104.01	108.63	108.78	107	100.16	106.97	106.36
110.31	110.39	109.03	106.39	113.18	103.58	106.51	116.09	113.45	107.28	110.65	108.41	113.5	114.31	110.49	103.83	110.24	109.28	113.63	115.44	113.86	114.25	112.69	111.06	112.49	108.9	115.27	112.86	111.52	112.62	111.01	109.01	110.33	115.17	110.48	108.99	112.85	109.78	117.29	107.68	107.22	110.66	105.21	112.7	107.36	110.87	113.18	116.28	117.69	109.96
116.64	113.27	111.68	112.67	112.69	117.36	115.32	112.37	108.84	112.03	113.37	108.11	107.77	113.43	110.17	107.9	111.2	108.79	112.64	111.53	109.58	111.86	112.17	113.36	119.5	108.16	108.75	108.52	110.07	111.63	115.4	110.89	109.02	112.72	112.17	112.92	113.86	106.93	106.4	111.34	110.53	116.02	109.33	113.39	119.23	109.29	107.28	109.84	111.96	112.71
105.72	105.74	107.67	106.47	105.92	102.66	104.89	105.3	104.35	107.41	103.27	106.65	107.03	111.19	105.98	106.13	108.45	111.4	108.13	110.33	103.53	106.78	110.19	106.58	108.03	100.08	99.592	103.05	106.05	106.56	112.3	110.84	113.76	100.65	105.47	107.54	107.5	108.13	107.44	105.03	108.09	110.23	103.63	116.33	102.65	101.73	110.03	103.87	104.85	107.1
109.22	110.55	102.44	107.83	101.81	105.13	102.99	107.51	105.13	104.33	105.05	105.2	105.81	102.09	103.07	108.52	102.48	105.17	108.83	107.78	104.9	99.42	100.95	104.5	103.52	107.52	102.34	108.68	107.31	111.28	104.95	106.65	110.22	99.546	109.39	109.2	98.328	109.08	105.6	106.49	95.923	99.91	103.89	109.7	100.76	106.56	106.08	106.5	114.02	101.99
110.17	107.4	98.679	103.15	105.11	103.77	110.84	105.97	106	105.25	109.29	110.48	104.1	103.96	110.02	103.29	102.43	105.16	106.51	99.557	104.4	106.63	102.14	108.49	110.97	104.12	103.24	100.06	103.49	97.937	109.69	96.414	103.29	106.01	109.07	108	107.08	106.75	105.54	104.11	104.18	107.28	104.17	109.24	106.37	110.73	108.89	107.59	103.63	107.98
109.52	104.07	109.01	107.15	112.56	106.45	102.51	101.85	106.25	103.23	106.31	107.51	108.03	103.42	100.61	99.701	111.86	113.19	105.46	107.22	103.08	108.94	107.95	97.237	111.39	102.25	103.46	99.668	104.14	109.55	103.55	105.64	100.67	106.28	109.96	106.59	101.39	107.9	107.14	113.27	105.38	101.78	110.78	106.78	104.21	115.99	101.23	103.64	105.22	102.47
96.599	100.11	106.35	98.089	95.478	97.374	102.3	99.314	97.526	97.643	95.614	101.3	100.09	100.28	96.587	97.539	102.06	103.14	105.03	101.28	99.354	103.73	92.199	98.444	100.16	98.718	93.5	97.955	104.39	101.21	90.303	100.64	100.73	100.16	100.24	91.14	98.182	102.14	95.346	99.781	101.12	103.61	93.969	98.771	101.92	103.22	106.32	96.413	94.77	99.84
103.6	104.81	107.57	104.45	100.87	105.45	105.38	102.05	97.388	103.5	108.2	103.23	103.57	111.7	103.58	102.59	102.13	107.13	107.65	98.646	109.41	105.97	101.81	105.7	112.71	96.001	110.09	107.82	102.62	103.79	102.08	111.93	105.26	114.69	103.39	108.53	107.1	101.94	106.35	102.31	102.43	102.82	103.15	107.53	106.75	107.07	110.63	107.19	101.8	108
107.61	105.93	103.98	108.08	102.26	106.34	110.62	112.55	107.25	107.51	108.33	100.99	105.47	108.99	109.42	104.63	109.47	113.29	103.57	111.49	107.25	108.58	103.86	109.04	105.68	99.622	101.72	112.61	100.88	111.53	107.81	103.85	105.85	107.7	103.04	106.01	103.07	103.97	104.72	108.78	107.77	105.6	108.27	110.15	101.26	102.17	104.11	102.04	104.25	104.39
108.48	105.62	106.96	109.86	104.6	109.08	108.47	106.85	112.02	105.22	106.54	101.09	102.93	107.42	105.45	108	99.861	103.16	101.08	108.05	103.53	102.96	109.89	108.68	103.97	104.28	109.98	114.29	106.57	101.3	111.23	109.1	106.96	105.41	107.5	108.92	100.36	111	109.11	111.99	107.31	101.8	100.77	112.37	107.87	109.97	105	109.34	109.46	106.28
103.29	100.56	105.13	106.84	107.47	107.53	106.3	103.01	106.8	110.25	103.26	102.45	106.01	107.29	107.71	102.06	101.03	104.12	102.51	97.386	104.58	99.398	104.98	110.63	107.83	105.05	110.19	106.5	107.87	103.96	109.49	104.83	104.05	106.29	102.92	110.57	98.387	98.133	100.68	105.37	104.8	102.9	108.46	108.58	106.28	109.56	107.13	103.93	103.33	107.94
103.9	104.22	101.19	97.92	98.058	108.74	99.896	103.44	103.84	105.39	102.28	106.37	110.67	113.01	104.27	108.43	103.81	108.19	105.91	103.97	104.87	104.71	106.28	110.21	96.718	109.78	102.85	105.41	105.79	105.8	110.29	105.97	111.45	101.64	112.77	98.264	107	115.15	105.1	100.74	104.06	99.388	104.37	107.12	105.13	106.81	105.2	108.93	110.2	101.91
107.98	114.4	109.6	113.79	106.27	109.43	112.63	108.94	105.53	112.63	110	113.45	108.06	109.6	112.83	112.69	110.07	111.43	114.19	107.99	108.46	112.58	111.53	112.31	106.75	112.19	106.92	114.45	110.14	110.21	115.95	110.42	115.22	113.26	110.88	114.21	109.99	108.09	118.14	108.76	111.45	112.52	113.41	112.84	109.01	113.47	109.82	111.17	111.5	109.27
102.07	102.53	98.845	102.57	103.82	98.253	105.84	93.072	102.04	102.34	96.842	97.824	96.889	97.414	98.629	95.932	97.433	95.862	99.056	99.334	105.04	96.24	104.85	102.23	94.792	98.798	96.409	100.67	100.92	101.14	100.27	100.3	99.318	99.095	101.36	99.453	96.685	99.645	98.543	105.6	105.13	99.007	96.655	94.32	98.444	101.5	101.06	99.698	100.25	104.86
100.1	105.01	108.27	106.72	111.43	103.72	94.698	110.17	109.42	101.86	109.16	104.15	107.64	109.65	104.93	106.23	105.69	100.65	98.72	103.56	102.89	106.34	109.81	104.15	105.56	109.9	99.898	110.46	109.89	101.77	104.34	109.97	103.71	105.01	110.26	113.65	106.94	105.33	105.09	106.23	106.86	110.76	106.4	101.59	102.85	107.95	105.94	104.43	104.38	108.84
108.5	105.59	107.21	101.94	104.76	105.77	104.98	101.43	106.42	103.87	103.46	106.43	100.91	97.741	105.67	105.26	107.32	105.63	107.07	107.95	108.2	100.93	107.32	106.63	107.78	105.96	107.68	107.96	104.14	96.854	109.95	102.95	109.58	109.14	106.09	100.75	109.16	103.29	104.01	98.189	104.36	107.11	102.68	101.26	105.47	106.36	103.86	108.72	100.71	100.02
111.02	99.602	105.4	102.71	103.84	105.1	111.82	108.49	103.04	102.83	109.49	100.13	107.8	103.56	105.31	103.81	105.17	105.73	110.33	104.66	109.98	102.17	109.76	101.12	103.62	100.49	106.85	108.41	107.97	104.79	111.79	106.91	104.5	104.9	104.52	105.15	104.06	115.15	100.66	100.82	106.43	103.62	108.27	106.68	102.01	109.78	101.63	105.25	106.04	103.75
99.838	102.92	102.15	102.85	101.56	101.31	102.65	108.28	95.635	100.56	105.33	101.54	97.667	93.181	102.15	102.19	104.02	99.017	94.29	101.49	107.6	101.33	103.46	101.38	88.796	96.631	101.94	104.26	97.125	99.733	97.602	99.95	101.47	103.31	100.61	96.479	95.566	105.4	98.257	104.95	96.513	101.64	102.01	97.053	95.868	101.62	100.15	97.826	106.63	105.53
102.36	106.91	105.27	108.85	112.66	106.51	107.27	103.41	106.16	103.21	107.94	103.28	102	104.54	105.43	103.67	105.35	109.89	106.02	111.28	108.43	102.32	103.55	110.57	105.82	106.56	105.76	112.06	106.17	105.77	104.97	102.36	104.44	107.88	110.04	103.18	102.93	99.547	108.79	104.82	104.52	114.48	103.2	106.82	107.56	108.49	110.13	105.82	107.29	103.31
103.56	108.66	109.34	107.9	95.725	99.553	105.27	102.8	104.47	99.821	108.84	109.8	103.32	107.45	100.09	104.59	107.51	105.87	107.21	104.33	107.28	103.02	99.4	101.59	101.75	110.01	100.81	105.16	102.04	106.16	108.74	106.93	105.04	104.37	102.35	105.64	106.21	103.7	104.3	105.27	104.44	102.87	102.19	108.93	100.29	107.83	106.69	101.36	104.76	103.78
107.79	101.88	110.21	110.28	103.63	106.06	101.5	106.98	101.89	110.1	104.35	105.03	104.49	102.18	108.01	108.01	102.99	106.65	105.61	105.47	102.89	111.22	107.33	104.42	111.2	104.14	109.92	106.35	107.5	112.41	108.73	96.922	104.2	104.57	101.36	101.28	109.98	107.35	102.88	106.69	108.33	102.62	110.55	111.33	107.96	105.02	106.8	101.7	103.32	99.985
97.533	103.89	102.11	104.75	108.21	103.87	102.54	96.166	101.42	95.673	100.43	97.245	99.048	97.03	96.997	99.958	98.897	106.59	96.825	101.71	99.285	104.74	106.69	95.379	102.9	101.55	99.792	97.129	99.522	102.79	95.207	100.46	98.656	98.824	99.545	98.642	100.15	93.826	99.305	101.21	91.882	101.38	96.776	93.347	101.53	99.196	100.81	100.17	90.945	99.912
100.25	93.249	105.02	103.11	106.44	95.789	101.73	90.371	104.52	108.14	99.506	100.97	99.616	98.211	103.57	103.13	98.074	96.492	98.914	102.28	106.64	103.83	100.9	95.177	104.25	98.593	104.19	104.15	98.897	98.764	100.3	100.54	103.24	107.94	102.27	95.84	99.132	103.22	103.3	104.55	107.43	93.813	102.7	98.199	95.517	100.15	101.6	93.755	97.011	100.01
113	107.37	111.09	113.28	113.46	110.31	123.59	108.62	108.66	113.97	109.28	115.29	109.86	111.96	103.01	112.35	115.52	112.68	108.18	113.13	112.27	107.16	110	107.41	113.56	116.69	117.27	117.57	116.45	113.23	117.6	108.97	111.83	112.84	112.38	116.36	106.95	117.37	107.79	106.22	113.85	119.94	109.15	107.64	113.9	113.56	117.54	115.51	114.17	108.86
103.57	102.2	103.21	100.1	101.42	103.78	105.12	99.843	99.299	101.66	100.09	99.636	99.622	104.65	98.693	104.62	101.86	101.02	101.31	97.987	103.7	96.409	100.72	105.14	98.209	97.292	94.057	91.65	101.45	99.895	91.512	100.58	100.37	100.36	105.4	94.055	101.3	100.65	98.112	100.37	99.743	100.94	103.96	96.437	99.168	100.86	94.773	100.9	97.098	101.32
107.26	107.5	102.83	107.86	108.39	101.72	106.87	108.15	109.59	106.4	109.97	105.21	100.4	103.67	96.24	99.688	106.23	105.54	100.57	100.94	108.31	102.77	105.77	100.27	101.25	97.714	106.48	107.65	108.64	104.81	108.91	102.23	106.39	101.56	105.4	102.03	95.977	107.74	101.95	104.52	101.26	99.46	98.726	106.46	105.88	108.26	107.27	106.61	100.59	98.622
102.78	108.76	108.83	100.72	102.24	107.35	106.67	104.08	109.98	109.89	108.51	105.47	107.41	102.42	104.65	106.62	103.37	102.33	102.23	107.38	105.04	102.27	105.19	104.35	106.65	105.62	108.41	98.058	108.6	104.97	108.4	105.92	107.37	101.88	107.88	108.22	107.17	107.48	103.99	106.52	102.6	103.93	106.44	110.68	102.96	107.57	101.96	105.17	105.39	107.14
102.72	98.914	108.66	103.92	102.98	114.75	101.32	107.26	107.82	106.92	107.21	106.17	97.724	110.02	108.61	103.77	111.74	101.15	111.1	105.62	102.06	104.44	103.61	106.85	104.73	103.62	98.608	101.4	109.27	109.51	109.75	104.43	108.15	107.87	104.61	108.19	103.87	105.08	104.8	103.67	105.47	108.76	109.16	103.65	108.21	107.81	105.99	107.76	108.79	110.52
105.93	101.87	106.68	102.96	97.369	102.88	107.76	101.94	105.97	107.72	104.85	102.26	109.33	108.3	104.72	105.82	102.95	101.18	102.97	105.49	102.81	105.83	102.87	103.82	110.85	99.976	110.2	102.77	107.06	100.33	103.69	105.6	103.03	98.85	103.71	103.58	100.36	95.456	101.51	110.05	107.18	108.3	98.305	96.823	100.17	111.2	107.93	111.46	100.02	104.89
93.699	98.291	99.709	103.2	99.757	101.6	101	92.335	96.646	101.3	103.04	100.51	97.86	101.9	103.48	99.212	103.4	102.64	103.26	95.158	101.98	106.31	104.97	100.1	97.809	100.97	96.743	98.718	102.57	101.99	97.086	103.08	99.465	100.52	99.322	102.34	100.14	103.09	100.66	98.517	98.978	104.39	101.81	102.08	98.413	96.066	102.13	102.08	97.746	100.99
97.881	105.06	99.604	94.34	98.313	99.221	100.25	101.38	92.738	101.91	95.178	102.62	99.954	93.199	96.784	96.612	95.115	98.462	99.571	105.75	101.16	102.65	100.82	96.324	100.72	99.918	92.573	101.63	97.994	97.759	106.16	100.34	102.97	96.911	99.269	98.251	101.66	96.833	97.677	98.549	101.1	101.07	98.001	100.87	100.54	96.859	99.752	97.185	105.82	103.42
107.65	102.49	104.28	101.67	103.2	100.68	101.33	106.93	103.15	101.33	107.86	99.394	102.38	107.27	100.69	106.74	103.27	104.58	106.11	102.9	105.85	110.93	111.64	106.65	106.86	96.144	107.82	111.18	106.39	104.15	103.01	109.77	100.75	105.82	103.64	104.93	111.65	104.87	105.6	97.804	101.3	107	102.4	103.26	104.88	103.53	104.2	105.49	109.75	106.91
108.36	106.55	110.1	104.61	106.29	105.25	101.16	109.36	107.61	104.45	110.23	104.3	113.25	109.63	104.48	101.14	107.38	101.74	98.697	102.61	99.028	110.24	114.94	106.26	102.86	104.51	102.2	104.69	108.73	107	100.58	104.63	109.43	104.03	110.02	102.77	109.05	112.8	107.96	104.61	112.11	100.47	108.56	105.61	107.6	107.86	107.95	106.91	109.85	101.68
107.14	110.08	106.01	109.19	103.99	104.35	101.15	109.05	110.82	104.41	109.84	102.8	105.09	101.18	107.33	109.04	109.96	103.97	106.57	106.28	110.6	103.41	103.08	101.57	109.32	108.34	103.97	101.03	107.26	111.62	102.39	106.57	106.84	109.67	102.64	104.98	107.24	113.49	105.96	106.36	103.03	107.82	103.5	100.74	102.29	104.36	110.28	110.74	104.89	110.12
106.59	112.58	115.69	112.09	109.07	108.89	110.41	109.93	110.95	113.73	105.88	114.59	114	110.81	109.86	109.42	110.27	116.44	118.57	111.58	108.63	111.21	114.23	110.06	114.23	113.61	109.92	113.9	114.09	109.87	113.98	113.27	111.53	116.6	112.85	113.25	113.93	112.98	108.74	116.42	115.36	111.94	114.43	110.54	116.69	110.42	116.43	110.07	114.11	116.26
106.68	106.55	109.68	100	108.35	108.13	103.02	100.05	110.92	105.49	109.42	101.4	108.87	106.98	109.66	110.68	102.67	111.52	98.36	108.29	105.38	104.53	100.26	107.45	101.14	103.63	105.97	103.99	105.94	100.05	103.15	109.67	106.4	104.56	102.35	100.41	103.4	104.45	110.93	103.55	107.78	106.39	105.86	104.25	99.551	100.08	107.31	111.79	111.34	105.9
103.66	99.953	104.61	109.18	101.12	105.14	95.729	108.88	105.06	101.47	99.093	106.33	103.58	106.33	105.47	100.76	100.68	107.25	101.78	103.79	103.97	99.87	106.57	103.8	110.31	108.28	100.12	103.61	101.1	98.876	105.67	112.68	100.49	101.55	97.632	105.55	103.95	103.41	105.19	108.54	107.27	108.25	110.09	102.41	105.1	102.47	112.22	100.68	101.67	103.38
112.44	115.07	111.91	113.66	110.44	118.87	111.3	108.11	113.8	109.75	108.54	115.37	105.11	119.34	113.11	106.66	105.21	118.37	111.08	111.72	113.69	110.98	116.74	108.57	115.23	105.22	109.32	106.16	113.66	115.08	115.15	110.77	107.75	114.84	110.75	109.13	110.64	112.7	110.59	115.77	111.41	107.26	107.46	107.3	109.63	108.84	106.86	102.74	113.51	108.57
103.09	105.79	106.97	105.06	109.3	106.46	102.3	99.62	103.04	102.83	107.08	101.75	104.44	104.39	101.91	105.05	102.8	107.27	107.46	101.65	101.5	104.21	103	105.69	103.75	104.08	105.89	102.06	100.84	102.93	104.64	108.34	101.78	105.61	108.33	101.16	110.13	106.18	97.993	102.03	108.44	107.5	101.44	107.51	106.53	103.74	106.7	103.05	112.07	110.35
107.5	106.29	109.24	99.899	109.73	106.52	105.73	107.08	102.14	105.22	99.294	104.64	115.06	105.37	99.322	106.73	104.17	100.62	108.91	98.238	110.12	102.26	107.34	105.49	111.14	101.4	104.84	107.43	103.32	103.78	103.2	104.3	110.38	109.86	108.56	103.81	106.36	110.88	107.52	101.6	103.86	109.82	104.44	107.92	110.41	106.93	111.42	108.78	102.43	108.1
115.3	112.44	110.22	115.65	112.73	111.05	112.24	114.74	114.08	109.51	107.31	115.81	112.36	109.05	114.67	113.89	110.39	113.22	107.64	117.34	117.64	107.78	110.63	110.36	116.76	113.83	109.88	110.76	111.86	116.02	111.11	105.23	114.88	104.92	105.59	112.63	115.05	114.16	108.05	101.16	108.92	113.2	105.29	104.85	113.26	106.25	109.91	108.75	118.46	112.98
108.92	116.65	111.16	104.24	113.42	108.09	109.67	118.83	111.73	110.96	115.26	107.31	114.16	103.33	119.3	110.84	112.13	108.3	104.63	103.45	108.61	105.34	114.75	111.87	112.78	105.4	107.38	106.55	112.45	111.38	110.26	107.84	109.1	111.93	108.75	107.62	110.06	115.22	113.66	109.65	107.88	108.34	109.14	114.67	108.48	108.6	108.45	119.04	108.63	112
104.09	106.27	107.66	109.79	100.79	118.77	101.06	104.97	104.76	105.63	101.94	104.57	110.12	103.81	108.4	102.87	107.02	103.8	103.11	105.36	108.88	108.83	109.74	105.46	109.2	109.96	98.458	98.782	104.27	106.37	107.55	109.5	101.5	103.98	108.3	97.749	103.55	109.28	103.48	110.89	107.91	104.58	106.88	104.04	99.875	104.72	109.05	107.61	108.25	101.52
111.17	102.69	104.22	108.62	105.53	104.37	104.16	107.9	107.09	100.55	108.62	105.91	107.08	109.57	103.22	105.94	107.07	111.16	113.63	106.59	109.78	103.22	104.13	105.66	107.26	106.45	106.85	103.66	110.39	103.92	103.03	104.49	107.26	109.42	104.24	111.4	105.8	109.25	103.47	107.45	107.9	107.59	106.94	106.97	95.988	112.35	104.49	106.78	99.314	102.13
111.99	116.76	116.34	124	114.71	118.96	115.41	113.7	117.23	119.06	109.23	111.62	113.6	114.88	114.95	115.17	116.27	119.85	118.66	120.17	117.55	123.53	116.63	116.94	114.51	120.12	118.77	118.53	109.65	120.38	116.15	117.21	117.04	116.9	117.54	119.84	116.89	115.54	114.68	117.96	115.01	116.99	124.31	110.29	123.92	113.35	114.98	112.5	116.03	112.97
117.06	114.14	110.8	111.14	106.89	108.7	109.8	111.16	117.39	107.76	106.69	112.54	108.1	113.42	112.58	109.32	110.51	109.6	105.75	113.12	105.62	113.22	104.48	115.36	108.15	100.59	111.33	108.74	112.67	118.09	106.85	109.36	109.38	102.57	109.05	107.8	115.74	108.74	110.68	110.61	109.12	113.51	105.47	108.68	105.04	106.68	110.76	104.07	109.35	106.72
98.392	99.577	103.18	104.3	100.95	100.44	100.19	92.362	99.233	97.348	97.743	105.63	105.95	102.85	103.78	103.22	97.983	98.417	100.12	97.781	96.194	97.784	96.826	97.181	99.739	95.666	98.603	96.426	97.267	95.611	98.521	101.71	96.897	98.976	98.116	99.039	100.77	95.182	98.44	96.629	100.5	102.34	100.31	100.29	105.15	96.335	100.76	99.096	100.23	104.47
106.16	103.35	107.54	105.21	104.2	107.37	101.99	108.21	109.16	105.39	105.67	104.01	106.13	111.15	108.07	101.28	102.42	108.9	108.6	109.39	108.89	109.94	108.01	108.39	105.95	105.24	106.28	103.28	106.9	112.16	106.51	107.56	103.82	102.74	104.77	103.59	110.67	107.45	108.42	101.4	104.64	108.25	107.33	99.593	108.79	110.64	105.21	110.55	103.95	110.36
103.75	105.45	106.62	101.04	101.02	104.86	105.87	106.27	105.62	110.49	109.97	105.78	105.24	117.42	106.84	103.08	105.51	105.9	107.22	106.72	98.059	104.38	106.08	109.63	112.73	101.38	111.6	103.62	109.56	107.13	105.27	100.71	112.44	107.13	107.87	108.18	103.83	107.17	97.67	107.85	106.11	109.98	106.8	101	97.611	102.39	105.66	106.36	105.08	104.67
104.53	106.09	96.085	103.31	101.78	98.081	98.574	100.18	93.789	100.68	104.24	96.954	98.767	99.483	106.2	98.829	98.542	97.276	99.975	104.37	97.862	97.52	101.31	97.366	95.756	100.36	102.16	101.41	98.896	102.64	98.963	100.72	106.02	98.637	97.534	102.96	96.415	99.583	95.018	99.882	103.08	96.088	104.85	100.27	99.353	95.887	101.22	94.81	100.14	103.03
107.46	97.963	97.997	102.42	103.28	101.64	100.7	97.137	100.52	104.96	102.23	98.355	104.31	100.91	100.13	100.42	105.19	107.85	94.892	103.13	101.06	103.8	100.42	105.35	108.95	99.296	106.81	98.77	100.89	107.55	97.535	100.79	104.52	98.21	105.18	104.8	103.58	103.42	99.923	99.033	106.45	98.539	102.84	98.812	105.6	105.81	97.043	102.49	108.49	101.65
107.88	114.17	101.89	104.97	108.2	100.04	110.92	104.57	111.03	101.29	102.64	109.06	103.47	106.78	106.47	105.77	108.83	102.61	106.59	113.78	105.67	105.7	104.83	106.55	106.01	106.71	109.87	106.33	105.32	105.69	102.83	111.84	108.48	107.36	106.49	104.18	97.821	114.25	105.28	107.72	99.64	109.64	109.31	110.74	96.339	108.44	107.08	106.46	107.7	102.87
109.09	106.24	101.31	107.74	108.08	108.96	108.71	113.5	106.17	114.17	114.87	109.96	112.49	109.99	108.81	111.48	104.75	109.87	109.56	111.78	113.23	113.95	111.34	113.44	112.18	110.17	114.07	111.19	112.69	115.03	113.34	120.18	109.43	110.98	106.98	105.58	113.48	105.6	105.37	109.46	112.22	110.86	114.55	108.29	104.53	107.4	108.31	113.2	103.42	108.27
105.66	107.82	104.35	98.605	101.74	105.56	110.51	108	102.26	103.5	100.07	106.16	101.9	112.14	99.728	103.05	102.06	107.93	101.58	108.6	102.47	108.4	108.32	100.74	110.57	108.01	102.83	103.99	107.24	96.205	100.04	104.69	108.97	101.02	107.52	97.614	105.05	103.7	114.56	96.993	105.76	97.619	105.44	101.01	107.83	102.52	99.907	102.47	108.09	107.15
105.71	104.38	103.54	103.63	105.7	104.79	101.19	99.224	112.09	102.61	100.09	105.77	102.32	103.25	105.45	98.791	107.13	104.91	96.605	104.82	103.98	100.27	98.463	102.21	108.29	108.2	104.29	104.95	104.2	102.22	105.09	104	103.25	111.33	101.05	99.261	103.9	98.098	103.1	102.45	105.77	104.85	105.99	108.43	104.09	105.99	100.77	105.94	99.666	107.78
112.44	111.3	112.72	109.25	111.1	107.34	112.9	112.1	114.54	110.16	115.18	110.93	104.38	118	112.46	108.88	114.33	114.25	112.5	105.58	111.32	107.27	116.07	110.42	113.39	111.6	108.78	109.47	110.6	112.49	110.08	111.25	109.23	113.78	110.65	108.63	117.11	112.83	113.08	104.75	117.49	111.27	111.6	109.4	116.46	106.84	113.06	110.16	115.69	113
106.75	115.12	109.79	103.9	106.08	107.42	102.72	108.32	104.85	109.94	110.44	106.95	111.76	105.49	106.9	111.23	108.7	101.9	110.58	108.86	100.28	109.49	106.42	107.06	117.21	107.95	108.43	106.6	106.65	101.81	102.51	105.95	104.34	106.3	106.58	106.13	112.5	102.5	110.62	111	110.58	103.86	108.63	107.45	105.63	109	108.19	109.43	110.68	106.99
116.23	118.3	120.16	115.45	118.88	117.61	116.27	120.76	120.98	122.13	115.92	115.17	121.84	116.8	114.17	120.16	116.33	114.58	119	110.46	113.13	116.56	112.44	114.7	114.31	119.42	121.55	110.28	118.53	112.36	115.68	116.65	126.49	118.02	114.86	116.01	113.46	116.61	116.8	119.01	120.98	118.11	116.7	117.39	116.71	122.54	121.98	113.3	117.5	116.2
104.83	107.06	107.24	104.22	105.42	107.48	116.93	101.9	107.05	107.03	107.09	106.82	108.23	108.02	106.95	110.76	111.72	107.92	110.57	106.44	108.81	110.46	106.84	111.22	106.02	109.66	109.27	111.02	109.51	103.28	101.85	109.73	103.23	111.45	105.5	106.52	104.13	109.26	100.98	107.31	107.17	104	99.734	108.58	106.83	103.84	111.16	103.32	104.61	102.53
101.99	103.49	100.24	103.33	105.11	100.67	106.85	103.5	106.08	109.14	103.25	108.81	104.9	108.52	102.31	105.5	105.12	106.28	106.26	97.191	105.12	104.69	101.5	102.83	111.4	104.36	106.9	105.25	100.71	104.04	97.186	103.7	102.74	102.03	104.64	107.72	101.67	101.44	110.76	101.98	102.77	99.833	105.44	110.9	101.6	99.986	100.6	102.75	93.076	97.6
100.03	102.61	99.854	100.25	101.22	102.6	103.89	104.73	101.71	101.21	102.82	105.92	100.78	106.73	99.277	104.14	102.52	98.515	100.59	105.14	109.84	100.83	98.908	112.3	105.69	96.476	101.68	100.38	102.3	108.53	100.13	107.22	106.83	107.44	101.61	106.52	99.829	107.08	103.53	106.69	104.76	111.6	105.38	105.61	105.05	106.62	103.22	102.9	98.282	104.16
103.64	99.004	103.55	109.4	109.92	106.76	111.14	107.92	106.65	101.88	109.36	103.73	111.56	109.75	111.51	105.27	108.2	103.59	112.7	103.65	103.16	107.35	110.69	104.83	104.28	110.71	105.42	102.39	104.79	111.22	111.37	109.04	107.5	105.07	109.24	112.54	106.16	105.61	107.4	101.78	102.29	112.2	107.1	110.46	104.85	106.51	108.53	108.5	98.649	106.19
107.33	113.68	110.09	103.88	104.84	103.03	111.79	109.57	105.55	108.4	111	104.23	101.39	108.95	101.48	101.09	104.08	106.87	103.63	109.24	105.17	106.5	106	106.15	104.43	102.38	108.39	98.857	102.18	106.29	116.02	105.27	108.39	109.03	105.53	109.7	103.59	99.761	110.64	109.53	103.05	111.42	107.22	104.97	106.14	109.29	101.73	107.29	105.49	105.43
108.13	102.54	107.36	106.44	107.88	107.01	103.33	102.33	106	108.67	108.5	102.56	103.13	104.4	107.73	101.77	111.59	106.99	108.01	109.85	110.14	103.37	110.48	98.488	105.92	102.74	104.87	103.33	109.07	105.68	105.12	109.58	110.8	99.404	109.02	107.6	106.98	106.77	104.56	102.82	104.98	105.88	105.37	101.47	102.07	102.86	109.07	105.4	110.39	113.37
115.51	110.29	112.97	117.73	112.59	110.79	115.27	113.21	110.33	114.86	108.24	108.29	111.29	111.25	110.08	115.88	114.45	111.4	117.77	114.98	111.48	115	116.5	112.89	111.27	103.17	113.46	108.33	107.16	108.62	118.98	111.64	112.81	109.68	110.02	115.83	114.56	109.15	111.02	110.24	111.44	114.55	112.38	104.15	110.69	115.05	104.89	110.99	118.19	113.39
99.037	98.021	100.46	91.339	103.4	105.04	102.87	99.004	105.06	93.496	96.62	103.38	99.816	92.526	99.229	101.27	103.16	102.27	106.83	99.326	104.79	103.64	100.46	94.826	92.019	101.07	97.875	101.2	100.04	105.28	102.31	100.26	104.54	103.65	98.921	102.63	102	97.276	100.52	104.88	100.86	97.678	95.472	99.224	98.656	104.03	103.17	104.07	103.27	99.823
112.07	109.76	115.27	109.62	108.99	114.2	111.09	110.85	113.73	101.31	114.02	107.12	104.82	107.07	108.84	111.9	107.43	110.4	109.18	116.01	113.84	116.27	113.23	107.6	109.08	113.67	112.96	105.43	114.48	111.53	119.1	115.84	109.87	108.82	115.77	111.71	109.19	105.78	113.25	106.01	108.37	114.27	114.44	107.58	115.57	109.09	109.48	109.12	107.75	106.9
97.072	103.43	98.185	97.266	92.341	97.623	100.45	111.32	101.35	98.383	96.408	97.512	101.94	97.362	100.38	99.531	100.71	104.72	96.961	102.26	100.14	98.35	104.97	99.416	105.45	103.52	102.44	97.688	99.86	104.43	100.31	97.422	101.4	100.93	98.757	102.29	98.634	96.816	98.385	101.54	106.79	102.69	98.728	101.74	102.17	107.44	101.22	98.448	103.56	106.8
100.91	102.03	113.36	106.2	110.51	100.88	105.1	109.18	111.17	101.79	104.22	104.16	104.95	104.87	105.01	106.03	102.67	105.3	103.81	107.55	107.13	112.02	106.31	103.55	104.51	106.63	104.17	106.46	110.16	111.26	103.18	102.34	107.43	114.48	108.59	104.75	113.2	104.88	102.03	106.9	108	102.57	105.94	102.34	102.1	106.09	101.01	106	104.37	99.996
104.67	98.499	100.11	100.91	98.636	99.356	110.58	105.39	99.003	99.723	104.95	98.061	100.09	95.068	102.61	97.413	94.342	97.736	102.52	99.142	102.02	105.31	99.954	100.26	93.492	100.99	103.83	107.21	101.27	98.596	99.313	106.35	102.86	99.835	99.054	98.643	100.35	96.804	98.706	107.19	100.87	102.09	104.89	101.87	101.31	98.983	104.58	96.757	105.34	99.516
104.19	105.02	101.38	106.63	110.99	106.22	108.18	98.212	107.96	103.34	102.18	106.99	103.4	106.68	103.74	106.31	106.08	98.148	102.2	105.52	101.38	103.2	105.54	110.39	104.39	107.19	108.46	104.57	102.02	109.05	107.82	105.4	106.66	107.56	102.1	99.34	103.28	97.035	105.15	96.962	103.12	103.49	105.77	105.05	108.15	109.48	101.35	108.97	108.21	102.54
113.59	105.84	112.32	116.07	111.76	113.42	109.83	106.49	110.5	109.32	117.11	111.53	112.68	113.11	113.75	108.82	112.03	106.9	105.57	111.39	113.88	107.98	113.06	109.21	106.67	111.43	112.23	113.47	110.92	115.03	105.07	106.86	113.52	107.73	113.31	106.88	107.14	114.89	106.55	111.61	116.99	113.39	104.84	107.58	108.38	105.64	108.21	110.23	105.19	109.32
108.08	105.31	105.32	103.07	105.54	102.51	102.37	107.21	103.48	98.591	102.34	104.03	103.61	101.29	102.94	99.867	95.549	104.63	107.69	103.27	105.52	102.99	104.38	104.85	104	102.74	100.81	107	108.06	101.18	109.64	109.3	106.22	102.16	102.1	109.3	109.4	103.39	109.04	100.5	103.3	101.61	101.55	104.54	102.32	99.561	100.98	105.62	107.64	109.21
107.63	102.63	101.79	108.8	108.22	106.25	99.942	103.29	105.71	105.61	110.48	105.86	104.58	106.63	105.46	100.36	107.48	103	103.79	101.3	108.46	108.19	113.87	109.54	106.32	104.35	107.23	99.349	106.35	101.48	99.475	103.57	102.15	97.08	101.04	95.78	102.36	102.42	106.31	102.83	105.11	107.33	103.49	105.65	99.668	98.727	104.59	98.611	100.73	106.54
106.31	103.38	101.72	110.48	107.17	105.26	105.04	99.891	111.22	104.19	106.95	109.36	99.572	105.15	106.22	103.24	96.814	112.66	107.5	111.69	105.96	108.66	101.5	99.984	105.63	107.7	104.6	105.96	100.62	105.43	102.58	105.64	111.41	102.78	109.1	107.24	103.08	104.69	106.66	105.3	105.9	105.83	104.59	108.4	104.49	106.37	105.99	103.67	109.79	107.39
105.84	109.21	105.25	111.03	111.25	113.62	113.87	111.65	111.23	111.11	113.23	107.86	118.06	115.24	111.29	105.48	108.83	109.21	112.11	106.12	113.5	119.24	112.18	110.02	111.21	112.55	109.17	114.04	111.89	115.09	108.94	109.4	107.9	106.85	110.16	111.42	114.69	109.71	114.23	110.87	108.69	114.48	110.3	112.74	117.49	112.57	115.17	108.37	108.31	112.74
104.84	111.12	102.07	104.71	104.24	107.35	99.1	104.12	105.33	105.03	102.94	105.19	101.88	105.73	100.37	107.23	107.72	102.77	110.71	105.45	111.74	105.92	105.18	103.15	102.49	96.879	101.53	108.48	98.607	105.78	100.13	103.56	107.11	100.86	103.46	111.75	100.93	109.38	102.61	110	108.94	105.81	109.97	105.84	105.93	105.67	106.34	111.04	103.05	107.07
113.29	118.54	114.68	109.16	112.59	104.77	110.18	108.82	111.08	111.18	112.96	109.69	112.13	109.6	109.45	110.62	109.85	114.43	108.99	113.28	110.44	110.44	111.36	115.57	112.53	114.64	110.57	112.89	112.47	111.64	116.87	116.37	110.37	114.02	116.04	113.76	118.13	115.95	119.71	109.7	109.63	114.59	110.32	113.92	108.78	117.15	110.37	115.41	110.05	114.92
101.72	114.84	116.77	114.34	109.49	110.29	115.89	108.46	114.65	119.45	111.11	109.29	112	117.87	114.01	108.6	113.6	104.89	116.71	114.33	116.16	114.1	110.08	110.35	108.82	113.84	107.83	110.28	107.79	114.3	112.32	116.28	108.34	113.26	113.1	115.46	111.31	105.97	117.83	108.31	110.01	112.37	109.82	102.88	113.04	111.15	114.98	104.49	112.26	111.36
99.379	112.59	105.18	110.03	108.47	103.47	109.99	96.296	106.37	103.95	104.01	96.034	113.28	106.14	107.96	102.26	107.17	109.47	109.52	106.13	104.71	104.88	107.03	107.99	110.46	113.03	107.17	102.6	103.69	104.17	102.19	105.61	105.09	113.39	101.6	113.2	104.75	108.11	102.38	113.47	105.84	104.52	102.98	100.58	103.72	97.888	106	104.14	101.51	105.54
103.79	103.81	111.12	101.38	109.15	102.85	100.96	103.02	108.72	103.69	105.26	92.739	105.15	110.81	106.33	104.05	107.23	101.25	104.63	103.69	106.39	102.69	109.02	101.57	100.43	107.92	112.47	100.97	104.86	108.95	106.3	99.635	106.92	109.17	98.206	110.53	107.22	105.46	104.08	102.4	107.17	108.19	109.15	100.73	101.68	100.26	109.28	100.19	108.38	102.01
102.39	113.88	106.27	112.84	110.5	108.98	102.93	106.46	107.38	106.71	113.7	111.19	111.41	112.04	116.67	111.16	110.89	109.07	103.46	108.54	115.95	107.9	110.8	109.54	115.37	113.19	111.69	119.37	116.36	110.16	104.67	109.46	106.31	106.19	107.03	113.41	112.58	113.58	104.05	114.4	113.45	105.48	109.86	114.32	109.63	109.91	115.17	111.76	113.01	105.58
102.64	102.86	112.75	103.78	102.68	102.53	106.71	98.257	101.09	107.53	103.04	106.72	107.04	106.31	104.62	110.51	104.84	102.07	104.28	106.26	104.7	104.28	97.48	102.56	107.68	106.66	100.28	104.42	106.82	102.61	111.85	106.84	105.72	109.27	103.77	100.85	104.51	110.08	101.04	101.95	105.05	103.68	104.54	102.04	104.45	104.87	107.84	106.54	102.85	102.46
103.02	97.624	98.667	102.63	101.7	97.285	103.46	94.519	105.91	95.702	98.61	100.74	104.15	102.38	106.38	107.07	97.678	90.915	90.754	103.78	94.579	102.57	96.289	97.234	102.98	101.67	109.74	96.462	111.11	99.949	102.74	99.483	100.1	96.174	99.094	97.541	103.01	97.803	97.116	99.764	99.048	99.367	101.77	94.894	103.61	93.115	109.25	102.59	99.417	104.17
108.58	113.46	113.41	113.38	111.6	114.75	111.5	113.95	111.1	110.42	111.54	112.13	107.21	115.74	108.5	109.29	111.8	112.76	115	109.38	109.28	111.62	115.18	116.6	113.99	116.49	112.82	106.76	111.13	111.04	116.27	112.48	105.86	110.77	112.83	111.45	110.08	116.47	119.23	107.2	116.99	107.71	113.09	108.82	111.51	111.49	110.42	115.52	112.71	117.59
103.36	101.94	110.07	103.92	109.05	105.45	105.5	103.52	107.5	112.1	99.54	105.79	107.29	99.727	109.04	108.06	108.35	105.39	97.584	104.05	110.62	110.16	97.542	104.73	106.34	103.07	107.11	110.74	109.57	105.65	109.91	105.84	102.86	104.23	102.25	106.56	104.86	114.93	104.94	108.12	99.566	106.56	102.25	106.48	104.74	112.31	104.01	104.64	105.36	104.48
111.11	111.29	112.94	120.55	109.05	109.17	106.75	111.72	113.14	112.45	114.02	110.41	112.3	118.62	113.29	111.59	110.19	112.06	111.91	109.67	110.4	113.67	112.19	110.48	112.05	112.49	109.19	112.08	111.19	115.49	107.03	120.12	112.13	110.85	112.41	109.36	111.47	109.22	110.95	105.36	115.54	109.5	120.12	113.66	107.71	116.03	115.01	104.91	108.71	114.93
99.681	108.4	97.149	102.46	102.93	101.02	100.51	92.652	96.203	101.68	107.84	98.535	102.42	98.562	100.35	102.99	92.739	96.942	100.36	102.06	100.56	94.046	104.42	99.014	97.942	94.581	99.784	105.1	98.538	98.911	100.53	96.614	102.96	101.4	101.89	104.29	96.51	100.42	95.41	92.803	93.624	100.67	97.823	99.58	101.31	97.945	102.46	92.724	107.78	99.706
106.62	110.85	112.37	123.41	118.34	118.25	115.16	113.75	112.47	108.76	116.01	108.82	116.95	115.64	109.71	108.44	114.77	105.84	109.42	107.9	111.07	109.46	114.91	108.76	108.58	106.17	118.33	111.08	108.71	107.77	109.41	114.51	111.72	110.85	107.71	116.07	113.22	116.28	109.02	113.19	116.34	113.58	118.1	106.46	111.82	117.61	113.33	106.11	108.25	112.05
104.87	99.807	93.447	101.31	95.275	102.47	103.54	98.87	105.74	98.908	98.712	101.76	106.52	95.181	99.393	107.35	105.83	100.98	102.71	100.03	100.35	90.85	97.1	100.65	101.33	105.27	103.81	100.74	101.58	97.725	95.598	101.66	100.57	100.93	97.988	98.509	93.506	98.855	99.895	100.78	106.06	98.109	110.35	100.43	99.157	94.892	101.65	98.338	95.335	96.684
123.62	118.8	119.95	112.16	116.09	118.11	118.18	118.5	118.82	117.24	113.35	122.31	114.19	113.11	108.27	112.91	110.83	118.96	121.22	117.22	117.43	117.84	114.06	112.42	119.01	115.79	118.04	122.23	116.34	121.3	120.9	115.75	118.28	119.97	113.66	113.37	113.82	110.69	115.77	111.99	117.37	111.19	112.7	118.64	115.59	118.75	120.64	122.2	111.99	117.14
102.95	99.965	96.661	95.566	93.039	101.53	102.44	99.425	98.703	100.47	98.351	108.32	102.29	100.41	102.64	100.58	102.7	104.17	94.353	98.585	102.51	95.542	99.789	104.13	99.788	101.68	96.417	104.45	98.861	98.031	98.777	99.54	101.76	100.05	105.94	97.868	100.36	98.054	98.201	103.9	100.1	100.72	102.09	95.535	99.069	97.707	98.277	95.065	100.48	106.01
100.39	107.59	106.76	104.1	101.52	100.12	98.833	99.126	101.05	107.54	107.22	111.85	108.62	108.97	107.21	106.29	99.217	106	101.92	112.45	101.62	106.57	105.51	104.8	101.95	103.57	106	100.62	103.48	103.15	101.94	103.07	105.18	103.6	108.26	107.93	107.06	107.27	109.25	104.8	97.992	112.15	96.496	103.36	105.85	111.18	104.08	112.16	106.74	103.05
108.03	111.25	107.63	107.57	115.16	115.6	111.22	116.32	111.88	107.66	114.79	115.69	112.81	114.71	114.77	109.03	107.36	113.06	112.99	111.35	114.07	109.46	111.74	108.97	110.06	107.77	111.63	116.42	119.5	109.76	110.63	114.54	110.99	110.93	117.57	111.53	113.33	112.12	112.11	111.42	109.23	111.42	111.72	113.57	105.58	106.54	109.5	108.13	107.77	111.66
106.96	114.82	109.75	110.68	112.67	108.85	108.68	107.4	113.68	116.49	105.14	108.21	109.07	114.14	111.86	103.3	111.24	112.6	104.81	107.86	108.42	112.85	110.09	109.47	108.86	110.43	110.17	112.51	106.03	114.62	109.05	109.63	113.21	109.24	113.05	105.13	110.81	115.5	111.67	108.03	103.88	105.47	110.88	114.04	115.83	107.22	107.94	106.69	112.29	104.28
105.73	100.32	96.893	97.111	99.062	107.47	101.52	106.02	98.668	100.3	101.83	101.73	105.28	98.707	94.29	102.54	103.62	96.812	98.471	102.44	100.91	104.95	100.12	97.348	98.686	106.25	101.11	96.232	99.952	102.04	99.612	100.98	101.3	100.81	98.619	102.95	105.11	105.52	106.5	96.827	95.785	100.44	97.746	99.585	102.31	101.72	101.46	97.033	96.226	100.52
114.12	104.18	112.26	105.59	111.44	102.12	114.82	103.49	109.78	108.12	111.82	106.16	102.22	103.24	102.52	105.9	109.26	105.56	104.73	104.95	102.31	106.99	108.32	106.81	99.293	105.8	105.57	105.65	104.25	103.58	105.46	112.63	105.57	105.35	106.26	107.76	107.68	110.42	108.11	111.76	98.642	107.53	107.01	105.16	107.03	101.27	105.04	105.2	106.85	106.05
107.41	102.17	102.68	106.7	105.45	99.664	104.65	103.48	103.64	108.26	107.32	104.89	110.88	104.65	100.39	100.75	104.87	101.7	104.18	105.37	105.01	110.55	107.14	99.578	108.16	104.29	103.48	107.07	101.64	110.04	101.47	112.24	112.27	104.78	103.4	108	101.69	107.88	113.38	105.73	107.45	102.13	106.81	108.5	102.62	101.84	105.76	110.29	104.01	106.92
103.62	108.73	108.51	109.44	100.16	108.49	109.84	100.16	108.49	104.5	109.33	108.08	100.81	106.31	105.07	105.15	106.57	107.24	101.8	104.41	111.47	103.39	99.538	102.28	100.73	104.45	104.46	102.41	107.61	105.46	100.37	112.67	101.36	109.27	103.26	108.56	105.57	107.8	107.09	105.17	104.33	100.99	113.06	102.56	104.73	107.52	102.6	110.76	106.96	105.37
105.11	106.81	110.01	99.339	108.7	108.2	99.787	109.24	102.2	107.84	105.44	96.798	101.94	104.31	103	108.36	105.12	104.38	109.7	107.67	102.35	111.33	105.15	103.27	102.09	108.87	107.41	110.47	111.02	104.19	107.32	105.19	104.01	104.63	108.73	108.11	100.28	100.23	109.5	102.51	105.08	102.48	97.618	102.98	102.15	103.13	108.39	105.58	104.7	105.95
112.77	102.46	104.29	104.7	105.72	104.56	109.24	107.14	104.32	114.3	111.79	107.18	105.66	108.82	108.45	110.04	107.65	106.53	107.21	108.88	106.68	109.8	105.29	108.47	100.3	110.7	104.08	104.96	104.28	106.64	111.03	107.88	106.26	104.16	102.08	109.21	102.55	107.42	103.06	102.11	110.61	111.38	107.08	108.22	105.12	108.73	110.7	108.32	103.44	110.28
107.35	104.53	107.88	107.95	109.57	106.37	104.67	106.43	103.89	107.3	109.12	111.71	106.04	109.45	102.53	104.23	112.04	114.52	103.85	102.88	102.92	106.75	103.62	105.77	105.45	109.84	103.35	106.36	109.3	100.62	99.455	107.77	106.44	103.53	106.17	110.44	102.07	107.81	105.33	101.54	105.4	107.5	102.97	110.94	105.61	102.73	105.41	103.5	108.8	103.09
103.25	104.9	103.84	108.82	105.51	108.59	107.7	100.35	114.23	106.88	108.04	108.24	111.54	103.3	109.61	103.34	109.28	101.96	103.93	108.52	107.99	108.12	114.3	103.6	112.43	111.97	105.45	105.96	99.273	107.84	107.95	110.31	111.04	103.12	109.01	103.7	107.55	101.48	107.09	105.02	108	109.13	106.36	106.17	109.37	110.45	108.89	104.47	102.82	102.85
117.38	116.94	120.12	114.46	115.99	117.77	116.83	113.08	120.77	114.2	115.99	127.07	117.93	116.76	115.34	112.08	115.62	118.73	110.96	121.05	118.32	110.97	111.86	116.07	112.6	119.05	118.73	118.02	115	113.97	111.78	118.33	121.75	112.95	120.79	114.75	114.18	120.11	122.38	118.55	119.43	120.18	112.28	124.44	120.62	115.29	114.24	115.26	119.01	117.46
112.08	112.39	110.37	120.41	116.35	116.99	114.61	112.04	109.18	108.36	110.47	108	111.27	119.46	112.99	110.07	115.49	112.4	108.02	114.12	114.85	113.32	111.71	121.62	119.93	112.08	113.83	111.69	108.62	115.18	108.28	111.49	110.38	109.9	113.96	112.62	116.27	111.99	104.49	116.28	116.19	107.89	111.35	117.81	107.1	108.83	116.49	110.04	112.77	115.69
106.84	103.22	109.91	102.11	106.08	110.45	107.48	104.61	107.07	111.05	106.87	106.91	102.34	109.49	99.23	106.46	109.68	97.651	103.02	103.32	110.24	106.72	107.54	107.97	106.03	105.33	105.32	108.51	99.984	110.07	107.74	105.23	103.96	109.52	107.34	108.73	109.19	104.16	109.32	100.81	110.91	108.82	101.8	105.64	109.01	109.25	113.94	100.97	111.65	96.436
92.289	107.5	102.69	101.86	102.53	106.61	103.13	99.862	96.535	98.241	101.2	97.106	94.092	101.76	104.36	101.05	96.284	101.01	103.65	101.03	98.944	98.11	98.022	99.932	99.371	98.073	102.34	100.07	102.48	95.617	98.852	98.413	109.39	103.69	98.939	93.127	98.232	101.01	98.489	97.981	94.928	104.43	102.72	97.522	96.867	103.74	101.51	101.88	102.7	105.36
105.48	103.49	102.03	112.06	102.09	110.35	107.41	108.66	102.99	111.93	107.83	111.14	106.12	106.53	103.37	107.7	103.32	103.57	102.84	107.07	103.81	101.8	103.55	107.38	105.68	104.11	98.398	102.19	102.6	104.75	105.55	110.21	108.79	98.217	108.99	107.24	104.5	103.26	106.77	102.61	108.31	102.43	104.66	108.97	108.28	105.98	108.44	105.78	99.237	107.89
108.59	105.45	111.49	107.38	108.9	109.12	103.7	106.33	102.48	111.25	105.57	108.86	101.79	108.62	105.33	106.5	106.69	107.26	106.91	103.97	104.65	103.66	102.49	103.9	108.98	103	99.108	108.48	105.8	105.47	105.37	99.758	103.84	106.23	110.2	101.4	105.48	104.69	108.19	103.07	102.23	104.93	109.39	100.98	109.67	107.62	111.99	99.639	99.103	110.13
113.31	114.23	115.63	104.68	112.95	112.79	107.96	109.14	117.83	111	109.72	106.94	105.87	115.27	115.84	111.48	107.18	108.96	114.83	111.28	110.93	113.7	106.8	106.88	114.37	109.83	110.47	111.21	110.99	108.6	118.97	116.07	106.67	109.78	108.02	110.25	114.95	114.48	112.71	111.05	117.47	113.43	111.45	111.73	111.77	114.41	116.2	114.26	111.43	109.34
108.34	102.28	107.87	107.91	105.76	99.197	108.37	103.69	111.62	99.655	105.79	106.35	104.46	104.5	97.406	102	105.98	99.792	109.41	98.322	104.97	106.09	108.25	104.59	106.3	110.67	109.17	102.72	101.05	107.09	106.48	109.81	107.08	107.97	107.12	108.25	107.44	115.09	104.75	107.48	101.26	112.61	114.49	109.45	106.54	107.65	111.51	105.38	105.85	101.23
110.23	109.83	111.89	118.68	113.36	108.93	116.55	109.85	107.34	110.6	117.26	114.29	118.32	109.94	111.25	118.04	115.22	109.65	112.51	111.01	116.17	108.79	106.99	114.56	112.82	112.21	112.94	108.76	113.31	107.71	105.27	103.26	114.33	113.36	112.27	109.35	112.59	110.84	114.3	116.33	107.02	112.8	114.3	107.99	116.01	111.22	115.52	108.17	112.18	108.26
114.7	113.79	114.12	109.57	110.77	109.53	107.38	111.13	109.15	109.98	114.1	116.2	109.07	115.38	116.16	114.41	104.34	108.19	110.93	105.8	112.65	114.85	108.94	111.89	108.91	112.28	109.86	103.18	107.5	105.98	111.65	107.8	108.77	101.13	113.27	117.15	110	112.15	112.36	115.66	112.05	115.52	112.16	106.98	110.49	106.42	114.68	113.05	114.92	109.39
109.58	107.38	106.18	105.9	111.24	108.34	109.02	103.08	103.46	104.46	111.55	105.35	103.79	102.35	106.57	105.3	105.06	105.13	108.67	106.66	108.17	103.32	100.79	105.61	113.64	104.55	107.29	110.34	106.27	110.6	102.75	109.86	105.09	108.76	104.88	107.29	106.74	115.25	106.08	109.57	101.86	114.01	107.79	105.92	103.8	104.21	108.06	108.08	103.44	99.7
100.99	100.78	111.16	107.44	106.69	107.27	112.88	110.43	109.54	109.12	105.88	114.63	109.65	114.63	105.69	103.85	107.45	108.85	104.26	102.59	102.19	104.32	108.26	105.13	96.809	105	104.24	108.28	109.48	108.41	108.63	104.73	103.37	109.9	99.08	102.17	106.18	100.59	108.39	107.32	106.37	103.97	99.888	106.26	105.34	107.38	111.98	101.29	104.36	110.93
106.72	110.56	108.23	105.93	101.12	102.35	103.86	104.81	113.68	104.18	107.44	99.743	110.31	106.87	113.18	110.81	99.312	104.09	101.04	106.25	104.4	110.57	113.01	102.5	102.8	108.35	106.52	103.95	106.15	103.34	101.1	106.32	101.84	109.3	106.29	102.06	102.16	105.77	99.276	98.939	101.53	106.5	98.184	108.35	105.74	103.57	103.51	107.62	105.9	105.7
105.06	106	109.84	108.13	107.27	114.34	119.38	106.98	113.48	109.01	109.4	109.63	114.94	105.85	115.11	114.52	113.4	111.31	111.46	112.66	107.01	110.87	109.63	107.01	116.11	107.49	114.27	106.73	117.72	108.56	118.56	109.35	108.67	114.35	112.45	109	109.38	107.12	114.14	110.57	108.94	106.22	114.4	103.76	104.27	108.98	110.69	115.7	120.79	108.04
100.81	104.21	106.73	101.51	100.34	105.56	108.72	106.06	108.63	105.14	103.4	110.45	105.13	113.9	98.967	108.72	100.4	108.93	101.05	102.66	93.05	105.63	103.26	96.233	101.69	103.77	101.15	105.86	106.41	100.44	104.61	103.93	103.02	106.1	107.35	106.58	103.1	100.57	104.96	103.51	107.49	98.487	103.62	106.18	109.33	100.64	98.52	101.53	99.623	108.62
97.992	99.919	97.725	101.89	99.749	107	97.436	100.63	97.361	95.3	103.87	99.977	102.93	99.003	98.729	100.76	100.59	105.06	98.398	99.04	100.83	98.002	112.42	92.72	101.89	101.81	99.937	103.63	104.01	99.598	97.235	102.17	100.65	102.19	109.98	102.47	93.805	98.206	99.142	100.14	101.13	94.934	99.15	99.701	103.49	108.37	98.592	92.386	98.831	104.56
100.19	104.77	101.87	106.05	100.01	100.03	101.44	96.627	101.28	99.38	98.266	107.03	98.958	92.782	102.99	97.102	105.44	94.854	97.935	96.047	97.709	100.88	99.561	100.18	98.382	87.492	104.27	105.28	96.755	99.03	99.361	96.743	93.508	102.03	105.39	97.862	92.513	99.117	101.45	100.33	100.48	104.6	97.567	104.53	96.654	111.09	97.226	90.317	97.597	101.13
108.77	107.17	102.42	114.1	103.32	99.162	98.795	104.03	100.99	104.9	104.74	102.48	106.94	107.38	111.68	105.49	99.438	105.6	110.98	105.96	103.21	106.17	108.08	109.94	103.4	102.45	101.87	106.18	105.43	100.65	112.16	107.2	100.17	106.05	108.76	109.73	103.04	109.1	114.95	102.53	108.26	101.3	102.71	108.77	101.37	105.38	103.58	114.03	105.06	106.33
107.73	114.38	114.62	105.89	106.35	109.97	110.29	107.5	116.29	105.05	111.9	114.02	111.38	115.41	111.02	107.43	110.62	109.36	105.11	120.17	113.2	114.84	109.93	110.78	112.38	103.29	111.03	113.12	105.68	113.46	113.29	109.82	109.5	108.07	113.79	109.17	117.61	111.92	115.43	106.98	111.66	115.56	113.26	112.39	112.08	116.51	112.29	114.09	108.2	113.62
114.46	113.42	109.12	113.6	110.67	115.94	110.04	108.99	102.34	111.47	105.71	116.66	112.45	116.79	113.49	110	109.47	109.63	113.69	110.02	105.62	118.9	111.97	112.38	112.55	112.93	112.73	111.75	109.56	110.88	108.79	112.46	112.9	113.93	111.5	111.7	105.78	112.11	112.5	114.85	109.56	115.32	108.73	113.32	112.44	112.68	110.4	113.07	115.85	110.03
102.91	111.67	114.33	107.97	111.45	110.31	113.83	108.41	108.8	113.64	104.8	110.23	111.89	122.21	115.04	110.11	107.81	105.38	104.17	108.36	113.51	106.44	105.98	112.96	103.48	109.12	112.76	110.81	117.49	109.47	109.97	107.88	113.09	110.11	118.1	105.33	107.88	114.19	110.52	111.67	111.39	107.09	114.31	109.31	101.18	111.24	116.44	115.43	104.27	106.38
122.69	110.49	124.9	123.35	120.63	115.8	117.74	120.54	112.84	126.71	117.4	118.67	122.9	121.76	118.39	120.77	120.41	114.67	120.91	116.74	119.78	121.63	115.37	121.17	120.2	117.04	112.84	119.39	114.08	123.76	119.71	121.04	120.48	114.07	118.3	121.99	113.97	121.98	121.27	113.13	118.72	113.52	118.01	118.66	119.87	116.82	119.3	122.55	115.07	116.93
109.29	104	102.78	109.53	102.84	104.46	106.5	101.95	111.11	109.3	108.92	111.45	107.06	106.95	103.05	105.73	101.28	99.717	104.85	107.31	101.6	104.81	104.52	102.89	104.62	102.03	110.21	106.47	101.66	106.72	96.755	110.07	108.18	110.51	110.37	109.31	106.17	103.89	109.73	104.68	107.47	106.34	108.53	107.57	106.49	109.25	106.46	109.65	107.79	105.81
108.05	103	100.13	113.55	105.15	110.66	103.65	111.21	100.62	103.27	107.28	109.89	109.91	107.05	101.75	107.55	107.57	104.52	106.36	109.91	110.07	109.48	112.88	110.35	104.74	108.33	100.4	103.72	101.44	105.53	105.24	102.5	107.29	110.95	105.06	106.92	107.52	102.97	107.54	105.43	103.31	108.38	98.493	115.46	99.338	109.29	107.1	110.33	103.44	109.73
107.88	106.42	105.98	105.85	105.3	107.75	112.11	115.99	103.1	106.06	104.85	110.48	110.63	105.56	113.8	102.74	108.38	106.96	113.86	107.47	109.61	106.66	107.48	109.15	106.06	110.01	104.36	109.3	109.28	115.63	112.58	116.34	109.49	116.65	108.16	107.52	108.94	107.24	107.41	105.87	110.29	112.96	109.91	109.3	109.97	112.18	104.06	106.44	106.42	108.29
109.86	105.6	106.61	104.33	104.45	104.4	106.71	104.04	101.47	106.39	111.64	108.02	105.01	112.54	107.18	107.91	103.43	105	102.92	106.04	101.89	102.68	111.04	109.29	113.22	105.3	112.05	105.89	103.54	114.26	108.35	109.82	104.26	106.09	109.68	110.12	100.03	109.26	110.86	106.69	107.42	105.07	109.83	109.43	108.19	99.556	109.23	103.41	108.24	110.01
106.15	109.9	101.56	102.45	108.38	107.38	101.62	107.99	109.63	107.94	113.38	101.71	100.55	110.97	108.61	112.9	103.82	109.97	106.34	104.3	101.31	109.48	104.65	106.4	115.52	106.47	106.05	109.41	108.12	110.26	103.05	107.78	107.17	109.26	102.02	110.52	108.63	111.51	109.17	109.97	107.36	104.31	102.19	108.14	107.47	106.26	106.74	102.63	103.06	99.816
106.66	104.77	108.84	110.61	106.53	109.43	104.81	106.34	103.29	100.57	103.06	106.6	107.19	113.15	100.57	104.71	109.54	99.002	107.26	106.25	103.02	99.486	104.69	107.99	104.08	110.32	102.02	102.01	103.36	112.48	100.73	98.412	104.32	107.48	100.07	113.97	99.431	101.41	103.34	109.97	107.58	109.19	107.58	107.34	98.351	100.81	102.42	103.84	102.79	105.71
115.43	108.23	103.54	105.69	97.381	99.103	109.48	107.83	104.96	106.73	108.46	106.53	106.39	102.08	106.09	107.99	113.48	103.11	103.67	106.76	112.07	107.85	108.16	102.31	108.21	105.41	104.37	108.15	105.16	105.38	102.12	105.83	107.27	102.03	108.42	106.61	106.58	106	106.39	104.62	109.78	102.62	105.01	110.8	102.98	99.923	98.647	108.54	104.71	113.89
111.71	107.27	109.77	113.57	113.77	116.17	113.2	107.65	119	112.02	106.82	114.33	107.24	113.99	115.35	109.31	113.2	110.59	113.73	106.16	112.7	113.4	114.64	113.74	112.01	110.08	117.41	111.89	109.77	114.12	112.82	108.87	117.6	112.54	110.37	108.95	114.31	115.1	111.32	115.45	116.81	111.12	111.81	111.74	110.39	107.41	111.54	118.18	115.53	108.11
109.43	114.68	115.05	111.55	105.42	108.99	122.01	109.83	118.06	105.3	111.46	109.25	114.01	110.97	107.28	121.18	113.33	112.9	111.42	114.05	113.35	110.42	106.35	111.03	111.8	109.53	116.82	111.47	110.53	113.98	114.63	112.78	112.56	113.65	108.79	113.17	119.73	116.71	111.61	108.99	112.1	114.25	107.73	119.28	111.74	116.82	113.08	106.88	115.79	108.86
104.65	105.43	104.21	110.43	101.63	103.6	114.25	105.75	104.83	105.26	109.47	107.96	105.76	111.47	106.28	110.1	108.82	104.68	104.78	104.73	109.56	106.88	110.06	106.41	106.38	103.88	103.65	103.91	105.57	115.24	101.74	107.03	102.95	100.4	102.14	101.38	108.56	106.65	108.19	100.81	111.51	110.61	105.68	103.68	108.59	104.08	100.96	100.78	101.74	104.87
111.37	109.91	110.34	115.19	112.4	110.72	117.68	112.25	111.9	106.6	110.43	109.82	110.11	113.07	108.27	114.74	103.98	113.88	111.26	113.17	110.34	101.96	110.49	106.28	110.69	110.58	109.53	113.53	111.14	112.93	110.88	114.23	110.33	115.15	108.34	109.42	111.83	115.7	113.39	110.99	116.78	112.19	107.78	113.35	108.82	113	104.4	109	107.78	113.25
100.31	109.13	110.92	107	109.02	103.84	105.02	102.1	103.64	107.45	103.91	100.99	102.8	107.9	99.816	103.97	106.61	111.56	102.16	106.22	107.16	108.7	102.66	103.74	111.13	107.11	108.54	103.98	100.88	102.29	104.35	103.93	106.36	99.314	104.65	108.42	110.66	104.41	103.98	108.18	110.14	109.53	106.69	108.87	109.94	106.4	103.08	103.57	104.56	104.98
106.77	107.33	110.73	105.42	108.67	105.63	107.74	104.61	106.68	107.75	105.48	107.54	109.72	108.54	105.24	104.45	103.4	105.02	109.95	102.14	110.32	108.15	106.54	106.37	107.08	104.53	100.11	104.71	109.75	109.12	108.11	106.6	104.28	99.689	101.01	105.36	109.31	111.48	102.92	104.24	109.68	108.46	111.17	108.24	102	108.59	100.19	106.75	97.359	108.32
103.74	107.01	106.11	110.16	110.43	106.47	105.81	112.26	104.79	109.59	105.98	104.95	105.27	115.46	106.37	114.91	107.23	105	112.84	102.58	103.46	105.14	104.31	107.64	97.429	106.78	110.39	98.142	106.39	107.53	103.02	99.631	102.06	105.27	105.51	104.18	102.69	105.78	103.94	110.01	109.04	106.45	107.96	108.05	108.52	105.23	104.78	111.8	112.02	107.51
104.81	106.71	104.73	105.15	106.65	106.49	106.34	101.04	107.73	105.39	102.31	110.71	112.91	105.09	104.97	106.89	114.07	102.95	103.28	112.61	111.02	99.956	100.58	104.96	112.35	111.96	109.83	100.27	106.69	111.15	105.37	108.77	104.43	112.78	105.77	102.34	112.74	108.04	103.77	104.97	105.69	110.53	104.59	103.19	102.21	104.49	104.02	105.79	107.53	101.15
109.11	116.81	109.77	110.15	105.5	111.25	108.95	110.34	112.93	113.54	107.49	117.06	106.83	115.52	114.3	114.22	113.38	118.54	115.47	114.07	110.74	112.89	110.81	115.41	116.87	111.85	114.55	109.34	112.46	109.17	116.74	110.94	114.23	115.98	111.09	116.93	106.42	112.91	109.87	115.59	109.49	106.26	108.76	117.55	113.58	111.94	112.26	113.12	109.73	114.46
106.72	111.12	111.74	111.58	109.79	113.35	108.79	109.03	115.27	110.51	116.93	117.77	115.75	113.2	112.67	112.3	107.29	112.92	112.77	108.46	118.88	108.49	112.28	109.7	105.48	117.86	116.3	113.97	112.41	108.54	108.73	116.38	110.33	120.55	110.6	111.29	117.97	110.81	111.51	115.32	110.06	114.43	110.86	107.64	116.01	110.92	109.95	110.51	117.02	109.82
98.096	102.28	104.07	98.552	102.57	100.61	93.919	98.513	97.594	105.52	107.47	92.75	98.933	99.555	101.26	100.02	100.73	103.45	96.722	102.11	95.113	101.87	102.69	94.79	105.61	98.975	101.6	93.192	105.94	101.36	102.87	99.485	98.237	97.197	100.75	100.8	95.267	99.54	101.11	98.093	101.62	96.889	99.97	98.046	100.1	97.904	96.121	99.55	97.359	93.916
112.02	116.03	110.05	108.86	114.52	113.52	118.24	111.2	112.74	114.09	109.3	110.68	107.32	115.04	113.78	110.13	112.94	108.64	112.85	111.5	111.87	113.04	107.28	112.48	110.42	104.34	107.03	111.01	113.49	107.26	112	109.8	110.65	107.45	110.68	112.53	113.42	113.62	114.69	115.12	111.79	115.56	111.01	110.35	105.24	106.53	113.03	111.8	110.28	107.32
116.57	119.14	111.31	117.4	114.44	119.22	111.11	116.74	111.26	112.62	111.18	111.03	111.94	116.53	108.67	113.5	121.12	109.02	114.82	112.36	117.96	113.87	116.75	113.43	111.08	110.73	120.57	110.99	111.9	109.76	114.7	114.67	112.93	113.23	117.39	112.29	110.17	108.24	117.42	113.29	109.15	117.52	116.03	116.02	112.99	112.42	112.71	111.9	113.98	114.22
115.58	110.84	116.23	113.58	111.27	106.68	110.33	111.92	109.63	116.28	112.2	113.91	110.31	108.62	110.81	119.12	106.16	100.92	110.81	118.1	112.39	115.46	115.08	115.08	108.86	106.14	113.62	113.44	102.29	110.05	116.45	107.2	113.85	109.18	109.93	106.49	113.53	109.4	109.3	114.81	117.11	105.43	114.62	113.8	111.25	109.9	113.81	112.86	117.06	110.41
112.97	121.71	109.53	113.49	118.9	116.82	117.32	110.78	117.51	116.24	116.15	117.41	114.33	115.15	121.65	122.91	117.27	120.43	117.39	117.73	116.23	122.79	116.96	118.33	112.99	120.17	119.68	116.07	115.68	113.12	119.8	113.6	123.4	113.37	118.72	110.65	119.28	113.58	119.08	115.6	117.78	113.59	115.92	119.71	110.28	116.34	118.97	118.84	120.13	123.65
106.71	97.6	95.375	95.72	99.224	105.7	102.92	93.013	101.36	95.272	104.15	101.69	101.99	103.18	92.961	96.988	97.528	97.834	100.11	100.7	93.511	102.7	100.15	104.21	95.396	100.85	105.19	99.966	100.35	104.08	102	100.24	95.563	99.8	105.01	99.167	97.176	101.01	96.171	103.95	100.76	97.602	95.91	100.32	94.354	100.64	101.06	98.167	98.757	96.832
114.18	107.7	112.68	107.05	112.32	110.26	109.27	116.3	109.34	111.27	108.2	109.78	115.32	112.28	105.87	103.48	106.43	110.01	112.73	105.15	112.11	104.72	108.68	111.53	110.4	110.83	113.24	109.19	105.62	111.42	110.64	107.96	114.26	100.38	108.88	118.57	102.24	106.02	107.95	107.71	106.82	109.87	106.39	111.84	119.72	111.12	111.8	109.28	120.15	116.17
111.51	106.24	104.98	105.56	108.36	99.287	107.86	113.52	102.95	105.87	104.83	104.29	109.46	108.55	103.53	110.28	102.69	101.79	108.06	103.37	112.48	109.46	112.52	100.47	109.03	107.76	104.07	103.03	107.78	102.64	105.89	107.92	110.91	105.85	101.83	105.94	101.55	103.42	106.06	105.93	107.97	103.41	110.08	99.987	112.75	105.92	103.98	105.27	104.64	102.01
107.17	100.5	101.64	109.57	105.73	106.76	107.73	111.39	107.64	108.92	99.934	103.97	107.23	105.61	112.58	103.95	106.41	99.901	107.01	106.44	109.48	103.21	113.09	106.45	103	104.47	110.88	101.01	103.98	106.9	103.14	103.32	110.31	108.73	107.43	110.05	117.22	107.8	102.51	101.87	106.74	113.19	104.93	107.54	104.81	102.53	107.98	102.25	108.66	110.59
110.97	106.14	113.92	114.33	108.38	110.89	108.33	112.59	109.77	110.43	108.79	110.1	118.75	110.24	113.61	108.68	113.31	110.68	111.19	110.12	107.59	109.27	105.99	117.8	106.48	111.63	107.69	104.42	111.01	115.38	117.71	111.81	112.7	110.19	110.78	119.34	108.03	114.35	103.37	109.28	112.31	116.04	114.11	112.44	110.8	104.7	116	108.53	113.24	111.91
105.3	100.43	108.18	108.75	94.659	104.37	105.33	104.44	103.56	103.38	104.19	102.8	108.71	108.44	105.26	106.58	102.06	108.36	102.18	103.85	101.14	104.44	103.28	110.99	104.6	103.43	112.22	104.95	105.99	103.2	104.36	107.89	102.37	101.57	108.4	101.17	102.23	105.5	105.19	110.63	102.31	104.3	106.26	109.55	100.91	100.79	99.101	103.43	104.63	98.427
103.75	105.69	110.91	105.65	107.32	108.63	110.25	107.06	95.195	113.13	107.63	98.808	104.24	106.58	106.49	107.8	103.75	108.26	111.99	107.41	107.18	107.91	107.26	105.27	101.26	112.52	108.19	106.38	102.8	108.83	104.4	106.78	106.87	100.81	100.78	107.78	106.55	105.21	108.59	108.58	103.35	103.75	101.21	108.5	106.92	99.43	107.49	100.89	105.82	110.71
110.83	115.22	108.57	119.5	115.2	120.19	115.41	116.64	121.53	117.69	119.76	119.24	117.81	114.44	116.5	119.05	118.22	115.77	112.94	121.43	127.26	119.21	118.19	116.67	115.92	117	111.61	116.91	116.77	115.76	111.61	117.1	120.37	120.5	115.74	118.92	118.96	113.25	110.47	115.58	112.28	118.19	112.4	118.44	115.54	116.91	114.25	115.23	116.79	117.59
114.46	107.39	111.45	115.2	114.87	117.26	107.38	116.17	108.33	111.5	115.96	110.05	106.31	112.27	116.09	115.41	114.7	116.94	111.42	113.66	112.57	116.07	107.03	115.3	112.51	111.61	115.66	114.87	113.68	112.38	117.91	115.63	112.86	107.91	111.6	107.52	111.87	115.56	113.22	117.44	108.36	111.73	109.27	108.67	112	111.07	113.96	116.24	115.38	114.76
108.54	105.59	99.233	106.12	104.09	105.43	104.06	104.15	108.01	112.08	106.72	101.55	104.65	105.43	105	105.26	108.34	98.827	108.62	102.59	106.95	99.861	106.69	97.494	104.1	112.59	103.33	104.36	106.61	108.65	106	113.51	100.65	103.3	107.4	106.31	106.07	98.904	104.4	107.49	108.65	106.13	103.74	107.61	102.74	99.374	106.34	101.87	107.78	102.86
103.3	106.74	102.69	105.77	100.13	93.055	101.04	95.979	101.53	103.81	97.253	99.5	98.454	99.586	98.01	98.599	102.79	100.03	97.545	99.355	101.43	96.225	99.053	92.467	104.39	94.653	106.81	99.784	97.019	93.136	99.642	103.02	98.992	100.57	98.293	101.94	98.647	104.47	101.29	94.652	101.35	98.856	97.77	98.881	102.84	103.67	100.96	99.356	98.183	95.346
103.46	109.02	106.5	110.75	104.41	112.03	106.56	111.46	107.54	108.8	104.54	108.41	107.78	114.27	101.9	108.29	99.234	103.72	105.81	102.97	102.54	106.72	106.7	106.45	101.46	106.55	109.52	106.97	108.07	104.08	111.61	108.14	104.75	102.73	100.16	99.315	102.33	104.33	111.52	103.94	109.54	107.29	106.39	110.13	107.7	104.26	104	104.51	97.327	107.94
110.45	113.43	108.12	111.69	113.61	120.23	110.44	110.04	121.29	110.16	110.37	108.12	108.51	103.53	116.1	105.91	115.31	114.17	109.01	109.54	109.12	106.68	113.16	110.59	113.05	113.06	111.09	107.86	113.04	108.05	110.7	115.43	113.96	113.98	110.09	109.08	109.87	111.65	113.15	114.91	114.68	118.67	108.48	108.99	111.03	110.88	116.39	112.25	109.95	110.8
113.93	121.15	111.28	112.22	106.16	113.53	110.1	107.04	109.15	109.37	120.6	108.31	104.07	117.1	106.94	112.87	110.46	119.95	115.64	113.3	111.29	111.13	120.31	105.22	113.85	111.85	111.03	109.78	112.13	113.19	109.23	115.15	110.44	113.29	119.21	116.93	109.68	114.96	111.6	110.84	118.98	114.42	109.21	110	111.69	110.49	113.11	110.04	113.67	114.78
104.78	105.28	100.67	103.51	101.65	104.53	107.18	108.48	104.71	104.37	106.98	107.19	105.71	106.51	107.05	108.17	104.41	107.6	105.15	110.53	107.88	106.41	102.74	111.74	106.55	101.84	109.31	101.73	96.587	108.95	106.09	105.24	105.36	107.18	104.28	104.89	105.37	105.65	104.32	100.24	103.15	107.9	107.71	99.347	102.6	102.11	106.97	101.89	105.04	106.5
108.64	108.35	104.1	109.83	102.24	103.96	101.48	110.77	103.9	105.96	109.05	104.19	107.46	105.46	101.77	107.55	104.22	105.14	110.31	102.61	105.93	105.55	105.94	98.905	108.63	113.51	102.24	111.82	106.4	103.25	99.86	109.82	105.48	107.82	104.96	103.74	103.86	103.79	107.84	107.95	102.55	103.97	107.58	111.35	102.79	105.14	108.98	99.558	104.75	105.16
105.17	109.04	108.68	111.14	113.74	109.59	103.34	110.4	108.47	103.78	109.13	107.64	108.02	110.25	110.97	112.52	112.17	111.95	113.11	111.11	107.85	113.31	112.54	112.02	108.9	105.4	111.2	111.09	109.94	105.69	111.01	112.83	109.96	107.22	102.16	105.22	111.28	105.57	109.44	108.84	111.36	108.9	110.75	113.77	107.03	110.14	107.95	111.63	108.58	112.77
115.67	109.41	110.02	108.89	105.51	110.46	111.9	111.39	116.45	107.18	107.54	107.26	111.3	108.88	117.55	110.61	112.35	111.38	114.08	115.65	109.14	120.44	113.38	114.48	111	109.27	105.35	109.29	121.37	110.61	115.8	116.02	110.09	115.7	107	120.01	115.83	105.29	112.32	113.41	116.8	110.07	113.15	112.75	107.85	110.58	113.81	115.68	117.72	109.73
110.8	101.2	109.25	106.65	108.25	108.01	102.81	107.94	107.46	106	112.88	108.26	109.88	111.57	109.03	106.41	116.31	110.71	111.52	111.96	111.56	113.22	111.47	107.9	112.49	115.77	107.01	114.86	106.02	113.51	104.19	112.46	113.97	117.35	112.55	114.71	112.8	108.32	116.73	112.08	105.5	110.16	118.21	106.42	111.43	111.69	116.62	109.66	109.98	109.45
102.57	105.23	98.259	107.87	105.16	109.89	112.46	106.54	110.76	105.25	99.975	106.84	114.91	112.42	107.83	111.59	106.91	106.19	105.46	104.91	102.96	106.94	105.94	101.5	106.82	106.71	102.01	101.29	107.36	106.2	107.52	102.62	101.87	100.98	107.29	107.93	102.64	101.26	103.03	105.39	104.46	102.88	104.7	103.12	104.44	99.135	108.42	102.55	107.93	106.68
113.27	107.12	107.88	105.12	110.38	112.72	106.4	105.99	107.51	103.96	105.98	105.77	101.25	112.94	106.14	100.31	107.13	102.39	105.99	109.1	113.41	102.89	104.44	105.15	101.58	105.43	98.857	104.11	103.43	107.57	105.45	104.17	106.18	107.7	106.17	107.64	111.04	110.8	108.37	99.951	111.97	107.76	109.76	103.8	108.46	105.14	102.65	102.04	112.75	101.18
107.85	105.49	106.6	107.24	114.15	106.31	101.35	102.31	106.93	109.53	104.69	108.53	114.37	101.72	107.83	101.53	99.119	113.99	103.96	112.28	104.7	110.47	100.95	109.51	104.41	100.79	102.45	103.45	107.41	104.54	111.23	106.84	104.41	111.54	108.33	101.25	107.68	103.35	108	110.93	104.03	111.99	104.55	109.72	108.16	105.97	101.24	101.89	108.04	105.18
101.99	101.25	107.53	104.54	106.53	104.87	101.35	102.98	103.77	113.45	102.26	110.63	99.056	102.71	103.32	104.81	105.66	101.46	104.34	109.11	107.14	107.33	103.49	105.35	101.19	113.88	111.3	99.065	104.68	98.014	101.69	107.73	103.41	111.48	104.25	107.73	108.92	106.13	104.96	110.92	106.33	106.44	107.92	109.64	108.46	105.03	105.53	101.88	99.396	106.91
105.05	97.757	99.896	94.502	99.836	97.598	94.874	106.98	100.66	105.27	104.94	103.35	100.42	104.34	105.13	99.469	107.07	100.39	100.03	98.488	104.25	105.92	102.73	103.28	94.182	94.695	99.828	103.75	98.796	99.286	98.675	101.21	105.05	100.94	100.98	103.11	102.71	97.671	96.552	101.92	103.04	100.75	108.48	98.784	98.596	104.79	104.17	104.66	103.82	101.16
98.537	105.32	101.86	108.72	107.46	104.18	105.24	101.54	103.86	101.07	101.72	102.56	103.76	104.71	111.43	111.01	107.55	101.63	111.47	102.02	100.17	104.02	108.25	101.49	112.93	101.29	106.05	97.329	112.64	102.43	108.42	106.16	103.21	97.016	104.38	103.85	102.93	110.22	110.13	106.88	107.98	99.816	107.29	107.81	102.86	100.17	112.76	107.54	105.72	111.43
112.69	110.04	112.42	117.26	114.29	115.82	107.73	107.41	106.43	111.62	104.09	111.25	110.05	112.84	108.38	115.08	115.9	113.76	111.67	111.83	104.82	118.19	111.4	114.79	109.3	107.51	110.4	113.86	111.59	105.83	106.85	111.08	110.72	116.04	115.67	112.63	111.11	112.72	113.79	109.29	107.92	111.72	113.95	110.48	112.53	111.98	112.78	108.95	113.71	112.74
106.17	103.47	104.47	106.53	105.97	103.21	103.09	105.04	107.8	103.93	106.36	104.87	109.63	101.92	107.95	99.705	110.75	109.39	104.23	109.28	103.61	104.43	103.95	108.53	108.65	108.54	103.49	106.7	108.24	106.16	104.73	105.96	102.62	103.18	98.06	102.36	101.21	104.75	99.379	101.44	103.02	95.715	108.15	109.56	104.21	104.47	106.4	107.84	100.41	101.62
109.17	114.43	113.03	109.17	112.09	109.26	114.12	111.09	104.25	113.7	117.8	117.56	110.15	112.31	111.69	111.55	112.15	113.7	120.13	113.13	113.02	120.82	119.63	117.49	106.83	112.91	109.69	108.35	113.78	111.71	113.14	111.88	113.88	110.95	111.18	107.77	109.41	108.24	114.78	104.71	111.86	113.53	117.73	107.26	103.45	115.97	116.22	114.47	116.31	114.65
117.6	110.91	116.01	112.91	112.22	115.8	107.94	107.59	115.57	107.94	114.91	116.36	111.7	112.4	106.16	116.35	114.26	114.93	117.23	111.92	119.34	110.88	113.14	110.48	121.61	115.07	113.5	107.59	113.42	114.46	116.29	110.11	111.86	112.52	111.55	118.33	109.69	116.82	113.47	111.31	112.54	112.19	117.02	112.42	115.16	110.82	114.53	111.88	108.16	111.59
112.76	110.92	111.85	110.05	112.65	111.3	105.91	112.43	114.36	111.48	108.95	107.7	109.78	110.74	116.58	111.91	108.47	112.97	114.11	109.01	115.66	105.53	105.09	112.45	117.37	104.51	110.46	109.57	108.05	111.32	103.24	111.57	115.99	113.78	105.52	109.92	111.69	110.86	118.34	108.28	118.56	107.81	109.69	114.62	118.37	122.4	111.34	119.01	109.36	115.29
114.6	108.11	105.38	113.33	115.76	111.48	117.34	106.15	116.29	112.07	110.48	111.41	107.87	108.88	107.33	109.36	109.88	112.96	108.97	115.53	107.12	109.48	116.82	105.75	104.41	113.25	107.44	109.73	108.22	115.29	118.45	114.59	111.81	110.84	108.3	110.19	105.99	116.73	104.92	113.43	112.17	112.41	116.4	116.15	116.64	107.78	113.15	118.27	112.08	115.61
106.98	106.68	106.12	109.29	106.75	101.3	99.798	106.86	103.74	108.65	108.47	109.05	108.53	103.44	106.74	103.59	112.44	103.72	101.11	109.54	108.24	110.52	106.58	103.56	96.321	102.54	109.1	107.54	108.86	104.31	105.9	96	104.7	109.02	108.51	103.27	107.56	101	107.89	105.7	106.82	107.72	105.55	101.34	108.2	103.06	103.22	104.34	106.99	107.96
106.42	104.74	108.17	106.92	105.69	111.66	105	106.47	109.8	103.29	103.87	104.04	112.34	109.91	108.22	104.49	104.17	101.23	108.7	103.83	107.69	102.14	104.85	108.75	106	101.07	103.07	109.14	105.77	108.53	97.448	104.12	106.65	107.86	108.08	106.93	104.96	100.37	108.86	103.34	102.05	101.96	108.4	110.94	106.91	109.21	105.87	107.51	109.73	104.88
105.3	109.27	106	108.26	106.01	109.64	102.32	107.52	107.37	106.13	112.59	104.08	114.73	104.86	100.62	100.12	109.23	100.99	106.98	102.73	109.62	112.57	100.8	98.657	106.58	101.99	104.73	108.11	107.81	106.26	109.53	103.64	103.95	108.29	100	105.99	111.49	106.94	105.78	106.77	112.6	105.36	107.92	104.37	107.36	110.11	105.01	109.57	102.99	102.36
97.709	100.11	102.74	94.965	99.147	103.65	96.885	99.673	98.549	97.658	104.44	98.864	101.8	97.275	101.38	94.765	100.26	101.86	97.517	98.121	100.39	98.51	97.136	98.637	102.91	97.934	96.184	104.34	101.81	101.63	101.97	99.43	98.043	97.149	104.59	88.017	99.723	100.66	101.06	97.366	96.843	96.333	100.94	100.45	102.73	97.836	103.08	100.28	97.202	96.937
114.22	109.89	115.55	110.45	109.79	107.62	107.24	109.63	108.09	105.07	111.93	111.35	111.83	107.59	118.84	108.99	117.99	106.71	108.6	106.52	107.62	112.05	113.21	112.71	114.72	115.09	109.3	106.98	99.881	105.76	109.68	110.55	110.94	117.48	105.26	114.39	108.2	116.06	113.21	108.32	112.71	116.47	114.37	113.6	115.33	110.3	110.92	109.24	108.35	109.2
104.83	99.331	110.74	108.81	105.59	106.29	105.41	99.275	104.81	113.05	107.64	108.11	109.02	111.7	105.8	107.96	98.706	105.3	101.6	106.69	108.32	114.48	107.11	108.88	104.22	106.82	99.881	102.65	105.73	103.8	103.78	106.33	107.24	108.21	109.06	104.06	105.07	110.78	101.4	105.66	108.24	104.81	107.43	102.19	103.96	107.18	98.208	103.65	105.03	107.16
104.31	101.46	107.93	105.15	105.63	112.47	105.84	108.32	106.18	108.28	105.52	106.17	109.53	102.01	98.963	106.9	101.42	106.23	95.771	103.07	103.78	108.83	105.24	106.21	105.88	96.654	106.53	103.14	102.05	96.067	103.42	95.965	105.18	107.81	106.32	109	103.26	106.66	99.667	105.8	104.52	105.25	103.48	102.71	101.57	101.62	106.35	104.02	101.46	108.19
105.59	103.7	104.36	105.89	108.67	105.01	105.9	103.02	107.84	105.43	109.96	108.8	106.71	106.31	113.47	100.19	101.89	100.65	106.74	108.84	106.35	109.88	107.34	105.29	102.08	104.94	110.66	108.78	108.86	102.76	107.83	106.38	110.98	106.85	100.26	109.03	109.71	106.85	110.09	110.47	104.6	107.25	106.25	109.14	102.73	103.52	104.06	103.52	105.94	113.03
101.69	107.48	113.17	106.43	108.79	103.03	100.11	108.62	107.62	107.62	113.37	111.65	101.28	108.98	103.95	116.25	98.023	107.66	108.49	108.15	111.09	103.86	109.45	106.95	106.55	109.58	98.886	112.5	103.3	108.67	105.85	103.5	102.8	102.3	106.19	106.3	100.81	107.71	109.23	103.17	98.286	103.05	107.09	107.36	102.84	114.56	102.68	107.51	105.13	102.29
110.24	103.17	113.28	107.39	116.55	108.45	112.34	106.39	105.92	106.31	110.7	105.14	105.88	106.57	110.22	110.47	113.62	110.52	105.13	109.18	111.99	108.88	109.13	113.87	105.64	119.7	114.81	112.38	111.43	112.64	111.41	114.63	110.48	107.69	109.08	108.48	116.03	114.51	115.97	117.17	112.03	115.06	109.29	107.43	107.49	111.96	108.58	110.18	108.99	110.14
111.72	118	108.5	109.39	109.63	112.25	109.66	109.09	113.62	107.26	111.69	112.43	112.36	117.74	108.61	113.06	111.48	112.98	110.55	108.71	107.9	113.41	110.33	115.07	112.91	113.83	110.61	115.55	106.91	115.36	112.93	106.83	116.64	114.44	110.52	119.38	112.21	116.07	109.55	117.47	112.01	108.18	115.61	113.33	120.62	112.33	107.98	112.78	116.29	117.65
111.78	108.28	109.79	110.91	111.54	113.56	113.85	114.91	112.81	113.7	107.98	111.84	116.5	117.44	112.09	115.72	105.43	105.15	108.53	109.92	114	114.89	113.12	108.99	106.02	109.82	105.62	111.94	107.62	112.25	107.31	113.89	110.61	117.86	110.76	112.31	110.17	118.3	115.32	114.94	112.9	107.2	111.44	116.63	119.41	116.43	111.07	110.84	113.25	117.98
104.53	106.19	105.44	107.77	104.78	107.28	103.21	112.64	105.97	99.213	107.14	106.71	104.21	106.93	107.69	106.36	106.62	103.97	105.13	108.11	108.52	102.71	106.34	108.09	108.42	105.92	108.62	111.58	102.65	109.52	104.03	109.75	108	107.47	98.699	108.98	105.99	106.6	103.88	104.43	105.55	111.75	109.61	105.99	98.898	109.01	105.71	110.86	106.88	104.23
96.582	100.73	106.82	105.05	105.42	99.134	107.5	105.61	105.8	104.75	100.22	104.46	103.52	107.09	98.808	110.82	103.79	99.831	99.902	105.44	107.01	104.14	107.58	104.28	104.79	101.7	109.56	108.28	103.35	102.24	107.73	112.46	106.56	104.52	102.29	100.97	107.25	102.63	100.51	99.497	102.16	102.46	104.19	103.38	100.94	105.81	103.63	105.29	96.188	102.73
109.24	117.77	110.43	116.58	116.85	114.42	110.04	106.42	112.8	116.37	121.09	108.28	106.69	110.21	114.38	113.07	107.77	112.28	117.46	109.09	110.85	115.98	115.75	115.9	111.51	109.45	118.24	111.45	110.86	110.89	111.97	114.67	117.33	107.61	114.94	111.87	110.45	113.8	110.85	112.58	108.27	112.75	105.8	111.69	106.86	113.42	112.29	113.85	114.03	114.08
110.82	115.89	113.47	105.29	110.2	114.71	114.09	115.15	112.93	112.96	114.81	110.88	121.18	113.62	113.78	115.34	107.2	111.09	113.34	110.53	114.37	110.46	112.24	109.96	117.8	110.82	112.7	113.5	114.08	112.91	112.91	113.67	110.83	120.43	108.65	112.2	113.92	110.81	115.52	120.2	108.06	114.09	118.07	106.99	112.87	116.54	119.61	112.42	110.85	113.75
102.83	96.343	101.14	98.196	96.801	101.92	94.062	97.013	92.675	102.53	100.96	97.371	101.29	105.79	97.206	97.342	103.59	97.791	97.658	101.25	99.125	99.462	97.465	102.05	105.16	98.86	100.57	102.36	95.433	98.083	98.249	102.22	102.54	99.725	97.056	94.898	97.804	107.96	100	95.609	96.881	96.709	106.71	104.28	91.273	99.568	101.25	102.72	101.27	98.751
100.73	102.78	101.44	107.87	108.34	103.26	99.574	102.71	107.2	101.52	101.58	99.929	103.29	108.23	98.526	106.21	104.61	105.68	101.87	101.65	102.44	107.2	101.19	102.09	104.86	106.62	104.49	115.85	103.18	100.55	104.92	110.43	102.21	107.67	104.11	97.726	102.24	105.78	104.94	103.58	102.89	107.58	104.66	105.15	112.06	105.46	103.12	103.61	97.407	103.87
110.21	112.19	99.265	110.97	110.41	112.67	114.92	111.13	109.72	115.22	111.12	112.91	107.83	110.85	111.17	106.7	108.24	110.14	111.07	106.82	107.19	112.39	110.66	106.4	106.89	107.95	110.67	106.65	116.23	111.69	110.02	106.28	109.33	111.2	112.6	113.79	116.43	116.7	109.57	112.21	110.6	105.58	108.95	106.06	109.6	111.13	107.41	114.3	108.99	114.01
108.14	103.55	104.26	103.28	109.24	109.72	111.87	107.34	102.34	107.28	104.33	105.58	102.79	104.28	108.84	101.28	107.89	104.23	101.61	103.98	106.26	101.06	102.63	106.35	109.23	110.86	107.03	106.95	106.12	103.09	106.55	105.5	109	100.21	105.04	104.31	105.84	105.12	104.13	106.87	109.74	109.74	106.46	104.15	102.96	108.06	113.92	105.47	103.43	110.18
106.56	108.18	107.35	97.637	109.65	105.66	102.72	102.72	105.23	101.23	106.32	105.14	104.25	105.46	104.59	107.88	107.95	104.4	99.163	99.058	107.77	102.78	104.68	107.97	104.81	103.73	111.16	106.8	107.42	106.41	107.38	103.67	100.87	113.86	98.131	104.33	102.35	106.13	102.9	105.68	105.17	104.41	105.03	103.16	102.39	105.87	107.01	103.02	100.8	97.524
112.59	113.2	105.19	112.05	109.68	108.76	110.93	114.82	109.22	105.5	105.52	110.3	109.13	110.07	112.58	112.92	111.9	116.05	109.66	105.01	113.91	113.92	107.51	113.16	109.59	111.6	107.03	111.17	116.23	109.92	109.04	115.7	116.19	110.43	116.32	113.35	111.29	108.47	111.56	108.92	106.53	108.61	116.97	108.49	110.98	110.55	110.39	112.99	113.96	116.98
104.46	106.09	102.96	101.6	103.17	108.42	104.21	112.48	107.57	102.5	103.68	109.19	98.659	113.27	113.73	104.87	108.41	106.76	104.76	105.09	112.87	113.24	103.81	105.74	100.81	107.55	103.77	102.01	109.95	108.61	104.12	111.87	102.64	101.73	110.34	105.71	108.8	110.58	105.59	109.55	107.22	108.94	105.09	107.21	104.15	111.97	105.07	110.29	110.83	99.269
100.57	105.03	112.73	111.31	106.31	108.19	102.1	112.59	105.91	110.35	106.11	105.33	108.99	104.69	106.24	101.99	110.83	105.64	110.54	109.82	105.21	109.7	102.88	100.74	113.38	106.06	105.52	108.75	107.16	106.21	102.76	100.36	108.55	105.31	104.55	106.31	94.018	105.26	105.42	101.5	103.28	102.31	106.51	104.93	104	103.7	101.32	106.56	112.76	102.9
101.07	111.76	100.51	102.33	104.67	108.51	102.33	107.45	103.6	105.22	102.52	107.53	105.98	107.98	110.83	102.44	103.48	103.24	104.27	110.88	111.76	102.93	109.32	102.64	98.485	108.84	106.18	101.39	102.46	110.6	109.73	106.99	108.83	99.886	105.1	103.1	111.07	103.37	100.57	107.65	108.55	106.08	107.92	103.78	99.236	110.19	101.53	104.49	108.36	105.98
98.608	104.66	108.84	103.25	105.06	106.76	106.51	105.79	109.42	107.1	103.78	101.4	110.4	103.37	111.24	110.06	104.29	103.27	103.47	104.37	102.55	100.98	102.21	105.73	101.66	111.77	105.85	100.82	108.15	106.24	109.59	110.42	100.63	98.217	100.3	105.86	109.52	108.29	106.03	103.53	104.64	102.54	105.55	106.01	105.13	106.31	110.35	103.51	105.59	107.37
104.86	106.22	116.72	103.77	109.79	117.74	107.29	113.72	109.33	108.52	109.15	107.08	112.33	109.57	111.95	103.65	111.6	113.59	107.25	108.45	109.82	109.95	110.81	106.83	99.515	109.31	109.44	114.54	107.89	116.19	107.61	109.98	105.65	108.67	110.2	106.82	116.39	105.8	112.53	113.1	111	109.49	107.63	116.98	114	110.64	113	110.06	109.09	105.84
96.601	105.29	103.05	100.62	103.84	113.75	106.23	108.66	111.65	98.463	110.16	103.7	102.42	110.28	103.73	104.47	110.01	111.07	110.56	103.44	103.46	103.15	105.17	104.55	110.54	104.4	96.5	106.78	102.64	101.75	108.81	104.97	100.24	114.75	105.65	101.65	103.56	111.11	107.88	108.1	103.92	104.36	111.91	104.23	109.85	106.57	107.48	103.22	102.88	104.94
96.581	107.72	101.8	103.1	100.72	101.41	105.25	104.48	99.955	101.64	108.6	101.23	103.27	99.407	102.57	96.829	101.65	102.58	103.54	104.9	99.869	101.72	97.322	104.42	101.23	98.683	95.006	96.732	103.22	100.45	97.972	103.39	103.94	103.35	98.502	107.17	102.19	102.74	96.614	102.66	102.63	105.51	101.12	105.2	106.92	98.61	99.808	101.31	103.64	103.1
99.226	101.05	95.856	105.64	105.21	97.672	100.35	101.47	106.84	97.345	97.632	95.987	95.132	102.01	102.63	102.07	102.5	96.824	101.17	97.197	104.82	98.84	101.83	105.25	105.84	101.54	95.675	96.031	98.505	105.98	102.89	106.96	100	102.23	101.74	98.657	102.81	98.439	102	100.74	102.07	100.5	105.51	106.93	98.373	103.97	106.65	100.48	98.185	102.32
100.92	105.52	102.81	103.53	106.91	108.5	107.36	105.65	104.43	106.38	101.51	106.06	104	110.7	99.45	105.4	98.985	106.58	104.96	103.34	103.42	109.21	104.04	100.25	104.08	103.38	104.99	103.53	103.27	105.65	96.607	100.43	104.82	100.2	104.3	105.17	104.75	99.135	103	101.68	108.26	100.74	111.86	100.9	102.29	104.64	103.7	101.02	107.05	109.78
107.76	109.29	107.13	108.23	106.24	114.02	105.44	105.91	103.89	104.22	113.58	98.992	105.92	103.88	109.42	110.42	112.15	99.543	109.64	109.94	105.13	106.46	107.16	105.98	95.533	99.863	110.16	104.37	109.38	106.73	107.84	105.88	97.822	109.24	106.73	106.36	104.09	108.61	105.92	102.92	105.19	98.073	105.29	106.32	100.24	109.52	102.48	105.06	106.55	112.25
115.3	111.39	112.68	107.11	113.44	108.77	110.71	104.67	109.1	112.18	109.59	110.38	117.31	110.46	109.54	105.35	103.56	112.13	115.17	110.69	110.69	112.31	105.4	105.08	109.3	107.5	114.63	112.52	112.05	109.94	108	111.46	107.91	112.57	114	113.29	107.65	110.29	113.35	104.73	116.07	111.83	106.99	113.23	109.5	113.46	114.82	109.49	111.73	109.46
108.33	108.35	102.85	98.63	108.61	104.31	105.71	105.72	105.69	101.4	105.86	108.4	102.08	101.1	107.46	104.47	107.96	109.72	100.69	108.13	104.69	104.99	107.15	113.02	104.91	100.83	100.01	104.66	106.23	104.63	99.228	111.14	107.84	102.54	101.01	102.69	102.95	106.43	105.42	105.74	104.61	102.91	106.77	107.45	108.1	110.86	107.03	107.6	109.39	107.39
114.69	108.66	111.3	112.92	114.95	114.01	114.36	114.41	111.83	108.4	117.63	111.19	111.64	112.44	112.87	108.84	108.25	112.82	113.67	108.48	112.71	114.67	111.34	114.51	112.67	110.65	113.69	114.14	112.87	109.96	107.68	113.84	114.32	112.5	112.91	113.31	114.99	115.57	114	115.75	119.9	115.72	114.46	111.31	114.63	112.74	113.98	110.91	116.06	108.82
110.73	113.49	106.75	108.76	108.35	114.15	104.24	110.59	107.64	108.62	111.39	106.65	114.68	115.63	113.67	112.1	112.03	109.23	113.08	112.22	111.62	105.67	108.49	118.28	111.17	103.35	112.4	114.42	110.31	111.76	102.81	106.58	108.71	112.87	112.57	115.82	116.85	109.53	108.95	112.05	102.51	108.18	115.25	115.74	112.61	105.12	111.21	114.33	117.08	107.26
110.44	108	114.98	104.11	119.49	108.4	110.52	109.76	109.29	114.56	108.17	107.38	110.86	110.47	107.32	107.38	103.43	109.72	104.32	110.11	113.35	110.34	113.05	108.54	117.93	106.26	110.9	109.9	114.75	110.58	106.34	107.35	107.6	111.72	104.56	113.76	113.36	101.9	111.39	115.55	110.86	106.7	110.49	110.24	105.79	110.76	113.77	113.97	103.21	110.41
103.53	111.3	107.8	106.59	107.74	100.2	101.9	108.51	106.62	99.258	101.04	103.42	102.84	103.36	108.38	101.75	108.82	106.82	102.67	107.94	98.154	104.86	104.26	111.12	107.54	106.55	107.75	109.56	108.24	104.03	101.89	104.15	106.17	108.66	105.82	103.98	103	107.06	111.88	106.39	105.97	102.45	107.77	104.61	101.18	106.66	106.6	107.91	101.65	103.42
101.06	98.992	107.44	108.31	105.07	107.5	108.71	100.04	110.69	107.67	104.76	101.71	104.51	103.65	106.48	107.31	113.24	102.13	106.29	106.8	116.23	107.53	107.85	111	102.29	106.66	99.68	107.84	98.08	113.56	105.62	103.02	107.72	103.37	101.7	107.41	106.42	99.965	101.98	102.46	107.53	104.88	105.12	102.6	105.53	105.69	110.74	110.46	103.57	101.02
101.42	105.32	105.03	97.233	102.96	104.17	101.85	103.51	107.51	104.46	106.37	105.77	106.18	102.71	100.99	112.57	105.48	107.13	108.06	102.79	97.653	103.56	107.2	95.372	109.01	104.45	98.075	104.13	104.07	111.82	107.73	109.52	100.84	99.415	105.15	92.965	103.13	110.18	101.47	106.05	98.416	102.96	100.69	106	100.82	108.91	105.85	104.33	104.97	96.409
98.808	98.151	99.414	101.74	98.728	97.166	98.27	100.13	97.766	102.65	103.43	98.598	103.4	104.99	99.623	100.54	99.87	101.76	99.656	98.66	105.57	106.42	98.941	101.46	100.65	106.04	97.839	101	105.25	102.91	95.857	101.76	100.51	102.1	106.68	104.15	103.23	97.487	102.03	101.38	99.435	102.68	101.23	91.73	102.49	100.86	102.86	95.702	106.47	96.124
109.84	106.69	117.3	114.55	112.87	114.04	114.4	112.63	118.66	109.74	113.43	114.37	111.73	116.18	114.64	110.59	114.66	115.51	111.21	116.13	117.78	106.4	107.56	111.71	113.84	113.94	118.88	113.95	111.96	112.93	110.56	110.73	114.71	113.6	108.26	108.3	114.78	115.86	111.39	113.15	112.37	113.27	114.76	118.5	112.4	114.59	107.07	110.81	106.5	114.81
111.74	109.93	110.89	108.39	105.36	112.64	109.16	113.93	111.84	108.73	113.36	113.92	110.32	108.18	107.45	106.5	108.99	105.77	114.76	113.73	114.79	110.42	104.1	102.35	106.51	111.75	105.86	110.28	111.56	108.6	104.49	118.65	113.62	117.13	106.66	110.8	113.62	110.59	109.85	106.52	115.91	114.91	115.16	118.51	112.88	113.68	106.99	108.55	112.95	108.94
104.82	112.23	108.89	105.19	102.63	106.75	112.03	102.36	106.94	114.02	111.49	105.56	110.54	101.28	104.3	111.93	107.64	107.87	102.8	116.14	103.07	102.09	105.53	106.07	102.37	108.61	105.67	105.12	100.58	104.92	106.28	102.68	113.37	101.21	105.18	103.18	106.04	104.66	108.5	103.27	112.12	99.896	109.33	107.17	104.6	107.35	106.64	106.62	104.9	106.18
106.12	105.88	107.48	103.62	107.18	110.14	108.53	104.02	97.821	115.15	100.36	107.73	105.69	108.64	109.88	100.87	103.83	110.05	107.95	110.02	102.21	106.71	103.99	107.6	106.58	104.48	105.79	95.78	110.17	102.28	108.27	106.25	109.39	101.07	107.6	104.08	106.64	106.81	100.85	106.66	103.97	108.67	106.17	107.78	106.47	105.59	113.07	108.28	105.18	102.76
101.57	109.8	112.86	109.03	109.36	106.22	108.11	114.19	110.32	110.63	107.91	111.44	100.66	114.32	116.91	104.86	112.19	108.35	113.47	111.83	110.35	107.01	106.93	106.64	111.27	115.06	111.98	107.78	118.56	113.49	107.53	115.97	115.07	113.04	110.48	114.69	110.18	110.41	113.58	114.26	110.46	110.26	113.1	109.36	110.1	114.77	112.75	117.58	112.33	108.1
109.18	109.8	110.45	102.09	101.32	103.07	98.601	99.25	109.29	103.12	101.17	107.27	105.4	110.9	100.76	103.64	103.1	98.555	99.766	99.321	101.84	98.85	108.01	96.593	101.16	104.95	105.51	109.11	111.59	102.83	103.53	107.65	102.11	98.829	98.79	105.38	108.21	111.69	112.49	101.43	103.96	115.39	105.8	101.27	105.51	102	108.75	110.72	110.7	103.12
103.03	103.18	103.45	100.62	106.32	99.489	99.201	105.27	103.8	100.12	107.99	101.15	98.93	108.39	101.68	101.26	97.964	109.99	108.6	103.46	108.32	106.18	103.74	92.765	105.15	101.02	110.97	98.789	102.17	103.6	103.89	101.55	103.75	104.02	102.41	104.47	104.86	102.55	103.31	100.05	111.19	106.48	113.55	98.704	104.4	102.89	109.23	107.74	107.82	111.23
108.73	115.62	116.46	111.59	114.72	112.45	110.67	114.42	115.09	110.28	109.26	108.02	109.47	107.81	107.86	111.45	108.95	109.61	109.86	111.61	118.91	102.44	104.54	110.24	113.99	108.27	101.5	107.16	100.37	108.95	105.61	110.92	109.59	114.59	110.26	111.6	107.99	107.23	107.59	106.96	115.2	109.8	106.61	105.11	108.26	113.73	108.78	104.23	110.59	115.75
100.55	113.26	104.48	106.8	107.56	108.03	105.28	104.71	103.06	103.8	101.13	100.16	109.79	105.85	109.8	105.96	108.11	109.03	101.12	107.8	106.55	98.191	102.01	105.17	104.98	107.49	102.41	101.14	109.11	99.581	110.86	99.993	108.72	100.32	98.897	112.55	98.993	101.18	107.17	109.23	106.56	106.86	100.63	108.01	104.99	101.66	107.01	106.53	98.776	108.95
106.68	103.98	110.96	105.37	114.21	117.25	107.45	106.58	105.83	109.12	110.16	103.84	105.89	104.29	106.07	110.12	107.47	108.36	105.03	103.91	112.52	106.48	106.95	109.07	102.64	110.51	108.8	104.89	109.09	111.48	109.14	110.72	108.77	107.84	111.76	107.05	110.66	108.41	110.13	110.78	114.91	99.614	103.22	101.99	111.4	111.79	99.052	106.58	107.24	113.41
101.1	104.12	102.28	94.37	96.585	100.95	94.688	96.803	103.68	102.93	95.127	99.447	98.698	100.68	95.513	102.64	101.92	97.687	96.341	108.55	100.34	104.48	100.36	103.46	100.25	95.588	97.836	97.654	100.18	100.41	102.24	97	107.37	102.1	104.9	98.069	101.64	101.07	101.44	98.524	100.2	96.027	111.25	101.34	99.068	97.01	94.525	99.8	104.6	100.34
103.15	101.71	107.28	102.33	101.77	111.65	104.27	107.12	103.88	107.68	103.72	107.21	102.29	104.15	106.29	110.01	100.73	104.96	107.6	106.01	104.77	99.515	103.73	108.61	105.63	102.95	106.41	106.9	103.33	107	104.48	100.77	101.24	104.65	102.8	103.59	105.88	109.24	105.76	107.83	100.53	104.14	105.34	106.76	103.68	110.13	104.99	103.69	104.89	102.5
97.813	104.34	102.73	99.946	101.99	96.796	111.33	105.03	109.94	102.49	104.04	104.05	104.88	101.61	109.47	109.41	107.93	108.3	105.88	100.74	107.27	104.07	102.04	107.23	113.54	107.42	105.09	104.19	106.38	108.13	108	106.1	106.35	109.09	106.22	108.44	110.69	101.98	96.881	105.68	108.98	104.98	110.23	105.03	102.06	104.53	105.56	102.06	108.7	98.547
108.28	114.25	112.99	108.58	117.03	116.55	113.95	110.28	114.42	109.96	113.74	110.15	111.34	114.95	106.91	107.53	109.58	110.85	113.29	106.33	105.51	99.193	113.54	109.12	117.02	112.9	107.88	112.25	114.36	110.06	109.48	108.35	110.33	108.12	112.7	108.6	115.13	112.57	115.95	113.45	117.59	106.3	112.73	112.78	112.92	110.58	115.83	109.97	111.77	109.87
105.2	109.04	103.03	111.71	107.25	108.24	104.89	105.61	109.77	106.2	103.17	104.78	112.84	111.88	102.29	104.24	102.79	106.54	101.68	105.54	107.88	102.84	101.67	102.51	100.82	107.22	110.14	104.56	102.37	105.14	108.38	108.99	105.4	116.83	106.69	103.17	105.32	102.72	105.93	107.35	104.12	112.22	104.88	104.4	103.28	107.1	108.33	102.77	106.57	108.49
109.4	111.05	105.62	102.09	103.5	112.13	104.45	102.39	103.28	110.97	101.46	101.96	111.16	111.98	114.03	114.01	105.71	105.27	116.52	104.31	100.59	106.89	113.18	112.29	104.37	108.57	101.22	105.56	96.293	106.87	101.26	106.43	104.75	108.96	110.33	111.54	104.67	103.62	105.81	107.38	106.16	108.24	108.38	107.38	107.85	106.57	107.82	109.53	107.6	104.53
110.69	115.98	104.67	111.02	107.64	114.58	114.83	109.35	108.35	106.43	110.31	115.94	114.59	107.51	114.18	115.54	113.04	113.87	112.6	117.49	117.78	109.95	109.48	113.85	111.06	116.65	113.66	115.1	113.39	110.14	112.57	110.72	114.13	113.04	110.76	108.09	110.62	119.14	110.53	110.78	113.05	113.19	109.29	118.34	111.76	113.32	120.45	116.64	113.81	113.47
107.24	109.23	106.86	112.56	117.1	106.11	105.42	116.61	116.54	111.7	114.1	111.21	116.06	112.58	110.58	114.23	105.23	108.56	110.61	107.62	107.82	106.91	109.65	110.65	111.56	109.92	113.67	111.54	111.35	110.64	112.56	107.65	114.67	104.05	109.83	110.34	114.9	109.13	110.13	109.08	110.95	110.58	112.34	114.68	112.51	115.92	113.6	103.28	114.55	117.36
107.95	104.02	101.41	101.27	104.58	103.27	104.49	106.09	102.03	107.14	103.91	98.758	107.92	108.53	97.128	109.78	102.87	107.66	105	108.42	111.56	106.48	105.61	109.14	109.03	104.62	105.84	98.002	112.32	104.75	106.65	107.05	107.15	107.5	108.31	106.39	100.74	106.71	105.24	105.4	112.84	100.96	105.65	104.03	110.7	106.78	105.9	106.93	101.39	105.11
107.07	108.36	104	106.79	107.81	110.21	105.69	113	106.95	112.59	99.673	105.41	107.13	106.72	108.24	103.25	109.79	104.22	105.85	113.95	100.55	107.37	110.25	105.21	107.46	113.19	101.04	106.4	102.77	105.89	108.68	100.49	108.66	108.26	98.742	101.74	106.58	107	105.86	104.73	104.01	101.2	106.23	102.4	104.38	107	101.75	109.92	108.64	115.73
108.03	110.22	119.53	110.64	119.34	108.81	112.95	111.68	108.36	109.72	111.35	115.33	110.03	117.36	115.17	117.82	117.83	114.53	110.49	108.98	109.69	106.86	114.57	116.13	114.9	111.83	109.84	110.32	110.2	112.04	104.28	107.48	111.34	112.04	106.31	113.98	112.5	111.35	107.06	107.86	114.44	115.37	114.45	112.92	120.18	104.32	108.38	111.74	107.02	120.31
110.07	109.77	109.75	108.48	119.66	113.21	116.15	111.16	115.95	107.66	112.16	120.4	113.2	110.96	113.58	109.47	114.08	109.76	113.97	107.45	111.81	109.44	116.45	112.09	117.09	112.85	109.8	109.88	107.56	109.16	115.41	106.93	113.65	110.45	113.39	108.09	107.17	108.49	114.23	116.2	113.73	109.17	112.03	107.94	109.26	113.04	116.26	119.61	115.91	115.59
111.93	112.61	113.39	116.77	107.21	116.6	115.25	110.38	109.9	113.17	110.05	110.38	112.18	113.02	109.05	109.63	115.34	116	105.61	120.71	104.62	116.07	110.86	110.99	114.87	111.52	111.55	112.35	115.55	114.85	119.42	110.42	104.15	111.88	111.53	113.85	112.02	114.68	111.73	118.6	116.92	114.81	104.55	111.61	111.55	111.81	111.53	108.75	110.05	112.51
109.29	105.52	100.82	113.32	111.3	108.13	107.3	102.63	105.9	106.04	107.17	109.13	104.66	101.7	107.21	108.92	108.31	103.49	111.74	101.98	106.6	108.73	107.13	106.14	109.13	107.77	108.12	106.23	110.84	107.69	109.24	104.35	108.21	112.01	101.5	100.46	97.786	110.28	108.62	111.21	106	102.63	102.98	109.85	106.32	109.39	104.45	104.04	102.3	104.74
99.6	107.43	105	113.65	100.61	105.49	104.94	113.54	101.84	106.48	109.63	106.72	99.861	107.11	105.54	108.91	111.1	107.88	102.56	100.34	107.83	102.26	104.94	108.02	104.32	104.08	103.74	102.7	106.59	101.36	105.94	111.97	102.54	106.56	110.16	103.23	102.06	101.64	103.43	103.6	105.2	106.15	104.43	108.17	111.05	101.16	108.01	101.97	105.05	104.53
110.01	113.05	106.99	110.1	108.5	104.76	107.86	118.67	103.4	102.79	114.95	110.13	108.92	109.51	110.44	105.77	109.29	103.32	100.67	104.72	103.76	111.74	110.66	104.01	110.13	104.37	109.04	107.45	109.81	102.96	108.54	107.14	100.41	100.64	105.31	104.47	109.96	102.03	102.85	105.43	113.81	111.2	106.88	104.19	104.88	107.14	107.89	105	108.65	108.54
102.59	103.75	103.5	103.5	111.92	105.75	101.28	112.7	110.29	107.72	97.508	105.55	109.99	109.82	107.97	102.69	111.01	107.11	109.27	115.01	103.97	105.01	109.86	99.745	104	105.98	107.43	106.56	97.94	105.9	113.35	102.1	104.69	110.74	107.61	109.08	105.19	112.26	111.08	108.79	106.53	106.25	104.04	104.79	109.36	102.64	106.69	106.07	101.78	103.7
95.125	102.31	102.52	99.943	108.73	100.92	97.905	110.28	101.04	103.74	103.42	93.349	102.04	106.53	96.173	105.33	99.379	102.89	100.1	98.636	102.52	101.26	104.38	96.259	103.45	97.564	101.02	101.25	96.94	97.806	105.36	102.78	99.117	99.696	108.01	98.279	102.61	94.991	101.31	104.42	102.4	105.5	101.48	103.03	104.04	102.69	103.1	102.26	96.32	97.865
109.77	115.21	112.75	110.98	116.61	110.01	106.38	110.89	117.81	114.32	114.71	113.03	107.28	110.37	111.15	108.31	118.35	109.44	112.04	112.53	108.11	105.83	114.42	105.86	112.54	110.32	110.12	111.22	108.68	109.74	106.89	115.09	111.58	111.22	113.04	114.83	118.08	110.04	112.18	114.41	116.67	111.53	109.98	108.01	113.55	108.88	112.37	104.87	108.59	118.93
106.6	100.19	102.01	102.36	101.79	104.43	104.28	106.86	108.59	99.22	99.05	105.42	104.25	104.58	105.04	105.66	95.662	100.54	105.68	109.48	103.83	106.92	98.715	104.5	102.8	105.29	105.82	102.94	106.93	99.79	110.45	101.89	108.04	103.43	103.48	100.22	105.2	104.99	99.891	106.35	106.21	100.99	102.88	102.66	103.11	105.63	105.49	102.59	109.73	108.04
112.81	114.43	116.67	115.32	112.13	110.62	107.65	110.01	107.67	113.04	109.51	108.66	107.06	110.14	110.12	107.24	105.5	109.7	109.17	106.63	104.21	113.55	103.71	110.08	104.12	111.32	112.41	115.97	109.47	108.38	111.2	110.56	107.72	106.59	105.15	111.05	102.99	115.3	113.45	106.7	117.09	107.86	106.72	114.54	107.17	110.92	108.54	114.36	115.03	111.94
107.31	101.91	100.44	108.4	101.63	106.23	96.762	102.91	112.02	102.77	102.01	100.26	103.69	99.26	97.676	103.99	112.46	101.73	105.62	105.09	107.38	102.95	106.19	104.73	109.32	109.35	108.64	101.71	112.57	105.43	98.41	107.84	102.13	105.84	109.14	105.66	104.64	108.02	98.229	105.92	106.82	107.94	102.42	103.27	108.12	105.41	103.94	104.4	103.08	106.04
102.06	104.16	106.82	106.86	111.53	102.64	105.05	98.942	108.29	100.28	103.69	102.61	98.547	103.9	103.11	105.62	106.57	100.22	100.61	106.27	111.08	105.37	104.34	100.24	103.47	108.74	97.493	102.6	103.93	104.16	101.48	103.19	101.67	104.8	101.45	99.255	103.29	102.72	108.29	104.04	103.91	100.19	106.01	100.4	103.19	104.92	106.51	107.89	107.7	101.66
107.67	110.65	103.66	105.18	108.44	101.13	108.01	105.77	112.3	108.7	106.23	101.99	104.15	115.82	106.93	104.36	104.17	105.62	107.44	100.79	108.59	107.68	109.52	104.48	101.55	111.21	106.1	107.83	108.17	110.69	105.85	108.24	100.04	103.42	102.89	106.88	104.52	99.978	108.55	104.32	102.3	102.55	102.93	103.98	102.98	103.7	107.65	111.32	103.26	103.19
104.89	108.33	105.87	101.99	106.89	103.7	104.39	104.94	105.3	103.33	102.72	107.01	108.46	108.06	113.27	112.64	101.92	107.26	103.25	104.11	106.97	104.97	108.99	105.18	103.52	105.19	108.46	113.23	109.82	108.39	105.87	106.62	107.27	104.87	103.44	102.06	105.45	111.66	108.32	107.47	103.68	103.88	112.77	106.33	105.82	108.79	115.02	105.72	109.17	108.74
116.38	113.39	107.71	113.68	109.69	112.67	111.66	116.91	112.72	113.65	114.05	108.45	109.04	112.97	111.73	109.34	119.19	109.88	110.37	114.37	112.74	122.66	108.86	111.57	125.25	115.33	115.44	120.23	113.28	111.01	117.33	113.89	113.11	115.87	112.02	107.48	115.58	109.83	114.46	114.32	108.42	109.6	115.51	120.34	113.25	120.67	112.03	110.01	119.6	113.01
116.81	113.07	115.7	116.17	110.61	109.97	116.47	107.02	112.94	111.96	111.5	115.39	109.99	111.23	117.18	116.43	110.05	107.18	113.4	111.71	110.4	115.79	111.67	113.26	107.68	110.74	108.5	110.43	116.63	108.4	110.24	108.69	111.4	108.23	116.2	110.68	114.2	120.23	107.12	117.21	121.64	114.02	112.22	114.3	110.73	117.45	116.1	115.49	107.62	108.95
111.24	118.01	107.68	116.27	116.31	112.26	107.69	116.9	109.05	115.84	118.73	114.91	111.9	107.94	114.93	112.95	114.45	110.87	111.1	109.97	113.8	111.59	111.64	116.41	111.23	110.98	111.08	109.02	105.93	108.8	109.18	116.76	116.83	111.53	112.01	115.89	113.56	115.99	114.44	119.84	113.66	111.49	110.66	110.44	110.79	111.97	114.93	116.34	110.38	110.92
110.75	115.78	112.89	106.96	109.61	113.56	110.56	113.14	115.48	110.07	108.91	116.2	111.31	110.86	111.24	115.83	113.1	111.82	112.09	115.16	116.63	111.33	112.6	113.81	114.04	115.62	107.49	106.24	113.75	109.6	111.38	116.98	113.52	111.77	110.74	115.25	115.59	116.14	109.74	114.36	110.38	109.1	114.82	109.08	111.5	114.16	111.44	107.33	113.08	107.1
103.26	107.61	102.09	105.15	104.71	100.92	105.38	102.54	104.82	102.35	101.4	109.12	104.61	99.103	101.43	105.53	104.17	104.53	103.16	99.333	107.47	103.16	101.05	109.38	107.14	108.5	104.72	104.48	103.66	99.866	102.4	107.52	107.21	102.97	104.83	108.99	102.29	108.1	106.1	101.4	109.37	111.98	106.12	106.99	110.64	105.69	105.25	107.5	104.56	100.24
108.2	111.5	103.78	111.33	113.3	113.67	102.82	109.76	105.32	118.37	118.36	101.75	115.39	106.89	106.7	106.98	109.35	107.98	115.58	112.76	113.74	112.36	109.4	115.47	106.76	111.42	113.42	106.99	111.21	110.91	104.44	114.33	114.47	116.21	117.93	110.86	111.17	107.84	113.76	111.95	110.47	110.99	113.85	109.69	108.02	106.33	107.63	109.76	111.46	109.28
104.09	103.28	103.09	109.38	107.62	107.11	104.25	102.47	102.29	105.29	105.93	105	105.34	101.78	107.31	106.47	107.37	101.51	102.86	106.25	106.4	101.82	106.81	109.05	106.43	97.974	105.7	105.54	109.94	100.79	105.7	104.74	100.31	103.59	106.95	104.3	101.96	102.27	106.9	109.12	105.34	108.77	106.09	107.4	102.86	106.65	112.91	110.27	109.04	103.33
102.44	98.515	99.818	104.13	103.17	98.997	100.77	100.1	100.15	101	97.117	97.91	101.76	106.93	101.73	99.565	99.164	97.075	100.29	98.8	99.307	94.76	101.22	102.01	98.958	93.596	103.19	98.169	102.48	103.6	98.591	104.61	99.6	103.84	103.76	98.532	98.893	103.21	103.03	102.01	99.939	103.6	91.445	98.093	96.221	98.078	104.8	97.102	105.89	101.13
102.25	112.21	108.34	106.51	107.77	110.15	111.66	108.37	104.29	99.66	102.39	108.15	110.12	103.39	109.5	108.47	104.78	105.92	102.84	108.94	99.609	103.62	102.92	107.62	101.76	106.09	107.49	104.84	111	101.97	105.83	107.34	104.61	107.78	102.1	110.38	105.55	107.02	106.67	103.47	107.47	107.79	103.72	100.05	107.64	103.65	107.26	103.63	106.13	105.55
113.41	109.7	108.58	113.21	115.78	116.38	116.24	121.11	115.51	122.75	112.41	114.82	111.15	115.24	111.33	117.31	116.6	112.58	113.87	110.5	118.42	118.28	116.61	116.35	116.95	112.11	116.95	112.31	114.45	111.42	114.68	116.8	120.8	111.99	118.61	115.73	112.75	117.04	116.2	111.44	111.78	115.08	116.72	115.34	116.69	119.08	115.28	120.17	116.74	113.34
110.61	115.82	110.75	109.18	106.96	110.52	108.31	112.37	113.16	111.87	107.83	106.22	112.47	114.72	116.65	116.18	104.77	108.62	110.03	109.54	110.89	113.23	111.96	111.83	109.91	109.29	111.94	115.28	110.15	111.3	109.93	108.9	109.23	114.39	114.31	110.87	103.91	115.87	109.8	108.91	112.29	103.6	104.88	110.55	104.89	104.77	108.02	115.15	104.43	108.08
106.82	99.623	110.01	112.56	105.07	114.82	106.53	101.53	102.76	101.35	104.79	107.08	104.18	105.12	105.16	103.9	101.98	104.75	105.87	106.43	105.97	111.76	110.48	108.87	107.82	107.02	107.16	106.41	104.09	102.97	108.66	112.48	107.08	105.31	104.72	108.71	108.84	110.49	105.93	99.975	107.74	107.99	103.19	101	113.76	109.08	98.489	105.2	101.3	106.16
98.352	98.9	102.36	97.421	95.977	99.192	100.46	96.747	104.17	98.767	94.604	101.63	99.618	95.811	96.686	101.05	108.38	100.34	102.87	100.35	97.728	95.43	91.439	102.63	104.82	104.85	101.98	97.007	96.777	100.67	97.866	94.928	101.83	100.19	97.997	99.943	93.12	104.17	103.4	102.47	104.63	98.951	99.334	105.49	103.3	101.33	94.603	96.082	98.834	101.29
104.07	105.87	111.52	107.9	106.72	110.99	111.29	111.42	103.77	103.95	108.35	116.98	108.97	110.36	114.08	116.68	109.39	111.37	106.44	109.89	111.65	110.85	106.51	107.54	105.2	110.48	109.1	110.67	106.49	106.84	110.6	112.88	113.8	109.42	109.42	109.08	108.39	108.55	107.81	112.73	112.17	108.16	106.85	106.26	103.96	112.19	111.34	109.34	112.05	110.19
99.759	101.33	97.975	97.817	98.593	98.401	95.163	98.626	99.204	99.116	100.1	99.919	97.942	100.55	96.705	96.931	98.753	100.6	108.77	97.641	102.64	94.996	95.269	106.05	96.012	92.331	103	103.07	100.71	95.715	103.42	99.373	96.641	103.68	105.46	93.206	102.31	100.52	100.34	99.057	106.39	101.28	99.424	98.228	97.36	103.31	97.69	103.75	97.215	103.51
106.48	99.545	109.54	103.22	105.21	101.75	100.06	97.748	105.9	103.48	109.09	98.212	97.888	100.65	100.63	108.76	112.17	103.08	110.39	112.83	106.2	106.63	102.09	107.8	109.99	104.91	103.57	109.65	101.68	107.65	106.71	106.63	99.901	110.75	109.97	109.94	104.09	105.57	109.37	102.58	105.47	100.85	113.58	108.66	107.76	101.52	110.39	110.1	107.28	105.23
110.55	115.15	109.71	115.59	111.97	114.18	114.07	118.63	113.38	116.01	116.14	106.77	115.09	110.25	107.9	107.04	111.01	118.84	113.85	108.96	115.49	111.59	110.73	115.92	114.5	111.23	110.83	110.45	114.05	112.1	115.25	109.95	109.64	116.16	115.8	110.63	109.33	100.87	109.91	107.49	111.19	108.9	109.23	112.44	114.14	106.76	113.11	113.95	111.66	112.65
106.7	100.39	101.65	108	99.699	102.73	104.52	106.29	108.61	99.716	103.53	105.65	102.21	113.05	100.03	104.89	108.83	105.68	101.27	101.5	105.27	104.64	108.66	103.82	104.97	108.12	107.51	107.08	103.18	102.42	106.19	98.764	106.25	99.794	105.94	106.12	106.38	105.5	101.28	103.62	102.7	96.442	108.38	107.28	99.131	100.5	102.57	109.03	102.4	103.19
102.11	107.09	109.9	105.72	108.23	105.99	101.35	106.91	98.318	106.21	105.79	111.44	108.16	105.86	108.94	106.64	105.49	110.39	105.88	106.7	103.8	109.63	115.23	105.44	101.25	101.66	110.2	109.97	101.77	106.83	110.89	111.12	102.46	105	104.45	102.67	108.81	103.74	103.38	111.21	102.22	101.09	102.45	107.02	105.07	105	107.87	108.47	109.39	107.68
109.27	101.08	100.46	100.76	109.67	105.15	110.57	103.77	99.46	107.12	109.99	108.52	106.84	108.6	109.22	105.75	107.42	107.45	101.85	108.61	111.07	107.39	103.5	104.87	106.39	106.02	102.48	105.64	105.86	109.13	108.47	104.85	101.94	105.69	99.757	105.36	111.07	101.64	103.72	98.68	106.92	105.91	104.36	105.16	101.92	105.25	104.06	103.66	109.63	108.7
107.43	105.76	111.78	105.67	104.44	107.3	106.1	106.83	105.8	109.05	100.85	104.83	101.97	108.06	103	103.88	109.07	104.74	109.92	99.858	110.79	103.31	104.99	104.17	102.2	97.252	100.07	101.64	101.54	103.18	99.484	101.28	101.79	106.93	95.424	102	99.288	106.48	108.91	102.87	101.25	105.73	98.263	105.36	108.67	99.754	106.32	107.35	105.04	109.46
113.46	108.64	113.17	110.69	109.89	108.92	112.12	109.05	111.33	112.28	108.88	113.27	111.16	112.15	104.42	113.54	114.93	114.68	108.35	111.3	107.24	110.01	114.01	105.18	110.78	117.87	111.1	112.76	112.12	113.09	115.58	111.55	110.22	109.53	115.19	111.92	113.88	121.04	107.07	106.8	109.21	111.15	106.45	107.03	112.95	111.67	115.08	108.95	110.71	110.05
110.59	113.05	107.81	112.42	104.45	108.09	110.02	115.66	107.63	114.51	114.94	106.22	110.01	113.39	113.07	112.78	110.18	114.26	112.23	105.59	106.99	111.69	109.38	115.25	107.33	104.9	105.92	103.12	114.73	110.02	111.74	107.45	110.66	108.73	106.33	114.94	110.15	103.58	108.97	112.88	109.83	111.93	110.58	114.41	104.87	111.49	110.64	110.48	106.92	103.39
95.435	106.61	99.796	101.73	101.61	97.753	94.998	104.58	103.56	99.291	94.976	98.305	99.808	98.995	97.602	105.4	93.282	100.21	103.08	99.201	98.252	97.923	102.64	99.022	101.25	97.39	99.155	98.779	101.56	96.663	103.9	99.31	102.36	103.45	98.61	103.02	106.39	102.47	100.97	98.613	101.35	99.115	100.68	100.15	100.89	101.13	97.086	99.378	96.171	101.14
108.23	105.07	110.04	109.86	108.24	112.99	110.92	111.11	113.63	107.71	109.55	106.53	110.06	111.83	112.7	111.6	111.57	110.4	109.94	111.22	110.47	110.15	113.28	104.55	105.83	116.8	115.73	109.04	111.39	112.98	115.56	109.68	110.41	116.15	109.25	111.89	112.48	110.39	109.04	115.26	106.2	111.76	107.14	112.15	110.09	110.19	114.27	112.93	114.31	108.71
109.82	104.33	114.82	105.39	103.47	106.94	104.24	108.62	109.53	104	110.45	113.2	110.84	107.18	98.321	110.49	107.87	106.05	107.28	114.05	108.31	109.34	113.42	110.69	111.65	110.99	113.41	109.4	110.39	108.12	109.44	115.22	108.43	110.06	103.94	109.43	111.93	110.05	110.71	110.19	115.57	107.45	111.91	112.22	103.3	109.25	107.61	115.8	108.36	111.95
113.05	111.92	99.108	101.37	105.32	104.33	109.45	102.94	104.75	106.66	106.9	93.852	104.51	108.22	111.17	98.247	110.62	98.548	104.25	109.32	106.27	101.48	101.64	106.85	101.01	102.39	107.64	110.04	107.96	108	104.24	103.49	106.31	105.82	102.41	102.99	100.22	105.6	105	110.28	108.8	108.59	104.39	104.49	102.27	107.8	99.398	103.08	103.16	101.63
113.4	106.81	107.07	99.64	103.11	107.23	104.17	106.64	107.83	109.75	111.96	102.47	105.04	105.81	108.77	103.54	111.53	105.86	103.3	110.56	105.44	104.47	108.66	103.11	97.635	106.59	100.79	111.76	99.8	108.25	108.96	110.21	103.95	106.82	108.7	96.418	108.34	100.53	104.11	109.96	106.9	105.49	105.21	111.79	104.35	104.04	108.19	102.8	109.89	97.379
112.74	113.41	111.91	109.12	108.05	108.7	109.65	119.87	105.64	117.17	113.99	115.89	106.28	103.11	110.68	109.52	114.59	109.46	101.36	108.34	112.83	104.45	116.9	116.58	110.48	116.06	108.82	108.67	113.27	113.43	111.05	107.57	108.5	108.62	115.99	114.09	104.09	107.83	107.15	110.27	109.36	110.3	108.41	107.08	104.51	111.56	109.62	110.6	103.94	104.98
109.65	110.48	107.99	102.35	108.37	107.91	113.68	111.01	107.62	111.24	115.76	116.21	105.5	108.61	115.67	110.19	117.26	113.57	115.53	107.75	117.72	110.54	116.91	117.44	111.02	114.67	111.65	114.37	112.97	110.06	111.54	104.53	114.95	110.89	110.09	112.31	106.06	111.07	116.42	109.8	111.34	116.06	119.38	119.32	107.96	111.76	110.32	115.96	113.17	108.09
107.73	106.45	103.46	100.73	110.3	102.21	108.81	104.54	114.59	109.38	106.4	107.28	106.89	106.99	102.77	107.46	106.24	101.42	109.12	105.84	104.24	109.5	103.7	99.526	107.6	102.42	104.97	102.06	101.74	106.7	104.6	107.9	104.32	103.42	99.667	108.6	104.19	105.9	101.79	104.3	108.31	105.02	101.48	109.2	102.19	108.16	98.544	101.74	103.68	104.85
98.808	106.14	105.73	94.972	96.89	102.77	100.24	98.409	97.302	94.488	103.71	103.18	97.649	95.398	96.924	100.09	97.165	103.83	102.37	96.077	99.697	96.043	99.374	102.79	101.13	98.858	105.23	98.27	103.98	103.72	102.1	103.44	104.6	102.16	100.02	100.96	96.147	98.482	100.53	105.69	105.07	99.207	99.045	95.582	103.32	100.55	100.34	100.04	97.253	99.919
106.5	108.54	109.79	101.67	105.61	105.08	109.51	102.5	104.34	113.58	110.85	106.65	99.304	106.93	102.53	108.79	105.4	106.29	106.65	107.88	111.14	108.61	111.23	109.73	103.99	100.75	96.198	110.76	103.78	110.99	107.7	106	102.94	99.024	106.77	108.56	108.24	106.03	103.22	107.1	112.6	100.31	104.48	109.52	105.78	97.722	102.05	105.4	107.43	108.51
103.58	105.48	113.77	105.23	106.35	106.22	107.85	101.88	106.21	106.74	100.68	113.28	110.56	105.46	102.89	103.75	96.766	106.92	113.07	110.73	100.51	109.8	104.77	105.38	107.11	104.1	110.27	101.63	105.18	106.33	104.46	105.31	107.27	105.42	105.22	105.41	104.91	112.79	99.196	100.53	104.2	102.84	105.09	108.22	108.56	107.94	107.82	111.9	106.5	105.21
105.68	109.36	107.66	102.68	103.85	106.05	105.65	106.1	107.99	108.64	108.62	109.98	104.32	107.69	109.76	105.36	109.44	110.17	105.62	102.47	115.62	108.95	108.89	110.4	103.43	106.02	99.517	109.87	98.642	105.71	103.85	103.99	105.28	104.51	108.03	105.63	100.74	108.7	97.343	105.12	106.12	110.9	106.78	103.75	101.12	103.61	106.06	110.27	97.886	100.47
107.93	104.29	101.7	101.64	106.89	107.92	109.19	102.22	106.23	102.8	103.68	101.48	104.65	103.62	102.85	104.18	103.84	108.9	106	106.09	106.76	104.33	104.39	103.98	104.08	106.22	106.61	99.941	109.73	113.89	104.3	112.56	108.1	110.36	105.36	103.92	101.7	104.81	107.8	106.44	102.41	110.32	112.3	110.46	101.68	105.44	107.36	105.87	106.3	105.51
99.592	103.02	101.52	106.14	105.78	101.04	108.86	101.08	101.71	94.268	102.95	96.984	100.43	100.72	103.09	102.92	99.499	104.85	102.2	93.785	97.861	101.42	107.48	93.422	106.65	101.99	100.27	102.72	99.97	98.59	100.79	97.005	102.22	105.51	99.828	100.29	103.54	106.3	98.268	101.76	101.9	104.28	99.714	98.777	98.178	98.331	100.86	95.709	102.2	100.6
104.97	112.33	106.47	101.88	103.57	110.78	107.06	110.11	104.94	96.114	109.06	107.82	101.57	104.86	106.99	103.65	111.86	105.59	106.6	113.92	104.6	110.76	104.21	103.21	101	107.27	100.56	100.31	107.91	104.91	111.04	107.08	106.09	108.51	102.01	107.99	107.58	110.48	107.97	102.12	110.56	107.84	108.91	110.49	106.98	108.23	107.38	106.42	106.41	104.15
106.48	104.09	107.45	104.61	107.38	115.2	106.93	98.991	104.98	108.28	102.3	106.5	112.01	103.18	114.21	104.47	110.26	106.16	102.35	108.04	105.67	102.86	101.32	111.54	99.519	106.53	102.45	105.61	103.48	98.668	109.85	106.62	106.31	101.1	107.17	114.85	99.738	102.43	107.26	102.84	102.47	108.27	100.83	110.48	112.51	108.05	106.94	108.83	107.22	107.31
118.93	114.74	123.27	122.09	116.5	122.35	113.75	115.08	115.12	119.55	116.62	122.64	119.39	125.26	113.74	117.8	117.22	119.29	118.33	115.3	119.69	119.8	118.85	118.66	119.68	111.73	115.9	119.92	123.37	114.04	110.97	120.74	116.12	115.98	109.32	117.49	121.05	116.99	120.07	120.32	115.85	114.52	114.64	124.86	115.21	115.58	112.52	119.76	117.89	118.18
109.2	109.6	109.71	106.58	119.17	109.21	115.06	112.51	107.68	115.84	112.87	118.66	113.8	112.59	114.99	121.3	116.81	111.77	112.4	112.75	112.87	115.37	113.23	110.14	112.04	115.26	107.2	113.5	110.45	110.89	108.74	111.61	113.84	112.11	110.22	112.26	107.12	112.16	106.88	115.18	113.65	111.89	113.47	111.66	114.16	108.58	116.33	113.2	112.94	112.51
100.61	103.86	104.07	110.47	109.22	102.76	108.24	106.86	99.329	106.73	105.8	107.7	101.1	111.13	102.02	104.02	110.77	112.56	104.34	107.13	105.88	102.82	104.71	106.36	109.22	108.43	109.28	107.55	109.94	102.64	105.31	104.76	108.92	108.39	106.13	108.15	106.73	109.58	105.51	113.38	105.34	104.45	109.15	104.65	110.04	105.03	102.72	103.78	111.17	106.49
107.42	106.88	104.22	107.73	97.921	106.58	103.9	104.75	107.8	106.35	108.3	103.23	107.49	110.53	102.57	110.08	105.77	105.14	109.32	103.05	104.15	107.39	105.34	103.64	103.89	102.79	112.96	107.18	109.54	113.27	110.57	107.52	97.556	107.1	109.8	105.82	102.61	106.83	102.91	103.62	106.25	104.56	104.42	104.74	106.97	109.35	103.34	109.64	113.05	109.59
98.408	106.12	95.201	107.86	104.54	103.4	107.68	109.91	108.15	109.03	101.52	99.124	103.09	111	107.19	102.48	97.932	110.33	101.06	110.56	104.43	104.33	102.33	101.09	101.89	100.9	100.36	108.47	96.658	105.64	104.09	108.86	97.288	105.58	101.52	104.11	112.44	101.93	115.31	100.4	94.898	105.47	106.95	105.87	102.67	100.75	103.44	105.57	107.53	101.67
107.53	105.79	104.52	106.39	101.43	106.19	112.29	101.42	104.21	114.26	108.52	100.14	105.08	97.675	102.17	105.99	104.55	103.87	107.56	102.41	102.38	102.33	107.29	107.79	106.75	101.36	109.47	104.2	105.35	99.979	103.95	107.19	100.36	101.15	101.93	99.432	102.79	104.51	105.94	109.15	100.49	114.82	111.41	110.55	107.67	104.06	104.22	104.29	106.19	96.965
125.2	119.72	117.87	110.43	115.8	120.02	128.7	119.85	121.22	118.35	117.39	117.69	115.67	110.32	114.02	115.44	119.97	115.23	119.19	118.36	120.42	117.27	122.25	115.52	118.16	111.34	123.25	113.75	115.41	113.87	119.05	120.11	121.36	117.92	121.62	115.2	119.09	119.14	121.56	106.43	110.09	124.33	116.1	121.77	114.75	127.4	115.09	114.79	113.85	114.04
107.21	102.67	106.9	106.47	103.1	109.61	103.45	99.694	102.71	104.31	108.37	104.19	108.85	103.71	101.68	101	106.02	101.94	103.5	101.2	108.72	104.1	104.66	102.92	107.37	99.232	104.51	112.16	103.54	107.34	105.68	100.04	104.04	101.33	106.28	106.1	102.16	108.52	105.35	107.8	107.33	105.64	108.35	107.65	105.46	110.23	105.19	100.04	106.27	106.67
108.05	109.36	106.57	102.58	104.1	109.73	106.27	102.07	104.63	105.93	107.98	103.89	106.27	103.58	105.16	104.77	107.09	105.29	107.32	106.8	104.93	106.19	98.609	103.36	107.37	110.94	105.23	104.52	108.96	104.35	100.99	102.62	106.01	107.07	103.37	102.42	99.083	109.43	101.76	106.07	111.37	107.17	100.24	102.96	109.54	106.75	103.87	108.58	104.1	106.03
101.06	99.835	99.533	99.165	101.31	102.54	94.967	98.248	98.826	102.42	101.81	100.15	100.84	99.09	99.027	104.39	103.38	105.31	93.896	95.791	101.47	100.71	103.06	104.48	102.87	106.35	94.343	106.34	96.696	99.573	105.23	99.702	106.75	95.908	101.26	99.622	99.326	102.25	98.993	101.85	99.467	99.967	102.78	97.603	101.75	101.08	99.494	105.44	98.478	100.56
97.422	101.03	101.78	106.93	99.807	100.62	100.08	93.966	96.463	99.716	108.69	108.35	102.35	95.64	102.74	101.8	98.856	98.448	100.53	97.106	100.98	104.37	101.98	96.617	99.862	98.318	103.36	98.424	99.571	97.224	91.085	98.007	97.138	100.07	100.33	104.72	96.965	98.53	92.305	95.74	98.388	100.24	98.533	104.66	109.2	99.735	99.897	97.419	94.907	96.086
107.45	111.24	113.64	107.64	113.2	115.23	109.14	113.38	108.93	113.87	112.7	114.38	111.58	115.05	112.72	115.24	109.49	108.39	107.93	113.41	108.94	107.94	112.44	109.79	114.03	108.82	119.74	109.67	109.58	111.38	109.98	108.96	112	105.69	116.64	110.07	113.08	111.34	118.32	109.71	107.93	106.01	119.51	114.21	114.72	110.62	108.64	113.58	109.42	111.45
101.03	107.78	104.4	103.02	108.2	105.14	105.52	101.66	104.3	96.118	95.468	101.96	100.67	104.45	98.778	98.733	103.86	99.291	107.25	103.33	110.11	104.59	106.63	104.67	98.826	104.47	104.09	105.1	102.66	101.54	104.51	107.87	104.47	107.97	105.78	106.44	104.01	106.53	106.56	97.331	101.24	104.78	106.31	106.77	105.81	101.46	99.958	108.96	107.09	100.15
108.4	103.68	109.31	115.81	115.1	113.64	111.8	109.16	114.22	118.97	112.81	117.29	112.49	111.95	113.89	107.49	111.02	105.33	112.66	116.13	109.21	111.13	111.31	110.19	109.16	112.43	104.68	114.15	113.12	114.41	108.29	104.55	114.3	111.92	110.68	110.75	115.68	108.9	112.5	116.36	117.82	113.92	116.41	111.73	107.87	112.5	108.7	112.14	106.15	116.71
106.05	103.09	110.84	112.38	100.29	104.03	109.22	108.65	103.55	109.85	108.8	107.95	99.094	108.31	103.97	110.98	105.7	102.12	104.03	98.896	105.46	102.72	104.26	108.3	108.79	109.27	109.48	101.99	107.82	106.37	104.21	105.85	105.35	97.206	100.04	106.06	101.39	110.18	99.395	107.47	104.9	100.56	101.78	101.59	108.73	103.56	108.01	102.6	103	105.17
107.45	100.43	105.28	101.31	102.06	105.08	102.94	110.46	106.63	106.05	102.72	108.4	113.81	101.06	107.73	102.64	107.6	108.98	104.26	105.36	104.79	107.14	101.7	100.16	105.33	105.31	106.18	102.07	101.41	106.03	108.32	110.51	98.946	107.92	108.67	109.31	100.63	100	106.17	101.45	105.53	104.38	107.53	109.71	107.1	102.85	104.31	98.618	111	103.61
112.79	104.46	111.29	109.26	111.42	111.25	108.11	103.77	110.61	113.22	112.23	110.38	103.95	102.41	107.65	108.13	103.88	105.68	101.48	109.39	108.41	104.98	101.42	112.5	105.84	97.979	109.1	107.47	101.9	106.53	104.76	110.96	108.62	106.71	107.22	102.47	112.09	106.83	99.511	107.47	107.84	109.22	107.57	111.2	106.68	104.23	99.983	115.44	103.97	105.82
111.74	108.51	114.62	119.98	119.89	113.28	112.97	111.57	120.97	114.35	114.83	111.98	111.93	111.37	108.65	114.16	113.34	113.8	110.96	116.55	108.05	107.6	114.55	114.61	116.28	115.6	113.6	112.79	111.73	112.88	110.46	110.17	108.16	110.63	109.4	117.8	111.98	113.64	115.56	112.9	116.69	111.66	113.92	109.39	116.12	110.45	108.8	108.52	111.4	109.76
115.3	121.56	113.23	115.62	117.76	115.48	114.36	113.29	113.12	119.62	118.34	122.1	113.91	118.62	113.44	117.48	119.53	111.85	120.27	114.86	124.39	118.51	111.94	115.36	112.79	122.19	118.01	112.1	117.94	118.55	116.2	119.99	116.6	116.31	112.8	118.63	112.8	115.85	109.03	118.5	114.77	114.8	119.4	118.61	116.01	118.93	121.28	115.29	118.24	115.52
111.45	110.3	108.86	118.43	115	109.28	106.61	119.78	110.83	111.94	114.1	114.52	113.6	114.43	101.76	109.4	111.39	107.71	114.08	111.97	113.31	113.22	117.39	118.53	101.49	116.64	117.28	107.5	111.69	114.76	110.79	113.09	111.32	106.78	116.2	114.34	120.17	118.34	114.3	113.97	117.25	108.94	119.4	113.71	107.86	118.39	116.23	102.34	101.93	113.89
114.43	116.62	113.14	111.73	110.5	107.78	114.62	103.45	111.62	116.21	101.84	107.48	109.09	112.93	104.7	115.11	113.03	107.19	111.67	109.49	109.88	114.75	110.33	111.69	113.03	113.66	113.16	106.86	112.75	115.2	107.77	109.2	108.73	111.69	111.37	104.98	117.53	112.49	112.84	115.65	109.83	112.53	105.32	115.57	107.12	108.39	109.81	115.7	114.46	118.43
107.32	106.18	109.94	104.75	109.5	104.14	104.62	108.86	106.77	104.03	104.82	96.166	107.11	99.964	110.07	101.46	115.32	106.83	108.59	102.24	104.57	106.51	102.13	105.83	108.82	104.05	115.91	105.49	101.1	107.72	106.37	107.31	107.46	106.03	107.13	107.94	97.029	105.29	107.34	100.91	111.82	99.403	97.741	98.545	108.69	106.05	106.4	101.26	101.48	106.88
107.4	107.24	112.13	114.97	103.77	109.46	111.29	108.54	112.95	101.09	111.22	107.02	111.57	104.82	101.45	109.02	102.87	108.63	108.13	107.47	103.02	108.29	101.13	105.68	113.43	108.25	111.28	103.38	104.86	109.22	106.6	109.26	106.02	104.83	111.49	109.49	106.67	107.79	99.049	108.18	111.76	103.18	108.74	106.92	112.63	106.48	110.3	106.83	108.15	100.39
102.45	104.2	102.08	99.743	102.07	108.48	99.387	106.32	104.77	104.76	106.82	110.15	104.07	108.05	114.44	102.58	100.76	99.814	100.9	110.03	104.38	105.46	106.18	103.4	100.89	103.34	98.339	108.64	108.22	106.51	104.32	109.16	104.37	98.497	108.23	106.65	108.45	112.74	105.48	107.82	108.99	109.02	106.37	110.77	103.08	105.89	100.93	103.47	106.02	102.13
109.88	103.64	106.84	106.1	108.48	102.33	99.61	100.72	110.18	103.75	104.43	109.27	107.07	111.73	105.65	102.18	109.53	104.46	109.92	110.3	104.91	105.05	103.96	98.929	106.78	96.809	109.37	107.38	102.09	103.51	100.28	105.24	100.54	105.37	107.34	103.47	104.45	105.59	110.81	109.23	102.28	100.38	102.7	102.21	107.07	108.74	101.84	97.395	104.04	105.59
118.93	109.59	112.23	115.16	106.37	112.52	106.86	116.2	109.88	111.33	108.65	113.1	112.57	109.87	110.99	107.57	103.88	107.07	113.4	114.2	107.18	109.84	108.92	112.41	110.37	101.72	113.22	108.33	110.69	110.13	103.85	111.03	110.26	110.37	116.91	113.51	111.64	116.36	109.47	110.3	115.64	110.19	109.24	106.36	109.61	117.06	122.33	111.75	110.32	108.62
114.31	110.21	104.59	113.17	113.81	108.53	114.58	113.95	109.31	115.55	106.81	113.38	113.16	105.68	102.2	109.01	106.42	111.32	109.67	109.71	115.49	106.76	110.11	110.2	105.93	109.63	113.87	114.46	107.7	106.02	113.29	110.1	108.86	118	112.7	109.42	113.57	112.83	109.19	111.8	111.94	106.68	105.64	109.78	109.52	108.01	115.61	110.23	110.22	111.82
107.06	106.71	114.85	108.75	107.78	99.828	109.75	106.5	107.68	105.04	104.71	103.05	113.26	106.75	104.85	105.28	109.43	105.78	108.21	111.01	103.61	104.21	99.15	102.15	99.589	107.38	103.31	108.28	106.52	106.13	108.85	104.21	99.94	101.74	104.6	102.77	105.84	102.53	110.09	110.3	107.08	103.96	103.74	103.34	110.17	105.64	109.23	109.21	103.94	112.37
111.24	99.071	100.57	98.304	102.2	103.98	100.56	100.09	97.568	100.2	96.718	94.776	100.65	99.273	99.104	100.51	99.193	97.043	99.262	106.78	97.94	103.5	105.75	102.45	105.74	94.569	93.519	93.074	92.887	104.74	100.27	96.222	100.25	95.407	98.978	99.043	99.843	100.11	91.514	97.477	95.606	92.289	99.757	100.48	97.299	99.532	94.47	102.88	101	100.29
113.27	105.6	114.55	106.82	107.78	113.01	110.78	115.05	105.56	108.16	111.69	110.2	105.64	103.73	109.98	112.72	114.64	108.88	115.9	105.93	109.6	112.17	105.78	113.89	114.76	110.23	107.76	106.56	107.91	119.2	109.53	105.72	109.96	115.94	111.23	111.95	104.84	99.931	116.09	117.3	115.03	107.83	108.45	111.93	114.92	101.04	113.72	107.17	113.25	114.53
103.73	103.81	108.66	106.11	102.22	108.38	106.48	102.67	107.63	106.58	104.28	106.44	100.35	102.31	98.176	103.58	105.45	110.99	105.65	108.94	110.22	100.69	104.23	111.14	112.45	105.13	107.39	114.71	105.88	107.18	108.39	109.22	107.59	111.92	105.54	105.77	104.41	110.36	108.82	102.18	102.42	105.68	106.15	102.96	109.24	104.42	109.15	105.42	103.24	104.74
108.83	100.68	101.33	107.12	99.639	111.57	102.82	107.04	104.57	111.27	105.53	107.57	103.27	106.59	108.36	102.57	108.73	102.95	109.08	108.14	109.22	105.32	101.18	104.35	107.07	106.48	107.33	103.63	105.73	106.58	104.82	106.27	104.19	105.43	107.86	105.2	106.88	103.8	102.79	97.392	104.06	104.66	106.85	107.11	109.2	108.18	110.08	96.07	109.63	108.05
110.24	105.14	107.74	106.88	103.67	98.774	100.39	105.51	108.03	109.89	104.65	101.86	100.87	99.891	106.86	109.35	105.32	108.69	107.83	102.93	106.56	105.48	110.98	103.79	105.38	106.97	108.86	103.03	103.31	110.42	107.8	108.38	103.33	109.09	106.35	100.56	99.562	99.482	98.915	104.07	108.1	105.5	104.7	102.28	114.3	103.31	102	103.9	107.41	105.19
113.57	105.05	107.01	116.08	111.37	113.99	113.53	114.9	115.87	116.51	117.09	108.09	111.7	111.99	110.23	103.86	106.91	114.35	112.55	115.81	112.36	114.08	116.66	112.53	111.52	106.77	113.78	114.7	114.05	111.4	115.59	112.29	112.95	112.91	118.52	110.58	107.96	108.04	116.7	106.78	109.71	111.49	117.94	119.27	106.65	110.75	113.93	111.75	106.45	113.61
107.08	105.5	114.15	107.69	102.06	107.11	104.25	105.56	108.72	107.75	101.68	111.3	98.786	107.83	106.43	106.17	102.84	101.53	105.23	112.22	98.906	102.96	107.44	101.12	110.63	98.916	106.56	100.05	110.51	110.66	106.73	103.07	109.17	103.98	107.49	111.35	109.81	104.05	105.76	103.8	114.62	105.24	103.67	100.53	110.56	106.14	98.43	105.44	108.04	98.932
104.19	116.11	113.27	112.06	111.89	105.32	112.37	111.8	111.33	109.51	112.28	118.7	113.26	110.12	105.37	107.7	111.01	114.4	110.52	110.9	114.74	110.56	112.12	107.71	109.06	114.54	113.23	112.12	120.3	115.58	115.28	110.72	112.17	118.16	109.26	110.62	108.4	109.26	107.17	109.01	104.3	111.03	116.11	113.3	112.04	107.44	112.8	113.19	110.92	103.34
105.76	100.71	102.33	105.23	110.62	107.34	107.71	112.44	108.98	103.06	106.5	109.13	102.6	111.09	101.47	108.1	101.21	102.7	103.95	101.08	109.03	105.17	106.17	110.1	105.94	108.75	104.76	98.387	98.088	101.88	102.43	107.26	104.45	101.68	101.17	107.11	108.15	111.86	105.43	104.87	110.43	107.54	106.21	106.06	107.55	106.01	103.43	103.98	102.2	108.82
102.19	101.24	105.77	103.16	97.509	93.398	105.57	97.009	97.107	103.11	96.654	96.526	103.84	97.571	91.231	98.846	96.644	103.27	107.75	97.282	98.076	101.03	96.954	94.551	101.78	95.316	104.64	98.571	105.09	93.116	104.65	96.651	107.21	97.647	100.47	107.28	98.106	100.38	99.332	96.935	104.89	94.423	96.988	99.232	89.449	99.799	99.259	101.25	99.835	104.01
113.28	108.07	111.54	112.99	119.4	111.86	107.71	112.15	117.41	113.02	117.63	113.24	114.47	112.69	116.87	119.65	117.82	109.1	108.57	111.66	110.16	109.73	112.95	113.75	110.53	116.27	115.74	113.6	107.31	117.62	107.3	113.49	110.58	111.48	113.06	114.48	109.94	111.27	109.58	119.34	113.36	112.02	114.45	117.19	115.55	111.53	109.67	110.55	111.66	111.15
112.24	109.85	99.626	101.3	97.631	97.385	113.99	104.1	99.154	111.63	106.28	104.38	107.46	105.08	103.71	107	104.46	108.16	105.09	105.14	103.54	102.66	102.2	93.464	102.48	106.54	105.2	107.51	103.42	104.22	107.15	104.65	99.074	103.5	105.99	105.96	99.679	100.94	106.54	105.35	107.17	99.881	108.93	102.7	103.78	103.02	106.72	102.03	104	112
104.04	107.63	104.44	106.08	109.55	107.23	102.23	106.53	108.23	106.35	104	107.23	116.96	111.54	103.78	99.604	102.23	105.1	111.32	109.69	101.62	106.18	107.32	104.97	102.27	106.25	107.35	103.48	106.44	102.16	107.43	109.51	106.01	106.82	108.85	107.27	110.59	111.21	103.42	99.545	105.34	114.65	101.96	105.58	99.113	102.49	105.31	106.7	102.49	103.52
104.87	107.02	106.56	101.75	111.54	104.27	104.73	106.28	110.67	103.98	109.33	98.187	109.72	97.88	108.51	105.1	102.62	108.56	109.75	106.5	105.02	103.54	106.34	102.47	105.92	104.32	104.45	103.71	104.88	99.057	104.03	99.972	102.26	97.794	107.1	108.23	106.27	95.71	104.91	101.7	106.05	103	109.71	112.06	103.31	106.03	107.67	97.896	98.764	109.24
109.28	114.08	112.61	111.28	116.72	110.76	113	110.12	113.72	113.36	115.31	112.99	111.15	119.99	106.08	114.68	114.76	113.61	106.26	109.19	111.89	110.95	109.62	114.33	111.44	121.97	115.94	111.95	114.79	109.59	116.95	117.8	114.35	109.82	114.59	114.54	108.85	116.21	106.49	112.97	103.16	115.62	111.66	113.66	111.12	116.31	118.55	113.26	117.13	108.52
95.781	100.12	106.21	99.501	91.655	99.95	107.04	102.39	95.427	97.288	93.858	99.559	99.216	97.937	101.49	102.24	96.231	102.04	101.49	104.32	102.93	106.37	104.03	105.15	99.436	93.723	101.22	98.82	96.241	104.86	103.58	95.857	103.79	103.54	99.861	96.279	104.17	94.542	100.48	96.952	97.858	93.123	97.192	106.01	99.314	104.29	102.85	98.179	96.147	100.38
107.61	109.05	99.745	110.75	102.27	107.45	110.25	102.3	98.605	106.46	104.5	104.26	103.05	106.05	103.88	109.56	110.81	101.82	106.46	107.14	104.69	109.35	104.76	100.96	107.48	107.9	104.91	96.589	104.78	107.36	113.08	102.4	106.2	106.45	107.9	108.31	103.17	106.37	97.969	104.9	107.25	108.31	99.108	99.015	100.79	110.78	101.56	99.682	108.63	108.28
108.87	112.49	104.97	107.07	114.71	110.41	111.71	107.2	120.4	100.45	111.5	111.93	109.96	107.37	107.79	112.23	109.75	114.78	111.34	110.85	112.59	100.58	103.44	107.38	104.82	111.1	105.47	105.6	109.1	111.52	110.8	111.41	110.99	113.07	111.83	109.52	112.79	106.78	107.36	114.52	117.13	110.74	108.94	113.56	113.87	109.27	106.61	112.18	106.34	112.27
99.551	99.293	100.32	101.63	101.77	100.39	102.44	103.49	99.277	102.77	99.996	100.81	94.431	94.021	104.68	97.431	100.53	97.749	98.801	94.779	96.831	101.37	103.01	99.581	99.508	97.518	96.727	96.939	100.3	94.305	100.75	99.519	108.54	102.18	95.317	103.81	101.52	103.91	91.855	99.281	98.984	109.18	100.25	97.121	98.529	101.36	101.79	93.899	103.61	98.078
112.14	105.98	108.35	110.28	100.02	103.17	111.79	105.26	104.01	99.52	99.988	107.49	98.051	102.28	97.636	103.19	100.04	106.87	99.796	107.74	106.26	104.71	105.52	110.48	108.46	101.84	107.08	110.88	109.05	106.15	97.666	107.75	101.07	107.24	100.39	101.64	98.098	104.16	104.14	110.44	99.587	103.52	104.93	102.3	106.77	106.93	109.73	112.18	100.06	102.49
104.23	103.67	104.7	109.02	101.98	103.72	102.17	105.73	104.62	101.39	107.19	99.859	103.39	100.71	104.61	103.34	105.45	99.646	102.52	101.8	102.88	102.04	107.21	104.5	105.1	109.15	105.64	111.86	104.04	106.44	109.64	108.63	105.68	107.89	106.28	109.04	100.82	100.57	104.56	102.97	106.02	110.6	103.23	108.7	107.14	103.18	104.14	107.82	106.72	101.7
99.792	116.18	108.59	110.51	111.13	103.12	107.06	112.91	108.1	103.11	104.45	101.8	98.856	111.45	101.71	102.11	99.088	105.35	104.84	104.4	107.16	105.7	109.38	107.63	105.33	103.9	104.39	111.49	108.95	104.79	108.67	101.41	100.8	105.42	109.08	101.65	102.53	106.65	106.13	106.06	107.32	105.95	108.38	104.49	103.89	107.28	106.93	107.34	102.67	105.71
97.464	101.08	100.06	95.387	100.27	103.01	105.65	100.36	94.76	96.555	97.854	104.84	97.751	96.318	98.098	96.65	101.25	102.89	94.804	95.153	98.004	100.62	96.454	102.72	97.731	96.101	102.73	100.04	97.529	100.5	108.36	98.492	100.31	104.83	94.568	93.64	99.019	100.17	96.14	98.009	96.204	100.59	98.737	100.23	95.166	97.15	94.156	90.946	100.24	93.529
104.11	103.92	112.4	107.68	105.06	104.08	109.57	110.69	101.44	103.69	112.16	99.642	111.08	108.32	112.27	103.95	108.2	107.39	99.622	105.56	110.83	104.63	103.43	105.76	107.38	100.26	101.32	106.01	106.73	102.17	105.86	101.04	106.15	113.99	103.23	103.97	109.24	111.46	101.76	104.81	105.15	100.51	99.406	102.83	100.89	104.29	102.56	110.09	106.43	107.31
111.92	113.27	117.03	106.44	113.35	116.54	115.24	119.91	109.79	106.55	112.23	109.12	115.3	115.29	114.04	107.33	109.33	113.76	108.36	116.85	114.11	111.62	108.92	113.14	111.82	109.34	115.61	109.62	103.89	106.08	114.13	117.12	106.5	118.62	106.85	106.42	112.16	107.97	117.48	117.18	103.57	102.58	107.55	110.53	116.59	114.53	117.52	108.96	108.79	116.48
107.61	108.19	104.86	104.51	110.06	105.27	101.27	106.82	103.87	109.95	106.94	101.09	108.35	106.04	105.08	102.64	102.13	104.4	105.3	103.25	105.38	102.35	108.46	107.26	110.63	109.92	107.74	106.05	106.3	106.68	105.85	103.43	108.14	105.83	108	106.61	107.63	104.06	102.12	104	109.95	103.63	105.09	105.76	114.71	100.29	109.36	101.05	103.27	101.18
109.93	104.41	110.08	105.19	108.35	107.39	106.69	108.97	106.86	104.76	107.29	105.61	104.49	106.25	108.11	100.31	106.4	100.54	106.65	108.49	102.64	101.54	107.74	103.42	99.458	98.329	114.02	106.61	107.79	106.19	106.49	108.97	102.84	98.333	109.71	108.3	97.078	109.09	105.89	105.44	109.49	108.99	102.07	110.51	106.25	108.14	98.89	100.97	108.55	109.87
104.96	107.26	104.2	98.829	106.41	105.07	93.949	106.19	106.43	108	103.22	103.34	106.34	105.69	107.41	104.83	108.9	105.77	105.25	100.87	99.918	106.15	101.67	102.82	98.375	101.38	107.01	106.28	106.2	103.23	108.71	102.82	103.99	106.27	110	106.48	103.47	109.54	107.07	105.23	103.11	111.52	98.643	104.42	111.34	110.57	100.82	106.24	106.15	104.63
105.61	105.93	110.88	108.23	109.77	104.79	106.64	104.84	102.65	103.7	99.348	103.62	107.89	107.25	102.81	106.08	109.73	108.96	102.3	102.68	105.38	108.64	106.69	107.56	110.43	105.75	105.13	109.09	101.18	99.727	103.46	106.28	107.61	104.22	105.01	107.07	111.52	102.75	107.54	104.3	101.78	103.65	101.66	105.91	106.67	110.28	105.91	106.32	105.36	108.34
108.72	109.74	111.68	117.3	114.79	110.4	109.78	109.81	115.94	115.79	113.98	114.91	111.8	110.27	112.49	107.6	111.59	109.45	119.59	115.09	109.58	118.85	103.73	110.64	112.09	113.21	115.66	114.9	105.64	105.94	114.51	111.77	113.19	112.87	107.38	116.96	113.17	115.91	109.37	110.79	119.38	109.85	114.51	118.28	109.77	116.12	108.27	117.53	117.42	114.95
115.81	120.81	114.69	111.82	113.53	106.51	107.37	109.73	113.33	113.62	110.76	107.89	107.65	116.66	114.22	112.01	115.57	108.08	111.51	107.5	114.27	118.42	113.34	109.93	112.64	112.54	114.04	117.75	112.14	116.59	112.29	112.52	119.11	107.88	113.36	116.78	116.06	111.3	119.11	105.53	106.17	113.94	114.04	119.45	107.04	113.14	111.02	113.75	111.55	102.37
111.21	108.94	104.3	102.96	109.35	111.31	105	104.81	101.2	108.48	110.77	102.11	110.85	106.36	100.87	105.58	106.31	102.7	104.18	103	109.49	104.02	102.68	104.12	98.324	111.18	103.2	100.58	107.18	103.33	101.97	105.61	105.08	103.49	98.836	105.37	101.6	106.77	105.17	104.88	104.97	109.71	106.27	102.93	109.01	105.2	104.19	107.39	98.772	101.79
103.95	104.77	108.79	105.07	99.263	108.12	105.85	108.05	103.65	111.71	99.271	107.25	108.55	113.12	100.85	107.39	105.45	109.45	104.97	109.01	104.2	110.54	102.47	103.6	105.59	100.05	105.83	110.09	104.75	107.91	103.49	102.69	101.48	106.57	103.32	108.55	103.8	104.06	109.05	108.33	99.985	112.11	108.65	105.65	108.91	103.16	102.62	113.08	109.86	109.94
92.652	107.09	109.75	102.57	102.99	109.52	105.78	105	107.69	101.74	107.61	104.24	104.96	109.64	107.16	106.36	104.5	103.44	102.79	107.16	102.35	106.02	107.72	108.25	109.54	108.41	112.12	99.276	106.83	105.36	110.72	105.4	108.12	106.46	107.48	100.7	101.48	100.09	104.24	103.29	115.21	109.18	107.17	106.06	107.07	104.26	102.46	98.753	114.24	111.29
105.22	102.61	100.04	106.14	100.31	105.94	103.78	112.22	102.02	105.53	106.56	101.93	107.23	100.33	111.99	100.68	105.46	103.27	106.27	103.78	101.16	107.79	108.55	112.03	112.95	101.77	104.48	103.91	100.56	105.91	104.13	104.57	107.61	105.36	102.69	101.4	105.95	107.46	102.51	103.71	107.71	107.04	105.58	108	100.45	98.466	106.02	100.12	104.54	104.35
113.51	109.56	114.54	122.06	112.5	116.76	114.99	125.39	119.8	118.52	122.98	119.24	114.76	118.36	115.37	114.79	119.45	117.8	117.93	108.89	117.91	115.06	113.19	116.41	113.78	118.95	114.68	116.77	113.88	114.78	117.11	114.05	117.29	115.7	114.93	118.67	116.48	117.21	120.27	123.39	122.18	122.98	122.45	117.03	121.34	121.24	118.97	120.84	116.07	116.87
111.53	112.64	114.45	111.62	113.96	113.66	112.19	114.28	107.6	113.11	108.72	110.6	109	109.01	116.48	112.11	109.25	111.42	113.83	110.04	111.88	105.29	113.08	108.44	106.81	107.97	113.82	112.88	116.96	113.73	112.79	112.09	106.21	109.67	109.84	112.7	117.35	112.21	109.65	112.54	110.5	106.22	106.53	115.72	111.6	113.61	104.92	104.3	111.83	114.6
104.21	104.68	103.63	105.23	107.45	103.73	99.409	108.02	100.23	108.58	100.16	106.86	106.46	107.37	110.06	103.76	102.96	107.91	105.77	100.82	107.7	103.19	108.14	107.14	99.004	104.9	110.87	100.59	109.12	102.99	103	108.07	100.34	101.48	105.98	102.14	103.4	99.947	104.3	104.04	109.31	106.14	98.379	102.32	102.76	108.28	106.71	109.18	103.82	110.36
118.88	124.83	122.93	111.23	116.96	119.89	110.72	122.16	118.91	122.39	116.86	114.06	120.99	120.78	118.02	123.44	114.17	116.47	113.54	115.38	125.24	113.3	121.44	120.35	114.14	123.34	117.16	118.17	116.65	120.4	113.79	114.64	114.88	115.71	119.12	114.38	115.77	116.68	117.95	108.44	124.09	118.44	117.14	117.32	117.6	113.99	121.23	120.89	115.87	115.78
105.17	104.75	103.2	102.31	100.92	109.32	110.65	109.43	102.58	109.82	102.77	108.22	111.65	101.08	105.83	103.41	109.97	107.02	108.5	105.5	111.92	107.08	103.83	102.24	107.8	107.26	109.87	115.57	113.47	105.52	107.21	110.44	102.44	109.2	104.29	103.75	106.7	105.2	109.34	106.78	115.73	106.73	108.56	101.91	109.45	105.8	107.73	99.971	107.63	109.42
110.9	113.79	110.46	118.14	111.5	108.74	111.06	113.45	113.97	108.12	113.1	111.91	111.21	106.98	105.74	109.17	107.93	110.16	107.75	107.7	111.1	114.61	114.14	114.05	105.34	112.02	110.06	107.82	110.07	112.54	114.74	112.87	108.92	110.46	110.5	109.71	109.82	121.49	109.04	113.36	109.3	106.25	113.53	107.27	110.03	110.63	111.21	110.78	113.93	107.4
101.24	101.72	100.93	99.84	104.05	102.49	110.07	103.83	105.23	95.562	103.07	99.923	111.09	98.414	101.77	103.14	101.93	101.91	99.433	97.97	101.79	97.006	101.42	102.03	105.31	104.37	99.987	99.71	96.54	101.85	97.178	100.05	103.94	110.7	100.69	98.452	105.72	106.17	98.534	99.521	98.73	101.21	103.26	106.68	103.84	94.848	104.22	97.891	95.257	98.544
105.57	102.18	103.45	108.98	109.91	110.28	105.37	108.45	103.93	108.84	109.13	101.08	101.72	104.89	105.98	100.3	104.81	105.01	104.99	106.55	107.1	100.07	108.62	104.04	102.16	111.23	102.92	103.58	103.68	111.24	107.84	104.75	108.56	107.15	107.07	113.45	109.47	108.25	107.9	102.1	115.06	106.16	100.64	102.44	108.08	109.25	112.43	101.84	109.23	109.97
107.41	117.13	110.99	114.17	113.17	108.43	109.21	109.18	113.92	110.9	114.37	111.18	115.44	114.67	107.42	108.95	112.99	110.71	112.66	107.14	111.48	112.17	111.86	112.48	112.26	112.26	114.95	111.29	110.43	111.01	109.88	107.36	106.38	111.16	115.95	111.54	117.12	114.88	107.47	114.09	107.92	118.14	117.99	109.49	111.46	109.26	108.52	106.6	110.44	107.33
105.69	105.75	109.63	101.9	108.19	105.75	109.31	107.59	104.51	107.49	105.34	108.35	109.31	102.82	109.59	108.85	99.634	103.2	109.93	104.09	99.799	102.13	105.88	105.25	106.8	109.48	103.03	109.66	107.43	104.39	104.83	105.62	104.68	102.74	105.98	109.41	104.27	104.63	106.32	107.16	101.63	108.69	104.6	103.33	108.02	105.85	112.41	110.92	107.79	103.98
112.53	110.09	113.42	111.59	111.82	110.23	107.45	112.49	121.81	117.22	102.84	112.59	111	105.51	105.81	107.36	109.1	110.88	113.54	113.6	109.48	117.55	109.19	108.87	108.69	110.71	109.2	115.24	115.81	110.39	106.55	110.72	112	110.59	107.58	110.58	103.23	109.65	115.48	113.02	118.52	109.91	108.64	111.3	111.71	110.35	108.73	110.73	110.13	115.5
104.16	111.32	113.93	115.06	118.43	112.69	110.9	114.02	112.24	112.06	106.12	114.72	109.55	112.62	114.26	118.87	107.95	109.38	109.39	113.47	110.07	113.63	115.09	109.22	111.25	107.03	111.45	119.1	112.84	111.95	112.25	104.76	108.17	110.51	112.89	105.26	111.37	111.13	108.33	114.87	108.98	111.1	108.4	119.98	114.28	104.14	109.81	117.14	111.47	118.26
102.91	106.58	102.38	111.15	105.06	112.09	112.34	102.25	107.07	103.98	106.52	106.98	106.01	102.34	108.29	111.54	103.94	112.94	108.67	106.7	103.02	106.65	102.12	96.692	104.87	104.61	107.97	98.845	102.59	107.61	104.39	108.72	109.95	103.97	101.53	104.73	107.06	102	106.49	110.8	106.03	106.12	103.87	108.68	102.98	102.87	110.69	101.91	102.85	104.09
108.51	112.65	115.56	117.23	117.41	108.89	111.35	107.62	110.42	107.68	109.86	116.98	111.92	111.01	115.61	112.72	110.98	111.79	115.04	118.38	109.09	116.68	114.66	116.94	116.66	115.49	108.79	116.13	114.82	113.36	109.53	115.23	114.4	113.28	109.85	108.06	117.46	116.78	108.26	114.54	114.48	114.71	107.77	107.25	108.7	113.3	113.6	111.51	111.17	112.59
106.46	107.09	108.27	108.45	111.78	111.58	111.57	115.38	112.05	118.12	110.07	108.44	110.7	111.89	111.43	113.24	112.22	108.2	108.14	108.01	116.33	110.09	114.19	108.42	112.31	110.84	107.34	113.35	115.86	116.49	113.77	110.74	114.52	112.32	112.03	110.41	116.37	118.2	109.78	109.88	114.35	111.62	116.92	112.26	107.28	111.8	117.1	111.81	111.47	110.21
113.92	111.85	114.19	108.86	113.75	115.64	111.73	121.27	108.81	109.77	115.62	110.16	112.56	119.79	115.48	106.51	108.48	114.13	109.92	112.91	108.74	112.35	110.97	112.16	112.6	118.45	115.54	101.98	113.46	105.71	112.21	115.32	113.61	113.38	111.94	112.53	106.48	111.59	109.87	100.22	111.33	119.11	121	108.93	111.66	113.06	112.98	109.66	110.23	113.85
115.18	110.41	103.67	112.23	113.04	113.66	110.38	112.47	110.99	107.62	107.54	113.02	112.9	106.9	107.56	108.59	113.97	111.43	112.66	110.58	112.87	111.55	111.63	111.71	106.84	116.48	107.3	108.46	117.83	109.98	110.77	117.98	108.71	110.1	108.69	107.65	106.77	111.49	108.97	105.34	108.94	111.55	107.9	112.51	110.32	105.84	106.8	111.72	112.86	114.14
109.71	117.62	111.91	112.62	108.8	116.8	121.47	119.99	108.17	109.58	110.87	104.22	112.64	113.46	108.69	113.51	107.1	113.53	117.87	115.17	111.7	107.26	105.74	110.56	121.08	112.82	112.03	116.09	108.14	109.78	115.34	110.79	109.68	108.68	107.5	115.72	107.98	107.46	111.8	105.82	109.46	110.72	115.52	106.9	114.04	114.26	111.17	109.36	110.97	113.31
105.61	105.7	98.983	98.187	97.273	102.68	95.379	98.322	97.761	101.38	103.55	99.296	104.79	95.324	97.409	103.64	103.35	98.22	100.1	95.725	102.53	99.105	97.937	98.591	104.94	101.67	98.283	102.08	108.74	103.23	97.779	108.49	100.24	99.329	97.753	105.81	101.34	95.717	98.495	100.66	100.51	103.15	103.89	102.14	94.932	96.54	101.57	100.21	100.01	101.16
116.37	111.42	117.4	116.06	118.43	113.49	119.53	111.18	111.42	113.84	120.44	111.56	119.35	121.58	117.18	119.54	115.46	118.72	113.63	116.79	117.88	118.33	115.48	117.9	119.83	116.92	112.61	110.65	115.91	121.02	117.36	115.15	118.48	128.42	116.46	117.28	120.2	117.65	106.62	112.31	115.21	118.93	117.01	114.29	119.14	114.97	121.05	117.69	112.08	120.27
109.56	109.43	110.43	117.24	107.02	112.57	106.79	111.79	106.85	104.06	115.6	107.36	105.26	115.76	107	112.44	113.01	111.54	116.72	116.21	108.57	106.2	117.81	110.6	110.4	103.02	110.46	108.05	113.49	112.7	106.27	115.2	105.78	114.58	113.64	112.12	109.06	113.38	111.14	113.26	112.72	110.16	117.48	110.16	110.05	108.17	112.38	111.27	114.36	112.51
108.63	103.37	106.66	107.43	105.95	107.31	109.56	98.761	103.25	104.56	102.24	109.53	110.61	103.77	106.53	109.04	104.27	104.16	109.31	109.64	106.2	108.6	106.15	109.54	104.86	102.2	107.48	105.57	109.78	104.91	103.91	111.53	111.68	104.83	103.63	101.04	102.2	106.88	105.7	107.53	103.37	105.26	103	112.06	105.06	106.55	104.02	107.75	95.95	102.07
102.95	109.74	99.376	104.51	105.52	102.97	100.98	108.43	105.74	106.27	98.01	113.19	105.66	104.44	106.37	100.66	104.73	107.41	99.048	103.41	106.04	110.37	102.24	113.09	106.92	103.48	107.01	103.57	107.47	109.92	98.611	107.26	97.995	100.97	98.534	113.61	100.75	108.55	104.26	101.49	104.91	97.354	105.82	106.43	103.46	106.75	105.53	101.92	102.62	103.01
114.95	108.13	109.4	109.43	110.98	109.96	114.85	106.95	112.21	117.06	109.04	109.59	111.58	116.78	110.4	110.16	110.97	111.45	112.81	107.6	107.24	112.72	114.99	112.9	116.39	106.42	118.57	112.87	114	109.78	109.59	111.23	107.84	105.98	108.22	113.6	116.13	111.47	112.17	109.89	110.98	108.22	107.04	112.3	106.02	107.45	108.63	113.36	109.46	111.41
107.45	112.71	114.71	112.95	111.62	105.95	111.79	112.98	108.76	112.04	112.61	112.15	113.9	117.58	113.8	112.52	111.65	113.33	110.21	108.88	109.3	106.16	117.76	112.29	114.28	109.13	106.52	109.46	105.37	110.65	114.15	111.07	119.51	111.31	116.03	105.2	118.37	111.91	116.56	113.3	111.13	106.6	115.44	108.23	111.62	111.56	118.26	107.49	107.63	113.65
102.39	98.454	103.47	106.75	104.05	104.76	102.29	106.82	108.83	111.78	107.62	104.75	107.57	100.83	99.809	104.97	110.24	106.63	106.27	105.94	101.13	106.26	104.47	110.35	107.64	100.66	111.58	105.82	106.8	105.72	102.08	96.106	112.39	102.73	108.4	105.37	105.9	107.37	104.29	104.71	110.6	110.28	104.88	104.32	110.71	113.07	104.51	112.86	101.58	106.24
103.13	103.89	116.41	109.87	112.88	116.24	113.8	106.22	112.67	113.61	106.84	109.44	106.89	111.28	114.5	111.87	116.05	112.8	119.35	114.18	117.17	114.53	107.97	108.19	102.6	110.91	107.16	113.9	113.38	114.66	107.63	119.92	114.3	113.45	109.39	112.11	110.76	112.53	110.46	111.3	108.72	113.7	111.96	105.33	110.45	110.72	106.06	108.38	112.8	114.26
109.36	104.99	108.24	106.86	110.45	107.72	104.96	103	106.76	105.97	105.25	109	107.46	104.85	100.84	109.01	105.49	109.04	114.44	107.4	103.27	104.77	107.27	106.17	104.88	107.9	106.63	104.91	99.843	106.97	100.82	107.2	109.32	107.4	106.28	103.9	110	106.87	110.72	107.07	109.19	107.93	104.39	104.89	112.61	103.95	107.43	107.84	112.68	106.38
116.4	108.45	108.79	111.91	117.91	111.69	111.53	111.36	111.94	109.27	111.07	110.52	104.84	109.78	107.14	116.02	109.56	109.5	117.31	109.64	107.88	109.45	113.49	113.83	107.27	107.95	103.62	106.13	109.49	110.41	111.2	105.52	112.32	109.84	111.46	107.44	117.41	115.14	112.09	111.16	110.42	110.4	112.69	108.66	105.71	115.48	116.57	107.01	109.94	116.48
116.64	123.85	112.85	117.12	117.78	118.38	118.43	113.66	118.1	118.57	120.7	113.64	113.89	114.69	123.23	111.23	116.81	119.9	119.73	119.64	119	114.89	120.32	110.26	119.25	120.78	120.49	115.81	115.13	116.67	111.91	123.41	117.07	118.25	113.81	112.59	120.03	118.23	114.8	113.23	109.34	115.21	119.45	113.64	119.29	117.65	115.38	120.34	119.02	118.73
109.56	108.09	105.99	105.56	108.85	110.92	113.23	104.29	104.61	111.85	112.06	104.99	99.332	103.09	109.24	104.99	105.32	110.95	105.68	104.94	103.06	107.01	103.36	106.99	103.4	106.82	105.11	106.55	106.96	101.73	108.57	106.19	113.51	107.99	100.83	102.71	103.32	106.69	108.3	105.59	108.93	104.29	106.53	101.99	104.59	104.4	110.68	98.884	109.78	99.232
110.3	106.05	107.89	112.99	114.58	114.84	114.37	112.54	113.49	108.87	114.22	107.79	113.4	115.32	114.67	113.31	109.15	118.2	112.57	111.6	105.87	104.51	103.4	112.15	110.77	116.35	109.68	105.43	111.5	111.03	117.65	106.47	109.67	109.5	113.48	113.84	111.62	112.95	109.35	114.3	110.66	111.56	107.59	106.9	114.75	116.72	110.33	113.23	113.96	113.51
100.23	100.15	104.06	101.38	107.41	106.16	106.58	100.58	102.15	102.85	102.21	100.21	106	102.52	104.31	101.45	106.71	103.74	104.29	103.03	98.915	106.21	102.11	103.76	109.34	103	106.74	98.322	105.66	100.62	105.12	106.65	103.4	105.04	102.89	105.97	102.7	105.89	100.25	103.11	106.12	102.57	110.62	107.7	102.52	102.5	100.49	102.54	103.02	100.74
107.55	100.67	100.91	103.89	108.52	106.74	103.72	102.62	105.58	101.03	102.59	99.471	101.57	102.11	101.63	101.93	102.36	104.88	106.41	107.99	110.33	103.6	107.04	102.43	99.677	103.35	110.85	103.72	96.22	101.7	95.964	101.31	104.29	102.94	105.23	107.7	105.88	104.3	104.87	100.81	104.73	100.97	107.65	106.44	107.11	105.74	106.6	103.15	107.57	101.78
108.08	104.3	102.91	102.35	103.38	117.14	104.27	107.86	101.88	103.42	105.9	103.39	108.45	107.54	100.79	109.62	104.89	110.62	105.86	104.11	109.07	102.2	109.79	104.82	106.18	104.15	108.01	109.99	98.538	105.49	106.54	103.52	100.75	107.84	102.26	104.43	105.99	106.23	103.05	102.84	110.24	109.18	107.11	115.85	101.43	103.59	103.54	101.57	104.56	101.62
106.67	105.28	104.87	108.87	109.77	109.57	102.77	105.75	104.26	99.489	98.764	104.09	106.34	107.74	104.39	101.54	100.42	106.45	100.5	105.55	105.62	102.74	107.38	106.81	105.82	105.56	108.71	101.52	103.56	100.15	109.15	104.4	100.45	106.43	106.76	106.54	104.06	107.78	105.15	111.71	109.18	105.74	105.97	104.75	104.54	103.95	109.74	105.68	109.31	97.233
109.07	107.35	105.6	112.11	110.07	105.68	111.92	109.81	106.67	104.25	103.94	105.15	107.85	104.2	108.52	106.23	111.23	109.17	103.47	103.82	105.14	113.57	113.83	102.09	105.9	108.12	108.08	103.69	113.53	105.46	111.77	109.85	106.13	104.8	105.98	105.35	111.98	105.64	108.82	103.66	107.08	102.35	108.86	109.44	112.17	106.81	109.12	105.9	106.23	99.082
106.82	101.21	110.75	104.74	106.99	104.61	101.48	110.33	108.76	108.99	104.06	103.38	102.24	106.82	97.448	108.9	99.019	109.72	104.17	107.49	101.63	104.83	105.9	101.74	104.39	106.91	110.95	105.34	106.77	106.56	108.77	102.48	105.43	109.55	113.22	111.61	106.39	104.11	101.36	104.53	102.82	102.26	105.28	108.39	107.62	104.21	105.92	105.98	114.18	107.96
114.84	108.38	108.77	115.09	112.32	110.52	118.11	115.23	109.27	108.17	109.8	111.54	112.67	117.37	120.66	112.52	111.74	111.27	110.8	117.71	108.77	113.74	107.82	115.25	111.8	113.46	107.64	110.84	114.02	117.33	111.7	109.11	112.72	112.38	108.59	114.72	108.25	114.31	118.33	106.5	107.78	111.4	111.5	115.85	109.94	115.59	104.22	104.69	117.3	116.27
116.3	118.54	119.86	109.13	117.74	113.74	114.47	113.71	114.6	111.4	115.88	117.54	112.93	110.74	109.33	110.19	112.9	111.17	113.46	109.08	108.57	115.25	115.4	112.52	120.03	112.87	107.55	104.82	109.04	113.17	108.93	106.15	114.55	114.1	114.86	104.95	107.56	109.02	109.77	108.52	110.07	113.15	110.46	116.6	108.28	109.13	110.12	110.38	108.69	115.54
104.41	107.21	103.01	107.85	104.58	108.08	109.27	105.91	101.21	106.85	106.48	107.21	106.35	106.15	101.92	102.87	101.98	106.02	106.29	102.4	99.957	101.32	106.13	101.4	112.87	101.47	106.88	101.95	111.84	106.17	100.23	102.55	103.37	103.27	103.6	101.99	101.53	111.38	101.06	102.17	101.02	108.17	104.33	104.28	111.81	103.79	107.59	104.28	106.86	102.77
109.9	109.55	114.37	102.86	114.76	109.38	109.56	107.18	114.98	112.64	112.35	114.14	114	111.75	120.47	110.54	116.95	111.23	113.02	110.32	109.55	115.22	113.72	110.95	112.08	117.01	109.1	112.09	107.69	116.09	115.27	113.27	107.96	113.85	109.3	113.75	112.17	111.66	112.04	112.59	108.46	108.04	103.18	107.38	112.34	111.16	110.11	113.29	115.93	113.52
115.34	119.45	107.74	121.74	114.83	118.46	117.67	120.51	111.05	118.23	117.01	124.76	117.82	118.38	115.65	121.39	111.02	120.98	116.39	121.2	119.31	116.43	113.51	118.77	114.87	118.66	116.43	119.48	116.86	120.58	120.49	122.66	114.21	112.44	122.97	121.41	115.95	118.47	117.04	114.46	118.07	118.07	116.66	120.87	119.95	125.81	116.6	116.14	120.92	119.81
108.84	103.98	104.76	110.02	101.73	104.03	106.94	103.65	105.23	107.1	104.01	102.44	108.19	105.79	102.9	102.15	107.65	105.39	107.99	105.22	107.57	102.4	111.9	103.76	103.94	107.48	105.31	109.47	106.03	103.3	107.94	107.48	104.48	111.63	108.07	106.32	106.71	106.1	107.89	107.2	100.56	100.18	107.57	102.27	106.92	100.59	105.43	103.33	108.83	98.223
108.83	110.93	110.13	109.7	110.7	109.68	115.16	114.75	115.99	111.98	109.12	114.51	106.25	113.84	104.91	114.11	110.1	114.68	119.78	108.45	106.97	109.45	109.05	109.16	110.57	115.18	116.86	112.19	111.67	112.3	109.56	108.63	121.26	110.2	113.78	109.99	101.5	108.96	109.77	110.98	110.11	110.12	110.91	110.17	115.61	104.45	116.96	108.6	113.83	109.37
102.53	106.95	103.77	108.02	108.82	110.56	104.57	108.46	105.52	101.4	101.32	98.69	107.65	107.85	108.51	106.69	111.71	106.3	102.52	108.78	104.87	107.49	107.13	102.23	110.72	107.26	112.29	109.48	106.92	105.13	105.29	103.18	106.5	106.1	103.34	107.92	109.48	107.71	109.27	102.38	104.47	105.17	102.55	105.31	104.64	103.11	106.72	106.2	108.99	100.48
104.84	104.22	105.39	110.01	107.15	110.76	101.55	108.42	109.26	107.78	102.21	106.87	103.89	104.93	105.99	110.09	112.58	105.57	105.46	105.73	104.66	95.806	105.58	110.07	105.04	107.36	104.79	112.12	102.64	103.75	100.39	103.64	110.34	108.43	103.55	108.97	108.72	104.47	106.46	106.16	103.24	103.9	105.84	107.96	102.03	101.33	105.82	101.82	107.88	107
100.77	100.48	103.45	100.04	110.7	105.54	106.09	98.827	105.01	105.43	104.39	101.66	99.479	98.615	102.67	102.44	104.02	110.1	103.28	102.13	111.58	99.045	103.82	101.41	102.19	95.667	111.57	102.98	107.95	104.59	107.13	101.52	92.681	103.96	105.91	104.8	100.85	103.94	103.33	107.54	99.815	105.75	107.71	104.99	99.722	98.604	98.629	107.39	105.67	104.26
98.304	99.916	100.36	100.8	108.27	98.922	102.31	101.68	97.479	101.98	97.139	104.82	100.3	102.64	98.899	95.57	100.25	103.61	96.852	98.475	94.746	96.42	100.47	92.717	100.41	97.307	104.61	100.92	95.022	101.89	98.453	98.221	97.79	92.776	99.601	103.86	100.18	98.499	102.22	103.37	104.85	96.653	97.602	97.711	99.37	104.32	98.524	105.9	103.05	94.446
103.48	107.33	104.03	104.09	104.4	98.179	105.24	104.9	102.7	104.59	102.49	105.35	100.47	110.68	107.09	106.79	101.17	105.2	97.452	105.84	102.98	100.19	104.44	103.25	99.326	100.48	108.7	103.87	99.917	107.82	104.95	100.11	105.2	103.4	106.18	105.54	103.3	105.2	104.11	98.332	102.84	108.14	106.53	106.45	101.04	106.31	107.33	101.5	105.03	101.49
103.96	102.75	106.92	104.9	102.32	104.37	101.17	107.07	102.41	108.2	108.36	98.746	102.57	112.1	104.71	108.77	108.6	109.67	109.94	110.12	103.29	109.06	105.22	106.54	106.08	102.75	102.7	105.42	105.65	105.05	106.11	106.12	107.97	108.89	106.35	104.86	102.16	104.53	106.04	101.28	108.87	103.96	105.68	104.29	102.33	99.473	110.01	103.02	105.66	104.92
105.44	102.62	104.46	99.427	106.4	105.47	109.97	102.01	100.26	105.67	102.36	103.32	106.91	103.88	101.44	104.61	100.54	103.91	101.31	109.06	107.67	106.62	105.73	106.49	112.86	103.1	112.04	107.76	105.77	109.51	111	105.02	98.707	105.56	109.4	99.386	107.65	102.75	107	102.89	112.1	103.61	105.94	104.28	102.33	109	102.13	102.36	98.443	105.84
100.16	97.816	109.45	97.621	101.9	94.7	99.147	107.31	100.62	96.63	96.699	98.144	105.44	99.928	97.115	104.7	99.012	96.814	93.897	104.04	105.98	98.854	105.7	104.06	104.19	105.95	96.322	105.42	99.451	95.676	98.983	105.77	99.755	96.62	103.37	101.5	105.67	101.9	94.289	102.47	102.25	96.455	103.27	101.24	98.794	100.87	102.86	104.15	102.99	108.43
105.15	103.84	105.53	101.08	99.919	101.4	101.98	99.646	101.58	108.39	106.72	105.27	103.8	106.78	107.78	97.62	102.19	103.44	106.1	106.42	104.44	99.46	105.82	103.58	99.318	103.23	98.866	101.83	104.52	109.24	107.39	105.88	108.64	98.443	102.12	101.62	101.7	106.49	106.54	97.901	100.4	102.56	98.693	102.91	107.54	106.93	101.46	102.7	108.29	108.85
108.09	111.78	106.21	108.12	105.73	109.58	112.27	109.24	117.75	101.77	115.09	110.38	111.38	109.54	108.87	110.64	102.7	109.86	112.81	109.86	107.88	110.63	112.26	108.55	107.37	112.86	107.11	108.32	108.13	113.96	107.46	117.86	109.55	104.07	114.85	104.58	102.3	111.22	115.31	108.09	112.7	108.55	102.48	113.81	109.37	106.06	111.98	115.23	113.75	110.59
105.84	105.92	108.7	104.94	109.92	104.32	110.96	104.02	105.56	99.626	104.65	104.36	111.41	102.59	103.24	101.19	105.47	106.4	105.91	112.65	101.2	102.9	106.36	109.31	108.87	103.4	109.05	101.5	101.86	106.8	106.23	107.1	107.39	106.02	109.64	109.03	109.32	107.48	108.12	111.34	112.58	104.96	108.75	102.63	102.68	107.56	98.754	106.41	108.98	107.84
110.35	121.53	115.54	118.22	114.85	108.6	113.34	114.46	111.08	111.4	112.21	116.79	109.87	117.24	109.95	110.75	113.35	112.43	113.63	112.55	111.31	111.21	109.49	108.88	113.73	108.17	110.57	114.13	107.03	111.47	114.58	110.57	108.79	115.72	112.61	103	111.75	112.59	109.63	108.6	124.4	109.49	108.78	114.17	112.9	118.36	106.47	109.96	107.58	109.96
109.27	101.59	108.99	101	105.29	103.05	108.74	102.47	105.55	101.9	113.6	102.81	106.66	101.37	103.05	106.64	98.385	100.27	105.17	99.719	106.64	107.91	112.03	106.98	107.97	100.85	107.54	101.4	106.08	104.4	110.13	107.89	106.29	111.95	103.02	100.79	109	109.01	108.26	107.07	106.07	108.23	103.67	106.71	110.82	103.12	104.69	107.66	113.53	99.667
101.15	107.23	102.36	103.73	108.34	96.909	104.42	108.21	103.8	107.54	101.33	102.88	105.71	106.13	106.51	104.55	102.07	103.49	99.606	109.3	115.48	104.84	101.67	102.91	103.39	102.91	104.09	102.26	100.99	104.12	103.12	103.24	104.57	95.732	102.88	107.65	105.52	103.03	101.45	106.89	109.2	101.37	102.91	109.68	103.7	104.64	110.06	99.615	104.01	102.63
104.5	106.64	105.39	106.21	108.99	110.09	104.32	103.03	104.84	114.32	102.18	97.978	109.08	107.07	108.56	106.43	113.9	107.02	100.98	101.21	108.35	106.08	113.98	101.6	108.42	105.62	108.66	108.79	101.29	109.8	112.81	103.43	107.52	111.71	109.31	108.29	109.02	105.98	109.69	104.9	106.07	106.7	108.38	110.6	102.5	103.81	101.97	105.82	102.32	102.08
114.16	107.97	109.86	104.92	109.84	112.65	108.49	114.39	114.8	105.88	109.11	108.31	109.33	107.66	113.16	107.03	111.13	107.47	108.75	110.18	109.05	112.86	108.74	119.42	113.93	111.62	107.86	106.9	114.34	107.98	111.45	112	110.09	107.22	110.54	111.66	110.41	109.85	106.65	109.88	106.66	110.71	103.85	107.16	111.86	114.06	105.74	115.15	108.14	112.33
111.18	113.18	108.59	111.05	109.59	106.95	116.23	107.98	109.51	107.35	115.95	116.99	110.69	107.37	107.55	112.63	114.49	111.67	112.19	118.66	110.27	107.55	121.43	116.56	113.77	120.66	113.25	110.19	114.57	112.97	112.13	109.57	110.85	114.29	109.53	107.85	110.47	114.9	108.89	107.89	111.17	111.04	112.32	116.55	109.16	110.02	110.41	118.1	115.02	108.09
103.82	95.716	96.781	95.573	106.6	97.596	103.64	102.11	97.732	105.73	100.4	102.49	96.033	105.55	102.66	99.228	103.15	101.4	99.204	102.55	97.754	103.32	100.4	102.36	99.72	97.365	99.549	99.89	100.78	104.28	106.38	98.882	96.266	101.31	99.955	98.533	101.07	95.688	101.54	101.43	99.685	97.315	95.841	95.988	101.51	97.597	101.21	100.79	99.151	100.12
99.489	106.86	107.03	105.69	106.53	106.19	103.19	113.12	100.08	106.73	99.037	105.39	106.81	107.1	112.03	106.73	106.24	102.57	105.25	107.01	107.66	101.14	101.8	101.14	104.14	99.467	101	110.16	108.15	110.15	111.07	104.28	103.76	107.87	105.51	104.96	108.79	104.1	107.1	106.51	109.41	108.84	100.11	107.61	108.95	108.22	108.39	106.63	101.67	102.21
105.01	101.66	102.17	97.427	102.47	108.9	105.16	101.99	102.17	104.32	102.73	103.79	103.95	104.28	108.67	108.84	108.22	107.68	104.67	107.08	108.87	108.23	105.6	110.29	106.33	101.76	101.17	104.2	102.13	107.95	102.32	102.17	104.06	103.51	101.68	108.47	104.43	103.03	99.571	107.29	104.53	112.47	106.12	101.12	107.45	107.43	109.14	105.07	102.44	107.65
112.08	107.74	113.54	110.92	107.91	106.99	114.1	111.86	114.01	112.2	112.53	114.4	114.68	118.29	113.74	110.6	113.76	106.24	117.22	107.25	110.88	111.47	106.26	106.24	104.53	109.94	107.63	111.43	105.66	106.7	116.75	108.78	117.29	110.73	119.28	111.87	114.93	112.08	107.79	111.35	115.84	111.28	111.99	112.4	119.68	110.25	110.51	112.59	112.35	110.2
108.69	110.81	102.72	108.97	106.77	104.58	112.07	105.49	105.3	107.27	100.04	102.11	109.12	107.6	104.21	110.41	106.99	110.85	106.58	106.04	102.85	106.15	103.3	108.81	103.09	100.47	104.1	102.51	107.18	107.3	104.25	108.23	107.66	106.65	104.93	100.62	103.58	101.91	107.29	98.515	106.51	103.47	110.62	98.41	109.49	117.81	103.58	105.88	104.78	107.58
104.89	106.05	104.73	110.13	108.89	101.92	108.24	100.49	106.35	108.35	106.37	107.45	101.29	110.81	105.81	109.19	112.36	110.1	107.46	109.93	107.42	103.46	110.69	106.82	104.95	108.83	107.76	107.04	104.89	113.28	104.05	105.75	104.35	100.97	110.17	110.69	111.49	107.46	101.6	103.63	102.4	107.03	105.79	113.07	106.06	110.42	105.66	107.14	109.88	112.15
116.14	114.46	112.98	110.06	115	109.07	111.98	114.84	109.95	117.28	104.24	112.96	115.4	107.32	108.77	106.34	112.68	109.09	106.19	110.22	113.53	112.63	112.21	110.18	107.63	111.57	101.76	105.44	107.13	113.66	100.52	112.33	109.98	108.48	115.86	112.7	109.05	108.64	106.22	115.85	106.65	112.97	108	112.42	110.62	108.54	107.58	113.39	112.64	109.64
100.8	102.49	105.66	109.77	111.49	107.82	109.79	111.42	110.6	112.5	109.88	107.11	107.67	114.29	110.04	105.5	109.16	110.89	109.93	111.85	110.76	111.05	105.42	115.2	110.67	107	114.85	104.01	113.5	112.69	103.84	110.03	105.8	117.12	112.32	106.98	109.41	111.79	109.07	107.69	112.94	114.22	103.53	104.6	109.77	112.91	110.92	101.99	112.69	114.4
108.52	112.01	104.09	103.64	102.6	104.06	101.74	107.48	103.86	98.728	109.65	110.11	105.65	100.8	109.15	107.63	105.88	108.89	101.02	106.15	107.9	106.28	106.23	108.78	99.62	99.348	111.3	106.98	100.18	103.79	105.99	110.11	107.7	108.95	107.87	104.63	110.98	106.97	106.35	110.18	110.4	108.53	109.27	106.34	109.11	104.19	105.14	110.11	110.01	98.467
105.39	105.71	110.72	111.26	105.17	109.83	109.7	107.31	106.61	112.94	110.26	111.64	109.07	108.97	106.39	101.8	112.12	108.95	107.83	114.04	106.87	108.32	111.21	106.02	105.18	109.44	105.29	111.48	109.02	107.57	111.53	108.6	112.08	108.2	113.75	106.43	110.49	113.33	115.69	103.82	108.81	103.75	113.25	109.34	106.15	112.09	112.97	110.13	109.5	110.71
102.63	101.76	98.84	101.65	99.551	96.641	94.331	96.527	101.43	101.55	99.256	102.33	96.279	99.346	101.1	98.864	101.2	105.39	102.51	97.864	96.567	99.443	101.43	93.09	101.2	93.857	101.48	101.23	100.77	100.26	96.389	101.81	103.55	98.703	96.508	94.268	103.07	99.656	93.987	98.017	103.39	101.64	96.912	98.504	96.309	100.85	102.35	103.34	96.188	101.08
108.75	107.25	113.76	105.65	111.14	106.03	115.14	112.19	108.84	111.53	110.42	114.41	111.33	111.41	108.49	107.29	110.17	114.96	108.71	108.98	110.14	112.43	117.16	110.89	107.61	110.34	112.76	117.77	108.8	107.83	111.05	113.44	110.2	108.84	112.99	108.79	106.96	101.98	116.57	110.91	112.65	113.51	113.18	112.02	109.6	112.2	115.42	106.78	115.75	112.55
112.94	113.67	107.93	108.77	108.81	106.16	101.12	104.26	104.28	100.4	107.21	108.7	99.065	106.92	110.1	105.99	105.73	106.08	110.24	109.03	108.82	99.997	108.97	102.28	104.56	106.55	100.42	110.02	103.58	113.06	109.53	105.13	109.27	100.17	105.09	106.13	109.24	110.67	108.55	109.15	105.76	110.61	109.56	104.23	106.39	105.22	102.97	109.82	110.02	101.37
102.76	104.48	105.33	101.4	104.09	97.848	103.78	102.37	100.83	93.798	99.375	99.976	100.63	102.72	95.714	102.58	103.74	99.98	99.362	94.188	97.825	98.305	103.52	98.243	103.89	96.792	103.4	101.22	96.885	97.58	98.96	103.92	105.57	99.442	98.739	104.39	105.82	99.326	101.77	94.091	102.06	105.45	101.02	100.55	103.84	102.04	92.188	94.906	101.96	95.211
117.39	118.06	119.74	110.16	113.3	114.52	109.71	112.2	117.42	121.84	112.45	116.69	120.31	123.61	114.61	120.36	113.6	115.46	115.09	115.48	115.52	113.83	114.81	116.69	115.44	111.94	118.57	109.07	119.95	113.09	116.45	114.87	121.55	114.51	121.85	113.71	123.86	116.33	112.04	114.18	117.6	121.29	116.71	114.89	124.31	118.11	111.07	118.23	117.26	124.1
99.617	106.89	102.67	102.16	106.33	103.66	105.44	105.19	105.17	106.76	101.35	111.04	105.27	107.42	112.73	111.45	106.87	107.03	108.42	105	105.52	107.21	110.1	110.02	114.09	102.18	104.43	107.45	101.09	106.19	108.98	102.79	110.31	103.74	105.88	105.06	104.07	106.79	106.84	102.61	103.68	104.97	104.38	102.72	105.45	108.62	107.77	106.75	106.71	108.75
115.29	96.479	108.79	112.39	106.4	105.95	107.42	100.38	101.08	99.619	101.1	108.29	106.38	104.46	108.64	98.341	107.82	106.46	107.08	109.02	103.41	104.48	106.24	104.09	106.33	101.44	108.71	109.89	108.63	101.29	112.03	106.54	107.32	101.85	105.48	102.53	101.07	111.34	104.87	116.08	102.92	104.9	103.8	100.42	105.82	99.413	107.72	105.85	115.07	100.31
106.03	102.87	97.042	105.04	102.51	100.51	103.01	100.23	112.18	102.69	102.72	105.63	99.242	103.88	109.3	107.73	106.82	107.77	103.71	104.22	102.05	103	101.05	107.22	101.53	107.41	99.031	113.02	105.97	108.09	101.13	99.478	106.8	105.46	99.126	106.51	106.56	106.39	107.3	105.85	102.86	104.1	99.991	104.26	101.04	101.13	106.52	105.78	107.84	103.48
108.65	109.57	99.482	102.49	102.32	96.339	95.402	98.871	109.92	101.82	99.574	104.52	106.01	110.89	104.24	101.74	107.4	100.77	106.15	105.56	104.79	105.22	104.71	104.21	112.53	107.69	104.67	103.54	100.53	108.5	103.67	112.43	100.64	101.93	106.11	105.73	102.42	106.36	96.614	105.42	106.06	102.9	103.48	99.457	100.87	101.3	99.324	103.09	102.05	105.14
109.95	110.24	111.51	110.59	97.358	101.64	100.27	103.95	103.08	101.7	103.79	101.77	105.27	108.82	111.11	104.36	103.7	107.05	105.93	111.66	105.49	106.94	107.16	101.65	105.99	106.54	111.74	104.75	102.41	105.53	111.95	103.83	105.96	105.01	103.39	109.38	105.84	104.84	109.39	104.14	103.42	106.51	111.35	105.2	111.33	103.9	106.75	104.99	104.73	100.41
108.68	108.33	111.13	109.63	110.88	108.2	113.35	106.75	111.94	105.3	112.36	110.96	116.31	108.83	109.24	103.54	107.98	110.3	106.36	113.07	106.45	113.43	111.87	110.8	104.81	108.4	101.92	102.87	115.67	104.82	107.35	108.26	109.06	101.27	107.69	105.59	114.45	113.13	111.73	108.67	110.33	109.27	105.78	109.89	107.94	108.29	121.14	103.08	111.7	114.2
99.828	100.28	106.39	111.76	108.87	105.37	106.57	108.32	107.47	103.57	107.66	107.25	98.951	101.55	102.33	104.79	104.04	104.17	106.49	102.99	115.28	109.79	104.21	103.42	106.14	106.98	109.5	107.21	101.02	102.47	102.82	102.72	103.4	99.428	104.12	108.6	105	112.57	106.66	109.05	110.12	101.57	106.07	107.59	111.77	107.59	103.42	101.92	110.42	104.16
112.88	113.44	121.97	110.53	107.18	112.49	112.74	106.61	110.33	109.93	112.78	109.94	110.58	113.84	108.72	106.89	111.32	111.2	110.61	117.52	105.72	108.78	110.3	105.53	114.35	110.35	108.12	111.41	106.19	111.19	108.95	109.33	114.62	117.76	116.35	107.95	108.47	107.42	104.7	112.27	112.19	115.15	109.66	106.35	108.73	114.85	111.26	113.71	108.35	107.25
110.79	113.77	111.99	115.97	114.97	112.03	110.11	106.39	111.31	110.5	113.37	112.48	114.75	117.38	115.95	114.19	110.28	117.6	110.66	114.08	112.25	107.29	112.43	115.72	115.05	112.71	105.87	113.84	110.73	111.86	120.08	107.66	109.11	116.45	119.06	109.98	109.06	116.04	111.68	115.48	113.04	121.71	113.9	110.67	112.89	112.1	110.63	109.18	108.24	111.61
108.61	108.58	112.65	108.79	111.42	114.44	112.11	115.21	114.3	114.71	113.38	114.55	113.08	102.78	113.26	113.99	111.29	106	116.26	114.35	109.99	112.49	115.77	119.02	111.93	108.45	116.09	109.03	108.18	114.08	113.3	113.01	108.46	110.86	113.74	110.55	108.75	110.65	109.61	114.65	109.8	113.19	105.11	112.41	112.66	113.81	104.84	112.94	112.93	103.97
104.64	110.03	104.7	107.13	111.81	107.96	104.67	105.08	105.16	104.05	106.11	103.06	104.08	108.73	110.87	106.46	104.7	108.38	103.47	102.63	101.88	106.61	105.95	109.85	106	103.88	107.96	102.38	105.67	107.49	109.19	103.61	103.48	111.79	101.73	106.05	99.606	105.97	111.51	106.64	109.14	100.44	100.29	109.01	105.15	106.85	110.34	104.81	106.47	106.09
106.19	105.72	103.56	102.81	102.95	106.2	106.78	104.01	103.76	104.11	110.31	103.28	104.51	109.88	102.94	103.91	103.69	106.61	102.49	104.46	108.9	105.55	101.55	105.38	106.28	105.34	114.24	102.16	106.99	104.62	112.25	102.54	105.36	99.916	100.68	102.95	102.91	104.68	106.71	107.77	106.01	105.71	98.147	101.73	104.11	100.81	102.86	106.55	109.15	100.44
105.8	103.25	107.99	105.46	104.87	109.87	103.28	106.35	109.03	102.12	109.36	107.94	107.05	100.28	100.12	111.95	107.62	101.32	109.28	114.58	109.4	104.25	105.74	107.28	102.63	109.83	110.81	104.69	102.64	102.81	100.09	111.71	106.41	102.55	105.07	105.15	111.12	109.06	104.84	101.53	102.48	106.99	104.51	105.6	104.51	104.12	106.73	107.54	108.76	104.04
101.34	106.25	104.58	98.305	107.84	102.71	101.99	101.26	107.14	102.78	105.88	103.15	106.4	102.97	108.14	106.44	94.057	101.22	102.48	105.36	103.83	102.92	100.67	107.25	107.88	104.04	107.11	102.07	105.8	104.13	108.61	106.78	107.44	108.7	104.01	102.79	104.64	109.09	110.36	100.73	109.45	102.79	107.42	106.62	103.55	108.16	104.17	104.5	109.44	105.26
105.25	101.23	104.54	103.41	108.23	103.67	95.663	102.56	102.24	98.368	103.57	101.88	114.39	107.74	102.96	105.07	106.2	105.14	103.13	108.38	103.68	105.05	97.148	105.35	110.81	102.5	98.116	110.23	102.53	111.19	105.81	101.32	107.63	100.99	100.12	103.8	104.03	104.67	101.32	105.45	105.39	104.41	109.98	106.65	99.991	100.58	103.11	106.53	103.31	110.2
101.41	105.01	99.401	103.24	101.01	104.78	100.39	104.23	102.41	96.72	101.41	103.15	97.861	96.047	95.369	96.205	102.15	96.748	102.77	103.27	103.51	98.8	103.3	104.88	91.303	100.94	92.052	101.26	94.574	98.92	100.67	99.341	96.979	98.56	102.96	103.57	104.15	102.64	101.46	101.7	100.21	100.19	98.081	97.001	100.39	96.609	102.33	99.65	94.121	96.768
105.5	104.57	110.72	102.91	107.89	105.86	107.18	104.13	105.92	106.3	114.61	102.44	104.9	108.25	104.55	99.969	103.23	107.55	99.682	108.3	103.23	106.65	103.03	104.3	105.18	107.85	109	105.66	106.67	105.63	103.11	106.95	100.72	106.5	102.71	106.9	107.38	108.65	105.28	107.85	107.41	106.11	107.63	114.52	104.93	102.7	100.02	105.55	105.53	103.1
105.25	103.92	104.59	108.47	108.46	102.42	108.92	104.54	105.24	110.16	106.95	103.85	108.62	107.75	98.18	103.55	113.67	108.6	105.58	111.33	109.1	109.61	104.33	99.47	109.52	112.85	106.31	104.81	106.49	110.78	101.67	102.59	104.4	106.85	104.22	109.13	105.42	109.45	102.43	109.1	104.3	104.25	110.18	107.94	104.55	107.47	112.23	102.35	106.59	111.95
111.34	109.28	109.82	108.03	117.72	112.09	113.11	118.58	109.66	113.7	106.52	112	110.56	112.22	112.82	111.57	110.95	104.43	108.92	112.55	108.91	117.68	110.79	105.52	108.47	116.34	109.66	112.9	108.51	108.05	113.03	117.48	111.01	112.11	111.21	108.01	110.46	111.92	109.08	113.12	104.58	109.45	107.61	114.35	113.16	105.14	108.93	111.85	106.43	111.06
97.584	99.934	98.575	102.63	99.503	93.736	94.441	101.22	105.08	108.76	106.93	97.257	98.394	98.951	103.27	101.11	103.19	99.501	100.59	99.639	97.931	96.274	99.626	99.943	102.76	102.14	99.414	92.533	90.314	103.1	103.82	94.338	103.36	98.623	104.03	102.6	99.704	99.992	94.988	102.31	97.991	103.82	103.5	93.074	100.07	100.01	100.34	98.121	99.879	101.43
106.88	103.85	107.3	104.62	103.9	110.65	105.21	105.35	105.36	109.43	107.64	98.859	106.26	104.46	110.45	113.52	107.55	108.28	103.61	107.85	93.316	105.55	109.96	109.4	105.33	106.85	107.09	102.24	108.59	104.92	101.92	99.397	101.95	111.8	102.65	111.67	107.34	105.93	104.51	101.86	108.51	111.94	107.52	99.019	102.92	109.72	103.2	107.34	98.287	109.95
108.82	113.09	115.67	108.48	106.58	106.68	106.74	103.22	111.7	109.35	102.47	108.27	108.77	102.8	103.84	110.77	102.93	108.39	111.77	107.25	105.72	109.27	106.5	109.04	103.18	112.36	98.035	109.19	109.03	107.34	104.26	109.97	102.15	105.03	105.09	104.5	101.56	102.39	106.36	105.84	108.37	107.02	105.64	106.86	103.89	106.16	107.09	116.68	106.15	109.99
105.64	102.57	106.43	103.81	107.6	113.38	103.23	107.16	106.99	108.79	104.21	109.96	102.88	111.37	107.8	104.06	103.07	109.12	110.3	107.43	109.97	107.82	112.36	109.32	107.46	110.92	104.41	110.91	102.98	109.81	108.14	113.15	106.5	108.72	111.47	110.22	110.75	107.76	110.2	107.96	102.51	109.88	112.23	112.75	109.27	103.33	109.85	105.19	108.66	107.82
102.53	102.89	102.38	99.871	101.63	104.6	101.6	104.49	110.89	105.01	101.94	97.206	95.003	105.92	99.998	102.51	102.71	103.71	105.57	102.15	96.184	107.44	99.498	101.85	102.83	102.01	102.09	104.58	99.348	103.99	103	109.14	103.17	109.41	107.47	108.57	113.27	103.84	103.49	105.3	104.22	106.25	105.69	104.17	106.09	111.31	100.58	98.043	100.82	110.02
100.63	99.598	105.54	103.51	104.86	106.44	103.82	103.54	103.44	105.24	104.03	103.8	98.711	104.23	105.71	105.83	105.42	107.28	104.94	109.25	96.361	104.53	108.64	106.65	106.58	106	100.57	108.88	103.03	109.29	103.84	108.38	109.95	109.41	105.48	101.37	102.12	102.29	110.1	109.96	103.08	101.79	112.21	106.81	109.92	104.17	101.73	107.77	105.65	108.64
97.796	96.787	104.64	103.35	94.39	99.431	96.032	97.038	107.48	92.829	102.94	98.371	98.8	100.51	103.52	99.409	98.747	97.671	101.12	97.084	104.19	100.9	95.716	96.946	98.521	98.77	97.328	96.985	99.027	101.62	104.52	101.63	100.69	101.12	104.84	99.866	93.137	104.54	94.984	99.727	94.633	99.594	107.05	96.705	102.77	105.85	108.13	101.9	100.35	105.49
116.1	119.41	110.39	114.15	111.44	115.51	109.78	114.25	115.86	113.34	107.52	108.06	107.95	117.12	121.49	107.88	116.75	112.01	117.21	111.07	111.61	109.25	115.55	116.91	113.56	112.88	109.95	108.77	117.48	108.2	117.5	118.55	112.06	111.55	116.78	113.95	112.16	117.23	111.33	113.19	122.58	110.61	114.66	107.8	109.16	112.43	117.15	116.11	108.5	110.81
110.43	105.67	111.32	112.55	104.99	115.64	109.12	110.24	115.8	113.56	105.83	111.78	109.33	113.46	111.23	116.01	113.22	108.4	107.62	108.59	106.96	106.05	109.03	111.81	108.94	108.68	113.36	112.42	109.95	114.64	113.12	106.89	113.36	111.73	107.87	108.74	110.56	105.98	114.58	107.15	109.49	109.95	105.1	114.28	105.46	112.06	105.06	107.67	115.21	111.31
103.16	105.72	101.55	99.922	104.94	100.74	99.315	103.74	101.45	102.71	96.761	96.992	104.56	104.64	99.939	101.77	94.934	95.597	101.39	98.388	96.871	95.89	102.24	97.868	101.61	101.39	94.748	98.917	108.58	101	102.36	106.23	106.67	97.45	97.981	101.29	101.35	106.58	92.354	100.04	100.99	101.96	104.2	104.52	107.35	103.22	101.53	98.576	98.987	101.04
105.73	105.94	105.96	106.37	105.67	108.21	105.39	104.18	110.91	104.34	111.21	105.99	102.46	108.42	99.329	99.914	102.09	104.28	105.79	105.21	108.68	100.18	106.59	105.67	105.05	112.88	102.19	107.58	112.34	105.91	105.9	109.64	105.92	107.38	105.72	110.04	100.71	97.24	105.77	108.32	106.46	108.03	104.41	111.53	105.84	108.97	109.6	107.05	109.87	108.07
104.88	109.42	109.03	106.85	106.92	100	109.72	106.17	114.62	104.44	103.71	106.4	108.04	110.39	105.49	111.08	104.01	111.18	106.99	102.6	108.86	105.63	106.7	106.33	103.4	103.93	102.92	104.24	100.84	105.08	108.12	117.64	105.55	109.4	109.62	104.43	113.46	109.04	105.15	109.48	102.73	108.65	106.58	107.49	105.69	109.42	107.84	110.85	103.36	109.78
103.48	99.364	96.628	98.673	98.373	114.97	108.7	94.493	99.616	98.136	96.828	102.16	100.1	98.874	98.667	98.859	103.07	97.279	98.576	93.154	104	99.04	94.519	101.62	90.807	101.85	103.4	102.79	94.735	100.55	103.26	99.014	97.667	103.74	90.81	108.69	100.57	100.78	103.09	104.98	102.41	103.33	102.94	104.12	98.773	108.05	103.72	102.53	98.28	97.616
96.962	93.673	98.261	94.331	102.92	100.57	94.919	99.934	96.728	100.55	103.11	102.04	101.05	95.492	104.27	105.87	97.617	94.35	103.08	103.98	100.83	105.2	98.841	106.05	100.26	100.74	99.051	97.758	98.41	96.621	101.92	105.9	99.461	102.62	103.15	99.282	99.49	101.65	99.772	96.785	100.12	97.29	100.38	99.36	97.932	102.73	98.194	102.33	100.38	109.83
105.59	105.71	108.04	106.4	112.14	109.34	110.78	108.9	106.51	103.05	103.03	102.7	107.96	110.73	101.85	109.83	103.93	99.17	107.57	109.59	108.97	103.29	110.89	105.22	108.01	104.47	101.18	103.52	104.48	103.77	100.48	102.27	103.82	102.03	109.47	110.41	105.39	106.19	109.11	102.61	106.33	105.79	106.76	105.27	106.34	105.41	109.8	105.56	105.79	107.52
110.17	113.26	117.93	119.67	110.39	112.09	109.76	110.36	110.49	109.52	112.08	115.08	111.93	119.52	112.29	116.23	106.78	111.9	106.4	115.84	117.19	116.14	106.93	111.26	118	112.4	111.74	113.89	114.9	111.93	108.38	115.74	114.89	114.64	111.12	113.74	108.58	114.92	111.81	109.05	106.72	109.87	116.54	106.78	116.72	109.73	112.8	112.86	110.15	111.14
109.85	113.48	112.69	106.22	111.79	115.49	112.61	108.45	108.19	115.11	104.48	119.97	120.02	113.58	99.827	112.54	110.39	107.31	107.49	112.06	104.92	107.3	111.04	110.43	113.31	110.38	114.46	111.52	97.635	110.31	114.54	109.07	114.05	115.63	112.07	107.64	106.01	116.18	112.46	108.75	113.69	102.65	113.57	110.12	108.22	105.49	116.32	111.08	105.23	111.12
116.16	110.82	107.98	109.94	111.43	108.66	112.87	109.51	110.95	118.96	105.02	114.93	103.25	106.26	112.79	111.2	115.01	113.22	112.46	109.39	110.97	116.99	107.46	108.59	112.32	117.28	118.96	110.64	112.89	113.74	113.01	115.3	112.26	114.11	110.44	115.52	111.19	109.97	102.77	109.76	112.58	104.91	107.35	117.14	117.54	109.27	108.13	114.09	113.87	118.15
106.15	106.6	105.54	104.69	102.34	107.48	99.188	108.52	101.66	108.86	99.426	102.19	102.58	102.43	111.05	109.79	107.77	105.01	101.53	107.06	106.7	110.57	106.93	98.768	101.12	111.15	107.64	104.34	110.8	110.3	106.03	104.21	99.003	108.52	105.49	108.9	104.22	106.09	105.1	102.45	103.67	109.12	100.61	106.64	98.952	106.92	107.51	108.05	101.88	111.33
100.98	101.67	105	108.08	109.5	108.88	104.9	111.78	106.27	102.54	101.82	109.25	106.41	109.38	107.36	105.12	105.83	108.28	106.15	107.47	100.55	105.62	108.35	102.43	110.67	104.94	100.94	110.75	113.07	97.742	100.86	98.331	102.88	97.625	105.33	105.45	98.222	106.44	105.38	105.18	105.86	108.19	100.24	101.41	104.51	102.28	103.24	104.99	100.7	100.54
104.07	103.89	105.71	102.53	108.55	102.15	108.37	101.48	108.83	109.24	101.68	107.54	108.37	105.94	102.87	109.2	107.21	110.98	99.977	108.74	99.861	104.45	100.06	108.35	101.02	104.04	100.4	104.04	100.52	105.04	100.98	103.67	103.56	101.45	103.05	105.43	105.35	101.08	109.16	107.18	99.825	105.68	105.77	105.04	104.98	99.096	103.22	106.52	104.42	109.22
105.92	113.77	106.81	104.63	114.67	106.96	110.32	110.57	112.59	107.77	111.63	114.77	110.43	113.84	108.5	115.99	105.26	112.8	110.21	115.86	111.11	110.44	103.62	110.27	109.2	112.41	111.55	110.73	119	105.89	106.9	110.76	115.44	105.86	107.97	104.7	106.76	113.42	109.28	110.15	114.84	112.92	107.19	111.87	112.19	112.39	109.99	113.89	110.21	108.9
109.09	110.08	107.71	112.71	110.77	118.13	117.83	114.13	112.83	110.61	108.69	102.58	111.26	115.64	105.94	106.47	105.17	111.62	110.81	107.62	111.12	111.43	113.51	116.56	106.92	104.33	113.11	109.35	109.88	117.81	111.88	112.77	109.51	112.87	106.98	114.91	110.32	116.1	111.87	110.65	110.02	108.21	115.64	106.4	114.15	119.75	116.15	110.03	113.31	106.98
105.3	112.07	107.02	98.164	105.18	101.23	103.67	106.04	106.79	103.76	103.9	96.997	102.64	106.55	98.44	102.25	98.295	108.64	106.98	109.99	107.61	105.05	105.94	107.76	107.84	103.43	102.3	104.86	106.44	105.24	108.75	113.98	108.63	106.05	105.63	106.54	107.13	102.74	102.42	103.9	104.13	106.56	108.3	105.61	100.96	105.09	104.85	104.31	112.71	109.79
99.48	99.71	97.773	102.74	96.671	104.16	103.05	98.256	105.83	101.43	101.43	101.89	101.92	103.11	101.32	96.558	95.912	104.47	98.222	99.428	100.08	104.05	93.765	103.92	98.434	104.21	99.743	97.812	97.986	99.431	96.34	103.64	97.092	99.286	97.974	105.19	103.6	101.69	99.646	104.32	99.003	97.028	97.499	97.328	99.272	97.151	95.738	103.45	101.19	99.323
113.89	117.63	115.19	111.1	108.13	120.25	113.57	107.62	110.37	115.24	114.3	116.07	120.49	112.84	119.84	117.09	113.06	110.71	115.39	120.08	114.37	113.97	117.01	104.15	109.57	116.64	114.95	113.03	113.1	110.58	116.57	110.74	116.95	110.46	115.49	115.09	116.25	109.61	110.61	113.94	112.55	112.26	119.41	120.95	116.75	114.31	115.06	113.98	108.51	113.28
105.71	116.49	110.07	114.68	112.84	113.59	110.14	116.37	102.57	112.53	109.04	111.85	114.03	104.43	107.74	107.24	110.71	105.03	110.89	113.58	105.8	105.08	115.32	108.77	113.85	110.66	108.26	111.94	110.09	107.74	112.68	104.26	110.33	111.15	118.17	107.25	115.9	111.87	110.93	115.31	114.65	102.66	105.12	108.74	108.31	107.56	115.32	111.6	110.81	107.51
109.6	104.82	104.4	99.206	103.52	111.42	108.43	105.21	106.45	112.33	105.7	103.53	104.08	108.14	101.56	106.21	106.89	103.81	105.8	107.36	101.57	105.93	104.24	111.26	105.4	101.62	101.58	107.02	104.94	104.79	104.95	102.75	107.08	105.71	103.4	108.8	107.44	113.11	101.65	106.35	101.65	106.85	101.04	104.31	103.4	107.59	108.41	107.57	100.76	103.82
117.5	109.6	111.33	110.94	107.69	117.46	109.44	117.59	113.65	110.07	114.49	109.69	116.39	111.2	116.09	111.21	115.22	118.36	112.63	110.83	109.44	117.66	110.47	114.61	112.51	112.83	112	119.48	111.8	109.49	113.94	110.88	117.53	108.64	112.23	115.6	113.23	120.45	113.9	111.17	112.14	110.69	112.88	111.15	117.22	114.72	114.49	112.72	109.25	113.24
105.88	101.17	112.87	96.153	105.2	102.41	104.14	107.86	98.853	103.06	106.66	99.732	100.67	108.18	105.35	105.22	106.21	107.22	99.937	98.9	104.53	107.15	106.49	107.89	96.727	104.71	106.9	99.023	106.62	107.26	108.02	107.66	106.57	106.05	107.33	105.09	104.7	103.08	102.44	107.4	103.44	101.84	105.97	103.63	103.43	98.296	108.82	106.89	105.12	105.37
100.79	108.62	100.88	105.29	102.8	104.43	108.7	105.91	106.65	105.95	100.71	105.72	102.87	103.2	105.01	109.84	102.54	101.18	107.53	109.59	102.43	100.87	105.39	100.85	104.85	103.7	106.9	108.29	105.06	102.07	103.84	109.39	101.77	104.73	107.14	103.11	106.24	114.03	105.91	102.94	109.09	101.45	102	104.74	102.89	97.34	104.39	103.68	109.93	104.7
103.61	107.18	107.44	104.92	103.92	110.05	102.57	103.84	102.07	105.3	109.59	108.77	98.842	96.027	104.92	101.35	103.04	102.02	103.89	104.74	105.02	105.53	110.27	102.91	110.76	102.92	99.555	109.15	105.55	107.33	104.06	102.87	104.43	99.841	106.87	108.22	105.25	107.58	101.23	106.52	101.74	108.54	100.25	109.55	105.65	102.97	106.08	106.91	106.93	102.21
100.56	109.86	113.13	101.96	106.34	101.95	110.11	107.94	111.71	107.43	102.11	106.61	109.99	112.49	100.86	105.65	110.16	105.53	108.43	108.64	105.94	104.64	101.16	110.05	112.25	113.17	107.43	104.45	106.36	101.47	104.24	108.11	103.17	107.31	98.498	102.96	103.97	100.71	106.47	103.27	104.67	94.524	102.6	106.78	111.91	106.85	110.24	108.22	105.14	105.03
113.02	114.82	109.42	114.34	110.25	119.67	111.24	111.37	112.32	113.06	112.95	111.59	114.81	108.65	107.58	111.05	107.08	114.12	115.71	112.06	108.25	110.05	106.76	108.37	110.18	112.06	115.31	115.36	111	113.49	113.1	112.85	114.99	114.06	103.83	110.98	109.92	111.05	108.87	111.7	111.24	113.68	109.51	111.33	107.52	111.78	112.69	114.53	110.41	120.15
98.935	107.02	102.02	107.26	108.02	105.93	109.52	101.62	106.36	109.42	100.73	103.32	112.46	99.768	104.9	102.49	103.77	106.25	106.85	100.64	103.22	105.28	106.34	102.26	100.47	106.41	102.92	104.95	108.68	100.67	109.4	100.98	106.04	106.69	107.72	108.12	106.72	104.33	98.798	107.5	97.637	104.32	103.04	101.08	109.16	101.2	106.31	106.63	109.61	110.22
100.03	111.3	98.713	100.69	100.74	102.58	98.764	100.91	98.295	97.298	103.27	100.79	106.48	97.36	100.27	95.167	97.44	104.69	97.769	106.27	101.12	100.42	104.37	100.05	98.61	106.04	103.55	98.784	108.42	96.346	99.533	102.4	100.19	102.67	95.96	101.35	96.269	104.67	98.567	92.305	98.786	93.903	93.455	98.462	94.363	102.84	102.6	100.38	97.047	106.79
105.98	102.26	98.018	108.97	111.77	101.06	100.32	105.34	106.5	107.06	107.81	106.26	101.72	104.52	107.26	109.12	104.53	110.75	115.62	104.21	102.54	110.22	106.75	110.5	109.76	103.24	106.58	106.71	101.83	105.82	106.47	104.73	107.82	105.23	104.3	106.27	108.6	103.04	108.87	98.143	115.83	103.27	105.65	106.36	106.09	98.186	106.6	107.38	102.96	109.45
113.31	116.65	114.18	111.14	107	113.01	110.57	112.84	111.77	112.99	102.54	107.8	106.36	110.47	113.61	106.4	106.46	114.45	108.6	111.16	114.53	113.46	107.63	113.92	115.3	103.71	115.21	113.82	109.55	111.71	115.2	112.51	115.2	115.53	109.06	112.08	119.87	107.8	108.63	113.92	109.5	112.37	111.91	110.3	110.36	114.47	116.58	107.38	112.46	110.33
109.42	110.96	110.04	110.27	111.34	111.21	109.23	115.09	110.89	113.41	108.92	115.3	108.74	112.06	118.79	108.86	111.75	112.51	113.1	109.65	108.18	110.91	112.81	108.6	103.28	111.78	108.95	107.82	112	110.77	113.42	108.31	104.5	116.69	112.2	114.2	115.32	116.01	108.25	110.01	115.38	107.91	108.37	110.05	106.47	109.76	112.59	114.29	106.67	114.72
108.05	109.07	115.33	112.66	107.99	114.28	115.55	104	110.82	117.23	114.03	106.78	118.5	108.99	110.18	113.53	105.81	111.75	111.75	107.14	107.51	110.94	104.59	107.9	107.23	114.33	109.16	110.1	114.17	112.15	104.08	107.7	113.39	110.38	114.55	107.94	107.61	114.99	108.16	112.47	113.01	115	107.45	113.26	109.46	114.18	109.77	114.34	107.73	112.99
115.38	107.2	115.21	107.86	115.22	113.35	110.92	101.81	118.95	114.03	106.45	111.18	110.39	105.57	110.1	118.01	110.63	111.99	108.35	113.94	113.58	111.31	108.79	113.4	119.99	109.52	113.27	116.59	106.27	112.97	110.94	106.43	112.93	116.59	109.7	111.02	115.66	110.3	105.28	117.77	110.58	111.66	109.71	118.19	100.57	107.51	110.02	114.91	111.93	112.66
104.01	103.1	105.39	104.01	102.68	106.54	104.74	109.37	110.65	105.21	105.2	106.42	103.2	107.15	107.94	109.82	105.82	106.6	107.75	105.73	100.25	100.7	112.45	104.83	108.29	108.22	99.463	98.69	108.31	107.27	107.08	104.85	111.37	110.02	112.32	98.792	103.19	110.99	104.94	103.43	104.69	97.145	104.93	110.92	109.05	103.96	106.25	106.47	108.81	106.33
108.91	108.94	105.72	108.79	108.67	108.57	111.56	112.16	107.31	105.69	106.1	111.76	104.37	102.85	108.79	101.89	105.45	100.62	104.39	110.66	104.73	106.27	101.14	114.14	102.69	108.39	112.88	104.76	98.927	104.2	109.59	102.52	110.86	107.53	109.53	106.82	99.795	108.76	101.78	101.92	102.5	108.27	105.4	101.68	105.46	105.89	102.96	102.25	107.61	102.48
108.9	104.2	106.1	102.42	105.33	113.81	108.19	110.37	105.51	100.08	107.84	102.32	104.24	106.75	109.95	100.95	102.41	106.6	100.38	106.34	102.57	103.61	102.7	101.35	105.34	107.37	106.1	106.89	107.09	107.66	111.85	107.03	100.3	106.05	104.92	106.91	108.12	101.18	104.91	96.42	104.54	98.857	104.69	109.64	103.96	106.15	106.45	107.32	98.14	106.28
112.43	105.25	104.22	106.07	105.79	109.02	103.56	106.21	104.25	106.4	103.1	103.75	108.31	108.9	101.52	110.87	108.31	105	110.43	105.47	96.596	111.06	108.73	106.71	109.51	103.94	103.86	100.07	114.25	107.47	108.08	107.5	102.92	105.94	103.45	107.47	106.09	105.79	103.61	103.59	113.83	106.72	117.06	104.64	99.284	107.63	103.5	102.56	103.9	108.38
111.07	106.96	108.37	104.09	105.72	108.25	109.25	104.96	102.08	111.7	108.77	100.22	111.68	107.98	101.29	104.98	105.32	100.38	115.59	105.63	107.64	105.36	104.4	104.27	109.14	106.46	107.18	109.38	110.15	104.69	106.07	103.86	95.923	104.18	106.01	113.1	108.38	101.88	112.62	105.3	104.39	101.94	108.27	103.91	110.2	103.55	103.19	109.17	101.18	105.25
115.57	106.85	114.41	103.46	119.44	109.51	114.08	110.46	106.41	114.25	113.08	112	111.72	109.48	102.43	110.93	111.15	116.32	110.33	113.55	112.41	112.58	116.72	109.72	110.58	103.23	111.57	110.44	100.69	114.3	110.39	113.44	115.91	113.66	112.31	107.69	115.1	113.68	107.27	117.65	117.82	115.66	103.56	106.75	112.96	110.07	119.57	110.66	114.61	111.55
110.24	112.58	111.74	115.14	115.87	109.54	115.13	103.01	118.26	107.71	115.11	104.28	111.57	112.21	107.08	107.37	107.68	110.36	111.76	107.38	118.69	109.45	106.23	105.24	105.7	115.81	111.54	112.85	114.12	117.76	106.14	118.58	109.97	103.5	107.36	107.55	111.57	111.51	107.41	110.16	109.98	102.93	111.86	115.56	111.76	113.7	118.39	113.77	108.64	111.21
113.47	110.86	106.52	109.31	104.77	112.27	103.03	109.06	99.263	107.74	108.55	104.21	101.05	104.4	109.95	108.76	106.05	111.47	102.81	104.48	105.21	106.72	99.853	104.29	107.24	102.59	104.25	111.5	101.6	102.46	103.63	102.93	104.05	105.99	102.09	104.93	102.88	105.8	106.9	100.16	105.96	104.85	106.12	107.29	107.97	106.03	103.07	107.56	106.43	106.44
103.34	98.478	101.75	104.21	95.073	107.22	97.334	92.042	96.633	104.84	103.58	103.59	101.13	97.491	106.77	97.681	101.97	92.417	95.386	97.418	95.941	104.73	100.41	93.972	101.35	99.449	98.944	101.56	95.829	99.023	105.68	101.87	106.15	99.046	97.031	98.96	103.49	102.15	97.742	94.88	101.5	99.252	100.6	102.34	100.06	103.56	101.38	103.58	100.36	100.94
111.89	103.22	103.5	101.23	108.88	111.48	99.111	110.41	106.95	101.22	107.62	107.23	105.54	109.51	104.17	103.01	107.18	108.02	108.72	107.48	109.38	103.42	103.79	110.23	105.37	106.18	104.56	109.2	109.22	109.88	106.56	104.86	101.02	98.009	109.54	104.37	105.45	102.01	107.37	106.86	105.49	110.46	111.24	105	108.07	102.87	110.2	106.7	103.08	104.52
106.41	99.902	105.13	106.98	104.98	106.5	106.18	105.41	108.7	106.27	104.19	116.96	112.48	108.49	111.47	108.85	106.25	102.11	102.85	102.58	104.04	109.77	108.16	102.64	108.75	103.15	107.28	106.73	103.6	105.97	104.08	105.69	108.19	109.04	108.94	106.63	105.14	105.68	108.83	107.02	104.87	107.19	105.04	113.16	109.27	111.02	103.33	103.18	109.57	103.5
107.8	106.91	96.044	100.7	99.068	112.06	104.62	105.08	100.21	97.632	100.26	107.48	105.21	102.77	107.97	99.671	104.39	112.57	99.639	99.975	111.64	108.41	109.22	109.69	104.29	105.22	105.68	101.1	103.6	109.48	103.14	111.52	100.39	109.75	101.97	110.38	104.17	109.66	109.49	102.45	103.85	111.44	103.23	98.344	104.14	100.84	110.17	108.13	101.63	102.44
105.72	109.15	108.76	107.94	104.98	110.64	104.58	107.58	101.34	109.19	105.83	109.33	102.87	108.85	113.17	104.29	110.39	104.2	106.3	104.81	110.46	112.5	101.21	104.81	111.82	101.88	106.32	103.89	103.63	103.25	103.88	108.53	98.815	104.29	105.9	107.49	109.87	107.19	103.68	114.7	108.56	111.33	111.11	103.78	107.31	99	112.87	107.83	108.33	106.5
116.43	122.07	117.99	118.61	120.31	118.4	122.14	117.31	112.41	119.3	118.73	117.66	115.88	113.92	113.85	119.39	112.74	120.94	124.46	116.19	116.25	114.55	112.92	121.44	116.18	116.83	117.63	121.84	116.87	107.99	113.44	124.67	116.93	117.6	120.99	124.27	119.13	118.76	119.85	114.65	121.98	122.28	117.54	118.15	122.05	118.96	117.69	114.84	119.87	119.7
105.11	101.18	97.341	101.52	98.15	99.498	101.45	103.3	99.762	99.767	105.54	102.54	101.9	100.5	99.698	99.536	103.23	97.877	94.626	99.768	103.69	101.52	95.843	99.644	97.383	98.023	100.01	96.573	99.126	95.536	106.05	101.76	100.67	102.12	102.27	107.38	103.57	99.931	97.654	101.34	104.39	105.22	106.15	99.076	105.12	98.084	102.25	106.17	100.47	98.867
107.58	102.73	113.68	107.72	115.71	103.78	106.25	101.13	107.12	107.49	103.35	106.27	104.7	104.18	107.38	108.02	101	107.73	104.9	102.84	104.51	103.48	107.26	110.73	103.53	97.496	111.09	102.53	100.41	103.68	108.74	101.23	112.94	108.38	108.25	109.93	107.45	112.19	104.86	103.16	104.1	108.48	99.971	107.1	106.84	108.53	107.49	103.96	106.08	107.06
102.1	99.501	101.08	104.52	103.72	98.031	97.52	102.14	96.375	97.798	98.022	98.691	100.91	97.631	97.074	100.1	99.03	99.637	102.26	89.411	99.14	108.15	101.4	100.8	102.08	104.05	102.86	98.226	97.956	91.548	96.353	102.4	101.74	99.447	92.164	98.856	99.686	105.43	98.093	96.895	103.12	100.83	107.25	101.92	97.754	101.71	97.822	102.64	99.019	102.04
110.02	113.43	116.03	112.63	112.6	107	113.38	111.46	115.59	113.94	104.71	113.61	113.19	109.32	110.45	107.84	114.36	111.84	113.64	120.17	108.77	111.32	114.41	110.49	110.9	111.24	115.66	109.29	113.59	113.47	109.8	114.31	107.18	103.69	117.32	105.89	115.71	116.11	109.63	111.52	106.48	110.49	109.94	112.27	116.66	103.06	106.2	110.34	115.55	116.57
102.27	103.87	112.36	106.87	113.58	109.33	120.52	111.44	112.75	113.12	109.24	105.43	110.4	110.66	109.15	111.79	115.78	108.63	113.24	116.04	110.84	110.27	111.72	108.6	120.69	113.85	115.44	115.34	109.99	110.31	113.76	105.76	106.4	115.81	105.44	114.37	118.83	106.09	108.16	117.61	107.56	107.78	116.67	116.49	109.96	110.09	113.5	108.53	109.31	118.75
112	114.28	109.68	110.79	114.06	106.48	106.93	113.31	112.53	105.73	113.61	110.73	112.96	111.27	109.02	108.99	108.45	110.43	108.99	113.73	111.62	111.82	109.6	110.3	113.47	108.75	105.52	114.02	110.27	109.77	112.96	113.32	114.7	109.92	118.52	111.26	113.41	109.59	107.74	110.07	110.15	115.28	111.4	110.09	110.79	108.3	116.17	109.42	115.02	104.97
112.33	114.4	106.64	115.5	110.58	113.06	108.88	112.06	112.6	119.69	114.41	107.46	108.41	111.27	114.23	108.52	103.04	111.66	107.42	113.16	118.74	107.71	108.78	111.4	108.92	107.12	112.21	112.48	112.24	113.64	103.54	117.38	114.26	111.88	112.52	111.01	113.61	112.98	118.39	113.45	106.7	107.06	110.22	115.05	112.25	109.16	104.53	117.25	111.16	109.48
106.55	112.89	113.51	104.28	107.47	108.87	105.21	110.79	104.38	99.087	108.12	110.4	102.84	111.5	107.32	113.1	100.22	103.37	105.65	109.25	113.44	102.25	111.59	109.67	110.02	104.21	105.78	108.33	98.636	103.5	107.4	101.41	105.5	108.19	110.41	101.83	108.57	108.97	97.488	110.41	102.16	104.79	109.21	105.15	105.99	112.28	102.66	103.42	101.86	109.77
111.38	113.04	113.25	113.62	107.31	105.67	111.4	108.3	110.53	111.67	111.85	109.1	111.11	117.26	107.87	115.16	115.52	108.38	109.24	109.84	111.67	118.85	117.15	114.22	111.33	106.48	110.02	111.35	118.05	120.65	109.19	115.7	112.74	110.56	108.46	110.27	110.64	109.84	115.38	100.66	109.79	110.13	114.57	113.22	110.35	116.71	115.85	107.52	108.76	110.63
115.61	112.15	115.34	106.42	107.24	111.14	108.25	106.13	114.43	110.28	115.94	115.61	106	114.75	100.4	108.91	116.33	109.93	113.65	112.86	112.95	106.31	109.09	110.45	111.53	113.59	108.54	111.3	109.8	105.11	111.58	105.12	104.67	109.92	113.76	104.39	114.39	106.5	112.67	106.52	114.7	110.36	111.15	108.08	113.63	107.81	113.64	111.14	105.65	110.03
111.93	102.15	103.32	102.91	109.28	109.49	108.67	108.08	105.35	111.67	105.77	106.07	106.05	106.1	105.97	101.17	101.49	103.39	107.62	107.17	109.44	102.28	107.83	103.96	104.83	98.886	103.09	110.41	109.41	106.74	105.23	102.44	102.54	105	108.78	104.35	106.01	106.18	103.68	105.1	105.93	103.25	104.67	108.67	108.89	104.89	103.22	104.73	99.244	107.86
111.3	107.96	108.71	105.89	107.68	107.92	110.94	111.16	110.46	106.21	113.73	111.31	109.58	102.98	117.71	110.8	113.53	109.58	111.46	111.65	108.22	111.89	113.93	108.13	110.1	112.14	110.42	109.39	112.72	112.06	109.24	111.7	112.33	108.73	116.15	111.33	111.78	107.84	107.12	112.01	109.36	108.82	109.52	110.07	111.68	104.87	109.66	110.94	111.36	110.9
97.996	104.99	110.37	107.1	106.88	103.58	102.49	104.53	107.42	105.06	106.94	111.83	98.018	103.95	105.6	111.61	105.92	110.52	111.99	108.13	108.75	106.76	105.55	109.69	106.86	110.33	103.65	108.96	105.39	98.012	108.26	104.58	109.38	104.52	109.09	102.91	107.99	107.37	107.58	108.55	106.07	103.17	106.99	109.3	109.05	105.56	106.47	103.12	111.51	111.24
108.23	115.52	109.11	114.75	113.75	121.79	118.23	107.6	112.16	110.88	112.79	111.88	109.73	111.2	111.94	100.96	113.56	112.29	113.7	107.67	111.47	114.57	108.67	113.45	110.08	115.75	104.62	111.02	115.27	110.96	108.01	113.2	109.07	108.94	113.76	112.62	109.79	111.72	106.87	111.73	111.05	106.21	111.09	115.39	112.54	111.36	109.62	112.67	102.34	111.32
113.82	109.58	119.24	114.83	116.65	119.6	118.61	116.64	118	116.41	115.33	121.48	112.43	118.51	115.4	116.18	127.43	111.29	109.11	120.29	115.31	114.38	116.09	118.19	117.82	117.46	119.22	120.46	118.23	116.86	121.92	120.92	119.26	118.71	120.73	116.27	110.86	111.69	115.32	112.65	117.7	114.81	114.58	118.48	108.7	114.85	119	115.05	119.9	112.12
111.7	116.03	111.19	113.85	119.38	115.32	116.2	113.07	112.88	110.82	113.18	117.4	116.63	106.79	111.33	105.88	110.31	111.37	111.63	119.54	110.54	114.07	103.35	111.48	114.73	114.53	111.14	111.07	115.33	104.04	114.44	114.85	114.99	118.12	113.96	115.84	118.99	113.37	115.38	112.43	112.69	107.37	115.28	114.06	109.87	112.8	110.46	112.78	113.33	111.99
103.61	103.39	106.41	98.587	106.81	108.45	108.94	106.64	104.62	110.62	95.971	104.2	103.06	103.03	102.51	107.45	101.66	108.92	107.44	103.86	106.45	109.21	106.76	110.14	104.73	111.23	103.25	102.95	107.48	113.27	96.098	108.81	109.67	101.59	104.85	113.72	110.6	108.56	103.41	106.25	110.74	114.36	115.58	107.27	108.06	107.72	106.51	102.7	106.81	113.42
105.61	110.34	104.6	107.2	106.29	105.37	113.18	112.74	116.57	102.77	110.45	111.73	101.74	111.64	107.26	101.56	109.22	104.51	105.13	104.7	108.47	107.61	108.99	109.72	107.31	100.73	109.61	107.22	101.8	105.17	100.21	111.07	105.89	112.17	112.81	99.77	108.01	106.89	104.73	103.59	99.345	103.45	102.07	105.78	109.83	109.34	110.36	98.337	104.58	103.26
101.49	105.08	103.35	98.572	110.16	107.87	105.17	99.383	113.17	113.26	98.87	103.76	100.81	102.66	106.07	103.88	104.68	102.27	108.55	106.63	95.608	107.2	105.37	105.46	103.97	103.55	108.65	103.54	109.99	101.49	103.51	99.172	106.3	111.14	106.12	110.18	105.23	104.49	102.28	108.79	100.81	103.74	110.09	103.1	108.26	105.04	105.31	107.71	102.83	103.75
105.11	105.79	108.63	105.4	104.08	107.94	106.78	107.34	100.33	102.69	105.6	102.18	110.01	104.82	107.79	104.91	105.7	102.66	112.55	106.37	104.06	111.97	108.54	112.42	102.06	107.97	101.72	107.34	105.82	104.65	105.01	105.46	102.18	106.75	109.29	102.58	108.42	101.6	107.14	109.68	106.49	106.4	102.61	103.71	101.94	103.74	104	103.38	113.19	104.35
104.61	107.42	107.11	111.45	103.43	106.02	105.13	113.74	102.15	102.88	105.3	107.64	107.3	104.54	105.21	103.92	104.09	101.47	105.37	100.96	99.867	99.955	109.4	107.23	101.36	103.76	105.92	102.74	108.18	112.93	110.34	105.65	105.71	102.72	105.98	104.35	102.84	106.75	106.76	107.92	105.11	107.12	102.26	111.07	106.3	108.72	109.66	105.28	103.48	103.3
106.39	107.63	103.14	107.59	103.38	104.57	102.67	104.65	105.34	111.49	103.36	100.24	104.77	103.99	106.92	100.31	108.58	104.27	106.22	106.47	105.56	102.69	102.82	99.039	99.727	109.04	100.18	100.57	102.9	101.76	110.94	95.207	102.45	99.357	101.53	105.63	109.01	94.52	102.38	107.38	104.74	100.41	106.12	114.44	101.72	102.76	108.52	104.03	105.18	100.54
103.61	95.995	102.95	94.554	105.82	106.44	98.232	95.739	98.279	97.884	97.017	105.17	91.379	95.525	100.04	97.131	100.24	101.92	98.626	102.12	95.013	99.817	97.726	104.8	99.323	98.763	101.39	97.682	99.594	103.64	102.5	99.851	103.97	105.82	100.93	104.23	95.528	104.95	97.467	100.76	100.32	101.03	99.742	104.78	100.83	103.07	101.16	98.522	97.325	101.12
105.12	112.04	102.87	103.91	108.66	104.29	103.13	111.19	97.799	101.69	104.06	111.42	99.417	106.94	105.7	102.37	110.31	103.5	109.21	109.01	105.23	107.37	109.61	101.53	106.55	104.79	104.14	102.88	103.11	100.08	104.19	108.52	105.09	102.51	104.18	108.98	107.67	108.75	103.58	104.34	108.4	106.24	101.41	102.67	104.11	107.04	101.4	100.63	107.67	107.01
107.74	107.1	109.6	112.27	111.46	114.37	105.17	115.37	109.01	118.91	106.47	108.09	115.76	118.02	115.02	106.94	113.28	114.19	117.04	111.4	115.6	109.82	115.65	109.88	109.22	115.54	111.17	104.66	113.16	107.29	112.07	110.69	116.91	114.98	111.41	117.45	114.34	115.94	109	112.48	113.47	115.56	114.23	111.82	119.38	114.13	109.83	116.28	115.1	108.23
100.45	103.68	101.63	107.84	101.1	104.69	112.95	107.42	103.75	108.78	112.15	107.32	111.13	106.85	109.59	99.951	111.77	96.068	108.07	108.36	103.46	104.97	101.54	103.5	103.34	102.52	106.84	101.76	110.13	108.58	109.51	106.94	103.03	105.6	107.4	101.51	104.07	102.24	103.19	103.77	103.44	107.71	103.84	108.24	108.01	105.46	108.93	108.54	107.07	104.66
102.21	103.79	97.16	106.73	106.06	102.03	97.422	106.23	108.62	106.55	99.785	101.52	107.52	107.2	102.67	103.66	106.39	99.501	102.21	108.45	105.93	106.41	100.52	110.56	108.8	101.29	107.3	112.54	103.01	106	100.76	107.89	99.427	109.26	105.37	107.52	102.27	97.068	103.38	103.38	105.31	100.04	100.15	110.62	106.04	103.87	106.93	104.78	106.25	105.7
117.29	108.48	114.07	111.69	117.24	112.37	114.66	105.96	109.21	107.31	112.03	112.6	114.8	108.62	110.2	110.39	110.51	116.84	109.21	110.86	115.89	111.01	115.14	112.72	110.57	113.36	110.14	118.84	121.17	111.69	107.47	109.01	113.75	114.02	110.62	106.04	111.37	115.99	108.76	108.54	112.88	108.53	114.19	112.76	115.73	112.54	115.35	114.07	116.63	111.56
109.81	100.77	110.06	108.57	98.238	100.88	106.26	105.41	108.7	108.87	107.26	109.24	108.01	112.89	108.19	109.95	109.56	108.41	100.99	106.23	97.868	105.8	113.37	106.81	105.79	105.47	105.38	104.91	108.81	104.81	110.66	105.03	104.73	110.4	112.68	106.68	106.82	105.92	107.08	106.02	111.98	102.48	105.2	110.57	110	109.92	107.1	106.92	109.55	102.16
108.54	102.25	103.03	105.73	105.65	108.09	102.86	109.47	106.03	104.7	110.73	98.054	110.41	104.72	107.88	105.35	106.74	102.59	109.04	102.53	101.62	105.8	98.483	98.741	100.34	98.473	102.53	104.25	110.77	107.83	99.634	108.89	105.68	104.81	105.04	102.22	102.85	104.2	103.8	111.28	105.31	110.58	105.89	102.45	103.1	106.83	103.46	106.14	106.77	109.86
106	106.73	110.6	106.94	103.77	103.65	104.27	106.95	112.13	99.106	103.36	107.98	102	103.47	111.19	113.15	108.07	106.88	104.47	106.05	105.54	108.97	106.03	111.86	103.3	105.28	106.01	105.23	101.25	99.826	104.96	102.12	110.14	106.28	105.98	104.55	104.97	111.08	112.13	104.92	107.14	107.4	106.3	99.229	107.31	102.61	108.57	113.66	101	99.247
109.83	102.85	105.51	108.75	110.81	110.04	107.24	103.36	106.61	106.17	104.09	103.67	104.71	104.19	108.14	103.19	108.41	106.4	100.3	99.685	112.32	106.1	108.72	112.97	112.16	108.85	103.47	110.68	112.88	103.29	112.02	113.55	106.69	113.69	106.27	108.44	106.68	110.92	106.94	107.23	107.47	112.97	108.34	107.82	111.4	105.24	111.84	106.59	108.71	104.76
100.19	100.89	102.02	98.658	97.545	105.54	101.4	96.491	94.889	94.053	98.41	98.077	99.663	103.06	96.987	106.91	102.28	104.55	98.874	102.78	98.599	106.79	97.573	100	97.893	103.48	96.904	108.28	100.78	101.29	101.58	107.15	105.84	101.97	98.701	98.269	104.7	101.98	103.38	103.06	102.01	102.61	98.358	100.91	104.36	95.249	97.532	97.366	101.88	103.09
104.92	104.1	100.57	102.23	103.05	108.48	107.82	106.82	105.81	107.03	111.3	106.83	107.12	105.9	107.03	108.17	103.62	107.03	111.02	109.94	109.2	104.52	110.08	104.06	106.05	99.825	100.55	100.6	105.06	107.25	100.77	105.27	104.75	103.25	110.76	107.19	112.13	107.36	104.91	102.57	104.79	105.48	103.14	104.7	97.503	110.46	106.38	98.984	106.38	107.18
108.96	108.18	107.83	114.81	101.13	102.46	105.24	106.02	107.26	109.22	104.4	109.26	105.62	110.89	103.33	106.17	108.8	103.37	100.88	109.4	105.26	102.04	106.25	106.12	99.724	105.88	107.98	108.81	107.98	111.49	106.5	105.05	106.5	108.44	102.96	112.11	106.83	104.72	107.69	100.15	107.71	105.85	108.78	105.72	112.65	98.787	106.65	108.42	104.15	108.56
99.924	99.112	99.364	94.921	106.02	100.99	96.751	100.47	98.305	105.73	92.467	97.288	102.17	97.989	106.35	96.244	100.09	101.25	101.37	106.19	99.186	97.682	100.89	99.72	107.96	98.321	103.18	95.352	101.22	99.243	104.2	104.19	102.13	96.332	101.17	100.67	101.63	97.948	105.31	102.12	97.205	96.253	105.83	106.72	94.577	99.797	108.58	98.52	99.97	103.27
99.912	104.18	104.89	105.69	108.52	101.69	103.73	106.19	107.42	106.89	108.87	103.05	104.26	108.19	111.77	105.17	103.99	109.94	107.04	104.21	103.25	106.39	102.75	104.89	98.84	109.19	107.9	107.24	108.23	105.6	105.75	103.26	108.22	101.19	101.64	104.12	113.03	105.67	102.75	104.58	109.27	109.92	106.16	103.83	105.55	106.65	104.74	109.02	104.24	107.01
110.49	107.48	107.74	107.27	104.62	106.84	107.24	105.63	102.65	105.35	106.04	102.62	106.5	107.94	108.09	113.75	107.35	110.21	111.05	111.17	104.57	110.96	107.33	100.1	108.37	102.51	111	104.4	100.72	105.05	99.829	108.94	110.23	104.72	107.31	116.24	108.39	108.53	100.69	108.73	103.49	104.57	109.56	111.96	109.37	107.66	105.01	105.39	102.96	102.87
103.55	105.12	105.64	107.74	106.22	100.65	104.73	107.56	113.26	108.34	109.36	103.97	108.03	107.67	105.71	108.84	108.24	109.54	107.43	107.39	99.303	103.27	107.63	101.93	102.16	106.78	114.59	107.71	104.23	105.99	105.04	100.25	106.25	106.12	106.89	111.12	111.35	107.24	108.54	101.52	112.53	99.094	111.63	103.2	101.88	104.55	97.307	99.659	102.21	106.42
110.75	106.13	106.39	105.55	99.954	105.44	103.43	103.51	108.56	104.21	109.49	107.71	106.67	104.49	101.74	109.41	103.57	108.49	106.99	110	101.24	102.91	106.63	105.55	110.74	106.35	110.55	105.87	108.19	104.56	102.69	107.29	101.39	108.06	106.05	104.87	104.78	109.82	108.4	110.55	99.962	102.75	104.67	101.41	103.8	103	106.32	99.012	105.56	103.11
105.94	103.64	108.41	112.36	106.63	103.71	104.98	106.51	99.469	99.682	105.72	104.2	104.5	107.53	103.34	98.778	109.35	96.621	108.78	104.68	107.36	110.27	106.55	101.28	110.65	106.86	101.33	110.47	107.14	103.83	100.74	106.07	104.01	106.63	102.14	108.67	102.89	105.45	105.24	113.64	109.15	108.06	102.92	108.43	110.02	98.957	105.71	106.29	98.677	106.1
107.63	99.991	109.32	111.45	104.48	112.7	105.73	103.52	105.12	105.71	104.37	113.42	104.02	105	108.79	104.86	113.56	106.08	106.39	105.1	110.19	104.46	107.65	110.38	106.06	102.51	107.5	103.15	105.09	105.41	111.25	97.003	103.73	103.35	106.51	107.44	103.47	105.98	108.94	114.57	105.8	105.45	108.05	100.73	110.81	108.63	112.67	100.55	114.39	103.36
110.46	111.38	114.16	108.86	109.69	101.56	106.24	112.1	114.46	108.34	107.73	105.99	104.96	115.19	117.94	109.8	110.17	109.97	110.16	108.54	109.71	111.35	106.51	108.53	108.33	106.63	114.61	106.61	111.54	103.18	105.88	114.97	107.35	106.01	103.84	105.99	106.61	106.35	104.46	112.6	105.41	107.92	104.78	111.37	106.56	110.05	111.69	105.82	109.15	112.98
102.73	108.91	100.17	104.6	106.82	112.52	108.22	106.39	112.31	104.99	108.04	105.43	111.3	111.11	106.43	109.7	104.76	103.76	109.53	104.75	106.41	105.56	104.93	107.98	100.12	108.01	109.16	100.22	105.09	109.67	103.24	98.016	108.06	107.88	107.61	108.06	101.72	107.89	103.9	99.925	107.19	100.5	109.03	101.45	107.51	104.5	103.32	101.41	109.62	106.32
103.49	100.88	107.59	106.87	106.49	101.99	107.48	106.95	103.68	111.06	109.62	109.75	104.43	112.89	106.14	105.32	101.77	102.71	101.6	109.83	105.01	102.19	113.42	99.952	105.71	104.55	99.987	103.45	110.76	102.71	105.77	107.9	107.53	104.91	111.73	107.08	100.49	109.42	101.28	103.16	105.68	106.49	112.92	107.94	103.15	111.77	108.1	100.19	106.12	113.24
101.32	102.98	107.84	110.67	100.55	105.71	99.708	104.29	102.34	102.71	107.79	100.2	99.935	108.8	109.45	111.38	107.22	108.24	106.95	105.69	107.69	104.65	103.33	106.2	104.7	101.62	104.6	107.63	100.87	101.15	98.243	106.92	110.44	105.54	104.28	106.07	100.76	104.2	113.07	106.88	103.17	107.93	103.05	103.52	104.54	104.74	109.37	101.11	105.95	106.61
100.44	106.8	100.91	102.86	100.56	100.43	99.205	102.23	99.925	98.891	97.97	100.88	98.386	100.94	100.74	92.437	99.665	101.55	103.17	97.731	100.17	100.81	97.408	99.015	100.51	93.682	96.889	103.25	106.01	98.13	99.128	99.128	105.04	101.75	95.112	101.05	99.13	102.75	104.68	101.88	96.04	100.46	97.874	102.2	99.865	103.72	106.7	97.078	101.83	102.79
107.48	118.17	115.3	108.97	108.71	103.41	108.89	105.36	114.12	109.32	111.84	109.37	108.43	110.44	110.24	105.5	108.61	110.26	114.59	110.29	106.17	111.28	108.74	112.29	108.15	112.01	109.53	111.1	110.14	109.51	114.94	108.55	105.22	108.61	105.41	110.01	111.11	112.53	103.96	112.37	110.83	107.79	116.9	112.61	110.43	110.55	114.42	108.15	112.59	115.32
102.3	98.082	99.057	102.21	99.971	96.987	95.853	96.801	102.91	106.23	98.535	104.12	105.89	92.637	97.82	101.63	105.22	102.8	101.85	100.71	104.8	98.974	99.414	98.096	103.75	103.1	102.35	104.33	101.62	96.599	97.429	97.376	105.06	103.63	100.91	95.38	104.8	99.822	98.655	100.16	102.18	98.966	100.57	99.872	97.702	103.3	99.351	98.475	105.18	101.65
110.73	112.29	105.03	106.83	97.368	99.9	108.63	103.13	98.324	111.86	104.43	108.1	100.05	104.1	107.06	106.85	101.73	106.86	105.04	106.28	108.02	108.61	104.94	108.18	107.59	111.18	105.11	107.07	102.23	111.48	108.96	102.17	109.47	108.39	108.72	108.26	112.2	113.22	112.12	105.46	106.24	106.83	107.21	100.41	104.86	106.79	105.11	109.9	111.78	109.44
116.59	116.05	112.44	112.06	117.04	113.75	121.4	114.29	112.34	117.95	120.24	112.98	113.47	112.32	121.02	117.03	123.11	118.99	117.19	115.8	123.69	118.76	114.98	115.05	116.65	117.75	118.55	118.3	117.08	119.66	130.61	123.99	124.19	113.56	113.18	109.43	119.2	116.89	116.6	118.06	117.21	115.85	117.68	118.29	122.82	112.29	119.7	120.12	116.65	117.33
104.33	108.77	107	105.42	107.46	105.75	110.69	99.736	107.09	102.26	100.67	106.3	106.29	104.43	110.75	106.79	111.05	109.85	102.91	107.22	103.6	103.97	108.09	104.51	101.24	101.69	105.24	108.59	101.39	105.95	106.52	102.6	111.31	113.3	108.8	108.17	107.13	105.58	104.51	105.97	107.83	108.52	109.53	103.7	107.61	106.94	109.31	107.25	104.37	112
121.94	105.11	109.43	111.01	109.93	108.53	104.37	110.45	107.24	108.65	111.28	113.27	113.64	106.92	105.61	116.97	109.36	112.07	111.21	113.15	106.02	107.04	103.34	108.67	108.23	117.92	106.48	102.58	115.27	108.04	114.21	112.34	104.88	107.71	110.24	104.09	105.5	109.05	112.36	108.58	111.42	111.49	110.88	105.79	110.25	113.7	104.16	112.18	110.55	106.09
107.43	108.96	111.18	113.25	116.7	103.76	112.34	110.05	103.53	104.18	107.98	107.56	112.89	106.1	115.5	110.52	110.91	106.91	106.54	108.33	114.07	110.29	107.58	110.82	114.24	106.4	103.28	106.69	113.96	110.9	108.49	105.4	111.55	111.54	113.27	113.88	110.01	110.7	106.96	116.14	107.32	110.77	102.88	114.26	107.72	106.47	109.35	110.04	107.79	113.6
106.87	103.69	110.48	106.88	107.66	106.6	107.32	108.17	104.18	109.01	100.33	105.87	106.65	109.22	96.918	105.17	108.06	107.86	100.62	116.15	106.06	105.8	101.13	106.02	104.35	102.2	107.48	107.28	108.58	102.81	113.02	106.33	104.31	107.24	105.35	102.95	106.77	107.09	106.96	107.67	106.12	105.14	108.04	105.69	100.98	104.36	104.68	102.44	107.98	105.29
100.21	106.27	102.01	106.33	107.36	105.82	102.2	111.34	104.75	117.45	110.97	107.45	111.86	111.77	100.81	102.35	112.46	106.05	103.66	106.37	102.6	105.08	112.51	108.73	110.14	106.15	106.65	107.53	100.26	105.25	105.87	105.51	108.79	105.92	106.27	102.4	101.53	103.69	106.24	104.25	106.98	105.44	113.31	102.49	104.26	104.01	95.674	112.02	108.24	109.41
98.516	94.655	98.129	101.62	97.806	107.33	94.87	94.189	99.797	99.543	100.3	105.64	100.16	98.962	101.93	98.971	103.52	100.64	95.306	107.82	101.68	99.47	104.16	102.34	103.22	99.221	98.714	98.289	104.15	100.81	101.9	97.118	97.154	100.8	97.095	91.901	107.66	98.021	99.371	98.905	97.983	102.59	105.28	99.418	99.412	99.655	98.156	97.752	105.77	95.088
112.81	106.19	106.91	108.27	106.6	111.67	111.92	112.9	107.49	107.13	110.88	115.21	110.77	112.71	106.32	114.73	107.78	105.31	110.49	112.9	108.88	106.34	109.1	109.64	112.82	114.89	110.13	109.53	104.74	108.32	111.09	113.05	114.8	109.11	106.47	107.98	108.08	112.2	116.55	108.44	116.03	112.18	111.99	109.38	117.71	110.69	112.97	109.62	105.17	111.69
104.68	106.11	109.6	110.12	108.21	105.41	104.95	108.23	109.73	108.56	103.93	108.39	102.44	107.02	105.1	102.93	107.63	111.05	109	102.22	106.41	108.22	93.512	106.49	103.57	109.3	109.01	104.84	106.61	106.76	103.95	104.91	104.7	107.47	105.01	104.58	106.31	105.38	108.71	107.08	102.39	105.95	101.84	108.09	106.58	107.59	109.32	99.758	105.95	108.7
110.39	110.89	109.51	112.82	110.12	114.33	114.11	113.14	113.4	114.42	114.86	114.03	112.07	109.24	108.02	110.21	113.14	110.22	112.07	108.03	106.29	115.46	112.21	116.9	114.39	113.53	112.55	111.63	102.95	111.86	113.71	110.03	109.35	111.07	107.72	113.65	105.02	104.66	111.6	112.84	113.4	111.62	115.59	108.01	112.54	105.93	111.85	111.44	110.15	112.61
127.73	119.21	115.33	125.15	119.01	111.99	118.08	121.82	118.63	117.67	120.84	121.97	113.46	108.52	116.56	115.53	119.82	114.82	118.49	117.97	115.36	116	114.31	115.47	111.5	121.27	117.11	116.11	108.74	118.81	113.74	114.27	120.97	116.18	114.05	113.61	116.3	116.68	113.99	115.25	109.21	121.58	114.95	116.21	123.31	118.6	111.61	119.29	122.04	108.2
104	115.97	107.52	110	105.51	109.14	107.59	104.22	107.22	117.2	109	112.39	110.48	110.86	110.34	109.87	118.57	115.32	116.17	108.63	111.89	116.41	108.48	103.86	104.06	109	104.41	111.74	113.14	115.94	116.36	106.23	110.12	113.08	111.13	109.29	113.8	112.56	109.91	114.98	103.41	107.01	113.01	110.51	114.54	112.13	112.07	105.12	113.95	114.91
120.11	116.69	112.35	121.12	116.96	111.03	114.63	116.26	118.36	116.84	120.11	113.73	114.09	115.64	117.57	114.17	118.81	118.24	116.74	118.76	115.14	123.04	114.77	123.39	119.34	114.41	118.01	118.75	113.44	114.22	114.56	116.43	112.96	115.96	113.12	116.81	113.76	107.48	114.69	113.12	122.75	112.43	117.29	113.73	120.25	110.87	113.64	109.95	120.44	114.62
98.122	107.25	101.95	104.07	102.07	100.35	103.96	100.88	103.44	104.16	106.1	109.55	100.33	104.75	104.79	103	102.36	107.53	107.23	102.38	106	110.89	103.7	108.3	112.59	113.11	98.737	105.57	105.33	110.04	98.608	103.42	106.11	109.83	110.83	109.61	113.07	100.4	111.13	106.12	102.56	102.42	107.19	104.12	99.568	108.09	105.83	101.77	107.82	99.387
101.94	106.7	104.42	106.91	106.22	108.66	118.28	105.93	104.94	107	110.53	109.02	107.84	105.7	106.45	109.15	105.45	112.37	106.76	102.6	105.26	110.09	101.67	107.17	107.61	102.92	114.57	109.8	104.71	104.7	102.52	106.96	108.44	106.59	111.48	108.76	110.63	109.11	110.24	102.42	110.63	103.09	107.06	101.54	104.11	105.47	103.03	112.48	107.19	110.36
109.4	102.62	98.695	101.31	102.96	107	110.47	99.911	103.44	106.83	105.69	101.52	109.9	109.04	106.52	102.31	105.23	108.69	108.87	100.89	103.62	104.26	106.08	106.63	103.54	102.46	104.69	109.2	100.28	107.47	108.72	102.98	107.25	102.73	98.982	107.55	103.31	111.33	110.34	111.66	107.51	102.95	106.25	106.17	107.33	102.43	107.7	113.44	105.22	105.89
110.09	101.79	106.25	102.42	104.59	102.63	109.16	103.49	104.68	104.06	109.86	100.53	106.92	108.39	106.66	105.13	107.55	104.7	108.34	107.88	100.56	100.74	106.25	97.041	106.71	102.49	104.09	105.1	99.717	105.73	103.84	104.76	111.73	98.775	109.79	110.01	104.82	104.47	104.69	107.71	103.53	103.07	104.85	114.95	104.13	94.639	107	106.97	104.42	101.47
113	116.77	109.81	109.59	114.62	110.69	111.9	113.4	115.85	118.32	110.97	110.74	115.76	103.24	106.25	114.91	108.33	110.88	108.7	109.38	111.58	110.77	104.6	108.81	105.57	110.85	110.09	109.38	111.61	108.72	105.9	112.3	114.73	109.63	102.04	111.3	114.16	113.15	109.43	109.64	116.24	111.81	111.85	109.7	111.67	121.73	115.29	114.54	110.58	113.82
97.067	102.74	99.73	97.557	101.9	104.14	102.8	99.942	100.45	104.56	99.686	99.195	95.313	93.592	99.874	102.86	99.702	101.95	101.4	103.79	97.573	102.97	95.886	94.103	98.494	107.76	101.47	94.254	104.07	100.78	103.36	100.98	89.083	101.16	106.32	99.84	99.484	98.315	97.698	104.6	101.09	98.481	104.01	103.34	102.71	99.59	102.63	103.92	96.782	95.913
108.73	107.71	115.37	103.83	118.06	114.79	108.62	107.28	114.15	111.82	108.09	113.76	111.13	110.47	111.21	108.1	113.19	111.14	110.97	111.7	112.2	122.38	111.08	114.19	115.14	115.44	112.1	118.29	108.92	111.92	108.66	105.14	114.54	106.69	108.48	105.32	106.31	112.51	106.2	112.31	109.38	111.33	109.91	113.4	108.27	115.34	106.05	110.12	109.89	110.42
106.48	97.962	107.91	105.13	101.78	97.7	100.63	105.45	98.056	105.55	98.358	103	103.62	97.028	102.3	98.202	101.84	97.363	95.871	102.9	95.699	98.946	99.004	102.93	99.352	98.949	98.03	100.32	105.77	108.24	104.67	106.06	99.905	105.17	94.878	100.99	103.71	94.796	101.87	105.08	97.831	103.81	98.572	101.98	104.12	90.889	98.239	98.734	103.81	107.15
112.7	109.38	107.96	111.41	103.58	96.279	111	108.22	111.94	110.47	111.57	109.33	101.24	101.42	110.65	106.88	101.84	106.25	106.39	110.07	108.05	106.99	104.24	110.1	113.61	102.77	112.76	108.43	104.16	105.42	112.32	106.16	116.27	106.32	107.53	102.63	104.91	112.07	104.88	109.36	103.51	108.95	105.62	105.66	109.79	107.95	106.28	108.18	102.9	101.99
110.5	122.19	116.02	114.95	120.99	120.52	114.03	118.74	115.79	115.76	114.23	114.09	117.46	119.18	115.02	119.97	118.53	114.92	111.85	116.67	113.19	119.28	116.32	112.45	113.29	118.22	119.84	116.45	108.76	108.14	107.49	120.81	111.1	117.8	118.17	109.72	112.97	116.1	120.29	118.41	118.47	119.32	115.72	116.29	124.12	116.97	120.36	114.17	113.98	121.26
103.2	98.81	105.25	105.13	106.24	105.22	96.757	107.32	103.04	104.29	104.87	100.54	101.71	105.34	102.26	104.73	101.97	106.64	101.74	103.66	112.32	109.69	104.84	104.21	100.2	102.35	101.92	109.33	112.54	103.26	104.03	106.69	106.66	96.835	101.76	102.92	107.88	107.61	107.37	107.58	102.15	107.7	108.65	101.46	99.276	101.96	106.82	104.33	102.01	108.04
114.36	106.53	105.57	107.9	117.73	113.67	114.7	112.32	113.12	107.39	109.2	107.91	109.65	113.25	112.03	109.35	113.49	108.68	114.97	113.52	115.51	108.95	107.07	107.3	110.93	118.43	111.79	114.45	115.33	107.43	116.88	110.44	114.14	114.89	110.98	111.38	109.95	111.94	113.78	117.35	107.65	114.74	116.39	109.67	112.18	116.48	110.17	110.94	108.71	115.58
102.89	101.56	100.23	113.03	111.45	107.69	108.14	100.45	108.01	107.31	110.12	100.61	113.94	104.91	108.04	106.66	107	98.253	100.83	104.37	104.11	107.65	107.49	108.74	107.03	103.56	103.15	105.09	109.76	103.13	100.23	108.98	104.67	107.03	109.94	99.908	111.59	107.03	106.59	100.6	102.45	105.12	108.62	99.781	106.97	99.665	108.84	102.45	103.69	100.22
92.943	100.97	99.673	100.73	98.791	94.684	100.66	102.83	92.041	99.767	102.57	103.51	107.59	96.849	102.98	103.14	99.229	93.282	91.432	98.495	101.36	98.832	100.17	107.72	95.839	99.379	96.463	103.72	97.771	94.87	99.823	96.897	104.57	106.64	101.22	102.83	95.962	101.7	101.85	101.88	103.51	93.254	97.144	99.649	99.184	100.33	104.06	94.1	105.45	99.437
104.35	102.18	96.391	105.66	106.05	110.31	106.75	111.54	108.53	105.37	101.55	106.22	99.843	103.53	98.987	100.29	107.35	101.6	104.97	106.93	99.865	104.93	98.93	103.3	103.32	110.17	104.85	104.67	104.74	106.69	100.72	104.09	104.66	106.49	100.13	106.84	107.11	101.75	106.59	101.23	107.42	102.83	102.02	106.19	103.91	106	101.8	103.24	101.19	106.18
101.4	109.65	108.86	99.358	106.86	106.16	107.98	101.54	107.62	105.53	104	101.77	111.61	103.26	108.39	108.21	106.39	104.4	104.26	106.46	111.24	110.35	109.95	102.79	108.05	107	105.96	111.05	106.29	106.01	113.71	107.94	109.76	108.25	103.08	106.68	104.94	98.269	106.31	105.59	106.86	110.31	104.33	108.31	101.67	110.78	105.6	108.28	106.19	104.76
102.27	100.29	98.449	106.74	102.67	105.26	101.88	105.3	105.03	103.08	106.25	104.54	108.84	105.33	104.03	107.07	103.86	105.99	103.37	107.72	108.52	102.53	99.821	98.709	100.9	104.03	103.84	98.352	100.68	104.16	104.25	107.91	105.38	98.582	99.995	106.31	108.41	109.94	99.391	104.86	101.54	105.59	100.38	103.91	103.69	105.03	101.26	111.83	100.14	106.53
102.93	99.542	103.8	98.856	99.791	96.884	98.733	98.633	101.24	103.99	103.26	107.47	101.67	101.16	100.41	98.056	102.89	95.626	94.075	107.31	102.28	102.13	100.71	101.63	98.473	96.595	101.38	99.763	97.51	96.072	100.32	100.08	101.66	98.01	111.86	97.321	106.82	101.67	102.52	99.454	98.651	101.76	99.531	102.65	109.48	111.19	98.091	102.33	100.14	97.563
111.82	108.88	102.39	113.41	109.01	115.93	112.08	104.48	104.56	112.22	109.19	106.27	107.2	106.47	112.77	113.65	114.65	113.6	110.76	108.35	108.58	113.04	111.5	107.57	112.2	116.89	110.3	107.71	107.32	111.13	104.62	104.96	108.74	114.71	112.12	107.15	107.82	108.96	108.16	102.55	111.83	113.65	110.41	106.24	108.21	116.16	107.86	108.82	110.36	108.56
107.67	115.69	109.12	110.5	109.65	111.9	112.46	109.14	116.02	108.13	110.78	113.43	114.26	111.18	111.65	112.38	106.38	113.95	108.83	111.46	113.38	112.34	111.91	112.23	120.12	108.72	115.07	108.23	113.05	113.82	111.06	108.6	112.1	113.27	114.42	110.88	116.01	116.1	108.66	110.36	115.09	109.71	115.75	113.18	107.53	112.35	110.17	108.05	111.29	112.86
102.5	106.09	100.6	113.16	112.25	107.21	102.87	107.6	101.3	108.49	106.46	105.43	105.64	108.6	105.33	109.51	108.44	105.51	103.77	112.69	103.45	101.44	102.47	108.86	103.98	98.394	107.73	100	104.79	100.72	107.54	110.27	105.04	107.99	105.9	105.66	105.63	99.305	105.15	106.48	108.32	106.05	108.47	106.7	104.3	103.97	98.767	102.04	107.36	108.97
114.88	104.55	114.44	115.91	111.93	110.7	112.78	108.13	112.5	106.1	112.26	109.29	112.51	112.09	102.3	107.94	113.84	112.08	110.91	114.38	113.14	112.36	112.42	112.15	109.2	106.47	111.35	105.31	110.35	115.3	112.45	112.37	110.54	107.63	113.27	111.3	111.95	108.99	112.53	109.92	112.68	107.18	107.96	111.18	112.62	112.35	108.77	103.82	110.9	106.44
110.37	101.54	112.06	110.54	105.23	110.3	110.14	112.74	111.17	103.83	106.95	109.36	105.06	108.66	112.03	116.6	116.43	110.86	107.44	111.98	107.12	114.93	109.15	105.4	112.04	102.09	115.74	111.32	116.91	104.26	110.05	111.74	114.52	110.56	114.01	113.72	110.84	107.87	111.85	103.37	111.94	109.98	106.57	108.6	111.28	113.8	109.76	110.74	111.21	109.65
110	106.81	102.73	113.95	109.72	105.7	106.35	101.31	104.4	107.83	102.04	96.068	102.84	106.81	99.506	107.9	103.91	103.85	98.673	104.56	95.393	99.848	107.36	104.9	110.7	100.81	109.8	101.92	98.181	105.42	106.2	103.12	98.728	101.35	104.28	103.66	111.19	99.172	106.15	111.15	103.27	104.42	105.65	101.18	105.16	101.81	101.07	102.94	110.39	102.23
96.436	91.802	103.52	101.6	103.11	98.455	106.99	105.71	103.35	97.201	96.369	101.62	100.79	99.965	97.234	100.21	105.58	96.216	100.66	99.281	100.61	103.83	100.04	93.238	101.73	101.06	98.747	103.45	100.69	99.084	100.1	99.747	95.872	97.557	102.69	95.26	103.86	99.29	93.521	91.998	98.465	92.943	95.944	102.55	106.75	102.57	97.447	105.37	101.21	104.21
107.06	106.98	102.18	108.92	108.78	108.85	107.29	114.23	100.45	107.34	108.48	109.45	110.2	107.27	109.11	98.378	105.34	100.25	112.85	109.07	110.06	108.16	104.17	104.9	103.1	109.34	110.82	112.56	99.032	107.28	107.93	109.39	108.11	116.12	100.27	105.29	107.96	102.41	110.8	105.37	105.09	109.17	106.63	106.12	104.46	104.53	104.46	103.98	108.18	104.64
108.19	111.09	110.24	112.11	112.29	118.39	114.42	110.66	116.61	112.81	113.5	115.8	107.74	111.57	116.98	108.94	112.88	112.13	120.89	115.41	111.7	112.17	118.89	111.16	111.35	117.09	115.91	112.07	114.25	115.17	110.67	113.82	111.17	115.01	116.54	110.48	109.11	117.32	113.13	112.24	116.73	112.67	112.5	109.42	110.92	115.18	115.14	108.71	107.19	116.41
110.75	112.49	112.08	115.12	112.91	116.19	119.66	120.29	114.14	113.63	112.48	113.64	108.4	112.98	114.84	111.99	107.81	111.3	115.51	111.61	107.22	109.96	117.35	109.81	108.74	111.5	104.17	110.19	112.77	110.33	113.29	113.22	118.85	117.92	110.2	115.94	111.62	114.17	112.68	107.49	107.34	112.77	107.2	107.36	111.95	113.34	112.1	114.13	109.96	109.63
119.55	108.81	114.44	112.39	110.4	109.34	112.11	110.01	116.38	110.69	115.02	115.19	106.38	115.13	112.04	115.97	111.38	109.36	109.52	107.32	112.85	110.71	110.52	111.08	110.99	109.34	109.69	107.84	111.51	105.85	109.27	114.89	110.76	116.89	110.29	114.98	113.57	113.53	108.17	102.97	107.94	106.29	110.92	112.11	111.4	109.63	107.94	107.9	112.1	109.76
106.69	107.01	111.21	106.49	106.33	106.33	105.33	107.97	109.63	107.29	105.71	108.66	104.4	108.61	105.8	109.86	110.07	103.92	102.43	105.04	107.72	102.54	103.54	103.48	107.29	108.58	110.58	104.12	105.56	106.39	109.4	107.72	105.52	108.03	106.2	102.63	113.23	107.15	103.86	101.58	107.89	106.33	106.93	107	106.5	106.85	112.34	104.84	103.47	109.3
110.87	112.92	118.31	109.07	108	115.67	110.42	112.51	104.49	110.43	117.05	107.13	112.92	109.13	114.88	104.13	110.32	113.32	114.8	101.35	117.5	113.74	106.78	109	107.26	113.44	113.68	107.76	116.26	109.73	117.31	107.44	116.22	116.72	113.09	112.49	109.99	114.3	106.9	111.1	107.2	116.79	109.99	115.79	114.02	107.3	110.2	113.31	107.11	110.53
104.27	110.51	106.92	99.034	106.01	105.95	110.94	108.86	102.39	109.52	99.513	109.1	103.7	101.42	110.24	111.06	100.53	107.36	106.02	104.73	105.61	104.16	107.5	102.03	113.09	111.22	100.19	107.35	108.44	103.43	104.01	103.86	107.71	103.24	105.93	105.81	97.912	102.4	112.81	103.54	106.56	110.74	109.7	105.74	107.08	103.7	101.77	109.12	105.61	103.89
117.97	110.98	108.14	112.16	101.96	108.06	111.2	120.78	103.19	105.63	112.38	115.87	112.48	112.55	110.69	107.76	112.03	110.26	113.09	113.17	106.89	116.77	107.49	113.89	115.86	112.15	108.87	108.95	114.14	115.99	113.11	112.92	115.38	109.37	107.71	111.44	116.04	112.6	111.23	105.55	111.16	113.82	101.31	107.91	113.42	110.82	107.36	113	112.99	114.22
108.45	107.84	104.56	106.15	105.8	105.05	102.02	107.48	103.94	108.86	99.037	104.81	111.42	105.41	108.91	109.92	108.82	105.13	99.9	104.23	110.64	108.38	102.02	103.25	105.4	108.57	108.7	113.06	98.301	106.97	110	103.07	103.96	103.23	104.91	111.97	113.47	111.1	104.96	106.13	103.76	109.17	104.18	102.3	101.59	100.39	109.46	106.81	104.48	107.66
111.48	102.49	105.18	102.15	104.59	100.88	105.2	102.64	98.272	102.88	99.729	107.67	103.96	108.56	103.44	99.897	109.47	109.61	105.18	98.55	103.3	107.21	102.15	100.01	105.51	104.16	99.553	105.89	109.1	104.84	103.5	109.49	105.7	101.66	103.24	98.316	107.23	99.989	109.52	105.47	106	102.75	103.4	104.48	103.67	101.98	106.67	101.38	113.59	103.47
105.25	104.44	113	103.95	106.45	101.89	107.49	102.94	103.21	100.73	106.7	108.52	105.45	108.28	109.42	107.63	106.32	109.33	105.47	116.09	98.647	109.79	108.63	102.78	105.63	102.98	107.18	103.67	106.3	106.49	101.58	104.43	106.88	104.96	108.58	106.91	106.9	105.69	104.41	102.32	105.21	102.18	103.87	100.89	104.33	107.91	106.07	103.81	100.95	101.49
105.58	106.36	108.54	103.79	104.5	103.82	106.61	103.35	105.65	104.06	99.682	105.62	102.26	104.69	104.5	107.38	108.2	108.08	107.68	101.72	99.563	99.398	107.72	108.6	103.31	104.32	108.74	103.35	107.8	105.15	104.29	106.15	104.14	106.62	102.99	109.53	103.74	112.21	98.706	100.74	103.58	106.27	100.25	104.96	102.94	106.77	99.813	108.71	102.46	109.48
118.34	121.18	114.98	118.72	125.8	119.75	121.5	110.45	119.69	118.22	117.19	118.88	118.84	117.53	119.51	119.69	117.77	115.48	114.97	115.18	121.32	113.31	115.31	112.94	112.65	111.65	111.27	109.33	113.4	113.8	114.36	113.51	111.99	116.94	113.1	116.35	117.01	114.78	118.84	110.07	115.52	116.38	120.26	116.81	111.41	115.76	119.47	116.13	109.12	114.65
110.75	106	104.49	106.46	96.851	101.13	110.5	111.32	106.95	109.64	108.01	108.27	102.64	98.519	110.06	107.68	108.71	104.01	104.96	104.92	108.55	106.23	111.23	104.15	107.08	101.11	109.06	108.29	107.72	101.79	105.07	104.76	106.7	105.37	100.35	101.23	109.71	102.56	105.99	94.378	101.84	101.13	105.95	108.25	109.01	104.26	107.09	96.924	107.01	102.64
116.04	117.6	115.43	116.89	114.35	123.56	113.64	121.97	114.18	123.28	117.91	114.3	121.05	118.74	123.16	115.29	118.76	116.52	115.56	119.64	119.78	120.11	120.2	113.97	115.96	122.91	116.32	125.05	118.88	118.44	120.52	114.2	117.5	115.5	121.11	117.76	114.52	122.37	119.05	118.08	112.94	121.63	120.73	119.32	118.96	118.22	118.07	111.4	115.48	112.68
104.95	107.27	101.87	109.12	107.51	102.79	107.43	100.74	111.95	106.04	107.94	103	103.89	105.99	107.69	105.84	100.61	102.4	109.36	107.71	108.42	112.08	105.61	108.3	104.01	104.3	112.2	100.19	105.56	107.54	106.9	109.91	103.4	102.73	106.9	99.537	104.14	104.25	99.622	109.72	106.05	113.21	99.622	104.51	108.26	103.9	105.93	103.3	109.27	100.62
102.61	101.66	109.43	103.7	103.44	102.56	107.93	102.53	102.85	105.3	106.38	102.09	102.93	102.36	102.85	101.02	104.9	101.68	103.23	106.14	104.05	104.46	104.84	104.69	105.94	104.57	106.66	104.12	108.43	102.33	104.48	106.06	98.423	101.58	102.02	101.57	103.17	105.83	98.398	104.99	106.22	101.49	103.54	111.3	103.15	103.72	100.12	102.64	102.47	106.74
104.21	104.19	105.21	114.39	106.01	103.82	98.808	108.82	103.36	106.31	104.77	97.576	102.03	112.03	103.46	104.25	95.313	107.76	102.7	108.06	109.11	104.35	101.79	110.54	109.19	101.8	102.73	102.25	111.69	105.17	104.88	101.21	100.05	108.82	107	104.54	99.415	105.72	103.64	106.32	102.35	111.65	111.27	94.499	106.88	103.83	103.51	99.237	109.13	98.821
111.56	104.97	101.32	111.58	101.5	100.56	102.14	107.36	101.73	101.78	99.193	101.08	107.13	101.33	103.6	107.47	106.67	109.08	106.67	98.174	95.023	110.65	108.37	111.55	96.851	103.47	105.47	100.1	103.9	99.042	102.01	108	107.99	109.05	106.36	105.94	108.9	104.88	103.96	101.61	106.06	101.36	105.94	108.07	101.07	107.96	102.95	105.02	106.8	106.48
111.65	107.89	106.17	109.48	116.5	110.67	107.04	113.19	109.73	114.23	107.75	111.04	118.38	117.54	113.17	101.59	117.99	106.29	113.31	102.74	106.04	111.02	106.86	107.67	118.14	108.92	112.73	109.38	112.05	115.97	113.84	106.25	111.82	107.02	113.65	105.97	113.78	109.7	116.31	105.22	115.44	116.84	110.48	108.94	115.49	112.97	109.87	114.95	109.31	106.54
111.26	108.56	109.44	105.79	108.31	108.87	109.16	104.13	102.57	108.25	105.43	104.73	107.29	109.98	102.19	108.92	103.29	111.57	100.27	105.11	98.958	111.43	107.03	107.88	107.82	106.63	106.1	102.02	109.38	108.23	108.53	106.54	102.05	111.26	107.59	102.8	107.72	105.12	108.52	107.61	105.5	104.4	106.35	112.19	109.63	101.97	103.44	104.13	106.24	109.39
104.66	105.37	100.33	103.49	102.56	104.44	100.62	103.51	103.71	105.42	107.94	104.42	104.04	105.33	105.27	102.48	103.44	106.18	106.13	105.07	106.45	101.12	110.14	99.379	101.66	102.08	97.762	102.46	102.46	107.33	107.04	101.77	107.96	100.99	112.56	107.92	105.25	103.57	101.32	105.39	103.4	104.4	102.33	113.09	102.17	107.73	101.09	104.95	104.67	99.74
102.04	110.62	112.83	109.23	107.78	103.15	102.03	104.25	104.34	101.81	109.97	108.89	110.83	100.84	108.36	100.58	105.62	108.95	106.31	105.29	98.372	110.46	107.29	101.76	102.59	106.82	108.11	108.79	108.48	107.71	108.65	106.71	106.35	105.11	106.02	109.1	108.54	103.02	108.86	102.35	107.56	103.76	108.56	106.62	110.14	100.52	107.76	103.05	106.92	105.53
107.05	105.32	103.73	101.95	101	90.736	97.625	102.27	90.037	106.36	97.782	92.836	100.36	102.5	101.78	105.28	95.551	98.633	91.278	97.428	95.494	102.74	101.68	98.745	98.129	99.09	96.642	99.343	106.5	106.07	98.973	98.827	103.11	103.99	101.19	99.254	90.072	97.327	100.73	108.01	104.41	99.632	99.147	102.83	96.857	107.88	98.804	100.16	98.416	99.19
115.82	107.57	114.98	109.56	115.27	122.29	116.26	112.82	120.3	110.89	123.53	111.5	113.38	114.44	113.79	118.44	112.48	116.85	120.5	119.26	113.39	117.13	113.11	114.29	113.34	111.54	119.57	112.19	118.57	114.59	111.31	113.11	117.12	123.52	112.74	111.38	118.41	118.38	119.38	115.39	118.58	114.08	121.94	119.44	115.54	120.45	112.17	114.73	119.89	124.4
107.01	115.28	105.29	99.503	102.89	103.54	104	107.04	105.28	101.56	106.33	105.97	109.15	104.33	113.29	104.06	109.28	111.74	96.758	115.18	101.87	107.4	103.45	113.27	107.57	111.81	109	106.63	105.86	112.93	106.23	102.42	108.91	104.08	105.66	107.55	103.99	103.46	102.11	112.6	108.45	104.71	105.3	111.52	110.35	102.87	106.19	103.04	110.51	105.08
106.33	107.69	108.82	106.71	99.115	105.76	104.53	108.87	102.22	111.07	107.14	105.9	98.627	99.465	100.83	105.99	105.96	105.19	99.408	107.7	105.52	108.11	105.34	101.92	108.97	102.04	107.1	106	104.94	106.97	103.91	102.27	103.88	103.39	102.38	106.42	111.57	102.3	110.42	105.85	107.82	107.25	109.58	104.81	108.83	107.22	105.47	109.15	108	111.93
114.6	112.95	112.38	108.26	108.05	113.6	109.72	114.3	118.28	108.17	107.46	114.83	101.31	107.22	107.55	109.28	113.12	102.55	112.68	109.5	106.62	114.96	107.21	114.79	106.55	105.04	108.98	112.16	107.93	109.02	112.49	118.41	105.08	107.51	114.11	117.28	110.68	111.51	110.8	108.67	114.93	108.5	111.83	110.52	115.41	111.26	106.66	109.29	106.19	115.32
109.54	116.64	109.46	103.97	113.36	109.73	111.03	112.61	115.11	111.49	110.51	116.1	113.3	111.09	110.43	106.89	116.84	114.61	114.66	114.11	113.92	109.83	108.95	113.96	108.67	114.78	107.57	109.06	114.92	113.68	115.54	111.64	104.04	107.86	111.82	111.74	105.2	112	113.46	110.23	108.23	115.8	104.51	111.73	110.17	114.69	112.65	106.62	115.35	113.07
108.64	115.83	112.87	116.8	122.22	119.66	114.83	112.71	117.4	118.29	123.8	116.52	120.38	117.8	117.97	117.69	114.38	115.16	117.53	110.59	117.15	112.89	113.23	116.81	115.73	114.52	115.63	117.69	120.73	118.72	111.94	117.06	122.41	112.97	109.29	114.8	119.31	113.29	114.97	115.82	110.81	121.29	114.86	112.9	118.88	109.65	109.19	116.71	120.6	119.17
111.52	107.26	122.81	114.27	120.03	118.73	120.8	120.94	119.04	123.58	116.27	117.09	121	114.01	114.89	116.93	117.37	120.05	121.78	120.04	113.48	118.22	114.57	112.59	117.79	113.75	116.16	119.64	117.36	115.65	117.67	118.5	118.35	119.06	120.68	123.79	117.64	111.82	118.06	117.84	115.82	114.16	112.35	123.78	118.73	124.49	115.2	120.42	114.19	116.48
106.36	105.92	106.05	102.3	107.7	102.53	108.73	103.4	109.27	104.59	97.266	102.11	107.13	116.17	106.98	107.03	99.853	108.31	106.11	104.25	103.52	105.9	107.84	102.22	101.29	101.89	108.04	104.81	106.64	102.62	111.69	106.78	110.05	107.69	103.37	104.28	108.89	96.392	104.05	104.85	105.88	104.01	106.45	97.566	107.04	110.96	101.11	108.49	107.47	104.1
105.69	105.13	105.41	106.9	100.28	106.36	107.43	109.88	113.04	107.42	104.81	104.98	103.78	109.54	106.82	104.83	107.23	109.61	109.64	106	99.109	104.72	99.96	106.17	107.1	110.12	103.89	100.49	106.95	103.57	99.426	108.71	102.05	109.47	100.37	101.44	106.77	103.68	104.73	103.29	108.91	103.5	101.43	111.52	101.5	110.09	107.5	104.57	102.39	100.26
115.75	120.1	113.57	118.92	113.95	121.33	115.82	115.63	118.47	118.87	119.5	115.45	117.54	121.89	118.17	119.15	113.58	117.29	114.45	116.2	112.22	124.32	114.33	113.35	114.43	116.61	116.89	116.33	113.46	117.43	124.97	121.75	116.25	114.25	112.37	116.37	120.14	114.77	114.25	116.99	115.97	112.85	120.7	119.11	120.39	114.47	120.3	124.86	111.9	116.71
100.86	112.1	98.546	107.94	104.44	107.39	106.19	105.92	104.75	108.01	107.19	100.42	106.21	111.62	110.89	108.94	111.98	106.7	106.74	104.6	111.78	98.142	113.45	102.51	106.29	109.52	105.75	104.75	109.24	107.73	98.431	110.66	105.6	104.54	107.76	108.5	109.37	107.23	105.64	110.52	101.13	106.67	108.42	112.05	108.89	103.69	110.02	108.3	102.56	102.05
115.14	110.81	115.67	114.01	109.82	109.28	106.32	113.37	112.63	107.73	114.72	107.64	111.05	107.6	102.97	114.82	113.66	105.08	116.89	106.54	111.77	110.69	113.86	108.72	115.03	105.87	116.68	107.59	104.82	107.58	114.85	113.12	110.92	115.35	118.22	110.51	117.04	115.6	108.85	111.83	116.07	106.44	109.74	113.48	109.44	111.45	114.08	107.39	112.13	109.22
98.193	96.036	95.128	97	97.019	101.95	100.64	98.208	99.992	102.74	99.235	98.44	94.244	96.812	95.187	93.958	98.375	97.09	105.05	101.47	101.36	95.783	98.087	100.79	98.617	100.12	104.72	97.019	101.07	102.98	100.49	99.2	102.49	103.01	100.87	96.434	102.47	98.833	100.52	97.303	102.11	104.78	100.4	98.908	90.186	98.957	99.525	97.836	99.933	107.99
104.31	112.78	98.273	105.68	102.04	104.97	104.45	105.87	102.49	102.99	109.96	103.23	99.883	108.64	107.62	101.17	98.694	113.07	112.17	107.68	106.12	107.5	108.98	103.04	97.391	102.57	107.47	108.34	103.67	106.24	104.28	108.39	105.68	103.26	106.19	108.97	105.14	102.08	107.2	112.76	109	101.83	99.754	111.37	104.75	107.98	103.02	103.17	103.88	102.5
102.05	107.33	105.58	106.5	113.02	110.07	102.99	104.5	108.17	106.61	109.17	103.27	107.18	106.35	105.64	101.16	108.59	101.14	106.51	108.27	103.5	103.9	95.843	108.57	103.79	98.431	109.29	107.61	100.2	102.63	105.29	109.62	106.89	102.16	109.16	98.061	101.77	105.92	102.77	102.21	105.41	104.91	107.1	108	100.98	102.59	105.36	99.968	103.35	100.98
109.96	111.68	108.59	110.71	112.21	113.21	112.22	110.53	109.78	114.94	113.22	109.83	108.34	107.92	109.55	118.28	113.4	102.27	104.08	110.57	110.08	108.31	112.06	109.13	107.46	109.93	112.47	110.01	118.34	113.56	112.71	111.72	114.32	112.69	115.51	114.31	112.11	111.83	107.2	107.57	107.69	111.07	116.56	110.93	107.95	117.14	103.22	109.11	112.14	104.28
107.03	106.49	110.46	104.31	108.85	99.224	103.54	105.72	105.39	105.93	105.4	107.46	103.77	105.38	102.34	112.01	108.87	106.81	107.77	103.25	107.55	107.35	105.99	105.87	107.37	104.44	104.02	105.67	100.58	107.1	107.95	106.26	102.36	109.16	108.36	104.38	106.57	108.88	110.72	109.97	113.25	99.746	107.92	102.59	101.46	105.39	101.98	104.35	101.98	106.57
100.22	98.601	98.581	101.52	100.08	102.59	105.67	99.168	100.52	97.067	95.935	99.496	98.48	101.11	94.971	96.623	101.06	100.5	99.49	98.048	96.149	108.36	99.771	103.19	96.275	102.44	96.775	101.96	98.069	104.95	92.429	106.35	100.68	108.45	102.36	105.32	104.03	98.421	97.949	96.131	102.46	96.348	95.331	99.18	102.52	101.17	96.473	98.282	103.85	99.227
98.696	101.24	99.583	99.089	93.232	102.34	99.943	97.143	100.82	102.92	98.065	99.572	99.217	102.14	98.506	97.042	97.996	100.62	105	100.32	99.592	96.583	100.92	104.24	97.183	99.41	106.08	99.576	95.473	93.875	98.247	102.57	98.083	97.938	97.386	102.15	92.144	105.99	100.02	101.83	102.72	97.133	98.458	101.08	101.25	111.61	94.607	98.653	107.01	94.601
107.84	102.06	93.662	97.886	101.19	97.087	99.421	97.035	103.44	97.13	100.18	99.263	97.759	103.67	97.812	102.51	98.782	98.473	99.962	98.61	97.593	101.6	102.28	101.6	101.13	102.78	103.68	100.12	98.006	94.121	106.97	103.08	102.06	98.06	102.86	100.8	98.531	97.546	101.98	99.103	98.869	103.86	103.84	97.204	94.847	102.4	96.664	94.243	98.922	96.359
106.16	110.27	102.16	107.7	112.62	103.28	98.165	103.95	109.43	109.9	110.8	103.63	111.51	107.22	111.2	104.6	102.95	101.31	106.08	103.26	106.08	103.25	107.67	105.74	98.848	105.13	106.27	101.09	112.47	103.49	103.71	111.42	104.98	100.39	105.95	105.96	107.14	108.18	103.65	108.25	113.08	108.41	103.51	99.217	105.35	107.82	102.55	107.91	107.56	110.84
106.14	102.17	105.11	108.7	107.89	99.373	98.008	107.28	101.23	106.66	107.54	101.53	104.29	98.843	105.12	105.9	104.57	110.16	100.99	110.19	99.799	106.69	102.12	103.53	106	102.23	107.64	106.88	105.21	115.79	107.45	104.07	108.79	109.77	105.23	106.8	103.83	105.5	105.32	111.38	107.99	102.76	98.512	102.81	102.13	105.67	98.806	102.47	107.02	106.54
106.12	106.87	113.53	116.21	118.52	108.37	114.71	107.17	112.71	113.9	112.95	110.61	111.95	114.85	107.69	118.42	113.78	111.7	115.07	107.46	113.8	109.86	108.85	110.7	113.55	112.78	111.81	111.02	117.54	111.35	119.22	110.55	113.07	112.11	115.95	112.05	107.26	116.51	113.43	113.83	114.91	117.45	106.7	109.35	105.62	106.46	103.75	110.31	114.26	117.56
105.2	107.69	109.53	111.26	111.18	110.98	110.32	114.73	112.3	112.3	114.22	109.79	116.68	111.95	108.25	115.17	102.22	114.08	110.33	111.42	110.94	113.57	114.71	108.08	108.48	111.21	113.04	109.3	113.5	113.79	112.01	112.16	115.25	110.97	107.54	110.54	110.64	112.87	109.42	111.58	111.39	114.1	109.06	114.99	113.51	112.31	115.9	114.45	104.8	112.82
117.09	110.68	113.7	107.45	110.59	108.45	111	111.57	111.63	110.93	111.24	109.87	115.81	114.19	112.47	107.55	110.15	108.62	107.78	115.46	111.07	108.76	108.67	106.46	111.44	108.29	107.24	113.82	111.58	114.5	109.64	111.11	113.94	112.82	117.2	110.56	112.98	109.93	116.26	110.85	111.17	107.63	110.02	113.56	115.61	112.28	109.3	116.07	111.95	107.82
110.46	110.38	111.24	109.56	108.96	100.03	113.28	105.06	106.7	108.66	107.37	99.217	104.64	106.05	105.77	111.41	111.02	105.8	108.62	105.71	105.05	108.31	115.09	107.13	104.37	113.91	110.17	107.82	107.74	101.39	103.75	98.067	110.51	105.75	107.37	108.35	111.09	104.02	105	108.89	107.88	102.99	106.18	104.48	109.38	104.06	110.82	107.57	107.54	108.08
105.75	101.87	107.75	99.345	103.8	101	101.18	106.39	103.81	97.923	107.64	106.66	98.323	107.28	106.44	106.98	110.86	103.44	102	102.42	107.35	106.67	108.97	109.34	109.45	106.19	103.58	100.1	104.07	101.66	103.74	109.12	102.52	107.75	106.33	103.15	107.87	109.48	107.2	103.94	102.04	104.74	100.87	106.94	109.08	108.55	104.54	104.26	106.27	107.87
105.01	112.84	107.47	111.49	98.626	103.63	108.8	106.6	110.82	106.64	108	111.43	109.33	103.97	101.1	105.78	108.24	109.05	106.1	101.17	106.3	109.97	110.79	108.5	110.95	97.957	102.22	100.07	99.823	104.6	102.78	103.55	105.32	104.58	105.23	116.4	110.92	111.9	109.31	108.87	109.64	107.14	108.65	103.55	112.43	104.59	100.54	111.12	106.33	106.17
118.31	109.85	108.82	111.86	108.16	109.92	110.86	111.64	115.59	109.99	112.05	110.08	105.02	109.11	110.96	109.81	111.08	107.28	111.71	113.22	110.32	109.8	111.85	106.68	109.67	105.24	102.47	109.37	107.46	114.65	110.53	108.12	111.41	110.91	114.32	112.91	106	115.49	112.88	111.47	110.93	111.43	112.8	103.95	109.27	110.3	109.47	108.44	104.28	106.99
110.65	101.35	100.7	102.78	107.94	102.65	107.47	100.3	103.11	102.89	102.75	109.53	104.9	104.22	110.32	111.22	103.99	104.05	104.93	100.81	103.31	109.01	105.91	107.03	105.21	105.12	105.77	113.17	114.58	101.16	101.74	105.27	102.24	107.93	107.08	103.11	100.83	109.62	105.91	109.75	105.36	101.92	103.45	98.939	113.79	105.74	101.88	110.5	102.28	105.97
107.56	104.92	109.06	110.29	106.86	112.34	109.79	108.96	101.53	105.88	108.9	103.97	104.12	101.74	106.88	103.61	100.97	106.75	106.32	101.28	100.61	112.41	107.08	110.57	103.28	102.44	106.03	106.28	101.36	107.73	110.86	107.96	106.14	109.3	108.6	106.37	111.28	108.54	112.89	105.19	107.82	106.9	102.42	106.87	109.62	102.6	105.04	108.35	110.17	96.434
103.6	100.2	104.29	102.29	106.09	104.47	101.18	103.81	105.67	105.8	107.16	101.51	107.15	107.47	112.3	100.05	107.75	106.08	107.35	105.19	106.45	98.649	110.22	104.2	109.4	104.71	97.873	104.88	104.77	103.97	107.25	105.1	102.24	106.96	104.46	101.63	104.09	102.73	108.97	107.61	101.7	106.44	102.48	102.82	105.75	110.7	106.14	106.27	109.86	98.131
111.44	113.64	111.74	105.39	110.14	112.47	107.43	103.98	101.58	103.41	111.76	112.08	107.74	109.15	110.47	102.4	111.45	114.12	110.99	109.3	100.22	109.88	110.64	110.73	111.21	103.26	107.3	110.56	112.39	111.54	109.22	107.86	113.97	109.67	103.74	106.51	110.64	113.78	108.31	112.6	112.51	108.42	109.13	108.36	118.03	110.48	108.55	106.32	111.69	106.43
106.25	99.741	104.45	101.49	106.05	105.49	109.14	103.02	108.06	106.95	110.72	102.95	108.96	102.06	107.52	107.7	108.84	113.9	102.87	108.47	103.81	102.57	99.584	99.489	97.995	103.73	101.8	101.6	105.55	109.27	110.7	105.44	108.78	109.75	109.74	109.29	108.81	104.14	95.694	107.7	107.1	105.62	104.05	103.51	105.91	108.94	107.99	105.5	103.43	100.37
110.04	113.17	114.62	116.9	110.12	116.3	111.79	110.4	109.47	112.07	111.75	110.45	118.24	104.48	105.66	107.61	112.97	109.92	111.56	110.84	115.58	109.54	109.58	106.38	117.65	112.05	114.1	105.45	112.46	114.9	112.48	111.55	112.07	111.46	108.86	105.88	111.67	111.31	113.51	104.28	108.95	110.25	113.94	107.61	112.86	109.52	109.55	112.19	109.92	109.59
107.22	112.37	115.44	110.3	108.85	119.66	115.03	114.61	118.39	112.34	113.94	105.71	114.45	109.89	111.64	110.03	113.67	109.34	113.53	111.2	106.13	116.68	113.55	115.26	112.12	114.5	103.75	113.46	111.67	109.77	107.29	117.02	107.63	119.17	111.36	107.47	110.93	105.6	115.57	113.21	112.5	115.7	107.62	102.81	109.3	105.42	108.61	116.08	118.28	115.24
101.85	100.36	98.99	103.3	103.87	109.2	105.63	103.13	106.41	108.44	105	108.69	106.8	99.353	103.52	103.83	102.84	107.86	105.56	106.06	106.76	105.11	104.11	101.71	101.9	103.4	100.99	103.41	104.99	99.627	108	105.76	106.51	105.47	99.042	102.5	105.31	103.3	106.57	105.6	102.78	102.25	108.42	103.86	109.77	106.3	103.45	105.18	103.44	102.33
110.74	96.048	108.3	115.81	103.04	108.23	102.51	93.436	106.85	103.87	101.9	107.14	104.64	101.86	106.87	103.38	100.72	95.825	109.72	107.02	102.97	98.332	108.99	100.45	103.97	105.89	104.21	107.5	106.88	104.77	100.98	104.4	104.14	102.77	110.37	102.84	104.04	102.68	100.53	97.634	104.02	100.05	104.24	101.8	104.78	102.11	103.14	110.9	103.7	96.064
96.923	102.31	111.98	105.91	108.25	101.39	104.76	105.97	101.95	102.99	107.66	105.8	97.899	94.807	99.155	102.05	103.83	99.467	104.96	100.54	109.66	96.969	100.2	101.12	94.48	101.79	104.68	100.72	106.47	97.657	104.3	105.43	100.77	95.8	95.49	103.41	98.564	100.12	101.35	103.39	100.11	103.15	99.536	99.228	100.39	106.09	100.91	102.57	101.46	103.65
114.24	114.65	104.88	107.37	112.38	110.91	117.97	105.23	110.85	119.16	110.09	114.06	112.99	116.91	115.5	107.18	111.81	115.44	104.55	112.24	108.06	111.39	106.69	109.67	110.57	111.58	110.62	113.21	113.03	116.15	106.29	114.59	114.31	106.02	109.88	111.11	107.87	106.31	112.39	110.08	109.93	114.44	113.6	110.47	119.49	116.41	119.98	118.36	117.99	118.84
97.961	100.56	97.851	96.404	101.34	97.805	102.78	104.47	105	101.16	99.833	105.22	99.564	104.94	95.171	100.32	103.17	102.02	100.4	96.366	96.097	104.8	99.836	99.312	96.627	105.88	101.56	105.43	101.68	98.64	109.96	101.06	101.92	98.649	99.106	101.15	97.53	102.7	101.77	93.99	101.99	102.79	98.461	95.797	100.21	101.04	100.81	99.637	98.57	103.14
113.88	114.62	107.59	102.65	105.85	105.8	108.05	104.15	108.99	108.99	106	113.27	106.63	102.74	112.86	109.58	107.55	108.96	109.63	111.64	103.85	111.48	101.09	102.77	108.92	108	108.36	109.02	107.95	99.224	105.18	110.53	104.67	113.34	104.42	111.93	104.89	105.86	108.77	106.51	112.24	103.76	111.66	107.76	103.41	104.08	103.9	109.01	106.64	102.01
109.88	109.68	110.29	109.46	101.72	110.57	112.35	111.32	108.42	118.16	107.98	116.46	110.87	111.48	108.52	104.43	108.45	105.33	108.28	113.72	108.97	108.74	109.73	112.2	106.35	112.8	108.11	110.9	114.37	106.62	115.77	112.47	115.9	109.9	111.79	109.89	112.39	111.3	112.04	110.98	108.55	110.34	108.32	111.89	109.98	105.42	111.31	112.6	115.14	112.66
105.81	106.22	102.34	105.01	98.534	112.32	107.14	101.15	103.19	101.43	101.65	104.77	105.41	104.99	105.26	108.82	107.91	106.15	103.61	108.21	103.51	108.11	98.924	107.93	108.77	106.31	109.69	108.56	104.62	110.21	102.24	103.95	105.09	101.96	104.63	108.38	104.79	111.52	107.72	105.4	105.2	110.73	108.26	106.59	107.67	106.22	109.95	110.21	104.93	106.25
114.77	113.02	110.16	116.61	114.39	108.68	111.74	115.33	110.59	110.74	111.45	109.45	114.52	110.58	104.49	111.91	110.38	112.67	110.91	115.2	111.69	112.61	110.49	107.24	116.28	114.36	111.56	109.98	112.84	113.67	106.58	104.02	110.82	118.12	109.56	110.34	115.67	103.44	113.46	105.69	105.95	111.83	108.97	111.57	116.73	108.33	113.48	111.25	110.47	113.86
100.81	103.65	103.97	95.592	96.579	98.307	102.01	105.99	94.286	106.47	99.376	93.477	101.03	103.63	95.129	98.652	93.944	96.698	99.972	104.14	101.16	100.38	99.562	91.765	98.061	94.293	98.884	90.027	107.27	103.18	101.32	100.29	96.618	104.75	110.21	93.598	96.82	101.58	101.6	101.92	103.18	101.9	96.062	102.6	99.794	106.41	99.297	100.31	100.4	103.31
100.26	99.693	101.71	107.98	105.4	107.48	101.63	100.33	111.47	106.49	108.37	106.57	108.1	109.72	102.59	104.52	108.51	109.31	102.88	107.35	110.75	102.08	104.86	107.82	106.87	108.39	100.29	108.95	104.15	102.26	106.25	109.19	110.17	104.39	109.65	102.58	103.36	99.715	107.99	109.37	103.12	112.46	108.15	109.03	105.43	107.11	105.01	108.48	107.33	108.35
105.86	113.05	107.72	108.96	111.84	107	110.91	105.1	107.6	102.5	111.64	105.54	113.33	106.53	115.12	114.9	105.33	112.76	104.36	113.53	108.9	111.37	105.51	107.52	104.77	108.19	110.25	111.29	106	104.63	110.96	108.18	114.71	110.69	105.38	110.6	115	107.6	116.91	113.44	109.39	112.26	111.67	112.19	104.14	109.99	107.16	111.01	104.24	103.59
113.07	109.03	112.56	118.16	115.24	111.26	113.09	111.29	107.65	108.01	108.38	107.02	115.09	111.61	110.79	113.06	111.78	116.1	112.23	114.69	112.34	110.74	114.16	109	113.59	111.16	120.84	116.93	111.57	108.42	113.49	116.48	114.44	112.22	110.1	113.88	113.78	110.9	109.99	104.41	110.37	109.82	113	108.08	114.63	111.65	107.52	109.64	109.47	110.03
104.23	105.33	105.97	99.405	105.52	105.23	104.55	103.56	109.98	107.31	113.27	113.24	104.93	104.53	103.65	103.66	102.14	107.23	103.5	107.72	109.02	97.786	108.97	105.36	104.96	105.18	108.86	100.39	105.79	99.137	102.77	103.53	111.84	102.69	106.82	105.19	106.3	105.63	106.84	104.48	107.83	96.999	108.76	104.79	105.51	111.42	111	106.83	107.72	109.19
101.04	114.26	109.93	106.58	109.27	100.85	109.14	108.32	109.18	105.44	114.76	101.96	110.96	111.22	108.95	103.07	107.28	114.16	101.27	109.87	106.79	104.36	103.79	107.77	104.97	110.11	101.59	108.32	104.57	106.48	103.5	108.39	99.902	106.77	106.55	107.25	110.52	109.35	107.42	103.68	103.79	109.88	102.66	110.65	100.65	104.26	114.27	106.97	106.88	111.22
116.67	114.58	117.12	113.93	112.88	115.61	111.44	113.38	110.28	112.1	112.68	112.43	111.65	104.49	111.53	109.25	108.94	109.44	116.72	109.33	110.37	113.8	108.4	111.73	112.67	112.16	112.78	107.02	121.31	119.7	115.36	108.1	118.64	112.5	112.49	110.79	113.68	105.51	110.98	107.07	109.33	118.33	106.6	112.36	104.65	117.01	113.49	114.96	118.45	108.24
108.37	107.05	109.43	110.73	102.34	111.58	101.98	105.37	108.55	109.14	95.72	102.12	102.71	107.42	103.77	100.91	104.03	104.9	103.14	105	103.76	99.253	103.74	99.957	109.51	101.94	107.77	111.2	101.79	105.04	106.28	101.65	101.97	108.13	99.078	109.35	100.04	103.77	105.26	105.73	104.55	103.69	102.88	109.81	101.9	99.459	101.71	105.91	107.16	102.78
105.1	105.29	91.985	96.039	103.56	106.9	104.98	104.54	103.8	101.73	100.41	103.9	103.6	99.758	103.96	109.62	101.56	102.84	107.19	106.05	105.82	102.91	103.76	100.47	103.4	107.95	103.24	101.65	100.29	97.518	103.62	108.33	105.89	101.9	102.6	107.2	104.39	105.68	111.81	99.732	106.65	100.6	100.27	104.97	104.16	100.45	102.76	105.15	106.71	103.99
98.853	109.47	104.93	102.3	105.54	109	111.17	104.69	112.52	102.35	107.8	106.9	108.95	99.905	102.5	104.99	104.48	102.63	106.21	106.16	109.5	104.11	109.56	104.42	111.66	103	108.94	101.11	105.94	109.89	109.39	108.25	101.7	102.4	103.88	104.09	110.67	101.26	112.3	106.56	103.73	109.69	112.54	101.29	99.538	109.97	106.42	104.99	103.53	109.38
114.97	106.31	111.03	109.19	113.71	118.42	111.34	118.69	113.87	110.06	107.07	111.52	109.25	116.88	109.26	108.17	111.72	111.8	106.87	111.56	110.92	104.64	110.22	108.77	118.65	114.13	111.76	108.71	113.01	110.59	107.28	119.37	107.84	113.72	113.33	109.9	112.3	114.67	112.75	112.97	112.25	112.19	114.87	108.11	110.06	110	109.2	116.95	117.24	116.72
118.6	116.23	109.61	107.2	110.09	117.12	111.72	112.12	108.63	113.17	113.78	106.13	107.76	112.42	106.91	114.47	114.97	110.11	113.99	108.89	113.71	114.24	113.75	112.77	108.04	114.31	119.32	114.92	111.36	109.01	111.37	99.877	108.15	109.38	110.93	111.75	111.46	109.86	115.32	111.42	112.16	105.37	115.01	114.22	109.62	114.71	110.65	119.07	108.65	107.14
100.14	103.17	102.82	104.43	106.51	105.84	112.73	102.17	108.16	104.27	102.98	111.19	109.73	102.56	113.23	103.25	101.81	109.98	101.28	109.43	111.69	107.22	105.07	107.58	106.09	102.13	105.51	113.16	111.61	104.63	105.51	102.13	109.61	105.11	106.7	106.25	102.17	105.51	101.08	105.06	103.96	106.27	105.84	112.29	104.33	101.3	104.84	106.01	101.5	108.65
96.968	101.46	101.53	99.184	103.21	106.09	94.467	106.35	101.28	102.66	103.85	98.019	102.1	96.333	96.481	105.17	100.38	105.52	103.21	103.58	97.415	100.63	101.28	97.355	102.57	98.589	93.597	93.564	102.56	94.962	100.19	101.29	101.51	104.13	100.29	94.645	98.926	99.735	97.798	97.809	103.18	98.178	108.22	97.483	108.68	101.35	102.07	94.376	105.69	102.67
105	106.04	105.77	109.55	108.21	108.06	105.66	102.97	106.46	107.57	102.06	112.48	101.08	99.327	105.32	102.83	111.9	109.09	113.1	103.73	108.28	107.15	100.02	104.22	99.127	101.66	109.7	94.817	105.41	106.48	108.34	114.37	100.35	101.92	105.78	104.12	110.46	103.31	104.45	102.89	106.06	105.96	109.38	100.07	104.44	107.02	112.75	107.49	108.55	104.47
114.37	114.59	105.72	110.64	116.14	113.47	112.27	114.98	110.49	117.37	110.06	115.3	116.28	109.84	111.37	112.77	105.18	114.68	117.12	104.97	120.78	105.91	115.08	106.88	110.74	118.22	112.29	113.86	114.16	109.4	108.19	111.65	109.23	111.86	117.57	110.67	112.71	114.16	109.56	111.6	111.23	104.32	113.45	114.7	111.25	110.37	110.5	107.26	105.06	114.43
100.99	102.56	107.46	105.6	105.28	107.46	99.292	111.35	104.1	112.29	109.05	105.35	110.77	101.6	105.78	105.15	105.45	96.622	109.59	103.64	107.16	104.1	108.84	107.16	103.47	104.88	108.01	106.1	101.61	102.41	109.14	107.79	99.148	100.05	104.08	107.09	101.44	107.86	100.78	104.64	105.22	106.28	98.153	101.8	102.93	105.84	105.02	105.26	107.23	106.56
111.86	110.65	111.61	117.3	109.72	118.19	108.25	111.81	107.15	111.21	111.17	113.27	109.38	115.4	108.62	113.37	113.94	105.85	113.33	113.48	108.77	115.94	115.55	109.6	110.33	114.74	112.56	107.33	107.22	108.66	107.64	115.1	119.22	116.27	110.76	105.93	108.03	114.98	113.87	113.56	112.86	110.32	109.18	109.7	116.01	112.53	111.25	111.58	113.96	116.92
104.67	96.259	104.27	108.32	104.06	99.84	108.54	100.08	106.47	106.32	104.55	101.34	101.68	105.8	104.3	108.9	101.18	105.44	111.76	105.23	106.81	106.06	101.11	104.12	108.49	110.28	111.79	98.027	104.5	109.72	106.02	100.27	103.5	106.46	102.72	109.89	106.31	108.48	105.93	104.61	105.34	109.3	100.87	98.455	105.89	103.27	109.71	103.24	114.59	107.45
107.34	100.62	104.39	106.97	107.08	105.34	108.5	103.58	114.62	109.3	100.08	108.28	102.11	104.22	102.39	111.24	106.17	104.63	106.54	103.2	97.552	110.48	109.93	106.83	107.68	102.08	102.72	101.31	101.44	105.75	105.04	105.17	104.51	104.41	109.15	102.37	111.61	110.5	104.96	109.26	104.6	106.41	111.52	108.42	105.62	106.16	105.09	105.74	103.08	105.61
102.55	102.33	111.71	106.11	108.28	107.77	105.37	107.5	111.65	101.97	105.18	99.904	101.45	104.25	103.43	105	105.16	107.24	98.785	104.18	106.42	105.44	109.68	109.85	100.45	103.63	99.385	106.48	105.82	106.62	102.76	101.42	102.04	106.55	106.29	104.5	99.955	110.23	113.93	103.77	100.3	108.66	110.2	100.5	103.75	110.99	110.8	104.77	102.1	102.12
105.16	106.67	106.44	100.56	108.67	106.75	110.67	107.67	106.4	100.11	108.85	105.8	101.36	104.08	106.58	110.07	101.5	100.97	105.44	104.63	105.4	104.24	101.83	113.24	111.8	100.66	96.75	106.92	106.35	105.02	97.399	101.34	109.14	103.5	108.92	104.81	109.01	104.31	109.61	104.08	105.71	103.85	104.87	106.11	105.26	106.74	105.57	100.1	108.57	106.09
105.33	116.2	121.97	113.51	111.36	111.48	111.87	108.89	112.49	112.27	115.44	107.95	113.62	113.34	112.18	113.43	114.37	114.73	112.28	107.46	116.66	114.58	110.74	114.32	113.78	116.23	112.15	108.42	118.62	108.81	117.72	109.25	113.41	117.7	109.7	113.84	114.81	114.1	113.35	109.64	115.22	112.78	112.67	107.8	108.74	109.96	111.73	113.58	115.35	115.72
113.76	112.49	104.16	112.69	105.95	107.94	118.08	110.61	109.72	109.64	112.47	112.19	109.17	108.92	108.16	112.25	117.31	111.27	110.37	117.91	113.4	112.5	116.98	117.15	110.79	116.72	108.11	107.94	115.83	110.97	108.9	109.17	109.56	107.88	106.56	119.48	116.85	112.44	112.49	114.41	113.21	111.29	110.51	116.93	102.98	108.81	112.9	115.25	107.45	109.66
108.72	105.77	107.41	105.04	106.46	95.566	106.03	108.5	105.69	105	103.49	111.25	105.66	109.09	109.77	102.26	112.94	104.58	116.53	101.93	103.81	107.37	111.27	108.02	103.68	101.77	109.4	102.9	106.35	103.33	113.12	105.06	102.11	103.66	107.46	104	107.17	103.41	102.93	103.27	107.79	106.13	104.5	110.03	106.11	105.08	107.42	105.64	107.25	103.94
107.34	97.25	98.048	102.65	103.37	99.157	93.703	102.05	93.958	102.49	100.43	100.43	101.27	103.54	104.46	102.51	100.71	102.03	97.801	105.43	102.17	101.88	96.417	102.26	100.59	101.99	102.64	99.913	101.41	105.57	102.03	92.675	99.768	104.18	106.28	93.339	97.995	96.814	99.723	96.041	104.64	95.189	103.82	97.947	96.22	92.425	104.03	101.3	104.03	101.89
99.686	99.141	101.08	95.971	101.55	99.513	103.98	100.61	102.14	103.64	95.604	101.91	98.457	104.93	106	98.474	98.139	101.23	100.65	94.825	98.875	101.14	101.62	99.108	101.11	95.778	96.441	98.697	97.386	93.316	98.609	99.88	100.53	98.97	99.868	99.268	102.12	98.202	96.186	107.95	99.022	105.85	103.77	98.498	102.46	96.413	99.707	99.771	99.546	109.18
104.93	110.24	109.83	107.79	108.48	104.66	100.43	104.57	108.27	100.39	106.08	108.2	102.22	107.9	112.38	103.97	102.26	106.1	107.7	107.56	105.11	107.01	106.19	100.9	104.89	104.84	109.61	108.68	100.93	106.35	103.63	106.09	104.34	106.18	108.39	99.174	101.44	108.45	105.2	104.95	111.32	103.84	111.51	97.995	111.69	106.38	105.02	108.59	107.53	108.47
107.58	105.31	113.43	109.71	105.71	107.88	99.776	101.43	106.21	109.13	107.53	103.49	107.86	102.91	99.779	107.5	109.5	104.56	106.84	106.97	109.86	107.04	108.57	107.34	109.64	108.84	103.12	101.57	111.31	107.2	106.52	110.67	101.17	114.97	110.78	110.22	105.29	103.36	109.74	104.33	110.15	107.77	110.19	107.6	105.71	103.85	105.87	103.23	109.45	107.14
106.04	106.19	104.21	105.73	104.38	101.15	103.12	106.3	99.767	105.73	101.78	100.72	108.54	106.21	98.178	110.09	112.16	104.38	106.59	105.78	103.65	108.19	105.23	106.17	100.29	105.36	107.31	106.4	106.47	101.38	104.77	103.16	107.24	115.72	104.02	104.69	98.607	110.63	102.03	107.46	102.72	104.6	107.43	109.18	106.72	102.56	107.6	105.24	109.62	104.31
100.04	101.23	98.393	101.3	97.305	96.321	103.61	100.61	101.76	94.689	95.521	99.717	100.88	100.41	97.813	101.85	104.08	105.1	95.152	98.439	104.22	100.62	93.25	100.61	102.14	103.85	94.62	101.9	96.523	101.69	99.365	96.036	94.431	100.41	105.23	99.223	97.227	100.04	104.07	97.233	89.801	102.06	101.76	103.43	94.968	101.01	107.95	109.78	99.732	107.23
103.58	104.76	106.18	111.51	104.22	106.27	102.44	106.98	109.77	109.81	113.22	103.66	107.44	107.87	107.13	104.41	106.12	103.69	106.35	100.17	103.09	107.59	111.99	109.03	97.45	102.33	107.78	107.67	108.91	113.63	104.47	103.41	103.81	106.09	104.6	102.19	105.68	102.51	107.45	97.865	101.06	108.11	99.329	104.97	107.79	107.22	113.85	106.99	106.87	104.82
93.66	97.529	97.124	101.16	95.372	100.46	103.86	106.62	103.78	102.47	100.18	98.374	105.23	98.95	104.61	105	102.51	96.796	101.25	98.886	104.48	107.85	99.137	108.59	103.91	102.92	97.219	113.24	99.934	101.73	103.7	100.31	103.28	95.788	95.921	101.52	94.647	102.26	105.13	103.41	105.59	102.93	98.124	92.915	105.43	98.296	106.96	102.16	95.01	104.57
103.92	107.7	106.47	107.52	103.34	102.57	104.1	104.59	107.26	110.96	100.38	109.09	106.34	106.54	106.49	103.73	106.89	103.15	109.81	107.62	105.84	102.02	103.26	107.52	111.58	104.88	104.84	104.85	101.85	103.97	106.44	110.3	106.49	108.53	108.85	105.79	108.72	108.94	109.14	112.26	108.15	102.74	105.33	115.71	102.41	101.03	108.7	109.24	104.73	102.02
106.95	104.44	105.77	105.42	103.23	111.77	110.56	109.59	109.78	104.6	107.36	107.45	103.16	102.98	100.2	109.14	107.04	103.44	103.19	107.14	101.49	102.94	111.02	105.29	105	111.05	107.98	106.05	109.2	106.17	100.52	105.56	98.173	104.79	108.5	106.69	107.56	105.08	111.9	111.57	105.3	104.81	103.63	108.44	104.24	102.1	101.68	104.69	111.38	106.82
117.34	108	113.69	107.64	103.95	106.54	104.74	107.85	105.02	110.6	113.19	110.46	118.29	105.28	100.27	106.85	112.2	107.56	104.05	110.3	105.53	107.34	113.34	108.2	112.94	107.13	119.89	103.01	113.35	115.84	112.27	108.84	109.09	107.14	107.23	106.65	110.61	109.75	110.95	115.6	113.1	108.27	109.37	109.62	111.6	114.08	110.26	102.32	109.51	110.89
111.7	113.56	111.28	111.52	110.39	112.1	111.06	114.67	101.03	111.7	105.36	109.9	102.83	112.44	114.31	109.82	114.11	110.05	106.14	110.8	112.66	108.7	110.5	114.63	115.01	117.01	104.56	111.49	109.85	105.51	112.1	107.49	111.68	105.48	107.85	109.6	106.33	112.25	99.871	112.71	112.23	110.52	116.02	107.93	108.83	109.68	114.98	110.14	113.63	117.59
106.63	103.04	102.41	106.3	110.04	108.43	110.31	103.3	111.18	106.94	107.46	105.03	104.26	107.61	104.21	107.02	108.82	107.5	104.49	114.24	107.43	104.86	106.72	109.21	113.94	101.54	102.23	101.51	108.06	109.07	106.1	104.91	104.66	110.25	107.16	105.01	104.21	110.23	104.06	107.12	106.51	105.95	111.47	111.2	108.41	103.43	108.32	104.09	108.74	109.22
109.73	120.83	115.34	112.02	108.69	110.49	115.72	108	103.66	106.17	112.36	112.14	117.21	115.3	113.22	110.4	107.24	108.08	108.71	110.95	108.52	115.36	108.38	117.96	106.16	105.96	110.11	111.31	113.83	111.24	113.27	107.71	115.63	114.03	110.93	108.05	118.24	112.73	119.23	119.43	112.39	111.58	103	113.65	114.77	113.68	114.67	114.05	111.01	111.76
103.92	96.353	97.545	102.73	97.8	94.746	105.04	100.77	104.1	104.08	101.02	95.134	99.942	97.299	99.877	98.226	97.797	103.8	103.96	97.622	105.6	94.683	105.67	102.6	104.38	101.62	96.476	99.822	99.857	102.22	98.483	99.251	104.96	95.723	99.081	96.085	95.348	97.809	100.16	95.283	96.678	98.855	100.63	99.136	104.12	100.18	97.828	96.853	103.93	103.78
108.06	107.37	107.87	110.89	108.58	111.57	110.79	109.84	109.38	111.02	116.37	106.86	112.98	109.97	109.09	111.92	116.59	109.57	106.27	111.06	109.35	108.04	109.58	109.7	109.16	110.89	107.64	109.33	108.47	110.67	106.25	116.99	117.18	104.76	105.17	112.9	108.37	112.07	113.03	111.51	107.79	107.66	110	113.41	107.23	111.77	111.48	107.04	107.3	102.59
111.5	110.36	110.27	110.11	108.97	112.49	112.45	114.14	105.86	113.97	106.54	112.14	111.17	114.52	110.05	108.4	111.15	115.63	112.73	108.55	109.04	115.2	112.15	110.05	113.55	113.55	112.81	108.69	114.22	106.9	105.7	108.6	107.23	119.19	107.54	114.64	103.16	122.62	113.42	112.14	112.44	113.03	114.95	108.14	110.14	110.32	108.17	107.81	109.29	111.23
104.58	105.95	105.39	107.72	104.77	104.54	106.4	109.18	102.04	106.01	106.66	103.02	105.22	113	107.2	108.57	110.41	102.09	106.69	107.19	107.65	106.13	107.51	105.71	104.76	108.03	105.33	105.68	102.15	110.66	105.95	111.03	110.78	104.98	109.35	114.69	101.25	104.27	97.437	99.007	96.441	111.15	106.32	105.14	100.35	103.44	104.59	105.96	98.591	110.3
102.97	101.82	100.23	102.48	105.46	104.64	98.689	101.34	105.53	106.66	101.39	101.37	103.81	97.356	98.413	106.62	104.7	103.58	98.995	102.17	100.95	99.061	103.48	96.998	94.91	106.4	101.76	95.765	106.97	98.477	99.774	102.18	102.6	102.07	102.35	94.446	100.21	98.177	102.82	102.09	102.45	97.497	101.65	96.74	99.261	96.525	99.45	102.09	99.03	108.58
103.39	108.59	99.369	109.82	109.76	102.61	99.698	110.5	109.53	102.95	102.28	101.9	105.18	105.15	111.05	98.183	107.19	104.94	109.1	104.02	103.93	94.265	102.63	102.7	110.13	106.76	107	108.1	106.8	108.58	107.78	111.62	106.37	106.46	106.4	108.28	115.06	103.9	98.597	106.9	104.97	98.484	105.09	104.58	108.85	109.32	109.04	108.69	105.33	108.09
113.66	109.18	115.15	115.72	105.72	109.93	110.59	112.45	109.05	114.56	106.59	110.2	111.02	108.07	109.91	112.84	117.23	108.65	112.89	112.86	102.02	106.17	105.79	111.16	109.2	109.84	113.04	104.69	118.28	114.78	113.42	110.43	105.48	113.51	112.33	108.89	107.83	107.05	113.91	112.82	112.56	110.89	111.65	106.9	117.88	112.17	114.23	107.98	111.37	110.22
114.67	109.53	115.69	108.89	116.35	115.27	107.78	110.74	111.85	109.13	107.13	111.25	112.03	115.05	113.68	108.66	111.96	108.89	120.23	115.21	113.01	105.58	107.11	110.49	109.04	106.89	112.9	118.49	115.87	113.4	105.05	117.57	113.96	113.85	111.22	111.54	107.83	109.72	114.99	114.17	113.67	115.87	118.77	115.23	115.75	112.62	111.66	113.99	114.15	102.4
105.6	107.95	113.21	109.14	106.27	114.62	104.96	115.8	111.38	102.67	112.64	111.07	107.95	105.98	99.815	105.85	103.37	113.94	114.27	100.35	108.88	110.48	113.77	104.07	107.87	109.81	107.25	108.96	101.98	104.28	111.33	104.47	109.01	109.46	104.02	112.06	108.72	102.27	99.64	107.66	105.74	104.95	96.78	103.03	112.55	108.64	109.95	110.56	103.07	105.73
114.58	115.83	110.07	114.33	108.49	112.74	104.74	116.68	111.77	106.65	111.67	113.75	114.52	111.03	113.38	114.06	112.38	120.19	108.93	108.85	118.51	112.01	104.21	108.55	113.67	115.03	113.47	113.67	108.29	107.19	111.93	110.78	113.97	110.6	114.54	110.68	115.66	110.05	111.1	109.29	113.16	108.85	109.46	110.94	110.83	112.72	110.59	108.63	109.71	111.73
111.19	102.08	108.59	103.72	103.89	100.69	102.44	102.48	108.04	104.26	109.23	112.4	105.78	108.27	99.887	105	105.35	108.93	107.03	109.55	108.38	109.01	105.5	106.62	101.59	107.47	104.93	107.68	110.76	108.83	109.54	109.83	107.3	102.44	102.8	109.58	102.97	108.23	107.21	104.99	104.79	103.94	108.38	106.83	103.44	105.92	108.3	100.5	103.48	107.55
108.62	98.415	106.27	101.03	99.24	97.97	104.25	105.77	100.96	103.65	102.43	107.66	102.99	101.19	98.043	103.8	103.01	102.02	105.03	98.624	106.8	97.823	103.03	105.24	103.64	104.21	104.06	101.31	105.43	104.41	105.11	109.7	102.88	103.57	95.957	95.99	105.28	102.97	104.78	105.96	104.07	104.46	98.996	100.45	106.64	100.64	114.27	106.27	103.65	104.67
110.41	115.57	109.45	110.84	112.28	110.67	110.45	118.92	112.34	110.65	108.04	110.71	115.81	116.38	115.07	114.39	114.8	114.15	108.7	108	115.67	108.22	109	112.68	110.48	114.64	113.82	113.83	109.27	113.21	115.88	104.99	109.14	114.35	115.3	111.9	115.88	107.75	109.07	113.52	112.4	115.91	115.39	110.39	112.83	113.21	103.34	111.85	111.76	110.88
102.82	104.6	101.24	106.76	106.94	104.42	104.35	107.14	109.05	103.3	109.79	106.27	104.04	98.569	103.85	100.17	104.24	105.79	105.06	108.36	110.48	104.68	102.85	103.43	98.283	106.58	105.73	108.71	103.05	110.95	106.35	107.86	108.59	111.35	104.12	100.98	105.13	106.13	106.84	101.69	103.39	102.86	98.302	102.07	106.97	102.98	103.75	106.23	108.76	101.58
107.7	110.52	110.42	112.92	115.74	110.9	108.8	110.17	110.87	107.5	109.1	108.73	111.31	109.99	109.46	107.93	107.26	110.46	109.93	113.49	112.48	113.76	115.75	109.59	108.88	110.49	107.22	105.66	117.14	108.23	109.42	109.33	111.83	107.57	104.87	112.62	114.65	115.09	109.45	113.13	108.59	107.82	107.3	110.88	109.56	114.16	116.17	110.4	112.62	112.95
109.57	110.1	114.3	115.69	110.68	106.5	109.7	110.08	115.23	108.27	108.24	103.19	116.85	114.28	111.61	116.68	113.52	113.91	111.93	109.98	115.85	117.06	112.48	114.03	114.26	113.29	113.45	112.72	116.85	110.58	112.4	115.77	115.09	117.24	115.96	118.23	112.79	109.72	114.25	116.85	110.83	113.05	113.45	112.2	112.9	111.54	114.41	111.86	114.38	119.23
109.27	107.55	107.33	112.89	111.3	110.37	113.37	110.52	114.8	108.98	116.74	111.43	116.35	116.81	110.61	118.73	108.62	108.12	114.37	109.43	114.12	114.67	106.47	117.72	105.32	109.76	115.13	109.33	110.84	111.83	108.56	111.89	110.03	113.63	114.19	106.04	109.48	109.06	112.27	109.02	106.46	109.68	106.56	113.64	107.75	108.01	109.02	106.03	105.07	102.45
101.53	97.225	102.54	102.14	99.487	99.067	94.182	102.95	107.69	104.96	101.66	99.412	102.62	97.819	101.2	100.68	101.05	104.22	102.91	96.953	101.38	106.11	96.794	100.91	94.411	102.11	102.45	98.144	100.12	95.196	98.78	97.659	102.49	97.07	101.35	105.52	100.59	95.348	102.65	103.39	99.248	97.578	97.08	99.126	100.53	101.19	97.128	104.51	96.7	97.755
101.65	94.516	97.269	100.18	102.24	98.545	104.75	110.66	101.35	99.556	103.64	97.936	97.24	101	103.48	104.07	100.7	97.947	106.58	100.93	101.4	99.614	96.96	104.6	105.14	98.994	100.57	95.464	103.98	97.777	102.11	100.32	104.4	99.296	99.088	105.11	102.05	105.61	103.98	97.905	98.903	99.394	105.46	107.75	99.72	94.797	106.79	103.5	101.01	103.04
112.22	106.66	106.18	112.86	107.44	108.43	109.13	113.07	112.28	109.42	114.66	109.43	110.13	106.97	111.89	107.84	116.07	116.09	114.65	115.47	117	110.93	114.82	115.26	111.98	108.64	108.76	108.46	108.55	113.78	109.61	113.24	112.84	117.72	109.3	115.17	112.62	116.12	108.92	111.05	116.98	117.96	114.36	108.51	115.64	110.69	110.2	108.06	109.05	107.53
107.15	97.137	95.291	103.83	99.553	99.307	102.5	97.702	97.867	100.5	100.97	105.39	101.12	99.949	104.06	94.996	105.65	97.876	94.192	97.267	102.49	101.89	99.449	101.23	94.143	98.551	96.827	102.18	100.57	104.81	98.2	97.19	101.13	104.35	88.764	100.07	100.23	103.62	100.72	101.23	104.96	100.51	107.54	104.57	102.27	92.381	96.178	96.527	93.596	97.554
100.45	108.63	103.24	107.11	109.73	113.35	107.15	112.99	109.34	109.07	104.49	108.68	100.35	107.06	106.48	99.097	106.33	107.07	107.14	103.7	106.89	107.89	101.24	106.25	107.7	103.43	101.14	110.45	112.76	105.93	107.04	106.68	108.37	104.48	106.09	101.62	103.1	105.45	106.43	108.25	106.99	103.22	103.28	106.56	107.27	105.94	106.35	103.16	108.53	111.13
101.32	109.25	103.95	109.98	103.39	103.16	107.6	109.34	102.33	106.39	109.65	105.92	103.28	102.64	105.8	107.61	105.88	104.81	108.09	107.84	109.61	106.87	102.73	108.69	106.29	107.35	102.53	105.12	106.72	108.01	106.4	110.48	106.62	111.36	111.68	110.53	110.19	105.48	102.2	98.517	107.54	106.22	108.22	100.59	108.55	104.32	105.76	106.82	103.01	110.53
112.49	111.66	118.1	112.25	117.01	108	118.31	116.38	115.45	110.3	113.63	111.43	110.95	110.53	111.94	117.14	109.01	110.88	116.49	117.8	115.38	108.77	110.38	109.85	108.79	115.6	118.63	107.84	108.03	112.64	109.68	115.13	115.28	119.11	109.32	110.58	112.77	114.45	112.93	115.21	109.35	107.5	111.48	116.84	107.48	118.22	117.76	113.38	112.09	115.43
115.45	115.7	120.5	117.9	125.54	118.66	118.14	120.93	119.53	113.2	120.09	125.06	119.91	122.12	117.09	116.01	118.81	124.47	121.53	122.28	114.13	123.01	117.51	123.51	113.26	112.32	125.7	118.02	117.67	118.79	120.22	111.02	121.43	119.27	116.58	119.74	116.85	116.63	117.28	121.25	113.47	123.98	112.95	122.46	119.44	116.49	118.54	117.15	111.74	119
105.81	107.02	101.9	108.34	107.28	113.83	103.36	110.8	98.443	110.74	102.37	107.45	101.09	106.22	105.12	101.91	105.75	106.62	110.51	102.53	104.18	108.77	100.1	103.93	102.03	106.34	102.57	107.99	97.99	106.51	106.49	99.261	102.38	103.23	108.96	102.78	104.64	104.98	104.5	103.89	101.27	104.31	105.91	98.424	108.42	108.01	97.875	103.45	103.52	102.31
108.58	112.33	113.3	112.37	108.81	114.07	117.39	101.86	112.53	114.26	114.49	112.54	112.4	113.09	108.16	115.22	113.02	110.17	104.25	110.51	115.1	118.73	116.25	112.11	113.43	108.62	108.66	107.5	105.67	114.15	112.5	109.26	107.29	110.14	107.2	107.19	104.92	111.98	111.65	109.06	109.78	108.54	113.73	108.21	107.86	111.23	113.4	109.91	114.49	108.4
99.792	102.56	97.505	101.78	105.17	101.02	106.15	103.7	105.43	101.34	102.24	98.812	98.972	98.569	106.23	105.68	97.922	99.474	102.47	98.323	98.097	104.11	102.2	110.08	97.71	104.2	99.082	104.34	97.804	100.63	97.641	98.432	99.823	99.147	101.56	102.83	102.99	99.775	102.53	99.158	101.1	102.21	104.6	98.472	101.66	99.439	99.988	98.63	101.62	94.656
109.22	114.42	112.71	110.8	109.89	104.64	112.32	113.76	114.65	108.98	103.48	111.67	110.21	111.76	106.79	110.29	113.03	104.96	109.11	111.94	110.92	111.9	105.14	104.34	117.27	110.19	116.45	111.95	112.2	114.74	113.93	106.4	112.15	105.42	109.55	107.94	109.48	111.49	100.14	113.56	113.23	110.64	113.53	118.09	105.27	113.48	111.49	107.69	113.04	105.7
105.56	107.18	109.04	106.47	108.22	105.69	102.8	110.69	108.3	104.95	107.51	107.55	107.75	103.16	104.5	110.04	107.22	104.23	103.83	106.77	108.17	107.02	110.28	105.14	110.68	95.174	106.22	104.91	106.05	108.73	102.89	112.63	107.92	106.39	103.86	106.79	113.61	111.34	105.62	112.52	112.71	112.85	106.65	106.95	111.6	102.36	108.66	104.52	102.11	101.63
112.03	105.35	103.04	101.24	105.58	106.34	108.88	107.69	106.4	106.07	104.18	101.39	106.02	108.84	106.59	102.22	104.51	105.24	106.35	105.6	104.25	105.63	101.26	104.4	104.78	102.66	108.67	107.63	104.16	108.66	106.89	106.21	102.86	105.6	107.55	104.08	109.73	110.84	102.78	109.7	104.29	95.112	109.29	106.89	109.52	105.64	103.56	103.69	107.03	106.64
96.025	102.21	101.44	95.393	99.862	95.367	99.175	98.735	98.444	93.252	98.084	95.372	99.308	94.275	102.88	97.303	104.26	96.846	102.02	100.69	101.74	101.37	103.21	98.851	95.878	102.57	94.545	98.073	100.73	101.76	106.06	99.445	100.05	105.05	101.73	98.127	103.86	101.21	96.546	93.381	105.29	98.621	93.792	98.7	99.78	102.33	101.38	100.28	97.654	98.29
107.52	108.08	113.8	111.49	110.04	106.26	111.59	112.99	119.16	110.84	107.61	112.39	110.89	112.61	107.97	116.25	107.96	109.65	109.33	114.89	107.59	110.48	108.29	113.62	110.24	113.52	109.22	112.61	109.41	108.17	115.45	113.7	114.28	115.57	116.48	107.66	109	115.23	111.85	112.07	118.09	111.21	116.75	113.92	117.22	109.25	115.75	108.3	109.83	114.46
106.84	117	112.83	111.51	116.41	111.24	110.1	113.37	111.39	115.94	108.38	110.09	108.34	115.09	112.37	109.35	107.17	109.43	116.26	106.85	111.41	107.33	118.42	118.26	102.03	109.19	110.8	116.43	120.68	111.16	121.08	106.97	111.23	107.57	113.54	108.49	113.18	115.82	119.01	115.81	116.48	114.98	106.63	115.87	116.07	113.45	112.82	105.55	111.13	115.5
108.12	112.14	116.38	111.48	112.45	109.53	110.92	105.43	111.33	112.44	108.59	112.94	101.5	113.94	112.4	111.76	112.71	107.76	109.38	109.35	111.7	112.6	106.72	109.31	107.17	111.09	109.73	111.46	105.9	109.56	118.92	114.03	108.86	105.17	113.58	111.36	103.76	110.83	110.1	106.16	113.56	120.52	110.62	107.68	109.79	115.47	104.54	104.54	114.64	104.68
103.99	105.32	102.99	101.9	104.23	105.75	101.62	99.24	101.65	105.18	105.36	104.32	105.45	99.764	102.4	105.79	106.61	110.95	106.93	103.5	103.56	106.88	101.92	104.05	99.635	100.52	98.533	107.44	105	104.14	107.76	107.86	103.87	103.61	110.35	105.69	106.85	105.61	106.51	100.82	100.5	103.41	99.583	106.08	107.07	104.08	108.41	106.09	101	104.94
108.53	106.39	105.29	111.81	109.17	108.59	106.37	110.63	105.15	117.54	113.71	108.94	109.52	110.11	108.89	104.29	116.39	107.31	108.2	107.57	112.67	104.99	108.65	112	106.54	110.89	114.22	111.23	109.47	106.8	108.84	111.59	105.29	111.12	107.92	111.22	108.57	103.63	109.42	109.52	109.05	107.7	108.73	109.01	109.63	112.53	103.33	111.97	107.45	107.72
110.4	98.725	111.49	103.73	110.68	97.762	104.42	104.11	106.97	102.12	100.41	105.83	103.59	100.28	97.49	109.79	107.64	102.55	101.29	108.49	100.53	104.97	105.36	105.91	107.44	102.57	107.83	110.28	100.08	103.29	100.15	102.26	106.19	108.17	106.68	98.248	102.04	109.78	108.34	105.46	99.821	102.19	112.31	102.71	109.48	108.22	104.71	103.76	101.41	106.4
114.63	112.47	114.26	115.19	105.98	117.72	111.04	115.15	118.78	108.15	107.14	119	116.28	111.01	107.45	103.07	111.86	109.08	111.81	112.97	111.83	115.73	104.44	105.41	107.05	107.58	112.25	106.72	115.16	111.56	114.63	110.98	114.79	109.03	111.41	113	114.6	112.72	113.66	116.16	107.51	110.16	111.4	110.16	114.44	108.57	111.47	108.69	109.8	115.33
111.02	107.66	111.46	108.42	117.18	114.48	111.35	113.51	109.73	118.38	108.78	115.01	109.79	113.86	116.4	113.16	107.44	115.34	114.86	111.32	109.03	115.62	116.53	118.1	114.15	116.05	119.77	110.98	114.07	111.03	113.17	113.57	111.8	111.37	115.08	114.52	110.83	109	109.75	111.59	109.06	115.71	110.58	116.92	112.07	111.01	109.65	112.43	117.01	114.12
108.84	108.94	108.1	106.93	102.18	100.28	108.88	107.76	107.71	101.63	108.12	109.47	110.36	109.67	113.59	107.97	105.6	106.89	106.84	104.8	100.16	108.14	106.33	108.28	104.05	104.1	109.99	110.85	102.88	99.192	107.41	105.39	107.56	108.41	107.17	104.76	106.84	105.48	108.67	103.41	111.45	107.5	113.86	109.1	109.34	105.57	101.67	109.93	103.84	108.61
106.93	109.54	107.05	104.2	106.98	108.06	108.43	108.73	103.93	106.09	107.1	107.14	99.915	106.16	108.35	105.03	114.22	105.45	104.74	104.67	104.78	101.23	110.54	106.67	110.36	110.45	104.47	104.68	110.43	104.62	102.36	105.03	110.18	112.36	104.97	107.6	108.41	106.65	105.67	106.98	105.97	103.85	106.46	105.11	105.25	107.04	100.59	103.53	99.007	109.01
118.05	114.32	121.72	113.86	129.23	110.98	115.58	114.49	119.64	117.73	114.58	117.26	122.37	114.53	116.22	119.71	112.01	119.54	114.75	117.82	118.03	115.12	112.94	114.8	118.89	116.7	121.77	119.52	123.31	117.62	118.87	121.92	117.11	121.07	114.54	118.25	117.07	113.53	116.38	121.48	112.83	118.17	119.35	117.05	116.56	115.94	120.85	118.44	118.64	112.32
110.09	102.66	104.08	101.56	101.45	108.81	113.31	107.2	108.15	102.76	107.39	107.19	103.65	97.719	105.75	105.26	107.96	107.71	102.73	106.18	106.29	104.49	107.15	105.27	109.4	102.11	105.72	103.65	101.13	111.46	103.62	111.07	112.79	103.46	103.81	109.77	99.988	105.18	101.54	107.29	109.34	105.52	105.35	107.05	107.54	105.33	101.34	105.21	110.89	108.56
104.41	104.3	106.74	107.58	103.08	104.94	104.26	100.18	103.84	101.83	103.02	106.05	103.96	105.24	104.77	107.73	104.11	106.3	101.74	106.09	107.53	101.65	102.32	106.68	109.67	103.78	102.68	102.72	103.26	106.59	105.08	98.159	110.43	105.74	107.56	105.63	106.49	109.81	102.75	110.71	106.29	106.33	105.6	102.07	105.01	102.37	99.797	100.75	111.48	100.95
102.34	107.89	101.97	104.22	107.65	106.45	109.01	107.82	106.18	104.98	106.32	101.69	103.99	105.04	104.42	105.19	104.05	106.48	103.29	107.46	103.27	110.93	104.57	102.96	102.93	106.34	108.39	103.32	104.15	104.61	101.93	101.83	98.742	104.61	102.14	103.1	107.37	98.371	109.58	103.33	104.77	100.11	101.54	104.26	111.29	104.4	101.12	105.57	107.03	106.34
99.886	101.84	99.692	100.42	98.067	103.46	94.987	96.269	97.697	99.768	101.23	97.474	102.33	94.15	104.88	100.66	97.665	105.06	98.818	109.07	98.671	97.814	96.339	100.14	98.446	102.16	102.08	104.21	91.535	99.16	102.01	99.266	97.374	96.324	92.7	95.284	101.67	103.97	105.41	100.08	100.5	96.4	104.94	98.487	96.442	101.38	100.67	95.987	100.62	103.62
102.02	112.57	107.66	104.94	105.36	108.55	106.43	106.03	109.04	105.73	107.04	103.89	105.25	106.61	108.03	103.05	111.99	103.13	107.55	105.11	104.44	107.8	107.42	105.5	106.88	108.98	109.59	103.72	106.01	109.45	106.66	105.19	103.77	108.58	103.4	109.43	108.85	108.7	102.6	105.81	107.7	98.732	109.06	109.44	103.21	106.62	104.64	102.79	115	98.823
109.3	103.84	108.96	106.44	105.94	103.36	103.65	109.45	103.84	107.84	99.271	108.76	103.19	104.05	101.77	106.69	103.58	103.31	105.04	103.36	105.42	113.64	103.03	107.26	109.44	103.57	101.17	104.34	103.13	109.66	112.93	103.87	106.01	101	104.29	103.9	104.8	99.725	104.5	102.2	105.27	106.69	105.88	102.75	108.35	106.84	105.5	111.49	107.67	113.22
107.71	105.35	110.88	102.68	111.29	106.48	112.27	101.59	100.93	110.69	106.83	107.37	109.55	104.25	99.597	102.87	108.22	105.26	111.39	105	102.92	110.02	105.77	100.86	115.42	105.98	106.59	111	103.6	106.33	103.73	109.32	108.29	104.63	104.76	107.93	107.11	102.02	111.52	103.36	107.15	100.6	103.25	101.63	107.97	110.11	109.68	104.15	105.44	108.7
105.39	102.79	105.83	111.98	105.9	109.17	99.834	110.48	110.48	105.43	112.26	104.61	109.56	107.96	102.83	102.36	109.48	105.64	113.92	103.13	108.14	113.14	102.34	106.33	99.392	112.31	115.03	106.42	109.42	108.15	106.37	101.22	106.55	104.23	112.23	101.73	104.52	103.12	100.72	111.39	104.89	106.32	104.93	105.38	105.3	106.18	108.25	111.47	108.24	102.93
110.83	110.69	112.97	105.19	114.09	113.23	117.66	109.84	113.6	115.99	110.62	114.9	107.69	118.17	112.56	113.9	109.61	112.29	116.98	113.68	105.24	113.48	107.03	110.44	113.89	115.48	114	116.42	108.23	113.32	116.87	108.5	113	106.92	110.77	109.65	113.82	115.6	109.75	111.92	114.65	110.43	111.96	106.68	110.84	109.46	109.76	107.89	107.87	113.77
103.22	106.88	100.68	102.07	105.62	111.85	100.22	103.26	101.76	109.35	107.66	109.24	98.072	103.2	110.41	103.79	107.66	110.8	106.14	111.37	106.84	105.41	109.93	105.06	104.68	103.44	109.8	109.09	99.451	99.939	104.7	105.18	107.75	99.543	101.85	105.42	108.94	98.349	102.87	107.24	101.48	110.89	107.6	109.33	105.2	108.1	107.75	100.8	106.27	107.85
111.37	109.64	112.36	110.24	109.37	106.07	111.37	111.57	109.13	110.75	116.49	112.54	107.04	111.82	112.02	108.13	112.81	113.64	111.02	108.15	114.43	113.74	106.72	106.42	107.4	116.04	113.98	110.4	107.25	113.9	113.21	111.05	103.34	113.72	111.56	111.6	108.88	117.46	110.83	112.93	110.56	107.84	115.67	104.86	117.72	111.27	113.16	117.73	107.83	115.83
100.9	93.924	98.62	102.68	100.29	98.922	101.96	99.559	98.316	99.261	105.38	102.52	102.51	107.43	101.43	97.373	104.43	99.75	95.178	103.5	100.91	96.505	102.22	98.243	102.66	99.614	99.64	105.51	98.457	102.25	96.895	99.216	96.729	102.82	93.82	105.41	94.992	93.867	99.243	96.422	99.945	102.77	102.44	96.101	102.48	91.911	102.78	101.8	103.24	98.895
108.58	107.24	110.94	99.415	109.06	107.95	106.55	106.96	105.16	99.047	108.46	103.13	112.01	110.15	105.74	103.24	101.76	106.59	108.33	101.73	104.65	105.52	100.93	105.58	110.86	110.5	109.51	105.6	111.17	103.58	106.59	110.25	108.97	105.73	105.89	103.97	103.74	106.22	99.712	105.19	103.17	107.4	101.59	103.93	103.89	104.54	105.31	103.35	104.06	110.63
103.64	106.34	106.26	110.32	104.58	97.48	104.9	105.07	104.55	105.06	104.47	110.68	100.59	103.68	105.54	108.7	108.36	102.88	113.22	113.5	106.97	102.83	101.86	104.73	106.84	102.08	107.75	104.23	101.65	106.06	108.37	106.52	108.16	107.65	102.88	108.75	105.98	102.85	102	107.59	107.46	102.83	105.88	98.897	101.4	105.41	104.03	111.02	114.56	105.15
104.76	106.69	104.03	103.48	107.21	111.08	110.21	108.42	115.62	114.14	102.24	105.08	106.36	108.04	107.14	107.23	113.54	107.65	109.67	106.4	108.1	109.26	114.12	114.33	107.25	108.91	112.45	113.85	108.12	106.96	106.03	105.69	115.56	114.2	110.02	107.42	115.14	114.91	111.1	107.13	108.57	105.9	106.4	108.23	106.18	113.48	108.45	107.15	113.15	108.42
113.52	114.36	118.25	119.77	118.18	117.73	116.62	115.69	115.21	118.36	112.53	113.22	121.53	110.91	120.92	112.25	113.28	122.15	114.08	117.56	111.29	118.12	111.02	115.71	115.65	116.15	116.46	109.52	118.69	115.89	112.45	112.09	119.4	114.72	116.35	114.32	115.79	121.35	115.55	114.55	117.92	120.96	117.68	117.53	113.02	113.81	114.01	117.8	112.92	112.46
114.89	105.33	102.13	106.86	110.63	103.26	100.8	106.74	109.69	101.3	102.12	106.17	105.96	109.64	94.394	110.56	99.917	100.98	110.37	108.74	102.88	112.12	112.07	106.92	106.1	107.51	108.49	106.71	101.9	110.76	108.67	103.39	106.04	106.63	101.17	108.52	108.56	103.59	106.1	107.3	107.34	108.43	104.81	98.316	102.63	107.68	105.1	104.75	111.39	105.13
110.83	115.16	116.84	109.35	109.67	109.06	115.12	105	108.14	113.26	108.43	106.43	112.05	113.9	114.97	109.2	108.96	113.72	109.68	112.27	107.99	108.5	109.41	113.06	111.65	107.39	104.81	111.08	111.99	109.03	112.51	107.88	113.49	113.5	112.63	113.26	108.88	106	113.04	111.68	110.94	107.84	110.78	114.83	108.24	108.82	106.59	106.97	112.66	113.4
111.16	118.51	116.87	123.25	117.52	115.81	118.66	113.58	122.05	123.09	117.59	117.94	116.02	116.82	114.69	122.83	116.4	115.28	114.68	121.01	119.8	116.74	118.73	117.76	118.81	116.94	120.87	119.46	111.09	113.39	119.3	117.31	122.51	125.41	113.63	115.88	118.96	121.11	111.98	120.52	123.25	117.6	114.12	119.83	116.59	115.37	115.93	117.4	119.63	117.88
101.93	101.23	106.46	102.17	100.74	105.13	104.39	101.51	102.97	97.597	104.8	99.534	98.116	94.548	98.82	97.246	99.783	95.017	107.33	101.93	102.5	95.512	97.597	100.08	98.043	96.511	101.98	101.36	99.767	96.565	102.29	100.23	102.03	99.28	104.97	102.75	101.59	97.557	109.14	99.509	105.49	97.544	100.65	104.63	104.48	104.31	100.45	93.972	93.215	95.26
104.27	106.71	103.9	101.26	112.55	107.36	104.36	105.09	108.02	112.18	107.64	103.23	107.35	109.97	102.69	107.59	109.96	108.47	102.71	106.35	103.73	102.62	107.61	105.19	110.69	104.86	106.8	103.04	101.36	108.38	104.7	106.75	107.19	108.7	107.46	107.49	106.79	104.37	108.54	109.12	104.5	104.73	109.49	108.85	104.19	107.18	107.02	106.91	100.11	108.16
121.51	122.36	117.06	118.53	114.77	119.24	114.99	115.77	117.82	109.13	109.82	115	120.47	111.82	125.5	117.61	110.13	114.14	110.03	123.14	121.23	114.76	112.94	119.61	119.71	120.34	117.17	120.93	115.36	123.27	116.84	111.15	120.41	118.07	123.01	115.23	117.7	117.68	117.82	117.31	120.03	116.67	112.2	115.43	120.63	114.8	117.8	116.44	114.96	120.56
116.53	113.12	113.38	108.92	104.63	107.19	113.74	114.27	115.81	111.29	107.74	112.48	116.33	113.12	114.03	116.6	118.99	113.36	106.7	110.88	111.22	118.43	112.74	115.95	110.28	113.03	110.34	111.93	111.35	115.6	109.76	106.07	109.09	117.08	111.92	115.82	115.53	110.91	110.34	112.6	110.85	116.97	111.83	115.24	115.97	110.63	110.81	117.61	115.24	113.33
111.54	108.59	114.03	114.39	108.31	117.05	113.87	111.42	115.41	109.73	112.69	115.29	115.53	113.18	113.92	113.2	114.44	113.65	109.15	106.6	108.26	107.7	115.88	104.98	104.93	105.59	115.29	114.02	108.84	115.38	106.86	109.25	105.58	112.58	112.48	111.72	109.42	114.04	106.68	115.13	113.65	114.91	114.05	110.97	113.11	108.84	109.69	112.36	116.93	115.87
103.67	99.733	94.701	102.22	106.24	105.85	105.11	105.38	106.21	105.4	103.24	113.14	102.22	110	104.65	108.88	109.26	104.94	104.27	107.96	104.65	107.71	107.2	101.72	105.2	101.78	101.99	106.54	103.81	104.68	101.46	98.804	102.4	104.07	105.91	104.83	110.17	112.91	107.75	103.59	103.8	104.16	107.47	103.38	104.39	110.34	104.91	104.24	105.5	105.61
112.35	109.58	112.41	118.42	111.09	110.32	120.69	111.17	113.95	104.98	108.84	114.46	110.92	114.74	109.57	107.55	108.92	118.04	113.32	110.07	119.03	112.26	116.69	111.36	109.03	107.02	107.69	108.68	108.97	115.64	110.73	111.67	105.61	111.08	116.36	105.17	116.12	107.53	108.17	109.92	114.48	112.76	110.79	110.83	114.52	114.93	112.18	109.91	107.42	113.39
112.15	114.47	113.52	113.28	111.43	110.9	109.66	106.96	116.27	112.89	110.1	108.39	114.21	105.74	112.32	118.84	112.39	113.65	105.51	121.71	116.46	111.71	115.73	117.07	110.22	114.68	112.67	114.25	119.45	112.7	114.76	112.61	111.24	112.15	115.74	111.5	115.51	111.42	110.06	117.85	111.97	106.15	110.38	107.97	116.15	114.65	111.87	114.58	107.69	114.15
106.19	98.777	97.995	96.962	102.36	101.07	101.52	103.04	102.69	98.093	97.044	106.92	97.058	100.26	102.17	98.437	99.961	98.882	105.7	100.72	94.456	100.83	104.49	100.83	106.74	95.879	102.16	95.859	100.28	100.73	103.79	98.929	97.854	97.218	101.88	97.136	92.552	104.06	99.713	104.34	100.45	104.69	96.045	99.014	98.077	102.48	101.5	103.35	106	97.49
116.35	109.66	115.5	107.91	107.05	111.02	116.76	109.38	112.92	112.84	111.33	114.76	114.32	115.37	112.46	112.66	108.94	117.35	107.86	111.67	110.22	107.66	114.06	119.27	113.03	116.25	113.72	111.75	111.44	118.89	108.25	113.74	113.73	119.32	115.35	114.64	106.43	112.35	106.29	114.78	111.99	113.7	113.27	113.35	115.64	110.19	117.88	115.3	113.41	113.56
103.69	108.09	104.09	106.39	108.27	106.94	103.95	100.78	99.452	102.23	111.45	101.62	109.72	106.27	105.51	102.93	99.627	100.6	105.48	110.51	100.73	105.36	102.35	102.19	101.05	102.66	99.74	102.48	104.91	105.79	106.05	99.442	102.3	102.98	108.45	105.49	99.482	101.4	103.54	104.89	102.11	101.29	100.47	106.55	101	96.291	103.11	101.69	108.79	104.23
106.13	104.88	104.3	103.95	103.75	106.95	108.94	105.5	101.98	108.6	102.04	104.89	103.42	106.82	103.93	100.79	103.12	109.93	111.52	104.6	108.48	101.28	99.584	104.5	102.28	104.45	104.55	106.07	101.46	99.039	103.38	104.09	101.6	105.99	103.12	102.97	106.51	103.21	105.67	107.05	105.16	110.27	107.75	102.18	99.917	109.99	107.53	107.49	106.31	99.315
111.17	108.28	109.87	116.64	108.14	107.98	107.66	111.12	110.01	110.33	113.6	108.58	108.18	117.52	112.36	115.13	113.51	108.88	109.82	111.92	107.57	109.68	114.12	108.65	116.09	111.21	114.1	114.67	113.47	109.42	109.2	111.86	114.93	109.45	110.38	108.56	115.75	113.22	110.68	116.92	108.25	111.59	110.49	108.78	117.12	115.64	114.47	111.68	107.98	107.29
103.95	110.77	103.19	104.92	100.87	104.23	105.42	102.04	101.98	105.41	108.73	99.905	108.48	108.9	109.06	102.82	108.4	106.46	100.61	108.24	107.88	107.47	106.86	99.444	106.99	106.54	108.96	109.21	110.3	105.15	108.25	106.24	109.31	107.63	98.266	103.82	103.26	107.87	106.66	101.39	102.52	109.42	110.54	113.44	107.5	107.02	104.68	112.77	109.65	110.73
119.29	111.33	107.12	116.16	118.72	123.26	116.14	117.06	111.04	113.37	113.24	121.78	119.68	111.11	113.17	120.12	112.52	120.99	117.29	112.99	118.48	116.83	122.91	110.64	119.53	116.53	108.64	116.69	116.47	114.96	115.83	112.26	121.27	120.07	122.62	115.04	116.19	115.79	114.89	115.77	108.38	116	115.79	114.83	118.91	120.07	122.18	120.98	114.05	121.94
110.58	116.36	110.03	103.04	114.23	107.63	105.61	111.24	106.18	114.89	111.96	119.45	109.06	113.87	117.37	114.22	116.88	111.53	111.26	112.49	112.55	117.41	116.63	118.99	115.18	109.02	109.31	111.43	114.02	107.21	107.87	107.09	107.1	112.81	110.72	111.67	107.37	108.19	116.46	113.38	111.58	113.47	113.09	107.93	106.59	112.73	111.36	117.49	109.51	115
113.54	104.43	112.79	114.7	111.54	112.46	112.06	106.86	101.26	113.78	111.82	112.74	116.9	119.92	110.88	111.08	112.11	109.04	114.42	107.96	112.68	111.11	106.6	105.35	103.56	115.07	104.58	111.36	109.55	105.13	110.35	112.57	106.85	111.04	108.4	103.96	107.17	113.59	109.38	109.2	113.17	107.44	114.84	113.32	109.27	111.29	105.93	113.93	110.49	109.08
97.214	103.11	100.41	95.411	101.57	98.131	106.11	100.31	92.583	96.305	96.289	98.537	101.33	96.974	94.68	101.42	100.98	100.09	102.17	97.648	102.28	102.35	100.25	96.361	99.271	102.15	101.47	94.748	98.744	100.54	100.45	101.15	98.137	95.339	102.17	101.54	97.461	99.794	100.83	102.9	101.12	97.904	96.049	101.93	105.36	98.448	96.698	98.789	103.67	103.03
110.58	113.3	114.65	114.45	114.18	112.31	113.76	108.65	112.02	112.51	114.91	108.89	112.89	110.14	111.96	116.49	111.4	110.63	110.92	113.3	112.09	109.31	116.14	105.87	106.64	113.47	110.01	109.81	115.09	111.78	113.34	113.94	113.32	112.38	110.65	108.53	108.64	108.76	109.17	107	104.58	108.99	104.83	106.13	115.03	109.85	106.4	110.14	113.46	113.32
115.47	112.27	110.3	112.99	111.05	106.33	112.13	112.93	107.45	109.82	113.17	109.98	118.03	106.46	115.42	110.45	116.92	109.77	112.58	109.55	110.55	110.38	111.68	118.37	113.88	113.5	111.49	112.09	111.26	104.86	110.75	109.89	113.12	104.83	116.77	112.7	106.28	112.98	108.04	105.74	110.18	106.88	105.48	106.06	112.08	112.11	112.46	110.98	105.37	112.89
107.77	107.2	114.69	105.19	107.89	106.44	107.59	105.59	104.58	110.74	103.96	98.726	104.19	109.11	109.84	106.83	103.65	103.13	99.837	103.54	102.62	105.5	100.96	104.18	108.61	101.97	105.05	104.8	101.98	99.879	100.33	105.6	112.38	107.75	109.9	106.49	101.3	102.46	105.02	101.04	104.77	107	103.94	107.55	107.07	109.7	104.95	104.65	107.18	102.74
108.7	101.07	104.35	106.1	101.44	105.61	99.886	106.43	105.78	105.06	102.93	99.661	102.96	99.36	109.26	98.912	100.06	100.26	102.08	102.5	110.4	105.45	106.03	103.68	101.19	109.66	107.4	105.29	105.8	105.84	110.2	106.14	105.42	108.5	110.92	104.41	103.78	106.66	109.21	110.15	108.55	102.51	101.7	109.11	103.17	107.82	101.03	106.99	107.18	103.38
115.98	112.06	110.67	116.54	109.15	118.05	108.48	107.15	112.42	110.46	110.07	116.73	112.87	115.54	112.84	113.13	112.59	111.61	110.17	112.17	114.32	113.04	115.46	109.64	112.09	115.18	114.14	110.55	111.02	117.29	114.35	111.1	113.79	114.49	113.92	118.48	115.62	110.91	109.83	109.03	116.65	109.36	114.77	108.69	111.76	113.95	107.85	115.11	110.87	108.51
97.585	104.88	97.03	107.51	96.525	97.681	100.94	97.996	103.76	102.08	101.74	99.843	92.962	100.42	97.405	99.047	96.502	96.532	94.477	97.302	95.624	100.17	103.33	99.295	97.839	104.02	102.65	97.31	97.69	95.19	95.277	99.187	100.07	93.918	100.54	99.717	104.81	97.92	95.552	95.459	104.63	94.914	105.86	107.06	99.841	94.761	104.11	98.752	101.26	105.15
107.91	114.2	109.24	104.35	111.14	109.15	114.48	117.92	112.41	106.38	107.93	105.7	112.99	111.97	111.61	115.6	114.98	112.45	108.55	112.62	105.75	109	102.88	108.88	114.75	107.37	114.89	110.74	115.74	106.41	116.68	108.71	112.03	108.45	107.05	113.33	114.34	103.95	104.09	109.36	113.36	105.39	112.5	107.4	115.9	104.2	108.15	115.03	114.21	113.46
111.83	111.76	109.77	114.74	111.16	113.77	114.01	109.06	109.46	112.04	110.07	112.12	109.57	112.29	108.8	113.38	114.44	109.27	120.3	112.26	113.49	115.22	115.13	115.88	109.62	103.32	117.07	107.02	113.29	111.88	107.39	115.8	108.98	117.5	108.43	110.26	111.28	111	112.12	104.78	111.68	111.59	106.82	114.65	110.76	111.24	117.32	114.11	109.93	109.64
103.74	107.08	102.8	106.02	103.62	107.48	107.94	97.78	106.04	103.32	106.98	107.74	106.78	103.81	106.96	105.72	106.26	101.78	109.43	105.73	104.4	106.36	108.42	104.34	106.4	106.9	112.6	108.07	107.02	101.84	106.18	105.15	97.659	101.88	101.23	109.01	105.23	103.56	97.781	101.88	106.67	99.967	106.83	107.17	107.99	98.646	108.91	106.44	109.43	106.46
111.67	107.53	99.998	104.65	101.96	103.03	106.82	103.39	107.95	101.18	110.37	104.73	106.23	106.87	102.96	103.83	96.862	104.73	101.81	103.43	102.22	104.29	107.19	106.71	101.15	111.06	106.08	107.86	102	100.05	101.5	101.59	104.85	97.295	101.68	102.91	99.937	106.73	107.47	105.37	102.4	101.73	103.7	103.11	102.4	105.18	100.78	107.09	107.05	106
103.61	109.34	107.7	99.911	104.42	106.35	109.52	110.2	112.56	107.47	107.35	110.54	98.037	107.83	109.2	102.51	103.72	105.27	108.4	106.96	101.64	102.35	102.84	111.76	107.11	104.74	109.4	108.62	107.72	112.79	104.93	109.16	111.58	108.59	106.79	106.89	107.64	104.66	106.2	103.71	105.13	108.18	114.72	109.05	106.54	105.99	104.03	115.61	106.01	104.76
99.58	102.39	103.4	105.6	110.05	102.05	101.45	106.89	103.86	107.35	108.38	101.41	106.25	105.4	99.747	109.48	107.36	106.35	109.14	109.26	104.73	111.84	102.13	109.96	110.14	112.58	112.93	101.99	112.31	101.48	103.45	103.3	105.07	103.71	105.09	105.48	103.95	101.67	100.37	105.78	107.31	103.84	106.86	105.66	103.42	104.83	102.76	102.17	106.05	104.24
98.241	98.464	100.84	96.103	100.41	100.74	93.31	97.881	97.286	100.97	103.35	97.629	99.315	103.04	95.85	99.539	100.48	95.947	103.22	100.88	94.669	98.721	100.25	96.78	99.114	98.688	103.29	101.37	100.72	99.201	98.435	107.87	103.16	99.719	108.78	95.479	96.517	97.611	98.025	96.335	98.492	103.78	101.15	98.506	95.576	100.05	105.57	95.881	99.941	95.351
103.34	100.77	94.891	96.864	101.21	103.28	103.43	99.948	105.73	100.51	101.19	104.49	100.74	103.13	102.59	97.992	97.526	103.82	101.06	101.09	100.68	99.404	103.01	103.34	97.817	99.367	102.62	103.9	102.12	98.521	102.71	99.392	94.003	103.66	102.25	104.54	97.184	98.604	102.09	98.491	98.682	101.2	103.5	103.44	105.62	105.51	103.2	100.86	104.86	105.65
105.13	103.55	105.98	108.6	104.25	110.34	106.93	103.65	103.73	107.08	110.26	110.28	106.68	104.41	104.66	110.88	102.91	107.47	109.97	104.24	103.25	109.58	118.12	107.82	101.98	105.96	109.92	105.7	106.18	111.43	103.2	100.26	102.81	105.51	106.66	102.57	101.52	100.27	110.58	100.46	107.28	104.13	106.48	105.1	108.01	102.4	104.94	101.51	105.22	106.44
103.03	105.14	105.19	108.83	108.19	102.78	99.862	108.32	101.22	109.54	111.77	109.51	99.188	109.75	104.3	107.31	106.03	105.26	97.144	102.32	103.97	95.133	102.85	108.01	104.39	106.13	100.21	102.38	107.39	108.76	100.6	104.73	104.01	106.9	104.2	104.79	99.853	104.78	102.46	112.31	105.8	108.53	99.48	101.84	109.26	109.54	102.45	107.56	103.36	103.16
101.08	104.98	106.83	108.88	102.82	103.58	112.99	108.8	107.84	101.6	105.51	110.18	105.87	115.59	109.46	105.82	106.13	101.68	105.13	100.55	103.89	102.03	100.39	107.59	106.44	104.92	107.41	108.44	103.34	107.45	108.11	105.04	98.061	100.39	101.84	105.39	104.82	103.48	106.32	101.87	107.07	103.99	104.41	106.51	110.84	105.83	104.2	109.01	104.37	105.7
107.39	105.98	111.35	99.125	102.13	102.28	105.62	111.14	104.52	102.16	111.17	111.49	103.68	111.64	105.89	103.16	103.6	104.62	108.77	103.09	105.27	106.68	109.33	100.35	104.42	105.96	108.15	105.69	96.567	105.66	103.11	105.38	103.54	103.36	99.014	102.58	99.741	102.21	102.22	103.46	111.4	91.964	106.84	104.11	102.18	108.36	105.91	105.1	103.2	103.57
105.88	106.71	107.49	103.03	103.98	102.39	99.588	109.5	110.72	109.41	97.539	108.84	107.43	109.42	103.42	104.06	107.01	110.43	107.14	106.93	107.72	114.94	109.91	105.25	105.34	101.74	107.69	107.54	103.73	107.07	105.85	103.04	108.2	102.01	104.62	107.2	102.32	104.21	105.14	103.56	105.22	101.2	100.93	109.57	98.896	105.58	104.22	109.56	114	105.78
111.74	115.91	115.6	111.1	110.19	105.19	108.34	101.36	112.23	104.54	114.9	114.59	109.47	105.52	109.84	114.71	111.55	108.09	112.97	115.1	112.81	109.84	110.71	110.3	115.33	109.77	108.15	106.27	113.11	107.68	108.26	115.42	111.76	113.69	104.73	105.61	109.57	114.61	112.69	110.51	109.26	106.49	114.96	111.39	107.86	109.59	111.74	110.38	113.83	114.57
115.45	126.1	112.02	117.38	117.66	112.88	118.26	119.39	112.33	123.73	117.19	115.44	114.96	117.69	127.55	119.17	114.58	116.19	113.25	117.59	116.81	116.32	118.31	125.85	109.64	120.22	115.33	113.48	114.37	118.69	123.4	117.81	118.8	117.57	111.7	117.63	114.53	111.69	112.69	112.54	113.64	121.51	110.07	119.19	120.37	119.47	113.32	116.69	118.63	119.05
108.98	107.05	105.87	105.59	109.28	106.2	106.07	105.17	114.58	106.1	106.46	102.67	104.47	105.98	104.67	105.29	105.01	108.65	103.36	109.47	105.63	106.25	106.63	108.79	99.45	107.95	101.52	106.87	98.874	105.97	107.36	104.16	106.03	103.8	102.36	113.19	108.31	105.3	100.82	101.33	105.64	111.45	109.76	104.18	111.86	113.07	111.97	104.56	108.41	108.09
108.11	115.17	109.63	115.98	113.81	114.92	110.24	111.37	109.8	112.82	115.72	116.68	119.39	112.37	116.05	116.25	111.17	109.56	109.62	113.96	114.72	112.31	106.84	111.34	107.75	115.72	108.61	112.85	111.39	112.17	111.11	118.42	111.01	114.32	110.45	116.82	112.98	113.66	109.61	107.15	110.14	109.74	115.42	110.75	106.1	112.33	107	108.25	112.25	111.68
101.01	100.43	91.47	97.194	98.437	97.483	98.782	103.03	102.83	97.561	99.846	105.81	102.6	107.03	93.598	100.15	103.32	94.388	100.02	101.75	101.67	98.906	104.61	99.704	98.905	102.08	101.64	99.547	103.18	104.29	110.06	94.019	104.93	105.75	104.66	99.462	96.74	97.26	98.838	104.36	94.957	101.87	100.3	102.96	101.81	104.93	98.685	107.48	104.8	99.175
109.72	99.733	111.49	105.39	107.86	105.47	105.83	106.11	114.5	108.96	104.63	105.45	108.93	102.16	108.44	113.39	102.94	103.34	103.43	105.62	106.65	104.52	106.73	110.39	98.719	105.52	104.47	116.54	104.58	105.67	98.876	103.21	104.38	104.83	100.07	106.78	105.07	103.15	102.18	100.71	109.88	102.77	102.39	107.42	104.44	98.569	106.86	106.02	112.98	108.33
114.82	103.36	110.64	108.96	106.33	108.82	109.86	112.96	115.61	111.48	112.15	107.1	109.18	107.42	113.02	115.19	113.99	114.36	112.96	117.74	113.2	102.52	108.43	110.66	111.7	109.49	109.12	102.81	113.29	104.38	115.54	107.82	106.56	109.72	109.7	108.92	109.46	97.017	110.7	114.47	112.26	107.48	112.05	112.46	102.5	109.15	114.51	108.77	110.91	104.08
99.41	101.66	105.59	98.916	100.28	102.74	100.79	103.19	104.76	102.78	99.443	98.921	102.22	100.14	101.91	105.19	103.87	94.167	96.843	104.04	100.88	102.42	101.14	102.17	102.46	92.6	96.151	101.6	102.64	101.63	105.35	104.7	101.47	100.92	97.158	97.222	101.4	106.08	100.39	100.55	99.281	100.32	100.98	93.769	102.45	96.154	99.51	98.422	98.691	97.905
100.12	98.818	101.11	98.769	102.61	99.075	98.442	102.19	102.88	100.36	98.964	102.24	101.92	98.726	106.63	102.91	105.68	104.72	96.446	99.108	101	100.48	107.52	103.22	99.855	94.901	100.01	104.98	103.08	99.118	99.162	100.34	102.57	100.08	96.722	94.677	98.879	102.61	99.648	99.9	104.23	99.671	102.37	100.97	100.86	103.49	105.07	97.744	103.29	94.929
111.29	101.17	100.83	107.13	113.46	106.53	107.98	107.43	102.38	99.376	109.93	106.63	107.03	107.55	104.01	111.83	113.07	108.6	104.39	105.54	103.69	99.565	112.29	108.16	107.26	109.65	107.06	110.57	103.52	109.2	108.26	109.11	107.3	108.88	103.1	102.35	109.42	110.18	103.38	110.36	104.63	105.08	111.68	106.09	113.76	102.41	110.49	107.57	105.2	110.6
101.27	97.514	99.739	104.91	102.76	106.81	99.273	102.75	106.76	101.87	101.72	110.22	99.272	106.25	106.59	100.03	108.56	107.18	108.74	104.14	107.05	109.56	109.65	111.12	109.48	106.4	101.72	103.02	104.68	101.56	105.04	112.44	100.67	103.11	106.39	110.4	103.84	104.28	106.3	104.5	105.96	102.36	105.87	102.76	96.997	102.53	106.74	108.7	103.85	103.16
115.32	107.18	114.61	119.43	112.34	117	117.09	115.57	112.03	115.51	117.56	120.32	113.61	121.59	119.39	111.69	119	119.26	114.68	120.03	119.59	116.7	119.05	113.46	116.05	119.62	117.59	116.71	112.36	114.69	121.2	114.51	114.76	111.39	121.91	111.74	121.61	113.36	112.69	113.91	121.14	116.86	118.04	115.27	114.99	116.07	122.1	113.5	112.57	115.13
110.07	114.83	108.89	109.79	112.36	118.07	116.65	108.11	109.45	121.38	112.16	115.06	108.06	111.85	110.8	110.71	115.95	112.39	112.85	115.19	110.34	113.08	110.6	109.3	112.43	103.23	107.73	115.77	113.55	113.24	105.26	110.9	113.25	112.82	104.56	112.47	111.93	113.65	112.25	111.34	112.28	115.13	109.94	110.17	110.8	105.83	107.67	117.48	115.05	112.31
103.38	103.52	107.65	106.92	108.58	105.99	104.73	109.73	105.95	104.63	110.11	109.07	104.57	103.16	104.44	107.36	113.41	110.96	103.13	110.81	102.88	107.29	110.15	111.21	108.2	104.87	111.25	111.19	109.53	112.35	101.09	109.24	103.97	105.59	110.48	107.95	106.96	94.04	101.16	101.13	100.38	108.15	103.85	106.28	109.28	99.417	102.4	104.51	104.68	104.21
114.22	113.14	105.64	117.64	114.84	112.49	116.15	119.04	112.29	110.1	113.73	110.1	112.63	116.87	105.88	113.49	113.85	113.13	118.19	108.35	113.57	106.19	110.82	112.97	107.79	112.59	115.1	109.44	114.2	107.81	107.92	107.87	109.62	110.18	108.77	118.04	119.42	110.86	111.49	112.06	108.22	117.33	105.09	115.16	114.4	106.41	115.47	110.2	111.91	108.26
113.46	109.71	112.51	112.56	111.29	111.75	115.55	112.93	110.73	112.28	109.6	107.43	114.49	109.79	114.33	108.97	108.09	112.07	117.39	114.28	114.99	111.98	109.17	107.92	114.86	117.21	114.16	104.37	112.76	111.38	114.36	115.41	102.1	109.63	112.51	114.06	112.62	111.14	110.92	116.44	107.65	113.58	110.06	109.5	113.78	117.17	106.38	113.6	113.36	109.73
109.91	106.13	110.09	107.8	110.79	114.83	107.39	107.72	111.84	105.8	105.35	101.35	104.47	112.17	115.38	109.88	112.27	112.49	110.43	109.24	108.64	109.25	112.05	108.44	114.74	109.89	109.16	110.67	108.67	113.16	107.02	108.2	106.91	103.35	110.73	106	112.35	114.24	104.54	111.56	115.76	111.12	110.36	104.96	111.44	111.96	110.65	113.48	114.5	108.78
107.55	110.28	107.2	108.68	105.55	110.82	110	101.51	105.33	108.13	105.65	107.37	105.77	105.93	106.45	103.48	99.422	109.56	111.07	103.72	106.46	111.29	102.95	110.57	105.96	106.24	101.73	108.59	112.25	108.99	114.66	103.86	105.67	106.34	104.49	105.03	105.66	108.54	110.52	103.76	101.57	101.45	104.34	105.07	97.112	108.12	106.2	115.13	105.68	108.93
108.95	110.08	105.75	112	109.7	108.54	113.96	102.1	109.57	109.58	107.45	100.2	106.83	103.45	103.63	101.23	98.603	108.73	107.98	108.06	103.53	102.51	107.29	105.64	110.42	106.39	100.57	106.61	100.8	108.83	109.15	110.31	105.55	111.51	106.35	107.41	113.21	112.32	108.9	109.38	113.32	103.54	108.27	106.96	104.22	109.57	108.08	105.89	107.94	108.85
105.48	110.81	106.31	114.42	116.22	112.09	108.22	111.32	110.23	117.74	112.07	114.63	116.38	107.64	112.3	112.73	115.6	108.86	112.91	106.68	118.63	108.57	106.61	109.25	111.47	106.07	110.23	106.57	109.05	115.71	112.06	116.1	113.85	112.54	114.86	116.77	116.21	107.83	107.85	110.39	109.86	109.81	108.41	111.9	111.19	109.94	115.02	106.45	109.27	105.16
99.522	108.98	108.34	105.65	110.22	106.87	108.17	103.93	101.39	105.74	104.78	108.61	102.42	103.42	106.59	107	104.51	108.7	106.73	101.09	104.62	105.16	110.2	108.94	108.2	97.274	106.39	107.33	105.84	102.33	104.44	107.1	103.8	105.92	100.1	104.48	105.85	102.8	101.95	104.08	107.33	111.34	104.08	103.29	107.91	107.08	106.13	102.83	106.23	101.03
116.51	110.6	105.52	108.56	109.52	114.24	108.91	117.29	118	116.24	117.07	111.31	110.21	116.02	117.25	110.52	110.73	107.48	109.54	114.87	110.99	118.74	115.54	109.16	110.35	109.43	107.83	108.52	106.95	115.72	114.44	115.9	115.07	113.9	114.88	111.86	111.48	114.23	117.51	109.63	111.48	113.39	116.92	113.48	114.62	110.31	109.53	109.04	109.69	118.3
104.9	113.67	113.87	119.61	117.16	111.25	109.31	113.78	106.03	106.51	112.02	116.18	112.87	113.39	110.66	110.53	109.66	112.62	109.76	105.02	111.21	106.39	110.25	112.31	107.57	105.05	111.32	104.81	109.75	109.43	105.82	112.04	113.41	102.45	110.15	117.87	109.01	111.32	111.63	118.16	112.66	112.9	108.48	108.17	104.95	114.17	113.7	106.83	101.32	107.1
[truncated: 650 more rows]
[truncated: 150 more columns]
