# Supplementary material for: Genetic dissection of main and epistatic effects of QTL based on augmented triple test cross design
Source: PLoS One. 2017 Dec 14;12(12):e0189054. doi: 10.1371/journal.pone.0189054 (PMC5730204; doi:10.1371/journal.pone.0189054)
Supplement: S8 Supporting Information — (ZIP) [file pone.0189054.s008.zip › z4_1800_0.2_5.csv]

113.01	104.7	89.465	101.6	107.29	106.46	100.52	96.713	96.139	92.283	107.18	94.506	89.868	100.72	102.18	103.63	99.673	87.954	91.996	103.61	104.1	98.479	109.98	105.41	100.44	105.09	106.34	100.72	105.82	102.01	101.94	95.377	96.453	97.371	102.62	106.99	97.548	98.591	111.66	97.935	101.68	101.81	97.521	101.13	100.75	93.925	99.7	99.467	99.636	99.341
107.86	114.94	114.98	111.14	113.61	106.48	104.84	111.38	102.53	106.01	108.69	99.748	104.17	108.54	94.703	111.9	108.02	102.16	116.35	101.46	106.64	97.897	116.06	108.62	100.79	103.85	100.69	109.9	105.41	95.776	100.53	105.95	110.05	108.09	116.28	109.6	102.96	115.73	105.41	100.8	102.14	105.98	117.33	103.4	108.36	97.212	104.47	110.31	105.33	106.79
97.945	106.05	108.64	110.28	98.854	106.08	103.69	100.09	100.41	96.173	102.82	98.911	106.06	106.69	96.08	104.3	106.38	93.105	98.661	104.22	98.197	108.26	103.4	95.823	94.748	102.07	94.564	104.09	103.54	115.66	111.34	104.19	95.741	106.2	101.95	113.45	91.787	101.68	94.033	93.302	100.27	99.002	95.183	103.14	100.78	100.99	98.896	95.714	105.05	94.639
116.92	112.22	116.76	104.11	104.36	109.29	102.8	108.45	108.88	111.27	108.12	110.16	113.89	110.16	116.07	110.72	116.83	104.98	111.58	109.2	116.07	119.66	107.54	106.18	108.69	102.32	106.62	102.55	107.3	109.87	112.71	111.08	109.5	115.65	110.73	115.84	113.1	114.02	99.813	112.82	116.79	115.6	103.87	108.41	100.22	101.96	110.16	103.55	112.5	110.39
106.75	90.267	110.25	102.7	112.82	99.525	104.62	97.892	107.89	109.6	112.13	112.97	104.08	96.934	99.337	108.79	106.13	109.3	111.43	106.45	109.07	101.88	106.01	103.16	104.84	88.113	103.92	105.67	101.57	103.52	107.84	111.29	107.19	111.97	102.11	97.204	105.25	100.14	96.971	105.62	101.77	109.49	113.77	115.44	110.37	95.207	95.976	101.1	97.282	108.08
111.39	111.15	104.11	105.77	117.17	114.15	115.59	109.73	107.03	116.39	103.56	111.98	119.29	116.15	121.48	109.3	105.01	111.95	119.33	115.54	120.54	110.38	118.29	118.17	103.56	102.23	107.58	115.8	107.78	102.25	104.26	106.3	116.9	103.72	115.18	112.04	107.62	123.24	114.83	108.92	112.77	122.86	106.43	107.73	105.26	111.71	111.27	110.07	116.2	105.93
91.316	107.75	98.831	88.697	96.411	97.642	107.47	100.34	105.36	109.89	103.8	100.74	95.674	98.702	92.446	102.73	108.14	101.63	99.564	109.25	105.99	92.373	120.68	112.68	100.2	106.76	106.93	101.99	104.57	103.11	105.94	104.68	102.68	92.17	105.1	93.032	98.385	93.921	103.22	101.05	109.28	97.423	108.59	100.14	96.233	99.408	98.599	95.527	94.295	101.95
106.91	101.89	100.33	111.48	105.2	101.93	99.557	105.56	113.88	99.494	114.6	110.76	113.68	108.21	113.46	101	105.38	113.51	106.62	114.91	103.18	112.74	101.32	105.57	103.67	106.51	107.12	99.708	105.66	107.22	101.14	99.058	107.71	108.72	104.68	105.29	104	91.918	104.26	109.63	111.34	117.61	108.95	109.17	92.17	105.51	112.91	99.699	103.9	103.75
112.07	111	105.45	104.82	100.18	102.93	103.36	103.32	104.09	99.076	99.953	105.97	103.6	107.5	103.18	95.345	105.36	104.46	102.93	101.12	105.73	111.91	112.62	109.31	97.833	93.384	103.75	99.773	97.203	102.62	98.88	106.14	106.71	95.399	99.155	111.21	103.8	107.35	96.558	114.47	106.81	104.95	107.25	108.46	105.91	110.66	110.64	104.67	102.46	113.49
110.32	111.02	106.14	114.07	105.69	111.56	118.8	105.12	113.67	114.35	124.25	103.89	104.5	114.39	116.21	103.28	100.24	105.76	120.23	114.86	107.15	110.44	99.854	117.96	119.62	112.41	119.05	104.22	110.07	110.86	110.23	109.25	101.97	107.11	113.02	106.03	112.75	120.13	116.18	101.11	112.08	111.9	110.02	111.83	100.57	108.76	113.91	106.5	107.09	107.4
113.69	101.98	110.26	101.88	108.58	102.92	111.82	112.33	105.93	108.37	103.24	110.94	106.47	104.09	104.1	109.14	102.68	105.2	98.552	105.58	110.33	102.95	108.88	111.9	108.01	106.22	107.39	102.06	108.23	105.57	106.97	104.05	105.21	98.548	107.2	102.12	110.09	105.11	116.82	101.74	112.76	98.437	110.2	108.29	113.19	100.37	105.63	99.769	102.84	112.06
105.37	110.81	114.56	99.971	105.05	109.57	112.36	101.71	106.15	102.56	104.79	103.85	103.38	109.02	98.294	116.42	108.89	111.14	106.44	115.62	101.38	102.86	111.1	99.866	89.412	110.01	104.1	105.36	104.46	104.42	107.36	108.89	105.72	108.2	109.13	106.5	99.622	113.08	103.77	113.7	105.05	99.403	102.66	103.87	113.95	96.44	93.665	108.51	99.56	104.89
103.22	110.6	110.63	113.74	107.05	103.5	115.04	108.61	104.38	105.99	96.022	104.48	116.8	109	101.71	99.467	109.31	106.6	111.57	106.48	108.94	101.77	97.9	101.16	103.39	107.31	103.66	92.201	108.82	100.26	98.866	98.414	99.992	101.3	108.39	104.44	105.48	97.575	108.84	100.97	110.39	110.55	105.43	98.788	101.81	104.82	106.43	98.089	102.48	104.4
103.17	85.487	105.83	113.23	105	116.09	102.95	95.25	107.71	106.48	115.96	101.37	107.15	110	103.06	106.87	111.71	104.89	97.236	99.207	100.39	102.17	109.64	114.6	99.296	94.804	104.86	107.48	97.868	103.03	97.863	102.26	102.87	101.15	103.18	105.14	104.69	106.02	97.206	108.4	101.51	103	103.41	101.36	99.696	94.932	103.26	102.44	102.03	106.69
117.64	119.47	110.81	120.52	106.22	117.19	108.91	113.99	112.66	107.03	114.46	114.68	114.32	109.28	116.14	111.96	120.59	121.73	117.76	113.76	120.77	115.18	115.46	115.08	119.52	110.39	124.84	121.58	111.39	110.31	121.37	126.14	119.59	108.82	126.41	121.49	114.35	118.14	114.98	111.12	111.04	115.09	115.66	122.31	112.86	118.87	117.78	119.86	110.55	112.46
93.565	102.13	106.05	100.45	99.57	93.919	90.366	101.62	111.31	99.185	104.07	95.201	88.723	100.24	94.368	91.507	106.25	107.32	98.335	100.9	105.11	98.284	99.984	105.52	88.56	101	101.85	106.41	107.09	91.976	97.252	104.2	103.03	102.1	98.413	97.521	94.352	90.512	103.52	104.08	97.766	102.75	103.24	105.98	103.1	96.463	98.591	97.848	101.49	99.205
102.17	109.88	93.912	102.47	113.55	108.5	106.12	102.49	105.09	103.01	106.27	106.45	104	109.64	106.58	101.83	107.06	106.35	95.487	101.04	104.18	107.06	106.17	99.209	102.22	105.34	96.363	112.37	96.21	98.739	100.46	111.1	105.3	106.87	101.71	108.24	98.818	101.56	112.22	100.98	101.64	101.76	99.384	102.14	107.62	104.02	100.71	102.81	100.66	104.9
110.21	112.07	108.4	107.33	108.42	106.3	108.11	109.09	100.54	104.82	107.37	110.18	106.32	103.62	109.95	108.29	111.53	103.11	121.17	108.81	108.19	107.65	105.96	117.53	103.38	111.92	115.92	101	112.65	108.21	104.39	107.66	109.37	110.92	112.97	108.12	113.6	117.26	105.83	114.91	111.9	106.3	108.51	112.49	107.84	110.35	102.84	110.83	112.28	116.11
115.02	107.54	104.05	102.62	105.81	99.381	105.85	104.59	103.75	104.46	104.35	107.07	99.671	110.83	106.47	112.65	107.37	107.98	105.23	115.35	114.79	105.51	111.99	107.74	104.41	107.11	106.95	105.11	106.82	107.01	102.41	97.37	107.72	98.588	107.12	105.14	113.02	103.81	102.76	114.02	96.316	106.15	106.57	98.573	100.9	115.56	102.31	103.76	102.52	108.56
114.38	114.06	116.76	115.8	115.18	113.62	109.03	116.92	115.69	110.84	109.83	113.46	110.43	104.72	106.88	115.65	108.74	110.81	112.77	111.72	106.86	117.44	110.26	111.08	116.16	106.97	108.68	103.09	119.17	119.47	107.88	114.44	110.37	114.12	107.1	112.24	118.51	112.09	110.6	114.85	108.23	106.14	110.6	110.37	109.01	103.77	111.11	111.21	111.57	121.13
100.02	98.806	98.582	107.09	102.72	114.92	106.65	103.17	109.35	112.16	103.74	99.401	106.46	113.98	110.2	114.65	103.99	107.88	110.02	98.588	113.27	101.11	114.52	112.01	100.27	106.84	104.63	96.192	110.19	106.66	104.11	100.18	103.29	94.977	105.33	106.27	113.19	109.28	101.12	104.12	111.4	104.32	99.549	101.45	97.902	108.52	105.01	103.42	107.32	108.02
109.49	106.62	111.51	113.22	112.82	114.1	107.57	109.97	104.31	112.23	101.84	112.79	115.21	116.02	121	107.03	114.33	110.92	111.49	110.1	106.75	107.8	112.41	109.05	115.86	113.47	117.8	112.27	103.97	115.43	111.81	108.15	116.53	116.93	111.15	105.6	107.35	123.57	116.86	122.01	111.64	106.76	112.34	113.22	117.04	116.72	105.78	112.92	99.512	114.42
100.49	98.305	95.101	109.72	104.07	112.58	101.34	107.39	114.64	108.83	103.42	103.61	107.03	114.65	102.73	111.45	108.3	104.54	107.49	113.33	114.51	104.93	99.25	118.08	105.8	107.21	98.806	111.33	112.01	98.743	111.8	101.99	108.42	108.13	111.89	103.55	111.31	111.31	103.45	109.97	114.26	97.992	97.109	97.883	105.68	106.46	98.873	104.31	108.43	105.06
104.46	109.61	100.73	106.45	108.35	107.6	104.86	101.93	103.14	97.48	107.99	105.2	106.84	109.98	102.38	108.76	108.11	100.27	107.61	105.09	109.13	99.922	117.09	110.6	98.626	96.63	106.14	98.067	116.25	105.75	107.64	95.639	106.64	116.01	107.86	108	108.01	102.11	102.97	100.71	107.36	96.338	106.94	102.13	109.95	103.91	111.82	109.02	108.49	113.28
93.534	100.42	104.15	103.95	98.719	102.09	102.55	99.744	96.663	98.575	98.436	101.26	95.731	95.491	99.85	102.4	106.7	106.67	96.709	101.29	99.548	95.085	99.505	96.766	100.12	99.345	102.39	104.11	104.65	93.28	95.528	94.948	103.06	95.074	109.65	92.767	103.04	98.977	86.455	92.155	98.333	102.2	106.21	88.137	97.23	97.838	104.42	97.724	96.763	98.191
108.96	113.53	109.5	119.83	110.29	117.2	112.45	107.69	113.29	114.12	110	114.29	111.07	107.3	113.42	119.91	107.91	113.12	105.95	103.68	114.91	114.98	115.37	107.89	111.86	104.97	108.6	113.06	115.77	112.11	102.29	106.09	102.61	116.78	114.04	113.07	115.6	117.56	109.9	106.28	111.36	106.27	111.69	112.25	107.57	110.82	116.01	101.38	103.6	105.78
103.15	104.32	113.9	98.263	102.84	111.32	109.73	113.99	102.66	103.01	113.29	113.8	105.9	102	112.79	104.66	113.81	105.2	107.18	105.34	104.56	105.4	110.17	100.66	109.47	99.18	102.33	102.6	106.31	112.28	105.63	107.32	106.9	104.7	100.56	114.21	105.85	100.89	103.35	103.58	109.6	106.75	101.83	100.15	101.01	105.19	103.78	105.36	106.5	101.41
98.974	106.03	97.803	104.05	99.664	98.272	103.46	110.14	101.83	97.212	97.34	94.509	103.25	107.09	103.06	94.801	102.7	105.15	96.255	91.403	98.282	102.29	109.45	98.044	111.02	103.76	94.07	102.74	102.99	111.68	93.361	97.47	102.48	97.295	100.67	104.06	98.554	100.66	106.41	96.13	101.85	98.782	100.37	107.73	97.789	99.179	98.578	101.34	110.36	92.618
103.77	100.45	107.16	103.7	104.5	99.615	108.13	103.76	101.4	107.77	106.87	114.89	113.62	111.37	95.741	99.547	103.97	108.38	93.265	97.476	109.96	109.05	111.87	98.066	104.94	106.29	108.46	105.35	99.561	104.7	110.2	105.79	93.697	95.41	99.202	105.05	100.7	105.82	109.7	108.26	103.32	99.811	93.526	99.969	103.6	97.129	97.676	108.56	101.6	99.245
110.53	103.54	99.902	105.73	100.76	100.24	99.24	112.2	98.573	108.49	105.03	100.45	97.633	103.19	104.65	104.84	97.21	101	109.15	114.74	110.14	107.6	103.99	104.07	96.829	104.78	106.89	107.66	102.37	101.01	114.52	112.87	101.87	105.97	111.15	103.72	114.59	112.05	98.727	98.38	106.02	109.01	99.985	103.98	104.62	110.86	103.43	104.12	104.83	111.42
104.07	104.65	111.22	99.886	103.12	110.63	114.96	106.42	114.31	107.13	112.02	106.21	113.26	114.07	111.51	114.11	108.17	112.57	108.11	120.51	110.12	107.7	105.21	113.19	106.97	109.41	111.25	112.69	102	114.68	115.16	109.6	108.73	107.03	113.15	115.58	108.65	105.74	108.39	113.76	111.78	106.54	115.28	102.95	119.36	102.55	106.18	106.15	105.05	111.13
106.54	100.9	109.58	107.14	101.97	100.36	99.301	111.34	108.03	99.876	106.04	110.99	102.66	99.558	103.46	104	107.26	103.72	100.83	102.61	103.38	99.552	107	107.12	107.92	107.48	98.911	99.71	104.07	111.93	107.47	102.66	98.548	107.61	107.9	110.55	101.94	96.426	104.42	110.05	106.42	116.2	109.88	109.89	107.03	115.57	99.888	108.88	104.15	99.556
101.96	97.639	99.826	100.62	105.85	115.73	100.99	102.65	105.69	102.67	101.59	110.06	104.82	106.59	105.65	106.06	103	110.91	116.86	110.21	106.49	106.13	100.01	99.967	109.11	102.79	97.488	108.99	99.989	111.66	109.69	116.79	103.43	105.88	107.56	101.15	102.4	101.74	101.55	112.84	108.48	106.31	101.55	105.29	109.95	101.34	104.98	106.09	111.69	103.29
110.8	97.459	114.26	104.61	97.233	95.819	112.65	103.98	104.75	94.914	95.018	103	108.35	107.43	107.4	98.034	104.2	106.73	103.93	101.09	109.01	106.98	103.15	110.89	108.86	105.26	106.94	108.19	107.06	107.73	97.216	106.75	97.639	101.36	108.48	112.57	101.67	108.94	105.49	108.66	110.8	100.91	116.62	105.73	93.756	106.49	105.09	103.63	100.68	111.46
98.626	111.11	108.07	103.13	106.33	109.42	110.29	104.81	106.79	114.03	108.37	106.52	107.2	112.53	104.08	109.32	102.02	105.99	103.61	94.213	102.6	105.41	113.59	104.46	100.86	107.11	107.92	114.57	111.53	106.22	104.39	108.56	100.22	93.4	104.19	104.25	111.01	103.05	108.68	109.2	109.37	106.95	106.45	112.8	111.38	101.45	109.68	104.55	109.94	102.67
116.4	105.23	104.84	108.53	94.652	105.49	113.4	105.72	102.2	103.85	101.66	107.85	99.002	104.37	106.64	101.58	101.53	107.79	110.05	98.469	106.99	106.13	100.45	102.94	105.13	112.63	99.547	111.02	106.08	99.499	103.11	96.203	104.74	104.72	113.7	104.13	102.21	110.02	102.57	103.96	103.16	106.14	100.86	109.93	109.36	99.258	102.07	105.73	98.053	120.06
108.06	109.54	104.14	101.69	98.028	111.91	102.98	98.651	108.83	103.63	101.36	105.99	100.06	107.67	105.06	112.5	101.61	96.278	98.828	100.37	107.2	103.63	99.179	101.41	111.93	96.677	111.68	103.2	105.35	105.46	108.49	107.64	100.16	109	102.3	103.08	102.14	113.02	109.65	103.18	99.659	106.76	110.69	107.63	108.55	110.61	106.76	104.2	103.25	109.27
94.495	111.65	106.96	102.76	96.095	101.22	110.43	113.92	99.182	101.8	101.69	104.6	109.18	105.71	104.86	101.84	100.44	100.17	106.17	95.151	106.63	105.81	99.314	103.83	105.38	110.06	98.78	97.795	104.68	91.013	106.76	103.45	110.72	102.04	108.41	99.214	110.91	103.27	97.679	101.71	99.068	102.45	101.54	111.46	113.23	104.97	112.47	107.1	101.72	103.36
104.34	106.69	117.5	115.15	106.91	111.7	107.55	109.28	107.79	112.02	111.46	110.56	106.44	113.53	107.87	112.78	111.44	104.23	112.95	110.83	114.23	101.93	106.36	118.91	111.22	120.19	116.03	115.36	106.75	107.23	109.27	107.1	118.05	111.34	107.31	115.78	113.4	107.92	120.71	111.08	108.81	106.96	101.58	106.57	100.52	108.25	113.09	106.5	98.364	110.04
113.62	105.84	110.68	120.84	114.54	108.72	97.987	109.65	97.994	103.58	109.38	91.247	100.45	106.49	104.52	107.72	109.97	101.53	101.49	95.558	114.89	109.44	108.23	105.51	104.06	111	106.34	94.352	102.39	110.07	107.2	115.62	113.92	95.398	108.88	105.05	100.44	96.089	98.403	107.62	94.346	100.28	102.45	101.05	104.03	101.48	104.03	104.55	103.99	108.34
111.33	118.26	121.97	111.97	114.5	115.78	116.72	119.51	109.15	106.86	116.92	109.64	111.17	118.75	111.62	119.25	119.51	112.11	114.52	110.13	110.23	107.5	112.63	119	106.96	105.59	108.37	106.3	108.32	107.76	108.63	112.53	110.93	108.38	110.95	121.94	115.64	103.89	109.92	121.25	112.21	120.52	125.82	112.97	112.06	110.03	111.64	108.66	119.22	112.64
115.58	113.24	108.84	105.2	106.87	110.66	111.35	112.43	120.56	115.49	113.16	109.49	103.78	107.34	112.02	110.06	119.14	114.63	106	104.18	114.73	109.7	111.34	111.05	115.39	117.14	102.66	109.86	113.93	117.18	116.91	112.06	110.76	115.71	105.38	109.85	116.59	110.04	111.5	114.54	109.76	109.81	114.39	107.86	112.6	115.85	119.37	110.64	120.43	106.56
108.29	104.02	107.49	102.13	97.856	110.64	113.49	99.578	101.64	112.51	107.7	104.63	102.28	113.25	98.441	111.98	103.58	106.96	111.44	106.25	109.42	104.49	103.33	104.99	100.44	117.15	104.99	108.93	103.9	107.93	102.02	106.25	103.56	109.57	104.37	107.47	104.2	120.39	107.07	108.43	105.18	111.31	117.94	110.84	107.91	102.81	107.46	99.475	111.04	97.161
110.09	108.19	106.52	88.101	97.164	106.53	103.17	102.53	104.15	99.35	109.21	97.547	99.233	105.17	108.22	105.01	107.77	106.81	101.64	98.665	110.92	107.31	114.1	107.43	101.49	99.535	103.1	103.57	102.28	98.059	99.431	99.548	102.39	100.83	106.61	107.13	111.11	105.14	97.096	109.82	110.36	105.88	98.32	107.91	109.32	107.79	99.968	113.26	101.14	108.43
107.88	105.26	106.55	91.777	111.27	104.33	95.321	104.93	104.01	109.28	105.62	105.29	105.3	106.67	108.75	99.482	100.75	101.41	114.43	107.87	100.94	103.57	96.037	103.66	115.8	103.63	105.46	104.75	104.04	101.71	105.34	100.73	107.24	115.4	107.23	104.23	105.28	100.06	115.7	107.97	100.45	102.06	101.76	104.74	102.33	107.57	114.67	106.64	101.24	101.44
94.126	100.31	105.82	109.9	91.546	109.46	102.92	105.56	94.904	108.01	101.26	94.936	102.02	106.36	93.467	101.25	92.31	97.319	93.858	98.798	102.11	102.27	98.816	94.179	88.777	103.97	97.453	96.758	104.59	99.94	106.77	94.555	97.9	99.985	112.2	98.87	96.412	94.066	106.3	99.853	98.165	97.034	102.26	95.407	101.45	112.18	99.598	99.655	106.4	113.68
106.38	110.6	103.57	103.61	104.24	97.024	108.8	101.55	101.33	109.03	100.4	105.99	96.861	108.37	110.29	95.998	111.23	105.6	114.14	97.349	102.18	107.42	108.18	105.88	108.09	104.55	102.5	101.81	97.452	102.36	105.27	106.79	106.12	102.98	112.33	104.69	113.31	107.18	102.82	113.37	100.22	102.13	115.35	106.9	100.21	101.43	115.19	107.51	103.2	99.993
107.82	110.95	106.66	105.7	107.27	113.05	114.78	120.3	111.23	108.6	115.29	108.31	123.61	108.82	110.04	117.66	116.63	108.53	104.54	117.03	114.83	108.58	110.35	113.64	104.77	106.22	105.29	119.99	105.8	106.53	112.6	104.56	111.34	114.3	113.4	109.74	120.87	110.49	121.22	117.13	109.63	106.61	106.48	111.84	113.22	112.54	109.91	112.74	116.51	113.6
114.78	107.29	121.16	112.68	114.26	113.6	106.36	110.92	116.03	112.6	118.81	107.78	114.63	108.73	111.45	110.74	115.64	104.05	104.9	112.81	107.25	112.24	112.19	109.63	113.33	114.04	108.79	103.18	111.29	112.91	111.42	113.8	110.97	106.29	113.2	119.41	106.56	106.93	115.68	107.37	119.23	111.49	116.8	101.88	106.75	118.13	114.49	116.57	108.54	112.13
93.867	107.84	97.702	110.71	104.42	109.49	106.16	94.893	102.48	113.92	108.45	107.94	99.339	107.29	93.788	96.585	114.43	101.88	101.29	118.47	107.97	104.3	104.18	98.645	104.94	104.42	111.11	103.67	105.85	105.63	112.4	103.66	109.69	108.92	101.68	98.747	104.77	109.04	108.13	113.11	98.498	107.4	102.12	107.13	99.437	109.02	106.95	88.93	100.64	101.49
113.25	105.22	107.05	102.08	97.228	102.42	103.6	112.25	98.291	107.96	101.61	107	104.32	105.27	100.15	102.29	100.01	106.66	104.26	103.23	111.34	106.19	100.07	111.51	103.08	105.43	104.2	110.34	103.26	109.8	102.11	100.78	108.83	102.36	94.44	109.1	105.66	108.6	104.43	105.85	103.2	101.92	113.52	102.84	113.26	105.39	103.52	98.325	102.56	101.1
104.18	105.59	110.57	101.96	109.14	96.444	99.28	101.87	109.45	99.135	103.5	106.85	113.78	100.93	111.62	110.61	105.26	100.59	106.06	103.39	110.51	109.77	109.19	99.382	101.86	105.86	92.165	99.945	109.48	108.2	105.9	101.37	105.78	101.27	114.19	103.5	105.58	98.951	104.05	101.47	105.79	103.5	92.455	105.55	110.66	102.78	102.79	103.36	99.822	103.38
107.54	100.63	108.62	104.31	108.49	107.95	102.88	110.73	112.76	104.7	110.5	110.99	102.61	104.07	102.8	116.09	108.96	102.52	99.515	102.81	105.02	107.05	114.84	112.8	105.5	109.55	107.82	116.95	104.58	100.6	97.561	98.582	108.96	104.5	103.81	113.33	113	104.97	103.94	104.82	107.7	105.93	103.45	112.59	108.71	100.14	116.15	107.92	98.158	99.708
107.86	102.28	104.51	98.899	106.84	110.35	105.11	111.03	105.66	101.41	102.97	101.12	98.316	109.54	108.01	104.72	106.24	108.72	110.19	108.16	106.46	102.14	113.07	107.68	90.558	110.19	105.34	110.85	109.44	104.82	107.52	105.6	98.968	95.542	108.68	114.13	109.81	108.19	102.28	97.576	110.71	105.48	111.85	110.59	105.89	103.61	101.1	104.07	105.86	105.72
101.63	117.11	109.12	118.81	110.65	110.76	108.73	118.51	114.04	118.2	104.35	115.7	106.13	108.37	117.8	120.59	113.56	108.04	112.12	109.23	112.48	111	113.94	113.83	110.29	109.28	108.97	123.65	106.56	108.22	106.63	114.68	114.48	113.87	118.39	105.23	115.51	120.54	114.14	108.18	113.64	109.52	109.34	116.8	111.48	121.27	104.44	110.46	110.55	109.06
109.12	111.41	116.64	113.12	119.52	102.17	108.3	118.5	109.46	116.69	108.63	114.11	111.09	114.8	105.13	112.04	103.59	109.69	109.16	117.13	110.15	112.8	115.7	114.24	104.96	114.54	106.91	105.44	111.08	112.85	107.3	98.701	111.14	104.13	108.88	107.6	103.34	111	112.72	122.12	110.7	116	117.48	106.64	117.55	114.93	118.25	117.75	99.159	113.02
115.76	112.32	110.23	119.23	106.37	112.67	108.8	116.77	118.08	112.25	108.76	105.01	115.5	104.96	101.39	110.43	110.1	122.03	105.69	107.45	108.16	111.52	110.84	110.65	112.77	116.88	109.57	109.86	111.08	116.22	118.26	108.8	109.34	110.01	106.42	106.52	112.81	119.52	119.9	115.86	114.26	116.68	115.47	110.91	111.09	126.25	107.51	117.8	110.17	114.19
105.38	107.05	101.65	103.34	93.594	102.58	92.223	99.145	99.436	101.13	103.64	105.71	105.93	99.231	96.471	107.23	100.07	98.318	104.71	104.73	98.6	103.9	101.95	98.073	105.52	95.914	92.042	100.87	99.062	107.3	101.91	112.08	90.143	110.35	104.91	103.1	102.44	100.21	96.616	102.61	107.33	104.64	104.05	99.367	93.951	91.151	96.494	100.93	97.488	94.527
111.75	110.78	113.98	111.79	106.8	104.72	112.24	106.75	113.93	112.42	109.22	119.75	111.81	115.02	112.98	110.61	120.58	110.7	106.64	113.45	110.44	114.69	109.92	99.239	116.76	107.22	116.5	105.68	108.86	97.552	114.4	109.99	111.47	119.57	108	113.23	112.67	104.5	111.37	107.75	118.72	120.84	108.77	114.4	113.3	119.8	107.2	109.64	103.21	114.28
104.88	95.097	96.212	102.87	93.542	91.306	101.51	97.855	89.769	95.749	104.32	96.797	103.38	109.81	96.096	100.55	100.88	89.625	97.445	103.87	88.321	89.694	101.13	105.65	94.108	93.441	100.38	102.82	98.344	91.769	98.926	94.014	82.469	110.65	96.434	97.426	94.669	97.963	103.62	105.85	102.71	102.21	101.81	102.16	97.468	98.934	97.529	96.438	99.602	105.02
105.28	104.85	108.2	108.55	111.65	103.74	104.92	102.05	113.62	116.08	112.22	106.04	95.302	98.173	107.54	118.88	100.71	104.03	99.364	100.59	107.75	108.35	104.46	105.35	105.65	103.91	108.1	107.98	100.58	98.615	99.344	113.73	99.915	99.244	103.41	103.43	108.47	108.69	95.691	108.85	105.49	115.37	104.06	109.02	101.38	104.64	105.52	112.09	97.181	101.57
103.91	104.66	104.25	108.7	113.03	104.56	103.91	104.45	108.84	107.6	100.57	113.71	115.81	104.42	102.79	96.312	108.14	107.39	112.76	102.49	97.34	110.17	103.11	108.84	119.37	105.33	96.411	100.39	113.46	107.61	109.7	104.55	110.77	107.85	108.26	107.21	106.48	106.46	105.31	98.788	98.9	103.41	100.22	103.02	102.06	104.76	103.42	104.63	105.54	103.76
104.04	118.51	111.06	104.22	106.75	111.8	104	100.18	115.32	105.26	111.49	103.16	104.3	108.27	99.608	106.31	104.15	106.41	111	103.35	107.16	107.8	111.78	111.08	111.28	103.96	107.66	103.72	108.1	104.19	101	90.557	110.51	100.83	108.19	99.176	105.58	111.7	105.3	110.34	116.9	103.44	101.34	111.49	102.25	103.05	104.63	100.76	114.58	101.93
112.19	108.28	114.66	107.45	103.27	101.01	109.26	107.1	112.83	109.55	106.81	101.49	108.69	110.91	110.24	102.33	103.25	108	104.82	104.78	99.698	110.58	107.31	103.33	103.69	104.62	107.32	106.03	101.78	112.55	110.31	110.11	95.514	102.78	111.42	110.69	104.1	98.922	104.31	101.43	110.46	104.57	107.14	116.1	101.01	103.28	119.78	110.51	113.11	106.37
109.8	110.68	108.51	104.15	107.89	102.12	112.69	113.8	105.71	97.863	106.81	107.15	111.66	111.35	102.03	114.95	118.61	101	103.26	111.63	114.98	107.97	110.07	105.93	112.85	106.98	112.68	115.28	115.46	117.27	119.16	116.92	110.9	107.01	104.61	102.27	114.38	109.41	102.99	119.15	122.99	106.43	114.88	110.84	100.5	112.49	108.94	116.3	112.23	115.82
112.61	114.68	112.79	120.39	115.67	114.54	116.81	112.6	116.83	117.64	117.58	117.5	110.85	119.5	112.32	112.09	107.67	109.53	114.82	119.25	112.11	118.1	109.89	114.36	113.81	114.26	108.47	111.61	117.78	111.88	115.78	110.49	116.74	114.17	113.63	115	114.9	113.37	111.01	114.27	107.67	122.71	119.65	126.21	114.14	108.63	104.08	111.6	107.49	116.35
110.26	111.96	105.07	101.03	103.59	118.39	107.39	117.9	108.02	107.99	108.14	104.79	110.58	108.55	110.03	104.48	106.53	106.06	108.64	115.11	105.63	111.26	106.35	109.49	105.22	107.21	107.36	102.24	106.73	107.96	107.28	96.573	111.31	110.75	108.04	108.84	107.43	108.36	109.71	106	107.77	100.18	98.338	107.5	106.11	107.26	112.05	109.58	107.23	114.18
100.15	113.7	116.45	107.9	110.09	106.17	112.7	119.63	112.43	109.72	110.49	108.84	109.83	111.12	114.07	110.67	105.88	108.28	112.94	114.69	121.22	111.02	106.11	112.09	108.44	116.08	123.95	109.68	112.33	110.1	108.15	113.13	109.79	114.57	107.06	112.53	111.34	108.92	112.63	112.12	118.82	118.9	102.27	112.2	103.33	120.59	98.017	113.25	108.19	105.66
110.03	109.86	105.7	94.72	97.571	99.59	106.53	112.59	110.98	106.97	101.48	109.07	105.78	105.22	108.96	104.71	110.63	109.17	106.26	104.28	113.71	103.95	107.22	114.26	105.37	101.68	113.48	106.44	103.88	101.17	112.55	106.52	110.81	114.18	110.43	102.12	108.9	105.84	107.2	112.55	103.6	113.98	105.89	111.29	100.74	102.05	109.32	102.44	114.79	107.29
104.82	104.92	108.09	95.15	101.83	103.01	97.391	102.99	113.5	112.39	108.58	99.849	109.67	105.53	97.116	108.55	105.47	107	108.12	112.49	102.96	116.23	110.37	103.63	96.638	107.4	97.826	108.12	105.75	104.88	107.22	109.53	110.21	103.14	90.611	96	103.82	101.38	101.8	101.57	101.22	107.66	103.08	102.79	97.96	107.08	107.05	106.61	101.69	100.65
106.28	110.7	100.77	109.48	107.49	97.58	106.21	98.964	109.34	114.04	103.7	103	108.71	105.87	94.353	103.54	102.78	104.07	102.11	111.54	111.87	118.29	102.45	107.24	101.79	107.64	120.96	111.63	108.32	109.05	99.355	102.79	101.95	105.43	102.2	105.23	110.48	111.85	100.4	107.52	107.78	114.47	111.27	99.062	115.29	102.91	104.69	108.62	104.56	109.45
102.15	107.74	109.35	109.59	95.274	101.98	103.12	103.74	108.68	108.25	96.291	111.19	110.08	105.49	102.3	100.67	110.99	115.25	98.99	107.24	118.14	106.19	104.55	115.7	105.31	112.2	110.8	102.07	108.38	108.69	98.107	113.57	113.04	105.17	106.26	110.21	105.5	105.1	95.204	117.02	106.83	99.532	104.35	99.04	98.63	109.28	97.501	101.09	105.66	99.342
95.432	100.7	105.63	104.87	99.094	104.72	94.644	101.85	101.88	104.78	97.249	101.69	98.515	98.698	100.59	99.878	101.72	103.03	107.36	109	106.8	97.75	102.62	99.144	99.448	97.82	98.274	98.906	103.25	94.391	100.98	103.08	105.59	104.14	101.33	99.472	95.257	95.291	102.09	102.48	99.547	108.01	106.6	105.81	99.282	99.917	96.553	90.703	95.423	105.85
105.78	113.96	98.17	114.65	111.33	97.725	104.08	103.29	105.79	96.777	99.795	101.96	112.82	98.788	104.27	102.12	110.08	96.253	99.882	112.24	106.12	99.919	106.15	111.94	102.83	94.811	107.44	100.73	107.26	103.65	107.55	103.18	102.8	98.863	101.96	101.78	108.14	100.48	107.38	109.31	101.7	103.62	109.95	104.95	98.39	102.17	112.07	98.82	103.33	96.693
104.39	119.73	100.28	112.13	112.32	101.62	115.83	112.12	112.42	96.048	107.66	108.1	109.9	116.12	117.44	102.21	111.9	107.96	108.15	108.83	108.55	101.55	104.51	119.15	114.35	107.9	107.89	108.56	118.31	111.67	109.65	105.74	114.34	112.2	101.18	107.82	112.96	105.58	98.333	104.59	106.41	114.41	118.22	107.46	110.04	103.2	107.24	112.59	110.97	107.71
97.412	107.66	110.15	106.78	108.19	106.58	109.89	96.21	105.48	105.12	105.46	104.96	96.858	111.94	101.31	101.01	94.268	106.35	106.55	113.14	106.74	109.74	102.9	100.84	106.51	105.15	103.63	115.14	107.38	99.12	111.35	104.89	108.24	97.425	96.004	93.517	104.71	107.19	102.29	107.63	105.17	96.544	102.17	106.52	104.18	98.792	103.11	106.24	105.81	104.14
106.14	109.59	106.97	102.02	112.21	105.19	108.97	108.81	104.26	96.811	105.19	99.06	111.49	110.79	101.34	104.43	105.45	114.07	104.85	107.72	111.17	109.85	103.91	112.75	108.64	103.76	102.41	112.96	100.8	99.141	100.86	111.53	113.3	105.14	105.99	116.94	105.7	105.97	116.09	107.11	104.58	105.86	101.58	107.07	100.58	107.53	112.3	99.614	103.71	109.67
114.87	120.24	117.49	113.27	110.1	111.44	115.01	122.66	117.55	126.55	112.48	112.35	120.85	120.36	115.96	118.26	119.06	121.31	112.82	105.79	119.97	112.96	119.72	123.99	121.97	123.05	116.26	116.86	123.82	113.87	124.25	118.92	115.35	116.92	112.36	119.18	114.66	129.07	115.8	118.77	123.2	117.84	116.93	121.41	122.59	111.27	112.6	114.75	113.19	123.66
96.591	101.96	87.402	96.514	100.59	101.99	106.16	102.97	112.47	101.05	110.29	96.714	104.32	106.2	111.89	101.56	103.77	100.03	107.74	105.55	108.19	97.185	106.41	107.14	106.68	103.55	104.58	102.04	100.23	114.06	98.523	104.36	104.6	105.36	106.06	104.08	98.521	111.26	99.321	103.7	108.43	108.79	108.38	96.5	104.27	96.094	110.23	99.682	116.43	98.467
105.51	113.49	100.5	114.38	106.04	115.74	104.75	108.88	112.11	101.73	105.05	111.42	108.89	101.86	103.03	110.37	98.294	106.23	112.43	104.71	109.5	99.912	107.7	106.96	107.4	100.3	114.87	99.213	106.01	100.67	105.57	115.85	107.31	100.83	98.453	108.21	101.3	102.55	105.02	102	109.96	112.87	100.04	107.76	99.46	103.21	104.53	105.81	113.65	100.54
99.901	101.86	105.1	97.65	101.68	103.62	96.044	92.133	93.164	104.23	98.571	101.28	98.743	106.09	99.279	104.43	92.235	99.377	102.63	104.65	109.69	87.741	99.673	91.743	94.864	111.19	95.717	98.968	93.028	103.14	94.651	92.921	99.08	93.325	96.796	105.9	102.64	101.92	96.857	100.18	102.47	101.88	99.763	97.575	97.36	95.809	96.273	106.68	103.11	97.841
109.6	104.22	100.26	114.74	116.58	118.96	107.24	109.14	108.35	107.29	110.77	114.01	113.22	113.69	121.94	117.76	116.34	107.84	107.48	111.23	115.33	115.76	117.56	115.14	109.13	113.61	117.49	104.01	106.64	106.7	105.65	119.24	102.71	115.06	128.91	111.1	110.81	111.29	114.4	100.24	112.27	99.514	109.49	101.18	105.3	110.07	116.8	111.37	114.6	120.13
120.86	114.01	109.54	97.291	119.23	114.87	115.45	114.52	115.61	115.99	106.12	114.68	118.96	113.51	109.87	102.77	111.18	114.22	112.63	105.33	113.85	99.316	116.05	120.99	116.1	107.21	108.09	117.6	113.67	108.17	114.42	113.72	109.69	108.41	108.74	115.65	111.92	111.97	115.84	120.69	115.53	118.27	103.5	117.34	107.1	110.2	113.82	112.32	108.23	110.86
110.84	111.88	103.83	104.82	119.24	115.79	111.92	108.16	108.74	114.3	117.08	109.65	122.84	108.9	112.98	111.28	105.98	112.54	116.43	110.25	110.49	105.02	108.79	110.75	111.32	112.51	115.84	110.59	118.62	116.48	121.29	109.02	118.95	115.84	107.18	100.36	113.75	110.73	116.25	115.66	104.92	117.04	100.9	105.16	110.21	110.85	120.42	113.22	116.19	119.09
90.638	108.01	96.637	97.352	96.852	109.53	97.14	97.847	100.12	102.89	98.852	103.62	98.814	101.34	97.239	102.56	105.63	99.536	103.06	97.512	105.41	105.56	92.618	106.62	100.2	105.15	99.894	97.102	97.862	96.21	103.7	106.35	105.66	108.87	94.294	92.527	104.76	102.49	96.894	99.726	92.621	101.87	104.88	111.86	105.08	94.13	105.95	93.689	100.06	102.07
102.51	96.439	103.97	100.02	111.18	104.93	114.23	109.05	107.58	117.65	101.05	114.34	114.85	105.79	108.13	107.42	103.43	97.023	103.02	101.31	101.57	100.2	97.269	110.49	106.71	101.56	105.62	98.415	110.86	103.67	99.006	98.309	111.81	110.94	105.59	107.39	114.89	116.71	108.09	103.46	98.785	114.32	110.39	103.26	107.67	104.55	116.43	102.95	98.283	105.01
97.308	89.925	98.915	107.94	102.79	99.095	94.485	98.52	84.177	102.93	99.977	91.512	101.65	101.87	96.528	104.81	102.79	95.839	98.862	106.05	99.045	100.07	101.54	101.57	94.199	99.544	101.15	100.54	96.911	102.25	106.54	98.48	99.912	102.29	105.5	97.656	106.31	95.659	99.817	93.111	102.33	100.32	98.255	101.4	109.14	101.95	96.513	98.621	103.42	100.71
105.48	98.336	98.001	107.05	102.02	107.42	96.293	106.89	92.025	97.034	97.37	109.95	101.91	97.899	109.03	92.207	102.34	97.57	105.89	102.1	89.417	103.54	98.832	96.285	91.537	102.19	99.858	99.081	100.44	108.68	103.62	98.824	108.46	101.46	96.484	98.539	97.131	95.504	102.21	102.25	98.52	96.049	107.19	93.664	104.9	100.55	99.909	98.162	106.51	95.901
102.41	107.89	105.69	100.21	95.973	93.294	96.317	96.088	110.03	101.06	107.65	95.082	107.85	102.78	104.21	103.12	102.13	96.22	103.1	104.7	104.18	100.39	107.86	106.25	100.21	109.99	106.25	98.515	114.09	99.466	99.737	94.798	98.675	111.83	102.78	101.16	106.75	103.08	103.22	107.26	107.79	108.17	102.73	101.25	111.19	106.39	100.27	107.16	103.01	112.64
103.21	98.178	103.39	117.15	106.71	103.22	101.57	110.05	97.779	101.76	100.32	105.63	105.74	106.01	100.92	104.42	100.22	109.1	102.77	111.32	102.18	108.72	103.35	98.28	106.57	109.59	108.87	102.84	102.08	97.877	111.13	96.589	100.16	110.92	98.599	109.93	106.23	115.26	104.45	102.79	103.42	105.03	108.08	102.7	102.02	108.34	104.36	108.67	95.993	118.24
94.436	97.124	93.934	94.695	94.592	97.928	94.517	101.01	110.13	94.199	103.77	98.582	98.131	108.57	101.13	102.44	96.316	101.6	100.92	102.97	88.773	93.214	100.51	97.355	99.659	103.78	100.33	100.9	100.8	102.26	93.97	96.748	102.37	100.36	102.15	94.495	97.38	101.01	102.04	100.56	99.068	95.09	99.193	111.74	96.235	96.791	111.32	98.73	99.283	94.807
114.55	118.44	112.53	113.14	111.43	109.45	112.03	104.06	115.22	107.33	111.55	113.47	119.58	107.94	115.08	109.41	114.7	110.58	107.99	108.53	108.68	106.52	110.83	117.77	110.82	115.56	118.76	114.65	115.63	119.43	109.82	112.88	114.46	117.54	118.42	117.51	118.59	118.35	121.19	108.68	118.5	113.95	112.67	110.02	126.71	108.41	110.77	116.64	106.68	113.77
106.6	105.62	115.23	93.102	106.15	104.11	107.12	107.37	97.102	101.71	119.2	96.03	114.09	104.35	102.23	110.33	107.24	104.36	109.37	114.35	107.71	113.1	109.75	93.295	102.41	111.17	97.872	105.58	101.65	107.66	102.87	104.35	107.6	106.44	113.21	103.89	110.9	112.99	110.81	102.79	111.49	110.79	104.57	112.25	112.07	103	102.81	99.34	104.36	106.35
111.35	101	97.578	105.92	95.948	99.233	101.18	96.595	99.124	93.835	99.807	95.599	99.634	102.02	98.989	95.661	91.748	111.46	98.408	105.44	94.386	101.55	103.47	95.967	108.45	104.69	102.08	98.053	94.743	96.586	103.84	103.72	106.66	99.043	100.5	104.82	95.147	94.975	89.537	102.57	95.075	102.41	96.089	92.783	103.25	110.51	110.31	100.39	104.05	93.84
115.64	119.83	109.8	120.21	102.95	123.46	119.06	115.23	119.14	110.28	117.88	122.34	120.79	119.28	117.03	122.08	110.81	117.77	115.8	123.32	119.43	109.35	108.38	114.68	119.65	119.99	115.77	116.31	120.18	115.52	111.92	120.82	120.69	123.93	109.85	113.61	111.43	113.27	101.56	108.86	122.82	126.48	121.95	119.39	117.02	112.27	109.39	115.13	124.45	114.65
115.43	116.7	115.23	115.07	116.45	105.21	112.88	114.85	115.16	121.22	119.77	115.92	122.77	117.45	107.77	127.73	118.26	120.05	115.11	110.11	117.44	116.34	109.81	121.54	119.83	114.94	118.91	120.25	115.95	122.46	113.94	125.21	120.92	119.29	114.22	107.49	109.56	113.35	107.14	112.87	106.15	114.16	123.56	119.43	113.67	117.12	114.85	119.7	107.21	118.01
103.65	99.333	100.16	98.96	105.33	112.31	107.5	103.45	97.307	103.4	101.21	92.506	106.45	104.57	97.423	108.06	101.25	110.12	109.14	116.02	105.68	100.82	103.75	100.59	103.5	107.81	106.42	97.034	107.66	102.53	103.81	108.64	107.36	111.42	108.92	105.28	100.72	103.08	99.952	102.62	96.02	94.14	106.57	104.06	101.24	107.21	106.27	109.31	110.02	106.01
109	106.61	109.95	115.6	115.06	114.67	106.99	114.44	107.57	106.57	115.66	109.19	105.22	118.9	100.65	117.08	117.04	116.73	112.11	112.99	128.84	109.72	113.98	112.91	113.37	117.59	111.29	114.67	105.05	122.97	118.14	106.67	116.51	108.54	100.74	101.88	118.11	118.99	111.8	110.05	103.37	114.01	116.75	115.39	112.87	119.28	110.65	104.32	118.96	109.06
108.71	116.23	104.13	107.03	105.55	103.4	102.6	99.779	105.97	102.46	109.57	90.349	113.83	102.72	110.27	104.61	108.2	113.64	104.13	107.61	107.13	108.15	106.35	99.003	109.35	107.72	99.311	107.02	103.66	103.27	107.15	105.21	104	105.16	103.09	101.6	106.02	113.12	102.44	112.17	99.118	106.36	98.072	110.35	101.23	104.1	109.01	107.35	99.338	93.667
116.31	107.94	101.87	115.55	109.06	108.59	104.26	106.87	104.88	115.36	113.08	113.76	103.93	111.17	111.85	107.84	105.2	111.78	117.14	115.24	110.52	112.4	101.14	117.95	108.73	105.87	112.78	111.67	106.84	111.44	113.6	106.59	109.04	113.91	107.59	117.7	101.8	103.05	113.17	111.12	104.41	112.04	106.29	116.22	120.5	112.8	105.88	112.98	109.82	112.48
101.74	113.39	102.44	98.8	110.51	102.7	101.15	106.53	100.95	102.92	117.85	109.81	96.419	111.8	113.97	104.32	106.32	102.01	113.32	102.55	108.79	93.703	102.17	96.639	105.68	101.21	111.49	106.13	108.32	100.64	99.648	106.81	109.71	105.55	105.87	97.901	107.51	111.3	99.37	107.9	95.848	109.1	110.74	115.59	112.65	111.44	105.6	94.69	105.74	108.52
106.23	106.65	105.11	113.98	101.99	96.276	112	100.62	95.221	99.367	95.433	112.02	94.477	99.864	103.55	101.87	101.34	99.424	104.33	109.88	110.62	110.4	110.24	100.56	101.52	104.59	100.52	111.92	109.07	113.54	118.19	109.25	105.74	98.681	113.22	108.97	104.69	101.14	110.9	101.93	109.43	110.64	108.26	112.56	103.2	102.16	108	111.75	117.65	115.06
113.28	116.52	105.81	117.19	115.73	108.78	102.48	115.1	106.66	116.19	119.12	116.1	112.54	110.65	101.31	113.33	107.6	109.33	118.63	104.36	115.01	113.93	105.64	112.51	110.13	110.51	112.12	114.24	115.29	118.76	110.06	114.36	108.21	114.68	101.1	111.82	110.68	110.25	117.65	108.28	103.28	111.6	112.04	105.63	111.95	107.24	109.24	114.11	101.45	119.32
105.21	101.95	104.28	106.27	110.39	105.41	102.12	101.26	109.17	102.84	105.19	111.59	110.17	104.29	104.13	103.91	111.33	100.94	103.36	104.1	117.07	105.63	100.26	113.25	106.17	106.68	114.22	114.09	107.98	111.58	105.89	102.82	109.24	98.32	108.68	97.181	104.35	106.64	106.32	101.29	110.51	111.03	88.423	114.74	102.42	105.93	110.86	97.011	98.08	106.9
102.4	100.26	107.55	104.69	104.9	116.25	101.48	107.16	94.794	108.68	108.31	100.14	104.23	102.64	102.13	113.25	92.415	97.519	113.87	108.32	98.674	98.343	103.81	103.76	104.67	102.45	114.21	104.23	96.955	106.61	108.04	99.301	111.39	96.14	103.11	101.98	102.32	94.335	102.82	106.4	99.114	96.869	102.03	105.57	98.711	102.19	103.93	101.33	102.72	111.47
104.87	96.53	111.45	92.928	102.39	95.942	100.06	107.35	98.816	96.221	105.5	103.4	103.01	100.8	106.94	99	103.16	101.69	102.94	98.172	105.18	104.54	99.373	98.947	107.11	100.77	99.377	104.02	107.68	99.947	93.496	102.87	99.282	98.35	92.793	100.46	99.229	105.66	94.411	98.784	93.296	96.468	101.29	104.68	100.01	104.64	103.8	107.87	103.86	100.94
105.86	105.77	113.46	105.94	116.41	115.52	106.16	115.13	111.39	108.25	109.66	104.34	112.29	100.31	104.25	105.68	108.08	105.17	97.997	108.05	110.35	97.551	103.45	113.68	108.61	105.45	106.66	109.94	104.19	102.88	111.4	108.04	101	105.37	116.64	113	106.28	109.44	103.38	108.44	109.82	96.422	112.48	103.73	113.02	109.05	102.47	105.65	102.22	105.74
119.68	94.937	106.34	102.41	105.5	108.04	113.38	116.01	114.91	102.33	108.2	105.67	104.14	112.8	110.16	106.51	110.48	93.608	104.03	104.52	108.25	109.06	109.24	95.735	116.8	105.27	103.52	113.85	106.78	100.64	110.9	103.34	108.48	102.61	111.15	105.25	105.56	102.53	108.01	110.44	105.88	111.87	98.379	104.79	103.49	105.06	106.2	110.98	101.84	104.63
92.444	98.04	98.778	100.89	107.37	85.422	99.269	103.72	101.03	94.294	103.29	107.32	101.97	99.534	108.21	102.89	100.24	107.25	96.147	102.39	90.826	93.024	101.5	106.48	100.83	100.39	97.362	100.19	106.23	94.346	96.83	95.249	101.07	105.59	101.58	96.502	104.06	99.698	102.15	102.82	100.58	99.463	90.631	102.33	109.07	97.883	106.57	91.037	98.917	105.34
97.926	101.61	103.78	100.48	103.5	105.11	107.88	96.023	101.04	91.744	104.68	94.178	101.46	101.22	100.21	103.08	101.3	96.466	102.68	93.255	93.495	94.689	103.95	105.91	99.293	107.21	100.46	93.737	97.925	97.011	95.728	97.853	103.73	91.354	102.51	103.42	98.923	96.966	100.19	98.97	97.35	92.651	97.455	93.879	100.25	94.365	94.275	95.183	95.271	99.679
114.07	98.284	105.1	109.14	95.978	104.02	101.83	100.57	105.56	98.193	96.855	91.625	100.46	99.034	100.18	101.14	101.31	90.406	91.776	96.634	96.332	98.588	94.79	106.22	98.931	96.701	98.589	96.754	97.249	107.02	96.693	90.375	103.45	101.63	104.88	102.55	98.62	101.28	98.764	95.142	101.29	94.006	96.28	95.984	93.501	107.01	101.16	106.61	100.8	107.86
101.87	103.62	94.782	102.05	103.03	98.946	100.6	95.255	101.68	100.8	110.93	91.967	101.86	107.92	93.184	103.41	93.908	100.89	101.18	100.14	101.66	99.021	98.53	101.59	90.565	95.364	99.629	97.247	95.519	100.63	100.52	94.683	104.7	103.05	92.827	105.36	96.667	95.057	99.024	105.24	96.914	97.271	105.1	100.54	97.581	96.553	92.864	93.923	98.364	111.86
101.82	102.99	114.53	96.384	109.6	105.55	99.532	101.08	109.74	115.04	102.89	108.55	98.844	111.22	105.72	100.73	96.451	105.77	96.177	102.15	108.28	108.74	113.45	112.15	104.96	111.19	105.83	111.58	106.38	100.1	108.86	114.59	107.44	101.21	103.32	104.45	102.46	103.39	106.08	109.52	109.88	109.38	104.66	112.58	92.271	106.68	110.54	106.18	103.72	101.06
90.901	94.49	109.14	107.14	105.05	104.18	95.717	104.95	102.3	109.07	97.133	94.807	96.204	95.197	106.64	95.711	102.52	92.165	93.608	104.03	95.127	94.102	98.677	101.34	101.36	111.19	97.892	89.564	106.86	102.69	104.27	99.96	106.02	98.671	94.381	97.183	100.69	102.81	106.61	111.2	97.102	95.161	93.495	97.692	92.648	106.12	104.43	103.9	109.49	96.13
111.02	108	104.06	107.65	107.54	106.06	108.31	110.38	103.07	104.38	104.36	97.896	103.14	108.88	108.82	104.38	106.29	105.78	108.31	103.73	100.14	115.1	105.17	108.12	97.087	109.84	106.73	97.012	108.09	109.9	112.9	98.32	104.31	102	98.433	103.22	99.771	104.05	115.08	107.3	107.82	100.61	100.29	108.21	106.75	106.93	107.48	106.49	102.72	111.32
103.61	108.73	107.81	110.72	105.3	109.12	99.274	108.09	98.114	99.563	104.91	105.02	112.67	103.7	108.91	112.91	106.75	97.955	103.88	110.95	100.06	105.04	106.87	98.844	105.23	103.22	116.4	103.22	104.88	100.79	115.36	115.34	108.65	109.7	109.72	102.94	108.61	106.05	106.07	112.58	105.57	107.49	110.27	111.72	104.01	111.32	109.9	111.2	103.25	101.22
113.85	113.11	106.14	106.17	103.54	102.38	113.69	100.94	112.69	111.53	115.53	118.19	112.34	109.82	110.8	105.84	105.72	102.44	109.44	113.43	109.29	104.04	107.2	110.81	111.09	112.47	116.25	111.47	105.5	110.51	114.3	99.666	109.02	116.61	115.54	110.83	108.08	109.32	116.64	108.54	111.8	108.25	110.84	111.71	110.05	112.8	108.04	105	107.52	104.37
119.66	114.15	111.79	105.4	112.97	108.19	98.81	106.59	109.57	105.41	106.6	108.72	110.52	115.14	112.07	113.57	108.96	99.508	110.77	107.08	110.92	115.85	105.65	120.35	115.91	114.71	116.43	114.34	104.95	111.55	109.9	128.43	107.3	108.07	105.89	120.36	110.59	119.4	114.89	111.32	112.9	113.44	111.28	112.97	114.2	105.58	110.51	114.19	114.14	111.97
100.81	104.07	89.88	102.33	97.949	101.09	104.38	100.42	101.17	93.18	94.204	104.17	101.23	102.14	95.121	99.829	102.57	115.18	97.89	96.715	99.745	97.365	104.85	96.106	99.157	109.6	96.848	95.692	105.27	109.56	96.547	95.409	94.844	108.01	96.931	101.42	96.146	102.5	94.627	93.384	102.8	110.06	102.49	105.29	101.59	106.06	107.11	99.791	111.93	97.187
106.61	97.322	96.795	101.76	97.794	101.56	101.81	107.68	97.98	104.55	97.233	97.699	94.219	94.718	107.12	100.01	98.966	110.01	91.631	105.5	103.27	91.247	95.853	99.317	96.641	91.055	95.114	92.907	99.69	97.283	106.73	104.88	96.728	98.392	101.03	97.916	105.29	107.05	104.25	105.64	102.48	95.663	103.1	99.844	95.775	97.827	104.02	102.25	95.865	106.67
107.83	109.98	113.34	112	114.43	112.21	100.06	109.37	111.34	110.21	101.61	108.11	103.85	110.77	118.2	107.26	110.51	116.41	116.54	108.04	106.67	103.37	105.5	109.32	117.33	111.13	119.5	111.24	108.6	110.36	104.55	107.31	107.39	105.74	109.64	117.36	113.24	118.5	107.62	102.3	108.65	113.7	106.33	106.93	103.74	111.27	106.95	117.59	106.63	111.07
114.07	108.93	118.09	107.74	109.49	114.96	107.33	108.76	109.36	107.8	105.6	105.65	120.87	111.54	111.51	106.31	107.06	114.8	113.11	114.8	96.314	112.69	114.24	110.18	110.87	111.83	108.58	113.18	111.55	105.72	113.72	105.6	107.94	119.11	114.56	114.32	103.02	114.33	115.36	113.16	109.24	108.8	110.06	119.53	106.75	107.53	109.31	107.88	118.25	106.72
103.57	105.52	106.77	113.26	109.75	103.81	107.35	104.8	104.2	108.55	108.57	93.954	96.49	113.45	98.711	101.29	101.1	104.32	105.92	103.43	104.03	98.967	108.45	99.139	98.409	93.452	104.46	105.89	110.97	104.71	101.31	100.81	104.63	101.82	106.34	103.58	96.391	106.55	98.409	101.97	105.03	91.984	101.19	109.9	101.63	105.55	110.75	101.82	97.29	98.905
103.83	114.95	114.37	109.71	115.47	111.52	105.04	111.06	111.5	111.74	116.27	114.74	110.87	112.7	111.75	106.39	110.32	111.06	109.68	115.78	106.69	111.24	113.96	109.93	115.14	109.75	114.47	118.15	107.71	108.22	115.59	120.39	102.85	109.48	114.36	108.01	113.18	107.12	110.09	112.79	110.72	116.91	116.66	105.62	114.59	112.54	106.12	107.55	110.05	99.343
110.19	104.38	113.13	121.09	113.39	108.34	108.68	117.25	105.83	115.08	101.97	112.94	110.26	113.56	110.87	116.26	115.33	111.3	110.91	114.02	106.34	121.86	111.88	118.61	110.38	110.32	111.18	107.01	106.09	105.41	110.07	110.84	108.95	100.77	112.78	120.17	108.58	106.12	115.62	118.21	112.44	104.34	113.15	106.94	100.79	100.07	113.3	104.74	104.47	104.19
95.37	109.78	109.82	104.54	97.285	101.84	103.77	105.97	98.949	101.53	103.77	109.65	97.705	113.44	107.71	114.63	98.675	114.51	107.25	101.09	110.33	111.5	98.278	100.02	98.284	103.86	100.05	105.7	99.059	101.84	108.59	102.42	97.742	109.33	96.519	101.61	112.7	90.576	103.69	106.75	105.39	101.55	107.95	111.76	107.65	114.66	101.71	103.25	104.97	107.39
107.04	101.67	107.6	104.4	106.35	98.575	107.26	104.48	100.96	105.51	112.43	101.38	109.46	109.1	107.02	97.993	110.76	91.136	99.057	109.69	112.71	110.12	108.12	102.36	105.4	96.982	108.03	112.55	99.442	114.34	115.08	107.41	100.03	102.95	107.07	106.47	89.68	100.78	102.04	108.33	104.2	102.09	100.74	109.98	107.83	104.34	104.77	108.13	100.89	110.66
103.91	102.47	107.15	108.12	107.31	106.07	103.78	101.56	98.268	101.87	106.83	109.74	109.04	107.11	109.64	103.61	98.267	106.17	103.05	109.56	108.18	105.39	104.29	105.54	93.612	105.53	105.33	104.5	100.01	107.02	119.58	97.798	116.81	98.887	104.18	118.7	104.55	112.4	107.85	97.382	110.83	120.34	102.25	108.8	112.26	106.41	101.21	102.65	101.98	109.08
105.34	101.15	114.64	114.02	111.35	111.3	107.5	106.98	109	120.44	107.07	114.45	111.59	116.62	112.05	97.697	107.6	99.236	110.36	108.81	100.06	109.96	108.18	113.4	101.73	102	112.58	116.99	107.07	114.88	115.05	116.04	109.18	109.54	115.53	113.2	117.26	117.24	121.51	108.83	116.99	109.29	102.81	107.7	109	105.34	105.32	113.92	117.7	103.31
113.69	105.28	105.75	109.99	104.95	113.34	109.89	105.12	109.06	101.76	107.35	103.49	102.31	106.28	112.3	100.39	104.87	110.89	103.85	113.35	107.28	99.64	113.45	103.42	111.9	110.13	110.08	104.8	97.285	105.51	109.34	113.16	102.63	108.17	106.61	117.23	104.24	100.1	99.343	102.6	121.37	101.88	105.55	106.87	115.21	101	110.2	106.94	102.58	111.83
108.25	112.14	98.403	101.59	108.09	98.562	103.1	115.32	108.65	103.19	111.42	113.84	110.44	106.33	107.54	112.17	110.94	111.46	110.7	115.27	100.17	105.67	104.76	106.87	108.07	109.75	104.34	108.62	110.52	102.97	105.43	103.74	108.61	102.62	100.73	110.75	107.15	100.76	111.9	111.99	109.77	105.35	115.16	109.55	113.68	101.61	105.35	105.77	108.28	108.23
113.03	95.471	108.39	105.11	100.88	112.56	106.52	107.27	110.95	108.1	110.39	100.73	100.15	100.12	102.52	101.12	106.91	97.087	102.22	102.79	110.12	100.48	107.19	100.44	104.51	99.379	106.12	113.73	115.33	114.7	109.73	102.99	107.02	116.54	104.03	103.87	106.96	105.63	106.44	107.36	105.43	101.93	109.14	108.42	106.68	111.84	105.95	107.31	106.1	101.5
102.38	107.72	101.48	108.63	97.589	114.01	103.18	108.97	108.89	112.93	93.312	105.44	107.47	103.7	110.07	109.79	107.64	97.969	99.079	103.26	108.41	104.54	105.39	104.08	107.99	113.18	108.92	101.54	101.41	114.26	110.13	107.62	110.8	108.32	106.8	111.67	104.74	112.31	105.2	104.97	106.33	101.81	93.851	115.93	98.078	104.41	103.37	100.67	106.48	103.81
118.08	122.29	116.18	111.07	117.33	116.64	122.17	103.71	120.74	111.58	111.42	110.26	118.48	114.23	110.42	122.49	111.87	113	117.68	119.29	120.44	106.7	120.74	118.18	116.05	116.75	128.03	111.31	121.72	114.42	113.59	110.67	116.12	113.65	119.22	119.85	112.51	118.62	122.38	108	123.15	118.55	114.32	116.53	114.94	116.61	120.95	121.22	116.57	109.65
118.65	125.06	114.48	115.5	120.55	112.3	113.61	117.51	124.93	113.97	118.35	113.29	116.68	117.01	119.89	120.85	125.71	114.05	113.04	113.83	121.42	128.32	115.33	117.87	112.17	117.56	112.56	111.74	112.87	111.7	109.09	113.36	121.25	124.26	127.17	119.08	114.94	119.59	111.84	128.96	115.15	119.66	124.82	114.86	122.66	119.04	115.5	112.25	113.66	116.2
100.95	93.654	108.68	93.353	91.405	97.938	98.049	96.863	99.243	96.885	96.249	99.127	113	95.911	103.89	99.308	103.8	106.61	102.69	103.19	101	96.166	98.825	94.793	95.331	103.61	98.594	102.69	105.99	102.91	97.293	102.67	103.9	108.32	101.92	110.04	98.326	108.33	95.992	101.91	96.905	96.798	102.03	101.62	108.2	101.7	95.968	101.6	96.156	100.39
106.06	93.622	104.14	108.51	107.32	95.381	103.25	107.71	108.83	104.78	114.15	105.05	98.644	99.715	114.03	103.51	104.25	102.01	102.72	96.641	101.49	98.496	102.62	105.11	108.8	106.71	109.44	101.07	101.14	95.733	97.111	103.81	96.243	103.68	114	102.42	108.82	98.021	99.613	94.037	95.018	101.4	105.48	111.35	110.29	97.691	98.625	110.72	96.028	107.09
109.41	102.35	108.82	98.009	101.71	106.72	108.15	107.21	104.74	101.72	109.42	105.33	110.71	112.59	110.07	107.89	108.81	104.76	107.85	101.7	104.4	113.85	104.62	102.79	101.91	104.35	105.17	99.27	105.46	101.72	98.3	105.58	112.16	102.8	99.026	108.9	104.11	94.785	104.6	99.291	98.459	103.59	99.326	115.6	99.933	109.94	117.81	97.835	93.599	106.21
108.8	117.35	110.64	116.37	110.45	112.33	112.45	110.92	109.02	123.64	109.49	103.11	101.31	114.69	117	107.01	101.19	119.32	109.74	113.64	113.82	113.97	116.65	108.53	114.26	114.98	115.1	108.74	123.86	103.99	102.67	108.38	117.68	113.13	115.34	107.64	99.628	106.02	105.39	113.3	115.63	114.07	111.81	112.83	105.68	116.52	113.69	121.09	104.29	113.85
105.77	107.78	107.41	98.574	106.93	106.42	102.87	107.03	102.06	101.41	109.54	103.86	112.56	110.65	106.88	108.37	111.86	112.95	100.43	98.669	110.08	98.724	97.382	99.424	102.27	108.74	108.65	102.04	98.167	107.54	102.45	101.92	102.57	109.14	102.13	101.55	95.51	106.89	103.14	105.11	96.173	105.82	100.33	113.58	98.8	107.8	108.2	109.07	108.87	107
99.829	110.26	105.75	96.75	114.23	104.74	96.442	98.574	106.32	104.5	105.37	114.53	103.66	100.25	98.325	107.46	109.34	103.29	103.76	98.726	110.37	99.035	103.88	100.03	98.411	106.46	99.481	108.31	104.34	103.62	104.93	106.85	109.97	99.197	117.57	98.857	107.8	105.53	114.8	108.06	102.67	102.79	105.04	101.08	109.89	102.15	109.08	106.55	109.92	111.37
100.07	89.642	97.286	103.04	100.34	96.3	106.01	101.34	104.09	100.81	94.401	95.671	94.654	100.76	111.3	104.99	93.77	95.886	98.332	99.074	103.61	100.15	105.34	100.23	100.8	106.02	103.71	98.897	105.58	98.153	94.041	104.52	93.296	97.038	102.46	100.72	96.561	102.86	112.42	92.895	106.81	98.83	102.84	100.82	101.88	99.37	104.4	101.15	98.556	99.377
107.1	113.94	114.54	108.92	108.03	113.83	101.62	113.18	113.7	109.66	128.32	119.09	117.56	106.38	111.18	109.48	115.27	109.48	118.24	121.19	113.96	112.11	104.77	110.13	108.24	112.13	108.58	114.81	107.99	113.78	102.38	110.53	115.77	121.02	115.84	107.27	109.76	115.88	123.29	105.82	111.96	106.89	119.18	108.44	105.75	113.15	104.25	112.4	111.65	106.36
107.81	115.65	112.1	100.08	101.35	101.23	97.411	99.262	103.71	101.44	103.41	111.66	107.02	111.99	109.03	96.522	111.09	111.9	107.7	101.26	105.58	110.63	100.97	106.37	104.94	107.77	101.78	105.8	106.17	104.07	109.74	115.34	116.14	118.61	117.29	117.17	98.407	107.68	107.07	116.49	103.25	104.81	103.58	112.3	104.68	113.69	105.38	105.59	113.07	107.26
99.663	101.65	99.223	103.69	109.9	108.01	105.05	109.47	99.251	99.158	103.5	99.207	104.3	108.21	108.75	99.205	107.59	101.28	104.03	98.199	102.9	96.819	103.98	100.63	105.03	89.544	98.873	105.02	107.86	99.76	98.199	98.736	103.79	101.85	91.052	101.43	108.82	107.12	102.91	105.94	95.792	98.657	102.72	105.63	98.333	102.3	102.2	108.47	106.02	104.22
117.17	111.52	104.12	110.06	116.19	109.77	114.34	122.9	103.72	106.43	108.55	115.97	113.58	105.16	114.5	110.36	108.3	109.52	107.98	106.05	114.55	113.86	111.81	100.41	117.76	116.77	105.83	108.26	114.17	108.73	120.58	117.49	112.12	109.05	116.77	108.03	117.44	126.31	114.52	112.59	117.92	108.35	101.5	113.33	118.76	110.74	108.46	111.22	105.73	110.97
108.38	100.07	101.35	103.31	96.058	101.3	105.22	104.36	96.426	94.585	97.736	103.42	96.788	103.94	106.09	96.921	102.58	111.68	99.579	94.023	93.861	103.55	109.11	103.03	100.29	95.578	92.312	104.22	90.678	97.394	97.197	104.33	97.445	99.059	97.629	107.15	96.061	103.11	100.41	98.686	102.23	95.54	95.476	97.387	101.58	97.736	100.23	102.2	95.647	99.981
122.69	116.44	115.31	129.6	115.35	117.98	111.81	115.22	113.88	116.03	111.85	112.2	117.6	119.33	117.6	117.1	124.47	117.07	124.43	118.62	108.4	116.84	115.66	123.64	125.8	122.08	112.23	130.19	119.36	121.56	115.78	108.5	120	117.8	106.83	124.79	119.72	120.93	111.25	121.22	106.52	121.08	116.98	111.91	116.48	114.98	117.56	124.17	116.91	122.45
112.71	109.1	107.51	119.17	111.06	115.76	105.15	108.42	108.67	102.38	108.12	113.3	98.063	117.88	117.95	112.94	105.54	110.68	108.33	114.31	112.38	115.49	108.96	110.67	118.04	115.51	115.52	113.18	113.11	119.46	108.12	120.65	106.91	115.69	111.49	112.61	109.03	106.68	117.75	116.33	110.68	107.83	101.52	96.05	110.85	112.88	101.5	119.52	112.28	115.07
111.16	104.21	110.34	106.1	103.78	114.44	96.114	105.35	108.12	102.23	98.937	103.56	117.36	107.46	102.56	109.21	107.45	105.32	116.12	99.804	104.1	106.54	106.84	111.27	104.13	106.41	101.93	116.4	112.84	101.53	101.62	109.2	107.64	106.76	106.27	110.74	101.63	103.73	112.13	106.74	103.28	97.624	108.75	103.75	110.9	105.83	108.81	105.78	101.32	107.44
118.52	120.94	122.3	118.74	117.69	114.15	113.36	110.39	114.71	113.37	117.57	110.43	117.86	120.82	113.99	124.75	108.44	113.93	116.95	114.94	113.45	105.51	124.3	114.64	123.08	122.98	112.87	121.01	121.31	116.17	117.66	116.92	123.49	108.09	112.28	121.59	117.36	110.7	113.29	113.94	114.42	121.08	111.85	115.18	112.98	116.21	120.65	117.47	111.11	116.34
111.56	106	109.15	107.1	114.49	113.44	101.55	109.9	103.71	108.48	106.99	105.86	107	98.579	102.07	101.49	108.5	104.77	112.93	99.589	98.557	107.31	110.02	112.89	110.49	110.23	103.75	102.26	105.14	106.18	109.84	103.69	95.525	106.95	103.59	111.67	102	105.15	98.937	103.37	106.02	108.03	96.91	105.46	107.37	108.12	96.415	115.5	107.65	104.25
112.69	106.82	95.253	104.11	104.71	109.18	107.11	105.2	108.31	102.29	98.306	104.43	103.71	99.806	101.92	107.49	101.22	103.43	120.18	100.68	104.94	100.65	111.02	104.82	109.08	98.214	110.3	108.04	101.35	108.03	95.071	107.17	108.09	110.63	108.03	105.33	109.91	99.058	102.15	109.54	102.64	112.55	103.79	105.15	107.95	106.42	108.41	105.31	108.06	100.54
93.8	105.37	124.6	114.31	114.88	104.51	104.53	115.66	115.07	104.48	115.36	111.18	105.52	106.67	111	107.07	96.477	109.44	109.01	106.79	104.8	109.88	118.83	115.84	107.88	116.65	105.71	102.9	109	113.06	103.03	108.21	114.3	111.79	109.9	113.1	109.65	111.06	109.47	109.68	108.31	111.12	119.22	109.14	111.64	106.45	113.41	120.32	111.97	110.93
99.973	100.52	97.685	108.13	102.27	95.181	103.46	102.76	100.91	102.42	98.675	107.15	94.855	94.726	108.72	97.405	96.634	95.555	106.95	107.57	104.44	104.97	102.26	96.205	104.5	100.56	96.701	103.52	100.07	104.26	99.508	102.04	100.57	104.74	109.49	94.527	99.37	95.33	103.25	87.819	94.232	99.869	104.58	93.624	102.8	98.006	103.17	107.18	101.66	100.11
110.56	98.876	105.14	106.88	108.12	108.81	103.91	104.59	101.97	109.05	115.36	102.87	99.856	102.43	109.81	99.488	101.45	107.21	90.424	105.27	100.49	95.538	107.67	107.38	109.08	120.17	110.59	111.06	109	95.392	106.9	108.04	108.24	109.36	97.637	101.74	97.123	98.709	107.83	107.64	99.127	108.29	103.73	104.6	113.32	105.68	104.88	95.12	102.42	104.12
98.821	105.2	102.13	103.77	105.22	112.48	110.54	107.2	108.47	95.178	114.01	105.4	100.84	93.077	98.536	110.01	104.16	101.78	97.377	103.71	101.77	118.65	102.28	103	115.27	106.59	100.17	104.9	101.17	108.76	109.05	105.34	113.05	112.14	100.3	109.54	117.03	101.11	103.06	108.59	109.23	94.25	112.4	106.86	105.17	100.74	106.54	97.711	105.43	102.19
109.05	109.25	100.22	107.36	110.74	109.45	105.62	114.87	114.54	111.43	104.46	105.91	115.62	99.31	101.77	99.8	105.76	104.24	110.09	104.29	104.35	106.63	106.23	110.22	117.1	96.389	106.99	100.18	97.789	96.202	110.31	99.538	106	103.13	104.16	104.55	104.57	103.27	103.07	103.42	96.703	104.29	101.17	107.78	102.2	110.27	114.77	106.64	104.56	104.66
112.53	97.255	97.26	108.81	107.57	110.24	112.2	106.91	104.74	107.89	107.87	107.23	102.6	109.68	106.62	112.89	103.58	97.116	101.12	107.63	102.12	99.18	110.13	91.203	98.623	109.89	107.87	92.181	107.89	105.56	115	106.58	104.37	98.532	97.681	108.3	104.38	106.36	99.184	102.93	108.34	113.87	95.617	105.98	101.95	105.87	100.5	104.97	106.12	109.01
102.1	97.921	98.076	96.599	106.97	106.42	92.638	106.99	95.469	105.76	110.67	91.89	99.99	103.43	96.212	96.981	104.17	95.215	99.802	105.15	103.71	97.598	103.19	104.99	102.84	94.933	99.466	96.851	104.29	106.39	104.3	97.07	103.58	98.136	100.07	91.515	95.837	93.807	102.74	93.234	98.822	94.875	98.444	97.93	101.17	99.013	101.14	93.607	96.369	101.91
96.677	104.76	109.97	105.41	108.18	99.107	102.54	101.74	111.3	109.43	110.17	115.59	100.52	111.67	101.88	108.05	106.72	104.21	112.52	109.88	106.42	102.84	103.39	107.38	101.33	106.87	97.89	105.31	111.16	108.69	107.92	111.57	103.19	109.37	108.32	108.21	104.98	102.81	110.9	111	112.02	99.972	106.64	109.36	107.32	113.17	99.973	105.02	100.11	105.88
113.54	109.22	105.01	111.64	110.1	97.966	115.93	103.17	103.66	108.58	101.34	110.87	101.52	104.46	101.96	112.35	98.062	108.06	117.93	98.832	104.37	109.19	104.77	98.953	101.95	106.98	93.004	108.37	100.7	105.01	106.8	94.727	95.023	101.65	100.31	107.9	103.53	106.87	107.1	102.15	112.51	100.48	101.64	105.73	105.72	100.91	104.67	109.63	110.44	107.64
97.017	102.78	100.3	104.81	104.11	95.679	105.44	99.455	111.31	111.98	105.51	104.15	107.73	108.99	105.19	104.32	105.82	102.14	107.16	104.33	109.11	99.828	103.14	102.17	99.457	100.36	96.198	106.41	102.52	99.737	108.44	107.07	104.67	101.47	98.753	102.7	111.27	103.05	114.31	108.32	116.67	111.65	116.11	105.75	100.97	107.52	99.825	112.22	113.09	105.6
110.78	101.95	102.92	106.58	110.63	103.06	102.99	95.762	111.33	109.18	102.27	104.23	109.81	108.3	105.81	98.255	109.86	94.135	113.52	107.7	114.55	100.82	98.083	106.92	107.91	104.79	112.11	108.34	107.12	103.83	105.05	100.74	97.154	107.84	102.14	104.3	109.05	108.81	103.2	104.57	108.92	104.49	101.5	110.19	107.23	102.06	112.67	106.4	98.659	121.57
109.42	104.91	104.32	109.82	112.14	109.51	103.53	103.23	108.34	105.64	98.232	111.54	108.13	113.56	102.55	103.57	102.81	114.04	107.64	102.91	106.73	103.4	106.09	104.15	107.91	104.24	97.107	107.16	110.78	106.19	106.97	104.86	100.41	112.98	104.44	112.92	110.15	100.48	107.79	108.03	103.82	99.293	104.29	109.54	122.18	103.45	96.939	110.46	110.07	102.38
101.51	102.15	104.5	112.33	103.85	104.93	95.509	98.152	101.94	115.13	94.974	120.49	106.36	97.5	106.63	100.87	108.6	93.514	107.49	101.85	108.76	106.48	110.4	103.03	112.14	101.86	108.37	117.08	105.9	113.58	97.215	108.3	98.509	111.29	105.7	106.25	112.23	113.72	97.966	110.56	108.71	107.22	101.1	107.17	105.55	108.6	104.04	104.92	106.96	100.34
95.678	100.06	96.869	100.44	94.27	100.9	98.219	101.43	92.103	110.59	95.031	106.69	96.441	97.95	92.235	106.15	106.38	98.537	95.875	97.548	106.26	94.294	105.85	106.81	89.616	101.77	98.249	106.01	102.43	105.35	98.836	95.268	101.68	110.4	102.67	109.18	99.228	109.09	97.073	100.58	101.95	94.27	98.122	101.81	94.966	99.248	108.3	94.807	100.86	102.04
106.01	107.24	108.34	107.71	98.011	107.56	113.18	101.73	105.64	104.69	109.43	114.84	100.85	99.252	107.63	102.35	108.2	122.63	100.46	105.62	112.4	113.49	103	111.34	109.97	104.15	103.92	101.72	102.38	102.8	102.9	109.03	105.31	107.67	105.17	100.76	102.32	97.182	106.68	103	106.83	114.76	98.692	94.866	105.92	105.08	100.82	108.64	104.9	100.76
106.36	104.17	117.49	103.56	106.4	113.59	110.18	102.38	98.831	111.84	101.22	123.02	114.72	106.46	103.88	118.66	104.55	115.01	100.46	103.65	99.33	100.61	113	95.943	101.04	98.428	103.29	100.69	106.18	104.49	103.56	105.82	104.62	111.15	104.76	102.71	110.01	93.864	100.6	98.271	111.91	106.81	105.96	97.732	102.55	105.33	104.16	114.12	104.63	103.07
108.49	102.81	109.12	103.25	102.59	99.999	102.57	108.4	104.32	109.07	104.74	102.18	109.35	111.81	106.41	101.94	105.55	108.39	111.04	116.79	107.75	123.2	109.19	106.64	106.96	111.6	114.4	113.03	107.02	101.96	105.01	102.35	107.68	104.94	106.58	106.03	104.67	102.36	113.48	103.01	109.1	116.57	107.4	101.48	114.77	112.7	100.45	108.87	108.72	105.04
100.41	104.72	100.62	110.18	107.42	110.9	104.01	113.27	107.71	107.47	109.14	108.1	107.02	101.02	98.163	96.325	109.46	96.127	109.21	108.65	91.987	108.55	102.42	100.07	108.32	100.98	98.381	108.5	103.53	106.47	100.12	104.2	102.52	113.43	105	96.973	107.96	111.21	104.59	104.52	109.02	101.21	110.48	108.54	104.34	102.31	110.21	99.882	104.45	111.43
110.22	94.81	100.59	96.831	106.87	106.95	96.699	99.365	110.8	104.07	89.19	104.65	96.335	101.05	108.99	109.74	101.5	114.46	108.01	106.94	107.75	106.57	103.41	104.24	100.91	104.51	101.65	103.1	108.17	97.828	108.13	93.53	107.83	102.08	105.75	102.97	105.02	101.29	104.62	100.75	106.92	98.59	107.36	111.31	98.465	105.86	109.12	108.47	102.05	98.012
102.84	112.81	108.57	122.36	114.67	120.07	107.3	101.42	108.55	115.47	112.91	108.63	109.49	106.51	117.4	109.86	115.94	110.35	116.51	112.27	120.11	112.38	105.73	106.15	114.96	115.02	105.82	110.16	114.67	109.5	106.86	113.74	120.72	113.73	113.46	110.55	115.36	111.19	110.64	110.83	109.26	116.07	112.16	109.73	107.84	115.07	108.44	113.25	120.72	101.67
106.95	100.96	104.7	103.92	108.33	112.42	115.06	104.65	100.42	96.773	105.02	107.79	108.05	113.85	109.48	102.12	108.19	102.45	109.64	112.72	106.55	107.8	105.36	109.64	105.48	104.35	99.715	108.11	101.11	101.15	114.84	121.08	103.97	105.33	100.51	106.27	107.2	94.315	99.384	105.72	106.13	101.86	103.76	108.94	103.84	116.67	94.138	107.13	106.46	100.61
107.71	105.02	105.8	108.18	115.99	106.55	111.95	109.44	109.28	102.21	104.94	95.404	104.9	105.78	107.5	102.81	115.1	96.818	108.14	101.25	103.78	111.58	100.85	108.38	95.241	98.849	105.76	106.34	111.53	97.561	111.55	101.67	102.66	108.8	104.16	101.53	113.93	103.29	98.896	103.66	103.25	107.97	102.15	109.75	96.507	105.92	106.11	111.55	98.925	103.24
101.89	114.77	114.81	114.02	113.34	107.22	105.15	117.23	104.17	104.88	104.49	116.36	114.19	111.14	111.35	110.98	108.36	96.746	110.44	110.21	109.35	110.16	111.15	117.57	116.74	110.25	117.43	113.32	103.97	113.47	111.98	100.36	110.04	111.84	107.32	113.72	106.08	103.18	119.2	108.68	119.36	115.98	106.59	117.49	112.56	115.23	113.61	115.24	109.43	113.4
105.29	105.86	105.79	99.243	108.04	105.47	108.9	108.03	105.51	109.69	113.05	114.52	114.53	106.9	106.81	100.88	107.14	103.71	103.98	105.85	98.267	108.12	102.53	98.726	110.37	106.12	111.8	111.85	103.67	114.65	107.6	99.457	107.29	108.87	111.63	115.2	109.57	117.35	108.73	105.92	115	108.15	102.1	112.22	108.49	106.22	107.26	111.59	106.83	101.76
117.37	107.75	113.76	104.96	115.32	109.22	111.16	110.51	111.77	108.94	108.36	112.25	117.98	109.09	111.06	114.23	116.14	112.32	102.39	118.94	107.84	111.81	109.21	99.858	110.08	113.57	108.92	114.47	121.76	121.33	112.41	111.62	111.52	109.13	116.61	110.92	117.3	109	109.51	112.08	119.85	103.46	111.79	108.2	108.47	114.06	111.42	111.46	115.84	115.43
112.83	102.33	103.62	101.94	106.14	105.79	99.569	107.97	104.29	104.9	102.99	107.17	104.26	99.612	106.77	105.59	100.44	109.83	110.26	98.152	93.666	98.351	104.9	110.67	103.06	100.37	110.33	96.159	112.39	101.62	106.65	105.22	109.71	105.6	109.71	114.52	103.86	116.31	109.89	114.32	103.04	107.75	108.3	100.64	97.929	111.36	102.97	109.83	100.34	105.1
99.062	114.09	106.85	109.73	102.49	108.17	99.447	100.85	115.91	97.567	112	106.97	99.077	95.564	105.8	105.49	100.56	106.73	114.3	100.33	97.308	106.35	105.85	104.62	111.44	109.35	110.53	105.55	113.39	103.32	103.54	105.89	105.46	110.89	101.84	100.8	102.91	106.14	113.37	112.03	110.74	100.51	113.54	106.13	103.34	103.13	102.29	105.93	105.44	106.87
104.37	86.311	93.123	89.197	102	108.54	99.914	106.73	106.92	97.503	97.719	90.213	91.8	100.12	105.81	102.7	99.546	101.5	95.175	94.489	93.552	93.033	97.938	95.062	100.66	102.11	99.241	104.86	100.01	102	107.52	99.746	107.85	99.117	106.57	98.266	99.899	90.101	101.36	100.85	94.469	100.66	101.01	99.817	99.866	101.19	101.19	100.17	105.65	107.1
110.92	109.07	116.71	116.8	116.48	112.49	112.46	107.16	116.12	115.69	106.68	112.6	108.37	114.23	120.58	104.62	110.56	112.24	110.8	115.53	108.27	117.05	114.71	110.36	114.88	118.37	104.86	121.65	113.87	106.35	104.43	117.86	116.1	114.28	112.98	104.34	108.6	112.58	106.76	113.3	109.06	117.19	104.96	108.01	107.06	118.48	106.04	110.27	112.35	110.29
98.445	109.56	102.82	101	111.09	114.63	108.86	101.98	109.93	110.18	110	98.224	105.5	103.99	102.39	99.753	106.93	104.25	111	103.99	106.29	106.26	108.1	109.48	103.14	107.95	112.08	113.4	114.86	103.76	104.63	104.9	103.45	106.05	110.82	109.82	99.842	105.92	112.98	103.15	109.6	113.79	103.96	114.93	103.42	102.14	102.04	107.8	95.407	107.61
107.15	100.67	106.5	109.39	107.82	103.71	98.041	100.48	113.04	102.59	104.61	107.18	103.97	99.6	109.7	107.3	102.49	103.84	105.03	108.96	110.62	109.48	100.17	103.21	104.93	96.998	102.33	103.75	103.43	106.99	104.31	100.94	109.42	104.89	110.25	107.41	102.41	104.03	95.886	108.06	107.19	109.24	110.85	103.39	110.08	99.875	108.58	101.74	110.33	107.86
92.482	104.99	108.6	104.59	107.29	98.875	98.196	114.09	98.588	96.43	105.14	103.9	99.926	108.98	92.805	110.6	111.04	96.328	98.476	98.568	86.165	97.323	103.53	97.522	93.859	106.03	102.34	97.42	97.103	90.982	108.58	102.66	108.3	109.66	107.02	96.41	90.248	103.04	96.148	107.51	97.182	96.876	98.354	104.16	103.94	103.98	93.644	99.304	91.919	98.597
123.69	117.23	122.85	117.8	116.37	126.7	116.73	118.23	131.97	121.3	111.83	120.88	118.11	109.9	114.22	120.78	110.8	122.23	119.68	115.98	112.2	118.15	116.58	117.52	110.69	120.32	116.24	121.76	115.07	124.88	115.37	125.39	115.76	114.25	117.15	110.77	108.46	116.46	113.93	110.12	119.74	124.13	117.79	115.23	109.99	125.15	117.31	118.94	113.22	116.66
111.79	116.45	106.06	103.29	121.64	110.74	114.63	112.52	104.97	121.2	103.74	102.79	110.56	108.68	122.49	117.17	117.73	126.79	105.59	113.13	108.85	106.03	112.78	105.58	117.51	107.58	115.34	106.29	111.99	109.6	116.21	121.58	113.99	113.41	113.35	117.91	120.75	109.04	116.01	116.5	119.62	115.5	120.5	123.59	114.46	108.64	114.02	108.23	114.62	119.8
118.53	109.56	108.02	109.4	106.52	114.06	111.76	113.82	111.44	104.8	115.15	115.91	106.5	119.05	113.58	111.29	107.74	113.86	105.51	119.59	111.96	110.54	110.27	111.84	116.49	114.16	119.24	112.16	107.39	108.8	118.19	109.24	102.96	109.08	107.97	107.44	117.1	106.62	111.3	114.6	109.73	109.73	107.32	115.18	109.45	114.04	111.92	101.97	102.84	101.53
127.87	107.68	120.3	114.22	114.1	114.39	122	125.68	110.87	114.71	116.74	110.65	114.87	117.05	110.55	119.12	116.76	116.29	112.01	102.74	113.76	103.73	118.61	115.42	119.51	105.28	112.35	117.81	106.14	107.32	106.54	110.68	113.88	115.52	114.77	107.02	112.1	103.12	110.75	103.8	112.75	108.89	107.53	116.63	109.38	112.49	116.61	107.33	119.66	115.74
100.65	97.223	105.85	105.43	105.02	96.261	105.58	99.397	108.49	90.402	99.859	106.76	100.39	105.57	107.51	96.246	97.89	102.94	104.64	100.39	98.603	97.088	99.256	100.93	93.273	103.13	97.766	108.55	95.895	87.7	98.771	100.93	97.298	95.35	99.995	98.229	95.545	96.81	92.805	108.47	95.966	102.55	95.64	113.79	102.58	96.583	97.331	96.519	102.62	100.35
111.01	100.56	101.62	104.75	108	113.96	99.161	115.5	113.83	107.3	101.44	116.81	103.37	113.36	109.52	116.28	107.33	112.93	111.91	110.56	118.02	108.87	100.67	105.07	121.31	112.37	116.46	107.53	110.96	106.02	100.88	98.641	106.62	112.21	121.28	104.04	101.92	108.87	113.18	114.69	116.13	105.2	106.09	109.13	110.77	108.66	101.11	111.59	108.12	102.23
102.17	107.65	100.38	102.7	100.24	103.09	98.788	110.07	106.79	108.73	110.08	106.64	101.12	103.23	114.37	123.34	97.072	108.54	106.8	106.21	109.18	101.7	105.56	99.536	101.59	108.88	110.83	98.55	103.05	99.064	99.127	109.36	103.54	105.2	99.679	109.37	106.79	93.877	101.98	112	104.99	109.64	102.85	104.65	93.355	106.38	109.04	108.34	99.73	102.55
107.06	98.041	103.07	104.93	95.942	108.27	115.86	105.36	108.31	110.78	119.26	111.68	104.08	100.26	110.72	107.53	99.557	114.22	104.43	99.957	114	101.87	98.531	104.39	110.42	107.97	101.79	115.07	103.72	109.88	99.156	103.07	115.74	105.83	107.33	103.97	110.14	107.75	100.97	99.745	115.57	105	109.05	101.48	100.17	96.984	99.396	101.44	103.87	110.89
114.58	104.53	114.52	115.53	110.2	117.6	107.46	107.61	108.36	103.47	115.89	114.38	112.03	115.15	109.19	114.41	104.2	114.1	116.28	119.08	103.87	113.42	116.69	108.7	111.59	103.02	107.48	108.97	107.24	105.91	118.93	110.67	109.15	111.74	117.42	109.94	107.47	119.36	108.65	110.28	110	112.95	104.95	110.26	112.41	121.05	114.63	114.32	108.35	112.97
108.88	110.13	111.86	110.44	111.21	104.84	106.31	110.49	104.41	106.48	99.362	110.26	109.84	104.22	108.56	118.75	104.19	95.795	104.24	93.476	106.28	103.32	109.6	110.91	98.972	110.54	104.36	105.67	105.38	101.1	102.69	98.059	91.943	105.46	105.55	102.26	105.05	105.6	99.42	107.43	101.81	113.28	101.43	110.11	98.768	103.03	113.4	107.57	94.761	102.61
101.16	103.9	111.68	99.805	111.99	99.622	112.82	110.42	114.39	110.57	110.66	109.36	105.72	112.58	104.32	98.327	108.44	104.82	111.21	114.09	103.75	102.12	101.84	106.24	110.97	103.72	100.79	98.305	107.8	97.916	97.35	101.86	109.49	103.39	102.82	117.21	94.734	101.89	103.48	100.41	105.67	105.97	109.26	95.041	106.65	107.85	104.8	109.28	107.37	107.19
107.35	113.09	115.86	105.22	122.67	117.16	117.85	121.05	117	113.31	122.04	119.53	128.25	112.82	116.44	114.35	110.48	121.02	119.2	122.06	112.5	123.97	108.31	110.46	117	110.71	121.42	119.46	116.31	110.02	115.61	112.34	119.46	112.27	112.18	117.3	113.54	114.63	119.78	118.68	115.93	114.11	113.99	116.11	119.16	118.95	114.79	123.42	116.66	113.16
105.81	107.95	104.27	107.33	102.29	100.17	108.3	113.29	108.72	112.05	101.85	99.249	103.09	110.23	97.129	114.01	107.73	109.51	118.91	102.43	109.56	95.946	99.867	107.42	89.477	108.05	103.43	101.28	110.21	111.04	106.19	101.81	101.89	109.98	106.74	108.93	94.139	109.17	102.56	101.98	108.74	100.73	107.57	104.41	106.8	103.69	102.61	98.378	111.89	99.117
108.65	100.32	109.11	111.56	96.683	111.64	111.39	113.83	121.84	113.04	106.74	109.83	108.1	118	113.19	111.13	106.49	106.33	108.88	108.96	103.52	110.76	112.31	98.835	111.28	116.44	118.59	113.28	111.94	114.79	109.18	111.94	108.52	116.86	115.86	116.96	108.07	116.89	107.55	107.94	110.92	110.69	118.09	113.51	114.66	114.4	107.69	117.93	110.91	116.44
106.35	98.011	108.61	97.652	103.29	94.875	105.4	101.02	108.46	110.29	111.35	106.19	104.3	103.38	98.558	107.18	107.56	100.25	104.28	102.77	106.82	108.1	104.48	104.43	101	110.54	102.76	100.3	104.6	103.31	109.59	113.75	112.21	101.39	107.02	100.8	99.274	116.07	101.63	109.74	90.091	106.14	101.84	100.56	108.75	104.8	105.12	98.642	105.37	99.774
109.91	109.14	108.61	114.61	113.51	108.47	113.5	109.31	105.36	108.81	117.31	107.01	122.28	108.98	110.48	123.85	106.37	110.69	111.46	111.09	109.26	111.61	110.57	109.78	107.26	114.19	112.46	116.19	112.93	112.15	116.31	112.18	114.57	112.56	106.5	111.71	108.73	113.19	110.1	113.44	102.85	117.24	111.18	110.62	116.22	109.37	116.13	115.32	109.02	110.46
117.31	110.59	110.79	104.11	114.86	112.84	112.57	109.84	111.5	109.62	109.8	120.76	121.87	118.68	119.99	110.09	109.96	120.81	107.24	114.61	116.85	117.81	119.09	111.12	103.74	119.41	105.51	117.07	115.8	118.18	108.8	119.98	111.55	114.88	106.87	108.27	108.83	116.67	118.93	110.38	118.27	114.82	111.25	104.79	105.22	115.48	119.54	115.75	116.26	108.71
107.18	108.3	110.27	111.04	113.01	107.12	111.01	121.5	106.2	119.03	118.02	105.05	121.45	110.74	109.38	112.68	117.79	108.24	112.4	109.37	109.4	111.43	113.71	106.82	107.91	113.18	119.87	111.82	108.46	106.73	116.16	109.43	106.04	109.15	112.59	109.55	112.62	107.71	114.94	113.58	115.63	107.23	112.21	117.9	117.67	110.72	115.22	115.79	104.43	116.14
106.09	98.568	107.44	103.26	108.24	112.81	108.98	104.26	110.31	99.635	102.09	108.64	98.941	112.63	102.65	108.96	98.668	101.67	102.27	95.213	102.59	109.85	104.42	102.04	101.62	104.37	108.46	105.74	105.61	107.13	107.24	94.763	104.5	101.59	109.25	104.06	105.96	96.303	100.76	105.96	111.03	111.07	103.83	107.95	115.4	99.012	107.02	114.65	111.64	110.25
112.58	112.46	116.45	127.66	107.66	117.06	106.87	124.07	108.54	110.37	103.59	108.61	105.57	121.43	107.73	117.97	108.97	106.43	107.83	106.42	113.11	113.41	106.17	116.33	114.57	118.08	110.19	104.04	109.85	108.34	111.49	116.15	111.36	111.21	107.69	111.41	110.33	114.28	110.89	118.7	112.39	105.58	103.32	108.98	113.97	112.51	108.85	104.22	104.05	109.39
105.66	102.87	115.29	105.5	110.15	105.49	102.08	97.06	100.69	109.02	106.19	99.316	102.33	106.2	102.19	106.13	99.064	106.02	107.22	104.37	98.688	90.283	100.7	102.32	97.361	104.2	106.21	98.995	107.77	108.34	102.79	102.21	91.185	96.521	98.051	103.53	97.966	102.93	105.69	100.42	105.4	97.852	103.77	102.8	105.35	102.84	104.13	97.843	107.21	104.08
111.23	105.53	111.38	114.48	110.59	106.54	113.78	106.8	121.5	109.6	101.28	110.37	117.11	113.26	107.07	105.8	107.15	117.74	104.85	106.21	110.2	112.64	99.747	106.63	106.2	102.85	105.55	110.99	106.45	110.53	105.54	110.31	112.45	109.66	112.74	107.57	115.55	108.74	117.2	107.23	110.31	119.73	112.04	111.39	121.96	110.74	117.13	99.899	103.62	117.07
99.19	108.58	93.781	92.116	103.07	106.83	105.19	101.05	111.23	91.62	102.18	96.048	106.27	96.81	101.41	98.038	98.732	85.384	98.052	96.266	97.464	112.27	104.31	104.69	102.59	102.66	100.28	96.1	90.58	107.44	97.242	104.17	109.16	100.05	97.757	98.152	105.49	99.547	98.171	101.21	104.62	104.18	93.873	99.918	105.19	108.05	102.16	99.164	103.75	98.396
97.815	98.142	102.12	101.28	105.41	106.35	100.92	111.66	110.57	113.56	99.013	101.22	98.042	106.54	107.88	103.42	112.89	110.5	103.31	107.51	104.65	114.62	110.12	96.326	97.252	103.73	96.85	99.203	100.95	109.72	105.7	110.9	101.85	106.57	104.64	105.04	96.764	95.818	99.726	96.587	102.2	113.92	108.49	104.63	108.41	104.87	101.83	99.164	111.45	101.13
100.94	106.44	103.88	102.6	105.29	109.32	109.29	107.25	99.033	109.55	102.17	109.08	114.67	97.909	114.08	108.74	104.4	103.15	99.38	106.08	99.208	110.11	105.56	103.81	114.17	96.789	107.59	109.89	109.58	102.08	99.652	110.16	102.84	105.69	109.8	109.3	122.62	109.8	104.78	101.32	113.02	108.14	114.72	105.57	115.72	109.05	102.17	105.92	108.79	103.52
113.77	107.62	113.92	118.72	107.15	103.29	111.31	106.13	112.75	111.23	111.9	115.48	111.96	116.2	105.83	113.1	110.86	117.15	109.98	117.58	108.68	106.9	100.03	115.85	110.05	107.19	110.92	110.88	111.84	115.56	110.53	109.04	112.43	119.98	127.26	109.02	114.22	104.26	117.26	111.62	112.31	110.24	113.34	114.6	107.67	117.12	94.18	113.92	107.14	115.52
106.35	113.23	96.826	102.58	108.04	107.14	100.29	113.5	104.34	102.08	113.31	113.39	101.28	103.89	104.49	106.46	107.88	96.844	103.95	93.907	106.45	106	101.21	112.8	95.828	106.89	97.873	106.28	112.52	109.92	104.25	101.54	105.17	102.34	106.08	101.44	103.71	103.55	107.65	96.416	105.71	100.61	110.61	109.64	102.42	108.85	107.96	110.18	108.93	113.83
100.65	98.153	102.49	117.43	102.98	102.2	102.75	107.41	107.67	103.07	104.27	109	109.59	106.5	106.37	104.35	97.285	101.96	109.49	103.57	111.4	104.89	102.17	107.1	101.14	109.26	107.9	120.55	98.197	109.18	105.72	117.02	112.61	102.17	101.4	102.04	106.24	99.5	103.55	107.97	109.71	95.385	94.728	101.23	109.5	111.44	114.8	105.71	104.26	101.31
99.916	104.93	99.755	102.15	96.488	99.38	108.82	98.269	107.29	102.76	105.28	94.885	92.612	100.74	99.778	106.31	96.193	106.15	98.126	104.05	104.17	100.25	100.94	104.13	99.141	96.399	104.24	99.489	109.61	93.283	109.55	93.996	97.345	94.88	102.21	104.27	94.206	97.469	95.118	88.741	95.718	101.27	98.056	104.31	108.21	97.476	101.18	100.07	100.14	100.61
108.05	126.62	116.2	112.44	105.74	106.37	99.661	111.18	114.14	107.01	105.35	107.88	114.59	111.17	112.8	108.81	112.39	107.59	108.68	116.28	109.27	114.05	115.96	110.75	103.8	107.75	110.99	113.26	100.83	110.05	106.48	104.13	103.61	117.27	114.38	104.79	107.92	116.63	111.09	116.83	117.7	111.06	115.7	110.14	113.67	118.05	114.86	109.78	112.16	118.84
103.96	107.41	110.38	100.71	101.29	106.56	101.53	113.26	109.06	104.77	109.92	95.886	108.49	99.67	112.32	99.548	104.92	97.193	103.81	107.07	107.44	108.75	119.42	100.54	114.76	104.56	107.54	108.79	99.098	108.82	101.51	103.32	106.69	111.52	109.67	99.094	104.93	106.22	101.74	103.65	106.83	104.67	99.748	101.57	103.7	105.2	112.96	98.673	119.05	111.93
108.31	105.07	98.289	109.07	106.3	109.73	113.17	109.12	103.57	98.161	107.93	105.55	98.244	110.89	108.85	112.59	97.857	110.68	97.829	111.71	101.77	100.38	98.364	108.66	113.19	108.67	111.36	106.14	104.74	113.92	95.962	106.1	101.16	109.04	104.96	108.76	103.07	101.46	108.39	107.03	115.07	103.19	108.73	108.12	98.649	104.71	102.43	113.38	99.615	107.2
106.78	104.02	107.19	103.65	116.4	109.16	105.84	115.04	96.348	112.98	96.8	107.22	115.08	104.08	99.878	105.55	105.96	101.18	101.96	104.34	103.52	103.56	107.97	103.44	96.053	102.35	103.17	108	107.02	113.07	105.55	109.32	109.35	106.5	105.37	103.35	102.5	106.56	108.55	101.27	104.99	106.32	104.01	109.22	111.25	109.83	99.219	105.93	103.51	99.469
102.53	104.97	104.1	100.74	103.1	110.1	103.67	100.2	106.74	96.622	108.39	102	105.74	102.75	100.29	112.96	103.98	104.95	115.53	103.69	113.16	103.97	105.62	102.51	97.965	109.53	108.22	99.821	112.4	106.8	111.05	98.842	105.03	109.09	100.61	99.308	109.41	101.31	99.866	101.35	110.42	104.72	96.362	101.51	97.739	106.94	109.92	101.85	101.13	106.47
95.449	109.96	97.096	98.579	94.007	93.782	99.758	109.23	106.62	101.15	87.857	98.154	89.939	94.295	101.96	94.564	104.94	103.39	110.22	102.04	107.42	102.04	96.712	102.17	107.27	98.041	105.43	100.99	95.901	97.684	98.92	103.12	108.14	99.049	108.13	100.09	102.55	98.285	99.631	91.135	100.96	92.151	105.6	96.366	93.524	95.456	98.482	99.558	100.29	97.234
115.45	106.42	115.11	114.98	115.32	113.74	110.05	105.66	107.93	109.04	115.25	111.16	107.96	103.77	116.18	119.02	107.48	113.06	116.21	116.01	114	113.04	116.93	112.92	109.26	109.6	118.33	107.82	104.74	119.12	107.11	105.91	111.68	112.73	101.82	121.19	112.43	98.655	111.11	114.08	112.63	119.15	107.49	122.31	114.86	113.04	110.65	118.85	116.63	121.09
102.77	88.55	93.238	104.38	91.891	97.658	101.34	106.58	98.684	104.83	99.445	97.677	98.411	96.051	101.3	95.82	104.07	104.26	99.278	103.83	91.774	92.313	101.24	102.52	101.6	102.42	102.3	107.18	107.49	103.5	105.73	94.835	110.7	105.46	92.437	97.227	98.888	92.922	98.886	101.94	100.42	104.88	84.699	101.38	98.827	102.52	94.34	93.924	93.021	104.11
108.74	114.24	115.35	110.67	105.97	117.49	112.42	106.36	120.61	107.45	106.84	105.53	112.31	115.48	112.05	115.52	108.7	107.82	110.67	113.15	113.22	115.38	114.01	103.48	112.61	118.88	98.476	103.66	112.53	113.3	114.88	110.18	113.18	105.21	114.15	113.42	109.04	118.8	108.58	112.93	111.44	112.69	111.54	108.7	110.39	105.76	121.96	107.52	109.96	111.19
111.19	107.92	110.4	104.27	116.72	97.131	105.37	119.3	101.91	110.89	96.754	99.213	112.34	104.83	104.42	108.13	103.34	103.34	107.92	100.87	104.15	110.84	100.8	109.52	107.04	105.39	103.84	108.75	100.31	107.61	107.31	107.6	108.39	98.226	88.198	103.29	104.36	88.984	107.21	108.8	107.97	100.53	108.62	106.48	114.31	103.79	106.44	111.87	98.785	100.31
111.27	112.73	118.51	111.71	109.26	110.83	107.07	112.45	109.06	103.94	115.79	110.47	112.8	101.54	109.08	113.56	107.89	111.55	108.55	113.73	112.4	118.2	105.87	113.31	107.15	107.05	114.01	109.52	112.1	112.5	118.03	109.14	112.45	113.65	111.29	109.57	118.4	112.54	106.71	126.09	112.83	109.57	122.31	117.49	109.7	107.82	106.2	109.53	113.28	113.65
110.46	104.18	100.11	113.67	100.46	97.829	114.42	106.1	104.09	105	106.97	98.558	115.01	98.143	107.41	112.96	101.48	106.56	107.41	110.45	113.64	99.796	111.03	97.016	108.8	110.36	99.726	101.5	108.44	108.93	112.34	103.77	106.1	101.56	109.93	99.448	103.78	102.94	112.24	104.65	112.91	105	110.68	110.74	106.98	112.99	116.13	109.63	96.099	103.4
114.38	103.37	104.47	106.3	106.74	99.754	105.38	104.86	106.07	111.16	100.8	89.913	102.05	101.09	123.87	100.16	106.08	105.05	102.03	103.78	105	100.57	110.02	110.87	105.74	112.66	97.597	106.7	111.22	100.52	97.6	122.06	107.9	102.57	108.53	109.51	107.11	107.71	109.15	111.91	106.16	108.15	108.7	113.14	113.38	104.72	112.42	105.57	109.52	105.05
116.84	106.81	115.14	114.98	121.92	114.59	115.33	105.92	108.06	118.92	116.56	112.11	105.31	111.8	108.43	116.31	119.02	113.82	114.95	119.42	112.71	111.9	123.25	118.4	108.76	111.21	104.65	118.8	117.24	109.5	103.99	120.27	109	107.72	108.41	108.96	110.09	116.42	103.15	110.32	103.91	108.21	113.03	116.26	104.59	109.16	108.68	112.29	106.7	112.46
109.01	113.16	107.12	105.37	114.23	105.94	109.29	112.94	115.96	108.27	113.62	110.78	106.44	108.16	104.92	115.95	107.04	103.29	105.82	109.98	120.68	116.54	121.6	114.16	102.92	109.61	100.05	101.96	106.78	109.39	122.74	108.24	108.47	108.93	103.23	102.08	112.5	114.53	114.89	112.11	106.41	113.78	102.34	109.81	112.46	111.55	117.64	109.55	109.64	112.06
112.63	103.07	107.18	103.13	118.98	100.9	106.6	96.413	103.88	110.09	110.96	112.82	116.78	101.41	96.602	101.72	108.62	110.24	110.83	108.47	102.97	113.02	109.1	97.113	114.21	113.04	107.6	112.3	112.23	98.405	117.22	115.36	99.649	113.65	109.17	100.82	105.56	107.43	107.72	107.73	110.61	105.09	102.29	106.9	110.43	105.92	106.17	116.79	104.04	106.31
96.031	102.48	104.37	105.42	96.646	100.19	96.714	107.02	103.37	100.41	105.63	103.75	98.071	95.323	90.099	99.471	100.12	99.267	99.158	100.89	95.228	102.95	100.55	91.514	89.173	103.84	90.593	97.627	104.37	92.769	98.361	94.294	99.636	95.14	98.127	100.12	93.607	103.37	101.42	101.35	105.04	96.47	96.036	98.677	98.844	105.97	102.56	99.132	104.09	92.238
112.8	116.04	116.81	111.21	111.34	113.78	106.57	116.21	103.56	113.91	106.44	115.51	111.01	112.64	108.06	109.38	99.702	120.5	105.65	109.23	113.34	105.39	114.64	110.45	115.02	106.43	112.61	119.39	116.06	112.64	113.55	111.3	117.13	106.97	107.49	112.88	110.9	107.25	109.63	108.25	109.01	111.12	110.69	118.55	118.16	114.95	106.82	117.22	114.34	107.56
106.1	102.84	116.54	102.19	108.44	111.38	104.48	108.07	112.33	102.7	99.202	100.81	105.68	111.88	109.77	101.81	99.551	103.5	104.81	102.35	103.05	102.87	99.158	105.99	113.14	99.642	100.36	106.45	104.01	96.127	102.87	106.43	105.53	106.98	110.14	107.38	108.81	107.49	108.88	99.139	110.2	110.98	105.87	107.6	106.02	110.71	101.53	97.749	102.99	104.88
102.72	106.15	99.153	97.529	99.7	100.31	102.41	94.499	99.974	105.78	91.528	102.29	99.297	99.547	94.724	92.78	94.012	93.208	100.04	95.552	99.836	93.852	108.47	99.057	101.1	99.01	97.168	95.812	105.95	101.9	100.17	104.33	103.95	94.869	101.91	94.277	101.2	96.923	94.976	97.251	104.9	92.984	99.657	93.306	102.19	100.13	106.41	94.535	101.72	103.45
96.899	98.657	99.02	101.5	103.45	98.935	102.18	104.03	104.79	98.433	103.54	90.598	98.033	101.05	95.296	99.015	98.736	104.31	106.9	103.22	94.153	101.76	101.1	112.05	103.69	108.59	96.547	92.018	100.26	105.48	93.351	108.11	99.377	92.417	95.572	102.2	98.551	105.98	97.623	103.87	106.26	105.59	94.793	106.06	105.15	99.565	89.843	100.62	96.962	102.81
118.78	105.79	107.61	113.67	112.32	110.33	105.7	108.96	118.59	108.57	112.31	109	106.92	104.07	114.08	102.9	98.535	114.67	107.45	111.76	108.44	104.91	112.69	107.1	108.71	111.82	107.27	112.99	109.26	116.01	113.8	104.71	116.63	104.13	98.083	114.4	114.23	109.63	109.29	106.11	112.33	105.7	107.58	113.34	111.09	106.32	107.6	107.68	112.71	118.24
105.57	107.05	111.55	99.309	106.35	105.47	103.36	112.9	104.19	109.18	107.68	106.72	98.085	107.84	115.09	109.04	107.72	105.57	108.22	102.52	109.85	106.84	107.76	111.34	101.02	105.39	109.53	100.24	109.79	118.28	109.97	113.42	105.75	102.12	106.85	100.71	108.02	111.05	108.54	105.88	110.19	107.71	119.36	98.795	110.96	113.92	111.16	105.57	106.61	99.154
112.89	115.76	115.35	113.86	122.45	114.7	115.82	108.78	120.63	103.58	122.18	106.38	107.93	111.86	120.45	117.17	109.92	109.82	110.44	118.92	111.63	115.1	113.34	117.93	111.29	118.88	112.68	110.95	117.72	114.37	117.8	104.31	109.88	107.41	103.64	110.38	121.61	116.34	116.16	113.02	111.63	113.05	107.75	115.28	111.06	124.46	114.82	117.97	118.48	114.82
109.21	108.29	107.45	115.05	117.28	114.64	112.77	110.62	112.99	109.08	111.99	113.21	119.4	110.93	114.49	115.26	111.7	115.95	107.35	112.87	111.96	114.59	112.62	115.56	115.4	114.25	107.42	107	113.99	110.54	118.34	109.51	110.55	104.27	107.01	118.26	119.22	115.35	115.16	113.4	103.34	109.03	107.92	114.52	122.27	98.891	109.76	115.57	111.21	109.9
111.36	109.42	119.12	114.46	119.64	108.23	107.11	113.42	97.601	105.4	111.6	115.07	113.8	111.19	112.03	104.14	111.95	116.43	105.94	117.44	117.23	107.88	111.09	107.41	119.82	117.84	114.44	116.75	117.55	113.9	110.68	109.83	106.97	114.42	107.02	108.81	113.74	116.33	110.85	119.09	101.3	113.48	112.33	102.63	104.86	109.46	107.96	113.18	109.95	114.84
107.51	109.62	107.87	98.451	105.47	108.64	93.815	100.06	108.27	103.52	103.36	105.35	96.977	114.43	103.49	101.9	95.213	104.2	103.46	108.96	104.91	103.94	102.85	99.222	108.77	103.99	106.82	108.06	111.53	102.12	111.03	110.46	101.73	109.05	116.57	101.46	102.58	101.31	104.56	106.62	104.37	107	105.01	105.8	101.6	111.77	99.153	105.76	91.269	114.98
99.481	105.29	116.46	106.8	114.05	101.05	100.9	99.973	97.649	101.18	100.01	107.46	112.3	109.92	109.09	102.34	109.82	105.32	104.63	105.96	107.95	103.54	107.99	104.99	102.91	104.66	106.09	110.44	111.71	107.79	107.96	99.785	106.06	108.75	110.17	106.42	109.31	113.17	102.17	112.15	104.81	100.98	113.91	107.85	109.28	103.98	112.67	107.57	103.38	104.1
107.3	110.43	101.07	103.74	102.58	105.5	107.75	105.18	97.53	105.17	113.11	102.85	99.479	100.92	106.05	99.806	102.97	108.96	102.61	103.77	99.827	102.74	106.9	114.37	99.134	104.61	108.43	97.637	115.23	107.54	106.02	104.27	108.76	103.87	102.45	103.75	114.02	102.68	105.39	106.21	108.23	112.84	105.91	100.8	105.02	100.6	98.998	101.86	106.13	106.6
115.57	113.62	106.6	106.06	112.97	117.17	110.31	109.44	108.51	112.25	113.04	113.22	116.85	110.87	118.54	102.33	110.36	111.77	117.41	112.81	118.81	112.76	124.97	121	115.45	113.55	108.33	108.55	120.18	113.37	104.55	116.73	104.78	111.38	110.93	104.61	105.74	118.1	109.11	112.15	106.07	114.46	106.57	107.79	111.96	107.01	117.79	107.78	114.14	114.9
110.01	108.39	119.19	108.37	110.16	111.33	122.17	117.56	109.1	111.56	104.2	106.91	115.44	112.8	104.06	115.66	113.52	108.35	112.92	110.61	112.12	115.35	119.97	115.61	118.9	113	112.22	109.3	114.25	111.82	114.94	114.16	118.41	112.87	111.96	110.78	112.58	112.14	117.46	109.39	114.46	115.36	116.63	115.77	113.91	112.1	116.77	108.76	117.58	105.29
99.73	103.01	100.9	109.4	116.86	96.179	114.86	107.64	95.692	110.53	97.328	107.96	109.96	102.02	107.62	100.17	103.58	101.4	103.4	104.46	94.614	105.24	94.124	105.18	106.26	108.83	104.01	100.08	107.08	101.9	105.96	108.74	102.91	105.99	118.1	101.91	112.57	111.26	106.65	110.33	102.06	100.96	104.71	104.58	103.31	111.19	95.104	113.47	103.23	108.14
105.46	108.93	102.92	99.77	107.94	100.67	109.36	104.4	106.3	104.11	105.65	97.628	95.97	104.73	111.11	100.46	110.8	105.93	109.82	101.93	104.26	99.508	97.054	101.36	106.98	112.85	108.88	110.18	102.36	97.292	107.57	106.5	100.37	97.507	99.702	102.16	109.21	98.458	101.61	105.94	95.49	107.75	103.47	110.25	108.34	104.37	100.76	106.89	104.2	108.23
109.79	119.06	115.28	113.79	102.61	114.78	113.06	117.56	110.84	112.86	102.81	113.14	110.59	112.24	112.87	118.18	114.6	109.92	112.48	112.29	105.2	110.24	105.77	109.71	99.23	106.06	106.96	113.93	113.63	112.48	106.44	105.11	117.78	112.75	109.02	108.99	111.54	115.48	114.87	107.91	117.19	108.54	113.68	109.43	117.19	110.03	117.99	115.68	119.53	119.28
111.99	102.02	112.41	99.522	111.03	104.1	103.05	104.92	107.04	92.171	101.16	104.08	103.25	101.08	105.91	107.67	104.42	106.4	98.884	110.12	103.93	100.99	99.263	107.65	96.458	107.94	114.49	100.57	108.8	101.23	97.846	111.71	101.62	106	99.937	102.29	105.71	112.77	103.32	101.85	107.07	100.81	101.44	99.4	98.955	109.16	110.05	106.31	108.12	107.7
113.86	111.4	106.66	106.71	106.09	109.17	102.51	103.81	111.28	114.18	110.18	115.58	113.8	108.26	107.36	106.92	101.12	101.99	106.26	103.24	100.83	107.84	111.54	111.77	112.89	118.45	113.05	114.97	104.92	94.113	107.94	101.3	105.26	109.87	112.13	103.29	114.78	109.38	109.83	106.18	99.389	108.26	101.11	109.75	108.55	112.97	104.2	105.79	111.61	102.5
104.5	110.5	100.66	111.97	105	118.52	108.45	104.35	115.72	101.02	113.7	114.51	106.23	105.87	104.31	107.63	113.92	102.98	106.06	108.32	110.31	100.47	109.46	97.538	111.03	110.48	101.29	104.87	99.816	107.58	99.327	105.87	109.01	100.13	100.43	100.76	109	102.57	103.74	100.83	105.73	112.41	108.67	105.47	109.91	104.84	98.121	103.78	115.86	102.35
98.493	106.34	100.07	98.035	90.515	97.258	108.77	100.36	104.43	95.54	99.858	100.93	104.95	99.843	104.38	93.399	95.621	103.15	104.21	104.02	105.19	100.35	102.31	97.234	101.51	93.373	104.86	102.57	106.87	97.224	106.45	99.887	100.25	102.67	97.277	95.866	102.61	102.16	98.589	93.483	98.528	101.74	102.82	111.01	98.601	96.477	104.21	91.784	101.9	103.06
103.26	113.99	113.72	114.37	110.61	113.91	112.63	116.72	104.87	101.12	109.42	117.17	110.65	102.84	110.22	115.16	114.4	106.79	107.08	107.55	117.43	110.36	115.19	110.35	118.48	107.41	106.44	117.82	109.17	118.92	110.85	114.59	110.92	109.92	113.33	113.73	114.45	117.18	98.746	104.05	115.81	109.17	114.39	110.66	101.87	108.44	106.8	109.13	116.58	107.92
108.25	98.464	101.48	101.16	107.97	114.01	110.19	107.14	109.61	113.1	103.52	105.3	117.28	103.5	106.78	111.48	104.46	108.3	105.12	103.36	119.13	111.16	102.62	107.19	110.57	102.21	107.16	108.29	102.89	105.62	103.9	110.91	101.26	109.27	113.55	105.37	112.13	102.57	100.84	110.2	108.86	110.62	110.29	105.83	109	102.78	103.59	105.69	104.68	108.97
102.25	104.67	107.5	100.82	110.77	101.52	101.84	93.586	98.163	111.53	98.427	103.12	105.68	105.07	104.51	109.47	105.12	94.523	107.63	112.54	108.47	102.08	105.58	98.877	102.9	108.88	108.52	103.56	99.275	103.6	107.85	106.87	100.92	106.76	107.35	112.11	112.17	112.4	105.47	98.889	103.54	109.62	109	95.863	105.88	112.59	106.81	111.09	105.81	104
115.2	103.52	112.7	111.83	113.6	106.18	109.55	107.24	114.95	111.23	111.34	108.56	106.7	112.17	112.03	109.74	110.91	110.75	109.68	109.99	110.3	106.95	113.61	108.55	109.15	119.51	110.14	119.64	103.99	110.95	106.79	107.94	114.25	121.46	110.37	106.05	105.23	104.36	115.51	115.82	102.38	100.79	107.37	114.59	110.84	110.33	112.64	119.17	110.73	115.72
106.2	112.15	115.47	109.27	111.37	109.52	111.31	106.68	115.07	114.85	113.41	109.73	117.46	110.46	108.5	111.1	124.13	111.19	109.44	105.45	109.79	107.64	109.27	118.53	111.18	125.4	125	112.49	111.57	110.69	126.5	100.26	112.83	110.75	100.51	110.99	108.01	116.03	112.02	113.54	111.41	116.26	113.13	113.89	110.24	115.88	110.84	110.72	105.17	110.86
111.9	111.56	102.24	112.58	102.95	118.83	105.91	112.17	113.65	105.8	118.16	104.08	109.47	111.88	101.47	114.34	105.14	113.83	112.72	113.88	104.41	111.58	106.15	112.67	103.76	111.29	107.66	112.55	118.74	115.63	113.14	118.18	108.73	109.55	113.2	114.76	111.43	113.86	119.08	114.95	123.13	107.37	115.97	114.31	109.98	106.95	106.55	111.88	119.57	104.84
103.51	106.41	114.79	102.82	106.56	105.24	101.54	92.778	109.69	112.44	105.75	107.81	99.531	97.593	96.997	107.83	101.75	95.922	104.96	100.03	100.68	105.1	110.75	98.896	108.81	114.96	102.28	99.788	111.81	98.681	102.18	97.929	105.85	109.47	105.49	112.11	100.37	111.65	102.02	101.74	98.02	111.8	107.88	104.23	98.762	105.27	103.16	108.28	99.207	105.2
92.007	100.49	108.87	103.77	96.427	98.379	100.64	91.074	101.83	99.142	100.23	111.82	98.488	89.457	103.02	101.01	98.382	98.795	104.35	97.461	94.178	104.59	91.605	96.792	89.25	95.776	97.743	105.4	97.432	94.548	100.61	95.858	99.699	104.48	99.221	105.43	106.29	104.22	103.29	102.19	97.92	102.41	98.922	102.14	98.175	99.87	102.25	100.14	100.52	99.94
110.42	112.99	92.063	98.779	105.35	103.41	101.34	101.28	101.48	111.65	107.51	104.15	110.22	101.35	107.18	104.27	109.01	112.59	103.21	104.52	106.48	102.95	99.493	101.12	102.11	105.61	110.3	101.71	101.89	110.92	112.34	101.93	115.07	104.6	104.64	95.108	97.271	112.46	104.26	104.96	112.3	108.84	93.573	110.88	111.1	86.906	104	103.03	112.93	105.09
116.29	112.22	111.81	111.54	113.91	114.98	105.48	107.05	102.69	107.93	109.91	117.16	114.34	108.62	103.39	104.07	109.97	113.53	120.04	116.92	100.89	103.9	110.52	114.75	112.13	113.8	118.59	110.31	117.2	111.19	101.92	115.13	122.63	104.53	117.84	128.63	104.19	111.56	104.81	110.78	115.07	123.54	113.38	114.15	104.85	107.8	107.84	108.79	108.26	112.6
108.69	113.01	112.43	104.29	116.74	115.79	111.94	112.68	118.23	108.17	117.34	110.87	120.89	111.14	109.95	107.82	107.8	116.54	105.81	112.46	103.55	108.65	118.64	107.5	113.7	102.78	113.35	111.75	100.43	115.61	113.66	109.79	102.21	104.6	113.26	107.56	107.81	103.12	110.08	108.2	108.46	110.61	107.4	116.04	103.4	114.61	105.4	109.49	107.12	104.74
105.47	108.82	106.03	107.34	107.41	112.76	113.28	114.86	112.03	113.37	113	112.2	114.06	112.5	111.19	119.72	113.93	107.54	108.17	114.19	109.43	98.301	109.55	118.71	110.63	115.79	107.27	103.68	106.65	108.7	104.94	104.2	126.76	112.94	108.13	113.41	115.9	117.27	114.46	105.56	117.16	113.06	116.01	115.5	112.05	108.6	113.43	113.55	113.68	112.49
108.07	116.43	109.76	99.549	102.52	106.34	102.71	112.94	110.04	95.188	108.46	115.02	98.433	94.799	109	101.9	110.82	98.082	105.43	100.1	104.32	110.16	106.47	100.86	99.549	100.32	104.68	106.26	105.8	111.3	110.38	108.41	108.71	107.08	104.71	97.314	105.54	100.84	100.2	94.499	112.84	102.55	95.628	110.11	103.79	105.11	101.77	99.058	94.241	104.52
101.31	104.33	108.2	100.82	110.39	102.8	104.25	101.19	102.51	103.77	107.05	109.47	101.43	101.43	95.513	100.12	110.77	109.5	108.91	107.14	103.79	107.52	101.81	109.25	113.3	107.58	103.95	107.37	103.23	100.7	110.41	104.69	107.44	96.261	107.47	97.562	99.877	110.02	110.99	93.668	100.26	108.45	108.93	106.96	106.59	100.28	106.55	106.65	103.87	106.02
113.28	112.17	109.41	111.87	111.05	116.21	114.79	120.32	115.68	109.61	116.24	116.44	114.92	111.2	110.3	108.48	114.13	108.97	105.89	112.02	112.88	105.9	121.14	110.73	114.45	110.81	113.67	111.63	100.77	112.16	107.29	112.21	107.5	104.97	114.41	110.01	108.11	111.41	119.08	114.69	114.41	112.63	107.66	113.82	121.53	109.6	120.98	114.06	101.57	116.72
113.1	110.66	115.54	111.02	109.93	105.47	102.07	110.06	101.76	106.87	111.01	111.45	114.22	111.07	109.73	116.15	113.97	123.56	101.9	108.11	113.89	102.5	106.29	115.54	110.62	109.16	113.34	122.72	107.53	105.84	101.97	114.07	111.85	110.53	111.86	114.26	106.05	108.67	112.5	107.01	100.87	112.23	103.27	106.27	115.09	115.54	108.82	106.65	111.48	110.55
97.931	100.32	102.38	102.75	104.65	101.95	100.69	97.487	96.974	100.36	101.59	100.38	99.597	99.848	98.012	100.59	106.6	103.68	93.699	105.4	107.89	97.204	107.08	105.15	96.38	88.005	100.61	104.21	104.21	105.08	98.049	100.77	108.2	103.67	99.415	94.232	104.26	101.61	102.73	110.01	85.944	103.62	101.99	103.93	92.432	106.36	91.956	102.84	94.912	104.16
104.14	100.68	100.56	105.79	110.26	107.04	101	111.39	100.21	102.59	106.18	102.17	98.941	104.67	104.29	107.02	98.514	113.54	103.99	106.08	103.96	102.3	107.86	109.36	112.53	104.41	102.32	97.355	112.26	101.37	109.44	112.77	108.73	110.69	111.34	97.709	101.94	104.51	101.8	105.71	103.94	108.86	109.08	101.95	105.04	105.73	100.11	96.617	107.7	101.6
115.55	108.28	108.94	106.16	117.22	120.38	115.67	111.71	117.36	118.92	117.45	122.2	119.37	119.32	115.42	114.19	111.28	104.94	122.85	115.28	111.57	113.08	111.47	118.69	112.21	110.38	121.53	111.7	118.28	124.45	114	118.13	108.02	110.17	109.73	127.05	119.15	114.2	119.71	115.78	116.09	110.21	111.46	108.28	113.08	111.83	109.1	117.32	103.12	111.12
107.57	111.82	109.42	107.85	102.7	106.9	107.02	111.59	111.87	109.03	106.33	106.23	107.47	98.435	101.67	114.33	103.71	107.33	103.71	98.159	107.22	103.08	107.89	105.57	108.02	108.54	99.761	103.05	96.245	99.03	106.77	105.51	105.04	102.83	104.87	111.38	107.06	109.5	102.17	106.49	106.83	109.85	103.82	106.65	108.43	110.53	102.59	103.21	97.124	104.46
110.57	114.11	109.93	109.42	112.49	108.83	113.57	115.82	104.76	116.85	116.09	108.42	107.34	113.78	114.61	100.71	107.5	114.15	103.63	112.09	107.34	114.79	111.12	104.41	108.48	109.43	109.14	115.43	107.82	107.66	112.76	107.45	113.32	113.87	112.97	118.45	111.81	108.31	112.88	116.43	107.55	108.2	110.49	112.68	111.1	100.66	107.34	107.07	109.36	118.13
105.62	104.72	102.49	103.14	96.127	108.09	105.74	115.58	108.24	107.24	107.18	102.09	110.87	101.8	98.134	96.872	107.82	111.74	113.06	110.05	98.284	109.38	105.3	91.85	111.18	112.85	115.1	96.374	104.33	115.06	109.87	107.12	108.45	112.14	110.54	102.89	99.831	102.53	106.7	104.69	108.5	104.14	113.79	110.5	103.63	116.64	116.65	104.03	100.12	105.55
115.07	120.11	123.98	111.71	109.17	113.59	119.73	121.77	121.37	127.82	120.81	119.61	113.78	105.1	114.8	117.38	119.53	109.46	121.53	117.89	118.21	127.85	116.2	119.22	112.2	120.45	110.21	116.54	117.7	118.85	114.76	124.41	119.22	123.65	119.66	121.92	107.26	112.3	113.37	114.35	110.94	117.29	114.52	112.52	116.98	124	114.26	117.29	114.14	119.35
113.91	102.2	101.9	108.41	105.5	101.89	101.72	107.09	103.82	104.31	111.29	103.55	108.94	120.07	102.93	103.99	107.2	108.89	109.23	102.87	105.9	111.48	106.09	117.76	104.96	108.74	110.86	100.07	108.16	105.45	111.5	99.242	97.506	94.95	107.03	112.28	110.2	107.36	115.89	105	112.97	102.09	106.78	94.741	110.12	103.71	102.96	104.89	109.8	108.91
111.57	110.64	109.91	108.71	119.79	113.6	104.84	105.16	106.48	106.92	109.1	108.13	115.6	111.13	109.22	112.34	106.23	114.05	106.59	111.98	105.4	112.51	106	116.13	110.27	115.07	105.02	104.43	113.27	103.27	107.53	109.51	110.86	102.35	115.64	112.58	104.22	112.82	110.97	111.23	116.74	110.04	112.06	112.02	100.57	103.61	104.65	111.43	111.3	108
96.484	101.38	102.91	101.48	99.7	97.427	101.94	101.14	106.14	108.01	102.21	97.468	103.27	102.56	104.84	95.911	101.72	104.06	102.2	98.236	101.6	97.672	99.669	94.086	98.076	101.49	105.25	98.496	99.519	106.97	103.12	94.385	97.649	98.459	97.65	108.22	99.274	98.85	100.13	104.65	104.3	101.8	96.512	102.21	104.1	102.61	100.19	92.463	100.43	104.06
112.57	110.69	118.32	99.958	113.97	101.63	112.15	115.1	119.89	113.71	105.58	116.63	114.07	119.46	115.73	116.27	112.32	110.75	112.3	113.7	111.63	112.64	112.06	105.27	112.72	117.79	106.74	108.57	114.04	108.63	121.15	113.04	111.88	117.17	113.16	112.5	103.46	109.64	107.44	106.91	117.13	116.25	116.98	108.95	107.2	118.41	104	111.39	102.92	103.59
97.478	109.04	103.13	105.45	104.23	97.206	96.904	98.644	99.945	94.934	107.89	113.81	102.7	97.454	98.884	99.628	108.12	105.59	99.962	100.1	108.24	96.503	103.98	98.089	106.77	93.965	99.233	104.76	112.92	102.9	96.141	95.199	101.07	103.76	100.86	105.65	94.635	104.55	104.83	102.12	99.925	99.725	108.49	93.959	96.427	109.7	110.07	106.94	94.985	95.296
107.87	110.7	115.79	113.18	109.64	108.29	115.68	117.07	107.13	107.58	110.26	115.77	106.29	118.25	108.85	111.69	109.57	111.37	114.86	107.91	117.38	113.08	107.2	120.97	110.58	116.3	111.02	123.82	104.77	113.26	115.29	102.79	125.45	110.44	120.08	111.22	111.51	111.06	113.47	106.18	117.98	110.31	115.04	108.49	115.31	109.64	118.44	104.41	106.04	103.27
116.99	117.66	108.71	105.83	105.2	113.67	120.26	112.96	119.28	109.23	107.73	118.32	116.3	117.71	112.36	112.35	108.18	114.96	105.71	116.14	112.78	115.66	112.31	105	107.39	113.99	112.02	109.31	110.29	105.77	112.72	112.03	109.57	113.68	111.31	105.45	106.26	120.02	113.62	103.82	108.95	108.87	111.53	107.77	110.88	110.21	104.22	115.27	116.76	106.05
121.9	113.14	121.96	119.66	115.51	109.97	120.93	110.68	121.86	112.39	116.51	118.51	122.87	125.83	122.04	108.72	111.83	122.99	121.05	111.85	116.25	112.76	120.23	115.16	123.08	117.44	112.74	116.43	120.46	117.32	106.69	117.83	117.25	121.11	116.47	121.45	117.01	124.07	115.43	119.67	114.91	119.57	120.1	117.77	115.61	111.29	112.09	108.54	118.52	119.67
99.027	94.975	105.67	92.222	90.388	101.22	109.38	102.02	98.581	92.302	106.78	97.321	97.14	95.133	108.34	101.32	101.38	102.23	103.32	96.199	96.116	99.79	95.877	100.47	104.52	95.386	95.744	95.892	104.21	104.43	99.363	90.679	102.56	106.16	100.45	99.691	97.572	105.15	104.42	104.48	96.034	99.687	102.71	101.16	104.94	112.53	95.281	90.811	99.027	100.05
92.631	99.823	97.85	107.54	106.3	98.071	98.101	107.06	103.03	99.193	105.76	95.642	105.71	91.312	99.871	102.75	98.344	96.331	94.679	97.168	97.763	93.586	105.31	102.92	102.54	102.43	100.89	99.387	103.28	92.366	112.19	97.939	101.37	94.981	98.76	104.72	97.594	102.43	103.33	99.288	98.156	102.23	98.624	104.13	99.459	99.405	105.43	98.61	106.79	94.823
113.67	109.01	120.17	109.48	111.39	116.07	112.51	115.66	120.97	110.78	111.99	107.94	118.56	114.49	106.54	114.88	114.15	117.5	118.88	108.01	112.91	117.48	109.41	113.11	111.5	116.53	114.26	108.01	117.41	114.77	120.77	116.08	109.93	121.66	110.94	118.31	117.43	107.89	109.29	120.14	112.91	114.11	114.42	109.47	110.08	115.38	106.35	119.73	103.5	117.16
101.18	104.64	104.05	104.03	103.32	109.6	104.99	108.13	98.562	117.49	104.8	112.58	104.57	109.23	106.41	103.48	111.19	113.84	107.86	110.9	100.01	106.52	99.699	110.48	117.73	104.28	105.19	107.12	105.88	105.19	105.1	103.46	100.81	106.17	106.33	109.98	110.16	109.08	105.31	107.15	105.84	111.54	105.53	111.27	102.58	108.07	105.24	105.55	102.83	106.18
108.17	104.08	109.27	99.506	112.25	114.68	107.23	109.71	103.38	106.48	109.15	110.86	106.63	104.82	107.1	108.4	107.93	104.25	92.459	105.25	105.57	105.21	111.22	101.67	102.24	108.85	109.68	98.576	106.62	113.19	105.76	102.47	104.42	109.25	112.2	108.69	106.72	111.25	106.03	112.15	107.09	102.69	101.05	103.8	106.95	104.52	94.207	101.35	108.04	100.95
102.7	106.61	107.67	97.854	105.12	108.72	106.84	106.48	109.83	102.83	106.85	111.76	108.29	104.61	114.35	110.03	110.54	104.01	111.03	104.75	102.3	103.75	103.57	97.241	98.834	101.74	107.27	113.81	108.73	109.42	108.19	110.1	106.74	111.87	104.68	97.206	104.46	108.06	119.56	111.86	107.26	108.9	108.38	109.73	100.6	111.63	103.13	106.51	98.402	110.52
103.17	99.19	106.74	103.9	104.76	96.963	111.93	99.665	102.58	109.91	103.38	109.41	103.56	110.46	110.07	106.18	105.17	107.25	104.45	107.31	96.596	106.63	102.03	115.34	105.49	103.84	106.11	103.35	111.46	109.49	94.574	101.37	97.34	105.72	101.27	101.86	100.46	97.194	109.81	100.31	104.67	110.25	104.48	102.8	107.25	102.65	100.85	100.86	115.26	107.33
108.26	117.14	115.4	117	111.08	112.17	106.01	103.74	110.68	112.27	110.63	115.3	110.71	116.33	111.87	117.1	118.23	124.03	118.56	104.48	112.15	103.87	117.54	114.54	117.13	113.6	110.57	119.63	113.17	107.14	113.66	114.01	116.3	109.87	111.33	112.74	114.87	118.66	113	104.35	116.57	113.57	116.83	115.48	109.37	105.44	110.88	105.51	109.72	107.28
118.93	108.91	106.58	112.75	118.55	102.74	108.83	106.18	112.47	121.54	113.15	117.48	121.33	118.75	116.31	116.25	111.45	110.49	116.24	117.99	110.5	112.58	106.89	104.77	124.13	117.01	109.36	109.53	112.92	110.97	110.93	112.17	112.58	102.55	111.97	113.29	101.5	117.92	106.77	113.15	110.9	114.38	106.78	103.89	110.38	111.75	111.9	116.14	107.83	112.6
110.84	106.61	114.3	111.04	118.52	110.62	108.72	111.12	112.1	113.91	111.52	102.11	115.1	103.93	104.08	115.79	110.84	108.2	121.85	106.86	107.19	109.02	108.44	121.37	109.99	115.06	116.19	110.16	106.46	110.43	105.98	105.13	112.58	113.76	112.85	115.3	112.41	122.01	106.61	111.34	112.92	106.91	107.79	100.12	103.36	113.91	110.14	110.6	113.37	103.62
108.08	112.71	95.103	100.24	107.46	100.88	100.85	98.453	101.98	107.24	95.817	107.75	105.76	97.725	96.482	98.976	102.07	104.51	102.83	92.097	99.542	93.045	101.44	104.82	98.172	100.91	96.287	101.08	92.686	102.77	104.93	94.18	106.84	100.48	104.26	99.8	101.66	102.99	103.55	96.974	112.12	99.442	104.35	109.64	102.63	102.96	103	94.866	98.837	93.862
112.32	100.45	102.89	107.48	102.81	105.95	114.36	106.35	106.61	102.26	110.68	108.69	104.46	102.57	102.81	98.087	108.45	105.89	107.37	115.92	102.73	104.81	99.378	101.07	106.84	102.47	106.49	103.93	109.88	113.33	104.56	102.9	102.37	104.57	106.33	101.09	119.5	110.42	104.31	99.327	96.56	106.71	110.9	99.289	104.98	103.73	104.96	103.14	109.11	106.27
101.02	105.03	103.76	107.13	106.58	99.548	104.4	111.02	106.76	110.69	102.56	103.93	112.29	101.56	107.72	105.38	104.08	101.14	113.4	102.49	108.27	114.67	106.1	105.68	107.29	100.11	109.75	109.84	93.134	109.17	110.51	101.64	106.14	112.07	97.251	101.8	107.52	112.98	109.05	103.44	101.17	104.67	96.379	111.42	110.09	111.55	105.99	107.63	101.9	109.97
105.35	100.56	101.44	104	95.931	100.31	98.391	107.1	101.48	109.53	108.47	115.22	106.15	108.13	102.35	100.8	103.25	107.4	104.64	108.09	107.69	103.43	108.6	100.85	105.75	111.93	107.89	108.12	108.27	112	100.69	96.939	95.345	106.13	109.34	113.82	105.77	111.76	101.31	103.16	102.1	103.08	111.34	98.495	109.76	100.32	99.064	110.82	106.64	113.81
104.23	108.76	102.05	104.36	108.97	100.71	105.85	102.21	103.11	100.11	103.33	105.78	108.85	109.26	101.08	99.774	94.551	99.289	102.06	102.12	97.815	109.08	100.52	108.29	106.05	105.91	109.54	105.43	97.769	109.86	101.44	103.46	113.32	107.31	98.988	113.01	100.89	101.42	96.026	106.11	109.09	105.75	107.11	107.14	110.22	96.288	95.958	106.39	109.48	100.08
118.36	103.66	104.55	112.21	105.74	112.86	108.01	123.07	112.93	119.34	107.73	105.04	121.64	101.57	109.58	113.3	121.54	103.95	121.28	113.82	107.72	117.8	115.93	108.14	110.73	114.75	116.41	106.82	122.99	117.65	110.94	103.68	112.86	110.72	109.32	114.53	111.66	112.3	113.71	105.96	122.09	106.38	113.98	125.72	109.72	112.39	111.24	116.37	107.84	103.16
116.03	115.96	107.41	108.3	111.68	113.58	118.49	115.22	118.48	118.85	112.51	107.41	113	116.42	112.11	116.66	105.81	117.28	109.78	123.41	108.24	112.83	113.87	109.76	120.31	115.34	112.22	117.74	109.76	114.6	112.18	111.26	113.57	103.5	107.39	117.79	119.02	105.9	115.55	114.03	104.17	112.04	108.6	117.64	111.95	113.29	113.64	119.52	109.62	103.62
114.37	118.67	115.32	126.98	113.48	118.32	112.76	124.76	120.89	115.94	119.93	118.24	118.17	113.21	119.56	123.47	119.77	113.92	114.34	115.04	120.52	118.98	117.24	114.65	116.36	126.98	115.27	119.27	119.04	109.5	122.62	112.12	114.28	120.68	117.5	121.79	122.83	110.63	115.32	125.58	123.18	119.27	113.16	113.62	119.4	114.78	115.97	111.38	113.45	119.81
97.509	96.259	96.587	105.46	93.71	95.707	102.44	109.47	104.78	103.48	101.49	96.855	101.05	105.62	98.667	109.82	100.71	99.489	97.055	100.89	95.273	100.1	113.92	96.866	93.82	97.429	96.425	96.535	97.603	101.12	105.2	97.181	96.142	95.794	106.92	88.962	101.53	92.641	94.058	105.82	88.44	100.03	100.07	98.589	98.013	102.81	101.6	92.918	101.07	107.99
97.535	94.667	102.36	92.535	94.984	101.26	103.27	99.22	91.302	99.442	93.907	87.651	103.52	110.23	102.49	94.108	102.58	95.785	101.27	99.868	98.924	106.39	97.371	98.896	97.727	108.79	101.78	97.462	112.5	99.906	97.744	110.54	97.232	96.153	96.85	113.06	100.29	98.908	106.97	100.87	98.836	103.83	101.67	105.59	101.14	107.11	98.017	100.91	114.91	106.19
113.24	104.43	115	115.98	116.74	108.82	123.63	119.18	107.61	108.75	118.02	109.54	112.98	103.97	117.68	119.37	110.52	111.21	100.47	109.67	113.18	118.86	116.59	116.77	114.61	108.31	110.34	113.41	117.48	119.3	115.03	113.6	112.39	119.33	111.3	116.05	113.09	101.19	116.35	109.61	109.28	113.04	113.41	114.29	107.49	119.41	111.95	104.93	102.12	106.17
93.303	107.16	102.22	100.36	104.43	94.342	101.75	103.17	99.931	101	100.52	111.06	92.504	103.38	96.02	99.915	100.32	99.68	94.489	100.91	98.803	97.823	90.855	106.61	97.526	98.749	98.24	103.38	112.54	99.89	101.9	99.357	105.28	102.41	101.63	94.327	103.14	97.889	108.5	93.682	106.8	99.093	98.916	102.96	98.652	95.126	99.129	104.43	103	100.6
103.54	105.96	113.02	104.6	108.7	115.49	107.6	107.23	115.07	118.92	114.19	115.7	103.53	118.97	111.22	114.92	117.28	101.97	110.88	114.39	112	98.654	110.1	119.47	107.41	108.96	121.13	108.54	116.02	107.71	105.76	101.72	111.66	117.6	107	107.44	119.08	111.64	105.48	114.13	100.53	111.43	114.56	102.54	112.87	112.66	108.18	105.13	111.29	107.95
109.33	105.49	103.5	108.88	101.47	104.98	106.89	110.37	101.21	108.58	108.79	106.88	103.35	115.07	104.28	103.88	114.76	104.76	105.57	109.37	103.97	106.92	102.16	103.85	103.02	103.16	107.29	109.95	105.76	104.99	113.68	96.7	114.44	103.12	105.83	106.49	100.04	97.138	98.242	103.48	104.66	102.08	113.55	102.35	106.06	109.71	110.89	102.2	117.97	107.27
113.01	111.06	113.51	106.62	105.48	115.41	111.81	105.13	116.05	114.14	101.5	119.21	117.26	107.5	114.7	110.63	103.81	111.85	109.85	120.97	105.2	109.56	109.31	108.67	109.9	109.03	111.27	112.71	109.27	115.47	119.03	112.37	107.34	117.85	113.85	104.07	108.71	107.66	118.84	114.94	112.98	105.7	111.18	107.7	123.98	104.54	108.39	101.94	122.65	111.73
92.554	96.373	107.11	112.25	102.64	102.93	103.86	114.18	109.45	106.3	109.83	107.75	99.718	102.35	103.23	105.49	107.32	105.67	113.17	101.09	107.7	99.661	106.73	102.58	112.28	99.667	109.08	105.07	102.71	104.84	108.31	99.965	101.32	106.23	101.99	97.317	100.4	103.38	99.208	109.36	112.51	107.38	111.93	107.19	106.95	102.78	99.036	98.102	103.57	102.67
103.54	103.54	101.95	94.674	101.26	102.66	103.06	93.13	105.58	102.62	100.74	96.199	99.849	100.99	97.402	99.601	96.07	104.94	97.978	102.36	101.96	94.929	105.04	98.025	105.02	96.145	97.495	101.18	98.762	96.89	104.61	110.43	95.579	101.55	103.12	102.75	109.21	99.142	102.02	95.674	96.919	99.665	98.53	98.473	105.26	100.81	98.386	94.577	100.1	103.11
111.68	109.51	114.41	109.05	113.04	103.49	106.38	115.33	107.1	114.69	119.02	112.27	114.88	114.17	109.95	106.96	107.74	112.29	110.16	112.27	110.51	106.96	119.11	110.77	117.99	109	109.21	118.53	118.44	119.45	109.93	112.38	112.54	107.91	113.06	109.54	111.7	111.28	118.16	110.08	114.48	119.47	119.67	106.26	111.24	104.1	114.5	109.57	102.5	100.28
108.74	111.03	109.1	101.19	102.51	106.2	99.324	106.98	102.86	104.8	104.66	107.71	108.33	106.18	104.39	115.47	111.63	103.86	99.91	117.04	99.513	109.37	110.24	113.59	114.57	111.39	101.68	105.36	114.16	108.88	109.27	99.317	111.03	103.29	107.41	107.44	105.14	101.46	105.72	108.31	110.51	112.07	102.7	110.31	117.86	100.56	103.75	111.03	108.24	108.48
101.45	98.276	89.677	108.67	106.07	108.31	100.28	99.67	96.244	96.336	96.012	100.9	110.73	103.2	103.47	91.15	106.91	103.08	94.616	105.03	100.15	94.636	95.515	93.514	99.449	96.314	101.72	101	98.121	93.327	109.18	98.647	103.87	100.24	94.958	100.83	101.57	104.96	102.26	97.403	97.855	91.109	100.56	97.333	102.13	98.908	101.25	101.3	102.58	95.982
103.82	105.8	96.003	113.36	108.18	110.03	104.12	101.38	97.721	103.55	105.4	109.14	112.62	105.98	101.08	97.996	112.5	114.91	112.75	103.37	102.78	107.13	103.55	107.72	106.21	101.53	104.69	100.4	105.22	110.16	96.256	105.35	109.58	107.25	97.222	98.726	116.05	102.44	107.7	101.45	105.61	107.27	107.95	101.11	108.6	98.643	106.22	109.15	109.39	107.83
111.36	107.55	114.3	105.27	121.68	107.06	115.24	112.73	104.96	106.88	113.29	104.39	108.61	113.33	111.98	114.69	115.54	110.79	107.97	108.97	113.01	117.24	111.59	105.65	104.77	104.26	111.13	112.04	108.8	109.56	107.6	100.56	102.73	117.25	117.18	114.41	113.09	109.99	107.59	108.32	119.71	112.39	111.74	102.43	110.87	113.58	113.89	109.2	115.69	118.07
96.628	95.387	103.56	92.252	93.152	99.623	111.28	95.345	105.96	97.628	97.722	108.53	110.35	87.609	101.51	99.291	100.9	98.981	96.582	101.76	106.69	102.32	98.766	101.97	92.262	101.41	105.2	96.622	101.5	93.109	98.471	100.76	98.697	99.618	102.94	102.56	106.51	101.9	95.299	111.67	100.97	99.762	108.96	102.04	100.36	100.83	100.04	95.139	94.464	102.47
111.48	102.26	94.88	98.607	98.998	106.6	91.02	108.94	98.619	102.3	108.34	117.59	101.68	106.06	99.481	103.82	110.63	102.15	94.556	91.818	103	97.702	113.96	110.55	102.82	103.59	106.64	99.007	102.87	104.73	103.55	111.15	100.66	104.44	109.18	114.94	111.29	109.25	108.58	113.02	97.635	96.43	108.98	102.49	111.01	101.24	109.94	102	104.86	110.37
109.24	107.29	111.37	97.201	99.857	103.71	102.1	108.53	102.39	107.37	109.07	97.107	109.85	107.3	100.19	100.34	104.67	99.319	104.04	99.526	91.786	106.51	99.816	99.555	103.48	104.94	104.51	110.33	96.96	106.47	102.32	110.18	111	110.09	105.21	97.522	101.88	107.77	105.25	102.11	104.26	109.05	100.28	106.83	102.13	104.27	105.88	104.48	101.59	107.67
108.4	110.72	115.54	113.35	102.8	117.68	103.69	107.51	111.89	107.26	110.96	108.75	111.15	105.42	105.37	113.56	97.414	100.08	104.71	100.13	104.47	108.79	108.68	96.445	104.35	105.96	111.42	106.05	117.35	105.82	111.19	98.542	102.92	98.442	108.56	106.35	110.09	109.81	108.17	105.27	101.79	108.84	107.31	108.36	118.87	110.66	105.51	111.06	108.49	108.34
96.499	97.274	94.042	96.289	97.452	95.74	97.893	103.28	92.076	95.358	98.135	115.84	98.246	97.679	106.5	101.24	98.885	101.44	97.741	98.815	106.73	83.69	92.149	101.15	93.311	98.356	99.548	99.797	92.604	94.384	100.8	102.35	115.19	99.758	96.952	103.72	97.585	107.51	106.87	103.3	101.62	94.563	103.2	102.94	93.985	107.27	103.54	100.4	96.57	103.27
105.3	95.35	103.65	99.088	108.64	108.73	104.83	106.59	101.95	94.551	101.9	97.627	104.63	101	105.8	108.73	100.27	110.12	106.27	115.57	114.88	101.1	101.1	109.48	99.646	103.37	111.27	112.33	108.71	101.56	109.57	104.86	106.55	105.73	108.12	95.505	106.51	118.3	109.44	106.92	112.83	104.26	113.21	111.3	100.52	110.3	100.12	103.85	110.15	105.11
107.36	107.76	105.09	102.68	106.75	106.75	104.03	104.43	99.659	97.527	110.89	117.08	115.76	96.975	102.04	105.38	110.79	109.72	107.98	108.06	109.86	103.29	102.4	110.04	104.36	99.724	103.89	107.07	103.16	108.67	99.182	108.91	105.1	103.04	98.166	103.27	111.97	100.55	110.65	107.2	101.94	112.18	108.05	102.34	105.29	101.41	103.32	105.48	105.82	98.887
113.82	103.54	103.61	114.56	111.63	104.81	107.1	116.23	106.5	115.99	103.76	115.95	116.95	108.43	115.11	115.95	108.33	104.48	104.35	111.43	112.43	117.38	109.41	112.28	105.75	110.09	98.865	113.45	100.45	106.84	116.12	118.1	108.6	105.62	112.5	114.03	115.26	117.47	106.75	113.07	106.34	110.38	108.63	108.22	107.42	102.94	112.54	113.68	109.83	112.88
107.03	97.007	110.63	106.39	105.93	108.58	110.02	105.26	114.32	103.2	111.78	111.02	101.92	110.45	105.1	107.38	112.22	97.802	103.71	111.37	111.16	102.49	98.595	107.34	107.39	109.6	96.313	102.97	100.92	106.35	105.11	107.2	107.16	105.28	102.7	113.4	105.92	111.3	100.87	98.058	119.2	106.57	101.07	106.9	115.38	110.89	112.2	110.63	115.23	108.51
106.33	107.27	101.69	106.21	102.71	104.44	107.53	107.53	98.386	99.923	107.6	107.99	106.85	106.28	104.77	105.13	107.25	106.83	103.48	109.5	111.36	107.44	107.25	107.05	97.757	107.24	102.76	103.57	101.59	112.39	100.2	113.65	104.38	105.68	106.56	109.45	109.72	98.519	98.368	110.34	111.21	101.65	110.17	109.65	104.99	104.34	103.77	101.47	105.7	99.271
115.2	101.98	112.51	112.24	113.69	108.15	109.43	108.27	106.4	104.88	109.07	118.46	114.3	107.21	105.43	107.41	111.41	106.86	101.26	106.78	112.28	112.46	114.43	108.68	110.07	116.15	106.89	107.06	111.89	110.75	116.97	107.29	98.504	120.86	112.97	106.92	111.97	113.45	108.82	106.98	118.94	113.32	108.84	111.34	111.13	109.59	109.06	109.76	113.93	108.64
101.32	109.3	107.4	114.35	111.76	111.24	104.08	105.75	103.28	105.81	108.55	105.32	100.55	108.84	108.83	104.09	101.81	102.25	101.07	110.28	114.02	101.7	107.5	99.165	110.32	109.16	112.81	110.76	114.65	110.79	114.63	104.14	112.37	105.29	109.09	102.21	102.12	111.36	113.99	101.75	105.89	104.95	115.17	105.75	110.44	111.37	108.5	102.33	111.1	100.52
104.15	104.04	90.718	106.69	103.72	100.04	97.29	91.671	96.06	89.208	104.05	98.162	98.636	97.744	101.4	98.595	99.596	101.37	107.36	104.41	114.47	103.97	105.75	94.566	107.16	89.653	87.734	100.78	98.206	101.22	97.651	99.326	102.07	104.4	99.372	110	105.28	99.056	92.809	96.638	97.27	94.97	92.642	101.38	98.664	99.073	94.763	95.82	103.42	101.9
112.64	105.22	106.01	113.15	107.42	103.74	114.8	107.64	112.48	112.11	108.54	108.29	112.74	109.24	98.866	110.95	104.07	108.39	116.69	118.45	105.55	110.51	111.21	116.43	104.08	120.12	105.83	107.05	105.18	101.94	110.3	107.97	113.35	116.18	111.09	111.33	109.22	106.65	110.3	111.18	113.64	119.28	117.53	105.91	108.33	105.82	113.07	104.39	116.41	114.33
105.73	110.71	100.2	105.2	96.511	110.89	112.29	110.48	101.25	103.71	108.06	115.74	109.96	115.12	99.262	97.16	104.73	99.528	105.7	104.55	107.78	101.55	101.35	105.61	103.73	107.24	103.2	99.176	103.51	113.52	111.14	98.908	104.89	104.16	102.89	108.86	106.49	118.67	107.97	103.14	100.41	110.49	96.029	110.55	106.19	95.73	106.98	99.989	104.43	106.15
115.93	114.93	109.89	113.53	111.91	115.67	108.94	112.22	118.21	106.56	111	115.79	103.66	111.54	117.41	118.47	110.51	116.77	117.43	115.77	109.57	120.51	110.39	106.23	110.52	102.19	109.54	108.59	113.46	103.7	118.11	111.36	109.18	117.94	121.64	110.95	119.76	108.22	123.87	107.25	106.95	104.17	110.88	112.67	116.14	115.27	112.7	113.65	120.25	112.59
112.79	117.62	106.89	114.27	109.8	125.32	109.62	110.28	109.27	112.92	108.21	119.03	118.76	114.43	121.2	108.38	106.3	115.92	116.32	111.2	115.88	108.85	114.94	111.19	118.08	112.74	111.76	113.42	101.56	111.48	122.62	111.74	104.69	113.44	119.75	109.57	115.79	115.07	101.45	110.57	109.24	112.08	110.83	116.63	126.78	104.02	110.45	115.75	110.82	118.21
109.35	101.94	107.57	108.38	109.19	103.57	108.52	110.89	105.05	106.44	104.82	108.11	107.81	103.32	95.4	107.55	106.12	106.41	101.66	109.36	104.03	98.99	103.2	111.82	106.69	108.21	105.79	103.06	107.05	108.65	114.55	99.043	104.63	105.57	112.33	116.7	118.11	113.19	106.54	104.85	107.92	113.01	105.53	94.891	111.94	112.62	99.49	108.83	107.43	100.25
106.92	91.62	108.94	109.82	107.79	103.85	103.96	101.68	100.76	98.179	91.058	92.171	100.61	109.31	93.191	103.03	97.566	90.306	100.51	90.758	90.287	102.85	88.121	103.92	100.33	92.676	91.304	105.39	101.67	97.792	99.083	99.815	95.538	101.79	103.98	103.87	104.14	101.49	94.621	99.955	94.844	108.2	101.83	99.08	100.39	102.85	93.668	102.52	101.59	100.2
118.46	115.01	108.66	107.65	100.42	114.05	116.48	116.41	109.42	110.05	115.42	117.65	109.59	110.65	122.24	112	110.12	114.18	116.24	115.94	107.46	107.95	104.53	118.07	119.46	121.44	112.54	106.14	105.88	103.31	107.81	112.66	108.93	112.21	112.48	123.75	116.37	113.71	114.99	110.56	116.21	116.23	116.86	113.77	118.29	111.17	109.58	106.83	104.36	109.28
102.03	94.507	99.473	107.4	101.97	102.17	95.417	96.388	106.29	102.86	104.52	107.55	101.72	105.43	111.59	107.38	111.83	106.95	101.72	111.06	113.47	101.12	110	114.99	106.39	95.992	101.21	101.68	97.16	106.23	99.594	105.04	100.21	112.15	109.96	93.537	102.63	99.789	102.69	97.84	110.57	103.21	110.81	105.94	97.22	102.66	95.08	108.9	110.01	103.21
112.44	100.48	104.03	98.74	100.96	109.39	104.02	103.86	102.94	100.23	106.06	105.54	106.31	108.93	107.22	101.1	99.196	105.06	110.53	87.891	102.09	102.03	106.49	107.83	101.69	100.72	104.1	97.083	106.45	103.67	113.23	112.13	102.68	100.8	105.14	109.92	99.242	103.45	104.53	99.455	98.748	100.19	105.93	105.63	103.04	106.3	102.61	96.952	114.11	104.2
104.01	105.31	100.32	108.43	107.95	98.512	91.502	109.02	100.28	116.19	111.68	105.21	100.8	105.88	100.93	103.59	98.273	105.38	107.84	96.439	102.11	105.88	106.39	106.13	110.07	108.8	101.62	105.01	113.34	104.36	101.53	105.2	105.93	114.45	105.99	108.61	110.88	105.8	108.35	106.41	106.72	112.17	115.81	107.97	100.73	107.08	111.86	105.21	105.64	105.13
109.41	108.38	106.91	104	106.77	103.26	108.6	109.72	100.76	108.53	99.125	109.94	107.2	112.39	107.98	106.82	110.15	110.28	119.38	114.04	102.56	110.15	106.15	109.32	111.95	112.82	112.03	99.593	102.61	98.72	112.56	105.9	107.19	101.25	103.97	108.79	105.88	102.06	108.14	103.91	112.19	103.04	110.67	111.7	104.35	103.65	113	106.87	103.73	105.06
107.27	107.1	104.62	99.303	96.572	105.57	116.65	106.51	100.3	107.05	106.62	98.707	112.18	102.31	115.09	112.37	99.016	108.59	103.29	110.67	112.53	118.61	104.4	114.61	110.87	104.69	109.24	104.86	96.598	115.49	112.96	108.92	109.57	108.64	106.72	106.49	111.38	108.1	101.98	107.35	109.14	106.46	116.95	104.98	110.46	105.43	112.67	111.5	99.053	108.65
110.16	102.57	107.25	111.86	113.81	115.05	116.57	113.65	115.17	108.71	109.25	113.29	115.77	112.7	113.8	114.97	106.61	107.46	120.08	115.27	116.86	111.53	109.83	117.63	116.9	113.42	109.08	113.68	118.8	110.13	108.89	109.68	117.29	117.22	104.24	111.18	115.51	111.96	114.95	97.407	117.46	108.09	113.22	108.54	110.76	113.87	107.77	111.92	115.26	108.65
104.3	99.849	104.09	101.52	100.24	99.956	99.249	113.51	106.39	97.227	107.31	102.51	117.15	113.73	99.141	106.96	103.46	108.64	94.281	102.71	99.688	104.92	107.41	113.81	104.25	106.66	101.97	104.11	110.55	108.51	100.67	111.24	108.55	115.63	109.42	111.07	105.56	107.03	110.8	110.23	110.05	110.01	101.91	113.06	114.89	108.37	112.13	106.51	102.72	105.8
99.321	100.67	96.595	99.45	107.73	105.42	106.12	111.68	109.62	99.375	110.7	107.51	105.33	108.28	107.31	103.75	102.7	114.72	106	99.829	114.05	111.87	101.91	108.86	101.12	112.52	98.825	107.57	102.31	111.3	107.41	107.86	97.913	101.38	106.05	101.46	103.26	108.44	111.42	114.24	105.83	107.49	102.98	103.09	111.76	106.49	105.15	103.5	106.11	110.42
97.763	100.43	96.513	97.57	94.952	102.74	102.4	102.41	100.15	97.665	102.36	94.651	107.53	99.723	100.71	100.98	98.812	103.39	93.258	97.445	109.84	106.86	105.72	108.04	100.51	89.589	99.056	96.558	97.507	103.3	102.22	94.324	99.783	96.486	105.66	99.946	109.01	111.72	103.63	105.19	97.46	93.361	100.67	94.138	103.38	98.817	95.303	104.89	107.13	102.73
106.43	96.468	112.15	108.28	109.53	105.99	103.74	112.19	106.98	103.22	88.536	112.08	109.49	113.53	105.41	102.97	108.69	100.84	97.622	106.53	108.24	105.47	107.08	112.47	112.62	102.54	102.77	111.11	108.07	102.79	99.039	98.971	99.12	101.42	99.911	111.85	111.15	103.42	97.482	98.755	111.74	99.127	91.981	105.74	108.28	103.9	106.12	106.43	104.55	108.13
100.8	111.67	116.9	106.3	110.77	109.3	104.62	108.37	100.4	108.4	106.61	105.87	99.589	114.75	103.22	105.42	106.73	114.85	111.06	110.02	101.22	108.37	108.54	108.45	109.17	100	103.86	109.76	115.01	102.59	104.71	109.42	105.29	103.52	104.69	97.523	99.164	102.1	106.35	102.23	102.41	104.78	105.99	96.688	100.85	105.12	102.19	109.7	104.09	98.296
119.84	116.15	117.05	127.39	120.45	118.77	127.36	114.07	117.15	126.29	116.36	124.18	114.13	119.34	119.59	115.07	118.38	122.3	130.93	120.07	117.05	108.74	114.98	113.06	111.61	122.71	115.05	116.4	118.47	109.23	114.33	110.12	125.2	116.53	112.11	123.12	117.96	118.84	116.28	120.61	115.33	116.32	120.82	119.57	116.93	115.71	115.36	118.12	124.67	120.25
105.93	101.52	92.944	109.14	105.07	103.8	106.79	110.35	100.01	102.56	99.825	103.26	101.88	105.32	97.604	107.18	113.09	103.26	99.743	97.411	107.91	109.82	107.74	108.11	96.238	109.47	105.73	108.88	100.69	108.41	98.241	103.84	104.39	116.74	115.72	93.848	102.47	95.508	97.213	103.05	105.87	102.08	104.25	108.03	110.01	104.7	102.28	100.3	105.66	104.87
98.861	97.439	93.819	96.997	98.668	98.13	97.383	93.095	94.313	96.668	97.745	103.69	98.354	104.86	91.578	104.64	96.927	99.414	95.274	101.87	94.823	100.44	95.576	95.34	102.71	100.95	103.35	92.894	105.45	105.49	102.87	102.58	102	92.598	98.457	94.656	100.08	92.846	105.86	96.525	99.564	99.419	95.958	105.79	102.35	95.875	100.79	100.93	98.214	95.081
104.06	106.44	114.21	109.84	109.92	119.89	115.35	114.8	120.17	116.74	111.24	121.87	117.06	109.99	116.12	110.24	124.82	114.04	114.69	104.2	113.78	109.04	118.9	111.35	113.65	106.88	102.79	114.4	118.16	116.72	108.44	116.82	116.31	105.58	113.29	119.22	112.84	106.98	109.93	122.68	113.32	118	112.71	117.67	106.42	108.98	115.63	113.11	108.35	103.97
112.22	108.4	112.58	106.8	111.1	110.38	107.26	109.4	111.34	100.47	103.72	102.88	108.97	105.26	96.848	97.579	96.653	100.02	109.17	102.65	99.353	97.447	105.7	102.27	110.25	100.75	111.88	99.111	109.03	105.41	106.53	103.35	109.91	115.12	96.295	100.26	101.1	104.99	98.705	97.116	96.42	104.25	102.31	99.815	114.75	104.98	115.4	106.65	102.38	110.83
106.74	107.48	108.21	106.68	111.88	114.71	112.17	112.35	117.6	117.69	122.81	124.23	110.2	124.26	111.76	110.85	115.72	114.97	117.9	108.68	115.82	114.04	110.71	101.58	103.8	110.03	105.36	109.86	115.36	115.24	119.5	104.57	112.9	118.8	111.64	112.79	106.78	114.02	117.04	117.06	105.04	101.61	108.28	113.11	115.36	107.33	117.48	118	115.44	104.11
117.62	111.96	112.13	112.21	112.96	111.22	114.71	115.64	111.38	108.63	111.75	114.09	110.78	110.07	119.54	110.4	106.08	107.25	120.77	112.76	112.36	112.96	105.24	116.85	114.91	118.04	121.18	108.59	115.18	110.15	115.58	102.14	121.07	113.51	121.33	116.25	114.73	112.9	106.58	114.1	115.78	109.78	107.6	102.4	106.5	114.43	111.51	108.05	119.79	120.68
101.57	112.25	105.57	106.12	101.86	99.67	108.35	109.45	106.48	114.02	108.11	103.15	112.02	100.56	109.04	115.09	105.84	103.8	104.76	107.12	108.04	114.26	108.32	104.95	107.23	103.85	110.31	110.79	103.66	110.33	112.06	110.14	105.38	106.53	103.51	102.04	96.51	108.35	102.1	100.43	108.96	110.36	108.86	108.84	97.698	110.68	107.1	97.567	111.16	117.75
122.42	122.99	121.1	113.81	119.55	113.33	114.05	112.49	120.4	121.04	116.29	116.55	113.43	113.12	120.87	120.42	105.86	114.66	119.16	120.15	112.09	119.48	125.18	118.94	124.36	119.1	115.67	119.02	113.99	120.86	118.15	114.97	129.83	115.94	119.96	125.57	118.92	116.16	118.95	116.27	117.74	118.23	122.28	114.67	106.12	119.54	121.7	120.52	119.09	119.83
106.52	102.81	108.98	113.32	115.27	106.89	112.97	107.1	111.18	109.3	100.32	109.01	108.12	117.01	114.81	107.09	105.21	122.89	108.74	111.45	110	109.05	114.44	107.96	118.33	100.79	115.1	110.45	108.88	116.83	110.98	117.46	117.3	106.65	118.14	102.49	111.91	105.11	115.65	123.27	113.33	109.36	108.13	110.18	110.29	113.44	116.61	105.68	110.77	119.99
104.93	102.98	96.226	101.06	93.977	105.59	100.59	96.7	101.83	99.607	97.545	98.762	98.85	109.17	103.5	98.706	93.339	103.16	96.659	110.2	99.962	96.269	94.135	104.83	100.05	100.27	101.09	99.207	97.369	96.127	96.47	93.876	103.25	102.52	101.98	95.978	98.494	97.534	93.702	93.435	100.96	103.22	98.202	91.795	98.803	90.435	100.54	98.031	101.33	103.11
100.86	105.05	106.3	106.63	107.91	108.25	106.45	101.94	104.41	102.91	105.11	103.95	118.98	105.75	114.6	110.54	104.54	108.63	102.94	106.72	99.44	96.672	106.13	104.23	109.17	98.704	96.14	99.291	108.41	111.76	103.65	108.43	106.23	91.743	103.95	113.81	101.56	109.03	111.28	99.444	104.89	108.69	110.89	102.53	107.14	97.262	103	108.68	100.59	106.59
104.98	113.14	115.34	108.46	103.85	114.4	97.923	115.75	119.27	113.88	109.36	113.39	120.26	106.35	107.2	114.3	115.53	107.25	110.2	123.22	117.08	104.63	111.83	109.52	107.53	108.91	117.98	115.74	110.33	112.67	116.7	113.51	115.19	108.18	111.48	106.96	108.24	104.67	119.46	102.96	121.63	107.24	115.46	106.97	122.83	101.02	121.33	105.29	110.88	107.57
103.4	99.431	106.2	113.71	110.38	104.23	106.42	114.62	107.97	107.19	108.51	96.666	106.93	102.17	107.28	112.82	105.78	110.23	107.42	110.1	99.636	102.63	106.48	104.62	108.14	105.72	114.13	110.9	99.535	98.179	97.199	106.81	108.15	100.93	113.23	103.45	96.092	100.02	100.36	103.12	107.95	101.67	94.763	100.37	102.98	105.6	105.93	106.45	98.287	104.26
106.79	104.71	104.03	110.4	106.84	107.4	110.95	99.764	114.32	102.57	108.52	107.88	102.4	104.04	109.51	106.08	107.47	108.91	108.52	109.65	115.43	109.25	99.652	104.18	105.83	110.79	108.93	112.31	104.02	109.17	111.09	104.16	111.68	98.64	106.33	111.57	113.99	100.29	102.19	104.63	99.892	103.88	109.23	106.09	109.92	113.19	109.55	119.01	104.76	108.82
109.16	102.6	96.924	106.31	111.42	107.06	101.65	102.27	101.8	96.964	102.1	107.71	95.016	110.7	110.12	102.98	101.77	102.29	97.197	101.55	103.73	103.11	100.36	99.671	106.3	94.786	102.72	105.34	100.33	109.15	105.57	104.06	106.24	95.13	106.45	103.24	106.35	99.674	95.097	112.45	94.248	99.903	109.47	106.66	99.65	107.53	98.37	108.11	106.64	101.33
107.54	94.895	111.96	102.95	110.57	102.86	116.8	107.65	96.789	107	111.13	116.64	104.9	105.89	108.25	111.44	106.77	106.92	113.51	92.682	88.317	98.919	108.02	103.25	98.112	94.336	110.15	108.83	104.34	111.58	98.163	110.9	96.194	103.19	99.121	110.75	100.16	100.75	105.17	102.53	96.668	116.46	102.28	106.1	90.276	100.24	101.49	106.92	111.92	112.74
105.43	109.55	97.632	101.66	114.95	109.71	102.89	100.32	104.98	102.2	108.81	112.64	109.08	107.67	108.69	104.75	104.32	103.21	107.96	109.28	98.039	102.91	108.56	107.92	96.812	112.96	107.49	100.01	105.28	111.53	107.27	104.4	104.92	108.37	109.8	103.98	101.05	102	101.21	98.921	103.62	107.9	101.08	108.35	101.34	109.79	109.73	112.51	107.38	107.06
107.62	119.47	112.46	111.42	104.67	108.02	111.8	111.59	122.7	110.94	111.59	116.7	114.47	121.47	109.24	117.19	105.01	114.51	103.83	108.31	111.2	114.71	116.8	113.97	109.67	118.46	119.23	101.57	110.71	109.64	111.91	104.44	109.87	106.98	99.205	103.01	113.71	118.34	109.55	115.06	113.63	115.49	111.5	108.31	108.44	124.88	111.97	101.76	114.21	109.45
92.743	98.912	99.226	105.82	100.05	99.484	101.58	105.01	94.492	103.55	102.71	91.471	93.09	96.832	102.78	101.87	100.54	109.81	104.86	101.83	100.8	102.65	100.16	99.934	101.21	101.77	110.71	101.69	93.885	96.01	97.921	96.618	102.11	106.22	112.87	102.25	103.56	96.957	95.205	101.68	108.48	100.12	92.796	104.11	104.68	106.36	98.265	100.53	106.38	100.61
115.02	96.433	104.22	103.66	109.84	100.01	102.79	112.49	100.27	107.35	105.66	110.25	107.35	112.47	114.18	99.703	104.74	106.99	102.97	105.45	105.25	107.64	107.22	100.44	112.03	104.87	109.02	110.94	112.54	103.26	104.39	109.86	110.55	102.33	106.41	105.04	106.41	108.78	100.65	109.2	105.23	103.93	100.59	102.21	107.9	96.367	115.24	103.79	109.18	98.153
107.45	102.57	111.72	111.51	109.55	113.26	109.85	103.62	106.95	104.61	116.16	121.4	110.79	111.76	111.26	106.44	111.3	104.86	108.45	113.82	101.87	100.83	112.98	115.65	113.66	100.96	113.31	110.98	114.09	106.61	110.41	108.36	120.26	116.77	104.59	110.93	102.28	118.5	120.36	97.137	108.59	108.38	103.26	112.05	109.46	106.49	105.73	119.7	111.74	108.35
114.92	115.87	107.14	103.01	105.39	105.59	119.4	111.54	112.55	115.42	119.29	114.76	112.3	108.93	115.85	112.77	116.9	124.83	112.65	116.28	106.13	112.77	105.89	110.4	113.63	110.16	119.27	101.77	118.06	108.37	109.45	105.37	103.25	104.72	109.4	109.82	107.01	109.78	115.14	123.81	105.79	111.05	115.11	110.45	105.48	113.5	108.68	116.63	118.45	112.79
113.15	110.42	95.892	110.05	95.916	103.45	102.94	97.823	102.09	104.54	92.932	105.53	101.63	104.74	102.69	103.06	103.89	102.81	94.574	108.59	98.721	113.89	104.27	102.57	107.21	101.61	112.63	103.53	110.68	110.67	109.11	93.999	101.93	99.289	103.86	117.6	101.28	109.36	106.94	109.55	92.897	105.52	109.49	101.85	108.53	109.27	101.49	100.81	108.61	102.43
111.12	101.37	98.708	105.01	116.4	105.45	105.09	96.46	117.45	105.1	109.97	98.919	105.51	101.69	100.93	101.73	106.02	104.46	101.96	103.74	100.54	109.68	107.33	101.66	100.94	103.86	103.29	98.481	105.63	104.97	98.63	113.68	103.75	106.71	112.12	104.7	109.7	99.234	101.19	115.66	106.72	95.822	109.2	114.06	104.62	102.24	104.45	108.1	102.59	100.97
99.963	97.095	105.37	103.2	100.23	90.114	100.16	102.05	102.16	95.755	104.95	110.17	103.52	97.74	102.45	95.657	99.397	98.985	100.98	99.773	96.506	105.22	100.98	97.293	94.537	99.268	105.05	97.674	96.567	103.98	99.804	106.52	98.643	104.05	99.204	110.39	102.47	96.159	96.179	102.61	103.14	93.357	101.45	104.15	94.597	102	96.317	99.232	101.13	104.27
108.5	112.82	117.67	122.27	114.27	104.13	108.96	107.68	112.98	112.07	111.1	110.32	114.36	107.15	115.89	108.55	113.2	104.5	111.99	101.58	112.31	109.7	108.13	107.05	106.19	114.64	118.13	118.8	114.08	114.61	112.28	112.24	104.04	107.48	107.44	109.79	103.18	104.13	110.78	111.81	107.5	100.97	113.29	111.16	102.57	108.82	108.45	112.57	112.24	106.57
100.49	97.766	106.02	106.88	102.7	102.75	102.23	105.78	101.67	105.93	98.388	102.69	110.23	114.04	106.97	100.86	110.91	105.59	107.71	101.25	102.52	109.39	97.663	105.1	103.11	105.04	99.874	106.05	102.3	118.03	102.45	104.9	113.5	98.294	104.98	104.33	111.25	109.36	105.8	106.27	108.74	105.92	103.69	107.05	100.55	111.17	111.05	111.2	114.14	102.23
124.94	119.89	112.1	121.75	124.46	116.27	116.29	109.34	114.56	115.79	117.6	116.13	118.78	113.49	115.33	120.46	122.47	112.4	105.55	115.4	120.61	123.34	111.29	118.97	116.02	117.22	117.56	109.47	113.29	113.62	114.05	118.44	130.12	105.3	122.55	116.22	118.89	117.86	117.97	113.57	110.72	117.91	109.09	116.74	114.47	115.83	118.13	118.06	125.99	110.32
96.418	98.497	98.845	97.098	83.789	97.114	100	98.225	98.274	95.44	104.93	100.65	101.96	98.088	101.53	97.069	98.351	110.18	104.7	96.751	98.085	106.15	96.386	99.103	101.3	100.2	96.734	100.09	96.452	96.954	103.6	102.01	101.53	94.199	97.559	103.5	106.66	107.58	96.827	103.04	102.64	94.496	95.531	106.01	100.06	96.427	98.17	108.96	101.69	96.694
118.5	109.07	112.43	111.74	118.34	126.55	109.6	114.46	116.92	106	109.62	118.01	126.8	105.17	119.03	105.65	114.05	109.11	108.67	117.94	119.99	119.62	111.9	120.31	117.01	121.97	115.28	121.17	121.02	115.2	116.12	112.62	110.21	113.18	117.23	121.34	119.57	115.97	128.01	119.8	111.48	117.61	121.82	113.8	118.32	107.47	122.7	114.16	119.51	116.2
105.22	98.372	105.62	113.7	107.23	108.35	106.82	102.53	108.85	112.93	104.89	105.83	102.87	98.243	109.97	106.52	99.515	110.74	105.15	108.38	100.26	108.72	107	110.49	107.01	108.39	118.58	104.82	100.06	96.54	103.12	113.43	110.72	102.73	111.31	106.66	98.592	110.98	111.56	97.277	111.73	111.83	106.2	95.996	104.89	104.8	95.315	97.689	111.07	106.24
99.453	114.71	93.114	103.26	100.6	106.47	113.75	116.05	104.46	99.796	102.79	108.32	98.502	107.33	102.76	104.13	99.672	102.5	107.13	106.48	110.09	94.877	110.82	108.98	99.034	101.56	108.43	102.59	105.36	102.82	100.2	112.4	113.77	111.8	109.94	105.94	103.92	106.79	105.13	111.08	103.03	104.97	107.73	107.91	102.87	102.36	105.79	111.63	106.7	100.88
99.545	101.71	101.25	98.025	109.3	112.88	100.73	108.73	98.525	102.95	105.93	98.422	112.6	106.67	96.865	106.16	98.825	108.82	106.29	108.41	103.05	99.636	107.36	106.16	103.6	95.94	101.41	110.39	107.26	111.74	116.63	99.676	104.99	107.42	112.8	106.02	110.69	100.58	111.03	103.86	109.85	102.3	106.91	105.3	104.57	99.099	108.89	104.52	117.26	108.59
118.6	104.84	117.46	112.16	117.39	104.87	116.04	103.82	115.03	106.2	112.16	110.81	111.91	110.4	111.96	125.02	108.78	115.76	121.8	121.61	117.38	109.04	112.63	112.28	108.51	116.04	114.15	113.26	112.53	117.6	107.16	110.43	109.16	104.22	113.63	105.84	110.47	111.16	108.15	122.1	118.73	104.56	109.1	109.98	117.14	107.74	116.06	115.47	111.43	111.13
103.95	106.11	113.22	100.44	111.05	108.51	111.94	101.26	117.92	102.78	103.49	104.71	107.59	111.21	107.17	107.38	104.13	105.65	105.7	101.36	107.64	106.45	101.62	103.26	104.58	107.28	108.88	108.82	107.21	102.9	107.83	114.2	110.89	95.872	103.97	102.67	102.22	102.04	105.36	104.91	102.17	103.24	106.83	110.05	104.49	109.69	106.6	106.13	103.43	102.72
106.24	101.31	106.42	103.15	106.63	111.46	108.82	100.33	103.53	115.33	105.22	111.07	113.66	107.36	106.2	111.36	109.1	98.271	103.31	111.29	103.03	105.59	108.88	104.06	106.63	104	101.26	111.96	102.21	107.61	104.9	109.99	106.34	105.47	109.73	108.76	105.13	107.58	104.77	110.45	109.55	105.15	103.39	104.22	110.35	113.85	105.04	103.47	104.94	103.33
107.68	91.375	97.052	101.99	103.99	98.366	101.46	105.52	100.56	112.59	108.22	97.136	100.68	107.65	107.38	105.73	108.86	111.43	103.47	116.44	106.28	111.53	110.57	104.31	114.62	102.25	114.89	100.37	103.01	103.98	109.74	106.45	101.89	113.01	114.64	103.74	102.81	100.74	102.21	109.54	107.44	95.953	117.12	106.03	97.674	108.3	108.02	115	110.31	106.26
116.27	110.69	115.03	111.15	110.01	115.39	109.21	116.31	121.21	109.51	112.58	104.15	106.56	116.09	108.55	105.83	111.3	114.76	114.42	115.59	114.97	111.92	108.71	107.15	117.85	111.57	123.78	107.23	112.61	114.44	110.57	114	115.83	112.95	107.73	108.43	113.55	105.28	111.38	114.52	119.11	102.91	115.24	101.23	119.5	119.08	107.56	114.1	123.15	119.5
105.49	94.442	103.03	100.81	106.44	105.01	106.28	104.47	108.87	106.53	104.65	103.68	103.24	102.12	98.84	100.83	110.47	104.42	101.29	102.61	89.863	99.219	102.38	92.475	98.325	95.431	104.76	102.6	101.82	98.359	103.25	85.056	99.815	104.5	89.611	99.768	101.95	98.595	102.68	98.396	98.521	102.61	101.95	96.414	98.056	101.69	96.657	94.972	104.79	102.74
118.12	120.44	107.09	112.9	107.38	110.48	115.15	105.72	108.24	116.36	108.84	104.09	110.66	111.86	117.01	116.06	111.57	111.03	122.62	115.83	112.76	106.14	112.32	109.97	114.55	111.81	116.61	117.67	114.12	109.26	118.4	109.17	117.27	108.06	107.27	114.23	120.94	116	108.17	105.12	109.99	115.45	113.77	110.32	104.16	109.33	110.87	115.73	106.82	112.7
103.49	107.95	111.49	109.98	117.58	107.72	113.27	108.2	106.42	116.01	106.29	105.47	107.77	109.15	106.79	115.8	100.21	112.21	100.81	106.23	100.85	114.95	109.9	110.33	95.143	107	94.145	108.27	101.8	111.4	96.016	105.24	108.54	108.27	101.39	106.76	105.68	94.024	105.28	109.08	107.89	112.87	110.08	108.95	98.405	106.06	100.77	107.89	110.75	104.78
104.14	105.29	97.3	108.77	94.2	110.63	111.91	97.721	103.16	101.18	107.66	103.78	106.42	106.96	109.23	105.11	110.89	101.81	109.51	93.786	104.59	110.32	105.15	113.63	110.7	103.67	97.684	107.08	102.26	103.5	109.21	112.18	103.49	111	113.73	110.79	109.05	101.68	106.59	99.181	101.5	111.75	111.94	98.616	111.41	101.83	114.51	105.49	108.74	104.71
111.26	109.43	94.579	111	95.96	108.67	96.333	105.89	113.17	106.74	111.09	106.66	101.76	98.507	113.9	101.89	103.02	108.3	105.77	101.28	105.61	108.37	98.04	102.67	102.74	101.59	107.01	111.15	105.5	102.06	100.86	101.71	100.73	106.12	107.34	103.96	104.61	98.237	106.57	100.31	109.12	111.25	97.431	101.73	102.13	105.18	102.64	98.279	99.926	112.45
108.7	109.26	120.5	108.02	106.15	94.762	103.46	100.54	99.033	110.56	103.49	112.96	104.3	100.85	104.05	107.74	105.34	89.644	118.15	105.02	112.32	114.48	100.02	102.14	104.33	98.696	104.33	110.04	108.14	100.45	105.81	109.27	110.71	104.37	106.4	98.941	110.44	106.35	100.81	112.32	107.74	104.06	104.22	98.971	101.72	103.57	102.86	105.36	95.729	111.33
100.67	98.816	102.99	108.62	112.28	98.171	106.38	103.54	107.57	93.321	94.664	103.88	109.22	104.86	98.932	107.1	114.9	108.57	107.15	107.48	107.45	107.08	102.46	102.86	104.44	101.5	101.15	105.95	99.725	110.13	105.14	107.48	102.81	106.01	105.51	111.8	111.51	103.54	109.99	103.88	108.92	104.07	103.15	99.437	101.9	107.99	104.51	104.91	101.54	94.868
104.05	108.07	104.52	111.92	104.98	110.83	107.84	100.62	107.56	107.71	100.71	104.1	100.13	105.3	103.58	101.62	100.89	104.5	105.89	108.75	108.59	98.194	105.17	101.68	100.1	112.06	100.88	106.28	103.4	104.71	97.749	102.48	99.749	106.35	106.93	116.1	106.74	106.16	109.31	102.42	110.65	100.94	110.29	107.57	104.08	104.04	100.83	111.09	105.82	111.9
102.37	114.87	105.79	119.3	102.46	102.42	108.82	108.31	101.54	100.6	108.53	108.56	101.71	116.25	100.89	110.09	119.92	111.66	105.93	108.7	110.45	106.93	114.37	102.3	108.97	106.7	104.64	102.11	111.9	103.76	106.81	101.99	109.47	105.38	113.33	108.8	106.61	96.038	108.82	109.52	100.61	101.47	99.6	99.76	106.56	98.195	104.35	104.47	103.71	103.1
112.65	107.01	109.52	105.81	114.27	107.35	108.29	112.94	110.99	108.85	106.05	107.38	110.67	104.66	108.3	118.49	110.99	117.67	113.32	111.41	111.95	117.09	111.01	109.03	108.12	108.97	109.21	112.75	99.001	105.38	112.86	112.29	112.97	112.68	116.58	110.48	103.11	117.47	119.95	100.83	104.57	109	105.11	108.69	100.5	108.86	115.35	112.85	106.72	110.91
104.27	108.07	109.51	103.65	112.53	105.59	119.19	115.22	107.73	105.89	109.34	114.19	114.19	108.41	111.19	109.95	102.12	113.09	105.71	108.91	121.67	109.11	112.05	106.32	101.59	110.48	112.15	119.18	112.33	109.2	111.72	105.43	116.55	111.01	107.13	115.57	109.77	111.67	107.71	106.31	112.92	107.39	106.9	119.65	111.79	105.1	115.37	100.9	106.42	101.45
109.72	118.32	110.73	115.92	108.23	109.04	106.02	107.06	103.67	112.82	117.27	107.73	110.41	108.81	106.62	110.81	120.7	108.82	112.35	114.14	114	113.13	116.57	109.03	116.74	112.52	111.62	110.93	103.89	113.2	115.46	114.41	112.01	105.07	109.98	106.33	107.64	109.74	111.13	111.31	100.68	116.17	115.11	107.95	105.65	112.7	105.04	108.64	117.27	114.57
109.86	119.57	120.69	107.51	113.06	111.57	107.52	115.67	103.59	108.63	123.31	113.38	104.02	110.14	115.28	112.2	110.26	105.93	107.26	116.97	119.14	109.61	114.52	116.79	109.92	114.12	111.46	113.12	106.49	114.17	106.76	108.54	104.47	115.78	117.7	120.27	101.68	114.77	109.31	117.8	115	109.43	116.81	118.63	110.93	109.77	104.09	122.19	108.71	111.09
111.35	99.529	100.44	106.11	99.033	102.07	105.77	100.37	94.685	92.901	101.71	103.02	102.45	99.721	96.614	99.17	95.126	102.14	90.976	102.77	97.051	95.612	105.79	101.6	105.65	104.28	104.47	93.2	100.23	99.371	95.213	102.23	94.977	94.753	104.4	101.44	97.783	96.461	104.51	102.11	103.78	103.75	108.01	96.877	93.809	101.75	102.66	108.12	99.271	112.12
106.89	107.3	103.88	116.67	108.02	112.63	112.87	110.36	103.9	101.59	104.37	117.34	105.22	118.31	109.71	108.04	109.42	118.07	99.375	109.89	109.35	107.15	107.79	119.05	115.8	116.85	111.02	116.01	99.876	112.88	106.5	110.68	109.29	111.74	113.12	112.81	110.35	108.3	110.75	118.2	105.46	111.66	105.97	99.915	114.18	106.79	109.98	110.51	114.28	104.15
108.33	109.15	110.39	111.51	110.08	108.55	101.33	106.96	100.17	101.96	109.65	110.21	104.37	105.9	105.23	98.382	120.05	111.18	106.39	108.99	111.95	104.79	116.42	110.89	109.9	117.09	108.64	111.15	107.42	112.32	104.77	121.46	108.08	111.19	115.44	100.7	104.11	106.63	99.729	112.79	104.38	113.8	107.94	100.66	103.75	112.2	112.87	113.58	105.89	107.19
106.67	100.2	109.3	110.27	115.65	120.37	110.27	110.74	114.66	121.03	109.2	112.46	111.06	109.79	110.57	110.94	115.78	107.46	113.19	112.04	102.3	112.47	114.54	105.79	108.4	107.64	112.11	110.21	108.3	116.01	105.66	120.58	114.54	115.22	109.31	108.26	110.71	107.42	109.69	104.62	111.89	114.99	115.63	110.94	113.86	104.05	112.73	108.93	119.02	116.76
103.22	103.82	107.69	101.14	109.48	106.76	108.69	97.031	106.36	108.41	109.8	100.61	112.68	106.91	103.94	91.375	101.83	101.44	100.44	100.77	112.92	107.44	104.72	108.25	100.79	97.392	104.28	113.89	102.35	100.59	106.14	99.645	100.96	109.12	109.09	102.07	98.559	103.08	101.85	108.36	100.75	105.98	102.47	100.83	95.416	100.53	101.15	109.41	104.81	108
90.489	94.476	100.81	99.506	102.04	111.52	103.42	111.06	107.84	100.64	99.255	103.37	102.32	104.66	98.895	98.395	94.317	103.54	89.738	96.28	98.325	101.43	105.8	103.57	105.02	95.287	101.35	98.587	106.12	100.24	104.17	111.13	99.238	92.487	93.883	99.707	99.303	102.87	103.14	97.279	104.97	101.18	104.49	101.01	97.234	102.28	104.72	100.41	99.113	92.519
101.26	105.22	111.56	110.66	103.58	112.06	106.26	102.74	106.17	104.33	106.99	108.84	103.08	98.59	103.18	104.72	105.06	101.68	106.75	104.52	108.32	100.25	110.6	106.09	116.02	105.73	101.17	106.7	108.59	108.07	105.87	107.6	109.83	102.5	101.37	97.483	110.92	104.73	115.21	94.552	109.32	97.861	107.08	101.01	97.603	108.94	103.59	111.99	105.8	94.525
99.828	92.684	106.29	100.08	103.38	99.047	96.486	92.647	97.956	100.21	109.01	94.221	98.263	97.788	85.879	94.555	99.366	96.471	103.33	103.23	96.319	110.01	97.769	94.487	109.18	107.22	104.97	90.363	93.819	100.38	96.926	101.54	105.96	94.314	101.71	88.346	99.429	91.974	98.213	105.94	97.897	96.182	96.836	104.45	101.06	92.823	94.884	108.93	92.611	96.005
96.67	118.08	104.01	101.95	110.68	103.17	104.71	102.61	103.28	104.04	102.25	109.87	100.09	107.53	116.5	103.23	105.18	99.68	93.617	106.21	114.89	105.97	101.79	109.11	104.33	100.24	108.82	105.58	102.58	108.71	110.63	107.76	111.42	111.38	110.24	115.16	100.22	105.68	105.33	101.57	102.05	114.1	112.09	98.095	113.99	111.75	104.65	102.38	106.92	103.8
120.96	108.27	109.7	113.41	111.03	121.68	114.03	103.24	106.65	110.56	117.81	105.15	117.07	108.05	114.55	105.41	119.37	107.02	109.4	105.63	107.45	106.5	108.54	107.02	113.27	115.37	116.61	111.81	112.84	106.36	110.74	118.48	116.09	116.81	107.79	106.48	109.2	111.22	106.91	114.72	112.04	119.68	114.95	112.77	108.64	103.16	108.68	110.67	113.27	109.75
110.47	107.63	105.41	106.83	99.636	107.48	103.57	103.43	104.12	107.79	115.02	109.77	114.34	108.1	109.47	102.22	100.43	111.03	112.27	100.15	101.75	102.78	110.19	112.57	107.81	93.419	96.254	99.757	108.99	104.58	103.9	108.57	108.79	99.838	95.377	107.67	108.87	107.86	112.46	107.94	111	89.954	113.51	97.156	107.79	110.34	104.17	111.28	104.47	106.09
106.5	100.37	99.567	110.65	106.23	102.46	103.7	110.04	112.91	113.84	105.71	100.8	110.87	100.88	107.57	103.12	108.58	104.73	113.45	99.518	107.62	104.02	108.58	99.746	104.8	98.1	108.89	115.7	105.24	111.42	95.106	107.01	107.59	106.65	112.46	106.63	105.56	103.77	106.02	113.24	100.35	112.15	105.63	105.61	108.83	102.59	105.39	113.84	106.09	107.97
111.55	109.18	100.67	104.02	107.74	111.09	99.211	106.52	111.83	106.31	108.54	115.99	108.07	108.69	104.9	107.86	111.32	116.62	108.4	118.47	107.28	116.13	114.67	122.43	106.93	104.99	112.59	109.5	116.29	107.42	110	105.35	111.22	109.27	106.7	111.58	116.72	106.26	107.11	111.91	100.91	107.54	103.83	111.17	113.36	101.38	113.14	111.35	118.08	105.91
102.13	101.08	94.835	92.202	103.93	108.11	104.76	103.02	105.74	102.42	100.39	99.808	100.92	104.11	103.23	96.753	105.8	102.23	96.809	95.501	102.9	105.32	104.12	99.915	107.87	102.29	108.23	94.817	102.75	101.33	99.047	93.984	108.42	93.348	93.163	106	104.96	108.63	96.914	95.31	96.383	98.989	110.68	101.07	96.492	100.67	100.98	100.05	104.83	101.17
101.74	103.18	106.49	102.76	106.83	96.676	120.09	101.35	105.31	111.58	102.3	110.41	104.06	102.32	106.85	93.99	109.96	113.81	105.32	106.07	105.61	102.81	100.42	98.081	110.71	97.434	102.32	104.06	100.54	103.88	102.77	107.25	97.438	101.27	106.67	108.69	106.73	109.43	109.19	101.36	110.35	113.66	112.02	96.57	105.96	105.37	108.81	103.97	116.33	108.78
114.22	109.09	104.12	106.59	101.07	104.42	109.5	91.562	107.96	98.606	102.39	100.64	96.123	104.44	90.379	113.87	102.18	101.42	107.18	112.82	113	105.08	102.73	105.37	105.63	100.34	107.65	101.01	102.79	102.29	103.03	104.9	102.66	109.07	104.38	106.82	102.56	115.83	104.5	105.81	99.168	102.23	110.39	103.39	99.225	103.03	111.59	106.93	109.23	113.49
112.69	104.11	108.38	110.26	111.06	111.14	104.48	105.91	109.08	113.19	113.62	108.67	107.26	112.92	105.48	106.59	110.11	117.04	105.25	104.28	106	107.68	101.06	105.8	111.18	107.48	109.52	107.64	106.85	97.762	101.47	115.06	105.99	98.427	110.11	110.55	110.04	108.59	102.77	107.04	103.5	116.67	104.25	102.45	105.82	98.132	107.64	106.32	105.84	101.94
107.92	109.72	107.6	108.37	103.36	108.82	103.48	109.74	109.48	100.32	109.56	106.36	106.36	103.29	114.18	119.64	113.61	105.48	106.17	121.09	105.16	113.45	105.37	108.58	117.26	108.06	96.873	99.977	112.54	106.06	99.003	108.11	117.79	108.19	115.18	112.4	111.13	105.73	117.92	103.69	118.14	117.37	101.41	113.61	103.57	112.54	115.16	104	103.34	114.25
104.45	93.724	96.865	94.212	95.887	90.332	104.58	98.649	98.209	103.22	107.2	97.757	93.391	103.98	98.655	111.33	100.45	103.35	92.351	93.637	105.62	102.71	110.1	96.595	101.2	94.405	107.12	91.34	96.593	106.44	102.75	103.9	106.21	104.9	106.1	105.82	99.64	110.62	100.65	100.42	108.73	98.74	101.14	95.707	100.34	102.63	108.28	98.774	93.741	104.36
104.09	104.25	98.148	104.53	100.83	103.07	98.908	101.07	96.658	100.07	101.13	100.46	102.01	96.455	104.29	99.052	105.48	104.07	106.48	93.117	93.848	98.412	97.507	100.59	97.639	102.24	107.75	103.91	91.143	95.345	102.98	93.076	101.81	102.16	96.53	95.584	96.624	105.46	98.593	104.57	104.45	110.74	102.42	96.911	105.59	94.339	92.914	100.22	97.245	99.035
110.86	114.78	98.849	104.85	99.578	108.11	115.03	107.97	104.27	104.04	110.07	100.86	105.74	106.76	108.05	100.8	106.88	102.38	106.21	101.99	104.42	104.15	107.02	102.84	109.53	96.294	102.91	106	98.683	104.96	95.829	103.97	105.77	109.62	107.19	104.5	99.147	103.64	108.7	108.11	95.74	115.27	104.4	110	107.61	109.26	103.1	105.11	104.09	103.19
109.32	101.57	104.8	108.39	104.1	101.46	109.73	98.68	101.59	109.35	110.91	102.8	110.8	101.76	106.72	103.33	106.68	104.4	95.264	109.79	103.01	104.84	98.567	98.621	112.91	104.39	109.83	107.18	115.03	98.073	101.55	104.45	106.59	98.242	100.71	97.113	100.73	110.58	110.41	102.39	101.61	106.17	106.72	108.97	109.33	100.41	104.64	102.54	108.23	102.67
112.88	106.12	99.806	110.68	110.27	111.31	111.43	99.662	104.53	107.72	113.38	108.31	110.9	107.26	124.69	100.39	106.47	101.36	105.11	111.76	113.03	107.62	111.72	99.359	112.97	114.02	105.04	115.16	108.93	107.44	112.28	106.27	109.32	109.07	106.21	101.33	109.36	110.38	113.53	108.63	107.41	110.22	111.53	110.78	104.09	109.32	103.82	111.62	107.97	104.64
105.71	108.37	107.01	105.6	104.79	98.458	110.23	104.47	108.46	110.54	113.07	101.92	102.49	109.98	104.19	110.85	102.96	103.06	97.724	101.58	102.85	98.407	93.385	102.77	99.735	110.86	102.35	105.58	100.09	105.07	100.47	102.28	101.68	105.68	104.73	111.66	103.33	103.83	109.4	99.21	107.53	104.31	105.43	99.67	100.67	103.96	106.08	108.6	105.2	105.64
110.16	107.87	100.01	101.22	109.18	108.57	114.02	111.71	108.52	114.35	104.28	112.73	113.3	113.91	109.95	105.39	104.68	106.46	105.03	114.59	113.7	118.81	105.34	111.54	104.23	112.45	114.82	115.15	109.03	109.92	114.46	105.55	110.47	111.37	111.84	108.81	112.79	104.62	109.07	114.68	117.56	111.27	109.29	109.17	111.8	107.34	99.741	113.12	120.11	101.55
115.42	110.77	105.67	113.3	122.01	104.66	120.05	103.42	111.49	116.09	111.72	111.96	110.85	119.2	111.48	119.63	114.58	116.21	98.748	106.16	105.37	111.83	115.98	105.22	105.05	108.89	104.89	103.74	110.99	108.96	107.95	110.34	109.05	105.22	115.37	116.91	107.33	104.23	105.66	113.97	107.09	113.21	109.06	109.47	116.9	110.12	118.63	104.71	113.36	113.28
118.16	104.15	100	106.39	97.488	113.84	102.54	104.88	116.22	106.05	104.18	102.45	102.49	108.56	112.55	108.9	103.2	100.1	101.15	111.92	113.18	104.49	109.21	105.12	117.24	113.48	94.165	103.03	102.66	106.37	103.66	111.01	104.63	105.62	106.25	103.44	111.81	105.03	111.92	103.96	104.88	104.71	99.854	111.36	114.25	97.722	102.69	103.8	105.98	103.92
102.71	96.951	98.903	108.38	94.818	102.09	100.17	103.36	87.034	97.545	99.982	99.743	102.14	98.024	101.14	93.237	96.773	99.775	105.2	98.04	104.48	95.233	102.27	97.939	92.564	105.58	98.122	98.433	94.472	93.2	98.51	88.107	105.2	96.333	97.733	111.08	98.282	97.908	108.11	104.86	93.783	94.94	99.538	101.77	94.779	103.93	102.14	105.53	100.22	102.01
106.09	108.24	104.09	105.71	108.07	100.57	108.12	101.97	101.7	106.66	106.9	103.93	105.44	105.81	104.56	105.54	116.18	100.04	102.97	98.773	105.35	100.47	100.07	104.55	97.283	95.621	99.951	99.359	102.75	101.74	104.29	110	109.08	97.242	106.71	103.28	97.21	97.736	101.64	100.76	110.73	104.3	107.98	107.73	97.888	105.91	107.89	111.77	97.273	104.03
101.91	111.86	99.179	105.24	101.39	100.32	107.1	99.558	106.19	107.56	109.45	106.59	101.41	110.2	110.24	110.32	102.82	104.97	101.04	106.15	103.62	115.21	111.23	105.33	113.65	95.163	107.65	103.52	100.19	96.906	101.76	103.84	100.91	115.44	95.295	104.68	109.2	91.845	105.32	108.19	99.886	115.68	111.27	107.82	103.2	102.17	105.57	105.36	107.68	106.38
98.145	95.418	98.777	97.589	98.46	92.045	99.89	96.245	98.078	96.239	103.97	92.37	99.299	91.862	106.33	103.99	103.8	92.024	98.139	99.902	101.04	100.34	91.867	101.31	98.113	107.02	105.48	86.57	95.917	103.75	98.124	110.24	100.95	94.948	98.378	106.42	103.16	100.11	100.23	92.393	112.7	99.483	92.592	100.94	103.23	100.34	100.06	95.263	99.873	103.18
93.717	102.21	109.1	106.11	108.48	101.24	97.826	101.87	103.25	113.48	107.43	94.734	99.954	106.68	99.942	110.21	111.37	105.64	103.01	108.81	95.746	105.3	105.72	105.14	103.54	105.17	105.54	106.18	116.01	101.54	108.09	101.26	115.84	104.32	106.94	108.12	104.03	105.15	104.59	93.979	107.15	109.73	105.51	108.53	103.86	110.37	111.06	101.05	114.36	107.39
108.92	110.26	110.86	104.23	107.49	104.28	101.81	119.71	104.13	102.37	108.46	104.26	116.98	105.08	91.571	109.65	98.88	110.97	110.26	100.31	97.918	109	109.03	111.96	101.82	110.38	109.19	107.74	115.14	106.86	110.62	105.52	97.589	101.59	99.667	105.88	112.14	103.28	108.45	108.95	102.79	113.99	111.8	101.81	111.43	103.46	101.54	94.615	105.5	103.75
99.374	107.96	98.57	103.12	104.9	106.28	104.86	98.378	100.25	101.92	105.33	96.32	106.71	100.48	112.42	107.97	103.94	102.34	104.29	103.6	112.16	98.529	104.18	112.73	105.3	104.47	111.17	102.83	95.481	103.26	100.79	93.812	101.13	114.96	111.69	105.64	107.53	96.878	104.7	111.66	107.08	110.47	99.07	102.94	104	103.98	108.35	98.733	94.252	101.18
110.48	111.58	104.69	103.44	106.82	112.82	111.38	118.93	98.644	106.03	118.12	111.68	114.37	119.94	107.9	108.24	107.1	102.64	105.14	112.01	117.98	104.02	114.12	108.4	117.65	108.64	110.95	105.97	108.02	104.12	108.33	113.03	106.25	109.34	112.21	112.07	107.9	103.21	107.2	111.26	115.64	114.12	118.63	110.17	100.73	118.39	106.73	110.36	101.14	113.09
107.05	117.6	102.35	101.14	111	111.29	116.1	106.41	113.98	109.6	113.69	116.8	112.03	102.94	107.52	109.1	108.72	104.66	109.18	120.52	104.21	106.61	113.17	112.21	108.56	107.56	113.22	104.08	105.28	116.7	103.37	102.05	112.15	112.33	98.109	114.37	112.18	104.67	98.317	107.6	114.53	100.4	106.04	113.63	119.06	117.8	114.02	109.07	117.47	115.94
112.73	109.01	111.46	111.45	111.28	101.85	105.16	109.26	109.01	113.85	111.23	115.63	115.69	105.72	109.96	112.57	109.42	114.72	110.36	102.18	107.92	124.23	115.91	117.26	109.66	112.12	120.62	108.94	118.47	107.31	108.96	113.73	106.07	123.35	114.6	107.13	107.38	102.64	108.64	107.98	114.05	109.39	108	112.56	115.44	108.73	111.25	119.49	112.66	116.05
102.36	98.925	102.39	92.969	101.61	100.19	97.223	103.05	102.01	92.217	95.093	98.17	104.65	92.993	96.85	101.55	98.813	106.28	108.3	89.014	95.854	101.03	115.15	102.87	105.86	103.77	96.142	101.77	109.43	105.73	99.896	104.94	98.381	102.13	100.04	95.606	109.19	95.173	95.263	105.56	101.42	106.33	99.775	101.46	98.874	97.802	106.24	102.42	96.215	104.16
118.19	114.13	108.07	114.63	112.08	108.96	108.54	107.99	104.16	109.87	107.47	108.66	107.17	114.09	106.39	116.81	109.14	109.72	108.24	110	112.49	116.46	119.88	124.79	106.46	116.71	118.03	104.75	116.08	110.93	112.61	113.12	108.56	105.2	105.38	105.38	117.25	109.23	114.37	116.5	112.62	115.42	115.95	115.88	107.32	114.24	109.37	113.44	111.03	105.58
106.55	110.63	111.22	115.89	116.33	111.05	117.84	109.78	109.87	103.04	110.16	113.06	120.48	115.53	104.94	106.55	108.65	111.42	105.52	99.411	112.27	117.47	115.46	113.69	108.43	107.92	114.35	107.29	113.9	107.14	109.39	116.58	108.18	113.85	115.79	119.89	108.48	107.65	112.23	114.26	105.51	113.12	106.79	109.94	112.44	112.02	114.15	105.29	114.4	121.32
116.03	107.53	105.01	100.6	102	107.98	110.35	113.78	105.54	99.911	109.31	113.06	102.27	112.84	113.77	100.58	109.82	108.94	113.31	104.88	104.56	107.07	102.51	102.49	107.83	107.7	105.17	94.203	105.34	100.41	110.72	115.94	111.27	107.18	111.46	106.8	108.41	99.011	105.23	108.64	98.453	99.646	112.35	110.72	115.43	105.89	104.81	107.94	105.53	105.22
99.312	102.83	105.91	100.54	108.89	101.82	102.26	113.95	102.24	106.84	108.45	111.11	106.82	99.803	114.52	105.47	105.17	112.73	101.53	107.19	108.95	95.512	105.53	106.07	108.7	104.12	113.66	101.09	109.12	103.7	104.98	106.5	117.59	105.27	104.98	103.49	114.58	118.58	100.95	113.72	108.19	110.74	105.78	112.55	106.8	107.85	103.05	106.71	103.46	96.164
105.52	101.63	99.585	109.38	95.716	97.505	103.58	92.581	94.263	92.185	96.936	102.42	102.82	91.493	101.33	93.51	101.76	110.75	94.879	106.48	95.492	100.41	99.426	100.74	101.52	102.01	104.04	100.18	91.945	106.47	104.68	98.504	99.884	100.98	101.79	99.394	89.598	100.91	95.285	100.15	102.55	101.4	102.71	96.653	94.784	97.525	94.202	107.41	94.649	92.573
89.36	108.37	95.878	101.71	100.61	92.692	103.3	102.32	96.079	101.65	92.658	97.433	97.598	101.31	94.32	100.71	100.35	96.047	101.51	93.65	103.6	100.16	102.18	107.25	106.34	97.969	101.95	91.603	98.407	105.03	98.955	104.54	102.28	92.714	102.38	100.98	100.09	95.733	95.696	88.145	92.499	94.06	104.22	96.514	106.92	93.882	101.55	105.13	102.45	102.52
106.84	108.69	99.788	95.448	98.194	102.12	98.822	99.591	94.917	95.432	98.325	87.432	103.52	115.23	88.297	101.94	102.61	96.587	105.17	98.732	94.78	97.467	97.685	99.688	101.99	97.61	102.19	95.484	105.99	103.3	95.229	94.905	100.22	105.66	100.43	101.14	98.431	100.49	107.11	96.763	93.693	95.573	95.748	87.398	95.604	98.92	104.46	101.34	91.535	98.341
113.36	112.54	113.83	110.24	115.05	109.54	112.89	103.69	115.36	109.74	116.11	116.47	108.61	114.97	105.76	109.73	98.814	105.05	110.46	116.48	112.96	109.31	114.39	105.34	105.92	108.25	100.75	114.82	117.66	113.38	110.14	102.11	109.66	107.93	123.03	103.55	108.96	106.94	112.64	111.21	115.11	113.22	107.73	112.97	110.14	105.79	116.2	111.89	113.41	108.12
94.241	100	108.43	107.52	102.91	109.74	104.29	103.81	105.37	107.63	96.903	110.68	101.84	95.594	104.06	105.15	105.96	92.973	99.616	99.825	100.8	111.96	113.12	107.94	112.76	111.22	108.11	98.48	103.47	106.51	107.45	98.37	106.57	104.22	102.15	110.13	115.52	95.906	106.06	100.34	101.06	105.34	105.79	110.29	107.64	102.15	97.448	109.48	92.033	101.39
107.46	115.97	117.51	113.41	110.5	119.36	116.64	104.31	116.08	108.45	115.89	104.72	110.26	107.44	107.58	106.84	108.67	115.27	111.39	117.89	113.84	108.66	110.16	111.24	107.31	121.76	119.52	106.08	125.71	114.56	111.11	118.8	116.37	102.34	110.77	114.54	108.38	113.4	102.44	110.78	111.37	112.16	108.03	102.86	108.36	114.43	112.03	112.47	104.87	120.45
99.516	111.03	110.5	104.03	102.26	102.53	101.41	105.64	100.22	111.59	101.81	109.95	110.25	100.68	96.44	106.06	103.76	106.9	103.04	99.462	114.87	113.31	101.09	107.65	108.58	101.69	105.81	101.15	106.74	98.032	107.87	98.784	108.57	104.16	112.91	106.18	103.89	119.13	100.63	102.87	109.62	102.5	112.56	110.74	103.21	107.7	97.961	100.85	113.77	104.91
109.44	104.99	108.53	110.46	97.056	111.9	99.302	104.59	107.8	105.39	101.29	106.27	100.52	104	115.57	110.85	116.59	101.85	105.57	108.2	110.23	112.25	106.25	105.19	114.62	96.083	109.37	96.002	107.83	111.01	107.23	103.3	108.81	99.779	109.98	107.46	106.11	103.59	101.62	112.19	103.68	103.52	106.27	106	107.71	114.34	106.53	100.25	107.3	106.52
99.419	109.23	105.74	104.46	105.24	98.487	99.2	103.3	92.795	110.1	103.97	102.03	104.62	116.08	114.64	102.2	100.15	104.76	102.67	103.08	98.074	96.924	106.95	113.17	108.52	106.1	100.41	116.21	108.42	99.658	105.69	99.633	112.84	103.25	100.4	113.49	103.35	108.51	96.896	107.24	100.71	108.09	105.25	102.05	110.5	100.34	105.09	109.35	105.62	107.35
109.13	109.93	105.02	104.95	119.33	110.34	110.14	108.23	100.88	112.85	112.26	113.83	115.3	107	111.67	117.62	118.52	121.19	117.98	110.91	110.57	111.61	112.1	107.15	120.42	108.41	102.49	109.31	108.57	109.9	104.73	106.7	118.92	110.66	104.71	107.04	104.58	111.37	106.52	111.62	115.78	115.45	111.34	104.26	109.04	114.42	104.2	104.89	108.89	106.71
113.74	107.35	106.87	101.69	110.93	109.07	114.4	116.19	107.56	110.96	108.92	115.97	115.7	108.59	117.85	115.06	105.16	117.12	115.15	112.03	106.7	106.2	115.31	121.24	120.42	109.66	121.49	109.97	119.31	110.01	106.68	108.06	112.56	106.15	111.49	116.95	112.93	98.161	105.66	107.4	105.59	118.43	112.86	107	114.52	113.63	115.6	110.31	117.4	99.5
101.26	101.92	100.48	111.86	109.66	110.43	110.46	112.21	98.107	105.63	102.1	99.998	112.9	91.83	105.72	107.34	98.812	109.9	108.75	110.42	104.15	112.32	107.8	111.82	102.84	100.64	110.97	105.82	109.12	101.34	109.64	108.91	107.38	105.46	111.48	104.92	99.482	95.791	110.81	111.92	100.12	92.007	100.9	107.06	103.5	103.71	100.37	104.36	111.3	107.29
95.647	112.4	100.17	107.12	106.58	114.02	98.755	109.13	105.84	109.52	107	109.45	108.91	94.148	101.52	100.78	107.66	112.31	108.63	109.76	106.78	106.14	99.167	99.601	101.51	107.86	102.28	107.33	108.2	103.73	104.87	106.17	102.15	102.94	105.41	102.04	100.33	95.164	100.95	104.13	107.12	117.89	96.702	100.38	104.38	104.29	100.36	101.64	101.2	100.51
106.35	100.21	104.88	108.54	110.65	104.72	109.83	106.72	119.73	109.8	104.97	110.59	106.41	110.83	110.88	114.95	105.1	108.51	110.71	100.89	101.16	111.69	101.99	112.9	97.645	111.37	105.74	100.39	103.22	110.33	108	105.21	102.58	109.59	115.21	111.91	101.91	111.06	108.34	102.28	108.03	96.473	112.41	94.163	107.98	105.87	106.56	111.5	102.37	107.57
104.81	106.42	102.4	107.75	99.567	114.63	104.73	109.66	108.4	105.6	107.15	104.8	101.78	108.23	104.3	105.28	100.02	105.28	102.91	106.09	111.23	108.51	109.31	112.27	102.97	101.79	105.39	114.31	100.35	113.32	106.86	103.51	104.13	99.98	105.25	97.751	97.925	102.79	102.82	104.15	104.83	100.43	114.49	96.445	102.9	107.76	107.96	100.33	95.59	98.052
97.554	98.641	94.915	99.263	112.97	104.23	110.92	99.507	110	114.4	108.23	103.17	99.151	114.7	111.02	109.38	105.17	103.13	109.49	120.42	105.42	96.336	106.69	104.99	107.48	107.26	101.27	108.48	105.73	104.17	107.92	116.1	96.609	102.46	100.18	99.764	107.89	109.57	104.8	106.48	98.922	105.5	103.27	93.504	117.09	96.126	106.49	100.9	107.77	106.75
102.73	98.711	101.66	101.84	98.541	100.32	89.861	105.03	105.26	97.164	99.255	105.06	97.691	97.347	95.858	104.65	100.86	105.04	95.943	94.624	98.951	96.226	102.31	94.381	98.484	104.9	93.619	94.807	107.43	98.224	98.618	101.74	98.426	109.06	93.376	110.81	98.876	98.242	100.95	103.64	109.27	106.82	96.755	101.43	98.488	96.86	109.31	102.6	109.43	103.6
105.84	116.14	113.32	111.66	112.4	119.48	109.2	116.83	113	117.09	111.76	115.46	107.85	116.52	111.52	101.92	111.84	115.65	117.05	114.57	110.39	103.55	107.83	115.31	114.9	108.56	112.34	116.85	106.89	116.48	118.94	110.06	106.63	119.8	110.67	109.69	112.81	117.75	109.71	114.52	109.49	113.31	106.63	111.45	115	107.79	111.87	109.06	108.65	101.22
97.789	105.92	109.24	107.07	107.83	112.28	98.094	104.41	103.38	110.75	108.61	106.16	108.22	110.35	109.4	112.3	102.98	99.743	105.93	108.63	108.25	93.053	112.08	101.73	102.68	109.02	112.85	109.41	104.77	111.83	108.59	108.76	109.29	109.19	103.37	105.07	105.82	95.078	110.67	102.66	100.05	103.06	95.473	101.33	107.63	109.46	101.11	105.37	106.98	111.92
112.82	115.83	111.77	113.49	122.94	117.78	106.71	110.07	112.05	118.25	115.12	103.43	114.78	105.68	115.84	124.18	108.29	118.19	114.47	119.14	113.84	116.66	104.63	112.36	115.21	109.41	112.21	117.56	117.75	109.99	96.786	105.15	108.53	119.5	117.74	110.17	120.06	121.97	110.87	108.06	114.81	115.01	110.68	106.2	112.3	109.26	116.47	121.9	113.49	109.96
101.49	109.94	110.08	112.04	114.73	110.83	108.49	115.91	116.2	109.2	104.87	114.84	111.31	106.78	112.34	108.61	113.21	116.22	110.55	109.76	109.71	106.45	106.38	123.62	104.85	108.6	114.54	114.41	113.25	106.96	116.65	115.24	111.1	111.3	114.8	110.24	106.79	112.26	121.7	115.56	113.94	121.83	109.17	108.56	109.37	119.33	110.26	107.27	112.97	117.02
99.639	112.4	104.1	106.61	106.29	112.7	119.63	105.79	107.37	103	105.52	109.52	108.98	111.2	101.13	108.59	110.67	103.69	111.19	107.66	107.17	105.73	102.99	103.29	113.08	110.14	105.48	107.47	109.36	108.36	106.09	112.03	96.15	111.9	100.59	115.44	103.3	102.93	100.57	100.37	104.49	102.45	100.2	108.92	110.7	103.69	96.2	113.69	101.46	100.4
118.01	118.74	119.53	105.89	114.88	106.31	106.43	115.7	101.32	115.69	115.27	100.4	111.69	111.37	112.08	117.18	105.95	110.35	112.68	114.48	104.43	113.21	112.58	112.66	112.63	120.51	113.79	110.68	120.36	107.47	117.52	109.92	110.53	116.95	112.37	115.25	111.9	108.47	109.11	106.59	108.13	116.39	109.34	105.08	115.98	120.5	117.08	105.97	106.75	105.47
116.4	115.47	118.41	119.73	115.41	119.48	118.55	115.22	115.91	115.79	111.58	121.27	121.86	112.91	120.6	115.14	113.23	114.67	121.47	110.61	115.96	113.59	121.73	114.04	115.93	121.92	124.86	117.17	104.41	123.61	125.7	106.33	121.84	122.81	112.08	107.22	118.13	118.73	121.43	115.06	123.36	116.15	112.42	115.11	118.47	126.64	118.09	117.93	125.56	107.85
111.65	108.02	100.17	107.58	101.75	110.99	110.3	98.439	102.91	106.39	104.27	100.33	103.67	104.22	100.39	103.87	105.88	99.346	100.62	105.58	108.08	105.51	105.9	109.04	100.66	105.9	100.37	106.6	110.43	101.64	104.48	105.21	100.59	104.76	107.03	103.76	106.28	100.85	105.76	101	110.23	99.934	108.05	100.02	103.47	105.87	99.581	93.938	104.54	112.64
111.62	101.62	105.04	99.235	108.17	114.53	102.38	103.75	95.765	104.91	105.32	107.11	104.16	102.45	103.05	101.09	99.924	106.43	99.153	96.438	89.739	107.08	107.22	101.34	115.53	105.16	106.39	107.69	111.81	108.72	106.82	106.53	110.73	101.95	100.58	109.5	102.11	113.3	92.637	110.88	112.47	100.39	100.28	112	100.46	93.455	105.94	103.83	109.83	106.16
108.82	113.33	107.69	105.15	104.29	114.32	114.9	110.85	117.12	108.27	111.22	101.77	110.28	113.45	117.47	116.16	123.83	116.7	119.4	115.51	116.4	111.25	110.43	107.19	108.07	110.7	114.77	123.56	109.4	126.77	118.26	113.42	117.44	110.8	113.75	108.73	117.26	109.62	117.3	121.46	107.71	127.21	113.46	114.06	117.96	111.87	116.77	115.67	108.2	116.66
103.66	101	105.22	106.22	97.705	91.271	112	102.94	102	108.07	101.49	96.762	106.86	94.381	105.12	97.178	98.019	101.02	98.586	100.99	102.07	102.31	102.8	97.332	99.037	94.064	98.912	106.9	104.79	97.283	98.361	95.048	105.65	93.308	97.725	101.29	106.6	96.725	114.16	106.46	111.54	103.35	95.813	97.607	105.7	97.995	101.86	96.838	100.19	91.901
101.14	98.158	109.36	103.6	103.16	105.42	102.91	100.9	103.56	111.83	104.74	109.7	103.22	100.21	103.26	96.81	104.81	107.28	106.76	104.7	100.25	108.47	105.23	108.11	108.31	107.71	120.35	101.39	105.91	107.8	105.17	102.67	110.84	99.012	106.12	109.67	109.73	103.17	98.153	105.62	109.16	112.6	98.482	100.38	99.57	89.798	114.7	103.19	100.22	99.718
111.39	113.3	114.45	115.65	117.58	120.94	116.26	103.04	118.28	104.92	115.21	110.75	110.78	120.4	113.25	111.07	116.36	125.28	117.23	113.99	119.73	111.77	108.43	113.27	113.62	113.37	100.01	118.59	117.77	118.36	118.97	101.47	122.78	115.03	115.94	100.92	114.01	118.61	119.87	113.77	111.87	108.18	108.49	112.96	116.58	102.78	117.41	106.05	100.8	117.69
107.41	112.6	105.6	108.58	106.31	108.92	106.4	108.37	104.25	101.97	112.79	112.55	104.3	102.7	109.82	102.32	115.42	111.01	111.07	108.29	109.58	115.3	110.48	108.01	101.64	104.22	108.91	109.39	115.78	102.44	112.7	107.28	105.36	110.25	105.5	110.29	106.86	104.07	109.32	105.8	103.13	103.22	108.58	101.75	107.69	109.18	101.77	105.59	109.86	105.22
99.368	101.92	95.339	84.873	101.11	100.84	98.194	92.958	95.749	95.649	112.73	97.69	95.767	93.22	99.337	96.136	96.077	100.05	103.4	98.665	105.71	95.377	92.608	104.12	99.505	99.865	102.88	99.336	96.905	101.83	100.09	110.14	102	89.942	88.743	99.649	105.51	97.168	97.809	96.83	92.445	98.083	100.05	100.61	94.528	94.634	92.831	109.13	101.76	103.09
102.59	93.615	100.44	114.55	106.58	99.277	102.9	92.333	104.61	104.03	109.6	95.797	94.847	100.96	109.01	104.12	102.11	105.66	102.72	101.84	113.16	110.6	91.25	111	105.27	109.51	103.4	100.61	105.52	106.22	102.98	103.41	111.62	99.955	103.12	111.68	97.964	108.33	105.51	101.44	100.32	94.527	105.34	101.05	106.4	93.429	102.85	109.55	100.9	100.36
98.134	100.77	87.092	96.623	91.958	96.371	104.91	95.515	102.26	104.1	92.897	93.554	98.423	103.61	98.764	100.49	102.73	106.85	107.8	103.94	96.811	95.274	101.86	98.595	107.87	105.08	102.4	94.092	101.14	100.08	93.627	105.29	94.018	98.213	94.547	90.758	102.3	98.502	107.14	101.5	95.995	99.848	96.788	96.746	101.2	92.572	102.13	102.89	96.152	97.73
111.47	112.63	115.89	115.92	117.85	115.25	102.91	105.47	117.55	115.93	110.45	106.51	114.73	109.16	104.59	115.24	99.773	113.03	121.94	104.69	111.03	110.86	121.04	117.07	108.84	113.83	115.21	103.2	113.11	113.75	112.87	112.65	114.34	118.44	116.12	117.78	110.23	113.81	115.25	107.29	104.56	112.44	108.41	109.6	104.72	110.06	121.15	104.75	120.99	117.13
102.41	115.54	111.57	104.1	112.39	102.44	110.13	106.28	106.03	110.57	101.98	110.66	118.68	112.56	98.968	104.74	103.95	118.9	104.03	109.58	104.73	116.07	106.86	111.3	105.52	105.42	106.11	110.17	107.74	109.8	106.14	110.85	109.11	113.06	104.67	118.7	94.707	112.13	112.59	103.43	111.53	106.88	117.7	110.22	112.73	110.02	117.85	104.67	113.8	103.49
105.61	105.74	106.07	108.97	116.98	105.48	105.7	105.19	111.48	105.13	110.53	122.17	109.88	110.81	101.77	108.16	107.29	112.21	107.46	117.48	108.43	109.1	101.7	99.799	107.5	108.52	117.26	92.575	110.6	105.11	103.07	101.84	96.808	100.83	101.13	109.97	99.628	108.68	110.81	103.18	113.17	103.83	107.58	104.75	103.4	108.46	99.79	96.713	107.23	105.25
105.91	98.821	99.758	110.44	106.59	99.911	112.95	109.73	109.33	113.12	108.25	108.82	115.7	105.68	113.19	110.89	101.6	113.96	107.7	111.48	101.45	104.88	95.588	107.62	112.97	109.9	116.97	110.48	110.95	109.29	97.871	113.9	99.268	108.74	110.53	103.22	103.14	108.16	111.09	95.624	109.42	112.28	98.448	111.01	109.23	100.26	100.17	99.904	106.39	112.15
114.8	111.57	112.8	116.92	108.67	109.16	105.69	110.15	112.88	123.51	113.7	116.3	107.55	107.2	112.48	113.42	112.99	103.9	111.58	109	112.75	116.66	116.85	111.05	110.42	105.62	115.02	111.14	113.94	112.58	110.26	110.33	112.11	105.37	115.04	108.37	105.17	111.63	105.23	103.68	107.87	110.86	105.22	105.46	114	104.87	114.29	117.11	115.1	114.63
120.87	113.48	113.96	108.79	116.52	117.2	104.45	121.77	111.9	109.7	117.61	112.3	109.48	108.76	105.4	114.41	111.33	118.04	112.56	103.98	105.07	111.8	106.85	101.16	107.39	110.1	110.09	121.91	108.27	114.28	117.3	123.3	109.13	117.2	110.61	108.07	112.66	116.46	117.43	108.81	109.23	113.72	107.56	116.88	112.9	110.92	111.71	107.92	113.33	109.63
119.95	111.03	114.28	121.56	115.68	119.21	118.3	111.54	114.55	113.84	108.79	121.34	115.32	119.6	108.02	123.75	110.75	109.82	119.7	121.17	114.21	122.52	114.59	113.96	120.59	125.98	112.21	118.04	118.81	116.13	123.63	115.55	121.19	108.7	116.69	121.1	127.15	117.33	123.3	113.82	117.64	113.2	119.02	107.83	122.2	111.13	117.27	114.88	114.66	112.17
105.26	96.734	98.596	105.45	107.24	107.68	107.27	101.46	101.74	112.03	107.06	97.863	107.62	95.293	108.73	102.36	107.69	105.92	105.87	109.97	106	105.11	102.83	105.28	114.32	112.45	102.18	108.33	103.12	107.22	110.23	113.61	113.44	108.12	98.052	114.75	111.33	108.59	92.986	99.884	111.76	101.32	102.99	97.22	92.767	103.96	106.38	107.65	107.52	107.71
109.26	104.75	114.5	106.17	99.931	112.48	105.09	106.25	104.56	107.63	107.54	110.71	105.25	108.83	101.01	109.06	115.37	107.38	107.28	106.41	111.31	89.971	113.84	101.92	112.6	99.595	102.92	104.84	107.91	108.25	106.45	103.5	99.019	98.309	101.85	98.052	104.62	102.7	101.01	114.29	110.06	105.64	109	112.15	111.18	110.82	106.04	106.09	102.12	106.21
111.98	111.79	108.9	111.64	119.79	112.7	100.48	103.41	114.8	115.22	116.3	107.26	111.89	115.35	105.16	109.08	115.53	110.63	111.55	110.42	93.429	123.58	107.13	110.91	98.798	109.11	114.13	107.44	118.8	106.48	112.7	103.78	117.93	107.78	111.25	110.37	106.92	116.67	117.54	117.42	109.95	108.35	119.43	110.1	104.97	108.91	108.6	107.68	105.34	112.76
109.4	110.12	94.611	103.86	111.86	106.6	103.63	99.072	101.33	113.99	101.3	114.47	108.46	106.19	108.16	97.006	106.22	107.83	106.75	109.47	97.382	106.2	107.97	99.02	103.86	101.44	112.74	105.31	99.165	103.29	116.94	110.43	103.54	106.61	93.39	99.74	114.3	115.75	109.37	103.44	109.08	101.61	105.01	105.37	111.66	106.61	107.47	111.09	103.02	108.21
102.39	93.999	107.14	103.5	98.705	92.419	95.703	102.67	102.64	101.25	99.228	108.44	109.02	94.904	94.455	103.23	102.77	99.816	104.13	105.23	94.998	99.385	98.958	99.348	99.313	97.801	97.784	102.52	95.916	91.025	102.41	108.88	108.58	95.686	101.22	100.4	102.73	104.04	93.943	100.95	103.44	97.973	102.97	100.66	103.24	105.82	97.966	96.773	101.58	99.579
112.94	106.98	115.55	115.99	109.58	120	122.16	106.06	106.56	105.33	115.41	117.83	113.46	113.1	120.56	111.2	105.26	107.5	117.23	110.3	107.16	104.76	109.74	110.68	108.53	106.34	116.46	117.47	111.55	112.52	110.01	112.14	109.67	101.66	119.61	108.13	106.5	116.47	101.07	111.49	119.7	108.94	108.65	106.25	116.43	108.54	117.55	107.76	111.23	122.62
101.87	96.249	102.7	110.42	104.89	113.12	107.46	109.85	105.55	114.28	102.97	103.8	109.69	95.402	115.23	97.003	98.405	109.8	108.81	103	99.633	107.74	100.98	106.18	108.23	116.56	104.07	109.68	109.19	103.88	107.42	104.87	115.02	102.77	100.06	105.05	105.36	100.38	98.189	103.27	103.94	110.35	107.38	103.4	96.768	93.624	110.16	105.14	100.12	102.67
111.06	104.35	104.21	115.1	119	110.37	113.34	109.94	108.71	118.77	107.77	111.07	113.62	114.39	111.25	115.31	115.34	114.02	116.68	111.24	111.58	100.94	121.52	108.21	107.26	106.83	103.39	107.01	122.18	112.53	116.18	115.76	111.26	113.91	113.31	105.43	110.26	115.93	117.11	111.9	107.78	103.59	123.66	108.22	104.1	109.42	110.4	116.73	114.06	116.83
121.05	113.01	118.74	113.52	116.09	119.96	110.65	113.74	119.13	121.74	118.37	109.65	119.02	114.68	120.56	114.27	126.68	106.69	110.46	120.68	114.65	108.55	127.16	117.06	114.41	126.37	112.85	116.19	119.12	110.93	111.28	110.66	111.97	123.04	116.18	117.57	112.41	114.97	116.79	118.65	119.71	110.71	114.39	114.76	114.7	109.3	109.51	118.86	117.16	120.01
103.23	106.93	101.98	100.17	106.09	107.47	103.02	101.92	111.27	111.18	104.8	115.87	110.01	105.44	112.91	99.492	99.654	110.21	102.48	112.76	104.07	104.6	104.1	103.03	110.18	105.34	118.14	99.07	109.44	104.47	103.76	108.44	103.39	117.68	109.51	98.217	93.475	97.684	115.43	96.54	117.89	100.62	99.034	107.14	103.01	105.32	112.47	100.18	101.27	104.67
105.54	112.92	108.59	105.32	101.39	111.64	102.28	108.2	102.03	107.06	103.11	110.09	107.46	106.45	109.66	107.24	101.18	103.58	98.478	108.82	107.55	106.38	107.09	103.86	106	106.89	101.91	99.493	98.258	105.71	111.23	101.83	104.49	109.7	105.34	101.66	112.26	113.18	107.66	104.97	107.22	107.25	97.576	109.49	101.29	96.866	118.73	106.92	111.62	109.47
104.94	109.47	103.86	108.1	107.72	112.43	108.22	109.19	99.094	103.66	101.91	102.2	112.53	105.68	99.779	109.02	101.37	102.93	109.69	104.48	105.04	99.796	99.196	94.976	108.77	114.61	106.87	102.44	104.62	103.45	104.62	105.77	113.54	110.57	96.117	99.393	96.957	112.04	97.77	106.1	100.96	102.23	101.04	109.84	105.25	109.76	103.39	105.95	96.282	101.42
114.17	115.71	112.18	113.22	114.54	109.4	110.77	104.92	117.22	116.29	108.57	107.37	112.27	116.35	112.39	106.28	118.21	113.13	104.44	120.12	114.29	109.42	120.75	115.1	118.17	113.55	118.93	115.36	107.31	114.05	110.64	104.59	103.42	117.2	119.02	110.7	113.14	108.17	120.8	112.55	104.71	105.54	110.25	109.18	105.61	108.21	112.1	109.8	113.57	120.75
107.79	100.18	106.43	108.14	107.71	103.8	107.69	100.4	102.25	102.16	96.478	111.49	111.24	99.903	109.6	113.47	105.5	106.46	105.35	108.28	102.3	97.349	109.27	111.79	104.46	106.92	107.98	103.82	112.19	106.92	99.587	98.701	105.05	114.5	99.371	103.2	110.24	104.84	100.31	100.58	103.88	106.5	102.27	103.2	107.84	105.03	99.347	104.04	110.01	95.843
122.16	118.31	127.89	118.29	116.53	123.01	115.65	126.78	113.09	120.45	116.93	126.52	115.2	120.01	118.62	116.21	112.73	115.22	110.42	110.8	117.07	125.84	122.24	118.56	116.16	114.07	110.96	117.87	110.85	116.88	116.4	112.59	112.16	112.89	114.44	115.18	119.72	114.57	114.67	119.68	116.24	120.84	118.75	116.6	110.9	111.01	112.88	118.65	118.03	119.45
116.61	108.94	113.63	112.95	109.1	107.26	109.72	116.84	111.7	114.93	112.04	109.28	109.72	99.219	116.81	110.44	123.94	114.29	104.04	108.69	104.1	110.81	112.85	108.41	113.21	110.53	112.62	114.26	110.65	109.04	104.16	110.17	100.79	113.88	104.7	115.36	109.13	108.72	105.86	107.75	115.39	117.81	113.26	107.51	122.58	108.34	115.09	111.64	119.42	107.01
107.22	106.18	111.24	110.4	104.55	111.35	100.74	100.1	104.06	97.956	101.03	103.52	100.33	105.46	97.289	112.38	110.05	102.88	105.63	106.86	112.5	111.25	98.232	107.44	107.09	105.26	106.63	102.64	106.05	106.61	94.524	107.77	107.92	113.18	109.25	115.44	100.88	109.43	109.51	104.74	108.03	96.406	110.14	110.5	108.77	110.67	115.98	110.91	110.7	113.57
99.233	105.42	101.84	108.51	101.9	104.26	102.75	100.24	111.45	107.42	112.52	104.71	110.17	101	104.82	105.71	105.78	104.88	112.33	116.48	108.88	108.86	104.74	100.34	107.13	100.8	103.29	97.358	107.41	97.694	100.76	111.89	110.11	99.791	113.66	116.68	104.92	101.46	106.66	103.93	110.34	102.67	102.58	103.56	98.334	106.33	112.39	108.7	106.17	102.67
105.68	105.11	109.66	102.39	106.31	103.97	115.1	107.99	110.94	115.24	104.91	107.84	107.92	100.49	102.59	104.75	105.01	105.88	105.69	109.98	110.72	109.96	109.68	98.436	107.42	113.89	112.52	109.78	111.05	98.541	102.96	104.65	104.03	107.76	112.99	101.72	105.18	106.3	106.92	94.293	102.09	111.35	104.11	110.7	99.552	111.19	104.78	105.52	108.5	109.94
108.25	104.69	102.67	119.92	104.57	106.22	104.43	111.59	110.15	103.59	101.28	115.47	114.3	108.15	102.7	99.372	109.57	95.544	102.07	101.79	106.69	96.863	98.706	103.79	107.12	96.441	108.45	102.25	101.88	99.359	105.99	99.9	104.05	101.24	104.93	100.71	102.77	99.479	107.41	95.68	107.43	106.44	107.54	111.16	103.48	102.58	110.82	96.907	108.11	105.33
100.75	102.21	105.89	103.75	98.666	99.907	115.14	106.81	98.389	108.31	108.67	120.95	110.15	103.88	100.32	112.19	109.39	103.64	108.93	102.45	108.39	105.39	98.572	101.09	108.46	98.878	110.54	105.16	108.09	115.99	108.66	103.9	110.66	109.57	104.19	105.66	96.834	109.23	102.48	105.84	103.14	97.769	102.02	106.23	107.94	107.01	101.94	107.26	112.06	99.681
102.98	100.81	103.16	103.18	105.96	105.05	100.86	101.71	107.02	108.81	117.23	111.72	99.978	103.68	110.27	106.94	109.02	112.16	105.89	109.95	98.202	100.35	107.92	109.28	113.94	112.4	109.42	111.83	103.68	109.31	109.87	95.847	103.49	111.31	111.34	102.86	106.83	113.25	108.66	109.55	99.659	106.44	110.72	102.55	106.72	108.03	100.07	100.99	106.3	102.3
104.14	110.87	97.863	99.52	107.16	99.568	96.869	110.55	108.1	111.66	108.03	111.37	99.181	97.086	106.09	109.86	102.12	102.9	103.59	106.41	101.42	107.87	107.34	107.68	109.27	102.39	112.18	97.473	97.439	105.18	113.17	106.26	99.112	101.21	106.61	104.01	100.32	100.94	101.97	105.36	99.53	113.57	102.05	108.49	104.22	101.76	102.94	105.66	107.59	102.15
114.16	111.63	113.26	122.47	124.55	114.14	118.14	114.57	124.27	114.86	107.02	119.28	126.41	125.55	113.57	120.53	116.37	120.58	108.01	109.93	109.77	121.72	115.39	132.94	125.17	120.55	115.17	120.46	118.43	112.56	107.13	117.26	113.36	116.91	118.96	110.52	114.37	118.61	123.75	110.43	115.8	109.56	119.1	112.39	123.51	118.88	124.01	119.51	110.52	118.67
107.65	100.16	104.95	98.832	112.48	104.04	106.35	105.23	102.14	115.66	109.17	109.68	103.85	101.5	96.021	97.697	111.96	106.52	102.94	112.55	108.51	106.44	107.9	102.65	112.92	109.73	114.35	108.8	112.96	106	110.18	103.44	104.55	118.09	104.02	108.64	116.19	110.84	103.27	101.38	111.79	105.39	100.86	115.89	109.14	102.48	114.09	103.42	105.98	111.17
112.35	112.94	114.18	101.44	106.51	103.2	107.8	105.33	99.693	112.98	103.04	113.17	100.12	113.31	105.89	107.44	113.88	105.96	104.86	97.27	98.133	111.34	105.61	109.58	101.26	112.04	109.48	102.54	107.22	100.48	101.87	105.7	113.53	99.954	109.79	106.98	106.98	106.52	98.206	96.573	106.82	106.41	114.01	93.399	107.99	107.91	121.2	104.62	112.79	106.94
111.68	106.05	101.52	95.899	94.182	101.04	105.03	102	103.21	110.23	102.51	98.323	102.92	98.113	99.448	91.595	91.872	103.26	98.383	101.16	98.906	104.9	97.843	92.463	94.749	102.69	103.56	108.89	101.84	108.53	105.78	100.82	98.342	101.26	94.963	99.951	99.654	105.72	101.93	96.129	93.793	100.2	99.007	97.659	93.406	100.63	98.898	96.459	90.919	90.684
114.22	113.37	112.57	107.11	117.26	103.7	109.23	113.42	111.99	114.84	110.36	121.43	117	111.4	115.31	107.01	117.9	118.09	110.05	108.42	106.09	116.87	108.06	114.53	106.24	114.46	116.29	114.51	110.97	111.69	106.68	107.13	117.98	109.2	111.73	117.82	116.46	121.72	113.3	123.43	112.46	107.02	109.41	117.67	115.84	113.68	105.67	124	115.3	110.01
109.2	102.48	104.86	104.9	113.01	108.29	102.92	100.35	108.78	102.89	106.09	113.48	113.87	107.21	101.52	111.24	107.69	103.73	105.66	107.4	110.31	112.75	99.848	105.32	104.63	108.06	109.62	114.07	107.49	94.365	102.32	105.45	108.52	108.75	106.91	105.49	107.01	111.1	100.97	101.2	97.862	112.01	111.6	109.26	102.29	105.72	117.64	109.56	112.55	100.34
105.67	109.72	115.01	116.97	110.65	111.58	106.1	110.51	106.82	109.68	116.36	108.55	106.1	113.31	116.86	117.43	116.53	109.7	111.48	113.52	112.61	114.06	108.69	110.66	96.318	103.64	112.8	110.52	106.66	109.43	100.04	112.89	107.34	104.67	102.67	107.69	109.89	114.17	110.51	107	110.07	97.387	116.9	107.91	106.61	117.52	103.42	118.06	105.61	104.78
102.8	106.25	101.84	99.737	102.8	102.58	109.74	110.82	101.24	104.41	102.69	106.05	100.72	104.32	104.8	101.46	105.8	103.2	106.92	103.92	101.54	106.86	99.844	112.26	97.739	108.49	107.23	106.01	108.58	104.99	104.05	111.75	109.43	96.223	106.14	101.73	98.941	106.86	100.12	104.59	109.4	102.63	106.95	108.33	95.862	100.37	103.2	107.97	109.78	105.55
108.09	111.6	112.22	110.63	114.02	116.35	111.84	114.62	107.09	108.04	109.54	110.28	113.14	109.92	116.65	109.39	106.45	116.89	107.22	114.42	106.59	112.13	108.25	116.45	108.35	112.64	118.2	121.41	103.55	109.75	119.97	108.45	114.79	112.5	109.42	110.99	118.08	114.5	104.6	116.91	112.37	109.7	106.47	115.88	106.84	114.87	115.12	104.85	122.44	107.92
100.3	109.36	95.383	102.2	109.67	109.32	110.87	110.41	104.99	110.07	112.81	105.55	116.48	105.17	108.75	113.08	96.303	100.43	99.056	103.85	104.26	106.91	107.55	107.27	105.9	100.21	111.83	112.14	96.845	102.11	103.35	110.08	99.163	105.92	102.1	107.15	102.94	106.34	108.47	105.01	111.36	105.93	100.91	113.94	103.49	113.42	107.51	112.54	100.18	104.88
111.76	102.01	115.36	108.2	101.96	108.62	112.73	109.83	111.18	106.89	113.52	106.54	113.06	105.63	111.06	122.92	103.03	113.9	121.11	108.93	114.59	118.51	117.15	112.95	118.51	118.38	109.09	110.18	112.37	114.06	108.64	111.73	112.26	116.61	102.77	115.33	110.34	113.22	119.22	110.42	110.63	108.61	115.89	107.38	114.01	114.48	110.8	117.38	114.65	115.62
118.42	112.86	110.5	113.18	109.9	112.94	113.46	105.06	104.52	116.99	108.18	114.92	121.56	101.07	109.71	120.74	114.09	110.58	107.85	109.4	117.43	120.09	115.27	118.39	118.38	114.91	114.97	109.17	106.12	104.53	105.91	107.63	120.34	105.18	107.27	106.63	106.04	110.23	113.82	101.39	116.24	112.67	113.19	107.47	108.42	106.42	110.17	110.38	112.88	104.52
106.55	108.5	109.9	104.76	102.03	100.68	103.98	111.52	106.6	114.62	100.94	105.84	103.42	108.99	111.57	110.85	112.59	102.46	97.304	106.63	111	103.63	109.84	105.62	102.66	104.88	109.88	107.96	108.93	97.916	106.7	104.63	97.719	108.71	106.82	105.24	105.37	110.41	105.04	104.97	103.64	111.48	104.52	102.18	97.661	98.339	106.45	100.85	113.48	93.544
107.41	118.72	106.39	103.67	108.19	106.92	103.93	116.81	106.71	117.25	115.2	115.14	107.28	112.93	113.45	103.32	105.87	109.13	108.99	114.86	113.26	107.22	108.45	116.41	117.47	106.51	108.16	110.7	113.52	104.6	117	115.04	113.58	109.12	115.41	95.479	109.38	108.09	104.08	113.18	107.1	118.56	112.33	110.63	103.83	112.22	111.87	115.91	110.23	118.37
112.46	103.99	115.21	109.3	113.89	109.34	111.54	109.56	110.3	114.56	113.22	111.27	104.2	109.56	113.7	121.54	112.85	101.18	109.28	112.38	104.06	120.66	104.66	102.57	108.73	108.7	106.98	110.95	113.1	109.36	109.86	104.34	113.17	100.3	104.9	104.07	101.66	107.87	110.02	113.83	108.46	110.36	110.27	105.64	101.85	112.98	115.62	104.94	104.62	121.64
109.66	108.78	111.7	102.94	110.13	109.58	112.65	115.13	103.56	99.202	100.88	110.99	115.07	113.21	113.4	105.12	109.11	113.25	111.51	108.12	114.65	113.19	106.85	113.47	111.52	119.98	124.51	110.11	109.3	111.2	108.36	113.52	102.62	108.71	106.45	113.54	115.57	112.34	113.37	114.25	109.27	118.07	111.62	120.27	113.36	100.89	112.21	103.85	111.1	113.56
107.33	104.59	107.99	103.19	106.41	104.94	104.34	106.92	92.152	104.31	103.46	109.12	118.67	106.5	107.15	109.46	99.651	108.75	115.96	107.63	105.12	105.41	93.791	111.64	103.3	113.6	105.55	109.75	111.36	108.22	109.51	108.39	102.88	110.41	104.69	110.66	111.93	106.58	100.57	100.17	104.08	110.51	111.66	109.13	106.63	107.27	106.58	115.9	102.34	104.45
117.93	110.52	118.12	106.16	109.81	106.44	108.45	112.02	113.58	101.38	113.11	111.87	110.13	108.49	100.37	112.05	110.2	115.07	103.08	109.53	113.69	104.63	112.47	108.76	112.03	107.99	107.92	111.21	110.07	106.59	104.38	110.17	102	108.66	109.76	116.09	100.99	115.54	107.28	109.69	106.16	106.39	114.57	108.79	114.12	109.69	102.11	111.87	103.62	106.16
101.56	110.42	110.9	103.56	106.35	108.73	102.11	100.72	108.33	109.64	98.419	107.73	110.98	107.31	107.42	104.97	114.36	104.43	110.18	114.37	100.66	102.79	108.4	104.67	106.37	103.17	98.458	108.26	105.78	105.81	102.86	109.44	99.09	112.1	110.19	113.19	100.59	102.23	104.19	113.28	97.504	103.7	109.78	108.65	97.187	104.19	111.51	106.95	106.21	118.64
103.45	99.6	101.88	101.91	91.494	106.76	99.829	98.684	102.01	106.46	105.14	102.57	97.146	101.37	109.28	97.226	98.155	97.994	98.374	99.014	100.58	101.38	91.745	91.891	99.223	91.07	105.48	99.816	101	101.76	100.25	102.41	93.829	97.768	94.799	95.479	97.334	114.32	105.88	106.58	94.268	105.22	97.539	92.304	97.086	103.66	92.514	99.6	100.6	101.87
110.85	109.31	116.19	119.96	118.75	102.99	110.99	107.29	105.01	114.03	116.3	108.86	115.62	101.42	113.09	105.4	118.73	109.75	104.17	122.17	106.54	113.6	119.16	113.74	107.86	118.22	105.4	109.63	110.2	113.88	111.22	117.45	112.74	106.42	118.98	110.21	108.26	105.83	118.92	113.9	108.16	121.03	118.09	108.4	109.33	112	107.75	114.76	110.59	105.39
113.67	117.72	109.02	115.34	112.05	108.16	105.97	106.58	115.69	115.78	108.85	110.38	101.29	107.61	114.68	109.16	110.08	113.34	112.65	105.56	120.78	105.9	105.52	119.89	117.19	111.9	112.73	104.95	114.47	106.3	111.85	103.61	112.62	100.47	120.92	110.95	115.35	109.81	117.86	109.87	119.52	113.54	103.3	109.85	115.52	111.54	113.22	114.16	113.53	110.01
99.464	105.86	107.34	107.03	109.42	107.34	114.61	105.9	107.86	100.86	101.66	100.84	102.98	98.978	116.3	99.181	101.16	102.3	107.52	99.236	111.5	96.167	99.971	99.138	105.65	113.56	117.43	99.83	96.248	102.31	103.6	117.61	113.19	100.28	100.07	102.62	104.15	101.27	100.96	100.09	105.27	104.15	106.93	106.22	114.65	99.93	99.722	108.13	104.17	105.14
121.35	119.44	114.76	107.86	110.74	118.67	110.42	106.64	110.44	108.63	117.97	106.53	105.21	112.15	112.57	115.54	105.85	117.54	106.98	115.35	111.74	112.81	106.28	111.27	117.97	114.69	111.73	108.41	109.27	114.16	116.03	116.09	111.6	118.19	109.95	114.16	115.11	113.15	112.31	107.79	111.31	113.79	112.41	112.57	105.44	118.41	117.06	107.91	121.37	114.4
90.368	98.652	109.8	102.16	99.203	107.35	107.41	103.25	110.22	110.65	106.31	106.52	100.66	108.36	95.922	109.32	106.07	107.08	111.49	109.17	98.472	98.335	106.59	110.04	102.48	102.88	107.29	105.85	104.93	109.59	108.68	110.52	97.691	97.583	101.44	112.92	98.534	106.09	109.63	102.41	98.619	111.71	108.09	103.96	102.98	112.06	105.09	113.03	102.06	106.41
97.411	100.89	98.821	100.78	111.37	109.74	109.41	107.41	107.11	107.85	108.13	105.85	103.5	110.46	110.26	103.18	98.079	100.76	94.852	112.53	105.04	109.02	111.71	113.78	112.06	104.87	110.59	104.5	107.55	103.65	109.99	109.57	102.86	104.46	108.43	107.22	102.42	111.86	109.41	106.6	105	103.16	115.64	105.21	109.21	101.25	110.05	106.92	109.18	114.01
116.36	120.96	114.52	107.84	118.84	116.94	113.07	114.32	107.66	122.26	112.6	112.4	107.18	108.3	115.25	108.92	118.94	117.16	110.14	115.24	113.66	112.1	113.99	112.98	110.42	105.26	110.86	112.08	110.13	109.38	108.88	107.89	115.15	108.52	102.35	108.88	122.6	112.29	112.84	113.03	124.91	114.98	110.49	107.58	111.81	111.57	111.02	107.19	109.16	112.29
107.98	97.954	98.913	84.723	100.1	98.078	101.24	97.764	91.304	95.214	92.707	102.68	99.887	103.66	113.17	112.52	109.94	97.535	103.38	97.392	104.76	88.935	104.09	102.72	107.02	104.73	103.49	99.22	112.18	104.96	100.7	98.465	97.093	105.98	99.564	107.19	100.15	103.43	96.858	102.67	93.715	95.849	100.22	104.45	94.072	103.1	102.69	97.203	97.463	101.76
105.31	105.18	107.34	103.06	100.54	102.13	103.7	110.33	105.85	112.06	105.4	95.67	102.44	106.98	100.21	101.63	106.89	109.4	100.11	100.37	110.75	97.093	104.1	106.82	113.47	116.84	109.46	108.5	109.24	110.66	111.7	97.903	100.07	102.9	110.89	107.89	104.04	107.89	98.025	111.85	105.85	104.56	102.76	104.95	103.07	115.6	110.97	101.55	105.33	111.44
104.71	100.38	96.26	110.38	104.05	106.91	101.18	103.09	109.76	100.53	105.53	109.74	108.59	101.34	99.934	114.33	103.98	101.69	105.01	106.19	101.54	106.62	97.11	103.23	102.75	109.28	97.871	112.01	100.24	100.2	99.1	106.85	100.45	104.5	102.96	103.99	115.28	104.56	100.27	93.739	114.63	111.71	111.37	107.78	103.25	99.472	110.26	107.82	105.82	99.02
108.46	107.72	103.9	103.29	109.17	103.12	104.59	102.37	108.48	104.59	106.86	94.853	101.24	106.25	114.82	110.6	101.67	99.014	105.86	96.652	106.89	108.46	108.23	104.86	106.84	118.89	104.47	111.11	105.41	103.74	104.87	114.59	102.98	109.36	98.384	104.98	96.324	110.74	106.01	102.09	103.51	101.16	105.88	96.532	107.34	104.5	99.344	104.58	95.303	95.136
103.24	103.63	103.9	113.9	115.53	110.52	112.01	106.53	110.56	112.1	102.8	115.41	109.79	111.59	114.76	106.83	112.99	112.23	113.88	110.5	106.34	110.82	116.9	105.85	113.24	110.77	107.14	118.08	105.35	112.36	103.05	104.05	111.6	108.85	107.05	114.12	113.73	114.47	110	118.1	101.51	116.6	116.49	113.33	114.1	117.35	105.67	118.19	109.76	110.28
112.79	110.73	117.16	107.01	114.63	119.4	114.32	114.2	115.54	113.22	107.89	111.6	112.28	106.55	101.01	104.67	110.51	108.95	119.87	115.8	122.15	105.98	125.54	109.37	107.68	113.94	113.91	109.3	113.45	112.3	116.2	112.27	117.08	111.4	117.3	119.98	115.83	109.83	114.99	103.42	102.37	112.3	107.62	108.12	113.11	106.13	111.28	109.28	104.91	113.95
104.23	105.42	100.24	101.49	101.18	101.7	107.06	102.76	100.82	106.37	107.22	101.25	105.88	100.89	97.27	103.84	101.51	107.14	110.58	107.09	107.5	110.33	104.97	113.94	106.26	105.16	111.81	110.25	104.03	109.19	110.41	119.33	107.03	107.23	100.46	111.69	99.338	109.3	104.13	100.41	103.29	98.541	105.51	98.164	113.79	101.88	112.24	107.95	108.41	106.78
107.91	101.29	104.44	102.82	109.71	104.03	102.25	107.92	98.116	110.33	105.46	107.75	104	103.51	109.4	109.54	103.12	108.82	99.623	106.87	102.63	108.23	112.46	103.51	103.27	106.55	96.08	105.41	106.46	106.7	101.36	106.75	113.5	110.58	113.63	104.81	111.38	99.987	102.32	107.94	104.72	108.07	98.114	97.934	106.1	118.69	104.42	105.37	100.72	111.64
103.43	105.56	102.06	105.18	112.53	109.89	104.61	103.38	94.501	102.7	106.51	104.56	98.932	107.41	116.18	101.39	116.74	104.84	98.896	106.12	107.17	115.53	112.15	100.87	96.879	92.462	99.883	109.73	101.94	103.04	108.2	98.581	107.04	96.37	105.87	106.85	102.1	101.24	101.95	97.715	106.38	107.51	109.35	105.13	103.48	113.55	112.86	103.13	102.71	99.782
107.39	114.52	95.632	101.57	104.47	107.2	104.23	100.29	106.05	109.34	97.343	113.26	105.07	98.439	101.6	103.16	102.91	119.18	103.98	103.87	100.71	105.05	100.79	103.29	102.26	105.15	110.23	108.83	100.53	108.79	106.8	103.94	107.63	110.17	112.35	105.77	105.78	104.37	105.69	98.908	108.18	105.32	110.93	107.82	104.24	107.69	111.21	104.12	103.12	112.79
120.83	106.36	124.95	120.99	118.1	118.11	115.55	123	115.69	117.14	108.66	118.59	125.94	127.83	113.35	117.99	117.83	115.63	110.53	119.46	109.53	123.31	119.62	120.58	113.02	115.85	115.24	123.59	112.34	118.02	120.89	128.48	115.08	124.16	117.85	108.45	119.92	125.05	124.43	116.32	113.03	128.51	117.23	116.7	122.97	115.68	128.05	108.46	117.5	119.21
99.267	103.63	100.99	108.11	109.32	106.29	101.46	105.97	107.16	105.13	104.48	106.25	106.96	102.76	116.95	104.09	107.19	109.09	105.29	102.24	105.93	106.58	105.29	111.2	113.96	103.77	97.971	106.47	109.96	112.33	105.23	108.91	106.81	108.35	105.44	102.37	112.53	114.45	97.793	99.729	109.52	106.13	106.91	100.72	103.22	113.15	112.19	101.28	112.6	99.388
119.69	122.73	118.76	114.65	111.99	118.77	116.67	121.61	107.3	126.03	112.96	108.27	116.45	120.94	113.53	125.86	124.06	123.42	120.05	120	117.33	118.18	114.13	118.06	120.55	113.74	111.99	114.76	115.66	105.52	124.93	117.14	117.16	114.97	112.64	115.06	117.56	122.57	117.39	114.12	118.36	112.26	117.94	111.71	124.88	110.82	114.34	122.99	116.08	118.6
103.16	112.04	102.67	106.85	107.96	104.96	103.64	101.67	101.76	105.04	110.94	103.75	112.23	104.33	108.33	100.7	96.897	108.08	102.52	110.38	111.11	104.07	106.83	109.74	107.78	100.47	104.53	98.599	105.27	109.73	100.14	110.54	102.59	110.07	107.85	104.96	107.63	115.75	116.22	96.716	98.184	109.24	114.79	111.05	108.08	100.16	104.24	108.54	108.31	107.12
103.22	110.75	103.67	99.299	109.05	106.99	102.94	97.354	101.46	111.75	109.91	102.57	108.11	109.07	99.178	114.96	111.26	103.09	98.13	108.91	98.734	110.27	104.61	105.46	111.49	109.38	107.79	113.89	105.34	102.6	108.19	98.51	104.77	104.85	96.325	108.29	100.91	108.09	116.36	103.24	104.81	103.47	113.99	106.1	107.01	106.34	108.39	107.11	114.7	108.01
101.98	104.5	104.78	109.8	103.49	108.87	101.56	105.41	106.49	104.55	105.77	101.36	94.983	107.97	115.71	110.61	104.1	103.16	112.39	110.14	99.602	101.36	105.15	106.36	99.785	101.4	109.63	94.24	108.75	105.64	103.75	111	100.25	106.15	107.27	99.345	101.11	108.97	114.17	100.19	103.94	103.8	92.672	111.24	101.25	100.38	103.07	98.238	97.88	116.28
101.4	99.488	95.222	101.12	99.438	107.51	95.683	105.06	96.176	108.05	101.2	103.16	96.76	105.31	96.468	105.76	96.496	97.811	95.648	106.65	98.226	102.42	95.486	97.613	103.74	90.662	95.728	96.324	101.87	98.034	97.639	97.795	106.18	99.452	109.32	97.652	102	94.689	105.41	96.302	101.66	109.17	99.151	104.56	102.41	100.32	103.82	102.06	93.158	104.24
110.42	104.82	104.83	107.42	100.41	98.714	110.31	112.06	109.29	105.94	111.43	101.19	106.13	107.25	103.12	110.55	103.05	101.04	114.42	99.225	101.02	102.41	103.1	108.11	105.95	110.59	100.94	106.41	105.85	107.75	109.34	106.08	103.35	108.38	110.78	105.14	101.74	105.69	99.163	108.42	109.8	111.89	106.08	104.54	109.4	106.82	98.285	110.17	111.89	100.28
102.41	98.345	106.05	106.3	98.061	108.32	98.472	99.117	104.91	97.789	111.17	108.97	102.34	103.91	96.079	111.54	100.3	106.12	91.569	95.763	109.03	108.14	107.81	108.66	113.71	102.62	106.64	115.01	118.91	118.4	104.56	102.56	95.058	106.28	101.48	108.51	99.695	100.95	108.16	104.32	104.87	106	102.85	102.83	99.152	106.61	99.1	103.85	105.16	100.71
104.57	104.91	109.93	104.06	111.29	112.54	112.01	106.82	102.51	104.22	99.66	112.24	114.45	112.01	111.85	107.07	106.52	104.82	104.33	102.9	100.59	113.19	104.3	104.84	107.47	107.31	99.651	112.7	107.08	104.77	100.58	119.66	101.87	105.59	106.24	101.96	101.84	107.08	108.46	100.99	98.372	108.03	107.49	105.78	107.61	107.47	102.43	116.34	106.3	100.69
112.58	108.53	119.86	103.44	107.93	109.79	112.9	107.61	119.4	108.03	116.61	109.44	119.14	101.55	102.97	103.79	105.22	100.89	107.61	110.42	103.09	99.038	106.68	108.12	103.25	120.87	101.16	113.71	123.19	109.41	117.02	107.16	109.54	109.27	104.74	109.53	109.52	105.72	108.33	107.21	112.46	107.58	105.66	120.82	110.42	106.9	112.34	115.03	110.8	115.75
103.76	104.11	104.04	95.792	100.41	103.8	109.68	98.404	98.93	98.097	105.27	101.47	102.64	102.24	98.156	98.145	104.12	98.553	96.842	97.752	105.06	98.872	102.54	99.212	97.138	97.534	100.84	99.711	109.2	96.028	107.47	99.313	102.01	97.159	103.91	95.19	96.374	107.68	107.89	100.4	101.37	107.34	101.05	96.198	97.769	98.216	98.9	108.17	94.599	105.45
120.44	121.86	118.29	111.78	111.75	109.24	111.88	114.16	109	104.23	107.7	122.3	112.5	106.44	113.86	117.38	114.82	113.82	112.79	116.27	113.18	106.1	103.97	112.6	100.26	109.03	109.68	114.08	109.72	118.13	111.19	112.65	105.1	114.31	130.81	103.97	111.07	116.05	110.41	112.13	115.82	107.56	110.54	108.87	109.77	113.34	108.37	111.58	101.69	110.51
104.56	108.48	103.99	102.09	94.317	105.78	94.528	102.78	104.39	99.556	106.33	106.28	99.859	106.09	105.17	100.09	106.8	107.23	103.81	99.151	100.37	95.349	103.89	115.18	108.3	97.05	107.38	99.851	103.74	111.54	106.46	96.452	104.18	109.69	109.75	114.69	105.43	114.11	103.89	102.17	100.94	103.95	96.571	107.89	100.52	106.47	105.46	108.88	98.943	102.16
109.96	111.7	108.02	108.98	105.2	111.98	116.18	106.36	114.44	114.96	111.1	115.87	114.48	113.35	113.69	112.88	108.17	99.114	103.28	115.31	109.7	108.54	115.91	118.07	108.81	105.83	110.16	116.67	118.09	114.74	105.43	114.94	118.36	111.42	102.24	116.71	109.67	106.42	119.34	113.93	115.56	117.14	110.26	111.24	113.87	115.21	105.35	108.02	115.55	119.91
103.94	99.241	99.133	106.49	100.02	98.533	97.017	101.36	98.742	100.79	102.61	109.72	103.53	97.246	99.56	99.386	99.248	95.299	106.22	98.43	101.43	94.929	106.16	104.68	94.729	93.897	107.73	99.839	100.17	100.12	95.357	94.572	101.19	104.96	102.46	101.78	103.07	98.762	111.17	97.431	97.945	101.24	96.212	92.572	104.3	100.83	103.83	97.708	101.95	96.247
104.89	103.14	103.12	97.184	93.702	105.54	102.58	101.75	95.937	97.25	111.05	106.91	105.46	106.39	112.8	106.65	102.14	106.66	104.52	105.4	110.42	117.49	100.28	97.325	101.46	92.135	102.01	111.08	108.41	98.558	96.854	99.53	99.757	107.03	102.86	106.56	108.92	110.21	93.569	100.46	101.16	106.35	100.15	101.47	108.17	102.56	109.54	104.81	103.05	104.12
102.86	109.46	94.893	105.63	103.8	108.27	100.96	104.52	96.207	109.95	104.68	108.28	107.55	100.56	99.151	110.55	101.51	101.88	97.649	95.476	87.381	103.37	99.379	101.74	103.46	104.5	103.34	100.03	110.75	106.31	106.56	111.48	103.98	101.28	113.9	110.22	104.14	104.09	103.48	106.52	100.76	106.68	106.56	105.1	111.74	115.51	106.46	98.091	103.65	100.83
102.87	99.743	109.22	111.48	102.42	109.22	113.89	112.87	105.1	107.41	98.115	97.716	105.31	107.83	114.35	101.31	106.1	102.49	101.79	104.41	103.59	112.94	98.909	110.17	111.93	106.87	100.13	105.59	104.5	110.56	103.8	105.16	108.27	111.9	108.53	109.62	107.82	108.21	108.81	99.461	114.28	107.18	105.16	120.18	102.24	103.66	102.05	101.96	105.98	101.25
105.77	115.78	113.98	106.5	106.81	114.24	111.13	109.53	109.13	105.09	106.07	116.83	113.19	104.19	110.58	110.15	113.43	111.28	116.85	112.59	109.47	110.74	110.43	114.15	98.9	112.83	108.37	115.68	117.04	111.71	112.3	105.16	106.02	108.87	115.54	118.73	107.99	101.44	100.88	102.79	120.73	106.07	108.32	114.91	108.37	113.91	117.14	114.22	103.23	95.817
112.88	104.29	108.32	111.66	108.96	108.24	99.09	105.7	108.1	99.806	102.85	105.22	108.29	111.74	100.32	100.83	104.06	103.27	103.27	97.606	110.2	105.21	110.4	113.97	111.95	106.83	108.93	109.41	102.77	110.32	99.332	105.71	105.12	105.66	99.86	105.06	101.98	104.02	93.437	101.53	100.32	104.65	107.97	110.41	112.99	107.37	108.49	104.65	106.46	100.14
104.21	107	109.12	110.45	99.362	113.33	104.22	105.39	105.19	109.41	100.71	117.86	99.01	99.566	102.63	107.39	106.45	107.55	101.12	108.81	111.09	106.06	106.74	107.48	104.53	102.85	109.38	103.92	102.66	100.89	104.88	117.55	96.935	101.63	107.37	108.71	100.25	104.76	103.75	100.28	104.33	101.05	113.49	112.65	97.139	111.41	100.67	110.97	108.14	100.12
108.7	105.54	110.74	110.79	110.66	109.8	99.93	107.23	93.43	105.41	104.88	103.66	101.17	102.54	105.4	104.74	113.79	105.72	106.6	123.79	105.55	100.32	109.59	115.4	100.07	109.32	105.57	112.54	107.62	105.39	105.16	106.65	105.39	98.183	102.05	102.01	110.05	113.92	106.81	104.31	101.44	105.6	110.37	111.59	100.48	115.98	103.42	105.25	107.49	117.49
112.27	105.88	105.17	107.37	105.36	110.37	106.26	108.59	105.09	113.76	108.39	101.36	100.63	104.9	103.71	106.3	104.24	112.72	108.08	104.15	100.41	104.94	98.896	103.39	98.302	100.99	101.85	102.81	104.49	100.61	106.7	104.92	100.53	103.01	112.97	102.86	101.86	101.52	102.24	115.86	101.99	115.25	102.15	106.03	103.61	108.23	107.86	109.11	110.84	100.41
108.8	106.07	111.18	119.51	109.27	108.44	120.04	116.08	105.78	107.01	118.11	112.28	110.5	114.01	112.55	109.49	120.69	110.7	119.95	109.17	120.44	114.8	118.02	113.78	114.41	109.26	118.02	102.55	116.07	115.76	120.38	109.26	114.42	104.72	109.24	105.98	109.17	118.15	126.67	111.91	114.81	109.42	108.12	109.16	113.52	107.58	113.99	117.04	109.88	114.07
116.8	112.17	117.16	112.65	109.53	106.91	110.81	116.03	109.34	115.13	107.68	114.76	118.02	116.37	114.48	113.45	116.99	117.08	115.09	109.86	113.33	117.6	111.11	105.08	111.83	111.16	113.38	119.01	116.78	115.01	113.36	110.33	117.27	114.56	116.86	116.01	114.27	120.08	120.4	111.01	111.54	113.6	117.56	121.15	114.59	102.97	115.98	110.79	118.29	116.12
106.69	105.53	99.117	101.05	97.503	108.98	107.53	108.45	108.88	101.16	107.84	94.219	106.51	106.46	105.79	100.59	102.92	106.28	103.37	102.34	104.92	96.845	103.01	113.53	107.15	102.93	118.77	98.27	102.05	106.74	100.42	100.58	101.87	113.36	102.28	104.75	100.01	102.73	107.69	98.397	117.42	103.98	100.9	97.332	101.86	106.84	103.45	110.25	110.29	99.258
106.32	106.91	101.24	91.489	101.87	117.57	102.89	109.14	104.43	96.017	103.25	92.314	103.99	104.66	104.18	100.48	113.37	91.784	98.9	102.45	114.56	105.97	103.27	105.24	104.31	96.16	115.42	108.17	109.27	100.34	111.69	99.89	108.58	108.07	105.32	100.52	105.07	106.92	107.85	92.669	105.97	109.7	103.57	108.36	103.03	97.033	103.25	103.02	101.22	103.09
109.77	116.49	119.1	113.19	112.21	109.64	110.5	105.91	108.62	107.42	103.44	105.84	115.26	115.92	107.74	117.49	116.51	109.87	110.8	103.32	110.67	122.92	102.19	109.02	108.28	109.72	99.706	107.22	114.08	106.32	109.05	111.21	113.87	109.64	101.21	112.18	118.83	107.15	113.84	112.14	120.53	105.66	104.53	111.54	108.58	105.68	110.37	117.26	110.11	112.16
102.87	103.19	104.42	107.72	109.64	98.322	100.38	102.5	105	95.038	108.53	103.95	111.17	101.94	107.19	101.22	101.23	102.8	111.29	112.45	113.98	111.74	109.42	99.172	106.27	107.18	111.51	102.31	98.396	112.05	109.13	107.09	106.29	104.05	116.24	101.36	111.74	103.09	101.29	113.76	106.15	106.66	116.06	97.214	107.15	102.68	110.9	108.14	109.86	97.357
106.89	118.88	117.35	115.77	115.66	109.88	116.42	104.89	107.96	113.01	111.88	106.39	115.12	109.11	110.13	109.11	111.18	117.27	113.4	120.11	109.86	112.58	121.54	112.48	119.31	109.08	119.21	103.73	100.08	110.52	120.28	111.07	112.24	115.51	111.71	123.48	108.7	103.79	113.57	108.31	119.31	111.05	119.62	104.09	107.49	111.72	110.56	124.82	111.79	117.49
100.39	106.32	105.91	102.79	106.03	97.633	107.13	108.84	108.44	105.74	107.15	101.2	106.38	108.74	106.27	105.17	106.89	105.65	96.056	105.06	112.75	104.05	104.83	109.47	107.34	97.753	106.75	102.33	107.6	104.78	104.98	103.11	107.96	96.392	106.44	110.1	103.17	104.12	109.44	103.52	103.07	105.95	106.8	108.33	102.99	104.55	105.08	104.14	100.89	93.274
111.55	104.46	106.93	105.28	100.96	113.69	106.76	100.45	107.47	104.02	106.75	109.33	105.92	113.21	110.78	100.44	97.476	116.6	105.15	107.35	102.14	113.63	97.859	99.917	98.784	108.73	104.79	100.61	111.62	112.45	110.95	114.37	110.08	105.1	113.51	95.364	101.07	107.08	105.01	106.06	107.97	103.07	102.75	101.53	103.59	106.14	105.11	106.34	109.87	102.32
117.73	107.11	96.861	103.09	107.89	99.763	99.779	104.38	98.807	110.87	99.881	97.489	108.2	101.96	100.65	105.91	108.01	103.2	111.5	100.66	104.92	116.81	101.33	97.405	99.11	111.04	107.26	107.13	98.925	100.49	110.38	104.25	99.315	101.04	102.65	99.079	100.66	112.67	102.73	110.14	100.27	104.43	114.07	110.23	115.56	105.48	109.21	102.73	104.6	111.42
108.32	117.02	118.31	116.07	103.09	110.14	102.93	109.74	119.01	107.76	115.91	113.63	106.45	108.85	114.36	111.41	104.46	130.36	105.51	117.49	110.19	111.96	111.81	111.61	108.4	108.99	111.93	109.41	115.17	111.07	107.52	108.58	116.17	117.85	116.77	107.66	104.95	106.49	124.06	111.33	103.02	109.02	109.04	112.5	124.24	118.74	104.97	115.92	113.14	108.9
113.38	105.69	101.02	106.24	101.7	108.01	104	113.84	111.16	106.8	104.59	117.35	105.31	102.54	107.58	104.35	111.03	111.64	116.55	108.75	108.86	104.92	100.77	107.9	98.248	114.1	109.57	101.5	106.3	112.96	112.01	115.71	106.15	106.66	97.859	107.18	109.98	111.33	108.45	108.29	119.44	104.74	112.14	111.93	102.83	108.59	102.51	102.39	104.7	105.44
118.11	110.14	115.82	123.79	113.41	131.02	111.62	116.1	116.47	111.19	119.79	119.68	114.87	115.63	132.71	121.74	114.49	126.36	114.94	124.55	116.62	115.85	113.15	114.86	118.12	111.08	121.14	118.29	117.46	114.12	122.38	111.4	120.83	116.61	111.74	118.87	123.44	122.54	119.27	106.57	112.05	120.54	120.83	112.44	114.74	111.61	112.2	120.15	118.54	116.35
109.89	103.68	101.03	99.61	115.65	95.358	98.247	111.91	106.54	103.88	100.64	103.19	103.92	106.3	94.267	112.75	109.65	107.75	111.04	104.2	103.07	94.099	103.54	107.64	98.417	117.92	99.221	103.27	106.43	108.75	110.52	99.779	109.3	116.96	111.9	106.76	101.46	113.21	105.67	99.424	104.96	106.7	111.65	98.402	102.91	104.06	116.12	110.95	105.31	99.672
108.11	98.132	106.67	104.49	109.38	107.21	108.65	108.35	112.5	105.87	111.93	113.66	110.96	106.17	118.09	115.1	112.61	108.14	114.63	110.11	112.44	121	124.22	113.89	107.46	115.64	103.75	111.59	108.18	114.17	110.5	119.28	106.35	113.96	105.84	110.74	119.14	118.2	116.09	100.22	111.07	112.61	103.86	118.64	110.48	104.62	111.48	108.29	116.11	112.3
91.896	98.553	101.99	98.634	95.973	99.185	98.622	113.8	100.79	107.04	97.191	96.905	101.62	107.64	93.39	97.823	99.399	94.14	100.02	100.09	97.614	92.819	93.403	101.3	91.136	86.879	105.95	98.308	93.989	92.76	101.59	99.204	103.03	91.217	102.54	102.03	91.827	93.202	98.658	101.16	101.27	104.04	97.485	104.15	108.33	100.6	99.6	92.066	98.755	96.317
104.02	100.59	107.29	112.2	101.72	103.7	110.8	99.555	105.38	110.55	111.26	105.27	106.93	112.68	102.04	107.42	105.81	105.46	99.108	109.97	109.49	97.483	94.331	109.24	105.2	107.19	108.56	98.585	101.67	106.4	102.15	102.47	104.99	109.22	101.35	98.756	111.96	107.78	109.1	107.96	106.23	114.04	100.46	101.61	101.43	107.69	97.346	105.06	108.6	105.94
108.93	102.74	112.48	96.636	100.3	103.32	109.32	109.19	103.43	105.92	95.55	106.93	110.74	112.57	100.1	103.29	108.2	107.02	99.85	104.58	118.32	96.583	102.75	108.97	100.26	102.73	97.853	105.33	92.918	98.709	101.46	99.37	106.71	102.96	105.34	95.682	109.58	111.62	102.14	109.14	100.11	104.3	112.22	101.12	90.28	108.45	103	106.56	102.17	102.12
116.52	105.74	109.39	110.49	116.09	107.37	101.67	114.72	116.6	108.57	119.21	113.19	108.99	108.32	115.79	109.04	109.03	118.9	100.3	103.15	112.99	112.08	116.45	122.37	111.1	109.37	118.32	107.03	107.68	116.74	104.6	115.86	103.66	108.48	106.91	121.03	116	106.17	117.99	109.22	106.63	104.46	117.84	117.2	114.35	116.41	110.31	115.91	117.84	109.08
113.53	107.57	97.972	111.29	100.74	108.58	96.323	101.14	102.68	101.76	103.8	109.39	108.3	112.04	108.6	118.48	105.4	104.85	97.756	105.97	109.17	107.31	108.37	110.94	104.91	110.93	106.9	103.96	104.83	106.42	95.302	94.522	106.52	101.43	104.87	105.51	101.12	105.67	116.04	112.84	110.87	106.31	100.77	108.12	102.76	103.76	110.85	107.33	103.82	109.71
108.32	111.03	106.74	111.45	101.17	97.748	112.73	104.63	104.64	104.68	108.61	116.5	103.68	106.57	105.4	111.74	110.48	113.93	108.39	113.75	110.24	106.33	106.62	107.65	108.46	112.82	110.36	113.9	102.26	106.05	114.71	100.42	108.2	100.18	112.99	113.92	112.92	106.32	99.01	107.81	115.02	108.42	105.87	110.35	99.782	102.89	105.41	100.44	106.05	99.633
117.39	114.1	116.59	120.68	110.76	113.2	112.64	118.22	131.88	119.25	112.17	116.16	123.5	110.02	120.92	122	116.82	116.56	111.65	114.67	113.35	125.53	122.59	115.63	122.42	115.82	117.88	125.81	122.85	109.26	123.86	122.18	116.04	109.25	113.53	119.96	124.89	114.06	117	109.66	120.82	112.17	114.57	112.43	113.23	118.32	110.39	115.5	117.24	121.42
104.2	98.812	104.05	103.12	101.05	100.51	97.115	101.14	106.43	101.66	104.73	97.878	106.24	96.227	100.41	101.63	102.5	97.952	96.257	101.54	94.181	93.756	95.148	100.87	98.522	101.46	99.659	101.46	96.705	92.962	97.924	102.73	102.16	98.298	98.165	92.143	101.9	99.717	107.31	95.515	98.661	102.16	101.89	100.11	98.931	101.19	100.26	96.024	85.744	100.3
113.06	103.93	109.23	98.053	98.25	103.1	107.26	104.91	112.51	100.61	98.132	97.369	108.18	111.05	106.01	113.84	95.019	103.26	98.91	98.424	105.71	97.915	109.55	110.11	102.06	106.63	108.37	103.51	98.939	99.948	103.27	107.56	108.75	100.05	110.13	104.76	96.933	110.41	103.28	95.72	109.79	111.55	99.24	105.08	109.74	116.59	95.349	108.04	101.59	98.449
106.66	100.48	108.87	102	102.9	106.61	109.01	103.58	101.78	103.68	103.73	108.22	99.311	107.93	111.69	107.95	111.83	106.54	108.96	105.65	105.44	95.838	112.46	112.93	105.18	102.01	108.84	115.18	104.25	100.12	113.58	94.711	105.77	102.34	110.99	95.511	108.23	114.91	110.95	105.84	113.49	102.03	102.22	96.56	108.94	98.24	97.582	105.51	104.25	101.9
108.27	110.84	114.11	107.03	105.54	113.24	104.71	110.89	115.45	115.9	111.56	107.84	109.28	121.37	110.79	117.76	111.73	108.74	112.82	125.61	105.26	104.35	110.92	103.93	105.41	110.83	105.9	108.25	121.71	117.1	116.39	106.77	103.72	110.79	119.94	116.46	110.79	116.33	106.65	113.13	116.15	117.82	114.83	118.5	115.56	113.91	108.94	112.79	106.61	115.52
107.63	104.86	101.49	113.92	110.28	102.41	101.98	102.39	109.52	104.21	103.34	105.14	96.222	104.13	118.32	107.95	108.95	106.31	98.617	113.24	109.41	110.11	104.28	98.492	105.59	104.01	114.25	103.39	107.62	106.93	109.58	106.39	105.45	110.29	112.62	103.31	100.75	103.3	108.59	105.75	93.402	103.44	102.25	109.14	104.88	111.7	105.73	107.51	105.78	103.96
111.43	103.6	121.81	116.5	122.53	117.55	112.52	120.09	113.8	114.84	111.78	119.12	113.57	114.12	105.71	116.41	104.03	112.62	111.15	111.54	113.63	106.65	111.8	115.63	112.08	119.96	116.21	113.85	116.12	113.98	118.05	109.69	116.91	115.87	112.63	118.33	125.27	116.63	122.85	110.63	115.63	115.72	124.8	124.92	106.32	120.84	114.5	119.49	124.35	120.95
106.04	109.22	104.39	97.412	102.46	108.27	95.006	105.66	101.2	107.4	105.24	106.13	112.54	110.36	106.45	116.43	104.74	106.17	107.12	112.18	108.09	102.99	108.35	109.52	112.92	107.9	106.11	100.48	99.035	109.37	102.54	105.75	110.51	103.57	103.14	99.012	101.77	105.33	95.321	106.4	106.04	105.24	117.98	106.99	100.37	117.73	118.66	94.623	98.614	106.17
109.54	105.32	112.84	109.88	112.54	105.33	109.48	100.99	109.27	112.3	114.03	108.39	114.66	119.44	110.6	123.69	121.62	109.19	111.27	114.7	118.43	104.47	112.61	106.59	117.43	119.28	116.81	110.45	106.52	110.7	119.29	121.26	107.39	111.96	107.61	109.39	119.07	105.5	117.31	119.78	118.44	115.41	121.13	110.4	110.95	110.39	121.04	113.5	112.39	115.63
101.6	107.35	116.1	107.43	112.52	111.94	110.76	101.14	94.645	97.706	102.91	116.59	101.16	109.45	105.48	103.44	114.8	104.77	103.48	99.974	108.52	108.56	109.07	104.61	112.31	105.3	102.4	106.98	108.6	112.03	106.5	104.3	103.77	103.86	109.38	110.02	112.72	108.92	97.969	113.35	107.56	99.044	104.87	109.63	118.05	113.31	115.9	96.526	115.01	107.96
111.54	120.27	112.32	116.12	109.9	115.93	112.83	116.68	108.16	116.54	118.93	121.37	107.97	109.59	111.36	111.86	102.69	112.33	104.88	107.53	121.38	116.17	105.78	114.91	111.3	107.59	109.56	113.01	114.66	113.84	108.17	113.03	115.81	119.85	114.26	115.37	111.67	116.28	118.48	124.28	111.08	123.84	110.33	119.42	117.41	112.62	107.76	116.36	113.11	109.95
109.59	102.11	107.47	108.84	101.85	106.74	94.902	101.99	100.28	105.99	111.43	115.22	116.78	108.33	109.52	113.64	106.29	108.94	113.42	117.87	113.35	100.46	107.26	105.34	106.84	108.83	110.41	103.12	103.56	113.69	107.67	103.23	111.35	105.24	97.255	104.49	108.93	106.35	104.76	109.04	105.81	104.48	109.94	107.64	105.62	104.84	105.61	97.888	111.75	102.58
114.41	117.02	113.24	110.75	114.57	102.46	110.92	111.48	113.64	106.24	112.24	118.9	113.48	103.66	114.77	105.8	121.13	111.31	111.1	118.16	107.28	109.76	114.82	120.47	106.38	109.96	105.51	110.79	112.63	110.39	121.02	117.61	115.06	113.24	125.28	108.89	115.88	130.93	117.92	106.35	120.36	109.79	121.09	107.74	123.73	115.69	113.07	106.09	112.25	106.07
90.859	93.987	103.45	101.16	94.048	94.205	101.81	102.22	99.951	99.588	106.28	99.378	104.41	100.05	89.645	99.719	102.24	102.73	99.73	100.91	103.98	100.19	106.36	100.57	108.02	93.92	100.83	100.02	100.39	99.943	102.78	99.51	105.55	99.273	105.8	101.47	93.755	91.74	104.87	103.27	101.92	100.32	99.211	102.21	108.88	99.04	101.81	101.51	87.916	92.458
106.49	121.56	112.17	111.6	121.35	116.68	113.29	116.11	113.69	114.15	113.15	105.62	115.79	117.89	107.28	111.87	117.12	110.07	124.61	111.47	118.43	117.45	108.41	122.44	113.67	112.94	120.47	117.26	114.37	118.01	119	122.07	114.88	115.21	108.69	109.82	106.53	113.87	110.74	123.59	109.96	117.54	111.53	120.23	116.58	119.2	124.3	117.28	117.73	112.9
106.49	108.64	98.423	108.51	112.03	102.07	109.36	99.102	111.06	107.78	101.74	99.138	102.85	94.917	102.01	107.84	110.42	113.07	109.02	111.31	106.32	105.05	105.74	104.98	107	104.43	97.907	103.1	104.07	106.82	110.98	107.84	102.92	101.24	112.4	107.64	103.88	111.17	98.137	108.46	102	99.839	103.6	109.29	104.36	112.2	105.62	97.24	100.58	102.76
101.4	104.25	106.34	99.359	107.54	105.6	102.65	108.18	108.5	111.67	105.09	109.41	107.04	110.77	112.08	104.89	110.29	101.02	94.445	110.96	102.99	113.09	112.28	102.01	105.28	105.06	103.02	108.9	110.61	100.62	107.37	107.98	113.96	99.688	101.96	108.37	100.78	101.96	108.04	108.54	108.39	102.86	100.58	108.45	104	103.01	102.03	98.029	108.83	103.21
106.58	100.02	103.17	115.67	97.909	97.844	106.1	96.955	98.608	109.29	100.89	106.22	104.87	108.53	111.31	96.228	96.873	98.096	106.71	106.15	100.34	111.66	100.86	107.69	103.79	97.745	104.85	112.08	109.36	103.99	107.66	92.38	104.8	114.76	104.94	110.7	104.87	104.43	117.93	101	103.54	100.61	90.254	102.61	106.97	111.14	105.12	98.392	109.86	100.75
98.249	113.07	99.917	99.999	106.72	98.797	103.02	94.091	97.868	92.783	88.536	102.71	96.351	106.69	93.435	96.657	97.023	98.588	104.91	96.426	96.376	102.49	101.85	108.83	97.19	97.305	99.034	107.4	97.528	98.82	94.87	93.991	101.44	98.109	94.28	88.849	88.097	97.095	100.23	90.848	102.57	100.05	95.139	110.97	100.52	93.985	99.078	97.739	103.33	96.961
118.83	108.65	106.57	116.99	120.85	111.16	115.83	108.42	109.99	110.83	111.23	118.76	116	111.97	110.71	110.41	112.25	108.78	102.37	106.52	109.04	113.55	117.47	110.18	108.88	117.65	108.12	112.18	101.44	110.51	117.58	117.88	113.51	105.32	119.62	110	108.31	114.43	108.65	109.47	120.34	120.57	111.82	107.63	117.56	111.82	123.18	114.25	106.75	116.58
104.91	106.01	107.78	92.369	101.41	108.4	105.03	99.928	108.17	99.291	98.509	99.891	107.99	98.851	98.822	96.515	95.922	98.325	96.255	107.01	93.269	108.07	107.3	98.609	105.67	99.001	100.47	94.917	99.913	95.702	90.29	104.44	99.691	106.26	93.052	98.056	109.21	103.98	97.605	111.31	94.366	97.114	110.76	98.112	105.46	93.86	95.817	98.802	103	95.954
104.55	94.014	105.12	106.87	100.24	103.01	93	100.69	94.124	106.05	104.11	100.86	98.067	96.183	106.37	107.03	90.028	106.2	104.42	96.809	98.862	103.09	93.795	107.21	103.08	106.82	106.55	97.929	98.413	106.03	100.46	102.19	102.52	104.09	110.47	101.28	96.347	105	100.66	102.04	106.83	92.415	99.722	95.975	96.903	103	102.7	100.46	104.18	100.4
114.87	108.83	104.15	102.64	108.23	104.38	99.138	102.84	102.27	97.98	110.87	109.15	97.611	110.6	109.94	106.84	109.02	113.46	97.904	104.28	105.31	108.51	101.17	105.53	112.09	103.48	107.61	100.23	103.72	105.83	107.87	105.87	97.957	112	104.42	99.782	105.64	104.11	106.7	108.52	102.29	100.16	103.11	99.928	113.07	103.64	101.64	102.16	101.71	108.7
104.58	107.23	101.99	101.82	110.48	111.96	106.48	106.98	100.51	102.18	107.49	97.035	99.204	104.7	107.08	114.62	103.68	109.59	100.49	106.55	102.12	97.452	105.63	100.51	96.856	106.97	109.45	97.114	111	99.334	103.27	102.29	110.72	99.793	108.89	97.766	110.2	99.216	110.77	107.93	98.958	116.14	103.34	107.94	108.66	108.05	107.26	109.25	112.85	105.03
99.733	106.94	101.34	109.56	105.82	107.13	111.14	97.969	108.5	111.06	103.3	100.36	108.47	104.59	104.38	97.563	106.09	110.22	98.285	101.87	103.71	101.83	105.78	106.17	101.75	105.87	100.09	102.23	104.28	99.785	107.53	106.1	96.462	92.763	102.12	96.243	104.28	103.79	104.83	106.52	105.51	106.76	111.55	108.56	94.502	101.62	99.236	107.14	108.77	102.51
107.54	110.21	102.96	109.1	111.25	107.27	103.26	110.32	109.99	100.81	116.21	110.05	109.32	118.59	121.18	109.83	101.52	108.91	118.62	121.17	117.43	100.14	123.42	117.65	103.14	110.97	110.08	108.31	109.03	116.13	104.91	124.2	108.38	107.91	107.24	115.69	115.69	99.418	120.82	109.3	106.3	111.15	108.44	102.42	115.76	106.66	109.16	111.54	115.13	121.15
102.65	104.01	96.254	104.48	95.796	99.173	98.346	96.363	105.36	99.253	105.65	94.672	103	109.15	101.97	102.94	96.492	91.785	96.831	97.359	108.04	97.132	99.83	93.966	98.823	101.65	99.625	100.04	100.01	106.34	105.26	97.873	101.99	92.418	112.09	98.915	99.278	93.779	99.296	102.71	106.78	97.172	103.09	99.015	100.64	96.07	86.56	100.65	98.959	91.857
93.942	99.452	101.26	100.88	107.62	99.375	96.005	100.54	98.49	108.96	97.892	98.56	97.524	101.96	93.127	100.44	105.27	107.85	108.56	97.621	96.126	107.66	98.414	110.31	98.162	105.78	97.905	101.42	98.282	102.4	88.785	106.48	100.39	104.31	101.12	96.624	100.34	94.939	95.311	104.75	102.34	97.541	98.256	110.69	104.59	92.803	97.036	96.234	108.78	111.83
112.4	107.4	110.57	105.78	106.78	119.05	110.01	107.12	109.96	111.93	107.91	106.25	109.05	101.95	116.39	106.36	109.95	112.06	103.64	109.66	113.12	109.39	124.23	108.43	113.33	108.58	107.8	111.83	104.41	109.43	108.6	117.17	116.37	111.67	105.04	114.07	114.49	106.53	103.68	118.62	104.36	111.52	102.98	113.81	113.41	104.33	100.82	101.92	101.64	115.95
105.73	114.73	106	101.96	104.01	107.66	103.92	108.04	98.723	106.22	108.17	97.316	106.95	107.65	103.93	108	103.78	114.47	99.112	104.99	110.05	110.35	109.03	108.65	115.33	106.36	112.47	101.55	104.09	104.04	105.42	106.57	111.75	104.71	101.16	102.28	115.87	115.16	113.95	105.96	106.31	108.65	111.64	99.282	106.34	107.53	108.15	111.45	104.81	110.01
107.32	107.21	106.98	112.5	111.33	107.16	108.97	111.87	105.79	118.8	113.74	117.07	115.85	109.72	115.4	97.811	108.64	111.71	109.44	109.74	110.44	112.74	116.89	105.85	104.33	110.01	108.64	113.31	106.89	114.75	109.7	110.15	115.28	115.43	110.41	116.55	112.2	108.3	113.21	100.6	111.22	104.7	110.71	115.34	104.49	103.89	98.555	102.03	110.4	108
99.343	108.75	111.58	106.03	106.77	103.01	101.86	101.22	94.341	101.91	108.87	97.501	95.716	100.7	93.806	102.41	93.433	109.71	103.5	103.28	99.087	112.53	101.74	100.6	90.067	97.603	98.552	102.04	106.73	105.57	99.512	105.06	99.369	96.455	96.436	89.99	103.3	95.646	92.503	104.44	90.856	103.49	102.02	99.933	100.39	93.996	104.6	92.637	104.3	104.7
101.91	109.81	112.05	98.786	106.87	102.63	107.31	104.23	119.17	106.82	111.78	101.06	107.17	101.31	106.19	112.94	106.12	103.43	98.902	107.28	112.47	109.9	107.39	112.81	100.87	105.8	113.47	116.14	99.891	104.92	103.66	105.76	105.9	99.853	107.97	104.58	105.79	106.22	99.714	96.285	107.01	110.93	107.31	110.08	94.202	109.5	105.67	103.59	109.44	102.89
96.923	104.3	107.84	108.64	114.27	110.59	109.85	107.26	106.39	103.37	116.15	111.58	101.35	105.88	114.79	105.26	105.16	107.12	101.41	114.71	108.54	109.22	98.72	99.77	106.37	104.37	108.41	118.46	107.51	108.67	108.08	115.11	95.256	101.63	107.44	110.05	108.73	111.18	93.883	95.333	103.66	99.736	111.53	104.59	106.79	99.716	105.19	108.96	98.298	110.76
108.96	120.52	117.83	109.85	115.77	110.56	119.56	117.29	115.51	118.02	101.52	113.49	106.8	110.32	112.46	107.6	104.4	113.94	117.26	117.67	109.36	105.7	115.13	111.6	117.11	118.14	114.33	105.19	116.48	102.24	116.07	113.66	113.76	114.98	101.4	118.88	106.97	113.72	115.52	111.31	114.41	111.29	115.54	114.37	108.98	120.14	111.71	118.75	121.15	110.86
104.49	105.15	111.53	115.21	101.56	107.69	103.78	91.842	91.245	102.13	109.8	103.22	102.26	100.18	104.76	109.28	110.87	110.79	105.68	104.5	105.45	110.21	106.5	108.8	102.53	105.59	102.85	101.43	103.86	101.79	106.43	101.01	107.46	105.29	106.37	109.3	108.27	106.85	103.43	100.68	104.35	108.47	103.08	112.83	115.8	109.39	114.81	106.59	105.39	110.97
99.609	104.93	110.95	94.809	99.982	100.18	101.21	105.38	105.34	108.8	99.403	98.063	102.34	89.922	101.32	99.711	100.3	104.77	99.515	99.167	104.23	96.896	94.203	102.82	102.75	102.73	93.645	103.77	100.88	105.89	103.95	96.006	101.54	98.137	106.48	96.088	95.872	108.63	100.97	91.983	100.66	103.71	104.04	106.62	92.222	89.628	99.374	102.05	103.31	107.44
110.65	107.98	116.56	112.67	105.24	112.18	112.54	104.7	116.06	105.82	108.43	110.84	110.15	108.53	110.25	108.71	110.54	110.41	113.48	117.11	115.01	113.08	110.43	113.04	116.01	102.01	114.66	110.91	115.24	111.19	117.23	113.06	109.96	117.84	117.43	111.06	115.75	112.56	107.67	109.3	109.32	112.01	118.81	113.89	116.88	105.25	104.36	110.71	115.6	102.78
109.09	96.344	103.09	108.15	105.41	101.94	102.64	103.89	108.95	103.03	104.29	105.76	104.18	100.56	110.48	115.08	107.73	101.71	102.08	105.46	103.77	106.43	102.14	103.25	110.69	103.35	104.59	108.66	99.97	105.21	105.65	110.91	104.43	106.21	103.97	102.3	112.89	104.84	102.32	109.02	101.88	100.33	108.06	96.202	108.84	103.33	102.29	107.16	113	104.41
104.28	109.79	96.436	109.13	102.55	99.14	99.812	107.5	104.4	102.03	109.42	104.47	113.1	110.47	105.46	110.2	110.12	109.16	96.428	110.38	107.54	104.91	102.51	110.07	107.5	108.17	101.8	115.16	105.23	109.5	104.23	104.08	108.98	102.1	102.68	105.71	102.66	104.74	105.51	104.62	110.12	106.46	106.39	96.661	108.42	108.39	108.41	107.33	100.34	107.58
120.84	96.273	109.1	95.837	98.638	105.43	109.73	106.92	114.48	118.8	108.08	98.745	108.5	102.16	109.12	112.66	110.13	105.79	112.28	103.67	105.68	105.84	95.123	104.95	104.33	103.55	111.15	104.56	110.03	118.05	96.188	106.15	112.89	109.93	103.94	108.76	103.64	105.34	107.4	108.49	99.91	107.66	108.77	103.33	117.94	108.18	103.71	110.23	111.26	110.84
118.22	112.69	108.68	108.32	114.41	112.29	111.88	106.42	100.16	113.24	106.34	105.83	106.35	116.94	101.15	111.46	113.71	106.06	102.27	118.68	120	116.88	110.73	117.31	113.78	116.32	116.31	116.3	105.28	123.98	99.381	112.12	106.37	115.8	117.84	106.07	112.28	114.31	106.46	111.27	102.65	108.06	103.62	105.95	112.4	105.58	106.81	110.74	114.5	109.64
103.78	102.13	106.86	107.55	107.32	105.08	112.96	106.15	111.63	98.127	113.73	102.81	101.79	103.92	112.91	102.08	109.96	103.91	105.85	109.44	98.77	108.46	105.3	106.59	110.01	103.52	108.87	106.22	100.8	111.01	109.36	107.69	101.78	111.96	106.71	100.26	112.26	107.44	96.961	101.12	100.58	107.57	102.67	107.15	101.33	107.56	103.73	101.48	103.35	101.69
110.25	107.95	120.86	121.65	114.64	113.83	114.58	123.94	116.91	109.23	112.54	118.15	103.06	110.88	118.34	131.09	107.31	119.07	120.01	120.2	111.73	120.76	117.49	123.86	114.49	119.07	109.31	120.48	117.91	115.34	111.62	118.09	107.82	116.08	115.72	115.31	114.18	116.6	110.46	117.12	113.36	116.26	111.77	122.08	114.67	115.69	114.25	114.19	119.09	114.79
113.6	107.04	105.69	108.33	103.61	111.26	106.17	97.189	106.45	102.2	104.66	112.29	101.68	113.15	111.55	99.93	107.08	103.72	109.58	111.8	102.18	101.55	106.26	107.01	102.72	103.34	110.95	97.379	112.04	102.32	104.32	98.959	108.19	101.83	107.45	95.384	106.93	107.09	107.91	102.26	95.052	105.51	99.106	102.18	107.07	107.27	104.37	110.55	100.32	99.927
103.18	100.94	97.661	105.76	106.66	108.09	100.91	108.52	108.65	103.1	105.43	104.19	104.72	98.692	99.676	106.34	103.59	107.45	103.24	103.04	107.01	103.77	110.94	108.77	100.6	116.12	95.583	109.07	112.75	106.38	97.62	101.34	112.78	114.66	100.32	107.82	103.09	96.91	106	103.92	111.31	104.31	102.32	105.02	110.14	104.6	102.49	112.38	113.71	102.32
93.332	93.168	94.987	98.216	102.28	110.25	102.67	92.737	104.63	99.958	109.21	106.67	104.48	104.54	108.05	107.12	117.36	99.087	96.216	101.23	111.04	96.719	105.18	97.021	96.04	106.51	101.49	105.8	93.31	106.51	100.27	98.639	111.86	99.217	105.6	100.6	87.478	98.582	99.732	102.4	113.93	93.946	101.72	100.2	95.396	97.427	91.69	97.995	97.355	99.94
98.908	99.364	102.81	96.431	97.601	105.77	95.065	95.56	97.012	99.064	97.457	93.867	97.535	99.66	103.24	102.93	105.43	94.193	101.79	104.84	102.81	97.306	106.09	103.01	102.11	100.35	105.53	99.778	106.52	92.748	104.55	95.76	93.02	102.66	97.253	97.808	95.767	95.772	99.845	101.19	110.17	96.032	109.49	104.79	102.92	102.64	98.335	103.62	104.71	100.67
107.4	107.8	119.42	105.24	109.4	106.48	100.89	103.05	112	104.58	107.07	108.61	111.73	101.54	108.05	116.1	108.45	107.05	108.36	102.18	108.2	107.86	100.47	108.82	97.029	109.01	103.9	106.07	117.29	118.12	111.24	104.81	108.63	105.97	106.22	103.7	107.6	102.36	108.55	111.56	114.69	106.35	106.05	101.63	99.569	109.03	99.629	114.48	102.38	102.03
110.29	102.54	108.45	111.93	107.84	108.81	111.97	112.4	105.04	109	105.91	113.9	107.25	115.17	107.63	119.66	108.36	120.6	113.45	109.23	105.16	108.31	110.51	107.73	111.24	121.63	111.15	104.17	109.07	112.49	125.27	109.18	112.21	109.44	110.13	113.06	108.86	109.14	120.25	101.93	110.55	113.08	109.25	110.86	112.99	108.65	109.52	111.22	114.68	116.48
112.22	99.678	118.7	103.35	108.01	104.9	108.07	106.62	102.67	105.39	105.35	108.98	109.55	107.11	112.81	107.04	102.87	105.02	99.867	109.01	109.3	112.34	107.48	105.48	103.42	107.81	102.38	110.08	107.98	109.45	106.71	103.93	100.43	103.47	107.84	111.39	105.28	109.45	110.7	92.944	113.41	114.57	109.16	103.5	105.46	108.56	99.028	107.21	108.98	109.02
96.394	109.14	101.5	106.88	109.58	108.29	99.616	105.72	105.64	101.21	104.74	106.7	107.68	103.22	117.05	111.72	95.552	110.93	103.55	108.61	98.705	95.295	110.92	114.45	99.791	100.93	119.28	98.937	107.1	101.87	110.73	106.63	103.84	106.76	110.27	113.4	108.93	109.6	106.91	102.83	100.82	104.51	101.52	105.68	103.23	103.62	98.599	105.12	98.263	108.62
101.71	103.19	109.67	105.78	103.81	103.14	115.42	102.87	109.03	102.85	96.022	108.56	100.78	102.75	104.48	98.75	103.62	103.06	110.42	110.05	98.285	104.28	108.57	107.79	102.49	104.11	104.51	99.303	104.14	97.155	110.65	109.95	105.36	106.47	110.42	109.55	104.19	104.42	98.606	107.45	106.81	106.33	104.73	104.99	111.15	104.19	104.4	98.335	109.16	99.725
108.14	116.81	114.29	117.29	119.85	110.85	110.34	105.54	114.18	114.72	96.72	111.22	112.07	113.06	114.61	117.81	105.81	117.6	112.85	114.48	115.21	113.06	107.85	113.74	110.22	115.12	116.61	114.87	124.57	107.38	107.82	110.9	106.82	116.93	115.33	113.88	115.36	113.48	116.62	105.04	112.73	111.49	110.42	114.45	106.1	111.69	104.78	110.91	115.45	110.58
102.78	115.3	104.3	98.211	105.69	108.42	107.93	110.73	105.65	109.83	103.6	97.944	105.63	108.25	98.622	100.99	107.11	101.87	113.19	105.49	100.03	105.15	103.74	100.25	110.35	112.06	105.75	105.73	95.639	108.22	112.96	107.91	104.21	100.64	104.81	109.1	95.165	106.39	108.94	105.67	108.11	104.81	105.29	101.37	99.718	111.13	106.13	109.5	108.77	102.97
102.72	96.413	98.149	93.07	109.05	106.32	100.91	95.266	93.275	107.24	98.189	107.98	110.78	98.064	101.37	94.76	99.279	92.231	90.784	104.62	99.133	107.99	94.208	104.5	102.29	108.41	92.417	100.85	108.4	100.97	104.66	93.395	107.52	105.7	100.92	92.67	100.01	105.38	103.38	104.64	98.334	93.921	102.41	98.142	94.035	98.421	98.536	97.965	95.15	100.72
114.22	107.05	114.05	104.92	112.79	103.51	103.22	107.93	109.8	97.749	100.36	107.51	100.75	99.111	112.11	106.78	99.356	107.65	103.98	99.641	105.89	99.319	106.17	105.81	114.75	107.27	108.56	113.54	107.06	102.72	105.91	106	95.213	108.73	99.737	109.93	105.46	106.5	102.59	107.04	112.03	97.274	113.86	99.972	101.13	103.03	98.056	111.81	102.23	101.1
96.754	103.13	112.78	102.44	115.46	112.97	104.81	102.09	105.85	109.04	104.7	105.77	108.13	97.113	109.88	111.26	105.04	101.82	99.281	108.01	100.85	99.87	100.82	112.28	102.11	106.81	114.73	101.83	101.36	107.64	115.05	111.4	108.36	100.07	106.07	109.26	108.91	115.35	103.09	107.09	111.26	101.33	104.12	109.58	102.57	115.11	111.93	102.27	102.91	103.47
104.06	106.66	101.85	102.48	104.81	101.31	107.45	103.53	116.91	99.709	113.69	100.75	107.71	108.75	98.622	108.61	106.46	104.35	113.38	113.7	108.47	111.77	111.01	107.72	101.53	106	115.08	110.79	115.73	109.99	111.52	111.78	102.3	107.85	103.52	115.23	101.6	105.1	108.75	118.18	101.47	102.27	95.87	117.77	99.685	101.8	111.37	100.45	108.85	110.84
110.57	118.01	102.7	109.69	106.32	111.01	116.64	113.67	105.81	110.81	110.77	106.44	108.13	111.15	109.44	103.5	106.83	104.59	112.6	110.72	113.74	106.96	107.9	113.41	114.57	103.62	114.91	104.03	110.5	101.49	121.84	112.18	116.89	111.55	106.52	109.35	112.26	110.55	109.75	100.95	112.31	110.88	114.96	110.67	103.73	107.2	110.06	111.5	113.9	116.74
103.27	99.653	108.52	100.88	109.7	117.42	104.84	113.03	99.473	106.24	107.7	111.69	105.49	110.59	107.6	102.46	108.85	101.3	104.39	96.09	108.2	97.979	108.25	106.99	112.36	114.11	111.57	113.64	111.89	107.36	108.7	111.67	95.977	100.76	96.931	111.22	103.25	104.35	102.47	100.47	105.52	101.37	113.56	110.22	94.145	103.94	95.221	110.78	103.74	100.14
110.39	112.45	117.5	115.04	112.14	108.15	109.22	125.53	106.68	115.27	109.92	106.41	109.86	115.42	113.95	107.51	104.17	109.12	115.78	113.76	108.11	114.35	110.75	107.43	110.15	119.41	112.81	114.41	116.79	110.29	107.07	117.29	109.1	115.11	104.06	108.97	126.5	101.72	104.03	108.28	113.01	106.57	105.59	109.93	113.78	110.65	100.55	108.79	112.74	104.39
101.11	102.98	108.16	105.61	105	104.7	107.24	110.79	109.45	104.88	96.673	109.25	105.79	107.45	97.289	92.656	111.87	109.61	111.26	111.77	108.28	116.74	107.16	110.18	106.34	103.9	103.72	106.89	111.13	109.4	109.57	105.81	103.25	99.863	113.97	99.087	107.84	109.86	100.19	111.17	100.86	102.18	98.903	105.09	107.41	107.19	111.12	95.384	103.53	106.15
109.96	124.14	124.63	114.48	121.8	108.27	111.61	116.08	108.91	108.87	121.91	112.38	113.34	117.23	114.63	123.77	107.04	109.87	108.5	114.75	111.37	111.89	118.79	114.56	115.54	107.84	105.95	117.48	115.68	111.1	116.68	118.02	111.86	115.61	118.41	113.06	116.87	103.35	111.62	116.72	107.89	108.36	107.91	118.74	108.4	111.7	119.94	104.52	114	125.24
112.77	106.21	109.25	104.16	113.01	100.24	107.15	103.69	113.2	106.95	118.91	108.58	115.64	107.37	110.22	108.4	106.96	108.55	109.65	106.09	111.46	104.14	99.685	107.97	102	104.48	110.88	118.08	115.26	108.22	113.27	103.83	115.27	112.05	118.55	110.43	102.15	109.98	107.32	109.66	110.91	99.509	103.96	107.18	114.15	113.83	109.1	109.68	105.85	109.63
120	109.67	106.53	100.75	112.51	103.62	102.06	114.26	90.868	114.11	102.6	111.91	113.31	113.72	99.588	104.64	99.415	96.666	111.27	110.26	111.24	95.291	103.73	106.38	108.52	105.48	102.58	106.52	106.49	110.09	108.74	106.03	117.63	106.76	107.58	117.23	97.817	106.34	110.48	109.85	105.08	107.16	98.794	99.361	104.05	107.48	113.84	95.92	104.06	108.39
108.77	106.66	103.13	109.53	106.21	111.12	104.4	108.22	105.06	110.17	103.21	113.22	110.15	107.77	112.17	113.73	114.2	112	104.05	103.48	117.51	109.54	117.08	103.83	100.94	111.46	109.77	110.42	101.13	111.62	101.14	93.902	104.36	108.08	113.03	110.17	107.8	93.162	103.13	94.165	99.139	107.6	106.61	110.27	104.69	105.77	104.84	113.65	114.88	116.82
110.79	118.25	112.44	116.31	112.67	117.46	121.85	125.99	117.33	116.72	113.93	115.86	111.49	116.6	119.86	118.95	118.73	110.12	110.18	109.92	113.35	109.24	120.79	116.47	121.18	114.4	112.82	120.78	109.62	116.11	111.74	116.76	115.22	120.59	113.48	111.82	118.25	115.18	118.77	105.84	122.41	107.7	117.02	123.2	117.12	116.36	112.6	121.41	121.59	116.29
99.875	100.04	106.53	97.977	106.3	92.276	101.24	102.13	100.92	110.81	94.23	107.33	108.44	113.21	101.55	100.46	102.08	101.42	108.36	110.92	110.85	95.696	105.02	99.94	107.76	106.81	101.83	108.11	99.748	108.09	105.19	106.51	104.6	103.81	107.34	105.65	97.481	99.816	97.797	101.11	105.88	110.67	105.4	105.05	102.9	103	105.52	94.504	107.4	107.6
103.54	94.097	101.55	90.067	102.24	96.684	107.06	107.47	102.1	90.61	96.064	96.683	105.27	100.02	109.98	102.23	96.718	99.886	106.32	104.31	98.085	97.388	100.85	92.749	97.495	99.457	98.593	101.51	102.63	110.18	98.392	98.802	101.54	96.022	98.842	97.729	104.19	98.24	97.366	97.452	94.545	100.98	103.51	99.198	114.81	101.76	92.746	105.11	102.86	93.775
112.23	119.29	113.14	115.5	118.54	121.11	106.68	110.55	108.71	107.36	113.28	112.81	108.38	114.29	113.34	113.48	109.73	102.07	112.78	114.7	113.59	111.84	113.48	115.05	105.28	115.68	109.61	108.77	114.44	108.51	110.45	107.43	114.37	109.72	117.01	121.48	110.62	114.55	116.17	117.39	111.46	109.07	110.85	113.76	106.79	108.79	113.64	113.5	104.11	104.22
113.75	109.65	112.84	110.26	110.89	111.77	115.52	112.21	111.24	115.79	117.24	108.01	103.41	110.16	111.6	108.38	115.71	117.2	101.92	101.59	115.26	111.45	111.29	113.07	113.75	110.47	114.99	107.4	107.98	118.21	110.94	108.16	122.8	112.8	106.58	113.64	107.64	111.53	109.14	101.02	117.2	102.09	103.42	100.04	107.85	99.673	106.03	115.05	107.27	101.75
106.83	103.81	109.48	111.24	109.81	112.74	111.6	116.16	116.9	105.95	117.45	111.1	103.47	103.52	116.22	106.02	116.41	113.28	114.7	114.78	113.4	109.04	111.97	107.12	106.97	103.87	102.08	105.82	112.51	113.97	110.4	116.8	106.74	115.64	104.71	100.44	111.36	110.46	105.36	107.75	112.7	114.05	112.95	107.72	117.67	110.64	117.43	127.14	121.32	106.82
111.65	109.72	100.58	104.75	102.11	113.38	113.35	109.8	109.32	105.18	97.088	100.78	105.25	101.39	101.89	112.67	98.901	99.335	97.293	95.103	97.259	98.882	112.49	105.33	100.88	108.24	100.96	110.43	101.73	103.46	102.82	102.8	103.81	99.875	104.79	101.39	103.87	97.741	102.48	109.57	110.47	117.69	100.21	102.07	114.02	106.47	97.667	98.587	107.27	104.11
107.74	107.23	101.82	111.77	97.326	104.01	109.1	112.53	105.04	112.46	101.65	101.11	108.39	104.52	110.11	105.11	102.47	95.854	107.66	107.1	112.14	103.61	102.93	113.95	103.96	102.26	106.12	105.15	107.65	107.25	108.97	112.27	102.41	96.737	111.98	102.44	108.61	105.68	110.98	104.12	100.2	104.54	107.79	104.9	101.76	112.79	99.676	95.743	104.41	102.05
97.285	97.004	97	92.218	97.888	107.8	91.819	99.505	100.59	103.97	93.825	105.3	98.633	102.52	113	99.098	106.23	102.34	99.017	95.778	106.63	110.68	108.17	100.57	102.34	104.02	104.58	99.65	99.045	102.35	96.883	102.15	105.61	103.19	96.887	99.565	101	103.22	97.585	106.9	96.239	100.43	103.37	95.342	110.52	96.077	105.27	103.18	107.14	110.28
109.05	92.711	111	100.59	99.658	94.944	111.29	106.91	112.22	108.11	104.38	102.37	103.47	104.94	106.79	110.96	105.42	100.73	102.46	99.395	109.56	104.73	110.59	100.97	108.29	100.87	108.06	100.39	100.98	104.45	103.59	108.73	99.56	97.578	102.98	105.79	97.61	101.82	100.57	109.82	111.45	108.88	108.24	104.27	109.72	103.55	103.89	107.65	102.31	113.37
107.46	108.11	104.24	109.6	104.77	97.944	107.62	107.99	117.2	101.41	101.98	108.67	108.64	101.81	105.55	107.09	106.78	99.658	105.87	118.73	104.62	102.45	115.01	115.67	106.21	111.02	97.725	104.02	106.26	107.32	105.64	117.9	109.02	106.15	107.27	103.16	110.4	108.11	101.97	105.12	109.32	104.76	97.565	98.236	104.18	104.72	112.43	103.78	105.42	94.602
115.06	113.21	108.92	108.22	112.24	110.3	110.42	106.76	110.95	117.26	114.04	108.71	110.24	108.01	106.75	115.56	122.62	108.33	116	104.99	105.25	105.12	113.9	109.79	115.9	119.88	107.17	103.5	110.7	108.97	117.89	116.52	115.68	110.37	111.85	112.31	110.21	118.58	116.5	110.7	122.23	111.59	123.31	119.73	112.9	112.88	102.29	109.29	112.4	119.06
100.92	104.76	109.31	104.66	109.42	106.27	112.48	107.52	103.11	101.56	112.96	100.3	108.49	106.76	111.49	106.42	103.47	104.52	104.29	107.64	102.56	93.89	109.56	105.11	112.82	95.031	107.85	107.77	106.51	95.282	105.28	105.87	93.907	117.45	111.29	110.58	107.54	109.95	107.85	103.4	108.93	96.726	113.19	102.85	104.49	101.31	115.73	108.3	116.39	106.9
113	110.95	99.615	106.94	102.5	110.92	100.38	104.86	103.46	105.26	109.36	105.47	107.22	109.55	104.34	104.67	95.785	115.37	94.778	107.45	108	111.03	104.01	106.14	104.79	97.91	107.05	105.64	109.59	106.48	103.73	98.041	100.39	99.803	99.862	103.6	104.1	110.75	98.095	100.13	111.04	105.11	105.9	88.934	101.24	107.41	91.931	99.805	105.25	97.17
114.84	116.37	109.34	115.02	117.12	122.06	125.34	119.6	125.7	114.15	117.75	112.34	119.78	124.8	122.15	117.79	119.37	114.03	123.48	120.63	115.87	114.67	109.56	118.32	123.02	126.77	113.15	115.15	121.15	124.22	114.55	116.25	123.43	125.95	119.36	124.82	114.85	110.04	95.51	121.25	124.82	121.13	121.92	118.66	116.41	118.68	120.28	108.5	109.75	118.54
103.32	106.42	107.57	104.59	115.79	101.39	99.769	99.617	101.31	110.04	102.47	108.75	111.74	95.903	107.57	100.34	104.75	103.16	102.9	111.83	111.8	107.92	109.65	109.43	108.22	105.78	107.28	105.48	99.735	107.2	107.11	100.16	109.46	106.38	107.53	110.46	98.157	103.24	106.42	110.4	95.086	113.31	113.87	99.623	107.2	98.238	97.938	93.155	109.72	108.28
103.91	111.67	101.72	101.99	110.94	110.76	111.49	106.45	106.84	104.11	117.53	117.33	102.72	103.31	105.48	102.12	109.52	105.32	99.607	112.98	101.06	110.55	103.11	105.2	107.11	122.3	103.46	100.21	96.431	106.25	109.13	102.9	112.25	107.81	103.42	107.15	104.66	105.34	97.496	102.64	120.41	102.34	111.16	108.16	108.22	100.12	104.64	108.48	104.96	113.19
107.47	107.44	109.98	118.01	115.08	110.8	122.3	111.57	117.53	112.83	121.2	105.97	114.43	121.01	108.76	108.73	110.34	110.47	109.8	116.83	101.33	111.63	111.85	107.02	104.99	108.22	111.22	107.79	96.452	104.49	114.17	114.9	109.45	105.55	111.06	107.81	119.56	109.83	113.25	109.13	126.42	115.04	107.7	119.01	113.45	113.64	121.96	117.25	115.85	107.46
100.52	106.78	106.07	114.8	104.03	107.31	107.96	109.75	97.437	108.64	113.41	101.71	100.22	111.09	102.12	100.45	103.39	94.224	92.873	110.76	103.43	109.57	109.48	109.94	102.02	106.34	103.8	107.46	104.58	112.34	103.3	113.35	114.58	95.967	109.23	108.44	104.36	110.02	112.13	100.54	109.44	108.61	100.14	95.088	108.42	106.38	104.34	99.501	101.59	112.31
105.71	105.69	114.89	113.81	100.68	108.74	112.83	103.3	99.471	106.06	106.4	118.4	104.92	110.39	107.77	107.16	98.386	105.44	97.419	106.09	100.1	100.42	111.32	109.73	104.24	112.38	108.31	104.2	105.54	96.469	118.72	104.49	106.63	102.32	104.84	111.54	110.12	105.46	100.18	109.31	103.6	109.98	113.39	101.87	106.54	108	111.59	101.12	101.85	105.16
96.679	99.101	100.24	105.84	100.52	100.77	98.396	99.09	102.5	109.78	96.858	102.48	106.31	109.51	98.787	107.24	97.437	96.895	106.26	92.23	98.079	109.38	106.47	93.464	98.36	89.596	108.69	102.48	96.653	99.365	98.791	97.189	100.54	102	105.02	93.97	97.097	93.316	97.186	97.753	97.312	102.62	105.18	106.39	101.34	102.26	109.59	109.65	99.68	89.455
105.44	112.23	112.37	98.336	99.209	106.89	106.26	104.46	110.62	114.66	104.05	101.75	105.48	103.83	105.39	114.79	108.31	102.62	106.96	103.99	104.44	105.83	108.02	101.21	113.07	104	110.57	110.78	99.529	104.59	107.29	105.99	101.53	99.48	103.32	101.49	107.5	103.83	107.58	116.36	100.8	104.95	106.42	95.366	101.76	108.52	109.91	106.66	105.96	107.73
103.73	105.96	108.73	108.02	112.75	104.7	108.99	99.501	105.38	115.51	106.32	105	107.46	110.79	109.62	110.17	112.37	104.43	107.81	111.69	110.06	105.9	112.76	103.74	107.29	102.07	105.06	102.23	106.96	110.41	109.91	103.89	98.98	106.4	116.38	114.29	112.09	100.11	96.005	106.23	96.087	111.7	109.08	103.18	109.95	109	100.83	113.41	103.62	100.85
102.85	92.798	107.34	104.9	99.373	90.771	106.69	101.99	104.01	99.378	107.52	103.38	100.66	109.21	107.79	96.428	106.98	107.87	104.89	98.624	103.23	101.86	108.49	108.76	108.48	103.28	105.72	99.447	97.797	105.55	103.8	103.19	112.32	106.19	98.748	107.27	109.38	104.41	105.39	104.34	108.72	98.377	110.53	103.19	108.4	102.19	110.5	107.28	100.5	116.09
107.23	110.77	108.08	115.04	102.61	103.16	109.56	103.92	109.12	100.5	102.56	116.48	104.25	117.49	108.23	101.04	103.1	102.99	110.58	104.83	104.07	106.34	108.07	109.44	110.25	109.76	100.93	101.37	111.83	107.09	107.28	102.55	105.49	102.48	111.08	101.84	100.9	103.12	106.12	103.26	118.17	108.27	106.59	96.005	105.49	106.74	103.62	100.69	107.38	98.482
98.972	105.09	98.475	92.555	100.94	101.32	92.828	88.868	102.02	96.919	94.522	93.527	98.547	97.345	104.39	104.94	107.1	100.89	103.12	93.547	100.53	103.11	94.728	96.67	96.153	106.99	97.613	99.394	100.72	102.89	104.58	101.94	106.2	93.138	99.733	108.52	100.93	101.09	99.107	110.8	105.77	103.77	98.734	92.848	93.664	95.365	97.483	100.96	98.858	100.6
99.789	115.88	116.2	109.36	104.87	107.41	112.29	116.91	105.16	104.84	115.21	111.66	100.46	108.15	117.94	111.49	116.06	122.01	109.88	111.42	115.24	109.49	113.01	105.15	111.97	112.45	110.94	112.39	102.8	114.23	104.61	107.3	108.03	100.77	110.6	115.49	109.46	118.56	106.37	122.36	110.37	107.75	106.46	115.48	109.03	108.03	114.3	108.95	110.42	99.764
119.76	112.44	116.04	111.62	111.45	113.24	110.95	114.91	107.7	105.46	109.1	105.13	114	113.94	109.87	112.1	104.83	108.88	116.62	117.41	112.9	110.49	117.39	107.48	109.85	112.1	110.95	112.5	111.37	116.86	121.5	111.53	113.18	120.59	116.15	115.24	118.29	108.77	110.7	114.33	113.91	109	113.04	111.82	116.31	110.46	107.83	114.7	113.26	106
118.53	108.7	106.4	101.17	102.53	105.92	107.58	100.07	119.85	104.65	112.29	113.3	109.33	110.64	109.54	121.85	99.982	104.38	111.85	108.28	107.65	107.07	108.21	117.19	110.09	104.81	113.92	103.49	109.85	103.89	116.3	108.78	108.11	111.08	107.59	106.71	104.12	106.6	110.72	108.04	102.61	101.22	107.74	110.99	113.45	113.48	115.23	100.26	112.89	114.7
101.89	108.34	101.32	105.39	108.42	111.62	113.35	96.944	107.79	104.08	110.23	99.58	107.12	107.13	108.6	103.18	109.33	101.83	111.26	114.04	107.03	119.35	103.02	104.62	112.5	114.03	110.08	102.67	108.53	111.36	106.42	96.022	105.02	102.17	107.17	111.85	110.48	118.12	105.81	96.31	106.77	113.84	110.66	108.31	109.49	106.15	104.22	114.54	97.762	103.47
104.67	111.22	98.115	104.15	103.18	108.08	99.66	107.19	98.331	100.4	105.69	108.54	110.32	105.66	115.22	107.96	101.38	105.19	110.14	106.68	101.14	105.26	105.92	95.699	107.93	91.371	108.71	98.205	100.49	96.257	99.139	107.38	109.26	93.047	108.42	99.987	104.86	107.83	108.78	105.6	99.731	101.19	109.14	100.72	103.62	109.33	98.903	102.53	103.24	100.18
110.8	112.18	106.26	116.11	114.84	109.16	111.1	110.62	121.2	108.91	112.74	105.06	108.68	113.07	118.88	108.76	111.33	114.01	118.15	112.61	110.7	110.21	115.36	115.12	103.45	114.26	110.67	118.61	108.61	121.92	111.91	109.52	112.05	107.22	111.91	110.95	104.9	112.77	110.32	112.68	114.95	115.55	114.98	114.29	110	107.51	121.96	114.69	115.92	111.77
103.66	105.51	101.62	106.75	104.94	102.35	104.62	100.47	105.28	102.13	104.79	102.73	112.8	114.9	101.54	105.45	105.7	100.4	108.51	104.44	112.67	104.59	108.21	109.97	100.94	112.1	99.203	109.2	113.26	101.83	114.16	111.11	103.43	109.13	107.93	106.21	110.49	107.41	107.69	107.5	105.21	109.16	112.22	111.75	115.56	106.59	105.83	110.45	99.672	109.5
114.95	110.2	111.96	110.46	111.61	113.01	115.59	112.35	105.91	107.49	110.43	116.59	116.47	114.96	117.23	108.86	113.04	109.95	112.75	102.32	120.3	117.3	114.93	107.41	115.6	109.24	106.4	115.94	112.83	119.32	106.13	106.87	106.96	112.1	108.78	108.46	110.63	114.75	121.45	116.52	119.13	107.01	121.03	113.98	102.87	110.49	115.84	117.49	116.07	112.25
109.73	109.38	118.54	119.81	112.54	107.77	105.04	114.73	112.22	110.45	105.48	114.1	98.138	107.86	123.77	97.281	109.72	106.19	110.07	120.28	111.92	115.38	111.3	113.39	112.74	122.82	110.35	107.51	109.67	106.35	112.22	105.42	112.31	114.06	103.47	112.29	110.79	116.25	116.53	114.96	116.6	102.83	105.9	110.53	102.04	108.3	118.7	109.03	117.14	114.52
96.643	95.621	106.92	97.443	104.61	117.97	107.53	98.913	105.71	103.35	95.438	106	101.41	104.82	94.96	105.21	100.99	104.9	104.39	104.26	93.36	105.45	107.15	101.1	104.39	110.11	106.81	103.45	100.42	105.55	109.4	102.15	104.12	101.26	106.08	106.13	113.15	101.01	106.93	107.69	111.98	103.21	113.03	107.23	109.09	100.26	100.73	104.4	112.31	99.051
117.88	111.74	113.44	112.98	100.94	102	108.68	108.55	118.21	121.29	113.86	114.99	114.37	106.47	108.28	110.08	119.89	108.64	107.16	112.88	120.39	111.05	108.95	113.68	105.04	114.4	116.42	108.85	105.69	109.1	117.61	111.86	111.11	121.02	114.12	110.77	121.41	119.82	113.43	118.1	119.37	113.81	116.84	112.48	107.57	115.1	106.28	112.01	111.87	111.41
116.94	103.56	112.68	115.86	108.91	106.8	111.9	114.27	107.76	106.16	108.46	115.29	104.99	107.03	118.17	111.78	104.58	107.94	111.08	112.85	113.41	110.02	107.93	117.33	107.2	104.33	112.57	113.73	110.46	105.61	103.07	114.03	105.56	105.35	113.59	121.27	111.12	110.35	114.61	102.68	107.46	119.27	114.41	112.98	110.64	122.16	95.719	112.44	106.49	110.54
102.33	102.49	105.56	106.92	116.86	102.64	95.743	102	105.36	102.37	102.86	101.52	113.64	104.32	103.51	99.968	109.5	113.48	96.418	97.937	102.78	115.52	103.92	107.43	109.44	107.71	107.05	92.514	109.2	95.112	101.56	100.65	106.73	108.58	106.88	104.05	100.47	107.69	112.86	111.86	112.07	102.78	107.05	101.76	103.03	108.45	99.245	107.79	96.54	105.68
118.3	122.65	113.26	105.74	113.86	118.39	101.17	118.44	115.98	101.42	103.27	103.01	112.61	112.95	103.01	121.49	114.7	120.16	107.47	116.79	108.32	113.29	114.72	117.77	111.06	111.1	114.34	111.97	111.73	111.83	107.65	113.28	113.72	102.25	104.74	113.34	104.32	120.16	106.36	109.27	112.21	115.37	101.02	115.68	107.34	111.13	107.62	113.45	110.51	116.98
112.86	110.18	108.07	110.2	118.27	114.11	110.81	116.42	112.83	111.3	110.09	108.73	108.11	117.32	103.11	104.58	110.13	116.79	120.91	111.64	109.67	109.35	112.43	114.04	116.76	111.94	112.66	115.17	118.19	111.26	114.8	110.19	113.54	116.21	110.57	112.19	109.85	109.11	105.88	107.03	105.6	113.33	107.9	109.6	116.43	114.87	115.13	102.23	117.14	114.27
116.59	107.19	125.52	108.5	111.81	108.28	112.54	113.79	107.6	117.05	110.95	104.89	114.4	108.47	111.61	103.47	107.16	105.33	113.15	107.69	104.43	112.88	105.46	110.2	104.01	115.1	117.43	104.42	114.16	114.1	108.95	108.67	115.31	111.93	120.54	108.5	108.07	110.32	114.09	115.45	111.77	108.87	105.81	113.08	115.68	112.24	112.43	104.95	108.85	107.84
97.974	99.011	105.26	106.52	111.55	107.54	105.28	108.79	111.96	109.24	105.71	105.27	110.79	112.81	109.19	106.89	106.95	109.61	105.1	103.73	107.72	115.92	104.67	98.949	107.36	107.3	104.72	107.53	106.04	113.87	99.556	117.42	103.66	103.05	95.229	109.57	110.07	107.22	102.76	113.66	108.11	100.41	108.41	108.66	109.45	104.91	108.51	106.04	111.12	101.62
101.68	113.38	113.83	109.66	103.71	121.63	110.31	115.86	112.61	115.33	115.29	114.16	112.54	109.76	115.89	108.61	114.88	105.84	111.48	105.3	112.85	117.13	117.38	114.43	114.09	123.27	115.78	113.41	114.92	117.02	117.77	112.63	111.54	114.99	109.59	118.75	111.06	113.84	110.92	115.22	105.82	111.82	113.93	104.74	111.64	108.59	113.58	115.47	120.5	116.32
102.49	101.4	88.056	96.703	98.28	92.746	99.054	99.496	104.59	94.417	92.102	102.65	100.33	95.549	96.765	95.802	94.87	100.83	95.418	94.963	99.929	97.013	92.98	93.731	95.906	96.777	108.28	92.447	99.648	99.633	101.94	98.979	99.76	103.14	103.6	86.575	101.36	100.67	92.42	102.71	97.437	97.708	104.64	97.137	98.865	109.61	99.623	93.738	99.406	105.94
107.84	107.82	107.46	96.814	104.33	104.99	101.84	101.58	111.35	105.26	104.4	101.64	102.39	112.16	104.78	113.67	103.02	104.27	107.26	98.395	112.83	101.27	106.9	105.85	105.41	106.83	114.22	102.61	106.51	106.76	105.14	112.4	105.14	104.2	110.31	103.78	107.62	95.384	102.04	104.54	104.22	106.75	100.46	109.12	100.32	111.82	99.591	109.96	96.702	107.47
109.61	109.91	105.49	111.52	103.44	111.98	104.08	112.41	105.9	104.1	103.77	107.99	99.991	105.88	103.25	108.81	97.996	100.09	106.23	104.24	106.59	108.62	106	102.74	114.15	122.36	102.72	106.8	105.62	106.2	109.28	99.36	100.84	111.84	109.06	112.74	107.63	105.32	103.99	103.73	108.05	109.4	110.75	109.8	102.89	101.57	109.12	108.76	111.11	108.88
117.55	110.54	112.13	114.83	114.08	118.9	113.56	105.86	109.26	105.89	113.14	107.62	106.68	107.39	113.2	109.08	114.58	115.75	112.15	115.23	114.45	96.491	116.12	108.61	111.23	112.94	113.27	112.01	104.76	109.35	117.94	114.19	111.52	115.49	115.01	105.11	114.36	111.13	109.06	110.3	110.9	103.89	106.03	107.68	112.25	103.43	115.5	105.36	118.48	113.69
110.18	97.004	104.71	95.269	114.41	103.98	107.44	118.93	99.66	107.98	107.98	104.12	96.355	99.983	113.7	102.03	104.65	110.74	105.62	114.31	111.56	105.25	105.33	104.51	102.98	107.08	111.62	107.16	105.75	100.34	100.62	105	113.97	104.76	105.93	104.81	98.313	107.76	117	102.84	108.38	103.52	102.9	104.31	107.66	109.48	105.79	112.17	98.087	92.208
101.74	107	105.82	103.78	103.92	104.08	109.89	113.88	104.25	101.45	98.539	108.93	108.4	105.92	110.75	102.31	101.75	109	104.49	111.14	98.871	113.86	107.83	99.267	98.707	106.32	105.04	104.35	104.39	112.66	109.3	107.95	100.52	97.495	107.74	102.76	117.91	105.91	106.04	106.84	110.54	108.34	113.56	115.4	103.46	104.49	108.78	106.99	104.17	97.665
104.48	103.72	93.021	112.08	101.63	114.2	108.35	101.35	97.074	105.8	106.88	100.39	107.1	106.42	96.367	105.21	100.68	102.2	110.49	94.34	112.83	104.78	104.09	108.04	94.216	112.76	104.28	109.72	112.83	116.93	98.412	103.73	107.11	105.62	107.06	104	109.93	107.07	104.57	108.01	109.13	106.49	96.38	111.92	110.33	105.4	106.08	105.96	111.67	110.28
108.27	105.43	102.25	109.19	108.86	103.28	104.69	111.89	108.36	103.82	99.035	117.66	104.97	108.04	103.34	103.56	106.41	115.87	104.26	103.73	100.4	97.382	108.43	106.05	104.14	100.55	107.57	101.93	95.929	103.79	108.37	103.39	101.22	101.91	101.83	109.66	116.96	97.648	110.26	103.18	102.42	106.4	108.2	101.4	106.12	99.011	107.64	92.217	100.01	111.32
110.55	119.02	114.18	116.21	110.4	112.63	113.95	104.7	119.66	105.51	115.95	110.59	105.78	114.27	103.49	109.21	110.82	114.96	113.77	107.45	113.22	107.53	113.63	113.41	107.07	106.2	105.34	115.61	114.88	116.3	109.31	116.74	103.92	104.47	100.12	117.04	109.01	111.11	112.04	101.87	113.9	117.87	109.03	118.12	112.65	111.12	108.15	110.33	107.52	116.31
114.93	103.38	116.71	105.99	110.9	102.7	105.07	114.17	119.35	114.98	114.13	109.65	104.36	102.58	123.06	116.4	105.98	110.74	114.71	101.11	115.23	120.28	113.87	109.97	113.55	103.36	105.17	114.73	106.7	116.24	113.58	115.19	110.09	106.18	111.55	114.3	110.92	116.76	98.699	107.04	102.2	106.65	116.33	106.63	105.94	105.5	120.04	109.26	114.29	116.2
112.37	106.63	109.51	107.69	105.65	106.96	98.848	95.161	110.59	103.42	109.88	110.43	114.1	107.97	108.94	100.77	111.33	106.74	102.21	115.4	99.015	107.44	108.45	109.87	107.22	102.21	103.02	114.46	105.35	104.37	102.76	114.92	100.75	114.91	104.23	102	109.47	97.422	98.352	102.26	104.07	107.75	104.26	105.76	99.432	101.06	103.05	102.24	104.99	96.378
105.41	110.69	104.19	106.44	104.14	112.49	107.98	109.66	98.137	107.46	94.272	97.041	110.3	109.79	109.08	108.19	95.773	99.474	103.97	99.551	108.97	110.6	101.56	100.82	104.22	107.74	107.09	109.8	104.12	116.59	103.91	97.336	100.42	100.11	102.85	102.73	110.45	104.23	99.977	104.76	100.89	102.06	105.34	97.12	110.09	105.68	107.01	99.568	102.7	106.12
112.99	110.78	112.01	112.64	114.91	116.88	119.69	123.91	119.33	123.12	113.75	126.96	113.6	113.5	121.42	113.24	120.46	113.68	112.38	118.54	123.76	119.56	122.59	107	115.11	119.06	113.32	127.11	119.01	118.73	117.53	117.55	120.77	109.02	117.8	115.14	118.79	117.39	114.65	118.16	109.08	114.08	115.78	116.69	119.67	109.05	115.49	117.78	115.56	108.87
105.68	105.31	105.48	100.04	101.79	108.81	105.61	106.53	97.492	105.01	106.25	106.94	107.51	104.39	109.25	110.05	109.99	106.49	102.22	104.86	111.86	101.13	112.47	115.24	109.41	106.22	108	109.45	107.95	117.62	108.31	97.483	106.87	114.21	96.996	111.7	118.19	106.21	109.06	108.05	103.89	106.91	109.59	112.91	101.71	115.13	112.82	119.67	106.73	105.73
102.69	112.65	100.41	99.648	104.91	101.11	109.21	103.93	105.87	103.16	108.12	104.01	101.3	109.47	112.58	94.832	104.94	108.62	96.924	95.278	111.6	109.34	103.78	107.13	106.32	107.74	104.47	101.94	119.41	108.14	108.88	103.53	123.31	109.11	109.23	101.46	103.66	106.1	101.31	109.34	107.11	110.46	96.814	113.53	103.03	109.11	114.96	105.55	104.17	107.18
96.515	94.743	102.94	101.24	105.27	100.71	97.241	97.024	96.441	98.831	96.712	99.421	105.06	94.301	102.79	103.83	103.09	100.28	102.91	98.906	96.856	112.31	87.85	103.22	101.39	104.29	91.398	104.67	110.47	101.2	97.77	101.37	102.47	99.883	101.56	98.354	100.42	104.47	95.778	104.28	110.42	102.12	89.875	101.21	101.78	96.771	102.92	98.202	100.07	103.02
114.88	113.17	114.17	119.38	115.28	115.66	113.11	114.15	127.43	119.37	120.38	107.73	127.59	104.14	121.34	109.19	113.55	113.63	117.64	115.73	106.78	104.19	105.96	112.17	122.67	119.52	114.79	119.68	123.47	121.59	112.75	118.7	108.31	111.17	114.41	118.78	116.01	119.87	119.95	127.75	120.47	115.7	117.07	123.19	122.67	115.16	117.39	117.49	106.21	112.77
115.99	104.47	126.6	109.23	115.62	124.04	115.82	117.72	117.43	119.58	107.34	120.15	121.06	108.62	120.19	122.69	116.81	112.61	114.29	116.41	120.21	116.68	113.98	114.11	123.22	122.65	105.13	123.67	118.09	111.88	119.89	109.79	122.5	122.05	118.81	119.85	110.15	115.31	121.9	108.35	116.87	112.96	114.09	108.89	116.53	123.1	119.23	114.92	120.69	124.5
117.22	112.85	116.56	111.28	109.82	107.71	110.64	113.72	109.2	110.3	114.49	115.95	103	104.52	104.83	105.91	104.32	116.41	113.39	113.82	112.03	103.05	113.86	112.84	108.34	108.26	114.46	114.86	114.08	112.19	106.07	112.69	105.47	109.04	105.84	114.15	112.39	105.87	109.98	109.2	105.19	124.02	113.26	113.3	112.31	113.25	106.86	107.29	118.12	109.32
104.7	109.38	108.73	105.91	108.68	109.28	111.18	109.99	109.25	104.15	100.42	108.19	112.61	107.69	99.58	103.91	104.58	110.28	104.12	103.86	113.72	104.73	105.76	105.94	115.39	110.05	106.95	105.07	103.88	105.89	109.53	105.03	104.76	102.87	100.47	104	102.11	98.935	100.09	102.99	105.74	110.76	104.67	103.88	111.96	105.75	108.4	110.24	93.26	109.09
113.25	107.2	115.7	115.87	117.95	115.96	119.91	110.49	111.63	108.04	113.54	110.9	117.19	106.44	118.56	107.94	114.74	113.04	118.36	113.28	111.26	116.95	105.19	109.09	119.29	114.63	114.99	112.99	108.23	108.54	105.36	113.48	108.83	111.04	117.09	113.26	112.35	101.42	115.85	106.26	108.05	120.01	117.05	104.72	113.79	116.26	106.92	111.95	112.43	96.186
112.42	109.81	111.61	106.85	104.38	121.4	107.26	104.7	107.59	109.87	106.84	116.07	117.28	108.72	110.02	117.2	114.99	119.06	117.39	110.44	119	107.67	113.91	108.52	111.06	112.53	111.79	116.17	115.1	108.98	125.15	105.6	111.69	108.78	111.49	103.7	113.71	113.09	115.52	113.91	126.42	113.37	113.47	114.32	110.93	107.58	110.38	115.76	108.86	105.41
102.44	112.26	111.96	99.751	105.79	98.763	102.92	112.6	102.79	103.54	114.79	108.72	111.23	95.73	97.244	106.03	109.62	102.53	101.13	97.565	95.582	106.08	109.42	100.66	112.04	110.79	108.55	109.4	111.22	101.39	108.21	103.69	107.58	103.07	101.65	100.01	108.16	110.45	107.57	109.86	107.63	111.63	109.03	114.79	106.03	105.89	96.9	101.87	110.93	101.74
117.26	109.27	108.56	114.17	104.7	106.69	107.89	113.79	106.61	97.829	108.71	108.37	111.55	114.07	115.46	119.7	110.32	106.29	104	116.53	110.45	112.44	111.26	111.61	114.61	96.925	100.95	111.21	114.61	116.92	121.01	126.43	114.51	112.52	106.2	111.35	110.16	109.55	109.48	108.06	113.47	114.94	113.13	114.2	110.75	115.77	109.65	109.24	101.17	110.69
118.6	99.555	109.32	101.3	109.25	101.46	106.28	101.17	107.15	109.27	113.84	99.284	110.29	108.63	113.19	108.73	113.4	113.12	104.23	104.43	104.57	95.08	100.08	105.48	99.641	102.66	103.17	99.383	105.73	102.79	112.96	109.07	108.6	101.71	107.4	111.59	97.227	99.795	111.74	102.6	106.59	109.25	107.87	112.91	111.3	103.15	108.82	111.17	118.61	106.29
117.31	106.84	94.361	102.41	101.11	108.79	105.7	100.53	101.46	107.58	108.85	110.14	102.67	107.29	110.43	111.17	108.98	101.97	95.936	103.65	105.06	100.09	110.76	97.06	109.56	98.495	103.88	109.15	103.38	112.16	108.65	92.884	103.29	96.424	113.45	102.18	108.22	103.62	97.155	106.07	105.09	98.311	106.03	92.73	112.25	107.25	113.36	106.01	102.21	105.72
112.7	109.32	115.09	108.86	104.02	111.37	102.5	100.97	108.65	109.25	104.56	101.81	104.92	107.55	108.32	105.63	107.03	103.32	104.26	102.27	102.86	103.62	115.24	107.48	100.49	111.71	99.986	112.26	109.7	97.044	111.53	106.13	110.39	110.49	99.018	103.86	105.17	99.849	107.02	98.98	105.08	107.08	110.41	111.11	101.63	105.15	102.94	102.68	95.333	104.68
112.54	108.95	116.22	107.67	120.49	116.22	110.57	112.44	108.84	118.94	117.35	106.21	110.84	109.88	106.97	109.25	108.98	107.3	108.53	116.88	108.28	111.63	113.61	118.29	109.15	113.5	108.01	118.21	118.54	116.62	108.83	117.72	107.47	109.96	109.73	115.1	114.18	115.94	110.99	108.52	112.22	103.53	109.64	108.69	105.62	111.21	104.76	110.93	105.69	113.3
100.03	100.43	102.66	98.754	101.46	100.65	97.245	99.129	97.278	105.57	103.93	100.85	100.69	95.596	95.493	106.91	94.581	95.165	93.588	97.471	99.142	106.35	100.6	104.28	100.94	99.049	95.93	94.189	96.355	107.12	97.28	97.863	99.403	103.1	92.453	97.131	95.876	94.833	95.423	110.27	102.14	97.929	104.91	87.392	93.495	101.32	96.72	103.13	92.773	91.219
98.761	95.995	102.65	98.739	99.752	92.148	101.16	101.66	95.67	98.281	108.27	94.404	98.548	95.091	102.67	91.605	95.004	100.26	102.94	99.195	95.198	93.855	99.183	91.758	94.496	94.427	98.787	95.951	95.215	95.474	104.43	102.86	104.51	105.68	103.52	103.87	94.381	97.645	93.545	88.176	99.423	102.52	105.06	90.298	93.569	99.023	93.533	103.32	102.86	106.16
105.08	99.845	103.5	97.829	100.31	100.54	98.099	102.51	104.8	95.999	102.19	105.41	100.88	103.53	106.51	91.13	99.057	104.31	110.59	95.823	95.957	98.47	92.893	105.37	94.605	110.21	104.5	100.06	100.55	100.97	96.85	98.256	97.541	100.96	99.519	102.99	96.804	92.991	96.348	95.321	99.993	100.75	98.639	101.12	109.57	111.93	101.84	104.82	105.47	92.754
109.47	98.294	110.72	118.45	99.61	102.94	101.32	106.41	102	109.05	101.55	102.66	104.95	104.48	108.77	102.35	107.81	100.42	106.52	106.62	113.88	105.66	107.34	105.48	107.58	102.72	111.48	107.16	103.83	113.78	116.78	104.14	110.02	114.72	102.18	109.55	106.78	112.16	112.86	106.34	101.2	111.7	103.67	97.26	105.54	105.72	99.681	111.67	104.98	97.475
101.66	100.4	108.27	106.89	109.91	106.96	102.69	108.42	100.62	105.22	111.73	104.24	107.98	107.91	109.19	105.82	109.31	103.25	98.894	113.22	117.11	101.35	104.84	105.06	97.482	103.58	101	104.55	102.31	98.526	112.43	113.39	112.42	106.78	111.93	107.3	110.27	104.6	97.197	111.77	111.06	110.36	95.798	116.33	105.92	102.89	109.49	100.56	103.91	105.53
117.44	105.03	108.03	107.06	112.04	105.09	102.42	117.43	96.403	111.52	112.63	107.24	104.97	99.945	101.32	110.03	105.61	105.74	101.34	113.61	110.96	106.84	108.37	114.61	114.41	109.25	105.45	111.22	107.4	119.54	114.48	117.42	105.42	123	122.08	113.7	111.41	111.26	109.82	115.55	109.92	114.02	109.45	103.96	118.15	113.69	108.87	115.99	114.71	115.39
114.83	112.67	108.78	104.32	111.27	102.25	109.94	107.11	107.53	102.89	107.41	108.98	113.36	113.93	122.88	103.1	106.71	115.65	109.39	112.83	103.16	116.32	111.91	111.83	113.06	109.24	113.48	116.73	109.32	113.12	118.01	111.17	103.88	110.01	114.97	113.99	117.44	115.64	122.73	108.41	111.65	113.97	119.87	104.23	109.63	108.66	113.56	110.13	101.99	112.68
101.67	105.22	102.6	107.97	105.79	107.98	101.56	97.688	101.77	103.66	101.02	98.535	99.493	100.74	106.68	104.41	108.81	102.69	107.54	103.38	103.5	108.58	98.434	102.8	108.2	104.31	110.22	103.99	108.68	110.83	98.478	105.06	106.25	100.09	107.67	105.44	112.27	108.33	106.14	96.616	115.41	113.2	111.16	108.64	102.71	106.36	98.393	93.348	111.06	97.562
111.88	116.73	104.29	103.73	108.61	101.78	102.17	116.25	109.38	104.3	115.17	110.47	113.28	99.665	108.85	110.61	110.15	104.32	110.08	103.83	108.04	101.36	110.89	106.97	106.81	108.83	100.24	110.11	110.2	96.492	114.22	106.28	96.984	110.47	112.34	109.39	100.72	106.19	111.36	105.6	110.78	111.03	114.68	108.5	100.15	109.1	99.765	98.078	106.37	118.57
108.86	105.9	105.89	110.89	104.78	105.09	99.226	102.37	111.79	112.15	109.1	101.8	108.95	102.28	99.689	97.455	114.1	110.92	96.336	100.52	111.11	96.609	113.94	108.53	104.44	108.31	101.31	102.77	100.35	101.25	101.67	111.28	110.28	103.99	101.78	107.47	107.21	111.55	98.17	99.872	106.62	99.479	104.78	94.674	104.36	110.78	106.32	107.01	101.74	101.6
103.31	110.22	100.49	111.6	101.12	106.02	105.03	105.73	106.88	103.25	104.93	105.01	107.63	104.87	106.3	110.88	108.68	98.354	106.28	96.081	114.22	106.38	103.58	104.38	104.8	103.96	108.19	101.21	102.6	106.99	102.02	103.37	103.8	105.12	106.86	107.74	109.49	104.8	96.94	103.5	103.3	99.091	106.49	106.97	108.36	99.122	101.03	102.55	107.17	102.18
107.63	111.55	104.25	111.12	114.17	108.34	109.47	110.52	114.18	107.8	110.3	113.91	117.5	110.56	106.34	109.56	103.85	107.79	111.97	112.73	118.73	109.88	111.29	121.49	114.25	112.37	113.99	115.12	107.52	108.71	112.17	112.04	113.2	108.83	104.54	119.58	116.58	122.27	115.08	116.85	114.92	104.16	107.35	114.6	109.29	111.68	109.33	111.14	116.11	112.75
101.52	100.8	109.56	113.41	105.07	100.79	106.93	108.12	101.97	104.49	103.21	106.6	99.577	108.78	101.39	106.98	103.42	113.7	109.62	106.11	100.55	99.887	99.474	106.27	109.19	102.42	98.527	107.77	103.01	106.71	106.37	104.48	105.87	107.14	109.12	97.789	110.28	102.58	105.02	113.45	110.86	112.28	105.72	110.45	105.76	101.43	106.58	104.48	106.33	103.59
106.11	104.49	97.708	102.81	103.06	92.627	100.45	100.65	110.71	107.3	96.442	101.46	92.278	101.93	104.52	98.573	105.63	100.53	96.132	115.29	105.36	108.75	104.64	99.854	98.628	100.61	103.43	100.54	109.71	95.162	101.2	103.13	100.73	97.229	106.89	100.47	103.79	99.999	103.64	99.454	100.33	107.18	90.254	106.19	106.24	102.2	96.922	100.97	110.25	95.672
101.4	99.673	103.11	109.3	100.1	102.12	108.86	98.578	98.524	102.89	94.776	104.05	112.93	103.98	109.01	112.55	106.12	94.451	109.55	105.76	116.89	104.89	108.62	112.84	96.528	100.23	106.59	111.61	101.05	103.25	105.79	98.161	108.39	102.57	102.16	99.654	101.86	104.84	108.26	103.01	105.3	106.81	98.935	109.82	103.86	103.69	105.9	109.25	99.86	93.661
105.56	121.16	113.39	110.77	119.44	115.11	112.02	111.22	107.3	118.82	113.26	104.23	117.77	107.2	101.07	118.59	116.34	107.97	120.83	117.76	118.43	113.34	118.77	108.7	114.23	110.91	106.35	108.88	109.23	113.16	116.26	108.25	112.79	124.89	108.51	115.44	105.61	107.39	108.74	117.29	103.68	117.68	110.76	110.76	102.75	118.74	106.98	109.3	104.99	120.43
102.62	102.45	104.93	101.57	116.53	108	103.64	98.174	107.65	101.23	113.88	110.57	100.03	96.176	104.08	113.31	113.65	109.97	104.52	110.64	95.127	104.23	101.13	107.13	102.81	105.69	99.995	110.84	92.721	103.91	102.16	108.23	99.917	103.73	103.71	111.61	108.27	100.55	105.77	107.34	109.56	101.8	100.55	100.84	102.28	102.93	105.02	97.397	102.15	107.23
100.61	103.49	97.938	112.71	106.9	109.55	113.32	109.73	107.14	99.34	110.9	104.26	104.1	102.03	109.48	96.437	109.84	105.12	114.7	106.54	107.86	109.99	108.55	104.46	103.85	109.38	107.14	107.77	100.98	102.68	101.52	94.675	105.24	96.823	89.996	108.86	102.81	99.465	92.918	106.41	108.07	102.87	107.13	109.55	108.7	108.77	102.35	101.92	106.22	103.86
109.27	102.08	118.97	110.04	122.59	121.19	109.32	117.18	113.14	106.75	117.63	107.1	117.83	118.77	100.48	115.57	108.87	109.3	114.19	111.09	115.98	121.37	121.51	111.35	115.03	116.61	121.33	122.64	114.57	115.96	116.94	113.17	110.9	112.63	106.58	108.41	109.56	110.58	104.76	114.95	107.86	115.07	113.16	108.02	105.28	101.34	111.81	105.93	110.67	107.76
95.766	98.571	106.57	102.42	102.52	94.306	97.134	87.213	102.28	103.28	104.67	96.782	100.58	102.36	90.722	104.9	101.57	102.04	100.19	100.61	92.591	99.807	100.68	103.08	101.58	106.35	92.655	98.757	108.3	91.342	91.249	108.2	99.985	92.795	100.8	105.86	105.47	94.289	103.52	105.55	108.81	104.21	103.39	98.648	100.24	98.071	108.46	98.621	102.37	100.19
104.77	112.61	107.56	108.4	111.74	114.22	111.45	114.05	105.48	109.57	116.24	111.98	108.78	116.16	117.49	114.08	106.69	113.42	118.09	103.74	116.37	113.19	112.01	105.66	118.43	112.27	114.46	117.06	114.09	117.65	122.15	109.97	108.11	113.28	106.31	116.05	109.79	114.44	115.72	110.59	100.98	111.74	117.67	110.14	119.34	113.22	111.79	115.91	114.76	108.1
101.57	107.26	94.129	106.02	112.64	105.95	105.05	100.14	100.14	102.35	101.61	95.535	107.85	103.58	108.13	113.07	90.039	99.523	105.06	98.636	95.647	102.14	99.972	97.086	97.846	95.806	97.048	98.35	95.668	97.795	94.863	102.7	102.43	94.422	92.744	94.782	98.898	97.617	100.83	102.83	94.688	103.67	96.136	104.45	92.058	98.583	98.953	107.39	93.329	95.276
104.75	107.8	109.71	100.95	101.8	110.97	107.02	108.58	105.75	100.76	106.97	112.66	108.94	115.15	101.18	109.47	102.84	100.21	108.98	104.31	99.284	109.95	114.31	107.19	107.2	95.035	105.43	107.63	115.82	109.38	103.15	106.9	95.489	100.23	104.46	106.77	105.19	113.91	110.8	106.56	103.64	107.31	111.28	102.74	109.19	112.48	114.17	103.56	108.32	112.93
103.34	96.977	100.6	97.158	103.63	117.26	109.82	110.48	115.78	99.87	105.19	111.24	111.11	92.248	115.66	105.88	103.26	108.14	107.68	106.5	103.47	96.01	103.72	95.586	110.58	106.57	109.75	108.61	106.35	99.468	102.15	103.64	106.5	102.5	112.5	103.56	101.55	105.06	111.09	115.47	96.172	99.064	107.3	104.33	102.92	108.3	109.8	106.97	104.73	113.3
91.78	101.71	97.669	106.24	110	110.13	104.29	90.165	102.87	94.82	103.09	108.59	102.22	105.06	107.42	97.01	99.868	102.21	98.74	99.848	101.04	96.299	92.281	103.06	113.3	107.43	101.57	95.761	98.81	92.737	97.076	93.427	102.09	107.62	100.45	108.06	96.179	98.524	106.56	93.002	98.628	101.32	100.23	103.88	100.98	103.15	108.09	96.049	95.274	100.5
101.17	101.75	100.29	113.18	101.27	104.63	106.83	91.726	116.13	114.26	102.31	112.69	105.71	99.322	102.03	105.16	106.96	108.34	113.67	99.097	103.39	105.62	109.36	102.84	106.81	102.45	105.26	103.12	95.458	105.7	107.15	108.1	113.44	113	112.33	104.83	106.28	106.51	101.74	100.42	108.37	102.32	106.53	107.01	116.25	101.31	109.83	106.54	105.06	101.85
96.693	99.402	96.966	101.56	103.45	96.183	102.81	104.63	99.741	103.78	104.02	100.47	105.5	101.39	99.795	101.16	99.982	99.092	99.682	98.065	92.482	101.09	96.94	95.401	110.44	101.69	92.636	93.758	98.473	88.894	105.77	100.72	100.51	100.69	104.54	98.829	105.94	91.828	105.86	97.625	103.94	100.98	105.62	98.389	99.855	103.19	99.633	100.53	107.69	95.667
100.06	95.38	98.502	107.25	109.84	107.07	106.42	104.02	112.24	105.87	102.55	109.11	98.284	106.66	100.43	99.545	105.89	107.57	96.858	104.53	98.534	99.992	104.33	110	105.19	107.57	107.02	110.03	108.86	99.641	98.195	104.72	107.99	110.15	95.038	106.22	106.68	103.23	107.35	98.98	108.45	107.91	110.66	112.92	110.44	101.68	102.57	105.73	105.59	98.334
101.23	105.3	108.9	116.15	103.9	94.396	109.7	100.95	99.81	102.54	105.53	105.36	103.88	111.46	101.22	96.841	104.08	111.76	100.9	102.16	101.06	103.12	102.01	101.75	113.81	94.965	102.43	110.16	102.37	105.13	106.28	100.94	104.39	102.39	110.08	104.48	103.29	99.818	98.411	100.34	108.77	108.98	99.572	103.65	107.78	100.56	104	108.92	109.77	109.03
103.41	102.12	100.21	106.17	98.759	98.431	100.12	94.993	102.09	98.122	97.852	96.9	94.894	109.98	101.19	100.75	102.78	103.45	96.241	98.569	101.08	104.06	98.557	95.328	95.531	107.84	92.551	106.77	96.022	103.14	107.91	102.92	91.881	98.904	99.577	98.013	101.21	97.86	107.64	102.25	93.008	98.206	99.892	104.86	98.961	98.811	104.99	100.81	94.391	104.13
106.44	117.92	111.16	106.64	103.2	101.88	106.58	115.73	115.37	113.69	103.01	119.25	105.4	115.68	110.13	113.46	110.94	114.37	112.28	113.1	116.51	106.3	113.78	112.38	111.13	106.56	113.59	105.78	112.99	110.74	114.13	111	116.82	116.63	105.19	112.73	110.85	117.95	109.84	112.6	120.98	119.12	104.97	110.21	108.41	115.04	108.5	119.12	113.44	113.27
104.19	107.64	107.12	113.8	115.27	111.52	107.32	116.9	104.92	108.77	117.27	106.24	107.81	121.28	107.86	119.29	117.36	112.89	105.64	115.1	116.56	115.01	113.25	119.81	116.7	112.3	120.26	108.38	116.64	112.47	107.05	106.55	102.55	117.23	107.35	113.84	109.08	112.97	116.62	112.26	115.03	114.74	106.67	108.96	114.1	110.98	112.05	123.56	111.71	117.46
110.6	115.06	113.78	109.43	109	114.75	111.77	110.13	115.79	109.21	117.8	109.02	107	113.29	105.61	119.42	109.45	114.17	115.32	114.68	120.88	116.9	112.15	108.81	113.07	110.7	113.67	115.14	109.61	118.71	112.12	107.43	108.75	112.91	108.89	110.26	121.07	112.72	107.76	109.95	106.8	111.31	122.73	112.89	118.81	118.1	107.89	117.34	115.62	108.61
110.75	98.178	98.252	104.03	100.38	102.63	108.58	102.97	109.47	103.5	102.58	111.22	102.44	115.03	99.51	114.02	107.27	112.37	111.36	105.32	112.29	112.04	104.39	106.51	107.07	114.81	107.44	103.13	102.38	107.48	106.37	107.65	113.7	105.19	100.6	111.05	110.97	103.91	108.99	99.403	116.51	101.56	109.2	97.416	104.46	98.349	106.8	110.38	109.78	102
100.14	94.814	98.73	103.58	104.23	104.92	101.42	98.411	103.45	99.364	106.52	95.436	102.36	102.45	102.73	93.75	89.946	101.64	107.07	96.602	96.97	86.862	98.821	101.06	104.26	96.312	101.94	97.073	100.48	91.063	96.039	100.65	88.476	105.49	97.263	101.94	100.86	87.17	100.42	92.474	100.45	99.098	97.495	95.606	98.795	98.106	103.03	106.35	96.36	99.232
107.32	107.2	111.68	103.04	105.06	115.62	107.58	112.79	109.48	114.99	103.7	101.85	113.08	107.82	110.64	98.39	104.21	103.29	102.09	114.78	115.67	106.92	105.64	103.99	110.81	100.82	107.5	98.856	113.4	112.37	105.32	110.01	98.507	109.52	113.2	97.893	101.35	103.35	109.32	108.86	110.04	99.482	104.18	104.25	105	104.35	108.55	112.66	101.89	108.07
114.06	109.48	110.14	117.47	110.08	116.27	119.38	114.42	112.46	111.82	116.1	106.81	104.36	106.52	106.05	112.44	112.97	114.63	108.84	119.56	107.37	120.24	111.2	111.4	123.81	120.35	107.35	116.53	109.29	116.39	114.59	115.34	120.53	110.53	112.2	107.66	110.36	116.01	105.23	119.38	118.9	111.01	105.73	124.4	109.6	112.44	115	114.92	112.46	108.86
104.72	107.44	108.28	108.56	102.22	100.28	113.98	91.054	95.122	105.68	99.21	105.69	94.116	98.752	105.7	103.64	106.63	105.36	107	98.892	107.2	96.964	100.06	102.17	105.48	97.843	109.13	103.06	100.42	99.477	109.39	106.94	110.34	102.01	105.44	106.59	107.63	104.38	108.23	106.85	101.92	105.13	102.33	108.22	111.28	100.79	105.12	111.77	105.04	102.8
106.08	101.6	115.78	105.2	100.59	105.23	104.18	98.955	111.42	97.596	105.22	97.939	100.27	107.64	102.97	111.31	106.52	100.95	99.235	97.848	97.99	98.206	103.6	96.543	110.26	107.84	107.33	97.604	108.41	104.56	108.72	97.886	99.873	97.181	101.15	109.38	94.024	100.33	105.2	98.61	113.88	100.78	113.45	99.322	104.26	101.04	110.57	102.7	102.57	105.68
114.4	108.5	105.66	109.47	104.95	102.83	103.22	112.05	110.09	100.78	102.28	104.97	114.86	102.39	105.49	108.86	108.58	104.81	110.67	102.34	115.01	110.6	104.12	112.64	108.8	107.82	103.59	112.67	103.98	103.8	107	104.24	104.29	114.1	113.72	91.306	106.32	107.68	102.06	103.07	111.38	100.54	105.85	107.55	107.06	102.82	105.4	111.2	111.94	105.29
105.13	97.293	96.682	97.647	103.06	106.29	88.323	106.93	100.99	96.253	97.352	110.09	105.08	98.435	100.22	102.34	95.025	104.13	103.7	104.74	99.243	100.94	92.561	107.08	91.333	102.05	101.03	91.68	101.68	87.298	95.8	98.903	88.738	98.912	98.033	98.406	95.889	97.25	102.6	98.455	109.64	99.817	103.75	96.215	108.23	95.737	102.97	102.97	97.998	97.198
103.87	112.3	100.39	99.906	104.98	112.39	105.98	106.92	103.12	101.43	110.11	115.75	109.74	104.16	110.55	106.33	99.132	107.35	102.86	102.9	99.596	105.16	103.75	107.21	111.57	107.27	102.98	99.716	101.02	112.29	103.51	106.67	99.983	103.86	102.15	109.06	115.45	104.97	101.77	99.726	109.61	108.33	107.9	103.54	105.05	102.23	112.73	107.42	111.82	102.28
108.73	108.77	115.18	114.33	113.37	111.37	108.89	114.25	113.89	109.58	118.09	120.35	115.06	107.63	114.39	116.09	115.62	109.39	106.57	118.19	107.34	113.25	110.7	116.35	115.53	117.2	103.89	112.14	118.06	121.16	117.37	109.4	109.54	101.53	110.14	111.79	111.36	117.76	112.66	108.17	116.51	110.23	108.43	115.24	109.17	110.04	115.81	115.34	109.31	116.53
112.61	114.61	118.53	109.66	117.65	108.29	116.3	109.46	107.2	109.97	110.92	117.99	117.72	116.82	109.5	116.62	122.12	113.19	116.7	111.12	114.68	107.89	114.86	116.63	117	106.42	108.88	113.33	104.78	108.9	109.34	118.01	118.12	103.49	109.38	116.64	107.12	110.69	106.89	104.16	109.73	113.4	115.78	102.86	116.29	116.71	107.04	111.71	109.56	115.96
111.73	101.28	100.49	111.22	95.283	105.42	110.45	101.78	101.68	116.08	104.34	105.76	107.13	106.23	113.84	99.104	108.85	109.89	105.67	94.723	109.84	105.64	107.67	115.53	102.49	117.33	108.43	97.215	101.97	102.97	107.72	109.98	98.679	103.94	102.72	115.3	102.73	105.95	96.37	94.862	110.3	109.36	104.68	111.75	105.78	99.913	112.59	107.56	101.63	95.047
109.74	115.47	113.94	106.98	119.35	104.64	98.997	117.25	121.48	111.35	113.25	108.71	114.98	114.81	105.41	120.85	111.84	115.07	105.67	108.28	118.37	108.21	104.93	119.69	110.86	102.73	111.46	115.99	110.61	113.62	108.22	103.85	115.7	114.65	115.81	107.09	115.5	108.33	107.46	119.98	114.13	116.07	118.32	112.89	115.5	112.18	109.85	112.79	113.14	108.3
97.9	102.11	104.91	117.49	104.38	121.38	98.277	111.34	106.3	113.13	101.83	100.3	107.05	106.9	113.23	113.58	108.37	112.16	105.41	99.884	121.41	110.39	116.9	105.84	106.93	113.97	116.19	112.71	110.66	108.58	115.63	112.67	111.66	116.78	115.92	111.71	104.42	106.65	108.99	105.13	102.54	114.12	106.96	123.15	106.91	107.38	108.65	104.28	121.25	120.11
107.13	110.57	115.76	116.36	119.6	112.19	106.92	116.73	113.74	115.44	111.16	104.8	108.13	115.18	113.87	109.5	99.481	108.44	103.84	114.14	107.19	107.33	102.72	114.07	108.83	110.88	113.46	114.91	106.6	117.76	114.94	110.47	113.68	110.64	111.77	113.99	106.97	103.34	111.26	114.25	119.68	111.6	105.77	117.79	112.94	108.61	111.89	105.19	111.33	118.41
113.14	107.87	111.62	118.54	114.11	111.45	112.06	116.82	113.15	108.88	117.27	113.24	116.39	122.04	112.51	108.57	104.19	119.22	107.45	117.42	107	110.92	108.28	108.91	109.01	122.65	116.55	113.4	103.33	110.67	111.01	115.67	107.71	110.4	109.7	111.72	110.23	112.78	114.35	126.1	107.63	122.41	111.37	122.99	110.61	122.51	108.64	106.62	107.58	107.63
94.515	103.55	107.54	98.781	102.69	105.77	102.26	103.38	104.08	101.94	99.881	103.2	90.918	105.5	107.29	104.95	97.789	109.09	98.7	100.05	103.67	96.871	106.55	101.5	100.96	101.38	98.535	98.414	100.97	104.34	104.53	102.21	99.764	108.45	113.06	103.77	104.71	99.341	99.759	103.96	103.91	101	110.92	98.784	105.6	106.9	101.88	102.02	106.71	106.05
98.486	97.266	101.19	95.405	104.6	96.385	96.398	99.17	99.911	99.893	98.415	96.031	104.79	104.4	101.87	101.52	90.692	96.739	100.09	101.91	99.281	92.408	106.6	96.582	99.204	109.66	101.62	97.615	98.523	92.764	98.168	94.021	98.42	106.54	101.05	102.67	103.51	98.105	100.27	94.854	99.214	96.873	91.107	103.88	100.58	95.496	103.41	98.616	97.291	101.16
100.75	106.24	108.35	102.33	102.61	104.31	102.93	102.31	106.92	102.89	99.671	107.5	103.65	104.03	106.72	99.812	109.39	102.93	103.28	105.66	94.321	111.71	106.71	102.94	106.1	97.205	102.7	112.12	109.08	100.97	108.09	99.767	109.38	111.27	100.79	96.558	103.65	109.72	103.93	102.72	104.92	106.94	101.91	103.58	99.521	105.72	106.1	103.86	112.84	94.678
113.57	99.132	108.52	106.9	99.989	99.469	107.99	102.43	103.69	115.9	106.96	103.73	114.33	107.96	114.4	107.63	97.739	97.857	102.46	100.43	111.05	105.89	101.68	106.27	101.81	94.937	107.19	120.5	105.57	108.58	108.23	106.75	112.7	109.47	104.44	101.11	102.25	107.51	105.92	100.9	107.94	101.51	110.42	109.68	111.51	96.641	111.67	101.36	99.422	100.26
106.12	104.59	110.04	101.86	104.45	108.9	102.14	105.59	103.63	108.22	98.033	107.54	101.64	98.229	103.84	101.56	103.03	104.38	104.05	98.313	94.732	106.67	103.49	101.25	95.303	111.59	112.3	108.86	106.88	107.1	113.22	106.68	102.75	110.86	106.89	103.55	112.44	114.32	111.12	110.72	113.29	109.61	92.477	109.5	107.28	97.27	111.43	106.43	110.4	102.54
100.66	105.8	100.74	104.99	105.84	111.22	108.14	98.993	103.58	115.45	95.718	105.8	109.52	106.97	111.19	107.17	108.33	105.7	98.784	109.78	108.23	100.66	101.51	108.41	102.34	113.59	100.21	106.53	107.41	106.4	106.09	99.472	108.1	98.332	111.14	104.63	108.02	99.2	112.99	106.89	91.025	102.48	101.84	102.87	103.69	108.49	95.06	101.36	101.95	97.643
101.45	104.96	107.14	108.32	106.47	101.15	101.75	107.1	106.19	105.87	111.26	100.21	110.74	102.09	109.42	102.87	115.85	107.54	107.63	101.35	101.16	104.45	100.87	107.76	108.5	102.08	111.58	103.62	112.4	108.57	103.22	111.64	101.24	112.76	101.56	104.44	105.25	92.565	113.14	103.45	108.31	103.38	106.64	105.26	107.79	110.14	107.1	109.83	110.05	112.1
102.23	115.62	106.62	107.56	108.89	108.71	117.82	101.8	115.18	105.72	103.19	117.22	107.51	109.3	113.64	101.95	110.48	110.7	105.39	108.78	111.82	109.34	116.65	104.19	94.372	116.36	114.22	117.78	119.5	111.8	112.8	108	113.08	113.72	113.15	117.61	105.59	112.22	107.65	103.7	113.42	117.24	109.35	106.9	102.48	117.78	101.04	107.53	109.38	112.53
107.33	107.48	109.51	115.97	98.149	105.34	104.95	104.3	101.64	106.69	101.52	105.44	104.37	106.44	101.03	106.69	98.905	111.64	107.16	99.101	99.718	111.81	110.04	104.46	101.65	103.3	102.78	106.7	110.68	109.8	108.76	110.38	112.06	108.25	104.77	106.75	102.47	103.18	113.48	104.03	103.72	112.51	107.71	93.543	108.1	110.19	106.65	101.18	107.74	103.21
106.9	104.54	104.55	109.06	105.09	109.41	107.15	105.48	103.65	107.34	111.43	107.5	100.74	109.92	112.48	101.66	115.2	108.61	107.6	103.52	108.13	99.903	105.39	103.32	102.7	111.84	106.62	105.49	103.95	115.05	112.4	113.26	115.7	114.5	103.59	106.77	106.2	105.62	105.8	101.57	107.47	102.39	116.1	103.37	114.06	103.24	104.62	111.21	119.87	100.75
102.16	108.39	107.95	120.09	106.73	108.14	112.63	115.61	117.92	113.02	99.945	113.77	110.21	113.15	107.45	114.73	106.49	104.39	99.12	110.01	107.58	104.97	109.18	103.95	121	107.02	112.1	114.2	112.31	112.58	105.99	111.65	117.23	105.44	102.7	105.26	105.7	107.89	107.81	107.72	108.68	114.93	110.91	111.12	112.81	113.15	107.97	117.74	102.52	103.96
96.757	99.034	101.23	107.32	110.04	96.925	90.874	93.334	100.59	104.23	105.22	99.616	100.64	94.354	103.03	103.2	103.18	98.17	101.13	91.181	99.153	100.9	99.041	97.679	98.66	96.814	95.413	105.4	104.29	99.378	98.546	98.254	92.251	101.48	100.88	99.476	108.62	93.782	101.66	101.45	99.963	100.97	109.21	101.18	97.622	102.31	99.613	100.1	95.098	96.704
106.84	111.28	102.72	107.14	110.78	104.9	105.95	108.38	103.96	100.16	104.34	101.83	105.99	99.119	108.2	108.17	112.71	106.46	113.49	108.37	108.46	105.33	100.18	105.44	102.91	103.02	99.288	107.29	100.03	94.01	109.27	97.398	99.962	98.868	108.5	103.95	109.52	108.05	94.947	100.74	99.53	110.18	106.83	108.22	109.18	103.21	106.74	111.22	104.5	103.26
112.98	118.84	111.63	115.34	108.28	115.88	107.6	111.03	117.48	109.16	112.8	108.11	114.28	117.82	113.95	104.92	110.61	106.85	109.34	109.14	107.41	115.97	109.19	117.88	113.7	113.08	110.05	109.26	112.67	112.36	106.13	106.61	103.84	116.59	106.93	109.96	107.04	106.66	107.19	117.36	115.63	112.42	110.38	109.53	109.98	115.17	109.17	115.03	113.61	104.68
112.09	107.44	116.41	113.83	116.54	107.59	109.61	113.54	101.29	107.69	103.91	105.39	113.99	111.53	113.27	109.42	112.02	104.03	100.38	115.23	110.18	112.93	106.29	116.18	103.13	100.92	105.98	112.36	114.88	109.37	113.52	112.55	106.33	115.61	111.67	101.7	111.99	112.04	108.52	103.98	108.26	107.88	106.93	107.15	104.26	117.13	109.43	106.95	106.76	106.12
99.205	103.12	103.72	114.23	102.64	105.82	105.55	103.55	105.28	102.34	108.8	105.06	109.68	101.72	111.66	99.353	100.44	109.78	98.317	95.346	107.56	111.61	107.94	100.23	100.02	105.99	104.54	97.75	104.98	107.34	108.58	100.45	112.53	101.12	103.3	112.28	106.58	112.43	106.76	118.14	106.04	95.08	95.908	91.814	101.22	111.63	100.81	107.11	107.48	109.54
108.23	103.1	112.58	113.65	101.58	108.77	97.63	107.64	103.22	107.72	107.59	101.42	118.38	112.28	108.71	104.43	114.48	111.14	109.27	98.185	102.32	104.65	103.22	100.71	102.83	100.2	107.06	102.35	107.38	111.26	110.66	109.07	114.32	105.88	94.618	108.78	111.44	100.05	109.97	104.62	101.43	105.6	109.89	102.13	108.67	103.85	101.5	100.09	98.795	108.22
109.14	108.18	112.4	115.31	110.64	109.43	110.35	112.65	108.86	118.65	108.55	123.49	121.14	111.15	108.7	115.84	110.78	112.82	108.82	104.67	115.36	114.66	111.1	105.84	116.31	113.64	102.02	115.03	106.9	114.59	114.95	108.84	109.66	106.14	111.38	118.98	107.19	112.84	118.61	114.89	106.33	119.73	111.63	109.16	108.07	103.53	108.03	111.3	106.12	110.91
99.562	103.04	111.43	110.84	100.1	98.774	114.99	105.7	108.18	101.44	101.81	110.32	107.34	98.438	109.87	106.13	112.1	101.55	103.24	113.74	106.03	100.66	103.19	110.06	109.66	100.76	110.45	105.32	105.48	98.588	106.53	103.57	106.15	106.61	100.58	112.42	106.35	99.518	106.55	107.33	109.83	103.54	114.05	107.65	108.89	100.32	103.56	101.49	106.29	105.65
110.49	112.63	98.486	115.65	105.86	105.96	113.36	102.76	106.34	111.96	97.803	102.76	103.58	107.55	106.62	97.877	105.6	102.94	112.58	101.85	102.34	106.35	113.19	107.07	106.1	113.2	107.82	103.33	100.6	99.324	121	99.006	107.29	99.122	101.92	111.69	100.17	103.24	99.934	107.17	109.77	104.99	99.112	102.79	106.27	111.57	103.96	110.6	104.95	106.63
115.43	113.08	102.04	114.47	110.5	113.14	111.06	108.45	111.26	112.51	110.18	110.65	111.59	113.84	117.84	106.94	117.83	117.54	119.74	107.53	110.6	111.81	116.05	113.26	106.64	108.28	108.59	109.52	113.84	116.64	119.33	101.87	120.99	109.65	113.6	111.64	118.86	113.76	112.11	119.31	108.99	108.98	115.92	108.86	113.22	114.25	115.87	112.57	116.03	107.92
114.53	107.4	108.3	109.56	108	117.79	105.01	105.51	107.46	105.35	110.99	120.34	104.71	114.72	112.87	106.75	107.55	111.87	105.96	113.89	117.15	104.18	109.97	116.52	113.36	109.29	110.23	105.16	120.62	96.367	108.19	110.71	108.68	107.41	106.34	107.44	112.04	117.79	101.89	111.85	104.64	102.97	120.33	112.49	113.53	111.79	106.82	115.48	98.403	105.3
96.405	103.55	98.54	97.044	113.8	94.822	94.383	101.69	96.315	106.95	87.551	107.09	95.066	104.96	101.8	103.83	88.011	98.959	96.881	98.514	100.21	102.44	108.82	96.144	102.34	99.37	99.219	101.28	104.38	100.85	105.61	103	102.43	95.616	106.39	96.471	102.66	101.98	98.411	99.962	96.24	96.663	106.1	103.76	100.75	90.57	109.36	99.103	96.399	97.756
105.27	114.84	107.1	97.537	111.65	99.815	112.25	108.45	105.69	106.19	108.49	105.29	110.11	97.647	99.964	105.44	114.21	98.975	107.2	98.494	109.43	102.27	97.186	106	103.43	111.73	107.3	100.9	98.944	107.77	104.08	105.57	106.18	110.79	105.26	106.57	105.69	101.26	107.88	112.27	100.37	96.866	101.53	121.25	104.98	99.113	104.6	109.71	107.64	100.63
103.2	103.8	105.27	98.762	109.76	107.09	104.94	105.19	112.23	101.18	110.56	107.23	100.29	100.88	104.91	106.19	105.64	99.008	116.33	105.31	115.3	101.3	110.55	116.03	109.93	108.23	101.84	103.65	108.43	101.63	106.73	110.86	114.47	98.646	107.76	102.57	95.821	112.04	105.51	114.33	109.91	103.33	106.69	97.37	104.19	102.47	110.36	97.532	107.62	112.68
106.96	107.5	97.984	102.95	97.521	105.82	107.11	96.358	113.25	95.261	103.09	110.31	103.35	106.89	90.084	95.654	103.05	109.49	106.04	105.27	105.97	108.61	106.34	103.55	99.928	99.692	96.772	96.541	102.79	114.84	106.49	103.21	111.57	107.22	110.7	104.69	106.12	102.45	106.78	99.578	104.63	103.96	95.095	107.24	106.93	103.55	104.9	107.97	111.1	105.35
110.55	112.52	113.63	117.17	120.58	106.35	117.84	118.05	118.1	107.29	114.06	115.89	112.61	117.34	112.09	115.93	115.55	108.85	107.28	112.51	123.54	110.41	118.18	116.7	123.94	123.87	112.28	116.22	123.97	120.06	117.65	108.87	119.81	120.13	115.25	119.36	114.38	114.84	120.84	118.16	116.23	120.17	117.88	122.57	116.91	116.23	122.6	120	116.26	116.04
103.1	99.238	106.62	105.7	104.67	111.31	110.84	97.479	111.45	110.87	105.31	103.65	107.75	108.7	95.964	101.76	110.01	102	107.05	107.93	104.92	107.64	107.06	108.1	110.83	118.01	104.72	106.32	108.96	104.85	104.22	110.1	104.13	100.74	105.95	96.96	102.74	108.8	102.85	108.95	111.75	108.34	109.04	101.4	104.03	104.21	96.439	107.38	100.25	115.7
103.96	105.2	97.854	108.22	96.871	110.59	111.47	113.7	96.824	102.35	100.95	109.34	105.97	99.861	103.85	104.62	101.54	103.34	111.66	108.35	106.26	108.84	103	107.46	100.32	102.25	100.22	102.26	111.18	108.48	95.039	105.11	97.575	108.25	101.78	99.658	104.27	108.37	110.91	108.79	112.22	107.4	109.99	100.12	110.85	102.41	104.04	99.897	110.55	108.55
109.07	115.8	111.18	118.36	104.43	116.99	102.55	116.18	103.72	108.14	117.09	105.51	122.44	114.73	114.63	113.26	119.38	95.442	111.85	101.31	105.74	113.6	116.82	110.06	111.98	104.8	109.11	110.28	110.28	105.29	112.05	110.14	107.98	112.2	109.79	115.46	109.69	108.87	111.18	105.22	110.53	112.23	109.06	116.04	104.37	119.27	125.76	104.55	106.63	117.72
101.18	105.08	96.107	105.52	98.227	102.96	91.955	105.45	98.017	96.941	101.93	93.96	101.23	97.757	99.982	102.7	106.92	101	97.397	100.16	95.634	97.79	93.871	104.37	104.13	108.27	98.392	101.45	96.003	102.28	99.777	105.14	100.11	110.54	100.2	106.42	101.34	93.489	104.93	101.41	96.92	92.233	100.29	98.887	94.22	97.08	97.505	101.33	103.58	88.475
105.23	107.37	99.543	108.72	99.79	107.67	102.53	108.76	111.06	106.51	107.31	110.54	104.78	104.79	110.83	119.97	103.56	108.07	107.88	97.524	99.412	108.13	99.306	105.85	100.69	103.43	108.01	107.94	102.16	106.32	103.33	101.59	109.62	110.19	114.57	109.39	113.01	105.58	111.93	105.39	109.84	108.96	110.23	108.16	110.54	97.425	103.77	109.06	107.05	112.01
106.01	107.24	105.99	118.02	111.62	102.65	108.85	107.15	98.663	106.48	109.14	105.12	105.47	103.14	108.23	106.04	99.937	105.04	96.261	106.41	103.99	109.85	108.48	109.67	106.15	106.37	107.13	108.2	106.1	105.32	102.47	113.73	110.31	104.56	96.722	104.11	110.85	111.47	103	107.26	94.813	99.519	104.19	101.88	107.56	94.399	109.63	104.72	112.36	98.356
110.47	103.27	112.53	111.93	107.26	108.75	105.69	105.33	103.38	103.24	110.67	110.81	105.82	101.77	108.65	115.41	107.27	107.13	117.17	98.146	113.24	99.354	113.06	107.45	109	111.63	104.16	120.78	105.55	107.18	99.987	105.9	125.09	100.22	112.51	98.856	102.7	102.52	105.42	111.68	105.84	104.79	112.8	98.691	108.94	111.92	109.55	118.55	113.81	102.09
101.76	105.02	106.78	106.09	109.71	107.87	106.11	106.74	111.96	107.92	103.55	106.47	114.19	109.16	112.66	107.55	112.6	106.15	109.92	108.83	110.25	102.95	112.65	111.67	109.69	107.69	109.41	107.62	111.87	105.56	108.51	103.03	105.73	100.33	107.8	105.05	115.16	101.32	115.71	106.34	104.91	109.37	101.09	109.6	105.24	101.49	105.95	113.13	102.4	102.39
106.62	114.53	110.86	105.39	98.099	98.812	117.08	99.042	106.55	106.99	107.83	115.81	116.8	102.29	102.77	103.12	102.53	103.65	99.947	98.165	107.11	108.99	105.03	105.3	106.62	98.679	106.04	117.65	101.55	99.86	100.98	102.55	102.35	104.92	108.11	103.42	110.3	125.4	105.71	105.31	109.6	103.63	106.18	106.35	103.68	109.12	114.04	106.24	108.85	100.62
104.68	114.25	107.2	120.05	100.77	111.76	106.06	115.12	113.35	108.17	109.06	109.94	119.82	116.11	108.32	112.79	110.5	116.49	116.83	111.02	112.41	111.48	108.56	111.47	108.16	106.22	112.04	113.79	113.72	113.97	110.66	105.03	102.65	119.78	106.71	108.37	118.9	103.25	94.239	115.26	116.99	113.01	119.41	107.8	106.97	103.21	104.36	119.94	116.05	107.24
107.88	103.17	93.965	105.9	104.88	105.62	109.55	108.9	106.62	98.938	101.9	105.7	115.48	101.51	111.19	110.35	109.08	103.6	103.83	103.73	96.831	100.61	105.75	115.13	106.89	110.49	103.11	106.51	105.15	96.279	92.992	97.353	106.26	109.16	105.99	103.61	108.89	102.14	98.194	109.06	99.002	95.848	109.21	110.72	105.63	94.461	109.2	101.27	108.91	102.66
107.65	106.69	104.62	108.05	107.13	106.36	107.5	103.84	116.9	109.76	109.71	108.89	104.54	104.97	105.68	105.26	110.51	111.26	106.94	112.09	101.12	110.68	109.61	110.66	101.78	106.45	108.92	96.032	110.04	111.39	105.47	104.28	103.82	100.76	108.98	107.3	101.19	106.06	99.603	99.719	107.92	108.48	107.94	100.11	113.96	107.36	102.21	96.975	99.485	108.04
108.41	110.1	108.3	103.51	114.42	113.21	108.51	111.26	112.9	121.23	108.99	115.75	123.77	110.51	116.26	106.39	99.815	107.02	109.06	111	108.39	115.23	112.52	106.96	123.59	111.39	118.96	117.72	107.74	103.49	113.32	107.53	117.48	118.39	115.12	114.19	113.11	121.96	113.45	108.39	102.45	117.77	115.76	104.83	117.1	113.53	117.02	106.38	110.46	115.84
107.86	98.881	102.28	105.97	108.71	112.47	111.76	106.94	106.9	100.91	107.77	107.94	105.51	109.64	108.78	104.56	101.32	114.51	105.09	109.01	101.79	98.867	109.35	108.81	105.03	107.97	104.52	105.85	107.86	109.02	107.55	101.3	110.4	106.68	96.114	94.741	109.01	96.536	109.54	112.09	111.56	103.37	101.17	107.2	111.03	101.29	106.87	107.35	107.24	104.66
114.97	114.86	109.59	123.05	114.96	112.72	117.87	121.39	121.48	111.09	119.35	118.37	107.58	112.28	116.45	119.67	118.48	123.79	129.42	122.35	111.95	122.52	119.19	110.17	121.83	116.53	112.36	115.53	118.15	115.21	120.66	108.73	124.21	118.69	121.75	117.39	121.91	122.49	113.36	123.34	121.97	118.68	122.48	123.88	122.81	126.76	122.4	128.53	114.86	125.32
118.35	109.71	105.02	109.73	112.28	105.89	106.5	106.47	115.77	113.13	114.38	114.24	107.07	108.57	107.21	104.76	112.66	108.46	112.56	110.55	107.41	118.03	106.96	112.81	121.59	113.42	108.78	112.48	117.94	107.92	116.6	113.43	113.64	114.99	112.08	110.07	109.27	103.1	112.75	108.48	122.31	110.49	116.25	114.14	124.52	108.54	103.01	113.68	108.46	108.67
98.728	109.48	97.032	99.748	107.96	104.46	99.175	106.18	104.57	103.24	107.81	106.31	102.24	99.98	89.947	108.46	102.63	107.98	104.15	109.48	101.72	96.498	104.18	99.618	109.58	110.92	103.31	98.52	97.296	103.76	101.08	98.829	109.94	101.29	104.39	97.607	109.8	102.22	103.22	100.83	89.348	104.45	110.36	112.94	110.11	102.67	100.76	108.3	101.13	101.76
105.13	104.4	103.91	112.9	101.77	111.84	112.51	114.68	97.702	98.792	106.83	111.35	92.898	107.27	106.55	102.69	98.198	103.94	111.83	94.481	99.505	107.78	110.49	101.68	107.19	103.69	107.97	104.14	105.03	103.58	111.34	106.33	108.77	101.77	102.16	103.7	107.76	109.17	107.78	108.37	103.84	104.24	110.26	105.84	104.43	112.17	106.59	103.27	108.94	103.74
115.56	113.74	112.03	128.35	107.85	111.32	117.42	113.09	110.13	115.09	125.43	119.57	116.71	115.18	112.46	120.02	119.91	121.71	109.94	111.82	109.06	109.22	110.78	113.17	106.42	114.9	114.34	112.26	111.21	117.48	119.28	111.74	115.55	115.15	115.14	110.67	119.55	112.12	116.76	113.19	123.95	115.19	115.04	112.28	113.98	115.22	116.51	110.29	109.65	116.32
112.37	112.39	109.54	115.96	112.74	112.53	100.97	107.67	111.07	98.65	119.23	105.18	107.76	108.88	111.66	113.65	114.8	113.65	110.92	113.93	106.9	117.29	109.41	115.54	112.93	104.45	109.76	108.4	108.77	106.89	100.92	118.26	110.59	113.97	120.76	107.67	116.84	113.78	105.55	102.45	111.51	110.51	111.53	109.88	112.85	104.29	110.33	100.71	117.81	105.48
104.29	101.89	96.496	95.972	96.004	102.45	92.616	95.694	95.997	99.312	91.981	97.991	109.31	107.53	101.81	111.54	101.13	97.078	99.179	99.682	95.766	92.439	95.737	105.91	105.1	93.857	103.73	101.05	100.3	103.76	101.36	98.906	95.066	99.433	103.26	97.895	98.908	102.51	98.709	101.95	93.399	102.14	106.34	100.73	105.39	95.927	107.84	103.76	99.061	98.761
103.72	115.29	117.27	100.67	105.09	92.749	103.05	104.35	107.35	103.67	106	106.1	116.1	94.414	105.83	112.66	110.67	108.32	112.86	106.86	110.19	101.69	106.94	98.102	103.92	112.77	108.42	106.16	105.55	101.99	112.89	98.889	104.08	102.44	106.69	104.04	105.33	103.71	108.88	104.86	103.97	103.54	110.14	106.68	110.14	103.06	105.29	112.99	100.6	106.93
116.87	118.24	99.198	104.3	116.53	110.82	117.4	104.77	109.71	107.34	112.69	113.85	116.26	116.74	107.12	101.85	109.55	119.6	107.64	112.32	116.03	114.02	106.34	106.69	111.4	109.21	115.68	116.68	97.92	109.36	105.91	113.97	109.07	117.29	111.44	111.02	112.6	110.5	118.09	115.27	110.5	106.99	118.26	107.02	115.31	105.85	112.43	118.01	114.57	111.15
112.67	102.67	119.47	103.42	117.77	101.14	114.87	105.97	112.92	112.11	110.87	104.84	108.13	108.21	107.74	115.2	108.1	117.07	100.59	105.89	108.1	113.07	110.48	122.56	107.87	106.98	106.06	117.08	95.483	114.44	101.51	107.96	115.72	112.88	112.32	116.37	109.39	112.44	105.72	114.04	114.66	117.54	115.06	96.372	114.09	112.34	110.17	114.79	116.89	114
111.93	109	115.64	100.4	97.322	103.75	108.61	109.55	99.585	101.01	95.765	110.77	103.14	106.76	107.19	104.97	106.46	108.8	92.84	102.21	108.02	106.94	110.61	113.13	118.63	106.74	101.53	100.58	108.25	100.87	115.2	106.25	108.44	104.78	98.474	100.38	103.11	113.72	105.01	98.107	108.14	109.38	102.91	102.66	101.77	105.85	108.11	107.77	104.04	109.93
108.58	107.75	106.63	99.147	103.36	113.98	108.46	105.11	101.2	104.58	109.89	109.02	111.91	106.67	111.59	100.35	107.7	113.4	106.57	100.46	108.37	94.252	105.7	110.16	104.51	109.51	104.91	101.09	106.5	98.992	107.71	106.91	106.74	112.5	111.88	105.93	110.54	100.19	110.49	108.06	108.76	116.56	106.23	114	116.56	104.74	110.7	107.65	111.24	107.25
106.99	108.43	104.17	111.44	101.64	97.21	108.3	102.06	88.601	104.96	104.73	101.45	105.07	103.28	100.34	97.128	104.25	108.19	101.63	100.96	102.76	100.52	99.264	91.292	108.53	104.3	113.04	100.57	111.25	107.1	104.11	100.59	108.25	105.58	107.4	101.97	103.03	104.83	104.78	103.3	102.39	113.93	106.35	99.6	109.48	99.549	107.53	92.673	102.08	103.55
115.5	113.79	112.6	109.03	114.24	112.29	120.47	105.52	108.77	111.28	103.35	112.77	116.85	108.19	111.54	116.18	111.39	116.22	115.96	112.66	102.71	110.92	113.42	106.91	101.94	95.094	116.05	113.04	113.59	104.11	114.73	113.07	105.51	113.91	105.57	109.34	112.95	114.32	103.53	105.32	101.58	108.94	112.28	116.82	108.97	113.06	115.89	112.09	106.88	110.78
105.52	96.67	104.88	102.78	95.712	106.09	101.99	98.654	98.995	102.43	119.27	99.156	105.05	101.73	95.132	99.568	100.54	100.54	106.44	106.43	99.8	102.46	108.95	107.47	102.77	105.52	107.19	104.4	100.52	113.83	107.48	101.62	96.152	112.1	108.43	100.36	98.85	111.86	106.78	114.18	109.64	99.716	103.1	100.64	105.67	105.81	100.35	104.13	96.482	108.96
97.427	108.31	109.64	104.5	108.23	103.34	109.3	102.29	108.37	102.44	106.37	116.05	105.27	109.04	108.9	99.274	111.81	110.56	103.65	105.64	107.5	111.02	99.537	106.23	106.61	106.19	113.63	102.64	106.76	113.27	104.53	110.82	105.16	108.66	110.71	97.488	99.368	108.89	102.28	114.08	109.24	110.16	105.93	114.05	101.23	109.56	113.99	105.2	100.8	99.632
112.88	102.17	101.99	103.21	102.62	109.95	108.26	107.95	105.51	109.01	111.93	108.34	110.77	108.18	103.69	111.79	110.18	93.133	101.15	101.91	93.148	102.08	98.068	115.75	111.56	113.91	103.6	116.41	104.84	111.24	105.29	102.16	107.18	112.98	103.33	112.96	101.94	111.93	111.87	110.52	98.596	108.71	107.1	102.58	109.39	106.74	113.67	108.43	106.45	109.5
111.51	105.18	104.39	110	104.44	102.24	102.78	118.22	108.54	97.253	114.76	103.03	105.31	106.97	108.9	107.21	109.72	108.87	120.99	107.4	97.96	109.27	100.02	110.94	105.6	97.511	96.805	107.19	106.98	103.22	98.269	103.24	105.78	97.575	108.57	108.88	103.25	110.76	102.44	111.54	106.33	110.12	105.17	107.46	108.58	110.09	105.74	108.83	111.72	114.6
101.78	103.83	114.79	106.33	105.56	114.05	109.97	101.87	107.86	100.71	113.84	95.342	104.39	97.807	99.787	106.4	101.19	112.63	103.7	99.764	97.63	97.952	105.41	106.76	106.05	113.38	107.97	106.86	104.08	98.532	100.93	107.35	110.44	105.91	98.641	110.47	104.25	103.27	100.33	86.393	97.478	105.52	95.426	106.61	108.45	98.542	103.74	103.13	104.4	105.61
97.064	95.868	91.732	95.083	103.48	94.538	102.29	97.444	95.216	97.771	97.687	96.11	100.28	109.83	94.955	103.68	97.311	89.956	97.406	94.467	95.949	108.59	101.41	106.64	101.21	96.008	96.741	103.09	96.898	104	96.618	103.15	94.647	97.069	104.34	95.792	93.43	107.74	96.506	93.056	92.394	100.91	91.015	106.78	100.49	99.051	97.009	97.478	93.874	108.17
108.99	106.76	98.432	102.56	107.16	105.55	106.82	118	97.993	108.52	106.93	112.83	106.88	112.06	113.01	101.94	100.27	104.13	104.78	110.67	101.08	105.82	101.69	104.53	104.64	111.44	97.117	116.18	104.42	105.07	111.71	105.27	98.288	108.59	104.47	105.88	101.55	110.12	110.74	106.46	107.58	98.379	108.13	100.83	105.65	102.57	106.87	112.85	111.58	105.44
113.4	102.64	103.08	106.03	107.12	98.362	105.61	103.78	107.17	107.52	109.74	110.59	111.86	106.39	115.4	103.69	97.116	101.87	103.57	102.65	107.92	106.68	104.16	98.848	101.74	106.48	108.11	101.93	110.09	96.93	100.17	110.69	102.71	96.591	102.51	108.65	101.2	115.3	102.94	116.28	105.28	116.46	113.27	101.86	103.25	105.94	107.55	98.652	98.87	113.78
105.36	110.37	104.45	103.26	107.18	100.84	102.03	97.846	99.746	94.567	109.42	110.85	105.98	103.52	99.237	107.56	108.88	107.11	100.97	109.46	102.59	109.96	98.548	111.09	97.527	104.04	106.95	104.54	104.48	106.22	107.03	109.62	109.23	110.58	96.136	103.94	105.27	99.012	103.52	105.39	106.57	105.36	105.86	102.97	96.92	101.12	104	102.32	107.41	108.23
113.56	105.71	104.98	106.07	115.61	97.174	97.893	103.55	108.45	104.74	103.85	108	96.208	104.33	99.011	104.6	110.53	112.21	102.93	109.47	100.59	103.38	106.59	102.24	112.59	102.27	109.29	104.17	102.76	99.227	105.62	111.8	96.77	112.97	111.79	95.336	99.425	110.66	97.366	105.42	110.29	104.37	101.49	102.06	109.44	106.98	98.713	105.8	103.27	110.44
101.51	105.67	96.67	108.23	106.6	108.73	97.458	98.271	100.21	104.73	101.37	111.99	94.532	106.63	105.02	114.66	105.31	106.79	102.36	103.94	98.605	108.27	106.25	99.614	98.188	95.797	112.88	104.47	101.21	104.84	107.82	99.099	103.25	102.59	110.05	100.2	97.444	102.59	104.2	102.9	106.54	104.83	116.07	105.57	99.995	103.7	116.29	93.296	103.66	100.64
115.1	103.08	110.93	116.59	107.94	110.06	108.09	109.57	105.8	107.15	109.73	110.56	118.05	105.95	102.89	101.24	115.1	105.7	108.96	105.39	111.55	113.24	97.127	98.682	112.16	99.8	107.36	99.334	113.64	109.04	101.31	102.67	102.79	114.33	109.07	100.92	109.04	105.32	101.67	112.51	103.18	109.87	105.64	100.59	109.16	101.35	108.12	109.35	98.613	112.7
105.87	111.17	114.55	104.07	110.95	108.28	105.74	106.99	110.36	107.78	116.85	103.84	107.69	103.75	101.62	113.17	101.89	108.69	114.11	107.16	114.42	109.63	105.25	115.4	117.99	112.81	108.35	115.07	96.481	108.52	112.12	109.69	109.42	113	112.8	106.91	112.66	115.24	106.35	113.38	108.62	107.32	108.23	116.3	107.62	108.37	101.44	111.7	106.26	114.14
104.97	107	105.3	109.59	118.12	108.94	113.35	108.55	109.15	103.66	101.17	110.62	100.34	104.91	113.05	107.89	104.73	110.53	110.36	104.23	114.03	110.13	104	108.89	102.97	110.52	103.94	112.94	111.89	101.54	104.45	109.66	113.08	107.3	93.819	100.13	107.32	103.9	104.95	110.51	100.89	111.02	106.22	110.55	110.99	111.13	109.41	103.6	114.41	108.27
112.03	116.18	113.56	114	111.34	99.406	118.7	110.89	109.72	115.14	105.81	114.13	107.9	111.57	109.14	105.1	114.66	110.66	117.93	110.71	117.9	109.21	110.41	108.23	111.88	112.8	104.24	108.27	119.49	114.89	113.28	116	113.65	110.98	109.43	118.85	101.5	111.89	112.55	103.41	110.83	115.47	109.51	118.92	109.11	116	114.16	111.72	114.63	105.97
102.95	102.19	97.861	99.977	104.91	113.02	106.27	107.78	106.03	117.77	105.51	99.735	104.26	114.83	102.48	110.39	95.071	99.853	105.54	112.36	109.91	106.38	101.67	110.71	102.37	110.28	108.82	109.6	102.75	109.1	102.16	103.81	107.29	103.13	104.7	106.06	117.6	117.75	107.13	107.31	101.72	95.09	107.03	105.04	100.42	104.58	117.08	105.9	109.21	108.84
109.3	112.19	109.03	116.57	116.13	110.67	106.28	106.05	100.41	108.66	105.08	96.641	108.64	101.95	108.56	92.727	111.87	104.88	107.64	113.21	109.67	107.57	114.82	105.29	114.77	98.842	106.73	109.17	105.52	125.74	114.44	97.812	112.12	109.84	105.17	105.38	114.09	114.22	107.58	102.62	101.65	99.481	107.48	101.85	94.863	106.05	108.36	99.245	100.07	108.92
99.52	106.41	97.16	96.53	104.21	111.05	108.41	107.1	98.868	110.04	115.16	109.36	103.13	106.75	98.137	97.118	112.57	101.47	113.71	106.94	98.964	110.59	110.96	111.1	103.74	105.33	110.54	99.616	99.584	109.83	100.83	111.25	107.87	102.2	106.59	101.66	104.29	108.44	102.99	95.017	100.74	114.02	104.6	102.01	105.85	107.22	103.87	106.41	97.853	110.4
108.11	113.98	110.8	114.91	113.59	115.28	113.37	108.22	114.94	105.03	114.74	100.3	105.24	118.1	110.68	111.74	108.93	110.19	117.65	105.6	116.83	101.98	116.72	112.45	106.59	112.49	114.35	104.72	108.13	103.16	114.11	110.78	108.76	103.62	119.63	109.94	100.57	110.01	110.31	109.45	102.85	108.78	111.47	106.98	108.85	113.6	106.7	105.81	111.67	115.96
105.42	109.83	104.3	98.743	103.02	101.63	97.407	105.48	111.06	107.62	106.59	98.442	99.244	102.74	101.94	97.102	114.7	98.916	108.06	106.37	112.83	102.34	106.95	110.99	100.77	99.217	107.29	105.41	113.54	101.88	94.278	103.44	92.799	97.134	107.66	105.64	112.24	94.089	99.997	108.36	103.6	111.06	111.29	106.06	97.532	101.8	104.32	105.17	103.31	99.351
120.61	109.82	117.49	113.34	106.62	119.53	113.39	123.33	120.14	125.68	121.81	119.46	120.28	111.63	103.72	108.52	110.05	112.4	111.58	113.82	115.09	123.63	113.05	104.25	112.67	123.09	117.01	111.06	111.38	111.64	115.86	114.58	120.63	115.65	126.45	116.44	113.51	112.22	107.69	124.39	120.55	118.03	118.51	125.25	118.87	122.56	112.48	113.4	115.36	109.58
105.45	108.29	104.01	100.2	111.77	115.59	109.93	106.33	109.25	104.28	98.239	108.94	102.6	111.48	108.3	101.44	105.61	107.21	104.48	109.56	110.82	116.7	106.13	105.98	107.15	107.09	89.243	104.57	108.77	99.748	101.22	96.612	110.13	105.55	93.682	113.49	109.75	113.84	102.4	107.94	109.59	107.26	106.45	111.43	112.16	113.78	105.91	106.76	101.9	117.1
109.16	93.533	99.301	104.05	107.05	108.58	110.64	102.57	94.827	106.29	109.87	99.87	113.63	104.08	102.44	101.57	110.06	101.88	101.71	103.07	98.591	108.4	116.66	102.57	100.39	106.97	105.9	106.71	110.28	107.96	90.177	107.68	108.47	99.789	107.36	105.16	93.656	107.94	107.52	104.77	105.15	107.95	103.61	105.45	99.812	104.94	110.19	94.297	106.01	102.17
107.29	105.27	110.56	110.64	107.81	108.55	109.45	112.92	110.7	107.52	112.2	116.69	109.5	106.42	113.95	110.54	111.07	112.42	112.84	108.43	117.15	112.74	107.86	109.91	110.66	107.69	98.795	116.8	111.12	109.79	111.17	107.97	106.91	111.7	118.31	110.01	108.63	109.1	109.35	112.9	114.05	115.39	110.18	113.95	110.33	110.77	117.4	104.14	116.42	107.11
97.077	108.13	118.13	105.66	104.71	108.58	109.34	99.485	101.1	114.4	111.54	102.23	104.43	104.52	95.505	100.79	109.19	110.5	108.82	107.11	104.76	104.79	111.39	105.85	112.1	94.243	100.7	106.07	94.688	105.21	97.564	97.483	106.3	107.89	108.16	105.92	104.63	110.11	97.181	113.31	115.61	104.11	104.62	98.477	100.04	103.44	113.85	105.74	108.77	111.76
103.88	107.33	108.58	106.88	109.96	111.93	107.93	109.58	109.67	98.026	100.8	99.482	101.5	100.95	102.85	106.46	108.69	102.71	110.86	105.03	93.863	104.04	102.26	101.09	111.21	108.96	98.576	95.177	102.85	107.03	100.56	104.78	114.96	101.29	100.22	110.36	104.58	107.23	102.87	100.04	107.26	109.57	98.564	108.55	105.26	102.69	103.92	103.61	102.6	102.93
109.77	104.42	103.33	111.27	104.01	102.28	108.89	102.75	108.79	110.47	115.76	103.45	106.66	115.74	105.09	117.9	98.397	103.63	101.15	106.73	101.63	108.38	113.54	110.87	108.36	111.71	103.9	108.9	105.18	92.952	97.894	99.172	105.87	109.39	107.98	114.37	105.79	105.8	115.9	102.53	107.33	109.64	112.09	108.19	97.947	102.56	110.58	105.39	107.56	109.51
104.72	103.82	106.53	107.84	104.73	105.06	103.78	104.28	94.735	100.45	101.55	105.7	101.59	97.711	106.02	104.2	101.8	106.06	105.37	112.61	100.29	112.69	103.61	110.45	108	104.75	102.56	113.74	104.33	98.127	104.57	99.592	106.82	109.61	101.15	106.1	112.48	107.2	104.47	107.12	104.25	102.73	103.85	99.615	96.754	115.91	101.36	102.83	99.896	106.33
108.86	102.43	97.314	104	101.16	107.87	106.32	97.556	108.17	114.07	100.1	109.88	102.85	104.15	104	107.54	103.43	98.582	103.5	107.82	112	120.55	111.88	102.47	112.82	100.56	103.32	106.64	108.3	108.12	109.07	105.15	110.15	108.65	106.71	110.31	99.085	104.7	92.681	108.07	111.51	102.78	108.81	110.22	91.19	102.84	115.76	115.34	99.982	107.68
117.95	112.81	111.16	108.3	106.05	99.55	101.42	110.44	103.33	110.92	108.96	107.06	111.9	111.62	107.95	109.92	107.31	108.97	101.88	104.73	119.21	110.46	106.38	99.646	108.93	108.91	102.22	105.47	112.82	107.13	110.13	109.51	109.03	104.72	111.45	113.54	115.39	106.76	112.62	112.14	111.53	114.53	107.04	111.82	116.04	108.25	115.15	117.25	111.24	108.54
97.229	109	112.15	101.18	109.01	116.09	105.99	93.815	106.82	111.54	114.41	105.31	107.14	105.55	101.23	107.18	105.8	106.05	98.665	103.08	115.78	106.92	106.53	100.74	98.912	98.362	110.61	103.05	105.12	96.113	107.36	101.25	104.23	102.09	109.56	102.35	111.4	97.091	106.73	111.13	101.14	112.51	101.18	101.58	100.13	107.24	104.46	101.09	119.26	107.25
116.59	117.03	105.11	109.21	114.52	114.8	106.65	119.42	109.2	108.95	108.57	106.29	104.18	113.86	110.57	109.8	101.91	116.86	105.63	114.21	111.77	116.66	114.22	119.61	110.29	117.81	115.96	107.99	109.83	113.85	115.01	113.02	126.26	117.87	104.3	109.32	109.61	114.94	113.93	107.72	125.93	124.32	109.9	111.89	111.64	110.33	114.8	106.17	111.18	114.73
102.4	103.05	105.43	96.557	106.31	111.08	102.46	102.24	111.72	95.625	94.743	105.09	107.44	111.01	108.06	109.39	109.56	116.41	106.06	96.755	93.763	111.5	106.39	111.73	100.56	109.41	105.42	108.35	102.46	109.06	103.29	109.66	107.48	109.39	113.86	106.75	109.86	101.9	99.342	104.49	101.23	103.31	108.15	106.55	102.08	110.58	97.132	105.09	108.72	97.727
99.698	114.04	97.916	108.29	101.4	102.59	112.39	104.31	103.89	101.47	102.77	108.77	101.23	98.548	103.93	101.8	108.08	102.98	111.29	98.23	100.86	107.42	100.61	100.41	113.03	104.15	110.35	111.5	102.94	100.58	111.79	100.83	99.66	102.27	107.4	105.76	102.91	97.484	104.66	99.897	112.52	106.37	101.55	102.31	109.24	105.43	97.16	104.04	110.37	95.712
110.14	111.55	110.49	114.31	119.77	105.79	101.12	109.26	105.96	116.59	113.77	108.43	108.77	101.05	115.49	116.07	107.61	107.67	104.04	112.83	108.53	106.74	108	115.34	107.18	108.89	107.61	110.36	109.45	112.76	111.44	110.31	114.16	115.56	99.047	106.34	101.13	113.14	117.55	110.85	105.35	115.72	110.33	112.22	116.42	102.97	112.46	111.75	108.09	117.01
118.71	111.34	113.81	116.48	124.81	120.3	114.62	106.96	111.68	114.66	109.06	110.56	114.45	116.42	109.57	113.48	118.91	114.67	114.43	107.81	107.91	110.52	112.52	113.17	119.35	119.78	110.19	117.55	113.61	108.26	118.65	111.44	117.99	111.59	115.34	120.85	110.87	110.06	115.6	107.63	106.18	100.56	110.76	114.58	114.28	114.94	100.47	104.25	115.5	113.95
112.04	101.68	112.46	111.18	107.75	110.89	109.86	109.12	112.78	112.75	104.11	102.68	107.87	111.17	110.35	114.9	106.1	110.01	117.04	112.89	117.63	108.46	110.92	117.48	109.7	109.2	114.08	107.52	114.63	116.28	106.72	103.85	114.18	110.52	109.66	104.49	107.24	107.45	110.41	114.97	106.73	107.46	114.19	109.67	106.38	110.58	107.48	102.11	118.25	102.96
101.24	105.8	115.17	110.03	101.09	110.93	99.022	106.21	103.53	106.61	104.14	111.47	98.272	105.17	97.949	101.04	102.91	110.71	106.29	105.39	105.94	111.01	111.09	107.58	111.74	112.21	104.28	113.02	108.77	105.17	93.699	109.73	103.33	103.81	106.8	111.08	110.21	108.69	106.48	97.709	109.46	104.2	107.97	108.15	112.41	103.48	95.586	102.22	102.16	106.46
111.03	114.13	113.21	119.02	104.45	116.69	106.14	100.42	114.91	110.39	115.02	114.88	110.24	115.68	108.08	117.03	103.21	110.48	111.95	113.19	116.84	113.33	110.2	111.96	113.23	115.62	104.72	102.3	109.51	113.72	118.35	112.54	112.37	105.57	108.66	105.95	108.15	113.45	107.16	96.44	99.188	114.17	102.38	114.75	111.87	110.39	117.34	108.54	111.09	107.06
113.7	105.49	105.06	94.329	101.98	104.35	104.85	103.83	98.379	92.657	108.02	102.28	111.56	103.9	95.216	107.65	100.98	105.8	109.51	101	116.4	94.088	99.778	102.48	94.297	104.19	89.939	108.04	104.13	97.265	115.57	109.03	109.05	111.86	106.58	101.91	93.7	100.95	99.493	106.3	104.13	102.16	102.03	101.12	105.69	100.01	92.231	103.08	105.65	108.46
107.89	110.82	108.8	96.681	101.96	103.31	98.494	100.91	106.49	113.27	103.53	108.86	107.07	110.19	103.01	101.95	110.7	101.91	111.02	109.93	108.07	104.34	101.65	106.97	104.25	106.32	104.45	98.01	99.437	104.61	109.29	106.45	106.86	98.099	100.68	111.85	106.07	97.749	106.56	112.95	113.4	103.89	104.78	111.46	110.06	99.426	110.95	111.2	105.29	110.99
109.7	101.5	108.53	113.41	108.52	101.43	110.64	106.79	98.428	103.38	109.69	108.62	105.77	111.89	97.115	115.8	103.94	112.98	107.7	104.35	106.02	105.85	99.381	106.34	101.07	109.7	97.433	103.6	107.18	110.56	95.368	109.46	105.2	100.55	114.84	101.4	102.05	102.01	104.29	102.87	106.43	99.926	100.21	109.79	103.35	108.85	99.017	117.51	104.15	104.83
105.64	98.074	107.92	104.5	97.679	100.44	98.404	100.25	105.22	106.76	100.21	99.738	100.62	93.965	104.49	97.367	97.472	98.867	96.248	101.5	95.492	104.43	106.82	99.279	93.551	96.735	98.214	96.949	106.71	101.01	100.74	102.52	101.56	98.385	106.11	98.215	103.27	98.096	95.894	91.373	108.49	101.24	93.628	102.07	106.23	97.071	104.71	105.59	100.89	107.9
99.535	111.77	102.65	106.36	104.55	107	107.15	106.74	110.02	103.93	99.936	108.67	112.24	105.29	104.21	116.61	105.16	95.009	108.72	98.904	111.63	100.12	106.25	111.31	111.4	103.34	104.58	118.75	106.79	110.65	100.92	112.94	110.04	109.98	100.84	107.51	104.54	110.79	108.29	101.55	100.44	102.68	111.42	101.95	105.96	102.67	96.456	102.6	102.24	111.73
103.21	99.398	98.213	102.26	101.86	104.89	98.253	100.3	104.7	111.29	99.635	100.52	103.42	104.8	99.536	97.291	108.67	100.61	95.345	103.89	106.76	98.959	103.38	91.987	105.61	99.146	97.158	104.57	94.556	96.267	104.72	98.787	101.96	100.65	105.4	98.797	105.17	102.84	103.56	102.76	102.93	103.9	102.11	107.21	102.63	100.15	102.63	91.339	104.17	106.03
118.75	122.29	110.7	105.67	125.83	120	114.33	103.11	111.42	110.73	112.84	109.82	107.17	120.75	106.39	105.82	114	121.28	112.77	110.36	119.88	114.44	112.52	115.79	112.23	104.37	111.89	110.76	109.42	108.29	118.48	97.277	112.47	114.98	111.97	114.68	110.41	112.63	113.9	102.86	121.87	105.12	113.33	117.87	112.69	114.65	97.363	108.93	110.02	117.48
100.45	110.73	113.55	116.64	104.22	115.9	108.47	104.61	119.13	116.58	108.06	111.85	114.14	110.35	108.89	109.23	104.15	114.54	104.43	114.6	113.13	116.9	101.35	109.32	106.58	108.61	108.11	109.84	112.16	112.38	106.7	107.76	101.84	105.18	100.56	109.9	110.33	112.5	108.36	106.64	104.16	114.95	102.66	112.93	107.65	115.35	109.28	112.91	108.13	114.1
100.42	103.88	100.86	97.717	106.72	99.83	101.19	96.586	101.74	99.836	91.753	103.12	104.28	96.654	97.143	100.51	94.79	98.024	103.21	101.14	98.824	94.385	105.48	101.64	103.14	110.29	102.4	99.866	104.98	103.58	91.921	100.12	105.85	101.29	101.87	101.73	97.07	101.35	108.89	112.37	94.134	109.31	106.02	101.2	115.23	94.086	100.07	101.96	101.73	99.781
112.84	106.83	96.069	106.97	101.05	109.51	111.46	107.73	116.42	114.57	99.83	104.85	104.26	103.57	104.4	103.61	109.3	110.03	101.26	105.11	107.4	108.7	108.74	107.95	110.51	104.33	109.93	108.62	109.72	100.59	113.77	104.55	103.04	108.57	111.89	113.18	105.58	105.62	110.62	106.55	100.96	112.47	104.17	112.58	102.02	99.545	99.304	105.75	99.427	106.67
106.63	108.68	104.99	111.47	111.41	106.51	104.85	108.25	96.543	104.45	101.92	115.74	104.22	99.679	105.19	101.87	107.51	106.66	96.479	101.21	113.32	106.56	109.54	106.08	111.22	103.46	102.07	102.32	101.28	109.1	99.559	108.43	99.076	104.7	101.25	106.68	107.38	103.94	105.27	101.28	100.26	107.52	105.77	115.53	108.57	97.999	102.82	109.72	107.58	92.009
102.53	107.15	120.52	108.58	107.92	104.34	102.92	103.3	102.69	96.527	101.44	105.96	116.37	104.79	98.605	106.94	104.09	104.06	100.53	101.24	91.053	103.28	96.65	119.11	103.45	111.2	111.14	101.31	96.983	98.473	110.42	99.214	108.88	101.95	102.94	108.06	104.5	95.389	106.99	103.49	110.57	98.493	101.59	101.43	107.72	113.28	109.97	94.962	105.29	110.35
103.15	106.2	110.22	103.52	98.837	103.51	108.15	97.889	102.03	94.903	106.31	110.3	115.34	101.12	101.97	98.805	99.207	97.758	112.21	97.683	108.09	103.16	99.895	100.52	97.924	100.76	94.792	103.66	106.75	111.77	107.08	103.52	113.97	100.28	110.89	108.76	107.63	109.98	107.8	101.24	110.83	110.51	108.82	98.147	102.87	101.19	102.84	101.62	115.12	104.42
111.06	108.09	114.63	110.47	111.31	102.97	108.93	104.68	98.647	107.8	115.26	101.53	108.34	106.26	99.836	109.43	110.79	112.88	104.5	97.813	109.3	111.4	102.8	99.355	105.58	108.5	102.04	104.4	114.72	111.99	112.31	103.86	106.82	105.09	109.39	107.84	98.815	112.34	103.53	109.94	104.15	104.76	99.05	98.787	101.64	109.15	113.86	103.67	107.92	102.71
102.1	102.55	99.953	105.73	107.75	108.75	100.74	106.23	112.79	103.77	108.47	110.15	105.65	103.74	105.09	101.82	106.01	108.28	103.19	102.67	104.88	100.14	106.81	107.12	108.65	100.19	110.09	106.3	103.98	97.216	97.361	101.65	111.58	100.28	104.76	105.9	97.998	105.22	98.352	103.34	105.42	108.86	105.31	110.34	99.819	112.7	107.91	98.899	107.07	99.693
113.2	104.86	110.41	104.16	101.8	102.08	104.44	107.51	109.75	113.45	104.31	112.46	106.45	94.722	97.77	103.05	107.32	104.28	100.02	107.52	103.08	106.39	101.74	107.17	105.04	112.28	105.42	110.75	105.74	110.02	105.4	113.01	107.27	97.836	105.12	105.11	110.53	102.53	107.06	107.07	102.16	104.58	109.5	96.802	98.093	110.53	106.28	99.728	99.911	103.04
105.97	112.01	105.97	107.05	107.76	109.34	114.79	104.27	108.12	116.96	110.89	110.24	112.65	105.7	110.23	113.53	114.88	112.84	116.34	113.62	103.48	121.13	109.51	114.46	114.43	111.88	98.597	110.11	115	112.72	115.19	110.91	117.68	102.33	113.78	113.9	103.98	106.88	104.34	108.72	116.57	116.42	116.93	114.42	106.35	106.57	111.57	116.67	115.01	113.73
108.43	117.38	103.58	110.86	106.16	109.46	106.05	119.79	116.92	112.1	113.21	115.15	116.95	104.85	99.413	118.55	112.57	103.34	111.85	119.63	104.67	115.13	108.32	108.07	114.59	113.08	116.42	112.3	125.05	109.51	117.02	112.19	110.24	106.44	119.35	115.25	108.27	95.747	103.08	111.01	112.45	115.07	119.45	118.52	115.94	113.61	117.27	111.39	102.67	110.89
101.01	103.95	108.23	102.85	107.24	102.94	100.72	92.658	108.7	103.26	102.16	103.92	107.15	100.13	111	101.18	97.279	111.61	102.65	110.63	104.33	110.46	106.1	109.3	115.19	113	100.88	105.27	108.4	106.82	106.49	105	110.77	107.25	98.994	108.93	99.063	103.26	105.19	100.12	101.58	94.781	102.7	111.68	104.91	111.21	105.77	102.66	102.89	107.05
106.85	104.39	111.14	101.72	111.28	104.47	109.87	100.98	100.54	107.84	103.48	117.94	102.49	104.53	104.31	110.35	100.28	107.4	111.7	116.46	108.3	106.63	107.92	96.884	100.43	109.05	104.36	110.5	100.51	102.54	106.19	108.34	111.95	106.7	102.94	105.41	104.12	98.001	104.7	99.065	109.73	103.63	102.2	99.457	113.39	107.98	104.97	106.7	110.56	110.02
118.08	110.8	98.828	109.24	109.18	110.67	112.69	112.89	105.66	115.57	108.34	107	109.97	106.55	110.49	110.39	112.63	112.87	99.623	111.72	98.499	103.32	103.33	111.95	110.5	112.65	109.81	102.23	112.58	118.59	110.04	118.2	114.38	110.21	104.17	108.07	111.76	110.25	114.31	114.46	113.72	109.29	110.96	115.63	111.07	102.85	109.36	103.6	113.65	108.58
105.44	116.89	114.47	105.82	101.45	101.93	108.24	106.19	111.77	96.248	106.06	105.51	109.04	104.49	108.38	107.74	100.39	96.369	98.149	104.25	104.42	95.625	110.46	110.68	104.83	100.29	111.86	110.77	101.84	97.156	104.83	110.51	102.9	110.48	99.25	103.47	110.8	102.43	104.5	112.27	105.03	106.3	101.88	98.233	102.56	100.38	104.29	103.66	101.62	113.83
100.13	93.934	97.156	92.728	100.46	98.555	96.587	101.21	100.87	100.12	101.4	119.32	96.647	93.882	103.54	104.19	108.2	97.397	99.77	102.18	105.16	102.35	109.61	106.73	103.62	92.34	100.22	92.455	85.572	94.574	101.55	100.8	93.797	102.62	99.795	89.244	98.706	101.81	99.838	113.82	95.657	102.51	98.381	107.61	90.03	100.86	102.56	98.948	101.06	106.14
108.39	102.11	100.1	103.23	100.73	105.89	106.24	101.79	104.53	104.37	108.9	107.11	102.45	102.29	95.435	106.11	95.216	100.67	114.65	100.22	107.52	96.499	98.942	108.34	104.46	103.22	109.43	107.17	102.91	97.512	111.85	101.27	96.504	103.54	98.334	102.84	100.31	110.81	109.94	101.65	103.56	103.76	111.44	105.25	111.16	97.86	107.54	109.65	96.754	114.38
109.59	100.45	94.298	107.87	107.09	104.34	106.96	114.97	113.27	101.15	111.59	107.02	105.84	112.88	110.21	107.53	110.7	109.99	106.06	107.6	105.11	94.917	103.15	116.21	113.04	113.7	103.51	109.83	113.52	106.02	110.66	104.24	109.29	106.7	109.4	109.55	110.82	110.56	103.3	110.83	109.78	108.49	96.726	103.78	101.82	101.82	109.17	112.42	108.92	106.62
107.12	106.88	102.48	110.19	105.19	107.79	110.66	111.12	101.62	110.26	97.541	107.75	107.89	97.234	114.94	106.25	107.49	105.96	104.08	112.59	106.11	106.66	102.21	103.13	99.845	107.19	104.58	104.52	109.61	104.29	105.47	112.2	101.68	108.77	101.1	103.25	100.91	102.15	118.14	105.16	102.49	104.01	102.72	111.13	106.36	98.689	100.26	104.8	103.89	103.96
99.781	109.81	120.5	103.96	101.8	115.08	113.31	116.54	108.98	101.07	106.2	115.98	102.93	104.05	107.32	107.12	108.53	106.32	101.79	109.07	107.12	106.19	108.38	95.468	99.885	107.16	111.5	111.26	99.097	103.84	112.01	115.97	110	104.06	105.07	106.35	109.9	102.53	110.34	102.09	113.67	105.04	105.69	103.36	103.91	109.03	97.6	103.11	107.41	109.32
100.4	87.866	90.108	95.819	99.337	92.029	99.644	95.61	100.71	93.632	107.73	98.339	103.04	104.45	110.29	104.23	97.315	100.72	99.531	104.11	104.85	97.907	101.85	104.51	93.569	97.792	100.74	105.74	106.15	106.82	95.888	102.29	105.61	102.94	96.216	90.206	100.27	98.098	103.52	100.69	106.23	107.83	90.311	97.016	96.825	107.73	96.662	99.251	113.03	102.1
96.149	101.63	102.14	109.37	99.05	105.02	102.91	110.83	109.21	99.457	104.68	103.99	101.18	112.9	98.731	116.6	102.15	103.47	101.99	109.23	100.19	106.74	94.995	107.46	101.3	111.21	111.61	99.125	96.019	104.33	101.48	106.51	95.167	103.09	105.01	111.59	101.38	101.9	102.43	110.13	102.8	100.34	104.79	105.58	102.63	105.99	97.355	106.22	104.86	107.61
101.94	98.052	103.04	99.764	108.62	102.27	105.25	100.02	99.736	111.56	106.46	109.92	110.61	107.87	104.82	112.25	108.31	112.51	110.7	113.82	111.4	108.69	96.192	103.15	100.45	105.25	109.62	102.56	109.06	115.75	109.64	97.584	106.03	114.5	102.93	114.3	112.52	114.24	108.66	113.95	108.64	110.44	111.62	116.45	111.05	100.82	110.82	100.85	102.08	110.83
100.82	93.822	101.41	94.6	97.655	109.9	102.98	104.87	99.533	105.88	104.64	93.063	100.03	98.918	101.76	115.08	108.41	99.764	102.39	105.35	102.37	92.447	102.83	107.25	101.2	109.12	100.25	106.59	106.52	96.168	101.51	108.14	96.279	111.83	106.64	107.41	109.43	106.99	100.33	109.01	102.31	100.89	108.11	111.88	96.355	111.81	105.54	108.39	108.56	102.26
97.188	104.17	104.13	98.777	111.48	109.12	95.798	116.3	100.36	109.42	107.56	115.02	107.48	104.75	104.74	98.572	104.6	112.29	108.3	103.8	106.08	100.54	105.84	101.4	104.91	104.16	105.5	114.98	101.56	115.68	96.153	110.25	101.32	103.85	122.87	104.56	101.65	115.55	104.88	114.24	100.76	107.23	104.14	106.12	108.88	100.58	105.59	103.37	104.97	109.93
120.63	111.26	118.17	111.62	116.62	114.87	115.16	113.15	121.32	105.26	110.38	109.26	113.62	112.41	112.24	119.73	115.14	111.36	116.29	111.24	102.66	119.29	116.97	121.06	113.34	108.69	115.13	108.56	105.38	103.87	113.87	112.11	117.25	115.19	109.52	113.97	101.67	113.73	110.17	111.98	118.97	98.719	113.95	106.78	119.49	112.16	107.62	116.49	110.36	115.15
107.54	101.15	105.95	101.06	106.99	102.96	103.1	103.75	108	98.232	100.47	101.16	107.06	112.02	104.08	104.41	112.77	103.7	95.108	100.09	107.58	97.04	96.87	98.08	110.34	105.82	101.44	111.98	113.86	111.93	98.413	112.2	106.27	108.85	111.27	109.19	101.21	104.51	98.029	103.35	109.65	114.18	111.63	103.78	108.44	96.251	101.31	99.04	99.306	98.424
111.33	121.21	120.41	123.9	117.49	115.17	129.37	126.27	109.79	117.98	110.83	119.77	120	120.05	123.9	111.64	120.6	116.65	116.68	115.1	112.21	116.46	113.62	116.7	120.12	116.02	123.06	119.95	123.45	128.03	119.79	124.53	114.89	118.78	110.73	116.61	113.23	112.22	122.61	126.7	123.35	115.6	122.04	117.26	124.46	112.6	119.84	110.76	117.33	115.16
113.99	113.62	119.48	119.19	112.88	114.3	114.84	121.26	121.79	118.19	111.39	117.26	115.3	118.23	127.21	113.42	114.59	114.16	115.38	120.74	118.63	110.82	113.89	116.48	115.46	115.93	118.1	122.17	119.73	113.4	122.56	120.45	122.79	117.11	127.08	120.24	115.65	113.77	115.44	113.66	120.13	126.14	113.7	121.69	109.07	119.89	124.86	123.71	112.4	114.97
111.66	91.537	105.9	106.53	107.85	109.42	114.81	113.88	115.4	105.7	112.53	103.28	105.51	109.2	104.24	105.08	108.23	102.28	102.92	110.68	109.4	110.68	106.25	104.86	111.81	103.82	102.97	111.18	105.36	102.58	103.71	100.45	105.84	107.34	111.23	106.76	111.2	97.234	108.7	109.64	106.5	110.48	94.813	102.68	106.52	113.51	101.28	103.32	109	104.3
105.53	102.55	86.871	102	95.617	100.44	109.07	99.015	102.78	103.23	111.78	96.229	92.68	105.21	97.213	98.816	113.2	102.12	104.04	109.4	98.863	99.698	100.59	98.709	104.89	95.566	100.35	97.667	100.49	103.74	106.08	104.36	105.87	111.37	111.62	101.02	101.65	108.4	107.85	95.613	106.62	107.05	94.841	99.93	95.863	98.221	104.68	102.83	99.148	97.645
119.38	111.19	118.92	105.46	105.54	101.85	104.69	109.99	113.59	123.43	111.76	113.17	113.55	104.8	105.62	111.9	107.3	113.15	112.88	114.39	106.45	109.79	116.85	110.39	117.13	112.03	106.84	111.76	110.46	116.19	112.42	106.08	113.05	114.77	119.8	106.22	110.67	102.03	113.28	116.64	112.76	105.01	107.56	116.96	109.71	114.64	114.02	105.69	111.62	114.12
104.83	91.453	101.09	98.151	106	100.44	92.771	100.63	93.583	101.54	91.211	95.724	100.59	104.63	101.23	103.46	101.49	105.3	101.15	98.566	91.821	93.842	99.074	99.348	97.946	97.672	103.59	102.31	94.839	102.75	89.26	99.972	106.43	97.839	102.57	101.72	99.764	94.949	99.454	97.385	105.82	99.113	103.26	101.52	95.304	103.45	104.04	101.94	105.53	97.922
105.87	110.9	105.73	100.06	105.65	106.81	108.76	105.88	107.07	106.42	103.92	98.269	102.32	103.65	103.18	109.4	101.12	105	108.11	106.46	97.609	103.14	109.22	114.37	103.79	108.27	105.7	113.47	101.39	107.94	106.45	102.16	101.68	100.71	108.42	101.86	103.85	107.76	107.29	105.71	106.91	98.594	110.99	108.11	98.167	111.94	107.13	110	113.87	102.55
104.3	103.85	105.62	97.443	120.13	103.21	100.27	110.37	103.57	110.64	103.66	97.651	106.11	106.8	105.16	98.309	104.29	110.04	107.47	111.09	111.35	105.76	110	105.21	103.81	105.02	101.14	109.28	111.47	102.22	88.909	98.004	109.93	115.18	113.15	108.02	105.46	111.43	108.96	103.58	97.589	96.151	109.89	107.9	112.12	101.48	102.37	107.95	105.23	108.12
106.02	101.46	103.63	105.71	111.87	103.87	110.03	108.6	100.27	105.86	86.06	106.95	111.61	106.45	97.14	104.18	112.06	110.11	110.59	102.81	110.86	107.8	107.44	101.14	107.4	115.45	109.8	106.15	103.4	113.08	103.95	110.6	115.21	111.5	106.37	102.67	112.02	100.43	101.65	107.34	103.06	100.72	104.32	102.35	103.82	102.4	105.05	99.855	115.37	108.12
108.89	113.75	107.16	107.42	108.3	101.4	101.99	108.91	108.93	105.12	111.66	99.777	106.1	105.48	117.44	115.5	108.99	108.67	104.78	111.63	103.27	106.91	108.68	107.5	109.84	110.33	103.2	111.32	98.386	118.62	101.83	110.11	103.89	108.7	109.17	98.033	104.42	107.37	104.65	104.42	108.57	111.45	106.69	109.1	98.305	114.68	95.789	103.82	110.19	98.751
107.65	99.613	95.283	101.72	112.98	101.91	103.76	113.19	96.484	96.92	109.42	109.16	104.52	109.04	111.85	110.97	104.63	113.8	105.3	108.24	106.78	111.89	107.92	110.37	98.992	104.82	103.82	107.39	115.13	102.41	105.3	105.21	97.795	108.25	108.44	106.72	111.41	102.74	108.25	115.35	107.67	104.69	111.72	97.152	104.68	102.57	100.82	102.96	101.54	105.04
103.74	109.47	107.27	99.983	105.38	102.83	101.88	106.92	105.96	111.96	102.09	99.351	108.77	107.14	103.86	105.7	104.09	99.952	109.26	104.99	116.25	105.43	105.98	98.114	104.76	101.13	99.765	103.96	96.582	104.64	106.85	106.54	105.86	103.38	109.14	100.05	97.877	84.789	99.819	101.08	107.51	101.91	106.11	91.193	101.35	100.9	104.02	110.76	105.69	100.02
106.56	123.03	110.24	108.96	108.55	119.16	98.847	106.08	109.84	122.16	103.08	104.41	109.58	116.71	106.12	116.59	115.1	110.56	106.2	109.62	111.34	108.1	106	107.6	107.99	102.86	112.42	115.26	113.35	110.13	115.21	111.41	109.52	124.27	106.64	103.86	108.42	107.85	97.135	105.24	111.27	109.69	112.09	108.3	105.39	109.13	103.19	101.36	101.49	117.5
114.16	123.92	115.14	116.19	117.44	119.76	112.56	118.5	111	109.1	114.37	125.96	129.19	115.41	118.59	118.38	121.37	126.99	119.24	119.28	117.89	119.52	117.66	121.19	120.18	122.31	117.63	126.86	122.23	116.17	110.67	115.9	110.63	122.06	122.83	116.48	117.95	113	123.54	123	116.42	115.42	121.65	110.58	113.93	117.59	113.44	121.45	118.38	110.49
102.56	109.93	105.16	109.79	104.12	105.1	98.392	110.38	109.95	113.4	109.36	103.04	104.7	96.421	100.45	112.46	105.9	106.33	102.99	102.73	110.24	104.3	106.47	102.09	110.7	105.98	103.77	102.28	108.2	110.56	103.97	99.919	105.66	101.14	100.65	93.822	103.59	108.69	112.03	105.1	105.36	111.18	107.27	101.66	105.36	101.3	117.46	104.63	102.93	99.913
95.877	107.48	101.27	102.74	97.621	112.43	103.3	94.861	99.05	104.29	105.59	108.84	111.93	98.508	106.23	96.224	101.44	94.04	94.89	94.565	101.55	97.756	97.45	100.14	103.04	108.11	98.786	97.144	101.44	97.97	103.12	105.5	101.13	106.28	99.896	100.17	105.04	98.126	103.11	91.757	104.58	95.019	107.17	99.455	98.902	98.216	105.16	103.29	98.94	104.2
119.37	104.42	112.07	112.18	109.92	112.12	103.62	114.57	111.67	109.93	107.85	113.52	120.03	111.08	117.04	109.5	113.59	104.67	114.76	109.59	108.55	120.53	112.26	108.89	119.21	113.98	117.61	104.68	113.1	113.33	105.83	108.16	102.6	110.47	109.61	114.14	110.04	108.18	106.13	115.72	104.32	116.84	110.17	117.45	104.85	116.72	111.1	104.55	103.96	101.71
99.906	105.7	110.09	105.22	110.13	110.79	103.07	101.85	106.48	114.35	107.75	103.83	100.09	103.42	97.81	111.02	94.233	98.801	95.965	103.88	97.907	111.06	109.08	105.79	97.465	106.64	106.97	103.39	109.57	101.23	105.36	105.07	107.6	109.14	105.1	97.989	108.17	101.63	103.79	104.87	100.42	107.54	94.473	105.2	108.56	100.65	91.893	107.48	105.88	105.07
110.19	110.38	110.59	105.2	103.4	107.68	112.25	106.55	107.48	110.5	105.52	110.13	110.01	118.66	106.32	109.6	116.08	118.44	107.63	114.88	116.54	114.58	116.08	102.99	106.98	106.77	119.24	115.47	108.41	121.21	100.06	112.45	112.73	107.08	110.46	107.3	105.45	112.7	110.38	121.66	114.91	113.86	110.46	112.3	108.2	111.19	103.49	112.92	110.38	109.91
109.07	113.83	107.79	111.78	103.71	110.49	111.28	113.82	106.08	104.3	97.175	105.37	115.67	118.67	116.61	117.75	113.26	111.61	105.11	115.43	112.11	109.97	114.29	110.45	103.75	113.08	116.1	113.09	109.69	109.15	114.47	107.01	103.79	109.1	115.35	104.69	113.03	118.26	113.88	109.5	110.47	109.96	109.31	111.58	112.32	125.8	110.91	108.05	118.67	110.85
110.54	96.332	104.71	99.081	100.07	102.42	109.04	97.761	96.368	97.694	106.58	100.15	99.857	100.12	104.2	109.16	106.47	98.848	100.91	100.47	107.91	100.93	100.68	101.87	99.866	103.64	105.65	105.63	100.2	107.27	101.5	93.963	99.539	102.36	101.53	108.48	97.859	101.26	106.26	95.86	101.89	99.606	106.68	89.526	106.43	104.85	98.454	89.059	108.99	104.28
107.6	105.34	108.48	116.52	109.78	113.43	116.92	122.8	102.52	110.64	112.3	119.05	117.69	111.87	111.69	116.52	115.1	112.01	121.74	118.61	114.49	111.17	109	117.8	115.57	106.22	109.02	126.46	113.41	110.03	117.19	107.08	111.35	112.47	98.401	113.15	114.48	108.74	105.23	107.53	111.71	120.5	113.1	119.13	114.93	114.62	101.74	109.09	122.25	100.77
108.3	100.64	100.57	98.037	101.85	115.22	97.437	102.18	111	106.82	103.12	109.54	101.51	104.47	102.62	100.84	103.84	98.284	102.37	100.64	113.14	111.89	100.64	105.44	100.32	105.49	102.82	104.1	102.55	107.16	113.05	104.29	98.793	105.39	101.69	104.49	99.716	108.39	98.4	94.135	106.68	99.318	106.03	110.28	101.82	99.392	105.66	109.65	102.33	99.75
97.219	111.17	110.07	109.92	103.2	108.29	112.4	100.23	103.18	111.15	117.28	113.77	102.86	119.63	108.43	105.55	114.03	100.94	102.35	109.04	99.908	103.68	102.57	96.354	102.7	106.35	99.539	118.31	110.12	104.79	103.77	105.75	110.27	110.75	112.2	102.49	116.66	109.88	100.1	96.816	108.03	112.41	106.59	101.85	110.55	111.55	112.8	104.33	110.82	110.35
89.617	103.54	105.28	102.15	103.79	107.18	100.96	99.338	97.668	100.58	102.14	88.166	105.83	94.148	97.805	98.364	102.17	100.04	103.66	101.9	97.52	94.648	101.37	102.56	109.5	109.04	92.838	99.067	101.59	100.49	109.33	95.91	89.381	93.088	99.644	101.5	102.98	100.4	92.682	98.777	92.599	95.573	110.76	99.007	96.8	104.05	95.638	102.15	93.837	105.41
115.6	116.2	110.34	117.93	106.2	120.34	118.65	109.13	114.38	113.02	110.52	114.03	114.85	117.09	107.68	108.82	105.31	111.75	102.28	115.77	110.06	120.29	110.61	109.38	102.55	115.28	115.74	109.9	113.55	104.07	112.62	110.77	113.34	107.89	110.76	114.12	109.76	115.27	115.23	109.66	111.55	107.74	108.9	109.13	112.31	115.47	115.28	113.67	109.87	110.54
95.225	99.16	104.47	101.48	104.42	99.283	96.07	104.18	98.859	98.571	107.05	98.031	95.895	98.489	107.93	99.824	101.69	102.05	100.32	101.91	104.98	93.703	98.741	101.71	99.71	108.29	101.62	104.96	96.427	93.915	107.22	102.03	96.393	107.2	94.024	112.72	94.04	104.19	101.08	112.09	103.78	105.31	101.46	106.21	102.14	98.007	104.97	100.88	96.664	89.514
112.52	104.57	109.73	106.28	96.392	117.86	109.56	112.77	107.56	106.19	112.54	103.06	114.78	106.63	107.37	103.96	113.37	109.71	110.09	104.49	107.63	119.84	103.01	110.57	112.94	111.35	111.68	105.51	105.83	113.16	109.76	113.67	109.4	104.4	107.63	105.66	108.15	114.95	109.09	110.11	116.14	104.46	102.5	112.64	109.2	119.83	103.36	104.57	104.25	102.4
100.65	108.57	104.03	117.11	99.419	103.55	109.7	95.126	91.118	98.222	95.618	101.94	104.88	92.848	107.44	105	105.46	107.19	109.61	104.61	99.453	106.83	101.85	104.81	110.99	103.23	104.66	98.719	97.846	90.278	106.18	104.5	108.27	101.59	115.99	101.06	103.91	99.658	106.98	94.654	107.74	104.45	103.08	96.487	99.017	103.42	109.3	101.45	98.614	101.81
103.6	116.44	101.91	99.382	106.3	110.82	100.14	99.716	111.8	107.37	100.66	109.94	110.96	101.64	108.06	106.08	106.63	103.27	111.32	106.13	104.27	104.14	110.07	106.66	103.42	102.14	111.16	107.39	109.66	109.96	104.23	105.74	112.27	114.94	107.61	108.82	116.39	100.93	116.09	104.38	97.984	111.71	103.6	108.5	105.63	112.43	98.693	102.82	112.78	109.49
105.55	117.75	118.26	115.07	119.71	118.49	111.61	112.58	112.8	97.684	108.39	110.91	103.99	107.18	115.66	108.08	117.12	118.86	110.1	110.09	110.26	109.12	123.48	112.08	117.79	112.19	114.26	112.52	115.47	105.92	114.62	106.97	116.72	107.34	109.24	112.47	104.19	108.57	106.84	107.47	111.53	117.54	106.23	114.73	109.74	99.703	108.86	107.77	116.43	102.64
108.01	110.26	102.97	109.05	106.69	106.31	109.93	107.12	106.72	106.37	96.17	102.69	102.6	109.61	104.02	112.39	103.79	105.25	104.21	107.64	102.8	113.74	119.83	106.41	115.64	108.75	106.95	97.836	106.71	101.35	112.68	109.16	107.21	98.74	96.925	112.68	97.084	115.01	110.3	105.5	100.16	112.81	111.51	107.82	109.1	103.77	108.82	104.05	105.7	99.049
108.92	108.45	103.66	112.74	109.47	101.78	109.71	107.11	117.98	103.5	104.55	111.51	113.25	118.14	112.58	103.77	111.31	110.42	108.16	106.9	114.87	115.8	108.06	102.53	108.45	101.35	107.58	117.73	111.88	116.2	107.93	111.32	114.19	108.57	108.53	107.39	113.02	112.71	112.81	108.45	104.84	111.54	107.49	111.29	110.65	110.4	101.61	109.85	110.87	103.03
108.33	110.02	96.377	101.26	100.94	112.23	121.68	98.347	112.67	102.83	105.87	106.24	106.84	109.49	110.89	105.29	101.69	106.57	101.92	102.61	99.404	96.407	99.719	108.76	107.1	102.04	103.26	108.37	100.65	102.63	100.26	102.57	109.78	106.22	100.57	107.52	101.74	109	108.47	105	116.51	104.1	100.25	105.09	108.1	95.07	102.4	96.8	111.14	101.47
101.37	102.12	97.992	99.731	111.64	106.27	101.87	107.57	98.275	101.01	98.546	100.32	102.18	93.298	105.26	109.05	95.274	92.435	95.593	97.926	106.11	98.009	95.604	105.23	100.05	107.73	110.53	91.019	94.723	95.502	104.7	101.09	105.81	100.45	101.73	104.16	105.32	94.458	111.84	93.975	94.846	91.88	104.81	98.169	101.84	98.195	96.97	104.86	97.963	109.2
108.88	108.31	108.53	108.57	105.94	109.48	102.67	103.28	111.54	116.21	105.18	115.37	112.65	103.57	101.72	109.35	109.63	109.92	113.39	102.85	117.82	117.54	116.97	117.61	112.15	115.11	105.82	118	112.09	108.02	112.07	111.61	119.33	112.14	112.69	108.88	109.24	121.62	113.8	113.24	112.12	103.8	110.37	105.8	114.57	111.2	108.75	107.31	116.17	119.78
106.73	111.55	111.27	111.02	116.17	116.49	115.29	104.41	113.59	119.92	109.4	121.13	108.61	107.34	109.97	112.29	117.12	117.1	115.78	116.63	106.74	113.82	115.52	111.57	115.65	112.09	114.74	100.78	119.13	113.83	109	111.16	119.93	117.98	118.11	112.24	107.9	109.46	116.36	118.32	106.57	109.77	108.16	111.8	121.93	121.65	115.22	108.93	112.25	107.69
103.25	111.6	110.95	113.86	115.86	111.15	110.54	117.49	99.687	103.36	106.84	115.12	104.62	109.18	109.29	105.13	109.17	107.15	112.88	113.47	109.15	111.08	115.27	104.96	106.78	112.71	117.38	114.93	112.53	106.47	99.496	114.23	117.01	106.87	106.68	112.12	111.48	117.46	110.36	122.31	118.04	108.88	113.01	106.77	110.08	112.96	100.32	114.15	108.4	103.49
111.22	111.24	114.09	114.7	112.51	119.04	116.29	109.14	115.77	108.09	110.07	112.25	100.56	115.92	120.2	111	112.46	112.4	110.67	106.76	112.84	114.34	95.883	112.83	106.37	111.13	114.65	115.9	105.91	102.75	115.61	125.05	110.8	116.03	111.02	117.35	110.85	105.76	102.71	110.82	108.57	115.52	102.47	112	112.36	111.52	117.91	102.34	111.69	105.73
106.63	107.55	106.01	114.56	112.78	120.69	106.39	114.71	109.16	113.66	109.39	119.24	116.74	113.6	107.39	122.76	112.24	118.74	107.21	112.29	103.02	104.8	101.43	123.55	106.37	117.25	109.57	109.16	114.27	115.76	112.86	111.56	114.59	106.32	119.87	109.05	108.13	107.59	118.45	108.76	103.15	110.41	110.19	106.07	113.88	100.59	107.66	110.13	117.93	109.67
118.61	106.53	107.68	108.38	114.93	105.5	106.71	102.52	116.69	103.13	103.94	105.23	115.27	104.27	117.5	111.84	109.43	104.14	107.34	107.83	109.08	104	112.8	115.71	101.01	102.82	112.52	115.28	110.51	107.95	107.84	104.6	100.58	106.57	101.39	104.14	103.19	118.49	98.501	108.81	106.45	108.01	102.7	105.68	106.13	107.28	110.81	99.525	110.39	97.164
102.31	108.35	108.91	108.7	104.3	105.43	101.57	101.04	104.61	110.58	113.82	96.598	99.502	112.31	105.94	110.23	104.25	102.97	109.32	104.58	115.34	108.25	110.78	118.5	100.2	103.51	108.45	104.69	108.77	111.25	110.64	105.58	107.66	110.77	104.55	95.3	99.425	110.09	92.933	110	107.68	99.969	104.79	92.153	102.71	98.946	116.92	101.29	101.73	111.54
117.01	113.63	112.9	113.06	103.44	115.41	108.61	108.63	110.08	116.1	119.79	118.09	111.01	111.88	101.43	107.88	109.9	110.24	118.3	112.66	106.4	111.62	111.38	114.64	103.62	110.49	120.16	107.12	114.58	117.89	107.53	105.05	112.62	106.4	121.75	112.15	101.64	112.91	107.53	113.59	106.4	113.3	118.72	107.46	108.35	104.57	110.85	105.79	111.66	119.11
103.11	100.77	101.95	94.273	100.51	102.56	100.54	99.925	98.939	103.22	100.61	96.176	101.2	106.07	99.38	84.025	95.224	91.568	101.01	96.157	102.71	96.971	100.02	98.192	108.41	91.679	103.5	97.789	111.46	96.751	93.478	107.45	98.635	102.24	91.189	91.818	102.72	111.07	99.461	93.705	103.48	110.56	93.763	99.619	96.45	105.14	100.69	105.54	98.246	93.266
103.25	104.67	100.35	108.09	111.55	104.08	114.32	102.95	105.35	105.93	102.13	107.72	97.862	108.76	101.72	105.6	110.07	102.38	111.89	107.86	101.66	112.15	113.81	102	102.93	106.34	111.14	110.69	113.11	118.81	99.98	101.83	106.53	112.38	102.68	111.8	103.64	103.36	99.29	102.67	98.135	92.85	107.8	100.63	103.39	101.69	103.79	112.83	100.9	111.76
110.3	107.18	116.03	118.65	113.66	113.79	106.64	112.97	112.77	117.7	107.91	110.73	119.02	106.61	108.57	112.7	116.17	107.7	114	114.86	108.15	109.82	117.49	118.94	111.06	108.4	119.84	110.62	107.61	110.34	112.47	106.34	111.39	99.69	105.12	121.94	120.74	114.65	115.6	111.95	106.33	97.515	109.9	107.63	107.67	112.28	109.89	113.83	116.59	118.98
105.37	97.629	99.61	107.17	94.733	93.256	104.21	90.267	98.794	94.721	108.08	97.071	103.93	97.407	94.45	99.043	104.33	103.21	95.999	98.726	93.074	113.4	107.15	99.201	99.758	101.55	97.334	103.47	98.239	108.31	108.6	95.772	104.5	94.437	101.26	103.17	102.43	97.647	100.55	100.46	96.378	99.54	100.7	97.706	96.285	94.563	107.47	102.33	105.94	100.17
107.37	108.31	102.82	103.41	108.46	108.12	106.91	106.09	110.14	110.05	110.88	103.2	104.78	101.72	105.55	103.58	114.64	102.3	104.43	107.47	100.49	106.65	107.41	113.22	114.47	108.75	108.93	97.697	97.418	98.342	108.96	109.52	114.36	105.21	113.43	104.33	114.66	101.01	106	107.56	108.54	110.68	101.16	100.03	105.88	104.42	103.12	98.551	106.13	107.75
110.37	110.31	104.52	104.42	100.36	107.54	106.56	106.92	121.63	103.33	108.06	106.75	113.18	109.48	106.61	101.49	106.49	101.55	100.38	109.8	107.08	110.76	102.93	111.07	109.43	109.51	108.28	101.65	101.44	103.37	111.1	115.44	96.03	107.6	103.36	106.09	108.48	100.9	107.88	98.113	100.79	110.55	102.63	112.66	99.218	105.95	100.93	107.91	103.33	110.61
111.48	103.48	92.965	106.55	109.86	107.6	107.53	105.57	103.34	109.38	114.56	105.1	109.1	99.372	116.61	103.88	102.37	110.76	107.98	108.55	110.8	109.86	102.9	107.71	92.314	113.2	106.54	108.93	111.63	106.17	107.85	113.43	98.41	112.53	106.14	111.89	103.73	101.69	107.64	96.614	102.79	113.57	106.52	103.9	97.323	110.76	104.9	101.72	100.58	105.5
116.37	105.73	103.57	99.316	109.97	105.74	103.71	103.15	110.95	97.994	103.46	105.4	108.12	102.68	96.633	111.53	103.79	107.52	101.8	97.865	108.43	113.72	115.09	98.546	115.55	102.37	98.321	100.32	103.18	99.35	103.64	108.21	114.66	101.98	112.34	104.77	105.6	108.1	101.72	103.7	111.31	103.05	102.03	97.633	109.05	111.78	99.615	103.93	109.87	103.62
113.9	106.95	110.62	96.441	109.5	102.39	111.6	102.64	105.67	107.2	101.6	106.35	110.02	106.77	110.39	110.72	107.38	108.68	109.77	101.75	107.04	98.587	103.37	104.9	97.134	103.46	101.98	110.92	100.31	110.56	96.324	94.456	101.2	105.08	106.32	110.9	111.46	98.862	109.01	110.59	103.2	99.384	116.47	104.45	100.33	105.79	116.11	92.857	95.166	109.76
97.486	99.635	112.41	105.6	109.8	114.34	100.88	95.066	101.71	103.43	104.91	99.594	101.34	106.46	106.82	106.95	108.18	106.67	103.65	104.3	97.92	104.83	97.205	106.85	100.45	104.3	104.14	96.36	102.97	106.85	98.413	108.65	103.09	105.25	103.44	98.471	94.262	105.83	95.735	100.43	105.31	108.73	106.65	110.16	113.94	111.68	111.19	105.03	103.7	99.326
100.83	109.43	92.571	104.7	107.97	100.36	102.92	106.57	110.01	111.84	100.6	104.58	101.9	99.567	98.28	108.79	99.16	106.07	104.89	108.47	106.21	106.05	108.33	111.47	107.74	96.77	106.93	120.89	104.34	108.29	111.55	101.63	113.31	104.24	96.887	110.34	110.85	104.84	101.75	107.57	110.35	114.03	106.54	106.84	107.24	106.98	108.26	114.61	99.637	100.84
102.24	95.318	112.19	107.53	106.9	107.07	106.26	107.06	106.11	100.83	103.13	104.88	106.07	108.46	100.73	117.43	107.41	106.82	105.78	109.88	105.09	109.26	109.26	93.709	101.1	106.73	100.96	107.45	104.27	98.972	96.404	99.173	97.996	106.46	104.23	104.76	103.54	104.01	99.814	105.47	109.13	104.84	108.32	107.64	108.06	104.82	103.81	111.33	118.63	99.626
112.56	114.59	112.98	101.6	113.19	117.96	105.81	117.71	106.1	111.06	112.39	107.82	111.54	105.87	113.1	100.08	112.42	113.33	108.8	102.88	104.06	108.38	103.86	121.16	113.6	116.06	104.84	105.16	105.82	114.04	110.5	105.64	102.34	116.3	114.84	103.99	110.58	106.61	106.71	108.91	111.9	106.33	109.8	106.96	112.31	106.64	112.22	111.01	117.83	107.45
107.01	97.247	106.43	96.168	106.77	101.59	107.86	102.66	107.36	109.93	105.98	102.21	101.1	106.14	93.272	108.87	98.561	106.81	105.21	101.02	105.91	97.045	103.77	96.583	106.52	98.621	111.36	110.06	107.52	109.86	102.28	103.11	107.63	104.48	110.78	107.06	101.83	100.52	101.31	101.32	98.727	112.02	105.3	106.78	111.37	103.64	109.05	103.62	105	105.85
108.13	101.53	107.49	106.45	116.63	101.36	98.016	111.82	99.99	107.23	110.68	100.64	110.3	106.02	109.38	93.998	102.43	99.35	103.3	92.957	109.13	105.88	109.78	104.81	103.65	112.44	104.31	105.63	105.41	103.46	105.1	107.83	102.76	108.54	101.9	101.19	110.86	102.26	109.58	100.17	103.18	102.58	102.84	101.17	105.99	111.34	116.8	106.34	101.51	101.25
111.61	107.49	117.13	115.77	121.41	107.67	117.51	106.06	116.17	121.23	107.4	112.38	104.67	103	109.47	113.96	108.64	110.57	110.7	115.11	107.67	100.86	112.44	115.25	117.07	120.42	109.67	109.08	97.902	118.32	107.46	115.32	106.08	106.93	109.33	109.07	109.43	107.96	108.47	108.6	111.21	116.58	105.83	113.52	104.52	118.16	120.71	109.96	110.73	113.5
107.83	106.46	107.36	108.68	109.03	113.06	105.8	98.07	106.6	112.22	105.37	100.58	112.23	101.57	104.76	107.91	106.17	97.869	92.878	106.59	109.72	113.29	115.52	102.25	112.33	111.83	108.14	113.92	105.36	109.54	109	100.81	97.703	111.03	99.868	101.06	101.21	110.2	115.12	109.77	88.174	107.48	105.4	107.37	111.79	108.84	107.16	111.57	114.26	110.45
106.73	103.31	100.73	103.89	103.87	92.415	112.32	101.37	98.071	97.077	101.29	105.71	97.252	98.163	97.639	102.34	95.408	105.7	101.06	94.019	99.369	104.47	100.25	100.75	89.421	98.002	97.588	96.131	101.07	104.26	102.26	99.917	94.15	99.873	100.17	95.469	104.76	102.53	98.526	101.91	100.04	100.63	100.85	104.91	100.22	104.93	96.495	97.69	103.84	93.717
107.23	115.83	119.85	121.97	109.22	123.37	111.91	100.02	115.58	115.95	114.9	110.33	112.69	121.31	123.59	123.16	119.61	125.65	110.57	118.63	119.32	118.23	123.09	108.13	123.17	119.34	124.37	121.44	111.4	112.89	111.69	119.22	118.83	122.18	115.03	108.85	113.39	122.72	120.13	120.71	120.24	124.56	117.4	118.81	112.79	119.61	115.88	112.17	119.51	118.79
119.33	114.07	118.53	107.98	101.62	109.97	111.36	108.23	116.62	109.13	114.47	109.22	103.33	112.16	110.22	113.52	112.83	104.62	102.1	109.09	107.73	115.53	110.64	118.27	116.13	111.36	110.36	106.43	118.64	112.2	109.6	121.93	111.88	108.12	111.2	104.45	108.85	112.86	114.53	114.02	107.67	108.83	108.82	113.76	104.73	115.18	112.64	119.39	108.02	115.91
110.59	116.4	116.89	113.22	114.85	113.93	102.37	118.04	112.61	104.58	110.53	114.76	111.43	106.48	115.79	113.45	105.9	113.79	114.01	104.74	117.36	110.13	115.72	105.19	113.89	108.08	113.03	107.14	113.78	113.66	111.59	114.44	110.91	117.67	118.37	101.99	101.22	116.58	111.52	106.39	108.68	108.69	120.44	111.24	102.5	110.79	114.79	108.07	116.86	112.94
103.05	114.21	113.83	107	119.06	108.09	108.73	123.09	110.7	115.11	123.59	109.92	118.38	106.78	100.03	115.29	104.96	111.09	116.32	115.2	112.88	104.57	114.59	119.09	110.28	102.45	107.07	111.47	108.63	105.39	109.25	106.68	120.19	100.24	110.16	110.23	120.09	113.6	116.78	115.08	113.51	113.93	116.23	107.91	108.36	114.73	111.27	105.34	110.91	106.19
110.94	110.24	107.81	121.55	109.43	119.21	100.26	109.51	109.81	113.77	103.82	113.14	104.2	108.98	110.19	107.47	109.29	104.87	117.18	109.41	111.43	111.93	115.49	111.45	111.65	115.26	113.31	113.18	114.95	117.53	115.34	108.27	112.08	112.65	118.31	119.36	116.69	118.38	117.38	110.82	103.31	110.15	115.76	122.23	116.82	107.2	116.46	129.33	106.55	106.34
106.9	106.13	101.13	103.38	99.893	105.98	96.933	109.79	103.75	112.08	107.1	109.13	100.26	99.341	112.17	105.23	112.6	101.32	96.706	109.94	99.861	108.23	107.81	108.39	115.17	106.92	101.49	110.71	102.37	109.94	106.38	103.22	112.41	104	109.82	106.73	107.07	98.225	113.05	108.48	109.78	103.83	103.91	108.87	100.21	108.27	109.85	104.38	103.44	109.34
100.55	107.81	111.75	105.64	115.53	122.36	115.26	109.74	120.32	116.34	111.99	107.22	117.3	99.505	116.86	116.06	101.99	110.99	110.31	117.97	109.02	102.9	120.06	120.82	111.86	116.4	108.09	107.06	101.71	107.71	120.57	107.45	107.2	109.5	106.7	116.09	113.71	114.35	109.66	114.96	108.67	112.16	113.1	107.93	112.28	116.18	109.07	100.45	103.96	117.03
103.44	102.53	109.52	109.56	113.38	106.56	125.54	105.46	105.66	106.34	105.06	104.86	99.153	108.46	106.96	102.25	101.28	112.83	117.32	103.91	107.41	103.48	110.52	109.36	113.39	109.44	104.5	105.07	102.93	114.05	103.61	107.28	109.84	109.24	95.57	107.95	114.23	103.42	109.56	115.18	113.09	108.81	108.82	108.66	113.74	107.75	114.23	117.25	107.5	105.89
110.45	105.61	100.41	99.217	102.44	110.59	101.04	104.53	109.71	108.51	102.04	101.32	108.47	101.72	106.9	103.14	116.97	101.66	100.82	113.85	96.716	97.882	106.45	100.61	103.14	109.06	107.43	109.69	104.54	111.12	99.939	114.81	106.54	108.77	113.99	102.92	111.65	107.89	103.71	119.96	103.4	97.864	100.68	104.38	100.74	105.49	104.5	109.19	102.37	105.16
105.83	113.06	110.94	111.69	110.57	112.34	108.54	123.47	108.56	109.25	109.61	107.62	104.37	108.68	110.54	106.55	95.268	101.89	113.1	107.21	109.33	106.79	108.81	107.04	105.35	109.38	116.61	107.42	105.16	113.24	109.89	110.93	113.64	105.96	105.64	106.08	101.25	117.61	106.74	116.98	116.73	106	115.02	112.27	110.95	110.17	101.92	111.69	104.55	112.3
111.88	92.358	104.31	105.79	93.381	96.912	102.02	99.164	103.24	101.68	97.082	98.797	95.849	99.09	88.264	96.529	99.5	99.825	95.352	97.058	103.2	95.718	91.822	99.347	104.2	99.38	96.424	99.819	94.602	106.76	103.59	106.11	106.6	93.778	93.265	94.124	89.428	103.27	107.41	99.425	89.874	107.39	95.078	97.985	93.724	103.16	91.24	97.698	103.58	96.735
110.07	109.88	111.15	104.86	103.66	107.06	107.45	112.44	106.86	105.22	97.321	109.78	103.86	96.581	110.24	100.62	104.35	93.384	104.59	107.58	107.79	106.44	99.62	104.22	107.87	105.75	102.49	108.55	101.84	105.03	106.75	110.85	107.21	108.07	107.15	105.74	113.38	102.79	102.77	104.94	104.65	106.94	113.34	102.53	105.57	106.82	106.09	106.99	115.83	105.72
117.77	107.55	113.66	109.85	114.66	115.08	117.56	106.97	104.26	113.21	114.66	107.98	111.51	116.44	113.84	104.67	106.41	100.75	117.37	117.92	101.69	112.92	117.73	107.38	107.04	109.57	117.23	116.73	125.62	111.71	104.25	112.61	115.65	111.91	118.77	120.91	104.95	103.27	115.68	117.17	104.01	109.87	116.99	105.66	124.5	121.6	117.2	119.6	109.09	122.24
102.14	111.92	104.72	98.824	105.67	103.94	113.04	108.53	108.96	100.52	108.99	107.78	111.44	96.042	107.07	116.81	104.99	108.58	108.58	103.8	104.96	108.53	104.93	108.4	112.74	101.18	109.59	101.17	107.4	105.45	95.339	113.87	102.36	107.3	108.41	103.35	110.17	102.35	111	105.2	94.994	103.12	96.454	112.08	110.07	105.21	103.77	98.058	105.37	112.26
99.926	101.6	95.903	105.16	104.89	108.33	114.41	105.08	104.17	97.062	105.06	98.49	95.792	101.19	107.17	103.11	106.28	102.31	101.59	102.41	105.46	105.02	106.74	107.59	105	113.18	97.775	104.39	104.68	103.87	117.07	105.66	99.844	94.245	97.616	103.12	105.33	110.52	107.25	105.51	101.37	115.16	110.99	104.54	102.4	99.039	103.78	105.35	101.05	104.82
108.82	104.07	109.79	102.12	113.76	107.44	108.84	110.79	99.808	112.88	108.52	103.39	96.158	100.73	105.08	105.85	102.5	112.58	108.47	101.85	110.87	107.32	107.14	104.65	100.47	108.48	103.99	109.09	105.46	100.81	108.56	104.17	101.25	95.41	101.35	102.85	109.47	108.03	101.12	101.9	108.65	109.53	107.2	112.26	97.25	110.8	108.16	107.53	103.41	111.87
100.38	107.91	99.719	111.12	103.93	112.28	98.512	106.42	104.73	106.38	111.73	102.25	105.76	95.426	111.27	109.88	105.49	105.94	104.52	109.54	103.58	108.78	115.26	96.2	102.64	109.97	101.82	111.07	117.66	109.12	110.02	101.87	99.469	112.24	101.79	102.77	99.856	97.874	103.47	115.33	104.23	105.98	98.647	109.55	96.641	103.06	108.87	102.21	107.09	96.951
102.8	113.33	109.8	93.736	109.12	111.41	105.89	106	101.82	106.29	101.51	110.14	111.82	101.19	111.1	107.41	109.19	103.94	101.62	102.2	100.18	99.28	106.75	107.29	101.19	102.74	97.295	108.42	98.98	103.08	111.85	111.06	94.017	111.68	106.65	117.95	104.7	98.03	109.92	105.95	113.93	113.21	111	92.429	100.55	107.36	100.73	119.8	108.6	106.66
94.03	105.39	113.08	100.79	98.41	97.657	104.36	98.932	105.53	100.18	105.55	97.435	94.779	96.405	105.37	109.35	101.22	108.46	118.18	111.71	106.26	104.06	103.6	99.819	105.08	99.914	95.558	108.51	108.64	95.036	109.89	105.51	95.253	95.521	106.69	102.12	108.05	104.18	104.24	111.97	102.26	107.83	106.26	99.732	103.69	105.87	110.44	108.08	102.32	89.099
109.7	106.11	107.33	108.15	116.79	120.07	110.62	113.35	109	109.75	112.94	113.81	113.08	105.27	110.41	108.48	114.19	108.94	112.11	113.56	114.47	108.25	115.37	95.039	110.24	114.14	110.52	109.64	114.98	113.06	109.64	107.08	111.72	110.27	115.58	120.51	109.75	116.03	108.56	114.56	105.27	122.21	112.75	109.52	105.75	104.52	95.308	118.23	106.52	121.32
102.77	103.85	108.17	102.08	93.703	107.2	101.09	99.241	108.31	110.78	100.45	108.23	101.07	110.15	109.28	111.14	107.14	102.52	103.89	103.46	112.23	108.24	104.43	96.922	106.19	105.45	95.486	107.67	109.21	105.2	107.06	106.07	104.23	102.72	96.958	99.211	105.91	105.26	105.6	100.88	101.75	101.39	106.78	101.53	111.04	111.19	110.61	106.9	106.8	100.8
114.33	110.71	103.76	113.81	108.6	107.33	112.25	111.94	105.55	111.73	114.37	108.09	111.92	110.7	105.59	114.89	115.26	108.6	104.36	115.76	117.63	105.78	112.68	110.7	114.19	106.03	106.4	117.09	101.53	110.51	118.05	107.63	109.59	114.73	111	123.6	109.58	111.82	109.82	104.94	114.68	121.18	108.75	115.69	106.28	112.04	112.81	104.28	108.88	105.88
110.18	112.08	109.96	116.5	108.22	112.04	118.49	118.99	105.06	110.43	97.894	120.52	110.58	117.49	116.07	109.84	109.2	107.49	97.121	111.65	122.91	120.73	119.61	103.92	109.56	106.61	101.56	107.27	104.76	110.44	114.4	114.93	115.34	105.22	115.14	106.34	111.65	109.75	103	109.41	122.75	114.42	107.03	107.25	107.94	111.45	110.09	103.24	114.22	114.27
114.96	115.23	115.7	111.53	112.25	114.86	114.58	102.36	111.64	123.46	117.42	105.69	104.33	110.29	110.06	105.74	114.31	104.52	115.41	106.51	102.33	106.98	111.39	109.25	105.33	115.11	114.78	103.17	108.65	116.44	108.26	114.6	97.118	102.87	113.4	108.55	109.23	111.49	105.77	105.82	115.55	115.96	104.31	104.74	106.91	117.62	109.45	107.91	108.09	104.58
100.63	101.04	92.756	115.16	95.611	100.15	105.35	102.14	109.25	98.285	102.42	107.99	99.921	99.275	94.73	97.253	101.38	96.721	107.89	96.348	105.14	102.46	104.55	105.71	99.384	91.876	97.754	93.97	101.05	107.47	96.58	101.23	103.17	104.04	99.007	93.481	102.75	102.32	102	98.996	98.012	95.061	101.05	97.309	97.034	93.693	108.12	101.46	105.66	96.321
104.76	103.31	99.721	106.29	100.19	105.73	106.91	108.46	104.14	99.759	106.94	103.08	111.18	105.66	102.07	99.382	111.86	104.86	111.12	104.53	110.97	115.76	98.397	111.57	114.86	108.2	104.24	99.037	98.58	106.34	111.37	103.71	108.72	111.62	104.13	101.28	102.6	108.81	98.349	110.04	109.46	106.75	115.9	102.05	108.26	112.48	111	95.429	107.87	110.46
101.04	105.52	100.27	95.694	98.968	103.41	110.89	104.8	94.311	106.06	109.89	101.63	102.37	111.92	109.46	108.47	103.49	98.485	108.41	96.081	109.97	110.79	95.874	110.25	103.84	106.44	104.75	104.91	101.81	99.605	110.14	113.51	106.86	109.57	105.4	111.91	117.79	105.75	104.4	113.13	105.19	106.09	98.285	109.94	99.903	106.42	102	110.62	101.71	105.12
105.44	113.87	120.6	107.81	110.89	107.55	114.85	115.69	119.52	106.72	108.51	106.27	115.3	106.15	115.4	114.56	118.76	113.1	114.96	109.08	105.81	102.83	115.11	116.46	104.63	107.95	110.99	106.61	99.946	109.56	110.29	111.14	115.99	110.45	113.5	114.15	115.01	108.28	114.34	114.19	115	112.91	117.9	114.68	108.75	101.68	118.65	100.56	108.36	114.05
97.378	104.82	98.378	103.35	104.03	100.63	103.74	95.231	97.003	102.25	99.943	105.32	95.98	98.165	103.25	100.39	104.28	105.91	95.537	103.36	97.213	92.429	106.82	103.85	107.24	99.423	96.265	100.88	107.56	99.572	108.07	92.398	103.48	99.51	101.5	95.721	96.569	102.25	103.4	100.87	99.795	99.92	104.85	105.78	98.618	104.71	103.14	100.08	103.6	101.54
119.95	117.33	120.69	121.72	123.67	119.64	124.41	108.49	118.75	120.37	115.99	117.63	117.63	113.47	120.84	118.54	111.27	116.08	115.77	116.23	118.55	124.85	114.98	116.19	119	122.26	119.47	122.27	117.21	113.02	109.34	120.99	121.08	121.08	114.84	119.96	119.09	120.46	115.12	122.11	121.72	114.16	120.6	120.94	121.18	115.7	117.08	112.64	118.73	116.93
102.55	105.41	99.7	106.23	100.7	105.4	105.14	109.42	107.92	104.38	104.5	106.47	104.81	109.25	114.29	108.49	108.75	106.46	112.65	108.78	107.28	109.15	116.34	108.98	114.26	106.85	109.2	101.09	105.89	95.864	105.83	99.711	102.97	116.86	108.52	115.91	108.05	108.02	107.28	108.93	109.6	110.86	111.37	114	114.26	103.24	107.43	102.96	103.67	115.36
105.37	100.24	98.616	102.79	104.89	106.85	105.17	106.24	107.63	107.05	109.25	102.63	103.65	109.65	108.93	106.31	96.725	97.875	109.22	108.02	109.26	106.74	110.95	109.02	102.78	104.94	104.87	105.87	106.65	108.46	113.73	108.25	103.65	105.62	99.077	113.46	109.63	104.16	112.04	105.8	107.52	101.53	102.3	105.42	104.82	104.45	99.438	112.08	104.7	106.63
106.49	102.82	108.22	100.28	101.72	112.96	106.07	100.09	97.656	104.86	107.4	108.58	91.829	100.31	102.13	103.68	102.9	106.05	105.32	103.34	95.842	106.05	112.74	103.63	101.15	109.33	102.19	107.15	103.65	112.23	105.65	109.28	96.518	103.6	106.28	109.26	110.58	110.61	106.75	106.62	107.34	104.23	108.84	104.75	99.818	100.98	98.718	106.07	112.92	108.86
112.34	106.94	102.47	107.35	108.86	101.16	98.783	97.312	100.88	111.53	109.68	97.097	111.95	109.65	108.66	119.35	103.13	106.22	102.51	115.58	105.1	103.05	106.69	99.977	107.26	96.181	93.994	111.7	106.3	109.77	104.31	103.83	105.24	102.63	106.39	110.05	105.17	104.65	116.55	108.15	109.13	101.57	106.12	100.62	115.76	98.896	100.99	102.37	115.49	105.06
102.07	103.32	109.53	115.78	102.22	109.54	109.89	102.35	101.38	107.65	99.068	106.93	99.901	106.11	96.592	118.33	103.18	109.26	109.81	104.12	104.95	110.75	109.64	112.44	106.99	105.76	102.65	103.65	106.22	108.97	97.67	101.82	107.88	105.06	97.667	113.71	111.35	107.2	106.03	109.38	114.66	113.48	105.14	116.91	95.188	99.847	116.87	102.77	107.95	103.12
110.93	98.405	101.15	100.34	104.74	103.56	97.435	100.74	105.91	107.13	105.26	104.93	104.03	99.127	102.75	107.62	111.22	118.33	97.042	100.29	107.3	105.46	112.65	112.09	114.19	108.66	101.61	110.09	109.09	103.14	116.3	107.46	95.971	105.78	114.39	112.18	104.18	109.82	111.46	103.46	107.94	104.84	110.43	109.63	113.16	98.985	109.62	107.07	100.95	110.07
93.851	107.01	96.151	109.95	96.695	96.734	96.686	104.67	97.893	96.916	104.38	100.86	107.84	99.881	107.26	94.677	103.8	100.43	99.227	100.7	109.34	93.317	90.24	100.32	98.017	110.89	105.24	106.52	104.95	98.45	112.24	92.713	95.294	102.58	103.85	99.505	95.485	101.96	107.52	97.452	102.04	97.809	99.415	99.553	94.891	103.57	98.694	98.692	105.52	93.302
112.53	107.29	109.2	105.19	109.85	103.91	104.57	106.33	105.9	104.93	112.56	105.05	102.03	106.41	101.53	101.82	103.4	112.43	104.61	99.399	102.78	107.05	106.77	112.28	103.97	112.01	109.56	108.05	101.14	99.511	103.73	113.77	106.67	103.05	102.15	104.74	107.1	109.28	107.55	105.23	102.1	107.58	97.215	110.2	103.01	103.7	101.92	104.17	109.7	112.31
99.266	100.49	100.75	102.04	95.245	110.45	100.61	103.67	91.057	104.11	102.79	111.76	99.043	96.019	109.07	98.907	87.499	98.632	105.34	101.04	97.118	97.768	92.738	105.33	108.64	101.71	100.11	96.428	103.1	105.17	99.484	91.078	98.659	99.009	96.9	104.35	96.85	95.247	90.888	96.961	97.223	97.523	97.395	106.28	98.35	104.59	102.97	103.88	101.92	102.62
117.57	102	108.96	107.38	106.19	100.42	109.22	104.28	115.01	109.65	107.9	104.13	111.92	105.77	106.83	102.15	103.77	109.84	104.36	109.86	103.22	108.59	108.59	98.904	101.09	99.557	117.89	113.99	99.919	104.32	98.353	102.08	107.45	111.92	114.7	110.07	95.391	107.85	103.98	103.04	97.724	106.58	106.91	107.35	103.41	106.74	106.03	105.93	101.81	107.27
106.46	114.54	103.59	103.59	115.49	103.33	100.08	97.044	102.19	105.62	112.35	102.4	103.7	110.97	94.993	102.46	104.85	104.71	101.15	95.799	94.118	107.29	104.77	101.19	104.76	99.256	101.36	107.94	111.33	90.09	108.03	112.92	106.11	109.43	103.2	99.098	95.996	98.685	98.614	108.93	103.7	107.05	97.897	114.63	113.19	104.58	103.97	106.34	102.28	102.52
103.43	107.44	112.69	105.38	102.71	101.02	106.95	105.45	102.78	96.674	102.23	100.54	101.59	94.023	113.72	106.2	111.04	115.1	104.26	108.01	112.13	104.72	107.84	107.04	111.08	98.814	105.79	103.72	104.24	104.81	107.92	99.02	108.31	103.63	102.87	100.56	106.44	101.04	112.28	102.19	99.799	105.48	114.02	105.29	105.75	108.37	109.77	101.01	109.39	106.68
110.79	116.23	108.74	114.21	112.97	110.58	112.45	111.81	109.47	104.83	115.12	111.36	101.99	125.25	109.81	111.17	109.11	104.31	111.1	113.5	115.11	102.17	116.09	110.08	106.97	101.35	112.93	114.77	111.32	112.46	108.34	111.36	115.79	110.15	115.76	104.24	109.53	102.9	98.146	108.23	114.15	117.09	109.11	111.59	105.51	101.79	117.08	103.46	107.71	101.95
114.54	103.58	111.33	103.51	110.58	110.62	97.165	109.49	105.55	100.81	103.93	105.64	106.52	108.03	110.07	108.09	112.15	105.51	109.09	106.86	106.47	111.73	114.88	104.29	103.62	105.09	107.73	103.19	106.27	100.56	103.66	104.69	109.76	102.38	107.99	92.393	104.02	103.53	103.03	108.22	107.82	107.66	101.61	99.353	100.29	101.57	103.26	108.41	101.57	96.608
111.7	121.33	116.76	125.46	122.21	124.44	122.75	118.08	117.74	120.24	112.85	111.44	110.18	120.6	125.02	126.38	110	122.86	126.01	119.56	126.78	112.46	117.87	120.39	120.28	113.9	131.39	129.15	121.81	116.77	107.19	108.24	114.07	108.45	115.5	110.9	114.75	117.96	117.71	115.2	112.68	120.83	122.56	121.17	117.6	118.82	117.79	121.64	124.87	121.1
105.3	110.16	103.33	102.65	98.496	106.38	98.835	101.16	104.04	108.77	110.56	112.42	106.46	111.42	108.46	100.84	105.08	108.59	92.467	106.75	103.7	115.08	108.75	107.35	98.713	106.92	111.82	105.86	110.34	111.63	110.84	99.279	109.39	104.95	112.64	105.94	104.61	96.073	100.96	112.18	111.57	112.25	97.489	106.36	104.59	101.97	107.56	110.33	99.221	109.88
114.45	106.08	106	113.02	110.22	109.88	107.42	107.98	117.58	104.28	115.98	109.75	111.34	109.15	112.63	111.33	125.56	110.42	114.21	104.12	99.153	108.95	117.27	100.12	110.22	108.42	113.17	105.87	104.23	101.63	117.95	113.82	111.3	102.76	113.01	113.39	105.95	113.38	108.58	106.32	122.79	104.66	116.47	116.23	115.43	109.45	104.1	112.58	107.63	110.13
104.04	101.24	103.71	105.7	100.27	102.5	98.215	102.24	98.911	99.484	92.564	108.15	89.219	97.015	103.89	106.64	98.649	102.46	98.715	99.954	97.435	89.571	97.893	100.57	99.617	106.08	99.078	96.749	96.21	100.17	102.72	104.01	98.074	100.34	108.81	93.605	102.02	95.72	104.28	98.188	99.162	95.749	96.325	107.88	106.71	98.926	96.304	89.906	97.417	96.458
98.951	106.34	102.47	106.84	107.48	109.64	102.78	104.58	98.182	97.98	113.97	105.19	104.03	100.91	106.02	109.12	105.88	109.9	100.68	103.66	105.31	100.27	107.55	119.58	108.76	104.26	107.71	107.28	95.828	108.5	105.66	107.57	109.07	109.17	114.86	104.5	102.88	109.6	105.72	106.33	101.5	105.29	93.861	111.57	105.38	104.02	106.32	107.83	104.79	111.46
109.25	117.02	121.28	110.95	104.47	103.75	122.47	112.64	109.83	111.46	120.1	117.05	116.5	116.69	106.51	112.01	122.25	105.75	111.41	119.78	112.64	108.68	110.4	107.75	107.8	115.91	109.94	109.08	114.71	111.95	120.85	115.95	96.997	99.526	109.82	112.89	119.08	113.19	108.04	107.6	101.66	108.05	109.25	106.46	109.07	108.51	114.21	112.23	107.79	117.02
101.65	120.94	113.67	120.73	95.668	105.89	109.05	97.982	109.35	106.22	117.48	104.22	110.52	110.12	105.34	103.37	102.07	106.28	111.32	105.36	108.08	109.78	104.97	106.73	98.579	97.8	108.43	102.14	119.76	102.75	110.5	102.48	96.034	103.84	101.39	101.84	107.34	99.164	111.08	102.79	107.62	106.79	113.22	109.78	97.505	107.29	106.47	119.28	106.47	99.055
102.68	91.687	107.14	103.38	103.99	99.572	96.523	108.43	99.627	89.726	102.93	92.86	99.117	101.02	101.15	92.542	111.73	110.35	89.793	101.19	103.55	95.71	93.026	89.267	96.308	107.01	98.306	99.071	106.51	96.27	102.82	95.881	100.08	97.136	99.319	100.25	106.68	91.626	108.97	103.13	100.08	105.93	108.05	108.34	99.933	94.768	93.925	94.819	99.634	93.057
106.12	101.6	102.7	100.41	108.37	96.545	107.55	106.2	92.459	100.69	98.248	100.12	100.64	113.18	103.57	108.52	108.53	109.97	107.87	108.85	101.68	109.35	102.95	105.2	103.99	107.27	103.22	109.08	108.34	108.78	100.74	106.43	105.93	106.34	117.43	108.85	103.75	106.1	105.89	93.799	100.65	105.9	112.46	101.94	105.14	106.11	102.27	108.29	113.24	110.34
99.121	95.066	99.261	113.75	94.424	92.885	98.712	96.409	96.04	93.883	101.5	99.126	94.575	105.39	105.06	105.87	103.97	104.19	101.79	104.63	99.61	99.381	100.19	100.17	93.61	100.82	98.204	109.78	94.235	93.925	103.28	100.44	102.23	112.03	94.269	99.093	101.47	99.203	108.93	94.636	94.141	99.288	103.22	101.68	93.341	108.91	105.53	98.311	96.096	93.053
101.24	114.03	106.03	103.63	116.75	114.14	103.1	108.02	104.44	101.18	103.13	105.1	101.47	101.98	100.72	104.07	105.64	104.04	109.05	104.95	109.29	102.76	118.18	101.18	104.93	107.37	102.35	104.84	104.7	103.96	104.69	113.45	100.9	106.93	113.53	109.09	104.89	103.24	101.09	109.67	110.35	105.5	98.615	99.913	104.19	107.39	103.8	106.33	99.325	112.18
103.01	105.69	93.042	105.85	108.82	108.86	102.61	109.29	109.16	110.03	108.5	106.72	109.2	114.8	97.219	108.16	108.15	97.426	108.13	100.54	103.78	96.372	105.09	100.61	105.94	110.66	105.51	114.42	104.53	100.39	98.752	97.321	100.82	101.22	107.05	106.21	104.19	111.95	101.37	108.83	111.17	102.08	104.74	102.59	97.646	100.8	99.524	102.32	111.53	111.72
114.54	117.37	122.38	113.01	115.61	114.36	110.36	113.76	111.28	104.38	111.49	105.74	116.41	114.5	106.22	113.09	108.99	112.26	112.39	109.55	120.3	115.84	103.6	117.38	114.24	106.85	106.67	120.6	109.43	111.49	118.08	122.63	116.73	110.67	115.67	106.16	108.95	114.8	112.21	118.31	121.22	106.69	106.06	113.74	112.74	120.33	111.83	110.07	116.09	115.53
118.35	107.47	110.6	111.74	101.69	94.429	104.38	116.16	112.65	118.82	107.26	111.53	107.69	106.15	108.97	104.82	107.21	108.19	110.52	112.19	109.82	109.96	106.62	110.82	108.01	115.74	113.19	113.26	104.68	114.78	111.03	107.87	111.51	109.56	118.07	114.52	110.7	111.08	101.17	109.12	105.92	105.14	110.33	109.85	98.057	111.53	106.96	106.99	107.99	110.55
104.09	109.4	105.54	97.082	107.42	109.01	107.39	101.06	105.63	114.13	106.41	105.23	106.63	100.56	108.82	109.88	97.603	102.77	111.68	110	90.319	112.1	104.75	98.123	104.27	98.384	107.15	110.59	112.79	109.61	110.43	104.44	106.91	103.88	110.36	111.96	108.47	98.404	111.04	103.93	107.31	114.94	104.92	102.27	115.33	114.09	103.88	98.301	105.1	103.94
113.46	110.22	108.67	113.69	116.53	111.57	113.73	116.86	117.48	107.55	103.27	107.79	107.08	117.37	117.31	106.46	113.53	104.73	104.51	114.62	111.81	110.19	106.68	117	111.89	116.59	112.12	107.65	130.68	119.54	117.86	112.83	109.69	103.5	115.06	106.87	109.53	107.18	109.65	117.7	106.3	110.52	114.3	111.82	111.32	107.85	114.66	102.62	109.98	103.57
105.8	106.74	93.276	109.39	117.98	95.603	100.82	103.25	99.188	95.457	99.216	97.642	111.42	99.028	97.641	105.58	101.37	100.36	102.48	93.521	102.7	93.619	91.293	104.24	97.834	95.114	92.699	95.13	100.41	88.327	101.26	106.96	97.982	98.223	102	95.579	102.89	98.511	104.97	92.348	104.08	94.686	94.184	102.34	100.69	99.793	89.388	108.48	94.473	106.87
92.617	112.6	114.63	111.09	105.54	110.12	115.73	109.24	108.11	107.66	105.92	108.05	105.53	104.71	102.94	117.81	107.09	110.29	106.18	107.13	103.19	104.12	113.4	103.91	110.61	110.8	103.81	115.1	109.24	107.77	97.339	103.59	104.27	103.28	109.52	108.51	106.92	99.566	109.23	103.52	105.48	96.628	111.22	104.45	105.15	104.84	105.42	104.81	93.537	110.02
104.06	101.24	99.89	106.63	107.11	112.24	101.08	112.77	117.19	112.24	107.65	102.74	104.06	108.68	102.68	107.61	104.61	105.82	101.73	106.7	106.58	110.92	101.8	97.031	96.15	109.8	105.63	109.68	103.37	101.68	108.04	104.77	102.78	109.99	103.11	117.44	105.01	104.46	104.27	120.63	110.57	114.3	108.37	96.761	102.72	111.18	114.6	104.11	112	110.41
112.34	112.92	117.85	107.25	115.11	115.5	109.38	116.31	120.15	107.11	110.2	107.06	108.82	117.23	107.09	118.4	107.09	116.03	109.39	109.75	117.68	102.89	112.33	106.15	106.04	106.25	104.26	119.17	115.39	113	105.03	107.49	117.46	107.55	105.62	111.21	119.87	119.06	106.7	110.66	108.4	106.07	103.41	111.59	111	118.39	116.86	115.05	118.41	105.73
107.49	113.44	105.77	107.61	101.76	108.4	109.93	106.36	105	102.88	108.76	108.63	101.69	105.09	115.02	109.67	108.87	114.12	112.24	89.156	105.99	113.13	113.78	104.28	111.4	110.63	110.15	112.9	115.19	106.89	108.61	108.87	104.29	102.8	111.34	113.81	110.55	115.02	115.61	110.47	120.54	116.96	106.82	101.98	111.39	106.48	106.75	102.45	115.71	105.96
110.23	107.43	108.52	109.73	107.54	109.49	107.72	112.91	113.62	109.33	111.96	117.86	109	106.49	113.06	102.71	114.18	110.08	116.26	104.58	110.79	112.15	113.2	109.79	109.9	111.79	111.57	105.29	111.3	110.52	105.69	109.08	109.86	104.09	108.05	108.85	110.38	101.77	110.7	104.88	112.43	110.36	110.61	109	112.12	104.97	110.78	110.3	109.36	106.34
120.32	115.94	121.49	120.16	119.69	113.92	115.25	116.21	114.99	124.55	120.21	121.05	116.26	112.13	122.72	123.57	116.02	117.24	120.61	118.51	113.53	125.9	113.53	115.28	113.19	122.62	121.98	113.88	121.75	114.44	122.14	109.9	112.23	120.24	115.72	122.1	106.4	119.27	112.83	121.24	119	121.78	117.59	131.06	117.52	114.97	114.34	120.73	111.51	114.07
100.56	102.44	100.42	104.47	112.06	101.46	96.151	99.261	100.36	102.59	97.376	99.026	101.37	95.925	105.71	102.57	96.257	89.331	97.525	105.98	96.905	104.67	102.42	96.731	98.043	95.502	102.95	110.19	101.24	101.48	100.14	104.24	105.49	94.715	104.21	91.466	97.879	96.397	110.65	102.34	107.06	103.61	93.897	91.414	101.72	98.545	109.44	103.27	99.897	98.901
104.59	109.18	102.89	105.3	101.06	113.55	101.49	100.56	106.72	103.87	103.72	111.7	107.34	93.197	98.757	98.148	106.95	107.93	108.91	109.39	107.81	99.421	111.98	106.11	103.29	103.34	99.898	102.75	109.41	101.8	103.43	110.77	116.01	111.05	105.1	117.2	113.29	112.46	107.31	112.34	108.57	103.38	111.96	101.8	104.61	106.87	111.05	112.6	104.59	105.92
115.18	113.99	106.37	118.74	104.7	113.97	111.16	116.25	118.23	115.44	112.37	111.29	108.43	112.89	113.31	120.58	120.04	113.54	100.7	105.69	104.7	111.67	108.11	106.12	104.59	111.47	105.17	104.49	110.5	107.03	110.25	113.82	117.35	118	102.18	113.69	114.8	102.56	116.3	112.54	108.11	110.77	109.19	111.35	108.44	117.97	109	111.1	109.22	115.42
112.59	120.31	112.53	105.24	115.08	115.99	112.32	111.18	111.75	111.48	112.36	111.21	108.19	123.66	115.43	112.86	108.29	111.05	115.92	107.43	113.08	111.08	109.76	105.09	112.33	109.77	114.53	115.6	111.42	110.88	110.17	104.95	113	109.27	111.74	110.11	114.25	102.47	100.84	113.01	102.29	108.7	100.44	112.45	116.19	115.78	110.94	113.23	110.99	118.74
103.3	106.79	110.76	99.033	98.431	105.36	106.28	107.05	110.8	117.19	123.01	109.93	114.76	103.82	107.21	105.66	103.18	104.13	107.14	119.08	109.73	103.37	108.95	100.18	109.34	105.42	102.12	111.29	106.13	97.483	106.3	107.67	109.66	109.4	111.01	106.41	104.71	104.69	104.6	107.81	104.12	107.49	112.99	106.23	109.44	107.84	113.44	105.28	108.02	110.85
113.59	118.46	112.93	117.02	110.03	111.85	104.57	107.74	119.59	117.92	122.11	106.83	108.43	123.44	112.23	105.7	113.24	114.11	116.07	108.98	112.94	116.46	112.49	110.41	113.53	107.66	116.37	112.11	110.43	115.82	117.96	115.35	111.83	110.55	110.29	114.74	121.85	113.08	117.22	114.52	111.65	106.23	98.899	114.82	122.11	108.97	117.44	118.19	121.57	120.3
105.13	105.31	107.18	102.97	106.4	105.34	95.226	108.09	94.275	101.13	111.66	102.89	102.37	102.86	100.41	102.28	97.638	104.74	96.983	105.73	99.446	100.91	112.82	106.99	101.91	101.18	104.18	98	102.87	104.77	96.453	102.59	103.77	100.83	108.12	119.65	110.73	115.67	103.5	107.33	104.55	104.13	104	107.96	106.96	106.93	100.97	105.62	103.76	105.51
101.9	104.94	101.82	114.68	112.1	114.09	108.37	109.88	112.64	111.57	114.08	109.96	112.58	104.84	109.44	110.76	126.01	112.78	108.12	105.17	112.31	103.56	115.67	101.99	106.89	119.32	114.07	124.06	112.05	107.33	107.82	116.58	110.62	110.39	111.85	107.61	113.93	112.88	104.94	107.45	111.52	126.99	113.75	108.98	103.23	111.08	115.78	109.52	110.65	113.14
108.77	99.93	104.26	107.86	106.73	95.124	103.54	102.32	111.46	104.61	112.14	110.16	98.571	105.97	104.94	106.28	108.83	105.23	97.316	103.94	103.97	103.77	105.56	110	101.82	106.92	101.38	113.41	114.42	95.701	113.26	99.401	109.01	107.61	106.53	108.26	98.025	112.7	106.43	111.04	112.87	106.24	104.88	99.3	105.1	101.21	103.45	109.21	110.8	103.65
104.82	107.26	108.24	104.46	104.48	107.99	108.64	108.83	104.56	97.364	112.52	100.17	101.13	116.61	102.68	104.91	104.22	100.14	106.46	103.85	111.65	103.96	111.78	112.15	103.47	109.07	103.23	102.21	108.49	109.42	102.02	114.25	107.49	106.3	108.61	101.46	101.89	108.93	104.99	100.3	102.95	107.87	110.78	102.12	105.07	101.23	104.44	98.383	108.55	110.56
106.7	115.31	109.47	115.99	113.03	106.51	112.15	110.91	108.02	111.84	101.78	108.7	114.62	112.38	111.49	113.42	115.76	118.91	114.09	95.331	108.67	104.97	108.01	111.1	108.79	109.31	103.86	108.19	111.62	111.18	109.91	110.84	116.19	118.85	113.52	109.97	113.72	110.97	111.72	103.42	123.19	110.3	116.4	99.116	107.58	109.91	112.4	110.33	113.58	104.8
95.791	108.84	92.796	100.98	99.636	104.77	102.18	100.02	93.634	97.11	95.965	110.18	97.424	104.95	107.34	99.214	108.13	110.31	107.07	103.54	91.749	111.54	118.13	97.511	101.22	92.025	107.03	96.478	106.97	104.41	95.435	99.634	98.068	103.47	92.573	102.53	87.578	105.09	97.182	108.35	105.4	99.914	92.466	98.416	103.15	99.704	93.532	94.565	97.078	106.18
107.19	101.16	98.71	99.826	101.94	108.97	100.7	97.214	97.335	97.41	98.043	105.42	95.831	94.06	99.377	107.6	101.52	99.465	104.75	107.9	103.79	104.31	99.486	103.34	97.749	104.19	95.877	94.675	99.952	97.216	95.319	103.06	102.27	99.178	97.564	97.747	96.997	91.422	93.486	99.95	96.823	97.541	108.04	91.756	99.297	104.76	99.825	98.841	105.87	102.09
107.38	101.7	106.12	100.11	105.85	108.49	110.5	118.5	115.37	111.34	109.61	107.28	107.12	114.22	118.6	107.95	105.9	109.94	104.73	115.8	112.52	112.29	115.36	110.6	109.8	107.66	111.94	121.52	107.3	113.17	116.08	117.19	111.1	109.71	108.39	101.09	107.52	108.85	109.2	114.55	115.1	115.01	113.6	111.8	115.53	114.51	106.5	117.47	111.79	117.57
100.11	108.25	106.09	96.862	111.45	113.3	107.39	113.35	118.6	107.62	101.37	97.323	105.64	101.12	105.43	102.98	114.83	107.59	106.39	105.37	110.74	106.68	105.12	104.26	106.25	110.14	110.25	100.47	110.76	106.9	106.39	113.34	118.39	105.25	108.58	100.57	96.67	106.86	102.63	99.278	112.63	105.72	112.86	106.28	97.637	94.253	100.05	103.67	106.08	115.54
104.52	106.84	112.5	108.52	110.01	95.698	101.87	106.78	106.94	104.58	99.754	101.53	115.19	107.26	102.64	108.44	102.03	108.08	114.89	115.25	108.21	104.73	105.6	104.31	104.25	106.72	111.94	109.47	107.97	98.199	107.25	102.68	106.87	104.47	87.148	107.38	96.404	104.2	104.11	109.71	109.14	105.37	108.2	104.71	107.14	102.35	101.2	107.73	104.19	94.337
117.21	119.01	105.15	114.2	110.77	119.76	117.14	116.67	132.21	109.5	116.24	113.09	110.14	117.73	105.54	115.12	106.28	120.85	116.65	112.82	116.75	124.91	120.56	114.37	119.47	119.72	120.4	117.13	120.47	124.85	113.71	118.58	115.87	115.02	110.25	118.69	115.43	113.83	119.34	113.54	115.7	117.58	108.23	113.52	117.72	113.29	121.69	118.82	118.53	117.76
105.08	104.94	105.73	100.29	102.03	91.236	106.29	114.02	106.7	109.68	107.01	98.137	99.264	106.73	104.91	112.51	109.1	103.15	104.22	107.81	102.33	105.08	108.07	102.32	104.38	104.66	104.37	103.28	108.67	106.72	108.36	95.952	96.18	105.79	109.01	98.755	96.895	101.27	102.2	99.424	97.188	109.85	99.718	101.68	111.51	105.61	107.76	108.08	108.68	112.19
98.195	106.12	95.742	99.076	106.66	105.48	102.54	96.868	97.113	100.91	105.38	108.45	104.58	100.91	94.603	101.45	98.498	110.49	104.13	94.628	91.363	102.63	100.06	103.1	97.776	102.1	99.359	95.493	99.895	104.15	102.47	106.65	94.736	99.091	102.16	100.85	103.56	99.966	95.052	91.656	105.81	96.585	96.441	105.36	109.27	102.2	100.8	95.546	95.009	99.418
106.54	98.218	112.68	100.55	102.41	93.864	110.16	105.89	106.58	106.97	108.75	103.59	96.69	107.25	101.75	108.36	100.27	107.36	98.191	111.76	99.935	99.033	110.14	109.97	108.03	102.13	96.546	100.76	103.72	102.25	100.72	96.614	100.71	107.66	116.9	104.84	98.87	97.994	105.78	103	104.94	101.18	108.31	110.57	99.467	109.35	101.18	96.711	102.36	105
111.02	112.4	106.26	99.695	113.98	110.45	111.65	110.54	106.65	105.26	100.88	114.16	113.72	111.98	111.15	123.64	101.44	112.94	112.18	110.44	112.46	110.14	114.77	109.87	115.47	112.77	108.2	112.45	115.14	119.41	104.24	112.91	104.82	107.41	106.92	112.73	108.29	116.43	109.1	112.02	107.6	103.15	106.81	103.35	107.92	108.58	109.28	100.18	116.29	112.21
106.78	106.27	104.43	107.09	97.983	102.75	103.51	105.52	113.68	105.77	109.07	102.16	106.34	104.15	103.79	98.583	107.72	111.29	107.61	103.59	112.09	110.72	113.08	99.148	91.237	105.95	107.26	106.57	99.447	102.83	108.83	99.957	110.41	103.98	111.24	111.01	104.64	105.26	105.35	103.26	97.712	107.28	107.88	108.16	110	96.765	100.59	99.05	107.73	107.77
119.5	107.41	119.08	116.05	116.71	123.98	112.41	124.89	123.19	116.75	126.42	110.75	110.62	119.81	111.09	114.25	108.24	122.04	117.89	118.37	109.46	126.43	112.73	124.11	123.45	120.77	110.43	106.64	125.7	120.02	118.85	113.95	128.92	112.71	123.5	118.77	115.05	114.69	120.02	115.68	111.69	116.07	113.69	114.85	113.66	121.38	108	122.01	113.36	116.76
101.58	100.96	97.697	104.44	99.474	102.91	96.202	92.644	103.69	100.75	94.53	104.72	105.12	102.96	91.132	109.8	103.97	102.04	102.56	107.85	100.16	95.231	103.26	104.86	95.07	102.78	94.388	110.08	107.21	96.391	94.5	94.739	106.86	97.002	100.66	103.35	101.33	104.56	98.893	99.536	95.835	91.149	98.72	95.45	97.611	105.31	94.211	98.963	101.85	97.455
117.92	118.19	109.96	123.95	118.04	117.57	125.19	125.18	126.67	111.56	122.23	119.63	115.07	118.29	122.58	124.48	121.19	111.41	121.34	112.28	106.55	117.22	107.85	120.7	126.82	119.19	118.19	117.73	120.32	114.48	116.08	113.48	123.02	114.4	121.94	113.91	119.19	117.09	117.44	113.84	113.46	128.49	122.1	121.4	127.06	119.61	122	110.25	121.09	110.76
108.53	106.84	108.3	120.32	113.73	112.27	102.57	106.34	106.92	118.13	104.52	102.43	110.85	105.21	112.79	104.61	110.55	107.09	110.12	113.66	110.65	100.12	118.11	108.37	114.56	103.89	103.58	113.64	110.76	101.18	109	108.31	114.56	112.69	113.76	111.6	110.11	114.42	108.1	101	108.12	108.04	100.06	112.49	107.26	101.02	113.99	105.19	109.72	115.94
115.97	108.99	114.49	118.3	110.89	117.86	113.36	111.91	109	118.86	106.78	108.31	118.01	117.22	108.38	111.51	106.89	109.2	108.05	111.85	106.82	108.42	117.91	124.34	110.18	124.34	108.11	109.66	112.83	112.45	113.73	116.16	103.86	115.15	111.92	114.04	116.97	116.13	110.72	114.05	115.14	109.09	117.22	106.85	118.14	110.13	113.81	107.1	110.73	110.77
99.731	101.14	102.12	107.88	112.4	105.12	106.76	108.93	112.06	104.99	113.79	105.57	110.35	112.86	101.82	104.21	104.1	101.52	114.09	103.86	110.34	110.54	103.69	98.372	103.58	108.08	111.41	99.219	104.31	107.5	111.22	104.07	102.08	102.96	100	104.38	109.62	109.18	109.46	95.022	99.703	109.62	101.54	106.82	107.97	99.674	109.6	112.27	105.88	94.795
102.73	109.05	105.09	108.62	99.744	109.38	103.43	100.91	109.45	107.32	105.18	110.01	113.54	109.33	97.396	103.6	110.18	98.109	109.08	112.67	113.35	104.77	104.26	104.02	108.06	100.05	107.11	98.958	113.21	109.33	108.56	108.33	111.22	118.73	113.35	109	101.96	107.28	101.19	110.04	99.82	103.07	107.85	98.596	101.96	106.69	110.5	101.06	103.79	107.64
110.25	108.24	108.4	106.31	110.39	110.29	109.23	109.33	110.16	111.05	112.56	113.1	107.47	110.04	115.32	110.75	112.41	113.94	111.2	109.92	109.06	116.29	107.78	118.72	118.12	111.55	102.64	123	110.88	104.32	116.78	109.39	115.44	112.74	104.13	108.71	109.19	111.97	112.62	105.1	116.99	110.41	106.36	107.29	111.68	111.54	112.66	99.277	107.34	111.13
104.85	104.14	104.87	107.27	100.7	118.34	106.06	101.43	103.33	106.16	117.2	102.29	104.09	109.67	111.37	108.54	107.78	104.49	110.1	110.21	105.36	101.6	106.18	101.61	111.39	99.245	105.51	113.67	103.49	107.71	107.2	109.28	100.8	103.9	100.81	98.898	95.058	111.68	109.15	103.26	102.34	105.55	108.46	111.33	113.76	107.26	101.63	103.58	109.95	104.81
103.53	110.82	110.16	108.11	106.16	102.27	100.9	103.91	103.91	110.35	106.39	101.74	108.45	107.9	114.62	99.097	102.66	104.12	102.91	117.94	105.72	100.24	95.058	98.453	109.13	99.262	110.06	104.43	108.41	110.75	105.91	106.21	104.55	103.37	110.98	104.11	107.82	106.69	100.21	108.43	107.21	107.09	109.43	108.1	107.36	109.91	103.43	106.7	107.59	111.14
106.17	95.272	104.18	112.62	108.6	107.69	112.97	105.32	103.95	114.49	106.14	103.14	112.42	106.2	99.571	104.99	98.766	109.18	109.14	108.28	106.81	102.31	103.12	100.71	104.43	106.46	109.8	105.36	101.41	100.68	104.3	103.84	109.5	109.12	107.41	114.57	101.13	105.32	99.43	102.92	101.28	111.79	103.55	113.68	103.82	105.48	107.97	105.2	103.65	95.631
113.46	114.28	110.98	105.47	107.23	109.33	106.81	105.9	111.4	99.797	114.02	110.9	110.6	118.81	119.42	109.24	109.48	119.12	106.23	117.4	117.31	107.63	104.66	118.11	112.68	114.38	111.96	105.15	120.69	117.99	115.28	107.86	113.12	95.114	108.33	110.33	121.34	115.28	117.89	121.11	104.6	109.74	119.93	110.79	108.88	106.95	109.24	119.73	113.95	106.2
106.8	109.11	95.075	109.92	105.05	107.22	108.61	100.42	94.918	101.73	97.753	110.88	100.58	112.1	101.16	102.28	100	108.18	102.99	109.68	106.99	99.436	110.26	102.82	98.268	99.839	97.756	108.1	105.81	100.18	108.71	103.57	101.49	100.39	102.59	110.92	92.266	100.07	107.66	103.04	109.24	119.97	93.808	105.02	105.02	106.71	101.41	102.76	109	111.66
102.25	106.14	105.75	116.26	108.29	109.94	109.38	103.75	105.79	110.93	113.17	99.851	106.16	108.36	104.13	107.92	99.332	115.07	104.84	112.08	101.52	106.12	106.88	109.87	108.19	103.47	109.57	111.38	107.63	112.06	106.45	109.97	96.013	107.71	109.88	107.28	109.8	101.81	114.26	104.77	110.55	114.59	109.55	107.75	106.59	107.6	107.25	102.93	106.9	108.89
100.24	106	110.09	104.17	109.41	107.47	108.18	111.94	108.58	102.98	111.16	114.03	108.95	108.39	103.46	114.01	115.11	108	93.507	109.02	95.388	102.08	103.02	106.41	105.37	106.63	103.54	107.06	108.76	104.86	109.87	103.98	107.94	106.12	94.211	113.97	99.929	104.84	105.95	103.46	104.54	108.18	105.41	103.59	104.64	98.782	111.78	105.95	101.49	95.68
125.08	107.13	113.72	105.24	109.35	111.92	118.28	107.3	111.77	113.15	109.39	107.94	106.2	110.84	107.1	114.67	107.33	113.34	119.44	125.63	114.9	105.19	104.62	112.25	115.66	121.18	114.08	112.29	112.59	106.03	112.7	112.08	110.16	107.87	114.45	104.12	114.29	117.11	105.18	107.57	118.91	106.09	107.58	114.14	113.59	116.25	111.27	122.79	110.75	108.95
105.71	101.48	99.462	107.05	106.11	109.81	114.86	96.922	110.85	101.25	106.99	113.14	109	102.05	107.39	111.55	102.75	108.37	106.21	97.49	106.68	101.96	105.18	107.52	111.83	102.23	101.79	106.86	103.54	112.25	98.061	111.24	102.14	97.206	103.67	104.03	102.19	106.23	99.668	99.319	98.11	102.49	104.64	112.8	102.69	110.26	106.58	101.31	99.911	103.07
129.05	113.11	133.89	123.35	107.93	114.58	117.31	113.84	127.97	110.6	119.81	110.1	115.47	119.8	114.74	115.63	118.15	109.31	118.89	120.2	121.45	121.07	116.55	116.29	117.15	118.89	118.35	119.67	115.31	121.98	121.82	116.94	111	114.28	107.17	125.66	120.65	129.92	104.92	127.57	123.77	112.93	127.21	127.26	120.1	115.08	109.56	119.32	119.19	120.02
95.83	99.554	105.04	103.29	105.6	102.85	110.89	101.34	105.44	115.39	107.79	111.03	106.77	103.76	115.34	102.8	107.21	104.55	106.69	110.22	102.83	103.24	105.73	105.18	107.95	106.88	102.73	100.18	113.88	105.83	113	111.92	100.43	105.69	111.64	108.86	111.49	102.64	104.26	106.49	95.555	108.1	102.7	100.59	106.75	95.526	102.1	102.3	103.86	97.971
110.95	111.68	98.262	109.18	107.16	105.97	109.72	97.386	103.2	103.51	102.26	104.05	96.65	111.16	101.63	105.58	106.2	108.39	111.07	114.39	110.94	100.57	100.29	110.21	110.91	104.17	105.86	103.42	112.23	103.19	104.35	108.18	106.67	103.78	98.521	103.33	105.62	105.74	97.864	100.05	101.22	103.51	103.03	102.07	109.02	99.802	106.51	104.95	96.699	106.41
102.54	94.368	96.542	100.23	101.38	112.94	105.04	105.24	93.228	99.717	95.692	105.24	102.5	100.56	105.45	105.07	94.601	97.808	94.637	95.631	96.206	103.66	105.29	105.72	113.13	95.266	108.3	100.06	92.464	99.969	96.758	110.59	96.824	107.15	97.74	104.81	96.259	89.143	100.56	99.815	99.964	105.34	102.83	94.955	93.541	108.72	97.471	99.52	107.38	107.21
111.89	102	114.3	108.34	107.2	102.5	107.03	104.29	107.23	101.25	106.87	93.682	114.07	107.16	100.4	99.151	109.82	103.12	112.2	107.04	106.71	96.507	108.59	103.02	126.02	106.2	111.99	104.31	97.228	101.59	105.84	108.34	111.68	101.13	105.21	103.42	111.78	109.17	106.2	105.84	93.841	110.42	106.29	106.1	112.27	108.98	115.31	106.24	102.8	97.698
105.91	106.36	103.57	113.22	110.4	106.43	97.318	104.15	114.81	97.866	110.67	104.57	110.75	106.36	116.59	106.89	108.57	106.72	119.89	105.68	106.51	100.76	106.98	114.32	111.24	102.1	96.512	102.66	106.43	102.14	107.54	105.84	107.06	109.14	105.3	106.33	106.17	109.11	99.245	106.61	113.71	108.15	107.67	100.46	109.09	108.16	105.86	106.02	105.99	112.99
112.51	106.41	102.68	113.35	110.19	113.51	115.07	113.34	113.28	117.49	110.95	116.71	108.41	113.15	113.57	116.67	114.8	108.54	111.53	103.91	113.43	108.33	116.58	107.8	115.7	118.13	109.14	102.58	108.71	116.51	118.41	112.85	99.413	114.53	116.25	118.34	109.31	120.97	111.57	106.56	110.74	111.02	106.26	112.38	108.27	109.6	105.25	105.28	101.63	117.03
108.22	109.49	116.27	115.45	110.63	119.17	118.92	114.67	110.25	109.14	109.85	119.03	111.73	106.33	110.41	112.12	104.01	113.46	113.45	101.92	110.68	114.15	115.15	110.47	112.41	109.98	110.78	118.05	112.59	109.68	108.03	110.69	111.32	111.93	111.14	106.03	107.1	109.79	113.2	112.54	111.36	117.3	116.51	111.17	111.34	107.53	113.97	116.58	108.34	116.64
103.51	98.859	119.11	107.44	109.33	105.36	92.01	108.88	100.06	96.756	104.44	107.15	103.26	103.68	105.9	100.65	97.671	104.72	100.88	110.9	101.94	99.642	107.9	103.96	104.43	112.2	97.357	101.33	99.493	104.41	98.671	107.29	114.12	109.69	99.395	105.07	109.77	111.34	106.11	104.69	106.37	117.74	103.34	107.16	110.31	110.2	107.6	111.83	103.19	96.762
110.37	105.44	112.33	114.96	106.37	103.72	107.14	112.36	106.93	108.33	110.05	111.36	110.91	107.36	114.67	114.3	117.07	103.5	116.35	110.37	114.61	118.76	114.14	114.06	111.14	109.14	115.24	103.34	103.98	115.84	106.24	108.42	107.42	109.91	119.17	117.87	108.93	108.28	102.4	116.48	113.09	118.28	109.75	99.492	110.89	111.26	113.18	106.36	116.19	116.65
110.77	111.38	95.135	99.595	103.35	94.244	100.61	107.74	100.38	100.16	103.67	97.217	106.38	106.93	107.3	103.97	96.793	104.32	108.58	107.32	101.58	99.786	110.5	105.78	91.762	110.4	117.07	103.02	98.81	103.02	108.85	104.22	99.777	99.928	108.08	102.09	104.53	104.11	100.97	107.01	99.327	89.912	102.87	100.4	104.78	109.43	103.64	99.789	104.97	106.71
120.87	123.01	113.36	119.76	118.44	117.41	114.92	114.21	123.48	122.5	113.09	112.01	111.6	107.63	125.77	108.69	115.68	114.76	112.03	112.42	111.9	122.03	114.1	115.63	124.79	116.32	114.52	110.02	122.01	114.86	125.27	113.86	124.36	113.09	116.31	116.13	117.25	117.09	121.17	118.29	117.46	111.09	123.52	123.52	122.11	109.94	114.16	121.58	108.37	115.23
118.1	98.123	109.99	105.18	98.055	100.45	103.56	113.14	114.87	107.36	112.45	109.27	106.45	95.573	105.66	105.74	104.44	96.716	106.01	113.56	108.28	108.05	102.21	101.02	105.28	105.08	108.55	113.34	94.988	98.688	96.095	104.22	106.81	100.78	109.58	102.83	103.8	107.72	97.771	104.25	106.72	102.57	91.028	105.19	98.663	95.275	104.69	104.14	102.84	101.9
103.2	101.78	103.34	99.344	102.92	105.55	108.55	103.09	108.81	108.39	104.17	108.25	104.89	106.62	102.88	97.899	107.86	108.07	92.903	106.72	90.367	108.04	103.5	109.29	105.7	107.59	103.63	102.62	103.41	103.56	112.44	108.36	113.24	100.5	103.33	106.86	113.55	97.501	104.61	98.234	106.51	101.11	111.54	102.9	101.66	100.12	103.6	92.221	101.29	98.47
104.44	101.25	110.18	104.92	104.51	113.97	99.141	96.982	104	101.01	112.04	98.154	103.97	110.31	117.61	104.29	110.59	103.29	110.05	121.5	102.79	101.65	102.71	101.99	105.1	107.86	117.83	107.95	111	103.52	112.85	113.59	95.891	101.57	101.15	110.75	107.74	102.53	97.315	94.829	104.58	107.91	103.27	99.636	103.27	103.78	113.8	102.6	105.9	101
110.56	117.65	116.21	117.91	117.11	113.17	110.6	121.66	109.5	120.36	119.82	113.32	119.39	122.8	112.57	111.7	116.62	115.3	117.04	120.95	113.65	110.65	117.81	119.28	113.88	106.98	118.44	121.19	127.21	118.02	122.73	118.49	112.9	112.99	122.44	118.61	115.26	114.3	118.45	116.83	122.53	116.74	114.67	121.72	116.51	119.65	116.19	122.75	109.35	117.13
102.34	101.26	100.43	97.916	104.11	105.18	91.674	99.291	101.92	93.231	105.31	95.538	110.78	96.239	100.11	109.72	93.083	101.64	107.05	109.12	99.966	96.183	98.728	105.89	98.631	102.23	108.42	93.521	95.989	100.32	103.31	100.1	105.46	104.02	99.796	94.573	99.943	97.034	97.542	96.307	104.53	98.692	99.999	93.356	94.782	91.549	106.07	106.76	95.245	103.61
102.39	117.43	105.13	101.49	110.24	115.72	122.35	107.11	115.12	108.87	110.17	111.75	118.25	114.29	107.86	119.14	116.8	108.73	109.94	101.61	111.87	107.56	110.36	102.4	112.39	115.77	104.76	109.33	110.58	109.08	103.53	104.02	105.82	116.3	106.19	108.55	106.27	113.89	104.07	111.92	107.14	110.02	110.78	106.48	108.8	110.16	109.94	112.29	104.86	108.15
121.29	116.36	122.89	121.44	109.39	123.85	122.24	116.38	114.4	120.76	114.24	107.84	119.73	119.91	113.68	108.75	126.42	124.76	116.98	127.04	118.82	113.68	112.17	120.61	112.67	113.39	122.03	107.83	116.21	117.23	112.58	117.03	112.92	119.38	120.28	120.03	109.73	115.73	112.74	125.43	115.75	122.32	112.68	118.08	116.28	117.13	126.07	120.98	116.03	115.01
110.55	103.72	98.735	101.05	105.96	100.75	105.17	109.16	93.993	98.539	102.43	97.198	105.98	101.2	103.82	97.992	92.4	110.23	106.45	92.995	93.852	111.97	105.28	90.493	101.05	98.861	101.41	97.249	109.44	107.38	98.956	97.224	97.481	104.1	103.37	95.265	105.39	103.45	100.33	105.98	100.38	99.311	102.8	95.72	104.13	101.66	102.66	95.281	99.117	99.558
104.3	115.05	115.27	112.27	107.03	116.29	106.89	107	105.79	107.19	112.6	108.82	110.96	116.65	106.76	103.52	104.47	101.56	111.18	116.17	120.23	111.68	107.82	106.95	114.21	116.51	105.23	112.52	116.46	108.32	108.37	107.94	112.79	115.62	109.12	105.07	110.08	107.62	111.65	117.09	106.6	117.54	113.57	113	119.21	102.27	113.97	114.67	100.66	100.87
118.29	111.74	114.34	117.56	104.17	112.06	105.52	109.77	121.71	116.35	111.11	111.28	114.05	114.37	115.07	114.02	111.47	105.33	115.08	118.25	109.64	110.24	121.95	117.35	111.25	122.34	102.11	107.22	106.77	113.03	109.98	123	113.9	114.54	109.78	106.15	107.88	105.62	111.88	114.57	107.49	111.56	107.08	115.8	120.44	116.72	112.86	104.6	107.48	114.1
107.56	100.74	110.24	106.04	100.15	101.38	101.73	105.02	108.18	98.067	112.5	108.89	110.83	112.15	110.38	111.97	92.293	113.49	112.56	105.95	102.79	99.696	104.84	112.27	114.32	97.742	110.13	101.33	102.4	103.82	104.23	111.5	109.61	110.07	106.6	105.73	107.43	109.68	106.54	100.17	111.18	105.33	115.02	111.33	99.163	105.74	98.949	98.352	104.66	104.1
113.07	113.28	107.46	105.3	109.21	122.22	112.24	104.96	100.95	121.97	101.7	108.67	107.17	108.04	117.75	110.92	108.89	110.6	115.82	109.25	115.36	109.55	109.73	111.96	107.41	107.66	110.74	118.46	107.08	105.04	117.14	108.61	111.32	117.91	103.06	117.78	113.82	113.02	107.98	109.31	112.37	110.84	104.65	110.04	111.79	107.11	120.57	106.52	108.61	113.99
103.4	95.731	97.771	106.88	97.095	98.931	102.02	109.31	96.66	104.01	98.771	99.705	99.423	103.26	98.042	99.621	100.01	108.8	94.321	94.262	106.05	87.269	95.726	103.17	97.542	111.98	103.98	101.79	100.91	95.636	94.245	105.36	91.039	100.17	108.9	95.26	101.05	89.192	103	96.137	94.166	92.959	94.891	106.14	102.4	97.047	97.042	103.47	101.37	99.315
102.84	110.63	109.97	109.44	97.246	100.64	95.021	105.58	101.81	102.42	103	108.27	92.465	109.56	110.25	104.97	110.75	102.45	103.09	102.48	104.59	102.55	106.52	98.278	104.37	109.2	111.4	106.07	105.33	119.7	105.77	108.1	100.8	108.06	102.05	102.02	106.61	97.261	106.15	103.82	95.061	104.42	107.15	114.05	105.1	105.64	105.95	98.722	102.25	105.12
101.81	100.7	97.6	103.78	97.539	106.8	87.933	97.551	94.712	105.23	99.243	104.44	104.34	102.28	106.77	106.42	99.036	101.28	100.32	102.16	102.6	96.799	95.687	97.96	100.03	104.13	88.124	93.31	95.543	102.58	108.28	98.958	99.794	109.1	97.191	95.561	97.282	99.313	98.757	95.601	95.631	99.385	99.935	99.519	107.44	106.16	105.88	100.85	104.68	102.79
112.62	102.8	113.02	110.89	103.41	106.82	106.31	104.95	103.05	105.38	106.75	100.11	104.61	104.97	108.79	110.38	112.1	106.91	118.21	98.911	109.51	118.37	106.49	113.99	114.1	108.82	98.658	107.42	110.72	105.93	110.31	101.46	114.93	107.56	107.43	107.32	107.67	102.87	105.19	107.92	106.88	101.07	110.46	103.39	105.92	107.71	113.06	106.58	106.62	108.48
118.51	103.21	105.86	106.05	110.65	107.02	112.12	111.08	113.48	117.23	116.26	105	111.25	109.21	112.03	114.54	107.63	97.284	119.07	103.7	107	107.17	113.43	113.61	98.703	107.84	117	111.37	106.85	118.05	115.28	104.76	107.94	107.5	109.53	110.37	117.27	113.61	120.17	98.168	107.72	105.14	112.92	115.3	104.36	112.36	108.11	113.91	111.09	113.24
113.14	103.81	105.08	102.05	110.72	103.63	114.48	101.47	99.96	107.53	100.42	100.19	107.64	99.624	106.25	105.11	109.15	96.711	97.895	103.33	106.42	111.17	100.99	104.91	106.03	106.11	100.43	102.1	105.83	100.98	103.4	105.57	104.33	104.87	110.36	109.94	107.93	113.84	107.28	108.46	105.01	109.39	100.93	102.84	98.447	112.33	105.58	100.31	110.95	104.17
95.461	91.789	96.956	105.71	95.677	94.037	104.45	97.845	100.01	97.505	95.505	102.25	102.43	95.136	97.483	101.71	87.792	96.206	103.51	100.88	107.15	100.63	100.53	108.08	99.777	98.747	99.509	108.91	101.41	92.021	95.717	92.535	97.126	100.97	92.478	97.058	100.58	101.8	111.47	96.92	97.93	94.841	101.61	98.394	97.073	97.259	103.6	102.63	99.931	107.42
111.67	102.36	111.47	114.35	110.7	106.99	120.17	117.38	108.98	110.74	115.87	114.96	109.29	110.41	100.17	108.22	107.4	117.44	103.17	105.14	112.06	108.35	112.63	107.89	116.9	114.02	113.99	112.01	114.38	114.19	107.75	112.48	112.75	118.61	114.96	113.49	113.61	119.67	112.3	110.53	107.6	112.63	118.12	107.96	110.65	106.88	114.31	117.34	113.38	108.77
112.41	103.11	95.092	102.02	107.03	104.68	97.836	103.56	104.79	104.87	110.04	108.75	97.062	106.75	99.12	107.77	104.57	100.71	102.94	114.22	111.17	101.69	110.76	96.96	104.87	115.61	105.53	102.12	98.912	105.12	98.497	100.94	106.98	115.2	101.82	104.98	106.89	107.3	100.54	109.82	111.71	88.962	106.31	97.867	103.8	119.93	108.9	105.83	103.89	106.19
101.66	97.714	94.18	105.88	107.14	106.34	105.2	101.1	92.803	96.193	91.964	102.54	94.175	104.44	97.42	101.26	92.522	102.5	92.586	103.27	106.09	103.95	107.93	92.007	91.7	100.54	108.6	98.826	96.596	99.387	98.055	98.049	101.05	97.678	96.898	94.232	98.052	110.48	95.588	109.5	96.927	103.7	90.593	95.704	95.516	101.45	105.75	89.26	94.751	106.44
106.95	110.08	110.42	107.57	114.97	106.62	114.98	113.29	111.8	100.64	110.91	106.27	117.13	109.33	109.74	110.07	112.22	108.02	123.69	111.95	112.83	115.97	117.39	112.76	126.84	111.43	118.5	113.21	105.31	110.93	121.44	102.64	115.26	113.71	104.91	114.34	104.18	115.08	118.98	114.44	120.42	118.07	110.56	120.12	112.03	114.28	116.74	119.93	111.39	112.23
111.29	110.74	99.173	100.47	113.03	109.94	110.53	108.41	112.43	118.36	109.44	102.09	112.15	109.41	106.32	103.24	108.19	108.08	105.61	101.31	110.11	105.13	100.45	99.695	105.03	108.6	114.33	105.39	101.31	108.27	99.067	109.28	112.14	102.06	110.43	107.65	102.33	101.99	104.61	106.27	103.89	109.29	111.76	104.67	109.16	102.26	106.04	101.35	105.52	94.16
103.69	110.76	117.78	111.89	107.07	105.67	102.29	110.53	98.663	104.08	104.91	114.56	108.3	101.12	107.32	109.73	111.56	112.62	108.92	101.66	114.47	103.82	111.91	109.1	114.44	109.18	103.08	115.03	108.55	112.66	114.14	118.72	115.02	112	113.73	107.33	111.47	113.37	114.68	112.19	120.83	111.4	109.02	107.38	117.14	118.38	113.22	109.95	109.86	124.48
95.747	111.82	95.145	98.041	97.092	100.44	98.113	93.804	98.763	99.476	105.95	94.935	100.77	104.65	104.63	99.961	104.09	93.702	95.809	104.78	100.3	94.81	96.196	103.18	100.36	96.101	108.71	95.816	105.98	98.389	91.873	95.147	94.575	104.07	109.54	96.866	90.205	94.416	102.22	96.779	101.8	95.666	100.22	94.282	91.689	104.08	94.571	106.87	95.591	99.249
103.4	110.25	105.22	96.62	108.69	102.42	107.82	103.05	106.4	97.983	112.17	96.998	107.88	102.15	103	110.65	101.7	104.09	107.42	108.3	103.48	103.14	105.68	104.54	103.22	109.15	102.08	104.58	105.47	99.596	107.97	106.52	104.87	94.893	115.88	108.78	106.58	100.19	97.373	97.945	102.03	107.37	106.22	110.96	105.8	96.686	103.78	108.61	105.94	118.69
109.1	116.86	95.955	103.46	107.38	104.4	104.84	101.65	122.24	101.4	97.746	104.67	108.94	107.06	110.81	104.14	107.83	114.7	97.592	95.378	107	104.24	112.16	99.977	117.27	105.12	109.12	103.77	98.47	109.49	107.35	111.53	104.25	110.66	94.825	107	107.86	105.48	105.94	108.63	106.27	109.19	112.6	116.55	108.77	104.9	103.8	106	113.72	103.31
108.67	119.77	110.01	107.33	115.2	104.95	115.23	102.82	116.49	118.97	113.89	113.81	111.66	108.87	115.25	119.3	114.54	112.65	112.59	117.29	103.52	104.2	106.64	125.61	110.72	107.67	102.93	113.71	113.85	104.46	109.21	113.71	125.49	112.03	115.85	111.67	113.3	105.46	112.75	119	110.45	104.23	114.98	107.44	112.51	118.36	112.85	114.78	116.01	116.41
114.33	118.48	116.11	116.06	112.66	110.77	117.91	116.46	108.97	120.86	122.98	110.04	118.18	116.09	119.32	119.43	113.4	112.53	119.97	111.79	121.16	107.72	121.89	108.99	124.45	114.35	115.72	115.19	114.31	120.32	116.48	119.01	115.33	114.03	113.71	117.75	115.16	120.72	109.27	113	114.39	111.34	130.27	118.88	115.92	117.16	114.74	114.89	112.08	117.52
107.52	108.88	104.17	108.07	104.54	98.896	99.867	103.57	109.26	100.79	96.152	104.17	103.97	101.03	101.08	105.69	106.76	108.38	95.121	116.26	107.03	102.12	105.56	103.08	96.975	109.05	111.33	105.13	97.62	111.95	106.96	102.95	104.6	103.04	110.73	103.85	103.73	111.76	107.92	101.18	111.65	110.86	103.24	103.62	108.29	111.72	101.64	104.59	111.09	101.41
96.556	97.954	101.47	103.31	91.08	92.197	96.179	92.294	94.295	100.66	101.14	103.17	95.28	102.99	95.785	105.18	107.67	106.6	101.68	107.82	104.36	101.86	100.29	105.74	105.35	98.635	102.29	99.735	107.38	96.937	103.05	103.39	107.6	90.928	104.96	98.22	104.45	101.41	110.99	101.12	107.83	93.282	104.08	103.22	106.09	99.174	93.814	105.01	103.09	102.75
109.89	118.35	104.04	112.9	105.28	110.27	111.84	106.18	110.39	115.39	115.34	112.43	103.33	106.63	111.75	109.54	107.6	113.21	110.56	108.25	105.11	111.86	109.76	114.83	109.34	109.91	114.79	111.05	112.45	103.05	117.95	107.12	113.54	109.86	115.63	107.53	108.41	111.21	110.92	114.03	101.41	106.15	109.45	102.32	113.72	110.58	116.72	105.26	104.48	113.35
114.04	120.82	117.08	122.77	117.15	109.12	121.76	118.5	124.37	126.16	118.38	108.91	118.99	107.83	109.19	110.32	104.84	118.71	123.99	110.9	112.44	125.55	112.69	113.05	115.46	111.53	109.38	123.48	117.9	116.01	125.02	121.08	123	117.86	109.27	111.93	119.71	110.69	115.98	123.63	117.56	127.69	117.77	121.51	114.34	118.17	116.34	118.4	122.73	114.62
89.403	99.591	99.75	104.74	105.17	103.54	102.95	101	99.003	99.735	104.28	101.9	99.827	94.959	103.2	100.47	89.428	99.552	101.88	98.906	107.39	104.83	98.344	112.15	98.695	96.005	104.43	100.95	107.59	101.1	93.548	106.16	105.14	93.261	98.663	92.344	99.748	101.49	94.345	99.312	93.499	98.311	92.883	109.82	103.79	100.13	97.725	101.25	97.329	106.63
111.06	100.82	103.54	98.095	107.88	100.46	104.65	106.91	101.52	104.18	117.87	101.41	115.6	102.84	107.22	99.682	96.854	103.32	103.67	107.68	95.428	103.77	106.16	109.21	101.61	110.87	113.11	107.18	106.74	121.84	106.56	106.39	104.27	106.25	114.29	102.15	101.48	106.14	111.28	103.85	103.12	97.78	99.514	97.109	108.55	101.79	109.51	110.11	99.303	94.126
118.25	107.68	119.94	111.42	107.22	122.48	102.51	110.24	113	113.45	113.43	112.44	106.05	110.1	109.61	112.41	115.57	111.38	116.97	120.03	109.76	112.63	107.21	112.36	106.63	107.26	106.6	106.19	114.82	106.3	113.02	113.81	103.31	119.33	102	112.83	111.01	113.29	98.713	104.03	109.43	109.47	111.06	116.39	114.64	111.17	119.31	120.13	109.03	105.37
114.56	105.97	117.05	107.95	107.94	113.18	119.13	112.76	111.56	114.45	109.9	106.74	113.78	114.7	116.36	114.48	111.17	112.57	115.64	106.58	116.98	103.11	110.1	111.99	113.02	110.68	111.79	105.94	112.53	114.75	118.92	116.31	127.13	107.89	102.82	111.54	111.12	105.34	122.09	122.87	109.48	113.37	100.28	112.36	103.18	119.91	103.93	102.67	114.95	100.32
103.96	104.28	104.47	110.63	103.69	115.51	109.46	103.99	105.62	105.17	107.87	106.75	102.45	108.77	109.96	113.99	103.76	107.19	115.89	101.78	110.22	114.58	115.12	101.43	102.83	109.23	101.63	103.86	92.878	104.77	104.62	103.98	108.72	107.76	107.07	102.32	104.77	110.34	112.06	97.898	110.01	103.8	103.35	118.61	111.72	100.79	104.99	104.37	103.73	109.21
101.36	107.67	110.77	97.649	109.41	103.43	100.21	99.274	104.58	110.93	106.33	101.39	106.6	106.76	102.59	103.96	108.72	105.12	102.94	102.88	104.27	100.25	107.76	107.75	102.98	97.173	104.51	111.74	100.59	101.58	105.02	96.787	108.1	103.7	99.772	108.27	106.61	109.74	99.942	107.2	106.05	102.75	99.052	96.296	110.66	107.42	104.76	106.88	107.81	106.27
112.35	112.49	121.49	112.81	103.21	107.7	114.35	116.94	117.64	116.15	115.28	108.71	115.49	110.58	117.99	115.33	119.99	107.89	106.88	115.28	108.96	112.44	112.12	114.46	106.26	115.82	106.07	107.44	114.95	114.01	111.33	115.4	119.58	108.72	115.61	115.06	108.26	112.57	104.68	105.59	120.28	114.86	109.6	105.36	110.84	111.52	108.92	118.56	115.59	117.7
105.1	101.82	114.55	100.73	105.99	96.601	106.97	110.52	105.44	99.19	96.981	107.78	106.57	114.51	103.18	101.28	113.41	108.42	99.766	107.11	113.05	106.65	101.16	102.35	110.67	105.53	109.78	100.78	105.84	103.11	102.82	99.232	103	104.01	96.143	102.27	107.5	98.785	105.38	107.94	109.08	106.2	107.47	110.21	102.63	94.558	108.01	111.4	103.57	104.72
99.026	108.4	101.13	99.421	104.65	97.554	105.89	99.763	106.56	106.75	100.2	102.08	103.73	110.88	104.13	93.767	100.67	99.92	102.66	106.7	99.445	106.56	101.02	106.41	106.18	100.54	107.17	93.054	105.6	111.82	106.65	113	107.06	108.5	106.06	96.273	104.35	107.7	106.07	104.78	100.04	101.59	99.948	105.61	106.24	107.11	103.82	107.29	105.96	99.909
100.92	111.09	99.792	103.23	105.88	103.63	95.906	97.986	96.788	96.299	102.64	105.35	112.31	107.27	104.86	105.94	99.685	96.542	102.89	106.54	109.37	99.608	106.03	101.73	102.21	106.55	102.27	107.33	98.887	104.98	94.136	96.26	107.43	96.965	106.04	105.09	117.28	98.425	117.09	107.13	112.45	102.03	100.73	101.77	102.06	112.58	109.64	107.68	105.06	106.78
97.927	117.96	108.21	101.29	105.22	105.85	105.24	107.56	108.38	99.495	106.88	100.72	107.46	113.42	95.217	115.91	113.12	103.49	111.91	113.36	106.75	102.02	110.03	102.29	104.32	100.09	110.67	105.78	97.374	102.18	114.14	107.51	98.001	103.63	104.3	101.2	113.7	115.8	99.594	101.41	98.082	111.76	100.61	101.63	109.53	101.32	104.94	104.97	93.021	105.04
100.72	109.03	98.931	98.596	106.67	103	102.16	105.08	105.62	105.42	109.08	101.73	99.546	106.15	103.12	112.15	100.28	110.38	98.021	98.716	101.12	96.334	113.35	101.57	109.84	103.48	104.62	102.65	103.31	105.04	105.35	107.62	103.02	109.08	93.993	105.19	106.44	105.49	102.39	96.861	108.13	102.58	102.02	98.416	100.88	115.45	104.96	97.383	104.92	103.03
110.54	108.96	101.54	104.75	106.37	102.27	107.29	104.07	109.83	103.82	109.31	106.57	114.29	106.77	104.93	107.31	103.24	100.59	101.65	101.38	106.84	104.28	105.78	107.65	110.11	103.85	110.25	97.3	117.65	100.22	107.95	110.76	110.53	105.23	110.84	105.93	103.55	106.56	111.1	105.43	100.27	98.51	101.79	96.59	111.22	108.55	100.02	106.55	112.82	102.18
107.84	109.5	111.04	106.26	115.86	117.96	112.9	102.75	107.3	104.67	107.1	102.42	109.71	107.99	103.19	117.04	115.1	110.24	112.64	102.96	103.53	108.01	97.136	98.79	105.31	111.98	97.23	113.25	99.636	106	112.82	96.08	108.57	107.09	97.737	109.71	99.507	107.09	100.13	103.45	103.18	96.374	101.32	102.11	107.47	111.93	103.75	103.3	108.04	103.88
99.469	115.57	115.65	110.93	100.57	104.48	111.97	101.61	109.28	100.77	102.98	104.07	112.71	103.81	103.26	102.38	95.777	98.915	103.42	107.72	109.06	106.03	103.1	104	114	105.16	103.19	97.541	107.54	112.08	100.04	106.37	106.09	105.98	110.37	99.721	105.08	98.022	107.53	113.54	105.31	103.94	100.54	115.25	100.08	106.8	103.14	104.96	104.08	97.847
101.86	103.23	105.82	104.71	105.49	108.87	105.46	96.543	110.23	106.29	105.17	103.46	105.25	104.13	109	106.11	101.92	100.1	105.53	102.82	105.7	98.594	104.22	99.808	109.4	99.074	107.34	111.54	109.46	104.06	107.14	109.09	97.758	103.77	115.22	103.35	105.48	108.33	106.37	108.1	100.55	113.44	104.98	103.63	97.313	104.46	109.38	98.338	108.82	102.68
112.26	118.97	105.69	104.34	115.24	121.02	108.5	110.51	113.64	116.22	116.03	115.61	109.3	114.71	107.46	117.43	112.08	108.79	110.73	111.81	115.59	100.98	112.69	110.38	115.69	111.98	110.44	109.65	113.92	101.92	117.91	108.07	115.2	112.89	116.47	121.77	119.3	109.64	110.35	119.08	114.9	113.93	112.61	112.32	110.67	111.11	110.19	113.8	110.19	115.73
105.6	105.19	118.55	105.75	109.63	107.44	119.35	115.08	99.324	104.85	104.64	109.39	109.36	102.84	99.182	110.59	101.38	107.34	109.21	114.44	110.8	100.28	107.28	108.61	102.91	116.16	108.27	106.39	113.59	108.87	106.73	111.22	109.05	97.874	110.49	102.48	108.47	100.3	111.22	107.06	102.58	97.201	117.24	115.71	101.88	107.87	105.1	107.88	98.952	110.85
118.39	118.04	110.29	114.23	104.19	121.45	115	117.12	110.48	110.89	114.26	104.66	113.28	117.97	117.16	115.5	111.11	114.86	118.55	107.87	122	111.22	118.89	110.47	114.92	112.45	111.8	115.64	113.08	118	116.52	111.33	110.03	108.54	107.38	111.65	111.69	113.34	119.28	107.34	117.33	111.23	119.58	110.89	111.87	122.79	125.95	111.07	114.36	117.2
105.31	110.54	105.22	105.86	107.04	110.78	101.99	95.737	104.02	110.12	104.17	100.86	105.38	100.82	102.99	119.88	110.02	110.28	108.55	108.67	107.54	108.43	102.84	103.51	104.03	99.404	103.66	107.97	102.25	94.94	111.83	105.06	98.833	102.37	107.66	111.45	102.29	99.702	111.46	110.56	110.93	112.31	98.76	117.82	101.4	117.5	101.03	106.85	103.28	99.146
94.69	94.373	96.317	105.26	101.5	96.809	95.621	99.387	107.58	102.05	109.82	97.27	103.28	91.052	103.88	101.37	107.66	97.869	99.975	96.47	94.272	103.21	96.794	101.96	98.179	99.434	99.073	92.287	97.014	103.73	97.305	103.83	99.986	99.218	98.991	102.76	85.265	106.05	99.961	98.318	95.063	114.44	102.14	101.18	90.996	101.92	93.994	97.399	94.825	95.236
122.57	114.91	119.22	118.05	108.9	125.59	116.02	119.56	115.2	114.74	128.77	125.05	119.48	125.45	114.13	116.36	122.31	118.76	123.16	114.5	122.9	118.41	113.82	117.99	114.36	115.27	123.15	120.03	117.99	114.27	113.2	121.58	106.98	119.8	121.69	116.02	111.69	111.57	119.28	113.7	118.44	115.15	117.54	119.21	125.77	115.79	117.96	120.6	121.71	116.96
107.29	108.57	106.98	103.08	112.97	101.21	108.83	106.66	98.286	108.93	104.37	95.923	110.75	109.94	110.37	104.29	103.93	107.57	104	103.47	108.63	110.3	106.56	104.17	105.75	93.994	92.073	101.87	104.35	109.09	103.29	105.46	102.53	104.31	107.49	100.94	108.85	100.08	99.125	107.72	103.5	108.03	105.54	106.95	103.88	123.51	106.16	102.54	107.03	102.71
109.05	104.56	113.81	109.17	108.69	106.13	109.51	117.61	112.96	115.33	110.44	118.1	110.72	106.37	113.5	109.98	105.36	118.75	112.59	113.65	109.58	106.8	119.48	107.44	122.18	123.36	110.05	114.55	111.2	107.66	112.25	108.05	113.05	110.17	116.32	107.15	109.94	120.55	116.34	109.56	104.95	116.95	119.75	106.49	111.81	111.11	107.73	109.8	113.2	105.79
113.29	106.04	112.41	107.67	110.6	105.21	117.22	106.66	109.75	100.17	97.731	107.35	112	110.28	113.02	109.64	102.93	101.65	100.74	109.31	107.19	103.86	106.2	114.31	111.42	103.6	105.82	107.21	109.88	103.54	109.66	112.45	101.9	106.72	99.702	108.51	107.04	106.53	103.83	102.9	96.659	106.43	103.75	102.32	103.84	102.88	109.69	107.86	110.84	94.518
108.79	97.106	102.52	96.373	96.723	100.67	93.213	110.7	108.58	105.41	105.81	99.416	109.02	109.68	104.33	102.92	105.77	103.34	96.264	98.955	100.04	101.22	98.043	98.19	99.646	92.416	105.74	96.991	101.79	98.006	109.09	98.506	99.996	95.239	100.96	102.1	89.013	107.09	103.8	113.62	104.94	105.74	100.32	97.332	104.17	107.9	96.896	105.02	92.036	96.835
97.618	109.85	101.65	98.76	98.211	103.5	108.23	105.14	100.85	99.916	109.05	102.3	98.471	99.736	106.55	104.04	97.119	89.549	92.886	102.13	102.22	110.13	103.09	99.35	100.8	101.82	107.63	100.88	103.46	97.462	88.547	98.591	100.53	96.108	105.07	115.8	98.329	97.67	103.1	97.715	95.96	102.3	99.954	106.33	100.16	100.31	101.91	103.13	107.08	100.34
109.23	116.42	104.77	102.44	109.18	103.55	113.57	101.85	108.37	105.99	96.709	110.95	102.61	98.152	108.54	97.64	102.88	104.97	112.77	107.2	106.91	96.569	102.51	113.58	100.52	107.64	102.91	104.47	97.416	110.51	103.68	105.16	105.33	103.19	106.61	99.637	114.75	108.13	100.81	102.06	100.7	103.53	98.866	112.75	113.76	99.543	106.68	102.81	104.91	106.98
106.85	107.37	103.91	98.637	108.83	111.33	111.87	96.258	110.89	106.75	93.463	111.5	105.89	101.91	108.9	99.96	103.77	100.53	103.41	103.1	105.29	104.88	105.32	104.77	98.888	98.89	106.4	104.05	106.31	102.79	109.17	103.51	113.16	100.22	102.48	105.57	105.41	105.78	106.33	112.68	106.82	112.64	98.397	114.21	107.7	105.26	113.93	113.09	109.39	97.952
110.88	108.26	111.23	107.5	107.08	110.76	110.55	110.07	112.01	110.42	110.94	107.13	117.07	114.2	113.37	115.8	126.41	116.81	108.08	114	106.56	101.61	117.23	112.62	115.43	113.4	114	121.22	117.67	108.39	108.8	117.89	108.7	112.2	106.16	116.33	112.63	116.81	118.61	111.43	114.2	107.05	111.58	114.62	110.64	112.01	103.26	115.04	106.9	113.64
106.16	94.072	96.161	105.37	103.91	103.11	102.57	96.462	99.535	95.683	93.528	101.73	101.02	107.63	103.36	109.07	104.48	113.81	109.11	107.74	108.29	97.094	103	100.29	101.34	105.95	112.03	110.89	109.86	99.463	106.52	102.55	111.05	105.81	97.855	100.04	101.35	105.49	101.16	102.57	103.07	108.03	109.38	103.56	104.77	103.02	102.06	112.24	117.62	101.01
107.12	104.23	108.23	106.27	111.83	107.51	101.95	100.67	103.74	111.35	98.518	104.14	108.33	107.45	99.607	103.72	104.7	104.66	111.22	110.81	102.37	103.76	104.59	118.59	110.2	104.36	107.48	104.42	100.99	107.93	113.54	109.67	109.64	100.34	104.86	108.1	103.21	108.69	100.52	110.38	100.98	99.923	100.82	108.77	98.958	102.21	106.66	118	108.25	97.942
106.31	118.07	100.65	105.8	115.63	94.084	105.22	109.51	108.75	105.03	104.31	109.3	106.97	106.42	103.88	111.78	110.3	105.27	104.94	106.97	97.625	110.5	106.82	111.83	101.87	106.96	111.36	101.83	99.786	108.87	103.54	115.36	110.45	106.28	105.7	103	103.38	110.48	103.41	105.49	114.11	102.76	104.53	110.73	106.24	97.533	109.49	103.03	104.96	117.62
97.24	101.56	105.27	107.8	111.1	107.63	94.442	103.43	104.07	104.93	93.063	114.98	104.59	108.35	98.951	104.71	107.31	110.22	118.19	104.21	107.05	105.97	99.317	101.74	122.99	108.51	101.27	101.81	105.41	106.47	101.89	109.8	99.037	107.11	113.91	117.2	107.6	105.41	98.107	105.7	109.51	101.18	106.23	107.54	106.96	107.35	102.02	107.35	109.55	113.24
100.3	100.8	102.48	103.61	103.18	96.651	101.02	102.98	101.17	105.52	100.73	106.13	118.52	104.58	104.03	102.62	105.37	107.71	100.32	108.06	101.62	106.99	98.237	99.03	103.03	103.58	106.6	104.37	110.62	97.11	101	102.4	108.2	102.94	92.598	103.79	108.08	110.55	106.18	105.18	106.07	99.04	102.55	104.95	103.78	100.79	98.482	101.8	104.12	106.23
[truncated: 650 more rows]
[truncated: 150 more columns]
