# Supplementary material for: Genetic dissection of main and epistatic effects of QTL based on augmented triple test cross design
Source: PLoS One. 2017 Dec 14;12(12):e0189054. doi: 10.1371/journal.pone.0189054 (PMC5730204; doi:10.1371/journal.pone.0189054)
Supplement: S8 Supporting Information — (ZIP) [file pone.0189054.s008.zip › z4_1800_0.5_10.csv]

106.55	104	104.35	104.61	102.1	103.74	103.38	103.54	107.1	104.44	104.1	104.19	107.47	105.89	103.01	105.71	105.12	102.56	105.06	102.4	106.95	104.72	103.82	107.91	102.45	107.25	101.67	105.43	105.45	103.81	101.65	104.27	104.15	106.84	107.7	105.01	104.25	104.88	104.77	104.21	103.91	105.12	105.79	105.11	102.93	103.64	102.81	106.74	104.66	103.11
109.27	104.93	102.46	106.46	108.37	107.34	106.03	105.59	109.75	105.67	106.83	104.6	107.83	106.65	106.45	110.52	109.75	108.41	105.6	106.85	105.99	107.3	108.55	107.83	105.52	105.1	104.21	107.26	107.8	109.47	104.86	105.11	105.67	106	105.7	111.36	106.35	106.67	106.79	108.74	108.25	107.03	104.58	108.88	107.88	105.92	108.5	104.88	103.26	105.01
107.53	106.84	109.56	105.2	106.23	107.05	107.4	105.7	107.02	104.88	106.84	105.07	105.65	106.63	104.33	106.17	106.03	103.02	105.99	106.34	107.51	105.33	105.21	104.74	107.78	109.24	106.06	106.54	107.17	107.42	108.54	106.74	106.64	104.97	105.73	107.83	102.21	106.91	106.66	107.07	103.1	106.2	106.63	104.91	106.21	108.01	106.45	108.65	102.38	107.09
113.71	112.25	108.86	112.39	114.34	112.23	113.69	112.94	111.84	109.94	112.67	114.98	113.79	115.01	111.17	113.36	112.66	113.14	113.97	115.46	115.41	112.6	112.62	112	111.45	115.66	115.88	115.49	111.47	115.47	111.14	109.97	115.16	116.22	113.88	113.39	113.24	114.74	114.41	111.1	114.32	113.43	110.38	112.82	111.61	114.27	112.29	110.09	112.31	113.26
103.5	109.04	104.85	106.4	104.48	106.08	107.08	103.18	105.12	105.22	107.77	105.68	105.48	103.22	106.36	105.1	105.61	106.43	104.53	105.31	105.26	104.44	106.18	105.88	105.53	106.61	106.08	105.36	106.97	103.35	102.41	107.15	102.17	105.05	106.37	106.85	108.08	103.1	105.15	108.04	106.3	106.92	106.87	107.43	104.76	105.78	103.32	104.65	105.68	111.19
110.01	107.72	112.66	109.6	109.45	111.58	109.37	107.59	109.75	109.23	114.02	109.55	113.67	110.64	110.51	111.65	110.84	110.73	109.58	106.6	110.07	108.57	110.31	109.14	108.89	109.12	109.64	108.06	108.59	108.06	109.97	108.71	112.04	111.47	109.46	109.5	108.98	111.03	109.23	107.26	110.44	112.16	108.48	107.44	110.42	109.7	108.64	109.37	107.54	108.05
100.27	101.02	98.78	102.25	97.89	99.553	100.93	99.86	98.086	102.21	100.24	96.785	103.01	101.18	101.83	100.32	104.17	96.012	101.03	98.67	100.24	100.62	101.49	99.863	96.048	101.62	101.42	101.28	101.95	98.874	97.13	101.97	100.22	100.05	101.13	100.98	98.93	99.399	101.44	102.5	99.228	98.756	101.41	99.488	102.17	99.809	99.269	100.65	98.938	99.12
104.52	109.5	108.81	102.86	106.46	105.12	107.75	103.81	106.93	108.18	107.73	105.88	106.82	105.05	104.72	106.68	104.79	106.5	106.84	103.89	102.37	107.86	108.7	106.69	104.77	103.54	106.82	106.68	106.9	107.45	108.53	103.92	104.44	104.75	107.83	103.39	106.32	104.42	105.59	107.39	104.31	104.53	104.29	102.52	105.97	105.45	104.65	105.54	105.76	106.48
106.37	107.92	103.12	105.81	105.15	106.43	101.6	106.26	105.05	103.56	104.13	104.62	104.39	106.74	106.6	103.53	107.34	105.16	104.91	106.37	104.77	104.31	106.79	105.78	102.27	106.36	104.47	104.26	105.9	103.97	104.84	103.78	104.89	104.78	106.26	104.95	102	106.49	105.19	104.46	105.06	105.98	105.42	106.34	102.54	103.12	105.38	101.08	104.43	104.68
107.54	104.62	103.36	106.93	108.9	101.11	102.79	104.76	103.2	104.74	104.84	101.49	106.17	101.59	106.15	102.53	109.18	104.06	106.32	103.08	103.57	105.5	103.78	106	105.04	105.36	100.88	107.03	104.42	104.19	97.573	101.85	103.14	101.39	104.86	104.26	106.19	101.56	105.45	103.26	99.4	101.17	105.54	101.52	101.26	105.02	103.35	104.52	103.08	101.92
105.71	105.16	106.38	107.61	105.27	108.59	103.85	107.01	106.14	106.76	106.14	110.12	106	106.65	104.19	107.92	109.33	106.41	107.27	105.8	103.27	105.05	106.07	106.41	108.5	104.11	108.61	106.94	106.01	106.06	106.98	106.81	105.44	105.04	108.29	106.14	103.39	107.3	104.05	105.89	105.05	103.62	110.31	104.96	109.34	106.75	102.98	105.56	106	105.41
113.9	112.15	107.56	111.81	113.9	112.26	112.63	111.03	112.61	112.76	112.84	110.83	110.89	112.35	111.34	111.04	110.02	107.92	111.67	111.84	109.65	111.1	114.03	113.36	110.53	111.98	108.57	114.16	109.98	111.57	111.49	113.65	111.26	110.23	110.72	108.28	111.82	110.42	110.42	107.27	112.08	110.7	114.21	114.42	111.71	112.02	110.48	111.88	109.51	111.61
106.28	105.12	103.39	105.47	103.81	104.52	103	109.31	105.87	107.94	104.39	107.29	101.95	105.35	103.3	100.29	107.19	104.54	103.19	103.61	103.15	104.1	105.49	107.15	102.31	105.9	105.3	109.71	108.98	108.24	106.28	105.32	103.83	103.82	106.37	105.69	105.69	104.87	106.74	104.77	104.48	105.25	106.53	105.18	109.34	107.5	105.75	107.14	107.99	104.94
105.91	106.05	107.81	104.66	107.64	104.64	106.38	101.95	107.89	105.92	108.61	103.01	108.62	103.99	101.96	105.28	110.21	106.27	104.89	105.92	105.24	103.35	105.23	102.14	106.52	107.47	106.26	107.62	105.73	106.62	106.82	102.89	106.38	104.53	108.47	104.42	107.32	108.12	103.11	107.67	103.27	104.57	105.19	107.53	106.98	108.8	107.15	102.63	104.63	106.09
106.55	114.95	115.21	111.19	111.24	107.46	112.23	114.84	110.59	112.06	114.47	113.12	108.96	111.4	108.19	115.78	113.05	111.76	112.74	112.62	114.52	112.7	114.14	114.28	108.69	113.22	111.07	111.95	114.02	110.7	110.42	113.83	109.52	110.23	113.29	110.39	112	111.65	111.45	110.69	111.58	112.71	113.28	111.93	111.51	110.39	110.64	109.15	110.62	110.55
100.35	106.86	104.97	102.73	105.07	104.62	104.64	105.23	103.47	108.45	106	107.36	104.31	105.51	106.81	106.06	103.76	105.87	105.74	107.77	105.18	106.49	105.35	108.02	104.35	102.71	105.06	103.34	103.71	104.29	104.16	103.53	107.57	105.67	105.8	105.82	103.53	105.58	104.4	102.91	106.34	104.92	101.58	105.88	105.31	105.21	103.81	107.29	105.34	105.03
103.04	108.88	106.15	104.9	107.27	108.09	106.69	105.63	107.59	107.67	103.5	103.01	107.18	108.53	109.04	106.05	106.63	106.77	103.95	107.41	101.57	106.33	104.27	106.57	104.31	104.19	102.5	104.83	103.47	105.65	106.7	104.49	104.33	104.75	107.27	108.74	105.34	108.76	106.8	104.11	105.53	107.34	106.79	107.67	101.41	106.46	107.04	103.83	103.25	108.51
106.47	104.25	104.07	109.06	105	107.31	101.72	105	103.77	104.9	101.74	104.84	107.62	101.77	105.04	105.46	103.34	107.02	106.2	105.32	103.9	104.93	104.31	108.38	105.68	105.59	107.48	104.78	106.41	105.41	108.02	102.81	105.24	102.4	105.56	104.46	104.86	104.83	105.07	106.01	101.47	103.93	104.69	104.22	105.69	103.99	101.33	105.36	103.64	104.02
106.15	106.23	104.86	106.51	105.04	103.34	106.5	108.13	103.51	104.14	102.96	101.5	104.02	108.8	104.14	102.06	104.68	102.61	108.82	104.33	105.75	102.84	106.02	105.02	103.8	103.65	103.44	105.37	104.14	106.35	105.24	101.08	104.51	104.67	104.53	103.06	105.93	105.22	105.63	105.44	103.14	106.15	106.22	108.71	105.99	107.37	103.22	104.72	105.49	104.81
108.72	109.55	112.45	108.43	111.46	109.97	110.37	109.2	108.18	112.57	108.99	109.46	110.45	108.59	109.01	107.74	110.55	110.68	111.41	109.14	109.95	108.54	108.47	112.26	109.89	110.33	108.17	109.56	107.84	111.64	109.87	112.18	108.29	109.49	110.27	111.91	112.41	109.88	110.02	107.44	108.03	108.03	109.91	111.74	111.93	111.86	107.6	112.02	110.26	109.96
108.33	107.8	113.71	108.77	109.82	110.76	109.29	111.41	109.47	110.63	108.92	109.35	110.38	108.77	113.72	111.66	110.09	110.64	110.94	109.17	110.64	111.64	112.99	109.57	110.54	113.02	110.91	109.26	110.53	112.52	111.95	109.27	113.97	108.2	108.48	106.08	111.58	107.19	111.04	111.35	111.13	111.06	111.21	109.78	110.63	110.24	109.43	109.28	111.82	108.49
107.54	110.47	105.98	106.34	109.27	109.84	104.53	106.02	108.06	105.41	108.16	103.93	107.07	103.76	105.37	108.52	106.65	110.37	106.94	104.27	105	106.13	105.81	106.9	104.76	106.98	106.51	106.59	107.16	107.38	107.89	109.86	108.3	107.73	104.74	109.02	106.6	110.2	106.92	106.91	104.16	106.17	108.17	109.13	109.78	113.16	105.7	103.41	107.27	107.28
106.72	105.4	107.74	106.07	107.97	111.55	107.6	105.03	106.7	103.49	105.05	108.93	107.04	105.71	102.96	105	104.44	104.56	103.41	106.57	106.35	105.45	108.8	107.24	107.36	108.14	106.77	104.07	105.58	103.61	106.95	109.02	106.04	108.39	104.05	107.7	105.21	107.46	104.45	106.17	106.99	105.41	107.46	108.86	104.06	105.82	107.49	102.89	107.94	107.67
102.41	104.06	106.4	111.75	105.32	108.68	104.63	104.52	103.72	103.58	104.4	107.19	103.79	106.8	105.01	105.41	101.85	104.54	105.9	103.62	105.3	104	105.83	107.78	106.66	106.67	107.62	105.1	109.9	106.69	103.5	107.6	108.24	103.98	107.43	103.2	105.35	106.27	104.68	104.6	102.81	105.15	102.56	105.61	106.2	102.64	105.93	103.7	103.72	105.82
109.84	108.31	109.66	115.14	109.99	110.73	112.47	108.57	113.3	112.65	110.6	113.23	112.16	112.13	111.81	113.1	113.72	114.42	108.7	113.44	111.44	110.4	110.09	110.17	109.75	114.95	113.78	113.5	111.85	110.18	109.86	110.33	111.82	117.73	110.48	112.99	110.05	112.47	111.56	110.48	110.68	110.54	111.08	112.13	110.29	108.37	111.93	110.35	108.12	109.63
112.38	110.66	108.78	110.24	113.52	109.17	110.34	110.48	110.51	112.91	109.86	112.77	110.06	109.64	112.92	108.97	110.53	110.48	110.71	110.61	108.06	110.68	111.85	111.89	111.77	110.44	111.13	112.72	112.42	112.16	111.71	107.09	109.6	109.82	112.96	110.98	112.76	110.76	113.14	112	108.83	109.53	108.21	111.78	112.62	110.56	108.81	109.8	106.23	109.96
111.47	109.4	109.87	109.15	108.88	111.83	110.8	109.12	110.96	107.63	109.65	110.64	109.17	109	110.08	109.71	111.02	109.41	111.78	107.72	111.13	113.07	109.25	110.02	110.09	106.68	107.99	110.19	108.89	106.94	110.4	108.98	107.39	110.46	111.52	108.71	109.73	112.86	105.68	112.17	107.86	112.74	107.6	109.59	110.73	113.46	109.77	108.7	110.66	108.52
115.51	115.23	111.14	117.48	112.03	112.73	111.22	109.37	111.79	114.32	107.11	114.96	114.61	113.25	114.87	111.92	114.55	113.96	114.08	111.6	112.09	114.19	110.88	113.74	114.71	113.42	114.26	115.74	111.78	111.33	114.19	109.06	114.48	112.11	115.7	114.32	115.63	113.14	115.87	114.16	112.22	113.43	112.58	111.72	115.17	112.69	114.47	111.23	113.81	113.63
98.584	99.88	99.113	100.95	99.45	102.5	100.56	101.32	103.23	100.04	97.601	97.769	100.92	103.05	101.26	99.604	100.31	99.307	100.63	102.21	99.873	98.591	102.23	101.58	97.743	99.586	101.49	100.53	101.78	101.34	99.152	102.07	102.06	98.295	96.653	102.06	99.072	101.62	99.702	98.766	99.559	100.51	98.217	99.662	97.113	101.47	99.379	101.84	101.66	97.556
110	111.13	107.93	112.89	114	111.5	113.31	112.86	107.88	111.31	109.75	109.51	106.94	113.41	111.85	113.97	109.47	113.95	113.14	113.52	109.98	113.29	108.25	112.51	111.58	112.56	110.89	110.16	109.77	109.6	112.07	113.89	109.26	106.8	111.97	108.65	111.99	112.91	111.68	112	112.76	109.77	109.16	112.18	113.09	109.79	106.53	116.05	113.76	111.72
113.81	111.06	113.87	110.44	112.99	111.6	111.93	107.83	113.38	111.16	110.23	115.23	112.11	112.08	112.48	111.12	111.46	111.81	113.32	115.87	115.39	113.01	111.18	111.88	112.92	110.52	113.46	116.18	111.41	113.53	113.54	108.7	111.05	113.74	113.89	112.99	110.88	112.7	111.72	110.99	113.97	112.21	114.67	113.68	112.58	112.61	111.65	111.69	113.88	113.12
100.26	98.563	99.446	102.52	97.62	101.3	97.506	103.41	99.713	102.26	98.464	97.123	98.333	98.817	100.08	102.56	99.859	100.04	98.128	96.221	97.651	100.22	98.446	99.917	100.5	97.047	99.654	99.628	99.652	100.35	98.48	98.863	99.177	101.6	101.69	100.7	97.91	100.1	98.316	101.12	102.26	102.57	98.833	98.95	99.437	100.67	98.874	104.17	101.94	101.03
104.13	107.83	102.72	100.89	103.85	107.26	105.72	104.72	109.3	101.73	105.18	107.98	106.65	107.74	105.61	110.07	106.96	103.83	105.02	105.78	105.81	106.85	104.99	108.03	106.92	106.08	106.16	102.69	107.03	110.32	105.28	105.23	106.24	109.88	106.91	103.93	110.14	105.52	105.78	104.06	107.8	107.66	105.41	106.06	104.73	107.19	107.26	106.98	104.71	102.91
104.05	105.17	107.35	105.35	105.29	106.42	109.66	106.71	105.09	104.38	108.51	106.42	106.59	105.57	103.91	103	105.68	106	103.75	107.72	105.12	104.95	106.33	108.39	103.68	104.7	106.98	104.69	103.04	108.1	107.33	105.7	102.96	104.5	108.42	105.23	107.05	105.87	106.23	104.42	106.42	101.53	106.8	109.04	107.03	106.21	105.57	104.54	102.7	106.12
104.13	103.94	106.19	104.88	105.56	103.13	101.89	105.45	107.43	106.71	105.33	105.22	104.48	106.42	104.86	107.7	105.01	105.42	104.01	103.95	104.95	107.44	104.16	104.18	102.47	105.07	107.72	106.85	105.1	105.06	107.82	103.14	108.24	104.94	104.07	104.68	105.64	105.16	106.22	105.18	107.58	104.19	106.3	101.94	105.11	103.79	106.94	104.32	103.35	103.68
102.23	100.92	99.101	97.878	99.089	98.419	99.578	98.352	100.34	98.293	99.386	98.566	97.845	98.732	101.44	99.314	99.876	98.125	97.582	98.406	98.4	101.39	98.177	98.784	97.712	99.502	101.48	105.74	100.04	101.46	100.43	99.63	100.65	100.48	102.5	102.46	101.82	101.24	99.685	98.46	98.695	99.715	100.96	99.781	101.8	99.476	103.33	99.153	98.147	98.335
106.95	103.66	106.53	107.26	105.14	102.71	106.91	105.55	108.1	104.69	106.86	106.06	106.78	104.55	105.26	105.37	104.64	106.51	106.27	106.57	103.8	104.39	103.25	104.42	104.88	105.55	102.5	104	106.64	104.09	106.03	105.79	105.75	107.04	104.45	108.51	104.68	108.59	106.94	104.55	108.02	105.58	105.35	104.7	106.69	104.48	106.7	109.03	107.93	105.41
116.17	116.65	118.36	118.76	116.64	117.71	116.49	118.25	116.6	115.16	115.29	116.51	115.32	118.56	116.78	121.79	115.94	117.64	118.85	115.55	120.7	120.35	118.32	116.29	119.52	119.65	116.71	116.36	116.34	117.86	117.92	118.57	114.99	120.72	114.81	115.24	115.42	121.04	115.83	116.54	116.81	120.64	118.31	117.7	116.38	120.1	118.41	114.61	112.87	115.66
101.53	103.77	100.84	102.49	100.78	99.981	101.2	102.78	97.591	99.697	95.264	98.803	100.25	99.7	99.865	98.526	100.94	98.281	97.526	100.55	100.91	99.453	105.12	99.018	99.307	100.19	98.491	97.286	103	101.29	96.25	99.148	100	97.689	102.07	97.587	96.238	101.48	100.59	99.574	99.309	100.85	100.74	97.306	98.47	98.798	97.523	96.803	100.46	98.84
107.48	110.24	105.96	107.67	108.31	107.28	109.87	106.09	108.03	105.31	104.82	108.43	108.33	105.41	103.24	111.42	105.92	106.86	108.45	106.61	104.93	106.12	105.66	105.54	105.88	102.53	106.84	106.84	106.28	107.08	107.11	106.2	105.34	105.07	105.39	105.09	107.61	105.61	105.23	106.43	107.54	104.18	107	102.41	106.09	104.06	106.96	105.01	105.11	110.77
103.98	101.29	101.14	101.74	99.411	101.14	103.93	98.564	100.43	98.234	98.128	99.517	99.794	98.743	98.675	98.403	98.215	100.42	98.617	99.142	99.578	100.82	100.5	100.52	101.11	99.325	102.17	98.577	99.497	98.877	103.05	98.841	101.65	99.45	98.009	98.709	98.87	97.222	99.34	100.88	98.685	95.384	100.7	99.511	99.039	98.309	99.229	97.904	100.53	102.27
105.13	108.44	103.04	102.43	102.41	105.93	100.94	104.59	104.34	103.25	103.27	103.09	104.36	103.94	104.39	108.94	102.65	101.98	106.57	101.75	105.68	105.34	103.9	102.29	102.93	106.24	102.21	102.34	104.26	101.54	100.05	106.57	104.78	105.26	103.51	104.66	107.04	102.56	103.4	103.82	102.43	105.98	103.09	103.41	103.26	104.09	105.02	103.78	104.87	100.52
118.61	118.15	116.44	116.47	115.86	119.24	118.82	117.1	119.07	116.55	117.42	117.25	119.64	118.17	115.49	118.4	115.46	115.84	117.32	119.74	116.06	115.33	117.24	119.38	117.49	116.3	116.84	112.27	119.59	117.68	115.83	116.9	117.79	118.44	118.98	114.6	116.22	114.9	119.13	117.54	120.29	122.02	116.45	119.09	114.58	117.88	115.48	118.28	119.7	115.4
98.008	97.049	100.92	98.31	98.177	100.86	96.923	99.843	98.768	100.27	100.33	98.124	101.61	97.528	101.94	101.7	101.6	100.03	100.42	99.588	101.14	98.479	101.78	97.076	99.465	102.9	102.25	101.36	99.653	99.843	102.04	97.798	100.19	100.38	97.926	101.66	99.858	99.09	100.77	99.822	100.09	99.156	101.81	97.546	100.98	99.864	98.498	99.186	98.924	98.862
111	109.91	110.19	110.39	108.98	110.51	110.67	110.18	106.06	110.18	108.47	109.59	108.43	110.03	111.55	111.68	109.48	110.48	112.35	111.1	106.4	109.49	108.26	110.42	110.4	111.08	109.01	109.54	108.51	107.69	106.78	107.7	106.38	107.73	110.41	110.74	110.95	110.7	111.21	108.96	110.22	106.26	108.72	109.58	109.52	108.42	110.09	112.12	108.47	111.41
105.76	104.55	102.69	102.85	104.54	101.98	106.09	102.87	105.19	103.25	105.14	101.38	106.98	105.76	104.02	106.97	106.25	102.26	100.83	104.28	108.17	106.49	106.2	108.08	103.49	103.36	103.43	105.51	104.7	104.35	101.95	105.42	106.08	106.64	102.59	100.86	104.35	101.48	101.51	103.12	103.71	105.11	103.02	105.02	104.92	101.74	98.794	108.5	102.1	104.96
110.94	112.77	113.04	112.11	113.82	109.56	112.25	115.04	111.45	111.44	110.09	115.38	112.58	111.28	117.22	112.22	111.87	112.09	110.66	112.23	110.19	110.29	112.5	112.62	111.79	110.59	114.1	108.47	114.29	113.12	111.46	113.99	110.64	110.65	111.82	112.5	113.92	110.36	111.22	114.81	110.64	111.3	110.74	111.67	109	113.64	114.87	113.24	112.35	111.17
106.7	104.43	106.87	107.51	106.12	108.34	106.13	105.1	105.82	106.7	103.98	104.28	107.04	106.14	105.73	103.97	106.73	105.93	106.86	104.94	106.89	103.82	104.94	107.83	107.28	105.24	106.04	104.22	107.02	99.941	104.91	103.53	108.23	108.19	105.03	103.51	108.93	102.75	102.5	106.86	105.55	103.03	105.88	106.41	105.84	105.84	102.79	104.57	104.06	105.2
104.51	103.53	102.64	103.09	103.26	104.95	100.96	105.8	101.32	103.47	105.56	104.9	108.09	102.82	103.85	105.23	102.94	104.07	105.71	107.38	102.72	102.91	107.58	104.88	103.11	101.82	101.97	105.47	105.54	105.24	101.56	102.22	106.43	105.88	105.34	99.566	106.37	105.42	102.7	105.94	105.06	104.12	104.54	105.75	103.77	105.91	104.05	101.91	103.08	102.55
103.55	104.48	105.11	104.23	109.05	107.8	106.37	105.95	104.46	106.35	104.77	103.86	106.77	104.9	103.75	106.97	104.1	107.33	106.99	106.48	103.55	105.67	102.15	104.1	105.93	103.55	104.46	106.35	107.7	106.86	106.63	101.74	108.17	103.84	108.09	106.32	106.37	102.1	106.69	105.22	106.9	105.94	106.01	105.74	106.87	103.88	105.37	103.3	104.95	104.67
98.541	100.46	100.72	101	99.58	102.91	100.74	99.077	99.359	101.37	98.721	99.375	100.07	97.92	100.79	104.54	98.675	99.939	98.25	103.6	98.438	102.26	100.91	100.81	99.553	102.86	99.829	95.674	100.43	97.942	99.676	98.789	99.183	102.39	101.13	100.67	100.79	100.13	100.57	99.787	98.702	95.284	99.484	101.37	98.604	100.42	102	98.11	99.638	98.69
111.93	109.91	112.02	112.22	111.72	114.82	111.12	112.13	110.5	111.17	111.23	111.25	110.22	112.97	109.38	111.72	111.61	112.72	112.34	111.63	112.43	110.44	110.68	111.45	111.53	109.56	110.96	111.05	113.38	110.22	111.68	109.51	110.91	111.49	108.27	111.01	113.81	107.98	109.57	112.64	110.48	111.83	111.99	109.83	109.94	114.05	113.09	113.78	115.26	113.84
111.78	111.17	111.13	111.17	111.07	108.44	112.52	111.94	110.39	110.38	107.67	110.5	110	111.89	111.89	112.59	110.36	108.17	109.14	112.83	111.29	113.68	109.11	108.53	112.36	113.75	113.35	107.85	113.34	112.96	112.95	112.98	111.05	112.02	111.86	111.8	111.08	111.55	112.1	113.68	109.43	111.11	110.34	112.81	107.55	110.07	113.56	111.35	108.06	110
111.3	109.85	108.93	109.65	110.02	109.98	113.29	110.04	113.35	111.5	113.4	110.4	108.92	111.53	111.8	114.5	111.2	112.54	111.72	107.4	112.39	112.41	110.64	108.58	110.79	112.29	110.13	113.62	106.67	112.95	111.81	110.77	110.32	110.87	114.45	110.18	110.16	110.72	113.67	112.49	109.23	111.38	112.6	110.44	112.85	112.34	112.04	108.84	109.74	109.54
100.96	101.49	99.162	100.26	98.259	98.874	101.24	101.25	101.9	100.71	102.48	97.952	100.91	103.19	101.41	99.036	101.97	101.71	102.37	99.682	102.87	100.54	97.945	101.53	100.56	98.056	101.63	102.34	99.469	98.948	102.33	99.254	102.65	98.89	101.54	99.916	103.3	101.7	103.66	99.172	100.57	103.74	99.03	99.639	103.36	100.71	100.76	99.633	100.36	99.041
107.48	107.33	104.86	104.72	106.72	107.91	109.35	106.82	106.15	105.48	106.93	104.18	107.73	108.44	108.42	104.13	105.73	108.68	105.94	105.56	102.23	104.95	104.53	107.66	106.15	103.94	102.21	106.8	104.32	106.39	104.84	107.08	104.81	107.85	103.66	106.13	105.61	104.13	107.07	107.89	107.26	107.56	108.91	103.4	104.82	105.34	105.04	108.61	110.12	107.53
114.87	109.65	111.37	112.22	107.52	109.35	108.87	112.57	108.71	113.14	111.14	113.16	113.01	112.4	109.91	111.93	109.51	110.16	110.54	110.16	110.93	110.72	112.11	110.19	115	113.97	111.79	109.93	113.16	108.9	110.93	109.71	112.23	110.47	112.04	111.85	109.34	108.9	114.95	112.77	109.97	114.28	110.47	113.23	111.98	112.78	109.72	111.13	111.19	107.78
109.94	114.9	109.09	110.92	112.11	110.85	111.33	112.06	111.95	111.45	111.06	111.5	113.31	111.59	111.7	112	111.96	114.18	111.89	110.61	111.61	110.08	113.51	112.5	112.39	114.34	111.16	111.69	113.19	110.05	109.65	110.22	115.2	112.9	115.22	110.48	109.96	108.68	113.81	113.7	114.79	108.4	113.37	113.69	111.76	111.26	111.2	112.07	111.7	113.87
108.19	103.38	106.76	109.97	106.54	107.39	106.56	110.71	106.83	101.74	107.33	108.36	106.29	105.11	107.71	109.2	108.41	108.15	106.9	108.23	105.52	105.68	109.35	105.37	106.32	107.42	109.51	106.86	108.98	109.04	104.65	106.76	105.51	105.26	109.48	106.29	105.48	107.75	104.56	106.68	107.85	106.55	105.34	106.47	107.42	107.07	109.65	108.42	109.74	106.34
106.17	103.13	106.49	104.14	106.79	107.42	104.87	105.55	103.67	100.47	104.84	108.29	105.2	105.57	107.33	107.79	103.82	106.96	106.54	103.21	107.54	104.57	107.49	103.75	108.7	105.4	104.79	107.06	106.47	102.71	105.21	105.7	106.83	103.22	107	107.71	107.21	104.87	108.6	103.59	105.23	103.07	107.52	102.21	107.41	106.82	106.38	105.92	106.77	102.98
104.26	105.4	107.23	106.64	106.18	105.37	104.17	105.45	106.53	101.81	103.68	104.3	110.1	104.25	108.04	107.84	106.84	106.93	104.2	108.99	104.62	107.25	105.33	107.79	105.28	109.12	105.51	107.61	108.4	105.6	105.34	110.01	107.3	105.19	104.17	101.39	105.82	104.95	107.47	105.85	104.82	107.59	106.57	108.52	108.2	104.04	106.87	105.45	105.26	107.87
111.79	112.01	108.26	110.79	112.24	111.89	110.61	107.93	113.39	111.64	111.43	112.11	111.67	109.57	112.12	109.02	112.48	113.12	112.76	111.82	110.31	109.8	111	111.2	111.94	112.09	112.2	112.92	112.96	110.04	113.54	111.72	109.43	110.65	111.6	111.38	110.88	110.1	111.36	111.02	111.75	111.82	112.95	112.69	109.16	110.01	111.1	111.96	112.48	110.53
110.56	114.15	111.48	113.04	112.3	112.13	114.89	111.94	112.51	111.03	111.16	110.84	114.15	113.54	113.69	109.73	109.13	114.03	108.99	110.05	113.02	106.4	108.77	110.46	112.31	111.91	111.19	114.8	115.99	109.83	111.49	109.72	110.37	110.4	112.55	110.33	111.27	111.26	111.16	109.52	116.74	115.46	110.63	113.31	113.19	111.08	108.28	112.05	111.32	110.48
115.1	110.25	110.32	107.95	110.84	110.65	112.56	109.74	113.12	115.2	108.8	112.87	109.4	110.43	111.92	110.38	112.13	110.41	110.65	114.19	112.5	110.48	112.07	109.86	112.65	110.79	108.13	110.91	109.66	107.89	111.95	112.3	111.54	114.18	112.48	112.16	111.31	116.23	110.46	111.61	111.73	112.29	110	112.84	111.85	109.67	112.47	109.68	108.81	113.53
107.65	104.02	105.37	101.61	107.29	105.03	102.71	103.33	108.21	105.06	103.76	105.72	104.01	104.64	104.78	107.17	107.72	104.15	106.08	105.28	104.36	103.8	104.63	105.66	107.21	104.83	106.13	105.96	103.38	104.91	105.6	103.66	104.87	105.85	104.38	102.52	108.01	103.05	106.42	105.94	104.3	103.8	105.85	104.47	107.09	103.98	105.73	97.814	107.88	102.68
104.23	105.17	102.4	100.57	104.41	103.36	102.72	100.35	104.48	103.04	101.37	103.27	105.35	105.55	104.28	103.24	104.1	105.15	105.71	102.53	102.79	104.54	104.67	103.24	105.51	105.69	107.67	105.34	106.06	104.48	104.1	104.42	106.84	103.29	105.48	104.89	102.26	104.02	107.11	104.2	102.78	103.41	106.05	100.76	106.01	105.96	107.32	103.6	103.44	105.36
101.11	101.16	99.773	100.6	99.383	97.977	95.067	98.129	100.91	100.34	100.55	101.05	101.11	99.295	99.321	100.88	101.49	99.715	101.51	97.93	100.54	99.008	102.6	100.13	99.533	98.024	99.261	98.675	99.645	100.84	99.478	99.339	99.741	95.725	100.18	100.36	101.08	97.51	97.189	100.72	97.188	100.02	100.72	99.451	99.243	99.994	96.743	97.105	99.855	98.824
106.91	105.3	105.03	106.63	106.43	101.25	106.05	106.29	106.54	106.58	105.71	107.64	105.77	105.52	105.68	105.6	105	107.38	105.65	106.67	104.81	106.34	107.4	108.34	101.87	105.96	108.31	101.17	104.12	104.61	105.3	106.75	107.07	106.35	104.25	105.67	108.42	105.77	102.77	106.19	106.31	104.13	103.6	105.75	107.27	105.39	106.26	106.42	104.59	103.83
109.56	108.62	108.72	110.21	113.93	109.31	110.41	109.81	108.79	112.05	110.44	112.05	111.49	109.98	113.52	111.6	111.44	113.43	111.77	110.58	108.77	112.35	110.46	111.91	110.38	112.07	112.77	112.96	112.03	111.33	111.6	113.29	108.03	110.8	109.37	110.04	106.99	113.44	111.92	109.78	110.38	111.84	112.36	110.29	112.23	110.38	110	110.11	112.11	111.07
99.318	99.994	102.85	99.701	101.38	98.417	98.915	99.114	98.935	100.77	100.19	106.07	96.559	97.658	99.995	101.6	99.84	96.666	100.38	98.319	101.41	96.006	103.37	98.248	99.445	98.901	99.855	100.52	101.51	100.19	100.81	101.65	100.81	101.02	100.96	101.65	101.18	102.8	96.879	101.62	102.04	101.25	96.363	99.992	99.646	100.01	102.88	95.396	100.11	97.997
108.21	113.38	110.18	106.45	112.16	114.18	109.86	113.23	112.37	116.7	111.28	113.82	114.36	107.63	110.05	110.99	111.04	112.63	110.89	112.55	109.5	111.06	111.1	109.16	112.41	110.78	113.96	110.59	111.36	111.98	112.92	110.26	111.77	112.01	115.13	110.42	113.29	114.58	112.22	112.08	110.99	108.9	109.67	111.63	111.98	112.83	114.1	113.22	112.18	115.69
101.52	100.22	100.47	101.23	101.1	101.17	98.382	101.33	101.7	99.635	98.809	101.96	100.69	98.318	98.927	100.88	101.05	97.874	98.701	103	99.488	101.16	98.845	103.32	100.97	100.04	99.93	101.77	101.53	103.65	99.02	99.493	101.81	103.23	101.54	100.22	101.34	99.514	98.82	101.42	102.44	98.674	99.555	96.724	101.63	101.8	100.76	101.36	101.02	101.36
106.41	103.94	105.06	105.6	105.59	106.96	107.7	109.87	105.83	102.44	110.04	104.64	106.75	106.57	102.5	110.44	105.37	105.67	107.09	104.8	107.73	104.96	108.59	104.63	110.71	104.8	106.2	107.41	107.25	107.9	105.72	106	108.19	105.25	103.53	103.37	107.1	105.65	107.55	105.65	107.22	107.96	105.99	108.85	105.29	105.32	105.39	104.97	105.97	110.46
111.68	112.06	111.09	116.65	114.41	113.84	113.39	111.47	115.99	114.29	114.35	111.82	114.94	114.81	110.76	113.67	113.44	115.58	114.02	111.82	112.9	113.42	113.92	110.37	115.45	113.68	115.25	109.99	114.58	113.95	108.57	115.04	113.31	115.8	114.27	116.55	113.29	111.3	111.09	111.82	112.8	113.18	113.36	111.59	112.78	113.18	112.35	114.54	112.82	110.84
106.65	104.81	108.54	105.9	107.21	105.74	105.01	104.12	103.02	107.15	106.44	103.12	106.76	106.88	106.7	106.13	105.89	105.94	105.66	105.97	106.86	108.1	106.76	106.15	106.39	106.73	107.19	107.12	106.14	104.64	105.24	106.46	105.37	107.03	106.68	105.62	104.34	107.59	106.74	104.1	105.04	105.54	104.48	107.22	102.67	103.72	104.36	106.55	106.56	105.48
101.64	102.61	105.4	109.67	105.07	107.9	107.14	105.49	107.71	105.96	107.27	107.04	108.01	108.26	103.72	107	105.48	105.26	104.69	106.33	106.05	107.7	106.1	104.47	106.38	104.24	104.77	106.61	106.85	108.02	107.23	107.11	107.03	102.3	110.32	108.83	107.67	108.53	107.47	108.4	105.35	109.61	108.46	105.93	106.98	105.6	106.73	106.37	107.81	108.57
112.69	113.15	111.81	114.96	112.61	113.78	109.46	107.64	113.29	113.51	112.57	115.78	113.38	113.67	114.86	114.94	112.93	110.05	114.74	115.66	109.97	111.31	110.71	113.26	113.73	110.73	112.06	111.1	114.01	111.13	111.48	110.32	112.73	115.22	109.57	115.57	111.28	113.93	113.87	115.04	114.54	111.82	112.82	112.44	113.48	113.49	114.26	111.3	111.27	109.39
101.54	101.59	101.37	98.861	100.78	98.363	99.939	98.96	97.926	102.54	99.308	100.96	100.99	101.59	97.767	97.3	100.92	102.43	97.726	98.167	99.392	96.757	102.24	97.888	100.9	100.9	104.03	100.92	96.52	103.5	101.59	100.6	101.79	101.25	102.59	99.889	99.325	103.18	98.683	97.789	97.189	100.6	101.2	99.044	99.956	100.06	103.68	98.691	97.957	101.12
102.78	107.01	104.07	104.12	107.19	105.63	106.53	104.01	108.03	108.48	105.49	105.23	104.66	105.89	105.6	104.3	103.98	102.7	104.2	104.2	104.32	105.82	106.07	106.91	107.6	104.97	107.34	103.54	102.69	106.17	106.38	105.14	103.58	103.6	102.06	105.81	108.07	105.05	102.29	108.92	104.65	106.72	105.89	103.47	103.88	105.9	104.9	104.65	105.54	105.65
114.67	114.61	118.08	115.98	112.79	116.25	116.32	110.82	115.55	114.72	113.02	114.38	114.06	113.66	114.77	120.36	118.59	114.22	113.62	116.77	116.68	114.67	114.37	114.29	117.81	116.04	119	120.43	111.57	114.13	115.13	118.48	117.81	115.1	115.69	117.04	117.27	118.42	116.02	116.09	113.94	117.32	112.35	116.09	117.92	118.07	115.75	116.14	114.71	118.3
114.3	109.72	111.86	110.8	111.35	112.98	112.16	109.94	113.93	110.99	109.08	116.45	115.09	114.09	109.49	114.6	110.75	108.68	113.08	109.69	112.08	110.55	112.33	113.52	110.86	110.48	114.66	110.55	111.29	108.65	112.63	111.4	110.82	111.75	112.21	112.37	110.23	111.7	111.47	112.11	108.98	111.94	111.36	114.22	111.89	113.56	111.4	108.95	110.01	108.06
106.67	106.67	103.76	104.23	104	107.58	102.26	104.3	107.03	103.51	103.87	107.61	105.38	105.79	107.94	105.81	108.52	104.94	104.82	103.64	106.42	106.73	104.33	104.51	104.9	104.38	104.45	103.14	106.93	106	104.22	103.22	109.03	104.61	104.64	104.77	106.82	108.07	107.63	106.73	105.25	105.97	106.26	104.38	104.93	104.42	104.4	107.47	107.4	105.9
109.27	113.45	108.82	110.18	113.9	112.14	111.65	109.53	110.92	109.59	109.05	110.94	109.84	110.24	114.32	108.98	108.61	111.07	110.81	112.42	110.99	110.01	112.61	109.3	111.51	111.53	110.81	113.66	109.69	111	109.89	113.37	110.88	106.78	110.55	112.48	109.99	111.64	108.51	109.35	108.58	109.21	109.11	109.18	114.78	112.01	109.78	110.23	112.08	113.35
111.47	111.72	113.08	114.9	108.38	112.28	113.41	112.61	111.36	111.72	111.34	111.16	112.01	110.53	112.66	110.52	110.91	111.57	112.03	112.35	110.42	110.78	113.15	111.5	114.32	112.47	112.5	111.19	111.65	114.98	111.99	112.23	111.51	107.89	108.83	109.7	114.68	112.66	111.31	109.88	112.82	110.18	109.97	111.28	115.05	109.87	110.3	110.17	111.39	112.55
105.86	107.53	104.51	103	106.67	106.3	105.7	105.75	101.59	107.19	106.53	106.08	104.73	106.6	105.04	103.35	103.7	104	102.82	105.89	104.7	104.22	105.41	106.99	107.7	107.43	107.59	107.99	104.85	107.84	107.09	107	106.31	103.55	105.61	105.54	110.12	104.63	104.25	106.22	105.09	106.64	106.59	107.23	104.59	104.29	108.64	107.99	105.45	104.64
99.313	99.645	98.086	100.28	99.864	99.338	100.38	99.426	100.72	99.142	99.179	101.7	98.992	102.35	99.247	98.405	98.683	101.35	100.21	100.12	99.903	99.52	98.879	94.953	100.2	98.124	100.19	100.83	100.4	103.19	99.3	98.829	100.35	98.666	103.65	99.932	98.945	100.52	100.75	101.01	98.945	100.01	97.143	100.66	100.08	101.47	100.58	103.43	100.75	98.635
111.49	112.34	109.98	113.48	113.43	110.21	112.74	112.76	112.44	110.46	111.76	113.64	110.47	109.18	113.82	110.94	111.41	111.77	114.76	110.91	116.1	111.65	111.19	109.37	114.44	109.05	111.56	110.94	110.9	113.48	111.27	111.64	110.17	111.6	111.27	112.94	110.31	112.76	109.78	112.26	114.79	109.12	113.13	111.66	113.95	112.26	108.55	110.94	115.57	110.49
101.6	104.3	105.06	104.4	103.42	106.5	105.36	102.54	106.99	105.22	105.33	105.69	103.57	102.79	110.28	106.51	104.7	103.96	108.33	103.59	104.35	104.04	104.36	107.94	106.13	103.04	107.83	105.78	107.43	103.29	104.21	106.22	103.3	103.83	108.53	102.17	107.5	107.41	103.61	106.68	105.25	106.76	104.2	107.85	105.37	104.36	105.77	106.16	105.33	106.73
114.7	113.44	112.4	110.48	112.41	111.18	110.5	111.06	110.94	106.97	111.23	111.91	111.37	110.63	111.44	108.61	108.87	112.37	109.69	110	113.81	106.32	109.26	106.23	111.29	113.72	108.17	111.8	110.37	110.14	109.7	107.33	114.29	110.16	111.29	110.38	109.33	109.12	111.46	112.37	109.76	110.15	108.72	108.2	111.98	109.04	112.76	112.91	108.56	111.38
105.92	105.46	109.04	104.8	107.02	107.81	106.7	105.67	106.21	106.87	108.64	106.1	106.32	105.45	105.24	109.8	107.08	109.29	104.95	107.78	105.19	106.73	106.35	107.93	105.99	106.5	106.77	106.47	102.41	107.65	105.5	106.57	107.24	104.67	105.85	108.08	104.29	105.05	106.01	104.91	105.07	109.29	104.95	107.24	104.55	107.04	105.36	107.01	103.8	105.12
113.78	113.36	110.33	113.92	112.71	111.57	114.34	113.5	114.21	114.72	117.36	112.39	111.26	110.99	115.19	112.82	112.6	111.96	113.39	112.1	112.51	113.05	112.94	112.94	115.53	115.25	115.22	112.16	114	113.01	111.84	113.3	111.76	113.67	111.4	109.5	112.33	112.52	114.53	111.56	114.62	110.81	112.36	112.77	112.02	114.04	114.29	112.59	112.5	115.73
114.26	114.24	118.05	117.78	119.09	118.43	117.08	120.45	116.22	114.32	115.86	117.1	115.81	117.44	117.52	114.54	117.82	116.3	115.14	114.63	119.14	111.93	115.27	117.63	117.85	114.51	118.7	119.31	113.86	115.87	112.58	113.75	114.05	117.65	120.69	116.11	117.84	118.97	115.86	119.2	113.61	116.7	114.1	114.59	116.31	115.26	115.61	116.69	116.26	115.82
100.08	100.32	96.66	96.84	101.49	100.17	99.069	97.93	99.763	100.25	100.74	99.964	98.441	97.691	99.467	100.24	93.553	98.01	101.94	99.729	98.538	100.12	101.12	103.3	101.7	102.45	99.778	100.67	100.29	95.374	98.873	100.92	99.699	97.693	101.66	98.467	99.943	99.59	99.823	100.55	97.468	101.21	98.5	98.618	102.37	102.25	101.12	100.06	100.42	99.822
112.35	112.45	108.03	109.14	111.69	110.58	111.02	112.44	113.33	111.1	112.08	112.36	107.67	112.68	114.65	113.85	111.62	111.7	114.17	113.23	111.03	109.53	112.11	112.98	112.71	110.75	114.37	112.36	114.57	112.71	111.28	112.86	113.17	112.06	110.76	112.27	112.83	113.44	109.09	112.03	110.01	111.94	111.65	109.8	111.71	112.28	112.49	111.98	111.73	113.94
105.35	102.42	103.77	102.95	104.47	107.07	103.91	106.97	105.39	105.74	106.7	107.21	106.8	105.07	103.64	104.38	107.04	106.29	106.66	100.18	106.71	106.12	104.68	104.63	105.27	103.2	108.99	104.26	105.78	105.04	104.64	105.12	102.75	107.04	105.67	104.48	108.2	106.41	104.72	107.04	104.02	102.54	103.33	104.25	105.47	106.35	105.26	107.02	107.06	105.11
113.6	111.02	111.39	114.72	114.04	110.35	111.77	109.4	112.75	110.83	111.74	110.02	110.45	112.4	113.54	110.23	110.58	111.17	110.41	110.5	112.08	112.06	112.98	113.12	111.69	113.73	111.84	109.39	116.01	112.82	109.91	111.02	111.35	111.72	111.87	110.69	115.25	115.52	109.98	108.99	110.12	111.55	109.82	110.93	112.91	112.97	111.33	110.21	110.38	111.04
105.34	109.28	105.32	106.38	104.19	108.04	104.04	104.21	106.91	102.35	104.53	105.41	105.58	107.11	107.66	108.41	104.05	106.18	106.42	108.86	105.96	104.91	104.26	104.45	105.12	104.61	104.43	106.83	105.84	107.95	103.13	106.83	106.86	105.78	104.71	107.48	103.49	107.08	107.6	107.35	104.87	106.6	107.85	104.12	107.31	106.57	104.71	107.45	106.72	107.96
105.62	103.98	106.23	105.61	102.64	105.26	103.46	108.2	103.41	107.12	100.99	104.9	104.26	104.56	102.74	103.4	104.35	109.52	105.27	106.6	106.03	104.67	106.75	106.4	106.94	103.29	105.85	106.15	105.29	108.65	110.18	104.18	104.85	101.94	105.77	105.06	106.56	102.37	104.34	105.29	105.09	105.15	105.27	105.33	107.61	105.28	104.17	106.63	107.94	104.45
98.232	101.06	99.955	100.82	97.747	99.543	99.497	100.51	100.49	98.555	100.72	99.824	98.53	100.09	102.7	98.282	98.686	102.23	98.949	98.671	96.705	99.296	99.694	100.13	97.775	100.11	99.18	101.58	100.26	100.17	102.66	101.14	99.629	97.757	96.627	101.23	98.578	100.66	98.895	100.6	99.042	97.878	101.22	101.19	98.377	102.19	97.048	100.84	100.13	99.013
111.62	107.24	111.53	112.14	110.31	113.04	112.46	106.39	112.67	112.32	109.68	110.29	111.44	112.07	114.99	112.31	114.84	112.49	109.91	109.76	110.28	111.28	113.09	110.54	108.58	109.77	109.69	110.83	112.41	111.36	112.25	109.8	111.94	110.09	110.16	111.05	110.43	110.12	112.79	112.28	113.77	114.63	112.45	110.96	112.54	110.78	114.04	111.73	110.96	112.64
105.98	103.57	109.83	106.96	109.07	107.57	109.79	104.56	108.29	105.22	108.12	104.92	109.45	106.7	106.15	104.36	105.87	107.73	105.12	107.54	105.52	106.47	108.12	106.45	106.94	107.44	105.62	106.16	107.6	103.73	112.24	107.38	108.42	109.16	110.6	104.32	106.02	108.38	107.42	107.81	105.15	107.5	108.85	106.54	108.33	106.43	103.33	107.74	107.63	105.93
112.8	113.28	113.33	111.03	111.91	111.96	109.13	110.74	110.75	112.8	110.66	111.36	110.09	112.78	115.66	111.18	111.3	110.75	112.07	111.78	111.46	110.92	109.44	112.25	114.83	112.02	109.62	106.44	111.68	109.28	114.09	112.97	112.21	108.4	109.58	112.84	115.39	110.11	112.2	112.88	112.67	111.98	111.5	115.75	108.93	111.24	110.68	110.72	111.47	108.94
102.05	107	106.79	106.88	106.42	106.83	103.94	104.06	105.19	106.48	106.34	104.93	105.32	107.46	101.09	103.94	105.02	104.51	104.94	106.72	107.16	105.59	104.99	105.25	103.61	102.48	104.25	105.74	103.91	105.43	106.96	105.67	106.3	104.85	105.3	107.2	103.15	104.3	107.08	105.41	104.7	104.38	105.82	105.2	105.23	105.18	105.16	105.1	107.02	105.39
109.93	114.18	110.96	111.88	111.38	111.8	114.19	111.02	113.38	110.74	108.58	111.23	115.67	111.77	113.4	113.39	110.82	113.72	110.66	107.42	112.26	111.22	110.52	110.76	110.07	114.18	112.31	110.22	111.3	113.2	109.05	112.05	110.69	109.18	113.12	110.8	110.95	110.52	110.66	112.43	112.72	106.74	111.06	111.38	110.08	111.29	113.76	110.64	115.08	108.35
115.12	114.66	106.92	113.42	111.67	113.11	112.28	110.54	112.58	112.48	112.45	115.03	113.73	109.45	112.06	111.64	112.24	111.7	110.5	115.39	110.72	109.89	111.71	110.31	112.77	113.04	113.02	112.96	111.65	113.5	110.7	111.63	109.83	110.67	114.17	111	110.46	115.62	116.6	109.86	113.75	113.13	113.12	112.58	111.42	114.59	113.97	109.86	108.79	111.44
113.48	112.13	112.14	109.23	111.73	112.38	111.81	111.65	111.43	110.8	110.83	110.91	110.16	113.47	116.49	111.89	107.57	113.71	108.76	113.28	115.65	110.15	112.29	112.85	113.55	111.12	108.66	113.68	112.18	111.05	112.38	110.91	108.55	110.99	115.34	109.92	114.92	111.21	111.26	112.19	112.42	114.33	114.21	111.21	110.13	111.83	113.2	109.74	109.71	111.24
105.68	106.21	106.07	106.97	106.97	106.91	104.47	104.38	104.65	104.02	105.95	106.75	103.03	103.85	101.08	108.5	104.55	104.66	106.4	108.7	106.68	105.33	109.47	107.71	103.37	109.02	105.6	104.13	106.67	106.19	105.26	107.39	107.57	106.78	105.27	106.93	105.81	107.63	105.64	105.32	105.9	106.85	106.81	104.93	107.17	108.73	105.91	103.67	109.73	106.19
115.58	116.07	115.32	116.39	117.8	115.44	114.77	120.01	116.26	112.95	115.21	116.46	115.94	112.62	115.28	113.95	114.71	118.06	114.88	113.11	116.37	120.59	114.17	114.66	119.36	117.05	118.44	116.15	118.9	113.84	117.09	117.37	116.11	115.72	118.76	114.03	115.72	118.78	115.45	116.92	116.23	117.52	115.23	118.27	117.84	116.83	114.58	114.22	115.97	113.69
113.54	113.26	113.54	110.49	113.33	110.93	115.51	114.17	112.17	117.72	111.6	111.88	112.27	110.61	113.68	111.18	109.33	110.58	115.36	111.3	113.26	110.92	112.63	111.24	110.93	114.75	115.22	111.63	114.92	112.35	111.48	112.14	112.31	111.04	113	113.17	112.44	109.6	111.27	116.19	114.04	111.12	114.03	112.55	113.97	112.86	111.19	115.41	111.76	112.68
105.1	104.61	104.63	106.9	106.29	103.97	106.57	106.55	107.63	106.48	105.73	105.66	106.17	107.17	105.89	108.69	106.05	104.61	104.92	105.99	106.49	102.05	105.21	103.83	101.69	106.53	104.74	103.53	106.5	106.89	103.93	107.16	104.52	106.49	105.53	103.96	103.36	108.13	104.67	105.08	106.16	106.24	106.54	105.19	102.02	106.69	104.48	103.83	102.7	105.95
109.91	112.61	111.67	113.61	114.19	108.94	110.98	110.35	115.04	110.59	111.44	112.61	109.63	109.48	112.65	110.46	114.28	111.64	111.48	111.84	113.3	112.07	111.21	113.06	112.34	111.46	112.13	113.46	114.16	112.15	111.71	109.3	111.92	112.79	111.19	110.48	109.91	110.62	110.06	112.39	114.24	111.31	110.44	111.11	111.91	111.66	112.2	113.15	110.3	109.8
103.64	102.95	104.31	103.99	104.13	105.05	105.91	104.79	107.84	105.95	103.81	103.67	105.71	106.57	107.81	106.4	101.67	105.01	106.89	106.48	105.01	105.22	106.11	105.89	104.3	105.79	105.52	105.79	107.31	107.24	104.52	104.72	103.63	106.01	104.94	104.67	105.08	104.26	106.98	107.52	104.56	106.03	108.52	101.93	106.56	104.72	107.83	106.81	103.61	106.17
109.96	110.46	109.53	110	109.78	113.5	111.66	108.91	108.25	111.57	109.41	109.98	109.37	112.89	109.5	112.83	114.84	108.7	116.56	110.49	113.48	110.46	112.26	111.36	110.89	112.52	110.65	114.39	111.31	112.14	112.62	111.79	111.75	110.78	111.57	109.61	112.16	113.02	110.06	111.87	114.81	111.65	112.6	111.76	113.23	108.1	111.31	113.36	110.79	112.32
118.32	118.42	116.53	116.44	114.4	116.36	119.04	116.22	117.97	118.92	117.65	117.69	117.61	117.47	117.46	114.5	118.8	117.36	114.63	118.32	117.51	115.79	118.09	116.34	118.37	115.14	116.77	116.26	116.57	118.77	117.73	116.67	117.58	115.36	116.92	115.82	119.39	116.29	120.08	119.55	117.96	118.1	114.1	116.73	117.83	116.99	116.81	118.63	120.21	117.44
95.096	97.902	99.086	103.28	98.926	99.34	98.287	96.769	96.505	102.68	99.214	100.27	103	102.74	100.65	101.88	97.034	98.158	99.981	99.357	102.66	100.21	99.624	100.52	100.46	98.029	99.191	97.232	99.446	99.09	102.08	98.441	99.161	99.232	97.782	97.966	103.53	100.52	99.152	99.595	98.333	103.15	99.919	100.59	100.76	99.725	102.24	97.75	100.88	97.932
102.73	106.87	101.66	105.66	103.01	105.13	105.55	103.01	105.19	104.08	106.21	102.38	105.92	101.23	107.35	105.09	104.74	103.56	106.29	106.75	103.79	104.17	104.71	105.79	106.73	105.55	101.77	105.59	103.13	104.28	104.22	104.26	107.52	104.5	104.9	108.11	102.85	103.98	104.17	104.24	105.98	104.11	104.63	107.02	103.88	101.82	104.02	103.53	105.5	104.55
104.22	105.83	108.19	107.07	106.1	106.27	107.91	105.46	110.66	105.65	104.83	108.61	102.65	106.49	106.2	105.93	105.12	108.61	104.25	106.63	104.28	105.17	107.66	104.27	102.58	106.79	105.15	106.66	105.02	106.42	106.02	104.78	106.33	105.88	104.43	105.98	104.58	106.12	105.65	104.14	103.76	106.5	107.42	105	108.21	103.98	105.79	105.12	105.7	104.58
98.094	101.58	100.67	100.89	97.09	99.68	99.997	103.05	100.09	100.44	100.73	102.49	97.349	104.34	100.05	98.142	103.02	100.55	103.98	103.9	100.74	102.27	96.998	100.48	99.961	104.64	99.8	98.369	97.252	99.205	103.14	99.775	99.491	104.8	102.56	101.57	99.599	102.14	105.27	101	100.81	101.43	103.27	98.341	99.791	99.456	103.82	99.689	97.917	103.42
115.19	115.47	116.13	116.67	114.88	116.4	116	115.74	114.56	116.2	116.75	118.01	116.68	115.79	112.93	117.11	115.76	116.03	118.29	115.7	118.06	115.44	117.33	115.97	119.39	117.52	116.24	115.18	116.04	116.93	116.8	115.99	113.79	113.54	116.69	113.73	115.28	112.96	115.78	115.67	119.74	114.89	114.14	116.75	113.32	119.11	121.16	116.55	114.62	115.4
109.21	108.57	112.16	113.42	112.38	113.6	114.64	113.43	114.27	111.69	111.27	113.07	113.52	114.79	111.81	109.7	109.81	110.63	107.67	112.51	109.63	112.38	111.74	111.27	112.36	109.69	110.68	112.87	110.21	109.74	111.8	109	111.72	114.22	111.51	110.49	112.89	111.17	110.11	111.72	112.09	111.83	112.17	110.83	109.09	113.77	109.47	112.56	110.47	112.47
101.08	100.89	98.216	98.963	101.19	100.67	101.18	99.844	102.08	100.11	101.84	97.258	98.363	97.546	98.709	98.362	100.19	97	99.752	101.92	96.546	99.308	99.841	102.66	100.87	104.24	100.06	102.55	98.899	102.01	101.78	104.63	102.48	101.11	101.8	102.34	97.466	99.726	100.14	99.265	102.92	100.59	103.55	100.47	99.428	99.729	97.824	103.58	101.09	101.46
105.2	105.93	108.13	107.44	105.91	105.83	108.42	107.61	106.92	107.28	106.97	109.09	108.64	107.16	107.71	105.2	107.32	107.25	104.69	104.41	110.02	106.84	106.05	110.8	104.99	107.97	109.21	105.19	107.6	107.52	108.32	106.17	106.99	107.82	108.58	109.5	108.14	107.46	106.16	107.14	105.12	105.84	108.96	108.06	108.83	103.92	105.85	105.9	107.21	109.26
106.22	105.81	105.29	105.71	104.49	101.82	103.8	103.98	104.22	103.26	106.65	107.06	108.75	106.59	103.73	105.05	106.2	107.6	105.88	109.39	106.14	105.2	107.17	101.25	103.65	103.04	105.67	104.23	105.21	104.34	105.05	104.74	105.58	107.04	106.16	108.54	105.5	105.56	107.45	107.51	106.41	103.21	103.62	106.78	106.81	102.95	104.37	108.97	104.86	107.72
97.442	99.885	100.15	98.767	97.87	95.668	100.15	100.94	99.969	102.09	104.57	99.03	100.79	98.53	100.25	98.347	100.02	99.453	97.376	100.21	100.16	99.254	101.81	102.4	101.42	96.196	100.25	98.68	99.636	103.76	101.78	100.46	100.27	98.768	99.111	99.696	100.97	101.58	101.39	101.25	100.08	101.42	100.45	99.31	102.1	99.837	99.947	98.701	98.056	98.332
109.75	108.88	108.29	108.1	111.1	113.51	110.02	107.43	107.38	112.33	112.19	108.03	110.46	109.46	113.17	110.25	110.58	111.92	110.06	107.89	109.82	109.63	111.83	110.98	110.45	108.49	110.21	109.6	110.61	111.94	111.09	111.13	114.8	110.01	110.83	111.42	110.51	116.03	110.06	111.22	108.32	107.17	109.48	108.5	110.95	108.43	109.97	109.82	109.59	107.27
105.09	106.57	104.77	106.36	107.52	107.36	108.02	106.99	103.54	106.71	107.29	106.86	104.14	104.92	106.27	110.07	107.05	107.71	103.66	107.26	104.91	103.37	106.29	106.37	107.41	104.49	107.26	109.3	109.61	104.75	107.13	107.47	108.34	107.91	107.87	107.02	107	106.67	105.7	105.87	102.7	108.04	106.49	106.3	105.35	105.5	107.63	111.7	108.68	106.52
106.26	107.14	108.62	105.73	108.36	106.2	106.46	105.46	107.75	104.17	105.83	106.65	107.3	104.17	107.7	102.84	103.47	105.99	105.52	107.24	107.41	105.32	107.59	107.91	104.69	105.19	103.48	108.08	106.52	109.13	106.26	107.76	106.74	107.26	104.75	103.65	106	103.79	105.8	104.29	108.51	106.43	107.64	104.03	109.28	107.11	106.15	105.59	106.67	102.62
106.08	102.95	103.92	107.59	102.62	103.73	101.88	105.61	104.34	105.74	102.25	103.54	101.35	104.72	105.58	103.62	105.36	105.24	105.83	105.47	105.52	102.18	107.62	104.42	105.15	102.16	103.44	105.12	101.96	105.28	107.64	101.23	104.24	107.88	104.51	100.86	102.43	105.24	104.66	105.21	103.64	105.87	105.02	103.83	104.83	103.07	104.85	102.96	102.25	102.56
104.59	103.17	105.33	110.64	103.43	100.67	104.6	106.56	106.17	103.74	104.15	105.06	102.47	104.03	104.2	104.24	105.12	107.35	107.26	104.16	106.1	108.09	103	107.01	104.41	106.5	107.19	104.4	107	107.2	102.58	106.36	105.37	104.68	104.32	107.82	107.64	106.87	106.45	106.16	105.62	103.19	107.04	105.19	104.45	108.7	105.34	107.96	105.93	106.99
105.24	102.39	105.7	105.8	105.51	104.18	104.75	106.95	106.6	106.16	104.81	108.97	103.14	105.48	105.59	100.87	108.71	103.44	105.52	105.57	108.13	108.33	108.02	105.85	103.92	103.54	104.92	108.14	106.24	106.86	103.5	107.46	101.47	106.69	100.23	104.43	103.16	104.02	106.16	106.95	105.42	104.52	107	104.85	106.3	108.22	105.22	105.17	107.2	104.21
108.09	107.6	107.34	106.23	109.72	110.12	108.45	106.79	104.1	105.09	108.06	105.86	107.89	108.52	109.68	107.27	105.15	107.1	109.73	107.27	108.98	107.59	106.37	105.2	105.58	107.59	104.93	106.17	106.54	105.85	107.32	106.33	108.58	105.89	106.55	104.56	105.24	105.73	106.98	109.12	104.97	103.79	108.08	105.04	107.71	106.47	106.4	109.71	104.7	106.37
108.44	103.7	109.24	109.57	105.83	107.27	109.14	105.78	107.04	104.93	106.01	103.89	103.36	103.84	105.69	106.35	107.85	105.83	102.14	109.39	106.53	108.19	106.01	104.98	108.87	106.52	107.52	103.85	104.7	106.02	105.29	106.22	104.75	108.72	106.82	105.04	107.72	107.42	106.79	104.71	105.74	106.63	107.73	105.59	106.78	108.58	108.89	106.43	107.54	105.67
104.77	105.09	105.16	106.52	104.83	103.99	103.75	106.44	106.71	104.7	104.86	105.32	106.47	106	106.1	103.24	101.13	106.92	105.8	104.43	103.24	105.39	104.46	105.06	103.35	106.27	107.77	104.59	106.25	104.04	105.98	104.36	103.07	107.18	102.93	103.89	106.8	104.18	103.64	105.69	105.27	108.7	107.43	107.41	106.39	105.64	104.55	105.13	105.55	105.34
111.51	111.14	110.21	107.81	109.22	110.01	108.19	108.27	111.87	108.11	112.19	110.49	111.3	109.46	111.28	108.04	105.53	108.98	106.8	112.64	110.64	107.79	111.16	108.12	111.06	111.63	112.93	116.32	113.59	106.46	111.43	109.56	111.83	110.92	115.05	112.24	111.46	110.62	110.4	111.56	109.21	114.12	109.21	106.58	110.93	113	110.98	111.54	111.17	110.7
97.256	100.23	100.78	96.324	104.26	98.242	100.19	99.868	99.886	98.74	100.01	97.402	99.161	100.92	99.871	98.671	101.93	96.317	100.39	97.452	102.34	99.263	100.32	101.91	100.61	99.066	98.818	97.272	99.768	96.43	99.383	103.16	98.088	102.88	102.72	100.95	98.519	96.396	101.75	100.25	98.706	100.82	101.43	97.013	101.72	100.74	101.16	99.586	97.782	97.117
105.71	105.98	107.41	104.67	105.07	105.78	107.08	103.52	105.88	105.65	102.85	102.4	110.5	104.05	104.12	106.03	108.18	105.53	103.92	104.51	104.59	102.52	104.64	106.78	104.97	106.57	106.39	102.98	105.4	107.56	104.65	107.21	104.66	106.79	104.88	103.78	104.41	104.61	106.05	104.78	106.5	103.37	107.37	103.97	106.27	103.95	106.36	104.16	112.9	109.65
110.18	109.7	108.58	112.57	113.09	110.08	108.93	111.07	108.49	112.9	110.77	109.34	109.33	113.16	110.87	109.29	110.59	110.37	110.21	107.88	112.41	110.86	111.37	110.84	110.38	110.94	110.1	110.54	110.5	110.31	105.78	109.27	110.97	108.32	110.9	110.57	109.87	112.89	109.62	111.29	110.08	111.03	109.94	106.86	109.83	108.06	110.4	113.22	110.37	107.25
110.38	112.33	111.39	112.02	110.98	112.52	113.94	109.32	116.51	116.01	112.03	112.44	110.38	114.57	110.43	109.94	112.6	109.65	115.01	112.65	113.69	109.63	111.87	109.58	113.69	110.97	110.87	110.14	109.2	110.57	113.63	112.11	110.02	110.91	110.22	111.36	110.03	114.02	111.85	110.88	108.91	113.29	110.66	110.8	114.34	114.25	112.67	114.34	111.9	112.4
100.48	101.34	101.26	103.66	95.834	98.285	103.81	99.269	97.275	97.391	101.53	101.69	100.08	101.18	98.143	100.89	99.873	98.589	99.321	98.32	97.486	102.27	99.483	102.35	99.173	98.691	97.778	100.69	99.777	98.936	98.037	102.41	99.193	97.905	100.4	100.71	100.86	99.411	99.334	100.31	100.05	98.014	98.157	100.96	100.38	98.944	98.973	98.91	99.913	97.597
113.84	111.84	112.54	108.81	113.32	113.9	113.64	111.83	110.2	112.15	112.5	114.7	112.44	112.64	112.07	112.37	112.02	111.77	111.09	114.28	111.66	112.96	109.64	111.87	113.46	111.2	110.47	110.06	109.9	108.79	112.77	109.31	110.17	109.7	108.61	110.33	112.64	110.4	113.57	114.58	113.64	109.74	115.36	111.62	113.09	111.72	111.4	114.12	111.58	115.11
107	108.77	105.68	109.44	105.75	106.23	105.54	107.59	107.61	104.58	106.46	108.82	107.89	103.76	106.24	105.83	106.17	103.21	108.05	106.53	106.02	106.08	108.27	104.91	106.53	104.62	105.73	108.35	107.76	108.23	102.42	105.83	104.79	108.33	106.4	107.13	106.23	106.17	108.38	104.92	107.38	108.33	106.66	106.58	105.63	107.95	107.93	109.73	107.55	104.63
113.73	113.09	113.56	113.29	111.01	112.46	111.97	109.72	115.18	114.01	111.62	113.72	112.76	114	113.7	113.8	109.38	111.26	111.71	114.31	110.62	109.44	112.36	109.94	113.43	110.24	113.18	110.58	110.43	111.99	111.9	110.7	110.1	114.92	111.68	113.52	113.55	114.72	114.27	108.19	112.34	112.67	112.2	113.79	115.55	110.24	111.17	107.64	111.11	112.6
107.95	104.1	106.26	107.92	105.61	107.11	105.31	105.24	107.36	103.7	107.94	107.5	108.73	102.8	105.03	106.76	111.88	106.61	107.97	105.44	106.42	104.19	105.65	106.09	105.95	106.51	103.92	106.73	107.56	107.79	105.33	107.62	106.13	105.74	104.41	107.52	110.67	105.63	106.01	105.11	108.11	104.4	107.47	107.22	106.14	106.97	108.07	106.75	110.91	104.95
112.34	113.38	110.72	114.96	111.92	113.77	111.89	111.88	114.77	115.81	110.81	112.88	110.3	108.71	114.76	111.64	110.37	111.6	112.34	109.27	109.45	110.21	111.89	112.75	109.75	116.36	110.67	111.99	111.89	111.86	110.76	108.18	112.2	113.65	111.45	112.69	110.75	112.1	114.02	110.84	110.62	115.35	113.29	109.94	112.25	113.39	109.38	112.54	112.35	113.22
108.41	111.22	109.19	107.72	109.3	108.03	110.83	110.95	108.62	108.72	106.62	108.22	110.54	109.45	107.41	112.43	113.83	109.12	109.2	105.97	112.09	105.94	109.98	110.03	110.34	112.24	110.12	112.36	112.39	109.72	108.09	109.06	110.1	109.42	111.36	111.12	108.3	106.26	111.17	111.49	112.95	111.98	111.04	110.02	110.89	110.47	110.33	113.04	110.14	111.1
117.05	116.58	118.68	119.06	117.42	117.17	119.36	117.05	116.84	121.71	114.21	118.28	116.43	114	117.37	117.93	116.49	119.64	119.03	115.81	119.66	115.4	117.48	119.51	118.23	119.78	117.45	119.54	115.49	118.91	113.71	117.31	121.86	115.22	118.11	116.84	118.41	118.11	117.99	117.3	117.62	115.77	119.12	116.79	119.62	115.79	116.83	117.55	114.37	118.94
108.6	109.07	111.57	112.21	111.78	107.79	109.5	111.31	111.82	110.9	112.32	111.25	108.39	110.9	108.16	109.67	111.81	109.61	112.7	112.19	110.57	110.66	113.22	108.36	114.38	111.37	106.53	112.11	112.16	109.27	112.09	112.07	111.74	113.2	110.59	111.6	113.32	111.54	114.62	113.88	111.3	110.98	109.73	113.25	110.43	110.69	113.49	111.12	110.27	111.59
103.84	107.25	105.26	106.48	106.75	105.4	102.61	102.84	107.55	106.11	107.8	106.16	103.52	105.95	104.26	106.67	108.79	106.1	103.29	106.94	106.27	104.13	108.12	103.84	104.16	105.12	104.18	104.4	109.39	105.2	109.67	106.13	104.5	103.39	107.59	105.56	107.36	104.04	105.7	104.81	102.43	107.35	107.04	105.8	104.87	106.15	102.5	104.16	104.75	107.49
111.75	110.73	110.88	111.1	109.8	113.66	112.55	111.91	109.39	110.88	112.92	111.9	113.39	113.06	111.59	113.87	114.62	113.15	110.68	115.1	110.14	110.58	109.16	111.99	115.3	115.17	110.09	111.52	109.97	113.33	107.86	115.75	113.4	111.26	110.39	111.38	110.29	110.08	112.42	111.37	112.16	114.18	113.63	111.67	111.79	111.27	111.31	115.64	111.48	112.59
105.12	103.93	103.23	104.68	103.46	107.19	105.76	105.16	107.92	105.72	104.1	107.34	109.57	103.42	106.37	107.82	103.02	107.37	106.33	105.83	108.01	104.79	107.72	105.57	102.63	105.82	107.45	110.99	108.02	106.15	102.27	104.79	105.66	108.42	105.56	103.18	105.57	106.51	106.37	107.32	111.25	107.54	107.92	104.11	102.9	107.86	108.53	110.16	108.65	104.63
113.35	111.57	114.79	112.78	112.16	114.24	111.71	111.83	112.47	112.72	113.59	112.9	113.4	113.57	111.44	111.97	113.59	110.26	113.82	113.86	112.76	110.36	112.06	112.17	113.62	112.37	115.82	111.23	110.73	112.76	112.45	111.61	111.56	111.71	113.53	110.61	117.34	112.47	111.93	113.05	115.64	111.59	108.69	109.07	112.41	112.69	112.38	110.48	111.41	114.11
104.6	103.52	104.86	102.13	105.37	104.96	107.78	106.3	106.75	105.02	106.86	102.93	105.47	104.01	104.19	103.86	107.72	105.09	105.7	108.38	106.16	102.67	105.26	105.54	105.67	108.88	107.86	105.69	104.12	104.16	106.88	103.7	107.49	107.45	106.43	104.62	106.65	105.14	107.1	104.91	106.35	105.44	104.75	105.75	103.12	104.54	108.01	104.21	102.97	106.65
108.11	107.64	106.21	107.45	105.11	105.67	105.8	109.13	104.98	106.95	105.12	102.88	107.76	103.82	105.99	103.2	104.61	104.08	104.55	105.61	105.53	105.1	105.53	104.66	104.92	106.8	104.57	107.23	105.02	107.32	107.49	102.6	106.5	107.18	110.09	106.15	102.42	104.56	106.3	104.6	104.85	106.51	107.62	104.02	105.5	102.74	107.65	106.09	103.14	105.14
111.6	111.9	112.1	112.62	117.81	112.31	111.03	111.02	113.03	110.65	112.01	111.38	114.02	110.39	114.4	114.26	109.67	112.12	109.89	111.71	111.17	113.4	112.51	108.74	114.93	112.46	111.34	111.55	112.9	111.48	112.65	114.57	112.79	113.04	111.67	111.59	113.23	113.12	111.51	112.66	113.87	113.7	110.97	109.09	111.25	113.02	114.42	112.06	111.03	112.39
103.46	107.71	106.17	103.98	104.86	104.03	109.52	104.98	104.63	106.51	103.91	108.15	106.47	109.76	105.81	103.04	108.39	103.58	104.87	105.27	104.82	106.53	106.44	106.19	107.16	103.75	108.62	105.01	107.04	106.73	105.98	107.31	103.95	104.62	106.44	107.68	104.75	105.18	106.11	108.31	105.34	106.92	104.49	106.6	108	107.47	107.11	102.83	104.35	105.05
109.83	112.73	107.98	106.77	113.21	108.78	111.19	111.52	107.05	113.56	111.99	111.97	107.65	111.24	110.14	111.53	108.85	110.01	108.32	107.18	110.78	112.03	107.23	106.66	112.14	111.15	107.84	107.98	109.71	110.43	108.63	108.26	111.35	110.01	109.56	108.04	111.47	113.21	110.59	111.04	109.57	109.95	107.76	111.01	110.25	110.04	111.47	112.15	108.04	110.14
111.09	112.27	110.37	112.32	115.78	110.72	112.02	110.44	111.35	111.27	114.41	111.83	109.95	114.9	113.46	112.77	113.28	112.91	109.74	109.82	111.12	112.26	114.56	111.98	110.97	111.56	112.92	110.71	115.65	115.15	111.38	112.55	110.51	108.92	113.77	113.13	111.93	112.73	111.33	113.22	108.83	112.29	112.67	112.97	109.83	114.55	113.2	111.79	111.56	110.41
98.901	102.35	99.54	99.403	99.064	102.98	100.58	102.1	102.34	102.93	100.4	97.642	100.9	99.128	98.416	99.976	100.5	99.364	100.31	96.36	97.743	100.26	102.55	99.76	99.879	102.36	97.569	100.3	100.69	99.753	102.88	101.61	99.321	100.76	97.268	99.813	102.28	100.85	103.58	102.34	98.957	100.11	99.074	100.36	101.62	98.445	98.55	95.719	102.55	99.446
101.82	104.96	107.31	103.17	104.53	103.1	103.95	104.87	102.95	103.57	106.09	106.37	108.39	105.3	105.43	107.8	103.01	105.46	104.16	105.69	104.24	104.3	103.71	106.7	105.04	106.22	102.31	105.21	104.33	105.06	103.67	105.76	104.98	104.21	106.69	106.61	103.43	104.6	104.3	103.94	104.79	104.62	103.57	101.62	104.35	108.57	105.7	102.34	103.06	102.14
106.3	106.51	104.74	104.24	104.44	105.34	105.82	105.13	108.03	105.57	105.94	105.23	105.45	105.84	107.21	107.19	106.55	103.01	106.14	104.26	103.48	105.54	101.84	108.35	105.22	103.92	106.86	107.12	103.12	108.39	105.08	105.88	106.14	108.18	105.5	106.62	106.29	106.69	108.07	106.56	107.11	104.55	104.98	107.56	105	105.89	105.56	106.17	108.59	106.83
110.89	108.12	108.91	109.02	108.91	106.82	109.4	112.57	113.31	109.03	107.73	107.65	112.64	110.8	113.13	111.07	106.58	108.11	108.95	109.99	111.45	110.55	111.29	110.79	107.9	110.31	111.36	107.89	107.09	109.84	107.83	106.59	111.73	108.43	112.72	108.4	111.2	110.51	112.94	109.13	111.85	110.9	109.21	110.6	107.64	110.9	109.41	112.54	110.98	107.96
112.25	110.71	111.86	110.21	110.86	113.51	112.23	108.76	110.04	112.52	113.33	112.04	112.62	110.95	110.48	112.65	111.88	110.61	110.26	107.53	110.44	111.92	110.45	106.7	114.49	109.86	113.04	113.56	109.84	113.12	111.2	109.25	109.88	109.63	109.58	113.32	111.68	110.86	110.38	114.37	111.66	109.75	113.59	107.83	108.52	110.07	109.96	109.3	111.52	111.37
105.65	105.4	102.66	101.78	105.17	107.82	104.5	105.67	107.18	103.15	101.94	106.84	105.84	103.99	103.6	106.36	105.14	105.91	103.52	105.78	104.32	103.78	107.88	107.36	108.85	107.21	107.11	105.37	105.47	105.26	107.88	104.96	104.19	103.91	104.08	106.23	109.82	104.28	105.82	104.33	105.9	103.8	103.64	104.18	102.26	106.08	106.18	105.95	105.83	103.18
101.62	103.73	101.23	101.3	100.81	101.74	100.89	102.04	100.19	103.83	103.15	103.84	99.568	101.36	102.72	100.16	98.973	99.164	100.12	103.71	102.03	100.62	97.954	101.94	100.9	101.31	101.05	101.02	102.58	100.01	100.02	99.462	102.68	102.52	101.73	100.81	100.85	101.09	98.759	99.427	98.646	104.74	100.02	99.92	100.57	102.98	98.574	98.532	100.54	100.74
103.81	109.3	108.65	108.14	106.1	108.17	107.77	103.28	105.87	105.71	104.28	105.33	108.93	109.79	104.52	108.07	106.12	105.88	107.02	106.78	108.4	107.25	107.02	109.89	105.11	105.1	104.32	108.88	107.28	108.19	106.33	105.2	105.46	108.04	106.23	104.33	108.16	108.34	109.14	106.38	104.89	105.63	104.91	105.32	109.12	109.67	108.48	106.74	106.74	108.32
108.63	110.48	108.75	109.31	108.62	110.38	108.84	105.4	107.8	108.68	105.32	107.11	111.17	108.42	104.94	105.63	105.01	110.76	104.29	106.92	106.44	105.27	108.38	108.64	109.91	108.95	105.97	105.16	108.55	111.96	105.88	107.23	103.94	105.22	106.6	107.96	103.93	106.25	107.33	105.29	105.6	108.3	102.67	104.3	106.96	106.86	107.16	104.73	110.23	108.12
102.73	100.22	100.59	97.368	98.029	101.06	99.505	100.99	98.564	98.679	101.12	99.915	98.949	96.617	97.751	101.23	101.48	100.4	103.21	98.764	98.005	101.17	100	100.25	102.4	99.519	100.92	102.05	97.632	97.974	102.06	99.785	102.47	100.99	101.52	97.948	104.27	102.23	99.011	101.83	102.1	101.68	98.832	99.612	98.178	99	98.987	100.14	100.67	101.64
115.17	117.95	121.83	119.46	116.63	115.53	122.67	120.75	117.45	117.71	118.61	117.5	112.93	118.29	116.02	118.82	119.34	117.96	115.54	115.66	116.68	116.16	118.86	119.84	116.81	117.44	120.21	113.84	118.81	119.99	116.29	117.01	115.67	118.85	117.24	116.85	113.54	122.89	118.31	118.65	116.17	116.94	117.12	116.6	119.28	117.76	117.75	119.32	113.75	115.56
106.85	104.74	109.23	103.36	104.72	106.37	106.14	104.42	103.34	104.7	106.55	105.48	106.7	104.33	104.97	105.59	104.73	106.34	105.57	104.43	103.57	105.72	105.61	104.84	106.23	103.77	105.7	106.88	107.99	103.18	104.5	106.05	104.06	105.92	105.61	106.18	103.82	107.67	104.95	105.24	104.1	106.63	104.79	105.71	103.89	105.1	106.91	104.09	105.54	105.28
105.89	105.16	109.47	106.35	107.5	108.01	108.25	104.92	109.02	102.15	106.92	105.1	104.17	104.76	102.75	106.61	105.13	109.84	106.74	107.73	105.56	104.66	108.79	105.42	107.25	107.37	108.8	102.65	107.59	108.33	107.71	108.4	104.87	106.03	108.65	103.79	109.33	103.02	104.17	105.74	106.57	107.66	107.76	105.47	105.75	105.91	108.55	107.61	107.23	102.62
103.2	107.25	105.15	106.77	104.41	105.44	107.65	106.41	105.01	107.87	104.95	105.44	107.86	104.98	106.66	106.14	103.69	103.86	105.06	102.1	107.99	103.43	103.56	104.01	104.46	105.07	103.57	106.51	105.81	102.38	105.58	104.73	106.4	106.08	107.1	104.21	105.12	104.73	105.44	106.71	108.12	103.96	105.46	108.21	105.96	105.61	106.82	106.62	103.13	110.6
97.987	98.446	97.961	101.51	97.748	96.899	96.418	102.49	100.52	99.274	99.994	102	98.071	102.52	101.5	99.196	101.65	102	100.87	100.13	99.371	101.6	99.227	97.004	98.206	98.027	97.09	97.456	100.15	99.692	96.848	99.441	99.92	98.395	102.51	101.5	98.928	97.987	97.633	103.34	95.791	100.13	100.47	102.29	98.849	97.614	99.233	97.819	102.16	99.358
106.46	105.97	106.18	106.02	106.02	102.51	103.48	106.86	106.94	104.74	105.06	104.09	108.65	107.92	104.43	106.9	106.37	105.5	102.5	108.01	103.03	105.11	106.85	108.07	102.45	104.25	103.1	103.09	105.24	101.46	106.87	106.42	104.54	110.31	102.78	108.47	106.25	107.38	109.17	101.96	104.53	110.7	103.24	109.35	109.08	106.69	105.02	103.4	104.31	104.65
104.11	107.45	106.58	107.78	106.07	106.57	106.92	106.84	108.54	105.84	106.84	105.78	106.94	105.7	105.8	103.32	108.07	106.57	108	105.44	105.79	106.06	108.29	105.49	107.15	104.65	107.55	107.25	104.55	109.54	106.51	103.7	105.68	105.22	106.67	106.48	103.76	105.03	107.75	104.7	103.35	105.23	106.82	106.03	111	104.19	105.07	106.97	107.39	104.84
106.24	109.21	109.36	107.58	106.82	103.77	103.18	107.76	106.03	107.06	103.89	106.93	103.51	107.44	106.08	107.04	104.11	107.04	109.08	104.07	108.15	109.95	102.16	107.72	110.11	106.99	105.55	102.57	105.34	107.26	103.75	105.92	108.72	103.3	107.66	107.29	107.06	107.72	108.15	108.12	106.17	105.27	106.59	106.58	104.01	108.63	107.7	102.27	106.58	105.33
116.03	112.8	115.86	116.19	117.95	115.63	114.22	115.29	113.08	113.24	113.12	117.08	115.45	115.07	114.06	116.09	115.2	117.41	114.79	115.89	114.27	115.06	116.18	119.41	119.02	116.81	116.37	118.14	114.5	115.33	114.92	115.56	114.54	116.62	116.82	120.23	113.82	116.06	117.91	117.29	113.37	115.09	110.89	118.27	117.63	113.69	116.82	115.67	114.1	116.67
101.51	98.766	102.66	102.68	101.07	101.63	99.008	101.38	101.12	98.271	97.838	97.353	99.929	100.19	100.95	100.73	99.918	100.39	101.73	98.384	101.07	101.13	101.24	100.16	103.76	97.143	100.53	101.24	100.82	101.65	98.387	99.204	100.42	101.37	100.78	101.6	101.28	99.004	100.4	99.781	101.88	101.63	100.83	98.733	98.703	101.39	97.929	96.656	102.33	98.061
108.21	110.26	114.99	109.29	111.29	109.22	111.46	110.02	111.49	109.06	112.37	112.51	111.54	109.65	113.34	110.03	109.01	109.62	112.65	109.24	114.45	109.4	110.53	111.19	110.71	112.22	113.03	109.11	112.3	111.23	113.56	110.31	112.34	111.33	114.64	110.35	107.46	110.02	111.96	114.22	110.94	111.47	113.78	108.33	109.57	113.83	111.59	109.75	112.25	112.85
113.64	113.87	110.23	111.21	112.04	111.67	111.93	112.15	110.72	114.05	111.24	111.26	111.91	113.25	112.91	112.25	114.88	109.26	111.09	110.63	110.81	109.98	114.55	113.5	111.29	109.59	111.82	109.79	111.02	111.41	112.7	112.13	111.7	111.62	113.4	111.26	113.38	110.65	111.81	111.59	112.31	115.26	111.33	114.94	113.22	110.76	114.05	111.07	111.3	110.74
109.91	110.22	111.29	109.04	110.49	108.46	107.54	106.94	111.86	108.32	111.75	111.77	109.28	107.96	109.76	112.46	107.95	105.41	110.38	108.76	113.09	110.88	108.96	109.79	110.61	110.29	110.54	113.37	110.2	110.92	111.28	107.88	112.63	110.09	109.25	111.06	112.23	111.31	109.21	110.13	112.01	109.59	107.74	111.04	108.23	110.44	109.26	110.26	110.94	112.51
112.14	107.27	114.19	110.3	112.05	108.7	112.1	109.12	109.96	107.65	111.69	111.53	105.42	111.72	109.28	110.18	112.07	110.1	112.17	112.26	114.41	110.82	107.49	108.49	111.31	110.53	110.97	109.12	112.17	111.46	112.09	111.88	110.42	112.29	113.83	111.77	111.79	110.48	110.57	110.08	109.52	110.42	111.79	110.79	109.89	109.89	111.04	109.97	112.52	110.57
99.63	100.44	100.93	101.15	101.28	102.25	100.19	98.53	98.754	101.11	98.923	100.08	97.552	101.21	102.71	100.28	100	100.52	100.41	98.088	100.39	99.429	99.086	98.409	98.71	99.107	97.269	98.139	97.024	100.3	98.95	102.65	101.1	99.773	99.257	99.145	101.88	99.555	99.339	101.97	100.22	97.957	102	99.763	100.65	98.357	98.61	102.16	96.869	98.189
112.68	113.62	111.72	112.55	110.62	113.48	112.35	111.54	111.93	109.3	108.39	113.6	111.32	113.18	110.07	109.2	112.32	113.59	112.43	112.39	112.19	111.45	110.85	109.2	109.01	109.68	116.51	110.04	111.49	113.93	110.83	108.35	110.55	109.69	111.51	111.62	113.56	108.84	110.07	113.26	109.75	108.46	110.91	109.42	111.59	111.68	112.62	111.68	109.27	111.61
104.51	103.38	106.65	106.93	104.47	103.61	104.89	106.57	107.68	103.98	106.96	104.44	105.54	105.71	107.49	106.95	103.2	108.76	107.26	104.66	103.96	108.61	104.36	107.73	108.16	103.05	105.36	106.37	105.25	105.64	106.39	107.75	110.48	105.13	106.76	105.2	105.87	103.85	103.22	106.12	105.04	105.54	105.15	106.28	103.71	105.44	105.8	106.7	107.92	105.27
107.88	105.99	106.47	107.34	105.83	108.45	107.17	107.06	107.07	105.29	111.11	109.5	104.66	104.61	106.47	103.76	108.2	108.67	108.84	105.69	107.15	107.9	109.25	106.41	106.57	105.4	104.16	107.71	105.66	107.34	105.8	105.98	104.14	105.47	104.19	103.23	110.01	103.18	105.85	106.38	106.82	106.81	104.75	111.14	104.48	107.72	106.47	105.39	106.33	105.62
99.225	96.71	100.33	101.53	98.972	102.46	99.623	99.156	103.05	103.26	98.65	103.16	102.54	99.714	102.89	102.72	98.944	101.62	100.67	99.094	98.076	99.702	102.26	102.13	99.879	97.116	99.056	96.349	101.75	101.16	100.08	101.86	96.954	100.77	102.33	101.54	101.92	100.65	100.44	103.62	100.58	97.443	99.151	99.138	102.22	98.632	101.63	103.33	101.24	104.33
98.484	100.73	98.647	98.125	100.6	102.24	97.272	100.88	99.238	105.99	99.577	97.684	102.24	97.173	98.026	101.15	99.838	100.03	97.842	101.84	99.62	100.9	99.962	98.127	99.511	100.42	98.157	100.12	100.13	101.6	101.63	97.543	101.77	101.48	103.25	99.815	103.66	99.762	98.241	101.36	97.588	98.566	98.593	99.692	101.29	99.401	99.431	99.651	97.482	98.836
103.06	104.9	104.41	102.02	103.05	105.05	106.33	102.6	103.64	107.69	106.13	104.23	105.54	103.55	102.51	101.1	104.74	106.12	102.56	103.75	107	106.68	104.46	105.48	105.63	104.23	105.42	104.09	102.37	104.13	102.46	103.52	101.81	105.29	106.05	102.23	104.52	104.93	102.71	104.18	102.06	103.66	104.8	106.63	105.63	105.46	104.73	103.69	102.62	106.05
111.25	110.31	112.11	109.75	109.91	107.91	111.47	111.73	108.75	109.09	110.44	111.77	109.47	110.4	109.44	109.87	106.56	110.7	107.66	112.05	110.5	110.97	113.11	109.97	110.84	114.01	110.95	107.68	112.62	107.67	109.58	108.84	111.75	105.97	110.78	108.97	113.04	108.69	110.14	111.29	107.15	107.82	111.72	110.4	112.66	111.02	111.68	112.9	114.65	109.84
104.81	105.36	106.24	105.9	108.55	104.88	102.59	105.9	105.57	106.28	104.53	104.39	102.87	107.15	104.68	106.51	108.87	108.46	103.37	103.43	104.86	103.01	108.18	107.34	104.26	107.32	103.67	107.37	104.42	105.53	105.93	104.94	106.38	106.74	107.15	106.47	106.17	106.24	104.68	109.8	104.36	103.26	104.53	104.74	107.31	102.72	104.61	105.16	106.29	103.14
106.95	112.35	107.16	112.2	110.08	109.69	110.83	113.47	111.9	109.66	113.41	109.66	107.73	110.82	111.05	110.66	112.35	110.31	111.65	112.62	112.61	108.01	112.43	110	110.52	112.09	110.54	111.3	107.44	110.01	112.3	113.42	110.26	111.62	110.77	110.34	111.42	109.52	110.17	108.92	109.52	109.67	112.06	110.34	109.19	109.88	111	113.65	111.57	111.95
100.84	98.324	100.81	99.244	102.37	99.113	99.115	100.69	99.515	100.42	100.14	97.92	104.14	102.58	97.877	101.19	97.267	100.43	99.48	100.1	100.88	98.259	101.77	102.24	95.843	102.28	103	99.807	101.24	102.43	101.05	100.39	102.21	100.76	101.17	103.95	99.267	101.11	100.43	96.823	99.643	99.239	98.772	97.561	99.361	101.42	96.897	99.207	99.815	100.69
113.08	116.42	112.91	116.24	112.98	117.42	122.16	117.39	118.5	116.73	118.38	122.3	112.11	119.41	114.49	118.11	118.34	115.8	113.88	116.32	119.21	114.93	113.86	118.69	114.08	111.57	116.51	117.68	115.4	112.71	115.48	116.3	117.2	117.37	116.4	114.45	118.91	118.2	116.84	116.42	115.19	114.4	118.59	119.15	118.8	116.91	116.48	116.54	115.06	112.38
108.19	105.6	104.97	107.16	103.27	103.45	104.3	103.5	102.77	102.99	104.78	103.92	102.93	101.04	102.98	103.71	105.81	100.82	106	102.2	105.63	105.42	101.96	101.95	106.93	103.84	100.67	105.06	105.47	104.48	102.35	106.14	104.13	104.56	104.61	103.97	101.33	104.2	101.85	105.14	105.46	102.86	106.61	103.42	102.6	102.85	103.17	103.05	104.76	106.5
107	105.76	105.42	106.35	104.79	106.36	104.62	106.29	104.98	104.35	104.31	105.63	105.78	104.81	106.12	100.98	103.26	106.4	104.2	106.09	104.74	107.04	106.42	105.43	105.73	106.78	104.93	105.42	104.68	105.5	106.42	107.37	107.86	106.53	105.35	104.92	106.24	106.39	104.61	104.28	108.23	105.22	103.51	105.37	108.21	107.64	103	107.58	103.21	104.03
111.59	114.6	112.67	110.54	111.75	111.36	112.61	109.67	111.42	111.36	114.05	111.84	114.7	114.06	113.26	113.25	112.56	110.83	115.08	112.82	114.78	112.13	109.25	114.59	110.41	114.46	112.64	112.2	110.52	112.49	113.4	112.29	111.46	111.96	111.15	114.04	109.64	111.43	111.49	112.92	113.36	113.18	114.25	111.81	112.81	114.95	112.19	111.84	114.8	114.6
110.31	109.46	109.72	110.05	111.61	111.05	112.95	109.51	111.39	108.1	111.79	110.36	111.16	112.77	109.22	110.96	107.89	109.08	109.57	108.07	114.6	112.83	111.95	113.17	111.67	110.44	110.59	110.73	112.99	110.88	112.4	109.35	109.74	110.55	111.02	115.84	110.31	112.6	111.73	111.68	112.59	109.76	111.4	112.4	111.88	111.2	112.34	109.19	112.05	110.23
98.796	101.26	102.49	99.493	97.683	96.917	100.04	98.473	98.85	96.576	99.929	99.985	97.11	101.2	102.15	99.028	98.431	100.45	99.551	100.5	99.895	101.64	100.39	100.58	101.19	100.41	102.63	98.134	101.06	100.57	97.663	101.49	96.942	101.36	101.42	101.27	95.788	101.4	100.92	100.62	101.98	101.51	99.266	99.997	95.901	97.574	98.257	101.02	98.801	101.47
104.51	104.66	106.69	107.64	104.95	105.52	105.34	105.98	107.54	104.94	107.52	107.23	109.12	105.41	103.62	107.99	103.96	108.04	105.35	106.04	104.07	104.73	103.54	103.41	105.17	107.81	105.05	106.69	107.54	108.06	108.97	103.93	105.33	104.63	105.68	109.29	105.77	105.77	103.18	105.22	106.63	105.75	106.98	106.89	103.8	108.92	104.87	108.36	101.78	108.9
112.75	112.09	113.49	110.08	114.9	110.49	110.49	113.98	112.55	114.29	111.32	111.56	111.4	112.7	111.65	112.08	112.11	112.92	110.94	111.91	110.36	113.97	111.75	111.11	112.65	113.88	110.89	112.69	113.35	115.93	111.89	114.11	112.93	111.96	110.58	109.79	116.66	114.52	112.45	112.4	115.69	109.19	109.52	110.51	111.66	112.24	112.81	116.19	113.92	113.37
100.89	106.41	106.58	105.04	105.17	103.63	103.11	106.05	100.67	103.21	103.61	102.59	104.53	105.73	103.16	106.72	104.46	102.56	107.98	102.51	105.36	104.32	104.71	105.43	104.79	103.75	106.59	102.24	104.08	105.01	105.67	102.03	101.93	104.7	102.66	103.65	103.73	101.88	102.3	107.25	102.33	106.42	103.02	103.48	102.2	100.2	100.21	103.59	106.02	104.44
108.47	105.69	105.89	104.5	107.97	108.03	105.04	106.47	105.94	103.57	107.15	108.9	104.48	107.08	105.71	107.73	101.88	105.32	103.16	106.95	105.73	103.7	104.36	105.81	106.74	105.43	108.3	105.65	105.87	107.36	109.38	104.38	105.27	104.62	104.97	106.15	106.57	103.29	107.85	103.81	109	104.62	105.09	103.19	106.18	106.52	104.61	107.11	108.48	105.7
112.42	111.08	113.36	111.09	110.93	112.37	109.3	114.05	110.67	112.71	112.23	108.22	108.15	110.45	114.9	110.32	111.34	113.74	110.49	111.97	111.02	110.15	111.63	110.32	111.92	111.71	113.21	111.64	112.36	112	110.05	114.16	109.94	109.3	109.57	112.62	112.79	111.7	112.67	112.87	111.8	110.14	114.88	112.53	111.2	111.74	113.32	111.1	109.93	112.53
102.75	101.99	102.92	107.77	106.62	105.21	107.22	106.87	107.46	107.25	107.58	108.06	104.86	103.22	104.42	108.82	104.7	109.06	103.33	107.25	107.49	109.5	105.34	105.85	101.8	106.66	107.73	106.87	105.19	106.41	104.21	106.28	107.11	105.91	105.19	107.11	106.99	104.81	103.26	106.28	104.24	105.23	104.73	106.65	105.87	107.48	103.56	108.57	103.34	105.82
112.37	110.84	108.64	112.76	108.68	109.29	110.11	107.52	108.9	110.92	109.17	109.28	110.93	109.9	109.67	108.63	110.91	109.17	107.88	108.69	109.55	113.47	108.23	109.7	109.31	109.13	106.92	109.28	112.77	108.51	109.12	108.95	110.96	111.43	107.83	108.92	112.3	111.1	111.24	110.36	112.38	109.71	110.43	115.42	110.76	110.07	111.71	109.95	108.3	111.43
103.77	102.47	104.4	103.68	102.77	103.52	104.75	103.02	103.47	103.37	104.05	105.88	98.864	109.19	101.81	103.84	101.67	103.87	107.41	106.21	104.58	106.39	104.85	104.05	103.09	108.8	105.29	106.38	105.25	104.45	103.08	103.72	107.97	105.5	106.66	104.71	106.52	102.95	102.95	103.3	104.99	104.96	104.18	104.73	103.35	104.85	104.04	104.82	103.18	105.94
106.04	106.29	108.42	104.59	106.29	107.81	108.1	105.11	104.65	105.41	108.29	106.82	108.03	106.01	106.47	106.51	108.78	108.14	109.24	104.07	107.35	108.33	106.07	107.16	104.92	106.89	105.56	109.21	106.55	106.19	107.6	105.47	106.67	105.64	105.41	105.55	103.85	105.56	109.26	104.31	107.54	107.67	108.34	111.44	104.23	109.96	106.11	105.28	104.3	107.64
112.09	112.04	113.85	114.9	110.11	109.86	111.13	110.72	111.51	113.23	113.69	108.61	110.07	108.75	116.37	112.88	113.69	111.72	111.1	111.51	113.53	112.52	112.73	112.65	110.93	113.55	112.12	111.64	112.31	113.4	114.97	112.75	116.07	111.75	112.08	112.1	116.95	113.02	111.58	113.43	113.69	113.6	109.84	110.64	114.26	114.24	112.84	112.67	112.13	110.85
109.61	111.42	109.5	112.33	107.16	107.25	113.1	106.3	108.99	105.96	110.07	111.4	108.23	108.13	113.13	111.56	109.46	109.4	108.73	108.59	112.23	110.38	110.48	108.98	107.66	111.22	109.32	110.36	111.87	109.79	109.57	109.49	109.43	111.26	112.64	111.76	109.04	110.22	109.42	108.8	111.05	111.04	109.77	109.07	110.01	106.62	110.33	107.01	113.21	109.57
111.6	113.44	110.91	113.49	114.2	113.04	110.87	112.88	113.63	112.66	112.35	112.89	114.29	110.79	114.38	114.33	111.4	113.64	110.8	111.87	109.53	109.99	112.33	108.82	110.94	111.05	110.84	107.97	110.16	110.48	110.43	111.66	113.42	110.74	110.96	113.07	109.41	113.5	109.04	112.64	111.47	109.54	114.54	110.87	114.69	110.96	111.47	114.38	113.86	111.2
110.72	109.86	111.23	110.75	107.59	110.61	108.75	110.97	106.53	105.32	107.45	104.51	110.46	109.34	112.15	107.87	111.59	108.18	110.37	108.92	109.93	110.09	107.11	111.48	107.77	110.05	108.67	110.5	109.71	105.71	109.51	109.38	107.04	109.34	107.61	112.43	114.15	110.01	112.3	109.95	108.91	107.96	110.59	109.14	108.33	112.49	111.34	111.93	112.53	110.4
103.12	100.57	103.48	105.51	104.04	105.51	103.13	104.52	105.68	103.06	105.03	103.72	106.23	103.3	102.6	107.09	99.804	106.12	103.98	106.05	105.27	106.32	105.23	104.77	104.69	105.35	104.63	103.08	103.06	106.81	105.04	105	107.38	106.1	107.72	106.87	105.31	104.73	107.2	103.91	103.04	106.11	101.96	102.62	107.61	105.58	105.25	105.11	106.96	106.46
116.12	119.82	117.34	117.88	115.62	114.86	119.76	117.7	116.28	116.88	118.31	116.52	117.89	116.5	121.02	117.91	118.49	117.03	118.3	115.53	120.3	114.05	116.2	116.44	117.76	119.58	115.73	119.59	117.89	120.78	117.54	117.22	118.2	117.42	120.25	118.16	113.12	118.37	117.37	118.51	117.69	117.13	114.87	116.35	118.83	118.85	117.99	118.26	115.93	117.99
105.66	104.03	105.36	103.04	105	108.48	105.44	106.27	104.98	107.69	107.11	107.35	103.45	105.42	106.1	106.8	102.3	105.59	111.54	106.2	107.09	104.58	105.24	106.6	106.23	102.11	102.84	106.06	106.06	107.15	105.06	109.43	104.14	106.78	105.23	105.81	103.55	104.12	106.88	110.38	106.24	105.85	104.35	107.48	108.37	105.27	107.32	105.06	102.35	106.44
95.944	102.17	97.176	100.08	96.876	99.247	99.597	98.009	97.615	103.5	99.937	99.153	99.995	99.8	99.298	102.42	97.781	97.735	99.761	102.55	98.647	99.728	99.592	97.949	100.83	98.72	98.748	101.91	96.032	100.15	102.71	98.356	104.95	98.066	100.53	100.24	101.77	102.36	101.96	99.125	99.354	103.13	99.101	101.71	103.17	102.55	100.13	100.07	98.355	103.08
107.82	104.41	106.06	104	103.67	108.84	108.28	104.74	104.97	106.37	108.67	105.46	107.18	102.33	106.59	104.11	104.75	104.8	106.23	104.92	106	106.57	106.37	106.38	103.67	105.94	104.01	102.4	103.08	106.44	104.86	105.2	105.21	104.61	104.41	104.54	106.73	105.96	102	106.13	107.77	105.78	106.72	105.84	104.19	104.09	106.64	103.24	104.48	106.67
105.34	104.71	107.83	106.4	104.88	105.35	108.89	103.76	103.57	105.56	105.88	101.48	104.88	105.6	104.31	105.91	105.41	108.37	105.32	104.83	106.41	102.15	105.47	105.26	105.49	104.06	104.88	107.34	106.78	103.75	107.84	106.12	105.7	106.29	106.56	107.35	101.92	103.31	104.74	102.62	104.55	107.15	103.68	104.77	106.15	106.22	104.55	103.27	105.93	106.39
111.37	115.53	114.49	111.49	114.18	112.19	114.41	109.44	112.5	112.52	114.25	115.8	115.79	115.15	113.75	113.25	112.25	112.38	110.96	107.9	116.13	115.71	111.81	113.71	109.96	110.86	116.35	112.8	111.43	110.97	111.27	112.35	111.17	112.5	113.34	111.95	112.08	112.74	111.72	113.01	111.26	114.27	110.51	110.4	113.51	109.89	111.35	111.95	114.71	113.78
111.06	113.96	111.38	111.33	112.84	109.6	114.61	112.08	109.75	108.87	110.67	110.76	110.9	111.2	112.1	108.77	110.81	111.85	109.87	114.16	111.12	113.06	112.72	111.02	112.9	111.75	110.34	112.28	115.76	110.72	115.41	112.93	115.61	110.26	113.4	111.35	111.21	113.21	116.08	114.04	113.05	116.04	112.32	109.24	110.32	111.8	115.7	109.41	114.58	113.7
103.15	105.5	105.53	106.37	104.26	102.12	105.52	109.89	109.3	104.23	103.34	105.71	103.49	105.37	106.12	106.89	105.42	101.39	105.99	102.89	104.25	106.44	104.98	106.14	105.13	105.9	106.24	102.32	103.59	106.68	104.51	104.95	108.71	103.16	104.92	106.75	106.13	101.8	105.92	106.59	103.34	105.59	105.71	107.03	104.22	104.66	106.11	105.32	104.82	103.99
116.28	118.08	120.53	115.02	118.57	119.1	118.55	118.95	115.91	117.79	114.93	116.63	112.17	118.35	114.88	117.16	121.03	115.8	120.09	117.48	118.31	115.11	115.63	116.47	115.07	117.53	115.96	116.6	117.47	119.86	116.14	118.07	113.33	118.07	118.45	118.12	118.1	120.78	115.16	115.8	120.31	116.94	120.55	120.06	115.8	118.3	120.95	118.16	118.47	118.87
99.438	102.3	102.02	101.42	99.332	100.71	101.9	97.926	101.61	99.832	95.8	100.94	101.86	99.703	101.08	97.695	101.42	103.18	102.65	99.949	99.01	100.84	101.57	101.86	99.797	99.935	97.181	100.45	101.58	98.099	97.706	101.65	98.64	100.46	100.68	98.216	100.38	103.12	100.83	102.73	99.694	100.08	96.81	100.11	97.469	100.25	98.83	101.62	99.913	100.81
103.1	104.19	105.41	102.99	105.8	104.61	105.72	102.94	107.18	103.16	105.2	105.07	106.75	107.1	105.83	104.96	103.99	105.04	105.93	103.83	106.63	100.82	105.55	104.77	104.68	106.63	102.56	104.06	104.3	105.36	104.03	105.92	105.71	104.93	106.31	108.26	101.84	105.17	103.09	105.14	102.23	103.85	105.71	105.46	106.55	104.57	104.39	107.65	104.51	106.12
109.21	111.41	113.41	111.57	116.1	111.17	112.95	111.5	113.68	110.69	111.47	111.34	110.83	113.58	109.54	109.89	114.62	111.22	110.99	113.13	113	111.66	109.79	108.01	115.04	110.1	110.49	112.18	109.99	113.3	108.61	107.67	111.94	112.45	111.92	111.33	111.93	112.41	111.6	113.91	110.28	112.72	109.89	111.3	111.78	111.6	109.11	107.12	111.37	112.08
105.63	106.31	109.11	106.74	104.9	103.01	106.37	104.62	106	107.87	101.79	108.01	103.57	104.47	103.11	104.46	105.23	107.91	106.1	103.84	107.09	102.83	105	103.93	103.91	105.33	104.58	105.31	106.06	107.84	105.98	103.63	107.07	104.83	107.77	108.16	105.62	102.65	105.1	102.6	106.89	106.71	104.11	108.34	106.75	106.98	104.98	107.44	104.46	108.22
108.69	110.55	112.79	110.87	109.42	110.6	110.97	111.85	112.53	110.74	108.87	111.32	111.55	109.74	114.37	111.05	111.49	111.86	111.56	107.33	113.64	108.1	109.54	109.94	109.84	110.19	114.18	110.53	113.32	112.08	112.84	111.14	110.97	111.49	108.46	108.47	114.23	111.77	109.66	108.24	110.12	115.51	112.63	110.26	107.97	110.71	110.82	113.39	113.2	112.36
101.2	103.04	103.97	101.09	101.78	101.16	99.713	97.293	102.15	99.922	97.854	101.95	101.71	100.61	100.05	100.15	102.08	102.47	101.86	99.372	101.82	99.452	99.885	99.466	100.73	101.35	100.69	100.77	103	97.8	100.08	100.79	99.509	100.23	102.3	100.06	100.04	101.75	101.56	100.23	101.74	104.13	99.052	102.41	101.68	99.979	102.76	101.38	99.762	102.22
103.42	102.99	104.07	107.47	107.82	102.88	107.47	105.45	103.21	105.09	103.39	105.09	105.36	106.26	103.85	105.06	105.99	101.94	105.78	105.03	105.87	102.86	106.35	110.54	104.64	107.57	103.98	102.28	107.02	104.89	106.88	106.58	105.81	108.02	106.77	105	106.43	103.88	107	106.5	105.67	106.47	104.06	103.21	106.79	105.65	106.42	106.15	105.88	102.32
115.9	115.28	113.33	119.09	114.51	117.33	118.05	116.06	113.81	117.14	112.12	114.07	119.54	117.64	113.03	118.47	114.03	121.82	116.02	115.61	118.6	116.49	114.67	117.18	116.4	115.8	114.73	115.78	110.83	115.7	121.17	112.42	116.13	118.82	118.61	114	117.72	115.95	120.14	116.28	115.26	116.31	118.11	113.7	117.36	115.07	117.25	118.9	115.49	114.13
110.81	112.19	111.64	110.43	113.43	113.78	113.34	114.78	115.26	114.35	114.31	113.8	112.25	110.11	112	112.62	112.93	112.34	114.61	114.99	112.27	111.38	109.86	115.9	110.03	111.85	113.04	111.01	114.98	110.62	114.63	111.31	113.43	112.83	112.39	114.52	109.25	114.25	115.53	113.52	112.95	114.54	110.87	115.41	113.51	111.78	116.11	109.83	112.2	111.76
110.1	112.16	112.98	111.88	113.52	112.33	112.88	114.6	111.71	110.48	109.58	111.8	112.11	116.35	109.57	113.26	110.84	112.4	114.24	114.36	111.5	116.17	113.28	111.68	113.49	113.52	113.66	113.12	112.94	111.56	113.14	113.97	111.35	114.1	115.44	108.49	111.47	111.51	113.35	111.07	115.15	109.94	114.38	109.16	111.09	113.83	109.75	112	111.05	109.93
103.25	108.14	104.33	108.93	104.9	105.94	109.44	102.31	108.59	103.52	105.9	107.16	104.65	105.23	104.66	104.05	108.07	106.08	106.46	109.3	106.39	107.14	106.45	107.68	107.83	106.03	104.04	103.56	104.58	108.39	110.03	107.61	105.32	108.75	105.41	107.85	104.52	103.91	107.67	107.74	105.36	104.43	101.43	105.25	105.45	108.76	106.41	107.65	104.78	104.59
112.78	111.91	114.06	111.5	110.79	115.15	109.88	112.11	110.65	109.78	111.38	109.41	112.7	108.94	108.35	111.99	106.84	113.47	110.22	111.38	115.2	112.22	111.12	112.41	110.86	111.27	112.44	110.21	111.86	110.3	109.99	108.43	112.85	109.27	112.24	111.59	111.22	112.64	110.93	109.13	109.7	110.28	112.96	111.79	112.31	113.29	114.13	113.88	109.76	112.83
102.97	97.731	97.868	101.17	102.21	101.8	101.05	93.426	98.606	103.02	100.36	101.37	101.39	101.53	98.008	98.9	99.763	99.085	97.575	99.889	99.642	105.31	103.49	97.493	101.59	100.03	102.56	100.08	100.35	97.233	100.37	100.33	98.204	101.09	100.98	101.61	99.422	98.932	100.9	99.162	97.899	99.633	97.978	98.393	98.495	99.568	101.91	99.066	100.57	98.208
107.37	106.85	104.02	105.05	103.81	105.57	106.11	107.32	106.35	101.75	107.51	105.44	106.58	104.81	108.08	106.66	107.47	105.79	106.46	103.99	104.08	105.55	102.74	104.01	102.65	108.19	108.35	103.47	107.97	108.3	106.41	103.46	103.38	106.44	104.15	107.55	100.14	105.33	101.63	105.55	106.32	105.86	106.64	104.36	106.7	102.52	105.53	106.57	108.44	105.6
106.22	107.7	104.58	109.27	104.62	107.21	109.07	104.49	108.18	107.07	106.61	104.5	104.79	108.64	105.83	104.97	105.94	105.16	107.96	104.82	104.63	107.66	105.43	106.03	106.74	106.61	108.57	104.98	104.89	108.23	109.67	103.98	108.13	106.52	103.6	105.31	105.85	106.44	107.84	105.31	104.93	105.5	106.94	107.51	110.86	103.73	105.29	105.69	107.38	103.9
105.68	108.59	102.83	104.76	101.93	103.75	107.11	106.2	103.23	103.81	103.4	104.14	105.59	105.96	101.43	104.29	109.41	108.31	105.22	101.65	104.89	102.6	104.6	107.47	106.04	103.86	103.85	105.69	104.07	106.22	106.22	104.83	105.72	106.13	106.67	105.15	106.25	107.75	103.47	104.23	105.23	106.27	103.31	105.51	106.65	101.16	105.57	101.03	104.75	106.03
104.28	106.99	107.49	105.44	104.24	104.68	103.46	104.78	104.2	105.73	105.53	106.08	106.1	106.65	103.42	104.93	104.4	101.78	105.22	107.05	107.54	103.37	104.81	104.81	104.39	102.69	102.71	109.42	105.14	106.2	106.05	105.09	105.38	101.66	103.9	104.99	106.21	109.07	102.54	103.96	107.79	104.99	101.43	104.58	104.27	105.13	103.77	106.46	105.47	102.66
102.53	106.63	105.24	103.63	108.17	107.67	107.5	106.03	103.98	105.78	107.02	108.27	107.75	108.07	105.84	106.86	109.05	106.53	107.38	105.22	102.07	107.25	106.98	107.95	107.75	103.9	106.67	109.42	106.47	106.87	107.08	106.66	104.78	105.07	104.13	104.23	107.15	105.6	106.34	105.25	107.78	102.51	104.51	104.11	106.34	106.72	105.09	105.35	102.46	103.96
111.86	111.66	112.94	110.01	108.37	113.09	108.7	112.09	107.81	111.87	108.48	108.09	111.71	112.62	111.3	112.34	110.93	106.86	113.21	108.12	108.78	109.3	109.55	111.06	111.46	112.42	113.14	111.03	112.76	111.25	111.36	111.6	110.16	110.64	112.91	108.69	110	111.99	109.97	110.35	108.52	113.61	113.46	112.1	111.29	109.54	108.87	111.44	107.05	108.94
103.97	101.99	106.04	103.94	108.88	104.52	109.41	104.56	104.97	107.03	106.33	102.43	102.78	105.86	108.11	103.55	106.47	105.43	105.34	104.79	105.61	103.9	104.91	104.73	106.17	105.81	104.59	104.65	106.09	104.45	105.91	104.23	104.82	101.98	108.09	101.84	105.76	105.7	107.52	107.36	106.01	106.2	105.67	107.06	109.12	108.06	105.02	107.25	104.69	105.84
105.16	102.16	107.2	104.15	102.05	103.92	104.84	106.52	104.53	103.68	105.93	104.14	103.56	105.31	106.08	106.41	105.18	105.2	102.18	106.22	106.82	105.95	104.84	104.76	105.15	107.66	104.92	103.11	105.86	105.75	106.29	106.22	104.85	104.86	104.42	103.64	103.7	103.51	108.33	104.17	104.95	106.1	105.48	103.54	106.23	108.1	107.15	102.42	101.86	102.25
111.14	112.34	112	111.47	107.92	112.47	108.06	107.96	109.67	111.97	113.27	108.71	110.72	111.49	109.77	110.27	109.22	109.88	107.38	109.01	115.09	110.25	113.65	114.82	111.26	110.99	109.7	108.23	109.47	112.69	112.5	112.44	109.76	112.22	112.6	106.7	108.7	112.57	109.69	113.65	113.41	110.65	109.77	110.69	112.49	111.67	111.3	109.74	111.05	109.55
112.31	109.59	111.57	109.76	112.6	111.83	113.73	109.07	111.86	113.75	112.34	110.21	111.34	109.24	108.52	111.94	111.34	112.64	111.68	111.17	113.31	112.6	108.93	109.81	110.97	111.46	108.97	109.61	110.94	110.97	107.67	111.24	110.94	111.4	112.29	110.71	111.81	111.22	110.11	111.43	107.44	110.35	112.67	112.15	112.75	111.57	111.23	109.93	110.5	111.83
112.36	111.75	111.97	111.43	110.68	110.64	109.58	108.93	113.45	110.07	112.14	110.11	110.51	109.88	111.37	112.35	109.25	109.67	110.91	111.42	114.6	113.15	113.71	111.61	113.56	109.71	113.75	109.21	114.53	110.59	107.42	112.21	111.67	115.23	112.55	112.66	109.69	113.18	110.28	110.52	114.3	110.5	109.9	112.05	113.2	113.01	113.3	112.31	110.24	113.82
112.96	110.65	113.01	112.67	112.67	113.54	114.05	113.79	112.17	117.27	110.8	112.56	109.18	111.52	112.18	110.51	114.18	112.95	109.66	110.51	111.92	111.45	110.24	110.99	114.53	111.49	110.57	115.82	112.57	112.14	110.97	113.32	111.97	112.04	112.42	111.12	112.74	112.1	113.12	112.14	111.62	112.73	115.07	112.6	111.56	111.38	111.35	109.74	110.56	113.03
105.37	105.65	103.82	105.12	108.98	102.99	102.83	106.07	107.5	103.27	104.21	107.03	105.17	108.43	105.1	106.23	104.25	106.62	104.29	107.32	104.84	106.03	105.69	102.66	105	104.38	107.06	107.49	108.61	104.18	106.21	105.48	106.97	106.09	105.5	107.04	105.72	107.06	103.77	103.54	104.48	105.58	108.7	107.19	102.58	104.46	109.96	104.62	101.65	107.03
110.2	111.91	114.47	109.61	111.26	110.24	113.73	113.25	113.48	113.12	111.14	114.02	112.89	108.88	113.83	108.67	112.17	112.18	107.67	113.77	111.7	109.67	108.86	113.69	112.66	112.78	113.27	110.92	110.02	114.88	110.3	111.83	112.16	113.58	110.28	112.75	111.97	114.63	110.81	111.83	112.02	109.95	110.99	110.1	112.23	114.91	110.74	110.76	113.69	113.8
113.19	115.01	112.74	113.77	111.13	109.28	109.79	112.75	111.78	110.83	113.24	113.83	113.44	110.44	111.6	110.3	114.9	112.9	114.52	112.51	114.47	111.74	112.12	111.49	109.41	113.62	110.23	112.26	109.67	115.75	111.06	113.45	110.8	113.81	112.68	111.7	112.76	116.01	112.52	111.76	111.72	109.97	112.41	113.42	111.52	115.07	114.1	108.72	113.34	110.32
108.79	111.15	108.45	107.61	107.77	109.07	112.56	112.92	111.64	111.48	110.7	107.38	111.37	113.75	113.23	111.25	107.21	109.88	110.81	112.43	110.6	110.88	111.46	110.46	111.42	112.06	110.4	109.34	108.16	114.78	111.36	110.78	111.65	112.16	112.48	115.29	113.89	113.12	110.97	108.97	114.81	113.61	109.96	109.77	110.89	111.03	113.43	107.21	110.42	113.44
102.18	101.01	97.899	97.905	102.42	100.34	96.149	99.456	98.912	97.794	100.87	97.802	100.21	102.44	99.464	100.52	100.1	99.799	99.398	101.51	102.27	101.1	99.37	101.74	99.303	100.8	100.44	99.215	99.569	98.18	97.914	98.927	99.447	101.31	99.749	102.32	101.89	103.48	102.84	101.93	97.206	102.28	97.675	101.74	103.17	100.01	100.14	97.654	100.84	101.81
100.57	100.77	100.06	99.8	98.349	101.33	100.55	96.766	97.593	100.48	102.82	100.88	96.633	100.6	100.5	99.455	98.867	100.17	104.59	99.022	98.97	101.24	98.98	99.956	102.19	99.122	98.267	98.566	96.266	101.98	102.99	100.38	102.13	101.22	99.983	103.63	99.913	105.01	100.43	96.935	95.68	97.222	97.63	96.986	100.27	98.12	97.25	96.888	100.06	99.162
108.05	105.81	104.67	103.9	106.16	105.92	102.6	104.74	106.44	106.21	106.58	104.75	104.67	105.94	102.94	105.59	104.28	106.61	106.62	106.36	106.66	105.93	109.14	104.64	106.65	105.8	106.68	106.61	107.37	107.03	105.3	104.99	107.23	106.07	107.56	104.61	105.77	106.67	104.67	111.11	106.54	108.79	105.95	104.27	106.31	108.17	106.8	106.74	104.63	105.61
116.75	112.41	108.67	109.43	113.66	111.32	110.13	110.56	111.05	110.15	110.72	113.2	113.63	106.57	114.17	112.48	110.89	109.06	111.8	109.28	110.5	111.12	112.44	110.23	111.79	111.4	110.37	111.32	112.32	112.35	112.79	113.31	109.39	108.98	110.65	109.89	109.63	113.52	109.98	112.65	113.07	109.14	111.4	109.99	110.9	111.85	109.09	111.98	111.66	111.02
113.29	105.32	109.11	110.19	110.99	111.42	109.99	108.4	113.38	111.31	115.43	108.18	110.52	113.3	109.79	106.78	110.31	111.36	110.79	111.7	110.94	108.89	110.58	112.04	106.26	113.58	112.51	110.34	114.06	112.42	110.85	108.98	111.73	109.75	113.16	110.5	108.57	108.37	110.69	115.13	109.64	113.95	110.94	110.91	108.87	113.99	113.13	112.43	109.56	112.63
110.82	111.31	109.08	114.27	110.17	111.35	109.87	111.01	110.3	115.19	109.42	111.69	113.24	112.03	109.94	111.98	112.45	112.17	112.72	108.75	114.71	111.44	112.47	114.36	108.78	109.02	112.6	112.37	112.66	112.68	109.78	111.4	110.73	112.49	111.67	109.51	112.89	112.99	111.11	114.88	111.34	109.33	113.39	112.67	114.56	110.49	113.73	112.58	111.44	110.93
110.26	113.4	110.7	112.85	110.48	113.69	111.19	112.13	110.4	110.25	112.29	110.42	110.77	109.36	111.79	111.27	111.39	111.24	111.29	111.75	111.03	110.11	112.85	113.28	110.48	111.49	113.04	110.8	113.22	111.57	110.68	107.29	113	110.17	108.84	112.37	108.43	108.63	112.47	110.21	111.16	111.45	113.5	111.34	111.49	115.1	108.36	110.58	107.7	109.95
100.52	101.83	100.23	99.445	96.991	100.47	101.13	99.423	98.569	97.638	98.153	99.961	99.46	102.32	99.439	101.35	100.71	100.13	100.72	100.65	95.946	98.927	97.797	99.823	98.878	97.476	96.629	98.422	97.525	99.319	97.758	97.067	102.19	100.42	99.266	103.55	100.05	97.669	99.361	102.93	101.42	101.72	99.413	98.811	99.022	98.552	99.836	102.97	101.17	98.823
106.01	108.09	107.64	108.28	106.25	104.68	106.73	103.65	107.57	102.11	103.13	106.03	103.48	107.59	104.9	108.11	106.79	101.5	103.35	105.79	108.81	108.07	105.67	107.61	104.71	106.84	107.85	110.31	107.19	105.03	105.25	106.65	104.47	106.04	106.5	107.85	104.35	107.04	105.87	105.55	108.41	105.63	107.59	107.45	106.78	106.89	110.7	104.73	105.12	107.75
104.39	106.43	109.69	103.9	106.15	104.25	105.58	104.18	107.18	107.35	106.62	107.72	106.2	104.75	106.26	107.36	106.35	109.42	104.96	105.43	108.89	106.4	106.2	105.76	110.04	106.12	105.74	105.22	105.55	103.93	104.81	106.24	105.93	106.79	102.59	106.34	106.34	104.64	106.77	107.09	105.44	105.62	102.87	104.93	105.9	107.49	104.15	106.54	104.89	107.93
111.59	111.07	112.22	110.36	109.98	108.93	112.26	109.98	113.91	110.38	111.2	111.37	110.05	109.52	114.87	114.43	112.08	110.34	108.76	113.58	110.21	113.27	110.58	116.21	108.7	107.76	110.43	112.07	112.16	112.19	110.4	112.78	115.38	111.74	109.33	111.06	112.88	109.69	113.97	109.97	112.38	111.82	110.41	112.35	111.61	113.06	112.59	110.43	111.67	109.47
111.21	109.48	115.6	111.57	109.91	113.43	109.16	106.94	112.48	112.39	110.14	108.87	111.03	108.06	110.88	111.62	111.32	109.28	107.98	108.87	111.29	109.89	112.27	111.57	111.1	111.19	109.93	111.6	110.49	113.68	111.53	110.97	107.51	113.12	110.68	111.69	108.14	111.52	109.42	108.34	109.2	111.14	108.99	112.68	105.45	106.39	112.15	110.94	111.04	111.12
106.2	106.85	103.93	104.19	105.04	102.47	108.19	106.36	108.6	104.46	105.98	104.32	106.19	106.34	103.83	107.85	104.22	105.38	104.63	104.7	108.19	106.49	105.11	106.13	104.32	107.19	106.31	103.33	106.71	106.21	103.25	105.75	103.62	106.97	104.66	104.82	107.01	106.42	103.34	107.84	106.61	107.12	104.7	106.52	105.67	106.09	101.35	102.79	107.92	105.74
110.18	107.53	108.88	110.19	111.66	109.5	108.2	110.06	107.69	108.49	107.26	107.4	110.9	107.32	107.13	108.96	112.91	108.53	108.72	111.96	108.17	106.01	109.83	105.91	111.83	109.08	108.5	109.95	109.83	108.51	110.76	111.93	110.73	111.32	107.76	108.87	110.21	110.51	109.54	110.34	110.4	111.26	110.73	108.66	114.35	110.01	109.17	109.92	110.04	109.44
119.92	118.94	119.49	119.42	118.51	118.52	119.73	119.44	118.12	117.14	117.85	117.52	116.02	114.81	117.72	117.79	119.17	118.33	115.52	114.69	117.87	119.54	120.81	120.54	116.92	118.66	118.7	118.17	121.12	119.58	117.17	117.56	116.43	113.1	119.87	116.38	119.8	115.95	120.17	119.19	117.13	119.31	117.99	118.5	118.95	117.2	121.65	117.17	121.5	116.44
118.97	117.78	116.05	117.45	116.97	115.64	115.33	117.61	117.17	115.71	115.73	114.71	114.89	112.15	113.83	115.51	113.42	118.13	116.53	117.27	114.16	114.09	114.69	117.38	111.73	119.02	114.81	116.03	115.09	117.74	116.64	119.92	118.06	116.37	118.92	118.2	115	116.72	118.11	113.85	116.42	116.68	117.28	116.06	118.4	116.72	115.97	113.52	116.07	115.25
108.87	110.8	110.16	107.57	111.12	106.5	111.83	108.87	108.8	109.92	111.06	105.55	108.82	110.64	109.69	110.13	108.9	109.32	109.64	111.95	110.14	108.45	110.53	111.27	111.14	110.15	108.99	110.03	109.86	111.24	111.62	111.75	110.74	111.29	110.84	112.79	110.27	111.01	110.76	110.65	111.73	111.09	105.85	111.67	108.93	109.69	109.16	109.92	108.47	106.67
109.55	109.52	107.78	106.25	107	103.67	106.51	106.05	105.26	103.99	104.1	104.39	106.6	104.84	105.19	107.24	106.61	106.11	104.75	104.18	104.96	107.22	106.59	106.85	106.31	105.34	104.29	105.82	108.1	108.93	105.98	108.19	103.61	101.59	106.31	104.4	107.98	107.14	104.22	105.57	103.85	108.45	104.96	105.77	102.91	104.61	104.55	105.85	106.2	104.06
111.9	113.4	113.08	113.85	109.74	112.03	111.96	113.2	112.65	113.49	117.94	110.15	114.59	108.9	112.68	111.44	110.55	109.26	112.28	112.63	111	110.63	112.67	112.36	111.17	110.24	111.48	112.2	111.48	111.75	110.3	115.79	110.52	111.6	112.01	112.23	111.4	113.09	111.57	114.04	110.47	111.27	112.42	113.79	112.45	113.15	112.83	109.66	105.62	109.45
101.1	99.92	98.231	98.274	98.676	97.263	98.603	98.988	101.22	99.951	99.14	100.82	97.228	102.34	96.661	101.06	100.4	99.894	100.95	103.6	99.507	102.56	103.15	100.45	101.17	97.775	98.26	101.85	99.429	98.704	103.01	102.08	103.05	96.101	100.07	97.539	97.589	97.016	99.991	103.75	100.82	103.03	101.37	98.712	104.29	98.849	100.1	100.52	99.291	97.892
103.7	106.57	106.52	103.94	102.67	104.24	102.65	105.23	106.55	103.62	102.53	102.2	107.15	105.92	106.8	103.32	104.81	105.64	108.18	102.56	102.16	101.11	106.88	105.04	103.7	105.87	103.96	105.34	101.78	105.69	102.82	101.95	100.01	108.24	106.59	102.49	106.77	103.27	105.58	104.72	102.1	103.58	105.31	105.29	102.61	105.01	104.97	103.81	103.01	102.27
103.81	106.18	101.46	101.09	100.7	105.96	103.59	104.14	106.31	106.22	104.26	106.86	105.91	104.8	104.2	104.78	104.4	103.29	104.99	105.74	101.69	104.59	104.03	102.62	104.33	108.38	104.44	102.77	102.39	105.25	101.13	104.82	102.87	105.76	105.23	102.84	102.61	104.39	101.79	104.79	104.94	104.05	102.31	104.26	104.23	102.7	102.06	104.01	102	104.21
103	105.28	105.69	106.42	107.28	105.8	106.29	108.51	105.04	106.43	104.66	109.83	106.95	108.49	108.2	104.53	105.99	108.08	106.79	107.16	106.8	107.22	108.59	109	106.18	107.48	105.25	106.25	103.52	104.99	106.37	105.13	105.67	103.48	103.45	104.82	107.15	105.85	104.51	102.92	109.92	103.44	105.67	106.04	104.09	105.52	108.3	104.73	107.58	105.52
104.65	107.19	103.98	105.62	106.98	106.12	102.3	102.44	107.92	106.78	104.47	104.86	103.93	105.56	106.57	104.45	106.25	105.54	106.66	104.7	106.79	107.07	104.84	106.86	104.25	106.61	107.56	106.01	102.29	105.35	107.29	105.36	104.99	106.74	105.7	104.18	103.23	104.06	107.8	102.08	105.06	109.07	106.31	108.02	106.6	104.07	103.16	107.03	105.31	109.87
99.564	104.16	105.22	102.65	104.04	104.85	107.27	107.64	105.86	103.76	108.65	106.27	104.47	103.14	106.22	106.31	107.25	102.8	105.58	102.45	109.69	107.64	105.83	101.49	105.04	105.13	104.94	106.53	101.02	103.45	105.79	107.23	105.92	101.18	99.555	101.78	104.88	104.25	106.92	102.45	102.86	105.3	104.92	104.77	104.46	103.84	107.07	107.96	105.75	102.54
109.11	113.2	109.98	110.6	113.51	112.95	112.67	113.21	109.91	109.49	111.27	110.58	110.02	109.5	110.68	112.18	111.85	113.38	112.37	109.96	111.54	112.63	113.24	112.89	109.37	111.76	110.75	109.63	117.1	112.27	110.18	109.53	114.43	112.47	110.49	108.87	110.23	109.57	108.37	108.64	110.12	109.65	112.3	111.12	110.81	112.1	111.86	110.6	111.02	109.02
99.94	102.82	100.66	99.445	103.88	99.563	101.09	101.14	98.904	99.84	101.69	100.92	97.685	100.8	98.572	102.46	103.47	100.57	98.403	99.875	104.06	98.296	101.27	98.871	97.274	99.649	100.15	101.03	100.15	98.414	100.46	95.859	97.935	99.351	98.579	102.67	103.37	100.49	98.801	101.47	101.86	100.47	101.47	99.21	100.54	99.094	101.37	100.2	99.679	100.81
107.87	102.99	99.808	106.08	106.48	100.79	106.56	103.03	105.75	105.57	106.4	107.36	106.45	104.49	104.61	104.75	102.18	106.57	106.55	101.62	100.64	101.32	104.77	102.83	101.96	105.84	104.97	104.65	107.55	105.56	104.35	102.9	106.68	103.34	102.65	105.36	106.89	102.31	104	104.61	104.7	103.06	106.03	105.18	103.32	106.07	103.36	106.46	101.66	102.99
95.903	96.368	100.69	98.716	99.175	101.26	98.292	100.47	100.16	100.46	97.895	98.952	98.011	101.29	101.48	100.74	99.512	96.8	101.25	100.12	100.1	97.824	98.895	102.1	99.555	100.24	99.279	99.496	101.03	104.3	100.84	98.606	101.1	101.17	100.12	99.272	99.324	100.27	103.55	96.535	98.058	98.206	100.61	99.207	100.01	99.184	103.9	98.289	97.796	100.4
99.178	101.58	98.664	98.694	99.204	100.31	101.08	101.25	101.27	100.06	98.979	100.46	100.32	104.04	98.776	98.683	101.7	98.071	97.278	99.792	98.388	100.53	99.171	103.56	98.454	101.23	97.645	100.97	101.32	100.52	97.419	104.47	99.027	100.4	100.13	98.908	97.48	99.191	98.807	98.498	101.97	99.999	98.479	98.732	96.644	98.934	100.93	98.916	100.51	102
109.02	110.55	113.08	110.73	109.76	112.4	111.53	113.58	110.15	111.8	112.8	111.27	109.84	109.47	112.32	110.66	112.06	108.5	110.48	111.31	111.77	114.79	112.77	111.21	112.73	111.63	112.14	116.68	108.82	109.08	114.49	109.19	111.91	112.31	113.49	108.72	110.76	113.36	111.18	111.88	109.87	111.15	110.99	110.19	114.67	108.76	110.53	110.68	110.93	109.98
105.81	102.17	107.34	106.39	105.52	105.85	104.93	105.26	105.61	108.72	103.78	107.7	108.54	108.9	103.2	107.8	104.48	106.23	106.59	109.99	106.72	107.68	106.03	106.36	103.96	110.77	103.12	108.12	103.79	108.21	102.73	104.94	103.47	103.27	106.54	104.39	104.57	105.29	103.66	105.15	103.86	105.07	108.69	107.72	105.99	105.85	103.06	104.96	105.05	104.99
105.02	107.06	108.93	107.34	107.76	104.96	106.45	107.77	102.74	109.27	106.16	106.36	106.54	105.53	107.37	106.82	105.57	110	106.75	107.66	107.84	106.03	110.49	106.72	103.98	103.1	105.79	104.56	104.71	107.4	107.54	107.2	103.81	105.26	104.74	107.3	105.81	104.86	104.46	104.71	104.06	105.28	104.52	102.51	108.02	105.81	108.02	105.47	104.56	106.62
107.45	109	106.38	107.82	103.85	106.93	106.3	107.68	107.1	105.44	108.7	107.89	106.31	107.35	106.72	105.07	105.8	104.59	106.27	108.33	107.84	105.17	105.77	106.48	107.3	107.68	112.13	109.71	107	108.13	107.44	105.13	107.45	107.61	108.24	106.2	106.85	108.69	104.53	105.43	107.64	106.38	105.79	107.07	106	108.72	104.07	104.29	108.54	107.32
109.37	108.43	107.14	111.07	108.38	105.38	107.59	106.55	105.21	103.52	105.69	106.36	106.9	104.31	103.93	103.16	107.52	104.46	104.28	108.7	104.56	106.45	105.78	104.56	107.14	106.33	106.38	107.19	106	106.76	104.4	108.52	103.93	106.75	106.38	105.87	103.31	107.62	104.43	109.29	106.71	107.7	109.94	105.66	106.8	107.02	103.86	107.8	106.13	108.01
104.1	105.36	103.25	102.47	104.14	105.15	102.37	104.27	103.94	103.66	107	105.36	101.3	104.59	103.85	106.67	102.04	102.59	105.77	103.84	100.92	108.04	103.87	105.01	107.13	106.18	103.89	102.75	107.15	100.27	104.96	104.68	103.38	102.14	105.77	105.21	105.16	104.19	101	104.07	106.64	103.41	106.48	103.4	106.48	103.83	104.72	106.88	104.38	106.16
114.89	116.39	115.75	118.44	118.11	115.75	117.47	114.54	113.91	116.78	115.67	115.71	117.52	117.7	116.01	119.67	116.62	118.14	115.51	115.89	115.83	118.73	112.78	116.67	115.29	116.53	115.31	115.64	118.92	116.77	117.51	113.1	118.34	113.72	113.44	118.24	111.43	113.19	115.53	114.63	117.88	116.19	113.98	114.07	116.08	114.59	115.86	115.7	119.18	118.64
104.09	104.75	106.16	103.16	105.42	102.34	107.25	106.68	104.34	105.75	103.29	104.31	103.19	107.32	104.86	106.27	106.25	104.07	107.49	104.09	105.74	101.24	107.67	103.09	105.71	105.04	105.47	104.18	102.91	105.08	103.58	103.94	105.88	110.44	105.22	105.96	105.23	106.15	104.79	102.25	102.96	102.97	102.63	103.08	105.61	104.54	103.87	104.98	103.09	105.96
114.94	107.09	110.66	111.71	111.17	110.83	111.44	113.19	111.52	110.88	110.55	110.38	113.32	110.94	114.03	111.4	110.2	111.81	109.3	112.13	110.47	110.9	113.06	111.53	114.29	112.69	111.32	114.03	109.68	114.34	113.85	111.02	111.9	110.53	112.75	113.18	112.67	113.63	113.29	113.5	114.12	111.58	111.91	112.21	111.22	111.24	114.06	111.87	112.61	110.96
104.59	108.44	104.99	107.62	106.07	105.28	109.62	107.38	107.89	107.43	103.38	105.98	107.67	107.45	108.31	105.83	103.46	106.94	106.65	106.56	105.89	108.61	108.52	106.78	103.82	106.97	109.59	106.8	105.82	107.89	108.64	105.61	104.27	105.29	110.28	105.06	107.01	103.91	104.99	104.66	107.24	108.72	103.57	102.9	104.16	109.38	106.9	107.88	107.15	104.63
114.68	108.57	111.27	111	114.36	111.38	110.42	112.33	113.07	112.54	109.15	113.06	111.7	114.7	111.24	112.78	111.55	111.41	108.65	111.05	111.62	110.4	110.17	112.04	112.41	111.04	114.94	110.05	113.9	116.05	113.14	112.29	110.38	113.09	113.61	110.45	114.05	110.36	110.11	112.6	110.93	112.23	110.73	112.96	111.84	112.72	112.84	110.37	111.93	110.45
104.03	101.86	105.05	103.32	103.6	106.75	104.15	104.09	106.18	101.79	104.56	104.65	103.97	103.7	100.72	104.02	101.92	101.39	106.05	105.72	103.78	103.77	106.13	103.96	101.04	102.93	101.22	102.41	105.17	107.46	103.61	104.02	105.57	105.85	103.53	105.05	103.42	101.56	103.29	108.76	106.47	105.71	103.04	106.99	105.54	106.52	104.94	105.56	104.86	104.41
100.53	104.91	102.61	101.4	102.86	102.4	101.74	103.83	99.865	99.92	100.45	98.58	101.44	99.94	100.46	97.148	101.32	100.19	103.51	100.58	102.96	102.19	99.343	103.67	99.145	97.606	98.44	100.69	102.77	99.912	105.04	103.09	101.21	99.03	103.01	101.22	102.54	101.08	99.13	104.29	100.21	101.79	101.56	99.782	98.744	106.05	101.01	101.11	102.04	100.65
104.24	106.49	106.27	101.12	100.75	103.53	107.29	104.83	102.44	102.6	102.48	105.01	106.73	103.78	102.78	104.98	107.65	102.41	104.74	104.72	104.38	103.77	107.77	104.57	103.46	105.47	106.24	104.22	102.91	105.03	103.23	102.47	104.09	101.96	101.19	101.74	104.92	107.71	104.66	102.23	103.28	101.03	102.44	106.1	105.69	106.09	102.44	106.99	104.43	104.51
109.43	106.25	105.17	107.8	107.11	103.91	107.81	104.94	107.87	107.43	106.78	104.33	108.38	107.88	108.28	104.7	105.43	109.59	104.28	107.58	106.02	106.15	108.46	105.83	106.9	106.19	105.18	105.29	104.35	108.94	107.25	105.67	104.2	109.4	107.96	106.35	106.27	108.34	107.08	106.19	106.27	107.78	105.34	108.32	108.65	102.98	106.04	106.69	106.85	105.32
106.72	103.63	108.2	109.06	103.78	106.72	106.32	105.86	106.13	105.84	104.71	104.01	106.37	102.89	105.37	104.46	107.32	104.05	105.92	104.69	105.58	103.76	101.43	105.42	105.35	104.97	106.39	103.13	103.29	106.86	106.53	106.07	106.73	108.04	109.29	108.33	102.15	105.89	107.08	107.14	106.85	105	101.66	108.7	105.65	106.17	105.81	104.99	106.73	105.81
105.86	104.72	104.96	105.88	109.6	101.99	103.41	106.32	108.52	108.21	105.25	106.23	104.17	106.01	103.81	107.57	106.54	108.48	103.6	106.42	104.09	101.98	107.06	103.44	108.33	104.52	106.06	107.25	106.34	106.98	105.08	104.6	105.12	102.76	104.44	105.73	107.7	103.15	105.24	104.12	108.2	109.11	104.89	104.45	106.03	107.64	107.48	106.39	105.99	105.78
106.18	109.07	104.4	102.91	105.88	101.05	107.56	105.8	105.29	108.71	105.41	107.57	103.99	108.57	106.11	107.83	103.49	107.94	103.05	102.53	106.7	104.54	102.86	106.87	104.56	107.83	103.63	107.1	106.57	105.73	103.07	103.64	108.74	107.21	108.01	103.77	103.92	105.96	104.53	104.9	105.85	104.03	104.48	103.17	107.76	106.62	106.97	104.29	104.32	109.62
103.25	104.87	104.23	108.02	104.66	105.53	106.56	106.5	105.1	106.61	103.73	108.16	100.9	101.65	106.32	103.6	104.05	107.92	106.38	104.07	105.09	104.51	105.33	104.94	104.9	105.83	105.14	106.44	104.99	100.91	104.09	103.14	104.77	102.74	103.91	103.02	105.48	105.05	103.13	101.15	103.92	104.99	103.26	103.5	105.39	104.7	106.99	105.39	105.41	103.93
107.44	111.59	111.23	110.76	112.06	111.29	108.17	108.53	109.99	108.65	110.75	110.65	107.86	108.59	113.08	111.22	110.37	109.49	109.89	113.59	110.39	110.84	108.89	109.18	111.2	107.46	108.65	109.91	114.81	107.88	111.73	111.7	110.91	110.4	109.59	110.95	110.42	105.99	108.99	106.43	114.67	110.57	110.1	109.97	111.53	108.82	110.93	111.92	106.13	108.26
107.24	101.83	106.73	114.2	106.28	108.94	108.02	102.84	105.92	105.39	105.5	109.5	109.49	107.49	103.59	106.23	106.64	103.65	105.54	107.11	105.35	107.82	108.13	108.05	106.6	109.47	102.91	105.59	108.15	107.36	106.92	107.4	105.83	105.56	104.63	105.48	104.81	105.63	107.89	106.91	106.46	106.04	104.6	105.23	105.39	106.8	106.45	108.18	106.79	106.17
105.12	105.22	108.68	105.89	108.72	109.23	103.62	108.84	104.7	107.5	104.77	107.27	111.87	105.96	106.87	109.16	102.82	108.75	105.01	106.3	106.29	106.75	106.23	107.23	107.92	109.35	106.66	104.81	105.2	106.15	105.52	106.25	106.47	105.01	104.19	108.42	104.15	105.39	108.34	108.36	110.27	110.43	107.15	110.44	107.98	104.43	107.31	105.97	105.59	106.63
109.53	108.97	110.04	104.01	108.92	104.48	106.3	107.01	105.84	104.7	104.31	107.71	106.81	104.62	105.64	105.61	105.29	106.51	107.72	105.3	107.23	104.02	107.64	102.89	108.22	105.19	105.49	108.19	106.08	104.48	104.15	103.91	106.52	107.33	105.17	109.63	110.55	106.48	105.98	105.47	105.68	106.78	103.41	108.7	111.75	107.17	107.79	108.6	105.56	108.11
99.366	98.742	98.843	96.062	99.237	97.814	99.522	100.7	98.218	97.844	101.42	100.32	101.14	99.231	102.09	99.752	101.4	101.49	98.395	98.076	101.49	100.51	100.47	98.414	99.433	98.431	97.178	99.414	101.82	97.803	98.262	100.11	100.48	99.72	99.444	96.187	100.76	101.83	100.86	97.68	98.059	98.099	99.02	100.53	101.68	95.328	98.61	100.05	103.87	98.731
110.16	113.1	111.35	113.42	112.16	111.37	111.93	109.67	111.66	108.45	110.65	112.54	112.53	111.93	113.01	114.89	114.86	112.83	112.91	112.23	111.64	109.81	113.81	111.03	113.36	109.25	111.53	109.57	112.88	115.02	114.56	114.01	111.55	113.52	113.93	111.67	111.79	112.45	112.07	111.44	112.81	112.51	111.65	114.08	113.3	113.26	115.39	112.93	114.9	114.76
103.88	104.82	107.77	107.46	107.7	102	108.32	106.55	105.16	106.22	106.02	108.25	104.59	105.6	104.73	104.29	105.13	106.25	108.37	103.44	106.37	104.74	104.68	106.27	103.7	105.11	104.05	104.57	106.58	102.62	104.6	106.82	106.54	107.78	106.36	106.09	103.18	107.48	105.07	106.13	104.97	106.09	107.27	105.96	106.32	105.55	105.94	104.81	107.87	106.33
107.04	104.9	108.61	106.48	104.41	103.49	100.11	109.02	104.97	104.59	105	104.07	104.17	103.24	103.96	104.56	107.38	104.62	106.78	105.27	105.1	103.63	102.27	103.35	108.32	105.66	105.09	103.29	103.9	104.07	103.63	106.75	102.12	105.53	107.31	108.69	104.32	104.8	104.08	103.85	105.43	105.23	104.77	103.06	101.14	102.69	104.39	102.7	103.06	104.77
105.43	107.43	105.51	107.8	106.61	101.16	101.55	107.07	104.27	105.09	104.29	103.9	104.32	104.6	105.43	106.7	103.58	104.75	105.69	105.21	105.5	103.63	106.88	102.11	103.84	106.67	102.81	106.77	108.88	109.27	106.43	107.61	104.24	104.28	105.81	105.87	106.33	105.75	106.69	107.95	105.18	107.08	103.3	105.3	105.31	106.79	104.46	102.18	106.01	106.08
107.85	109.83	112.04	115.42	111.26	110.2	110.89	112.07	109.8	112.59	111.28	107.85	110.54	110.89	110.11	113.04	113.32	111.47	111.07	114.91	108.55	111.15	110.65	113.93	111.91	112.06	110.46	112.52	109.52	111.28	110.15	110.89	110.24	112.51	112.99	108.69	110.57	113.13	111.04	110.37	111.85	108.65	109.83	111.44	111.21	107.81	110.62	115.62	108.16	109.04
113.22	110.01	111.67	112.79	115.11	111.3	112.9	112.89	114.85	110.25	115.48	111.48	115.71	112.43	113.57	113.43	111.31	113.64	114.42	112.54	109.4	111.31	112.09	112.84	112.56	111.98	112.42	110.02	110.18	110.24	108.54	112.24	112.87	113.4	112.41	109.43	110.5	108.76	110.92	113.57	109.43	111.93	109.52	112.64	110.24	113.63	109.62	114.74	111.05	111.73
106.28	103.92	103.71	105.5	107.12	102.65	107.23	101.24	103.22	104.75	103	104.74	106.04	104.7	104.77	106.55	105.15	106.01	105.22	106.32	103.61	104.18	104.99	101.17	107.54	106.33	103.92	103.6	102.48	109.45	106.74	108.16	107.55	103.55	105.89	103.17	103.3	105.85	108.85	105.85	107.19	105.18	103.33	107.97	105.51	108.74	109.43	105.68	106.94	107.18
101.69	103.27	103.36	99.577	97.161	103.24	100.73	100.44	98.853	100.08	98.22	101.91	103.2	97.785	99.883	98.498	104.26	98.459	101.61	98.884	98.563	100.29	99.999	100.95	99.903	99.364	96.381	98.103	101.73	101.11	101.69	99.307	102.2	99.032	99.948	102.81	97.733	101.57	100.6	98.209	101.03	100.6	101.05	98.281	102.19	99.996	98.866	100.33	100.12	98.755
111.8	111.59	112.79	114.04	113.77	111.47	108.78	113.25	113.06	110.85	114.31	115.12	111.92	111.76	111.64	111.36	112.14	113.56	114.53	109.42	110.81	112.79	112.37	111.32	114	113.67	111.06	113.32	110.89	112.04	111.58	112.6	111.05	108.42	110.86	111.5	111.04	110.39	110.71	111.4	110.68	111.79	111.61	112.67	111.87	108.88	111.96	109.78	110.45	108.97
104	107.17	109.57	107	107.29	106.42	106.67	104.56	104.39	105.46	103.34	107.7	107.16	104.04	108.99	108.13	107.16	106.28	105.15	106.76	106.23	106.36	108.14	106.24	105.4	105.38	105.87	107.98	104.42	103.91	105.78	106.92	104.66	105.35	104.24	105.75	108.11	105.72	109.14	106.24	106.33	108.88	109.05	105.06	107.41	102.29	105.6	106.08	106.31	104.38
112.45	111.24	110.18	109.92	111.06	112.08	110.21	113.13	111.15	113.63	111.36	112.46	112.34	108.2	107.32	110.58	112.95	112.83	110.4	111.35	109.94	109.86	113.4	110.69	113.97	108.61	112.84	110.18	113.55	110.41	109.99	112.74	111.26	109.89	109.52	110.56	110.31	110.07	111.68	111.2	109.83	111.88	112.57	111.2	113.91	111.46	110.56	108.28	113.52	110.01
105.84	106.1	107.01	105.8	106.61	105.67	104.89	103.18	105.18	107.87	103.19	105.02	106.8	107.08	105.53	105.39	105.94	107.53	108.31	107.72	105.05	105.75	104.42	103.76	106.15	105.86	108.78	106.63	103.91	107.3	107.53	101.57	106.47	106.21	103.88	107.15	105.94	107.07	103.05	103.84	105.53	105.28	105.19	105	106.78	104.94	107.21	105.88	105.78	104.3
105.64	103.81	103.04	101.59	105.16	104.19	104.94	105.26	104.95	103.75	104.59	102.97	104.95	104.89	105.53	101.74	104.34	103.36	103.74	105.91	103.35	102.32	104.34	103.83	103.83	104.23	102.77	105.38	103.39	99.495	105.68	105.65	102.09	104.07	105.89	101.86	104.4	104.61	104.8	103.93	104.88	103.89	104.31	109.55	100.49	105.17	103.1	106.65	106.58	102.12
100.69	98.325	98.785	101.46	102.16	100.81	103.04	101	99.508	100.12	99.057	102.97	101.31	100.73	102.9	100.34	99.86	99.394	97.616	98.882	101.4	99.443	97.618	98.692	98.078	101.6	99.321	101.45	100.5	97.854	98.678	100.86	100.22	99.998	98.211	100.49	100.12	98.848	100.54	103.43	103.31	100.55	99.597	102.23	102.73	99.02	103.49	96.563	102.41	103.04
112.7	109.13	112.25	109.12	109.23	111.54	112.75	109.03	112.19	112.45	111.7	114.48	111.83	110.5	112.57	112.27	109.1	113.32	110.42	108.14	114.04	113.5	108.21	108.5	110.8	111.5	113.67	110.59	111.06	112.75	113.44	110.52	111.94	109.73	111.42	109.95	113.04	109.01	113.66	111.53	108.43	112.67	111.38	112.7	111.28	111.44	112.18	109.98	114.48	109.33
100.85	95.949	93.413	100.4	100.32	101.89	101.45	99.99	98.342	98.38	97.869	98.141	99.275	99.793	99.021	99.192	102.47	100.96	103.04	100.53	98.019	99.733	97.92	99.003	99.721	99.021	99.674	99.028	101.84	97.286	97.742	98.627	101.92	97.64	100.13	98.103	101.21	101.98	99.966	99.7	101.44	98.053	99.645	97.543	100.83	98.352	99.954	100.68	99.507	100.53
100.07	99.6	97.832	95.143	98.704	99.715	97.878	98.912	99.708	100.01	102.61	98.524	101.28	101.24	98.205	101.18	99.929	99.146	103.17	102.91	99.861	99.039	99.562	101.95	101.28	100.05	99.224	100.95	98.386	102.38	102.08	99.066	99.75	100.57	102.7	101.22	96.247	102.22	98.69	101.11	98.678	100.78	99.117	99.649	97.716	98.962	99.832	102.04	100.2	100.05
109.71	112.91	113.16	115.16	114.63	110.53	115.02	110.93	111.61	113.59	111.45	114.3	111.33	115.68	110.3	109.54	112.49	114.69	108.71	112.94	112.22	116.18	113.26	109.77	110.2	113.39	112.04	114.11	111.65	109.82	108.9	109.51	114.18	110.15	113.28	111.11	111.86	111.38	112.85	113.04	113.12	114.52	111.87	110.44	112.63	115.11	108.11	111.64	110.98	115.56
108.06	108.6	104.71	107.92	103.92	106.49	106.08	107.24	107.83	101.16	101.93	104.95	103.91	104.7	104.79	110.36	105.98	108.49	104.57	107.76	106.27	106.81	107.46	106.82	101.75	103.04	109.64	102.93	106.93	105.78	103.75	108.41	105.27	105.82	103.72	108.15	102.81	104.34	106.76	103.18	103.55	106.51	103.44	104.62	105.72	105.83	106.94	107.24	108.33	106.33
105.02	106.47	106.04	106.5	105.62	107.7	105.43	103.05	105.29	105.54	105.14	108.72	104.92	110.39	104.08	107.95	107.8	103.94	110.34	104.46	106.09	104.04	108.75	106.61	103.36	105.45	104.34	105.1	99.817	107.06	102.32	104.91	105.49	103.08	105.06	103.43	104.7	105.75	103.7	105.08	105.07	106.45	106.63	107.43	105.88	107.62	108.97	105.81	108.01	105.64
114.85	110.26	111.46	113.77	113.3	114.67	112.36	115.26	111.77	114.06	113.03	113.72	112.81	112.37	112.42	110.81	113.11	109.3	109.74	112.88	108.19	113.43	110.26	113.31	114.46	114.57	111.04	113.06	113.77	110.55	111.72	109.89	114.78	114.06	113.02	116.36	117.16	115.3	113.55	112.73	114.56	114.46	114.09	113.82	109.88	114.12	114.2	112.6	110.42	115.75
102.82	105.22	106.13	106.29	103.9	105.04	107.8	106.87	105.4	107.93	107.09	104.77	104.6	103.5	105.91	105.85	106.02	103.8	105.98	104.62	105.59	106.12	106.08	102.22	106.1	105.35	103.27	102.4	103.5	104.34	105.1	104.43	104.55	103.7	104.47	102.29	108.89	104.54	105.54	105.96	105.8	104.37	104.05	105.6	103.03	101.11	107.02	106.25	101.78	106.47
104.64	102.55	103.73	104.71	101.46	106.74	106.17	105.15	105.23	105.44	108.71	105.11	106.03	104.76	103.33	106.32	103.41	109.21	105.33	104.18	105.65	104.32	107.52	104.77	105.05	105.83	104.63	104.71	103.18	103.55	106.04	105.64	106.06	104.49	106.18	105.6	104.52	103.24	106.46	106.24	105.6	104.94	105.96	105	104.95	107.3	105.94	106.89	108.57	105.13
102.17	107.17	102.76	105.77	105.79	105.56	103.39	109.45	107.66	103.51	106.1	104.1	106.13	106.29	104.7	106.13	105.1	106.25	104.15	105.35	104.33	105.11	105.15	107.65	106.11	103.91	105.62	108.94	105.51	105.35	105.81	102.96	109.04	106.86	106.42	103.72	110.04	104.58	106.89	106.41	109.89	102.64	105.24	104.51	104.08	106.08	105.06	109.16	106.76	104.14
110.8	111.64	111.91	112.08	112.95	110.75	110.04	107.66	110.99	112.69	111.5	109.36	110.85	112.66	111.08	111.31	109.17	111.18	111	115.09	110.49	109.92	112.42	110.33	112.15	112.15	110.48	115.26	107.73	112.08	111.14	108.35	113.05	112.83	111.11	112.04	110.65	112.1	109.48	109.2	109.1	110.05	107.77	108.96	111.85	111.02	111.83	111.82	110.47	111.18
108.3	103.3	107.5	101.72	102.42	106.75	104.75	105.45	102.92	105.52	104.63	103.81	105.82	106.89	105.38	103.18	104.87	106.8	103.94	103.64	105.48	105.7	105.88	106.74	104.99	108.97	105.32	103.62	105.59	102.81	105.9	106.34	105	106.4	104.79	107.76	106.79	103.84	103.76	107.27	104.84	106.5	104.4	106.23	103.73	108.11	106.22	105.89	104.39	105.91
104.29	103.03	106.53	107.73	106.12	108.38	104.21	105.07	108.48	105.74	104.03	108.89	106	104.93	106.1	105.14	107.11	100.53	107.35	105.26	107.15	107.99	105.25	102.75	104.87	103.76	107.29	106.53	102.28	106.44	104.8	107.17	104.28	102.31	102.98	108.6	106.2	108.76	105.42	105.11	106.03	106.41	106.43	103.52	107.37	106.55	106.85	105.55	108.76	106.26
108.87	110.7	109.76	110.45	110.55	109.14	108.89	108.03	113.25	110.49	109.84	111.09	111.5	108.77	113.61	111.26	108.24	108.44	107.51	110.56	111.17	108.92	109.84	112.33	107.41	113.39	112.82	109.49	113.03	108	108.91	112.5	111.02	112.81	110.67	110.95	111.69	111.99	110.49	110.13	108.6	114.65	112.06	106.71	113.72	113.59	110.73	111.67	109.24	109.61
104.98	105.16	107.42	105.86	109.2	105.93	104.71	103.08	106.26	106.56	105.04	107.77	107.68	106.41	105.89	104.92	107.47	108.73	108.32	109.78	108.61	106.71	108.11	106.35	107.14	105.54	106.36	103.8	108.99	107.02	106.93	105.25	103.61	102.22	107.8	107.87	108.08	104.66	105.11	105.65	105.61	111.33	111.01	106.68	108.65	107.25	107.2	107.19	108.71	107.05
113.13	111.16	114	111.58	110.46	110.9	109.85	113.97	112.53	111.79	111.08	109.32	113.34	111.57	111.74	112.66	112.15	110.32	108.83	110.17	113.73	113.06	115.11	110.73	112.63	113.3	110.27	110.64	110.06	111.98	114.08	111.91	112.08	114.65	112.62	113.87	112.93	110.32	108.99	111.46	109.24	110.42	111.75	112.05	110.55	113.52	108.7	111.61	112.76	111.17
109.62	110.7	112.83	112.71	111.78	109.01	113.94	112.92	114.41	107.36	111.94	111.62	114.8	111.59	109.98	111.48	108.4	113.36	111.45	113.5	111.55	111.83	112.06	111.33	110.8	113.85	112.93	113.39	111.93	112.33	108.32	108.88	113.12	112.83	111.58	111.75	110.73	113.96	110.6	111.39	110.86	112.67	111.71	111.78	109.99	111.26	110.58	111.33	108.86	112.27
105.11	105.54	109.91	106.32	105.57	105.54	108.13	105.02	106.14	105.14	103.74	104.77	106.61	105.42	109.74	106.73	105.95	107.39	105.27	107.77	106.5	100.7	108.42	106.38	107	103.34	107.39	103.54	106.66	104.77	108.85	107.94	106.63	108.46	110.14	108.44	101.32	108.29	110.26	109.19	107.19	106.94	105.97	107.5	105.42	105.88	104.39	105.16	108.65	103.26
100.42	101.76	101.99	99.975	99.286	99.806	99.27	101.45	97.848	100.66	101.31	100.7	100.8	101.97	101.98	100.96	99.184	98.052	101.06	99.858	100.53	100.48	97.25	101.47	102.46	103.03	102.76	99.395	99.819	100.25	97.341	100.28	99.776	102.84	97.948	98.908	97.487	99.461	99.482	97.387	99.603	101.46	103.75	100.47	101.24	99.339	96.946	100.99	100.91	101.59
113.84	110.34	112.9	112.36	114.14	113.25	111.98	110.8	109.31	112.98	112.03	112.96	109.69	110.17	109.63	114.42	111.48	111.24	109.65	111.36	113.62	111.01	110.66	111.95	112.06	112.77	111.49	108.37	108.07	111.76	109.86	107.45	112.39	112.12	115.5	110.37	113.61	114.7	110.85	111.63	111.74	112.99	110.09	111.03	110.86	111.6	110.79	108.32	113.23	110.22
100.52	99.249	99.766	102.56	101.6	100.54	105.05	101.1	100.77	98.7	102.37	101.86	104.97	102.4	100.14	100.74	100.77	103.89	105.29	102.98	103.31	102	98.378	101.78	102.88	99.516	102.31	99.794	100.77	100.52	100.44	103.36	102.2	105.15	101.76	98.935	99.713	103.23	100.17	99.851	100.98	99.403	100.35	100.82	99.34	99.84	104.02	100.52	98.683	100.13
105.22	105.01	107.74	106.94	104.99	110.21	105.25	108.07	105.46	104.13	107.03	103.67	104.93	105.48	104.37	104.12	104.85	106.84	105.92	105.49	106.7	107.54	105.28	103.61	106.19	104.29	107.03	105.18	104.36	105.32	105.33	106.09	105.85	105.79	106.46	105.34	104.49	106.56	106.83	109.21	100.74	104.27	104.7	106.46	104.51	105.34	106.05	104.87	106.68	106.76
113.39	109.46	108.46	111.21	109.83	110.72	110.4	111.92	111.85	109.08	112.22	114.88	114.14	110.57	111.17	110.76	110.64	111.29	113.33	110.55	112.36	111.61	112.66	111.62	114.3	111.99	108	111.21	112.55	108.16	108.25	112.38	108.19	108.16	110.2	111.95	110.05	113.06	110.81	112.9	110.51	113.36	113.75	111.13	112.74	109.47	110.35	110.56	111.57	110.57
99.034	99.637	100.59	103.12	98.687	101.94	101.25	102.46	101.18	101.77	100.09	100.52	102.67	97.864	100.13	103.62	103.23	101.55	101.68	103.86	101.54	98.931	99.138	100.6	105.29	99.155	101.68	99.607	100.6	98.659	97.521	101.98	104.87	100.78	100.05	101.56	98.654	101.59	99.38	103.48	99.09	101.51	100.22	100.09	97.588	96.126	102.52	102.75	99.347	100.88
103.13	98.551	102.37	101.76	102.75	99.518	102.04	108.14	104.4	104.37	105.35	101.14	102.49	105.53	105.35	106.61	104.88	103.46	104.66	103.8	104.35	103.41	104.52	105.79	105.92	105.13	103.69	106.24	104.6	106.83	108.63	104.13	102.4	103.23	99.016	103.34	105.12	104.27	106.84	104.19	103.31	110.16	105.42	105.91	101.02	106.12	104.48	103.29	104.95	103.36
101.33	102.85	102.28	105.27	104.16	102.99	106.78	105.28	104.06	106.41	108.08	105.3	103.4	105.87	104.49	103.82	103.83	102.41	104.14	104.27	103.34	102.76	105.33	107.11	102.44	104.4	105.55	105.07	102.97	100.82	105.44	103.32	100.87	104.82	106.96	103.67	105.56	104.1	105.52	105.51	103.62	104.84	102.21	107.27	103.05	105.13	101.83	103.02	105.15	103.03
105.98	104.15	103.38	104.01	106.45	104.43	107.21	104.82	104.33	105.3	105.76	106.95	106.65	105.77	107.9	105.58	105.72	107.83	106.36	107.25	106.67	105.19	105.46	106.3	108.67	99.799	105.5	102.41	107.09	106.02	108.18	106.42	104.33	105.02	106.42	104.77	104.88	106.42	107.51	106.29	106.12	104.94	104.75	102.19	103.35	106.18	106.32	103.89	108.1	106.03
110.39	114.35	116.05	110.78	112.28	114.54	111.49	114.44	111.73	113.27	111.28	113.27	112.23	113.91	112.69	111.61	112.93	116.26	113.22	114.45	112.7	108.61	107.96	111.09	111.13	110.52	111.47	113.03	112.67	111.58	112.04	113.87	111.99	111.25	114.32	111.19	111.87	110.72	110.54	117.57	110.89	110.68	111.66	108.5	113.16	110.83	110.88	110.18	114.81	108.71
111.12	109.74	109.51	106.78	111.06	111.34	110.66	109.89	111.14	110.25	112.38	111.58	106.22	109.42	108.78	109.61	110.52	111.62	111.04	108.98	109.34	107.92	108.57	110.16	109.58	111.27	109.4	108.25	109.42	113.93	109.7	104.78	109.83	110.67	108	109.14	110.01	110.12	110.23	112.07	107.71	110.63	108.52	110.71	110.63	111.57	112.69	109.68	108.28	111.31
111.2	111.82	109.06	111	110.84	111.61	112.78	113.1	111.99	110.25	111.99	112.54	111.39	113.16	112.71	109.9	110.12	110.34	111.02	114.01	113.43	112.17	111.97	115.42	114.32	112.29	112.01	109.81	111.32	112.17	113.97	112.47	111.76	112.17	113.4	111.96	114.08	113.28	113.38	110.74	112.59	110.05	113.16	113.52	112.81	108.15	110.91	112.15	113.23	112
99.585	96.424	99.74	101.07	99.86	100.25	101.68	98.812	96.264	103.1	98.036	95.48	97.22	101.13	98.836	101	99.877	97.831	101.05	101.06	99.156	101.53	102.33	102.99	99.95	100.03	98.786	102.29	99.216	98.689	98.507	100.5	97.622	101.37	99.927	99.557	97.265	101.16	103.33	101.64	103.23	100.78	97.241	97.81	102.19	98.428	97.764	98.573	99.088	102.28
98.808	97.099	101.7	105.13	100.49	98.893	99.489	98.434	98.976	99.069	101.67	99.183	100.49	97.452	99.732	96.728	103.16	98.931	99.371	102.78	100.93	99.877	99.798	95.94	102.09	99.916	100.91	98.739	100.46	98.875	99.017	100.59	97.979	101.73	99.523	97.94	99.752	100.34	100.77	100.18	98.18	99.892	98.638	101.92	100.04	97.492	99.515	97.865	97.13	101.41
113.05	109.51	111.82	115.35	116.18	113.93	110.19	111.2	115.5	112.18	112.54	112.63	112.69	113.63	112.61	109.69	115.23	111.65	110.94	113.09	111.31	112.67	111.61	112.27	114.66	112.97	108.92	114.28	114.58	112.05	111.61	112.73	112.59	115.32	114.58	113.43	112.05	113.17	115.29	115.32	114.78	113.21	109.44	109.11	114.85	115.6	111.56	112.68	111.53	112.81
109.47	105.65	105.03	104.98	107.1	105.25	104.03	107.52	104.7	104.31	107.33	102.84	106.74	105.14	103.97	107.69	104.23	105.32	106.41	106.27	105.83	103.98	104.84	102.56	104.76	106.72	108.41	109.02	109.67	110.04	104.95	108.12	108.8	106.65	106.78	106.74	107.43	106.2	106.18	106.73	106.14	104.74	107.51	108.35	103.32	105.94	106.91	106.62	103.83	105.29
103.43	104.48	106.94	106.45	107.09	106.3	105.8	105.3	106.96	103.79	107.69	106.23	105.39	106.47	104.36	107.01	106.22	107	101.97	106.13	103.9	105.34	107.97	107.55	107.76	107.94	107.67	104.74	104.4	101.66	104.68	109.07	107.2	106.02	103.63	106.08	105.55	106.78	105.07	103.59	105.3	106.48	104.22	103.37	108.05	105.67	107.3	101.46	107.33	108.44
103.99	103.52	104.67	107.12	107.01	105.83	105.77	107.11	107.35	106.18	106.92	105.24	105.18	106.36	103.32	105.32	104.49	107.05	105.3	106.34	107.78	105.85	105.34	106.22	107.47	105.66	104.01	106	106.33	103.51	109.04	106.22	104.19	106.63	102.65	105.99	104.09	107.95	107.1	104.49	103.74	104.22	107.63	106.67	103.76	105.71	105.88	106.27	106.68	103.42
113.58	114	111.44	112.03	113.76	113.75	112.16	111.46	111.66	112.84	112.02	112.82	112.71	113.93	113.59	112.62	111.31	112.14	112.45	112.74	112.69	111.24	110.78	113.37	110.58	112.29	113.47	110.28	116.99	115.23	110.44	112.58	111.31	112.74	111.03	116.23	115.67	115.41	113.99	111.24	110.76	112.2	112.02	113.97	114.79	111.8	113.53	112.55	110.32	109.95
110.7	108.78	110.73	110.82	112.8	113.91	113.66	108.48	115.38	109.95	113.06	112.23	110.95	111.14	113.98	112.41	110.17	109.95	108.96	112.34	110.26	113.04	110.88	110.13	114.2	114.4	106.94	114.81	109.15	111.05	113.42	114.18	108.91	110.46	109.5	111.01	112.39	112.54	111.13	114.34	111.98	112.81	111.23	111.33	113.81	113.56	109.92	113.86	113.88	110.24
103.76	103.58	105.44	104.27	106.89	105.9	103.4	106.99	102.82	105.41	103.67	105.37	106.79	102.89	105.33	106.17	103.84	106.87	108.2	103.98	106.34	105.63	107.78	105.65	102.88	103.66	105.98	103.72	104.72	106.58	103.8	105.56	103.73	104.73	104.62	105.9	104.72	104.33	105.68	104.9	104.91	103.02	101.87	105.61	101.85	102.01	105.78	107.03	106.73	107.59
98.861	99.677	100.32	100.71	100.97	99.847	101.47	99.947	96.093	99.107	100.92	97.198	97.517	100.45	101.72	97.989	99.051	97.908	100.01	96.824	97.878	101.35	99.28	98.064	100.16	100.45	95.549	100.94	97.939	99.661	104.24	99.512	96.531	99.702	99.329	100.07	98.911	99.847	98.879	101.14	96.953	99.931	97.76	99.736	102.1	101.39	100.64	98.847	101.39	98.743
112.63	111.47	109.95	111.54	109.64	113.09	109.43	109.5	111.2	111.13	112.39	110.28	113.48	110.07	111.2	111.94	114.24	110.15	112.76	110.04	110.3	111.53	111.59	111.19	112.89	112.42	111.92	114.7	107.33	110.98	114.45	108.99	110.75	111.7	110.75	107.84	109.48	109.92	110.38	114	111.7	111.91	111.67	112.79	109.7	113.21	110.4	108.37	108.71	111.65
102.38	105.83	103.52	103.06	106.6	107.77	103.66	102.46	106.32	106.52	105.28	104.45	102.84	105.44	104.73	105.23	106.1	104.91	105.86	108.77	105.45	105.75	104.07	103.18	104.26	104.71	104.72	106.23	106.23	103.75	105.77	103.99	106.6	103.72	101.59	107.79	104.3	102.43	105.74	102.36	104.9	105.45	105.06	104.85	104.53	103.8	107.22	105.41	102.98	105.27
112.83	112.45	109.06	108.47	109.6	112.02	109.24	109.99	109.8	110.38	109.98	114	108.86	110.62	113.23	107.68	109.1	113.9	110.53	111.51	112.67	109.77	113	109.68	110.12	109.16	112.08	113.42	112.99	112.47	110.95	109.46	108.2	113.14	112.47	111.21	113.08	111.22	109.19	109.06	110.11	112.88	114.57	109	113.32	109.14	109.57	110.43	109.62	109.07
110.77	112.16	110.29	111.68	110.73	109.88	116.72	109.98	111.11	109.25	112.16	111.72	110.5	108.83	109.51	110.49	110.99	109.45	110.71	112.05	111.06	108.49	110.19	111.83	110.67	109.65	113.44	108.55	110.05	112.47	113.58	111.59	111.73	109.41	112.88	111.14	112.25	110.89	113.54	113.74	110.77	111.38	109.98	110.32	111.9	111.42	112.52	106.48	111.25	108.75
110.29	110.46	109.93	108.78	113.69	111.82	110.77	110.27	110.5	112.54	106.38	111.39	110.3	110.29	107.9	110.67	111.89	106.89	108.8	109.43	111.73	112.6	109.53	114.33	113.07	112.11	110.46	112.12	110.71	111.22	107.85	113.2	109.46	112.35	110.96	110.12	109.18	109.05	111.57	109.94	110.48	112.04	110.73	110.09	111.79	111.62	107.75	110.06	109.95	108.19
100.3	98.238	101.78	99.583	100.43	100.16	100.37	100.45	102.99	100.75	102.4	101.03	99.798	98.973	98.318	100.01	101.05	100.67	99.328	100.99	98.073	97.785	100.12	101.88	97.944	104.7	100.15	98.877	101.08	99.61	103.52	102.33	101.28	98.255	99.451	100.48	98.324	99.425	99.558	101.19	100.13	104.8	99.831	98.758	99.609	98.92	99.405	99.642	102	99.62
100.2	100.48	102.73	99.617	99.796	97.705	98.185	98.306	98.781	98.481	99.432	100.37	103.64	101.32	99.365	98.518	100.73	103.24	99.235	102.07	101.98	102.83	98.629	98.566	98.767	100.06	99.48	99.261	98.167	99.79	94.262	96.961	98.401	100.17	103.1	99.705	97.638	99.373	100.21	101.11	98.655	104.45	101.27	102.16	99.217	101.67	98.855	100.43	102.52	100.41
103.06	105.33	107.11	106.79	105.84	105.99	104.04	107.04	106.72	105.99	104.6	103.62	105.21	105.6	104.5	106.54	106.09	103.85	105.33	106.76	105.96	103.45	106.26	103.09	102.95	105.53	103.86	105.34	104.36	108.22	107.19	108.51	105.28	108.64	103.15	107.22	108.44	105.48	103.72	108.23	106.24	105.16	105.84	105.37	105.18	105.4	106.24	108.56	108.38	102.83
112.97	111.89	113.72	114.94	115.19	114.64	112.18	112.06	112.24	113.75	113.4	112.68	110.52	112.48	114.39	114.94	112.95	111.98	115.01	113.72	111.81	111.66	111.47	111.43	114.63	110.78	113.21	112.37	114.54	112.04	114.31	115.17	110.03	111.9	111.55	110.24	114.9	115.45	112.76	110.44	112.62	115.07	111.25	111.73	113.38	112.51	113.61	112.05	111.6	113.03
107.08	105.65	105.5	105.65	107.9	106.27	104.69	109.29	107.15	106.37	104.74	103.83	105.51	105.6	108.08	103.01	105.47	107.11	108.93	103.76	105.4	109.2	106.5	105.37	103.89	102.63	106.71	104.11	108.45	106.93	106.62	103.48	101.08	109.33	104.29	106.87	108.41	104.57	104.67	111.3	104.27	108.4	107.12	104.72	106.49	106.59	106.79	105.67	105.23	106.69
113.59	112.79	112.29	110.17	111.35	114.02	111.38	111.97	111.52	111.78	110.97	112.44	111.15	109.18	109.63	112.53	113.14	107.83	109.25	113.56	112.46	111.06	107.95	114.28	112.82	111.74	114	113.77	112.55	111.17	110.31	111.26	110.78	111.5	110.29	113.27	111.38	112.69	113.06	110.74	115.35	111.83	112.17	108.14	114.46	113.1	111.26	112.26	109.52	110.25
106.97	105.75	106.07	107.92	105.59	106.24	104.13	107.28	104.54	106.48	107.01	103.19	102.25	106.45	102.82	106.14	107.26	107.27	100.72	106.73	108.11	106.79	104.68	106.69	104.53	109.06	107.55	104.03	101.3	107.49	104.74	104.41	103.46	106.25	106.9	102.81	105.13	105.26	104.04	104.47	105.42	104.7	107.88	105.22	106.05	106.78	105.27	105.58	106.17	100.41
108.44	107.5	108.42	105.72	102.73	109.11	101.91	104.38	106.77	107.27	104.07	104.1	105.29	107.02	104.42	105.84	108.72	104.09	104.76	104.38	107.18	104.79	106.51	107.15	106.09	103.25	107.31	105.64	106.02	103.3	101.68	105.77	106.31	107	107.22	105.89	107.77	105.69	106.07	103.57	106.83	104.27	107	106.18	100.87	105.25	107.09	107.17	104.78	106.33
97.636	99.357	101.87	99.757	101.28	98.308	97.966	102.54	98.379	98.355	101.85	98.92	102.93	99.167	98.879	101.99	98.604	101.47	97.527	100.72	99.568	101.61	100.15	102.69	100.8	100.69	99.177	95.567	99.118	105.32	98.169	102.82	102.69	101.03	101.61	99.512	96.905	101.99	101.12	99.911	97.873	98.716	104.23	100.31	100.14	99.288	101.23	98.368	97.949	98.124
104.6	108.59	106.29	106.02	105.08	108.14	106.4	106.16	104.86	106.97	105.6	108.02	108.34	104.01	110.65	106.38	108.37	105.79	106.18	105.46	105.56	105.54	106.34	107.02	107.22	105.62	107.59	104.86	105.64	106.33	103.86	103.49	104.22	109.62	105.11	106.45	104.7	107.9	104.63	105.12	105.52	109.14	109.15	106.32	109.26	109.64	107.86	105.6	110.27	106.9
102.2	103.53	102.56	107.48	106.41	104.53	104.77	104.35	101.27	102.71	108.54	103.53	104.42	103.65	106.09	104.09	102.03	106.3	105.23	105.31	100.09	104.25	102.69	102.65	106.22	99.987	103.74	103.9	106.17	106.62	106.04	103.24	102.15	105.88	106.19	105.75	103.94	105.95	103.63	102.02	100.82	103.56	105.17	105.96	105.29	104.1	105.81	106.13	102.12	103.23
105.87	104.92	106.46	110.31	107.92	106.45	105.23	107.93	107.81	107.65	104.91	104.71	109.33	109.59	106.85	110.36	107.87	106.68	109.07	106.15	103.28	106.4	109.88	107.93	110.23	107.77	108.09	108.83	107.12	107.43	107.86	107.05	108.52	107.7	104.01	106.99	107.49	110.01	106.19	107.08	110.02	108.77	104.32	107.48	104.24	109.38	108.49	106.96	110.06	105.05
113.47	110.58	113.41	113.39	109.02	112.58	113.13	113.39	114.29	114.42	114.33	114.72	113.42	113.67	110.93	112.79	111.21	112.41	111.51	112.67	109.12	110.07	114.61	111.39	110.62	109.07	113.13	110.7	111.98	111.42	109.99	112.86	110.8	111.02	115.89	110.3	109.78	109.57	111.95	110.89	109.55	110.54	109.58	112.28	108.79	114.28	107.49	109.43	111.51	112.11
103.63	106.27	107.5	104.49	104.71	105.57	105.37	106.21	106.7	104.67	106.24	104.76	110.56	107.02	106.01	104.96	104.38	105.45	109.46	105.81	104.92	107.48	106.12	104.61	104.08	105.12	105.37	105.19	108.79	104.93	108.46	103.34	107.49	107.55	104.43	106.28	104.24	105.4	106.82	105.01	103.85	102.67	105.96	107.34	109.79	104.59	105.8	103.28	106.27	103.98
112.13	110.87	111.12	109.4	111.38	112.25	111.05	112	114.63	112.8	113.25	112.28	111.61	111.12	114.24	112.88	111.46	110.91	110.51	110.72	114.15	113.24	112.84	113.95	113.81	109.08	111.86	112.54	113.31	114.48	111.98	113.34	114.82	115.93	113.42	113.56	110.01	113.88	110.77	114.2	113.41	113.38	112.07	114.49	114.18	112.45	112.95	113.29	116.01	111.26
110.37	112.28	110.78	109.83	111.05	109.2	111.38	110.25	109.12	106.9	109.27	110.24	111.81	108.32	108.15	108.74	108.99	109.25	109.47	110.23	112.55	110.14	108.58	109.46	109.94	113.27	108.22	106.81	109.5	108.7	114.09	111.12	112.07	107.28	111.68	111.14	107.72	105.48	110.01	110.11	110.56	112.7	110.06	106.66	113.02	109.35	108.66	110.83	109.92	111.64
104.99	106.13	104.61	106.34	104.13	105.42	103.3	102.78	107.08	102.41	104.56	104.63	100.6	103.11	105.06	104.13	106.48	102.6	104.82	108.36	104.01	103.45	108.54	105.33	102.34	103.17	106.73	105.27	104.18	105.96	105.83	106.47	101.69	107.13	103.18	101.79	104.61	105.28	103.07	104	103.39	106.51	104.75	105.15	107	106.07	104.93	108.03	103.53	102.01
100.67	99.912	101.99	100.76	101.88	97.853	98.538	98.99	101.28	100.28	96.424	100.85	101.89	100.21	97.787	97.601	99.632	98.569	100.68	100.15	102.53	102.9	103.29	100.42	98.075	101.81	97.954	95.844	105.47	98.756	99.629	97.708	100.71	98.244	100.84	103.2	98.32	102.38	98.386	101.31	99.948	98.641	100.6	101.28	98.31	100.17	100.56	102.48	98.337	100.96
108.91	112.38	109.46	107.22	114.38	109.94	109.17	112.05	111.39	111.9	110.51	111.66	109.2	112.43	109.49	110.55	109.31	110.07	112.14	107.21	108.52	110.36	108.46	110.55	112.23	109.67	112.8	109.85	108.41	112.24	109.86	114.7	110.07	111.21	111.13	108.94	109.54	112.14	108.79	112.06	111.87	112.97	108.42	110.34	112.45	109	109.31	112.26	113.83	111.1
106.64	109.03	113.27	110.68	112.39	109.04	113.3	111.39	109.56	110.32	110.8	111.04	110.97	110.07	110.7	111	114.67	112.35	110.38	112.05	106.72	112.23	110.62	111.45	110.42	111.02	109.38	111.95	107.31	109.79	112.09	113.4	110.06	107.88	113.28	110.81	107.51	109.71	112.23	109.21	106.91	110.84	111.81	109.99	111.73	111.61	109.8	107.64	108.78	108.58
105.46	106.71	103.22	103.99	103.68	106.1	106.36	106.44	107.97	105.86	103.4	105.96	105.06	106.51	105.31	109.96	102.72	104.8	105.54	105.72	105.02	106.14	103.92	105.28	105.88	103.18	104.66	108.86	104.57	108.95	103.89	103.1	105.26	104.12	105.33	106.69	105.14	104.55	104.95	104.73	103.03	102.82	104.38	104.36	105.43	105.78	110.18	102.84	105	104.75
105.81	106.3	106.16	105.53	103.1	103.58	102.16	105.47	106.53	107.63	105.33	108.41	107.33	106.11	106.5	106.52	107.07	107.26	108.91	103.86	102.9	106.36	105.42	109.44	105.69	103.44	106.76	106.24	104.04	106.04	106.46	105.94	107.79	110.53	108.02	106.44	106.78	107.11	106.06	107.33	106.01	106.04	107.18	103.17	105.83	105.41	104.26	108.34	104.39	107.56
106.2	103.68	104.18	107.46	105.82	107.53	107.47	106.45	108.72	104.74	104.68	104.27	105.63	105.42	108.36	104.74	106.98	109.1	105.35	110.04	105.39	103.69	105.82	102.04	107.39	105.78	104.85	106.44	105.31	106.21	105.96	107.52	104.07	104.69	105.99	104.45	107.14	105.87	104.95	105.68	104.1	103.99	107.2	103.7	105.18	103.57	105.4	109.3	103.44	105.24
100.77	99	101.59	99.838	100.51	99.403	102.23	99.109	99.069	100.91	100.63	98.824	101.08	102.79	99.196	99.752	99.46	97.966	99.168	98.758	100.98	98.393	98.121	98.783	98.7	103.14	100.15	102.15	97.006	100.85	100.78	99.216	100.39	96.716	99.739	99.507	99.121	101.26	100.27	102.51	100.97	98.739	100.27	102.14	100.78	100.76	99.101	98.003	100.62	102.01
104.92	105.54	103.03	104.67	104.69	107.85	103.92	106.9	106.96	104.78	105.9	102.78	105.44	104.38	105.1	106.31	106.31	103.71	108.73	106.82	105.72	103.6	108.78	102.41	106.94	106.9	105.14	106.94	107.97	106.52	106.75	103.06	106.95	104.39	104.52	109.29	105.43	105.77	109.06	104.74	103.72	102.55	104.6	105.77	105.44	104.06	107.2	108.61	105.11	106.67
111.6	111.5	117.1	113.18	112.77	113.21	112.57	111.69	114.13	114.14	113.47	112.75	110.65	114.06	114.15	111.5	114.21	113.51	113.4	115.42	113.73	112.77	111.47	113.46	115.49	111.06	113.43	113.71	110.5	111.81	113.21	114.63	110.31	114.7	112.02	110.7	112.17	114.33	112.01	112.39	109.19	113.36	111.39	113.89	110.4	112.2	111.5	109.81	113.67	110.81
103.64	105.67	103.87	105.66	104.61	109.09	103.84	103.03	105.95	103.64	105.13	104.59	106.46	101.18	102.67	103.68	106.38	106.02	105.06	106.36	104.3	104.58	103.95	104.83	107.04	104.79	104.52	104.81	105.67	103.66	107.2	105.07	106.36	105.94	104.64	105.71	106.85	103.31	106.61	102.51	103.64	108.44	104.11	105.76	101.8	105.4	106.06	105.55	108.17	106.08
108.29	107.58	106.65	105.81	106.49	108.36	109.02	105.29	105.34	107.64	106.89	108.15	104.93	105.75	107.5	107.97	106.2	109.39	107.83	106.39	109.07	104.6	108.55	105.96	105.73	103.82	107.5	102.65	106.29	107.3	108.74	108.01	106.87	107.65	107.49	106.43	105.94	106.75	104.37	105.68	106.19	104.79	105.76	102.62	104.66	105.82	104.78	108.53	107.6	104.91
114.02	114.03	112.01	110.88	110.17	115.63	114.52	111.93	113.06	110.87	112.81	110.18	110.73	114.33	113.34	111.49	111.95	113.15	110.74	111.3	112.41	110.51	112.14	111.11	110.08	110.79	112.36	112.42	115.02	112.89	111.67	109.77	112.99	112.16	113.27	114.14	113.22	110.05	109.83	111.4	111.62	111.92	112.29	113.11	111.77	114.31	112.28	112.88	109.54	111.99
107.72	109.44	100.15	106.04	105.26	105.38	106.37	103.28	102.98	107.39	105.46	107.47	108	102.67	105.49	106.42	107.05	105.36	104.08	105.62	107.95	106.81	105.83	105.79	108.96	105.69	105.56	105.81	103.21	102.67	109.56	103.36	104.84	102.92	104.54	104.18	104.66	104.39	105.18	104.84	106.17	105.19	102.71	105.11	107.56	105.75	103.46	104.09	105.8	105.38
107.3	107.06	108.13	104.41	104.1	108.26	108.6	106.69	104.11	103.33	104.22	104.97	105.15	106.02	108.49	105.14	104.56	105.51	106.77	103.96	105.82	99.367	103.53	104.98	104.7	104.11	103.62	106.57	105.54	106.19	106.39	106.53	104.85	109.36	104.65	103.52	103.94	105.81	107.75	104.83	106.12	106.91	104.48	103.34	103.04	101.67	104.18	103.85	106.65	106.82
99.272	102.85	98.576	100.28	103.14	101.43	99.325	102.21	100.51	100.48	98.983	97.22	98.825	100.26	98.296	99.779	98.209	98.931	98.462	99.171	106.42	100.06	102.43	101.76	104.15	101.17	100.94	99.736	98.814	100.86	102.03	97.938	101.59	98.737	97.575	101.6	99.263	100.26	102.98	97.688	101.41	99.529	97.932	100.25	101.14	102.35	100.71	101.45	101.78	102.13
107.43	106.62	105.04	105.84	107.26	105.52	105.5	106.3	106.09	105.6	108.25	107.66	103.53	104.6	108.86	105.14	108.11	106.33	106.39	106.89	106.29	104.72	103.07	106.45	105.3	109.54	108.55	104.16	107.22	106.12	104.4	107.69	108.64	104.01	103.04	108.29	108.32	107.41	108.74	102.51	106.08	105.22	105.41	104.43	107.68	105.37	107.49	106.35	107.37	108.12
112.16	112.65	112.36	115.47	112.44	107.06	111.06	111.37	109.8	112.9	111.7	113.82	108.33	109.11	113.71	113.79	115.07	111.19	109.05	109.64	114.97	111.35	112.43	111.36	114.7	113.06	110.05	111.71	111.8	114.24	110.3	113.07	111.52	110.47	109.43	110.96	112.44	112.86	113.03	112.15	113.5	112.06	108.9	110.68	112.6	111.8	112.81	113.52	112.2	110.52
104.23	104.57	105.03	99.426	104.8	106.15	104.22	102.42	104.83	103.04	106.34	104.51	106.7	102.92	105.09	100.83	103.03	103.07	103.77	104.89	105.89	106.06	104.9	102.74	107.18	104.81	103.97	103.86	104.67	102.7	103.72	104.54	102.67	102.5	106.13	103.95	104.37	102.85	105.07	105.25	103.85	103.24	107.44	103.52	105.69	106.44	102.77	103.39	106.04	104.67
105.32	108.75	108.1	106.73	105.82	107.97	106.39	107.16	106.39	105.82	107.03	106.16	107.59	106.06	104.2	105.47	106.62	107.71	106.1	104.78	106.86	104.29	106.73	104.25	106.61	106.05	106.1	105.08	107.82	107.79	104.4	105.19	104.5	104.4	105.63	102.29	105.15	104.12	106.93	103.95	106.53	105.34	105.06	105.7	103.14	105.85	105.67	104.98	105.99	106.58
109.32	107.06	111.35	109.84	109.49	111.94	112.5	109.29	110.16	109.61	109.7	108.99	111.51	109.47	113.62	108.02	109.26	108.25	113.33	106.43	107.93	109.37	111.09	109.37	111.06	108.19	112.14	111.88	107.61	108.35	109.1	110.02	112.02	107.46	110.76	108.38	112.15	111.43	110.56	108.67	110.4	107.64	108.69	108.45	108.01	111.11	111.51	107.68	111.28	110.48
115.09	113.63	114.95	112.2	111.55	117.97	113.21	112.51	112.46	111.7	113.07	111.61	114.43	113.52	114.38	110.88	112.71	115.49	113.42	111.6	111.87	116.87	109.46	114.44	114.38	115.86	109.51	114.05	114.18	111.91	111.65	114.55	111.82	111.65	115.16	113.66	113.01	115.95	115.05	114.13	112.75	110.59	114.45	114.36	113.43	115.36	115.76	112.07	109.43	109.63
112.46	110.08	115.18	111.67	113.87	111.9	108.88	110.01	110.54	112.45	117.89	110.2	108.95	111.33	109.55	108.72	111.73	111.96	110.64	111.8	112.99	113.22	115.64	113.23	115.83	110.25	107.18	112.8	111.74	113.66	111.38	111.54	110.35	113.73	109.57	111.44	114.99	113.1	112.87	111.5	113.96	112.42	113.29	112	110.31	115.2	117.56	113	111.82	114.41
107.82	105.63	104.56	105.35	105.05	106.91	103.81	104.62	103.79	106.63	103.93	104.17	103.58	105.44	106.02	104.86	109.09	107.62	103.63	106.79	105.84	106.98	104.23	106.13	105.2	103.92	105.68	107.8	105.41	104.29	105.93	104.62	106.42	102.9	104.63	104.4	106.99	104.81	102.94	102.98	103.18	104.78	106.41	105.61	105.37	104.25	106.82	106.61	105.12	107.28
111.27	111.26	112.66	112.95	110.28	114.86	110.41	115.11	113.23	111.95	110.55	112.77	116.91	111.36	115.97	111.87	110.54	110.85	113.42	109.01	112.67	114.83	112.75	109.44	110.19	111.67	110.47	114.46	111.08	112.05	112.26	111.07	112.58	112.8	114.33	113.27	110.36	111.74	111.78	113.39	107.84	112.42	112.81	113.73	113.09	112.87	113.3	111.19	113.26	112.73
111.22	111.13	111.55	112.91	108.76	111.51	110.98	111.94	109.24	109.04	111.9	110.08	109.44	111.8	110.22	110.33	109.88	110.43	112.97	112.52	109.85	107.22	109.83	112.96	107.8	110.28	110.04	113.63	108.85	110.1	113.51	110.97	108.95	110.19	111.23	110.58	109.33	109.07	111.52	110.59	107.98	111.09	111.17	111.97	110.85	112.53	110.45	112.71	110.8	111.01
96.131	97.993	100.23	104.57	100.68	102.48	99.559	102.59	101.65	99.965	97.385	101.58	99.611	102.33	99.507	97.222	99.366	102.14	100.57	100.19	100.87	100.55	101.09	102.18	101.75	99.736	100.63	100	103.45	101.02	101.78	99.872	100.54	98.166	99.535	101.95	97.405	100.04	102.62	99.962	100.82	101.74	97.917	97.861	99.499	98.954	101.96	99.859	101.21	98.522
103.73	97.016	100.86	98.813	98.272	96.4	99.262	99.98	101.7	99.613	99.436	100.21	98.793	101.79	102.53	99.839	102.66	101.09	97.24	100.4	98.829	97.624	100.07	101.01	98.13	100.81	102.11	100.04	100.23	97.958	100.11	100.04	99.032	101.73	101.33	101.96	98.442	98.63	101.45	102.13	102.06	97.549	102.39	100.77	99.817	98.779	101.4	101.19	100.93	99.477
107.44	108.61	107.16	105.61	109.42	106.61	106	105.37	105.07	104.94	104.88	107.35	107.53	105.97	105.51	106.24	108.87	107.96	107.23	101.03	106.18	108.07	104.58	106.82	105.74	107.66	105.1	109.65	103.08	107.97	105.56	103.23	110.58	104.39	104.95	106.62	110.24	108.39	103.31	106.77	105.17	107.05	106.02	104.85	107.28	107.36	105.23	106.64	106.91	104.2
110.14	110.88	110.33	112.2	109.11	112.27	112.72	113.37	112.93	111.33	109.52	107.59	110.95	111.39	113.44	111.79	109.48	110.53	109.9	110.9	111.67	114.02	109.59	109.18	111.6	111.81	109.66	110.44	109.86	109.12	109.55	109.08	110.28	109.42	109.31	112.11	109.71	110.72	109.94	110.11	108.46	111.64	107.5	107.96	113.23	108.82	113.67	107.23	110.57	111.71
116.37	117.72	118.07	115.66	116.27	116.7	115.5	115.69	116.45	120.36	116.01	115.23	116.52	117.42	116.23	119.84	116.47	116.47	120.02	117.54	116.78	119.68	120.65	118.23	117.73	116.1	120.72	117.58	119.13	118.52	116.92	114.73	115.84	118.29	116.11	119.89	117.2	115.65	120.81	119.33	113.91	118.39	119.48	113.78	120.2	115.27	118.18	116.43	117.99	116.57
119.14	115.4	116.32	117.17	116.92	120.87	117.55	117.92	116.55	114.79	116.81	118.46	117.61	121.86	120.87	116.6	117.63	114.46	119.33	114.86	119.37	119.65	120.98	116.63	115.27	116.96	115.5	117.13	119.69	115.83	116.64	118.05	118.74	119.87	118.32	118.85	115.15	121.09	120.39	114.44	115.19	117.87	118.24	118.77	118.63	119.15	116.25	117.29	117.6	122.61
105.99	104.66	104.28	103.55	103.74	106.35	104.44	105.49	106.19	101.68	105.05	105.75	104.64	104.67	101.06	102.23	106.34	106.12	103.5	105.18	103.08	103.67	106.71	107.27	106.7	103.63	99.506	108.39	103.93	104.99	104.57	104.71	102.93	106.53	102.29	104.9	103.19	104.75	104.76	103.79	108.95	102.96	104.54	103.22	101.26	103.83	101.25	103.48	104.29	105.36
103.53	105.19	106.88	105.48	103.78	105.42	105.97	108.22	103.89	109.81	108.29	108.47	107.4	103.93	104.28	104.15	105.71	103.56	106.27	104.84	102.95	111.23	108.93	103.23	108.51	105.08	104.84	103.15	102.49	109.7	105.39	104.96	103.8	106.43	107.32	107.16	104.24	103.47	108.18	107.73	103.21	106.71	103.65	104.28	107.59	106.28	107.23	107.78	105.93	109.73
110.86	109.52	110.12	110.63	109.59	110.69	113.87	107.87	109.43	114.77	111.45	110.08	111.69	114.36	110.67	110.81	110.53	113.65	113.04	111.61	109.22	111.16	113.94	110.57	109.43	112.07	110.34	111.06	109.41	112.14	112.89	109.72	108.91	110.81	112.13	111.51	111.19	107.06	111.6	112.92	110.97	112.19	112.95	111.8	111.09	112.1	110.41	108.07	110.3	111.77
108.08	106.37	105.58	108.81	105.92	106.44	106.83	112.78	105.32	106.77	106.11	102.69	107.44	105.33	107.13	109.37	108.03	108.13	108.4	107.9	105.84	107.47	108.7	108.49	106.27	104.84	108.89	101.9	107.4	105.85	103.77	106.02	106.41	106.01	105.42	106.82	106.2	104.06	107.03	106.01	108.74	105.09	105.84	110.59	108.04	107.69	104.95	108.65	105.67	108.57
103.22	106.04	105.45	106.7	105.01	105.42	104.5	104.87	108.41	105.47	105.94	104.55	106.03	104.13	106.62	103.07	105.59	104.66	106.02	104.75	104.81	106.95	105.85	103.93	106.89	106	107.19	104.19	107.02	104.68	102.33	104.71	104.64	105.45	107.8	104.14	104.98	104.16	105.33	103.74	108.06	102.73	106.92	106.78	108.23	105.23	105.9	104.58	108.08	103.62
105.34	107.87	106.38	105.5	107.23	108.57	106.98	106.87	107.57	108.49	109.33	105.81	111.03	105	108.8	109.46	106.31	108.29	104.33	104.16	103.65	103.06	104.56	105.58	110.22	108.31	109.74	106.68	108.14	104.66	107.56	104.89	106.33	106.42	109.61	106.36	102.72	107	104.61	105.24	105.89	106.49	105.68	105.4	107.85	107.19	104.38	105.71	107.89	104.75
109.08	109.09	109.88	109.11	111.6	110.14	109.64	109.57	109.55	109.37	108.75	110.09	109.12	111.81	109.27	113.82	107.87	110.7	110.57	109.11	112.13	110.2	110.48	111.81	108.83	109.7	110.94	112.22	110.3	107.81	111.7	104.19	105.42	109.18	109.53	108.7	108.17	105.96	107.06	109.61	109.16	110.13	110.52	109.06	108.58	108.33	111.86	111.98	111.04	105.94
100.41	101.47	102.45	102.73	103.99	105.07	104.01	100.75	106.01	101.7	106.04	103.93	103.11	104.1	106.82	103	103.24	106.37	101.02	105.97	104.91	106.47	105.61	104.7	99.744	105.13	104.44	106.1	103.73	107.35	100	103.14	107.48	106.7	106.39	106.21	103.99	103.97	103.28	103.52	106.17	102.78	104.69	106.56	101.56	104.11	105.92	103.52	106.28	104.62
98.438	98.604	98.177	100.31	97.722	98.878	97.276	102.17	101.48	98.631	103.13	100.02	100.3	98.599	98.097	99.011	97.105	102.11	96.621	97.263	100.19	101.07	99.452	95.516	100.48	99.276	100.52	96.921	101.89	99.364	103.99	99.674	101.26	100.93	100.98	99.666	97.873	100.62	100.08	98.54	99.534	102.59	100.24	100.32	102.27	95.977	99.116	100.66	99.687	97.838
106.7	107.74	106.98	107.17	109.02	105.52	107.5	106.32	106.76	107.81	107.85	106.21	107.33	106.31	103.19	107.27	105.15	107.73	106.74	104.58	109.23	107.12	109.5	105.38	105.62	105.86	107.37	104.81	105.16	105.05	105.74	108.01	105.87	105.31	106.34	106.22	108.83	107.81	109.24	106.26	103.58	107.53	104.06	107.43	106.99	104.86	107.55	107.3	105.47	108.93
105.11	100.15	105.39	104.85	103.28	104.02	105.79	105.53	104.68	104.97	103.78	106.34	106.43	104.54	108.47	107.22	106.16	105.45	103.28	104	105.58	103.84	99.531	105.38	103.78	107.02	107.17	102.63	106.19	103.82	108.57	106.18	104.19	106.51	106.89	105.44	104.88	104.14	106.55	107.37	103.81	106.35	103.65	101.84	106.03	103.45	104.11	105.77	104.36	105.97
120.06	117.26	113.4	117.08	116.14	117.55	116.06	114.96	117.26	121.2	117.89	117.12	116.27	115.56	116.19	118.37	118.1	118.07	117.19	116.01	115.53	117.84	117.12	117.69	114.37	118.06	119.75	118.47	117.6	119.59	119.62	118.63	114.2	115.13	115.74	118.22	120.53	116.45	120.84	118.37	119.72	116.77	115.86	116.55	119.28	120.12	117.5	116.64	117.28	121.91
105.35	107.21	105.26	107.26	103.62	106.4	107.99	106.34	103.03	106.79	108.72	106.89	107.1	105.44	108.64	105.48	103.88	106.98	110.14	103.18	105.06	105.4	106.47	108.5	103.83	105.01	104.88	106.49	103.24	102.28	105.26	106.43	104.44	105.53	105.2	104.92	101.13	106.01	106.86	105.77	103.21	104.73	107.27	105.65	103.27	107.51	103.47	105.65	104.52	104.4
114.62	115.93	121.59	118.98	116.6	114.2	113.84	117.25	114.09	118.85	115.21	116.02	113.16	117.98	116.27	115.54	115.59	111.13	117.79	115.77	114.24	114.72	117.54	116.39	116.79	117.05	116.18	116.9	117.89	117.11	112.73	119.07	117.06	114.31	117.99	116.99	116.51	117.42	115.33	115.1	118.62	115.24	117.01	117.05	116.51	116.36	117.8	116.84	116.19	115.54
113.5	110.36	109.68	108.6	112.55	114.61	109.65	110.72	112.33	111.03	113.58	111.37	113.79	111.41	109.44	111.74	114.06	109.58	112.13	108.47	112.73	108.87	110.38	108.82	108.41	113.71	107.97	113.24	111.17	111.82	111.62	111.78	111.99	111.03	109.66	112.74	112.4	112.87	112.53	110.14	113.03	112.56	110.65	114.83	109.34	113.06	111.46	107.01	108.88	109.87
101.16	98.185	100.17	99.415	101.87	103.5	96.245	99.698	101.55	100.97	99.765	101.02	102.31	104.49	98.332	99.774	100.13	98.659	100.33	102.26	100.91	101.5	102.23	99.312	103.13	100.45	102.56	100.53	100.98	100.24	100.6	98.639	100.53	101.06	100.69	101.09	100.54	100.2	104.22	102.1	96.15	100.83	99.657	103.91	101.92	101.35	99.419	101.66	99.572	100.87
110.34	104.59	106.02	104.32	104.29	103.96	105.17	105.25	104.7	106.11	108.59	104.94	106.57	104.79	105.69	101.67	105.81	105.38	107.12	102.44	105.18	104.8	102.32	105.79	104.18	104.45	103.31	107.84	104.64	105.45	104.88	106.97	105.51	106.37	106.83	104.82	103.61	108.69	105.69	107.62	105.46	104.16	104.43	105.62	106.03	105.59	103.16	104.32	103.96	103.69
106.89	105.12	105.54	104.39	106.18	106.74	106.71	109.02	103.36	107.36	104.58	107.22	105.85	102.68	104.34	107.6	105.52	104.26	106.65	108.03	104.54	105.93	104.88	104.75	106.25	105.73	106.5	104.69	109.94	107.65	106.16	106.78	105.17	105.47	103.6	104.87	102.98	104.64	108.11	103.4	105.78	105.22	102.16	106.73	105.46	105.33	106.9	105.5	104.02	107.82
107.07	108.16	107.31	107.48	104.5	106.99	105.06	102.79	98.732	106.86	108.5	105.68	101.37	104.05	101.96	107.68	105.14	105.66	102.92	105.81	105.41	108.43	105.83	106.91	107.43	105.02	106.63	104.36	106.33	104.03	102.41	104.5	106.25	104.7	104.81	107.43	106.87	105.24	107.15	103.03	107.41	103.34	102.69	107.37	105.58	104.39	104.66	104.66	106.98	106.47
111	111.58	109.51	110.92	109.7	110.76	111.53	112.67	108.79	110.46	112.5	112.16	113.81	112.32	110.9	110.58	111.01	109.72	110.96	110.46	112.97	109.62	112.71	116.09	115.74	112.02	109.26	111.15	112.07	113.13	108.82	110.26	110.08	112.29	109.99	115.19	110.03	114.36	112.17	111.63	110.48	109.02	112.17	110.17	112.66	114.61	111.48	111	107.98	111.11
110.92	113.53	111.45	111.27	113.37	110.79	111.94	109.69	107.41	112.01	110.28	114.13	111.22	111.21	113.35	111.07	112.95	112.28	108.38	111.67	111.79	111.15	111.04	114.01	109.59	110.27	111.61	111.76	111.48	113.69	111.07	112.19	112.93	114.63	113.3	112.03	113.32	113.11	113.67	111.69	110.42	111.73	108.23	110.86	114.24	113	113.1	111.03	113.67	113.69
105.16	106.11	106.01	107.63	102.25	103.88	106.85	105.91	106.78	106.98	106.91	105.86	105.63	100.33	106.09	104.7	104.51	103.52	106.68	104.73	103.59	105.51	105.59	102.63	106.69	105.27	102.49	104.6	105.97	106.09	106.82	103.16	105	108.36	107.05	103.54	104.05	105.51	104.42	108.21	106.36	107.24	105.22	103.14	106.39	105.88	106.19	104.73	104.2	106.36
112.92	109.32	110.64	111.83	110.24	113.36	112.04	114.26	108.03	111.09	109.35	110.62	112.07	111.88	109.03	113.65	113.05	110.87	111.03	110.1	113.7	113.05	110.01	111.38	110.04	110.77	113.86	112.05	110.68	112.8	110.53	110.08	111.35	109.72	112.69	109.22	110.11	111.29	111.24	110.08	112.05	111.05	111.89	109.3	112.2	111.83	110.86	112.93	111.08	111.99
104.52	107.19	106.1	107.29	104.12	104.96	106.21	105.44	106.51	106.34	103.87	105.83	107.04	103.38	105.2	102.86	105.38	104.77	106.71	105.93	111.01	105.01	105.91	107.16	104.28	103.86	109.5	104.19	105.15	105.41	107.09	108.91	105.48	104.85	105.07	106.62	104.43	107.28	104.13	106.13	106.18	107.76	102.33	105.19	110.77	106.54	105.4	107.12	104.65	103.72
102.28	101.13	104.95	104.9	104.14	104.2	104.79	105	106.26	108.23	107.42	104.75	103.27	103.14	103.75	105.49	103.05	108.6	106.7	103.31	104.36	104.83	105.56	104.31	103.35	105.57	105.87	100.83	105.2	103.96	104.84	101.64	103.88	106.9	104.15	100.35	101.45	105.03	106.47	105.57	103.72	102.35	104.78	102.82	103.58	103.99	100.19	104.73	104.86	103.16
109.38	109.94	108.6	108.36	113.1	109.46	109.73	111.41	113.98	104.65	109.78	109.21	111.28	110.01	109.87	109.98	109.16	110.88	110.25	109.6	107.72	113.7	111.64	111.39	109.18	113.26	111.11	112.18	110.81	108.23	108.54	107.8	110.89	108.88	107.86	108.96	109.65	105.52	108.89	111.12	108.23	109.3	109.03	110.15	108.45	113.72	109.93	106.97	111.46	109.85
105.05	103.84	104.22	106.98	104.31	104.26	101.79	105.72	105.77	104.91	108.4	107.06	106.67	108.05	103.46	104.19	101.25	106.39	107.27	105.36	105.48	101.77	102.8	104.26	104.89	105.75	104.07	104.26	104.81	106.48	101.59	102.78	105.09	104.06	105.99	105.93	105.56	104.45	106.32	101.95	105.74	105.99	105.46	103.13	104.42	106.95	100.92	107.16	103.89	106.41
109.36	111.29	110.27	113.57	112.72	112.97	111.83	109.72	113.91	110.83	111.78	112.27	111.98	110.15	109.13	109.58	109.55	108.36	113.79	108.28	111.51	112.74	108.37	115.81	107.48	112.39	111.96	112.14	110.97	113.57	113.01	110.17	112.87	111.2	110.72	112.19	112.15	111.31	111.38	114.99	111.6	111.3	111.08	110.33	110.05	109.68	109.03	109.31	112	109.79
108.32	109.06	103.8	107.3	103.77	107.68	107.83	106.64	105.14	105.74	106.84	109.02	105.12	105	106.87	107.1	110.38	107.22	109.29	105.9	104.57	108.33	107.38	107.23	106.69	110.02	107.28	103.95	111.11	104.2	104.25	109.62	108.53	106.77	106.03	106.46	106.93	110.07	105.72	104.71	107.6	108.47	105.34	106.47	105.89	106.42	104.42	109.23	106.21	107.76
109.85	105.3	106.56	104.53	105.09	108.33	106.25	105.06	109.93	102.88	105.28	107.71	109	106.63	103.96	105.28	106.23	109.85	106.73	106.51	106.89	102.74	107.93	105.04	107.02	106.43	109.3	110.92	106.22	104.22	107.25	105.71	104.61	107.22	106.4	105.21	106.59	105.25	108.13	106.67	106.72	106.56	108.53	105.73	107.7	106.65	109.42	103.79	111.13	106.72
111.99	114.7	112.22	112.7	109.58	113.79	113.91	112.61	113.62	111.43	107.79	110.42	112.94	114.06	113.56	112.32	114.61	112.84	112.36	114.97	111.16	112.84	113.27	113.82	115.06	112.87	115.33	112.17	111.58	114.95	113.62	114.35	115.76	111.2	111.8	114.9	110.37	114.91	108.76	114.44	115.19	109.39	111.02	114.26	108.96	113.27	110.47	110.39	115.02	109.69
111.7	108.19	106.92	108.7	109.04	108.66	109.24	110	111.93	106.52	110.61	110.06	113.36	106.6	108.44	110.17	109.61	110.28	108.95	109.2	109.28	111.25	108.2	108.54	113.42	112.77	109.69	113.39	111.06	108.63	109.43	109.77	108.04	110.27	108.05	108.66	112.08	108.22	108.09	108	108.03	111.26	110.24	111.25	109.68	107.56	109.46	109.04	111.81	105.7
103.54	106.33	105.19	106.17	108.3	105.85	108.94	106.9	105.78	108.04	106.62	105.81	108.41	106.21	106.69	109.52	107.14	108.49	106.71	106.45	109.53	106.24	106.4	108.93	107.57	105.83	106.43	108.03	104.33	109.37	108.93	111.53	106.24	106.59	108.12	104.04	107.78	105.67	104.84	105.84	108.32	108.28	105.83	106.89	108.92	105.8	105.72	105.64	109.03	106.68
95.084	99.352	99.771	98.681	99.145	100.05	99.824	99.734	99.662	98.327	97.26	101.86	103.39	96.998	99.974	99.359	98.654	98.67	100.69	97.211	98.977	99.498	96.602	99.226	99.472	98.659	97.855	98.382	100.68	97.893	98.451	100.99	100.8	98.58	101.38	97.262	101.51	98.352	99.28	102.25	100.08	98.538	101.06	100.34	98.767	98.29	101	99.287	97.46	101.48
110.46	113.71	107.01	110.2	111.85	107.47	110.72	109.92	107.88	112.39	110.07	109.53	110.58	111.1	111.6	107.8	108.87	110.09	112.42	109.92	112.1	109.45	110.88	111.24	111.43	111.83	110.13	109.89	111.74	106.77	109.88	108.68	107.26	112.11	110.65	112.25	111.01	109.34	112.65	109.59	112.59	110.09	110.73	110.93	107.27	107.83	111.46	112.09	107.35	107.24
105.49	105.84	106.05	105.29	106.89	106.01	106.85	105.4	106.09	106.41	106.39	106.97	104.47	105.58	105.48	105.91	107.26	106.66	107.44	104.82	106.76	104.92	106.4	104.43	105.74	106.38	106.15	106.4	107.01	105.23	105.02	107.5	106.94	104.97	106.89	106.5	107.67	107.01	109.89	110.07	102.65	103.48	105.95	103.75	108.98	110.27	107.02	109.38	105.48	106.87
105.42	102.27	104.77	106.12	104.36	100.65	103.85	108.77	104.07	102.74	104.5	103.96	103.77	105.47	103.31	103.98	107.53	106.41	105.38	102.95	100.34	106.12	101.15	102.65	104.96	105.41	105.27	104.55	105.65	106.56	103.01	106.18	102.37	103	104.51	106.5	106.01	104.08	104.1	104.22	102.82	101.25	104.98	103.1	105.64	103.51	103.83	105.14	107.28	100.93
102.39	105.91	106.12	107.67	102.69	102.47	106.38	104.05	107.56	103.55	104.07	102.26	104.61	104.48	104.77	103.05	104.74	105.75	109.3	101.49	106.58	100.94	107.07	101.73	107.87	104.74	104.02	106.1	102.15	104.4	105.67	103.89	104.74	106.13	103.37	100.71	106.74	105.01	103.6	105.49	103.95	102.45	103.63	100.2	101.21	103.2	103.89	106.72	103.52	104.68
106.82	106.15	104.47	106.71	104.12	111.23	104.68	106.07	107.14	106	105.33	104.68	105.45	105.47	108.13	105.83	102.2	106.18	106.16	105.72	107.44	105.5	104.16	104.04	106.05	101.94	102.39	103.75	105.87	101.85	105.41	108.14	105.59	108.62	101.5	108.05	105.35	109.11	102.08	107.8	105.65	106.34	106.03	106.63	103.79	104.15	102.34	105.75	103.56	103.19
98.521	101.13	100.82	98.377	100.44	98.221	98.84	97.982	99.523	98.321	98.851	102.09	97.673	99.392	97.155	100.5	99.208	100.11	98.912	102.24	101.21	97.063	100.8	96.529	97.748	99.362	101.12	98.271	99.078	100.79	98.784	102.19	99.907	98.75	96.767	98.851	101.92	100.05	102.03	101.01	102.55	98.014	101.6	99.571	100.23	100.57	97.441	98.407	101.15	98.707
95.874	102.34	98.169	102.64	99.281	100.44	104.58	100	100.68	100.98	97.119	101.89	97.708	103.37	101.51	104.71	99.193	105.02	100.45	102.07	99.887	101.68	100.63	98.959	101.56	98.551	101.56	102.78	99.499	100.64	100.93	100.45	104.05	101.5	101.03	101.98	101.21	101.91	100.33	100.68	103.28	99.85	99.418	99.341	99.266	97.146	97.156	100.27	102.7	101.89
104.43	106.71	103.18	105.77	105.13	100.24	105.57	104.87	105.8	103.88	105.41	105.62	105.38	105.25	104.38	102.39	103.6	105.44	105.82	106.17	107.02	102.81	105.64	106.67	107.27	105.62	104.13	104.85	104.64	105.96	104.31	102.8	103.38	104.04	104.5	101.16	105	103.61	104.21	102.26	103.07	100.6	104.23	103.74	103.35	104.25	105.51	103.02	103.04	102.02
103.94	107.89	104.05	104.28	106.83	104.95	104.81	107.64	104.73	105.09	108.45	109.21	104.82	106.67	104.52	103.63	103.88	108.7	106.49	103.23	105.06	108.9	105.75	107.65	103.36	106.77	105.26	107.85	106.78	103.29	101.01	106.88	104.62	107.2	106.39	104.73	104.57	103.18	107.55	104.8	105.05	105.46	104.08	102.66	106.7	103.81	105.38	108.94	107.63	102.84
105.18	103.63	104.91	107.05	103.29	107.15	105.28	103.91	103.7	103.41	103.54	104.38	103.41	103.05	104.61	105.02	105.56	106.82	105.34	104.98	102.51	100.35	102.19	104.37	103.68	103.14	101.49	103.35	102.59	103.89	104.9	102.27	104.86	101.17	104.35	102.56	104.05	102.88	105.47	106.17	101	105.46	104.33	103.02	105.29	102.84	104.59	105.55	103	104.68
98.172	99.366	98.361	99.115	100.21	100.78	101.77	101.47	101.52	98.069	100.85	101.19	98.361	100.57	97.133	99.714	100.65	100.03	99.362	97.355	100.02	98.675	99.612	101.27	97.608	103.03	99.636	97.601	101.71	100.79	100.51	100.94	98.657	100.56	102.95	99.402	99.98	97.764	98.206	103.54	96.541	100.44	99.056	98.654	101.85	101.1	97.114	98.036	99.577	100.95
108.84	107.98	107.51	106.54	106.59	106.33	107.16	106.15	107.78	105.69	106.2	109.7	110.39	105.92	103.6	103.73	107.04	104.44	105.87	109.27	106.67	104.21	106.1	106.27	106.57	101.51	109.29	108.57	106.13	102.85	105.24	104.8	104.98	107.17	105.97	107.47	109.68	110.68	106.77	105.97	108.3	107.54	107.12	108.56	104.55	106.05	103.05	105.52	106.69	104.72
105.31	104.26	103.24	102.74	105.43	101.43	105.16	102.21	105.82	108.69	105.41	104.82	107.68	109.45	108	102.24	105.13	103.09	106.32	105.68	103.96	104.15	106.89	104.58	106.46	105.77	105.78	106.07	104.56	104.26	104.46	104.81	107.41	105.21	102.69	103.28	102.42	106.08	105.48	109.26	104.05	103.9	104.94	104.26	105.12	106.61	106.58	106.73	108.06	106.35
108.57	108.82	105.44	103.35	108.99	102.74	105.05	105.29	104.06	105.46	105.82	104.55	106.08	107.09	105.48	103.78	104.28	104.46	104.47	105.41	103.77	104.35	105.89	106.77	105.75	102.67	106.73	104.01	107.13	103.5	107.69	103.76	104.52	106.51	105.78	106.03	104.64	107.25	106.74	107.08	106.58	108.97	104.83	103.44	106.43	103.61	106.02	107.53	105.97	104.16
106.35	102.93	102.96	105.42	100.41	101.22	101.42	104.12	101.83	104.26	103.77	103.61	105.11	105.76	106.4	104.07	103.31	105.37	102.95	108.07	102.86	104.19	100.49	104.74	103.75	102.13	104.93	105.95	103.59	103.31	104.27	105.2	105.07	105.48	102.39	106.49	102.66	102.78	104.85	102.57	103.36	101.08	107.93	100.46	105.17	102.24	103.79	105.91	106.12	103.98
105.45	107.86	106.51	105.77	106.74	106.25	104.03	105.04	104.34	105.85	111.28	108.96	107.65	107.65	108.1	110.08	107.72	106.53	110.75	107.75	109.52	103.26	107.18	110.16	107.76	107.84	103.99	110.57	106.13	110.93	107.58	108.68	109.45	105.91	106.03	107.87	107.03	106.68	106.27	106.06	107.06	106.13	109.84	106.54	108.95	107.57	106.05	107.61	106.98	106.2
104.83	104.32	104.18	105.02	107.2	107.16	101.67	105.87	109.94	105.32	104.55	109.46	106.42	107.35	103.27	101.78	106.59	104.6	107.43	104.17	103.51	104.63	105.61	106.51	108.46	106.68	106.48	108.04	104.6	104.26	103.98	106.6	108.02	105	106.99	108.79	107.92	102.6	105.79	108.83	106.78	107.81	104.7	106.56	106.39	102.58	107.67	108.32	106.42	109.14
109.84	112.51	110.03	110.09	108.9	113.12	113.98	112.15	113.44	109.99	113.41	114.12	110.85	113.18	111.94	113.04	114.98	109.49	112.43	110.77	109.83	110.7	109.29	109.69	111.09	113.35	110.46	109.75	113.13	111.23	111.1	113.1	111.76	111.59	113.68	112.42	113.74	112.68	112.64	113.68	112.45	109.75	109.21	110.79	111.2	110.28	113.11	108.89	113.08	111.26
107.85	103.08	104.56	105.79	107.06	106.89	105.64	104.11	106.12	107.89	107.33	104.25	107.02	104.91	106.11	104.53	108.03	105.92	102.16	106.46	105.41	105.05	105.66	107.76	107.45	107.35	104.35	106.23	105.59	104.96	108.43	105.83	103.96	105.55	107.25	107.84	104.17	106.5	105.45	105.08	104.58	102.98	107.59	108.01	106.02	106.67	101.61	105.86	108.83	104.99
101.23	100.05	100.16	102.42	103.95	102.01	99.294	99.45	102.52	101.55	101	98.546	100.82	98.628	101.61	100.28	103.39	97.576	98.9	97.099	102.65	100.87	99.693	99.824	103.9	96.905	98.669	102.08	98.496	100.88	101.61	102.98	103.39	99.044	98.009	101.84	99.4	102.36	98.05	98.304	101.13	101.74	98.316	100.48	97.71	97.882	96	100.11	99.041	104.08
98.747	102.42	98.398	97.192	101.63	102.03	99.588	96.914	99.961	99.044	100.13	98.069	97.655	98.575	98.35	96.555	101.72	100.87	100.25	101.79	98.539	98.96	98.962	101.22	101.06	96.351	99.555	100.5	98.73	99.285	95.708	99.112	101.22	100.05	103.17	99.013	98.81	98.996	103.98	101.04	101.25	104.57	104.34	101.47	100.88	100.72	98.814	101.02	100.69	101.36
104.28	104.44	104.28	105.26	108.48	106.85	105.59	104.19	102.75	106.24	105.73	104.9	104.03	105.9	104.35	107.23	106.56	104.06	105.26	105.38	104.19	103.23	107.12	102.44	106.23	107.22	103.77	106.56	107.1	105.2	104.91	104.64	106.82	105.51	105.89	108.6	105.14	103.48	106.18	105.3	106.94	108	104.65	103.43	105.87	106.41	103.85	103.13	102.87	105.91
110.15	109.13	110.15	112.52	112.53	110.48	114.86	112.01	110.92	110.06	113.66	113.4	113.19	114.67	112.48	110.87	113.27	112.26	116.43	112.76	112.74	112.71	113.39	113.97	112.82	111.71	111.83	112.12	109.91	108.94	111.04	112.85	109.25	112.56	113.65	111.16	109.22	113.55	110.69	114.19	111.98	111.67	111.3	112.89	112.12	110.58	111.88	111.65	108.77	109.73
103.37	104.6	104.63	107.46	106.89	106.01	103.01	105.89	107.99	107.82	106.64	104.18	106.73	102.46	100.68	104.39	108.32	108.04	104.75	110.69	104.83	107.07	104.51	105.28	105.2	103.31	104.22	107.46	107.53	107.49	104.12	105.65	105.02	105.99	105.05	105.29	104.01	104.9	105.46	104.85	107.71	102.9	104.53	103.67	104.74	109.32	107.62	104.49	105.23	109.31
104.82	111	106.05	104.5	108.38	106.29	107.97	109.58	106.24	109.12	105.46	104.9	106.13	109.38	105.72	107.03	110.54	106.59	107.47	106.91	108.4	106.17	105.71	106.4	107.27	105.07	101.27	109.35	108.22	105.51	103.33	106.42	103.11	107.28	104.98	107.62	111.44	104.87	103.38	106.62	108.26	108.2	106.17	107.96	107.57	108.47	103.54	109.79	102.73	109.4
108.05	109.46	112.36	109.79	111.68	114.16	109.45	112.03	108.37	109.04	111.87	113.16	113.26	113.13	111.72	114.27	112.66	110.83	110.98	114.21	109.97	111.77	110.55	113.68	110.31	112.08	112.95	113.93	114.97	109.48	110.27	112.7	108.03	112.86	112.69	111.51	113.52	110.91	110.8	113.16	111.37	109.92	114.39	109.64	112.41	113.66	112.16	110.41	109.88	113.09
105.62	108.79	108.44	106.98	104.51	104.05	103.75	107.64	104.65	105.76	103.92	107.15	104.67	104.93	104.91	103.74	107.05	105.82	106.68	102.64	106.32	102.76	104.87	105.36	105.33	106.56	104.74	103.67	105.55	103.86	105.3	102.62	102.63	103.66	105.1	104.2	105.44	103.67	105.1	103.53	108.25	105.22	104.83	105.83	104.61	106.21	105.91	108.27	103.77	104.37
103.84	104.6	106.11	105.62	104.7	107.45	104.07	106.21	105.32	104.67	106.32	108.19	100.84	105.08	108.23	106.63	103.82	99.372	105.03	103.09	108.81	105.99	105.3	107.49	107.89	104.09	107.06	104.75	105.05	106.64	108.74	104.54	105.48	102.08	104.68	105.75	103.91	106.83	104.14	108.74	107.8	104.07	104.99	105.49	104.69	104.5	106.77	104.84	106.9	107.15
108.27	109.15	109.88	107.28	105.95	110.84	109.29	110.64	110.54	109.06	110.54	110.51	112.35	108.57	108.53	107.1	111.5	109.87	110.43	109.8	111.19	107.38	113.41	111.47	115.66	109.65	108.27	110.35	112.32	110.36	108.52	110.83	111.33	110.59	109.06	111.72	108.82	115.12	107.83	109.63	112.11	108.41	111.81	109.93	109.16	111.09	106.89	110.02	109.11	110.08
104.63	104.69	106.32	102.71	103.38	103.55	105.88	106.37	105.92	104.77	103.85	103.72	108.47	105.38	107.14	103.6	109.41	102.61	108.68	104.12	107.5	106.09	104.68	105.46	103.75	104.87	105.77	102.57	105.46	103.73	103.31	102.01	104.63	104.25	104.01	105.16	108.24	104.96	102.6	105.06	105.33	108.43	106.28	102.23	106.25	108.78	104.26	105.41	104.02	104.9
102.82	106.71	106.3	103.75	105.36	105.1	108.5	107.4	104.67	106.54	104.35	105.72	105.73	101.73	104.89	105.61	106.99	105.23	102.06	102.84	104.61	106.64	105.23	104.99	105.84	103.61	102.18	102.55	104.79	104.34	102.84	104.89	105.73	105.47	103.95	107.44	105.96	102.47	102.1	104.67	106.61	106	104.91	104.48	103.76	105.98	101.56	106.38	106.58	102.33
112.93	110.82	106.47	107.35	108.37	112.25	111.54	108.81	111.71	107.68	107.31	107.96	108.03	110.92	109.3	108.01	108.56	110.48	111.31	114.02	111.12	110.81	110.7	112.34	112.63	112.13	111.74	113.39	110.04	112.39	110.32	106.54	110.12	107.43	109.75	109.31	107.56	111.26	109.07	108.94	110.27	111.28	112.23	108.13	109.88	110.7	111.63	111.41	108.35	107.37
96.23	98.689	100.02	97.464	103.2	96.207	98.21	102.12	101.34	97.858	100.13	100.93	99.467	103.29	101.36	96.442	98.835	101.36	99.924	98.412	97.077	103.55	101.05	102.02	96.43	101.41	99.005	102.1	101.11	98.502	99.591	100.51	100.39	100.78	98.762	98.358	98.885	101.89	99.991	98.076	96.524	98.302	100.41	98.637	100.89	97.799	100.37	98.252	96.565	95.933
105.09	103.47	104.01	106.56	106.38	104.4	105.75	105.74	104.32	107.36	106.5	107.06	103.34	107.19	109.71	106.1	104.71	105.14	107.13	105.08	105.54	103.26	106.81	106.89	105.5	104.05	107.72	106.08	103.78	103.88	107.08	105.39	104.8	106.8	106.98	108.56	105.66	106.88	108.54	105.08	106.19	108.45	106.46	106.8	107.64	105.95	107.38	105.1	106.41	106.4
109.59	107.13	110.35	109.04	108.4	109.45	108.62	112.45	110.14	110.42	109.12	106.5	108.83	108.68	109.53	111.29	109.31	112.26	109.12	111.59	111.46	105.98	112.78	109.67	107.53	111.52	106.27	110.37	108.88	111.49	110.38	109.46	109.01	110.44	111.11	109.21	108.26	110.92	109.88	107.98	109.9	110.65	111.41	107.17	109.16	109.06	110.52	107.5	106.95	109.96
108.64	110.48	106.55	105.01	105.81	108.21	103.49	106.67	108.82	106.87	107.17	108.61	104.17	107.69	104.46	102.64	103.6	106.51	104.66	102.55	106.94	105.96	106.18	105.97	109.77	107.85	106.5	107.57	105.76	106.09	105.87	108.36	107.22	104.37	103.38	106.67	106.22	104.86	105.74	105.26	105.92	106.87	106.71	107.77	105.43	105.63	105.72	109.13	106.22	107.68
107.31	106.37	107.25	109.54	107.74	104.98	105.52	107.13	109.78	109.51	108.78	104.01	107.93	108.56	106.69	108.59	106.75	107.9	106.71	104.75	111.46	105.28	103.26	107.74	109.69	108.08	103.86	107.9	107.49	106.8	105.8	106.44	106.51	106.64	106.41	104.86	109.08	104.35	104.41	106.89	106.66	109.72	106.97	104.74	107.84	109.01	105.88	107.91	109.46	105.83
113.21	110.71	111.92	112.03	110.58	112.93	108.33	112.65	111.72	113.47	108.3	111.54	110.96	110.55	111.8	110.58	111.73	112.08	111.31	109.68	115.62	114.1	112.63	113.11	110.29	109.59	107.81	114.76	112.85	112.63	110.04	108.67	109.06	110.21	109.95	110.94	112.11	110.42	110.09	110.79	110.96	110.94	111.38	109.39	112.64	112.53	111.76	110.52	107.58	115.22
104.82	108.08	104.37	103.71	102.52	108.14	106.13	108.09	105.79	102.55	104.39	106.85	107.16	106.5	105.91	106.38	108.37	107.31	103.62	109.48	107.76	104.92	105.12	107.22	107.91	107.3	103.84	107.85	107.77	105.54	105.99	108.01	108.6	108.47	106.75	105.68	107.68	106.89	106.84	107.97	109.29	108.33	108.21	107.09	101.65	106.08	105.12	104.33	105.06	105.72
107.28	101.63	106.15	104.19	102.47	103.07	103.88	104.24	107.42	106.65	104.55	101.97	107.98	105.28	107.81	105.36	105.97	104.97	105.87	106.87	103.71	103.44	106.14	105.52	103.01	104.05	105.94	108.93	104.62	104.65	105.29	104.33	107.39	105.77	104.42	104.98	103.71	101.71	107.05	105.65	107.07	104.43	102.24	104.25	105.11	106.32	107.41	106.18	103.71	108.34
105.61	111.13	105.75	106.94	105.01	108.84	107.07	107.75	107.83	107.81	102.65	106.53	106.53	107.55	103.2	103	105.01	104.8	107.58	107.58	102.04	103.96	102.43	104.65	105.42	105.3	105.68	102.93	104.89	109.12	106.26	108.05	103.46	106.49	107.16	106.86	106.82	103.55	108.37	108.09	106.21	106.28	103.57	107.89	105.67	105.32	107.84	107.6	103.82	104.14
104.55	106.58	105.14	105.27	105.27	107.06	108.4	104.62	104.68	105.07	106.27	106.36	103.41	103.75	107.7	104.87	108.7	105.05	106.01	104.77	104.99	105.87	101.96	103.62	107.33	103.84	105.3	106.35	104.86	106.29	104.77	105.23	103.96	105.69	105.78	109.13	107.19	103.72	108.01	103.77	105.11	104.4	108.42	106.25	105.04	106.09	107.53	106.09	104.31	106.23
99.41	100.22	98.781	98.465	97.534	100.15	98.383	101.93	102.58	100.95	98.183	100.45	97.601	99.94	96.931	99.569	100.64	99.951	97.368	96.714	98.841	98.1	101.89	97.091	99.717	98.757	97.968	97.621	102.72	99.187	102.82	97.221	100.78	100.22	96.922	97.52	100.35	96	95.701	98.839	101.23	102.97	101.33	99.911	100.04	103.54	100.78	99.652	97.906	99.656
107.31	107.23	103.98	104.25	106.24	104.91	106.39	105.53	104.42	108.23	105	103.61	103.1	103.73	107.12	106.75	106.24	107.65	107.55	104.07	102.18	105.56	104.73	104.62	105.95	106.47	103.93	105.22	105.11	106.2	106.38	102.91	106.25	107.45	105.38	105.41	103.27	104.62	104.51	107.44	105.62	105.95	107.58	104.74	103.91	103.55	106.14	105.82	105.94	108.07
113.82	110.5	113.36	112.31	112.28	110.57	110.68	113.74	109.66	110.54	112.35	112.32	108.25	108.87	109.41	109.98	110.24	111.09	111.91	109.96	112.05	110.69	110.44	108.85	110.65	108.17	110.25	108.46	113.48	112.38	112.8	108.85	112.22	111	111.79	110.81	107.75	109.46	110.34	113.28	114.4	109.76	110.79	111.19	112.4	108.79	111.45	112.08	112.11	108.56
110.79	116.47	114.29	112.07	105.6	112.03	108.22	110.79	109.47	110.74	109.79	110.81	111.32	111.17	111.17	113.93	112.6	112.53	113.19	110.7	111.54	113.2	110.53	110.41	110.26	112.36	115.19	109.34	110.79	112.07	110.03	111.16	114.92	108.45	111.5	111.73	107.36	111.57	110.86	113.3	110.56	116.1	109.34	110.83	116.04	112.73	112.76	111.19	109.79	114.16
104.54	106.93	107.41	104.6	106.52	102.85	107.17	106.94	105.94	107.72	105.61	105.22	106.69	102.76	106.23	106.87	107.09	103.87	108	107.08	103.18	105.48	107.53	108.07	104.29	109.11	104.01	108.13	107.77	106.32	106.1	105.98	106.77	107.49	106.39	105.63	107.65	103.26	108.71	104.32	104.59	105.44	106.42	106.36	104.37	105.03	104.46	106.15	106.17	104.32
103.96	103.77	99.437	101.93	105.93	102.73	103.15	104.73	103.61	104.24	105.95	101.7	106.28	107.51	105.89	107.27	102.3	104.09	106.71	103.91	103.21	105.43	103.01	103.45	105.01	102.66	107.94	102.99	103.57	105.44	103.5	103.21	104.57	107.16	105.68	104.55	104.66	107.03	103.46	100.32	100.62	102.76	105.74	104.73	103.65	99.771	101.48	102.17	106.26	103.36
113.8	112.03	111.1	113.64	110.52	113.48	113.14	112.94	108.61	107.71	108.81	110.27	111.19	111.85	109.64	112.07	113.9	109.36	115.44	110.83	108.45	112.17	109.39	109.24	107.2	114.15	112.12	106.08	109.64	109.4	109.12	112.54	109.61	109.95	111.65	108.45	112.68	107.67	111.42	107.86	113.24	109.52	111.59	109.86	111.14	110.49	111.91	112.64	109.12	113.94
116.96	118.38	118.67	118.65	116.29	115.59	118.29	117.19	118.74	116.14	113.28	117.29	116.52	117.37	118.52	116.89	118.15	118.03	114.67	116.24	116.5	115.42	119.54	117.89	117.67	120.51	117.68	116.58	118.44	116.25	117.66	120.93	116.19	116.41	119.44	114.74	115.61	114.89	118.7	122.65	117.64	118.73	117.57	118.19	117.34	115.82	117.99	116.78	116.39	117.32
102.58	102.62	101.99	97.471	98.396	102.14	97.056	104.23	100.44	104.14	100.22	100.51	98.5	101.31	95.712	100.38	100.79	96.621	99.988	104.43	100.08	103.48	101.21	97.45	101.57	100.41	98.907	100.52	101.99	102.91	98.744	101.04	100.76	100.78	102.66	102.99	99.588	102.29	96.945	98.678	100.36	98.876	98.411	102.96	101.51	101.23	99.701	96.952	100.42	101.72
111.24	108.23	114.2	113.93	109.79	110.13	110.49	112.02	111.04	109.77	110.79	112.65	113.71	109.45	110.72	111.01	113.96	110.16	109.44	111.3	110.18	105.54	109.13	110.46	108.62	109.97	110.2	107.91	108.1	106.39	111.8	108.17	112.97	109.85	110.59	107.67	109.38	110.35	109.8	110.57	109.82	106.74	112.51	108.3	114.63	110.32	109.66	108.99	110.8	113.07
104.51	103.64	102.85	105.28	108.42	108.58	106.34	104.64	104.96	106.17	103.32	103.8	105.46	107.35	106.98	106.71	105.56	103.66	105.43	107.41	106.03	108.37	105.98	105.65	107.89	104.1	105.47	105.78	104.78	105.81	105.99	104.81	104.18	107.64	108.57	105.88	108.73	107.12	107.22	108.51	104.44	104.48	104.69	106.83	105.95	109.36	106.05	105.26	105.31	107.43
104.64	106.4	105.41	105.6	104.04	103.35	101.67	106.6	106.66	103	104.4	103.96	105.86	104.45	104.83	103.37	103.51	102.83	105.8	108.02	102.14	107.14	100.17	99.646	106.54	105.93	103.7	105.55	104.74	106.19	104.66	105.16	104.53	103.77	106.1	105.36	101.77	102.04	105.52	104.02	108.95	102.91	104.43	107.33	107.27	103.23	102.28	106.46	103.45	102.29
107.66	107.49	105.41	104.37	105.69	107.05	105.69	107	106.38	106.68	105.36	107.73	105.84	104.13	103.61	104.04	107.07	105.27	106.32	105.28	107.36	103.28	109.29	106.39	107.78	102.72	104.86	106.14	105.38	106.96	104.11	109.71	104.29	105.62	107.4	103.52	107.14	103.37	105.18	106.06	104.52	103.13	105.95	105.85	106.42	107.64	108.81	104.35	103.05	105.63
103.89	104.08	106.94	105.65	107.73	107.06	104.26	104.34	101.92	103.26	104.99	103.45	101.25	107.34	106.51	104.9	106.15	106.4	105.05	103.65	102.43	105.26	108.19	105.53	102.94	106.15	105.15	106.8	103.72	107.83	106.12	104.37	104.55	107.17	105.48	105.49	107.75	103.83	103.96	105.99	108.02	106.25	102.24	106.31	106.37	103.99	108.53	107.78	105.94	105.81
101.36	100.94	99.744	100.53	99.13	101.77	99.883	99.458	97.95	97.974	99.021	99.481	101.19	100.98	102.78	101.15	104.22	101.56	102.3	99.126	99.351	104.41	103.01	99.758	100.1	99.864	101.43	99.023	99.076	102.05	99.97	98.853	101.01	99.357	98.407	101.48	97.994	103.12	99.926	101.6	99.235	98.779	102.19	102.05	99.556	102.42	100.5	100.99	97.29	102.96
102.88	103.04	107.96	104.36	106.31	104.52	106.71	104.72	105.58	103.75	109.11	106.71	108.54	104.47	103.05	105.29	105.09	106.79	108.44	107.37	106.23	105.57	105.17	104.83	107.86	106.14	107.43	105.43	107.17	106.34	101.54	103.83	107.32	105.69	104.09	103.65	104.54	106.16	103.38	107.36	104.25	105.07	105.87	106.31	106.73	103.65	105.5	106.75	109.28	108.06
112.56	112.01	111.74	111.76	115.13	111.42	112.29	111.43	110.23	113.31	108.01	111.25	109.5	114.14	109.36	112.24	112.85	111.76	111.44	115.2	110.51	110.85	110	111.06	113.96	113.51	109.87	114.03	113.52	112.03	113.49	108.01	110.45	111.77	114.32	108.85	113.29	109.96	112.68	116.41	110.39	113.46	110.83	109.92	111.72	110.82	110.15	111.03	118.69	112.64
113.41	113.81	114.31	116.74	111.42	114.21	113.18	112.01	113.41	112.68	111.3	113.99	112.72	114.56	112.51	111.17	113.62	117.51	111.85	110.55	114	113.97	111.57	115.92	112.72	109.76	113.29	113.35	112.97	113.73	115.72	113.35	111.21	109.94	113.33	110.13	114.38	114.5	112.89	114.03	112.57	114.43	110.94	114.46	112.21	111.08	117.05	112.44	111.01	109.65
103.85	101.83	101.03	101.88	99.61	102.88	102.3	102.31	99.437	102.5	100.36	101.74	104.65	101.54	104.74	101.02	104.03	98.945	101.13	101.11	98.879	98.163	101.76	99.753	97.743	101.52	102.55	102.85	100.83	96.895	101.26	101.94	104.2	104.44	100.42	100.72	98.481	101.3	102.81	100.74	101.23	101.87	99.079	101.44	99.389	101.83	101.96	105.17	100.64	100.71
96.905	101.91	100.61	96.058	99.334	97.846	101.15	99.019	99.454	100.25	99.631	99.301	100.98	98.34	100.41	97.171	99.684	102.28	101.39	100.33	98.653	102.08	96.168	99.254	101.89	97.412	100	96.167	98.458	99.017	102.36	97.211	101.53	102.54	97.78	97.631	99.69	97.701	97.792	101.2	99.576	100.52	100.36	99.286	95.546	99.971	100.17	98.075	98.207	98.77
108.76	110.53	109.08	109.04	109.48	107.85	113.69	110.68	109.28	108.42	113.13	111.77	108.82	108.64	108.26	111.16	109.61	112.21	112.85	110.48	109.3	111.71	112.06	109.3	108.49	110.41	110.86	108.78	112.02	110.06	111.23	106.68	107.85	109.72	107.13	108.11	107.07	109.72	108.99	107.63	108.3	108.98	109.69	109.95	108.86	108.45	111.61	109.78	108.71	110.21
111.51	113.71	112.76	110.3	111.3	113.27	113.52	111.22	109.8	113.26	111.75	113.33	109.72	108.81	113.76	113.69	112.33	112.03	112.34	110.99	111.16	110.8	115.1	111.22	113.41	111.02	113.13	112.31	110.96	113.93	116.12	109.8	111.22	111.64	111.05	112.2	112.03	110.61	113.51	109.83	112.19	110.77	111.58	114.77	115.04	113.51	112.64	112.37	112.1	113.52
106.94	105.37	107.5	104.26	105.22	106.24	107.99	106.13	105.92	107.58	107.06	104.8	105.19	109.27	104.09	105.26	109.64	106.77	106.83	102.01	105.13	103.6	106.87	106.16	107.1	100.85	107.54	105.26	106.97	105.51	104.36	107.88	105.64	106.82	107.3	103.72	103.64	106.5	108.09	106.98	106.39	106.64	108.08	105.52	107.83	105.98	104.51	106.3	104.94	103.78
108.33	105.46	108.49	105.13	104.45	105.16	101.28	107.07	105.67	106.46	104.89	105.17	108.05	106.61	107.46	106.45	107.8	105.34	106.06	104.96	106.23	104.8	107.64	105.98	105.99	105.62	104.88	105.61	103.03	102.81	106.77	104.62	105.12	103.45	109.15	104.8	109.28	108.06	107.88	104.59	103.51	108.15	104.85	102.26	105.58	105.91	105.67	105.96	103.54	106.66
110.09	110.34	111.07	115.33	113.94	110.7	110.7	109.89	112.02	110.19	112.55	111.69	108.51	109.45	112.51	116.34	112.76	112.03	108.29	111.88	109.84	111	112.64	111.45	110.22	109.9	111.03	109.5	111.76	109.01	113	112.39	111.04	114.25	110.01	109.75	112.91	108.86	110.68	113.27	113.32	113.45	111.71	111.51	111.58	113.49	109.79	110.74	111.84	112.21
115.2	116.5	117.56	113.51	119.19	117.68	118.37	115.97	119.03	119.52	116.64	119.44	117.31	115.16	116.75	118.18	116.9	116.78	116.58	118.6	115.46	116.15	116.99	118.61	117.35	120.05	119.86	119.74	114.78	117.22	119.04	118.08	119.71	120.27	117.64	118.45	120.06	114.98	117.77	119.94	118.67	117.19	118.46	118.8	119.28	120.01	118.94	118.11	114.6	117.99
108.83	110.68	111.41	107.61	109.54	107.75	108.77	110.91	109.19	107.58	110.34	111.49	110.42	108.64	108.61	110.06	114.02	111.98	107.93	111.6	110.49	109.65	109.76	111.4	107.11	109.03	108.3	109.53	109.56	108.43	111.8	110.22	111.07	108.44	111.05	113.03	109.56	109.48	107.67	106.22	107.15	109.41	111.35	110.14	111.07	109.78	107.93	111.94	111.68	111.08
103.36	104.62	105.64	102.89	101.88	103.43	103.1	103.22	104.95	104.89	102.4	102.1	101.85	106.36	106.72	103.62	104.69	102.09	103.65	102.99	103.8	103.77	103.45	101	104.53	104.63	104.21	104.57	106.05	104.81	102.65	102.41	102.1	105.27	107.71	106.12	101.54	104.97	105.78	100.65	103.01	105.64	103.94	102.95	104.94	105.32	104.83	106.79	102.25	104.54
108.78	108.68	104.91	108.8	104.93	104.63	106.43	109.59	107.7	106.61	103.13	105.16	105.14	103.89	106.69	105.89	110.48	106.98	110.56	105.32	107.14	102.67	107.67	106.98	110.91	106.21	107.23	107.34	105.31	108.06	108.61	106.67	105.62	104.55	107.69	110.26	104.91	105.33	101.04	105.41	110.85	107.32	105.64	107.42	104.8	108.4	108.22	106.14	105.45	105.41
111.23	110.79	111.13	108.13	112.95	108.75	107.28	110.71	107.41	108.38	110.99	108.09	110.72	111.3	112.55	108.15	111.19	107.75	109.19	109.32	109.15	111.43	105.67	111.43	111.04	111.62	112.48	113.27	108.82	109.83	108.87	107.71	108.74	107.38	107.72	113.22	110.06	107.62	110.51	110.21	109.86	111.31	108.69	107.07	111.65	112.72	110.47	108.43	110	112.51
106.62	104.07	104.4	108.21	103.5	104.14	105.23	104.37	103.15	101.84	105.61	105.57	104.58	105.96	105.13	105.88	102.03	105.5	104.39	105.32	103.77	105.73	102.87	103.88	105.49	106.35	105.52	103.11	106.82	104.11	106.47	109.02	104.7	107.03	105.37	106.68	105.91	103.94	106.56	105.29	101.92	106.43	103.8	104.54	105.92	106.23	107.13	107.44	105.04	108.9
102.98	105.82	108.9	105.4	103.55	105.81	106.28	105.4	105.09	109.09	107.35	106.93	106.74	105.07	103.84	106.67	106.09	103.56	107.15	105.67	104.74	105.99	108.71	107.92	103.21	105.86	106.69	103.89	103.96	105.25	102.55	105.53	104.18	106.62	109.57	103.4	108.24	104.45	105.78	104.07	108.95	103.66	106.42	105.31	106.87	105.43	106.2	104.51	106.84	102.98
105	105.4	104.51	107.31	107.82	103.45	105.66	106.22	107.64	108.83	104.95	108.84	104.58	104.01	108.55	104.62	104.21	106.64	105.25	106.32	105.69	104.29	106.24	107.59	103.8	102.66	103.49	107.67	105.05	103.02	105.36	109.81	104.05	105.48	105.16	104.86	105.6	105.99	104.09	107.43	103.45	104.4	106.08	102.93	101.69	106.86	104.42	107.16	104.67	106.7
108.52	105.03	106.6	102.73	104.62	104.19	108.31	102.18	104.27	105.67	107.55	103.58	105.66	102.89	107.07	106.98	105.12	104.85	105.76	102.93	103.9	106.65	105.55	108.05	103.7	103.97	103.33	104.02	107.52	104.57	105.38	109	103.67	105.78	102.05	103.8	101.96	102.82	101.69	105.5	105.35	102.76	103.88	103.23	104.62	104.38	104.11	106.12	104.14	106.73
113.58	114.48	109.54	112.73	113.75	114.27	115.56	110.14	113.54	112.44	108.72	110.35	113.08	113.12	113.54	110.86	112.27	109.31	110.6	109.38	111.8	109.12	113.97	112.24	112.22	113.05	112.67	111.12	114.61	110.6	112.7	109.2	109.96	111.98	114.23	109.54	109.33	111.51	110.36	110.5	110.77	114.16	107.02	110.54	111.5	108.34	114	111.11	110.44	113.29
102.44	108.13	106.64	108.41	104.88	107.22	103.67	108.18	105.39	104.79	103.07	106.22	105.78	106.47	104.63	106.71	108.86	106.24	107.49	110.02	105.74	102.6	106.8	106.01	104.26	107.95	104.87	105.13	105.09	104.12	105.47	104.07	108	107.54	108.46	108.55	105.59	106.22	102.22	106.64	105.71	107.99	106.79	106.85	105.09	106.1	106.15	106.2	104.62	107.39
103.97	104.3	105.48	103.84	106.42	104.77	107.87	106.71	106.75	106.54	104.76	103.8	102.61	103.94	102.75	106.43	106.21	105.65	103.69	106.47	107.27	101.62	102.67	105.11	107.01	104.44	108.09	105.11	106.38	100.43	105.14	107.11	105.6	105.28	108.39	102.52	107.14	105.37	107.84	106.37	103.54	103.06	107.43	101.95	105.01	105.49	104.32	102.88	106.74	105.28
103.22	99.487	101.35	101.48	99.32	99.409	99.847	99.75	99.131	100.18	97.752	100.88	98.51	99.342	98.608	97.037	100.39	100.18	100.14	98.255	100.38	99.363	99.104	96.397	99.779	102.36	99.722	99.542	98.631	104.4	95.318	98.234	103.35	98.457	100.67	102.41	99.056	100.97	99.091	101.44	98.331	100.82	100.98	99.117	99.034	99.396	102.07	101.37	101.75	100.27
106.51	109.06	109.69	110.38	108.78	105.49	107.3	110.43	107.2	108.49	106.98	103.95	105.51	106.13	106.95	105.18	104.88	109.16	107.79	110.56	107.57	105	105.78	105.15	108.14	110.28	108.23	105.93	107.92	110.78	105.48	107.46	105.13	106.7	107.19	107.95	105.61	104.39	106.99	105.67	109.95	104.89	108.41	108.6	108.05	106.72	109.16	106.26	107.92	108.63
104.26	105.66	109.53	107.84	105.66	104.44	104.43	101.55	105.93	106.85	105.79	107.31	103.51	106.85	106.22	106.69	106.57	104.08	104.21	105.77	105.62	107.92	107.34	106.7	106.84	107.07	106.51	105.16	107.5	105.53	106.76	106.84	107.31	108.16	102.7	107.16	104.68	106.65	109.56	107.29	104.31	104.74	108.51	104.73	104.72	108.59	107.46	102.61	107.37	106.22
107.63	101.53	103.23	106	106.28	102.59	105.09	101.3	103.03	106.09	106.84	105.08	105.96	107.28	106.98	107.21	105.51	105.5	104.08	102.76	104.06	106.85	104.34	105.66	102.76	104.19	110.57	103.55	105.35	106.02	104.56	107.66	105.63	105.28	106.45	106.68	104.07	105.19	104.37	103.4	109.46	101.37	107.57	102.76	105.53	103.47	104.3	107.59	103.96	104.33
106.51	106.16	106.86	105.66	107.58	106.15	106.29	107.38	106.06	104.06	107.43	104.07	106.32	105.7	105.02	105.2	106.98	107.12	107.34	105.22	106.81	106.11	103	108	104.06	107.32	105.27	106.5	107.7	107.47	107.14	107.8	106.8	105.68	106.5	106.44	104.87	106.79	105.07	106.53	106.4	104.11	104.96	102.38	105.07	104.96	106.82	106.23	109.52	107.65
105.02	105.72	107.32	104.03	103.81	105.74	104.09	107.26	106.37	104.27	106.89	108.76	105.14	104.97	105.4	107.83	104.25	105.22	109	109.08	106.81	106.13	110.5	105.21	103.32	106.19	107.7	103.66	104.19	104.33	105.31	109.06	106.02	106.41	102.21	103.66	106.28	107.05	108.26	107.97	106.74	106.45	104.5	104.28	107.06	104.84	104.24	106.61	105.29	107.76
113.17	111.09	106.79	110.34	111.06	110.63	112.67	111.33	110.14	109.75	111.72	112.34	108.18	110.27	112.17	110.56	112.19	111.58	112.34	112.08	112.02	111.21	114.36	112.1	109.68	110.15	113.86	111.12	108.62	110.59	112.68	112.87	113.59	110	110.99	111.93	112.4	112.05	111.55	114.19	110.94	111.88	106.8	111.97	112.63	113.46	109.14	110.27	111.86	110.97
113.19	111.15	108.62	111.94	113.17	110.63	111.54	112.28	113.6	110.71	109.86	112.96	112.21	112.14	114.25	113.46	112.6	113.79	110.74	111.42	113.08	113.56	110.81	109.83	110.42	109.48	110.99	113	109.94	110.39	106.82	112.07	111.24	112.11	114.39	111.58	110.8	111.53	113.47	111.76	109.67	113.88	112.22	111.81	112.44	114.06	112.79	110.95	112.24	113
105.24	105.43	108.57	104.19	106.11	104.57	100.52	105.22	104.86	107.4	104.83	104.84	103.37	102.28	104.74	104.84	105.7	109.43	106.27	106.26	104.69	105.5	105.79	102.65	103.87	104.25	105.19	108.23	104.11	105.11	106.14	104.57	104.89	103.91	103.47	102.93	103.31	102.7	106.38	105.76	105.36	102.62	105.14	106.51	105.56	107.67	103.73	106.26	103.81	109.78
109.59	113.09	110.94	114.16	112.93	112.57	111.03	112.85	109.79	109.6	111.85	113.68	113.07	108.1	113.47	111.4	111	110.46	113.91	109.22	107.92	111.55	108.41	112.43	107.26	111.52	111.71	111.41	107.39	113.46	112.5	110.08	112.1	108.79	112.03	111.76	111.36	113.51	110.27	113.41	113.24	111.06	110.67	111.64	108.98	112.19	108.84	109.68	112.15	108.88
106.53	103.59	101.32	101.38	105.98	107.07	105.2	108.18	105.49	105.63	107.86	106.4	104.01	100.68	107.88	103.55	103.19	107.27	106.02	105.25	107.11	105.14	103.97	105.47	103.42	105.71	107.09	103.97	106.59	101.99	106.8	106.17	106.48	105.41	106.45	107.12	104.76	103.37	105.78	101.17	106.99	104.21	107.19	104.82	106.39	106.55	105.84	104.3	106.72	104.64
117.64	116.77	119.06	115.51	116.72	120.19	119.29	116.24	116.87	116.22	118.91	117.13	115.15	118.94	116.4	121.3	121.25	116.78	118.82	117.04	119.13	118.36	120.43	117.36	119.32	118.35	117.87	118.97	117.8	115.72	119.82	115.49	119.91	117.38	119.41	115.93	116.36	118.6	117.76	119.8	117.67	115.81	118.16	117.08	116.31	114.23	117.86	116.64	115.85	119.38
102.09	103.2	104.98	105.82	103.4	103.04	104.67	104.78	103.15	104.95	102.72	105.59	100.52	103.78	102.5	101.78	105.34	105.11	100.07	104.27	104.58	106.52	104.83	103.86	104.16	103.45	101.65	105.49	105.54	104.65	105.06	99.747	104.39	102.28	101.32	105.39	106.08	103.94	104.85	100.17	104.66	103.29	100.27	104.91	104.32	103.7	101.94	103.53	105.09	102.96
111.9	109.22	111.35	110.62	107.29	111.77	111.12	113.1	112.42	113.68	112.05	111.04	107.45	111.34	111.39	111.75	111.05	110.05	109.84	109.19	109.7	109.74	109.5	106.79	109.52	110.75	110.51	112.23	112	105.04	111.7	109.34	108.9	109.15	110.71	111.68	111.75	109.05	108.5	113.22	109.88	110.44	108.48	110.2	108.86	112.47	109.91	109.15	110.86	105.68
110.36	107.98	112.51	109.89	108.92	109.06	111.34	111.97	111.43	110.54	113.21	111.78	110.76	109.42	109.87	107.8	109.28	111.81	110.51	111.51	107.62	111.61	111.39	107.61	112.31	109.93	108	113.23	110.7	108.86	108.16	111.32	109.14	109.63	109.48	107.35	110.58	111.2	109.9	109.51	114.35	110.15	110.17	107.78	110.35	107.42	107.42	110.69	109.81	106.07
106.48	101.5	101.63	105.31	104.64	103.67	108.34	104.18	104.76	104.59	104	102.55	105.44	104.55	103.78	104.95	106.2	106.22	102.25	103.3	107.33	104.04	104.62	106.14	104.26	104.45	105.45	102.74	104.09	106.29	104.86	100.75	102.37	104.94	105.73	105.15	105.72	101.93	105.73	104.44	102.38	100.93	105.47	104.7	103.59	105.14	102.73	107.7	102.27	102.25
107.69	109.69	110.38	111.86	110.01	111.79	109.42	105.67	112.52	112.73	109.74	109.15	112.63	111.04	113.8	112.88	108.18	110.47	110.54	114.48	110.47	112.08	114.14	109.53	112.11	110.6	109.24	111.33	110.07	112.21	110.4	108.7	111.04	109.39	110.89	111.14	111.23	110.76	110.93	111.61	111.67	109.47	110.97	112.4	110.9	108.26	107.78	110.03	109.96	110.34
113.63	112.1	113.6	110.2	111.51	111.77	112.97	113.96	112.05	113.59	108.65	112.5	112.12	114.07	111.36	111	113.6	111.8	113.34	113.12	114.1	111.42	110.58	110.6	110.37	113.17	111.7	113.19	109.96	111.94	113.04	112.24	108.76	109.19	114.91	110.46	114.88	116.42	112.01	113.54	111.91	112.45	115.28	114.91	112.27	112.83	114.06	112.06	109.66	111.44
107.32	102.23	106.24	105.03	103.47	104.68	108.37	107.29	103.6	103.43	104.38	105.73	104.01	104.52	104.59	107.66	107.16	103.85	104.28	100.49	104.46	105.75	103.09	105.82	104.39	106.48	103.39	105.63	103.23	103.51	103.79	103.24	103.73	105.84	106.66	104.74	103.71	106.04	102.7	105.52	106.97	106.69	106.63	105.46	104.21	102.27	103.51	106.29	106.83	105.79
105.22	103.99	105.05	106.4	107.94	106.54	105.99	109.22	109	105.45	109.65	108.17	108.79	108.21	105.75	109.3	104.81	111.05	110.78	106.6	110.17	107.96	106.49	104.92	105.9	106.57	106.08	106.83	109.12	103.96	107.5	107.06	107.17	104.06	110.73	104.57	105.16	104.11	104.82	107.75	107.46	112.13	107.53	109.31	103.77	105.53	106.22	106.78	107.04	111.39
105.43	104.7	105.01	106.69	108.26	105.26	104.39	108.46	109.6	106.74	105.22	107.62	102.05	105.92	108.03	106.99	103.95	108.31	108.55	108.8	107.94	107.95	104.41	106.26	104.26	105.67	104.27	107.61	107.03	105.2	104.54	104.57	103.95	106.36	106.21	107.57	106.93	105.06	106.37	107.11	106.21	105.74	107.74	107.24	108.24	107	108.31	110.59	106.5	105.94
103.89	103.59	103.23	105.58	103.63	105.06	104.95	105.94	102.81	104.07	103.81	103.62	105.46	104.02	106.65	104.19	104.15	103.87	105.13	106.07	110.06	105.42	104.64	105.78	104.85	105.97	104.1	104.3	108.52	104.38	106.27	105.95	105.26	104.81	103.92	104.05	107.06	106.62	104.4	101.51	105.6	100.49	102.93	104.34	107.08	107.11	105.21	104.73	104.09	106.63
107.91	105.15	103.38	103.8	103.19	105.99	104.03	101.98	105.13	103.08	105.05	103.98	103.69	105.25	104.72	105.38	103.21	104.09	103.7	107.01	106.61	103.35	106.24	104.91	106.58	107.06	105.23	104.71	105.66	105.26	104.96	101.67	105.77	107.63	105.93	107.44	104.54	103.58	105.74	102.3	105.77	103.14	107.09	104.36	106.18	105.4	106.11	105.43	104.9	107.24
113.84	112.65	112.95	112.11	111.86	112.14	114.05	113.04	117.15	110.43	111.52	113.62	112.99	110.89	112.84	111.46	114.05	113.75	110.35	107.15	114.31	114.41	116.34	115.12	110.57	114.03	113.97	114.38	113.97	114.52	112.52	115.2	112.84	111.74	115.33	112.27	112.01	113.35	113.97	115.27	112.75	112.71	112.26	115.37	115.87	113.34	117.53	112.68	113.42	111.27
105.66	105.83	104.71	104.55	103.01	108.94	105.73	99.53	105.45	103.93	104.25	102.67	102.06	102.69	102.13	104.64	106.25	105.02	104.71	102.03	100.9	105.82	104.69	103.53	101.53	103.78	104.65	104.64	104.81	106.2	102.24	101.01	104.72	104.47	105.44	105.7	104.82	105.9	107.22	104.87	105.58	104.96	102.95	106.84	106.2	104.09	104.59	106.29	102.35	102.28
109.08	106.31	106.64	105.36	106.76	106.98	108.51	106.98	105.34	106.43	110.07	106.95	105.45	107.75	109.31	103.69	107.02	108.62	108.84	105.23	108.19	104.13	107.81	105.91	106.15	107.48	105.82	102.67	103.25	106.67	105.18	105.84	106.54	109.06	107.28	106.29	106.55	110.5	106.57	107.9	105.51	106.49	105.09	105.58	105.73	107.08	106.71	105.62	108.2	107.54
101.19	99.069	97.335	98.833	99.198	99.903	101.92	100.5	102.81	99.895	98.088	99.834	100.78	99.16	101.74	98.379	101.2	100.95	99.22	101.58	101.83	94.637	99.108	98.367	98.139	99.496	100.62	100.11	103.29	99.769	100.28	98.072	100.42	100.75	98.172	98.787	101.53	100.87	100.83	102.33	100.67	99.416	99.519	99.9	99.54	98.028	100.64	99.702	98.493	97.039
110.64	111.61	114.11	110.44	111.87	111.25	109.16	110.18	111.67	109.27	109.9	113.06	111.83	107.19	110.87	114.07	111.71	113.53	110.46	111.91	111.77	112.22	114.81	109.77	111.11	110.92	110.61	112.41	110.74	109.96	109.82	112.32	112.54	107.06	112.9	109.94	111.46	107.85	114.21	109.47	108.11	111.08	108.28	112.09	112.57	108.78	111.11	110.39	113.55	112.98
103.2	106.05	104.88	105.79	107.2	106.18	105.36	106.48	105.7	104.49	104.98	108.04	104.56	105.93	107.9	104.87	105.54	104.3	106.01	104.83	104.13	104.71	103.31	102.81	102.9	107.23	102.79	106.87	105.68	104.51	103.54	104.74	105.59	107.36	105.26	106.86	107.56	106.35	103.83	106.19	105.42	107.88	104.94	106.46	109.79	107.88	106.98	107.12	106.03	106.39
103.48	101.78	105.25	103.53	103.2	105.93	105.79	105.63	104.58	106.01	104.68	102.77	104.03	102.1	104.97	102.95	103.78	106.31	99.381	104.9	102.78	103.89	102.79	103.47	104.47	103.85	103.52	106.56	102.27	104.6	106.47	103.43	103.2	103.7	106.9	104.41	105.48	100.41	103.78	101.86	106.38	104.83	102.66	104.47	101.9	105.73	102.79	102.47	100.94	103.07
101.36	100.06	100.18	99.155	100.14	100.44	100.09	96.532	97.862	101.5	96.563	99.681	100	98.099	101.03	100.1	98.338	101.06	99.754	101.6	98.818	100.87	102.01	100.07	100.85	98.381	105.25	100.73	100.75	97.579	100	99.1	100.84	100.64	100.28	101.34	98.699	99.517	100.37	98.771	100.51	101.96	101.07	101.72	101.26	98.232	100.85	102.14	100.13	99.783
106.13	106.06	104.16	103.77	108.52	107.55	108.92	108.45	108.11	105.12	104.36	104.4	106.23	104.66	105.48	107.36	106.26	106.37	103.2	107.62	109.56	109.76	104.89	107.56	108.8	103.63	103.65	107.26	106.78	104.91	105.29	103.97	106.25	103.86	104.58	104.07	106.64	106.16	108.31	104.51	109.98	104.32	106.36	106.87	106.65	106.26	105.91	106	106.17	107.11
105.21	104.83	104.88	105.66	105.84	108.18	106.31	103.27	104.86	105.44	105.22	102.83	106.03	105.77	106.3	105.44	107.15	104.8	104.71	107.96	106.77	104.96	103.34	103.98	104.5	102.04	103.72	107.11	105.84	101.9	103.92	107.75	104.36	107.3	106.03	107.62	104.92	102.23	107.51	106.76	103.45	103.93	106.66	107.51	104.24	103.97	104.03	106.76	106.75	106.96
99.511	99.686	100.05	100.03	100.32	101.53	103.19	97.769	102.65	101.32	99.292	99.981	102.84	100.59	103.08	100.61	102.16	100.04	99.103	97.042	99.774	100.07	97.555	100.07	98.579	99.755	101.05	101.38	96.448	100.62	101.82	99.139	100.8	97.805	101.67	101.31	99.88	99.452	102.7	101.36	101.35	99.355	100.61	103.75	101.54	100.97	101.67	100.7	98.786	101.17
108.28	105.33	106	111.2	104.85	108.75	107.47	103.51	107.96	102.29	106.39	104.25	106.86	106.91	109.02	105.62	103.55	105.67	108.14	108.34	104.35	106.63	104.69	108.83	107.03	108.2	105.55	105.71	103.67	106.33	105.77	104.14	103.66	107.17	107.32	108.23	104.88	103.95	104.4	105.14	105.76	105.17	105.36	105.8	104.1	106.35	103.37	103.4	109.15	104.63
101.82	101.83	102.16	99.394	101.24	99.359	99.332	101.04	101.48	97.76	99.143	101.14	99.96	98.743	102.48	97.158	99.617	98.705	99.142	101.2	102.3	98.933	98.553	98.193	99.791	98.472	100.53	97.595	96.839	101.17	101.54	95.709	102.32	99.306	98.895	99.455	98.166	100.05	96.601	100.91	101	95.543	99.071	102.22	97.214	96.981	99.621	103.01	99.974	98.425
107.03	107.54	105.5	108	104.27	106.46	107.04	106.2	107.5	107.36	109.34	105.25	108.72	104.72	109.15	105.82	103.54	104.93	107.4	108.49	103.3	108.16	105.88	106.56	106.98	105.48	107.19	106.98	104.74	105.11	109.51	106.84	105.39	108.31	109.02	107.28	103.8	106.78	104.5	108.06	104.56	108.19	105.97	108.93	104.34	103.15	109.02	106.69	106.36	106.03
105.95	106.74	107.22	107.95	103.73	108.36	105.14	105.71	107.39	107.44	105.84	106.3	107.03	103.88	105.88	102.14	107.63	104.75	108.53	103.42	107.45	105.46	106.16	105.46	103.28	107.07	106.04	104.46	108.09	104.6	106.1	103.26	107.5	104.23	106.34	103.16	105.61	105.42	105.32	106.29	107.78	105.82	104.2	106.62	103.87	106.79	103.77	105.86	104.73	105.44
117.65	114.95	117.98	116.03	118.68	117.43	120.68	118.85	118.44	116.31	118.33	117.89	114.11	117.19	117.58	115.78	117.96	118.1	116.49	119.28	115.74	118.65	117.7	116.82	116.29	116.34	118.39	116.51	116.22	115.84	121.56	120.33	118.25	118.24	120.83	118.08	117.75	119.43	119.35	116.5	119.8	117.53	114.68	117.7	114.9	120.9	117.97	117.55	117.65	119.34
97.407	101.74	99.66	100.32	96.999	95.303	100.04	100.15	100.59	99.947	97.023	98.756	96.083	99.445	98.611	100.52	102.56	101.83	100.18	98.329	99.777	97.877	100.12	98.679	102.47	99.097	98.074	100.83	101.36	97.885	100.32	99.895	100.69	99.247	99.752	98.525	98.444	101.3	103.03	100.79	102.86	99.22	101.26	99.231	98.323	98.961	101.85	98.325	99.496	99.586
108.17	109.9	110.01	108.57	110.19	110.25	110.77	110.78	108.92	110.98	110.36	110.17	107.25	109.09	108.41	108.2	109.47	111.95	109.84	110.6	110.47	109.58	112.13	110.2	107.68	110.77	110.35	113.08	110.5	110.99	109.3	108.5	107.87	108.33	113.34	107.63	111.64	107.75	112.83	110.29	108.84	112.44	110.85	108.53	106.87	110.92	108.68	112.12	110.16	109.87
108.87	112.02	109.03	112.87	111.86	113.73	109.9	109.9	114.17	113.76	111.01	110.89	109.08	112.1	111.66	113.88	114.81	112.82	112.67	109.94	111.52	112.73	111.35	114.79	111.78	110.4	111.76	107.09	110.15	112.84	111.03	109.96	112.98	109.83	111.77	109.83	110.29	112.94	108.81	109.66	111.25	108.08	111.76	113.58	111.54	108.85	110.72	113.31	109.88	110.9
108.29	104.91	104.71	105.37	106.62	105.62	105.1	106.04	106.86	107.01	105.83	109.57	108.01	108.7	106.07	105	106.1	110.43	105.45	108.02	107.77	106.65	105.98	107.37	103.24	104.2	106.84	107.95	105.73	109.38	108.81	104.76	109.83	108.96	104.46	108.86	109.15	112.72	107.47	108.99	105.89	108.84	104.69	107.13	104.65	109.16	106.83	105.81	107.12	107.94
106.16	105.61	105.3	106.81	103.79	104.75	102.45	103.75	102.09	101.67	104.58	104.64	104.75	104.02	102.54	105.79	105.69	105.78	108.58	102.82	104.31	103.04	103.1	103.22	102.81	104.44	107.12	102.05	106.92	104.71	107.19	105.37	104.35	101.24	105.25	104.9	102.62	103.09	106.08	104.64	106.09	107.58	103.21	104.52	105.43	105.36	107.42	105.57	105.94	103.06
103.4	106.26	103.23	102.2	104.6	107.84	105.31	107.53	105.71	105.18	106.18	106.52	107.04	104.65	104.62	104.53	105.42	106.5	106.72	105.72	106.51	106.1	106.83	110.32	103.47	104.57	108.19	106.09	108.07	110.26	108.7	104.44	105.36	107.7	102.57	105	104.89	107.21	107.26	104.42	107.34	104.63	107.29	105.47	105.1	108.93	103.45	107.86	106.62	104.29
108.32	105.69	104.87	106.39	103.11	105.35	106.27	110.61	107.24	103.96	105.28	104.09	110.95	104.86	108.86	103.61	104.87	107.48	104.6	107.17	104.19	107.87	101.08	106.89	103.07	105.46	103.81	104.1	105.97	101.27	105.58	104.3	106.27	104.03	104.89	102.93	106.23	110.43	103.61	105.08	102.63	105.06	102.59	106.9	106.3	103.85	102.61	103.28	103.46	105.05
115.95	120	115.83	117.12	117.85	118.65	114.63	117.7	116.79	117.36	115.27	116.26	117.02	119.54	115.91	115.5	115.72	115.2	117.78	118.58	116.27	114.84	117.49	118.23	114.38	119.03	116.34	118.28	114.67	115.62	115.48	116.99	113.75	115.79	117.55	116.59	115.71	113.92	115.69	116.74	115.61	116.24	115.42	117.97	115.44	113.75	115.12	116.54	117.03	115.77
106.6	105.18	105.21	107.57	109.2	107.04	103.45	107.92	107.6	107.02	105.12	105.05	107.32	105.01	107.68	103.87	102.46	103.82	108.17	104.98	104.3	103.49	109.8	107.18	104.79	107.46	105.94	104.77	107.51	106.4	105.44	106.76	105.88	108.68	104.72	108.62	106.12	105.29	107.09	106.32	104.13	106.85	106.46	106.67	103.77	103.7	109.53	106.17	110.83	105.88
112.94	109.34	110.87	113.07	110.58	112.87	111.08	113.73	114.99	112.19	114.34	112.61	111.78	113.79	111.22	111.97	109.76	113.11	110.36	113.41	111.84	110.95	112.39	113.04	112.97	112.53	111.46	110.72	110.85	111.73	110.08	112.83	109.92	112.57	111.48	110.98	112.87	110.57	113.81	112.55	110.28	109.71	110.18	113.39	114.05	112.9	112.36	110.78	111.98	115.18
106.26	106.42	106	107.49	106.14	103.99	105.66	106.59	105.57	103.67	109.14	105.05	105.53	105.12	102.94	104.56	107.75	108.18	103.8	103.17	103.42	104.5	105.2	108.39	109.59	108.67	109.79	106.43	105.59	107.4	107.94	105.3	105.22	104.93	106.14	104.22	104.12	102.97	104.84	104.29	107.75	107.46	105	101.52	106.15	106.67	105.55	107.56	102.78	106.14
106.26	107.92	107.43	104.28	108.18	106.63	107.39	108.19	105.87	108.63	108.27	110.7	109.61	106.73	103.96	105.54	107.02	107.22	108.67	110.19	105.12	105.16	109.39	110.02	106.43	105.91	106.08	109.64	108.93	107.74	106.36	107.68	107.24	108.93	107	105.45	108.09	107.81	104.29	106.57	110.91	109.06	109.2	108.16	105.37	108.13	104.54	105.76	105.39	106.98
113.93	110.7	111.47	112.59	110.3	108.75	110.43	115.77	112.58	110.47	111.76	110.46	112.19	110.59	108.74	112.74	108.81	110.72	109.7	113.79	111.75	112.09	113.09	108.62	112.51	111.04	110.77	113.11	112.64	109	111.59	112.81	115.79	112.35	112.36	116.49	110.31	115.28	111.98	111.2	112.22	109.77	113.01	111.09	108.87	113.96	111.44	106.18	111.33	113.77
111.95	108.79	110.17	112.36	114.17	108.63	113.33	110.49	113.09	112.23	110.96	115.93	110.8	110.7	111.49	112.47	110.56	110.65	108.68	107.51	111.65	110.94	111.96	112.99	112.7	113.6	110.8	111.6	109.71	113.02	110.47	113.56	110.02	108.4	113.08	109.97	112.85	112.43	108.6	112.72	109.43	109.53	114.15	111.37	113.65	109.21	110.01	110.94	113.13	112.57
111.96	107.08	106.72	107.7	104.39	106.68	105.8	104.72	110.67	105.33	108.31	111.47	106.58	107.15	106.53	108.9	106.31	107.5	108.32	103.13	106.89	106.04	108.36	105.57	109.95	102.02	108.8	105.6	105.89	104.06	107.24	105.05	104.37	110.26	110.39	106.01	106.84	109.01	108.62	106.22	107.46	108.83	107.17	105.23	107.24	106.51	105.49	108.24	107.26	105.91
103.28	101.38	107.22	105.06	102.84	102.76	106.22	103.84	105.29	104.16	102.3	103.43	105.91	103.69	104.13	103.67	104.47	102.63	102.89	103.25	105.83	105.26	104.84	104.92	104.17	105.71	103.64	107.96	103.74	102.24	102.02	107.12	106.55	104.05	103.99	104.13	102.39	109.22	105.64	101.72	106.52	107.12	106.24	106.17	102.45	104.65	104.86	105.29	105.29	102.29
104.83	105.55	106.01	105.87	106.5	103.25	103.07	106.68	102.55	105.1	103.81	105.92	105.2	106.96	107.81	105.09	105.35	105.04	108.23	102.84	102.68	104.03	104.96	104.82	107.95	104.19	106.17	107.01	105.98	107.85	103.63	102.69	104.24	103.05	106.68	106.1	104.57	105.09	106.78	103.22	105.26	104.57	100.54	105.07	106.16	107	103.93	104.38	105.45	104.73
105.29	107.16	107.36	109.94	106.19	105.11	110.15	105.55	106.01	107.67	109.37	106.93	106.97	106.22	105.99	110.95	108.74	105.73	102.98	106.44	106.57	105.33	106.92	106.65	106.92	107.32	106.24	104.21	106.22	106.73	107.17	108.22	107.55	106.08	107.95	104.52	107.13	108.09	107.15	107.06	109.15	107.57	108.44	108.41	102.3	106.51	102.26	108.96	107.88	105.96
116.44	115.62	117.21	118.25	118.9	115.28	121.75	117.19	117.09	118.66	113.85	117.91	112.53	118.75	116.82	119.08	118.34	121.82	118.41	120.32	117.81	121.68	121.03	120.21	116.3	116.43	120.25	119.89	120.61	119.81	114.25	118.81	117.39	116.01	116.41	117.31	119.78	118.13	117.06	117.85	114.78	117.55	116.61	116.41	118.11	117.96	119.01	115.18	117.12	118.57
112.7	107.47	103.52	104.75	108.55	104.53	106.11	106.08	106.96	106.3	109.5	103.11	106.03	104.75	108.58	105.03	103.48	103.35	109.13	104.66	106.44	104.61	105.95	105.1	104.42	107.01	105.76	104.3	107.67	103.54	105.53	104.99	106.95	107.2	105.18	105.12	106.04	104.25	106.47	106.23	110.68	104.51	101.25	102.76	105.56	102.83	106.51	103.18	110.38	107.5
111.66	111.52	110.31	110.36	110.9	113.45	115.15	110.28	112.2	110.63	110.14	112.3	109.53	111.07	107.76	109.11	112.41	109.03	111	108.18	111.22	109.67	108.58	112.16	112.7	113.71	110.63	107.06	110.13	111.42	109.18	109.22	109.86	111.85	113.17	112.22	112.28	108.52	113.66	110.58	113.86	108.26	110.44	113.63	112.05	111.57	108.17	111.94	110.54	108.67
114.44	114.43	109.5	110.42	111.15	113.75	109.53	112.4	108.25	110.55	110.99	112.79	110.95	111.11	109.58	113.86	111.75	108.7	112.27	110.01	108.01	114.87	111.28	113.76	113.56	109.8	109.98	113.79	113.35	113.2	110.16	109.8	114.04	109.7	109.72	110.46	109.59	111.01	110.11	107.25	112.96	112.73	107.97	112.95	110.38	112.87	109.36	106.68	112.57	106.68
106.16	106.15	107.57	106.67	107.38	104.5	110.24	108.1	105.8	104.67	109.34	108.63	107.39	107.57	103.07	107.41	108.19	104.74	103.59	107.13	109.45	108.43	106.43	107.58	103.17	109.49	108.68	107.65	106.42	105.74	106.97	105.95	107.31	106.73	107.18	106.25	109.89	103.43	106.62	103.82	108.17	108.12	106.62	108.64	108.5	102.96	106.32	109.37	109.07	104.48
107.08	105.22	107.88	107.67	106.56	105.98	106.2	110.48	106.11	107.16	107.83	106.94	106.32	108.24	105.79	106.87	105.03	104.92	110.32	106.46	104.32	105.63	103.93	104.86	106.32	109.32	107.39	107.61	106.22	104.39	106.79	108.26	106.81	105.82	104.05	109.25	107.01	108.5	105.81	106.48	104.21	105.83	106.88	105.87	107.07	105.94	104.93	105.68	105.39	106.33
108.23	108.92	112.35	111.8	111.27	109.46	109.07	110.78	111.33	109.97	108.72	107.18	110.62	109.2	109.01	110.79	109.21	111.75	109.66	110.2	106.66	113.19	109.89	109.17	112.29	111.42	106.68	113.11	111.57	108.43	108.42	109.89	109.62	109.57	108.45	110.92	109.08	110.22	109.23	107.95	115.61	108.5	109.64	109.28	108.8	109.55	108.91	113.46	107.57	111.02
104.8	107.82	106.64	107.47	104.1	108.83	104.86	106.57	107.97	108.69	105.86	109.2	107.49	107.39	107.6	107.86	110.45	109.02	108.2	107.28	105.22	104.8	105.08	108.4	102.57	105.96	107.95	108.73	109.46	107.49	107.09	106.93	107.01	106.15	106.51	105.84	106.72	106.4	104.71	109.54	108.11	110.03	107.98	106.85	108.66	108.3	103.2	106.86	106.56	106.77
105.46	102.9	105.92	106.25	103.2	104.36	106.24	105.97	105.35	104.97	108.21	102.62	110.57	106.21	106.82	106.17	104.61	107.36	108.34	104.88	105.38	103.05	104.5	106.48	108.23	105.31	107.54	104	105.22	104.2	104.4	104.53	106.24	104.7	105.63	105.03	105.35	108.12	106.38	105.18	104.37	107.62	105.39	105.89	103.54	105.28	107.08	107.21	105.07	106.69
109.84	111.06	114.89	115.25	111.93	113.34	112.46	110.27	112.17	113.6	110.73	113.33	112.22	115.23	115.74	110.81	110.6	114.66	112.33	112.97	111.77	114.74	115.69	112.67	113.11	115.02	112.53	111.6	111.04	113.37	112.18	111.85	113.52	114.13	113.71	112.91	115.89	110.11	111.05	117.65	113.69	109.27	113.5	114.71	115.28	114.78	114.86	111.35	113.05	113.25
98.315	103.04	100.67	103.55	100.36	100.9	99.272	100.08	102.48	102.01	103.24	102.88	101.1	102.56	100.86	102.87	102.1	101.73	99.598	102.08	101.54	99.204	99.513	101.07	101.61	102.95	100.15	96.104	102.28	100.51	103.48	103.29	101.59	96.345	98.671	102.64	104.3	103.07	98.084	104.44	100.69	103.06	98.736	102.07	101.94	98.822	99.552	99.121	103.06	104.97
112.5	112.94	109.02	110.45	110.62	111.63	116.18	110.72	110.8	111.33	107.88	109.18	112.93	110.16	113.97	111	111.99	110.29	111.42	111.06	111.16	112.93	112.94	116.07	112.54	111.61	110.16	112.29	111.15	110.55	112.99	110.59	110.68	109.05	112.07	114.1	108.85	109.3	112.94	111.25	109.56	111.84	111.77	110.84	111.78	111.27	113.84	111.84	109.36	114.41
106.29	106.23	106.92	108.58	110.11	103.26	101.54	105.34	105.99	107.82	105.38	104.15	107.08	106.88	106.58	107.34	106.15	106.47	105.82	103.55	102.82	103.61	105.54	107.63	104.8	106.18	104.6	104.53	107.94	107.55	105.49	105.83	107.13	105.87	106.14	107.07	103.79	104.83	105.79	109.45	105.86	107.31	104.98	109.63	105.48	104.36	106.44	106.4	108.87	104.3
110	111.54	110.6	111.87	108.91	108.48	108.18	111.31	105.02	111.35	105.17	108.48	109.02	109.36	110.82	111.65	106.75	111.58	109.97	112.79	110.56	109.76	108.17	109.44	108.63	109.52	109.14	110.71	107.7	106.7	110.02	109.34	107.84	108.74	110.07	108.81	110.31	111.08	107.42	108.88	105.85	111.46	110.43	111.61	109.45	110.61	109.93	111.26	108.94	110.41
104.14	104.78	106.07	106.39	107.23	106.28	106.16	104.33	103.85	103.18	102.38	110.21	103.83	105.41	108.72	108.69	106.91	107.38	106.9	107.47	104.35	103.73	108.76	104.49	105.1	108.36	106.26	106.69	103.97	106.03	104.14	104.98	106.51	105.41	105.44	107.73	105.49	106.81	108.66	101.82	106.03	108.92	106.06	108.61	106.05	105.2	106.48	108.93	106.44	104.8
102.75	105.44	109.85	107.06	106.86	104.95	104.15	109.98	108.52	106	108.7	106.6	107.47	105.73	110.05	107.45	108.96	104.88	108.88	107.86	106.7	107.02	107.43	105.32	109.39	108.15	111.4	108.42	106.72	107.02	108.96	107.61	106.84	104.72	108.1	106.48	105.73	106.79	105.53	106.02	106.14	107.56	104.07	106.27	105.98	106.29	106.8	103.77	105.64	109.2
108.01	105.43	108.05	107.61	107.74	104.71	106.75	105.72	105.54	104.36	106.31	105.05	104.24	104.59	103.03	106.2	107.17	107.41	104.52	105.07	108.02	102.47	106.63	107.77	108.02	110.04	108.79	102.55	104.78	108.59	106.32	104.53	105.93	106.75	105.29	107.06	105.34	107.44	107.22	108.4	110.98	103.26	105.91	103.73	106.83	105.81	105.86	104.66	102.98	106.34
107.43	105.99	102.49	103.29	103.14	101.56	102.79	105.51	104.8	105.44	104.61	101.01	102.14	104.42	102.48	105.6	108.18	106.02	102.16	106.89	105.03	105.78	103.08	106.57	103.37	101.09	103	103.02	103.04	105.4	106.46	105.42	103.09	103.39	106.39	107.45	108.39	105.82	103.18	104.54	103.42	105.31	103.85	104.62	107.13	108.49	107.43	105.7	102.99	105.96
104.48	104.98	107.74	105.13	104.12	106.21	102.23	106.26	108.41	104.77	105.16	105.27	103.93	104.47	106.77	106.49	106.22	105.48	104.48	104.79	104.38	105.94	105.52	104.04	104.72	105.11	106.11	104.65	107.79	107.29	104.65	103.79	105.92	104.62	106.23	103.53	107.23	105.68	105.93	103.02	105.91	101.5	106.51	102.58	107.22	102.35	103.99	105.12	103.49	103.31
113.67	114.09	112.54	113.17	110.63	109.47	114.91	111.74	110.84	112.06	112.59	112.03	109.5	113.68	112.49	112.05	110.67	111.67	110.38	112.96	109.31	113.08	116.01	112.01	110.24	112.34	112.57	111.22	110.8	113.33	111.21	111.83	113.87	113.66	111.85	111.76	113.42	110.15	114.15	112.83	111.35	112.62	111.82	112.33	115.03	111.94	109.3	112.94	109.61	111.52
103.93	107.13	103.95	102.68	103.39	102.46	104.29	104.1	104.83	106.43	101.99	105.81	100.97	106.39	102.04	104.45	108.89	101.61	104.07	105.01	105.44	105.72	101.79	103.08	103.39	103.28	104.28	103.92	107.3	105.35	106.09	103.92	107.56	102.8	101.61	106.22	102.88	101.29	103.4	103.13	104.78	105.95	103.28	105.2	100.15	106.83	104.14	103.97	102.02	104.01
110.2	110.47	110.89	112.88	112.96	109.72	112.19	114.05	112.68	113.61	111.8	114.33	112.76	111.53	110.13	111.79	111.5	111.02	111.63	110.96	112.5	114.66	111.71	112.73	114.18	111.43	110.66	111.8	113.68	107.79	111.99	109.78	112.23	109.07	114.34	113.55	112.18	109.13	111.71	111.94	113.62	109.04	110.58	111.73	114.35	113.06	111.09	110.53	110.61	112.02
118.4	117.86	117.87	116.66	119.11	117.95	119.85	116.98	117.99	119.78	117.2	119.07	121.41	118.22	116.76	115.25	114.31	117.42	120.08	119.01	118.63	117.66	120.04	120.84	118	115.12	118.33	117.82	116.77	119.86	119.65	119.09	119.95	116.22	115.65	115.4	114.99	118.34	118.42	118.63	116.3	117.63	120.49	119.29	117.92	114.63	117.01	116.74	115.89	117.3
113.24	113.69	112.04	111.52	114.14	112.15	111.3	113.83	111.95	111.77	113.29	112.52	111.54	114.89	111.53	108.43	110.87	110.01	110.82	117.8	111.23	113.34	112.06	110.82	114.23	109.59	111.26	111.38	110.78	109.41	111.45	112.51	110.77	117.48	111.55	113.11	109.88	110.14	114.64	109.55	110.53	108.43	111.82	113.35	106.29	113.39	111.37	113.81	110.8	112.16
104.77	108.11	104.22	108.38	108.8	107.78	108.23	106.3	103.94	104.12	106.39	108.27	105.49	106.22	107.52	108.82	103.75	108.61	105.65	109.95	106.93	104.29	109.34	103.81	105.47	107.79	108.62	111.52	107.84	107.58	107.8	103.41	108.86	106.66	107.08	109.36	108.02	106.23	104.01	107.23	111.3	106.25	106.86	105.8	106	107.19	105.27	104.31	106.43	105.75
116.23	113.33	115.36	117.86	118.18	116.54	117.66	116.51	116.91	116.19	116.14	115.47	116.45	116.89	116.98	115.46	116.6	111.8	114.56	115.68	117.19	116.39	116.14	114.02	116.62	117.48	119.66	120.17	113.49	117.31	116.06	115.69	115.77	120.19	116.33	115.07	114.22	117.19	117.67	116.08	114.99	116.82	116.01	119.11	117.45	116.75	116.41	115.56	114.6	117.7
108.03	106.87	105.67	106.64	105.71	106.25	106.19	110.21	108.43	105.08	105.38	106.2	107.49	106.44	105.44	106.55	106.27	105.92	107.72	107.08	108.54	110.36	107.15	107.25	107.32	104.18	105.45	107.69	106.9	105.17	103.66	106.12	108.1	103.11	105.49	107.76	106.13	107.22	105	106.67	105.25	103.29	108.86	103.62	104.66	105.43	107.11	106.18	106.97	108.53
109.38	111.96	112.96	113.24	108.7	113.1	109.98	113.5	112.33	112.58	112.95	112.94	109.83	109.06	110.27	113.5	112.47	110.62	113.65	110.03	110.24	107.88	112.58	111.91	111.87	109.77	112.42	111.78	110.66	113.76	110.77	112.67	112.17	113.51	111.11	112.97	113.57	109.76	112.92	109.48	109.87	109.04	113.78	111.47	112.07	111.63	110.83	113.91	114.4	114.63
102.36	102.52	100.37	100.78	96.196	100.88	97.945	101.05	101.67	99.574	98.769	99.583	102.99	104.38	99.514	100.74	98.042	101.06	100.68	98.564	96.645	100.45	97.538	99.69	100.68	100.94	101.45	99.631	99.132	99.988	99.594	101.32	97.353	98.405	97.8	101.07	97.889	98.863	98.634	98.45	100.67	101.97	104.33	100.85	99.754	103.11	100.45	96.747	100.07	99.456
99.785	99.241	99.186	99.24	101.89	101.06	102.51	100.57	103.35	100.39	99.407	99.672	95.346	101.53	96.397	97.34	99.052	101.34	104.27	100	101.49	97.939	99.59	97.429	102.31	99.764	98.788	102.97	97.777	101.9	101.23	98.523	98.353	98.831	99.774	98.41	99.635	100.28	102.82	96.058	100.13	103	99.191	95.726	101.89	97.53	100.05	102.43	99.751	101.26
105.05	102.68	102.9	104.84	105.45	107.54	105.08	105.79	105.53	105.49	105.98	102	108.14	104.82	104.06	108.36	105.28	102.78	104.28	104.88	107.68	103.4	106.12	103.4	107.36	104.04	106.69	105.31	106.09	107.32	105.98	105.89	105.2	105.35	105.1	104.99	103.75	103.2	106.86	104.11	103.51	105.29	106.83	107.84	103.21	107.19	105.95	106.89	105.83	102.97
106.64	107.86	104.47	104.07	103.42	105.12	104.24	102.55	105.24	106.68	105.59	105.91	103.43	107.08	107.33	106.94	105.45	107.6	105.89	105.9	105.39	111.35	104.7	106.2	104.44	102.15	107.21	107.4	105.45	104.09	104.91	106	107.32	103	104.45	105.64	105.3	107.62	106.09	104.61	105.95	105.57	106.04	103.28	105	106.31	106.15	107.11	105.15	105.9
108.3	101.46	105.75	106.24	108.76	104.6	107.1	105.67	104.3	106	103.83	104.83	105.31	107.78	105.97	106.51	106.01	110.22	105.13	106.52	103.8	108.41	105.12	104.12	104.28	106.96	104.12	105.2	108.37	104.53	106.28	104.89	107.14	105.09	104.44	107.54	102.84	106.38	105.04	105.4	107.01	107.01	103.84	108.51	106.97	107.37	104.44	107.65	106.6	103.94
104.65	106.2	103.23	104.97	102.81	100.43	103.88	103.51	107.04	103.54	103.21	104.26	102.66	103.75	105.08	102.78	101.63	104.18	104.39	104.1	100.78	105.55	107.03	104.64	104.76	102.23	103.65	104.76	104.76	107.07	106.84	103.13	106.26	104.35	102.47	104.33	104.39	104.08	106.05	105.94	105.52	102.96	101.87	105.37	105.37	103.7	104.71	106.64	103.64	101.93
101.56	101.31	100.22	100.41	97.674	100.03	98.289	100	99.669	98.924	100.08	100.74	101.84	100.73	101.85	99.403	101.57	96.154	101.84	96.862	100.19	99.743	102.02	100.66	96.589	101.4	98.967	98.697	99.302	99.672	100.08	99.849	98.958	99.063	100.62	101.18	97.036	99.567	98.924	97.119	99.786	98.807	99.341	98.519	103.09	99.13	102.91	100.93	100.01	101.49
110.69	110.55	110.33	111.93	110.56	111.41	111.37	107.29	113.35	112.64	110.22	114.24	107.94	111.96	113.41	111.34	112.32	114.5	111.98	112.28	113.76	112.94	111.52	115.51	112.65	111.62	108.52	113.05	110.57	112.41	115.32	110.68	111.73	114.26	113.06	112.18	115.2	113.21	113.46	111.52	113.04	115.58	114.07	110.73	111.76	108.55	110.69	116.6	110.96	113.02
112.27	112.27	111.48	111.44	108.5	113.13	112.24	110.19	112.75	111.19	112.13	110.56	110.04	111.13	110.21	111.58	113.14	110.92	114.05	109.48	110.26	110.02	109.83	113.03	111.74	113.56	112.38	114.25	110.04	113.45	109.82	110.6	110.53	112.7	110.94	112.96	111.47	113.62	108.97	109.84	114.2	109.6	111.85	112.3	110.6	114.35	112.34	110.69	114.54	108.17
112.93	108.94	112.18	108.78	112.2	113.68	111.89	109.71	109.11	111.67	110.25	110.49	108.85	108.48	110.27	111.35	110.95	112.97	111.03	108.51	109.75	110.3	112.72	110.49	109.58	111.15	115.01	111.76	114.23	109.05	112.29	111.05	111.86	112.31	109.15	112.54	113.17	110.54	114.4	111.37	111.62	111.54	111.03	113.87	111.36	113	115.03	114.59	112.05	111.77
104.93	109.14	105.78	99.81	106.26	106.02	106.84	108.69	107.81	105.8	106.72	105.94	106.24	107.11	106.03	107.52	104.39	104.12	106.15	106.49	104.01	106.43	105.04	112.47	104.81	105.57	107.36	106.41	105.53	108.17	106.54	104.08	104.7	104.49	102.66	105.62	104.94	107.19	105.49	107.39	104.54	106.67	103.18	105.86	105.86	107.39	106.46	105.49	106.03	106.5
103.51	106.78	107.11	105.47	109.89	106.16	103.14	104.88	109.71	106.54	107.09	108.93	102.49	106.85	104.7	107.1	105.29	106.31	105.14	106.16	104.08	104.55	103.8	109.23	104.52	105.16	108.62	108.29	109.83	106.39	107.88	104.5	104.24	105.69	103.7	105.32	105.33	106	105.61	109.04	107.03	105.83	107.42	107.14	107.31	105.56	105.96	101.75	103.6	105.53
105.59	104.64	105.52	104.51	104.77	106.2	104.41	104.15	103.86	106.25	108.65	104.26	105.73	102.53	104.43	107.11	106.96	104.08	108.41	106.36	106.45	104.81	107.06	107.35	105.69	106.22	107.87	106.42	105.31	105.61	106.06	108.64	105.22	103.8	107.94	105.93	109.62	106.27	105.15	106.76	108.13	101.17	103.11	104.87	106.44	108.09	104.76	107.49	104.67	106.96
107.36	107.22	109.91	106.31	104.78	104.45	105.54	110.68	105.74	107.54	103.38	106.14	106.68	106.38	106.5	108.22	107.42	107.82	105.26	104.4	105.96	104.75	106.78	104.31	109.28	106.66	107.79	107.59	104.65	106.04	106.82	101.62	102.16	106.8	106.28	106.46	103.65	105.6	107.83	109.58	104.69	105.08	107.01	105.13	107	110.15	106.46	107.13	103.85	106.14
106.74	107.14	105.04	105.91	107.32	105.73	107.76	106.35	107.39	107.56	106.69	106.8	106.69	108.14	107.75	106.2	107.76	110.81	109.62	102.95	106.72	107.33	108.7	105.67	108.73	106.67	104.62	107.22	105.9	109	105.91	109.65	108.13	106.91	104.75	107.14	107.39	106.25	103.96	105.6	107.69	103.92	104.01	105.32	106.2	104.12	107.87	106.35	106.73	106.43
113.58	112.13	108.13	111.58	109.31	110.93	110.62	113.25	108.81	111.92	111.32	111.46	110.05	109.45	113.6	112.77	111.79	111.55	108.77	113.8	113.56	110.05	111.42	109	109.92	110.13	110.34	109.69	114.25	111.87	111.24	112.91	109.29	109.25	107.49	110.28	111.1	112.58	109.06	108.04	110.36	112.9	110.46	112.96	109.81	112.16	112.9	109.36	109.98	110.79
100.53	105.41	103.64	102.58	107.97	106.68	101.34	107.34	105.68	102.55	107.21	102.87	99.916	107.83	104.56	101.9	102.62	106.26	105.2	104.65	106.2	106.11	105.66	106.8	106.86	104.69	109.21	106.13	104.73	105.23	105.99	102.79	107.47	106.85	104.49	107.24	105.4	101.33	103.65	103.18	103.82	103.05	104.02	103.98	103.14	104.19	104.06	104.92	105.65	103.81
104.36	106.22	106.07	104.15	105.32	105.48	105.63	104.37	104.51	107.72	103.32	101.42	107.89	105.16	104.75	109.46	105.6	106.06	103.85	106.89	104.05	110.1	105.94	108.07	103.64	102.66	106.87	104.96	102.84	106.2	104.76	106.01	102.93	104.06	107.52	106.47	107.35	104.34	105.52	102.89	103.66	104.34	105.3	103.8	109.16	106.71	107.6	103.79	107.44	106.18
104.61	106.49	105.92	104.63	105.28	110.03	107.09	106.46	104.5	106.28	105.45	104.7	103.35	102.43	104.53	107.13	106.65	107.43	103.42	107.15	106.01	104.97	103.39	103.74	103.91	106.45	108.86	104.82	106.99	105.26	105.43	107.13	105.53	104.5	106.56	106.89	104.42	105.68	104.56	106.5	106.06	104.51	107.3	107.61	106.07	104.26	106.39	103.89	106.76	103.69
108.93	113.15	111.45	111.63	117.03	110.27	112.05	112.76	113.18	113.42	109.83	110.8	110.76	110.05	109.18	112.24	113.22	110.95	108.65	111.35	111.22	112.5	111.43	113.49	110.98	111.2	109.54	111.42	109.98	107.7	111.74	111.31	110.49	108.48	111.67	112.86	116.17	109.65	111.15	112.02	109.55	109.86	113.55	110.42	111.93	111.61	114.36	111.05	112.75	111.59
104.65	105.53	103.96	103.46	103.76	107.92	108.17	104.57	102.86	106.72	104.54	103.54	105.03	108.15	104.28	105.07	106.16	102.64	106.92	104.78	106.27	106.38	109.06	107.66	106.56	105.69	107.05	107.63	106.1	104.5	103.95	104.3	104.95	106.53	102.73	106.8	104.06	103.91	108.12	105.41	106.21	108.31	105.81	105.86	106.28	105.44	102.73	106.23	104.4	105.56
100.55	98.92	101.62	99.745	97.823	99.62	100.73	103.29	103.39	99.548	103.22	103.45	99.062	101.55	101.52	101.23	101.02	102.67	102.81	101.59	101.16	100.72	101.28	98.095	101.68	98.541	101.66	100.64	99.831	99.655	100.1	100.45	100.01	102.21	99.628	101.29	101.37	101.88	102.39	100.63	100.28	98.861	101.27	99.415	101.11	102.54	99.754	100.62	101.79	101.34
108.11	108.99	115.6	113.11	111.95	106.29	112.61	107.41	116.1	113.41	113.65	113.77	116.16	113.29	109.04	112.1	110.23	116.03	108.17	113.76	114.77	111.88	110.59	112.37	109.47	109.25	112.87	114.09	112.49	111.88	110.08	110.16	113.47	112.53	112.98	113.12	111.18	110.83	108.26	110.29	111.36	114.09	109.77	107.67	111.78	113.3	114.94	109.85	114.5	112.93
105.37	104.04	105.96	106.86	108.29	105.76	106.83	107.02	107.9	103.81	105.05	107.69	103.21	104.47	106.29	106.33	106.49	105.51	104.8	106.37	109	107.59	105.71	104.54	107.87	104.14	105.16	104.69	106.84	108.18	105.95	107.36	109.55	106.49	105.7	106.07	107.77	102.98	102.26	106.18	106.58	104.9	104.26	105.05	110.81	106.22	106.21	107.01	101.84	105.41
105.16	106.63	105.95	103.14	100.74	106.49	104.47	107.72	103.19	104.95	104.04	102.74	105.79	105.27	105.3	104.69	104.52	104.36	105.79	103.13	107.82	106.04	105.99	109.03	104.99	107.19	105.25	103.35	107.4	106.34	106.28	103.24	106	105.29	104.91	104.04	107.86	106.43	102.92	104.33	103.92	106.71	107.71	104.78	105.41	104.51	104.53	105.82	107.85	107.82
105.69	109.48	103.77	107.08	104.44	106.99	105.44	106.57	102.94	103.15	107.22	106.8	103.28	108.02	106.12	104.37	106.95	105.85	104.21	108.07	104.57	106.78	105.61	106.56	107.02	107.17	105.5	105.43	105.9	105.86	105.86	106.02	105.36	105.05	102.63	104.35	103.18	104.81	105.74	108.74	104.66	105.05	104.37	105.89	105.26	106.16	108.27	106.87	104.87	108.46
98.016	98.71	100.45	102.88	97.853	99.636	95.426	98.182	98.869	102.11	100.66	96.286	101.48	100.24	97.993	102.87	101.79	103.47	96.622	97.427	98.372	101.85	99.844	100.68	100.7	100.85	99.31	98.533	97.744	102.45	99.483	98.491	99.057	99.578	102.42	99.977	100.22	97.87	102.49	98.882	97.543	97.736	96.865	100.19	101.53	99.709	99.701	101.44	96.707	100.82
115.89	111	110.65	111.99	112.87	111.01	112.36	114.29	112.56	114.94	113.14	113.54	110.93	110.52	110.88	112.03	114.72	112.7	109.18	111.33	111.62	112.44	110.92	110.66	111.11	111.14	111.13	110.31	106.77	109.86	112.52	115.4	111.44	111.42	112.13	114.5	110.59	112.93	109.94	109.63	115.96	109.34	112.37	113.38	117.01	114.09	111.12	111.28	107.89	110.99
112.49	111.4	110.03	113.1	110.53	107.5	111.91	110.16	110.75	107.33	112.04	109.29	106.34	108.26	109.71	110.36	112.06	111.79	111.24	110.37	110.79	113.91	109.99	110	113.43	108.98	109.19	113.31	108.76	114.15	111.68	109.03	112.2	110.49	113.65	111.34	111	108.93	111.51	108.92	109.04	109.75	113.49	108.6	111.37	107.96	110.69	110.32	112	110.03
115.44	109.23	113.16	112.66	114.25	112.22	111.26	114.34	114.48	111.85	115.15	112.99	111.58	114.34	112.84	112.21	112.54	112.48	115.19	109.07	110.13	113.73	113.97	113.64	113.8	115.26	113.08	111.81	112.43	114.58	115.55	114.25	113.48	113.42	114.58	114.18	110.97	111.56	114.88	113.9	110.23	114.53	111.12	116.21	112.82	111.04	112.3	113.79	115.37	114.05
108.24	104.83	107.14	105.97	104.31	106.2	105.77	103.18	103.86	105.63	104.11	106.97	103.7	103.16	106.28	107.73	102.3	103.11	105.87	103.81	106.36	102.41	103.63	103.73	101.51	104.28	103.29	103.25	99.683	105.85	107.95	107	107.34	100.68	105.71	107.8	103.56	107.17	103.12	105.52	106.43	106.1	103.71	103.2	101.92	103.14	102.77	102.23	107.06	104.03
105.66	107.22	104.21	102.08	108.24	104.41	102.95	102.85	101.83	106.21	104.39	104.76	106.33	105.75	107.69	105.44	103.99	105.16	107.2	106.7	105.32	105.54	108.42	105.7	106.24	105.35	105.58	103.25	104.17	104.32	104.05	102.98	104.2	104.09	104.59	108.55	107.76	106.38	102.98	106.15	104.74	104.66	106.53	107.09	106.53	104.06	106.11	106.18	107.51	103.72
110.5	110.75	111.55	113.33	113.35	110.28	111.81	111.5	110.7	114.19	113.3	112.39	112.05	112.99	114.24	108.36	113.35	110.94	114.1	112.04	111.18	109.69	113.13	117.75	113.45	111.02	111.63	110.03	112.34	111.2	108.54	112.5	114.86	111.12	111.46	109.76	111.68	110.16	111.32	109.34	112.6	115.37	114.69	110.69	112.41	116.27	113.06	113.85	112.25	107.7
113.81	109.72	112.89	107.29	109.2	109.93	111.32	113.27	111.28	110.94	112.47	112.42	109.28	107.71	113.2	112.4	113.96	109.67	111.61	111.18	111.01	112.84	112.03	113.29	109.2	111.68	114.23	112.77	107.63	108.39	112.2	112.02	112.53	110.64	111.73	110.88	111.18	110.9	109.4	108.72	112.05	111.69	111.7	110.07	107.48	110.48	113.47	110.36	111.08	110.36
106.39	103.99	103.3	105.49	103.76	105.24	105.56	102.22	105.6	107.77	105.5	103.18	101.54	105.57	105.3	102.89	102.72	103.72	104.29	102.17	106.36	106.48	101.76	103.62	107.02	104.79	102.84	106.83	105.25	104.94	104.99	104.2	104.96	102.42	103.14	103.56	105.26	106.61	103.86	102.36	103.66	105.12	104.71	104.87	106.76	103.84	104.64	103.34	101.68	106.91
112.37	113.14	112	112.53	109.66	111.33	111.5	110.1	110.1	114.56	115.15	109.16	110.11	111.54	110.82	112.79	113.45	111.38	108.08	110.71	112.07	112.41	113.23	114.5	112.58	107.88	114.83	112	114	112.14	110.97	113.66	111.04	108.23	112.71	113.62	110.8	112.59	110.24	109.41	113.95	109.98	113.57	110.87	114	111.27	113.16	109.76	109.98	110.54
104.51	104.58	103.44	105.49	104.83	104.42	107.27	107.27	106.19	109.08	105.12	104.91	105.75	107.74	105.9	103.77	108.29	106.22	105.28	107.42	103.83	107.65	106.43	103.97	107.34	104.49	104.14	105.83	109.73	103.58	105.34	106.94	104.95	106.36	103.63	106.1	107.06	105.34	107.12	107.14	106.88	103.6	105.78	107.64	104.28	100.68	103.44	104.36	103.79	107.46
108.85	107.48	106.99	106.09	103.99	107.85	105.79	103.55	108.13	103.11	107.24	106.13	102.8	102.59	104.74	107.41	106.2	103.15	104	105.66	108.3	102.98	105.55	107.68	103.82	108.71	108.59	105.52	104.5	106.69	105.42	105.16	106.62	109.86	106.26	106.71	107.27	102.86	105.93	105.74	107.25	105.59	107.33	105.59	108.39	107	104.67	104.76	105.69	105.14
103.9	97.112	101.79	102.16	101.14	100.26	98.631	103.06	99.519	100.7	99.934	99.385	101.85	97.985	103.31	100.34	98.153	101.74	98.703	99.902	100.42	97.8	99.059	99.436	104.3	97.699	101.31	99.505	98.229	100.22	98.211	98.028	99.746	98.138	97.093	99.974	101.75	98.417	101.38	100.07	99.6	102.62	101.63	101.6	101.29	104.32	98.948	101.07	96.159	96.984
106.52	105.86	105.77	108.14	106.95	107.1	105.36	107.34	107.4	104.58	109.23	108.85	110.6	107.86	109.6	107.52	105.99	109.79	107.88	106.88	106.74	104.1	106.56	106.9	109.13	107.41	106.32	106.95	104.8	105.9	106.78	106.17	108.48	107.71	106.65	105.85	107.62	106.28	105.45	106.51	104.64	106.93	103.69	105.3	107.53	109.03	105.4	106.41	107.34	105.56
106.94	108.41	103.37	106.63	106.72	108.81	106.76	105.51	105.36	103.54	106.01	107.35	105.13	107.41	103.27	106.71	106.44	107.1	105.64	105.39	103.79	106.55	106.79	106.59	106.89	103.02	103.06	108.08	103.87	104.46	106.19	106.14	105.54	108.55	105.88	105.23	103.91	105.7	106.62	106.9	103.02	105.96	104.98	107.17	108.09	110.41	105.55	107.24	105.79	104.65
100.08	99.158	98.913	97.18	98.018	100.35	98.908	98.125	100.9	97.091	100.02	101.76	100.17	103.29	98.887	104.31	101.71	100.24	98.771	97.564	100.14	99.041	98.577	97.278	101.02	101.1	102.07	100.08	97.566	100.09	99.289	101.69	97.384	99.319	97.01	99.867	98.243	95.715	99.34	100.35	100.33	97.815	98.627	95.167	99.773	100.42	102.85	102.44	101.39	96.478
107.22	111.76	107.07	111.55	108.89	108.44	109.74	110.34	110.54	108.09	113.5	109.32	106.1	107.63	106.62	108.75	109.57	113.62	107.34	111.71	110.18	110.15	110.19	111.98	108.17	108.52	109.69	112.64	107.9	109.61	110.04	109.29	106.58	111.49	108.2	111.87	106.65	109.7	110.86	108.16	108.3	107.85	114.48	110.39	112	110.57	110.77	110.75	105.56	108.22
104.79	105.75	101.76	102.35	107.42	109.29	105.25	105.5	106.84	110.02	107.71	102.91	105.76	108.24	107.56	105.33	105.22	104.77	108.63	107	105.75	108.29	108.68	107.98	103.59	106.78	105.04	109.89	107.59	106.78	106.76	108.19	106.2	108.85	107.98	109.81	104.21	106.14	107.86	109.06	105.36	107.4	104.53	108.83	107.31	107.73	106.93	103.54	107.06	107.47
107.76	111.84	110.12	109.43	108.94	109.9	110.08	110.04	111.84	109.75	111.48	110.17	109.01	109.27	111.88	109.66	110.5	113.41	108.14	110.23	108.39	108.88	109.79	107.26	106.78	111.49	109.69	109.46	113.63	111.44	108.83	109.64	110.85	108.86	109.16	107.34	106.31	110.48	109.97	112.9	106.01	107.23	108.6	107.77	111.21	109.32	109.44	107.99	108.53	109.19
107.6	104.28	107.23	104.92	107.37	105.69	105.55	105.45	106.35	106.42	105.81	104.36	106.74	102.83	107.01	105.8	106.2	105.08	101.69	106.41	105.78	108.16	102.58	103.53	107.42	105.76	103.31	106.48	106.7	105.38	105.34	103.56	103.89	107.42	106.76	104.71	107.3	105.24	107.55	105.26	105.9	105.07	106.67	106.12	104.76	106.12	106	105.32	109.15	102.84
102.19	101.32	100.94	104.27	105.62	106.81	105.04	103.85	105.29	101.24	106.24	105.84	105.47	103.03	103.43	103.76	103.25	104.92	106.77	102.13	100.71	104.95	104.05	103.68	105.43	101.61	104.51	105.96	103.33	105.13	100.15	105.86	106.53	104.01	108.49	103.45	103.75	104.76	106.81	108.72	103.34	103.31	103.5	102.38	106.8	103.77	105.59	105.47	103.78	106.49
98.393	98.59	100.3	98.602	98.133	100.31	97.979	101.03	97.929	99.647	96.787	100.93	102.71	99.542	101.06	97.992	101.87	98.176	101.52	101.37	99.711	98.991	98.453	99.833	100.2	99.1	100.22	100.17	99.619	100.09	101.35	101.57	96.844	98.003	102.1	98.953	99.673	99.584	99.498	99.558	99.756	100.3	98.658	99.194	100.54	100.19	102.94	98.16	99.284	98.937
105.42	107.6	111.85	107.92	103.83	101.01	101.41	103.42	106.43	103.47	103.91	104.56	105.93	106.39	105.22	105.91	103.86	104.7	105.4	105.41	104.98	105.22	104.7	107.08	107.9	108.03	107.29	105.19	103.3	105.67	106.41	106.13	103.95	105.98	103.46	104.25	106.05	105.75	107.29	103.1	104.85	103.7	103.65	104.97	106.89	104.71	104.67	103.02	100.12	105.73
99.046	99.605	98.437	101.24	98.367	100.39	98.931	100.99	99.032	100.39	101.87	100.62	98.645	99.423	101.04	100.86	100.83	100.97	98.338	100.16	98.675	102.73	100.31	101.73	98.962	98.02	100.44	99.644	98.654	99.671	101.84	103.86	100.51	100.88	100.99	98.077	100.44	101.11	96.171	97.626	99.754	101.55	98.249	99.001	100.11	104.4	100.17	100.46	101.83	102.37
98.869	98.594	100.88	97.154	100.84	97.436	101.24	99.594	97.493	98.472	99.924	102.08	102.1	97.415	99.926	100.12	100.48	98.988	99.365	95.676	98.667	100.93	100.42	97.194	99.064	98.51	98.71	95.968	101.76	99.946	100.26	97.946	101.88	99.996	98.806	99.616	101.62	95.907	101.59	97.429	98.093	95.442	99.932	98.844	97.421	97.531	100.62	99.721	98.215	98.651
109.94	109.96	110.21	110.05	110.73	108.86	110.6	108.62	108.26	110.19	110.41	111.92	112.42	107.75	110.8	106.71	108.71	110.84	110.03	113.12	109.26	110.33	109.89	111.64	107.98	111.16	109.54	108.37	110.8	111.08	108.25	111.39	108.07	112.49	110.43	108.6	111.77	107.99	109.67	110.7	110.99	112.45	109.48	113.18	112.94	107.97	110.34	110.96	109.83	110.15
106.33	106.06	107.52	104.78	107.92	108.53	107	105.79	107.53	104.12	104.6	106.53	105.11	105.07	107.34	108.48	108.54	103.77	107.36	107.75	106.99	104.17	106.34	107.74	104.2	105.44	106.35	104.7	107.84	108.49	104.11	103.14	105.04	106.44	105.46	109.85	106.19	106.01	104.1	107.39	104.07	104.02	108.51	109.54	105.77	104.62	104.93	107.08	105.8	108.06
106.78	107.29	108.37	105.02	106.91	103.11	107.44	105.47	105.83	106.4	106.94	104.68	107.52	110.21	107	106.51	104.46	102.85	109.62	107.57	102.75	108.97	110.31	103.85	103.48	106.29	107.79	106.45	106.69	104.3	105.68	106.47	103.63	105.65	104.45	106.39	105.76	104.33	107.39	107.18	109.79	106.48	108.17	106.32	107.91	107.74	109.59	104.75	106.55	104.31
98.752	99.126	101.51	99.867	99.021	100.72	100.66	96.627	99.737	101.84	100.16	101.16	96.39	98.752	95.139	102.14	98.342	101.23	100.74	99.664	96.681	96.852	100.18	100.05	99.42	98.32	99.443	101.09	98.135	99.919	98.598	100.88	99.826	99.799	99.453	98.498	101	101.5	99.152	100.57	97.588	97.219	98.438	101.55	101.32	100.03	101.78	103.35	100.15	95.865
104.25	105.69	105.55	105.43	107.19	104.24	103.89	106.96	103.41	103.36	105.47	105.03	106.57	104.33	106.03	104.05	107.22	103.89	103.26	102.78	103.58	106.69	102.13	102.12	106.07	104.19	104.9	105.33	106.46	104.15	104.91	106.02	104.79	106.09	105.93	106.23	103.75	107.49	106.21	104.32	105.44	103.71	105.82	105.26	105.67	105.81	104.36	107.09	105.52	104.8
106.71	111.23	112.49	111.86	109.3	111.43	108.76	109.41	111.87	108.77	112	109.72	109.1	113.95	109.32	112.25	105.77	109.36	110.28	110.69	111.4	112.06	111.53	111.02	111.35	113.55	109.8	112.43	109.17	107.04	110.37	110.82	108.96	106.28	110.45	111.12	112.52	108.26	111.09	113.81	109.17	106.43	111.98	110.4	109.78	109.73	110.69	108.65	113.15	108.3
106.01	104.51	105.68	105.99	104.26	108.23	102.94	110.28	107.16	109.5	103.63	103.93	104.37	107.81	103.88	103.77	104.77	103.22	105.45	105.44	106.65	104.86	107.81	107.94	105.6	108.14	103.95	105.8	105.89	108.44	107.71	109.6	104.93	106.06	104.52	104.23	106.32	105.44	104.64	104.05	106.77	104.47	105.71	101.77	105.21	106.75	103.02	106.01	105.84	106.27
99.124	99.975	98.811	100.22	102.54	98.375	100.3	101.82	98.455	97.599	97.969	98.592	99.849	97.705	100.85	101.6	101.03	102.68	98.212	100.5	102.42	101.1	98.784	96.621	98.397	102.7	100.18	98.749	100.59	97.001	101.32	100.25	97.212	99.106	101.36	102.78	95.506	98.681	97.513	99.622	101.23	102.73	97.562	97.792	104.1	99.833	98.782	100.83	99.313	99.611
101.15	99.899	100.07	99.971	101.03	98.949	102.97	100.55	99.903	101.31	99.495	96.885	99.77	97.907	102.67	102.73	101.54	100.42	100.45	101.7	98.737	99.448	100.36	100.28	98.383	101.3	100.12	97.565	98.345	101.3	101.29	99.101	96.971	98.876	103.84	99.055	101.25	101.25	98.688	99.026	100.69	102.51	96.451	102.55	101.01	101.15	99.56	97.918	101.21	100.29
108.57	113.88	109.02	111.15	109.76	108.84	114.46	109.94	110.72	110.85	108.2	115.01	110.15	108.81	111.46	106.13	112.46	107.39	109.8	111.09	114.33	111.99	111.44	110.55	109.05	110.93	108.83	111.53	113.16	111.85	109.94	110.25	109.65	108.16	108.14	109.04	108.82	106.94	111.83	111.11	111.13	109.67	106.74	110.18	109.57	109.95	111.22	112.73	109.55	112.67
103.13	102.49	108.42	105.08	108.8	106.03	104.49	104.84	105.21	106.38	105.53	105.34	104.55	104.7	106.14	100.48	104.12	107.48	105.48	109.41	104.67	105.63	106.28	106.13	104.65	109.47	105.06	107.97	103.74	104.43	104.65	107.61	105.71	105.57	106.57	102.48	104.62	105.02	103.4	105.15	106.9	107.25	105.22	104.29	105.69	109.77	104.53	104.18	105.42	103.93
109.2	104.42	105.67	102.8	105.13	108.1	104.88	101.78	101.65	105.16	105.76	107.73	105.3	101.58	105.26	105.03	105.23	105.88	106.83	107.72	103.54	103.43	104.98	105.39	105.47	102.31	104.93	105.65	104.63	105.49	105.67	103.63	106.93	105.81	101.92	104.4	103.94	105.12	107.16	103.22	106.35	106.91	105.13	103.18	107.42	105.82	105.69	104.64	108	104.4
118.03	120.05	116.83	118.16	120.23	116.99	117.1	116.07	114.45	115.86	113.81	116.87	115.81	117.99	116.26	117.64	117.44	117.67	117.47	116.79	114.26	117.22	114.98	117.41	117.55	117.46	120.19	118.74	118.18	117.93	115.2	117.65	116.01	118.76	117.25	115.37	117.47	115.06	114.78	115.59	115.01	119.54	115.6	114.95	114.3	117.93	117.33	115.05	116.19	118.67
107.3	109.15	106.24	103.25	105.82	106.74	105.72	106.26	105.43	110.66	105.51	104.74	107.6	105.36	103.98	105.59	104.47	107.18	107.29	107.01	106.8	109.02	103.5	105.5	106.66	105.85	104.34	106.04	103.14	102.68	102.69	105.61	106.97	107.83	107.47	104.61	103.43	107.34	105.96	106.91	105.42	106.43	106.82	107.44	103.48	107.57	106.26	106.47	104.94	105.99
99.197	99.704	96.943	98.77	99.993	99.922	98.29	100.67	100.09	99.089	99.438	97.436	100.53	102.97	99.075	102.31	101.12	101.37	101.16	100.55	97.04	99.293	99.953	96.76	98.09	100.13	100.67	100.72	99.706	99.737	101.01	101.09	99.046	101.91	99.008	97.715	97.928	98.66	100.85	99.465	100.91	100.15	98.336	98.469	101.51	102.04	98.7	98.984	102.22	101
103.49	105.22	105.63	106.92	104.19	107.68	105.25	105.89	106.52	109.16	106.1	106.04	104.07	105.7	106.5	107.3	107.72	103.25	103.65	106.17	103.38	108.31	105.77	105.57	106.21	104.99	104.04	102.12	106.59	107.27	103.05	105.5	105.16	107.07	104.12	103.93	107.35	104.6	104.65	106.07	103.41	106.04	105.09	101.88	109.73	107.57	107.98	107.13	102.64	103.98
107.69	108.69	106.17	107.17	105.92	105.56	109.12	107.56	106.96	105.06	107.59	107.89	105.18	105.4	104.85	105.16	106.86	107.99	108.76	106.51	108.15	109.1	110.31	106.57	106.53	106.24	105.32	105.89	104.86	105.93	107.61	106.18	100.6	105.98	107.29	106.61	105.23	104.6	105.56	105.85	105.55	104.67	104.78	103.98	106.86	106.53	106.7	105.92	105.78	106.4
108.45	111.81	112.59	109.12	110.7	110.18	112.54	112.38	111.37	111.45	110	112.34	115.26	108.86	111.63	111.45	111.32	110.6	109.65	111.18	112.87	113.16	111.66	111.08	111.72	113.8	110.51	113.88	112.37	113.26	109.17	112.08	110.88	111.09	112.18	107.89	110.55	110.65	113.38	112.58	110.78	113.54	115.32	112.33	113.92	110.1	109.81	109.67	111.74	111.87
103.82	101.54	105.1	105.27	99.703	104.19	107.07	104.9	108.23	106.36	105.38	103.7	106.25	107.87	103.75	101.84	102.85	105.43	101.91	104.19	103.63	103.53	104.3	102.68	105.33	106.64	103.26	106.15	102.81	103.75	103.25	99.365	105.31	104.89	104.9	103.51	107.09	103.5	102.43	103.16	101.79	104.35	104.78	106.28	103.98	104.81	104.74	100.81	102.8	104.6
107	104.65	105.96	105.75	105.54	104.7	104.07	106.63	104.15	105.28	105.13	103.35	103.39	104.04	103.73	107.1	104.55	109.16	106.84	107.57	103.83	102.04	105.68	108.01	104.72	103.81	108.44	105.28	103.66	104.93	102.87	107.79	105.9	104.99	101.45	103.51	105.85	105.59	103.73	104.49	106.67	105.62	107.63	103.54	109.37	107.21	106.8	109.12	106.1	101.45
108.79	105.05	109.38	108.69	108.72	106.04	102.61	109.27	107.82	105.86	106.8	107.33	108.71	108.04	109.68	107.37	105.74	104.15	105.29	105.16	108.85	105.58	108.25	108.54	105.5	108.19	105.59	107.28	106.79	105.79	107.08	104.95	104.97	103.34	108.17	105.38	103.29	103.61	104.63	106.95	107.64	108.46	103.13	104.48	106.34	105.44	103.78	106.58	106.03	102.59
113.88	111.92	110.71	111.18	116.67	111.63	108.96	113.16	115.41	114.23	111.46	112.74	112.97	112.32	113.41	112.58	111.6	117.08	113.43	113.2	114.64	117.51	112.39	113.8	110.29	113.75	114.98	109.22	110.85	113.53	114.57	112.58	114.55	115.28	112.12	112.43	114.62	116.73	111.03	112.62	113.12	109.91	113.72	111.87	116.88	112.29	111.91	112.05	113.55	113.27
98.026	99.092	101.23	100.53	99.322	101.05	99.994	103.27	97.437	104.12	97.449	98.793	102.27	99.611	100.16	98.175	98.881	99.946	100.39	97.935	100.47	100.31	99.404	101.17	102.98	102.87	99.565	99.72	100.04	99.81	99.992	98.686	100.06	101.96	97.748	101.55	99.043	101.32	99.916	100.5	102.75	101.29	102.16	99.228	99.53	99.966	99.978	97.248	100.84	99.893
105.9	102.58	107.81	106.62	105.5	105.5	101.86	104.48	105.68	104.07	107.36	106.18	106.3	108.26	108.02	104.45	104.2	104.4	107.79	103.29	107.69	106.55	107.57	108.56	105.26	105.69	103.16	105.76	105.43	106.7	105.41	106.86	106.34	106.09	106.65	105.35	106.82	105.87	105.71	107.04	105.95	107.36	106.95	106.75	105.46	108.74	105.02	106.18	107	104.77
100.1	99.563	100.34	101.53	101.39	101.01	100.59	100.2	99.635	101.55	97.914	95.43	101.37	96.754	98.351	98.512	100.54	99.548	97.081	99.691	101.05	98.922	100.6	99.01	99.008	98.085	99.283	102.77	100.71	99.3	99.114	100.61	96.933	99.518	97.856	97.204	99.284	97.432	101.04	100.44	95.569	100.52	100.58	100.82	104.31	98.478	98.904	100.13	99.124	99.016
105.03	106.09	104.18	104.12	103.07	105.37	106.4	104.64	102.94	103.83	105.45	104.39	102.07	108.24	106.05	104.57	103.72	105.38	104.85	104.63	105.9	106.36	105.75	103.16	103.7	108.07	99.948	101.95	106.56	105.96	105.39	104.2	105.82	103.8	103.55	105.87	107.08	108.01	104.07	107.71	105.47	103.81	106.12	106.88	106.41	106.35	105.16	106.17	108.76	106.16
103.27	100.29	99.563	101.44	101.23	99.262	101.67	104.8	102.08	102.82	99.69	100.08	102.75	101.16	100.36	99.857	101.82	100.39	101.56	99.917	101	101	101.15	102.74	102.27	102.06	101.92	101.5	102.9	101.23	103.24	101.67	101.69	100.59	100.05	100.05	99.87	102.19	97.189	102.08	101.51	101.11	101.83	104.41	101.18	103.64	100.85	101.96	103.97	101.64
110.15	112.39	113.53	112.82	114.16	109.42	111.71	111.18	111.41	113.01	114.09	112.85	112.02	113.68	112.4	114.8	110.89	113.49	113.63	110.51	109.55	114.79	111.69	111.25	114.69	112.09	115.38	111.09	113.45	110.89	110.74	110.49	110.73	114.86	110.56	112.77	114.05	110.23	111.04	112.33	112.22	111.12	112.86	113.02	111.42	112.15	109.06	112.03	110.96	112.45
104.92	108.16	106.89	104.25	103.13	104.89	106.23	106.81	106.68	102.73	103.59	109.58	107.21	105.64	107.01	106.26	102.66	106.58	106.27	103.24	104.51	104.23	105.69	107.42	106.58	107.63	102.4	106.52	106.02	102.93	106.04	106.22	105.1	103.75	105.67	105.23	105.45	108.72	106.02	104.65	106.29	105.01	106.83	102.24	107.09	104.47	104.13	105.99	105.94	105.94
111.71	111.28	111.6	112.49	111.43	112.17	112.2	111.72	112.1	113.06	113.66	109.41	112.46	111.73	112.42	110.13	109.61	110.29	110.48	111.82	112.23	112.07	116.44	114.03	111.01	107.44	112.57	113.61	113.48	113.12	112.19	113.43	110.62	112.67	116.73	110.62	113.5	112.66	112.83	110.19	114.1	117.01	111.52	111.95	110.62	111.87	110.99	111.29	113.08	113.67
108.55	110.51	112.15	109.08	110.2	112.13	110.91	111.26	113.02	109.34	112.76	113.36	110.82	111.27	112.28	109.93	110.97	111.29	110.94	112.04	110.05	110.24	113.5	111.17	112.04	108.96	111.97	113.06	112.89	108.83	110.29	111.54	109.26	112.7	108.89	110.63	106.53	110.85	111.15	111.66	110.1	107.95	109.88	111.23	110.81	110.28	108.61	111.99	111.14	106.98
109.88	103.48	107.17	104.55	104.21	110.59	101.5	106.11	104.27	105.69	106.98	105.56	104.31	106.86	105.87	102.26	103.11	103.19	105.5	101.05	103.2	105.61	105.27	106.19	104.29	102.81	107.31	107.05	104.85	100.77	102.73	107.72	107.64	104.75	106.62	104.84	107.02	105.95	103.06	103.89	107.61	106.17	104.24	106.52	103.34	108.1	104.33	104.19	106.79	106.52
112.89	112.38	108.48	111.92	110.27	112.83	113.37	112.27	112.57	112.34	111.19	108.33	112.76	111.45	114.13	112.85	112.95	113.01	113.27	112.38	114.26	114.42	112.02	114.04	112.72	111.06	110.69	110.66	110.7	115.43	113.26	111.08	115.22	111.77	114.8	109.6	109.92	115.06	112.2	112.23	112.37	112.59	112.27	111.45	113	115.7	112.4	107.92	110	111.43
104.74	109.45	104.85	107.18	105	103.48	105.13	106.43	108.07	105.89	106.83	109.49	105.4	105.02	106.9	107.27	107.29	107.79	107.19	108.97	107.56	107.21	104.44	107.65	107.51	107.76	108.54	107.04	106.39	107.08	105.23	107.49	107.35	105.6	105.37	108.25	105.28	109.56	106.25	110.08	102.42	108.35	105.44	108.34	104.33	105.74	109.81	107.18	109.5	105.41
104.78	105.58	103.37	105.01	106.3	105.64	104.88	105.31	108.07	107.93	107.27	106.26	105.07	107.54	103.13	107.31	104.55	103.28	107.17	102.34	104.52	106.2	104.38	107.25	108.9	103.06	106.37	107.63	104.79	106.59	107.04	106.6	103.54	103.74	107.28	103.09	104.63	104.23	109.28	104.23	105.52	105.25	106.3	104.6	103.93	107.21	105.17	104.57	107.01	107.71
102.07	99.962	102.52	102.74	99.523	96.73	97.121	98.707	102.59	100.23	102.03	102.52	98.407	99.704	100.54	98.681	101.23	100.45	102.81	100.31	100.36	101.74	100.29	99.009	99.096	98.899	101.03	101.33	102.73	102.18	101.68	99.455	101.96	100.03	102.47	98.07	99.272	97.223	99.271	104.76	96.149	100.76	100.02	102.31	102.44	102.3	102.31	101.68	99.418	99.358
107.58	107.93	102.17	109.44	108.13	106.62	105.55	104.42	106.39	106.59	107.25	104.6	104.2	103.37	107.9	104.96	105.33	106.39	104.88	107.23	106.02	104.03	110.48	105.29	107.74	103.08	107.37	103.98	105.37	105.09	103.85	108.23	105.96	107.16	103.6	105.32	104.56	104.23	107.33	106.51	105.99	107.65	104.34	105.98	105.78	106.82	105.25	106.77	108.03	106.3
106.04	105.75	101.62	105.71	102.57	105.9	109.35	103.07	102.52	104.93	105.78	103.49	102.09	106.34	107.39	107.66	105.79	104.81	105.02	104.25	104.47	105.23	105.1	107.04	104.03	105.28	106.57	107.56	103.47	104.18	100.91	104.94	102.37	106.21	106.17	105.01	105.04	106.65	103.87	103.56	104.84	106.36	105.29	103.56	105.14	106.03	105.12	105.74	103.77	101.62
108.94	109.07	108.91	104.88	108.82	110.1	109.49	112.51	110.7	108.69	111.08	112.08	111.65	112.73	108.94	109.89	110.98	111.23	112.01	107.13	114.14	111.77	108.67	106.12	112.82	110.16	115.48	112.85	111.52	109.42	110.92	114.01	111.31	108.56	110.35	108.04	111.95	109.65	109.81	107.19	114.09	111.44	111.62	111.77	110.3	111.49	114.95	112.38	110.09	114.78
105.81	104.76	102.3	105.11	102.12	104.75	106.66	104.27	103.24	103.5	103.43	103.9	105.53	104.85	104.8	105.46	106.84	105.21	106.17	106.65	105.28	104	105.78	105.46	106.13	106.84	105.13	104.29	103.58	107.9	106.79	102.6	105.26	104.07	106.53	103.39	104.55	105.36	100.44	106.06	104.14	105.88	105.08	103.18	103.32	104.58	106.78	104.66	110.82	102.16
108.85	112.06	114.12	108.79	114.33	108.87	114.19	111.22	107.62	112.71	111.8	115.03	113.55	110.56	114.41	109.61	111.14	109.49	112.93	110.31	110.72	111.7	109.88	112.27	110.61	110.26	110.32	110.97	110.44	111.68	114.57	113.12	114.81	110.89	113.42	110.43	111.2	109.89	112.56	109.72	110.23	112.13	112.53	112.29	115.53	112.55	110.48	112.6	109.99	109.59
106.17	104.67	108.07	105.57	106.77	106.74	105.35	107.48	110.93	104.91	105.35	104.95	108.09	105.48	108.25	102.91	105.91	104.18	104.54	109.46	108.28	104.17	106.69	109.22	104.62	102.09	106.15	107.81	105.3	104.18	107.44	107.16	105.87	105.83	107.65	105.48	105.34	104.4	105.64	107.57	104.65	105.19	104.74	106.77	107.64	104.54	106.33	105.4	104.3	108.88
107.08	104.05	104.6	109.22	109.4	109.08	106.93	107.26	107.09	110.15	105.96	107.4	107.48	107.79	105.71	107.46	109.84	107.51	106.15	104.65	108.4	108.79	106.14	105.36	106.09	105.09	106.4	106.49	107.15	110.22	109.63	105.51	106.9	107.02	107.52	107.98	109.72	105.99	108.32	105.03	105.09	105.6	104.61	103.31	104.94	107.15	104.91	102.57	105.05	107.05
103.39	107.54	104.83	103.73	103.88	104.7	105.55	107.55	104.88	104.57	103.28	105.39	107.52	103.35	104.05	103.5	106.42	102.14	103.4	107.15	106.03	107.55	106.28	103.79	105.12	104.32	106.35	106.84	104.38	103.74	103.56	104.96	108.07	106.38	105.51	106.82	105.36	107.11	106.28	105.26	106.36	102.97	101.77	109.85	106.25	105.73	104.64	107.09	107.69	105.95
103.08	104.64	107.55	105.29	106.6	103.01	106.38	107.22	104.7	102.49	103.91	105.84	104.65	104.91	105.14	103.65	105.98	102.65	104.63	104.73	105.71	104.03	107.03	103.65	101.81	107.65	105.13	105.51	103.83	103.75	106.73	110.58	104.93	105.46	106.11	109.69	104.47	107.39	103.19	104.11	106.95	103.39	106.06	104.84	106.6	106.5	102.35	103.87	106.16	105.86
111.48	110.73	110.88	110.47	108.75	108.98	112.46	112.34	109.53	111.1	113.14	113.36	112.63	108.65	115.31	114.06	112.61	114.03	110.79	110.01	115.58	110.5	112.98	112.76	114.51	111.25	111.03	110.97	111.69	114.31	109.44	113.48	110.98	113.1	109.56	112.16	109.62	112.2	109.99	111.8	113	110.4	113.67	113.51	112.82	109.64	112.02	114.28	112.19	110.61
106	105.78	106.61	105.5	102.83	106.2	108.14	105.39	106.41	104.64	107.02	109.76	104.94	106.04	102.38	106.72	107.81	104.45	101.47	107.64	105.75	109.12	103.93	106.75	109.86	103.91	102.01	106.02	105.51	104.86	108.42	105.48	106.32	102.7	105.76	104.32	104.43	102.84	104.33	105.07	107.22	105.23	107.31	108.06	105.26	108.25	106.36	109.76	103.68	108.05
111.54	111.8	111.82	114.42	112.54	112.11	113.12	111.95	112.72	113.69	112.69	109.7	112.12	115.46	114.03	111.97	111.93	116.16	111.85	111.31	112.23	112.53	110.73	109.87	109.13	112.17	116.19	110.82	109.67	111.26	115.93	112.83	111.25	110.97	113.42	113.89	112.08	113.95	113.66	110.29	110.01	114.55	114.26	111.61	114.14	112.18	116.42	109.93	113.05	115.26
105.03	105.57	107.02	105.68	105.89	104.37	102.67	103.97	105.35	105.98	105.41	106.65	106.95	106.33	104.52	105.77	105.94	104.15	102.32	102.89	101.73	103.78	104.48	104.37	99.437	106.11	103.77	105.54	104.8	101.74	108.09	100.31	105.37	102.59	104.85	105.13	107.07	103.94	106.21	102.93	104.63	102.01	102.9	103.12	101.97	103.53	104.57	103.56	106.26	106.67
109	111.91	112.52	106.81	108.12	113.22	108.22	108.57	108.22	113.16	109.35	106.61	105.7	108.61	109.53	111.16	115.13	111.62	109.31	109.95	106.91	109.4	107.03	112.55	110.06	109.15	110.42	109.26	112.62	109.85	107.36	113.36	107.97	109.92	112.28	107.79	106.09	111.89	112.12	110.18	107.33	112.75	109.59	108	109.09	109.85	105.9	109.68	108.78	111.12
109.84	104.64	102.08	105.03	111.25	103.06	108.51	105.38	104.66	107.68	105.2	104.63	105.34	108.15	108.23	105.66	105.02	105.47	104.39	111.77	105.05	104.26	105.63	107.88	103.23	105.7	106.83	103.79	105.42	105.66	107.33	104.51	107.1	105.87	106.93	105.33	102.63	109.21	104.53	104.6	104.38	103.56	106.67	106.78	106.98	105.42	107.13	106.9	107.9	106.09
108.82	107.26	104.58	104.89	103.82	101.64	103.76	106.75	103.72	105.8	106.1	107.01	107.89	106	108.34	104.88	107.11	108.01	103.83	107.59	105.78	106.23	111.03	104.77	101.95	104.49	107.21	105.04	109.6	104.87	103.2	109.81	105.29	106.09	106.45	106.04	104.18	107.46	105.87	102.64	105.46	104.38	105.67	106.86	105.98	102.68	105.97	106.69	107.42	105.76
106.7	104.73	102.23	105.19	104.61	107.13	105.4	105.98	102.18	100.71	104.51	105.63	106.55	104.4	104.54	103.49	103.78	103.8	106.08	107.17	105.87	105.95	107.06	104.53	103.6	102.4	105.48	105.79	107.04	105.84	102.26	108.92	105.73	105.69	104.68	106.4	102.02	102.47	102.49	106.17	104.35	106.68	103.02	102.84	101.23	107.28	100.21	107.45	101.49	104.08
107.47	109.92	106.28	105.48	108.8	106.7	107.13	104.43	107.21	108.06	104.86	109.24	106.59	108.69	106.78	108.96	107.09	104.6	103.28	105.26	104.16	106.03	105.3	106.91	107.29	106.28	104.66	105.23	106.76	103.95	111.4	108.51	105.96	105.95	103.24	109.18	106.67	109.23	105.82	100.9	105.92	106.84	107.39	109.43	108.54	107.27	105.9	104.53	105.1	109.73
107.85	105.6	103.81	104.7	104.85	105.38	106.05	106.43	104.98	106.92	105.86	102.6	108	104.89	104.01	108.22	105.56	108.08	105.04	102.17	106.3	105.81	107.6	107.11	105.65	108.33	105.15	105.02	105.89	105.08	105.65	108	103.81	105.18	107.22	105.66	105.66	106.74	103.91	105.8	104.38	108.41	106.98	104.9	105.01	107.63	106.24	107	107.09	108.65
110.92	113.41	110.58	112.47	111.57	112.03	113.09	110.46	107.96	112.23	112.49	114.09	110.62	113.04	112.89	111.62	108.66	114.81	112.13	108.65	109.5	112.73	111.69	114.57	111.19	108.49	112.67	111.53	106.88	111.49	111.74	107.74	112.4	110.36	112.6	110.61	108.91	109.42	112.44	112.56	113.33	113.04	110.62	112.67	108.17	111.12	111.62	109.27	109.48	112.91
112.9	108.86	110.7	108.88	109.1	110.27	108.86	111.25	112.64	110.68	106.3	109.02	109.21	108.99	108.97	110.24	108.29	110.75	110.73	110.23	112.23	107.46	110.69	113.16	111.4	109.03	110.65	109.63	109.6	111.27	112.29	111.45	113.65	110.78	109.13	111.35	112.62	108.1	109.32	109.43	109.64	107.97	111.18	107.56	106.41	109.05	108.34	113.22	111.44	110.76
112.19	113.1	114.7	111.48	109.77	113.85	109.16	106.15	108.68	110.35	116.32	112.09	108.58	114.8	113.68	110.41	110.96	112.67	109.96	111.15	112.91	110.36	112.25	114.76	113.3	112.81	113.59	111.08	114.3	108.82	111.02	112.88	115.46	112.41	112.92	113.41	107.92	111.16	111.63	111.72	110.78	110.94	111.85	112.74	114.77	112.36	113.65	112.19	110.67	113.64
102.96	104.69	103.87	108.3	102.87	104.72	106.25	104.33	101.05	106.68	101.75	104.44	103.8	105.02	103.19	102.71	105.38	103.65	104.93	102.59	104.04	103.3	105.3	104.22	103.96	103.27	101.05	107.22	107.42	105.46	105.9	102.86	105.95	103.11	104.65	105.09	106.98	107.99	107.41	104.59	103.81	107.63	101.63	104.12	104.75	104.46	105.16	108.02	106.89	108.06
110.17	111.33	109.66	109.27	111.71	110.13	111.96	111.42	113.09	110.08	111.5	114.12	108.87	110.04	111.05	111.04	108.24	112.82	112.66	109.53	112.7	113.47	110.09	110.89	112.97	112.19	111.7	109.26	108.75	111.68	110.51	110.25	112.21	110.99	110.87	110.6	107.64	110.92	109.85	109.98	110.1	112.82	109.55	108.89	111.04	110.44	112.86	112.4	110.73	109.67
110.15	107.52	104.5	103.86	106.01	106.24	103.87	105.11	104.18	106.55	106.61	106.08	103.87	106.65	107.87	106.49	104.9	105.09	104.75	102.76	105.1	106.06	106.21	108.91	104.16	106.25	105.44	105.23	101.55	108.77	107.47	107.82	105.59	108.08	104.23	105.98	106.12	104.58	102.54	105.63	107.53	106.31	102.83	106.84	106.87	102.89	104.03	107.28	104.35	108.79
113.38	109.65	111.55	113.45	110.16	116.03	115.34	111.97	112.01	111.4	115.89	113.06	111.82	111.08	110.47	114.93	111.04	112.25	113.6	115.92	112.78	111.3	112.37	114.57	110.72	112.73	111.27	113.36	110.65	109.47	114.85	112.09	113.91	113.71	112.18	114.24	113.52	111.95	110.58	113.62	113.38	115.2	110.61	114.88	111.57	113.3	114.92	116.33	113.94	112.49
101.51	99.916	98.955	97.926	97.471	97.228	101.2	98.639	98.76	100.93	100.29	98.447	99.991	100.54	99.35	97.1	96.545	98.073	102.43	96.667	103.44	98.796	100.82	100.19	102.74	97.596	102.16	102.26	96.307	99.776	101.55	102.01	102.44	101.1	97.148	100.46	100.73	99.623	99.052	98.702	100.85	103.05	101.34	100.67	97.673	100.19	101.98	99.316	99.617	98.192
106.58	105.13	104.48	104	105.44	103.11	101.99	104.08	106.71	101.32	106.85	105.2	103.38	102.68	104.06	104.03	103.13	105.73	106.21	103.06	103.91	102.54	106.59	105.41	104.59	106.36	104.8	104.34	106.36	103.3	105.94	104.77	105.89	106.59	104.85	105.68	103.12	103.05	103.18	104.39	102.21	104.14	104.5	100.54	105.07	103.81	103.19	103.3	104.59	104.17
115.15	111.65	112.96	112.81	112.98	115.3	111.42	113.77	111.52	111.36	112.42	108.27	110.89	111.39	115.68	111.63	113.63	112.21	112.04	112.56	111.57	117.24	112.49	118.52	118.77	114.9	113.88	111.14	111.43	114.61	115.22	109.84	113.11	114.48	108.55	114.35	112.46	111.68	115.61	110.82	111.82	112.65	116.62	116.14	113.66	112.71	113.72	110.45	114.46	111.71
107.35	107.42	109.24	104.03	106.82	105.29	106.15	107.66	104.96	105.5	109.26	104.66	104.92	108.38	105.01	109.43	107	104.25	104.86	102.61	103.47	105.44	102.57	106.39	106.62	106.7	103.93	103.32	105.18	103.68	105.15	108.57	105.03	106.17	107.03	106.45	104.56	106.31	110.32	105.92	108.56	105.55	107.52	105.1	107.09	104.14	105.56	106.05	104.16	104.98
100.43	99.759	98.738	100.88	103.82	98.226	100.69	98.258	99.398	98.702	100.95	99.174	100.58	100.72	96.98	101.4	101.08	99.615	101.32	101.94	101.5	97.017	100.91	98.163	98.023	102.34	97.752	100.69	98.492	99.93	98.259	99.133	102.23	102.62	99.356	99.614	98.785	97.525	99.049	104.03	100.39	102.23	102.68	98.667	102.88	100.97	100.55	99.028	98.494	99.978
104.77	104.62	106.3	107.24	108.23	104.9	105.16	106.81	106.85	109.96	104.78	105.91	104.42	106.57	110.6	106.22	105.65	106.01	106.69	109.92	107.67	109.13	107.7	107.07	107.44	105.66	107.16	106.94	108.55	108.5	107.34	106.36	106.21	108.15	106.33	108.5	104.36	110.5	108.62	107.21	107.47	107.57	109.82	109.27	101.68	106.57	106.57	108.93	108.2	105.98
106.51	107.66	107.16	105.13	103.83	108.16	104.89	110.18	107.38	105.61	104.28	107.44	106.8	107.28	108.71	108.95	104.83	107.1	105.24	110.29	105.66	106.95	106.49	106.12	105.55	108.65	105.07	104.93	107.48	106.05	109.22	107.67	106.33	106.92	106.58	106.26	104.57	105.6	106.09	106.06	108.24	103.53	104.12	105.27	106.08	105.88	107.68	107.57	106.36	108.67
106.34	104.18	103.58	103.15	105.14	106.4	105.81	106.3	104.91	106.63	106	106.35	101.69	105.78	107.02	107.68	108.81	103.5	106.27	103.83	104.89	106.05	103.15	106.36	104.71	106.94	105.76	107.4	103.23	103.19	104.4	104.08	108.08	103.32	106.98	108.3	103.97	104.25	107.53	103.24	105.48	110.14	104.12	104.71	105.63	104.78	105.11	105.76	102.55	105.51
105.39	109.2	109.04	107.98	107.03	108.32	105.93	107.44	101.69	109.16	105.08	106.12	107.06	108.08	108.88	105.15	106.33	108.21	103.81	108.8	103.03	104.29	104.86	105.45	105.82	104.88	104.8	105.26	104.67	110.2	108.82	109.56	104.38	106.53	106.81	103.26	107.07	105.87	107.83	104.58	106.84	103.89	108.19	107.53	108.01	103.32	104.33	106.98	105.48	106.3
104.08	105.62	104.29	104.22	106.29	104.4	104.28	106.15	102.95	105.69	105.13	104.79	104.98	106.02	103.75	103.72	104.09	105.81	102.75	107.01	102.67	103.21	103.7	104.34	104.99	105.14	105.75	101.09	101.2	103.09	104.43	103.26	105.33	102.84	104.36	102.72	104.77	102.77	102.67	101.17	107.72	102.64	103.58	101.05	102.66	107.07	104.19	100.78	105.75	103.64
107.28	105.22	104.46	106.7	104.45	104.94	107.04	103.52	108.35	103.29	103.51	103.54	104.86	104.79	107.68	104.12	104.72	105.64	105.73	106.46	103.93	104.19	105.13	104.59	105.85	105.11	103.74	106.44	108.95	107.25	103.62	109.45	107.95	106.33	106.25	107.09	103.21	106.07	99.838	105.1	106.46	104.16	102.3	104.82	103.66	105.2	105.57	106.89	104.81	105.4
117.63	113.14	117.12	119.68	119.26	116.72	116.18	119.76	114.04	114.45	114.38	114.71	116.29	116.7	116	116.35	115.82	118.03	115.54	112.37	117.3	119.68	113.7	113.24	117.2	115.05	116.22	114.27	113.39	115.08	116.09	117.4	114.29	118.2	116.06	114.74	115	119.67	116.76	115.8	114.21	117.07	117.89	118.49	119.29	115.3	114.41	114.54	114.44	114.58
102.51	103.35	102.98	103.18	104.1	105.15	105.87	104.64	100.82	105.75	103.86	107.57	104.25	101.36	105.72	105.4	104.5	102.39	101.6	106.64	104.83	103.7	105.07	108.85	103.35	104.85	104.85	103.67	102.14	103.48	104.7	105.1	104.26	102.99	105.17	101.52	103.03	104.33	102.64	104.86	104.73	101.75	103.94	106.12	106.69	104.91	107.1	107.17	105.42	102.4
105.39	106.84	103.53	105.01	105.14	102.45	103.89	106.39	104.56	105.58	104.09	109.61	103.71	108.14	105.33	105.19	101.76	107.18	106.78	107.76	105.63	105.89	106.13	108.95	105.41	107.3	107.42	106	105.37	109	106.4	107.32	105.26	106.39	105.73	103.34	101.87	106.67	104.93	107.38	104.71	103.22	104.27	107.27	104.59	108.36	102.12	105.75	102.5	105.15
106.37	107.82	107.61	104.09	106.69	104.66	106.32	103.78	106.24	105.73	108.31	106.78	105.2	105	106.32	108.25	105.44	104.55	105.55	108.52	109.05	104.7	103.16	106.33	102.7	106.64	104.25	104.19	105.57	105.75	104.66	105.77	105.1	105.38	106.1	105.82	102.29	105.64	107.66	105.35	105.95	104.19	106.17	104.16	107	102.38	105.64	102.63	106.54	106.18
99.506	99.727	100.2	96.816	98.266	96.975	102.56	99.308	97.401	97.916	101.91	100.46	100.39	99.413	97.228	102.13	97.517	99.57	98.485	101.18	96.293	95.975	98.439	100.36	101.55	98.743	98.058	101.4	100.01	97.752	101.39	96.474	101.7	98.998	100.51	100.99	99.318	97.841	100.34	99.969	100.57	100.14	99.691	99.017	99.757	101.68	102.75	101.03	100.43	97.375
103.92	103.38	103.46	105.02	103.36	103.94	105.38	105.48	104.21	104.06	104.94	103.29	101.56	105.12	105.8	103.53	106.13	105.01	103.54	102.66	105.99	104.72	101.47	104.06	105.37	107.01	105.14	101.89	106.78	103.9	104.29	106.33	100.89	104.33	103.26	105.29	103.29	105.8	102.23	105.42	103.86	102.78	104.29	99.858	103.59	106.08	103.75	105.93	103.2	103.58
110.06	111.22	112.62	112.01	112.3	116.03	113.28	109.73	108.44	109.36	113.02	112.44	113.87	111.18	111.77	111.09	108.36	110.52	112.81	113	113.43	110.84	110.56	113.4	112.85	113.47	109.24	110.19	112.16	110.33	108.88	111.17	111.84	113.6	111.38	111.62	108.34	111.68	109.24	112.86	111.02	111.15	112.73	110.16	112.98	112.93	112.59	110.04	110.9	110.33
101.5	99.051	98.481	102.22	101.24	98.845	102.14	98.942	99.533	99.546	101.88	97.345	101.89	99.464	100.36	100.68	101.87	101.65	97.779	101.32	100.18	102.03	103.91	97.607	98.725	102.79	102.54	100.32	99.24	98.569	100.1	101.74	99.952	99.379	98.461	100.14	99.489	102.01	100.45	97.761	100.28	96.64	101.27	98.341	97.609	100.63	101.79	100.87	97.623	99.488
103.04	105.64	102	104.03	107.99	104.5	106.49	105.26	103.28	105.83	103.33	103.44	101.88	104.62	104.61	103.32	105.26	104.67	105.32	103.95	105.18	107.77	102.3	102.15	102.94	100.35	107.06	100.43	101.8	103.47	103.39	107.79	104.16	101.67	101.89	104.37	106.15	101.58	104.86	106.55	104.99	103.93	104.66	103.31	105.41	101.39	104.73	105.49	103.39	102.79
106.75	109.56	105.38	107.17	106.1	106.38	105.2	106.04	106.06	106.01	108.66	106.05	106.64	105.32	104.53	105.05	111.05	105.92	105.41	106.43	105.92	108.21	108.24	103.81	106.27	106.43	109.04	108.15	105.28	107.92	103.22	106.61	106.29	106.41	107.24	106.26	107.26	112.34	105.53	102.91	104.06	108.55	104.27	106.7	105.92	105.48	107.41	106.12	106.2	108.86
103.53	105.73	105.72	106.84	108.1	105.04	104.16	105.43	104.24	106.33	102.29	108.8	106.03	105.99	104.42	106.26	104.78	104.1	104.11	107.36	106.34	104.91	108.74	105.71	106.06	104.66	107.99	107.15	103.45	105.38	106.7	104.19	103.93	104.61	102.35	105.18	109.44	106.02	104.43	104.22	105.04	106.13	102.41	105.62	106.72	105.64	104.76	102.74	108.62	105.85
106.26	105.39	106.24	106.37	108.6	109.44	105.94	107.13	106.69	102.9	106.13	103.32	104.92	106.29	106.31	107.82	103.65	104.3	105.6	106.88	105.09	107.16	107.33	103.98	103.45	103.89	104.48	106.33	105.5	106.23	105.43	102.97	109.82	107.14	106.01	102.74	107.77	107.59	105.05	106.93	107.56	104.6	108.15	105.4	104.39	104.61	107.44	106.7	104.83	104.61
102.15	105.51	105.3	105.49	102.41	107.03	102.58	105.28	106.04	105.64	102.58	104.98	104.49	107.52	108.69	104.97	103.06	104.31	105.96	104.27	104.92	105.61	104.87	107.12	108.31	103.52	105.95	107.91	109.36	106.34	106.67	105.24	108.27	108.31	106.47	107.35	108.12	107.85	107.59	104.66	105.09	104.97	106.75	110.05	106.31	108.54	107.3	108.02	106.4	105.49
111.07	111.2	109.27	112.43	105.56	108.15	112.18	110.7	108.34	111.35	108.75	107.44	109.38	111.54	112.07	107.53	111.45	111.27	110.24	111.96	111.61	109.44	110.93	107.8	110.5	111.03	109.99	109.61	105.14	112.08	109.41	110.94	111.09	107.21	107.94	106.02	113.84	110.19	108.45	108.09	111.19	110.16	108.17	111.09	108.72	109.12	110.47	109.39	110.01	108.93
108.44	106.53	104.97	101.21	103.02	105.36	107.39	106.69	104.34	104.15	108.01	99.293	106.64	104.49	103.34	104.23	104.61	101.69	101.76	105.3	102.51	104.18	104.52	101.99	105.17	105.45	105.61	105.4	104.91	105.8	102.06	105.72	103.57	105.17	102.69	105.2	105.2	103.5	104.43	105.45	104.73	104.38	101.82	104.48	103.7	103.16	104.75	103.72	104.51	104.36
108.7	101	103.55	105.23	106.73	108.44	104.1	104.68	106.27	107.4	104.34	108.1	105.15	100.57	103.74	105.32	104.56	107.56	106.48	104.59	106	106.61	107.49	104.94	105.78	108.91	107.07	107.47	105.66	106.12	104.59	101.97	107.38	107.42	106.04	107.39	102.85	105.76	101	107.95	105.59	106.17	106.06	107.2	108.3	105.99	106.24	105.99	104.16	104.29
104.56	98.649	100.26	98.555	97.585	99.166	101.23	100.72	99.18	97.349	99.406	99.655	98.216	100.26	98.584	100.85	99.98	101.48	98.628	101.95	99.62	100.86	101.48	98.771	98.996	98.836	100.97	98.541	100.92	99.991	100.39	99.387	98.815	100.48	100.49	101.48	103.27	98.376	97.906	99.257	96.894	99.657	102.13	97.949	98.15	99.411	99.39	100.62	98.437	100.49
103.4	101.28	105.08	103.83	106.96	103.17	104.59	104.98	106.94	104.16	104.71	103.46	105.73	103.06	102.28	104.68	104.04	103.31	106.33	105.13	99.197	105.79	104.81	105.83	103.58	102.26	104.44	105.73	104.27	106.93	105.88	102.25	104.46	105.61	105.05	105.97	105.7	104.2	101.75	106.09	104.12	105.51	105.87	104.92	106.34	106.78	101.68	104.93	104.68	106.38
112.79	110.06	113.11	114.74	114.82	108.75	115.35	113.91	110.96	110.94	110.73	111.22	113.37	111.68	111.34	111.09	115.26	109.93	112.73	114.25	113.65	111.64	113.01	111.57	112.38	115.26	111.39	111.9	113.51	113.16	111.11	113.04	113.6	111.42	110.44	110.68	110.07	114.28	114.31	111.37	113.36	111.65	110.39	110.11	112.88	109.37	111.88	112.13	115.64	113.25
114.77	108.57	110.68	108.79	111.76	111.56	107.72	110.67	111.63	111.35	110.34	113.82	112.23	112.15	111.99	111.95	114.53	112.87	110.72	108.96	114.04	109.18	112.79	110.28	111.04	114.72	114.22	114.04	113.5	112.7	108.17	112.86	111.08	111.32	110.73	109.69	112.72	109.71	111.27	110.49	111.4	109.65	112.62	109.57	111.2	110.01	109.27	113.08	112.06	110.23
107.44	105.92	105.27	106.91	105.66	106.61	108.82	106.07	108.41	107.92	106.68	108.84	106.54	106.1	109.87	105.34	106.6	107.84	108.06	102.02	103.17	107.01	106.16	109.67	108.18	109.39	103.57	102.51	107.21	108.84	105.65	106.81	110.17	105.94	107.77	105.33	109.31	108.82	107.94	109.53	109.16	104.97	108.84	102.97	106.27	107.57	106.27	106.17	108	105.9
99.683	100.47	104.91	97.942	100.67	102.28	96.257	99.135	102.52	100.19	97.497	99.439	98.843	95.45	101.73	97.821	102	102.19	101.68	99.927	101.92	99.854	102.44	98.436	101.1	100.24	103.34	99.244	100.74	97.445	102.68	102.33	99.039	99.366	99.453	101.19	99.831	102.8	95.591	99.767	100.78	98.287	99.958	101.2	101.2	102.04	98.021	99.249	97.59	104.4
99.726	99.203	96.784	101.25	101.07	97.762	98.26	99.553	98.932	98.964	99.032	98.786	101.85	101.19	97.793	100.29	100.33	101.92	99.389	100.59	102.22	101.61	100.35	100.16	99.817	102.84	99.148	98.921	98.51	100.09	99.395	98.633	98.14	102.99	100.5	99.412	101.62	101.63	100.28	101.38	99.242	102.08	101.3	100.77	97.289	99.076	96.938	103.87	99.265	101.69
103.25	105.24	106.61	99.873	103.58	105.13	106.06	104.11	105.9	106.65	104.24	103.98	102.63	105.25	105.89	105.68	101.9	106.91	104.23	103.62	102.84	105.89	105.75	105.23	102.45	103.59	106.13	102.76	106.65	102.08	104.23	101.08	101.25	105.58	104.07	100.42	105.5	103.15	104.16	105.84	103.48	103.74	105.27	105.23	107.19	102.11	104.68	107	105.56	104.52
106.6	108.18	106.44	104.76	104.54	107	109.1	105.07	108.87	109.35	106.99	106.11	105.7	109.11	105.77	108.54	106.32	104.64	104.12	110.41	107.51	103.9	105.99	109.31	106.07	104.08	104.48	105.18	107.01	104.96	105.96	105.85	104.39	104.25	106.56	106.91	106.59	107.95	108.31	107.38	104.67	107.57	106.02	104.86	109.07	109.78	106.21	107.44	106.39	107.81
117.21	117.75	116.21	115.7	116.31	117.72	116.11	116.17	117.95	115.82	114.87	114.9	117.01	116.42	114.75	118.74	117.4	119.22	115.13	117.37	117.41	116.11	114.03	117.3	117.61	118.47	116.17	114.87	116.99	112.85	116.8	115.4	114.34	117.63	117.44	118.82	119.29	116.35	113.93	116.82	116.79	114.61	114.07	117.45	115.7	117.49	118.05	117.63	116.4	117.44
106.66	105.49	101.53	101.36	102.36	105.82	109.99	107.17	104.98	105.78	104.98	107.05	106.31	105.56	107.12	108.22	105.89	105.17	104.47	105.32	106.3	107.38	104.53	106.45	106.06	107.87	106.14	106.64	105.89	103.04	103.6	107.1	105.71	104.66	103.15	105.19	106.02	106.37	105.59	105.73	103.66	107.84	106.5	109.64	106.12	102.72	103.39	106.73	107.55	107.28
106.83	104.42	107.69	105.93	105.98	106.53	107.94	106.91	101.27	104.1	106.33	105.98	106.06	103.39	105.29	105.79	104.68	105	101.71	103.18	105.19	105.72	105.02	105.55	104.19	105.36	106.28	107.44	107.44	106.05	104.79	107.6	104.33	104.78	105.49	104.66	104.74	104.41	106.59	106.35	106.04	105.21	106.21	105.13	105.7	104.83	104.72	106.27	107.5	104.12
106.66	110.56	105.62	105.31	104.08	104.72	107.9	105.49	104.4	104.84	103.1	103.51	106.65	110.48	107.12	104.22	107.17	108.11	106.84	106.74	107.28	107.17	110.37	105.61	109.53	107.08	105.48	106.12	108.13	107.32	105.86	107.48	104.06	103.71	104.08	107.02	106.78	104.36	107.35	108.88	108.04	105.22	107.3	105.79	106	103.86	105.63	103.28	106.91	104.87
105.48	105.36	105.77	103.22	104.65	103.32	105.51	104.76	104.24	104.94	106.15	103.97	105.33	104.12	104.52	109.66	106.7	103.58	105.25	106.5	103.5	107.26	108.84	105.84	106.31	110.5	105.02	106.93	104.95	107.37	107.77	105.34	108.95	106.57	106.4	106.63	107.12	104.44	105.51	105.97	105.09	106.47	105.83	106.29	105.15	106.42	104.53	103.89	104.27	112.79
108.22	103.57	105.9	108.41	106.67	106.02	102.4	103	105.8	106.22	105.6	107.94	106.07	107.93	104.27	107.95	108.03	106.39	106.82	102.49	111.49	107	105.57	104.51	104.49	108.53	106.17	106.24	105.19	105.32	103.91	107.47	105.11	104.12	107.44	108.8	106.64	105.7	105.26	107.17	105.19	103.07	105.51	107.8	103.08	107.6	104.47	106.59	106.24	103.74
105.92	105.44	104.44	103.72	103.81	107.21	107.7	109.67	106.57	107.53	108.2	106.92	105.57	108.01	105.53	103.82	106.91	106.9	105.46	103.6	105.43	104.33	106.22	106.77	105.08	110.83	106.15	108.25	106.57	105.23	106.19	107.05	104.37	104.19	108.38	105.83	104.61	106.71	105.93	107.94	104.73	107.2	107.67	106.94	106.77	106.43	106.15	110.66	105.85	105.46
106.61	106.29	107.74	106.61	106.42	103.43	104.5	110.18	109.37	106.42	105.28	106.99	108.01	101.49	106.97	103.77	106.11	106.34	104.04	104.71	105.33	104.73	105.41	106.39	107.39	105.08	104.58	108.97	105.03	107.93	107.83	102.91	106.46	107.82	108.65	107.91	105.11	105.85	104.58	105.74	104	108.17	105.07	106.95	105.78	106.72	105.21	101.51	108.47	105.69
111.37	110.25	113.06	109.61	115.08	110.64	108.41	110.39	110.7	109.54	113.39	109.97	112.97	110.7	110.29	114	109.04	110.11	106.82	109.08	111.7	109.68	109.95	112.57	111.96	108.45	109.4	108.81	111.34	110.8	110.86	110.64	108.29	111.53	109.44	113.51	112.27	107.82	114.16	110.06	109.56	114.44	110.24	110.18	109.2	108.6	109.27	109.94	109.87	115.72
115.7	112.82	113.71	111.61	110.94	112.79	112.08	110.98	113.46	110.62	107.86	113.02	108.83	110.26	110.34	110.9	115.32	109.68	109.2	111.4	112.93	111.48	110.69	112.6	108.42	108.11	110.99	109.64	110.04	108.99	112.34	115.28	114.15	109.45	113.46	114.16	111.55	108.72	113.27	109.47	113.4	111.21	109.99	113.32	112.9	112.4	109.21	110.03	111.73	111.53
108.03	105.16	107.15	106.15	106.03	108.16	106.27	105.11	107.09	104.99	110.01	103.91	103.11	105.9	109.67	107.8	110.08	104.29	108.53	108.4	105.48	106.11	104.1	107.06	107.21	107.64	107.01	106.93	106.83	102.94	106.59	104.28	105.75	103.09	106.5	105.48	107.02	102.75	108.12	105.73	104.47	106.48	104.44	107.67	107.73	107.13	102.67	104.39	108.28	103.8
111.24	111.78	108.16	109.78	110.85	115.04	111.95	116.24	112.92	113.13	110.28	114.24	113.27	110.79	110.26	109.7	112.2	109.81	110.04	112.54	111.81	112.6	111.09	112.12	111.44	110.36	112.81	111.65	110.41	112.66	110.41	113.38	113.55	106.45	111.31	112.91	112.7	111.51	113.84	112.78	114.07	109.29	110.66	112.64	111.57	111.68	111.39	111.57	110.69	112.01
112.37	108	110.76	111.8	111	109.48	110.99	111.43	112.39	107.29	109.77	112.51	110.05	111.12	112.02	111.22	114.36	107.21	110.22	113.53	112.66	112.43	110.66	112.05	112.3	110.75	114.01	110.08	112.12	109.25	113.78	110.5	111.27	111.08	109.4	109.82	112.52	112.76	111.05	109.68	109.32	112.16	112.13	110.16	111.01	111.53	108.63	112.1	112.39	112.44
102.85	98.663	99.712	100.71	100.61	101.03	101.15	101.56	104.09	101.48	103.93	99.344	100.21	103.91	100.4	101.53	100.71	101.56	100.44	101.93	99.701	104.9	101.77	99.652	100.74	101.39	95.573	100.62	100.19	99.949	101.79	100.15	100.78	101.27	99.291	99.448	98.56	101.31	104.35	99.413	100.38	101.67	99.914	98.621	104.1	99.853	101.35	104.46	100.25	102.98
104.82	106.45	104.22	105.44	106.49	103.91	103.98	103.97	106.04	102.09	104.03	106.73	107.69	105.61	103.89	106.84	105.52	108.5	104.95	105.34	105.23	105.86	105.9	106.83	104.54	107.72	105.87	108.68	104.83	103.65	101.72	103.51	106.57	103.66	107.91	103.71	106.62	105.88	106.25	104.99	105.94	103.63	107.19	105.61	105.47	105.3	102.79	105.02	107.34	105.96
98.592	103.1	99.618	99.364	97.104	101.07	104.86	100.24	99.66	98.179	100.51	100.72	99.811	101.01	101.35	102.46	100.85	105.9	100.36	100.4	100.89	100.42	98.163	102.45	99.559	100.79	97.529	100.44	100.9	102.18	98.167	102.04	101.86	98.881	99.615	100.17	100.54	102.58	100.76	97.863	103.33	100.05	100.47	99.42	99.907	100.03	98.954	99.756	100.82	97.691
101.65	105.97	108.79	107.73	105.66	106.51	104.72	109.22	103.35	106.42	108.13	108.05	106.24	101.96	105.58	104.34	105.18	103.07	106.95	106.9	105.93	104.84	105.76	106.22	105.26	105.99	108.67	105.57	106.03	103.96	104.52	103.71	105.1	108.29	100.51	105.37	104.65	106.62	105.15	108.76	101.78	102.22	107.45	102.58	102.79	108.64	106.17	106.14	105.92	101.12
106.16	105.91	105.32	100.58	102.23	100.47	102.34	103.74	105.52	103.29	107.18	106.87	105.09	105.08	104.07	108.05	102.18	106.01	105.37	103.35	102.99	103.99	104.21	101.27	106.32	106.02	106.99	101.83	104.77	105.52	102.68	103.91	105.26	105.68	105.15	105.28	101.97	105.45	103.59	104.12	106.53	102.75	102.53	106.39	102.9	104.8	107.69	105.12	108.65	99.951
111.62	111.38	112.14	112.07	115.66	110.28	115.09	112.48	111.55	115.61	114.28	109.36	113.15	114.97	114.15	111.81	110.63	109.96	111.3	111.95	109.43	112.7	111.54	113.7	112.28	110.7	109.3	111.17	113.74	113.95	112.48	112.39	110.02	111.22	107.22	110.43	110.91	111.02	112.34	112.08	113.14	111.84	113.56	112.38	112.1	109.22	111.91	112.03	113.62	113.34
105.13	105.55	106.14	106.3	106.8	109.98	105.36	110.36	106.22	104.66	104.36	108	108.16	106.75	103.01	105.11	107.91	105.39	105.92	105.68	106.08	106.75	108.06	106.32	105.56	102.71	107.55	107.48	104.07	104.36	104	108.3	105.81	108.03	105.54	106.07	106.82	103.83	107.14	103.04	107.58	106.2	105.72	107.26	105.5	107.49	105.75	103.97	110.2	105.77
108.75	110.68	107.09	109.22	113.05	107.84	109.06	110.97	107.55	108.71	107.24	108.91	109.85	110.97	109.47	109.58	111.48	109.12	109.97	107.08	110.42	108.87	107.19	107.66	109.27	107.02	109.2	110.18	108.91	108.17	109.82	106.72	107.31	106.64	112.93	109.73	106.23	107.36	110.99	111.33	109.49	110.69	109.41	110.31	109.39	110.16	109.55	111.19	110.04	111.74
110.74	109.46	112.49	110.11	109.86	110.89	110.4	109.87	108.18	110.3	111.46	111.5	112.78	105.82	109.47	111.41	109.09	114.94	114.03	113.2	108.83	111.93	112.09	110.06	111.44	111.43	110.79	111.14	112.18	112.29	113.1	111.6	111.17	108.87	110.74	111.63	109.63	112.04	110.16	109.44	110.25	110.34	113.44	110.89	112.64	109.97	108.01	109.17	110.05	111.31
104.51	105.61	106.85	105.99	104.9	107.77	108.68	102.57	103.95	101.79	106.28	104.45	105.7	107.34	103.38	103.19	108.83	107.75	105.99	107.91	106.23	105.03	103.21	107.73	102.93	100.61	106.31	103.11	105.74	104.39	104.17	107.71	104.99	104.94	105.45	104.19	107.08	107.53	105.22	103.79	104.4	108.33	102.54	108.29	105.55	102.97	106.9	102.8	104.51	100.96
106.96	104.65	107.2	104.26	103.64	106.18	102.95	105.21	105.39	105.76	106.26	108.2	104.6	106.2	106.65	103.79	108.01	105.94	106.98	107.84	104.01	109.96	103.76	102.97	106.94	106.53	107.88	107.38	104.4	108.2	106.61	101.46	104.08	102.23	104.02	106.68	105.08	105.1	104.69	103.47	107.05	102.83	106.35	107.27	104.81	101.27	102.59	106.86	103.73	107.31
105.84	98.834	103.78	103.96	104.6	104.38	105.03	104.39	107.42	102.44	104.37	106.13	105	103.81	100.87	102.75	102.87	105.52	102.99	101.12	103.85	105.1	103.33	102.71	105.14	104.12	102.72	105.35	103.87	104.62	106.8	105.49	102.96	103.16	105.16	104.23	102.92	104.59	104.93	107.38	103.11	105.87	104.53	103.54	104.63	105.18	103.33	103.68	104.85	104.8
113.53	115.61	114.63	112.69	113.12	115.19	112.8	113.59	113.76	110.42	114.77	111.45	107.56	114.09	112.31	113.48	114.12	112.89	110.28	112.11	112.51	110.8	115.18	113.08	112.18	109.87	112.43	112.69	113.77	109.61	111.17	112.24	112.09	115.2	112.65	108.88	112	113.68	111.43	114.37	111.64	113.81	111.19	112.69	115.29	112.53	117.17	114.21	114.02	114.81
118.41	119.97	118.59	118.15	117.09	118.06	116.58	118.08	118.52	115.11	118.69	118.31	116.43	117.82	116.22	117.22	118.06	119.18	115.9	116.52	120.17	119.09	116.28	115.38	117.77	115.46	118.1	118.95	115.77	117.95	117.19	120.12	121.71	121.6	116.72	117.09	117.15	118.51	119.33	120.5	116.96	119.99	113.7	116.53	116.06	120.36	115.3	117.95	116.15	118.82
104.56	104.64	104.5	104.22	101.21	105.03	102.2	105.12	104.25	104.43	108.08	102.91	107.13	107.51	106.21	103.73	109.21	106.2	104.91	106.71	106.62	103.37	105.39	105.65	99.276	102.53	105.41	106.28	103.9	101.61	102.95	103.73	106.54	105.3	107.24	104.71	103.42	103.91	101.96	100.56	105.8	105.27	105.92	106.46	105.85	106.91	107.34	103.35	103.69	103.76
103.54	106.68	106.55	108.47	108.3	107.53	104.56	106.15	105.08	106.98	104.67	103.98	105.66	105.26	107	103.62	105.14	108.92	104.9	104.66	107.06	104.64	105.44	102.41	102.96	105.57	106.04	106.96	106.44	105.04	103.5	108.02	105.14	106.05	105.24	106.16	106.94	105.14	104.52	107.86	106.91	106.56	109.63	102.84	108.3	104.27	102.12	107.17	104.73	105.25
104.18	101.49	103.42	105.23	100.77	106.49	99.577	104.39	104.64	104.08	103.27	104.39	100.35	103.66	103.93	106.08	108.1	104.93	109.34	104.79	103.16	106.76	106.5	104.23	104.45	102.98	103.07	103.74	103.53	106.61	102.62	104.87	102.42	103.5	108.83	103.38	104.01	106.77	105.03	104.67	103.3	105.43	101.01	103.86	103.27	104.6	106.37	105.56	104.12	105.48
111.43	109.88	111.49	111.5	109.95	113.14	108.05	112.54	109.79	110.83	108.64	109.46	109.27	108.54	113.1	109.84	112.23	112.08	113.71	110.25	111.38	109.63	112.26	112.29	112.94	109.41	112.56	111.51	111.43	110.75	111.97	110.44	113.06	109.87	109.77	111.37	109.57	109.37	107.91	110.01	110.72	109.07	107.17	111.96	113.59	111.57	112.21	112.38	108.62	109.32
110.02	110.03	112.46	107.49	111.67	110.56	109.57	111.6	111.23	107.92	113.61	111.2	112.27	110.56	112.25	110.1	112.06	112.73	111.65	108.63	112.28	109.64	113.55	110.32	109.35	113.8	110.74	112.39	108.9	112.46	109.16	110.65	114.96	109.46	111.19	111.23	111.06	113.63	112.14	111.86	112.68	109.2	111.01	107.24	111.74	108.16	112.5	112.95	110.14	111.42
98.804	99.81	102.12	98.105	99.96	100.05	96.713	101.64	99.195	99.101	98.557	99.355	98.993	99.323	96.817	100.73	97.632	99.957	97.385	100.47	97.339	100.53	101.85	97.443	97.885	97.302	102.74	99.342	98.749	98.017	99.117	100.35	97.785	104.32	99.176	101.96	97.861	98.802	97.472	97.637	100.31	97.401	101.56	100.03	99.515	100.56	97.365	100.35	102.63	99.206
114.71	114.32	113.17	113.23	112.44	114.06	113.24	114.86	114.05	112.64	110.25	113.27	113.29	112.07	111.38	112.61	115.81	113.32	113.14	117.04	112.69	111.72	110.59	111.65	114.35	115.48	112.19	113.81	111.67	111	111.48	110.55	115.79	114.22	109.63	112.96	115.31	110.95	112.03	114.74	112.55	111.58	112.23	113.69	114.19	112.3	111.46	110.47	113.21	114.48
103.41	104.11	104.26	103.53	104.34	104.51	107.72	101.89	105.33	107.36	108.34	106.03	106.56	107.4	106.74	104.33	104.71	105.11	104.74	104.25	107.82	103.95	106.42	104.19	105.39	104.74	104.99	104.45	106.17	106.46	108.18	106	104.5	107.56	102.41	104.32	102.56	105.72	102.68	104.76	104.34	106.71	107.29	102.46	106.8	108.19	107.02	104.66	104.68	107.89
106.51	105.81	107.55	105.31	103.76	105.22	104.94	105.29	106.87	105.51	105.42	106.1	108.4	108.69	103.77	106.97	105.47	105.45	105.41	106.42	105.78	104.24	105.43	105.23	106.4	107.32	104.87	103.42	105.42	107.13	107.46	102.89	107.58	105.13	109.62	105.04	107.51	104.65	107.65	106.23	102.39	108.76	102.29	109.13	106.63	104.64	107.37	104.34	104.97	105.72
109.07	108.54	110.69	111.96	109.28	109.03	110.55	111.98	111.06	111.25	108.06	108.68	108.09	112.03	109.82	109.61	107.75	115.21	108.09	111.58	108.55	105.86	109.49	108.71	111.93	112.03	109.62	107.31	108.88	109.76	111	108.56	113.77	111.16	111.78	109.51	108.97	106.81	112.19	108.97	110.8	110.76	108.77	111.62	108.76	110.77	113.98	110.43	110.75	113.09
108.45	110.67	107.27	107.33	108.34	108.4	111.11	111.65	111.31	108.54	110.54	111.4	107.99	109.04	105.9	109.25	108.84	110.26	108.24	109.64	107.7	108.29	105.72	106.01	110.94	111.06	110.16	108.27	108.58	110.3	109.9	105.89	105.45	111.51	109.82	113.15	108.19	106.67	110.09	110.81	109.28	110.28	113.28	114.52	111.83	109.69	110.1	109.06	112.89	114.02
114.01	111.2	112.72	114.22	115.29	114.37	110.61	114.27	112.17	113.98	114.58	111.07	110.3	114.08	108.65	111.21	110.81	113.08	113.85	111.69	112.76	112.98	113.21	116.25	107.8	111.66	112.21	111.38	112.97	112.49	108.45	112.56	113.47	112.35	112.02	116.73	114.68	111.68	114.41	112.16	113.09	115.62	112.76	112.18	108.7	111.28	113.55	113.17	113.24	115.88
106.31	110.16	111.32	111.13	111.38	107.57	113.09	109.04	112.94	111.23	113.41	111.01	112.19	112.06	111.12	111.35	110.78	111.46	109.72	106.43	109.21	112.39	107.74	110.74	110.43	113.21	109.49	108.93	111.19	108.03	109.16	108.79	113.5	108.74	109.4	110.5	109.78	110.36	111.76	110.47	108.57	108.55	109.68	111.34	110.2	110.29	110.12	111.26	108.55	109.33
110.88	108.12	109.98	111.38	110.85	109.16	105.92	110.23	115.5	111.2	109.17	110.07	110.48	110.76	111.19	108.77	111.04	109.62	109.57	109.94	108.28	111.03	110.01	112.71	108.9	108.61	106.05	106.28	111.44	109.61	109.72	108.04	109.96	111.4	107.84	108.37	111.01	108.24	107.05	108.88	111.23	108.34	110.14	111.52	111.39	110.61	108.59	110.81	107.44	109.47
107.34	108.44	104.96	105.08	105.5	106.14	103.88	104.14	105.75	107.92	101.93	103.19	104.57	104.24	105.53	106.87	105.01	103.22	102.79	101.77	108.09	106.27	105.78	105.86	105.35	108.7	104.85	102.54	106.79	102.25	104.86	107.19	106.36	106.91	102.17	105.25	109.94	106.41	107.13	106.69	104.24	107.18	104.61	104.9	105.41	102.54	104.41	104.79	107.98	102.84
101.01	108.34	105.77	104.66	108.23	109.02	107.31	104.32	103.99	105.81	104.24	103.35	108.94	106.82	105.36	106.55	107.78	106.84	104.5	105.31	105.28	105.64	103.82	107.52	106.23	106.09	105.86	107.86	107.99	108.48	109.3	106.71	105.64	109.29	104.8	105.61	107.59	104.8	106.07	107.34	104.98	106.07	105.87	106.78	105.54	107.26	104.68	106.76	107.35	103.76
103.18	104.49	107.48	107.3	106.42	103.19	106.14	104.46	105.25	104.18	104.69	103.92	103.02	107.21	107.61	103.2	105.52	102.99	108.02	107.85	103.88	103.64	106.32	106.25	104.73	106.48	106.44	105.54	106.73	104.47	106.18	103.93	107.31	103.31	104.61	104.21	107.02	104.57	109.96	105.71	103.07	105.69	104.61	107.18	106.98	107.96	104.34	106.79	102.85	105.09
100.66	102.37	99.764	101.66	99.664	98.114	102.2	101.69	101.65	100.76	97.694	98.471	98.638	99.395	100.89	101.53	100.59	102.83	103.96	98.452	100.3	102.74	98.521	100.5	101.72	97.293	101.58	100.42	101.08	101.92	105.7	99.456	103.5	103.91	103.66	102.47	100.12	100.34	100.69	99.249	102.39	100.58	102.11	102.69	100.09	102.81	101.52	101.31	101.77	99.035
106.47	103.18	105.83	107.53	106.3	104.09	107.35	105.22	104.33	107.43	105.21	107.58	107.43	106.28	106.78	102.83	106.75	107.37	103.85	104.64	105.1	107.93	105.25	104.22	103.15	106.04	106.42	107.36	103.99	109.52	103.08	108.08	102.49	105.84	103.86	105.12	105.54	107.82	107.65	106.88	103.86	104.89	102.54	106.63	106.35	105.73	108.84	107.6	108.49	107.46
111.41	111.19	108.94	112.44	114.85	109.57	109.31	111.25	112.78	111.84	109.78	112.72	110.51	111.47	110.48	111.63	109.98	112.47	109.05	110.52	111.95	107.69	112.69	113.24	112.82	110.4	110.99	113.62	108.56	110.92	111.82	109.78	111.02	112.11	109.74	114.54	110.57	108.54	110.57	114.46	115.3	111.71	108.95	111.47	111.75	111.1	110.95	109.98	112.03	109.13
104.99	106.34	107.38	105.49	107.5	104.09	103.47	102.59	102.19	105.93	108.52	105.52	104.6	107.76	107.05	106.16	105.13	103.78	105.28	106.12	102.86	107.6	107.1	107.14	105.28	105.89	106.03	105.48	109.16	103.45	104.69	105.98	105.83	105.77	102.46	106.62	102.18	104.58	105.27	108.09	106.54	105.4	108.07	104.68	108.34	104.92	104.76	104.89	104.04	102.23
112.51	113.48	113.3	113.98	112.77	114.97	111.41	112.57	114.06	112.99	110.73	114.91	110.25	113.19	107.34	111.77	111.47	111.88	111.91	111.91	110.34	113.45	109.53	111.21	111.68	113.3	115.4	109.55	111.73	113.55	113.22	109.83	111.47	111.91	113.07	114.35	110.26	111.6	109.83	109.08	112.44	113.13	113.5	109.23	113.65	111.83	109.84	110.46	111.14	112.19
114.82	109.12	112.8	111.98	113.57	113.61	112.8	112.23	113.1	110.34	109.97	115.38	112.93	115.82	111.99	110.62	113.16	113.16	111.47	109.85	112.17	111.67	115.09	112.73	109.21	109.49	114.33	111.3	111.79	112.3	112.55	111.91	109.29	111.49	109.48	111.41	114.06	113.61	115.88	114.47	115.25	114.36	112.23	111.13	112.98	112.27	111.62	114.85	111.97	112.13
110.99	111.5	115.69	109.13	117.73	110.86	110.95	111.92	110.7	112.39	115.13	114.64	110.06	112.13	111.51	109.45	112.01	110.5	113.33	113.72	117.91	112.95	111.25	114.27	111.07	112.79	110.33	109.17	112.37	108.64	111.64	113.56	111.12	112.4	109.55	109.26	113.97	110.21	111.6	110.81	112.96	115.61	112.29	114.6	114.86	113.36	111.68	110.84	110.59	112.35
114.98	114.53	110.48	112.9	112.47	113.28	115.68	113.13	110.8	111.09	110.21	112.67	111.74	111.67	111	110.61	111.68	110.51	113.64	111.19	108.46	109.97	108.81	113.26	113.51	111.73	110.49	114.86	111.9	112.85	111.76	113.88	111.49	111.69	110.49	111.98	114.87	110.81	108.84	113.75	110.88	114.21	111.47	109.31	109.18	110.82	110.21	110.35	111.3	112.37
111.72	109.25	116.42	112.04	106.1	113.08	114.91	109.99	110.91	109.8	115.19	115.27	109.94	109.96	114.48	113.18	111.42	112.71	109.14	110.07	112.15	112.22	111.45	108.04	110.76	110.93	107.81	110.42	115.31	110.76	113.35	110.54	110.01	112.31	110.39	110.12	110.7	110.22	111.94	109.95	110.91	111.76	111.39	109.89	109.75	109.88	111.43	108.55	109.93	111.8
100.7	100.92	102.52	100.34	98.038	100.07	99.066	98.112	96.814	98.552	100.37	99.055	97.777	98.153	101.25	101.78	100.15	98.947	99.925	101.28	100.75	101.9	96.925	97.931	100.07	99.178	100.84	104.08	103.26	99.909	97.508	98.651	100.22	99.27	99.014	98.08	101	100.52	99.927	101.11	96.12	103.78	100.32	98.182	99.044	100.14	100.31	98.928	100.23	101.09
111.9	115.49	114.95	109.66	113.8	111.02	110.12	115.78	109.54	110.94	112.76	111.89	114.34	111.82	111.92	113.26	112.82	111.84	113.34	112.32	112.91	114.29	113.65	110.66	114.39	112.38	117.73	111	115.56	113.4	109.34	114.58	110.33	112.85	117.26	112.03	110.67	114.96	112.24	112.06	111.81	111.19	113.02	111.83	110.19	113.04	114.13	109.03	113.16	119.14
109.06	109.71	111.82	109.82	112.51	108.06	110.18	112.12	112.19	111.14	108.84	111.43	111.29	110.98	111.54	107.22	111.36	111.73	111.79	112.92	110.62	110.16	110.99	108.65	110.27	109.24	109.8	109.57	112.07	112.4	109.78	112.29	111.86	108.78	109.09	110.67	109.38	109.82	110.1	111.46	109.88	111.11	111.41	109.05	111.16	111.84	110.74	112.74	108.78	111.62
111	112.25	109.08	110.91	109.78	106.46	109.16	109.1	112.78	113.7	112.86	110.19	112.07	113.77	111.16	111.64	111.54	110.2	111.76	111.11	110.7	111.9	109.67	110.86	109.18	109.98	109.3	114.48	110.02	111.59	111.38	112.53	116.11	113.8	116.1	110.97	110.32	115.8	113.51	113.02	110.15	115.4	109.87	114.3	109.79	110.7	110.85	104.77	110.68	114.28
105.98	104.93	104.8	106.54	105.64	106.08	103.41	106.5	104.1	108.54	102.99	104.71	104.86	107.93	109.39	103.85	107.27	107.85	105.6	104.87	104.65	106.17	108.15	104.15	105.88	106.55	103.83	106.81	106.98	105.83	104.86	104.04	105.52	103.3	104.28	106.08	102.76	105.03	108.71	105.2	107.22	108.33	106.57	107.12	105.61	108.84	103.62	108.24	101.01	104.21
110.91	113.11	108.57	110.79	111.62	112.84	109.74	111.66	112.27	111.71	110.74	114.24	113.66	109.64	111.19	110.37	109.25	112.42	110.9	111.57	112.87	107.87	111.75	109.76	114.43	109.05	108.61	114.33	112.35	111.22	115.71	110.42	113.51	106.67	110.61	109.81	109.27	112.32	113.33	108.43	113.34	112.33	111.75	112.12	108.27	112.48	108.02	109.94	112.66	114.81
102.63	103.9	104.93	105.84	103.5	103.18	104.61	103.34	103.15	106.58	102.71	106.31	106.61	106.51	109.64	106.78	104.43	104.25	106.1	101.95	103.87	104.86	108.11	106.63	106.97	106.38	103.21	105.86	104.48	102.91	102.59	104.14	103.71	103.69	104.66	105.47	104.45	103.17	104.92	101.56	105.77	104.18	104.55	106.63	108.46	106.21	106.79	105.52	102.3	107.12
97.888	100.14	101.03	99.657	101.84	96.881	98.655	101.23	99.316	96.576	94.987	101.82	97.349	99.243	98.601	98.26	98.794	102.39	100.56	101.69	99.634	99.926	98.11	100.6	100.11	101.91	102.94	100.27	97.934	98.183	98.926	99.815	98.576	102.89	98.576	96.755	97.654	102.04	97.913	99.14	102.13	100.48	100.12	101.44	100.29	99.725	100.24	103.85	99.747	97.428
103.74	106.03	106.91	105.49	106.17	106.53	107.47	105.57	105.91	106.22	104.26	109.34	109.1	102.7	107.82	105.62	106.6	104.1	105.88	108.58	103.93	105.77	103.54	104.78	106.09	101.98	104.22	106.74	107.67	102.47	105.15	106.18	107.33	106.3	101.57	102.54	106.19	105.64	103.72	100.21	106	103.98	104.73	104.45	107.68	105.07	104.89	106.28	105.9	105.93
104.38	101.53	101.51	102.94	102.32	106.25	103.05	102.92	102.69	103.74	102.32	105.24	106.74	104.96	100.68	102.08	104.27	105.61	107.18	103.43	103.61	103.84	103.29	104.55	104.78	103.28	104.12	100.53	103.25	102.93	106.14	106.7	104.12	103.02	99.806	104.93	103.05	103.43	103.63	104.32	105.14	106.2	102.59	102.83	103.34	104	100.35	104.48	105.59	102.65
98.685	99.242	101.3	97.01	101.35	99.495	100.69	97.852	101.78	101.39	105.08	102.12	99.963	100.96	101.24	100.82	100.92	101.9	99.482	100.57	102.67	101.45	99.055	100.76	100.27	102.73	103.14	102.68	102.1	98.751	101.18	99.444	98.081	97.573	99.959	100.66	101.24	100.56	100.69	100.45	99.349	100.41	104.03	100.41	99.024	102.94	102.45	100.89	101.36	97.264
102.35	98.357	103.07	98.819	97.3	97.517	100.79	101.55	99.325	101.18	99.711	101.96	99.954	99.843	101.16	99.757	98.815	98.697	101.04	100.83	99.764	98.725	98.406	97.605	100.33	100.21	100.74	96.647	100.58	100.8	95.785	99.067	101.83	97.943	102.01	98.613	98.377	102.53	97.816	102.98	99.946	99.142	102.26	99.566	99.569	98.627	99.534	99.185	102.6	99.615
104.01	104.19	103.58	107.21	106.64	101.98	107.3	104.96	103.81	103.33	104.68	103.71	102.97	104.78	103.21	102.18	105.36	102.8	104.76	102.87	106.26	106.71	104.96	103.53	100.51	105.86	103.06	108.58	102.62	105.68	104.97	103.07	103.37	103.84	107.3	105.03	107.96	104.71	102.76	103.33	106.7	104.32	105.29	98.466	100.98	104.29	104.18	102.57	102.93	103.27
113.12	113.67	113.27	108.96	110.14	112.16	110.72	110.86	111.95	113.05	112.16	112.2	111.24	107.76	111.44	113.1	112.57	109.56	109.12	113.99	108.73	111.8	112.8	108.85	110.84	110.78	111.23	111.27	111.59	110.63	108.35	112.62	110.01	112.43	111.54	113.44	109.6	111.47	111.71	109.86	109.58	109.37	111.36	112.45	112.88	115	111.53	111.64	109.76	111.47
102.88	98.865	102.98	99.723	97.356	102.72	99.133	101.05	98.331	99.678	96.573	97.673	100.19	102.46	98.753	98.183	96.738	102.72	99.466	102.54	98.986	101.51	100.09	102.32	98.455	99.881	97.421	101.48	102.6	101.02	98.608	101.17	100.27	98.682	100.04	101.63	99.845	102.78	100.06	101.22	100.56	98.17	98.683	99.909	97.924	101.32	103.4	98.021	99.089	98.028
103.12	107.7	106.15	106.64	105.96	106.64	106.75	103.32	109.79	106.83	100.45	102.47	104.3	106.35	107.68	106.21	105.6	106.15	104.81	110.74	101.6	107.35	102.78	104.22	105.77	105.27	107.47	106	101.87	104.54	105.78	103.55	105.43	107.34	106.11	107.23	106.76	104.62	106.85	106.7	103.46	104.62	106.05	105.34	105	105.26	107.73	102.94	103.47	108.72
106.8	105.7	103.6	102.76	101.78	104.51	105.87	103.46	103.24	104.41	103.82	100.07	105.38	108.05	104.64	104.09	102.42	99.598	101.17	105.95	105.55	103.14	105.77	105.32	101.73	105.87	105.62	103.15	102.14	102.41	102.65	103.4	101.7	103.54	103.7	102.85	104.47	108.21	101.28	104.88	103.41	105.93	105.61	106.46	103.11	101.14	104.33	102.13	102.29	106.48
111.29	108.71	112.38	109.54	109.39	114.85	113.24	108.98	108.15	111.49	113.25	111.16	110.87	110.2	112.02	109.43	109.59	110.78	114.08	110.41	109.42	112.91	110.04	111.39	113.7	108.95	111.78	112.86	111.42	111.1	109.79	112.18	111.43	113.67	114.47	110.65	111.97	113.17	113.08	111.18	115.81	113.85	110.61	109.33	112.66	113.75	111.97	109.53	111.52	111.92
112.83	114.08	111.68	115.36	111.65	109.17	113.19	113.6	112.6	110.66	113.1	110.09	108.44	110.91	111.64	112	110.78	113.11	109.44	110.92	111	111.58	107.97	111.84	109.35	109.32	112.69	111.77	111.1	114.01	111.52	110.21	110.95	113.14	109.44	109.86	110.36	113.23	110.13	110.53	111.68	110.46	111.2	110.5	112.99	109.37	113.51	112.33	110.69	110.61
104.46	103.12	107.39	107.68	105.38	103.45	107.62	102.42	108.52	102.82	106.19	105.69	104.74	107.21	101.97	105.41	106.82	105	105.19	107.62	105.35	106.52	105.12	105.17	105.39	102.89	105.55	104.88	100.8	104.91	107.26	108.9	106.04	106.22	107.27	106.59	104.45	104.49	105.24	104.86	106.4	106.35	105	106.93	105.47	105.64	105.34	106.98	106.36	106.54
105.88	104.22	102.12	103.03	104.41	104.84	104.3	102.93	106.69	105.56	104.99	104.31	106.5	106.36	102.59	110.51	104.39	104.57	106.59	103.15	105.46	102.47	107.75	103.07	104.75	103.98	105.13	104.86	105.3	103.48	104.82	102.48	103.55	104.94	104.48	105.74	105.72	102.77	104.54	105.49	103.62	106.61	104.87	103.94	103.47	104.48	105.14	103.45	105.89	105.65
103.19	105.29	108.32	102.92	103.08	109.12	105.06	104.33	105.03	104.65	107.76	106.32	105.55	108.7	104.27	106.34	107.86	104.9	105.54	106.95	107.66	104.71	105.32	105.11	104.13	105.88	105.81	103.33	103.74	103.9	106.99	105.73	107.54	106.52	105.71	107.22	105.85	105.23	107.26	102.25	106.13	105.69	107.93	109.52	108	107.16	108.35	105.88	107.75	109.16
107.8	105.88	108.1	105.37	106.07	106.14	105.94	107.17	106.34	107.72	107.63	103.87	108.22	105.23	107.16	108.13	106.19	106.93	107.63	107.28	105.58	110.46	107.99	109.33	104.57	108.09	109.42	108.04	106.67	105.58	106.87	108.07	107.45	108.3	109.75	105.62	107.95	103.28	107.1	108.08	106.52	105.21	106.13	106.11	109.35	106.88	105.83	109.25	107.24	109.34
105.87	104.91	105.34	104.62	102.91	103.51	104.35	107.11	106.32	103.87	106.22	105.86	109.2	106.7	105.74	104.76	106.15	105.53	107.84	103.94	107.22	106.35	106.2	103.29	103.42	104.72	106.05	103.5	107.86	106.59	106.67	106.3	107.38	105.16	106.63	107.26	105.42	106.39	105.65	104.29	104.58	107.85	105.78	106.29	107.86	107.88	106.95	103.22	103.57	106.92
105.68	105.07	103.41	106.54	104.64	106.3	104.92	110.65	102.1	107.39	103.38	107.06	105.88	107.24	105.33	108.34	107.73	104.02	101.04	106.96	105.04	102.81	100.93	104.52	106.72	105.97	105.11	105.9	105.13	105.59	108.15	102.51	107.82	103.89	103.24	104.36	106.82	103.11	105.58	106.8	107.03	107.49	105.49	106.76	106.71	103.95	104.34	105.98	103.09	102.89
105.83	105.34	104.77	106.95	105.53	105.38	105.56	105.93	106.67	104.39	105.44	100.72	103.08	104.63	104.43	105.72	106.66	104.05	105.38	105.33	104.69	107.24	105.42	107.86	104.38	104.14	106.52	106.3	106.08	106.97	103.91	106.71	106.9	110.92	104.26	105.06	105.77	108.17	105.36	104.58	105.2	104.08	106.09	103.7	105.78	106.29	107.01	105.5	104.97	102.52
99.252	96.953	101.79	99.065	98.359	99.462	99.485	99.806	100.26	101.27	100.54	101.93	98.709	99.735	101.34	101.34	100.02	99.6	100.85	98.935	98.756	101.23	100.76	104.64	101.6	99.615	97.742	101.2	101.96	97.024	100.54	99.93	98.1	98.741	99.684	101.31	98.401	104.18	97.227	100.53	98.311	97.283	99.569	97.251	96.126	99.968	101.1	97.368	102.5	101.01
101.03	106.09	104.7	103.84	107.14	104.91	106.52	105.66	106.54	107.65	106.07	107.02	104.61	106.08	105.69	105.39	108.44	103.84	108.36	107.32	103.2	108.44	108.13	104.41	106.34	106.91	105.03	107.17	105.48	105.58	107.23	105.51	107.68	107.91	104.18	107.32	108.02	105.7	106.69	108.76	108.55	107.42	103.88	105.41	105.37	105.16	107.27	102.41	107.64	108.55
106.16	104.52	105.17	106.56	106.24	102.4	104.73	105.54	108.49	107.48	104.48	107.97	107.3	105.4	107.44	105.57	103.51	107.06	106.64	106.77	106.46	109.5	106.12	104.06	105.97	105.78	107.85	106.37	105.81	102.39	105.67	107.29	108.13	104.98	103.22	103.21	105.52	104.72	105.22	103.89	104.9	102.18	106.36	110.31	106.28	104.34	103.07	102.79	106.18	106.97
103.53	99.004	101.71	99.249	101.04	93.786	100.43	99.861	100.36	100.92	99.981	99.556	100.58	98.866	103.16	98.269	98.923	102.09	103.98	102.64	99.452	99.969	97.997	100.63	103.76	96.891	96.554	98.059	96.242	100.1	100.08	98.292	99.426	97.01	96.896	97.856	99.566	100.96	97.195	99.141	99.361	100.28	100.02	99.848	101.25	102.2	97.869	100.5	98.647	102.86
108.96	108.87	111.38	110.46	111.08	115.51	111.43	115.17	111.88	109.73	114.09	113.59	115.34	110.64	110.19	112.09	112.11	109.01	110.44	111.92	112.09	110.6	109.99	108.59	113.75	112.27	112.02	112.46	111.72	112.53	111.24	110.2	112.73	112.89	109.73	113.38	111.4	110.35	112.64	112	113.98	110.97	108.91	113.1	112.71	109.01	110.48	113.08	108.74	109.15
109.18	109.59	112.35	110.98	107.91	108.53	108.69	106.23	110.12	108.57	106.26	108.96	107.11	109.73	111.67	111.13	111.61	110.46	107.24	111.26	109.18	109.99	110.93	109.36	112.49	107.75	107.58	110.42	109.7	110.89	108.37	109.46	110.09	111.77	107.03	111.79	109.13	113.83	110.85	109.36	110.36	109.91	109.11	110.64	111.13	110.3	109.83	110.14	109.36	111.44
115.67	110.81	110.74	114.38	109	110.3	111.78	111.62	112.41	113.24	113.35	109.58	113.59	110.59	112.77	111.57	112.06	112.3	111.4	110.45	112.1	112.97	114.94	114.01	113.88	112.81	111.17	112.05	113.33	109.12	113.68	112.81	112.41	110.32	112.95	111.1	107.62	110.02	112	111.6	110.51	113.04	114.66	114.2	111.52	112.97	111.34	111.33	110.06	113.93
104.36	108.92	107.63	101.73	101.81	103.22	108.22	105.58	106.42	108.87	104.56	106.44	103.56	107.72	103.99	103.95	105.95	106.67	104.77	101.6	106.19	104.22	104.91	105.23	104.46	106.32	106.58	107.26	104.04	105.57	105.49	106.33	105.34	103.74	107.67	104.87	105.66	103.43	105.55	104.8	104.52	104.8	100.44	107.83	105.49	105.47	105.52	106.14	106.08	105.83
98.066	102.17	99.951	99.512	104.8	99.561	99.884	100.07	101.08	102.25	100.46	102.02	101.59	102.15	98.756	100.52	98.641	100.26	98.422	98.967	101.9	102.28	97.74	101.48	100.29	102.36	101.08	101.48	102.01	99.72	101.95	102.23	101.21	99.721	98.19	102.71	100.62	98.623	99.683	100.35	99.312	99.295	99.828	97.917	98.53	99.864	100.91	101.2	100.3	97.911
112.25	114.62	110.76	110.11	110.32	113.45	115.35	112.24	110.05	109.59	111.74	113.34	113.55	113.06	112.62	113.2	108.58	109.9	110.35	111.95	112.16	109.42	115.06	111.72	113.35	113.27	115.39	111.15	110.77	111.23	112.05	112.34	113.57	114.27	108.39	114.95	111.8	113.05	111.35	114.35	113.03	113.82	114.92	114.67	114.18	114.47	111.76	111.68	109.76	114.28
120.05	115.15	116.79	118.5	118.65	115.77	115.41	117.31	118.11	117.46	121.27	119.01	115.06	118.39	116.94	117.92	112.97	117.63	118.22	118.35	117.86	116.86	113.54	117.05	117.65	118.4	118.38	114.75	117.45	117.86	119.26	121.25	114.25	120.23	117.25	118.39	118.58	115.83	117.51	121.57	118.68	117.12	118.79	116.78	121.93	118.25	117.49	115.6	117.02	114.92
107.16	108.22	105.56	107.32	104.02	106.62	106.01	109.3	106.66	108.43	109.9	107.11	104.14	109.18	107.08	107.44	107.71	110.05	108.01	107.46	107.44	106.5	108.91	105.64	106.88	109.13	105.34	105.17	106.16	109.01	107.12	109.46	104.72	107.32	106.88	109.66	107.16	106.58	109.5	107.04	105.24	105.33	106.28	104.55	103.94	110.25	106.73	105.01	108.45	107.48
104.56	107.26	107.24	105.16	106.41	104.76	108.35	108.7	105.15	103.75	105.51	105.78	106.24	104.17	106.07	108.33	107.36	106.89	108.25	103.85	102.6	109.99	106.46	105.6	105.14	105.86	103.62	104.09	105.34	106.84	106.71	103.53	109.18	106.37	108.46	106.78	106.41	103.78	107.01	109.14	104.1	101.09	106.09	104.12	103	106.75	106.05	103.49	106.81	104.18
98.217	104.29	103.09	102.72	100.12	101.32	99.914	102.56	98.542	98.594	98.339	99.514	99.332	101.01	100.98	102.7	98.997	105.15	97.248	100.44	99.796	104.55	101.87	102.4	101.64	98.13	100.62	101.13	98.56	100.1	103.28	100.76	101.65	100.63	97.919	97.39	100.13	101.07	100.86	100.33	103.24	101.17	101.31	101.61	99.861	101.03	100.01	97.966	102.61	99.688
103.9	105.41	106.59	103.84	105.48	104.09	105.4	105.62	103.83	102.63	104.18	102.57	103.23	101.72	104.01	104.49	108.07	102.62	104.19	106.47	105.85	103.5	106.86	102.54	103.14	108.12	104.67	103.62	104.72	110.44	105.03	103.52	103.66	105.71	104.97	102.52	104.38	104.11	105.73	105.1	106.43	104.79	108.18	104.59	106.1	108.01	105.82	105.55	103.61	103.34
106.21	102.22	102.7	106.23	107.98	108.33	105.16	103.77	105.44	106.72	102.25	103.72	105.87	105.71	105.47	104.74	108.59	104.9	107.67	106.31	105.49	106.34	104.49	103.18	105.37	105.19	106.62	103.31	107.05	105.71	107.63	103.75	102.22	105.22	104.52	105.56	104.4	106.5	108.17	106.45	105.95	104.65	105.17	103.81	109.52	101.55	104.98	102.49	102.05	105.34
113.25	113.32	111.45	112.81	113.17	113.88	113.47	113.98	115.24	110.51	112.68	112	115.46	112.35	112.71	111.76	112.36	115.29	109.99	110.28	112.45	112.46	107.6	116.58	111.67	109.68	112.05	110.58	109.06	112.88	113.43	113.43	115.6	111.16	112.06	114.01	113.43	110.7	110.01	112.76	111.91	113.32	110.24	115.5	113.2	109.35	112.85	113.26	113.52	114.36
112.36	112.6	109.57	111.61	110.85	110.88	108.67	110.35	112.73	109.28	109.57	110.78	107.26	109.11	107.81	109.6	113.23	111.06	109.91	110.77	112.91	108.11	105.84	111.09	104.3	111.03	108.38	111.77	109.96	109.65	107.48	109.04	107.72	110.1	111.87	111.12	108.87	108.01	107.87	106.66	109.47	110.21	110.88	109.65	109.22	108.98	112.9	112.08	111.44	114.78
111.99	111.37	111.4	108.35	112.37	110.66	114.23	110.25	110.08	111.18	110.5	113.71	113.71	110.69	112.88	113.86	111.5	113.8	113.93	111.84	109.64	107.39	110.3	108.23	112.55	111.61	111.22	110.78	111.64	111.17	109.07	112.67	111.72	111.5	107.72	113.27	110.35	114.19	112.15	108.75	111.1	109.8	112.45	109.68	109.34	110.96	110.75	108.89	111.31	114.57
103.55	104.07	103.22	103.79	104.23	105.84	103.67	105.63	101.5	107.18	104.21	107.18	104	105.45	103.21	105.26	100.52	105.9	106.27	105.29	101.76	102.37	103.81	105.77	103.42	102.26	102.1	104.85	104.57	102.26	104.04	103.67	104.8	104.87	104.57	101.42	105.56	104.32	103.01	102.48	103.97	102.48	102.66	102.95	104.24	104.26	103.45	104.09	102.17	104.27
105.78	105.32	106.8	105.84	106.99	105.9	106.55	107.03	107.94	106.42	104.57	108.54	104.35	102.49	106.75	107.67	105.73	107.75	108.52	107.04	105.52	105.06	106.47	106.85	104.22	105.87	103.85	106.37	102.25	103.43	103.14	105.04	102.91	103.04	105.78	104.07	105.68	107.67	104.04	108.11	107.66	101.62	105.66	104.44	106.3	105.38	106.56	106.9	105.73	106.97
107.94	112.33	110.88	112.28	114.92	112.29	109.44	111.93	109.13	111.56	113.23	112.59	113.85	113.12	115.78	111.27	112.44	113.37	110.66	112.64	112.7	112.66	116.84	115.41	115.32	111.76	117.67	113.2	113.51	111.68	110.47	111.02	110.76	115.97	114.42	110.1	114.4	110.65	113.75	116.42	113.33	116.27	109.38	115.45	111.2	113.6	114.65	113.48	112.84	113.61
107.15	103.79	106.3	106.32	104.68	108.44	106.43	103.49	105.63	107.14	104.9	106.77	104.03	106.23	106.54	105.74	103.64	103.22	104.85	107.46	107.63	105.51	106.53	104.85	103.7	106.09	104.41	106.03	105.49	103.41	106.6	103.88	103.2	104.68	105.17	105.9	104.67	106.21	105.62	104.26	103.42	105.47	106.24	105.84	101.64	103.87	103.94	102.83	103.91	105.45
106.87	104.06	105.91	103.36	106.84	103.12	107.43	104.69	107.34	104.94	107.29	108.49	108.22	105.58	104.73	105.48	106.29	108.5	100.54	109.96	106.41	106.54	104.91	107.1	107.61	105.69	104.47	107.26	104.89	110.84	106.37	106.09	108.91	107.49	107.08	107.74	106.95	111.58	105.82	105.82	108.31	108.31	104.87	105.02	103.8	105.4	108.2	106	107.22	106.94
105.58	103.53	103.56	104.77	105.1	103.74	105.27	103.76	102.27	107.23	106	104.39	105.13	104.86	105.11	107.14	104.98	102.45	106.11	105.75	103.67	107.74	106.78	102.97	106.29	104.92	104.49	103.41	105.86	106.14	108.2	107.04	103.19	104.89	102.8	106.02	109.15	104.45	105.68	102.74	105.44	104.77	105.3	104.07	101.28	106.97	109.38	105.46	106.09	104.45
112.01	112.1	109.72	110.63	107.69	109.65	112.89	111.42	108.69	110.26	110.03	110.34	111.77	112.41	111.29	111.29	109.32	110.95	108.38	110.12	110.81	107.89	108.5	108.65	109.27	110.78	109.99	111.45	108.66	109.37	107.66	108.07	111.27	112.3	110.33	109.48	109.04	111.86	110.28	110.45	112	112.59	108.76	110.37	110.67	112.76	111.33	109.96	110.32	109.71
105.44	103.63	103.74	104.26	103.23	106.51	105.99	105.94	105.43	110.52	102.64	106.44	106.48	107.7	104.98	107.46	107.45	107.07	105.45	107.83	106.87	104.33	103.52	108.93	104.51	106.74	104.43	105.16	106.1	107.6	107.99	108.41	105.38	107.24	111.74	108.16	107.46	108.38	108.39	107.49	105.99	109.66	108.59	106.08	107.81	106.45	103.76	107.77	104.1	105.76
104.03	101.69	102.93	106.7	103.38	103.16	102.69	105.13	104.8	105.33	107.29	101.36	104.89	108.63	101.97	104.86	106.85	103.3	101.42	100.9	98.052	106.41	101.14	104.53	104.63	104.37	103.82	106.01	103.65	102.23	103.53	104.54	104.54	104.59	105.07	105.95	102.51	105.91	104.21	105.99	104.3	105.56	103.7	105.33	108.26	105.36	102.18	101.5	103.8	102.17
111.81	110.52	112.05	110.51	111.77	110.9	107.2	112.64	113.66	107.69	113.78	110.62	110.48	110.25	112.4	113.03	112.87	111.43	112.43	112.1	114.91	114.02	109.19	111.04	109.38	111.15	110.68	112.81	109.08	111.19	111.45	107.55	112.61	110.7	112.72	113.06	107.69	112.22	112.17	110.09	109.07	109.46	109.53	110.5	111.54	109	112.87	110.58	112.84	111.86
103.72	104.56	109.06	109.25	105.51	106.93	102.27	107.05	106.31	106.38	104.46	105.99	106.83	107.22	104.57	107.73	107.66	108.83	106.89	107.04	109.14	106.46	108.27	107.67	103.88	106.76	104.19	109.18	106.63	102.62	106.12	108.26	107.8	107.41	106.28	108.36	106.96	108.32	107.96	106.29	106.68	104.25	107.14	105.49	106.68	104.21	109.25	106.55	105.93	104.27
108.99	105.76	106.56	104.31	107.85	106.73	106.86	105.04	102.86	106.74	107.68	103.16	106.15	107.52	107.26	108.47	108.95	102.72	105.54	105.38	104.11	110.46	104.37	106.07	104.14	104.02	106.2	105.51	105.24	109.82	105.29	104.95	104.47	106.12	105.08	106.56	108.62	110.54	105.51	105.28	103.46	104.26	106.24	109	107.44	106.45	103.38	107.32	108.33	106.43
109.82	113.4	112.34	111.54	110.96	112.06	110.69	113.64	111.97	111.69	111.81	112.09	110.48	112.18	111.78	110.52	113.49	108.67	111.9	108.19	114.82	110.76	111.64	113.69	114.73	111.07	111.88	110.09	110.43	112.06	112.42	110.43	112.24	113.82	111.79	114.79	109.71	113.52	113.48	112.06	111.74	111.95	112.16	112.19	111.81	110.79	113.58	109.89	114.89	114.02
105.23	101.29	101.52	104.19	105.75	105.23	106.29	103.64	101.89	103.47	106.96	105.39	103.14	105.61	104.45	103.86	105.7	104.79	107.14	103.59	103.85	101.98	106.06	105.26	108.08	104.9	102.45	104.04	105.97	104.01	104.09	107.37	106.34	105.32	102.08	102.98	105.35	104.39	103.19	106.55	103.96	108.47	104.67	102.33	103.01	103.98	105.09	103.9	105.38	106.13
104.08	105.21	104.91	105.87	108.22	108.14	106.13	106.75	105.46	104.56	106.72	105.22	104.34	105.31	106.58	105.32	110.58	105.73	108.78	105.53	105.83	104.09	104.71	104.11	106.97	106.16	106.26	106.92	104.28	106.67	105.83	104.69	106.97	102.97	106.87	104.21	106.28	105.46	106.66	107.78	107.63	106.2	104.4	106.7	104.29	106.71	108.69	107.57	105.41	106.37
112.4	110.96	111.21	114.85	115.8	113.97	112.79	112.97	109.3	109.93	113.18	110.02	111.57	112.17	109.2	108.8	114.35	113.95	113.15	111.15	111.44	114.1	109.95	116.63	112.28	111.71	110.32	111.31	109.94	114.21	112.16	108.57	109.31	112.43	112.73	109.15	110.23	111.94	113.27	115.12	111.08	112.27	115.32	111.51	109.42	110.87	110.05	110.95	112.82	113.3
106.57	109.96	109.38	105.61	103.91	107.71	109.91	107.14	106.62	109.59	106.19	105.6	106.69	103.35	104.93	103.46	104.17	107.43	101.96	104.49	108.01	106.45	107.68	106.24	103.17	106.96	109.51	107.37	107.1	104.52	110.73	107.11	107.66	105.31	103.71	106.66	105.67	104.11	105.92	107.11	106.13	110.58	107.93	106.22	109.73	108.48	104.67	104.58	107.52	105.81
106.56	106.94	104.24	102.69	102.42	105.3	103.09	109.14	105.05	105.62	105.5	105.42	106.34	105.56	103.37	104.06	105.16	102.96	106.42	107.04	104.58	104.22	104.69	106.42	105.99	105.18	105.28	104.09	108.83	103.72	108.85	106.36	103.85	106.89	107.02	107.32	108.82	105.99	107.98	106.73	101.92	102.13	107.44	102.94	105.24	107.75	104.67	109.48	107.97	107.39
97.838	99.364	100.72	99.869	98.558	101.65	99.807	98.134	96.036	99.051	98.934	98.598	98.731	99.859	101.86	100.49	100.48	100.09	98.656	100.73	101.61	99.482	100.6	97.257	99.483	99.193	98.251	99.921	101.72	100.06	101.34	96.688	100.59	97.507	104.17	100.23	102.22	102.87	101.21	98.934	96.678	97.745	100.37	97.922	100.71	95.776	100.9	98.114	99.502	97.104
114.84	111.13	114.01	114.01	113.5	114.45	109.98	113.81	112.06	112.59	112.34	113.28	112.32	109.63	109.79	113.97	114.51	112.76	115.44	112.06	112.64	113.97	112.36	112.97	112.88	112.05	110.81	111	110.65	112.43	113.82	111.4	112.51	109.99	115.74	111.84	111.87	117.15	111.65	113.64	114.82	115.01	115.87	111.51	111.7	114.24	111.34	112.96	112.52	114.11
101.72	103.75	103.43	104.5	104.65	102.68	105.19	105.08	103.48	106.34	104.37	104.7	105.86	103.72	104.71	107.68	101.65	102.75	108.32	104.93	103.18	105.36	103.57	107.07	105.61	101.45	99.542	106.36	103.41	104.01	104.11	101.04	104.58	104.49	105.33	103.12	104.05	104.71	104.29	104.4	104.56	103.32	102.81	105.1	106.42	106.15	102.25	102.64	106.43	103.59
100.14	103.11	99.779	100.46	97.934	97.417	101.49	101.42	96.044	102.38	98.567	98.242	98.989	99.605	101.65	100.69	98.489	99.681	102.06	99.645	102.48	100.34	97.733	101.46	98.753	99.329	97.458	99.499	99.669	101.31	100.23	101.1	100.5	98.034	100.68	101.79	103.06	96.936	97.766	102.67	98.396	98.463	101.4	100.8	99.883	101.46	99.703	100.54	96.913	100.11
113.9	113.83	113.98	111.67	110.7	111.92	107.81	111.5	111.56	113.97	110.26	112.36	113.71	111.73	113.47	115.27	108.28	113.49	112.38	111.01	111.57	111.37	109.75	108.06	109.55	111.24	112.1	113.31	112.31	111.22	114.21	113	111.29	114.12	112.94	112.63	113.6	114.12	110.25	113.26	110	111.69	111.41	115.72	113.8	115.51	110.62	112.3	109.84	113.83
107.26	107.39	104.82	106.72	106.61	105.54	107.23	105.81	108.25	105.7	106.99	107.46	103.94	107.27	107.59	105.95	104.84	104.69	104.08	105.64	107.38	107.56	108.01	105.55	104.73	105.82	105.27	104.45	105.22	104.31	106.17	105.91	106.2	103.45	112.37	107.6	107.12	106.45	107.01	106.22	109.26	107.34	106.74	106.79	107.46	108.37	103.64	104.89	108.61	108.77
104.34	102.58	105.96	107.84	104.59	102.45	105.24	105.38	103.61	105.3	104.46	105.58	102.98	99.58	105.03	100.1	103.27	105.95	106.15	103.73	108.71	104.4	105.51	103.83	104.01	104.75	104.75	102.55	103.09	105.07	105.24	103.07	106.28	100.88	105.29	102.44	105.08	105.39	107.67	99.969	105.48	101.33	103.27	105.7	101.88	106.65	106.16	102.99	102.46	105.57
107.2	108.19	103.23	105.4	104.82	104.3	106.27	105.53	104.85	103.92	105.91	105.7	101.68	107.6	102.96	104.46	104.29	105.55	106.84	105.74	106.35	105.39	103.55	108.34	108.42	105.97	107.76	108.46	105.83	103.28	106.39	106.44	109.34	103.12	103.07	106.53	103.82	106.62	107.19	106.41	103.96	105.71	105.35	105.11	107.28	104.43	109.31	102.47	105.05	105.45
111.55	112.88	111.95	111.63	112.07	111.56	108.36	110.16	110.14	111.02	112.79	110.92	111	113.55	113.3	111.38	110.19	110.73	112.04	108.65	110.89	111.75	112.99	110.2	110.43	111.44	111.53	113.14	109.38	109.59	110.94	113.35	109.69	114.58	113.27	109.12	109.49	108.9	110.75	107.87	111.57	108.7	111.83	112.27	112.18	111.7	112.38	113.03	109.04	112.37
111	108.55	107.58	107.62	105.48	107.64	105.67	107.11	106.46	105.94	107.18	107.38	101.96	103.43	108.26	107.24	104.82	105.9	109.08	106.37	102.42	102.31	105.59	106.53	105.8	109.23	107.41	104.3	108.59	107.47	105.43	105.39	105.65	108.24	103.68	107.86	105.37	104.41	108.38	105.4	102.12	107.03	108.2	103.64	108.89	107.55	106.72	102.69	105.75	106.67
107.84	105.41	109.47	105.85	102.64	106.54	104.77	105.36	105.68	104.67	107.03	109.38	105.14	104.85	108.29	104.67	102.48	103.08	104.35	104.61	104.47	106.53	107.22	105.98	104.86	103.83	103.5	103.65	105.9	102.51	105.12	104.81	102.63	103.68	105.47	103.06	103.47	105.83	107.17	105.4	106.53	104.79	101.94	104.24	105.39	106.01	107.54	105.53	105.73	106.69
109.08	111.57	113.53	108.58	111.13	109.42	109.22	110.38	111.16	110.83	109.48	112.19	111.74	110.91	109.99	111.45	109.11	112.26	111.11	111.34	110.27	114.28	107.71	108.21	112.44	109.34	109.74	115.3	110.41	112.1	113.22	112.62	109.01	107.93	108.96	109.02	109.74	109.36	113.05	109.31	111.57	112.94	110.97	111.59	113.94	110.86	112.82	114.14	114.52	111.29
101.69	99.592	100.46	99.266	99.194	98.634	101.12	101.47	98.231	102.38	100.09	101.2	101.1	100.8	103.52	99.261	99.689	103.01	103.56	97.277	98.421	100.51	100.4	101.93	97.772	99.799	100.09	101.59	98.028	99.583	100.57	99.002	100.67	97.96	100.22	101.67	102.02	99.203	103.24	105.04	101.7	99.589	101.43	102.01	99.488	96.83	99.69	101.73	96.712	99.741
104.27	104.96	107.8	107.33	106.83	104.69	108.29	104.07	108.6	107.61	103.51	104.61	105.52	105.44	104.91	107.58	106.83	105.67	107.92	105.17	104.41	104.94	106.81	106.54	108.9	104.87	106.75	108.32	106.27	107.25	104.58	109.18	104.29	105.9	105.19	106.11	105.13	107.04	105.61	104.72	107.56	108.73	107.35	105.35	106.32	104.29	105.4	107.84	106.3	105.76
111.79	111.65	108.86	109.99	111.45	108.28	110.55	113.9	113.38	112.35	112.01	111.77	109.41	109.62	111.34	111.98	110.76	111.91	111.97	111.54	114.26	114.07	110.61	112.1	113.7	111.72	110.1	110.7	110.41	113.86	110.61	113.11	111.71	108.68	113.48	112.74	110.88	109	111.72	112.77	112.77	112.6	112.11	117.24	110.99	110.64	109.51	110.07	110.54	113.09
105.91	107.11	103.66	107.13	104.04	103.06	107.8	107.65	107.5	105.62	107.56	106.97	106.27	106.79	105.27	104.06	108.31	104.08	105.75	106.49	102.88	107.22	106.12	109.31	102.5	107.32	103.98	103.2	106.78	106.35	103.54	104.86	102.47	106.01	103.71	103.73	105.71	105.29	106.12	106.75	103.14	104.21	103.73	105.61	108.29	104.73	108.49	105.84	108.03	104.43
103.98	104.98	105.78	103.78	106.57	104.41	101.82	104.26	101.22	110.23	104.76	105.47	105.55	102.36	106.94	106.46	104.22	106.09	105.42	104.72	107.02	105.23	104.12	105.94	107.7	102.78	104.45	102.17	105.98	106.15	103.96	105.08	103.98	104.22	104.68	105.97	105.33	105.35	105.03	105.13	103.12	107.48	107.12	103.35	106.23	103.76	103.78	104.38	105.52	108.43
121.75	118.92	115.28	116.08	117.47	117.81	117.89	114.76	118.53	117.39	116.77	115.22	112.4	119.12	118.35	115.79	121.21	118.19	119.34	117.37	119.07	116.42	114.46	116.66	117.31	112.26	120.22	117.36	119.61	115.89	119.09	117.52	119.53	116.16	117.91	117.39	117.95	117.31	117.89	116.18	115.71	118.69	118	119.14	119.03	125.82	115.62	117.72	116.01	118.53
101.34	102.22	102.57	104.53	104.24	102.9	104.27	104.97	102.15	102.05	107.77	105.12	104.89	103.45	101.78	105.16	107.49	105.1	105.62	102.48	102.95	107.65	106.74	103.14	104.63	104.51	105.46	105.55	102.46	103.4	102.99	105.68	105.82	104.78	102.79	104.84	104.66	104.88	107.44	106.88	107.55	105.67	102	102.9	102.83	102.95	103.92	104.11	106.47	106.03
102.73	99.886	99.304	101.1	97.565	99.618	98.101	98.752	100.1	101.18	102.69	100.24	101.5	97.984	101.99	99.382	100.06	99.945	98.205	100.11	102.5	101.1	102.31	101.37	100.21	103.04	101.91	102.52	98.205	100.89	103.42	99.98	101.39	102.44	98.89	97.851	100.57	103.29	101.43	97.599	99.015	102.07	100.44	95.136	99.54	100.11	101.84	100.96	103.86	100.55
111.49	110.81	111.3	109.88	114.01	109.69	112.1	115.09	113.39	106.93	112.91	111.26	115.21	111.57	111.52	111.21	111.12	110.69	110.78	112.8	113.89	114.79	114.73	112.97	114.36	112.77	112.78	113.02	112.15	111.1	112.47	115.13	111.95	112.93	113.4	109.09	111.3	111.78	109.45	113.01	109.77	105.33	111.89	114.4	112.99	112.11	109.8	112.47	111.84	110.33
103.42	108.93	106.34	106.44	106.2	110.37	105.49	105.32	107.53	103.81	108.33	107.16	104.27	107.15	104.11	108.84	106.83	103.28	110.02	108.72	107.13	105.89	107.52	109.25	106.8	108.77	108.38	106.29	105.3	107.04	106.01	108.48	109.15	105.7	105.6	109.2	105.58	104.11	106.57	108.14	108.4	105.85	109.37	108.8	105.46	105.16	105.44	110.83	106.63	108.08
107.31	107.84	108.33	104.73	105.24	105.49	108.12	106.25	107	107.31	106.47	108.4	107.19	106.46	106.54	103.44	103.06	105.45	109.13	105.87	105.49	102.45	107.69	104	104.22	106.88	104.93	103.77	104.4	107.4	107.11	106.74	107.39	106.29	105.07	107.19	104.99	104.48	103.29	108.11	106.52	105.7	103.77	105.67	108.28	104.89	107.74	107.44	104.85	105.59
106.8	105.9	102.63	106.41	105.91	104.07	106.36	105.58	108.38	105.28	104.37	103.71	107.15	106.76	105.81	104.6	104.78	104.07	105.3	105.87	104.98	107.32	103.42	104.9	104.23	102.72	105.36	107.11	108.43	106.64	103.99	107.53	106.26	105.84	104.42	104.42	105.38	103.05	105.82	103.33	108.97	102.93	105.21	103.75	102.37	105.08	107.58	104.99	107.14	106.65
112.68	117.28	116.49	116.1	114.1	118.57	119.04	116.96	116.52	115.66	119.21	113.73	118.06	115.22	113.01	116.56	117.87	114.29	119.04	115.83	115.28	117.06	113.47	117.85	115.2	117.05	115.88	116.74	114.78	115.99	116.84	115.13	115.42	117.44	114.72	115.9	117.26	114.4	117.37	114.17	114.18	112.76	116.75	115.78	116.28	117.39	115.9	116.6	117.29	117.9
106.39	108.09	106.15	107.26	105.75	103.53	103.33	104.67	103.62	105.38	101.27	104.48	104.66	103.91	101.71	102.32	104.7	104.83	101.47	105.19	107.01	102.25	107.54	106.28	106.68	102.03	105.12	106.64	101.62	104.12	102.83	103.58	103.93	105.01	104.53	103.64	105.42	102.31	105.93	103.5	103.51	100.86	105.18	104.8	102.76	104.46	105.56	104.23	106.56	102.91
105.66	103.41	103.17	104.48	104.41	106.79	108.67	106.62	104.99	102.11	107.51	104.48	105.56	105.66	105.09	108.23	106.34	104.99	107.27	104.34	109.03	105.67	107.07	107.23	106.42	105.86	104.9	107.6	105.23	107.1	106.64	104.97	106.96	105.29	109.01	103.76	106.99	108.74	108.04	111.52	106.78	107.91	106.85	105.61	105.4	108.66	108.05	105.34	104.28	109.27
111	108.24	110.27	109.45	111.18	108.32	110.05	111.3	113.54	111.02	112.33	111.78	112.48	114.2	112.71	112.11	115.28	112.2	110.5	112.39	110.48	113.12	112.04	111.61	113.26	110.33	112.68	111.43	109.29	112.29	111.09	112.5	111.93	109.87	110.68	109.78	110.33	110.53	112.28	109.32	113.44	112.04	112.16	110.83	112.35	111.94	111.57	112.97	112.23	112.43
112.46	109.79	112.19	110.77	110.42	113.11	109.77	111.82	113.63	111.85	111.66	112.82	115.14	109.93	110.51	110.15	114.42	109.07	111.21	109.37	115.18	115.74	113.16	113.82	114.75	111.14	113.37	114.2	109.59	109.52	110.96	111.53	111.54	109.31	109.12	110.92	111.65	111.21	111.32	113.42	113.67	109.76	113.37	111.57	110.44	112.04	112.83	110.86	114.25	112.89
100.52	97.806	99.206	97.49	99.944	100.62	99.034	103.25	98.02	96.062	97.798	101.78	99.065	101.04	99.666	100.53	102.01	100.13	98.289	98.563	101.76	99.936	97.115	100.53	100.45	101.93	98.922	98.356	98.422	104.78	100.36	101.76	101	102.48	99.927	99.75	98.472	99.577	100.98	94.733	101.26	98.837	99.846	101.5	104.13	102.13	100.57	98.038	99.661	101.87
105.14	103.18	106.21	107.21	103.25	103.03	107.04	107.4	106.32	107.31	105.68	104.84	104.83	103.96	107.59	106.04	104.61	106.75	105.48	108.22	104.45	104.93	107.33	106.84	102.56	103.69	104.34	107.21	106.08	105.87	103.67	102.83	104.68	105.98	102.96	108	105.73	102.61	106.15	106.8	108.65	106.18	106.75	103.25	103.46	107.03	104.8	107.83	107.46	104.25
111.82	110.55	109.59	113.02	114.47	113.29	111.52	112.44	109.46	113.07	109.49	110.19	113.01	107.44	114.07	110.62	110.78	111.14	113.42	112.74	113.04	111.93	110.89	111.61	113.36	107.37	111.6	111.53	110.14	108.9	110.34	113.01	110.61	108.69	109.3	114.93	109.96	113.19	110.01	110.54	110.85	111.92	111.7	110.78	105.8	112.32	114.3	110.33	116.73	108.41
100.23	101.1	97.778	100.96	99.48	100.66	100.52	99.46	101.67	100.39	97.581	101.14	99.102	98.076	98.061	96.561	99.03	102.92	102.76	101.65	100.62	99.093	99.162	99.678	96.316	100.28	102.57	100.5	101.38	99.509	100.54	99.953	101.71	100.98	99.743	96.859	100.85	102.29	99.645	100.31	99.501	100.25	99.856	99.332	98.398	96.502	100.91	100.47	98.077	102.92
108.97	101.8	104.2	107.37	107.19	105.34	108.69	105.05	105.91	106.75	103.82	106.13	106.18	109.82	108	107.19	105.97	106.27	106.63	108.54	109.14	101.11	106.06	105.99	105.75	105.87	107.5	108.6	105.72	103.8	105.05	108.32	106.44	106.61	107.93	107.98	106.29	108.31	108.22	105.93	107.38	106.2	104.43	103.61	105.83	106.54	106.5	107.45	107.82	105.56
110.56	109.93	106.62	112.31	108.81	109.96	106.05	107.07	108.59	108.72	107.79	110.14	109.27	110.4	108.14	104.49	110.74	110.14	109.41	110.63	109	111.43	111.43	108.82	110.12	109.95	110.39	108.82	108.75	108.68	109.07	110.69	110.11	111.22	108.79	109.97	115.36	112.08	109.89	111.58	110.84	110.95	110.15	108.65	108.78	107.91	110.01	112.13	110.4	108.13
105.63	104.7	102.83	104.63	102.66	104.16	103.73	106.91	105.58	105.3	106.69	103.44	102.46	106.49	105.17	104.58	106.78	107.08	107.17	105.23	103.53	104.1	103.47	105.18	102.67	103.55	106.53	106.29	102.11	104.61	103.94	104.77	104.24	108.5	104.34	106.78	105.51	105.23	105.04	104.28	103.71	106.07	104.56	105.85	106.06	103.75	105.75	108.49	104.95	102.81
112.35	115.08	112.3	112.06	110.38	111.78	113.4	111.01	113.55	112.25	110.97	113.9	109.74	111.16	111.51	112	116.41	111.63	113.45	113.58	110.49	111.26	114.58	109.3	111.79	111.14	109.74	114.67	113.84	110.68	110.39	113.35	115.99	108.76	111.29	112.18	113.73	113.1	112.98	112.75	113.08	111.67	111.38	111.72	111.28	110.18	113.92	113.24	112.73	112.14
100.03	100.23	99.556	100.51	98.594	97.112	100.57	98.23	101.84	101.08	100.3	99.888	99.501	97.995	98.826	97.047	96.887	100.5	99.438	100.88	101.55	99.762	98.167	100.77	101.45	100.46	99.854	99.51	101.43	103.89	96.792	99.547	100.66	96.853	103.6	101.05	100.72	104.03	98.717	98.618	97.369	100.42	98.598	99.913	100.86	99.979	100.22	102.92	101.16	99.524
105.1	106.34	105.89	106.15	105.12	108.13	105.98	103.77	106.58	106.54	103.24	106.02	106.94	103.51	105.44	107.37	105.83	108.31	107.08	108.27	105.49	105.36	106.38	106.25	106.82	106.64	103.03	104	109.15	105.58	105.52	104.98	103.92	106.3	107.51	104.6	103.09	105.4	106.19	105.77	104.67	106.66	108.4	107.62	108.86	106.11	106.23	104.54	106.35	102.06
113.31	111.82	110.27	109.57	112.52	110.76	110.28	113.26	109.87	111.44	111	110.19	109.73	112.89	110.81	111.57	113.79	113.38	109.44	110.33	112.64	111.51	115.3	109.55	110.13	111.72	111.7	112	111.5	109.94	112.94	109.58	110.57	112.77	109.68	116.14	109.75	114.35	111.74	114.39	114.52	110.82	111.86	114.07	112.16	112.45	110.56	111.26	112.68	111.55
105.69	107.12	104.35	101.75	105.33	104.35	106.03	99.391	106.27	105	100.22	105.24	105.07	106.38	107.42	104.69	103.68	105.75	106.57	105.44	103.26	101.42	105.04	102.46	108.63	105.84	104.76	103.24	103.99	104.54	103.73	103.36	102.88	102.91	105.36	102.37	108.81	103.66	105	103.66	106.65	103.97	107.12	107.43	104.54	104.22	104.68	107.25	106.33	107.22
112.25	112.76	111.62	110.6	111.61	111.49	110.91	111.75	113.45	111.55	111.02	110.86	114.47	115.37	110.75	110.52	110.88	112.55	113.09	113.93	112.77	112.34	113.05	113.85	112.67	113.29	111.67	111.01	111.45	108.33	112.7	112.52	111.37	111.25	110.73	111.62	112	112.12	110.3	112.26	111.71	110.98	111.08	111.61	110.98	111.11	110.74	110.63	111.27	114.98
106.51	104.63	103.29	106.96	106.74	100.6	102.91	105.05	107.52	106.4	104.46	105.39	105.89	104.07	108.3	107.68	106.87	108.37	106.67	107.98	102.31	103.95	107.08	104.34	105.64	105.07	104.19	106.05	108.26	103.9	105.98	106.28	106.53	104.73	104.07	104.15	104.43	105.64	108.22	106.7	104.76	109.46	107.44	104.88	105.9	104.28	103.79	104.81	105.07	104.2
108.2	112.56	110.95	109.29	109.41	111.3	108.61	109.69	109.8	110.55	106.92	112.3	113.17	107.34	105.92	112	109.93	111.14	109.51	108.95	107.81	111.05	109.03	110.91	110.71	108.87	112.59	108.76	110.32	110.91	112.71	109.32	110.24	110.49	111.32	106.8	109.58	110.71	109.34	110.34	112.4	109.75	108.11	109.73	110.97	107.49	110.9	109.59	109.12	108.96
115.36	111.09	112.68	114.36	114.02	111.41	114.84	110.1	111.97	114.49	114.46	111.93	114.33	112.74	114.43	111.86	111.33	112.52	111.81	111.53	113.71	114.79	113.39	114.09	115.39	113.45	113.92	114.86	114.87	114.02	116.22	110.81	108.14	112.3	112.31	112.6	113.84	112.96	112.95	115.59	113.39	113.47	115.42	112.9	115.32	113.84	113.04	111.66	112.45	114.74
117.93	118.28	120.01	119.69	118.63	117.25	120.22	120.2	118.66	115.93	116.56	117.21	115.15	120.9	115.51	116.42	114.05	116.74	116.34	117.85	116.82	114.97	117.62	117.26	117.47	122.15	119.47	118.06	120.46	119.52	117.68	117.64	114.09	116.23	117.32	114.03	116.21	117.45	117.56	119.12	119.1	119.46	116.34	120.1	117.73	121.36	120.28	116	119.62	116.8
103.33	102.91	100.11	100.57	98.113	99.298	101.03	99.57	101.06	98.412	103.38	101.22	102.87	101.56	101.51	99.872	102.73	102.48	101.55	99.95	100.54	100.25	101.19	100.47	100.56	102.1	100.9	100.71	101.96	99.399	104.21	102.85	101.31	98.926	100.52	104.28	98.755	101.7	99.719	101.05	101.01	98.359	96.757	99.52	97.079	100.17	98.143	97.291	101.6	100
105.01	105.56	106.29	104.84	109.21	104.26	109.06	101.29	104.96	106.13	102.9	104.96	107.51	107.35	102.84	106.4	107.98	107.47	105.03	107.3	106.16	106.81	104.46	105.77	108.03	110.72	106.88	103.92	105.92	104.6	109.6	108.29	107	106.29	106.15	105.04	105.19	105.82	106.59	103.27	108.28	106.75	103.41	104.58	100.73	106.51	107.11	106.76	104.63	107.95
113.55	111.41	111.03	112.17	108.46	111.72	110.02	113.05	110.79	112.61	111.24	111.46	114.06	110.43	113.57	112.45	112.47	112.79	115.75	109.76	108.62	112.54	109.92	112.02	111.78	111.85	108.55	111.86	109.6	108.59	114.48	112.74	109.7	113.13	109.43	114.35	113.99	110.35	113.15	113.71	112.1	109.9	108.29	112.21	110.31	108.62	111.62	111.93	106.87	110.52
112.43	113.01	113.4	111.96	114.04	112.3	109.15	110.17	111.47	112.35	112.61	111.55	113.3	110.49	112.65	112.45	113.83	113.55	112.91	112.45	109.23	110.83	112.54	113.96	110.94	109.54	113.37	111.83	109.75	109.84	110.84	106.74	113.84	111.86	111.96	112.25	114.52	114.9	111.78	111.64	111.84	111.11	113.08	111.71	112.42	111.43	112.91	115.87	113.43	112.55
108.05	111.7	110.78	111.35	113.53	111.49	108.41	113.1	110.9	111.04	113.09	113.5	111.24	110.55	111.13	112.51	114.18	109.9	116.63	112.29	111.77	109.56	112.5	111.61	111.27	112.36	114.74	109.99	110.79	113.75	110.15	113.2	111.89	115.72	110.95	111.5	112.55	110.76	112.62	112.59	114.86	112.11	111.46	112.25	112.38	112.46	111.85	110.5	112.63	112.37
105.51	101.54	103.64	105.98	106.3	106.82	107.35	104.12	100.77	107.82	105.28	108.27	104.92	105.25	106	104.92	106.98	104.61	110.7	104.63	104.97	105.96	104.22	103.71	106.05	106.71	106.01	107.07	106.17	103.6	106.08	103.95	105.53	104.18	106.12	105.33	106.43	103.23	108.82	103.27	106.68	108.4	107.29	107.57	106.6	105.84	106.7	105.58	106.29	105.72
100.48	104.27	109.66	102.51	103.89	104.24	104.93	102.19	107.43	103.85	105.4	104.66	106.37	102.19	104.02	104.27	105.15	105.25	104.64	107.39	107.7	100.66	104.43	104.14	104.88	102.49	101.88	108.27	105.45	104.98	104.55	106.5	107.32	104.12	101.66	103.01	105.76	103.58	104.86	108.25	104.69	106.44	103.03	106.66	104.34	104.85	104.26	103.05	106.59	104.76
103.83	105.35	106.7	104.72	108.75	105.54	104.29	108.31	110.33	107.29	107.16	105.5	107.74	104.99	104.49	106.39	106.25	105.27	107.75	105.99	105.42	107.98	105.58	105.16	110.6	109.44	104.47	108.78	106.68	107.24	106.73	106.33	105.7	109.84	105	105.2	107.88	105.02	107.99	108.92	111.89	106.66	105.42	109.44	107.41	106.84	111.53	102.67	104.19	108.06
99.445	103.32	98.991	97.15	100.59	97.955	102.43	100.48	104.07	97.983	99.964	99.085	97.976	98.751	102.32	102.18	98.374	104.81	94.578	99.05	101.12	98.827	100.31	98.85	97.71	102.81	101.34	100.85	101.22	97.855	96.955	99.468	99.035	98.637	99.657	97.688	100.54	100.38	102.54	100.09	100.37	104.42	98.054	97.962	103.54	99.322	101.28	101.58	99.695	98.673
104.07	105.42	103.84	104.18	104.34	103.2	104.53	104.54	105.98	101.61	105.16	105.74	103.39	103.78	103.88	104.01	105.45	106.25	103.82	107.54	106.37	104.31	106.14	102.13	104.48	103.81	103.61	104.71	103.72	105.63	104.34	104.96	102.61	102.14	104.31	108.38	102.26	104.08	99.591	105.72	102.83	105.69	102.73	106.49	103.21	102.11	102.59	105.3	104.36	103.36
112.45	110.24	110.71	114.39	113.82	112.64	112.66	109.75	114.54	111.02	109.47	113.9	112.5	114.01	109.8	110.62	113.32	111.71	109.35	106.96	113.87	110.9	113.38	107.57	110.48	114.72	113.03	109.92	110.1	112.27	109.86	110.62	114.54	110.93	109.02	110.29	111.94	109.31	109.08	109.76	109.98	111.28	112.39	110.06	113.44	111.14	113.28	113.23	112.98	110.23
105.84	103.54	107.17	106.16	103.41	107.71	105.95	103.86	105.14	104.83	102.99	105.17	107.62	102.91	104.94	107.2	106.24	107.59	107.45	104.67	103.71	107.84	109.15	104.62	104.61	104.36	109.51	105.38	108.14	108.09	107.7	106.45	106.45	107.93	106.04	108.16	104.67	105.86	106.34	102.27	105.8	107.15	106.05	104.45	106.45	104.44	107.06	104.46	104.63	107.32
105.81	105.04	109.92	107.09	103.77	104.28	104.82	105.82	108.1	108.19	105.5	108.56	105.59	106.85	109.79	105.83	104.72	107.74	105.75	106.62	105.92	106.6	106.52	109.27	106.23	107.81	104.64	105.63	106.04	105.25	103.83	104.05	106.23	106.14	106.61	108.47	107.33	103.35	105.9	106.49	106.2	103.93	104.57	106.83	106.08	104.14	104.07	105.24	104.71	104.96
104.75	103.05	106.65	107.17	102.36	105.8	106.28	104.62	105.11	102.12	105.38	106.78	103.78	106.29	105.43	101.32	104.61	105.34	106.41	104.37	102.4	104.88	102.92	106.32	103.94	109	104.7	103.02	105.92	107.96	106.59	106.8	106.33	103.72	106.93	106.7	105.09	107.84	102.86	108.3	103.05	102.93	102.28	104.39	106.35	105.53	106.79	105.61	106.17	106.16
110.17	110.41	109.04	108.05	110.55	108.69	109.07	107.96	110.48	110.55	109.19	108.55	110.25	110.96	107.25	107.24	111.06	110.43	107.57	108.12	110	109.44	111.16	111.36	110.46	110.48	112.16	108.32	107.59	108.29	106.71	107.71	112.41	109.16	110.41	108.72	107.33	108.23	108.82	108.99	110.77	109.69	112.99	110.13	107.2	109.95	110.35	110.06	111.89	111.18
112.08	111.83	111.45	112.54	112.73	110.86	110.73	111.19	114.53	108.52	111.08	112.21	113.66	112.39	110.58	108.71	112.18	115	110.89	109.42	112.38	111.34	115.04	111.69	110.41	109.88	108.86	112.16	108.36	110.03	111.29	109.71	110.09	110.8	112.94	114.31	107.47	110.46	112.12	111.61	108.16	114.27	109.18	111.08	108.27	111.27	112.26	111.38	112.72	109.07
111.02	113.87	114	111.73	113.3	110.44	111.16	115.49	108.92	110.55	111.08	112.37	113.86	111.56	108.89	114.25	109.33	112.57	111.46	114.21	113.52	109.81	110.47	110.62	111.34	110.98	108.41	110.12	113.48	109.91	110.3	109.28	112.78	113.05	112.81	111.74	113.99	112.06	108.12	112.71	111.78	111.47	112.87	111.71	110.69	110.4	112.87	113.65	111.44	113.05
117.74	115.58	112.66	117.39	116.07	113.87	116.83	117.36	118.02	117.73	116.99	114.78	114.81	119.7	116.03	115.08	117.12	117.06	116.36	115.05	115.11	116.87	119.38	119.88	118.57	117.01	114.29	114.34	117.27	117.05	116.66	115.03	117.19	115.77	119.23	114.09	114.63	115.76	118.28	115.8	115.31	117.77	114.24	112.65	116.79	116.02	114.53	116.87	114.45	114.94
105.47	106.13	105.01	107.08	107.33	105.92	104.99	104.87	106.26	106.64	104.33	105.53	104.21	105.53	100.82	104.66	103.78	106.86	104.23	107.33	106.24	105.14	104.15	108.03	105.18	106.15	102.88	105.12	105.76	106.67	105.38	105.46	105.76	107.06	102.82	106.76	107.39	106.49	107.02	105.51	101.41	104.12	102.84	106.38	105.5	107.37	104.38	105.64	104.33	106.42
100.95	101.23	105.6	102.35	98.06	100.63	100.04	102.16	99.007	98.064	97.143	101.24	99.196	104.07	100.25	101.52	101.39	101.08	99.683	102.56	102.48	103.29	101.66	100.57	99.961	99.297	101.41	100.52	99.413	97.4	99.527	101.95	102.33	103.64	98.22	100.72	96.009	100.25	99.648	96.556	99.447	99.551	100.22	101.17	102.87	102.72	99.64	97.526	101.66	101.08
97.601	102.24	100.74	97.789	101.48	100.89	101.72	102.75	102.56	102.28	99.635	100.81	102.63	98.759	102.81	99.082	104.2	98.169	101.62	99.589	100.34	101.23	96.962	103.94	99.923	100.27	101.36	101.26	100.02	99.652	101.9	100.01	101.64	101.65	100.61	102.85	104.33	99.446	100.02	99.67	101.48	99.685	101.54	100	102.2	102.72	98.703	103.5	99.748	100.4
107.35	102.81	101.18	104.57	109.79	103.12	106.33	106.24	102.3	105.52	104.5	110.05	105.74	102.64	102.2	108.35	103.65	104.48	105.11	107.09	105.2	104.28	105.3	106.12	105.28	104.94	105.71	105.94	105.02	107.51	105.7	105.06	107.68	102.8	107.6	102.68	104.37	105.15	107.29	108.99	106.83	103.5	101.71	105.27	103.73	105.91	105.4	105.75	106.57	102.81
109.43	109.56	109.14	111.2	111.29	111.01	106.47	111.18	108.65	109.74	111.36	110.11	108.29	113.07	109.86	112.9	107.03	113.53	107.96	111.39	113.77	109.79	110.65	112.92	108.38	107.86	112.12	110.06	107.64	110.16	112.12	110.37	110.53	107.85	110.99	110.27	108.74	109.52	114.31	110.12	108.32	113.81	110.71	112.52	112.19	113.7	110.51	111.97	112.1	110.84
109.5	107.21	108.05	106.91	103.69	107.1	108.5	108.44	107.91	109.4	106.94	107.99	106.54	105.87	109.99	109.6	104.34	106.55	105.02	106.07	105.64	106.65	106.83	106.65	108.39	107.41	107.09	107.25	107.27	103.79	106.57	102.27	105.65	107.56	105.88	105.67	107.16	107.34	106.89	106.3	104.89	110.38	104.92	103.54	105.8	105.34	107.52	107.07	107.77	107.26
110.41	112.21	109.54	113.02	109.77	112.36	112.75	109.5	107.21	112.9	110.19	111.05	108.56	112.7	108.96	109.9	110.86	112.37	111.7	110.45	111.29	112.48	110.93	110.07	111.58	114.78	111.94	109.88	114.67	112.86	108.46	109.83	114.57	112.88	108.95	113.6	111.62	113.6	113.16	112.91	112.33	113.86	111.14	113.74	109.8	111.23	111.53	111.53	114.2	113.25
108.19	109.55	112.15	110.73	110.81	111.5	109.94	112.34	107.1	109.44	108.6	108.61	108.84	109.27	105.44	110.85	112.74	115.02	109.31	109.19	112.51	107.87	109.42	110.63	106.75	110.13	108.7	110.05	110.01	110.59	109.1	110.86	106.64	112.51	110.23	105.87	108.5	111.37	114.36	108.09	110.18	109.46	112.31	111.64	110.31	109.16	109.49	106.59	111.69	108.62
103.69	104.32	101.26	105.93	103.98	108.02	106.76	106.29	105.43	104.48	108.15	103.84	104.73	104.24	106.32	105.43	105.59	105.31	106.26	105.96	102.64	104.89	105.49	105.7	104.43	107.06	104.45	105.05	107.14	108.48	105.07	109.19	104.77	107.08	103.44	109.3	107.11	105.77	106.92	105.84	107.47	107.31	105.86	104.33	104.84	107.26	103.98	104.25	104.99	105.45
101.71	97.613	100.08	99.338	101.11	101.46	99.051	102.76	102.06	98.321	96.235	99.327	101.29	102.11	101.54	102.24	101.1	102.48	101.3	98.987	102.06	100.53	100.29	100.22	102.73	100.62	100.58	101.06	97.842	102.07	98.495	99.157	99.492	101.07	100.06	100.22	100.09	99.24	101.76	100.21	102.45	97.887	98.607	99.816	101.23	102.51	98.913	103.49	97.995	99.64
111.53	112.45	111.28	111.97	111.08	111.07	112	109.5	113.55	109.31	111.77	112.04	107.65	111.47	111.42	110.86	108.97	110.76	109.2	111.26	116.17	108.41	110.35	109.85	112.06	109.29	107.46	111.56	110.43	109.2	110.89	112.95	110.33	109.07	110.85	113.1	111.37	111.84	110.8	115.45	109.11	108.09	113.14	107.61	112.49	112.21	109.57	111.28	110.5	110.56
101.95	100.51	101.62	97.018	96.196	99.805	99.947	97.554	98.534	99.954	100.65	100.36	96.171	98.753	99.629	97.122	99.662	100.26	100.13	99.378	96.056	99.314	95.029	98.567	99.688	102.59	97.259	98.657	100.31	97.307	101.62	100.93	98.845	100.84	100.65	103.02	98.577	102.16	101.43	102.51	103.11	99.965	100.3	101.38	100.82	96.704	100.41	99.215	101.61	99.037
95.194	97.499	101.09	100.27	99.821	101.73	101.35	104.51	101.78	100.9	99.544	102.91	101.82	100.94	101.71	102.58	99.92	101.89	101.56	100.06	104.09	104.42	103.6	100.6	99.375	101.23	99.954	99.512	100.82	102.45	100.84	99.775	102.64	102.25	99.978	97.568	103.02	99.672	100.73	102.17	101.2	101.89	104.1	102.24	101.66	102.1	98.283	101.88	100.18	101.02
104.63	103.7	102.57	107.31	105.59	103.11	101.62	104.07	104.01	102.65	103.1	107.7	100.63	102.1	102.66	105.61	106.32	101.74	105.7	102.88	103.85	100.69	107.36	102.36	102.68	105.25	103.62	104.97	102.07	105.86	102.85	104.12	106.88	104.61	105.15	101.81	109.07	104.97	106.05	103.37	105.35	103.88	105.71	106.45	104.36	106.56	103.88	105.78	106	100.47
105.26	104.3	104.55	101.36	103.68	103.19	103.67	102.94	103.3	101.42	100.18	103.6	106.99	104.09	105.11	104.05	105.2	102.99	101.77	101.82	102.1	103.94	101.04	104.42	105.95	105.68	105.73	105.92	104.78	105.58	102.94	102.95	105.81	102.19	106.33	105.97	106.95	102.44	104.71	105.54	101.64	104.72	104.24	100.65	103.55	103.33	103.73	105.79	103.84	106.09
106.04	106.65	108.53	107.65	103.2	108.83	106.26	105.95	102.39	105.51	107.61	104	107.58	109.08	106.28	109.74	106.05	106.01	109.31	107.12	107.99	107.53	102.21	107.83	109.51	108.72	104.65	107.39	109.91	105.33	104.49	104.13	104.3	106.71	106.85	105.41	106.82	107.33	105.39	106.76	107.4	106.28	108.02	107.54	109.16	106.18	106.81	106.02	105.23	107.98
101.8	101.02	106.31	100.53	106.22	103.93	102.4	102.06	104.87	101.23	108.27	103.71	103.52	103.82	106.09	103.78	102.94	105.45	107.23	105.05	104.32	106.05	101.38	105.03	105.96	102.41	101.6	104.59	104.5	105.88	98.434	104.92	102.24	104.37	105.85	100.36	104.85	103.67	106.05	103.89	105.16	102.11	104.06	105.2	105.61	106.36	104.19	102.84	104.01	105.4
112.37	113.2	111.24	112.38	112.52	114.03	116.15	113.54	113.52	115.18	113.31	109.82	114.27	111.02	112.16	111.74	110.17	112.67	115.45	115.74	114.51	111.49	110.74	113.48	113.55	117.13	114.19	111.74	108.5	110.77	109.91	113.07	112.01	114.54	113.14	107.73	114.14	113.4	115.4	114.95	109.8	108.72	112.29	112.68	107.86	112.11	112.87	114.4	112.59	113.62
103.72	106.21	104.46	106.59	106.2	104.65	107.75	105.82	104.3	104.2	105.79	104.72	107.06	105.84	105.61	103.53	107.77	109.17	101	104.02	104.9	105.19	105.28	105.77	108.76	110.97	105.53	103.84	104.25	102.59	106.65	105.53	106.02	103.69	106.06	102.86	102.56	105.8	106.9	105.36	104.67	105.46	104.44	105.81	107.76	106.5	104.53	104.17	105.7	103.58
107.52	110.48	113.2	107.3	108.95	108.67	108.01	109.08	112.11	110.86	113.54	111.52	109.94	113.03	109.31	108.25	109.86	108.1	111.41	109.6	112.38	110.39	112.18	110.09	110.73	110.05	111.53	113.38	110.63	111.69	109.34	106.51	109.3	112.86	110.96	109.34	111.55	110.6	109.86	113.02	109.33	111.98	108.87	110.87	109.41	107.51	108.79	110.82	108.31	109.82
103.26	104.82	105.41	104.41	104.75	104.67	105.47	107.03	102.11	104.88	106.19	103.05	105.76	103.22	103.49	100.99	102.26	102.46	103.29	104.37	102.71	102.67	102.5	104.66	104.23	107.33	101.39	105.22	100.89	100.76	102.31	106.76	104.06	106.29	107.91	105.05	108.19	104.99	103.47	103.61	103.64	107	107.46	106.63	102.08	102.47	103.52	103.92	102.33	104.45
105.69	104.85	108.3	106.83	103.51	106.94	108.24	107.21	104.77	106.03	106.4	106.41	106.44	108.24	104.9	108.7	103.29	108.31	105.61	106.74	106.4	107.2	105.77	105.39	107.03	104.61	107.58	106.38	108.03	103.38	103.21	104.83	108.56	106.91	107.74	106.43	108.81	102.53	108.11	106.43	103.7	105.43	106.8	104.93	105.76	107.76	107.19	106.46	105.34	105.01
112.31	110.34	110.38	114.07	111.73	111.23	110.35	111.48	111.11	111.65	112.23	112.68	110.97	112.88	110	115.45	113.86	112.17	115.25	112.77	111.54	114.59	111.42	109.67	110.61	112.8	110.73	113.16	114.23	112.85	111.49	112.41	112.64	113.71	111.69	111.67	112.96	115.01	114.54	112.19	111.61	109.73	110.45	110.99	111.62	114.03	113.39	113.95	109.66	111.99
111.16	115.03	107.08	110.12	108.79	109.48	114.14	111.36	111.82	112.58	107.18	113.4	112.24	108.87	113.63	108.58	111.2	111.29	113.64	111.84	111.3	112.6	111.88	109.21	112.12	111.72	110.81	112.81	112.57	112.3	112.08	113.88	110.84	110.22	110.77	113.2	109.17	111.65	112.07	109.88	112.7	112.63	113.29	111.94	113.05	113.15	110.3	108.42	111.96	113.11
106.89	104.56	108.49	107.05	107.65	109.44	107.05	106.32	106.32	106.46	106.71	105.97	106.12	109.04	107.39	109.04	102.64	107.49	105.44	109.3	109.65	107.26	106.83	106.89	106.03	107.04	106.05	106.56	105.76	108.45	105.52	106.59	107.16	104.7	106.55	107.1	111.44	108.04	104.5	107.56	106.3	103.04	108.98	106.78	107.91	105.88	105.4	103.19	107.28	107.14
108.23	107.26	108.37	104.06	102.12	105.3	103.56	108.4	107.86	105.49	107.26	104.86	106.16	105.25	105.31	106.54	106.48	105.18	107.55	105.86	102.39	104.83	103.37	106.64	105.13	102.07	106.96	105.71	104.45	102.74	102.58	106.61	104.36	106.68	104.11	105.74	106.08	103.8	105.88	103.91	105.55	104.42	107.32	103.07	104.62	108.32	106.91	105.72	101.51	103.58
103.99	105.69	105.21	108.27	105.48	103.35	107.25	101.99	104.17	103.53	108.08	108.35	107.79	107.17	103.3	106.2	104.45	106.9	107.37	103.77	105.7	105.69	107.01	104.87	106.03	107.61	105.17	104.29	103.57	106.59	105.43	108.43	102.96	105.42	106.12	104.17	102.83	105.41	106.39	106.39	104	101.12	106.67	105.87	102.58	101.75	104.42	108.4	104.35	107.03
107.79	110.24	108.15	105.9	107.59	106.82	107.07	108.39	107.94	106.19	109.42	104.11	107.36	107.28	109.68	103.46	104.95	107.14	107.84	105.9	106.23	105.93	104.13	105.73	105.38	104.24	105.91	106.11	103.25	107.5	105.09	108	105.61	106.25	104.63	104.56	104.8	108.07	105.79	108.01	107.09	110.71	107.17	106.67	108.28	106.05	104.89	104.19	106.82	107.26
104.3	109.12	105.92	106.79	107.78	105.39	103.38	106.55	106.19	105.99	104.51	105.18	103.82	107.64	105.65	105.33	106.86	107.6	107.84	108.43	108.27	107.25	104.27	105.42	106.63	106.37	103.52	105.01	103.31	104.16	106.15	106.06	105.58	102.68	107.03	105.03	105.11	105.71	103.31	105.67	101.84	106.54	107.26	105.84	107.49	106.78	108.12	105.87	108.06	106.12
98.127	101.68	102.33	100.13	97.588	98.676	100.4	99.589	98.256	101.75	101.63	98.389	98.367	100.39	98.472	100.73	101.88	101.13	101.78	97.925	106.28	103	102.1	102.35	100.34	102.04	103.33	100.46	102.49	99.938	102.03	95.306	98.132	99.271	97.459	98.662	99.026	102.13	97.231	101.71	101.35	96.975	100.6	97.335	99.502	104.59	99.597	102.7	102.19	98.953
110.98	115.66	116.69	114.75	112.21	109.45	113.69	115.56	112.82	114.42	113.58	108.38	109.78	112.68	112.67	114.6	112.22	112.39	114.14	111.22	110.32	113.65	111.33	111.64	112.06	108.86	112.5	110.21	109.03	111.26	110.72	113.72	113.97	109.94	110.9	111.11	113.33	111.68	114.06	112.23	109.14	109.52	109.58	112.11	113.32	111.86	113.19	114.22	113.8	113.23
113.93	111.07	112.83	116.64	113.2	111.96	111.96	113.65	111.52	109.66	111.02	113.13	116.11	112.92	113.65	112.61	114.77	115.28	109.68	110.4	111.18	112.11	109.72	110.42	111.11	115.33	114.9	113.44	112.65	114.32	113.02	114.03	111.58	113.3	111.61	113.48	111.09	113.15	116.05	116.25	110.78	112.75	112.13	117.26	115.33	113.96	112.67	113.12	113.34	114.56
105.87	108.91	105.06	108.19	105.39	104.9	103.3	106.47	106.74	105.54	106.83	105.51	107.06	107.04	103.35	103.95	108.37	104.12	104.59	105.53	104.55	104.43	105.31	106.29	104.58	104.75	107.17	102.95	108.39	109.89	103.49	102.9	105.21	106.09	106.6	106.88	109.42	103.4	103.98	106.7	106.42	107.87	105.55	103.94	100.94	104.44	106	105.21	102.19	104.22
110.2	111.03	112.94	110.11	109.17	111.92	109.26	111.36	110.54	113.44	112.66	107.96	109.88	111.2	110.54	111.34	107.7	112.98	109.89	108.06	111.22	111.93	112.18	109.14	110.03	109.41	113.31	108.85	108.65	112.71	114.29	111.15	107.53	110.19	113.11	108.29	109.2	110.56	105.86	110.27	109.35	112.3	111.14	108.62	112.47	110.63	111.73	109.13	109.53	110.97
100.57	104.31	106.26	107.12	104.98	103.08	103.99	102.75	105.64	104.7	104.42	104.15	104.56	104.37	104.1	104.14	107.07	105.28	105.38	105.6	103.35	106.17	105.32	106.15	106.79	104.81	105.5	105.06	108.73	105.87	103.29	103.49	105.35	103.46	106.73	106.61	105.25	106.74	105.27	105.11	103.06	102.72	101.07	104.21	106.55	104.52	105.01	105.65	106.64	104.77
109.9	113.36	110.75	107.86	112.07	110.93	111.89	110.78	110.6	110.55	112.66	108.54	113.66	112.44	113.89	112.76	111.16	112.77	116.22	109.59	111.03	113.54	110.84	112.86	113.68	109.01	111.01	109.02	109.95	110.38	111.59	113.84	109.49	111.47	111.2	109.06	112.02	111.88	112.33	112.72	111.4	111.72	111.07	112.82	114.62	112.04	108.86	110.53	111.46	110.41
106.76	103.24	100.89	104.27	107.97	105.82	106.23	102.74	104.33	101.47	105.88	104.83	101.2	101.62	99.932	104.17	105.52	104.34	102.95	103.9	101.18	104.6	104.85	101.57	106.34	104.31	104.2	105.92	106.34	102.69	102.28	102.31	105.37	101.32	101.06	103.89	103.72	103.89	101.75	101.55	104.33	105.1	106.02	103.74	102.66	102.59	104.54	102.59	102.74	105.28
111.87	112.72	114.38	112.83	111.89	109.48	113.97	113.32	111.36	110.09	110.22	109.5	115.41	114.76	113.37	109.6	111.51	112.05	113.87	112.22	114.05	112.24	108.3	112.11	113.54	110.77	112.2	113.44	112.79	112.09	111.39	114.32	110.84	113.19	107.63	115.64	111.4	115.37	112.52	114	111.52	112.27	112.5	113.15	113.54	112.04	108.56	110.74	111.15	110.46
100.15	103.29	99.284	99.505	98.926	99.139	99.204	99.189	98.469	101.17	99.809	101.96	101.66	98.629	98.524	97.537	100.03	98.019	99.861	98.166	99.836	102.85	101.73	97.966	101.03	103.74	98.665	101.72	98.71	98.943	97.772	100.53	99.897	97.294	98.401	98.368	101.84	98.79	102.49	99.451	97.627	98.868	101.35	102.32	100.95	100.59	97.937	100.28	100.75	99.216
112.35	111.86	111.47	108.49	111.52	110.12	108.87	109.56	112.3	111.58	109.74	116.11	112	109.85	109.98	112.88	110.24	111.73	114.14	112.45	113.17	110.95	113.01	113.43	110.31	113.41	114.11	110.25	113.21	114.68	109.16	109.01	110.63	112.74	113.37	112.5	111.46	109.99	111.85	113.14	109.03	114.38	109.54	112.71	110.92	110.76	112.59	112.16	112.01	110.98
108.05	109.11	113.02	111.35	109.96	113.28	108.58	109.06	107.73	107.3	110.09	110.09	109.38	111.14	111.46	112.21	111.07	109.85	109.53	111.38	108.97	111.29	108.42	113.14	108.74	107.5	108.39	107.72	110.43	107.83	111.2	110.75	111.25	108.61	111.21	108.45	110.42	112.17	111.95	106.6	111.04	111.14	106.9	106.15	106.94	111.76	108.21	112.18	112.46	110.13
106.91	105.16	102.83	108.67	105.19	104.43	105.9	104.01	104.33	103.33	105.14	106.59	100.95	104.08	105.84	103.9	106.32	102.74	107.41	105.94	107.1	103.34	104.63	106.42	106.11	102.2	102.78	104.43	102.65	101.8	104.4	103.98	102.1	104.41	106.15	105.06	105.16	105.31	106.47	104.83	105.87	104.74	104.1	102.83	106.16	107.17	107.05	100.47	105.64	106.61
101.72	98.33	103.57	100.57	100.38	101.86	97.876	100.14	100.05	97.118	101.45	101.14	99.175	98.839	102.18	102.56	104.56	97.464	96.853	99.278	100.67	101.61	104.32	103.67	101.71	101.83	100.55	96.133	101	98.946	99.092	101.78	101.25	102.42	99.789	101.48	101.23	98.658	100.52	103.06	100.51	100.07	100.8	102.93	101.16	102.89	104.24	102.55	100.76	100.19
104.37	109.62	113.32	111.78	112.72	111.92	112.13	111.62	108.23	109.31	109.05	110.72	107.59	109.38	110.4	111.78	109.12	108.74	110	113.04	110.84	109.7	113.6	112.27	107.18	110.95	111.5	109.92	111.7	112	112.99	113.29	110.63	108.98	112.99	109.02	110.86	107.55	111.22	109.2	110.42	108.81	107.4	112.14	109.16	110.38	113.92	109.16	109.09	106.89
113.72	111.31	109.52	109.28	108.24	111.73	111.86	112.87	109.85	110.47	110.9	111	112.15	110.15	112.62	109.24	110.68	112.09	110.91	109.7	109.86	108.06	111.35	112.91	108.7	113.17	111.44	110.55	110.56	109.95	109.8	111.15	110.9	110.44	111.61	110.58	113.17	111.34	110.33	109.44	112.19	111.99	107.5	114.15	110.25	112.29	111.94	107.68	111.65	109.66
106.53	105.16	107.15	104.43	106.83	104.22	107.62	107.1	107.97	104.32	106.49	107	106.6	103.68	107.36	106.35	104.17	103.21	102.53	107.18	103.66	106.01	108.81	106.47	103.97	104.32	106.82	106.1	103.61	106.09	106.52	106.12	106.59	107.93	107.32	107.57	109.25	104.83	105.4	104.27	107.53	107.97	107.14	108.2	108.29	102.79	108.86	105.23	106.76	105.45
104.28	107.11	108.84	105.09	107.45	104.24	102.97	105.1	106.91	103.85	103.23	106.46	104.03	104.13	104.16	105.31	107.96	102.09	107.09	104.58	108.12	106.34	106.87	103.82	103.69	106.8	106.05	107.6	103.95	104.72	100.68	102.86	105.25	104.33	105.23	105.73	104.98	106.24	107.57	102.71	107.01	105.99	103.5	103.85	107.05	106.73	103.49	103.53	105.21	107.87
105.89	109.11	101.83	105.47	104.76	106.76	105.16	104.88	105.69	110.5	105.64	106.19	109.4	105.96	107.12	107.35	104.96	106.96	106.66	107.54	107.08	106.04	106.46	104.99	106.52	108.52	107.38	105.81	106.99	103.89	101.96	107.42	99.935	103.44	104.04	107.11	107.98	108.12	104.99	106.57	103.86	102.66	106.93	107.45	104.86	107.67	104.39	105.67	106.21	106.94
102.43	105.33	101.44	105.21	102.13	105.66	103.06	106.04	104.79	104.94	104.02	105.23	104.53	106.73	106.22	103.89	103.47	105.33	102.8	105.17	105.36	102.71	107.1	106.29	107.68	107.16	103.9	106.36	104.91	108.43	106.79	107.24	105.96	104.66	104.42	103.82	106.33	105.03	104.47	104.84	105.23	103.96	106.8	109.04	101.81	105.67	105.84	106.41	106.53	105.06
108.79	113.73	111.06	112.17	111.03	113.61	111.54	113.84	112.94	112.12	111.22	113.11	107.61	113.28	113.05	111.02	109.25	112.98	112.55	109.69	112.88	112.49	111.98	112.22	112.9	111.12	114.75	112.01	111.06	111.9	112.14	110.78	111.94	113.29	113.73	111.2	110.29	113.43	106.55	112.29	109.88	113.63	110.49	114.59	111.43	111.5	111.02	113.86	110.95	109.85
99.443	96.569	100.29	100.08	99.317	101.86	99.205	97.201	101.74	102.65	99.75	99.856	100.66	100.46	98.909	96.227	100.12	99.71	99.079	100.17	100.53	100.26	99.972	100.21	97.995	99.584	97.916	98.727	101.27	99.587	100.34	98.493	99.988	100.03	96.937	97.388	99.42	100.47	101.79	99.371	100.31	98.874	98.206	99.474	99.277	98.485	97.561	102.18	100.43	99.979
103.26	105.29	109.45	106.91	104.72	107.55	108.35	106.85	103.32	104.38	111.48	109.25	105.01	107.85	104.56	104.48	106.06	104.98	110.56	108.3	108.83	104.11	105.99	106.25	107.85	109.21	108.64	106.09	106.47	109	106.77	106.72	108.42	109.92	105.48	107.92	103.16	107.27	104.71	104.19	108.21	105.37	107.6	104.74	108.26	109.71	107.43	109.19	108.95	107.39
110.12	111.56	116.48	114	114.51	111.81	113.62	111.08	112.25	113.01	113.76	111.12	112.38	110.64	113.64	112.16	108.81	110.11	112.82	109.89	110.21	113.35	114.21	112.48	113.38	112.21	111.06	109.05	110.11	117.12	113.45	112.15	108.11	112	114.79	112.68	111.83	113.38	113.46	113.22	113.65	111.79	111.05	113.03	112.08	111.34	114.77	114.41	110.06	113.78
105.76	102.53	103.17	107.7	107.99	105.38	105.34	103.81	102.63	104.56	102.56	102.51	104.61	105.27	105.21	102.56	103.12	104.61	103.95	101.61	104.29	104.79	102.57	105	106.68	105.32	104.48	105.1	104.16	103.45	103.38	107.72	103.19	105.15	103.31	104.66	100.88	104.01	105.36	108.62	108.46	105.04	106.06	107.03	105.03	105	106.03	106.34	103.95	102.79
100.6	102.82	98.679	99.806	99.981	100.1	99.206	101.25	99.196	100.92	102.54	98.36	102.55	100.74	100.3	99.785	100.88	100.6	99.711	102.76	97.779	96.906	100.37	100.87	100.96	104.88	101.94	98.308	98.924	101	102.87	101.9	101.01	100.97	97.697	103.35	101.06	102.05	97.588	98.551	99.843	96.64	102.04	101.94	101.06	103.92	99.764	99.779	100.01	104.67
105.56	109.06	106.18	107.08	109.03	104.93	107.49	104.76	102.16	102.54	106.76	106.36	105.46	107.14	104.42	108.22	103.62	105.98	107.67	104.49	103.98	106.59	108.19	105.34	108.12	107.3	105.17	104.63	106.78	106.83	108.52	106.94	105.65	106.42	105.23	103.73	106.01	105.13	108.2	106.63	105.84	105.52	104.06	105.09	105.41	106.02	105.12	101.82	106.26	106.27
114.55	111.63	110.78	111.7	110.84	108.91	111.32	109.16	111.21	110.82	109.59	111.57	111.26	109.42	109.79	110.71	111.02	108.9	110.74	112.63	109.8	110.07	113.1	111.44	111.03	110.17	111.06	113.32	112.62	112.19	111.89	110.01	111.3	108.95	112.42	115.81	109.12	108.88	112.84	111.52	110.99	110.59	110.28	111.23	109.6	112.19	109.95	111.97	111.5	109.99
107.06	105.88	106.83	106.22	105.1	107.37	104.9	107.64	105.19	108.41	107.3	107.48	103.39	107.3	107.59	105.49	105.22	108.25	106.37	110.02	105.2	107.89	105.63	108.15	110.16	104.52	105.98	104.05	108.85	108.03	106	104.98	108.24	106.73	104.33	107.03	107.5	107.93	105.1	105.01	108.53	108.11	106.16	105.08	102.85	110.45	107.19	106.13	108.42	108.95
106.24	104.74	105.62	107.8	108.04	102.91	107.01	107.98	105.86	102.54	106.34	107.43	108.16	105.66	106.54	106.09	107.49	105.57	106.49	103.44	108.86	106.25	109.56	106.12	105.5	105.53	103.93	104.89	106.36	104.84	109.38	105.5	106.88	103.95	103.18	104.72	104.41	103.07	104.14	107.07	104.61	104.31	109.97	105.39	104.09	103.62	106.81	108.76	103.46	103.42
109.57	104.81	109.5	105.42	105.64	104.08	103.61	104.82	103.33	108.2	103.68	103.22	104.43	106.39	107.08	106.03	106.72	103.21	104.77	105.88	106.94	104.23	100.18	105.97	103.67	107.47	105.79	107.53	104.25	105.51	106.02	104.88	105.74	106.28	104.63	104.1	105.03	105.46	104.9	109.37	104.86	105.24	105.19	102.99	103.53	102.1	103.41	106.06	106.05	102.16
107.46	106.98	106.73	100.61	108.26	106.98	103.24	103.7	103.78	107.19	107.68	104.15	103.89	106.28	105.17	109.49	107.29	104.85	107.76	107.68	104.21	102.4	107.33	106.85	107.37	106.01	102.62	106.33	104.22	105.67	103.79	100.94	105.84	106.53	104.67	103.9	105.79	107.01	103.1	104.15	107.48	104.92	106.06	108.18	104	108.84	105.05	106.18	104.15	105.33
101.33	102.05	102.72	103.15	101.77	103.79	105.55	103.84	102.41	105.55	104.9	105.12	103.2	101.66	102.81	106.66	106.77	102.67	107.76	105.41	102.92	101.86	102.94	101.29	103.31	104.7	103.21	105.67	105.5	101.97	101.85	105.41	106.62	104.42	105.15	103.14	104.93	106.51	101.02	104.48	105.96	101.03	102.43	102.62	105.8	103.07	107.15	102.18	105.95	107.43
105.03	105.28	108.73	106.16	106.88	106.62	103.18	105.49	107.07	108.78	102.78	107.31	105.43	106.02	107.06	105.01	104.11	106.93	105.34	104.76	105.04	107.15	107.21	105.16	107.38	101.98	103.81	103.79	105.62	105.5	109.12	106.76	106.72	102.95	106.21	104.61	108.23	103.93	105.29	103.28	107.78	107.83	103.98	102.91	104.29	106.2	102.89	107.44	105.12	104.26
106.72	107.61	106.29	107.14	108.42	105.24	108	107.26	107.84	107.5	109.96	106.53	104.98	106.69	107.91	107.89	107.96	106.25	109.15	105.56	107.05	106.82	105.18	108.62	106.18	106.95	104.66	106.27	104.93	108.64	106.76	106.17	108.48	103.91	108.1	104.13	105.12	106.25	104.84	104.57	108.57	108.34	101.94	107.69	109.65	103.62	106.98	108.01	102.52	108.5
107.72	106.82	107.14	105.58	105.79	104.58	102.68	107.5	106.63	106.86	109.1	105.17	107.63	104.94	108.35	105.27	105.67	106.51	107.57	107.27	103.74	106.69	109.08	106.05	106.75	104.51	103.92	108.1	105.4	108.13	105.82	104.19	105.13	107.75	105.25	108.44	103.49	107.12	108.25	107.07	110.79	106.17	107.11	105.48	106.37	109.1	104.51	106.36	105.6	103.38
104.09	101.64	102.67	108.25	106.2	108.01	104.53	100.63	105.89	105.24	108.33	104.88	107.96	104.9	104.95	104.02	102.7	101.79	104.75	102.69	101.67	106.25	103.26	103.72	105.03	104.14	104.74	103.72	103.64	101.94	105.73	104.76	106.12	105.3	104.4	106.37	103.45	104.35	105.29	103.31	104.59	102.87	106.12	108.5	103.58	101.89	105.64	105.13	105.08	101.71
112.69	113.52	113.18	115.13	112.96	113.07	110.17	114.82	112.04	110.78	112.67	110.54	109.48	113.05	109.41	110.49	111.3	112.02	113.42	111.32	114.61	113.22	113.38	112.06	115.02	112.29	114.29	110.5	107.16	111.23	111.38	111.38	110.91	112.39	113.5	112.02	111.32	109.72	112.58	113.21	113.83	109.52	113.03	109.81	116.14	109.42	114.14	110.43	112.96	110
109.24	109.38	107.69	112.28	114.46	108.54	109.94	111.29	111.89	113.98	109.7	109.8	112.56	109.92	108.75	109.77	109.13	112.57	111.31	109.89	113.71	108.47	111.71	111.56	111.88	109.96	112.7	109.85	113.21	108.89	112.21	109.03	108.35	109.57	110.21	111.87	111.66	107.96	110.26	111.14	114.57	111.14	109.92	111.67	108.67	109.95	111.74	106.21	110.8	110.96
109.5	113.26	113.62	112.32	112.85	110.36	109.72	113.64	112.09	107.41	113.72	109.13	114.98	110.75	113.14	112.84	111.43	112.05	114.96	111.38	108.62	110.83	111.86	113.58	108.23	115.63	112.3	111.1	111.48	114.02	108.85	109.18	114.56	109.55	110.05	114.16	114.09	112.1	109.91	111.7	110.1	109.65	111.94	112.11	110.49	114.99	110.56	112.48	111.31	111.23
102.46	104.2	103.42	105.55	104.5	103.28	105.64	103.05	106.22	103.29	104.14	101.77	105.34	102.49	102.93	105.19	105.77	103.98	103.78	105.4	104.6	102.75	104.58	101.8	103.75	100.92	108.6	105.63	106.01	102.6	103.6	101.75	103.12	109.08	101.31	105.35	104.87	103.99	105.92	107.1	105.74	102.38	105.29	104.01	104.71	104.25	105.63	103.51	106.41	104.07
102.64	102.5	101.88	105.17	103.87	106.92	108.07	104.82	103.97	101.78	102.07	107.79	106.38	106.76	101.74	106.37	103.91	104.39	104.73	104.4	105.11	104.4	102.65	104.59	107.26	106.5	100.19	102.96	103.71	105.25	105.72	105.17	101.67	100.84	104.21	104.04	104.17	103.47	104.96	104.44	104.78	104.7	105.26	105.56	103.73	104.91	105.89	103.88	104.72	103.9
111.69	115.19	113.13	110.63	111.83	115.17	111.32	114.36	114.68	112.11	112.09	113.59	112.72	114.1	115.92	111.93	109.32	111.21	114.92	111.1	113.56	111.64	114.33	108.55	109.97	110.6	114.07	110.25	109.93	111.54	111.46	108.31	115.15	113.46	107.87	113.08	112.91	111.36	112.91	113.22	112.27	110.69	115.78	113.22	114.63	113.3	108.97	111.68	113.06	112.51
104.88	106.52	105.28	103.88	106.85	108.93	106.67	105.41	106.78	105.32	102.77	105.56	105.33	105.15	104.81	105.34	106.9	107.53	107.38	106.01	106.16	107.28	107.05	104.3	106.32	106.43	103.78	106.54	105.39	107.65	107.08	104.55	105.94	106.51	104.52	103.89	106.52	105.4	104.71	107.6	106.64	103.31	105.55	102.57	107.75	102.72	106.07	106.34	107.37	104.91
112.11	108.3	108.75	111.08	109.85	110.05	111.94	106.73	113.16	115.21	112.32	111.53	111.66	111.02	110.87	114.69	111.02	111.09	113.15	111.36	113.44	112.05	111.27	113.5	113.05	111.54	111.56	110.56	111.85	113.82	110.93	109.5	109.17	111.38	109.89	112.46	112.71	107.46	110.53	109.87	111.8	113.2	111.96	109.26	112.02	111.52	111.23	110.2	109.35	112.73
100.89	99.133	98.534	101.67	98.869	99.626	99.975	99.52	104.18	99.04	98.455	98.814	100.03	103.63	102.22	96.376	99.456	98.855	102	100.77	100.84	99.703	101.62	98.61	99.561	100.98	100.93	98.8	100.45	100.8	101.89	101.76	100.22	103.62	100.32	98.944	102.14	100.39	100.41	99.239	101.19	99.84	97.938	100.18	101.59	100.77	102.47	100.56	99.023	99.405
113.52	114.27	112.56	109.82	111.58	112.42	112.22	113.98	115.76	110.3	113.63	112.93	109.49	112.49	110.45	108.21	112.58	109.86	114.09	110.99	112.44	109.78	113.28	111.91	110.75	109.75	112.11	112.4	111.79	111.65	115.53	111.1	111.45	111.43	112.78	113.3	111.06	114.28	112.89	113.96	112.74	113.6	110.62	113.74	116.39	111.77	117.11	112	112.53	111.56
109.34	115.58	112.76	115.07	107.57	112.92	112.59	112.21	112.83	109.6	112.57	110.36	113.16	110.65	108.4	112.67	111.44	108.37	113.1	110.66	112.05	109.61	115.1	109.3	111.95	113.54	109.87	110.47	109.21	111.63	115.77	112.56	111.79	113.87	111.35	113.19	111.28	111.97	110.67	112.17	112.24	112.5	111.59	111.45	111.75	110.99	114.51	113.03	111.38	114.87
102.57	104.08	102.68	101.94	103.02	105.41	103.17	105.26	105.19	103.85	106.38	107.53	106.74	103.65	105.36	106.36	105.08	104.56	104.72	106.13	107.3	103.15	104.54	107.91	107.25	104.77	104.54	104.9	104.88	103.48	102.62	106.18	106.06	102.35	104.72	103.64	103.19	103.74	104.32	103.95	101.94	103.58	106.79	104.2	104.51	103.3	107.06	106.01	105.48	103.64
108.96	111.59	107.74	112.06	109.91	110.5	108.61	111.73	112.01	111.08	111.47	110.56	110.13	111.46	110.12	110.44	108.36	110.84	111.24	110.06	114.14	111.81	108.05	110.35	110.84	113.2	110.42	110.27	110.92	111.37	112	109.64	109.75	109.02	111.52	113.28	112.24	110.09	111.61	108.63	107.63	114.38	110.35	112.9	111.53	110.67	112.5	110.62	110.21	112.27
107.66	106.71	106.21	107.32	105.59	104.22	106.07	107.05	106.18	104.9	104.85	104.62	104.54	105.37	103.14	104.24	107.66	103.83	107.33	104.41	105.66	107.97	104.99	105.1	102.44	104.56	104.52	106	106.18	103.94	105.61	105.63	104.42	103.35	106.85	103.19	104.94	104.43	102.3	104.72	107.89	107.26	106.17	106.39	101.87	102.34	108.51	103.39	105.14	105.25
101.47	101.3	99.82	99.828	101.77	99.932	99.717	99.956	98.892	99.496	98.859	101.91	97.039	101.23	103.55	98.139	99.553	103.12	98.63	99.268	101.06	98.438	97.798	99.791	95.991	97.91	100.54	98.448	95.512	99.961	98.797	100.34	103.21	102.1	97.033	100.39	99.174	100.95	98.18	102.6	100.1	102.82	100.44	98.951	98.949	101.19	97.747	102.11	99.81	97.14
100.42	103.73	100.38	97.664	99.771	100.43	100.3	100.4	101.13	101.04	96.238	99.556	101.57	99.304	99.118	98.046	100.23	100.49	97.993	101.32	98.625	101.17	100.95	102.11	98.657	100.98	97.647	99.739	99.523	101.51	100.14	103.5	100.79	98.48	102.13	100.4	97.401	99.354	100.61	99.706	100.36	98.957	99.916	97.617	102.21	99.016	100.43	97.955	99.38	97.937
103.42	104.91	106	104.6	104.77	104.47	109.49	105.32	106.05	105.57	105.07	107.12	107.49	107.31	105.65	107.08	106.76	108.42	107.71	108.8	106.21	105.21	106.73	104.81	103.17	104.57	105.35	107.6	105.63	107.12	105.38	105.16	107.33	105.98	107.95	109.41	103.78	106.28	106.44	106.1	106.93	103.39	106.89	104.31	105.63	106.21	106.28	103.38	107.01	105.96
103.85	100.15	100.86	99.102	96.24	99.539	103.94	103	100.34	101.77	102.26	100.54	102.02	101.73	101.13	101.09	100.04	101.66	99.74	103.18	100.83	101.54	100.53	104.05	99.514	103.11	99.429	103.32	101.69	100.8	101.35	98.618	99.708	101.33	98.898	99.343	101.55	99.611	103.37	102.21	99.761	99.853	102.06	100.4	102.15	101.15	101.25	99.369	99.822	99.522
110.48	113.5	113.14	112.32	112.46	111.21	112.92	112.77	109.25	113.55	111.56	113.36	110.14	109.9	111	113.23	110.35	111.02	112.72	109.57	112.28	113.19	111.28	111.29	109.86	110.1	112.26	110.67	109.64	112.39	111.08	111.1	111.12	111.43	110.44	111.21	113.33	111.52	112.89	112.98	110.44	112.17	110.66	111.07	109.21	113.43	111.14	114.71	112.48	110.98
108.8	103.54	109.84	105.31	104.34	107.49	107.36	109.24	106.62	107.91	107.43	107.28	104.13	107.93	107.41	104.31	105.84	104.97	103.55	107.31	106.02	107.14	105.98	106.38	106.2	106.75	106.78	107.06	107.44	106.94	109.13	107.73	105.34	108.93	103.63	105.28	102.03	104.63	107.28	109.34	104.02	101.24	107.08	105.21	106.78	107.54	106.74	105.23	103.25	104.99
103.4	107.2	104.88	107.67	105.45	105.98	102.36	105.11	106.19	106.28	105.27	107.82	107.44	107.61	106.14	108	105.55	105.99	107.3	109.68	105.46	105.93	105.93	103.53	110.31	105.8	105.15	105.5	105.27	108.44	103.39	105.31	106.32	106.19	106.28	104.15	105.03	106.07	108.14	105.33	105.91	101.62	106.64	106.01	105.94	102.96	104.05	104.44	104.58	108.75
112.14	115.99	114.15	111.51	113.03	113.09	113.7	112.14	111.14	115.76	109.7	113.08	112	114.45	111.61	113.53	114.06	113.49	114.33	112.77	115.08	113.59	111.39	110.82	112.48	109.32	116.08	113.61	112.89	110.63	112.92	113.94	110.45	113.05	111.21	113.33	111.77	111.78	112.37	112.26	111.73	111.12	112.76	111.23	115.34	114.53	114.24	112.21	114.13	113.4
106.36	102.86	106.96	101.2	107.25	103.14	103.45	102.55	99.127	105.68	103.41	104.64	104.08	106.02	105.88	103.17	106.41	102.78	102.82	103.42	102.25	104.37	104.3	104.6	103.6	103.67	102.47	103.63	106.71	103.41	101.99	102.97	102.11	103.85	105.33	104.35	103.41	103.01	102.46	106.8	107.92	106.31	104.11	106.96	107.81	104.35	105.06	102.23	103.6	106.9
104.97	106.01	105.41	103.67	107.01	104.86	105.35	103.4	107.29	104.47	107.33	102.82	104.68	103.58	104.24	104.05	107.49	107.74	105.82	106.07	103.32	105.75	107.06	105.07	104.1	103.61	106.73	106.81	102.38	107.25	104.32	102.36	106.01	103.24	106.61	105.96	107.3	108.71	107.9	107.42	106.59	104.37	106.42	107.65	106.11	105.54	108.37	106.37	106.35	106.07
114.29	109.67	111.98	110.32	107.17	113.74	111.34	114.16	112.46	111.11	112.41	112.45	110.83	114.24	111.07	112.02	111.95	114.26	111.69	114.32	112.59	108.61	111.24	111.93	111.98	113.02	111.61	110.33	113.23	113.41	113.7	113.42	113.43	111.22	112.45	115.07	111.79	110.54	110.97	112.27	110.06	111.91	111.43	113.53	114.79	110.06	112.45	112.2	109.74	113.8
110.94	105.59	105.47	106.95	104	105.85	104.19	106.24	107.76	105.8	104.5	105.85	103.75	107.13	105.56	108.19	104.86	108.39	102.16	106.76	103.76	108.8	105.46	107.25	104.21	108.67	107.27	105.57	106.53	105.14	107.2	104.29	106.01	105.81	104.79	107.58	103.81	104.85	105.39	106.67	106.01	104.94	108.27	106.21	102.89	101.4	105.36	105.61	107.17	105.7
110.24	113.45	110.83	108.14	111.79	112.41	111.98	108.29	114.4	111.98	110.78	109.95	113.04	112.15	112.46	109.98	110.93	109.43	111.76	109.98	110.13	110.83	113.24	110.13	112.02	109.14	113.4	112.32	112.38	111.21	110.76	112.87	111.36	110.88	109.74	110.95	109.45	109.15	109.63	112.36	110.13	110.41	111.08	113.14	108.89	110.38	108.53	111.26	106.86	112.1
101.29	102.56	103.76	100.03	106.33	103.54	104.7	103.04	105.99	103.97	101.81	105.77	102.63	105.58	104.84	104.45	104.92	102.96	106.63	104.6	102.15	104.9	105.71	103.48	103.3	105.29	107.78	100.56	100.56	102.91	102.23	104.58	104.6	105.09	105.71	105.45	103.76	104.78	102.68	104.87	102.74	105.03	105.13	103.98	101.93	104.42	107.21	100.88	101.17	102.12
111.36	111.89	112.91	114.04	112.17	112.1	111.42	111.2	115.65	112.67	113.33	111.8	110.02	110.58	109.94	111.65	112.95	115.77	110.58	112.89	111.6	112.11	110.95	115.73	110.96	110.67	112.87	113.14	112.24	109.29	113.42	113.25	110.68	110.54	112.06	113.82	113.18	111.73	109.47	108.4	112.05	112.98	112.57	112.79	110.03	114.13	113.65	112.98	108.91	113.47
99.63	99.618	98.909	100.01	97.484	98.644	96.645	99.161	101.06	101.12	100.23	99.134	100.65	98.495	100.43	100.15	99.398	96.264	99.374	101.3	98.475	100.08	100.15	101.11	98.512	98.795	98.297	97.557	98.907	98.016	99.6	99.506	99.591	99.598	98.812	101.23	102.53	99.698	99.464	101.13	103.42	98.968	99.679	101.08	98.1	97.069	100.45	99.744	100.31	98.137
102.02	100.21	99.579	98.06	100.22	100.69	99.712	98.931	102.72	99.806	100.72	97.508	97.102	101.96	98.81	100.89	98.939	97.862	100.84	99.35	99.797	101.54	102.03	101.48	101.33	101.53	102.05	101.26	100.43	99.65	102.04	99.399	101.53	99.575	97.119	100.77	99.03	100.48	101.03	96.186	103.26	100.8	106.05	100.3	98.666	96.725	102.24	98.646	102.68	101.15
118.54	117.82	118.29	116.85	118.23	118.68	118.44	118.68	119.08	116.04	119.54	115.03	115.6	119.97	118	115.75	119.64	118.69	117.2	118.87	118.7	120.83	119.65	118.64	113.2	117.92	115.2	117.93	117.91	117.96	115.24	115.65	115.67	116.98	115.16	117.92	115.26	116.98	118.04	118.5	117.13	119.35	118.39	120.53	118.5	117.7	117.28	118.62	115.23	118.92
102.28	107.11	104.97	107.56	104.98	109.34	106.43	109.6	106.94	105.61	107.65	108.41	103.77	104.87	103.68	106.21	105.28	103.9	106.04	106.01	106.48	104.31	103.79	107.06	110.71	105.93	107.32	104.85	107.3	104.83	106.93	108.14	110.08	105.61	105.87	110.3	106.98	103.88	107.09	105.82	107.71	107.67	108.21	104.78	106.31	107.98	107.95	106.99	104.34	106.21
106.62	103.16	106.07	102.05	105.26	104.7	104.19	103.72	107.13	105.71	106.36	102.38	106.66	102.71	102.62	104.52	103.56	104.12	105.51	105.29	103.74	102.63	103.46	103.94	102.99	106.04	103.22	106.02	104.81	102.44	104.96	103.57	108.38	106.48	104.41	104.8	106.32	103.94	105.57	103.63	106.57	105.3	106	103.77	102.57	101.45	104.56	104.93	105.25	101.21
108.27	106.46	109.96	105.97	104.62	104.93	107.75	106.26	103.94	105.96	104.06	105.14	107.41	107.24	103.55	103.86	102.44	104.97	106.4	104.26	107.31	109.37	106.08	102.15	107.2	105.41	104.27	103.6	105.39	105.36	103.18	105.5	106.49	106.58	108.13	106.97	106.36	105.97	107.49	107.23	105.49	105.61	107.01	106.85	103.35	105.31	106.99	108.68	106.19	106.65
114.3	112.42	112.82	114.49	114.05	110.59	110.35	113.5	112.73	110.29	110.75	113.62	113.24	111.97	111.52	110.42	107.9	109.76	114.14	113.93	114.19	109.14	108.76	113.03	111.64	113.38	113.91	113.39	112.1	111.03	110.67	109.68	113.41	112.74	107.14	110.73	110.29	111.87	110.54	111.33	109.52	111.33	113.46	112.39	108.92	112.72	111.51	114.9	107.14	112.38
114.05	109.34	107.7	109.64	114.51	110.41	111.43	111.37	110.94	113.53	111.63	108.54	110.69	110.23	110.53	108.64	110.4	111.88	107.42	115.61	114.19	112.11	109.02	112.16	111.81	113.92	109.62	110.11	113.2	111.56	111.55	111.69	116.55	109.91	107.82	110.85	108.85	110.21	112.08	109.66	110.86	109.68	110.48	111.15	112.25	112.86	109.21	110.96	112.32	113.76
110.77	113.18	116.23	112.19	113.85	111.58	110.12	115.66	111.52	112.61	111.08	110.77	114.57	111.53	112.47	111.21	112.1	112.18	112.06	112.7	113.51	109.27	110.42	112.31	109.57	115.41	113.53	112.7	112.7	112.17	110.69	109.2	113.67	114.62	113.1	113.27	113.13	110.45	111.58	113.45	110.7	114.94	113.26	111.11	111.48	113.13	110.5	110.9	109.99	109.97
106.23	104.52	102.88	103.36	100.61	104.87	104.21	102.55	103.55	104.12	104.36	103.04	103.68	104.89	102.08	105.67	110.54	103.26	107.35	105.91	106.09	106.77	107.46	106.18	105.68	107.23	106.96	103.5	105.82	107.49	105.04	106.87	106.21	101.67	104.16	105.49	105.84	106.25	103.18	105.27	104.96	106.2	103.37	104.04	108.13	106.55	106.59	104.88	109.41	105.83
103.3	103.09	106	102.76	103.38	106.54	104.23	102.99	104.75	104.49	103.23	102.63	101.97	106.87	102.82	105.11	104.49	102.94	103.9	100.64	100.76	103.42	106.77	106.89	105.49	105.38	103.4	105.62	105.98	103.01	102.15	104.19	105.15	101.75	105.26	104.49	102.61	103.06	105.91	104.39	105.27	101.88	106.03	103.83	103.24	105.43	105.45	105.26	105.84	103.28
105.83	106.01	101.41	101.83	107.95	103.51	102.69	103.79	105.68	103.67	102.96	103.53	107.92	107.53	106.43	104.31	103.8	106.95	104.69	106.06	104.71	107.6	105.11	104.26	106.65	106.89	108.98	106.91	104.72	104.47	106.02	105.07	103.17	107.28	103.23	103.67	107.01	107.61	106.99	108.99	106.42	101.06	104.73	103.77	105.95	106.79	107.34	105.4	104.88	104.78
103.25	103.19	105.01	106.47	106.83	101.96	108.98	105.57	107.42	104.33	104.79	108.2	102.93	104.03	102.99	103.79	105.88	102.14	105.26	105.69	106.97	105.71	101.74	105.67	101.18	104.61	102.75	107.08	106.48	105.99	105.63	106.65	104.45	103.89	106.49	109.11	106.08	105.44	104.42	105.11	101.79	105.13	104.72	102.63	107.01	102.42	104.17	104	102.44	107.53
103.5	101.69	102.01	101.98	101.47	99.993	104.54	98.245	100.82	97.385	102.31	101.99	101.24	103.35	101.82	100.87	100.93	100.97	104.17	102.62	99.798	101.76	101.91	102.4	102.13	101.48	100.77	99.611	103.23	102.04	100.13	99.936	98.892	100.53	101.15	102.02	103.42	101.08	101.9	100.53	98.073	102.19	99.414	99.595	100.58	101.24	98.298	102.06	102.21	101.71
99.34	100.31	99.53	98.564	99.03	99.364	102.01	100.4	99.603	98.607	98.671	99.705	100.31	98.77	100.38	102.44	100.39	97.15	99.553	103.24	101.97	99.847	98.982	100.41	98.155	98.672	102.73	97.912	98.891	103.59	99.33	103.27	99.293	99.144	96.886	98.689	98.413	97.985	99.579	98.62	100.1	97.699	96.706	101.96	97.733	99.341	98.91	101.16	98.915	100.25
100.12	102.9	104.61	104.29	106.85	103.78	103.29	105.84	105.75	102.72	106.26	101.92	102.03	104.07	104.76	102.99	103.21	104.77	103.67	100.58	101.81	104.1	103.88	103.26	101.24	109.41	106.19	106.89	103.33	105.59	107.51	103.58	104.94	103.97	103.56	104.89	102.27	106.93	101.4	105.14	102.88	105.05	104.39	102.79	104.95	103.66	104.08	103.94	107.68	105.5
112.8	113.54	110.32	112.09	113.28	113.19	111.53	111.07	110.39	107.67	110.84	110.8	107.97	115.31	111.18	113.19	111.33	112.64	113.24	113.11	110.96	109.21	115.06	114.62	110.81	109.06	111.35	108.99	110.72	109.77	111.09	109.41	115.06	113.53	114.01	111.39	112.22	112.72	113.63	112.02	111.2	112.84	109.81	109.84	113.78	109.3	112.05	116.14	114.53	110.4
108.36	110.34	113.12	110.72	112.16	113.2	113.51	109.27	111.09	111.61	113.2	110.2	111.47	111.83	112.51	112.68	114.58	111.54	112.21	109.47	110.43	113.27	113.31	113.79	113.12	110.98	109.21	110.63	115.04	112.66	113.44	112.66	113.81	111.05	115.68	113.46	112.17	112.67	114.2	113.4	111.56	111.29	111.42	112.64	111.67	114.34	110.15	114.53	112.92	114.56
113.42	109.6	110.89	108.42	109.98	111.5	109.46	108.99	107.95	109.68	110.09	109.23	110.75	111.57	110.79	109.38	111.98	110.09	111.96	110.02	111.64	113.54	109.31	111.31	110.57	113.69	110.47	113.13	108.18	111.08	110.06	108.85	111.93	106.34	116.21	111.06	107.54	105.65	111.55	107.87	109.96	109.66	111.33	110.22	114.74	111.87	110.16	110.66	109.57	112.8
97.659	98.593	100.52	104.13	99.226	100.81	97.775	101.24	101.17	101.51	97.724	101.28	99.131	96.134	101.67	102.91	101.11	98.532	98.862	96.402	98.091	96.668	99.934	100.37	99.247	100.48	97.629	98.591	98.454	101.06	103.54	101.43	95.237	98.989	101.1	95.341	102.08	96.083	98.493	95.77	99.89	101.43	100.65	100.08	99.895	98.662	99.131	97.073	100.81	101.75
105.58	104.56	104.46	105.76	106.71	103.95	104.67	106.37	100.91	104.91	103.43	102.16	104.36	103.99	102.02	107.55	103.04	106.23	104.19	102.84	105.15	100.57	103.87	102.6	102.81	103.41	105.06	98.882	103.9	106.37	104.88	102.12	99.61	103.61	108.07	104.21	104.13	104.03	106.37	105.83	102.78	103.34	105.92	103.66	103.57	105.74	104.97	102.56	108.4	103.35
102.59	102.57	104.09	100.02	99.939	100.97	97.762	102.46	100.89	99.601	102.09	100.94	102.88	96.581	100.61	97.798	96.284	100.56	100.84	98.757	100.68	98.604	99.367	101.93	100.63	100.14	99.269	100.96	98.86	100.25	98.701	98.25	101.58	96.405	98.953	101.05	97.2	98.76	100.55	98.217	100.53	94.401	101.17	98.605	101.08	103.19	98.877	102.95	100.4	100.83
111.63	109.75	111.12	110.48	112.55	109.15	114.49	115	109.84	110.8	113.38	110.9	114.74	113.04	109.85	111.88	114.17	109.83	112.03	114.9	114.43	113.72	110.96	113.04	113.66	113.21	111.48	113.02	113.58	116	111.72	110.73	116.51	114.47	111.92	110.93	115.12	114.71	114.15	113.08	116.98	111.16	115.46	114.94	112.99	115.38	110.5	114.51	111.5	111.94
109.25	107.86	105.28	103.34	102.79	109.01	105.63	103.86	107.82	103.83	108.69	102.83	103.57	105.13	107.09	104.57	105.43	103.48	106.81	107.25	102.86	104.05	105.37	106.79	106	106.59	106.51	102.19	104.32	101.67	105.45	107.32	104.19	104.38	104.91	104.96	106.07	105.45	108.87	105.85	107.21	105.45	107.6	104.14	104.96	105.53	104.12	106.19	104.55	104
105.34	104.8	106.02	104.05	105.76	104.93	103.25	105.1	103.91	105.01	107.05	104.93	106.74	106.7	105.02	104.35	105.77	104.02	106.06	105.82	101.45	108.72	103.99	107.76	106.04	103.44	104.77	106.92	103.34	104.4	107.24	106.18	109.6	103.97	107.93	102	108.24	100.67	106.85	106.24	106.13	103.45	106.38	106.28	104.66	106.51	104.77	108.52	104.65	104.03
108.8	104.81	101.72	102.58	107.58	102.71	104.55	106.44	105.1	103.14	102	104.64	105.96	102.72	101.43	104.36	105.42	104.47	102.61	106.31	101.15	106.56	102.62	103.08	103.87	103.02	104.81	104.51	105.38	102.87	102.94	104.93	107.43	100.35	105.55	103.64	104.78	103.29	102.21	103.94	107.28	106.92	105.85	105.57	106.09	103.41	101.43	104.16	105.1	105.78
106.91	104.56	104.55	100.63	104.76	105.16	104.21	104.06	103.45	104.55	100.74	104.81	106.17	105.02	107.45	107.95	105.08	106.5	102.49	106.8	104.16	105.33	107.8	108.52	106.75	106.43	104.57	104.02	105.47	107.79	105.87	103.43	107.28	106.53	104.93	106.78	103.29	108.22	106.96	103.8	105.31	107.51	106.1	105.63	108.54	103.98	104.09	107.64	106.04	106.54
108.21	106.32	106.7	108	105.95	107.59	105.51	106.88	105.39	106.37	107.17	105.52	106.43	106.16	103.78	104.3	105.95	108.66	106.63	103.53	105.19	104.84	106.66	104.52	104.68	105.33	105.46	104.39	106.09	108.73	107.08	108.54	105.12	107.46	101.78	106.05	105.9	103.5	108.14	107.92	104	108.6	104.13	109.31	105.27	107.64	105.9	105.5	106.04	103.04
110.32	112.44	112.5	109.64	110.31	110.96	111.1	112.52	110.93	113.61	108.73	109.7	113.18	110.56	112.39	109.74	113.59	109.92	111.58	111.68	112.39	110.61	112.9	112.13	111.53	114.43	111.57	108.95	113.59	110.01	110.61	111.97	110	111.57	114.2	109.61	110.03	109.94	110.01	112.19	111.26	111.47	108.9	109.41	111.76	111.74	111.67	111.44	108.62	110.31
101.26	101.66	100.47	101.19	100.52	99.757	100.16	102.59	103.49	99.822	102.96	99.2	98.092	101.27	100.49	99.991	99.643	102.84	100.2	102.53	100.96	98.287	98.775	99.946	99.298	96.433	99.263	97.375	101.37	101.39	100.07	99.613	98.354	98.275	100.9	100.96	102.48	103.4	98.077	98.828	98.271	102.28	98.474	101.22	102.51	102.58	103.85	99.912	103.1	98.184
107.44	104.48	104.81	106.85	106.28	104.47	110.76	106.1	104.48	107.51	109.09	107.1	105.53	107.12	107.58	111.58	102.82	106.76	104.9	102.88	106.33	104.51	103.92	105.53	104.35	106.35	106.71	106.82	103.74	106.4	106.02	107.71	105.77	105.35	108.2	102.68	106.34	107.36	103.86	106.85	107.4	109.95	103.56	106.77	107.44	107.34	104.39	104.69	107.81	103.32
104.79	107.05	102.29	103.22	106.97	105.28	104.97	104.09	104.26	103.63	103.51	101.63	104.69	105.21	105.33	101.95	103.89	106.23	102.4	102.89	108.12	106.91	104.99	104.26	105.85	105.05	108.11	103.52	104.47	103.72	101.52	105	102.73	102.13	100.34	105.81	104.98	102.97	103.02	105.39	105.21	106.87	105.26	106.9	105.47	100.56	102.96	105.84	103.17	104.97
114.96	112.94	112.49	112.08	112.8	112.55	114.21	113.32	113.02	110.98	115.8	109.91	111.47	111.39	111.57	111.47	111.36	113.54	109.9	111.95	113.82	111.72	113.6	113.23	111.91	114.45	113.71	113.85	111.5	115.59	113.99	112.57	115.37	110.71	115.6	114.81	114.29	110.68	108.64	110.94	111.61	113.13	114.34	116.71	112.43	114.11	110.67	111.86	116.26	113.65
101.47	106.23	104.72	106.01	107.11	106.53	107.57	106.32	104.06	109.84	104.99	104.64	103.04	107.03	106.56	104.86	108.35	105.51	106.79	104.36	106.57	104.83	106.04	108.52	104.09	107.07	107.8	105.83	106.9	105.68	106.11	106.24	105.92	103.05	107.54	108.55	106.37	105.04	108.6	107.12	106.75	106.58	104.13	106.81	107.31	106.4	106.16	106.57	105.43	107.06
104.02	105.06	105.43	108.14	107.16	105.45	105.13	103.32	107.18	105.42	106.54	105.81	105.95	105.57	102.68	106.25	108.36	107.79	107.44	107.04	103.1	102.56	105.26	105.56	104.6	101.9	103.85	105.24	104.86	106.18	104.51	107.55	106.54	102.79	107.66	104.95	107.44	104.67	103.54	105.04	103.02	104.52	106.57	109.09	105.31	106.76	104.96	106.76	102.68	105.16
102.69	106.72	106.78	103.97	106.11	106.48	103.93	104.71	105.9	104	109.12	105.59	106.91	104.66	108.7	108.23	104.38	106.44	104.91	106.74	106.32	106.73	105.6	106.61	102.59	109.22	101.91	107	102.53	103.53	107.9	107.36	107.6	104.47	106.84	104.97	103.8	103.36	105.64	104.74	102.88	105.21	104.48	106.33	102.86	104.12	102.62	105.7	106.43	102.76
99.886	107.33	106.03	105.8	102.9	105.18	106.87	105.11	105.1	106.69	107.08	104.08	107.3	105.32	103.64	103.99	103.55	105.65	106.43	106.44	103.9	106.72	105.71	105.34	108.78	102.2	105.06	104.62	105.33	105	104.05	102.65	104.74	104.48	103.84	105.29	105.34	104.33	104.84	103.33	103.44	103.59	105.68	105.43	106.74	106.06	104.79	106	106.36	101.54
103.68	104.82	107.94	103.64	103.21	106.54	102.88	104.86	102.35	107.05	103.63	103.82	105	102.74	103.98	103.95	104.36	103.18	104.13	101.85	104.35	106.25	106.57	107.02	108.15	104.45	102.1	106.04	105.9	103.66	102.1	105.1	106.45	103.62	106.51	98.985	101.34	105.46	103.43	105.65	101.36	103.07	103.08	106.92	106.39	104.2	107.33	101.2	101.89	105.09
104.6	99.794	105.18	103.78	103.87	105.77	105.92	106.51	103.23	105.18	102.5	105.27	105.7	105.67	106.71	105.18	105.99	105.69	104	107.87	106.92	106.4	106.67	105.79	104.28	106.92	102.47	104.01	106.55	103.35	107.44	107.66	107.26	107.12	104.47	104.51	103.06	107.6	103.91	105.34	108.38	101.71	106.78	103.88	103.32	104.46	106.25	106.26	104.76	108.69
103.62	108.56	108.86	106.36	106.36	105.09	107.62	107.49	106.96	108.82	105.37	105.06	106.05	103.87	103.22	106.74	107.76	104.04	104.79	103.29	102.56	105.16	107.65	103.35	104.64	105.95	106.2	106.44	104.42	108.9	102.45	103.59	107.28	108.43	104.65	104.44	105.48	105.3	103.63	104.44	105.8	104.98	105.04	104.46	107.87	104.64	106.65	107.73	102.11	107.15
104.78	108.41	103.17	104.85	106.01	104.57	105.18	106.63	103.09	105.77	108.23	106.23	106.93	107.72	107.28	107.75	106.52	105.39	105.03	106.78	108.45	106.53	106.79	103.38	106.52	108.36	108.64	104.73	108.68	106.55	104.73	110.07	105.08	108.62	104.97	107.25	105.55	105.69	107.19	102.98	108.05	106.67	108.04	104.76	104.19	107.05	105.04	106.16	110.42	105.13
112.9	107.66	108.27	108.22	111.55	108.06	108.13	107.36	108.45	110.59	108.63	107.21	109.51	108.58	108.23	106.79	111.14	107.65	110.25	112.03	109.43	109.1	113.19	109.64	110.46	110.24	106.39	106	109.88	109.54	111.51	113.5	106.12	110.06	113.23	108.96	108.27	110.51	111.07	109.51	110.12	112.09	112.01	109.7	109.9	109.85	108.44	110.29	112.83	110.43
99.561	103.34	106.66	103.7	103.81	104.11	105.82	105.49	102.88	102.34	104.26	106.1	103.75	103.53	103.52	100.07	106.75	101.1	103.23	104.48	102.64	106.23	102.28	103.22	105.4	105.58	105.25	103.15	105.12	105.61	105.77	103.32	105.55	106.07	104.19	101.68	107.92	105.43	105.23	103.26	106.01	104.04	102.42	103.89	107.52	103.28	105.68	105.46	103.73	104.83
106.16	107	107.96	105.42	105.66	105	106.37	108.06	105.09	106.38	107.61	102.87	109.38	107.98	104.21	107.75	104.71	106.45	106.81	102.64	104.98	106.95	103.61	104.73	106.42	106.12	103.39	105.53	106.8	107.07	104.38	106.28	109.25	105.06	105.03	108.26	104.51	108.22	106.17	105.17	104.02	104.24	105.19	105.2	108.02	104.8	103.77	102.54	103.1	104.11
106.61	109.85	105.57	105.09	106.65	104.1	104.35	103.15	105.08	106.45	104.26	105.24	106.08	106.4	106.2	102.92	106.13	109.45	105.41	105.36	106.73	111.38	104.96	108.86	105.4	106.62	105.52	102.46	108.4	107.12	105.69	103.92	106.26	104.94	104.18	106.01	106.64	107.21	106.82	107.34	104.96	106.39	104.68	108.78	104.56	106.12	106.28	101.95	106.5	102.89
108.12	105.57	104.1	109.28	104.81	105.55	106.19	108.85	106.85	105.56	106.48	104.76	107.57	106.45	108.17	105.16	105.88	107.37	106.95	106.54	105.9	107.06	105.56	104.1	103.62	107.61	108.99	107.52	103.76	106.26	110.18	103.81	105.16	105.7	107.21	107.33	106.52	105.04	106.22	108.2	102.91	103.41	105.55	109.87	108.08	106.25	108.75	104.85	109.65	103.01
112.22	111.27	112.63	110.2	109.63	112.38	109.46	112.55	107.91	107.28	110.44	110.98	110.62	110.02	111.32	110.93	109.88	108.98	113.85	108.75	109.12	111.83	112.81	111.92	111.59	110.2	110.67	107.3	110.25	112.97	113.96	109.89	109.87	109.89	114.02	112.9	110.11	108.61	112.14	109.81	113.83	112.6	111.72	112.11	109.45	113.74	113.54	111.4	109.49	110.63
101.78	98.722	100.68	101.36	99.778	101.96	98.408	101.82	99.356	99.314	99.723	100.9	103.63	101.37	99.792	100.15	100.96	99.466	102.46	100.28	100.01	102.09	98.85	104.22	99.459	99.855	98.943	101.71	100.04	99.908	101.57	98.811	102.53	104.38	101.59	99.678	99.573	99.494	100.12	100.89	101.13	98.772	98.643	97.817	100.77	95.647	102.02	99.879	101.4	100.79
114.93	116.5	116.89	118.64	116.35	112.99	116.34	114.26	116.03	119.98	113.46	117.01	115.75	116.95	117.22	115.48	115.12	116.66	115.43	114.91	117.92	115.97	118.12	117.53	116.72	116.65	117.1	119.66	117.16	114.89	117.37	117.83	116.52	116.11	117.33	119.15	115.79	118.08	116.9	116.44	114.54	116.64	116.17	118.76	114.95	113.58	118.17	115.5	115.47	119.14
99.454	102.32	98.972	99.429	100.56	99.608	97.767	97.823	101.54	104.38	98.809	101.04	100.43	98.678	101.17	100.57	103.19	97.946	97.441	98.077	100.42	100.45	99.754	99.71	101.99	102.14	101.79	102.04	102.11	98.324	101.02	102.35	102.01	98.731	99.815	100.15	99.254	100.37	100.1	97.857	100.27	103.83	97.008	101.55	98.279	101.42	98.755	104.66	99.784	102.16
113.29	113.84	115.35	113.17	110.09	110.3	111.37	113.37	111.14	112.03	110.37	110.86	109.75	110.1	114.1	114.06	115.75	111.19	109.3	113.81	109.52	112.38	110.22	112.84	112.59	111.34	113.86	109.67	112.54	112.2	113.98	111.4	112.83	111.1	110.23	110.79	111.08	112.11	111.45	111.72	111.76	111.2	109.7	114.45	112.79	113.12	111.06	112.23	112.31	112.6
109.39	103.47	104.07	106.66	101.06	105.88	105.53	103.5	105.25	107.33	105.11	106.59	106.34	100.28	107.55	105.21	106.2	106.26	104.04	105.81	107.22	106.47	105.59	106.38	103.75	106.48	104.87	108.96	102.73	107.13	107.03	105.2	105.65	105.78	106.48	108.27	102.34	109.59	100.88	105.26	106.31	108.31	106.88	104.93	105.49	104.89	107.42	104.13	104.27	106.24
107.05	107.47	103.18	104.46	102.14	103.76	103.86	103.58	101.41	102.12	102.63	105.99	107.49	103.7	104.43	102.09	103.39	102.04	104.88	104.52	104.73	106.8	103.82	104.74	103.91	106.09	105.05	102.42	103.53	102.74	107.61	104.61	107.16	103.74	103.42	102.64	104.46	102.47	106.29	105.64	102.87	103.68	105.3	104.95	102.9	104.4	103.74	102.89	104.6	100.56
108.94	104.09	104.1	105.71	109.33	107.43	105.89	104.25	106.3	107.14	109.08	103.02	107.71	106.85	104.72	110.92	105.59	105.14	101.39	104.48	105.87	102.12	104.9	106.51	105.35	108.01	104.98	106.31	106.33	106.85	108.61	106.53	105.38	103.83	105.7	107.03	104.95	103.2	106.89	108.29	107.88	109.14	103.15	106.87	106.21	104.92	103.53	111.39	105.32	105.85
111.12	110.27	110.86	112.72	110.57	110.57	112.18	111.15	112	111.48	107.97	112.54	108.01	113.59	110.03	111.8	113.94	111.47	112.24	111.44	110.66	110.92	112.67	110.77	112.98	108.61	113.33	112.9	111.85	109.3	115.69	109.38	114.32	111.3	110	109.43	113.16	110.15	112.22	111.68	114.06	111.92	110.07	112.07	111.67	112.6	108.87	111.5	112.21	111.03
103.81	104.19	105.33	105.85	102.36	102.83	104.47	104.4	104.87	105.95	102.5	104.53	100.44	106.61	105.01	107.02	106.83	104.31	106.8	103.47	102.56	102.77	103.97	103.3	106.93	103.04	102.55	103.78	104	101.99	101.23	103.05	104.75	104.24	105.31	103.07	102.79	102.88	101.41	107.12	102.85	100.3	107.4	105.16	104.29	103.63	101.18	100.96	103.25	104.11
106.05	105.34	106.02	102.12	103.48	106.52	104.36	102.26	104.77	105.07	103.57	104.81	105.95	106.06	107.91	107	108.28	102.91	104.81	108.83	108.68	106.3	106.05	104.23	106.01	108.18	106.51	105.5	107.17	106.72	108.03	104.99	109.52	103.59	106.92	105.32	106.13	107.49	103.35	106.71	102.39	107.09	104.73	107.94	106.48	105.71	109.78	105.09	104.33	105.91
109.95	112.34	110.15	112.4	108.96	112.96	112.34	108.44	108.72	109.07	113.35	115.16	109.78	108.92	114.46	111.99	108.02	108.88	111.04	109.66	110.39	113.51	113.62	111.96	108.74	110.64	110.97	110.85	111.3	110.89	107.69	111.7	110.1	111.33	110.15	110.26	112.71	112.32	110.23	114.55	111.6	109.32	114.78	114.76	111.93	110.47	113.18	113.29	112.3	108.04
104.83	106.67	105.7	106.81	107.28	107.42	104.37	107.8	103.39	112.29	108.19	108.84	106.75	106.49	107.44	109.18	105.61	103.79	109.1	108.22	108.39	105.85	107.1	105.29	107.06	107.81	107.83	108.38	107.22	109.43	107.17	108.06	109.33	106.01	106.57	108.22	106.33	109.29	108.06	106.15	107.84	104.83	109.45	106.42	108.57	108.3	104.36	103.04	104.99	108.96
102	104.96	103.16	104.8	105.75	109.22	104.19	108.67	107.96	105.99	106.81	108.71	103.38	106.27	107.71	102.72	107.17	103.91	105.56	104.18	103.26	102.37	103.82	107.71	107.23	105.4	105.56	104.05	101.51	104.21	106.7	105.96	105.27	110.19	106.76	106.26	105.94	104.63	108.81	104.4	105.98	109.67	107.65	104.85	107.12	106.61	104.5	104.57	105.59	108.19
105.77	106.23	104.44	106.59	104.99	105.63	105.86	108.33	104.55	106.87	103.64	105.58	109.58	103.92	105.01	107.46	102.94	106.58	106.29	110.44	106.48	105.01	106.52	104.94	103.27	105.14	103.92	105.74	109.13	107.58	108.62	107.4	103.91	103.44	106.97	105.37	107.34	106.53	102.5	103.94	106.74	105.02	106.48	104.14	106.01	105.87	105.3	104.16	107.55	106.27
104.6	107.26	104.81	104.73	101.72	103.33	102.99	105.7	104.63	103.28	109.43	105.71	102.8	103.3	104.52	108.24	105.7	104.34	101.65	102.7	100.58	104.12	106.08	102.91	102.53	104.5	102.87	105.14	102.58	105.4	104.36	106.08	105.07	107.25	103.39	105.96	102.8	107.46	101.07	103.03	105.41	106.98	102.85	102.41	104.51	104.93	104.47	105.73	107.63	99.31
110.18	110.2	109.19	105.73	108.08	110.28	110.56	108.11	108.58	107.84	108.91	108.8	112.08	111.03	113.18	111.36	107.86	108.59	112.54	108.57	107.96	109.68	107.7	110.41	112.09	109.71	109.02	108.18	109.76	110.9	106.69	108.43	111.29	107.9	107.69	108.87	109.23	110.38	111.6	108.13	107.03	112.4	108.71	111.63	109.06	108.28	108.81	106.94	113.72	110.58
104.08	108.38	106.92	105.77	105.21	108.79	103.96	107.22	107.34	102.45	108.52	108.36	103.49	103.18	104.58	104.51	103.83	106.73	107.34	105.56	106.46	105.41	104.61	108.04	107.58	104.79	104.73	106.21	105.71	108.45	107.9	102.9	106.7	106.95	108.97	106.03	104.06	106.12	104.95	106.48	105.74	106.15	106.12	105.23	106.85	105.5	107.55	108.04	106.94	105.67
99.169	102.44	100.06	102.15	96.915	102.61	104.05	102.86	98.344	105.74	101.09	99.19	99.14	100.81	103.7	100.75	103.44	100.74	104.48	100.45	101.58	98.693	101.96	99.177	100.04	98.491	98.978	99.089	97.065	103.83	102.07	101.78	99.572	100.28	101.81	99.86	101.42	102.97	101.73	96.235	100.98	99.285	102.04	101.79	102.26	99.415	101.71	102.34	99.045	99.458
113.75	113.67	111.34	112.58	110.16	112.88	111.99	111.46	112.52	112.8	114.17	111.22	109.65	114.81	114.72	111.65	111.27	113.96	111.02	114.02	111.63	113.35	113.44	110.99	111.31	109.13	109.03	111.97	110.05	114.16	111.72	112.11	110.1	112.56	108.58	112.66	111.8	111.28	111.05	109.5	109.56	111.15	110.66	111.02	110.69	110.38	112.45	113.13	112.58	112.35
105.83	104.41	108.25	106.44	103.8	107.63	102.36	107.1	106.69	105.46	105.25	106.91	106.23	108.3	106.66	108.56	108.43	104.84	105.49	105.09	106.47	106.9	106.81	106.41	107.17	109	102.19	105.45	108.51	105.19	105.91	106.05	106.09	104.33	106.61	107.12	105.57	106.42	106.01	104.18	107.58	104.76	106.74	104.01	104.56	107.09	107.77	104.9	109.08	108.59
113.23	110.87	113.55	110.63	114.62	111.25	112.2	111.31	111.64	112.57	112.3	112.42	112.5	114.06	113.41	112.47	111.02	111.19	111.64	110.73	112.13	109.87	111.8	110.67	110.84	113.39	109.85	110.86	113.21	111.98	113.45	110.18	111.96	109.76	109.93	114.21	114.19	110.94	112.72	113.44	110.53	113.17	111.24	110.77	108.94	111.96	113.88	112.38	111.95	114.55
109.94	103.87	107.7	106.29	107.88	105.27	107.57	104.48	106.95	105.05	107.99	104.48	102.35	105.66	107.64	103.43	105.22	107.74	105.59	105.52	105.42	104.26	105.79	105.49	108.08	105.05	104.22	103.16	105.57	106.95	105.46	105.36	104.54	105.59	105.98	108.32	105.54	106.8	105.94	106.02	109.33	105.48	107.5	105.73	105.65	104	109.12	104.12	107.04	106.34
105.61	103	107.59	102.88	108.89	107.1	104.47	107.3	109.25	105.64	107.01	104.08	106.79	107.5	104.59	104.73	107.08	107.37	107.11	104.04	105.97	108.91	105.48	109.14	104.4	107.68	106.55	104.96	102.13	106.33	106.03	109.94	107.78	105.33	109.19	106.14	108.89	104.93	106.08	107.87	105.41	104.84	107.82	107.46	107.16	107.53	105.2	105.67	105.65	104.19
111.02	112.74	110.75	111.75	110.34	110.5	111.85	111.38	110.06	110.32	113.24	113.38	107.5	111.15	112.59	110.61	107.16	114.09	111.09	106.1	111.81	112.08	112.98	110.46	112.25	112.87	113.56	111.22	115.14	109.93	108.97	114.31	111.91	108.43	117	112.14	111.46	111.91	110.93	111.69	114.19	110.83	109.66	110.84	110.64	112.33	111.02	111.08	110.68	113.08
100.12	102.62	97.889	101.66	95.518	99.033	99.508	97.479	101.16	99.9	100.91	103.56	99.598	100.56	98.637	99.019	100.63	101.33	99.779	98.575	98.912	101.15	97.645	100.11	100.77	102.26	98.911	99.048	99.823	100.31	102.34	98.355	102.66	97.574	101.45	99.751	97.562	97.267	99.115	98.772	103.78	96.843	97.954	99.802	98.155	101.27	99.625	98.943	101.2	98.604
104.01	106.08	104.75	107.33	108.22	109.99	107.25	108.14	105.97	103.98	107.12	106.51	102.22	106.13	106.99	104.02	104.44	107.13	106.64	106.38	107.64	104	104.71	108.43	102.05	103.66	106.05	106.14	103.34	110.63	107.37	106.63	106.31	104.7	104.93	104.65	104.87	106.21	107.16	103.69	105.49	105.09	104.87	105.84	105.72	105.33	105.05	110.37	107.45	109.09
107.4	107.44	109.41	104.1	105.96	106.46	108.21	106.93	103.27	105.93	110.9	108.7	108.3	105.13	104.49	108.66	105.62	104.85	108.49	106.69	105.62	107.71	104.21	106.83	106.25	107.39	110.99	108.4	104.44	103.65	103.74	108.77	107.61	102.8	105.37	107.74	106.02	107.39	108.18	104.52	105.63	106.24	105.02	108.62	109.38	106.28	105.81	105.24	105.35	108.34
106.09	107.03	106	104.87	109.64	101.8	107.63	108.77	105.69	104.64	104.62	106.44	102.53	103.82	105.73	103.52	103.42	106.8	103.77	103.01	104.46	102.89	107.73	107.35	105.59	107.25	104.22	107.15	103.19	104.99	105.51	104.34	106.9	103.37	103.87	107.51	104.92	103.83	105	105.74	104.81	104.92	107.94	105.24	106.12	104.93	104.4	103.97	102.62	106.19
105.84	108.56	103.45	106.57	107.97	107.63	106.35	108.61	105.18	105.28	105.09	106.18	104.55	104.75	100.28	106.19	104.93	108.3	104.82	105.4	104.71	105.32	101.7	104.45	107.76	105.59	106.26	106.55	105.72	103.24	108.36	110.32	104.84	108.85	106.77	107.63	102.14	103.11	104.4	105.17	102.6	106.04	104.18	106.76	104.27	104.79	107.52	107.94	104.02	104.5
106.66	104.28	107.79	105.55	100.83	104.84	105.37	104.04	101.21	103.97	103.71	105.32	106.17	105.57	104.13	103.27	104.99	107.21	107.82	103.52	104.8	105.94	104.08	104.63	103.08	103.69	104.92	106.69	105.38	106.87	106.02	107.84	103.66	105.02	103	105.05	104.65	107.28	104.41	108.84	105.45	107.72	107.85	104.93	107.27	102.58	108.5	105.97	105.15	107.4
102.17	106.59	105.5	106.1	103.81	104.67	105.3	105.31	104.26	102.03	103.79	105.76	106.55	101.05	106.17	106.29	103.18	104.35	104.19	102.27	103.45	101.41	104.78	105.35	103.43	104.05	102.33	100.94	105.9	104.16	102.62	104.73	104.09	105.75	105.7	105.84	101.6	103.05	104.8	104.6	104.58	105.04	104	103.25	103.88	101.76	103.99	104.36	102.57	103.35
103.46	97.163	101.29	102.4	100.83	100.42	99.905	100.09	101.62	98.593	96.727	101.36	101.26	101.73	98.357	100.43	100.79	100.04	99.86	100.6	100.88	99.195	102.39	100.46	100.34	99.795	101.57	99.087	100.46	97.524	100.7	98.1	100.29	101.17	98.415	104.26	103.91	100.37	101.83	100.16	100.43	101.27	102.45	99.769	99.228	103.66	101.21	100.5	97.851	100.75
99.397	100.33	100.45	97.287	101.32	98.099	98.985	98.34	96.518	99.143	99.665	100.76	99.073	97.6	96.532	102.19	99.18	100.56	100.81	101.4	103.68	99.478	100.15	100.38	98.187	97.758	101.51	99.641	102.07	100.08	99.204	97.91	99.724	99.272	101.82	101.62	98.713	97.78	100.05	96.226	101.67	101.19	102.3	99.318	96.684	98.881	100.64	103.22	97.621	97.955
103.36	107.86	104.71	109.27	107.48	105.12	104.42	105.34	105	104.53	105.12	102.99	106.51	104.69	105.24	106.81	109.39	102.79	106.94	105.42	104.25	103.76	103.58	105.7	104.06	106.51	108.04	105.27	103.48	106.34	103.61	103.63	103.76	108.3	107.47	102.83	109.84	107.97	103.72	107.24	103.51	103.92	105.17	104.59	106.79	105.12	105.84	106.41	104.19	104.95
107.65	106.71	105.09	105.39	105.71	109.02	108.01	109.33	107.61	106.48	107.21	104.19	106.94	106.38	105.03	103.64	107.44	107.22	104.37	105.12	106.58	109.44	106.58	108.2	108.59	106.29	108.26	105.56	109.79	103.64	107.74	107.91	106.48	105.06	109.9	107.85	108.46	104.78	107.92	110.32	104.5	108.77	106.69	105.79	104.28	108.41	106.34	108.51	106.79	109.67
106.11	100.4	103.97	102.2	105.31	104.19	104.52	104.52	103.21	106.55	100.24	103.92	103.75	104.48	103.87	101.7	102.7	106.15	104.3	105.07	99.419	101.06	103.88	106.41	104.55	103.17	102.55	103.98	104.68	107.96	105.66	106.65	106.12	104.12	103.53	105.76	106.56	103.16	108.53	102.49	101.67	106.27	103.89	98.968	105.52	102.47	105.3	104.97	103.6	103.97
103.29	105.65	105.89	106.24	103.43	104.76	103.59	105.72	105.08	102.05	105.81	102.64	104.97	102.59	104.15	101.63	106.23	106.23	103.74	104.22	102.8	102.95	103.79	105.14	104.32	103.47	104.15	105.84	103.62	103.5	104.77	102.66	105.25	107.88	103.22	104.25	106.53	104.86	104.48	104.69	106.99	103.45	105.13	107.52	105.02	103.52	103.98	108.83	105.92	103.72
111.02	109.45	112.58	110.51	111.72	110.27	113.34	112.69	112.63	113.81	114.56	113.76	112.08	111.14	111.71	112.43	115.67	111.96	111.85	110.92	110.63	110.39	110.96	113.48	110.68	114.56	112.68	112.65	114.81	112.65	113.53	107.85	110.77	113.25	113.05	113.48	110.75	114.44	112.39	112.19	114.49	110.66	113.16	111.35	108.81	110.49	110.25	109.49	110.77	111.12
105.61	105.41	106.14	106.5	106.52	107.09	104.23	104.31	107.1	108.27	103.32	108.06	104.41	105.79	107.23	106.47	106.13	107.07	105.02	107.96	103.7	108.07	106.81	105.86	108.17	107.99	105.15	103.33	105.72	107.26	104.45	106.17	109.14	104.37	105.61	103.87	106.6	107.44	105.49	103.92	104.98	104.64	107.56	106.4	104.37	105.8	108.34	107.45	104.6	107.84
110.15	109.53	110.36	108.82	109.2	109.06	113.67	110.51	110.63	110.97	109.01	108.53	109.02	110.26	113.81	109.76	109.81	107.27	110.38	111.56	111.72	110.39	108.03	109.65	108.79	109.38	109.71	110.44	111.14	109.44	117.05	110.9	115.05	107.43	109.46	108.29	108.56	111.78	106.69	108.72	109.68	108.69	110.18	106.81	110.36	110.59	108.79	108.49	109.41	107.54
110.52	113.85	115.12	114.16	112.03	112.22	113.36	114.71	111.83	110.45	113.13	109.28	112.12	110.07	114.37	109.42	108.4	111.67	110.9	110.21	113.19	113.05	110.74	113.88	109.99	112.69	108.15	113.28	109.75	109.18	110.17	112.12	111.52	112.79	112.4	110.49	111.95	111.07	113.09	114.49	114.53	112.01	109.79	108.84	113.63	111.62	113.93	111.13	110.76	111.22
102.7	105.36	106.59	107.12	105.16	103.39	104.43	109.27	102.64	104.51	107.52	108.84	105.27	107.7	108.14	107.09	106.48	108.33	105.72	105.85	109.45	106.75	109.66	105.85	108.26	106.81	106.97	107.35	105.73	104.89	106.87	105.46	107.02	105.34	109.05	109.95	107.22	106.1	104.09	106.24	106.06	104.93	105.4	108.2	102.17	108.81	102.5	104.63	107.87	105.06
106.16	106.1	104.84	107.31	106.01	103.11	106.64	107.07	106.34	106.5	107.81	107.12	104.3	109.16	108.5	108.42	103.57	108.32	109.58	109.14	103.79	105.6	106.37	106.46	106.47	109.43	106.12	103.31	106.7	105.68	109.57	107.24	104.37	105.41	109.21	105.57	108.48	105.68	106.35	107.65	106.68	105.58	105	103.6	106.53	106.31	107.75	106.21	104.63	108.45
104.57	104.3	104.59	106.94	108.16	106.55	103.81	105.23	105.93	108.05	105.35	108.17	107.84	104.48	105.41	106.24	105.01	105.35	106.13	107.88	107.22	103.85	107.8	107.62	106.07	107.15	105.8	106.57	105.8	109.38	103.81	106.26	105.66	106.68	105.49	106.94	105.46	104.79	105.26	106.52	106.46	107.5	106.85	103.89	106.16	102.6	106.86	102.69	105.87	107.73
108.55	105.48	102.93	105.1	106.03	104.83	100.45	107.94	103.44	102.31	106.2	101.87	102.15	103.86	105.89	106.28	105.38	105.44	106.24	103.78	102.06	103.58	102.63	103.3	104.09	106.7	109.45	103.65	103.12	104.32	102.74	101.73	104.41	102.35	98.359	101.98	101.01	105.03	106.32	103.78	106.39	105.42	102.77	104.59	106.11	102.92	104.94	106.68	105.2	104.98
112.54	108.48	114.61	110.36	106.1	110.36	109.31	110.8	108.12	109.34	112.54	112.74	108.8	109.65	110.66	113.17	111.54	110.81	112.15	111.43	111.11	112.15	113.01	114.46	107.97	111.39	111.39	112.84	110.68	112.77	111.46	110.75	108.12	110.37	110.19	112.97	111.81	107.65	108.03	109.97	109.18	108.91	106.13	109.88	110.75	109.57	105.71	110.73	113.23	111.7
103.61	106.74	105.9	104.53	107	106.03	105.32	106.43	104.17	102.95	106.51	105.18	104.94	104.19	103.85	103.24	106.21	105.71	104.67	103.75	104.47	105.49	104.68	105.56	103.69	104.51	105.99	105.58	103.8	105.56	105.79	106.76	104.98	103.37	105.28	106.99	104.53	105.81	104.1	106.52	105.82	106.2	105.14	105.16	102.83	106.66	108.12	107.24	105.42	105.15
111.75	111.59	112.43	115.51	114.8	111.53	114.05	111.21	111.67	111.65	110.92	112.36	114.99	109.34	110.49	112.74	111.16	114.42	111.31	110.16	111.42	111.25	110.6	114.57	109.39	114.78	110.76	112.11	111.53	112.08	112.67	113.97	111.43	114.6	111.51	113.75	113.82	112.03	113.31	109.56	112.83	110.7	112.91	113.18	113.28	115.05	113.14	113.06	113.13	113.35
111.08	111.64	110.43	114.77	115.28	114.99	112.19	114.65	109.15	111.3	110.99	113.03	109.53	110	109.31	112.51	113.08	109.71	110.57	111.53	111.08	111.66	111.98	115.62	113.31	112.01	114.76	110.42	109.59	109.33	114.46	114.75	113.91	113.25	113.55	109.79	114.78	113.7	112.14	111.74	113.12	108.99	108.57	111.71	109.68	115.2	112.89	113.77	111.7	111.02
104.1	109.13	108.52	107.75	104.61	102.31	105.89	105.18	105.96	101.21	104.51	105.48	108.04	105.98	105.35	107.34	106.49	106.69	106.57	106.67	104.8	106.72	106.64	106.51	106.55	102.96	105.66	102.59	105.63	105.38	104.38	107.26	104.79	103.52	100.93	104.25	107.05	103.65	107.22	106.21	108.56	106.39	105.65	103.99	102.54	105.67	105.03	104.85	108.05	110.69
104.7	107.19	107.03	104.67	109.21	107.4	106.67	106.44	103.29	105.32	105.88	106.44	104.84	109.85	108.2	105.92	110.58	105.4	106.97	105.7	103.82	104.05	104.12	104.16	105.21	105.88	106.68	103.03	101.47	105.44	108.11	105.45	107.46	104.23	103.75	105.6	107.58	103.7	105.3	104.94	108.27	106.02	105.27	104.92	103.75	106.84	105.93	103.5	105.24	103.38
107.62	106.05	103.15	101.4	102.73	105.86	105.69	103.9	102.61	107.77	105.82	108.2	105.93	101.7	102.14	107.34	104.78	106.33	101.79	101.28	103.57	104.46	108	104.91	103.1	108.08	106.38	99.538	106.29	104.24	105.43	109.44	104.57	103.77	100.95	106.02	105.72	104.82	104.95	103.14	107.4	104.92	104.74	107.28	103.15	104.47	103.91	106.27	103.11	103.11
101.91	101.83	105.02	101.73	103.97	106.69	105.36	102.17	103.49	102.59	103.63	103.9	105.88	107.67	104.42	103.76	103.03	102.98	100.7	101.92	102.22	104.4	102.66	103.95	105.06	103.61	103.99	105.98	99.756	103.59	107.43	104.58	101.81	105.15	103.79	104.35	104.19	104.87	105.08	103.94	102.26	103.36	105.45	102	104.33	103.46	103.59	102.87	104.37	101.46
105.13	106.08	104.92	103.59	105.86	107.19	103.42	104.59	104.81	103.87	106.64	105.54	104.89	104.24	105.16	107.72	108.4	106.28	104.02	106.5	105.49	106.5	104.79	106.75	105.93	104.15	102.67	102.85	103.04	104.43	105.27	103.28	105.22	109.2	106.61	105.05	106.11	102.93	107.45	104.79	107.95	103.92	107.15	106.97	106.65	106.88	100.78	103.3	103.92	108.45
107.22	108.02	108.96	106.56	108	107.22	108.5	109.82	107.07	108.08	104.11	107.94	103.17	106.03	103.4	104.19	106.93	105.58	106.58	102.58	105.12	104.26	102.85	104.16	104.94	106.2	108.6	107.49	105.37	107.5	103.95	107.41	106.85	104.47	104.35	107.69	106.51	102.3	105.53	104.4	107.01	104.7	106.98	106.97	105.27	107.26	105.17	105.76	104.13	105.47
104.42	104.09	103.14	105.27	104.92	101.41	110.41	105.09	103.25	102.49	107.25	106.25	108.38	103.23	104.11	105.62	106.15	104.39	107.09	101.25	104.17	104.45	108.85	104.15	104.29	106.9	104.16	107.13	108.68	105.72	106.59	105.2	105.44	103.74	105.71	104.16	102.05	105.08	103.3	99.855	106.56	107.75	105.58	104.89	109.95	106.5	102.14	105.3	107.31	105.54
104.16	104.68	106.44	104.78	108.45	107.69	109.82	107.92	106.06	107.28	106.9	106.53	106.32	107.61	105.69	107.82	106.15	107.35	105.94	108.2	104	107.29	104.68	108.29	106.38	105.12	107.09	105.06	109.97	106.68	106.82	103.86	105.27	106.25	104.42	108.99	105.63	106.54	108.48	109.6	105.49	102.8	104.97	105.76	106.43	107.7	104.67	109.1	107.44	104.19
111.31	114.28	113.13	114.03	112.68	112.42	112.39	111	112.48	111.88	114.22	110.37	113.87	109.59	107.33	113.92	111.86	110.94	107.74	108.53	107.77	110.42	110.5	109.78	111.1	110.58	112.55	111.17	111.93	108.82	110.51	109.81	114.83	110.97	110.7	111.6	111.23	110.14	109.81	112.13	112.86	109.43	114.32	110.79	112.16	113.66	109.84	112.37	112.01	109.17
118.82	116.88	119.17	118.85	115.31	116.49	119.52	121.11	115.1	115.61	120.18	117.01	118.47	115.44	119.65	117.72	115.43	118.9	118.35	113.71	118.58	116.15	118.39	116.84	117.47	115.56	114.71	116.79	116.91	117.86	118.42	115.75	117.54	118.53	116.25	113.78	120.22	118.76	115.79	115.67	115.57	117.28	117.18	116.24	113.9	115.6	117.24	115.41	118.53	116.58
111.79	111.64	113.38	110.11	108.95	113.17	109.72	111.52	111.5	112.56	108.88	112.32	111.88	114.02	109.81	112.87	108.7	108.25	114.03	111.49	112.1	110.33	108.84	113.6	111.97	112.55	113.79	113	111.27	114.06	113.39	110.45	110.05	111.09	113.52	112.87	111.54	112.51	110.48	113.12	112.85	113.36	108.91	110.48	114.69	112.04	111.32	115.74	109.68	112.63
104.59	103.39	105.06	100.92	103.71	107.57	107.14	103.61	106	105.14	104.94	105.68	107.09	107.12	103.46	104.19	106.22	106.87	105.95	106.23	105.87	107.38	104.52	100.79	100.63	103.59	103.97	101.25	106.43	105.32	106.5	102.84	108.28	105.24	107.74	105.24	105.67	101.62	106.05	106.37	103.81	104.46	107.77	106.58	102.72	108.53	107.12	105.21	103.57	106.08
103.72	98.75	98.025	100.59	99.695	102.31	99.192	100.15	97.93	98.554	99.705	94.388	100.03	98.01	103.17	98.446	98.228	98.373	100.33	98.902	97.953	98.026	100.2	99.759	101.12	101.91	100.86	97.655	99.478	98.107	102.58	100.74	97.441	100.52	97.571	99.838	100.09	97.416	99.347	99.556	99.847	101.01	100.57	101.7	98.028	98.452	101.28	99.511	105.15	96.695
101.31	99.619	99.656	100.94	101.28	98.776	100.48	99.745	99.526	100.54	97.801	98.898	98.33	98.048	99.928	97.235	100.98	102.38	100.75	102.32	99.701	100.88	99.626	96.183	98.801	100.78	98.992	101.27	100.74	97.982	98.156	100.91	99.638	104.23	98.272	100.38	102.96	99.01	101.27	96.965	99.441	102.96	97.825	98.344	100.79	97.327	97.916	96.135	101.13	98.652
104.06	105.72	104.58	105.7	108.21	100.01	105.95	104.22	108.59	102.14	108.67	107.53	104.71	106.04	108.02	108.55	107	105.71	109.5	105.08	108.02	106.93	106.51	104.73	107.18	104.1	106.13	103.36	106.47	106.61	108.04	106.79	106.29	105.54	106.65	107.89	105.48	108.01	104.79	104.5	105.45	108.47	105.98	107.48	104.5	106.85	105.45	105.91	106.1	104.7
110.07	114.31	112.78	110.79	113.11	112.08	114.48	113.78	113.05	110.78	112.6	110.96	110.57	107.97	109.4	110.47	108.63	109.56	113.57	112.65	110.17	112.43	114.52	113.08	111.05	111.04	106.92	111.18	113.18	112.93	111.57	109.12	112.21	111.54	111.09	111.47	112.76	110.84	105.76	108.52	107.75	112.98	112.46	110.75	112.78	115.2	109.18	108.4	112.81	111.03
105.1	107.18	105.39	101.22	103.86	102.04	104.6	105.52	103.93	103.86	103.37	105.28	102.59	102.4	103.53	104.66	104.23	104.42	109.51	104.88	106.73	102.45	105.17	104.15	106.52	108.32	101.05	101.73	105.89	108.55	105.98	107.89	104.52	104.75	102.29	104.02	104.82	105.16	104.85	101.8	102.8	104.43	104.26	105.52	102.66	105.95	104.2	104.18	102.5	104.45
113.75	118.44	117.29	112.62	117.95	119.72	115.86	120.25	116.83	114.95	112.79	115.37	114.77	117.34	113.38	115.42	114.66	113.4	116.15	116.13	113.51	114.72	114.7	113.58	115.01	113.44	114.86	116.88	117.04	119.58	115.89	116.79	117.83	117.65	117.69	116.36	115.63	116.31	118.92	116.45	113.89	116.52	115.13	116.05	117.07	113.8	117.15	115.76	118.43	115.07
106.64	106.96	102.8	103.82	102.67	106.99	106.55	104.7	108.29	107.16	110.59	108.01	106.33	104.5	107.36	103.85	107.97	107.13	107.32	105.74	107.52	105.65	104.72	106.64	106.42	104.86	106.17	105.15	105.14	105.1	105.97	109.14	105.41	106.81	108.06	104.73	103.93	106.77	105.72	104.96	108.31	109.74	107.68	102.54	105.29	107.28	109.37	107.44	106.3	105.67
101.5	102.55	102.22	100.19	98.604	99.651	100.95	98.72	101.78	98.939	100.45	98.323	104.53	98.722	101.74	98.688	102.54	99.372	101.14	101.72	96.78	100.43	98.425	97.391	101.23	98.286	102.47	98.729	102.88	101.01	102.28	100.49	101.57	102.66	103.66	98.279	97.788	99.495	99.619	101.47	99.825	103.11	97.33	100.27	101.5	100.73	100.34	101.05	99.454	103.28
103.96	104.46	109.25	106.8	107.3	106.12	106.38	105.34	108.39	106.79	104.12	104.24	104.76	106.31	105.77	106.16	104.75	103.26	106.14	106.53	104.69	106.92	104.25	104.81	106.93	105.65	108.9	104.79	103.44	105.96	108.11	106.36	106.24	108.14	106.68	105.42	104.72	104.98	106.8	105.46	108.19	108.41	105.58	104.33	104.61	106.93	103.78	108.19	105.3	106.67
[truncated: 650 more rows]
[truncated: 150 more columns]
