# Supplementary material for: Genetic dissection of main and epistatic effects of QTL based on augmented triple test cross design
Source: PLoS One. 2017 Dec 14;12(12):e0189054. doi: 10.1371/journal.pone.0189054 (PMC5730204; doi:10.1371/journal.pone.0189054)
Supplement: S8 Supporting Information — (ZIP) [file pone.0189054.s008.zip › z4_1800_0.5_5.csv]

106.74	103.66	101.23	105.3	105.07	103.99	106.7	104.69	103.55	112.16	105.31	99.629	106.07	107.72	109.82	106.03	100.93	104.87	106.48	104.51	103.27	110.48	104.26	105.64	103.22	104.98	108.67	111.02	105.43	107.1	103.11	103	106.14	106.7	108.53	110.18	109.18	103.73	107.05	103.31	101.27	101.01	107.34	104.86	106.44	107.91	105	108.27	108.57	107.78
113.21	112.27	113.16	110.84	109.22	114.17	112.24	113.7	114.15	115.73	116.39	107.25	106.13	111.92	112.14	113.58	109.93	110.33	115.23	113.82	109.35	107.02	110.78	114.14	111.03	110.52	112.31	113.31	106.15	108.72	115.26	114.78	109.35	113.59	111.16	110.51	113.78	110.75	112.51	115.51	112.31	107.35	110.22	111.87	118.93	112.25	112.09	113.42	109.64	112.43
114.12	113.92	110.92	109.76	112.73	112.66	110.92	114.15	116.83	111.52	112.41	108.98	114.23	111.99	111.26	116.21	112.13	117.21	112.09	111.05	110.92	115.45	111.82	112.98	109.97	109.16	108.43	109.36	109.03	112.09	108.5	113	113.45	104.24	110.84	110.77	112.24	115.9	109.81	114.16	108.31	114.78	109.67	114.54	111.04	112.07	110.48	105.97	113.05	112.05
105.68	108.9	104.28	110.22	110.35	107.98	110.77	101.69	107.97	104.11	102.56	109.18	106.73	107.64	104.03	110.08	109.77	107.77	107.07	108.21	105.8	103.88	107.29	102.03	103.86	109.46	102.72	108.17	106.72	103.66	103.03	106.2	109.83	101.93	107.91	108.3	104.48	106.93	108	106.29	108.49	109.96	112.33	107.65	105.17	107.44	107.12	103.19	105.07	107.54
110.71	115.14	110.85	109.51	112.6	113.54	112.68	111.76	110.02	110.41	110.27	110.57	113.35	110.33	107.93	112.22	114.47	113.85	111.42	106.21	109.2	108.02	108	111.31	109.39	109.47	113.52	111.61	112.99	110.27	107.47	115	109.67	112.74	112.14	109.37	111.37	106.55	108.17	113.92	110.78	113.13	109.29	113.03	107.76	110.04	109.32	115.1	117.53	115.99
111.04	108.39	107.73	107.36	110.85	107.36	110.97	112.31	100.31	110.04	110.47	107.16	110.9	109.92	109.86	112.07	104.95	108.48	109.67	106.07	111.59	109.33	106.72	105.76	109.48	107.79	113.24	111.91	115.34	112.15	107.24	112.45	109.65	107	110.93	111.96	108.72	110.59	112.04	110.41	104.93	102.53	112.47	108.85	108.74	113.11	108.98	109.48	113.33	111.03
112.25	112.01	109.15	115.26	116	114.93	112.13	112.99	112.83	113.81	112.83	115.03	109.63	107.6	109.71	111.52	108.52	111.33	113.64	110.83	111.21	106.87	111.74	112.72	116.38	111.11	113.72	112.97	114.74	113.58	115.39	112.39	114.49	110.53	111.94	112.14	110.22	110.4	114.33	112.97	114.26	112.47	111.04	111.92	113.22	112.37	112.66	111.13	112.42	108.36
108.35	109.1	111.2	114.68	113.65	113.01	113.71	113.83	112.24	110.48	109.32	110.56	109.8	110.82	111.15	110.38	107.14	110.47	107.17	110.08	113.49	109.22	110.07	109.03	110.78	110.32	107.26	111.9	112.12	110.19	112.22	112.81	111.95	112.33	112.42	110.01	115.03	108.93	110.8	112.12	112.42	113.85	111.59	111.05	108.55	116.65	110.17	107.27	109.94	112.91
96.666	98.571	95.47	99.625	98.256	95.196	98.552	100.42	101.6	97.425	98.193	102.11	100.48	101.77	98.013	100.83	101.44	102.04	102.65	99.256	103.76	97.982	100.45	100.98	99.681	97.342	102.88	100.53	106.61	102.77	102	96.114	105.16	100.58	101.92	98.024	101.14	101.35	101.46	99.345	103.19	101.27	99.697	96.996	99.877	103.02	93.96	96.112	99.073	93.588
109.26	106.59	103.68	108.81	106.21	104.86	104.07	105.35	102.85	105.96	100.74	106.06	106.26	106.8	107.72	108.55	107.81	107.2	104.55	110.02	106.07	108.91	105.21	104.05	103.41	107.86	108.12	105.08	106	108.86	103.16	105.23	105.21	101.39	104.23	107.51	102.52	107.96	108.36	107.4	105.78	103.7	103.76	104.07	101.75	104.48	104.18	106.1	107.77	106.57
96.442	103.21	102.42	100.52	100.21	100.73	100.35	98.421	103.58	101.21	103.49	96.195	97.623	101.26	104.25	99.063	102.79	105.17	103.69	101.45	99.441	102.62	93.726	97.964	101.29	99.369	99.64	102.66	98.571	100.96	99.398	100.45	99.115	102.14	101.84	100.48	99.895	100.02	94.496	100.49	103.55	95.542	100.75	98.22	102.42	103.59	100.2	102.34	97.42	98.678
108.73	104.52	105.78	106.8	104.4	106.12	105.49	105.67	107.15	107.81	105.81	110.2	103.04	102.95	108.5	108.76	105.96	101.85	104.3	106.26	100.01	104.44	105.41	103.61	103.11	102.83	102.83	110.19	110.93	108.2	105.97	106.18	109.17	102.71	103.41	102.45	106.74	107.26	107.27	102.79	105	106.52	106.57	105.42	104.58	105.43	106.09	103.67	106.61	107.96
103.29	103.44	102.88	101.41	103.17	104.33	99.601	104.42	103.92	107.09	104.41	103.86	101.64	105.14	106.22	106.53	99.407	105.91	112.29	106.09	103.89	105.89	103.34	104.35	110.43	98.997	102.26	103.03	100.45	105.47	103.75	107.09	103.77	105.91	105.43	106.84	101.12	105.72	102.72	104.12	103.89	102.98	99.695	104.25	107.34	102.32	106.64	106.04	106.75	105.77
106.55	105.18	105.61	106.34	100.32	108.2	106.5	104.01	102.33	103.4	109.8	102.67	106.58	103.91	101.06	108.65	107.06	104.96	107.91	104.3	105.84	104.62	105.11	107.78	106.18	106.42	106.13	106.57	105.37	104.05	102.8	104.56	106.84	101.29	106.96	105.02	102.86	103.98	100.62	105.76	104.07	104.3	103.65	105.32	104.66	102.66	103.12	102.55	105.98	106.62
109.43	107.52	104.6	104.73	102.6	101.32	103.68	104.03	105.4	105.08	107.97	102.22	107.56	113.03	107.11	108.31	108.48	107.32	103.81	105.05	102.68	106.5	105.2	102.3	108.21	104.93	102.36	108.42	109.01	108.57	105.83	105.52	106.43	104.07	105.76	106.32	104.58	110.59	107.23	106.23	105.4	106.43	105.3	109.62	104.78	101.29	109.45	103.75	105.3	110.28
115.78	116.75	117.09	116.66	116.86	111.71	115.04	116.46	117.91	119.58	113.95	115.56	116.17	114.2	114.54	112.09	109.52	121.09	113.02	116.18	114.95	115.35	117.32	112.63	116.79	117.77	116.87	118.33	119.07	119.34	115.31	114.68	118.28	119.64	116.69	118.92	117.52	117.22	114.44	117.56	113.24	115.77	120.54	117.6	110.54	116.27	122.03	121.02	111.19	115.55
111.79	108.07	110.03	111.95	108.24	108.02	108.94	114.67	114.38	110.37	106.81	110.99	110.79	107.14	111.15	113.83	109.56	110.78	114.23	114.77	110.38	109.41	107.92	118.03	112.61	117.88	111.81	109.98	106.98	108.68	111.13	110.39	110.48	113.46	112.11	114.44	114.74	108.61	117.26	108.64	109.94	112.92	114.73	110.28	110.67	106.9	109.58	108.71	110.7	108.94
102.72	112.98	105.19	110.8	104.4	109.89	102.37	102.91	106.58	103.87	106.16	105.25	109.91	104.67	101.51	105.37	105.87	104.05	107.8	105.37	108.21	109.21	104.2	106.69	107.82	105.68	102.46	104.22	105.03	105.99	106.29	101.47	102.8	100.92	105.04	107.34	109	105.01	107.26	101.35	104.82	105.01	99.405	107.32	109.68	102.4	104.52	109.32	104.51	107.99
105.48	112.15	104.04	106.69	100.65	110.61	107.32	105.84	106.19	105.31	109.19	102.91	107	107.22	107.18	102.1	100.17	104.08	106.29	108.55	106.23	113.92	105.59	101.46	106.11	102.94	106.18	105.82	105.11	100.92	108.15	108.9	108.66	104.06	108.41	102.95	105.75	103.59	105.59	102.86	110.41	104.82	100.72	106.67	105.66	104.76	105.24	106.14	104.78	107.56
101.78	105.61	107.76	108.74	109.35	100.86	106.76	105.21	100.29	103.86	104.82	105.41	103.47	108.09	108.62	107.1	103.07	102.36	107.82	108.07	104.83	106.45	107.04	103.49	104.64	102.87	105.18	102.62	103.45	105.98	106.04	104.17	103.24	107.18	100.94	106.5	106.35	107.24	100.63	104.27	102.24	103.37	98.157	101.67	105.81	106.14	106.44	105.46	105.86	103.22
106.58	106.55	104.83	108.53	108.19	105.35	108.13	105.54	107.48	106.49	106.8	108	105.88	109.37	105.46	108.8	107.84	111.79	102.82	103.05	108.55	105.91	110.65	100.7	103.3	103.65	104.67	108.72	106.52	107.42	106.17	105.55	106.76	108.58	107.86	102.82	104.64	106.59	111.49	108.77	105.99	102.29	103.17	107.6	105.91	110.87	104.04	110.08	105.52	106.64
103.15	107.56	108.25	108.15	104.55	103.15	109.22	103.31	108.17	103.79	105.12	106.45	105.95	108.83	111	108.06	106.33	107.58	108.24	100.7	108.1	104.97	104.58	102.53	104.22	109.38	109.55	109.8	105.81	109.11	100.25	106	102.37	107.01	110.47	108.7	104.21	104.56	102.89	108.7	98.935	105.48	105.47	107.46	102.8	110.51	104.9	104.25	105.08	107.7
109.23	107.98	104.05	105.91	111.25	106.73	107.19	109.17	109.27	107.21	106.58	104.06	108.79	107.02	107.9	108.61	107.47	105.55	103.82	106.81	104.86	107.07	108.6	106.27	105.81	107.45	102.52	103.85	103.19	107.94	106.38	107.5	107.01	109.14	105.97	108.29	106.2	106.81	108.06	108.15	108.79	107.12	104.2	107.93	106.94	108.49	107.05	99.054	103.98	106.88
109.82	110.09	107.01	113.26	109.83	113.25	104.04	109.24	112.6	110.49	108.14	111.21	114.09	108.46	106.79	107.72	107.23	107.99	112.31	108.85	112.63	109.59	109.32	105.98	111.44	110.71	107.23	113.84	108.5	107.32	112.4	112.31	104.05	111.93	111.14	111.01	102.9	109.21	111.48	111.74	110.73	114.48	113.98	106.49	104.82	108.44	113.72	112.74	108.47	111.6
106.72	105.61	102.68	101.41	107.93	109.44	109.58	101.78	102.38	103.88	104.9	105.27	104.37	107.65	101.37	104.57	103.29	105.69	108.08	106.87	103.78	104.4	104.11	102.85	102.97	102.67	103.99	104.98	103.67	104.59	105.84	104.7	108.82	110.2	105.96	108.08	107.41	111.51	107.21	107.3	102.67	102.26	101.27	111.39	107.72	103.64	103.82	108.31	106.26	103.84
105.76	103.03	110.57	102.13	101.97	104.98	105.82	102.82	103.07	105.6	103.69	105.53	106.76	104.99	107.14	105.54	101.28	109.32	101.44	106.76	111.51	104.82	106.99	102.17	107.33	111.13	106.27	109.26	106.86	113.72	103.55	103.5	106.05	109.09	106.93	107.96	108.58	101.72	103.81	105.14	103.51	108.79	102.74	108.69	103.69	109.67	100.77	109.36	102.9	106.2
115.21	115.28	119.49	120.24	118.15	120.79	119.27	119.9	120.26	113.71	117.16	117.54	119.96	118.65	118.33	117.5	116.87	115.28	119.33	119.66	116.98	115.94	116.59	116.48	117	116.58	117.5	117.57	116.2	116.64	115.98	120.38	114.5	116.46	122.46	117.54	116.49	118.35	115.42	120.62	119.88	120.93	120.41	115.43	121.5	118.05	118.58	116.1	119.6	123.06
113.5	114.7	109.26	110.96	110.4	115.71	109.45	112.64	107.45	111.23	109.88	113.41	108.94	107.17	109.87	109.88	113.16	111.53	118.78	113.44	111.91	111.28	111.03	115.6	118.11	109.62	112.85	109.51	109.75	110.76	113.31	107.79	108.94	103.73	111.7	110.11	111.48	112.39	113.95	110.48	114.95	110.3	112.76	112.7	113.69	110.61	110.16	110.42	115.41	110.48
107.29	110.24	110.31	108.67	109.47	114.76	108.77	109.3	107.59	111.5	110.79	115.08	109.99	106.14	115.61	112.26	107.59	110.42	113.47	113.32	107.33	116.41	111.61	115.61	112.4	114.21	117.61	113.83	116.08	110.33	112.06	116.1	115.82	110.34	110.5	110.99	108.75	110.89	109.27	109.17	115.01	112.21	115.57	110.57	109	112.17	113.96	113.22	110.08	107.36
104.18	102.12	111.76	107.59	109.42	105.87	108.72	103.74	107.6	105.43	105.5	108.74	102.73	107.54	111.99	106.07	107.77	111.06	106.79	107.96	105.79	104.9	107.09	103.83	106.43	104.72	102.01	104.22	108.46	107.67	104.14	108.81	102.58	105.8	106.85	109.24	106.91	103.12	112.73	105.22	105.41	109.48	104.04	105.01	106.27	106.65	107.95	104.39	105.3	106.47
98.896	101.32	99.552	99.32	99.981	101.05	99.491	98.109	97.779	95.39	102.1	99.02	99.274	99.448	106.71	105.32	100.89	102.08	98.152	101.64	104.56	98.726	97.253	98.453	101.6	99.363	95.708	101.34	102.54	99.572	96.339	100.41	99.007	101.2	100.21	97.347	101.31	100.85	96.502	99.118	101.09	99.795	96.282	101.33	100.76	103.04	99.367	101.43	96.721	99.678
96.54	99.842	97.745	97.577	101.73	100.32	94.509	104.95	98.104	101.4	99.908	103.79	97.733	101.59	99.943	98.65	104.3	100.21	97.383	102.03	95.784	97.433	103.57	96.321	99.616	100.08	100.21	104.5	101.94	102.88	98.133	99.345	97.77	98.682	97.431	98.771	96.976	94.525	103.12	105.54	103.66	98.314	101.2	99.268	103.97	101.21	99.282	101.25	104.29	100.99
107.02	110.09	104.87	107.47	105.31	105.73	109.7	111.01	111.36	103.74	107.5	108.31	112.03	108.96	104.15	107.88	103.73	107.31	108.78	102.6	109.79	105.53	103.23	107.38	108.89	102.5	106.78	103.24	109.71	103.15	110.27	110.11	110.98	106.92	104.65	108.12	104.1	108	104.13	103.44	106.57	107.37	106.48	107.07	104.61	108.62	107.49	106.05	104.42	107.47
110.35	111.48	109.04	112.46	110.66	110.83	113.2	109.18	110.73	109.22	109.85	111.23	111.94	111.15	111.96	113.77	115.16	106.5	107.11	111.37	113.99	110.56	109.52	110.74	112.47	109.57	110.25	109.16	112.03	117.82	112.16	112.44	111.41	112.68	115.31	110	111.04	111.23	107.26	108.81	115.17	111.08	111.13	111.25	109.78	118.59	109.89	109.81	113.95	109.92
114.68	116.78	123.57	118.78	118.84	113.94	119.41	117.6	118.6	113.67	115.29	114.83	116.45	116	114.83	116.68	121.14	115.69	117.92	114.05	113.89	117.66	115.61	119.87	114.46	117	118.62	118.1	114.61	115.29	116.59	113.87	116.69	113.95	116.08	111.88	114.56	112.08	117.41	120.2	113.06	119.11	114.89	114.1	118.21	116.33	113.81	113.48	117.16	120.1
98.07	101.07	101.19	100.48	100.51	101.96	99.745	101.12	98.118	102.12	103.09	99.202	101.32	97.592	96.158	102.69	99.384	102.33	98.143	99.899	100.18	97.748	100.02	98.719	105.17	97.163	99.843	100.66	99.046	98.819	99.625	100.11	102.87	101.95	98.348	101.45	102.2	98.748	98.929	104.62	102.86	99.317	101.5	103.94	98.964	98.663	100.61	97.286	101.34	100.53
109.95	110.68	108.45	109.43	113.94	113.1	110.6	112.13	113.14	110.26	119.18	111.48	115.28	113.12	114.95	111.63	109.98	111.89	111.08	116.62	111.58	112.18	113.45	111.38	113.18	111.23	114.34	108.38	107.99	112.02	113.19	107.5	112.19	111.29	109.49	107.8	112.3	106.77	114.83	110.29	113.99	115.52	113.61	107.69	114.33	117.31	113.23	111.89	111.3	104.46
107.49	105.58	102.81	105.6	103.71	104.17	108.44	109.73	108.83	104.08	111.86	106.47	103.6	101.8	107.73	106.32	98.875	105.17	107.03	103.86	104.39	101.75	107.83	105.49	104.49	107.57	101.4	106.69	106.31	103.85	106.14	105.33	103.5	103.66	108.99	105.45	104.82	106.51	107.36	108.28	104.26	103.3	106.68	103.13	109.7	103.27	107.54	102.27	103.48	104.5
104.57	106.48	108.1	103.21	103.62	106.29	105.33	103.38	107.06	103.26	103.03	103.18	104.33	101.5	97.886	105.39	105.29	107.48	105.89	99.627	102.26	102.55	104.63	103.07	105.72	102.48	102.46	102.38	106.35	106.9	103.72	103.77	105.58	104.52	100.51	104.8	105.6	104.52	105.23	107	102.39	103.03	106.55	109.07	105	102.81	102.66	107.68	107.23	106.33
103.49	105.95	105.9	102.94	108.68	108.97	106.97	101.68	105.92	104.27	110.4	107.4	103.54	107.43	104.74	102.98	102.42	106.91	104.28	107.84	108.07	102.33	107.5	105.58	106.49	103.42	106.82	108.38	107.94	105.2	102.98	107.18	108.98	105.81	103.88	105.07	105.59	102.93	102.39	107.39	104.53	106.99	104.7	108.45	105.18	108.73	106.44	107.52	105.75	102.14
105.36	106.11	105.98	106.47	108.88	110.21	108.3	107.69	103.58	107.1	108.47	104.02	105.95	98.892	103.78	108.34	106.18	103.1	110.74	105.02	103.78	107.21	106.72	106.47	108.32	110.03	104.6	107.37	105.26	104.7	111.51	105.06	108.67	104.45	102.75	110.47	102.2	105.98	107.08	106.94	105.57	107.68	108.83	107.78	106.58	107.93	106.55	104.9	103.82	106.58
111.23	111.43	107.42	113.5	110.67	109.83	109.43	107.12	107.34	112.31	115	113.59	111.73	113.62	104.99	109.18	110.17	110.85	109.4	112.91	111.63	108.74	111.22	111.38	114.7	106.16	117	105.92	107.16	109.75	110.94	111.48	111.25	113.83	109.44	113.66	114.07	108.81	109.51	112.32	111.93	109.6	115.06	112	114.3	108.31	111.01	108.17	111.64	112.25
117.51	115.42	118.9	117.56	114.71	119.32	115.29	120.53	118.89	115.64	117.57	119.41	117.68	118.64	116.33	116.14	119	116.13	117.47	112.97	121.36	117.77	118.34	111.62	121.47	117.47	114.05	115.19	116.46	120.22	113.95	115.44	119.57	118.4	115.66	121.08	116.87	116.8	116.41	115.79	120.95	114.58	119.34	119.01	119.36	118.62	113.45	117.41	117.36	115.19
105.35	105.64	106.3	104.99	105.55	108.03	107.15	105.34	106.84	102.51	111.25	107.72	105.27	105.5	108.55	107.83	102.79	108.14	106.91	101.42	106.01	110	104.95	106.43	107.77	105.04	103.16	105.38	104.7	104.77	109.99	106.15	100.95	108.19	102.6	103.24	104.74	100.76	106.31	104.37	103.63	102.42	109.86	106.12	109.75	106.95	106.84	109.01	107.22	104.96
106.14	109.71	111.85	107.71	107.63	110.35	109.39	110.24	105.76	107.08	106.59	103.96	104.2	107.94	109.79	107.05	112.39	105.94	109.07	108.08	109.56	102.85	103.48	109.12	104.42	105.71	109.06	104.33	108.25	105.45	109.16	106.24	106.76	104.18	111.94	108.93	112.62	102.56	104.92	107.55	105.36	108.07	106.2	111.31	106.32	104.19	106.82	105.66	108.3	107.54
109.81	104.6	104.64	105.22	106.15	102.06	108.15	105.41	102.46	101.32	108.24	105.92	103.33	105.28	107.37	105.78	106.37	107.35	103.38	102.91	105.97	105.91	102.62	108.57	106.7	105.41	106.77	107.6	107.11	99.935	106.78	104.51	107.18	106.13	103.88	106.15	104.28	104.2	107.53	102.99	104.21	101.1	102.97	101	101.2	104.96	103.03	101.92	106	105.11
114.46	108.53	110.01	109.56	115.73	107.85	114.53	112.87	111.32	107.02	113.15	112.08	109.61	110.34	109.95	114.41	110.01	109.81	114.12	115.31	112.6	113.36	111.65	110.22	114.36	113.8	114.1	110.01	115.76	108.5	111.84	113.76	112.9	111.77	109.99	111.28	118.83	111.26	112.28	111.01	113.32	109.11	112.69	107.4	112.56	108.99	111.05	111.41	110.26	111.19
106.7	105.92	105.41	108.88	100.41	103.27	106.51	106.86	108.11	107.92	108.96	103.16	110.23	102.91	108.13	105.71	106.11	108.98	107.65	110.01	108.66	102.78	107.29	104.77	106.8	104.97	107.82	103.87	108.84	110.26	107.17	109.75	109.77	105.77	105.71	107.6	106.18	105.85	103.8	105.2	100.7	106.07	106.04	111.17	106.88	108.14	103.11	104.79	106.13	103.44
104.61	106.44	103.38	105.77	105.84	100.51	104.78	104.41	105.79	108.46	100.6	103.24	106.55	105.58	101.7	104.87	102.24	102.24	104.53	108.93	108.43	105.76	102.04	109.37	106.3	107.55	102.04	104.03	109.17	109.92	108.96	100.91	101.18	106.21	102.14	106.21	106.39	105.04	102.45	108.37	106.63	104.14	107.29	106.52	105.65	102.13	102.89	100.42	103.81	103.53
104.69	109.63	108.68	104.36	107.68	102.97	107.87	105.77	105.18	106.53	106.19	100.58	104.59	104.48	106.85	105.92	105.73	108.2	109.26	106.45	108.67	107.67	104.62	104.72	105.23	106.79	107.22	103.34	105.11	105.03	105.79	106.3	108.67	105.94	104.32	107.37	101.13	104.37	104.85	106.15	102.3	104.88	103.69	103.59	105.38	101.74	109.7	105.34	100.82	105.57
104.28	100.04	100.53	97.801	101.36	102.66	99.032	99.354	103.6	101.16	100.7	104.65	101.82	98.265	103.57	102.21	101.72	103.96	97.651	98.615	102.41	100.34	102.67	100.51	96.807	100.2	98.154	103.3	96.784	98.701	101.48	95.023	96.187	103.75	99.166	101.22	98.165	95.11	100.71	98.5	101.96	100.1	102.08	98.998	100.53	99.447	103.68	101.67	103.3	104.34
109.98	110.83	108.06	109.22	111.32	112.88	112.8	111.97	113.11	112.57	111.84	111.2	110.05	112.77	106.21	114.92	110.34	107.88	111.95	105.55	111.04	109.42	114.74	113.71	113.47	109.34	111.84	107.26	112.43	115.37	109.59	108.52	109.22	110.25	109.97	113.28	110.86	106.97	108.5	111.23	115.26	114.13	109.94	111.17	108.18	108.87	111.91	109.23	115.04	111.88
105.01	110.96	104.04	108.15	101.97	105.89	105.97	104.82	107.15	102.84	103.09	107.71	108.63	103.87	107.94	108.25	107.37	102.46	102.92	103.41	105.56	109.7	104.6	103.4	106.13	105.19	106.93	108.98	105.62	107.64	107.99	104.22	106.81	107.85	103.86	107.63	109.31	106.02	107.26	103.12	105.59	105.08	107.6	104.24	108.14	107.39	107.85	108.05	111.52	105.33
107.41	106.89	104.66	108.3	103.21	108.68	107.24	105.01	112.3	107.07	105.23	109.99	111.64	107.45	108.19	104.31	109.49	102.54	104.76	105.01	107.49	106.68	110.99	108.48	107.8	111.36	109.88	103.94	106.73	108.03	103.52	108.53	110.49	102.08	107.01	107.56	107.52	106.04	103.6	105.27	104.63	101.08	103.81	109.83	113.24	103.02	106.9	108.69	101.94	105.02
102.57	99.499	103.99	101.52	103.06	105.52	101.82	101.46	108.86	103.4	102.4	104.92	105.73	101.45	106.19	104.78	106.71	101.02	107.14	102.07	101.24	102.07	104.52	105.78	106.33	103.32	107.01	104.72	102.97	105.9	101.46	103.38	104.74	106.43	102.77	103.95	103.73	103.99	105.28	97.217	103.34	99.958	100.84	104.62	105.85	106.59	104.02	103.27	105.33	102.11
108.45	111.73	110.71	109.01	109.19	116.07	111.61	110.66	109.92	107.23	108.93	112.51	112.14	112.44	108.58	108.39	112.81	111.28	110.47	108.56	113.59	107.78	108.9	113.3	108.75	111.57	108.97	109.07	107.95	113.25	111.97	110.95	113.89	107.62	107.37	103.93	111.33	112.11	111.49	110.76	108.92	110.36	106.14	111.57	107.24	112.29	106.84	111.33	108.83	112.61
112.79	111.74	111.86	110.16	109.21	112.73	114	112.86	109.47	105.4	109.25	112.2	112.77	113.3	109.59	108.41	113.03	111.52	111.17	110.32	111.32	111.29	105.9	114.29	111.22	108.14	112.88	111.41	108.42	110.36	108.65	114.4	109.17	108.75	108.44	116.55	109.68	105.78	111.32	111.7	106.22	110.4	107.37	111.62	113.37	107.82	110.72	109.41	111.79	107.01
102.19	103.26	105.87	105.89	104.99	104.78	104.1	101.54	106.84	106.56	106.41	99.861	102.37	107.06	105.75	101.6	103.26	104.62	105.75	106.04	101.66	99.854	104.13	105.26	103.41	103.05	102.2	101.14	104.54	103.01	102.13	105.31	104.36	109.36	111.17	102.73	103.77	105.98	101.32	103.75	106.34	102.3	102.7	100.25	108.64	101.67	104.31	104.5	106.35	107.06
100.98	102.08	106.5	104.71	106.92	104.66	104.88	108.04	104.79	103.48	106.07	101.43	99.298	104.46	106.69	102.35	105.65	108.25	104.13	106.11	109.27	104.43	110.38	109.99	102.25	106.2	105.36	102.08	105.72	101.9	104.65	103.13	105.08	106.13	102.7	105.03	105.09	106.01	104.03	103.52	107.16	105.01	102.1	101.51	104.85	108.14	104.41	109.36	104.06	107.47
105.09	105.09	104.39	105.75	98.421	107.69	105.74	105.27	106.47	107.78	101.87	109.27	101.68	101.43	103.85	98.438	105.94	106.26	103.8	108.97	104.24	108.75	109.13	102.99	108.13	100.75	102	105.86	103.87	107.19	107.35	109.35	106.13	107.61	107.94	102.85	109.91	104.23	107.81	104.47	102.38	103.88	104.13	103.13	107.67	108.7	101.12	108.62	101.24	106.46
101.65	107.07	108.7	104.93	105.3	110.87	104.36	106.28	104.87	104.05	104.86	107.59	104.53	102.09	101.87	104.57	109.76	107.96	101.59	103.44	109.31	109.04	100.85	103.95	104.89	105.4	105.34	106.79	105.71	105.7	103.58	106.2	103.88	109.34	108.25	103.89	103.61	107.54	106.06	109.44	107.34	103.93	106.44	103.54	103.97	107.88	106.21	101.61	105.07	105.54
105.77	105.78	103	104.6	104.79	105.37	106.1	104.91	106.85	104.42	104.92	104.89	105.57	101.41	105.26	107.72	108.22	108.62	102.99	103.01	104.78	105.75	104.19	106.02	104.65	104.68	107.04	106.13	102.7	101.66	106.04	107.18	100.72	104.87	107.91	107.61	109.31	101.74	102.93	106.28	105.07	100.68	104.68	97.642	105.99	107.95	107.02	108.1	103.14	102.01
100.46	98.422	96.592	95.598	100.35	100.98	102.55	97.853	101.24	100.15	100.87	98.461	100.51	99.352	96.431	100.03	100.64	103.63	103.72	99.999	99.084	97.559	97.882	99.496	96.28	103.19	103.33	99.701	94.098	100.69	98.347	103.55	102.02	98.99	97.585	97.076	99.696	98.689	99.289	98.287	98.267	96.561	99.568	98.615	99.605	99.001	98.962	100.74	102.23	97.987
114.81	116.96	118.9	117.48	118.67	120.32	122.13	113.51	119.43	119.74	118.16	115.93	116.07	116.01	121.59	122.16	121.41	120.81	120.56	120.06	116.42	120.92	117.1	114.57	120.14	117.66	115.56	116.49	117	113.52	118.14	117.12	119.23	121.64	113.75	116.89	114.55	114.57	116.37	116.43	119.45	117.56	117.62	116.04	120.75	117.2	120.92	120.33	119.47	115.46
120.6	117.81	116.44	112.59	113.68	118.74	118.9	123.63	117.51	115.91	112.4	116.72	118.74	122.78	116.91	113.74	117.68	118.68	116.47	114.16	117.16	119.15	114.31	116.63	114	119.41	118.65	116.48	120.03	120.72	119.77	116.22	119.59	116.06	118.82	117.33	112.55	119.3	117.19	117.61	114.31	122.43	118.76	117.65	118.19	119.43	114.54	118.39	122.63	118.15
102.51	105.49	108.36	108.53	101.42	104.51	102.38	108.14	104.03	104.68	105.71	107.18	104.73	111.27	109.55	110.4	106.4	107.89	107.92	107.56	108.2	108.64	105.35	105.55	107.43	101.2	109.42	105.77	106.74	107.03	107.5	107.93	107.72	102.22	107.14	104.24	102.32	108.99	107.79	108.3	109.46	109.56	107.84	108.35	107.27	103.71	108.24	108.26	106.45	106.21
104.29	104.35	104.35	109.48	102.47	105.28	107.97	108.95	102.9	106.37	105.45	103.71	109.39	105.53	106.93	103.51	98.977	106.12	110.05	102.42	106.86	101.39	105.28	106.35	109.79	109.86	103.79	107	108.2	109.64	102.41	106.92	105.11	110.04	101.83	105.4	108.97	107.97	109.84	106.61	109.37	102.38	106.64	105.07	101.88	107.51	108.8	107.47	105.93	106.12
99.322	99.393	98.476	100.2	99.464	100.1	96.521	98.583	99.417	101.45	100.45	101.02	98.869	101.93	102.77	98.709	99.367	103.29	103.08	100.97	100.34	99.311	100.41	102.33	102.57	106.17	98.04	97.581	99.432	103.82	101.54	100.41	100.53	98.172	100.64	95.293	97.571	103.64	96.801	100.62	102.64	97.295	98.357	99.65	95.948	100.05	100.61	90.585	98.422	102.72
109.08	112.54	107.37	112.17	114.72	110.34	112.07	107.05	111.72	108.96	111.87	112.52	112.19	110.64	112.59	113.55	115.68	115.77	107.67	115.56	113.38	107.95	109.84	112.62	109.44	110.37	111.42	119.97	107.81	105.45	114.05	112.43	108.87	106.39	113.72	110.48	110.25	110.98	110.7	113.74	107.19	108.26	111.15	113.31	108.96	110.31	108.71	112.48	109.19	111.75
101.83	96.683	99.912	99.176	96.59	100.55	97.624	98.543	99.244	98.532	100.79	96.549	101.99	96.322	99.069	96.48	101.6	96.338	97.001	99.548	102.45	100.23	100.83	101.32	101.7	99.433	101.86	102.97	100.15	100.66	98.78	100.39	100.25	98.762	101.07	95.88	105.48	97.053	96.662	103.05	99.798	100.67	101.1	102.25	99.763	99.152	100.42	99.73	97.95	94.765
104.79	104.8	112.19	102.87	105.02	108.46	106.38	107.31	107.58	101.51	107.77	104.75	107.14	103.91	106.38	109.29	103.2	111.23	111.03	105.69	105.4	105.44	103.92	104.58	112.82	106.22	107.45	105.98	106.23	104.55	104.22	100.23	107.08	107.63	105.64	104.31	102.48	108.79	106.33	109.23	104.48	106.7	104.26	106.69	110.32	104.11	107.65	109.89	105.95	107.97
105.18	108.22	109.24	111.34	104.93	106.95	106.58	109.14	102.96	106.05	106.04	104.77	101.8	109.69	108.05	108.27	106.85	107.71	106.27	107.68	105.93	109.85	109.85	111.6	103.08	108.31	101.66	106.37	109.23	107.75	105.95	107.52	104.58	107.6	108.38	107	105.08	102.87	109.75	108.51	105.83	108.6	103.34	104.42	108.82	104.66	106.32	103.8	104.79	105.13
110.38	105.38	111.53	111.24	111.63	114.53	109.13	108.26	115.73	111.35	113.1	112.8	112.82	109.12	111.87	117.35	112.48	110.27	111.25	117.44	105.34	111.42	114.16	113.63	118.1	111.41	109.19	112.52	110.8	111.64	112.41	111.6	115.75	115.18	112.3	113.68	111.39	114.99	113.26	113.53	113.61	113.84	113.06	107.52	114.7	108.47	112.12	112.83	108.32	111.95
103.56	98.676	98.509	100.28	97.654	102.38	100.1	100.13	95.496	104.21	100.11	101.85	96.81	101.54	104.55	103.55	100.37	105.96	99.664	101.53	101.89	102.25	96.743	97.299	99.541	98.259	99.011	103.55	102.82	100.72	98.606	101.9	98.818	99.012	104.12	98.945	102.27	96.264	101.92	99.816	98.15	102.64	100.14	99.803	102.59	96.566	100.64	98.601	100.49	102.29
106.53	107.59	100.69	105.33	106.26	104.08	108.22	100.65	100.17	104.73	100.97	104.96	101.59	103.22	99.834	100.92	99.053	104.19	102.3	101.47	103.4	101.85	106.95	106.03	103.13	107.29	103.05	105.4	104.14	106.94	109.32	108.75	103.15	105.37	101.37	101.39	105.02	102.96	107.19	110.96	102.5	105.07	104.74	101.81	105.54	104.58	101.61	103.84	103.66	106.79
106.47	109.46	108.63	113.04	106.94	115.51	113.59	109.36	109.97	109.11	111.86	110.14	107.7	110.89	113.28	110.98	108.5	110.38	111.56	108.95	104.59	110.6	110.18	110.19	109.97	104.81	107.16	111.18	106.32	106.44	103.77	110.75	111.75	110.02	109.75	111.53	113.31	108.69	108.87	109.97	108.65	106.5	110.46	109.69	111.76	115.56	112.61	110.07	107.72	107.52
102.39	106.01	104.39	101.58	100.96	109.35	105.09	102.18	103.97	101.71	107.04	100.16	98.066	106.57	103.61	105.86	104.89	104.25	103.94	105.48	104.33	106.96	100.93	103.83	102.99	101.77	100.21	107.24	105.78	103.61	101.2	102.62	103.01	105.4	103.64	105.39	102.65	106.51	106.71	106.92	104.94	108.61	102.22	104.78	104.57	100.23	110.86	106.48	105.76	103.56
101.3	100.84	102.36	106.82	104.18	102.35	109.16	103.55	106.51	105.17	104.86	105.76	104.25	102.69	105.12	107.24	106.92	105.88	108.66	105.44	104.31	106.67	108.01	100.13	108.54	104.99	103.11	107.34	104.57	107.68	105	100.99	106.18	104.89	102.15	109.37	106.17	105.29	107.8	109.17	103.91	107.88	101.52	100.22	105.85	105.17	104.42	104.81	109.74	106.99
103.68	102.02	106.39	104.76	103.7	106.93	107.3	104.98	103.4	104.47	108.59	105.89	102.83	101.4	105.28	104.82	106.51	106.79	108.48	102.48	100.94	106.35	103.78	103.51	107.37	103.03	103.1	105	104.88	106.22	103.97	104.72	106.84	105.19	105.9	105.04	104.82	109.26	104.68	104.44	105.05	106.42	101.95	108.44	102.78	104.73	106.25	102.73	109.51	104.88
107.52	108.5	105.42	108.35	104.67	105.48	106.09	104.71	106.69	107.41	107.96	107.03	106.83	107.62	106.34	108.94	108.62	106.73	105.69	107.69	109.72	104.03	107.56	107.07	103.96	103.38	108.3	109.99	103.26	107.88	106.75	108.83	105.53	110.48	106.52	106.26	107.59	100.38	105.21	101.24	107.7	105.89	102.32	104.11	104.36	106.24	107.38	101.57	104.3	101.87
102	104.88	103.45	107.33	100.56	107.97	108.4	108.36	106.21	106.04	102.5	106.68	104.4	105.79	103.27	102.57	110.44	104.94	101.22	104.26	111.82	109.63	104.07	103.27	103.84	109.11	102.11	110.88	108.16	102.39	103.88	102.29	103.87	106.2	106.2	103.5	104.56	107.5	102.84	110.91	102.55	99.63	103.81	103.77	103.05	103.3	105.72	100.6	105.06	108.62
111.99	109.78	111.73	111.25	111.75	111	112.76	114.6	116.2	115.93	106.88	115.42	111.63	114.3	113.07	112.73	111.73	114.14	120.19	111.69	112.11	110	116.66	109.29	112.13	111.95	111.83	111.97	110.55	111.82	115	112.96	114.01	113.4	119.7	114.71	114.39	118.91	110.63	112.06	111.09	112.65	115.05	114.34	109.62	112.97	113.52	114.88	111.64	116.38
106.71	105.6	104.68	103.09	99.03	107.25	110.03	105.01	111.26	102.43	105.32	102.51	108.42	107.03	107.16	105.68	103.21	106.65	104.91	103.67	107.55	108.36	104.79	105.94	107.65	101.79	107.52	107.82	107.7	104.8	105.18	105.74	106.37	103.54	107.57	101.32	109.1	107.78	107.04	104.41	108.23	111.06	105.59	110.39	101.95	104.13	105.7	107.43	103.46	107.4
102.76	105.76	105.14	106.07	108.19	104.28	108.22	108.74	107.19	107.08	107.65	109.07	103.19	109.2	104.77	102.99	106.75	104.49	103.64	106.06	100.54	108.1	104.51	105.15	103.97	103.31	99.754	107.18	107.67	102.27	102.21	105.38	109.15	105.7	105.39	102.98	101.45	106.69	102.65	107.87	101.48	104.12	100.66	102.26	105.43	105.14	104.4	106.94	106.61	107.44
107.54	108.92	110.65	108.85	108.47	105.56	107.05	102.24	103.29	111.01	104.47	105.27	110.04	112.31	108.28	107.8	107.8	105.77	104.75	107.56	102.93	105.51	106.82	107.13	105.1	106.36	103.84	101.8	107.15	105.07	108.88	107.44	108.99	110.35	103.73	107.47	104.62	107.98	105.82	108.97	108.83	108.05	105.22	106.13	103.74	106.64	109.6	106.78	104.78	105.81
104.2	105.59	105.05	108.09	107.85	108.59	101.96	102.98	100.08	102.14	104.54	106.48	106.24	105.64	99.345	109.87	104.9	105.05	103.13	107.04	106.67	107.34	101.32	106.93	103.53	103.07	107.45	102.98	103.99	101.67	104.23	102.95	102.22	106.28	101.13	106.66	106.28	104.34	102.47	98.809	107.18	107.08	106.61	105.35	103.61	101.79	102.57	103.23	106.69	106.13
112.28	105.25	111.42	105.16	108.79	107.82	108.25	108.52	105.12	101.75	106.41	109.78	103.76	99.731	108	106.32	105.35	106.61	102.99	101.96	106.73	106.58	109.1	114.52	110.66	108.1	103.52	108.35	111.71	105.11	110.75	108.46	108.15	105.66	107.05	110.88	108.22	112.82	109.66	104.02	106.36	105.09	107.91	106.3	106.69	107.77	110.08	104.27	101.47	99.243
108.2	102.78	101.17	106.7	108.13	105.33	106.72	106.37	106.64	105.82	109.8	104.27	108.02	105.06	106.95	103.77	109.07	102.48	104.5	110.03	104.77	107.78	107.85	103.15	106.64	107.39	104.48	100.52	107.96	105.55	99.48	103.09	104.1	107.21	102.52	103.33	109.93	102.7	106.84	107.83	103.37	109.38	101.19	105.01	99.383	105.6	106.79	104.87	100.11	104.78
104.12	104.83	109.3	108.42	108.81	108.81	107.25	106.14	104.99	107.08	104.22	109.38	103.65	102.17	110.65	104.94	101.92	107.49	105.2	106.82	108.54	107.82	111.7	103.8	102.29	108.72	104.12	104.73	102.74	109.2	102.83	108.06	106.54	108.87	106.14	103.8	106.7	106.09	104.33	104.87	110.46	103.35	105.54	104.03	102.47	103.57	101.76	104.64	106.28	107.65
106.16	103.54	103.2	101.29	103.96	108.3	102.45	105.55	104.04	102.14	103.68	113.21	107.53	110.43	108.29	101.47	101.87	102.79	105.12	104.86	105.84	105.39	104.69	104.9	104.91	107.93	103.8	102.71	99.583	100.06	100.23	106.34	101.35	103.38	101.44	101.97	101.94	104.81	101.21	102.75	102.65	104.81	103.51	102.12	103.12	106.44	102.3	106.61	103.47	108.08
111.03	112.02	112.47	103.28	109.28	108.22	106.76	104.35	108.88	104.12	102.65	107.21	105.71	105.62	105.76	105.51	107.98	103.2	106.49	105.14	106.08	108.2	105.38	106.88	101.33	104.73	105.41	111.09	104.43	109.49	107.76	109.89	105.78	109.8	107.23	105.89	106.44	106.28	109.16	105.07	103.97	103.1	104.14	111.07	107.12	104.59	106.52	104.92	108.67	105.64
107.49	111.59	109.89	110.37	109.96	110.54	112.99	109.91	113.57	110.36	111.58	112.85	106.65	107.79	107.87	109.81	108.02	112.2	111.86	109.71	112.31	106.74	112.43	109.47	106.93	106.02	110.43	110.31	110.32	112.1	108.07	108.74	110.69	111.3	108.2	110.61	107.78	107.3	113.94	112.35	112.79	111.51	108.37	108.26	117.36	112.62	106	109.47	110.85	114.6
107.63	107.68	105.01	103.1	103.84	106.81	106.32	106.29	103.88	105.76	108.67	103.18	102.15	105.4	107.23	103.89	104.55	103.68	105.94	106.69	105.84	109.46	105.61	107.65	104.27	104.36	104.08	112.3	105.7	107.06	106.47	104.2	105.66	108.36	103.16	108.76	103.1	108.8	104.84	107.02	103.58	108.99	105.22	107.26	106.51	104.46	107.1	106.95	106.28	104.23
105.91	105.78	104.65	103.73	106.66	107.2	105.93	105.11	111.51	109.26	105.42	107.25	107.38	107.63	108.49	107.97	105.93	109.8	105.6	105.73	110.93	108.31	109.03	104.89	105.17	106.36	106.08	106.8	106.24	101.57	108.71	108.28	108.98	101.53	103.04	103.88	107.21	107.59	107.35	106.97	107.23	106.76	106.25	107.92	106.32	106.3	106.83	103.72	103.85	107.52
106	106.52	105.82	110.89	105.67	105.89	106.45	101.03	101.89	103.42	110.65	107.1	104.28	101.91	104.78	100.96	105.47	110.13	104.07	107.8	108.23	104.16	104.21	102.41	105.21	105.33	107.68	106.46	105.07	104.04	105.3	104.56	107.86	106.9	105.33	103.39	109.14	105.91	103.77	103.65	108.43	105.65	108.42	109.8	103.27	101.72	105.29	105.21	105.75	108.2
109.96	111.85	113.71	109.47	111.89	111.38	107.82	115.1	108.28	110.95	106.75	116.01	110.97	109.08	112.13	109.45	114.94	108.8	108.86	111.88	111.9	111.37	115.99	110.51	111.82	109.14	107.62	107.83	111.9	112.66	116.87	109.92	112.07	114.02	111.57	107.49	109.33	107.92	113.4	107.3	108.07	105.87	113.13	115.09	113.99	110.72	107.38	111.14	111.16	109.91
103.29	106.95	107.32	106.4	104.1	104.97	106.19	103.9	104.58	105.4	110.54	106.02	102.37	104.23	107.03	107.89	103.04	110.83	101.52	109.04	108.34	103.94	103.48	104.82	105	100.8	103	106.27	106.77	107.32	111.64	102.49	106.33	102.51	105.36	106.9	103.56	105.31	104.17	108.71	107	106.49	101.71	103.99	104.93	107.7	102.94	107.94	103.75	108.32
101.22	108.57	105.33	103.02	98.975	105.73	104.95	103.47	104.31	105.11	104.73	104.1	104.51	102.46	108.14	106.15	104.91	105.59	102.3	106.79	105.87	102.43	100.89	102.89	106.85	103.64	102.61	100.12	103.14	104.01	103.1	103.34	102.19	107.3	105.59	102.83	105.98	101.19	107.57	106.3	101.09	105.95	103.8	101.43	100.4	102.07	104.35	104.6	104.52	107.9
100.79	94.538	97.44	99.412	96.474	100.52	97.617	98.641	100.59	99.259	94.145	100.95	105.24	97.519	96.592	100.78	100.89	102.66	98.377	102.71	99.749	98.728	102.67	98.181	101.89	96.049	98.893	98.541	96.905	100.85	98.258	96.61	97.123	99.595	98.748	97.727	98.539	102.82	102.62	91.569	100.3	101.03	99.455	105.86	97.767	102.62	101.55	98.222	100.28	99.986
111.32	111.59	114.88	108.94	112.91	111.44	111.51	110.71	112.79	110.71	111.52	113.1	109.69	112.2	111.62	111.95	113.7	106.12	113.43	109.6	108.06	109.77	110.81	112.17	107.42	111.75	113.97	114.24	116.24	109.36	116.19	108.81	109.87	112.65	108.78	111.61	112.86	111.49	111.92	112.86	112.96	112.46	115.65	112.55	109.74	110.59	108.45	112.22	113.99	110.16
110.24	113.83	111.79	109.86	116.36	108.47	111.09	111.39	111.55	116.16	114.6	113.09	109.9	114.98	110.4	112.12	114.97	110.07	111.75	110.5	115.76	116.18	109.89	117.07	112.06	113.92	110.92	111.86	112.1	107.76	111.41	111.38	113.19	113.76	116.94	112.45	113.61	113.39	113.56	109.7	112.51	115.1	113.68	111.46	112.76	110	112.26	113.37	110.86	109.25
115.12	107.88	114.68	109.37	114.55	117.48	113.42	109.32	111.89	116.61	112.32	111.68	110.99	110.19	107.29	114.89	114.69	110.96	111.24	112.46	116.87	110.68	111.47	110.26	105.48	110.67	110.03	108.89	111.93	107.92	115.92	113.81	117.5	113.56	111.49	110.69	117.27	109.37	114.86	113.95	107.4	116.6	109.37	112	111.51	113.28	112.89	111.29	117.06	114.53
110.82	107.53	107.93	106.09	104.34	108.29	110.64	103.44	102.79	106.73	108.09	110.45	105.26	106.21	110.31	107	104.46	102.27	104.81	106.47	107.31	105.79	106.12	104.97	106.81	107.77	107.11	106.08	103.3	104.53	105.77	106.88	106.9	108.7	104.43	106.13	103.58	108.43	103.91	106.57	103.3	101.6	106.24	108.24	109.33	110.16	110.48	105.08	111.34	109.11
102.87	101.94	106.09	102.14	107.86	105.88	106.72	101.68	104.42	103.68	104.44	105.37	105.53	101.95	100.76	101.75	105.39	105.51	106.83	105.04	100.06	104.89	102.87	106.02	104.09	106.07	104.41	102.17	102.3	103.35	107.56	108.64	105.43	103.24	106.96	107.22	107.47	103.46	104.12	107.63	103.28	103.9	101.45	103.32	105.2	108.44	107.52	107.93	107.04	106.04
101.02	98.577	96.661	102.96	99.818	96.429	105.73	103.89	99.362	100.39	99.586	100.76	102.23	101.13	101.9	98.078	100.34	96.029	97.862	100.64	97.334	98.304	96.305	100.95	104.66	100.24	99.617	97.004	96.356	96.238	100.66	99.378	99.869	96.655	102.28	100.72	98.932	100.72	99.77	96.543	99.245	101.84	98.915	101.96	101.2	96.081	93.138	99.396	100.05	101.64
104.73	104.36	104.94	106.49	102.04	102.47	105.12	103.42	106.1	106.8	104.58	103.5	100.95	101.51	105.67	107.57	105.82	101.52	106.71	104.67	106.76	102.52	105.81	107.37	108.66	103.97	103.63	98.674	106.53	105.88	109.68	103.63	106.68	104.42	106.33	106.91	102.95	106.55	104.08	104.6	111.78	101.86	105.18	104.73	103.29	106.74	108.35	100.69	106.74	108.79
109.32	107.71	110.92	109.19	112.57	109.66	109.82	109.12	109.43	110.92	111.15	112.17	108.51	109.72	110.98	108.23	112.23	111.31	116.32	106.93	112.9	111.94	110.33	113.07	109.75	110.93	107.36	113.2	109.71	112	112.12	109.01	107.84	110.21	107.26	114.06	112.81	112.12	107.88	112.53	107.36	110.89	111.75	107.67	107.14	110.56	112.12	108.28	108	115.31
103.37	101.19	99.396	100.62	102.11	103.51	98.231	96.092	99.867	98.298	102.79	99.246	94.78	100.58	96.258	102.51	99.758	99.371	99.16	96.492	98.213	98.347	99.952	103.59	97.53	97.136	101.23	99.627	97.952	101.07	100.96	99.708	98.857	101.8	100.32	99.209	95.515	99.662	98.155	100.99	98.827	100.26	95.989	98.538	104.7	98.312	95.007	99.645	105.4	101.77
108.67	99.708	105.39	104.06	105.37	105.79	109.55	103.57	102.96	106.24	107.14	105.86	102.2	105.04	103.87	108.79	108.8	109.01	104.84	106.64	106.64	106.45	111.1	105.38	106.24	104	105.58	105.48	108.1	98.931	102.49	101.87	103.21	100.46	106.34	105.94	103.9	105.22	106	104.68	98.954	107.22	102.35	104.92	103.72	102.02	103.1	104.53	110.73	103.53
112.7	113.15	109.44	113.04	111.67	112.23	110.65	110.18	113.12	111.45	106.54	106.93	112.72	109.04	108.02	106.86	112.59	113.2	106.3	109.67	103.43	113.34	110.47	112.94	109.77	108.5	108.18	110.99	113.22	113.3	112.88	109.76	106.54	110.68	111.59	106.58	103.69	110.67	110.64	111.19	114.58	112.08	107.43	109.92	114.64	112.96	112.63	111.49	113.14	113.43
115.48	106.97	112.09	112.63	111.67	109.9	113.25	107.54	111.09	110.88	113.9	113.42	107.45	115.05	109.59	109.24	112.24	113.3	110.49	114.26	108.33	119.94	113.04	113.81	110.54	110.21	114.56	112.4	107.08	108.6	109.32	110.42	109.92	113.21	111.41	110.39	110.2	114.44	110.67	114.67	110.95	107.78	110.62	113.47	107.85	112.06	111.13	109.86	110.55	114.48
108.19	104.49	109.99	101.37	107.73	106.25	106.05	104.5	108.42	109.16	106.24	102.61	103.67	102.01	108.27	100.21	104.8	104.3	104.27	108.11	105.57	109.44	108.21	103.8	107.47	102.44	103.09	106.36	106.63	100.62	103.71	111.14	103.95	104.94	106.96	105.57	106.97	105.69	107.92	103.05	106.26	104.16	109.2	102.91	103.76	105.29	106.89	108.72	102.33	108.18
103.49	107.98	105.95	105.27	107.1	106.64	101.97	103.7	106.19	108.51	106.27	107.77	106.71	105.36	109.75	101.05	102.62	110.93	108.97	106.87	107.47	99.015	109.74	104	107.94	105.64	105.84	105.57	105.7	103.14	107.43	106.93	106.44	107.84	104.2	109.6	104.49	107.81	104.46	103.07	104.06	109.87	100.96	106.14	104.9	102.26	106.8	108.67	113.11	106.87
114.4	107.73	106.57	109.37	104.48	114.28	106.6	110.81	111.12	110.2	109.28	110.37	111.58	111.47	114.19	110.68	114.45	111.41	106.83	114.3	108.19	111.62	114.85	110.4	112.2	108.3	109.86	111.37	106.67	109.26	105.78	111.05	109.44	111.3	109.11	114.57	111.4	106.55	104.14	114.58	111.54	107.38	106.68	112.57	109.36	110.06	107.67	109.82	110.1	113.46
103.83	104.89	104.9	106.47	106.58	111.09	108.96	106.51	107.76	103.62	101.79	107.21	109.13	101.25	98.179	101.21	107.6	104.4	106.47	104.98	103.7	107.82	106.61	106.46	105.38	107.42	108.1	108.25	102.48	103.06	104.64	101.77	105.48	109.7	103.89	101.19	104.06	104.69	106.07	108.06	107.31	104.31	98.711	101.99	105.07	104.31	106.87	107.77	103.13	104.04
106.02	107.2	104.08	107.95	108.86	108.54	105.55	108.53	105.97	107.93	107.24	103.76	108.21	104.9	107.69	101.93	109.81	109.93	106.51	110.11	105.86	108.65	101.97	112.34	105.44	104.54	105.17	110.52	108.04	108.12	104.87	105.59	107.2	108.36	105.2	108.76	109.51	107.25	109.62	107.32	105.98	103.16	103.46	107.91	105.49	111.36	105	103.03	106.22	110.59
106.42	105.52	103.35	105.36	104.23	106.65	109.35	107.09	105.05	104.74	99.334	103.98	103.4	105.4	106.75	106.85	106.03	109.52	108.99	106.49	107.52	109.96	106.39	104.38	104.58	106.3	110.44	104.72	101.42	105.99	104.93	109.16	103.18	106.51	110.18	105.23	104.99	111.67	102.06	106.49	105.32	106.47	109.69	109.3	106.77	106.53	101.25	106.63	103.7	104.86
113.69	112.04	111.66	108.57	114.54	118.06	110.91	110.92	108.18	112.8	108.97	110.59	109.05	105.12	111.64	109.54	110.8	110.88	110.86	111.93	110.11	112.56	109.74	111.23	110.37	109.24	113.73	109.43	109.39	110.06	111.01	109.99	116.83	112.53	109.74	106.57	112.42	118.12	112.19	109.46	107.48	111.79	112.91	111.32	109.03	110.19	110.42	109.15	113.06	109.27
100.7	101.22	97.501	97.478	98.182	100.56	96.423	98.371	97.409	99.755	98.346	100.61	102.16	100.86	101.87	95.592	96.579	99.858	99.915	101.93	101.41	98.828	96.718	101.2	99.277	100.98	101.29	102.19	96.47	98.705	102.39	99.717	100.79	93.607	97.638	95.6	101.03	97.769	99.766	100.39	101.29	100.54	100.76	100.6	97.648	104.4	95.952	98.911	100.24	98.833
99.107	100.62	95.537	100.85	101.77	95.959	98.836	95.69	101.44	99.965	102.04	96.75	99.082	99.919	100.44	103.84	98.282	96.945	100.15	101.17	99.348	102.59	101.38	96.747	97.29	99.067	100.62	101.21	98.303	101.03	100.31	96.271	103.22	98.846	98.268	99.368	96.19	102.31	102.54	99.292	100.01	99.715	103.99	100.44	97.342	99.506	100.19	103.89	95.867	105.69
119.45	115.2	114.7	110.98	110.54	115.22	120.52	117.82	113.85	115.32	115.25	120.15	116.72	111.73	117.28	115.47	114.31	111.45	118.5	120.23	116.01	118.71	119.18	118.27	116.64	112.83	114.93	116.69	118.73	114.8	117.59	118.28	117.1	116.02	115.65	113.2	118.42	114.73	114.15	118.97	114.88	114.63	114.87	115.59	115.53	119.86	119.11	117.3	113.94	113.1
107.97	108.55	105.33	105.59	107.68	107.12	105.86	102.7	108.29	103.31	107.69	105.95	109.4	105.65	105.6	108.01	103.46	104.41	104.3	100.33	100.17	107.37	101.13	107.37	101.02	105.28	102.66	106.67	106.21	108.12	104.86	101.83	104.82	106.72	105.45	103.89	106.62	109.26	104.44	103.72	105.54	104.55	102.8	104.59	110.02	108.55	102.06	108.6	108.71	106.41
108.6	106.63	104.79	107.11	108.22	108.71	104.25	105.82	109.04	110.14	106.7	107.33	106.79	111.27	109.44	111.04	101.5	107.78	104.28	105.57	108.44	105.88	107.68	105.67	106.94	108.15	107.16	108.56	106.21	107.67	106.68	108.81	103.87	107.05	110.28	105.57	104.93	106.3	108.24	111.74	107.92	106.22	107.14	103.19	108.82	107.1	107.88	108.63	106.82	106.24
107.31	103.77	105.63	106.6	107.32	106.5	107.13	105.71	109.23	105.13	109.56	105.69	106.08	104.81	108	103.67	104.04	105.63	103.89	102.98	107.86	106.25	107.33	106.61	105.53	107.85	106.75	107.88	105.99	104.84	103.53	105.86	105.37	101.7	103.97	108.12	104.36	106.05	105.84	99.3	113.38	103.47	100.7	107.85	108.04	104.45	105.79	107.17	108.94	106.4
106.7	105.41	106.72	103.53	104.21	106	106.46	105.53	108.07	106.18	107.61	107.67	101.05	107.3	104.27	107.75	106.51	108.67	107.79	100.79	106.46	108.32	108.29	106.31	104.62	102.43	102.3	106.03	108.89	104.53	112.4	102.56	108.04	102.94	105.83	103.34	106	107.67	102.32	105.82	98.801	105.75	101.61	105.85	109.79	106.07	103.14	105.78	108.3	104.08
116.25	118.28	120.42	115.74	116.26	119.14	117.38	123.25	111.69	117.8	116.48	115.47	116.02	118.56	117.93	120.72	118.03	121.57	119.43	112.7	119.98	118.52	119.58	120.83	118.8	118.64	115.78	117.53	119.85	113.73	120.35	115.79	121.1	115.94	117.69	122.3	116.47	120.17	115.06	115.39	116.61	119.67	119.87	116.35	115.12	122.11	120.01	118.83	117.44	120.63
107.07	106.77	106.33	101.71	103.24	105.3	106.67	101.7	109.78	105.39	106.11	110.58	103.77	102.94	107.09	104.39	104.22	105.38	103.86	105.46	107.12	107.55	106.76	101.73	103.3	104.73	106.67	101.11	104.19	104.27	109.08	105.76	101.98	110.1	109.6	105.88	109.15	101.82	102.89	110.37	107.08	106.46	103.99	105.89	107.3	105.64	111.52	101.81	108.26	104.35
110.22	114.35	111.59	109.95	112.81	115.53	114.92	111.5	108.39	112.1	112.24	111.09	115.61	116.45	114.27	117.6	114.32	111.78	110.86	111.14	107.09	108.69	109.78	109.13	113.6	113.96	114.78	113	114.75	117.31	111.61	112.24	108.88	116.36	110.54	108.13	111.19	106.7	113.25	113.03	116.12	116.51	112.45	111.63	114.65	112.57	116.89	113.8	116.45	110.1
102.28	100.95	94.598	100.94	99.912	99.112	97.293	101.75	99.213	101.9	94.048	100.22	103.2	98.177	100.72	94.932	103.2	100.52	102.45	99.752	94.017	102.65	102.8	98.323	97.751	102.84	95.199	96.507	94.96	99.262	99.114	101.61	103.58	102.04	99.083	97.521	100.34	100.07	101.49	100.37	103.91	96.908	101.33	99.761	101.19	99.417	96.727	100.8	102.97	100.78
103.88	100.02	100.98	96.411	102.79	103.6	103.34	102.73	99.163	101.5	99.855	103.28	102.41	100.68	98.597	101.83	97.056	102.02	102.21	102.35	99.061	104.42	101.52	97.685	103.25	99.774	100.04	99.448	101.58	102.51	103.6	101.61	99.286	99.77	98.422	97.717	100.35	100.55	100.06	100.27	98.65	102.86	101.67	98.971	100.84	103.14	101.74	102.16	102.51	99.983
105.76	106.01	105.12	104.04	104.67	108.08	104.66	102.37	102.54	102.28	105.79	105.89	102.1	104.2	103.6	101.46	103.01	106.27	103.98	104.83	104.63	106.3	104.15	104.35	100.42	103.31	103.37	108.44	103.07	105.26	103.61	105.3	100.16	103.39	104.07	102.59	105.94	104.63	107.58	105.33	107.42	101.81	103.46	107.6	102.68	109.95	106.62	99.684	106.64	106.62
114.86	116.68	116.54	111.71	114.29	116.78	116.99	118.65	116.21	114.92	114.47	114.67	119.43	117.42	119.43	117.63	115.98	118.73	115.57	119.13	118.86	117.86	116.83	118.26	115.49	119.27	115.09	114.83	116.84	113.84	118.9	115.05	120.24	114.51	113.22	118.79	111.43	117.71	113.53	119.29	116.13	117.6	114.9	115.3	117.85	115.57	113.65	120.31	117.14	115.7
112.23	113.64	110.45	113.42	108.91	113.18	115.57	110.74	114.12	113.18	115.92	112.53	111.93	112.65	113.7	108.34	113.47	113.55	113.79	114.98	114.43	116.34	112.3	114.05	114.92	115.21	108.02	117.07	111.85	110.15	111.58	115.28	114.81	111.59	112.08	114.63	116.72	110.32	114.65	114.1	114.42	112.75	112.37	114.6	116.61	115.14	117.09	113.12	113.41	115.43
115.5	111.99	110.82	111.08	107.83	111.54	109.16	109.56	114.52	109.22	109.89	112.99	112.51	112.99	111.92	110.82	111.93	110.28	108.6	107.58	111.75	110.99	113.94	110.41	109.73	115.47	110.05	109.83	104.47	111.19	117.31	107.19	112.23	109.9	105.67	112.13	109.84	103.22	106.19	113.12	107.27	108.6	104.41	108.16	107.55	110.22	110.57	109.1	112.8	113.53
105.51	103.8	106.01	104.24	105.1	106.36	106	105.18	106.13	102.69	103.6	106	106.25	108.94	103.37	106.29	109.71	111.62	104.74	103.51	103.06	102.71	103.28	106.65	110.69	108.45	107.33	101.04	108.46	102.48	109.21	105.61	105.61	104.45	106.27	108.85	105.69	104.42	104.59	104.77	103.42	104.11	103.29	102.87	108.07	103.16	103.47	101.97	106.18	102.52
98.352	103.5	101.12	102.12	98.443	100.02	99.694	96.597	100.51	100.14	100.27	103.4	101.46	106.37	103.73	102.27	106.2	101.81	103.96	99.593	99.852	97.131	96.867	99.702	93.293	99.725	99.734	104.3	100.44	100.9	96.695	95.462	101.32	101.07	101.01	96.279	98.366	102.92	102.78	99.689	101.43	101.05	99.865	100.36	97.253	98.408	99.451	103.69	98.186	103.12
113.8	119.28	117.87	120.46	118.62	115.86	118.85	119.56	114.89	115.28	119.71	114.86	115.9	117.76	121.03	119.8	118.16	120.09	114.71	119.77	114.83	115.04	122.81	117.1	117.7	114.39	115.79	116.81	114.73	115.9	118.08	116.23	117.04	118.64	119.16	120.7	116.57	115.81	118.88	117.02	115.22	118.65	119.31	120.16	119.47	112.28	116.46	115.28	111.71	117.89
102.27	110.43	102.99	109.37	104.27	105.99	100.35	107.11	102.98	104.82	107.99	107.95	103.36	103.29	103.92	103.41	107.34	106.28	101.86	103.45	106.01	103.89	106.43	106.96	104.54	108.38	109.56	106.22	105.47	106.42	106.73	105.63	106.59	102.61	102.69	108.63	103.35	106.01	103.59	102.7	102.95	106.31	105.05	105.05	107.29	109.03	108.64	105.13	107.02	105.25
106.02	100.21	99.236	104.31	101.92	102.02	105.3	101.96	104.54	104.92	107.04	104.78	105.17	103.1	101.54	100.96	108.41	103.11	101.36	103.73	103.67	103.77	104.17	102.25	103	103.07	105.39	106.34	105.31	105.49	105.34	103.72	101.92	106.56	107.39	101.87	105.94	107.17	106.64	106.7	106.45	106.45	103.8	104.17	105.81	102.82	106.91	103.29	106.22	101.94
107.6	101.46	108.33	104.88	106.45	103.09	108.07	107.39	108.03	104.94	109.41	106.9	104.76	103.48	103.63	107.03	105.5	103.19	107.11	103.64	106.49	104	104.95	101.38	107	103.96	107.07	102.78	106.47	106.88	103.43	105.55	107.11	109.6	108.64	100.91	106.45	107.91	107.32	105.59	106.81	108.95	106.01	106.83	105.6	107.24	103.25	103.8	107.33	108.7
110.75	110.82	114.71	109.55	115.77	108.49	109.37	110.81	106.74	117.21	109.48	111.79	114.03	108.51	113.06	111.76	111.16	114.76	110.99	111.62	111.12	112.28	112.01	110.57	112.52	112.2	108.82	111.79	110.4	112.75	109.38	109.41	112.2	112.44	111.39	108.51	112.79	113.05	110.9	111.89	111.08	109.05	109.45	111.57	112.43	107.82	109.98	115.78	107.81	113.59
112.59	104.36	107.85	111.07	112.24	110.48	105.98	103.05	105.9	104.12	103.41	106.19	104.42	108.89	105.38	105.22	103.98	110.53	109.15	106.51	103.74	109.09	106.84	101.48	104.63	110.3	109.18	102.42	104.2	104.87	102.71	102.72	108.63	104.51	107.11	104.16	101.43	103.84	105.27	109.59	103.26	106.73	102.85	107.84	107.15	102.94	107.21	108.46	104.28	104.89
102.89	97.057	100.22	99.127	97.272	97.769	100.26	98.584	99.121	96.119	94.805	98.236	101.11	100.4	102.86	101.81	103.57	104.6	102.53	92.09	107	98.623	98.596	99.651	98.023	101.3	103.03	99.788	97.775	101.19	97.504	95.656	99.14	101	100.28	104.05	104.51	97.923	98.304	93.737	101.74	100.66	101.87	102.08	104.58	98.108	104.22	105.46	100.08	103.74
110.47	109.6	109.33	108.48	110.13	118.38	111.6	107.07	112.91	116.07	109.24	108.51	108.99	115.29	110.2	113.62	109.57	115.62	106.91	108.9	111.39	112	107.8	115.43	109.14	111.96	109.07	110.85	114.04	109.64	109.81	111.54	111.16	108.58	110.04	105.35	115.7	113.23	110.74	108.27	109.53	110.97	109.64	113.02	111.29	113.13	112.1	109.37	109.6	110.45
97.769	102.58	105.54	103	99.152	100.41	101.88	98.527	104.09	100.89	99.279	100.79	106.94	101.15	105.03	98.56	103.59	100	102.68	101.02	98.871	99.835	103.93	98.964	100.22	103.51	98.41	101.43	98.517	101.88	98.17	100.57	98.735	101.07	97.75	99.11	98.097	100	105.42	102.68	102.68	99.663	102.96	97.796	97.581	100.12	98.167	100.37	95.917	98.091
111.08	108.73	118.02	115.28	110.61	114.3	108.72	110.7	109.49	110.87	112.02	115.36	115.09	117.63	110.84	111.54	111.91	106.93	112.46	112.34	112.95	110.38	113.06	108.69	113.54	115.85	110.83	110.8	111.93	112.18	113.5	117.45	109	109.56	115.82	113.64	112.12	113.67	113.06	113.55	111.93	110.25	113.67	113.41	112.67	114.75	109.35	112.22	115.23	111.04
101.46	109.2	107.7	100.62	101.91	101.26	105.32	107.26	103.92	106.85	106.82	104.87	109.7	103.61	101.93	108.23	101.88	107.71	106.28	108.74	103.88	101.96	98.854	104.19	108.84	108.45	105	111.3	112.66	107.28	108	106.64	112.37	105.72	103.75	103.98	107.3	106.99	104.86	107.98	101.86	110.39	103.79	104.86	107.81	106.61	110.66	105.45	103.42	109.03
96.999	98.372	102.05	102.94	102.02	99.065	101.42	98.226	97.775	101.22	99.69	99.198	96.951	101.34	101.74	101.68	95.902	101.08	98.21	98.538	96.058	104.21	104.13	100.43	99.622	97.852	100.37	96.843	100.03	98.48	98.692	97.194	102.85	99.67	97.419	99.588	98.462	104.96	102.62	100.83	103.73	98.3	102.62	101.4	103.68	99.694	97.907	104.13	99.335	98.444
105.4	105.17	108.87	104.8	107.18	107.83	106.83	107.61	110	102.73	108.09	107.51	104.09	111.41	108.21	105.18	107.99	103.13	108.63	106.74	105.98	106.91	105.03	106.78	100.27	108.65	104.29	105.88	107.71	104.65	108.45	105.79	106.59	104.42	108.35	98.974	106.13	103.61	105.06	108.9	105.8	106.88	105.04	107.88	106.98	104.52	106.85	106.89	101.71	104.52
104.59	107.63	107.81	109.83	108.69	108.4	107.67	109.86	102.19	106.97	108.25	108.75	106.69	104.82	108.23	105.58	109.97	106.4	102.94	101.75	104.04	102.3	105.86	110.25	105.17	103.78	105.47	106.05	105.83	103.74	102.21	106.57	109.33	106.96	109.23	109.02	106.42	106.91	105.94	104.36	105.38	105.19	107.57	107.49	105.43	106.78	108.76	100.41	109.61	101.88
106.72	110.13	107.14	106.54	107.53	108.07	104.58	108.18	107.32	103.94	106.69	98.724	103.23	107.06	106.57	105.05	109.28	104.44	103.09	104.96	108.09	103.99	106.67	106.57	105.12	105.26	107.91	101.87	105.68	107.99	104.19	101.71	106.94	105.09	103.34	102.01	102.92	106.91	105.9	105.2	109.18	103.72	109.88	106.97	107.5	106.47	105.37	98.259	104.52	103.3
112.28	107.67	111.67	115.25	113.43	110.19	110.97	111.82	105.62	112	104.65	113.32	109.34	108.72	108.33	106.88	108.55	104.73	107.41	112.82	106.89	108.22	108.27	107.03	111.11	109.58	109.22	109.12	110.15	113.09	108.07	110.81	110.76	110.11	111.34	112.26	114.59	110.58	109.32	109.31	109.38	110.13	110.84	111.82	111.8	111.68	106.63	108.98	104.63	104.56
110.54	108.92	114.96	111.52	113.81	109.74	107.67	108.68	113.02	105.5	107.28	113.08	112.74	112.08	112.83	115.53	114.36	115.27	111.17	106.37	109.98	110.25	110.65	109.27	113.37	117.94	109.41	112.4	111.34	108.49	108.41	110.12	114.28	111.31	110.7	113.81	109.76	107.81	111.7	110.69	117.11	111.73	114.07	110.28	113.1	111.9	110.46	113.28	110.94	114.66
103.33	106.01	108.7	100.91	108.84	102.77	107.28	107.82	110.28	108.17	103.54	105.57	110.78	108.57	105.05	107.12	104.72	107.75	108.88	100.9	106.84	107.19	105.33	108.28	104.94	105.68	108.37	106.67	101.7	106.14	108.36	106.74	108.7	108.63	107.35	101.55	106.38	102.89	103.02	106.13	109.27	105.15	104.21	106.57	106.74	104.13	105.38	103.46	106.25	105.07
104.26	100.83	105.61	109.38	104.11	108.74	113.37	107.08	106.15	104.94	105.74	105.94	107.55	106.29	107.25	103.55	103.6	107.27	106.14	102.43	105.5	109.07	111.31	104.18	109.36	105.12	102.53	101.48	100.98	102.76	105.97	106.13	101.33	107.54	106.48	106.32	101.14	106.61	109.53	107.13	105.96	108.05	104.45	107.66	103.06	103.52	104.05	103.12	102.98	104.21
104.29	105.2	104.1	104.56	103.62	107.78	107.62	103.57	111.9	104.38	107.77	110.7	107.19	102.77	106.45	108.16	107.8	104.98	110.39	105.34	101.13	107.3	106.05	109.02	107.56	109.8	106.87	106.84	104.67	108.47	108.06	102.05	105.58	107.5	104.02	104.73	105.69	103.81	100.52	105.71	108.99	106.18	105.47	107.66	105.02	106.16	105.24	106.16	107.69	108.75
99.229	107.8	99.892	100.94	100.04	100.26	102.82	96.556	100.57	94.745	99.789	99.166	97.758	99.099	101.61	98.66	100.75	104.1	102.97	97.183	100.61	101.82	101.17	101.96	102.47	100.34	100.2	98.284	102.96	98.158	97.88	101.97	102.98	102.95	100.61	103.48	99.564	98.357	98.029	100.42	98.956	102.99	97.188	99.653	105.23	101.57	97.603	97.873	96.821	99.487
107.79	104.36	103.3	105.12	107.64	110.07	108.05	106.39	108.57	106.85	103.93	107.8	104.18	107.3	103.27	103.66	106.38	103.36	104.32	108.74	102.03	100.63	100.87	106.24	107.52	102.35	105.9	110.92	108.33	104.18	106.08	102.86	106.15	103.69	103.24	109.14	107.14	109.52	104.46	100.75	104.8	105.38	104.72	102.58	103.93	107.66	106.09	107.44	105.68	102.73
102.73	97.816	99.851	99.159	94.582	103.44	101.18	95.506	99.875	102.45	104.7	102.33	101.27	101.54	100.42	97.383	102.54	102.27	101.43	102.33	93.431	96.609	98.699	103.86	99.47	97.756	96.789	96.671	101.49	95.492	98.86	102.27	102.54	100.55	101.63	101.09	102.6	102.41	102.69	100.32	96.82	97.843	101.87	101.65	99.855	98.896	98.52	101.42	100.04	101.49
107.46	110.23	111.09	113.32	107.27	110.22	111.99	113.93	112.6	112.24	108.51	108.43	110.29	114.54	113.43	103.7	113.71	107.48	117.45	110.15	113.26	108.24	113.19	110.43	109.13	112.47	107.24	107.88	116.05	115.27	108.73	111.33	110.78	108.95	108.76	116.26	108.24	110.24	111.96	108.41	114.33	109.79	113.44	110.41	112.57	120.56	111	110.73	109.81	109.47
103.64	105.91	105.35	103.8	104.02	102.35	102.52	102.27	106.24	104.94	103.04	102.87	105.48	104.59	100.45	104.32	105.16	102.71	101.83	104.63	103.69	110.12	105.72	105.11	101.05	101.92	105.19	102.78	104.18	104.49	100.33	101.13	102.54	105.45	105.15	100.21	98.41	105.22	103	104.34	103.95	101.38	103.33	105.17	97.989	107.3	101.13	106.46	101.98	101.88
103.67	106.98	106.82	104.96	100.25	105	102.16	101.92	107.3	106.49	103.76	101	102.61	102.55	105.81	102.87	106.12	102.9	106.93	104.92	104.73	106.45	99.172	101.7	103.5	103.17	102.21	101.17	103.83	102.53	102.34	108.16	104.43	99.853	104.78	107.91	102.73	100.98	102.73	103.75	106.5	105.92	104.35	103.39	104.52	103.17	103.01	103.76	105.18	101.89
108.57	108.55	106.93	108.76	104.85	103.33	103.29	103.88	107.1	104.52	107.32	106.44	105.02	111.14	104.48	102.64	105.35	103.89	103.92	109.24	111.85	104.29	102.61	101.85	101.18	103.36	106.98	107.41	107.44	107.44	105.11	106.83	106.76	107.26	105.35	106.09	105.14	105.76	105.86	111.97	105.64	105.07	105.6	105.2	103.85	104.51	105.84	105.85	102.98	100.87
116.52	108.11	109.76	108.44	106.03	112.69	109.22	107.69	108.94	110.63	107.06	110.09	108.45	111.72	109.58	109.59	105.34	108.32	112.06	106.47	109.69	109.51	108.77	111.12	108.47	112.2	110.11	108.9	112.71	112.5	111.56	109.73	113.04	111.93	111.33	113.85	107.29	109.78	118.24	113.02	112.72	110.5	107.07	111.65	108.99	108.42	107.92	113.88	109.34	111.08
106.27	104.27	105.12	102.37	104.22	109.14	108.3	107.75	105.85	104.05	103.91	111.03	107.4	106.5	106.08	105.84	111.35	106.93	104.57	107.93	105.75	111.2	103.97	109.64	104.4	108.2	100.45	110.14	103.38	110.1	107.19	107.44	105.87	106.39	103.62	105.28	109.36	102.07	100.95	104.53	105.5	110.37	108.04	108.39	107.5	102.35	107.25	103.96	103.75	109.96
105.88	102.54	100.75	102.68	105.57	104.45	109.77	99.711	109.25	103.63	106.94	103.56	103.27	102.78	105.76	102.59	102.65	106.04	102.42	108.91	104.07	104.95	102.98	104.76	101.77	99.574	104.17	104.6	103.71	102.99	102.64	100.39	100.72	101.63	99.02	105.08	105.95	104.59	108.32	104.37	102.71	105.46	101.97	103.68	105.32	103.77	105.78	103.47	101.33	105.35
112.24	112.81	110.21	111.09	110.96	114.65	109.77	115.96	108.59	109.09	112.82	110.83	111.65	111.58	112.57	113.43	112.35	114.25	114.25	111.15	106.71	111	111.46	113.29	110.71	112.99	108.59	113.55	112.3	109.9	109.62	115.03	111.95	111.33	112.71	112.97	109.76	110.39	112.63	108.85	110.78	108.89	112.25	112.43	112.56	114.94	113.45	113.76	111.44	109.39
113.48	111.53	117.5	111.69	112.92	113.32	111.39	110.96	113.99	113.09	109.19	117.93	113.25	110.74	109.72	114.01	110.43	112.2	110.12	114.61	113.15	112.2	110.27	112.35	109.56	112.23	112.25	110.46	110.29	112.19	114.59	107.8	115.35	111.73	111.84	110.76	115.92	111.02	114.31	109.83	115.25	112.45	109.37	112.21	116.26	115.13	113.14	112.22	110.63	110.89
113.63	108.06	106.06	110.86	111.02	108.83	107.24	111.19	107.96	116.33	108.09	112.48	110.52	107.38	102.51	106.21	109.18	112.86	105.06	104.88	110.15	112.07	111.51	114.03	109.11	108.81	110.8	110.88	111.61	108.29	115.53	108.73	107.57	110.96	111.59	113.08	108.53	110.27	107.36	113.42	110.74	106.74	110.85	111.05	111.32	110.89	110.12	112.59	107.62	110.04
98.238	98.763	102.21	93.861	99.559	99.411	100.08	101.51	103.19	105.63	104.12	103.62	101.31	103.21	98.824	97.358	96.536	98.713	102.06	100.77	99.039	97.005	102.34	101.06	97.424	99.611	104.29	100.44	102.86	96.658	103.51	103.06	100.48	103.22	104.46	101.26	102.09	99.519	100.31	102.28	95.043	100.87	101.88	100.13	97.775	104.97	99.497	100.72	100.47	100.15
109.5	104.99	101.29	106.38	104.22	103.33	101.25	102.3	107.89	103.95	102.05	104.33	105.66	103.45	108.27	103.5	104.45	105.27	99.22	102.2	100.18	108.91	107.92	109.03	100.25	104.44	105.68	107.61	108.86	106.89	107.67	101.98	103.87	105.64	110.57	104.84	102.62	104.39	105.88	108.13	105.46	104.95	102.74	103.63	105.84	99.38	104.36	106.53	103.28	105.56
111.53	110.64	111.79	110.63	114.01	110.94	115.02	106.32	114.74	115.26	116.37	110.02	114.18	109.56	113.62	108.72	114.56	110.7	110.36	111.31	108.49	108.54	108.9	112.74	109.74	110.56	109.72	107.04	113.68	110.89	110.64	111.55	110.77	109.96	112.27	112.05	114.4	110.31	112.36	110.32	106.16	115.02	110.18	107.49	112.84	115.82	114.39	108.62	108.84	106.41
106.88	104.18	107.93	105.46	105.08	108.06	105.81	108.53	109.59	106.47	107.44	105.9	108.93	104.11	106.24	106.22	108.85	105.38	108.92	109.2	102.89	108.68	107.82	106.43	106.86	107.09	105.89	106.14	106.42	108.9	103.77	106.23	106.52	106.7	109.04	108.38	107.32	107.51	103.5	104.68	107.86	106.75	109.39	106.45	106.79	106.16	102.03	104.65	106.11	103.27
105.22	103.82	104.82	106.64	106.37	107.15	104.26	106.69	103.28	101.96	106.87	103.61	103.42	104.4	106.56	109.63	104.75	104.5	104.9	108.83	108.78	108.74	108.37	103.38	102.27	105.52	103.65	100.73	106	106.36	102.1	103.9	106.31	107.47	107.83	105.13	105.74	109.5	108.37	106.86	108.01	107.33	105.1	105.92	103.67	104.17	105.01	105.24	103.99	106.12
103.75	97.602	97.394	104.51	98.103	103.55	95.218	96.736	96.267	105.7	100.13	104.1	105.24	99.005	104.27	96.803	99.397	96.952	98.229	104.28	100.9	97.029	95.63	96.863	102.35	103.3	101.3	103.4	104.18	100.53	99.979	96.118	98.961	105.79	99.87	104.16	97.182	99.479	102.08	101.38	100.53	100.07	102.05	102.23	101.61	97.237	100.75	103.84	101.09	100.77
113.7	113.16	111.27	110.17	107.45	108.47	110.68	105.96	109.12	106.89	109.19	112.31	110.4	111.51	104.7	111.27	112.66	113.14	112.45	111.42	108.32	112.25	111.7	112.84	115.01	113.54	112.54	110.14	109.34	111.95	113.39	111.94	114.08	108.69	107.39	109.94	109.82	108.35	111.31	107.1	112.31	113.16	110.58	110.15	110.35	109.99	110.32	112.82	109.97	111.72
105.29	103.82	104.6	99.247	103.15	108.81	108.01	102.26	107.52	107.03	106.98	108.32	106.63	106.48	109.36	105.88	105.32	105.49	107.71	108.34	104.73	107.11	102.95	111.11	107.91	107.55	104.67	108.14	106.37	104.6	107.82	105.55	105.45	106.13	105.94	102.98	108.66	108.52	106.63	103.87	111.75	104.61	108.18	108.3	105.97	108.61	103.65	104.15	106.61	104.9
106.83	106.62	102.42	108.52	109.53	103.52	102.1	101.2	102.58	107.01	106.11	106.8	109.03	108.49	105.3	104.66	105.1	105.9	106.04	109.16	105.24	104.33	106.22	99.839	103.23	106.59	105.28	106.35	106.26	113.78	106.79	104.88	105.58	104.81	109.49	107.64	104.31	104.59	106.26	103.55	105.55	106.13	104.26	111.69	107.51	105.84	108.2	106.86	103.36	105.44
105.31	110.47	114.54	112.6	113.47	110.04	111.19	108.27	109.2	113.93	112.74	115.67	110.32	109.29	109.28	108.67	109.85	111.45	111.82	111.15	112.79	112.51	109.51	113.1	113.63	113.5	115.63	108.66	112.08	109.41	112.76	116.31	111.92	111.93	111.17	112.39	113.86	114.91	112.14	110.56	113.78	109.98	118.38	112.48	112.17	111.84	114.91	110.45	111.68	113.87
104.88	105.02	106.92	104.44	106.41	105.58	103.08	101.24	101.84	103.22	102.23	104.99	109.36	102.2	108.4	103.2	106.61	102.58	103.84	102.78	103.79	104.82	102.2	103.15	105.42	100.54	105.53	106.88	105.52	103.89	101.89	101.97	102.77	101.78	105.94	103.99	100.68	104.16	100.85	109.3	105.01	104.75	106.44	107.07	105.03	105.72	106.94	102.54	104.64	99.153
107.93	109.49	106.1	109.31	108.43	109.68	112.58	108.93	101.58	105.87	104.8	111.98	105.3	105.6	102.91	106.76	107.6	104.72	103.77	106.18	109.37	105.17	106.17	105.33	106.82	104.09	104.27	107.21	106.05	103.99	107.67	107.81	105.76	102.81	106.2	105.86	107.09	107.28	103.74	107.42	106.95	107.73	106.71	103.76	109.26	106.99	103.19	104.62	108.25	113.74
111.88	112.27	113.94	110.11	112.76	108.4	111.74	115.77	108.47	108.37	107.58	110.67	112.68	113.17	117.42	115.09	114.93	113.67	109.57	113.39	109.66	110.46	108.38	115.38	113.4	105.95	110.34	114	110.61	110.01	114.11	113.24	111.84	111.31	115.7	110.4	113.09	112.22	115.23	108.93	113.21	112.39	105.52	112.93	112.64	109.2	112.1	115.18	115.8	105.94
109.53	105.03	100.31	102.12	102.77	103.72	103.16	104.53	105.09	102.19	102.97	106.74	107.17	101.84	105.29	104.57	100.06	101.97	104.02	103.48	105.08	105.41	105.63	101.9	101.55	100.5	104.62	106.85	100.48	106.27	99.483	108.98	106.11	104.14	103.6	103.34	105.78	107.09	103.27	105.92	103.76	102.51	103.24	102.28	104.69	107.81	104.19	104.94	105.81	109.32
112.94	111.88	111.45	111.12	115.53	106.98	109.58	114.18	111.57	109.62	112.78	111.53	111.5	107.3	111.37	109.11	117	110.95	112.1	108.65	110.9	115.53	110.31	111.05	115.32	111.08	108.55	110.01	110.09	108.7	112.91	111.01	112.34	112.4	112.65	116.38	113.19	112.41	109.51	107.38	107.3	115.83	114.15	112.46	115.8	111.06	110.05	110.34	115.21	113.72
109.25	108.9	110.32	104.28	109.78	112.16	112.28	111.52	113.09	113.84	106.82	110.98	107.22	114.31	108.41	108.96	111.56	112.52	110.53	112.78	110.35	113.32	112	115.5	110.55	110.55	110.06	112.72	110.97	103.43	109.25	112.5	111.64	107.1	113.06	107.76	110.28	105.41	105.95	109.45	110.09	110.51	112.87	111.7	111.55	110.3	112.58	110.18	115.08	108.94
108.45	115.35	109.67	109.78	108.71	106.4	112.26	112.79	107.53	108.08	115.99	116.54	115.74	110.36	111.99	109.41	110.89	112.73	111.64	112.38	114.06	111.07	114.32	110.86	113.09	110.44	111.49	113.17	108.71	107.78	110.43	108.73	111.84	115.21	111.98	108.76	111.65	112.12	109.25	115.17	105.41	112.24	109.89	104.26	107.78	108.37	110.72	113.72	106.79	113.19
96.634	99.64	102.39	101.62	105.73	97.097	99.348	99.548	100.64	102.15	104.22	99.515	100.98	105.47	98.128	101.32	99.527	99.032	100.44	98.086	100.04	99.93	101.73	106.52	99.615	102.03	96.086	103.76	101.3	100.08	95.502	97.796	98.33	105.82	100.52	99.03	99.442	99.379	98.79	98.958	96.234	95.524	102.4	102.98	97.634	100.54	99.724	100.07	99.399	97.961
118.89	117.05	119.29	121.22	120.27	116.91	119.26	114.31	117.66	118.75	122.78	117.44	119.03	121.59	116.33	118.98	113.89	117.96	119.74	116.83	116.37	115.79	119.29	114.81	117.16	117.85	117	119.8	119.4	116.15	115.87	123.02	116.44	116.29	120.69	121.23	115.63	119.84	116.44	113.42	118.07	116.6	116.58	118.8	117.95	116.05	114.31	119.67	118	119.04
107.1	107.36	101.58	101.32	106.91	110.32	109.43	105.03	110.57	105.31	104.71	107.63	105.44	102.83	102.5	101.47	106.48	106.16	103.71	102.91	103.26	105.42	105.76	100.62	102.99	107.39	106.2	97.472	107.19	103.36	108.88	107.22	104.6	111.16	108.04	106	106.48	103.57	109.59	103.88	105.96	105.13	112.84	105.44	103.25	105.75	103.15	105.28	105.85	103.26
106.79	105.41	107.8	106.69	106.41	107.13	106.78	106.25	103.92	101.7	106.8	107.31	107.04	102.06	104.64	105.31	111.39	103.78	103.26	105.72	105.49	106.53	103.65	102.57	106.94	105.64	108.91	105.01	102.93	105.83	107.46	107.03	107.18	111.16	105.86	109.45	106.9	102.51	102.07	105.28	106.5	106.43	104.32	104.07	105.24	103.65	100.53	104.63	108.99	109.16
112.63	108.95	108.35	103.45	108.5	106.78	107.07	104.88	108.46	111.14	107.78	111.1	108.81	111.13	110.83	104.43	111.8	114.13	109.38	109.67	111.74	109.63	111.79	110.46	111.34	107.56	110.18	109.6	107.78	105.42	108.73	109.47	112.07	111.37	111.54	108.31	110.85	108.41	109.61	106.6	110.54	102.99	110.86	108.69	109.82	110.35	106.51	109.87	108.61	105.44
110.4	109.83	109.87	111.04	108.94	109.43	108.69	114.01	114.23	110.58	109.22	110.8	111.46	110.06	112.44	110.62	112.08	112.6	113.02	110.54	111.53	110.25	110.74	113.9	110.36	108.84	117.66	111.49	107.51	109.87	110.88	114.3	111.25	110.66	107.82	107.62	111.06	113.15	111.75	112.14	112.34	109.05	110.7	111.45	112.73	112.49	114.2	115.21	110.51	112.12
106.37	107.63	108.76	103.8	107.17	110.12	104.16	106.21	107.14	104.26	105.13	102.61	106.82	104.26	103.64	102.31	105.65	103.3	107.4	105.19	109.06	100.46	104.43	104.96	109.51	104.19	111.12	104.13	106.69	102.41	105.06	110	104.73	107.85	104.28	110.15	106.21	102.02	109.42	104.76	103.93	106.99	101.75	107.92	104.23	99.537	105.66	105.75	107	104.02
98.947	100	99.267	100.97	104.57	105.27	104.51	104.88	99.2	98.267	99.892	103.11	99.02	102.34	98.546	99.073	103.73	99.077	102.71	103.93	98.636	98.606	90.673	99.698	102.66	100.43	98.279	102.14	99.142	97.036	100.66	99.839	99.855	100.69	96.159	94.151	101.3	96.182	95.819	94.088	100.13	98.821	102.43	100.64	99.97	99.314	101.76	95.798	100.82	96.301
113.45	109.18	112.33	108.87	114.2	114.41	109.49	107.59	105.61	113.83	114.34	110.39	112.54	109.18	112.8	107.59	112.2	110.16	111.92	108.72	113.28	106.57	113.94	109.18	109.64	111.22	110.01	117.61	113.05	114.5	116.29	110.07	110.77	113.88	110.52	116.38	106.27	117.93	110.62	111.85	109.42	113.43	112.3	115.4	111.02	111.76	110.61	115.67	108.66	114.3
108.39	108.32	107.52	106.46	104.14	106.77	104.01	105.17	110.7	103.36	106.02	105.12	106.99	103.65	104.66	101.77	107.75	107.24	108.72	101.23	107.08	98.803	103.63	107.35	104.65	102.47	107.32	105.66	106.48	105.25	101.05	105.8	104.76	104.44	103.59	98.824	108.5	104.27	107.14	104.94	104.26	106.47	106.41	109.84	104.99	107.47	104.9	105.39	107.39	101.41
103.63	106.36	107.17	104.16	105.05	105.38	103.4	102.83	102.63	105.28	104.04	98.831	106.74	97.095	106.15	99.121	103.62	106.33	102.25	102.35	108.38	105.79	106.81	98.167	105.55	102.95	106.39	104.62	105.47	106.69	100.34	104.88	101.45	102.75	107.77	105.11	101.92	99.18	104.39	106.84	106.99	104.05	104.84	106.68	101.78	108.18	100.24	103.54	101.6	106.36
115.56	118.07	116.72	113.79	118.98	115.49	116.39	113.38	117.92	116.12	113.44	117.2	113.37	116.01	113.38	110.05	113.05	116.58	117.26	116.69	114.44	119.02	113.4	115.82	116.58	112.7	113.06	119.36	116.2	116.12	115.15	113.1	115.9	111.88	118.55	114.78	119.94	110.82	114.87	116.08	116	116.12	114.43	114.94	110.28	119.55	113.11	114.74	120.21	112.24
122.1	117.38	117.87	113.98	113.45	112.86	114.35	117.33	115.2	116.53	114.72	116.57	118.67	114.48	121.54	116	117.7	116.68	120.16	115.88	117.52	120.65	115.54	118.93	114.65	113.37	120.8	113.99	120.42	116.7	116.29	114.59	114.51	116.7	118.07	118.58	115.88	115.25	118.52	117.2	118.8	116.47	113.4	114.44	119.66	120.39	116.59	120.18	119.99	119.07
107.54	107.41	104.4	104.43	105.69	101	106.85	103.4	104.11	103.4	103.18	104.49	106.36	104.92	105.86	107.54	106.73	105.33	105.83	109.04	102.63	104.84	99.348	105.27	106.95	108.36	107.13	112.05	102.7	105.04	104.24	108.81	107.9	102.89	107.2	108.57	105.13	108.28	108.45	105.04	102.52	107.33	106.88	105.01	103.62	107.1	104.84	106.92	109.78	105.09
98.787	97.825	105.35	100.51	99.243	99.917	100.22	96.665	97.242	101.52	96.122	102.78	98.542	99.48	102.78	96.511	103.58	95.246	102.59	101.26	102.44	100.35	103.65	99.188	95.564	101.43	101.97	105.31	98.09	103.65	98.214	99.049	102.57	104.1	97.138	97.563	99.079	101.43	103.41	100.86	104.45	102.34	103.56	96.702	99.123	101.31	100.65	103.28	95.188	95.785
106.26	106.57	104.86	108.88	108.63	105.37	107.13	100.92	105.64	110.27	108.57	105.38	105.07	105.62	107.2	105.45	108.33	105.85	108.14	109.11	104.65	106.7	105.29	102.65	103.4	105.1	109.07	105.36	105.19	103.52	106.77	106.18	108.26	106.62	105.47	109.47	102.87	102.61	107.13	103.97	111.63	102.98	104.92	103.78	100.05	106.44	107.22	102.42	105.98	102.06
107.18	101.1	103.3	107.77	105.58	104.77	106.35	103.31	107.03	104.82	101.22	107.96	105.71	99.97	104.89	107.98	107.26	103.91	106.77	102.65	105.59	103.83	109.74	105.04	105.62	106.39	105.56	101.35	106.82	103.9	109.98	101.63	110.17	106.63	106.28	107.79	108.03	106.34	104.48	103.45	107.47	102.72	107.25	105.89	105.34	101.72	105.26	103.49	105.81	106.19
117.44	112.37	111.86	104.41	115.02	107.68	109.11	108.78	114.77	112.89	111.37	114.1	111.12	112.83	113.9	116.6	107.63	113.94	116.09	110.54	116.71	109.79	112.88	114.69	111.18	116.78	112.94	113.89	110.43	109.12	117.73	110.33	108.57	113.49	109.69	111.7	110.35	112.82	109.78	117.12	111.97	117.97	112.18	111.67	117.6	110.84	114.84	116.09	109.09	113.68
103.19	110.12	109.54	106.44	103.51	107.15	104.11	105.32	104.19	105.72	106.08	103.65	110.98	107.33	107.61	104.51	105.08	112.04	104.2	107.18	105.49	101.91	110.5	113.36	108.29	103.04	107.91	101.45	104.35	105.45	106.17	100.6	108.26	103.82	103.92	108.08	108.56	104.92	102.02	105.46	106.06	107.79	110.85	104.05	102.98	110.55	109.04	109.43	106.5	103.97
101.3	107.99	103.75	100.84	102.74	102.5	104.87	109.28	104.54	107.09	103.63	107.17	107.1	103.25	107.71	109.42	104.12	107.08	107.89	110.19	106.98	104.52	110.66	107.77	105.25	108	99.763	108.22	105.98	107.6	107.39	104.38	109.85	107.46	105.48	103.93	105.56	106.66	101.72	106.45	108.46	104.78	106.37	104.96	105.06	107.4	106.13	109.29	105.89	106.32
104.78	109.25	111.04	104.5	104.32	108.26	104.33	107.58	103.97	106.85	106.62	106.04	106.26	105.44	102.9	105.05	101.65	101.63	105.7	106.58	105.16	105.21	107.66	105.47	109.87	106.08	103.41	107.38	104.35	103.2	105.62	106.31	105.05	105.29	106.13	104.78	107.78	106.59	110.41	106.19	103.88	104.37	104.85	106.11	109.75	103.69	112.16	109.57	105.03	108.32
110.53	109.66	110.63	109.12	111.21	111.53	110.46	113.65	110.32	109.75	112.63	113.28	110.55	111.16	109.45	106.17	113.21	110.56	111.38	110.14	111.81	109.3	107.24	113.67	112.87	114.4	115.19	111.49	108.01	113.72	109.82	113.86	109.61	111	108.18	110.75	105.77	110.79	108.69	113.69	110.06	108.8	111.98	110.41	109.18	110.81	110.45	110.23	111.63	114.66
109.44	109.32	114.03	109.02	109.77	108.8	110.62	113.67	107.87	109.66	108.16	112.86	109.79	107.02	106.75	105.43	109.81	111.48	109.5	111.99	112.47	111.94	111.72	107.65	109.19	111.09	109.23	110.8	107.87	112.7	106.57	116.97	111.26	111.57	109.58	108.37	110.12	110.79	112.1	109.56	112.48	108.22	111.78	113.68	110.45	109.7	108.97	112.69	117.2	110.89
110.91	108.92	117.67	112.36	108.05	115.84	109.88	107.74	117.65	109.95	109.64	111.09	115.55	111.48	113.94	113.28	115.23	113.37	111.34	110.82	109.66	111.58	108.67	113.3	112.79	112.87	109.18	113.39	109.79	113.73	111.86	112.7	111.55	111.88	109.72	109.71	110.61	111.59	113.21	116.77	114.69	109.24	112.74	112.95	113.85	112.12	113.57	113.29	110.48	108.81
110.65	109.58	110.3	111.68	112.34	113.16	103.02	112.93	112.42	115.4	112.03	113.69	106.48	118.26	110.33	113.75	110.13	111.24	111.4	114.15	111.16	110.74	114.01	110.61	114.21	112.25	112.9	115.7	110	111.7	111.36	114.92	112.92	114.19	112.86	113.27	108.25	111.18	106.02	112.43	117.02	110.88	115.79	111.83	108.94	109	113.05	116.55	110.86	115.64
112.76	113.71	116.16	112.69	115.57	115.78	114.95	114.64	109.93	116.24	117.35	113.36	108.48	106.28	111.13	112.21	114.11	114.26	109.49	115.81	113.19	115.77	109.82	106.82	111.34	110.49	111.83	112.66	115.65	115.25	119.24	116.59	112.49	111.72	115.27	111.81	111.03	110.79	111.51	112.32	112.35	113.3	109.89	113.03	111.09	106.79	110.01	113.83	115.6	114.85
109.02	109.19	109.4	112.66	109.87	112.22	108.12	111.94	110.46	115.23	106.88	111.79	110.65	114.47	109.11	110.81	107.18	108.51	113.05	108.2	108.69	110.97	112.98	111.33	115.21	110.13	110.31	107.67	110.1	111.23	111	111.92	113.24	114.77	108.17	110.13	114.5	110.71	108.01	110.67	111.42	110.9	115.9	113.38	112.18	112.22	114.7	113.2	113.66	109.27
119.46	116.85	119.23	117.47	119.63	116.4	116.66	115.38	119.17	114.17	113.97	117.96	121.89	115.92	115.31	116.54	118.29	117.54	117	117.86	118.69	120.78	116.12	113.79	122.75	117.59	118.13	116.37	121.17	116.49	118.26	115.41	116.44	111.46	117.59	118.19	119.06	114.14	120.12	119.79	113.28	115.37	120.59	117.18	113.78	117.53	110.98	114.63	118.98	120.23
107.49	111.97	112.27	109.64	111.9	111.57	107.06	109.69	109.77	111.26	114.88	108.79	112.08	106.34	107.96	110.6	105.47	113.97	111.67	111.7	114.19	110.54	109.17	112.11	108.07	109.39	107.89	109.66	112.44	112.74	110.65	115.75	112.05	114.3	116.29	111.89	110.06	113.66	108.49	109.99	109.93	108.43	113.06	113.02	107.31	112.12	112.15	108.36	113.41	110.43
111.11	107.98	108.41	110.92	111.36	110.64	111.01	113.62	111.5	113.83	110.53	111.99	109.06	111.46	114.46	110.64	114.99	112.62	111.88	112.41	111.86	113.06	110.34	110.58	112.93	106.06	110.34	110.53	110.57	108.02	111.2	109.18	113.4	110.76	109.78	114.13	111.54	110.66	114.15	111.53	107.57	113.62	109.9	111.35	111.85	108.29	109.31	111.57	109.67	110.42
118.27	111.82	113.78	108.91	110.92	109.45	109.02	115.38	109.15	106.59	114.98	113.9	114.46	108.45	115.4	113.9	108.55	113.02	107.21	110.83	105.02	109.74	113.86	110	114.19	108.1	112.2	113.87	106.62	113.37	107.65	111.47	109.45	103.88	110.42	109.59	111.24	110.94	113.9	112.42	105.59	112.41	113.48	109.94	109.1	111.06	108.22	105.69	111.24	112
99.87	101.02	96.556	100.94	97.594	95.314	97.494	101.67	99.967	102.86	105.27	96.194	103.36	99.291	101.43	95.433	100.16	105.17	98.353	100.29	100.3	102.05	100.33	104.48	97.163	98.926	99.422	107.72	102.21	100.44	95.418	102.31	99.189	99.636	97.111	100.96	97.549	103.48	101.98	98.415	104.05	98.078	95.702	103.42	100.32	106.19	101.04	102.54	102.75	99.419
107.51	110.16	105.95	103.72	104	108.49	104.61	104.35	102.6	106.21	98.897	102.62	100.68	109.27	107.58	101.44	103.97	102.78	109.67	105.21	103.44	108.46	107.58	105.71	106.28	106.86	103.17	104.53	109.9	104.74	102.7	110.33	104.93	105.42	106.07	104.26	103.21	107.04	108.34	101.55	110.59	107.35	107.87	106.48	106.28	102.27	106.56	109.14	108.65	102.23
112.59	112.63	111.26	115.67	109.77	108.11	108	112.23	109.42	109.31	110.81	109.97	109.19	108.6	110.15	111.75	109.67	111.07	106.9	111.84	107.83	108.22	110.57	110.19	112.82	107.81	112.51	111.65	109.86	116.56	111.22	108.83	108.82	106.95	113.99	115.37	111.02	109.1	107.5	106.08	115.36	112.07	113.48	112.22	114.92	111.91	108.73	104.54	111.46	109.36
103.83	102.22	99.489	104.73	103.29	100.93	103.46	105.46	103.14	108.98	107.05	105.45	104.46	102.22	105.21	98.575	100.92	99.151	103.79	105.07	101.13	103.28	101.71	103.36	102.53	106.75	108.7	105	104.29	106.24	104.52	102.54	97.278	108.39	102.7	111.23	104.2	100.18	108.75	102.54	102.81	106.44	104.12	104.18	105.02	103.77	98.123	103.83	103.62	104.73
106.15	110.42	110.84	103.59	103.82	107.3	103.58	107.19	107.38	104.63	108.93	106.77	108.21	105.98	107.05	106.96	106.77	104.05	101.85	107.94	107.56	106.17	104	105.06	105.83	104.28	106.61	102.24	105.4	104.32	110.95	107.23	105.75	102.34	108.52	105.79	107.64	108.18	110.74	105.79	107.48	104.61	105.15	101.82	105.96	109.32	101.8	103.23	109.37	107.94
105.2	104.28	106.6	109.56	107.27	102.82	106.37	104.79	107.05	104.37	106.4	106.43	103.31	108.76	103.91	108.73	108.61	107.94	107.32	107.11	105.01	106.24	111.14	112.57	110.59	111.02	110.82	101.28	106.65	107.44	106.31	109.87	109.09	106.99	106.52	110.59	101.92	110.64	106.17	109.18	110.14	107.09	108.13	109.01	111.51	106.5	105.74	104	107.16	108.01
104.96	106.38	109.09	106.11	105.7	106.43	105.6	106.78	106.85	102.68	104.88	109.92	109.1	111.27	105.88	107.17	102.16	104.41	106.48	105.08	102.22	106.16	104.12	106.37	106.72	106.88	105.17	101.45	104.64	105.46	104.26	108.08	109.18	106.19	111.36	107.52	105.73	111.63	106	101.94	109.09	108.18	105.68	102.7	103.13	104.79	102.99	101.99	105	105.27
97.919	104.55	100.59	99.434	97.991	95.522	102.07	99.072	99.024	98.849	103.04	102.79	100.55	96.143	97.802	98.806	103.02	96.202	102.74	96.922	100.61	102.45	99.293	100.5	98.862	97.136	95.183	96.428	97.35	101.98	97.524	99.8	100.01	97.974	96.969	102.2	99.133	96.334	102.78	99.603	105.95	96.318	99.994	98.964	103.45	96.875	99.243	102.05	96.939	100.99
109.65	115.65	111.97	109.18	111.4	109.03	112.91	112.55	114.83	111.6	114.13	115.88	113.55	112.93	109.72	114.98	110.46	113.37	113.8	107.79	110.95	107.48	109.85	113.74	108.21	113.5	108.18	113.48	106.63	110.92	114.7	109.13	113.98	108.83	110.37	115.94	108.54	109.78	110.25	118.24	109.72	109.79	111	112.02	111.82	110.6	109.05	108.53	113.78	114.18
110.39	112.14	109.13	112.44	110.54	115.68	111.55	110.56	113.49	115.36	115.31	114.75	110.45	108.22	107.76	111.85	112.19	113.4	113.05	109.36	110.69	111.5	110.46	111.71	109.84	111.32	109.86	110.37	116.19	111.9	111.39	111.34	114.9	111.47	110.92	114.83	111.41	105.75	111.32	110.46	109.53	111.46	111.86	114.27	112.16	110.75	110.65	109.25	112.36	107.79
114.5	110.81	115.9	109.13	113.17	113.95	115.96	110.42	116.86	109.02	110.93	114.29	109.43	111.95	113.42	113.44	112.26	116.46	108.76	112.4	116.35	113.58	112.84	117.42	110.5	113.3	113.01	108.5	113.64	110.96	117.01	112.52	113.42	110.86	113.37	110.03	114.23	110.97	108.08	110.52	112.42	120.65	117.32	109.82	119.15	112.28	114.1	118.08	110.3	113.74
117.34	119.82	119.56	117.54	117.98	117.84	117.74	119.44	121.39	119.32	120.63	115.47	116.17	114.69	119.1	121.97	116.72	114.02	115.83	119.66	112.49	121.04	116.36	116.02	118.21	119.04	119.41	119.44	119.82	123.21	116.58	115.25	121.12	115.65	118.92	114.55	113.99	119.44	116.27	115.97	116.17	118.4	117.44	120.08	114.18	114.61	116.18	119.38	118.3	114.68
108.46	105.91	109.22	107.42	106.46	111.11	115.47	109.82	112.76	111.74	110.98	110.51	109.32	113.91	111.81	107.93	104.33	115.61	110	117.65	108.66	114.15	109.71	111.48	109.87	110.44	109.99	110.61	112.45	108.46	107.47	113.19	104.65	111.5	110.15	111.9	107.77	110.96	113.31	113.89	109.94	108.32	111.82	108.11	107.7	113.13	110.6	110.32	105.78	108.93
113.31	107.45	112.82	113.11	115.58	113.11	110.6	112.67	114.96	111.28	113.67	111.08	110.94	114.25	114.68	112.79	112.54	109.92	116.49	113.01	118.89	112.89	112.58	116.91	112.75	115.14	110.95	110.88	116.31	111.65	114.37	111.7	113.83	114.72	111.59	111.28	113.54	110.07	111.94	110.91	111.83	110.88	108.78	107.71	113.44	116.24	112.93	112.19	110.12	113.33
102.49	104.18	101.42	105.91	109.23	104.54	106.26	102.55	110	104.65	105.53	103.97	101.69	106.33	100.47	103.37	103.24	100.67	104.13	106.5	98.976	103.27	108.72	103.08	100.62	111.12	103.27	106.59	101.94	104.74	101.76	99.604	108.05	102.28	102.64	107.49	105.69	106.14	104.94	104.83	105.23	104.04	100.85	106.49	107.96	104.13	109.14	99.799	105.63	103.22
110.63	117.07	117.86	113.65	113	112.7	112.8	115.47	114.57	109.1	111.95	114.26	113.11	112.45	112.33	111.9	107.86	114.01	115.15	110.06	107.85	114.35	112.72	117.1	113.78	112.2	114.72	110.1	112.97	114.73	112	111	111.26	115.38	111.33	114.39	112.94	110.54	112.44	107.47	108.56	110.63	109.23	114.26	109.88	113.33	110.6	113.31	115.21	114.54
112.98	111.58	108.25	111.51	120.94	110.91	108.19	116.07	112.68	109.95	112.54	114.45	114.62	112.12	112.36	107.06	113.96	113.79	112.34	109.11	112.23	112.72	107.75	112.61	113.82	112.22	110.75	112	110.27	110.18	111.3	115.22	112.43	111.22	113.71	109.85	106.74	110.91	107.99	116.15	111.14	111.9	109.92	112.93	111.98	113.03	113.85	112.31	108.75	117.46
106.74	108.7	106.71	105.32	106.57	103.29	107.61	108.9	104.3	105.15	109.33	105.62	107.06	107.6	103.65	104.51	108.61	106.49	103.11	109.34	102.8	107.51	106.23	109.2	106.99	104.74	108.43	104.7	107.07	107.23	103.11	106.33	106.51	105.61	109.3	106.23	107.64	102.84	107.59	105.67	107.19	108.24	104.07	108.11	103.9	104.5	106.13	108.16	102.61	104.28
106.56	107.3	110.48	111.5	106.42	113.1	108.63	110.12	114.39	111.05	112.26	109.48	110.64	109.1	107.26	110.24	114.73	113.17	111.97	114.45	108.32	112.33	110.99	110.43	110.82	114.79	107.59	111.94	108.1	112.63	112.02	110.47	110.59	112.16	114.24	109.62	107.63	111.43	109.94	109.85	111.12	113.18	110.24	108.69	112.1	108.78	111.54	109.01	108.55	110.18
107.33	104.65	103.55	103.76	108	103.45	99.202	103.18	102.77	100.39	103.72	103.74	104.36	102.53	103.66	107.7	105.62	103.5	105.11	103.03	101.8	104.61	105.18	108.72	106.93	106.5	104.43	107.43	106.45	105.48	102.67	102.49	99.952	102.62	104.8	106.18	105.83	108.29	102.3	99.176	101.13	108	102.44	108.18	104.56	101.56	101.07	105.16	101.94	103.38
113.82	110.36	108.15	116.08	113.27	117.6	106.99	110.95	110.34	116.19	109	109.72	113.49	107.14	113.55	105.24	111.23	117.57	109.65	111.5	109.15	114.84	105.09	109.99	112.8	110.32	115.6	111.78	111.69	113.2	109.57	110.74	113.83	109.34	109.97	111.26	111.29	112.16	108.88	111.36	112.58	115.29	106.95	113.52	117.09	116.04	108.62	111.6	112.98	112.88
107.56	103.79	106.25	107.47	103.96	105.79	107.38	106.12	103.01	104.25	108	103.04	105.19	106.26	106.12	102.45	106.15	109.93	105.44	99.695	108.62	104.1	98.919	106.16	107.69	107.24	103.72	105.22	105.78	101.22	108.88	105.35	105.45	105.57	104.49	105.62	105.33	107.67	104.02	104.35	102.85	101.43	101.39	102.19	103.49	111.52	107.77	106.03	104.34	102.75
105.58	110.02	105.94	108.01	105.47	103.22	106.33	109.51	106.8	106.8	107.59	104.98	114.03	102.25	103.87	106.85	101.21	102.75	105.31	103.15	104.93	105.57	106.86	106.05	107.32	104.05	106.69	101.25	104.53	102.71	103.59	105.94	106.95	105.3	105.92	104.82	107.09	102.61	102.36	107.63	105.36	102.96	104.38	105.9	106.37	103.73	106.53	104.5	108.94	103.13
112.32	112.75	111.12	113.03	114.71	110.61	115.74	112.37	109.99	109.1	108.58	113.85	116.92	110.94	107.5	109.06	111.47	109.52	111.5	111.64	109.52	110.33	111.59	111.86	113.92	110.02	112.31	113.35	112.97	111.52	111.02	114.82	108.72	112.45	112.38	113.8	109.65	116.99	110.05	110.01	115.41	113.9	110.12	113.8	109.97	106.04	116.92	109.37	116.49	112.94
102.16	106.59	104.59	101.76	104.71	104.02	100.82	107.6	109.47	111.37	103.74	106.75	106.43	106.08	106.41	108.05	106.74	102.25	103.86	108.99	105.43	102.83	107.01	110.08	109.82	106.96	106.16	101.79	107.16	102.26	102.45	101.23	107.28	101.17	105.84	106.86	101.43	104.05	100.76	103.43	107.5	105.29	101.36	109.68	103.45	101.44	105.81	106.65	101.7	108.19
108.81	111.37	107.21	112.01	108.99	108.18	113.4	108.66	110.51	110.45	110.74	106.24	111.14	106.77	109.62	108.94	111.88	110.59	109.76	110.66	107.31	111.15	107.34	110.18	107.79	106.72	109.41	111.93	111.83	110.19	106.42	103.41	109.17	107.85	110.31	108.05	110.17	110.31	104.03	111.21	107.34	113.49	113.32	107.89	110.73	109.72	113.19	115.71	110.67	110.69
111.6	110.94	109.32	114.39	112.57	110.46	113.9	113.54	116.35	111.21	110.71	112.21	113.96	113.46	111.51	111.04	113.99	115.09	110.28	108.57	109.53	116.29	110.6	114.31	112.32	115.11	112.13	110.93	109.99	110.95	113.43	110.69	111.7	115.99	108.87	110.09	109.53	112.14	109.44	110.68	113.5	109.98	110.77	108.22	109.25	110.9	105.93	112.16	110.63	107.08
105.14	98.842	98.781	106.51	103.56	100.29	100.76	103.25	104.7	109.84	106.73	102.08	106.59	105.05	102.97	108.7	106	104.96	101.82	102.45	110.82	104.01	105.36	105.69	104.15	104.55	105.68	101.78	101.96	101.78	103.5	110.26	104.84	101.11	101.06	103.32	103.85	99.721	109.61	104.58	101.71	102.65	104.62	104.79	100.32	107.71	99.665	102.99	99.848	104.96
112.31	109.74	118.19	112.17	113.36	107.7	112.87	113.63	109.08	111.81	112.42	113.73	111.58	108.48	111.72	106.85	109.47	110.6	112.52	111	111.21	109.09	111.93	111.95	108.55	112.89	109.43	111.29	110.85	110.35	107.36	111.88	109.69	109.34	115.37	117.9	118.72	109.77	112.48	110.5	114.95	109.1	113.82	118.29	114.22	114.57	115.06	111.44	117.83	112.21
113.37	111.32	113.61	109.69	113.12	113.08	116.14	115.59	111.91	111.95	110.87	110.92	109.3	111.55	112.08	114.23	109.98	112.84	117.67	116.41	113.36	113.15	112.74	113.52	113.89	112.63	114.71	114.16	113.21	116.19	113.03	114.45	110.93	112.27	112.14	110.65	113.78	112.18	113.69	110.99	112.66	111.46	113.75	112.09	117.9	115.22	114.39	111.9	113.57	109
115.39	109.1	110.36	110.6	112.53	108.11	107.45	117.97	115.03	110.23	112.64	115.2	107.77	113.1	112.4	109.41	112.17	107.69	114.69	111.36	112.25	112.09	109.29	110.25	112.53	108.63	108.6	112.86	110.76	112.11	116.56	109.75	110.28	108.62	108.72	111.41	116.25	109.41	110.79	106.49	111.99	110.23	106.97	109.09	104.66	111.2	109.61	108.84	110.1	110.56
114.5	114.07	120	114.84	120.07	119.4	116.24	120	114.7	116.51	117.3	115.82	122.3	118.64	121.5	119.46	124.06	115.5	117.98	117.01	116.92	118.74	115.73	118.26	117.57	116.45	119.67	116.65	122.76	120.02	117.69	117.89	117.79	118.47	121.01	117.96	118.2	122.14	119.91	115.12	114.07	113.56	116.73	121.48	117.08	120.55	118.18	118.56	122.5	121.03
104.44	106.2	103.94	102.95	107.94	105.76	103.94	102.63	108.83	102.21	103.52	106.5	102.97	102.51	99.72	105.82	102.88	104.58	108.92	106.58	110.55	101.91	104.39	101.99	107.06	108.06	107.55	104	102.84	106.03	102.34	98.685	102.63	111.62	107.99	107.86	101.44	107.24	104.1	103.99	104.34	105.79	106.86	105.85	103.22	104.73	106.93	103.41	107.84	101.83
119.09	116.81	120.41	120.55	114.89	115.31	123.16	115.79	117.69	116.17	119.56	121.37	119.95	112.82	117.01	119.1	117.93	117.2	112.82	109.16	114.69	116.91	118.3	117.76	117.56	117.44	118.73	118.93	118.09	118.27	116.25	119.33	118.3	119.25	117.58	117.45	118.65	115.63	115	118.81	119.88	114.35	112.77	120.15	119.7	119.56	114.92	122.05	119.03	117.67
113.55	111.41	114.47	108.83	113.28	112.68	112.06	114.09	110.5	113.32	111.54	111.1	108.95	107.31	111.03	109.02	110.78	109.17	113.21	115.81	111.71	109.77	112.87	110.07	110.33	115.18	111.5	110.4	116	115.75	114.15	113.47	109.4	110.26	110.71	112.24	114.61	110.98	110.98	112.04	113.51	116.42	107.13	111.37	112.03	109.26	113.66	115.17	109.99	111.73
100.83	100.84	100.76	100.65	99.05	97.891	100.2	97.807	101.74	101.87	102.72	98.684	99.48	97.794	97.996	103.26	98.399	98.21	102.06	101.22	100.3	95.772	100.16	100.56	101.11	101.29	102.92	100.4	101.47	100.29	102.8	98.362	101.59	99.921	101.06	95.821	97.542	101.08	98.839	99.094	98.77	106.08	103.74	97.439	97.773	100.07	96.411	99.804	97.583	98.219
110.8	114.07	105.81	111.05	110.77	114.46	116.44	107.24	110.72	114.61	110.24	110.58	113.08	110.93	119.04	108.22	114.27	110.71	113.13	112.27	113.16	110.63	107.01	114.94	114.7	112.84	111.33	113.99	110.67	115.79	112.9	115.63	111.52	113.12	115.16	115.73	114.85	114.32	112.71	115.57	111.25	109.73	109.59	110.54	114.37	113.21	113.8	114.64	109.57	105.35
116.84	116.47	115.91	119.24	118.57	119.47	123.31	119.72	117.25	119.79	120	121.72	122.59	116.79	116.6	116.11	117.06	118.15	122.42	116.67	117.23	112.36	120.65	119.46	115.69	117.73	116.45	117.46	114.01	115.93	117.9	121.73	115.62	115.76	116.66	116.22	121.58	118.26	116.4	119.04	114.45	115.63	116.77	120.34	117.51	117.42	115.89	115.16	115.76	114.87
109.71	113.93	109.23	112.08	110.64	114.08	112.32	110.66	113.36	113.89	113.71	112.82	105.75	109.03	116.36	117.79	115.49	114.8	112.45	116.05	114.78	111.42	114.87	112.7	112.03	112.97	110.35	116.11	115.81	108.6	111.79	120.6	113.44	112.13	109.74	113.17	112.45	110.01	113.48	113.22	115.33	113.03	113.08	111.47	109.67	113.08	114.02	117.46	112.97	106.05
111.12	116.55	106.76	117.74	112.81	113.24	113.88	112.75	110.95	109.05	114.24	113.05	113.12	113.9	112.74	113.08	107.32	112.06	109.72	113.13	112.73	109.99	116.02	109.97	112.68	111.99	112.41	115.48	111.42	111.21	113.79	111.67	111.87	113.26	111.83	109.2	110.71	111.72	115.66	111.55	109.68	111.28	113.6	112.73	109.68	111.86	112.56	116.14	110.08	113.17
110.65	108.18	111.95	113	110.15	117.33	116.95	112.99	110.01	113.05	106.82	111.87	111.97	115.01	106.43	111.16	109.77	106.02	112.39	109.23	110.41	110.05	114.79	113.87	109.63	112.67	109.76	108.88	112.26	110.27	112.73	112.23	110.46	110.85	111.86	111.9	113.77	114.26	114.48	111.83	113.17	110.18	109.85	110.74	114.07	114.45	115.45	108.67	109.81	112.51
108.79	107.47	107.77	107.38	108.96	100.56	106.83	107.27	111.01	107.44	107.22	110.84	103.1	107.97	104.07	110.12	101.81	107.8	109.61	108.73	103.38	103.92	104.75	110.8	104.05	106.17	107.46	109.88	107.54	102.17	104.93	101.31	104.83	100.38	101.54	104.54	105.46	106.45	110.46	108.13	104.92	104.48	107.79	106.11	104.51	108.05	105.85	105.6	107.19	106.72
108	107.15	104.09	107.41	106.47	103.46	105.2	107.16	107.8	107.38	105.56	105.41	108.77	110.22	103.08	106.75	102.82	107.77	108.25	106.84	107.97	109.01	105.98	103	105.22	104.06	106.68	108.04	100.5	106.3	107.59	104.51	106.87	110.12	106.97	104.44	109.86	106.34	104.81	106.91	104.19	106.76	103.49	110.01	105.96	106.51	108.05	109.4	105.64	104.26
99.009	95.257	103.81	99.969	100.77	101.89	105.22	99.652	102.54	97.063	98.325	101.31	98.536	100.49	99.451	99.571	102.19	97.417	96.444	99.912	101.9	100.12	102.5	103.42	97.943	96.616	102.31	95.602	100.85	100.86	99.067	100.65	104.24	103.25	103.31	99.08	102.72	100.93	101.74	100.52	98.555	102.57	98.286	97.206	101.91	100.37	97.995	101.5	100.31	99.112
100.53	98.242	102.38	102.77	100.33	98.958	98.775	98.558	101.06	103.02	104.46	101.07	104.81	100.85	104.71	99.898	101.05	96.557	102.19	99.137	96.942	96.888	97.451	97.655	101.4	99.633	103.48	101.96	103.14	103.66	104.2	103.62	97.551	103.21	100.63	101.02	104.26	102.82	100.01	99.261	98.834	99.944	104.64	100.55	104.77	104.73	96.093	94.785	105.38	102.76
105.48	108.36	106.19	103.29	108.12	103.71	104.05	102.26	110.61	109.28	105.47	103.73	106.08	107.62	106.5	105.13	106.78	103.51	105.35	110.5	108.71	103.6	108.08	107.7	109.09	107.52	109.93	102.23	107.26	103.73	107.26	107.49	107.61	104.24	103.91	103.43	105.5	108.1	103.72	108.87	108.11	104.33	103.08	107.17	109.34	103.26	102.72	105.26	107.7	103.81
105.79	105.76	105.82	103.37	105.79	96.85	103.32	101.52	101.08	103.02	107.16	102.11	106.03	104.14	105.19	103.97	104.28	103.86	108.51	106.22	102.66	104.99	102.76	100.78	100.26	100.44	104.38	105.91	102.29	102.96	105.57	102.12	109.37	103.19	105.63	106.93	106.52	106.86	106.19	101.31	101.23	102.65	100.71	103.03	105.28	106.08	104.84	104.63	97.425	104.98
105.51	102.29	100.03	100.84	96.798	99.876	103.07	101.44	102.94	99.094	99.727	106.41	105.98	104.18	99.33	97.981	99.998	102.35	98.806	103.1	100.22	101.5	103.76	101.55	101.9	105.21	104.08	98.016	99.234	93.975	98.965	97.357	95.412	101.78	96.838	97.41	102.14	101.34	96.6	101.96	95.842	98.174	99.772	101.89	101.88	102.13	97.998	100.57	97.659	100.08
108.67	108.79	108.86	105.43	109.3	110.97	104.68	108.21	107.55	107.62	105.17	105.84	103.03	109.41	105.71	103.26	107.94	107.86	108.96	103.92	108.51	108.92	104.53	105.42	106.19	107.1	105.12	106.09	108.45	109.36	103.45	102.17	105.91	109.06	106.97	102.67	105.84	106.15	104.44	109.44	101.57	107.93	107.83	109.32	106.29	106.22	110.33	106.06	110.32	110.86
99.086	95.309	102	103.17	96.457	102.56	103.97	100.91	98.908	99.42	101.93	100.56	98.373	103.19	94.63	100.51	97.92	104.21	96.976	98.714	98.246	99.795	99.631	100.56	99.893	97.926	99.195	97.139	100.11	100.56	102.85	106.23	98.033	102.98	100.32	97.736	101.49	99.334	101.38	100.27	95.055	102.95	97.71	101.58	101.3	100	97.387	96.628	94.967	99.505
109.28	103.4	109.46	103.32	108.33	108.09	107.59	107.37	107.63	104.9	104.35	103.79	108.97	109.53	105.16	104.53	106.4	97.746	103.44	107.99	104.47	109.22	108.07	110.18	101.6	106.49	103.39	109.83	104.71	102.03	107	109.15	109.08	108.31	103.96	109.51	102.6	108.58	108.17	108.84	107.1	107.32	106.37	101.43	103.81	103.7	113.47	104.36	101.2	107.09
104.47	99.401	100.96	107.83	102.04	103.8	103.42	107.08	106.14	106.7	106.85	107.8	106.07	105.43	107.29	105.95	106.01	107.55	105.49	104.52	105.65	109.84	108.18	102.65	99.558	105.44	104.4	105.38	107.53	107.03	105.19	103.08	108.45	104.44	106	101.03	104.64	109.08	104.31	102.75	103.56	105.26	107.98	104.42	106.91	107.26	103.46	103.32	112.24	106.21
115.42	110.75	114.29	111.5	115.33	112.38	111.32	110.6	110.57	114.08	110.51	111.58	110.58	112.47	110.04	109.26	109.32	112.6	116.02	114.17	113.48	113.35	113.81	111.77	115.92	109.98	115.21	113.44	113.58	110.08	115.21	114.52	110.58	107.65	113.74	112.22	109.62	115.32	113.88	114.92	108.43	109.64	112.5	113.03	109.85	113.7	112.05	110.46	107.32	108.08
108.93	105.04	104.16	109.64	104.83	109.41	105.88	103.14	110.31	104.23	108.58	102.62	103.51	104.41	109.33	107.95	102.97	104.92	104.03	108.46	105.43	107.83	106.34	103.29	105.07	106.71	106.69	109.39	108.34	103.12	107.58	102.86	104.06	106.4	105.48	103.72	106.2	106.01	104.25	105.44	106.67	107.37	104.58	105.48	104.68	103.04	103.8	101.81	103.49	106.84
106.24	104.87	107.65	104.24	105.9	100.43	104.83	107.96	106.78	105.71	108.38	105.62	99.636	102.32	107.72	103.43	106.52	106.28	103.43	104.89	108.04	108.34	106.28	104.56	109.04	102.2	99.773	105.32	98.094	103.16	103.25	100.15	108.48	107.29	105.06	105.55	103.01	100.95	107.37	104.24	105.59	106.83	105.78	105.43	101.4	105.03	104.44	100.88	105.6	101.35
105	105.73	103.84	104.25	98.076	107.53	104.4	107.78	104.34	104.79	103.65	105.88	101.4	108.43	103.87	104.58	107.09	104.09	102.07	105.76	104.91	102.22	107.75	106.64	102.55	106.69	105.94	103.23	101.24	102.35	103.03	102.54	97.805	102.87	101.76	104.29	104.98	107.77	104.3	101.52	103.45	104.17	105.07	106.92	107.07	102.1	105.83	101.71	109.03	102.46
112.69	114.73	112.04	111.9	108.68	111.18	108.76	115.22	112.15	113.99	114.72	110.19	110.08	111.65	111.46	108.71	109.89	109.12	112.18	113.66	112.9	111.42	113.8	116.26	113.16	108.37	111.22	115.41	112.14	113.29	112.32	112.51	110.64	112.77	112.26	111.27	112.14	108.45	111.92	110.38	112.75	111.6	112.46	112.1	112.07	106.32	110.08	108.69	113.77	113.78
108.63	106.65	103.82	105.95	104.38	106.04	104.55	102.8	108.45	104	103.6	104.69	104.39	105.27	103.89	108.72	108.9	109.13	107.72	106.1	108.85	106.2	106.72	106.55	103.61	106.92	107.43	103.69	106.09	106.45	109.2	109.41	107.66	106.1	99.466	107.79	107.56	106.14	106.03	107.72	104.51	107.1	102.95	108.8	104.71	110.29	107.97	107.9	106.31	107.13
101.36	98.8	104.57	99.434	104.52	100.74	97.22	96.159	98.314	99.365	98.344	100.24	101.75	98.352	101.82	101.49	104.27	102.55	96.677	101.08	104.53	99.135	102.34	99.321	93.913	103.06	101.4	102.56	107.62	96.96	101.69	100.65	98.483	102.48	102.64	98.4	99.752	96.808	100.9	99.623	95.499	98.482	101.41	105.53	99.095	94.886	103.97	102.65	101.3	98.485
117.19	114.35	118.81	117.83	114.78	117.37	118.3	116.37	112.81	113.25	117.44	110.7	114.05	116.61	111.42	118.99	117.61	114.74	120.43	120.12	118.18	117.12	118.29	115.64	115.86	119.73	119.92	116.63	118.81	114.73	122.37	118.01	118.85	117.15	119.99	114.08	119.73	114.74	115.12	116.79	117.39	119.28	114.03	115.18	119.72	112.72	122.8	110.62	117.28	118.72
112.11	104.05	107.4	112.26	111.94	107.22	108.59	112.04	108.64	110.67	107.8	108.23	108.96	112.59	108.68	110.91	109.22	112.4	112.59	105.63	111.89	114.39	114.78	109.45	112.05	112.18	109.27	110.31	111.24	113.77	111.01	108.35	106.83	114.9	110.76	110.07	107.9	110.14	102.23	106.95	111.72	105.86	109.22	106.45	110.07	109.46	110.96	113.32	106.07	115.58
107.03	104.02	107.72	104.92	100.57	100.34	104.74	105.91	101.95	107.42	109.51	109.76	101.87	105.26	105.28	103.35	108.27	103.64	109.15	104.52	105.9	108.59	104.89	106.97	106.88	105.92	104.98	103.68	107.94	108.37	103.52	102.91	109.1	104.27	104.39	104.15	108.99	105.62	104.67	109.09	105	102.74	103.26	109.87	105.65	103.77	106.89	104.02	102.95	109.84
106.22	103.8	107.04	102.68	101.36	106.21	101.28	108.51	103.47	104.17	110.39	103.9	111.46	103.26	105.84	106.37	103.22	106.41	101.14	101.98	106.54	109.08	108.35	104.98	105.69	101.03	106.94	107.9	103.09	106.9	105.74	102.67	106.63	104.35	107.58	106.33	104.9	106.92	101.91	107.64	113.37	103.22	106.42	103.13	109.77	102.19	103.14	105.32	103.97	108.19
113.6	114.21	113.03	114.95	112.59	112.25	116.47	115.83	108.82	113.47	112.99	108.4	111.1	111.91	108.59	116.54	112	111.07	112.62	107.19	104.42	114.07	112.35	107.99	109.23	107.32	111.76	113.12	109.81	113.52	118.58	111.87	110.28	111.33	114.75	111.69	111.93	108.51	105.78	111.61	111.4	116.88	110.96	109.59	115.73	112.25	114.29	109.41	109.97	113.51
100.46	102.89	107.41	112.52	104.3	104.8	106.69	106.98	103.13	103.93	107.01	104.57	106.76	103.85	107.48	105.03	109.05	105.94	101.29	107.57	104.77	102.9	106.8	103.46	103	111.2	105.86	105.82	102.55	108.53	106.95	107.79	106.83	107.11	104.59	104.8	104.39	106.75	106.75	108.09	106.43	105.35	108.39	110.56	102.6	109.3	106.86	106.02	105.97	108.69
103.16	109.75	106.99	107.72	98.935	108.46	106.5	103.74	105.7	105.59	109.71	105.84	109.84	108.19	105.05	109.35	108.67	102.72	106.09	104.34	107.17	102.93	105.92	112.97	107.1	105.66	109.65	103.66	105.98	107.71	110.4	110.26	108.94	100.6	107.51	105.26	108.39	103.88	106.65	114.07	103.1	107.27	111.66	107.28	107.46	107.19	109.37	108.07	102.52	103.37
119.15	118.5	114.2	116.91	114.14	117.44	115.11	117.16	117.67	122.24	119.94	115.49	117.06	119.81	116.65	117.93	118.4	119.63	114.62	118.32	114.84	115.49	113.2	117.35	117.23	120.31	116.41	117.37	118.97	120.56	119.42	119.21	118.05	115.81	119.46	122.21	118.24	116.56	115.19	115.45	120.27	117.53	119.1	118.08	116.59	116.83	115.73	117.37	114.66	113.55
111.36	102.61	107.63	102.98	103.63	104.07	104.9	109.36	103.29	105.21	105.21	103.7	103.54	107.7	101.95	102.63	107.17	105.35	107.66	108.05	105.79	104.55	106.17	105.62	105.23	107.56	105.11	106.29	102.59	106.99	107.42	108.3	107.87	101.9	105.09	107.89	104.93	109.24	106.55	104.6	106.04	107.49	101.72	107.21	102.89	105.87	105.42	105.19	103.52	101.57
102.02	108.28	106.88	110.57	105.06	109.42	111.16	105.26	101.71	106.5	108.08	106.11	105.7	104.37	102.82	106.45	106.07	108.44	106.75	102.67	103.41	106.24	107.21	111.24	106.68	104.9	101.21	106.14	110.64	107.41	106.27	107.62	107.96	104.22	108.32	107.33	101.56	102.34	107.76	104.49	104.37	106.97	108.07	105.28	103.88	105.04	107.8	111.22	102.48	108.37
111.61	114	112.06	110.62	111.94	108.16	115.16	111.37	111.55	108.62	112.44	111.06	108.03	108.21	110.77	117.56	114.63	111.66	111.95	113.2	111.96	110.21	110.89	111.39	109.71	107.05	109.56	110.91	107.66	112.56	111.13	111.25	108.52	108.63	107.22	108.42	107.59	109.02	108.27	110.61	114.92	112.61	109.05	111.45	109	110.91	111.28	110.88	113.63	111.85
107.42	111.58	110.61	108.15	115.21	110.18	113.66	114.2	109.32	110.78	113.03	113.82	111.19	119.23	110.61	110.99	108.01	112.78	112.65	109.6	106.76	108.63	112.35	111.41	115.48	111.72	111.34	114.36	108.44	110.71	104.77	111.78	116.24	111.15	111.27	105.75	106.81	110.61	113.49	111.32	110.83	116.37	113.9	110.18	111.86	109.27	114.88	113.51	113.35	114.99
110.85	105.33	105.27	110.27	105.34	111.26	108.86	107.58	102.17	107.44	107.37	101.31	103.55	102.89	104.54	102.59	107.07	106.48	104.94	107.56	105.43	102.93	103.76	108.77	98.503	108.29	104.83	102.08	108.87	106.85	112.27	105.02	106.28	107.17	103.81	103.66	107.32	104.69	107.28	109.34	104.5	107.89	106.92	107.37	107.26	104.01	105.03	100.54	103.9	105.02
107.55	99.492	107.88	106.81	108.45	108.24	103.37	104.49	105.15	103.58	106.7	109.06	104.39	106.92	104.65	106.9	99.845	105.98	109.26	111.15	109.26	110.61	109.61	105.03	106.93	102.02	103.36	106.93	104.68	104.23	105.57	105.72	108.46	105.1	109.1	106.39	105.78	106.27	107.1	105.26	110.09	98.364	109.75	105.76	107.02	105.65	107.8	105.38	103	103.64
105.72	107.36	106.66	107.55	106.4	105.26	106.56	106.08	102.92	105.75	103.15	109.23	103.32	106.25	106.3	108.12	104.23	103.08	108.69	108.98	110.11	107.93	102.32	109.45	104.35	109.11	105.09	105.27	105.67	104.12	106.36	102.75	106.07	109.14	101.89	104.27	107.17	112.45	106.35	107.55	105.18	103.9	106.6	107.22	103.22	105.21	105.31	105.82	108.87	102.54
105.31	104.59	103.33	105.71	103.01	106.04	103.86	104.68	107.92	104.23	105.63	108.83	100.66	106.11	101.22	105.26	105.18	109.18	102.89	103.94	102.48	102.69	103.24	101.1	105.68	104.82	104.29	104.33	103.14	107.72	111.65	104.97	105.83	105.38	103.21	104.45	105.82	106.97	108.93	103.6	101.79	101.78	103.53	102.43	104.84	102.31	103.43	102.24	103.01	103.1
103.26	106.01	106.06	102.72	108.02	108.31	105.3	102.8	104.37	106.35	103.64	108.33	105.53	105.38	104.22	100.57	108.48	104.65	103.77	109.76	102.81	110.07	103.57	109.34	105.93	108.85	102.79	99.996	104.9	106.88	102.6	103.53	102.06	108.77	101.94	107.59	101.94	99.881	103.01	106.03	101.96	108.36	102.8	109	106.36	110.73	108.25	108.36	107.03	104.99
110.82	111.44	109.45	111.51	109.51	109.26	109.35	107.33	110.25	109.94	108.21	107.32	112.26	106.42	105.04	109.29	110.97	109.24	108.58	107.6	109.6	111.03	110.47	111.31	108.21	109.02	111.22	107.45	110.47	107.61	111.29	114.6	107.57	113.85	112.32	105.63	112.78	107.91	110.53	105.55	109.94	109.79	116.42	112.42	106.5	109.84	109.57	105.2	110.88	106
105.26	98.077	103.78	106.62	101.39	106.76	103.73	103.8	104.31	107.06	105.24	105.79	104.9	102.23	100.48	108.2	103.99	105.57	106.67	104.18	100.41	103.24	103.53	107.83	102.95	100.36	101.61	111.87	100.98	105.28	107.37	104.09	106.26	103.25	102.87	105.17	102.46	103.14	106.04	102.8	106.79	105.22	105.49	103.44	103.91	103.72	103.04	105.1	104.95	100.12
107.4	104.68	100.42	102.51	106.26	106.64	108.59	104.79	106.35	104.65	105.49	104.17	107.58	105.66	108.54	104.6	107.98	100.55	105.14	107.48	102.56	107.17	106.23	103.21	106.95	102.26	107.26	106.64	107.87	104.42	105.13	101.85	109.06	107.34	108.84	102.26	106.05	102.51	106.9	109.21	104.66	100.67	107.88	104.94	105.97	104.63	104.76	106.89	101.99	105.13
105.86	101.83	106.95	99.628	102.48	106.11	104.7	104.35	106.3	107.85	107.59	104.59	103.65	109.06	104.33	106.26	106.85	108.36	105.45	99.985	107.39	104.13	103.42	102	105.94	106.73	108.8	110.7	106.6	103.65	106.42	105.54	103.82	103.62	106.87	108.78	106.14	102.69	107.33	110.03	105.83	103.87	104.67	110.09	102.62	105.71	105.03	106.11	103.81	105.45
111.55	114.23	117.44	117.45	120.1	117.27	115.96	117.62	114.17	116.05	114.12	113.63	117.06	115.35	116.73	118	115.99	116.11	115.66	115.69	120.14	118.08	111.87	116.44	117.22	114.6	119.75	117.84	120.47	116.49	117.15	119.04	115.52	115.95	115.2	114.86	117.72	116.71	112.86	119.46	113.95	116.96	116.54	115.24	113.82	115.66	117.25	116.26	116	116.34
113.11	108.17	108.54	108.47	108.38	108.89	109.66	112.69	110.21	107.81	108.09	107.43	110.08	108.84	111.46	105.13	110.39	112.55	108.1	107.94	107.49	113.8	112.85	107.66	114.89	114.61	108.66	108.5	110.23	110.39	106.79	109.14	109.28	112	109.24	110.73	115.17	108.83	106.66	105.27	111.39	114.36	106.86	110.59	112.57	109.55	109.05	109.62	110.2	110.21
107.55	107.04	105.42	108.93	108.52	103.85	101.67	105.94	104.88	103.41	109.09	110.18	108.66	102.35	105.72	105.56	106.06	106.57	109.45	106.88	104.54	108.1	102.38	111.38	108.67	104.99	108.19	104.12	103	99.05	106.32	108.67	104.67	107.73	105.55	109.2	105.08	109.39	106.54	107.08	105.59	102.62	103.2	105.38	104.5	103.42	103.2	106.47	105.82	105.28
114.65	117.75	109.56	113.24	114.9	112.71	112.54	113.45	109.78	113.34	109.7	118.04	110.11	110.68	112.14	117.92	108.04	115.16	112.88	109.15	115.57	108.65	113.18	112.13	113.06	107.83	108.51	115.55	105.69	112.25	108.1	110.56	111.96	113.34	110.59	113.99	109.7	110.2	107.46	110.26	112.87	114.31	114.49	110.54	115.19	114.75	112.01	110.38	114.24	109.05
101.94	102.87	104.99	103.44	108.11	104.5	102.68	106.51	107.68	102.54	106.38	105.94	105.34	101.5	103.34	107.04	102.22	107.5	100.96	104.19	104.92	105.62	110.9	102.79	104.11	112.18	103.84	104.23	102.54	105.97	100.86	104.08	104.23	108.23	100.26	108.64	103.35	105.03	107.29	99.851	104.25	103.92	103.11	105	105.13	101.58	106.56	104.39	107.44	103.77
108.39	107.73	102.61	108.1	102.04	104.19	105.97	104.34	111.15	103.56	107.65	106.72	100.27	102.05	106.37	107.77	107.04	107.34	105.17	110.28	107.56	108.92	110.62	107.2	103.27	109.42	110.57	105.12	103.3	103.56	104.81	106.83	108.93	107.51	100.95	109.74	106.11	105.47	106.46	108.26	108.59	108.06	105.93	105.82	110.15	108.26	104.05	110.24	107.35	104.48
103.19	109.04	109.37	102.78	109.11	104.1	104.81	105.8	105.09	111.81	107.35	112.61	110	102.24	105.12	107.44	108.7	110.42	105.97	105.34	105.78	106.73	104.32	103.48	105.96	105.32	107.69	100.94	103.73	107.57	107.29	104	104.24	103.03	102.92	108.08	100.55	107.7	110.37	107.79	103.75	106.16	105.35	106.68	106.97	109.46	106.68	102.68	110.8	102.09
109.96	110.26	110.45	108.95	112.08	111.14	111.29	113.25	106.94	114.45	112.2	109.79	113.97	110.39	109.05	110.99	114.19	112.06	110.19	109.5	110.7	105.3	110.99	108.12	112.69	114.44	110.25	115.25	114.37	114.5	113.91	109.17	118.55	110.14	110.95	114.09	111.75	114.59	112.9	113.13	111.06	108.98	108.94	110.8	108.69	112.45	106.4	112.86	113.7	112.47
107.27	105.82	110.68	108.12	110.13	112.9	111.06	109.6	112.17	108.44	111.73	107.92	111.59	114.35	108.14	110.28	111.73	112.97	113.41	116.67	111.16	107.91	105.68	114.92	116.45	112.35	109.46	113.28	111.22	111.86	107.34	110.11	108.59	110.86	107.96	114.43	110.97	115.37	108.54	114.9	111.18	109.16	112.34	110.72	112.08	111.32	109.29	113.81	112.99	112.81
109.93	115.01	112.77	112.94	108.57	106.13	106.92	113.75	108.48	111.41	109.11	111.86	114.99	111.61	109.04	108.89	110.55	105.22	112.83	107.29	109.6	106.54	112.85	114.18	112.54	107.34	112.78	111.43	109.11	111.8	114.01	115.4	106.77	109.58	109.05	112.64	109.43	110.2	110.56	114.46	111.51	108.82	108.36	113.55	110.35	109.65	109.83	110.22	106.2	105.88
103.93	109.41	112.84	110.46	112.3	112	112.47	110.19	110.87	112.2	118.02	111.1	111.02	107.06	108.98	111.36	107.79	112.74	113.87	112.94	107.14	111.64	111.84	113.42	109.31	112.34	105.52	112.91	112.84	111.66	113.97	110.27	110.86	107.44	111.94	108.79	113.82	111.24	113.1	117.37	110.31	112.93	111.65	111.85	108.87	112.69	108.96	110.26	107.54	113.35
115.95	115.5	117.36	113.34	113.98	120.78	110.45	118.69	117.15	117.59	118.68	118.07	117.71	117.2	117.52	111.64	117.19	117.59	118.17	111.88	115.75	117.14	120.4	117.15	117.41	114.75	116.27	119.33	117.77	120.08	118.81	120.36	113.19	120.5	118.12	116.51	117.12	117.89	115.38	117.85	115.33	120.07	114.49	118.39	118.47	116.24	116.14	120.94	115.45	113.77
101.77	107.12	106.55	109.5	104.39	107.81	110.57	101.21	110.01	104.17	107.55	105.31	108.2	106.28	109.07	110.07	107.38	107.78	104.43	106.05	101.59	107.68	105.22	102.61	100.53	103.96	108.26	105.57	104.82	103.44	104.27	109.21	110.45	105.71	105.41	103.46	104.7	102.37	102.84	105.96	105.8	106.69	107.61	107.33	104.17	103.88	105.67	105.27	104.65	107.46
106.14	107.41	101.46	99.733	103.89	105.48	100.86	104.47	106.14	103.2	107.1	105.32	107	104.15	105.58	105.31	104	104.1	106.21	106.9	104.59	107.73	104.03	105.83	103.15	103.11	103.7	97.588	107.66	102.08	99.045	104.23	103.84	105.43	103.13	105.02	104.17	108.49	103.81	99.129	103.99	100.1	102.92	102.19	102.86	105.44	106.04	107.53	104.59	101.72
102.77	103.76	109.6	106.96	109.23	102.79	104.41	105.65	102.25	106.47	104.09	102.2	106.87	103.4	106.87	104.07	106.47	103.08	109.8	108.33	105.92	104.38	105.58	106.03	104.6	104.62	105.69	105.72	107.41	102.06	104.92	104.73	105.93	105.55	105.65	105.66	105.39	106.91	104.25	106.53	100.95	103.99	106.52	102.23	98.631	102.45	103.35	102.98	104.23	105.32
105.25	100.01	105.01	106.5	103.01	107.79	105.15	101.15	104.96	107.58	105.46	101.6	106.05	105.98	101.73	104.01	98.969	102.87	102.62	106.66	103.06	103.69	98.7	105.92	106.45	104.99	107.02	103.72	101.74	104.49	101.05	105.26	103.64	100.88	104.48	107.09	98.729	107.69	102.52	105.09	105.9	106.39	107.44	106.97	104.41	103.73	104.3	106.53	104.39	103.94
111.43	110.06	108.5	106.92	107.74	111.85	113.79	109.23	109.75	111.94	113.77	110.44	109.08	111.78	106.92	108.29	114.19	109.21	114.27	107.14	111.82	113.03	114.6	113.95	112.69	111.49	110.17	110.43	111.36	106.94	111.67	107.2	113.64	114.69	109.81	111.48	110.59	113.14	111.74	110.06	106.79	113.2	111.64	106.17	112.06	111.51	109.67	110.24	112.54	113.44
105.25	108.09	107.93	102.04	107.87	105.54	105.34	103.3	100.49	110.46	106.64	107.55	105.32	104.04	102.09	106.45	109.43	106.63	111.06	107.03	108.17	107.42	104.62	106.78	108.38	106.69	105.32	108.24	111.08	103.92	105.34	105.93	107.35	106.36	105.38	100.94	104.12	103.96	105.03	110.63	100.63	108.11	106.77	106.02	109.82	103.2	101.93	100.3	104.88	101.43
101.29	101.93	97.702	97.96	100.75	100.56	98.67	99.713	94.48	101.08	98.807	102.45	101.4	99.719	96.81	98.225	100.82	101.07	103.56	99.805	100.02	95.291	98.527	101.18	99.59	97.023	100.05	101.12	101.1	102.86	98.625	103.77	101.16	102.45	100.45	100.58	98.819	98.49	100.86	102.42	104.43	98.247	101.18	98.037	97.069	102.95	99.304	100.08	102.74	98.011
110.13	108.99	107.91	108.16	107.72	102.99	107.01	102.77	105.75	103.11	109.59	107.5	104.77	106.55	105.62	106.41	104.75	103.24	105.44	109.12	108.98	102.19	103.38	98.319	106.91	102.67	107.62	106.29	103.38	105.88	110.24	108.32	105.48	105.3	107.18	106.98	103.94	106.41	110.77	106.99	103.49	108.3	108.5	106.07	106.58	103.98	105.9	109.57	103.54	103.04
116.85	118.53	118.35	120.86	116.64	118.83	117.51	118.17	115.11	117.99	122.28	121.87	118.02	117.74	118.11	115.45	115.56	111.45	119.56	120.45	113.14	120.49	118.26	115.81	117.99	115.61	114.5	114.98	118	118.43	117.35	118.67	120.17	116.35	119.91	120.82	118.58	119.21	116.46	116.22	119.64	119.47	116.38	117.44	113.83	124.01	113.68	115.99	117.82	115.51
108.52	114.32	111.45	108.1	110.74	114.39	113.2	114.04	114.59	112.11	110.14	109.89	110.91	112.03	112.77	111.72	112.91	108.81	106.63	108.29	109.15	113.09	113.27	111.1	116.37	109.59	111.46	110.44	110	111.87	111.28	113.35	111.91	111.83	111.5	107.99	110.76	113.71	110.29	109.1	110.99	112.56	110.62	110.91	116.69	110.76	114.79	109.78	111.54	113.08
108.71	108.49	111.52	112.66	111.4	106.7	112.44	107.56	106.5	105.67	108.29	106.31	109.53	105.46	111.23	112.41	111.76	109.81	109.83	108.35	111.8	105.68	110.81	112.36	104.97	104.74	112.31	110.99	110.93	108.88	108.58	108.82	109.45	109.21	108.33	112.03	112.06	111.76	111.74	110.67	108.65	110.44	117.64	111.9	114.72	113.34	108.88	108.84	112.32	107.26
109	107.06	109.05	110.68	110.42	113.81	112.1	111.85	108.59	110.9	109.91	113.25	109.03	114.84	112.12	108	105.8	113.89	109.33	109.86	109.54	109.4	114.2	111.18	112.74	109.94	109.62	111.97	108.95	112.13	108.58	111.56	114.79	112	109.46	113.91	111.14	113.38	111.92	113.41	113.49	112.42	111.95	113.6	107.43	109.35	105.08	112.83	108.14	108.69
107.63	101.72	104.76	103.23	106.87	105.45	105.58	103.86	105.98	103.7	107.46	103.3	105.54	107.44	99.803	106.21	106.05	103.03	108.2	109.29	103.98	108.03	104.49	105.24	103.72	107.16	106.52	106.83	103.16	109.32	109.4	106.38	107.85	109.62	105.94	108.56	103.51	103.96	109.71	107.59	108	108.12	102.99	110.47	107.26	107.32	104.19	107.44	106	106.61
103.1	105.63	109.14	106.91	105.96	107.44	104.34	102.6	99.599	112.59	102.04	107.61	107.2	103.08	105.68	104.55	104.38	107.83	106.08	103.28	106.52	112.19	104.67	104.35	108.64	104.39	109.73	104.7	106.5	111.05	104.7	105.29	99.706	100.68	104.83	107.76	111.05	101.25	107.48	107.56	99.631	100.9	105.62	106.21	104.43	105.41	102.17	105.41	103.48	101.85
103.44	106.26	104.47	103.31	107.54	108.87	105.78	109.62	106.33	107.36	102.78	103.97	107.81	110.8	106.76	105.22	106.82	107.45	105.67	102.38	105.7	106.49	107.17	106.64	103.82	101.02	104.26	97.375	105.03	105.63	105.37	101.31	105.4	104.13	101.79	103.12	106.17	105.03	107.5	105.06	106.46	108.02	108.86	102.6	108.85	102.99	105.21	106.81	104.83	106.05
116.83	111.34	111.26	111.57	106.09	108.71	112.18	111.83	114.14	107.24	110.7	106.24	109.54	109.32	108.34	110.99	108.13	113.68	113.45	111.38	114.37	111.41	109.98	111.93	113.92	111.45	110.43	116.22	113.23	110.83	111.07	110.05	112.98	109.74	110.52	112.07	112.52	114.52	115.69	114.37	109.36	114.06	109.64	109.65	106.05	110.97	112.2	108.06	112.84	109.41
100.14	98.846	99.399	99.652	101.28	103.43	99.195	99.745	101.22	101.85	100.98	101.14	103.23	97.592	102.21	99.193	96.941	100.87	100.16	100.82	98.404	100.82	97.769	101.4	97.11	101.45	96.253	102.27	101.51	99.152	98.183	96.505	96.515	97.802	101.63	96.854	99.256	100.55	98.714	96.762	101.45	102.62	98.207	101.67	98.13	96.447	91.805	98.7	96.92	97.512
103.68	103.98	104.04	106.89	103.82	105.14	108.9	108.43	103.67	107.55	101.93	103.81	102.27	104.62	107.89	104.77	101.24	107.22	104.82	104.71	107.81	103.29	103.6	103.6	105.55	103.31	100.55	109.38	101.88	102.49	101.52	101.42	96.238	100.48	107.57	102.13	102.89	100.96	101.7	101.77	99.325	101.64	104.68	104.69	104.85	104.88	99.347	102.97	103.19	102.3
99.319	97.196	100.57	100.72	97.366	97.938	97.97	101.97	97.041	99.794	103.77	100.83	94.459	97.906	98.313	100.87	96.334	99.67	94.91	100.57	100.88	100.23	99.004	97.615	100.99	101.61	101.63	99.507	99.293	102.98	96.895	96.055	96.376	99.162	101.88	102.96	100.21	100.11	105.16	95.683	100.06	102.62	98.718	100.52	96.422	103.62	92.738	100.87	101.97	100.32
112.39	113.68	109.05	107.32	110.74	111.54	111.46	113.19	111.44	112.74	112.11	113.07	112.63	114.77	106.45	108.42	115.83	114.55	112.47	114.05	109.93	112.1	111.46	110.25	114.03	110.65	110.35	114.13	111.49	109.42	111.29	109.27	109.58	112.21	112.16	110.62	111.13	117.54	108.72	112.56	114.41	111.89	114.13	110.75	112.41	114.37	107.22	111.86	110.39	108.27
104.64	104.99	102.96	103.13	102.26	113.68	108.07	106.72	105.54	105.57	104.66	102.56	103.79	101.78	105.96	106.06	106.15	103.34	105.63	101.49	102.1	102.77	100.8	108.25	102.4	105.21	103.27	100.21	109.01	105.25	108.42	103.06	105.62	105.4	101.78	102.13	101.01	102.25	103.28	99.956	105.13	103.54	104.93	103.98	105.56	105.42	106.78	104.18	98.365	101.4
109.02	103.35	104.37	105.25	104.09	106.06	104.52	103.97	109.6	103.81	102.9	101.74	101.57	107.33	105.44	106.13	101.51	100.71	105.74	107.65	102.98	105.78	105.04	105.86	104.68	100.99	106.99	106.16	103.94	104.02	105.76	105.32	105.64	105.53	106.47	109.6	101.83	104.67	106.3	108.86	103.63	103.28	106.96	103.19	103.21	102.9	107.66	103.5	100.89	101.19
108.03	110.11	102.21	103.87	111.4	106.56	105.24	106.42	105.58	104.91	101.23	109.69	106.81	104.23	106.72	105.08	104.49	107.63	102.56	106.8	105.84	103.4	105.28	108.92	105.63	104.45	103.06	106.27	106.93	108.5	105.4	108.81	103.08	104.62	111.41	106.94	105.26	105.25	105.44	109.22	104.98	107.43	105.62	108.47	103.14	105.24	103.64	103.22	106.88	100.75
114.19	108.87	115.42	111.24	112.57	114.17	115.01	110.44	112.59	109.59	115.86	110.49	112.95	112.78	113.34	113.63	112.96	110.81	108.53	110.41	115.93	107.77	112.46	109.14	112.82	112.54	113.22	110.28	111.29	108.08	109.88	112.76	111.88	115.33	108.14	114.16	111.34	109.31	108.92	114.48	112.38	116.42	109.56	109.53	112.43	106.96	115.66	110.68	113.83	112.76
111.25	113.75	109.14	113.98	113.22	112.89	112.47	112.48	116.48	110.98	112.07	110.4	113.37	111.82	114.06	110.35	107.47	117.41	115.81	110.08	113.6	109.36	112.92	109.68	115.68	106.6	108.72	112.09	113.57	107.3	115.59	114	109.44	107.63	106.06	114.17	110.29	110.01	113.32	115.25	111.14	115.33	109.8	113.82	108.79	112.04	113.2	112.47	113.39	114.18
103.82	108.89	106.44	103.79	105.98	106.37	98.213	101.53	104.19	107.86	103.62	104.14	103.14	101.66	108.78	99.36	102.6	108.56	106.63	107.96	106.07	103.49	105.83	110.05	106.61	105.35	103.5	103.12	105.28	102.83	101.36	103.95	102.32	104.73	105.26	104.59	104.93	105.53	105.16	107.11	105.3	100.54	102.9	104.78	106.24	100.98	101.22	101.03	102.46	107.33
105.45	108.73	107.44	106.15	105.67	105.02	106.53	104.57	104.61	103.11	103.74	101.27	105.4	106.61	106.64	106.75	105.03	105.51	99.796	104.48	103.08	106.12	103.52	106.35	103.09	109.12	108.42	104.44	105.01	101.86	106.94	106.93	101.17	110.12	104.08	105.08	109.02	102.63	107.81	105.06	104.82	105.4	108.54	107.98	105.6	104.91	104.78	107.21	108.15	107.74
105.83	104.28	107.03	109.78	104.24	103.19	109.24	106.22	103.51	107.83	106.62	105.01	106.38	106.52	108.34	109.75	104.44	106.5	108.42	101.56	112.41	104.68	109.23	103.55	110.71	109.54	108.12	106.2	105.14	104.53	106.89	102.83	102.68	109.73	108.43	111.24	104.45	103.8	105.17	109.21	106.15	106.48	108.24	106.91	106.74	106.79	106.12	109.19	108.7	106
106.98	109.11	102.22	103.57	103.94	110.21	107.53	103.66	108.69	107.86	110.41	107.15	112.06	106.19	108.47	109.83	105.6	107.34	107.32	105.74	110.6	105.82	104.2	104.43	103.42	105.62	107.4	106.53	109.98	108.1	109.42	109.39	111.29	108.59	112.15	106.92	104.22	104.67	107.99	107.55	102.95	104.08	107.71	106.84	104.13	109.54	105.6	108.49	111.92	112.97
106.75	104.4	108.08	104.18	98.539	105.65	105.51	102.78	106.37	107.09	107.67	106.57	105.82	105.42	105.02	102.2	107.4	104.81	105.72	105.69	105.89	106.85	104.15	106.22	105.06	105.89	104.27	103.56	105.02	106.6	107.64	108.17	99.497	103.25	102.98	106.7	106.15	106.87	99.996	104.47	103.56	105.62	107.5	101.42	107.35	104.28	104.08	109.44	105.22	109.71
107.99	101.02	107.97	104.76	108.91	103.23	106.42	98.727	105.76	107.68	101.97	103.78	106.12	107.32	102.89	110.59	103.66	102.28	100.46	103.78	105.96	100.65	103.05	102.06	101.76	103.42	102.27	103.56	103.08	108.64	104	106.64	101.05	102.94	103.39	106.69	103.98	99.07	105.38	104.44	103.26	105.69	105.78	101.08	105.49	101.79	101.38	104	101.68	106.74
107.57	103.97	101.46	104.39	104.86	104.05	106.15	103.44	102.52	106.05	106.91	104.45	102.62	103.63	108.23	103.79	102.64	103.42	103.81	107.16	103.47	99.837	104.26	103.02	105.01	102.23	104.77	103.42	107.72	97.618	107.12	105.03	104.64	106.81	103.97	102.48	106.97	100.56	107.35	100.87	103.48	105	103.08	106.48	107.28	104.29	106.18	100.87	101.89	103.99
112.92	110.44	114.25	112.07	114.18	107.15	109.39	108.85	108.42	107.33	111.42	109.75	114.89	113.88	111.5	109.08	110.08	111.35	109.72	114.88	111.89	115.66	112.41	111.22	111.61	110.05	107.34	113.69	111.93	109.69	110.05	111.89	114.07	111.62	112.55	112.45	108.89	110.65	110.15	112.1	108.84	108.56	110.62	112.33	109.6	114.46	109.49	108.98	109.22	109.63
105.31	102.31	103.78	101.97	106.07	106.89	110.47	105.21	104.76	102.9	105.77	106.4	103.2	103.82	105.19	108.98	102.51	104.99	106.65	101.16	107.39	104.96	106.9	106.9	103.32	108.61	103.33	101.76	107.28	106.26	105.94	106.82	105.6	105.76	104.73	108.55	107.77	105.77	105.5	104.13	103.36	105.02	110.8	103.6	111.63	111.87	104.46	105.27	104.3	110.31
108.97	107.43	112.5	109.5	109.64	108.41	112.42	109.59	110.87	111.77	110.25	110.77	108.68	110.68	110.55	111.16	107.42	106.78	112.52	107.23	108.86	111.64	110.91	108.4	111.24	99.186	110.47	109.58	112.62	109.52	105.7	108.19	112.58	111.35	108	110.11	110.33	110.84	109.32	111.3	110.54	110.59	110.74	106.44	110	109.9	109.75	110.56	113.4	107.36
96.971	101.61	100.34	99.488	100.62	98.212	101.08	96.488	100.82	103.62	97.712	106.54	99.135	100.03	98.078	101.8	102.14	97.755	97.747	102.93	103.99	99.662	97.201	97.218	103.26	102.55	103.29	92.944	101.15	100.09	96.952	100.68	93.042	94.706	101.45	98.216	101.05	100.35	99.147	100.14	101.48	96.109	101.83	102.21	101.76	99.375	96.513	101.34	99.105	96.07
114.01	112.88	114.5	112.79	115.74	117.65	121.4	114.72	117.88	116.44	119.93	116.77	114.03	120.42	118.27	115.71	114.92	116.28	114.54	117.05	112.22	115.6	111.1	112.98	112.92	117.96	118.35	114.92	122.36	118.33	116.61	118.04	116.07	116.58	118.42	115.24	115.83	117.71	118	117.65	119.57	123.25	110.92	121.19	114.16	111.38	119.13	112.7	110.82	117.19
107.85	106.82	109.38	105.28	105.26	103.22	102.53	106.28	105.5	106.56	110.09	100.68	108.79	105.67	106.47	109.16	104.83	106.98	106.39	103.35	104.8	105.95	112.34	103.63	108.73	105.04	110.76	108.15	111.5	107.81	104.25	107.45	109.26	107.67	109.21	107.23	107.5	106.89	101.82	102.31	103.29	109.31	108.4	105.06	106.41	106.42	101.57	106.55	108.98	104.17
108.93	105.57	105.35	101.8	104.8	102.45	102.49	105.47	104.66	102.43	102.41	107.13	99.58	105.21	101.54	105.03	107.59	105.06	108.6	103.4	106.78	106.68	103.5	108.32	108.84	106.83	103.94	106.55	106.89	104.42	104.92	102.85	111.04	105.34	105.26	104.35	105.6	101.76	102.8	102.01	104.86	105.98	108.93	103.79	106.97	104.21	109.6	107.14	104.23	105.79
111.02	106.56	108.01	111.73	113.1	109.46	110.67	119.14	108.66	108.47	116.45	109.8	116.66	110.24	110.27	109.96	112.93	108.7	112.45	113.98	113.03	114.84	111.16	112.03	109.67	113.73	109.15	111.14	112.33	107.34	114.65	116.81	112.76	113.23	113.99	106.28	109.51	112.19	108.78	113.24	109.77	112.5	110.92	109.05	113.17	111.01	110.63	112.9	109.28	111.23
105.84	100.27	106.58	106	107.74	107.85	103.47	107.51	102.76	101.93	107.79	106.49	108.66	105.4	103.43	104.84	103.76	107.52	106.36	104.2	103.9	102.06	107.38	104.66	107.06	101.25	108.08	105.25	107.89	108.67	106.82	102.48	104.22	105.1	107.54	106.5	103.08	101.33	105.62	103.12	101.49	104.81	104.23	102.72	105.23	105.76	105.38	105.41	103.78	104.06
104.09	109.34	107.53	109.24	107.5	107.87	101.56	106.87	104.93	106.74	105.3	106.02	106.47	101.8	105.64	107.11	106.84	103.24	106.25	109.38	106.11	106.93	102.57	107.76	106.98	106.4	102.3	110.28	110.7	107.1	101.3	109.14	108.32	111.11	108.92	106.8	101.27	107.89	108.95	104.46	105.47	105.65	106.66	110.9	106.59	105.27	102.86	105.01	104.76	111.01
106.52	104.23	100.27	106.84	104.98	107.91	110.75	104.07	102.89	109.86	108.92	105.47	102.69	108.02	100.63	108.77	108.93	107.28	103.12	106.51	111.34	109.78	109.77	105.95	108.95	104.52	102.43	100.8	106.51	107.55	105.25	108.84	104.67	105.91	108.62	102.24	107.6	106.11	104.65	102.37	104.06	101.89	108.13	103.29	106.06	107.15	107.24	103.75	105.71	106.29
103.96	101.62	103.27	100.99	104.86	105.41	99.686	100.44	104.11	99.938	106.57	103.55	102.25	104.02	106	106.44	102.73	106.74	102.4	104.86	104.26	109.66	101.76	106.01	103.68	103.67	103.97	104.6	99.735	108.67	101.64	106.68	106.91	104.05	102.73	107.61	104.98	103.34	103.76	104.97	104.82	102.31	103.33	105.23	104.65	106.76	106.56	106.3	103.6	102.38
106.98	105.12	108.19	107.05	101.18	102.54	101.27	102.67	103.62	106.39	108.05	104.39	105.05	103.28	103.39	105.9	101.22	105.51	105.98	105.27	104.87	107.58	105.73	105.09	102.27	104.13	105.5	103.4	104.83	105.86	107.18	104.56	107.24	105.74	102.05	102.93	103.79	102.09	107.77	103.65	105.63	109.89	108.57	103.71	110.33	99.807	104.77	101.39	105.6	102.69
112.02	111.59	107.15	108.9	113.57	116.05	110.73	108.98	110.71	113.7	111.94	111.74	115.12	111.64	113.58	110.89	110.43	111.34	109.48	106.95	108.32	114.26	113.02	112.6	108.92	109.36	111	112.67	112.55	107.76	112.55	118.78	110.49	110.7	108.9	113.17	115	103.52	113.8	111.95	110.99	114.93	113.11	109.62	112.48	114.82	113.47	110.58	111.72	112.66
112.86	116.65	111.93	110.12	111.9	108.41	110.11	104.2	110.85	108.87	115.98	108.64	111.03	111.14	111.96	110.27	110.28	112.69	112.85	110.17	107.49	111.47	109.2	109.36	114.8	104.83	108.49	111	110.56	106.97	110.08	114.19	110.85	108.38	111.86	110.13	107.71	109.36	108.07	108.62	109.96	109.47	111.36	113.23	112.35	109.98	109.39	107.86	109.94	111.04
100.66	107.66	103.1	101.75	110.57	104.97	106.16	102.95	104.94	105.05	107.18	104.78	108.13	102.14	109.55	102.95	103.52	108.02	103.56	103.13	107.27	104.76	106.7	105.4	102.84	101.3	106.44	104.02	104.77	106.67	106.98	105.2	103.26	106.73	107.84	102.58	105.63	101.63	107.17	103.38	106.48	106.49	101.67	107.17	101.65	106.59	108.96	108.77	101.92	108.31
105.35	105.84	108.86	107.51	103.18	105.1	105.94	108.84	105.32	106.12	106.26	104.14	109.15	104.61	103.4	105.46	105.63	106.1	110.37	109.31	103.7	101.12	112.04	105.82	109	102.99	105.69	109.27	106.08	108.51	107.95	103.55	104.01	103.63	111.54	102.23	104.78	104.84	105.67	100.33	107.29	110.82	104.56	106.79	105.91	104.85	107.52	105.02	103.98	103.7
105.34	107.22	104.74	106.75	106.89	106.11	104.42	104.96	104.08	106.31	103.88	104.72	107.43	105.93	105.82	107.1	107.53	103.85	109.08	106.33	106.72	109.11	108.18	108.33	99.337	106.7	104.93	106.35	109.04	106.88	102.54	106.71	102.59	104.29	106.26	102.24	108.45	106.1	105.18	110.65	107.37	103.37	110.17	105.77	107.06	107.74	103.46	106.36	103.59	101.53
106.84	106.01	106.21	109.76	106	107.35	107.21	108.46	109.83	107.23	100.75	106.27	107.21	110.58	104.21	107.16	102.96	108.71	105.34	102.8	108.31	106.81	106.06	109.25	102.89	105.94	105.59	107.03	106.73	108.08	105.67	104.41	107.02	103.97	105.53	107.07	103.67	103.72	102.26	107.78	108.58	107.4	102.27	106.6	108.86	106.37	108.74	108.05	103.09	109.23
115.31	114.12	114.84	117.37	115.95	116	116.11	116.41	112.79	115.86	118.24	115.85	113.71	115.56	118.5	119.08	115.76	116.52	116.94	115.97	113.65	114.59	113.59	116.94	112.86	116.1	112.34	120.23	111.06	116.97	114.72	114.21	115.19	114.77	110.31	115.05	116.04	117.85	119.46	117.67	117.44	114.98	114.12	115.23	116.78	114.89	120.71	117.15	112.92	116.79
102.18	103.59	102	104.28	107.67	106.1	103	105.31	100.11	103.71	105.28	104.09	104.99	104.2	102.27	104.5	108.94	104.41	108.61	108.12	107.11	105.68	106.45	106.92	103.79	102.25	105.46	102.55	103.74	105.04	102.75	102.64	107.78	108.27	105.96	108.77	108.69	105.58	104.58	104.38	104.3	107.19	110.75	99.971	101.16	108.69	103.16	102.93	105.29	106.15
110.68	116.48	110.51	113	112.51	113.6	115.31	113.55	111.88	111.08	114.48	114.53	112.1	112.03	110.57	113.3	108.73	110.78	112.35	110.64	107.75	112.33	111.85	113.41	109.43	109.5	110.74	113.6	110.63	110.14	107.4	113.49	113.65	110.68	110.81	112.3	113.61	113.99	113.5	109.24	112.69	108.3	108.53	107.12	111.83	108.51	106.55	106.71	115.71	109.79
103.32	105.94	108.83	105.08	107.95	100.79	105.49	103.07	104.67	104.95	104.17	101.54	105.71	101.6	106.4	102.15	106.96	106	103.52	104.65	100.79	109.45	104.59	104.05	107.27	105.56	103.92	108.96	98.804	103.88	104.63	100.95	107.88	107.9	105.14	109.89	104.84	107.56	103.36	104.48	106.32	101.88	106.31	99.822	103.75	105.23	101.96	109.12	107.73	103.21
115.39	117.5	117.57	121.42	117.63	115.73	117.59	118.45	118.36	114.29	119.76	120.53	118.07	120.66	119.42	117.02	117.65	117.05	117.78	116.24	117	117.92	120.9	115.72	121.66	115.06	114.46	115.45	119.63	120.37	119.21	121.1	118.33	117.92	115.95	114.28	113.87	117.86	120.7	119.13	120.3	117.06	119.5	122.15	120.36	116.99	120.22	119.6	119.38	116.34
107.63	107.24	107.72	107.75	108.92	108.38	108.23	108.71	103.25	111.13	105.45	103.2	108.77	103.99	105.39	109.63	106.99	106.47	111.77	104.43	106.85	104.09	108.71	106.03	105.71	102.97	104.19	105.13	109.86	105.56	105.56	106.85	102.98	106.01	106.17	105.03	104.95	107.47	102.15	102.8	99.928	105.08	110.25	106.16	105.58	107.95	102.18	112.06	109.18	104.96
103.61	103.67	106.91	106.87	102.15	108.19	108.84	105.47	101.91	101.22	104.41	100.04	104.45	104.69	108.21	103.63	105	108.43	106.09	105.58	105.08	104.66	103.09	105.23	105.52	105.16	102.13	102.97	107.71	104.96	103.45	107.52	109.06	106.06	107.11	106.2	108.34	107.19	102.81	106.9	103.24	105.95	104.16	104.55	107.12	104.83	105.38	106.74	106.17	107.4
115.49	119.76	112.76	108.36	113.11	111.31	111.17	113.17	115.1	114.09	111.2	116.39	115.63	115.34	111.62	110.54	113.68	111.67	115.65	113.12	113.69	116.16	111.29	115.64	118.06	110.76	116.53	111.12	110.41	115.5	111.43	115	116.28	112.97	111.75	111	114.19	114.7	113.85	114.92	113.31	110.97	115.12	110.63	112.51	112.22	112.92	112.53	119.3	116.55
111.91	101.93	109.35	108.8	106.3	103.14	107.36	106.27	106.03	109.28	108.9	103.11	103.23	108.39	110.6	106.41	106.14	106.27	102.53	109.17	105.38	107.07	104.54	104.34	103.57	108.13	109.46	101.61	107.06	110.1	102.02	107.17	104.03	106.7	111.07	101.71	110.61	106.6	106.33	107.37	104.85	107.76	108.67	106.58	106.61	105.53	102.93	106.41	104.79	103.48
105.77	108.78	107.78	105.5	104.64	105.07	108.95	107.13	110.17	107.94	106.96	110.03	111.67	105.81	108.96	106.38	110.76	106.16	106.71	103.5	106.65	110.06	110.82	103.81	105.04	112.01	103.11	110.68	111.89	105.23	104.3	105.1	104.62	105.53	104.47	110.8	106.32	107.51	106.75	103.67	106.44	107.41	102.15	103.43	106.3	110.18	108.21	109.02	107.71	105
99.049	95.157	99.601	100.8	100.6	103.44	101.37	102.69	96.458	100.66	96.89	97.885	99.696	98.126	98.47	102.07	97.794	98.866	99.376	102.23	100.59	97.402	100.76	99.743	99.098	103.51	102.94	100.7	99.427	102.51	104.9	98.603	98.636	101.2	101.72	105.28	96.985	100.81	103.01	101.87	102	100.68	103.48	100.49	99.985	99.075	102.57	104.17	102.52	95.678
106.6	110.07	111.61	114.98	116.06	109.5	116.96	110.44	116.53	110.8	113.3	109.34	111.17	115.05	111.18	115.76	107.2	115.79	112.2	108.24	111.25	109.15	110.66	110.74	107.68	110.07	111.22	113.68	110.38	115.47	110.65	108.04	111.55	113.2	111.45	112.34	115.61	109.59	117.1	110.19	110.18	115.62	115.5	109.17	108.37	111.3	113.29	109.11	112.75	109.89
107.08	109.71	100.31	100.58	107.29	105.2	107.44	105.68	106.46	109.69	102.95	105.95	103.12	109.1	100.35	104.94	106.63	104.05	102.67	106.01	110.08	106.12	105.85	102.62	103.17	104.41	107.22	111.14	105.78	107.89	113.15	104.37	104.61	106.46	109.6	111.81	100.39	108.91	104.47	104.75	105.3	111.03	111.36	103.11	106.79	105.22	105.18	104.87	105.21	105.35
98.136	98.576	101.62	101.2	100	96.803	101.42	101.32	100.85	102.36	100.01	100.08	99.228	98.412	97.92	98.662	97.208	101.66	99.494	95.714	100.15	96.64	102.45	102.9	96.63	98.678	101.92	98.72	100.91	99.894	96.683	103.16	100.18	98.234	101.53	101.14	98.496	97.176	101.95	101.44	101.25	101.6	100.38	98.017	101.9	95.578	104.04	94.845	98.197	101.2
116.89	117.45	119.36	111.22	117.18	119.69	116.1	114.7	117.32	121.26	117.27	113.88	117.26	116.05	116.58	116.42	113.91	110.7	119.64	121.32	116.02	119.3	114.49	114.64	123.93	117.69	119.54	118.95	120.46	121.39	116.03	122.39	113.67	116.23	115.96	120.7	121.15	116.9	120.47	117.52	121.72	119.21	116.09	120.77	115.14	117.21	119.69	120.44	117.77	115.13
101.24	108.23	110.19	105.72	107.51	104.99	105.6	105.44	108.34	106.46	106.44	105.24	103.8	111.13	108.14	108.42	107.24	105.73	104.77	105.57	106.29	108.19	111.81	102.21	104.64	107.43	106.2	108.13	105.35	103.61	104.98	106.85	106.3	104.93	109.68	104.93	112.54	104.16	107.07	101.45	103.84	106.35	105.94	105.19	100.88	114.77	106.93	106.81	104.1	104.66
111.77	114.1	109.02	111.63	111.61	112.64	112.7	116.11	112.14	109.38	112.17	116.59	111.03	112.76	115.78	109.86	110.31	114.62	108.77	115.41	113.59	111.63	117.7	113.49	114.45	112.84	109.83	117.77	112.8	112.6	113.02	110.46	111.96	116.33	111.03	113.64	111.67	114.33	110.61	115.2	118.72	115.94	111.8	117	108.55	116.37	102.6	110.77	112.69	114.82
106.19	101.51	103.73	111.37	104.47	108.75	106.02	101.88	107.08	104.68	111	101.36	106.5	99.977	105.37	105.73	102.19	101.89	106.83	106.94	104.81	107.85	102.74	107.69	103.08	104.26	103.83	103.17	106.05	106.58	109.94	106.57	105.34	105.75	103.01	106.4	104.45	106.5	105.08	109.97	106.34	104.75	111.12	107.33	104.51	105.21	107.89	107.29	104.82	104.37
103.7	101.19	102.92	101.59	101.81	101.07	103.2	98.978	98.79	102.65	101.32	98.662	103.65	102.81	101.79	99.251	99.228	97.801	101.1	101.42	102.66	99.178	99.425	102.61	98.523	103.85	98.689	106.65	102.41	96.536	96.08	103.96	102.45	96.989	101.64	99.931	102.71	101.13	104.88	98.419	94.644	102.74	100.48	98.388	99.012	96.9	102.02	103.23	102.25	103.58
115.44	114.31	108.99	109.15	112.58	110.22	110.75	112.48	108.17	108.02	114.06	112.52	111.77	109.58	112.41	111.43	110.38	109.53	110.85	111.51	113.3	110.02	111.78	109.69	114.63	113.62	108.3	114.69	119.19	107.74	113.7	110.48	112.29	109.24	111.84	112.66	111.47	110.53	109.59	112.75	112.61	105.16	108.38	109.24	112.79	108.77	112.42	115.95	112.8	113.19
105.27	105.34	102.93	105.28	101.86	104.89	102.76	103.2	103.79	107.29	106.62	107.05	107.06	104.24	104.66	108.55	103.71	98.721	105.28	106.91	103.75	109.17	104.71	96.991	107.58	104.92	102.98	103.93	98.245	102.01	108.65	108.66	104.85	104.57	103.91	105.52	108.75	105.36	103.89	104.45	104.85	107.25	103.27	99.428	106.71	104.24	99.849	101.45	107.3	103.19
106.46	100.9	103.37	103.68	108.19	97.23	103.38	105.11	103.82	100.54	99.974	105.14	104.65	102.85	103.78	106	99.465	103.21	109.59	108.57	107.69	107.24	103.44	100.22	103.55	102.94	102.14	107.4	105.46	100.68	102.16	102.5	104.58	102.39	102.93	111.06	103.73	103.12	105.59	102.65	99.171	104.03	101.44	105.84	106.25	100.92	110.53	104.39	104.75	105.65
104.94	109.15	102.86	106.64	103.92	104.01	104.55	108.76	110.49	100.7	107.48	106.82	104.34	101.24	104.46	106.24	106.06	107.02	102.92	106.28	102.94	105.57	111.13	109.23	102.59	104.27	105.27	103.63	101.86	107.17	106.61	106.91	103.12	100.86	103.46	108.2	108.69	107.11	103.8	107.78	104.5	104.66	102	101.41	106.23	106.2	107.21	103.7	100.99	104.04
114.72	108.81	111.88	113.94	109.2	111.08	114.07	110.84	110.55	114.27	113.63	114.13	106.93	109.52	112.31	114.23	113.19	116.16	108.63	112.84	109.42	112.2	107.44	111.32	106.57	111.27	111.39	110.77	111.54	112.48	110.79	110.42	116.6	113.39	113.58	104.63	113.6	109.74	109.74	116.93	111.92	115.09	110.87	113.8	113.77	113.04	110.82	111.41	108.13	110.77
106.82	105.57	106.6	106.29	107.33	108.31	105.75	108.02	113.58	106.33	106.27	107.17	105.11	101.88	102.18	101.94	109.33	105.62	107	109.53	107.02	108.93	106.2	107.93	106.95	108.69	103.77	110.71	110.56	109.82	108.19	104.91	109.04	105.47	106.42	103.87	106.35	108.86	107.74	107.93	107.12	109.17	102.64	105.74	106.11	104.09	106.89	105.89	105.23	104.48
107.14	105.09	104.37	107.54	110.61	105.78	109.04	103.76	109.2	104.95	104.95	107.06	108.88	106.91	103.91	113.22	103.7	100.74	109.52	109.57	110.72	110.93	105.11	109.32	106.51	105.81	108.44	105.82	106.23	103.97	107.5	109.48	113.65	107.21	105.12	107.17	106.58	103.87	105.63	102.71	108.62	106.39	108.34	107.47	109.42	106	108.71	101.41	109.58	112.15
108.54	102.26	105.92	105.35	110.57	104.43	109.07	106.5	106.27	105.97	106.39	106.3	108.66	111.57	108.89	107.05	106	108.6	108.18	107.03	104.44	108.69	108.07	102.79	104.39	102.13	103.93	106.62	106.06	105.74	109.66	103.25	106.76	105.34	106.77	107.14	104.94	105.11	107	105.92	105.42	101.32	108.17	105.59	108.66	106.01	108.48	105.02	103.88	109.49
100.42	100.99	104.55	99.618	105.41	100.91	102.92	99.453	97.845	100.51	99.73	101.53	100.47	102.01	101.05	99.816	101.69	101.9	99.061	99.459	103.82	100.48	108.47	97.13	101.89	102.63	103.74	105.35	103.35	98.392	102.77	103.99	98.761	100.13	102.69	100.4	99.865	99.839	99.692	98.786	104.47	100.67	103.09	99.672	101.82	99.729	94.865	102.75	100.66	101.22
102.51	102.78	107.54	106.72	106.82	106.83	108.5	107.06	106.23	109.62	104.3	106.02	104.99	105.45	108.22	110.84	104.37	108.94	105.59	107.99	106.3	102.31	106.33	106.82	103.34	107.3	105.1	105.07	108.48	101.08	104.88	107.09	108.19	107.9	107.51	107.62	108.53	102.94	106.21	103.12	108.34	102.61	107.59	106.64	101.69	103.8	105.31	103.59	105.3	106.99
113.1	116.05	113.66	112.94	113.48	116.08	106.86	109.19	110.75	109.53	109.9	109.35	110.3	108.69	108.29	115.61	113	109.34	108.94	108.72	110.11	111.83	107.87	103.19	108.67	112.01	108.69	115.62	111.07	111.31	108.64	109.91	108.66	111.48	107.28	108.38	110.7	108.94	112.86	110	109.14	107.54	113.61	110.78	111.75	111.99	107.9	113.15	109.54	114.91
104.43	102.52	103.24	104.3	100.85	105.68	106.08	106.29	105.09	105.88	107.18	101.93	105.5	104	100.95	104.61	103.35	100.15	102.69	103.73	99.144	99.505	103.41	103.79	107.08	105.76	101.32	104.68	106.83	103.77	101.78	110.05	100.63	106.13	105.5	101.92	102.13	102.19	101.85	101.69	99.542	105.49	103.66	104.49	105.71	108.72	105.25	105.54	102.46	101.13
108.52	109.61	114.63	111.07	111.23	111.42	111.38	112.35	113	113.24	109.99	110.49	112.33	110.07	109.87	116.4	113.09	111.99	112.02	112.45	115.43	112.26	110.41	114.12	117.95	110.14	114.33	116.57	107.6	110.28	112.44	106.42	114.63	118.12	109.11	110.02	111.36	114.4	113.22	108.96	113.82	109.22	110.23	113.3	110.09	106.1	116.71	111.29	110.05	108.75
105.45	104.65	107.42	105.4	107.84	106.2	108.12	106.78	108.12	105.26	110.57	109.45	107.13	105.94	105.68	105.8	106.57	108.15	107.39	107.17	105.68	105.06	107.67	107.08	104.13	102.29	104.27	106.84	104.34	104.83	105.38	110.53	106.05	109.61	108.72	109.21	107.41	106.95	110.01	104.85	107.72	106.89	102.76	106.25	104.95	104.57	110.99	105.25	108.13	104.89
99.695	99.832	100.52	97.35	100.55	99.525	102.49	103.4	100.63	97.29	99.011	98.676	102.63	99.713	101.14	99.927	102.81	98.789	102.39	101.07	100.2	106.03	98.062	99.67	98.243	103.3	101.77	97.181	99.719	99.007	102.82	96.596	102.43	103.03	99.565	101.42	101.24	99.538	104.05	102.03	100.06	96.778	101.35	100.86	104.54	102.02	100.69	98.243	102.06	99.25
105.46	106.01	102	107	103.34	106.18	104.98	107.37	102.44	105.37	106.41	102.81	104.67	105.79	107.88	107.16	103.82	107.46	103.21	101.84	104.26	98.646	106.96	104.97	105.19	102.64	103.2	105.42	106.4	105.74	105.6	101.75	106.16	100.92	107.97	105	102.23	107.44	104.82	104.1	102.64	102.5	101.26	104.26	100.46	103.83	103.03	105.6	102.54	101.67
99.715	101.96	99.974	98.408	104.83	104.93	101.7	98.161	99.857	100.03	99.436	100.27	102.45	102.66	101.93	100.76	100.08	101.2	102.26	96.57	100.41	102	100.76	97.084	98.772	99.508	99.222	97.963	103.18	102.43	105.56	99.739	100.76	100.41	100.42	99.723	102.37	101.45	100.91	101.72	103.31	98.112	102.91	100.45	104.42	101.02	99.574	100.31	100.45	100.5
106.19	108.57	107.09	104.08	106.22	102.63	105.24	108.53	107.3	102.46	107.89	106.35	100.96	106.47	111.12	104.39	108.24	110	109.54	102.81	113.04	110.51	103.59	102.57	102.9	107.83	101.54	106.51	108.83	104.36	108.31	105.7	106.72	106.63	109.84	108.47	105.55	105.88	105.72	105.22	109	107.9	105.09	100.96	108.77	103.2	103.91	105.02	106.17	106.4
104.96	100.23	103.06	103.82	102.87	100.69	105.53	100.78	105.81	111.8	101.85	102.74	107.74	100.96	106.32	100.94	109.34	109.56	108.82	103.44	104.08	103.75	106.34	105.75	102.87	106.32	101.23	105.52	111.67	104.69	108.76	102.3	106.1	104.3	104.97	105.86	108.65	107.63	105.22	105.75	107.52	103.89	109.95	100.99	108.06	106.38	105.21	103.54	104.43	108.26
96.235	102.16	98.008	104	103.01	102.97	99.33	99.49	103.4	97.721	100.27	102.46	98.627	102.02	100.92	102.92	106.04	104.4	103.03	104.65	102.47	104.01	95.469	101.75	101.06	101.42	102.3	95.95	100.36	99.273	100.3	104.09	103.44	97.723	100.7	101.32	104.85	94.866	103.17	99.448	103.15	100.28	101.77	104.53	101.96	101.54	101.02	103.62	100.94	99.994
99.25	100.75	99.55	99.662	96.761	102.75	98.884	99.649	101.84	101.08	102.74	96.842	96.999	99.944	101.94	100.03	99.858	100.09	98.157	97.849	99.473	102.07	95.08	98.826	99.136	101.25	96.286	104.05	100.24	98.925	99.337	99.854	97.999	102.45	99.721	101.11	99.628	102.44	103.84	97.751	98.713	101.51	98.216	99.719	99.771	95	101.7	97.836	99.441	99.006
105.7	108.96	108.32	104.83	109.84	106.28	101.3	103.96	101.84	106.63	101.31	108.07	99.717	103.71	104.93	106.75	105.75	109.26	105.1	101.26	102.98	103.23	104.12	104.41	100.61	104.1	107.15	104.79	106	105.76	101.25	103.47	106.08	111.29	106.24	108.12	108.38	104.8	110.81	107.37	105.99	105.03	108.94	105.06	106.04	103.94	102.11	108.19	106.71	103.37
112.83	108.46	106.91	111.24	106.01	110.27	107.18	105.32	107.13	110	109.64	102.29	102.1	109.39	109.7	104.34	109.87	108.18	104.75	108.78	108.15	108.44	105.96	103.16	109.23	103.08	102.98	101.35	104.91	106.79	109.95	106.29	105.46	109.16	110.93	108.9	105.07	112.37	105.59	109.79	107.61	106.76	107.31	104.26	106.05	107.99	108.09	105	104.49	103.97
109.56	108.57	112.56	113.15	116.54	114.94	112.03	107.79	111.55	109.98	110.63	114.35	114.15	117.58	112	108.07	112.33	108.03	112.41	111.98	109.65	113.6	111.14	110.1	111.79	112.1	112.15	106.25	109.41	112.69	112.86	110.91	108.13	111.75	110.32	107.21	106.79	109.12	110.64	107.58	108.16	110.49	113.63	111.2	116.96	110.5	109.72	112.13	114.43	113.6
108.99	106.48	106.18	101.99	102.82	104.96	110.48	104.9	102.95	106.32	108.76	104.54	100.76	105.88	105.1	108.82	105.91	109.03	106.87	104.98	108.49	110.73	99.557	108.1	108.27	103.19	107.82	105.76	110.6	107.46	107.59	103	105.71	105.07	104.96	113.36	104.38	103.51	112.98	101.62	104.09	101.95	106.3	107.02	104.99	103.44	108.35	106.06	101.06	109.71
101.65	99.788	102.53	102.06	96.443	98.741	105.14	101.19	98.479	100.43	102.82	104.84	107.25	100.97	98.037	99.054	98.013	102.41	99.799	105.17	99.237	100.86	101.32	101.06	102.2	102.85	99.923	100.08	104.34	101.06	96.81	96.809	99.217	98.045	100.84	103.74	97.364	99.719	103.24	95.837	101.13	98.754	102.81	96.505	96.69	96.297	100.81	97.23	98.614	100.38
109.92	107.19	106.84	106.27	106.66	105.39	105.92	108.24	103.9	104.67	104.2	106.67	103.34	105.13	107.76	106.05	104.1	105.77	104.59	106.74	109.42	108.64	105.08	104.4	104.61	110.56	106.33	104.46	104.42	105.28	109.73	102.98	101.18	104.37	101.85	103.63	103.41	109.87	105.88	105.68	103.81	105.55	104.81	106.56	108.47	108.08	106.52	107.52	103.44	106.85
98.125	100.96	102.49	100.31	104.85	97.302	100.2	104.95	97.811	102.83	104.59	96.547	97.316	93.429	97.442	100.31	101.4	96.565	103.65	100.32	98.799	98.662	97.65	101.17	99.746	103.17	99.212	97.597	99.393	100.9	98.571	102.35	101.04	100.82	99.499	97.914	103.42	96.854	98.148	97.383	98.331	99.822	101.06	101.6	103.48	98.68	98.708	98.165	97.45	96.271
112.91	112.17	113.22	110.58	111.2	106.17	108.48	110.88	113.59	107.66	109.04	110.31	106.43	111.99	113.55	114.09	108.97	112.09	110.06	106.69	108.76	116.27	111.31	107.87	114.96	105.93	108.91	111.06	108.05	112.8	112.61	110.07	109.22	112.35	109.2	113.66	111.4	111.06	112.8	110.64	110.97	112.31	113.88	115.17	108	109.85	110.06	109.1	110.92	111.57
106.72	103.23	105.78	103.52	106.76	106.01	103.3	103.12	106.07	105.97	106.07	106.66	105.18	104.84	103.08	103.32	106.93	108.07	106.61	106.18	107.22	105.88	105.59	103.74	106.5	99.308	105.63	101.7	105.01	104.23	98.835	107.68	104.11	110.95	104.14	101.7	100.24	103.04	105.53	100.56	102.79	108.35	101.5	102.6	105.38	101.95	103.31	101.64	108.14	102.08
110.66	112.94	115.83	115.03	113.29	113.62	114.33	110.83	114.5	114.2	112.97	110.82	115.09	112.55	111.85	110.23	112.82	114.51	109.13	107.66	115.45	113.47	112.79	118.51	114.24	108.03	110.25	117.19	110.46	109.66	119.23	118.07	108.72	112.31	115.44	116.1	111.34	109.81	118.63	113.29	118.9	108.72	111.44	113.26	114.01	111.44	110.53	113.81	117.65	109.25
103.58	107.75	105.1	103.58	101.86	107.72	107.55	105.27	104.31	106.28	105.13	105.73	107.47	107.22	100.76	111.52	109.1	108.65	108.67	104.72	104.91	106.77	106.95	107.71	107.35	104.22	105.82	104.57	108.02	100.71	104.68	101.88	110.1	105.01	105.89	107.31	107.81	104.53	105.25	105.41	103.08	102.48	107.09	102.16	107.25	107.59	106.31	102.84	106.47	104.81
103.95	103.92	105.85	105.77	109.82	107.34	107.55	102.8	110.48	108.06	102.3	107.8	106.58	101.9	101.36	103.08	107.15	106.93	104.09	106.56	107.88	103.3	104.61	105.92	103.82	107.64	103.74	106.56	104.26	108.53	104.31	103	104.3	106.11	102.5	104.17	105.84	104.28	102.96	106.44	102	103.28	107.48	101.88	105.47	107.91	100.2	106.28	100.63	102.3
107.92	106.55	105.92	105.79	104.92	105.18	104.05	105.43	104.34	106.15	101.62	103.88	107.5	107.2	108.17	108.15	107.25	106.16	101.76	103.52	103.78	108.65	110.2	108.71	104.98	104.87	107.85	107.68	104.73	104.62	104.97	105.51	103.28	107.41	103.55	106.53	104.47	104.88	103.58	107.68	109.97	106.58	107.87	109.09	110.89	105.34	105.8	103.7	104.9	105.53
109.89	106.12	109.86	106.59	104.45	110.86	104.52	106.47	103.27	106.09	105.03	107.43	106.39	103.83	102.75	108.29	106.73	107.46	101.86	107.81	112.19	104	106.3	103.83	104.01	106.95	101.72	107.69	105.44	109.23	107.21	106.52	102.63	105.36	109.71	106.61	104.97	107.33	111.01	106.18	102.97	107.24	107.75	104.91	102.46	103.65	106.88	102.88	105.03	104.34
101.2	99.589	95.251	95.911	106.02	99.768	102.18	103.76	101.14	97.531	101.12	97.003	100.99	98.701	96.935	98.273	98.291	104.21	101.98	101.99	101.95	101.09	98.788	100.33	97.102	99.996	102.88	99.985	102.45	101.97	95.76	100.97	96.764	101.11	96.378	105.66	98.375	103.89	99.713	102.8	102.51	102.35	101.02	98.827	99.981	99.175	100.9	103.47	103.31	101.05
99.787	102.02	97.733	96.223	102.2	99.036	103.39	100.83	99.922	99.98	100.65	101.09	101.31	97.819	95.731	98.273	98.06	94.604	101.11	102.33	103.42	103.04	98.156	100.35	97.685	101.31	96.61	102.34	101.07	102.21	100.11	98.454	103.46	103.25	103.04	100.56	99.572	101.34	102.17	99.546	100.33	102.13	99.216	109.51	101.75	101.31	99.628	96.409	98.227	101.49
103.09	102.27	105.51	99.476	105.88	105.01	105.68	104.49	105.69	106.45	106.38	106.08	102.16	102.81	104.38	101.23	108.67	106.55	106.17	106.17	107.75	106.06	109.7	109.97	108.54	105.9	110.76	106.99	109.39	103.77	106.84	107.15	103.27	103.25	105.14	101.03	105.08	101.09	109.19	103.7	104.35	105.16	107.36	107.68	107.21	103.22	103.45	106.19	107.31	104.34
99.823	97.945	98.918	96.106	102.96	101.34	97.841	98.668	98.044	97.649	99.146	97.039	100.79	100.84	98.889	98.638	98.66	102.92	104.98	103.12	101.75	101.66	101.91	100.43	99.23	97.677	103.24	105.57	99.404	101.19	99.257	100.22	102.82	98.722	99.051	98.45	104.49	95.324	97.527	96.899	96.973	98.478	99.155	99.414	101.37	104.58	99.365	99.473	102.55	102.23
104.62	103.45	106.4	104.18	104.66	104.45	106.01	106.03	106.93	108.26	107.48	104.77	106.71	104.28	100.53	106.04	106.94	102.66	102.32	106.9	108.37	108.04	103.65	103.26	106.24	107.19	108.09	103.53	106.76	106.51	110.49	105.87	102.13	104.75	109.74	105.01	103.88	103.5	107.87	108.27	104.15	104.55	106.17	103.28	103.39	107.66	102.42	104.08	107.01	105.88
102.41	103.33	98.803	102.31	98.646	103.04	101.25	97.526	100.46	102.71	101.93	100.1	99.618	101.92	101.68	105.29	100.96	104.23	97.97	100.04	96.189	103.76	99.467	104.86	101.97	105.83	100.37	103.86	102.58	100.54	96.148	98.084	102.03	99.721	105.39	100.69	100.41	101.02	99.631	103.61	98.789	98.917	98.316	105.03	101.39	100.75	97.242	98.687	97.61	100.58
111.29	112.13	115.71	110.32	113.94	111.95	108.04	107.1	109.09	112.74	108.86	114.61	106.46	108.88	110.73	107.44	108.84	107.85	110.18	112.72	113.44	106.02	108.44	112.06	111.77	106.99	108.95	103.67	107.89	111.01	106.23	109.42	110.13	108.89	109.12	109.69	109.51	107.45	108.33	111.08	104.82	113.18	112.39	114.82	116.76	110.87	111.48	109.06	108.37	111.03
104.39	106.29	106.86	102.14	109.8	107.32	107.3	108.54	104.74	102.69	106.36	104.04	107.27	107.29	110.71	105.16	103.65	106.94	99.894	108.64	107.61	107.58	102.89	108	103.93	102.53	104.58	106.72	103.72	101.54	103.7	107.84	109.15	102.07	106.21	105.28	109.69	104.06	108.62	105.29	104.9	101.31	106.7	104.09	106.45	104.9	109.23	105.57	108.27	105.07
105.39	109.02	106.38	105.25	104.25	108.7	105.42	110.04	106.65	106.41	103.92	107.63	107.28	105.81	104.47	105.4	106.43	105.36	109.02	100.98	108.76	107.63	104.62	105.74	107.31	104.63	109.82	103.15	109.03	105.95	104.21	105.07	102.23	104.56	107.86	104.56	103.9	105.97	99.099	107.34	105.91	107.54	104.14	103.84	105.73	108.24	104.95	104.55	107.09	106.53
102.78	106.31	103.31	100.9	107.26	107.58	105.94	104.26	108.85	103.85	104.09	103.6	97.957	103.37	100.95	97.385	104.35	104.85	110.53	105.04	104.89	108.24	108.82	103.64	103.66	104.74	109.45	107.42	103.3	105.59	100.34	103.06	104.64	107.73	108.98	101.83	99.906	100.06	104.29	103.17	104.28	105.44	105.44	104.89	105.16	101.09	105.75	96.346	105.44	108.14
102.8	103.85	106.12	106.18	107.51	100.9	104.39	105.56	106.52	105.74	104.2	106.38	103.36	102.44	106.63	104.94	111.08	108.44	104.48	103.58	104.83	100.82	101.33	109.5	107	106.32	102.48	107.2	105.8	108.27	103.5	103.88	110.83	106.41	111.99	105.16	103.99	109.83	105.23	110.45	98.403	102.74	105.83	109.81	110.13	109.31	109.18	106.26	103.8	101.37
117.97	114.27	114.29	118.41	118.74	118.08	116.77	114.58	116.16	117.41	119.63	112.48	118.55	119.37	115.31	113.73	114.45	116.61	115.52	120.36	115.71	114.04	121.96	117.74	118.31	117.68	119.6	116.67	118.44	113.64	113.68	116.16	120.67	118.19	119.89	119.18	117.98	115.61	116.51	117.49	115.36	120.87	114.13	119.79	113.46	121.17	116.33	118.18	117.85	117.21
107	108.51	106.69	105.39	108.07	106.15	101.64	108.48	102.51	99.832	102.43	104.42	102.4	104.28	108.46	107.07	102.6	107.76	107.84	102.73	104.21	101.53	106.9	109.27	104.68	105.6	106.34	107.95	106.83	109.65	105.16	106.91	106.67	103.96	105.33	103	106.7	106.83	104.99	104.91	110.77	104.77	104.83	106.42	104.94	105.42	104.33	108.2	106.71	109.29
106.45	104.26	107.55	106.18	101.27	104.03	107.45	107.99	106.03	110.2	110.57	102.51	105.09	107.2	102.64	101.15	107.54	105.04	106.79	105.23	104.95	106.71	105.97	102.48	104.88	109.48	103.08	107.47	103.18	101.54	109.38	102.25	101.75	106.38	106.44	104.62	108.82	105.45	106.17	106.29	104.27	104.74	104.14	102.06	104.42	97.886	104.69	99.294	101.55	109.39
104.45	106.98	103.24	103.7	107.63	104.71	106.6	107.85	106.72	105.45	106.38	105.25	107.22	106.16	105.49	108.45	106.43	104.14	107.92	100.24	106.26	107.61	109.5	108.11	103.16	106.92	105.11	110.35	107.92	109.8	109.61	106.21	107.07	109.6	104.5	104.75	106.02	107.61	106.86	109.26	105.1	106.15	104.99	106.48	102.43	105.18	101.04	109.55	103.86	110.33
103.99	103.21	106.6	102.95	102.15	104.36	107.69	104.15	100.54	103.09	104.8	108.62	104.08	102.53	104.93	102.63	109.39	103.1	102	104.4	105.65	103.34	104.66	106	108.39	103.45	105.34	102.99	106.26	101.94	105.87	105.91	106.22	104.32	103.65	107.24	103.21	107.85	101.09	104.89	105.59	105.19	98.105	105.74	105.27	105.51	103.68	101.33	107.1	104.69
111.53	108.32	108.13	108.72	107.88	110.41	108.52	109.36	112.7	109.94	112.75	111.93	109.18	113.48	109.43	108.94	111.42	107.35	114.25	112.6	110.31	114.78	110.4	109.59	114.57	111.92	111.75	110.95	108.83	110.93	109.34	108.32	112.28	109.35	109.93	110.75	111.57	112.48	104.08	107.49	115.91	111.29	112.32	113.03	111.97	115.4	111.61	107.46	108.35	107.72
110.37	106.91	109.28	110.78	108.64	115.18	109.19	111.44	107.49	111.1	109.74	108.5	114.7	112.61	114.36	108.3	111.08	107.84	114.69	112.09	111.59	110.37	115.78	113.2	104.64	112.25	116.88	109.57	110.23	113.62	115.6	114.27	110.49	112.06	110.36	111.6	113.4	110.25	113.09	112.44	111.96	114.08	110.03	109.85	113.61	112	113.3	109.78	112.65	108.85
109.56	104.57	108.64	105.59	107.53	107.36	107.96	108.6	107.12	108.73	105.39	106.04	109.85	103.98	110.53	108.69	101.92	104.42	106.53	102.98	107.27	109.3	109.58	101.39	107.33	107.95	103.71	107.33	104.17	104.29	106.04	104.15	107.81	105.27	104.19	109.83	109.92	107.82	107.27	102.54	110.71	103.85	106.35	104.41	100.36	107	110.64	104.89	105.36	106.17
104.36	105.23	106.47	105.46	104.81	105.62	108.5	110.07	105.99	106.6	110.61	107.46	104.59	106.45	107.07	106.25	109.34	106.14	107.34	104.33	107.36	104.19	106.62	101.74	107.13	106.82	107.26	106.8	108.59	106.36	103.52	104.74	103.58	109.8	107.04	103.47	105.55	106.71	110.27	106	110.67	107.81	103.69	104.92	106.84	103.48	107.91	105.6	104.72	102.51
106.43	104.45	102.12	106.44	104.71	103.49	105.45	103.29	102.29	109.26	104.17	107.55	103.66	101.77	104.29	104.36	107.04	104.74	108.39	100.9	105.34	105.28	103.88	102.57	107.05	106.57	101.87	105.21	105.6	100.44	107.97	106.74	104.78	100.1	101.38	104.05	105.95	104.66	103.38	104.18	104.57	107.12	102.2	104.55	105.99	103.1	107.83	102.06	97.448	109.64
106.68	110.74	110.84	108.01	103.63	109.39	107.08	103.88	105.03	110.79	109.99	102.74	102.64	107.84	102.87	108.59	104.3	109.92	104.74	106.39	106.06	110.1	102.94	107.78	106.14	103.72	103.81	107.05	107.29	102.99	104.8	106.75	102.08	106.59	101.77	107.07	101.93	106.82	107.54	104.65	107.75	106.8	102.92	98.552	108.3	106.33	106.68	103.29	106.98	108.07
110.5	106.02	103.37	108.99	107.42	108.83	106.33	105.77	107.49	100.46	106.12	106.53	102.44	107.71	99.501	104.73	106.24	105.3	107.01	102.95	110.98	105.77	105.31	105.14	107.62	101.51	108.06	108.88	108.18	107.85	100.81	109.89	107.71	102.87	104.92	106.35	109.73	106.82	106.96	103.53	105.45	110	108.48	105.2	108.01	112.54	106.84	104.16	107.76	108.28
103.98	102.85	105.22	110.58	105.93	105.21	103.49	102.99	99.868	106.72	106.61	104.29	106.63	105.27	107.42	108.1	106.6	108.42	104.38	106.69	106.24	102.16	106.16	105.19	102.92	105.09	108.67	101.53	106.13	104.45	105.11	102.99	107.05	103.42	105.47	101.18	103.64	102.58	105.12	104.31	110.39	105.32	107.46	104.26	100.92	104.08	100.63	108.21	107.55	107.07
114.09	117.24	110.74	110.2	110.19	112.56	114.58	114.36	112.47	112.8	112.35	112.13	113.25	111.23	111.24	110.84	114.47	114.25	111.11	114.13	112.54	111.57	112.33	112.62	112.35	109.03	113.27	115.15	111.72	112.12	115.4	112.2	110.84	111.02	113.77	111.73	111.53	111.86	116.29	113.85	110.5	111.63	110.82	112.19	114.31	115.03	114.5	113.39	114.07	113.45
106.68	108.1	112.17	109.9	112.29	115.63	111.46	111.44	114.13	112.94	113.43	114.84	108.69	114.16	114.88	108.05	114.68	112.25	114.64	111.41	114.61	110.73	111.17	110.83	114.18	110.85	112.11	110.16	109.76	114.44	110.01	114.26	110.11	110.63	111.93	112.53	112.8	113.79	109.89	115.26	111.2	110.09	104.37	109.57	113.09	116.01	112.42	110.12	109.39	108.49
103.39	102.42	103.9	109.84	101.85	102.23	107.34	100.81	102.58	104.3	103.5	105.31	104.08	99.097	106.62	106.77	111.86	102.24	105.74	105.76	104.42	101.83	103.64	101.52	106.89	103.51	102.76	106.96	98.716	102.06	103	106.14	102.46	100.81	107	107.73	100.58	105.86	104.39	104.74	104.37	105.25	105.12	105.21	101.29	104.45	106.22	104.49	104.43	106.94
119.39	118.39	115.32	116.22	115.5	113.82	115.41	112.36	116.05	115.81	119.02	117.7	113.29	116.96	116.21	123.18	118.1	112.4	112.03	116.27	115.19	116.14	121.5	117.58	115.76	118.2	112.61	116.43	119.37	116.59	120.36	117.16	112.26	114.58	118.2	113.28	114.84	114.59	121.3	115.73	115.4	113.06	113.05	113.48	116.09	115.16	116.46	114	117.06	114.64
109	105.06	106.96	103.63	103.1	108.5	104.67	105.88	109.01	113.93	109.16	110.65	105.38	106.17	107.08	105.93	107.68	107.42	101.88	107.39	97.797	100.64	103.69	106.91	105.68	102.83	102.35	104.38	108.13	106.26	102.39	110.89	108.35	105.59	104.97	104.58	104.02	107.62	105.94	106.46	108.65	103.74	106.17	108.52	104.29	102.15	107.91	102.64	102.38	107.78
111.15	108.3	111.2	110.78	106.97	109.53	108.4	113.2	111.72	108.77	110.03	109.24	101.73	109.05	107.76	111.87	108.37	109.03	107.3	106.5	110.42	111.17	112.3	109.15	112.54	114.08	109.79	108.73	113.38	110.96	110.19	108.82	108	109.43	110.95	106.19	108.85	110.49	108.12	108.72	106.32	107.64	104.02	111.95	108.67	106.31	109.4	114.27	108.5	109.17
107.32	113.98	111.31	109.87	108.53	106.66	111.61	107.12	110.39	108.53	108.96	105.17	110.77	113.94	111.05	110.74	113.9	108.11	109.2	110.21	110.71	108.6	112.84	110.54	110.31	106.81	110.81	108.6	109.24	107.95	109.61	108.56	111.73	110.46	112.45	110.35	111.05	109.89	110.95	109.46	110.94	107.22	112.74	110.86	110.15	105.41	113.64	110.4	111.12	109.16
105.37	106.25	105.6	110.31	109.59	110.72	103.28	109.46	105.3	104.17	111.03	107.4	111.64	105.89	103.87	107.82	106.82	110.87	107.31	104.76	110.11	100.53	103.72	109.41	108.71	110.22	101.56	105.92	105.52	101.11	109.59	105.83	107.26	106.68	102.75	104.59	107.03	108.17	103.74	102.11	106.26	104.19	108.25	106.37	107.36	107.55	108.33	104.32	112.01	107.61
110.97	108.99	114.12	110	110.85	113.12	110.19	111.36	110.27	109.48	111.18	112.03	110.95	111.24	110.41	108.4	112.03	113.18	112.13	113.34	110.37	110.75	112.36	111.6	107.19	111.3	110.58	111.93	112.2	113.77	111.18	113.13	110.46	109.93	111.01	113.34	113.96	112.41	110.76	111.81	109.63	114.27	111.91	110.74	110.11	113.74	112.58	108.24	113.45	111.09
106.01	108.72	113.18	109.73	110.83	110.33	114.56	108.39	110.74	111.36	109.66	111.58	110.98	113.58	113.5	111.27	111.95	112.7	113.35	113.91	114.87	112.46	110.6	107.93	115.35	108.04	112.82	109.43	108.87	112.08	106.26	114.9	109.43	109.48	115.31	110.03	113.44	111.04	115.71	115.63	114.29	110.81	112.77	113.42	112.38	112.4	110.72	112.62	110.1	109.79
110.69	111.07	107.99	108.91	108.99	111.47	114.96	105.68	114.05	113.81	112.93	109.59	110.78	111.75	115.07	110.49	114.24	109.81	114.73	109.89	109.59	106.34	117.65	113.59	108.62	111.04	112.22	110.06	108.02	114.22	113.4	109.46	108.75	108.64	110.07	113.73	107.33	107.67	110.32	112.38	110.61	114.44	110.61	111.79	105.99	112.32	106.97	111.65	108.09	116.75
113.91	109.47	114.66	117.17	113.71	111.55	113.32	114.52	115.04	111.95	110.5	108.6	110.25	115.22	111.82	111.91	111.47	113.81	111.51	111.65	112.84	116.44	113.99	113.84	108.96	109.96	107.07	113.44	115.31	109.77	107.66	109.37	113.33	112.46	109.48	117.47	110.96	110.83	114.73	113.37	112.03	107.9	108.36	115.44	116.62	116.95	111.25	108.68	110.62	111.92
99.084	105.59	100.83	102.24	100.14	99.307	99.754	99.727	100.85	97.505	99.854	98.504	104.9	103.17	100.54	98.47	102.54	99.743	101.13	104.26	100.36	98.563	101.19	96.292	99.159	98.064	99.459	98.883	101.01	101.82	101.3	99.295	98.224	103.68	98.724	105.48	98.895	101.14	96.982	103.19	94.734	101.47	101.03	103.34	97.166	99.108	103.71	104.12	98.721	102.31
107.3	108.07	115.16	109.63	110.77	110.66	110.09	112.24	108.39	110.01	113.78	114.2	114.54	113.93	109.27	107.61	111.87	110.29	110	111.49	115.63	111.1	111.05	119.72	109.55	108.32	114.6	112.47	108.37	111.72	110.9	109.82	110.59	110.84	113.61	113.65	113.89	113.67	111.54	105.29	110.03	110.77	107.75	110.48	114.66	110.63	113.11	112.03	111.34	110.42
104.88	105.01	105.55	107.01	97.778	103.66	100.1	105.04	106.56	103.88	99.982	106.31	103.26	103.38	106.7	103.77	103.24	101.43	104.68	105.97	107.24	105.05	103.27	97.589	103.61	104.15	106.31	107.85	102.71	102.92	107.6	104.67	105.52	101.31	101.33	103.53	108.07	105.48	94.337	100.48	104.75	107.27	104.23	99.41	103.22	108.03	102.79	101.94	104.35	102.63
113.49	114.91	111.12	107.98	110.31	108.22	107.61	108	111.29	112	113.73	109.94	107.69	111.22	110.96	113.9	112.95	110.41	107.7	110.92	112.4	112.56	114.06	111.39	113.47	113.27	109.94	108.13	113.81	110.13	109.14	110.6	112.71	106.94	115.41	108.36	104.61	108.65	114.34	111.29	113.29	109.77	105.47	110.22	111.14	112.07	107.1	110.03	107.96	114.8
98.713	95.605	100.06	97.183	100.69	100.81	102.55	100.99	98.787	103.08	98.908	101.39	100.79	95.238	103.29	102.21	96.917	100.15	97.21	102.77	100.81	98.994	97.146	99.918	99.201	101.48	100.47	99.075	98.64	100.89	95.917	95.061	103.05	102.56	98.453	96.958	101.52	99.256	101.22	103.11	99.584	104.11	95.571	94.603	102.22	96.919	100.41	100.85	101.19	99.328
106.66	102.56	107.75	100.56	104.67	107.08	107.21	105.12	105.23	100.65	100.43	102.83	107.39	107.79	106.26	101.74	109.9	97.943	109.72	104.95	107.66	104.73	105.12	105.73	107.59	103.42	105.51	105.18	107.36	101.49	105.45	104.05	106.35	107.67	101.84	107.57	106.25	99.851	106.74	103.13	107.73	101.39	105.96	100.88	103.86	102.67	104.38	107.34	100.59	109.49
99.933	108.29	101.88	101.02	108.14	103.87	99.441	100.92	97.939	102.21	101.2	108.09	99.598	101.01	94.325	98.644	103.05	101.77	101.98	100.41	103.75	102.14	102.74	103.09	101.82	98.027	101.36	98.418	102.86	100.66	102.3	102.13	96.082	98.517	100.07	102.34	99.953	99.151	103.09	96.999	102.59	98.146	102.45	97.961	100.18	101.74	96.104	99.138	102.74	98.502
102.48	101.7	100.44	101.16	101.35	101.63	96.583	102.04	102.47	103.63	101.57	99.458	98.342	101.27	104.68	102.64	101.31	99.465	99.422	103.29	102.36	107.29	102.27	101.11	98.533	102.89	100.15	99.263	101.77	94.912	100.8	100.48	98.179	99.888	99.447	102.22	98.985	95.921	104.23	96.657	98.612	98.42	101.84	101.02	99.57	104.52	101.18	100.6	101.87	102.91
105.97	108.61	105.24	106.11	103.73	105.85	108.09	106.49	105.85	110.65	105.93	108.45	99.924	107.65	104.31	105.37	104.79	106.23	103.83	107.54	103.04	102.74	101.77	104.83	106.23	100.14	106.47	106.68	105.46	104.81	106.62	102.68	109.38	108.06	105.67	102.4	107.83	101.38	105.03	102.93	104.77	106.43	107.39	100.67	107.96	106.16	104.22	107.63	104.85	107.08
111.8	114.51	115.03	107.61	116.86	112.95	116.16	111.03	112.17	110.79	114.12	114.44	109.75	113.81	116.96	112.47	111.53	110.74	113.38	116.29	113.25	117.76	110.36	116.26	112.55	111.93	115.67	113.51	115.51	112.63	118.7	109.76	114.06	111.08	112.8	113.13	113.77	111.59	109.62	115.19	116.69	115.34	111.42	111.47	114.5	114.42	114.2	113.36	108.91	112.12
110.69	106	108.57	108.37	113.2	110.06	110.66	112.42	108.84	115.88	109.16	111.2	110.38	109.71	110.34	110.73	112.07	110.43	111.58	111.6	114.59	108.6	109.28	106.69	111.34	109.95	112.73	116.05	114.11	107.01	110.13	109.32	109.59	111.03	114.13	109.97	110.82	111.6	112.27	114.99	116.35	111.81	112.35	110.49	109.93	105.93	113.85	108.19	114.27	110.28
112.51	115.61	113.6	113.15	112.59	112.17	114.54	112.4	108.53	111.37	115.81	113.85	114.24	114.69	111.75	113.42	117.12	111.56	111.14	114.19	116.11	111.84	109.87	107.97	115.07	114.53	111.69	112.76	110.72	109.31	112.04	115.2	109.55	115.2	114.37	113.65	115.99	108.54	112.8	110.48	112.72	118.03	113.16	110.75	111.76	114.62	109.29	114.21	113.43	114.08
101.16	102.89	106.78	106.24	104.13	104.32	102.52	103.49	100.02	107.02	103.37	106.85	106.49	104.04	101.36	101.58	103.3	106.78	106.21	103.83	101.96	106.09	106.35	102.25	104.38	102.74	110.2	105.1	104.62	104.79	108.78	107.66	103.28	105.51	106.82	101.16	102.18	104.35	105.51	106.76	104.69	102.45	104.98	104.97	106.44	102.73	106.85	108.84	100.87	108.6
108.15	107.74	103.41	109	105.98	106.4	105.91	112.79	102.82	107.08	99.898	104.33	107.55	107.47	107.54	109.56	103.43	105.04	106.98	102.97	99.326	110.57	105.73	107.39	106.87	103.85	105.87	104.18	104.66	107.24	107.47	103.36	106.96	104.95	106.84	108.89	107.33	106.65	106.93	110.81	103.8	107.33	104.65	107.33	102.74	101.8	102.12	106.94	106.76	103.57
105.85	105.75	103.53	106.2	103.23	107.52	111.38	103.86	107.93	107.96	108.31	103.73	106.45	107.32	102.77	111.19	105.27	106.55	103.69	106.95	108.4	104.73	106.48	99.973	102.98	106.77	104.41	107	104.27	101.72	106.36	105.63	107.54	106.22	106.85	105.98	106.27	105.09	103.2	104.5	104.02	106.22	105.77	103.53	104.95	106.22	106.26	106.06	108.55	106.8
104.57	109.72	104.35	103.19	103.48	106.39	107.14	102.94	103.15	104.69	106.37	104.32	102.1	103.54	105.74	101.91	105.47	107	101.61	107.43	102.09	105.68	101.53	104.1	104.77	104.19	101.43	105.33	105.71	105.23	98.735	104.49	101.29	103.89	104.31	105.56	108.05	100.87	98.299	103.86	102.69	104.8	107.06	105.85	103.74	104.74	105.91	106.2	104.49	105.66
108.58	112.34	112.24	114.77	108.87	114.71	113.76	110.58	108.44	112.34	110.35	111.69	111.16	111.11	112.62	113.04	114.65	113.46	111.14	113.95	116.44	111.41	107.75	111.83	116.6	110.26	109.19	114.97	112.03	112.15	106.62	114.28	110.15	115.55	116.84	112.04	113.71	111.06	106.87	114.36	115.69	111.91	112.53	114.69	110.58	112.62	113.62	111.31	117.36	108.16
106.62	105.88	105.07	107.99	103.65	109.86	102.73	104.22	104.53	106.8	104.48	104.48	107.76	108.02	101.98	101.23	106.85	105.86	108.14	108.58	103.43	108.34	109.3	110.57	107.9	107.44	105.51	105.84	104.04	97.599	105.98	109.42	107.65	110.62	104.43	105.47	110.13	105.61	104.35	108.69	101.63	107.99	104.95	109.16	108.94	105.33	104.29	105.64	112.5	104.34
109.76	110.62	108.63	109.68	112.79	109.21	110.9	109.22	112.92	114.44	112.48	110.91	110.93	108.88	112.9	111.97	112.19	114.24	112.71	114.54	112.89	111.49	112.51	108.92	112.99	109.52	109.93	110.72	111.39	111.79	113.08	115.9	109.51	110.96	110.99	108.8	112.62	110.62	110.55	113.84	110.47	108.93	107.7	115.83	110.46	111.14	108.51	108.51	109.45	110.62
109.49	110.21	109.04	111.21	107.12	114.09	110.97	112.81	112.18	105.31	113.64	109.52	113.67	113.79	113.48	110.37	112.77	112.78	109.69	115.32	111.77	111.57	113.22	110.86	109.98	115.28	110.84	110.26	113.92	107.41	109.76	111.89	112.9	107.1	107.52	110.73	115.1	112.42	110.83	114.49	106.54	111.8	111.55	112.24	112.99	115.5	110.85	111.83	113.19	113.44
114.59	116.66	118.18	115.88	114.98	113.35	117.98	112.89	117.41	113.25	115.06	114.11	118.43	117.44	112.7	115.33	114.74	116.63	114.36	114.94	120.6	115.6	114.24	120.86	119.82	118.92	111.36	116.22	116.54	116.61	111.77	119.07	114.49	116.23	115.45	115.3	112.83	112.27	117.35	115.2	111.31	116.41	116.61	117.94	113.03	117.33	118.82	113.32	116.49	116.24
100.91	102.29	101.35	100.53	98.11	100.1	100.54	104.27	95.291	103.77	101.67	101.42	101.15	97.36	96.704	102.27	106.7	102.16	102.02	101.33	101.9	102.77	104.54	101.46	102.2	102.91	97.75	103.37	98.792	100.16	102.91	102.76	100.27	101.02	98.509	105.04	99.366	104.04	99.654	103.76	99.938	101.32	98.01	98.761	104.12	99.755	103.89	101.34	97.959	100.24
112.46	107.34	114.67	112.97	112.64	117.27	114.34	111.38	109.91	110.92	113.08	113.09	114.42	112.39	110.48	112.76	110.61	106.07	109.21	107.85	112.95	106.43	109.31	110.54	112.47	110.98	114.25	113.44	114.76	108.06	110.74	111.94	111.86	110.86	104.82	111.29	110.43	115.8	108.77	115.95	112.24	112.64	114.77	108.46	110.91	114.8	111.12	110.15	108.61	109.91
111.17	108.1	110.1	106.49	103.36	106.67	102.33	105.74	107.12	105.33	105.48	105.28	107.3	106.94	107.28	108.02	102.61	105.74	107.37	108.55	105.44	105.03	104.69	104.96	103.14	104.73	111.62	104.52	106.57	104.55	106.99	107.7	106.86	105.54	108.17	104.34	107.09	103.62	108.6	104.35	103.11	103.86	104.51	110.49	103.79	104.21	104.68	106.08	104.27	104.32
98.325	98.73	96.878	98.329	97.694	100.53	98.194	96.991	98.406	96.551	101.21	97.585	98.25	101.28	97.199	96.147	101.86	99.112	101.53	100.53	99.776	100.48	98.528	102.61	95.928	100.35	99.718	97.784	103.51	98.83	102	104.18	103.36	99.246	95.974	102.26	98.986	102.31	102.7	98.854	106.36	100.51	100.11	96.976	98.551	104.11	93.53	101.42	94.821	101.11
108.45	105.3	103.96	107.11	101.43	100.7	102.06	108.13	108.39	107.6	108.37	104.8	109.2	102.95	105.63	103.48	106.89	104.24	106.1	108.77	101.15	106.77	103.36	103.63	108.14	105.55	108.05	100.2	107.83	107.41	105.6	105.64	111.56	103.97	106.12	104.73	106.85	103.21	105.17	107.16	105.7	106.5	106.73	104.45	105.34	108.71	110.29	105.68	102.24	104.58
101.76	101.2	97.865	101.75	100.15	101.94	98.572	104.85	98.918	97.894	101.78	96.844	102.7	97.746	101.99	100.99	99.165	95.57	100.84	95.322	100.13	99.563	99.614	97.648	95.307	100.38	95.635	100.2	99.403	98.604	96.966	105.92	101.91	97.675	104.91	100.42	102.11	102	100.71	98.696	99.272	95.33	100.81	100.2	103.25	99.186	104.48	100.11	99.963	102.48
115.49	112.18	111.53	114	110.13	113	112.2	106.95	111.88	111.15	111.08	113.57	112.96	111.43	112.32	113.07	112.57	109.73	110.18	113.96	109.87	108.75	113.09	112.01	111.21	110.76	112.23	111.35	111.74	110.3	108.55	115.39	113.9	111.2	111.21	108.47	113.31	113.96	109.11	113.45	110.77	113.29	113.27	110.01	113.37	113.03	115.35	114.01	112.23	113.29
106.74	107.17	106.93	108.06	111.67	111.91	113.98	112.65	109.64	113.37	108.03	107.13	111.15	114.08	109.46	109.8	113.9	112.47	107.2	110.41	105.2	108.24	106.61	107.78	112.74	110.43	109.94	110.33	109.95	112.92	111.44	108.85	109.45	111.2	108.58	113.02	112.97	112.96	106.17	107.21	110.97	106.99	108.8	111.66	110.62	111.28	111.01	116.91	111.55	110.89
112.23	114.3	107.75	119.19	116.75	111.63	111	111.86	112.33	114.94	111.42	113.68	110.64	109.05	115.09	113.25	115.79	114.43	110.23	109.82	111.51	111.48	107.69	114.2	113.32	117.37	107.71	111.86	112.17	112.72	108.1	115.35	115.53	111.33	109.78	109.53	113.27	119.67	111.93	115.09	111.53	112.78	108.81	112.16	113.12	110.69	111.03	114.38	110.02	114.73
98.84	98.424	95.159	102.85	100.85	98.271	99.559	98.82	102.77	98.673	104.32	100.21	100.68	102.35	98.003	101.37	97.381	102.73	98.112	98.305	101.66	100.19	98.503	103.29	100.66	99.492	98.98	99.357	101.58	101.15	96.702	97.596	100.35	97.238	102.67	97.385	99.396	96.238	101.33	100.47	97.206	100.53	98.369	99.956	100.9	101.23	102.93	104.72	100.82	97.35
111.83	109.31	107.68	111.88	110.48	110.47	112.46	108.42	108.95	108.41	115.54	108.88	110.25	110.53	108.63	112.43	113.49	113.35	105.87	109.51	111.19	114.35	111.2	116.08	115.19	113.99	107.69	109.19	105.42	106.75	112.78	108.95	111.26	115.59	111.73	111.96	110.72	112.11	110.75	109.39	105.42	112.49	109.68	113.49	112.47	108.91	107.59	111.35	112.55	111.07
101.82	102.98	111.37	104.58	104.61	106.47	105.72	105.45	102.91	107.6	103.07	108.32	109.59	106.52	108.57	101.89	109.89	106.55	106.39	104.34	106.18	104.26	106.5	103.3	107.13	107.35	106.97	105.94	101.86	106.44	101.11	104.46	103.99	102.23	103.23	103.27	102.91	102.16	105.76	102.28	102.65	106.83	103.44	104.57	106.37	103.76	107.93	107.02	104.89	106
105.37	106.77	107.62	106.21	108.96	104.13	101.59	104.18	105.13	103.82	109.06	103.82	102.89	109.95	105.71	107.8	109.53	100.64	100.76	105.96	107.25	106.04	107.65	107.69	105.84	106.84	104.98	105.08	109.89	108.82	107.12	107.77	111.68	103.67	104.28	106.2	106.16	106.92	106.51	106.12	108.83	109.52	106.87	106.15	107.91	103.98	102.71	106.98	106.27	110.11
109.28	111	110.53	110.42	106.31	111.57	113.33	111.95	108.16	106.94	110.1	113.44	113.3	116.06	112.96	117.2	109.43	111.37	112.75	112.8	109.47	112.31	108.52	109.8	110.81	109.59	112.67	110.61	109.92	113.6	114.48	113.76	108.65	107.31	111.74	110.76	109.59	111.7	108.2	111.25	111.11	109.41	112.4	110.35	111.91	104.97	109.38	109.29	109.5	109.11
108.88	105.83	109.12	113.31	109.76	109.01	113.52	110.78	109.22	108.95	110.21	112.73	112.03	114.59	111.96	107.16	108.86	113.7	110.43	110.67	113.28	111.09	114.64	111.17	116.08	113.07	109.75	115.3	113.85	111.82	112.18	113.85	116.04	113.89	110.87	110.24	115.25	110.39	108.22	109.37	114.33	105.05	110.95	112.26	111.05	111.07	108.97	107.53	116.02	108.99
103.47	107.15	106.5	100.52	106.86	108.85	105.2	103.04	108.45	102.42	105.98	103.95	104.99	106.67	106.64	98.839	103.75	105.19	109.1	106.1	101.57	106.13	110.14	106.61	105.85	106.15	106.76	103.33	109.45	105.79	104.8	103.05	104.76	100.88	104.34	104.21	104.7	108.76	104.18	103.23	107.87	100.67	106.34	104.7	108.3	106.78	101.69	105.14	105.65	102.06
103.31	106.37	102.28	109	104.48	104.68	104.9	105.8	109.34	103.08	105.09	102.2	103.52	107	109.21	100.17	107.57	101.22	108.36	107.84	107.3	108.36	109.01	106.85	107.03	109.22	105.73	101.59	108.52	108.29	108.71	106.83	102.59	107.02	111.47	109.91	104.82	105.75	103.49	105.97	105.2	104.12	109.4	112.3	103.5	107.77	109.42	105.93	108.77	109.05
117.87	112.94	117.42	114.4	114.41	113.25	119.1	113.29	115.21	115.35	123.06	121.88	116.48	118	116.86	116.74	115.84	118.03	116.6	119	115.96	116.42	114.89	116.47	121	114.32	117.99	113.65	116.37	121.56	118.14	116.83	118.83	116.26	117.62	114.56	115.5	115.27	119.76	121.7	114.92	114.81	112.67	112.98	114.93	117.4	119.36	118.7	121.49	117.02
107.59	109.51	110.86	111.19	111.22	111.31	108.51	110.45	111.62	105.49	111.98	113.12	104.16	112.44	113.94	111.22	110.83	113.19	109.49	109.08	111.52	112.59	107.82	111.82	111.29	108.91	108.96	108.94	108.07	113.13	114.71	109.53	106.01	109.4	114.46	107.26	111.86	108.53	110.39	113.94	109.38	110.4	109.52	109.31	108.92	111.54	112.93	113.02	112.04	111.62
108.28	101.32	101.48	105.79	102.54	105.07	108.2	106.5	102.45	106.7	106.09	103.65	108.6	104.82	100.97	108.49	107.19	107.41	104.7	107.97	107.55	106.92	99.296	105.87	105.15	108.24	103.9	101.49	105.11	105.26	107.72	112.34	105.54	108.17	101.27	105.8	107.49	108.92	102.8	107.1	107.08	104.01	101.07	106.72	109.88	102.32	105.99	108.85	104.16	101.75
106.37	104.29	102.83	108.26	105.5	105.17	108.28	109.94	101.67	104.59	100.65	105.03	107.15	104.96	103.14	109.62	106.11	103.37	106.38	106.69	107.4	104.85	103.44	102.71	108.48	107.95	111.5	105.74	108.38	106.43	105.82	107.39	101.23	108.22	105.83	109.7	103.36	102.8	106.29	102.36	103.95	108.8	106.12	105.99	105.39	104.27	108.21	105.64	105.01	105.68
104.96	101.72	106.96	108.41	107.54	104.21	107.48	111.03	109.95	108.36	109.32	113.11	101.1	109.15	105.86	111.02	107.64	109.41	105.4	103.12	107.96	101.5	104.89	106.22	106.2	106.59	102.49	105.35	106.85	110.29	105.52	107.14	106.83	109.97	104.05	104.52	103.83	108.64	107.35	107.76	108.62	101.28	113.55	105.7	104.58	103.92	105.83	110.13	104.89	106.7
107.26	104.26	106.54	103.26	104.08	106.93	101.93	101.34	105.84	107.09	105.83	104.67	106.84	101.01	103.75	103.5	100.72	102.03	104.82	103.04	106.4	112.57	108.42	105.07	103.13	102.35	104.13	104.23	104.66	103.79	105.92	107.91	104.27	101.17	105.71	104.01	102.36	105.48	103.24	105.04	106.52	106.84	104.14	106.09	104.4	105.64	105.17	107.49	103.74	105.36
104.78	106.03	106.97	107.29	104.87	107.64	107.88	107.28	104.64	108.85	106.77	105.67	112.7	108.43	105.42	105.58	107.23	104.07	105.31	108.83	105.68	105.22	104.93	106.65	109.13	108.46	107.2	108.11	108.22	108.63	104.85	107.47	105.63	107.92	109.24	108.38	102.72	104.16	109.24	110.91	109.49	108.17	104.73	109.8	109.33	108.58	110.28	106.94	103.93	110
105.44	108.96	106.23	107.31	105.02	105.35	103.59	106.35	105.85	106.55	102.23	108.4	102.87	106.07	108.71	102.57	108.8	107.28	110.63	107.18	102.55	106.48	104.8	107.7	100.74	106.56	106.51	104.44	102.05	109.23	112.21	107.11	106.03	107.77	108.07	99.953	106.02	106.66	109.27	104.22	107.38	104.48	109.07	103.61	110.23	109.67	106.34	108.05	106.84	105.11
105.51	114.25	110.29	112.83	104.87	109.06	112.53	109.36	114.24	110.87	112.37	113.39	114.59	107.08	109.83	111	117.63	109.63	112.59	107.46	114.27	106.74	112.35	111.95	111.49	112.98	109.87	111.92	105.07	112.59	110.61	116.17	110.27	107.63	111.47	107.9	114.25	107.65	110.82	111.11	112.98	108.72	109.51	107.2	107.73	109.67	106.41	111.04	111.01	108.63
112.82	112.07	109.43	107.48	113.23	113.69	111.74	112.59	111.3	114.64	114.94	111.48	112.84	110.3	108.56	107.92	108.27	116.81	111.59	114.29	112.85	113	111.52	110.64	111.07	108.42	108.74	107.83	110.28	113.78	111.48	114.98	111.27	116.43	111.64	111.16	110.52	107.99	109.96	107.81	111.44	110.88	108.78	110.34	112.62	113.25	111.06	108.16	111.29	116.4
103.77	109.34	106.66	103.49	106.7	104.43	105	104.42	100.88	104.03	102.52	105.55	104.08	100.74	112.45	105.36	102.57	109.04	103.7	102.59	101.36	100.28	104.27	108.07	103.87	104.28	105.43	106.57	107.08	106.12	106.7	106.27	107.04	104.53	98.546	111.05	106.21	99.262	106.38	107.64	101.44	106.67	106.67	104.11	108.6	104.37	99.711	108.13	107.23	108.65
100.56	100.35	105.31	100.25	100.26	99.118	101.69	101.62	104.22	100.13	99.22	103.73	103.8	104.85	102.73	105.28	103.37	98.393	96.776	102.48	99.846	105.68	103.25	98.14	101.74	99.163	103.17	100.28	99.392	100.07	101.16	100.6	103.38	101.17	100.57	97.745	98.746	96.782	97.342	99.832	101.26	104.5	96.677	97.385	98.751	99.518	101.6	100.11	103.77	103.33
105.9	110.84	101.17	105.23	104.28	105.83	106.28	102.24	104.41	110.53	104.98	104.21	107.06	103.53	107.33	109.18	106.49	100.57	105.7	107.83	104.13	111.08	105.91	101.1	101.78	108.22	103.94	108.47	109.01	108.28	107.16	106.09	104.32	103.35	103.25	106.05	105.83	104.1	108.89	105.09	105.75	104.16	106.3	102.96	102.78	113.58	108.84	105.94	104.41	104.62
108.46	105.36	103.11	105.67	107.2	102.74	105.68	102.89	104.09	103.58	100.75	102.35	103.88	107.73	106.57	103.6	101.12	104.7	104.38	105.36	108.72	106.3	104.76	100.71	103.6	104.41	102.39	100.07	100.87	105.3	100.32	102.36	104.66	107.43	103.13	105.76	103.78	106.43	104.99	105.27	105.64	104.04	100.74	105.15	107.27	104.06	106.4	99.863	103.86	101.68
106.63	111.48	112.7	111.98	111.65	108.74	110.89	109.83	108.61	111.47	111.6	116.46	111.04	111.67	107.28	103.57	108.48	106.17	105.6	110.96	110.49	107.44	114.17	112.46	107.55	107.62	112.29	110.7	109.35	112.24	109.78	107.98	112.37	108.05	112.66	108.06	111.86	110.31	112.91	107.31	109.19	111.28	111.4	111.2	109.94	110.06	109.51	111.38	111.21	106.41
100.43	99.581	99.384	99.197	101.21	98.092	102	99.104	98.256	100.88	98.731	101.06	102.61	103	99.401	103.64	101.67	101.35	102.65	99.589	99.581	101.87	99.459	98.369	99.123	97.331	101.71	99.189	100.04	102.4	99.089	103.24	102.62	101.43	105.15	102.21	102.7	105.11	101.08	98.512	100.56	102.52	100.44	98.233	104.22	99.851	103.82	100.14	103.23	104.78
99.587	99.155	103.25	101.85	101.45	96.592	98.174	100.11	97.984	98.303	98.362	98.453	98.904	104.16	98.202	98.284	103.96	103.27	96.592	102.27	91.656	100.23	96.98	102.01	100.12	100.24	102.01	97.063	100.61	95.96	97.208	99.899	101.96	103.93	97.266	97.776	99.007	101.16	99.674	100.22	100.03	102.76	96.891	96.909	102.48	101.56	98.327	99.232	106.86	97.97
105.99	106.42	106.09	99.914	106.09	105.04	109.28	106.93	112.52	106.56	103.45	105.4	102.67	102.45	104.7	104.2	103.34	106.67	105.61	109.42	113.2	106.61	102.16	105.02	110.85	107.48	105.53	105.64	108.4	102.95	107.5	105.12	111.02	109.27	105.09	105.88	107.26	106.51	105.15	106.83	106.86	107.59	106.29	105.8	106.43	106.63	104.05	103.6	102.26	102.49
112.64	108.32	108.73	113.27	111.45	111.58	110.51	113.09	110.59	113.44	110.7	108.07	108.02	114.23	110.58	111.06	109.06	114.04	106.85	109.56	110.5	109.56	113.9	112.34	115.46	113.76	109.93	106.58	111.18	115.19	109.61	109.9	114.62	106.96	113.03	115.48	106.95	109.99	106.72	111.81	112.16	106.29	106.09	110.88	109.25	111.61	110.43	110.99	110.2	109.31
103.31	102.54	106.92	105.36	110.36	107.71	108.78	107.57	103.01	109.26	107.15	104.41	103.52	105.17	104.85	108.14	106.3	106.04	104.06	101.87	108.39	113.29	105.03	105.88	104.54	103.71	102.73	105.72	108.47	104.31	108.32	109.2	104.45	107.05	106.69	108.96	105.57	104.91	105.65	105.77	106.02	108.97	110.49	107.67	107.2	110.8	107.19	103.94	107.43	105.55
105.61	99.676	104.62	110.17	111.92	107.38	106.97	102.62	108.79	107.34	107.4	106.76	113.31	108.12	106.89	110.16	110.73	106.6	102.43	106.86	113.49	109.02	104.9	106.78	102.79	103.66	108.83	107.22	107.74	103.94	108.27	108.52	106.73	105.99	105.81	105.89	107.66	104.25	105.63	108.06	107.89	106.19	105.97	106.87	106.92	105.75	108.58	105.24	110.55	106.73
116.08	109.38	107.46	110.89	112.19	111.15	113.08	113.46	113.8	113.83	110.94	113.45	113.97	112.48	110.92	116.02	111.39	110.13	110.54	112.71	114.45	110.22	112.71	109.85	114.86	114.34	113.38	112.34	112.61	112.7	113.18	115.52	115.44	113.31	111.39	114.94	110.17	109.3	114.66	105.92	109.97	108.6	109.71	115.35	113.82	113.84	113.74	110.43	117.69	107.67
97.885	99.802	102.7	93.581	102.11	102.71	105.9	97.251	97.081	101.11	99.258	100.05	98.499	100.43	101.95	100.49	100.27	102.08	101.69	98.839	99.016	101.04	98.877	100.55	99.962	104.53	104.58	96.043	94.19	99.058	98.351	102.28	97.077	100.16	97.961	101.12	100.37	97.901	102.54	99.653	101.09	97.027	97.446	103.63	99.048	105.08	102.84	100.76	104.81	99.518
111.66	110.51	115.83	110.38	114.79	109.71	114.33	113.84	109.1	110.04	113.92	112.06	111.43	108.99	110.22	112.8	112.55	113.32	110.04	113.44	108.32	112.86	111.76	111.63	112.18	108.2	111.68	109.09	111.45	110.48	109.41	112.11	113.3	109.31	113.36	111.86	110.16	114.51	109.42	109.67	109.13	110.78	110.9	105.73	107.1	110.56	112.97	110.66	111.86	108.77
107.86	110.37	106.7	113.75	113.43	111.63	110.85	112.38	106.78	106.31	108.61	109.42	109.26	109.98	111.85	110.8	108.7	111.21	109.57	110.91	114.74	107.82	113.03	106.11	113.35	107.79	107.23	109.78	111.72	106.26	116.42	109.01	111.95	106.38	108.24	110.36	109.33	114.05	108.3	111.84	109.06	108.47	103.35	108.38	109.65	107.9	110.95	111.46	111.2	108.05
109.7	109.37	112.59	107.04	112.6	107.6	109.41	108.05	107.76	108.61	110.71	110.44	106.96	109.43	110.63	110.79	110.93	112.39	110.1	107.92	113.2	107.99	110.38	113.61	108.15	111.32	103.64	109.81	109.89	111.2	107.5	117.64	108.8	106.14	111.14	108.25	112.52	112.53	111.65	110.68	114.46	109.82	107.71	109.47	112.75	109.01	108.5	117.84	109.88	109.88
107.27	105.69	105.44	103.47	105.03	106.77	106.15	108.21	103.41	104.02	109.73	109.08	106.38	103.69	104.13	99.625	107.05	110.75	107.63	101.55	103.67	104.21	107.63	103.92	107.06	105.69	108.24	105.42	108.21	106.69	103.5	108.02	107.66	104.27	103.92	107.16	103.98	106.21	110.33	104.62	108.64	102.79	106.72	102.65	110.6	107.26	106.73	107.03	108.38	106.21
107.13	103.95	110.23	107.38	104.97	107.9	107.33	106.98	102	108.59	102.94	105.96	103.39	106.11	105.57	103.46	106.94	107.89	103.81	104.99	106.01	103.74	108.38	111.97	103.55	108.94	105.91	105.5	108.85	104.59	107.1	106.09	103.62	106.09	105.52	109.23	105.12	106.2	109.01	105.92	112.28	113.05	102.51	112.29	105.37	104.69	100.91	105.28	109.17	104.07
111.36	101.04	107.3	110.9	103.26	105.78	99.069	110.49	108	100.5	102.64	109.92	106.42	107.73	103.13	106.1	106.65	107.33	104.46	111.75	109.79	105.73	105.73	105.14	103.46	105.97	104.15	106.16	109.48	109.9	100.97	113.31	101.05	107.47	109.52	106.86	105.8	106.29	105.95	103.4	104.49	105.55	108.6	107.19	106.18	104.01	110.55	102.04	103.49	100.88
105.76	106	112.19	103.3	106.39	105	105.37	109.26	106.42	109.17	113.84	102.15	105.8	106.44	104.01	102.71	106.3	107.34	106.2	103.89	108.55	103.91	105.93	98.623	103.63	105.98	106.46	104.67	106.16	102.61	106.72	103.76	102.85	106.54	103.97	108.21	105.54	104.79	101.08	106.01	101.75	105.31	107.51	105.68	104.85	107.11	105.6	106.34	103.79	103.59
95.08	98.845	101.51	99.889	102.67	100.22	101.64	101.24	100.83	97.503	100.11	98.998	101.63	97.631	97.773	101.76	102.27	102.52	97.75	95.337	100.31	106.9	101.7	102.38	101.56	105.89	99.747	102.28	105.63	98.561	99.777	100.75	96.778	99.782	104.77	97.568	100.54	95.285	100.43	100.93	98.051	101.63	97.954	102.48	101.05	103.91	100.08	100.76	101.92	98.117
110.52	105.19	107.17	106.82	108.9	109.12	103.24	105.21	105.49	105.8	103.43	107.31	100.67	105.37	105.39	104.17	106.44	107.79	108.36	105.26	106.02	103.44	101.98	103.13	111.36	105.06	104.06	101.26	107.7	102.96	106.74	105.66	105.52	103.24	105.48	107.27	105.96	106.97	103.76	104.23	106.52	104.48	104.27	104.7	106.7	101.76	98.812	103.79	104.56	107.1
98.003	102.58	102.41	99.519	99.106	99.757	99.04	102.44	101.56	98.195	102.64	100.79	101.53	100.07	99.523	97.18	100.52	100.82	102.92	101.28	100.08	100.93	103.76	98.128	97.312	103.28	97.55	102.26	96.67	99.916	99.698	104.18	98.058	106.45	99.127	99.516	99.434	96.396	100.19	100.73	95.585	101.37	97.795	96.974	98.499	104.27	104.28	101.26	97.898	97.096
101.86	107.3	105.46	101.15	101.64	102.27	102.89	102.24	103.93	107.28	101.71	105.28	100.93	106.02	100.98	97.701	106.74	103.4	105.5	103.76	103.21	107.87	101.11	105.86	102.89	103.48	104.57	107.75	100.78	96.85	102	102.93	108.65	98.884	106.16	108.66	104.69	103.59	102.99	102.01	107.34	101.96	106.5	104.02	103.26	105	107.03	101.87	103.05	103.68
110.5	115.23	110.99	114.41	112.32	106.24	115.66	111.56	109.19	109.42	113.36	108.58	109.51	107.25	114.1	112.6	110.66	109.27	113.45	112.63	112.94	109.82	111.04	113.76	108.44	110.64	108.3	107.49	110.07	106.76	109.57	114.16	115.79	109.21	115.6	112.23	115.04	115.32	112.35	113.3	107.93	108.91	111.52	107	115.84	107.35	112.34	112.89	111.39	111.9
100.89	103.13	104.79	105.23	99.536	107.92	104.27	106.81	111.11	100.3	107.23	110.06	106.39	108	99.743	103.96	107.1	104.07	109.65	101.52	105.58	106.68	105.25	106.07	108.61	108.17	105.03	106.36	103.35	103.44	102.67	106.44	106.17	102.21	109.14	107.89	104.55	106.87	101.11	106	106.46	106.36	108.29	103.3	104.15	105.51	107.85	102.55	106.11	107.7
113.32	112.81	111.75	114.92	113.51	111.65	108.1	115.75	110.88	110.03	109.94	108.74	111.3	114.32	114.2	109.4	111.98	112.07	112.2	112.02	108.1	113.99	108.92	110.59	114.19	109.61	112.06	112.57	112.03	110.32	110.15	109.64	112.29	108.27	109.31	113.25	113.3	113.65	108.58	110	113.33	112.37	116.65	115.31	109.97	112.62	117.43	105.53	113.98	112.11
104.11	109.95	103.85	111.12	103.33	104.9	108.41	106.41	105.88	104.9	106.77	107.04	107.28	106.11	103.65	106.92	109.41	106.66	102.14	108.53	103.03	104.49	112.89	107.03	106.21	106.85	105.68	104.7	107.9	105.86	107.37	106.35	108.29	108.91	107.53	105.38	103.24	109.82	105.38	110.62	105.01	111.09	107.09	109.02	106.92	108.67	103.14	106.94	104.35	103.93
114.03	113.6	114.77	117.73	110.54	112.89	110.24	115.55	110.31	113.62	112.62	115.66	110.92	112.59	108.35	111.26	109	111.92	108.77	110.98	114.53	114.25	113.91	114.18	107.28	114.46	114.48	111.56	111.02	116.59	112.85	113.3	115.07	113.67	110.1	111.2	112.08	110.9	117.4	109.32	112.68	111.73	108.83	107.86	111.11	117.57	117.76	111.4	109.35	108.92
106.39	108.78	107.74	114.78	109.8	111.14	110.38	110.74	110.08	105.49	110.73	107.83	110.23	111.06	109.87	103.88	109.58	112.26	112.13	107.91	109.15	109.7	110.91	109.76	107.09	110.15	116.72	116.28	111.84	103.89	114.2	111.2	112.18	107.06	112.01	108.98	107.85	110.44	109.06	114.26	111.4	108.19	110.7	110.52	113.13	109.63	111.94	108.2	113.72	111.47
104.75	103.72	102.52	103.03	103.8	108.39	103.39	97.665	103.53	104.55	105.26	102.92	106.55	105.78	102.91	108.45	104.64	109.42	105.11	104	103.72	101.66	104.29	106.68	101.08	103.1	101.76	104.41	106.13	105.92	105.88	101.14	102.4	106.11	101.26	103.66	105.2	100.59	105.07	103.04	106.09	104.43	102.35	104.1	104.43	101.84	101.63	106.46	104.4	106.73
105.96	106.64	111.65	110.82	105.18	106.26	108.4	103.19	106.93	106.88	106.9	104.36	105.27	108.22	106.35	103.69	107.51	104.18	106.21	111.07	105.35	104.44	108.17	110.52	104.97	106.53	108.74	106.35	103.49	109.38	106.42	106.06	105.69	104.91	103.07	108.22	105.33	112.23	106.81	104.47	101.38	107.76	105.65	104.8	110.64	108.44	109.02	103.65	105.15	105.67
111.77	113.09	114.73	108.02	114.6	115.97	113.03	116.38	118.11	114.81	112.8	116.57	115.3	105.48	109.34	110.21	112.31	110.03	112.02	113.32	117.83	113.46	109.81	111.32	109.57	108.88	110.72	108.56	112.45	109.44	111.83	114.23	109.9	112.23	116.16	111.39	109.79	111	109.39	108.94	111.59	114.16	112.54	113.84	111.07	113.01	113.73	112.97	110.97	113.16
112.69	111.43	112.75	110.66	109.7	112.24	114.28	113.53	111.65	110.92	109.73	112.76	112.13	111.45	112.32	109.68	113.48	115.55	112.69	115.22	113.54	112.38	110.93	111.99	109.45	113.7	109.93	112.85	114.28	110.65	115.48	111.13	106.48	114.55	113.62	109.04	110.56	109.78	112.54	113.34	110.1	111.24	111.28	114.31	105.24	112.96	115.05	110.89	108.23	111.64
112.05	109.31	108.79	113.93	114.72	117.4	116.83	114.97	111.86	112.74	115.89	112.45	112.73	113.08	110.58	107.41	115.32	108.09	111.31	113.1	113.71	111.87	109.58	113.62	109.02	113.44	116.25	113.23	114.64	109.72	106.3	112.31	111.96	112.33	114.25	110.12	117.45	118.71	113.43	118.15	114.88	112.26	112.85	116.26	110.92	114.23	114.58	115.59	112.76	113.71
107.49	104.51	103.88	104.73	107.64	111.82	104.63	109.66	104.79	106.85	103.57	106.96	106.46	109.12	106.39	101.6	105.47	106.57	105.6	98.502	106.22	107.26	103.66	108.28	103.28	100.71	105.75	107.93	107.5	107.62	109.31	102.19	108.26	103.03	105.88	103.32	104.01	105.28	101.88	107.64	107.26	108.55	108.71	107.81	108.58	105.45	100.44	107.43	110.1	103.13
108.3	106.4	113.27	110.88	109.35	111.53	111.34	113.24	108.04	106.85	111.6	108.11	111.26	109.57	111.96	114.32	111.68	113.16	113.51	110.64	111.42	114.39	115.68	112.25	110.75	110.32	111.2	107.8	108.18	113.15	109.86	117.23	112.81	109.11	111.5	112.41	112.55	109.46	119.93	114.59	107.54	114.65	110.09	109.55	111.22	113.79	107.17	104.6	112.02	109.97
101.82	107.14	108.47	109.26	102.35	109.42	108.22	106.85	103.38	111.09	106.24	103.02	105.53	106.37	105.19	103.59	108.73	105.63	107.82	104.28	106.81	104.41	104.43	108.46	102.23	106.73	104.36	107.06	109.21	107.37	102.73	108.91	108.15	109.68	108.6	109.92	108.43	107.53	108.03	107.29	100.14	107.38	100.56	105.65	102.5	103.49	114.75	107.11	102.84	104.61
104.83	106.14	101.59	105.18	110.77	102.26	110.08	106.45	103.02	107.7	111.62	106.33	103.03	103.92	106.87	111.02	102.21	104.97	108.22	106.02	108.31	103.95	105.58	105.43	107.73	106.65	103.74	107.33	104.09	102.52	109.79	107.99	105.97	106.45	104.56	105.88	103.07	102.72	109.04	103.53	102.93	101.21	98.274	108.51	104.22	108.8	104.58	107.39	104.75	104.62
104.61	105.69	103.73	104.12	104.24	105.83	104.8	102.85	103.38	105.35	103.99	100.69	100.14	103.16	106.68	101.83	101.76	106	104.24	105.93	102.29	107.68	104.82	105.83	102.96	107.09	101.12	102.38	99.861	104.52	105.23	106.67	103.53	109.58	105.42	103.02	104.76	105.35	103.86	103.75	102.7	100.06	105.33	105.74	103.69	103.64	103.13	103.17	107.08	103.53
108.32	110.15	107.05	102.63	113.27	112.29	106.89	105	103.09	107.22	108.61	112.08	103.81	102.95	109.61	108.31	101.97	105.44	107.92	103.24	108.85	111.88	102.28	102.2	108.45	106.32	107.54	105.84	103.83	111.09	105.83	99.574	105.78	105.65	106.58	111.84	108.83	107	108.27	107.06	106.64	102.62	108.95	105.04	103.99	106.16	106.12	101.1	106.33	105.44
119.41	113.41	119.03	121.23	121.09	114.66	117.38	115.28	117.11	115.91	117.24	119.35	116.64	119.28	117.11	120.17	115.29	119.44	117.68	115.14	122.89	114.9	116.42	117.74	119.17	119.22	116.89	116.79	116.29	117.03	120.79	117.95	117.78	116.82	118.05	115.07	118.77	120.65	113.79	118.93	116.9	118.77	116.44	114.9	122.88	115.47	117.94	122.56	120.04	121.14
106.68	102.29	105.91	108.46	104.2	106.28	106.12	104.37	106.39	103.72	103.16	104.67	106.27	112.74	107.24	103.3	102.11	107.45	104.94	104.17	104.25	105.13	102.31	104.82	107.24	108	104.06	103.36	105.22	108.45	107.3	107.06	102.41	103.07	109.59	104.67	110.69	108.67	107.03	98.483	105.25	107.14	102.34	103.57	101.88	103.65	106.59	105.02	103.96	110.16
98.286	103.48	98.815	101.71	102.22	99.418	94.227	97.399	100.19	102.2	99.508	97.84	99.447	97.776	98.309	101	97.98	96.151	99.833	103.67	101.3	97.974	101.84	95.77	103.01	99.897	96.727	97.104	101.44	101.29	97.624	102.84	97.864	99.056	99.176	99.879	98.073	99.512	101.34	100.28	101.19	95.945	98.887	98.425	102.13	101.03	100.82	104.01	97.663	101.15
107.86	103.21	106.49	105.2	107	108.81	103.73	108.79	105.22	102.65	107.46	108.07	106.14	109.39	106.27	103.59	110.46	105.41	103.94	109.49	108.89	110.44	105.2	105.59	105.13	108.38	106.92	106.92	110.61	106.85	101.15	103.51	108.91	113.43	102.37	103.88	107.4	107.67	101.46	105.7	103.71	104.67	107.56	106.93	112.24	105.18	107.09	105.68	109.2	107.75
115.83	112.12	111.25	111.64	115.64	113.81	105.05	117.3	108.32	113.39	111.31	117.9	113.38	113.71	111.38	112.66	111.44	114.24	113.54	112.62	112.3	113.93	113.85	115.65	112.48	112.29	116.38	109.14	109.89	114.1	113.35	110.1	111.59	109.24	112.67	111.7	116.94	104.95	117.8	112.97	110.5	111.57	109.08	116.24	112.48	113.49	108.18	114.29	113.48	113.58
113.88	107.84	109.7	108.89	108.98	112.29	110.75	112.33	110.31	114.12	110.07	109.07	113.44	106.68	112.26	109.24	112.29	116.88	106.8	112.67	112.11	109.47	109.51	111.62	109.56	109.37	113	110.89	105.45	111.55	109.99	108.15	110.07	111.02	114.24	115.17	110.17	106.4	117.62	107.62	113.44	113.18	110.21	110.33	110.67	106.26	110.2	108.87	108.7	111.13
105.99	101.12	107.76	104.15	101.72	110.89	100.66	108.09	103.93	104.64	101.54	105.27	105.14	102.82	103.07	104.72	104.56	104.37	109.05	106.34	104.29	103.82	105.1	103.61	110.46	103.99	105.23	108.04	106.35	103.29	105.42	109.81	104.51	104.55	104.76	105.74	107.12	108.78	104.61	103.53	102.04	102.45	107.34	107.87	102.63	104.8	108.09	109.42	108.02	101.59
100.79	101.16	99.99	101.98	103.76	99.965	107.52	97.976	96.719	103.79	95.508	99.315	96.509	99.128	100.95	99.362	104.1	102.01	99.417	98.067	103.45	95.392	103.05	97.91	100.6	98.09	106.66	100.34	99.766	99.36	100	101	102.03	99.258	95.584	100.27	99.876	95.955	101.34	101.68	99.457	97.38	100.62	100.01	95.815	97.439	99.847	100.46	102.77	95.627
114.01	118.9	116.15	114.67	117.67	115.56	113.33	114.24	115.37	119.75	117.92	115.02	113.09	115.18	118.68	115.4	116.73	117.15	120.48	115.26	118.23	121.11	116.66	116.76	114.64	119.52	117.49	118.96	113.4	115.09	118.98	117.6	113.32	116.47	119.82	115.5	114.84	116.39	115.11	117.61	112.91	115.88	118.3	111.74	114.6	119.67	119.59	117.75	122.18	115.63
109.97	113.06	111.06	112.6	111.43	107.62	114.64	108.95	112.51	108.23	110.72	112.43	110.34	113.22	109.56	113.34	107.62	114.41	111.37	104.55	107.86	107.15	112.37	111.78	110.34	111.44	112.07	107.19	114.91	112.9	112.86	113.28	112.51	110.8	111.55	114.64	111.11	110.42	114.26	111.47	111.9	108.4	112.4	109.38	110.69	107.1	114.19	108.32	109.23	112.38
112.92	110.81	111.09	113.5	112.69	116.09	118.57	110.71	111.25	107.19	111.56	110.19	112.88	111.42	111.05	109.2	110.18	116.44	115.69	116.52	108.21	109.2	109.15	110.67	111.14	114.04	109.79	110.84	107.35	110.02	113.25	107.29	111.06	115.04	110.38	111.97	108.13	114.46	109.48	112.87	112.69	111.91	109.4	113.07	122.01	110.53	112.6	114.94	113.65	110
112.28	117.95	108.84	107.76	114.38	110.01	110.67	110.58	106.4	107.17	113.56	112.22	112.24	106.1	108.21	108.9	110.47	115.67	111.79	115.61	111.49	110.44	112.19	111.38	113.55	116.54	113.91	110.32	109.43	113.45	109.68	113.06	111.67	112.72	111.38	111.29	105.12	112.87	113.82	112.13	112.08	111.96	116.47	115.35	108.83	115.13	111.95	112.78	111.05	109.94
113.8	114.15	115.88	114.99	118.62	115.72	118	112.91	117.74	120.34	118.25	118.41	117.49	116.19	120.22	117.29	118.42	120.92	120.07	113.47	118.07	122.15	120.47	116.75	119.83	119.33	118.78	115.53	118.71	117.35	121.31	118.23	115.97	122.19	117.04	115.43	115.9	118.66	117.71	116.24	116.21	119.79	120.67	116.54	114.53	117.19	125.5	116.59	117.75	118.56
104.25	107.08	104.74	102.79	104.38	107.72	100.5	102.69	104.12	107.13	109.11	103.54	105.14	102.42	101.11	103.68	108.49	104.74	105.61	106.97	101.97	103.96	104.44	106.33	109.36	103.42	103.1	106.98	102.9	108.29	108.85	106.83	107.02	103.69	103.36	104.2	106.49	104.15	102.25	106.13	104.67	106.79	106.19	101.86	105.13	107.65	109.17	108.63	109.78	104.38
107.31	98.518	105.85	104.06	97.715	102.17	104.29	105.28	100.07	105.96	107.62	104.46	102.41	106.57	102.48	101.78	104.77	106.99	102.74	104.94	106.17	103.04	100.2	105.38	106.29	98.6	99.382	103.08	102.89	105.13	104.84	108.21	105.63	101.34	106.83	108.05	103.73	106.31	102.67	108.42	108.95	104.32	106.46	105.27	109.14	107.65	107.09	103.95	103.33	102.58
100.13	101.84	101.54	98.457	99.919	95.795	100.91	100.43	100.48	96.329	102.38	95.353	102.71	99.462	100.07	101.39	98.843	101.25	96.999	102.63	99.723	102.96	101.76	98.182	101.66	99.119	99.515	104.71	102.23	101.98	99.06	98.554	101.85	97.143	102.05	97.346	97.645	101.18	99.815	99.152	100.6	102.06	93.998	102.05	99.445	96.236	103.42	92.084	104.17	98.453
111.25	110.94	110.07	111.07	110.82	111.73	105.38	110.72	104.49	106.02	110.31	111.16	109.69	109.27	112.1	112.69	110.65	113.11	111.09	110.75	109.02	110.48	106.61	108.85	110.88	105.66	112.84	109.06	114.8	114.15	111.2	112.72	114.23	111.17	108.07	108.61	108.9	109.83	111.34	111.29	114.03	103.87	110.28	107.76	108.18	107.09	117.31	113.66	113.48	111.18
104.35	106.22	108.74	106.39	109.08	108.45	109.41	102.9	104	105.53	105.3	105.88	104.1	108.25	105.01	106.71	104.2	107.6	108.78	105.06	108.51	104.55	110.22	104.98	113.3	109.81	106.91	105.84	103.87	103.68	106.73	104.28	108.14	105.26	104.69	105.91	108.38	112.45	104.12	105.3	110.68	105.57	108.93	106.79	106.48	107.44	105.75	107.22	107.54	102.73
117.44	109.73	109.76	111.79	106.14	109.37	112.66	111.91	111.93	111.25	114.99	111.81	112.84	115.35	104.61	110.03	120.05	114.84	115.4	112.33	112.27	114.7	109.3	114.82	112.77	108.3	110.31	110.36	110.12	111.64	112.18	109.2	111.29	115.73	115.6	116.08	111.3	112.25	111.4	107.08	106.48	107.19	110.37	107.31	112.35	108.95	113.64	116.51	113.22	112.75
105.59	101.43	108.01	107.3	104.31	103.97	106.91	104.1	98.615	110.13	104.16	109.61	106.85	107.55	100.9	100.51	104.94	105.49	105.76	106.05	101.2	106	104.93	108.14	101.59	101.9	101.74	107.06	106.28	105.87	103.45	107.08	102.73	103.17	101.66	103.3	107.93	104.67	106.47	103.84	105.02	108.08	103.26	101.24	104.99	98.529	105.33	102.94	105.96	106.5
94.023	99.92	98.278	103.05	102.05	101.65	100.18	100.98	103.67	103.58	100.84	102.49	100.85	100.02	98.002	96.149	104.8	104.16	96.728	103.43	99.897	100.47	105.31	94.055	98.7	104.29	99.475	102.91	105.99	99.24	101.37	99.284	98.141	102.39	102.23	104.19	96.17	103.5	101.62	102.59	103.14	99.026	99.44	98.018	102.44	100.38	97.982	99.372	103.11	102.26
100.41	97.006	99.561	100.09	98.412	100.57	97.504	100.69	99.675	102.85	102.27	97.311	98.871	103.64	96.597	102.84	100.5	104.96	96.464	103.05	102.49	99.255	99.143	97.486	100.55	102.22	98.424	101.82	96.975	97.876	97.968	100.81	101.97	100.48	98.119	100.05	100.38	101.85	96.838	100.51	101.55	104.36	105.47	102.54	103.05	99.076	100.71	101.33	103	102.35
111.34	109.5	112.54	113.68	107.52	112.3	115.71	113.4	111.72	111.08	112.48	110.74	111.91	108.42	108.36	108.92	110.07	109.27	111.79	116.18	107.53	111.03	110.31	112.44	109.28	110.14	107.66	108.49	107.39	112.78	111.2	107.05	108	115.19	109.57	107.2	113.67	112.58	113.96	111.61	112.35	112.45	110.9	110.35	112.73	109.4	112.42	108.97	108.93	111.74
99.622	103.8	103.9	103.72	102.33	105.29	104.07	106.19	104.81	106.68	98.439	100.64	100.08	106.36	104.24	103.93	101.63	104.92	109.58	102.92	100.27	105.01	102.65	106.76	105.81	105.85	101.84	103.16	105.37	101.18	102.07	102.83	106.65	104.39	102.56	102.44	105.21	105.37	105.42	105.83	105.24	107.39	102.21	103.57	104.94	100.44	101.37	107.99	103.72	108.98
105.02	107.03	106.33	109.98	108.58	103.9	104.13	107.16	105.45	106.45	108.13	103.09	107.78	103.56	107.14	109.03	104.33	103.84	106.57	105.47	106.27	107.27	108.76	112.02	106.38	110.07	101.52	105.19	107.21	106.09	107.43	100.14	104.9	107.39	104.77	111.79	101.48	107.66	102.3	102.86	108.8	107.18	105.41	106.19	102.53	104.43	105.26	109.3	105.4	108.42
108.7	107.06	108.75	114.55	111.97	112.54	107.6	109.81	112.35	110.79	109.97	113.51	110.43	112	112.1	106.87	113.35	109.03	112.58	111.03	111.24	109.59	112.28	111.9	112.68	110.5	113.98	113.19	112.4	110.83	115.66	106.04	112.73	114.78	108.52	112.48	114.35	113.64	111.67	114.27	108.59	111.68	110.76	112.77	109.67	112.61	114.71	113.84	110.89	110.74
108.82	109.39	111.53	110.19	110.62	111.68	109.95	103.64	108.97	114.2	111.64	110.58	105.37	109.64	110.18	109.7	106.03	110.1	110.75	112.65	107.32	105.27	107.6	104.68	114.08	108.77	111.59	109.39	110.42	114.1	111.99	107.47	110.96	108.63	107.87	106.99	109.87	109.81	108.46	113.16	107.36	107.14	115.02	109.91	115.65	114.45	110.41	111.49	106.67	107.61
115.15	110.68	112.7	112.34	110.81	117.36	115.14	111.28	112.9	109.68	111.42	110.49	113.32	114.47	114.06	110.79	111.61	109.9	113.21	114.86	116.25	110.85	111.81	118.38	113.42	112.99	109.04	117.43	111.38	113.82	111.63	112.86	115.68	107.2	110.02	110.08	115.27	112.63	112.5	111.9	117	113.04	115.77	114.48	111.18	114.96	113.51	105.88	114.57	114.93
108.5	105.43	110.67	105.89	106.25	107.11	108.68	108.5	101.88	107.48	108.79	106.81	105.2	105.72	106.63	105.44	109.12	107.03	105.14	105.07	105.93	106.45	101.93	104.83	107.24	104.06	105.92	103.32	107.14	104.02	104.24	109.21	108.29	106.41	111.38	102.84	104.39	105.85	106.25	105.25	107.49	105.81	107.83	107.71	107.9	107.76	99.61	105.82	107.58	103.53
105.16	101.85	107.86	105.33	103.06	102.82	104.42	102.88	105.02	108	105.87	103.97	109.19	107.27	102.99	108.78	105.73	102.56	108.71	107.29	110.07	103.51	106.68	103.13	104.85	105.16	107.73	105.17	104.19	107.06	107.23	106.48	99.445	106.1	103.72	108.18	102.68	109.5	105.99	101.78	102.82	106.52	105.3	105.96	103.66	103.03	106.44	106.45	107.35	104.81
105.01	101.76	105.63	106.61	101.68	107.76	103.72	106.24	106.71	101.56	105.94	102.79	107.39	105.08	107.4	109.47	105.59	110.22	106.39	104.91	108.64	105.64	101.36	104.39	105.28	102.63	106.84	108.14	104.61	103.85	106	108.63	106.76	109	110.94	104.37	103.24	104.66	109.46	107.62	110.98	111.4	102.69	106.48	102.99	108.32	104.92	105.51	110.25	107.01
116.3	116.6	109.84	113.19	118.69	119.55	114.41	117.32	115.31	113.69	122.14	117.58	114.68	111.52	115.25	117.28	118.6	116.55	117	116.15	115.58	119.64	114.27	119.66	111.98	118.23	113.02	112.92	113.25	113.98	115.94	118.66	119.99	112.15	112.06	115.71	119.42	116.35	116.46	118.32	114.33	116.84	114.7	120.51	118.99	116.58	112.75	117.08	117.2	109.87
114.16	110.12	111.04	114.28	112.08	107.12	106.65	112.39	115.93	113.4	107.38	113.34	113.43	113.71	112.89	115.11	109.45	112.49	113.48	111.96	114.47	110.51	115.31	109.72	113.24	114.23	112.45	113.85	112.62	114.08	112.04	107.97	114.85	106.97	112.62	110.74	106.76	112.02	113.29	114.46	112.94	112.4	111.92	113.92	109.7	110.42	109.9	111	112.75	111.62
113.86	114.3	109.85	113.23	108.9	111.26	114.07	107.56	113.78	114.21	113.95	112.95	115.93	118.37	108.67	114.78	111.93	113.23	114.8	110.48	109.09	110	109.67	110.13	111.83	113.1	115.18	111.51	115.11	112.17	116.25	107.32	111.47	112.15	109.08	113.92	115.7	108.87	113.96	117.12	112.79	109.14	111.64	108.64	112.06	111.48	111.24	110.61	106.5	113.94
102.81	101.4	108.31	105.4	106.07	100.97	105.27	103.77	104.63	105.43	105.24	101.16	102.65	106.66	102.2	109.53	105.89	102.09	105.79	103.71	105.12	103.44	102.28	107.94	105.1	105.49	105.14	108.71	106.21	99.645	101.69	104.85	105.85	103.63	102.91	109.54	102.72	102.75	105.56	103.6	105.11	106.12	105.15	102.99	103.52	103.5	106.26	106.06	107.61	104.09
97.644	100.41	100.26	101.32	101.4	95.163	100.76	104.42	98.556	98.925	101.99	98.507	98.846	102.65	102.82	98.896	99.339	101.33	97.595	99.941	98.484	102.05	100.54	100.97	100.91	99.11	98.956	102.23	100.05	101.94	102.69	99.606	97.514	100.68	102.58	99.983	101.87	97.61	98.834	96.942	102.66	98.105	96.914	103.13	102.03	103.94	103.53	98.817	100.2	99.567
111.34	110.52	105.69	113.08	118.72	108.12	114.35	113.5	115.8	111.51	107.71	108.89	113.03	110.33	110.97	113.05	112.02	111.36	111.98	114.85	115.47	108.53	111.59	109.28	103.67	110.82	109.93	112.18	104.52	108.01	113.77	108.3	111.91	109.77	110.03	111.31	111.75	110.2	110.71	111.66	111.39	107.8	110.03	110.48	109.45	115.25	113.98	105.02	112.24	116.5
108.32	105.09	105.36	108.8	105.94	107.77	105.9	109.13	107.99	102.91	111.2	105.9	106.94	106.72	107.03	103.28	106.36	107.13	105.73	102.36	106.37	106.14	109.69	107.86	105.03	105.21	103.08	102.66	105.52	107.08	106.53	106.43	107.33	108.95	103.11	106.89	108.68	101.08	110.43	103.74	107.2	102.43	110.36	103.34	104.64	106.47	104.15	107.97	102.5	101.66
108.11	114.73	111.99	105.76	110.24	115.44	107.76	112.09	107.72	110.78	104.82	114.07	109.84	109.04	109.69	107.72	107.41	111.3	112.44	108.03	113.19	113.32	113.21	113.93	108.31	106.61	112.49	110.51	110.45	113.14	107.19	108.87	113.99	111.02	114.56	111.55	103.96	111.78	110.84	109.43	111.36	112.73	106.72	109.73	111.97	110.99	105.42	114.52	113.24	110.79
104.48	106.55	107.14	105.26	103.86	106.71	108.5	109.33	109.44	103.43	108.75	104.69	106.68	106.42	110.02	108.22	107.51	106.99	105.66	109.74	105.68	108.7	110	105.91	104.23	101.01	105.46	110.3	108.55	105.54	103.1	105.95	105.33	103.71	108.26	106.1	105.93	112.58	106.66	106.81	108.74	105.12	108.44	101.43	107.06	106.8	105.39	106.36	106.61	107
101.97	97.478	101.02	98.462	97.779	101.01	99.782	96.799	96.742	105.74	102.99	99.729	101.3	99.612	104.11	102.4	103.39	100.82	99.119	99.051	104.27	98.266	101.1	103.19	98.319	99.748	97.762	99.924	96.969	99.138	99.098	97.387	103.35	97.733	95.177	103.88	97.024	100.17	97.384	102.61	100	97.698	100.17	100.9	94.966	101.09	99.811	100.47	103.42	100.18
97.647	100.99	99.939	100.71	91.585	101.7	100.89	102.35	100.57	101.49	97.807	101.65	98.661	96.982	102.4	100.12	103.97	100.01	97.629	96.413	101.79	104.87	99.963	101.91	104.45	100.96	102.2	100.14	95.495	102.57	102.13	96.845	96.593	103.19	100.01	95.76	98.711	98.138	95.25	98.461	99.397	102.34	101.07	101.22	99.503	99.891	100.32	98.101	101.13	101.78
98.837	100.3	96.709	102.97	97.033	98.569	101.31	98.154	98.353	94.259	101.68	99.994	100.83	103.9	103.63	96.601	98.698	99.371	100.23	101.74	97.268	101.75	100.87	100.76	99.467	94.861	101.06	99.566	100.5	97.361	100.25	95.851	98.439	96.914	100.29	102.3	104.5	95.193	105.32	99.582	100.34	98.936	95.508	100.71	101.36	101.68	102.06	96.079	98.348	100.52
105.7	106.89	110.99	110.07	114.66	109	110.44	104.68	108.67	114.45	109.19	109.96	106.13	109	106.8	106.88	111.48	110.47	109.31	110.67	110.34	112.51	110.99	110.23	110.08	109.31	109.8	108.77	109.87	108.99	110.03	110.81	107.99	110.74	110.45	108.86	108.28	109.6	104.1	109.78	113.58	107.63	110.47	109.99	108	108.12	111.21	114.32	110.95	109.59
107.43	102.1	106.36	106.92	107.44	109.29	103.42	106.39	111.96	103.94	106.88	107.17	103.69	104.73	107.39	105.73	107.21	102.75	106.58	106.54	106.24	101	100.66	110.65	105.25	103.45	105.01	106.32	105.41	107.32	108.53	104.69	103.94	105.87	107.21	108.02	103.98	104.74	109.13	101.32	107.95	105.67	104.52	106.61	109.01	106.26	106.87	111.47	105.94	107.11
105.87	105.29	103.83	104.59	106.86	104.48	105.54	107.93	104.16	102.01	103.7	106.74	102.68	102.26	103.46	105.96	103.38	106.99	107.04	99.234	99.668	102.86	101.84	106.38	102.67	105.83	105.4	102.56	106.53	104.57	103.35	105.9	103.18	101.82	106.86	102.62	102.75	107.9	101.19	102	102.77	103.63	101.49	95.877	106.75	106.24	106.57	103.55	104.89	106.45
109.18	110.52	111.61	111.16	107.94	114.19	110.42	112.01	106.85	109	106.55	110.87	111.95	114.85	110.04	111.9	110.89	108.93	111.42	109.01	109.31	108.91	108.67	108.5	111.92	106.47	109.64	111.29	106.79	104.71	110.42	110.99	113.28	111.54	112.04	107.24	110.77	113.68	105.6	110	103.66	109.27	110.66	114.05	111.15	110.25	105.16	108.25	107.03	107.59
105.38	111.88	108.79	108.78	112.11	111.01	113.35	112.73	112.12	106.6	112.54	107.98	112.37	108.55	111.33	107.1	111.33	113.1	109.69	114.19	109.09	111	114.08	110.29	110.37	106.73	112.16	110.71	108.9	111.56	111.75	107.92	109.86	110.47	107.62	106.67	113.34	108.82	109.4	108.7	111.06	112.66	107.68	110.94	111.22	109.18	113	114.17	114.02	106.47
103.94	104.11	105.71	99.215	112.86	104.29	105.88	105.86	108.17	103.19	104.54	107.67	101.01	106.24	107.85	105.89	106.78	104.04	107.07	102.82	105.42	105.28	106.67	107.35	104.59	107.76	107.38	102.69	103.01	104.57	105.21	109.71	107	108.04	107.82	105.71	105.95	106.35	106.09	109.78	102.04	107.93	107.35	102.38	107.88	107.46	107.36	106.87	106.29	104.17
108.05	105.61	104.55	106.06	102.93	107.11	110.37	103.5	103.32	106.33	100.7	104.13	105.47	105.32	106.04	106.6	103.25	104.71	110.31	103.18	106.95	109.43	105.79	107.99	106.15	106.64	106.14	106.04	104.57	102.57	107.52	102.68	105.33	104.61	104.9	107.32	108.45	103.34	102.38	109.81	104.68	105.54	105.83	103.48	104.29	100.81	106.52	108.34	107.46	105.28
110.61	114.22	111.18	115.26	113.59	106.74	107.47	109.29	110.06	113.48	115.79	111.51	111.27	111.91	109.83	107.28	114.1	116.31	112.33	115.69	109.13	114.19	112.08	114.73	114.5	113.51	110.65	108.03	112.99	111.14	115.51	108.69	107.41	113.52	113.88	112.24	109.14	114.65	114.23	113.15	106.66	108.95	112.88	113.71	114.88	109.93	113.22	107.88	113.39	110.82
113.5	110.01	112.17	112.27	109.46	111.7	107.05	110.63	107.03	108.45	108.25	105.63	110.2	112.69	106.82	106.93	104.08	111.83	111.8	111.84	107	111.47	101.78	108.62	113.86	106.07	112.36	111.93	109.37	108.64	113.39	112.22	108.55	109.4	111	113.29	109.89	112.12	104.97	108.1	110.44	108.19	110.16	106.89	107.55	109.39	111.61	111.48	113.06	110.64
105.81	107.17	107.03	103.57	106.94	103.78	105.73	106.18	104.62	104.43	106.23	105.51	107.63	108.51	105.19	110.26	103.02	105.82	105.64	102.95	101.35	104.47	106.15	104.47	107.64	108.05	104.33	106.73	103.45	107.19	107.73	95.908	105.73	106.03	102.72	103.78	102.84	110.33	105.9	103.15	102.81	109.83	104.59	106.61	107.17	101.68	104.35	106.48	110	105.34
103.84	102.43	101.18	109.02	96.846	106.96	106.66	101.46	106.16	107.05	105.37	106.61	99.229	107.19	101.5	103.41	98.955	103.78	106.69	103.32	107.02	101.4	104.53	105.35	106.53	102.74	102.22	105	103.91	107.9	106.92	102.7	106.59	107.33	106.64	106.96	104.46	101.95	106.78	101.26	103.06	105.39	100.38	102.32	101.07	103.83	107.78	103.86	106.97	103.72
101.27	108.08	108.5	106.9	104.35	109.25	106.65	105.23	103.44	110.83	107.52	104.79	104.97	103.46	109.62	102.89	109.06	108.52	103.31	105.77	106.26	104.89	105.08	106.71	103.45	104.36	103.35	108.27	109.89	105.24	105	103.56	99.139	106.41	103.75	108.19	104.58	104.89	106.5	106.86	109.13	103.56	105.47	109.41	106.17	104.36	105.25	107.88	104.02	107.79
106.6	102.89	104.81	106.64	104.54	103.27	105.8	107.08	107.56	103.08	108.25	106.22	108.01	105.33	102.88	104.73	105.22	104.63	108.67	107.22	105.62	103.53	107.19	106.38	107.77	109.75	104.22	105.59	103.23	107.49	107.03	103.28	109.85	105.58	101.99	102.72	106.68	103.96	109.13	108.74	105.1	107.95	108.87	111.03	102.49	101.98	103.3	109.13	101.76	109.13
101.16	104.71	106.78	102.01	108.74	102.86	105.69	110.77	106.57	103.8	107.65	104.76	103.66	107.58	104.83	106.73	109.56	104.45	109.15	100.9	104.82	108.69	102.73	103.31	111.35	103.39	106.87	103.99	104.67	99.794	104.28	104.91	104.5	102.38	101.36	105.5	100.71	106.99	107.29	106.57	100.42	103.94	105.51	109.19	106.28	104.85	100.97	104.64	107.68	101.99
100.76	101.72	104.44	104.33	102.3	97.623	98.693	98.818	96.682	101.32	99.773	100.79	99.6	103.84	100.07	104.8	100.79	93.425	100.43	97.681	100.05	97.786	99.292	97.255	99.669	99.946	96.65	102.77	102.34	100.62	97.577	102.43	100.68	98.74	99.943	102.89	99.073	100.69	98.881	97.069	99.729	101.2	102.36	103.25	101.21	97.171	98.054	97.491	103.1	97.939
105.42	108.99	107.77	109.28	105.28	106.53	104.09	106.36	104.41	102.62	106.89	103.24	104.8	102.42	109.73	103.69	104.23	106.97	113.68	108.04	106.92	98.986	107.06	103.5	104.17	103.61	101.58	107.02	105.54	103.66	101.52	100.57	105.55	104.72	103.96	103.86	108.22	109.44	106.02	109.06	104.64	105.79	102.07	104.55	108.91	109.88	113.57	106.14	104.88	103.41
103.39	105.53	103.93	106.56	107.51	105.04	107	105.08	104.7	102.62	103.2	103.04	102.35	108.65	98.696	106.04	110	107.72	104.37	102.55	99.696	104.21	104.65	109.46	108.86	103.21	109.2	108.8	108.09	101.84	104.01	101.33	106.35	103.49	104.99	107.69	106.91	102.95	105.08	102.66	107.39	107.56	106.58	108.51	106.31	105.1	105.03	102.94	104.14	105.7
105.74	113.29	111.27	115.83	112.13	117.37	116.89	110.09	109.57	113.56	111.41	115.18	111.64	108.88	113.33	109.68	109.79	110.48	107.21	109.01	108.67	112.94	111.08	112.67	113.19	109.56	110.08	112.04	110.56	109.34	111.6	112.26	108.21	112.36	109.51	115.39	109.82	110.78	108.93	107.43	109.34	111.9	110.19	110.61	114.62	108.54	110.14	110.68	114.24	112.72
104.98	103.32	106.05	109.53	104.51	101.49	101.37	111.36	104.06	102.39	103.62	104.78	103.61	106.67	104.66	104.19	105.34	106.13	106.5	107.35	107.73	102.91	103.97	107.78	106	103.34	104.08	101.98	106.26	107.66	101.02	104.89	107.17	109.3	107.96	105.22	106.84	105.91	104.9	104.31	106.89	102.39	106.54	105.13	100.61	104.52	109.28	104.8	104.78	110.04
108.91	111.15	112.84	114.83	110.03	112.1	112.16	114.32	110.37	114.92	110.03	110.71	109.26	108.92	111.11	114.95	108.84	108.75	107.26	113.22	108.56	114.84	110.34	111.46	111.88	113.89	110.39	107.99	113.62	108.17	111.58	110.31	113.27	111.19	112.55	110.79	112.43	113.61	113.26	113.18	110.94	110.49	111.54	113.04	112.91	114.2	112.35	107.99	110.65	106.57
102.83	103.3	104.75	105.14	103.78	107.72	102.46	105.74	104.77	100.22	99.669	102.38	103.98	105.06	107.59	106.45	103.31	101.42	101.64	104.38	101.76	103.59	100.34	103.87	101.57	104.41	106.02	99.407	106.52	101.83	100.93	103.7	104	101.19	100.67	97.994	103.5	102.96	103.81	103.69	97.764	105.27	105.67	105.9	105.83	102.41	102.68	108.59	101.9	101.56
105.84	103.47	108.27	107.6	103.76	101.38	109.61	102.59	102.13	104.83	104.69	101.05	110.7	106.01	106.28	108.3	102.44	104.7	103.57	100.91	103.51	104.86	103.12	100.26	103.94	106.63	107.11	100.21	103.26	102.27	105.78	104.67	103.36	104.44	103.62	103.83	103.09	103.35	103	102.7	102.7	103.78	102.17	103.2	100.5	103.76	103.98	102.73	107.14	101.01
100.84	99.048	102.01	100.13	96.671	93.933	99.9	101.72	101.54	97.524	99.363	99.948	103.53	102.07	100.87	101.07	100.37	102.94	99.917	96.457	101.49	99.194	103.71	96.795	99.722	100.44	102.07	97.598	103.66	99.166	101.61	99.548	102.23	98.826	97.642	102.1	100.77	101.52	101.25	96.872	100.71	101.4	102.92	104.27	98.012	102.31	93.537	101.29	98.409	101.02
103.02	105.04	104.22	104.96	109.57	106.49	100.72	106.32	103.89	105.6	107.54	104.51	106.62	106.15	105.02	105.46	105.6	106.97	105.5	104.5	101.68	102.86	108.74	104.38	110.31	105.02	103.68	106.68	105.67	105.82	103.37	110.53	100.51	105.05	108.19	107.88	102.56	105.96	106.49	105.22	102.33	103.86	106.46	108.47	105.12	107.13	105.17	99.278	105.82	101.61
106.76	109.27	107.43	106.81	108.37	102.76	104.5	105.96	102.9	105.52	103.85	104.32	104.34	102.95	107.09	104.64	104.31	105.25	109.27	99.486	104.25	105.53	101.36	104.98	100.29	107.27	99.466	105.84	104.86	105.13	108.29	102.66	104.91	104.24	103.11	104.68	108.39	102.53	108.5	102.28	104.93	106.56	106.69	105.45	108.37	105.86	105.69	102.77	105.88	106.51
117.59	113	119.12	111.13	110.73	114.73	112.06	112.39	112.11	106.95	113.15	115.51	112.72	109.4	112.16	109.08	112.97	116.23	111.3	110.57	113.83	113.46	111.14	109.7	110.64	114	112.55	112.6	111.29	117.44	113.35	117.75	108.11	106.89	107.64	111.23	116.97	112.82	108.97	112.94	110.14	113.42	116.07	115.8	109.13	105.56	110.24	110.44	109.81	112.75
106.46	106.19	103.76	105.26	103.87	104.47	104.58	106.84	104.02	105.08	102.09	104.93	105.95	104.58	108.66	103.44	104.83	104.6	105.17	107.24	108.02	106.52	109.47	100.94	105.92	104.62	102.15	102.19	108.15	108.72	109.15	105.63	107.48	102.53	105.49	105.59	104.49	105.94	104	106.73	104.49	107.76	102.62	111.69	101.76	103.28	103.56	105.98	104.43	109.98
107.84	105.32	109.71	104.46	109.31	107.67	106.31	108.3	105.19	107.69	100.08	107.15	105.04	107.45	107.14	105.49	106.81	107.58	99.968	107.22	100.8	106.29	107.12	104.36	105.49	102.23	108.32	111.03	105.06	108.93	108	106.71	99.438	110.5	109.58	108.4	103.4	107.38	103.89	107.61	105.01	108.87	105.73	105.35	110.84	109.27	108.44	99.928	106.67	104.67
114.65	113.51	111.15	112.51	114.78	110.14	113.8	113	111.09	109.35	118.32	112.12	114.75	109.15	111.24	118.53	112.18	108.56	112.67	114.27	114.78	108.93	114.36	116.22	108.92	114.46	114.4	115.13	109.15	111.77	109.33	118.24	109.91	113.78	112.8	111.83	113.25	109.51	111.96	108.57	109.62	112.38	114.71	114.43	107.14	113.84	112.28	115.03	112.48	108.36
100.46	98.436	100.64	100.36	103.42	100.69	98.435	99.042	99.097	97.111	94.242	100.64	95.115	97.353	95.616	92.562	103.59	97.288	103.73	98.414	102.23	102.19	103.28	98.479	102.98	100.16	101.45	101.71	99.224	97.014	97.85	100.67	101.01	100.49	99.626	95.646	98.603	99.574	101.52	99.52	96.854	99.402	97.959	98.66	103.5	102.19	100.07	103.41	100.66	103.17
113.46	110.83	110.39	111.93	110.96	108.09	109.27	115.24	111.76	112.88	112.66	109.51	114.57	109.35	112.99	110.81	112.76	113.47	111.23	116	111.09	107.95	114.49	106.55	111.19	111.65	106.47	110.15	112.49	111.98	118.17	108.27	105.41	111.94	110.87	107.91	112.62	111.42	111.62	116.62	111.66	111.08	112.32	112.19	113.74	111.05	110.5	109.58	107.28	116.23
115.01	111.97	111.84	116.27	118.19	111.21	108.53	113.67	114.11	109.59	110.16	112.13	112.01	107.87	116.69	110.79	111.53	110.85	113.56	110.51	112.43	112.83	109.61	111.82	109.31	110.04	109.92	108.69	108.42	112.39	107.25	111.43	115.71	107.99	110.47	113.87	109.04	110.87	106.99	106.49	108.57	108.39	118.57	114.69	110.61	108.78	107.49	117.18	117.62	113.49
103.22	106.6	101.39	109.8	107.38	105.96	105.37	105.57	107.03	105.4	104.09	104.92	104.89	107.56	104.37	108.22	108.96	104.88	105.49	104.17	104.25	108.28	106.02	109.79	110.16	104.33	109.5	104.57	105.82	104.68	109.4	104.49	110.67	107.74	109.09	100.38	101.71	103.89	104.04	106.18	103.97	103.85	102.88	104.19	104.44	109.02	108.22	107.38	108.59	107.49
110.22	113.45	112.91	111.58	107.97	111.56	107.8	117.37	114.34	109.87	111.15	110.11	110.05	111.88	110.92	113.3	111.75	108.32	110.56	112.37	114.16	107.82	110.43	114.34	111.31	111.57	112.8	113.57	108.08	112.22	109.4	113.24	112.89	113.03	109.66	110.46	116.83	109.76	113.62	110.12	110.74	110.3	114	108.46	115.41	112.19	112.81	112.67	111.22	109.3
102.08	95.456	98.934	105.95	96.703	96.241	103.24	99.636	101.98	101.32	97.053	98.293	100.91	101.44	97.296	102	107.23	102.76	98.145	99.353	98.457	100.37	100.33	105.92	102.45	100.84	97.106	99.405	100.13	99.371	100.43	104.08	100	99.981	97.739	99.959	99.705	99.349	103.5	95.207	101.31	102.8	101.76	99.765	101.98	102.22	97.086	101.57	102.37	100.19
113.48	111.57	113.57	113.66	113.11	109.75	112.73	111.25	109.19	111.39	112.34	114.72	112.16	115.25	108.33	118.03	113.12	113.92	115.82	114.17	111.24	114.94	112.58	108.8	112.27	108.83	112.64	113.61	115.14	112.66	108.91	111.82	107.41	113.3	109.36	111.47	108.71	110.91	108.98	113.26	113.13	113.34	111.78	115.22	113.34	114	109.82	109.24	109.78	112.62
113.62	114.83	108.8	109.41	111.68	110.33	112.51	112.54	110.73	113.94	109.79	110.65	115.06	110.51	114.58	117.6	108.58	111.33	112.38	109.9	114.12	109.18	114.61	109.29	113	108.61	112.77	109.96	112.96	109.77	117.05	112.04	109.17	112.87	111.57	114.3	113.21	114.16	111.94	112.7	113	113.83	111.7	112.46	109.78	114.86	108.89	120.12	105.95	114.1
107.17	103.96	106.13	103.15	105.16	106.18	105.15	102.15	108.6	104.53	102.41	103.02	102.21	106.3	106.48	99.749	106.56	105.78	107.19	104.79	106.66	105.67	104.19	104.4	105.03	104.43	104.62	102.69	105.42	101.41	101.95	103.99	106.69	102.72	104.27	100.34	105.29	104.04	109.39	105.81	101.11	103.59	106.69	109.05	106.88	102.1	106.59	108.09	105.2	102.08
107.8	105.75	115.83	115.98	111.98	110.03	113.9	112.99	110.54	110.06	113.02	114.15	113.95	111.9	118.79	112.54	111.32	107.5	108.53	110.58	110.1	115.25	110.35	114.25	119.14	111.93	112.29	116.05	112.59	113.59	109.35	114.02	112.27	105.37	110.73	109.48	112.49	113.16	112.06	113.53	113.19	110.34	115.76	114.78	113.9	114.74	114.88	113.35	113.93	112.76
107.27	113.23	114.25	111.35	110.33	111.44	106.67	109.97	115.18	112.75	113.52	109.94	109.89	111.9	110.54	113.57	109.37	108.95	111.24	108.59	113.37	114.53	110.31	109.77	114.22	109.58	111.74	108.6	116.14	109.96	107.96	112.79	111.57	112.2	113.45	109.39	114.46	106.81	112.57	109.37	112.64	113.87	113.28	109.03	112.19	112	109.52	115.76	112.36	113.7
115.6	106	110.53	111.8	111.62	113.84	114.49	111.17	113.73	110.97	111.72	112.5	108.69	108.46	110.41	109.29	113.04	110.08	115.46	113.4	117.61	113.25	113.23	109.87	117.05	114.53	112	112.03	112.29	115.2	117.07	113.14	113.54	117.08	113.28	111.71	111.34	114.92	110.23	112.83	112.14	112.73	112.39	108.9	111.87	114.65	116.71	113.78	115.23	110.31
107.31	106.54	103.95	106	106.01	105	105.52	101.74	103.41	105.9	104.84	101.4	99.633	100.59	101.75	103.92	103.65	109.66	104.78	105.48	107.69	107.43	107	103.75	102.69	99.855	101.52	105.11	105.19	104.51	101.56	101.88	108.25	104.49	105.02	100.33	101.46	100.7	99.722	107.38	105.48	103.86	106.23	105.35	105.9	102.07	103.92	103.16	101.79	102.22
105.04	103.66	102.8	105.38	107.13	102.2	105.79	105.87	106.87	110.16	105.97	109.21	105.18	107.92	104.3	105.93	105.99	104.98	106.42	104.48	107.79	109.47	107.19	105.23	101.82	107.63	104.8	104.22	104.04	107.77	103.84	103.7	106.87	106.78	106.46	104.3	104.07	102.64	104	107	106.96	109.04	102.81	102.92	102.72	106.97	104.81	103.05	107.02	105.2
102.5	105.64	105.75	102.95	101.97	108.27	103.13	104.2	103.3	106.24	105.51	101.91	108.42	108.53	109.9	110.36	102.63	104.4	107.27	105.53	103.56	108.11	105.56	107.5	102.16	106.42	108.85	102.67	108.08	105.98	102.8	105.49	102.94	106.77	106.04	102.32	105.83	105.36	109.1	106.74	102.88	106.47	107.13	101.95	108.36	108.91	107.97	109.98	107.84	107.41
102.89	107.72	105.17	105.88	104.36	103.95	104.88	110.32	109.8	107.18	109.36	110.41	106.99	108.11	108.61	109.03	105.64	105.34	108.41	103.57	107.9	107.11	111.14	108.01	106.97	108.29	107.39	106.26	106.13	108.77	105.94	105.68	106.04	104.23	108.02	106.29	112.32	105.92	103.79	103.7	107.12	106.33	107.68	106.54	107.02	106.42	108.44	104.99	105.65	107.91
115.14	118.24	117.79	119.25	116.6	118.71	116.53	111.78	116.86	125.53	118.01	119.18	118.49	121.08	118.04	116.67	119.75	120.31	116.96	115.97	115.11	114.75	120.97	115.9	119.08	116.43	120.3	119.52	118.07	119.49	117.46	109.88	123.46	113.89	118.56	120.48	120.64	117.02	118.24	114.79	113.95	113.5	120.54	117.23	119.9	121.49	120.52	114.97	117.54	115.1
107.54	107.3	106.37	107.3	104.18	103.75	106.25	108.18	106.13	106.02	106.31	102.11	104.48	107.17	102.29	105.85	106.61	104.84	106.33	104.31	101.38	107.04	107.74	108.68	105.58	104.78	106.58	104.53	104.66	107.53	108.95	105.47	108.92	110.4	105.09	101.68	103.29	104.97	102.89	105.82	107.53	103.01	109.22	106.16	107.6	108.84	106.98	107.85	111.05	104.59
120.06	119.46	115.71	114.96	119.42	115.72	118.27	117.32	114.7	118.36	117.52	121.4	112.35	123.13	112.34	118.94	114.36	117.53	117.17	114.57	119.91	121.6	111.62	116.47	118.25	116.49	115.99	116.5	117.11	116.79	116.96	121.48	115.2	116.91	124	118.27	116.56	118.43	117.11	114.18	115.11	118.05	115.89	121.96	119.33	118.21	121.37	113.71	115.38	120.36
115.15	116.58	119.2	115.64	120.08	116.6	123.23	117.32	118.36	120.16	116.09	118.11	120.54	121.11	119.33	117.88	117.02	114.71	114.16	117.61	116.94	116.67	119.86	117.86	117.28	114.63	115.23	116.16	119.39	112.26	115.9	112.5	117.99	121.22	115.04	120.25	119.19	113.02	118.03	114.57	119.81	122.82	120.36	118.09	120.49	119.84	118.15	112.51	119.58	117.07
109.72	111.28	109.44	108.41	111.09	112.25	108.9	116.78	108.33	113.37	109.77	110.35	114.31	116.79	110.09	111.78	113.66	111.2	110.77	108.33	116.91	117.64	112.19	113.89	109.68	111.29	113.87	109.34	113.85	116	110.17	108.99	108.73	111.75	107.33	115.78	108.97	112.2	112.52	111.54	113.97	112.14	112.08	111.66	112.24	114.23	114.84	110.32	112.1	113.51
102.71	104.29	108.37	111.34	107.03	105.92	104.51	105.81	104.46	104.84	105.36	105.86	113.08	100.48	107.58	102.15	107.45	104.26	103.92	108.66	104.53	106.32	108.2	110	110.41	107.81	100.06	106.96	104.04	107.62	107.04	103.8	107.59	106.79	107.42	102.19	106.99	104.1	106.61	101.46	106.92	107.62	101.74	106.63	100.89	106.14	105.55	104.61	109.87	105.41
97.151	101.02	101.29	103.27	98.317	104.94	102.11	98.582	96.608	96.773	99.14	104.99	101.34	102.77	96.583	98.346	100.03	100.07	100.98	99.719	100.43	99.994	100.35	99.942	99.387	103.09	105.17	101.56	104.84	99.226	105.53	101.63	101.29	98.516	100.97	97.877	102.21	98.516	102.33	103.42	99.538	102.18	101.24	101.29	102.6	99.673	98.945	98.158	99.957	93.672
109.55	106.06	106.08	104.79	105.66	110.63	104.45	107.38	102.01	103.58	104.86	103.82	107.35	105.91	107.66	99.679	107.57	104.65	106.31	107.29	108.13	101.31	106.58	110.36	105.07	105.67	106.87	111.78	106.06	101.93	106.91	102.28	106.5	106.18	106.84	103.33	107.04	106.32	105.7	106.82	105.64	102.38	110.74	101.71	104.91	104.57	108.13	105.12	107.55	109.06
105.35	104.41	106.21	104.78	105.72	104.64	103.53	108.61	101.92	101.83	107.77	107.91	101.76	108.63	103.51	106.56	104.41	107.51	107.82	113.02	100.22	102.64	105.75	105.14	105.65	104.26	111.86	106.78	111.68	103.16	105	107.34	105.13	105.25	102.91	107.52	106.27	104.84	107.93	103.27	108.07	108.96	104.81	106.09	104.95	104.07	104.15	105.04	107.73	103.23
103.96	99.876	100.42	99.661	100.52	102.87	100.7	98.609	99.834	100.27	103.26	97.817	98.42	98.974	98.075	106.51	100.16	98.561	100.01	102.92	97.606	103.21	100.97	101.69	99.867	103.4	100.24	100.77	97.17	100.01	98.872	103.28	106.47	105.65	102.42	99.181	102.12	100.6	101.48	101.02	96.726	101.96	100.19	102.19	102.52	102.03	100.42	102.61	97.192	100.41
107.42	101.45	107.02	101.92	108.5	106.51	98.537	103.92	102.12	106.86	101.75	103.5	104.79	105.61	101.22	105.35	105.35	104.33	102.74	105.91	105.71	104.15	103.88	104.72	105.09	107.15	103.72	103.69	102.47	103.47	103.98	104.96	99.436	108.14	104.32	107.18	107.85	105.34	103.86	104.1	106.51	108.98	104.67	106.16	104.84	106.08	103.94	103.33	105.44	105.59
105.19	106.64	105.55	104.96	102.03	106.34	110.87	100.63	104.94	105.14	108.17	103.14	103.47	108.68	105.87	103.47	103.08	106.84	104.19	104.93	105.29	108.79	107.48	106.82	103.52	106.44	106.98	107.84	104.93	101.7	101.75	108.77	105.77	109.9	102.62	107.12	105.52	105.09	108.44	108.81	106.07	104.85	104.53	103.73	103.38	106.08	107	104.07	104.88	106.69
99.785	102.42	99.259	103.53	99.98	101.22	103.17	98.733	99.731	105.86	101.74	101.51	99.421	98.999	96.986	99.08	100.56	102.89	99.288	100.86	104.1	98.247	100.46	102.55	102.19	100.51	104.72	99.461	99.939	96.402	103.16	99.937	100.47	103.87	103.71	99.631	101.49	94.824	101.85	101.72	92.985	100.17	97.88	103.6	106.69	103.26	102.63	102.39	96.318	104.46
105.37	104.29	108.55	103.89	107.43	103.65	107.7	111.86	107.1	104.64	106.42	102.86	100.72	106.43	106.54	104.19	107.87	105.41	104.27	103.75	109.93	108.01	106.02	107.6	106.32	108.44	109.31	107.77	108.33	103.57	106.46	101.3	105.45	105.41	103.68	104.38	109.27	109.43	105.66	107.74	106.1	104.72	102.6	101.32	103.18	104.93	100.65	106.2	103.69	104.44
109.44	109.27	113.46	111.87	113.91	109.72	108.3	111.45	111.81	113.36	108.92	109.71	107.6	110.22	116.21	111.44	112.47	112.13	114.95	112.27	108.28	114	105.87	114.82	109.59	110.14	108.31	115.76	110.76	110.03	110.34	105.03	112.11	111.68	112.31	110.38	113.84	112.04	111.31	112.89	113.74	112.7	113.13	108.78	108.4	107.36	109.26	113.01	113.59	113.71
105.72	108.25	110.08	111.17	100.83	105.15	104.83	103.19	107.6	104.88	102.13	104.58	107.45	101.09	103.56	109.23	105.48	102.93	102.91	108.26	108.08	108.24	105.63	105.38	106.21	104.74	106.19	103.12	108.07	105.81	107.36	110.82	107.08	106.87	106.98	104.85	104.63	105.17	106.88	102.78	100.72	110.85	101.28	107.77	104.15	107.25	106.25	103.51	106.68	104.59
103.88	107.03	104.31	103.56	104.4	108.81	106.67	101.84	107.33	102.97	101.16	105.68	107.74	106.09	108.59	103.2	107.04	99.709	104.88	104.34	104.13	106.88	107.3	102.99	105.68	105.68	106.92	105.82	108.53	107.1	107.57	109.86	107.67	105.53	113.01	106.75	102.8	109.73	106.13	106.87	106.38	102.68	103.35	107.47	106.53	106.81	106.98	102.68	103.98	105.09
98.808	103.35	100	98.146	97.808	101.24	104.14	96.905	100.09	95.137	100.13	100.07	104.19	101.95	103.76	101.57	97.781	100.61	98.975	102.08	97.847	104.72	97.932	99.849	100.08	96.455	97.258	99.663	98.504	99.651	97.409	100.45	99.699	98.801	99.237	101.27	96.56	95.739	96.295	95.982	99.116	102.49	98.969	96.89	102.02	98.818	98.265	98.752	100.46	101.14
112.79	112.75	108.72	112.38	109.65	108.5	111.37	111.58	109.26	110.04	107.86	109.32	109.22	114.12	109.19	107.71	107.68	110.97	110.95	105.71	112.74	112.16	109.21	112.2	105.91	106.29	107.17	106.16	111.63	109.01	106.25	106.79	112.4	111.76	113.69	113.92	107.65	113.17	108.57	111.39	111.68	110.46	108.51	108.78	111.05	113.34	109.39	111.98	108.57	109.05
107.42	103.89	109.62	102.6	107.23	106.38	108.12	106.66	107.19	112.1	106.47	107.94	109.78	110.5	112.09	107.17	105.85	102.58	112.09	108.82	105.5	103.04	105.49	104.16	105.74	106.83	104.4	106.91	107.51	105.3	106.73	104.18	104.25	102.73	110.01	107.15	108.89	105.8	107.06	110.65	103.5	105.79	108.13	101.95	107.13	105.16	108.23	104.34	106.55	111.28
100.49	106.22	105.13	101.06	108.01	103.82	105.19	110.34	106.54	103.81	106.36	99.797	104.62	107.34	107.24	103.62	104.01	108.51	107.97	109.4	105.77	106.02	106.35	105.69	106.75	105.72	103.09	107.49	104.85	102.43	103.67	108.3	101.24	104.81	107.7	105.74	99.061	105.66	103.29	107.16	103.31	106.55	107.29	103.51	107.17	101.96	105	109.47	101.53	104.12
111.16	107.27	112.95	110.1	109.94	109.15	112.16	114.84	108.5	111.14	111.82	112.07	110.63	113.19	110.07	111.7	113.68	110.81	114.46	110.6	109.42	111.93	111.58	113.98	113.83	115.14	111.82	112.08	106.8	113.77	115.84	109.78	113.64	108.19	107.58	111.2	113	108.74	114.17	110.54	110.34	114.21	108.84	117.27	116.05	109.84	112.53	113.01	111.65	114.86
104.82	107.85	106.2	104.2	106.36	106.87	107.97	106.51	106.41	109.22	103.23	110.46	107.07	113.08	110.59	102.04	107	105.58	103.62	109.1	104.02	103.96	105.72	106.72	105.74	105.55	103.25	103.01	107.97	103.73	105.19	107.78	110.36	111.15	105.82	107.57	106.58	107.1	105.31	107.9	106.11	104.9	107.33	105.19	109.74	104.08	108.69	102.71	104.82	108.29
112.93	111.55	112.33	114.04	112.79	110.93	109.88	115.27	112.36	107.57	110.09	110.32	114.96	106.98	106.98	106.54	111.57	112.26	107.74	110.58	107.81	107.93	115.69	108.33	108.51	110.45	112.9	107.83	112.48	109.99	109.07	112.06	109.55	111.79	110.15	110.67	107.25	110.16	110.98	110.89	113.38	111.33	110.55	109.13	111.79	113.73	111.55	107.79	110.53	112.78
101.31	103.25	111.44	107.79	105.38	104.85	105.47	110.94	107.86	103.43	108.43	106.33	105.18	102.3	107	105.3	109.19	106.58	107.7	105.73	106.12	104.1	108.14	106.16	110.97	109.15	107.3	108.38	106.49	104.89	108.65	108.78	108.03	108.88	108.24	107.6	107.02	108.42	107.76	108.39	108.37	107.58	107.64	109.48	104.59	107.13	106.71	104.61	114.12	107.82
111.59	114.6	114.42	112.07	109.11	107.34	112.77	108.33	110.14	113.13	109.12	106.88	112.13	108.76	110.07	115.5	109.45	112.2	112.63	115.13	112.1	108.54	112.87	110.29	109.88	110.66	109.47	107.38	114.05	113.17	112.43	111.6	111.6	112.2	104.74	115.66	115.93	112.25	107.78	108.79	112.81	115.84	113.11	115.52	112.77	110.47	108.99	108.95	110.46	115.2
106.93	106.23	104.09	106.1	106.97	104.05	106.04	104.82	105.77	103.85	108.72	102.16	107.16	101.24	107	104.46	102.19	104.53	102.36	101.44	100.33	104.45	106.43	105.93	105.08	100.04	108.99	107.93	101.97	105.4	103.45	101.45	104.96	109.57	104.16	105.25	109.07	103.36	106.2	107.76	99.179	100.62	103.39	108.04	99.485	103.59	105.02	104.93	106.59	107.73
101.96	99.768	100.13	99.828	104.85	102.49	103.56	105.03	103.46	97.396	100.59	100.11	102.45	99.605	99.791	101.17	101.4	98.313	101	98.383	99.927	102.84	103.59	100.69	96.986	101.27	101.69	102.6	101.82	102.47	103.7	99.873	98.023	100.3	102.08	101.59	99.987	99.215	100.44	102.1	101.51	104.26	101.78	98.987	101.96	96.046	95.489	97.94	104.32	102.24
109.61	111	111.8	112.13	110.77	108.82	110.87	108.7	114.28	111.08	110.66	110.16	116.28	111.24	114.35	109.14	108.28	109.84	110.4	111.21	111.95	111.49	112.36	110.16	113.44	115.15	109.75	116.24	108.64	111.14	114.01	112.9	114.33	111.48	112.57	111.22	112.19	112.31	115.62	111.22	106.54	113.89	117.21	112.79	109.76	109.32	111.71	110.6	108.18	112.63
102.79	106.73	107	105.51	103.62	106.01	102.34	106.47	105.56	101.11	109.34	105.15	102.4	104.93	105.73	107.91	105.31	99.469	107.67	108.34	102.58	102.73	101.72	104.31	105.34	105.84	103.92	106.88	106.71	107.43	100.3	107.84	103.45	102.91	101.73	101.52	100.82	104.05	103.81	103.97	103.13	100.13	104.15	101.24	103.14	102.23	108.86	108.02	104.28	103.63
98.502	101.18	103.71	98.824	99.793	103.88	101.52	102.03	100.84	101.63	104.96	102.26	100.39	105.24	101.88	98.692	102.02	102.63	103.58	100.82	95.531	100.37	97.708	100.89	102.94	101.09	101.06	101.34	99.734	97.921	102.51	100.36	101.41	98.067	102.05	99.855	96.905	99.435	97.518	102.1	102.21	99.547	98.673	101.4	98.752	100.27	99.999	103.35	103.35	101.25
106.88	109.17	103.13	105.21	104.54	105.43	104.69	108.5	101.54	99.872	102.55	108.56	104.69	109.28	102.71	106.22	104.78	103.54	102.84	106.33	105.49	101.85	105.37	104.46	103.1	106.18	101.5	104.11	102.47	104.46	105.88	106.62	106.52	105.26	105.27	107.5	103.38	105.18	108.19	107.65	105.03	106.01	101.47	107.41	104.31	109.6	108.21	105.32	106.07	105.52
104.51	109.01	103.18	104.41	107.67	103.94	109.41	109.29	103.86	105.78	105.47	108.25	106.53	106.35	103.11	102.71	105.14	103.48	104.62	103.55	104.75	103.43	107.34	106.83	105.02	107.77	108.87	103.1	105.88	107.22	105.18	108.46	109.71	99.526	104.51	104.33	108.55	102.73	107.32	104.89	106.98	104.99	104.8	104.53	104.03	100.58	102.93	105.67	103.19	106.72
106.78	104.46	103.12	109.27	105.76	109.46	103.85	108.26	107.26	104.05	104.49	108.3	105.7	105.59	107.92	108.08	105	105.76	107.26	102.78	102.15	101.9	104.4	104.12	106.37	110.86	107.63	105.77	110.16	105.86	105.61	102.69	105.55	104.23	108.53	105.1	105.18	105.37	105.93	105.42	106.4	105.98	107.24	106.91	103.11	107.25	103.17	103.54	101.68	105.55
113.93	112.51	111.12	114.43	111.03	114.3	118.87	110.66	113.9	109.39	113.35	111.91	106.31	110.56	112.51	112.32	113.95	109.72	112.16	113.46	110.67	111.22	109.04	113.36	112.53	107.36	114.52	110.19	110.54	116.28	109.36	113.9	111.13	112.41	113.39	113.03	114.04	112.15	113.33	115.39	111.6	113.08	116.3	114.75	113.54	111.02	111.99	112.17	114.86	114.29
105.96	103.55	102.34	104.45	108.11	106.75	108.87	108.79	107.84	107.83	102.88	102.61	110.3	109.78	107.61	102.2	103.84	103.19	104.25	106.13	103.52	107.63	104.38	107.07	104.55	104.39	104.62	100.59	106.92	101.69	108.4	105	101.6	105.97	102.38	106.42	106.84	110	107.78	105.21	103.87	107.83	104.21	101.9	105.14	109.71	103.06	102.92	104.21	108.6
106.38	104.17	104.36	106.14	101.94	106.29	104.54	106.47	106.5	108.65	106.55	105.78	106.04	106.77	106.64	108.77	105.06	104.99	107.57	105.27	102.86	105.96	106.12	106.02	107.35	105.94	105.42	104.35	98.632	108.8	107.03	106.37	106.31	104.85	104.84	108.83	105.39	111.1	104.28	104.38	103.44	99.41	110.09	108.11	105.36	108.66	100.22	111.36	104.6	101.3
104.29	104.44	109.19	106.32	105.39	106.11	102.15	108.08	104.09	111.51	105.64	108.45	106.33	108.13	107.03	104.93	104.83	104.98	105.53	109.09	104.58	103.55	105.77	104.6	108.65	104.5	106.7	105.79	105.53	109.14	106	109.82	105.9	106.53	104.81	104.66	104.3	104.62	102.57	107.29	107.63	103.24	104.16	107.02	104.01	106.83	104.07	102.73	103.24	102.63
105.31	106.65	105.64	107.72	105.56	109.87	105.94	104.58	106.86	107.65	107.85	108.87	103.23	104.72	107.51	108.78	112.38	102.37	106.82	109.97	109.88	108.8	107.88	107.49	111.68	105.99	104.92	103.98	107.16	109.13	104.39	109.4	110.23	102.03	103.65	103.88	109.65	110.4	106.06	110.74	102.48	100.97	103.08	108.1	107.62	104.43	107.92	106.65	104.38	108.96
106.68	105.9	104.45	102.73	101.34	103.18	103.64	101.25	107.56	108.54	104.77	101.8	103.16	104.86	104.44	105.89	105.59	112.17	103.96	100.11	109.06	106.87	105.03	98.809	107.55	105.02	103.45	105.78	105.5	105.84	108.25	100.47	102.81	106.06	106.29	103.36	106.56	104.44	103.66	103	109.22	107.72	101.04	106.81	102.69	103.5	104.57	105.16	104.31	105.5
100.73	102.86	97.169	104.58	101.8	99.243	99.966	97.956	103.8	101.38	98.888	101.38	99.03	101.69	102.38	99.565	100.33	103.76	103.51	103.64	100.04	104.03	100.27	103.79	103.61	97.169	97.168	97.773	94.944	104.31	99.811	99.186	99.316	96.353	98.374	102.69	103.82	101.46	100.44	97.982	103.34	104.98	96.137	103.2	102.22	99.976	100.83	100.17	103.44	101.31
114.59	112.95	108.41	111.03	113.96	112.49	108.16	116.05	113.1	118.69	115.56	109.74	109.62	113.63	112.29	112.87	111.62	115.21	109.23	111.91	112.01	111.6	113.7	110.15	112.12	109.78	118.4	110.49	112.1	113.81	116.42	110.29	111.68	113.87	108.38	110.31	107.44	116.88	112.94	107.89	110.29	112.97	112.12	113.02	111.08	115.85	113.14	114.42	111.45	116.94
114.92	112.81	111.21	108.68	113.46	114.27	109.73	108.22	112.66	111.84	112.25	108.75	109.84	116.64	111.68	110.35	115.25	113.81	110.04	112.88	107.87	113.4	115.62	111.03	107.12	116.78	115.02	111.62	113.35	116.99	110.25	113	112.24	111.98	108.18	112.48	112.04	107.14	113.59	113.14	112.62	112.78	116	114.51	114.08	109.94	112.13	115.33	113.93	114.46
108.32	113.17	110.75	108.56	109.21	105.6	108.01	113.41	117.17	116.7	112.73	118.71	114.78	112.35	111.25	110.95	110.4	107.05	111.78	108.67	111.58	109.81	111.12	110.93	115.4	109.56	112.98	109.87	115.5	112.29	109.48	107.8	109.66	113.93	112.68	110.74	109.59	113	111.5	109.04	111.05	110.8	111.05	112.17	117.13	109.52	108.31	113.18	109.41	115.86
106.3	103.69	103.09	108.04	104.17	104.2	109.88	105.05	107.31	106.64	103.8	106.59	105.24	105.25	106.36	104.98	104.89	108.2	110.03	107.33	108.75	103.13	103.9	105.51	106.92	99.607	99.468	106.93	103.85	108.04	104.73	103.72	104.45	108.76	108.86	104.85	108.51	108.14	107.5	104.27	106.4	102.66	105.87	101.15	108.72	106.6	104.37	110.41	102.48	104.35
101.07	108.25	102.27	107.09	110.97	106	102.61	104.36	108.07	108.02	107.57	107.23	104.4	106.73	108.5	107.97	105.89	101.26	105.38	103.9	105.51	106.87	109.58	100.27	108.33	102.9	110.04	108.54	105.83	105.71	106.19	103.06	105.94	106.5	104.3	108.44	110.71	104.26	106.88	106.73	108.68	105.8	105.6	107.55	106.78	103.33	106.75	102.67	102.62	105.5
116.38	115.43	113.73	118.97	115.09	118.38	118.29	112.92	116.83	116.36	121.66	114.23	112.73	115.26	117.83	118.57	115.29	112.96	115.49	117.65	120.66	117.45	117.27	118.77	117.79	118.12	119.42	118.91	118.4	118.64	119.45	118.33	118.04	119.94	111.04	117.75	118.12	115.75	117.13	114.81	115.32	115.44	119.8	113.68	116.67	114.89	118.97	114.94	113.09	117.83
111.19	112.31	112.68	112.77	109.15	113.63	105.69	113.86	115.05	113.96	107.05	110.8	110.59	109.92	107.61	108.8	111.05	114.68	114.51	111.92	113.33	108.53	112.53	115.56	111.98	110.92	113.17	113.55	110.24	113.08	108.85	111.16	117.38	110.93	112.09	111.98	110.8	112.17	111.44	111.65	113.6	115.42	113.59	116.47	114.37	112.75	120.4	109.02	113.05	117.68
110.36	110.1	107.1	112.51	111.09	115.34	111.12	110.17	107.97	108.79	113.37	111.44	111.09	110.97	110.57	112.72	107.9	114.3	108.45	112.45	113.42	113.16	110.1	114.86	116	112.3	112.77	111.64	107.68	109.88	112.78	112.14	109.04	113.55	111.18	110.89	112.17	113.05	114.62	110.02	114.19	109.8	110.55	112.38	111.02	111.04	109.54	113.34	111.51	111.79
109.93	108.07	109.24	115.55	112.95	107.33	109.16	112.38	111.58	111	113.11	110.5	110.64	110.53	109.97	111.93	113.39	112.94	106.39	111.14	110.02	110.72	116.12	114.16	115.15	109.01	107.87	108.22	108.99	105.59	108.8	114.15	111.14	107.5	108.88	115.21	112.43	109.85	107.11	105.93	108.72	109.1	108.65	115.51	107.92	109.71	108.98	111.09	111.86	108.35
105.99	103.73	108.88	98.963	105.14	105.79	106.83	106.82	107.64	99.859	104.92	104.33	105.12	104.71	106.98	103.81	106.46	103	103.7	108.55	105.88	105.98	106.24	108.1	109.15	100.11	109.54	106.19	107.14	104.86	103.86	103.45	103.26	109.4	100.22	105.81	107.08	107.86	108.84	105.25	110.12	103.79	106.36	107.15	108.43	106.07	107.07	105.47	105.68	106.9
98.203	95.19	98.512	92.873	99.672	100.95	103.47	100.96	100.59	98.853	98.713	102.45	100.79	102.93	99.803	96.876	100.54	99.895	100.46	97.35	96.433	100.1	104.51	102.94	100.02	98.64	101.19	99.031	100.48	103	102.19	100.87	99.99	104.84	100.79	95.719	103.13	100.76	103.21	104.54	96.218	100.37	102.47	100.61	99.372	105.62	100.16	103.89	100.31	101.71
116.44	109.62	110.81	114.38	110.85	111.77	107.37	113.71	110.04	114.04	109.64	112.23	105.72	114.51	116.57	107.91	112.6	109.96	111.45	115.43	109.07	109.64	114.27	112.43	105.22	109.02	108.6	110.03	113.4	114.56	112.64	107.27	112.98	114.5	108.18	104.59	110.24	112.06	108.74	109.39	112.73	113.8	111.26	111.36	109.52	111.75	111.08	111.85	115.32	115.72
105.84	103.62	106.6	108.22	112.53	102.33	104.6	103.48	104.76	105.96	101.28	105.13	103.33	104.46	109.75	104.43	105.07	104.53	108.03	105.17	107.98	107.72	105.4	104.27	105.7	105.31	106.94	102.31	107.18	108.54	109.46	109.65	111.46	105.82	102.08	105.05	103.22	106.06	102.93	104.84	104.32	101.49	100.96	103.62	106.67	107.86	107.85	104.26	111.57	101.68
102.9	105.39	103.52	105.74	107.88	106.11	103.52	103.89	105.56	106.19	108.44	106.28	101.31	106.06	104.77	107.38	102.21	107.82	98.182	102.25	103.91	102.32	106.62	104.65	102.87	102.05	101.35	106.79	105.05	107.34	105.75	103.67	103.75	108.82	99.427	108.76	105.74	108.89	105.01	105.72	106	103.32	102.74	104.66	100.72	106.38	106.42	106.16	104.71	101.87
105.5	102.7	98.788	102.22	101.1	102.06	100.09	102.36	102.67	103.35	99.944	102.41	102.16	103.44	104.49	101.55	98.723	103.22	98.477	99.696	98.734	100.88	98.072	99.382	101.29	100.11	102.5	99.232	98.81	99.46	105.39	98.587	102.3	106.51	93.542	104.82	101.01	102.75	101.71	102.52	95.762	103.91	97.86	102.7	104.17	104.63	100.88	98.622	100.81	100.79
110.4	106.27	113.95	109.2	115.48	110	107.38	109.24	110.58	108.82	108.04	109.4	107.17	110.74	102.63	114.27	109.31	113.37	109.96	109.93	106.34	110.25	111.67	109.2	108.84	109.45	114.48	107.54	109.09	108.88	107.63	113.87	108.37	110.79	105.24	107.52	108.05	106.01	105.44	108.36	112.64	111.23	110.8	109.84	109.1	104.5	105.82	104.88	109.81	110.8
106.61	107.76	102.09	106.43	105.04	101.56	105.57	107.03	110.13	105.06	109.23	107	107.9	107.56	101.47	109.33	103.74	107.33	110.31	106.56	106.81	106.27	105.46	103.05	107.02	103.86	109.36	105	108.84	102.4	105.61	104.35	101.42	107.35	110.78	107.04	110.69	110.75	107.9	107.32	105.42	105.75	103.16	109.33	107.55	104.47	109.35	104.46	103.27	101.18
110.86	109.27	114.44	107.14	110.78	109.09	108.68	113.58	113.45	109.04	108.98	108.12	114.23	111.3	112.39	114.52	108.99	109.33	110.73	107.79	110.26	111.99	115.02	112.91	112.57	111.33	114.78	109.93	107.68	116.92	109.67	107.04	112.04	110.02	111.56	111.33	108.68	107.67	108.92	110.96	112.53	116.79	115.05	106.68	110.85	114.18	109.27	114.84	113.33	107.26
102.99	105.03	106.67	105.59	108.65	104.65	107.5	104.18	105.58	101.92	106.71	101.91	107.98	106.31	105.73	105.07	104.61	104.52	105.89	102.82	106.79	103.15	106.48	105.28	107.4	102.48	105.97	106.24	102.71	107.28	101.52	109.18	109.12	109.45	103.96	105.51	106.83	107.12	105.33	105.04	103.44	102.51	105.34	102.64	103.65	106.56	107.67	105.15	105.92	108.02
109.52	111.22	108.69	109.82	109.41	108.76	112.34	109.35	113.91	111.06	112.25	113.43	111.92	114.24	109.64	114.23	112.89	110.43	116.98	111.91	110.99	104.97	113.46	111.28	110.82	111.7	107.02	109.7	109.63	117.25	112.59	116.15	111.73	109.9	109.3	115.23	114.33	113.39	110.43	113.78	113.36	106.99	110.16	115.79	110.86	110.85	113.65	110.21	109.16	110.87
101.16	101.73	102.29	101.16	102.42	103.9	100.15	103.15	101.42	103.59	98.911	99.826	97.458	101.4	99.676	101.37	101.67	99.703	101.71	99.775	99.872	105.64	103.01	98.036	102.81	99.925	99.147	102.05	104.66	99.078	98.379	100.66	104.97	98.178	105.9	100.55	99.981	103.77	102.91	99.984	100.23	102.2	99.52	102.79	103.19	99.814	101.78	101.54	102.59	103.26
105.3	106.34	104.73	108.77	110.12	106.01	105.3	107.9	103.35	107.74	110.1	107.35	104.49	106.55	103.76	102.49	107.78	107.58	110.45	104.03	105.2	100.52	103.69	105.97	105.38	110.92	104.82	105.82	107.81	106.1	106.62	105.6	102.34	106.5	109.44	106.68	104.28	101.85	101.89	106.29	100.02	109.98	104.72	107.26	110.66	104.97	103.58	105.38	106.83	102.13
109.85	116.63	110.08	112.25	112.34	111.27	108.51	115.07	111.37	113.32	107.66	110.25	106.67	113.65	105.05	114.35	112.27	110.77	114.91	114.2	114.97	110.82	113.07	110.76	112.2	109.21	109.41	109.56	113.26	112.34	112.05	112.15	113.94	113.48	113.89	110.3	112.63	115.79	101.29	112.16	112.1	113.07	114.67	111.63	110.76	112.73	108.86	116.14	109.69	110.29
104.09	106.06	106.76	106.09	103.76	103.7	104.57	108.08	109.15	107.14	104.61	101.86	103.67	102.74	107.66	103.96	103.62	99.502	109.27	108.35	105.61	104.47	107.46	102.91	100.24	109.05	109.16	105.75	103.64	107	107.34	106.66	107.43	100.39	101.8	110.13	104.83	103.04	104.76	106.35	111.77	106.88	104.81	102.46	106.86	106.15	104.17	105.75	106.06	100.66
114.04	109.57	113.04	112.36	109.6	113.46	113.62	113.26	109.14	113.05	109.78	110.78	112.13	112.3	106.7	112.82	111.73	112.46	115.43	111.69	114.45	114.86	115.43	111.54	116.61	112.32	111.87	110.74	111.82	106.97	110.61	116.11	117.17	111.64	115.27	109.31	112.21	116.82	113.75	112.87	103.01	115.6	115.02	114.84	114.69	108.82	110.22	110.66	112.65	109.38
109.86	113.52	108.71	111.01	111.5	109.01	108.86	110.64	112.25	111.88	109.06	107.6	115.31	109.81	110.77	110.45	110.92	105.79	113.83	110.16	112.82	114.12	108.77	109.55	115.62	112.45	112.44	110.43	109.25	110.27	113.21	105.83	105.51	111.61	113.85	113.16	111.51	108.65	111.62	109.89	109.47	108.98	108.69	112.94	115.29	117.38	110.27	115.14	109.89	109.98
102.79	99.591	98.391	105.98	103.35	99.731	98.295	102.91	101	99.892	105.45	101.7	101.65	100.41	98.843	100.04	96.498	98.021	101.2	104.65	99.091	100.48	100.79	102.2	101.48	99.073	98.262	99.803	100.41	103.03	98.502	101.4	99.26	99.421	96.158	101.29	98.161	95.852	97.83	98.977	100.18	103.47	101.45	101.82	103.2	98.257	99.123	102.65	101.21	100.97
96.443	103.16	97.385	99.105	101.79	102.13	102.31	99.478	95.342	96.914	103.28	97.334	103.53	98.547	99.171	98.473	103.36	102.14	103.36	99.113	104.2	103.91	100.68	99.785	100.82	98.936	101.32	97.267	92.405	101.06	95.479	100.77	100.59	100.76	96.543	102.13	96.661	97.356	100.75	99.457	98.235	100.32	100.43	95.839	102.11	103.06	99.813	94.988	97.477	102.66
109.04	109.98	107.29	104.88	106.87	106.07	101.75	105.45	109.92	106.8	110.11	106.05	108.86	109.76	109	114.97	107.28	110.32	107.41	101.46	109.53	104.23	110.68	106.32	108.24	107.99	110.75	107.07	103.56	109.38	110.78	101.1	110.03	101.51	108.03	104.28	101.59	113.61	106.48	107.7	110.14	107.86	103.18	110.03	107.6	108.29	105.32	108.95	106.84	106.66
108.52	108.46	103.24	106.06	105.96	104.33	105.81	108.45	109.88	107.69	108.98	105.48	103.4	105.77	106.44	103.93	100.72	106.11	106.28	102.56	100.59	105.09	104.67	104.77	105.21	104.4	107.31	108.64	105.84	109.06	103.08	105.74	104.85	107.64	101.21	104.37	109.17	101.99	108.57	103.81	109.24	107.06	105.4	107.17	107.58	103.88	107.15	110.68	105.12	106.35
115.89	119.64	121.72	115.5	117.25	120.54	112.11	116.91	114.39	118.14	113.94	118.04	119.05	121.44	118.61	115.15	115.84	112.51	114.79	115.48	115.26	123.69	115.49	117.54	113.6	114.25	117.58	113.98	115.8	118.58	119.37	114.78	119.78	116.96	113.72	119.28	115.78	116.48	117.05	114.47	116.72	123.42	125.19	113.49	117.52	120.77	116.07	111.19	117.74	116.87
116.49	111.15	112.85	110.53	110.24	114.82	116.9	113.68	107.51	117.87	111.91	112.34	113.51	111.12	118.23	116.79	114.04	114.54	113.43	117.17	118.29	115.44	115.57	111.05	118	112.96	108.2	114.37	110.57	113.32	105.83	112.09	113.64	112.94	109.08	110.18	117.72	109.89	113.21	113.57	115.2	115.24	117.09	115	111.5	112.21	111.43	111.05	111.19	110.95
105.28	105.13	103.35	103.92	105.85	107.52	107.63	101.84	108.09	105.63	101.33	104.31	102.53	103.56	103.1	100.7	102.6	109.8	104.17	105.29	105.03	107.76	106.66	105.87	105.43	101.47	109.09	104.56	104.38	107.55	105.74	106.05	100.55	109	99.689	106.63	108.42	105.26	109.43	104.83	104.94	105.97	99.988	104.71	107.63	105.39	104.98	103.59	104.97	102.16
104.89	108.52	107.15	104.23	104.01	104.96	110.85	106.51	106.68	106.92	107.92	103.76	110.18	107.14	103.38	111.01	100.32	106.49	107.93	102.09	102.33	104.02	105.84	107.55	103.53	108.44	107.69	107.93	107.24	104.73	108.16	104.19	108.07	105.83	108.16	105.89	106.19	106.38	105.67	106.77	105.59	107.06	105.5	105.91	102.6	105.23	104.85	109.12	102.92	108.43
100.66	100	94.81	100.29	95.859	100.57	100.46	100.94	96.959	100.35	103.5	96.39	98.635	101.59	96.456	95.117	101.87	97.666	97.4	99.979	97.924	95.499	101.45	96.561	95.882	99.988	100.94	98.442	101.3	98.628	95.789	100.18	98.38	98.351	101.51	99.863	99.192	99.319	100.47	103.36	99.663	101.62	96.034	99.899	95.679	100.21	102.27	94.839	101.03	102.96
102.97	106.7	103.72	105.14	104.17	104.01	100.16	103.66	105.09	105.23	108.54	101.45	103.94	105.87	102.82	105.65	103.72	106.23	103.06	102.53	105.66	104.07	101.48	106.64	104.14	102.27	108.3	110.82	102.36	107.99	107.53	101.94	106.09	103.41	103.76	102.2	107.63	104.13	100.67	103.44	104.01	106.06	100.21	101.79	105.51	101.25	98.864	105.4	100.11	102.94
107.52	110.41	108.9	103.3	99.16	103.83	108.19	104.5	109.77	102.82	101.08	106.54	106.49	104.27	100.83	104.13	105.11	102.01	106.85	105.91	108.6	101.05	104.33	106.04	105.36	105.81	103.84	99.731	108.52	106.86	105.39	107.33	108.01	105.41	108.86	105.99	107.72	108.84	105.83	102.79	107.56	106.04	105.16	107.43	103.43	104.14	109.2	105.95	103.8	104.49
104.37	105.32	107.92	106.79	105.68	111.22	107.87	105.07	104.71	111.15	104.75	105.48	106.36	102.86	105.41	108.63	110	102.35	105.85	108.98	109.72	99.764	110.74	107.84	105.95	103.32	105.9	105.58	107.1	107.91	104.42	105.03	105.39	106.34	107.29	101.27	104.38	106.69	102.26	108.67	105.21	106.52	107.23	106.26	111.97	106	103.78	105.47	109.23	103.07
95.545	95.896	98.403	102.62	98.946	99.59	98.524	105.24	100.59	96.721	97.627	100.1	96.588	100.81	99.764	99.776	103.41	96.649	102.19	97.167	100.58	99.743	101.59	99.81	104.29	100.46	100.92	99.946	100.2	102.39	98.683	98.787	102.81	100.5	94.346	103.07	102.04	99.347	98.625	97.601	101.39	100.31	99.073	100.32	103.14	98.095	101.27	97.859	98.554	101.26
106.79	103.33	102.71	107.01	102.47	106.83	106.57	106.3	108.46	104.19	109.15	105.42	103.99	102.64	108.91	105.54	105.97	105.58	104.68	106	106.72	105.4	108.79	107.23	105.94	109.17	103.81	106.65	108.18	105.95	106.85	110.89	105.56	103.85	101.89	105.24	102.76	105.67	107.05	105.71	106.61	108.99	106.17	107.34	103.61	109.94	106.32	106.47	103.89	113.41
105.6	104.87	106.88	108.94	105.33	102.7	100.9	107.8	105.56	105.74	107.48	99.364	106.64	103.22	102.24	104.83	104.99	105.39	106.57	104.92	106.67	108.69	108.59	101.79	104.85	103.23	104.25	104.92	106.54	109.42	110.87	105.16	106.03	110.13	103.92	102.82	106.14	105.72	109.9	107.71	106.43	107.62	102.8	105.71	108.35	106.32	103.45	108.7	108.41	105.09
103.41	107.37	108.34	103.31	106.23	104.43	106.69	104.87	105	103.77	106.34	106.72	108.5	106.09	107.44	104.27	106.74	102.96	108.67	102.81	101.65	102.5	109.04	105.73	104.25	111.49	108.4	109.9	104.97	106.06	101.17	106.84	106.4	108.98	108.52	107.15	109.04	107.62	105.34	106.84	106.21	106.46	106.74	107.32	109.85	101.44	109.2	107.07	106.23	100.69
96.592	100.12	98.607	99.077	99.757	101.01	101.72	96.42	95.672	102.39	101.24	99.911	98.737	99.08	97.759	99.581	100.24	100.09	99.255	99.931	99.513	98.485	104.47	99.426	96.242	97.4	98.005	100.14	102.93	97.623	99.133	100.72	101.48	101.66	98.143	98.395	100.46	95.339	98.923	98.884	100.64	100.87	99.267	99.408	97.982	99.524	96.793	98.927	100.31	99.412
105.5	105.18	100.92	110.06	108.77	106.67	101.94	107.46	109	106.91	105.22	102.83	108.71	110.29	102.88	104.04	106.4	103.51	107.93	102.54	105.27	102.61	107.39	106.33	110.17	105.59	108.31	109.87	101.72	104.15	101.09	106.48	107.77	103.58	104.93	107.42	108.07	104.9	98.415	110.65	104.62	108.82	107.14	106.4	108.43	107.09	107.18	104.47	105.19	104.64
104.26	106.95	102.19	106.07	105.27	104.63	104.53	107.8	111.31	105.09	100.54	111.73	103.31	106.02	105.77	106.79	104.45	102.46	107.65	105.22	103.77	105.78	106.03	105.87	104.32	103.37	104.31	107.78	106.23	105.02	106.16	103.67	105.93	107.34	103.93	107.07	101.09	105.88	102.64	106.7	108.42	105.85	109.09	106.62	107.77	105.13	101.89	103.9	108.79	98.706
100.39	106.39	102.59	99.535	104.39	107.74	107.88	107.46	102.61	109.95	104.35	104.69	109	112.61	104.14	103.66	102.47	106.87	106.24	104.27	106.32	101.31	108.17	105.72	104.68	110.04	106.75	105.53	103.93	100.54	104.04	105.72	107.52	109.88	110.68	106.65	100.86	103.93	105.8	102.41	107.75	106.16	109.04	108	106.21	109.99	100.92	106.08	106.44	105.76
109.25	107.84	110.01	104.42	105.15	104.82	107.83	107.28	102.59	104.03	107.27	103.55	104.98	108.55	108.13	107.75	107.72	110.14	102.38	108.48	103.82	104.31	105.8	108.64	106.49	104.06	102.66	107.28	104.63	107.59	104.45	106.97	103.85	100.25	106.47	106.31	104.91	108.93	107.99	104.21	106.61	104.16	105.49	103.08	106.72	101.08	101.61	108.21	106.99	105.61
104.48	107.82	104.53	106.29	104.52	103.3	105.01	107.65	110.25	105.44	103.09	102.74	109.81	108.44	106.33	102.74	105.29	104.92	105.64	104.77	99.908	109.75	107.87	110.85	106.23	108.82	109.74	105.52	106.23	112.46	104.66	99.641	102.23	103.13	105.37	105.66	105.75	103.08	102.54	109.04	100.54	107.51	108.06	107.1	105.36	103.4	104.4	103.12	107.22	103.76
97.257	103.38	104.39	102.33	99.993	99.876	102.67	103.49	101.72	100.15	100.72	96.933	104.96	96.291	97.911	99.97	99.068	101.8	104.38	106.97	99.513	100.88	106.36	101.34	101.04	98.445	97.833	100.9	101.13	98.802	96.743	103.79	99.142	102.86	98.811	101.39	98.396	98.645	97.399	103.21	103.15	102.65	101.08	94.045	99.416	99.083	100.47	106.79	98.205	102.74
112.8	113.1	109.98	109.2	113.26	109.67	113.21	107.43	108.7	112.4	110.04	113.09	111.77	117.7	115.44	112.92	110.65	111.74	111.93	114.74	107.44	108.08	107.89	109.84	113.05	114.32	113.41	112.7	115.25	117.56	104.65	112.31	108.13	109.28	109.58	109.54	109.21	114.31	120.27	112.75	108.64	108.53	112.91	110.44	107.17	112.67	112.65	114.37	108.64	109.07
103.33	102.57	108.67	105.63	108.41	109.13	104.08	107.15	104.35	103.5	106.87	102.26	106.21	105.88	103.77	107.49	106.01	101.19	104.86	105.53	106.17	105.6	106.47	105.34	103	103.86	103.84	99.394	102.07	100.89	107.65	104.16	106.71	101.11	108.54	108.12	102.35	106.72	105.12	104.59	103.68	104.9	107.56	102.16	109.64	105.82	108.94	105.23	102.66	103.64
109.65	109.06	111.72	105.97	107.54	108.22	99.273	107.6	105.22	109.04	105.97	106.49	105.33	108.22	108.62	102.99	109.19	108.96	106.42	108.03	105.78	102.51	108.27	108.68	103.8	110.22	110.13	104.29	109.15	107.42	104.88	109.27	108.65	107.27	108.96	109.19	105.13	102.36	111.6	107.08	108.81	109.87	107.76	106.96	103.05	101.08	109.88	108.59	105.95	105.48
109.07	110.35	113.23	113.86	109.8	111.78	111.33	111.15	114.19	114.34	115.19	112.5	112.04	111.07	112.46	116.2	109.46	110.72	106.79	113.44	112.35	114.98	114.84	110.23	113.43	113.95	116.72	112.6	115.65	110.39	115.36	117.15	112.01	111.74	112.81	118.02	118.74	110.39	115.96	113.04	112.54	111.29	110.68	111.2	114.32	109.92	107.71	113.6	110.91	112.66
99.186	102.15	102.94	98.82	99.093	97.398	102.44	103.22	101.31	98.742	96.795	95.901	106.16	100.88	98.129	102.48	100.28	101.29	98.322	101.17	97.348	102	97.496	100.43	103.06	100.92	96.485	102.03	100.19	102.43	100.76	100.05	102.63	101.26	98.988	101.93	99.673	100.17	101.19	98.05	101.84	97.678	96.139	95.339	100.45	102.69	101.11	100.12	97.113	100.69
99.56	100.71	97.301	102.75	102.77	100.61	100.02	100.88	98.959	101.4	102.47	95.935	98.372	100.96	106.05	103.42	100.42	100.28	98.711	102.08	99.966	98.38	99.896	100.96	101.62	99.56	98.484	101.15	103.51	99.255	107.08	101.84	99.348	97.959	93.324	98.248	100.67	98.659	98.099	95.586	100.97	100.38	99.543	104.46	101.98	98.515	98.858	96.639	98.653	99.411
107.87	108.33	106.7	105.71	108.25	100.44	105.68	108.88	108.02	105.3	105.65	104.39	109.33	106.17	108.28	104.02	108.82	108.98	110.64	103.12	110.73	105.86	104.29	108.15	103.76	108.94	106.7	102.11	103.75	108.75	102.67	106.14	109.29	105.93	107.16	107.85	108.57	103.11	111.08	108.77	107.3	108.82	104.6	108.83	103.38	107.83	105.46	108.46	105.71	105.96
108	113.08	108.42	112.44	107.5	107.95	110.75	109.06	109.88	109.88	108.59	113.07	112.79	110.02	107.86	110.68	108.1	111.07	108.93	111.74	111.93	114.04	112.6	109.96	109.61	112.19	110.51	110.16	110.37	108.98	111.15	112.19	111.89	107.05	111.96	107.84	110.49	109.67	112.16	110.2	108.77	112.94	110.1	115.7	108.99	112.77	112.32	113.82	114.71	110.09
105.15	102.96	108.61	105.27	105.62	101.93	105.79	107.63	105.25	105.75	106.96	107.39	113.39	106.75	107.54	110.62	103.56	106.71	104.28	107.53	104.77	103.72	106.49	100.29	100.18	107.35	106.38	108.59	109.16	108.51	106.81	107.34	104.17	107.73	106.34	109.29	105.4	105	105.01	107.9	100.14	109.48	109.15	103.83	100.79	105.15	107.38	108.62	105.52	109.13
100.81	95.76	94.796	98.653	96.58	102.72	95.354	100.42	100.76	96.307	100.67	100.02	97.551	104.31	100.26	99.125	98.797	100.22	100.58	99.546	99.948	103.21	98.204	105.07	105.49	97.772	99.214	99.272	100.49	99.596	100.53	99.08	101.65	96.153	100.05	103.28	98.539	104.79	99.372	97.031	101.31	101.36	101.89	101.37	101.55	101.62	101.3	101.85	98.467	96.838
113.31	114.26	117.94	116.54	118.27	114.81	114.8	113.43	114.76	113.13	117.3	116.26	115.63	113.6	118.2	112.29	116.11	116.41	116.76	115.5	117.57	113.47	113.57	119.02	114.7	114.37	116.43	112.56	120.12	114.23	116.33	117.03	113.88	115.58	109.61	115.02	121.13	116.62	117.17	116.38	119.22	116.32	120.16	115.48	117.24	117.45	115.47	111.73	116.97	115.32
104.74	103.38	104.92	104.41	108.06	106.86	106.46	108.07	105.09	102.72	104.81	107.85	107.9	110.42	107.52	105.18	110.7	109.45	101.97	105.71	107.77	108.24	112.03	104.52	106.17	109.45	104.23	105.63	106.6	108.03	105.23	106.41	109.54	109.75	106.41	107.89	111.37	109.49	109.06	107.26	105.06	101.47	107.39	108.31	100.23	106.66	110.98	103.37	108.53	105.01
106.15	105.79	105.43	106.62	104.63	109.08	105.37	104.2	106.37	103.74	107.27	104.31	105.45	108.83	103.86	103.51	104.42	111.5	107.43	100.94	107.88	108.55	104.25	107.64	106.27	110.43	104.27	105.09	106.1	112.3	107.57	106.36	110.19	107.11	105.67	110.81	107.84	106.44	105.26	106.29	104.87	106.52	104.03	106.36	105.83	102.97	102.52	105.1	103.36	105.85
104.54	106.66	106.05	107.6	109.6	102.91	108.59	107.39	103.48	102.29	103.43	103.34	100.56	106.72	102.47	104.33	111.09	105.87	103.44	107.79	103.96	103.4	105.54	109.9	106.26	103.92	105.02	105.03	104.63	109.18	104.93	108.76	105.76	104.82	112.13	107.71	108.84	109.15	99.64	107.31	103.76	100.42	107.04	106.88	104.49	102.52	106.35	105.99	104.16	107.47
107.17	104.43	104.6	104.06	106.77	104.99	107.33	105.12	108.12	105.74	104.12	105.64	109.55	107.48	104.56	105.95	105.9	107.42	108.43	105.42	102.28	103.79	102.2	106.92	106.94	109.05	107.9	104.61	107.74	106.7	105.14	99.679	108.92	102.48	101.01	105.87	103.78	105.04	104.54	104.05	104.31	110.15	109.49	101.71	107.66	107.18	106.75	105.25	106.64	108.21
107.82	115.27	111.69	110.46	113.62	111.34	110.56	114.09	112.27	109.52	108.41	112.39	110.93	111.77	106.86	109.48	110.76	114.76	108.7	116.11	111.81	110.06	113.16	109.95	112.59	111.91	114.04	111.31	112.95	108.63	111.46	111.19	114.15	109.62	108.86	113.14	114.63	111.66	111.16	110.97	113.24	113.94	111.21	113.07	107.83	110.39	112.34	111.41	110.92	107.78
112.23	107.32	113.96	106.75	113.61	115.3	111.84	109.58	112.15	112.94	117.97	113.47	110.84	113.81	112.73	113.32	108.15	112.3	111.92	115.02	110.98	110.57	109.72	113.32	115.2	113.56	114.44	111.89	112.16	113.44	111.01	112.21	107.95	111.32	113.09	116.56	110.47	111.99	112.55	111.33	114.37	108.57	114.89	111.95	110.54	110	113.34	111.78	112.6	111.05
110.93	106.34	106.82	101.58	107.77	107.02	106.04	106.55	107.75	109.98	108.58	107.17	107.9	106.05	102.56	106.44	104.54	105.74	104.27	107.02	111.89	108.67	106	105.25	107.72	108.02	109.2	109.6	104.98	111.66	112.48	110.4	104.68	107.96	107.98	107.38	105.06	108.08	107.15	106.38	108.88	103.85	106.85	102.31	108.7	106.19	108.51	101.87	109.53	108.83
105.39	105.07	103.75	104.89	110.09	105.47	109.25	109.63	105.43	103.54	106.08	107.48	107.36	101.6	106.48	104.55	110.77	103.8	105.34	103.87	105.61	106.41	106.33	112.51	101.35	103.59	108.14	104.25	109.5	108.17	105.38	108.69	104.88	104.81	108.3	106.12	107.04	110.45	102.2	104.19	104.43	104.54	105.21	107.51	105.71	105.64	102.37	102.27	103.25	104.74
117.01	121.12	122.67	115.28	115.7	122.21	113.24	117.39	114	120.62	117.98	115.08	116.74	118.69	114.54	120.27	118.39	120.59	117.09	115.7	115.44	118.08	118.69	118.45	118.61	119.65	117.64	115.14	122.76	118.23	119.47	118.26	121.07	118.72	113.87	117.55	115.81	114.37	119.64	116.12	116.48	122.26	119.75	116.64	118.82	110.89	113.28	116.85	117.53	115.05
103.19	100.42	96.311	103.42	102.59	101.2	98.813	100.2	100.51	97.57	101.61	100.83	103.7	100.11	100.62	103.56	98.389	100.08	97.907	103.97	101.72	101.89	99.11	103.32	103.26	100.99	103.46	102.73	100.42	99.41	99.734	103.1	98.181	102.89	99.359	100.39	103.99	98.908	100.23	100.18	102.04	101.74	98.337	97.714	102.04	103.36	104.06	95.789	101.46	99.381
105.91	104.53	103.53	102.01	103.19	104.71	101.62	104.46	103.76	103.48	103.04	103.25	101.77	105.7	101.73	105.58	105.44	106.39	104.1	104.06	102.56	107.79	107.98	103.87	106.06	107.03	104.3	103.72	100.99	105.36	106.85	100.98	106.53	105.47	105.23	101.71	103.48	106.65	103.72	106.33	100.1	103.82	103.6	101.73	104.34	105.35	105.06	103.47	105.96	108.78
105.09	105.6	107.99	99.248	107.1	105.21	102.11	101.95	105.83	104.78	106.21	109.62	107.66	102.52	107.07	110.28	105.05	104.65	104.31	107.2	102.51	105.32	102.78	103.48	109.96	105.33	105.51	105.54	103.55	98.656	104.19	105.75	103.82	108.13	104.3	102.89	101.65	101.03	105.11	102.39	108.23	105.88	108.56	106.13	108.02	107.39	104.89	110.62	103.96	106.77
111.83	108.71	106.84	106.64	102.46	107.48	106.03	104.28	103.19	106.48	102.01	107.41	104.93	105	107.48	107.38	100.9	109.58	109.68	106.13	109.37	101.68	104.23	109.81	103.49	103.31	105.52	107.13	107.82	106.4	106.08	108.64	105.85	108.87	104.75	110.58	103.48	98.511	104.56	105.51	105.92	106.11	103.27	100.01	109.06	107.11	107.18	110.36	106.36	107.45
110.68	110.15	109.47	111.29	112.01	109.76	111.81	112.39	111.31	109.85	108.71	116.34	109.55	115.9	114.59	110.47	109.05	111.23	114.6	114.02	110.68	113.54	114	114.3	113.44	105.21	109.3	115.3	114.16	110.73	113.58	109.51	111.96	109.22	113.68	110.02	110.86	107.6	112.09	114.68	115.56	110.71	112.11	109.49	111.18	112.16	111.36	113.19	115.21	111.19
107.14	112.22	111.51	109.2	110.35	109.75	115.7	111.92	115.02	110.79	111.25	112.18	112.35	110.89	115.11	109.53	109.73	111.31	110.69	112.92	109.64	107.28	114.1	112.26	112.63	109.02	110.54	108.77	113.62	112.89	111.76	108.12	110.19	105.88	112.03	109.43	111.24	113.42	113.91	109.95	113.04	109.15	114.23	110.88	113.06	113.8	117.32	115.42	116.75	109.8
104.56	101.36	107.08	108.77	104.22	107.38	104.34	104.5	107.57	108.72	104.71	108.3	103.15	102.04	103.36	104.27	105.67	106.32	105.66	103.55	106.5	108.3	109.49	105.7	106.21	103.78	106.99	106.06	108.12	104.83	106.29	105.5	104.67	109.05	105.16	109.03	108.7	104.04	106.68	104.54	106.96	104.42	109.16	103.61	103.86	103.2	105.51	104.99	106.99	108.87
106.76	105.95	105	103.86	108.91	106	103.65	103.46	105.24	106.39	105.93	102.91	104.02	104.34	106.51	102.19	103.26	107.68	105.42	102.72	104.63	103.28	108.03	107.07	106.57	105.42	105.19	103.59	107.45	109.32	103.61	106.15	104.14	103.29	107.57	104.06	105.37	104.86	106.15	100.96	105.43	104.8	104.68	102.5	105.66	104.41	101.1	104.29	102.51	109.44
111.45	108.76	114.31	112.26	111.05	112.18	110.33	110.54	117.54	111.96	109.47	110.12	110.06	107.53	113.39	115.56	113.12	111.81	113.52	111.13	114.65	111.23	111.92	115.3	116.17	113.03	112.59	115.82	110.06	107.95	113.11	113.78	109.23	110.23	113.75	111.84	110.13	112.16	110.44	112.84	113.32	119.06	106.44	117.63	113.7	114.61	110.33	111.69	108.03	114.08
96.881	101.02	96.611	101.68	97.988	104.93	102.57	100.81	101.01	98.631	99.664	97.064	100.16	98.057	97.462	100.18	103.46	97.981	103.7	98.558	102.11	105.56	103.36	97.621	101.15	98.834	100.34	98.038	102.7	98.369	101.11	100.82	104.79	97.144	97.048	96.848	99.194	101.1	100.58	101.92	100.92	98.651	100.19	99.669	103.44	95.966	96.4	102.14	99.824	98.832
110.98	113.27	110.39	113.59	112.66	109.07	108.04	112.88	112.68	111.93	107.01	112.56	113.34	108.89	113.37	111.81	115.13	115.48	110.58	109.41	109.32	114.12	111.51	110.73	114.57	109.97	115.61	113.79	109.43	118.02	111.25	114.42	107.79	112.07	108.52	114.21	112.79	116.5	112.49	113.71	113.62	109.26	112.57	115.22	113.31	112.71	107.15	110.68	112.66	111.57
99.052	106.12	101.7	103.07	100.29	98.926	95.912	100.74	102.39	97.771	101.14	99.783	98.847	101.28	102.25	102.32	101.67	99.121	98.642	99.993	101.06	97.402	98.704	97.286	101.78	98.057	99.48	98.542	98.697	97.535	94.108	98.911	98.741	98.159	102.66	100.7	99.221	98.953	104.18	99.158	102.05	103.82	98.702	101.16	106.66	100.44	102.27	102.93	98.009	100.69
108.32	107.82	107.58	111.34	109.66	111.46	113.98	109.84	115.02	114.37	110.13	112.99	112.87	110.73	109.43	106.19	111.44	115.31	113.3	110.47	108.03	106.77	110.18	108.34	106.99	110.79	110.02	113.06	110.11	108.41	112.17	114.49	109.79	108.66	111.54	109.63	111.99	109.02	113.81	113.64	107.31	115.32	108.22	111.97	109.97	108.17	111.95	108.47	106.19	111.7
99.897	100.28	103.71	98.232	101.62	100.18	103.94	105.72	100.46	98.536	101.18	103.06	98.836	100.57	100.76	99.709	101.28	98.937	95.965	97.22	102.43	100.29	100.85	97.635	96.92	103.67	99.88	99.462	105.23	94.597	94.554	100.55	97.271	97.729	96.35	101.23	102.04	101.26	98.618	99.667	98.543	96.162	91.048	96.992	93.676	101.54	97.371	98.369	102.01	96.99
110.55	105.87	111.06	106.94	105.04	101.69	106	103.01	113.17	109.48	104.06	107.11	106.28	101.92	108.25	105.86	104.59	103.25	105.75	106.07	104.4	111.99	105.52	102.57	105.82	102.71	101.53	103.64	107.45	106.34	103.01	104.37	104.07	107.58	103.11	107.42	106.65	103.74	106.08	108.52	100.16	104.14	105.28	105.35	105.31	104.7	108.08	101.61	98.624	106.29
108.72	109.02	113.15	108.95	111.74	110.99	111.01	113.48	116.4	111.06	110.32	113.04	111.23	109.02	110.76	107.09	112.84	107.58	107.32	112.85	102.55	113.34	110.19	112.57	109.98	112.24	107.97	109.04	110.05	110.27	107.58	115.36	110.16	106.36	110.84	112.81	107.46	113.3	111.7	108.76	112.9	110.24	107.69	108.19	107.28	109.43	107.91	108.61	107.18	111.64
102.15	103.99	103.65	105.78	103.22	106.2	107.11	106.97	110.02	107.34	101.75	105.59	107.95	106.82	104.18	102.67	106.86	106.94	105.95	103.31	107.61	108.5	105.78	108.91	106.02	104.14	103.01	110.19	107.92	105.78	103.62	105.34	106.68	106.18	104.52	107.88	108.94	106.79	104.47	107.19	105.62	103.55	103.17	101.38	106.18	108.91	109.16	103.9	106.5	104.51
114.86	107.21	112.58	113.57	115.39	110.31	111.08	114.32	112.66	113.93	113.68	111	112.94	107.76	115.06	109.14	108.08	110.32	116.54	107.67	114	112.81	108.47	109.57	114.58	115.51	113.69	112.24	109.13	117.02	111.02	112.04	111.34	112.81	107.98	109.12	108.58	115.37	108.01	111.56	109.94	114.68	112.68	114.28	113.61	110.71	110.5	115.59	116.15	112.98
113.24	105.29	110.07	108.24	112.15	112.53	113.45	105.7	109.47	109.65	108.99	114.7	107.68	111.52	109.67	112.22	114.51	107.65	109.12	108.12	109.73	112.73	112.52	107.95	106.74	112.28	111.65	107.7	113.21	105.78	110.37	114.3	110.18	107.75	110.34	107.09	111.72	111.04	113.64	109.78	106.29	108.2	107.37	103.74	107.62	117.25	110.45	112.3	112.1	110.91
106.1	105.63	103.09	107.79	103.58	109.07	107.64	100.62	105.11	103.48	108.43	102.99	103.91	107.74	105.33	103.25	104.49	108.95	110.94	104.03	109.67	108.16	107.63	109.59	108.84	110.74	108.33	103.21	107.26	107.35	103.34	105.05	103.26	105.44	112.26	107.26	105.59	110.99	102.19	107.56	113.14	103.05	107.7	109.4	108.65	104.51	104.75	105.21	100.41	109.1
108.91	108.07	114.15	113.92	112	109.01	106.85	107.7	110.33	107.25	112.82	108.19	111.96	109.15	110.41	109.36	107.27	112.27	110.88	110.21	111.6	116.24	116.96	109.18	107.96	109.04	112.12	113.29	114.47	112.98	113.31	112.89	115.15	111.43	111.61	110.7	110.09	111.36	112.31	116.31	112.22	113.55	108.7	108.83	114.79	108.99	110.92	110.46	110.15	111.86
102.46	98.499	96.702	104.28	101.89	103.19	93.149	101.76	101.91	101	101.7	101.82	105.19	98.181	100.83	99.249	96.643	101.26	97.951	99.401	98.641	100.07	96.214	99.024	100.17	96.491	99.979	99.609	100.81	99.089	100.19	100.62	102.68	100.24	101.74	99.602	101.44	104.72	101.29	97.137	99.541	99.714	96.379	99.906	98	100.39	101.57	104.48	100.27	100.43
112.16	110.92	110.41	105.82	114.35	110.84	111.68	112.31	112.54	110.46	111.27	116.74	112.93	115.93	109.73	110.5	110.71	114.6	111.04	111.79	111.3	114.76	112.71	110.79	114.54	112.46	116.39	109.35	115.26	107.93	109.71	108.18	111.82	113.42	109.33	116.99	113.29	115.83	114.81	112.55	109.9	114.66	114.35	109.94	110.12	111.66	112.16	114.59	111.4	110.82
108.58	105.09	109.86	106.22	104.53	103.87	103.35	108.47	105.41	105.14	103.4	105.48	101.69	101.88	108.25	107.52	105.62	108.71	105.91	102.46	104.03	110.24	104.25	102.75	103.77	105.63	102.41	108.36	105.44	108.34	107.58	106.31	103.21	102.5	105.25	101.72	106.94	101.91	100.51	109.96	106.69	104.03	109.52	108.25	104.18	105.89	103.77	102.8	104.91	103.53
101.68	106.01	102.14	103.46	108.37	104.95	106.48	102	104.4	103.67	108.74	103.07	103.75	105.98	103.7	110.74	103.82	104.87	104.36	106.12	107.25	104.31	109.94	106.57	105.44	104.84	106.04	104.12	111.39	106.81	101.02	103.94	109.29	104.69	104.13	105.16	107.51	104.11	108.25	106.5	106.27	102.47	103.8	103.8	104.2	101.28	112.66	107.16	106.48	107.36
107.37	108.63	105	108.26	103.6	108.39	104.45	105.84	101.93	110.15	104.82	105.26	101.9	104.18	108.43	107.2	107.96	108.32	112.06	104.38	108	105	108.34	102.68	110.62	103.59	104.97	103.15	105.84	102.48	101.68	107.25	111.2	103.49	104.73	102.6	106.61	106.96	107.06	110.96	106.3	106.74	103.4	102.13	108.42	105.73	106.22	106.47	106.25	107.03
103.42	102.97	103.28	100.46	104.08	106.1	99.252	105.49	99.193	103.33	107.17	108.59	104	101.72	104.15	101.42	104.46	103.07	103.61	105.38	106.2	99.121	101.33	102.26	102.71	100.18	100.44	103.68	105.06	107.5	102.6	108.12	107.34	100.46	101.86	102.91	105.61	106.25	101.5	107.56	106.99	102.32	103.02	105.03	102.99	102.4	101.38	105.61	102.65	105.8
108.64	110.86	111.06	109.94	106.5	106.46	109.53	115.3	107.82	117.51	106.94	112.1	111.57	107.82	111.86	114.98	107.31	106.04	111.83	110.83	110.46	102.33	112.03	109.41	109.56	111.52	111.72	109.9	109.24	112.22	108.8	113.4	106.68	108.08	110.11	111.83	110.23	107.44	113.55	112.44	112.41	110.11	109.9	106.98	110.73	109.41	110.31	106.62	104.67	107.29
107.56	107.17	106.22	101.53	104.11	105.29	106.09	109.74	104.86	105.97	104.78	108.59	108.84	104.17	108.11	110.19	105.26	108.93	108.77	107.37	110.34	105.92	103.76	111.37	102.76	106.4	100.53	108.56	104.97	107.64	106.91	105.49	104.91	106.03	108.67	108.64	108.8	104.9	107.22	102.13	106.18	106.66	105.66	105.05	108.72	105.82	108.73	109	105.93	102.36
120.85	117.14	119.48	116.26	114.68	116.43	114.78	117.44	116.73	118.72	120.09	120.18	119.52	116.52	113.87	120.39	119.09	117.56	117.92	118.8	118.62	114.75	113.6	114.1	115.82	116.18	119.74	119.84	115.98	115.42	121.17	114.2	116.94	114.41	120.43	114.13	116.66	117.8	114.32	119.58	115.5	116.97	117.49	118.72	114.95	118.96	124.22	114.85	113.14	117.05
108.91	107.94	108.99	108.23	112.46	112.86	112.64	112.97	110.48	110.78	111.81	109.83	106.35	108.3	112.33	110.32	112.41	111.14	112.76	112.91	111.38	116.77	112.71	108.6	113.27	114.86	108.51	114.01	109.83	110.6	107.45	111.12	106.81	113.63	111.39	112.36	109.49	113.96	111.74	110.06	110.15	111.82	110.35	111.23	114.78	107.75	107.15	112.67	110.14	110.86
104.92	105.56	104.62	102.25	110.15	108.54	105.69	100.32	107.75	103.52	104.72	106.3	105.47	109.34	107.18	103.69	102.83	104.89	109.71	108.38	106.1	107.33	105.38	104.56	107.83	112.99	105.55	104.97	105.44	106.84	104.52	105.09	108.21	107.22	104.77	106.56	104.93	103.02	105.48	103.83	110.33	104.87	104.73	104.38	105.13	106.21	107.34	104.6	107.32	106.25
102.73	105.06	100.63	105.36	109.12	102.25	105.66	104.34	104.04	104.32	108.87	104.47	108.46	106.36	106.22	109.54	105.04	109.41	105.56	104.91	102.02	101.59	100.93	109.42	104.25	103.79	104.58	105.71	106.19	104.82	104.65	104.58	110.81	106.95	106.4	104.86	108.48	105.48	110	109.45	106.78	105.3	110.28	107.95	100.66	103.24	107.55	106.41	110.89	106.06
104.62	101.11	102.81	101.94	100.08	102.13	99.018	98.146	102.3	99.488	101.22	98.232	94.869	97.899	102.68	103.36	100.1	103.1	102.93	100.77	99.205	103.05	104.4	98.421	100.4	100.94	96.963	97.354	102.77	105.93	98.567	103.4	96.335	98.762	102.83	102.62	99.411	98.242	100.87	98.299	104.27	100.15	103.9	96.416	96.055	96.999	99.908	102.9	102.04	99.504
105.85	101.71	110.91	105.12	107.42	104.31	108.03	105	106.97	107.58	108.59	106.07	101.57	104.99	107.16	107.28	106.86	105.1	102.35	105.89	108.27	106.58	105.7	112.71	107.68	107.57	106.82	108.12	108.9	106.43	106.03	108.04	106.11	106.26	108.48	103.31	106.99	108.75	103.94	105	109.99	111.24	108.47	109.91	103.42	105.05	104.03	108.15	106.36	108.97
103.02	104.07	102.73	107.47	106.68	106.86	104.89	106.31	105.47	108.57	109.06	105.56	107	107.48	106.48	106.92	106.22	109.43	109.52	108.66	108.02	107.84	109.17	106.44	103.14	103.63	103.52	108.67	101.45	110.95	106.91	103.82	108.73	105.57	106.45	104.59	108.45	107.41	103.12	105.26	104.45	106.3	107.12	104.42	109.05	104.21	107.44	107.11	105.65	108.02
107.13	109.94	102.6	107.53	104.82	104.77	110.07	101.37	106.31	107.56	105.68	102.38	105.1	105.4	104.48	110.39	106.01	103.82	103.6	107.68	102.31	102.79	104.69	107.99	103.68	103.72	101.51	105.28	103.62	104.41	105.87	105.54	108.16	107.71	105.99	108.35	104.11	104.64	108.43	105.06	106.93	103.19	107.46	106.39	103.64	102.12	105.89	103.7	108.41	101.91
98.733	103.52	101.08	103.48	97.984	100.72	103.36	101.01	98.066	99.116	104.52	101.17	102.97	98.794	98.499	99.81	101.72	99.9	97.945	103.24	104.18	102.4	99.427	100.22	102.66	101.1	102.69	102.18	100.03	102.95	100.38	101.92	100.16	102.03	99.793	97.951	101.68	102.19	97.135	99.684	99.411	100.5	100.24	97.129	100.58	101.76	100.34	97.415	103.08	102.14
119.03	120.06	123.55	116.58	120.99	118.06	120.54	116.32	114.98	115.25	116.56	113.48	115.28	117.32	119.61	115.23	115.71	114.68	119.17	118.05	119.61	116.16	115.81	118.87	118.51	117.33	116.82	116.38	114.22	116.15	120.34	115.44	118.83	119.6	113.51	113.45	117.21	116.3	116.8	113.02	118.81	116.74	116	116.51	121.79	120.44	116.83	117.04	110.36	117.66
101.05	102.17	97.08	97.931	101.31	101.35	100.97	100.08	103.12	102.5	96.025	99.81	98.709	103.13	101.13	102.13	96.605	100.3	99.908	102.14	98.293	100.06	100.84	101.02	102.29	100.72	101.73	101.41	101.44	98.849	102.08	101.24	98.231	101.2	102.45	102.69	99.67	97.718	97.333	101.81	100.82	102.38	97.328	98.49	97.885	95.816	101.14	99.445	100.43	99.047
107.82	106.01	105.21	105.14	105.48	103.74	106.09	105.16	104.74	108.84	104.09	107.53	105.43	107.99	106.05	108.32	104.77	103.48	103.81	107.05	104.87	103.15	108.01	107.96	105.32	103.79	105.59	101.96	105	110	104.98	104.8	106.6	105.58	102.94	105.5	104.58	103.18	103.1	104.71	103.33	106.68	101.45	103.8	103.21	108.56	107.04	101.78	106.63	108.42
105.79	99.594	110.72	107.34	105.4	101.13	104.7	101.4	102.21	108.26	101.37	105.72	103.74	103.47	103.56	100.95	104.56	107.1	105.63	106.28	108.11	105.42	111.41	104.06	101.55	102.72	102.42	103.84	99.609	103.89	100.47	101.16	105.98	103.63	105.44	102.49	104.09	106.12	105.52	103.55	105.09	102.09	104.17	106.38	102.44	104.85	101.54	102.89	100.53	101.71
103.32	106.65	104.15	102.98	106.64	103.84	104.6	100.07	105.69	107.09	103.69	107.2	104.31	106.23	97.136	101.79	103.5	99.915	101.34	101.63	106.72	102.78	102.23	104.62	105.83	102.18	104.15	101.17	103.71	100.52	104.56	97.979	109.36	107.76	103.14	107.2	107.94	105.23	99.365	107.73	104.82	104.8	105.94	103.61	103.78	101.09	105.67	104.11	102.87	103.43
118.58	119.37	122.35	115.21	119.27	115.01	119.08	116.1	121.41	119.87	117.54	121.29	119.07	113.88	117.89	114.28	119.13	118.06	117.97	120.17	116.85	116.48	116.52	118.85	114.69	114.78	119.54	121.61	120.4	117.98	118.05	118.72	120.66	121.66	117.91	121.02	115.07	114.64	119.88	116.24	116.65	115.2	118.96	118.03	119.03	118.43	114.06	120.91	115.7	112.98
109.27	112.06	106.99	109.4	110.92	109.02	110.79	115.84	110.45	113.78	115.88	108.17	109.53	109.53	113.72	108.23	112.18	114.73	111.21	108.36	105.3	110.77	107.9	111.78	106.34	105.75	108.22	108.59	109.83	109.91	109.05	112.74	111.81	109.9	110.54	114.34	107.03	117.08	107.79	108.71	105.34	112.32	107.26	111.23	108.32	108.29	112.75	109.28	111.38	110.6
111.12	108.37	107.12	107.92	105.82	106.55	104.07	104.7	103.57	105.85	105.06	102.4	106.26	107.25	109.26	107.43	106.47	109.4	104.78	107.41	106.86	106.81	102.5	105.08	105.91	107.52	106.62	108.11	109.34	106.18	108.58	108.78	100.65	107.83	104.45	104.47	105.02	105.25	104.36	110.74	106.17	105.19	107.17	104.88	106.83	104.4	105.54	110.98	106.26	105.06
102.54	99.893	104.12	102.13	101.12	97.667	99.723	102.51	102.19	100.38	98.064	103.13	97.143	100.51	96.786	97.706	100.83	100.77	99.007	97.764	100.49	94.135	99.827	98.699	99.999	105.09	105.41	97.666	99.36	97.048	100.66	99.288	98.167	97.9	97.455	100.24	102.12	99.085	99.772	97.269	100.18	101.33	103.99	103.53	98.401	99.708	93.916	95.609	99.838	99.356
108.08	110.75	105.13	103.18	108.78	105.81	103.78	107.58	107.5	99.565	103.3	109.19	107.81	106.41	107.62	105.14	107.14	105.66	109.27	104.99	102.96	106.48	106.88	105.41	106.94	109.5	104.13	104.42	104.4	106.26	105.81	102.47	105.3	101.44	102.73	104.09	107.75	104.24	106.17	105.7	110.31	111.27	107.63	105.17	105.65	106.15	102.8	104.77	107.76	106.2
111.25	100.23	100.01	105.48	100.01	104.98	106.39	106.28	109.63	104.9	105.46	100.7	101.89	100.99	107.68	105.34	105.44	104.14	108.07	105.96	104.77	107.08	104.11	109.44	99.842	104.96	106.9	101.95	109.15	108.46	101.14	102.24	104.83	105.9	109.96	106.27	101.3	105.95	102.39	103.89	104.61	103.9	101.88	103.6	107.3	100.75	109.31	99.76	105.29	101.7
107.42	104.36	101.84	104.67	104.53	104.3	106.86	102.57	107.23	104.28	102.03	104.08	105.99	106.84	105.89	104.53	103.9	104.85	104.17	112.25	108.59	104.12	104.63	105.58	104.38	106.78	106.48	104.99	106.36	98.498	108.62	103.07	109.46	103.97	109.94	108.1	103.93	100.71	107.06	107.08	99.891	103.18	104.34	102.7	106.87	101.52	104.43	106.16	103.58	102.86
100.87	108.58	107.32	108.07	107.96	113.92	105.93	100.56	105.54	106.96	101.79	107.22	110.16	105.39	105.65	108.83	101.41	107.91	113.24	106.94	106.48	101.5	106.67	105.73	108.12	108.45	111.01	101.72	107.53	105.4	113.61	106.87	102.4	101.31	108.04	104.23	110.73	105.2	108.25	108.74	105.41	109.63	102.03	108.16	110.35	105.24	109.69	110.02	111.95	107.02
103.65	104.76	105.05	104.94	104.58	108.51	107.79	103.17	107.76	104.27	104.48	103.75	103.94	108.27	109.05	104.9	104.22	106.29	105.2	104.31	110.39	104.15	104.82	109.46	104.31	104.71	105.83	106.53	106.92	110.58	109.86	104.44	101.53	106.73	104.61	102.15	104.99	104.32	107.61	109.12	109.2	100.53	106.37	104.85	110.54	112.8	104.71	105.48	107.34	104.5
101.77	97.521	99.752	98.931	104.81	102.06	97.023	100.07	97.642	101	100.28	99.544	98.74	98.6	101.83	102.25	97.811	100.85	101.81	102.35	102.4	103.53	94.496	103.25	96.854	101.78	102.24	97.004	97.265	100.09	104.19	99.17	99.862	100.95	97.335	102.42	95.32	100.04	103	100.89	102.91	96.368	103.08	102.17	103.47	101.01	96.98	102.99	99.037	98.858
108.74	107	110.03	113.24	108.32	113.2	110.86	116.35	110.54	112.16	111.07	110.78	107.25	108.54	111.57	107.27	112.93	108.18	115.27	112.29	109.8	113.05	108.89	114.18	105.2	107.72	109.28	112.48	110.17	113.59	110.3	114.33	112.41	110.87	112.87	110.21	114	112.36	113.56	110.11	111.02	111.28	114.53	111.35	114.27	109.3	111.95	111.71	114.2	109.67
98.769	97.241	99.808	100.52	95.305	97.834	100.58	102.02	98.052	96.739	97.845	97.384	98.176	98.974	103.91	102.68	98.355	102	99.324	101.52	101.27	102.59	99.487	99.805	95.852	104.06	103.1	97.493	99.94	101.6	100.67	104.23	102.45	100.98	96.853	103.95	104.15	98.393	97.474	103.39	102.21	98.747	102.42	102.1	98.175	101.05	101.32	102.01	99.636	101.99
113.68	114.27	121.73	118.53	117.17	114.05	116.91	113.06	115.5	111.88	113.77	115.13	118.21	112.61	116.56	119.87	117.3	115.02	113.75	121.97	115.1	118.24	116.78	110.26	113.55	112.89	117.76	115.49	119.92	117.46	114.59	118.24	119.21	122.5	115.22	117.55	114.35	118.48	116.65	117.47	115.8	116.39	118.14	116.65	117.11	116.91	112.58	122.1	115.53	118.67
113.92	111	109.01	111.44	111.68	110.94	112.07	112.52	107.89	109.8	114.54	110.14	107.11	112.65	110.33	111.34	113.1	112.53	111.14	112.14	111.81	108.15	108.13	110.25	110.68	112.78	114.05	113.88	108.44	111.71	112.55	110.44	113.83	109.21	106.98	113.3	109.88	111.69	110.98	107.19	108.81	112.64	112.69	106.49	109.59	115.25	111.66	112.9	110.62	110.73
108.45	105.42	109.79	104.41	112.95	114.12	109.98	109.27	114.5	113.19	110.89	109.63	114	105.24	108.58	111.52	110.63	111.17	109.88	109.73	109.5	108.85	112.36	109.62	110.65	112.83	113.74	110.8	107.84	107.19	112	113.98	107.26	112.5	110.1	112.36	114.96	111.6	108.53	110.85	113.9	116.11	114.52	112.99	108.38	111.28	112.43	109.68	114.02	110.7
112.02	106.61	104.94	107.4	106.91	104.46	108.38	106.63	105.55	107.24	103.86	103.16	105.41	106.21	107.59	102.27	106.61	100.44	103.21	105.21	105.02	106.9	109.65	103.48	112.95	109.64	103.72	110.32	105.84	103.27	104.78	106.18	108.37	100.33	106.26	107.49	102.46	108.22	103.26	105.03	104.98	105.84	109.98	110.73	103.92	105.65	103.83	105.62	104.4	107.46
111.72	112.21	113.16	107.99	106.87	113.65	108.25	110.78	111.02	114.37	111.42	110.05	107.97	109.19	110.19	109.01	108.86	109.15	111.13	113.36	107.34	111.01	111.33	107.78	112.8	110.83	105.12	112.8	110.26	114.45	110.43	109.57	111.91	108.81	114.63	112.75	110.01	109.14	113.32	106.99	111.74	106.74	110.89	109.01	113.11	109.97	112.12	119.55	112.91	110
110.39	108.88	116.14	112.07	112.32	110.38	109.72	112.71	108.48	111.27	110.61	111.8	115.33	112.49	112.23	112.43	112.18	116.15	109.32	111.45	107.54	114.31	112.49	111.43	113.68	111.4	109.15	112.79	112.31	112.17	110.15	108.58	115.72	111.63	110.85	113.38	112.71	112.64	115.96	114.92	112.66	111.86	109.08	108.9	113.78	115.84	111.07	116.25	110.21	113.55
111.78	107.74	115.98	111.7	112.58	108.23	112.74	104.85	109.67	115.52	109.6	114.42	109.51	110.39	113.43	104.29	109.71	104.99	108.93	109.49	109.46	111.02	107.29	110.32	110.56	111.54	108	109.87	112.5	105.5	106.26	104.87	109.34	108.75	110.75	112.02	111.57	111.25	108.62	113.44	105.01	111.06	108.22	112.05	110.42	111.39	109.97	106.12	108.56	111.83
105.97	107.45	108.94	104.91	107.41	107.69	105.18	106.77	107.25	102.23	109.17	105.26	105.16	106.46	104.21	103.35	109.11	101.62	103.64	105.17	106.85	108.76	105.46	105.85	104.34	106.78	105.27	109.94	107.94	104.54	107.01	106.93	105.88	104.93	111.89	109.81	105	102.79	105.27	111.18	104.87	102.29	109.46	105.79	104.85	106.73	105.48	108.07	109.29	107.76
106.46	104.28	105.76	103.17	107.32	105.15	102.19	104.24	100.15	102.56	106.05	107.17	106.84	108.42	107.23	108.27	107.87	107.81	102.8	106.85	103.18	104.92	106.06	100.26	104.08	106.69	102.97	105.63	107.77	106.59	106.39	105.11	104.8	107.86	109.69	106.84	101.89	104.87	104.59	103.4	108.62	104.74	106.23	108.39	104.33	101.97	108.17	108.48	103.98	109.96
106.25	107.06	100.21	103.8	106.34	104.46	105.88	105.07	107.5	102.12	102.8	105.14	101.74	107.7	102.36	109.03	109.3	104.44	107.27	105.26	107.52	108.62	105.17	103.29	100.63	104.85	106.75	104.08	109.9	102.79	104.3	100.41	102.96	109.21	104.56	105.3	109.37	107.15	107.23	106.51	102.08	108.43	104.08	104.2	101.59	107	103.55	106.65	103.96	106.64
116.05	114.74	110.95	112.84	114.71	111.77	119.74	117.89	120.59	117.05	116.36	112.13	118.32	113.76	116.31	115.15	114.67	116.71	114.01	116.53	115.08	117.68	116.03	114.61	116.71	117.48	119.37	113.76	112.58	118.09	113.17	120.03	113.33	118.86	112.58	120.92	113.66	116.62	118.35	117.58	112.81	118.95	113.46	114.55	115.85	114.77	114.71	117.75	113.25	115.82
102.97	108.6	104.02	106.34	104.09	106.16	100.74	108.18	105.63	112.09	106.93	114.16	107.3	101.39	106.43	109.05	108.29	107.88	104.09	102.67	102.61	108.66	108.11	104.47	102.48	107.92	105.81	110.53	106.15	104.16	111.53	104.69	108.32	106.08	106.09	107.41	104.86	106.09	106.32	107.59	105.58	103.01	107.89	102.08	109.79	108.87	105.49	102.86	106.22	105.64
114.44	112.33	117.45	107.38	110	112.98	110.6	112.21	108.12	112.27	110.62	112.48	109.19	113.25	112.99	112.57	108.42	111.5	109.51	113.25	112.52	114.27	108.97	108.88	113.88	112.37	112.86	107.44	107.81	110.03	112.88	107.95	104.71	106.25	107.89	111.89	109.22	113.69	107.78	112.17	109.97	112.47	109.62	111.1	109.95	110.69	112.94	109.96	110.18	110.03
100.31	102.24	98.554	98.918	94.907	100.25	97.436	99.248	98.43	100.06	97.978	105.47	96.152	97.601	100	99.809	103.73	103.91	104.05	97.598	92.768	103.07	96.493	100.77	102.26	102.97	99.511	100.79	98.115	99.087	99.473	99.249	97.313	99.147	101.64	97.052	98.856	96.285	100.26	99.995	100.11	100.37	101.92	96.332	102.09	102.41	99.124	98.247	100.37	99.754
95.882	100.21	98.273	98.215	100.33	103.68	100.28	100.48	103.82	98.238	101.16	106.08	102.35	99.592	101.05	103.14	98.105	100.14	106.07	104.6	98.582	94.898	98.431	99.524	103.84	96.629	103.17	97.918	100.5	104.65	103.48	99.55	98.703	98.657	105.46	103.26	100.36	98.193	101.15	107.83	103.01	102.94	103.09	103.08	96.102	98.095	100.92	102.58	99.873	98.647
102.84	100.09	98.037	99.544	103.39	106.58	102.35	98.772	102.85	99.973	96.862	93.804	102.81	100.49	98.355	98.693	101.19	101.75	106.64	99.066	99.805	99.424	98.044	102.65	98.977	96.587	100.23	96.035	99.01	100.04	101.21	100.64	101.94	100.66	99.679	97.059	101.2	96.819	98.444	99.637	99.598	97.987	101.97	100.5	97.89	98.759	97.483	102.18	94.764	102.86
112.7	109.42	109.72	112.58	110.29	111.27	109.96	107.55	107.44	112.07	107.82	107.25	108.61	111.65	113.61	110.93	108.54	112.91	112.99	113.94	111.8	111.73	116.64	113.13	107.31	107.11	108.48	111.17	108.74	108.41	113.75	109.51	107.41	113.15	110.81	107.42	106.85	109.49	106.84	109.55	106.99	107.17	112.73	110.91	107.86	108.9	114.5	113.14	112.8	113.56
107.65	106.1	105.45	104.96	104.88	98.798	107.26	107.33	103.28	105.23	108.55	107.33	108.91	103.79	104.24	107.32	105.57	106.14	104.43	100.63	105.82	104.55	104.93	103.64	109.19	102.4	106.85	100.64	105.86	106.84	106.47	105.37	107.84	98.747	108.59	107.5	107.17	108.99	108.65	106.69	102.58	102.66	105.01	102.28	109.9	112.65	102.99	106.14	105.52	106.11
116.63	114.32	109.25	113.84	113.41	116.61	112.39	111.66	108.56	110.3	109.93	109.95	111.84	110.16	114.17	106.7	108.59	108.95	114.41	114.46	111.91	109.03	109.36	105.5	116.58	113.06	113.34	110.12	109.16	111.53	111.91	114.22	109.28	111.94	111.74	113.73	113.34	116.18	112.49	112.45	111.15	112.28	113.43	110.1	114.31	110.21	107.79	106.75	114.76	114.01
112.26	112.13	106.63	112.11	108.66	110.96	114.67	107.77	113.9	109.7	111.89	105.08	108.6	110.89	109.96	110.83	111.94	109.58	112.2	108.8	112.7	108.04	111.05	110.17	113.67	113.54	114.98	111.41	107.52	110.82	108.71	109.84	108.59	109.43	110.06	116.98	111.01	113.07	113.89	114.18	111.71	115.01	114.77	111.68	106.5	110.49	111.26	111.45	114.2	108.9
102.61	101.17	107.22	105.66	102.05	113.78	108.2	106.87	101.55	104.56	105.74	101.02	110.11	105.04	105.75	104.77	107.16	103.75	106.33	108.43	110.03	107.97	107.28	107.09	106.25	102.83	106.49	105.76	107.97	107.81	104.58	108.95	110.73	103.29	108.37	110.21	102.92	109.71	107.42	103.81	99.701	104.93	101.82	105.1	102.7	104.26	102.2	108.34	105.8	107.8
113.5	110.76	113.23	110.61	106.67	113.37	112.88	108.18	116.32	108.53	109.97	111.28	112.58	114.01	112.82	112.77	112.78	110.01	109.6	113.12	113.48	108.08	109.24	110.16	112.21	113.84	111.11	112.44	112.11	114.89	110.16	113.43	106.04	108.73	111.09	116.53	113.11	113.66	112.66	110.26	110.37	109.96	114.43	105.71	114.64	112.51	110.76	111.33	107.56	114.86
107.1	103.45	107.7	103.29	107.18	104.69	107.59	107.9	106.6	107.44	107.58	107.42	101.73	104.5	110.28	107.59	102.77	103.26	109.31	106.28	107.42	104.84	105.98	107.13	108.86	108.87	101.7	104.75	103.29	105.65	109.57	108.93	110.34	103.99	106.94	106.22	105.81	102.09	105.96	104.67	108.91	99.587	109.02	106.59	107.53	100.73	106.22	105.04	108.45	108.41
106.22	106.61	104.78	104.73	106.25	106.25	107.47	110.82	104.29	101.46	102.68	106.18	104.98	105.31	107.78	105.65	107.62	105.46	100.87	108.22	104.67	105.84	101.61	101.7	106.27	107.7	101.01	103.53	107.56	104.58	102.08	103.02	102.95	100.77	100.46	110.17	107.05	109.84	104.11	106.49	102.88	106.01	103.24	105.82	107.24	105.76	103.81	102.56	108.8	107.33
113.42	113.23	114.28	112.9	115.01	110.93	111.75	113.14	113.93	109.6	113.65	109.58	111.62	114.68	110.67	113.82	108.75	110.77	113.05	114.08	111.46	111.79	114.34	115.82	110.49	113.94	120.99	115.53	113.57	112.6	113.35	116.25	114.37	114.07	113.81	115.42	111.36	114.68	109.82	112.31	114.21	117.12	111.49	112.06	114.03	115.97	112.77	113.67	112.01	110.79
106.91	106.22	104.61	104.04	105.08	108.83	109.5	107.74	105.51	104.6	104.41	104.76	104.35	101.81	108.47	103.23	105.34	105.51	105.24	103.71	102.63	109.57	108.85	108.97	101.82	107.84	108.09	107.07	104.91	100.71	105.94	105.43	104.69	100.19	106.55	106.65	106.81	104.96	105.46	109.39	102.46	105.76	103.01	111.62	106.53	104.95	105.97	102.51	102.14	103.48
111.95	111.54	114.21	108.25	116.08	113.83	112.88	110.73	113.18	113.86	108.87	114.5	107.28	114.5	113.94	108.22	109.61	112.58	110.37	112.67	106.2	111.18	113.29	113.23	112.29	114.37	112.62	114.37	111.75	116.85	110.92	114.54	115.47	112.85	109.65	110.99	114.1	115.23	107.28	108.21	108.24	114.61	115.62	111.46	110.46	109.66	112.5	112.78	113.65	114.44
103.24	104.76	104.53	101.65	98.851	102.13	103.2	102.73	100.75	97.19	102.13	101.59	100.53	103.66	103.35	99.809	100.44	103.31	102.21	105	100.09	102.06	106.39	99.707	100.91	102.47	104.61	98.81	101.85	100.71	100.16	102.34	98.617	103.35	101.65	98.169	99.443	100.77	101.4	101.99	100.18	102.15	101.98	99.97	98.666	99.31	102.36	101.94	100.81	98.715
111.49	108.97	112.76	108.03	111.14	117.03	111.89	107.84	110.21	109.96	109.78	109.42	108.63	108.51	114.51	112.19	112.19	115.03	110.68	107.15	106.48	111.95	113.11	111.41	111.32	111.55	112.05	107.77	116.21	108.41	111.47	111.07	111.72	114.04	110.54	113.07	112.61	113.74	111.19	112.46	115.48	113.04	115.26	111.67	108.67	118.15	111.05	106.75	110.22	108
115.72	118.4	115.14	116.37	116.61	113.97	118.81	116.28	116.09	111.94	114.71	114.28	115.69	115.45	112.78	120.1	118.77	114.37	118.61	118.24	116.41	113.75	118.76	117.85	117.89	117.01	113.11	114.69	117.89	116.28	114.68	117.31	114.5	118.02	116.6	116.69	112.57	114.72	116.48	115.36	115.29	110.33	115.93	109.42	118.26	114.87	116.5	116.36	115.58	113.27
104.11	107.19	105.06	102.98	101.72	103.78	107.61	105.02	106.71	109.29	108.07	107.55	106.53	106.94	106.41	106.23	107.9	104.26	101.26	107.21	107.82	106.42	103.31	105.87	110.41	106.71	102.87	105.84	106.17	107.05	107.03	105.47	110.31	107.24	105.96	107.84	106.44	109.17	108.37	103.96	106.51	106.63	111.26	105.54	107.16	104.85	104.13	105.19	105.54	106.12
107.92	103.64	108.36	108.62	103	107.24	109.62	106.89	107.75	105.62	104.87	110.22	106.36	101.98	102.85	104.78	101.88	107.37	105.16	102.71	105.5	108.79	108.91	104.23	108.19	106.27	103.86	103.78	104.29	106.22	106.01	103.33	108.01	106.96	104.9	106.48	108.71	103.53	109.16	108.68	104.3	107.24	104.74	107.26	107.26	105.59	111.79	102.64	103.49	99.682
98.924	103.93	100.24	100.62	98.219	100.34	97.195	99.973	97.132	102.78	100.02	98.755	97.381	100.93	101.38	105.06	105.4	103.21	103.23	97.44	98.246	100.76	100.11	99.61	99.095	103.82	98.495	97.824	97.814	98.518	98.242	98.744	98.6	105.52	98.786	98.617	97.891	100.9	102.54	99.659	101.61	94.985	98.285	100.52	102.54	99.541	102.21	96.595	94.433	101.15
105.43	106.57	101.05	108.24	107.5	107.03	103.58	103.47	102.7	107.98	105.25	104.46	102.65	103.48	106.7	109.56	105.31	102.85	106.71	111.89	101.8	107.29	108.93	104.71	104.87	107.2	102.51	108.66	102.41	104.63	104.05	104.33	105.65	107.68	106.84	105.86	108.14	104.09	105.75	104.03	105.56	105.9	106.03	106.34	104.69	107.09	107.05	106.11	108.23	104.36
117.17	115.68	110.55	110.38	114.85	111.56	110.8	112.84	111.65	116.38	111.54	109.76	110.89	111.5	112.15	110.18	112.56	116.54	110.81	110.37	111.04	112.5	108.6	113.89	115.12	112.06	109.91	112.64	114.28	112.03	115.3	112.56	113.49	110.38	108.35	116.24	110.63	113.24	108.44	109.35	114.43	112.25	108.72	113.56	111.34	113.13	116.95	110.1	113	112.62
110.76	101.09	108.1	109.02	105.81	105.78	105.61	104.08	108.95	101.73	103.28	105.72	107.88	106.87	106.76	104.93	105.22	102.22	104.23	102.38	109.3	105.19	108.5	108.84	107.6	100.9	104.62	106.62	104.53	105.21	102.89	107.65	107.89	108.28	106.62	106.61	110.84	104.7	109.03	104.66	106.21	111.05	102.23	101.58	106.58	109.04	104.2	106.9	106	112.07
107.86	113.2	109.64	111.49	111.7	110.48	107.9	105.25	105.81	109.65	111.19	115.65	106.82	108.78	109.22	110.38	112.39	106.39	109.84	113.75	112.96	108.97	113.48	108.51	111.79	112.35	107.07	117.14	110	111.83	110.36	113.57	108.78	113.92	113.66	113.96	108.46	109.04	117	114.05	110.19	111.69	109.6	107.16	110.8	107.4	108.55	107.31	112.36	107.91
105.92	104.14	105.39	107.81	101.1	104.14	110.32	101.8	105.06	105.83	106.06	106.33	102.12	102.11	107.6	105.91	107.22	101.2	104.83	103.84	100.82	99.927	100.29	105.83	104.33	102.79	102.6	104.06	105.68	102.34	107.83	105.99	101.2	103.88	103.39	100.43	106.96	99.81	105.47	101.82	101.36	108.01	106.37	105.55	103.19	103.29	106.97	106.83	102.72	105.17
98.211	106.91	105.07	106.48	104.58	111.95	106.38	105.66	107.55	106.29	105.28	105.39	103.16	107.55	103.48	105.42	106.22	109.47	107.71	104.07	103.76	104.67	106.27	106.57	106.14	107.17	102.33	103.52	105.73	106.72	107.42	106.68	105.51	108.52	102.67	105.62	107.86	104.06	107.25	106.9	105.12	104.7	108.94	106.18	105.38	103.32	106.72	102.94	102.38	106.42
103.98	100.14	99.579	100.89	100.65	96.993	98.793	101.92	98.35	104.69	100.35	98.209	100.84	103.63	100.41	104.3	99.361	97.902	99.791	97.805	96.53	102.94	101.24	98.212	99.703	100.47	102.48	97.923	100.58	98.078	96.714	96.669	101.71	97.492	99.51	98.295	101.04	97.541	98.782	97.601	101.7	101.21	100.06	101.68	96.769	103.64	99.026	97.372	103.03	100.78
105	101	107.62	105.62	110.26	101.72	105.25	101.79	103.41	101.49	108.81	105.79	109.08	110.06	103.8	106.89	106.55	106.21	105.66	107.64	109.11	105.94	106.92	103.53	108.31	102.94	102.25	103.39	107.79	103.24	103.6	106.16	100.03	101.28	107.75	108.62	107.75	106.49	101.16	106.05	104.9	107.19	109.06	105.79	105.58	107.53	101.98	104.78	100.03	108.62
100.5	104.09	102.77	103.92	107.63	103.59	103.04	105.98	109.73	107.88	107.61	104.28	103.73	103.56	102.92	104.68	106.3	103.78	101.33	101.93	108.51	103.74	100.87	104.12	111.92	104.8	105.62	108.8	104.43	104.63	105.18	106.65	99.26	102.65	107.35	104.17	102.46	103.32	107.97	102.46	104.65	109.58	104.08	106.37	103.33	108.06	101.46	104.45	101.93	109.15
105.6	105.61	105.37	107.34	106.85	108.61	103.06	102.4	103.23	102.69	106.78	106.9	104.74	110.24	106.41	106.64	103.81	109.18	106.88	103.83	110.61	105.56	102.11	109.05	103.35	103.7	104.81	104.29	104.08	107.56	102.13	106.91	111.35	100.99	105.08	102.28	106.67	109.58	105.98	104.49	106.7	109.69	103.34	105.6	104.93	107.73	109.82	102.98	103.21	106.54
107.6	107.68	109.47	104.7	106.6	103.69	107.76	103.88	107.63	107.54	105.41	105.31	106.61	105.84	108.91	104.8	106.03	106.51	104.43	109.76	105.98	107.11	106.33	107.77	105.39	109.03	105.83	107.74	107.61	106.29	100.39	106.89	103.21	104.12	103.74	108.41	107.8	109.12	108.78	111.41	111.28	106.83	102.05	108.05	105.75	106.56	107.95	107.13	106.3	105.87
99.192	98.719	101.92	99.597	102.2	95.03	100.86	97.38	94.367	98.633	103.84	98.589	100.8	98.492	99.19	96.29	99.998	100.18	96.744	97.486	103.85	98.21	99.954	100.86	98.177	101.44	103.36	99.209	102.49	100.13	97.44	104.29	96.652	104.06	102.14	100.55	97.143	100.79	98.973	98.912	99.992	103.47	98.752	101.06	100.52	98.022	100.18	100.18	103.83	101.95
112.19	112.6	112.6	116.51	112.15	112.34	115.33	109.95	112.82	112.37	114.31	105.86	109.05	112.78	110.78	110.29	111.35	113.55	111.02	112.86	111.79	110.3	112.82	109.59	110.72	110.17	115.82	114.72	108.37	108.14	108.64	111.82	107.51	113.86	110.23	108.96	109.32	105.71	112.7	113.03	112.63	113.25	116.15	112.36	116.02	110.46	108.54	115.08	112.18	110.92
108.51	108.81	107.37	102.71	109.9	106.07	103.55	106.97	107.78	108.89	108.83	103.74	110.04	105.15	105.94	110.75	109.16	104.9	103.2	106.56	101.15	105.2	104.89	108.11	105.22	105.47	105.53	105.06	106.69	108.67	105.24	105.64	107.26	103.82	108.96	109.81	106.99	105.24	105.64	110.59	109	108.56	103.71	98.829	100.3	101.92	105.65	109.2	107.18	105.85
107.57	111.65	110.41	112.6	115.77	110.09	110.97	108.86	114.74	111.44	111.37	108.46	113.66	109.55	110.45	114.24	113.09	113.22	115.04	111.48	111.55	114.75	111.34	113.08	112.14	111.92	115.91	110.03	110.2	108.12	109.85	112.67	107.5	110.26	114.59	107.36	108.45	112.93	106.5	112.44	108.09	115.99	110.49	109.28	112.77	107.77	110.06	112.93	111.04	110.39
108.99	113.35	112.34	113.44	110.33	112.72	108.38	111.93	116.67	111.7	113.38	111.53	107.22	109.5	111.48	114	110.83	110.53	114.44	108.94	111.33	111.52	114.28	111.42	111.07	112.67	112.54	112.4	111.53	110.83	110.9	111.7	111.53	105.42	108.68	112.47	107.32	110.27	116.56	109.89	113.75	114.7	107.66	104.21	108.82	107.61	109.8	105.85	110.81	110.53
119.52	112.53	118.93	115.86	118.47	121.93	117.48	117.17	117.88	117.26	119.39	119.34	116.78	117.03	120.93	117.85	114.76	119.48	117.23	117.22	116.01	115.69	120.39	115.63	120.22	119.23	123.13	115.23	116.48	120.06	116.6	116.92	111.08	110.72	121.08	116.47	113.82	114.54	121.15	117.11	118.26	114.89	115.68	118.61	115.51	117.56	115.01	119.01	122.04	115.92
101.17	107.93	103.43	104.89	106.24	105.55	102.92	101.16	105.45	107.69	103.28	105.09	108.81	106.12	104.7	106.1	105.82	108.77	106.79	105.46	105.57	103.98	103.32	105.57	106.49	107.83	107.39	107.92	109.09	106.52	106.38	109.67	106.87	103.93	103.57	106.31	104.79	112.05	102.58	105.68	103.41	105.22	108.07	107.97	103.37	106.86	107.82	104.01	107.04	101.25
110.76	110.87	110.96	115.09	110.8	112.61	111.22	112.01	112.23	113.63	111.3	112.05	111.37	111.76	109.7	115.05	113.9	112.94	113.44	113.82	113.91	109.9	111.91	111.5	117.38	115.61	108.24	111.37	111.87	114.98	110.06	110.02	110.62	113.33	110.76	109.38	112.9	109.62	112.75	114.39	110.35	115.99	107.77	109.04	115.68	110.3	110.09	113.7	113.79	111.41
111.23	112.24	110.84	110	115.89	112.3	111.42	111.67	112.59	112.25	108.4	112.99	109.75	108	109.65	109.97	107.01	114.98	111.32	110.49	113.1	114.47	115.85	116.53	110.46	113.32	112.34	109.55	113.32	114.15	115.36	110.19	112.4	110.12	107.93	113.9	110.28	113.8	108.85	112.05	114.81	111.03	114.69	114.33	114.27	113.81	109.49	111.05	107.65	111.42
103.2	105.73	106.72	101.01	105.31	107.94	105.02	107.33	99.393	103.05	104.8	100.54	103.55	101.8	105.35	101.69	106.21	107.33	106.7	106.56	107.42	106.66	102.62	107.42	106.44	103.36	107.86	104.59	107.52	99.541	98.118	104.38	101.84	102.43	104.33	105.98	105.78	105.03	103.86	105.98	107.1	106.68	104.19	106.14	100.06	107.82	104.06	103.75	102.01	104.13
107.05	105.17	104.06	110.53	108.72	105.83	103.28	105.88	108.77	108.43	106.56	102.48	103.17	103.79	110.46	105.28	108.81	110.01	108.27	107.18	103.02	102.43	107.91	108.37	107.89	106.87	105.57	105.75	108.14	106.3	108.32	105.48	104.39	103.38	109.43	105.01	104.69	104.34	108.44	106.02	105.82	105.5	108.07	104.88	105.02	104.1	102.82	105.46	105.48	109.47
106.09	106.82	105.44	108.01	107.8	104.07	105.89	105.89	101.41	104.07	100.14	104.61	105.15	102.57	104.92	102.24	108.47	106.19	102.7	107.82	102.82	99.05	102.81	102.53	100.74	103.88	101.1	104.25	105.81	101.43	105.29	107.56	104.42	102.72	108.8	102.64	102.55	102.44	106.96	106.59	104.44	100.24	103.42	101.23	98.984	102.59	105.54	103.65	100.73	100.8
110.63	108.44	107.93	113.44	116.67	114.23	113.5	110.03	110.62	112.32	116.31	108.08	110.54	112.64	107.29	113.77	110.57	114.48	109.22	111.63	110.01	112.27	115.11	111.61	111.36	108.74	112.88	115.66	113.2	110.83	108.97	110.15	108.96	116.16	110.38	115.09	108.47	111.28	107.61	106.42	113.81	118.14	109.24	112.49	110.91	112.77	115.41	110.78	114.03	112.38
107.29	108.19	106.07	105.28	108.04	104.2	103.13	105.01	104.52	104.55	103.19	106.61	102.1	99.65	102.82	102.27	105.34	101.9	103.27	103.46	103.65	104.45	106.57	104.02	101.06	105.7	102.17	108.64	101.36	104.96	106.54	106.33	101.89	99.192	105.06	106.04	100.63	104.37	104.95	103.42	107.98	107.55	102.08	102.64	108.62	103.27	107.87	105.22	101.93	101.89
112.29	107.39	110.72	106.53	109.16	101.26	105.27	104.85	111.01	106.03	111.07	103.01	104.54	112.78	108.1	107.04	106.91	109.83	106.92	106.8	111.13	106.43	108.82	107.43	108.55	107.84	109.13	104.55	108.13	107.68	107.14	107.1	99.323	104.76	111.22	109.95	109.88	107.37	104.22	107.73	106.2	102.57	110.9	106.73	104.41	107.01	101.51	104.4	103.38	112.32
101.1	100.38	95.386	101.28	101.6	98.434	96.68	97.713	103.17	100.01	98.53	96.987	98.363	101.75	96.941	97.206	102.32	95.123	101.53	99.701	101.09	99.907	100.38	98.551	99.885	97.524	98.8	100.33	99.794	98.666	99.787	97.986	97.732	96.813	101.82	96.78	99.635	97.852	102.66	99.433	103.47	97.144	95.318	98.391	100.6	102.63	99.951	101.98	101.41	100.39
112.16	115.79	113.61	106.67	116.14	116.05	109.63	118.02	109.07	110.3	111.44	112.35	113.15	107.08	113.14	111.99	112.36	111.98	110.79	111.38	113.36	110.57	107.46	111.67	107.97	111.07	117.11	110.28	113.64	107.39	109.83	112.08	110.55	107.61	111.63	110.58	111.02	112.24	113.28	111.14	109.16	116.78	113.47	110.12	107.27	116.94	108.69	115.23	111.5	113.65
115.94	108.05	112.12	113.06	112.2	113	110.2	112.48	110.53	114.49	108.84	110.88	114.03	117.23	112.09	107.87	114.31	108.73	115.63	111.35	113.85	113.44	117.62	111.89	109.71	110.68	115.84	116.5	114.84	113.46	109.78	112.72	109.49	114.24	109.2	113.17	113.27	108.78	114.89	114.33	112.78	110.52	112.75	111.5	111.18	111.65	111.51	114.33	115.97	115.81
104.37	105.9	103.65	104.36	108.85	104.85	104.19	103.98	104.8	107.81	102.22	104.06	102.22	103.43	107.2	102.04	103.22	107.71	110.21	108.14	102.38	103.53	109.82	104.01	107.44	106.1	105.59	108.36	104.79	103.92	107.86	106.66	106.18	100.89	103.89	101.71	105.54	108.38	100.92	106.85	111.09	107.89	107.43	102.98	107.17	108.39	104.12	109.12	103.35	107.68
119.07	114.21	116.68	120.48	114.97	119.45	118.95	117.96	117.02	117.52	112.96	115.1	114.79	111.1	114.41	117.21	119.37	112.84	115.68	112.52	111.35	112.28	118.54	113.17	118.88	119.25	116.15	116.79	118.3	116.61	113.25	116.34	113.16	110.88	114.65	115.26	116.72	117.66	116.2	121.27	118.82	117.4	117.86	115.41	113.83	112.82	117.94	116.29	116.29	115.77
100.96	106.87	105.89	100.21	102.36	103.71	102.72	105.3	100.85	105.42	103.39	101.12	110.51	107.12	110.19	103.23	102.27	103.04	107.34	102.22	107.26	106.53	100.73	105.96	104.68	101.61	103.88	100.19	103.01	104.77	103.32	104.04	103.85	105.43	104.55	102.2	102.56	104.47	104.8	102.21	103.76	106.29	99.385	104.13	105.63	103	103.28	105.92	105.71	105.72
101.26	103.87	106.73	101.68	102.82	99.356	109.3	104.6	103.59	105.04	109.15	103.46	107.2	105.32	103.51	104.19	109.89	106.84	102.76	103.88	105.22	107.43	104.36	105.34	102.04	99.008	105.25	105.25	107.35	103.93	102.09	105.33	102.33	102.96	106.88	105.11	104.89	103.92	103.99	105.64	106.79	105.21	104.12	102.38	103.44	104.04	105.73	104.1	102.78	108.54
104.45	109.53	106.56	104.86	108.41	106.39	106.77	107.45	104.33	100.83	110.77	103.25	111.64	102.1	106.82	102.05	103	106.36	106.18	106.68	102.37	104.21	102.81	99.754	106.64	102.61	102.36	110.31	105.45	102.9	104.78	103.09	107.21	107.51	107.6	103	106.37	106.55	104.3	104.77	105.04	106.06	102.62	101.79	109.06	105.09	106.11	106.61	105.5	101.68
98.002	94.75	102.77	98.275	100.3	97.989	100.57	103.79	104.52	97.048	99.9	98.754	101.04	98.702	100.1	101.35	96.03	99.613	95.344	99.558	95.819	98.883	101.23	102.42	97.822	99.985	100.99	100.64	103.05	99.874	94.276	97.61	100.98	100.36	97.351	98.786	102.34	99.31	99.973	102.49	99.392	101.91	99.866	103.6	94.8	97.535	96.046	99.036	100.35	101.6
100.3	98.285	104.78	100.3	100.41	98.526	97.686	97.991	103.36	101.71	103.31	98.633	99.52	100.64	102.67	97.533	101.63	101.58	102.38	101.62	103.42	101.29	103.42	103.54	102.91	100.88	102.48	96.584	99.586	97.883	100.51	103.46	99.336	103.05	102.57	101.26	98.736	97.544	102.93	101.91	95.828	97.82	99.412	100.91	97.478	98.08	100.02	99.573	96.648	101.25
106.35	106.67	109.96	103.59	103.23	109.05	105.15	105.76	105.3	106.65	107.19	109.57	102	109.76	111.77	105.06	98.858	110.73	109.58	105.65	105.65	107.61	109.87	107.52	106.41	104.49	108.1	104.67	107.39	112.44	103.94	102.97	106.06	102.15	107.4	104.45	108.3	108.11	107.82	105.67	102.54	103.96	102.63	106	108.19	107.21	107.85	104.34	108.18	110.18
106.51	105.5	105.19	104.07	106.77	109.23	106.41	108.87	105.89	108.4	104.89	102.38	101.64	107.16	104.18	108.06	104.55	111.41	105.92	107.25	105.22	106.21	108.46	103.27	106.95	107.54	107.5	106.04	104.6	106.72	103.15	106.15	99.698	107.44	101.34	104.71	99.876	104.76	103.47	105.8	104.33	105.95	111.06	102.9	105.25	102.23	108.47	109.11	104.89	107.64
105	105.5	104.13	105.43	105.78	106.05	107.03	100.45	102.92	103.73	103.88	109.32	107.71	104.5	103.74	103.44	108.9	106.43	104.12	102.5	105.13	109.93	110.75	107.76	103.9	109.95	106.94	108.34	104.72	101.46	107.53	104.09	109.57	106.4	103.97	108.88	109.36	108.85	103.44	101.59	103.66	105.37	107.76	106.99	102.75	106.75	106.47	105.74	103.97	108.89
109.37	103.88	102.14	106.58	105.63	111.79	101.31	105.68	102.79	105.53	102.6	103.94	108.66	102.55	105.19	102.34	103.33	103.44	109.88	106.72	103.12	101.98	104.35	106.09	107.18	107.84	104.59	110.6	105.17	105.65	106.81	103.65	104.02	103.41	109.66	106.26	102.22	105.09	106.48	105.2	108.01	103.15	101.55	104.95	108.65	108.2	104.23	101.87	103.08	103.95
111.63	116.8	115.9	117.09	118.51	116.92	115.6	115.57	109.84	116.62	115.05	115.68	120	111.6	120.72	114.44	117.46	117.56	113.4	115.86	114.86	110.76	110.05	113.12	122.48	115.69	117.8	118.08	116.6	113.13	115.86	116.55	118.33	118.08	118.92	115.51	119.66	119.2	116.52	114.15	115.55	113.04	113.97	113.63	114.36	114.49	115.67	113.42	117.32	112.8
103.88	109.09	105.61	109.4	105.65	106.55	109.14	105.84	102.84	108.65	105.11	104.15	101.59	103.08	109.28	108.15	104.51	106.58	105.3	104.89	109.19	107.79	106.23	108.92	101.43	107.4	108.72	103.58	106.99	106.59	102.19	104.83	101.19	107.22	105.11	104.68	110.05	105.44	103.21	105.83	109.71	107.01	102.69	103.7	104.63	104.8	101.43	105.75	104.75	106.64
104.27	104.93	105.18	103.21	105.75	107.69	106.21	100.76	110.39	107.36	102.24	105.71	105.35	104.38	100.6	105.08	108.01	106.03	106.48	106.22	103.68	104.28	103.77	105.7	103.34	103.79	103.43	102.58	104.38	109.9	102.2	102.65	104.39	104.58	110.92	102.75	106.89	105.43	106.62	107.13	113.51	106.97	107.43	107.8	103.19	105.52	106.39	105.66	104.03	106.22
105.86	102.67	104.08	105.7	104.39	99.302	102.59	100.38	99.722	100.81	107.53	103.74	109.08	106.79	104.3	106.95	105.59	98.883	102.52	107.04	108.98	104.92	105.19	102.83	104.09	107.4	109.55	106.73	106.52	108.27	103.74	104.22	105.27	105.89	103.1	108.48	105.9	102.66	100.69	108.66	104.65	107.9	110.38	106.69	104.67	104.32	105.25	103.54	112.99	102.54
97.029	100.13	101.94	99.668	101.57	100.21	104.9	96.555	100.19	95.982	96.131	104.84	100.17	95.627	97.809	98.65	104.29	97.761	103.55	96.276	99.503	101.14	100.38	99.762	103.46	98.5	101.71	100.2	99.433	97.278	101.23	101.94	98.192	98.884	98.305	95.625	97.605	102.13	98.063	103.23	97.547	100.11	104.6	99.509	96.198	99.888	96.667	96.826	102.15	102.67
102.05	104.44	104.4	103.37	100.97	105.04	104.54	97.618	104.45	109.24	100.92	106.66	110.47	104.61	105.83	105.77	104.59	101.15	107	101.28	102.5	109.42	106.49	108.04	108.79	101.25	106.28	105.54	104.2	104.79	101.89	107.58	107.02	100.92	103.54	107.48	105.06	106.03	101.94	106.73	110.43	107.25	104.61	103.28	104.12	101.21	102.57	108.65	101.4	99.587
103.77	103.72	101.99	109.57	104.44	105.98	109.83	104.22	107.68	104.78	103.66	105.42	103.76	102.69	105.08	104.63	103.45	106.69	104.11	106.26	104.31	102.38	105.12	105.82	102.33	102.59	104.25	105.83	104.87	105.92	106.33	103.56	104.51	109.29	105	107.83	104.1	104.97	105.57	106.2	104.48	109.91	108.81	102.65	106.96	107.68	102.06	102.82	105.87	105.2
107.28	105.72	101.07	102.92	102.7	108.39	104.75	101.39	102.8	103.18	102.78	106.04	109.1	105.8	106.85	106.36	106.14	102.63	103.12	103.39	104.71	100.53	103.7	106.26	104.55	107.09	106.28	103.02	105.36	107.41	99.435	107.38	104.01	107.32	107.73	106.14	104.05	107.13	104.2	100.69	108.56	106.63	102.23	104.33	104.73	98.175	101.53	100.91	106.69	103.08
111.82	112.79	114.6	112.98	106	111.48	110.56	107.28	110.21	110.53	111.41	108.79	112.13	112.9	110.85	111.33	110.5	109.62	113.55	109.63	111.12	113.27	110.99	115.65	114.83	109.42	110.59	112.42	111.84	111.77	105.3	112.61	109.21	109.38	108.75	111.83	110.65	107.9	112.21	113.88	106.88	113.17	112.22	109.43	109.75	110.77	111.54	112.01	114.63	110.3
103.5	101.94	105.1	102.29	104.55	107.58	107.91	106.87	105.51	103.47	108.17	105.19	105.29	104.05	104.92	108.59	105.87	103.04	109.17	109.16	106.99	107.62	108.05	107.98	105.1	101.3	104.48	108.51	105.61	104.57	109.82	107.25	105.24	105.41	103.75	107.46	104.68	107.43	108.23	108.65	105.96	102.73	107.02	104.55	105.33	108.37	107.64	101.33	103.97	108.93
109.28	105.84	106.85	108.82	103.39	103.99	105.39	108.42	105.68	106.58	106.54	104.66	108.19	107.89	108.45	108.47	106.28	103.71	107.23	103.86	108.58	105.37	107.82	106.19	106.75	111.85	106.53	102.44	106.64	106.11	103.17	107.1	107.69	107.81	106.21	108.57	105.25	105.45	104.27	107.54	110.89	106.75	108.67	100.81	103.85	105.32	107.32	107.53	108.17	106.5
106.26	105.77	104.59	108.19	106.48	107.67	109.91	105.15	99.69	108.15	104.35	107.56	101.5	105.06	112.79	107.7	108.05	103.15	106.01	104.69	102.9	103.38	101.86	102.76	101.68	110.98	106.3	104.2	108.17	105.8	101.86	108.51	107.51	106.69	106.58	105.43	104.8	107.15	103.96	105.1	105.93	102.76	110.77	104.99	108.22	106.58	106.6	109.81	109.52	110.08
104.45	92.861	97.385	101.07	104.97	101.87	100.05	100.77	100.14	101.18	98.839	101.07	104.12	100.28	98.29	100.7	99.277	97.958	98.963	100.5	100.02	101.03	100.37	95.396	101.91	103.36	100.16	102.86	102.19	100.38	99.884	101.39	97.027	102.57	102.28	99.232	100.21	102.38	100.66	102.59	105.79	100.83	103.16	104.25	101.71	100.69	98.199	99.413	98.844	100.33
106.64	104.18	101.86	109.17	103.94	101.73	108.89	109.64	106.36	104.32	104.14	103.84	106.09	107.63	107.64	102.27	106.95	106.29	105.19	98.86	105.73	101.94	102.42	105.68	100.44	108.36	106.02	103.3	103.19	107.58	102.12	105.99	106.9	101.79	99.543	104.52	104.66	107.01	104.89	103.11	105.49	107.38	105.51	101.62	106.19	105.97	104.86	105	107.84	105.85
105.15	104.17	106.04	104.51	107.6	104.98	103.84	106.06	103.4	105.99	102.02	102.69	108.27	106.93	105.7	101.01	105.24	104.67	105.39	106.07	104.18	104.76	103.29	107.51	108.59	102.72	103.54	103.32	106.32	109.42	106.92	104.88	107.95	104.88	106.46	106.08	105.55	101.84	108.35	105.5	103.16	107.37	105.32	101.6	103.73	104.61	107.81	99.219	105	103.76
107.38	103.83	103.9	105.92	109.6	104.97	106.81	104.91	104.87	106.89	103.13	105.15	107.6	105.57	104.38	106.8	104.75	107.12	104.97	108.45	106.61	103.72	105.47	107.06	105.92	111.17	105.27	104.23	103.56	106.12	103.91	103.92	106.02	103.6	98.38	103.21	107.44	109.96	106.82	108.3	101.99	101.31	105.92	103.61	110.14	104.32	105.51	108.97	108.75	104.58
106.21	107.1	108.28	107.6	106.26	107.06	106.57	104.68	111.64	103.41	109.18	108.77	108.2	108.1	107.88	107	105.92	106.27	106.76	109.75	107.58	105.48	104.25	108.68	108.36	108.97	109.14	105.93	110.59	106.46	106.52	109.89	108.27	104.66	109.27	108.9	101.96	108.11	107.47	104.42	106.82	108.67	105.01	105.7	105.27	106.67	106.47	107.91	107.16	102.42
102.46	108.83	104.42	104.96	107.04	105.05	105.29	104.42	101.96	105.5	103.24	110.19	106.16	105.5	109.7	108.44	105.54	108.25	107.17	107.18	108.74	109.32	106.17	107.15	103.72	105.04	105.73	108.64	109.4	105.64	101.02	104.97	108.95	105.23	107.67	105.3	104.11	105.37	107.58	106.09	105.17	107.05	103.37	105.41	101.93	107.55	102.95	102.55	105.31	106.23
113.18	110.2	105.49	107.71	112.9	114.24	109.73	109.84	111.12	117.34	113.28	114.85	110.41	112.62	105.26	111.59	110.61	111.49	107.58	109.15	114.13	111.51	109.91	112.25	110.4	115.47	108.69	112.17	110.91	108.61	111.16	110.09	112.3	114.76	114.2	111.98	111.24	107.52	111.77	109.7	115.29	115.41	113.86	109.26	109.76	106.93	108.27	110.75	115.18	113.61
109.63	103.5	103.41	111.96	108.41	111.08	106.53	109.56	103.65	102.33	110.67	108.05	108.61	105.28	104.57	108.64	105.11	110.37	105.77	110.41	103.64	109.61	106.59	106.14	106.8	106.17	107.77	104.08	110.13	107.38	107.39	101.74	104.2	105.19	103.79	103.21	109.82	103.93	103.82	104.54	108.34	104.66	107.81	103.37	106.37	106.65	103.65	107	108.07	106.29
106.82	109.1	108.5	104.7	105.78	103.67	106.22	104.55	106.53	105.61	106.01	106.51	106.05	103.66	105.23	105.99	106.8	101.05	108.33	108.65	102.03	104.91	106.1	106.15	108.36	101.57	105.31	103.43	104.26	106.62	107.22	105.66	104.42	106.13	107.55	104.04	104.37	104.48	106.67	105.93	104.27	109.04	102.09	105.43	102.82	106.56	102.77	104.3	100.52	101.34
110.73	112.27	106.67	115.21	110.42	115.36	112.97	110.6	110.35	113.08	113.21	111.01	111.68	112.7	109.19	106.02	113.07	108.79	110.15	109.09	112.04	119.48	109.42	110.67	117.69	112.86	111.42	115.27	111.4	110.07	110.97	117.93	114.46	110.49	117.48	111.11	113.08	113.87	108.84	113.05	113.13	109.94	111.57	115.09	112.98	107.88	106.82	108.78	111.24	111.68
105.5	104.87	109.02	106.57	101.12	106.92	110.51	106.42	105.88	103.85	108.3	103.19	105.73	107.14	103.89	106.2	109.68	104.22	105.61	104.44	106.12	110.62	107.49	104.91	110.23	110.21	103.56	108.58	109.35	104.93	105.85	107.23	109.24	103.5	102.52	104.82	106.1	109.36	107.28	101.75	105.62	108.6	106.05	110.38	104.6	104.92	105.7	106.72	105.97	106.14
100.53	95.638	99.483	99.13	98.529	100.5	101.52	100.34	100.07	102.61	98.378	104.73	103.67	101.51	99.8	99.281	99.706	101.84	99.853	99.999	101.18	96.921	102.27	96.532	102.19	102.93	103.22	105.04	101.26	100.63	100.57	99.611	99.459	101.25	102.32	102.02	101.4	104.71	99.811	103.01	97.304	98.941	100.73	101.66	100.67	96.426	96.378	102.33	99.024	104.37
111.76	114.59	113.42	116.34	114.42	110.02	110.51	108.63	111.83	115.79	113.31	110.54	112.94	114.47	114.74	113.15	113.51	112.36	112.55	111.33	110.91	114.59	111.59	111.07	113.99	111.32	114.53	121.16	110.8	113.28	112.15	112.4	110.6	111.3	112.53	108.69	111.8	110.74	114.45	113.53	113.85	114.4	113.18	114.73	107.16	109.75	113.09	109.89	115.1	113.38
104.72	107.26	105.34	105.88	103.26	107.91	105.54	105.01	103.5	105.23	109.79	102.73	106.38	107.44	107.78	104.18	102.97	106.79	105.58	104.88	108.72	104.17	106.73	101.19	105.52	107.45	107.23	107.07	104.46	105	104.78	103.68	104.19	105.45	103.23	106.31	105.27	103.8	107.42	99.844	98.798	100.68	106.21	102.02	104.38	106.58	106.94	109.46	113.46	100.97
103.86	106.73	110.24	108.08	108.36	102.41	105.91	105.6	102.58	104.25	107.61	104.03	101.2	101.75	105.61	105.23	102.66	107.12	104.76	102.5	105.24	105.56	108.11	100.09	106.44	104.92	109.56	103.63	105.65	105.26	104.07	101.79	111.53	103.99	104.85	111.11	106.63	108.17	107.19	99.516	107.79	104.14	108.93	105.4	106.64	110.21	107.19	104.63	102.54	106.19
102.74	110.6	106.99	102.23	103.94	104.44	109.32	106.6	104.38	99.652	107.85	108.22	108.46	102.48	109.21	108.16	104.53	104.41	104.89	107.23	111.39	107.05	104.46	108.55	108.1	103.45	105.76	109.92	104.76	104.97	109.25	110.23	101.86	103.92	107.15	110.11	109.21	108.11	110.98	108.21	106.12	108.08	104.13	109.94	105.04	109.41	105.48	107.86	105.59	107.61
112.56	115.48	115.07	114.14	115.77	111.53	111.65	109.87	113.34	115.28	111.52	111.92	114.67	115.2	112.04	111.77	114.77	113.62	115.05	110.95	115.29	116.47	109.96	108.72	111.44	114.23	110.19	112.94	109.71	115.55	112.54	114.92	111.82	110.71	114.96	109.51	118.77	109.55	109.58	110.91	108.84	111.91	114.27	111.7	109.94	113.2	109.96	109.94	112.03	113.07
105.46	105.68	109.34	109.38	108.39	104.68	109.36	105.79	106.04	104.38	109.34	107.25	107.63	110.9	105.67	103.85	105.9	108.05	107.4	105.31	106.38	104.14	108.44	105.11	106.1	106.6	110.57	103.18	105.91	107.61	106.17	102.78	106.87	109.05	110.04	106.21	105.68	105.56	105.11	105.32	107.03	108.34	108.23	107.27	107.5	106.2	106.08	103.41	105.08	105.61
101.2	100.03	99.327	102.11	97.748	101.06	97.431	98.505	100.34	100.35	102.49	96.25	101.51	100.29	97.106	99.466	98.804	102.7	96.88	102.68	95.722	95.349	97.747	104.33	102.83	97.541	98.84	98.955	103.23	98.399	100.21	101.76	99.074	95.51	100.04	96.1	99.329	101.36	98.445	98.38	101.2	100.19	98.728	94.609	94.046	98.176	100.22	96.983	97.355	100.14
106.58	108.87	103.73	103.16	109.86	105.1	105.37	105.68	105.21	106.42	108.45	107.63	106.3	110.01	108.61	106.62	108.79	104.29	108.98	108.63	104.82	106.87	107.16	103.89	102.25	101.7	103.86	105.39	103.76	109.01	105.66	106.34	106.77	103.18	101.03	109.27	103.7	105.6	105.69	102.97	103.87	106.94	106.74	109.58	102.57	105.28	107.06	100.8	107.15	106.86
104.88	109.94	108.97	108.31	104.1	109.25	102.8	103.31	104.2	105.62	105.71	103	103.7	99.819	106.11	102.64	102.39	106.57	105.59	101.76	106.81	104.63	105.45	105.85	102.89	103.78	104.76	107.11	107.14	101.84	108.51	106	103.32	101.14	107.03	105.01	110.49	105.76	100.71	102.43	102.14	106.6	102.32	109.15	99.927	107.12	102.92	104.92	104.7	105.55
105.44	106.15	99.909	101.2	107.28	103.82	100.02	107.58	107.17	106.83	106.08	105.32	103.97	103.93	108.17	109.5	102.75	105.37	105.93	105.92	107.56	101.11	103.55	106.31	107.74	102.32	107.22	101.33	102.51	104.05	103.43	106.58	103.04	104.63	105.31	108.95	108.45	102.8	104.37	109.05	107.73	104.99	107.22	105.9	105.57	106.04	105.09	103.5	107.42	105
111.23	115.24	111.23	114.24	116.14	116.17	112.26	112.57	113.01	111.43	112.44	112.12	112.26	117.49	109.63	115.15	115.8	111.72	109.2	113.77	112.02	113.1	106.42	112.77	113.72	110.8	114.09	112.22	112.52	109.53	110.77	111.24	111.31	110.15	116.53	113.27	110.71	111.85	106.41	112.6	109.41	111.11	112.93	111.77	113.48	113.71	112.99	113.35	108.07	108.72
107.8	108.59	108.06	111.22	109.9	107.28	109.97	112.74	110.33	110.96	110.96	111.66	108.94	112.41	113.57	106.15	107.15	109.07	112.24	106.55	110.36	110.16	114.76	109.02	106.49	113.16	107.78	111.38	113.63	111.28	107.19	110.96	107.14	112.17	111.73	110.41	113.73	111.39	114.38	108.53	110.36	108.35	110.49	114.16	110.96	108.47	113.47	107.38	107.28	111.43
104.76	104.78	103.37	99.276	105.23	100.71	104.37	105.67	105.95	105.61	101.62	103.53	101.9	108.85	106.9	104.35	102.78	102.3	101.12	105.9	106.9	107.03	100.02	103.18	106.02	106.69	112.72	107.89	107.94	101.08	104.14	104.74	104.46	104.8	105.88	106.34	104.64	102.87	108.42	105.42	105.26	104.69	100.11	104.53	105.54	103.5	104.32	105.51	108.98	101.07
114.68	114.74	110.59	107.38	110.01	110.26	112.18	107.87	108.99	111.13	111.34	109.39	113.21	109.2	109.92	111.97	108.83	110.52	109.21	112.15	112.54	107.46	110.96	112.7	111.22	110.11	116	113.93	106.43	109.55	107.2	105.51	111.14	110.88	110.4	109.82	108.5	113.55	111.25	111.83	105.94	110.75	112.63	114.98	108.77	112.74	107.08	107.3	115.01	108.75
101.83	105.96	107.73	102.22	104.47	104.18	104.79	107.19	107.35	98.371	102.14	104.4	102.12	103.16	102.21	102.61	104.95	103.68	107.24	99.825	103.39	103.78	101.77	106.94	104.51	106.81	104.69	101.64	103.78	108.52	106.24	100.19	111.15	100.24	103.13	105.72	107.43	103.78	106.39	105.57	103.79	101.89	108.39	105.95	101.65	103.56	106.53	102.18	107.29	102.63
115.23	108.65	110.29	112.17	115.03	116.49	116.27	116.7	112.71	113.95	110.39	117.11	114.46	111.94	114.02	114.44	112.68	111.41	112.66	114.97	114.53	111.81	113.52	116.99	113.48	111.87	116.66	112.19	111.03	105.39	112.43	109.49	111.96	113.88	110.42	116.57	112.79	115.06	111.65	113.18	113.24	116.49	114.98	112.15	108.9	115.99	115.49	108.93	111.97	108.95
112.47	107.75	114.32	113.8	112.86	108.49	113.89	114.48	108.37	114.25	112.91	111.45	115.35	111.5	112.45	108.29	107.89	114.27	110.63	111.39	109.56	112.49	112.51	112.54	109.15	116.72	108.97	113.1	115.31	113.27	113.46	110.11	117.34	116.34	117.09	114.03	119.54	115.11	110.94	114.65	107.78	119.42	111.5	116.98	112.73	115.68	112	111.28	114.16	114.27
108.14	103.59	102.9	107.97	103.27	100.53	102.54	101.27	107.35	105.44	105.42	100.2	105.22	104.8	103.99	107.33	106.99	101.98	102.43	105.63	104.71	106.4	103.77	99.698	108.47	104.79	108.86	106.27	104.63	108.74	106.61	103.63	105.43	100.84	106.63	105.47	108.89	104.2	106.38	106.44	105.01	106.25	106.71	104.08	106.96	110.05	102.31	108.81	101.35	104.94
98.532	106.87	107.11	102.92	104.04	100.8	108.27	106.02	98.498	102.59	99.76	96.811	103.36	101.9	103.52	102.92	107.8	103.21	104.6	102.17	103.94	106.6	102.54	103.99	105.14	103.72	106.29	109.29	104.11	99.605	102.39	101.8	105.45	105.82	101.74	102.79	104.35	105.07	107.33	100.33	103.88	106.35	102.77	104.61	105.65	109.57	102.65	108.56	104.62	99.907
101.08	107.46	108.81	105.67	108.34	101.93	102.12	106.45	101.6	106.9	104.87	103.32	103.82	100.16	106.55	106.79	106.34	108.18	104.45	112.09	104.2	101.53	102.16	108.65	105.62	110.95	108.99	107.42	106.16	105.79	105.24	100.95	107.36	107.58	101.98	108.78	104.02	105.18	108.71	104.66	104.17	107.21	112.74	107.53	104.93	107.1	105.62	102.6	108.43	105.73
104.46	104.1	106.53	101.11	108.08	106.95	104.32	105.69	103.15	108.33	104.38	103.7	100.75	103.78	100.16	106.01	106.67	103.07	107.3	105.01	110.79	103.99	108.95	105.98	108.6	103.72	105.58	103.41	104.22	103.85	100.01	101.6	101.37	106.65	103.27	104.87	105.81	99.417	105.3	102.54	103.11	107.64	100.34	107.72	102.84	106.42	103.33	106.3	105.67	101.66
105.2	106.95	108.86	106.57	106.36	106.83	103.86	102.95	103.19	102.46	107.63	104.8	100.79	105.78	105.01	110.37	103.53	105.86	105.31	104.3	105.82	108.14	100.32	101.99	104.22	104.35	110.28	100.96	102.84	99.44	105.06	105.31	103.64	107.02	105.19	103.83	105.97	103.57	105.05	106.32	106.65	107.34	104.22	108.02	106.76	101.95	99.381	103.17	106.29	107.65
103.45	105.5	105.57	103	108.19	111.09	104.57	104.42	103.67	100.5	106.86	105.52	110.66	109.96	108.02	104.22	112.61	105.15	107.78	105.59	107.14	106.29	113.31	105.76	104.42	106.22	109.53	102.2	106.29	108.15	105.51	106.22	102.71	105.29	105.92	108.91	106.4	107.66	107.39	105.04	103.22	108.85	105.22	104.87	105.33	105.29	106.14	106.44	105.72	105.02
105.97	111.43	106.13	106.3	104.12	110.41	104.79	103.1	102.94	109.37	106.74	102.35	101.81	102.83	104.58	104.93	104.02	102.79	104.28	106.39	101.01	101.53	106.22	106.04	107.34	106.05	106.57	104.89	100.59	107.09	107.5	108.15	105.22	108.21	106.08	106.09	108.54	108.27	100.71	106.41	104.85	100.29	110.78	105.81	106.39	104.27	107.3	102.37	110.2	105.99
99.087	97.556	103.65	101.14	103.51	102.62	102.27	98.254	99.343	102.97	97.047	100.16	99.636	103.37	96.842	96.046	94.998	100.22	102.21	99.321	101.81	104.86	96.533	99.456	97.686	101.04	97.736	101.98	100.93	102.32	101.66	103.27	101.89	103.23	99.504	96.837	102.97	99.41	100.01	96.347	100.69	102.81	100.1	104.61	94.033	97.985	99.623	100.45	99.471	106.43
100.24	100.06	98.236	103.05	102.43	102.24	100.17	103.24	100.69	99.119	101.73	104.07	101.02	98.753	98.654	98.643	98.289	107.06	101.43	97.428	100.32	105.82	102.86	100.7	98.493	100.81	101.01	98.639	99.785	104.47	96.074	104.21	102.97	103.18	102.17	100.01	102.68	102.79	100.31	101.11	102.62	102.27	104.06	95.594	101.41	97.373	102.77	100.71	97.218	105.49
104.69	105.04	108.89	108.68	105.88	106.09	106.64	109.13	101.76	104.72	106.18	105.21	107.23	108.68	105.28	104.42	106.83	108.14	103.06	104.51	108.65	104.93	103.51	102.18	105.62	101.7	105.35	107.29	104.55	108.32	102.86	108.13	106.22	105.82	111.59	103.4	107.03	101.78	105.46	106.98	105.95	105.04	112.87	108.07	104.54	100.71	105.38	103.58	102.1	105.34
104.11	105.69	109.14	108.23	108.15	102.11	104.57	103.9	108.65	100.7	104.72	97.609	104.46	107	103.19	101.83	104.56	103.9	102.48	103.83	108.52	104.76	104.51	104.29	106.08	102.89	106.17	103.53	104.2	106.8	104.73	104.52	105.38	105.44	105.32	106.59	103.67	107.19	107.37	113.3	101.74	105.2	105.67	108.69	105.87	106.17	108.1	103.85	104.41	107.05
106.56	105.2	109.29	105.74	107.24	101.64	109.18	109.21	103.06	107.05	106.76	103.73	110.47	109.01	99.291	108.78	106.48	107.19	108.21	106.13	105.68	105.39	104.23	105.29	105.74	102.25	107.71	104.14	105.61	108.67	106.83	107.63	102.9	105.82	105.59	102.08	109.87	108.61	105.32	106.16	106.2	107.81	105.61	105.12	99.718	105.55	107.44	106.58	108.54	106.05
111.2	111.6	110.98	112.8	108.62	115.92	116.72	109.56	108.17	112.28	115.01	113.22	111.52	115.64	113.48	114.18	114.69	110.28	114.25	108.72	114.65	111.08	110.82	109.59	114.69	114.04	110.75	112.51	115.63	114.57	113.62	114.97	114.45	107.73	109.97	119.42	112.49	112	111.31	110	117.14	110.63	110.04	110.92	112.27	114	108.53	109.87	110.15	113.76
115.43	112.11	111.49	114.14	110.97	107.21	116.67	110.25	112.4	112.27	108.4	104.52	107.93	111.97	106.9	106.58	106.98	106.28	106.81	107.64	112.58	108.4	112.45	112.94	111.15	108.1	113.28	110.51	112.42	114.08	114.88	108.92	112.06	108.12	111.38	111.49	112.02	111.46	110.1	109.97	110.22	108.99	111.42	111.97	110.85	111.71	109.66	110.42	111.71	111.13
106.54	103.86	102.77	104.72	106.19	104.44	108.19	105.16	102.36	103.65	106.15	105.67	105.1	106.02	107.85	102.21	104.88	104.96	100.55	102.99	105.4	106.57	103.53	111.67	103.16	105.63	102.89	105.26	103.29	105.19	107.16	104.98	108.29	106.01	106.38	102.81	104	106.35	107.9	103.63	104.81	101.68	105.67	106.66	103.78	107.69	103.48	103.36	108.3	104.19
98.906	102.19	99.552	106.27	102.04	107.27	102.81	102.51	100.88	100.11	108.45	105.7	105.51	105.65	105.17	101.43	106.26	103.21	103.91	105.13	99.844	108.14	103.4	105.2	100.03	101.85	103.95	101.89	102.83	99.909	101.41	103.48	102.11	104.31	107.11	106.9	104.75	103.95	103.73	99.622	103.26	103.79	107.15	103.24	105.54	102.82	106.09	101.71	105.53	107.74
112.1	113.51	114.09	111.68	109.5	112.25	112.14	109.9	112.95	105.39	115.45	111.4	112.76	117.36	109.64	111.94	107.79	114.94	111.52	106.67	105.91	113.86	106.78	115.58	116.95	108.69	114.29	113.31	111.34	110.53	111.54	108.27	112.75	112.24	112.58	110.59	109.14	114.37	110.37	106.59	110.7	110.96	112.47	117.02	113.51	108.33	109.38	110.75	111.67	115.93
103.78	104.01	107.26	108.47	104.15	105.23	101.66	103.86	104.83	103.72	103.7	104.46	104.88	102.82	104.29	105.17	110.33	107.23	103.77	104.02	101.67	103.97	104.55	104.05	105.35	103.19	98.137	107.22	106.79	107.28	107.61	102.92	107.59	102.08	102.54	105.04	102.82	105.09	105.4	103.62	101.7	105.66	108.16	101.87	105.16	105.3	108.75	110.24	107.25	105.89
118.61	116.41	119.39	120.06	112.31	116.73	122.44	117.74	117.48	117.88	119.33	120.53	115.88	119.92	118.6	117.26	115.93	118.99	117.12	113.5	115.5	116.7	118.7	119.6	118.87	117.83	117.15	118.72	116.19	118.68	114.22	120.55	118.85	114.42	118.24	119.95	115.75	121.45	117.02	115.32	118.41	114.55	117.22	117.2	116.41	118.31	118.86	118.89	115.01	120.57
111.59	115.93	112.16	113.16	109.67	110.86	112.57	107.71	108.39	113.61	111.55	114.54	114.68	111.29	109.84	110.14	108.57	114.17	114.47	112.52	112.86	111.57	113.78	112.35	110.14	112.22	108.56	108.28	111.61	113.63	112.23	110	111.49	113.03	110.86	112.35	111.19	110.91	116.12	112.02	113.75	108.68	108.64	112.17	111.87	112.58	109.2	112.32	113.9	112.24
117.41	113.57	109.88	110.51	111.89	112.65	116.57	116.44	106.56	110.87	113.18	112.63	110.76	113.39	110.79	112.47	112.32	111.12	110.59	114.58	114.32	108.85	112.1	112.06	108.14	110.98	110.73	112.49	111.1	113.72	109.23	109.96	112.31	114.35	114.67	115.88	111.53	110.38	110.93	113.33	108.72	116.33	108.74	114.22	115.29	116.52	110.47	112.94	112.02	116.74
113.1	111.3	107.05	109.54	109.12	112.08	107.89	107.52	109.41	108.5	109.75	108.87	112.62	112.98	115.44	112.64	112.32	105.89	109.38	108.06	106.82	111.11	109.03	110.06	109.68	110.2	116.66	112.82	107.3	109.62	103.78	110.18	108.8	114.49	112.6	110.03	115.08	115.38	113.61	110.26	114.93	110.96	113.57	110.99	109.16	112.17	107.59	108.03	110.44	108.83
106.28	109.86	109.52	108.37	105.45	106.38	100.91	106.98	108.13	108.37	104.04	106.5	105.44	103.28	112.35	109.13	104.4	105.18	106.6	107.42	106.17	103.1	107.97	103.01	103.89	109.63	107.21	109.39	109.45	106.47	107.64	103.12	111.12	106.36	102.76	101.71	104.69	105.75	108.8	103.07	100.99	110.97	106.64	104.77	106.86	107.55	111.68	110.22	105.74	104.6
120.34	115.37	118.33	116.97	119.13	120.26	116.21	118.23	116.75	119.59	118.06	115.58	118.13	119.5	123.87	122.14	117.31	118.9	116.23	118.65	119.65	118.83	120.26	118.49	114.83	119.92	114.44	117.95	118.87	120.34	119.03	118.6	117.39	123.59	118.24	117.01	118.69	118.58	116.3	119.15	114.09	117.38	117.49	111.68	113.77	114.89	117.45	116.85	119	117.92
107.8	103.57	105.85	109.55	104.34	105.87	104.06	105.13	104.65	104.08	108.43	107.41	101.89	108.02	106.37	104.62	103.03	108.86	106.93	111.4	108.78	106.04	103.9	101.12	103.51	105.4	103.82	107.43	109.1	104.6	102.32	109.16	104.55	102.93	106.85	103.35	101.82	106.75	103.1	102.62	106.53	104.29	104.5	106.67	103.66	106.58	105.24	102.62	109.65	106.58
105.23	112.53	112.95	114.34	115.49	111.12	116.59	108.79	112.1	112.18	111.44	110.71	110.81	112.97	112.27	111.93	114.2	109.84	111.18	111.13	110.67	112.56	111.9	109.88	111.31	113.98	114.91	112.8	112.49	113.85	108.45	110.39	113.66	112.03	111.74	113.44	111.26	113.37	105.75	111.35	113.87	112.23	113.15	107.52	109.77	115.6	109.83	110.63	110.57	111.82
106.53	107.1	103.62	105.09	103.57	105.26	106.76	109.34	105.34	99.29	103.82	106.5	103.36	103.11	103.03	103.67	103.71	105.64	102.8	105.64	104.24	101.72	108.02	104.08	102.36	101.65	103.51	104.79	104.7	108.99	102.77	101.87	102.08	104.35	103.52	101.38	102.44	107.2	107.14	101.39	106.62	104.66	98.787	103.6	105.25	100.73	107.59	103.01	103.91	103.46
109.46	109.42	109.35	109.83	108.18	106.15	110.35	113.98	107.07	111.14	110.72	109.34	109.14	108.66	110.69	112.05	108.36	107.02	113.13	107.8	109.88	112.38	107.72	110.36	106.58	108.98	109.97	109.59	112.21	108.38	109.51	109.37	113.72	111.39	112.44	112.03	113.48	108.08	112.89	114.71	105.9	111.87	111.8	113.55	110.43	111.14	108.17	110.27	108.85	111.86
106.89	103.85	103.31	102.2	107.29	107.84	107.81	103.78	102.71	107.11	105.85	108.44	101.92	107.76	104.5	101.08	101.1	103.16	100.29	104.19	106.96	102.21	104.87	101.41	105.74	109.4	104.29	107.77	104.2	108.44	103.87	110.25	106.23	104.1	108.93	104.88	103.07	107.62	105.11	104.53	106.76	102.26	101.32	109.21	106.73	104.38	106.85	105	100.95	100.79
103.44	99.277	100.59	100.37	102.88	98.743	97.963	102.77	101.83	90.7	102	98.859	98.237	98.996	102.6	97.625	102.09	102.63	95.832	103.62	102.87	103.16	100.26	99.799	99.587	101.02	101.22	100.68	102.17	99.943	100.68	101.76	103.37	98.804	101.4	100.81	93.578	104.65	101.43	98.737	97.604	98.901	98.007	93.331	96.614	99.437	97.925	98.322	102.74	95.947
115.43	108.84	108.71	117.5	108.7	109.91	111.46	115.1	108.54	112.96	111.36	110.64	110.97	110.95	109.6	106.56	106.74	108.5	111.44	110.15	110.2	113.7	111.42	110.74	112.6	110.5	111.05	114.42	110.87	111.41	114.17	114.94	114.89	112.74	111.47	106.58	111.06	111.56	110.17	112.76	113.18	106.23	111.67	109.9	112.68	110.96	108.9	112.21	110.1	107.5
104.67	108.56	104.52	108.12	106.29	102.52	105.48	106.71	107.82	104.92	103.55	104.54	104.97	101.26	109.55	107.78	103.93	105.29	107.21	104.71	109.27	103.52	103.59	108.4	104.97	104.66	104.03	103.59	106.89	104.8	104.06	102.77	101.59	102.37	104.32	106.54	102.97	102.53	107.03	110.31	107.62	104.46	101.46	106.59	103.27	105.28	112.51	108.26	106.6	103.23
105.57	104.74	103.59	104.55	108.74	101.08	102.48	105.34	105.42	105.69	105.68	108.46	104.17	106.15	105.37	100.02	102.33	104.33	102.46	108.45	106.23	103.65	104.49	109.06	111.19	103.29	106.2	103.51	103.4	108.88	105.34	107.24	106.46	103.36	106.31	104.29	107.4	102.6	106.96	109.67	104.15	105.82	107.45	105.13	106.36	108.27	106.52	106.95	106.56	99.399
114.74	115.81	111.27	110.47	108.32	108.66	111.04	108.87	116.93	110.78	108.38	110.3	114.47	109.71	112.46	109.81	111.95	111.11	112.37	113.99	106.76	109.5	116.57	112.89	112.1	110.99	113.05	109.4	112.05	110.01	112.07	110.96	109.53	112.24	111.34	107.78	112.98	108.35	108.55	111.55	107.77	114.25	113.15	109.31	111.19	111.93	110.12	110.23	106.27	115.04
106.7	103.58	101.14	102.57	102.64	101.39	106.11	107.07	103.14	103.1	104.43	107.62	105.51	107.48	98.851	104.76	102.6	105.21	104.85	108.32	107.64	102.63	104.86	105.25	106.54	108.55	109.11	103.55	104.28	104.29	109.94	106.61	106.27	104.06	104.85	106.25	108.82	104.7	104.9	102.14	109.01	108.48	103.65	101.47	104.67	106.76	104.91	106.24	105.93	108.65
108.68	109.69	106.19	104.58	105.31	104.28	105.69	105.06	103.32	107.25	106.93	107.56	110.62	105.23	102.15	102	106.23	108.38	102.04	108.69	107.25	104.7	104.9	102.78	105.17	105.16	103.25	98.435	106.61	103.05	105.51	104.94	106.87	105.88	106.39	107.3	105.56	103.17	105.04	105.87	107.97	106.44	107.15	108.23	106.83	105.76	107.18	105.57	105.42	107.46
115.58	111.29	112.75	106.81	109.18	108.52	111.58	111.23	114.45	114.61	106.49	109.15	111.86	108.8	113.41	110.8	112.87	114.67	110.19	110.25	113.92	111.62	107.25	113.75	112.09	112.47	109.35	113.17	109.25	110.36	109.55	111.08	119.25	117.09	109.31	112.3	112.97	111.86	115.86	113	107.9	116.09	111.11	117.93	112.89	112.43	111.21	110.76	110.99	107.26
104.53	106.38	106.25	105.27	102.47	106.72	103	105.81	106.71	103.28	103.29	106.26	107.44	112.3	103.75	104.26	105.38	105.37	103.37	103.99	106.68	109.78	103.94	105.21	105.67	108.11	104.24	104.78	107.79	107.47	107.2	106.46	103.26	100.62	104.81	105.32	102.39	103.56	109.39	106.29	105.61	111.84	107.8	105.64	106.11	102.81	108.55	103.84	102.82	108.31
115.3	118.12	110.72	114.26	113.76	116.28	112.32	114.98	112.07	113.17	110.9	108.24	110.27	114.55	118.96	111.69	116.15	108.66	113.43	114.81	110.86	115.07	113.22	113.98	115.03	109.56	111.43	108.52	114.7	110.89	115.87	111.77	111.07	115.61	115.24	113.48	115	119.72	109.48	109.82	113.02	110.03	117.48	112.62	110.48	114.15	115.89	117.22	113.41	113
120.53	116.89	119.3	118.82	117.81	117.55	118.89	112.36	115.92	118.49	117.91	118.46	115.26	116.19	120.19	120.29	116.16	116.7	118.56	115.08	115.09	118.43	120.25	115.15	118	119.33	118.16	118.36	111.8	115.37	120.31	116.36	121.39	120.46	114.66	115.11	117.49	117.83	120.11	113.68	113.07	118.12	120.92	117.37	117.15	119.44	118.29	118.74	114.07	120.41
104.88	104.86	111.82	106.51	103.34	110.08	107.25	103.53	105.17	111.39	106.55	106.71	104.24	106.25	104.45	104.45	108.18	104.43	104.81	101.77	105.94	107.43	104.77	105.89	104.54	106.07	105.85	109.87	104.1	109.9	105.91	110.25	108.38	101.59	110.67	105.11	105.87	107.22	109.17	104.72	103.19	108.56	108.04	106.36	110.37	104.17	106.38	105.92	106.04	108.85
120.19	117.57	117.51	113.66	118.53	118.93	116.79	111.73	119.01	108.98	116.66	116.74	115.63	116.34	119.27	111.95	116.4	115.58	118.57	120.03	111.66	115.06	118.07	115.94	116.37	116.44	117.4	115.03	114.24	118.72	115.27	116.92	114.3	114.07	119.01	119.3	118.17	119.52	112.27	115.82	115.93	117.75	113.81	116.94	111.94	121.58	115.94	116.12	116	114.06
98.347	97.726	100.08	100.07	99.216	98.583	97.065	99.079	100.48	99.23	98.601	98.494	98.876	100.51	97.812	100.45	97.688	99.417	95.778	101.75	99.9	97.243	98.117	98.439	100.63	92.201	101.28	97.796	98.78	99.403	98.035	93.789	102.17	97.559	103.51	100.16	96.323	100.2	95.79	100.98	98.767	98.461	101.73	100.37	100.21	99.578	103.68	101.82	97.064	99.304
106.92	106.31	105.8	101.91	104.3	104.32	104.67	103.6	105.64	110.46	106.6	102.62	106.28	103.86	102.53	104.32	105.85	105.06	107.02	103.41	102.01	106.41	108.7	104.01	98.212	108.45	99.606	101.94	103.45	101.84	106.79	103.47	106.37	98.19	103.58	103.69	104.41	105.82	104.73	104.63	107.08	103.6	105.93	102.19	101.93	103.47	107.88	104.32	106.92	103.12
107.15	108.36	110.17	104.36	105.69	98.941	107.98	107.11	103.4	109.22	108.99	107.22	108.73	106.17	109.68	104.23	105.56	103.77	105.5	107.44	110.68	103.48	106.88	104.5	103.83	103.94	108.51	100.89	108.67	111.78	106.23	99.558	103.65	105.43	105.53	102.59	110.66	104.13	106.1	108.5	103.74	107.31	106.2	104.45	107.4	106.83	111.45	105.08	103.45	101.1
101.85	97.117	104.85	101.4	91.894	97.895	100.54	104.57	103.01	99.253	100.19	99.639	101.05	101.5	102.41	99.54	98.026	100.79	101.84	98.884	97.168	100.1	98.083	99.175	98.419	101.34	94.688	98.473	97.528	100.68	96.91	98.201	100.14	98.422	100.13	94.62	97.983	99.614	97.368	100.58	104.95	100.74	93.565	103.91	97.476	99.171	98.057	96.277	100.95	101.58
111.01	117.65	116.28	108.33	112.05	110.92	111.34	107.52	117.3	111.56	114.18	114.74	111.05	112.07	112.16	108.48	110.08	107.45	115.55	111.87	109.17	115.9	109.16	118.39	112.81	110.26	112.01	112.16	113.33	113.87	108.42	109.5	111.17	111.16	114.16	111.45	108.54	109.72	110.95	110.97	112.82	109.39	110.67	110.88	111.15	114.57	113.68	108.48	114.23	110.8
103.47	103.38	103.68	102.52	101.7	97.501	97.876	96.258	104.41	101.99	94.723	103.85	99.065	98.264	102.32	98.703	101.43	100.79	102.82	99.26	103.67	106.04	105.14	102.62	101.5	101.7	104.96	99.819	103.25	102.58	100.36	100.35	100.02	105.28	101.09	100.44	99.705	99.536	103.38	101.92	105.62	97.853	98.956	99.48	100.89	100.84	100.37	105.07	99.332	99.445
109.69	114.68	115.25	113.61	109.89	114.56	110.05	108.55	113.11	114.73	113.58	113.47	113.96	112.34	115.83	111.19	112.64	113.61	114.76	110.19	109.78	112.72	116.45	111.59	116.74	110.45	116.11	111.33	112.45	113.22	113.38	111.76	111.64	112.17	110.68	113.65	110	110.21	114.18	106.37	113.4	110.87	111.81	112.1	111.81	110.95	107.96	111.68	115.87	113.62
107.79	109.42	112.3	113.99	113.48	110.94	111.74	106.13	115.42	110.57	111.66	113.55	108.52	108.13	109.87	112.83	111.04	111.06	107.41	111.43	113.21	110.57	113.43	109.23	109.94	114.78	114.71	107.96	112.14	110.82	107.94	112.75	114.69	111.28	117.33	112.01	115.04	106.93	112.38	112.95	109.41	114.03	112.81	108.49	111.77	110.98	108.96	108.72	107.64	117.19
99.41	97.03	98.414	100.15	96.939	102.19	97.796	100.83	100.13	101.26	96.958	100.03	99.747	94.245	99.405	99.167	97.985	102.48	101.21	98.513	100.32	100.72	99.015	101.16	97.029	94.928	98.724	101.42	102.14	102.56	100.49	100.86	100.09	97.338	97.588	95.492	100.6	98.146	98.16	100.69	96.046	100.94	99.56	101.66	100.52	99.2	101.51	100.83	101.21	96.49
112.84	107.26	116.96	109.37	112.75	109.39	108.15	110.23	110.44	111.38	105.95	107.35	112.12	109.91	110.9	112.28	111.28	108.05	108.29	111.52	112.47	109.13	107.35	111.4	112.64	109.79	113.62	112.17	108.95	108.3	105.51	112.7	110.47	111.16	108.13	109.26	108.01	110.42	111.68	108.4	109.05	110.11	108.43	111.69	109.77	110.24	111.66	111.15	112.77	106.83
109.94	118.77	110.55	111.69	112.3	112.48	112.22	112.08	113.32	107.33	113.46	111.75	111.73	108.91	109	111.27	109.07	110.03	111.81	108.91	111.32	110.31	108.29	112.64	111.57	114.23	107.89	109.2	108.76	112.41	112.56	116.53	114.34	110.53	110.41	111.56	112.66	108.62	113.34	109.54	115.2	113.82	113.01	107.46	112.73	110.61	109.39	113.33	111.13	110.77
102.13	102.29	101.66	101.04	100.76	95.483	97.192	102.88	99.924	101.18	96.689	99.404	101.82	99.952	99.807	99.737	101.44	98.156	96.529	98.942	102.37	98.735	99.893	100.17	97.631	97.644	98.522	101.91	105.31	103.45	99.189	104.41	103.44	96.608	99.479	100.09	105.48	100.01	97.797	102.45	98.358	96.86	99.541	99.332	102.96	99.044	99.54	98.52	103.26	105.39
111.86	113.87	115.01	115.03	107.94	112.91	107.18	111.46	110.1	109.5	106.49	111.39	111.23	110.11	113.37	112.55	109.87	108.81	111.99	112.74	111.28	111.76	110.08	112.22	111.74	105.66	109.81	112.09	110.81	113.29	114.42	114.55	113.84	115.78	112.08	118.23	111.11	113.24	107.77	112.3	107.91	110.62	109.23	114.41	108.98	113.5	112.75	115.32	105.39	109.83
103.83	101.83	100.96	101.9	103.66	105.27	103.15	101.64	99.566	103.07	98.109	100.12	98.375	100.92	102.25	103.6	98.653	103.59	98.584	104.27	97.213	102.61	98.262	105.17	95.25	103.13	102.35	100.68	102.99	96.636	101.66	99.768	100.59	99.972	102.07	104.89	100.91	103.56	97.804	99.988	103.42	99.613	100.6	100.63	104.46	98.947	100.78	101.08	98.796	99.025
108.9	110.87	105.76	112.72	114.6	112.65	110.2	113.53	108.28	105.66	110.34	111.02	109.53	113.27	107.34	109.56	108.89	110.17	108.77	107.97	108.85	113.48	110.05	111.57	111.39	103.37	105.73	109.83	111.73	108.38	113.46	111.81	109.12	106.74	113.62	109.49	111.13	113.28	117.82	108.75	112.34	109.25	112.02	109.65	111.51	108.71	110.92	104.98	113.67	112.61
101.85	104.92	104.74	110.52	105.55	105.95	104.43	104.64	105.53	104.69	103.49	105.55	107.31	105.96	102.75	101.25	107.56	103.21	103.99	105.91	104.34	106.63	103.93	103.98	105.44	108.59	106.36	103.2	107.11	108.73	101.33	103.91	103.21	106.77	105.26	101.37	105.29	106.55	101.96	107.75	101.04	108.4	108.44	106.77	103.81	106.24	107.51	103.51	107.18	105.76
104.22	106.45	108	108.52	113.22	106.29	105.62	106.11	103.97	108.05	108.03	108.89	107.24	101.91	109.61	108.73	109.14	104.11	107.89	104.88	106.74	103.86	102.58	106.1	102.13	108.32	105.2	109	105.05	110.17	108.73	106.37	106.93	99.871	108.47	106.96	107.18	109.62	109.21	107.59	107.46	111.03	106.08	106.12	108.61	104.6	108.01	101.81	107.39	102.74
101.8	104.9	101.41	97.897	102.55	102.46	103.51	100.35	101.26	98.166	98.465	105.13	98.919	99.989	97.673	102.38	102.33	103.79	101.96	104.49	100.24	105.84	100.98	97.231	102.81	101.36	103.88	103.47	99.567	100.09	105.33	101.09	99.757	101.76	100.76	97.527	101.81	103.15	104.51	100.12	99.687	100.15	98.648	101.58	101.82	104.11	101.65	99.18	99.457	103.97
114.08	109.14	109.92	112.46	112.8	114.69	108.49	114.61	107.73	112.06	111.15	115.07	112.33	112.88	109.07	110.62	117.42	111.84	113.95	112.37	112.97	109.84	113.15	113.58	113.18	116.09	115.46	110.03	109.66	110.54	110.71	113.06	110.15	110.7	110.08	112.17	111.76	115.43	113.99	113.83	115.02	111.62	112.45	110.87	114.05	111.49	115.19	108.35	113.16	106.74
115.49	111.02	108.74	111.44	112.08	112.36	110.99	111.07	118.01	113.34	109.08	113.12	108.71	110.3	108.94	108.64	108.48	114.76	111.37	112.11	111.07	111.96	112.56	108.5	108.71	109.46	110.47	112.33	110.4	114.3	111.99	111.92	108.83	109.23	113.08	108.96	109.77	110.73	111.39	115.34	112.05	111.49	108.6	113.48	113.41	113.75	113.32	117.01	110.19	110.1
105.67	102.31	101.38	110.53	106	106.92	110.22	106.18	107.45	105.76	104.31	107.38	105.23	104.81	106.32	108.43	107.92	104.49	105.09	110.34	109.75	103.1	103.38	106.82	109.33	104.26	110.21	105.3	106.79	101.86	103.3	108.3	104.19	108.84	108.38	105.72	106.3	105.79	106.66	104.85	105.72	109.32	105.69	110.01	101.09	105.58	106.22	104.72	103.84	107.33
107.2	107.22	106.37	107	106.5	104	105.02	107.63	107.75	107.46	104.74	106.51	107.17	104.52	103.04	101.6	102.19	111.26	103.01	105.66	107.75	107.91	105.68	101.97	108.65	105.11	103.29	106.13	106.13	107.55	100.44	103.26	107.08	109.46	108.95	105.95	107.36	109.04	103.22	106.22	104.71	103.63	104.97	108.37	107.45	107.39	108.73	109.21	105.71	106.77
115.65	113.67	106.52	110.29	110.56	113.77	114.31	111.49	108.81	108.27	113.71	110.14	111.13	115.8	110.94	109.04	106.64	111.32	110.26	115.6	109.67	108.93	109.63	115.91	110.88	110.68	111	113.26	110.72	107.16	109.05	118.12	109.87	107.72	112.09	109.41	109.35	109.85	107.74	109.01	116.31	108.44	111.52	107.31	111.01	113.47	107.24	111.29	113.15	109.83
110.84	109.04	116.27	111.38	111.86	112.29	111.2	112.66	117.04	113.19	112.79	112.47	113.04	106.2	110.62	111.22	112.36	109.94	112.49	113.49	112.94	111.56	112	113.3	111.44	108.02	110.55	106.29	111.03	112.25	111.08	108.16	114.18	112.45	108.02	111.22	110.58	110.25	113.62	114.04	109.27	113.79	112.73	111.62	114.89	113.26	111.92	110.92	112.64	116.44
106.85	108.88	105.02	112	106.28	101.98	109.04	102.68	107.92	103.71	102.9	105.17	102.85	105.61	104.74	106.76	109.77	103.58	105.8	102.38	106.46	106.52	105.03	104.45	110.06	107.56	104.44	102.87	101.89	105.57	106.51	106.34	100.98	105.07	101.73	108.67	105.94	105.82	109.88	108.25	104.44	106.19	104.58	107.47	106.8	106.69	104.09	105.5	106.86	104.5
113.48	111.01	115.75	112.11	111.83	109.42	111.11	110.33	115.99	113.42	111.8	110.31	111.84	112.52	115.51	114.75	110.99	109.08	112.39	111.37	113.03	108.56	107.59	109.91	114.07	113.35	114.84	111.34	107.28	111.56	115.3	110.74	111.85	112.1	114.37	109.61	110.93	118.08	108.79	110.36	115.85	110.08	108.97	115.08	111.38	112.56	108.58	109.9	112.91	108.45
107.24	105.12	106.54	104	105.75	104.95	105.61	108.14	108.25	101.9	107.3	106.87	103.48	109.89	105.53	107.96	107.51	108.02	102.27	106.3	105.18	108.24	99.99	104.47	109.63	105.78	104.52	103.69	104.2	106.5	107.32	107.49	105.92	108.3	106.55	108.95	106.14	103.55	101.43	104.3	101.64	107.21	105.16	107.13	106.49	104.88	101.37	109.72	105.53	106.76
106.13	105.31	103.89	104.79	110.41	104.61	109.21	105.66	109.85	102.83	105.34	108.45	103.4	109.08	103.61	105.1	106.62	102.79	105.48	111.16	110.83	103.44	104.79	110.24	104.96	108.61	108.92	109.08	106.02	111.01	108.5	108.26	103.28	106.61	103.94	103.4	106.41	107.39	106.49	106.34	108.66	107.35	103.39	108.11	109.55	105.43	105.68	109.05	104.42	111.1
101.91	100.16	97.249	101.29	98.294	98.18	97.973	99.454	98.356	96.398	100.63	100.8	100.83	99.582	102.42	96.892	99.001	100.12	99.646	98.17	98.271	97.543	100.12	101.29	103.57	104.27	97.786	96.101	97.422	99.888	101.26	97.766	97.799	94.341	101.94	104.2	99.31	104.07	97.167	100.32	97.262	97.13	97.536	95.322	97.715	100.02	100.16	100.87	101.08	104.3
102.07	100.31	103.59	97.703	97.533	98.891	98.12	98.56	103.52	99.742	100.18	99.709	97.128	98.343	100.58	97.995	99.447	100.42	94.753	94.847	98.041	96.581	103.29	100.35	98.536	97.946	102.09	103.09	96.928	97.604	98.488	99.662	99.324	102.66	95.25	102.4	104.05	105.79	99.484	106.15	96.092	99.211	98.728	98.032	98.584	99.759	100.53	102.48	106.05	101.44
111.94	112.87	107.82	113.85	111.83	114.47	114.39	114.84	109.08	112.99	110.74	113.19	114.25	111.57	111.83	115.83	110.48	112.86	111.65	111.91	113.27	112.69	110.49	113.4	116.41	114.96	110.02	108.61	111.59	112.85	109.11	109.99	118.19	113.83	111.99	117.38	115.32	114.95	112.29	112.1	109.98	113.27	110.73	111.67	116.26	114.44	109.24	111.97	110.22	110.44
106.48	107.1	112	109.12	113.07	114.9	112.22	112.54	112.17	110.98	108.82	111.54	109.87	113.44	117.38	108.45	112.35	112.28	112.38	112.52	108.82	112.63	110.76	115.24	107.83	108.73	113.76	110.79	111.28	108.37	117	111.07	109.64	110.09	112.63	109.34	112.79	111.91	111.76	112.86	108.78	112.01	111.4	113.06	109.3	111	113.32	106.41	114.04	107.64
113.21	111.16	111.14	110.15	110.59	112.4	107.83	113.32	109.24	110.02	112.29	112.67	109.94	111.5	116.91	115.16	111.84	115.11	113.97	114.43	110.58	114.33	111.07	113.35	113.59	115.88	110.34	110.12	109.38	112.77	113.89	110.22	117.59	117.91	112.5	115.09	112.89	111.81	112.9	112.97	112.22	113.65	110.79	113.72	116.26	110.99	114.23	112.87	109.98	113.92
113.4	113.49	114.29	114.88	112.57	116.98	113.8	109.75	113.01	109.33	112.1	112.15	111.77	114.81	116.24	112.4	115.62	111.54	113.17	112.3	111.87	110.97	111.28	115.71	112.41	111.85	111.93	114.58	112.9	110.44	110.81	110.81	113.37	112.76	112.18	109.78	106.69	113.33	112.31	110.75	115.57	108.23	109	110.15	109.64	110.87	111.9	106.91	112.16	115.31
107.52	106.36	104.33	103.41	107.87	109.24	104.31	101.26	108.17	107.53	110.12	104.61	106.49	105.73	103.32	103.78	105.48	104.14	101.37	104.31	102.1	106.15	102.07	108.11	108.15	106.14	107.48	102.7	107.74	107.91	102.75	106.48	106.29	105.61	108.81	101.49	103.46	109.92	105.44	105.18	110.01	106.62	105.59	106.16	103.88	103.71	109.23	108.84	112.86	104.84
110.77	106.51	100.63	104.95	102.57	105.62	108.26	105.16	107.32	107.28	101.15	109.02	104.45	104.85	104.02	103.38	108.38	108.69	107.53	108.79	107.69	108.19	106.83	106.62	104.88	101.32	104.35	107.49	105.38	111.56	108.68	108.08	103	108.48	105.74	110.07	105.76	105.66	108.32	107.5	106.26	108.27	109.58	104.28	109.36	106	106.83	103.18	107	105.33
101.3	108.03	104.99	106.62	105.01	103.9	105.4	107.8	105.28	108.96	106.38	100.39	103.68	100.69	102.27	99.052	105.95	104.97	110.78	104.25	103.84	103.15	104.12	101.68	105.69	103.66	107.51	100.69	105.14	100.76	101.54	99.609	103.9	106.38	104.96	109.45	103.31	104.73	96.64	106.1	109.05	104.53	107.18	104.89	106.69	104.13	101.14	110.81	105.52	103.93
106.83	101.53	109.67	103.49	107.91	102.82	103.16	106.76	103.93	102.8	104.4	104.56	104.19	104.43	109.63	107.54	107.49	109.99	107.9	107.55	104.44	102.01	105.09	106.01	106.62	106.19	105.98	107.91	104.82	111.93	103.63	110.4	107.52	109.13	105.34	106.97	108.02	101.98	112.26	104.92	105.09	108.42	104.07	106.1	101.51	106.81	106.43	106.96	109.05	108.49
109.24	108.68	111.19	112.05	104.41	102.14	108.31	106.36	102.02	105.21	105.65	105.03	105.48	108.28	106.18	104.62	104.31	107.5	111.16	107.36	100.52	106.77	109.36	109.1	104.18	106.88	105.94	106.26	104.21	106.97	108.08	103.55	106.64	108.53	109.02	109.25	108.12	99.896	103.68	103.59	109.4	107.1	106.02	109.25	108.9	105.7	106.24	108.61	111.86	104.42
103.84	107.18	105.89	106.93	105.64	100.21	103.88	104.74	106.28	106.11	103.96	104.91	103.33	109.09	103.13	104.29	105.31	105.71	102.92	100.52	105.5	104.87	103.56	104.34	106.51	106.2	103.93	106.72	110.6	105.29	109.6	104.4	104.81	107.08	104.84	99.138	106.6	105.36	105.96	108.06	107.08	107.97	104.67	107.29	103.77	106.78	105.11	106.98	102.58	103.1
104.79	104.57	101.57	107.8	102	106.15	105	109.01	111.85	106.61	104.41	108.97	104.11	104.61	103.18	108.5	105.76	102.14	103.9	103.45	106.87	103.55	108.09	105.66	98.421	106.43	107.11	104.72	108.36	103.28	108.63	103.63	102.61	101.58	104.48	108	107.71	105.08	106.67	102.58	103.51	106.75	102.74	107.36	105.24	106.94	106.54	104.23	109.86	108.17
104.31	109.92	104.28	103.76	103.94	104.84	106.25	110.32	108.38	103.69	111.3	106.41	112.83	109.84	111.9	109.26	106.79	105.82	104.83	112.54	108.61	107.74	106.06	104.23	110.12	106.31	110.43	107.64	105.78	105.33	109.7	105.81	112.4	109.69	111.16	104.46	107.58	108.99	108.55	111.66	105.52	105.13	105.54	105.41	108.25	99.556	109.51	108.27	111.62	104.76
108.01	103.04	106.02	107.64	110.08	108.41	108.22	101.79	107.96	110.59	107.19	110.65	103.75	108.9	104.71	105.76	105.45	105.39	110.16	105.03	103.1	101.05	110.11	104.92	103.59	108.07	99.325	106.75	105.89	109.34	108.29	107.73	109.62	105.44	103.85	107.49	102.75	103.34	103.02	106.26	105.64	107.17	112.29	107.37	103.84	110.53	104.35	104.35	109.14	103.62
105.65	107.6	107.81	104.87	105.69	107.37	103.99	104.77	108.86	106.63	107.14	103.62	105.09	108.66	109.35	108.92	102.32	100.38	108.43	104.04	104.69	107.94	101.84	107.67	103.09	104.25	106.85	110.58	108.34	106.61	108.16	106.81	103.89	105.27	107.1	108.36	103.74	107.6	106.6	103.68	103.89	103.68	102.72	107.44	105.58	111.27	105.75	104.79	105.44	107.36
112.07	113.01	107.8	111.4	115.62	105.89	113.91	108.17	113.53	111.84	105.96	108.29	108.93	112.34	115.35	109.25	107.06	109.7	112.61	111.07	110.92	118.21	113.2	116.1	112.13	114.96	109.09	112.63	110.4	111.55	108.89	112.15	114.07	108.01	110.62	109.84	110.83	108.95	111.31	109.37	112.57	110.23	110.58	112.33	103.16	109.84	109.49	108.54	111.86	112.9
110.35	115.41	109.98	113.2	110.96	107.84	109.96	117.09	110.74	111.3	113.38	109.15	114.04	110.22	108.14	112.86	109.32	109.41	111.83	113.03	111.15	111.53	110.35	109.87	115.35	112.32	113.11	106.47	109.66	115.78	112.84	111.57	111.84	111.11	116.21	111.12	112.09	111.85	110.48	110.3	109.17	115	109.01	112.79	110.56	106.41	109.92	115.61	108.94	111.41
107.1	108.67	104.54	108.51	108.2	108.72	104.32	103.72	107.65	104.93	106	102.51	106.29	107.08	106.16	108.1	104.54	101.98	102.77	102.52	105.15	106.26	105.3	105.96	105.75	104.09	101.12	102.92	105.03	109.09	104.43	106.49	108.03	108.42	106.41	107.52	107.59	104.82	105.06	108.94	106.09	108.42	109.53	103.18	104.09	107.05	104.73	103.48	104.42	105.23
106.5	107.33	109.36	104.22	105.74	107.98	107.29	102.17	102.48	105.04	105.96	103.31	105.53	108.46	104.53	102.26	106.78	101.61	109.18	101.98	103.93	104.15	104.36	106.32	108.56	105.95	105.23	106.1	106.99	105.48	106.47	103.1	106.77	108.31	108.61	104.59	106.69	104.16	106.72	107.2	110.24	107.27	108.1	103.81	103.47	111.91	106.18	106.84	108.78	106.14
114.53	107.42	112	113.32	109.81	109.82	107.1	106.33	109.32	109.92	107.89	113.36	112.85	112.35	112.89	109	107.07	107.77	107.09	109.24	108.3	105.4	113.34	113.2	106.43	108.49	110.66	113.06	107.75	112.84	104.94	108.8	112.08	110.41	111.79	113.21	110.51	107.37	111.58	110.27	110.45	112.71	109.2	107.08	111.96	109.47	110.44	107.53	106.38	109.26
110.36	113.7	115.82	115.9	111.6	113.26	110.12	106.63	109.44	114.34	114	108.58	112.47	110.81	111.32	113.17	108.19	111.83	113.94	110.13	109.11	106.41	104.27	118.81	116.78	112.94	111.7	105.4	113.34	111.66	108.78	110.55	112.33	112.92	111.81	116.12	114.23	111.73	110.97	114.99	113.35	114.36	110.95	111.42	110.06	108.14	111.56	116.17	115.1	109.97
113	107.91	114.09	114.98	105.87	109.73	114.74	111.25	111.8	112.08	110.95	113.65	112.62	111.71	111.03	111.94	112.19	111.48	114.23	115.94	111.89	112.48	109.49	111.64	107.29	111.61	115.82	106.05	115.42	105.69	110.47	110.69	110.82	117.17	114.05	117.38	111.23	106.84	114.76	108.42	103.56	111.39	113.36	109.6	107.73	111.5	111.49	109.96	108.16	113.07
110.26	116.54	111.73	113.15	109.63	113.17	106.09	109.43	111.45	109.23	112.98	111.41	109.93	111.06	110.32	109.12	111.97	108.87	109	104.65	109.76	103.1	110.27	107.47	112.74	114.41	111.19	110.11	112.32	112.99	110.55	108.09	111.93	112.75	108.22	114.61	110.89	109.04	109.75	110.42	105.83	113.61	115.17	110.7	113.84	113.31	108.47	108.54	112.19	112.14
108.62	107.12	104.09	109.35	102.98	105.05	101.25	105.15	103.95	106.42	110.76	104.5	109.25	103.59	108.55	105.58	105.15	103.53	108.26	108.76	106.63	105.67	104.56	107.12	104.97	103.5	104.4	107.83	102.58	104.04	105.04	104.5	107.48	105.53	106.86	105.05	108.98	106.1	108.81	103.66	109.3	106.58	104.16	105.64	106.58	108.43	108.38	104.89	107.73	104.38
108.3	106.21	102.52	104.03	103.27	106.78	102.1	105.98	107.91	104.61	106.33	106.79	112.4	103.32	104.97	103.22	103.5	106.95	108.25	105.78	104.22	106.84	107.01	104.23	103.82	109.73	107.29	110.77	107.01	103.88	106.36	106.17	108.63	110.85	108.44	108.13	106.29	104.68	104.41	103.66	101.81	106.19	105.5	103.45	103.39	111.18	102.84	102.75	105.51	106.54
106.13	104.93	107.93	100.65	104.79	108.47	101.92	105.68	105.64	110.49	107.79	107.3	104.54	104	102.46	104.65	110.11	107.38	107.53	104.5	105.37	108.22	104.24	103.49	105.92	105.07	104.98	104.94	105.83	106.46	109.13	107.87	105.15	102.47	108.26	105.34	107.17	110.74	102.26	105.26	107.36	108.5	102.68	106.09	103.51	104.24	104.15	105	105.48	107.93
106.43	108.84	107.27	105.52	106.01	104.9	104.69	104.09	104.67	104.77	108.44	107.16	108.1	108.97	109.07	104.96	104.85	105.38	99.917	104.53	107.92	105.98	103.35	111.27	104.22	108.79	106.33	110.56	102.89	109.21	104.02	111.73	110.55	105.51	103.54	105.27	107.54	105.15	108.67	105.97	110.72	107.58	103.56	102.38	109.03	105.96	106.43	107.74	104.94	103.95
102.24	103.43	108.58	106.85	103.75	106.16	107.36	108.11	103.19	105.45	107.78	105.08	110.78	105.8	104.16	102.26	105.39	110.58	106.78	104.64	105.22	105.17	104.39	106.41	108.29	101.99	102.33	106.48	113.69	106.23	107.64	104.98	101.88	105.27	107.82	109.83	104.86	105.61	108.07	102.29	108.49	108.19	108.94	110.95	110.91	103.26	106.11	109.17	106.2	110.37
104.09	105.13	104.35	104.58	101.18	106.05	102.52	107.33	107.88	104.25	100.68	107.13	103.2	103.3	105.88	107.29	105.4	106.3	104.46	110.58	102.67	105.61	107.45	104.16	102.78	107.52	107.44	103.28	105.94	105.8	111.29	107.52	108.04	101.6	107.08	107.55	109.17	103.66	107.03	105.95	107.42	103.42	105.75	101.45	109.63	103.62	101.84	107.69	103.02	108.37
112.32	111.93	109.98	107.88	108.65	106.38	107.95	107.42	107.92	112.48	104.08	111.77	113.49	112.1	110.63	114.11	114.32	111.82	112.52	112.86	113.63	110.3	111.33	115.39	112.59	112.46	112.19	108.8	111.06	107.04	110.97	109.19	109.72	106.87	112.47	111.72	116.62	110.12	113.97	110.07	111.31	115.65	110.49	106.07	111.09	113.22	107.76	109.46	112.45	112.25
108.08	108.2	102.25	105.63	101.09	108.15	103.55	107.92	107.01	105.3	109.4	106.95	109.13	107.53	102.65	104.25	104.22	104.69	105.09	106.91	110.89	109.5	104.35	108.17	105.39	108.57	105.05	106.26	106.61	104.05	106.36	111.12	101.82	109.21	105.7	111.09	109.69	108.33	107.19	109.43	110.15	108.62	104.56	105.2	103.99	105.8	108.13	101.64	107.63	107.83
106.42	115.91	110.08	112.41	113.03	112.61	113.28	107.83	108.7	107.62	111.58	108.12	108.83	117.38	107.05	115.07	114.9	110.17	108.31	111.56	114.89	110.4	111.06	115.62	115.01	113.19	108.63	112.98	111.94	107.61	108.38	114.23	112.11	113.12	108.13	110.9	108.13	112.43	110.93	113.56	109.74	113.11	110.08	111.8	115.03	109.64	109.75	112.98	107.59	113.96
114.17	109	108.53	115.64	117.28	113.78	113.96	116.98	112.99	110.89	114.53	111.73	112.28	111.95	114.18	115.99	108.83	109.81	112.94	110.3	111.31	112.98	112.58	116.43	114.47	114.25	112.1	115.55	111.1	116.02	114.57	109.82	112.01	106.92	110.17	110.21	119.49	109.93	112.66	114.12	109.92	111.87	114.33	111.53	109.88	110.43	111.35	109.56	113.64	110.93
112.52	112.09	111.75	114.17	113.87	110.53	107.53	114.57	111.11	107.28	113.48	109.46	107.72	108.22	105.98	114.66	111.24	111.85	114.84	111.48	113.21	111.28	111.69	110.4	106.54	111.58	107.49	109.48	112.71	110.82	109.36	108.53	110.66	114	112.72	110.54	114.82	109.97	110.99	111.3	110.44	109.31	116.47	110.37	111.52	110.96	110.57	114.99	110.61	113.5
104.25	104.61	102.01	103.76	106.26	103.61	107.05	105.53	104.74	98.983	106.8	103.39	100.93	102.83	106.94	102.1	105.83	103	101.13	101.72	99.207	106.87	104.84	105.19	101.65	102.58	104.94	104.8	100.92	103.03	102.62	103.49	104.26	105.2	103.13	103.85	107.25	98.559	103.47	102.57	105.14	102.55	106.04	100.16	101.4	106.74	106.15	102.46	103.62	104.65
105.7	104.16	101.57	106.94	106.65	105.52	104.82	103.84	107.33	101.19	108.28	106.53	108.07	105.74	103.69	104.65	103.4	111.55	109.26	103.82	109.54	105.33	107.54	106.23	101.48	107.07	105.38	107.89	107.3	102.01	109.05	106.86	102.19	102.6	107.91	105.91	105.12	103.06	107.95	104.91	104.04	107.22	99.258	104.29	104.95	103.7	106.95	104.39	105.24	107.48
111.93	110.66	111.52	112.34	112.14	115.14	111.77	110.91	111.53	112.73	115.31	111.07	115.5	108.09	112.51	117.18	109.71	115.13	112.22	110.99	115.57	112.98	117.91	113.71	112.59	113.65	116.66	113.61	113.6	108.53	111.84	114.35	113.15	114.81	115.87	111.5	111.67	110.16	117.24	110.08	117.6	109.46	112.62	113.11	118.07	111.05	113.52	118.59	110.1	116.31
96.018	105.5	104.04	97.312	99.513	102.25	99.774	102.34	99.928	97.921	102.97	99.26	106.07	104.1	100.33	100.76	97.109	97.581	100.91	98.579	102.14	99.437	98.56	106.07	101.1	104.23	101.8	100.7	98.394	100.4	104.46	98.578	100.23	99.864	102.35	102.64	101.53	95.875	97.906	96.551	97.605	98.456	99.677	102.26	100.22	100.81	98.559	98.105	100.19	107.94
117.97	112.14	110.92	118.21	115.61	115.76	114.95	120.19	116.7	112.05	117.53	113.99	117	116.59	119.33	116.42	114.63	114.35	117	113.6	120.24	117.6	117.36	119.03	116.16	113.15	119.25	114.18	116.27	114.48	117.34	114.32	116.77	114.67	117.71	118.49	110.98	120.28	114.36	116.53	117.65	114.5	118.96	117.42	116.2	115.69	116.27	114.81	119.69	118.73
106.92	102.45	106.38	107.84	102.36	109.15	105.77	107.04	107.67	105.53	106.58	109.88	107.94	102.44	108.39	108.03	108.51	108.59	106.36	103.89	104.98	106.14	108.65	105.3	103.18	108.19	106.2	106.43	101.42	103.88	108	111.47	106.13	103.9	106.29	102.58	107.35	106.19	103.41	112.03	108.25	104.52	105.73	108.6	103.59	110.75	104.49	107.65	103.81	106.46
101.13	102.85	100.98	101.52	99.058	97.63	91.769	98.546	100.26	99.406	102.07	103.28	98.404	96.867	102.43	94.444	100.39	96.95	97.772	102.72	104.98	101.13	104.17	99.673	99.776	101.4	101.43	99.963	98.53	102.9	101.51	100.58	97.705	106.41	101.65	99.135	98.722	99.667	101.31	99.644	93.769	102.98	103.4	101.6	97.456	102.76	100.97	101.76	106.41	103.22
107.84	108.77	107.32	106.35	108.47	100.57	104.9	106.57	108.8	102.13	103.84	105.13	107.12	109.19	105.01	109.07	104.78	103.97	109.08	103.81	102.84	105.58	104.61	108.15	104.61	110.5	107.45	107.66	105.99	105.21	106.93	99.591	108.26	109.11	107.6	101.75	105.46	96.848	105.12	107.14	105.12	103.78	108.05	110.3	106.08	104.26	103.85	105.28	106.18	107.33
104.97	106.24	104.22	103.4	108.16	99.833	102.4	109.94	102.76	106.71	105.87	108.77	104.93	106.51	105.78	108.89	104.5	109.03	104.97	105.29	106.31	103.85	104.41	109.01	106.69	103.71	107.97	107.1	106.69	109.36	107.79	104.97	107.01	107.63	104.13	107.19	108.65	108.64	107.48	103.35	102.76	100.87	109.42	103.18	104.37	105.91	108.02	108.07	104.7	104.04
103.12	106.01	112.37	106.08	107.93	101.88	105	107.46	108.46	105.23	105.79	101.04	108.46	107.44	107.78	103.9	108.79	109.16	105.06	108.68	109.04	103.5	104.12	110.17	103.58	106.04	101.1	104.62	103.21	109.41	108.47	109.58	107.04	105.81	112.11	105.37	105.65	107.92	108.14	107.16	103.27	107.64	108.84	105.46	103.03	110.82	108.66	104.91	108.09	105.49
108.03	106.72	104.53	107.34	105.17	103.94	105.11	104.66	108.47	107.49	108.85	106.57	103.2	106.29	105.2	106.99	107.36	109.73	108.52	109.43	107.45	105.33	104.33	108.16	103.56	104.15	112.61	106.84	110.58	104.48	103.08	104.65	107.92	102.79	108.17	104.97	107.55	104.66	106.32	108.48	104.88	106.97	111.24	106.06	106.19	106.52	110.88	109.54	105.09	105.59
111.47	111.01	110.65	111.8	110.62	112.54	110.79	111.54	112.38	108.39	109.67	112.87	114.77	111.29	113.75	105.08	113.54	108.85	111.51	116.23	112.51	108.84	109.73	114.1	113.19	114.3	107.35	104.91	110.13	111.06	110.83	113.48	110.35	113.41	109.16	108.06	108.59	109.87	113.6	110.79	116.81	108.83	105.82	106	112.84	113.2	112.53	112.22	108.55	109.58
112.68	109.6	112.03	114.35	112.75	110.3	108.44	113.4	106.53	111.84	108.56	111.77	111.27	107.94	116.09	111.75	110.55	110.82	107.94	111.59	111.69	106.68	108.47	116.71	114.39	113.26	108.44	112.51	108.7	110.81	106.12	111.53	112.8	110.96	108.78	107.53	112.61	112.09	111.1	109.77	111.81	112.37	109.63	111.96	107.6	108.67	112.95	114.7	108.6	111.62
111.56	113.53	111.3	112.02	113.03	112.55	112.63	114.39	110.72	110.45	110.53	106.6	112.99	112.58	109.96	109.8	117.91	111.62	104.26	108.09	108.85	107	114.56	115.85	111.77	108.32	111.33	116.13	116.33	112.93	107.69	112.82	112.44	110.39	112.14	110.58	110.33	111.49	108.71	106.57	113.16	111.27	109.31	113.99	108.19	109.38	109.25	107.3	108.13	114.11
105.94	106.62	105.47	104.93	107.35	113.05	109.23	106.97	109.05	107.54	108.58	105.01	109.61	105.07	108.55	105.72	105.95	104.81	107.14	111.78	109.81	103.19	110.29	103.89	106.44	103.07	104.07	105.63	108.29	112.08	110.66	106.03	109.07	106.04	103.83	105.9	104.75	103.23	107.32	108.31	105.91	106.2	109.41	101.81	105.87	105.36	104.04	106.11	107.79	103.97
100.39	96.426	97.216	103.86	96.965	101.67	99.006	93.169	105.93	96.554	105.18	99.106	104.63	94.623	98.093	102.84	100.98	103.86	100.19	100.5	99.352	103.71	97.546	98.956	102.07	101.44	104.69	99.92	101.18	99.011	98.558	100.01	103.54	98.01	101.64	100.04	103.8	100.68	101.31	99.899	100.11	103.23	97.393	100.74	95.531	102.42	96.602	95.069	92.803	103.38
107.84	103.66	101.79	102.69	107.61	103.81	101.45	103.5	103.75	102.58	106.57	105.13	106.75	104.37	106.09	107.95	103.17	111.06	108.93	108.23	103.54	109.08	103.8	103.21	103.67	104.74	105.33	105.91	103	104.32	107.49	105.05	108	104.86	98.79	107.17	102.74	104.93	101.58	103.88	103.49	102.21	101.9	103.87	101.96	103.92	102.72	104.78	107.07	105.36
113.34	112.35	102.18	107.41	115.07	111.43	111.09	113.16	111.71	110.45	109.73	109.42	113.77	112.85	114.26	117.93	110.24	107.74	112.63	113.19	112.66	112.81	112.39	110.42	108.85	110.29	117.71	112.75	114.57	114.63	113.25	110.12	115.61	110.9	111.39	111.5	112.86	112.82	109.44	110.43	108.81	113.47	109.68	108.18	114.33	112.02	111.31	113.4	114.67	111.95
102.38	100.31	97.136	100.77	101.4	99.884	98.04	101.54	103.16	99.874	98.102	98.706	99.436	98.352	96.101	97.627	98.878	101.99	101.47	100.46	104.6	98.382	101.43	96.465	101.22	100.35	99.175	104.71	95.787	99.976	100.04	96.998	99.37	93.969	100.14	102.73	95.202	102.39	103.51	100.67	100.46	100.96	100.78	99.754	102.64	101.83	96.352	98.024	101.08	97.932
109.48	111.55	109.46	114.46	113.59	116.57	110.11	118.05	110.9	111.9	115.24	117.67	114.46	108.74	107.04	109.42	117.35	108.87	111.88	113.47	113.45	110.11	113.22	108.11	108.65	112.29	114.72	107.03	112.72	114.56	110.8	116.12	115.18	111.02	113.67	109.64	109.73	112.58	111.72	113.29	113.11	109.1	110.8	109.63	114.4	114.61	108.95	114.36	110.57	108.65
103	103.73	105.97	106.24	107.92	110.67	108.5	106.48	105.42	111.65	105.23	109.3	107.91	107.09	108.18	105.74	108.56	111.16	106.53	108.9	110.4	108.53	106.42	106.82	105.2	111.39	105.78	107.36	98.148	103.35	109.12	105.4	104.73	105.53	105.29	101.75	102.17	104.98	107.77	104.95	107.76	102.99	106.21	105.99	106.49	108.93	104.7	100.33	110.67	107.59
101.87	108.71	100.77	108.36	102.82	104.53	107.54	110.57	109.45	103.66	104.18	105.76	104.74	109.45	107.76	104.09	100.19	106.55	112.01	106.06	108.12	103.42	103.64	108.34	108.36	104.52	104.91	110.88	104.13	106.09	101.8	106.18	104.77	103.9	108.27	107.42	107.43	108.14	103.43	106.5	103.94	103.86	108.96	108.09	104.99	106.35	107.68	111.26	103.61	109.43
107.75	109.74	110.05	107.69	108.54	111.91	107.94	107.37	108.51	111.11	108.69	107.36	107.13	114.87	106.19	103.87	111.66	111.12	108.64	108.19	108.71	107.58	103.82	110.56	109.33	106.73	113.9	109.65	108.32	114.32	111.08	104.49	107.4	108.6	110.96	116.39	107.59	111.98	108.72	108.67	113.62	107.79	112.87	107.1	110.66	109.74	113.5	114.29	106.62	107.67
108.93	104.64	105.35	105.07	106.32	106.12	103.61	106.89	104.03	105.66	102.81	110.72	105.76	104.94	108.52	105.52	103.96	106.85	104.22	106.47	104.72	99.798	102.88	102.08	106.58	105.34	107.83	106.09	104.31	106.07	104.27	107.81	105.18	106.68	103.86	103.33	101.91	108.04	105.22	107.76	104.66	101.91	104.1	106.19	108.22	103.04	104.74	105.44	105.54	99.445
108.49	107.19	107.78	107	110.92	107.01	104.88	104.85	105.11	106.71	103.75	105.29	106.77	105.68	101.95	100.66	108.4	102.41	104.77	105.9	108.23	104.62	107.41	102.59	107.03	100.51	104.49	108.83	104.34	104.67	110.09	107.16	106.31	107.82	109.41	101.86	107.36	113.16	103.65	104.84	109.5	106.51	107.43	104.02	109.32	105.44	105.7	108.15	106.63	101.55
109.75	102.33	107.55	104.86	100.37	107.74	103.93	104.61	108.13	107.4	106.73	107.8	105.88	104.02	105.75	104.11	111.97	109.23	103.57	107.88	106.51	99.834	105.2	106.1	102.83	103.16	112	110.3	108.67	106.8	103.62	109.36	109.88	103.43	106.18	107.27	104.54	103.94	109.15	104.82	105.11	105.39	105.6	107.74	104.56	103.2	105.39	108.26	105.89	104.02
110.58	106.59	106.87	106.76	111.37	105.19	105.65	105.35	108.11	107.58	107.08	101.33	111.96	108.04	103.44	105.28	106.13	107.63	104.38	101.5	107.68	104.66	107.81	105.62	106.52	107.58	106.25	101.1	109.16	103.94	108.09	107.07	103.22	104.16	107.41	107.22	108.3	104.6	106.24	103.46	105.16	107.57	109.43	108.37	105.08	108.45	104.6	103.8	110.76	104.7
103.3	106.49	107.12	106.01	102.04	106.61	104.93	111.88	102.99	108.89	101.09	108.04	104.78	106.82	104.97	105.12	103.12	106.16	104.89	105.93	107.14	108.84	103.07	107.19	104.8	105.45	102.94	105.44	107.27	108.25	106.09	107.39	104.61	102.84	108.83	108.38	106.3	104.22	103.73	107.32	106.95	107.24	105.46	100.8	106	104.23	104.17	102.27	105.58	108.64
104.69	108.32	106.33	105.6	102.73	101.52	107.95	104.4	104.22	104.13	103.68	105.19	102.52	105.93	104.99	104.48	106.76	104.27	108.94	104.03	104.47	110.16	106.78	107.9	102.69	107.17	106.86	106.99	109.24	103.65	105.3	109.22	104.79	107.21	110.13	104.35	106.58	102.48	110.35	104.06	103	107.77	104.77	105.05	109.99	109.06	108.14	104.18	105.87	103.14
117	112.71	117.53	112.22	105.75	111.45	112.37	111.64	115.36	115.69	110.17	115.69	113.32	110.84	112.64	111.51	113.65	112.1	114.85	112.92	108.51	111.88	113.34	110.37	110.56	114.61	111.35	115.88	110.81	111.82	111.31	114.18	113.56	109.95	111.38	110.68	112.27	112.54	115.24	109.74	114.8	112.11	114.55	114.8	113	110.52	113.61	117.13	117.14	115.4
109.89	110.32	108.94	113.02	108.63	111.12	107.16	110.94	113.11	109	110.91	112.12	106.65	108.26	109.22	112.4	110.57	109.67	115.68	108.42	114.14	112.82	109.29	111.25	109.5	108.94	111.85	108.21	113.18	108.81	110.9	114.52	105.09	110.99	114.3	111.74	111.14	105.61	109.68	111.62	108.96	112.01	112.62	111.5	109.12	109.41	111.08	111.35	106.45	111.05
106.76	112.26	114.9	107.98	106.61	111.63	106.42	110.12	110.28	110.21	111.57	112.96	114.63	112.72	107.84	107.76	113.01	112.26	111.79	107.17	106.6	112.18	108.78	107.96	107.88	112.67	107.29	109.42	110.35	112.32	106.88	111.31	107.36	110.06	107.03	109.9	106.92	108.59	104.71	109.35	110.42	108.28	111.78	107.84	106.36	110.78	111.58	111.8	112.19	108.17
115.03	108.65	109.83	112.24	115.74	111.43	112.15	112.12	113.06	115.01	113.5	112.54	111.13	112.54	113.22	111.83	110.64	111.83	108.54	113.42	110.5	110.98	106.89	110.18	116.58	114.37	109.97	112.42	115.07	112.84	109	110.85	113.67	109.48	112	116.98	112.02	110.65	116.47	115.61	108.68	110.2	111.1	108.79	116.15	112.36	111.53	111.61	110.62	111.9
114.48	109.99	116.2	112.97	112.11	106.95	114.72	109.84	112.4	110.05	107.02	112.54	107.84	111.97	115.27	111.87	109.75	113.67	111	108.62	110.13	110	111.51	110.98	111.35	115.68	115.84	112.15	106.54	116.39	113.21	113.06	107.55	112.25	111.32	115.83	106.54	109.62	110.46	113.06	112.63	113.82	113.72	114.26	108.91	112.83	110.27	110.45	112.16	109.21
107.4	105.53	106.49	108.18	111.98	106.07	103.57	104.24	110.02	108.51	106.08	107.47	109.76	109.37	108.05	109.7	107.07	112.22	107.02	104.27	103.85	107.18	110.21	103.39	107.2	103.37	105.04	106.81	107.19	102.05	105.98	108.6	107.61	105.47	109.12	110.16	106.75	107.35	105.12	105.89	106.43	107.9	103.82	107.85	103.06	107.32	106.63	106.67	107.39	106.57
120.34	118.61	121.55	119.97	118.76	117.45	116.29	119.49	117.29	118.8	117.36	119.3	117.95	115.88	114.83	119.42	118.28	117.87	118.11	122.46	120.94	121.95	116.55	118.34	115.31	117.04	118.45	116.31	113.91	119.17	120.19	117.89	119.24	122.4	120.95	116.28	116.72	117.29	117.03	118.57	118.22	116.23	116.41	118.63	116.82	116.62	120.42	118.8	115.8	117.85
114.15	109.7	113.97	111.85	109.68	113.78	105.59	112.48	109.14	112.83	113.79	114.32	113.59	113.05	110.05	114.41	113.72	114.29	111.25	115.08	113.88	114.8	112.66	110.92	109.64	110.6	108.56	110.17	112.53	108.73	109.49	109.9	111.89	111.89	115.8	110.19	112.67	117.5	111.15	111.71	113.58	112.64	115.03	111.44	116.63	110.23	110.8	112.41	108.73	112.11
110.55	104.57	103.39	101.59	105.71	112.24	105.83	103.27	102.34	109.86	108.69	108.17	104.09	107.24	107.88	102.27	108.86	108.76	108.27	101.11	108.4	110.35	107.06	104.05	100.43	102.97	106.15	110.97	113.44	104.18	107.74	102.5	109.2	104.58	107.71	105.86	107.17	102.09	107.32	104.82	106.77	110.5	105.23	106.31	105.36	101.56	108.78	107.88	103.05	111.46
106.56	106.7	103.5	108.41	105.44	103.57	107.25	107.87	106.24	105.79	105.94	105.65	101.59	107.42	107.84	110.61	106.81	104.73	107.8	106.18	108.15	105.72	109.47	104.89	104.91	105.65	105.59	107.47	103.52	108.09	104.32	101.57	107.91	109.47	109.5	108.09	106.29	108.26	106.1	108.7	102.54	109.4	107.08	108.86	106.75	103.01	102.23	105.34	109.39	103.97
103.12	102.35	96.96	103.48	96.587	99.311	102.82	98.963	104.25	97.775	102.39	101.87	100.9	98.082	99.414	102.03	97.152	99.797	97.995	99.342	102.65	102.54	104.93	100.24	101.33	99.251	100.25	101.97	106.11	97.379	99.776	98.154	101.44	102.11	103.98	100.14	99.222	101.07	97.042	98.167	101.38	99.2	98.545	103.78	102.82	104.6	97.847	97.907	103.6	100.23
100.95	101.53	100.71	100.35	103.85	103.4	100.65	103.7	98.74	101.49	102.14	105.47	100.96	96.024	101.72	97.086	99.939	103.27	103.77	100.39	101.05	101.71	106.28	103.19	102.54	99.399	97.561	99.419	101.52	99.082	96.029	99.859	99.732	102.1	98.114	96.161	100.17	100.09	100.2	103.5	99.281	99.431	98.266	94.751	101.89	99.61	100.06	97.461	99.883	95.779
105.52	107.39	109.09	107.6	107.36	108.22	108.67	108.87	108.27	107.51	103.6	106.66	103.94	108.57	105.54	106.9	105.8	104.95	108.49	102.96	107.94	106.15	106.16	106.49	107.45	101.34	106.34	103.6	107.19	106.71	109.39	104.51	103.26	103.04	102.27	108.49	112.47	106.94	102.21	104.11	101.43	109.59	105.89	107.18	107.19	107.39	103.86	113.35	107.01	110.14
101.56	102.58	100.9	99.714	101.81	103.45	105.05	99.051	98.873	97.169	98.919	100.01	102.11	104.76	101.62	106.81	102.66	96.888	101.48	100.85	103.02	103.76	97.201	108.64	99	101.92	102.38	98.106	100.58	99.517	96.374	99.262	101.9	102.86	101.64	94.762	100.55	101.01	99.481	102.47	100.75	102.41	96.791	100.62	100.16	97.939	99.399	99.486	95.801	97.041
118.65	119.4	116.79	116.28	114.71	121.88	116.2	114.96	118.63	114.78	111.05	114.18	121.49	114.63	119.37	121.26	116.74	114.95	117.52	114.92	121.99	116.27	118.19	119.9	118.47	121.42	122.77	119.87	118.94	114	118.3	118.13	117.02	118.03	120.01	120.27	115.51	118.62	116.22	118.32	117.16	117.51	119.71	117.37	117.58	115.24	119.12	115.87	117.63	114.64
113.57	109.69	110.4	115.56	110.32	111.98	111.36	110.94	112.76	112.02	110.04	111.51	110.49	107.16	111.58	109.91	111.17	107.76	108.72	107.86	111.19	115.11	106.5	109.38	112.12	112.21	111.75	108.34	110.11	112.08	110.31	113.8	112.14	114.03	110.03	111.9	114.77	112.28	110.48	111.75	107.45	114.68	105.18	108.7	113.46	111.56	112.76	110.08	110.41	109.94
105.13	96.285	100.86	96.968	102.39	99.435	100.83	100.61	97.857	98.194	99.608	99.14	103.09	92.933	103.66	97.893	103.41	99.892	102.3	99.085	97.525	102.55	100.52	100.78	104	98.539	99.051	101.06	102.23	98.063	97.498	96.161	102.98	100.08	99.368	96.346	101.31	99.868	100.1	100.78	102.87	97.592	101.21	95.535	100.41	100.5	99.888	100.09	100.93	97.934
108.17	111.54	116.4	115.82	114.63	108.51	107.38	113.86	109.9	109.62	108.76	110.46	113.24	113.88	114.74	110.41	111.39	115.29	116.48	104.77	109.9	110.34	112.23	110.91	112.88	114.4	112.04	111.2	113.14	110.95	116.24	111.37	113.81	115.02	116.25	113.67	116.93	112.24	111.15	111.05	112.38	111.46	113.88	116.32	109.72	109.17	113.11	112.4	115.92	110.24
102.8	104.05	101.76	106.15	106.92	107.36	104.99	111.42	108.81	109.63	106.02	102.79	104.63	105.56	109.34	102.66	106.83	104.76	106.96	103.2	104.51	106.48	102.17	104.69	102.61	103.98	106.86	105.23	104.72	104.19	105.71	101.43	103.74	103.33	107.35	104.1	102.56	103.97	103.2	104.7	99.205	104.04	104.9	105.22	102.06	105.65	103.94	106.5	98.967	106.86
106.84	103.99	106.74	102.67	104.11	104.57	106.98	105.74	106.06	100.61	102.17	103.59	106.31	103.43	105.66	103.86	101.96	109.22	103.22	107.73	105.58	109.85	104.43	105.16	108.18	105.92	104.94	105.48	105.52	106.6	102.43	106.54	102.91	107.33	104.83	107.73	100.88	101.05	104.25	104.25	102.77	101.65	106.51	107.86	107.69	106.29	103.05	107.79	104.81	108
115.63	114.9	116.81	115.84	117.55	116.74	119.34	114.23	113.97	113.89	117.46	112.58	116.76	119.95	114.75	120.02	113.43	115.99	116.26	114.44	114.27	118.77	120.51	116.88	114.71	116.04	112.58	119.51	117.47	113.32	119.14	113.59	116.3	117.78	117.03	114.64	120.18	115.26	118.76	112.9	115.51	116.31	115.57	115.24	117.83	114.52	114.21	119.05	114.6	117.34
112.39	113.39	110.96	110.85	110.59	111.95	110.05	101.16	112.1	110.93	112.31	118.41	110.84	111.83	110.51	114.32	113.52	110.33	113.68	110	113.53	109.3	112.39	109.01	113.28	108.39	112.8	107.33	109.41	117.43	111.55	113.5	110.44	112.77	111.55	113.79	111.31	110.43	110.83	113.7	111.62	110.25	110.54	116.09	111.7	106.26	115.72	110.81	110.57	112.04
109.7	108.53	111.43	109.02	109.79	110.81	112.42	106.51	113.07	110.37	112.35	111.66	112.25	105.33	111.67	109.93	111.27	105.6	109.22	116.04	110.74	110.94	110.29	109.23	107.98	108.38	111.37	107.45	110.34	112.02	111.34	107.76	113.91	110.13	109.01	105.84	109.21	112.23	110.12	108.56	110.63	108.38	115.8	110.98	109.94	113.49	109.97	111.73	112.25	110.05
108.89	104.11	109.18	108.3	104.55	105.59	103.41	102.16	105.47	104.87	105.81	108.84	108.46	105.24	111.06	106.19	107.09	107.5	107.52	103.59	101.35	111.9	108.57	100.88	105.7	101.65	108.71	108.98	108.33	104.69	105.74	99.192	102.8	105.51	103.93	104.75	105.55	104.79	106.88	106.06	107.8	108.14	105.41	107.1	106.35	101.55	108.97	105.53	107.85	105.83
109.63	109.12	112.16	106.48	115.75	110.19	113.88	114.8	114.09	110.68	111.37	109.15	110.54	108.39	110.01	110.66	107.29	110.68	111.47	112.48	106.55	109.74	115.47	114.76	114.43	110.79	108.01	110.97	108.83	112.33	109.3	111.42	111.09	116.3	110.24	112.04	112.83	112.58	114.89	112.12	108.96	111.84	111.62	115.89	113.62	110.41	115.75	114.27	109.06	109.91
110.08	109.3	111.79	111.93	103.43	113.85	111.72	117.67	111.4	109.84	107.74	110.84	114.76	113.98	114.06	111.24	106.82	111.5	113.67	116.62	111.82	112.83	113.49	117.87	114.37	110.47	112.27	108.26	109.91	113.43	113.93	113.02	110.6	110.2	113.97	114.57	115.57	110.69	114.35	114.14	109.62	109.15	114.04	110.75	115.11	110.9	110.27	108.54	112.17	113
104.49	106.05	100.91	105.7	102.48	103.59	103.14	107.91	105.6	104.33	105.51	104.01	102.65	104.08	103.47	105.24	104.64	104.62	110.16	103.73	104.34	109.35	107	106.57	104.17	105.87	108.55	108.74	104.45	102.43	104.36	105.74	104.83	101.69	104.21	103.65	108.76	103.24	106.91	101.37	101.49	107.5	107.42	104.86	103.28	107.29	105.06	103.33	103.63	107.66
120.21	114.62	119.17	113.39	115.49	120.7	118.99	117.81	114.48	117.61	115.61	117.39	117.91	116.14	117.9	114.5	116.41	119.48	120.32	116.47	119.6	117.96	116.51	114.22	114.98	118.68	115.14	120.16	120.52	118.97	115.99	116.18	117.28	118.33	119.77	114.49	119.17	113.93	116.7	123.91	120.9	114.63	119.99	114.94	120.81	120.6	120.38	121.03	122.96	114.63
106.72	104.7	107.09	105.84	100.97	103.51	110.5	108.2	103.71	104.73	102.54	107.44	104.82	107.45	103.27	103.6	105.52	105.23	105.91	103.72	110.62	103.55	105.69	103.69	105.26	102.3	110.59	105.56	104.64	102.91	106.62	102.57	102.11	104.77	105.88	106.6	112.42	102.93	105.57	106.5	107.74	102.93	107.92	106.88	101.69	107.65	106.86	106.03	101.07	105.44
103.92	103.82	105.27	103.72	111.53	107.57	104.7	100.94	107	104.93	105.82	105.37	102.14	103.53	104.39	102.68	104.91	105.01	103.01	98.959	105.34	108.01	104.1	102.44	109.44	104.04	104.45	101.19	106.04	100.46	107.12	103.95	104.57	103.88	104.35	98.496	104.34	104.32	103.35	103.76	103.28	104.73	99.02	102.94	105.61	104.31	107.4	104.23	105.24	106.28
112.73	112.75	111.54	113.25	112.29	111.31	114.17	109.37	111.38	113.67	109.79	111.35	112.22	111.31	110.92	114.12	113.18	113.7	112.82	108.87	112.65	107.18	112.01	109.95	109.32	108.63	114.14	117.43	110.06	112.53	113.82	108.25	115.24	107.11	109.58	108.33	113.29	112.56	114.31	110.72	112.9	109.15	109.53	116.78	112.12	107.69	114.41	116.42	113.73	112.28
107.45	109.84	103.29	105.03	108.46	105.47	108.37	105.46	104.31	107.06	105.79	107.87	102.51	103.99	106.76	102.93	104.94	106.1	106.62	103.59	108.49	110.63	103.22	106.9	104.57	109.13	110.36	107.52	104.27	105.98	109.42	109.72	105.95	107.45	106.58	106.45	105.17	106.97	103.83	109.2	106.24	110.05	105.19	101.27	103.61	104.35	103.03	109.62	107.73	107.67
114.62	116.5	120.4	115.35	111.35	116.82	117.39	117.63	115.92	119.02	116.26	115.58	115.11	120.88	113.81	118.45	118.5	116.19	112.64	115.85	116.21	118.78	112.82	112.13	115.12	119.92	114.08	118.35	111.05	110.6	117.23	115.64	115.92	115.25	115.29	114.76	122.52	114.96	115.3	117.03	112.82	116.95	110.23	115.42	119.8	111.88	116.98	116.38	113.53	111.38
109.28	109.67	112.31	112.31	104.58	112.56	109.44	109.93	109.91	108.05	109.93	110.58	107.99	110.59	106.32	109.79	112.85	111.08	111.04	106.99	113.74	112.08	110.1	112.1	106.35	107.2	110.28	109.47	110.56	110.28	108.18	110.65	102.72	112.58	112.56	111.92	111.5	108.75	109.46	104.98	111.94	109.84	110.47	108.29	109.14	107.48	108.28	109.45	111.32	112.99
107.1	105.4	107.19	106.56	106.96	99.369	108.65	106.42	107.62	111.03	105.5	105.9	107.35	103.12	107.21	103.76	104.29	109.13	105.23	106.31	105.01	102.68	108.06	101.98	110.88	108.25	108.01	103.49	106.24	107.08	111.47	105.63	107	106.45	103.1	105.21	106.85	105.06	104.71	103.93	105.52	109.6	102.06	104.49	98.788	107.57	104.77	103.42	104.19	108.74
109.82	104.07	103.55	105.27	104.02	106.95	107.1	104.34	106.96	104.74	106.96	107.13	103.58	105.48	106.93	109.82	104.93	106.07	108.93	101.96	105.31	106.22	101.34	104.48	109.41	102.74	104.92	106.6	103.88	103.73	105.48	104.61	106.22	106.21	109.53	108.77	106.28	108.69	107.2	105.57	111.02	108.92	109.15	106.88	107.75	107.45	105.57	105.65	103.57	104.89
103.82	105.39	107.34	102.41	106.48	104.96	108.5	103.57	103.52	102.56	109.69	105.55	106.99	107.78	104.37	108	108.98	105.01	105.36	103.6	109.64	106.89	101.74	108.42	106.54	105.88	104.19	101.74	104.41	108.49	107.57	106.51	102.79	107.49	109.27	103.09	103.53	104.51	104.36	108.38	101.12	108.8	102.77	104.5	103.06	104.45	103.56	108.11	110.11	106.21
105.61	104.95	104.41	106.42	102.32	99.974	103.38	103.07	104.1	104.37	100.42	98.407	103.77	105.14	104.71	103.23	102.9	105.63	102.39	102.96	105.94	102.36	102.48	108.81	104.22	105.92	104.79	101.34	101.32	107.92	106.75	104.05	107.53	107.06	103.8	101.89	106.57	104.52	104.15	104.96	101	104.11	104.99	100.03	107.56	100.4	100.79	99.868	103.19	100.58
114.8	114.21	115.43	117.25	115.83	114.83	116.65	117.12	117.51	116.29	111.17	117.41	119.36	116.75	117.04	116.91	112.86	118.07	119.58	115.55	113.01	116.09	116.62	117.16	120.21	120.95	115.29	116.39	118.35	119.89	112.5	118.45	116.02	112.13	115.07	118.09	116.23	115.1	116.59	119.65	119.54	120.12	121.91	117.73	117.6	117.74	118.25	116.87	115.11	118.67
98.991	104.6	103.63	104.97	97.538	104.8	103.54	103	98.53	100.25	104.34	101.51	102.61	101.88	99.116	98.454	97.237	99.115	97.74	100.01	101.89	97.936	99.869	101.4	98.785	99.099	98.345	99.253	100.1	99.864	99.413	98.04	100.57	100.54	100.97	100.06	100.63	102.44	98.264	98.623	100.27	99.74	101.54	99.45	103.47	99.437	103.13	100.51	96.325	97.367
104.98	103.93	104.48	98.429	101.81	103.76	98.555	102.37	101.68	103.06	97.919	100.15	103.94	101.57	102.74	102.18	101.21	99.866	100.65	103.13	100.98	102.98	104.52	102.38	100.44	100.46	99.106	99.045	101.82	99.685	103.58	99.06	100.57	104.65	98.652	102.68	102.15	104.59	102.81	99.959	99.998	99.165	105.23	102.27	107.46	99.492	102.54	100.2	102.15	98.762
102.69	104.33	104.78	106.67	107.11	108.9	107.3	105.85	107.68	106.94	107.16	105.68	110.45	103.07	108.03	110.73	105.29	102.16	106.52	102.16	110.46	106.67	107.18	103.82	107.93	105.43	104.32	103.21	103.44	101.19	107.27	107.86	103.87	101.16	101.68	106.49	103.28	101.55	106.35	104.14	105.87	105.99	105.8	104.53	104.4	106.15	102.03	101.05	103.07	109.3
111.47	107.73	111.89	110.25	115.93	111.49	111.4	114.23	115.1	112.76	109.72	109.12	118.69	110.39	114.17	111.6	114.72	107.65	113.91	112.94	113.33	110.88	108.99	111.26	110.7	114.35	113.56	110.84	115.64	116.82	116.1	112.72	109.99	109.34	110.27	112.56	109.06	110.12	111.55	111.97	110.45	111.43	111.59	116.7	107.38	112.42	113.5	114.49	112.5	110.7
111.11	110.64	108.46	108.22	105.45	107.27	110.09	110.76	112.13	109.04	114.05	109.76	108.61	111.71	112.97	104.22	110.51	112.17	111.82	108.76	111.27	112.43	113.14	109.65	112.07	104.65	108.85	108.79	109.05	111.93	110.9	110.21	110.7	109.83	114.71	112.77	108.75	110.74	115.56	113.04	108.92	110.97	110.8	115.36	111.71	111.51	108.94	110.85	108.82	119.07
105.5	109.4	106.46	107.48	102.53	102.99	106.45	110.14	106.28	107.81	106.08	105.09	105.53	109.56	105.15	104.63	102.54	104.61	106.12	103.57	107.99	106.03	107.39	103.36	105.73	104.3	105.35	102.13	106.47	104.83	103.34	105.25	111.01	107.54	106.74	107.42	107.34	105.26	106.41	109.82	104.97	101.8	104.58	107.32	108.24	104.68	104.69	108.13	109.7	102.3
114.03	112.8	116.59	108.83	114.11	111.11	115.62	112.14	112.85	113.21	111.72	114.36	110.83	108.77	111.42	109.78	113.9	111.8	110.53	111.21	113.16	109.99	109.27	112.64	115.67	113.36	113.22	112.15	112.33	112.92	111.68	113.44	112.06	112.76	109.11	111.06	115.75	113.71	112.87	115.1	112.53	111.17	117.04	114.5	113.04	111.16	113.04	116.29	112.91	114.03
107.39	109.17	111.27	108.56	103.52	108.54	105.43	105.84	110.87	106.26	106.74	110.05	107.89	106.04	104.41	105.8	108.28	105.35	106.3	106.89	106.7	108.56	108.37	109.99	104.47	103.57	108.01	102.74	104.04	104.75	106.59	103.82	108.41	105.5	112.1	110.77	104.14	110.09	105.29	107.51	109.45	107.31	108.95	104.73	104.3	104.26	106.6	107.01	112.71	109.15
114.52	113.89	109.27	112.39	115.93	111.42	114.16	111.73	115.79	113.45	110.52	110.68	111.5	108.94	110.07	110.46	108.85	112.66	109.83	114.35	112.65	114.1	111.66	112.74	113.11	110.4	109.8	112.13	113.96	109.9	109.72	109.91	113.85	110.82	104.95	108.36	113.54	107.34	110	115.22	113.09	114.01	116.22	112.45	110.64	110.53	109	112.52	109.01	107.63
104.2	103.15	100.43	107.02	103.57	105.71	105.32	102.67	107.49	105.81	102.7	102.43	105.03	106.27	102.84	106.94	106.34	106.44	98.091	106.24	102.43	107.64	101.23	104.48	96.905	106.83	103.7	103.07	103.96	105.1	106.4	105.02	102.02	102.23	104.38	107.76	102.62	107.49	105.99	102.22	104.94	110.16	107.03	108.42	103.5	101.61	106.07	103.4	103.42	101.72
106.89	102.63	104.76	101.94	107.2	105	103.29	110.11	104.77	107.97	106.63	108.2	106.24	104.35	102.57	105.59	106.47	106.8	105.98	104.77	105.79	104.44	106.9	103.06	104.86	104.79	104.35	105.84	105.43	107.2	104.51	106.82	102.99	101.39	108.77	105.97	107.86	107.49	107.98	105.48	107.67	103.25	103.02	108.81	104.78	108.17	106.78	111.45	104.17	106.17
106.04	102.44	103.8	106.68	101.39	104.17	101.66	106.22	101.86	105.48	104.8	107.31	99.44	104.48	106.69	97.959	102.94	102.61	104.35	106.05	102.59	102.64	101	105.7	106.56	102.05	107.37	102.92	106.16	106.92	105.92	101.61	104.33	98.029	103.81	98.015	102.29	102.95	102.41	101.46	102.22	101.34	103.76	104.11	101.85	104.09	107.14	102.8	101.14	102.49
104.98	109.28	107.08	104.16	106.35	106.05	103.12	101.28	106.25	107.94	105.89	109.49	103.42	101.48	106.95	102.29	104.34	105.82	108.31	106.61	105.27	104.12	105.81	104.03	103.2	106.02	103.8	104.32	105.53	105.99	102.61	110.07	106.69	101.94	106	102.97	104.45	105.1	109.52	106.18	105.46	105.56	106.15	105.3	106.85	108.08	108.7	102.57	103.69	106.78
98.154	101.35	100.05	101.51	102.1	99.333	99.95	102.12	101.92	97.02	99.004	98.885	97.706	95.805	103.49	90.435	95.725	98.122	101.97	100.76	100.97	99.804	99.593	101.81	98.819	92.461	104.78	100.12	103.85	102.71	102.41	96.331	99.479	99.633	104.78	99.768	102.04	98.079	97.71	99.108	106.63	99.21	104.22	99.216	96.388	103.53	101.93	100.34	96.599	101.44
113.05	112.86	112.6	115.61	110.18	111.07	108.93	107.71	110.46	112.71	112.36	112.17	111.13	115.09	112.36	113.96	116.88	112.62	114.7	113.53	116.18	110.78	116.19	114.33	110.27	114.51	106.6	111.36	113.09	113.62	113.11	113.85	115.08	118.54	110.04	111.23	117.93	111.32	114.31	113.7	113.61	110.04	108.93	115.18	112.51	110.97	118.65	112.13	119.55	113.36
100.06	96.527	100.21	100.17	101.42	98.58	103.26	97.876	101.28	102.79	102.98	100.23	102.45	100.29	102.64	103.92	98.722	99.164	101.81	100.5	100.71	102.74	100.53	103.15	98.934	97.145	100.6	98.745	98.522	101.61	98.92	102.05	102.37	102.28	101.87	96.942	100.4	98.971	101.83	99.465	98.576	102.24	102.48	102.14	98.098	99.904	98.964	100.62	104.19	101.63
108.75	107.36	105.25	105.98	105.08	111.61	105.95	108.4	104.68	104.41	105.55	104.41	101.49	104.41	107.78	108.36	107.22	104.19	107.65	106.93	102.83	102.85	106.21	106.18	106.3	108.56	103.05	110.07	106.45	103.51	107.25	110.73	102.95	100.19	107.36	105.42	109.32	104.03	102.45	106.95	102.55	105.56	105.95	111.32	104.84	106.83	108.48	105.27	108.32	108.04
101.83	105.04	106.78	105.55	101.28	106.09	106.49	103.6	105.9	107.28	107.36	104.56	110.14	104.55	103.69	104.4	100.16	103.5	107.13	109.46	104.48	107.7	103.68	111.36	103.85	100.99	108.31	105.29	105.44	104.65	108.43	109.56	109.06	106.66	105.42	110.32	103.04	105.28	102.95	104.77	106.5	102.01	107.14	102.91	108.47	104.91	102.65	101.46	109.3	110.35
108.95	110.72	109.49	112.74	110.53	108.46	106.27	111.35	110.28	114.73	112.59	110.67	110.74	110.41	107.99	114.39	114.02	109.8	111.84	109.1	114.27	109.97	112.43	113	111.96	110.46	110.96	114.04	112.47	112.13	112.19	110.63	107.7	114.62	112.99	111.69	106.75	110.03	112.68	111.18	109.27	106.32	110.29	110.96	112.56	111.73	111.85	114.24	101.88	114.58
108.11	107.07	102.52	102.65	108.79	104.07	107.06	109.53	105.58	106.86	103.6	102.76	103.82	105.4	107.37	109.94	104.14	102.78	105.07	100.57	106.57	105.77	106.95	108.01	103.41	108.82	110.09	108.96	104.71	108.87	110.29	112.06	107.08	103.53	102.74	108.24	107.49	105.44	105.68	102.9	103.78	105.99	104.34	102.58	105.95	103.55	110.64	115.22	98.272	107.78
107.97	108.5	104.41	105.99	102.87	108.61	112.45	106.26	107.02	107.64	103.13	103.96	103.2	105.69	103.23	103.78	104.93	106.84	103.67	106.5	102.55	108.22	105.81	106.58	104.14	109.15	105.93	102.8	109.55	109.29	104.93	104.23	104.98	109.6	105.43	108.87	107.16	102.83	106.69	106.13	102.37	103.79	107.62	108.99	107.15	100.66	106.01	106.75	110.09	108.57
114.49	111.39	109.26	114.08	108.28	110.74	107.93	109.9	109.19	113.59	114.21	114.3	111.38	107.65	110.09	112.84	109.51	106.28	112.72	111.42	111.72	108.81	109.99	110.43	110.94	107.15	109.23	111.09	112.16	114.68	113.61	111.35	106.23	110.37	110.73	106.57	112.55	108.23	116.35	106.39	110.37	108.89	104.1	112.48	107.95	109.12	111.64	110.41	113.35	107.93
105.66	108.39	106.08	103.37	105.52	107.33	102.91	109.26	103.2	101.58	107.5	104.92	106.19	107.83	104.7	105.52	105.47	106.62	101.87	107.77	108.31	99.396	103.53	105.43	104.53	106.67	107.45	106.17	109.69	108.55	103.97	103.19	109.52	104.92	104.44	107.34	105.61	102.72	104.91	100.75	105.03	102.89	108.88	103.62	103.89	108.33	104	102.96	104.73	105.32
107.41	105.68	107.59	105.27	104	106.12	102.84	106.46	104.58	105.74	105.38	106.7	106.57	103.3	106.87	104.54	102.71	112.85	104.21	107.13	102.9	104.83	104.51	107.09	105.71	102.15	105.65	105.96	104.56	108.01	107.64	106.58	105.23	105.6	102.22	107.26	106.64	104.81	104.08	101.89	106.52	107.93	105.98	105.31	110.02	106.53	105.75	99.194	106.65	110.88
103.61	104.75	108.63	108.03	106.82	110.89	111.79	108.52	105.68	106.56	108.29	102.57	101.66	108.26	107.56	109.09	108.92	105.37	105.49	109.06	105.13	105.95	106.35	107.1	102.38	103.93	104.37	106.47	104.21	108.17	102.86	105.68	109.3	108.03	100.89	103.88	110.06	105.45	108.44	104.86	107.26	107.15	109.57	104.02	105.59	107.84	106.9	103.22	106.74	103.76
108.11	108.05	105.53	104.8	108.61	105.05	108.32	104.07	107.64	106.39	106.61	108.21	105.05	110.01	108.6	103.53	108.02	100.23	104.17	106.23	112.05	109.66	99.686	108.93	105.36	104.4	106.11	103.11	104.77	104.73	105.43	110.53	108.92	108.38	105.8	107.83	108.68	107.68	107.9	108	103.22	105.2	107.76	101	100.37	105.93	108.72	106.98	104.37	109.14
103.82	101.31	107.48	102.36	109.15	103.29	108.1	102.37	103.95	105.67	105.2	99.011	102.75	108.58	108.98	107.95	109.76	105.91	103.52	102.45	108.31	101.78	105.11	104.67	103.39	107.55	104.95	106.14	100.85	102.72	105.19	101.78	103.39	103.08	100.04	106.09	102.85	106.42	106.9	103.29	102.84	104.42	106.87	105.99	109	111.12	106.18	101.76	103.42	104.54
101.66	102.27	101	100.67	101.85	102.69	99.963	98.346	101.01	107.09	97.365	98.764	101.33	94.789	101.73	103.04	100.68	102.32	96.151	100.21	95.274	102.39	99.794	97.841	103.16	101.65	98.169	101.43	97.141	98.847	103.53	98.773	98.694	99.584	101.16	95.986	101.25	103.82	99.51	99.921	100.86	97.084	96.347	103.11	99.835	104.56	98.137	93.284	99.022	96.078
112.92	108.01	113.98	110.58	113.85	115.33	114.82	114.64	110.45	111.69	112.69	115.16	107.06	110.08	114.02	112.37	117.32	112.13	115.1	112.12	113.07	109.47	116.46	109.97	111.83	106.6	108.71	111.53	112.85	116.12	111.53	108.66	114.2	107.06	111.47	112.03	111.82	112.36	113.65	111.69	106.67	113.01	112.56	114.62	114.91	112.33	107.3	110.64	110.01	113.48
107.69	104.27	101.29	104.03	110.35	100.62	106.79	99.655	106.2	106.22	108.39	102.4	105.2	103.17	110.7	107.71	106.85	104.67	105.52	110.31	102.19	110.25	104.75	104.39	103.49	100.3	110.71	105.01	103.35	105.78	103.44	102.13	101.1	103.04	107.56	105.31	104.1	104.9	107.08	108.85	105.17	103.17	105.42	100.43	105.03	105.22	104.76	105.09	106.2	107.63
109.45	109.21	111.28	110.05	113.28	112.61	108.55	113.34	112.63	109.19	116.23	111.47	114.29	106.91	108.22	109.7	107.43	112.32	110.32	113.42	110.21	108.94	113.7	110.03	108.1	113.8	112.4	109.63	111.7	112.64	105.78	110.76	111	111.68	109.31	112.32	110.57	112.71	111.1	107.59	113.09	107.75	112.46	110.1	110.49	106.66	110.59	110.58	110.17	109.51
116.37	109.03	112.11	115.87	115.5	109.69	109.54	111.31	110.42	110.82	115.25	109.57	111	109.99	113.67	110.45	112.49	112.82	110.33	109.93	110.75	113.39	111	115.98	111.79	110.95	111.19	108.8	116.01	111.08	111.47	111.04	111.77	116.18	112.9	110.37	112.16	110.74	116.34	111.42	110.02	109.11	116.15	113.78	111.81	114.62	107.88	112.24	109.56	113.07
108.3	111.13	111.24	112.02	109.26	110.22	112.9	112.45	108.58	116.47	108.07	117.57	111.58	111.91	107	111.63	113.38	113.96	115.46	103.32	111.38	111.96	105.66	113.66	113.76	114.28	110.62	112.58	110.35	113.53	109.57	107.24	109.77	110.61	115.44	111.53	113.18	111.16	112.55	113.12	113.12	109.08	111.28	114.18	112.33	111.03	108.35	109.6	110.31	112.28
103.2	102.75	102.35	98.199	103.04	102.79	100.88	100.18	104.49	98.501	100.81	102.1	103.24	98.8	96.346	101.67	101.3	98.267	98.007	98.725	97.926	102.44	101.75	98.878	98.274	103.6	100.35	99.219	99.253	101.07	103.85	104.87	104.68	100.62	97.626	100.56	102.54	100.08	99.433	104.64	94.343	103.19	100.05	98.306	96.951	99.45	93.118	99.864	97.975	103.46
111.23	108.29	112.83	109.06	108.33	111.34	108.4	112.98	115.99	114.43	115.49	108.75	112.74	111.13	110.36	109.32	114.03	113.82	110.86	112.23	110.33	111.22	116	111.83	108.99	113.25	112.63	111.57	112.37	106.32	107.26	113.37	109.87	108.75	111.07	110.43	113.74	110.65	111.5	111.52	114.92	113.12	110.9	110.43	110.6	114.21	112.13	111.57	110.84	107.34
103.6	111.46	109.85	110.35	113.26	111.49	106.88	110.06	105.5	104.96	111.56	117	105.68	110.89	110.92	108.42	110.75	106.52	109.37	105.2	112.9	109.13	106.69	109.81	110.25	107.83	111.13	110.81	118.34	107.38	108.91	110.4	108.24	110.25	110.31	112.57	110.77	110.24	110.88	107.86	105.12	108.25	106.61	105.84	109.53	109.93	109.92	108.61	107.84	109.42
113.9	110.89	115.11	112.06	110.65	112.41	111.59	113.35	112.88	113.67	110.93	114.6	114.08	111.15	111.27	116.1	109.6	110.57	118.33	109.49	108.53	112.66	109.46	111.15	112.42	112.58	110.84	114.41	110.57	112.72	110.5	113.78	111.18	112.23	114.43	116.13	113.89	110.55	110.83	109.23	111.49	111.09	115.04	113.66	111.28	112.29	111.77	112.38	111.01	110.91
110.39	110.4	108.96	115.77	113.37	119.12	114.39	112.2	111.61	111.87	110.28	114.42	109.72	113.52	109.73	107.65	110.64	108.56	113.97	111.4	111.5	108.48	114.31	113.69	109.45	115.41	109.13	111.26	108.7	114.13	110.65	112.83	109.67	111.33	109.65	109.18	109.18	110.29	109.11	115.29	110.65	115.64	107.79	109.8	109.31	109.98	108.13	106.38	110.29	113.12
102.93	108.78	106.8	106.32	107.78	106.84	104.82	107.25	107.82	108.62	102.96	103.59	110.97	104.25	108.51	107.52	103.31	105.13	104.27	110.98	105.4	108.06	106.05	110.76	106.67	110.71	106.02	103.95	107.1	111.13	108.87	102.19	101.86	105.13	108.41	106.7	108.4	104.36	108.61	106.58	104.23	107.21	110.74	109.93	106.22	106.69	111.4	104.25	109.33	105.87
107.72	109.35	103.36	106.83	104.26	102.21	106.59	104.6	104.78	103.28	101.2	100.75	102.99	109.68	102.53	102.95	102.97	108.65	104.82	101.03	105.86	108.02	100.09	103.49	102.29	103.96	106.34	105.11	107.74	106.54	104.42	107.76	104.81	103.76	102.72	108.27	102.96	107.72	104.75	104.5	102.16	103.84	109.52	107.06	109.39	104.42	104.92	107.21	110.13	106.64
100.12	100.64	100.91	96.941	101.7	98.471	99.661	95.374	100.25	99.286	103.16	100.52	99.637	101.71	96.972	101.28	96.961	98.404	99.94	100.72	97.04	96.562	103.25	101.53	99.932	101.52	99.696	94.609	96.063	101.1	98.943	97.824	101.78	103.06	97.5	95.522	97.955	97.016	99.698	95.282	99.986	100.65	101.93	101.86	97.471	98.473	98.523	102.71	97.69	98.115
103.22	108.73	108.62	109.67	102.91	105.46	106.56	108.72	108.49	110.57	108.64	108.61	110.06	107.88	106.46	102.24	107.19	105.43	104.3	104.29	110.24	104.76	106.99	103.34	108.87	105.38	105.55	112.07	101.33	105.57	104.17	110.48	109.48	105.18	106.59	108.8	104.11	108.2	107.1	108.87	103.41	106.01	106.31	105.04	102.81	107.12	102.59	106.03	104.9	104.82
109.13	107.97	114.29	110.1	113.94	108.7	112.28	110.85	114.73	111.97	111.03	109.84	112.94	108.18	108.3	111.89	112.91	111.44	107.94	111.29	111.32	113.72	113.53	108.6	116.33	105.79	113.65	112.29	111.35	109.95	107.22	112.99	112.9	109.56	112.67	114.77	109.45	115.44	112.99	112.32	114.28	109.36	111.95	113.67	116.31	110.61	111.8	112.28	113.5	113.37
108.62	102.01	103.84	107.41	108.14	104.8	103.71	103.07	100.78	107.07	105.04	106.11	107.68	107.15	109.37	108.33	103.54	107.14	107.48	106.99	104.63	101	106.92	104.69	108.21	108.41	106.43	106.21	104.61	106.48	105.91	105.49	108.03	107.41	108.45	101.79	107.22	104.19	105.19	102.78	110.26	105.43	107.08	103.36	106.03	108.32	102.74	104.51	107.08	103.16
108.59	111.75	110.54	113.45	110.57	112.26	114.99	113.56	108.47	113.91	113.43	109.08	112.38	110.44	116.07	109.48	112.88	112.12	110.5	111.91	112.39	111.64	108.8	112.19	108.54	110.82	111.53	113.23	110.62	111.53	113.15	109.38	110.22	113.27	114.3	113.17	110.92	105.89	109.81	113	108.4	110.43	111.01	113.88	109.58	113.04	112.92	108.71	113.28	109.84
101.86	102.83	101.55	102.74	106.16	110.24	102.82	101.9	104.82	106.22	105.57	105.69	108.95	105.01	105.43	107.07	106.24	107.17	105.98	101.22	102.83	101.96	104.77	102.75	104.15	109.37	105.42	103.13	103.5	104.85	101.74	101.72	105.33	110.54	108.27	107.24	105.83	103.27	105	103.34	105.41	106.18	103.07	105.27	106.09	102.31	101.3	109.58	106.75	106.85
100.32	106.3	96.28	102.79	104.1	98.741	97.726	98.342	103.75	101.96	102.67	102.42	100.18	97.808	101.53	101.68	102.12	102.58	104.51	102.3	104.47	98.173	101.6	97.499	97.687	104.32	95.348	102.49	102.11	101.67	100.46	97.801	99.999	97.804	102.13	101.73	98.889	98.061	99.922	100.54	100.92	99.261	103.67	102.19	99.394	100.69	100.95	102.94	104.62	95.822
106.25	108.54	102.6	99.565	107.38	108.03	104.02	104.08	106.64	106.93	105.28	104.9	103.93	103.52	108.43	108.61	106.36	102.85	105.74	107.54	108.19	105.49	107.7	106.44	102.26	107.73	105.22	112.17	108.98	103.79	102.32	111.18	101.97	107.2	105.54	106.36	105.02	104.27	101.58	107.42	106.06	109.08	107.9	105.86	107.36	114.93	104.58	105.84	106.17	108.62
108.12	107.37	104.82	104.53	106.52	103.07	106.38	104.53	107.8	105.71	107.72	107.46	114.68	105.48	106.1	107.81	107.27	103.06	106.02	103.52	103.84	107.66	109.76	102.02	105.12	104.04	105.15	102.83	105.35	105.92	107.98	103.39	107.29	103.93	111.34	107.21	104.6	103.28	99.595	106.45	105.21	103.63	106.68	106.53	106.37	106.51	109.32	103.93	111.57	102.99
113.53	114.22	109.26	111.69	114.63	113.65	114.22	107.33	111.23	113.91	112.9	115.31	112.74	113.01	115.32	115.89	111.14	116.03	109.82	111.31	112.01	115.16	112.44	113.5	113.2	113.25	112	114.13	116.59	110.71	111.03	116.48	112.74	112.67	109.51	110.45	110.44	115.51	116.65	112.19	111.12	112.36	113.77	113.92	111.63	112.45	113.96	109.45	115.03	116.35
105.01	108.53	103.18	107.38	109.82	104.66	108.98	106.86	105.78	104.3	109.54	102.07	103.53	103	107.29	106.31	103.05	104.7	103.3	105.25	110.11	100.65	107.23	103.45	106.12	108.59	104.43	104.69	104.58	105.6	104.51	105.02	101.79	108.69	106.76	106.94	104.49	106.89	103.65	103.83	107.82	102.45	106.63	107.32	104.03	106.08	103.91	104.47	103.43	107.85
111.51	112.95	110.09	111.89	106.98	112.43	106.38	110.16	112.08	109.2	109.75	109.31	110.76	108.3	111.29	108.35	113.82	112.9	115.95	113.3	108.97	111.6	112.53	111.18	110.95	108.43	110.13	109.54	109.23	111.93	111.48	111.96	108.13	107.33	113.09	110.23	109.14	114.87	110.19	108.15	105.91	111.21	110.73	107.31	112.43	110.23	108.7	110.2	113.81	108.33
113.42	106.85	110.12	108.17	110.35	109.98	111.6	110.25	110.71	112.64	110.1	110.07	106.06	111.04	112.63	107.96	105.33	111.68	106.97	113.2	107.19	113.85	110.33	110.35	113.57	107.03	109.74	108.58	107.31	111.18	109.17	110.42	107.92	110.01	109.06	113.42	106.65	106.37	105.5	106.96	111.4	108.98	110.22	107.37	111.49	113.05	108.68	108.37	113.45	112.87
103.65	104.11	100.51	104.3	103.23	100.79	99.748	106.62	104.2	105.01	97.944	99.191	94.661	100.45	102.33	100.54	99.829	98.324	100.58	100.92	98.493	100.2	91.984	98.191	102.47	101.21	101.81	102.15	93.87	95.416	103.27	104.46	101.37	101.84	98.449	95.817	99.32	104.06	97.868	97.653	101.49	97.546	99.107	96.487	100.88	98.096	101.06	97.025	97.084	99.274
106.65	112.94	111.27	113.42	114.97	107.72	107.5	110.43	112.32	110.38	114.85	110.97	110.67	111.55	114.27	111.5	112.98	112.94	111.94	114.64	114.44	110.93	111.68	108.58	113.89	113.08	109.99	113.41	111.96	113.16	112.67	116.33	112.33	111	112.45	111.4	111.3	110.37	108.9	110.24	111.18	106.32	116.23	115.52	111.81	110.87	111.84	112.08	112.29	113
114.88	115.39	108.45	114.43	112.99	113.06	115.6	109.83	112.47	114.82	113.76	112.99	116.19	113.26	107.88	117.8	114.98	114.3	110.79	111.65	110.77	112.36	114.13	110.99	111.38	107.45	112.6	110.4	113.64	116.39	116.53	112.61	111.51	114.06	108.97	111.27	107.24	111.57	110.11	114.38	111.69	108.14	113.36	109.86	115.48	106.9	111.97	112.83	110.63	116.96
111.57	109.48	109.72	109.14	107.13	104.77	108.65	103.86	103.29	112.28	104.21	104.65	102.29	103.05	106.64	105.87	108.82	105.96	105.96	110.32	106.96	107.21	106.44	109.79	108.78	105.81	102.78	107.66	103.59	109.33	108.69	107.13	109.32	108.09	106.88	101.92	104.3	110.08	104.53	108.92	103.74	108.95	103.86	106.37	107.19	105.94	106.33	104.93	114.8	108.77
108.31	104.55	106.09	107.07	108.78	104.11	104.29	109.08	109.93	104.5	109.45	106.79	109.13	105.79	107.24	109.12	106.71	105.59	107.87	105.71	104.2	109.63	108.31	105.37	106.2	108.94	109.24	106.2	105.25	107.27	101.15	107.05	104.35	110.16	106.52	105.21	102.79	106.23	102.09	107.83	106.94	103.67	105.78	103.91	101.98	110.48	108.01	110.77	109.33	108.88
99.684	103.43	101.17	104.29	107.72	100.8	102.46	109.79	103.51	104.28	102.59	101.38	102.14	105.6	104.16	103.43	101	104.19	102.53	100.27	104.23	105.14	101.4	105.37	109.02	106.81	104.33	103.5	102.19	104.73	105.53	105.57	101.62	105.42	101.87	107.84	101.07	105.52	104.87	104.08	103.96	102.07	104.62	100.84	98.884	102.2	104.46	104.05	102.24	105.33
106.97	109.66	110.55	108.21	100.71	104.41	103.9	107.58	108.15	107.82	102.68	104.63	109.07	107.73	105.69	101.22	109.98	104.7	101.53	106.39	109.84	105.95	101.97	108.84	102.24	109.59	106.45	113.63	101.51	103.25	103.73	106.27	103.45	104.79	105.36	103.94	107.89	106.46	104.02	107.56	100.2	107.56	107.7	109.93	105.09	107.42	106.45	104.62	106.35	104.96
102.14	101.34	99.362	99.706	98.639	97.068	99.206	101.3	98.725	100.74	98.687	103.5	101.01	100.63	104.98	102.08	97.993	101.05	99.822	101.19	101.7	102.28	94.743	97.365	98.535	100.7	98.981	94.567	101.57	103.78	98.113	99.642	97.607	101.57	101.36	101.12	98.367	99.823	98.469	95.436	99.433	97.654	97.527	100.66	94.082	98.268	101.8	98.694	97.583	103.86
112.72	117.47	110.22	113.12	113.17	116.58	112.01	108.44	114.29	110.81	114.84	113.03	106.55	113.5	108.71	112.76	113.5	114.23	112.9	110.88	117.48	111.53	110.96	114.35	115.19	115.18	110.08	110.77	109.41	115.45	109.88	117.46	111.41	114.4	113.52	110.32	111.48	112.41	111.29	112.47	110.79	110.09	113.74	113.76	111.29	114.2	112	115.59	113.24	112.51
109.99	103.73	110.22	104.73	103.91	106.56	103.54	109.16	104.87	100.72	104.15	102.27	105.21	105.76	109.06	107.85	104.91	105.98	105.92	101.24	107.41	102.93	105.19	103.94	105.17	106.01	109.77	109.88	104.74	107.19	103.36	105.32	106.57	105.07	105.96	105.69	103.04	101.74	103.12	105.87	109.15	104.42	99.104	106.53	105.4	105.09	105.88	109.48	104.74	106.18
102.76	109.81	108.78	99.187	109.67	105.75	106.01	106.42	102.43	105.65	104.15	107.93	107.69	107.25	106.92	103.52	105.82	110.17	107.02	106.35	105.25	107.76	103.81	102.87	102.99	105.28	106.26	101.25	106.2	108.7	104.67	102.16	109.41	110.22	107.78	109.52	103.68	101.4	104.76	107.46	109.54	104.31	103.77	108.88	107.34	103.74	103.23	110.21	107.31	109.11
108.62	107.98	112.53	114.41	113.89	115.24	107.68	107.98	110.76	109.78	108.85	109.55	107.34	103.85	112.07	107.76	112.6	109.8	112.2	105.72	111.49	111.46	114.1	109.09	110.05	113.42	111.27	112.38	111.07	109.85	112.85	108.6	110.71	105.28	108.06	108.25	110.24	108.86	110.01	112.78	108.95	112.46	108.67	109.82	110.42	112.1	114.25	109.17	115.72	106.68
102.24	103.61	102.64	105.34	102.76	104.27	103.86	104.41	107.35	106.73	110.52	106.06	109.98	107.89	107.24	102.05	100.55	108.48	105.48	108.59	102.5	106.99	106.91	105.64	111.89	110.27	108.59	105.9	104.02	106.09	104.43	103.24	104.9	106.36	109.89	104.24	105.45	105.68	107.15	103.31	108.73	105.67	103.48	106.38	102.67	107.91	107.55	109.9	104.68	107.96
109.37	111.74	117.75	115.21	112.83	112.88	109.53	111.88	112.13	114.81	112.6	111.42	116.43	112.4	112.99	110.07	112.07	113.24	109.43	109.97	110.87	110.12	115.24	112.32	115	111.89	110.26	111.34	111.16	110.26	112.56	115.04	112.8	112.92	109.05	111.31	116.26	112.12	113.98	115.12	110.31	112.21	112.88	110.21	110.06	111.97	111.17	112.6	115.26	107.17
113.81	114.13	109.98	113.81	113.21	116.38	111.25	111.15	110.61	114.51	113.07	114.96	110.69	112.06	114.46	113.29	113.23	112.31	114.52	111.13	111.34	116.53	114.46	113.84	112.16	118.18	113.95	114.11	112.94	111.87	115.25	115.83	117.7	118.2	118.06	111.85	108.35	115.48	114.41	110.24	118.47	114.08	113.71	110.86	109.2	113.92	114.48	110.62	110.83	112.46
100.64	103.23	108.78	109.76	106.64	105.89	99.797	106.52	106.7	104.7	103.06	103.34	102.04	103.24	102.42	105.36	105.22	105.65	107.44	103.47	107.81	110.26	104.76	105.76	110.61	103.94	105.45	105.92	106.79	106.33	104.93	109.74	104.83	105.72	107.14	107.74	105	108.32	107.15	104.92	102.65	107.63	107.55	103.75	106.88	111.42	100.74	108.11	106.66	102.75
98.426	103.72	103	101.12	98.256	99.216	101.75	102.71	99.868	100.52	96.127	102.93	106.71	103.39	105	99.545	97.559	101.18	102.41	96.802	99.078	101.56	100.49	98.669	98.493	100.77	97.283	101.61	99.052	99.771	94.18	98.163	102.26	103.01	100.18	97.474	99.627	101.94	101.4	92.804	97.944	95.556	98.343	98.201	99.224	98.42	102.76	99.018	99.653	101.03
108.09	105.83	107.97	111.36	106.12	109.89	113.76	108.77	109.48	108.41	105.58	110.2	109.16	111.29	111.73	108.51	109.29	111.22	112.79	109.25	111.74	108.65	111.46	109.53	108.01	109.22	109.28	110.93	110.44	106.86	108.05	107.66	112.65	105.45	108.7	113.23	107.08	105.78	114.42	107.42	109.8	106.75	110.09	115.19	111.97	107.72	111.34	105.59	108.13	108.39
100.55	104.31	105.87	104.34	107.35	103.62	100.38	104.33	106.06	107.99	104.72	99.671	98.403	103.73	101.29	105.07	104.46	104.38	103.17	107.8	105.89	108.75	105.34	106.15	108.7	106.06	104.67	107.09	103.15	102.51	107.62	104.97	104.56	101.6	99.276	107.56	100.66	103.49	100.19	105.26	107.13	100.96	106.95	107.65	105.41	107.38	106.2	104.24	101.86	109.2
[truncated: 649 more rows]
[truncated: 150 more columns]
