# Supplementary material for: Genetic dissection of main and epistatic effects of QTL based on augmented triple test cross design
Source: PLoS One. 2017 Dec 14;12(12):e0189054. doi: 10.1371/journal.pone.0189054 (PMC5730204; doi:10.1371/journal.pone.0189054)
Supplement: S8 Supporting Information — (ZIP) [file pone.0189054.s008.zip › z4_1800_0.8_10.csv]

99.783	100.16	99.911	102.01	101.09	100.59	100.02	100.33	101.72	99.875	101.58	100.14	99.082	99.557	100.07	99.775	100.65	101.43	100.98	100.27	99.013	98.749	99.886	100.43	101.5	100.06	100.17	99.883	99.692	101.27	100.2	99.799	99.397	100.4	100.37	98.915	100.93	99.693	100.08	101.06	99.77	98.737	99.573	98.593	100.93	98.735	100.85	99.971	100.28	99.469
113.25	110.89	111.31	112.47	111.78	110.21	112.55	111.53	110.17	110.98	111.1	112.4	111.39	111.99	111.85	113.26	110.44	112.39	112.1	110.61	110.91	112.23	111.14	110.95	109.32	111.84	112.23	110.9	109.68	109.98	110.51	112.62	112.38	111.87	112.97	111.42	110.86	111.87	110.1	110.69	111.26	112.19	111.85	112.03	111.45	111.15	113.02	110.08	112.08	110.24
100.17	100.53	99.686	100.61	100.33	99.689	99.698	99.432	101.68	100.69	99.813	99.414	99.681	100.25	99.145	100.24	98.041	100.23	97.201	99.731	100.55	100.59	99.153	98.303	98.803	97.277	100.59	98.609	97.867	101.01	100.37	97.439	100.34	99.816	99.851	99.829	99.285	99.953	98.438	99.382	100.63	99.85	98.983	99.797	100.47	99.258	99.747	99.171	99.981	101.11
111.84	112.46	110.06	112.25	110.79	110.5	111.19	111.86	112.33	110.79	112.24	110.86	110.12	111.27	112.13	110.39	111.79	111.06	112.33	112.92	111.17	110.9	112.24	110.94	111.62	111.77	110.49	110.82	113.58	109.97	111.28	110.58	110.52	111.95	111.75	111.69	111.47	109.39	111.34	110.88	111.82	112.36	110.83	111.68	112.08	110.94	111.83	110.89	110.8	110.42
104.42	104.74	106.21	106.15	105.58	104.73	102.89	104.9	105.21	105.09	104.57	105.45	105.17	104.79	106.44	105.59	105.69	104.67	105.84	105.18	104.45	105.1	105.1	104.94	105.84	104.45	105.44	105.39	104.57	103.07	105.88	105.21	105.91	103.58	105.21	106.67	103.72	104.07	106.89	104.34	106.1	107.96	105.34	105.36	104.4	104.7	104.86	105.64	104.39	105.19
99.096	100.13	100.28	99.991	100.46	100.48	98.07	102.01	98.806	99.685	101.08	99.34	99.03	99.987	99.679	101.76	99.795	100.16	99.755	102.02	100.26	98.228	99.052	99.976	100.03	101.23	100.57	99.775	100.02	101.39	98.795	98.893	98.887	100.49	100.22	97.655	99.862	99.195	101.33	99.201	100.72	99.071	101.02	99.97	98.741	99.394	98.633	99.245	99.841	100.11
106.08	104.67	103.78	106.46	105.7	105.08	105.78	104.41	105.97	105.42	104.14	107.59	107.48	106.01	104.95	104.35	105.76	106.05	105.43	106.61	106.35	106.67	105.13	106.05	104.75	105	104.47	105.89	106.59	106.07	107.52	105.12	105.61	104.19	105.67	104.3	105.83	106.03	105.37	105.42	105.63	106.1	105.38	104.8	107.56	105.37	104.79	105.48	106.19	104.99
110.54	110.24	109.01	109.44	109.16	110.38	110.32	111.28	109.71	109.39	110.31	111.08	109.9	111.69	109.89	109.57	109.2	109.49	108.29	109.35	109.39	111.84	109.16	107.67	110.23	110.45	109.42	110.39	109.1	108.2	111.37	110.6	109.53	109.18	110.46	108.59	108.7	109.58	109.85	109.1	109.13	109.28	111.99	108.61	110.64	109.47	108.3	108.72	109.27	109.82
98.707	100.54	99.716	99.8	98.104	98.858	100.27	97.198	99.631	98.573	97.759	98.664	99.073	100.77	99.944	99.43	100.07	101.19	100.49	101.47	100.24	99.572	101.81	99.022	99.233	99.603	99.324	98.615	99.12	98.963	100.2	99.923	100.86	100.58	99.537	99.869	100.37	100.52	100.06	100.15	99.264	98.756	99.697	98.684	101.14	99.237	99.873	99.552	98.79	99.835
110.3	110.71	108.8	109.24	109.04	109.59	111.72	111.8	110.19	110.89	110.51	111.26	108.67	110.96	109.49	110.72	111.05	111.15	109.8	111.03	110.81	110.87	109.87	110.46	109.67	110.79	109.45	109.93	109.56	110.68	108.57	109.07	109.04	110.96	109.09	108.79	110.7	111.07	110.33	111.68	109.85	110.79	109.8	109.35	111.76	109.18	110.42	111.28	109.22	109.93
104.86	105.72	104.79	105.61	105.79	104.85	104.42	105.3	105.48	105.63	103.65	105.31	106.81	104.48	105.08	105.96	106.13	104.22	105.97	105.95	104.82	106.45	106.8	106.48	107.59	106.9	105.61	106.05	106.16	106.15	104.77	104.58	105.54	105.27	105.51	106.41	105.73	104.29	106.5	104.93	106.15	105.46	105.6	106.28	104.31	105.75	104.49	104.97	106.4	105.97
101.21	100.87	101.4	101.77	101.48	101.4	99.981	99.805	100.65	103.27	101.44	100.47	102.65	100.22	101.1	100.73	101.25	99.424	102	99.777	100.8	102.02	100.68	100.5	100.69	101.57	99.919	99.986	100.25	102.93	100.18	101.17	100.38	100.62	102.58	101.23	101	100.43	99.702	101.54	100.55	102.24	100.93	102	99.052	99.353	101.08	100.48	101.83	100.54
106.53	107.12	105.03	106.03	104.63	105.91	104.47	106.29	105.05	105.42	105.41	104.35	105.12	104.87	103.47	106.24	106.53	106.81	105.86	104.47	105.05	107.11	107.24	105.97	106.96	106.29	104.73	105.5	105.58	106.18	104.36	106.13	105.93	106.14	106.2	105.09	105.46	104.76	105.11	104.64	106.59	107.29	106.43	105.83	106.03	104.7	105.82	105.33	105.55	103.85
106.09	104.52	105.01	104.48	105.07	103.7	105.64	106.13	104.47	104.13	104.91	104.13	104.69	104.37	105.41	102.77	104.18	104.57	103.72	104.18	104.91	104.01	103.23	105.87	104.16	104.85	103.76	103.53	105.08	104.23	104.6	105.12	104.65	103.64	105.02	105.86	104.01	104	104.85	105.09	105.91	105.28	105.41	105.04	103.79	103.84	104.83	105.25	103.56	104.94
105.86	106.69	105.12	106.53	105.16	105.44	105.57	107.32	105.04	106.49	106.23	106.32	106.02	106.26	106.46	105.63	104.06	104.75	106.11	106.73	105.92	105.9	105.53	105.94	106.32	108	105.44	106.05	105.8	106.43	105.58	106.94	107.33	105.77	105.39	107.71	107.08	104.5	106.02	106.22	105.74	105.96	106.11	105.98	104.36	105.68	108.55	105.76	106.87	105.76
111.74	110.86	111.9	111.23	111.66	112.59	112.18	112.09	112.06	112.12	111.35	110.59	111.84	110.1	111.51	112.65	112.31	112.33	112.31	112.67	112.08	113.1	112.34	109.32	111.22	112.29	113.29	112.74	112.55	111.79	111.48	113.13	112.99	112.25	112.21	111.88	112.92	111.63	112.53	110.98	109.16	111.78	111.02	112.47	111.33	112.81	110.87	111.99	111.53	110.74
110.8	111.12	111.33	112.71	112.49	112.65	111.04	110.48	112.17	110.98	111.6	112.07	112.74	111.26	111.2	111.09	110.82	111.87	110.73	111.33	111.39	110.4	111.34	112.22	112.17	112.32	110.13	112.32	111.74	109.61	110.68	112.08	112.53	112.11	111.85	110.46	111.61	111.7	111.05	111.54	111.71	111.24	111.5	112.41	111.66	109.63	109.75	112.03	113.14	110.2
110.29	110.59	111.56	110.52	111.32	111.52	111.53	111.52	111.46	111.61	109.94	110.97	111.52	111.47	110.58	111.24	112	110.42	111.58	111.25	111.24	111.92	110.71	110.81	111.11	111.88	111.39	112.09	110.48	111.05	110.2	111.33	111.21	111.74	110.25	109.48	112.23	111.04	110.06	111.37	110.61	110.94	110.97	111.42	110.79	111.24	110.94	109.69	110.21	111.28
112.81	110.71	110.62	112.04	112.09	110.96	112.14	112.64	112.54	108.71	111.26	111.36	111.36	110.34	112.81	110.57	110.59	113.08	110.15	112.51	110.73	111.12	110.88	109.7	109.13	110.51	111.01	111.55	111.35	112.61	111.65	112.97	111.31	110.51	109.89	112.1	110.99	111.35	111.75	109.18	111.21	111.58	112.44	111.21	112.96	110.6	112.39	111.23	110.7	110.38
105	104.5	106.47	106.76	104.55	104.52	106.3	104.5	106.71	105.84	104.01	104.21	104.99	103.49	104.36	106.18	104.49	104.52	105.99	105.14	104.97	105.88	105.82	106.28	105.61	105.14	105.25	106.11	105.99	104.98	106.1	106.66	107.16	103.85	105.83	105.23	105.79	105.74	106.32	105.49	105.11	104.63	106.71	106.04	104.05	105.57	104.96	106.12	105.56	105.22
109.63	111.54	110.98	110.26	110.66	110.47	110.76	109.69	109.95	109.98	112.21	109.79	108.63	110.49	112.03	111.16	109.92	109.71	110.59	110.65	110.9	110.79	110.59	109.71	109.29	110.37	110.63	110.69	111.99	109.89	110.71	110.09	109.86	109.03	110.51	108.51	110.17	110.32	110.64	111.78	112.12	110.3	110.37	110.52	109.62	109.89	110.2	110.11	110.41	110.6
105.74	105.2	105.85	106.51	105.95	106.34	105.97	107.99	105.28	105.38	104.34	105.52	106.99	106.01	105.16	106.23	106.45	107.24	105.77	106.92	105.44	106.41	108.21	107.53	106.81	107.46	104.73	108.07	106.36	106.76	106.69	106.71	106.31	106.63	106.57	105.04	106.36	107.24	105.58	105.03	106.71	106.13	107.38	105.84	107.41	108.57	105.35	105.36	107.17	107.09
104.44	105.79	105.75	105.52	105.42	105.44	106.62	105.97	107.1	105.66	106.46	105.51	105.5	106	106.21	104.78	106.42	105.88	105.63	106.03	106.89	106.91	105.19	104.92	104.45	106.52	106.9	105.98	106.47	105.53	105.86	105.18	104.9	105.55	106.06	105.9	104.7	106.14	105.71	105.37	105.39	105.55	105.88	106.46	105.74	106.4	106.41	105.61	106.16	105.39
105.2	105.33	105.28	105.1	105.11	105.17	104.59	105.03	103.27	104.29	106.11	103.56	105.46	104.43	104.22	103.52	105.03	105.56	104.14	104.19	104.91	104.19	105.71	104.95	104.97	104.27	105.61	104.8	103.11	104.52	102.35	104.26	105.97	102.93	105.05	104.02	104.28	103.35	104.84	104.5	104.94	104.29	104.6	103.91	105.03	103.93	104.42	103.78	102.89	102.17
105.44	105.92	106.97	107.03	104.63	106.47	105.02	108.42	106.61	106.57	105.73	104.8	105.32	104.6	105.49	105.54	105.35	106.04	105.04	106.33	106.39	105.4	105.2	106.05	106.63	106.19	104.67	104.14	105.77	106.52	106.11	105.63	105.78	106.86	107.78	104.47	106.69	107.38	106.36	106.74	106.83	105.72	106.05	106.48	106.07	105.46	104.24	104.49	106.89	106.19
101.22	101.14	99.199	99.631	99.791	99.806	99.704	100.02	100.35	98.826	101.11	99.588	99.368	99.887	100.18	99.308	98.869	100.96	98.411	100.01	100.67	99.388	101.2	100.45	98.394	99.27	99.65	99.325	98.214	97.31	100.83	100.64	99.867	98.953	100.87	98.901	100.81	100.99	101.45	98.229	100.11	99.031	100.8	99.05	101.42	101.42	100.74	98.452	99.823	98.344
105.34	106.62	105.73	105.58	104.43	105.29	106.01	105.12	106.85	105.25	104.63	105.16	106.24	105.08	105.03	108.14	105.96	106.55	105.71	106.88	104.65	104.51	105.2	106.41	104.68	105.3	106.14	103.72	104.26	104.77	104.82	107.17	105.3	105.96	105.18	105.95	107	106.18	103.89	105.58	105.04	104.16	106.43	106.59	103.98	105.2	105.46	106.08	105.44	106.24
100.51	100.2	100.11	100.49	100.85	100.54	99.665	100.14	99.983	101.33	100.25	99.604	99.998	99.922	100.66	99.705	99.636	100.27	100.6	101.66	99.707	101.48	101.68	102.14	100.18	99.503	100.83	99.104	99.838	101.07	99.661	100.6	102.62	100.96	100.49	100.76	100.9	100.45	99.465	102.02	98.308	99.884	100.34	100.11	100.74	99.741	99.595	100.55	100.39	98.989
111.37	109.56	112.57	112.84	109.56	111.54	111.6	111.24	110.85	110.95	110.94	110.42	111	111.14	110.47	110.79	110.98	111.41	110.86	109.89	111.51	111.83	110.47	111.24	110.22	110.86	110.87	111.6	110.92	110.87	111.57	111.27	111.01	111.2	111.98	110.23	113.08	112.61	111.87	112.06	111.32	111.04	111.23	110.95	111.45	111.35	112.06	111.76	112.34	110.76
103.22	105.15	104.76	104.36	104.69	105.13	103.53	104	104.87	105.15	103.91	104.59	103.93	105.6	102.99	107.51	104.38	103.53	104.75	105.89	106.22	105.19	104.43	104.98	104.15	105.32	103.48	104.62	104.48	104.36	105.69	103.58	105.02	104.21	103.82	105.26	103.08	104.71	105.31	105.88	102.62	102.74	102.93	104.23	104.37	103.96	104.97	103.64	103.63	104.71
107.27	105.85	106.25	107.3	106.54	107.03	105.73	106.26	107.01	107.84	107.42	107.08	107.59	107.09	106.7	106.37	106.99	107.86	106.99	105.61	107.07	107.87	107.45	108.2	108.67	106.75	106.15	106.31	107.82	107.56	107.69	106.85	106.01	109.35	107.89	106.62	108.38	107.17	105.93	106.76	107.35	108.05	107.35	107.73	107.14	107	107.63	107.51	104.96	107.87
107.09	106.57	105.27	105.79	105.78	107.04	106.63	107.25	107.08	105.38	106.46	105.77	104.57	105.75	106.54	105.63	107.22	107.56	105.37	105.15	105.85	108.28	107.62	108.03	106.57	106.1	107	105.12	105.78	107.32	106.54	105.3	106.21	107.12	105.64	106.11	105.11	106.61	106.35	106.77	106.16	106.09	104.75	107	105.68	106.66	106.04	105.92	105.3	105.4
109.85	109.81	110.17	109.34	109.95	109.44	110.51	110.83	110.37	109.56	109.35	109.87	110.86	110.26	110.04	109.56	108.64	110.5	111.02	109.76	109.28	111.79	109.36	108.98	109.44	109.41	110.22	109.14	110.51	111.43	109.91	109.97	111.25	108.3	109.66	109.13	109.48	109.41	109.79	108.93	109.73	110.4	110.74	110.41	110.41	110.74	109.17	108.83	110.8	109.31
105.09	103.52	104.75	106.27	106.88	105.7	105.41	106.94	107.26	105.78	105.85	104.59	106.16	107.12	105.94	106.51	105.33	106.51	105.85	107.13	104.35	105.92	105.47	106.03	106.77	106.01	104.97	107.02	107.14	106.78	106.68	105.48	105.89	106.71	106.76	106.4	106.79	105.62	107.18	105.39	105.05	106.89	105.67	105.72	106.62	105.9	103.03	104.47	106.47	104.5
98.789	99.743	99.786	99.619	101.22	100.27	99.751	101.37	99.703	99.043	99.575	100.52	100.22	100.6	99.374	99.134	100.64	100.79	100.18	97.992	99.285	100.11	99.658	99.468	99.562	100.25	99.395	99.285	100.62	99.62	99.882	99.359	99.723	100.35	99.419	100.06	97.866	101.01	99.637	98.736	98.907	98.941	99.231	100.28	100.49	100.37	99.956	99.194	99.042	98.892
112.35	112.23	111.6	109.63	111.68	112.26	112.2	112.13	111.22	113.59	110.8	112.37	110.62	111.66	112.41	110.44	110.92	110.9	110.66	111.8	111.83	112.76	112.8	112.13	111.82	111.5	112.65	110.33	110.61	112.04	111.65	113.32	110.99	111.53	111.28	114.01	110.83	112.79	111.1	110.83	111.55	110.98	110.7	112.41	112.64	111.66	113.2	111.11	112.83	111.82
113.06	112.14	111.4	112.55	110.11	110.54	111.98	110.58	112.38	111.77	112.66	111.8	111.46	112.3	112.79	110.99	111.99	112	112.01	112.64	111.4	112.26	113.16	112.31	113.4	112.28	111.68	111	111.42	112.4	109.6	111.18	111.84	113.69	112.87	111.89	111.52	112.44	111.12	111.63	112.57	111.78	110.88	114.58	111.14	111.75	113.62	112.38	112.75	112.37
99.079	99.553	99.484	101.09	99.111	98.791	99.957	100.34	100.76	101.11	100.7	101.64	100.94	100.07	100.29	99.915	100.19	100.71	99.383	99.912	100.22	99.148	101.77	100.1	101.31	100.46	99.783	101.55	100.98	100.34	101.49	100.05	100.68	101.55	100.64	102.04	100.46	100.6	100.47	100.7	102.19	100.4	101.48	100.01	101.07	101.04	100.84	100.75	100.2	100.81
106.61	107.55	106	106.68	106.36	106.54	106.01	106.92	106.5	105.91	104.89	106.2	105.24	105.34	105.51	105.78	105.02	106.4	106.88	105.9	106.13	104.45	105	106.78	106.34	106.84	106.91	103.91	105.6	106.01	106.83	105.12	105.93	105.1	105.49	106.82	106.18	104.92	105.44	104.63	106.83	107.31	106.94	106.04	105.53	104.62	105.81	105.97	104.73	107.64
105.78	107.68	105.17	104.42	104.82	105.05	103.51	104.72	104.44	104.65	103.77	104.12	106.56	103.82	104.99	106.64	107.21	104.81	105.51	104.56	104.45	106.23	103.81	104.65	104.26	105.94	106.46	104.53	104.63	104.38	103.42	104.83	106.21	105.23	105.18	104.81	104.78	105.79	106.4	103.59	105.28	105.4	105.43	104.43	104.73	105.9	104.2	104.69	105.08	105.47
111.67	111.54	111.14	112.22	110.91	111.58	110.32	110.44	113.13	111.6	111.22	111.43	109.83	111.09	110.67	111.23	110.91	112.16	111.01	112.12	111.46	111.36	111.05	109.93	113.23	113.04	111.75	111.48	110.79	111.7	109.32	108.87	110.19	111.59	111.59	112.93	111.89	111	111.14	111.78	109.58	110.77	111.99	110.75	109.96	110.84	111.03	111.13	111.41	111.44
111.66	110.87	110.25	110.61	111.91	111.4	110.76	111.12	111.61	110.23	111.77	111.46	110.72	111.43	112.25	109.95	110.91	111.28	111.43	112.1	109.76	112.27	110.14	110.98	111.07	112.09	111.62	109.54	111.1	112.53	110.68	112.6	111.26	110.38	110.91	111.59	110.11	111.36	112.2	110.94	110.31	111.35	111.65	111.29	110.74	112.6	110.44	111.15	111.82	110.59
103.77	103.77	106.12	105.28	103.35	103.68	104.94	104.23	105.1	105.41	104.4	104.15	102.96	104.69	103.64	103.49	104.41	104.13	104.32	104.1	105.18	103.57	103.38	103.95	104.84	103.63	104.85	104.02	105.45	104.98	103.38	104.34	104.93	104.85	104.04	103.93	104.95	103.55	104.9	103.36	104.39	103.54	105.17	105.67	104.9	105.75	105.12	104.82	103.2	103.75
112.53	113.21	113.09	113.82	113.05	110.99	111.6	113.89	113.64	113.9	113.24	112.08	111.64	113.13	113	110.96	112.37	110.44	113.07	112.35	115.27	112.28	112.52	112.19	111.85	111.31	113.53	112.35	112.01	113.5	112.96	111.04	113.19	114.29	113.06	112.73	112.21	112.92	113.7	112.85	114.05	112.81	112.73	112.11	112.5	112.98	113	112.45	113.78	113.9
110.95	110.8	110.54	112.43	111.41	110.71	111.01	111.62	111.6	111.52	112.13	111.62	110.76	113.48	110.96	109.37	111.11	110.59	112.39	109.2	112.68	111.49	111.23	112.54	111.16	111.14	111.54	110.6	111.66	112.33	112.14	109.99	111.2	110.9	110.26	110.69	110.32	111.03	113.94	111.48	112.5	111.99	109.08	110.29	110.7	110.55	110.76	111.89	110.91	111.39
105.64	105.94	104.1	105.22	103.82	105.91	104.62	104.72	106.1	105.54	105.47	104.42	106.33	105.55	103.88	106.64	105.88	105.35	105.4	107.06	105.16	105.08	103.72	105.02	105.47	104.99	105.93	105.51	106.69	104.86	105.45	104.61	107.06	105.67	105.35	106.06	105.7	103.86	105.58	104.54	104.98	105.12	105.7	105.24	104.82	104.73	106.75	104.89	104.71	105.41
105.58	106.77	106.32	106.76	106.68	104.75	105.81	105.35	106.77	107.29	103.53	106.99	106.44	106.26	106.19	106.23	107.75	106.21	104.63	106.03	108.03	107.69	105.51	106.67	107.24	106.83	106.75	106.25	107.29	106.86	105.92	106.21	105.21	106.22	104.65	107.07	106.81	106.8	106.22	107.84	106.07	108.01	107.31	106.04	106.07	106.39	103.98	106.98	105.86	105.92
110.79	110.91	110.34	110.99	110.54	109.83	110.64	110.63	108.15	110.02	108.9	111.74	110.55	110.5	109.7	111.41	109.34	111.28	110.67	110.51	110.03	109.56	110.43	110.31	111.27	109.99	111.1	110.82	109.88	110.52	111.07	110.51	110.13	110.56	109.65	109.75	110.54	110.63	110.46	110.39	110.46	110.65	110.32	110.17	109.91	111.63	109.91	111.67	111.48	111.24
105.57	103.82	106.68	106.58	105.55	106.1	106.08	105.66	107.54	104.66	106.14	105.11	107.14	106.66	106.28	105.37	104.16	106.2	105.41	106.41	107.69	106.1	106.67	106.52	106.8	102.91	104.36	105.42	107.64	105.53	106.65	105.16	106.29	105.57	106.13	106.11	105.57	104.56	104.79	106.58	105.06	106.59	106.49	104.69	104.57	106.28	106.27	104.71	105.27	105.27
104.51	108.01	106.81	106.99	107.63	106.06	106.14	106.77	108.22	104.82	106.26	105.75	105.53	105.94	105.05	106.36	107.71	104.03	106.66	105.87	105.33	105.25	105.6	105.73	105.87	104.89	105.85	106.01	104.5	106.22	104.97	107.41	106.11	106.05	107.25	105.44	105.3	105.84	105.86	107.91	106.04	106.4	105.82	108.11	106.35	105.99	106.1	105.9	106.38	105.91
109.63	109.81	110.35	110.58	109.67	109.41	110.31	110.28	109.78	110.87	111.04	111.31	110.83	112.55	110.27	109.9	111.03	111.47	109.89	111.15	110.79	111.88	110.48	111.32	110.95	110.78	109.86	110.44	108.94	111.22	109.37	110.32	110.41	110.59	110.66	109.61	111.89	110.23	110.48	110.46	110.77	110.7	110.44	109.92	110.52	110.24	111.16	111.67	110.35	109.68
103.06	103.49	102.92	104.49	103.07	105.79	104.97	104.27	104.7	102.34	103.5	105	105.63	104.11	104	104.27	103.75	103.1	104.65	103.77	104.17	103.84	103.44	105.48	105.61	104	103.56	104.22	105.96	105.01	103.3	104.98	104.38	104.99	103.76	106.03	102.94	104.53	104.45	104.28	104.47	102.94	105	104.08	103.97	104.69	104.43	104.87	104.94	105.42
105.41	107.36	108.4	105.97	105.61	107.18	106.43	105.55	107.72	106.99	107.33	107.38	105.5	106.07	105.22	106.12	105.64	106.85	108	106.49	106.88	106.56	106.65	106.99	106.03	105.43	104.99	107.26	106.29	106.48	105.65	106.83	107.35	107.84	107.25	105.36	107.03	106	104.53	107.26	106.15	108.08	107.29	107.36	107.08	105.5	106.11	107.28	106.27	106.35
106.25	107.01	105.78	108.43	106.85	108.08	106.04	106.3	105.5	107.29	108.41	106.55	106.38	105.08	106.57	107.79	107.11	106.39	106.6	106.92	108.01	107.29	105.87	108.41	106.13	107.93	107.91	106.91	107.02	107.86	106.35	107.04	106.94	107.58	107.62	107.28	108.76	106.84	108.03	104.96	107.21	107.69	107.31	106.22	106.91	105.49	106.56	106.86	107.29	106.63
111.53	111.66	111.81	110.79	113.31	113.21	112.33	109.8	111.57	112.7	111.14	112.29	114.43	111.13	111.65	111.19	112.04	112.28	110.57	111.47	111.5	111.62	112.71	113.01	111.03	112.36	112.08	112.42	112.01	112.9	112.46	111.33	111.7	111.47	111.38	111.36	110.8	111.84	111.34	113.24	112.57	111.25	112.77	111.99	111.73	112.76	112.44	112.08	111.67	111.79
104.55	106	105.37	105.55	104.97	105.55	105.6	105.09	107.19	106.41	106.98	105.7	106	105.94	105.4	105.97	105.03	105.39	104.96	104.72	105.57	104.48	105.02	106.09	107.05	104.75	105.91	106.05	105.03	104.89	105.17	106.88	105.95	107.83	106.06	104.26	103.78	106.21	105.5	105.96	106.83	104.84	106.18	104.11	105.67	105.75	105.62	105.92	106.33	107.04
111.59	110.43	112.49	111.74	110.84	111.35	111.14	110.7	112.83	110.26	111.56	110.8	111.08	112.12	111.32	109.96	110.37	112.51	111.02	112.34	112.42	112.25	113.11	113.46	110.57	110.79	112.34	112.34	112.28	111.35	111.94	111	111.33	111.99	111.52	113.05	110.51	112.76	112.55	112.23	110.93	109.81	113.04	111.77	111.43	112.52	112.69	111.94	111.11	110.5
105.51	104.03	104.66	104.77	106.21	104.51	104.59	105.49	104.99	104.7	104.5	105.98	105.36	104.61	105.35	105.25	104.84	106.17	104.52	104.57	105.74	105.92	104.03	105.04	105.43	104.37	106.1	105.24	105.12	104.47	104.72	106.16	105.38	106.48	105.17	104.51	105.66	105.04	104.92	104.89	103.51	104.19	106.66	103.74	105.69	105.81	104.87	105.1	105.74	104.81
105.53	105.82	106.04	105.93	105.53	105.96	106.38	105.91	105.16	106.79	104.49	104.37	105.13	105.78	105.38	106.14	104.26	106.88	104.24	105.87	105.88	104.86	105.51	105.87	106.04	104.08	106.02	106.48	105.45	105.3	108.85	105.78	106.19	104.81	104.06	108.2	104.46	104.41	106.4	105.38	105.31	105.45	107.62	104.99	105.08	106.03	106.24	104.49	106.28	106.15
111.38	111.21	111.59	113.01	112.22	110.98	110.06	113.1	110.73	111.86	111.28	111.61	111.83	111.36	111.8	112.45	111.06	112.56	113.18	112.68	112.83	113.18	111.49	112.76	111.53	112.77	110.97	111.71	110.56	110.97	111.56	111.04	112.46	112.1	112.93	112.33	112.73	111.46	112.38	110.97	112.28	112.1	111.59	112.11	112.49	111.32	112.47	111.49	110.5	109.86
111.36	113.16	111.84	111.31	111.81	112.91	112.1	113.61	111.56	112.19	111.69	113.03	112.67	111.45	111.06	112.87	111.84	111.06	110.04	113.55	112.82	111.21	112.48	112	110.41	113.14	112.87	112.07	113.07	110.98	111.42	113.57	111.18	111.34	111.77	112.72	111.91	111.79	112.15	112.05	111.23	112.49	110.94	111.53	112.51	111.84	111.22	112.8	114.02	111.03
104.68	103.12	104.32	104.16	104.5	103.92	105.91	103.79	106.08	104.98	103.73	104.75	104.19	104.59	103.39	105.11	104.19	103.56	105.43	103.14	103.7	103.62	104.77	104.72	103.65	103.89	104.78	103.34	103.73	103.91	104.41	103.83	103.02	105.13	104.02	104.55	101.79	103.29	104.49	103.95	104.34	104.6	105.16	102.64	106.24	103.37	103.14	104.24	105.35	101.97
112.87	113.77	110.62	113.51	111.5	111.15	111.41	112.39	112.98	111.88	112.58	111.24	111.53	111.28	113.16	113.03	111.07	112.37	111.95	111.26	114.23	110.71	110.93	112.05	111.22	111.78	113.21	114.83	113.08	111.56	112.7	112.43	112.39	112.41	111.73	110.56	113.46	111.66	110.44	112.76	112.56	110.48	111.84	111.12	112.88	111.74	110.74	111.46	113.07	111.31
112.09	112.41	111.56	114.21	112.19	111.81	112.7	111.01	112.24	109.04	112.11	111.07	113.14	112.22	112.49	112.16	111.69	111.63	111.54	111.73	112.42	111.77	111.6	112.91	112.9	112.63	111.61	112.17	112.14	111.63	112.37	111.84	112.47	111.11	111.38	111.57	112.08	112.22	109.66	111.8	112.99	113.53	112.76	110.17	111.66	112.45	112.5	109.71	111.55	111.67
103.11	104.39	104.79	104.61	103.39	105.59	104.46	104	104.78	104.47	104.99	103.96	105.48	104.6	103.9	105.66	105.6	104.26	105.3	104.68	103.94	105.18	104.78	104.1	102.65	105.09	105.25	107.07	105.81	103.46	104.16	104.56	103.65	106.27	104.85	103.97	103.89	103.65	104.56	103.44	105.94	105.17	104.69	105.63	104.89	104.36	104.79	103.84	105.62	104.75
100.44	100.41	101.28	102	101.13	100.01	100.78	100.7	101.96	102.48	101.05	100.23	102.07	103.09	101.54	102.88	101.2	100.17	100.03	100.26	99.97	100.34	101.48	100.21	100.51	100.4	101.98	101.48	101.35	99.545	100.46	101.09	100.65	101.07	100.64	100.17	101.02	100.73	100.55	101.28	99.987	100.66	100.04	99.385	101.64	101.29	101.19	101.77	100.18	103.07
105.73	107	105.6	107.75	106.1	106.64	105.28	106.5	106.39	104.12	106.65	104.76	106.47	104.36	107.92	105.74	105.52	106.32	105.19	107.09	106.48	107.52	106.28	104.62	106.49	105.63	103.94	105.08	105.39	104.54	104.53	106.84	105.52	105.42	105.17	106.83	105.94	106.09	107.9	105.31	106.64	107.45	105.43	107.91	104.07	105.68	106.62	106.32	106.54	105.93
104.7	106.41	106.32	106.13	104.72	106.22	104.49	105.04	107.4	107.32	105.99	105.58	105.73	104.52	105.35	104.64	106.94	107	104.79	105.41	105.31	105.55	106.12	106.18	106.01	105.75	105.99	106.09	106.53	106.34	105.78	105.92	107.77	104.97	104.33	105.95	106.37	106.74	104.46	104.53	105.72	105.32	106.36	105.71	105.86	105.51	105.82	104.39	105.08	104.64
100.15	101.34	100.35	99.789	100.38	101.68	99.908	101.14	101.57	100.8	100.81	100.14	101.22	100.13	100.34	100.3	101.3	101.33	101.02	100.81	99.007	100.22	100.59	101.16	101.24	100.75	102.11	101.19	99.049	100.45	99.009	100.01	100.62	100.69	99.41	100.02	100.04	98.338	101.69	102.01	101.94	101.38	99.979	100.82	99.961	100.31	99.583	100.35	99.31	98.949
101.74	98.351	99.645	101.8	100.21	100.22	100.6	100.84	98.888	100.15	100.26	99.075	98.429	99.476	99.921	98.19	99.626	98.269	100.47	99.723	101.26	99.216	99.499	99.35	99.926	101.43	99.331	98.753	99.989	101.13	98.689	99.829	102.32	100.55	98.853	101.28	99.246	99.223	100.02	100.44	99.673	97.825	100.42	100.05	99.128	101.11	100.3	100.67	100.12	99.496
111.42	109.38	110.46	109.96	111.9	113.52	111.26	111.72	111.45	109.13	109.76	109.55	111.29	110.29	111.56	110.29	110.63	111.5	111.08	111.1	111.22	110.99	108.89	110.18	110.47	110.8	109.3	109.49	112.63	109.46	110.29	109.93	111.42	110.68	111.81	112.15	111.28	108.85	111.18	110.71	110.66	111.14	109.36	111	111.22	109.34	110	111.19	109.68	111.3
111.78	112.63	113.98	112.39	110.4	110.73	112.35	111.36	111.71	112.22	110.01	113.33	111.89	112.74	110.26	110.32	110.82	112.88	110.75	112.39	111.81	110.94	111.09	110.79	111.45	111.98	112.84	111.36	112.49	110.76	112.05	111.58	110.82	110.92	110.86	110.9	109.69	110.47	112.18	111.58	110.72	110.36	110.49	109.9	110.88	110.61	110.79	113.24	110.74	111.88
107.42	106.42	107.2	104.62	105.85	105.73	104.83	106.13	104.86	106.36	105.17	105.41	104.79	104.67	104.38	106.32	106.56	105.98	106.26	106.82	107.68	106.43	107.39	104.86	106.22	107.18	106.31	105.51	106.69	107.01	106.37	106.38	106.05	106.93	106.07	106.73	105.11	106.23	105.77	105.15	106.89	106.57	106.54	106.22	105.34	105.83	106.99	106.15	105.98	106.68
106.49	106.49	106.28	107.69	105.96	106.58	106.17	106.6	105.81	107.52	107.07	106.23	105.65	106.98	106.08	106.38	104.97	108.52	106.69	105.66	107.21	106.32	106.35	106.86	106.86	106.89	106.2	105.48	106.08	106.57	105.65	103.67	105.92	106.37	105.32	106.62	106.7	106.51	106.79	107.01	106.07	106.53	106.2	105.66	105.94	106.6	107.2	105.72	105.97	106.86
105.84	105.26	105.23	105.53	104.92	105.29	105.13	105.58	106.03	105.72	105.1	105.68	106.57	104.43	104.48	105.33	105.64	105.54	106.25	104.78	105.07	104.71	106.05	105.22	105.99	106.14	106	104.39	106.39	105.02	105.42	106.07	105.38	105.16	104.55	105.44	106.6	103.91	106.6	106.12	105.66	106.79	103.63	105.29	107.27	105.99	105.38	104.95	105.18	107.22
103.47	104.57	102.88	104.36	103.76	104.8	104.21	105.79	103.21	104.17	103.57	103.48	106.31	104.59	102.82	105.5	103.68	105.32	104.18	103.72	103.49	104.97	104.38	103.72	104.48	104.1	103.41	103.97	102.2	102.16	104.53	103.75	105.59	104.4	103.25	104.42	104.12	104.68	104.15	103.18	104.22	102.51	102.1	103.94	102.73	103.67	104.36	104.53	104.41	105.03
103.92	102.81	105.04	105.14	104.71	105.46	103.5	103.57	105.61	104.77	103.22	104.93	104.96	104.93	103.84	104.94	104.19	104.64	104.46	104.08	103.17	103.73	104.29	104.16	104.34	104.4	104.99	102.45	103.85	103.57	104.76	103.67	106.15	103.43	105.05	103.05	104.04	104.69	104.36	104.15	104.42	104.31	105.37	102.95	104.93	104.26	102.82	103.13	103.24	104.11
100.95	99.634	99.106	99.981	98.469	101.89	99.736	100.01	100.13	98.801	99.571	99.258	99.646	100.33	100.32	100.77	98.055	97.727	99.335	101	100.83	98.998	99.714	99.843	101.28	102.06	99.998	100.13	100.23	98.646	99.276	100.09	101.83	101.7	98.742	98.738	99.305	100.39	100.3	99.983	98.966	99.43	101.66	99.204	100.33	100.05	99.009	100.44	98.95	99.042
104.72	105.25	104.38	103.88	104.15	105.7	103.54	103.64	105.81	103.2	104.71	105.42	102.68	103.99	105.16	104.52	103.72	105.93	105.29	105.16	103.51	102.75	104.22	103.34	104.62	105.45	103.74	103.72	104.4	104.94	105.51	103.85	102.86	103.72	104.38	104.12	102.63	104.34	104.21	104.47	103.27	104.61	104.08	104.39	104.88	103.6	103.83	104.95	102.79	103.12
104.55	106.65	104.47	106.97	105.74	106.5	106.55	104.07	105.64	105.42	107.47	105.87	106.51	105.85	105.49	104.74	105.61	105.81	105.57	105.91	105.86	104.84	105.85	104.02	106.05	106.11	105.34	104.75	106.24	105.76	105.43	105.12	106.25	103.65	105.93	105.3	104.49	105.22	105.13	104.65	106.73	105.94	104.19	106.73	104.24	105.74	106.73	106.45	105.53	106.8
110.8	109.62	110.98	108.42	109.39	109.71	109.16	109.85	109.27	110.86	111.95	109.05	108.83	108.95	111.13	109.15	109.39	110.43	110.14	109.21	110.65	109.52	108.33	109.41	111.81	108.85	109.41	109.46	109.31	108.84	108.86	109.05	109.14	111.14	111.53	109	110.8	110.41	109.93	111.25	109.64	110.46	111.8	108.99	109.52	109.8	110.03	109.27	108.72	110.54
105.54	104.07	106.73	106.14	104.56	105.05	104.72	106.66	108.22	105.2	105.58	106.09	104.4	105.09	106.23	106.66	106.21	104.7	105.03	106.12	105.56	105.36	106.24	104.83	105.16	105.58	106.35	106.6	105.19	107.1	105.89	103.44	105.77	104.93	105.12	106.25	106.2	104.84	104.01	105.4	105.48	105.18	104.44	104.59	105.89	104.82	105.83	106.12	106.59	106.35
104.18	105.67	103.78	104.84	103.63	104.38	105.27	106.04	105.75	104.45	104.51	104.96	104.63	105.8	105.74	107.18	106.86	104.62	105.9	105.24	105.55	105.95	104.5	105.28	106.33	105.76	106.18	106.08	105.14	106.47	105.39	106.06	105.27	104.88	105.6	106.17	106.81	105.05	105.84	103.87	106.33	105.2	107.62	107.4	104.15	106.71	104.42	105.92	103.84	105.15
111.67	110.88	110.2	112.77	112.16	111.94	110.59	112.2	111.81	111.17	110.28	110.68	110.15	110.75	110.33	110.79	110.66	110.32	111.05	111.01	112.42	110.84	110.98	112.34	112.45	110.94	111.58	111.85	111.66	112.11	111.33	110.62	110.94	110.35	112.22	111.13	109.79	111.71	111.77	111.75	111.82	112.6	111.99	112.64	111.21	111.93	112.33	110.43	110.24	111.32
105.54	104.84	105.27	106	105.08	105.23	105.58	104.02	106.12	103.91	104.14	106.02	105.02	104.96	105.72	104.94	104.94	104.87	104.51	103.13	104.98	105.73	104.65	104.72	105.26	104.76	105.19	105.8	105.91	104.34	104.32	105.64	104.04	103.71	105.34	104.58	104.49	105.71	104.63	105.14	103.86	104.6	105.11	104.65	106	105.35	104.34	105.44	105.27	105.47
112.08	111.84	112.64	111.29	112.41	111.7	112.24	112.12	111.78	112.37	111.35	113.49	111.3	109.19	111.71	111.09	112	112.33	112.39	112.81	112.22	112.1	112.57	113.16	112.46	113.62	110.41	111.71	111.9	112.34	111.16	110.36	111.13	112.19	112.62	110.57	112.16	112.71	110.69	113.68	110.05	111.75	111.51	111.64	110.76	114.16	111.44	111.52	112.81	111.56
111.6	111.27	110.57	109.95	111.72	110.98	112.57	109.77	111.17	109.6	110.97	111.26	111.71	111.79	110.31	111.66	110.03	112.06	110.48	112.42	110.88	112.04	110.96	111.38	112.01	110.03	111.97	112.33	111.02	110.66	110.65	110.56	111.9	111.73	110.35	111.68	111.83	111.69	110.2	109.24	111.08	110.05	111.57	110.78	111.05	110.19	109.61	111.21	111.64	111.3
111.06	110.27	109.8	110.64	110.4	109.95	109.83	109.07	110.49	109.42	110.77	110.47	109.9	110.33	109.18	110.84	110.96	111.17	109.43	110.03	112.87	108.79	111.8	111.31	112.04	110.77	111.12	111.4	109.2	111.1	109.25	110.57	109.87	110.86	111.19	109.68	110.17	110.41	110.95	110.94	110.7	110.99	110.34	111.09	111.09	110.65	110.94	110.2	111.73	110.87
98.517	100.18	99.397	99.94	99.65	99.901	100.7	99.565	101.04	100	99.713	101.64	99.604	99.449	100.55	100.07	99.533	100.72	99.268	100.1	101.39	101.38	101.16	100.33	99.632	100.03	99.579	102.08	99.966	100.39	99.273	100.45	100.33	99.025	99.817	100.83	99.251	99.249	100.07	101.08	99.667	101.51	99.245	99.596	99.552	100.72	101.04	98.498	99.17	100.79
105.29	106.97	105.78	105.4	104.49	105	105.26	105.98	104.74	105.06	104.75	107.9	106.35	105.2	105.99	106.19	106.36	105.09	107.23	104.61	107.53	106.18	103.93	105.21	106.09	104.85	105.07	106.64	105.48	106.03	106.07	106.28	106.48	106.14	107.17	105.99	106.33	105.49	105.31	105.5	105.35	106.85	106.55	108	105.72	105.25	105.67	106.31	105.42	107.33
109.87	111.8	111.56	111.76	111.71	110.76	109.79	111.29	110.98	111.52	111.14	110.57	111.9	112.03	110.78	110.51	111.32	111.4	111.09	111.57	111.76	111.55	110.32	111.29	110.76	111.41	112.61	112.58	111.61	111.46	109.62	111.51	112.79	111.15	111.23	109.62	112.44	110.58	109.35	110.64	110.14	110.65	111.13	110.98	110.88	111.71	110.69	110.8	112.1	110.58
105.97	105.8	107.12	105.7	106.26	106.35	105.59	105.32	106.75	104.87	105.37	105.27	104.96	104.1	105.57	105.12	107.79	106.36	105.57	106.36	104.42	105.21	105.11	104.76	106.32	105.2	105.87	105.18	104.7	105.05	104.81	105.54	106.57	106.28	106.19	104.73	104.33	104.79	105.45	106.43	105.17	105.95	106.37	105.03	106.19	105.46	104.96	105.52	105.35	105.8
105.89	106.34	106.56	105.96	106.98	105.59	106.41	107.69	106.97	105.74	107.57	106.08	106.2	105.24	106.05	106.14	106.07	105.57	106.02	106.8	105.36	106.33	105.11	105.45	107.49	107.54	105.14	106.36	105.83	105.57	105.14	106.92	106.89	107.16	105.09	105.67	105.69	105.57	107.24	105.88	107.56	107.89	106.27	106.94	105.46	105.88	107.75	105.65	105.49	106.06
104.98	106.02	106.3	105.08	104.12	105.62	105.5	106.59	104.12	104.9	106.33	104.62	105.25	105.97	106.41	106.9	105.9	105.87	105.08	103.71	105.17	104.77	105.48	104.66	106.28	105.61	105.63	104.89	105.7	105.57	104.07	105.94	105.62	106.01	104.8	106.27	105.64	105.45	105.01	104.82	105.64	104.72	107.1	106.27	105.21	105.79	104.53	105.48	105.18	105.77
107.89	107.14	106.56	105.94	106.26	105.74	107.73	106.3	106.84	106.75	106.11	106.34	106.84	107.27	108.16	105.76	105.77	106.73	106.85	105.7	106.54	106.61	107.64	106.13	108.27	106.64	108.51	107.11	105.46	106.86	108.88	108.32	106.99	105.54	105.96	105.72	107.67	105.96	105.71	105.7	106.99	106.24	106.83	106.66	106.75	106.12	106.64	105.91	106.37	106.65
111.19	111.95	110.24	112.9	110.71	112.78	110.72	112.37	111.2	110.44	112.65	110.16	110.6	113.33	110.6	110.44	111.38	111.71	110.55	111.77	109.34	110.04	111.03	110.83	111.11	111.12	110.26	111.67	113.08	112.68	112.18	112.19	109.76	110.74	109.56	111.91	110.83	112.47	111.16	110.51	111.27	111.65	111.82	111.95	111.44	111.18	110.85	110.47	109.6	112.92
113.29	110.79	112.08	110.87	112.11	111.93	111.79	111.94	111.15	111.93	111.92	112.8	112.18	111.73	111.5	112.05	110.03	112.61	110.2	112.25	112.03	111.47	111.14	111.93	110.25	111.68	111.35	111.05	111.2	111.14	112.45	112.57	111.76	112.46	112.42	112.4	113.67	111.67	113.81	112.06	110.88	110.8	111.29	112.27	111.96	112.95	112.7	113.71	111.77	112.16
105.68	105.74	105.57	103.9	104.81	104.69	106.11	105.09	105.01	106.66	105.09	106.43	104.03	105.33	105.19	104.35	104.83	105.12	106.4	105.16	106.26	105.87	104.79	107.46	107.02	105.96	105.72	106.87	106.23	103.75	105.85	104.16	106.58	106.25	104.63	106.06	107.29	106.69	105.92	105.96	104.64	105.25	105.42	107.23	105.14	106.36	104.53	104.25	105.91	105.07
111.41	111.76	110.07	110.63	112.92	112.32	110.01	110.35	111.79	111.98	111.99	110.83	111.32	112.11	110.02	110.83	111.48	110.33	111.48	111.04	112.31	112.31	110.17	111.85	110.12	111.17	111.83	110.84	111.78	110.8	112.04	111.13	110.96	111.26	109.42	110.18	112.44	110.67	111.98	108.45	110.8	109.79	111.05	111.37	110.37	111.32	110.39	110.35	110.63	112
116.33	116.93	116.25	118.07	116.75	115.58	117.08	118.35	117.26	116.27	118.38	116.45	116.74	115.43	115.06	116.15	115.4	116.75	117.26	116.38	117.29	116.16	116.94	115.66	116.37	118.02	116.85	116.24	113.22	116.38	116.74	115.11	114.15	116.1	118.77	116.8	116.79	115.7	116.19	117.66	116.15	114.85	116.87	116.24	116.37	115.26	116.19	115.29	116.97	115.97
105.98	106.4	108.01	105.64	108.52	107.13	107.05	108.04	108	104.81	105.92	106.5	105.93	107.76	106.93	107.88	107.55	107.63	106.66	106.38	107.49	107.47	106.59	105.97	106.81	107.71	107.04	106.59	106.53	107.42	108.23	106.93	107.26	105.81	107.03	105.8	105.22	106.53	106.56	107.01	104.49	107.66	106.2	107.71	106.78	107.21	106.23	107.29	107.03	106.49
106.77	105.99	105.19	106.03	106.95	106.44	105.16	106.05	105.34	107.12	105.71	104.47	106.38	106.03	105.4	105.75	107.31	105.02	105.6	104.33	107.25	105.73	105.2	105.51	106.7	105.08	104.89	106.5	105.72	105.48	106.47	106.05	105.84	107.31	106.24	107.43	106.54	106.73	107.77	106.55	104.7	105.8	105.3	106.02	106.15	106.72	104.52	106.49	106.12	105.55
109.73	109.81	108.91	109	109.78	111.01	109.63	109.88	109.4	110.57	109.46	109.17	109.71	109.59	109.12	110.49	108.73	109.62	109.45	110.82	110.56	109.4	110.73	108.87	108.79	109.72	109.07	109.35	109.38	109.62	110.54	109.62	111.05	110.96	108.44	109.33	112.57	110	108.9	109.95	110.39	107.9	111.15	109.87	109.41	110.06	108.47	110.54	109.13	109.74
103.46	104.44	103.92	103.31	103.78	104.33	104.89	102.91	103.78	104.05	105.31	101.8	104.22	104.06	105.68	104.28	104.07	105	103.11	104.79	104.54	104.9	104.32	105.88	104.05	104.96	104.18	103.63	103.91	104.91	104.13	105.01	104.93	105.5	105.64	103.08	103.56	105.43	102.62	103.64	103.19	103.74	104.17	104.26	104.35	104.26	104.85	105.41	104.51	103.74
105.69	105.84	107.52	107.13	106.35	106	105.68	104.89	105.11	106.44	106.79	107.14	106.19	104.34	105.96	105.67	104.91	106.27	106.86	104.24	107	105.54	106.19	106.17	105.59	105.76	106.72	105.47	106.42	105.63	104.68	105.75	107.36	106.14	105.42	105.59	106.67	103.44	106.26	105.77	105.74	105.47	105.91	105.88	105.12	107.61	106.11	104.65	105.54	105.17
105.84	106.31	106.55	105.54	107.02	106.47	106.78	106.93	105.67	106.54	107.41	104.28	106.16	107.94	105.7	106.99	104.74	107	105.66	106.15	105.72	105.99	107.01	107.66	106.62	105.44	106.26	106.29	107.15	105.62	104.73	106.65	107.42	106.95	105.97	107.39	107.18	105.24	106.95	106.89	105.23	104.1	105.52	106.97	105.4	105.83	106.21	105.92	105.69	104.73
107.04	107.77	107.91	107.68	105.96	106.84	108.42	109.63	106.77	107.64	107.12	106.84	105.86	105.65	106.77	105.03	107.08	107.05	106.99	106.34	106.21	109.31	107.36	105.46	107.95	106.73	106.92	105.52	107.47	106.1	106.31	107.77	107.84	107.56	107.64	106.78	107.14	107.21	107.11	107.68	105.99	107.64	106.61	108.21	105.3	106.71	105.74	109.13	105.71	107.69
105.18	106.86	106.45	105.71	106.95	105.79	104.61	106.57	106.6	105.34	105.47	105.88	108.57	106.28	106.42	105.44	105.3	106.67	105.48	106.47	107.19	105.1	106.82	108.56	106.67	106.6	106.99	105.6	106.39	106.23	106.17	105.83	106.59	107.87	106.54	106.13	106.97	105.31	105.75	106.63	105.01	105.5	107.76	105.5	106.02	105.11	105.57	105.52	107.2	105.57
113.04	112.85	111.08	111.52	113.12	110.31	111.44	110.17	111.6	112.33	112.18	109.69	110.83	110.68	112.6	109.83	110.83	111.27	111.47	112.98	111.62	112.41	110.12	110.36	111.32	111.92	111.86	111.3	112.14	111.38	112.28	111.45	110.71	110.33	112.69	112.14	113.4	114.25	111.87	110.66	110.6	112.81	111.34	112.88	111.6	112.52	111.57	110.34	111.29	110.62
111.68	111.49	112.2	112.57	111.71	111.29	111.45	112.76	110.97	112.02	111.5	112.95	112.55	111.96	114.02	110.48	111.81	111.98	112.21	112.48	112.64	112.83	112.96	110.8	113.99	111.4	113.79	112.85	112.53	111.94	111.2	112.03	112.25	112.15	113.65	111	111.88	113.11	112.61	112.34	113.47	112.29	111.08	111.33	113.02	112.53	110.93	111.25	112.05	112.07
111.5	111.82	111.72	112.02	111.06	109.54	110.84	111.28	111.72	111.98	112.06	110.8	110.61	111.44	113.35	111.95	112.64	110.9	111.56	112.09	111.32	111.18	110.72	111.19	109.36	111.97	111.84	110.77	111.62	111.41	111.76	111.38	111.39	112.49	110.27	110.92	110.9	111.54	111.2	110.48	110.44	111.93	110.43	111.34	112.47	113.15	111.06	112.08	110.8	109.88
106.53	105.34	106.56	104.12	105.98	105.98	106.03	105.27	106.34	105.56	104.84	105.78	104.82	107.15	105.99	105.99	105.84	104.65	106.21	105.82	104.74	106.12	105.27	106.01	105.05	104.9	105.92	107.09	105.62	105.97	106.04	106.92	105.06	104.89	105.4	107.12	105.17	105.52	106.15	104.05	104.93	104.24	105.67	105.45	106.05	107.18	105.92	105.81	105.75	106.24
111.27	111.64	110.41	112.94	112.76	112.92	111.06	111.05	112.11	111.28	111.73	113.05	112.4	109.93	112.99	112.21	111.45	110.47	109.69	111.16	111.46	113.24	114.71	112.42	111.3	111.66	112.44	110.98	111.07	111.67	112.82	110.61	112.12	113.25	110.96	111.9	111.93	111.33	112.7	111.95	112.03	113.07	113.11	113.11	111.08	111.39	112.53	111.48	112.65	111.41
107.75	107.21	107.18	107.69	106.37	106.61	107.44	106.83	106.41	107.82	108.3	106.94	107.22	106.05	107.89	107.49	106.96	107.12	107.04	105.56	106.6	105.92	107.02	105.47	106.86	106.66	106.78	108.16	106.32	105.78	107.53	108.69	106.34	105.69	106.21	107.02	106.4	107.9	106.19	104.94	108.19	106.12	108.37	107.64	108.56	107.35	106.28	105.56	104.57	106.18
111.39	110.67	111.46	112.38	110.85	113.74	112.84	110.45	110.1	111.29	113	112.21	111.84	110.59	112	110.76	111.46	111.46	111	113.41	111.58	111.88	111.06	111.2	110.37	110.9	111.14	111.24	110.91	111.95	113.61	113.09	112.64	111.03	111.81	111.57	113.39	111.46	113.04	110.01	110.68	110.8	110.91	112.35	112.54	111.85	113.63	113.47	111.61	111.75
118.46	117.19	116.26	117.79	117.46	118.16	116.98	118.54	117.48	119	116.75	118.32	118.94	115.51	116.12	116.78	117.05	117.06	118.19	117.46	118.19	115.92	118.29	118.4	116.58	116.03	117.35	117.95	119.54	118.26	118.11	116.24	117.92	118.17	116.8	117.68	119.05	116.94	116.59	117.78	119.16	118.53	117.42	119.05	119.56	118.01	118.22	118.48	119.71	118.42
105.01	106.96	105.43	106.21	104.05	106.44	105.13	106.68	104.81	106.48	104.94	106.05	107.52	105.49	105.95	106.1	105.15	106.12	109.21	105.29	106.29	103.92	107.15	105.76	104.63	105.42	105.36	107.36	105.64	105.56	107.1	106.84	106.22	105.85	106.22	103.94	107.21	106.67	105.55	104.81	107.47	106.65	104.56	103.89	107.07	105.37	106.29	108.18	107.77	106.68
105.5	103.39	105.94	106.24	105.77	105.12	103.56	103.41	105.1	105.59	104.9	105.69	104.12	105.33	104.8	104.89	105.47	105.62	105.46	104.51	105.78	104.63	103.35	106.18	103.83	105.78	106.28	105.37	104.47	105.51	105.52	103.83	102.74	105.17	105.43	105.36	105.21	105.57	106.62	105.2	106.75	104.2	103.64	103.31	104.51	105.35	104.42	103.72	105.88	104.56
107.69	106.24	106.14	105.63	106.05	104.76	105.06	104.99	106.79	107.12	105.17	105.28	105.46	107.47	104.81	107.35	105.75	107.38	108.41	105.91	105.57	107.31	105.69	105.08	106.92	107.15	105.64	105.25	106.04	105.32	104.47	103.83	104.72	105.33	107.82	107.67	107.32	105.77	108.26	106.94	104.74	106.04	104.35	104.98	106.5	106.09	106.2	105.68	106.49	104.54
111.31	112.96	113.29	112.15	112.05	110.59	112.55	112.61	112.37	111.7	113.9	112.09	113.01	111.91	111.92	110.17	111.59	113.49	111.14	110.79	113.44	112.89	111.09	111.17	111.45	111.55	111.53	112.98	110.85	110.62	113.55	113.84	113.57	112.33	112.7	113.34	112.8	111.7	113.63	111.74	110.37	112.07	111.39	112.42	111.59	112.43	110.69	111.78	111.3	110.99
118.63	116.77	117.85	116.58	118.27	117	117.07	117.87	117.71	116.36	118.33	116.45	117.62	115.74	117.95	117.46	118.65	117.59	118.25	115.71	120.33	117.91	117.59	117.05	118.18	119.92	117.49	117.03	117.84	118.29	119.03	116.63	118.85	117.59	117.56	117.82	118.67	118.68	119.14	116.02	115.69	117.96	117.18	117.1	117.28	116.17	117.24	117.48	117.49	119.01
110.32	110.37	110.56	110.17	109.1	110.11	110.06	110.75	110.11	110.14	110.6	111.9	111.93	111.12	110.56	111.7	111.07	111.71	111.01	112.05	111.76	111.27	110.81	114.06	111.07	111.07	113.17	111.88	111.44	110.95	112.14	111.12	112.37	113.79	110.91	109.23	110.78	110.9	111.51	110.79	110.3	111.52	110.42	111.33	111.85	110.65	110.33	110.64	110.48	112.36
106.88	106.43	107.26	106.34	107.57	106.03	107.31	106.97	107.07	105.32	108.51	105.81	107	107.46	108.01	106.11	108.25	107.5	109.34	106.72	106.1	105.23	106.41	105.49	107.72	107.78	107.74	107.63	104.96	107.56	105.84	105.61	105.55	105.94	106.92	106.09	106.21	106.54	106.6	108.08	105.8	109.94	106.37	108.45	106.68	106.7	107.87	107.33	105.8	107.24
103.7	104.73	103.19	104.87	106.86	105.55	106.4	105.14	104.16	105.55	105.31	104.63	107.3	105.45	105.36	106.91	104.15	105.46	105.78	106.17	106.78	106.71	106.49	104.95	104.43	105.02	106.96	105.79	105.3	103.64	106.74	105.9	105.33	105.79	105.2	105.38	105.47	106.12	104.85	104.01	105.41	105.12	106.76	105.41	104.79	106.97	105.43	104.87	105.7	106.08
111.21	109.28	110.67	111.71	110.77	110.54	111.34	111.51	109.66	109.36	113.73	110.91	111.19	109.36	110.35	110.15	109.72	110.76	109.94	110.1	111.27	110.19	112.05	109.88	110.28	109.71	111.13	110.27	110.6	109.83	110.44	110.42	110.23	111.66	110.06	109.25	110.85	109.8	111.13	111.91	110.87	111.68	111.1	110.96	111.68	108.96	111.77	110.58	110.07	111.11
104.7	102.94	105.13	103.73	105.11	103.92	105.41	105.19	105.72	105.41	104.81	103.87	105.55	103.59	104.04	103.95	104.84	104.24	105.19	105.78	104.57	105.38	105.18	104.89	106.41	103.41	104.57	105.09	103.95	103.81	105.11	106.12	105.21	102.87	105.46	104.36	104.61	104.66	104.84	104.57	103.6	104.93	106.31	104.06	104	103.64	105.36	104.68	104.7	105.56
112.06	112.61	111.44	111.73	111.36	113.01	112.55	111.99	110.11	112.33	114.28	112.24	111.51	112.13	110.93	111.98	113.19	112.91	113.08	112.73	110.67	112.22	112.79	111.32	111.9	110.92	112.13	112.95	110.63	110.78	111.39	112.54	111.66	111.39	111.48	111.92	111.45	110.58	110.55	111.39	112.85	113.15	113.82	111.28	111.96	111.63	112.17	110.59	112.74	112.25
105.95	103.11	104.53	105.19	104.55	105.33	102.02	104.36	105.11	104.84	103.71	104.06	103.51	107.19	105.75	104.05	105.05	103.18	106.1	104.23	103.05	103.53	103.62	103.95	104.86	104.81	104.26	103.58	104.25	105.01	105.02	105.53	103.25	104.35	104.78	102.95	105.54	102.29	105.23	105.24	103.88	104.39	103.88	105.65	105.39	104.14	105.14	104.26	105.9	105
111.78	113.97	113.63	112.55	111.51	111.36	113.05	112.13	111.7	113.2	113.46	113.59	114.1	111.42	113.81	113.75	112.57	112.02	113.2	113.02	114.41	112.52	112.49	113.18	112.91	113.74	112.69	111.99	111.36	113.17	112.51	112.98	113.95	113.54	112.49	112.74	111.57	113	113.81	111.89	113.5	112.47	112.16	113.63	113.05	112.89	113.56	113.15	111.73	112.52
104.18	104.89	105.37	104.16	105.01	104.38	104.84	104.96	105.63	103.51	105.86	104.97	104.85	103.48	106.13	104.19	105.52	105.5	104.94	105.38	105.64	105.83	105.45	103.95	105.95	103.52	105.24	103.69	105.17	105.34	107.17	105.08	104.85	105.9	102.76	104.33	104.82	105.39	104.15	104.37	105.79	105.71	104.2	105.36	105.25	103.23	104.78	104.41	104.03	104.74
100.49	101.1	100.43	100.36	101.16	100.5	99.933	99.832	98.348	100.39	100.6	100.39	100.69	98.964	100.25	99.629	100.57	99.9	100.97	101.24	100.16	100.56	101.23	100.37	99.975	101.39	100.63	101.26	100.41	100.09	101.23	99.288	101.56	100.02	100.39	102.05	100.01	100.17	101.64	99.268	101.46	99.712	101.9	100.01	100.56	100.42	101.18	101.23	100.41	99.886
105.8	106.29	105.46	105.68	104.39	105.19	105.71	106.63	105.6	104.76	107.43	106.63	106.35	106.18	103.53	106.14	107.5	105.93	105.58	106.2	107.26	105.05	105.55	107.2	106.26	105.43	105.67	105.16	106.53	105	104.7	105.36	105.56	104.59	105.33	106.63	105.47	106.49	107.72	106.75	105.3	106.18	105.63	106.34	107.22	106.01	105.8	106.9	105.15	105.92
105.02	106.1	106.25	107.2	105.08	106.33	106.2	106.22	105.67	104.41	105.44	105.54	106.6	106.73	105.85	105.73	104.72	105.36	106.34	104.72	105.39	106.95	106.23	106.82	105.94	105.87	106.14	105.96	105.68	105.72	106.58	105.83	106.47	105.33	105.98	106.36	104.49	107.24	106.71	106.23	106.28	106.27	107.27	104.35	107.72	106.51	105.33	105.18	107.89	105.2
106.59	106.54	107.12	106.28	107.79	105.65	106.19	107.47	107.77	106.65	107.52	106.75	107.61	106.63	106.69	107.67	106.76	105.34	108	107.06	105.62	105.83	106.8	106.63	105.85	106.63	106	105.14	107.56	106.14	107.02	105.73	107.66	105.44	106.31	105.84	105.97	106.18	105.65	106.66	107.37	104.61	107.67	105.41	105.03	106.05	108.26	106.66	106.9	105.86
107.35	104.66	104.2	104.75	105.48	104.45	105.6	104.87	107.11	103.17	104.96	103.19	105.26	105.9	106.6	105.7	104.83	105.42	104.04	105.49	105.65	105.01	106.21	104.96	104.85	104.81	105.65	104.79	104.07	106.18	105.24	104.17	104.78	105.82	104.04	106.66	104.74	105.76	104.96	106.93	104.82	103.33	105.05	104.21	103.64	105.89	103.39	106.02	104.65	104.87
106.21	103.97	105.98	105.67	107.14	103.44	106.31	105.14	105.92	104.28	107.05	105.75	106.43	104.91	104.23	105.8	105.03	106.48	105.38	104.56	104.64	104.97	105.79	104.96	104.96	105.79	105.47	105.31	105.27	105.16	104.71	104.49	106.87	106.23	104.83	105.71	106.11	106.19	104.45	104.64	105.98	105.78	103.97	105.05	104.93	106.55	104.66	105.36	105.91	105.98
111.81	110.49	110.57	108.34	111.61	111.41	110.74	110.17	111.91	111.36	111.28	111.35	109.37	109.46	109.55	111.11	110.67	110.18	109.45	111.51	108.6	109.97	109.9	111.27	109.68	110.33	111.34	110.93	111.56	108.88	109.49	111.49	110.96	111.07	112.03	111	109.89	111.17	110.25	110.6	110.37	111.07	110.09	109.61	110.51	111.78	110.71	111.28	110.57	109.91
104.38	104.32	102.58	104.61	105.08	103.83	104.29	104.48	104.18	104.83	103.33	104.65	102.73	104.69	105.37	104.91	104.98	106.41	105.53	104.14	105.44	104.06	105.46	104.68	103.59	103.76	105.72	103.66	104.1	105.8	104.89	103.17	103.74	105.36	105.26	104.24	103.83	105.34	103.74	105.99	104.51	103.63	105.67	103.64	105.55	103.56	104.52	104.78	103.72	105.17
102.97	104.19	103.93	104.51	104.59	103.67	103.44	103.93	103.16	104.31	102.85	104.92	103.69	105.45	104.22	102.59	103.92	105.41	104.72	104.6	105.07	103.7	105.14	103.8	105.46	104.63	105.46	103.84	105.03	104.91	102.67	104.51	106.02	104.01	104.09	102.73	104.77	103.66	106.08	103.29	103.66	103.09	103.75	102.38	102.53	104.35	103.23	102.03	105.01	103.51
106.79	106.94	106.56	105.76	106.36	105.23	107.13	107.57	105.29	105.22	103.99	104.76	104.58	106.51	105.86	105.53	106.79	106.97	105.74	105.49	104.53	105.5	105.99	105.23	107.35	105.06	103.55	105.35	106.87	106.08	104.77	106.13	106.19	105.68	106.51	104.55	105.68	104.88	106.69	105.88	106.45	106.71	105.74	105.68	105.51	107.28	106.88	105.3	105.32	104.48
111.49	112.06	111.47	110.67	110.12	110.41	110.82	109.97	112.01	110.26	109.63	110.34	110.77	112.2	111.45	111.9	110.38	110.97	110.77	110.92	108.79	112.39	110.13	111.78	110.77	111.09	112.3	112.58	109.18	112.38	109.74	110.99	111.16	110.84	109.65	111.7	110.67	110.26	109.39	109.44	109.9	110.38	112.03	109.06	109.99	111.61	110.79	111.08	110.49	110.91
99.982	100.57	100.21	101.72	99.835	101.99	100.85	100.75	99.041	100.23	100.26	100.31	101.07	101.12	101.94	100.93	101.79	100.41	100.52	100.14	100.63	99.814	100.15	100.72	100.88	100.02	101.26	100.09	99.795	100.86	102.03	100.17	101.07	100.05	101.05	101.08	101.2	102.42	99.913	101.05	99.377	101.99	99.967	101.31	102.03	100.86	100.93	99.96	102.37	100.36
111.78	112.86	113.03	114.08	113.31	114.24	112.68	112.7	112.76	114.98	111.97	113.55	112.04	112.6	112.01	114.43	112.17	113.45	112.69	112.59	110.84	114.18	113.1	112.2	113.31	115.26	111.99	112.05	111.91	111.44	112.96	111.01	111.53	112.16	114.78	112.48	112.41	113.21	113.24	113.36	112.65	113.87	111.31	112.98	113.57	112.08	113.37	112.68	111.81	111.53
106.38	107.01	105.75	106.46	108.35	106.21	107.44	106.35	106.51	105.27	106.41	106.55	106.07	106.56	106.38	106.72	107.43	105.52	105.61	106.52	106.15	105.1	105.5	106.91	106.51	106.06	104.5	106.78	105.21	106.64	106.4	103.91	104.51	105.05	105.69	107.08	107.12	105.26	105.09	107.05	106.74	108.37	106.94	106.45	107.31	104.21	105.54	107.82	106.59	107.44
110.15	112.26	110.9	110.82	112.17	112.21	110.53	111.99	110.45	111.37	110.9	110.87	110.62	111.22	112.27	111.96	111.24	110.29	111.4	112.83	111.26	109.48	111.17	110.74	111.56	110.18	110.91	110.11	112.68	111.93	113.4	112.45	110.34	110.43	110.13	110.25	110.53	110.06	113.33	113.93	110.17	112.02	112.43	111.82	110.73	112.1	112.15	111.32	111.42	111.28
106.97	105.7	107.68	107.35	105.66	105.16	106.88	106.37	106.22	105.82	105.09	105.47	104.51	107.48	106.37	106.81	107.76	105.43	106.09	107.12	104.36	107.15	105.18	105.31	105.25	105.12	106.2	105.65	106.63	106.36	105.79	106.26	106.61	105.98	106.2	105.48	105.59	106.39	104.91	106.26	105.4	106.71	107.77	106.11	106.23	105.78	107.19	106.13	105.75	104.79
104.52	106.63	103.6	106.1	106.1	106.37	105.2	104.7	104.81	105.56	104.74	105.2	105.88	104.17	106.03	104.69	105.8	106.03	104.78	105.68	106.33	106.91	105.5	104.57	105.44	104.38	104.25	105.67	104.71	106.72	103.89	104.61	104.94	103.57	106.35	105.25	105.25	104.72	104.95	105.35	107.12	106.96	104.21	105.31	105.49	104.91	104.81	106.44	104.94	105.04
112.63	112.42	113.83	112.41	113.09	113.92	111.2	113.73	113.14	111.26	112.58	112.05	112.43	113.13	112.08	112.59	112.82	110.95	114.13	112.57	113.95	112.49	111.31	113.42	114.36	113.91	112.78	111.94	111.88	112.95	113.14	113.72	112.81	112.39	113.02	113.48	113.97	112.51	111.58	113.1	112.92	112.86	113.8	111.52	112.38	110.86	112.92	114.51	112.44	112.17
99.888	101.25	99.416	100.36	100.11	99.515	100.48	100.47	101.08	100.72	99.165	99.554	100.26	99.235	99.274	99.352	100.75	100.09	100.91	100.46	99.8	99.873	100.36	99.609	96.777	100.47	99.258	99.185	99.476	97.079	98.673	98.138	99.927	99.677	101.06	98.748	98.627	100.76	100.49	99.903	100.49	97.993	98.996	99.879	100.37	99.095	99.702	100.02	101.36	98.759
105.08	105.35	103.9	105.66	103.69	102.71	104.17	104.56	103.9	105.07	107.49	103.79	104.55	104.87	104.89	102.26	103.33	104.99	104.1	104.36	104.12	103.94	103.75	104.26	104.43	105.85	103.36	102.32	104.35	105.38	105.23	103.98	104.22	103.61	104.27	104.04	103.92	102.37	103.04	104.07	104.4	104.24	105.43	104.25	102.61	105.73	104.88	104.41	103.94	105.02
110.89	112.24	112.43	111.19	111.25	110.06	110.85	112.18	111.5	111.71	112.03	112.46	111.03	110.45	111.08	112.33	108.98	112.88	110.37	111.22	110.1	110.67	111.22	112.08	109.74	110.58	111.73	111.55	111.6	110.69	112.38	110.83	111.45	111.21	110.32	110.75	111.41	110.92	112.59	110.34	112.31	112.44	111.34	111.58	112.26	113.29	113.53	112.84	110.59	111.59
105.35	105.13	104.88	105.25	105.42	106.14	106.11	106.21	104.87	107.16	105.07	105.55	106.78	106.56	105.31	105.39	105.69	105.37	105.37	105.71	105.17	104.47	105.97	106.03	107.68	104.31	104.8	104.75	104.89	105.69	106.1	105.68	107.09	104.64	106.18	106.05	104.78	106.48	106.64	103.97	105.21	106.05	105.04	105.39	106.06	104.7	104.36	105.89	105.97	105.53
101.6	98.003	99.445	100.44	100.02	100.73	99.867	99.611	101.48	98.909	99.382	100.7	101.23	99.068	101.57	99.385	98.493	99.599	99.683	100.6	99.742	99.268	100	100.21	100.15	101.9	99.433	100.14	100.7	99.205	101.83	100.84	100.71	99.784	100.17	101.04	99.079	100.74	100.89	100.82	100.13	99.253	99.938	100.03	98.926	99.53	100.9	100.57	99.331	100.84
105.76	106.18	106.89	105.03	105.89	106.35	106.12	105.59	105.77	104.7	104.72	104.6	106.05	105.41	106.28	104.96	105.71	106.07	105.5	106.37	106.83	107.28	106.57	106.46	105.48	105.73	107.64	105.6	106.35	104.52	104.57	105.95	106.68	105.24	105.88	105.61	104.64	105.34	104.68	105.52	106.11	106.79	103.95	105.68	108.95	105.95	105.32	106.25	106.11	106.94
105.62	105.9	105.6	105.19	105.39	106.45	105.16	104.63	105.25	104.73	105.14	105.12	105.9	103.98	105.95	105.26	104.51	104.99	105.43	105.84	105.18	105.24	105.63	106.07	106.3	107.83	106.02	107.23	105.78	105.78	105.43	104.25	106.16	104.98	105.3	103.31	104.78	105.11	104.45	105.52	105.5	107.24	105.74	105.32	105.93	106.48	106.55	105.69	106.1	106.08
112.32	111.19	112.44	112.14	112.8	113.1	110.99	112.53	112.21	112.04	111.87	112.42	112.59	111.6	111.1	112.54	111.71	110.76	112.31	112.51	112.54	111.74	113.03	112.67	111.23	111.78	111.4	111.89	111.89	112.78	113.29	111.58	111.26	111.38	111.05	111.83	112.83	112.38	111.57	111.6	111.26	110.31	112.45	111.99	110.97	111.68	111.08	112.39	112.62	110.83
108.18	107.22	109.45	107.61	107.83	107.68	106.65	106.5	107.51	107.84	108.49	106.55	106.93	106.26	107.18	105.71	107.81	106.41	107.33	107.15	106.34	107.86	106.55	106.49	107.68	105.82	106.54	106.46	105.8	105.68	106.39	106.57	105.76	106.54	106.23	106.54	108.09	106.61	106.97	108.26	107.85	107.17	107.91	105.74	106.82	106.83	107.03	106.34	106.46	105.5
106.63	106.73	106.3	105.3	105.48	107.3	106.52	105.98	105.98	107.29	105.66	105.07	106.91	106	104.58	106.79	107.11	106.55	103.78	105.51	106.87	105.69	105.59	105.59	107.08	104.93	105.82	105.25	105.92	107.23	105.18	106.35	107.24	106.36	107.15	105.9	105.57	107.05	106.87	105.7	104.61	106.58	106.64	105.25	106.35	106.96	104.71	105.36	106.24	106.87
117.68	116.57	116.52	115.79	116.65	117.99	118.05	118.72	117.05	117.56	117.44	116.77	117.02	117.07	117.83	117.12	115.75	118.52	117.29	116.18	117.73	118.18	118.97	117.29	118.41	117.46	117.86	117.79	119.72	117.73	117.29	117.72	116.56	118.7	117.88	118.22	117.1	118.3	116.57	117.7	118.07	116.15	116.99	117.45	118.19	117.05	116.07	117.5	117.04	117.82
110.39	110.23	110.79	111.27	109.26	111.3	109.42	111.05	110.62	111.65	110.91	110.24	110.56	110.12	110.97	108.44	108.98	109.17	110.65	110.12	110.34	110.5	111.22	109.81	111.32	112.37	112.04	110.98	110.13	111.6	111.56	110.77	109.24	110.38	110.22	109.53	109.59	110.25	110.27	111.38	109.22	110.31	110.2	110.68	111.79	109.95	109.91	110.24	110.81	110.63
104.73	105.79	106.47	107.81	105.43	106.94	106.66	105.61	106.22	105.73	107.28	107.32	108.14	106.68	107.6	106.2	106.21	104.33	106.35	106.08	106.95	105.4	106.44	107.73	104.6	105.97	104.88	104.76	105.21	105.94	106.18	106.89	105.43	105.32	106.92	106.38	105.45	106.77	106.7	105.49	106	106.98	106.14	106.48	106.08	107.04	105.05	106.6	107.66	106.03
104.31	105.3	104.7	104.88	105.42	105.71	104.07	106.39	104.95	106.14	105.74	106.09	106.13	104.78	106.31	105.73	105.01	106.04	105.79	104.85	106.3	104.25	105.51	104.98	105.23	104.92	106.51	105.46	104.83	105.55	105.56	105.87	104.8	105.46	105.5	106.76	106.23	105.96	105.32	105.43	105.85	103.9	105.27	106.15	104.95	105.83	104.97	106.41	106.14	107.09
106.5	105.84	106.23	106.24	106.6	105.56	107.09	107.26	106.99	105.35	104.95	105.47	104.97	105.87	105.64	106.43	107.3	105.08	107.39	104.36	105.81	106.48	105.09	106.52	105.92	104.16	104.12	106.35	106.35	105.19	106.78	106.11	104.36	105.53	105.81	106.57	105.17	106.11	104.84	106.84	105.81	106.29	105.18	107.73	106.88	106.45	107.35	106.42	106.07	105.3
105.94	107.25	107.32	106.81	107.74	105.8	106.85	105.91	107.19	108.1	105.34	107.57	108.53	104.99	106.8	107.93	107.07	106.8	106.39	106.95	106.37	106.17	106.39	106.81	104.05	107.56	107.91	107	105.99	106.89	106.96	105.63	107.97	106.23	109.29	108.34	104.52	104.48	107.55	106.85	106.6	108.42	107.39	106.76	108.82	106.43	107.28	105.33	105.56	106.7
100.87	101.82	102.34	101.56	100.58	100.17	100.62	101.05	98.515	100.98	100.1	101.59	101.21	99.88	101.71	100.61	100.75	101.36	101	100.85	100.06	100.29	99.978	100.18	101.14	100.96	100.01	100.83	100.83	100.09	100.95	99.372	101.79	100.98	99.594	101.07	100.84	101.05	100.27	100.14	100.96	99.412	100.36	100.37	99.851	101.34	100.49	101.48	100.78	100.81
100.18	99.222	99.1	100.9	100.33	100.85	100.38	99.239	99.177	100.01	99.647	99.636	102.41	100.55	99.304	100.99	99.865	98.539	99.909	100.15	98.453	100.71	99.717	99.233	98.348	99.78	97.994	99.63	99.418	98.485	100.21	100.82	100.48	99.542	98.967	97.837	101.46	99.854	100.31	99.626	99.703	98.7	101.02	100.81	100.88	98.551	100.04	100.84	100.11	100.15
111.82	109.59	110.64	110.85	112.32	110.26	111.91	112.08	111.02	111.52	111.38	110.45	111.54	110.72	111.6	111.14	113.82	110.76	112.42	110.44	111.75	112.41	110.19	111.84	111.15	111.47	111.19	110.74	110.85	110.99	111.86	113.16	109.62	111.52	111.2	109.91	110.25	109.79	109.15	111.86	111.26	111.23	111.47	110.92	110.55	110.74	111.81	109.92	109.7	110.38
111.92	111.49	111.81	112.78	111.31	113.1	113.12	110.08	111.9	111.21	113.38	111.32	111.44	112.56	111.94	110.94	111.39	111.84	114.06	113.26	112.67	111.53	111.93	111.31	112.7	112.61	112.87	110.34	111.68	112.32	111.53	112.88	109.98	111.74	111.52	113.07	112.69	112.54	112.21	112.47	112.99	110.8	111.85	109.97	113.49	110.4	112.06	111.94	112.55	114.34
104.84	104.59	104.27	105.36	104.23	104.26	105.25	103.82	103.43	105.25	103.73	102.85	104.53	102.72	105.61	104.48	104.21	102.82	105.17	103.16	104.62	105.67	103.05	104.55	104.5	103.96	104.25	103.73	104.32	105.09	106.19	104.29	104.33	103.23	105.25	104.22	103.4	104.44	103.85	105.46	103.48	105.53	104.59	104.86	103.54	104.61	103.13	103.49	104.07	104.28
106.15	104.93	105.55	106.38	105.13	106.87	104.94	107.21	106.53	105.73	106.92	105.64	106.29	106.52	106.05	104.75	107.04	107.55	105.82	104.3	105.16	105.12	106.02	104.74	105.51	106.35	106.48	106.17	106.94	104.98	104.49	107.04	106.16	106.02	106.02	105.77	105.2	105.24	106.18	105.47	107.44	106.76	106.68	106.93	105.88	105.38	107.99	106.93	106.71	105.72
101.93	100.26	98.203	99.428	99.729	99.412	100.93	99.198	99.953	100.33	100.73	99.201	99.56	99.145	99.906	99.952	101.15	100.97	100.75	99.513	99.668	100.27	98.468	99.135	100.62	99.441	101.08	99.65	100.41	99.27	102.64	101.06	99.426	100.38	98.512	100.94	99.813	101.26	99.234	100.5	99.785	100.2	98.96	99.88	100.43	99.99	101.14	98.943	100.64	100.66
107.27	108.08	105.3	106.45	105.15	105.87	105.5	105.01	104.97	105.83	107.99	106.17	105.94	105.96	107.06	106.78	105.67	105.85	104.24	105.2	107.24	107.06	106.19	106.85	107.6	106.96	106.23	105.67	107.03	105.93	105.69	107.23	105.62	107.21	105.47	104.97	106.66	106.18	105.08	106.73	105.83	105.59	105.64	107.16	106.83	105.47	106.12	106.38	106.83	106.13
104.36	104.25	106.37	105.15	106.09	105.26	107.65	106.4	106.59	105.58	104.92	104.61	104.91	105.55	106.39	105.79	107.27	104.06	104.87	107.3	105.24	106.2	105.56	106.07	103.88	106.33	104.3	106.25	106.54	106.64	105.09	104.98	103.9	105.73	105.8	105.63	104.86	106.28	104.74	106	107.46	106	106.17	104.98	104.04	105.19	105.08	105.3	106.89	105.43
104.48	105.12	106.83	106.59	103.92	104.39	105.88	104.16	105.57	105.18	104.53	104.55	105.19	105.12	106.71	106.03	105.49	106.78	105.5	106.19	104.96	103.86	104.96	106.49	106.65	104.73	104.58	105.33	105.61	106.42	105.87	105.98	105.29	105.78	107.11	107.56	106.2	105.51	106.44	106.18	105.94	106.81	106.3	108.02	105.07	106.68	107.97	107.36	106.51	105.26
105.38	106.04	106.79	106.35	105.21	106.61	104.96	107.16	107.05	105.23	106.15	104.9	105.43	106.22	105.23	104.15	105.75	107.14	105.71	104.7	104.7	105.89	105.95	104.31	104.5	106.12	104.88	106.29	105	105.89	104.46	105.31	106.43	105.06	105.99	107.11	105.98	104.14	106.32	106.49	104.65	107.23	105.42	105.82	103.92	105.18	105.48	104.73	104.27	105.24
107.09	105.9	106.77	106.64	105.51	107.45	107.41	106.42	106.93	105.67	107.8	108.26	106.46	107.04	107.51	105.59	106.4	106.69	105.42	106.96	106.2	106.24	107.36	107.66	106.55	106.11	106.21	105.35	107.69	105.13	105.89	107.13	108	107.52	105.87	106.99	107.84	106.24	106.49	106.67	106.71	107	106.02	105.27	105.94	106.94	105.15	108.38	107.26	106.45
106.58	105.53	106.2	106.69	108	106.23	106.65	105.26	107.14	105.4	107.77	106.62	106.6	106.72	105.78	105.65	107.14	106.27	106.13	107.76	105.53	107.38	105.63	106.8	107.03	105.52	106.95	106.12	106.71	105.87	106.91	107.23	106.6	106.9	106.77	106.88	107.39	107.52	105.98	105.78	104.91	106.09	106.27	108.17	106.56	107.78	106.51	106.65	107.93	104.78
106.01	106.44	105.87	108.41	106.6	106.26	103.86	105.57	107.66	106.25	107.92	106.44	105.71	106.96	107.92	105.73	105.29	105.24	106.26	105.69	106.43	107.06	109.11	106.15	106.08	105.04	106.71	107.75	106.16	105.87	106.06	106.41	106.8	104.55	106.44	106.18	106.93	106.04	108.29	105.41	105.58	106.58	107.68	106.26	107.36	105.98	106.78	105.62	106.68	106.23
113.18	113.68	111.95	111.26	111.11	112.99	109.21	110.93	112.22	110.73	111.51	111.78	111.48	109.47	111.83	111.59	110.95	113.35	112.14	113.02	111.56	111.49	111.99	111.32	111.48	111.74	111.26	112.59	111.06	110.42	111.01	110.98	111.52	110.01	110.67	112.12	111.65	111.35	112.97	112.44	113.62	112.05	111.21	111.94	112.31	112.18	111.76	111.56	110.05	110.91
99.425	101.04	99.934	101.22	100.51	100.71	100.78	99.761	99.132	98.948	100.11	99.988	100.87	99.678	99.012	98.896	100.08	100.83	99.852	101.92	99.483	100.6	99.962	100.96	100.37	99.674	101.99	101.62	100.38	101.6	99.766	101.24	100.68	99.673	99.244	101.03	99.651	99.387	98.839	101.29	99.727	98.65	101.23	99.878	99.731	100.22	99.334	100.45	98.396	99.404
104.83	104.63	104.39	104.55	104.19	106.04	102.69	105.68	104.75	103.63	104.06	104.99	104.43	103.9	105.59	104.66	106.01	105.26	104.73	103.31	104.47	105.2	103.38	104.75	104.2	105.98	103.98	104.36	106.2	104.37	104.49	103.8	104.84	104.52	104	105.47	103.88	105.38	104.95	103.13	104.55	104.01	104.59	103.71	102.74	104.7	104.61	105.71	105.27	103.11
106.5	106.01	105.48	105.21	106.93	106.29	107.25	105.87	106.79	106.52	106.73	106.13	106.03	107.53	107.89	106.4	106.15	106.83	105.33	106.86	107.21	107.55	106.13	106.49	106.02	106.3	107.09	106.04	105.03	107.51	106.16	107.82	104.86	107.29	105.91	105.53	107.69	106.56	107.33	106.47	106.67	105.48	106.02	107.33	105.64	106.72	107.24	106.77	105.25	106.85
106.78	105.89	106.7	105.46	106.37	105.02	105.8	107.42	106.79	108.46	106.82	107.43	105.86	108.72	107.14	107.69	106.52	104.73	105.7	105.92	106.87	107.61	106.79	106.54	106.3	105.97	106.74	106.69	106.79	107.72	106.64	107.78	107.57	107.22	107.45	107.89	107.62	107.99	104.03	106.37	106.75	106.33	107.47	106.69	107.59	107.45	106.76	106.65	106.47	107.21
107.04	103.11	107.44	106.31	106.64	105.59	106.1	106.14	105.78	106.17	107.78	106.41	104.03	104.94	106.13	106.49	106.6	105.94	107.19	105.43	105.71	105.53	104.94	106.5	106.53	105.08	107.26	104.83	105.83	105.47	106.13	106.94	106.41	104.84	105.54	105.85	107.59	106.49	104.98	106.37	107.33	105.13	107.19	105.58	105.74	105.22	107.45	106.93	106.07	105.21
111.32	112.01	110.58	111.66	110.21	110.62	111.49	111.74	111.13	111.15	113.14	111.6	112.66	111.74	110.33	111.7	110.94	110.42	111.4	111.66	109.97	113.11	112.29	109.87	111.63	111.14	112.39	109.95	112.19	111.73	112.04	111.86	111	110.99	111.93	112.55	113.16	111.29	111.69	111.47	112.97	112.41	110.96	110.76	111.15	111.29	111.7	111.24	113.28	111.23
105.67	106.87	103.85	106.95	105.79	104.48	105.71	104.92	104.34	105.37	104.64	102.99	105.81	106.21	105.04	105.25	105.2	104.02	106.32	105.04	105.96	104.8	105.56	105.59	104.54	104.5	105.93	105.67	106.38	106.35	104.29	105.4	104.19	104.46	107.58	104.94	104.55	105.36	106.18	105.2	104.89	107.7	105.51	104.94	104.98	104.19	105.89	105.08	106.57	105.26
98.828	99.333	99.098	100.01	100.9	99.585	100.78	100.11	98.563	99.214	100.12	99.387	101.07	98.656	100.31	100.91	100.39	97.054	99.807	100.55	99.035	100.78	99.221	99.424	99.853	100.15	98.667	99.339	100.39	101.38	98.571	99.15	101.22	100.54	100.7	101.17	99.255	100.06	99.306	101.17	101.08	100.76	100.28	99.936	100.2	100.18	100	99.032	98.152	100.99
112.75	113.19	113.24	112.33	111.85	112.11	111.42	111.29	111.46	113.76	112.78	112.93	113.43	111.18	112.9	113.05	113.32	111.46	113.26	111.14	111.9	112.57	114.36	113.83	113.51	111.97	113.61	112.09	112.12	112.97	112.61	112.15	113.04	112.92	112.43	112.28	112.87	112.36	113.34	112.97	112.06	110.94	112.38	113.89	112.93	112.63	112.72	112.84	113.11	113.6
112.51	111.79	110.81	111.71	112.65	112.6	111.82	112.22	113.59	111.93	112.4	113.21	111.63	113.06	111.97	110.97	112.75	111.6	111	112.82	113.08	112.41	112.06	112.52	112.46	113.35	112.61	112.29	112.31	112.23	113.13	111.68	112.36	112.16	112.16	112.99	111.39	113.76	111.26	112.03	112.46	112.8	111.23	113.03	113.4	113.25	113.14	114.14	112.3	112.16
107.32	107.69	106.6	108.19	106.86	106.41	107.96	106.04	104.8	105.24	105.97	105.02	107.24	106.35	105.57	107.24	106.74	107.25	107.06	107.98	108.33	107.59	105.81	107.52	106.34	105.5	107.11	106.11	106.8	107.72	106.99	108.03	106.46	107.3	108.03	107.03	107.01	106.03	108.7	106.94	104.94	107.68	107.03	107.41	106.51	105.59	106.96	105.93	107.28	106.99
100.18	99.93	100.15	99.602	99.442	100.57	99.323	100.32	100.62	98.882	98.699	99.044	100.92	99.631	100.48	99.475	99.611	99.22	99.775	99.083	98.072	98.896	99.478	101.33	99.664	98.592	100.66	101.5	99.486	101.24	98.713	98.779	98.722	100.7	99.349	98.597	99.304	100.66	100.48	99.149	98.857	100.76	99.406	99.001	100.44	99.356	99.831	100.61	99.526	99.551
104.14	105.39	103.29	105.27	105.04	105.7	104.63	103.17	104.31	106.46	104.57	103.51	104.64	105.49	105.24	104.16	103.92	104.68	104.44	103.85	104.19	103.55	104.51	105.13	104.59	104.23	103.51	102.75	102.46	102.81	103.95	104.45	105.66	104.36	103.73	103.73	103.78	106.97	103.46	105.02	104.44	104.69	103.82	103.99	104.21	103.02	104.59	103.87	105.48	103.15
103.99	104.77	103.37	103.45	104.46	105.43	104.98	102.91	105.18	103.71	103.04	102.33	104.9	104.03	104.63	104.52	103.01	104.17	104.77	103.75	105.03	104.06	103.59	105	104.9	104.24	103.53	102.99	105.01	103.35	105.99	102.42	103.43	104.17	103.78	104.17	104.36	103.83	103.68	104.1	104.67	104.9	105.25	104.83	105.59	103.88	105.1	103.93	105.72	104.18
104.19	106.03	105.62	103.79	107.39	105.63	106.13	107.11	105.26	106.17	106.05	105.05	106.36	104.69	105.88	107.64	106.65	106.79	105.78	104.9	106.39	104.75	106.7	104.5	106.2	107.23	106.14	105.95	106	105.79	104.13	104.27	106.04	106.07	105.37	105.66	106.03	106.76	105.18	105.86	105.97	104.55	105.59	104.75	104.48	106.11	105.02	105.85	105.28	106.66
116.48	116.41	117.86	117.62	117.79	116.9	116.96	116.63	116.28	116.36	117.96	117.27	118.93	119.36	116.78	118.11	118.71	118.26	117.8	116.05	118.91	118.3	116.61	117.39	117.83	117.44	118.79	117.07	116.58	119.17	119.59	116.5	117.6	116.98	116.1	118.96	119.09	116.93	116.88	120.26	118.99	115.72	118.03	118.14	119.28	117.58	118.28	119.53	117.52	116.49
103.51	103.85	104.05	104.22	104.56	103.44	103.16	101.96	105.02	103.38	103.44	104.88	104.36	104.16	104.33	103.99	103.67	103.66	104.15	104.83	103.97	103.27	104.43	103.64	104.53	103.91	104.33	104.39	102.95	102.85	102.89	104.84	105.42	104.53	104.9	104.67	107.53	103.73	104.6	103.7	104.48	102.46	102.95	104.28	105.69	104.46	102.68	101.96	104.45	105.44
107.29	106.75	106.14	105.25	106.4	107.15	106.01	105.52	106.74	106.58	105.93	106.34	106.64	106.33	105.4	105.87	108.18	105.38	107.27	106.66	106.64	106.4	105.72	106.58	107.17	106.63	106.58	105.22	107.93	108.41	105.75	107.43	105.62	106.69	106.88	105.77	106.45	108.03	106.77	104.84	105.87	107.2	106.92	106.1	106.43	105.47	106.54	106.32	104.95	106.02
104.41	105.66	104.99	106.92	105.91	104.45	105.89	106.7	106.71	105.16	104.39	104.97	104.47	105.29	104.98	107.17	106.11	107.54	106.54	105.48	104.84	105.42	104.12	106.45	105.91	107.09	106.12	105.85	105.85	105.33	106.58	105.51	107.69	106.87	107.76	106.27	104.82	105.54	104.88	107.41	103.18	105.7	104.82	105.66	106.55	105.08	103.65	106.64	105.12	105.79
103.16	104.01	104.55	104.66	104.51	104.39	103.1	104.25	104.36	103.88	104.15	104.8	104	104.8	104.31	104.83	105.34	104.26	103.72	104.89	104.12	103.45	104.19	104.7	104.58	104.44	105.1	104.05	103.71	104.28	105.1	105.26	103.64	103.09	105.13	104.24	104.07	105.47	102.88	102.67	104.47	104.35	104.05	104.63	105.26	103.43	103.33	105.19	102.87	105.07
105.19	106.27	105.67	105.05	104.39	105.79	104.46	105.42	106.65	104.34	106.11	105.21	106.61	105.85	106.02	105.41	104.68	105.46	105.65	104.99	106.2	102.97	106.35	105.31	105.25	105.62	105.59	105.82	105.45	104.53	105.28	104.58	105.11	105.13	105.93	106.66	106.47	105.53	105.92	103.86	105.26	107.2	105.58	105.48	104.67	106.76	105.34	106.4	105.17	105.23
100.36	100.06	101.08	98.986	99.241	101.1	99.362	100.55	99.117	101.46	100.16	100.48	100.79	97.128	99.941	101.86	98.856	100.59	100.24	100.67	99.304	100.98	102.1	101.62	99.793	100.53	101.85	99.921	100.27	100.41	100.59	99.523	98.302	100.23	99.005	100.67	101.51	100.05	99.31	99.029	99.743	99.496	99.244	98.854	99.629	100.82	100.8	101.08	100	101.99
111.51	111.94	112.14	110.83	111.95	111.49	112.44	111.6	110.96	110.96	113.8	110.93	109.44	111.3	110.89	109.73	110.14	111.94	111.1	112.24	111.98	112.24	109.95	112.4	110.3	111.9	111.51	111.34	111.52	111.8	112.25	111.74	110.7	112.01	112.23	110.39	110.74	109.82	113.86	112.65	110.29	110.34	110.83	109.87	110.8	111.58	114.74	111.51	110.11	110.78
106.27	104.15	107.48	107.32	106.22	108.03	106.24	106.34	105.73	106.86	104.9	105.79	106.1	106.41	105.4	107.33	105.64	106.19	107.25	105.78	107.49	105.7	105.22	105.2	105.94	105.11	106.23	105.5	107.02	107.17	106.22	107.49	105.93	106.37	105.49	104.88	106.58	106.37	105.97	106.73	107.38	105.94	105.34	106.83	105.87	107.42	105.54	107.35	105.37	105.32
109.12	109.81	110.59	109.44	110.97	108.85	109.21	110.73	109.42	111.04	109.4	110.55	108.22	108.23	110.31	109.65	109.23	110.63	109.81	110.09	109.55	111.99	110.58	109.82	111.3	110.86	109.24	110.53	110.21	111.3	110.74	109.45	110.12	108.15	110.74	110.57	109.21	111.08	109.2	111.42	109.33	109.8	109.12	110.78	110.32	109.89	109.57	110.24	111.05	111.38
101.73	101.23	99.961	100.9	100.37	101.2	100.38	100.34	99.801	100.89	100.79	100.81	99.779	101.45	100.43	99.044	102.24	101.15	99.693	99.658	99.786	100.45	99.458	100.11	99.954	100.35	102.29	99.806	100.37	101.46	100.93	100.71	100.65	100.52	99.832	100.84	99.608	98.755	100.93	99.932	100.4	100.46	98.992	98.186	101.09	100.68	101.69	100.17	101.03	99.433
107.01	104.31	105.38	106.43	105.5	106.84	107.21	107.33	106.69	106.05	107.5	106.36	105.28	106.31	105.7	106.12	106.56	106.57	105.85	106.39	106.7	105.58	105.96	107.26	106.01	104.85	106.56	105.07	106.66	107.5	106.03	106.39	106.1	104.89	105.27	106.12	106.53	107.46	107.5	106.5	104.9	105.55	105.45	105.64	103.68	106.91	106.41	105.11	104.73	104.55
105.77	104.76	107.52	105.87	106.57	105.74	105.37	105.99	106.74	107.29	107.47	106.07	107.11	105.12	105.82	106.59	105.49	107.36	106.88	106.17	106.43	106.12	104.9	106.78	107.7	105.11	105.4	105.1	105.29	107.87	106.32	106.37	106.68	105.89	105.76	107.01	106.44	106.12	105.95	106.54	106.64	105.67	107.4	104.51	106.17	105.85	107.25	106.3	106.05	106.45
117.6	117.54	118.69	118.68	117	116.52	118.64	118.29	116.48	117.19	117.54	117.07	118.23	117.05	115.31	117.14	118.57	117.04	118.18	117.6	116.48	117.77	117.7	118.71	117.52	117.01	118.96	116.66	116.04	116.88	116.44	117.74	117.16	117.27	118.16	118	117.47	118.56	116.85	119.18	118.58	117.75	116.68	118.28	116.95	116.4	117.67	117.31	117.3	117.66
103.77	104.15	103.12	102.88	103.36	103.07	102.89	104.28	103.35	103.95	103.65	104.4	103.99	104.73	104.66	103.09	104.46	103.38	105.26	105.04	104.3	105.64	102.86	105.63	103.05	104.98	104.62	103.65	104.62	103.24	104.34	103.84	104.8	104.42	106.24	104.27	103.24	106.24	104.5	103.39	104.35	105.06	102.65	103.76	104.41	104.25	102.58	104.91	103.77	104.83
104.41	104.25	103.02	105.34	105.51	104.8	104.63	105.67	104.75	106.04	104.77	104.93	104.85	104.23	105.26	104.09	104.44	103.41	104.68	105.56	104.92	104.73	104.69	105.41	104.81	103.61	104.88	105.45	104.8	104.98	105.75	104.34	104.39	104.01	107.46	104.36	105.48	105.33	106.04	106.7	105.63	104.18	105.72	104.15	104.17	105.18	105.38	104.03	104.38	103.7
112.6	112.07	112.09	113.78	110.55	111.62	113.7	112.03	112.9	111.75	112.42	110.98	112.55	112.98	111.12	113.05	111.46	111.34	112.99	112.97	113.61	112.15	112.35	110.98	113.82	112.49	112.54	111.73	112.62	110.14	112.89	112.38	111.68	113.95	112.92	112.7	111.69	112.27	113.17	113.51	113.27	112.04	111.99	110.75	112.59	110.55	111.35	112.7	112.02	114.09
104.26	105.44	105.85	106.28	105.13	104.92	107.22	103.38	105.61	105.32	105.44	103.95	103.86	106.93	105.84	104.99	106.03	106.91	106.23	106.01	104.28	106.12	107.2	106	104.78	104.44	105.79	105.73	105.63	104.4	105.47	104.11	105.71	103.57	105.6	105.6	106.44	105.8	106.11	106.01	105.6	103.09	106.15	105.68	105.72	106.02	106.15	107.19	105.58	104.34
106.06	105.83	106.24	105.25	107.17	105.12	105.19	104.48	107.03	104.95	105.89	105.26	107.36	103.85	104.72	105.33	106.13	105.99	107.45	105.37	105.42	106.38	105.37	105.51	103.21	105.89	104.85	105.87	104	106.32	106.51	105.98	106.68	105.53	104.61	105.69	104.47	106.15	105.18	105.52	105.1	107.08	103.6	104.87	105.36	105.65	106.02	104.37	104.53	104.98
105.94	104.06	103.86	102.83	104.85	103.24	104.8	106.21	103.65	102.9	102.55	102.17	102.12	105	104.13	104.23	104.84	105.27	103.66	105.6	104.11	105.19	104.23	104.48	105.55	104.85	104.99	104.06	105.14	105.25	102.13	104.75	105.24	103.13	104.68	104.24	103.71	104.28	103.92	103.92	104.28	104.54	105.45	103.9	104.34	104.32	103.53	105.35	104.71	103.78
109.81	110.72	110.76	109.56	109	109.83	110.36	109.34	109.53	107.93	110.68	109.24	108.32	111.26	109.82	108.1	109.24	110.35	108.78	108	108.73	109.51	109.46	107.52	112.37	110.03	110.22	110	108.28	109.92	109.79	109.81	111.12	109.51	109.45	110.14	109.75	109.6	110.04	109.39	109.95	110.89	108.63	109.35	108.78	108.74	109.88	109.74	107.3	111.17
118.36	118.94	118.7	117.27	117.25	118.87	118.04	117.56	118.44	119.21	117.76	117.01	115.98	117.91	117.59	116.54	116.73	117.03	118.17	117.8	117.46	117.44	118.91	116.86	117.1	117.75	116.88	117.86	117.37	117.92	117.85	118.52	117.3	117.52	116.72	117.28	118.13	117.71	115.66	117.81	115.7	116.82	117.81	118.61	116.58	118.57	117.94	116.71	117.34	118.95
100.94	100.76	99.676	100.33	100.49	100.15	99.441	98.451	99.801	99.248	99.515	100.17	100.94	100.75	100.42	98.704	99.214	100.7	99.423	99.754	97.93	101.04	99.658	99.25	99.455	100.9	99.93	100.83	98.993	100.29	100.42	100.22	100.24	100.06	100.18	99.809	99.184	99.553	99.15	99.661	99.947	99.818	98.853	98.503	98.973	99.447	98.08	98.075	99.171	99.653
107.13	107.3	106.13	105.65	105.83	105.65	106.03	104.41	105.01	105.48	106.03	106.32	107.34	108.84	106.44	105.14	106.33	104.65	105.1	106.3	104.12	106.1	106.64	105.09	105.31	105.27	105.49	105.08	105.78	105.14	106.19	106.19	105.91	104.42	105.64	106.48	105.17	106.26	106.12	104.77	105.61	104.78	107.07	106.25	105.03	105.38	105.26	105.29	106.29	106.22
104.53	106.08	104.7	105.73	105.4	105.81	106.57	105.14	106.16	105.67	105.31	106.01	106.75	104.82	104.95	106.85	106.11	106.08	104.59	106.4	106.8	106.03	105.48	107.26	105.56	106.87	106.17	106.46	105.51	105.7	106.07	106.66	105.54	105.57	106.82	106.24	107.4	107.85	103.62	107.25	106.04	105.23	104.91	107.21	104.22	106.52	104.17	105.71	106.21	105.04
98.602	98.383	98.787	100.42	98.563	99.246	99.799	99.757	99.572	99.732	98.193	100.4	99.931	99.122	100.22	99.154	100.36	100.13	99.676	97.637	100.55	100.61	99.769	98.492	101.09	99.265	99.646	100.64	99.254	98.986	100.48	99.192	98.776	100.57	100.47	98.733	100.36	98.878	99.707	99.181	98.066	98.821	99.723	98.021	99.442	99.393	100.62	97.545	101.73	98.805
111.58	111.29	110.69	109.97	111.2	112.15	109.83	111.08	110.34	111.21	111.62	111.08	109.96	110.61	108.78	111.13	111.75	111.68	109.38	111.21	110.75	111.44	110.88	109.28	109.79	111.61	110.61	110.25	110.87	110.52	111.25	110.6	109.23	111.76	107.35	110.18	109.89	111.79	110.11	111.04	110.44	110.01	109.66	110.33	110.77	110.76	110.64	111.26	111.23	110.68
110.09	110.39	108.45	110.33	110.98	109.19	110.25	109.63	110.4	109.17	109.73	108.57	110.58	110.73	110.46	110.99	110.85	109.61	110	110.21	111.11	110.34	110.06	108.71	109.49	110.1	111.25	110	109.13	110.37	112.42	109.98	110.05	112.57	109.48	110.38	109.94	109.7	109.69	109.9	111.32	110	111.33	109.28	108.88	110.18	110.44	111.74	111.05	112.37
106.25	105.83	106.39	105.93	106.84	106.43	105.4	107.28	106.72	106.19	106.3	107.5	104.99	104.54	103.87	106.03	106.59	106.4	105.05	105.58	105.58	105.36	106.37	106.29	105.27	106.2	105.42	105.43	104.61	105.79	105.38	105.53	105.12	105.14	105.46	106.8	106.59	105.78	105.28	107.62	106.55	105.64	106	107.4	106.65	106.83	104.73	107.1	106.82	106.53
99.65	98.732	100.57	98.908	100.01	99.973	101.03	100.44	99.09	99.724	100.29	99.896	100.23	100.13	100.03	100.24	98.973	99.778	99.1	100.35	100.23	100.64	100.5	99.154	102.07	99.785	99.705	100.62	100.45	99.639	100.7	100.62	100.2	101.52	99.881	101.05	100.93	99.387	99.494	100.25	100.57	100.15	100.49	101.19	99.907	101.78	99.672	99.795	101.07	99.317
105.74	105.53	106.04	107.17	107.05	105.19	104.63	106.32	104.82	104.6	106.94	103.75	105.18	104.87	105.04	104.72	105.59	105.54	105.83	105.93	106.36	105.79	107.48	106.87	105.88	106.55	105.16	104.75	105.92	105.71	108.35	106.14	105.94	106.73	103.61	106.18	105.36	105.27	104.72	105.64	103.96	104.29	106.07	104.42	105.56	106.14	105.49	105.44	105.86	106.48
111.19	113.04	110.97	110.49	111.86	109.41	112.11	110.4	111.11	110.22	112.14	111.96	110.22	111.38	111.62	111.12	111.54	112.86	111.1	112.29	111.59	111.74	111.08	112.16	112.9	112.8	111.54	111.32	111.7	112.13	112.32	110.66	112.1	110.68	112.14	110.2	112.01	110.75	112.45	111.48	111.27	110.74	112.06	109.88	111.96	111.17	111.64	112.64	112.26	110.65
105.06	105.96	105.76	104.52	106.25	105.63	105.93	104.78	107.56	104.26	106.79	106.47	106.13	104.88	104.4	105.71	104.18	105.9	106.18	104.81	104.81	105.43	105.96	103.66	104.88	105.7	106.54	104.26	105.81	105.79	105.38	105	104.23	105.44	105.86	106.04	105.16	105.37	104.29	105.39	105.39	104.84	105.79	105.72	105.03	105.57	104.41	104.82	105.44	104.9
104.51	103.94	105.24	104.48	104.9	102.15	103.67	104.33	103.55	103.77	102.92	102.36	104.05	106	104.14	104.35	104.83	105.02	104.53	104.82	105.61	105.8	104.33	103.7	103.58	104.81	103.57	103.06	103.61	104.86	102.97	104.52	103.59	104.8	104.37	105.12	104.35	103.93	103.26	105.05	105.98	105.8	103.22	104.01	106.23	104.25	104.14	104.76	104.35	105.79
110.05	109.01	109.65	110.72	110.51	110.3	110.44	110.51	110.94	108.81	109.55	110.72	108.66	109.39	110.38	110.2	109.86	110.72	110.7	108.86	110.43	109.88	110.2	109.72	110.07	108.54	110.8	110.35	109.89	110.17	109.3	109.68	109.35	109.85	109.12	110.95	108.85	109.15	110.12	110.36	111.34	108.36	109.29	109.51	109.04	110.58	109.62	109.85	110.57	110.21
100.45	99.506	97.478	99.471	100.86	97.468	99.609	99.64	99.923	99.68	99.091	98.776	100.09	100.8	100.32	99.451	99.333	100.89	101.24	99.56	100.47	99.836	100.24	99.787	100.05	99.469	102.14	99.154	100.88	99.626	100.66	100.48	100.34	99.433	100.59	99.598	99.982	100.88	99.84	99.782	101.11	99.481	100.8	99.843	98.212	99.305	98.994	101.67	100.15	101.47
112.35	113.01	112.27	112.4	113.23	112.83	112.11	113.1	113	112.62	112.94	113.84	112.93	110.29	113.65	113.42	113.58	114.76	113.33	112.42	111.61	112.21	112.98	114.83	114.06	114.71	112.56	111.57	111.04	113.81	113.93	112.02	114.41	111.77	112.57	113.46	114.15	113.65	113.59	113.52	112.38	111.56	113.58	114.03	112.22	112.24	112.33	113.89	113.04	113.83
116.24	117.36	116.01	118.33	118.3	119.53	118.57	116.37	117.18	118.49	118.18	116.8	118.92	116.59	118.64	115.71	117.95	119.37	116.78	118.25	118.64	115.58	116.21	118.79	119.22	118.46	118.56	117.03	116.82	118.48	117.22	118.33	116.69	117.93	118.19	118.93	117.4	117.91	118.91	117.9	116.58	118.23	119.76	117.68	117.73	117.61	117.19	116.74	116.74	116.54
104.54	105.35	106.31	106.23	105.33	104.78	108.01	105.36	107.45	107.58	105.49	106.04	105.29	104.9	105.82	105.6	105.85	105.1	105.09	105.41	106.31	104.77	106.06	106.72	103.95	104.29	105.6	105.52	106.99	105.83	106.69	105.47	104.86	104.92	106.16	104.14	104.45	105.53	105.54	106.79	105.56	103.88	105.65	105.74	105.24	105.83	105.72	107.81	104.96	104.6
108.29	106.34	105.71	105.35	105.79	106.98	106.91	106.72	107.34	104.56	104.98	106.9	107.48	107.13	106.46	105.17	106.51	106.52	107.23	105.97	107.97	107.78	105.07	104.74	106.32	106.2	106.26	106.06	105.5	106.02	108.12	106.35	104.52	107.35	107.08	106.47	107.92	106.3	107.02	106.54	105.23	105.59	106.4	105.27	106.06	105.01	106.52	105.9	106.66	106.63
112.3	110.71	111.22	111.3	108.36	110.41	109.61	110.51	112.89	111.03	111.15	109.87	112.18	109.95	108.01	111.1	108.51	110.62	110.85	110.65	110.97	111.09	110.69	111.09	112.24	110.43	111.22	111.82	109.64	109.3	111.44	110.86	110.14	110.93	110.42	110.34	109.63	109.96	110.45	110.53	110.38	109.56	109.53	110.32	109.79	111.13	111.28	109.97	110.93	110.74
112.78	112.4	112.46	112.88	112.3	110.9	110.94	111.22	112.55	111.38	112.02	112.08	111.38	114.85	112.34	113.81	111.24	113.05	110.84	110.52	111.42	110.7	111.19	111.15	110.44	112.81	112.32	112.57	111.56	110.88	110.81	112.11	111.01	113.02	111.5	112.71	112.08	110.62	111.99	113.05	112	111.96	112.02	110.61	111.13	113.56	110.39	111.32	111.16	110.86
100.29	100.45	98.592	103.51	101.78	99.648	101.13	100.22	101.7	100.11	101.78	99.82	99.896	100.07	100.3	99.923	100.59	99.086	101.68	100.9	99.497	99.134	100.77	100.59	100.81	99.069	100.24	100.66	101.04	100.29	100.33	101.42	100.81	100.77	99.2	99.829	101.55	99.645	100.43	100.88	99.134	99.211	100.3	98.985	100.49	99.329	99.513	100.14	102.59	100.55
112.15	112.09	112.27	113.38	111.73	112.86	114.91	112.7	112.21	112.78	112.6	112.68	113.2	113.04	113.34	112.26	113.14	114.19	112.99	111.3	112.88	113.37	114.16	113.37	111.67	113.32	112.82	113.52	111.56	112.08	113.46	112.92	113.72	112.66	111.51	113.26	111.97	114.01	112.55	112.59	113.1	113.2	112.34	112.81	113.13	112.95	112.75	112.63	112.7	112.99
111.74	113.26	112.6	114.13	113.28	112.24	112.62	113.26	113.61	114.54	113.6	111.96	112.54	113.19	113.17	113.24	111.87	111.37	112.11	113.79	111.18	113.16	113.95	113.48	114.02	112.33	111.57	113	110.95	111.65	113.02	112.44	111.18	112.02	113.21	112.59	114.04	113.52	114.07	113.74	113.56	113.11	114.25	112.73	111.94	112.02	112.13	113.18	112.64	112.25
106.57	105.76	104.34	105.58	105.64	104.61	104.12	104.41	104.47	104.22	105.21	104.51	105.44	104.94	104.44	105.34	105.2	104.55	103.18	103.8	103.83	105.24	105.52	105.98	104.52	106.75	105.63	105.95	104.71	105.7	104.29	103.65	105.16	104.29	104.95	104.47	104.46	102.64	106.23	105.23	105.64	105.51	105.98	103.29	106.03	103.61	105.35	103.92	104.97	105.22
99.963	98.448	100.23	99.054	99.974	99.607	101.14	99.571	98.866	100.57	100.81	100.31	100.46	100.53	100.71	101.59	100.91	100.99	100.64	102.69	99.86	98.816	100.28	100.74	99.646	101.64	100.88	102.64	101.14	102.08	99.757	99.995	99.907	101.49	99.763	99.554	100.11	99.651	99.633	100.73	99.793	100.93	100.99	100.42	100.95	102.35	99.734	100.99	101.05	101.69
105.62	104.03	104.11	106.18	105.51	105.71	106.89	105.12	106.42	107.18	104.15	106.41	107.52	104.77	106.22	105.77	105.81	105.36	106.27	103.65	106.72	107.36	106.46	105.56	105.02	105.49	105.3	105.07	105.49	106.51	106.27	106.9	105.78	105.29	106.19	105.87	105.3	104.58	105.66	106.42	104.21	107.48	104.29	106.62	106.72	106.32	106.14	107.06	103.87	105.99
112.63	113.21	112.06	111.98	112.91	113.6	112.03	112.46	113.55	112.04	111.55	111.16	111.95	112.26	112.65	112.38	112.87	114.06	112.03	113.16	112.39	111.6	113.74	111.79	114.09	112.89	114.44	113.52	114.13	114.51	113.52	112.95	111.84	112	110.92	112.78	111.46	111.84	113.54	112.74	112.36	111.92	112.71	112.44	112.86	112.42	113.25	113.16	114.31	113.73
116.56	117.07	118.1	117.57	117.35	117.61	116.06	118.05	117.33	118.31	117.88	116.75	117.39	118.86	117.06	117.56	117.6	118.01	118.7	115.94	118.2	117.59	117.91	117.96	116.68	119.57	118.34	117.82	116.33	117.97	117.16	116.42	117.58	116.14	116.92	117.28	117.5	117.91	117.04	117.99	120.29	117.51	117.37	118.04	117.35	118.83	117.44	117.23	118.17	116.96
111.9	110.06	111.57	112.52	111.16	111.96	112.25	113.22	112.63	111.08	111.98	111.65	114.19	111.86	111.62	111.52	110.92	110.8	112.73	112.22	112.48	111.51	112.27	111.26	111.95	110.35	112.22	110.87	111.5	111	113.13	113.64	113.73	113.85	112.92	112.98	112.68	112.84	111.06	111.16	111.45	112.7	112.66	111.99	110.17	111.72	111.05	111.42	113.2	112.71
104.28	106.68	105.15	106.79	106.78	105.69	104.62	106.19	105.42	105.96	106.51	105.47	106.68	105.66	106.94	105.65	106.91	105.15	105.77	106.51	105.49	104.16	106.04	106.42	105.59	105	105.18	104.84	106.29	105.46	106.22	105.35	104.36	105.36	106.6	106.41	105.46	106.84	104.96	105.68	105.37	105.69	105.59	106.4	104.78	106.25	106.74	105.47	104.9	104.98
105.29	104.42	105.54	106.55	105.56	104.98	106.58	106.3	108.4	106.74	106.31	105.78	106.68	105.17	105.03	107.18	105.16	107.44	106.5	107.92	107.04	105.55	106.46	106.05	105.35	105.21	106.9	106.37	107.71	107.17	105.14	106.91	106.51	105.71	106.1	105.97	106.91	106.83	106.5	105.24	107.82	106.15	105.73	106.33	106.36	104.3	106.32	105.97	107.42	105
117.84	118.32	117.38	117.31	118.67	117.79	117.31	116.18	118.5	117.7	118.13	118.61	117.55	118.17	115.5	118.41	118.19	118.18	116.27	117.61	118.29	116.73	118.25	115.89	117.82	116.95	118.05	117.61	118.13	118.03	118.22	117.98	117.59	117.24	118.34	117.38	118.11	116.88	116.99	118.3	117.06	118.99	117.13	119.1	117.19	116.52	116.34	116.8	117.53	118.25
99.345	99.203	100.57	98.349	100.48	98.251	99.819	99.697	98.371	97.383	101	100.86	99.374	99.168	100.23	99.469	100.33	98.41	99.635	99.739	100.32	98.232	99.075	98.755	99.365	101.79	101.17	99.698	99.637	99.311	100.01	100.96	100.81	101.67	100.85	99.674	99.784	100.42	98.988	99.978	99.655	99.232	100.55	99.033	100.78	100.74	100.16	101.1	100.79	99.502
102.52	104.85	105.16	104.36	103.99	103.57	103.29	102.01	103.93	104.21	104.87	105.78	102.93	106.08	104.63	104.69	103.61	104.27	105.17	104.88	102.86	103.86	106.33	103.7	104.14	104.22	104.5	104.57	105.11	104.11	104.05	103.92	103.74	103.59	103.68	103.57	105.39	103.36	105.42	105.67	103.31	104.03	102.98	107.06	103.77	104.28	104.04	104.23	104.18	106.31
106.21	105.1	104.73	106.34	106.82	105.45	105.18	106.22	104.85	105.11	103.58	105.64	107.32	105.37	107.4	104.95	107.81	106.37	106.74	106.41	105.68	104.35	106.2	106.58	105.28	106.86	105.97	106.11	105.95	105.48	104.54	106.3	104.65	106.21	107.9	106.17	107.39	105.05	108.17	107.21	106.42	107.11	104.92	107.27	107.49	107.01	107.85	105.88	105.29	104.96
114.11	113.24	112.71	112.71	114.01	111.46	113.27	111.33	113.57	113.17	111.93	112.66	112.69	111.96	112.38	111.1	112.74	112.91	113.82	112.03	111.72	112.77	111.9	113.03	115.06	114.24	114.02	110.74	111.71	112.51	112.04	113.73	112.52	113.31	112.49	113.01	112.6	113.95	112.63	111.83	112.69	112.92	113.2	114.26	111.53	112.21	113.25	111.65	112.48	112.37
107.21	106.5	105.32	107.43	106.46	105.92	105.93	105.2	105.82	107.09	107.48	106.06	105.57	105.95	106.65	105.51	106.85	105.62	106.08	106.28	105.7	107.14	108.19	106.99	106.38	105.54	106.79	107.33	107.21	106.57	106.31	106.56	105.33	105.4	104.57	106.39	106.07	106.77	106.37	105.8	106.41	106.34	105.98	105.86	106.88	106.97	106.46	106.49	106.53	105.45
116.1	118.19	117.72	116.24	117.72	118.69	117.15	116.75	119.82	116.8	118.21	117.12	117.19	117.58	117.11	116.54	116.49	118.22	117.77	118.49	117.85	117.34	116.88	118.23	117	118.17	115.84	120.08	118.95	118.09	116.8	116.8	116.99	118.62	118.38	116.95	118.05	117.23	117.7	117.11	118.25	118.68	118.24	117.71	117.76	118.24	115.95	118.27	118.81	114.93
104.89	106.57	106.37	105.7	106.79	108.27	105.57	106.33	107.45	107.46	107.3	106.6	106.68	107.01	106.22	106.23	106.29	107.15	104.97	106.89	106.99	107.17	106.55	108.84	108.01	107.35	107.09	105.62	106.48	106.45	106.14	107.04	107.3	105.35	107.43	106.11	108.72	106.7	107.82	105.55	106.31	106.42	107.57	107.34	107.68	107.62	106.59	105.66	107.37	108.41
102.59	104.59	105.4	105.05	105.16	105.7	104.85	104.79	105.63	105.37	104.19	105.05	104.05	103.54	106.29	104.42	104.97	105.29	104.64	105.31	105.1	105.65	105.44	105.96	104.85	104.2	103.82	105.74	104.9	105.34	105.97	104.45	105.02	105.38	103.12	106.88	104.6	103.5	106.93	106.26	105.39	105.18	105.07	105.08	105.39	104.66	105.14	104.87	104.9	104.77
111.02	110.29	109.36	110.77	112.13	111.66	111.66	110.72	111.12	109.86	110.9	112.09	111.41	110.99	111.25	110.43	111.76	111.59	111.08	110.78	109.91	111.49	110.78	111.79	110.24	110.17	110.98	111.63	109.2	111.98	111.17	112.06	110.84	108.88	112	110.47	111.57	110.77	111.27	110.29	111.34	109.58	111.58	111.03	111.64	110.46	110.64	109.99	112.19	111
104.54	104.51	104.61	105	105.86	105.48	104.3	104.98	105.31	105.84	105.16	105.37	105.78	104.62	106.82	105.47	106.76	105.67	106.42	106.51	104.98	106.87	106.47	104.37	106.23	105.11	106.64	106.64	105.74	105.02	105.54	105.69	106.14	106.44	104.95	105	105.55	104.54	105	103.96	105.94	106.15	104.69	105.35	105.04	105.92	106.79	104.31	104.37	106.03
100.8	99.486	99.168	98.678	100.74	100.53	102.5	98.894	99.537	99.043	101.04	98.622	99.389	100.63	100.13	100.51	99.622	100.17	99.496	101.73	99.153	101.78	100.44	98.091	100.27	99.649	100.12	99.468	102.31	100.13	99.9	100.54	101.11	100.18	99.34	100.43	101.08	100.28	100.37	100.26	100.82	101.43	100.51	101.1	99.672	99.954	99.783	99.236	99.12	101.3
106.95	105.07	106.3	104.24	105.53	105.22	106.19	105.82	107.04	106.4	105.15	105.59	104.25	106.95	106.62	106.18	104.77	106.48	106.52	106.3	107	105.63	104.37	107.28	106.12	105.87	105.11	106.32	105.37	105.65	103.98	105.47	106.95	106.77	106.14	106.82	105.85	103.84	106.39	106.99	106.35	106.57	105.42	105.39	105.44	105.99	105.69	106.12	105.97	105.42
105.56	105.74	106.82	105.99	106.54	105.14	107.08	106.89	107.54	104.67	105.57	105.65	105.91	105.27	103.37	106.18	105.33	107.49	104.75	105.31	106.22	106.89	105.79	105.67	106.08	105.23	104.94	105.58	104.22	105.09	105.07	106.77	105.52	105.73	105.09	107.05	104.49	105.9	106.83	105.05	106.8	105.15	105.81	104.04	106.81	105.43	106.35	105.07	106.78	104.87
100.2	98.997	100.77	101.32	98.894	100.85	98.535	100.99	99.657	99.103	100.76	99.751	99.984	100.22	99.806	99.853	101.25	100.76	99.659	100.71	99.188	98.454	100.36	100.91	101.42	100.45	100.34	100.51	99.929	100.39	100.3	99.382	100.77	101.08	100.49	99.12	98.363	102.04	98.621	101.45	99.399	100.65	100.37	101.6	100.05	100.81	99.636	99.622	101.36	99.704
113.55	113.36	113.66	112.31	112.33	113.3	113.59	114.26	112.59	112.19	113.28	112.8	112.91	111.7	111.78	114.28	114.64	113.15	112.43	113.44	113.44	112.56	110.74	111.54	111.35	112.02	112.02	112.53	113.35	114.58	111.18	112.13	112.99	113.66	111.41	111.7	113.09	112.99	112.14	112.59	113.05	114.54	113.85	112.93	112.53	111.56	112.49	111.78	112.03	113.82
104.42	104.58	102.86	104.76	104.52	104.03	104.52	103.48	102.79	103.1	103.73	103.73	104.44	104.65	104.44	104.71	104.5	103.94	104.21	103.7	105.43	105.58	104.53	103.84	105	104.46	103.68	104.21	104.05	104.16	104.09	103.84	103.08	103.68	104.18	102.04	103.97	103.82	104.21	106.26	104.4	103.53	103.52	104.03	105.28	104.36	105.08	103.11	104.84	104.37
99.781	100.91	100.54	100.8	99.243	101.64	101.99	100.29	102.04	100.33	100.76	100.2	100.93	99.481	101.1	101.32	100.22	101.96	101.13	99.978	100.69	101.08	99.603	99.247	100.49	98.905	99.878	102.18	101.2	100.88	99.288	99.409	99.922	100.6	99.205	100.8	99.814	101.4	100.51	100.76	100.94	100.59	101.36	100.63	100.13	100.93	101.32	101.71	100.55	102.2
111.28	110.78	112.39	111.19	112.86	112.11	111.35	112.35	111.98	112.65	113.09	109.68	111.46	111.45	111.44	110	110.92	110.57	109.75	112.71	111.32	111.74	112.1	111.01	112.43	112.19	111.25	110	109.08	111.73	109.99	111.42	111.16	111.74	112.03	110.7	109.94	109.93	112.17	111.18	110.49	109.03	110.23	111.39	112.03	111.3	110.17	112.07	111.47	110.16
102.88	105.69	105.29	105.53	105.14	105.7	106.03	105.16	106.09	105.1	105.43	106.8	106.61	103.83	105.68	105.22	105.28	105.95	105.69	105.35	106.01	105.39	105.96	105.42	105.4	107.11	105.11	105.83	105.27	104.74	104.75	105.2	105.29	103.19	106.27	105.82	105.38	106.3	104.91	104.19	103.82	104.24	106.15	106.99	104.86	107.06	105.24	105.65	106.54	106.12
104.86	105.11	106.64	106.33	106.02	105.58	106.58	106.52	107.06	106.92	104.83	105.47	106.17	105.51	105.3	106.02	104.7	106.58	106.01	105.61	105.57	106.11	105.03	104.03	106.97	105.2	107.31	106.75	105.17	104.27	105.58	105.82	105.46	104.97	104.99	106.46	105.42	105.87	105.69	106.24	106.22	105.32	106.43	105.71	105	104.5	106.97	105.58	104.27	105.59
111.29	109.56	112.88	110.47	110.35	110.01	109.78	110.78	110.58	110.54	111.5	109.83	111.26	110.71	110.38	110.46	110.29	110.76	110.98	111.27	111.3	109.71	111.43	110	110.37	108.63	109.83	111.26	110.06	110.73	111.1	111.64	111.88	109.93	111.63	110.56	110.07	110.53	110.32	110.83	110.26	110.69	112.17	110.12	109.76	110.18	110.79	109.9	111.43	110.03
106.37	105.59	105.77	106.13	107.45	106.11	105.35	106.17	105.17	107.02	105.96	106.61	106.05	106.27	106.43	105.98	106.98	105.36	103.62	105.9	107.38	106.08	104.7	106.86	105.95	105.53	107.29	105.52	106.64	106.61	107.05	106.53	105.97	105.16	106.14	106.16	106.06	107.32	105.56	107.12	106.05	107.74	106.17	107.44	105.29	106.84	106.72	104.76	104.98	106.84
111.47	110.79	111.03	111.13	112.93	111.8	112.22	111.16	112.93	111.31	110.8	111.12	110.57	112.51	111.7	111.16	111.66	111.73	111.21	110.59	112.67	110.7	111.22	112.85	111.97	110.69	111.06	112.37	111.64	110.6	112.1	111.82	111.76	111.78	110.64	110.89	112.38	111.12	110.69	111.41	111.86	111.48	112.1	110.45	112.59	112.79	110.96	111.45	110.66	112.05
103.21	103.44	105.19	105.7	104.2	103.68	103.54	102.86	104.22	104.42	106.03	103.94	104.83	104.34	104.44	103.39	103.13	105.82	104.49	103.62	103.68	104.96	104.64	105.48	103.29	104.51	104.59	101.64	104.37	103.74	104.61	103.69	104.51	104.75	105.67	102.46	104.35	105.1	104.38	103.65	105.48	103.88	104.48	105.26	104.65	104.25	103.58	103.78	104.64	104.22
105.7	105.42	104.61	104.44	104.16	105.94	105.74	105.16	105.47	107.15	105.39	105.63	105.3	105.09	104.34	104.66	106.55	104.77	106.02	104.56	105.7	106.45	106.6	106.19	104.06	104.7	105.66	105.14	105.22	104.97	104.81	104.58	105.35	106.58	106.17	106.62	105.93	104.84	106.02	105.17	106.42	106.26	104.48	106.14	106.16	105.35	104.62	105.24	105.37	104.31
103.96	102.32	105.45	104.8	104.29	102.67	103.61	104	106.11	104.68	104.24	105.24	104.52	105.9	103.47	104.65	103.14	104.05	104.01	104.01	104.12	102.41	102.91	103.26	105.95	104.15	104.92	104.26	104.89	104.12	102.65	102.91	102.39	103.2	103.98	103.62	104.22	103.8	104.76	103.68	104.82	103.58	104.46	105.68	101.95	105.21	103.23	104.51	104.19	104.03
105.86	106.14	106.04	105.47	106.02	106.9	106.29	107.51	105.46	105.51	106.32	106.22	106.99	106.08	106.37	106.13	106.57	105.09	106.81	107.32	107.86	107.16	105.9	106.66	107.22	105.73	105.31	105.85	107.4	106.73	107.66	105.59	106.79	106.82	106.84	107.33	107.07	108.08	105.06	105.81	106.11	105.98	106.32	106.72	107.5	106.69	106.13	106.61	107.05	106.92
105.03	103.74	105.82	105.09	106.59	105.65	105.18	104.68	104.39	106.23	105.46	105.05	104.41	104.33	103.29	104.2	103.87	104.51	105.04	106.23	103.21	106.46	105.4	104.56	104.37	104.02	106.28	105.42	103.68	104.45	105.11	105.23	107.27	104.24	104.23	105.33	105.38	103.87	106.04	104.09	106.09	105.54	105.85	104.24	106.41	103.67	105.35	105.57	104.52	104.13
111.01	112.57	111.41	110.48	112.57	112.15	110.31	112.42	111.42	111.32	111.53	109.82	113.42	111.29	112.71	110.96	109.71	112.69	110.94	111.63	111.59	111.85	112.35	111.63	112.32	112.82	110.97	110.99	111.93	111.15	111.74	112.16	111.55	110.71	112.12	112.86	111.95	112.51	112.39	110.2	108.38	110.82	111.76	111.34	111.86	112.83	111.4	110.55	111.43	112.3
105.75	106.54	108.19	105.9	107.47	107.64	109.05	106.68	106.19	107.89	107.08	106.51	106.63	105.95	104.77	106.49	108.59	105.44	107.76	107.99	106.06	108.06	104.44	106	106.84	106.43	107.22	106.87	107.38	106.8	107	107.24	106.5	106.65	107.03	106.87	105.95	107.44	106.55	106.95	106.65	107.74	107.67	106.41	106.04	107.42	107.01	107.88	107.93	105.53
105.59	107.72	105.62	105.7	105.6	106.45	106.96	105.57	108.05	106.21	106.21	107.25	105.44	106.36	106.13	105.96	105.94	105.63	105.68	105.82	107.4	105.99	107.77	104.69	105.96	104.74	105.23	106.21	105.91	106.94	105.72	106.44	106.75	105.88	107.5	105.09	107.27	106.78	106.68	108.16	106.1	106.03	106.12	105.41	105.01	105.62	104.07	106.32	107.65	106.86
113.93	111.87	111.97	111.82	111.82	112.45	113.66	113.7	111.84	113.64	111.97	113.51	112.39	112.74	113.14	112.57	113.33	113.67	113.01	112.41	115.41	112.7	112.07	114.43	113.59	111.84	112.05	112.07	112.01	112.42	112.45	112.38	112.06	111.87	112.53	114.06	113.42	112.42	114.18	112.25	113.45	112.82	112.47	112.61	114.09	112.23	112.22	112.21	113.28	114.2
103.79	105.65	106.51	106.42	104.01	105.26	105.73	105.16	104.51	104.57	103.46	106.07	104.76	103.99	105.2	107.32	104.9	106.08	104.12	105.49	105.29	106.33	104.55	105.65	105.14	106.49	104.65	106.28	106.38	105.49	104.77	105.93	106.66	104.64	104.6	105.3	104.7	105.09	104.88	105.5	105.29	104.18	106.14	106.82	104.4	105.01	105.59	105.8	104.38	104.03
104.83	105.72	104.73	107.18	105.22	105.86	106.56	105.2	105.14	106.87	105.98	105.38	105.45	104.98	105.54	105.76	105.15	106.51	105.37	107.01	106.26	103.83	105.52	106.83	106.16	106.46	104.72	106.5	106.3	105.63	107.02	106.33	105.38	105	105.6	105	105.59	104.84	106.74	103.77	105.03	105.8	104.84	105.12	107.58	104.78	106.48	104.41	105.6	106.42
105.44	104.79	105.52	105.46	104.46	105.6	105.3	106.35	106.15	106.33	105.55	105.05	104.91	103.99	105.88	106.28	106.06	105.9	105.4	105.87	104.95	105.91	107.62	105.72	106.29	105.65	105.42	106.4	107.31	106.45	104.66	105.97	106.18	106.07	105.14	105.1	104.36	106.96	105.72	107.05	106.61	104.96	105.27	105.58	104.27	105.97	106.26	106.09	105.98	105.82
105.85	107.15	106.87	106.19	106.43	107.16	105.65	104.59	104.95	106.12	106.4	106.6	106.07	106.91	106.03	105.31	106.88	106.64	107.4	107.5	106	107.21	106.31	106.58	105.62	105.58	106.62	108.12	106.29	106.82	106.95	107.2	106.52	105.3	107.64	107.21	105.82	105.41	106.43	108.19	106.07	105.48	105.6	105.85	104.66	106.15	107.79	107.69	106.37	108.01
110.45	112.23	110.95	112.86	112.04	111.34	112.19	112.4	112.82	112.03	111.3	110.78	111.53	112.5	111.34	110.81	110.32	111.86	110.81	111.76	110.94	112.44	110.74	111.61	112.2	109.88	110.55	111.03	109.61	112.41	111.75	111.41	112.24	110.68	110.99	111.52	109.29	112.2	111.65	111.64	110.5	110.72	111.84	111.48	111.18	111.88	110.61	111.63	109.88	110.87
113.06	113.48	112.1	111.58	111.38	112.75	112.18	111.13	112.86	114.13	113.16	113.56	113.95	112.42	113.19	111.07	113.81	111.47	113.89	112.55	111.56	112.35	111.56	113.08	111.6	113.03	113.26	113.1	112.2	113.11	111.03	113.5	115.18	112.48	113.26	111.73	113.72	112.44	111.82	112.27	113.38	113.28	112.11	112.32	112.33	111.88	110.61	112.62	112.22	113.73
100.89	100.16	97.79	99.574	98.331	101.37	100.15	99.006	100.11	98.997	101.26	101.87	100.43	99.371	99.26	101.62	98.663	99.752	98.927	100.92	99.72	100.18	100.86	98.785	100.05	98.855	100.27	99.164	99.728	100.01	99.253	100.01	100.67	99.856	100.42	100.19	100.31	101.39	99.548	99.519	99.543	99.13	99.179	99.379	100.34	100.09	99.958	100.29	99.275	99.948
105.19	105.3	104.37	104.73	102.93	105.12	103.19	103.07	103.4	104.25	103.07	104.81	102.93	102.31	103.93	105.85	103.51	104.59	103.92	103.98	105.1	105.28	105.82	105.66	106.16	103.89	103.73	104.8	103.47	103.93	104.16	104.89	104.87	104.55	103.72	104.35	103.79	103.13	102.68	105	104.75	103.68	103.67	105.43	105.66	103.48	104.43	105.47	104.26	103.49
104.81	105.63	105.58	106.19	105.87	104.79	104.92	106.26	106.13	105.01	106.71	107.91	104.93	105.24	105.59	105.44	106.02	104.77	104.92	104.11	104.58	104.95	104.85	106.3	104.66	104.44	106.22	106.31	105.23	105.51	105.13	105.45	104.78	106.24	105.34	104.38	105.07	105.77	106.61	105.91	105.95	106.77	105.57	106.13	104.88	105.64	104.5	107.52	105.04	105.91
99.414	100.17	99.684	99.373	99.509	99.275	99.529	100.23	98.57	100.56	98.479	100.97	99.989	100.6	100.24	98.735	99.62	100.15	100.38	99.598	100.19	101	100.09	100.66	99.299	100.25	98.322	100.99	100.59	99.058	98.937	99.666	98.772	99.588	99.77	98.894	100.62	100.7	99.557	98.989	100.09	101.89	99.479	102.1	99.617	98.608	100.07	99.927	100.75	99.291
106.04	105.36	105.39	105.42	106.23	104.01	104.56	105.26	104.8	105.79	105.88	105.99	104.19	106.11	105.83	106.11	106.13	106.52	105.88	106.72	105.76	104.85	107.43	104.37	105.53	105.56	103.9	105.1	105.76	105.39	103.66	105.89	105.58	105.99	106.08	106.18	105.75	105.6	105.46	106.44	105.33	104.97	105.69	105.56	106.74	105.64	105.46	105.84	105.18	106.6
106.8	106.03	106.22	106.21	105.02	106.41	103.86	107.06	107.33	106.24	104.75	103.91	103.56	104.55	104.69	105.43	106.45	105.95	105.51	106.9	105.36	107.17	104.75	105.73	107.37	106.03	104.66	105.54	104.86	105.38	107.65	106.28	107.51	106.81	106.17	105.62	106.37	103.7	105.5	104.38	106.52	105.55	107.64	105.59	106.84	106.39	105.84	106.52	105.55	105.61
99.151	100.22	100.24	98.44	100.39	100.89	101.53	99.861	99.508	99.4	100.3	100.71	99.496	98.96	100.92	98.861	99.779	99.548	99.52	100.42	98.472	99.126	101.24	99.103	100.5	100.66	98.934	98.927	102	99.627	99.894	100.69	100.17	100.19	101.28	100.34	100.19	101.5	99.552	100.21	99.607	99.497	101.95	101.21	101.12	98.765	100.92	99.501	100.83	100.69
102.04	100.5	100.43	100.69	100.35	100.59	99.657	99.07	100.34	100.31	100.33	99.011	100.97	101.24	98.972	100.14	101.23	101.5	100.4	99.442	100.53	100.89	100.42	100.78	100.41	101.2	99.086	101.43	99.045	99.028	101.57	99.961	100.39	100.76	99.575	100.53	98.851	100.71	100.38	100.53	101.18	99.846	99.813	99.841	99.768	100.51	98.848	98.753	100.85	99.967
106.67	105	104.88	104.77	105.95	105.36	107.33	106.69	105.06	105.62	106.61	106.14	104.95	105.61	106.74	107.75	105.82	106.02	105.14	105.98	105.04	105.89	105.24	106.24	107.32	105.39	105.19	105.56	105.72	108.18	105.18	106.76	105.86	106.85	105.9	107.13	105.5	106.84	106.82	106.25	106.86	106.68	106.58	105.6	104.35	106.38	105.38	106.9	104.79	105.66
100.41	98.985	99.78	99.01	100.19	98.907	101.03	99.852	99.609	98.42	99.261	98.511	99.746	100.32	99.941	99.259	99.301	99.152	100.49	98.408	99.305	99.027	98.379	99.879	100.44	101.35	99.435	98.337	98.927	100.07	100.14	100.26	99.822	98.966	97.115	97.837	100.11	100.55	97.718	99.579	99.087	100.19	99.31	99.78	99.645	100.86	100.31	99.935	99.141	100.39
100.92	101.12	100.84	100.91	101.48	100.94	103.76	100.11	101.25	101.41	100.77	100.23	102.78	100.05	100.14	102.3	100.08	100.7	101.89	101.01	101	100.79	100.94	100.7	101.07	100.63	99.939	99.511	102.92	100.13	101.02	100.3	100.68	101.87	99.451	101.8	100.93	102.28	101.27	100.97	99.576	99.509	101.86	101.01	99.521	100.16	101.32	101.86	100.78	101.63
100.38	100.45	100.18	99.757	101.14	100.03	100.26	100.45	101.1	101.03	100.44	100.89	99.495	99.381	100.57	99.638	99.794	100.55	100.07	100.11	101.92	100.42	99.478	99.61	101.55	99.413	99.303	100.88	98.679	102.22	100.58	101.29	99.275	102.82	100.24	100.37	100.46	100.9	101.11	100.48	98.586	100.87	101.17	100.5	99.114	98.859	100.46	99.92	100.1	100.64
103.65	105.36	103.09	105.63	105.06	105.08	104	105.22	106.38	104.66	105.68	104.11	105.18	104.62	102.19	103.03	103.77	104.06	102.35	104.42	104.26	104.55	104.28	105.11	105.48	104.63	102.82	105.21	106.13	103.63	104.63	105.37	106.25	105.53	103.35	105.72	103.77	103.41	104.22	103.9	102.91	104.08	104.43	103.59	105.87	104.85	105.21	103.82	104.15	104.7
106.29	105.4	106.23	104.74	106.25	105.29	106.73	106.28	106.93	107.71	105.7	106.27	106.38	104.63	107.5	104.46	107.67	106.32	106.07	106.62	106.16	104.73	106.19	105.77	105.37	106.45	107.78	104.53	106.66	106.49	106.72	106.74	107.06	105.42	105.45	105.05	105.18	105.6	105.38	105.74	106.97	105.91	106.14	106.79	106.4	104.65	106.4	105.26	105.58	105.66
104.42	105.68	102.88	103.84	102.35	104.11	105.5	105.64	104.73	103.31	104.97	104.87	104.4	103.46	103.82	103.78	104.33	102.71	102.69	102.78	104.6	104.57	104.18	105	106.14	104.68	105.33	103.95	104.07	104.82	103.71	104.92	105.21	104.83	104.58	104.92	103.86	104.79	104.1	105.42	103.92	104.36	104.85	105.07	104.47	105.24	105.82	103.65	104.96	105.07
101.15	100.85	99.214	100.15	100.74	99.621	98.29	100.6	100.21	101.93	100.98	100.66	100.56	102.65	98.657	99.67	99.877	98.757	98.653	99.326	99.917	99.651	99.761	101.24	100.78	100.71	98.039	99.186	101.14	98.574	101.1	103.05	100.59	99.738	101.29	101.13	99.974	100.12	100.87	99.413	99.691	101.29	99.829	100.01	101.77	100.12	100.84	100.7	99.527	99.487
106.43	107.92	107.46	107.62	106.32	107.54	107.91	107.06	107.62	107.1	108.14	105.4	106.51	107.2	107.9	107.18	105.75	109.45	106.42	107.51	107.1	107.41	106.73	106.45	106.62	107.14	106.48	106.02	107.62	106.35	107.8	108	105.83	107.75	107.42	108.12	105.15	108.16	105.58	106.67	106.32	107.11	106.48	107.24	106.09	106.82	105.96	107.48	105.38	106.66
112.22	112.3	110.21	112.37	109.55	110.08	109.76	110.74	111.58	111.07	109.47	110.82	111.74	110.87	110.83	111.8	111.38	109.86	111.46	110.91	109.35	113.14	112.15	109.81	110.91	110.3	110.76	112.34	111.15	110.03	111.57	112.08	111.92	111.99	111.17	110.92	110.88	111.14	110.88	109.87	110.71	111.46	111.76	110.66	110.68	112.46	110.61	109.43	109.12	111.32
111.69	111.18	110.15	112.2	110.85	110.06	111.64	111.59	110.19	110.16	112.11	111.76	113.39	111.01	110.09	110.59	110.36	111.88	110.82	112.99	111.52	111.05	111.25	110.57	112.36	110.64	112.08	109.49	110.5	111.08	110.44	112.12	111.18	112.12	111.45	111.11	112.23	111.6	110.72	112.4	110.47	112.04	112.47	111.25	111.35	109.65	112.2	110.39	110.19	111.34
100.9	100.89	99.337	99.663	98.314	101.11	99.176	100.16	101.95	100.85	100.1	100.2	100.82	100.5	99.928	100.06	99.267	100.53	99.04	98.465	99.57	100.76	100.27	99.132	99.864	100.52	98.678	99.762	100.57	100.33	100.43	99.365	99.623	99.483	99.457	100.35	100.46	99.266	98.514	99.757	100.85	98.706	99.044	98.528	100.83	100.03	100.25	99.14	99.683	101.02
111.57	112.45	112.42	112.19	111.39	113.01	111.95	110.11	113.06	110.82	110.84	112	110.92	112.99	110.03	112.29	112.61	113.15	112.12	111.72	112.95	112.75	112.8	112.83	112.63	111.5	111.28	112.9	113.01	112.33	111.89	111.62	110.56	111.74	111.39	111.14	111.2	111.98	113.43	111.01	111.96	113.33	112.78	111.57	112.69	112.17	113.43	111.95	111.96	110.65
101.52	100.69	99.874	99.267	99.531	99.781	98.557	98.786	98.838	98.7	101.58	99.732	100.96	100.67	99.537	100.82	98.429	98.869	101.25	99.167	99.461	99.096	99.035	99.875	99.482	101.69	100.54	98.925	101.1	98.956	98.799	101.48	100.8	99.945	99.408	100.42	101.23	98.745	99.665	100.01	99.687	100.35	100.44	100.09	100.77	98.766	99.923	98.048	100.35	101.06
100.28	100.71	99.8	100.18	100.32	102.08	101.12	101.23	99.544	100.83	101.47	100.27	102.34	100.37	101	99.759	100.3	100.22	100.32	99.734	99.135	99.486	101.1	99.786	98.247	100.68	100.56	98.961	101.28	100.07	100.53	99.624	100.3	101.34	99.811	102.46	99.349	98.599	100.57	99.171	99.877	98.794	99.536	99.537	99.337	101.41	99.66	100.27	100.9	99.565
110.74	110.81	109.68	109.31	110.33	110.1	109.37	109.88	111.38	111.73	110.25	110.13	110.42	109.92	111	109.3	109.57	110.16	110.83	109.59	111.74	109.36	110.36	109.31	110.06	111.41	108.92	109.19	111.36	108.93	111.4	109.43	109.24	108.91	110.73	109.29	109.61	111.51	110.42	110.01	110.16	111.54	110.69	109.73	109.78	110.85	108.87	109.8	111.25	109.22
100.32	100.72	99.944	101.58	101.78	98.777	100.56	99.249	102.13	100.15	100.03	100.97	99.806	99.44	99.883	100.38	99.569	100.29	100.29	100.6	100.9	101.65	100.43	100.47	102.25	100.79	98.592	101.13	100.7	99.755	101.04	99.679	100.61	100.45	100.17	100.65	100.72	98.876	99.92	99.757	100.8	99.225	100	100.29	101.76	99.718	99.759	100.14	102.02	101.73
106.93	105.58	106.56	105.07	105.71	106.19	105.71	106.26	105.71	106.37	105.16	105.42	107.14	106.44	105.28	106.47	105.82	106.64	106.04	104.52	107.63	104.47	105.23	104.91	106.02	106.07	107.42	106.58	106.52	106.84	105.23	104.27	107.05	105.24	104.79	106.74	105.81	105.65	105.66	105.97	106.85	104.73	106.74	104.65	105.86	106.7	106.31	105.3	104.79	104.97
111.11	112.19	112.51	111.61	111.65	112.32	113.15	111.52	112.26	112.16	111.7	112.89	112.03	111.25	113.19	112.07	111.07	112.87	113.29	111.64	111.46	111.91	111.93	112.68	111.45	111.23	111	112.41	112.35	110.85	111.91	112.22	112.16	111.07	111.96	112.63	112.83	111.86	112.49	112.08	111.64	112.67	112.8	112.66	112.22	111.52	111.91	111.66	113.07	110.78
110.05	108.5	110.03	108.6	109.53	109.22	110.55	110.89	108.64	109.07	111.11	109.28	109.55	109.81	110.35	108.42	109.57	109.5	109.95	109.67	109.64	108.46	110.23	109.53	109.59	110.47	110.09	111	110.02	110.11	110.05	110.84	110.4	110.24	108.97	110.35	110.77	109.56	110.07	109.77	110.85	110.13	110.75	111.4	108.84	109.51	107.71	108.76	109.7	109.37
105.25	105.38	107.48	105.96	105.45	105.91	106.17	105.66	104.94	105.5	104.41	104.34	105.65	105.35	105.79	105.77	106.74	106.07	104.67	106.04	105.78	105.75	106.72	104.44	104.73	105.63	104.95	105.62	105.91	106.43	104	103.84	105.74	105.67	105.98	105.93	106.15	103.87	106.53	105.56	105.25	106.77	106.47	105.55	105.58	105.43	106.73	106.26	105.75	105.2
103.9	104.27	102.94	104.95	104.59	105.82	103.66	103.38	104.96	103.65	104.57	104.26	104.26	104.9	104.22	104.84	104.22	103.67	102.94	104.3	104.13	105.33	104.76	105.05	104.48	103.63	105.67	104.69	104.28	104.17	103.5	104.52	104.06	103.6	104.38	102.95	104.49	104.69	104.96	103.87	101.78	103.05	101.71	102.94	103.87	105.19	103.52	103.75	102.92	104.24
98.754	99.646	99.351	98.419	100.66	100.73	100.44	98.183	99.506	100.18	99.827	98.566	99.096	99.716	101.96	99.565	99.649	99.302	99.4	99.159	98.473	100.4	100.06	100.36	99.381	99.694	98.87	98.471	100.66	98.887	99.471	100.23	100.93	99.326	101.51	100.93	99.976	100.43	100.84	101.36	100.13	100.49	99.943	99.58	99.818	100.53	100.41	100.35	101.09	101.2
110.22	111.02	110.75	110.01	110.44	110.82	109.6	109.69	110.37	109.61	109.96	110.94	109.88	110.27	108.19	108.09	110.71	108.74	109.95	108.75	109.62	108.71	109.74	110.57	110.78	110.54	110.36	110.81	110.69	107.72	108.83	111.26	108.71	109.19	107.89	110.2	109.98	107.96	109.07	110.5	109.93	110.94	111.13	110.07	110.4	109.96	109.42	109.32	109.85	108.27
112.69	113.8	108.78	109.93	110.66	111.9	112.33	110.81	110.82	112.13	111.41	110.56	111.63	112.5	111.42	110.62	110.71	111.77	111.38	111.18	110.61	110.57	111.8	110.12	111.65	108.36	112.22	111.33	111.2	111.04	110.84	109.55	109.77	113.12	111.01	110.85	110.5	111.62	110.59	110.69	112.01	111.29	111.36	111.52	111.37	111.66	110.41	111.23	110.91	110.24
111.55	112.69	112.24	113.02	113.15	113.23	112.67	112.67	112.42	113.13	112.49	112.63	112.75	112.79	112.47	111.19	112.39	112.74	111.95	113.27	112.02	112.5	112.88	115.22	113.18	113.22	112.05	113.35	112.97	112.37	113.31	113.14	112.63	111.38	112.7	113.15	113.8	112.7	113.2	111.95	112.02	114.31	111.41	113.68	113.11	113.62	111.91	112.95	112.21	114.41
104.83	104.89	105.73	106.83	106.4	107.28	105.08	105.02	103.96	106.25	105.3	104.54	105.33	106.18	106.7	105.25	106.77	105.95	106.44	106.69	105.51	106.9	106.24	106.89	106.49	105.3	106.24	107.19	106.27	106.78	105.87	106.23	105.69	106.79	105.84	107.22	105.95	106.71	105.84	105.58	107.23	105.59	106.33	107.45	106.71	106.19	106.07	104.58	104.74	104.92
107.5	106.18	106.19	106.8	106.65	106.89	107.17	106.71	105.68	107.03	106.84	107.59	107.12	107.01	106.24	107.08	106.98	107.3	108.2	107.68	107.59	107.96	106.78	106.87	107.36	106.55	107.32	106.44	106.33	105.4	106.98	107.4	105.62	107.28	107.08	107.61	108.28	106.8	106.74	107.57	107.44	107.32	107.09	107.07	107.24	106.15	107.32	106.39	107.17	105.88
103.95	105.55	104.95	105.43	107.51	105.23	104.27	106.45	105.79	106.18	103.35	104.83	104.59	105.91	104.59	105.5	104.82	105.52	105.98	105.94	104.26	103.66	105.8	103.42	103.23	105.42	105.47	105.76	106.1	106.18	103.84	106.64	104.66	104.42	104.39	104.92	104.96	105.96	104.95	105.37	106.62	104.58	105.18	104.62	105.06	104.32	104.6	104.65	103.64	106.03
104.61	105.47	104.62	105.55	105.23	105.07	103.92	104.04	105.91	104.6	107.09	103.91	104.32	105.33	103.96	105.17	105.25	106.22	106.06	103.94	104.89	104.35	106.31	104.94	105.33	105	103.57	103.59	106.54	104.63	104.45	105.07	104.99	103.95	103.61	104.1	104.6	104.16	105.16	104.76	104.46	104.39	106.75	105.99	104.66	104.56	104.18	103.93	105	106.01
107.23	105.73	106.4	107.34	106.05	105.74	106.75	106.55	105.92	105.74	106.87	108.04	105.69	106.05	105.65	106.37	107.12	106.75	105.85	106.07	106.45	107.6	105.52	106.67	106.43	107.54	107.81	105.89	107.53	106.97	105.67	106.48	105.82	104.77	106.55	105.36	106.93	106.22	105.45	106.54	107.69	106.28	106.06	106.31	104.65	105.46	105.82	106.82	105.72	106.78
111.37	111.34	113.59	112.06	111.01	111.86	110.29	110.88	111.04	110.87	112.26	113.02	111.91	111.31	112.61	111.77	111.86	110.54	111.34	110.31	111.36	111.67	110.47	113.24	111.57	111.59	111.44	112.09	112.23	113.04	111.8	111.24	112.01	111.2	112.26	110.71	112.64	111.4	111.45	110.71	112.02	112.53	112.25	111.53	112.75	111.25	111.87	111.34	110.78	110.35
100.35	98.27	100.61	99.654	99.014	99.239	99.294	99.763	99.604	100.41	99.852	99.947	100.13	98.868	100.19	98.884	98.702	100.42	100.3	100.06	100.4	99.452	99.087	100.1	100.13	100.93	99.72	99.858	99.754	100.07	101.28	98.807	99.402	98.983	100.27	100.78	99.491	101.21	100.21	98.592	99.773	100.25	100.15	101.46	98.899	99.813	101.14	100.06	99.875	98.542
99.619	100.27	100.26	99.278	99.491	99.253	98.951	100.08	100.83	102.11	99.127	100.5	99.589	99.692	99.119	99.84	99.472	99.447	100.57	100.29	98.648	100.22	99.055	99.496	99.736	100.08	100.88	99.897	100.39	99.704	99.594	100.2	100.12	100.22	98.936	100.04	99.824	100.49	98.922	98.83	99.356	100.44	100.24	100.27	100.4	98.392	100.19	100.87	99.683	99.677
105.73	107.14	106.37	108.12	106.56	107.53	106.29	106.35	107.38	106.3	107.86	107.36	105.05	106.55	106.42	107.39	105.35	107.03	107.93	106.16	108.7	107.53	107.84	107.21	107.96	103.76	108.05	107.53	107.51	106.95	106.67	106.32	107.31	105.47	107.79	107.22	108.11	106.66	107.92	107.45	105.03	106.7	107.32	106.97	107.3	106.98	105.72	107.37	106.86	106.18
107.69	107.13	105.35	107.76	106.95	105.63	105.78	105.6	106.57	106.69	105.73	106.23	105.49	107.01	106.53	107.74	106.11	106.17	106.33	105.44	105.65	105.46	108.64	106.01	106.13	106.47	106.39	106.12	107.15	106.98	107.38	106.56	106.47	105.83	106.06	103.91	105.62	109.47	106.45	105.69	106.31	106.05	106.4	106.06	106.28	108.27	107.66	107.28	105.33	105.5
112.39	110.19	110.41	111.27	112.88	110.42	112.74	112.27	111.42	112.02	112.32	111.75	112.54	111.64	112.41	112.97	111.37	112.11	112.45	110.77	112.84	111.75	110.93	111.72	111.77	111.91	111.37	113.36	112.22	112.54	110.93	112.83	111.61	112.17	110.67	111.89	112.95	112.32	112.09	110.22	110.41	112.24	112.86	112.74	112.27	112.26	111.41	110.32	113.03	112.38
107.59	105.75	107.79	106.12	106.72	107.89	106.16	105.04	106.91	107.4	104.89	106.13	105.78	106.47	105.54	104.75	106.66	106.84	106.59	105.98	107.21	106.74	105.76	107.27	106.17	105.49	106.37	107.18	105.47	106.2	106.62	106.78	107.09	104.99	106.61	106.53	104.91	107.3	106.16	108.4	105.57	106.4	106.2	106.4	107.52	105.54	104.6	105.38	105	107.07
111.75	111.05	111.5	110.92	111.07	112.13	109.72	113.56	110.55	111.22	111.23	111.16	111.19	111.57	110.02	110.47	111.1	112.91	110.31	111.41	111.79	110.58	111.13	110.66	112.15	111.19	109.64	110.8	111.27	111.98	111.64	111.34	110.71	110.82	111.19	112.08	110.51	112.22	111.79	111.28	113.64	109.69	110.61	110.31	110.53	110.06	113.3	110.85	110.35	111.03
110.51	113.38	113.17	111.46	110.99	112.99	111.42	111.82	112.75	111.72	110.55	110.93	111.56	110.66	111.77	111	111.45	110.93	113.22	112.76	113.23	111.57	112.88	111.32	111.99	110.94	112.88	110.81	111.98	112.52	111.76	112.83	109.93	112.27	110.68	110.88	112.14	111.85	110.41	113.17	110.46	111.59	111.05	110.78	113.7	111.12	113.39	112.23	112.2	113.28
106.33	106.3	105.72	106.02	106.35	105.27	107.51	106.76	105.94	106.14	107.06	106.71	106.48	106.36	105.68	105.93	106.79	106.94	106.24	106.94	107.42	105.7	105.6	107.24	106.85	106.7	105.82	106.11	107.02	107.12	106.37	106.06	107.2	106.02	105.95	107.07	105.73	108.04	107.5	107.75	106.36	106	106.12	104.66	104.97	105.51	106.22	107.07	106.08	107.5
103.62	103.01	105.84	105.13	106.65	104.31	105.37	104.38	104.72	105.43	104.61	103.57	106.92	105.36	103.62	105.65	106.3	104.05	104.07	104.98	105.25	105.38	106.13	105	105.32	104.73	105.92	105.29	105.43	105.18	102.27	106.32	104.63	102.47	105.49	105.29	103.99	103.89	105.67	105.24	105.3	104.45	106.59	105.21	106.77	104.35	105.02	105.39	105	104.78
106.55	106.55	106.02	104.69	103.28	105.25	106.37	105.87	106.37	106.96	105.66	105.9	105.89	106.06	106.05	105.54	104.5	105.12	105.88	106.22	104.89	106.38	106.41	105.99	104.66	107.16	106.31	106.43	105.44	105.78	106.3	106.03	104.74	104.34	106.17	105.17	105.61	103.68	105.41	105.29	106.22	104.85	104.21	105.84	106.01	104.95	106.35	105.65	106.78	106.59
103.86	105.41	105.7	103.52	104.95	105.05	104.15	105.15	103.12	104.11	103.06	105.1	103.81	103.39	104.22	103.74	103.69	104.65	105.24	103.28	105.8	104.15	105.32	103.79	102.7	103.9	102.95	104.53	104.65	102.89	102.29	102.85	104.25	104	104.7	105.1	103.13	104.59	103.72	104.65	103.99	102.27	103.87	102.75	103.72	104.37	103.68	103.44	103.2	103.68
104.6	104.56	103.01	103.83	104.86	104.71	103.89	103.35	103.58	105.16	102.98	103.33	104.7	104.16	103.45	104.5	105	103.68	104.34	105.1	105.17	103.54	104.66	104.93	104.12	105	104.13	105.08	105.14	104.43	104.15	102.6	102.93	105.32	103.95	104.53	103.77	103.77	104.26	103.11	103.53	103.45	104.72	104.83	104.08	104.72	105.11	103.16	104.93	103.87
106.29	104.66	105.46	105.81	104.5	105.54	104.82	106.41	105.78	104.51	103.59	108.06	105.69	104.78	106.44	104.96	106.63	107.33	105.4	105.22	104.84	106.39	105.89	105.91	105.97	106.34	103.76	106.25	105.84	104.52	106.17	106.17	105.76	105.18	104.51	105.95	106.2	105.79	106.07	103.93	105.18	103.89	104.76	105.56	107.19	106.3	106.03	104.96	104.84	105.28
105.52	105.4	107.79	106.14	105.43	106.24	106.71	106.72	107.83	106.79	107.01	107.02	106.99	105.33	105	106.16	106.01	104.9	106.51	105.39	107.88	105.24	104.78	105.81	105.78	106.85	107.32	107.24	107.07	105.1	105.72	105.94	106.87	105.18	103.31	105.4	106.66	106.67	105.38	105.51	106.14	104.78	106.11	105.1	105.99	108.5	106.61	105.73	106.74	106.54
103.21	105.34	104.08	103.93	105.22	104.54	103.52	103.36	104.46	104.47	104.74	103.74	102.49	103.77	103.34	102.26	103.07	102.87	104.57	104.67	103.29	104.08	103.81	105.92	105.3	103.56	104.74	103.09	103.54	103.6	103.74	102.43	104.33	105.22	105.76	103.71	104.99	103.82	104.29	103.83	103.97	104.6	104.52	103.83	103.96	103.77	103.48	105.52	104.19	104.22
106.08	106.45	106.77	105.24	106.31	106.09	106.4	106.2	107.16	105.66	107.11	107.32	107.47	106.21	106.72	106.75	106.51	106.86	106.78	107.83	106.07	105.07	105.93	104.54	105.98	105.3	107.73	105.31	104.53	107.16	106.96	107.61	105.82	107.28	106.63	106	106.57	105.3	105.78	106.64	107.47	105.28	106.47	106.15	105.45	108	106.01	106.96	107.1	106.1
105.91	104.82	103.45	103.87	103.55	106.24	104.15	103.33	105.67	106.14	104.82	105.27	105.54	104.94	103.69	105.29	103.86	106.64	105.2	105.64	105.47	104.47	104.43	105.76	105.13	105.32	104.07	104.18	104.39	104.16	103.74	106.87	105.21	104.53	104.51	105.18	105.61	104.92	103.31	107.48	105.79	106	105.42	105.68	103.87	104.53	104.04	104.27	105.83	106.12
99.3	99.921	102.67	99.325	99.692	100.95	99.819	99.574	99.215	100.78	100.6	99.966	100.95	99.655	99.827	100.92	100.64	100.89	99.52	100.41	98.493	100.15	101.84	99.317	100.64	99.619	99.624	100.01	101.31	100.01	100.28	99.652	99.424	100.6	100.35	99.671	101.03	100.61	101.5	100.83	100.74	99.511	99.942	100.86	100.8	98.937	101	99.421	99.823	99.209
117.5	116.21	116	117.68	118.88	117.05	116.7	117.91	117.76	115.9	118.28	116.77	118.47	116.2	117.14	117.42	116.03	118.05	118.52	116.17	116.21	118.01	116.19	117.6	117.57	117.71	116.15	116.34	117.38	116.67	117.56	116.92	117.8	117.29	118.48	117.23	119.1	116.04	118.37	120.23	117.24	118.25	116.05	117.49	117.99	117.23	118.13	117.57	118.28	115.81
106.77	105.44	105.96	107.43	106.34	106.97	106.53	105.67	106.04	105.66	105.46	105.93	104.83	105.42	107.48	105.64	106.51	104.4	104.6	105.37	106.82	105.41	105.73	105.43	104.08	105.36	105.93	105.79	105.57	104.54	106.12	105.06	105.02	106.43	105.05	106.06	104.71	106.56	104.85	105.62	106.68	103.98	105.02	106.12	104.65	106.86	105.1	105.15	104.89	105.12
100.18	100.34	101.18	99.191	99.351	100.44	100.63	99.048	100.97	99.989	99.711	99.633	100.8	99.992	98.671	99.099	99.714	100.25	100.35	100.16	99.652	100.54	100.06	101.55	99.406	98.161	100.91	99.687	98.122	101.8	99.114	100.67	100.79	100.34	98.507	99.236	100.38	100.28	99.909	100.25	99.297	100.73	99.358	99.47	99.735	100.81	99.476	101.16	99.028	100.36
105.05	105.16	106.45	105.2	106.63	104.42	104.78	105.51	104.84	104.12	105.09	105.95	104.7	104.47	104.43	105.93	105.73	105.3	105.97	105.44	106.13	105.61	106.85	106.02	106.57	105.57	105.53	104.44	107.18	106.18	106.2	105.86	105.12	106.41	104.16	106.17	105.21	106.61	104.66	105.06	107.34	106.68	107.56	104.65	106.78	105.49	106.52	104.75	105.63	105.21
107.05	106.72	106.6	107.73	106.75	107.22	106.91	106.21	106.04	106.63	105.54	106.67	105.94	106.78	106.19	106.18	105.17	105.72	105.71	106.23	105.93	105.21	106.55	106.24	107.36	105.91	105.91	106.44	107.1	106.07	106.91	107.25	106.67	106.46	107.91	106.5	105.83	106.3	106.88	104.74	107.79	106.8	106.11	107.16	105.5	107.53	105.81	107.18	106.16	106.45
105.03	105.29	105.56	106.08	106.45	105.51	106.71	106.63	104.22	105.81	103.7	106.75	107.35	104.91	105.84	105.96	105.59	106.18	104.98	105.12	104.93	105.98	106.37	104.64	106.13	105.34	106.14	105.63	106.12	105.1	106.85	105.41	107.1	106.95	105.4	105.99	103.91	105.71	104.8	105.83	105.93	104.94	104.89	106.12	106.45	105.61	105.76	106.96	105.14	104.83
102.55	105.48	107.29	105.08	106.05	105.45	104.96	105.08	104.59	105.88	106.66	106.12	105.68	104.98	103.66	105.9	104.77	104.15	106.01	105.47	105.83	106.69	105.83	105.73	104.92	105.15	104.86	106.56	105.56	105.43	105.76	105.88	104.62	106.28	104.54	105.43	104.33	105.95	105.91	105.62	106.71	105.95	106.47	105.69	106.05	105.47	105.51	106.72	105.65	106.68
100.69	99.171	100.1	99.668	101.28	99.838	100.53	99.583	101.07	100.02	98.453	100.14	99.562	100.24	100.13	98.202	99.581	98.227	100.37	99.452	99.768	99.603	99.88	100.72	98.929	101.28	99.279	100.65	99.666	98.45	99.58	100.13	100.72	100.82	100.15	99.357	101.05	100.46	100.32	99.758	99.615	101.07	100.41	99.549	99.281	99.901	100.92	98.394	100.37	98.593
109.88	108.39	109.11	109.83	109.62	109.3	111.63	109.96	110.19	109.95	110.08	108.59	111.36	110.18	111.04	109.2	108.1	110.53	109.85	109.19	108.91	110.44	109.16	109.1	110.27	110.56	111.06	112.03	110.36	109.51	110.74	112.29	110.55	109.09	109.72	110.34	109.76	109.49	109.52	110.17	108.1	108.52	109.93	107.95	109.47	111.11	109.4	108.88	110.87	111.21
110.2	111.55	111.01	110.98	110.54	111.62	111.23	109.57	111.83	111.29	111.4	111.39	111.1	112.69	111.73	110.31	112.83	112.66	111.46	112.2	109.58	110.92	111.39	111.44	112.02	112.96	111.56	112.68	111.42	111.15	113.73	113.25	112.13	111.23	111.84	111.02	112.1	112.08	111.29	111.18	113.08	112.05	110.85	114.12	111.98	112.72	112.47	111.96	112	112.44
110.99	111.57	108.96	110.84	110.26	112.05	110.1	110.36	112.12	109.77	110.25	111.21	111.22	110.55	111.14	110.89	110.03	110.87	112.44	109.68	110.13	111.49	111.42	109.91	110.04	109.67	109.44	110.6	111.28	110.1	110.64	111.55	110.24	111.41	110.58	110.43	111.15	108.73	111.07	110.27	108.89	111.06	109.38	108.58	109.53	109.78	111.01	109.17	111.35	110.72
111.61	109.59	109.53	111.68	108.95	110.89	109.37	109.71	110.64	109.26	110.13	110.24	108.71	110.58	109.65	110.88	110.41	109.5	108.8	109.18	110.64	109.25	110.46	111.54	110.19	111.2	110.51	110.61	110.39	110.19	109.31	109.24	109.06	110.4	110.78	110.17	109.98	111.65	109.3	109.91	110.79	110.85	110.75	108.92	111.13	110.45	109.35	111.11	110.17	110.65
106.87	105.99	105.57	106.95	106.41	104.69	105.91	106.61	104.76	107.13	106.73	105.25	106.39	106.05	105.17	105.82	105.82	104.68	105.76	105.05	105.51	106.14	106.59	103.92	105.78	106.54	105.03	106.45	105.63	106.23	106.51	104.53	104.57	104.88	104.3	105.05	105.78	106.56	104.8	104.51	105.49	106.92	106.54	104.91	105.73	105.73	105.7	105.97	106.02	105.42
111.68	111.07	112.19	112.26	110.87	111.68	110.77	113.58	112.34	113.5	111.04	110.87	111.8	112.65	112.24	112.19	113.52	111.68	109.92	112.73	111.32	112.07	111.77	111.99	111.63	111	111.15	112.04	110.37	110.64	111.77	111.33	112.15	112.29	112.4	111.02	111.32	113.15	111.87	112.88	111.83	112	112.2	113.26	112.66	111.54	112.34	112.03	113.2	113.08
111.16	111.24	112.28	112.71	110.9	112.37	111.41	111.3	114.75	110.98	111.79	112.9	110.07	110.36	111.97	111.24	111.79	110.7	112.49	111.91	110.92	109.52	112.23	112.89	110.34	111.07	112.04	111.3	111.17	111.57	110.91	112	110.72	113.07	111.86	112.58	111.93	112.04	110.82	112.19	111.62	111.14	112.83	111.72	109.87	111.6	113.3	109.26	110.25	113.24
104.54	104.56	106.56	106.45	103.71	104.45	104.02	104.44	104.81	105.27	106.14	104.84	104.37	103.64	106.17	103.58	103.98	105.32	105.84	104.14	105.75	105.06	104.99	105.17	104.63	106.39	104.71	103.92	104.93	105.16	106.39	104.73	105.87	104.72	105.09	105.11	105.58	106.57	102.98	105.13	104.57	106.23	104.45	105.55	104.95	103.72	105.36	105.27	106.17	105.51
107.13	103.75	105.81	105	104.88	105.44	105.61	106.42	104.63	105.43	105.28	106.05	105.56	105.51	105.95	103.78	105.03	105.96	104.85	104.45	105.64	106.02	104.59	105.56	106.43	105.2	104.19	106.68	104.75	106.49	105.23	104.61	106.06	105.56	104.73	107.25	105.01	105.25	105.5	104.28	104.48	107.01	104.38	105.64	104.87	104.19	105.64	105.58	104.74	105.98
99.774	101.12	100.05	102.32	99.817	99.813	100.4	100.48	100.77	100.33	99.958	101.11	98.855	100.01	100.71	100.19	99	100.22	99.674	100.2	99.473	100.25	99.515	100.54	100.45	99.071	98.257	100.93	99.704	101.05	99.851	100.62	99.887	99.495	99.859	100.69	101.66	100.94	99.465	102.31	100.72	100.4	99.739	101.78	98.917	100.09	100.25	100.47	99.602	100.34
105.34	106.18	104.8	105.38	105.88	105.52	104.92	105.74	104.79	106.16	104.54	105.59	104.48	105.03	105.79	104.87	103.62	104.88	106.15	106.83	106.34	105.93	104.71	105.54	104.9	105.73	105.12	105.98	104.39	107.16	106.15	105.35	105.22	106.39	105.95	107.69	107.09	105.02	105.12	105.74	106.28	106.52	105.86	105.95	103.64	105.49	105.59	105.93	103.99	105.69
108.54	107.36	107.96	107.29	108.39	107.82	107.33	106.02	107.71	107.05	105.18	107.34	106.9	105.33	106.82	106.94	108.29	107.45	107.68	108.11	106.81	106.73	107.2	107.03	106.69	107.04	106.47	106.5	106.8	106.58	105.77	105.62	107.23	106.27	108.3	108.07	105.93	107.9	108.23	106.92	106.69	105.96	108.19	107.83	107.35	106.63	105.97	107.75	108.04	107.42
105.01	105.9	104.22	102.34	104.42	106.12	103.79	105.31	103.52	104.59	103.98	103.84	101.85	103.58	103.65	103.5	104.62	103.1	103.96	104.95	104.87	104.28	104.27	103.34	105.66	104.42	104.81	103.29	105.35	103.02	103.87	103.6	104.4	104.08	104.2	105.62	103.17	104.88	104.85	104.24	104.39	105.45	103.03	104.5	105.11	102.44	104.84	104.98	102.35	104.74
103.32	105.61	104.64	105.36	105.9	104.24	105.21	105.89	105.86	103.63	104.87	106.01	103.91	106.38	104.36	104.96	104.3	105.76	106.28	103.51	104.55	105.32	104.56	104.66	106.12	106.32	103.85	105.09	104.77	104.57	106.85	106.4	105.38	103.97	105.67	103.6	104.21	104	104.6	104.81	103.7	103.02	104	104.59	104.43	103.65	104.06	105.87	106.55	104.67
106.32	105.39	104.36	103.23	105.29	105.53	103.28	103.43	104.18	103.91	102.55	104.76	102.9	106.53	103.41	104.48	104.72	104.37	105.11	104.05	104.19	103.91	103.96	105.14	103.35	104.93	104.82	105.22	104.11	103.97	103.96	104.73	102.87	105.19	103.1	104.26	104.02	103.44	103.96	105.52	103.6	105.49	103.71	103.6	103.85	103.39	105.06	103.77	103.24	104.47
112.48	112.02	112.31	113.5	112.64	113.09	111.28	112.42	112.06	112.68	112.34	113.04	112.15	113.22	112.63	114.5	112.95	112.11	113.36	113.52	113.64	112.59	114.41	113.34	113	112.54	112.6	113.65	112.73	112.3	113.48	113.09	112.69	111.74	112.09	113.83	113.88	112.33	111.01	112.47	112.98	112.26	112.85	113.69	113.61	112.96	111.57	112.73	112.67	112.48
98.976	99.346	99.467	99.429	102.53	100.91	99.5	98.312	98.914	101.5	100.37	101.63	100.76	99.827	100.59	99.877	99.271	99.239	101.37	99.721	100.47	101.73	100.76	100.07	98.007	101.24	100.69	98.452	102.35	100.48	100.16	99.992	101.13	101.46	99.641	99.451	99.155	100.67	101.55	99.712	100.7	99.021	101.69	100.07	101.18	102.27	102.26	100.53	98.97	101.21
105.39	106.14	105.8	104.24	106.67	107.03	105.76	106.56	105.49	107.84	107.91	104.78	108.22	106.82	105.88	105.17	107.06	104.43	105.58	105.73	106.53	107.21	106.02	105.29	103.76	106.51	106.57	106.11	105.18	105.86	106.92	106.01	104.02	105.41	104.17	105.59	107.86	106.89	105.62	104.79	106.19	104.26	107.46	105.88	106.93	106.3	106.55	105.73	107.47	104.63
112.12	114.11	111.99	113.17	114.58	113.5	113.79	113.87	112.56	112	112.45	112.63	113.6	112.31	114.41	112.57	111.23	111.11	112.24	114.38	111.69	111.83	113.37	111.98	113.8	113.19	112.33	111.02	112.89	114.12	111.02	113.66	115.25	110.71	113.65	112.67	112.85	111.3	112.5	110.95	111.91	111.48	112.52	114.01	113.85	114.39	112.73	112.16	112.27	113.38
106.62	103.22	104.08	105.56	105.75	103.92	105.91	104.39	105.55	103.54	104.24	104.66	105.52	104.99	104.04	104.95	105.44	104.28	106.26	104.89	104.73	106.15	104.84	106.29	105.15	104.57	105.15	105.51	105.17	104.55	104.76	104.12	105.93	103.82	105.38	104.67	104.97	105.23	104.57	104.72	103.76	104.54	105.35	104.53	103.88	104.2	104.62	105.09	106.43	104.43
102.15	99.462	104.27	101.65	99.921	101.71	100.58	99.926	102.33	101.35	100.92	99.335	100.19	100.89	101.57	103.27	101.87	102.08	99.877	101.62	101.61	100.6	101.13	100.6	99.303	100.85	101.7	99.781	100.92	98.117	100.18	100.23	101.38	100.21	102.73	100.71	101.06	101.85	99.776	101.31	100.68	100.91	101.66	100.91	100.97	99.19	101.25	99.756	102.49	101.82
107.26	106.59	105.68	105.83	105.24	106.7	106.03	105.66	105.76	105.84	106.52	105.07	106.29	105.15	106.07	104.99	105.51	104.81	105.51	107.22	105.94	105.52	104.65	106.05	105.29	105.05	105.27	107.21	105.83	105.99	104.98	106.38	105.59	104.41	106.06	105.64	105.29	105.16	106.75	105.69	104.47	103.75	105.18	104.48	106.43	104.47	105.03	105.23	105.74	103.8
107.71	105.67	106.81	107.11	107.61	107.17	107.28	107.45	107.1	107.58	105.14	106.88	108.03	105.83	107.67	106.7	106.8	106.46	107.07	106.35	107.69	107.76	106.84	106.23	107.27	106.31	107.09	107.19	107.15	108.75	107.32	106.02	108	107.22	107.67	106.35	105.48	107.39	106.02	107.39	108.06	107.55	106.67	107.21	109.22	105.99	107.51	106.7	106.25	107.52
101.15	101.09	101.14	99.257	99.338	101.34	99.993	99.599	101.11	99.416	99.899	101.12	100.6	98.714	101.2	99.615	100.09	99.169	100.62	102.67	99.349	99.487	100.5	100.44	100.05	99.881	100	100.68	100.49	99.592	100.47	100.64	99.921	100.43	100.54	98.121	100.19	100.79	100.05	100.87	101.86	100.08	100.95	100.13	98.269	100.49	100.04	98.437	98.539	100.06
104.57	104.95	103.86	105.9	103.51	103.93	105.52	106.05	104.88	103.58	104.53	104.64	102.77	103.28	103.32	104.59	103.01	104.76	104.66	104.16	104.89	106.14	104.48	103.68	104.67	104.71	103.73	105.29	105.44	104.65	104.55	104.49	104.26	106.71	103.78	105.78	105.88	104.55	106.36	105.69	102.47	104.38	104.77	103.45	104.83	104.08	104.82	104.42	104.72	105.21
103.34	103.98	105.55	103.84	104.02	105.06	104.96	103.53	103.89	104.8	103.09	103.83	106.45	104.52	104.1	104.55	105	104.43	106.09	104.23	105.26	104.63	105.94	103.93	104.31	104.28	105.13	105.68	105.69	105.19	103.72	103.99	104.57	105.48	103.33	104.73	104.78	103.19	105.03	104.4	104.82	104.88	104.99	104.07	105.16	105.72	103.95	104.31	104.02	104.58
110.53	109.78	110.77	110.34	110.39	110.25	109.13	111.4	109.73	109.18	110.16	110.76	110.89	109.92	110.66	110.6	110.23	109.51	110.71	109.91	110.22	109.06	110.79	109.72	110.12	110.67	109.44	109.58	108.67	109.87	109.7	109.12	111.26	109.57	110.03	110.44	111.51	110.05	110.94	110.39	110.24	110.37	110.82	109.82	108.79	110.59	110.4	110.26	111.82	112.68
107.63	106.54	106.27	106.86	105.74	107.3	107.03	107.17	106.74	107.12	106.15	108.05	106.38	107.9	106.43	106.58	107.72	109.07	108.16	107.39	108.78	106.3	107.95	105.61	106.44	106.91	107.74	106.25	106.17	107.68	108.23	107.23	108.95	107.96	106.83	106.62	106.55	106.73	107.07	107.37	107.62	106.28	106.99	106.91	107.17	106.67	107.81	105.89	107.53	107.07
105.35	106.35	106.39	108.11	107.12	106.29	106.04	104.75	105.71	105.49	106.45	106.48	105.32	104.45	108.14	107.57	106.53	105.92	104.95	106.7	103.41	105.5	104.08	107.14	106.43	106.15	107.97	106.52	105.84	104.06	104.46	106.02	105.61	106.4	105.43	104.54	105.41	105.74	105.72	106.28	105.94	104.89	104.68	105.77	104.7	104.16	104.84	106.55	104.76	105.33
103.99	105.98	104.65	103.71	103.77	105.49	105.75	104.77	105.12	105.08	105.78	105.58	105.08	105.37	104.11	104.24	104.49	104.8	104.73	103.81	104.69	103.88	104.09	103.78	103.47	103.01	103.67	105.18	104.89	105.29	104.8	106.83	105.44	104.21	105.39	104.19	104.74	106.36	104.98	107.39	104.33	106.33	103.36	104.98	102.1	104.54	102.66	103.35	104.94	105.83
105.73	105.63	107.09	106.06	106.35	106.44	108.15	105.16	105.84	107.35	107.01	105.95	106.49	107.58	104.35	107.31	106.73	106.52	106.45	105.92	107.69	107	105.23	106.25	106.7	107.09	106.37	107.7	108.77	107.85	107.13	106.3	106.8	104.72	107.86	106.22	106.24	105.65	106.72	104.94	105.39	106.21	105.91	105.64	105.47	108.06	106.47	104.85	106.08	106.81
111.38	111.69	112.28	110.77	112.29	112.39	112.7	110.42	111.59	112.34	112.71	110.83	111.95	112.06	111.88	112.55	112.29	113.28	112.52	112.11	113.31	109.76	111.73	110.92	111.19	112.93	112.49	113.5	113.68	111.76	112.23	111.35	112.43	112.02	111.8	111.58	113.13	114.09	111.75	111.35	113.21	112.58	112.18	112.45	112.21	112.36	112.92	111.8	112.17	113.18
110.92	111.91	111.13	111.88	111.02	111.18	111.16	112.17	112.94	111.81	112.38	110.83	111.47	109.92	112.39	112.41	109.8	110.97	111.07	111.51	111.09	110.42	112.65	111.65	110.18	111.32	112.75	110.67	111.24	109.85	112.43	110.1	110.78	111.16	111.55	110.98	111.06	110.93	110.24	111.36	111.49	112.08	110.89	110.36	111.02	110.43	111.81	110.97	110.91	109.45
100.2	99.298	99.96	101.05	100.88	99.059	100.86	98.422	100.32	100.31	99.656	100.27	99.814	99.381	99.396	97.827	99.053	100.53	98.852	102.55	99.432	99.426	98.385	100.71	98.975	100.61	100.2	99.362	99.762	99.244	98.315	100.87	98.144	100.11	99.528	100.7	99.493	100.2	99.297	100.05	100.17	100.71	100.49	99.303	100.98	100.42	99.159	98.773	98.965	101.17
105.18	105.32	104.15	105.89	105.93	106.17	107.16	105.62	104.45	105.59	105.93	106.5	105.92	104.65	106.49	105.78	106.07	105.65	105.71	105.18	106.38	105.47	105.38	105.17	104.93	105.24	105.43	105.36	105.19	104.46	105	104.23	104.64	105.13	106.24	106.38	106.39	103.46	105.53	104.59	105.94	104.38	104.86	105.98	105.25	104.81	105.68	105.43	106.35	106.13
106.51	105.51	106.36	106.42	105.9	106.19	106.95	105.32	105.53	107.82	106.05	105.6	105.32	106.8	105.02	105.2	105.32	104.85	106.66	105.9	106.14	105.68	105.62	105.84	104.92	104.95	105.48	105.93	105.88	105.72	105.75	106.31	105.65	105.33	105.05	106.05	107.07	104.86	107.52	105.23	105.01	105.18	105.09	105.99	104.45	106.12	104.09	105.66	105.29	103.61
99.94	100.24	100.68	97.924	100.89	98.189	100.27	100.64	100.86	99.399	101.37	98.078	99.182	98.232	98.867	99.554	99.068	99.839	100.89	99.942	98.459	100.06	99.564	98.157	99.784	101.36	98.914	99.155	99.625	101.56	100.44	99.365	99.482	99.433	100.58	98.991	99.854	101.36	98.664	99.312	97.586	100.89	99.902	99.221	99.915	100.37	99.612	100.01	99.261	98.152
106.31	107.11	107.93	105.7	106.6	107.62	107.66	106.52	104.96	106.6	107.28	106.74	106.12	106.9	107.23	105.88	108.29	106.35	107.65	105.69	107.2	105.57	107.62	107.36	106.18	106.91	105.47	107.58	106.7	105.5	106.87	106.56	108.33	108.45	106.68	107.66	106.01	107.13	107.69	108.43	107.17	105.66	106.08	106.87	107.68	106.25	105.75	106.87	105.18	106.87
105.19	105.65	105.19	105.93	105	105.11	104.93	107.39	104.87	107.33	106.4	105.76	105.67	107.05	104.67	107.56	104.59	105.44	105.46	106.63	105.81	104.98	104.66	105.86	105.62	104.53	106.41	105.11	105.06	106.98	105.06	104.89	105.89	105.58	106.28	105.03	106.22	106.22	105.54	105.52	104.81	106.33	106.01	106	104.6	104.33	106.99	104.43	105.08	104.51
105.96	108.34	106.5	105.88	105.96	105.99	105.48	105.55	104.99	105.8	106.95	105.45	106.23	107.65	106.26	106.65	106.61	108.26	105.94	106.24	107.68	107.6	105.27	106.01	106.57	105.72	105.67	106.12	105.56	106.95	105.41	105.68	106.17	105.12	105.84	106.85	107.26	105.97	107.61	107.6	106.45	107.36	105.42	107.86	106.46	106.87	106.18	105.39	104.41	105.92
104.66	104.54	105.6	106.83	106.97	107.65	104.91	105.87	106.85	103.65	104.29	105.79	104.46	106.88	104.86	105.35	104.44	106.43	108.18	105.08	105.03	106.68	106.9	105.55	104.73	105.47	105.49	106.33	104.32	105.05	105.27	105.5	104.06	105.49	106.19	107.3	107.36	104.32	104.75	104.92	105.23	106.1	106.79	107.06	106.51	107.05	104.27	105.67	104.3	104.82
105.2	107.44	104.18	104.4	106.53	105.25	104.32	105.08	105.95	103.05	105.23	106.68	105.98	105.19	104.97	105.43	105.17	105.99	106.24	106.22	107.89	106.66	107.18	104.7	107.03	107.5	104.4	105.25	106.12	105.3	104.95	105.82	106.62	105.72	105	105.1	105.29	106.33	105.14	105.26	107.06	106.09	108	107.13	103.72	106.83	105.99	106.57	107.82	105.12
110.94	110.84	109.28	111.77	111.12	111.07	111.14	109.8	110.31	110.12	111.76	111.71	111.32	112.73	109.01	109.17	110.58	110.44	110.51	110.7	109.93	110.7	111.45	109.32	110.43	111.86	111.88	111.99	110.83	110.19	111.24	110.43	109.69	111.59	108.87	110.4	110.45	109.59	111.17	109.98	110.02	109.74	110.83	109.58	111.08	111.22	110.14	109.12	110.09	111.48
106.34	105.81	105.15	106.63	105.42	103.26	105.76	104.39	106.11	106.32	104.71	107.01	106.64	105.84	104.87	106.09	104.25	106.79	105.85	106.17	106.65	106.92	106.35	106.71	105.84	103.19	105.19	105.11	105.92	106.97	106.74	105.3	105.52	105.87	105.69	104.92	104.82	105.7	105.86	104.97	105.14	105.69	105.93	104.87	106.03	106.27	106.29	106.07	105.49	106.05
105.12	105.83	105.81	105.57	106.44	104.68	105.58	107.15	106.33	105.57	104.61	105.52	105.82	105.51	105.75	104.93	106.28	104.77	107.11	106.58	106.38	107.2	104.66	106.01	105.23	105.41	106.04	106.63	105.16	105.34	105.83	106.28	104.58	105.66	105.49	104.68	104.6	105.05	105.01	104.62	104.94	105.43	103.05	106.26	107.72	105.78	105.54	106.44	106.98	106.05
112.21	112.38	110.84	111.16	111.4	109.65	112.37	111.36	112.04	112.73	111.5	113.17	111.64	112.38	110.44	111.88	111.56	112.23	113.6	110.73	111.97	111.13	111.18	110.38	112.25	111.67	111.55	109.82	112.02	111.82	111.78	111.65	110.66	112.5	111.54	111.78	112.6	112.96	110.71	112.21	111.39	112	111.23	111.15	111.57	111	112.77	109.84	111.2	112.69
110.83	109.87	112.52	110.07	111.47	110.29	111.96	110.26	111.05	110.97	110.95	110.85	110.68	112.99	110.93	110.8	111.79	111.36	110.39	110.44	109.32	111.02	109.52	111.43	110.69	111.44	110.6	110.97	112.04	109.77	111.8	111.48	111.61	110.42	110.17	109.82	112.63	112.52	110.03	110.69	110.7	112.03	111.65	112.79	110.35	111.56	110.83	110.95	112.04	112.19
112.37	112.61	110.47	110.91	112.85	112.51	114.67	111.73	111.03	111.28	112.14	112.78	112.2	111.16	111.27	111.78	112.04	111.97	111.65	111.17	111.55	111.63	112.77	112.68	112.87	113.13	111.36	113.1	112.47	112.5	111.52	112.83	112.3	110.57	111.72	113	113.39	112.89	112.26	113.04	112.75	112.24	111.75	112.14	111.06	110.62	113	111.98	112.46	112.33
105.3	106.61	105.49	105.51	106.47	107.34	106.54	106.92	106.57	105.13	106.7	105.42	106.91	107.7	105.29	106.05	106.69	104.92	107.03	105.58	106.91	106.88	105.36	105.61	105.42	105.77	106.51	106.57	106.18	105.93	107.24	105.35	105.16	105.82	106.91	104.73	106.47	105.95	105.89	106.26	105.69	105.68	107.24	105.75	106.01	103.58	105.14	106.2	105.26	106.57
104.38	104.29	104.42	103.07	103.53	102.83	103.65	104.86	105.17	104.31	104.03	104.64	104.39	103.85	102.74	104.25	103.71	104.49	104.31	104.07	103.65	103.65	103.19	105.07	105.52	104.77	103.03	105.17	104.46	104.49	103.64	104.73	104.21	103.23	103.09	104.77	104.06	103.66	104.89	105.23	102.61	102.26	102.73	104.72	105.65	104.92	104.44	105.97	104.8	103.04
117.48	116.87	115.7	117.55	116.28	116.9	116.64	118.72	118.52	118.74	118.72	116.85	117.46	118.72	116.78	118.68	118.57	117.73	117.65	118.56	116.83	117.56	118.66	116.82	116.92	118.57	116.12	116.85	117.3	117.77	116.45	115.28	117.28	116.4	117.24	117.39	117.16	116.79	118.64	117.01	117.76	117.82	116.48	117.01	116.55	118.03	117.53	117.75	118.75	119.26
104.69	107.2	106.82	105.48	104.71	105.46	106.98	107.15	106.41	106.22	105.94	106.27	106.52	106.12	104.77	107.38	106.41	106.36	106.44	107.06	107.02	104.88	107.15	106.67	106.17	106.98	106.59	106.01	106.67	106.12	105.61	107.17	107.89	107.1	105.26	107.27	106.36	106.42	106.42	107.47	108.13	105.65	107.52	105.55	108.13	107.59	106.04	105.91	107.87	105.62
104.5	104.8	105.72	106.87	104.84	104.27	105.64	106.99	104.48	105.04	104.26	106.01	105.44	105.67	103.58	105.86	106.39	103.75	105.46	104.68	105.8	106	106.27	104.22	105.44	104.2	105.4	105.5	106.6	104.79	105.72	106.33	104.74	104.82	106.62	104.53	105.61	106.14	105.53	105.73	105.88	104.75	106.21	104.74	104.43	106.61	104.86	107.62	106.99	105.28
99.518	100.76	100.95	101.38	101.11	99.777	100.27	100.03	101.81	101.93	100.54	100.98	102.1	100.85	99.536	100.3	100.33	101.4	100.63	101.55	101.15	100.81	101.82	101.6	103.1	101.89	99.246	101.45	100.55	101.04	98.897	101	101.42	100.45	100.65	100.96	100.29	100.64	100.45	100.08	100.89	101.39	100.47	100	99.677	102.1	100.46	102.27	101.38	100.64
105.87	106.76	106.02	104.49	107.12	105.34	106.01	105.57	104.95	107.13	107.38	105	106.22	105.44	104.71	105.85	106.31	106.43	104.16	105.05	104.47	105.86	104.3	104.22	105.16	106.37	105.14	105.84	104.87	105.92	106.15	106.5	107.88	104.8	105.3	105.2	106.36	106.49	104.41	106.25	106.01	103.76	104.57	104.43	106.22	105.81	104.12	104.94	105.8	105.25
109.6	110.12	110.72	109.99	110.37	109.66	110.52	109.21	109.83	110.26	111.14	111.1	113.17	110.78	111.09	112.15	109.79	110.67	109.17	108.84	110.42	110.46	110.64	111.86	112.07	110.08	111.23	110.16	111.79	111.19	110.43	109.97	111.03	110.71	108.74	111.54	110.89	109.92	110.46	111.02	110.7	111.03	110.7	113.05	109.89	109.1	111.91	111.03	111.07	110.73
104.92	104.24	104.06	104.11	104.87	106.89	104.99	105.8	106.15	104.97	103.63	105.93	105.3	105.78	104.73	105.09	104.74	105.41	105.3	104.34	103.94	104.87	103.86	106.65	106.53	105.58	103.19	104.27	104.95	104.22	104.26	105.46	105.13	105.68	105.67	105.5	105.24	105.44	106.03	103.81	106.39	106.58	105.19	104.12	105.71	104.86	105.11	103.29	105.44	105.51
105.4	107.78	105.84	106.94	106.94	106.7	105.84	103.41	107.05	106.8	106.24	106.65	106.46	106.77	107.01	104.99	106.95	106.16	106.75	105.85	106.69	106.32	105.85	105.89	106.5	105.12	106.79	107.83	105.75	105.69	105.2	106.64	105.09	106.2	106.19	104.99	104.97	105.92	106.56	105.05	106.05	105.41	105.95	106.68	106.11	104.9	108.03	106.36	107.37	107.15
106.79	106.1	105.74	107.3	107.17	107	106.35	106.64	106.2	107.38	108.68	106.17	106.2	106.21	105.34	107	106.73	107.37	105.56	107.2	106.11	105.89	106.96	106.64	107.21	106.37	107.24	106.03	106.35	107.32	107.08	106.99	106.34	106.99	105.88	106.97	106.91	107	106.06	106.92	107.74	106.35	106.59	106.35	106.33	107.9	108.22	107.95	107.8	106.26
111.2	110.76	111.29	112.82	110.94	110.66	109.28	110.81	109.64	110.88	110.58	111.08	111.16	110.71	111.53	111.12	109.26	110.03	110.76	111.53	109.21	110.73	109.85	109.59	109.97	109.32	109.91	112.07	110.18	110.69	111.55	109.7	110.18	109.32	108.89	111.08	110.96	110.66	108.79	109.67	110.46	111.39	109.28	110.81	110.29	109.65	109.21	111.13	109.13	110.43
106.3	105.58	106.12	105.63	104.66	105.87	107.06	105.41	106.62	106.68	106.26	106.04	107.07	106.4	106.48	105.89	106.27	107.51	106.68	106.98	107.65	106.23	106.52	104.73	105.18	106.11	106.91	105.79	105.49	105.43	108.06	104.88	106.04	105.09	105.36	106.47	107.44	106.52	107.74	106.18	106.54	106.28	105.09	106.05	104.51	106.71	106.07	105.33	105.84	107.08
103.97	104.15	104.25	104.92	103.66	103.71	105.72	102.94	104.85	104.81	104.34	105.75	103.32	103.71	103.97	104.77	104.23	103.36	105.56	105.19	105.43	104.26	105.09	104.87	103.49	103.92	104.5	103.03	104.2	104.41	103.2	104.14	103.84	103.78	104.66	103.43	104.36	105.35	105.62	104.74	103.65	103.29	102.58	104.37	106.46	105.76	104.9	102.9	104.85	103.47
112.66	112.55	114	114.71	111.53	113.07	112.07	112.24	113.06	112.17	111.2	113.3	111.95	113.62	113.3	112.64	113.41	112.56	110.77	114.21	112.23	110.87	112.98	111.47	112.01	114.43	112.72	112.04	111.22	112.37	112.68	111.64	113.01	114.1	112	111.97	112.49	112.54	110.92	112.5	110.37	112.53	113.9	111.8	113.14	112.13	113.26	112.78	113.9	112.97
108.25	109.29	109.41	108.7	110.52	109.44	108.87	111.28	109.21	110.34	110.43	110.59	110.21	110.7	110.48	110.43	110.67	109.38	108.88	110.3	111.06	109.95	108.78	111.33	108.5	110.25	110.34	109.51	109.3	109.76	108.53	109.65	111.36	109.81	109.99	109.36	107.33	108.42	108.48	110.17	109.15	108.38	109.66	110.62	110.9	110.22	108.23	110.34	109.59	109.97
105.97	105.92	105.59	105.03	105.87	105.19	105.88	104.93	106.01	105.62	105.47	104.04	104.24	106.76	106.8	103.62	106.68	104.99	105.36	105.95	104.95	104.4	106.13	104.51	106.55	105.63	106.59	107.02	105.8	105.52	103.87	104.81	105.86	106.15	105.11	105.94	105.68	105.29	105.28	105.33	105.74	107.17	107.77	105.02	104.89	104.63	106.12	105.67	106.56	104.87
106.18	105.07	103.9	105.86	103.5	103.76	105.81	104.67	104.98	105.01	106.05	105.84	105.53	105.69	105.03	104.31	106.31	104.79	104.33	105.6	105.42	105.92	105.41	106.05	104.27	105.81	104.04	104.07	103.98	105.21	102.66	103.73	105.3	104.83	105.52	105.98	104.17	105.7	104.45	105.84	105.02	106.08	104.65	104.95	105.64	103.91	104.6	105.33	106.83	105.88
106.51	105.26	105.67	107.43	105.81	104	106.09	105.91	107.49	106.49	105.36	104.3	104.37	104.61	104.75	103.65	105.92	105.68	105.35	104.52	106.79	104.37	105.47	104.58	105.33	107.31	105.87	105.1	106.18	104.64	106.49	105.43	105.33	104.49	105.2	103.77	105.87	106.56	104.33	105.57	105.99	105.68	105.49	105.79	105	105.39	106.4	106.13	106.09	106.06
111.76	113.24	112.47	111.44	112.45	110.3	111.86	113.63	110.54	111.65	111.86	111.23	112.86	111	111.35	111.71	112.52	110.25	112.35	111.73	111.67	112.41	111.47	110.69	111.89	111.52	112.75	112.53	112.42	111.83	111.31	111.56	112.53	111.93	109.92	112.15	112.88	111.44	112.47	113.41	111.88	110.32	112.37	112.01	112.46	111.44	110.04	109.83	112.52	112.21
103.17	104.87	104.27	104.47	104.54	102.49	104.26	104.18	102.09	105	102.96	103.25	105.35	104.56	102.52	103.59	104.72	105.97	104.25	103.94	104.09	103.9	105.24	105.66	103.1	104.65	102.68	101.82	105.47	104.98	104.41	103.11	102.59	105	103.66	102.61	104.18	104.87	103.58	102.87	104.06	104.13	104.8	104.76	103.04	105.29	102.93	104.65	103.34	106.27
112.45	111.81	112.28	112.13	112.47	112.3	111.47	112.2	110.53	111.96	113.53	110.5	111.71	114.06	111.74	110.94	112.6	112.61	112.78	111.7	111.65	111.35	111.74	110.97	111.96	112.52	110.45	110.77	111.32	111.86	109.76	113.61	112.19	112.31	110.78	112.4	112.22	112.42	111.28	111.17	113.06	111.65	112.11	111.79	111.6	112	112.9	112.46	114.63	110.42
110.88	111.86	111.86	111.16	111.7	112.12	111.35	111.46	111.68	113.08	113.39	110.85	111.87	111	111.31	111.62	110.42	112.05	111.26	111.34	111.22	113.39	111.18	111.33	109.84	113.43	113.08	112.42	111.94	110.73	112.5	111.53	110.61	110.62	112.93	110.06	110.38	113.35	111.13	112.55	110	111.82	112.29	110.73	112.79	110.98	110.11	112.05	111.06	111.15
111.34	112.36	110.75	110.47	110.54	109.3	111.18	110.18	109.52	110.37	110.51	111.59	109.89	109.95	109.15	110.17	111.2	109.68	110.39	109.82	111.31	112.26	108.63	109.59	109.35	110.64	110.62	110.49	111.07	110.15	110.56	111.88	111.13	110.87	111.79	110.27	110.8	111.37	110.71	111.16	110.53	111.23	111.77	110.24	110.02	110.67	110.28	112.17	110.52	111.08
110.19	111.53	110.95	111.11	111.07	112.64	110.71	110.46	112.15	112.01	112.26	111.19	110.98	111.98	109.47	112.49	111.87	111.06	113.18	110.18	111.4	111.55	111.44	110.89	113.47	111.95	111.39	111	110.89	111.74	110.45	111.44	110.71	111.32	110.39	110.48	110.08	109.64	111.55	109.15	110.28	111.12	111.35	112.35	111.04	112.08	109.83	113.31	109.89	110.91
101.06	99.278	100.49	99.298	101.02	100.75	101.24	101.36	101.04	100.74	99.783	100.73	99.081	100.35	100.56	100.3	100.52	98.978	100.71	101.02	99.009	100.81	100.31	100.26	99.576	100.8	100.19	102.2	99.798	101.5	102.7	99.624	101.33	101.67	101.9	100.92	99.867	99.996	100.67	101.07	100.62	101.26	100.67	99.568	100.09	100.69	100.95	101.53	101.42	99.448
112.65	109.74	111.33	111.66	110.48	111.38	111.8	110.9	111.65	111.02	111.25	111.38	111.39	111.7	112.04	111.98	111.13	110.09	110.83	112.08	109.89	111.35	111.77	112.95	112.29	110.79	111.36	110.79	111.83	111.38	111.67	109.76	111.64	111.24	113.15	112.04	111.06	111.35	110.93	110.3	111.22	112.57	110.99	111.45	110.61	110.66	110.46	111.09	111.44	110.14
104.96	105.84	106.52	106.36	105.39	104.84	105.7	104.38	105.57	107.09	107.28	105.19	105.2	104.86	106.19	105.33	106.16	103.69	106.27	106.18	106.01	106.82	105.96	104.47	107.3	105	105.43	104.52	106.53	106.36	105.26	105.21	106.57	106.5	106.18	106.22	105.5	103.96	107.44	105.52	106.24	105.28	106.6	107.25	105.43	105.69	106.7	105.6	104.11	104.89
100.77	101.79	99.912	99.058	101.41	101.4	100.83	100.33	100.02	99.84	100.89	99.429	100.59	99.814	99.339	99.977	100.04	99.584	99.073	102.33	98.827	100.3	102.17	98.596	99.808	100.5	99.944	100.58	98.493	100.21	100.2	98.891	100.08	99.193	100.9	98.055	99.853	98.891	100.28	98.265	99.91	100.05	100.45	99.976	101.43	100.77	98.578	101.25	99.135	99.594
104.9	103.83	103.84	103.96	104.49	105.38	103.1	105.62	104.83	105.5	104.84	104.42	103.76	103	105.17	103.55	104.18	103.31	104.8	105.3	104.55	104.83	104.25	103.56	103.92	103.05	104.32	103.03	104.58	105.94	104.06	104.54	102.73	102.63	103.61	102.73	102.48	103.38	103.87	103.43	104.62	103.02	104.27	103.28	105.24	102.79	103.23	104.58	104.8	105.95
111.23	110.54	110.34	111.12	109.82	110.22	110.26	111.63	112.14	110.82	111.31	111.91	110.78	109.51	111.9	112.1	111.21	110.5	111.8	111.59	111.51	112	110.62	111.37	110.66	110.59	111.12	111.25	110.21	110	111.5	111.12	110.72	110.58	110.29	109.68	111.87	109.02	109.93	111.62	110.21	110.63	110.96	111.44	111.73	110.78	110.86	111.79	109.07	111.16
100.15	101.1	99.825	101.59	101.84	100.87	101.18	100.3	99.779	101.43	101.45	100.37	100.16	100.58	99.986	101.75	99.6	101.04	101.63	101.39	101.51	101.55	101.37	99.594	101.82	99.841	102.52	99.631	102.24	101.73	100.33	102.02	102.75	99.899	101.58	102.9	100.16	100.74	100.35	101.47	100.8	101.46	100.38	103.12	101.99	101.39	100.3	100.62	100.6	102.56
106.24	105.91	106.34	105.96	106.01	106.39	105.38	106.09	104.21	106.33	104.62	106.11	105.91	105.65	104.42	105.61	106.2	102.69	105.51	105.85	104.4	104.96	106.31	105.05	105.3	106.47	104.45	105.86	105.5	104.61	104.02	106.78	105.5	107.5	105.08	107.44	105.8	106.9	105.66	105.95	106.28	105.34	105.76	105.39	106.2	104.6	105.45	104.77	106.67	105.44
105.32	106.66	104.88	104.54	106.37	106.1	106.21	105.2	105.25	104.82	105.92	104.41	105.69	107.06	106.06	106.66	103.64	106.07	106.23	106.4	104	106.17	102.35	106.38	105.11	105.68	105.23	105.73	105.24	107.05	105.33	105.79	104.79	105.37	105.53	105.77	106.32	104.83	105.93	106.35	105.91	104.64	106.3	105.58	106.08	106.04	103.54	105.49	105.47	105.48
103.37	104.2	104.93	104.19	102.78	103.81	105.06	105.8	105.15	102.81	103.45	106.22	104.33	103.61	103.88	104.09	105.15	103.82	103.85	105.93	104.31	104.13	102.46	104.48	105.27	105.82	102.12	102.99	103.29	103.61	104.2	103.05	105.51	104.29	104.27	105.34	104.64	105.68	104.22	103.74	103.67	104.18	103.34	103.96	103.75	104.91	104.71	103.56	104.51	103.69
103.58	105.73	105.58	107.01	104.88	104.38	104.38	104.48	105.63	103.61	105.9	106.64	105.28	103.87	104.65	105.82	103.28	104.1	104.86	105.18	106.65	103.55	103.99	105.44	103.14	104.46	104.02	103.61	105.39	105.88	105.5	105.63	103.59	103.4	104.53	104.08	104.39	106	104.69	105.58	104.2	103.28	104.53	104.47	105.28	104.78	104.46	105.31	104.31	104.54
111.8	112.34	111.06	111.18	111.88	110.85	110.04	111.17	111.31	111.16	112.06	111.68	111.44	111.57	110.89	110.72	110.91	111.54	111.36	110.22	111.45	109.65	111.88	110.65	113.07	112.63	111.64	112.17	112.17	111.9	110.68	111.45	109.83	112.85	110.82	114	112.42	111.23	111.18	111.34	111.34	111.52	110.17	110.36	110.37	110.38	109.98	111.09	110.68	112.26
118.72	115.99	119.28	118.13	116.73	117.33	116.18	116.34	117.3	117.24	117.54	118.66	114.63	116.73	116.92	117.48	116.88	116.22	119.46	117.49	118.41	118.45	119.78	117.67	117.51	116.7	117.22	118.46	117.52	116.42	117.33	118.65	118.53	116.07	119.71	117.44	116.29	117.61	116.63	117.13	116.93	115.76	119.85	117.43	117.83	119.06	118.28	116.65	120.12	118.64
106.37	106.45	104.69	107.18	104.98	104.02	105.75	106.8	104.92	106.75	105.03	103.6	105.48	105.67	105.67	107.1	105.01	105.28	107.21	106.71	105.14	105.17	105.79	106.08	104.72	103.85	105.1	106.56	106.95	104.48	107.03	106.75	104.54	105.2	106.01	106.36	104.89	106.62	104.49	105.21	105.66	105.43	106.58	104.9	105.9	105	105.68	106.58	106.43	105.69
109.32	108.77	109.1	110.53	111.74	110.67	110.06	110.23	110.07	111.51	110.2	109.75	110.94	110.89	109.77	110.18	110.47	111.73	110.14	109.51	109.92	109.13	111.7	109.6	110.18	111.2	109.7	110.36	111.14	110.38	110.04	110.89	108.73	111.52	110.69	109.2	109.41	111.03	110.7	111.16	108.88	109.24	110.74	110.35	108.85	110.08	111.56	109.51	109.5	109.43
106.24	107.15	106.41	106.1	105.36	104.64	105.49	105.1	105.14	104.44	105.12	105.7	103.69	103.64	105.14	106.08	106.51	106.75	105.38	106.05	105.83	106.88	104.24	105.54	105.25	106.68	105.06	105.12	104.68	104.47	105.08	103.61	105.26	105.18	105.71	105.29	105.32	105.39	106.22	103.98	105.61	105.16	106.77	105.06	106.32	106.34	105.9	106.7	105.06	104.57
107.06	105.86	106.28	106.9	106.39	106.86	106.9	106.83	105.27	107.17	106.13	107.42	106.55	106.13	106.08	105.7	107.45	105.04	106.28	107.27	105.97	107.36	106.57	105.1	106.04	105.44	105.7	107.47	107.46	105.85	106.99	106.39	104.43	105.02	105.65	106.12	106.33	106.93	105.66	105.37	106.66	106.18	106.8	106.2	104.8	105.58	105.14	105.11	108.72	105.49
111.44	111.6	111.1	111.02	111.45	109.74	111.37	109.76	110.71	110.87	111.27	111.73	111.54	111.27	110.62	110.55	112.27	112.32	109.9	110.51	111.9	110.58	110.54	112.15	111.11	110.97	110.73	111.99	110.83	111.76	111.22	111.69	110.92	113.1	110.25	109.84	109.99	111.72	109.98	112.94	110.85	110.37	110.31	111.37	111.19	111.07	111.06	110.99	112.09	110.39
105.47	105.55	105.27	104.34	104.88	106.15	105.48	103.75	103.91	104.3	104.78	104.47	103.43	103.35	104.14	104.46	104.33	104.77	103.65	103.71	103.55	104.26	106.09	104.76	104.18	104.91	104.4	105.43	104.84	103.61	104.08	104.94	102.55	103.68	105.13	104.29	104.97	103.98	102.96	103.32	105.1	103.12	104.36	104.36	104.63	105.15	103.75	103.33	105.62	105.01
106.91	106.38	106.68	106.63	106.82	107.67	105.92	106.23	106.57	106.14	105.89	106.43	105.05	107.58	108.08	106.37	106.65	105.67	106.26	107.05	105.28	105.81	105.82	106.22	105.71	106.91	103.82	106.78	105.21	105.67	105.13	105.83	106.34	105.61	103.75	106.42	105.92	105.96	105.09	106.7	106.09	104.84	106.3	105.92	106.64	105.61	107.02	105.98	106.25	105.83
105.54	105.11	106.94	104.39	105.87	105.22	104.12	104.48	105.06	105.94	105.83	105.72	105.26	105.7	105.29	104.56	104.8	105	105.61	106.11	106.68	105.5	105.75	106.74	106.6	104.4	104.98	105.16	104.8	106.09	106.79	106.59	105.05	105.85	104.25	105.37	104.58	105.14	105.1	105.41	106.88	104.67	104.13	105.89	105.94	106.13	104.94	106.08	104.71	105.99
100.42	101.03	100.65	100.05	99.783	101.73	99.855	100.91	99.975	100.82	102.32	99.74	99.411	101.65	101	101.18	100.27	100.48	100.78	101.1	100.79	100.86	100.05	101.41	99.21	99.424	102.24	99.234	99.709	99.21	102.62	100.28	101.16	101.71	101.08	101.05	100.88	101.55	102.75	99.229	100.81	101.88	102.14	99.649	100.04	99.495	101.35	100.67	99.672	101.55
105.85	106.41	105.03	106.59	106.34	106.46	104.81	105.33	105.95	103.62	107.71	105.2	106.04	104.46	107.87	106.46	107	106.31	105.3	106.47	105.96	106.02	104.54	105.17	106.29	106.79	107.03	107.22	107.24	105.77	105.89	107.49	108.16	105.2	107.16	105.06	107.74	105.49	105.53	104.78	105.67	105.34	105.75	105.54	107.89	107.88	106.39	105.77	107.94	105.83
112.51	113.36	112.51	114.33	113.56	112.59	114.3	113.08	112.48	112.13	110.34	112.21	111.79	111.45	113.88	110.88	112.41	111.88	111.97	112.81	112.54	112.2	109.9	112.81	112.44	112.7	112.53	111.08	110.74	112.14	110.99	113.57	112.52	112.64	110.31	112.12	110.32	112.63	111.88	110.89	111.13	111.35	112.64	111.85	110.73	111.64	111.74	114.13	112	111.4
99.788	100.64	101.18	101.04	100.28	101.3	100.55	99.449	100.79	100.29	101.52	99.021	100.91	99.118	98.934	100.72	99.44	100.65	99.455	99.626	99.703	100.05	101.31	100.61	101.88	99.317	99.464	98.993	98.895	100.21	102.17	101.83	99.674	99.256	102.33	101.37	100.17	99.786	100.54	100.56	98.99	100.32	100.05	101.25	100.87	100.71	101.47	99.491	100.84	100.04
112.04	112.57	113.35	114.28	110.75	112.46	111.8	111.75	114.92	111.03	112.45	112.82	111.95	111.95	112.95	111.65	113.11	112.39	110.94	112.61	112.58	111.44	111.76	112.25	112.37	114.25	112.58	111.04	111.65	111.6	112.35	113.29	113.09	111.88	111.71	111.82	111.72	112.68	112.42	112.24	111.87	112.83	112.09	111.49	111.25	113.93	111.24	110.72	109.53	112.44
110.73	110.91	109.77	112.22	111.28	110.96	111.52	110.63	111.54	111.72	112.57	111.41	110.42	111.36	111.64	112	111.47	114.54	110.49	111.44	111.82	110.82	110.41	111.63	110.36	110.98	110.87	111.68	110.08	111.15	113.07	112.24	110.66	110.95	112.16	112.03	111.26	111.43	109.87	111.42	111.32	111.42	111.49	109.87	112.78	110.77	110.89	109.7	111.66	111.79
100.89	99.838	99.084	99.148	100.98	100.3	99.586	100.26	100.56	101.89	100.22	100.81	100.95	99.356	100.22	98.563	99.124	100.96	101.56	99.146	100.96	100.31	100.76	100.73	100.14	99.888	100.12	99.306	101.19	100.76	100.23	101.6	100.27	100.96	101.36	101.83	100.59	99.937	99.874	100.1	100.26	100.74	99.911	101.01	99.098	100.26	100.08	102.49	99.908	99.277
111.67	111.55	112.6	113.5	112.14	110.99	111.25	112.33	110.43	112.28	113.06	111.9	112.74	111.16	112.47	113.35	111.88	112.52	111.8	114.18	110.87	112.35	112.32	111.27	113.36	113.29	110.5	111.45	112.23	112.36	111.18	112.64	112.81	110.82	111.74	113.02	111.65	111.39	111.93	111.73	112.22	111.25	113.47	111.65	110.83	111.56	110.31	112.25	111.85	113.53
98.691	100.5	100.98	97.765	98.927	101.59	99.026	98.79	99.274	99.819	99.53	99.466	100.1	100.63	99.326	99.859	99.343	99.532	99.372	100.57	99.276	100.79	100.22	98.578	99.55	100.62	99.549	99.023	99.674	99.34	99.963	99.824	98.866	99.906	99.365	97.92	100.08	98.754	99.559	99.919	98.696	99.693	98.558	98.659	99.971	100.52	99.064	100.78	99.716	99.343
106.01	102.49	105.15	103.6	103.37	104.52	103.56	102.5	106.14	104.35	104.74	104.58	104.03	104.33	103.94	104.41	104.59	103.36	103.92	103.51	102.72	105.3	103.08	104.68	104.88	104.24	102.48	103.61	102.76	102.95	104.61	104.57	104.88	105.66	104.82	105.24	104.86	103.4	104.59	104.83	103.59	103.2	104.27	106.01	103.66	103.11	104.55	105.21	103.41	104.33
102.76	102.69	102.8	103.87	104.5	103.25	104.31	104	105.39	104.02	105.7	102.38	103.98	105.36	104.51	104.05	105.65	105.07	103.46	105.2	104.42	104.33	103.34	105.14	103.76	103.35	103.61	104.43	105.17	105.06	105.44	102.62	104.6	105.07	103.71	103.83	104.32	103.13	103.72	105.47	105.85	104.2	103.18	103.49	104.1	103.98	105.11	104.19	104.16	104.83
106.91	107.06	107.08	107.47	107.06	105.75	107.08	106.86	106.61	107.97	106.09	107.11	106.98	108.23	105.04	107.74	105.97	107.93	105.74	107.9	105.66	107.3	107.04	107.68	106.97	107.27	106.88	107.1	106.81	106.06	105.53	106.06	106.23	108.36	107.64	106.23	106.49	106.72	106.45	107.26	107.67	107.45	107	106.68	106.11	106.91	107.34	106.2	106.63	105.61
99.541	100.39	99.55	98.962	99.41	97.78	99.622	99.01	98.748	99.445	100.92	98.166	100.37	99.062	100.33	101.82	99.706	99.718	98.57	99.499	99.218	99.851	100.78	100.1	98.375	99.789	99.867	100.45	99.547	99.178	99.757	98.348	100.75	99.278	100.78	99.407	100.24	98.493	100.38	99.58	99.723	99.263	99.95	100.39	98.816	99.285	100.32	101	100.5	100.61
104.62	103.7	105.27	104.91	104.12	103.51	104.42	104.46	103.31	104.99	105.11	104.05	104.6	102.7	105.54	105.36	105.13	103.24	103.88	104.44	105.34	104.11	103.95	103.56	104.37	104.87	103.47	105.06	103.94	103.96	102.87	102.9	103.31	105.07	102.79	104.14	104.02	103.71	105.14	104.57	103.99	103.87	106.02	105.29	104.2	104.63	103.06	104.56	104.86	102.2
106.65	106.2	107.32	105.61	106.2	106.34	108.07	107.7	106.9	106.95	105.37	106.08	106.35	104.73	107.72	105.83	106.23	105.16	107.24	107.58	104.82	106.59	106.38	105.85	106.68	107.67	105.01	108.24	107.14	106.55	106.06	106.17	106.89	105.72	105.88	105.2	105.17	106.48	106.93	107.31	105.77	105.5	106.03	105.41	106.21	107.15	106.13	107.12	105.83	105.11
109.68	108.98	111.32	110.57	111.78	111.23	109.53	111.29	109.13	110.69	109.13	111.65	112.52	110.25	110.52	110.44	109.4	112.67	111.16	110.62	110.83	109.57	111.48	110.9	110.33	110.13	110.06	111.16	109.94	110.65	110.8	110.79	110.01	111.06	110.38	110.45	110.64	111.61	109.84	110	110.6	110.14	109.34	108.49	110.63	110.49	110.88	111.18	112.08	110.46
114.22	110.92	111.45	111.22	111.57	111.38	112.82	113.34	111.98	111.13	113.31	112.63	111.04	111.54	111.64	111.9	112.06	111.45	113.19	112.22	111.57	111.43	112.29	113.08	111.71	111.02	111.55	112.02	110.6	111.75	110.11	109.5	112.56	111.64	111.53	112.21	111.35	113.95	113.67	110.37	111.29	111.74	111.99	113.1	111.37	112.61	113.22	112.83	112.87	112.01
104.45	105.08	106.19	105.26	105.86	107.17	106.17	106.12	104.88	104.99	106.77	106.56	105.04	105.7	105.15	106.42	104.73	103.55	104.7	106.22	104.29	105.19	105.84	106.36	107.74	106.1	106.15	104.44	106.31	105.74	106.4	105.6	104.09	104.85	107.06	106.8	106.68	103.97	106.91	105.4	105.11	105.17	104.23	104.64	106.24	105.74	104.78	106.71	105.19	105.2
105.68	107.07	106.28	107.69	104.78	105.26	106.64	106.02	105.62	106.47	106.04	106.13	106.7	106.23	107.74	106.7	106.35	107.66	106.83	106.02	106.8	107.75	106.49	106.97	105.75	107.55	106.89	105.9	105.96	105.05	106.07	107.09	106.18	104.34	107.39	105.44	106.33	107.33	107.34	104.94	105.81	105.98	104.82	105.95	106.85	107.3	105.8	106.18	108.24	107.08
99.925	99.505	99.633	99.172	99.11	99.184	100.21	100.3	98.728	99.022	100.38	99.812	102.47	100.53	99.291	101.01	100.78	99.625	99.178	100.99	99.41	99.416	99.84	99.896	100.51	98.534	101.52	99.914	100.24	99.725	99.388	100.54	99.376	98.547	99.53	98.61	100.85	100.74	99.689	99.853	100.68	100.03	99.888	100.5	98.921	98.653	100.82	98.826	100.73	100.61
111.62	110.84	111.44	110.49	111.69	111.09	111.65	111.49	109.79	111.49	111.12	111.16	111.91	112.67	111.66	112.13	112.3	112.33	112.1	112.55	112.07	111.72	111.84	110.46	111.95	111.06	112.79	111.67	114.14	111.06	113.27	111.19	113.35	112.78	112.36	112.99	110.19	111.67	113.35	112.23	110.74	110.07	112.86	111.98	111.39	110.15	112.3	111.88	110.87	112.53
100.84	101.86	100.94	99.051	99.757	100.25	100.94	100.42	101.27	99.287	99.74	100.4	101.62	100.92	100.13	99.652	99.313	100.99	99.415	100.19	99.795	100.25	101.15	102.01	100.85	100.71	101.92	100.17	101.04	99.911	100.95	99.214	99.843	99.628	98.54	100.58	99.061	99.965	100.97	100.87	100.19	100.41	101.56	97.828	100.03	101.73	101.46	99.173	99.701	101.06
117.84	117.78	119.64	117.14	116.63	117.08	116.08	117.97	117.74	117.54	117.2	117.63	117.78	118.68	116.46	117.47	118.47	118.83	116.99	117.49	118.2	116.07	119.23	117.39	118.1	117.18	118.3	116.36	116.28	117.6	118.39	117.19	117.67	118.13	118.61	116.96	119.46	116.98	117.15	117.58	117.4	116.32	117.43	116.95	117.09	116.12	117.17	119.43	116.98	117.02
105.05	103.73	104.04	104.71	102.54	103.15	103.69	104.4	105.16	103.76	103.89	105.11	103.32	104.87	103.66	104.73	104.5	104.29	102.88	105.04	103.46	106.38	103.88	103.43	104.75	103.86	103.81	105.05	105.85	104.54	103.8	103.09	104.32	104.29	104.74	103.03	104.01	103.4	103.35	103.9	104.82	104.64	104.05	103.45	103.75	104.85	103.56	103.47	104.19	104.41
106.38	105.63	105.03	105.09	105.81	104.82	105.07	105.55	105.88	104.95	106.36	106.54	105.14	105.22	104.76	106	105.81	105.98	104.41	105.39	105.51	106.78	105.64	106.27	104.99	105.48	104.74	103.8	103.33	104.17	106.39	105.73	106.85	104.78	104.85	105.16	105.15	106.2	105.99	105.78	106.18	106.35	104.88	105.48	105.18	105.61	104.21	105.76	105.76	106.41
100.11	99.433	98.575	100.58	99.17	98.524	99.778	99.151	99.233	100.93	99.824	100.25	99.339	100.25	98.832	100.58	99.665	100.4	99.315	98.814	100.18	98.812	99.865	100.3	99.688	98.514	99.704	100.33	98.887	98.929	99.167	100.31	100.54	99.855	99.627	99.897	100.16	100.52	100.25	98.694	99.554	100.81	99.081	101.22	99.199	99.26	100.03	100.61	99.989	99.488
104.84	106.71	106.18	105.12	103.7	107.14	105.74	104.77	106.59	105.81	105.87	105.04	105.62	105.39	105.84	105.16	106.28	105.56	106.13	104.5	106.46	106.86	105.88	104.94	105.35	105.62	105.34	105.02	107.55	105.09	106.77	104.86	104.92	105.42	106.03	105.02	105.5	106.15	106.43	104.99	105.3	105.12	106.24	105.73	105.98	104.03	104.88	104.59	105.95	106.58
103.67	104.11	103.07	105.47	104.22	102.59	102.88	104.95	105.38	105	104.8	103.71	105.19	104.27	105.33	103.83	104.75	103.12	104.46	104.14	104.35	104.3	103.99	103.34	103.62	104.29	104.85	103.19	103.25	104.49	103.58	104.64	105.15	104.28	102.92	106.22	102.84	104.49	105.46	104.85	104.22	104.56	103.12	105.05	105.5	105.07	103.59	104.13	103.99	103.99
111.16	112.33	113.06	111.8	111.03	110.53	112.41	111.75	113.7	111.92	113.88	112.3	114.15	112.36	112.95	113.12	111.8	111.56	112.24	108.97	111.46	111.92	112.31	112.76	112.8	111.25	112.64	111.97	110.65	110.69	110.39	113.19	111.88	111.57	110.55	112.34	113.08	111.86	111.74	111.14	112.1	110.28	112.17	110.9	109.51	111.24	112.28	112.04	112.68	112.31
107.8	106.98	105.48	104.89	105.5	106.12	107.47	106.81	105.2	105.58	105.55	106.3	105.63	106.16	107.5	105.97	106.53	103.72	106.81	103.73	106.85	106.56	105.68	107.25	107.16	107.2	107.35	105.87	105.74	105.16	107.02	106.21	106.32	106.74	107.33	106.72	106.03	106.02	106.76	105.96	107.92	106.27	105.77	106.11	106.89	106.8	106.02	106.18	107.95	105.03
105.09	104.45	105.04	105.05	104.64	104.88	104.33	105.03	105.58	107.8	104.78	104.9	106.1	105.51	105.51	105.59	107.3	104	105.25	105.47	105.28	105.92	106.42	105.4	105.64	104.2	104.69	104.56	106.36	104.65	105.56	106.35	103.92	104.35	103.91	105.56	105.42	106.07	106.29	105.56	104.58	106.52	104.85	105.11	105.55	105.15	105.59	105.04	104.46	105.76
105.94	105.49	105.72	107.54	106.92	107.22	105.15	107.03	105.11	104.92	106.56	108.69	106.38	107.02	106.65	106.96	107.17	108.61	108.07	106.27	105.6	108.18	107.13	107.26	105.62	106.29	106.22	107.12	108.2	106.66	106.5	106.19	107.15	106.03	107.08	106.35	105.81	105.93	106.58	108.06	107.03	106.55	108.11	105.97	106.48	105.25	106.78	107.38	106.59	105.98
104.34	105.4	104.58	105.56	104.57	104	104.97	105.93	104.67	105.46	106.19	105.83	105.09	104.62	106.4	105.78	104.43	102.71	104.01	106.28	105.96	104.31	105.71	104.58	105.42	104.69	103.7	104.92	103.43	106.01	104.82	105.89	104.17	107.25	103.85	105.4	105.43	104.53	106.31	105.76	106.31	104.65	104.78	104.83	104.94	107.57	104.59	105.43	105.11	103.93
111.28	109.27	110.68	109.5	109.61	109.41	111.03	109.69	109	110.35	108.91	109.57	109.86	110.03	111.75	110.29	110.77	110.35	109.97	109.42	108.9	110.43	110.37	107.75	110.14	109.32	110.6	108.45	109.66	109.09	110.79	110.45	108.92	109.88	110.61	109.43	108.75	108.6	110.02	109.75	110.91	110.04	109.59	110.33	110.36	109.32	110.5	109.12	108.96	109.64
101.26	98.96	101.14	100.66	99.205	100.06	99.918	100.18	100.88	96.558	99.112	98.814	100.46	99.647	100.41	99.278	100.27	98.381	99.631	98.632	100.75	98.972	100.29	99.729	98.783	98.157	98.576	99.112	99.255	100.62	100.15	99.594	100.21	99.515	99.594	99.786	99.444	101.11	101.11	99.768	98.858	100.74	100.15	101.35	99.15	98.887	99.878	100.17	99.493	99.842
111.03	111.79	112.25	111.78	110.02	110.58	111.97	110.27	110.49	110.45	112.96	109.37	111.93	111.77	113.22	111.03	111.1	112.05	109.81	112.04	111.39	110.78	111.42	110.11	110.65	110.59	110.94	111.7	112.01	110.38	112.19	110.19	110.96	111.64	111.71	111.63	110.62	111.53	110.3	110.98	113.5	110.31	111.66	110.97	111.94	110.91	111.58	111.59	111.03	111.81
106.16	105.48	107.5	106.68	107.77	105.44	106.21	105.41	105.23	106.08	106.32	104.88	105.05	105.4	107.75	107.12	105	106.17	107.01	106.95	104.82	105.97	106.81	106.19	106.15	104.18	106.14	104.97	106.89	107.11	106.91	106.21	106.97	106.43	105.62	103.38	106.13	105.15	106.27	105.71	107.33	106.19	106.71	107.05	106.51	104.75	106.14	106.25	107.63	106.73
106.81	106.28	105.81	106.32	104.79	105.01	105.21	106.37	104.94	105.24	106.41	103.76	106.21	104.78	105.52	106.55	105.51	106.3	106.24	103.2	105.34	105.28	104.15	105.7	105	105.24	106.47	104.87	105.2	104.17	104.69	104.04	104.95	104.28	107.02	105.1	106.01	106.36	104.88	105.56	106.35	106.09	105.47	105.92	105.85	106.38	105.43	105.3	104.9	104.84
100.16	100.87	101.97	99.953	99.52	100.87	99.929	99.607	99.013	100.31	99.744	101.85	102.44	100.94	101.1	98.431	101.21	99.842	100.66	100.31	101.5	98.596	101.3	100.23	100.65	100.42	99.512	99.734	99.766	101.44	99.984	100.55	99.355	99.865	101.97	100.85	100.22	101.17	99.183	100.76	100.11	99.013	99.657	100.87	100.02	98.672	100.45	100.81	101.16	99.475
100.37	102.17	101.02	102.07	100.66	100.29	100.81	100.62	100.56	100.38	101.22	102.52	100.38	102.04	100.84	99.136	101.21	102.44	100.85	101.21	101.28	100.17	99.451	101.13	100.32	101.41	100.19	101.28	100.18	101	101.77	101.64	101.33	102.35	102.1	101.67	101.36	100.34	101.13	102.15	100.75	101.69	99.705	101.28	100.6	100.32	100.76	101.05	103.41	100.8
112.01	112.68	112.2	112.96	113.36	111.68	113.14	113.47	113.48	112.76	113	111.49	111.9	110.84	112.38	113	111.25	111.91	113.03	112.89	110.62	112.04	110.49	112.4	112.53	112.57	111.51	110.55	112.7	110.7	111.88	112.98	110.91	112.57	111.9	113.28	112.14	110.77	113.39	111.06	111.34	112.52	111.46	111.92	113	111.89	112.13	111.64	111.69	111.38
101.05	101.09	99.78	100.36	100.85	99.839	100.66	100.13	100.81	99.487	99.236	100.14	99.508	99.8	99.728	101.4	100.47	100.56	98.843	100.33	101.54	100.58	100.05	99.858	100.98	100.41	100.6	100.62	99.031	100.8	99.283	100.71	101.82	99.939	101.41	100.98	100.9	101.34	99.861	99.776	98.725	101.87	100.24	100.51	102.18	101.08	102.19	101.02	100.79	99.345
110.6	111.04	111.86	111.81	112.06	110.56	110.45	110.76	110.98	109.28	112.17	110.84	110.56	110.07	111.04	111.18	111.24	111.48	112.86	110.83	111.5	111.86	110.96	110.81	111.46	110.51	110.3	111.44	111.07	111.21	110.1	111.25	113.6	111.17	110.76	109.9	113.37	112.14	109.18	111.65	112.29	110.45	111.35	110.77	110.68	109.58	110.13	111.42	111	109.99
99.103	99.97	99.843	101.29	100.09	100.48	101.24	100.09	100.06	100.13	100.7	100.9	98.802	100.15	101.81	100.1	100.14	100.96	100.65	100.1	98.748	100.56	100.48	101.89	99.976	101.39	100.25	99.877	99.58	99.612	100.35	100.41	101.64	100.41	99.996	98.464	100.29	101.67	102.17	100.68	99.933	102.42	100.36	101.34	99.647	99.627	101.31	99.367	100.79	98.901
111.85	110.96	111.99	111.95	112.29	112.68	111.87	112.15	112.38	111.74	112.12	113.36	111.41	110.41	112.06	112.7	113.2	112.02	112.98	112.08	111.9	113.05	111.84	111.23	112.04	111.89	111.1	110.67	110.34	112.11	111.65	112.63	113.11	113.42	110.6	113.03	111.95	112.34	111.97	111.47	111.87	111.75	112.49	114.21	110.59	111.61	111.11	112.77	111.85	112.6
106.46	106.68	106.37	105.05	106.25	106.26	105.68	107.24	106.6	107	106.2	106.03	107.05	106.39	106.94	107.12	105.25	106.72	106.94	107.2	105.82	107.31	106.91	106.49	106.32	105.25	106.41	106.64	105.3	106.46	105.54	105.76	106.72	107.52	105.53	107.53	105.53	105.5	105.53	106.31	106.49	105.85	107.38	106.38	106.16	106.98	106.72	105.29	107.6	104.93
110.69	111.39	110.87	110.29	112.56	110.35	113.29	111.22	111.5	110.87	111.89	113.61	112.51	111.7	111.31	111.42	110.47	110.24	111.5	111.98	112.66	111.76	109.97	111.52	112.33	112.28	110.01	112.45	111.64	111.36	111.12	113.71	112.88	110.34	111.17	110.64	110.65	112.11	111.1	113.67	110.96	112.15	111.72	112.66	110.5	110.88	111.56	111.81	111.4	112.11
111.1	110.63	110.85	112.33	111.66	111.09	111.07	110.53	111.74	111.58	110.68	111.96	110.22	110.01	110.45	110.84	109.17	113.08	111.76	110.74	112.05	111.22	110.24	111.26	110.85	109.83	111.64	111.02	111.5	109.5	111.38	110.25	111.17	109.82	112.64	111.58	110.27	111.16	110.15	110.84	111.22	113.15	111.35	111	110.13	112.18	111.21	112.6	110.55	110.37
110.73	111.21	110.74	112.13	111.63	111.07	111.11	112.07	111.85	111.55	112.51	112.53	111.53	110.74	111.09	111.1	112.13	112.32	112.34	108.64	110.64	110.08	111.7	112.2	110.92	110.85	111.58	110.08	111.63	112.68	111.07	110.87	111.38	112.46	110.81	111.83	111.94	110.38	110.82	110.66	112.46	111.44	112.63	111.78	111.36	111.9	111.46	111.13	109.97	110.68
98.861	99.49	99.21	98.837	99.98	99.646	100.32	99.862	99.267	99.56	99.62	102.17	101.11	99.656	98.821	100.03	98.671	100.89	100.05	99.385	99.152	101.01	99.171	98.456	100.25	100.55	99.428	99.873	99.65	100.46	99.587	99.834	99.042	99	100.55	100.54	99.215	98.66	100.66	100.49	100.36	99.077	100.19	99.624	99.487	98.405	100.46	98.77	100.4	99.462
97.746	100.5	100.31	99.827	100.4	98.763	100.27	98.648	98.826	100.11	99.588	98.367	99.022	99.333	100.84	99.343	100.36	100.57	98.669	99.658	100.56	99.31	99.862	100.14	99.919	99.625	100.67	99.015	99.904	100.84	101.2	99.575	98.883	100.18	100.79	100.43	97.756	99.012	101.65	100.26	98.918	99.898	100.42	100.28	101.81	99.604	100.01	101.01	98.817	98.715
106.33	106.24	106.27	106.99	106.85	106.72	108.01	107.06	107.64	105.76	107.79	105.68	106.96	108.37	106.52	106.12	107.41	105.19	105.73	106.2	107.27	105.07	106.43	107.58	106.12	105.6	106.63	107.5	106.66	106.77	107.07	107.62	106.91	107.35	107.15	107.79	106.77	106.37	104.75	105.74	106.59	105.28	107.06	106.57	107.28	106.1	106.62	107.64	107	105.91
106.4	106	107.29	106.55	106.17	107.47	104.93	106.4	107.61	107.94	106.45	105.15	107.14	105.61	105.7	106.57	105.69	106.23	106.47	107.01	105.07	105.55	106.22	107.12	105.62	104.7	106.62	105.55	106.7	105.85	107.6	106.23	106.52	107.3	106.94	105.49	107.16	105.13	106.51	107.75	105.66	106.6	105.63	106.79	108.16	106.19	106.63	107.29	105.3	106.02
111.93	109.97	113.35	111.33	112.25	110.28	110.52	111.14	112.51	110.61	110.57	109.03	112.02	112.76	110.48	111.97	111.5	112.32	111.62	111.39	110.81	111.72	111.44	112.4	112.36	111.53	110.13	112.02	112.43	111.02	110.53	111.1	110.53	112.85	112.02	112.25	111.15	111.59	109.73	111.31	110.59	111.69	111.05	111	111.93	111.1	109.91	111.2	110.51	111.34
106.21	106.46	107.46	105.57	107.1	104.14	106.42	106.39	106.45	107.41	107.16	106.62	104.96	104.92	105.83	107.02	106.72	106.16	106.32	105.19	105.8	105.69	108.13	106.9	106.05	105.09	106.65	106.01	105.79	107.51	105.66	105.62	105.29	106.32	108	106.78	105.66	106.17	106.71	106.48	107.13	105.87	105.77	106.84	105.95	105.52	107	105.71	107.11	105.74
106.87	107.19	107.2	107.18	107.17	107.81	106.97	108.03	106.69	104.35	106.43	106.59	107.04	105.94	106.15	108.23	105.51	107.71	106.63	106.93	105.55	105.73	106.28	106.15	107.34	106.68	105.93	106.83	106.73	106.48	106.49	107.02	107.47	107.22	104.11	106.17	105.95	106.81	107.86	107.99	105.64	107.26	106.7	106.19	106.81	106.54	106.3	105.99	107.22	107.33
117.04	117.16	117.41	115.49	119.49	118.52	116.51	118.37	117.92	116.17	118.36	118.24	118.62	117.06	116.62	117.31	116.96	117.52	116.71	118.71	117.21	116.35	117.67	116.01	118.91	117.09	118.42	117.38	116.73	117.06	117.06	118.09	118.57	116.71	118.15	118.69	117.39	116.95	118.46	118.94	118.32	117.48	117.97	116.1	115.17	117.65	118	117.23	117.57	117.2
112.39	111.35	112.52	111.15	110.92	110.71	111.56	110.76	112.31	111.6	110.74	110.58	111.38	111.53	112.43	111.64	113.6	111.05	112.67	112.06	111.69	110.72	112.7	112.38	112.8	113.22	111.92	111.35	111.15	112.28	111.92	110.41	110.86	111.51	112.22	111.76	111.67	110.8	111.72	111.32	112.88	112.27	112.67	112	110.82	111.82	112.89	112.06	109.19	110.75
111.61	108.73	110.15	111.39	112.16	112.49	111.58	112.58	111.3	109.34	109.94	110.78	111.64	108.63	110.06	110.22	110.33	111.25	112.07	109.95	110.88	110.15	109.5	109.65	110.83	110.6	109.03	110.61	110.56	110.86	110	111.84	110.9	109.76	110.2	111.91	109.76	110.14	109.22	110.54	110.47	110.06	110.98	110.44	111.28	111.67	109.85	110.94	110.7	111.22
105.42	106.47	103.19	105.39	105.51	105.74	104.68	105.71	107.12	105.01	105	106.42	105.58	105.34	102.98	103.96	106.43	105.58	103.99	106.1	103.92	103.86	105.39	103.76	104.98	103.76	106.82	104.79	105.95	105.7	103.81	105.06	105.86	105.15	104.64	104.51	105.98	106.99	107.39	104.93	104.48	105.42	104.48	106.74	104.95	104.87	104.86	104.02	104.31	107.23
105.49	105.16	105.62	105.41	106.2	106.47	105.3	104.23	105.6	106.36	105.28	104.67	105.08	103.62	106.83	107.4	105.29	105.41	105.65	104.41	103.85	105.12	105.41	104.55	105.27	105.6	104.55	105.78	106.79	105.58	106.05	104.43	105.35	107.79	106.45	104.1	104.37	105.83	105.65	104.26	106.19	105.69	107.53	104.91	106.35	105.34	104.86	107.43	103.76	105.09
107.17	106.82	105.15	105.97	105.14	106.26	108.07	106.38	104.42	106.19	107.43	107.5	108.12	104.73	106.02	106.45	104.84	104.99	105.9	104.69	104.66	105.82	104.54	104.69	105.65	106.15	104.6	104.65	106.79	106.66	105.78	105.07	103.73	104.8	105.46	105.27	105.55	105.18	105.89	106.91	106.25	104.7	105.66	104.63	105.37	107.47	105.5	104.48	105.25	105.72
100.98	101.34	101.11	100.75	99.993	99.897	99.597	99.956	100.3	101.61	99.811	101.75	100.93	100.64	101.15	100.78	100.98	100.03	100.48	100.44	101.55	100.31	99.897	100.9	100.51	100.79	101.45	100.55	101.34	102.04	99.512	100.7	101.33	100.88	99.985	99.091	101.62	99.782	102.35	100.57	101.6	100.36	100.32	100.46	101.75	100.63	100.6	99.71	100.76	100.65
100.15	101.23	99.764	101.06	101.44	100.03	99.136	100.07	100.6	101.94	101.12	100.09	101.09	101.62	102.1	101.96	100.08	102.15	100.6	100.11	99.476	101.01	98.684	99.962	101.39	102.25	99.924	100.36	101.16	100.17	99.864	100.85	101	99.85	101.07	99.035	100.16	100.5	101.66	100.84	100.52	101.93	101.4	100.7	101.61	101.03	99.705	100.93	101.09	101.55
110.15	111	110.53	108.5	111.37	110.17	110.49	110.55	110.63	110.37	110.93	110.55	110.39	110.14	110.16	110.41	109.44	111.84	111.73	110.23	110.32	110.01	111.75	111.32	110.75	109.79	110.6	112.19	111.33	109.74	110.02	109.57	109.08	111.53	111.03	109.08	110.26	110.03	111.95	110.02	109.78	110.73	109.81	109.77	110.22	109.84	110.65	110.52	109.48	110.29
107.81	106.25	105.22	107.2	106.84	105.92	106.78	106.27	105.43	105.36	108.15	106.31	107.26	105.73	107.03	105.08	106.78	104.04	104.51	106.54	105.73	105.65	107.75	104.81	107.11	106.79	107.55	106.97	107.18	106.2	105.72	106.53	106.59	107.59	105.91	107.16	106.77	105.72	104.89	107.06	105.51	105.83	106.08	105.02	107.36	108.03	106.59	107.08	105.33	106.33
114.15	111.86	112.43	112.76	112.48	114.03	114.55	112.61	114.52	112.47	113.35	112.48	113.91	112.31	111.53	114.19	112.53	112.3	114.03	112.97	113.19	110.26	111.68	113.1	113.31	113.46	112.71	113.43	113.98	112.54	111.89	113.17	111.89	112.56	112.58	112.94	111.95	113.38	112.17	113.34	112.65	111.19	113.32	115.17	114.05	112.18	112.33	112.55	112.12	112.57
107.52	102.85	105.09	106.22	106.93	105.82	105.52	105.48	104.72	106.28	107.22	106.35	105.25	105.44	106.45	105.53	105.76	104.8	105.08	104.21	105.24	106.51	104.75	105.5	106.01	106.15	105.66	105.73	105.96	105.32	104.26	104.61	104.42	106.36	106.82	105.02	105.08	105.91	105.62	107.43	105.9	104.61	106.17	105.37	106.59	105.27	104.28	104.6	105.79	103.01
100.49	100.26	101.46	100.34	99.955	100.21	100.96	100.34	102.08	101.76	100.45	101.78	102.89	101.76	101.49	100.7	100.47	101.61	100.72	100.61	99.215	101.51	101.05	101.4	100.86	100.59	101.17	100.6	100.31	100.23	99.898	100.86	101.49	103.25	100.64	100.48	102.09	101.97	99.878	101.76	101.26	99.814	102.24	100	99.987	100.27	100.73	101.72	99.888	101.64
104.6	107.02	107.82	108.09	107.57	106.46	105.51	106.97	108.02	105.8	107.83	104.56	107.96	107.28	107.42	107.47	107.36	107.48	107.31	106.21	106.69	107.37	107.74	105.65	106.77	108.28	107.53	106.3	106.41	107.32	107.13	105.05	106.84	105.88	107.03	107.2	107.25	105.77	107.84	108.37	107.14	106.76	106.54	105.99	108.86	107.3	106.75	106.47	107.13	107.29
111.63	111.49	112.42	112.2	113	112.5	112.23	112.13	112.6	111.91	112.07	111.46	113.09	111.14	113.75	111.84	109.39	112.99	112.44	112.39	112.23	112.7	111.7	111.61	111.61	111.23	111.56	114.17	112.56	111.82	110.46	111.7	111.93	112.74	112.42	112.08	111.12	111.26	111.4	112.8	111.95	110.58	112.6	112.36	111.53	110.98	110.98	111.78	112.27	110.14
105.02	106.19	107.03	105.68	106.35	106.17	107.21	107.24	105.01	107.89	106.79	107.74	104.18	107.57	104.69	105.73	105.31	107.69	105.49	106.79	105.8	107.45	106.61	106.98	105.08	106.2	106.06	105.03	105.46	105.46	105.78	107.17	107.03	106.46	107.03	104.98	105.75	106.1	107.28	106.29	106.16	105.76	106.41	106.59	105.61	107.9	107.03	105.51	105.88	106.19
104.43	106.33	106.22	106.08	105.03	106.03	106.87	105.54	107.43	105.4	106.51	107.41	104.33	106.74	106.87	104.49	106.17	107.13	107.88	107.14	106.03	105.89	106.32	106.4	106.14	105.77	105.16	107.55	106.14	105.56	105.26	106.84	105.35	105.44	107.19	106.61	106.59	105.9	105.04	105.84	104.87	105.02	105.91	105.75	105.02	106.87	106.06	105.63	107.28	105.6
100.04	101.01	98.699	98.2	99.232	99.695	99.1	100.05	100.21	99.728	99.991	98.231	98.592	99.711	99.701	101.45	100.1	99.707	99.82	99.426	100.01	99.18	99.71	99.38	99.507	100.99	100.52	100.61	99.824	98.755	98.675	99.772	100.46	100.3	99.101	99.065	99.366	100.36	98.859	100.2	98.506	99.577	99.187	100.29	100.04	97.917	100.3	99.12	99.429	99.782
103.93	104.97	102.72	105.45	103.8	104	103.86	105.4	104.17	103.98	104.9	105.97	102.35	105.68	105.43	103.32	104.15	106.53	103.96	103.85	105.18	104.14	104.41	105.51	102.96	104.18	103.32	103.74	102.87	105.36	104.75	105.08	103.84	106.69	105.83	104.51	105.1	104.54	104.23	104.67	105.37	102.91	104.6	104.94	104.13	107.08	104.37	104.4	104.14	104.84
105.77	106.94	106.86	107.05	106.49	106	106.36	107.2	106.01	106.22	105.48	105.03	108.14	106.69	106.79	107.1	106.92	108.25	104.97	107.13	106.29	107.28	107.18	106.27	105.69	106.13	105.83	105.56	108.02	106.3	107.6	104.61	105.73	106.73	106.53	106.89	107.31	106.48	103.9	106.46	106.83	106.84	106.27	107.52	105.77	106.82	105.89	106.96	106.85	107.22
106.22	106.24	107.51	105.58	106.67	105.49	105.96	106.03	105.86	106.27	106.74	106.47	107.18	106.48	106.03	106.29	106.16	105.65	106.54	106.38	106.47	106.72	105.16	106.7	107.48	106.6	106.43	106.66	105.98	106.5	106.09	106.12	107.76	106.93	105.76	105.08	106.01	105.8	105.2	107.39	105.87	106.31	105.44	106.41	105.81	105.78	107.54	108.52	106.37	106.14
103.35	106.04	105.14	104.92	106.3	104.44	106.88	105.91	106.59	106.26	105.54	106.72	106.12	105.03	106.37	104.13	107.04	104.8	106.16	104.47	105.33	105.88	107.01	105.57	106.16	105.18	105.25	105.23	106.86	104.74	106.8	107.5	103.47	106.23	105.19	106.33	105.24	105.31	104.82	105.56	106.34	105.19	105.04	105.7	106.35	105.65	104.85	107.24	104.63	106.71
105.43	104.62	104.94	104.17	104.77	104.28	106.44	104.72	104.48	105.68	105.17	104.82	105.76	105.96	105.09	104.94	105.81	105.8	105.44	105.33	107.2	104.58	106.11	106.34	104.67	105.41	107	105.33	106.14	105.72	106.98	105.75	106.07	106.28	105.51	106.86	105.29	105.46	106.2	105.8	106.12	106.46	103.57	106.25	105.33	106.03	106.33	104.93	106.02	105.9
106.23	106.02	107.8	105.58	107.75	106	106.34	105.79	108.2	106.78	107.94	107.37	106.68	107.18	105.41	107.42	106.78	108.06	105.33	105.43	105.33	106.48	107.78	107.21	106.57	106.98	106.15	106.74	106.04	107.92	106.25	106.91	105.97	105.67	105.63	107.56	106.42	107.68	107.06	107.45	107.01	105.55	107.71	105.63	107.73	104.97	106.63	107.92	106.54	108.44
112.32	111.46	111.8	112.16	111.16	112.37	111.5	110.07	111.38	111.75	110.76	111.12	112.26	112.74	110.87	111.5	113.6	113.38	113.11	111.27	111.49	112.19	112.07	111.88	110.61	111.15	111.56	112.27	112.8	110.75	110.3	113.67	109.88	112.98	111.43	111.73	112.15	110.88	112.17	112.22	112.01	111.84	111.77	112.54	110.64	111.4	113.02	112.4	113.67	111.73
104.18	104.6	105.88	106.37	105.86	104.62	104.77	105.98	106.31	105.32	105.56	105.47	106.04	104.73	105.81	105.82	106.88	105.37	107.28	105.03	104.37	105.84	105.62	106.47	104.32	106.22	105.5	105.26	105.03	106.41	104.02	106.79	104.2	106.47	105.39	105.63	104.76	103.67	105.61	104.68	104.65	104.89	106.66	105.37	105.68	106.02	105.95	104.51	105.56	105.14
107.23	106.99	104.41	103.66	105.07	105.92	106.79	105.54	106.01	106.4	104.89	105.98	104.84	106.13	104.72	106.3	105.82	104.44	105.08	107.27	105.12	104.46	105.47	107.09	105.12	104.71	104.97	105.75	105.95	104.55	104.52	105.91	106.2	105.18	104.89	104.57	106.07	105.96	103.78	104.56	105.79	106.67	105.19	105.61	105.09	106.23	105.28	104.68	105.8	105.88
101.62	100.61	101.02	101.23	103.14	100.02	100.61	101.08	101.83	102.14	102.59	100.99	101.41	102.73	101.44	101.59	101.51	101.41	100.06	101.32	101.43	99.564	101.48	100.72	101.71	100.54	100.4	101.44	100.85	99.116	102.83	101.61	101.74	101.58	101.88	100.98	99.677	101.74	100.83	101.28	101.01	100.44	99.553	100.83	102.36	100.54	101.18	101.04	100.42	100.49
108.65	108.06	108.43	110.04	108.47	111.6	109.83	108.28	108.99	109.58	109.3	109.99	109.69	109.73	109.74	110.46	109.95	109.91	108.46	111.29	110.4	110.46	108.59	110.08	109.31	109.3	108.48	109.12	110.33	109.7	109.62	108.9	110.14	110.28	108.5	108.49	109.66	111.72	110.88	108.7	109.14	109.64	111.31	109.63	110.38	108.31	109.44	109.25	110.08	108.95
104.03	104.44	106.33	105.96	104.07	104.83	103.88	103.76	104.35	103.52	103.08	104.87	104.71	103.37	103.66	104.29	102.48	104.49	105.35	105.07	104.6	103.54	104.45	103.9	105.56	103.04	105.76	104.43	104.08	105.21	103.8	104.81	105.15	103.93	105.38	104.02	104.34	103.61	105.25	105.21	103.1	104.05	102.39	103.94	103.05	105.25	104.19	103.5	103.48	106.12
105.08	105.82	107.52	106.67	105.57	106.33	106.29	107.83	105.78	104.59	107.08	107.62	105.49	105.49	105.51	106.47	106.93	106.22	105.64	104.96	105.64	106.36	106.81	106.27	104.85	105.13	106.57	105.52	105.27	105.54	106.64	106.01	105.4	104.93	105.7	105.13	106.47	105.13	106.72	106.54	105.45	105.51	106.5	105.48	105.69	106.41	106.09	105.29	107.12	105.81
112.87	111.97	113.81	111.48	112.38	113.72	112.3	112.97	113.39	112.98	111.56	113.59	112.83	114.17	112.15	113.61	112.48	112.46	112.75	112.55	113.92	112.32	113.36	113.18	113.85	113.52	113.57	113.99	111.5	113.56	112.31	113.59	114.34	114.31	114.08	114.76	112.47	110.97	113.63	113.58	112.53	113.12	111.78	113.91	113.79	113.28	113.03	112.14	113.6	112.59
105.37	105.24	104.81	105.17	104.3	103.27	103.74	103.47	103.14	103.33	104.7	104.36	102.88	104.07	104.66	105.17	103.28	104.07	104.01	104.96	104.08	104.42	102.72	105.38	103.83	104.39	103.95	106.63	103.09	104.95	102.9	103.21	104.62	103.95	103.4	103.76	104.76	104.14	104.41	105.06	104.31	104.46	104.96	104.54	104.48	103.51	104.57	102.89	104.23	105.15
111.95	111.49	110.64	110.82	113.33	112.19	111.43	112.44	111.77	113.13	111.57	112.05	113.02	113.02	110.82	112.79	111.65	110.92	110.79	112.21	113.23	112.95	114.31	110.59	112.95	111.09	111.95	112.26	111.03	111.52	110.46	111.35	113.02	111.67	111.12	112.91	112.04	112.14	110.68	112.29	109.78	112.42	111.57	113.67	110.44	113.25	111.91	110.06	111.08	112
104.98	107.32	107.3	105.84	106.24	106.78	105.7	107.6	105.82	104.5	107.19	107.5	107.16	105.34	105.02	106.48	106.5	105.77	106.99	105.96	107.44	106.65	104.06	105.46	106.45	106.47	106	106.23	106.55	105.82	104.61	105.59	106.13	108.21	106.65	106.07	105.36	106.19	106.18	105	106.55	107.79	104.73	104.7	105.1	106.69	105.34	105.38	105.42	106.72
103.31	103.22	104.68	105.04	102.73	103.8	102.68	102.52	104.86	105.24	103.81	105.02	103.14	105.51	105.67	103.29	103.68	106.57	104.43	104.05	104.22	103.3	105.37	102.44	104.29	104.43	104.07	102.79	105.91	102.51	104.43	104.83	104.27	104.93	104.1	105.2	103.68	103.52	103.73	103.77	104.04	104.39	103.84	102.23	105.72	104.73	103.8	104.23	104.6	102.94
105.53	106.29	106.52	105.12	105.74	107.07	106.06	105.97	105.99	105.51	105.58	104.7	106.57	105.25	106.71	107.26	104.83	106.08	107.86	106.46	105.85	106.57	105.53	104.16	105.18	106.15	105.77	105.52	106.45	105.5	104.26	105.94	106.05	106.68	104.81	104.64	105.58	105.29	105.5	107.28	104.28	106.61	103.37	106.95	105.88	106.77	104.3	107.41	103.24	105.88
105.46	106.25	103.92	105.36	105.38	105.89	105	104.79	105.33	105.33	105.34	105.12	104.62	106.39	105.31	107.6	105.55	106.41	106.64	105.62	105.78	106.72	105.6	106.36	105.24	104.87	107	104.4	104.63	104	106.39	105.91	106.12	106.27	105.07	104.16	106.36	106.45	105.26	105.03	105.62	105.81	105.89	106.08	104.08	105.1	106.02	106.43	105.47	106.62
104.59	105.26	105.71	106.35	106.34	103.41	104.33	102.98	104.26	103.72	103.35	105.53	104.35	103.7	104.84	103.88	104.26	105.18	102.59	105.27	104.38	104.68	104.76	104.22	104.24	104.67	103.22	104.84	104.44	105.36	103.03	104.15	105.28	105.08	104.86	104.3	105.39	103.13	105.18	106.31	104.02	105.1	106.27	105.43	103.75	105.98	104.65	103.92	103.3	103.95
114.43	111.51	113.8	111.24	112.63	111.38	112.1	111.82	110.46	110.7	113.01	111.25	111.45	113.36	112.86	112.82	111.1	112.36	112.09	111.24	111.95	111.13	111.3	112.86	111.92	112.2	111.49	113.21	111.68	110.47	111.79	113.03	111.01	110.39	112.96	113.13	112.5	111.81	111.59	112.49	111.72	112.17	110.48	111.49	112.14	112.67	112.44	111.75	111.82	113.4
106.33	103.05	104.49	105.67	103.76	103.08	103.7	104.5	104.28	102.66	104.64	104.16	104.26	103.91	106.02	103.91	104.26	102.76	103.42	104.35	106.25	103.71	104.97	105.66	104.39	103.94	104.73	104.05	103.95	104.43	103.8	105.16	104.42	103.95	103.42	105.1	106.01	103.76	104.08	103.81	104.03	103.3	104.42	103.53	104.81	104.14	104.05	105.85	105.2	105.52
111.55	111.99	111.41	110.7	112.53	111.82	111.63	111.94	110.72	111.35	111.08	110.69	110.49	110.55	110.92	110.2	110.69	112.8	112.35	111.21	112.15	109.52	110.37	110.77	111.11	111.14	111.29	111.22	110.17	111.17	112.5	111.66	110.71	110.3	111.33	109.64	109.91	110.06	110.91	112.55	111.25	111.13	112.02	111.92	110.66	111.41	111.22	111	109.8	111.44
104.42	104.05	105.61	104.92	105.93	104.73	105.81	105.72	106.65	106.01	105.92	106.63	105.86	106.6	105.12	106.53	104.65	104.05	106.69	107.2	105.2	105.08	106.05	105.97	106.66	105.58	106.25	105.27	106.78	103.95	105.17	105.48	104.99	106.32	105.73	104.76	105.36	106.5	107.48	105.14	105.36	105.89	106.43	106.51	103.68	105.26	105.43	105.26	105.23	105.77
116.1	115.75	118.13	115.67	115.01	116.74	116.54	116.65	116.63	116.86	117.12	114.46	115.42	116.73	116.21	115.92	115.42	115.22	116.13	115.98	116.63	117.91	116.27	117.26	117.89	115.57	114.56	116.36	116.42	115.11	116.22	115.15	115.05	116.48	116.35	116.49	116.49	116.18	116.4	115.9	115.37	116.6	116.81	115.29	117.59	114.32	116.09	115.49	117.72	116.54
106.59	106.76	106.62	105.72	108.17	106.84	105.65	107.42	106.04	105.5	107.18	106.09	105.18	106.33	106.22	106.39	107	108.2	104.91	106.75	107.61	106.48	107.07	105.57	105.95	106.76	106.41	106.04	106.17	105.76	107.03	106.75	106.91	105.33	105.02	105.85	105.51	105.43	105.64	105.93	107.43	107.5	107.67	106.46	106.33	106.27	106.48	104.93	107.12	106.61
103.55	104.77	103.42	104.64	104.5	103.9	101.96	105.26	104.34	102.25	104.53	102.97	103.79	104.21	104.15	102.76	105.3	105.46	104.11	105.41	104.5	104.95	103.04	104.16	105.71	104.85	102.57	102.75	102.92	104.78	104.08	104.62	104.26	104.87	103.53	103.41	103.76	103.35	103.98	105.18	104.65	105.01	105.14	102.18	103.31	104.01	104.1	104.39	102.76	103.92
105.06	105.09	106.41	106.78	104.9	105.41	105.34	106.31	106.75	106.02	106.42	105.73	105.07	106.59	104.1	106.35	104.96	105.87	105.76	106.45	105.86	104.98	106.3	105.93	106.74	105.43	104.04	106.2	105.78	105.64	106.32	105.78	106.48	106.11	105.42	107.7	106.99	106.3	106	105.66	105.27	106.5	107.4	105.24	106.71	106.13	107.27	105.32	106.91	106.64
104.92	106.53	106.86	106.65	107.11	105.71	107.02	105.1	105.63	108.17	106.74	106.18	106.05	106.89	105.98	105.56	106.73	105.82	104.79	107.14	105.85	105.89	103.81	106.87	105.77	106.84	108.19	106.94	106.96	106.2	106.34	105.41	106.12	107.99	107.65	107.03	106.5	106.76	108.85	107.19	106.94	106.22	106.6	107.76	106.04	107.43	108.08	105.28	106.09	107.63
104.37	103.94	104.86	103.3	104.45	104.17	104.26	103.53	103	105.04	102.57	103.94	106.9	104.36	104.31	105.44	103.94	105.29	103.54	104.56	103.82	105.29	104.42	103.75	105.06	104.9	102.83	104.92	103.1	103.3	103.75	104.26	105.12	104.41	105.65	104.03	102.47	104.95	103.72	104.6	103.64	103.95	104.01	103.51	105.18	103.22	102.84	105.16	104.9	104.74
99.755	101.17	99.42	99.378	100.38	98.885	99.29	98.914	99.634	99.117	99.181	100.68	101.09	100.32	100.28	100.64	99.887	100.04	100.99	99.863	100.01	100.29	99.881	101.32	99.802	100.27	100.61	100.4	98.344	99.839	100.23	100.32	100.79	99.053	100.46	99.128	99.899	102.26	101.27	99.944	101.1	101.99	99.59	100.44	98.668	99.877	100.72	100.33	99.949	99.869
100.66	101.67	100.9	101.51	99.524	99.968	100.03	100.58	99.832	100.01	101.15	98.25	99.466	100.91	100.5	100.78	99.932	101.21	101.72	100.4	100.29	100.34	101.6	99.69	101.35	102.26	101.14	100.31	99.168	99.858	99.71	99.67	99.882	99.979	100.56	101.05	101.6	100.22	100.4	98.975	100.79	101.17	99.755	99.191	100.24	99.559	101.49	100.9	101.43	100.51
112	112.23	112.49	112.37	112.29	110.86	110.96	111.84	111.85	112.85	111.91	112.11	113.06	110.57	111.44	111.45	110.9	112.07	112.42	111.92	112.63	111.05	112.43	111.97	111.69	111.73	112.65	111.6	110.86	110.62	112.87	112.15	110.81	111.95	112.37	111.41	110.49	110.96	112.36	111.77	112.5	111.15	110.6	112	109.56	111.2	111.64	113.1	112.37	111.73
106.29	105.5	106.52	105.09	105.24	105.53	105.96	107.25	105.44	106.05	104.99	105.95	106.55	103.8	104.84	105.47	105.68	107.86	107.71	105.69	104.71	105.91	105.67	104.56	105.18	105.34	105.56	104.36	105.4	104.68	106.05	106.47	106.53	105.09	106.69	105.85	103.77	106.96	107.34	104.33	105.89	104.45	106.96	105.9	105	105.75	106.18	105.43	106.45	105.71
106.69	106.27	108.04	106.51	106.25	108.17	105.63	107.37	107.58	107.12	108.91	107.89	108.16	105.73	107.34	105.16	108.48	106.95	106.17	106.75	107.2	105.56	106.42	106.58	107.02	105.76	107.2	105.85	104.94	106.95	105.12	105.88	106.26	107.59	107.28	106.62	107.38	108.38	106.29	108.27	106.94	107.79	108.22	106.19	106.46	107.51	106.44	107.37	106.94	106.23
105.4	105.2	104.98	106.22	105.14	107.26	106.65	105.11	104.08	106.16	106.06	105.1	105.93	105.35	105.88	103.98	104.68	105.96	104.77	105.68	105.29	104.55	104.99	105.67	104.97	105.39	106.21	106.06	104.61	106.39	106.17	104.28	105.88	106.47	105.53	105.25	104.74	104.53	105.74	104.7	105.28	104.95	106.27	106.74	105.59	105.81	105.12	105.7	105.72	105.17
105.99	106.53	106.35	106.16	106.3	105.15	105.02	103.68	107.19	106.72	107.45	105.28	106.8	106.33	106.62	108.72	106.86	106.72	107.19	106.01	105.29	104.79	106.03	105.76	104.3	105.36	105.43	105.74	105.28	105.64	105.86	106.1	105.73	104.19	105.99	104.86	107.09	106.05	105.86	105.36	105.78	106.24	105.67	107.49	105.8	106.84	104.62	106.74	105.86	104.93
105.28	105.01	105.65	105.22	104.05	104.67	105.17	104.7	104.69	106.02	106.04	103.97	106.68	105.22	105.76	105.26	103.6	105.51	106.92	106.6	105.83	104.13	104.43	106.04	104.94	103.83	105.72	104.97	106.46	106.46	106.46	106.21	106.19	105.39	106.33	104.39	105.72	106.49	104.08	104.57	106.84	105.72	105.31	107.53	106.61	105.13	104.5	105.4	104.68	107.04
111.27	111.25	111.9	113.75	111.72	112.81	110.92	112.68	109.26	112.14	111.99	111.57	110.41	111.73	110.99	111.66	110.37	109.49	110.77	109.57	111.91	112.22	110.15	111.43	111.79	113.4	111.31	112.02	112.51	112	111.47	110.69	112.52	112.27	111.47	110.45	112.89	110.73	110.22	110.91	111.58	111.78	110.08	111.76	112.27	112.83	112.06	112.88	110.52	112.83
106.6	106.97	105.99	105.87	104.98	105.4	105.39	106.44	106.76	106.21	105.67	105.43	104.12	105.68	105.4	105.5	105.12	105.8	105.18	105.2	106.47	105.51	106.55	105.69	105.04	104.6	106.81	104.92	107.11	105.12	105.97	106.23	104.54	105.7	105.3	106.24	105.09	105.38	105.6	106.54	103.52	104.95	106.6	105.13	106.52	105.65	105.75	105.94	105.43	106.49
117.87	115.75	116.52	117.51	118.14	116.36	117.12	117.87	117.35	117.24	116.6	115.89	117.61	117.27	118.55	117.64	118.69	118.92	117.14	117.76	115.62	116.16	116.78	114.46	119.15	117.36	117.84	117.16	116.86	118.08	117.26	117.98	117.13	118.1	117.11	118.12	117.78	117.84	116.71	118.43	118.42	117.65	117.65	117.93	117.39	117.02	116.6	117.98	119.12	116.94
112.81	113.33	112.85	111.49	112.95	111.03	113.12	113.85	115.18	113.42	112.06	113.25	112.46	113.31	113.35	111.04	112.62	112.64	111.01	110.02	113.8	113.68	113.87	112.85	113.61	113.83	113.06	115.58	113.27	111.63	113.95	112.23	113.87	111.81	112.02	113.28	112.87	112.7	111.29	113.44	111.44	112.66	112.11	113.44	113.65	114.39	115.2	113.29	112.22	112.33
111.27	111.39	111.49	113.11	111.31	111.24	111.29	110.78	111.52	111.58	111.06	113.19	110.59	111.56	110.72	111.18	110.97	112.46	110.84	111.57	111.66	112.36	110.4	108.9	112.39	110.73	111.6	110.66	112.27	113.06	111.51	111.61	113.08	111.59	111.81	112.6	111.63	111.33	112.1	111.47	110.76	112.58	110.89	110.22	111.23	111.99	110.42	110.83	112.76	111.02
106.29	104.57	105.64	105.57	104.34	106.67	105.99	104.9	103.6	105.14	107.15	106.89	105.6	105.65	105.24	104.88	105.19	106.36	105.38	104.97	105.98	106.15	105.39	106.62	105.86	106.29	106.15	105.68	106.74	103.89	106.79	106	106.35	105.14	105.92	106.47	105.31	106.56	106.38	105.33	104.76	104.54	104.7	105.66	104.42	104.95	104	106.43	106.91	105.6
106.27	104.47	105.6	104.65	105.98	103.66	104.51	103.33	105.44	105.13	105.67	103.85	104.74	105.25	103.93	104.7	104.73	104.75	103.85	105.07	104.12	105.53	106.42	104.01	103.5	104.52	104.79	106.21	105.2	104.86	105.21	105.17	105.48	105.99	104.75	106.18	105.05	103.51	104.89	105.24	106.23	104.35	104.61	104.95	104.54	104.43	105.26	104.49	104.42	104.99
106.49	104.98	107.38	107.65	105.64	105.93	104.99	105.49	105.94	106.49	106.5	104.55	106.07	105	105.75	106.05	105.56	107.31	107.25	105.86	105.57	104.75	106.54	106.02	107.6	106.82	106.78	105.43	107.88	106.81	107.14	104.51	105.01	106.33	105.41	106.45	104.84	107.07	105.79	105.84	107.02	105.55	106.47	106.19	105.07	105.99	106.39	105.6	107.67	105.39
112.84	114.9	112.22	112.93	113.48	112.12	113.16	114.51	114.4	115.24	112.31	112.22	113.45	112.25	112.85	112.63	113.72	113.26	112.65	114.63	112.23	112.7	114.24	112.92	112.06	113.34	112.78	113.82	112.11	114.06	113.85	113.26	111.94	112.53	113.9	113.84	112.8	111.53	111.93	113.17	113.69	111.92	110.6	113.39	112.33	111.62	112.92	112.5	113.35	113.84
106.53	105.89	104.61	107.16	107.56	106.1	108.97	107.44	105.09	105.7	105.28	106.81	106.87	107.92	106.48	107.79	107.1	106.03	106.59	107.12	107.34	106.46	106.21	105.75	106.31	108.64	106.57	107.77	107.3	105.48	106.44	106.39	106.62	107.1	105.45	106.44	108.55	105.68	107.12	105.93	105.95	108.53	106.87	105.24	107.38	105.71	106.46	105.52	106.71	108.34
107.71	107.29	106.83	106.53	107.32	106.37	105.44	106.2	106.24	105.76	106.55	107.54	107.19	106.94	106.83	105.65	107.8	106.24	107.67	105.53	106.19	106.72	106.37	106.91	105.91	106.12	107.43	107.85	106.8	107.26	106.03	106.83	106.98	106.68	106.22	106.6	106.52	106.05	105.67	105.82	107.22	105.56	107.59	107.5	105.38	104.85	107.2	107.55	104.13	106.28
98.421	99.564	99.398	99.039	100.67	98.85	99.246	99.626	100.15	101.64	100.02	100.23	99.411	101.55	101.37	101.43	100.11	99.449	100.49	101.11	99.143	99.529	98.162	99.141	100.11	98.992	100.07	98.134	99.562	99.77	97.877	99.587	98.466	98.404	98.498	99.067	99.62	99.211	101.66	101.55	100.51	100.62	100.03	99.717	100.62	99.478	99.83	99.985	100.75	99.854
107.17	107.29	106.16	106.32	107.07	106.21	107.62	106.84	107	107.84	107.91	106.37	108.9	106.96	107.24	106.08	106.01	107.1	106.39	106.51	106.75	107.06	106.63	105.49	108.3	107.33	106.52	108.47	106.61	106.85	105.45	106.87	106.49	106.02	106.38	107.58	107.58	107.03	107.28	106.6	106.03	105.45	105.75	105.54	106.46	105.85	104.99	105.9	106.83	106.76
99.806	100.78	98.98	100.74	101.74	99.8	98.957	100.06	100.23	99.878	98.732	100.4	99.204	99.707	102.4	99.115	99.006	101.57	99.271	98.907	100.54	99.436	99.37	99.454	99.715	101.58	100.58	98.743	100.19	100.24	99.138	101.41	99.6	101.6	100.34	101.43	100.79	100.23	99.738	99.574	100.49	98.969	99.76	99.514	99.227	98.392	99.848	100.81	99.05	100.38
99.962	100.87	100.79	100.85	99.802	99.695	100.59	98.708	99.541	99.472	98.881	100.64	100.51	99.969	100.06	99.66	101.72	100.37	100.5	99.024	99.803	100.19	99.647	100.07	99.691	98.465	99.432	98.528	100.79	99.856	99.561	100.02	99.019	100.01	98.928	100.89	99.806	100.1	99.998	100.65	101.55	100.15	100.1	99.326	99.399	100.25	99.141	99.381	99.083	100.46
104.72	105.14	104.58	106.12	104.59	103.02	101.7	104.21	105.53	105.49	104.58	103.84	105.59	103.13	103.96	105.14	104.5	104.45	103.27	104.29	105.65	103.21	105.01	104.09	105.12	104.54	104.3	105.27	104.69	104.32	103.44	105.81	103.28	103.64	104.87	104.18	106.03	103.81	103.98	104.46	105.47	104.79	105.1	105.3	105.01	103.9	104.37	102.75	106.47	103.33
111.48	111.55	112.98	111.56	112.32	111.61	112.62	111.73	110.89	110.98	113.1	111.91	111.37	111.13	111.51	112.51	110.16	111.61	112.05	112.78	112.25	110.43	114.42	111.79	112.39	111.63	113.04	112.5	110.56	110.84	112.25	112.34	110.39	112.37	111.28	110.17	112.84	113.13	112.05	112.49	111.56	111.05	110.82	111.19	112.21	110.97	112.24	114.1	111.7	112.86
105.63	106.24	106.66	106.99	106.82	105.9	106.41	106.65	106.73	105.91	106.6	106.49	107.73	105.71	106.93	105.95	105.41	105.39	108.31	105.49	107.44	106.47	106.27	106.47	106.39	107.31	105.48	106.69	107.06	106.95	106.08	105.52	105.34	106.72	106.56	106.18	106.06	107.79	107.27	105.48	106.03	106.9	107.55	106.46	105.02	105.72	107.96	106.56	106.64	106.77
104.21	103.43	104.02	104.24	105.27	106.9	104.35	104.36	103.51	105.12	105.25	103.86	103.95	104.04	104.98	103.96	103.93	104.1	103.75	106.73	104.63	104.18	104.99	105.02	104.01	103.71	103.3	104.83	105.19	105.62	103.31	103.83	103.89	103.47	104.3	104.77	106.05	103.84	105.08	103.76	104.52	106.35	105.79	105.25	104.04	105.36	103.64	104.09	105.22	105.25
115.94	115.74	118.11	116.12	115.76	116.39	117.44	116.89	116.58	116.62	116.74	116.04	116.35	115.96	115.38	116.69	115.43	116.71	116.99	116.11	115.23	115.79	116.86	116.1	115.16	116.17	116.39	114.18	115.96	117.29	115.23	115.75	116.61	116.7	117.44	115.79	115.7	116.85	114.19	114.64	117.26	114.19	116.87	116.01	117.68	116.81	115.72	116.75	116.69	115.75
112.89	113.43	112.3	114	113.23	112.84	112.75	113.09	112.69	111.62	112.2	112.91	112.5	113.88	112.03	113.34	111.97	113.43	111.48	113.32	112.54	111.25	112.38	112.86	113.24	112.76	111.9	112.17	113.44	111.65	112.99	112.61	112.26	111.69	113.49	112.01	113.29	113.53	114.11	112	112.26	111.4	113.06	113.08	113.84	113.19	111.71	112.51	112.9	112.93
105.97	104.51	105.84	105.89	104.2	104.07	103.12	104.4	104.57	104.49	105.84	105.83	105.32	105.04	105.05	103.66	105.62	104.47	105.91	105.17	106.1	105.66	103.9	104.1	104.81	105.31	104.61	103.55	105.2	102.93	104.09	105.29	104.86	104.95	105.44	105.08	104.04	105.46	105.69	104.24	104.64	104.52	104.29	104.03	104.08	105.35	105.94	105.6	105.18	103.96
103.81	104.26	104.68	104.94	103.78	103.01	104.19	103.63	103.45	105.12	104.8	102.87	106.17	105.26	105.3	106.34	104.12	104.64	104.39	105.06	105.2	104.59	104.36	102.36	104.85	104.61	104.98	106	103.64	103.68	102.81	103.82	105.04	102.9	105.28	103.55	103.81	103.91	104.44	103.28	103.09	103.67	104.71	104.63	104.5	104.95	103.26	104.96	103.92	104.44
100.73	101.5	99.688	99.407	101.38	100.39	99.882	99.963	100.67	101.87	100.78	100.16	100.19	100.62	101.37	98.979	101.52	100.79	101.82	99.145	100.78	101.12	101.06	100.09	99.854	100.54	101.08	100.65	100.23	101	100.21	101.27	100.87	102.24	100.62	101.24	101.1	100.86	101.23	99.194	100.74	100.43	101.93	101.98	100.5	102.85	102.49	100.74	100.52	99.311
106.16	106.14	106.01	106.17	107.19	107.1	105.85	107.17	105.18	107.89	106.84	106.18	105.69	107.38	106.35	104.18	105.6	105.57	106.04	105.39	106.96	105.34	105.87	106.16	107.7	105.6	105.45	105.81	106.48	104.9	105.22	105.94	104.56	105.99	106.42	106.41	105.86	106.02	108.03	106.58	107.06	104.55	105.89	107.81	106.29	105.87	106.22	106.43	105.53	105.77
111.97	111.12	110.64	111.96	113.34	110.83	111.58	111.94	112.97	112.81	110.65	112.9	112.94	111.85	113.81	111.8	112.76	111.73	113.18	112.49	112.2	112.63	111.92	112.96	112.66	110	113.4	111.52	112.94	112.02	112.33	111.89	111.17	112.82	111.52	111.93	112.13	111.33	112.53	110.34	112.88	113.14	113.98	112.41	112.8	111.79	112.47	112.1	112.45	110.49
112.34	112.07	111.82	110.93	112.6	110.88	112.69	111.04	111.34	111.81	112.49	112.35	113	112.43	111.25	112.55	112.42	113.43	112.75	112.24	111.76	111.97	111.68	112.56	111.55	113.41	113.21	112.99	111.76	111.89	111.02	111.49	111.23	111.79	110.96	110.69	111.94	111.81	111.98	112.4	112.46	111.3	112.04	111.93	111.59	111.72	110.76	112.9	112.02	110.51
104.88	107.37	107.07	103.62	107.48	104.41	104.76	105.75	105.32	105.14	105.37	106.16	105.06	106.75	105.34	105.05	104.15	105.68	106.09	104.52	105.9	104.94	105.29	106.67	105.59	105.48	105.32	104.91	105.67	105.06	106.66	104.38	105.09	105.12	105.13	105.15	104.96	105.7	106.15	104.85	105.99	105.84	106.05	104.4	104.52	105	105.51	105.46	106.18	106.11
111.39	112.82	112.27	112.9	111.5	112.47	113.21	111.75	112.36	113.08	111.72	112.57	111.35	111.22	112.44	112.86	112.68	111.48	113.86	111.72	112.59	111.4	111.48	113.01	111.94	113.84	110.45	111.78	112.51	112.05	112.72	111.44	111.09	112.89	111.95	112.41	110.92	113.35	110.84	112.7	111.37	111.36	113.97	112.25	111.7	112.1	112.52	112.35	110.2	112.57
105.66	104.05	105.74	105.9	105.87	104.93	105.19	105.98	105.32	105.96	106.75	106.39	104.55	105.79	106.48	105.4	104.6	107.01	106.1	105.19	105.86	104.2	105.08	105.48	104.2	105.1	103.43	105.19	106.87	104.3	106.53	104.94	106.38	105.39	105.66	106.05	105.21	105.35	104.84	107.19	106.69	105.99	104.98	105.74	105.14	105.12	105.75	105.35	105.43	105.46
99.737	100.73	100.53	100.21	100.74	101.19	100.06	100.86	100.03	98.763	101.42	100.14	101.4	100.9	100	100.77	99.815	99.302	98.974	99.948	98.32	100.61	100.47	99.725	98.659	100.17	98.694	98.872	100.5	100.59	100.13	98.158	99.02	100.55	99.676	100.51	99.005	98.62	101.44	100.72	99.974	100.37	98.315	101.06	100.06	100.54	100.59	100.12	99.465	101.8
101.49	100.11	99.363	99.044	98.622	99.232	101.53	100.72	100.19	101.87	101.16	101.08	99.162	100.02	100.12	101.18	101.74	101.8	100.36	99.569	100.47	100.35	99.102	99.887	100.42	100.49	100.04	100.87	99.982	99.041	100.06	99.234	101.51	99.31	99.062	100.25	100.46	98.861	98.408	99.301	100.64	99.005	103.33	99.201	99.463	100.7	101.31	99.194	99.534	99.89
108.52	107.12	107.63	106.55	107.38	107.56	106.46	107.39	108.27	106.77	106.07	105.92	107.55	109.44	106.3	107.66	108.14	106.77	108.85	106.94	108.34	108.13	107.52	107.49	107.25	106.38	106.38	105.85	106.63	106.07	106.61	107.51	106.79	107.28	106.01	106.82	109.19	107.42	107.62	106.82	108.72	106.73	107.32	108.81	106.96	105	107.03	109.28	107.63	106.43
105.6	105.67	106.19	105	104.22	104.49	104.98	105.54	105.53	105.08	105.32	105.78	107.21	106.16	105.6	105.74	106.38	105.97	104.88	106.69	105.95	105.5	104.98	105.98	105.87	106.45	106.55	106.15	106.53	105.01	106.19	106.54	106.58	107.16	105.26	105.89	105.39	106.96	106.34	106.21	104.52	105.68	104.82	106.02	105.95	107.39	105.88	106.65	104.45	106.07
107.25	105.71	106.01	104.84	105.81	105.17	105.16	105.35	105.66	105.98	106.38	105.59	105.44	106.62	104.52	105.6	103.99	107.18	108.76	104.34	105.79	104.82	105.34	105.25	104.94	105.91	106.3	107.35	106.04	105.71	103.6	106.22	104.5	105.55	105.34	105.99	105.41	105.85	106.07	105.11	105.31	105.56	105.81	105.57	105.89	105.81	106.01	104.71	104.8	104.66
103.64	104.51	105.04	104.76	106.72	106.27	105.51	107.44	104.78	106.32	106.21	105.61	106.02	105.77	105.96	105.17	103.95	106.46	106.05	105.71	105.8	106.16	105.83	106.74	105.75	105.73	105.5	105.89	103.7	104.44	105.05	105.17	106.77	106.29	107.19	103.81	104.81	104.71	106.67	104.27	104.39	106.83	104.66	105.89	104.83	106.66	106.49	106.35	104.17	105.01
101.03	99.651	100.85	100.33	100.03	98.43	100.44	99.701	98.278	99.202	101.18	98.84	100.61	100.54	99.194	99.671	99.137	99.243	97.766	101.78	100.37	99.605	99.396	100.14	100.27	98.926	98.948	99.508	100.96	98.726	99.419	98.986	99.965	101.89	99.358	100.06	98.982	99.479	98.171	100.21	99.729	101.51	100.2	100.71	98.159	98.943	98.777	99.024	100.68	98.677
107.92	107.24	108.24	105.22	108.06	107.44	107.34	107.05	106.11	105.31	107.26	106.3	105.45	107.93	107.14	106.77	108.57	106.57	106.4	106.63	105.37	105.98	107.41	107.63	107.34	107.29	105.93	107.61	105.6	107.9	108.35	107.09	107.07	106.38	107.67	105.51	106.3	109.54	107.15	107.19	106.46	107.1	108.19	106.39	107.1	106.65	107.84	108.07	106.6	107.78
109.94	109.56	112.4	111.1	111.17	110.85	110.65	111.13	111.24	110.43	111.88	110.5	110.31	108.72	110.44	111.54	111.29	111.06	110.11	110.39	112.39	110.57	112.77	112.42	110.97	111.95	110.93	110.47	111.98	111.4	112.27	109.62	110.74	112.18	110.42	111.01	111.36	110.78	111.93	110.96	111.55	111.41	111.69	109.01	111.2	112.15	110.96	111.09	111.45	111.81
100.83	99.198	99.269	100.74	99.594	99.549	100.39	99.595	100.86	100.39	99.663	98.036	99.792	99.777	98.938	99.228	101.1	99.397	101.07	100.1	99.465	99.495	99.862	100.61	99.802	98.901	98.196	100.57	100.99	99.836	99.076	99.589	99.82	100.04	100.56	99.836	100.94	98.137	99.608	100.09	98.82	101.44	100.32	99.401	100.19	101.02	100.35	100.52	100.5	99.174
104.64	103.38	104.4	104.23	104.27	102.78	106.14	104.57	105.66	103.71	103.23	104.23	103.22	103.42	104.02	105.17	103.64	103.87	102.84	105.22	102.83	104.09	103.63	101.9	102.5	105.38	104.69	102.88	105.51	103.7	103.85	104.41	103.9	103.98	103.58	103.71	103.56	105.29	103.82	104.56	105.26	103.18	105.86	104.12	104.17	103.78	103.6	103.35	104.65	103.52
105.76	105.59	106.09	103.92	106.07	104	105.58	105.8	104.64	104.87	105.5	105.91	105.44	105.88	104.65	104.96	105.49	104.79	105.74	105.63	105.29	105.87	105.62	104.08	105.45	105.94	105.11	104.08	105.83	105.51	103	104.99	105.36	105.32	106.67	106.92	106.49	106.01	105.12	105.42	105.27	106.63	106.1	104.65	104.84	104.88	105.44	105.95	104.52	105.65
99.826	98.828	99.031	99.177	99.943	99.853	98.758	101.49	100.04	99.306	98.733	99.888	100.77	101.63	99.419	101.76	98.309	100.47	99.084	99.271	99.236	99.203	99.265	99.295	100.32	99.976	99.492	99.821	99.577	98.522	98.721	98.569	101.02	98.357	100.57	99.806	101.14	100.48	99.844	98.293	98.393	97.004	99.959	99.681	99.718	98.446	100.23	97.662	99.164	98.864
106.45	107.52	107.29	105.49	106.05	105.68	107.45	106.76	106.86	107.61	107.19	105.36	106.49	104.72	107.65	107.1	107.1	105.68	106.6	106.64	104.71	106.39	106.66	106.29	106.19	105.9	104.4	106.95	105.09	106.99	106.01	106.01	105.38	105.29	105.43	105.73	107.09	104.98	106.82	106.72	107.12	106.18	106.13	106.33	104.94	105.18	106.98	107.3	105.13	106.4
105.86	105.1	105	107.4	106.79	105.53	106.94	106.72	104.77	104.43	106.36	108.24	104.79	105.78	107.47	104.29	105.62	105.27	106.11	106.72	105.71	104.39	106.62	105.42	107.23	105.95	105.98	107.01	106.2	104.63	106.51	107.85	105.13	104.78	106.85	105.29	104.68	105.11	105.53	104.97	105.25	104.71	104.46	105.75	104.88	106.01	104.66	104.38	105.29	105.98
116.92	116.77	116.25	116.51	115.46	115.96	115.05	115.49	116.63	116.44	117.95	115.45	114.55	117.06	114.26	115.05	114.67	115.8	116.34	116.3	116.48	114.56	117.55	117.25	116.99	116.95	117.81	116.33	117.12	115.99	116.64	117.68	115.22	116.86	117	115.51	118.34	115.7	115.6	115.99	115.24	116.22	116.27	116.52	116.06	115.22	115.31	115.31	117.66	115.92
104.84	106.83	106.3	104.84	105.66	105.52	106.15	105.06	104.96	105.43	104.74	105.1	106.18	106.6	103.82	103.22	104.02	104.98	106.43	106.45	106.54	105.03	105.15	104.96	107.21	105.1	106.97	107.05	104.95	105.31	105.97	106.23	105.22	106.11	106.49	106.33	104.89	105.7	106.96	107.21	106.42	105.03	104.94	106.61	105.95	105.57	106.19	107.23	105.36	103.37
111.35	111.15	112.8	111.53	111.38	111.06	113.22	110.66	111.07	111.09	111.52	113.27	111.53	111.56	112.99	111.58	111.47	112.75	112.51	112.08	112.11	111.42	111.91	111.83	109.87	114.12	111.47	111.3	111.61	111.85	112.75	114.34	112.8	112.4	112.9	111.89	111.5	112.22	112.2	112.14	112.76	111.69	112.56	110.54	112.78	112.08	111.72	111.07	111.59	111.54
103.99	104.74	104.88	105.33	104.88	103.79	104.07	104.08	103.29	104.41	104.29	104.76	104.1	104.54	104.69	105.86	104.49	103.38	105.17	103.71	105.65	105.57	102.97	106.79	105.34	104.84	104.11	104.69	102.38	104.58	104.91	105.72	104.3	103.69	104.81	103.48	105.88	103.59	105.42	104.38	105.46	104.16	104.85	103.8	104.89	105.48	105.23	105.03	104.46	105.47
100.19	101.89	101.79	100.68	100.28	100.16	101.95	102.34	99.099	100.3	100.51	101.38	101.41	100.39	100.53	100.51	100.63	102.04	101.43	101.06	101.17	98.993	100.87	101.02	100.46	99.938	100.55	100.98	99.971	101.5	100.9	100.54	100.61	100.92	99.882	101.29	98.91	99.571	100.47	101.17	100.94	99.895	102.22	99.573	102.02	99.897	100.21	99.463	102.03	101.62
107.05	105.32	106.08	106.07	105.68	106.42	105.48	105.22	104.82	105.94	106.04	105.33	106.13	105.29	106.66	105.16	105.61	105.39	105.65	104.29	105.41	105.68	105.55	105.25	106.29	105.24	106.41	105.44	105.86	105.5	103.13	105.28	105.66	105.86	104.96	104.01	105.01	106.14	105.8	104.61	104.7	104.61	105.27	106.44	107.37	105.44	106.18	105.89	106.37	104.04
100.81	99.738	99.176	98.064	98.898	100.53	99.21	100.06	99.016	99.079	98.868	99.728	100.28	100.12	98.434	98.08	99.144	100.21	98.803	99.227	98.532	99.04	98.62	99.911	101.37	100.04	99.9	101.34	98.517	100.69	100.1	99.296	99.774	98.112	100.53	100.11	96.865	98.845	99.158	99.258	101.21	98.997	100.32	100.86	99.562	100.22	99.677	100.58	100.42	99.572
108.4	107.6	105.65	106.81	105.12	106.25	106.29	107.4	106.22	105.49	105.56	106.29	105.76	105.5	107.17	104.07	105.24	106.24	105.36	107.79	107.41	105.42	105.61	105.21	105.12	106.95	104.85	105.13	107.01	105.31	107.08	106.42	107.55	105.51	106.62	106.54	107.3	106.51	106.42	105.74	107.45	106	106.85	105.78	106.01	105.75	108.31	105.78	104.16	107.72
101.49	101.36	102.59	100.79	101.92	99.71	100.55	101.41	101.13	100.61	100.58	100.5	100.69	100.23	99.259	98.138	100.89	100.96	100.97	102.03	100.6	100.1	100.73	100.31	100.33	102.65	101.72	100.22	100.75	101.71	102.83	100.98	100.92	99.59	102.17	100.48	101.31	101.16	102.1	102.14	101.98	101.2	102.06	100.78	98.903	101.37	99.729	101.04	100.77	100.27
105.89	105.59	105.44	103.61	105	103.65	104.04	103.09	107.11	103.65	106	105.69	105.78	105.07	105.47	105.42	104.55	106.7	107.46	104	105.43	104.23	105	105.78	104.93	104.66	106.33	106.44	103.57	105.36	107.07	105.6	106.47	103.83	105.2	106.15	106.65	105.99	104.41	103.65	105.33	106.14	105.58	104.29	104.87	106.44	106.14	104.57	104.35	105.28
106.67	106.2	107.45	107.59	105.37	106.91	106.18	105.63	107.21	106.99	106.91	107.4	105.71	108.33	106.27	107.66	107.3	107.35	105.97	106.71	106.6	106.63	106.65	106.13	106.16	107.92	107.37	107.71	106.92	107.15	106.47	107.02	107.66	107.03	106.26	106.68	106.65	107.37	106.49	106.82	107.06	105.23	108.56	106.29	106.43	106.41	106.36	107.9	106.24	104.58
111.71	109.58	110.79	110.71	111.33	109.47	110.92	110.25	110.52	111.79	109.97	111.22	111.25	111.15	109.54	110.44	110.99	111.09	110.59	109.88	111.55	110.36	110.83	111.13	110.91	110.41	109.94	110.45	112.05	111.54	109.57	112.19	110.44	109.86	110.19	112.74	110.38	111.13	111	111.65	111.91	110.21	110.25	111.11	111.71	109.98	111.67	110.75	110.16	110.6
112.63	111.43	110.43	111.71	112.84	111.34	112.73	113.19	110.34	111.84	112.47	111.63	111.87	110.78	112.76	111.61	111.19	113.33	113.4	112.78	113.28	110.01	111.23	112.89	111.33	109.23	113	112.99	111.53	110.89	111.22	110.12	110.51	112.31	113.13	111.96	112.91	111.04	112.92	111.92	112.93	111.25	111.59	111.84	112.35	113.37	110.29	113.77	111.1	111.45
112.57	110.22	110.57	110.52	108.92	111.48	111.27	109.18	110.56	109.99	111.64	111.51	108.63	109.37	110.68	112.12	110.64	110.36	110.37	111.36	110.11	111.56	110.11	111.26	108.93	111.69	109.67	110.15	108.39	109.8	112.1	108.95	111.73	108.42	111.51	110.18	110.5	110.22	112.28	110.5	111.1	109.58	110.34	109.74	111.15	110.49	110.63	110.88	111.83	110.2
107.71	111.65	109.8	109.53	109.72	108.9	109.17	109.54	110.2	109.56	108.86	110.46	109.42	108.87	110.3	111.58	109.81	108	108.86	110.93	109.3	111.12	109.07	109.24	110.36	109.8	111.26	108.93	110.89	110.1	110.82	109.99	109.4	110.59	108.84	109.87	110.45	110.95	108.87	109.5	110.07	109.75	110.22	109.72	109.36	109.61	109.59	108.47	109.27	109.16
104.78	105.47	105.58	105.62	107.99	105.14	105.71	107.2	105.86	105.75	104.3	105.53	105.99	106.06	106.49	105.8	105.61	106.02	105.97	105.09	106.05	106.66	105.18	107.45	106.55	107.19	109.93	106.56	106.39	105.17	105	105.23	106.92	105.42	106.29	106.4	105.54	107.85	105.73	105.52	106.97	105.32	107.64	107.83	106.56	105.21	106.72	105.95	106.34	106.59
104.31	107.81	106.22	106.1	106.45	105.88	106.05	104.47	106.41	106.9	106.6	106.79	104.45	105.7	106.47	106.61	105.27	104.86	105	104.57	106.06	105.92	105.11	105.94	107.61	106.69	103.49	106.63	105.13	106.72	106.93	106.33	104.88	104.45	106.53	104.21	107.64	104.62	107.11	104.98	104.96	105.33	105.33	105.92	105.7	104.99	106.43	105.65	106.11	106.73
99.456	99.717	100.06	100.58	98.907	101.39	100.59	100.76	100.2	99.437	101.34	100.72	99.91	100.71	101.31	102.19	100.73	102.2	99.341	100.67	101.14	100.09	99.959	100.15	101.26	99.777	100.8	100.24	99.951	99.617	100.51	99.356	101.02	99.828	101.17	99.091	100.86	100.02	99.416	100.08	100.24	99.481	100.87	99.491	101.16	101.43	100.37	101.07	100.38	98.7
103.68	104.41	104.48	105.11	106.14	105.49	105.77	105.53	105.18	105.1	105.4	106.66	105	103.38	104.44	104.54	103.54	106.69	104.89	106.04	106.24	105.71	105.95	104.68	105.52	105.59	105.89	105.21	104.48	106.67	104.98	104.63	105.4	105.55	105.71	106	105.27	105.7	106.13	106.09	105.48	104.17	106.03	105.68	105.07	105.6	104.32	105.63	107.21	105.15
104.34	106.9	106.89	103.82	107.9	104.56	106.1	105.64	105.22	106.78	106.4	106.99	107.02	105.47	104.81	105.98	106.29	105.62	105.45	106.59	105.68	104.12	103.44	105.73	107.31	106.07	106.39	106.03	104.85	106.29	106.25	106.66	107.88	106.41	106.14	106.16	107.2	106.82	106.9	106.53	105.73	105.75	107.48	106.04	106.25	106.41	105.96	106.62	107.31	105.56
101.79	99.733	99.316	99.713	100.2	101.11	100.83	99.767	100.07	98.229	99.376	99.64	100.16	99.659	100.63	100.22	99.915	98.74	101.14	100.3	99.649	99.357	99.693	101.05	100.85	100.4	102.27	100.04	100.87	97.698	100.99	101.77	99.788	101.01	99.545	100.36	99.416	101.3	99.003	101.44	100.75	100.99	101.37	99.606	99.789	99.5	100.53	99.071	99.778	101.44
100.45	100.13	100.27	100.94	101.3	98.784	101.32	99.064	99.765	101.47	99.016	99.661	100.53	99.872	99.812	99.881	101.21	100.44	100.76	99.196	99.942	98.683	99.692	99.847	100.82	99.769	100.84	99.727	99.018	100.76	100.57	102.21	102.11	99.32	101.24	100.44	99.714	100.55	98.514	100.58	100.57	100.89	99.896	100.35	100.2	101.77	98.937	100.95	101.66	99.28
105.45	105.49	106.82	106.04	105.25	106.78	106.9	105.31	105.25	105.54	105.18	106.49	104.94	104.62	105.12	104.74	106.11	103.83	105.16	105.58	105.46	106.41	105.07	104.28	105.1	105.83	107.67	105.83	107.58	106.14	106.56	105.73	106.07	104.76	106.06	107.31	103.63	106.2	105.4	105.63	105.66	105.96	104.98	103.85	105.56	106.76	104.81	106.17	105.06	106.15
112.27	111.52	111.92	110.43	112.31	111.88	111.1	110.44	111.17	111.51	111.2	109.94	111.36	110.6	110.19	112.87	112.33	111.69	111.31	111.38	112.58	110.44	112.48	112.42	111.21	110.1	111.33	112.85	109.95	111.24	109.83	111.49	111.66	111.7	111.52	111.92	112.09	112.58	110.92	111.44	111.55	110.4	112.67	111.16	112.14	110.75	111.2	110.8	111.79	111.29
104.8	103.87	105.37	103.63	105.31	103.17	104.85	104.82	104.42	104.85	103.64	102.7	102.25	105.84	104.36	104.21	105.82	103.63	104.12	103.82	104.33	103.56	104.03	104.86	104.03	104.96	104.02	104.19	103.47	104.03	103.04	104.29	105.15	104.59	104.5	104.92	103.67	103.47	104.55	104.92	104.17	104.01	103.62	104.79	104.83	103.4	104.51	103.56	104.5	105.18
104.91	103.09	105.4	104.95	105.31	103.67	103.54	102.41	104.9	104.89	104.67	105.33	102.63	105.31	104.1	103.54	104.44	105.64	106.51	107.09	105.63	103.89	105.78	102.55	105.03	104.03	105.22	102.69	105.95	104.51	105.37	104.87	105.62	106.02	104.72	104.58	104.35	106.42	104.9	105.24	103.85	105.33	105.26	104.27	103.34	104.78	106.31	104.43	106.25	103.91
105.32	106.19	104.87	103.95	106.06	104.77	105.68	106.83	105.44	105.4	105.11	104.53	105.21	104.9	106.57	107.33	105.26	105.07	105.45	104.32	106.92	104.63	105.3	105.1	105.34	104.03	105.97	106.47	106.82	105.93	105.35	104.5	106.51	105.59	104.42	106.42	105.1	105.69	107.48	104.3	104.29	104.58	106.46	105.16	104.22	106	105.02	105.86	104.8	105.84
113.19	112.7	114.21	112.65	112.09	112.91	112.13	111.55	110.34	112.8	112.35	114.35	113.03	112.98	113.06	111.97	113.53	113.86	114.22	112.63	113.02	112.64	113.04	112.93	113.28	112.93	113.07	111.21	114.33	114.16	113.5	112.23	113.21	112.6	112.43	112.16	112.6	112.7	113.95	113.61	113.84	112.59	113.22	112.92	112.84	113.08	113.34	112.49	112.37	112.29
104.88	106.42	107.4	106.28	106.64	107.41	106.23	105.35	104.77	106.93	107.53	107.76	105.22	106.38	106.52	106.26	107.97	104.56	107	106.55	105.3	106.63	106.67	106.76	106.02	105.78	104.97	106.46	107.06	106.47	106.23	107.01	106.39	107.25	105.31	106.02	106.13	105.97	106.27	105.49	105.35	104.9	105.9	106.51	105.5	107.03	106.22	106.37	106.03	105.19
105.06	104.44	106.23	107.32	105.74	106.84	105.85	106.51	107.25	107.67	106.53	106.81	106.77	105.68	106.84	105.76	107.3	105.18	107.14	106.61	107.66	106.47	106.46	106.02	105.36	106.59	106.08	108.31	105.69	106.01	106.79	106.27	107.45	104.5	106.51	105.68	105.71	106.07	105.34	106.27	108.13	106.77	105.93	105.99	106.5	106.12	104.8	107.2	106.64	105.71
112.89	114.09	111.6	111.97	110.86	113.51	111.71	111.09	113.46	111.67	111.68	112.59	112.09	112.19	112.84	110.75	112.59	112.34	112.65	114.65	112.18	110.77	112.3	112.1	111.84	111.59	111.6	112.12	113	110.81	110.41	112.56	110.49	111.84	112.12	111.24	112.6	111.9	112.81	111.05	111.66	113.62	111.3	113.07	112.19	110.67	111.09	110.13	111.27	110.77
110.85	109.75	109.98	110.64	109.54	109.49	110.7	110.76	110.69	109.41	111.14	112.11	109.77	111.92	110.58	111	112.13	110.49	110.66	111.55	109.97	111.25	109.38	110.98	110.64	111.56	110.22	110.5	110.71	109.52	109.57	110.95	110.8	111.63	110.38	110.79	110.75	112.12	110.67	110.93	111.12	109.96	110.56	111.11	109.62	111.27	110.58	108.84	109.21	110.17
111.39	111.36	112.55	111.18	112.49	111.83	112.07	109.4	110.55	112	111.48	111.49	111.68	112.05	111.08	110.67	110.2	111.55	112.83	110.96	112.06	110.38	111.82	112.66	111.9	112.44	112.22	113.17	111.97	110.2	111.32	111.78	111.34	110.21	111.36	112.37	111.48	110.47	110.35	111.66	110.46	110.98	112.15	112.96	111.46	112.83	111.8	111.03	111.64	111.18
104.7	105.12	106.67	104.64	104.46	106.79	106.69	105.36	106.59	105.91	106.69	105.58	106.49	105.81	106.23	105.93	106.68	105.82	106.62	105.48	106.85	105.94	106.36	106.46	105.87	105.76	105.63	104.69	107.42	105.17	104.43	105.08	106.13	105.38	106.14	105.46	107.1	106.65	105.18	106.85	106.56	105.84	103.69	106.74	104.98	105.72	106.27	105.4	107.55	104.42
107.51	106.81	106.57	107.16	107.31	105.21	108.05	106.54	105.64	106.3	106.86	106.58	106.12	106.63	106.85	106.62	106.74	108.7	107.23	106.38	108.37	106.26	106.64	106.05	107.43	105.12	107.09	106.63	106.1	108.39	106.59	106.34	104.42	104.65	105.21	107.15	107.71	106.14	106.12	107.71	106.45	106.02	106.61	106.97	107.66	106.47	106.46	107.6	106.74	106.48
100.01	99.68	99.168	100.8	101.29	98.23	98.891	99.919	100.39	101.3	98.782	101.81	100.59	99.795	100.53	100.54	98.678	100.4	100.01	100.01	100.91	99.281	101.2	99.233	100.1	98.606	99.84	101.55	100.1	100.24	100.2	101.33	100.01	99.77	99.812	102.5	99.975	98.721	100.12	100.47	100.28	100.84	101.04	100.86	101.21	98.981	101.76	99.818	100.21	99.939
109.53	109.67	109.97	110.81	110.36	111	110.74	108.92	110.38	110.07	109.26	109.74	110.5	109.13	110.02	109.45	109.36	110.83	109.2	108.77	109.19	109.21	109.3	110	110.2	110.91	109.44	109.66	109.92	110.01	110.12	108.84	109.09	109.88	109.2	109.89	111.24	110.51	109.45	110.18	109.64	111.91	110.29	109.95	109.88	110.02	111.62	108.64	109.94	109.48
101.15	101.56	101.87	102.44	100.64	101.39	102.11	101.87	101.42	101.86	99.536	101.26	99.545	101.85	101.05	101	100.3	99.856	99.865	100.15	101.02	100.81	101.1	101.01	102.08	100.42	98.64	102.57	101.27	99.871	100.19	101.06	100.16	99.916	100.08	101.32	99.05	100.32	100.16	100.2	100.1	100.62	101.36	100.6	100.99	100.87	100.44	100.61	101.62	99.511
104.59	104.06	103.72	106.31	103.91	104.49	104.36	105.45	105.47	103.86	104.29	105.98	105.08	104.36	104.59	103.88	106.32	104.32	105.84	104.74	105.56	104.01	103.07	104.44	105.28	103	103.86	105.14	103.64	105.12	104.39	104.36	103.65	104.97	105.2	103.89	103.84	103.4	103.85	104.38	103.5	104.89	104.75	105.65	105.56	103.66	103.61	103.81	104.36	104.11
106.05	104.18	105.77	105.87	105.13	106.14	106.76	104.46	104.43	104.2	105.08	104.51	105.29	107.01	106.74	105.88	104.25	104.93	104.89	105.12	105.38	105.28	106.3	105.4	105.55	105.58	106.32	105.02	104.5	104.63	105.49	106.81	105.91	106.02	105.79	103.89	105.88	105.34	105.24	105.23	104.94	104.18	105.05	105.25	105.39	104.79	106.02	106.08	106.22	106.49
102.58	100.08	100.2	99.368	99.358	100.46	100.21	100.18	100.74	99.918	99.906	100.36	101.72	100.77	101.28	102.18	98.886	100.15	99.57	100.39	99.56	99.136	98.985	101.57	100.1	99.646	100.51	101.44	99.484	100.15	99.318	101.95	99.387	99.939	101.77	100.38	101.48	99.441	101.23	102.34	103	100.65	102.54	100.8	99.985	99.759	101.79	99.931	101.02	100.61
106.68	106.47	105.52	106.05	105.02	105.98	106.15	105.3	106.04	105.84	104.31	105.09	105.18	104.2	105.88	107.12	105.65	106.6	105.69	105.14	106.29	106.59	105.37	105.09	105.05	105.67	105.17	104.99	106.4	104.89	104.68	105.61	105.03	105.04	106.72	106.17	105.63	105.81	104.32	105.89	106.13	107.21	105.34	105.41	105.71	106.07	104.33	103.8	105.16	105
105.6	106.53	104.27	105.68	105.17	105.91	106.16	106.09	105.42	103.59	104.88	104	106.06	104.14	105.33	107.57	104.47	105.2	105.8	105	105.67	106.15	105.51	104.95	104.72	104.09	105.79	105.14	104.57	105.36	105.52	104.7	107.12	104.08	105.43	103.61	106.16	107.02	104.64	105.33	103.93	107.64	107.05	105.4	105.07	105.07	107.31	103.43	105.25	106.51
99.456	99.68	100.41	100.72	99.119	100.05	100.6	99.791	98.183	99.482	100.02	101.19	102.17	98.672	99.195	100.47	101.01	101.24	98.94	99.69	99.614	99.107	100.03	98.935	99.774	98.744	98.956	99.758	99.591	100.65	99.289	101.56	101.63	100.45	99.099	100.64	99.218	99.697	100.97	99.249	100.96	101.07	101.4	99.488	99.842	100.19	98.269	100.05	100.61	99.123
105.03	105.14	106.66	104.95	103.98	103.92	104.44	104.29	105.49	106.73	106.87	106.18	104.9	105.21	104.29	103.95	106.86	105.79	104.68	105.38	103.84	105.59	105.73	105.08	106.63	104.99	104.7	104.64	105.28	104.43	103.86	104.57	107.09	106.17	105.06	104.21	106.23	105.13	105.12	104.59	104.2	105.54	104.91	105.34	105.5	104.48	104.93	105.22	105.95	105.69
105.63	104.65	103.8	107.26	106.26	107.68	105.31	106.26	104.6	103.12	105.91	106.5	105.99	105.35	103.56	107.3	105.3	104.68	105.75	106.37	106.09	106.97	105.08	106.76	105.8	104.92	104.37	104.19	104.05	106.85	105.37	105.3	104.98	105.65	106.3	106.71	105.64	105.1	105.64	106.94	105.59	105.04	105.87	104.42	105.8	105.24	105.19	103.9	106.96	105.13
112.11	113.62	112.35	112.94	112.57	111.64	112.73	112.49	110.91	114.76	112.94	114.72	113.16	113.85	112.55	114.34	112.23	113.99	110.56	112.25	111.98	111.98	111.62	113.76	112.98	112.61	112.36	112.68	113.56	112.9	113.39	113.97	114.11	113.29	111.73	113.21	113.38	113.01	113.04	112.63	110.24	113.77	113.14	112.55	112.99	111.95	112.61	112.54	112.54	112.11
105.06	105.14	107.02	104.98	106.25	105.57	106.81	105.94	105.49	105.17	103.98	106.18	105.28	106.17	105.95	105.21	105.52	104.45	104.6	104.77	105.76	106.33	104.6	106.72	104.99	105.05	108.22	107.48	105.16	105.55	107.91	105.69	105.95	105.68	105.36	104.31	107.59	105.68	107.01	106.96	105.28	106.13	105.2	105.35	105.83	106	106.47	105.73	105.15	105
105.53	106.73	106.16	105.62	105.81	106.21	105.68	104.89	104.53	104.92	105.83	105.41	105.97	105.95	105.26	104.11	106.51	105.2	105.26	106.09	104.65	106.67	107.9	105.89	104.63	105.19	105.84	106.32	105.62	106.28	105.94	104.57	105.88	104.72	107.13	104.94	105.48	104.79	106.5	106.77	106.44	104.93	105.25	104.05	105.48	106.13	104.27	106.03	105.91	105.61
109.58	109.58	110.88	111.62	112.26	108.54	111.62	111.11	110.04	110.64	110.42	110.39	108.99	111.35	110.74	111.04	109.21	111.47	109.53	111.1	109.75	111.12	111.23	109.1	110.64	110.05	110.52	110.08	110.05	110.32	110.75	109.9	110.59	110.39	110.29	110.46	111.96	111.87	110.42	112.09	110.6	109.43	111.07	110.93	110.16	111.73	111.28	111.09	110.07	110.86
112.05	110.72	112.47	111.02	111.98	111.14	112.46	111.76	112	110.38	110.33	111.25	110.19	111.93	110.85	112	110.68	111.41	111.59	112.48	110.38	110.99	110.68	110.26	111.52	111.81	111.12	109.46	110.49	110.07	112.21	110.18	110	111.69	114.2	112.25	112.21	110.01	112.26	111.61	111.12	111.32	110.11	112.3	112.14	112.74	111.48	110.46	111.35	110.92
105.05	106.65	105.68	106.47	106.13	106.39	105.81	105.08	106.24	106.03	105.71	106.77	104.88	107.31	106.38	108.12	106.63	106.55	106.59	107.25	107.39	103.86	105.79	106.89	106.17	108.12	106.7	106.6	107.01	107.4	104.86	107.98	105.91	107.54	105.01	105.88	106.04	105.62	105.67	104.78	106.2	106.21	108.38	107.3	106.35	105.06	105.96	105.92	107.28	105.66
111.56	111.64	111.34	111.2	111.74	111.4	111.38	110.94	111.7	111.29	111.97	110.9	110.57	110.52	110.79	110.83	110.49	111.97	111.07	112.43	111.42	111.55	111.52	112.05	110.62	110.75	112.71	110.95	110.33	112.85	111.52	111	111.22	110.49	109.96	111.85	110.79	110.28	111.3	112	111.38	110.51	112.02	110.4	110.9	112.1	112.65	111.07	112.07	110.88
106.48	107.39	106.1	104.78	106.47	106.69	107.08	107.58	106.87	107.11	107.45	106.41	106.54	105.98	106.19	106.95	105.5	107.71	106.22	106.77	104.87	105.57	106.99	105.82	106.6	108.13	107.8	107.48	106.5	108.55	106.7	107.01	106.07	107.16	106.69	106.5	107.77	107.82	107.37	107.19	107.52	106.07	107.99	104.78	106.62	107.32	104.33	106.09	107.26	106.44
104.82	104.58	105.66	107.17	105.36	105.05	105.77	106.39	103.79	105.18	105.14	106.92	105.16	106.65	104.65	104.97	105.94	105.16	106.24	103.75	105	104.49	105.31	105.48	105.6	107.27	106	105.51	106.89	104.96	105.49	105.84	106.66	105.81	105.62	105.32	104.5	105.93	106.49	104.38	103.92	105.12	105.5	105.49	104.1	105.26	106.59	106.62	105.89	106.81
106.19	104.75	105.96	105.21	106.62	107.63	106.03	108.25	106.9	106.01	107.43	107.09	106.48	105.76	106.97	106.92	106.09	106.45	107.46	107.43	105.17	106.67	104.76	104.98	106.08	106.45	105.49	106.83	106.07	106.58	106.9	105.63	105.99	106.12	106.36	105.67	106.36	105.46	107.02	106.17	106.08	107.24	105.14	107.48	106.9	105.98	106.53	106.14	106.66	108.33
99.959	100.91	98.496	100.43	99.936	99.252	100.53	99.064	101.54	99.139	98.792	101.06	99.342	99.526	100.06	98.414	101	100.49	99.593	100.07	98.464	98.604	100.71	99.271	98.889	100.12	98.427	100.04	99.771	100.89	99.488	100.64	99.098	98.338	100.11	99.44	98.176	98.991	99.451	99.144	99.763	99.472	101.43	100.5	101.09	99.688	99.406	100.13	99.723	99.051
104.88	105.75	106.87	106.01	106.67	107.31	106.72	106.7	106.28	105.71	105.93	104.87	105.85	104.49	106.56	105.65	106.54	106.79	106.1	106.28	105.28	106.32	106.39	107.1	106.25	105.87	105.46	107.23	105.48	106.2	106.14	106.15	105.47	104.93	105.57	105.9	105.91	106.18	105.03	106.58	104.87	107.7	105.57	106.81	104.62	106.08	106.21	106.61	106.83	106.7
116.15	116.36	117.33	119.08	115.96	118.07	117.85	118.32	118.26	117.66	117.87	117.33	118.62	117.76	117.83	116.91	117.98	116.8	117.63	116.83	117.54	118.36	116.79	117.83	117.52	116.5	118.91	116.98	116.97	119.1	115.57	117.76	118.01	116.8	117.69	117.11	117.32	117.91	117.65	118.17	118.2	117.47	117.83	116.85	117.08	118.16	116.22	117.49	118.93	118.53
105.35	104.99	102.94	105.41	104.73	103.82	103.65	103.19	103.94	104.9	104.21	106.19	104.62	102.77	104.76	103.87	103.62	105.48	105.75	102.84	103.94	103.99	105.69	104.87	104.21	104.55	103.55	103.26	104.32	102.94	104.25	105.54	102.76	103.93	105.16	102.59	103.22	104.14	102.32	103.78	103.95	104.01	103.56	103.39	103.2	102.68	102.42	105.76	104.27	105.16
111.34	112.15	111.96	111.71	113.94	112.19	111.23	112.62	113.17	112.64	112.81	111.2	111.2	112.1	112.7	113.73	112.46	110.41	111.47	111.18	112.64	111.85	110.4	112.53	112.59	110.71	113.29	113.25	112.79	113.35	110.59	112.5	112.98	111.74	110.66	114.11	112	111.68	110.39	111.64	111.13	111.79	112.67	112.04	111.83	110.42	112.03	111.9	110.83	112.28
118.91	117.41	119.77	116.51	117.49	116.56	117.45	118.71	118.1	118.87	116.68	117.82	116.78	117.2	118.26	117.89	117.99	116.55	117.55	116.74	116.42	117.08	115.92	117.26	117.42	117.46	117.69	116.65	116.33	117.04	119.03	118.6	117.19	117.71	116.2	116.53	117.71	117.67	116.33	117.91	117.21	117.23	116.5	119.08	116.98	118.49	116.59	117.28	116.82	116.33
105	107.19	106.15	104.75	105.75	105.84	106.61	104.89	106.44	104.82	105.01	105.46	106.54	105.21	106.34	105.9	103.84	103.93	106.69	105.54	105.99	105.08	105.48	106.59	106.63	106.1	106.08	107.05	105.49	105.29	104.85	105.95	105.38	105.82	104.38	104.79	106.19	105.76	104.58	103.78	105.97	105.41	104.16	106.38	103.26	104.51	104.9	106.84	106.55	105.22
108.51	107.31	106.03	106.86	107.2	106.67	106.54	106.26	105.42	107.88	106.56	106.84	107.97	107.37	106.88	106.68	106.92	104.89	106.61	106.97	107.03	107.61	107.2	107.66	107.17	106.67	107.03	105.83	106.67	107.14	106.54	105.25	108.03	106	106.68	107.03	107.58	107.5	106.21	106.91	107.2	106.08	105.71	105.09	107.93	106.85	107.24	106.75	108.27	105.96
111.87	111.73	112.84	113.65	112.38	111.97	112.92	112.17	111.45	113.37	111.97	111.69	111.78	112.13	112.22	111.93	111.11	113.27	112	112.41	111.37	112.94	110.91	110.85	113.01	112.61	110.09	110.93	111.99	111.24	111.97	113.33	111.9	112.42	112.21	112.36	112.05	111	113.07	112.39	112.07	112.71	110.23	113.27	111.37	111.21	110.82	113.66	111.12	110.73
105.11	102.34	104.05	103.51	106.11	103.56	104.12	105.5	105.1	104.06	104.24	105.23	103.7	105.13	103.04	105.48	104.89	103.98	105.09	104.33	105.96	104.09	105.22	104.27	103.52	105.08	103.57	105.39	104.29	103.79	103.33	105.32	104.58	103.47	105.11	103.74	105.41	105.26	102.95	103.93	103.4	104.4	104.65	103.94	104.55	104.92	102.1	104.49	104.75	103.85
105.38	107.18	105.2	106.19	105.8	104.26	104.52	105.24	105.72	105.26	106.61	106.38	105.81	104.4	106.13	107.34	105.55	104.61	104.16	105.94	104.98	105.83	106.47	105.77	106.82	104.79	106.86	105.71	106.03	105.64	105.63	106.2	104.48	105.38	105.03	106.57	106.33	104.66	104.77	104.42	107.5	106.28	105.64	103.95	105.42	105.54	106.25	105.97	105.27	105.18
105.69	107.47	106.09	105.22	104.91	104.71	105.44	105.74	107.62	105.92	105.79	106.32	105.83	107.44	106.23	108.91	106.65	108.09	105.93	105.26	105.71	106.03	105.75	105.21	108.13	106.33	106.18	104.62	105.43	106.82	105.01	104.34	105.77	104.6	106.63	105.59	105.9	105.07	106.04	103.81	105.81	106.4	105.88	105.55	106.15	107.54	107.21	103.63	106.58	105.66
104.9	105.83	106.7	103.2	105.76	105.92	105.03	105.95	106.47	105.84	105	106.44	105.7	105.34	106.41	105.67	105.63	107.87	107.01	104.82	106.49	104.89	104.35	107.21	105.18	107	105.92	106.52	106.5	107.47	105.14	106.08	106.2	105.87	105.61	105.8	104.77	106.35	106.09	104.14	106.58	107.65	106.91	106.03	107.42	106.12	105.65	106.27	105.29	106.92
98.473	98.91	98.456	101.68	99.626	100.27	99.668	101.12	100.11	101.46	98.714	100.41	101.42	99.459	98.68	100.33	100.11	100.34	99.739	100.82	98.979	99.285	97.681	100.04	99.201	98.741	100.71	100.05	100.16	101.48	99.841	100.23	100.07	99.383	99.276	98.128	98.972	99.415	99.579	98.869	99.406	98.891	98.069	100.04	101.04	98.217	97.75	100.76	100.24	98.41
105.04	105.76	103.13	103.8	105.42	103.95	105.26	105.51	104.42	106.01	104.26	104.38	105.72	105.22	106.02	104.09	104.62	105.17	103.59	104.07	105.93	104.57	105.64	104.87	106.15	105.22	103.91	104.87	104.62	104.83	103.69	105.65	104.93	104.43	104.75	104.77	105.17	105.78	104.8	104.73	105.23	104.85	105.64	104.21	105.31	105.46	105.68	103.94	105.5	105.43
100.69	101.7	100.13	100.98	100.41	99.404	100.14	101.23	99.561	99.136	99.877	99.511	99.951	99.024	101.69	100.45	100.7	101.2	100.65	99.614	101.03	100.6	100.05	99.395	101.41	100.84	99.692	101.1	101.58	99.717	99.761	99.726	100.61	100.71	98.801	99.033	100.66	99.149	100.36	100.46	99.561	101.6	100.64	98.963	100.15	100.36	100.52	100.31	99.846	98.916
110.97	108.99	110.3	108.85	111.28	111.47	111.38	111.03	110.28	109.46	110.45	111.27	108.96	110.91	110.48	110.61	110	110.38	109.83	110.04	111.74	111.34	110.62	110.18	111.94	109.59	111.64	109.66	109.72	111.29	110.66	111.83	109.22	108.59	110.19	111.02	110.62	111.01	110.62	112.28	108.73	111.05	111.31	110.3	109.78	110.21	111.1	109.79	110.31	109.28
98.855	100.49	98.668	99.34	98.991	97.981	99.028	100.57	101.02	98.047	99.8	99.741	99.331	99.592	100.4	98.692	100.58	101.01	99.795	100.31	98.841	100.65	99.816	100.31	99.477	100.54	99.559	100.82	99.32	99.117	99.881	100.23	100.12	100.19	99.26	98.842	99.974	100.42	100.19	100.99	100.63	100.6	99.121	99.648	98.982	101.5	99.277	100.08	99.709	99.87
106.52	104.59	105.27	104	106.44	105.78	105.65	106.78	104.66	105.46	106.74	105.62	105.19	103.79	106.39	105.7	105.41	105.83	105.78	106.56	105.69	105.39	104.25	106.19	106	107.3	105.9	104.82	105.67	105.36	104.18	104.83	105.2	107.6	105.46	105.85	104.29	105.94	105.95	105.81	106.94	104.96	106.42	106.45	105.79	106.85	105.89	105.94	105.79	105.08
105.46	104.95	105.18	105.18	104.88	104.53	105.92	103.82	105.62	104.78	104.36	103.86	105.83	106.01	104.95	103.19	106.68	104.44	106.3	106.55	104.2	103.87	105.25	103.65	104.74	104.23	104.07	105.09	105	104.12	104.64	105.07	106.56	106.38	104.48	103.8	104.21	105.55	104.66	104.74	105.44	105.45	105.1	104.48	105.33	104.36	105.25	104.99	106.34	105.07
117.61	116.81	118.04	117.53	117.11	117.59	117.11	115.89	118.76	117.51	117.85	118.15	116.5	117.77	118.38	117.73	117.71	119.01	117.23	118.44	116.86	117.06	118.04	117.76	117.32	116.66	117.41	116.85	116.01	116.69	117.23	117.68	117.01	116.76	118.92	117.59	116.5	117.37	119	117.04	118.3	118.45	117.22	117.33	118.69	116.87	116.93	117.18	118.63	118.03
107.77	107.4	106.48	108.41	106.12	106.02	106.33	106.43	107.42	106.11	106.91	106.86	106.74	106.48	107.42	106.84	107.12	106.23	106.83	104.85	105.1	105.78	105.28	106.49	107.29	106.34	106.07	106.03	105.63	105.66	106.22	105.98	106.4	107	106.82	106.66	105.78	108.68	108.07	106.79	108.49	107.41	107.25	106.63	105.82	106.29	109.36	108.07	107.8	106.38
105.45	106.9	105.84	105.1	107.08	104.21	107.54	107.82	107.24	107.66	106.11	107.18	107.12	107.46	106.99	105.63	106.32	105.99	105.38	105.92	104.56	106.59	107.02	106.78	107.77	106.83	107.42	106.23	107.57	108.4	106.88	106.38	107.22	107.87	105.76	107.37	106.47	107.06	105.57	105.75	105.14	105.48	105.58	105.83	107.91	106.53	107.21	106.53	105.4	105.92
110.75	110.51	112.15	111.87	113.51	110.48	111.45	112.59	111.94	113.12	112.67	109.68	111.98	112.01	112.03	110.88	111.04	113.53	111.41	113.48	112.26	110.45	113.34	110.94	111.69	111.54	112.59	110.78	111.32	112.71	110.83	110.95	111.94	112.76	110.11	111.22	113.39	111.41	111.44	112.55	112.25	112.75	111.69	110.68	113.17	112.67	112.15	111.66	110.54	112.93
106.09	106.09	106.86	105	105.95	104.7	104.96	105.99	104.95	103.77	106.22	105.6	106.6	105.8	105.29	104.77	106.63	103.93	104.44	106.88	105.65	105.01	105.9	105.86	104.98	105.86	105.26	105.65	106.71	105.2	105.89	105.3	106.26	104.49	105.94	105.92	104.99	105.87	106.29	106.29	107	107.52	106.71	105.49	105.13	106.38	106.52	104.96	103.79	106.58
108.3	105.24	107.6	106.84	105.32	106.59	107.1	106.45	106.33	106.78	106.17	105.61	106.68	106.72	106.49	105.36	107.29	106.24	106.34	106.12	105.28	106.94	107.57	106.59	107.42	106.24	106.35	107.24	107.44	108.06	105.63	106.56	107.66	106.62	106.66	106.43	107.18	106.43	105.31	107.13	104.97	106.22	105.81	105.32	105.73	106.2	105.72	105.83	106.63	108.45
106.67	107.96	107.4	106.09	106.19	107.18	107.74	105.95	106.44	106.02	106.38	105.2	106.67	106.91	106.49	105.48	107.43	107.78	106.34	107.21	105.81	105.47	104.69	104.94	104.71	105.83	105.37	106.64	107.02	107.39	107.14	106.58	106.66	107.72	106.6	105.61	106.34	106.69	106.85	106.81	106.29	106.16	107.16	106.2	106.25	107.13	106.05	108.23	107.62	105.69
100.11	100.68	100.54	98.847	100.35	100.25	100.22	101.67	100.13	100.27	100.2	100.47	100.11	100.8	102.06	99.771	99.869	99.866	100.56	102.33	100.46	101.34	100.83	100.31	99.858	101.59	100.19	99.852	100.04	100.35	100.49	101.81	101.96	97.895	101.87	100.5	100.52	101.69	100.8	100.98	102.04	99.286	100.53	102.2	100.55	100.11	100.08	101.48	100.99	99.691
107.28	105.62	106.48	105.9	106.56	105.02	106.42	106.36	106.17	106.01	106.3	106.18	106.36	107.36	104.61	105.07	107.68	105.56	106.93	105.98	106.26	106.99	106.28	105.43	105.5	106.06	107.03	106.1	106.37	106.83	106.25	106.53	106.73	105.45	106.05	105.06	106.85	105.18	105.81	106.54	106.32	105.71	107.31	106.1	106.02	105.53	107.29	107.99	106.2	105.03
112.17	110.88	109.84	110.9	110.64	112.17	110.7	112.61	110.28	111.31	112.15	110.31	110.97	109.97	111.38	110.87	112.39	110.99	110.99	112.12	109.29	110.3	111.86	112	110.95	110.88	110.41	109.8	112.86	110.89	110.09	112.82	110.86	110.79	112.21	110.94	112.7	110.96	111.77	109.75	110.99	110.76	110.26	110.93	111.04	112.75	111.4	111.43	111.44	111.79
105.97	105.29	105.2	106.88	105.55	106.21	105.29	105.89	106.45	104.18	106.49	106.73	106.34	105.56	105.17	106.49	106.66	107.49	105.16	106.24	105.6	104.52	105.95	107.63	104.91	106.9	106.11	105.91	105.75	106.21	106	106.86	107.39	105.01	107.88	105.68	105.54	105.73	105.09	105.56	105.83	107.61	107.04	106.25	105.77	107.09	104.05	106.45	106	106.9
99.837	99.241	98.963	98.837	100.3	99.597	98.502	100.11	99.743	97.153	101.68	98.593	99.455	97.239	100.76	101.05	99.974	101.6	97.757	99.64	101.07	99.344	99.12	99.635	99.845	100.17	100.61	101.28	100.45	100.04	98.969	101.08	99.742	99.043	100.23	101.1	99.931	99.709	101.72	99.441	99.853	99.744	99.08	100.17	99.924	98.784	99.986	98.192	99.133	98.981
105.35	105.67	103.89	106.9	105.82	106.53	105.79	103.98	106.04	107.77	104.68	105.37	105.49	105.43	105.87	105.22	106.7	106.43	104.72	106.15	104.22	105.64	105.1	107.62	105.09	105.93	104.47	106.58	104.77	105.98	104.08	104.95	106.02	107.31	107.04	106.42	105.6	106.99	105.59	104.65	104.2	106.57	104.65	105.89	104.69	106.27	106.6	105.58	106.27	103.24
103.48	103.08	104.43	105.54	105.27	104.66	104.74	104.46	104.02	104.89	104.46	104.06	103.38	103.94	104.79	103.59	104.65	104.81	103.23	104.49	103.94	102.89	103.58	104.3	104.13	104.66	104.41	102.67	103.82	103.66	103.75	103.44	104.72	104.78	103.72	102.85	104.78	105	103.89	105.44	105.44	105.57	102.79	104.08	104.11	106.26	104.25	103.61	102.78	103.68
105.19	106.6	105.64	104.75	104.7	106.41	105.74	105.56	105.72	105.84	105.8	103.12	105.66	105.53	106.85	106.42	106.13	104.37	105.74	106.82	105.92	104.46	107.1	107	105.13	105.24	106.7	105.88	107.13	106.05	104.29	105.3	104.33	105.75	107.1	105.27	105.7	105.36	106.97	106.05	104.88	105.63	106.08	105.94	104.3	104.97	104.89	106.99	104.56	104.73
105.21	105.4	106.24	105.76	106.7	104.75	105.46	106.63	106.83	106.11	107.47	106	107.53	104.91	105.65	103.92	107.57	106.04	105.69	106.25	107.06	106.03	105.32	106.8	105.55	106.84	106.22	105.89	106.18	109.18	107.07	106.04	105.18	107.07	106.89	105.72	106.14	106.51	106.03	105.03	105.98	106.31	105.21	105.49	106.63	105.86	104.88	106.09	105.42	106.61
104.74	103.38	104.42	103.51	105.33	106.04	105.93	104.08	104.38	105.1	103.66	102.62	105.25	105.24	104.94	106.25	103.94	104.44	105.89	104	104.03	104.99	104.83	102.67	103	106.72	104.94	105.11	103.15	104.35	102.54	104.85	102.79	103.21	103.03	103.58	104.11	105.5	104.57	104.29	103.28	104.94	104.13	104.82	103.76	103.23	104.02	102.25	103.77	103.67
105.92	104.31	103.74	106.97	103.04	104.8	104.81	106.48	105.24	105.84	105.23	105.09	105.16	104.74	107.07	103.75	105.67	104.33	104.37	104.82	104.05	105.96	104.4	105.38	104.99	106.05	105.11	105.39	104.43	104.4	107.75	103.98	104.3	105.97	103.77	103.43	105.28	102.88	105.53	105.01	106.79	105.39	105.77	104.52	105.67	105.86	106.05	104.55	105.48	104.51
117.04	116	118.17	117.96	116.64	118.23	118.16	117.08	118.99	118.09	115.99	117.14	115.91	116.88	116.22	119.09	116.98	117.5	118.19	117.89	119.02	116.82	117.26	118.64	117.53	117.37	118.9	117.51	117.58	117.04	117.51	117.19	117.23	115.49	116.45	116.94	116.62	118	116.23	118.11	116.78	118.73	117.3	116.59	118.08	116.37	116.98	118.12	117.53	116.31
99.58	99.236	102.26	100.16	100.14	102.1	101.31	100.42	99.638	101.34	98.29	101.01	101.03	101.3	99.075	100.31	101.94	99.441	100.88	100.25	101.96	100.74	101.17	99.746	102.26	100.34	101.43	100.72	99.67	100.87	99.885	100.15	99.571	102.57	99.944	101.63	100.66	99.373	101.08	100.21	100.47	99.389	101.08	99.314	101.04	99.237	100.36	100.52	100.73	101.21
106.53	107.12	106.67	106.62	105.77	106.69	106.16	108.1	106.43	106.39	107.03	106.71	108.04	106.8	107.48	107.29	108.16	108.58	106.57	107.31	107.96	107.56	106.61	106.63	106.95	107.09	107.59	106.87	107.25	108.1	106.6	106.35	106.62	108.64	107.46	106.91	106.69	108.09	104.73	106.49	106.97	105.93	108.1	107.62	106.21	108.4	107.84	107.71	106.87	107.25
99.804	99.134	100.53	101.41	101.14	100.25	100.16	101.04	101.35	101.61	98.892	101.15	101.08	98.754	100.52	101.06	99.697	101.38	99.44	100.54	100.8	100.37	99.851	99.949	98.882	98.909	100.8	101.71	100.33	98.596	100.31	101.29	100.79	100.81	100.42	100.27	99.255	101.31	102.13	100.04	98.764	99.61	101.08	99.95	98.278	100.44	99.243	99.873	101.31	99.535
108.9	109.28	111.21	109.07	109.97	110.06	109.51	110.61	108.56	110.89	109.44	109.32	109.78	111.19	110.25	110.89	111.17	108.46	109.14	109.81	110.48	109.46	110.02	109.07	110.58	110.01	110.71	110.48	111.77	109.62	109.35	111.41	109.57	109.97	110.92	110.37	111.08	109.59	109.55	111.64	110.63	108.62	110.72	112.22	110.59	109.22	109.96	111.1	109.16	110.32
113.22	111.25	112.55	113.42	111.58	111.93	111.95	111.13	111.17	112.06	111.99	110.69	112.01	113.16	112.22	111.5	112.42	111.96	112	110.74	111.56	111.54	110.8	113.08	110.88	112.04	112.76	112.28	112.64	111.03	111.46	110.42	112.91	111.44	112.19	113.07	111.29	110.4	113.72	111.66	112.99	111.58	113.97	109.93	112.88	112.75	112.62	111.54	108.54	110.11
99.077	100.48	99.598	99.172	100.36	100.11	98.942	100.67	99.79	99.182	99.788	99.424	99.83	99.966	99.507	99.114	99.623	100.12	97.5	99.89	99.496	100.73	100.39	99.495	99.609	100.67	100.15	97.853	99.473	99.503	99.313	100.25	99.645	98.947	99.724	100.16	100.01	99.524	100.34	100.3	100.09	98.246	100.24	99.245	100.45	98.544	101.06	100.95	100.16	99.55
106.03	106.21	107.69	106.31	106.52	105.76	105.69	106.48	106.83	105.32	105.29	105.65	105.06	105.71	107.19	105.54	105.28	105.76	105.24	105.2	107.65	106.43	105.92	107.67	106.81	106.61	107.84	106.89	106.09	106.96	106.04	106.21	105.08	106.28	106.13	107.3	107.26	106.29	104.8	107.4	104.24	104.75	106.76	105.11	106.2	105.52	106.4	108.15	106.94	105.88
112.98	111.32	111.58	111.14	112.16	112.57	111.17	110.02	109.56	111.55	108.47	112.43	109.93	111.6	110.49	111.76	110.2	110.19	110.01	110.9	110.71	111.6	109.24	110.47	112.88	110.96	110.86	109.75	111.79	109.63	111.92	109.23	111.46	109.84	112.56	111.87	111.71	112.08	111.99	110.24	111.97	109.71	109.61	110.62	112	111.09	110.32	110.29	111.21	110.6
107.12	105.65	106.59	106.64	105.87	104.73	107.58	106.51	107.92	106.31	107.39	108.21	105.18	105.3	106.7	105.57	107.21	103.94	106.69	107.81	107.22	106.19	105.37	105.51	105.28	107.25	107.71	106.04	106.37	105.53	107.18	105.51	106.54	106.61	107.2	105.31	104.45	106.36	104.09	105.48	107.08	105.04	107.54	106.81	105.13	106.59	105.96	107.33	107.6	106.09
105.29	106.97	104.46	105.65	104.87	106.64	105.37	106.85	104.37	108.03	107.84	106.03	106.34	106.71	107.56	105.46	106.29	106.99	105.42	107.4	106.35	106.58	107.28	106.78	105.08	106.36	105.47	105.98	107.58	107.08	105.68	106.6	105.23	106.19	106.35	105.61	105.38	106.03	107.61	106.85	106.98	106.42	108.29	106.11	106.41	107.72	107.04	106.93	105.07	105.23
105.37	105.33	105.85	105.43	105.83	106.37	106.43	105.03	106.17	106.74	105.89	105.64	106	105.07	104.9	105.79	105.67	105.25	107.19	105.45	104.51	106.19	104.98	105.01	107.09	104.54	107.14	105.04	104.5	106.46	103.67	107.03	105.36	106.25	106.79	106.28	105.58	106.16	105.17	105.45	103.11	106.01	106.18	104.32	105.1	106.62	105.88	106.81	104.95	105.04
103.96	105.04	106.25	107.13	106.27	104.39	105.88	105.26	103.63	107.42	104.95	105.84	106.7	104.63	105.62	105.52	104.8	105.03	105.84	105.18	103.67	105.92	104.19	106.23	104.74	105.72	105.09	104.8	106.41	107.26	106.01	105.78	104.9	105.75	105.23	105.7	105.25	106.2	105.84	105.91	105.83	106.5	104.05	106.07	104.68	103.33	106.03	103.4	107.06	105.33
111.68	110.52	111.99	113.08	111.13	111.01	110.66	110.94	112.79	111.41	112.22	111.51	112.08	111.29	110.86	111.1	109.7	112.08	110.7	110.79	112.22	110.09	112.43	113.06	110.09	111.35	111.52	111.3	110.31	112.97	111.2	109.88	109.74	110.24	111.57	111.08	111.33	110.64	111.11	111.31	111.57	113.05	111.67	112.17	110.43	111.99	112.13	111.02	112.13	111.73
110.65	110.18	112.84	110.65	110.73	110.45	110.97	111.1	111.39	111.18	111.32	110.78	112.03	111.44	111.79	111.55	110.68	111.54	110.7	112.75	110.74	111.58	112.56	111.37	111.82	112.41	112.21	110.71	110.79	110.9	112.83	110.64	112.49	110.08	111.38	112.09	110.81	112.57	111.62	111.94	112.68	110.93	110.82	110.15	110.94	111.58	113	112.21	111.63	112.4
105.55	106.53	107.3	106.44	104.38	106.1	106.1	105.98	103.92	105.76	106.61	107.36	103.75	105.51	104.65	105.28	105.12	105.18	105.1	106.99	104.14	104.95	104.96	106.73	105.88	105.81	106.92	105.25	105.69	106.64	106.52	105.06	104.91	106.88	105.14	105.92	104.26	104.87	107.47	105.93	105.85	105.75	106.45	105.13	107.35	105.11	104.85	104.84	105.65	105.63
104.81	104.27	104.69	106.11	104.19	104.42	105.04	105.02	104.79	106.28	104.42	105.54	105.36	104.91	103.7	105.63	105.17	103.6	105.91	105.01	104.32	106.12	104.14	103.55	104.61	105.91	103.57	105.79	104.32	104.58	104.3	103.67	104.02	104.09	103.51	105.6	104.81	103.88	106.27	105.48	105.92	103.64	104.7	104.23	103	103.98	104.54	105.1	104.78	104.3
106.6	105.44	107.04	106.38	107.91	105.76	106.72	107.44	108.12	106.91	107.36	107.27	106.52	106.1	105.3	107.14	104.94	104.78	107.01	105.52	107.15	106.67	104.4	104.92	107.11	106.66	105.9	106.83	106.49	107.01	108.28	106.21	105.33	105.57	107.06	108.01	107.39	105.88	104.5	106.63	104.53	106.86	106.99	106.98	105.17	106.51	106.22	106.97	107.24	106.2
105.22	104.81	107.61	106.28	108.3	107.56	106.68	105.99	106.72	105.37	108.4	107.55	105.93	105.37	106.58	105.5	104.86	107.23	107.81	108.04	106.52	106.58	107.35	106.6	107.59	106.53	106.45	106.92	106.49	107.44	108.02	107.17	106.86	106.17	105	106.51	105.49	106.8	106.38	108.04	107.3	107.33	105.54	104.81	106.71	105.25	107.42	105.45	107.22	105.79
105.35	106.65	107.84	106.74	105.92	105.18	105.53	106.54	106.69	106.39	106.24	106.05	106.4	105.35	107.92	105.98	106.51	105.86	104.78	103.63	106.47	104.68	105.37	108.33	107.05	105.52	106.16	105.81	104.6	106.8	106.93	105.49	105.82	105.61	106.96	106.49	106.25	107.48	105.6	107.51	107.01	106.03	106.84	106.22	106.07	107.04	105.09	106.92	106.21	104.88
102.67	103.85	106.01	104.13	104.92	104.03	105.61	103.55	104.32	104.97	103.16	105.34	104.75	103.27	105.1	104.05	102.17	105.75	104.33	105.26	102.98	102.88	104.74	104.77	102.69	105.03	106.3	103.86	103.62	103.93	103.34	103.91	103.73	102.58	104.47	103.43	105.2	105.46	103.9	104.82	102.89	105.13	102.7	103.69	103.64	105.05	102.12	105.78	103.75	105.16
107.6	107.99	104.97	105.11	106.79	107.81	108.37	106.98	106.46	108.29	106.95	105.8	106.84	107.48	106.25	107.29	107.76	106.27	107.32	106.46	106.35	108.18	107.02	107.2	105.59	105.5	106.53	107.8	107.36	106.18	106.71	105.61	106.68	108.99	106.57	105.26	104.43	107.16	106.52	106.57	105.91	107.2	106.07	106.82	105.98	107.08	108.11	106.23	106.79	105.85
105.05	105.77	105.02	105.2	104.9	103.55	104.98	106.08	106.41	105.9	105.73	105.23	105.53	106.45	104.74	106.31	106.83	105.94	107.47	104.77	105.79	105.98	107.07	106.46	106.09	105.02	106.07	105.43	105.75	105.14	104.85	105.67	104.75	106.16	105.8	106.72	105.3	105.87	105.95	105.66	106.63	107.51	105.78	106.35	107.01	106.15	105.07	103.8	104.53	106.35
106.07	103.08	103.96	104.9	103.82	104.07	102.44	105.86	103.74	104.62	103.57	104.82	104.91	104.11	105.64	103.8	103.53	105.61	105.01	105.15	103.75	104.3	102.08	105.06	105.22	103.71	103.77	104.31	104.82	104.52	103.5	104.88	105.35	103.33	104.48	103.83	103.41	104.01	104.56	103.88	106.31	104.54	103.75	103.11	104.51	103.73	103.97	103.43	103.14	105.52
106.29	104.6	106.61	106.42	105.39	105.84	106.19	104.18	105.14	105.46	106.69	104.76	105.68	105.87	107.34	105.66	106.27	107.05	104.85	105.75	106.04	106.7	106.88	106.76	106.15	105.48	106.19	106.66	106.21	104.66	107.3	105.79	106.41	105.32	107.28	106.87	105.97	105.57	105.91	103.83	105.96	106.27	104.16	104.71	105.6	106.48	105.75	106.4	107.24	105.93
106.15	107.14	106.65	106.86	106.61	106.24	104.2	106.89	107.39	106.91	108.02	107.26	107.78	104.78	105.31	106.55	106.57	104.93	104.66	106.74	107.16	105.44	108.19	106.7	108.03	107.91	106.42	106.69	104.68	106.16	105.47	107.02	104.45	106.9	105.95	107.14	106.32	106.36	106.49	107.45	105.34	106.32	105.41	105.35	105.77	104.69	104.18	105.49	105.44	105.39
112.67	112.73	112.11	111.87	112.37	113.23	112.64	112.2	113.83	112.96	111.6	113.33	113.22	112.37	113.55	113.93	112.41	113.34	112.24	114.17	114.67	113.03	112.97	112.64	111.35	112.83	112.15	113.13	111.86	112.39	113.26	114.62	111.98	113.52	112.58	113.15	114.06	111.01	112.47	114.11	112.56	112.41	113.03	112.09	112.77	112.18	113.07	112.77	112.29	112.1
105.67	107.3	106.07	106.33	106.25	104.88	107.11	106.62	106.11	107.39	107.45	106.81	106.84	106.09	105.69	105.24	108.75	105.6	105.51	106.71	105.53	105.83	105.43	107.69	105.83	107.27	107.21	106.86	106.25	105.88	106.6	106.58	106.2	106.4	106.58	106.22	106.6	106.45	105.88	106.74	106.25	106.28	107.07	106.22	106.94	105.46	105.3	105.23	107.14	105.67
107.59	108.58	106.53	106.57	106.89	105.76	106.75	105.56	107.06	106.38	105.75	106.05	105.32	105.96	106.77	104.53	107.39	105.99	106.93	105.86	106.15	105.5	107.72	105.21	106.89	106.09	107.64	104.69	105.84	105.49	107.48	106.66	106.63	105.85	107.55	106.95	106.63	105.75	106.56	104.46	106.45	107.64	107.27	105.68	108.14	105.47	105.68	106.99	106	106.27
110.82	110.57	110.09	109.03	112.73	111.02	110.64	109.4	110.16	110.4	109.22	110.38	112.07	111.15	111.32	110.05	110.11	109.87	109.36	110.48	110.14	111.37	109.28	111.16	110.61	110.2	110.37	110.63	111.09	110.76	108.59	110.51	112.09	110.24	111.25	110.95	109.93	110.47	111.83	111.25	111.72	110.07	110.79	110.45	109.09	111.37	109.8	110.63	109.54	109.37
104.9	104.01	103.93	106.14	104.33	104.7	104.34	103.63	104.15	103.91	105.27	103.85	105.45	104.09	104.51	103.03	104.85	102.85	104.22	103.56	104.07	103.88	104.05	102.89	103.77	104.32	103.51	104.96	105.3	103.33	104.33	103.63	104.22	104.31	104.17	103.18	105.13	103.85	105	106.07	104.46	103.05	104.37	103.91	103.91	103.25	104.79	105.16	102.54	102.37
106.05	105.91	105.11	105.2	105.45	105.47	106.08	105.93	106.47	106.65	106.4	104.93	106.17	108.5	107.54	106.6	105.59	106.84	104.61	104.53	106.46	106.92	104.15	104.68	105.43	104.64	105.5	105	106.14	106.44	104.82	105.51	105.6	106.79	106.96	105.5	106.28	105.03	105.56	103.92	104.77	104.77	105.38	104.57	106.43	106.15	105.84	106.28	105.02	103.93
111.76	111.59	111.81	112.13	111.56	111.42	111.18	110.81	111.74	111.93	111.95	111.91	111.69	110.63	111.22	111.31	113.43	112.62	113.55	112.6	111.57	112.48	112.59	111.83	110.81	113.42	111.85	111.59	112.46	112.54	112.87	112.87	112.3	113.43	111.5	112.13	111.25	111.43	111.31	112.29	113.08	112.92	112.2	112.57	111.01	112.34	111.06	112.94	112.15	113.58
105.14	105.04	103.6	103.64	103.8	103.85	101.92	104.91	104.82	103.65	105.89	102.9	104.26	103.39	104.9	104.35	104.93	103.17	104.58	102.42	103.52	104.41	103.4	104.28	103.32	104.82	106.18	104.64	103.64	102.99	104.79	104.19	104.82	103.56	105.02	103.9	102.41	104.43	103.34	102.14	104.97	102.92	104.48	105.76	103.58	105	102.7	103.87	106.28	104.68
106.35	106.12	104.77	105.9	105.75	106.68	107.03	105.93	105.44	105.4	105.65	106.49	106.2	106.38	106.86	107.43	106.68	106.54	107.46	106.61	107.22	107.05	106	104.73	104.69	105.56	106.01	106.87	106.07	107.33	105.59	106.79	106.11	105.58	105.74	105.01	106.46	107.27	105.59	106.95	106.05	105.59	105.38	104.44	105.53	107.91	105.97	108.18	106.02	106.59
106.04	105.26	106.74	106.13	105.84	106.22	104.95	105.27	105.44	105.23	105.35	104.59	105.06	106.84	105.6	105.69	105.49	104.82	104.16	105.5	104.66	105.32	105.85	106.01	105.51	105.12	107.08	104.2	106.26	104.83	105.24	106.24	104.74	105.98	105.6	106.12	106.83	106.94	107.59	105.75	105.54	105.18	107.75	107.37	105.69	106.59	106.03	104.7	106.11	106.57
107.49	106.17	106.83	105.39	107.28	105.63	106.31	108.35	106.97	107.62	105.52	108.75	106.76	106.71	105.91	107.27	106.05	108.09	106.45	108.28	107.49	107.14	107.51	106.39	108.37	107.61	107.94	107.62	106.85	106.82	107.25	107.26	106.73	108.03	106.73	107.28	107.15	107.97	107.8	107.23	108.24	105.28	107.12	106.98	106.95	107.36	105.84	106.32	106.34	107.41
99.801	99.448	98.77	99.6	99.882	100.97	100.68	101.13	100.58	100.97	103.14	100.57	99.171	99.273	100.86	99.894	100.77	100	100.56	100.21	100.52	99.215	99.625	101.22	100.48	100.52	99.411	98.01	100.51	101.51	100.62	100.22	100.06	100.65	100.86	100.79	100.72	100.12	101.23	100.25	98.892	99.3	99.453	98.614	100.68	99.324	100.52	100.35	99.662	99.863
104.12	103.51	105.94	104.28	103.12	103.18	104.07	103.57	104.89	104.1	104.01	104.08	104.35	105.45	103.45	103.37	106.06	102.97	102.98	104.79	104.62	104.65	104.33	102.78	105.79	103.28	102.75	105.17	104.7	103.69	105.14	105.98	104.25	104.94	102.95	104.73	104.6	103.97	103.28	103.53	102.65	103.46	106.64	104.24	103.73	103.97	102.93	102.93	104.99	103.16
103.92	107.35	106.45	106.84	107.45	106.48	107.31	106.37	104.8	105.3	104.42	106.88	104.98	106.3	106.19	105.5	107.71	106	106.51	106.7	106.38	104.74	106.9	105.56	106.88	108.24	106.87	106.28	106.57	106.02	105.96	106.18	105.61	107.54	107.07	105.4	106.03	105.05	106.82	107.34	107.12	106.86	106.06	105.92	106.96	105.96	107.14	105.29	106.9	105.01
105.52	105.08	107.3	105.64	107.16	104.64	104.03	105.33	106.47	106.03	106.05	105.04	103.66	104.24	106	106.78	105.34	104.34	104.67	105.2	106.15	106.33	107.08	105.05	105.29	105.77	106.97	105.84	103.65	106.09	105.84	105.2	104.73	104.33	106.43	104.42	105.71	105.55	107.11	105.48	105.88	104.93	106.88	105.79	105.42	104.52	105.39	106.08	105.92	105.62
112.73	112.57	112.58	110.37	113.98	112.08	111.48	112.62	111.99	110.9	111.94	110.06	111.05	112.87	110.99	111.51	112.19	112.79	110.68	109.75	111.35	111.85	113.03	111.44	112.17	111.77	111.92	111.22	111.77	112.65	110.9	112.18	111.53	110.4	111.46	112.59	111.24	111.37	112.26	111.28	110.96	113.05	110.77	110.33	111.93	111.55	112.1	112.33	111.47	112.02
106.13	105.79	106.25	104.22	103.91	105.61	107.44	108.02	106.32	106.49	105.35	106.02	106.04	105.35	104.8	103.97	105.49	108.38	106.24	108.37	104.77	103.76	106.39	105.89	104.42	105.85	104.86	105.96	107.19	104.77	104.74	104.78	106.58	104.42	105.78	104.47	105.83	105.24	106.13	105.41	104.39	105.49	105.55	105.61	105.57	105.96	104.61	106.9	105.51	104.77
106.66	104.51	105.18	105.04	106.19	106.18	105.48	106.25	106.72	105.48	106.37	104.84	106.26	104.68	105.27	105.66	103.67	105.34	105.38	106.59	105.71	106.13	105.44	106.84	105.5	104.95	104.66	105.27	105.91	105.24	106.3	105.72	105.28	105.53	104.33	105.22	105.46	105.55	106.32	106.66	105.45	106.73	107.27	105.42	106.59	106.31	106.66	106.07	105.59	104.47
100.03	100.02	100.6	100.67	100.1	99.42	99.912	98.948	100.79	100.58	100.51	100.72	99.453	100.49	100.45	100.44	99.183	100.29	98.809	99.28	98.593	100.14	100.07	100.16	100.41	98.467	98.456	102.05	100.54	100.65	99.769	100.59	101.84	100.36	98.821	100.74	100.52	99.479	100.77	100.1	100.76	100.86	99.517	99.39	101.08	99.89	100.68	99.549	99.521	99.934
111.1	112.62	111.19	111.68	111.03	112.49	112.09	111.92	111.59	112.97	113.01	112.33	112.58	111.42	111.4	110.82	111.89	111.4	110.79	111.24	110.99	112.91	110.18	111.86	112.38	111.74	110.35	112.24	111.37	112.36	111.78	111.77	109.74	112.79	111.63	111.97	111.59	112.79	110.8	111.3	112.22	112.42	113	111.44	110.85	109.61	112.08	111.73	111.42	113.91
109.2	109.24	110.96	109.94	110.13	110.78	109.68	110.06	111.11	109.12	110.92	110.49	111.49	109.95	110.73	108.09	109.19	110.85	110.35	111.26	110.3	110.67	110.65	109.81	110.5	110.31	109.8	109.06	108.97	110.16	111.02	109.01	110.95	110.4	110.59	109.59	109.42	109.79	110.35	109.18	110.77	109.75	108.42	110.14	111.08	110.22	110.92	109.42	110.94	111.6
107.51	106.23	107.65	106.9	107.24	107	107.45	106.08	106.32	106.65	107.43	106.37	106.23	106.79	106.18	108.07	105.09	106.39	106.53	105.78	107.75	106.26	106.95	105.73	106.19	107.13	105.57	106.3	107.1	106.85	108.06	106	107.21	107.58	106.07	105.55	105.41	107.23	107.17	106.08	107.51	106.22	104.07	107.33	107.82	106.97	106.09	107.04	106.36	105.19
106.23	106.16	105.77	106.3	106.54	105.11	105.58	105.52	105.98	106.08	106.44	107.32	106.07	105.04	105.44	105.87	105.66	106.48	104.96	105.44	104.42	105.43	105.39	105.22	106.23	106.64	106.51	107.58	106.79	105.15	105.24	105.2	105.69	105.61	104.65	106.02	106.25	106.23	107.58	104.98	106.62	105.55	105.95	106.05	106.58	106.16	106.01	105.37	105.89	107.88
105.49	106.33	106.68	105.8	105.9	107.39	105.52	106.29	107.33	107.76	106.77	105.16	106.18	105.27	105.92	106.16	106	106.89	106.5	105.77	106.11	106.68	108.47	106.73	104.98	105.73	105.87	107.11	104.97	105.15	106.84	105.69	106.65	105.59	105.38	105.66	106.41	104.78	107.97	107.04	106.12	106.04	105.52	106.28	106.15	106.06	107.09	104.71	107.21	106.69
103.81	103.9	104.88	105.42	104.23	105.61	103.39	104.53	105.06	105.98	105.54	103.49	104.3	104.92	105.98	105.56	105.9	104.85	105.36	105.17	103.83	105.64	105.31	105.8	105.54	103.73	105.38	104.87	104.34	105.06	104.27	103.59	105.34	104.44	105.23	104.22	105.03	104.49	106.66	105.44	104.84	104.52	104.83	104.61	104.79	106.51	104.35	103.98	105.8	104.85
106.05	106.35	106.82	106.35	105.59	105.55	105.44	105.84	106.89	104.62	105.14	105.31	107.15	104.6	108.01	106.01	104.99	105.64	106.88	105.44	106.72	103.41	105.22	106.11	107.05	104.34	105.04	106.59	106.02	105.47	107.1	106.6	105.31	107.27	104.34	105.65	105.98	107.32	106.66	106.1	106.34	105.42	105.89	104.86	106.7	107.19	106.1	105.69	105.92	106.28
111.13	111.96	111.33	111.09	110.03	112.27	110.94	113.32	111.88	112.33	112.04	111.8	111.49	112.35	111.72	112.52	113.11	113.23	113.28	112.23	111.19	112.06	111.59	110.63	109.85	111.26	113.38	109.87	111.79	112.98	110.94	110.83	113.58	110.59	112.48	112.62	111.11	111.8	111.91	112.01	112.13	111.66	113.66	111.38	112.78	113.34	111.92	112.12	112.5	111.94
105.13	105.09	105.38	104.76	106.77	105.45	106.92	105.59	104.1	105.58	105.39	105	107.37	106.84	105.85	106.13	106.38	106.01	107.2	106.33	104.66	106.51	104.87	105.67	105.77	106.57	106.6	105.65	105.52	106.94	106.45	106.06	106.7	105.09	106.03	105.01	105.16	105.65	106.98	105.97	107.27	106.45	104.82	106.54	108.83	107.46	106.56	105.81	107.52	106.38
105.6	106.09	106.27	104.7	106.03	103.88	106.41	104.45	106.17	106.38	104.81	104.82	104.87	105.19	105.23	106.48	105.91	106.22	105.19	105.03	106.74	104.83	106.32	105.19	106.23	104.33	106.2	105.16	106.21	107.18	106.57	105.58	106.23	107.4	105.71	104.89	105.7	104.35	106.2	105.89	104.3	105.07	105.61	104.29	105.18	104.52	107.73	105.69	107.36	106.96
105.92	104.54	106.1	107.55	104.91	104.5	106.28	106.45	104.84	106.57	105.27	104.85	104.8	105.55	106.94	105.66	105.76	104.25	106.8	105.49	104.89	105.5	106.44	105.42	106.41	107.05	107.37	106.61	105.67	104.89	108.18	106.02	106.07	105.4	105.45	105.42	107.03	107.21	106.66	106.5	107.05	106.39	106.47	104.18	107.47	106.14	104.41	106.64	106.54	107.39
100.01	100.1	98.92	99.453	100.89	100.11	98.041	99.781	97.809	99.548	100.9	100.83	99.334	99.87	100.19	100.47	99.805	99.134	99.633	99.854	98.093	98.86	99.105	100.12	99.021	100.52	101.18	98.823	99.004	99.799	99.545	98.685	99.146	97.626	100.29	99.458	99.888	100.23	99.236	99.78	100.33	100.01	100.42	99.846	100.68	98.655	100.88	99.637	99.033	100.17
112.25	112.33	111.44	111.72	112.47	113.53	111.56	111.44	112.33	112.1	111.73	111.5	111.52	113.15	110.81	112.18	112.66	111.54	111.85	112.24	111.96	112.45	112.79	111.12	112.31	111.71	113.49	111.11	112.28	111.75	110.52	111.2	112.05	111.63	110.85	110.86	110.67	109.89	111.25	111.54	111.53	112.26	111.93	111.91	111.97	112.83	112.27	111.55	112.8	111.32
105.26	106.89	103.74	104.65	105.88	104.69	104.89	107.06	103.54	106.23	104.74	104.61	106.19	105.19	106.73	105.43	104.15	104.28	106.19	105.06	105.5	105.48	105.98	106.24	105.17	103.61	106.59	105.92	103.61	105.67	106.71	105.56	104.91	104.15	106.28	106.67	104.91	107.12	105.4	103.76	104.46	105.63	106.89	104.27	105.22	105.22	105.77	105.72	105.38	105.52
105.27	104	102.98	102.23	104.44	104.5	105.52	105.9	105.45	104.95	105.56	104.67	104.35	103.93	103.05	104.01	102.48	104.64	103.93	104.04	103.7	105.47	104.52	102.49	104.67	105.09	103.61	103.72	102.88	102.83	102.52	103.41	102.57	104.54	103.5	105.03	103.66	104.07	103.22	103.84	103.98	104.41	104.15	104.92	101.98	103.09	104.04	104.2	103.68	103.43
117.76	119.64	117.84	116.9	116.14	117.33	117.18	117.66	117.36	118.32	116.96	118.73	115.06	115.81	116.94	117.1	117.32	117.76	116.29	116.61	116.48	116.11	118.42	116.64	116.68	117.64	116.74	117.37	117.1	117.71	116.13	119.21	119.02	118.34	116.26	115.98	117.23	117.05	118.59	117.22	117.58	116.96	117.96	118.73	117.61	119	119.54	116.4	117.56	116.88
113.76	111.19	111.48	112.13	112.18	111.85	111.66	113.19	110.87	112.13	111.52	111.35	112.27	111.58	112.57	112.97	110.92	111.59	112.62	111.12	111.65	110.32	109.78	110.47	110.21	112.42	112.28	112.79	112	110.01	111.71	113.3	111.21	111.43	111.27	113.05	111.57	111.24	112.25	112.83	111.28	111.24	112.48	112.62	112.47	113.04	110.88	112.37	113.06	111.37
104.53	104.12	104.72	104.48	104.81	103.67	105.62	105.31	105.44	104.44	104.11	104.82	104.37	103.01	103.38	104.87	104.84	103.88	104.67	104.52	104.22	105.17	104.19	103.9	104.1	104.1	104.97	106.05	103.43	104.4	103.44	104.14	104.49	102.45	102.59	102.85	104.71	104.02	103.93	103.11	103.46	102.92	104.53	104.02	103.91	102.77	105.03	104.24	104.72	104.81
107.18	105.77	105.35	106.24	105.27	105.2	105.68	105.44	104.49	107.29	105.56	106.81	105.78	106.18	106.63	107.18	105.86	105.22	105.38	106.39	106.25	105.3	105.59	106.42	105.95	104.81	105.88	105.69	105.35	106.57	104.9	104.88	104.39	105.27	107.48	104.62	105.46	106.34	105.21	105.88	105.79	106	108.18	107.19	105.63	106.28	106.44	106.37	107.37	105.01
106.29	104.66	105.69	106.57	107.65	106.43	106.33	106	106.68	104.83	106.6	106.47	106.2	108.94	106.16	106.66	107.57	107.06	106.94	105.92	106.14	104.25	105.3	105.71	105.14	107.17	106.02	104.55	105.71	107.27	106.01	106.72	105.49	105.29	107.48	107.33	106.5	104.28	105.08	106.41	106.34	105.77	105.21	105.88	106.78	106.89	107.51	105.67	105.22	105.7
108.03	110.89	111.95	111.07	109.34	110.84	110.77	109.05	108.76	110.68	109.92	109.47	109.75	110.05	109.71	110.27	109.65	108.85	108.03	108.16	108.93	108.65	110.6	109.94	110.96	108.91	110.73	109.09	110.61	111.3	108.61	110.58	110.42	109.27	109.98	109.69	108.95	110.39	109.68	110.67	109.28	110.8	109.4	109.5	110.19	110.43	110.38	109.05	109.65	110.68
104.4	104.29	104.6	104.79	103.7	104.78	104.74	104.5	104.94	104.32	102.95	105.32	103.61	104.87	105.24	105.7	105.52	103.98	104.28	104.41	104.17	105.23	103.67	104.29	104.67	103.9	104.12	104.56	105.01	105.64	104.42	104.3	104.69	104.39	103.76	105.3	105.04	106.34	106.73	102.71	105.68	103.15	103.79	104.49	104.1	105.98	103.62	104.58	105.57	103.7
110.76	110.55	110.45	109.55	110.98	109.97	110.03	111.38	111.35	108.53	110.63	111.03	109.35	109.64	109.95	109.68	109.15	110.4	110.62	110.82	109.56	109.92	110.3	108.44	108.21	110.83	111.02	110.87	109.94	108.44	109.43	109.75	109.86	109.47	111.56	109.43	109.69	109.4	108.62	109.09	110.11	109.21	111.12	108.91	110.87	109.89	110.11	110.12	111	111.16
103.8	105.29	105.39	105.41	105.04	104.37	104.65	105.22	106.35	105.23	104.41	106.57	105.88	104.93	105.91	106.18	104.68	104.97	105.61	105.89	104.44	105.74	106.8	104.91	105.84	106.29	105.18	105.41	106.53	105.59	105.8	105.99	105.77	105.47	105.34	108	104.87	105.43	105.64	105.46	105.17	106.33	105.26	104.41	106.03	107.49	107.37	104.31	105.64	106.29
107.34	108.41	107.84	108.86	106.79	107.12	106.19	107.51	106.87	108.35	108.09	107.03	107.07	106.62	105.8	106.94	107.73	107.09	106.63	106.71	104.69	107.69	106.96	107.1	104.9	107.5	108.24	108.38	106.24	105.45	107.42	106.5	107.25	107.35	105.96	106.38	106.35	106.9	107.01	106.45	107.85	106.97	107.28	107.04	104.88	106.97	107.48	107.66	107.62	108.29
111.72	111.74	110.21	112.41	112.64	113.12	112.37	112.08	111.13	111.02	114.06	109.7	112.23	112.89	111.49	110.58	111.12	113.44	110.99	112.51	111.83	111.3	111.05	111.73	112.04	111.99	112.66	111.68	114.27	110.59	110.24	112.56	110.78	111.32	111.42	112.99	110.97	112.03	111.48	112.78	111.78	111.91	111.9	110.5	112.32	111.65	110.86	111.27	111.51	111.56
105.87	105.48	105.64	105.57	106.52	105.03	105.73	105.7	105.95	105.1	105.41	106.34	107.14	105.79	106.28	105.63	105.99	105.01	106.44	107.8	105.53	105.36	104.51	104.74	104.64	105.29	107.26	103.96	105.25	104.66	106.34	108.16	106.37	106.85	105.05	106.54	106.25	106.63	105.72	104.62	106.54	105.53	106.28	106.54	105.84	105.59	105.7	106.02	105.93	106.3
98.847	101.34	100.33	97.962	98.188	99.974	98.212	99.358	98.655	100.39	100.5	99.596	101.17	100.6	99.647	98.507	100.29	99.696	99.376	98.142	100.33	99.262	100.31	100.58	101.15	99.898	99.616	100.06	99.616	99.74	100.25	99.995	98.77	99.872	99.466	99.541	99.134	98.917	99.527	98.451	101.39	98.83	99.722	99.94	99.146	99.259	100.9	98.727	101.57	100.78
118.36	117.22	116.03	116.47	117.11	118.28	117.01	116.63	118.7	117.09	118.43	115.42	115.37	117.06	117.47	116	118.42	116.04	116.86	117.1	118.67	118.52	115.77	117.97	115.94	117.51	116.28	117.12	119.76	117.36	116.74	117.3	117.58	118.42	117.95	118.55	116.69	117.09	117.1	116.26	118.31	118.84	116.98	116.87	117.01	117.43	117.23	117.63	118.72	116.78
112.72	111.31	111.17	111.61	112.54	112.42	110.51	110.52	112.77	113.27	113.08	112.02	110.99	112.01	111.61	113.41	112.23	111.82	111.02	112.14	111.45	111.14	111.47	111.49	111.95	110.75	110.24	110.36	110.81	111.3	111.03	110.59	113.21	111.71	110.29	112.34	109.95	110.19	111.86	111.38	111.13	111.92	113.27	112.91	111.56	111.49	110.95	111.54	110.35	112.62
104.25	105.98	107.43	107.05	105.05	106.7	106.39	105.73	104.62	106.67	105.29	106.11	105.91	107.63	107.1	107.04	106.73	107.09	105.76	106.89	106.51	105.09	106.21	107.4	106.42	105.68	106.15	105.31	105.52	106.72	106.58	104.44	104.51	106.35	104.67	106.59	105.37	107.28	106.98	105.41	106.03	106.39	105.62	106.07	105.5	105.85	105.02	105.15	106.57	107.07
105	106.12	106.29	107.46	106.27	106.44	104.55	106.91	106.1	106.24	105.39	105.53	106.46	108.47	108.46	106.51	106.09	106.89	106.85	107.25	107.7	106.56	106.8	107.12	105.65	104.92	105.8	106.65	105.05	107.52	107.44	105.81	107.1	106.23	105.62	106.64	105.51	105.85	106.49	107.09	105.95	105.19	106.25	105.63	107.31	106.84	105.31	106.79	107.91	104.7
106.45	106.66	107.52	105.07	107.66	106.87	106.07	105.85	108.3	107.24	105.34	106.47	107.41	106.87	106.27	107.18	106.46	106.28	106.42	109.05	106.57	107.34	106.31	107.19	106.97	106.47	106.59	106.6	107.4	105.83	107.61	106.27	104.8	107.39	106.38	104.94	106.43	107.04	106.66	105.03	107.81	106.59	106.23	106.43	108.53	107.33	107.12	107.21	107.11	107.57
100.19	99.084	99.14	98.172	99.486	100.28	99.328	100.66	99.225	98.745	101.32	99.098	103.55	100.32	98.715	99.756	99.391	101.58	100.49	101.73	99.785	100.4	99.114	100.98	101.55	101.32	98.9	99.333	99.461	100.14	100.02	100.01	100.59	100.32	100.31	99.238	100.08	100.77	99.27	100.56	100.4	99.466	98.946	99.759	99.649	98.676	100.46	100.65	99.778	98.616
105.75	105.75	105.64	104.15	104.46	105.89	104.26	105.81	105.68	105.12	105.84	106.7	104.81	104.27	106.59	105.81	105.64	105.86	103.13	106.39	105.74	105.43	104.77	107.06	103.85	106.04	106.32	104.87	105.44	107.22	105.06	106.66	107.05	105.38	104.89	105.4	106.14	105.7	105.09	104.64	105.62	106.31	103.03	104.92	106.41	105.67	105.92	105.95	106.88	106.29
109.98	110.11	110.96	111.81	111.49	110.89	110.97	111.43	111.44	111.28	110.35	111.44	109.79	110.27	109.62	110.1	109.7	111.41	107.86	109.23	110.93	109.13	110.62	109.38	109.35	109.63	109.76	110.42	109.13	111.24	111.2	110.84	111.84	109.39	110.34	110.37	110.79	111.19	110.02	110.16	109.87	111.87	111.86	109.74	110.31	109.03	110.31	109.75	110.2	111.24
117.38	117.53	118.26	118.02	116.98	116.84	116.88	118.33	118.51	117.79	117.65	117.29	118.71	117.36	119.03	117.66	116.58	116.21	117.16	117.36	116.96	115.68	118.42	117.78	119.36	117.1	116.45	117.84	117.46	117.85	117.08	117.8	117.57	115.43	117.33	118.64	118.56	117.47	117.99	115.92	120.01	117.87	118.29	116.4	117.37	118.81	117.77	115.89	117.23	117.44
105.93	105.63	104.68	105.81	106.93	105.56	105.42	105.01	104.21	105.04	105.78	105.62	106.86	104.67	105.48	106.14	105.26	104.81	106.43	105.67	107.32	105.41	105.18	105.36	106.39	106.43	106.83	107.01	107.24	104.41	104.98	106.54	106.57	106.32	105.17	105.71	105.57	106.4	106.55	104.57	106.36	106.58	106.54	105.23	106.94	105.86	105.24	104.74	105.64	104.73
111.92	111.35	111.89	111.4	111.8	112.63	112.18	112.23	111.63	112.96	110.28	110.04	110.05	111.11	111.05	112.23	109.79	111.51	111.76	110.63	111.03	111.31	111.87	111.7	111.19	112.63	111.08	109.2	112.83	110.14	110.94	112.13	111.95	108.66	112.08	112.27	112.12	111.43	111.45	111.29	113.37	111.25	110.91	111.59	110.14	112.15	112	111.98	112.83	110.85
105.85	103.71	105.54	105.59	104.53	106.83	105.08	106.5	103.99	105.13	106.15	105.17	105.63	105.45	106.2	106.71	105.19	105.4	105.99	106.49	105.94	106.49	104.23	107.5	105.78	106.61	105.63	104.81	106	106.9	105.51	105.52	105.79	104.39	105.07	104.56	105.17	106.75	106.59	107.53	104.47	107.06	106.25	106.66	104.98	104.67	106.67	105.39	106.11	107.36
98.439	99.114	98.662	99.704	100.72	99.625	99.89	98.242	99.809	101.05	100.58	101.02	99.471	100.44	100.07	99.518	100.5	100.23	100.02	99.907	100.72	99.613	100.68	100.96	99.233	101.33	99.683	100.46	98.081	100.36	100.93	100.8	98.574	101.21	99.831	99.74	99.406	101.86	100.75	100.62	100.52	97.768	100.42	99.765	98.774	100.36	100.58	98.805	100.29	98.39
105.06	103.32	103.79	104.44	104.21	103.98	104.62	102.48	104.52	104.83	104.81	105.18	104.6	103.89	104.03	104.04	102.87	103.87	103.23	104.66	105.64	105.01	104.11	105.14	103.81	104.26	103.11	105.2	104.79	103.05	104.29	103.62	102.61	105.34	103.93	102.69	102.58	105.53	104.95	105.05	104.72	104.42	105.24	104.68	102.11	104.25	104.09	104.88	104.78	105.08
112.2	110.8	111.55	111.98	111.02	112.82	111.08	112.15	110.27	110.65	111.91	110.61	111.66	110.29	111.51	111.04	110.4	111	111.61	111.37	110.78	111.15	111.45	110.89	112.26	110.21	110.12	111.93	111.19	111.48	111.76	110.5	111.79	112.01	111.96	110.21	111.39	111.61	112.07	111.23	111.8	111.57	112.41	110.6	111.73	110.94	111.29	111.19	110.61	111.94
106.01	105.03	104.9	106.61	107.37	105.57	107.84	106.61	105.92	105.81	104.76	104.99	106.71	107.63	107.72	105.63	106.46	106.33	107.28	106.91	106.11	107.12	107.14	107.22	105.23	104.71	105.98	105.62	106.23	108.51	106.4	107.36	104.9	107.32	106.45	105.19	106.37	106.14	106.27	107.35	107.45	106.79	106.35	106.5	106.04	108.22	107.74	105.83	107.78	105.25
98.803	98.791	98.17	101.11	100.87	99.262	99.814	99.796	99.131	99.639	101.09	98.823	99.175	98.667	99.602	99.712	99.759	101.44	98.091	99.434	99.59	98.66	99.884	99.157	99.75	101.41	99.988	98.458	98.454	99.259	101.01	99.216	99.297	98.1	99.63	99.702	100.32	100.28	100.64	99.195	100.13	99.766	100.47	101.01	98.189	101.42	99.716	99.563	99.683	99.718
103.5	105.35	105.03	104.47	106.39	104.27	105.69	105.16	103.51	103.65	103.23	105.81	105.49	104.79	103.37	104.37	104.34	105.95	104.55	104.28	104.12	103.71	104.53	106.13	103.65	103.89	106.69	105.48	103.5	103.24	103.69	105.09	103.77	104.73	104.09	104.9	104.37	105.15	103.74	105.46	102.21	104.72	104.63	103.3	106.49	104.68	104.8	104.2	105.34	104.81
100.15	99.426	100.51	100.58	99.802	99.728	101.64	101.1	100.36	99.503	99.671	100.49	100.06	101.17	100	99.386	98.912	99.585	100.49	98.571	101.08	100.71	99.058	99.094	99.971	101.52	99.489	98.791	98.833	100.52	99.898	98.856	99.984	99.359	99.506	100.15	100.36	100.52	99.39	99.504	101.34	101.23	98.932	99.639	99.902	100.5	98.913	100	98.809	100.14
104.79	104.98	106.22	103.77	105.23	105.14	105.7	105.73	105.5	106.34	104.66	106.44	106.08	104.69	107.67	105.48	107.08	105.65	105.26	106.53	105.8	105.73	105.92	105.82	106.17	104.48	106.13	104.75	106.75	104.91	106.93	104.98	104.11	105.67	106.08	105.01	105.4	107.42	104.93	105.95	104.99	106.57	106.18	105.24	105.19	106.58	105.19	105.26	105.22	103.44
115.04	114.71	116.87	116.84	116.53	118.98	115.86	116.81	115.86	116.32	116.83	115.36	116.32	115.95	116.72	116.57	116.26	116.51	115.65	116.62	114.73	114.99	115.81	114.07	116.86	116	117.13	116.86	115.91	117.4	116.3	117.13	116.49	117.68	117.09	117.86	116.35	115.43	117.35	117.3	116.02	116.2	117.09	115.18	115.93	116.62	116.42	115.17	116.62	115.18
110.9	112.49	111.74	113.76	112.04	111.3	111.77	112.22	110.84	112.88	111.48	111.33	111.92	112.22	111.94	110.44	113.51	111.28	111.25	110.62	111.42	113.14	113.24	113.18	112.08	110.67	112.16	110.82	112.51	111.57	111.88	111.26	113.07	110.13	112.52	111.55	111.61	112.26	112.24	112.94	112.1	111.62	112.37	111.41	111.94	112.32	112.54	111.53	113.07	110.95
106.85	106.14	105.76	106.68	107.43	105.81	106.75	105.61	106.81	104.81	105.14	106.28	105.32	106.14	106.34	105.73	105.17	105.76	106.12	105.96	105.66	105.37	104.78	105.81	105.72	105.8	105.04	106.17	105.6	104.96	105.06	106.49	107.07	106.97	104.92	105.5	106.35	106.29	105.28	106.15	107.25	103.76	106.97	105.43	106.38	105.47	104.89	105.46	105.22	106.94
112.39	111.97	112.98	111.55	110.99	113.02	112.78	113.81	110.58	111.2	111.21	112.07	113.15	112.13	112.96	111.42	111.75	111.98	111.65	111.97	112.14	111.96	111.5	112.63	111.08	112.12	112.21	111.88	111.45	111.73	111.51	112.87	111.94	111.98	113.2	111.06	111.9	111.04	111.23	111.6	112.78	110.95	112.59	112.16	111.36	112.33	110.52	112.05	111.31	111.93
107.11	106.46	106.29	105.75	106.33	105.89	105.74	107.47	106.34	104.89	106.73	106.84	106.37	106.26	107.03	107.35	105.68	107.9	106.14	106.24	105.89	106.23	105.54	107.23	105.09	104.89	107.45	107.11	105.49	105.13	107.37	106.34	105.94	105.8	107.6	104.99	105.56	105.53	107.24	106.83	106.63	106.39	105.63	107.79	105.65	106.85	106.21	106.69	105.46	106.8
105.02	105.3	105.48	104.66	106.12	105.94	105.26	105.85	106.82	106.97	104.51	104.04	106.12	105.12	104.87	104.98	105.33	104.62	107.42	105.43	106.17	106.24	105.4	106.52	104.18	104.15	104.84	106.6	104.68	106.16	106.62	105.93	106.08	106.2	105.44	106.69	105.6	104.94	105.32	104.15	105.1	104.69	103.58	103.7	105.29	106.08	105.32	106.47	105.14	106.39
110.89	111.22	110.87	112.26	112.06	111.76	112.14	112.76	111.05	110.22	111.16	111.83	111.74	111.63	110.94	110.72	110.3	112.17	111.28	110.97	111.76	111.46	113.72	111.8	111.96	111.47	111.1	111.07	111.68	111.25	111.46	110.67	110.67	110.94	111.87	112.47	111.21	111.6	111.5	109.56	111.52	112.27	110.78	110.4	109.48	110.64	112.08	113.47	111.81	111.15
110.57	108.82	109.53	109.54	110.23	109.61	110.77	110.33	109.27	110.52	109.25	110.59	111.5	108.51	109.37	109.91	109.88	107.97	108.74	108.44	110.41	109.25	109.66	109.57	109.19	109.88	110.08	111.51	109.64	110.05	110.08	109.62	109.43	110.71	109.99	109.22	109.81	109.61	110.47	110.91	110.21	110.95	109.71	110.83	109.75	110.16	109.8	110.3	110.62	109.59
110.01	111.12	110.63	110.16	109.69	111.56	111.04	111.77	110.39	111.03	110.62	110.08	108.93	111.86	109.92	112.14	111.05	110.77	109.9	110.46	110.85	110.61	109.44	109.81	110.65	109.89	110.37	111.29	108.93	110.83	109.39	109.82	110.56	111.01	111.33	111.33	109.67	110.43	109.89	109.54	109.91	110.21	108.34	110.5	110.63	110.2	112.17	110.77	110.57	110.54
111.39	110.92	110.68	111.72	111.27	110.07	112.31	111.7	112.75	110.74	110.87	112.02	111.1	111.88	111.15	112.41	111.4	111.7	110.62	110.35	109.76	112.86	111.44	111.38	110.66	111.25	111.04	111.02	111.17	112.38	110.6	110.82	111.1	110.11	112.02	112.06	113.16	112.88	112	112.13	110.94	111.76	112.67	110.96	112.82	112.46	109.95	110.88	111.48	111.52
104.55	106.23	103.56	106.19	103.64	104.29	107.63	105.99	104.65	105.74	107.87	106.62	106.47	106.4	105.52	105.11	104.55	106.27	106.98	103.89	104.74	106.16	106.05	107.17	105.06	103.99	105.5	106.97	106.05	105.57	105.1	106.02	105.74	106.2	106.34	105.6	107.03	106.13	105.69	104.19	105.1	104.46	105.25	105.96	105.95	106	105.35	106.11	106.53	105.77
110.9	109.81	109.16	109.75	108.31	109.36	109.27	110.63	109.39	110.65	111.17	110.22	108.82	109.67	111.68	109.9	110.53	110.04	107.6	109.93	109.82	109.45	111.24	109.53	110.56	111.41	110.34	110.89	108.21	109.59	109.06	110.51	110.89	110.34	111.29	109.81	109.67	109.92	109.86	111.92	109.2	109.37	108.84	110.32	109.68	111.6	108.27	110.31	110.57	109.76
98.033	100.19	98.82	98.427	99.134	98.159	100.62	99.431	100.57	102.06	100.9	97.349	98.312	100.17	98.973	101.5	99.5	98.619	99.064	97.265	99.404	100.31	100.29	99.995	101.5	100.21	101.86	100.43	100.67	98.818	99.515	99.155	99.495	99.482	100.1	100.54	100.65	99.922	101.6	98.145	99.671	99.774	99.347	98.932	100.71	100.62	101.89	99.584	100.36	100.16
107.91	103.84	104.19	104.51	108.11	105.08	106.06	105.41	107	106.93	106.1	105.97	107.58	106.2	106.5	105.44	105.36	106.41	104.48	105.31	106.07	105.91	105.44	105.12	105.26	105.73	106.23	105.28	107.59	105.37	105.66	104.65	107.2	105.79	105.65	105.03	104.91	103.24	107.03	105.17	105.7	105.39	104.13	104.29	104.44	105.36	106.35	105.6	106.24	105.94
105.51	106.65	105.09	105.51	104.3	106.09	105.74	103.87	105.45	105.99	104.72	106.49	106.72	106.71	106.28	107.13	105.4	105.82	105.41	105.37	104.82	107.58	106.08	107.48	105.32	107.37	104.22	105.42	106.02	105.16	105.53	104.94	104.5	104.15	105.89	105.95	105.89	105.23	105.67	105.9	105.71	106.18	106.15	105.08	106.83	104.31	103.95	106.09	105.46	106.65
112.45	111.42	110.41	111.94	110.66	111.73	110.15	111.53	112.94	112.82	110.93	111.44	111.25	112.08	111.13	110.63	110.75	109.38	109.76	110.9	111.23	110.48	109.84	112.51	111.95	112.5	111.11	111.03	111.9	111.25	109.53	111.86	109.5	112.33	112.39	112.26	112.16	110.59	111.27	111.2	111.77	112.6	112.02	111.14	110.74	112.56	111.03	110.76	110.09	112.11
110.81	110.08	110.07	109.19	109.44	109	109.71	109.86	109.03	110.86	109.88	110.85	108.61	109.54	110.12	109.93	109.57	110.85	108.61	110.03	109.37	109.5	110.56	109.34	110.12	109.87	110.02	109.45	109.3	109.66	109.59	109.97	109.35	109.24	109.2	110.37	109.29	109.37	110.07	110	108.68	109.49	108.54	110.39	111.83	110.54	110.72	110.6	109.06	110.84
105.37	107.13	107.33	104.97	106.58	106.93	108.54	105.9	106.33	106.6	106.11	105.83	108.11	106.82	105.06	106.99	105.33	105.87	107.2	105.61	108.32	107.38	107.31	107.24	107.18	106.61	107.04	105.08	106.63	105.58	106.53	105.76	106.67	107.26	106.65	106.88	105.87	105.31	106.94	106.06	106.2	105.68	107.04	105.48	106.22	105.42	106.22	106.96	106.99	108.57
110.66	111.24	111.89	111.61	112.57	111.63	111.63	110.8	111.12	111.87	111.12	111.61	111.51	112.28	112.87	111.46	112.77	111.75	112.21	111.82	112.72	110.59	109.34	113.3	113	110.24	112.15	110.78	113.25	112.55	111.47	111.82	111.05	111.85	111.39	112.97	110.93	111.35	111.52	111.73	111.39	111.41	111.72	110.88	111.63	109.93	111.26	111.94	110.23	111.55
100.37	99.599	99.493	99.464	101.53	100.93	101.79	100.98	101.55	99.053	100.23	101.4	100.58	100.41	100.79	100.75	100.81	101.89	101.66	100.6	102.05	100.81	101.48	99.937	100.15	102.2	100.78	98.889	100.2	100.63	101.36	101.33	101.23	99.663	101.38	101.1	100.99	99.562	100.96	100.19	99.41	100.7	99.419	100.81	101.96	99.609	101.08	99.559	100.64	101.98
104.18	104.91	105.37	105.23	104.13	104.97	105.28	106.83	106.32	106.25	104.08	107.63	105.76	105.4	106.46	105.57	104.7	105.61	106.55	106.03	105.45	103.73	106.43	104.91	104.12	106.38	105.54	104.89	104.58	105.88	106.28	105.86	104.05	105	105.07	105.65	105.04	106.31	107.31	105.91	104.67	106.04	106.21	104.73	105.7	103.93	106.04	104.36	106.49	103.89
100.19	99.55	101.47	98.19	98.723	99.082	99.367	99.867	98.872	101.22	99.333	100.57	100.8	100.31	100.45	99.703	99.763	99.24	99.665	100.05	99.034	100.85	100.45	100.07	99.206	100.31	99.568	99.918	97.781	100.02	100.05	99.842	99.319	100.42	99.26	100.14	98.734	98.859	99.459	98.576	99.359	98.732	100.07	99.121	100.78	99.062	101	99.379	99.968	99.193
112.2	110.25	110.86	110.7	110.43	110.81	110.31	110.34	110.45	112.09	110.84	110.76	110.38	111.52	108.12	111.5	109.51	111.18	111.04	111.26	110.68	110.28	110.46	110.7	111.6	110.25	111.64	110.61	110.19	111.32	111.12	110.85	111.09	110.61	111.02	110.18	110.05	108.82	110.15	110.44	110.18	110.58	111.14	110.14	110.4	110.6	110.98	110.35	109.12	108.97
105.29	107.55	106.59	106.27	105.03	106.74	106.12	105.32	105.23	106.03	106.5	104.66	105.8	105.34	105.83	105.66	105.44	106.18	106.41	106.32	106.67	106.46	105.51	105.72	106.49	106.08	105.89	106.83	106.82	106.77	106.47	105.64	107.5	107.28	106.47	106.57	105.16	104.97	106.25	106.25	104.9	106.69	105.72	105.78	105.75	106.07	106	107.19	106.07	106.91
101.27	101.13	100.88	99.371	100.14	99.669	99.776	101.03	100.86	100.68	99.864	98.536	100.17	100.95	100.49	100.82	103.23	100.43	98.691	100.97	99.744	100.67	101.18	100.14	98.618	98.276	100.67	99.781	101.09	100.52	99.16	100.22	99.3	100.11	99.784	99.74	99.203	100.99	98.131	100.39	99.845	100.07	99.726	98.547	99.921	100.83	99.359	99.334	99.826	100.93
110.07	108.79	110.44	111.47	112.39	110.52	110.2	111.95	112.3	111.45	110.64	111.82	111.1	112.59	110.89	112.27	110.18	112.08	111.08	110.64	111.47	111.65	110.5	110.15	111.93	111.4	111.37	110.59	110.53	110.81	110.59	110.5	112.33	111.71	110.42	110.1	111.43	111	110.59	112.35	111.03	111.83	111.32	109.98	111.57	112.4	110.86	110.05	110.18	111.15
107.85	106.19	107.22	106.98	107.52	107.52	105.14	107.95	105.6	106.16	105.26	106.97	107.24	106.34	106.28	106.68	106.48	106.14	105.34	106.33	106.23	108.43	106.67	106.75	104.94	104.61	106.31	107.6	104.95	106.63	106.79	106.61	105.09	108.04	106.52	107.37	107.01	106.65	106.31	106.79	107.09	107.23	106.47	107.74	104.93	106.55	108.88	106.05	105.72	107.11
107.07	106.5	107.66	107.89	108.15	107.3	105.13	106.33	106.21	108.81	106.77	105.22	106.09	104.62	107.63	106.66	107.17	107.02	106.5	105.11	106.86	107.38	106.65	106.72	106.06	106.5	106.03	107.62	105.86	106.08	106.09	105.66	105.43	106.55	107.42	106.75	106.85	106.88	106.58	107.72	107.29	106.29	106.5	106.98	105.94	107.79	106.4	105.72	108.6	106.44
106.19	105.92	106.49	106.79	103.89	104.89	107.05	106.54	105.17	107.21	106.49	106.82	105.49	106.12	106.17	106.46	106.41	107.53	105.96	108.45	106.18	106.15	105.69	106.9	106.72	106.51	105.6	108.89	104.71	107.43	106.5	105.7	105.78	105.74	106.17	105.36	106.52	106.56	106.09	107.16	106.21	105.33	107.29	107.86	106.71	108.55	104.36	106.75	106.88	106.59
100.31	99.753	100.23	100.43	99.267	98.274	101.23	100.9	99.243	99.968	101.01	98.971	100.31	101.11	100.08	99.781	99.323	97.81	100.82	101.11	100.03	100.99	100.33	97.771	101.37	99.976	100.26	101.8	99.792	100.13	100.49	100.65	100.5	99.619	100.28	99.459	101.14	102.09	100	102.14	100.17	101.9	100.86	100.54	101.02	101.35	100.71	97.881	101.74	100.48
99.595	100.89	100.78	99.436	100.93	99.626	99.755	101.07	102.27	100.19	100.47	101.63	99.968	101.03	101.43	100.58	101.34	99.943	100.04	101.76	100.75	98.866	101.01	100.07	100.97	99.192	100.89	102.17	99.808	101.07	99.121	100.26	100.52	100.52	101.35	100	99.993	101.53	102.17	100.35	99.796	99.457	102.32	101.39	100.43	100.95	100.57	100.93	99.21	100.52
106.24	105.87	105.5	104.53	106.76	104.54	105.34	105.55	106.04	104.58	106.06	105.95	105.6	107.04	106.14	105.57	106.14	105.95	105.82	105.31	105.95	106.38	104.83	105.57	104.52	106.38	106.32	105.71	104.34	105.63	104.3	105.32	105.42	105.06	105.46	104.77	105.79	106.24	106.78	105.26	104.05	104.74	105.58	106.69	105.94	105.21	105.97	105.89	106.8	106.09
106.4	105.25	105.13	104.64	103.96	104.67	103.04	104.06	105.41	102.58	104.77	105.09	103.79	104.59	106.78	103.77	103.54	106.13	103.57	103.47	103.89	102.92	104.23	104.73	104.58	104.62	106.35	104.28	104.32	104.48	102.62	103.51	102.24	105.21	104.58	104.05	103.99	104.92	106.62	105.47	104.11	104.77	105.51	104.15	104.33	104.45	105.24	104.53	104.18	103.32
105.1	104.95	105.85	105.93	105.97	107.45	105.55	106.22	104.67	105.46	106.06	105.91	107.14	105.56	105.95	106.59	106.71	105.59	105.67	107.26	108.05	105.74	105.63	106.66	107.79	105.79	107.86	107.54	107.55	107.18	106	106.53	107.26	107.02	106.18	105.86	106.17	105.29	108.61	106.45	106.64	104.15	105.88	105.04	106.82	106.64	106.56	107.21	106.09	105.3
107.32	106.2	105.51	107.11	106.19	106.46	106.54	107.41	106.14	106.56	105.85	104.93	105.9	107.54	106.88	105.71	106.61	106.5	104.57	107.31	106.01	106.52	107.49	105.5	105.46	106.23	105.93	108.13	105.85	106.62	106.29	106.34	106.3	105.65	107.48	105.16	105.84	106.21	106.25	106.11	106.37	106.91	106.34	107.16	105.51	105.36	106.41	107.61	107.18	106.29
105.06	105.31	104.27	103.75	103.89	103.78	103.99	105.05	104.75	103.48	104.29	103.83	105.35	104.29	101.82	104.79	102.85	105.26	104.59	104.57	103.5	103.86	105.48	105.25	104.49	103.25	103.89	103.89	103.41	105.08	103.67	103.79	104.17	105.87	101.77	104.42	102.93	103.23	106.04	105.98	104.77	103.59	105.53	105.31	103.93	103.84	104.68	103.67	104.99	103.8
99.696	100.49	100.5	101.19	99.581	98.093	99.219	99.57	99.209	99.642	100.68	100.08	100.68	99.334	100.11	100.49	102.2	99.885	101.01	99.225	99.917	99.562	97.89	99.844	100.58	100.79	98.559	98.836	98.645	99.812	100.53	100.61	100.71	101.21	100.24	99.278	98.699	98.676	98.834	98.897	97.541	100.73	99.485	100.63	100.28	100.92	99.494	99.666	96.917	99.235
106.84	107.82	105.97	106.42	106.11	107.36	104.73	107.12	105.37	106.22	106.97	104.94	106.98	107.67	104.98	106.18	105.56	105.08	105.35	107.67	104.84	106.48	106.79	107.39	104.98	108.38	106.35	104.91	105.33	109.69	105.81	107.99	105.97	107.14	107.36	104.9	105.84	107.09	106.39	103.98	105.2	105.36	106.65	104.8	105.8	106.27	107.67	105.05	106.54	107.11
104.59	104.66	105.58	106.51	105.47	104.51	105.36	106.05	105.09	105.63	104.31	104.95	105.65	105.41	105.91	104.82	105.69	105.8	104.73	104.64	104.8	106.36	105	104.5	104.94	106.03	105.97	105.24	105.56	104.7	105.61	105.06	105.38	105.11	104.92	105.76	105.19	105.68	105.81	107.72	104.57	105.94	105.83	105.17	103.82	103.44	106.72	106.38	104.87	106.48
105.73	106.04	105.79	106.32	104.5	105.17	103.26	106.32	105.7	105.83	106.19	107.4	105.54	105.07	104.35	105.73	105.61	104.69	104.83	105.08	103.79	106.35	106.6	104.64	104.54	104.87	104.82	104.93	105.14	105.74	105.03	105.01	106.69	107.05	104.63	104.31	105.46	105.25	105.1	104.95	105.7	103.95	105	105.92	105.64	106.1	104.33	106.26	105.54	106
105.99	105.23	105.92	105.14	105.54	106.29	105.97	106.26	105.56	105.14	104.5	105.42	105.65	105.25	106.06	105.55	105.25	104.25	105.54	106.06	106.19	105.31	107.17	105.26	105.64	104.06	106.85	105.32	106.16	104.67	106.4	104.62	106.6	106.81	105.67	105.54	104.38	105.79	106.37	105.42	105.88	104.85	106.26	105.32	104.27	105.25	104.92	106.09	104.04	105.78
106.45	108.27	106.19	106.84	106.62	106.92	106.15	104.87	105.79	106.18	105.66	106.42	106.52	107.15	107.16	106.55	105.61	108.04	105.72	105.33	107.03	107.79	105.39	106.6	105.34	107.21	106.45	105.44	107.64	106.94	106.09	106.12	106.63	106.24	106.71	106.11	106.74	105.96	104.95	106.8	105.32	106.31	106.23	106.42	105.3	107.06	106.28	106.22	106.8	105.28
113.21	112.81	110.73	112	111.78	112.69	112.12	111.97	112.72	111.67	111.75	111.11	112.58	112.49	111.55	110.76	111.16	111.02	112.31	112.01	112.02	112.54	111.95	110.78	112.21	111.37	111.09	111.35	111.61	111.28	110.98	111.26	113.51	112.62	113.27	111.04	111.31	110.48	112.13	110.76	111.48	112.03	113.18	110.74	113.47	110.99	111.41	114.37	112.42	111.23
106.29	106.29	106.71	105.02	104.85	105.8	105.71	106.9	106.14	106.79	106.37	107.22	104.42	105.86	104.78	105.75	106.91	106.23	106.38	104.89	106.15	106.09	104.68	104.81	105.61	105.09	104.8	105.44	105.52	106.02	104.33	106.32	105.94	105.3	107.19	104.52	105.36	105.46	106.06	105.29	106.76	106.29	105.99	105.42	104.81	105	104.18	105.97	106.24	106.89
110.47	110.82	110.26	109.86	108.95	111.46	112.15	111.16	110.4	110.58	109.4	111.54	112.67	112.24	110.05	111.22	110.87	111.74	111.76	111.72	110.02	109.99	112.84	111.14	110.68	111.93	111.96	110.56	112.34	109.99	111.48	111.93	110.75	111.78	109.74	111.6	112.23	111.74	111.99	111.69	112.15	110.98	110.73	111.25	111.47	111.75	110.76	110.76	110.93	111.77
106.94	107.85	107.62	106.71	106.78	107.14	107.89	107.17	107.94	106.75	106.98	107.18	106.94	106.27	106.05	107.63	106.28	106.75	106.57	105.6	104.98	105.25	107.21	107.68	105.88	106.84	108.24	107.41	106.11	105.66	105.82	107.6	105.59	107.66	107.59	107.75	107.26	107.06	106.05	105.9	106.84	107.43	107.89	106.87	107.67	105.73	107.64	107.55	107.26	108.76
106.05	106.19	105.37	106.69	106.29	104.61	106.19	105.53	106.62	104.7	105.78	106.97	105	105.07	105.45	105.88	105.05	104.28	106.38	104.3	106.56	105.45	106.48	104.15	105.04	105.14	104.69	105.56	106.18	105.8	105.16	104.52	108.16	105.66	106.43	106.69	105.06	105.11	104.32	106.21	106	105.82	104.8	106.41	105.33	105.85	106.86	106.1	106.56	104.07
104.57	103.94	104.55	103.33	105.26	104.54	104.99	104.82	106.88	104.26	103.88	104.75	104.59	105.75	103.48	104.71	105.34	103.2	104.75	106.23	102.04	104.54	103.88	105.6	105.74	104.44	102.57	103.84	104.58	105.11	104.37	104.62	104.33	103.98	103.41	104.72	104.74	105.82	105.01	103.56	104.62	105.97	105.09	105.5	104.18	103.31	104.81	105.3	104.8	104.04
99.763	99.501	100.35	100.26	102.64	100.23	101.31	101.27	100.94	101.13	99.217	102.08	101.94	101.4	101	101.45	101.04	100.49	100.49	100.43	101.1	101.91	103.39	102.59	101.37	102.48	100.67	100.98	101.19	102.68	102.39	100.64	100.38	100.68	102.07	101.83	101.12	100.65	100.61	102.1	100.96	101.55	101.17	100.26	100.04	102.63	101.41	101.51	100.62	100.87
104.45	103.53	104.63	104.08	103.19	103.68	103.57	104.24	102.35	104.18	105.35	104.66	105.4	105.29	104.62	104.07	104.25	103.86	103.26	104.64	103.88	104.96	103.6	103.21	104.19	104.54	103.47	104.91	103.77	103.06	103.66	102.96	101.75	105.22	103.88	104.1	104.83	104.14	103.84	105.06	103.96	104.95	105.35	103.34	104.45	105.45	103.75	103.97	103.22	104.66
115.64	116.5	116.42	117.16	116.74	115.54	115.35	116.5	115.24	117.4	116.44	116.1	114.15	116.43	115.9	116.47	116.56	114.91	116.1	115.39	115.56	115.65	115.54	117.08	116.02	117.25	117.35	115.85	114.99	115.65	116.43	113.62	114.78	115.69	116.82	114.68	116.56	115.43	115.66	116.86	116.08	117.02	117.07	117.56	115.26	115.77	115.55	115.66	117.15	115.75
99.688	99.498	98.987	99.872	99.364	100.04	100.32	100.27	99.368	100.6	99.451	99.32	99.36	99.782	98.314	98.291	100.71	99.668	98.481	99.953	98.507	100.76	99.941	99.622	99.367	99.83	99.282	100.4	100.15	101.58	100.49	100.29	98.681	100.56	100.22	97.911	99.276	100.02	100.72	97.759	100.47	98.954	101.43	99.365	100.65	99.315	98.938	98.383	100.89	100.83
101.17	100.46	100.45	101.18	101.38	100.12	102.14	101.09	101.32	99.753	100.01	102.06	100.36	99.939	101.05	100.27	101.02	100.02	99.93	100.26	100.04	100.32	100.72	101.77	98.995	100.79	101.34	102.33	99.44	100.37	100.45	100.07	100.73	97.769	101.19	101.32	100.84	101.1	100.68	100.41	100.79	102.32	99.981	100.97	101.59	99.909	99.909	100.82	101.43	100.2
98.826	99.795	101.19	101	100.37	99.46	100.25	100.15	99.025	99.88	99.068	98.628	99.556	99.107	98.957	101.19	98.807	100.64	100.16	99.777	100	99.07	99.522	99.208	101.4	98.807	98.826	99.391	99.453	99.174	98.365	98.935	99.099	100.49	99.911	100.07	98.929	99.888	100.98	98.406	99.454	100.53	98.342	101.39	99.256	100.86	100.58	101.22	99.027	101.5
105.53	106.16	106.01	107.02	104.85	105.79	105.97	105.97	105	104.18	105.92	107.47	106.07	105.26	105.97	107.47	104.83	107.03	106.46	105.58	106.25	109.44	105.08	106.39	106.11	106.17	104.85	107.79	105.51	106.2	106.16	105.43	106.79	104.09	104.54	106.14	104.53	104.74	107.03	106.45	107.43	106.13	107.97	106.33	106.05	107.34	105.33	107.16	107.73	105.03
99.859	99.327	98.361	100.37	98.875	100.58	100.44	99.59	99.538	98.382	98.028	100.31	100.24	101.19	100.44	97.889	99.295	99.243	99.47	99.471	98.523	98.847	100.29	99.669	99.458	99.685	98.81	98.186	99.37	100.97	100.8	101.13	99.277	100.44	99.718	101.25	100.1	100.08	99.905	99.501	99.318	100.44	98.567	99.283	99.876	100.86	97.527	101.37	100.32	98.862
106.18	106.07	107.97	105.81	106.45	105.6	103.79	105.07	106.5	106.17	106.31	106.37	105.71	104.67	104.61	106.69	105.26	105.18	104.64	106.05	104.71	105.97	106.07	105.02	104.54	105.22	105.48	106.4	106.14	104.44	104.22	106.8	105.72	106.73	105.84	106.04	105.83	104.61	105.41	105.59	105.69	107.2	106.48	106.43	105.86	104.47	105.74	105.32	105.73	105.18
106.77	106	105.83	104.75	104.61	104.79	104.54	105.85	105.56	105.95	105.69	105.64	107.39	104.83	106.46	104.62	105.52	106.43	105.07	106.57	103.05	107.53	104.44	105.75	105.81	104.87	106.81	105.86	106.25	104.88	104.62	107.67	105.85	105.34	104.42	104.69	105.84	105.45	105.22	105.61	103.59	105.83	105.65	105.28	105.06	106.06	106.01	104.59	106.14	106.45
105.92	106.18	102.87	105.3	105.68	103.61	107.01	106.5	105.38	106.26	106.46	105.97	107.55	105.59	106.47	105.47	105.53	105.02	104.47	105.71	107.04	105.01	104.85	105.03	104.81	106.08	106.66	104.16	104.14	106.24	105.01	105.49	104.25	106.87	104.54	106.97	106.85	106.02	104.03	106.24	105.15	106.09	105.43	106.96	104.86	106.85	107.75	105.77	105.69	105.86
100.86	100.11	99.502	100.71	100.1	101.17	100.11	99.886	100.94	100.02	99.02	101.49	98.581	99.263	100.23	100.27	100.64	98.489	101.43	100.02	100.29	100.34	98.477	98.797	100.46	99.803	98.498	99.201	98.836	101.24	99.99	98.549	101.42	99.762	100.35	100.84	98.486	99.783	99.938	100.67	100.66	99.225	100.32	99.143	99.993	99.6	99.53	98.144	99.264	100.3
109.88	111.07	108.16	111.02	110.37	111.11	109.89	109.57	109.81	111.53	110.75	109.79	110.46	110.2	110.66	111.23	109.98	109.82	110.26	111.34	109.87	109.46	109.7	110.41	110.95	110.24	110.61	109.53	109.94	110.57	109.51	111.04	111.22	111.7	110.87	109.21	109.62	112.14	110.5	109.95	112.23	110.64	110.19	109.98	109.65	110.36	110.6	110.92	111.5	110.44
112.01	110.6	110.66	111.76	110.88	108.71	111.95	111.43	111.38	111.29	109.6	110.73	113.04	111.13	110.22	109.54	112.43	110.23	111	111.95	110.62	111.04	110.76	112.01	111.72	111.1	111.84	110.87	112.45	111.93	111.51	111.15	110.47	111.58	109.93	110.85	111.27	110.53	111.17	112.36	110.96	110.24	110.98	109.82	110.47	111.32	110.55	111.32	111.91	110.14
111.31	111.62	111.1	110.53	111.45	110.49	111.4	111.51	111.75	114	111.66	109.97	111.3	111.21	112.43	112.34	111.57	112.31	111.3	110.67	111.6	110.62	112.41	112.23	110.28	112.07	110.47	110.59	111.8	111.3	112.15	112.82	110.59	110.47	110.76	111.18	111.19	110.78	112.93	111.4	111.86	111.91	110.95	110.66	112.05	111.17	112.14	111.66	110.83	111.57
106.48	106.32	106.14	107.07	106.65	107.91	106.19	105.05	106.46	107.02	107.61	106.33	107.12	108.83	107.28	106.66	107.16	106.98	106.97	106.48	105.87	105.95	106.65	107.66	106.48	107.07	106.46	105.86	106.9	106.68	107.22	106.42	106.95	106.49	107.74	106.81	107.57	108.04	107.67	106.65	107.35	106.41	106.5	107.37	106.73	106.4	106.94	107.97	107.87	106.82
109.6	110.23	109.34	109.56	111.66	109.44	109.89	109.59	111.01	109.87	110.26	109.07	110.16	109.65	110.26	109.31	110.04	110.97	110.08	109.95	109.42	110.79	109.99	109.94	112.5	109.94	109.69	111.07	110.57	109.06	110.56	109.09	110.79	110.32	109.51	111.25	110.94	110.98	108.47	109.05	111.21	110.58	110.96	109.64	109.2	110.45	109.05	110.2	110.13	111.43
110.75	111.76	112.21	110.65	111.44	111.78	111.23	111.06	110.59	111.59	111.29	109.8	111.52	110.45	110.51	110.79	111.31	111.44	111.87	111.59	111.36	111.4	110.71	111.2	111.04	110.77	110.43	111.34	111.97	109.65	111.85	111.54	110.61	111.16	110.8	113.14	111.58	110.72	110.35	111.78	111.13	110.47	110.96	111.38	110.18	110.78	110.72	112.86	110.56	111.6
105.39	102.85	104.06	104.46	104.77	105.95	104.23	103.74	103.08	104.34	104.85	104.13	104.31	105.61	103.65	103.29	105.02	103.33	104.49	104.82	104.24	103.39	105.56	103.19	102.63	104.6	104.06	105.13	104.03	104.01	106.84	102.39	104.18	104.59	104.65	103.96	103.67	104.13	103.79	104.94	104.34	103.21	103	104.39	103.69	103.44	104.53	104.23	103.88	103.95
104.18	106.66	105.49	105.1	105.21	105.27	105.9	106.91	105.69	104.98	104.3	104.67	104.5	105.61	105.65	105.6	107.43	105.26	105.6	105.11	106.55	105.29	106.96	106.22	105.03	105.17	105.1	104.64	104.15	105.52	106.17	103.81	106.47	105.52	105.1	105.88	105.11	106.11	104.02	104.49	106.07	105.79	106.6	105.83	105.66	106.83	105.55	105.1	104.82	103.93
111.12	110.49	110.38	111.24	110.91	111.47	110.88	110.93	110.32	110.82	111.92	111	111.41	111.5	110.76	110.32	111.66	109.72	110.37	111.47	111.06	111.8	109.78	111.25	111.47	111.48	111.98	111.48	112.04	111.13	109.92	110.59	112.46	111.85	111.99	110.44	112.52	110.89	111.68	111.25	111.9	110.93	112.7	111.41	110.89	111.47	111.31	111.34	110.53	112.21
106.81	105.05	106.19	104.6	105.68	105.31	105.48	105.85	106.16	105.87	106.03	105.47	106.38	105.07	106.91	105.84	106.18	104.5	104.2	105.46	105.17	105.52	107.33	105.8	105.49	105.59	104.28	104.87	106.5	106.31	106.85	107.59	106.68	105.01	105.74	105.13	104.7	106.56	105.65	105.07	106.01	105.01	104.4	105.45	105.46	105.1	104.65	105.27	105.35	105.42
105.61	104.64	103.85	103.66	107.79	104.71	103.87	105.07	104.24	104.9	105.47	105.86	105.53	103.67	104.46	103.9	105.24	104.35	105.04	106.01	104.21	105.03	104.67	104.35	104.01	104.46	105.36	103.22	106.78	105.92	102.92	105.32	104.32	104.99	104.12	104.74	105.45	105.08	104.71	105.3	104.84	105.44	104.18	104.91	103.47	105.61	105.47	105.49	105.39	104.7
112.83	113.42	113.34	114	112.07	113.51	112.17	113.56	112.66	113.8	111.93	111.92	112.94	112.05	113.28	113.7	111.71	113.14	112.36	114.42	111.42	112.05	112.06	113.11	112.9	112.05	113.81	112.95	112.23	111.54	112.71	113.7	113.11	113.43	112.56	113.48	111.92	113.02	112.63	112.16	112.55	112.39	111.63	112.59	112.32	112.98	111.62	112.91	112.36	112.34
99.32	98.255	100.58	100.67	98.895	99.791	100.14	100.94	100.51	99.533	99.553	100.08	99.178	98.305	100.81	99.803	97.79	100.55	99.278	99.077	100.85	100.37	99.227	99.09	100.17	98.875	100.04	98.773	98.001	99.536	100.85	100.6	99.842	99.452	99.659	100.63	98.92	100.06	99.268	100.21	99.437	99.905	101.4	99.978	99.973	99.601	99.541	99.235	99.832	99.085
112.58	111.03	109.65	110.24	110.05	109.76	108.22	111.05	109.52	109.11	109.7	109.73	109.62	110.89	110.46	110.96	110.04	110.78	109.56	109.36	110.73	109.42	110.81	108.73	110.29	110.28	111.26	108.89	110.82	110	110.23	112.42	110.19	109.82	109.68	110.19	108.38	110.71	110.15	109.34	110.46	109.85	109.24	109.96	110.5	110	110.62	108.97	109.56	110.21
100.15	100.2	100.12	99.435	100.71	99.35	98.321	100.33	100.7	99.452	100.02	100.36	99.593	100.67	99.108	99.032	101.93	99.794	99.154	99.838	100.45	100.22	98.526	99.198	100.1	99.985	100.98	99.089	98.084	99.05	99.623	100.86	101.43	98.135	98.226	99.028	99.536	98.557	101.12	100.31	101.86	99.837	100.14	101.23	99.129	99.244	100.48	99.684	99.765	99.956
109.83	111.93	111.98	110.12	111.78	111.99	113.37	111.77	111.76	111.91	111.74	112.94	111.41	112.51	111.65	110.44	110.7	111.68	110.93	111.85	112.74	110.49	110.44	111.54	110.29	111.99	111.79	112.01	112.67	110.88	112.41	113.91	109.86	111.08	113.33	110.47	110.62	110.51	110.79	113.66	112.1	111.66	112.61	111.64	111.51	112.37	111.87	111.37	113.33	110.63
110.86	112.23	109.36	109.17	110.64	111.41	112.31	109.03	110.42	111.28	112.12	111.14	110.72	110.86	110.44	110.14	110.07	112.25	111.47	109.03	109.24	110.29	109.94	110.36	110.74	110.85	110.38	110.97	109.86	112.01	110.71	110.21	110.94	109.59	110.17	111.66	110.69	108.99	111.31	110.28	108.94	112.67	110.68	112.74	110.71	111.26	110.91	110.29	109.91	109.39
112.29	112.2	110.83	111.21	112.19	112.58	111.95	110.34	113.67	113.03	111.27	112.37	110.74	111.06	112.31	111.51	112.48	113	112.35	111.02	110.77	112.41	113.2	110.89	111.71	110.59	112.07	112.65	114.16	112.79	111.53	112.89	112.98	112.24	112.58	113.12	110.96	111.82	112.25	111.28	111.89	111.71	111.45	111.69	112.75	114.13	112.64	111.1	110.31	112.47
112.62	111.83	109.72	112.15	111.64	111.55	111.52	111.44	111.61	111.59	111.06	110.8	110.55	110.71	112.44	112.09	111.61	111.32	111.97	112.96	112.13	112.33	112.51	111.37	109.13	110.87	112.26	111.55	111.45	112.35	111.26	112.49	113.39	112.7	109.58	112.26	111.78	112.36	111.93	111.75	111.69	111.77	112.55	111.38	110.91	111.06	113.58	110.92	110.83	110.99
106.81	106.87	106.18	107.11	105.98	105.36	107.03	107.59	106.08	107.09	105.61	106.7	105.85	105.69	105.61	106.65	106.99	104.87	106.9	105.39	105.83	106.45	105.42	107.06	107.09	107.32	105.9	106.73	105.18	105.47	106.26	107.38	106.01	106.43	106.77	107.06	106.8	106.35	106.94	106.06	107.14	105.88	105.58	108.56	106.7	106.86	105.58	105.59	106.8	105.73
100.85	101.41	100.9	100.82	100.7	102.02	101.59	100.13	101.31	100.28	101.97	101.87	100.48	100.98	100.12	101.46	100.25	99.549	99.259	100.46	101.28	101.16	99.518	100.55	103.09	101.03	101.33	101.76	99.766	99.011	98.726	100.97	101.74	101.65	100.48	98.79	100.62	100.79	102.04	101.76	101.08	100.89	99.958	100.38	100.15	100.51	99.601	101.4	100.57	100.3
111.56	111.25	111.46	110.5	111.42	111.26	111.37	110.68	111.71	109.8	110.83	111.05	111.82	110.27	110.52	112.43	112.36	113.29	110.67	111.96	109.31	112.18	109.55	110.45	111.34	111.81	111.12	111.53	110.94	110.49	110.79	112.04	111.65	112.64	109.97	110.13	109.89	112.59	109.93	111.67	111.72	111.03	111.66	110.79	111.03	110.53	111.5	111.64	112.56	109.79
109.77	109.8	111.9	108.96	110.42	110.11	109.21	110.25	110.01	111.34	107.98	109.58	110.19	110.62	107.27	109.23	109.38	107.96	110.73	110.02	110.19	110.59	109.37	108.76	107.81	109.38	110.34	109.19	110.44	109.54	110.44	109.42	109.07	110.15	109.39	109.88	109.36	110.02	110.46	108.95	109.32	109.28	109.06	109.91	110.15	109.95	108.51	109.6	110.19	110.41
111.44	112.61	111.7	110.44	111.75	111.83	111.8	113.39	111.07	112.79	111.58	113.42	113.01	111.82	111.2	111.68	113.32	111.09	112.28	111.57	112.08	112.53	114.1	113.45	111.18	110.37	110.06	114.24	112.15	112.18	111.1	112.21	112.77	112.76	110.69	110.72	112.73	112.52	112.58	110.18	113.85	113.29	112.16	110.28	110.56	112.18	111.4	110.48	112.45	110.71
104.31	102.98	104	103.67	105.02	103.89	105.35	104.55	104.55	103.14	103.73	103.27	104.97	105.11	103.92	104.68	104.37	104.24	104.39	103.17	103.74	105.69	104.89	102.97	104.48	104.44	104.46	104.53	104.87	105.17	105.95	104.12	104.45	104.67	103.76	104.96	103.85	102.7	104.95	104.71	103.61	103.86	104.22	104.05	104.96	104.8	105.48	103.66	105.51	104.69
111.89	112.36	113.34	110.95	111.83	110.12	111.66	110.55	111.7	110.16	111.69	112.56	111.64	111.34	112.36	111.09	110.61	112.68	111.42	112.89	111.14	110.93	109.08	111.19	113.01	111.43	112.5	110.3	111.36	112.63	111.16	111.75	110.77	111.19	111.17	112.38	112.18	111.67	111.87	111.85	111.05	111.57	110.8	111.94	111.11	110.29	109.97	110.11	112.45	110.96
110.14	111.74	110.21	111.74	110.92	111.38	112.01	111.58	111.39	109.51	112.13	110.4	111.72	110.63	111.48	112.62	111.71	110.41	111.98	113.09	111.18	110.57	111.5	111.17	111.13	112.62	111.89	111.51	111	110.61	112.31	109.77	110.61	110.52	111	110.79	112.28	110.52	111.85	110.37	111.46	110.65	110.57	111.46	110.71	112.1	110.52	109.97	110.23	110.99
104.31	105.08	105.37	106.27	106.63	105.38	106.89	104.38	106.56	106.86	105.45	107.18	105.35	106.45	107.06	105.37	106.06	106.5	106.72	105.76	105.61	104.91	105.86	107.31	104.91	107.86	106.33	105.6	105.45	106.88	105.37	107.33	105.77	106.01	104.42	105.57	107.62	106.75	105.38	107.09	106.6	107.39	105.18	106.92	104.57	107.61	105.69	106.36	107.15	106.16
101.48	102.63	101.03	99.753	100.96	99.998	99.725	99.584	102.84	98.549	98.82	100.35	98.706	101.71	101.95	100.7	99.482	97.681	99.466	103.4	99.987	99.652	100.54	98.654	101.31	100.09	101.31	102.4	99.458	101.24	98.79	100.62	100.83	101.99	100.89	101.48	102.35	100.65	101.11	99.708	100.77	100.46	101.67	100.63	101.01	101.34	100.21	99.437	99.836	99.961
101.22	101.07	100.16	99.549	101.79	100.37	103.07	100.22	100.16	99.317	100.49	100.65	99.941	99.722	99.752	102.26	101.57	99.174	99.798	102.47	100.8	99.562	99.801	100.15	99.187	100.11	100.2	99.054	100.89	101.66	100.29	99.695	98.585	100.24	99.94	99.454	101.33	97.981	99.878	101.08	100.82	99.983	99.884	99.818	101.47	99.4	100.79	100.07	101.51	101.12
111.52	110.36	109.5	112.52	110.82	112.36	110.51	110.79	110.56	112.21	112.02	109.61	110.08	110.53	109.4	111.61	110.78	111.1	112.38	110.77	111.37	112.7	110.67	111.4	111.41	110.62	110.72	110.96	109.12	108.57	111.53	111.07	111.28	110.8	112.69	110.14	111.15	111.8	110.63	111.64	110.18	111.33	110.81	112.64	111.24	111.59	111.15	110.85	111.51	111.26
110.74	110.46	108.89	108.69	109.03	108.39	109.95	109.55	111.06	111.12	109.51	110.21	109.84	109.76	108.82	109.9	111.47	110.9	109.78	107.94	109.5	109.74	109.91	110	110.67	110.02	110.16	110.15	109.64	110.8	110.93	110.07	109.73	109.59	109.67	109.1	109.95	109.38	109.57	109.77	108.4	108.72	110.07	110.31	110.18	109.23	108.56	109	109.15	111.26
104.85	105.02	102.37	105.11	104.84	105.31	104.17	105.17	104.33	105.96	103.55	105.31	103.41	104.91	106.26	104.72	104.43	104.61	104.94	103.36	105.74	103.52	104.43	105.72	104.86	104.62	104.03	105.25	105.36	103.5	105.08	104.82	105.29	104.92	103.41	104.23	104.52	103.26	103.89	103.52	103.42	103.39	103.88	104.74	106.22	103.49	106.02	104.9	103.58	105.64
106.43	105.09	103.44	104.85	105.46	104.74	104	104.48	106.37	106.23	105.89	103.28	105.38	104.37	104.41	103.78	103.64	104.15	106.48	105.97	103.4	105.38	104.62	103.24	104.85	104.56	106.89	105.47	104.99	104.88	103.56	103.64	105.3	104.42	104.07	104.64	104.59	105.44	104.54	103.36	104.78	104.77	105.2	104.93	106.34	105.73	103.29	105.85	104.55	105.62
110.03	112.39	111.39	111.46	111.19	109.28	109.55	110.92	110.82	110.51	111.43	110.34	108.83	110.71	111.93	111.19	112.49	113.74	112.54	111.11	111.01	112.19	110.93	111.17	111.45	111.27	111.1	111.59	111.54	111.19	110.94	110.53	111.2	111.66	110.82	111.63	111.81	111.06	113.09	110.47	110.76	111.04	112	111.93	112.18	111.19	110.76	110.89	112.45	111.65
108.05	105.84	107.3	108.4	106.61	107.63	108.31	106.83	106.16	108	106.9	105.79	106.87	107.98	107.47	106.14	106.56	106.05	107.79	106.14	106.57	107.75	106.95	105.63	107.55	106.56	106.23	106.56	105.12	106.83	106.05	106.91	107.65	106.29	105.8	108.4	105.71	106.94	106.57	104.7	108.78	107.85	105.67	107.8	106.63	107.22	108.33	106.63	106.39	107.05
111.09	109.98	109.7	113.11	112.12	111.17	112.24	112.16	111.38	111.36	111.47	111.06	112.1	110.79	110.93	111.99	111.28	112.18	111.19	111.93	111.21	112.26	109.45	110.75	109.72	112.63	111.15	110.84	111.61	109.79	111.02	110.66	111.1	111.22	111.58	111.71	111.86	110.55	111.73	110.9	112.5	111.35	111.01	109.52	110.66	111.16	110.59	109.75	111.02	111.21
106.81	106.78	105.59	106.13	106.61	105.83	107.24	105.85	107.39	107.69	105.73	104.21	105.77	107.85	107.59	107.88	106.01	107.54	106.93	105.18	105.76	106.12	107	105.4	106.17	104.53	107.49	108.95	105.42	105.93	104.46	105.52	105.9	106.3	107.3	105.63	106.96	106.52	107.31	105.66	107.14	104.99	107.48	105.73	106.56	105.43	106.85	106.39	106.26	105.59
106.68	105.7	108.03	106.81	107.49	106.37	107.13	106.38	106.45	105.14	106.64	106.5	106.46	109.16	106.34	105.43	107.12	106.83	105.37	107.38	106.27	106.47	107.02	108.27	105.19	108.25	107.77	106.93	105.41	107.39	108.12	105.6	107.5	106.77	106.35	106.74	105.37	107.67	107.44	107.73	107.19	106.71	107.56	107.45	106.83	105.91	108.05	106.74	108.38	106.72
111.32	110.84	110.01	110.91	110.62	110.85	110.45	110.58	110.44	111.55	110.78	110.83	111.86	109.47	109.27	110.64	108.81	112.89	110.56	111.57	110.95	110.82	111.37	111.22	112.07	111.6	111.53	111.25	110.41	111.02	110.93	111.79	112	111.06	112.19	113.49	111.75	110.68	110.42	111.84	112.39	111.04	110.69	113.08	109.94	109.93	111.5	111.29	109.33	111.78
109.54	110.43	108.01	108.58	109.22	109.97	109.67	110.04	109.46	109.48	110.06	110.42	109.25	110.41	109.35	111.12	109.63	109.99	109.66	110.19	109.6	111.1	109.95	109.15	108.29	109.41	109.69	110.12	110.01	109.5	111.62	110.44	109.47	109.81	109.36	110.28	110.03	109.09	109.96	110.14	110.31	111.11	107.68	109.19	112.15	108.83	109.37	109.5	109.75	110.67
107	105.02	106.81	106.09	106.99	106.92	106.8	106.41	106.65	106.33	106.43	107.12	108.06	105.75	107.51	106.23	106.33	107.85	106.98	106.94	106.05	107.21	106.36	107.14	107.01	108.57	107.21	105.52	106.37	106.23	108.09	106	106.02	106.63	106.22	106.25	107.77	107.97	106.23	107.18	105.27	106.87	105.68	108.33	106.51	107.2	105.51	107.74	107.15	107.82
105.62	104.65	106.06	106.17	105.9	106.75	106.24	106.98	105.99	107.11	105.64	106.34	106.73	105.88	105.82	105.09	105.84	108.33	106.11	106.37	107.02	107.75	106.98	106.16	104.71	107.63	105.35	105.13	106.56	106.46	106.93	107	106.16	106.72	107.97	106.96	107.76	105.76	105.99	107.04	106.7	106.36	107.28	107.31	105.19	105.47	106.02	107.6	106.87	108.43
105.68	105.78	107.92	106.8	106.83	106.24	105.54	106.83	107.59	106.25	107.04	106.38	105.62	107.87	106.83	106.15	107.01	107.22	106.6	106.63	107.02	105.8	107.05	107.23	105.76	105.9	105.9	106.11	106.94	105.2	106.55	105.42	107.6	105.34	105.03	106.45	106.17	104.75	106.42	106.21	107.09	107.01	106.35	106.43	105.61	107.66	105.99	106.98	107.14	107.22
104.01	104.33	103.53	103.71	103.65	103.99	103.65	104.21	105.59	103.45	103.67	103.3	104.77	103.52	104.01	106.01	103.97	103.92	103.71	104.32	103.18	105.19	103.27	101.52	103.93	101.93	104.23	103.03	104.64	104.58	104.37	105.39	104.2	105.5	104.51	104	104.87	105.06	103.88	105.18	104.56	103.75	102.94	102.72	102.3	103.03	103.86	103.79	104.19	104.22
108.2	110.03	110.02	109.75	110.67	110.02	109.96	108.5	109.99	109.48	109.68	109.85	109.34	109.15	109.77	110.76	109.05	111.61	111.7	110.21	109.87	108.62	109.19	109.58	110.5	110.08	108.75	111.16	108.56	110.18	108.92	109.8	110.47	110.79	109.53	110.04	110.67	110.41	110.82	110.85	107.4	107.34	111.02	110.27	110.39	109.89	110.22	110.89	109.41	110.9
111.42	111.25	112.77	110.04	111.05	110.66	112.54	112.74	112.41	112.78	112.23	112.58	111.1	111.29	112.81	111.96	111.71	113.41	111.09	111.16	111.38	110.33	110.91	112.53	111.56	110.28	113.18	111.95	113.52	113.66	111.15	112.55	112.31	112	112.89	112.43	110.98	111.75	110.33	112.18	111.7	113.55	112.32	112.19	112.78	111.47	111.23	111.47	113.36	111.09
101.17	100.62	101.2	99.918	100.8	101.06	99.883	102.19	101.67	101.29	101.66	102.21	101.08	101.62	101.53	101.11	101.09	101.84	99.783	101.13	101.18	101.85	101.6	101.12	99.844	102.86	101.6	102.16	100.5	101.67	100.56	102.23	100.5	100.47	100.1	101.76	101.89	101.43	101.97	100.61	100.74	100.2	100.68	100.8	102.02	101.61	100.66	101.4	100.79	101.64
107.56	104.85	105.02	104.58	106.15	106.78	106.52	104.74	103.71	106.75	107.53	104.09	104.91	105.51	105.7	105.57	106.18	104.35	106.13	105.12	104.84	104.6	106.69	107.05	105.65	106.08	105.41	106.01	103.88	105.04	103.75	104.83	105.51	106.51	105.42	104.99	105.02	105.49	104.2	105.27	105.41	103.73	105.39	104.9	105.99	105.45	105.25	106.27	106.37	105.97
110.08	109.66	109.45	108.32	109.89	107.55	110.28	109.69	108.52	109.13	107.97	108.61	110.39	109.31	109.78	109.59	108.64	109.2	109.64	109.15	110.04	109.94	109.85	112.83	108.94	109.18	109.49	111.11	111.25	109.87	109.68	111.16	109.71	108.97	109.97	108.75	108.9	110.41	110.03	111.05	109.82	109.56	109.56	110.15	110.27	110.59	108.42	109.63	110.64	108.4
111.74	111.91	111.16	113.12	111.48	111.08	109.73	110.53	110.76	111.09	112.29	109.35	111.01	111.95	111.3	111.54	111.24	111.06	112.1	111.34	111.61	111.55	111.37	109.67	110.8	111.39	112.34	110.15	110.88	112.61	110.6	110.36	110.88	110.32	112.39	113.44	111.94	110.94	112.09	112.15	111.23	111.11	111.12	110.95	112.04	111.59	111.46	112.12	110.96	111
105.9	106.1	106.43	105.45	106.02	106.38	106.09	107.35	106.11	106.96	107.55	108.17	105.99	105.91	106.66	108.41	106.53	104.44	106.33	107.6	107	106.54	108.19	106.35	106.06	107.58	105.48	107.39	105.2	107.91	107.42	106.3	107.33	107.39	107.51	106.72	108.1	106.78	107.12	108.75	107.59	106.38	104.93	106.43	104.46	106.98	108.7	106.38	109.01	107.92
106.53	106.83	105.79	106.17	105.76	106.88	103.75	106.38	106.62	105.46	105.48	105.3	106.01	106.02	107.65	105.21	107.5	105.57	104.78	105.67	106.58	106.19	105.15	104.73	106.44	105.86	105.78	106.96	104.87	104.92	106.69	106.84	107.52	106.47	105.63	106.38	105.96	105.36	105.08	108.17	105.75	105.79	105.2	104.64	106.84	105.3	104.47	105.23	106.21	105.14
104.59	104.73	104.65	104.58	102.47	106.46	104.62	104.02	103.75	105.74	104.98	104.01	104.19	105.03	106.22	106.29	103.99	103.88	103.34	103.83	102.05	105.23	104.59	104.89	103.91	104.79	103.57	106.17	103.87	102.91	105.39	103.37	103.02	104.84	104.02	104.44	103.44	104.64	105.09	103.43	104.62	103.62	103.76	103.07	105.55	103.64	104	102.74	103.14	104.35
110.54	111.04	111.65	112.28	112.67	111.8	110.63	112.41	111.58	110.13	111.79	112.01	111.4	112.58	111.37	111.82	112.46	111.79	112.1	112.87	111.59	111.13	111.16	112.89	112.14	110.65	112.75	110.75	110.99	114.26	112.33	112.35	110.98	111.74	112.85	114.16	112.03	112.66	113.19	112.27	113.15	111.01	111.36	111.9	112.49	112.77	111.38	112.77	112.66	111.65
106.45	105.49	106	106.95	106.43	104.78	104.7	106.69	106.03	106.4	105.79	106.13	105.83	107.06	107.03	107.71	104.92	106.15	104.52	105.25	104.62	104.83	104.58	105.31	106.71	105.22	105.63	105.73	106.41	106.67	104.6	105.99	107.2	107.06	106.44	106.37	106.98	105.76	106.93	105.09	105.59	105.44	105.35	106.22	105.09	105.53	107.17	105.72	105.78	105.63
118.99	116.88	118.04	117.02	118.6	118.43	117.46	117.91	116.97	117.7	117.84	117.37	118.12	119.33	116.74	118.48	117.71	115.93	117.76	118.23	117.45	117.16	117.82	117.9	116.43	117.88	117.73	117.47	119.28	117.84	116.98	118.05	118.66	118.79	117.6	117.05	117.46	117.27	118.08	116.14	117.48	116.46	117.89	116.7	117.28	115.74	118.71	117.6	117.93	118.65
116.53	117.27	117.01	116.96	116.66	118.85	116.5	117.18	117.18	116.98	116.97	118.31	117.05	116.48	117.6	118.26	119.11	118.06	119	118.98	118.07	119.36	116.11	117.72	117.15	117.26	116.95	116.92	117.78	119.78	117.89	118.32	116.96	117.01	118.59	117.21	115.69	117.86	117.42	117.11	117.64	119.01	117.65	117.92	118.08	117.74	116.58	117.55	118.61	117.24
111.5	112.64	111.19	110.72	111.82	110.43	110.8	111.73	110.18	109.73	111.22	110.86	110.74	110.81	110.68	110.71	109.9	110.97	110.62	110.35	110.26	111.26	111.26	111.96	110.34	110.8	113.46	111.58	111.26	112	110.84	110.96	111.69	110.66	110.28	110.47	109.78	110.66	111.83	110.96	110.94	111.09	111.4	111.59	111.94	112.29	111.54	110.56	110.7	112.06
100.24	101.1	100.5	101.85	100.07	101.08	100.1	100.49	100.97	99.434	99.916	100.79	98.064	99.918	99.084	99.573	100.42	102.12	100.96	100.25	100.38	99.481	99.414	101.02	100.35	99.876	100.56	100.81	99.539	100.7	100.22	99.451	100.95	100.18	101.78	101.12	101.97	98.869	99.76	99.497	99.693	100.22	99.743	100.06	100.64	100.08	99.402	100.15	100.64	100.23
113.21	112.06	112.27	110.92	113.02	112.85	114.08	112.91	111.57	113.12	114.81	112.38	112.3	111.04	114.38	113.12	113.38	112.37	111.98	111.99	111.18	113.12	112.16	112.58	111.85	112.23	112.41	112.35	111.06	111.36	112.82	112.18	111.63	111.42	111.47	111.03	112.52	112.58	112.29	112.65	112.01	112.56	114.01	112.33	113.1	111.54	111.19	111.82	111.62	111.91
106.85	105.88	105.1	105.52	105.05	106.96	106.34	104.95	105.34	105.06	104.84	107.89	106.31	105.09	106.47	106.46	105.43	105.71	106.01	104.69	105.13	104.59	105.34	105.68	107.39	105.2	105.85	106.03	106.32	107.5	105.39	105.43	105.65	106.86	106.54	105.14	106.56	106.34	105.43	106.81	106.22	105.94	105.93	105.63	107.83	104.63	106.42	106.19	107.03	107.36
104.64	107.36	105.7	104.76	106.64	105.54	104.71	105.14	105.06	105.16	105.41	105.6	106.46	107.1	105.39	105.58	107.03	106.26	106.17	106.98	106.32	106.61	103.97	105.36	104.84	106.22	105.74	106.05	105.35	104.45	105.63	104.81	106.16	105.97	104.8	104.65	106.6	104.73	104.19	104.54	105.2	107.1	107.08	105.73	105.62	105.95	105.34	104.31	105.39	105.2
106.47	105.67	104.23	104.96	104.99	105.37	105.25	106.32	106.82	107.36	105.82	104.66	106.13	106.33	106	106	105.47	104.76	105.43	105.74	105.89	106.86	105.43	106.83	105.21	104.6	105.87	104.67	105.01	107.76	104.14	105.65	105.34	105.48	105.02	106.02	104.66	105.25	104.15	107.04	104.43	105.95	106.78	106.6	105.23	105.72	106.4	105.6	106.84	106.4
106.28	106.37	106.52	105.54	104.65	106.19	106.59	106.7	106.98	105.82	107.01	103.37	106.36	106.04	105.8	105.3	106.54	106.79	106.47	107.07	106.44	106.92	106.11	107.03	107.24	106.62	107.93	106.92	108.09	105.2	105.03	107.02	105.53	107.41	106.08	105.95	106.08	106.48	106.78	106.84	106.37	106.83	105.64	108.77	106.8	107.65	105.75	104.52	104.84	106.92
111.55	112.31	112.4	113.04	114.07	112.92	113.56	113.83	113.83	112.38	112.93	114.15	113.84	112.87	112.94	113.91	111.65	112.64	112.35	113.65	112.35	112.61	112.9	113.67	110.41	112.23	113.58	111.74	112.98	113.22	113.54	111.8	112.17	112.49	112.52	113.27	112.91	113.05	113.63	111.6	113.66	111.32	113.04	112.53	114.42	113	112.66	111.58	113.45	112.79
105.21	105.47	105.34	104.12	103.58	103.82	102.31	103.98	105.21	103.24	104.13	104.77	104.52	104.19	103.73	103.68	104.23	103.25	102.96	103.9	105.61	103.45	105.07	105.22	105.46	104.9	103.42	104.89	103.97	105.49	104.56	103.07	104.77	106.19	103.84	104.96	103.41	104.32	104.7	104.11	103.85	102.88	104.7	102.65	104.78	104.41	105.81	105.54	104.31	105.09
105.13	106.52	105.01	106.58	105.73	105.42	105.98	107.51	104.91	106.71	106.21	107.01	106.6	105.08	107.17	106.04	105.98	106.79	106.45	105.25	106.48	106.39	106.54	106.26	107.6	106.94	106.76	106.98	105.08	105.7	105.38	104.51	106.7	106.75	106.57	105.5	105.1	105.83	104.15	106.48	105.44	105.62	104.33	106.59	103.53	106.24	106.07	105.35	105.47	106.81
107.8	107.16	106.32	107.04	106.18	107.39	105.79	107.44	105.95	107.21	105.06	105.86	106.3	107.62	106.17	107.31	106.73	106.3	108.43	106.78	106.66	105.76	106.26	106.51	105.97	107.26	105.62	107.33	106.7	107.51	107.38	106.42	108.22	107.25	107.15	108.11	108.25	105.82	107.42	106.32	106.48	105.7	105.77	106.08	107.03	108.55	108.87	106.32	107.04	106.63
107.53	106.66	106.05	107.15	105.15	107.27	105.33	107.19	105.42	105.49	106.92	105.85	106.74	105.56	106.53	105.27	104.98	106.38	106.48	106.59	107.1	106.52	104.56	106.96	106.74	106.72	106.29	106.74	106.95	105.8	106.49	107.21	106.65	107.26	105.95	106.38	107.47	107.24	104.61	106.88	106.31	106.42	105.24	107.72	105.87	106.98	106.76	104	104.89	105.31
101	99.861	100.79	100.46	100.44	100.69	98.971	99.452	101.74	100.82	99.422	99.842	98.544	100.69	100.52	98.45	101.54	98.42	99.857	99.362	100.23	101.65	99.756	99.939	99.765	100.83	100.17	100.76	100.61	100.69	100.98	98.664	100.75	99.989	99.128	100.64	98.901	100.7	99.954	99.433	99.408	98.517	99.782	100.06	100.5	100.91	100.32	100.32	100.56	100.84
105.18	106.13	104.9	105.46	105.53	104.73	105.78	105.74	106.45	105.38	105.06	105.42	104.85	105.62	103.7	105.1	106.14	105.05	104.8	106.54	106.29	106.16	105.22	106.38	106.19	105.81	106.18	104.92	105.69	104.79	105.26	104.1	105.3	104.89	106.25	105.49	105.61	106.18	106.16	105.64	106.78	107.15	104.79	104.65	105.86	105.73	103.29	105.23	103.83	104.2
105.65	106.97	106.16	106.54	106.06	108.34	107.27	104.35	108.33	105.98	105.02	105.88	107.95	108.05	106.98	106.54	107.42	109.24	107.56	106.71	108.29	105.96	106.81	105.53	106.25	105.84	106.75	105.26	107.02	105.11	108.03	107.56	107.55	106.1	106.71	106.76	107.41	107.13	106.58	106.83	106.62	108.48	106.3	106.99	105.76	108.65	106.91	106.34	106.45	107.12
100.74	101.64	102.23	101.92	101.95	99.682	100.79	100.03	100.52	101.04	100.68	101.65	101.99	102.11	102.24	99.212	100.23	100.13	102.49	100.95	100.29	101.63	100.91	102.13	102.11	101.52	100.4	100.03	101.28	100.53	101.08	100.37	99.804	100.65	99.843	101.84	101.23	101.17	99.728	101.6	99.819	99.957	101.49	100.59	100.44	101.06	101.3	100.01	102.74	101.53
104.64	105.74	105.71	104.77	105.11	104.15	105.45	105.77	106.25	104.14	104.35	103.41	106	105.19	104.03	105.02	105.57	105.83	106.07	104.89	105.34	104.42	106.63	104.57	103.88	105.03	105.25	105.72	103.21	105.84	104.76	103.95	105.07	105.09	106.39	105.08	104.88	106.53	104.99	103.77	104.77	106.08	105.29	105.38	103.7	104.84	105.11	102.51	105.45	105.88
112.36	110.39	112.7	111.85	111.63	111.2	111.58	111.69	112.08	112.92	110.57	112.18	110.74	110.49	111.64	111.2	111.76	110.29	111.95	111.32	111.18	110.7	111.29	111.72	114.82	111.9	110.47	110.82	109.58	112.64	111.97	111.38	111.78	112.17	112.87	113.76	111.17	112	111.68	112.28	112.36	111.96	113.5	112.35	112.26	112.41	112.42	112.53	113.54	112.84
111.51	111.25	112.86	111.31	111.21	110.72	109.92	110.9	110.82	112.37	111.67	110.76	110.88	110.52	111.55	111.66	112.05	111.58	111.48	112.6	111.53	110.63	111.87	111.36	110.71	110.8	110.98	110.04	110.28	111.13	112.37	110.97	110.3	113.16	111.73	111.88	111.05	111.34	110.09	111.04	109.81	111.09	112.29	111.39	110.17	111.28	110.2	111.43	111.22	111.54
105.92	108.37	106.97	106.4	106.89	107.8	106.23	107.66	105.71	106.19	106.82	106.74	108.83	106.78	107.42	107.16	106.92	108.13	105.83	107.73	108.03	107.59	107.17	107.13	107.74	107.24	108.13	107.14	106.51	106.86	106.06	106.77	108.22	106.5	107.65	105.23	106.76	106.76	105.89	107.35	105.77	106.05	106.48	105.64	107.47	107.64	107.43	105.47	106.37	107.63
105.33	105.59	106.19	105.25	106.16	106.17	104.76	106.73	104.74	103.13	106.09	105.42	105.55	105.56	105.67	106.73	106.75	106.4	104.54	107.21	105.19	105.82	104.47	106.54	106.18	106.7	105.69	103.76	105.35	105.65	104.15	105.78	104.9	106.45	104.61	105.84	105.7	104.72	106.84	105.48	105.24	105.96	107.02	105.23	104.92	106.61	106.9	105.44	105.45	106.76
116.24	117.12	117.12	117.14	117.45	114.92	115.78	116.64	115.97	115.42	114.9	114.76	115.89	115.87	116.01	115.06	116.1	114.97	116.65	116.55	114.49	116.01	117.19	116.57	116.31	115.68	116.87	117.88	117.19	115.93	116.11	116.29	115.83	116.19	114.75	116.43	115.71	114.85	116.45	115.47	116.81	117.13	116.85	116.16	114.76	116.46	114.9	116.24	116.38	116.61
103.64	105.25	104.05	104.4	103.54	103.6	104.95	104.7	104.17	104.2	104.9	104.1	103.11	105.89	103.26	104.81	103.25	104.61	103.5	104.36	103.08	103.4	104.26	105.28	105.02	103.3	104.3	104.84	104.22	103.7	104.92	104.67	104.04	104.02	104.06	103.97	104.97	104.85	103.36	104.52	104.28	104.23	105.42	103.85	106.25	104.08	105.39	104.99	104.57	104.99
105.47	104.55	105.01	103.41	103.46	104.72	103.73	104.51	104.34	104.28	104.18	105.82	105.83	106.07	103.29	104.52	105.86	102.68	104.13	104.79	104.09	103.47	105.43	103.9	104.04	105.62	105.46	103.67	103.75	104.46	104.94	103.79	105.28	105.4	103.96	103.21	104.12	102.47	104.17	104.98	104.04	102.92	105.64	103.44	105.21	103.78	105.33	105.01	105.27	103.99
112.73	109.92	112.66	112.2	112.17	112.1	111.54	111.28	111.72	111.67	112.44	111.83	112.23	112.46	112.35	111.21	110.43	110.75	111.63	112.54	113.13	112.02	108.88	112.26	111.21	112.58	111.93	111.62	110.24	112.02	111.13	112.23	112.45	111.98	113.4	110.41	112.33	109.87	113.04	112.17	110.91	112.01	112.27	111.15	111.74	112.92	110.47	111.08	111.49	111.53
111.35	113.15	111.76	110.82	111.04	110.82	112.34	112.5	111.81	110.57	111.56	111.73	112.06	111.82	111.64	113.61	111.77	111.27	108.64	112.05	111.54	110.37	110.94	110.41	110.38	112.42	109.71	110.18	111.9	111.69	110.83	110.34	111.83	109.52	111.43	111.36	110.71	110.28	110.83	111.57	112.78	111.29	112.3	110.36	110.92	111.16	112.34	113.29	111.92	110.04
106.14	106.94	104.93	104.72	107.09	105.53	105.93	107.02	106.37	106.28	105.66	104.53	105.35	106.55	106	106.24	107.32	105.55	105.47	107.67	104.65	106.5	106.42	105.55	106.09	107.96	106.16	106.77	105.15	105.69	107.33	103.84	106.03	105.25	105.91	107.35	107.55	106.55	105.25	105.88	105.77	103.41	107.06	105.78	108.18	106.43	105.38	106.36	106.27	105.68
112.83	112.91	112.77	114.78	111.36	113.68	113.57	111.57	112.6	113.59	112.64	112.71	112.85	112.68	114.5	112.57	112.18	113.77	113.23	112.8	112.77	112.69	113.06	112.63	113.39	110.77	113.01	114.2	112.46	113.04	112.02	113.04	112.8	113.35	113.98	112.27	113.65	113.36	115.2	114.84	111.85	112.1	114.37	112.63	111.12	111.56	112.12	114.14	112.26	112.32
104.89	106.28	107.18	105.74	107.28	106.21	105.56	104.87	105.08	104.43	106.58	105.24	105.25	105.27	104.45	105.48	105.7	104.37	103.66	105.87	103.7	105.53	104.36	104	104.84	104.89	105.17	106.16	105.7	104.79	105.66	106.31	106.37	104.51	104.72	105.27	105.06	104.81	106.87	105.78	104.96	105.1	105.73	105.21	104.4	106.29	105.99	105.38	104.34	105.75
110.8	108.34	111.34	111.7	110.59	111.26	111.34	112.69	110.84	111.34	111.94	111.05	112.46	112.1	109.89	112.13	111.15	113.52	110.97	112.16	111.46	112.37	110.53	111.98	109.47	111.34	110.61	109.91	110.78	109.61	110.36	109.23	110.85	111.2	111.52	111.21	110.8	111.32	112.44	111.35	110.42	111.62	110.61	112.01	111.06	111.62	113	112.1	111.45	111.52
107.2	105.4	106.18	106.4	105.07	106.33	107.07	106.27	105.02	105.9	106.48	105.48	106.02	106.35	104.89	106.32	107.4	105.97	106.49	106.03	104.56	105.25	105.22	107.17	104.95	106.57	104.87	105.71	106.01	106.18	105.89	106.55	105.81	105.41	106.92	106.27	106.03	104.73	104.49	107.49	105.22	105.68	106.3	104.1	105	106.03	105.47	106.15	106.95	106.06
110.17	110.13	110.6	112.63	111.58	112.71	108.91	111.85	112.35	112.15	110.9	109.9	111.63	110.52	109.64	111.75	111.08	110.59	111.39	112.48	110.7	110.63	111.73	110.91	110.88	110.42	109.67	112.45	109.36	111.79	110.39	112.17	111.18	111.49	112.69	110.31	109.97	110.85	111.27	110.44	109.26	111.31	111.51	111.44	110.53	112.22	111.68	110.45	109.95	110.79
105.98	105.3	104.74	106.7	106.83	107.09	106.77	106.04	104.72	106.47	107.22	105.08	107.6	106.67	106.25	107.36	106.78	106.25	105.76	106.1	107.48	106.67	106.89	107.51	106.45	105.74	105.45	106.59	106.75	105.6	106.31	105.67	106.71	105.42	106.52	105.77	106.34	106.63	107.33	107.38	105.76	105.17	105.73	107.49	107.03	106.02	106.16	107.05	104.91	105.67
103.94	103.38	103.62	101.72	104.99	104.11	103.64	104	103.18	105.14	103.91	104.72	103.32	104.45	105.98	104.73	104.71	105.32	103.35	102.99	103.78	103.85	103.94	103.64	105.11	105.06	106.48	103.88	104.77	103.4	103.86	102.79	103.26	105.33	105.37	103.96	105.25	104.05	103.83	102.35	105.26	103.69	104.82	103.59	104.49	104.07	104.56	104	102.08	103.79
116.07	116.63	117.28	116.29	116.31	116.3	116.18	116.71	117.09	115.25	117.18	115.77	117.18	117.54	115.07	115.63	116.59	117.14	116.04	116.03	116.46	116.3	117.02	115.36	116.59	115.83	116.72	115.88	115.61	116.22	116.34	115.67	116.59	115.7	116.19	117.45	118.44	116.38	116.05	115.64	116.79	115.97	116.61	116.34	117.08	116.07	116.53	116.52	116.95	116.27
105.92	105.28	104.05	105.21	105.48	104.9	105.48	106.26	104.56	106.68	105.15	107.07	104.84	106.09	107.11	105.85	106.86	104.52	104.82	105.77	105.3	104.6	105.13	104.25	107.08	104.45	107.87	106.46	107.76	106.67	106.03	105.13	106.56	106.13	105.37	105.83	107.06	105.13	104.92	105.94	105.94	104.09	106.67	104.54	105.7	105.62	106.5	106.13	106.19	108.36
106.74	107.15	106.51	106.56	106.8	106.54	105.93	106.67	106.79	106.47	108.71	105.94	107.81	107.66	106.28	108.41	106.3	106.24	107.28	107.55	107.55	106.67	106.62	105.17	106.85	104.68	107.3	105.81	106.54	106.03	107.13	107.45	107.36	108.5	107.06	106.27	108.18	106.21	107.6	107.26	108.14	107.15	107.43	105.84	107.23	107.16	107.56	108.25	106.92	108.7
111.47	111.19	112.49	111.11	112.22	110.82	112.22	113.47	112.52	113.23	113.57	112.09	111.66	110.66	110.75	110.95	112.56	109.94	109.02	111.63	110.73	110.23	111.22	111.46	112.11	112.82	110.79	110.93	111.79	112.87	110.01	110.32	110.31	110.42	112.53	112.44	112.42	110.83	112.52	112.05	111.87	113.74	112.79	111.37	112.07	112.09	111.49	112.02	111.79	111.97
105.65	107.54	105.82	105.84	105.22	105.02	106.61	104.76	104.95	106.57	106.6	105.82	106.13	104.17	104.57	103.75	106.58	106.28	105.99	105.34	104.92	104.81	106.81	104.04	105.41	105.33	106	105.3	105.26	104.38	105.52	104.81	105.19	105.73	105.52	107.96	105.73	106.13	105.49	104.9	105.83	106.08	105.32	105.41	106.74	104.56	106.97	104.74	106.75	107.11
106.92	104.33	105.38	104.79	106.87	104.28	106.4	104.4	105.78	106.05	105.87	103.72	104.73	106.72	107.22	106.17	105.72	106.46	105.8	105.39	104.23	106.44	105.91	106.47	106.46	105.02	105.85	105.84	104.89	104.92	106.04	105.12	106.33	104.99	105.8	104.63	106.25	105.24	105.47	105.92	105.93	107.34	103.45	106	105.22	106.55	105.77	105.58	107.25	107.86
106.03	106.95	105.12	106.5	103.61	105.98	104.88	107.16	106.27	104.23	105.53	105.57	106.07	106.26	105.34	107.04	104.47	105.02	105.71	104.85	105.55	105	104.29	104.91	106.96	105.08	106.36	105.84	107.22	104.19	105.74	105.5	104.17	105.51	106.73	105.03	107.05	104.38	105.87	105.29	102.85	106.53	105.3	105.02	105.77	105.32	104.95	104.61	105.88	105.34
101.42	104.88	104.92	104.77	104.96	105.98	103.86	102.92	103.29	103.92	106.13	105.1	103.28	103.52	102.88	103.81	104.39	105.98	105.19	102.47	103.73	103.82	105.71	103.68	104.26	104.11	103.06	104.79	104.19	104.05	103.54	103.86	104.29	105.08	104.08	103.59	104.63	103.03	103.51	105.25	105.3	104.34	105.16	104.08	103.99	104.55	104.42	103.57	104.31	103.7
105.44	105.17	103.66	106.22	105.05	103.97	105.61	105.57	104.75	104.05	105.26	104.12	103.58	105.51	105.97	104.14	104.58	105.42	105.6	105.05	103.75	104.11	105.86	105.37	104.66	106.08	102.25	106.24	103.97	104.57	104.96	104.35	105.64	104.46	104.59	104.37	104.98	104.22	104.15	105.38	105.33	103.72	103.7	105.04	105.08	103.97	103.56	105.05	105.76	103.43
106.44	106.36	105.34	106.24	107.92	105.4	107.14	108.34	105.59	105.44	108.2	107.17	107.29	106.85	107.48	105.83	105.92	106.55	107.54	106.2	106.36	107.06	106.04	107.31	105.63	105.97	106.42	107.36	105.57	107.3	106.53	106.44	107.39	106.71	106.5	106.76	107.54	106.15	105.92	107.22	108.42	106.72	107.2	105.47	106.02	106.04	107.55	105.24	108.52	106.58
103.36	105.65	104.59	102.4	103.03	103.17	104.53	103.11	104.28	104.17	104.7	104.3	104.69	105.23	104.33	103.99	104.08	103.55	105.58	104.1	104.55	103.59	104.66	105.9	103.87	104.86	104.36	104.05	105.27	102.59	105.06	104.31	104.79	105.72	105.78	106.42	104.03	103.1	103.56	104.04	104.16	105.98	103.99	105.18	103.27	103.23	103.93	103.82	104.18	103.98
106.08	105.98	105.88	105.88	106.14	105.98	107.24	105.01	108.17	106.05	108.15	107.66	106.16	106.98	108.3	107.39	107.18	105.4	106.79	107.7	106.62	105.59	108.29	107.95	107.2	107.2	105.99	106.51	106.5	106.96	106.56	106.3	107.24	106.31	107.23	108.18	107.05	106.93	107.81	107.27	107.21	106.96	106.67	104.45	106.84	105.9	107.15	107.1	105.87	105.6
99.92	100.43	102.35	100.34	100.54	99.688	101.21	100.16	100.36	99.112	100.72	100.41	100.23	100.93	99.865	101.63	100.97	99.979	99.787	98.681	99.839	100.75	100.97	101.05	100.42	100.19	101.32	101.81	101.1	101.25	100.13	102.66	101.62	100.6	99.875	100.22	99.892	100.54	101.74	100.97	100.71	101.28	101.51	100.33	99.959	100.2	100.54	100.74	101.24	101.24
102.85	101.29	102.72	101.47	99.561	101.14	102.64	99.943	101.47	101.04	101.58	101.52	101.14	101.33	102.2	100.29	100.9	101.23	98.677	101.9	99.86	102.12	102	100.6	102.03	100.54	99.898	100.27	101.06	102.91	100.36	101.14	102.16	100.96	101.32	100.52	98.649	100.74	101	99.279	100.18	100.35	102.19	100.44	102.08	101.31	100.2	100.27	100.73	99.701
107.11	106.29	107.81	106.88	108.1	107.07	105.62	106.85	106.85	106.93	105.9	107.49	104.88	106.88	107.07	107.01	107.33	105.4	105.61	106.15	106.31	106.56	106.74	106.8	106.88	106.93	106.21	106.29	108.41	107.54	105.63	105.74	106.88	108.95	106.36	107.16	107.55	105.79	106.58	106.81	106.53	106.94	106.9	108	106.91	105.99	105.11	106.88	108.83	106.7
105.92	104.47	103.56	102.98	104.28	104.45	103.13	104.42	104.01	104.99	105.54	104.33	104.41	104.22	104.61	104.32	102.1	104.19	104.35	104.11	104.49	102.43	103.81	104.31	105.25	104.17	103.85	102.93	105.1	104.4	103.95	103.9	103.35	105.45	104.39	104.03	105.2	104.69	105.41	103.32	102.59	104.37	103.01	103.84	104.51	105.68	103.9	103.23	104.69	103.95
107.64	105.49	107.14	105.33	106.18	104.87	107.49	104.6	106.5	105.89	105.67	103.45	105.38	106.38	105.29	105.65	106.26	108.06	106.51	106.77	105.32	104.58	105.07	105.51	105.71	104.99	106.03	105.6	104.83	105.98	105.86	105.62	104.42	105.34	106.65	107.74	104.19	105.51	106.08	104.77	104.79	106.2	105.77	105.45	104.52	106.47	105.8	104.59	106.37	105.4
105.74	105.55	105.2	104.81	105.02	104.83	103.18	104.92	103.19	104.62	104.05	105.5	105.53	103.63	104.07	103.06	105.29	105.06	103.71	104.74	105.02	103.77	105.61	102.07	105.1	105.02	106.07	105.25	105.17	105.94	103.83	103.55	105.32	105.39	105.42	104.21	105.85	105.21	102.89	104.41	103.82	105.04	104.58	105.53	104.53	102.75	104.29	104.91	104.47	104
113.28	112.02	112.75	110.69	112.01	112.49	111.78	112.92	112.74	113.77	112.69	113.61	111.53	112.41	113.82	112.12	113.23	113.69	114.02	112.56	111.54	112.63	113.71	112.06	112.4	112.87	112.51	114.73	114.8	112.75	112.23	113.47	112.17	112.86	113.22	112.56	112.5	112.63	111.75	111.2	112.79	112.23	113.51	113.79	112.29	113.44	114.35	111.83	111.66	113.09
105.14	106.45	105.07	105.23	104.54	105.49	106.23	106.02	106.04	105.85	104.92	106.42	105.54	104.19	105.21	105.02	106.29	105.59	105.56	103.9	105.51	105.34	104.85	105.47	104.69	106.21	105.38	103.79	106.17	106.74	105.05	105.01	105.97	103.27	105.67	104.84	105.92	105.83	105.66	106.32	105.93	105.06	105.66	105.08	105.23	105.07	105.09	106.08	106.21	104.6
99.257	99.75	100.35	99.325	99.035	101.46	100.22	100.45	99.024	100.43	99.824	100.54	99.877	98.165	99.51	99.424	99.728	100.36	100.22	101.75	101.05	98.656	98.919	100.01	100.35	99.824	99.99	100.01	100.5	99.9	98.339	99.174	99.737	100.54	99.404	99.309	99.123	101.02	100.63	98.705	99.793	98.384	98.648	99.084	100.32	98.956	100.41	101.27	100.34	98.989
105.02	104.68	106.29	106.18	105.66	106.87	107.57	106.78	106.06	104.83	106.26	105.93	105.86	105.03	106.18	106.05	106.37	105.85	105.98	106.01	105.68	105.74	106.32	106.72	104.69	106.56	105.56	105.14	106.62	105.56	106.14	106.26	105.63	107.4	106.9	107.14	105.71	105.78	106.48	104.4	106.53	105.85	105.67	105.52	104.94	104.96	107.56	105.15	105.09	104.65
105.73	107.27	107.1	107.23	106.69	107.56	106.01	106.89	106.84	106.89	105.88	106.08	104.95	106.36	105.06	105.96	105.91	106.18	105.4	106.13	105.23	106.95	104.77	106.33	106.69	105.21	105.02	105.49	106.38	107.38	104.54	105.24	106.42	104.89	106	107.92	106.68	106.16	106.84	106.24	106.93	105.18	106.19	106.33	107.6	105.15	105.37	107.86	106.17	105.67
111.69	112.23	111.37	111.65	111.73	112.69	112.34	112.53	112.21	111.4	112.19	112.38	112.47	112.91	110.22	112.2	111.81	111.75	112.39	112.39	109.67	112.31	112.38	111.56	112.05	112.84	112.19	111.19	112.23	111.23	110.86	110.82	112.99	111.8	113.84	113.74	111.7	110.26	111.74	111.01	111.8	111.48	112.66	111.18	111.7	113.16	111.92	111.99	111.52	111.47
112.7	112.35	112.61	112.37	111.64	111.13	110.8	111.01	110.6	109.46	111.47	111.73	112.02	110.84	110.59	110.64	112.13	112.68	111.32	110.7	111.47	110.08	109.65	111.54	111.09	109.92	112.24	111.77	112.8	110.47	113.97	111.26	113.34	110.06	110.1	109.65	110.66	110.49	110.38	111.94	111.71	111.46	112.6	111.61	110.4	109.74	112.35	108.62	111.68	112.73
110.73	111.55	110.14	113.71	111.9	111.44	111.92	113.44	111.96	112.39	112.68	110.97	112.7	112.34	110.81	111.77	111.54	110.95	112.21	111.76	110.9	111.05	110.55	112.33	111.25	111.23	112.2	113.17	112.7	112.25	110.73	113.03	111.87	111.44	112.49	111.23	110.34	110.95	111.87	110.48	111.49	112.3	112.96	114.27	113.41	111.39	112.63	111.39	110.05	110.79
109.74	109	108.59	109.59	111.96	111.19	110.14	109.88	109.63	111.44	110.2	109.24	110.05	108.65	110.11	109.15	109.22	109.34	109.63	109.56	109.55	110.27	109.68	109.1	110.17	110	109.26	110.78	109.69	109.83	109.12	110.37	109.36	109.43	111.85	110.3	108.71	110.05	110.02	110.69	109.5	110.52	110.24	109.2	110.09	111.06	109.82	110.08	110.61	109.22
106.51	106.11	108.02	106.88	106.16	107	107.05	106.69	106.45	107.69	106.52	106.45	106.98	106.89	105.56	105.48	106.69	104.85	107.29	106.55	107.33	106.18	106.1	106.05	106.05	106.15	106.65	106.89	106.49	106.11	105.81	105.75	106.36	106.88	106.37	107.43	107.34	106.24	107.08	106.93	106.44	105.33	104.6	105.97	106.57	106.74	104.43	104.83	106.1	107.45
105.04	105.84	103.71	106.12	104.44	104.56	105.64	105.73	104.54	103.4	106.64	105.31	104.01	105.92	104.75	105.61	104.49	104.8	106	104.99	103.53	106.07	103.77	104.73	105.23	105.25	103.91	104.17	102.69	103.82	103.51	104.91	104.65	103.6	104.62	103.78	104.01	104.16	103.99	105.27	106.54	103.99	104.63	105.75	103.9	105.73	103.82	105.41	102.51	103.29
111.42	112.86	112.34	111.52	111.21	112.88	113.9	112.58	113.25	111.65	111.31	111.78	112.89	112.52	110.75	110.34	111.08	111.29	110.69	111.06	112.36	111.4	112.92	112.32	110.86	112.94	111.21	112.15	111.43	111.22	111.55	112.53	112.02	113.37	111.05	112.22	111.98	112.48	110.94	110.42	111.94	112.58	112.07	111.5	110.74	110.79	112.28	111.57	112.35	110.91
104.99	107.43	105.05	104.89	104.32	104.94	106.24	105.3	104.93	105.13	106.51	104.92	104.64	105.25	105.77	105.36	106.23	104.66	105.52	106.38	105.66	105.32	106.23	105.39	104.92	105.11	105.02	104.68	105.47	106.79	105.91	105.41	105.16	105.76	105.24	105.58	103.98	104.31	105.85	105.95	105.25	107.12	104.58	106.56	103.82	106.72	106.49	105.8	105.92	105.05
110.96	111.48	110.81	109.43	110.39	110	111.47	110.8	109.72	110.45	111.67	109.76	112.06	109.9	110.49	111.06	109.6	110.55	111.11	110.22	108.78	110.59	109.04	110.99	110.94	109.82	111.07	111.25	109.89	111.01	111.42	110.52	108.89	109.12	110.06	111.43	111.19	109.52	110.4	110.28	111.3	109.75	109.64	111.53	109.89	109.97	110.03	111.14	111.22	109.09
105.97	105.33	105.93	104.58	106.16	105.7	105.89	106.03	104.74	106.28	105.47	106.4	105.27	105.19	105.92	105.51	105.76	106.53	106.11	106.34	104.23	103.27	104.66	105	106.15	106.41	105.55	104.91	106.25	104.58	104.9	106.07	106.3	106.34	105.36	105.63	105.63	105.95	105.71	106.1	105.9	104.6	104.55	107.42	105.92	104.55	106.1	105.63	105.16	104.17
110.63	113.41	112.08	110.65	110.52	110.5	111.76	110.63	110.1	109.52	111.02	108.73	111.18	109.6	108.77	111.2	110.48	110.97	108.98	110.67	109.12	109.62	110.1	112.29	111.58	110.14	110.34	112.55	109.29	111.86	110.1	110.72	109.84	110.2	109.84	110.7	110.92	112.01	111.36	112.48	109.88	109.3	111.34	111.81	109.75	111.11	109.95	109.88	110.91	111.16
106.42	107.94	106.05	107.67	106.05	105.39	105.83	105.44	107.05	105.69	107.18	105.87	106.69	106.13	107.76	106.51	106.34	105.62	107.19	105	107.06	106.34	108.41	108.02	107.7	105.4	106.48	105.69	105.65	106.54	105.89	106.07	108.07	105.48	106.89	108.18	107.49	105.98	108.01	105.58	106.07	106.99	105.74	105.8	105.78	104.29	106.05	106.08	106.95	105.01
102.52	103.46	105.04	104.06	104.55	104.74	103.11	105.18	102.88	104.23	103.83	105.68	103.87	105.26	104.17	104.28	104.38	105.36	105.25	104.87	104.56	103.96	104.74	104.86	103.33	103.94	103.35	103.27	104.65	104.45	104.36	102.43	104.09	104.38	103.52	104.1	104.19	104.6	105.63	103.69	102.99	103.8	104.6	105.45	103.26	104.37	104.51	105.1	102.97	104.75
118.12	120.08	118.78	117.44	117	117.96	116.65	116.59	118.05	118.61	116.6	119.04	117.43	117.63	116.42	118.12	118.98	116.77	118.12	118.24	118.35	118.07	118.8	117.24	117.36	116.82	116.54	117.73	118.29	117.06	117.82	117.53	116.95	114.56	117.65	117.63	116.7	116.69	118.03	117.44	117.61	117.85	118.41	117.84	117.26	118.47	117.5	117.02	116.4	116.54
106.36	107.18	107.05	105.24	106.79	106.16	105.85	106.35	107.03	107.31	106.89	107.21	107.26	105.39	106.73	105.76	106.31	107.99	105.43	105.77	105.7	106.23	106.94	107.74	106.82	107.27	107.83	107.31	106.56	106.74	105.36	106.25	104.93	106.27	105.67	106.25	107.66	106.94	107.71	105.42	105.95	106.24	104.89	105.95	106.31	105.9	106.5	106.34	106.87	105.76
106.64	106.54	106.51	105.63	105.62	108.02	107.2	107.67	107.13	107.99	106.37	106.89	107.44	106.96	106.46	107.7	106.39	106.53	105.9	107.52	106.56	106.63	107.54	106.38	106.72	108.3	106.07	106.11	105.3	106.65	108.05	107	105.62	106.93	106.57	106.38	106.38	107.57	106.65	106.13	107.09	105.24	107.81	107.24	107.15	107.51	105.94	107.05	106.59	107.58
113.88	112.48	113.16	113.25	112.42	113.06	112.48	113.89	114.13	113.54	112.71	115.03	112.64	111.99	112.38	113.64	112.87	113.1	114.03	111.95	112.81	111.49	113.34	112.4	111.9	112.88	114.99	112.67	113.7	113.15	113.39	113.66	113.27	112.61	114.66	111.75	112.59	111.78	114.07	113.96	113.42	112.1	113.59	112.64	110.97	113.63	111.94	111.11	114.44	113.18
105.87	104.21	106.03	105.03	106.77	106.1	105.4	107.53	106.75	106.56	104.86	105.75	106.61	108.8	105.37	105.08	106.15	106.12	107	105.53	105.44	105.73	105.76	105.84	106.05	107.91	104.72	106.1	106.29	106.71	106.44	104.49	106.48	105.66	105.85	106.22	105.05	106.51	106.09	106.17	107.54	106.76	106.27	106.69	105.82	105.94	105.93	106.94	106.41	105.19
98.81	98.969	99.661	100.21	100.02	98.713	99.597	101	100.41	99.958	99.102	98.859	99.3	101.82	100.05	99.305	98.883	98.99	99.3	99.861	100.39	100.79	99.502	100.64	100.44	99.67	99.475	99.258	99.134	101.34	100.72	99.817	99.103	100.12	98.339	100.53	100.48	100.07	99.507	100.91	101.18	101.5	99.446	97.894	101.48	100.61	98.934	99.25	99.516	100.08
104.97	104.07	102.32	103.38	103.72	104.53	104.75	102.25	104.38	104.97	102.43	102.69	102.34	104.57	103.68	103.95	105.02	103.59	103.09	104.52	104.05	104.67	104.9	102.73	104.13	103.94	103.04	102.95	104.04	103.52	102.49	104.19	104.61	103.65	104.19	103.57	106	104.18	105.31	104.3	102.91	104.84	103.57	103.14	103.67	104.34	103.07	106.78	104.49	104.05
109.57	108.93	110.7	110.81	109.79	109.56	108.26	109.5	110.96	110.87	109.85	109.77	109.44	109.84	109.7	109.47	109.72	110.1	108.9	109.98	109.96	110.86	109.49	108.18	109.39	108.35	108.7	110.38	110.39	109.95	110.45	109.66	110.16	111	112.14	108.88	109.86	109.9	109.4	110.52	110.4	109.52	109.28	109.07	109.42	109.51	110.11	110.38	111.31	111.16
97.968	100.21	101.06	98.854	99.234	99.244	99.723	99.265	98.692	99.295	100.29	100.14	98.754	98.403	100.52	100.11	99.846	99.261	99.195	98.916	100.44	100.19	99.402	101.93	100.13	99.665	101.19	99.064	99.391	99.733	99.699	99.992	100.69	98.137	99.509	100.16	99.673	98.866	99.471	101.36	100.34	99.816	100.61	99.621	100.85	99.717	98.941	99.535	98.855	99.677
112.88	112.1	110.6	113.46	111.37	111.2	110.55	111.86	110.55	112.54	112.93	111.1	110.63	112.87	111.88	114.5	113.46	112.85	112.54	111.17	111.22	111.81	109.9	112.35	112.48	110.08	111.63	113.84	113.56	111.93	111.61	111.63	111.91	110.7	112.7	113.08	111.2	111.11	111.7	112.01	110.76	110.33	112.53	112.72	112.23	112.22	113.11	112.31	110.67	112.63
103.14	105.69	107.6	106.61	105.52	105.24	105.32	105.66	104.59	104.26	105.92	106.57	104.67	104.25	105.49	105.12	106.26	105.22	103.7	105.08	104.64	105.47	105.09	103.63	106.28	105.93	104.21	105.55	104.96	105.59	105.59	105.14	108.04	103.66	104.34	106.6	104.15	105.86	104.97	103.63	103.11	104.85	105.89	104.53	105.51	105.73	103.85	103.55	104.31	105.45
113.23	113.5	112.21	110.82	112.42	112.89	109.97	112.23	113.63	112.66	111.78	111.94	113.11	111.36	112.49	110.65	111.77	112.41	113.75	111.15	112.28	112.92	112.94	112.14	112.71	112.94	112.77	111.64	112.06	113.13	111.1	112.5	112.52	111.33	113.55	112.13	111.79	113.65	111.64	112.23	112.25	111.27	112.95	110.63	114.31	112.31	111.18	112.45	111.54	112.69
106.9	104.76	104.59	105.12	106.36	104.8	105.13	105.81	104.57	104.75	105.29	106.6	104.77	105.42	106.11	105.71	106.24	105.63	106.43	104.73	103.72	105.19	104.92	105.32	105.95	104.94	104.33	105.36	105.9	105.82	104.82	105.84	106	107.1	105.31	106.65	106.53	105.94	105.43	104.65	107.67	105.45	105.28	107.35	106.3	104.7	105.05	105.1	106.77	106.77
111.71	112.31	111.45	112.88	111.57	110.95	111.49	111.25	112.15	112.91	112.47	109.6	110.99	112.26	112.48	111.06	111.99	111.14	111.95	110.25	111.66	111.52	111.81	109.52	110.74	109.48	111.16	111.62	111.89	110.75	112.3	111.08	110.94	111.26	111.83	113.04	110.66	112.23	109.66	111.51	111.11	111.72	111.34	113.8	111.6	112.3	110.35	111.62	112.01	110.56
110.58	111.77	111.23	113.32	111.83	110.4	111.33	111.58	111.78	112.99	112.4	112.14	113.07	113.06	112.41	111.24	112.32	111.65	111.16	110.75	113.42	111.92	111.25	111.94	111.46	111.08	111.61	110.96	112.81	110.76	113.05	110.51	111.91	110.83	111.88	110.97	111.73	111.33	114.2	110.61	112.59	111.15	112.1	111.21	113.12	112.22	112.54	111.13	111.26	113.17
108.66	110.24	109.44	110.49	109.76	109.08	109.51	110.23	111.22	110.78	110.21	110.8	108.5	110.17	110.08	109.42	108.08	110.27	110.38	108.33	107.87	109.6	109.09	109.95	108.58	109.83	109.95	110.04	109.34	108.44	109.68	109.12	109.36	109.32	110.91	109.3	109.96	110.68	110.42	109.64	108.99	108.9	110.19	111.53	110.57	108.01	109.93	110.86	110.24	110.27
106.93	105.65	106.08	105.34	104.95	106.11	106.9	104.57	107.03	106.03	105.51	104.45	106.36	105.73	105.21	105.83	104.53	107.49	107.93	106.73	105.79	105.81	105.55	107	106.66	107	107.29	105.58	106.99	107.45	106.17	106.89	106.63	105.76	105.92	106.46	106.67	106.43	107.91	107.04	106.93	105.59	104.17	107.33	105.66	106.58	106.02	106.61	107.33	105.22
106.24	105.45	105.55	105.78	105.95	105.75	108.65	105.77	104.91	106.43	104.97	105.96	105.99	106.25	106.32	105.03	106.9	108.43	106.55	107.42	106.71	106.67	107.78	106.58	106.92	106.44	106.48	105.19	105.3	105.71	107.27	106.74	107.36	105.06	106.91	105.73	107.25	106.07	107.05	107.89	105.66	107.02	107.07	106.73	107.85	107.55	105.89	106.33	106.8	107.13
100.58	99.83	97.737	100.7	99.408	99.263	100.73	99.911	99.928	99.327	98.797	100.52	100.53	99.125	99.439	100.1	101.39	100.31	101.25	101.59	99.314	100.2	99.594	100.33	99.217	100.33	99.272	99.032	99.49	99.511	98.293	101.27	101.2	99.465	98.82	100.08	100.3	99.748	99.611	101.66	100.2	98.475	99.372	100.5	99.054	99.254	98.198	98.738	97.942	101.33
118.78	118.58	116.58	117.41	118.03	117.86	117.12	118.23	115.99	118.64	117.28	117.67	117.79	118.36	118.91	116.17	118.27	116.53	116.78	116.54	116.78	117.73	117.63	117.22	118.95	115.75	116.54	117.17	117.94	118.72	117.09	118.74	117.57	118.44	117.54	118.24	117.95	117.3	117.13	118.48	118.09	117.45	118.37	117.82	117.05	117.02	117.24	117.64	117.98	117.49
117.06	117.79	117.79	115.57	116.6	116.95	117.51	118.75	117.03	119.39	115.75	116.9	117.5	117.44	118.09	117.19	118.13	116.5	119.48	116.3	117.97	116.99	117.69	116.21	117.06	117.45	116.97	117.4	118.66	119.96	118.74	116.13	118.65	117.4	119.42	117.12	117.21	117.74	118.25	117.02	118.78	117.55	118.23	117.38	119.03	118.43	117.88	117.04	115.69	117.8
111.19	111.91	112.65	112.27	110.4	112.1	110.44	110.2	110.44	111.41	110.46	111.11	111.39	110.9	110.95	111.45	111.4	109.57	111.61	111.41	110.74	110.74	111.61	110.49	110.96	111.84	110.92	109.6	111.29	110.24	110.86	111.21	110.72	111.58	111.86	110.36	111.35	110.8	108.87	112.06	110.31	110.12	110.82	111.21	110.7	111.7	112.32	110.63	112.14	111.53
100.72	99.903	100.72	100.04	100.13	100.14	98.969	98.726	99.821	100.72	100.01	100.48	100.11	101.31	101.65	101.24	100.93	100.22	100.31	100.59	101.02	99.451	99.143	100.36	101.86	100.52	100.38	99.868	100.86	101.05	99.453	100.19	100.47	101.62	100.82	99.212	101.25	101.13	102.31	102.24	100.53	100.01	101.23	101.36	100.03	100.99	101.1	100.2	101.6	99.283
106.21	106.05	105.42	106.71	106.91	105.05	107.46	107	106.17	105.45	108.05	104.95	105.54	105.28	106.31	103.9	106.37	107.07	106.06	107.28	107.15	106.26	106.31	107.27	104.66	106.94	107.43	105.4	106.55	106.43	105.48	106.19	105.59	106.43	107.69	106.27	105.97	107.39	105.01	105.6	106.49	105.55	107.1	106.64	105.82	104.89	106.25	106.84	105.06	104.64
105.97	105.95	105.22	105.13	105.55	103.55	106.29	106.55	106.13	106.83	106.14	104.56	105.63	105.73	105.36	106.69	105.57	106.62	105.86	103.76	105.56	105.39	105.44	106.78	105.83	104.78	104.88	104.6	105.31	107.44	105.47	104.13	104.71	105.28	106.42	103.79	107.12	105.39	105.4	105.49	105.04	105.7	104.51	105.83	105.88	104.35	108.07	106.05	106.84	105.82
113.6	112.43	111.63	110.53	115.61	113.62	113.49	111.81	113.13	112.84	112.27	114.13	112.15	113.02	112.2	112.92	111.44	111.94	111.74	113.11	113.71	112.51	111.32	112.92	113.61	112.93	113.3	112.54	113.46	113.75	112.95	113.59	113.72	112.19	112.97	111.91	113.31	114.08	112.38	112.86	111.47	112.63	111.19	112.7	112.26	111.88	112.79	113.56	113.18	113.13
99.331	98.512	100.1	100.85	99.598	98.451	98.49	99.803	99.973	99.139	99.517	100.26	101.08	99.662	100.45	99.528	99.954	99.468	99.682	100.45	98.996	97.914	99.984	99.086	101.6	100.2	100.92	100.55	98.882	99.873	98.71	99.408	98.563	100.64	100.16	100.56	98.769	101.13	100.05	101.41	99.719	99.67	101.94	99.541	99.449	99.933	99.713	100.17	100.29	101.47
106.36	106.69	106.89	106.28	105	106.67	105.48	106.24	106.46	104.92	105.59	105.67	104.75	105.34	105.93	105.42	106.62	105.66	107	105.55	107.24	105.33	102.48	105.81	104.79	104.31	106.3	105.73	105.88	105.83	106.39	105.8	105.29	106.34	105.82	105.56	106.34	106.26	105.63	104.37	106.42	104.94	106.74	106.49	105.35	106	105.49	105.55	105.76	103.67
103.87	105.18	105.3	104.93	106.05	104.79	103.24	104.48	104.34	106.03	105.93	105.11	104.5	105.45	104.55	105.41	104.72	104.91	104.89	105.76	106.26	104.01	105.76	103.82	104.52	106.36	103.67	106.11	102.76	105.05	106.5	103.98	105.99	103.92	103.62	103.79	106.45	106.23	105.35	106.03	105.09	104.87	106.08	104.71	106.3	102.55	106.76	105.83	105.78	104.41
105.47	106.44	105.91	104.17	104.93	107	106.74	105.11	105.36	105.99	104.51	105.37	104.89	105.77	104.43	105.07	105.51	105.12	105.88	105.33	104.35	104.79	103.85	105.77	105.57	105.12	104.38	106.28	106.42	105.68	106.63	105.65	105.3	106.44	104.94	104.74	105.97	106.4	104.42	106.5	105.41	106.37	105.16	106.44	106.17	106.01	104.9	104.81	106.2	105.16
105.36	104.02	104.94	103.91	104.64	103.64	103.88	103.98	104.4	103.78	105.74	106.06	104.35	106.78	106.45	105.79	106.18	104.8	104.29	105.69	103.76	105.56	104.76	105.87	105.08	103.67	106.17	104.95	104.56	106.25	104.66	104.61	106.6	104.54	104.74	104.41	103.2	105.37	103.77	103.75	104.94	104.31	105.4	104.46	105.35	105.17	104.37	104.89	104.37	105.63
105.1	104.75	104.5	103.58	106.23	105.3	105.05	107.24	104.74	106.16	103.49	106.28	105.96	105.68	107.04	105.19	105.79	103.83	105.59	105.16	104.6	104.91	105.23	104.59	105.94	106.19	105.17	104.51	105.61	104.86	106.17	105.76	105.63	104.8	106.02	105.1	105.07	106.01	105.85	105.91	106.63	106.14	105.52	107.15	104.13	105.18	105.91	106.82	105.35	105.21
105.85	106.73	105.94	105.47	106.98	106.63	106.3	107	107.41	106.34	106.04	107.18	104.74	107.02	105.72	107.04	104.2	106.41	105.42	104.99	106.88	107.6	106.59	107.22	106.53	106	104.73	106.93	107.32	107.56	107.2	107.17	107.36	106.21	107.33	106.78	106.55	106.45	104.49	107.02	104.92	106.77	105.9	105.82	106.19	106.24	105.54	106.15	105.75	108.02
104.72	103.48	104.98	104.47	103.97	104.49	103.34	103.56	104.23	104.23	104.81	104.21	103.89	104.6	103.98	104.56	104.03	104.11	103.9	104.48	105.33	103.73	102.55	103.7	102.45	104.43	103.9	102.33	105.39	103.44	104.77	104.86	104.04	104.8	103.44	102.86	104.11	103.66	104.19	103.97	104.81	103.41	104.41	105.19	103.8	105.24	104.65	104.61	104.36	104.11
111.95	112.21	112.47	112.09	113.54	111.37	112.91	112.56	112.44	112.9	112.82	112.23	112.4	114.45	112.01	112.47	111.13	113.12	113.46	112.34	112.1	113.64	113.28	111.78	113.02	113.03	113.63	112.01	112.33	111.94	113.51	112.4	111.39	111.56	112.28	114.94	114.01	112.19	113.8	112.93	113.23	112.36	115.04	112.78	113.47	111.95	113.53	111.08	112.92	113.15
98.75	100.58	99.98	99.148	99.38	101.03	99.772	98.982	101.05	98.59	101.24	99.958	99.851	99.694	100.46	99.733	100.31	99.219	101.87	99.87	102.34	102.21	99.943	100.97	100.04	101.53	99.923	102.07	100.17	100.52	100.75	99.673	100.88	101.69	98.849	100.8	100.6	100.39	98.768	102.3	98.761	100.77	102.79	100.13	99.584	99.517	100.29	99.38	100.29	101.01
106.59	107.86	106.96	108.08	107.53	104.66	105.9	105.19	107.31	106.92	104.92	105.95	107.07	107.79	104.9	106.46	107.18	105.85	106.47	104.94	107.2	104.71	106.36	106.05	105.55	105.54	106.53	107.4	108.41	107.28	105.32	107.41	107.41	107.63	105.22	106.59	106.68	107	105.79	106.09	105.77	106.99	105.94	106.7	108.82	105.83	106.21	105.46	106.35	107.59
106.92	106.15	106.34	105.85	106.01	107.15	107.09	107.42	105.75	106.88	105.83	106.95	107.64	106.22	106.48	104.8	106.83	105.94	106	106.52	106.01	108.07	106.92	107.08	105.97	107.33	106.35	107.21	106.28	108.04	107.16	106.87	107.76	105.9	104.83	106.26	106.17	107.14	105.71	105.57	106.32	105.31	105.26	105.64	106.5	106.65	106.7	105.45	106.61	104.95
99.253	102.51	102.11	98.587	99.894	98.349	100.9	100.33	99.588	99.245	99.577	100.6	100.17	99.638	98.713	100.08	99.211	99.481	99.906	99.647	99.621	99.65	100.8	99.705	99.343	100.47	100.71	100.32	99.473	98.08	98.739	99.701	99.338	99.09	100.34	99.641	100.38	99.727	99.083	99.209	98.851	99.554	100.19	100.52	99.449	99.988	99.74	100.74	100.82	99.269
113.95	112.68	113.51	113.59	111.95	111.35	114.59	113.45	112.74	113.71	113.18	113.26	112.18	113.63	112.48	113.65	112.24	112.85	113.68	112.22	113.88	113.07	113.69	112.86	114.17	113.92	112.49	113.26	113.83	112.03	112.68	113.53	113.26	111.99	113.43	113.87	113.07	112.91	114.03	113.45	111.62	112.85	112.01	114.09	112.16	113.27	112.37	111.26	111.27	112.02
107.7	106.34	104.73	106.9	106.05	107.56	108.15	106.01	106.22	107.2	105.83	106.13	107.44	106.84	108.8	106.15	107.73	105.84	107.99	106.4	106.28	106.25	107.12	107.08	106.65	106.19	106.25	107.93	106.34	106.61	107.16	108.24	106.84	107.26	105.15	106.52	105.85	105.56	105	105.46	107.14	107.26	106.72	106.55	106.44	105.88	106.77	105.39	106.35	106.58
104.26	106.7	106.88	104.66	106.58	104.79	106.15	105.39	105.1	105.37	104.98	105.08	107.84	105.78	105.71	106.27	106.46	105.94	105.38	105.66	106.2	105.92	105.49	106.01	107.06	105.46	103.23	107.24	105.4	105.57	106.54	105.03	104.96	105.85	106.64	104.5	104.96	106.72	105.2	103.81	107.64	105.09	104.57	105.72	104.41	107.73	105.45	105.39	106.12	105.41
105.92	104.76	107.58	106.53	104.64	105.4	107.33	105.14	104.9	104.86	103.94	105.48	105.02	105.14	104.68	105.26	105.66	105.72	104.95	104.4	105.83	103.81	105.74	106.5	105.78	106.03	105.41	105.44	103.98	106.41	105.34	106.12	106.68	105.41	106.27	105.67	107.44	105.65	104.7	105.03	105.22	105.69	106.66	105.12	104.56	105.65	105.05	107.67	105.35	107.64
109.29	110.11	109.73	110.78	107.96	109.11	108.78	110.65	110.29	109.51	111.64	111.1	109.59	109.69	111.38	111.04	110.04	111.1	110.93	109.17	110	109.31	108.59	110.99	109.63	109	109.94	109.45	109.07	108.42	112.69	109.6	110.79	110.22	108.94	108.6	110.32	108.57	109.48	110.98	109.49	110.39	109.73	111.27	110.46	110.2	109.8	109.9	110.78	110.5
111.61	111.46	110.62	113.52	110.79	112.58	109.76	112.19	111.72	112.48	113.12	111.16	112.15	111.48	111.1	112.12	111.88	112.55	111.5	113.63	111.04	112.45	112.81	111.82	111.88	112.26	111.81	112.32	112.13	111.56	110.05	112.11	112.45	111.11	110.94	111.73	112.07	113.49	111.6	112.09	112.65	111.55	111.41	112.03	112.08	111.92	110.14	112.07	111.73	112.17
102.33	103.63	104.05	104.46	104.47	103.07	103.07	104.85	103.45	103.37	103.61	102.58	106.74	103.34	104.43	103.43	105.05	104.19	103.67	103.76	105.44	105.07	103.73	104.38	104.12	104.88	102.71	104.14	105.42	105.21	103.46	102.95	102.66	104.22	104.41	104.88	103.41	104.25	104.29	103.01	104.5	104.18	104.38	105.71	105.5	103.71	103.92	104.51	104.09	105.91
112.92	111.66	111.97	112.48	112.39	111.82	111.57	111.13	113.16	111.54	110.35	111.29	112.27	112.43	110.96	111.23	111.61	112.23	112.37	111.62	112.26	111	110.55	111.93	111.98	111.35	112.19	110.67	112.42	111.31	112.44	112.72	111.12	111.87	112.84	112.39	112.7	112.16	111.31	111.73	112.62	113.08	111.73	110.42	109.91	111	112.62	113.96	110.08	111.98
105.94	103.09	106.13	103.51	105.28	105.38	105.74	107.27	106.05	104.32	105.73	105.38	104.33	105.94	105.84	105.68	106.32	104.65	105.3	107.53	105.08	105.9	106.06	106.68	104.74	106.54	105.27	106.55	105.73	106.97	104.9	105.64	105.26	105.49	106.05	105.84	104.71	105.16	106.04	107.85	103.77	106.1	105.6	106.41	105.24	107.34	105.35	105	105.7	106.08
107.67	107.47	107.21	108.12	107.43	106.1	107.28	107.05	107.21	107.09	106.68	107.51	105.17	108.06	106.89	108.53	105.81	106.95	107.48	108.08	105.38	108.26	105.7	106.95	108.2	108.97	107.16	107.6	108.91	107.3	106.95	105.56	106.69	105.83	106.34	107.69	106.72	106.93	106.9	108.05	107.81	106.74	104.89	107.06	106.52	106.09	107.09	108.39	107.3	108.06
107.11	106.47	107.51	107.91	106.72	107.65	107.54	106.21	106.09	105.56	105.92	106.56	105.92	105.74	106.68	106.24	105.59	105.87	106.07	104.14	106.45	107.23	105.16	106.41	106.41	105.67	105.64	105.47	106.44	106.48	106.86	104.37	106.96	107.88	107.02	105.7	106.11	106.3	107.18	106.54	105.65	106.6	104.97	104.95	105.41	105.92	105.98	105.6	106.03	107.78
105.49	106.99	107.32	106.34	106.46	106.08	106.18	106.45	107.16	104.98	106.22	106.89	106.64	106.87	104.63	106.26	106.4	105.82	106.3	104.89	105.02	107.65	105.06	104.92	105.31	105.31	106.62	105.57	106.03	105.76	105.73	105.12	104.86	106.31	105.28	105.44	107.45	104.92	106.57	106.86	106.02	105.48	106.59	106.82	106.04	107.26	106.42	105.17	105.88	105.19
107.31	107.46	107.19	105.53	108.33	106.77	106.62	107.5	104.29	105.32	105.47	105.96	108.38	106.16	105.58	106.29	105.22	107.35	106.75	108.07	106.01	105.79	107.96	107.03	106.15	105.01	107.07	106.13	106.81	106.71	106.75	106.27	107.6	105.05	106.43	106.41	106.51	105.95	105.39	107.27	106.52	105.94	105.39	106.63	107.8	107.16	105.64	106.81	106.72	104.27
110.95	110.6	110.94	111.35	111.24	109.78	109.8	110.66	111.31	110.7	110.35	111.3	112.07	112.07	110.66	111.93	111.36	112.05	111.09	111.58	110.87	110.52	111.67	111.68	112.23	111.14	111.26	111.52	111	110.9	111.14	110.58	112.46	111.44	110.9	110.73	112.99	111.02	113.31	109.54	110.92	111.66	111.18	111.39	112.46	110.79	113.14	112.51	111.5	111.34
109.05	110.35	109.11	109.77	110.69	109.99	108.9	111.72	111.43	110.99	110.26	112.45	110.61	110.84	110.77	110.63	112.17	110.87	110.07	111.09	110.9	110.11	110.64	110.61	110.73	112.82	110.62	108.34	110.08	111.45	111.39	110.51	110.14	110.79	111.39	111.31	111.07	108.97	109.55	111.59	110	109.29	109.23	109.71	109.8	110.33	109.51	110.6	111.64	111.69
105.14	105.02	106.4	105.86	106.31	105.93	107.08	106.3	106.25	104.86	105.93	105.72	104.87	105.5	104.61	105.84	107.05	104.52	104.11	106.22	105.73	106.55	106.34	104.74	105.51	106.6	105.99	106.01	106.15	104.78	105.32	106.42	105.14	105.68	106.98	106.5	104.95	104.03	107.01	104.31	106.72	106.34	105.44	107.46	104.58	104.68	105.25	107.51	106.77	105.79
111.98	113.08	110.7	110.71	113.18	112.64	111.16	112.45	111.48	112.27	111.34	110.93	111.83	111.36	113.13	111.97	111.29	111.07	112.32	112.25	111.07	112.3	113.94	110.61	110.57	113.8	111.13	111.52	112.02	112.53	114.43	110.32	112.19	112.12	111.17	111.88	112.66	112.37	112.07	111.47	113.1	111.75	112.12	110.74	111.26	111.88	114.08	111.31	113.02	110.96
117.27	117.99	116.77	118.53	117.06	116.77	117	116.15	117.83	119.02	118.7	117.26	118.08	117.98	118.78	117.65	117.86	117.03	119.56	118.22	116.8	119.01	118.2	116.56	119.08	117.01	117.8	117.57	117.25	117.51	116.02	118.99	115.51	118.38	117.76	118.23	117.86	117.39	118.96	116.64	119.04	117.95	117.21	118.87	118.4	119.68	116.4	117.42	117.59	117.91
105.83	105.28	104.42	105.36	104.55	105.99	104.53	106.93	106.3	106.68	105.25	106.07	104.38	105.46	105.2	104.21	106.21	103.95	107.22	105.4	104.48	105.87	106.3	105.6	106.4	106.11	105.76	107.72	105.49	104.93	104.6	105.97	104.67	106.62	104.48	105.53	106.6	105.83	106.09	105.02	105	106.19	106.1	107.17	105.29	105.12	107.09	106.5	105.84	106.94
105.5	105.15	106.08	105.76	104.36	106.54	105.18	105.98	107.19	106.17	104.52	106.51	105.14	105.72	105.08	107.51	104.33	104.77	104.81	105.92	103.68	106.28	104.84	104.01	105.32	104.97	104.12	105.27	105.79	107.22	105.72	105.75	104.48	105.45	106.1	107.81	106.32	104.75	106.62	105.59	106.31	105.86	106.27	105.69	106.43	105.39	105.83	105.21	104.34	104.46
105.43	105.23	106.14	106.92	105.25	106.1	107.01	106.2	104.98	105.94	106.49	106.74	107	105.03	105.76	105.51	104.63	105.59	105.05	105.76	104.8	103.96	106.2	105.84	105.58	105.78	104.94	105.33	106.2	105.07	104.75	105.81	107.17	105.6	105.51	105.98	105.26	104.25	104.75	105.92	107.32	104.8	105.61	105.77	105.78	105.98	104.93	106.27	104.68	105.55
105.36	106.4	106.78	105.62	106.77	105.66	107.39	107.07	106.17	107.89	108.14	108.27	106.65	105.22	106.44	106.66	106.01	107.68	106.83	105.78	104.46	105.88	105.61	106.54	106.59	106.97	106.86	108.01	107.09	106.14	105.92	107.43	106.11	106.78	106.25	106.54	107.71	107.78	107.36	107.25	106.09	106.61	106.52	107.19	106.04	107.21	105.87	105.22	106.16	105.14
112.47	112.03	112.86	113.1	114.01	113.76	113.55	113.06	113.1	110.86	112.91	111.94	114.64	112.91	113.85	112.44	113.21	113.18	112.77	112.57	112.32	113.64	112.85	112.87	113.39	113.1	112.47	111.84	114.25	113.54	112.53	112.46	113.49	113.67	112.01	113.04	113.19	113.29	111.91	112.94	112.99	112.32	111.6	111.96	112.01	112.9	113.72	112.13	113.47	112.38
111.1	109.97	111.46	111.37	111.03	112.36	111.76	109.73	110.65	111.18	110.99	111.13	109.94	111.39	109.76	110.67	110.36	110.65	109.81	110.98	109.88	109.99	109.2	111.85	111.1	110.19	110.13	110.77	109.95	109.26	111	111.41	110.46	111.22	111.66	109.39	112.17	110.22	111.03	109.73	110.24	111.88	111.53	110.89	110.99	110.96	108.82	110.71	110.02	111.89
113.61	113.46	113.65	111.73	113.28	112.04	113.13	113.24	111.7	112.03	113.93	112.72	112.27	113.58	113	113.03	111.72	111.51	111.42	112.63	112.62	111.81	112.52	112.45	112.69	112.86	113.35	112.18	112.38	113.45	111.94	111.36	114.17	112.35	114.31	113.67	113.27	114.01	111.73	112.25	112.49	111.07	112.61	114.96	112.36	112.92	114.54	113.93	111.72	114.43
111.57	110	111.84	110.45	109.12	110.01	110.39	110.12	110.63	110.47	110.53	110.25	110.69	111.38	109.58	110.56	108.2	111.28	110.97	111.1	112.44	110.14	111.51	109.79	111.22	111.45	110.69	110.15	111.7	110.58	112.11	108.9	110.89	111.44	110.84	109.99	109.64	108.62	109.62	110.69	111.57	110.62	112.28	110.94	110.24	109.54	110.23	111.64	111.07	111.14
111.15	112.45	112.15	111.52	111.94	111.93	111.87	111.73	111.98	112.4	111.64	112.23	111.65	111.57	111.25	112.3	111	112.6	111.73	112.66	113.29	112.41	110.58	113.21	111.93	110.84	111.27	110.43	111.73	112.5	110.41	112.73	111.71	110.04	111.79	114.27	111.88	112.36	112.24	110.38	112.92	112.7	111.67	111.24	111.36	112.98	111.58	112.49	112.62	113.75
105.77	105.44	104.94	105.7	106.66	105.9	104.42	104.38	105.27	105.37	104.78	106.62	106.94	104.57	105.58	106.13	106.6	104.82	105.2	105.63	105.45	105.85	106.45	104.47	105.18	106.75	105.7	106.02	105.86	106.21	105.96	105.29	105.9	106.38	107.18	105.74	103.3	105.83	104.92	104.71	105.95	104.79	102.94	106.16	105.98	105.24	105.1	104.73	105.18	104.36
100.45	100.71	100.49	99.743	100.45	98.413	99.505	98.187	99.357	99.773	100.22	99.262	99.875	99.394	99.809	98.758	99.639	98.911	100.59	101.04	99.289	100.45	100.35	100.09	99.292	101.87	98.215	100.57	101.74	100.36	98.383	100.23	100.27	99.796	100.85	100.01	99.496	100.4	99.25	99.486	99.123	99.976	99.698	99.597	100.19	100.35	98.08	99.77	100.01	98.219
111.1	110.28	108.55	110.8	110.64	110.85	111.04	109.93	110.75	111.34	111.07	111.53	110.56	111.84	110.37	108.74	109.04	111.58	112.23	110.94	109.78	110.88	111.25	110.7	110.33	110.45	108.75	110.43	109.88	110.25	110.04	109.98	111.25	110.38	112.16	109.29	112.14	110.56	110.85	110.82	111.05	110.2	111.09	109.96	112.93	111.28	111.06	111.28	109.7	111.65
110.97	110.36	109.66	109.96	110.47	109.85	110.18	110.33	110.33	111.22	110.74	110.46	112.03	110.1	110.34	109.78	110.45	110.98	109.23	108.55	110.46	111.22	109.86	109.12	110.44	110.83	110.66	109.95	110.78	108.94	109.8	112.84	110.22	110.6	111.51	111.73	109.68	110.05	110.54	111.47	109.67	111.45	110.5	110.32	110.78	111.48	110.89	110.26	110.54	111.36
113.79	113.48	113.36	114.35	113.49	112.32	112.56	112.11	110.99	111.13	112.43	112.89	113.16	111.73	113.86	112.87	112.81	113.98	112.6	113.12	111.95	112.72	112.29	112.4	111.78	112.84	112.56	113.4	113.71	112.14	113	115.2	112.21	113.17	111.34	113.2	113.22	111.52	112.16	112.16	112.81	113.5	113.47	111.27	114.25	113.29	114.14	112.49	113.98	112.27
108.05	106.23	106.95	107.19	107.48	106.2	105.59	107.4	107.5	107.11	107.27	105.99	106.93	105.93	106.17	108.53	107.38	106.2	107.55	107.48	107.28	107.23	105.91	108.16	107.32	105.15	105.42	107.47	107.01	106.84	107.29	107.76	107.4	108.31	106.51	106.38	106.4	105.03	106.56	107.62	107.54	107.05	107	108.07	107.54	105.49	107.57	105.95	106.04	106.73
112	111.8	112.96	112.56	111.52	112.04	111.73	112.81	111.91	111.12	111.95	111.9	110.88	111.61	112.64	112.48	110.6	111.79	111.43	111.01	111.27	111.94	112.64	111.51	112.42	111.75	111.19	110.52	111.57	110.65	111.86	111.37	111.09	111.31	111.14	110.57	110.82	110.87	111.74	110.74	111.51	111.13	112.12	112.07	110.91	111.85	111.42	113.4	110.83	112.93
111.7	110.13	112.41	110.94	112.06	111.89	111.32	111.19	111.27	112.31	111.8	111.68	113.07	110.8	111.88	110.15	110.31	111.95	111.16	111.13	110.87	111.18	110.98	112.5	111.92	111.83	110.98	112.78	111.06	111.37	112.6	111.32	109.57	112.43	111.3	112.59	110.2	111.83	112.2	110.54	111.3	111.25	110.48	110.3	111.01	110.41	111.83	111.9	112	111.81
105.7	107.26	106.31	104.81	103.8	105.93	106.05	106.73	106.07	106.56	107.14	107.37	105.93	106.02	106.35	106.18	106.29	105.78	106.22	106.79	105.76	106.75	106.07	106.22	105.8	106.27	106.92	106.88	105.99	106.95	106.52	105.51	105.42	106.63	106.34	105.01	105.89	106.26	107.24	105.63	104.1	108.39	106.52	106	106.86	104.44	106.1	107.42	104.91	106
112.91	110.63	111.41	112.25	112.86	111.41	111.46	111.07	111.36	112.01	109.65	111.42	112.87	112.03	113.4	111.29	111.61	111.22	113.29	112.15	112.54	113.27	110.21	111.13	111.59	112.27	114.4	111.27	113.16	112.06	113.12	111.68	110.49	112.12	110.28	111.16	111.57	113.22	110.35	111.75	112.76	111.51	111.77	111.72	112.27	112.99	112.03	110.51	111.23	110.79
106.49	105.18	103.99	106.26	105.29	105.68	105.52	105.68	104.17	103.83	104.67	105.27	106.67	105.22	105.36	106.89	104.06	106.26	105.48	104.28	102.87	106.44	104.21	105.87	106.49	106.06	105.77	106.36	104.36	105.68	106.83	105.87	104.73	105.02	105.09	105.03	105.7	104.71	106.95	105.08	104.86	104.23	105.23	104.86	104.59	104.11	104	105.17	105.13	104.65
111.67	110.21	111.74	110.9	110.96	111.86	109.05	111.13	110.98	112.18	111.24	110.21	109.95	109.91	111.83	111.8	110.66	109.53	111.65	111.37	109.59	110.43	112.2	111.09	111.87	110.75	111.79	109.72	112.49	111.83	111.39	110.47	112.08	109.8	112.63	110.36	112.06	109.89	112.26	112.21	111.33	111.81	110.6	110.4	111.27	110.46	110.3	112.88	111.97	112.2
103.23	104.45	103	104.15	104.16	103.38	106.31	106.21	104.56	104.47	104.93	104.73	103.7	103.81	103.39	103.75	104.71	104.58	104.4	103.94	104.87	103.46	105.83	103.93	104.32	104.91	104.69	104.12	103.93	103.3	104	105.5	104.23	105.82	104.71	103.68	104.96	104.67	104.99	104.34	104.79	104.17	104.56	103.92	103.7	103.13	103.35	104.18	103.88	104.55
100.24	99.132	99.727	100.24	100.45	100.32	99.271	99.674	100.75	100.57	98.254	100.23	101	100.66	100.83	100.43	99.763	99.799	99.995	100.09	99.689	99.489	100.15	98.733	99.289	99.448	100.77	100.22	101.33	100.52	99.503	99.678	98.501	98.81	100.37	100.26	100.36	100.65	99.859	100.47	97.555	100.17	98.465	99.889	99.102	101.42	98.226	100.83	100.05	100.36
109.66	109.61	110.74	111.73	111.09	109.41	110.3	109.3	109.67	109.64	109.57	109.85	109.83	109.25	110.16	107.42	109.75	109.49	109.41	110	109.95	109.05	110.17	109.82	108.6	109.46	109.01	110.48	110.48	109.62	109.99	109.09	111.48	110.63	108.94	110.74	108.97	109.17	110.37	110.24	108.73	110.28	108.75	109.42	108.95	109.63	109.87	110.04	108.71	110.48
117.69	117.81	117.54	117.6	117.48	116.55	116.51	117.97	118.75	117.18	117.86	118.12	117.5	116.65	119.08	116.83	120.01	117.41	117.52	115.96	119.08	116.99	117.63	117.92	118.14	117.83	117	117.78	118.38	117.51	119.05	115.16	117.18	117.27	118.73	116.15	115.44	117.23	119.62	117.76	117.87	116.44	118.57	117.45	117.42	116.69	117.61	117.79	117.01	118.26
100.4	99.223	98.765	98.647	99.467	98.886	98.146	99.187	97.984	100.34	98.943	99.532	100.5	100.88	99.953	100.53	100.06	99.928	100.19	98.348	100.47	101.04	101.16	99.367	100.56	98.841	98.816	100.07	98.938	100.17	98.778	99.004	99.83	101.41	100.78	101.22	99.349	100.22	98.951	98.957	99.944	99.036	100.21	99.799	100.29	101.01	100.61	98.27	97.792	98.276
105.05	106.79	106.12	104.52	105.37	106.33	105.63	104.4	105.56	105.39	103.5	106.24	104.07	105.29	105.45	105.31	105.91	105.54	104.24	105.15	105.63	104.08	105.83	105.03	106.09	103.45	104.33	105.74	104.53	106.39	105.19	105.58	105.27	104.55	105.67	104.86	105.12	105.68	105.28	106.12	104.48	105.98	106.13	106.62	107.1	105.33	104.85	105.92	105.81	105.77
105.41	108.24	106.95	106.6	106.81	105.64	105.83	107.54	105.53	106.53	106.34	106.58	105.3	107.83	107.56	106.81	106.03	106.21	106.58	106.7	105.76	107.44	105.71	106.52	105.83	106.36	107.42	105.89	105.5	102.61	105.32	105.34	107.04	107.36	105	105.63	107.5	106.54	106.07	105.52	106.74	108	106.49	106.4	106.29	108.22	106.56	106.07	107.38	107.59
111.08	112.74	113.08	111.65	111.81	110.74	112.24	110.33	111.83	111.92	111.27	111.5	111.49	111.7	111.18	112.94	111.92	113.07	110.48	112.72	111.71	112.74	112.26	113.2	111.26	111.49	112.89	112.03	113.21	112.62	111.7	112.94	112.33	110.38	113.23	112.61	111.7	112.14	112.64	112.73	112.08	111.19	111.9	113.39	111.77	112.35	112.38	112.52	110.15	111.09
99.535	99.684	99.224	100.01	100.15	100.2	100.44	100.8	100.77	101.55	100.71	99.662	99.625	100.96	100.76	100.71	99.873	99.652	100.29	100.15	100.49	99.638	99.668	99.962	99.852	100.64	99.77	98.938	100.4	100.61	99.434	99.019	100.04	100.26	100.03	100.8	98.425	100.33	100.6	98.684	102.21	100.32	100.71	101.71	100.5	98.664	101.3	99.485	100.22	100.76
112.47	110.66	111.16	111.15	112.64	111.48	110.82	111.73	110.45	112.67	109.24	112.74	111.33	112.14	111.99	110.09	111.35	112.54	111.05	110.66	111.33	111.28	110.94	112.33	112.45	110.12	110.62	111.61	111.93	112.92	110.67	112.88	112.3	111.25	112.45	111.33	111.83	109.68	112.22	112.77	110.88	111.05	110.92	111.85	111.98	112.01	112.34	111.23	112.4	113.21
104.54	104.22	103.55	103.66	103.59	104.48	105.76	104.41	103.77	105.8	104.01	103.48	106.1	105.37	105.12	104.64	104.22	105.1	104.82	103.69	103.23	105.34	103.82	104.44	103.99	104.09	104.05	103.29	105.08	103.99	104.64	104.01	103.41	105.23	104.27	104.14	102.99	105.91	104.88	104.9	103.86	104.8	104.67	103.71	104.5	104.41	103.94	103.9	103.73	101.93
113.55	110.98	112.57	111.95	112.44	110.77	111.16	111.15	112.63	112.23	111.37	112.11	111.1	112.71	112.53	112.94	112.32	114.06	112	113.01	112.44	111.19	110.91	111.24	112.74	110.87	112.3	110.21	112.32	111.37	111.84	112.36	112.43	110.39	111.42	112.17	110.72	111.25	112.69	113.02	113.58	111.58	111.44	111.62	111.59	110.99	110.62	111.34	111.79	110.67
106.47	106.91	105.41	105.54	106.63	106.15	108.08	106.02	107.16	106.03	106.33	105.53	105.77	106.49	106.01	107.16	107.71	105.78	105.01	105.59	106.64	105.72	105.11	106.97	106.07	106.04	105.92	104.94	105.45	107.11	105.44	105.26	104.69	107.47	105.08	106.5	106.77	105.18	105.71	106.7	107.31	107.59	105.66	104.18	106.26	106.61	105.22	106.41	106.05	107.18
106.18	106.31	108.18	107.52	106.23	105.39	105.42	105.87	108.24	104.67	107.14	106.53	106.32	106.16	105.67	106.34	106.52	106.27	106.71	105.26	107.22	106.02	107.3	105.21	106.18	105.96	104.66	107.85	104.76	107.11	105.9	105.37	106.28	106.42	105.77	106.49	106.68	104.99	106.11	105.82	105.62	108.74	106.49	106.95	106.15	105.7	106.87	105	106.07	107.41
105.77	104.19	103.81	103.85	104.29	105.2	104.77	105.84	105.78	104.14	105.23	104.59	104.27	103.36	106.33	104.66	104.91	105.21	105.33	104.82	103.19	105.09	103.81	105.35	104.9	104.88	105.48	104.94	104.43	104.8	103.33	104.85	105.2	104.25	104.21	105.08	104.94	104.95	103.02	104.79	104.46	103.47	102.68	106.09	104.01	104.86	104.58	105.73	104.6	104.05
98.66	101.11	101.21	100.84	99.603	101.02	99.715	99.496	97.241	98.296	99.699	99.812	99.224	98.753	98.758	100.15	100.91	99.587	98.15	98.676	100.09	98.878	101.23	98.321	98.037	99.637	98.744	99.641	99.572	99.184	98.007	100.25	100.31	99.874	100.95	98.858	98.464	100.09	99.548	98.299	100.31	98.963	101.27	100.33	101.47	100.03	100.22	98.497	101.74	99.94
99.673	98.513	101.25	99.66	98.498	99.639	100.35	101.13	100.98	98.559	99.358	98.581	98.858	101.3	99.512	99.379	102.14	100.31	99.742	99.656	98.91	98.863	99.238	100.34	99.961	100.78	99.17	99.072	99.492	100.18	101.55	102.49	99.581	99.429	101	99.257	99.958	100.18	99.576	99.72	100.58	99.905	99.542	99.347	99.084	100.01	98.552	99.51	99.897	99.277
106.3	107.02	106.36	107.08	105.17	106.39	105.87	106.77	105.37	104.73	105.27	106.45	106.6	106.1	106.56	106.63	106.64	106.59	107.07	105.5	105.54	105.73	105.21	106.61	105.69	106.38	107.19	105.28	105.53	106.18	105.51	105.03	106.49	105.36	104.18	106.58	106.43	106.4	107.35	106.19	105.91	106.76	105.86	107.29	107.4	106.2	106.43	107.08	105.19	105.93
105.39	106.05	105.95	106.45	104.21	106.29	104.43	105.3	107.35	105.42	105.38	105.23	106.76	106.72	106.17	105.79	106.23	106.58	104.48	104.9	105.26	106.11	106.5	106.03	106.84	104.85	103.92	106.1	105.54	104.57	105.22	106.02	105.5	106.37	106.05	106.33	105.15	105.1	106.05	106.62	106.37	107.87	106.2	107.39	105.49	106.98	106.82	105.78	106.27	105.83
106.6	106.6	104.78	104.95	105.23	105.85	106.34	105.84	104.39	106.92	106.12	106.4	106.53	104.25	105.97	105.42	105.95	106	105.95	106.04	106.92	104.63	104.42	105.8	105.9	105.17	105.65	105.05	105.13	105.17	104.64	106.43	106.11	105.78	103.41	103.58	105.65	105.66	105.59	105.35	106.08	104.65	104.49	106.57	108.42	105.07	104.82	105.84	103.99	106.11
105.17	104.08	106.33	106.48	105.75	106.89	104.85	106.95	105.92	106.28	105.61	105.52	106.8	106.78	107.23	106.32	105.82	107.19	106.81	105.9	105.93	107.12	106.05	106.13	106.08	105.52	106.17	105.42	105.52	105.04	106.21	106.24	106.1	108.11	104.72	105.45	105.14	105.9	106.3	106.46	105.59	107.04	103.69	106.03	107.36	107.86	106.07	104.57	106.27	105.12
110.56	109.83	110.53	111.33	110.52	112.07	112.09	111.12	110.81	110.06	111.32	111.1	110.96	111.53	112.76	111.23	111.13	111.32	111.06	112.47	110.21	111.74	111.44	111.67	111.18	110.56	112.24	112.55	112.18	110.64	110.84	113.03	112.86	112.53	111.25	111.14	110.73	111.75	111.1	109.95	112.5	112.85	112.33	111.58	111.52	110.49	110.12	111.45	110.26	112.92
106.56	104.15	103.45	105.25	104.03	104.31	105.09	103.88	104.22	104.16	104.5	105.08	103.2	104.72	102.12	106.09	104.3	104.89	104.72	104.36	102.83	104.76	105.25	104.92	104.85	104.83	104.81	104.18	105.65	104.83	104.84	104.11	103.62	103.07	105.61	103.95	105.03	104.9	105.65	105.17	105.4	103.68	105.62	105.03	103.43	104.49	105.1	104.39	103.05	103.65
104.53	107.58	105.68	107.14	105.35	103.84	106.65	106.67	105.56	104.92	105.21	106.46	106.03	104.14	105.22	105.44	104.22	106.51	105.25	104.74	104.75	105.51	104.49	105.48	105.51	104.31	105.61	105.52	105.37	106.02	105.79	104.99	105.6	104.07	106.02	104.7	106.16	106.1	104.29	105.98	104.03	104.8	105.05	106.6	105.09	104.01	105.47	106.4	107.44	105.67
107.41	105.15	105.44	105.12	104.59	105.85	104.15	105.48	106.34	104.57	106.26	105.22	107.29	105.72	104.75	104.7	105.41	105.98	104.63	105.49	106.32	106.92	105.35	105.33	107.17	106.05	105.62	104.99	105.76	104.46	106.09	105.78	105.29	102.58	106.69	105.52	104.95	106.38	105.43	104.52	105.36	104.21	104.83	105.79	104.86	106.05	105.89	104.27	104.76	104.58
110.39	111.24	111.34	112	111.56	109.24	111.71	111.7	111.04	111.85	111.06	110.96	111.65	112.13	111.42	112.96	111.45	111.36	110.6	112.17	111.38	110.27	110.49	111.81	111.76	112.41	110.44	111.09	111.37	112.64	111.75	113.16	111.01	111.64	111.28	112.17	110.34	111.32	111.27	112.67	111.32	110.68	112.37	111.15	112.14	111.1	110.43	111.24	110.36	110.79
106.61	104.8	105.84	105.76	104.77	105.08	103.94	104.15	105.15	105.55	105.41	105.27	104.51	105.92	105.99	105.58	103.55	106.1	104.34	106.68	104.26	106.24	105.83	106.08	105.24	105.11	105.32	105.62	104.31	103.93	105.52	105.77	105.01	105.51	105.83	104.2	104.77	105.88	106.01	106.46	105.63	105.57	106.66	105.52	105.31	106.35	106.75	104.08	105.43	103.3
110.87	112.67	111.85	111.82	110.54	111.11	111.87	112.16	110.97	112.65	111.09	112.22	112.25	112.04	111.64	111.26	111.32	111.31	110.38	110.71	111.46	112.61	110.95	111.52	112.49	111.57	112.18	112.88	112.46	110.06	113.25	111.64	113.03	111.27	112.81	111.33	110.81	110.44	111.42	111.73	111.17	111.64	110.82	110.69	112.32	112.43	109.78	112	112.35	111.29
112.82	111.36	111.2	110.78	113.43	110.96	110.86	111.82	111.51	111	110.24	112.44	111.42	110.51	112.29	113.26	111.16	111.24	110.91	110.43	111.21	112.44	111.65	110.87	110.65	111.27	111.25	112.46	110.76	112.5	110.93	112.97	112.8	111.15	111.9	113.3	111.13	112.6	110.74	112.29	112.68	112.16	111.97	112.22	112.6	111.58	111.28	111.02	110.41	111.3
99.336	101.2	100.67	100.54	100.11	100.02	100.63	99.893	101.66	99.855	100.75	100.15	99.779	101.66	100.68	100.61	99.29	101.61	99.308	100.93	99.099	100.47	101.13	101.18	100.68	103.64	99.18	101.6	100.46	101.02	101.22	100.85	101.48	99.478	100.51	101.15	100.99	99.545	99.917	100.76	101.81	100.28	100.93	99.003	100.76	100.05	102.25	99.714	99.683	101.28
105.66	104.29	104.26	104.8	103.94	105.66	103.56	106.37	105.31	104.24	106.4	105.45	103.55	104.96	104.87	106.4	106.06	106.56	103.76	105.28	104.37	105.8	105.05	103.57	106.25	103.32	102.18	104.54	104.26	105.13	104.07	105.32	104.68	104.6	106.68	105.36	105.57	103.91	106.21	105.9	105.13	106.12	105.15	105.63	104.96	105.45	104.74	104.61	105.14	105
104.44	105.66	105.09	102.77	105.55	104.91	106.28	103.91	103.05	103.91	104.76	105.06	102.97	104.99	104.63	104.06	105.21	104.92	103.59	105.86	103.13	105.68	104.15	103.25	105.06	102.52	103.66	105.22	104.52	103.26	103.85	104.49	105.45	104.05	104.59	101.52	105.98	104.35	104.51	103.47	105.04	105.34	103.92	104.5	104.32	103.52	104.34	105.69	105.83	104.79
105.48	106.72	107.9	105.32	105.15	106.3	105.07	106.62	105.52	106.38	106.56	106.28	105.59	104.67	105.76	106.42	106.51	105.37	105.43	105.67	106.08	107.4	105.77	106.16	105.27	106.22	105.97	107.07	106.48	105.01	105.49	106.28	106.16	105.84	106.1	107.32	106.71	105.76	106.11	106.57	105.3	106.13	106.34	105.24	106.34	106.18	106.29	106.76	105.43	105.08
105.78	105.66	105.92	105.06	105.62	108.05	107.47	106.79	107.38	107.45	108.58	105.95	107.02	105.84	106.53	106.01	106.43	105.28	107.55	107.55	106.63	107.05	107.35	104.62	105.31	107.7	106.35	107.07	107.12	105.56	105.57	105.14	105.26	104.93	107.17	106.19	107.52	106.31	105.67	107.06	106.43	106.03	108.09	107.17	105.69	107.5	106.38	107.05	104.7	105.64
105.63	105.26	104.85	105.66	107.52	106.22	106.77	106.59	106.15	104.54	106.32	105.01	105.32	105.52	105.72	107.22	105.93	106.58	106.41	105.86	106.77	106.53	106.08	105.43	104.81	106.6	106.49	105.84	106.55	106	104.77	104.28	105.4	106.61	106.18	106.12	106.24	104.53	104.34	104.87	104.99	106.13	104.56	105.69	106.57	104.4	104.73	105.51	105.04	105.26
106.02	105.67	105.28	104.11	107	106.33	105.96	105.83	104.63	105.9	106.27	106.63	105.96	104.82	104.64	106.72	106.03	105.45	106.22	105.25	106.17	105.67	104.14	105.65	106.86	106.24	105.75	106.7	105.13	106.97	106.93	105.22	104.55	105.6	104.62	107.49	104.3	106.27	104.64	105.3	105.08	107.4	105.29	104.53	105.15	105.64	104.49	104.57	106.38	106.05
104.72	104.81	105.71	105.84	105.72	105.99	106.84	104.54	105.95	105.45	106.09	105.42	106.83	105.17	107	104.14	105.21	105.61	104.6	104.14	106.4	104.73	105.47	104.02	105.43	105.72	103.9	104.4	105.15	106.44	106.85	106.1	105.68	104.38	106.2	105.47	105.34	104.78	105.34	105.16	105.99	105.15	104.18	106	105.21	104.89	105.33	104.68	105.91	105.28
104.28	106.15	103.93	105.18	105.43	104.73	106.4	104.93	105.26	106.27	105.86	105.22	106.19	106.03	103.73	105.04	105.56	106.2	104.99	104.22	105.86	104.84	104.16	106.22	105.18	105.91	105.1	104.72	104.51	104.6	105.62	104.19	106.04	104.71	107.17	104.35	104.71	104.47	106.72	105.35	105.6	105.46	105.92	104.41	104.85	106.56	105.23	104.83	106.53	105.81
111.96	111.25	112.06	112.51	112.12	112.56	112.45	112.08	112.43	111.96	112.79	111.35	112.37	112.47	110.82	111.85	111.67	113.52	112.14	112.44	111.52	111.4	112.03	112.97	113.3	112.78	111.54	113.97	112.58	112.15	111.49	112.59	111.68	111.9	112.93	111.26	112.6	112.1	113.84	112.05	112.17	112.21	112.65	112.71	112.47	112.43	111.33	112.58	111.71	112.08
104.64	105.08	106.45	104.17	105.26	105.16	105.55	107.06	105.65	104.97	106.09	106.32	106.1	106.9	105.28	106.42	105.38	104.78	106.32	106.48	104.07	106.11	105.84	105.38	104.6	107.01	105.5	103.93	105.87	106.23	106.04	104.51	105.64	105.12	105.65	106.02	105.67	104.59	104	106.28	103.6	106.85	106.8	105.61	105.91	103.78	104.83	105.44	106.1	104.41
105.72	107.11	104.9	105.8	106.39	105.29	107.02	108.6	106.14	105.98	105.65	105.67	106.36	106.53	106.9	105.78	106.86	105.26	105.91	105.36	107.97	103.6	105.8	104.75	105.71	106.77	105.34	105.24	105.72	106.26	106.16	105.4	105.21	105.69	106.13	105.35	107.58	106.08	104.53	104.48	104.45	105.45	105.09	104.54	106.42	104.58	107.08	107.43	105.24	106.15
104	103.28	104.85	104.5	104.24	105.11	104.63	102.12	106.57	104.09	103.19	105.68	103.23	103.38	102.68	104.29	104.1	104.8	103.07	103.54	105.14	105.08	102.98	103.1	102.37	106.07	103.35	104.87	104.29	103.41	102.68	102.66	104.26	103.26	103.75	103.84	104.73	105.23	103.84	102.49	103.26	104.41	102.73	102.82	102.63	103.93	102.52	104.09	104.62	102.53
100.13	100.42	98.658	100.3	98.879	100.13	101.34	100.14	99.855	100.58	99.582	100.17	99.283	100.84	99.161	99.292	100.45	99.956	100.65	101.39	99.366	99.075	99.283	100.85	99.017	99.502	100.51	98.205	99.691	100.4	100.65	101.27	99.126	98.568	101.29	99.675	100.26	100.31	101.08	99.634	99.689	100.79	100.54	99.426	99.473	99.346	100.81	99.397	100.06	99.038
113.81	112.66	114.27	112.73	113.73	113.3	113.65	111.61	112.08	114.1	113.44	113.46	114.98	113.42	112.85	112.73	114.31	111.99	111.19	113.62	113.2	112.77	111.8	112.57	113.27	111.79	113.13	112.56	112.81	113.97	113.88	113.86	113.41	113.91	114.47	112.72	112.9	112.03	112.81	112.7	114.2	113.27	113.62	113.72	114.2	111.31	113.61	112.61	111.51	112.52
104.49	104.48	105.3	103.16	105.19	105.18	105.02	106.19	104.77	105.04	104.19	105.83	104.06	105.1	104.87	104.7	107.01	104.08	104.47	104.75	104.24	105.72	105.7	105.11	106.11	103.35	105.07	104.54	105.42	105.3	102.67	106.43	104.75	104.86	105.58	104.63	103.79	103.46	104.77	103.91	105.09	105.41	105.2	104.81	105.81	105.02	103.64	104.87	105.09	104.37
111.16	110.21	110.71	112.04	111.67	110.86	111.52	109.69	111.01	110.11	111.5	111.35	110.35	112.09	110.77	111.54	111.3	109.18	112.88	109.01	111.19	110.23	111.57	110.63	111.03	111.36	109.32	111.85	111.16	111.87	110.16	110.91	110.88	112.26	110.69	110.56	111.15	112.15	111.95	111.08	110.43	111.07	109.36	111.37	110.1	110.75	111.09	110.88	110.39	111.24
106.28	105.32	105.31	104.75	106.8	105.98	106.76	107.81	108.44	107.45	106.89	105.99	106.41	106.76	105.81	105.08	105.55	107	106.34	107.22	106.27	106.1	106.19	106.55	105.9	106.48	104.89	104.88	106.49	105.06	105.81	104.9	105.68	106.63	105.8	106.61	107.22	106.47	105.98	105.94	106.72	106.84	104.52	107.13	105.71	106.44	105.67	106.9	104.59	106.86
106.8	107.86	106.63	106.4	108.76	106.07	107.89	107.15	106.7	107.16	106.62	106.75	105.79	105.84	107.43	105.67	107.4	105.57	106.84	107.38	106.06	106.5	109.96	107.32	108.2	105.21	107.38	105.7	106.65	107.89	106.54	106.36	107.14	108.19	106.61	106.36	107.16	105.87	105.58	107.39	107.04	106.35	105.93	106.15	106.37	106.74	104.7	103.39	107.12	106.83
109.95	111	110.72	109.26	110.67	109.35	108.29	109.88	110.65	108.88	110.63	109.23	111.14	109.29	112.03	109.86	110.68	109.95	109.88	111.07	110.49	109.32	110.39	111.24	110.95	109.37	109.77	110.12	109.89	111.84	110.92	110.56	110.64	111.54	108.04	109.77	110.15	110.42	110.35	110.14	109.81	110.3	110.9	111.01	112.67	107.52	110.14	108.74	110.63	110.97
110.12	110.77	112.51	111.08	110.97	110.45	109.87	110.44	111.16	110.05	111.23	111.39	109.84	111.74	110.86	112.29	111.23	111.4	111.81	111.43	112.45	111.9	110.99	109.71	110.76	111.11	110.19	111.32	111.34	111.42	111.46	111.66	112.73	110.4	111.51	111.14	111.14	113.24	110.99	112.39	112.27	111.31	111.93	112.36	112.04	112.14	110.13	112.21	110.97	111.21
106.62	106.45	106.82	107.24	105.04	106.5	107.58	105.9	106.79	106.8	105.13	105.15	105.7	105.54	105.28	106.9	106.57	106.27	107.68	107.26	106.99	105.27	106.68	104.93	106.43	106.51	105.66	105.94	105.43	106	104.89	106.51	106.49	105.99	106.94	106.1	104.75	106.46	105.87	105.26	105.28	105.9	106.8	105.26	106.61	108.38	105.17	106.26	106.4	104.86
105.88	105.1	105.31	104.39	105.89	103.79	106.45	106.47	105.44	103.62	106.39	104.25	105.27	104.36	106.03	105.39	105.46	107.71	105.52	106.26	105.78	106.7	103.98	105.66	104.49	104.93	104.24	105.87	104.59	104.55	104.39	105.11	105.49	105.81	104.21	105.4	105.55	106.38	104.41	105.47	105.39	105.14	105.76	105.63	104.95	105.54	105.65	104.28	105.63	105.31
106.96	105.18	104.64	103.96	106.11	105.41	106.75	106.3	105.43	106.12	106.32	105.13	106.29	106.11	104.14	105.85	104.04	105.68	104.4	106.63	105.33	106.05	105.32	105.02	106.52	105.68	105.34	105.61	105.37	103.26	106.4	106.62	106.53	107.01	106.03	103.76	106.24	104.69	104.06	105.98	105.26	104.54	107.57	106.04	105.13	104.39	107.18	103.74	105.66	105.15
111.63	111.45	111.1	110.84	110.41	109.89	110.74	111.03	109.79	109.63	111.8	109.58	109.64	110.54	110.28	109.83	109.9	109.4	111.11	110.21	110.25	110.25	111.08	111.6	111.21	112.09	111.41	109.73	109.64	110.55	111.15	110.85	110.32	111.8	109.4	110.82	110.59	111.28	110.45	110.07	112.15	110.72	109.18	111.6	110.9	110.9	110.86	111.53	110.54	112.35
106.95	106.02	105.58	106.17	105.71	104.73	104.88	104.18	105.79	106.77	105.84	104.22	104.27	106.07	106.12	106	105.69	105.52	107.38	105.46	106.11	104.99	104.76	104.57	106.48	105.66	105.32	105.45	104.89	105.44	107.45	104.13	104.9	105.21	105.23	104.93	104.64	105.04	104.57	106.34	105.37	105.16	105.6	105.96	105.7	104.93	105.28	104.91	105.3	105.94
106.6	106.28	107.88	106.42	106	106.14	105.69	105.25	106.35	105.81	105	107.04	106	105.72	107.05	106.46	104.37	107.86	107.5	106.07	106.5	106.64	107.05	106.4	105.68	105.89	106.47	104.59	105.53	105.1	106.03	107.18	106.42	107.99	107.45	106.52	107.16	108.04	106.18	105.98	106.23	105.64	106.02	106.41	106.44	106.02	105.71	105.08	106.92	107.69
111.06	109.98	113.52	110.93	111.11	111.07	110.99	110.76	110.53	111.03	111.13	110.52	110.44	112.35	111.04	109.48	111.86	111.02	110.72	111.88	112.94	111.19	111.01	110.86	110.21	111.52	110.5	109.71	113.37	111.23	109.82	111.28	111.87	110.1	110.99	113.3	110.59	111.62	111.6	111.69	111.33	111.71	112	111.27	110.95	111.12	111.11	110.8	109.62	111.78
105.17	107.66	106.02	107.76	106	106.51	105.44	106.53	105.22	106.74	105.45	108.16	107.82	104.49	105.81	106.39	106.4	107.26	105.58	106.46	106.62	108.02	105.98	107.3	105.51	107.27	105.62	106.85	107.84	107.18	108.84	107.06	105.55	107.48	106.91	106.77	105.9	105.94	107.14	105.81	107.39	105.49	105.3	106.1	106.1	105.95	106.39	107.27	105.57	108.06
117.23	116.43	116.1	115.22	115.03	115.24	115.84	115.92	114.12	116.16	116.51	114.11	116.1	116.39	115.92	116.43	116.86	116.31	116.7	116.77	114.34	116.15	115.57	116.15	117.78	115.98	116.86	116.36	116.39	116.47	118.07	115.5	113.67	115.57	116.67	116.49	116.03	117.05	115.45	115.45	116.85	115.52	115.41	116.28	116.82	114.61	117.18	115.54	115.72	115.19
100.27	100.81	99.66	99.015	100.64	100.64	98.992	99.193	100.9	100.51	99.961	98.371	99.786	98.847	98.088	101.99	99.475	99.648	101.1	100.68	99.784	101.95	101.07	100.04	100.24	99.404	98.83	100.25	98.872	100.35	100.36	100.11	100.64	100.02	99.225	99.519	100.16	99.312	99.116	99.056	99.247	99.834	100.38	99.044	101.75	101.2	98.388	99.955	100.55	99.464
105.94	105.08	105.71	103.9	104.33	104.1	106.23	108.09	106.31	104.73	105.89	105.02	104.25	105.54	105.67	105.58	105.92	106.4	104.92	106.39	106.31	105.56	105	107.44	104.6	105.98	104.17	106.65	104.86	105.7	105.83	104.91	105.8	104.29	106.32	104.9	105.2	104.98	104.02	105.92	105.77	105.45	106.06	105	105.37	106.5	106.6	105.48	104.95	106.27
106.34	107.63	106.7	108.52	105.86	107.07	106.22	106.97	107.72	106.67	107.57	107.89	106.68	107.37	107.37	108.25	106.75	107.25	106.17	107.41	106.39	105.64	107.93	107.67	107.69	106.52	105.99	104.89	107.41	107.34	107.43	107.05	110.18	106.32	107.65	108.65	107.35	106.73	106.2	107.21	108.08	107.74	107.88	107.42	107.05	106.85	107.07	107.03	106.93	106.15
112.96	111.3	112.52	112.23	112.02	111.01	112.55	111.93	111.6	112.75	111.81	110.5	111.01	112.34	111.06	111.05	112.03	110.88	112.18	112.46	111.38	111.26	112.37	112.45	115.4	111.21	111.1	110.1	111.17	112.22	112.1	111.88	110.78	111.46	112.15	112.7	112.79	112.17	111.57	112.26	111.94	112.04	110.81	112.39	111.86	112.94	110.57	110.99	112.29	111.21
103.71	106.11	104.66	104.62	105.55	103.47	104.25	104.31	103.77	103.53	105.3	104.8	104.24	104.38	105.25	105.6	103.66	105.78	103.24	103.46	104.54	104.87	105.19	104.93	106.44	104.4	102.91	105.63	103.9	104.65	104.49	103.61	105.55	105.33	105.33	105.74	103.99	105.39	103.74	105.26	105.11	105.52	103.89	103.65	104.72	105.82	103.59	103.68	105.49	104.55
99.144	100.54	99.968	99.866	98.014	101.71	100.12	100.17	98.731	100.74	98.688	99.776	99.049	99.358	101.73	99.244	98.764	98.895	99.881	101.26	100.85	101.29	99.433	100.02	100.84	101.29	99.367	100.87	99.993	99.204	100.23	100.26	96.434	100.04	99.46	99.635	98.517	99.301	98.772	100.18	100.4	101.93	99.502	100.44	100.17	99.342	100.39	100.77	99.832	99.331
111.28	110.04	110.74	111.15	109.26	109.38	110.44	109.33	109.4	108.33	110.63	109.06	111.35	110.01	111.21	111.59	109.16	111.07	111.43	109.34	109.56	109.52	110.44	111.02	111.43	110.11	111.53	109.73	112.15	110.9	110.41	110.47	110.93	109.75	111.16	110.8	110.32	110.89	111.42	110.82	110.81	111.73	109.9	110.31	110.23	111.03	110.04	110.16	110.54	109.13
109.4	109.61	109.73	110.35	110.17	110.08	108.63	109.69	110.87	108.08	111.14	110.86	109.77	111.11	108.81	109.65	109.68	109.85	109.31	111.3	108.63	109.83	110.66	108.11	110.04	108.47	110.86	110.14	110.84	108.15	110.33	109.55	109.81	110.1	109.16	108.84	110.04	110.91	110.49	109.28	108.96	109.92	110.63	110.07	108.15	108.22	107.47	109.3	108.91	110.1
110.56	110.49	110.39	110.48	110.3	110.35	110.18	110.85	109.71	109.79	109.48	111.07	109.25	109.49	112.3	110.48	108.54	110.76	111.61	111.12	111.83	112.61	110.94	109.94	110.58	110.06	107.71	109.96	109.62	109.65	112.02	109.97	112.23	111.34	110.24	111.29	111.67	110.44	110.62	109.35	110.06	111.91	111.29	110.94	110.06	109.65	111.95	111.47	112.12	109.06
107.41	106.11	106.06	106.97	105.35	106.9	106.92	106.34	108.23	107.27	105.64	105.75	105.39	108.5	107.15	107.85	106.73	108.15	106.55	106.08	107.22	105.16	106.97	106.44	106.91	108.11	108.11	106.51	107.49	108.24	106.24	107.39	107.29	106.33	108.2	107.85	106.99	108.67	105.56	107.55	105.99	106.89	107.14	106.99	107.52	108.27	108.63	106.3	104.64	106.25
99.86	99.887	100.21	101.28	101.01	101.37	99.847	101.77	101.24	101.76	100.77	101.62	101.31	100.23	100.29	101.5	100.02	100.12	101.38	102.09	101.09	99.766	101.25	101.81	99.747	101.43	100.94	101.24	102.3	99.136	100.83	102.18	102.13	99.488	100.16	100.72	99.265	99.655	100.78	100.39	100.22	100.28	99.873	101.1	102.05	100.74	102.25	100.78	100.95	98.596
111.14	110.87	111.56	109.88	110.78	110.7	111.35	110.91	110.39	109.65	111.88	111.19	110.93	110.34	108.89	110.48	111.55	110.58	110.92	110.4	110.35	110.98	109.9	110.95	109.77	108.97	112.02	110.47	109.98	110.76	112.75	111.03	110.19	109.81	110.89	110.06	111.55	110.51	111.68	110.77	110.06	110.52	110.59	108.76	110.09	110.18	110.83	109.97	108.92	111.21
104.46	104.72	103.81	104.08	104.32	104.73	104.43	106.62	104.7	103.49	105.52	104.64	105.58	105.77	104.5	105.42	105.26	103.94	102.73	105.45	105.28	104.29	106.07	103.88	105.81	104.41	105.08	104.72	104.16	105.16	105.32	104.13	103.95	104.09	104.76	103.49	105.83	105.95	106.06	104.99	103.98	105.16	104	105.5	104.63	104.7	104.61	103.79	104.97	104.64
102.28	101.65	101.74	100.3	99.458	101.6	99.818	98.332	100.74	100.15	101.72	100.37	102.26	99.222	100.21	101.98	100.36	100.17	100.39	101.48	100.36	100.54	100.61	99.705	100.34	98.514	101.06	99.643	99.317	96.599	100.56	99.972	100.44	101.23	98.481	100.66	99.047	100.16	100.8	101.76	98.904	100.51	101.56	100.92	101.88	99.847	98.419	101.34	100.78	101.68
112.88	111.96	110.96	112.24	111.19	110.99	109.73	111.37	113.22	111.77	111.58	111.72	111.29	111.72	110.09	110.81	112.18	111.16	110.42	111.06	113.1	111.66	112.04	111.28	111.58	110.15	110.17	110.38	111.46	110.93	112.45	111.44	113.06	111	113.09	111.24	112.34	111.12	109.52	112.68	112.07	110.72	112.26	111.68	112.08	111.68	112.62	110.55	110.83	111.65
110.09	109.29	108.94	110.04	110.99	112.05	111.38	110.74	111.45	110.98	109.75	109.87	110.26	110.57	109.38	110.32	111.95	111.1	110.76	111.25	110.95	110.17	111.89	111.9	110.9	110.54	111.08	109.46	111.04	110.13	112.15	109.78	111.03	109.65	110.35	109.94	111.3	108.89	110.53	110.38	111.03	111.48	112.56	110.16	111.01	111.09	110.95	110.28	111.43	110.21
100.92	101.04	100.01	101.45	102.07	100.1	100.27	100.57	102.23	102.69	100.81	100.42	100.4	101.38	102.11	99.616	98.802	101.61	102.95	99.598	99.279	100.29	101.6	100.55	100.03	99.917	99.107	100.82	99.078	99.857	99.909	100.92	101.28	100.16	99.678	100.1	101.26	100.86	99.181	100.97	101.17	99.606	99.959	99.537	102.08	100.85	102.78	99.942	100.2	101.53
103.93	105.01	105.07	104.7	103.21	104.43	104.57	103.23	104.11	106.12	106.16	104.3	106.05	103.97	105.24	105.26	104.63	104.94	104.61	103.27	104.47	105.95	104.49	104.2	104.61	105.25	105.4	104.35	103.62	104.5	104.33	103.61	105.26	105.55	104.85	103.29	103.52	103.3	105.1	103.52	103.03	104.51	105.97	106.1	105.37	102.99	104.26	103.79	104.4	105.36
109.53	111.74	111.42	110.55	112.65	111.74	113.86	111	111.25	110.91	110.23	111.62	110.85	110.75	111.22	110.8	111.78	109.47	111.18	109.59	110.44	110.62	111.34	110.7	112.9	112.01	110.07	111.39	111.34	111.92	109.46	112.78	111.33	110.55	111.6	110.94	111.09	111.06	110.44	111.03	111	110.52	112.4	110.74	108.97	110.86	110.17	111.77	113.5	111.31
112.84	114.11	112.14	114.12	112.95	111.2	113.09	113.6	111.62	111.91	111.26	112.45	111.65	112.1	113.8	112.86	112.35	114.37	112.99	112.31	113.36	113.89	110.54	115.02	111.57	112.88	114.67	112.01	112.74	114.73	112.01	112.23	113.06	112.68	111.93	112.47	113.47	112.27	113.42	111.67	112.81	113.45	111.21	112.36	112.53	112.79	112.22	114.05	111.81	114.21
112.29	111.37	110.95	111.87	112.4	109.71	112.21	111.2	111.6	111.71	111.58	111.13	111.8	110.51	112.97	112.27	111.45	110.42	111.7	111.63	112.91	111.68	112.45	111.31	111.38	111.98	112.36	110.93	111.74	110.03	113.39	111.99	112.09	111.29	111.82	110.44	110.86	112.11	111.66	112.38	111.41	111.18	110.24	110.94	111.8	110.68	110.6	111.27	112.16	112.72
103.71	103.57	105.49	104.32	104.56	102.96	104.57	103.51	102.89	104.19	104.24	104.85	104.41	104.11	103.58	104.64	102.7	104.7	103.36	105.14	104.22	104.11	103.64	104.29	103.32	102.95	104.36	104	105.5	104.11	105.01	103.7	105.3	103.53	104.7	105.52	102.78	103.67	105.14	105.58	104.25	104.81	103.29	103.07	104.28	104.51	104.4	104.02	105.58	103.19
106.25	105.42	106.36	105.67	107.01	105.93	105.13	105.78	105.8	103.61	106.09	106.39	104.13	105.53	105.47	106	106.27	103.88	104.94	105.77	104.81	105.83	106.07	105.18	105.62	105.7	105.08	105.81	106.04	105.8	106	105.36	105.17	106.08	106.88	106.25	104.46	105.05	106.4	105.09	105.51	105.24	106.66	106.26	104.56	106.75	105.78	104.75	105.12	106.96
109.77	109.4	109.3	108.69	108.78	110.19	110.05	110.26	111.63	109.72	110.85	109.68	108.45	110.66	109.8	110.72	111.01	111.47	110.75	111.89	108.85	109.35	110.34	110.23	109.98	110.27	109.89	109.9	109.69	110.35	110.93	109.52	109.83	109.71	109.84	109.16	108.6	111.29	110.09	109.79	108.94	108.85	108.82	108.91	111.76	109.46	108.68	109.91	109.72	111.17
105.06	105.77	106.21	104.04	106.75	104.63	105.57	105.79	105.88	104.96	104.76	105.65	106.37	107.39	107.35	105.03	105.5	106.93	107.72	104.68	104.19	105.72	105.62	104.68	106.51	108.09	105.27	105.62	105.49	105.88	107.95	106.29	105.97	105.49	106.26	104.82	104.87	106.82	105.5	105.99	106.73	103.9	104.5	106.25	105.31	105.22	105	106.1	106.31	105.51
108.16	105.42	106.58	106.72	105.96	106.37	105.29	105.04	105.78	105.05	106.86	105.93	106.16	107.49	108.5	105.2	107.21	106	107.53	107.42	106.75	105.28	107.26	105.97	108.05	106.63	106.51	106.37	106.36	107.25	106.39	106.05	105.96	104.72	106.33	106.15	104.79	107.09	107.58	106.35	104.97	106.93	107.01	105.8	105.18	106.26	105	105.94	105.25	106.2
101.25	99.018	99.59	99.93	100.7	99.283	98.793	100.55	99.477	100.17	100.53	99.967	100.67	99.471	98.991	99.962	99.467	99.937	99.732	98.627	99.618	100.99	99.531	98.658	99.946	99.597	101.03	99.695	99.653	100.68	98.095	97.313	97.567	98.515	97.902	99.263	99.02	101	100.88	100.04	98.508	101.07	100.63	99.314	99.31	100.25	99.375	101.44	99.845	99.256
104.69	104.3	105.65	104.32	105.21	104.83	105.89	106.79	104.66	103.88	105.04	107.54	105.29	105.43	104.85	105.95	106.12	105.03	103.6	103.31	103.78	104.54	104.65	105	104.77	103.04	105.33	105.06	104.9	104.27	106.36	105.31	104.22	104.91	105.06	105.7	105.44	104.71	104.61	106.13	105.49	105.26	104.51	106.28	104.12	105.99	105.34	103.88	104.39	104.47
106.07	105.16	104.6	105.26	105.59	105.71	106.55	107.39	106.28	106.66	106.07	106.44	106.38	105.52	105.7	105.58	105.79	107.32	106.35	106.12	107.93	105.47	107.76	106.22	105.85	107.61	107.71	107.02	106.55	106.26	106.29	106.52	105.08	105.8	107.19	104.36	106.24	105.07	104.78	106.22	105.19	107	106.97	106.7	106.44	105.86	105.14	105.18	105.28	106.07
111.21	111.09	112.17	112.34	112.36	111.19	112.35	111.18	112.03	111.22	111.95	110.91	112.32	110.69	111.28	112.92	110.88	111.34	112.46	112.71	113.07	110.66	112.57	110.14	112.51	111.61	110.6	112.43	110.02	113.54	110.42	110.86	110.86	111.25	111.83	111.15	111.92	112.8	111.76	112.38	112.21	111.19	110.67	109.32	111.16	112.7	111.08	110.23	113.7	111.66
107.96	107.9	107.3	105.76	107.19	106.71	107.29	107.88	105.81	107.13	107.62	106.17	105.48	106.66	105.76	106.21	106.41	106.11	108.02	106.87	106.4	108.07	107.32	104.84	107.14	107.79	108.65	106.31	106.93	108	107.57	107.36	105.95	106.56	106.77	105.27	106.36	106.59	106.78	107.38	106.48	106.56	105.69	105.77	106.31	105.39	107.07	106.24	106.27	106.85
106.14	105.39	104.54	104.22	103.36	105.6	103.98	106.54	105.46	105.08	105.88	104.53	104.19	105.42	103.68	104.72	106.87	104.59	105.37	103.55	106.04	104.52	105.3	105.9	105.2	105.59	105.67	103.88	105.4	104.08	105.44	105.28	104.08	103.53	105.63	106.04	104.75	105.82	105.82	106.61	104.38	104.61	105.22	105.6	104.96	105.15	104.48	103.84	105.96	103.06
106.31	107.33	106.45	106.33	107.49	105.92	107.79	105.48	107.57	106.22	107.46	106.89	106.66	105.15	107.17	108.73	106.49	108.06	107.37	106.86	107.56	106.92	106.79	106.77	107.19	106.36	105.94	106.58	107.78	106.63	105.99	107.26	104.9	105.09	108.15	105.84	105.79	107.48	107.7	107.2	106.05	106.06	105.65	106.46	105.51	107.3	106.57	106.22	105.87	107.92
[truncated: 650 more rows]
[truncated: 150 more columns]
