# Supplementary material for: Genetic dissection of main and epistatic effects of QTL based on augmented triple test cross design
Source: PLoS One. 2017 Dec 14;12(12):e0189054. doi: 10.1371/journal.pone.0189054 (PMC5730204; doi:10.1371/journal.pone.0189054)
Supplement: S8 Supporting Information — (ZIP) [file pone.0189054.s008.zip › z4_1800_0.8_5.csv]

116.41	117.14	118.52	115.51	120.4	118.65	120.38	118.05	118.84	120.76	118.29	117.88	117.56	117.15	119.63	118.81	116.12	120.99	118.07	117.57	117.98	116.56	119.26	117.43	114.88	119.24	117.11	117.54	118.94	118.46	117.69	118.94	116.21	117.2	117.71	119.54	116.86	118.59	116.88	117.27	118.22	117.12	118.38	116.5	116.4	117.72	115.46	115.05	116.68	117.6
111.07	111.53	112.34	111.34	111.7	113.16	108.86	112.34	108.54	108.97	112.71	111.88	113.47	111.45	110.38	111.37	112.26	109.88	111.77	112.14	113.4	111.4	110.34	110.26	111.73	111.65	112.14	110.5	111.79	111.07	112.82	113.73	114.61	113.16	114.71	109.62	110.09	113.2	110.57	113.19	113.56	114.62	112.52	111.84	111.74	112.58	112.5	110.8	112.09	109.94
110.76	109.92	109.21	110.49	110.24	110.63	108.91	109.13	109.47	107.51	109.8	110.62	109.11	109.1	111.59	107.37	109.21	108.44	111	108.25	111.53	109.83	107.06	109.88	110.09	111.1	109.89	111.31	109.82	111.18	109.5	110.09	110.14	109.5	110.53	111.93	110.34	110.81	109.54	107.16	109.48	110.8	110.69	108.45	109.27	108.42	109.13	109.06	109.03	107.07
117.69	117.67	116.69	118.64	116.33	115.58	118	116.85	116.06	120.1	117.92	118.77	116.19	118.06	118.5	115.32	117.16	115.95	118.02	116.73	120.05	118.07	117.42	117.75	117.72	118.88	115.39	116.53	116.8	118.56	118.15	118.05	118.48	116.57	119.59	117.06	118.76	119.32	115.51	119.03	118.52	118.86	118.4	118.04	116.37	117.19	118.13	118.97	115.56	118.41
106.53	108.33	106.94	105.35	106.9	106.6	107.22	107.71	106.75	107.27	106.34	106.62	106.59	104.94	110.29	106.96	106.38	107.14	107.26	106.98	106.12	105.23	106.57	106.82	104.2	105.39	106.87	109.19	109.1	106.6	109.16	104.82	108.78	106.43	108.42	105.47	107.24	106.27	108.89	108.23	105.37	106	106.78	105.32	108.62	107.24	105.64	106.39	105.84	108.15
108.02	109.51	109.2	109.14	108.82	107.03	109.73	111.89	111.31	110.76	110.04	109.63	110.23	109.54	108.3	108.32	109.63	109.03	110.89	111.85	110.59	111.08	109.75	109.84	109.42	109.22	110.84	108.89	110.88	109.46	109.63	110.28	111.22	110.97	111.86	108.35	111.09	110.15	109.67	110.44	112.35	108.91	109.07	110.69	111.01	110.29	113.09	111.37	111.49	109.82
116.61	117.1	116.88	117.21	115.82	118.1	116.57	117.84	118.92	118.28	115.57	118.64	117.85	117.26	115.74	116.84	117.13	115.3	119.52	115.99	118.59	116.29	114.81	119.59	116.28	119.85	116.62	116.76	116.71	115.72	117.6	118.73	118.64	117.55	116.57	117.48	118.52	118.24	117.77	117.58	117.06	119.2	116.1	119.89	117.96	118.18	118.09	117.2	119.95	116.96
103.68	103.72	106.15	106.41	105.99	106.4	106.39	106.98	104.99	105.54	106.75	105.15	107.33	103.75	105.88	104.58	106.2	106.19	106.11	106.79	106.13	106.79	103.74	106.52	106.57	105.55	108.26	105.15	108.22	107.49	106.27	106.57	106.87	106.32	106.6	105.64	104.16	105.6	105.84	103.9	104.03	103.82	106.09	105.71	106.07	104.14	105.38	105.96	107.94	105.41
108.15	105.5	104.44	107.17	108.21	106.68	104.48	105.5	106.01	106.44	105.92	107.51	105.2	106.52	103.95	106.19	107.22	106.85	107.13	104.7	107.03	105.5	105.9	105.86	105.89	106.57	105.44	105.93	107.49	107.75	107.9	106.44	105.76	104.98	105.09	106.5	107.06	104.86	107.5	106.39	105.19	106.52	106.23	106.11	107.64	107.06	106.52	105.36	105.38	106.84
108.27	107.28	106.95	109	109.06	105.36	108.17	104.91	105.74	105.62	105.97	106.74	107.13	107.75	106.47	105.81	106.98	106.36	104.56	105.86	104.9	107.37	105.59	103.23	104.95	107.79	105.17	107.72	105.98	106.96	105.63	108.29	106.32	105.32	106.4	104.03	107.63	105.44	107.18	106.92	106.91	107.54	107.19	107.54	106.68	103.35	107.24	106.24	105.74	105.19
107.05	108.79	109.28	107.67	111.08	109.07	109.35	112.41	109	111.22	108.65	108.78	107.54	111.14	107.37	109.6	112.06	111.04	110.37	113.87	109.12	109.2	111.19	111.13	109.05	111.16	111.03	109.41	107.57	112.3	110.38	110.51	111.48	112.29	110.13	108.77	108.66	109.08	111.39	109.38	110.42	110.39	111.83	110.7	111.32	107.49	110.36	109.88	111.42	108.93
110.45	109.59	108.17	109.45	110.86	110.63	109.12	110.65	110.64	110.42	108.86	109.18	109.84	109.37	109.24	111.3	109.66	108.52	112.68	108.24	112.01	110.12	110.33	110.04	109.36	108.59	111.57	109.83	109.38	109.02	110.55	108.36	105.69	109.35	108.07	111.09	108.53	111.71	108.41	108.32	110.65	110.65	110.8	108.84	110.39	109.69	111.75	108.83	110.9	110.03
99.278	101.7	100.23	97.044	99.456	98.937	100.37	100.09	101.97	101.71	98.008	99.234	102.88	99.052	99.102	99.561	97.516	98.578	101.23	101.13	99.451	101.06	99.367	99.622	99.958	98.698	99.301	98.953	101.28	97.207	99.573	99.17	100.66	100.54	100.66	100.16	100.4	99.607	98.769	98.982	97.855	100.9	100.96	100.28	100.45	101.7	100.49	98.759	99.864	100.03
105.52	105.58	107.25	104.78	105.43	108.12	107.5	103.37	105.53	103.5	105.29	105.11	103.58	105.16	104	106	103.77	106.25	105.77	103.55	105.19	104.5	108.07	107.56	105.36	106.8	107.31	103.45	105.21	103.16	105.71	105.48	106.73	104.1	106.19	105.61	105.75	104.1	105.41	104.29	104.16	103.34	106.11	106.91	104.42	105.24	104.31	107.44	106.35	106.13
100.04	99.759	102.39	99.47	99.992	100	101.4	100.14	100.49	99.53	98.837	99.447	101.28	99.403	100.03	100.4	103.06	100.59	99.577	99.938	100.72	100.71	100.94	102.35	102.25	101.07	103.28	101.04	101.23	100.37	100.57	101.17	99.428	97.135	101.58	99.051	100.78	99.528	99.523	101.47	100.97	101.35	98.976	100.58	103.5	101.98	101.71	100.05	100.9	97.869
106.37	105.49	107.25	105.96	104.03	105.46	106.42	104.8	106.62	106.46	104.63	107.85	105.13	105.36	107.4	105.45	104.15	105.74	106.86	106.14	105.39	106.31	105.8	106.89	106.21	104.43	104.73	107.66	104.34	105.01	105.75	108.03	106.61	106.87	106.7	105.98	104.98	106.19	104.97	106.8	107.07	103.18	103.83	106.06	106.8	106.29	105.24	105.36	104.75	106.6
116.45	118.66	116.81	118.24	118.35	118.52	115.92	117.98	118.35	117.07	118.37	117.26	117.41	117	116.34	117.55	117.6	118.8	115.86	116.13	116.35	115.36	117.08	117.32	117.64	116.93	118.93	117.18	118.4	118.04	117.81	116.68	115.63	118.52	117.62	118.83	117.21	117.98	115.56	118.63	118.53	117.67	116.5	118.49	117.03	118.88	117.14	116.53	118.38	118.76
104.77	104.64	103.8	106.02	104.75	105.84	104.02	104.8	102.89	105.48	102.8	103.11	105	105.23	104.12	103.36	105.37	105.55	105.77	102.1	103.05	105.1	105.27	104.02	104.84	104.11	103.83	105.08	105.7	104.32	105.32	103.88	105.58	102.93	102.25	102.19	104.69	103.92	104.39	104.77	105.72	103.39	104.35	104.42	101.67	103.97	102.82	102.69	103.14	104.15
100.14	101.05	100.35	100.79	102.33	104.06	99.278	99.345	101.1	101.04	100.12	101.62	101.47	102.36	101.86	100.27	101.67	100.91	102.4	98.782	101.75	100.5	102.21	102.12	100.25	100.81	100.11	102.36	100.3	100.48	100.15	97.995	99.697	100.64	99.429	100.33	101.37	100.82	100.93	101.61	99.509	100.54	102.47	100.93	101.23	100.34	99.666	102.51	101.92	100.4
107.52	107.12	107.28	107.36	105.8	107.09	103.98	106.25	108.92	107.02	105.88	107.67	106.44	107.16	108.45	106.37	108.07	105.11	106.62	105.91	105.93	106.12	109.32	105.45	108.74	107.56	106.38	108.05	104.7	107.86	109.37	107.29	106.98	105.92	105.02	105.99	106.53	106.77	107.46	107.37	105.82	107.1	110.42	108.43	105.94	107.14	105.76	107.96	106.8	105.31
107.64	104.94	104.97	104.63	104.6	105.73	106.71	104.64	105.96	105.92	106.98	106.29	106.11	106.42	104.21	106.36	106.71	105.01	106.88	104.4	108.42	103.04	105.15	105.68	105.92	109.31	104.11	106.71	103.54	106.54	104.3	104.98	105.71	106.03	106.16	105.87	106.89	108.13	107.79	105.31	104.04	106.22	104.99	106.45	106.65	108.29	107.56	105.96	107.33	107.54
106.45	106.5	105.21	106.02	107.03	105.67	105.35	108.43	105.88	105.37	107.46	105.86	106.34	107.92	106.63	106.44	105.43	106.36	105.52	106.69	104.74	109.35	107.61	107.67	107.78	104.8	107.5	105.72	107.33	107	107.1	106.39	104.15	104.28	107.34	106.72	107.25	105.68	105.91	104.22	107.87	105.92	105.81	105.11	106.04	106.25	106.46	105.76	104.57	108.25
104.57	105.69	105.33	107.24	105.89	106.33	106.71	107.68	103.78	105.55	104.52	108.63	106.03	104.6	106.95	107.82	106.63	104.62	104.56	105.98	106.94	105.15	106.15	105.72	103.72	107.68	107.03	105.94	109.19	108.17	106.34	106.32	106.14	107.18	106.96	106.71	106.83	105.3	106.52	104.7	106.48	106.46	107.27	106.39	104.65	107.79	106.5	102.37	106.95	106.73
112.87	113.28	112.7	112.77	111.63	110.88	112.12	109.38	111.35	113.49	111.77	110.87	111.09	112.76	111.74	112.57	111.01	114	112.42	111.42	112.37	112.17	111.57	110.37	109.99	111.92	113	111.75	110.16	113.12	109.44	111.15	112.21	112.29	108.93	112.76	113	110.91	112.68	110.77	112.5	111.36	111.63	115.08	113.14	112.27	111.44	112.7	109.76	110.07
107.33	106.39	106.11	106.04	106.9	104.67	105.95	107.89	107.01	106.52	106.46	104.8	106.13	105.75	106.6	104.42	106.07	104.12	106.67	104.67	109.01	105.73	107.24	107.17	106.74	108.21	106.85	108.05	106.96	105.56	105.47	106.11	103.62	105.25	105.63	105.14	107.55	105.93	108.28	106.3	107.6	109.27	106.04	106.56	106.24	106.74	108.95	105.69	104.62	106.2
106.98	108.17	106.79	106.56	105.19	107.03	105.62	105.32	105.06	107.47	106.26	107.68	108.53	109.01	106.39	105.99	104.99	105.54	107.13	106.86	105.12	104.4	106.93	106.65	106.74	106.83	104.82	104.56	107.04	104.04	108.02	104.59	105.2	105.99	106.56	106.9	107.13	106.21	103.86	106.17	105.62	105.72	108.06	106.22	105.04	103.09	105.71	106.49	104.93	106.14
105.89	103.75	105.03	105.98	105.29	107.18	105.62	105.9	106.59	103.74	103.94	108.56	106.69	104.06	105.88	106.05	107.32	106.4	106.75	106.06	104.23	105.47	105.79	108.05	107.33	106.1	104.34	104.59	104.4	104.03	105.93	103.74	105.26	102.74	104.42	105.03	105.79	105.9	107.45	105.49	106.54	107.12	106.01	105.83	106	106.57	105.51	106.49	106.71	105.88
105.55	104.16	106.56	106.01	105.99	103.95	107.87	106.75	104.4	104.81	104.32	105.09	105.15	106.28	105.24	107.75	106.4	104.85	105.71	104.54	105.57	103.63	105.44	106.48	104.84	106.29	106.66	104.14	103.87	107.52	105.9	105.27	105.48	105.4	105.56	106.7	105.87	103.07	104.06	105.01	105.49	105.97	106.29	104.52	106.06	107.75	107.51	105.17	104.93	106.21
106.07	103.86	104.36	105.67	103.39	107.29	105.36	106.37	106.55	105.03	107.52	104.5	105.92	105.46	106.07	106.17	106.65	104.2	104.04	105.37	105.6	104.51	104.85	106.57	105.9	105.48	105.55	105.78	105.38	106.53	105.94	106.67	106.1	105.62	106.62	106.16	104.72	105.69	105.01	105.8	104.84	107	106.09	106.08	106.57	105.35	105.66	101.85	104.37	104.41
105.4	105.39	106.65	105.82	106.79	104.2	105.83	106.95	106.44	106.44	103.56	105.32	105.32	104.74	105.62	103.63	102.72	106.45	106.2	106.21	105.29	105.85	104.56	105.93	106.57	105.55	105.07	105.94	106.38	104.2	104.34	107.4	106.09	107.16	106.32	106.32	104.22	104.62	105.39	105.01	105.09	105.26	105.67	106.84	104.61	104.01	103.99	104.48	106.37	105.17
105.2	105.83	108.86	106.27	105.62	103.06	107.61	105.69	105.17	105.82	104.08	102.7	106.23	105.68	106.25	105.44	106.6	102.81	105.08	108.02	104.92	105.08	106.59	105.46	104.63	106.56	108.06	105.01	104.79	104.67	104.61	104.54	105.25	107.61	106.12	107.91	104.83	104.2	103.73	105.71	105.92	105.19	104.91	103.01	105.37	105.98	107.81	105.53	104.72	105.52
107.48	108.1	105.69	105.32	104.19	104.28	103.99	105.69	107.62	104.83	106.99	106.55	106.64	106.21	104.44	106.85	107.99	104.83	105.67	107.49	106.97	106.26	106.3	107.41	105.37	106.71	106.27	104.92	105.66	106.38	105.83	107.09	106.88	104.77	107.21	107.72	105.05	107.01	104.76	108.53	107.46	106.52	105.7	104.94	108.14	103.41	106.88	105.45	105.16	106.25
104.65	106.2	105.69	105.18	103	104.68	107.34	103.32	103.34	104.46	106.11	104.44	102.37	105.47	104.59	104.76	104.75	103.47	106.03	104.46	104.57	104.28	104.22	104.59	104.44	102.32	104.41	102.9	105.53	105.15	105.91	106.37	103.56	106.42	105.25	104.98	103.61	103.35	104.5	105.53	105.78	104.81	104.63	102.75	107.81	104.99	105	104.42	106.62	105.37
118.75	118.89	116.89	116.94	118.07	118.28	118.01	116.44	116.7	116.32	116.8	120.19	117.12	115.76	118.82	117.39	117.33	118.32	118.15	115.98	119.63	116.32	116.55	117.86	117.71	117.85	118.5	117.42	118.78	116.87	116.35	117.94	118.66	114.96	115.39	116.75	119.67	118.28	118.34	117.18	115.68	116.13	115.88	117.65	117.37	116.9	118.5	117.78	117.6	117.42
105.24	109.55	104.34	105.83	106.33	106.26	108.68	104.91	104.48	105.59	105.12	104.65	108.13	105.11	106.21	106.94	102.36	104.91	106.26	106.49	107.15	107.55	105.28	106.47	104.48	105.48	106.37	104.34	107.77	108.53	106.67	104.79	107.51	105.88	105.11	104.32	106.17	106.29	108.36	106.7	106.2	104.64	104.43	104.11	105.01	104.3	105.5	106.87	108.54	105.18
104.83	107.89	105.95	105.2	105.96	105.74	105.1	106.13	106.22	103.62	105.11	108.59	105.38	105.13	106.63	108.78	105.34	105.86	108.11	105.87	103.01	107.79	103.72	105.79	104.78	106.87	105.33	106.35	107.26	105.65	104.52	104.19	104.14	107.13	106.66	105.04	103.93	107.11	105.87	106.88	106.62	102.3	106.23	105.95	106.71	106.62	104.61	106.27	108.7	107.1
110.81	109.15	109.57	109.3	109.73	111.42	110.76	110.41	110.66	108.56	110.09	110.1	110.38	108.19	111.05	108.69	110.21	109.52	109.09	109.72	111.86	107.88	108.44	111.71	109	108.78	110.92	110.31	110.04	107.6	109.31	108.33	111.1	107.77	110.04	108.3	108.74	109.01	108.95	109.72	112.03	107.54	112.1	109.03	112.31	108.87	108.92	109.76	110.56	110.33
106.62	107.17	106.04	108.76	103.16	106.7	106.85	106.22	105.66	106.62	107.1	107.79	105.27	108.12	106.94	104.09	105.9	106.43	105.24	106.85	105.89	107.53	106.36	104.71	106.48	107.35	105.7	104.09	105.65	104.71	108.43	105.81	106.93	111.57	109.38	105.01	106.96	107.56	107.27	108.6	105.04	106.22	105.51	107.31	106.82	105.18	105.54	106.63	106.61	108.2
112.03	112.27	112.14	109.9	110.39	107.64	109.63	108.35	112.73	110.53	111.21	110.3	112.17	109.52	110.7	110.09	111.74	112.04	112.85	108.36	110.71	112.18	108.41	109.18	112.37	111.28	113.4	112.22	108.77	112.27	113.38	110.91	113.51	110.73	111.06	111.17	111.56	113.28	111.75	111.13	111.12	111.87	111.3	111.98	112.36	110.71	112.78	111.45	108.1	110.85
110.57	110.33	109.5	112.66	110.09	109.91	110.84	110.21	109.62	105.71	111.15	110.24	108.98	109.51	108.54	110.27	108.57	110.1	110.18	111.66	109.01	109.25	108.54	112.11	110.55	112.65	111.1	109.32	112.49	107.55	107.56	109.39	107.45	108.8	109.79	107.68	109.32	110.29	109.98	110.33	110.9	109.4	109.24	108.73	111.33	109.48	108.95	109.32	108.63	108.16
111.23	111.94	108.26	113.47	112.72	110.31	112.68	109.98	110.54	114.12	114.23	108.66	113.45	110.32	111.92	111.44	112.46	108.64	109.11	112.88	110.26	111.9	109.97	112.06	111.79	110.94	111.71	114.79	110.58	113.65	112.83	112.34	113.14	111.32	112.01	111.41	111.86	111.82	110.48	112.84	110.49	110.02	112.88	113.47	110.38	113.2	112.74	109.64	111.48	112.56
105.43	106	102.46	107.27	104.78	105.96	104.65	106.95	105.74	104.61	103.88	105.26	104.98	104.65	105.99	104.5	103.4	105.5	104.95	106.21	105.25	104.82	106.38	105	105.53	105.9	103.83	105.51	102.99	104.55	105.47	104.97	104.86	105.75	104.08	105.57	108.22	104.4	104.95	107.15	103.1	104.41	107.42	106.04	105.43	105.51	103.73	105.83	106	104.23
104.4	103.56	104.13	102.48	106.77	105.82	105.57	105.27	105.16	104.96	105.2	107.06	107.92	104.41	105.83	106.21	105.53	103.81	106.89	107.07	105.39	104.75	104.88	106.47	105.78	107.96	106.2	104.47	106.02	104.46	105.94	105.18	106.23	104.14	106.44	104.27	105.11	103.52	104.84	105.04	105.96	107.08	103.44	105.35	103.77	103.74	103.83	106.08	105.19	107.15
116.73	115.93	113.54	116	118.67	117.77	116.24	116.2	115.34	117.46	117.45	117.05	117.51	115.74	114.97	116.7	115.43	115.18	115.82	116.3	115.97	117.03	114.89	114.91	115.3	115.33	115.92	115.85	116.5	118.29	115.27	117.25	115.43	115.69	113.44	117.2	115.68	116.67	116.89	115.04	116.78	116.84	117.86	115.82	118.32	114.91	114.26	115.16	115.3	115.44
112.96	110.57	112.04	109.39	110.67	112.29	110.22	108.89	109.58	111.27	111.48	111.8	109.19	112.32	110.6	110	111.13	110.53	110.76	111.47	110.14	112.71	111.39	110.27	111.05	112.05	111.5	110.36	111.01	110.49	110.57	110.83	107.62	111.72	112.23	112.96	112.19	111.71	113.49	110.89	113.85	109.3	112.09	111.93	110.4	111.12	113.43	110.96	111.65	109.99
111.58	110.19	111.03	112.28	112.45	111.65	110.48	109.52	111.85	109.46	110.71	111.35	113.1	110.58	109.24	111.84	110.34	109.49	111.08	110.15	111.28	109.29	111.69	112.62	114.44	109.84	112.62	110.67	110.44	110.81	111.4	109.11	110.75	112.38	111.13	111.2	111.97	110.12	112.18	112.5	113.59	113.57	108.79	109.65	111.4	111.75	110.47	111.35	112.13	110.97
110.43	113.96	111.81	110.64	110.89	112.58	112.21	110.89	113.18	113.51	107.67	110.79	111.36	111.1	112.91	112.58	112	111.83	110.83	113.35	112.26	111.82	112.1	111.39	112.55	112.15	111.73	111.06	111.7	113.11	110.84	110.28	111.37	113.58	110.22	113.66	111.37	113.4	112.28	112.19	112.42	112.45	112.45	112.81	113.18	111.25	112.62	113.44	112.79	111.22
98.247	101.12	99.367	100.86	96.652	97.873	99.77	99.24	97.847	101.38	99.81	101.88	100.93	100.8	100.28	96.335	98.514	100.54	101.47	100.8	99.449	99.188	99.421	100.54	99.248	99.98	101.01	99.433	99.24	100.32	100.9	99.086	99.794	98.248	99.519	98.387	97.772	99.756	100.53	99.084	100.82	100.44	100.02	98.745	100.63	100.12	97.961	101.51	101.2	99.706
106.91	106.31	106.72	107.79	106.24	108.23	107.35	107.94	106.85	107.47	107.63	107.68	105.35	105.93	106.67	106.12	106.49	108.13	105.2	106.2	107.86	106.79	106.92	109	105.81	108.12	107.29	106.56	106.24	106.43	109	108.38	106.49	108.5	106.57	106.26	106.83	104.38	105.87	105.88	106.17	106.65	105.89	107.46	105.11	104.17	108.41	106.38	106.13	106.86
104.43	105.83	104.76	104.21	104.01	102.74	104.33	105.75	106.36	105.38	104.64	106.75	104.74	107.93	107.75	102.47	104.95	103.38	103.85	106.22	106.7	104.25	105.42	105.8	107.19	104.07	105.92	105.77	103.09	102.99	107.02	105.52	103.44	104.68	103.19	106.72	105.97	105.71	107.72	105.25	103.58	105.03	103.52	106.81	104.69	104.38	104.41	103.38	107.88	103.96
106.17	104.88	105.23	105.63	105.21	105.78	105.76	105.86	106.99	107.34	104.05	108.18	105.95	107.14	104.62	107.46	104.13	105.98	104.74	105.1	106.95	106.67	105.58	105.72	105.68	106.52	105.11	106.3	106.42	105.5	106.58	104.12	105.6	107.31	107.35	104.52	105.04	106.5	104.44	106.5	105.35	106.11	106.46	107.71	104.94	105.73	105.12	105.42	104.79	107.3
108.3	107.49	104.4	107.69	106.21	107.37	108.19	105.88	106.32	107.41	103.73	106.8	107.92	105.55	108.52	105.85	106	107.1	106.54	106.23	107.18	105.96	107.11	105.39	107.67	105.24	107.08	106.71	107.78	106.11	105.77	107.3	105.21	109.02	107.24	105.85	106.25	106.38	106.51	106.24	106.25	108.35	107.2	108.08	107.59	104.54	102.49	105.81	108.22	105.43
101.21	102.34	102.63	100.77	99.76	102.75	99.44	100.32	100	99.255	101.54	101.55	100.53	102.85	101.77	102.72	100.56	101.46	102.29	98.857	100.12	101.44	102.18	102.12	100.09	101.78	100.17	101.83	100.84	99.617	100.22	101.78	101.53	99.957	101.55	99.331	102.64	102.55	103.89	99.744	98.774	102.23	99.387	102.22	100.94	101.69	101.7	99.639	101.86	98.703
105.95	103.65	106.07	106.37	105.68	107.04	105.02	106.37	106.98	107.15	107.81	106.38	106.77	103.75	106.63	104.13	106.6	106.1	105.72	106.33	106.3	106.83	104.09	106.63	106.57	106.76	103.99	104.89	105.79	106.59	106.53	106.11	105.25	106.92	104.38	107.25	106.7	107.05	106.35	105.51	104.4	106.75	109.17	106.85	106.55	105.64	106.84	107.62	103.94	106.37
112.54	110.15	111.06	112.18	109.05	111.78	109.57	111.49	109.71	110.48	111.3	111.24	109.61	111.32	113.16	111.17	110.18	110.61	110.78	111.49	111.73	109.91	111.1	111.56	109.58	111.44	111.59	111.77	110.76	109.8	110.96	111.54	112	108.63	111.44	110.18	113.21	111	110.17	110.82	111.78	111.7	111.68	109.32	107.8	110.84	109.52	111.83	110.41	110.84
105.26	105.42	107.24	105.01	104.39	105.79	107.1	106.75	106.96	104.13	105.86	106.5	106.87	102.99	104.57	106.3	104.43	106.31	104.96	103.91	105.95	106.02	103.48	105.55	104.99	106.49	106.67	105.99	106.69	104.25	107.53	106.88	103.35	104.69	104.37	104.56	107.9	106.03	108.45	105.54	106.45	106.06	108.59	104.31	105.21	104.94	107.25	107.58	106.22	103.01
105.89	107.52	106.89	106.7	104.99	108.41	107	106.19	108.03	108.65	107.43	106.61	108.69	106.84	108.16	105.15	108.12	106.96	109.11	106.21	106.08	106.3	104.48	106.4	107.76	105.72	106.18	107.72	106.89	107.2	107.6	107.45	103.65	107.7	107.42	107.09	106.81	107.09	107.64	105.43	105.85	106.06	105.74	106.97	106.65	105.23	106.32	105.73	108.19	107.21
112.16	111.36	111.96	111.62	111.94	113.18	112.38	111.18	112.37	111.11	112.07	112.07	111.15	112.96	112.03	109.3	109.19	110.55	111.53	109.88	112	109.6	110.62	110.19	110.45	109.91	113.04	111.05	112.5	110.3	114.04	111.57	110.53	111.7	110.86	111.72	111.59	112.89	111.4	109.89	111.13	112.23	109.91	111.3	110.89	110.79	111.91	112.39	111.65	111.31
106.6	105.16	105.49	107.21	106.07	106.07	107.57	104.53	107.06	106.69	105.33	105.95	104.22	104.75	106.72	105.97	107.01	105.25	106.35	106.44	105.68	107.03	107.29	106.18	104.38	105.25	104.93	106.43	106.45	106.45	107.36	101.71	106.06	105.87	105.87	105.96	104.48	103.55	106.67	106.53	104.95	104.5	107.91	106.13	105.62	106.08	105.33	105.28	106.92	105.64
105.74	103.93	104.87	105.71	103.88	105.38	105.94	104.89	105.74	106	104.11	104.42	103.07	105.49	103.99	106.12	105.33	105.4	104.71	104.36	104.74	106.81	105.74	103.69	105.12	108.19	107.03	105.21	106.21	104.48	105.43	103.91	105.94	105.93	105.5	106.04	106.02	104.72	104.22	105.72	102.69	105.64	104.82	105.42	106.04	104.24	105.4	104.2	105.44	105.46
110.37	111.79	110.82	113.55	112.1	110.42	110.25	110.94	113.65	110.17	110.36	111.4	110.95	111.47	113.05	110.05	112.58	110	111.59	110.93	111.84	110.4	111.51	112.27	111.76	111.04	112	111.59	111.58	109.89	111.6	112.42	113.07	113.19	112.35	111.72	111.37	110.24	110.72	112.21	111.33	109.85	109.41	112.98	112.28	111.87	111.28	113.58	111.41	110.51
105.67	108.23	105.59	106.02	106.54	106.39	105.66	103.37	104.96	104.73	102.42	106.63	104.31	104.63	106.59	104.38	105.58	105.12	105.98	105.21	106.12	104.44	105.3	105.73	103.39	104.83	106.06	103.47	107.4	104.71	105.27	106.2	103.64	106.5	103.15	106.04	106	106.71	103.87	105.67	104.32	106.47	103.71	104.42	105.34	105.06	106.66	105.52	106.24	104.2
100.95	99.754	97.706	98.553	101.02	99.62	98.607	98.755	99.793	96.505	98.434	98.531	100.46	97.248	99.717	99.582	100.51	101.18	100.64	98.55	99.128	98.817	98.674	99.272	99.624	99.509	100.84	100.17	100.52	100.65	100.45	100.96	101.27	98.653	99.762	100.55	100.54	98.751	100.35	99.787	98.152	99.893	100.14	101.23	99.942	98.686	100.29	99.352	99.408	101.89
106.77	104.8	106.1	104.64	104.42	106.83	105.12	105.73	104.76	106.06	105.66	104.35	105.7	106.19	105.89	105.33	105.55	104.61	105.63	107.15	106.42	104.13	104.38	106.88	106.22	104.71	106.34	106.93	105.77	106.25	106.29	106.2	106.13	106.09	104.22	106.85	105.9	104.6	105.33	108.85	104.69	106.48	105.73	107.68	104.48	105.94	105.79	105.59	108.49	104.2
109.87	110.05	110.74	111.95	112.44	107.9	111.44	113.03	110.38	109.68	113.47	112.1	108.46	111.62	113.09	110.97	110.94	109.95	110.34	111.28	109.11	110.89	112.61	109.85	112.21	113.58	110.47	113.63	110.13	109.4	112.04	110.08	108.87	110.62	112.18	109.31	112.77	110.37	110.49	113.07	110.79	112.18	111.94	109.55	111.65	113.3	110.69	112.68	110.07	111.22
103.06	102.15	99.183	102.24	98.684	100.08	98.925	98.743	99.127	103.34	100.91	102.31	97.977	98.44	102.66	100.87	100.37	99.93	101.39	101.34	102.02	100.41	101.41	102.8	98.84	102.68	102.29	100.82	100.78	99.88	100.92	99.985	98.454	98.827	99.892	101.16	101.33	100.62	101	99.604	99.777	101.62	100.85	101.47	98.533	100.83	99.981	100.61	99.674	101.07
104.65	104.43	106.48	105.38	105.2	107.26	106.7	105.64	104.32	103.95	104.39	108.14	104.05	106.91	106.69	104.19	105.02	102.48	105.57	105.43	105.08	105.2	107.04	104.14	104.58	106.51	104.6	105.79	106.45	105.51	105.44	105.65	105.62	106.69	105.59	105.08	105.38	107.03	105.18	105.06	105.96	106.59	105.03	102.81	102.95	106.03	104.94	104.69	105.67	103.87
100.72	98.57	99.664	97.992	99.243	100.5	100.43	98.896	98.283	98.64	99.512	99.913	100.77	98.967	99.309	97.764	100.75	100.06	101.01	98.957	101.19	95.878	101.64	100.14	99.707	99.118	100.11	99.012	100.63	101.93	101.62	102.03	97.014	99.029	99.476	99.001	101.21	95.897	98.878	98.295	100.51	99.526	98.03	98.42	98.649	99.932	100.14	99.815	98.881	100.62
111.98	111.82	113.38	115.56	110.61	111.7	112.16	112.31	113.79	112.96	111.61	112.45	112.38	113.91	113.94	111.92	111.1	112.85	112.42	110.82	111.54	114.37	112.08	112.51	113.25	110.44	110.98	112.29	111.2	110.9	112.81	114.32	111.85	111.58	114.24	113.41	112.3	111.34	111.88	113.21	112.7	112.49	109.84	112.64	112.89	111.22	111.85	112.42	113.5	111.68
108.01	105.97	105.6	103.51	107.02	107.45	107.55	106.14	107.08	106.01	108.05	105.8	105.82	105.6	105.6	105.45	106.14	106.43	106.17	107.75	105.93	105.88	107.3	105.58	106.47	107.55	106.56	106.44	105.38	106.96	107.63	110.52	109.1	106.06	105.09	107.55	106.05	106.17	107.34	106.14	106.51	105.77	103.82	108.1	108.04	104.68	105.99	104.62	107.72	106.44
111.71	111.63	110.8	110.92	109.72	112.56	108.88	111.69	110.61	110.58	111.92	110.28	110.56	111.93	109.96	110.54	112.92	112.25	113.06	109.33	111.84	112.63	109.18	112.71	111.94	110.24	111.77	110.83	108.83	108.44	111.08	112.08	110.89	107.52	110.32	110.44	109.76	108.04	111.62	109.71	110.52	112.94	109.6	111.01	111.56	111.74	110.51	112.12	111.07	111.03
107.41	106.63	104.77	107.82	105.57	105.73	107.34	109.15	106.08	107.64	107.02	102.71	106.22	104.63	105.72	106.97	104.22	108.07	104.89	104.17	105.08	104.85	106.5	104.13	105.38	105.55	104.62	106.35	107.06	105.16	106.71	104.68	105.62	106.86	104.89	105.34	105.49	106.62	105.2	107.23	106.68	105.91	104.83	104.38	108.53	108.21	104.98	104.02	105.67	105.56
98.034	101.36	97.735	99.016	97.997	100.9	102.44	100.76	100.19	100.36	100.09	99.784	98.991	99.782	100.38	100.64	101.46	100.4	99.998	99.751	100.28	99.282	101.73	99.722	99.857	101.8	99.154	101.01	99.564	100.36	102.26	98.873	98.216	99.181	99.909	100.49	100.17	101.54	99.661	98.658	98.148	98.579	99.644	97.943	100.53	100.78	100.32	99.752	99.839	99.133
110.62	110.15	113.88	108.38	110.57	111.21	111.11	110.01	114.01	110.11	110.37	110.98	112.71	110.63	109.55	111.71	110.62	110.18	108.76	108.61	112.78	112.42	112.3	110.71	109.73	109.84	109.71	109.76	110.35	108.17	109.59	111.45	110.74	110.87	110.86	110.84	111.28	110.25	110.18	111.62	109.91	110.37	110.87	110.91	110.41	111.74	107.52	111.29	110.89	111.83
107.3	105.58	104.33	107.37	104.66	106.37	106.63	107.18	103.22	105.15	105.11	104.16	103.5	106.37	106.25	105.01	106.56	105.14	107.06	104.25	106.01	105.83	105.04	103.68	104.95	106.15	104.7	106.58	105.57	106.05	105.89	104.38	104.18	105.33	107.7	105.17	107.03	106.64	104.68	105.27	106.03	106.73	107.49	104.84	103.99	103.31	104.02	104.9	107.31	106.69
111.98	111.86	113.75	112.3	111.73	111.53	110.53	110.21	113.36	113.13	113.8	111.44	113.45	112.21	113.3	112.27	111.49	111.86	113.06	112.37	111.98	113.41	109.71	111.01	111.72	110.72	112.81	112.95	113.64	112.66	113.93	114.39	110.79	112.08	111.42	114.81	111.33	110.13	112.34	111.49	111.87	114.14	112.27	111.88	112.66	112.19	112.67	110.58	110.54	110.71
110.93	110.47	110.89	110.54	110.23	108.68	109.11	110.75	111.51	109.75	110.55	110.43	109.96	109.33	109.38	108.79	109.04	110.96	108.25	113.4	110.39	111.23	111.98	111.6	108.74	111.15	110.94	111.24	110.48	110.88	108.48	107.45	109.99	111.08	110.32	110.35	110.81	111.76	112.13	112.47	110.71	111.17	111.56	109.51	111.14	110.31	109.52	111.32	109.83	109.58
112.6	109.4	111	112.8	112.87	111.62	110.75	108.72	111.92	113.24	110.06	111.8	110.66	108.88	111.21	112.63	111.9	109.87	112.1	109.16	110.67	111.25	113.06	111.81	109.93	112.44	110.55	112.82	110.72	110.78	111.53	111.57	110.44	111.17	110.7	110.81	109.45	112.85	111.76	110	110.11	109.65	111.21	111.19	111.51	111.26	111.93	111.82	113.34	112.26
107.46	105.27	105.66	103.59	106.46	100.62	107.06	105.04	104.85	105.37	106.22	107.1	104.48	105.67	105.35	104.7	105.53	104.43	104.84	105.4	102.43	105.14	105.65	104.82	103.74	104.2	106.84	104.11	104.95	105.67	106.63	104.82	105	109.09	105.58	105.72	106.64	105.68	106.13	104.87	105.21	104.07	102.36	102.48	105.54	105.79	105.91	105.79	104.78	107.64
103.98	103.92	102.8	104.41	103.26	106.06	102.76	105.27	104.86	106.19	104.68	104.43	104.13	107.46	103.38	103.34	103.48	104.35	105.31	103.67	105.13	103.85	102.24	105.23	104.14	102.97	103.43	106.9	106.46	107	107.11	107.38	104.23	103.39	103.67	103.29	105.24	103.18	103.77	105.34	105.02	103.39	101.66	106.27	105.28	104.1	106.35	106.57	104.31	104.85
109.63	109.88	111.37	111.2	111.76	112.63	111.73	108.92	109.89	111.52	112.73	110.85	111.74	111.64	111.93	113.26	110.14	110.88	111.72	111.64	110.27	111.94	111.78	113.25	110.64	112.4	110.26	110.67	112	111.72	112.19	111.49	113.14	112.31	112.13	109.38	113.1	111.9	112	113.6	112.39	111.03	111.99	110.77	110.61	110.52	112.46	109.32	111.39	111.47
110.15	110.82	112.78	109.14	108.18	111.75	108.68	111.42	112.76	111.19	112.83	110.99	111.98	112.85	112.09	111.58	110.66	110.08	110.55	109.68	112.36	109.18	112.68	111.97	111.78	111.18	110.49	111.83	110.24	110.98	111.36	113.23	109.89	109.4	110.78	108.7	112.42	111.97	110.21	111.74	109.67	111.58	109.33	111.27	111.77	111.03	112.01	112.56	109.77	113.54
105.96	106.82	105.15	105.34	106.19	108.29	105.88	106.4	104.8	106.94	106.96	105.05	106.4	105.35	105.93	106.42	104.25	105.51	107.24	106.94	105.34	106.53	106.18	106.25	106.98	105.66	108.97	107.49	106.19	105.18	104.79	106.39	106.38	106.32	106.21	104.76	107.9	106.63	106.22	106.27	106.65	104.43	103.38	106.66	107.92	108.55	107.37	107.89	106.17	105.67
109.83	110.46	112.19	111.36	108.71	109.03	112.19	109.09	107.65	108.59	108.17	109.47	109.94	111.26	108.43	110.77	108.93	109.92	109.39	109.28	110.32	109.41	110.78	110.48	109.91	111.1	108.18	108.92	109.88	110.38	110.24	108.68	108.73	111.25	106.45	110.95	110.72	109.55	109.5	109.25	110.61	110.7	111.05	108.86	110.59	108.84	109.66	110.33	106.83	109.76
115.54	116.13	116.58	116.2	117.29	115.55	116.46	118.94	116.54	116.77	116.26	115.46	117.92	113.83	117.04	115	114.37	117.35	116.67	117.42	113.94	114.88	116.57	116.45	114.72	117.74	116.75	117.51	116.69	115.33	118.2	116.58	116.04	114.47	115.22	114.97	117.3	116.85	116.45	116.49	115.85	117.03	116.62	116.51	116.05	114.85	116.14	116.97	115.3	116.07
105.57	106.06	105.5	106.23	104.6	103.06	106.81	107.25	104.65	104.97	105.2	106.62	105.1	108.18	106.21	104.77	106.84	106.92	107.46	108.73	106.46	106.05	108.46	105.35	104.34	105.34	105.8	106.36	104.02	107.04	107.14	105.9	106.06	107.32	103.92	104.59	104.93	107.51	108.17	103.96	105.95	108.53	104.43	106.59	106.61	105.24	105.09	106.06	108.2	104.96
104.92	103.23	103.23	107.3	106.37	105.22	105.6	106.15	104.22	102.53	103.67	102.09	102.55	101.75	104.09	101.95	104.63	105.23	105.02	103.68	103.51	103.51	106.68	104.8	101.42	104.86	102.93	106.02	103.93	104.06	102.97	103.51	104.88	105.02	103.52	103.12	106.93	102.93	104.98	103.31	105.74	106.49	105.1	105.14	102.46	102.57	103.57	104.28	102.59	105.28
110.97	109.64	110.56	110.23	110.5	113.21	110.28	111.99	110.65	113.6	112.34	108.09	109.02	112.11	111.34	110.83	110.91	108.91	111.23	109.7	110.47	109.78	109.16	111.04	111.36	107.55	108.57	111.74	113.19	110.97	110.23	112.32	109.33	110.28	112.88	111.98	108.28	112.72	109.47	111.15	109.22	108.45	110.06	110.86	110.33	110.9	113.08	110.52	110.62	110.74
104.28	104.2	102.87	103.54	105.62	101.66	105.84	102.88	102.53	101.04	103.62	106.62	107.27	104.72	103.66	101.66	103.26	104.91	102.5	103.63	106.01	101.92	105.06	105.19	103.59	104.62	104.02	104.68	103.38	102.11	105.55	105.56	104.05	102.67	104.78	103.6	103.76	102.5	105.29	104.78	103.9	104.68	103.78	104.03	106.01	106.47	105.56	105.16	102.95	106.88
107.52	110.98	108.54	110.73	108.52	109.51	109.75	111.03	111.6	111.71	108.67	112.35	109.72	109.55	108.44	108.01	109.19	108.69	109.11	109	111.02	109.61	111.77	110.25	109.17	108.69	113.01	109.05	108.31	109.18	108.93	111	109.38	108.95	109.71	111.25	109.49	111.41	110.96	110.93	107.52	110.44	108.79	109	110.33	110.11	109.08	110.93	108.61	109.18
103.95	103.43	105.79	101.75	103.17	105.37	104.11	103.18	107.36	103.23	104.02	104.88	104.91	102.16	104.62	102.9	104.16	103.12	104.84	103.89	104.88	103.95	105.75	104.85	101.94	101.85	104.85	102.07	103.98	105.53	103.99	106.32	104.73	105.29	104.81	107.62	105.1	104.14	105.14	102.67	105.55	104.03	103.54	104.58	105.02	105.76	103.64	103.97	104.32	105.48
109.87	112.73	109.3	112.36	111.04	107.51	109.91	109.9	112.75	110.68	110.37	109.54	111.67	111.71	108.58	109.97	110.19	110.6	108.27	112.87	109.31	109.87	109.47	109.05	109.9	109.68	110.69	112.88	111.34	113.63	110.63	109.28	109.01	111.32	111.26	110.19	109.11	111.15	110.27	109.8	107.42	111.96	112.71	112.33	111.7	113.35	109.76	109.46	110.27	111.28
107.96	102.5	107.46	105.93	104.16	106.36	106.26	104.9	104.99	105.93	105.68	107.07	105.15	104.2	108.05	104.79	104.49	107.24	104.71	104.28	104.03	107.47	106.43	105.16	104.45	104.47	106.16	104.21	104.05	104.39	103.7	107.11	105	103.27	103.16	107.72	105.44	106.75	104.48	106.47	106.8	109.44	106.68	107.83	103.38	106.04	108	106.37	105.44	106.65
105.69	105.08	103.45	104.82	106.94	103.38	104.92	105.5	103.98	108.16	106.89	107.13	105.48	105.56	106.21	107.12	107.13	105.73	105.99	106.63	104.44	104.74	105.1	104.47	105.46	105.56	105.34	106.49	104.36	105.75	105.07	106.11	105.61	106.88	103.15	107.02	103.62	102.93	107.53	106.33	108.97	105.75	106.32	108.28	105.76	107.33	105.81	106.07	107.68	105.28
102.9	101.49	100.02	102.23	100.81	100.9	99.997	100.6	100.75	102	99.441	101.96	101.79	99.722	100.48	102.16	100.82	99.861	101.5	102.27	101.29	100.72	100.34	99.727	99.119	100.74	100.24	103.47	100.64	100.73	101.37	100.84	100.64	99.285	100.58	101.28	99.473	100.26	103.25	101.34	97.106	102.31	100.33	100.58	100.24	99.736	100.51	99.814	99.732	101.86
107.51	104.7	105.46	108.19	106.01	105.97	105.12	104.9	104.55	104.7	105.63	103.92	105.82	106.64	106.06	106.34	106.88	104.92	106.14	106.63	105.68	106.5	105.63	105.54	106.47	104.92	104.45	106.84	104.08	106.04	105.45	105.79	104.68	106.41	106.37	105.39	106.17	105.75	104.37	107.55	106.69	105.27	104.59	107.41	106.88	105.68	103.92	106.82	104.9	107.34
100.16	100.55	100.53	101.89	100.39	100.66	101.35	97.808	99.992	100.37	101.38	96.021	100.45	101.14	99.788	100.06	99.779	102.09	97.288	98.933	100.41	100.05	100.57	99.095	100.01	97.122	100.99	99.31	100.25	99.351	98.642	99.046	101.42	100.72	99.347	100.46	99.052	100.7	99.459	102.51	99.829	100.97	100.24	100.47	101.44	100.31	103.27	99.552	99.998	101.82
99.754	102.81	97.774	98.323	99.82	99.37	100.76	98.62	98.187	100.3	98.574	101.76	98.193	102.78	98.244	101.25	98.618	98.444	98.865	100.99	100.29	100.24	99.538	99.55	98.812	97.75	100.28	100.41	99.762	103.27	96.839	101.35	101.3	98.217	99.019	97.425	99.205	99.493	101.15	101.86	100.58	99.15	102.85	100.08	99.841	99.775	98.535	101.53	100.1	101.73
103.75	105.07	105.72	104.49	104.61	102.61	106.78	106.8	105.43	106.25	107.08	106.61	107.68	105.3	106.12	107.52	106.91	105.29	106.35	105.69	103.37	104.62	104.74	107.02	106.26	104.95	105.95	103.63	104.77	104.55	106.22	104.02	107.3	106.47	105.52	106.72	107.85	106.5	104.12	106.42	105.29	103.67	106.28	104.45	105.09	107.25	103.62	105.88	107.86	106.75
106.54	104.81	105.21	104.37	104.89	107.07	106.35	104.89	103.88	106.34	104.04	107.52	105.33	105.7	105.99	107.21	107.11	105.4	107.28	104.91	105.56	106.15	105.26	105.57	106.4	104.49	104.16	107.89	103.77	104.56	104.87	107.62	104.02	105.44	105.47	106.53	106.81	103.93	104.03	104.99	107.52	103.8	105.46	106.39	105.88	106.61	107.85	106.31	106.52	107.29
104.45	104.4	106.29	106.43	105.05	106.18	104.52	106.15	104.99	106.33	106.78	104.12	105.63	104.74	105.04	105.48	104.72	103.43	106.57	102.21	105.15	106.04	105.09	108.61	104.73	104.4	104.93	103.38	105.98	106.62	103.88	103.69	107.4	105.56	105.38	105.46	107.81	105.05	105.93	103.24	105.43	104.1	106.59	108.41	106.48	105.53	103.38	105.93	107.57	106.79
100.93	101.73	99.593	96.75	99.011	101.06	99.537	100.14	101.87	102.77	100.64	100.65	98.874	101.04	101.84	100.46	99.405	101.67	103.34	100.74	99.931	100.51	100.77	102.17	101.76	99.488	99.654	100.37	102.01	99.738	100.26	100.05	99.819	98.121	101.15	101.97	98.97	100.15	102.46	101.5	100.76	99.615	101.3	98.286	101.11	101.67	101.37	102.55	102.27	101.95
112.49	110.88	112.91	111.61	110.49	111.37	113.69	111.92	113.19	112.49	110.45	113.8	111.22	113.58	111.31	111.08	112.81	112.4	110.71	112.84	110.14	112.74	110.96	109.98	110.47	111.64	110.79	112.45	112.26	112.46	111.62	109.8	110.48	112.05	113.6	112.15	111.14	110.35	113	110.49	111.25	111.38	113.04	112.11	115.48	111.44	108.6	112.02	113.71	112.39
106.36	107.53	104.09	107.05	105.84	108.02	106.35	103.64	105.7	103.67	106.69	104.17	104.58	105.39	107.48	106	106.6	107.29	105.71	105.03	104.58	104.23	106.32	108.15	107.92	105.8	105.54	102.81	105.88	105.28	105.75	105.24	103.85	106.51	105.62	103.98	102.72	103.51	104.63	107.46	104.02	106.69	103.84	105.04	104.17	106.04	104.33	103.46	104.73	104.96
105.03	107.35	104.01	106.23	102.5	105.22	104.2	103.6	106.48	104.16	104.68	104.2	105.18	105.94	105.38	104.29	105.84	106.46	105.95	106.77	107.28	104.84	104.44	106.11	106.94	107.23	103.21	106.23	104.48	105.27	106.7	103.79	106.39	105.31	106.78	106.98	105.27	105.29	103.64	105.24	105.18	103.63	105.22	106.05	105.73	105.03	106.03	106.23	104.79	103.91
104.09	104.33	104.3	104.64	102.25	101.38	105.02	104	107.41	103.16	103.04	105	104.34	103.71	103.8	102.33	106.95	104.16	105.33	104.19	104.61	103.77	101.6	104.13	105.54	102.85	103.07	104.27	104.68	104.48	103.34	104.76	105.31	102.5	103.86	103.1	103.02	102.45	103.43	101.32	105.55	105.36	104.79	103.15	104.31	102.61	105.67	103.61	105.61	103.28
97.632	98.164	99.429	98.725	99.915	100.23	97.95	96.886	101.23	98.754	99.202	95.808	101.21	100.42	99.769	100.6	100.67	99.693	100.17	102.16	97.717	99.401	100.91	99.354	100.79	101.9	101.95	99.731	99.989	99.696	102.52	100.73	100.32	100.34	98.47	98.79	98.825	99.264	100.51	100.89	97.345	99.683	99.23	102.14	98.655	98.291	102.49	101.18	97.373	102.1
99.216	100.35	99.889	101.7	100.79	100.34	101.77	100.31	100.81	102.02	100.84	99.66	101.29	100	99.908	100.14	101.56	100.97	99.918	100.08	102.68	99.208	101.83	98.814	101.32	100.55	99.811	100.73	98.891	100.35	101.65	102.19	101.8	99.343	100.8	100.8	101.04	101.05	100.09	99.467	101.35	99.303	101.66	100.25	97.894	101.24	100.57	101.67	98.308	101.18
110.65	109.25	110.03	111.78	111.78	111.32	110.48	110.86	111.84	108.95	110.87	109.65	111.61	110.28	110.64	107.45	110.05	110.37	112.22	108.33	109.95	111.32	110.45	111.63	110.37	109.74	110.22	111.98	110.09	112.17	109.89	108.76	109.46	112.98	109.87	109.94	110.12	110.2	112.22	111.03	110.19	109.45	109.62	111.1	109.09	112.2	111.3	109.84	110.34	111.49
105.98	103.79	107.03	105.88	107.97	106.33	106.38	104.83	105.86	106.62	106.15	106.61	104.21	104.15	105.58	104.73	106.43	105.92	105.2	106.46	104.56	104.81	106.94	106.57	103.98	106.27	105.62	106.27	105.06	106.66	105.09	105.56	108.12	106.89	106.01	105.84	107.52	104.28	106.51	103.79	104.21	104.08	105.89	104.91	102.12	105.86	106.8	105.43	105.63	105.52
111.62	112.59	113.81	114.43	114.6	111.74	111.35	112.57	113.31	114.98	113.64	112.04	112.52	113.92	110.39	112.85	112.71	113.35	114.39	114.23	111.76	112.56	111.51	115.24	114.71	111.4	111.78	113.14	113.33	112.47	113.48	113.76	111.55	111.69	111.94	111.7	113.52	111.65	112.65	112.2	111.38	114.67	113	112.64	112.29	113.1	113.59	111.5	113.4	112.31
99.774	99.12	97.297	99.981	101.19	101.93	99.947	100.63	99.002	102.04	99.624	98.769	100.98	99.765	99.562	99.844	99.582	101.66	100.05	99.215	98.255	100.97	99.371	101.65	100.29	101.9	99.609	99.745	99.313	101.67	98.894	99.462	99.171	100.29	101.64	99.429	98.288	101.55	97.991	97.439	98.983	98.418	97.632	101.25	98.431	101.36	101.38	100.14	98.713	100.4
107	106.88	106.75	104.94	108.2	106.59	107.43	107.73	105.84	107.66	107.28	108.74	106.05	105.59	105.1	107.92	105.15	107.23	106.81	105.09	106.69	106.72	107.46	107.26	106.97	108.78	104.68	105.46	107.07	108.68	106.97	106.73	106.31	107.85	106.53	105.21	106.58	107.45	105.64	106.2	106.23	104.67	107.68	105.27	106.76	107.25	107.38	108.41	107.84	105.74
100.55	102.16	101.04	100.78	101.18	98.185	100.22	101.94	101.19	99.117	99.077	100.67	98.059	99.247	99.786	98.892	100.68	101.99	99.59	100.6	99.416	101.33	102.17	99.154	102.65	101.3	101.61	98.395	100.03	99.693	100.51	100.19	98.245	97.868	101.98	98.886	100.67	96.632	100.76	97.806	100.6	100.43	100.52	99.649	101.31	98.531	100.67	99.95	99.563	99.819
112.85	111.83	109.36	112.16	112.25	111.53	111.38	111.9	114.9	110.59	111.74	111.88	110.38	109.6	111.06	111.93	108.62	113.32	112.91	113.11	109.79	112.16	108.84	110.2	111.22	112.1	111.28	110.62	111.72	109.52	111.05	110.62	111.31	112.28	112.5	108.06	110.56	112.25	112.37	112.04	112.04	111.99	110.82	112.42	112.41	111.1	110.85	109.66	112.92	111.06
105.35	106.75	101.9	102.09	103.91	102.61	101.91	105.71	104.35	101.25	104.94	102.05	104.13	105.79	103.1	103.04	103.96	106.33	102.25	104.79	104.44	104.33	104.76	101.89	105.61	105.3	103.25	104.42	105.28	103.58	103.75	103.72	104.4	103.88	105.89	104.4	103.77	102.73	106.09	105.97	103.71	102.29	106.93	102.73	103.78	104.62	104.01	105.99	105.44	104.25
97.794	101.27	97.178	99.352	99.344	98.723	99.302	98.357	99.281	98.966	99.518	101.14	99.973	97.321	99.66	100.95	97.554	100.13	98.288	97.894	100	99.123	98.634	99.472	97.874	98.018	99.43	99.16	98.037	101.28	100.66	100.7	98.671	99.655	100.08	98.978	100.97	99.511	96.898	101.32	99.742	99.684	99.908	99.236	99.752	99.983	100.18	101.97	102.07	100.43
106.86	107.18	105.95	104.34	105.96	107.21	104.68	106.68	107.47	106.73	106.37	105.37	104.93	106.69	105.26	106.51	104.35	107.01	105.15	106.14	105.59	106.38	105.9	105.91	105.86	106.03	105.81	104.21	105.18	106.93	106.48	105.74	105.62	104.26	106.25	105.88	106.82	105.25	104.78	107.01	106.2	107.44	105.95	106.05	106	106.18	104.18	104.81	106.81	106.5
110.54	110.82	109.34	110.22	109.94	109.11	109.43	107.96	109.71	111.89	109.85	108.75	109.72	110.32	110.86	109.52	109.89	109.24	110.33	108.77	109.34	110.82	108.5	109.53	108.55	107.89	109.78	109.89	108.86	110.9	109.63	110.79	108.12	106.86	108.66	111.07	109.99	112.68	110.65	108.35	107.38	109.49	110.41	111.46	107.72	110.43	107.51	111.51	109.35	110.45
105.48	108.47	108.79	105.99	106.09	106.04	107.59	106.61	104.9	106.8	106.03	109.48	107.2	105.6	106.26	106.15	104.9	104.52	105.74	105.62	105.59	108.15	106.36	104.35	106.54	103.89	106.96	106.32	105.5	106.51	107.3	105.49	105.72	104.53	104.99	104.77	106.44	105.77	107.39	107.07	106.11	109.96	106.58	106.42	104.92	106.03	105.55	106.06	104.99	105.67
112.08	110.29	110.22	112.11	110.78	110.69	112.59	108.24	110.84	111.35	112.12	109.53	109.93	109.52	111.54	111.77	108.2	111.22	109.58	110.3	109.8	110.8	110.49	108.96	111.2	110.35	111.24	110.77	108.77	112.94	109.35	111.52	111.47	111.48	111.15	109.54	113.12	112.41	111.8	111.18	110.61	110.48	111.5	110.42	109.12	109.73	110.55	110.01	110.19	110.08
105.8	104.71	106.39	106.43	106.97	106.84	104.12	105.35	104.44	105.87	104.87	106.49	103.8	105.57	105.29	103.08	105.24	105.98	103.95	105.87	104.5	105.4	107.02	107	105.81	106.4	105.64	104.67	104.59	105.56	106.13	106.07	106.78	104.17	103.59	107.82	106.82	106.29	106.89	105.24	104.92	105.37	106.08	103.97	104.72	105.32	105.68	103.06	106.37	106.9
100.84	102.53	100.98	101	101.35	101.86	101.05	103.05	100.2	101.73	102.71	101.67	100.67	101.24	100.62	102.46	101.62	100.99	101.54	99.654	102.11	101.17	102.88	100.93	101.48	100.19	100.32	98.981	101.52	101.98	102.43	99.667	99.651	101.67	98.632	103.24	103.55	101.67	101.3	100.57	102.02	101.77	100.62	101.11	102.68	99.366	101.42	100.04	101.09	100.08
105.14	106.68	105.98	105.59	104.72	105.91	107.1	106.15	107.27	105.21	107.62	104.46	104.9	105.69	105.48	104.46	106.71	109.05	107	105.83	106.23	104.74	107.9	105.33	105.77	105.97	106.83	105.1	106.05	108.12	108	108.6	106.9	104.43	106.6	106.02	106.47	107.06	105.83	105.8	109.36	106.65	105.9	108.52	107.05	107.75	107.01	106.76	106.75	106.83
103.78	105.87	106.73	105.09	104.96	102.58	106.79	105.64	104.39	105.27	104.19	106.81	104.69	106.49	103.79	105.21	104.11	105.11	105.25	107.03	106.56	107.06	107.87	106.23	103.14	105.06	106.17	108.5	105.04	106.61	106.1	106.56	105.38	106.42	106.73	106.17	104.62	106.09	105.68	103.38	105.47	105.05	106.23	105.29	106.28	104.94	106.7	104.06	105.64	104.46
98.606	98.457	101.17	99.399	101.9	102.26	97.916	100.04	97.96	99.811	100.05	100.96	101.43	98.074	100.04	98.772	100.73	101.92	99.576	99.642	99.792	99.063	100.46	98.756	101.51	99.363	100.27	97.204	101.88	99.767	99.555	98.989	97.526	99.602	98.508	97.955	98.158	100.16	99.374	100.37	100.79	100.55	99.174	101.05	99.449	97.687	99.024	99.482	102.35	103.97
107.35	109.02	105.63	106.72	105.32	107.65	105.52	105.14	108.47	106.26	108.27	105.27	106.54	108.31	107.83	105.41	104.43	104.74	104.81	102.59	105.35	107.76	105.08	104.81	105.26	108.75	108	106.12	105.87	107.47	107.17	105.36	107.53	106.6	105.56	105.85	104.89	105.23	104.19	106.66	107.29	107.16	107.9	106.3	106.06	107.03	105.5	103.96	106.06	104.97
106.89	103.2	104.27	105.43	104.26	103.41	106.05	105.05	103.99	103.89	104.78	105.16	104.27	104.81	105.36	103.47	104.92	103.39	103.21	104.24	103.37	105.07	103.74	103.97	104.64	105.14	104.16	105.29	105.88	103.42	105.29	103.99	104.61	104.55	106.05	104.08	102.12	103	104.12	103.08	104.74	102.55	107.03	105.63	103.49	106.13	104.56	104	105.08	103.32
111.91	113.13	108.82	113.32	111.64	110.77	110.11	110.36	111	110.15	110.19	110.37	111.76	110.8	109.92	111.96	111.99	111.26	111.69	112.54	110.21	111.14	109.26	112.01	113.64	110.52	113.18	109.87	113.32	112.12	114.39	112.08	111.67	113.56	112.62	112.5	111.52	111.07	111.32	116.01	113.71	112.27	112.75	111.16	112.16	112.97	110.91	112.19	110.51	112.37
111.8	112.27	112.1	111.32	110.53	111.98	109.65	112.4	112.06	112.69	112.93	109.3	109.44	111.41	110.66	110.11	111.31	111.32	113.25	112.47	110.05	111.39	110.41	110.87	112.09	110.44	112.21	109.41	110.6	112.4	110.91	111.07	109.55	111.57	111	110.97	107.92	111.6	111.25	112.63	110.61	111.88	111.33	110.97	111.93	109.71	110.72	111.62	112.38	109.04
108.36	104.93	106.03	104.16	103.25	103.86	106.71	105.05	105.59	106.79	103.8	106.41	105.52	104.74	105.86	104.41	102.87	105.59	106.44	105.42	103.83	106.47	106.72	106.39	106.96	105.62	104.91	106.15	105.38	104.6	108.08	104.43	107.91	105.93	103.84	105.23	103.7	104.27	103.32	105.42	105.88	107.51	106.82	104.5	107.12	104.19	104.84	105.58	105.06	104.79
104.14	103.27	104.48	104.85	104.4	104.09	104.37	104.16	104.74	106.86	104.61	104.07	104.77	103.31	105.94	108.28	104.25	107.2	102.26	103.46	105.2	105.84	103.96	106.9	105.04	102.59	105.19	103.69	104.88	105.47	104.81	105.61	104.74	106.79	103.64	104.3	106.17	104.01	105.05	105.35	105.89	106.42	105.8	105.09	105.32	105.5	105.73	103.05	104.47	105.38
109.48	107.85	110.21	109.73	110.6	109.58	107.94	111.04	111.17	110.65	108.07	109.17	113.11	110.32	108.79	110.24	109.73	111.61	109.67	110.61	109.16	109.67	108.94	109.2	109.58	108.94	108.04	109.81	110.57	109.74	109.79	108.88	110.59	109.12	109.51	110.95	109.1	110.15	108.82	107.97	108.63	109.46	108.62	110.3	111.18	108.39	110.15	108.23	110.6	108.09
111.44	112.64	111.7	111.1	112.95	112.92	112.14	113	113.97	110.88	111.11	112.62	112.3	111.51	110.75	109.72	109.92	112.23	109.75	111.48	112.14	113.47	112.07	113.33	112.32	110.33	110.98	110.3	113.21	113.41	110.14	113.94	112.32	113.52	110.92	112.01	111.2	114.15	114.62	111.64	110.43	111.46	112.3	111.6	111.5	110.75	112.57	112.83	112.44	112.76
100.24	100.65	96.764	100.16	101.64	100.64	101.35	100.28	102.05	100.52	100.25	99.321	102.6	102.64	99.82	101.64	102.01	101.6	99.433	100.54	101.34	99.981	99.709	100.14	100.61	101.92	99.32	102.42	99.581	101.31	101.05	102.25	99.153	100.27	97.968	100.39	102.34	102.12	100.67	103.76	101.67	101.86	101.93	100.19	102.52	102.5	102.77	102.67	100.07	101.75
105.56	106.26	106.65	105.22	106.34	106.42	106.54	105.29	106.78	102.62	106.11	104.81	105.27	105.33	107.25	107.04	106.59	106.73	107.19	106.57	106.09	105.26	106.81	106.55	106.54	107.9	103.31	106.04	104.63	106.01	105.27	104.3	105.89	106.78	104.1	104.87	108.56	105.53	106.44	107.34	105.64	107.43	105.56	107.72	105.44	108.14	106.4	106.53	104.85	106.02
106.82	105.16	104.73	107.76	105.63	107.42	105.55	104.22	105.53	105.32	107.55	105.1	103.01	106.46	106.02	106.81	105.84	106.36	104.14	107.38	106.25	106.02	107.31	105.84	107.12	105.64	105.37	107.53	106.12	102.43	107.7	104.28	103.25	106.79	105.31	106.16	103.28	105.73	106.98	105.77	104.79	106.53	104.3	106.72	107.24	103.52	105.8	106.48	106.64	105.27
105.95	105.02	105.83	104.25	106.43	106.19	107.72	106.96	106.09	104.52	104.71	104.82	104.81	104.25	106.17	105.58	105.33	106.05	105.69	105.25	106.15	106.66	103.99	105.69	105.94	107.54	105.71	106.47	106.73	105.51	107.61	106.67	106.56	105.91	105.15	105.24	104.9	105.86	104.45	104.97	105.69	105.53	106.14	106.44	103.45	104.92	104.2	105.84	105.47	106.82
106.54	105.67	103.87	104.69	104.32	105	105	105.62	104.93	107.12	103.81	104.63	103.61	103.23	105.3	106.58	103.86	105.87	104.37	102.89	102.92	105.71	108.3	106.12	103.58	105.47	104.29	102.71	106.44	105.33	104.32	103.49	104.34	105.03	103.54	105.14	106.44	105.3	104.18	102.01	106.34	106.72	106.19	105.27	105.12	106.41	105.08	104.08	102.67	102.4
110.95	111.57	113.68	113.97	112.95	110.13	112.09	111.02	110.71	111.06	109.47	110.5	111.43	114.19	111.4	108.92	110.45	112.34	110.63	112.74	111.85	111.53	111.86	111.54	111.36	111.98	110.06	113.01	111.93	111.79	111.54	110.73	113.31	112.25	113.56	113.68	112.6	110.05	110.87	110.78	112.54	112.63	112.62	112.54	110.74	109.48	110.85	111.56	110.72	113.23
104.7	106.22	106.48	105.07	105.74	106.17	105.49	104.85	108.32	103.16	106.33	107.86	103.94	105.28	103	105.27	105.26	105.89	107.44	104.74	105.1	104.87	105.85	106.99	105.39	106.05	103.59	105.27	107.17	104.19	105.7	109.11	103.35	106.38	108.52	108.01	106.11	104.99	105.76	103.51	103.63	108.34	107.02	105.76	106.33	105.37	105.55	107.16	104.49	106.56
107.06	104.4	103.63	103.98	106.18	103.26	103.14	105.24	106.66	103.75	105.63	103.89	105.06	107.48	105.7	104.59	106.1	104.68	104.29	105.64	105.5	106.13	106.63	106.22	105.31	106.3	106.09	104.2	104.7	105.77	103.81	108.53	106.16	106.91	105.2	105.94	105.42	104.51	104.06	102.55	104.64	106.07	107.42	106.24	104.05	103.91	103.66	105.01	103.6	104.77
105.69	106.11	105.67	104.62	107.53	105.94	106.9	107.34	104.19	106.83	106.09	105.7	107.51	105.41	106.11	106.6	107.6	106.18	105.08	105.86	106.37	107.94	106.82	103.59	106.65	108.22	105.42	106.49	104.62	107.98	106.97	104.52	105.21	104.78	104.81	105.94	104.98	107.99	105.15	105.24	107.54	105.38	106.92	107.15	108.77	106.87	104.83	106.43	107.26	107.88
101.82	99.599	97.224	98.057	100.72	100.14	98.758	98.629	98.944	97.952	98.396	100.43	99.368	100.85	99.249	100.7	99.757	101.49	99.488	102.3	98.508	101.41	100.3	99.392	100.84	98.548	100.8	99.192	99.876	100.4	99.996	98.923	97.127	100.26	101.88	96.518	100.24	98.865	100.02	98.433	98.765	98.05	99.857	100.27	101.6	100.86	100.15	101.38	99.401	100.33
99.51	100.57	99.252	100.16	101.46	98.091	99.34	99.855	101.1	99.168	101.7	99.913	100.13	100.62	102.48	100.19	98.251	99.969	100.35	99.092	101.63	97.446	100.17	99.011	100.29	101.27	98.631	98.4	99.645	97.894	99.913	100.77	101.73	101.42	99.438	98.76	99.96	100.04	101.19	99.567	100.49	98.278	98.388	99.312	97.721	99.24	99.99	102.18	100.76	97.83
111.82	111.33	113.23	110.8	113.98	111.88	112.38	113.69	110.43	112.34	112.03	113.53	112.28	110.3	111.66	112.74	111.46	112.41	112.51	111.71	112.62	113.53	113	110.37	111.22	111.69	112.3	112.28	109.88	111.99	111.55	112.34	112.05	111.74	113.72	113.76	111.47	112.92	111.21	112.01	111.68	111.74	112.64	108.72	111.7	113.07	114.46	111.74	112.3	112.76
104.11	106.41	105.61	105.08	106.6	104.37	105.93	104.43	104.03	107.64	106.13	105.28	106.81	106.4	107.13	105.87	106.37	105.09	104.93	106.39	107.53	106.21	107.22	104.75	104.41	104.86	104.64	103.91	103.23	105.41	108.36	106.44	105.59	107.67	102.67	105.53	105.14	106.14	105.35	104.67	105.5	107.25	105.74	107	107.11	107.07	104.46	104.59	106.34	105.26
104.51	105.97	105.94	105.19	104.48	107.3	106.86	105.66	107.1	106.33	103.95	108.95	104.7	104.63	106.27	105.44	104.94	104.68	107	107.81	107.56	106.25	105.26	104.27	104.63	105.94	105.85	103.96	105.34	107.99	107.24	105.62	103.89	105.57	106.32	104.95	105.11	104.51	107.79	105.21	104.04	105.72	106.75	106.83	104.75	106.52	104.82	109.15	106.18	105.62
104.76	106.53	105.2	105.9	107	102.75	107.44	105.08	105.03	104.94	104.65	104.99	106.79	106.01	105.14	102.41	106.72	106.78	106.25	105.63	104.08	105.03	104.2	108.69	106.66	106.82	106	107.5	106.09	106.95	105.58	103.19	105.23	105.37	104.92	105.1	104.03	105.61	104.93	105.21	103.43	107.18	108.97	105.71	105.4	105.05	106.32	106.79	106.27	105.06
113.57	112.22	111.27	112.97	111.5	113.71	115.1	110.79	110.24	112.44	111.53	111.79	113.6	113.17	111.4	112.69	113.77	113.38	111.25	111.35	110.54	111.06	110.12	110.33	111.82	111	111.63	112.81	112.51	112.83	110.41	111.03	113.5	111.22	111.44	111.79	109.37	110.48	112.38	114.1	113.47	111.94	111.74	112.13	113.2	111.88	113.81	113.58	110.02	112.97
110.17	108.25	108.52	110.79	108.64	110.8	111.94	110.21	110.26	110.97	109.09	110.68	113.32	110.17	110.19	108.97	109.73	110.41	107.58	107.79	109.73	107.93	110.5	109.69	109.87	109.19	108.47	108.99	110.76	110.87	110.98	111.51	111.3	111.21	110.85	110.01	108.22	108.68	111.86	109.47	110.13	110.71	112.19	108.99	108.52	109.29	108.93	110.81	112.5	110.02
107.09	106.38	105.51	107.31	106.14	107.78	106.7	106.59	105.93	106.5	105.11	105.48	104.79	106	106.45	105.19	106.94	107.83	106.71	105.83	105.06	105.33	105.73	106.11	107.42	104.59	106.28	105.12	105.34	105.33	106.52	107.14	104.86	104.9	107.68	104.09	104.69	107.28	105.58	106.52	103.37	106.94	108.01	106.7	105.18	108.1	104.6	105.33	105.84	106.8
105.55	106.35	106.68	104.19	106.92	104.06	103.75	104.86	107.3	106.37	104.63	104.89	104.81	105.28	106.23	106.68	107.51	105.52	105.97	106.55	106.42	105.71	107.47	106.88	104.71	105.22	106.03	106.42	104.97	106.66	104.64	104.24	106.51	106.17	106.2	103.98	104.99	106.73	105.64	106.59	105.71	103.66	108.9	105.47	107.05	105.18	102.64	106.23	106.45	107.46
109.97	110.42	111.38	111.45	110.65	111.3	112.09	109.27	112.14	110.77	111.34	112.44	114.32	109.94	109.42	110.69	109.34	111.96	110.26	110.18	109.72	112.81	113.57	110.83	110.95	110.98	112.06	111.39	111.07	110.99	111.67	112.83	109.21	112.31	109.95	111.13	111.69	111.07	111.07	111.27	110.07	110.81	113.79	109.27	108.19	111.35	112.06	108.94	112.19	108.68
111.56	113.71	111.65	112.62	111.59	110.42	114.01	111.92	110.73	113.28	112.36	114.44	111.91	112.66	109.97	112.45	111.58	112.26	111.94	113.14	111.36	112.29	112.65	110.51	114.8	114.45	113.39	112.94	112.41	109.2	111.65	110.8	112.08	112.82	111.77	111.63	113.09	111.33	111.88	111.07	111.89	110.77	110.73	112.67	111.9	112.42	112.22	111.21	108.5	110.12
106.02	104.91	105.47	104.71	104.61	106.21	105.46	106.86	105.53	104	105.05	105.82	105.64	107.13	103.75	102.41	105.49	105.4	106.1	105.85	106.5	107.33	105.06	105.94	104.52	104.93	104.93	103.52	105.96	104.08	104.12	104.65	105.45	105.17	105.88	108.2	104.66	104.83	105.48	105.24	106.49	105.99	107.49	107.43	107.68	105.23	107.61	107.26	105.53	104.37
107.03	105.03	105.02	106.43	105.39	106.66	107.51	104.62	105.42	106.3	107.67	107.51	105.64	106.31	106.79	105.59	105.9	104.35	109.12	107.1	104.93	106.44	107.26	104.71	106.44	107.68	106.05	106.2	106.61	106.28	108.61	106.3	107.55	106.23	107.39	106.79	106.68	106.81	107.35	109.32	104.72	106.57	106.32	107.54	108.62	106.85	107.13	105.95	107.86	108.08
110.92	111.12	112.52	112.67	114.12	109.61	108.48	110.16	108.78	110.01	111.42	111.73	112.59	110.69	111.17	112.23	108.39	111.17	110.07	110.33	111.48	112.41	112.61	109.24	111.17	108.09	109.94	111.43	110.97	111.04	111.51	109.66	113.02	110.94	108.24	111.36	111.42	110.72	110.47	111.66	112.13	110.5	111.03	112.43	112.84	110.03	109.38	110.79	110.74	108.61
111.23	110.39	112.23	111.25	112.01	109.79	112.32	111.84	113.18	110.35	113.01	112.56	111.41	112.8	111.56	112.64	112.86	112.68	113.13	112.14	112.09	111.06	112.76	112.12	112.07	110.79	110.42	110.12	113.82	112.51	112.35	112.47	112.76	113.2	113.55	110.69	113.8	113.06	111.31	111.48	112.83	110.63	111.79	112.89	114.31	112.36	111.66	113.42	111.84	111.51
113.05	110.37	113.52	111.43	113.32	113.3	113.84	113.51	114.32	115.05	114.42	113.09	112.4	112.15	110.5	114.19	113.31	113.67	113.59	112.52	114.03	114.38	115.61	108.7	113.47	111.36	113.98	112.13	113.62	112.31	112.25	110.66	114.34	113.9	113.01	111.85	112.21	112.57	111.15	113.37	110.1	113.15	113.21	112.68	111.41	111.44	113.8	112.2	111.46	111.93
104.02	103.55	103.79	104.26	104.7	103.65	104.39	103.52	103.9	104.21	102.75	104.53	101.57	103.34	105.51	105.29	105.68	105	104.59	102.55	104.19	105.38	106.03	106.29	101.04	105.85	104.5	105.12	102.04	106.97	104.79	103.03	101.71	104.84	104.28	103.22	104.01	103.08	105.69	104.25	103.61	103.22	101.5	104.38	105.57	103.38	105.64	104.82	104.97	103.42
106.47	105.03	105.3	106.21	105.04	102.57	104.01	103.48	104.22	103.08	105.28	105.41	103.36	106.05	106.42	104.43	105.84	102.4	103.39	104.53	104.99	104.64	107.15	105.8	102.81	105.44	103.93	105.95	105.32	106.08	106.97	106.01	103.46	106.11	105.01	104.07	106.48	103.03	103.97	104.96	106.72	104.83	105.47	106.08	106.22	102.49	105.94	104.67	106.25	104
106.34	104.21	106.3	104.15	105.71	104.24	104.47	103.91	103.12	104.27	105.52	104.45	104.55	101.91	106.27	104.07	104.31	103.46	105.79	104.28	105.09	102.15	106.55	104.59	105.86	103.41	104.11	104.18	104.1	105.22	103.22	104.7	103.01	104.19	104.82	103.88	103.77	105.44	101.58	101.27	104.93	107.04	104.44	102.71	103.59	104.55	105.7	103.74	105.62	104.77
105.44	104.77	106.54	104.59	105.34	109.3	104.4	104.84	105.64	105.96	105.46	104.35	104.94	104.15	104.22	104.13	106.01	104.59	103.69	104.37	105.83	105.78	105.86	105.1	105.02	105.61	106.48	105.45	106.09	104.32	105.21	106.61	101.79	105.51	105.26	103.8	104.5	106.33	104.3	104.99	105.23	105.28	103.66	104.97	104.35	104.57	104.7	105.04	103.38	104.84
108.12	106.84	105.6	106.97	104.09	105.67	105.38	105.12	103.66	104.06	104.56	104.36	107.52	106.33	105.14	107.5	106.02	102.48	105.17	106.3	107.67	107.65	105.68	107.11	104.63	106.08	102.7	105.06	108.66	106.86	104.56	104.95	106.65	104.96	108.15	106.02	104.33	104.93	105.19	105.68	105.93	105.49	107.82	105.53	105.82	105.68	106.77	107.03	106.15	105.76
113.67	110.6	110.07	113.54	114.93	112.47	112.2	113.84	112.78	114.21	111.89	111.85	112.16	112.9	114.24	113.05	113.03	112.08	111.95	113.94	113.82	111.1	113.56	111.87	112.22	114.19	114.09	113.3	112.59	112.43	112.6	111.81	115.61	114.35	110.65	117.12	109.63	112.64	113.1	112.44	112.02	113.04	111.96	113.12	114.42	111.75	112.32	110.68	113.75	114.34
110.19	112.12	110.64	110.99	110.48	112.87	111.47	111.2	112.07	112.49	110.4	111.96	108.9	110.15	112.8	109.21	112.95	110.72	111.46	112.91	110.34	110.03	109.94	111.28	111.56	111.29	109.82	111.2	112.25	112.12	112.35	109.15	114.22	110.86	111.8	113.26	110.49	112.52	111.1	110.55	110.3	110.27	111.39	109.83	110.83	111.03	110.15	111.38	111.3	112.17
110.99	111.41	110.39	111.54	110.1	111.64	110.83	111.26	108.88	110.42	111.14	111.13	110.13	111.27	109.94	108.91	109	110.56	108.89	111.91	111.28	112.93	111.39	109.14	109.46	109.58	110.5	108.83	110.41	109.82	111.02	110.33	111.36	111.09	110.53	111.62	109.35	111.09	109.82	110.7	110.07	109.98	110.63	110.95	110.86	108.68	108.59	110.38	110.86	107.19
112.19	109.91	111.96	111.48	109.73	110.26	111.51	110.16	111.44	109.27	113.57	112.71	108.87	112.77	111.68	110.33	111.79	110.7	111.06	111.65	111.64	113.46	110.96	112.51	112.17	112.28	111.76	112.13	111.92	112.42	111.26	111.05	111.99	112.02	108.41	109.39	113.65	112.81	110.63	113.3	110.14	110.9	112.01	111.74	111.23	112.66	110.65	110.29	110.98	111.13
100.9	100.08	99.887	99.734	100.09	99.675	98.982	100.94	98.736	99.363	99.232	97.987	100.59	97.916	101.28	98.485	100.74	99.73	98.505	99.512	99.915	98.781	99.488	99.579	101.88	98.787	99.017	100.38	100.63	99.626	99	98.233	99.387	99.607	102.69	100.68	100.47	99.971	100.71	100.79	100.13	100.7	98.552	100.33	99.31	99.856	99.006	101.14	99.726	99.638
105.47	107.51	105.23	105.05	108.56	107.41	106.64	107.06	107.08	107.65	106.52	104.23	105.71	105.71	106.07	105.34	105.7	106.1	107.54	104.05	106.3	104.87	103.47	105.76	105.53	107.16	107.16	105.76	105.85	105.88	105.04	108.03	106.07	105.38	108.43	105.65	104.87	105.19	107.62	107.22	105.81	106.95	106.39	108.24	105.62	109.45	106.39	106.82	105.95	104.87
104.47	105.27	106.15	104.79	106.61	103.79	107.01	105.71	105.64	105.69	105.44	105.37	105.59	106.35	105.92	106.05	108.63	103.95	105.09	103.14	105.87	105.6	104.8	105.74	104.12	104.57	106.49	104.23	105.22	103.91	104.56	106.81	105.1	105.86	106.04	103.43	103.72	106.35	104.98	106.82	104.05	102.92	104.62	106.37	107.74	104.57	108.23	104	104.56	104.85
112.08	112.6	112	112.26	112.58	110.38	113.11	112.79	111.03	112.13	112.05	112.76	110.81	110.36	113.54	111.54	111.34	111.74	112.4	113.85	111.12	113.88	113.57	111.92	109.6	112.46	111.32	112.19	111.12	110.77	111.8	112.68	111.36	110.63	111.44	109.45	112.2	111.7	111.43	111.14	110.87	111	114.42	112.36	115.07	111.72	109.74	112.02	110	112.45
100.89	100.13	100.93	100.92	102.01	99.485	98.417	98.335	99.14	97.406	102.08	100.74	98.846	98.367	100.37	100.19	99.095	99.251	98.069	100.4	99.674	97.784	98.982	98.142	100.64	99.193	99.799	100.24	100.64	98.705	99.842	99.781	98.632	100.27	97.903	98.255	99.142	98.934	103.65	99.872	99.35	99.812	102.35	102.06	99.266	100.67	99.308	98.724	100.61	100.05
100.15	100.42	98.139	98.999	100.75	98.807	100.19	98.79	99.32	99.947	100.4	99.926	99.764	101.67	100.81	100.64	101.11	99.402	99.711	101.29	97.712	99.951	99.803	101.18	99.732	99.632	100.83	98.925	99.079	99.713	98.056	98.332	97.779	99.786	96.615	100.7	101.07	100.49	100.14	101.83	99.535	99.629	99.819	101.21	100.7	100.51	99.362	100.72	99.24	100.7
107.02	105.7	106.54	106.61	106.35	106.19	107.12	105.27	107.75	109	107.27	105.2	106.99	106.29	105.98	102.27	108.21	105.59	107.28	105.37	106.37	104.3	109.21	105.45	104.7	105.4	106.2	107.39	106.1	107.1	107.08	106.48	106.62	106.84	106.56	106	106.73	106.65	107.8	107.04	104.04	106.14	107.21	107.89	105.4	109.21	107.08	108.03	106.96	105.1
113.12	113.11	112.01	111.53	113.88	113.44	112.72	112.18	113.08	114.62	112.02	110.99	112.1	112.3	112.56	115.81	112.76	113.81	113.83	112.3	114.91	113.1	112.27	113.99	113.59	111.05	113.43	110.61	115.15	112.27	114.84	111.84	112.52	109.71	112.85	113.11	113.56	112.06	110.31	112.37	112.01	112.53	113.97	113.55	112.4	112.24	114.71	112.56	110.98	113.45
118.79	115.16	118.91	117.61	118.41	119.1	119.15	116.8	116.65	117.15	120.02	116.59	116.94	119.31	115.76	117.73	118.56	117.08	115.56	119.3	118.64	117.59	118.78	117.92	115.77	119.42	116.12	118.57	115.9	117.38	117.67	116.23	118.86	118.26	116.17	117.79	115.94	118.32	117.28	116.38	114.35	116.66	117.29	119.53	116.35	116.91	117.97	117.93	116.45	116.84
104.05	102.24	106.68	104.42	103.33	103.89	104.38	105.22	104.25	103.85	104.25	104.92	104.18	105.02	104.9	105.54	103.96	103.58	104.27	103.66	104.88	103.67	103.92	103.9	104.46	103.05	102.82	106.17	104.07	103.96	104.86	105.69	106.17	102.41	103.59	106.19	104.12	105.37	104.38	103.99	105.02	104	101.24	106.67	106	103.98	102.87	103.95	105.31	105.49
101.16	97.779	100.02	101.15	99.317	99.984	98.671	101.34	97.471	100.08	98.915	100.03	98.88	101.57	100.79	99.008	98.89	100.56	100.44	98.707	100.51	102.18	100.35	99.411	100.93	99.117	99.813	100.44	100.12	100.71	101.55	100.5	101.75	101.01	102.64	100.81	99.255	98.987	102	100.46	98.628	99.995	99.215	100.45	102.55	102.5	101.07	100.8	99.371	99.22
106.48	105.84	106.44	105.71	105.26	104.29	107.86	106.01	104.68	104.81	104.28	105.45	105.76	102.6	103.52	104.23	102.39	105.88	106.25	105.01	105.34	108	105.61	103.4	105.82	105.46	106.48	104.49	104.77	105.15	104.25	104.59	106.49	106.28	103.92	103.81	105.77	106.29	104.44	105.72	104.41	105.88	105.91	103.74	104.14	103.55	103.29	107.46	106.03	105.6
101.03	98.975	101.3	102.71	100.26	100.74	101.89	100	98.748	100.59	100.86	101.51	100.42	99.363	99.496	99.496	100.2	101.54	102.15	102.33	100.5	100.46	102.19	100.19	101.02	100.24	101.27	99.988	100.83	99.142	101.01	100.83	100.02	99.932	101.05	99.528	99.154	99.697	100.58	100.06	100.67	101.5	100.47	101.23	100.12	100.32	103.22	101.2	99.233	100.2
105.05	105.13	103.83	107.2	103.77	102.99	104.58	104.99	103.64	103.6	106.43	107.24	104.02	105.29	103.01	103.77	104.47	107.77	106.58	102.58	104.96	104.2	105.58	103.79	105.47	103.4	104.06	104.88	105.47	104.05	105.02	105.56	104.5	103.53	105.79	103.84	105.97	104.19	105.79	106.52	104.01	103.97	104.88	104.11	102.08	105.44	104.41	105.67	104.34	104.04
104.96	107.55	106.03	106.43	106.48	106.18	105.55	105.77	107.34	108.31	107.77	105.51	104.75	106.05	105.58	105.79	105.02	106.05	106.71	105.1	107.14	104.04	106.12	104.97	106.36	106.12	106.34	106	105.73	106.42	106.62	106.49	105.51	106.58	106.17	110.41	107.06	106.42	107.42	105.28	105.11	105.52	108.71	104.23	105.82	107.15	105.21	104.17	104.76	106.69
107.01	105.76	104.66	107.54	105.83	105.01	106.55	106.27	104.48	105.52	106.76	104.87	106.44	106.03	103.13	103.93	106.2	104.87	103.99	107.43	105.8	106.06	106.34	106.53	106.4	104.44	106.71	104.77	104.94	105.05	106.59	105.44	104.95	106.87	102.79	106.45	103.53	106.35	106.48	105.33	103.84	103.65	106.09	107.13	107.38	108.07	107.25	108.1	106.76	106.25
97.926	100.91	101.33	100.87	100.29	98.012	100.92	100.45	99.867	100.88	99.488	99.601	100.17	99.674	97.951	97.793	99.786	100.67	98.512	100.59	98.793	100.05	99.876	98.94	100.44	99.878	99.545	100.65	100.15	100.17	99.62	99.149	98.952	97.671	99.595	97.521	99.358	98.787	100.33	99.889	99.148	98.793	97.475	98.639	98.858	99.053	100.08	101.09	100.15	102.22
111.41	111.82	110.25	109.59	111.06	111.26	113.15	112.55	112.56	110.69	112.72	111.81	113.61	111.38	110.4	112.27	111.17	112.23	110.73	114.52	113.32	111.9	113.51	111.45	109.89	111.08	113.3	111.09	109.81	112.69	112.87	112.34	113.06	110.26	112.38	112.28	110.42	113.57	113.5	112.45	114.76	110.71	110.95	111.29	113.05	110.91	109.87	113.06	112.6	113.2
107.87	105.84	108.96	107.68	106.12	108.34	106.39	106.99	106.92	107.21	107.81	105.68	109.09	108.74	108	105.89	105.57	104.56	104.18	106.21	103.87	105.4	103.11	106.87	109.69	107.22	105.88	106.14	107.55	107.21	108.41	107.37	105.85	109.7	106.75	106.41	108.56	104.06	109.02	107.43	105.4	105.59	109.02	107.36	105.83	106.03	108.77	106.9	110.05	107.64
110.85	111.04	112.45	113.67	110.44	112.5	109.29	112.24	113.36	112.59	111.85	110.08	112.81	111.89	110.9	112.46	112.61	109.39	112.75	113.03	111.6	111.37	112.93	113.15	111.77	110.86	109.27	111.6	113.75	111.17	111.37	110.24	111.13	112.55	111.2	111.94	112.63	111.43	112.72	112.71	112.14	109.89	111.64	110.99	110.71	110.66	112.42	111.57	111.79	111.83
106.8	105.91	103.31	105.17	106.67	102.77	108.21	104.48	105.58	105.09	105.13	104.22	105.35	104.18	106.27	105.16	103.51	106.24	103.41	103.64	104.36	106.75	106.73	101.89	103.24	104.69	104.52	103.23	103.97	104.68	107.43	105.17	105.77	103.23	106.02	103.74	104.09	106.83	103.96	105.71	103.98	105.75	103.58	104.64	105.34	105.04	105.95	103.93	105.35	105.9
106.71	104.01	104.43	105.7	103.81	106.08	105.03	107.16	107.42	106.49	105.65	104.64	107.43	104.79	106.51	104.66	107.31	105.68	106.35	103.8	105.78	106.18	104.18	105.16	105.41	103.81	105.05	104	104.78	104.87	106.7	103.02	104.41	103.64	106.07	105	107.04	103.44	108.45	106.03	104.56	104.48	105.93	105.82	104.51	104.12	106.56	104.42	104.87	105.59
103.96	103.76	105.5	103.87	105.69	101.79	105.2	104.58	104.64	106.23	103.02	102.63	102.54	104.86	104.79	105.58	107.17	103.79	103.51	106.51	101.49	104.44	106.45	103.93	104.07	106.84	104.93	105.46	102.57	105.45	104.08	104	103.75	106.17	104.16	105.27	104.79	104.25	103.73	104.22	105.36	104.38	104.25	103.23	103.6	104.19	107.37	101.85	101.03	106.41
110.95	109.52	110.51	110.75	109.98	110.36	112.37	111.32	110.48	110.27	112.07	112.92	110.77	110.8	112.95	112.78	111.46	109.59	110.34	112.59	111.07	111.4	112.37	109.94	111.78	112.27	113.26	108.58	111.68	110.84	111.6	112.18	112.79	113.58	110.65	109.79	111.44	111.3	111.53	110.76	110.39	110.81	108.39	110.96	111.32	111.85	112.41	111.94	113.83	112.02
106.53	108.8	105.22	107.05	107.42	106.8	103.47	105.98	106.92	105.91	106.64	107.88	108.22	105.4	106.96	106.33	107.57	109.85	107.1	107.34	107.33	105.21	107.18	109.09	105.28	107.43	108.97	105.23	106.52	104.71	106.02	107.13	107.97	108.61	105.25	107.2	108.7	107.8	106.49	106.7	106.89	107.29	106.3	107.37	106.82	109.44	107.49	108.6	103.6	106.6
113.86	110.98	112.2	112.44	112.45	111.03	109.7	112.38	110.13	112	110.29	112.28	109.38	111.09	112.98	110.71	111.33	109.86	111.87	110.91	111.86	109.69	111.51	111.01	110.53	111.34	112.25	110.13	114.4	111.01	110.44	110.8	112.26	111.81	110.32	109.97	110.12	111.97	110.31	110.81	110.03	110.57	109.35	109.81	110.46	109.95	111.97	111.28	111.85	108.77
118.27	119.24	116.72	118.87	116.67	117.37	116.41	117.98	116.35	116.61	117.29	117.85	119.12	118.79	115.45	117.3	116.68	117.12	117.32	117.18	117.92	119.42	117.7	119.06	118.66	116.87	117.81	117.15	121.58	118.24	118.23	118.22	117.06	116.54	117.85	118.81	118.8	117.11	118.3	116.76	118.77	116.37	118.76	117.22	118.32	117.16	119.43	117.07	115.8	118.46
101.42	100.8	100.08	98.96	100.26	100.28	99.744	97.479	100.39	102.22	102.19	101.37	100.43	102.12	101.03	102.04	102.15	100.68	100.74	101.44	99.696	101.39	98.857	101.72	103.09	99.325	102.38	100.25	99.643	103.33	101.14	99.046	101.3	100.01	100.48	101.82	99.266	98.859	101.98	99.551	101.14	100.23	100.06	101.88	100.87	97.271	101.52	100.06	99.69	100.76
107.72	106.34	105.52	106.63	108.79	107.76	105.78	107.25	107.2	105.07	108.96	108.03	105.22	106.86	107	106.5	104.55	105.58	108.86	107.52	106.5	105.96	105.51	105.56	107.76	107.61	107.74	106.92	105.93	107.35	105.99	107.39	106.16	108.14	107.1	109.02	106.61	106.87	106.36	106.32	107.07	105.45	104.38	106.96	104.94	105.34	107.61	107.96	106.99	107.73
108.11	107.98	109.23	104.91	106.66	104.88	107.06	107.78	106.68	105.35	108.1	106.45	105.41	107.31	106.01	107.07	106.11	108.75	106.1	106.63	106.28	108.55	110.26	105.99	105.85	106.17	106.25	106.11	105.75	106.17	110.02	105.22	108.11	107.71	105.66	106.48	107.82	107.46	106.75	105.28	105.15	106.93	106.49	107.22	105.17	106.69	108.81	108.2	105.85	108.76
110.87	112.59	111.77	112.89	113.86	113.57	115.01	113.23	113.61	111.93	111.98	109.98	112.98	110.8	113.6	115.65	112.22	112.16	113.57	111.7	113.11	112.29	112.12	114.1	115.48	112.19	112.33	114.87	112.89	112.96	112.78	114.01	114.02	111.16	114.22	114.38	113.05	114.18	113.83	113	112.48	112.25	113.48	114.4	112.93	110.87	115.78	113.41	114.26	111.84
106.28	105.29	103.12	105.16	105.05	103.25	106.99	103.75	105.22	106.26	103.19	103.7	104.58	105.37	104.58	105.25	104.27	104.44	103.62	104.49	104.72	103.3	102.56	104.83	103.38	103.52	103.32	106.19	106.32	105.8	104.2	103.59	104.2	104.26	104.34	104.6	105.1	102.6	102.55	104.39	102.5	103.04	103.11	103.68	104.88	104.45	103.98	105.08	105.26	101.86
105.8	106.96	103.25	104.68	105.16	103.36	104.16	104.57	103.72	105.09	105.56	105.97	105.62	105.8	105.93	105.52	106.75	105.48	105.37	105.79	104.39	106.19	106.65	106.38	104.32	103.78	104.22	104.13	107.43	104.21	107.03	104.31	106.96	105.94	104.38	103.82	106.34	105.77	104.88	104.57	104.13	106.72	105.28	105.37	103.77	104.13	104.79	104.97	105.86	108.36
110.85	113.55	112.52	111.14	113.17	112.24	111.71	110.13	111.26	113.66	112.81	110.69	114.31	110.29	110.11	111.73	110.55	110.63	111.04	111.27	111.63	111.91	112.64	110.43	110.96	112.42	109.7	109.43	111.54	110.27	109.56	111.82	111.35	112.91	111.3	111.83	111.86	111.24	111.47	113.49	111.27	110.99	111.52	112.09	109.7	110.42	111.13	109.71	111.86	112.17
104.87	104.38	107.85	105.87	105.75	106.33	103.61	106.31	106.49	104.87	106.03	105.03	105.75	107.06	103.89	107.59	107.09	106.2	105.22	105.08	106.35	103.81	106.26	105.09	106.25	105.75	105.66	106.14	107.55	106.1	105.47	105.52	107.03	105.43	105	106.26	107.28	105.1	104.44	106.15	106.39	103.64	105.16	105.44	105.09	106.34	104.52	106.99	106.02	105.07
98.245	99.679	101.52	103.02	98.947	99.654	100.33	102.78	101.59	100.92	101.79	100.77	99.991	103.76	99.502	102.84	100.2	99.826	102.07	99.626	99.648	101.6	101.22	99.656	100.62	99.914	98.955	100.54	99.786	102.34	101.07	99.588	101.29	98.575	100.01	100.4	100.47	102.5	101.16	100.19	97.797	102.43	102.18	98.943	100.48	98.845	99.582	100.93	100.01	100.33
107.05	103.2	103.62	106.15	105.75	105.14	104.58	106.43	104.7	108.85	105.53	103.75	106.46	106.14	103.91	105.61	106.04	106.72	106.53	108.99	106.57	106.32	104.93	105.53	104.4	107.75	103.64	105.23	105.64	106.63	105.13	104.62	106.59	108.54	105.59	107.01	106.91	106.35	106.39	105.69	106.24	105.09	106.06	105.96	104.56	105.63	107.68	106.58	108.09	106.81
105.92	103.73	105.35	105.9	103.26	102.66	105.36	105.62	103.82	104.53	106.08	104	105.31	105.04	105.75	106.18	106.17	104.68	103.67	102.66	104.51	106.88	105.84	106.61	104.8	105.08	105.07	104.09	105.87	107.68	104.47	104.35	106.02	105.63	106.94	104.8	105.48	105.68	104.23	105.83	102.67	103.63	103.76	106.82	104.96	104.2	101.9	104.74	103.22	103.08
108.3	105.35	104.59	103.46	108.34	102.13	106.49	105.97	105.53	104.17	104.8	105.87	105.84	105.12	104.58	106.9	105.78	106.74	105.65	106.16	106.03	108.41	104.96	106.94	104.12	105.01	106.6	106.34	107.04	106.03	107.24	104.66	104.37	106.22	106.75	105.84	105.71	107.63	104.18	107.93	105.78	105.09	104.23	107.16	108.06	105.67	105.33	108.55	104.92	107.64
110.43	112.08	111.3	111.05	112.48	112.95	112.65	113.21	111.8	110.89	111.35	111.28	109.43	110.16	112.7	110.04	109.05	109.41	112.88	113.08	111.56	112.2	111.99	115.08	112.88	111.33	111.25	110.48	111.02	110.12	111.79	111.13	112.31	111.03	112.64	112.19	111.42	113.84	113.64	112.03	113.59	113.57	112.12	113.58	111.95	110.14	110.45	113.13	111.8	111.71
104.57	104.85	106.89	106.32	107.04	106.51	108.12	104.09	101.81	107.71	106.28	104.47	104.37	108.32	105.83	107.95	105.65	106.13	106.61	106.7	106.58	104.35	104.73	102.4	105.44	108.09	105.62	107.13	106.07	105.58	107.31	106.41	107.38	106.35	105.8	104.9	105.84	106.69	104.65	105.69	106.36	104.88	108.71	106.68	106.29	105.37	106.06	106.51	106.05	106.22
106.87	105.08	108.32	103.44	106.56	106.15	106.21	104.92	107.1	105.33	104.19	105.29	105.13	105.73	106.45	105.9	105.08	103.69	105.72	106.69	105.14	105.15	104.47	107.64	106.14	104.91	103.38	105.34	104.83	105.82	106.67	104.39	106.46	107.42	106.04	106.54	105.36	107.27	106.46	104.1	106.14	107.21	108.51	105.72	107.59	106.39	104.39	106.57	107.94	104.9
102.5	103.89	104.05	104.5	103.69	104.31	105.36	103.95	105.07	103.26	105.28	104.04	102.3	103.89	103.41	104.69	104.81	106.19	106.26	104.39	105.02	103.42	102.32	103.22	104.97	102.74	104.83	105.12	107.69	105.72	101.86	105.65	106.18	104.93	105.42	103.86	104.01	106.12	104.35	103.68	103.26	103.31	104.24	105.9	105.67	105.14	102.34	105.56	104.1	104.54
101.62	99.489	97.816	98.919	100.37	99.633	99.65	99.227	100.4	101.86	98.32	99.26	99.994	99.949	100.37	99.378	101	98.503	97.844	101.29	99.564	100.93	99.082	99.035	100.47	99.042	100.02	99.202	101.29	98.882	99.3	97.464	98.815	98.568	99.374	98.733	100	100.05	100.69	99.843	101.15	100.89	100.43	98.164	100.73	100.62	98.977	100.24	99.227	99.163
112.09	112.8	113.36	111.96	112.08	110.6	109.92	112.19	111.95	110.16	114.36	110.84	113.37	111.37	115.07	112.55	112.66	112.8	112.49	110.41	112.72	112.85	111.57	112.58	112.74	109.86	113.41	113.11	110.98	114.23	112.39	112.41	113.59	111.93	111.21	110.61	113.55	113.57	111.18	112.86	112.14	109.87	112.82	111.35	112.47	113.29	109.17	111.37	111.78	111.85
106.63	107.06	105.52	106.21	106.62	105.48	105	105.91	105.38	106.22	106.94	104.97	105.57	108.24	106	105.7	106.66	105.09	107.22	105.8	105.53	105.92	107.23	103.87	102.81	107.69	106.4	106.1	107.5	106.58	107.51	106.13	107	106.14	104.92	106.78	107.48	105.34	104.27	107.8	106.11	107.27	104.78	106.71	106.91	106.44	106.72	108.03	105.99	105.12
101.28	99.7	99.346	101.97	99.121	100.73	102.76	101.97	98.219	98.184	100.15	98.334	99.783	100.84	100.23	100.39	99.92	101.35	100.6	99.828	100.97	100.58	101.87	103.85	101.51	102.71	98.146	99.26	98.469	98.505	101.34	100.32	102.41	100.68	98.025	100.97	101.29	100.01	99.55	101.93	101.16	100.51	102.66	97.759	99.382	99.591	100.45	101.27	99.236	100.52
101.68	99.918	101.34	99.133	99.649	98.66	100.17	101.25	99.224	98.517	101.48	99.144	99.835	99.377	99.83	101.72	98.586	99.811	97.639	98.466	100.06	98.839	99.796	101.3	101.16	99.382	100.71	97.368	100.95	98.857	100.27	99.442	101.07	99.458	99.925	98.429	101.62	100.45	100.55	100.72	99.686	101.88	99.56	99.13	98.154	99.53	100.42	99.515	100.11	99.769
98.619	99.755	100.69	101.23	100.71	102.72	100.03	101.82	100.86	102.77	100.87	101.04	102.5	101.21	101.39	102.22	104.73	100.68	99.252	101.99	100.13	99.467	100.13	101.1	101.21	101.2	99.256	100.67	99.986	101.22	99.811	97.607	101.48	102.5	101.95	99.167	99.645	99.022	99.31	100.49	99.49	102.03	100.44	101.56	98.508	102.08	99.207	100.05	99.664	101.26
102.49	106.47	107.07	104.79	104.24	106.11	105.5	104.1	105.95	105.43	105.29	107.49	105.5	107.27	108.02	104.31	105.99	106.43	105.05	106.03	106.55	104.61	104.81	104.98	105.86	104.46	106	107.22	104.3	105.84	105.66	106.25	103.41	104.9	105.47	105.67	104.87	104.06	106.77	106.42	106.08	106.08	105.74	104.21	106.7	104.15	105.27	105.31	105.58	103.69
111.63	113.28	111.89	112.96	112.39	113.17	111.39	110.58	112.56	111	110.55	111.3	111.06	113.51	111.53	112.19	112.64	113.65	112.49	109.88	113.3	112.93	111.98	110.77	110.74	109.19	112.23	112.83	113.37	110.93	110.82	110.8	109.65	115.38	111.98	112.97	114.39	112.28	114.12	110.73	112.11	112.28	111.5	112.64	111.87	112.5	113.86	111.48	111.85	113.17
108.06	107.15	108.34	107.2	106.61	107.94	107.85	106.88	107.03	107.41	106.23	105.21	106.24	106.19	107.18	106.71	108.03	108.1	106.06	106.97	107.61	107.34	105.43	106.51	106.04	105.01	107.79	105.97	104.89	105.54	107.86	106.1	106.43	105.48	105.16	107.71	106.94	107.2	106.78	106.55	106.81	103.84	106.75	105.35	107.48	108.02	105.89	110.19	105.58	105.99
108.2	104.92	109.78	107.5	104.95	104.68	104.26	107.54	106.25	105.27	104.66	107.29	107.77	106.47	103.85	105.42	107.9	104.6	103.18	106.6	105.71	106.38	105.48	105.29	105.63	107.03	107.25	105.79	105.59	106.75	106.01	106.15	105.86	105.17	105.58	106.33	104.57	104.11	105.24	102.84	105.08	103.46	103.96	105.33	105.93	106.85	109.72	107.25	104.08	107.56
106.92	105.79	107.7	107.59	107.52	106.45	105.56	105.2	105.69	107.13	107.74	106	106.27	108.66	105.54	108.58	108.65	107.03	104.87	106.55	108.29	105.09	105.72	106.75	105.39	104.89	107.77	106.05	106.07	105.81	106.1	105.7	106.38	109.61	107.89	109.51	105.3	105.84	106.59	107.24	106.88	103.74	107.82	106.46	107.28	105.69	106.24	106.91	106.32	104.79
106.08	105.85	107.05	105.04	105.8	108.28	107.04	105.06	106.61	108.46	105.88	106.36	105.7	106.18	104.73	104.99	106.7	104.58	105.03	106.58	105.58	107.39	107.78	104.56	107.79	103.91	105.86	107.8	107.75	105.73	105.2	105.77	107.04	105.33	107.23	107.47	105.76	104.04	105.27	108.31	104.79	103.3	104.39	105.77	106.83	105.72	103.94	103.85	105.43	106.95
109	108.91	110.83	107.93	107.98	108.29	111.16	111.67	112.45	110.98	110.22	109.07	108.57	111.83	111.34	111.76	109.96	110.97	111.33	112.58	111.53	108.86	109.93	111.36	109.92	110.5	109.5	110.09	107.8	108.97	108.03	110.82	109.18	109.96	110.58	108.72	109.82	110.05	110.21	106.8	110.11	111.45	109.76	110.73	107.67	110.72	111	108.79	109.94	111.53
112.79	113.85	113.62	112.31	111.05	112.11	112.19	110.99	112.49	113.16	111.85	111.12	112.12	111.15	111.84	112.45	110.12	111.44	111.94	111.92	112.72	109.32	113.66	110.62	111.2	111.3	112.16	110.31	111.93	111.5	114.44	112.45	112.33	110.46	112.73	110.98	113.82	113	111.66	109.57	111.4	110.57	109.74	112.1	112.55	113.74	110.96	111.97	110.59	110.81
107.07	104.01	107.33	104.94	102.78	104.81	106.3	102.91	104.87	106.23	103.95	107.69	106.15	104.97	107.79	105.43	106.89	106.8	104.45	107.54	104.1	106.09	105.52	104.57	105.15	104.39	104.09	105.73	106.31	105.66	105.38	102.24	105.68	106.19	106.96	107.18	105.76	104.22	103.84	105.54	104.86	104.25	104.12	107.46	103.2	106.19	104.45	104.49	105.69	105.76
105.82	105.7	106.45	105.38	103.96	106.66	105.26	105.34	105.65	104.44	106.36	103.22	103.82	104.38	104.13	108.41	103.76	106.48	104.84	104.01	105.65	106.21	107.36	106	107.83	104.91	108	106.92	108.14	106.25	105.15	105.5	105.65	103.61	107.26	106.26	106.35	107.51	104.88	105.73	105.01	105.57	106.06	106.99	105.03	106.2	103.05	108.13	104.36	105.22
104.39	104.22	105.88	105.5	103.48	107.28	106.95	106.66	105.04	102.78	104.85	107.05	104.32	105.27	107.56	104.94	103.88	102.44	104.86	104.3	105.5	105.06	104.86	105.29	108.66	108.28	104.53	106.18	105.15	105.21	103.92	105.83	107.31	105.54	105.56	104.16	106.15	104.86	106.09	102.79	105.62	106.14	104.07	105.29	104.07	105.57	104.35	106.74	106.39	105.64
113.16	110.96	110.87	111.24	111.27	114.59	111.75	111.87	111.03	111.84	112.76	111.06	111.11	111.77	112.32	110.24	111.79	110.73	110.56	110.62	114.35	112.13	111.44	112.42	111.86	109.97	111.25	110.69	114.31	110.52	113.45	112.11	111.79	112.49	111.01	110.6	113.23	112.15	109.43	110.66	111.6	111.35	110.6	113.89	112.12	112.69	112.11	112.42	109.82	111.38
107.56	106.27	103.34	104.33	104.93	105.5	104.45	105.56	104.89	106.37	103.67	104.89	104.9	106.92	105.63	105.98	106.35	103.89	103.47	104.97	105.12	103.61	104.92	105.77	103.67	104.49	105.93	102.93	104.48	105.87	105.02	104.8	104.98	101.91	105.57	102.31	104.43	102.76	107.74	104.51	104.25	104.16	104.62	105.42	105.36	103.91	104.91	106.72	105.19	105.41
109.22	111.08	108.22	112.92	110.39	110.57	107.91	111.09	110.08	111.49	111	110.36	110.07	107.57	111.18	111.42	106.27	110.43	111.65	110.2	108.02	112.31	110.02	111.98	110.86	108.28	111.07	110.6	110.82	108.7	108.67	109.66	109.23	110.23	109.75	111.02	109.71	109.31	109.32	110.66	109.07	109.41	109.75	110.71	111.99	111.11	107.91	109.72	107.57	110.41
102.04	100.41	100.78	99.169	100.91	100.03	98.851	99.682	99.565	100.62	100.69	100.91	98.644	99.017	101.73	98.007	100.79	98.315	99.932	99.72	100.21	100.75	97.858	98.765	100.79	99.784	99.099	98.456	99.348	99.389	99.859	99.106	97.963	98.065	101.45	99.257	100.51	99.07	99.068	98.23	99.296	100.54	100.73	102.2	99.179	100.23	99.806	98.621	98.463	100.29
104.48	106.58	106.17	103.79	104.82	107.03	104.2	107.27	105.02	106.04	106.97	105.87	104.39	105.18	105.31	107.26	106.51	106.76	106.94	105.24	107.6	104.91	103.99	106.57	105.27	107.48	104.57	105.22	105.85	106.26	106.34	104.9	104.99	104.2	105.36	105.79	106.75	107.6	105.46	105.59	105.28	105.21	106.1	105.31	106.14	106.91	103.55	105.4	107.29	103.92
106.27	105.37	106.67	104.85	103.18	106.72	106.58	103.23	104.82	102.91	106.58	105.1	105.18	104.74	106.74	106.41	107.07	103.96	105.07	107.09	105.39	102.3	108.56	106.68	103.4	104.52	107.69	104.71	104.41	107.35	105.15	107.06	103.84	104.88	105.78	104.83	105.9	104.87	104.21	104.13	105.7	103.48	103.12	105.26	106.22	107.34	104.69	105.65	104.9	106.97
111.69	112.15	111.34	111.92	111.74	111.18	110.45	110.09	110.69	110.54	110.18	111.5	108.8	109.96	110.48	111.9	110.56	113.15	113.29	110.99	110.24	112.38	111.12	110.82	113.76	111.13	108.84	110.23	111.86	111.05	112.51	112.33	111.5	112.49	111.09	111.67	111.44	112.84	112.93	112.58	109.24	110.79	108.58	111.67	112.01	110.67	110.98	110.9	110.42	111.91
105.53	106.82	100.55	104.97	104.13	102.46	105.51	103.6	103.68	105.27	103.65	104.65	104.21	102.62	103.68	106.12	104.28	105.67	104.7	105.14	105.81	106.79	105.11	104.32	105.01	104.48	105.15	101.71	103.94	101.72	105.93	105.21	105.19	103.17	103.82	102.64	106.4	105.96	104.54	105.81	103.51	104.52	103.91	103.92	104.24	105.47	105.45	103.85	106.11	104.4
97.936	100.52	100.67	100.4	100.79	99.16	97.273	97.929	99.257	98.792	100.79	98.524	99.027	98.679	98.024	99.147	99.212	99.861	98.246	100.47	98.852	100.73	101.07	97.584	101.04	98.318	99.728	99.236	98.583	99.815	96.848	98.457	99.158	100.62	98.798	99.835	100.43	99.431	99.573	101.57	98.924	100.73	102.17	100.85	100.66	100.94	97.098	99.485	98.63	98.955
106.43	105	105.47	104.66	104.52	106.22	105.3	104.81	105.19	104.41	106	106.86	105.55	104.06	105.1	105.49	103.58	105.89	103.15	106.14	106.72	104.33	105.85	105.37	106.01	104.74	105.3	103.11	105.14	104.55	104.65	105.56	104.01	109.2	107.31	103.22	105.01	107.56	106.91	104.7	108.76	107.28	107.26	107.71	104.59	104.78	104.3	106.8	105.75	106.56
104.39	105.09	105.46	105.28	104.48	106.94	103.93	106.2	106.78	108.94	105.57	105.82	104.8	105.18	105.83	107.49	104.45	106.22	105.66	105.14	107.35	104.78	105.52	104.7	102.82	106.18	105.75	105.94	106.54	103.76	102.47	104.46	105.27	107.5	105.11	105.45	105.28	104.54	107.29	104.41	108.85	105.45	103.55	107.35	105.94	105.54	107.36	106.23	106.5	105.6
106.6	106.26	105.28	106.17	105.56	104.95	106.47	106.28	104.26	106.2	106.25	107.56	106.34	108.33	108.4	106.26	105.76	107.85	108.19	108.32	104.25	107.77	105.1	105.86	106.42	106.93	104.89	108.14	107.37	105.07	107.66	105.15	106.29	106.35	105.59	105.3	107.51	106.84	105.98	105.53	104.61	105.72	105.79	105.56	105.76	106.25	107.77	105.21	106.65	107.17
100.59	100.15	102.52	100.79	102.47	99.775	102.15	100.57	101.46	100.95	101.31	99.339	100.16	98.889	99.892	99.53	100.2	102.35	101.13	98.977	101	101.76	100.46	101.73	100.7	99.196	99.955	99.561	101.32	101.09	99.91	97.883	100.27	100.99	100.97	98.535	100.19	100.89	100.17	100.55	101.97	99.217	102.52	98.884	100.07	102.15	100.08	101.84	102.03	100.34
111.06	110.85	111.29	112.44	109.8	110.67	110.25	110.07	111.23	110.03	109.62	110.12	110.99	111.42	109.28	110.88	114.02	111.43	108.77	111.78	111.99	112.6	110.77	110.05	112.69	111.15	112.39	111.92	112.19	110.13	113.87	109.93	111.13	110.5	110.89	110.92	110.7	109.89	111.92	112.35	111.03	111.81	112.51	109.1	112.24	109.91	110.62	110.72	111.37	110.65
119.01	117.74	118.51	116.92	119.28	117.45	118.26	116.58	115.93	118.68	117.29	118.61	117.58	117.28	119.82	117.25	117.1	117.1	116.93	116.16	116.8	118.11	118.68	116.66	117.61	118.47	116.47	118.47	118.02	116.39	117.11	118.53	117.65	116.11	116.74	118.85	117.8	115.61	118.92	116.96	116.25	118.18	117.31	118.93	116.66	117.87	117.28	119.62	118.56	121.25
110.95	108.16	110.04	113.47	109.3	111.4	109.81	110.62	111.83	111.45	109.63	108.69	111.46	110.67	111.59	110.37	110.21	112.19	112.24	111.12	108.39	111.71	113.4	112.31	112.31	113.98	110.23	110.97	110.03	112.75	110.51	111.07	111.05	109.14	111.54	111.49	109.89	109.7	110.44	110.81	110.34	110.27	113.82	113.45	113.32	111.69	113.01	110.91	110.71	109.89
105.59	108.55	106.38	105.12	107.84	106.95	106.42	104.61	105.24	105.23	106.7	107.41	103.56	108.78	107.54	106.94	104.58	105.1	107.58	106.63	105.92	105.55	104.31	107.23	109.31	103.29	105.14	107.17	105.57	105.03	105.5	107.68	103.45	105.62	106.47	102.68	104.97	106.65	104.54	105.36	106	103.26	105.46	105.47	105	104.62	105.58	105.47	105.36	103.48
105.23	104.47	106.32	104.33	105.9	106.28	105.6	105.27	107.24	105.81	103.52	104.77	104.13	105.76	103.11	104.14	106.14	105.19	105.16	104.49	104.72	105.08	105.46	105.51	103.81	107.73	105.93	107.61	106.41	103.7	104.83	105.11	104.4	107.16	104.68	106.69	104.44	106.02	107.63	104.25	104.24	107.42	108.3	106.2	104.48	104.87	105.7	103.3	104.35	107.3
106.14	106.69	105.11	105.71	104.96	106.12	104.75	105.02	109.47	105.03	106.12	103.5	107.2	105.43	104.76	105.92	103.05	104.85	105.61	106.04	104.24	105.41	105.9	104.23	107.09	104.13	106.38	105.54	106	104.63	107.15	107.9	106.93	102.51	107.38	106.6	104.32	105.79	103.44	104.45	106.45	103.17	106.6	104.37	103.3	104.82	106.03	104.83	106.24	104.57
104.88	105.47	107.07	105.71	107.71	106.73	106.63	104.83	105.09	104.77	105.04	106.88	105.06	108.67	106.4	106.43	104.42	104.3	104.62	107.33	105.09	105.04	105.15	106.74	103.36	104.24	108.11	106.66	106.33	107.43	106.97	105.73	104.79	106.57	104.84	107.22	107.77	106.04	107.25	105.3	106.66	107.16	107.43	107.3	105.5	106.27	106.39	106.96	104.22	107.12
105.83	108.19	106.27	105.9	105.48	105.48	106.57	106.73	104.33	106.58	105.03	107.51	105.14	105.76	106.08	105.45	107.06	107.36	105.44	105.62	104.94	103.64	104.86	104.88	105.54	104.8	104.86	104.79	105.05	105.26	105.04	106.87	106.33	105.83	105.21	106.1	105.69	106.13	105.15	106.93	106.71	106.44	106.04	107.9	106.11	107.62	105.18	106.76	106.91	106.15
104.33	104.09	106.82	104.4	106.88	105.94	106.53	104.84	104.81	103.87	105.67	107.42	108.1	106.82	107.79	107.03	102.51	106.13	105.76	107.4	106.51	103.53	105.49	107.73	105.85	106.08	104.77	104.98	104.8	105.6	105.81	106.33	105.31	107.22	105.53	103.75	107.25	106.64	105.87	105.23	104.33	105.01	106.92	104.42	104.34	104.71	107.17	105.17	106.61	106.35
106.5	103.77	104.31	106.08	106.88	104.96	104.3	105.27	108.02	106.5	105.99	105.66	103.41	107.6	104.76	103.84	105.18	105.38	106.72	103.06	105.34	106.41	106.42	107.09	103.13	106.59	103.02	105.74	105.07	105.19	106.99	105.04	104.32	101.77	105.6	106.24	106.01	105	105.94	106.57	105.24	105.22	105.27	106.56	105.43	107.06	105.53	105.24	106.66	104.21
106.38	106.55	105.93	106.08	106.04	108.36	104.16	108.22	107.45	107.07	106.05	105.94	106.17	107.55	105.49	107.67	105.58	108.58	109.09	105.34	105.05	105.62	105.88	106.54	106.7	106.51	106.91	106.86	105.93	105.6	108.06	106.19	108.07	105.6	105.87	108.09	104.84	106.14	106.95	106.13	105.31	106.24	106.92	105.26	105.32	104.77	107.57	106.11	105.25	105.65
110.46	110.7	112.28	112.05	110.42	112.95	111.03	109.78	111.88	108.13	110.91	111.04	109.73	111.64	113.13	110.85	111.35	110.44	112.89	110.37	112.89	110.55	110.54	112.94	112.03	111.64	108.84	110.4	110.37	110.71	111.17	110.94	110.77	110.13	109.68	111.7	109.99	112.1	111.89	110.75	110.37	111.2	109.39	113.42	109.82	111.37	111.85	111.9	110.43	110.58
117.78	118	118.4	117.05	116.35	116.08	117.84	119.68	116.42	119.38	117.18	116.69	118.16	118.79	116.84	117.98	118.47	117.75	118.78	116.65	119.86	116.42	116.15	116.87	118.02	115.29	117.8	118.78	118.35	116.26	119.09	115.89	117.32	119.37	119.56	118.5	116.79	114.2	116.54	116.25	116.2	117.67	117.69	117.24	118.37	118.79	117.7	115.29	118.08	118.08
112.2	110.76	110.63	111.7	112.77	111.14	112.44	113.02	112.53	111.53	112.71	113.69	110.78	113.35	113.11	112.52	111.31	110.59	110.41	112.16	112.7	111.65	112.6	111.85	113.06	112.12	112.57	112.42	113.37	109.98	114.1	111.51	111.88	111.78	112.9	113.36	112.73	114.23	113.55	110.4	112.5	111.37	112.16	112.94	112.31	112.07	111.8	112.43	108.74	112.55
111.58	111.61	110.04	113.59	112.72	110.21	110.72	109.22	110.92	110.89	110.62	110.27	112.39	111.47	109.43	110.32	112.26	110.85	111.16	111.59	111.34	109.33	109.06	109.56	111.23	108.49	111.19	111.35	110.49	111.17	110.18	109.57	108.09	111.97	111.98	109.75	111.41	111.6	110.53	110.26	110.8	111.82	112.29	110.13	110.89	111.78	111.1	111.88	112.15	111.32
102.07	105.8	103.79	103.79	104.33	105.39	103.43	103.48	106.26	104.04	105.43	105.26	102.69	102.54	104.19	102.35	103.16	102.69	104.2	103.54	103.71	105.09	104.25	102.23	105.19	104.58	104.43	102.86	106.26	105.97	103.46	104.72	104.86	103.8	104.92	105.33	104.16	102.97	106.03	103.41	103.25	101.51	104.23	106.62	104.2	104.13	104.43	104.72	103.24	102.36
117.48	118.21	116.86	117.28	115.91	116.01	116.13	117.27	115.57	113.98	115.58	116.92	115.9	115.51	116.58	117.11	119.15	115.9	114.59	115.59	115.4	115.17	115.42	116.85	116.34	115.7	115.35	114.11	118.26	117.21	115.47	113.21	116.85	115.97	115.99	116.91	114	116.42	116.11	115.22	116.11	116.66	115.68	117.1	116.38	116.98	114.76	115.06	114.58	115.81
100.05	99.877	100.65	102.99	100.68	101.16	99.378	100.6	100.07	103.29	100.45	102.18	101.88	102.92	99.517	99.56	101.02	104.91	101.38	101.3	101.96	104.12	100.96	99.496	99.873	101.14	102.6	101.04	102.03	101.45	99.94	100.75	100.46	102.04	100.45	98.068	98.839	101.66	99.912	101.45	100.13	102.02	102.56	99.888	99.602	100.12	102.28	101.15	101.51	101.27
109.65	110.95	110.99	109.4	112.46	113.18	110.95	111.24	111.34	109.63	111.59	111.06	110.91	109.42	110.82	111.07	110.3	111.92	110.12	110.44	109.15	109.87	111.89	111.48	111.66	111.66	111.71	112.02	113	111.9	110.42	110.7	110.36	110.53	113.5	110.5	110.36	111	111.4	112.41	109.49	108.67	112.33	113.13	111.75	109.46	110.1	110.24	111.27	113.49
113.79	116.02	116.43	116.95	117.56	117.46	116.56	119.55	113.23	115.43	116.06	116.99	116.63	114.87	116.19	116.92	115.82	116.4	114.82	117.6	117.35	116.17	114.74	117.03	114.5	114.49	115.69	116.73	115.07	114.77	115.87	117.67	115.06	116.58	116.13	117.62	114.88	116.36	117.4	116.18	116.38	115.53	115.8	115.78	116.35	119.19	115.21	116.34	115.92	116.01
106.7	105.51	106.35	108.72	104.47	108.49	108.37	106.4	104.55	107.27	104.97	106.77	106.12	105.23	109.04	107.52	105.7	107.92	108.53	106.13	107.93	106.58	106.23	106.46	104.76	104.67	106.4	105	107.09	106.56	106.77	108	106.5	108.43	107.7	105.67	104.86	106.96	103.72	108.07	106.31	104.98	107.4	104.77	104.82	106.75	105.92	104.93	103.88	106.32
110.73	110.42	110.62	113.23	109.31	111.48	110.33	114.1	108.2	109.98	109.65	112.79	111.34	114.1	111.08	112.44	111.94	112.69	111.64	111.77	110.27	112.04	113.06	111.87	114.29	113.46	111.61	112.09	109.42	108.5	110.2	112	112.87	112.63	111.64	112.62	110.24	110.86	110.69	113.3	112.34	109.41	110.25	111.3	109.28	110.56	113.34	109.47	110.88	111.01
103.73	105.78	104.61	104.23	105.26	102.26	103.91	104.56	103.32	103.75	103.36	104.6	105.72	102.68	105.34	104.88	105.32	104.82	104.16	103.63	105.86	103.47	104.84	103.55	102.2	102.73	103.28	104.57	106.01	104.56	104.57	102.54	103.03	106.96	106.01	105.13	103.61	103.14	103.88	105.15	104.09	105.58	104.09	104.14	103.15	103.6	103.05	104.81	105.15	104.44
106.14	107.59	105.4	106.35	105.02	105.79	106.73	104.41	106.55	107.2	108.17	105.76	106.93	105.29	108.61	107.72	104.61	107.59	106.34	107.41	106.54	107.77	104.35	106.89	107.63	108.09	108.07	108.94	105.95	105.54	106.72	105.91	106.06	106.81	107.44	104.62	106.4	107.27	109.17	108.59	106.34	105.84	106.87	107.43	104.55	109.08	106.87	106.93	105.47	107.36
107.18	107.42	105.74	105.32	107.19	105.43	105.64	107.89	106.98	105.27	108.69	107.08	106.68	107.54	105.88	107.39	108.54	107.23	104.59	107.24	106.63	107.47	106.17	109.25	103.98	105.59	105.86	104.3	105.88	107.61	107.07	104.94	107.07	105.75	104.59	105.95	107.02	104.45	107.04	107.7	107.52	107.7	107.41	106.28	105.34	106.49	110.23	102.59	109.4	105.79
106.18	105.79	107.29	106.62	106.28	107.8	105.07	105.99	104.62	105.57	103.39	106.37	105.76	106.98	106.45	104.9	103.14	106.4	107.2	105.68	108.18	104.88	104.2	107.37	106.62	103.26	106.89	107.25	105.67	107.48	105.2	105.78	105.01	107.45	106.39	104.41	103.14	105.75	106.28	104.89	103.96	104.92	106.39	107.9	104.6	104.51	105.8	103.42	107.34	101.5
97.751	100.54	99.961	100.6	100.39	98.128	99.051	100.08	97.151	97.19	101.34	100.24	98.388	100.9	99.636	101.24	100.26	102.26	100.62	99.429	100.76	100.84	101.2	100.28	98.671	102.41	100.76	99.12	99.564	99.459	98.857	98.253	99.237	98.233	98.222	99.773	101.02	100.17	98.217	98.855	98.848	100.03	101.54	98.397	104.04	98.422	100.23	99.916	101.7	97.52
104.89	106.52	105.27	104.32	105.85	107	106.64	105.97	106.16	105.45	105.98	103.25	103.59	104.77	105.93	106.38	105.27	107.04	104.11	107.07	104.56	105.2	105.06	105.6	101.66	104.14	105.32	104.69	107.31	106.04	103.83	102.54	108.23	105.78	106.67	103.24	105.44	107.03	105.28	106.16	106.35	103.43	105	106.43	105.47	106.54	103.28	105.37	107.17	105.74
100.11	97.971	99.942	98.272	101.23	99.989	101.35	100.89	101.94	99.458	101.85	97.611	99.031	101.03	101.48	99.264	99.614	100.25	99.437	99.452	100.83	99.808	100.11	101.29	98.819	99.925	101.51	99.801	99.931	100.27	100.43	99.166	99.781	102.04	102.01	97.959	98.848	100.5	100.88	101.33	99.321	99.714	98.177	100.14	101.21	99.359	99.545	99.754	98.6	100.51
107.12	109.11	106.57	105.79	109.72	107.13	104.58	107.55	105.52	106.99	107.2	103.62	106.23	110.8	105.8	106.93	107.99	106.95	104.92	105.48	106.25	105.78	105.08	108.06	106.74	106.63	106.64	105.81	107.1	106.39	108.31	106.03	106.93	105.23	106.93	105.23	110.17	106.61	105.57	107.6	107.25	104.82	109.11	105.28	105.86	106.33	108.77	107.85	104.77	106.82
99.616	100.22	100.6	100.25	100.31	100.69	101.18	101.87	98.969	101.4	99.59	100.12	101.4	101.7	101.47	100.97	100.16	100.32	101.42	101.04	102.99	99.968	100.67	98.885	103.18	100.19	101.68	99.647	99.469	99.639	100.5	98.02	102.17	98.378	100.53	98.405	100.21	101.29	101.52	100.24	100.66	101.33	101.28	97.736	100.67	101.8	101.46	100.36	100.42	99.024
110.95	112.45	112.3	111.33	112.71	111.53	111.59	110.9	108.82	113.43	108.84	111.33	110.76	109.89	113.9	111.29	109.15	110.65	109.82	110.85	110.69	109.84	108.89	110.11	112.23	111.49	111.93	111.26	109.17	113.32	108.49	109.55	111.69	113.6	111.85	109.99	111.41	109.33	110.45	113.98	111.12	111.97	111.51	111.71	111.93	114.64	111.39	109.65	109.59	111.59
105.27	104.58	104.29	104.32	105.47	105.82	102.99	104.7	106.89	105.83	103.25	104.67	101.62	105.58	105.44	104.83	103.25	107.41	105.91	105.95	105.38	105.64	107.2	103.8	103.57	104.74	103.44	104.72	105.23	104.49	106.27	104.09	104.46	104.18	103.98	104.04	105.05	106.4	103.43	102.89	104.13	105.85	106.32	107.11	104.89	106.9	103.22	102.44	105.43	104.8
105.73	105.98	106.37	106.12	105.39	105.76	104.2	105.6	107.02	104.92	106.64	104.31	106.94	104.7	105.14	105	104.52	106.62	107.04	105.34	102.87	105.03	105.4	105.13	104.66	105.64	105.21	107.17	105.37	109.13	106.85	106.69	106.07	105.68	105.67	104.19	106.16	105.25	106.37	103.71	107.68	106.23	106.01	105.47	105.46	106.04	105.8	105.49	104.48	107.32
103.71	107.36	107.61	106.15	105.73	104.93	105.98	106.74	104.58	104.21	106.69	103.98	103.14	105.74	106.09	106.04	104.41	105.74	107.49	106.39	103.79	106.6	106.4	105.34	106.65	104.18	103.26	104.51	103.11	104.67	105.02	103.93	106.01	103.93	105.15	105.23	102.79	105.36	106.02	107.18	105.85	105.11	108.21	106.37	105.34	104.99	103.9	106.72	106.53	106.38
105.68	109.29	107.09	107.7	108.72	105	105.94	106.44	106.23	104.36	105.33	107.38	106.89	106.49	106.87	107.87	107.47	107.4	106.12	106.53	104.87	107.04	105.25	107.07	104.2	105.4	106.5	108.62	105.32	105.7	104.71	108.2	104.27	103.1	105.93	105.43	107.16	107.17	106.38	107.15	106.09	103.73	105.73	107.2	106.64	105.54	108.09	106.61	106.84	108.88
99.467	100.56	99.45	102.65	100.02	100.35	100.34	99.047	102.53	100.4	97.884	99.783	101.04	101.53	98.785	100.56	100.9	100.98	101.06	100.27	100.17	100.19	101.23	100.32	99.548	100.86	100.05	100.04	101.54	100.22	97.645	100.45	99.056	102.15	98.71	99.517	98.599	98.228	98.697	101.87	103.85	98.921	99.467	100.95	101.62	97.696	99.893	100.23	99.194	100.7
111.89	111.56	111.41	111.71	111.86	112.11	111.86	110.44	110.55	110.32	109.81	112.96	112.85	111.57	113.56	112.27	109.83	109.82	107.45	110.89	113.12	108.04	111.26	111.71	108.73	110.99	109.27	111.23	111.85	111.24	113.82	110.9	111.86	112.32	109.58	110.37	112.79	110.46	110.83	113.08	110.61	110.89	110.68	111.23	110.93	109.07	111.18	110.17	113.82	110.11
104.07	102.62	104.55	106.77	107.37	106.63	102.7	105.58	103.14	104.56	103.58	103.22	105.16	104.94	104.66	103.84	104.83	104.46	104.48	103.12	104.42	103.55	105.27	106.17	103.93	103.55	102.22	104.58	105.7	102.21	104.24	103.9	105.06	104.81	104.78	102.61	102.89	103.6	104.68	104.11	105.43	105.8	103.48	104.13	105.03	102.49	102.88	104.61	105.96	103.57
119.01	117.74	119.21	116.32	116.64	116.9	119.49	119.52	116.12	118.13	117.02	118.73	116.73	120.75	117.6	114.95	116.42	118.21	117.65	118.82	117.79	116.68	117.31	117.4	117.29	117.28	117.56	118.4	115.49	117.43	116.33	116.75	116.08	118.18	119.66	116.12	118.43	117.64	117.16	117.91	118.81	116.9	117.97	118.78	116.4	117.82	115.61	118.1	117.2	114.68
107.98	103.67	103.78	104.9	104.58	105.43	105.65	105.37	104.36	106.6	105.26	106.22	104.17	106.56	105.04	103.12	105.86	107.86	106.35	106.95	102.95	102.61	104.78	105.26	103.82	104.66	106.34	105.22	104.44	104.38	103.17	104.79	105.59	104.59	104.54	104.85	108.24	106.79	105.44	106.28	104.52	106.77	105.71	104.39	107.21	106.3	104.78	106.71	105.01	103.75
104.79	104.55	104.28	104.39	105.56	106.34	106.53	105.28	104.38	107.38	106.02	105.66	106.55	107.53	104.37	104.37	105.34	105.32	104.81	106.78	107.09	106.25	105	106.02	107.37	106.38	106.42	104.26	104.31	105.68	105.52	103.58	106.33	104.16	105.8	104.26	105.72	104.36	107.4	105.48	106.01	104.89	105.61	104.41	107.2	105.34	104.78	105.87	104.71	106.93
106.32	103.87	103.02	105.23	105.83	104.99	106.18	103.55	105.41	106.01	102.55	105.38	106.04	101.94	108.04	106.28	103.43	105.73	103.73	103.11	104.37	103.91	104.07	105.07	104.54	104.39	103.82	105.48	104.44	103.43	105.81	104.66	103.19	106.94	104.84	103.27	106.33	103.44	106.88	104.42	104.92	103.73	103.41	106.28	105.79	105.25	104.33	105.62	106.13	103.83
105.44	106.3	107.34	105.66	105.97	106.87	106.29	107.65	105.53	108.56	109.54	106.97	104.93	107.69	107.09	107.07	107.04	105.93	105.48	107.23	104.79	105.51	108.31	105.98	108.48	104.75	105.34	106.07	108.05	107.94	106.88	106.74	106.09	106.63	106.9	105.55	106.01	105.36	105.63	107.22	105.49	104.88	106.89	107.38	106.79	106.06	106.88	107.06	105.74	105.95
105.19	103.86	105.41	104.23	105.38	104.79	106.93	104.23	105.73	106.5	104.36	105.45	106.73	105.57	105.7	103.78	105.11	105.61	105.43	107.49	106.54	106.36	106.96	105.76	106.96	106.03	105.22	105.04	105.03	104.13	106.15	104.9	108.5	107.21	103.68	103.28	104.71	104.02	105.17	104.03	104.75	106.52	105.58	103.94	104.22	104.28	106.48	104.6	104.12	105.71
108.27	114.04	109.4	109.66	112.28	112.59	111.77	109.66	111.25	111.77	111.3	110.31	110.84	110.79	111.89	111.88	109.91	113.94	112.78	113.2	112.58	110.78	109.7	111.86	110.65	113.04	112.78	111.35	112.36	111.29	109.06	112.21	112.12	112.05	109.82	111.78	111.57	111.69	110.54	110.76	112.58	113.28	113.45	112.75	113.24	113.24	113.2	113.78	109.78	110.93
105.49	106.35	103.34	105.96	103.7	104.75	105.86	107.13	105.27	105.21	102.11	103.97	104.61	105.67	103.16	103.13	104.11	106.8	105.92	104.71	105.73	104.69	103.43	106.87	105.32	105.48	100.25	102.83	104.67	104.9	104.62	101.97	104.12	103.66	102.15	105.18	103.14	103.52	104.99	103.24	103.38	104.25	105.16	104.72	103.4	106.49	107.18	103.56	104.24	103.94
101.85	98.396	99.441	100.65	101.16	100.39	101.32	102.57	99.618	100.12	98.532	99.594	100.2	101.15	100.49	101.6	98.579	98.308	99.16	99.156	98.95	99.443	101.67	97.945	100.04	100.03	101.96	97.005	98.526	99.763	99.698	99.759	97.958	99.829	100.31	101.19	101.91	103.13	99.755	99.539	99.29	101.06	101.12	101.23	100.28	100.77	99.564	101.92	100.46	100.44
100.98	101.11	101.64	103.19	98.828	99.991	101.48	100.93	98.394	102.78	101.56	102.51	100.24	102.34	100.29	99.987	102.23	102.94	101.24	102.88	100.54	99.335	100.4	103.21	100.39	100.46	102.33	102.73	101.16	101.07	99.237	101.66	102.53	100.59	103.14	101.78	100.56	101.55	102.22	103.7	102.46	101.43	99.974	100.75	100.6	100.83	99.829	99.811	101.16	102.36
111.16	110.14	114.8	111.93	110.66	110.93	112.1	113.39	114.55	110.81	112.89	114.43	112.69	116.82	114.34	113.53	113.76	112.33	113.52	112.43	112.93	111.99	112.61	113	111.32	114.2	113	111.66	113.07	114.16	114.13	112.96	112.63	110.93	112.05	112.33	112.7	114.22	111.39	111.98	111.58	113.82	112.29	111.84	109.39	112.99	115.2	114.03	114.01	113.26
103.65	106.01	107.05	103.97	108.45	105.4	105.18	106.21	107.36	104.71	105.57	104.51	106.02	105.9	106.35	104.36	105.01	104.35	104.32	105.11	107.1	105.17	107.71	105.36	106.06	105.3	106.47	105.79	103.73	103.31	105.04	106.03	105.73	106.36	104.95	103.04	105	106.21	104.92	105.86	107.09	106.74	106.5	102.71	104.66	106.38	103.92	107.49	106.33	105.44
113.86	113.65	113.32	113.88	113.37	113.97	112.64	115.81	112.15	110.53	111.88	112.48	114.23	112.48	112.09	110.92	112.22	113.9	114.23	113.84	112.48	113.17	111.81	112.55	113.71	113.66	113.15	113.95	113.1	113.55	113.47	112.65	112.92	112.09	113.39	112.13	113.33	109.84	114.75	114.9	112.03	111.28	112.28	113.02	111.98	114.14	114.66	113.33	111.54	113.38
112.33	110.72	111.76	111.98	111.88	112.35	112.25	112.53	110.9	112.24	112.48	112.29	110.85	108.17	112.83	112.29	111.23	112.56	114.7	112	111.68	112.75	111.63	112.77	113.14	112.42	112.51	113.05	110.97	113.06	110.32	114.23	111.31	113	110.67	110.85	111.95	110.8	111.74	112.88	114.14	111.56	108.7	110.66	112.81	111.35	111.97	109.86	113.4	112.96
99.921	98.884	98.668	101.86	98.991	100.38	101.4	101.63	98.761	98.615	99.492	100.02	100.75	98.219	99.327	97.987	100.01	98.632	100.77	100.21	99.455	98.548	100.52	99.172	101.99	100.74	96.866	99.394	98.321	101.09	99.933	101.04	98.183	99.291	97.733	98.58	99.816	98.838	99.074	101.92	100.86	99.834	98.628	99.039	101.57	101.5	99.371	97.975	101.54	101.67
111.78	111.32	112.25	112.66	111.84	113.57	111.06	112.09	111.54	113.75	113.2	111.72	112.11	111.14	112.07	110.6	114.53	112.7	109.65	112.83	112.95	112.49	111.9	110.99	113.76	110.88	111.22	111.17	109.51	110.58	111.07	109.07	115.21	113.71	111.3	113.5	111.1	112.91	110.96	113.37	110.63	113.75	109.94	111.19	111.45	112.3	110.45	111.17	110.57	112.9
110.24	112.29	111.03	112.24	112.06	110.63	113.14	112.83	110.22	109.48	112.57	111.53	112.37	111.95	110.26	111.21	113.07	111.12	111.31	111.82	111.95	111.15	108.48	112.31	114.01	112.17	111.24	112.78	113.33	112.68	109.16	111.35	113.17	112.78	112.03	112.57	113.29	112.8	111.71	112.96	113.01	113.55	112.47	111.24	112.39	112.02	114.61	111.98	111.46	114.02
99.978	101.58	100.12	100.39	100.95	98.816	99.817	97.954	101.51	100.51	101.32	99.822	99.936	101.48	99.986	100.98	100.22	99.522	100.23	99.026	100.98	99.577	100.79	100.22	99.848	98.288	98.488	100.63	100.73	98.297	98.8	98.254	99.877	100.29	99.789	98.047	99.919	98.99	100.76	98.265	101.21	98.466	100.67	100.83	99.467	99.078	99.635	99.955	98.771	101.62
109.9	109.22	110.67	111.74	111.88	112.58	112.48	110.96	110.92	110.81	112.14	110.49	111.22	113.04	112.1	111.42	109.95	111.66	111.29	110.48	110.87	110.63	110.24	108.53	111.69	113.02	110.15	110.3	110.25	111.69	110.24	110.29	111.6	112.41	110.52	110.45	110.37	110.41	110.43	112.3	111.85	111.51	109.98	111.29	109.41	111.91	110.83	110.65	111.5	110.8
112.13	110.13	109.8	111.52	111.89	111.95	109.3	109.06	110.57	110.14	110.66	112.96	110.47	110.66	112.16	112.28	111.01	107.3	111.25	110.46	109.83	108.91	109.52	107.97	109.75	112.1	113.02	111.63	111.71	110.81	110.53	109.51	110.79	111.29	111.14	110.15	110.21	110.72	109.63	109.01	111.37	110.62	111.4	110.22	109.58	109.97	111.86	111.13	109.55	111.34
106.3	105.69	106.06	107.81	104.75	106.12	105.19	103.97	105.2	105.28	104.21	105.59	106.53	104.37	105.84	103.77	102.38	105.39	103.97	105.71	106.59	103.49	103.23	103.44	106.52	104.65	103.85	104.08	105.44	105.45	105.93	104.47	105.37	106.08	105.24	105.03	104.69	105.3	107.83	105.72	104.81	106.78	107.14	105.16	106.93	103.27	106.3	104.56	106.53	105.13
107.57	105.83	107.48	106.43	105.93	105.22	107.85	106.45	103.73	105.92	106.32	107.23	105.17	109.06	105.24	106.89	106.39	105.97	104.73	105.1	104.86	109.33	105.91	107.3	107.19	105.69	108.39	107.67	107.89	106.55	106.82	106.37	103.68	106.84	107.91	105.91	106.68	106.99	107.52	105.84	106.03	105.84	106.75	107.52	107.1	106.23	106.82	106.19	104.61	107.58
109.02	106.56	105.54	104.11	106.41	106.94	104.72	106.14	106.62	105.68	107.68	104.9	104.78	104.71	105.11	103.89	105.16	105.2	106.36	105.67	106.51	105.54	106.82	105.49	106.02	106.72	106.12	106.66	107.44	104.71	106.51	107.13	106.28	105.53	104.81	106.59	107.31	103.83	104.27	104.02	106.36	104.89	107.42	104.88	105.09	106.72	107.31	106.65	107.37	106.01
110.93	112.49	109.88	109.72	111.28	112.21	109.35	109.47	110.64	110.2	110.34	110.19	109.42	111.47	108.99	110.48	112.4	110.96	112.15	110.58	109.96	113	111.48	111.71	111.65	113.4	111.61	110.16	111.11	108.53	110.53	110.3	108.59	110.42	110.74	114.27	111.66	114.58	109.19	112.79	111.9	111.67	108.89	110.23	110.06	112.09	111.55	109.69	111.44	111.7
108.95	107.39	110.96	109.98	107.62	111.53	107.82	107.53	109.22	109.57	111.66	110.17	108.84	108.68	110.86	109.21	108.41	110.46	111.32	110.51	108	110.41	110.67	111.3	110.92	109.31	109.72	110.2	108.83	109.92	109.88	111.34	109.57	110.51	110.88	111.08	109.7	110.09	109.39	109.2	109.87	110.79	110.84	111.3	110.42	110.97	110.3	112.91	109.79	111.57
100.36	101.16	103.18	100.07	100.6	98.975	101.09	101.83	99.555	101.16	102.34	101.4	99.317	101.24	101.69	102.3	102.16	101.38	100.54	100.5	98.423	101.49	101.75	100.68	101.1	102.49	100.82	99.469	102.26	101.34	100.8	99.938	98.71	100.91	100.79	101.31	99.862	104	99.084	99.282	100.99	99.614	101.89	100.31	102.63	101.45	99.526	100.54	99.42	100.23
113.1	111.25	112.52	111.82	110.47	110.94	111.16	112.35	112.63	112.42	111.04	112.72	111.36	111.15	110.45	110.37	111.29	112.4	109.91	111.95	110.76	109.44	111.32	112.13	111.94	110.34	112.36	111.44	113.43	111.38	109.66	110.49	110.19	112.68	109.46	112.73	113.26	110.13	112.67	112.38	112.43	110.73	113.01	113.6	111.51	109.81	110.81	113.11	111.16	115.16
106.99	104.31	107.17	104.92	105.33	105.95	105.55	104.39	104.18	104.02	103.99	103.54	105.2	106.86	104.62	104.11	104.93	105.13	105.38	105.63	106.21	104.42	104.56	105.21	104.42	107.6	106.63	104.83	105.45	106	105.76	106.26	103.98	104.91	105.42	105.02	104.51	107.1	106.38	104.37	106.8	103.73	105.7	106.66	106.56	105.14	105.71	104.95	102.53	107.5
110.91	110.1	111.05	112.53	108.35	111.46	110.57	112.48	110.97	112.04	112.24	109.81	108.96	108.95	111.14	109.86	110.29	110.8	114.01	109.53	110.81	109.74	110.97	113.3	110.39	110.46	112.41	108.51	111.19	112.19	110.08	110.86	111.36	112.23	109.58	109.72	110.53	113.06	110.76	111.42	110.33	111.51	110.02	109.64	110.77	110.29	110.66	110.08	110.11	112.06
115.89	115.49	115.09	117.74	116.7	118.7	116.34	118.73	119.26	116.5	115.29	118.38	118.46	116.71	119.01	118.67	116.37	118.48	113.54	118.18	118.46	117.15	117.94	117.86	119.04	117.44	117.42	119.09	117.23	119.29	117.63	117.26	120.44	116.89	117.24	117.08	118.4	117.42	117.2	115.07	119.06	117.64	116.65	117.91	118.11	117.92	117.3	120.2	115.82	117.24
108.66	104.08	106.29	106.22	104.71	104.51	106.69	106.08	104.56	104.72	107.82	106.45	106.26	107.07	105.99	105.74	106.93	104.87	103.49	109.91	105.16	106.98	106.03	107.11	106.59	107.32	103.94	105.5	105.13	105.15	105.14	104.26	104.65	106.9	105.85	105.99	106.48	106.37	106.62	107.08	105.13	104.6	105.4	107.24	106.13	106.63	105.31	106.45	105.73	104.73
108.09	113.68	113.15	110.65	110.53	111.45	111.68	111.44	109.46	112.46	113.84	111.14	108.97	112.77	111.25	110.61	111.5	111.16	110.94	112.14	112.56	112.09	112.08	111.74	112.44	110	110.54	110.82	110.43	113.97	112.51	112.11	111.47	111.69	111.2	111.06	110.67	111.91	111.76	113.53	112.05	110.9	113.08	110.57	111.82	112.37	112.2	111.22	111.25	113.37
106.75	104.86	108.63	106.71	105.83	107.39	106.5	105.39	104.78	105.62	104.23	105.97	108.22	105.2	106.64	108.96	106.66	108.1	105.17	106.46	106.47	106.82	106.06	107.89	105.53	105.54	106.25	107.7	105.47	107.34	107.4	107.26	105.44	105.85	106.24	106.97	105.83	106.62	104.96	105.67	105.19	105.65	108.23	106.47	106.54	106.12	107.64	106.18	105.59	105.87
106.23	106.41	106.22	105.46	105.36	105.14	105.55	106.09	106.32	107.47	104.81	102.28	104.47	105.49	108.71	105.49	104.94	105.88	105.68	105.25	108.62	104.74	108.41	108.61	108.52	104.7	105.33	107.45	105.38	103.77	105.23	107.89	105.9	105.03	102.83	105.59	104.32	106.81	104.1	106.49	104.33	106.39	107.48	106.8	104.04	104.83	105.15	106.71	108.71	104.23
99.177	101.85	98.944	98.308	100.12	99.006	100.13	100.34	100.14	98.972	100.93	101.58	98.986	99.625	97.737	99.594	100.24	99.18	99.459	99.934	101.01	99.21	98.318	100.87	99.619	99.392	100.61	98.484	99.637	97.739	98.854	100.85	99.652	100.44	102.79	100.11	100.76	100.79	98.854	101.47	101.02	98.721	101.83	99.236	101.11	99.031	101.53	101.38	100.18	98.619
108.19	107.02	108.08	106.21	105.68	105.98	107.1	106.27	104.46	104.86	106.19	104.08	106.7	104.89	106.45	107.57	105.97	105.53	105.72	105.67	105.36	106.62	106.58	106.16	107.77	106.6	106.16	107.23	104.27	106.78	106.96	107.32	108.39	105.74	103.57	106.35	104.38	105.03	105.06	107.08	106.75	105.85	107.74	106.48	106.09	105.72	105.99	105.73	105.48	106.93
101.03	100.56	101.4	99.585	100.28	101.88	101.15	100.95	99.781	99.747	98.609	101.98	100.44	100.47	100.42	101.58	102.7	100.22	101.02	100.98	100.09	99.523	101.29	101.37	99.779	99.508	102.32	100.5	102.27	101.43	100.51	102.14	101.57	102.08	99.989	97.6	99.262	99.809	100.57	99.573	100.81	101.67	98.632	99.828	99.181	99.436	100.72	100.27	100.24	98.755
100.36	99.297	101.28	101.11	101.07	100.41	100.01	102	98.927	99.238	101.92	98.605	99.198	102.18	98.264	98.953	100.13	99.005	100.41	98.917	99.214	99.776	99.486	101.71	99.857	101.15	99.022	99.714	99.7	100.05	99.374	99.458	99.903	100.65	99.878	99.397	99.916	100.04	96.53	100.74	100.05	98.834	100.2	99.171	99.253	101.78	97.854	100.28	100.42	101.04
108.1	104.6	107.3	107.21	107.6	106.68	104.3	107.92	106.89	106.69	107.02	108.37	108.77	107.1	106.5	107.06	107.75	106.34	105.8	108.13	104.95	107.9	107.86	106.26	107.15	104.67	106.84	104.86	104.33	106.53	104.69	104.14	106.12	106.28	105.39	108.44	104.64	105.5	107.53	106.76	107.18	105.87	106.94	106.62	108.39	104.8	107.1	105.23	104.43	107.92
117.4	117.26	118.99	120.24	117.79	117.05	117.94	117.18	119.18	116.52	118.34	119.81	116.49	115.72	117.74	118.09	118.71	119.32	118.35	117.29	117.48	117.16	119.4	117.28	118.1	115.04	118.19	117.57	117.71	121.78	115.94	120.3	116.04	116.83	116.46	117.61	118	115.91	118.67	118.44	119.33	118.29	116.87	118.13	118.43	114.7	118.37	116.05	119.37	119.34
106.44	104.92	108.58	103.46	105.08	103.39	106.01	106.43	105.77	106	106.47	103.57	104.52	107.96	105.97	104.64	104.59	107.81	105.5	106.39	106.3	106.98	105.75	107.25	105.3	106.91	107.51	108.49	106.79	107.5	104.82	107.68	106.24	107.63	103.4	108.76	105.43	105.38	104.26	105.6	106.24	105.6	105.64	104.9	107.31	105.88	106.33	108	106.66	104.13
106.4	106.37	106.62	107.41	108.14	105.59	107.35	106.12	108.76	105.2	104.79	105.23	108.38	105.91	107.7	106.54	107.01	104.44	109.17	106.05	106.01	107.35	103.65	106.11	105.7	106.96	103.98	107.3	104.38	106.72	105.96	105	105.36	106.13	107.28	106.12	103.42	105.49	106.07	108.07	107.42	105.34	104.73	105.89	105.56	105.96	105.32	107.62	106.29	105.07
108.04	107.64	107.54	107.75	108.55	105.07	103.42	106.76	106.83	107.48	105.95	107.94	108.6	105.53	105.74	103.48	105.08	105.09	104.83	106.73	106.01	105.51	105.85	106.07	105.04	105.09	108.4	104.94	107.27	106.23	105.33	106.48	106.84	106.03	107.16	106.95	107.86	106.01	104.5	108.2	106.47	107.5	106.25	105.21	105.65	106.59	107.59	106.56	107.18	105.25
108.96	108.45	109.86	110.25	111.22	112.5	110.03	110.87	110.26	109.33	109.94	111.21	109.98	107.84	110.51	110.08	109.41	110.81	111.22	108.09	110.43	110.11	110.49	108.98	110.83	109.41	106.52	107.61	106.84	111.33	108.6	108.21	110.83	110.4	109.95	109.24	109.9	110.67	110.38	110.21	109.86	110	111.07	110.63	108.36	112.52	109.57	111.34	109.36	111.56
111.12	111.57	112.21	110.39	110.02	112.05	112.15	109.82	111.39	110.06	112.54	111.71	111.01	110.19	110.33	110.51	112.27	110.36	113.47	111.89	109.6	109.29	111.42	107.73	111.09	111.4	110.12	110.4	112.13	109.65	108.69	111.76	109.89	110.75	111.56	111.23	110.71	110.06	110.01	111.19	111.31	111.01	110.3	111.81	112.81	111.54	111.7	110.71	111.85	110.25
109.69	110.07	110.89	109.8	111.08	108.79	108.29	108.64	109.41	111.1	110.03	109.01	110.32	109.63	108.58	113.09	109.22	108.18	107.36	109.1	107.61	111.87	108.29	110.43	110.8	108.47	111.9	112.08	108.89	109.62	108.73	110.52	110.3	109.32	106.96	111.75	108.94	109.82	109.82	109.18	109.35	109.98	109.48	111.94	110.34	110.29	108.65	112.31	107.74	111.63
105.81	105.21	106.82	105.3	103.98	104.55	104.52	104.64	103.58	105.49	106.9	105.26	106.31	104.58	106.24	106.46	105.99	106.3	107.4	105.25	106.08	105.78	106.55	106.03	105.4	107.43	103.89	107.42	106.57	108.61	104.63	105.15	104.55	104.71	103.99	104.71	104.73	105.46	103.92	106.63	105.55	104.86	108.03	104.95	106.35	104.79	106.22	106.27	105.92	108.18
103.55	102.63	107.33	106.84	107.02	104.86	105.48	106.16	105.12	107.35	106.86	105.52	106.99	107.23	105.33	106.73	109.96	105.99	105.43	107.41	107.77	106.34	107.28	106.08	106.78	105.06	107.38	104.83	103.8	106.25	107.19	106.17	105.89	104.99	104.45	104.38	103.11	105.43	106.06	105.93	106.2	107.13	105.7	105.38	104.32	106.38	107.22	105.89	107.67	104.4
103.81	103.87	107.92	106.73	105.2	106.03	107.26	104.81	107.02	104.88	101.7	105.09	103.57	105.61	106.5	105.96	106.63	106.05	106.28	106.61	106.3	106.39	105.31	106.26	104.67	105.29	102.9	104.04	106.28	105.07	105.77	105.34	105.42	102.66	106.51	106.42	105.52	106.39	106.33	106.21	104.42	104.86	106.66	104.07	104.42	107.26	105.74	105.84	106.5	105.91
105.21	107.07	107.13	106.37	105.8	105.17	106.08	107.3	104.82	103.33	107.03	104.13	104.69	106.35	107.65	104.26	103.17	107.15	107.99	107.43	106.67	106.34	105.49	106.01	106.93	104.89	106.97	107.95	107.72	105.52	106.4	104.8	102.43	108.77	104.19	107.37	106.95	104.97	106.42	106.26	103.71	104.82	106.27	106.37	105.32	104.99	105.64	104.78	105.07	104.38
113.71	112.84	113.37	113.6	113.41	109.91	112.36	110.64	111.34	113.35	113.77	111.85	111.99	111.28	111.72	111.61	111.31	111.83	109.52	110.78	113.79	111.42	113.11	112.33	115.44	112.98	111.87	111.19	114.68	113.77	113.55	113.35	111.23	113.46	111.53	113.22	112.61	114.35	112.14	114.46	113.3	115.73	112.87	112.74	112.05	111.69	111.67	111.06	112.04	113.38
105.1	104.61	105.72	105.59	105.62	104.88	104.82	105.95	105.35	104.75	106.89	106.36	104.63	105.68	104.01	104.49	106.24	106.09	104.73	104.55	106.2	105.28	104.53	104.32	104.46	104.66	105.22	105.12	104.55	106.76	105.06	105.45	105.25	105.15	104.11	105.47	105.41	104.34	104.96	103.61	104.68	103.93	104.7	104.25	102.51	102.97	102.58	104.1	104.93	104.53
114.13	113.47	111.85	113.03	111.96	113.24	111.47	112.94	111.43	111.33	110.71	109.9	112.69	109.56	112.68	113.13	113.15	112.22	112.42	111.96	114.09	111.84	111.14	111.65	111.43	110.48	115.62	111.56	109.15	111.49	112.82	111.92	110.28	111.58	111.4	112.31	114	113.22	112.5	112.68	112.39	111.23	113.72	112.89	113.46	112.01	110.03	110.22	111.85	111.07
103.9	104.58	105.06	105.66	102.72	104.21	104.07	104.58	104.06	104.21	103.3	105.96	106.11	102.77	104.63	107.14	106.38	103.56	105.39	104.27	105.91	103.93	102.71	105.17	103.29	103.16	105.03	104.49	104.33	106.93	103.97	104.25	106.29	101.8	105.78	107.09	104.15	103.53	104.33	106.07	103.52	106.52	103.69	102.43	103.37	105.88	102.84	104.42	101.81	106.16
100.26	99.468	99.154	98.476	98.938	100.35	102.9	100.7	101.83	99.232	99.026	100.54	99.593	98.143	99.727	103.51	98.991	99.027	99.325	98.36	101.85	100.6	98.79	97.01	101.39	99.3	98.557	99.775	100.79	98.69	100.3	100.59	100.36	98.844	98.754	99.041	100.11	101.81	98.715	100.87	97.899	100.93	100.34	100.49	101.41	99.034	101.2	98.573	100.68	100.9
100.26	100.2	99.833	100	98.58	99.336	99.777	100.85	100.62	97.163	101.77	100.33	100.23	100.89	102.03	100.63	98.913	100.77	99.588	102.64	99.474	99.024	100.06	100.05	100.36	99.652	99.311	100.58	100.26	101.36	98.352	99.727	99.557	100.88	100.84	98.79	99.93	98.714	99.662	98.71	100.18	100.28	101.75	99.975	100.86	98.064	100.63	100.47	102.7	99.837
113.28	111.6	111.95	111.4	112.05	112.37	111.33	112.09	110.2	111.15	112.72	107.95	115.82	111.03	112.11	113.35	110.26	111.03	110.51	110.48	111.18	112.12	111.62	112.44	112.51	111.54	110.31	110.94	112.38	111.69	110.68	112.37	111.58	111.45	111.8	110.33	111.59	111.1	112.04	110.44	112.16	109.58	113.12	111.4	112.81	109.8	111.32	110.32	110.34	109.04
109.89	109.25	108.5	108.72	107.64	106.32	107.56	106.91	106.85	106.93	106.84	107.5	105.14	104.2	109.05	104.23	109.72	106.92	107.18	106.35	104.76	107.18	106.76	107.94	108.09	106.08	105.89	105.24	107.23	107.09	109.66	107.55	107.01	108.48	108.14	107.17	106.37	105.05	107.95	106.99	105.98	107.17	106.14	105.92	107.13	106.19	107.51	106.9	107.58	107.09
105.49	105.69	105.16	106.32	105.8	106.94	106.36	105.18	105.29	105.06	104.49	104.19	105.63	106.71	104.77	106.07	106.15	105.17	107.21	107.48	106.48	106.19	105.57	107.44	102.67	103.35	106.95	102.56	104.01	104.75	103.65	105.87	104.83	106.53	105.69	106.93	105.91	104.84	106.58	109.26	105.6	106.42	105.88	106.01	105.17	106.5	106.39	106.36	106.9	106.52
110.89	112.38	111.9	110.03	114.7	112.29	114.33	108.89	111.11	110.48	110.24	112.27	109.81	110.1	110.37	113.29	110.71	110.32	111.06	109.58	111.89	111.73	113.21	112.16	111.18	112.94	111.71	112.08	109.34	111.14	111.01	109.77	110.78	113.93	110.4	113.6	114.22	111.75	111.47	112.51	112.99	109.09	114.31	111.19	111.91	111.62	109.95	110.72	112.68	111.26
103.42	107.22	105.92	103.57	104.57	107.63	104.94	107.45	105.6	106.41	106.4	105.23	104.76	105.35	106.44	104.53	105.96	106.66	106	106.64	106.88	104.74	105.23	105.79	104.65	104.37	105.64	105.25	106.45	107.11	105.53	107.02	105.58	105.78	106.23	104.96	104.05	105.42	104.98	106.13	104.88	107.42	107.44	105.77	104.13	104.24	106.41	103.4	106.98	107.55
104.8	102.61	105.95	104.11	106.7	104.97	105.79	104.24	103.82	106	104.22	103.15	104.88	104.74	104.52	107.18	106.48	106.32	105.94	102.73	104.39	104.17	105.53	105.72	104.25	102.31	103.84	103.58	103.91	106.38	104.83	104.41	104.63	105.33	105.37	107.66	105.95	105	107.91	106.27	105.22	105.56	106.12	104.74	104.63	106.58	103.89	105.04	105.2	105.31
105.91	106.77	105.97	107.56	106.24	103.35	104.83	104.51	105.62	106.45	105.38	106.53	107.12	106.51	106.01	106.64	104.92	106.29	105.23	105.83	107.27	105.94	105.78	105.79	105.77	103.75	105.2	107.33	105.65	103.81	105.34	105.66	107.3	107.23	107.55	105.37	104.53	103.87	106.45	103.96	103.62	106.33	106.74	106.53	105.55	106.03	107.8	107.03	105.62	105.48
107.95	106.21	108.06	107.36	106.74	105.86	104.72	105.22	106.12	105.2	107.05	105.82	107.86	107.58	107.14	105.97	105.06	102.74	104.93	106.24	106.9	105.45	106.31	105.87	106.56	106.93	106.21	106.73	107.4	105.58	107.07	106.77	105.44	105.41	105.75	106.18	107.07	106.1	105.69	105.19	106.12	105.04	106.16	105.59	105.57	106.43	104.19	105.58	106.27	107.23
106.75	105.8	106.24	103.3	104.6	107.05	107.59	106.55	106.17	105.75	105.54	105.53	105.57	104.3	101.74	106.27	105.25	107.8	105.02	105.38	105.07	106.47	103.92	106.64	106.19	106.08	103.53	104.68	105.62	106.73	103.81	105.23	103.48	105.5	103.3	105.31	103.64	104.61	104.98	103.71	102.67	105.42	105.47	106.25	106.18	107.59	105.83	104.71	106.74	105.55
108.71	110.68	109.68	107.67	108.29	112.4	111.1	108.64	108.92	109.3	109.59	108.74	111.57	108.73	109.53	108.79	110.68	111.86	107.36	110.67	110.61	110.12	109.14	107.44	110.55	108.4	110.28	109.62	110.19	108.26	109.78	108.89	109.88	109.52	108.75	110.28	109.91	108.82	110.05	110.66	110.82	109.59	110.54	111.38	108.56	106.98	109.28	110.03	109.54	110.63
106.88	108.36	106.53	103.83	105.94	106.47	106.05	106.95	106.18	108.03	108.49	105.28	103.85	105.53	106.01	106.97	105.29	105.41	104.67	106.73	106.56	104.87	105.14	108.76	104.59	107.18	106.95	107.04	105.35	104.57	105.77	105.25	108.42	105.96	107.42	105.74	104.85	104.43	106.08	106.71	104.11	107.66	107.1	107.95	107.49	105.69	106.46	102.71	105.83	106.08
107	108	104.8	108.35	105.09	103.58	105.69	105.47	105.33	107.02	107.67	104.07	105.73	105.83	105.63	105.32	107.51	107.78	107.05	107.27	104.64	106.27	107.07	105.03	104.6	106.05	106.26	108.7	106.61	105.42	106.15	106.75	104.56	106.42	106.66	105.35	104.09	105.76	108.01	104.8	106.82	107.48	106.19	105.5	105.83	106.1	105.99	105.16	106.09	105.6
99.43	99.253	99.711	100.99	100.2	101.29	100.29	99.654	98.257	101.49	98.921	100.87	101.17	99.394	100.47	99.882	98.873	97.908	102.19	101.72	99.366	99.056	99.393	99.234	98.77	98.336	101.06	103.1	97.879	99.804	98.905	100.1	97.651	98.72	99.436	98.666	100.27	100.35	99.471	98.389	99.343	97.364	99.568	99.475	100.28	101.12	99.683	100.2	99.454	99.778
111.14	108.36	111.48	108.48	110.38	109.41	109.18	110.14	109.84	111.38	110.5	108.54	109.66	109.62	110.98	110.2	109.29	110.56	111.15	111.35	108.62	113.07	108.34	108	111.44	111.01	110.48	112.13	110.97	110.54	110.56	110.33	111.55	110.31	110.75	108.18	109.17	109.83	109.93	108.81	109.85	108.89	110.3	108.86	110.7	109.81	107.83	109.48	111.3	111.01
107.24	106.82	105.47	104.6	105.21	106.08	104.53	105.32	107.22	104.33	106.04	106.86	107.47	106.18	104.62	105.59	104.5	107.66	103.77	107.84	106.12	105.85	106.9	105.63	104.47	105.36	106.06	106.53	106.84	107.32	104.54	107.44	104.35	105.62	105.52	104.51	104.84	103.98	102.45	105.39	103.98	103.53	105.59	104.86	105.33	105.1	107.22	107.08	103.99	104.5
105.46	105.98	106	105.02	104.97	105.07	104.31	106.26	105.27	104.54	102.55	103.35	107.51	102.79	105.83	103.94	103.89	103.91	104.34	106	104.63	104.5	104.77	106.79	103.93	106.08	102.98	106.78	105.34	104.66	103.74	105.55	105.14	105.05	105.82	105.41	106.98	101.96	107.61	104.12	102.15	105.56	104.78	106.26	103.63	102.54	104.47	105.1	105.01	107.43
106.31	105.12	104.21	104.85	106.32	104.7	105.76	104.38	104.98	105.86	105.64	103.92	107.12	104.35	106.94	108.23	104.49	103.8	104.74	106.97	104.62	103.63	104.7	106.56	104.34	102.77	105.19	105.67	105.68	103.12	106.92	105.16	105.02	104.91	103.69	106.7	104.31	105.29	103.1	103.11	103.67	106.58	106.72	102.9	105.77	105.29	106.01	105.15	106.45	106.67
110.12	110.8	113.53	113.23	110.01	110.59	111.55	111.14	113.1	114.32	112.33	110.22	111.89	112.59	112.66	112.6	110.97	110.74	110.45	113.3	111.69	111.73	111.35	110.34	111.5	112.5	111.43	111.55	110.89	112.61	112.07	111.91	112.6	109.04	108.7	111.48	113.2	111.64	113.99	113.66	110.37	112.21	111.75	111.88	110.68	110.04	112.46	114.35	112.48	112.9
99.414	101.75	101.12	101.96	103.15	101.47	98.373	100.57	101.15	100.17	101.55	100.99	101.11	101.06	101.07	100.64	102.07	101.45	100.56	100.3	102.01	98.686	102.31	101.25	100.58	100.21	99.699	99.784	98.682	101.89	103.18	101.2	100.71	99.392	100.86	100.25	100.34	102.13	102.95	99.595	99.133	102.76	101.07	100.2	101.31	101.91	98.841	102.49	100.46	100.66
107.27	106.92	106	106.58	106.36	104.92	106.28	105.04	105.95	102.83	107.65	106.05	106.8	105.69	104.18	106.92	105.97	106.56	105.19	106.94	103.41	104.5	104.64	107.47	104.87	104.86	104.21	106.22	104.43	104.72	107.33	105.53	106.3	107.54	105.05	106.04	105.74	103.28	104.09	105.32	105.23	105.02	105.28	103.77	104.85	105.46	106.66	103.94	104.16	106.05
108.96	107.05	109.28	108.88	111.63	112.53	110.32	111.98	108.28	109.09	108.78	110.3	107.16	112.13	109.5	109.41	107.87	106.55	110.29	110.15	110.75	108.8	109.08	111.39	108.53	113.02	109.69	111.57	110.62	109.66	111.11	109.31	109.73	111.01	111.13	108.38	109.44	107.82	111.32	109.27	109.51	110.02	110.25	108.55	109.99	109.25	108.89	110.59	109.04	107.01
101.82	103.17	101.39	102.72	99.977	99.35	101.12	99.747	100.16	101.21	99.865	100.51	100.19	101.64	100.79	101.6	102.34	101.92	101.44	101.29	97.264	101.03	101.09	102.59	103.47	101.96	101.14	99.099	98.718	101.1	99.355	101.75	100.36	99.649	101	100.83	101.85	101.63	103.53	98.921	99.123	102.65	101.03	100.74	102.34	100.33	99.293	101.27	99.56	102.14
110.37	112.19	109.7	111.36	111.27	112.7	112.09	112.54	110.67	111	111.75	113.11	112.14	114.78	112.22	112.8	112.28	112.73	111.41	111.49	110.88	113.43	111.02	113.54	112.62	112.01	111.4	111.12	110.81	111.83	109.43	109.91	111.02	111.07	111.29	111.27	112.5	110.25	112	113.81	112.22	111.69	112.09	112.25	112.25	110.92	110.93	110.9	111.46	111.83
115.38	116.61	116.11	115.3	116.85	117.41	116.18	114.83	115.49	115.73	118.21	116.01	116.73	115.4	116.98	116.04	117.84	117.85	116.52	113.41	115.35	115.67	115.42	115.67	115.25	116.7	118.08	116.81	117.23	116.15	117.16	116.18	116.75	113.23	116.06	116.09	115.72	116.15	115.51	116.67	115.06	116.81	113.59	117.52	114.18	117.13	113.22	116.83	115.03	116.81
103.04	103.69	102.76	105.93	103.93	102.55	106.51	103.8	104.66	104.81	104.9	102.13	104.78	105.08	104.06	103.86	103.14	104.68	103.71	101.47	105.33	104.91	104.11	105.18	103.54	103.33	103.15	102.35	104.06	103.65	104.19	103.78	102.28	101.43	102.81	103.39	105.29	107.16	104.74	104.63	104.3	103.54	102.95	102.3	103.58	102.96	103.93	103.01	101.75	103.57
107.45	104.53	105.86	107.42	105.06	107.15	106.74	106.64	105.34	105.29	107.03	103.18	108.05	104.96	104.61	107.28	107.7	107.19	104.02	104.46	108.14	107.3	104.96	105.63	106.09	106.61	106.09	106.72	104.25	106.42	107.25	105.29	103.85	105.38	107.54	108.45	107.03	106.17	107.7	104.72	105.21	104.96	105.82	108.75	105.22	103.64	105.73	106.5	109.38	106.74
106.72	106.24	105.6	107.21	106.35	107.54	105.91	107.54	107.35	106.72	105.72	102.7	107.11	106.23	104.46	107.1	106.12	106.62	106.61	105.98	106.73	108.74	105.21	106.53	105.54	107.18	103.5	106.79	107.1	106.11	105.62	106.11	105.75	105.98	106.08	105.45	106.31	104.21	106.08	107.85	104.8	107.58	104.75	107.2	106.3	106.41	104.95	104.87	105.79	108.7
117.88	117.84	119.2	118.61	117.81	119.12	119.15	118.06	117.88	119.53	117.79	116.06	117.06	116.62	117.32	117.31	117.65	114.8	118.37	116.84	116.7	119.35	117.74	115.18	118.62	118.45	115.33	118.97	117.7	116.3	117.13	119.51	116.72	117.25	118.54	117.77	114.65	116.98	117.28	118.33	117.17	116.49	117.31	116.34	117.41	118.27	115.6	117.71	118.57	117.58
106.44	104.6	105.77	105.8	105.9	105.71	107.88	106.66	108.05	108.76	105.3	106.51	106.44	104.7	107.42	106.57	104.04	106.43	107.21	106.14	105.46	105.26	105.31	105.03	106.43	106.11	104.67	105.65	106.41	105.66	107.67	107.45	107.94	106.16	108.38	107.54	106.97	105.78	106.79	106.04	109.42	107.62	106.97	107	106.45	106.81	107.93	106.79	106.07	106.24
107.92	104.3	103.95	103.08	104.5	106.7	104.31	105.32	108.11	106.56	107.15	108.14	105.47	105.35	106.38	105.71	107.55	106.04	106.52	103.99	106.6	106.1	105.55	106.26	104.39	104.75	106.63	107.77	105.2	105.52	104.7	108.15	105.23	105.11	105.46	108.41	103	106.7	106.55	106.27	104.95	106.84	107.13	106.06	107.53	105.84	105.48	105.06	105.96	105.11
108.36	103.5	105.67	105.59	106.55	106.22	106.67	105.82	104.27	107.14	107.14	107.37	106.23	106.38	106.17	104.71	107.2	107.25	105.8	106.58	106.17	105.86	106.37	107.05	104.95	105.56	108.1	105.88	108.7	106.25	106.96	105.63	103.84	107.66	105.3	104.11	104.74	105.95	106.69	105.54	105.77	105.12	106.14	107.98	105.43	104.49	105.9	106.56	104.1	104.96
101.09	98.672	101.32	101.4	100.53	100.35	100.81	99.46	100.43	102.31	102	101.06	98.814	101.73	100.33	100.83	102.28	98.614	100.07	100.83	99.814	97.686	102.07	100.32	98.898	99.412	98.734	102.72	101.66	99.725	101.24	99.421	99.399	101.51	102.29	100.65	100.19	101.87	100.69	98.273	100.35	100.66	103.11	100.63	101.63	100.67	100.01	101.77	102.12	102.4
109.55	109.04	111.09	109.33	109.7	109.73	109.35	111.78	112.3	110.05	108.34	109.58	107.94	108.04	109.5	109.83	109.58	110.49	111.54	110.49	107.77	108.56	110.42	109.96	109.7	108.66	109.22	110.26	109.6	112.32	108.71	110.02	110.08	109.75	109.32	108.57	112.26	109.79	109.95	108.38	110.98	109.69	111.08	109.88	106.5	109.59	111.23	111.13	110.14	113.73
110.53	109.85	109.14	111.32	109.73	111.19	110.41	110.4	114.13	113.96	110.53	110.28	109.92	112.76	113.06	110.39	110.22	111.51	110.15	110.28	112.68	111.14	109.84	109.64	111.38	111.74	110.08	111.24	112.84	112.17	109.73	109.85	112.03	110.66	110.16	111.03	110.82	109.77	108.57	111.11	109.87	109.37	110.88	110.65	111.24	110.06	110.32	112.5	110.87	110.3
106.33	104.82	104.96	105.54	105.88	105.7	105.37	102.69	106.52	104.88	104.23	106.36	104.71	106.84	105.06	106.17	105.46	104.49	104.75	105.9	105.39	106.47	104.06	105.14	103.44	104.81	105.67	104.68	106.43	105.49	104.77	106.8	105.51	105.96	105.83	107.06	105.58	104.79	103.17	105.16	104.79	109.26	106.06	105.02	104.67	109.24	105.09	103.87	102.93	102.72
100.19	100.01	98.738	101.54	99.048	103.36	103.83	100.68	100.11	101.7	99.633	101.32	100.36	100.93	99.106	100.33	99.554	101.07	100.92	101.83	100.81	100.69	102.67	100.85	101.72	99.715	100.26	101.84	100.17	100.73	99.374	100.47	101.82	98.742	99.089	100.85	99.295	101.82	101.17	101.25	99.487	100.04	102.26	99.02	101	100.98	98.756	101.3	101.54	98.5
102.1	103.4	105.49	102.24	104.9	102.96	104.87	104.09	104.94	104.91	103.81	103.35	103.95	102.32	104.55	101.47	105.4	105.17	106.29	104	105.42	105.02	105.09	103.5	104.3	105.68	104.06	104.04	104.7	104.92	105.4	104.84	103.83	105.89	105.35	105.04	103.86	103.67	103.4	104.07	104.09	103.1	102.03	102.31	106.15	103.98	102.58	102.49	105.22	105.86
99.688	100.11	100.34	101.48	102.57	99.874	100.16	102.6	97.024	99.002	99.166	102.02	101.8	101.09	100.15	100.57	98.748	99.856	100.19	99.002	97.626	101.15	100.83	99.471	102.8	98.585	99.954	99.104	101.3	98.915	99.352	100.93	102.53	99.658	102.23	100.4	98.408	101.1	99.727	101.45	100.93	98.413	98.63	101	102.1	100.95	100.32	100.05	101.33	101.42
104.39	105.79	102.57	106.03	107.23	104.61	102.28	103.73	104.77	104.59	106.65	107.2	104.77	106.76	103.88	105.18	102.99	105.26	104.45	105.84	102.51	104.79	105.87	107.36	106.66	105.01	104.75	106.5	104.42	104.9	105.58	104.83	105.48	104.89	108.91	105.67	107.23	103.74	106.14	106.57	105.88	105.15	106.5	106.58	107.37	105.41	102.92	104.9	105.21	105.85
105.73	105.73	104.14	109.1	105.59	105.75	105.42	106.53	108.49	104.9	106.88	106.25	104.34	106.16	104.72	106.46	107.05	105.75	105.86	107.31	105.93	106.52	105.32	106.28	106.01	106.85	107.32	107.17	105.79	104.31	104.31	106.91	107.88	106.43	105.68	106.13	107.09	105.28	107.32	105.63	106.01	108.09	106.81	105.16	107.46	106.09	109.24	108.09	106.51	108.32
113.2	112.95	110.34	112.14	111.89	112.72	111.54	112.44	112.98	111.31	109.26	111.99	111.77	111.81	112.17	110.69	110.87	110.65	110.71	112.3	111.35	111.5	112.75	112.53	112.89	111.26	110.11	113.72	112.66	110.63	113.23	112.67	112.1	110.34	111.19	112.16	111.29	112.59	110.92	113.98	112.47	112.83	112.56	111.99	110.68	111.64	112.4	111.89	113.19	113.36
106.98	103.42	103.76	104.84	104.46	102.71	101.99	106.29	103.74	104.47	105.52	103.36	103.58	105.08	104.57	104.18	104.27	103.69	105.06	105.85	105.52	103.07	106.27	105.02	104.96	106.72	103.16	104.79	105.02	103.72	103.95	103.21	103.2	102.43	105.64	106.27	106.02	105.45	105.81	103.37	104.87	104.5	101	103.11	101.73	103.02	107.02	104.09	103.21	106.2
107.11	101.69	105.15	104.95	102.77	103.14	102.61	105.87	104	104.1	102.9	104.16	104.74	105	104.6	107.21	106.65	103.72	104.09	103.77	104.14	105.15	102.73	103.74	104.46	104.21	103.73	104.17	104.68	105.07	102.71	104.09	104.71	103.73	107.82	103.75	103.32	104.82	103.51	104.51	106.04	104.3	103.22	104.66	104.3	103.49	104.68	105.45	102.52	103.97
104.12	105	105.04	106.06	105.72	104.51	104.61	104.44	104.44	106.86	106.88	105.26	105.69	106.31	106.9	105.11	103.92	105.07	104.87	105.31	105.97	105.52	105.51	103.91	107.46	108.08	105.11	106.58	104.36	105.41	104.41	105.1	103.82	103.85	104.63	105.93	106.83	104.88	106.29	107.05	106.39	106.35	107.8	104.05	107.43	106.19	107.07	105.08	108.16	103.3
104.18	107.09	105	106.56	104.73	106.18	105.3	105.26	106.28	106.09	104.41	106	104.85	105.75	105.11	106.47	106.2	107.72	108.91	106.83	107.85	107.18	104.81	105.87	105.08	105.02	106.71	105.51	105.76	104.79	106.09	102.63	105.88	104.75	104.39	108.94	104.43	105.6	106.11	105.98	105.58	104.12	102.99	102.6	105.05	104.82	106.27	104.18	103.95	104.82
117.55	116.78	116.72	115.78	117.3	119.31	119.3	116.11	116.25	118.34	117.8	117.62	116.38	118.42	116.78	116.79	119.59	116.23	117.54	118.34	119.92	116.9	119.37	119.07	117.39	118.16	117.39	116.81	118.91	116.05	116.54	119.56	119.21	116.97	117.93	118.37	117.83	117.99	118.56	119.52	117.68	116.92	118.17	116.98	117.32	118.85	116.39	116.73	117.6	117.48
105.28	105.88	105.01	104.74	104.58	102.98	102.45	106.23	106.27	104.1	101.44	105.43	106.01	104.1	105.73	103.42	103.63	104.96	103.93	107.64	103.01	105.27	105.05	103.27	104.97	106.34	104.16	103.52	104.66	102.76	104.04	104.14	105.67	104.76	104.45	103.83	106.47	103.44	107.39	103.51	103.38	104.8	105.98	103.74	103.62	106.4	104.36	105.43	103.15	103.81
105.44	103.64	104.53	103.97	102.56	102.66	102.25	104.28	103.26	101.35	105.2	103.1	103.8	103.72	103.32	104	104.7	101.39	103.39	107.05	104.49	104.22	103.54	102.05	101.82	105	105.39	103.78	104.39	104.83	103.29	104.65	106.79	104.4	103.1	105.02	104.21	102.88	103.19	103.09	105.31	103.2	105.92	104.55	104.9	104.18	105.6	103.69	103.89	103.88
117.58	116.43	118.98	118.82	116.37	117.59	118.88	115.26	115.67	118.18	118.06	118.08	118.91	118.03	117.73	118.36	117.83	116.32	117.48	117.98	117.77	118.31	117.94	118.85	119.65	118.85	118.05	117.99	118.14	118.07	117.21	117.81	117.42	117.69	117.41	118.55	117.06	115.17	117.86	117.88	119.2	119.14	117.09	117.37	117.68	116.03	120.13	119.72	118.65	118.61
111.1	112.55	109.23	109.54	109.37	108.3	108.63	109.78	108.59	109.23	109.42	110.82	110.11	110.63	109.48	111.6	110.32	110.66	110.39	108.73	111.18	113.21	108.35	109.86	111.85	107.97	109.49	109.73	108.49	110.44	110.05	108.46	110.08	108.41	108.12	108.87	109.7	107.92	109.64	109.62	109.16	111.92	111.78	109.2	109	110.25	108.92	110.56	111.07	111.54
108.06	108.03	107.35	105.71	106.78	106.11	106.3	105.52	106.27	106.35	104.67	106	107.96	106.37	105.26	104.59	106.47	107.47	104.92	107.5	106.3	107.4	107.29	106.24	104.58	105.76	106.34	106.48	106.8	104.24	104.76	104.92	106.41	107.78	104.23	105.3	107.33	104.74	106.05	103.95	105.79	104.64	105.91	107.2	107.19	105.51	107	105.75	105.05	104.48
98.704	98.983	99.109	104.26	97.425	98.023	100.98	98.357	100.26	99.84	100.32	101.21	97.914	98.936	99.439	100.78	101.46	98.577	99.782	99.015	103.57	97.634	99.633	99.835	98.885	97.798	98.174	100.69	98.01	99.083	100.59	101.22	99.629	100.23	98.805	100.75	99.812	100.13	100.91	100.04	98.865	101.63	98.62	99.043	98.087	99.97	100.81	98.252	99.061	100.39
101.88	104.18	102.71	103.85	100.65	104.86	103.52	102.38	102.63	104.82	106.39	104.03	103.63	103.43	102.17	104.18	105.84	106.1	105.12	103.81	107.52	104.75	107.77	104.47	105.03	102.97	104.85	103.88	106.45	102.98	102.93	104.19	105.31	102.8	102.47	102.78	103.17	104.14	105.16	105.36	106.41	102.23	103.14	101.27	105.26	104.14	104.67	105.05	103.6	104.8
100.22	100.7	99.771	104.01	97.519	102.63	100.22	100.65	100.23	101.27	101.46	101.89	100.42	104.1	100.05	100.27	98.969	99.922	100.99	102.59	101.02	99.142	101.34	101.31	99.772	100.4	100.08	102.47	100.67	103.01	101.69	101.06	100.26	100.64	101.28	98.921	100.59	99.747	101.68	100.78	100.83	101.4	101.14	99.394	100.85	101.91	100.07	99.031	98.657	101
111.43	109.29	109.86	110.53	110.79	111.3	110.46	112.36	110.55	109.63	110.75	110.15	109.49	112.11	110.5	111.79	113.5	110.39	112.37	111.79	112.06	112.4	110.87	111.28	110.67	112.27	111.22	110.39	111.83	110.96	113.44	112.67	110.98	112.69	109.43	112.88	112.73	110.76	109.36	109.28	110.92	111.31	111.68	110.59	111.57	110.76	111.04	112.24	110.75	111.05
107.23	105.17	104.74	107.74	105.78	105.1	107.82	104.73	103.79	107.02	106.56	104.91	105.17	106.84	106.12	106.46	105.38	104.83	106.5	105.28	104.8	109.11	106.38	104.33	104.62	105.57	106.76	106.06	104.12	106.32	106.75	104.48	105.69	104.77	106.06	105.89	107.92	107.04	106.31	105.53	107.52	108.16	106.02	105.49	106.18	105.27	106.91	105.82	105.52	104.18
112.7	113.21	111.43	112.47	112.14	110.94	114.54	115.82	109.66	110.95	112.45	110.86	112.87	114.43	113.96	114.25	110.47	114.14	109.32	113.96	113.82	112.22	113.04	112.63	115.13	111.73	114.73	112.45	113.56	111.87	114.26	113.54	110.71	110.61	113.96	113.72	112.39	112.34	114.56	111.86	113.04	113.33	114.86	111.81	112.56	114.5	112.56	112.2	115.12	112.33
110.99	112.47	112.99	111.36	112.46	110.15	112.65	111.17	111.15	111.01	109.55	111.33	112.12	114.58	111.35	111.38	112.44	110.95	112.17	113.2	112.04	111.75	110.84	112.91	112.67	112.01	111.75	110.54	110.99	112.71	112.95	110.67	111.17	112.16	113.52	111.21	111.97	111.5	111.72	111.64	112.74	112.87	111.36	111.68	110.53	110.82	110.2	113.05	112	112.43
112.8	113.04	110.98	112.39	111.06	112.31	112.01	112.07	112.99	113.45	112.7	111.56	112.62	114.79	110.29	114.73	110.64	113.58	112.05	110.46	111.52	110.38	111.73	110.44	113.32	112.68	114.14	111.5	113	112.84	112.82	112.34	114.3	111.7	112.78	113.38	112.96	110.42	111.34	110.64	112.71	110.56	111.57	111.73	110.87	111.94	109.33	111.08	113.71	114.54
114.68	114.91	113.56	113.03	111.08	112.35	112.37	114	112.69	111.75	112.97	109.08	111.33	112.58	113.91	112	111.07	112.86	111.8	110.38	110.02	112.88	113.12	112.23	112.81	112.46	110.3	114.16	110.77	111.82	113.47	112.71	113.81	112.92	112.59	111.64	113.76	110.32	108.6	111.64	114.01	112.16	112.12	112.07	113.42	111.49	112.35	112.92	112.12	111.68
100.41	100.64	98.684	100.05	101.02	101.09	100.76	101.86	101.22	100.33	100.03	98.596	97.894	99.938	101.18	102.23	100.48	100.07	101.21	101.89	99.254	102.27	100.34	99.235	97.427	100.48	100.15	100.76	101.19	101.25	102.04	102.34	100.93	100.05	101.43	99.061	100.38	98.738	100.53	100.15	99.276	102.15	99.404	100.03	99.107	100.3	100.92	100.33	99.803	97.658
99.13	101.35	100.47	100.94	101.29	98.35	98.834	99.697	99.899	100.89	101.86	100.6	99.665	100.58	100.91	101.92	99.327	97.239	100.17	100.9	100.49	99.989	98.041	102	101.67	100.03	100.87	100.73	100.3	100.1	100.2	100.31	100.07	101.89	99.655	98.916	100.59	99.071	100.13	97.442	101.58	99.644	99.457	99.946	100.29	103.16	101.58	100.02	99.937	99.127
110.59	111.41	109.07	108.17	106.34	110.97	108.64	108.77	109.87	110.25	109.92	108.75	110.22	109.53	112.66	109.82	110.85	108.77	109.61	110.12	109.3	111.04	109.07	110.09	111.19	111.97	109.31	109.15	109.13	109.33	109.06	110.68	110.74	107.62	109.38	109.24	109.63	110.33	109.3	108.76	109.22	111.1	111.06	112.25	110.35	112.72	109.43	109.29	114.61	110.38
113.13	113.22	111.75	110.65	113.11	111.18	111.57	114.56	112.86	113.4	112.34	114.2	113.5	112.88	113.12	112.82	112.87	113.28	111.49	112.51	113.32	114.6	114.42	113.23	113.6	113	112.96	111.66	113.44	112.02	113.08	112.55	110.85	113.62	113.15	113.06	112.53	110.54	112.91	112.35	113.31	115.36	113.02	114.11	112.74	112.09	114.82	113.05	110.53	113.3
100.44	99.801	98.213	102.87	102.54	99.582	102.41	101.55	101.59	98.643	99.878	100.42	99.878	99.606	100.37	101.8	101.64	101.68	98.209	99.987	100.8	99.133	100.93	100.97	100.06	101.97	100.13	103.45	101.25	101.76	99.77	98.411	100.38	101.08	100.81	101.86	99.709	102.11	100.84	98.666	101.11	99.163	100.61	101.41	101.57	102.94	103.08	99.744	97.746	101.77
109.37	113.18	113.34	112.56	110.57	110.03	110.48	110.27	110.08	113.09	109.31	112.04	114.17	111.55	108.59	112.5	110.74	111.83	111.64	112.85	111.38	111.05	112.05	111.3	110.32	111.84	110.19	110.99	111.35	112.94	112.32	111.36	111.97	113.26	111.14	112.02	113	111.18	112.02	111.54	111.9	111.02	111	111.2	113.02	110.17	112.54	109.73	111.8	108.67
105.44	102.64	103.93	106.44	105.15	103.77	107.27	107.28	107.34	106.42	104.41	103.98	108.09	103.24	108.47	103.54	105.25	102.74	107.88	104.41	105.68	103.65	106.11	106.64	103.54	107.9	106.52	103.5	104.51	107.22	104.47	105.66	105.36	104.34	104.08	105.64	106.41	107.06	105.53	107.05	106.52	106.65	105.64	103.68	104.8	105.62	106	107.95	104.75	105.95
100.14	101.45	101.36	97.929	99.81	101.1	100.03	99.742	100.18	98.376	99.746	99.244	100.17	97.703	98.138	100.88	99.894	97.952	101.13	100.92	100.54	99.463	101.19	100.94	100.09	100.44	100.24	99.803	97.656	100.5	99.475	98.758	101.06	102.16	99.793	99.106	99.94	100.68	98.39	100.07	101.76	101.19	98.996	99.91	97.52	102.54	97.704	100.79	99.22	100.95
107.76	105.55	106.81	104.5	106.24	106.51	106.98	107.85	106.79	104.81	105.88	106.87	108.03	106.81	105.55	106.75	105.84	107.89	107.41	104.82	105.07	105	104.79	106.43	106.27	105.62	106.23	107.12	105.64	105.57	103.86	106.4	104.35	107.05	106.39	103.37	108.13	103.42	106.66	104.29	108.7	106.78	105.07	104.57	106.79	103.89	108.68	106.86	104.9	106.61
104.92	105.6	104.37	103.89	103.16	105.73	103.88	105.67	105.92	105.99	105.36	105.11	103.52	103.99	105.75	106.94	102.87	104.62	105.03	103.56	103.65	105.23	104	105.18	103.82	105.52	106.57	104.31	103.76	103.44	106.2	104.15	105.14	105.87	104.35	105.58	105.51	102.19	105.48	105.48	103.24	101.92	102.97	103.4	103.49	103.31	103.61	101.43	104.11	104.07
107.93	109.01	106.88	107.92	107.93	108.04	108.74	107.48	105.17	106.55	108.07	106.94	106.35	106.76	107.4	107.84	108.97	105.86	108.66	106.41	107.77	108.49	107.41	107.23	108.09	107.83	107.02	105.88	105.25	107.35	106.19	107.47	107.78	105.57	107.23	107.49	108.67	106.57	108.26	107.93	107.72	106.88	106.23	104.82	105.27	106.84	106.59	106.68	105.74	106.91
112.8	114.42	113.75	111.88	114.03	114.42	112.77	109.52	112.23	111.61	111.61	113.36	114.9	112.93	110.87	110.55	112.47	112.83	112.29	110.98	111.29	113.78	112.72	112.17	112.34	110.29	112.02	112.86	109.68	113.02	109.5	110.23	114.67	113.11	111.37	111.38	113.81	110.25	113.66	111.72	114.66	110.48	109.95	109.54	113.32	114.16	110.47	114.08	111.49	112.95
104.25	106.84	106.45	104.49	105.36	104.51	106.15	104.82	107.64	103.8	105.29	106.32	104.43	107.33	109.41	105.42	105.36	105.3	106.41	105.04	106.06	106.72	106.81	105.45	107.44	106.37	108.7	106.31	106.92	104.2	106.27	106.49	106.57	105.62	105.88	104.79	104.4	105.35	105.43	107.01	106.25	105.07	107.2	106.87	106.43	105.07	105.27	104.19	107.4	106.16
105.61	107.01	107.59	105.75	106.33	107.7	103.34	107	108.26	106.25	104.21	107.93	109.19	106.73	106.97	107.71	107.72	107.85	106.77	108.21	108.15	107.82	105.18	110.51	105.88	106.54	106.17	106.04	104.09	107.12	108	104.52	105.52	108.03	106.87	107.24	104.85	106.12	107.02	106.15	105.92	105.13	105.34	107.29	106.21	107.26	107.39	106.98	107.67	108.09
107.21	105.79	106.03	103.2	105.36	107.56	106.02	107.07	104.27	105.95	109.9	106.49	107.49	106.09	107.35	107.27	104.69	107.9	104.44	105.34	104.06	104.47	106.05	105.75	106.11	105.72	103.76	106.52	106.87	105.44	103.23	104.21	106.31	105	105.88	107.52	103.77	105.65	104.04	105.2	107.74	103.14	104.93	105.2	104.79	102.89	107.04	103.99	107.03	105.88
104.53	105.43	105.14	109.03	105.91	106.91	104.43	103.32	107.09	102.64	105.07	105.8	107.08	103.36	107.3	105.74	104.84	108	103.83	104.26	108.05	108.73	105.71	107.31	106.01	106.14	107.12	106.12	104.58	104.51	106.34	107.47	106.36	109.15	106.27	105.37	106.68	107.11	107.53	104.43	106.32	107.61	106.12	105.66	105.63	108.3	105.38	106.37	107.33	107.23
98.705	99.022	101.12	101.15	101.37	99.16	98.753	101.16	98.246	98.258	99.878	97.909	98.496	98.143	98.756	101.48	101.64	97.728	99.862	101.74	100.34	101.23	100.98	101.73	100.84	99.496	101	100.23	97.428	99.359	100.7	97.585	99.132	100.17	100.14	99.617	98.683	99.859	97.248	100.46	100.45	98.999	99.75	100.91	101.46	99.789	98.761	100.78	98.078	100.56
106.72	105.93	105.42	107.59	105.8	107.1	106.58	106.52	106.11	108.43	106.63	106.98	104.57	103.88	105.84	106.78	106.47	106.23	104.22	104.59	108.36	106.86	106.7	105.19	107.75	106.35	105.7	105.78	106.19	106.7	104.76	108.07	106.55	105.88	106.96	105.97	104.9	103.28	105.19	106.11	107.36	104.29	106.56	106.76	107.03	106.73	106.89	107.9	107.61	104.85
112.33	110.15	112.97	114.8	114.36	112.68	113.7	110.41	114.23	114.08	113.63	111.01	111.92	114.12	112.22	112.82	111.28	113.44	110.96	111.58	113.22	115.64	111.43	114.03	112.71	113.24	111.7	114.53	113.62	112.34	110.9	111.61	112.59	114.1	112.23	114.01	112.45	112.68	115.14	113.29	113.28	113.71	113.06	112.29	113.85	113.97	110.62	111.94	113.57	113.85
100.82	102.57	101.07	101.96	100.77	101.55	98.787	100.54	100.13	100.65	101.7	101.46	102.01	99.985	99.96	97.252	99.983	100.33	99.658	101.08	100.16	100.84	100.09	101.02	101.88	100.29	101.89	99.938	99.832	100.12	100.15	103.06	98.579	101.12	102.1	103.25	100.81	100.16	99.989	101.33	101.18	100.66	100.19	97.961	102.46	101.79	102.66	100.84	102.9	98.619
104.08	102.02	104.03	103.45	106.02	103.54	105.56	101.61	105.09	104.11	106.71	105.16	105.97	104.9	103.99	104.86	101.75	103.66	101.5	101.72	104.82	101.99	105.42	104.27	102.83	103.58	106.11	103.72	105.57	104.22	103.69	103.81	105.22	103.89	105.67	105.84	103.14	104.15	106.84	105.03	103.39	105.41	101.15	101.23	104.46	104.4	102.78	102.86	104.82	105.59
104.87	104.03	107.34	106.07	103.56	105.68	106.06	105.41	104.87	103.58	107.15	103.91	107.82	104.23	106.19	104.72	103.18	106.72	104.57	106.67	103.52	103.99	107.08	103.95	104.16	106.64	102.95	106.82	106.34	105.05	106.6	105.75	106.5	106.89	106.16	106.97	104.52	105.52	103.66	104.1	103.34	104.61	106.88	104.47	106.76	105.28	105.8	103.91	107.59	104.52
104.33	103.51	105.12	103.03	103.61	104.94	105.33	105.97	103.3	104.68	105.62	105.68	102.91	104.47	103.91	103.37	106.2	104.61	104.99	102.74	104.53	102.8	103.34	103.98	106.43	104.56	103.49	104.23	105.08	106.5	105.27	104.41	104.22	105.16	105.05	104.86	106.07	105.46	103.8	102.96	105.38	103.68	104.12	103.96	104.13	105.68	107.09	105.68	103.6	106.14
111.71	110.73	110.66	111.91	111.94	110.66	113.77	110.89	114.06	110.77	110.69	109.75	113.56	108.43	111.54	112.33	112.58	111.07	110.91	112.82	109.68	112.35	109.14	112.09	113.64	111.34	109.88	112.76	111.76	110.7	111.28	111.65	112.35	110.32	110.28	112.37	110.79	109.72	109.64	110.91	109.86	112.56	111.14	108.91	111.08	110.75	111.04	112.18	111.02	111.42
104.25	105.9	104.92	107.04	105.06	106.12	105.88	108.25	106.26	106.22	106.71	105.27	104.15	105.26	106.29	106.73	106.48	104.34	107.42	105.96	106.13	104.83	107.14	107.11	104.68	106.47	108.14	106.05	104.42	108.84	107.04	105.13	106.11	105.71	104.96	106.94	105.68	106.67	106.79	106.78	105.76	104.57	107.31	103.68	108.32	108.09	106.46	105.87	106.01	105.16
106.38	106.96	108.45	105.01	106.38	106.92	104.25	107.27	106.58	106.41	105.9	106.81	106.46	106.83	105.72	109.61	106.08	108.43	108.24	109.35	107.54	104.64	106.26	105	105.84	108.99	107.26	105.71	108.17	105.82	108.27	109.34	106.9	107.3	105.08	105.69	106.37	107.86	106.13	105.28	109.26	108.04	108.15	105.87	107.01	108.63	106.37	106.94	107.7	107.13
107.59	107.36	105.62	106.5	106.97	108.27	107.24	107.76	104.25	107.18	105.53	107.71	109.28	107.45	108.97	105.28	104.78	106.86	107.07	108.5	105.51	108	106.15	106.1	107.6	106.21	108.5	110.14	107.26	105.26	106.03	106.23	106.81	105.58	108.03	107.67	105.73	106.49	105.23	107.49	105.78	109.78	108.92	106.71	106.53	107.15	106.57	107.23	107.06	107.32
104.66	106.34	104.71	107.22	105.51	104.36	105.82	105.89	103.49	105.36	104.84	105.65	105	107.52	105.72	106.03	102.84	105.96	104.47	104.79	107.62	106.52	106.47	106.19	105.79	105.87	104.44	107.22	103.93	106.16	107.44	104.08	107.47	106.4	107.19	105.74	105.16	107.82	105.57	105.33	104.28	107.42	107.97	106.72	105.87	105.18	106.41	106.16	105.62	105.05
111.58	110.47	108.03	114.25	111.3	110.27	112.77	111.95	114.17	111.99	113.27	113.98	109.73	110.5	110.48	111.3	109.43	111.53	109.34	110.05	111.66	108.78	112.21	113.24	110.97	112.49	110.27	113.96	111.41	109.61	110.77	111.45	112.99	111.34	110.82	112.63	111.24	113.29	111.11	111.85	112.88	110.46	111.47	109.96	111.95	111.8	112.29	111.59	108.38	108.93
117.84	115.97	116.76	119.6	117.41	118.77	117.07	117.57	120.14	116.11	118.27	118.5	119.15	118.27	114.85	117.15	117.01	117.48	115.77	120.24	114.97	116.73	115.91	118.93	119.77	116.89	118.54	117.08	115.94	115.99	116	116.79	118.42	117.11	116.51	116.2	117.91	117.06	117.6	117.92	115.97	119.89	117.91	117.4	116.89	119.1	118.11	118.46	116.21	119.32
107.59	107	105.18	106.44	108.1	107.29	106.41	105.66	105.44	105.44	106.22	106.48	107.15	106.91	105.87	106.72	108.02	103.99	107.19	106.89	106.5	108.41	105.79	108.18	104.85	107.13	108.2	107.31	107.37	106.91	106.37	104.14	104.87	107.13	107.01	106.25	106.41	105.7	106.72	106.69	106.83	106.04	106.97	108.36	105.53	106.69	108.31	103.14	105.85	106.72
106.52	104.61	104.3	104.1	106.88	104.14	107.83	105.89	108.15	107.97	106.78	105.42	105.97	104.58	105.12	104.73	106.29	106.5	107.83	108.11	106.5	108.07	105.95	107.36	105.33	106.93	107.49	106.37	107.96	106.96	106.37	109.37	105.5	105.57	106.04	103.98	106.05	105.5	108.06	105.63	107.01	106.26	106.57	106.68	105.15	105.83	105.95	105.61	107.02	104.42
110.71	109.41	111.01	109.93	111.94	111.73	112.89	112.03	111.99	111.53	112.15	110.28	111.48	110.52	109.74	112.95	110.73	113.4	110.31	109.27	112.64	111.46	109.68	109.73	112.36	110.77	110.58	111.59	112.86	111.82	108.65	112.71	112.7	108.57	110.9	111.88	109.89	111.37	111.64	112.95	110.26	111.53	112.44	109.66	111.4	112.12	110.79	110.88	111.31	112.71
101.21	100.69	100.76	101.94	101.27	98.752	102.87	100.72	101.87	103.1	102.47	102.26	100.92	101.26	100.83	99.703	102.15	101.34	101.36	104.06	100.42	98.641	100.19	102.17	101.88	100.5	100.9	100.44	99.442	104.75	100.12	101.7	99.819	100.61	102.01	101.01	101.47	99.754	101.63	100.67	100.4	102.44	100.84	100.13	101.08	100.46	101.73	100.74	101.65	101.42
106.5	107.63	107.79	107.3	105.13	105.43	106.63	107.41	102.21	105.24	105.48	109	105.11	106.12	106.45	105.93	104.61	105.36	106.75	107.82	105.77	106.11	106.19	104.34	106.04	104.92	105.21	105.85	105.92	105.82	105.94	105.71	104.85	107.39	105.58	107.47	105.33	105.14	107.49	105.36	105.03	106.99	105.55	105.28	104.75	107.3	104.56	107.48	105.9	106.21
100.93	99.525	98.983	98.943	100.98	99.497	97.026	100.53	101.44	100.75	100.67	99.697	101.07	100.01	99.325	100.54	103.39	100.89	99.163	97.288	102.4	98.702	100.27	98.76	102	99.333	99.779	99.65	100.16	102.79	98.415	101.69	99.293	101.47	100.15	99.918	100.83	98.61	100.63	99.121	98.801	101.97	101.01	100.98	98.751	100.88	99.335	100.71	99.948	100.67
99.954	100.99	100.24	97.689	99.803	99.096	98.96	99.193	99.437	98.226	99.743	100.29	100.02	99.932	100.56	96.944	99.653	102.21	98.078	102	95.184	99.438	98.245	100.39	100.7	100.24	97.275	101.13	99.409	99.248	98.941	100.38	99.697	100.91	99.107	99.688	97.792	100.09	99.117	100.89	100.91	99.868	102.53	98.202	98.525	98.514	101.74	101.42	99.663	100.66
107.14	108.14	107.55	105.79	108.28	107.21	106.05	108.07	104.05	106.45	105.6	106.82	109.6	107.62	108.09	105.6	107.57	105.77	107.25	105.02	106.89	106.61	106.9	107.22	106.99	106.24	108.11	107.77	107.28	108.32	106.71	108.16	106.8	106.89	107.68	106.01	106.41	106.6	108.86	106.91	106.43	107.31	107.29	105.42	107.22	107.56	106.03	105.05	107.12	105.43
98.563	101.93	100.78	101.86	100.8	103.2	100.43	100.59	100.71	98.712	98.965	100.03	98.862	99.095	101.57	101.41	98.612	100.43	99.361	102.58	101.88	101.12	100.64	100.5	100.22	98.725	99.946	101.89	103.02	99.297	99.49	98.389	100.14	100.16	96.778	100.61	97.311	101.31	98.111	99.822	101.3	100.2	99.3	100.43	101.02	99.24	100.92	99.657	100.49	98.879
108.82	109.16	110.81	109.5	108.08	109.06	108.54	109.81	110.42	110.09	109.57	111.99	109.03	107.54	108.87	109.25	111.23	111.61	108.43	110.96	109.59	110.14	107.66	110.24	106.8	111.46	107.35	105.89	108.31	109.5	110.26	111.42	108.75	111.62	111.11	109	108.73	111.81	106.57	107.98	110.24	109.8	109.61	109.5	110.24	110.34	108.29	108.88	111.24	109.85
104.63	103.29	106.02	105.99	107.14	104.3	103.45	106.91	106.02	105	105.42	106.63	106.93	107.81	105.1	106.37	106.79	105.26	106.29	106.39	106.27	107.84	104.79	105.29	105.63	102.3	105.4	105.98	106.24	104.69	108.12	106.03	104.53	106.45	105.96	104.01	105.41	106.96	104.89	106.89	103.72	105.79	106.81	105.43	106.71	104.41	106.3	104.85	104.82	105.46
103.68	105.82	105.51	104.88	105.18	106.23	104.84	104.07	106.08	105.3	108.1	106.41	105.75	105.11	104.13	105.79	104.63	106.13	104.21	104.88	105.73	104.52	105.39	105.96	103.72	103.59	104.02	104.3	104.78	107.19	107.26	103.23	105.06	104.15	103.63	102.53	106.18	104.35	104.71	103.63	105.45	104.67	104.54	104.83	102.81	104.74	105	105.71	103.66	103.4
106.1	106.19	106.24	105.82	108.07	106.9	105.89	105.5	105.64	105.68	105.99	104.66	106.59	105.54	105.34	107.95	106.55	103.83	104.35	106.72	107.57	105.31	105.92	105.56	105.79	109.09	105.48	106.54	104.22	105.38	106.53	105.72	106.97	106.7	104.86	107.26	104.71	108.62	107.31	108.32	105.05	105.03	108.19	106.81	107.33	103.6	105.9	106.6	105.08	106.3
107.56	107.27	107.84	107.72	106.5	107.4	106.65	105.32	104.34	107.18	106.7	107.39	107.1	105.65	107.93	105.94	106.72	105.96	106.7	106.64	106.85	105.6	106.81	107.99	105.29	106.87	103.18	107.26	108.99	105.41	106.65	106.16	106.44	104.71	106.95	106.2	108.5	108.56	105.11	108.3	106.88	107.33	107.49	107.94	107.82	106.64	108.62	105.75	107.11	103.54
99.157	99.363	102.31	101.11	100.64	99.089	99.254	99.146	99.612	100.51	101.35	101.08	98.927	100.29	99.816	99.063	100.81	98.384	97.317	99.136	100.27	99.072	100.82	97.65	99.065	100.08	101.12	100.48	99.912	98.604	100.8	101.92	98.315	99.571	100.33	100.46	99.315	101.57	100.05	98.94	99.577	100.54	100.44	98.635	99.491	99.215	101.85	100.01	99.738	100.91
104.86	106.14	107.5	105.85	107.12	105.93	104.5	105.68	106.87	104.09	104.71	103.57	106.8	106.89	105.92	105.84	105.56	104.96	104.51	103.97	105.21	106.95	104.98	104.16	103.81	104.59	103.94	104.78	105.52	104.32	107.96	104.49	106.7	102.2	105.82	107.54	104.43	102.8	106.69	105.22	103.63	105.37	107.28	105.79	108.04	106.01	105.72	104.85	105.96	105.63
100.82	100.87	99.625	100.8	97.833	99.638	100.85	99.266	99.654	99.561	98.258	102.03	100.32	101.55	103.2	99.359	100.34	100.36	99.026	98.789	99.466	100.12	99.859	100.35	99.825	99.537	99.897	98.371	100.02	100.97	97.544	100.05	99.998	98.664	100.1	99.256	101.38	98.14	99.622	101.24	98.583	98.543	100.59	100.14	99.745	102.56	101.7	100.12	99.586	98.118
109.86	111.04	111.24	108.98	110.87	109.64	110.93	113.44	110.18	109.7	110.3	110.79	111.6	111.48	110.21	108.63	110.12	111.45	110.98	108.82	113.02	111.24	111.79	110.08	111.06	110.22	108.68	109.47	111.45	110.58	110.08	109.52	110.43	110.97	110.37	110.41	110.65	110.79	111.32	111.01	111.58	109.72	109.24	109.39	109.67	110.14	110.41	112.22	110.38	109.29
111.83	110.39	110.24	112.54	112.55	111.12	108.96	110.8	112.34	111.51	111.45	112.4	111.84	113.65	110.38	112.1	111.23	109.91	111.58	110.69	110.47	112.41	110.04	111.08	111.36	109.69	111.18	109.21	112.25	111.23	110.11	112.38	110.38	112.05	110.44	110.31	111.92	112.28	111.15	108.69	110.96	109.01	111.51	112.03	110.67	110.92	111.81	110.97	110.58	109.09
103.75	108	107.53	107.7	106.6	105.01	107.22	105.72	103.15	105.98	104.35	108.19	104.87	107.74	107.79	105.5	105.55	107.51	107.09	106.23	107.32	105.62	104.75	106.11	105.32	105.76	104.75	105.67	109.23	105.19	106.48	106.05	106.64	107.31	105.74	106.85	108.44	108.99	107.19	106.24	105.82	105.4	106.67	106.17	105.95	104.84	105.9	103.91	108.97	105.92
104.6	109.29	107.11	104.96	105.58	107.2	105.3	103.62	106.29	105.92	105.82	105.72	103.71	105.46	106.65	105.37	108.03	105.69	106.31	106.5	104.49	106.11	106.58	107.96	105.74	105.28	106.31	104.5	105.13	106.04	105.09	107.72	106.85	104.49	103.3	107.68	106.69	107.27	106.29	106.6	103.2	106.52	104.14	107.25	106.35	107.56	107.16	104.58	106.8	104.49
117.3	117.09	117.68	116.36	117.24	118.91	117.48	117.4	117.14	119.75	118.83	118.14	119.84	116.59	116.94	116.61	116.09	115.8	116.89	118.38	117.95	118.35	116.97	119.08	116.15	117.4	117.63	114.79	119.06	117.91	116.52	117.3	117.33	114.9	117.11	117.65	117.73	116.36	118.82	118.86	116.79	116.62	119.67	116.98	117.95	118.47	117.69	115.52	119.02	115.07
108.54	108.56	108.29	106.12	106.68	108.17	107.8	105.06	106.14	103.72	106.52	108.33	107.23	104.74	106	107.13	105.32	107.94	107.08	104.93	105.42	106.22	104.5	108.17	105.8	106.36	105.63	108.16	107.37	106.4	105.59	108.17	105.44	106.89	105.89	107.45	107.64	105.51	106.51	107.1	107.74	106.36	108.65	107.28	107.72	106.12	107.7	108	108.69	105.07
101.26	103.36	100.6	100.46	98.538	100.08	102.34	101.54	100.23	99.421	99.754	99.681	100.78	102.1	102.47	101.6	100.19	99.246	99.172	97.515	99.744	97.931	98.872	100.3	100.86	101.21	99.656	101.62	100.2	102.43	100.3	98.369	101.2	99.723	101.45	97.554	99.799	101.83	102.38	100.02	103.5	99.146	101.08	100.56	98.648	99.636	99.733	101.17	99.621	101.12
104.1	103.3	106.08	107.26	105.13	106.61	105.65	105.23	105.42	107.68	107.43	103.64	104.31	103.56	108.37	105.6	106.84	104.26	104.19	106.86	105.72	104.29	103.72	104.95	104.54	104.75	108.04	106.37	106.7	105.15	106	104.7	105.21	107.07	107.49	105.42	103.62	102.94	106.1	105.73	105.54	105.4	106.16	106.69	106.09	106.47	106.23	106.56	105.61	106.91
100.29	100.91	100.5	97.156	102.74	99.978	100.5	100.9	98.554	100.29	100.15	101.21	98.232	98.22	98.634	99.406	101.56	99.712	102.21	98.006	100.97	100.53	101.85	100.71	100.89	102.76	99.019	100.25	102.76	98.945	99.172	100.02	99.164	99.687	97.246	100.89	98.542	101	99.925	99.067	99.398	101.25	99.707	101.03	100.73	101.19	101.1	98.394	101.39	100.91
104.25	106.59	106.01	106.16	105.29	106.62	105.17	106.36	107.03	107.7	105.06	108.69	105.62	104.36	106.18	104.22	106.98	106.31	103.26	106.47	104.97	105.42	105.46	106.57	105.52	105.53	106.3	104.75	106.48	107.06	107.15	103.41	107.59	105.36	106.27	107.69	104.78	104.08	105.38	106.65	104.45	104.3	106.27	106.5	105.34	103.57	103.35	103.97	106.75	106.19
110.98	110.38	109.06	110.87	108.85	110.03	109.92	112.33	108.56	109.76	110.55	107.91	110.92	110.52	109.91	110.86	109.81	109.38	108.92	108.42	110.02	109.31	111.33	109.76	110.81	108.69	108.29	109.71	109.67	109.14	109.17	111.45	112.2	110.84	107.68	110.46	111.14	107.24	109.88	109.71	108.69	109.48	110.87	110.84	110.26	109.89	110.15	109.3	110.51	110.8
112.41	111.78	110.37	110.91	111.44	111.21	112.46	111.77	109.56	112.85	111.95	111.24	112.37	111.21	112.86	109.27	113.68	108.18	111.67	111.42	109.44	110.18	112.04	112.15	109.39	110.89	111.53	111.74	112.3	112.34	110.27	111.69	111.26	109.78	112.25	112.53	110.76	111.32	111.03	112.83	109.74	111.65	111.51	110.61	111.57	110.71	108.94	111.95	111.09	110.96
113.62	113.46	111.96	112.04	113.44	112.28	113.45	114.67	112.84	113.11	112.36	111.4	111.09	112.31	111.73	113.64	112.81	114.84	111.59	111.82	116.11	112.55	111.69	110.26	113.23	110.39	112.5	113.72	113.79	110.75	112.74	112.72	113.11	113.42	113.59	115.62	110.03	114.9	112.73	112.86	114.08	113.83	113.29	112.86	110.96	111.55	111.59	111.9	113.75	113.9
105.62	106.82	106.91	105.03	108.16	106.24	104.88	106.11	105.04	105.84	107	108.18	105.92	104.58	106.35	105.88	106.02	106.2	104.86	108.32	103.44	107.21	107.06	108.71	107.37	107.83	103.87	105.41	107.23	108.44	106.94	107.83	106.59	105.87	105.43	105.37	106.35	105.78	106.08	107.76	105.61	105.57	106.61	105.13	108.12	107.78	106.11	104.08	106.12	106.79
108.47	107.29	105.91	107.04	105.73	107	107.49	106.93	105.44	105.07	106.35	106.28	107.99	105.67	106.99	106.72	104.44	106.55	102.58	107.59	105.19	106.63	104.79	107.64	107.04	106.56	104.9	105.24	105.76	106.94	106.11	106.48	107.6	106.62	107.45	107.04	105.99	106.84	105.98	103.82	106.68	105.94	107.27	110.37	106.7	105.13	106.65	104.71	105.99	106.25
106.84	104	106.72	107.75	106.63	107.42	106.44	104.41	106.51	105.38	107.06	105.1	106.75	106.48	106.4	105.49	108.2	105.35	104.72	105.05	106.63	105.54	106.11	106.74	105.25	104.22	106.14	105.95	105.04	105.09	105.89	107.34	106.58	104.34	104.89	105.52	108.16	108.31	106.66	106.11	105.27	106.16	103.66	107.21	107.01	105.99	106.13	105.22	105.16	107.58
105.26	106.58	108.03	106.67	106.11	105.67	104.61	105.3	104.2	105.45	106.08	106.61	109.28	106.51	106.91	109.56	105.38	107.83	104.9	107.3	107.27	106.99	107.9	105.51	104.35	107.25	105.88	106.5	107.33	107.71	107	106.81	107.1	102.42	107	103.94	106.33	107.39	105.18	106	108.84	107.37	106.74	106.58	108.31	106.29	104.01	105.12	107.41	105.12
108.49	104.88	106.32	103	105.43	103.21	106.03	105.45	106.89	106.98	107.5	104.95	106.03	104.81	104.07	103.08	106.23	104.95	105.38	105.69	104.59	106.36	105.85	104.01	107.18	108.95	106	105.48	105.04	105.69	106.19	103.35	107.09	104.15	104.96	105.06	107.06	106.55	105.42	105.86	105.96	104.52	106.36	106.04	108.35	104.96	104.64	106.45	104.58	107.34
112.47	112.61	110.83	111.49	112.22	111.79	111.2	111.78	112.22	111.8	111.15	109.12	111.78	112.76	112.73	110.89	111.08	110.94	112.22	109.93	109.35	111.11	111.75	111.68	112.29	112.57	112.24	109.75	110.74	112.28	112.83	110.9	112.33	113.29	111	113.86	111.58	113.6	109.89	110.57	113.81	109.18	111.55	113.63	112.34	113.51	111.88	111.12	109.74	112.95
106.24	108.41	105.58	106.41	105.63	107.3	108.89	107.63	107.73	105.7	107.29	108.07	106.35	107.98	104.61	109.17	106.35	107.65	104.17	105.49	105.76	107.59	107.13	107.05	106.4	108.12	104.82	107.94	105.1	106.37	106.79	107.61	106.67	104.85	102.97	106.94	106.64	105.87	107.63	105.89	105.75	106.19	105.76	107.37	105.21	105.4	103.74	105.02	106.06	106.14
106.37	105.61	106.55	104.7	107.28	105.4	107.68	106.17	107.04	106.45	106.24	107.68	104.25	104.62	103.48	105.18	107.36	106.13	106.36	105.94	105.87	105.17	106.57	105.52	105.91	104.74	106.69	105.89	105.8	107.09	107.42	105.69	104.37	106.31	107.61	106.22	105.92	107.76	105.72	104.03	107.5	106.16	105.13	105.79	105.47	106.62	104.83	106.07	106.62	106.73
107.15	105.18	103.69	103.22	104.2	103.83	105.39	105.76	103.75	106.1	104.82	106.27	106.03	105.4	106.89	102.4	106.29	105.54	106.37	106.06	107.86	106.03	104.39	108.3	102.73	105.66	106.06	104.24	106.34	106.92	107.9	106.46	105.2	104.22	104.08	106.99	106.59	104.8	103.18	106.69	106.27	107.42	104.85	105.05	105.82	106.38	106.36	105.13	105.45	105.77
107.7	105.93	104.27	105.46	104.13	106.66	107.24	105	102.62	107.85	105.42	104.48	103.07	105.09	110.2	103.81	104.16	104.22	106.69	104.92	107.23	108.15	106.93	106.96	105.81	106.17	105.3	104.31	106.56	103.44	105.78	105.25	105.55	103.51	103.88	104.82	106.77	105.13	105.92	106.74	106.88	108.63	107.44	105.26	104.7	107.41	105.76	105.44	106.72	104.69
108.94	113.4	112.01	112.4	112.76	111.58	111.07	111.44	111.9	111.92	109.69	111.41	110.4	111.08	111.17	111.58	112.25	111.16	111.66	109.87	110.67	111.72	111.57	110.89	109.79	110.49	111.42	110.28	112.94	111.7	113.59	109.93	111.45	112.42	110.95	112.77	113.48	110.72	110.12	107.65	109.06	112.35	112.76	112.31	112.26	112.83	111.79	112.5	109.54	112.89
104.32	104.11	104.06	107.01	104.93	108.06	106.07	106.29	104.69	104.45	105.42	107.43	105.69	106.35	104.54	103.88	105.9	105.38	105.29	105.16	102.47	105.19	106.51	104.26	105.1	107.58	102.92	104.97	104.2	104.92	105.96	106.23	105.65	105.77	105.12	106.46	107.21	103.94	107.88	104.71	105.94	105.72	106.94	106.25	101.54	104.44	105.18	107.89	105.61	103.06
107.29	108.17	109.33	108.01	110.83	107.96	109.51	108.82	108.66	110.03	112.72	109.91	108.71	109.66	111.04	109.88	109.01	111.19	111.26	109.06	109.95	110.95	110.38	109.23	108.66	109.91	110.81	111.34	111.52	109.02	110.4	110.66	110.2	110.37	106.96	108.95	111.56	110.24	108.95	108.9	110.58	109.71	110.41	106.94	109.44	111.08	112.94	112	109.31	111.75
105.12	105.48	104.73	104.87	106.41	106.53	103.49	105.28	106.56	103.78	105.09	107.38	104.5	105.35	105.11	103.47	106.9	105.05	104.88	103.24	106.47	105.64	108.45	105.44	106.28	105.41	105	106.01	105.65	104.15	106.36	106.12	103.26	105.64	105.43	107.14	105.36	105.18	106.04	106.74	106.66	103.35	105.39	104.57	105.62	104.9	106.51	105.93	103.75	103.77
99.185	101.18	100.85	101.6	97.331	98.174	98.8	100.67	99.111	99.533	99.991	100.48	100.19	97.79	99.262	100.03	98.764	98.586	101.23	98.569	98.656	101.05	100.15	100.18	98.207	98.054	98.816	100.69	98.644	99.205	98.047	100.31	99.481	101.34	99.25	101.48	100.36	99.893	100.51	99.992	100.05	97.556	100.81	100.71	99.755	100.61	100.65	98.551	98.921	101.52
113.9	110.8	111.61	115.33	114.01	110.66	113.52	112.51	112.39	110.98	112.15	110.43	114.52	112.28	111.56	113.67	110.65	110.77	113.68	114.5	112.26	113.81	110	113.29	110.32	111.01	111.29	112.51	111.41	110.56	111.49	111.04	112.27	112.78	110.57	111.09	110.36	111.36	109.93	112.96	111.7	113.25	111.6	110.88	110.68	112.42	111.55	111.74	111.37	109.4
103.95	104.87	105.03	103.39	105.32	103.17	104	106.02	102.97	106.18	102.47	104.7	102.89	103.39	104.12	103.98	103.54	103.45	105.26	106.86	103.25	102.78	104.35	106.13	103.62	101.79	103.42	103.11	103.5	103.89	103.48	104.52	104.6	105.61	104.48	104.76	104.24	104.68	103.72	105.29	104.94	104.31	102.98	105.39	102.44	104.03	103.23	105.24	103.14	106.4
104.48	105.92	105.02	107.71	104.18	107.72	104.73	107.26	104.45	104.14	104.97	104.99	105.13	105.26	105.53	106.91	104.84	105.24	104.3	105.64	105.34	105.58	105.86	104.52	104.85	104.54	107.67	104.97	104.72	106.92	104.04	107.09	105.27	106.18	106.9	105.44	106.46	107.33	106.3	106.07	106.22	105.89	106.7	105.69	106.1	105.68	108.51	104.81	106.32	105.24
105.76	105.05	104.42	104.3	105.09	105.16	106.15	104.69	107.9	105.7	105.83	107.24	106.66	106.31	105.91	104.27	106	104.74	105.84	105.73	105.45	107.02	103.01	103.94	104.65	106.46	105.17	105.42	102.47	106.35	103.99	103.9	105.54	107.82	107.06	106.59	106.77	105.64	107.48	105.84	104.89	103.73	106.05	106.73	106.2	103.71	107.39	104.81	105.65	103.41
114.07	110.34	111.85	112.46	111.18	113.46	112.46	110.35	112.92	111.34	111.96	111.75	110.22	114.02	113.31	110.82	111.53	113.57	113.08	114.56	114.98	114.91	113.14	111.35	113.42	115.17	111.84	112.67	111.36	113.63	114.53	112.65	114.29	111.55	113.92	112.35	112.51	113.9	111.82	110.27	111.07	114.24	112.48	112.81	111.79	113.07	113.24	113.6	114.25	113.85
110.15	113.25	110.32	109.47	110.22	110.04	112.55	110.34	112	108.03	110.66	111.16	110.37	108.28	110.09	107	110.34	111.82	109.99	110.96	111.54	110.19	111.77	108.14	109.95	110.26	109.33	110.42	107.72	107.26	113.09	109.79	110.1	109.24	111.36	109.48	109.99	108.05	112.6	109.33	111.78	111.12	110.79	110.75	109.06	108.34	112.48	110.24	110.38	110.87
98.49	99.718	98.876	98.882	98.444	101.17	101.72	99.234	101.34	98.126	100.15	100.61	101.5	100.04	98.85	98.332	101.23	101.33	102.17	101.86	97.425	101.71	99.245	100.21	100.92	99.858	100.62	99.761	97.311	100.73	100.01	99.793	98.04	98.124	99.942	97.047	102.72	100.81	100.23	98.599	101.39	101.96	101.21	101.08	99.447	101.33	99.182	99.816	97.798	101.87
105.74	105.64	105.59	106.93	107.25	106.56	105.16	106.3	104.58	108.18	105.08	106.66	107.07	105.58	106	108.02	105.18	107.22	105.83	106.34	105.58	104.89	109.78	107.13	108.08	104.99	105.8	105.88	107.61	104.83	105.87	105.32	107.05	104.77	106.67	105.84	106.04	105.28	106.69	105.26	102.98	106.5	104.93	107.82	107.31	106.45	107.03	107.13	106.41	105.81
109.61	108.99	110	110.74	111.16	110	112.27	110.04	108.82	108.46	109.82	111.38	109.38	109.59	109.71	110.42	111.38	109.07	110	111.05	109.2	110.29	109.63	111.17	110.35	109.51	111.37	109.66	109.38	109.15	108.21	109.87	108.63	109.85	110.27	108.79	109.92	109.76	110.83	110.27	111.48	111.41	110.21	109.76	108.67	109.54	113.08	110.3	110.52	110.93
119.42	118.41	118.84	116.42	116.96	118.73	118.22	118.62	118.01	119.12	117.03	117.72	118.2	117.55	118.02	115.9	115.67	119.79	117.03	116.05	116.52	118.57	119.51	120.31	116.32	119.17	117.41	116	118.3	117.33	118.59	117.22	117.46	117.43	117.39	117.36	119.41	116.79	117.25	117.09	118.58	116.7	116.13	118	117.91	118.8	117.45	118.1	117.21	119.09
105	105.98	104.64	104.76	105.68	105.88	104.27	104.74	108.73	105.31	105.14	105.47	104.06	106.32	104.02	104.85	105.48	103.95	103.95	108.26	104.9	104.26	104.39	103.62	105.23	103.66	104.16	104.11	103.38	105.49	104.63	106.4	104.04	104.53	105.2	105.81	103.36	105.58	102.49	104.21	104.86	105.89	104.62	106.79	104.66	106.47	104.84	104.95	104.45	104.83
106.35	105.87	105.49	105.6	105.24	105.93	105.73	106.93	107.34	106.09	105.92	104.63	104.8	103.86	106.09	106.57	104.85	105.16	103.51	107.51	106.48	103.48	103.28	105.25	106.86	106.43	104.98	107.1	105.24	105.5	106.25	106.36	104.86	104.56	106.39	106.01	105.93	105.06	106.24	107.11	107.72	106.72	108.07	105.56	108.18	106.44	106.87	105.04	107.49	106.53
111.71	111.72	112.02	113.34	112.33	111.62	111.36	110.67	111.82	110.83	112.82	111.4	114.55	109.96	112.61	110.63	111.37	111.28	111.49	111.18	112.08	112.33	111.2	111.73	110.25	114.96	111.8	112.57	112.12	112.26	111.17	111.05	112.14	111.97	111.96	110.59	109.85	113.24	110.37	111.25	111.6	108.58	111.26	112.03	113.38	112.26	114.2	110.55	111.53	111.75
112.8	109.16	114.03	113.19	109.78	112.37	111.75	110.4	111.9	111.98	111.13	112.37	110.14	112.94	111.45	111.72	111.78	112.31	112.27	113.45	112.51	112.21	110.74	112.2	113.02	111.45	112.1	110.28	112.84	111.71	111.45	111.39	112.63	111.22	112.2	110.06	108.93	112.26	114.38	111.68	111.44	111.18	111.94	111.87	111.72	109.21	111.21	111.79	109.59	111.16
111.7	111.97	113.33	111.54	112.87	112.93	110.87	109.03	110.94	110.28	112.47	111.57	112.52	111.17	111.08	111.56	113.06	110.98	110.32	113.05	111.56	111.18	110.52	111.79	111.85	113.96	110.71	112.64	111.49	113.49	111.32	111.35	110.83	111.49	113.72	111.74	111.77	112.65	112.14	112.24	113.62	113.94	111.77	112.75	113.34	112.72	111.01	110.78	111.21	110.19
104.41	105.69	105.88	104.69	105.57	105.12	107.37	105.26	107.11	106.56	106.33	105.21	106.89	105.42	102.88	104.94	104.19	103.73	104.38	106.4	104.77	105.9	105.55	105.36	105.3	104.65	106.63	105.65	105.75	105.37	104.1	104.74	105.37	105.61	105.68	107.65	104.3	102.73	105.72	104.17	106.47	105.42	106.49	104.29	107.54	105.08	103.86	106.42	107.2	105.33
104.87	106.22	104.33	104.9	104.42	102.99	103.06	103.78	102.39	104.77	104.59	105.71	104.91	105.97	102.04	105.39	103.96	103.76	103.08	101.95	102.51	102.31	106.09	104.41	104.05	103.64	104.08	104.76	105.55	105.53	104.19	103.75	106.58	103.32	103.63	104.14	102.49	103.45	104.44	104.99	101.9	103.75	104.45	104.44	103.99	102.67	102.56	105.87	104.12	102.69
104.46	107.26	105.44	104.23	104.56	106.3	106.33	103.43	105.49	107.06	106.48	103.93	106.85	106.03	105.53	104.56	107.02	106	102.33	105.25	107.01	106.5	105.48	107.04	105.46	105.62	105.93	106.53	103.41	108.53	105.9	106.86	104.36	106.97	104.77	104.12	104.71	106.08	103.71	106.16	105.65	105.83	105.62	104.08	104.28	105.74	104.74	105.07	105.69	104.66
105.81	106.01	103.63	107.31	104.4	105	108.29	106.81	104.71	107.22	107.59	104.42	104.76	104.59	106.42	107.11	103.92	106.03	105.54	105.92	107.12	103.07	104.36	103.57	106.05	107.23	104.06	106.11	106.68	104.53	106.25	105.48	105.3	103.85	105.56	106.18	105.16	105.52	104.55	106.59	102.24	107.34	107.35	104.97	107.01	106.78	107.24	105.9	105.05	102.93
107.72	105.26	105.85	106.25	105.04	103.51	105.84	107.12	106.96	105.55	107.16	106.46	106.72	107.22	108.65	105.2	106.86	108.42	107.49	104.5	107.59	104.02	105.64	106.92	106.99	105.31	104.95	109.87	108.29	105.11	107.18	108.94	106.12	107.88	105.15	107.16	106.14	108.67	105.33	111.59	105.85	107.26	106.09	106.78	108.05	105.81	105.99	107.98	104.88	104.98
104.66	107.23	107.37	107.02	107.46	106.18	107.27	106.84	105.74	105.84	106.35	106.62	106.19	107.73	106.01	107.36	104.55	104.78	107.31	105.35	105.25	106.28	106.23	107.02	105.12	107.65	107.29	108.09	104.06	104.39	105.84	104.6	106.55	105.85	106.29	107.65	105.03	104.58	106.62	106.87	107.14	106.27	105.75	107.12	106.9	106.17	106.25	106.1	104.72	104.93
111.77	113.76	110.7	111.8	112.72	113.7	111.44	111.45	110.52	112.99	111.31	111.04	110.64	115.44	112.34	110.49	114.86	112.39	111.15	109.81	111.17	110.19	112.06	111.36	112.2	112.4	110.55	111.34	110.17	111.92	113.02	112.26	112.49	112.26	113.4	110.99	112.46	109.19	112.3	111.6	107.79	111.17	109.84	110.45	112.36	112.05	113.84	112.31	112.89	113.31
112.42	112.74	109.34	110.72	111.89	111.27	109.8	111.24	108.02	112.08	109.47	110.21	110.09	110.53	110.32	107.12	110.45	110.76	109.35	110.15	109.95	109.22	111.3	109.09	110.43	109.13	108.81	109.26	111.27	111.97	110.04	110.91	111.71	110.95	110.67	108.86	108.94	109.75	110.91	110.84	109.97	112.55	107.48	108.87	110.53	111.41	108.57	108.88	110.17	107.71
105.72	106.41	105.79	104.87	107.37	107.43	104.62	106.23	103.75	106.22	105.39	104.5	107.09	104.25	103.97	105.97	103.47	104.37	105.47	103.2	104.21	103.99	104.91	101.81	107.56	105.46	107.36	105.09	107.79	105.43	106.84	104.98	104.1	103.07	107.72	105.91	105.52	106.04	105.57	106.1	106.03	103.5	105.76	105.34	107.33	103.99	106.82	105.43	104.45	105.56
106.99	104.24	104.29	106.02	106.67	106.53	105.66	106.67	106.25	104.53	107.38	106.23	107.45	106.42	104.65	106.92	107.17	106.47	105.52	107.58	105.51	105.46	107.12	104.05	106.06	104.61	104.55	106.19	104.92	108.01	101.63	106.22	104.31	104.9	109.87	104.59	105.83	104.99	103.66	105.92	105.26	106.21	105.49	106.81	103.86	106.81	103.29	108.12	106.22	107.31
108.52	110.39	111.34	109.33	108.86	110.49	111.36	113.14	110.8	111.01	108.59	111.34	109.9	111.44	111.34	111.53	107.21	109.08	110.87	111.31	110.92	112.18	112.06	111.49	111.52	111.55	112.67	109.73	111.93	109.54	110.3	109.14	110.95	110.78	109.48	109.84	110.64	111.7	110.3	111.63	109.93	109.89	110.72	108.93	112.27	110.23	110.67	110.94	109.27	112.79
106.82	105.59	102.8	105.19	106.77	105.21	106.46	105.69	102.9	105.14	104.66	105.49	104.96	105.75	107.83	102.48	104.69	104.25	106.33	106.63	105.31	107.69	105.69	103.05	108.05	103.43	102.09	103.58	104.37	104.68	104.11	107.12	104.04	105.4	106.34	104.97	103.22	107.26	104.7	106.86	105.18	105.88	106.74	105.75	103.14	105.06	107	104.81	104.11	105.21
106.39	106.21	106.17	105.9	107	108.31	105.76	107.13	105.4	106.73	107.43	106.47	103.39	106.55	106.09	107.12	105.66	106.96	106.33	105.87	106.62	107.74	104.74	104.92	109.04	107.52	103.47	106.56	106.66	107.17	106.42	107.03	106.23	106.6	106.38	108.79	105.19	106.89	106.82	104.97	105.92	105.67	104.9	107.36	107.86	105.16	104.29	106.81	105.02	104.97
106.77	106.07	106.33	106.6	105.05	104.83	105.76	104.99	106.79	106.24	105.45	105.56	108.82	104.7	107.88	105.97	106.81	106.22	105.39	106.24	107.01	105.97	104.62	106	106.08	106.24	106.92	105.31	104.38	104.67	105.67	105.9	108.16	105.26	104.74	104.72	103.07	106.81	104.9	104.92	105.34	103.78	106.22	106.87	105.93	106.89	107.84	106.75	105.48	106.66
106.7	108.37	106.58	106.17	106.86	105.19	106.28	108.49	104.48	107.59	104.58	104.51	105.89	105.18	103.8	106.43	105.97	104.63	105.07	105.78	106.69	104.59	106.35	105.43	103.73	105.47	103.74	104.41	105.31	106.31	104.82	107.64	103.62	105.47	104.14	106.12	104.45	106.47	105.51	105.67	106.75	103.97	105.36	103.39	106.42	105.82	105.04	107.44	107.04	105.03
105.1	104	104.1	105.51	105.18	107.74	106.95	105.19	104.71	103.61	105.16	104.67	104.8	104.81	105.55	104.85	106.99	105.48	104.8	107.95	105.47	105.15	102.62	103.19	105.65	104.39	106.73	104.52	104.58	104.99	103.52	104.43	108.31	104.3	104.47	107.15	107.14	104.86	107.95	105.98	106.41	104.37	104.34	104.91	107.48	106.47	106.34	105.28	106.8	106.15
104.22	105.01	106.35	106.89	105.94	105.05	105.59	104.74	104.61	105.91	105.42	105.87	104.54	107.56	104.63	105.6	105.93	106.05	102.01	106.15	103.69	103.79	104.36	103.25	104.87	105.34	106.07	105.21	104.96	106.46	104.68	107	103.91	105.89	105.34	103.89	108.42	105.29	105.8	105.23	105.16	108.31	107.36	106.25	105.66	105.54	108.03	105.46	104.97	105.46
104.85	107.69	104.35	106.41	105.43	106.45	106.85	107.44	106.98	107.4	105.92	107.72	106.97	105.47	106.82	109.14	106.93	108.23	105.13	108.3	105.83	106.3	107.4	106.82	109.33	107.21	107.37	105.9	108.26	106.31	105.61	107.35	106.56	107.63	108.21	103.39	104.14	105.59	107.91	105.53	107.05	105.71	105.22	108.72	107.5	105.78	106.52	105.54	104.25	105.05
103.83	104.2	105.87	105.06	104.69	105.38	106.71	105.39	106.53	105.99	104.93	107.08	105.52	104.98	103.68	105.57	105.01	104.23	105.92	107.2	106.71	104.1	105.6	106.73	106.49	105.57	105.18	106.16	106.53	107.17	106.62	105.73	106.29	105.39	107.33	106.9	105.05	109.21	105.45	104.68	106.5	104.05	106.5	106.97	106.69	104.82	104.57	105.75	103.25	106.58
104.75	105.1	106.42	105.97	105.8	107.32	104.82	106.68	105.58	104.02	104.87	105.58	106.3	105.58	105.94	104.62	106.96	106.54	105.95	106.3	106.47	105.27	104.85	104.45	103.62	106.7	103.95	103.69	107.85	105.27	104.79	104.59	106.78	104.1	104.37	104.28	102.78	104.31	107.74	104.66	104.43	107.89	105.23	107.16	105.05	103.26	106.04	105.61	107.82	103.03
97.579	99.515	100.13	98.304	98.822	98.542	98.922	101.46	100.73	98.673	100.69	101.4	100.47	98.244	101.32	99.933	99.676	101.49	100.95	100.95	100.27	100.61	103.17	102.04	102.51	99.866	98.309	99.71	100.65	101.6	102.45	100.01	100.16	101.65	100.8	100.73	99.678	99.648	101.54	100.18	100.66	100.45	100.4	99.54	100.75	99.872	99.043	97.365	100.55	98.74
108.05	106.14	105.92	105.05	106.55	106.98	107.18	106.37	107.83	108.99	106.26	107.02	107.18	106.38	106.86	106.77	106.53	106.07	105.74	107.01	107.06	106.18	109.79	106.83	105.47	105.2	107.61	106.22	105.12	105.61	106.19	105.85	107.29	106.88	106.26	107.06	107.04	106.91	109.6	106.27	107.82	106.88	106.14	105.71	108.57	107.01	108.18	106.01	109.98	104.87
105.34	103.24	104.09	103.44	104.29	104.55	106.86	105.17	104.05	104.64	104.23	105.68	105.32	103.82	102.42	105.19	105.05	106.27	103.08	103.36	103.49	104.81	103.86	104.66	102.92	105.72	103.42	105.99	106.26	104.92	104.7	104.11	105.49	104.04	102.9	103.6	101.85	105.84	105.37	103.82	106.28	102.3	105.78	105.79	103.98	101.64	103.71	104.27	102.75	104.8
110.06	112.24	113.5	114.94	111.55	114.7	111.82	115.03	112.09	113.73	115.38	113.33	113.89	112.04	112.89	114.87	111.15	114.47	114.27	112.24	111.48	111.67	112.17	113.41	111.94	111.71	113.02	112.37	112.51	111.85	111.9	115.81	113.08	112.47	112.69	113.4	115.57	113.31	113.95	112.98	114.43	112.97	112.61	114.7	112.45	114.48	112.88	112	114.22	112.8
109.22	105.99	106.83	106.41	108.85	105.98	106.75	105.21	107.19	105.31	105.44	105.21	106.84	107.14	104.86	108.42	104.51	106.96	107.53	107.02	107.75	105.93	108.35	104.54	106.62	105.43	103.78	106.81	106.06	107	104.17	106.99	107.43	106.33	104.51	105.86	105.32	107.56	106.61	107.66	106.04	104.46	107.64	106.26	107.35	107.05	107.31	107.72	105.15	106.73
111.86	111.9	112.4	112.38	110.21	111.07	111.12	111.65	111.39	112.7	111.9	112.3	110.93	111.24	112.99	109.55	111.46	110.64	112.7	113.58	110.44	110.86	111.74	112.79	111.17	109.56	112.62	109.94	109.82	112.72	113.6	110.24	108.93	112.42	110.31	112.27	110.9	112.93	111.68	110.14	112.26	108.38	108.64	111.61	111.06	111.77	110.44	109.87	112.64	111.46
109.88	111.91	109.91	110.33	111.63	111.18	110.32	112.88	109.8	111.06	110.2	109.82	111.76	110.92	113.12	108.13	109.62	111.18	113.46	110.41	110.52	112.05	110.3	109.89	111.41	111.63	109.73	108.72	109.89	109.87	110.17	109.66	113.36	108.71	110.43	110.88	110.3	110.97	112.06	109.99	110.66	111.72	110.85	112.46	111.14	111.66	113.11	108.89	113.28	110.57
105.4	104.89	105.74	105.77	104.83	106.87	105.57	105.4	105.84	105.29	105.32	106.15	107.66	107.4	106.41	106.12	108.08	106.14	104.94	103.79	106.14	106.79	106.53	106.94	104.99	107.77	108.17	104.77	106.99	104.02	105.61	105.35	104.88	105.81	105.42	109.32	107.62	108.34	107.26	106.59	109.49	106.41	104.74	105.59	104.88	105.52	106.27	108.53	108.06	105.29
112.52	111.73	111.6	110.47	112.17	112.5	109.95	112.99	109.02	109.79	110.16	113.42	109.28	111.81	111.02	113.37	112.78	110.64	112.8	110.09	111.33	110.94	109.55	110.03	109.35	110.39	111.17	110.63	111.96	111.9	110.57	110.35	111.03	111.6	112.01	108.9	111.05	110.57	110.58	113.45	112.75	112.62	110.26	109.14	110.41	113.07	113.22	113.62	112.48	110.36
101.09	101.67	101.97	101.82	101.43	99.303	102.3	100.99	99.01	98.58	101.27	101.35	98.672	102.86	100.41	102.55	100.97	100.8	100.73	100.67	101.63	102.68	102.11	101.91	100.01	101.42	100.5	101.11	100.79	101.32	99.079	101.56	99.308	99.25	103.31	99.456	99.987	98.665	102.06	100.07	101.06	100.32	100.58	101.59	100.22	101.2	98.02	99.353	101.7	99.542
111.8	114.62	111.93	110.65	113.61	114.12	111.48	109.46	110.19	111.28	110.95	112.06	111.6	112.66	113.39	110.92	113.09	112.03	112.62	113.11	110.75	110.85	111.18	112.01	110.98	112.16	111.48	111.65	111.61	113.38	110.84	111.26	112.72	112.81	113.03	111.31	110.56	111.97	110.81	111.77	112.03	111.49	110.57	111.68	112.06	111.73	111.76	112.23	112	112.76
108.78	106.43	105.87	108.01	105.72	108.34	107.26	107	104.96	104.25	108.69	106.71	107.82	109.11	106.57	105.62	106.82	107.96	106.37	105.45	105.9	106.95	106.67	108.76	106.98	105.88	106.55	106.76	107.48	110.82	107.71	108.28	105.84	106.46	106.58	106.21	108.34	105.04	105.01	106.45	103.81	107.16	107.81	106.27	106.84	105.71	106.84	105.39	108.97	105.97
113.45	111.84	113.54	112.3	114.13	111.13	112.79	114.05	113.73	113.24	113.67	114.06	112.59	113.47	112.09	112.95	114.68	116.06	114.86	112.17	107.99	113.11	112.93	112.02	114.75	114.26	114.82	113.45	114.37	111.73	113.98	113.53	113.3	112.58	112.71	114.06	112.48	110.82	113.88	113.11	113.86	111.76	108.6	112.71	111.69	112.18	111.68	115.36	114.61	114.47
101.36	98.013	98.944	100.89	99.15	98.16	100.16	101.42	100.28	100.14	100.83	100.23	99.063	98.52	100.85	99.257	101.27	101.19	99.318	99.284	99.625	100.41	99.9	99.526	98.014	97.591	98.569	98.268	101.04	97.822	99.166	102.77	99.661	98.64	99.432	99.068	99.608	99.072	99.107	98.769	99.137	98.727	99.201	98.346	98.077	98.834	97.701	101.62	101.11	100.19
106.72	110.23	111.81	108.86	111.96	111.75	111.68	110.59	112.81	108.91	108.75	111.2	107.65	110.6	110.23	110.34	110.36	110.98	110.96	109.8	111.02	109.49	113.13	111.28	112.36	110.11	112.43	109.64	110.09	109.93	109.79	110.18	110.12	110.58	109.7	109.96	110.67	110.61	111.56	111.26	110.39	111.32	109.42	109.51	109.94	110.16	107.38	111.79	112.15	110.16
113.01	111	113.74	110.9	111	111.86	112.92	113.18	109.76	111.66	114.57	113.07	111.99	115.22	112.38	111.13	110.12	113.34	109.56	111.96	112.57	112.47	111.28	110.98	111.65	110.55	111.5	112.29	113.22	111.77	112.08	111.54	113.64	112.46	110.76	112.31	111.12	110.98	112.02	112.01	112.69	113.25	113.34	111	113.28	108.71	113.01	113.07	110.91	111.94
111.04	110.52	110.3	110.53	107.98	111.02	108.74	109.25	108.49	110.46	109.26	109.04	112.46	110.3	108.69	111.13	109.79	111.47	109.6	107.61	107.82	112.01	108.16	110.45	109.69	109.76	110.96	109.32	108.29	107.72	110	110.77	111.14	108.18	111.15	109.91	108.4	109.34	110.04	112.07	108.26	110.14	111.79	112.45	108.12	110.6	109.81	110.6	111.02	109.46
101.34	99.751	97.807	100.39	100.76	98.897	102.33	99.25	100.49	98.039	97.703	100.34	98.594	99.639	100.16	100.77	102	100.38	100.48	101.15	101.29	100.94	99.231	98.416	98.228	99.421	98.664	98.516	101.51	99.869	99.881	97.283	97.246	102.31	99.87	100.18	98.271	99.396	99.207	100.11	97.817	97.186	98.219	99.279	98.872	97.142	99.149	97.832	100.31	97.136
110.17	111.71	112.45	111.14	113.05	112.45	110.95	110.21	112.14	112.14	110.92	110.42	112.99	113.43	111.55	112.2	113.3	110.77	113.81	111.37	111.73	111.98	110.77	112.06	110.46	110.78	111.09	110.12	113.39	112.6	111.7	113.2	111.31	112.1	110.92	111.18	112.45	110.25	111.3	109.47	109.76	111.04	112.33	112.05	112.22	110.48	112.94	111.2	112.31	108.15
105.18	105.54	105.94	105.71	104.97	108.85	105.26	105.79	108.85	106.17	106.73	105.24	104.07	106.05	104.92	107.05	108.47	104.51	107.67	105.43	109.19	105.09	106.39	104.61	107.34	104.54	107.07	107.2	105.4	108.48	106.12	108.79	107.73	105.61	107.49	105.33	108.04	105.88	108.38	106.05	106.44	104.13	105.89	105	107.54	107.88	106.43	105.96	107.83	106.74
113.08	113.45	111.59	112.78	113.39	111.27	111.97	112.56	113.33	111.46	110.75	112.45	111.53	110.51	110.94	112.36	112.08	113.7	111.09	110.98	113.81	115.23	113.14	112.02	110.67	111.17	111.12	112.31	113.71	111.21	113.63	113.46	110.68	111.58	111.73	112.33	113.37	113.11	111.47	112.9	112.05	111.65	111.98	111.89	111.6	112.68	111.28	113.45	110.61	111.48
109.14	109.32	108.98	112.57	112.12	112.75	110.19	110.96	109.72	112.59	110.46	110.46	109.65	111.65	109.09	111.03	111.21	110.81	110.61	111.05	110.82	109.42	110.52	112.36	111.13	110.75	109.32	107.92	110.98	109.88	111.18	112.74	110.31	109.45	111.17	109.82	110.63	110.42	111.57	109.63	112.01	112.68	112.25	111.05	108.67	110.45	109.82	109.11	110.24	112.46
105.04	107.56	105.11	105.23	105.88	106.51	106.21	105.58	106.25	104.91	105.7	104.07	107.11	104.74	105.37	105.99	104.61	103.16	107.34	105.2	102.24	107.13	108.95	102.75	105.48	105.27	105.22	101.77	106.13	104.08	104.87	104.43	106.45	104.02	105.31	106.31	107.23	106	103.87	105.79	105.06	106.89	102.94	103.98	106.85	105.99	105.52	105.74	108.16	105.12
105.82	106.43	103.44	103.82	106.14	106.51	106.42	105.05	108.45	105.68	105.14	106.28	105.91	104.25	105.52	105.87	106.06	104.7	103.11	105.79	107.97	104.64	106.23	104.74	104.99	105.04	103.73	106.07	105.63	106.86	106.56	105.57	105.07	105.65	107.44	106.49	107.39	104.67	108.18	104.11	106.68	103.64	104.36	106.42	104.96	105.39	105.65	105.55	103.89	105.9
104.86	106.61	105.03	106.36	104.84	104.49	106.91	104.87	104.55	105.87	105.82	105.09	104.52	106.79	105.11	106.72	107	104.7	104.8	104.64	107.39	107.09	103.47	106.15	104.86	106.69	107.74	107.06	105.87	106.57	106.93	103.54	105.38	104.71	106.52	106.43	107.1	104.89	106.93	106.24	104.29	106.2	104.23	106.88	106.71	106.81	105.53	104.4	105.09	106.66
113.81	112.71	111.68	114.19	111.68	114.52	111.65	111	112.81	113.76	112.2	111.86	113.58	112.87	114.06	111.81	112.84	111.35	112.16	111.41	111.79	113.53	112.78	111.84	113	113.78	112.67	114.79	112.94	113.97	112.17	113.64	114.19	112.29	114.45	111.91	113.45	113.21	112.11	113.38	112.18	113.29	112.83	112.89	113.86	113.71	112.13	111.52	112.95	114.32
106.48	103.99	108.03	104.8	105.85	105.74	103.34	105.57	106.39	105.91	105.26	105.91	106.06	105.66	103.92	106.29	106.98	104.89	104.37	106.39	108.78	106.77	106.73	106.78	107.08	105.44	105.87	106.15	105.84	105.46	106.95	103.75	107.44	104.64	106.31	107.13	106.71	105.31	105.58	106.35	105.99	105.02	106.51	106.84	104.82	105.25	102.93	104.88	104.06	104.73
110.6	111.55	110.27	112.02	111.04	109.04	110.76	111.08	111.63	111.09	110.96	112.35	113.47	112.16	108.99	109.67	111.44	111.87	109.85	112.12	110.75	112.11	111.94	109.44	112.35	110.42	110.87	110.88	112.85	113.11	111.46	112	112.26	110.14	111.2	110.66	112.6	110.39	110.8	110.78	111.34	110.58	110.94	110.94	111.74	110.53	113.05	111.88	111.79	109.03
106.79	107.28	106.03	105.86	104.82	105.04	104.22	105.91	105.39	105.89	104.28	104.91	106.04	105.35	106.32	108	106.81	108.68	106.27	104.9	104.79	106.67	106.09	107.88	105.75	105.34	105.9	105.02	106.54	105.76	105.72	106.81	107.61	105.49	107.08	106.15	107.21	105.98	107.6	106.36	104.54	106.34	106.99	104.96	104.37	103.13	105.97	105.81	104.85	106.6
105.06	104.72	104.57	105.44	101.73	104.18	103.32	103.53	105.95	105.03	105.95	104.81	104.69	105.52	104.85	105.53	103.95	103.2	106.1	105.85	103.74	102.04	104.92	104.87	106.89	104.01	104.79	104.71	105.77	105.77	105.2	106.38	106.28	104.5	105.88	105.83	105.27	103.26	104.76	102.88	103.56	104.35	105.1	103.39	105.8	102.6	104.93	104	104.63	103.04
100.24	101.54	99.647	98.767	98.055	99.203	99.195	99.207	101.71	101.25	101.99	100.55	99.397	97.693	98.458	100.79	99.101	99.74	99.493	99.912	100.02	97.906	101.17	100.52	98.505	99.593	99.74	99.791	100.35	99.536	98.692	99.784	100.01	100.4	101.12	100.31	98.265	99.444	99.147	100.5	99.007	99.15	98.428	99.379	102.68	101.03	99.413	100.54	98.367	99.592
111.66	111.58	109.89	113.58	110.08	107.09	110.82	111.33	107.38	110.52	110	112.58	110.74	112.6	112.07	108.81	112.26	109.38	111.05	112.29	113.35	112.03	111.69	108.17	113.6	111.75	109.89	108.32	111.71	110.88	112.15	112.63	109.46	113.31	110.97	111.41	110.46	110.61	108.2	111.07	111.2	107.68	112.89	109.96	111.55	110.19	109.82	111.53	108.28	112.13
106.83	108.36	106.52	105.02	106.3	106.56	107.49	108.93	105.97	108.43	106.53	106.91	106.21	106.23	103.52	104.98	105.7	106.89	104.96	105.15	104.67	104.87	106.34	104.18	105.72	105.71	107.86	107.42	103.3	107.5	105.06	105.78	105.69	106.44	106.77	105.94	105.2	106.73	107.02	103.95	106.73	105.17	106.62	106.27	109	104.4	107.95	105.7	105.11	104.77
111.94	112.62	112.3	113.19	111.59	112.17	112.41	112.98	110.23	112.29	114.31	112.96	111.79	114.44	112.66	111.47	113.31	108.69	111.03	114.71	111.32	111.67	112.33	110.71	109.81	112.23	114.1	113.16	112.86	113.3	113.56	114.13	114.22	112.09	111.41	110.88	108.69	113.05	113.94	111.47	113.75	109.25	111.49	113.6	112.82	112.82	112.05	112.79	111.75	112.37
109.66	110.12	110.93	112.2	111.21	112.46	111.18	112.54	112.33	112.99	113.13	110.79	109.25	113.4	110.92	112.02	115.25	110.96	112.45	111.81	112.78	109.95	112.21	113.72	108.38	113.67	112.23	112.19	112.23	110.62	112.36	112.69	112.15	110.91	111.53	112.1	112.52	111.4	112.32	111.44	112.74	110.52	112.12	113.25	111.65	111.63	111.57	113.79	111.8	112.29
110.4	113.05	110.34	111.36	112.84	113.44	111.12	111.5	112.54	112.88	112.78	113.43	112.1	112.87	110.61	110.16	109.87	113.54	111.42	112.13	111.02	112.94	111.69	111.51	111.83	112.75	113.71	111.88	112.76	112.08	110.67	112.08	111.61	113.04	112.66	110.05	112.58	112.66	113.02	110.17	111.46	110.52	113.29	112.5	110.66	113.26	109.59	111.99	110.64	113.34
105.73	105.12	105.33	104.18	105.77	104.27	106.45	103.68	106.7	107.85	105.36	106.62	104.5	106.62	104.4	104.82	105.2	106.13	105.04	105.83	107.4	106.2	106.44	105.91	108.5	104.47	104.77	104.94	106.57	107.38	105.48	104.59	105.16	104.67	105.35	102.49	106.38	104.47	105.18	104.95	106.71	108.24	106.86	106.14	106.31	104.73	106.96	105.65	108.25	106.3
108.05	106.85	106.87	108.67	107.48	105.41	106.74	105.29	108.17	107.11	107.07	105.22	107.46	105.86	109.67	105.7	105.4	105.66	106.97	107.7	106.21	108.3	105.13	107.4	106.75	108.94	107.1	107.78	105.85	106.87	107.8	105.38	108.28	107.11	105.88	105.97	106.96	106.67	105.35	107	107.66	107.04	107.87	106.85	107.91	107.37	107.76	107.99	106.47	109.09
101.54	99.957	99.779	98.992	100.85	101.84	101.9	99.484	98.589	101.04	99.401	101.89	100	99.943	102.01	102.1	100.97	100.06	101.77	101.68	101.82	99.014	98.321	100.5	100.75	100.38	100.59	101.42	103.12	102.62	98.446	101.81	100.51	101.1	101.99	99.682	99.885	97.867	100.72	99.797	100.98	98.112	101.37	99.309	99.859	102.62	100.05	98.311	98.865	102.71
118.13	117.84	116.47	116.98	117.24	116.81	115.97	118.91	117.66	118.83	119.39	117.82	115.41	120.59	118.09	116.81	117.48	116.59	119.15	117.7	116.36	117.25	117.07	117.54	119.66	116.17	119.62	117.73	119.02	115.86	117.89	118.54	115.67	119.59	117.38	117.4	118.76	115.09	117.15	120	118.22	116.75	116.07	119.02	114.95	119.18	117.18	120.71	116.26	117.54
103.55	105.98	105.57	107	104.02	105.26	106.62	106.79	106.37	105.6	106.25	104.41	105.35	104.61	103.04	106.33	105.26	104.97	104.88	106.23	105.96	107.58	106	104.16	104.26	105.82	106.34	104.97	105.51	107.3	105.72	106.33	107.26	107.18	106.39	105.43	106.36	106.94	106	105.68	106.35	104.44	105.27	103.96	105.84	107.11	104.56	105.55	103.41	106.59
105.96	104.12	105.47	105.5	105.32	103.79	105.79	105.34	104	106.92	103.75	107.31	103.61	107.44	103.43	106.52	104.26	106.32	104.47	106.38	105.29	105.84	105.24	106.16	104.87	106.79	104.95	105.03	106.41	105.61	105.01	104.09	104.86	105.17	106.1	104.43	103.89	105.24	106.79	105.24	105.61	105.65	106.22	106.67	104.45	106.89	105.08	106.8	104.13	103.81
106.09	106.75	106.48	106.78	105.27	108.02	104.99	105.49	105.8	105.4	108.7	106.71	108.1	106.43	106.96	108.43	107.62	108.1	108.3	108.66	105.97	105.4	108.32	106.77	105.27	105.24	105.73	108.23	107.57	105.62	106.51	109.19	105.36	106.75	106.86	106.51	107.01	106.5	105.95	105.68	108.53	105.79	105.95	107.38	107.55	104.29	106.46	104.56	108.25	105.64
113.38	111.9	111.95	112.67	109.08	112.59	110.84	112	111.28	112.11	110.73	111.45	111.99	111.89	113.03	110.98	111.13	111.13	113.86	108.82	115.02	112.51	109.34	111.78	112.36	112.27	112.32	112.32	110.94	111.65	113.66	111.86	112.86	112.89	112.11	109.88	112.74	109.68	109.87	111.18	112.5	110.82	109.27	113.13	110.62	111.68	111.38	112.34	109.66	112.9
111.6	110.32	113.04	110.89	113.06	109.57	110.49	112.03	112.71	111.86	109	111	112.19	111.49	110.95	111.8	111.61	111.68	109.87	110.7	112.06	110.57	110.73	112.1	110.95	112.94	110.1	113.42	111.08	111.74	110.45	111.55	111.65	111.39	110.68	112.49	111.74	111.54	109.07	112.01	110.88	110.58	111.12	110.85	111.37	111.11	113.18	111.97	111.36	111.69
105.31	104.53	105.48	106.57	104.42	107.57	105.51	106.27	106.31	103.9	106.25	106	107.34	105.54	106.53	103.64	105.96	107.73	105.47	104.58	104.78	107.28	105.93	106	107.67	105.12	106.48	104.43	104.68	105.79	105.39	105.59	104.13	105.58	105.93	105.09	104.94	104.21	104.93	105.22	104.84	104.5	105.49	105.38	105.96	104.71	105.26	107.36	108.26	105.21
107.02	106.18	105.65	104.3	106.23	104.71	106.17	106.35	104.81	106.3	105.72	106.69	106.43	108.19	101.54	106.23	104.79	105.87	105.44	105.79	104.18	106.07	106.21	106.43	103.46	105.39	105.42	105.43	105.88	104.96	105.47	106.82	105.93	106.86	104.16	107.93	104.55	105.4	105.28	107.02	106.27	104.76	105.02	107.15	105.19	106.96	104.26	103.4	106.21	105.19
97.999	99.952	100.79	100.69	99.031	100.79	101.57	98.173	99.408	99.929	98.68	98.465	100.42	101.92	100.15	99.933	100.12	99.061	101.07	100.95	100.19	99.292	97.375	98.437	98.828	101.54	97.483	101.85	100.65	98.796	97.799	99.051	99.82	98.575	98.713	99.008	99.66	99.985	100.98	102.27	101.6	97.343	99.589	98.914	101.12	100.65	100.68	99.969	100.17	95.429
113.21	113.87	111.61	112.5	112.53	113.58	109.24	111.73	113.65	112.89	111.06	113.15	112.65	112.2	115.15	113.55	112.35	111.42	111.72	114.48	110.21	113.42	113.07	111.68	113.41	112.75	112.44	111.87	112.08	112.49	112.34	112.45	112.2	113.52	109.75	112.55	113.33	112.95	112.51	113.07	113.17	113.54	112.83	110.59	112.64	110.9	112.44	111.09	113.51	113.21
114.25	111.77	111.26	110.92	112.09	113.81	111.14	112.11	110.72	111.48	112.36	112.35	110.7	114.23	110.41	111.12	110.3	112.83	111.65	110.45	112.09	112.44	112.01	111.15	110.89	109.4	110.43	113.56	109.68	110.5	112.57	109.72	110.22	110.43	109.17	111.19	111.43	111.81	112.54	108.73	113.53	112.82	112.54	111.49	111.34	111.59	112.06	111.14	110.38	112.31
110.01	111.33	109.96	110.36	111.22	112.94	109.66	112.73	109.03	112.5	111.17	109.68	110.72	112.94	110.26	111.08	109.64	111.1	109.1	110.68	111.58	111.93	112.71	110.7	108.57	110.73	111.35	111.92	110.44	110.51	109.11	110.76	109.24	110.09	111.8	110.9	110.9	109.9	110.48	110.75	110.83	111.13	111.25	111.86	110.84	110.24	110.8	111.5	109.93	111.7
110.06	108.9	109.88	110.8	109.37	110.09	109.37	110.45	112.28	111.34	111.49	108.65	111.24	111.08	108.3	111.21	106.33	109.16	111.26	110.61	108.27	110.75	109.79	108.84	110.87	108.97	110.38	110.36	108.75	109.59	110.36	108.03	110.63	110.67	109.72	111.37	109.14	110.26	110.36	110.87	110.38	109.83	111.24	111.23	113.19	110.66	108.37	109.33	109.3	110.02
109.74	110.52	109.82	111.26	109.6	109.97	110.85	110.46	112.38	110.28	109.91	109.8	111.23	112.33	111.22	110.63	113.14	112.27	109.98	112.1	109.46	109.27	111.04	111.24	110.32	112.6	110.5	109.19	110.46	111.07	109.47	110.16	110.96	109.27	113.19	112.35	108.02	108.86	112.88	109.48	109.19	110.47	110.59	111.94	111.35	109.1	111.92	108.95	109.8	109.84
104.28	104.96	105.28	104.8	105.62	106.49	105.56	103.46	107.09	107.97	106.67	105.92	105.04	103.86	105.1	105.53	106.27	107.42	105.07	105.37	107.54	105.46	106.4	106.24	107.35	106.47	106.06	105.57	104.34	105.03	106.33	105.68	107.1	104.3	105.62	103.04	105.88	105.39	105.72	104.11	103.04	105.75	105.79	106.1	104.84	105.8	103.84	104.46	105.41	105.17
100.84	100	99.61	100	101.11	99.762	100.86	98.473	99.831	99.365	99.892	101.39	100.46	100.76	100.02	99.042	100.22	100.52	102.38	97.477	101.17	99.402	100.26	97.801	101.95	101.04	99.14	97.808	101.29	101.33	100.37	99.668	97.969	100.23	99.492	98.614	99.424	99.49	97.802	97.599	101.24	100	97.672	98.95	102.31	100.51	100.01	99.05	100.66	98.811
110.2	110.07	112.52	113.95	111.43	109.34	111.26	110.52	109.27	113.46	110.91	111.22	110.87	108.93	109.7	111.75	111.21	112.02	109.56	109.88	111.95	110.65	109.88	111.35	110.88	110.78	109.93	110.64	112.65	111.47	112.87	113.55	112.84	113.12	110.25	110.58	111.8	111.13	111.84	113.99	109.26	112.28	111.31	107.58	112.55	111.54	112.16	113.03	110.71	112.29
107.79	104.69	106.21	106.75	106.03	106.41	107.1	104.21	107.63	106.11	105.42	104.13	104.36	104.14	106	108.24	104.82	105.77	105.19	107.15	107.79	107.71	106.11	107.27	103.37	108.58	107.66	106.27	105.5	106.23	104.68	104.2	105.24	106.66	107.45	106.4	108.85	107.45	106.53	106.84	104.2	107.97	106.14	106.59	106.29	105.59	104.76	107.52	106.7	105.55
102.65	107.73	106.8	106.14	106.91	106.62	106.15	109.07	107.21	104.5	105.5	103.65	105	105.63	106.9	106.47	104.61	105.97	106.64	106.7	104.88	105.88	106.8	105.81	108.24	105.25	105.33	104.75	102.96	108.49	106.11	106.99	106.38	106.03	104.97	105.47	108.44	106.74	106.51	106.61	105.49	105.83	104.82	105.7	104.9	106.46	106.11	104.73	106.6	105.53
108.09	105.73	104.35	106.81	105.5	103.72	105.5	103.83	105.69	107.01	105.05	105.49	106.96	108.54	107.05	106.07	107.23	104.36	105.01	108.51	107.79	103.83	107.31	106.18	103.55	105.31	106.28	108.66	103.63	108.36	105.82	109.14	107.71	107.24	104.91	105.21	104.16	106.51	105.17	105.12	106.22	108.1	107.17	107.47	106.61	106.46	107.35	107.13	106.19	106.85
106.28	108.22	104.28	105.74	106.69	107.02	106	104.9	106.91	102.75	104.47	105.11	105.07	107.25	105.51	106.55	104.44	106.45	106.27	110.84	104.58	104.65	107.01	106.15	105.49	106.34	103.18	104.26	105.28	103.06	106.1	106.1	105.84	105.16	105.47	105.15	105.14	106.4	103.47	104.82	104.03	103.36	104.62	106.12	102.99	105.79	105.56	104.43	104.1	103.73
105.77	102.68	106.1	102.94	105.83	105.66	105.12	104.23	105.29	108.21	105.38	104.74	101.13	104.17	105.01	103.62	105.39	105.9	104.62	104.67	105.93	102.91	104.35	104.06	105.15	102.83	107.37	106.29	104.57	104.21	102.25	104.41	101.35	106.28	105.23	105.29	104.77	101.77	103.8	103.5	105.65	104.57	105.54	103.28	103.89	104.11	105.05	102.7	104.35	104.05
111.95	110.83	110.38	111.77	112.94	113.36	112.97	111.39	109.76	110.79	110.38	112.06	111.48	114.25	113.21	113.75	110.08	113.2	111.4	111.52	113.77	110.29	110.73	112.09	112.43	111.25	112.96	111.59	112.75	112.66	113.7	111.63	111.12	113.83	110.21	110.89	110.55	111.74	110.98	110.37	112.11	113.07	113.04	110.7	110.37	112.89	113.42	112.54	110.52	111.2
103.2	104.33	104.47	102.93	106.26	106.75	103.48	104.4	102.6	104.4	104.1	105.54	103.86	105.69	104.77	105.38	103.38	104.07	105.97	103.82	104.19	103.46	103.62	104.97	107.06	103.12	105.78	103.88	105.18	103.14	106.32	104.68	107.29	105.11	106.14	106.18	104.63	103.22	104.32	103.19	102.53	103.36	104.31	103.78	103.87	101.47	105.38	104.94	104.38	106.03
105.79	106.36	103.72	104	105.09	103.28	105.05	103.37	101.67	102.45	102.98	103.74	103.85	103.76	105.36	103.86	103.69	103.25	104.29	105.5	102.22	103.63	103.23	101.3	104.5	106.54	107.28	103.89	102.34	105.5	104.94	106.24	103.85	104.32	103.81	105.28	104.55	104.41	106.66	102.9	104.87	105.52	104.78	105.21	104.67	102.95	106.23	104.75	103.26	104.71
104.33	105.95	105.69	106.7	102.72	105.73	107.27	104.87	106.35	106	106.09	107.78	105.85	104.42	105.94	104.77	103.73	104.73	104.91	105.83	105.23	104.87	107	108.58	104.48	104.06	105.22	107.42	104.55	105.47	107.19	107.7	105.5	107.09	103.79	105.72	103.88	104.92	106.94	105.22	106.64	107.11	106.21	103.7	106.86	102.74	103.83	105.33	106.79	104.12
110.97	112.08	111.26	111.95	110.83	111.82	111.23	111.18	113.3	110.34	111.32	109	109.38	110.72	108.26	111.49	109.87	109.13	109.92	109.86	110.78	109.76	107.04	110.66	111.04	111.33	110.48	109.52	109.56	110.68	110.38	111.08	110.87	109.01	110.46	109.6	110.64	109.95	112.15	110.36	111.7	112.08	109.73	108.97	109.93	112.08	109.8	109.72	110.35	109.85
109.56	109.99	109.08	111.66	107.75	110.25	108.5	109.42	108.82	111.39	111.52	111.64	109.36	110.32	110.49	110.2	110.55	112.16	109.86	109.59	109.35	110.74	111.06	110.54	112.56	111.93	108.03	109.06	109.85	109.16	111.17	110.72	111.94	109.64	109.26	108.99	107.95	108.14	110.73	110.98	108.5	109.36	111.47	110.82	111.12	108.61	110.63	113.01	109.56	110.36
106.58	104.74	106.23	103.66	103.69	103.45	104.45	105.98	106.25	108.13	104.7	105.07	106.81	107.38	104.34	105.49	106.03	105.19	104.94	107.67	106.58	103.94	106.16	108.64	104.88	104.3	106.03	107	106.42	105.61	107.24	105.07	106.7	105.67	106.46	105.57	104.25	104.36	107.84	106.97	106.5	105.15	106.03	105.1	105.53	107.39	106.1	105.67	104.73	108.99
113.28	109.51	109.82	113.94	113.41	111.11	110.05	113.05	111.84	111.36	111.4	112.04	114.74	113.4	110.56	112.33	111.29	112.23	112.12	111.57	113.77	112.85	113.1	110.65	111.48	112.27	112.98	111.89	111.22	111.43	113.75	112.17	112.77	111.37	112.81	110.03	110.21	112.09	112.23	109.23	114.04	113.05	113.97	112.29	111.76	110.99	111.56	112.56	111.74	113.45
111.89	114.06	109.74	112.41	111.49	111.59	113.84	112.92	110.07	112.23	110.43	111.15	110.68	110.49	113.27	109.93	114.28	113.15	113.1	112.1	111.89	113.05	112.96	110.88	112.43	111.13	111.58	112.72	113.58	113.38	114.3	109.22	111.36	112.65	112.83	114.44	113.41	114.32	111.18	110.49	111.1	114.71	110.7	110.43	111.67	112.45	111.14	113.59	114.47	112.39
105.23	105.79	106.26	104.89	105.65	104.85	106.2	107.57	107.87	108.07	105.08	105.95	103.9	107	106.77	103.88	109.14	105.9	104.77	106.35	107.77	106.03	105.74	106.33	107.12	105.95	105.11	106.22	105.08	104.08	105.95	106.09	105.96	104.56	106	104.91	104.59	106.56	106.64	103.73	104.37	105.95	106.61	107.15	105.8	107.44	106.26	106.71	107.32	105.28
111.63	110.77	111.66	110.42	111.32	111.97	113.67	112.14	109.96	112.02	110.4	112.42	111.13	112.84	111.5	112.49	114.31	111.73	110.19	112.93	110.56	112.26	112.99	113.04	112.63	114.61	112.52	110.95	111.66	110.79	113.12	112.49	110.32	110.47	113.49	109.71	113	112	114.83	110.04	112.24	113.19	109.82	113.13	114.24	111.65	112.09	112.35	110.8	112.09
104.41	105.66	103.83	104.55	103.04	104.56	106.91	105.39	106.3	105.8	107.52	104.69	106.82	102.97	104.93	105.36	105.44	105.07	106.09	104.54	106.09	106.42	105.48	106.57	105.86	103.56	104.71	105.11	106.69	105.91	105.89	105.44	106.13	104.44	102.97	106.81	105.96	105.42	105.57	104.77	105.34	105.17	107.7	105.83	103.23	102.57	104.4	105.02	105	103.3
101.82	101.31	101.44	101.77	99.391	101.1	98.87	100.61	100.49	102.36	101.49	101.57	100.34	100.98	99.658	100.62	100.33	101.37	102.71	98.428	102.3	99.921	102.03	101.06	101.7	99.862	101.08	102.01	101.37	100	100.72	100.2	101.03	100.77	101.81	98.948	102.63	100.17	100.38	101.43	98.816	99.135	101.93	99.849	100.48	101.17	100.64	99.852	98.996	100.6
107.71	108.55	107.22	104.95	106.75	106.19	107.93	106.46	106.11	107.06	105.6	107.43	106.05	105.46	106.81	105.05	108.75	107.36	105.33	108.05	107.32	105.29	106.05	106.61	106.74	108.3	107.51	107.25	108.51	105.88	107.37	105.53	105.36	105.41	107.81	106.92	105.97	108.98	106.27	108	108.53	107.03	107.47	106.27	106.64	108.54	106.98	105.96	108.29	107.47
109.8	110.76	111	112.43	109.04	110.26	112.76	112.5	110.27	112.19	112.07	111.15	111.27	110.3	113.96	111.57	113.83	109.1	112.62	111.14	112.63	110.87	113.59	108.74	112.23	112.88	111.47	111.27	110.72	111.4	110.23	110.9	110.73	108.2	111.57	111.74	110.34	110.48	109.16	112.01	111.12	111.52	112.84	110.1	109.26	111.29	111.53	110.18	110.24	112.73
110.92	108.12	110.24	112.43	110.64	111.65	112.04	110.57	111.88	110.95	110.04	110.13	110.16	111.24	109.66	111.7	112.26	110.21	110.7	111.5	111.7	111.67	111.38	110.32	113.48	112.41	113.02	112.22	111.39	111.11	113.74	111.29	112.45	109.41	115.26	112.91	110.07	112.07	113.58	109.81	112.12	110.91	110.01	110.66	110.33	109.67	111.16	109.52	113.32	111.3
107.39	107.17	108.41	105.65	105.92	107.04	108.46	105.68	103.95	105.43	108.43	108.75	107.71	105.28	106.37	108.56	107.32	106.12	107.08	107.57	107.1	103.11	106.42	105.41	108.19	108.39	107.49	106.39	105.1	108.24	106.02	107.95	108.54	106.6	108.84	106.76	107.16	107.06	108.92	108.3	108.69	107.52	105.48	109.96	105.02	106.83	107.54	104.31	105.74	107.44
112.16	111.61	109.26	113.3	114.48	111.66	113.2	112.68	110.55	108.55	111.62	112.65	112.05	112.18	112.03	112.65	112.33	112.41	114.37	110.67	112.59	111.82	111.95	113.24	111.57	111.69	111.81	111.89	113.77	113.78	112.93	112.6	112.5	115.66	110.36	113.16	110.39	111.67	109.56	110.21	112.42	112.76	114.25	114.17	112.28	111.02	113.48	113.36	110.98	113.15
106.63	105.83	105.32	102.07	105.26	105.12	105.11	106.57	106.99	104.5	106.31	105.74	106.82	103.64	104.07	104.6	105.57	106.16	104.31	105.4	103.52	107.34	103.73	105.52	105.65	105.07	105.7	106.67	105.63	105.78	106	105.17	103.75	106.18	105.14	104.3	104.66	105.85	105.66	106.92	106.72	104.11	106.29	104.21	106.17	106.73	104.45	106.7	108.02	104.37
111.9	111.13	112.39	111.03	112.56	110.24	111.25	111.31	112.48	112.23	111.79	112.21	111.65	107.67	112.96	110.36	111.77	111.11	112.62	112.08	111.85	111.13	112.04	110.69	109.36	113.12	111.46	111.26	112.52	112.49	111.52	111.41	111.23	111.39	110.53	111.54	111.62	111.64	112.67	114.31	114.03	110.98	112.04	113.15	111.97	112.72	110.22	111.1	112.5	113.89
109.6	113.12	109.56	110.32	109.4	109.52	107.57	112.89	112.57	111.89	110.39	110.4	110.93	113.26	109.21	111.23	110.29	109.22	109.41	108.98	109.52	112.17	112.37	109.7	110.97	111.75	109.74	109.98	110.88	113.77	111.98	114.21	111.71	110.7	112.48	112.06	111.89	109.5	111.37	110.58	111.19	111.64	109.4	111.07	110.13	111.14	110.06	111.11	111.8	109.42
111.03	112.27	113.24	111.08	110.98	111.23	112.95	111.39	111.3	111.61	111.29	111.66	111.53	109.72	111.93	113.31	112.51	111.91	113.14	110.66	109.45	112.96	113.22	110.48	113.4	112.81	111.83	112.84	111.17	112	109.63	112.52	112.17	113.51	111.28	111.3	110.67	111.87	112.9	112.78	112.74	114.84	109.77	111.43	112.19	111.5	112.41	113.22	113.5	110.38
118.76	117.63	119.92	118.06	114.84	119.25	115.35	116.25	116.77	118.45	114.3	116.55	117.14	116.65	117.67	116.87	118.14	119.25	117.31	119.64	117.37	116.67	118.89	116.03	117.91	116.86	116.55	119.38	116.96	118.15	118.88	118.49	117.91	116.86	117.93	118.87	117.57	116.52	117.5	116.27	119.65	116.2	115.25	116.26	119.65	117.69	116.62	117.89	117.26	117.98
107.19	104.95	106.74	107.03	107.63	107.8	106.65	107.18	107.87	106.94	107.06	105.09	107.73	105.47	106.93	106.64	105.52	105.64	108.38	107.04	106.05	104.33	107.3	107	106.01	105.73	105.26	108.82	103.02	107.72	104.34	103.97	106.41	108.1	106.15	106.77	105.98	104.95	106.1	107.5	107.31	107.03	107.61	106	105.74	107.52	106.47	104.82	106.18	106.5
109.14	111.88	112.49	114.04	109.83	111.72	110.44	113.34	111.91	110.99	111.54	111.73	112.3	110.89	112.69	111.15	113.49	111.19	112.83	111.22	112.27	111.14	110.9	114.18	110.06	109.94	111.09	110.65	112.32	111.46	111.61	112.72	111.27	110.16	111.54	111.62	111.04	112.17	110.91	111.28	111.59	108.66	109.95	111.4	112.49	110.43	109.88	112.28	111.49	111.38
112.55	111.16	110.79	111.74	111.26	108.09	111.28	109.74	107.55	111.4	111.17	109.29	109.6	111.33	108.68	111.35	111.77	111.07	110.69	109.51	110.49	110.06	108.62	111.96	111.34	111.35	113.3	112.51	110.78	113.01	112.05	110.75	109.52	111.03	113.68	112.39	111.5	111.12	110.98	110.19	110.61	111.49	113.1	112.21	113.41	112.81	111.65	111.19	110.29	111.36
106.19	105.9	108.41	106.5	104.29	104.43	105.38	104.77	105.39	107.52	106.02	105.46	103.81	105.41	104.06	106.46	105.12	101.71	104.31	105.74	106.19	105.78	105.91	102.87	105.55	106.26	105.99	105.77	105.41	104.79	104.67	105.46	108.31	104.64	107.08	105.51	104.78	105.66	104.39	109.15	105.34	106.62	107.32	106.77	105.87	105.27	106.53	106.18	107.1	105.38
111.07	111.76	109.26	110.66	109.9	110.44	109.96	112.14	109.56	110.29	112.12	109.72	110.69	110.88	109.23	111.83	111.78	110.11	111.98	111.42	110.17	109.44	110.46	110.81	111.12	110.69	110.57	111.43	109.97	112.37	111.64	109.68	111.43	109.63	110.48	111.1	111.76	108.86	112.39	112.38	111.77	111.51	109.46	109.42	111.08	110.45	109.88	110.23	111.27	112.61
104.83	103.96	106.71	107.33	107.44	105.62	105.31	106.17	104.01	106.2	105.46	105.49	106.9	105.59	104.63	106.42	103.8	106.9	103.37	106.88	106.12	105.44	103.47	104.98	106.67	104.85	107.13	105.58	106.16	104.57	107.13	104.27	107.46	105.89	104.3	106.13	106.14	105.98	107.15	105.65	105.61	105.14	105.3	105.42	105.53	104.98	106.53	104.69	105.3	104.69
106.08	104.81	104.78	103.13	107.29	105.44	105.9	106.84	105.49	104.94	105.07	104.95	105.27	106.16	105.65	105.91	104.17	103.19	105.69	106.68	104.28	106.36	106.39	106.17	105.58	106.54	105.89	108.59	104.9	105.13	104.95	105.09	105.27	104.64	108.05	106.31	104.44	107.65	105.8	105.16	107.07	105.66	104.36	107.81	104.6	106.45	104.75	106.19	106.15	106.24
111.47	112.98	112.72	114.49	112.29	111.82	112.24	111.93	111.72	115.08	112.99	112.14	113.48	112.47	112.55	113.33	112.5	113.51	113.09	112.96	111.11	111.82	111.3	111.03	109.63	113.73	112.89	114.14	110.57	112.42	110.67	112.29	111.45	111.92	114.54	114.29	111.22	111.99	111.67	111.11	112.77	110.26	114.28	112.29	112.98	111.22	114.79	113.24	114.37	111.09
106.56	107.75	105.39	107.1	107.4	107.72	108.11	105.76	108.15	106.21	105.74	106.91	106.88	107.63	105.79	107.55	110.3	106.05	107.86	106.93	106.19	107	105.47	104.92	108.64	104.67	106.12	107.43	108.19	106.91	108.28	107.84	104.28	110.74	106.95	106.01	105.4	108.9	104.58	107.19	107.58	105.47	106.6	105.91	107.46	106.04	104.76	106.85	107.89	105.68
106.8	107.54	104.07	103.9	104.68	105.43	105.69	104.3	105.31	105.7	105.75	105.88	103.45	103.32	105.76	105.51	105.47	104.78	105.31	108.15	103.77	105.54	106.06	106.38	104.72	108.57	107.57	103.7	106.5	104.52	105.04	105.62	105.79	104.48	106	105.37	108.02	106.23	104.61	107.15	104.02	105.98	103.62	105.23	107.3	106.56	106.8	106.06	105.96	104.28
101.17	99.113	98.424	100.55	99.911	99.917	99.434	102.57	101.81	99.933	97.54	100.02	102.01	100.59	101.86	102.61	99.324	101.4	97.568	100.62	100.25	101.54	102.29	99.892	101.33	102.65	102.29	100.84	101.05	100.38	101.57	101.2	101.54	101.67	100.03	101.95	100.15	100.92	98.731	102.14	100.83	103	100.63	100.53	100.4	100.61	100.3	99.246	102.36	99.886
104.27	104.51	104.09	102.79	105.29	106.42	102.98	106.78	104.79	105.33	104.3	105.73	105.67	108.89	105.47	107.51	107.55	107.58	106.11	106.55	106.36	104.89	106.58	109.64	106.42	105.84	104.03	104.97	105.38	104.6	106.84	106.64	105.4	105.95	105.56	105.08	105.43	106.19	104.41	106.48	105.85	106.65	105.11	108.03	105.16	107.67	106.56	104.09	107.93	107.9
112.56	110.79	111.62	109.38	110.12	110.48	111.18	109.56	111.01	110.5	112.3	108.69	109.99	111.51	109.2	110.4	111.22	109.05	110.16	110.67	111.52	110.63	111.88	111.49	111.73	112.77	112.08	111.01	110.46	111.03	109.54	111.39	111.45	112.06	109.83	111.84	109.99	112.02	110.63	112.19	109.62	109.47	109.54	112.02	111.01	108.98	108.26	110.13	110.09	110.86
105.1	106.58	106.63	104.76	105.83	106.7	105.87	105.19	105.07	106.84	108.32	104.51	106.72	105.34	106.66	105.18	104.67	104.26	104.13	104.93	106.7	106.54	106.65	107.62	105.59	104.9	104.7	105.77	104.5	104.84	104.21	107.37	105.77	105.08	105.85	104.18	106.46	106.06	104.98	105.09	103.64	109.27	105.69	106.01	104.02	107.4	106.51	106.46	106.14	104.16
104.21	104.65	106.44	103.17	102.75	99.619	104.11	101.94	103.35	106.1	103.61	102.66	104.26	104.58	102.96	106.24	106.35	103.21	103.99	105.65	102.53	105.59	104.69	104.84	103.2	104.88	104.06	103.86	104.8	104.79	105.39	104.37	103.08	102.83	104.49	103.73	105.31	104	103.99	101.43	103.64	104.04	105.1	104.85	105.37	105.12	104.46	104.39	105.5	103.25
99.604	99.487	99.815	99.815	99.162	99.822	99.512	102.78	99.101	100	100.31	97.463	100.38	98.664	103.44	103.05	102.53	100.03	99.762	99.017	98.986	99.699	100.11	98.284	99.61	99.388	99.987	101.38	98.291	101.21	99.949	100.63	100.35	101.43	100.15	100.11	100.92	100.39	101.84	101.72	101.7	100.72	98.565	98.828	99.554	99.015	100.46	98.142	100.37	99.094
100.38	101.11	101.47	99.915	99.119	99.043	101.75	101.82	101.45	100.55	99.289	101.93	101.35	101.49	99.909	99.599	100.47	101.09	100.23	100.79	101.07	101	101.76	101.31	102.38	101.59	100.45	101.51	101.23	99.573	100.78	102.18	98.487	101.93	99.975	98.241	99.312	102.12	100.84	99.022	100.48	101.22	100.43	101.54	101.6	99.616	101.68	101.39	101.34	98.645
110.45	109.21	107.66	108.56	110.56	111.29	109.45	110.32	110.22	109.49	110.79	112.25	109.13	108.24	108.66	111.31	112.31	110.01	110.63	107.58	109.57	107.87	108.37	110.07	109.89	110.5	111.16	111.29	110.75	110.39	110.78	109.18	109.33	109.23	108.11	109.02	108.35	107.61	112.61	109.62	109.03	110.03	109.9	107.46	109.47	109.7	107.02	110.96	111.53	109.31
111.26	111.02	109.37	112.48	111.29	112.53	110.05	111.95	113.06	111.29	112.51	112.1	108.33	111.15	113.46	110.38	109.29	112.2	110.49	107.81	111.75	112.36	112.17	112.2	111.42	111.38	109.67	109.94	111.83	110.1	112.21	114.08	111.87	111.82	110.03	110.73	110.45	112.61	112.94	110.93	112.34	111.19	110.25	112.46	110.06	109.15	112.47	114.12	111.48	112.04
104.16	104.51	107.14	106.44	105.1	104.68	103.35	103.79	104.89	105.83	102.83	103.75	102.14	105.3	104.74	104.44	102.19	104.49	106.51	102.57	103.53	105.04	103.75	104.35	103.02	105.97	101.76	103.67	104.43	105.29	104.14	105.58	103.49	104.59	105.71	104.2	103.92	102.99	105.05	104.33	104.44	106.95	106.45	104.74	101	101.54	104.77	106.5	104.66	104.19
111.94	110.66	113.65	113.93	111.59	114.6	110.96	109.6	112.13	109.95	112.89	110.95	111.63	112.33	110.66	110.54	110.47	111.94	113.12	111.84	109.72	110.71	111.9	111.95	111.74	111.93	110.66	112.46	110.99	112.52	108.8	111.39	111.56	114.11	111.15	108.87	111.79	110.68	111.67	112.42	112.79	111.67	114.48	111.11	113.2	111.57	110.45	109.89	111.34	112.06
97.539	99.789	100.79	98.009	99.967	100.36	101.95	101.09	99.702	97.628	99.554	98.872	100.19	98.945	100.58	97.894	98.824	101.86	101.21	99.093	100.12	100.75	100.61	99.735	100.41	99.961	101.17	101.3	98.826	98.785	99.537	101.46	99.968	100.14	101.66	97.24	98.995	98.203	98.667	99.825	99.01	101.09	100.78	101.64	98.287	99.903	102.97	98.169	98.335	99.72
112.56	112.81	112.87	109.25	110.71	111.81	111.69	112.78	111.01	112.54	111.27	111.63	111.03	113.49	113.66	108.67	111.93	110.82	113.13	110.33	112.11	112.9	111.95	111.76	112.23	111.91	111.61	112.11	110.95	113.26	112.61	114.07	112.33	109.95	108.45	114.67	112.31	114.75	112.45	110.95	112	111.36	113.52	111.91	111.74	111.24	111.48	111.94	112.55	110.18
111.09	110.86	113.15	109.65	114.14	109.76	114.49	111.04	111.51	110.56	111.62	110.56	111.63	112.77	112.78	109.79	112.04	110.98	114.01	112.86	111.7	111.33	113.93	112.33	112.72	111.06	112.27	109.22	110.57	111.7	112.56	111.15	113.94	110.81	112.37	113.34	112.16	111.7	113.84	112	112.65	111.93	112.27	112.66	113.91	111.92	114.04	112.32	110.73	113.09
104.66	104.61	105.73	106.19	106.87	106.46	106.78	105.63	104.68	106.53	103.56	103.67	106.46	108.1	106.32	109.66	106.2	105.24	104.74	106.19	104.68	105.53	107.68	106.57	106.3	106.47	107.2	103.88	107.02	106.72	106.39	106.05	107.33	106.74	104.17	105.98	106.91	104.74	105.83	107.22	105.29	106.84	105.69	107.59	104.85	106.26	106.27	107.41	104.26	106.07
100.07	102.58	99.918	102.16	99.339	100.67	100.44	98.685	101.24	100.49	101.07	100.58	98.86	100.37	102.24	98.889	101.19	98.673	102.68	102.39	103.04	101.91	99.644	103.08	101	100.08	101.14	100.77	98.148	100.68	103.2	102.2	103.1	101.37	98.624	99.433	100.36	100.53	101.22	105.17	100.96	101.42	101.06	101.93	100.61	101.03	101.15	100.03	100.43	101.28
117.87	116.85	117.65	117.89	120.96	118.46	116.52	119.5	116.58	118.53	118.77	116.55	117.53	114.94	120.32	117.05	116.32	116.21	118.28	117.7	116.95	117.56	117.66	118.18	117.12	116.04	117.38	116.28	118.2	115.83	119.09	119.53	118.78	119.33	118.24	118.82	118.46	118.45	115.99	116.75	116.32	117.24	117.62	117.44	117.65	116.51	118.38	115.87	117.03	117.77
104.91	104.67	103.54	102.81	103.36	103.26	105.86	102.26	105.59	102.99	102.75	104.64	105.39	102.9	103.56	104.32	102.05	103.89	106.35	103.6	102.6	104.36	104.41	103.58	107.73	101.69	104.69	105.11	101.79	103.68	103.35	105.35	103.36	102.85	104.15	103.49	104.24	104.88	103.64	104.79	101.66	106.28	104.29	103.68	104.81	104.12	104.13	103.87	104.95	103
104.27	103.64	105.84	103.15	104.85	104.47	105.03	104.31	104.81	104.88	105.2	104.49	104.07	103.95	103.92	106.18	105.71	103.87	105.95	106.61	106.27	105.16	104.42	105.15	104.64	103.31	104.17	105.48	103.88	103.12	104.19	104.25	103.7	105.61	103.75	102.91	103.76	106.54	103.18	103.58	104.96	103.75	105.42	102.23	102.47	103.06	104.55	103.33	104.7	102.07
111.24	110.78	110.41	112.96	111.82	111.07	110.3	111.67	112.09	111.39	111.36	112.5	112.08	112.69	112.73	113.8	110.22	111.95	111.18	114.04	113.4	111.85	112.56	112.02	111.83	110.98	110.2	111.24	112.63	111.52	113.35	112.33	112.06	109.85	112.21	112.88	111.66	108.49	114.38	111.4	111.84	110.84	110.17	111.44	111.74	110.02	111.91	111.26	110.87	111.15
105.24	103.68	106.08	106.23	105.05	106.53	106.42	107.99	106.5	107.41	106.34	105.73	106.77	105.15	107.62	105.5	108.09	107.6	105.5	104.58	109.18	107.21	105.48	109.39	105.18	105.55	104.27	106.34	105.15	104.85	106.25	107.58	106.15	105.67	106.71	105.04	105.96	106.32	107.37	105.76	105.39	106.46	105.68	106.63	108.07	106.5	106.89	106.89	104.05	106.62
104.9	103.29	103.25	106.94	107.81	106.64	104.39	105.27	105.1	107.72	107.13	106.63	105.88	106.14	106.51	107.51	106.92	103.49	105.31	107.63	106.12	105.76	105.23	105.11	104.24	106.3	105.3	105.07	107.54	106.11	105.77	108.06	105.77	105.96	106.85	107.29	106.2	105.83	106.74	105.59	104.04	106.23	104.58	105.73	106.03	106.98	105.07	104.48	107.81	104.96
100.73	99.526	98.475	100.16	101.63	98.021	98.154	100.54	99.351	101.88	97.063	102.57	97.964	101.27	99.962	101.02	99.091	100.87	98.961	99.11	97.887	99.854	98.493	97.728	99.282	101.16	101.04	101.3	101.67	95.282	100.57	98.677	99.776	97.423	101.09	97.804	101.02	99.278	100.25	99.551	101.7	96.666	101.09	100.29	97.611	98.513	100.47	98.271	99.757	100.24
99.141	97.41	102.04	99.02	101.14	99.632	100.15	100.79	98.124	99.203	101.31	100.08	99.485	101.17	101.41	99.126	99.093	99.081	98.556	99.188	100.02	99.279	99.94	100.2	102.27	100.49	100.01	99.802	102.45	99.012	100.84	100.36	97.622	101.89	97.909	98.999	97.296	100.67	100.44	99.501	98.614	101.4	98.681	99.694	101.62	100.57	100.06	98.858	101.34	99.949
112.35	114.25	113.51	113.86	115.91	112.47	111.61	112.94	113.07	113.18	114.27	113.63	114.15	112.34	112.03	111.69	114.41	113.73	114.31	113.99	112.21	112.3	112.14	116.04	112.99	113.49	110.69	113.01	111.07	112.93	112.43	112.85	112.69	112.49	109.74	114.59	113.33	113.47	115.27	114.33	113.63	113.83	113.98	115.4	112.07	112.32	115.1	114.22	113.16	112.06
113.25	110.33	110.07	110.63	109.18	110.53	111.81	114.81	110.86	112.33	111.73	110.02	110.71	110.6	109.1	110.16	111.18	109.55	110.42	110.96	112.15	112.29	112.36	110.59	113.57	109.46	111.93	111.25	112.58	111.79	111.45	111.81	109.94	108.31	110.22	109.97	111.41	112.31	111.17	110.26	111.48	110.03	113.09	110.31	111.28	112.13	113.81	112.13	111.52	110.57
105.51	104.68	104.96	104.54	105.98	105.54	104.58	104.85	106.73	107.06	105.33	105.28	103.99	106.97	104.81	103.96	106.82	105.39	106	103.87	104.65	102.38	103.97	103.76	104.64	105.32	105.86	105.61	107.5	106.63	104.33	107.5	105.31	105.28	107.16	106.22	106.96	105.8	106.29	104.8	105.63	104.55	105.06	105.68	106.31	105.47	104.69	106.14	105.21	105.13
107.64	106.73	104.63	107.01	107.75	105.96	105.16	104.21	106.08	106.16	106.99	108.04	107.03	106.61	105.13	107.58	106.52	108.31	106.77	107.63	106.04	105.45	107.04	106.51	104.75	106.83	106.55	106.22	107.13	106.17	108.85	106.6	106.66	104.56	105.45	104.5	106.23	103.61	105.64	108.37	106.01	106	105.55	108.44	106.53	107.71	106.27	106.9	107.96	105.54
109.58	111.12	111.12	110.33	108.85	112.68	109.68	112.44	112.09	111.71	109.82	114.76	109.44	110.67	111.49	112.36	110.32	110.02	110.39	112.75	111.88	111.88	112.66	111.7	113.22	108.73	111.7	111.48	110.59	112.92	111.28	111.77	110.86	112.68	111.41	108.33	110.99	111.3	111.47	111.34	110.63	111.39	111.73	112.4	109.53	112.54	110.22	110.5	112.63	110.78
107.18	108.1	107.29	106.68	105.82	106.17	107.81	108.21	107.23	106.57	108.75	107.44	105.23	106.42	107.21	109.82	108.63	105.58	106.16	107.41	107.58	108.08	108.24	103.63	106.95	104.31	107.33	106.05	106.47	108.57	106.03	106.85	105.33	107.56	106.56	106.51	105.51	109.14	108.27	108.95	105.32	106.6	107.75	108.71	107.51	107.24	106.92	105.77	106.26	108.08
105.62	104.49	107.24	105.79	108.7	105.36	105.66	105.21	107.13	106.98	105.18	106.76	107.11	105.4	107.67	104.81	103.03	104.62	104.05	106.72	106.99	104.5	104.72	104.44	106.85	108.27	104.59	106.06	105.4	106.86	104.95	105.7	105.27	106.17	104.76	105.02	105.11	106.07	106.39	104.72	105.86	107.79	107.1	106.49	106.77	105.28	103.78	105.11	104.89	106.45
111.79	111.82	113.29	111.44	112.96	110.46	109.85	111.07	110.31	110.79	109.13	112.68	112.55	109.24	110.71	109.88	112.6	110.58	112.4	110.86	110.98	111.77	111.14	108.87	111.35	111.68	111.73	111.32	111.97	111.25	110.47	111.79	113.56	110.76	111.83	112.01	111.58	111.79	108.98	110.32	109.17	111.04	112.1	110.31	109.63	111.39	113.3	111.82	111.04	111.26
102.42	102.71	105.2	103.56	104.72	105.71	104.87	104.19	103.03	105.56	103.07	103.65	103.03	105.05	104.77	106.42	104.32	103.54	102.43	103.82	103.41	103.97	103.17	104.1	102.19	104.65	105.13	104.39	103.97	103.7	106.46	104.91	103.49	104.14	106.85	103.4	104.3	104.45	104.5	103.83	107.07	104.02	104.27	104.44	104.59	103.57	104.95	102.16	103.19	103.89
102.61	101.2	99.801	100.51	101.4	101.39	99.498	102.01	100.72	99.043	102.22	102.02	100.97	99.253	101.56	101.31	99.927	101.27	101.09	101.33	99.539	101.32	98.49	101.39	101.75	101.19	100.66	97.492	100.17	102.07	100.03	100.99	102.46	102.53	101.83	102.26	101.24	101.2	98.559	101.67	100.09	100.7	101.51	99.842	102.42	99.023	102.02	99.763	101.11	101.6
117.45	112.86	113.44	116.55	114.82	118.02	117.39	117.46	115.98	116.08	117.51	116.95	115.85	117.03	117.49	116.81	117.78	116.06	115.67	115.08	114.57	116.44	116.47	116.3	114.38	116.57	116.92	117.21	116.16	114.18	117.66	112.72	116.36	113.99	115.66	114.64	117.2	115.78	115.97	117.27	117.01	116.27	118.58	116.4	116.43	117.24	116.34	116.6	118.49	116.02
111.7	112.1	113.39	112.02	111.98	113.34	111.88	109.99	109.4	112.25	111.86	111.11	110.8	109.98	110.13	110.34	111.77	109.58	110	109.37	111.88	111.88	111.4	111.24	112.17	111.77	112.37	109.68	112.18	112	111.17	111.77	112.59	109.84	111.98	109.66	110.77	111.15	111.53	110.26	112.06	110.29	112.23	111.23	112.54	113.2	111.08	111.63	112.99	111.6
104.41	104.6	107.66	106.04	103.99	105.02	107.86	106.15	106.39	104.65	105.23	104.81	106.63	105.93	104.83	104.79	107.29	107.69	106.87	106.95	105.34	104.16	104.07	106.4	104.61	104.91	101.41	104.46	106.26	105.3	106.29	104.4	105.29	103.79	104.54	105.31	106.12	105.89	106.94	106.23	104.81	105.13	107.94	105.39	106.39	106.99	104.36	107.11	104.84	104.35
112.75	113.32	111.26	111.3	112.91	111.97	112.07	110.5	110.6	113.38	110.44	112.45	111.79	111.15	113.05	111.52	113.61	111.6	113.6	109.79	111.51	110.84	110.75	111.08	111.68	110.15	112.14	113.73	114.14	112.14	109.71	112.03	112.88	113.45	111.98	112.31	110.7	110.23	110.65	111.1	112.95	111.09	110.34	109.38	112.43	111.65	111.25	112.53	112.84	112.3
107.18	103.61	107.28	106.6	107.61	107.25	106.47	106.97	104.91	104.94	106.42	108.65	105.95	108.05	106.12	107.41	107.06	106.1	107.26	108.19	105.47	105.96	104.97	105.45	106.11	106.28	106.58	105.28	106.76	108.71	105.07	106.99	107.32	107.74	108.38	107.41	106.5	108.27	105.18	105.24	106.28	106.76	107.12	105.59	107.41	109.07	105.77	105.05	105.79	107.76
103.6	107.71	105.25	105.24	104.93	105.65	105.11	106.21	107.44	104.17	106.65	105.04	105.44	105.45	106.14	105.05	105.82	106.95	104.95	104.47	106.07	106.44	104.02	107.89	107.47	104.29	106.64	107.05	104.82	106.41	107.35	104.03	105.83	105.59	104.55	106.36	106.77	103.31	104.63	105.66	103.81	107.26	105.57	106.83	105	106.06	103.36	103.03	104.87	104.36
112.14	112.02	111.72	110.46	107.7	111.87	113.81	111.61	111.14	112.79	108.18	109.56	110.1	112.17	110.69	111.33	112.43	114.41	111.44	111.16	112.23	111.32	111.15	111.86	113.4	110.61	111.68	113.78	110.99	113.42	111.43	111.78	111.65	111.49	111.94	111.03	111.55	112.2	111.19	110.81	110.06	111.91	111.53	112.15	112.81	113.71	112.25	112.58	111.53	112.41
100.89	101.52	100.78	99.947	99.243	101.56	99.762	102.4	101.73	98.323	100.63	101.33	99.662	99.489	100.09	101.62	99.436	100.96	98.589	100.39	99.484	100.68	100.95	101.96	100.79	101.4	102.23	101.08	100.16	101.99	100.71	101	100.62	101.13	102.78	98.348	99.525	100.87	100.48	100.54	100.84	100.03	99.778	100.52	100.29	97.958	100.73	100.1	99.74	101.36
106.63	103.79	105.14	105.27	104.58	107.68	106.56	104.15	103.32	103.91	104.7	104.41	105.32	107.03	106.23	104.91	106.9	104.29	106.76	108.3	109.83	107.35	105.36	105.51	104.18	104.59	104.92	105.25	105.86	105.91	107.49	105.07	107.48	104.73	106.83	105.61	108.53	106.21	106.82	106.14	107.07	107.11	106.4	104.42	106.11	107.5	104.66	108.07	106.5	106.16
111.52	114.72	111.47	112.43	112.33	114.18	110.84	112.44	110.7	111.28	112.77	112.52	111.32	112.02	112.28	113.07	112.13	112.36	111.73	112.16	112.72	112.8	112.98	113.58	110.75	112.56	113.72	112.11	112.97	113.83	113.43	111.05	114.33	111.32	113.25	112.41	113.52	112.96	112.48	111.87	113.21	113.1	112.12	112.1	113.75	111.61	113.99	111.41	112.02	111.44
104.64	106.57	107.84	106.42	105.07	104.31	106.05	105.16	105.27	104	104.06	106.91	105.07	105.31	104.7	106.13	104.87	107.11	104.92	105.37	105.85	105.87	106.27	103.8	105.77	105.64	104.37	106.48	105.59	104.72	106.08	104.84	103.46	107.28	105.53	105.33	105.16	106.03	106.18	106.54	105.17	107.02	106.84	107.22	106.34	105.67	104.56	103.95	103.88	108.13
106.29	104.03	104.96	104.68	104.87	107.44	105.29	103.34	104.93	106.72	103.12	104.29	104.34	103.63	105.84	105.07	103.44	103.79	104.79	103.96	105.36	104.04	104.06	106.37	104.29	105.98	105.99	105.42	103.76	106.23	105.62	105.46	103.08	104.88	102.59	102.23	102.94	105.6	105.73	102.57	103.86	105.65	104.18	105.64	107.2	104.61	103.74	106.32	105.36	107.17
108.68	110.08	111.26	110.39	109.21	112.25	111.16	112.72	111.41	110.47	112.07	111.97	109.72	109.65	109.63	109.21	111.28	110.39	112.44	110.66	112.29	112.38	109.8	110.24	110.37	110.1	112.56	109.43	111.71	111.85	113.17	110.95	113.24	108.54	108.67	108.63	109.97	110.82	109.82	111	110.77	112.42	110.91	110.41	109.6	111.05	110.82	111.69	110.4	109.66
106.26	107.15	105.02	105.81	105.36	107.32	105.64	107.19	106.42	106.1	107.59	105.48	105.88	105.94	105.11	104.28	107.82	107.55	105.94	104.99	106.27	105.84	106.34	107	105.29	107.97	102.42	105.49	104.69	105.61	105.72	105.24	106.99	104.62	104.26	107.59	104.62	106.95	105.07	106.57	105.02	106.04	108.88	105.81	105.72	105.04	106.19	105.28	106.92	105.62
110.15	114.64	111.75	112.69	112.06	110.76	112.12	111.16	111.91	111.85	109.07	110.84	113	108.17	114.87	109.71	110.97	111.74	111.67	112.43	112.04	112.06	112.1	110.45	114.23	111.62	111.32	112.72	110.43	112.48	113.3	111.84	112.28	111.09	112.18	111.65	112.31	109.76	109.54	110.92	112.88	110.65	111.6	109.67	113.78	112.61	110.68	111.35	113.48	110.58
106.58	103.79	104.84	106.51	106.63	106.01	105.53	104.45	106.19	104.57	105.47	104.61	106.79	104.65	106.38	102.75	104.48	105.22	105.91	103.58	105.77	103.99	106.87	106.51	105.62	104.11	106.04	104.61	106.52	105.38	106.49	104.99	105.65	106.87	104.03	104.92	105.79	105.16	106.98	106.04	105.63	105.05	106.63	105.99	109.2	102.66	105.66	104.67	105.9	107.24
98.89	100.32	98.629	99.714	99.454	98.661	99.649	102.15	100.57	102.2	101.23	98.373	98.823	101.9	98	101.52	101.85	98.883	97.537	97.964	98.19	99.74	101.58	100.41	99.956	99.406	100.37	101	99.911	100.04	98.318	101.36	99.838	101.31	97.652	99.267	97.919	101.28	98.046	101.12	98.651	101.19	98.92	101.73	101.64	101.84	100.56	98.329	98.619	99.342
111.44	112.1	111.49	108.63	108.35	109.6	111.23	111.09	113.65	111	110.73	110.13	110.98	111.28	113.04	111.51	111.34	110.46	111.01	111.03	109.12	107.67	112.46	112.05	111.26	110.26	110.72	110.9	109.72	111.61	110.96	112.27	112.72	111.28	110.95	111.43	111.46	112.35	108.75	111.89	112.9	113.45	109.81	113.25	110.15	112.66	111.27	113.32	110.19	111.65
109.48	111.35	110.81	109.75	108.85	110.92	112.19	109.3	111	109.36	108.95	112.29	110.41	111.02	107.89	106.91	109.88	110.72	108.14	111.26	108.66	110.89	110.27	109.75	109.95	108.92	110.29	111.12	110.68	110.9	110.31	109.63	108.91	108.74	109.52	110.43	109.96	107.96	109.97	110.94	107.49	108.77	109.31	111.14	110.48	109.92	108.84	109.03	109.02	108.99
110.39	110.85	112.54	111.4	112.65	110.55	111.31	111.4	110.92	110.97	111.06	112.24	111.05	110.86	110.43	110.55	111.31	109.76	111.59	110.74	111.27	111.07	111.23	109.52	109.32	110.83	109.24	111.96	110.91	110.59	112.48	111.64	111.83	112.21	112.03	112.91	112.2	112.99	111.65	109.27	111.59	111.5	110.52	110.67	110.75	112.55	113.27	110.1	111.56	111.35
105.34	107.55	106.64	105.75	105.21	105.46	105.23	109.54	103.85	107.66	109.85	105.92	105.78	105.09	104.95	105.58	105.02	107.11	106.42	105.37	105.56	106.89	106.8	104.96	104.57	106.31	106.12	107.1	105.01	106.2	106.24	104.83	107.94	107.26	105.63	108.63	107.57	104.74	106.27	105.56	103.72	105.27	106.11	104.69	105.59	106.51	104.29	106.16	107.2	107.1
105.63	105.74	105.28	108.4	106.67	106.96	106.34	106.44	108.06	105.09	104.4	106.29	103.81	104.75	105.18	107.37	106.34	105.88	105.98	107.51	107.24	106.73	104.35	105.48	107.49	106.65	104.92	103.91	107.11	104.14	105.35	106.46	107.89	105.68	106.31	108.41	107.73	106.71	109.1	107.15	104.88	105.27	105.79	107.49	105.89	105.48	106.09	106.61	106.2	105.76
111.38	112.77	113.47	111.55	112.24	112.36	112.29	114.22	113.23	112.88	110.82	111.12	114.13	113.29	112.37	111.08	112.34	114.8	113.76	110.55	111.43	112.45	111.19	113.98	111.81	111.49	111.81	112.83	112.57	115.91	110.36	112.48	112.27	111.1	114.57	108.4	113.32	111.98	113.54	113.4	112.3	112.71	111.94	111.83	112.37	111.6	111.52	111.56	114.09	112.28
106.93	104.77	107.56	103.96	104.15	105.24	107.22	106.21	106.45	104.42	107.07	107.84	104.58	104	107.04	106	105.15	104.98	106.24	105.72	103.02	106.52	106.49	106.42	109.06	106.04	105.3	105.15	106.04	104.53	105.04	106.89	106.34	105.61	105.16	106.02	105.04	106.61	104.59	106.32	105.43	108.42	105.63	108.1	105.63	106.12	104.14	105.02	107.18	106.05
100.88	99.314	99.535	100.73	100.45	100.33	99.005	99.883	99.941	99.409	101.73	100.95	100	100.96	98.744	100.69	98.09	99.377	101.09	99.689	99.6	101.36	96.226	102.47	99.774	98.663	97.313	100.37	98.842	97.522	100.39	100.95	99.31	101.17	99.762	101.7	99.347	101.79	99.836	98.804	100.52	97.923	99.153	98.02	100.92	100.44	100.04	100.34	99.06	100.77
107.05	105.46	105.49	106.22	105.71	106.23	104.18	106.76	107.12	105.93	105.08	106.23	105.82	105.94	104.85	103.83	106.34	107.12	105.14	104.91	105.73	106.43	107.56	105.25	105.08	104.94	107.42	104.85	105.68	105.27	106.1	106.68	104.14	104.1	107.36	106.43	106.96	102.1	105.45	106.08	106.22	103.81	106.36	103.81	105.3	106.67	103.98	106.41	105.9	105.85
106.31	106.65	109.54	106.7	108.43	106.83	105.63	106.42	105.92	104.03	106.97	107.45	104.98	105.63	107.98	107.58	107.77	108.02	105.79	106.03	107.62	104.06	108.02	107.06	104.9	108.12	107.68	106.04	106.6	108.12	108.36	107.82	105.39	107.99	105.56	106.23	105.5	105.92	107.97	107.23	104.89	106.13	107.74	105.11	106.55	106.03	105.7	105.75	104.33	105.83
110.49	109.54	108.46	106.37	107.24	107.58	108.81	111.76	109.7	109.05	111.17	110.94	107.87	110.22	108.55	109.93	108.79	110.14	109.91	109.66	108.09	109.24	110	110.77	109.42	110.61	112.99	109.59	109.43	109.01	110.02	110.58	110.75	110.18	108.78	110.33	109.67	107.91	111.55	109.6	112.27	107.7	108.73	107.28	107.24	108.9	110.12	109.41	110.93	108.8
110.62	111.35	108.44	111.64	111.55	110.05	111.05	112.06	111.86	112.45	112.57	110.34	110.28	110.45	111.51	111.98	112.9	111.3	112.07	110.71	112.43	110.94	109.23	111.3	111.83	113.54	111.19	112.69	112.64	110.38	113.09	110.67	108.43	113.16	110.33	113.92	109.23	111.33	113.17	109.47	110.72	111.24	109.55	111.12	110.29	112.12	112.48	111.23	112.64	109.31
108.22	106.73	104.03	104.6	105.85	104.34	105.34	105.86	103.74	104.02	104.32	105.39	103.62	105.62	104.92	104.76	105.38	103.73	104.88	105.6	104.54	106.31	105.7	107.62	106.44	104.95	105.03	106.25	104.12	104.15	104.27	105.63	104.14	104.59	104.98	105.57	105.46	105.68	104.94	105.64	104.67	104.37	105.74	104.43	104.84	103.77	104.71	103.2	103.33	106.18
102.81	106.56	103.92	105.48	105.85	105.59	105.27	102.65	103.29	105.04	102.52	104.19	103.28	104.28	104.18	102.78	103.83	106.09	103.3	103.14	102.33	103.7	103.82	107.23	103.35	104.75	101.81	105.86	103.61	104.7	103.77	104.14	103.61	103.07	102.66	102.97	104.47	104.58	103.03	101.56	102.18	103.78	104.01	102.14	104.88	104.23	101.95	105.4	102.25	105.02
110.81	110.7	111.24	114.81	108.32	108.11	112.43	108.26	110.75	111.84	110.21	109.34	112.68	110.2	110.78	114.81	112.22	109.33	111.97	112.39	112.72	110.53	109.08	111.52	109.73	112.04	111.4	111.07	112.49	111.1	111.26	111.43	111.27	112.39	110.71	109.8	111.28	112.68	109.68	112.04	109.3	109.46	110.83	112.76	110.73	108.94	110.78	110.97	111.89	111.24
106.15	105.78	107.32	107.02	106.78	107.3	107.24	104.57	104.67	105.87	106.49	104.93	103.96	106.09	105.87	102.88	103.62	107.37	106.5	105.66	105.96	105.32	107.1	107.6	106.18	103.57	105.67	105.68	105.37	106.58	106.79	107.52	105.34	103.32	106.39	106.58	106.21	105.01	107.77	105.27	105.28	104.48	105.12	106.04	105.03	106.04	105.58	107.76	103.85	104.22
100.42	100.66	99.678	101.88	101.99	99.461	99.841	99.45	100.03	101.3	98.961	98.827	98.738	97.661	98.207	98.406	101.92	99.749	99.598	99.051	100.84	99.416	99	99.775	100.82	98.438	101.29	96.409	99.251	100.81	99.415	98.732	98.733	98.753	99.902	100.86	98.814	100.77	101.97	100.01	100.42	99.95	100.25	101.02	99.979	100.13	97.982	99.608	99.608	97.973
110.67	111.4	108.84	111.49	110.25	111.22	111.68	110.8	110.41	109.53	112.95	111.5	110.75	110.04	107.67	111.6	110.71	110.26	111.06	112.91	109.57	109.85	110.12	108.63	111.2	108.56	111.79	111.95	111.97	112	108.19	108.41	110.55	108.84	110.42	109.34	112.1	108.71	112.28	112.52	111.28	111.07	110.34	109.11	108.86	109.68	109.82	109.65	111.38	111.82
102.25	106.15	106.58	104.43	103.96	105.18	108.14	104.55	102.64	104.67	105.5	105.73	106.89	105.02	105.76	104.49	105.52	107.49	105.54	104.78	108.12	105.77	105.76	108.34	103.09	106.98	103.88	105.34	106.63	105.64	104.18	106.07	106.16	105.05	105.65	105.3	109.58	107.13	106.31	104.72	103.56	104.64	106.08	105.16	105.48	103.53	102.32	104.31	107.03	107.08
106.23	107.04	100.76	107.02	105.78	106.14	108.52	105.32	105.84	105.92	107.56	102.26	105.67	105.49	103.85	106.14	105.32	105.37	105.44	105.34	102.53	104.26	104.92	107.14	107.45	102.45	105.76	106.43	106.84	104.83	107.96	105.78	106.79	106.28	104.08	104.24	105.39	105.59	106.29	107.41	104.37	105.57	103.29	107.44	106.62	103.75	104.68	105.89	105.9	104.93
113.98	113.6	110.18	110.79	111.72	111.09	110.19	109.32	113.62	110.5	110.73	111.42	110.58	111.96	114.19	109.38	112.29	110.26	110.7	111.99	111.41	111.32	111.34	111.12	111.51	109.9	109.15	111.93	109.96	112.56	111.05	111.64	111.23	112.86	110.61	110.36	113.8	113.53	111.77	111.61	110.51	111.84	111.1	111.03	111.49	112.01	110.92	112.3	111.77	110.93
103.85	105.37	106.1	105.38	106.15	106.28	105.53	104.91	104.93	104	104.52	103.96	106.59	102.53	105.71	106.51	106.81	103.53	106.03	107.1	104.23	105.23	106.42	106.63	105.18	105.38	102.93	105.97	104.12	104.46	105.71	107.02	106.32	105.45	105.44	104.57	104.67	102.33	106.08	106.71	105.64	104.33	103.44	107.87	105.93	106.87	104.88	106.93	104.54	104.79
112.59	114.67	112.09	113.88	111.8	114.41	112.18	114.25	111.31	111.39	111.02	113.2	112.86	113.54	110.77	111.76	112.92	111.82	114.78	112.43	114.77	113.94	110.53	111.89	111.3	110.38	112.33	114.24	112.22	113.16	111.91	115.89	114.17	113.58	111.82	114.28	114.13	113.09	112.22	110.62	112.39	112.13	112.3	113.76	112.04	111.66	113.64	114.78	113.7	112.99
106.98	106.85	107.45	105.6	106.3	107.54	104.08	106.59	106.22	106.34	105.11	106.73	104.18	103.72	104.34	105.26	106.38	106.92	104.91	106.53	103.55	105.94	105.34	104.26	107.3	105.61	106.12	102.9	105.22	106.43	104.05	104.04	104.05	106.89	106.55	105.4	104.48	104.38	105.67	104.84	107.52	105.17	104.78	104.61	105.02	105.88	108.66	104.16	105.27	105.01
99.168	100.4	99.098	101.33	100.54	100.07	100.68	101.43	98.148	98.948	98.34	98.173	98.06	99.308	99.931	100.59	98.96	100.53	102.57	100.2	102.07	97.986	100.25	98.739	100.22	99.258	99.511	100.82	99.112	101.35	99.45	99.774	99.774	96.714	100.31	100.23	97.315	98.834	100.25	102.38	99.787	101.08	102.92	97.231	99.24	101.24	99.665	103.12	99.464	100.6
107.58	105	106.52	103.7	106.91	106.28	107.27	104.27	107.84	108.13	105.7	105.63	103.54	108.48	106.76	107.86	106.04	106.78	108.03	105.17	106.12	106.26	106.72	104.57	110.04	105.82	108.38	109.6	107.62	107.62	105.96	104.56	105.87	106.97	106	106.06	108.31	107.93	106.26	107.61	107.8	106.64	107.03	106.38	106.73	106.37	107.9	107.13	106.76	108.47
107.02	106.52	108.05	108.05	104.6	106.81	104.21	105.84	109.18	106	107.28	106.16	106.17	104.95	105.61	105.88	106.99	104.85	105.9	105.5	105.7	105.85	107.08	106.58	103.96	105.86	104.93	105.04	105.65	104.2	103.83	106.14	108.32	105.69	105.53	106.01	107.71	105.23	107.17	106.85	105.51	104.92	103.84	106.26	106.56	106.83	103.23	102.86	107.53	107.61
109.4	108.91	111.79	109.3	110.22	111.35	110.89	108.28	110.16	108.72	108.18	109.84	110.88	110.73	109.44	109.6	106.88	109.24	112.7	109.4	109.34	109.37	108.19	109.58	110.51	112.29	109.58	110.42	110.84	110.53	109.09	110.96	108.03	112.11	109.93	109.53	109.36	109.35	108.22	110.08	109.58	110.09	109.11	111.81	110.04	108.73	109.24	110.63	109.99	107.92
104.73	105.75	107.95	105.6	104.88	107.86	105.28	103.43	103.88	105.71	106.74	104.33	104.93	105.2	103.15	106.84	105.63	104.38	102.08	106.77	103.84	105.17	107.42	106.37	105.77	106.67	107.41	103.76	104.95	105.74	107.28	104.17	105.76	104.75	105.55	106.19	104.38	105.18	106.72	104.35	105.69	106.71	104.19	105.45	104.82	104.88	103.68	105.19	105.84	105.95
104.35	106.07	103.53	103.65	104.74	107.78	105.21	104.79	105.46	105.11	103.74	106.54	104.43	107.56	106.8	102.95	106.61	105	106.42	105.99	105.47	103.16	106.41	105.68	106.63	105.31	106.6	107.39	106.92	106.62	106.13	103.51	105.44	104.73	106.11	104.21	106	105.57	106.01	104.79	105.8	106.9	104.48	104.77	104.4	106	104.68	104.96	105.94	104.03
108.47	106.88	107.33	106.21	106.49	107.96	106.98	105.81	106.84	106.91	109.58	107.96	106.87	106.38	108.48	107.26	107.17	107.22	108.33	107.92	108.34	108.24	106.13	107.9	106.7	107.12	105.99	109.13	108.66	109.06	105.21	106.33	108.07	106.41	108.51	109.53	105.87	107.5	107.68	104.03	107.63	105.54	107.8	104.9	109.04	108.85	106.98	108.12	106.57	106.51
97.359	98.679	99.573	101.36	98.696	100.63	100.88	101.56	101.61	97.806	100.54	100.72	102.15	100.48	101.06	99.39	101.14	100.4	99.958	101.97	101.2	100.56	102.09	101.27	101.98	100.26	101.23	99.255	99.01	100.71	101.71	100.53	100.72	101.73	103.22	102.3	101.63	100.16	100.15	99.28	100.23	98.9	100.7	99.186	99.279	100.73	99.763	100.63	98.742	103.15
104.26	103.02	104.72	106.65	107.27	104.13	105.88	103.57	105.39	107.12	105.06	104.83	105.41	104.1	106.01	105.72	106.55	103.14	106.16	103.93	104.76	104.85	106.05	106.23	105.76	104.2	104.38	105.11	104.67	103.31	106.56	103.21	106.36	103.93	106.34	106.95	104.25	104.84	106.59	105.98	107.14	102.41	104.45	104.88	105.18	104.03	104.56	106.44	106.03	106.35
111.28	111.61	109.45	112.68	109.88	111.51	113.19	111.87	112.16	114.99	111.39	112.04	111.98	111.75	111.75	109.48	115.05	108.69	112.12	110.55	112.79	109.92	111.21	112.11	111.11	112.03	112.36	109.13	111.71	112.35	110.57	109.87	111.57	109.47	111.72	111.79	110.99	111.09	109.39	110.4	109.56	112.01	111.19	110.85	112.37	111.21	109.64	111.87	110.24	113.24
113.53	108.9	111.96	112.36	112.06	112.33	111.82	112.51	110.88	111.05	112.26	113.24	112.19	110.63	112.4	110.9	110.47	109.02	112.79	113.87	112.91	111.05	112.38	111.53	111.08	111.01	112.11	113.64	111.13	109.14	111.17	109.72	111.75	114.41	110.97	111.57	112.71	113.45	113.34	113.77	111.75	111.65	109.85	109.99	112.88	113.98	112.38	113.74	112.96	111.59
100.97	99.434	99.794	101.4	99.519	102.66	100.52	97.674	101.67	101.2	98.256	99.584	101.63	101.96	101.13	102.01	97.175	101.32	102.72	102.29	97.864	99.906	101.1	101.83	102.22	103.87	100.49	101.94	100.15	98.88	101.47	100.4	100.17	99.521	98.79	100.78	98.207	100.47	101.92	100.71	99.548	99.856	101.79	100.47	99.973	98.159	101.41	100.62	100.47	102.84
110.92	108.82	108.35	108.38	110.6	110.9	112.67	109.82	111.49	109.16	111.23	112.44	109.76	109.44	109.38	108.95	112.32	112.07	109.95	110.13	112.28	111.85	112.04	111.12	109.88	110.68	111.46	112.06	107.58	110.59	110	109.49	110.54	110.73	111.59	109.61	109.21	111.24	109.28	108.94	111.5	112.03	109.55	107.03	110.38	111.19	110.77	109.88	110.25	109.95
106.34	104.57	105.63	105.99	110.64	106.15	104.48	103.78	107.6	105.71	106.07	105.12	107.11	105.43	106.43	106.11	105.2	104.39	106.59	105.33	106.26	102.61	106.38	106.71	104.62	105.09	107.54	105.85	105.88	105.34	107.72	105.13	108.91	105.18	106.18	105.04	105.8	106	105.78	105.5	105.91	106.44	105.55	104.85	104.85	104.69	107.21	105.68	107.85	107.09
106	105.32	107.61	106.13	107.78	106.19	106.91	107.38	107.83	104.98	108.03	106.24	105.05	107.49	105.76	106.71	103.67	105.67	106.94	106.38	106.01	105.57	108.5	106.5	107.21	106.51	108.94	109.15	108.71	107.4	105.93	107.76	104.31	104.93	107.16	105.69	108.93	103.01	106.67	106.29	106.96	106.26	108.11	106.42	105.22	105.02	105.06	105.72	108.81	103.87
103.66	105.37	105.78	105.6	103.25	108.73	105.51	106.11	105.18	104.65	106.5	104.89	104.67	107.93	106.95	105.18	107	107.15	105.31	107.89	105.45	105.1	104.47	108.25	103.66	106.8	107.06	106.55	102.16	104.63	104.79	103.07	104.51	107.41	105.56	104.67	105.62	106.28	104.51	106.08	105.7	108.26	106.55	107.33	105.72	105.91	105.81	105.12	104.03	107.02
103.97	104.55	103.34	104.5	102.5	101.64	104.41	105.45	103.93	104.44	104.09	105.16	105.16	105.97	105.24	103.91	104.93	106.95	104.3	104.21	105.77	104.21	103.67	105.84	103.08	104.77	104.75	105.73	103.51	104.99	101.45	105.26	105.19	105.9	104.18	102.17	103.38	103.57	102.77	106.39	103.16	102.61	106.22	102.39	106.51	104.42	103.81	103.66	102	104.95
102.66	102.94	103.08	104.46	102.01	104.21	106.27	103.13	104.72	105	105.03	105.36	103.97	102.4	103.52	103.13	104.63	105.17	106.72	106.28	104.11	104	103.97	105.68	104.6	103.6	102.36	104.81	104.88	104.33	103.92	105.11	103.94	105.54	102.95	103.12	103.48	102.6	104.77	103.86	104.49	104.09	103.56	105.36	103.01	103.29	104.27	103.17	104.54	103.37
104.26	103.21	105.15	105.03	106.64	105.36	103.71	106.91	106.31	105.97	104.08	107.05	106.39	106.61	104.27	105.6	106.12	103.56	105.05	107.77	102.88	104.68	102.49	105.82	105.43	104.61	104.18	104.48	103.67	104.05	103.74	103.76	106.85	103.47	106.06	104.98	105.28	105.57	105.49	104.96	105.75	106.18	105.57	103.1	107.71	106.65	106.13	105.22	105.08	104.58
99.569	100.4	103.72	100.47	99.657	98.174	100.18	98.071	98.67	98.429	100.87	99.764	98.889	98.713	98.382	101.14	100.63	101.69	101.05	100.66	102.13	101.21	100.7	100.76	101.14	100.12	101.08	100.98	97.268	102.31	98.409	101.42	98.68	98.894	102.11	99.474	101.33	98.64	101.32	98.962	101.31	99.949	102.42	98.978	101.03	100.67	99.616	100.62	97.68	98.742
104.92	105.33	103.5	105.39	106.11	104.55	104.42	103.8	103.07	103.44	104.71	106.54	102.54	104.04	104.44	103.38	103.74	102.9	104.51	103.26	102.78	103.3	104.31	106.61	103.08	105.62	104.7	104.8	104.52	102.59	103.34	102.29	106.14	103.63	104.87	105.04	103.53	104	104.46	103.9	103.73	103.61	103.21	104.92	103.87	103.81	103.13	102.49	103.67	104.57
103.97	104.94	105.91	107	106.18	106.2	106.5	104.8	104.75	105.44	106.61	105.1	104.37	105.34	104.53	105.5	105.76	104.32	106.58	106.75	103.5	103.25	106.33	103.57	104.28	103.96	104.56	103.42	106.29	101.6	106.12	107.35	105.78	106.86	105.02	106.6	106.48	105.54	106.11	106.18	104.8	103.71	108.67	107.3	105.03	107.07	105.32	105.35	103.03	105.71
99.206	100.82	100.32	100.43	100.79	99.23	100.95	98.86	100.03	99.03	100.37	101.25	100.77	101.8	100.21	99.406	102.06	99.102	99.097	98.771	101.13	99.222	100.2	100.82	98.893	100.08	100.22	100.91	99.98	102.22	100.77	98.419	96.756	100.09	99.036	99.214	101.26	99.63	96.616	100.29	100.02	99.471	99.538	100.77	99.586	102.35	99.738	101.88	100.76	99.443
112.37	112.91	111.55	112.45	110.8	110.7	110.17	111.99	111.63	111.74	112.92	111.37	111.78	109.75	112.76	113.38	110.05	113.75	112.28	111.83	113.41	111.44	109.99	110.6	110.7	111.14	113.71	112.48	111.86	110.45	111.57	110.9	108.06	110.95	113.24	110.53	112.23	112.11	110.83	113.02	111.95	111.02	111.84	113.19	112.48	113.03	110.15	113.22	110.45	112.09
104.05	108.43	106.13	107.22	106.05	104.64	106.87	106.26	107.88	105.2	104.32	108.41	106.15	107.32	104.94	104.86	107.04	107.43	107.29	105.85	106.1	104.43	105.85	105.45	106.15	104.56	105.54	105.36	105.87	106.05	104.64	107.58	107.36	104.7	104.86	106.13	105.71	106.57	105.73	106.96	104.98	104.38	104.47	104.6	105.93	108.49	109.52	107.53	106.78	106.06
111.35	111.34	112.64	109.68	112.55	110.52	108.51	110.83	108.29	108.16	110.29	109.8	111.07	112.13	109.41	109.94	110.76	110.18	109.97	111.18	110.08	109.26	109.41	108.04	111.85	112.07	111.85	110.33	111.71	112.71	109.13	111.61	109.8	110.98	112.37	112.76	109.65	107.63	111.78	110.57	111.4	109.76	110.95	110.14	109.99	111.54	109.44	110.06	110.4	110.86
106.79	104.29	104.8	104.51	103.89	105.73	105.25	107.05	106.63	106.9	104.79	107.87	104.39	104.29	104.9	106.52	106.21	106.09	107.31	102.89	104.8	105.35	105.06	103.51	105.84	104.76	105.88	104.94	104.17	105.09	106.73	104.92	106.24	105.46	107.22	105.21	105.21	105.34	104.61	105.34	105	108.21	105.98	105.63	105.08	106.11	106.39	104.77	106.53	103.22
117.17	115.9	118.65	118.16	116.51	117.93	116.22	115.98	118.52	117.26	118.17	117.87	118.88	118.79	117.92	117.49	117.09	117.67	117.28	117.29	116.39	120.3	116.68	118.61	118.65	116.85	116.76	116.89	117.5	118.84	117.09	118.05	119.48	118.61	116.03	116.18	119.18	120.14	115.79	116.56	119.57	115.24	120.36	117.67	117.2	116	117.75	119.1	119.75	118.24
106.97	105.47	104.55	104.37	102.49	107.86	106.01	106.24	107.05	106.15	106.28	104.1	105.61	104.5	104.41	103.8	105.04	106.87	105.59	104.83	106.12	105.15	105.6	106.11	103.27	105.11	105.08	106.02	105.68	104.4	105.77	105.97	103.84	103.11	105.78	104.68	107.26	104.09	107.42	105.24	105.89	104.12	104.67	105.82	107.86	105.77	105.4	105.61	103.28	105.51
113.03	112.93	112.07	112.15	109.7	112.76	110.91	110.7	110.65	112.67	112.05	110.21	113.79	110.68	113.52	111.83	111.78	111.64	111.67	112.92	110.8	113.81	111.18	113.21	109.69	112.53	112.04	112.12	111.12	110.64	110.48	112.46	112.27	111.54	111.5	111.95	111.86	112.6	112.01	111.82	110.33	111.84	111.78	113.5	111.81	112.58	109.61	113.02	110.52	110.34
105.22	104.5	103.74	104.02	104.27	104.06	102.92	104.93	103.69	103.36	103.13	104.37	102.92	101.26	104.04	104.04	104.71	102.91	104	106.01	101.9	104.87	101.56	106.29	103.94	104.03	105.14	101.06	103.71	103.69	102.91	103.99	104.01	103.95	104.04	103.34	104.46	103.8	103.6	104.93	100.46	106.08	104.13	104.18	104.7	101.33	102.82	102.33	104.63	104.58
105.11	106.07	104.24	105.41	104.1	107.09	105.22	101.58	104.94	103.79	104.79	105.47	105.32	105.63	104.04	105.5	104.61	103.46	106.2	104.43	105.89	104.12	105.09	106.03	104.15	105.37	105.31	105.52	103.88	105.1	105.94	108.13	105.32	105.34	105.26	106.29	104.68	104.05	104.49	104.54	104.08	104.49	105.46	104.27	104.34	103.71	105.86	105.47	103.55	104.68
112.02	113.35	112.46	113.09	111.52	113.55	112.69	111.18	112.03	113.36	111.99	111.43	113.44	114.21	114.07	110.92	113.14	112.84	113.31	112.88	113.09	111.2	112.35	113.02	111.16	113.88	115.61	111.19	113.72	110.71	112.66	114.06	111.66	114.94	113.96	112.67	112.23	112.17	111.79	113.01	113.62	111.19	113.35	114.56	114.78	110.96	113.84	111.82	113.52	111.66
106.96	106.23	106.2	104.96	105.63	103.55	109.48	106.58	105.67	104.5	107.57	106.8	104.83	105.64	107.11	104.97	105.35	103.28	106.49	105.32	107.02	107.38	105.87	105.53	105.1	106.11	105.98	105.31	105.64	106.66	107.33	105.34	106.29	105.28	106.06	105.45	105.16	107.13	106.33	106.77	104.46	104.78	105.66	106.18	106.74	104.98	105.45	106.62	106.7	104.77
105.71	103.62	104.54	105.07	104.24	102.72	104.57	104.88	104.56	103.46	105.22	103.58	104.47	104.28	105.23	105.9	103.46	104.28	105.38	103.11	104.16	105.19	106	102.2	102.75	105.83	105.37	103.21	104.46	106.86	103.82	106.56	104.67	104.98	105.42	104.45	102.94	103.65	104.97	104.81	105	104.69	104.42	105.03	105.63	107.19	107.06	105.18	103.15	104.42
101.63	100.47	98.739	102.22	98.068	98.862	100.23	99.725	100.64	102.29	99.997	100.12	99.961	97.432	98.292	99.125	100.23	99.001	100.54	98.639	98.035	100.43	99.982	100.38	100.13	100.05	100.52	100.24	100.38	99.098	101.64	99.129	100.32	99.174	99.578	99.47	99.277	97.823	100.11	98.898	99.276	99.107	101.65	100.72	98.494	101.23	100.23	98.035	98.043	100.46
105.23	106.31	106.84	104.02	107.16	105.61	104.72	103.33	105.2	103.29	105.56	105.07	107.23	104.33	106.25	104.85	105.2	104.42	105.06	105.44	106.18	104.28	106.16	106.8	105.09	109.36	104.52	105.11	107.16	109.4	105.99	105.22	104.88	109.43	104.36	104.06	102.57	104.59	108.54	103.98	105.01	106.31	107.5	105.29	105.16	107.92	107.26	108.71	103.76	102.88
104.31	104.48	105.44	108	106.27	105.23	104.62	106.27	105.37	108.74	110.29	106.73	106.3	107.12	105.78	104.45	106.22	105.67	105.64	103.3	105.42	105.22	105.52	105.47	106.89	104.48	106.87	108.22	106.29	106.46	107.34	107.97	105.42	106.56	105.24	105.36	106.85	106.13	106.04	104.42	104.25	106.03	106.21	106.64	106.08	104.64	107.42	106.32	105.54	105.41
105.76	106.04	105.84	105.17	104.52	105.41	106	107.77	106.92	105.57	107.59	106.87	103.46	106.28	104.68	104.69	106.85	108.29	107.52	107.04	103.28	106.94	106.58	104.96	105.92	104.91	105.01	107.54	105.14	105.95	107.49	105.33	105.65	108.58	104.67	106.45	107.77	107.03	105.79	107.55	107.73	106.54	103.48	107.08	105.14	106.27	106.73	106.84	106.04	104.89
99.993	100.67	99.808	99.803	100.29	100.13	100.53	99.233	99.078	99.831	100.55	99.197	99.733	95.739	97.837	99.673	99.583	99.713	100.88	99.498	98.745	99.467	99.82	98.138	100.85	99.294	101.01	98.39	101.78	100.62	100.31	99.786	101	100.65	98.879	100.35	101.69	100.49	99.523	99.801	99.261	100.13	99.132	103.66	98.49	102.43	98.946	99.12	98.962	99.149
110.61	111.56	110.02	107.79	108.83	108.34	110.91	111.89	111.48	110.56	111.95	111.46	113.05	112.84	112.13	109.19	108.84	110.6	111.41	111.02	111.01	112.11	110.82	109.46	109.05	109.71	110.81	109.52	109.01	109.1	110.73	112.76	111.3	109.05	108.81	111.43	109.99	108.62	109.81	110.79	111.15	111.02	109.23	108.91	109.8	112.65	110.67	110.82	109.93	111.19
109.43	108.98	114.28	112.1	112.25	109.48	110.04	112.6	110.91	111.81	111.28	111.38	110.52	111.78	113.24	110.09	110.82	111.94	112.49	110.66	114.44	114.66	109.93	112.6	112.18	110.82	113.1	112.51	113.29	113.11	112.79	110.54	110.34	110.42	111.22	111.82	113	113.64	111.49	113.98	111.95	111.75	111.54	110.66	111.28	111.6	111.26	111.52	110.89	111.4
112.89	112.04	112.78	109.74	112.67	111.58	112.38	111.24	113.67	112.9	109.96	111.25	111.69	110.63	110.2	108.53	110.76	110.02	112.04	110.74	111.21	112.98	110.32	109.91	113.05	109.88	111.53	112.48	111	111.2	111.06	111.95	113.36	111.27	111.98	110.89	110.08	111.9	110.11	111.04	113.1	111.17	108.04	109.16	112.22	110.43	109.68	111.02	110.9	111.71
107.64	106.48	104.38	105.96	106.03	104.57	106.1	103.96	105.22	106.01	104.17	103.25	104.69	104.95	105.12	102.21	105.05	104.2	105.74	105.27	103.68	108.23	104.36	104.53	105.03	105.23	101.05	104.51	104.95	104.08	104.29	104.43	101.88	103	104.39	104.93	107.44	106.22	107.44	104.6	106.09	105.09	104.39	106.18	106.3	105.19	105.25	102.82	104.33	107.27
104.66	104.98	105.91	106	105.86	106.44	106.98	105.85	105.55	105.92	105.24	102.73	106.96	107.04	105.83	105.39	107.24	106.39	104.6	104.04	107.32	103.86	104.72	104.97	103.83	105.77	106.47	104.41	104.22	106.29	105.12	105.78	107.08	103.28	107.19	104.25	105.37	106.8	104.49	105.73	106.36	106.53	105.76	105.16	104.23	107.34	104.44	105.03	104.84	104.43
105.15	104.16	106.88	105.96	106.98	107.6	105.9	105.41	104.85	105.29	106.21	104.42	104.63	107.61	104.95	105.72	105.78	105.84	106.7	106.49	104.41	105.79	103.87	107.12	106.24	105.98	105.4	105.14	104.97	106.7	107.97	105.24	105.75	105.94	106.31	105.33	108.65	104.21	107.84	106.12	105.34	105.43	104.79	108.22	103	107.1	105.79	105.5	105.16	109.18
104.07	105.07	103.41	104.3	104.49	103.44	105.04	105.9	103.11	104.86	104.14	104.03	100.78	105.86	104.03	101.75	104.93	104.94	106.32	105.76	102.86	104.69	106.6	103.79	104.88	105.66	104	104.67	103.08	104.38	103.8	104.97	104.98	101.94	103.26	101.7	103.09	105.85	105.86	104.07	104.4	104.86	103.26	106.12	104.55	106.88	103.63	105.52	102.87	103.5
99.639	97.805	101.67	100.38	98.858	98.567	97.422	97.391	100.27	98.89	100.39	99.52	100.7	101.77	98.678	99.865	100.35	99.77	100.43	99.193	100.81	97.846	101.18	98.583	98.317	100.01	99.978	99.386	98.641	101.13	99.116	98.503	101.78	101.08	99.803	98.99	100.04	101.1	98.202	98.491	99.489	97.991	99.658	98.097	99.369	98.065	98.841	99.64	99.477	100.9
109.84	112.06	112.28	112.44	111.91	112.23	110.92	112.73	112.11	112.5	110.73	113.87	111.48	109.64	111.79	112.73	111.47	113.34	110.46	114.36	111.62	113.6	112.39	113.43	110.7	113.23	111.23	112.21	112.67	112.86	113.31	112.57	113.55	113.16	114.67	111.59	112.64	109.75	111.17	114.47	113.19	112.56	110.75	112.15	111.87	111.63	111.82	110.45	114.24	111.48
100.43	98.476	99.243	102.5	97.866	100.03	98.533	100.83	100.82	101.76	100.17	100.06	98.967	100.46	99.938	99.81	98.635	98.387	99.338	99.317	98.956	101.02	100.79	96.394	103.29	99.298	99.798	100.36	100.67	102.13	100.18	100	96.125	99.357	99.349	100.62	98.875	99.93	98.74	100.12	97.955	99.517	99.238	100.59	99.487	102.77	99.931	101.96	98.702	100.28
111.91	110.84	113.82	112.33	113.1	110.14	112.1	115.24	115.38	114.98	113.61	114.4	112.98	114.12	114.68	112.62	112.2	110.49	112.43	113	114.6	113.84	112.23	114.47	111.6	113.48	111.39	113.52	113.95	111.65	113.02	112.11	112.78	109.98	112.89	113.93	110.96	111.49	111.6	110.24	113.31	112.52	112.97	114.35	113.38	110.91	114.61	110.83	113.31	111.94
108.16	103.67	106.55	107.59	107.21	107.78	105.34	105.06	104.73	107.25	106.27	107.93	107.32	105.73	107.01	106.56	104.83	105.65	107.14	106.14	105.71	105.17	104.99	104.52	107.04	105.12	102.78	106.89	105	105.07	105.22	105.41	105.9	106.39	106.52	105.37	107.59	105.1	105.67	105.12	107.06	106.11	106.76	105.08	106.01	107.82	104.55	105.81	106.95	105.44
102.49	101.44	101.52	100.17	100.47	100.32	100.52	101.1	99.929	101.5	100.75	102.17	100.42	99.794	99.027	100.46	98.539	100.74	100.94	102.28	99.108	102.79	100.51	101.13	99.23	100.58	104.17	100.46	101.06	99.622	99.679	101	100.88	99.936	101.44	99.784	101.85	101.18	103.16	101.2	101.17	102.3	102.35	100.76	100.26	101.24	100.06	98.432	101.98	101.4
103.8	103.55	103.33	106.3	104.19	104.77	103.27	103.73	103.07	105.85	103.02	103.58	103.91	102.23	101.98	102.62	104.83	104.3	103.95	105.76	101.48	105.06	104.6	105.27	107.08	103.38	105.24	102.84	103.35	103.97	106.06	103.22	104.38	103.13	105.06	104.81	104.74	103.62	104.86	104.29	103.63	105.24	103.96	102.44	104.25	103.1	104.19	105.44	103.06	105.08
109.83	105.84	106.34	107.43	106.42	107.45	105.87	108.25	105.83	108.34	104.27	107.47	106.59	106.92	106.98	107.75	106.1	105	106.08	105.6	106.82	107.1	107.16	107.15	106.21	106.72	104.87	107.56	107.28	107.28	106.88	106.76	104.18	107.27	104.45	106.27	108.41	107.59	107.51	108.7	105.94	106.29	105.7	108.3	108.37	105.54	106.39	105.67	105.99	109.55
107.54	106.46	106.37	106.18	106.73	108	105.57	104.92	104.08	106.82	104.49	108.71	107.5	107.27	105.86	106.8	105.85	106.76	105	106.2	106.89	103.42	105.89	105.27	106.88	109	106.47	107.21	106.09	106.85	105.34	108.13	106.1	105.54	105.3	106.87	104.27	107.39	104.09	106.61	106.16	106.01	106.37	106.39	106	108.73	108.72	107.72	102.63	106.15
104.57	106.18	105.69	106.8	102.2	106.28	107.48	105.87	106.9	105.68	106.39	103.18	106.63	105.14	107.59	103.47	104.93	105.63	105.31	106.65	105.12	104.78	105.95	107.63	105.02	106.14	107.44	105.51	105.07	106.89	105.91	105.31	106.14	103.67	106.23	106.07	103.3	106.71	104.88	104.9	104.63	104.11	105.2	107.09	106.2	103.76	107.74	106.23	107.78	105.13
105.49	107.47	104.92	102.63	104.04	103.1	107.28	104.66	105.15	106.27	107.27	106.57	106.38	104.46	107.58	106.35	104.69	105.86	106.18	107.58	105.79	103.47	104.47	105.22	104.26	105.08	104.99	104.03	106.8	106.65	105.32	105.3	103.94	107.48	107.11	107.37	105.14	105.66	104.99	105.43	105.84	105.62	105.75	104.82	105.38	106.14	104.32	106.32	104.96	104.84
107.17	105.94	106.66	104.73	106.24	104.82	108.43	105.05	104.42	105.75	106.66	106.49	105.01	107.38	106.15	106.13	105.46	107.64	105.55	105.41	107.84	106.64	104.33	107.07	106.27	103.03	105.06	106.22	107	107.39	104.67	104.59	105.01	105.33	106.43	106.74	105.17	107.74	105.2	107.06	104.03	106.53	105.53	106.08	105.91	105.99	105.43	100.95	107.53	109.21
106.16	106.32	108.37	106.47	106.02	106.62	104.48	104.19	107.11	107.3	105.26	107.39	105.84	106.05	104.35	106.86	105.26	104.21	105.35	106.55	106.9	106.83	104.78	106.71	105.87	105.3	108.09	106.44	105.45	106.86	106.81	106.17	106.81	105.28	106.11	109.42	107.02	106.88	106.94	104.99	106.58	108.63	106.9	107.07	107.65	106.92	105.34	107.24	105.89	107.33
111.84	110.73	113.6	113.82	111.14	111.67	110.92	110.9	111.25	111.39	112.2	109.75	113.35	113.13	111.99	109.5	109.6	113.15	112.61	113.08	113.87	109.24	111.9	114.74	112.31	110.44	112.18	110.4	113.07	110.96	112.6	112.3	111.7	114.05	112.44	112.87	111.85	110.8	108.31	109.27	111.11	110.65	112.33	110.73	111	112.18	111.6	111.56	111.75	112.15
102.95	104.32	105.63	106.5	106.82	105.28	106.33	106.78	102.95	105.95	105.8	103.56	103.77	106.76	103.5	104.83	105.43	103.11	105.38	106.42	103.75	105.13	105.24	105.89	103.52	107.43	103.66	104.6	107.07	104.88	104.89	107	105.32	103.04	105.69	107.31	105.18	107.62	107.08	104.72	106.33	103.12	102.96	105.08	106.14	103.18	105.98	107.59	105.68	105.03
106.12	106.15	106.13	104.04	107.21	105.83	106.21	103.19	105.48	107.84	105.52	105.24	105.77	103.17	104.29	106.65	107.66	106.82	106.79	105.41	105.82	106.72	107.14	106.16	108.15	106.15	105.64	104.9	104.1	105.52	104.89	105.45	106.39	105.27	106.81	108.07	104.26	105.35	105.68	106.61	106.66	107.14	106.28	106.69	106.03	104.54	106.07	104.45	105.18	105.08
107.39	106.28	105.31	107.1	105.73	109.51	107.31	105.68	106.43	105.43	104.75	106	104.3	105.93	107.3	106.8	106.02	104.06	108.65	105.24	106.3	108.06	106.11	105.63	105.14	104.43	107.4	106.31	105.5	104.79	106.64	105.7	104.67	107.2	108.27	106	107.32	106.9	108.22	108.28	106.08	105.71	107.64	105.61	104.95	106.63	103.6	107.14	106.41	104.57
106.26	108.36	105.27	104.94	107.21	107.5	105.67	106.7	106.26	105.72	107.22	107.06	107.67	107.83	106.65	107.3	108.49	106.72	104.65	107.34	105.51	104.97	106.62	107.9	106.06	104.22	106.3	106.3	106.04	105.16	107.35	106.77	107.08	106.5	107.31	105.97	105.22	107.05	104.12	106.46	107.01	104.92	105.92	105.26	106.79	106.22	108.34	105.55	106.56	107.07
100.32	100.22	100.85	99.154	100.65	101.41	98.932	98.433	99.723	101.55	100.71	100.42	100.68	100.13	99.305	100.06	103.1	100.39	98.976	100.37	100.24	98.784	99.857	101.43	100.11	99.455	99.566	100.57	100.42	101.18	101.48	99.154	99.947	98.281	101.63	98.318	97.974	100.99	101.38	99.389	101.11	100.65	101.36	101.62	98.934	98.205	101.34	101.74	97.875	100.2
106.08	104.38	103.66	105.57	106.95	106.48	104.63	106.77	105.65	104.5	104.93	104.26	105.55	105.01	106	105.44	107.78	105.44	104.53	104.6	105.8	107.13	105.87	105.07	104.84	104.36	106.58	106.01	106.75	107.03	104.11	106.38	107.91	108.18	105.94	105.23	106.37	106.77	105.95	105.55	105.23	107.95	107.06	105.19	105.43	104.27	105.66	106.47	104.53	107.25
106.13	105.3	103.55	104.24	103.9	105.67	106.61	107.36	104.05	104.65	105	103.37	106.01	104.6	104.04	104.4	103.61	106.35	102.95	104.65	106.6	106.45	107.75	104.73	106.45	105.75	106.78	105.23	105.79	104.36	105.02	103.84	103.7	105.09	104.39	105.5	104.51	103.03	104.68	106.56	104.09	103.7	106.5	105.94	105.75	105.14	104.78	104.44	106.82	104.54
110.74	114.27	111.8	110.77	113.51	113.9	112.68	114.31	114.87	113.23	113.57	113.26	112.34	111.45	112.39	114.42	111.55	111.69	110.01	113.34	112.77	114.5	112	114.3	114.16	112.15	112.27	110.83	111.53	111.98	113.05	107.94	113.96	113.7	114.92	114.26	113.54	111.82	114.31	113.66	112	112.93	111.07	112.61	112.57	112.45	112.6	111.93	112.11	112.87
110.78	107.72	110.61	109.69	108.63	109.12	110.96	108.56	111.71	111.19	108.03	110.42	110.35	110.66	109.41	111.71	111.68	109.84	110.61	109.81	107.83	110.95	109.61	110.26	108.22	112.06	110.88	108.8	110.04	111.46	109.16	109.24	109.38	110.71	107.32	108.2	106.92	110.1	108.68	111.25	109.89	111.77	107.6	109.18	109.87	109.72	109	107.44	110.12	107.77
103.96	105.27	104.55	105.64	105.28	104.41	105.37	103.56	104.66	103.06	105.6	104.47	104.59	105.74	103.85	103.42	104.24	103.75	102.06	105.51	103.78	102.65	103.11	103.82	103.28	104.98	103.85	104.21	104.58	102.13	103.59	100.32	103.69	103.46	103.94	101.7	104.24	104.47	104.29	103.98	104.87	104.99	103.08	104.47	104.68	105.07	104	104.91	104.16	103.75
110.67	111.18	110.75	108.98	109.22	110.15	108.99	110.89	111.55	110.09	109.03	107.21	107.96	109.3	111.97	110.32	110.44	108.92	109.42	111.4	109.78	108.77	110.16	111.63	109.25	109.73	110.06	109.41	110.6	109.77	111.05	110.23	110.53	108.83	109.59	108.44	110.19	107.81	110.72	110.64	109.91	108.67	109.36	110.27	110.82	110.72	110.32	111.03	109.36	112.2
110.23	111.49	111.31	112.38	111.16	112	111.28	111.15	112.74	109.63	110.51	109.7	109.09	111	112.28	112.04	111.92	112.4	108.59	110.03	110.94	111.74	112.73	113.23	114.33	109.07	113.23	111.49	112.26	110.82	110.42	113.01	110.11	111.88	112.6	111.14	112.4	107.94	109.79	112.61	111.99	110.8	111.67	112.04	110.42	112.22	109.69	111.64	109.29	109.15
109.5	111.04	112.11	111.27	111.49	112.97	111.26	111.08	111.69	111.59	112.27	112.86	112.24	110.62	110.84	109.94	110.08	112.45	112.33	111.67	111.08	111.89	111.49	112.24	110.01	111.82	110.91	111.35	113.28	112.73	112.14	112.62	111.81	112.59	111.85	112.65	110.75	114	112.46	114.11	111.44	115.03	112.18	110.15	113	111.09	113.8	113.16	113.87	113.39
112.1	111.7	109.89	116.46	110	111.15	112.24	111.22	110.25	111.28	113.71	111.62	109.29	111.9	110.81	112.23	110.07	112.49	113.18	112.92	112.52	113.58	110.53	111.78	111.09	109.85	112.71	111.3	111.39	113.84	110.64	111.57	110.5	113.45	113.1	112.27	112.29	110.65	111.72	111.28	111.51	111.59	112.55	110.74	113.88	113.13	109.78	114.53	110.98	114.66
105.19	104.2	105.76	105.15	106.46	105.3	105.33	106.14	107.4	107.8	106.24	105.03	105.97	107.97	104.05	104.95	105.06	104.63	106.46	104.45	106.16	107.47	105.75	105.51	106.74	106.12	105.16	106.23	105.29	103.71	105.61	104.28	104.67	104.89	103.33	105.99	104.26	104.93	105.22	104.61	104.4	105.65	103.33	105.62	107.9	106.82	107.77	104.73	104.9	106.04
104.2	103.47	105.92	105.33	106.98	106.87	107.28	106.77	105.48	104.37	106.56	104.96	104.73	105.41	106.15	104.52	105.95	105.37	107.53	105.54	105.32	106.64	106.33	104.81	104.25	105.67	104.32	104.15	104.07	108.94	105.96	104.68	105.83	103.43	105.87	105.1	105.1	104.73	106.72	106.45	103.68	103.15	106.16	107.83	105.28	104.66	105.93	104.05	108.95	104.42
114.61	117.4	114	116.82	116.4	115.33	115.96	113.93	116.01	116.68	117.33	117.22	117.68	118.32	117.22	116.03	113.38	115.2	117.06	116.7	114.06	117.18	117.14	117.16	115.18	115.96	114.93	116.82	116.64	115.52	116.37	116.2	115.25	115.84	113.5	119.14	115.65	116.9	115.12	116.32	116.77	117.34	115.32	114.32	116.15	117.23	115.11	115.45	118.86	117.68
107.39	105.21	106.07	105.96	105.81	107.56	105.49	104.9	105.17	106.76	104.17	106.69	103.02	105.11	105.86	105.99	102.56	105.66	105.31	104.69	104.89	104.25	106.04	107.27	106.55	103.08	106.49	107.61	106.94	105.64	103.97	106.62	104.14	103.62	106.92	104.75	103.52	103.56	106.75	105.15	107.54	105.01	105	105.8	103.24	105.99	106.44	105	106.02	104.02
107.13	107.28	105.45	106.42	106.04	106.22	105.81	105.11	108.3	107.79	106.18	105.41	105.67	106.08	105.96	105.14	106.47	106.2	105.75	104.57	107.29	107.13	107.13	106.91	102.46	106.73	105.13	107.19	107.05	107.25	108.34	105.31	105.95	104.1	109.15	104.41	106.46	108.06	106.83	105.88	106.08	106.68	106.68	107.8	106.33	103.38	106	106.25	103.35	106.16
105.85	105.06	102.71	107.31	104.79	106.99	105.71	105.36	108.15	106.34	107.2	104.37	106.85	104.81	105.4	106.85	104.63	105.35	105.81	105.26	104.88	105.96	104.81	107.47	107.06	106.42	106.43	106.89	106.94	103.27	107.94	106.37	107.12	106.09	107.25	106.42	106.27	106.31	106.77	106.38	104.59	105.97	105.98	106.14	106.12	106.03	105.59	105.95	104.52	107.22
113.14	110.77	113.14	113.15	111.26	113.37	110.69	110.58	111.37	112.32	113.39	113.04	111.77	112.19	112.53	113.31	110.98	114.05	111.61	111.63	110.73	109.99	112.7	111.44	109.88	110.2	113.72	110.1	110.35	112.33	110.93	109.38	110.56	110.16	111.51	110.4	112.33	112.84	110.58	113.93	112.13	113.49	112.71	111.58	110.61	110.58	111.3	113.46	111.9	110.25
105.79	105.5	106.96	107.34	105.9	104.61	104.17	105.05	108.83	105.51	105.05	105.18	105.99	105.99	106.52	102.82	107.68	105.72	105.13	105.5	105.91	106.76	106.28	105.09	107.73	104.16	105.21	104.83	105.34	107.9	106.13	106.46	107.16	104.37	105.31	106.36	105.47	107.81	106.89	105.43	105.66	106.68	107.03	106.74	104.05	106.18	106.62	106.82	107.04	104.9
106.87	105.36	107.83	107.68	106.71	106.11	105.98	107.73	106.84	105.35	103.05	103.58	103.77	106.81	103.88	105.6	106.77	104.48	105.75	105.98	102.98	106	107.07	107.15	106.41	108.27	103.95	105.9	105.95	105.14	107.02	105.55	107.58	105.37	104.52	105.43	109.13	106.03	108.4	104.7	107.85	104.17	106.94	108.87	107.82	107.04	106.81	104.43	103.83	105.37
113.82	113.33	112.14	112.45	113.37	111.06	112.53	110.26	110.09	112.55	112.82	112.26	111.6	110.15	111.43	110.22	112.82	113.9	112.4	110.68	110.43	112.48	109.71	112.4	110.73	109.33	114.07	111.45	111.06	112.97	110.26	111.46	111.77	111.37	112.84	110.61	111.1	113.49	110.42	112.54	108.49	112.53	113.13	109.73	112.2	112.31	109.87	112.9	110.82	111.52
105.24	104.17	107.99	104.53	105.68	104.96	105.04	107.24	106.13	106.2	104.52	107.47	105.68	108.22	107.62	106.91	104.33	106.04	104.78	104.28	105.15	105.74	105.14	107.64	107.3	105.57	107.27	106.25	106.56	104.92	107.15	106.14	102.81	110.03	106.28	105.64	105.07	104.85	107.54	105.09	106.84	104.49	104.13	107.74	105.95	104.56	105.48	104.31	105.22	105.84
108.36	106.36	105.82	106.31	105	104.56	107.05	104.64	103.4	106.65	105.36	105.44	104.8	105.65	105.46	104.86	106.1	106.09	106.09	105.14	107.92	105.61	103.36	107.23	107.45	105.77	105.94	105.6	103.82	106.78	105.35	106.22	107.57	104.78	105.51	106.57	105.79	106.09	106.06	106.42	105.33	104.75	105.65	105.12	106.95	105.45	105	104.49	107.48	105.89
105.83	104.37	106.4	105.04	105.75	106.32	106.46	102.1	106.71	106.56	103.74	104.03	106.29	105.05	105.79	103.99	103.81	104.75	106.72	105.63	103.51	105.5	105.78	105.82	104.67	105.62	107.91	107.31	105.23	105.48	104.74	105.27	103.95	103.75	105.89	103.86	106.31	105.61	106.44	105.25	107.22	104.85	104.3	104.61	106.61	106.89	106.49	106.21	105.1	103.36
106.3	108.41	105.75	104.22	105.36	104.59	105.16	106.36	106.21	103.37	106.28	105.19	106.78	105.73	104.72	105.64	103.48	105.93	102.74	104.11	104.71	106.78	105.38	105.41	110.32	106.25	106.36	106.12	106	108.45	106.55	105.28	106.11	105.71	105.13	105.51	106.67	104.1	105.16	103.6	106.76	107.62	105.52	105.7	105.31	105.52	107.64	106.7	103.81	106.29
104.4	105.87	106.86	104.58	107.59	105.82	103.56	104.27	105.08	106.8	106.07	106.22	106.14	104.93	106.01	104.16	105.35	105.34	105.17	105.28	106.15	108.21	107.45	105.19	106.81	106.43	104.71	106.88	106.77	104.56	107.09	106.77	105.49	104.36	106.96	107.14	105.85	107.19	103.93	105.58	103.88	106.28	107.06	106.11	103.8	104.46	105.56	103.86	104.88	104.16
112.91	111.2	111.5	111.43	112.41	111.12	111.89	110.4	110.78	110.25	111.49	108.77	112.21	111.23	112.41	112.33	111.4	111.19	112.29	112.87	112.19	111.29	111.36	113.76	113.3	111.23	110.78	113.18	111.5	110.57	110.58	111.38	113.46	112.36	111.02	114.5	112.15	112.62	112.87	111.94	114.42	112.87	113.47	112.41	113.5	112.85	113.71	111.77	111.7	109.29
118.8	116.74	120.08	119.28	118.28	117.82	119.94	116.18	115.53	116.77	118.39	118.47	117.19	115.6	117.12	119.34	116.5	119.33	116.44	115.77	118.4	119.37	116.81	116.56	116.7	117.28	117.12	118.29	119.91	119.13	118.99	116.24	118.41	117.82	118.5	116.92	120.04	120.14	114.95	117.84	117.89	117.13	119.75	118.7	117.7	117.26	118.52	118.49	117.34	117.95
100.42	97.861	99.634	101.27	100.82	101.27	100.82	102.44	100.76	99.534	99.683	102.54	100.93	101.28	100.22	101.18	101.69	101.58	100.57	100.84	101.51	100.29	99.901	103.13	101.12	101.01	100.1	99.502	101.52	100.98	100.35	100.5	102	101.35	99.779	101.52	99.933	99.612	99.372	98.734	99.988	101.71	99.374	100.58	101.86	98.61	101.87	99.764	101.22	99.088
105.39	103.67	107.74	105.76	107.61	106.73	104.26	105	106.09	108.91	105.39	106.52	104.16	103.3	106	106.66	106.11	106.34	105.94	107.82	105.35	104.31	108.3	106.92	108.77	106.09	106.61	106.92	104.12	104.73	103.41	107	105.62	105.07	108.12	105.45	104.29	106.33	107.89	105.8	103.79	108.42	105.07	106.57	104.7	104.87	105.6	106.45	107.97	106.05
103.18	104.92	104.67	103.64	106.42	103.55	106.79	104.59	105.66	108.91	103.72	103.31	104.51	106.42	105.71	104.61	107.13	106.94	105.49	106.35	104.53	105.58	103.26	105.87	105.19	106.95	106.16	105.89	103.43	106.16	103.81	106.67	106.17	107.99	104.71	103.99	106.22	106.65	104.77	105.55	103.84	107.47	104.4	106.35	104.97	105.64	103.8	105.12	105.32	104.83
110.49	110.21	110.9	109.1	112.09	109.03	109.24	109.53	109.66	110.16	106.32	111.29	110.26	109.8	108.79	109.64	110.71	110.03	109.86	110.04	110.49	109.16	108.14	110.34	108.96	109.73	111.03	107.66	111.22	110.98	111.97	109.6	110.64	110.61	111.75	110.66	106.79	111.42	109.61	110.3	111.4	109.45	111.01	110.32	110.71	110.72	111.73	110.33	108.67	109.48
110.28	113.21	114.54	112.77	110.09	111.25	111.83	112.36	111.95	112.75	110.75	109.83	109.71	110.22	109.84	111.79	113.37	111.7	114.24	111.29	111.37	112.21	114.64	112.95	113.95	111.45	111.9	111.55	110.43	109.36	109.23	111.3	109.15	112.52	112.66	112.11	111.68	110.9	113.59	110.9	112.39	110.06	110.92	112.11	110.69	112.06	108.53	111.23	111.73	110.76
100.8	101.52	100.05	101.5	100.39	102.01	102.47	101.22	100.55	99.769	100.05	102.91	103.16	100.51	100.77	99.659	102.69	98.008	101.38	98.188	101.9	102.46	100.21	101.15	100.53	101.64	99.852	101.3	101.31	99.048	102.36	101.58	98.626	101.49	97.716	103.49	101.28	99.357	100.58	99.69	101.67	101.67	101.43	102.76	102.04	100.66	101.33	102.19	100.1	100.27
99.835	102.4	99.544	99.776	99.536	100.21	99.724	101.51	100.68	100.32	102.06	99.523	101.58	100.47	100.42	98.181	100.48	100.75	100.05	99.657	100.2	100.05	100.9	101.51	98.652	99.329	100.82	100.96	99.299	100.28	101.45	100.31	101.05	101.39	103.55	99.211	98.949	97.679	100.53	99.716	98.955	99.705	99.232	98.958	100.34	100.73	100.4	100.12	102.24	99.498
104.81	105.69	105.53	104.4	103.74	104.89	103.93	103.9	107.59	102.82	105.07	105.53	107.88	106.9	105.53	104.69	105.05	105.26	105.88	108.06	105.03	103.19	104.96	105.79	102.44	104.59	105.07	106.52	104.29	105.23	104.75	105.39	104.78	105.57	101.37	104.74	101.53	104.7	103.4	106.71	105.52	105.44	105.45	104.96	108.17	107.89	103.46	104.87	105.5	105.96
100.4	99.87	104.22	100.57	99.644	99.505	100.52	100.95	100.67	99.379	100.73	100.4	100.95	100.83	102.15	101.48	99.734	100.48	98.871	101.24	100.5	99.224	100.78	100.4	102.28	100.85	100.04	101.22	101.62	99.46	99.556	105.06	99.191	100.06	102.06	100.28	99.856	101.59	100.63	99.61	103.2	101.41	102.17	100.39	100.5	101.82	100.1	99.927	101.13	101.96
111.03	113.42	111.35	111.4	110.6	109.23	110.71	111.39	111.41	108.57	113.07	110.62	109.99	111.34	111.88	110.44	112.36	109.25	109.78	110.5	110.9	113.65	109.49	111.1	112.08	111.24	111.4	112	111.07	111.56	109.41	111.42	110.16	111.8	110.31	108.18	109.26	111.91	110.93	110.2	110.42	112.94	112.27	111.72	111.19	110.37	110.3	110.01	112.02	110.77
112.57	111.99	114.23	112.55	113	112.55	111.34	113.07	111.43	111.25	110.77	110.96	111.25	111.03	111.69	111.85	112.83	113.89	112	110.95	109.62	111.48	112.01	111.21	111.95	113.33	110.65	111.79	111.99	114.33	110.25	106.99	111.91	111.63	112.54	112.2	110.37	112.06	109.77	109.95	110.53	110.81	110.82	109.3	113	111.32	110.69	108.24	111.26	112.37
104.16	104.56	103.93	104.71	105.66	102.93	103.75	106.02	103.2	106.88	102.6	104.76	103.67	104.38	105.48	103.18	104.98	104.3	103.18	105.12	102.1	104.51	105	103.78	105.85	103.8	106.37	102.44	103.69	104.79	105.13	103.72	104.17	104.61	103.21	105.14	101.42	103.02	104.3	107.21	105.78	103.67	105.28	106.61	104.22	104.31	105.74	102.73	104.32	104.11
116.48	116.56	117.6	117.43	117.12	117.54	116.8	118.17	116.77	116.24	118.77	119.64	117.07	119.37	117.48	118.48	119.51	118.45	117.78	116.58	119.16	117.6	119.24	117.38	116.28	116.99	118.3	117.56	117.53	117.95	120.04	115.66	118.88	115.12	115.45	118.68	118.15	118.47	118.05	118.29	118.71	117.48	118.77	116.83	117.71	117.72	117.95	119.81	117.77	116.92
106.91	107.18	105.81	106.77	105.43	104.84	106.54	105.67	105.96	103.38	105.58	107.74	107.97	103.93	105.27	106.87	106.44	106.18	105.04	106.16	105.28	105.32	105.24	104.35	105.17	106.22	107.65	105.64	104.49	105.59	105.96	104.69	107.47	105.47	103.19	103.89	105.34	104.36	106.89	105.53	105.39	105.59	106.14	105.37	106.12	106.88	106.57	103.48	103.68	105.55
98.704	97.289	99.558	100.74	99.961	101.16	97.37	98.642	98.472	101.4	98.616	100.5	101.32	99.879	98.688	98.947	99.488	99.18	99.355	99.514	98.749	99.427	101.17	99.67	100.27	99.33	99.766	99.225	98.529	98.849	101.21	100.5	99.087	100.48	99.245	99.614	100.76	99.801	98.985	101.64	101.33	101.26	101.14	99.667	98.897	97.456	97.913	98.215	99.864	100.82
111.68	111.8	110.01	112.38	110.54	112.68	109.11	112.05	111.67	113.4	109.33	111.68	112.17	113.65	110.91	110.54	110.74	109.87	110.43	113.26	113.13	113.02	109.89	111.62	113.01	111.97	111.66	112.73	112	110.39	112.28	111.23	110.77	112.57	111.62	111.97	110.86	111.48	111.14	111.41	112.36	113.93	112.58	109.94	113.79	111.42	110.72	111	109.85	112.63
103.69	104.49	107.25	105	106.24	104.15	107.32	107.9	105.57	109.59	107.76	105.25	109.1	106.4	105.7	108.94	105.33	108.63	107.53	108.8	107.25	105.2	105.92	106.3	107.09	107.76	106.04	105.4	104.46	104.28	107.31	106.83	106.6	104.99	105.41	107.46	107.19	108.19	107.52	106.52	107.44	104.94	106.04	106.99	105.68	106.72	104.7	105.64	106.34	108.44
107.08	105.81	108.65	106.73	109.08	105.63	109.53	106.87	107.79	105.83	104.79	107.46	105.26	106.42	104.82	105.44	106.16	107.63	106.47	106.7	107.39	106.19	103.65	107.8	105.35	104.59	107.64	106.73	106.27	104.96	106.49	106.91	107.15	104.98	103.76	105.32	104.89	107.66	106.9	106.14	102.43	104.93	105.69	107.4	106.36	102.63	104.77	106.49	107.61	105.41
114.8	112.18	112.84	112.13	111.71	112.7	111.65	114.14	111.93	113.78	113.27	112.97	111.06	112.58	112.91	115.17	111.57	113.02	111.34	111.54	113.48	116.88	110.49	113.16	111.35	113.1	110.6	113.54	112.22	114.64	112.85	110.92	114.9	112.19	111.12	111.96	113.11	111.98	112.58	113.17	112.49	113.64	111.72	112.14	111.82	110.58	113.85	114.11	115.85	112.77
106.47	105.09	107.3	105.98	106.45	106.01	107.51	107.17	107.02	104.9	106.3	110.03	105.41	107.23	103.52	108.05	104.26	106.25	107.97	105.92	107.1	106.91	105.45	106.92	105.95	108.27	106.63	107.5	106.29	107.37	106.75	108.26	105.96	107.2	104.84	106.62	106.04	105.28	107.21	106.32	106.21	106.35	107.93	106.53	106.65	107.73	104.7	107.58	106.95	106
99.907	98.773	97.933	99.323	101.83	98.387	96.958	100.65	100.63	98.416	101.34	99.848	101.52	99.412	101.58	100.99	101.23	99.688	99.569	99.352	98.115	98.432	100.26	99.282	98.729	100.79	98.77	100.26	97.317	98.514	98.809	98.037	98.121	100.5	100.48	100.3	100.23	100.36	100.22	100.57	98.715	97.19	97.997	100.27	101.47	97.785	99.051	98.825	100.1	100.43
106.6	105.35	105.53	107.22	104.54	107.11	107.83	107.06	106.33	105.21	109.32	108.41	107.61	108.43	106.76	107.21	105.46	105.37	105.54	105.07	107.29	107.09	105.23	107.36	107.4	107.71	103.59	107.8	106.13	108.76	104.2	106.88	106.31	106.26	106.44	105.7	108.03	105.24	106.76	103.75	106.39	105.99	107.42	105.16	105.85	105.7	106.88	105.49	105.77	108.35
100.28	97.174	98.185	99.654	100.53	102.22	101.28	99.888	100.84	102.68	99.361	101.73	101.9	101.19	101.75	102.1	100.29	99.406	101.47	100.38	101.29	98.517	99.955	100.31	98.821	102.82	99.806	99.756	100.23	99.764	100.08	99.907	99.23	100.91	101.36	98.705	98.937	99.753	101.4	99.525	100.45	101.22	101.2	99.288	102.85	96.88	99.4	100.8	98.953	99.141
118.33	119.72	116.92	115.89	119.45	118.98	116.96	116.43	119.2	117.99	117	119.86	115.67	116.45	116.99	118.55	117.25	117.7	117.05	118.27	118.73	116.36	117.91	117.65	119.51	117.87	118.51	117.49	119.01	117.69	116.92	119.95	119.23	115.61	117.31	118.31	117.9	117.91	117.33	117.31	118.74	118.34	117.91	117.85	117.99	118.21	115.68	116.35	117.89	118.93
101.78	105.52	105.89	103.94	105.12	104.65	103.77	105.97	103.81	104.11	106.82	106.6	103.65	103.59	104.43	104.31	105.83	103.62	105.34	104.77	104.72	104.47	102.74	103.49	106.75	101.75	105.95	105.98	103.28	105.2	103.44	104.14	102.92	104.46	103.25	104.43	105.91	105.45	103.69	101.52	105.73	105.56	102.87	105.86	102.2	103.62	104.46	107.86	105.62	106.26
106.29	106.2	107.52	106.85	107.29	106.42	107.74	107.13	105.44	105.56	105.14	106.07	106.14	107.16	104.18	105.35	104.15	106.35	105.97	104	106.17	106.57	106.43	104.63	104.37	105.54	107.22	105.89	106.7	106.49	105.58	108.49	108.63	103.42	106.71	106.53	107.67	105.18	106.78	108.18	104.83	107.97	107.91	105.97	108.29	107.17	105.59	104.87	106.63	106.84
110.83	105.94	106.35	108.17	106.59	107.78	107.43	105.17	106.86	105.9	106.37	108.51	105.61	106.7	106.75	106.85	108.91	106.76	105.84	105.25	107.11	107.54	107.44	108.56	107.74	108.15	105.02	105.63	105.41	105.89	105.81	109.27	108.76	108.53	106.62	105.47	108.44	106.01	107.44	105.96	106.35	105.34	104.59	108.46	105.03	107.61	108.48	107.12	106.8	106.92
110.93	110.58	110.79	112.62	110.08	113.08	111.1	110.94	111.95	111.51	110.89	113.3	112.19	110.35	111.69	113.24	113.79	110.29	111.77	110.42	114.62	110.64	111.06	112.31	110.26	109.13	112.45	112.32	111.19	111.62	112.25	109.95	113.66	110.15	109.5	113.56	111.39	109.36	112.77	110.54	111.58	112.53	111.37	111.67	111.03	110.84	111.2	112.71	112.2	111.93
98.545	101.84	101.81	100.73	99.712	99.332	100.91	101.84	99.205	100.94	102.23	99.718	100.32	101.71	100.67	99.689	102.12	100.98	100.42	100.46	100.4	99.495	102.18	101.74	102.21	99.97	99.214	99.467	102.15	100.37	99.505	99.452	101	101.54	99.856	101.7	99.037	101	97.381	101.22	101.64	99.541	100.96	100.36	101.37	100.94	103.56	101.03	102.96	99.757
105.07	105.92	107.74	108.03	107.19	107.45	107.24	103.3	107.46	106.07	106.72	106.16	106.32	104.88	105.75	105.82	108.33	105.76	106.4	106.13	109.6	105	106.58	105.65	104.07	108.8	105.75	105.49	107.72	106.01	104.91	106.62	105.2	104.56	106.32	106.5	106.08	106.15	107.01	106.7	108.73	108.43	105.03	106.5	107.08	108.03	104.8	107.15	106.7	106.85
114	112.84	111.43	111.94	114.86	111.44	111.77	112.8	110.31	113.08	112.65	111.35	113.25	113.28	113.66	112.73	114.85	112.03	112.29	114.1	114.84	113.25	112.58	113.38	114.54	112.13	113.87	115.09	110.41	114.19	113.95	111.99	114.11	113.57	113.22	113.54	114.61	113.09	111.93	112.44	114.65	112.34	110.64	111.74	113.17	113.27	113.03	114.38	112.51	113.65
110.47	112.19	109.46	112.06	110.93	111.32	111.44	112.14	111.94	110.86	110.04	109.19	108.78	110.57	110.02	112.59	110.77	113.33	111.17	111.13	112.51	111.54	111.43	110.26	111.4	111.95	109.37	110.86	108.82	111.76	111.88	110.95	110.15	107.98	113.17	111.9	110.52	110.91	111.57	110.08	110.43	109.39	111.85	111.33	112.84	109.71	112.12	112.01	109.85	111.7
112.67	113.07	110.87	111.95	112.37	110.15	111.84	112.05	111.06	111.7	111.91	114.13	111.13	111.95	110.26	113.76	110.02	111.11	111.75	112.25	113.59	110.59	112.9	113.29	110.46	110.04	111	110.08	112.01	112.31	112.22	112.51	114.25	111.9	109.35	112.59	111.77	111.64	113.03	112.02	111.37	110.2	109.58	113.01	113.56	114.68	112.89	113.13	114.14	110.98
107.62	108.89	106.77	105.13	108.59	106.36	108.51	107.35	105.64	107.72	105.73	108.94	108.5	108.11	105.52	108.85	105.81	106.48	106.72	106.54	106.12	105.39	106.9	107.83	104.56	105.72	104.4	105.77	106.12	105.17	107.36	107.68	106.91	107.01	106.13	108.56	105.22	107.92	105.19	106.98	106.24	106.38	108.46	106.44	107.39	107.26	104.35	108.07	106.62	106.65
105.62	105.04	106.07	104.95	104.12	105.46	107.09	107.48	103.1	103.73	106.92	106.07	103.81	105.98	107.48	105.15	106.43	106.63	105.13	105.89	103.49	106.13	104.89	104.52	105.63	106.18	103.57	105.3	103.76	104.25	104.77	104.65	105.84	105.17	105.49	104.59	107.37	105.98	107.38	106.88	105.16	102.97	105.13	105.5	104.53	105.68	106.72	108.43	106.76	106.14
103.42	106.24	106.11	104.32	104.96	105.04	107.5	106.1	103.32	103.99	107.32	103.34	103.63	102.53	105.69	102.64	104.6	104.57	104.47	106.34	103.28	103.48	105.35	106.84	106.85	105.04	106.95	106.47	103.22	105.55	101.93	105.03	104.76	106	104.39	104.39	104.77	104.33	106.93	103.81	107.22	105.97	104.59	106.37	106.48	105.24	103.1	108.36	105.52	107.37
107.81	105.46	104.37	103.68	109.06	108.48	107.73	108.41	106.2	106.02	105.65	107.41	108.32	107.84	104.44	109.01	106.88	108.23	107.31	106.53	107.11	107.07	106.44	107.08	107.18	104.48	107.78	109.8	108.63	106.1	109.44	108.25	108.35	109.52	108.21	106.21	108.74	106.83	107.06	106.21	107.06	107.96	105.66	109.44	107.5	104.97	105.23	106.46	106.8	106.02
105.02	105.73	104.93	102.71	105.37	104.54	106.08	103.53	106.28	102.26	104.78	104.79	105.99	104.61	105.37	105.41	104.76	106.75	105.25	104.82	105.11	105.53	102.09	103.37	104.94	103.84	104.47	102.98	103.51	103.98	104.47	104.13	103.78	104.06	105.99	103.29	105.96	105.08	103.24	104.6	102.3	105.87	103.35	104.17	104.44	102.97	105.75	103.63	105.82	104.06
99.695	100.42	99.792	101.23	102.07	102.82	100.03	100.15	102.42	100.28	100.06	100.2	100.26	100.12	102	98.497	101.09	103.29	100.28	100.98	101.46	99.678	99.302	101.71	99.68	100.7	100.36	101.35	101.2	100.07	99.998	101.32	99.94	99.715	101.13	101.76	101.08	100.31	100.64	101.02	99.678	100.02	101.04	100.1	99.65	100.81	98.103	101.53	101.99	100.21
111.41	108.21	109.86	108.97	111.28	111.37	111.91	110.17	111.89	109.43	111.79	109.12	108.55	111.01	109.8	108.82	110.22	109.74	111.1	110.62	111.19	110.75	108.74	111.45	110.22	110.82	109.96	110.96	110.39	111.02	110.43	108.77	109.66	111.37	111.02	111.34	109.97	108.89	110.77	109.96	110.1	109.25	111.99	108.88	112.1	110.25	111.93	110.95	112.53	112
103.71	106.52	103.04	107.7	105.61	105.42	105.16	104.59	107.16	105.06	104.37	105.98	106.26	104.86	103.09	104.02	105.7	105.73	106.72	103.61	105.19	104.25	105.48	107.43	105.18	105.93	104.55	103.86	103.91	104.92	106.88	105.32	106.52	104.49	106.37	106.84	105.53	106.45	105.31	106.28	106.29	106.19	103.11	103.74	104.93	104.89	106.08	106.07	104.89	104.95
112	109.21	110.64	111.39	107.56	109.55	109.77	111.12	110.95	111.45	108.07	110.36	109.63	110.74	109.67	109.77	109.22	110.64	109.54	109.86	111.76	111.55	111.09	113.56	111.08	111.04	110.66	110.21	109.99	109.7	111.41	110.5	110.71	110.33	111.84	111.15	109.82	111.66	109.9	109.5	111.54	110.65	111.36	109.9	110.17	110.09	111.87	109.41	109.68	111.49
118.3	118.66	116.36	118.24	117.19	116.52	116.52	116.54	116.8	118.41	118.71	116.18	116.11	119.5	117.08	115.46	115.03	117.21	117.54	116.93	116.92	115.83	118.14	119.31	119.91	119.51	117.74	116.07	115.39	119.2	116.22	116.93	117.44	117.32	117.19	116.77	116.48	119.62	114.68	117.17	117.3	119.11	117.29	117.23	117.8	116.92	117.78	117.11	118.63	118.96
112.91	113.64	110.91	111.11	112.6	113.08	113	112.68	111.5	113.05	112.32	112.71	112.25	112.74	112.6	111.41	113.31	114.73	113.09	113.19	112.81	111.96	110.46	112.58	111.61	114.22	111.83	112.79	114.62	111.56	114.04	115.71	113.52	112.15	111.93	110.26	112.15	111.07	113.26	111.54	114.13	112.74	113.08	111.2	111.6	112.16	111.58	112.6	111.31	115.13
111.15	110.54	110.76	113.23	110.62	113.38	110.75	110.57	110.75	111.76	111.82	110.48	109.6	109.34	111.41	109.59	111.8	108.97	110.25	111.76	110.55	112.25	110.53	110.65	109.42	111.04	112.68	112.86	111.57	108.54	111.83	112.72	114.54	109.52	111.36	113.05	112.88	108.83	111.62	111.33	110.35	112.34	112.51	110.79	110.31	109.93	110.69	112.46	113.33	110.03
111.67	111.79	111.41	110.24	112.87	111.66	110.85	109.91	109.14	109.48	112.07	107.86	113.01	110.72	112.38	111.16	109.87	109.56	111.41	111.14	108.65	109.2	109.09	109.53	113.13	109.79	109.67	110.11	109.99	109.16	111.23	111.55	110.05	112.72	109.73	110.93	112.79	110.53	108.99	111.39	111.81	112.9	112.75	112.14	111.63	111.75	110	109.43	110.61	112.03
104.91	102.92	104.57	105.55	107.67	107	105.86	105.18	103.11	105.28	106.1	103.51	106.71	106.36	106.43	104.12	104.98	105.39	104.57	104.06	104.01	106.47	108.73	106.05	105.27	105.83	106.65	106.66	105.18	105.37	105.11	106.14	106.19	106.52	104.46	104.23	105.28	107.07	105.97	107.1	106.57	104.12	106.27	103.44	103.85	105.64	107.5	105.61	105.26	104.63
113.92	112.04	111.33	110.79	112.31	112.87	112.19	112.02	113.63	111.65	111.42	111.29	113.48	112.02	112.21	110.12	112.98	112	112.52	114.19	111	110.38	110.02	110.18	112.23	112.14	113.05	113.55	111.93	112.43	112.82	109.7	113.13	112.82	112.81	111.46	113.77	111.92	111.45	111.17	113.09	110.44	110.9	111.39	112.05	111.22	109.82	112.19	110.65	111.28
99.089	101.03	100.73	99.903	101.02	99.169	101.45	97.834	99.045	99.448	100.22	99.881	99.973	102.39	100.36	97.985	100.8	101.55	99.837	99.249	100.19	97.948	99.544	98.783	99.656	97.449	99.427	98.405	101.22	101.78	100.43	97.616	101.27	99.395	98.564	99.71	99.652	96.321	99.126	100.91	98.056	100.62	99.631	99.17	100.48	99.521	98.481	98.252	100.41	101.59
100.17	100.59	99.274	100.99	101.17	100.72	103.24	102.8	100.48	98.937	100.68	103.17	102.22	101.46	101.77	100.36	101.28	100.57	101.42	99.692	102.69	99.661	100.88	100.6	101.28	100.14	100.45	100.2	101.13	99.498	100.81	101.99	102.55	102.77	101.63	100.81	101.26	99.032	101.28	100.63	101.07	100.43	100.1	102.22	100.57	100.87	101.32	100.95	98.76	101.92
102.13	101.07	100.95	99.727	99.51	101.11	100.25	98.606	100.54	100.27	100.16	99.224	99.206	102.04	99.642	99.752	101.85	100.56	102.11	99.675	100.2	102.26	99.893	99.328	99.748	102.11	101.18	101.22	98.182	102.32	101.76	101.34	99.802	98.895	98.352	101.66	101.94	102.2	99.059	99.469	102	100.53	101.05	102.04	99.709	100.35	99.292	99.167	100.65	103
110.36	110.5	111.95	112.05	111.63	111.55	112.9	110.57	109.02	112.05	111.19	110.57	112.06	110.41	109.64	113.53	112.22	113.96	108.85	111.03	110.82	110.74	112.89	111.56	112.06	111.12	111.34	111.65	111.99	111.92	111.33	111.69	110.77	108.18	111.56	112.52	111.33	110.59	113.62	111.9	110.76	114.18	112.24	112.6	112.78	110.52	110.7	111.48	113.27	111.3
109.52	111.39	110.84	110.7	111.43	110.57	108.6	110.53	111.47	111.47	112.08	111.49	109.16	112.48	113.3	112.06	112.22	112.35	108.85	110.9	110.8	113.29	111.13	110.54	109.68	113.01	111.44	111.21	112.94	110.85	112.43	111.17	110.54	109.94	111.1	112.32	114.18	110.35	111.39	110.8	110.78	111.33	111.17	110.94	112.77	114.48	110.74	111.37	112.18	112.79
105.49	105.34	108.07	106.8	106.43	108.26	105.93	106.86	105.13	107.25	109.09	105.39	105.96	109.86	106.82	105.91	106.69	107.32	107.87	104.89	108.17	107.15	107.19	105.92	104.56	106.6	106.09	107.89	105.29	105.1	105.57	108.27	107.08	106.73	106.7	104.85	107.55	106.11	107.54	107.58	106.88	106.23	105.91	105.92	107.56	107.34	105.08	106.79	107.74	105.76
106.92	105.88	105.2	105.45	106.69	107.15	106.74	104.97	106.75	105.58	104.16	106.1	105.98	108.13	106.01	106.59	107	106.22	106.19	109.23	108.2	106.34	108.39	104.87	108.39	107.93	104.45	106.2	105.2	103.92	107.46	109.8	105.25	105.75	108.13	107.4	105.68	103.74	105	107.13	106.62	103.92	106.05	106.66	107.48	107.97	105.72	105	106.2	107.6
105.49	105.45	104.45	104.36	103.58	104.99	104.01	105.29	104.08	106.2	103.98	106.65	107.13	102.64	105.03	104.42	103.81	104.94	105.47	106.18	105.63	104	106.09	104.17	105.53	103.39	105.59	105.98	106.22	104.71	106.41	104.46	105.05	104.67	106.92	105.44	102.67	102.98	106.75	104.87	100.31	107.95	106.12	105.1	106.65	104	106.67	105.08	104.91	106.69
105.99	105.19	105.63	105.61	105.87	106.05	105.58	105.87	106.53	105.83	103.6	107.53	105.83	103.81	104.46	107.79	104.33	107.41	107.7	105	105.54	103.32	107.38	105.98	105.79	106.07	105.75	103.64	105.94	105.58	106.43	105.31	105.76	105.49	104.51	106.69	105.33	105.79	105.09	104.36	105.2	104.91	106.52	105.86	104.04	106.38	104.62	106.43	105.19	107.15
112.12	111.58	111.17	109.1	113.67	110.98	113.76	110.81	111.98	113.58	113.98	112.11	111.82	112.46	111.85	111.67	111.26	114.45	111.48	112.63	114.26	115.19	113.34	113.91	112.52	113.4	114.35	112.41	113.84	110.22	114.71	111.85	112	113.17	113.9	112.58	115.92	112.91	114.53	114.08	114.02	112.57	113.06	113.7	112.04	112.39	114.58	114.22	110.96	112.85
111.39	112.54	112.73	114.32	111.24	111.43	113.35	112.76	111.22	112.03	111.31	112.09	111.33	110.08	110.44	111.64	114.93	112.51	110.83	113	111.64	113.69	111.12	111.56	111.68	113.82	111.57	110.12	112.25	110.25	110.23	114.24	112.63	112.83	111.55	111.11	112.34	112.87	111.18	112.15	112.86	114.72	110.19	110.9	112.12	111.25	112.14	111.17	109.31	111.37
112.31	109.84	109.17	110.93	109.79	110.29	112.53	111.11	108.08	112.62	111.24	110.74	113.48	112.93	111.73	110.23	112.11	110.36	108.96	110.57	110.19	108.91	111.45	111.25	109.98	110.44	111.04	113.43	112.76	110.53	110.01	113.19	110.89	109.7	112.37	109.89	109.98	111.81	112.56	110.82	109.54	111.26	111.44	112.96	110.49	112.19	111.43	111.22	110.11	110.92
114.21	111.36	112.46	111.71	112.81	110.9	110.34	110.5	111.01	112.38	109.5	110.92	110.14	109.09	110.25	110.35	112.69	112.87	109.61	110.12	111.96	111.82	115.63	112.57	112.08	111.71	111.91	110.75	112	111.74	112.23	113.67	112.68	111.99	111.55	111.64	108.88	112.35	111.68	110.14	112.78	111.77	112.91	111.16	108.61	112.14	111.88	110.35	114.02	112.68
105.55	106.42	102.7	104.06	105.4	104.62	104.85	104.14	105.82	105.82	105.69	107.3	105.34	105.84	103.69	105.48	103.8	106.95	107.16	105.84	103.73	105.07	105.44	107.9	106.93	107.69	104.44	106.2	104.57	104.31	105.78	104.55	106.14	104.09	105.33	106.32	104.36	105.26	104.79	106.01	106.25	106.03	103.5	104.9	105.81	105.88	104.82	106.15	107.06	106.32
120.66	119.98	116.38	117.48	117.74	117.51	117.03	116.9	116.44	117.44	117.47	116.99	116.71	118.5	117.55	117.76	117.12	118.72	117.53	119.19	116.29	116.22	116.37	118.86	118.48	118.84	117.43	117.49	118.89	118.31	118.04	118.73	116.56	116.63	116.39	117.51	119.12	118.53	117.72	117.14	115.9	118.46	116.6	117.65	116.67	118.54	115.34	117.42	117.39	116.96
107.12	104.69	106.56	106.23	103.29	106.92	105.53	108.27	104.75	107.14	108.09	107.53	104.6	107.49	106.38	105.61	107.78	105.61	104.79	106.19	105.94	104.27	106.27	105.79	106.33	104.37	102.92	107.26	106.56	107.16	106.5	105.9	105.69	104.72	108.08	105.57	107.12	104.84	104.83	107.14	107.04	107.07	104.98	107.04	105.04	103.05	104.28	105.63	106.03	105.6
110.93	112.36	111.35	112.17	112.28	112.67	111.46	112.99	111.75	113.03	111.72	111.7	111.29	112.95	110.54	110.62	110.66	110.45	111.47	110.66	112.91	110.93	112.81	110.71	111.79	110.18	112.76	111.38	112.73	111.92	112.46	111.76	111.78	111.94	112.29	113.4	113.96	113.59	110.95	112.17	110.51	111.68	109.03	110.74	111.63	111.14	112.55	112.28	109.85	112.92
116.11	115.57	117.22	115.55	120.08	116.31	114.56	118.12	116.22	117.9	115.92	115.24	117.87	116.34	118.16	117.37	116.69	117.28	116.09	116.76	115.95	114.4	117.77	115.63	117.26	117.02	114.37	115.84	117.95	114.05	116.46	115.79	117.07	117.05	116.93	116.01	115.33	116.48	116.49	115.53	114.5	117.11	115.59	115.89	117.78	116.26	117.16	115.91	116.49	115.54
110.58	112.75	111	111.71	114.13	112.11	109.46	111.34	113.89	110.44	111.84	112.25	111.32	113.24	111.06	110.58	109.24	112.97	112.05	110.86	111.78	111.42	110.16	111.17	111.6	112.25	112.21	112.21	111.21	109.73	111.87	110.79	111.68	111.15	114.98	110.41	112.38	109.92	109.32	112.47	110.37	111.63	110.57	110.59	111.89	110.88	111.1	113.72	112.17	109.08
104.34	104.43	104.91	104.98	104.45	106.02	103.53	105.76	106.32	104.15	106.38	104.47	104.43	106.96	103.3	106.08	102.7	103.07	103.56	101.33	104.31	104.1	105.57	103.79	102.96	104.14	102.05	105.53	103.12	103.76	103.98	102.66	105.03	103.53	104.7	103.01	104.74	105	102.35	102.83	104.63	104.32	103.04	106.11	105.47	102.84	103.89	102.17	105.01	103.27
113.94	111.02	112.46	113.09	114.58	113.85	112.01	110.12	112.42	112.66	113.81	111.48	112.44	109.74	111.03	114.84	112.75	111.12	110.6	111.83	113.06	111.18	112.86	112.88	113.73	109.9	113.68	110.4	111.49	112.43	112.28	112.75	111.83	112.56	110.56	112.54	113.29	112.01	111.1	113.16	114.44	110.94	113.96	113.44	111.07	111.49	113.25	111.74	109.27	113.58
105.69	104.31	104.32	108.45	104.2	106.46	104.26	104.53	105.44	105.49	106.97	105.3	103.91	106.43	104.86	104.81	103.9	105.97	102.8	104.65	106.4	105.02	106.28	106.04	106.17	106.58	105.5	106.35	105.59	108.61	105.66	105.22	107.22	104.29	105.72	105.55	104.55	105.16	107.44	107.03	105.32	107.93	106.5	105.45	104.91	108.26	105.96	105.09	105.19	102.06
113.52	112.05	110.36	109.88	110.97	112.83	109.91	111.24	109.43	111.58	112.93	113.01	110.8	111.91	112.71	111.46	112.12	109.97	113.3	109.97	109.44	111.13	112.45	110.81	111.36	109.3	112.23	109.88	108.91	112.44	111.79	111.71	112.32	111.04	108.45	110.06	112.22	110.25	111.48	111.62	110.76	111.48	111.68	110.55	110.76	112.61	112.29	111.59	111.35	111.22
106.68	108.21	105.58	107.53	106.99	105.72	106.61	106.46	106.8	108.01	105.17	105.18	106.46	105.77	107	106.99	106.14	105.26	105.29	105.14	106.13	106.87	106.58	108.22	105.06	107.36	105.83	105.35	107.08	104.5	107.43	105.1	106.7	107.69	105.83	108.54	105.93	108.4	104.45	105.74	106.56	107.12	108.05	106.95	105.91	103.74	105.42	106.49	104.88	107.01
103.83	105.02	102.99	106.38	102.83	104.55	103.45	103.64	103.86	104.13	104.46	105.26	107.69	105.91	105.74	106.15	106.33	105.33	104.6	105.17	104	105.71	104.4	104.67	105.99	106.05	105.1	108.23	104.97	103.22	102.58	104.42	103.26	105.51	104.36	103.4	107	105.93	106.52	103.77	104.83	103.83	103.16	104.72	105.46	104.64	104.64	103.83	105.76	103.76
98.017	101.86	97.435	100.38	101.66	101.18	101.55	101.56	101.18	101.78	101.05	100.39	101.69	100.61	99.489	100.95	100.93	100.07	100.03	100.11	102.14	100.68	99.748	100.41	100.69	100.25	100.46	102.64	99.403	99.342	100.64	99.765	100.44	100.9	101.69	99.874	98.128	101.36	97.246	100.85	98.791	101.98	100.77	100.3	102.58	101.25	99.863	99.77	101.19	102.09
110.85	111.15	111.1	109.89	111.83	112.45	110.36	111.18	111.92	112.37	112.52	113.78	111	110.98	110.66	111.82	112.38	110.9	109.25	110.7	110.94	110.92	110.73	113.06	111	111.28	111.19	110.79	111.65	112.65	112.61	112.87	109.72	111.46	109.73	110.49	112.02	112.29	111.42	110.7	109.89	111.38	109.65	109.62	111.2	110.47	112.98	111.62	110.72	111
109.67	111.07	111.79	113.97	112.71	110.28	111.57	112.17	111.72	108.08	111.45	113.26	111.22	113.11	112.43	112.32	113.53	111.36	112.58	111.35	112.35	113.67	111.29	112	111.95	112.14	111.46	111.82	112.46	113.39	111.21	112.13	114.57	111.27	111.68	112.15	111.42	113.9	111.69	112.65	109.51	111.55	109.88	111.04	111.16	112.71	113.64	108.74	113.31	111.05
109.27	113.08	110.9	109.85	109.73	110.44	107.35	110.56	110.2	109.15	109.45	110.42	111.97	112.03	109.82	110.17	109.91	112.75	109.23	108.72	110.56	110.14	108.6	108.92	109.92	111.21	110.92	110.35	109.32	110.09	110.75	110.59	112.31	110.9	109.06	111.86	109.81	109.73	110.48	109.58	110.33	110.28	112.1	113.37	111.1	111.7	111.23	109.36	109.79	110.59
112.55	114.17	115.38	111.94	112.74	112.52	111.6	113.83	111.64	110.84	111.75	111.66	111.78	114.63	110.11	108.86	111.33	113.38	110.71	113.01	112.9	114.75	113.47	110.97	113.64	111.26	108.98	113.99	111.69	111.87	113.58	112.44	110.24	110.01	111.71	111.86	112.22	111	114.84	113.9	114.07	112.74	112.07	111.48	112.55	111.83	111.86	112.51	113.71	112.89
112.4	113.97	110.25	111.09	111.5	111.17	114.8	111.53	111.88	111.16	112.09	111.86	111.4	110.91	111.15	112.46	113.23	112.46	112.92	112.72	111.64	111.97	113.83	111	110.8	110.08	111.78	110.38	112.06	112.01	114.11	110.39	110.39	113.23	112.4	112.41	111.63	112.77	112.64	114.13	112.15	114.92	112.92	112.1	112.01	113.41	113.62	112.19	110.96	110.99
105.34	105.04	105.27	102.61	105.41	106.3	105.14	105.76	105.74	106.94	104.38	105.61	103.33	104.87	104.7	105.58	103.43	105.81	105.03	103.16	106.4	105.94	103.14	104.65	105.8	105.52	106.68	106.04	107.67	103.91	102.98	104.95	104.52	105.32	103.99	104.15	106.63	106.28	103.96	105.72	107.67	106.08	103.94	104.96	104.74	103.79	105.71	105.95	102.74	104.66
108.17	107.23	105.3	104.83	104.15	106.29	104.13	106.25	105.52	107.58	107.11	104.65	104.02	106.57	108.82	104.31	104.96	106.15	105.5	107.14	105.87	105.56	106.94	103.32	106.97	105.65	104.03	107.24	104.64	105.81	103.71	106.02	107.29	106.17	106.56	106.1	104.99	105.38	105.93	106.35	106.24	106.4	104.27	106.68	105.14	104.89	105.03	107.24	107.08	106.48
111.6	111.72	112.52	112.35	111.89	112.87	111.47	112.43	114.09	111.1	112.59	109.71	113.13	112.73	109.66	112.71	110.27	110.79	111.19	111.58	113.52	112.65	113.16	111.24	111.37	113.34	111.39	112.26	111.6	110.62	109.97	113.34	111.19	113.49	113.09	109.86	112.12	112.86	109.9	109.45	112.66	111.18	111.49	109.79	111.51	110.3	112.19	109.83	111.15	111.37
111.18	115.03	111.7	112.41	111.28	111.29	111.48	113.45	112.34	111.26	110.85	111.35	113.03	110.31	112.2	111.73	111.51	113.35	112.12	113.14	113.1	114.26	112.55	113.28	111.05	111.67	113.73	112.07	112.95	113.81	112.11	113.6	111.71	110.45	114.47	113.39	110.86	110.63	112.32	111.69	113.41	111.74	111.68	111.44	111.08	109.35	111.19	112.44	112.68	111.39
106.51	104.66	108.09	105.64	106.77	108.36	104.43	108.62	109.51	107.17	106.48	106.94	108.64	106.15	104.02	106.75	106.2	107.5	105.91	105.9	109.5	109.39	109.34	107.63	105.4	106.75	106.29	109.83	106.93	106.28	107.28	108.26	107.23	110.12	105.9	106.61	107.95	106.05	105.05	106.4	108.92	106.32	104.91	106.56	106.14	107.14	105.67	105.81	108.77	104.01
106.5	107.33	108.04	107.74	108.48	105.04	105.22	109	106.7	105.91	106.6	106	109.16	108.45	107.12	107.79	105.79	106.4	104.84	107.17	105.38	108.2	104.91	107.54	105.32	104.49	106.9	107.47	106.9	105.55	107.68	106.87	105.23	107.49	105.06	108.44	107.96	106.27	106.98	106.19	105.92	106.03	105.05	106.53	106.85	107.06	106.54	106.13	107.26	106.46
105.87	107.32	105.34	104.71	104.62	105.71	104.22	103.79	105.06	104.27	102.44	104.63	105.68	105.16	105.68	104.79	105.93	105.49	103.88	106.35	105.63	103.09	103.56	106.73	103.45	103.38	105.12	103.21	103.87	106.25	102.6	107.52	104.52	104.47	103.99	106.72	106.56	106.55	103.25	105.7	103.84	105.76	105.25	104.51	103.25	105.17	106.5	106.18	107.54	106.73
106.33	106.02	105.84	105.04	107.8	103.88	106.2	106.89	104.21	105.94	105.58	105.19	107.69	104.55	107.01	105.08	105.83	105.57	107.08	107.21	105.96	106.35	108.54	107.83	105.14	105.59	106.98	109.99	104.35	107.53	107.16	109.99	107.39	105.36	104.42	104.99	104.77	108.49	106.56	106.98	106.37	105.96	108.05	106.88	105.36	106.8	106.7	106.77	106.94	107.44
107.98	105.16	106.7	103.74	109.37	105.74	108	105.52	105.5	105.01	107.95	107.13	106.21	104.02	104.65	106.9	106.77	104.94	106.91	106	107.29	105.17	104.74	105.25	106.33	106.75	106.6	105.82	105.7	107.92	105.06	107.35	105.34	105.12	109.1	106.28	107.39	102.98	105.26	105.29	107.02	107.7	103.94	105.79	106.39	103.31	107.94	106.37	105.12	103.03
99.666	98.672	100.41	99.135	100.57	99.361	100.69	100.59	100.3	103.77	98.57	102.18	98.044	101.27	99.308	98.679	99.647	99.615	100.56	99.863	98.136	98.565	100.26	98.031	100.02	100.6	99.6	96.976	102.55	99.366	101.54	99.162	101.68	101.24	99.052	101.64	100.01	100.53	99.343	99.579	97.649	100.42	102.17	100.52	99.658	99.138	101.81	99.23	100.61	101.38
105.93	105.44	102.42	105.43	105.1	105.07	105.43	106.38	107.43	103.88	108.43	104.51	105.51	105.66	105.26	105.99	104.4	103.16	106.77	104.84	103.91	105.71	107.21	107.17	107.55	104.88	105.38	106.27	104.07	106.1	105.75	105.16	104.67	104.89	106.72	105.93	103.66	106.84	107.02	105.69	106.31	105.63	106.21	105.01	105.83	105.74	106.23	107.38	104.6	106.72
105.86	105.8	107.38	104.8	108.62	105.1	105.15	109.02	105.58	104.98	106.22	105.64	105.13	104.54	106.05	104.96	107.38	104.94	103.73	106.75	106.61	103.42	107.16	103.23	106.56	104.6	107.12	105.88	104.51	104.59	106.09	106.69	107.69	106.09	108.57	106.04	106.85	106.75	105.59	103.78	107.54	105.33	105.77	105.94	107.88	106.3	105.96	105.7	106.47	106
103.57	104.67	106.68	104.78	105.68	104.16	104.26	104.24	107.48	104.26	104.69	106.66	106.01	105.64	105.01	103.81	104.16	105.02	106.38	107.66	105.2	103.91	106.06	105.68	105.08	104.12	102.91	103.81	104.6	106.56	103.78	106.24	107.31	106.11	104.07	104.39	107.47	105.11	106.16	104.37	104.48	105.03	108.02	104.38	106.74	105.72	104.25	104.51	104.26	105.59
104.67	104.5	105.53	108.18	105.36	105.88	105.08	104.44	105.87	104.1	104.05	106.3	105.16	105.4	104.36	105.28	105.52	104.58	105.52	104.03	107.6	108.41	106.77	104.93	101.74	105.94	106.22	107.54	106.88	104.17	105.79	108.25	107.63	106.3	106.73	104.9	106.84	107.24	105.95	105.9	106.92	104.06	105.46	106.49	104.61	105.5	104.45	102.97	106.74	105.96
106.46	105.24	106.35	106.04	103.33	105.93	106.29	106.25	105.26	105.3	104.15	104.01	104.43	104.58	103.81	103.75	104.9	104.43	104.94	104.99	104.27	104.5	104.02	103.38	106.5	104.48	106.71	102.83	105.49	103.23	106.42	106.7	104.98	106.61	105.21	105.13	105.41	105.86	106.1	106.59	104.23	106.63	104.86	104.79	107.46	105.94	105.48	103.64	106.37	104.94
104.63	102.73	106.07	106.54	103.55	105.1	103.11	101.89	105.17	102.39	102.59	102.49	102.57	105.06	104.12	103.59	103.88	105.82	103.49	107.03	102.4	106.74	106.12	102.49	101.89	105.06	103.67	105.1	103.48	104.71	102.63	103.06	104.29	103.86	102.88	104.12	104.55	103.34	101.83	105.26	103.47	107.56	104.94	103.36	103.73	106.81	105.91	103.76	106.4	102.01
109.1	111.11	110.39	110.27	111.1	110.91	111.57	110.47	109.88	110.47	108.9	111.72	109.45	109.62	109.52	109.28	112.25	109.58	110.65	109.99	111.59	109.98	109.47	109.64	110.11	111.82	109.56	108.68	111.15	109.79	108.96	109.1	111.05	111.05	110.1	108.86	110.35	110.85	112.05	109.69	110.05	109.97	110.55	108.81	109.92	111.44	110.89	111.42	110.35	108.51
105.43	106.46	107.37	106.72	107.13	106.67	106.95	106.43	107	105.7	105.68	106.9	106.89	109.21	105.75	105.33	107.03	108.02	104.18	108.81	105.42	105.82	104.38	107	105.71	106.15	105.6	104.05	106.98	108.43	106.02	107.01	106.39	107.8	107.16	107.28	106.1	107.97	105.81	106.48	105.96	108.49	106.42	106.67	106.48	106.86	106.9	107.18	108.48	106.65
101.62	99.384	101.48	100.3	99.28	100.49	102.17	102.56	102.36	100.09	101.66	100.59	101.25	101.09	99.973	100.34	97.982	101.83	101.62	101.41	98.309	100.62	101.96	101.37	100.99	99.835	100.09	98.818	100.86	99.538	101.99	100.95	102.18	102.08	103.01	100.46	99.608	100.68	102.09	100.69	100.14	98.874	101.47	99.663	98.253	101.11	101.95	100.3	99.279	102.57
104.05	106.16	103.12	105.11	102.3	104.91	104.97	105	103.6	103.85	104.87	105.46	105.29	105.91	102.7	103.63	106.62	104.67	104.06	102.36	104.47	104.32	104.67	107.19	106.32	105.92	105.87	105.78	103.55	105.17	103.85	102.44	107.95	105.4	105.27	106.25	105.8	104.93	107.15	105.17	104.43	105.59	105.7	105.47	104.94	104.11	107.54	105.21	103.68	105.01
107.17	105.44	105.61	105.76	105.15	106.17	107.07	105.26	103.44	104.94	105.53	105.05	107.83	105.97	104.65	105.97	107.1	105.12	103.51	105.41	107.6	104.67	106.85	106.83	106.9	106.43	106.79	106.33	106.57	105.32	106.25	104.63	105.93	106.96	105.26	105.88	106.14	104.93	104.54	106.13	105.69	105.17	106.54	105.05	107.49	105.76	106.73	105.89	105.3	103.87
109.12	108.32	109.18	108.18	107.67	107.5	109.47	109.78	108.48	108.21	108.5	111.51	108.53	110.32	111.28	108.08	109.89	110.16	111.51	110.66	110.29	107.36	110.99	110.78	109.89	108.85	107.48	108.16	108.15	111.74	109.68	109.63	110.63	110.56	111.29	110	109.04	108.47	110.79	108.18	109.85	109.83	110.21	109.25	110.81	107.84	111.5	110.4	108.94	110.48
110.95	113.74	110.01	109.4	109.38	111.35	110.56	112.35	110.41	112.53	111.32	111.05	108.82	112.7	112.87	109.33	111.77	111.82	112.59	110.72	108.21	108.85	112.47	108.96	111.53	111.42	111.98	111.8	109.1	110.94	109.56	108.78	112.51	110.94	111.78	111.65	111.27	111.79	109.68	112.1	110.74	112.63	110.15	110.27	112.1	112.26	112.77	111.11	112.54	111.38
108.97	109.01	110.46	109.63	110.12	111.66	108.29	108.21	110.1	111.14	109.25	109.98	109.87	108.83	110.04	111.28	109.35	110.93	111.92	109.71	109.53	112.63	110.56	109.49	110.93	111.05	111.38	109.85	109.13	111.99	110.76	111.35	111.31	109.82	109.73	110.16	110.58	109.17	108.8	108.24	108.94	110.27	109.65	110.87	111.36	110.68	109.8	110.59	109.1	110.79
100.36	101.84	100.39	99.48	103.32	100.76	101.49	99.103	98.846	101.66	99.933	100.41	99.801	100.08	101.54	101.13	101.67	99.993	98.909	100.7	98.917	101.11	101.96	98.286	98.483	99.774	99.317	99.188	100.25	100.59	102.02	97.945	100.63	99.765	102.37	100.47	99.976	99.521	101.44	100.61	98.617	99.671	100.3	100.81	100.6	99.944	99.345	99.435	96.775	101.09
109.41	110.09	111.25	110.68	112.48	111.96	109.99	110.71	110.05	110.52	113.32	110.51	110.19	112.8	110.96	112.78	110.36	111.46	112.11	113.16	113.04	113.07	111.07	112.44	112.32	111.73	109.53	111.63	113.07	113.63	109.4	111.76	113	112.64	112.31	111.15	111	110.78	111.36	111.19	110.19	110.07	109.07	111.14	111.69	108.14	110.98	110.79	109.59	109.9
112.14	113.27	113.53	111.93	110.55	111.51	111.24	113.31	113.24	112.21	113.63	112.07	111.85	110.51	110.19	112.52	113.24	111.2	112.86	111.23	110.93	111.52	111.52	113.84	111.36	111.5	114.15	111.64	114.81	113.68	112.82	110.69	114.46	111.87	110.26	109.56	113.26	111.81	112.22	110.27	113.21	109.29	112.35	113.08	111.9	111.38	110.57	113.38	114.08	111.81
107.98	106.91	107.53	104.12	106.3	105.26	108.63	108.28	108.52	108.7	106.89	106.64	105.61	107.94	107.03	105.81	107.92	108.88	104.56	106.35	105.07	107.54	108.45	104.44	108.15	106.18	108.15	110.42	107.55	107.51	104.63	107.39	107.25	106.98	107.3	104.93	106.4	106.42	104.81	106.92	104.25	105.81	104.37	107.73	105.41	105.45	103.78	107.55	107.62	106
104.89	104.59	106.43	104.72	105.07	106.88	105.78	104.92	106.18	103.95	105.36	107.01	107.57	105.89	106.06	104.55	106.42	104.63	106.52	103.86	106.46	104.05	105.14	104.6	103.73	104.35	104.98	104.95	105.33	105.2	106.23	104.53	106.08	104.73	106.07	104.17	106.32	107.15	108.08	106.67	105.48	104.72	107.92	105.55	106.01	104.99	105.64	103.72	104.99	105.4
108.26	104.68	105.89	108.2	108.08	108.56	106.57	108.26	107.51	107.31	107.98	107.99	108.32	106.33	104.92	105.92	108.33	107.07	106.87	108.57	106.11	106.56	106.26	108.85	107.41	105.91	107.04	106.79	106.11	107.18	107.63	105.92	106.28	106.23	107.5	107.91	108.31	107.74	106.32	107	104.17	107.7	107.21	107.34	106.91	105.97	107.09	105.75	105.98	108.25
105.23	106.66	108.35	107.88	105.27	106.52	107.18	106.93	105.75	106.1	104.86	107.97	108.89	107.35	106.62	107.28	106.51	106.6	105.79	108.45	105.13	106.47	105.68	105.57	107.55	108.09	106.71	107.61	105.48	108.85	105.67	107.07	107.94	108.37	108.29	105.94	107.73	107.04	109.17	105.58	107.78	109.71	105.46	106.39	108.3	106.34	106.12	108.68	107.86	107.45
106.63	107.12	106.56	107.33	105.43	104.9	105.66	105.92	106.05	107.64	102.76	105.8	105.25	105.72	105.79	107.87	105.26	105.6	104.08	105.39	105.88	104.42	105.96	106.96	106.78	104.7	105.4	106.36	104.57	107.18	105.14	107.1	106.55	107.71	105.32	106.36	104.69	106.28	105.41	105.58	103.76	103.88	105.44	105.58	107.2	104.35	105.43	105.12	104.77	104.16
105.19	105.34	105.81	105.71	103.72	106.55	103.57	102.68	105.93	108.4	104.39	106.6	106.21	105.6	103.55	105.8	105.71	106.92	108.26	105.7	103.72	108.36	105.04	104.72	105.91	102.74	105.12	104.28	106.36	105.19	105.15	105.72	104.9	104.94	105.8	104.41	104	103.46	103.43	104.8	105.75	104.4	106.91	106.57	103.15	106.69	106.07	103.22	106.61	106.3
110.71	111.76	110.07	109.66	112.15	111.41	108.2	109.81	111.5	110.65	112.55	107.9	110.95	108.36	109.17	111.41	110.46	110.57	109.89	112.86	113.05	111.58	112.28	113.59	109.76	112.07	110.87	109.14	114.73	109.1	108.57	111.17	110.22	112.68	110.42	110.58	110.22	111.29	107.87	112.21	110.98	110.27	110.7	111.52	109.68	110.3	109.9	109.81	109.32	108.96
105.43	106.44	107.38	106.07	104.32	107.09	106.07	103.28	106.88	105.21	105.92	105.29	105.82	107.85	106.23	104.01	109.16	105.16	105.99	106.77	106.39	106.11	106.37	106.04	104.25	104.71	108.89	104.85	105.35	106.22	104.04	104.09	105.79	108.65	105.47	103.47	103.92	107.67	106.48	105.25	108.05	106.37	105.9	104.74	105.47	106.18	105.96	106.78	106.42	105.41
117.44	115.97	115.7	118.82	118.42	117.29	119.38	117.48	116.84	118.57	115.97	117.71	118.94	115.51	118	117.86	118.47	117.85	116.49	115.26	118.77	117.56	119.18	120.34	115.2	116.16	119.44	118.48	117.11	117.07	117.74	117.05	116.4	116.56	120.31	117.54	118.31	118.56	117.17	116.8	119.01	117.4	117.89	115.76	115.78	119.53	119.79	118.04	118.28	116.12
106.5	106.78	105.04	106.16	105.36	107.89	104.16	104.02	107.07	107.21	107.67	106.71	106	106.62	103.96	107.26	106.23	108.94	104.96	106.61	108.76	106.06	106.99	106.35	106.65	107.21	106.34	105.07	109.04	105.34	106.56	104.8	105.53	105.88	107.16	106.38	105.74	104.58	106.17	106.55	107.5	105.1	105.63	106.96	105.54	108.91	108.2	106.39	105.26	106.19
107.89	105.19	105.44	104.11	104.4	105.11	107.06	108.47	104.39	104	104.64	105.05	105.29	106.12	105.14	103.86	106.07	107.91	107.96	105.79	107.63	105.01	103.39	104.03	104.76	104.37	103.55	107.85	106.32	108.19	107.41	105.45	105.35	106.82	107.38	108.64	108.99	106.07	108.19	108.02	106.9	106.25	105.19	105.47	107.24	107.69	105.65	107.16	104.01	106.67
104.22	104.7	103.1	103.73	105.92	101.55	104.31	103.13	104.37	104.41	102.37	104.23	104.2	103.51	105.41	105.75	102.32	103.45	106.4	104.4	104.66	103.34	103.26	104.04	104.19	104.64	105.95	102.91	104.14	101.95	104.49	103.04	104.39	105.53	102.61	104.82	103.51	106.45	105.19	105.19	104.46	104.47	104.91	105.62	103.73	103.85	105.41	103.28	105.02	103.83
116.54	115.91	115.37	118.08	115.42	114.9	118	116.38	115.98	115.57	115.22	114.92	115.63	115.18	115.96	113.89	114.63	117.97	116.42	116.01	113.7	116.42	116.37	116.29	117.68	118.76	116.64	117.33	116.92	116.84	117.18	116.41	115.66	115.94	115.96	116.76	115.83	115	116.05	115.59	119.29	114.37	115.38	115.05	114.84	116.34	119.49	117.75	117.17	116.67
111.13	112.1	110.82	110.54	112.42	114.57	110.5	108.69	109.67	111.32	112.79	110.27	110.87	111.09	109.3	107.57	112.2	112.46	111.74	110.54	110.11	111.97	112.39	111.43	112.99	111.13	114.46	110.77	110.01	110.53	110.98	109.95	114	110.33	111.82	112.63	109.99	110.91	111.38	110.3	113.37	109.99	110.06	114.17	112.84	111.8	111.98	112.35	112.84	111.7
111.05	112.66	111.6	111.52	111.25	113.25	111.15	112.13	110.69	110.55	110.88	112.19	110.96	110.29	111.72	110.3	110.65	111.46	110.55	111.96	112.25	113.46	111.9	110.26	110.49	112.16	111.02	113.77	109.04	113.04	111.55	114.55	112	112.51	110.37	114.54	113.99	111.31	109.73	109.78	109.95	111.07	111.37	113.69	110.6	113.03	111.73	111.83	112.3	112.34
102.51	107.5	103.93	105.82	106.03	106.44	103.4	104.3	107.94	105.39	105.52	107.78	104.19	104.21	104.15	106.4	107.13	105.91	106.26	106.08	104.44	106.05	106.57	103.76	106.73	105.21	107.74	106.14	106.26	104.99	104.84	104.43	104.01	103.13	105.3	105.51	107.56	104.61	104.1	103.57	105.58	101.84	107.66	104.75	105.45	104.89	103.84	105.14	105.34	103.95
106.22	104.52	104.31	107.25	105.23	107.69	107.91	105.39	105.88	104.39	104.81	106.53	104.58	106.27	107.43	105.67	107.74	106.14	103.43	104.78	105.06	106.44	103.9	105.27	105.08	106.47	105.16	104.9	107.76	106.66	104.03	102.55	106.7	105.94	104.21	104.96	105.53	106.98	105.19	107.09	105.95	105.58	106.44	106.13	106.26	103.61	106.25	106.56	107.58	103.33
114	112.25	111.32	113.47	112.01	110.95	111.09	110.39	113.71	109.9	114.08	111.32	113.24	111.75	110.41	111.84	112.51	114.34	113.82	112.02	110.58	112.01	115.3	111.04	112.62	112.54	111.63	111	110.72	112.38	112.53	111.19	112.89	112.08	110	111.5	111.75	112.11	110.98	112.82	113.8	112.67	112.83	112.31	111.26	112.77	112.12	111.99	112.3	111.26
111.17	113.11	110.69	111.48	111.01	111.79	112.61	110.6	112.94	111.29	113.15	110.53	111.23	112.56	112.43	111.88	112.19	114.3	111.78	112.45	109.91	111.69	112.29	112.84	114.7	110.12	112.47	112.75	110.58	112.06	111.47	111.92	110.9	109.49	113.61	112.33	111.84	112.12	113.25	113.71	111.2	111.31	113	111.48	111.01	112.87	112.62	112.12	112.84	112.43
104.08	103.8	104.04	106.14	105.99	106.94	107.43	104.98	105.11	105.05	105.86	103.89	105.82	106.49	105.4	106.24	106.36	105.21	105.86	106.88	106.14	105.08	106.61	105.74	104.19	104.87	104.4	106.19	108.05	106.14	106.14	104.51	106.86	105.99	103.52	105.06	106.43	103.26	104.97	104.16	104.45	105.09	106.25	102.94	106.5	105.52	105.31	106.57	105.33	105.1
102.98	105.07	106	104.98	105.06	106.77	104.97	105.13	105.37	104.28	106.07	104.55	106.56	105.37	104.96	105.47	103.99	103.93	105.91	105.94	103.89	107.92	106.53	104.86	106.95	106.84	103.44	104	106.96	104.88	105.51	105.12	106.97	106.78	104.46	105.71	108.13	105.4	104.07	106.61	104.25	106.06	105.04	103.75	104.36	105.82	104.9	103.62	105.75	105.39
104.43	105.13	103.84	104.89	104.81	103.9	104.95	107.13	106.36	105.66	106.67	104.73	105.85	106.3	105.83	106.87	106.34	106.21	104.2	106.33	104.89	103.42	105.52	106.05	103.8	106.28	106.53	106.08	105.07	105.22	107.2	106.97	107.96	106.15	108.15	105.49	106.46	104.76	107.75	103.19	102.95	109.3	107.59	107	103.23	105.01	105.89	103.18	105.8	107.15
99.355	100.76	99.296	98.304	100.06	100.89	100.91	101.25	100.82	100.71	101.96	100.14	100.15	100.52	99.424	97.728	103.05	100.58	99.544	100.47	100.7	98.024	98.66	100.54	100.51	99.632	102.01	99.805	98.821	100.32	99.128	102.48	99.033	100.41	100.71	100.53	96.96	100.15	99.412	96.975	101.29	99.883	101.82	99.926	100.41	99.162	100.86	99.449	100.1	101.21
113.65	111.98	110.45	112.29	114.88	111.87	109.53	112.29	114.94	112.21	110.89	112.99	109.86	111.84	113.39	112.13	113.02	111.89	112.29	112.1	113.6	112.37	112.46	110.08	111.49	112.29	111.21	112.64	110.88	111.5	111.33	113.09	112.14	111.7	112.41	113.84	111.16	113.5	111.74	111.57	111.34	111.88	109.75	113	113.09	111.01	112.81	111.25	112.16	111.76
111.78	111.94	108.43	109.86	108.86	107.2	107.31	107.73	113	111.06	110.5	109.02	110.66	107.38	111.24	109.77	108.17	107.63	111.39	108.85	108.79	109.59	110.08	109.01	112	108.43	111.47	109.34	107.97	108.81	108.63	109.4	108.38	111.61	109.96	110.62	109.71	108.37	110.61	111.8	106.61	110.32	109.81	109.51	108.99	111.99	109.55	110.66	109.39	110.49
103.56	104.53	105.89	106.93	104.67	106.91	106.51	105.93	106.69	104.72	103.84	103.9	108.63	106.55	106.18	104.8	107.35	103.57	104.91	104.78	105.6	105.6	106.92	103.02	105.56	104.17	105.98	104.51	104.56	105.72	106.66	103.57	103.89	104.85	103.82	103.89	106.66	104.24	105.87	103.77	105.36	103.02	104.43	103.8	103.98	103.01	104.14	105.38	108.35	103.9
99.091	100.28	100.8	99.933	101	102.18	101.02	103.01	101.78	101.68	101.91	100.45	97.896	100.57	101.32	100.79	102.81	103.25	102.48	100.02	99.36	99.678	103.95	99.312	100.68	100.69	102.48	101.26	103.15	100.75	102.5	101.84	101.37	100.15	102.58	101.4	102.1	98.922	100.6	104.3	102.27	98.971	101.4	99.476	102.89	101.15	101.89	100.19	101.05	100.99
105.98	104.92	104.92	103.95	106.69	105	103.97	105.75	105.17	103.85	105.86	107.03	106.32	104.02	105.76	106.32	104.7	104.38	106.41	108.08	106.8	105.94	107.82	104.94	103.9	104.81	107.69	104.69	107.25	108.78	105.64	106.14	105.89	106.48	104.73	106.6	108.7	107.85	104.86	105.66	105.36	107	107.3	106.02	106.01	106.45	106.41	104.65	106.06	105.74
100.05	100.96	98.694	98.817	99.566	100.58	98.478	99.838	97.846	99.716	100.12	101.45	99.433	97.99	98.148	100.97	99.421	98.513	99.918	99.742	99.904	99.014	98.168	100.96	100.58	98.794	99.81	99.738	98.215	99.079	98.783	98.422	100.87	99.75	98.687	99.932	99.112	100.15	100.07	99.238	100.02	100.04	100.77	97.421	97.433	97.777	98.429	100.72	101.02	97.976
101.98	97.922	99.35	101.92	98.652	100.28	100.61	100.57	101.15	99.179	100.27	100.26	101.9	100.97	99.852	102.81	100.8	101.32	101.24	102.22	99.829	101.41	99.505	102.1	100.89	98.318	103.23	100.13	101.32	100.4	101.43	102.46	101.61	100.92	100.06	99.883	99.85	101.82	96.642	98.687	101.65	101.46	101.11	99.371	99.136	101.05	102.03	102.18	100.55	102.62
111.52	110.16	110.97	112.37	114.5	111.41	112.04	110.11	113.97	109.4	115.47	111.32	111.48	114.05	112.63	112.1	110.92	114.01	110.41	109.48	110.98	112.58	111.71	111.78	113.29	111.98	113.19	111.02	109.65	111.39	111.42	112.58	110.09	113.53	111.7	113.78	111.89	111.78	111.82	112.56	112.91	111.89	108.73	113.81	112.19	114.31	111.65	111.61	111.87	113
99.392	101.24	100.97	99.642	99.367	100.99	99.486	100.81	99.356	101.37	100.97	100.38	101.65	100.42	100.3	101.26	99.558	97.296	99.517	100.55	101.33	102.62	101.29	101.06	100.47	101.9	101.03	100.24	98.483	101.31	102.65	101.13	99.545	101.37	101.23	102.39	100.73	100.84	100.07	101.05	100.83	101.78	98.633	99.962	99.034	101.17	103.56	102.48	99.506	102.22
113.23	113.51	112.14	112.58	114.6	112.28	115.13	112.24	114.26	112.03	114.4	113.63	111.31	113.02	112.1	113.22	112.67	111.7	112.21	112.92	111.06	112.81	112.02	110.74	111.78	116.21	114.29	112.9	111.14	114.05	111.99	112.5	116.66	111.21	112.2	111.41	112.58	115.75	111.15	111.96	113.53	114.83	112.7	111.94	113.07	111.69	112.63	112.18	110.82	114.13
106.16	106.17	106.79	107.87	107.65	107.25	107.44	107.38	106.99	107.86	109.87	107.83	107.59	106.77	106.71	108.65	104.89	107.09	109.66	103.87	106.72	106.13	107.83	107	107.79	104.48	106.11	105.46	107.5	106.94	107.21	107.4	109.7	107.73	105.45	106.95	105.82	110.15	105.83	106.85	108.35	107.52	107.46	107.98	106.92	105.24	106.09	106.48	105.63	106.01
106.81	103.56	104.81	105.62	105.38	101.93	106.28	107.19	106.31	104.6	105.77	106.3	106.72	105.22	105.2	105.61	107.41	105.92	106.87	105.79	104.99	104.31	107.49	103.84	106.15	106.76	106.9	106.23	105.76	106.93	103.34	107.12	105.06	105.77	106.29	104.75	105.84	105.52	106.53	103.81	105.66	104.92	105.51	103.36	105.82	107.23	104.5	103.35	103.29	107.7
103.74	103.76	104.7	104.89	102.8	105.08	105.25	105.28	102.46	102.97	103.59	106.46	105.2	102.93	106.67	104.14	103.59	105.24	102.98	105.66	102.15	103.4	103.64	102.74	103.73	103.49	103.44	104.14	104.51	105.95	102.33	103.46	105.09	102.98	105.17	105.63	104.81	104.14	103.12	103.59	103.56	104.85	103.8	102.59	103.75	103.57	106.1	104	104.27	103.71
106.7	103.85	104.66	106.07	105.67	104.12	106.27	105.51	106.03	105.88	107.94	105.9	108.55	107.89	106.29	106.14	106.75	106.07	106.45	105.74	105.37	106.83	105.98	105.51	106.9	105.54	107.02	107	105.32	104.9	105.37	104.25	104.01	105.2	106.74	105.53	108.1	106.89	105.88	106.36	105.53	105.82	104.46	107.01	106.6	106.84	105.87	105.84	105	105.54
105.3	103.39	104.41	104.43	105.11	105.28	104.49	104.66	104.77	101.97	102.62	105.39	102.93	104.43	102.38	104.38	106.68	103.58	106.88	102.89	102.6	101.81	104.9	104.26	103.59	101.85	105.16	104.97	103.51	104.55	102.25	104.73	104.03	102.2	101.55	104	104.05	104.19	103.47	105.13	103.93	105.24	105.67	104.33	104	105.21	103.96	103.23	105.09	102.71
102.07	99.706	101.01	100.71	98.806	100.34	101.73	99.263	100.76	99.929	100.79	98.138	100.53	98.982	101.88	104.4	100.74	102.09	100.79	97.849	100.15	100.37	100.96	100.16	102	100.83	102.34	100.37	102.12	99.064	99.498	101.35	100.83	99.701	101.66	100.11	100.77	98.886	98.922	102.78	101.14	98.979	98.5	99.988	101.76	98.151	100.48	99.8	100.23	99.846
104.36	105.65	105.86	106.51	105.2	104.6	105.29	108.25	103.54	105.73	105.48	105.96	103.04	106.02	106.09	105.69	103.43	104.99	105.34	105.91	105.16	107.36	104.87	103.38	105.68	104.9	106.72	105.15	108.31	104.59	104.56	104.53	106.75	104.3	106.78	107.26	106.44	104.5	106.52	104.64	105.54	107.17	104.66	104.84	106.41	106.18	104.83	106.3	106.26	105
98.28	101.03	100.4	98.959	99.797	100.17	102.49	99.04	98.97	97.44	100.25	99.618	99.356	100.72	100.62	100.47	100.57	100.32	99.01	100.26	97.223	100.52	101.54	99.664	97.507	98.141	98.434	102.24	98.245	100.91	99.773	98.175	98.848	100.02	100.14	100.46	99.625	101.45	99.861	98.817	100.86	99.81	97.496	98.953	99.815	102.1	100.56	99.577	99.161	100.45
103.46	106.81	106.86	106.47	104.9	106.58	106.01	105.5	105.08	106.05	105.56	106.91	104.73	103.92	103.36	108.58	104.25	106.2	104.48	106.64	103.57	106.27	105	106.01	105.84	105.46	104.5	104.63	107.28	105.64	106.69	106.19	102.88	105.42	105.6	105.96	103.77	107.24	105.67	105.95	105.89	105.11	104.71	108.38	105.47	107	103.69	104.79	104.64	104
116.07	118.87	116.32	119.67	117.7	118.12	117.47	118.62	116.29	117.47	118.11	118.48	115.88	119.05	116.15	116.74	115.85	120.12	117.82	118.74	118.4	117.86	118.54	117.57	118.93	117.63	117.82	118.51	117.82	117.43	117.71	119.27	118.35	116.3	117.09	117.54	119.21	116.52	117.41	117.5	116.92	117.37	117.99	118.49	118.27	117.05	120.27	118.64	118.55	116.31
112.85	113.26	113.63	111.96	113.17	113.36	112.05	110.57	109.13	112.41	113.71	113.44	111.7	111.8	111.71	112.25	111.68	112.07	111.85	111.54	112.55	112.34	112.37	111.29	108.2	112.5	111.64	112.68	114.59	111.72	112.29	111.85	111.32	112.65	111.72	112.55	114.04	112.96	112.61	112.57	112.96	109.93	112.62	111.64	113.2	113.34	112.76	111.08	111.63	112.44
107.22	107.17	107.82	107.2	106.25	106.38	105.9	107.21	106.95	105.79	107.7	104.22	104.49	105.28	104.92	105.98	105.86	107.04	106.29	106.56	104.39	106.8	106.68	106.57	105.2	107.26	106.58	105.4	107.77	103.92	105.11	104.07	105	106.09	105.01	106.06	106.88	106.52	105.31	107.48	104.23	105.23	108.05	105.9	108.2	107.41	106.52	106.01	105.28	106.92
111.16	111.47	111.85	111.2	113.89	113.9	111.86	111.76	109.58	111.74	112.31	110.09	110.93	109.52	111.41	113.37	112.12	112.9	111.2	111.42	114.39	111.03	111.69	113.87	111.91	110.89	110.21	111.18	111.84	110.75	111.91	111.9	111.64	113.61	110.84	109.52	110.61	113.13	111.97	112.54	112.43	110.68	112.78	111.58	110.73	110.84	112.05	112.06	112.7	111.47
107.23	104.77	105.76	105.34	107.73	106.92	104.33	106.92	107.76	105.38	106.74	107.14	105.8	106.05	106.99	106.59	107.3	105.66	105.5	104.81	107.34	108.95	106.63	104.54	106.78	105.59	104.12	105.53	103.93	106.99	105.14	105.37	105.19	105.89	106.52	106.31	106.43	105.89	106.84	106.37	105.32	106.87	108.36	106.4	106.35	106.2	105.8	104.59	105.54	107.02
107.69	105.96	106.93	105.28	105.6	108.01	103.98	106.93	106.62	107.35	106.56	107.67	106.6	106.68	106.11	108.69	107.59	105.74	104.61	104.76	105.34	105.38	105.65	107.14	107.03	108.55	106.8	104.97	105.35	106.99	105.25	105.92	105.35	105.14	105.75	106.51	105.66	108.25	104.71	108.08	104.92	107.27	106.5	105.6	106.04	108.59	105.04	107.23	106.83	106.17
117.83	115.44	115.72	115.51	113.99	115.77	118.05	114.56	114.47	116.56	118.49	115.27	118.32	115.92	114.23	116.24	116.94	117.23	115.74	115.89	115.99	115.77	116.53	118.3	116.99	116.97	115.45	114.99	117.5	116.92	114.75	114.12	116.54	115.63	115.26	115.42	115.5	118.05	117.58	116.74	116.51	116.16	113.26	116.01	113.84	115.99	117.49	114.88	115.66	116.2
107.5	107.2	107.97	106.79	105.85	104.63	105.78	106.44	105.73	106.36	105.06	107.07	103.93	105.09	105.9	105.52	106.03	102.15	106.54	105.34	107.03	103.83	102.98	105.21	104.83	103.41	106.1	105.16	106.22	104.86	103.27	105.78	106.61	106.79	105.12	107	104.99	106.62	105.38	106	104.45	106.18	103.95	104.77	107.25	105.53	104.98	104.3	105.03	107.1
118.2	116.18	117.24	117.08	118.06	116.75	117.72	116.67	116.27	118.1	114.42	116.34	120.23	116.93	118.65	119.5	118.16	118.1	117.26	119.37	116.1	118.18	118.22	116.21	118.82	117.58	119.75	117.13	118.91	115.69	118.07	117.74	116.73	117.66	115.07	120.06	116.62	117.59	118.22	116.44	116.58	118.25	117.52	118.51	117.9	116.53	119.65	117.73	117.85	115.87
106.21	104.14	108.46	107.19	108.07	106.28	105.58	105.91	107.88	106.6	105.35	105.54	105.62	105.78	106.85	105.7	105.68	107.94	107.58	106.6	107.59	104.71	107.17	108.23	106.34	105.48	107.24	110.14	104.67	107.46	105.85	106.5	107.11	105.74	104.21	106.23	106.1	107.27	108.41	107.63	106.65	106.74	107.02	104.89	105.92	107.69	107.94	106.72	106.75	106.39
112.75	112.62	109.83	111.21	112.5	111.14	112.32	112.48	111.34	111.74	111.83	112.99	113.77	111.25	113.87	110.34	113.72	113.13	111.11	110.72	113	112.43	112.16	112.6	110.68	113.13	109	111.24	110.86	113.01	112.81	110.77	113.39	113.42	110.25	112.88	113.31	111.83	110.7	111.7	113.55	110.87	111.77	111.23	110.66	113.52	110.19	112.41	112.83	113.41
106.15	103.68	106.08	105.96	106	105.68	105.6	103.01	104.24	105.96	104.43	105.59	103.79	105.38	103.55	105.49	105.97	105.81	105.3	104.18	104.4	108.22	103.91	102.85	102.14	102.52	106.48	102.67	104.61	105.62	105.67	106.01	104.13	104.59	104.79	106.28	104.02	103.36	104.97	105.53	105.22	104.31	107.26	102.16	105.52	106.47	104.06	102.78	105.36	106.2
100.52	103	100.53	100.52	99.173	100.39	100.52	98.32	99.294	101.83	100.24	100.48	100.09	99.821	102.32	102	101.9	101.11	102.53	99.477	101.66	100.34	102.02	101.94	100.74	98.026	100.03	101.26	102.5	99.626	100.16	102.29	100.77	100.56	99.974	97.42	99.515	99.831	102.58	101.25	97.898	101.25	101.94	100.54	102.04	99.547	98.573	101.54	102.59	101.23
119.18	119.02	117.78	120.14	117.37	116.06	118.31	116.98	117.95	117.5	118.69	115.7	116.73	116.41	116.47	114.69	116.48	115.42	117.36	120.91	115.54	117.42	117.28	115.7	119.13	119.21	115.74	116.44	114.33	118.82	117.53	116.35	118.08	116.21	115.92	116.96	117.2	117.2	116.97	118.64	116.75	117.09	118.23	118.15	117.71	117.97	118.41	115.35	117.08	116.03
106.74	108.76	107.59	104	108.06	107.17	105.98	107.73	106.22	107.26	105.99	105.74	104.39	106.02	106.65	108.79	108.79	107.78	106.23	107.24	107.45	109.66	105.85	107.24	108.24	107.65	104.84	108.22	106.64	108.36	107.2	108.21	108.85	105.98	107.67	106.3	106.76	108.77	104.75	104.88	105.8	104.9	105.71	106.68	106.09	107.03	104.13	105.3	107.19	106.83
107.39	106.43	105.11	105.36	105.97	106.05	105	105.84	105.69	105.49	107.24	104.7	106.26	107.52	106.72	105.3	106.6	106.33	106.1	105.9	105.92	106.86	106.18	105.93	106.01	108.13	105.43	105.6	106.19	105.68	106.92	106.58	106.29	106.82	104.69	105.99	107.85	105.76	106.8	106.17	104.56	105.61	106.36	105.68	103.7	105.28	105.26	106.93	105.94	106.3
104.9	104.67	104.77	105.04	106	105.29	106.63	106.48	104.53	104.49	106.43	104.16	104.45	104.02	104.66	104.41	102.06	104.74	102.1	105.45	103.64	103.66	104.62	103.84	104.07	103.3	106.18	106.63	105.33	106.27	104.85	107.77	104.66	105.15	104.88	103.41	104.52	106.11	104.81	105.76	105.41	104.77	104.78	102.92	106.47	104.87	104.95	104.93	103.93	106.82
116.49	115.6	119.63	115.77	117.85	118.42	117.98	119.5	119.01	115.83	118.75	117.71	118.29	117.22	116.63	118.42	118.25	117.11	117.13	116.62	117.14	118.28	118.39	116.57	119.28	118.31	115.52	116.31	116.31	117.34	117.16	116.46	118.32	118.34	116.74	117.59	117.96	116.16	117.24	117.06	118.13	115.86	117.74	116.99	118.76	116.89	117.57	116.81	118.66	118.71
100.15	100.86	99.422	100.24	98.559	101.53	99.496	98.815	99.783	99.493	101.66	99.831	102.24	99.782	99.815	100.13	99.823	101.41	100.86	101.06	98.77	100.09	98.092	101.55	100.3	98.539	101.4	99.038	98.963	98.434	103.59	100.34	99.321	99.007	102.78	98.728	98.619	98.649	101.36	101.15	99.158	99.324	101.99	100.07	101.01	100.48	99.518	101.39	102.21	101.19
102.73	107.6	107.13	107.22	106.64	105.05	104.67	105.47	106.9	106.34	104.15	106.26	105.33	105.1	107.43	106.71	105.29	105.88	102.64	105.39	105.55	104.69	103.51	104.04	107.4	107.69	102.87	104.51	106.08	105.64	105.61	104.93	106.59	103.82	103.38	105.32	108.35	104.46	106.27	103.26	103.4	107.07	106.71	104.93	103.47	106.01	105.01	106.66	104.99	102.29
109.88	110.27	111.35	109.43	108.53	109.27	109.4	110.89	110.23	110.7	109.15	109.23	110.17	107.09	109.47	110.43	110.62	108.45	109.17	109.58	108.84	108.74	109.88	109.04	109.81	107.65	109.83	109.15	109.89	108.82	110.32	107.93	107.76	107.92	107.26	110.01	109.24	109.71	110.76	110.55	110.18	110.19	111.45	110.15	110.57	110.79	110.29	108.81	110.92	109.2
108.41	106.47	106.57	109.13	104.82	107.58	105.77	107.44	102.98	109.53	105.37	104.87	106.35	105.13	104.19	105.26	105.68	105.91	105.76	106.4	105.45	106.51	106.73	106.85	104.82	105.13	105.93	106.63	105.27	105.97	106.69	108.17	106.66	105.58	104.47	106.63	106.41	107.94	104.38	105.5	105.76	106.58	106.52	104.58	105.22	106.12	105.98	105.35	105.95	107.74
110.24	109.46	109.34	110.73	110.91	109.54	109.04	110.5	110.56	108.31	110.46	109.7	109.39	109.85	108.6	108.86	109.15	110.81	108.88	108.31	108.34	108.89	113.02	108.28	110.57	109.94	108.64	110.17	110.01	109.08	109.05	108.76	110.54	111.75	108.65	111.55	109.28	110.18	108.5	108.95	110.11	109.21	107.63	110.47	111.43	109.6	110.73	109.54	109.98	110.97
107.99	104.7	105.58	105.97	106.81	104.63	104.2	107.37	107.14	104.13	105.47	108.29	104.23	104.07	105.58	104.43	107.7	103.31	105.48	105.81	106.33	102.73	103.03	102.74	105.11	102.29	104.8	103.87	104.85	105.64	107.33	105.76	106.03	106.32	106.03	107.31	103.71	105.76	105.6	106.18	104.48	103.25	105.53	103.78	103.27	104.01	103.56	105.89	104.91	106.25
111.11	110.46	109.13	110.61	112.02	110.72	110.15	110.74	110.79	112.04	114.75	111.64	110.37	111.41	112.56	109.13	110.36	112.08	112.77	112.17	110.27	109.85	112.83	112.34	112.54	111.21	111.02	111.79	112.79	110.1	112.8	109.24	110.21	111.01	111.28	109.48	110.08	110.29	110.18	110.48	111.47	109.61	111.52	111.31	109.56	111.96	110.74	110.97	110.07	114.66
111.37	109.71	110.44	106.98	110.6	108.99	110.52	111.11	109.91	109.96	110.92	108.68	109.79	110.27	109.57	109.7	109.56	109.2	109.18	108.31	111.46	108.66	108.79	109.97	110.58	110.06	111.27	111.11	110.78	110.19	108.92	108.97	109.36	109.44	107.86	108.29	114.08	108.59	108.06	110.05	108.65	111.12	111.87	109.9	111.84	110.78	109.89	108.75	109.89	109.46
115.52	116.38	114.35	116.5	117.38	118.8	118.08	116.4	118.49	116.45	117.19	117.19	114.92	116.2	116.33	115.92	115.93	118.05	117.51	117.35	115.55	114.99	117.3	115.45	115.54	116.19	114.75	117.19	115.44	120.98	116.01	114.28	117.17	116.23	118.61	117.55	115.55	114.39	118.07	116.03	114.3	115.93	116.89	115.55	115	117.18	115.1	115.36	115.98	115.61
104.86	106.86	108.41	104.07	105.48	105.29	106.29	102.76	105.13	105.01	106.55	105.6	103.35	104.2	104.2	105.67	105.46	103.2	106.44	107.13	104.94	105.55	105.89	106.91	105.43	105.35	106.39	104.55	106.88	106.91	104.69	104.72	103.98	106.76	106.17	104.37	106	105.52	107.63	105.96	104.14	105.12	106.37	105.39	106.62	106.27	105.44	106.46	104.56	107.47
111.43	110.56	113.25	111.05	110.32	110.86	110.84	112.1	110.58	111.34	108.04	110.37	108.72	111.64	110.62	111.83	111.75	110.16	110.67	111.43	111.74	110.11	109.64	109.05	109.89	112	111.7	110.87	107.23	108.1	112.68	110.2	108.78	111.42	108.55	109.25	110.9	109.75	112.12	110.62	113.3	110.34	111.78	108.75	110.45	111.76	112.38	110.7	110.09	108.03
97.826	98.916	98.337	100.94	101.57	102.73	99.869	101.03	97.877	100.41	100.75	101.07	97.409	101.15	101.2	98.497	99.727	99.879	98.806	99.408	100.32	98.877	99.106	100.25	103.53	100.02	100.13	99.681	98.958	99.644	101.44	101.33	101.88	101.28	99.546	98.343	97.728	100.74	102.77	101.42	101.68	97.901	100.73	99.926	100.15	100.43	100.83	97.421	99.532	98.742
106.37	103.77	106.67	104.41	107.07	107.9	106.23	105.19	106.89	108.6	106.6	105.66	108.24	105.04	104.47	105.55	105.64	103.69	104.36	108.96	107.27	105.97	106.65	107.85	107.22	106.56	106.32	106.57	106.26	108.24	108.36	107.56	109.05	107.2	105.26	104.45	104.47	104.85	108.78	105.56	107.34	104.79	107.69	106.24	107.74	107.37	106.72	105.39	105.9	106.92
104.76	106.07	106.21	104.54	106.94	109.46	107.15	107.44	105.12	107.46	105.8	106.27	107.43	106.33	107.17	104.91	106.4	108.2	107.67	105.56	106.48	105.74	106.96	107.53	106.77	106.2	105.9	108.19	103.14	108.37	109.01	106.19	107.22	107.58	105.3	105.45	106.28	107.07	105.05	106.1	107.33	108.03	105.13	106.45	107.22	107.76	107.29	104.56	110.04	105.24
112.58	111.56	110.6	109.56	112.88	114.66	111.19	111.58	112.83	111.32	110.34	110.61	113.98	113.34	112.94	110.68	112.14	110.82	109.84	108.52	111.23	109.6	112.75	110.32	112.5	112.64	112.23	112.83	110.11	113.75	111.98	113.38	111.51	111.37	113.57	111.78	113.79	110.33	111.41	111.12	111.59	113.53	110.84	113.78	110.36	111.97	111.76	110.98	109.64	113.55
111.03	111.8	114.13	110.15	111.35	111.33	111.91	110.81	112.63	110.3	111.51	111.35	110.15	112.29	111.61	114.35	113.75	112.25	110.31	110.38	109.94	110.51	114.06	111.65	113.52	112.36	107.99	112.28	110.89	111.08	113.19	112.5	111.98	111.57	112.14	112.17	111.86	110.49	113.39	113.34	110.56	114.16	114	111.75	112.97	110.87	109.16	111.66	111.24	113.89
104.04	107.94	105.67	106.72	103.65	104.53	104.27	104.12	104.6	105.13	106.16	105.47	106.01	105.53	105.94	108.23	104.32	106.12	104.5	104.53	104.38	104.71	107.67	105.59	106.4	107.01	105.52	106.44	103.66	107.29	106.19	106.63	104.32	103.56	103.72	105.54	107.15	104.59	106.22	105.73	105.2	105.63	107	104.95	104.77	104.68	107.67	104.95	104.52	106.41
105.27	107.21	104.9	105.93	105.34	104.43	105.29	103	104.25	104.52	103.6	105.56	104.61	104.71	104.47	106.73	103.93	103.36	104.26	101.55	104.47	102.98	106.17	102.8	105.74	104.02	103.3	103.78	102.77	103.32	104.29	104.62	103.87	103.29	104.23	105.1	105.32	106.78	105.86	105.24	106.72	104.25	104.63	105.21	105.77	102.68	104.82	104.07	104.54	104.86
100.35	99.824	99.348	100.3	100.82	100.01	98.494	101	100.23	99.379	100.56	100.68	100.52	99.547	101.95	100.28	99.457	101.47	101.44	102.36	99.186	100.58	101.31	103.5	100.84	101.14	99.933	101.87	100.19	101.63	102.05	100.87	100.79	99.768	101.34	101.08	101.25	100.06	101.87	101.06	101.65	100.54	101.11	101.12	103.34	98.642	100.97	98.068	101.03	99.936
106.62	105.07	105.12	105.18	106.53	105.02	105.91	102.83	106.9	103.7	105.95	106.84	106.44	106.46	104.81	106.77	102.94	106.85	104.99	107	106.41	106.07	105.37	103.67	105.94	105.81	106.73	106.1	106.3	105.93	106.45	103.96	105.71	106.6	104.45	105.77	103.81	105.18	103.76	105.82	104.65	106.59	104.6	103.53	105.43	103.87	106.29	106.05	107.59	107.88
105.53	103.54	105.83	104.38	106.26	106.79	105.03	105.82	103.25	103.97	105.07	105.59	105.12	105.28	106.39	106.36	106.35	106.42	106.92	105.9	106.47	106.53	105.28	106.04	106.13	106.42	105.7	105.41	107	104.61	105.5	103.79	105.55	106.04	106.56	104.94	105.82	106.47	105.81	103.93	105.08	104.07	103.53	107.25	104.39	105.06	106.07	105.29	107.33	105.37
107.41	106.52	106.71	104.87	106.79	107.13	107	106.11	107.44	107.85	106.46	105.6	105.32	106.52	106.26	105.45	106.47	107.8	106.9	107.5	107.25	106.35	108.3	107.67	106.48	107.8	104.57	107.21	104.89	107.44	107.43	105.03	105.84	105.67	105.14	105.85	105.4	106.89	108.21	107.34	107.73	106.5	107.25	107.48	106.89	108.39	106.27	106.9	109.15	107.8
100.02	99.083	99.95	100.94	99.617	100.89	98.052	102.13	99.398	101.54	100.22	100.67	96.5	98.134	100.36	98.261	100.33	99.259	102.22	100.21	97.517	99.565	98.821	100.09	100.77	99.367	97.17	99.292	98.648	99.599	99.94	97.658	98.998	98.98	99.661	99.874	100.68	100.59	100.39	97.873	99.898	99.78	101.78	97.932	97.582	98.875	99.488	99.76	98.835	102.05
105.75	107.59	105.21	107.67	107.04	106.19	105.58	105.28	103.59	108.62	105.41	104.81	105.84	105.36	105.26	103.94	104.69	104.14	104.9	105.43	104.28	104.51	103.34	106.18	105.32	108.77	105.58	105.5	106.25	105.51	105.95	105.59	106.91	107.69	107.85	104.28	105.49	106.11	104.5	105.52	105.85	104.79	104.27	106.44	105.87	104.44	105.32	105.04	105.52	109.97
112.47	113.14	111.9	111.3	112.32	112.06	109.31	112.23	107.28	111.19	112.33	111.61	111.16	111.02	112.46	109.97	112.3	111.74	111.23	110.04	110.52	110.31	110.57	110.11	109.45	112.65	110.65	110.85	111.45	109.73	110.15	112.12	111.29	112.87	110.85	108.05	111.27	110.4	111.39	113.42	111.59	113.13	110.98	111.87	112.04	109.69	110.89	111.18	111.55	110.51
105.21	105.85	105.51	106.3	107.12	105.33	104.02	107.56	103.59	105.8	108.65	105.62	107.15	105.83	104.39	106.08	105.39	103.78	104.47	106.42	106.85	105.58	103.99	105.29	106.51	108.14	105.2	106.49	107.55	106.62	104.74	104.36	105.94	104.04	105.15	106.98	104.96	102.82	104.57	106.24	104.25	104.78	107.25	105.3	106.81	103.56	104.83	105.59	106.42	103.08
107.37	105.1	105.2	106.14	109.64	104.63	105.89	106.83	106.17	105.64	104.5	105.38	106.47	106.75	107.64	107.72	107.17	105.81	107.04	106.08	103.95	107.85	104.59	105.77	105.5	105.54	106.64	106.39	107.16	106.18	106.24	106.45	103.95	107	105.79	104.12	105.81	104.14	105.65	105.53	108.23	105.59	105.23	106.2	106.81	105.96	104.65	105.03	106.72	104.25
111.07	113.22	111.58	108.69	111.14	112.68	111.95	113.19	111.74	112.05	112.5	111.44	110.85	110.85	113.65	111.6	112.25	112.25	113.07	114.24	110.38	111.17	111.65	110.76	111.12	111.68	111.67	112.79	113.77	112.05	112.38	113.91	113.82	111.69	110.79	111.66	113.09	111.44	111.03	111.57	112.77	111.71	111.21	110.53	112.41	112.3	112.8	111.85	110.46	111.77
107.03	106.62	105.65	105.69	106.54	108.1	106.4	105.54	108.35	108.33	105.74	107.29	106.47	105.37	104.23	105.39	104.71	106.49	105.53	106.24	107.2	107.91	105.29	107.34	105.68	106.94	108.22	107.02	107.36	106.1	103.79	108.45	103.74	105.87	107.21	107.74	106.4	105.02	107.27	109.58	105.48	105.26	105.66	104.97	106.82	105.49	106.52	106.33	105.14	107.22
107.44	105.06	105.59	105.37	106.29	105.78	103.84	106.15	106.71	103.77	105.04	104.72	106.76	106.42	107.29	105.5	103.59	105.95	104.39	105.83	103.92	107.57	102.92	104.15	106.93	106.18	105.28	106.54	105.12	107.39	107.35	104.17	104.08	107.84	106.66	104.72	106.28	103.59	104.88	106.44	105.71	105.96	104.14	106.02	104.8	105.37	107.27	105.08	105.77	105.47
99.89	100.32	99.61	101.75	100.13	101.89	102.19	100.5	100.19	102.1	99.792	98.678	99.69	98.808	100.58	98.946	100.1	100.46	99.347	98.597	99.728	99.505	97.73	102.99	102.75	102.27	100.72	99.93	100.52	100.41	100.55	101.39	99.855	102.08	102.15	99.768	101.78	101.77	99.126	100.53	100.56	99.008	101.76	102.04	100.51	102.16	101.02	100.11	99.594	99.075
104.73	102.71	103.03	105.46	105.63	106.34	105.01	106.46	105.91	107.01	105.73	108	105.47	106.8	104.63	105.56	105.44	106.34	102.86	103.83	105.25	105.5	105.51	104.78	105.03	103.55	106.99	105.8	106.41	107.24	102.23	104.86	105.4	104.51	104.96	105.53	104.55	106.33	108.81	106.86	104.11	105.16	106.56	106.36	103.68	106.61	105.74	104.88	106.91	105.61
103.26	104.16	104.39	104.29	102.28	104.82	105.08	103.77	103.29	104.35	101.96	104.09	104.67	104.13	105.28	105.02	104.31	105.07	107.32	103.8	103.25	102.78	103.84	106.14	103.3	103.19	105.13	99.416	104.82	105.06	105.18	106.4	102.9	104.36	102.76	105.5	104.1	105.52	106.35	107.11	103.02	103.44	104.56	100.52	105.31	104.59	107.48	105.99	105.19	106.24
105.93	106.65	103.92	104.82	105.99	106.53	105.64	105.82	104.58	106.21	105.17	104.86	104.16	104.55	102.75	106.79	105.1	104.71	107.82	105.84	105.55	106.48	106.26	106.25	105.97	103.15	106.33	103.65	104.38	105.2	106.68	104.12	106.34	104.53	104.63	105.76	105.63	106.37	105.85	105.99	104.71	105.42	105.83	105.67	106.42	106.98	105.06	105.9	106.58	106.28
109.96	113.07	112.91	112.61	113.71	113.51	112.95	112.08	112.92	110.21	111.12	112.18	108.58	113.18	113.13	113.68	111.74	114.06	111.43	111.6	111.5	112.19	112.43	111.86	112	110.99	111.09	113.97	113.06	109.36	111.16	113.32	111.55	110.94	111.19	111.07	112.58	113.87	112.2	112.57	112.37	111.19	114.05	113.22	112.79	110.46	110.01	109.59	109.3	112.51
106.18	106.08	105.25	105.37	104.91	106.37	105.53	105.55	107.4	105.24	105.33	105.11	105.15	105.22	104.71	108.44	105.14	108.05	106.32	105.27	105.92	105.38	103.8	108.23	103.72	107.03	104.53	106.21	106.16	105.52	106.93	107.89	105.6	106.03	105.2	105.24	105.71	105.33	106.66	104.76	106.29	106.22	106.38	103.46	105.32	105.95	106.38	104.84	105.36	105.42
112.25	112.57	110.11	110.78	110.62	111.35	114.3	109.96	111.88	110	112.24	112.08	110.1	113.08	109.9	111.24	113.6	113.93	111.15	110.77	110.42	110.2	109.24	111.33	112.23	110.11	112.89	111.53	111.35	111.75	111.7	113.14	110.16	110.7	111.61	112.88	109.58	109.97	113.67	109.71	110.67	111.04	111.54	112.13	112.02	110.95	111.35	111.28	111.67	110.53
99.261	98.057	100.33	98.198	101.81	100.13	98.158	100.29	101.08	100.96	101.84	100.2	98.825	100.24	98.72	98.266	99.691	101.97	99.337	99.776	100.73	98.432	98.792	98.65	99.035	98.392	97.589	98.188	96.492	98.326	100.73	98.956	99.753	101.87	100.32	99.536	100.38	100.63	98.443	99.266	100.21	100.18	99.9	98.977	100.46	98.274	100.86	97.979	100.85	100.08
112.11	112.52	114.24	110.56	110.89	111.45	111.03	110.5	108.97	113.03	112.95	111.19	111.4	110.17	109.65	113.22	111.89	111.9	112.66	113.41	111.71	111.6	111.98	110.64	113.04	110.64	111.84	112.88	112.65	111.28	111.88	110.8	111.32	113.3	110.6	110.78	110.97	113.22	112.22	111.41	110.63	111.82	111.56	110.49	109.6	111.5	111.76	110.55	109.69	110.91
109.37	110.37	111.73	109.56	110.37	110.47	112.63	109.81	111.17	111.04	109.45	111.89	111.97	111.2	112.56	109.84	113.06	112.49	112.68	113.62	109.28	111.05	109.69	111.34	111.3	109.65	110.83	111.51	110.04	112.47	111.52	109.65	113.08	111.61	109.88	109.7	108.59	110.3	113.87	111.27	111.16	109.36	111.75	110.6	110.14	112.08	111.93	111.55	110.9	111.61
104.28	103.99	104.76	103.54	104.62	104.17	102.95	103.85	105.82	104.55	103.71	104.08	105.36	104.46	103.29	104.51	104.65	104.87	104.6	104.14	104.96	102.11	105.68	103.66	103.88	103.82	105.82	104.3	105.03	104.16	104.47	103.52	107.18	105.45	104.74	105.43	103.48	103.87	105.24	103.93	106.53	103.68	102.48	103.95	102.76	101.49	104.99	104.19	104.02	106.03
111.17	110.4	108.35	111.57	111.37	109.06	110.32	114.48	110.35	111.63	110.81	112.24	111.29	110.38	111.72	111.03	113.83	112.95	111.72	111.13	111	111.69	110.67	110.94	110.79	112.38	109.42	111.88	112.53	109.88	110.39	110.49	111.29	116.26	108.81	111.92	111.73	111.64	110.54	109.78	112.18	110.94	110.59	112.02	109.95	112.26	112.4	112.28	113	112.71
113.59	111.71	113.33	111.57	114	111.92	113.61	114.77	115.19	112.26	109.6	112.8	110.86	115.05	115.2	112.3	112.99	113.28	111.63	112.25	109.63	115.15	112.88	112.46	113.13	113.02	115.08	115.64	113.65	113.18	111.72	112.77	112.44	111.24	114.69	114.57	114.27	113.55	114.25	114.38	111.8	112.52	113.37	113	111.57	110.74	110.8	113.11	111.78	115.55
103.36	105.29	104.39	104.14	103.92	108.03	105.22	104.67	105.13	104.42	102.46	104.11	106.48	103.02	104.65	106.15	104.45	103.85	105.21	107.54	102.95	104.9	104.79	106.41	103.76	104.82	104.42	105.43	105.73	104.96	105.15	104.43	104.88	105.82	104.61	105.19	102.65	104.03	105.6	104.93	106.05	105.6	105.39	103.01	104.32	105.04	106.84	106.7	105.94	104.06
107.11	107.23	107.35	103.63	105.14	105.47	103.72	107.36	105.98	105.52	106.21	107.34	104.5	103.9	105.45	105.51	106.16	107.22	105.66	104.02	105.12	105.45	104.65	105.81	105.05	106.83	104.84	103.55	104.38	104.94	106.05	106.63	104.65	106.39	104.82	105.97	105.58	107.58	106.12	106.67	103.89	106.92	104.18	108.63	105.92	105.08	105.75	103.52	106.62	108.11
109.84	112.61	111.16	109.82	111.03	111.03	112.1	109.19	111.71	110.27	111.82	111.36	110.99	109.16	109.51	112.42	110.58	111.71	111.83	112.09	111.97	109.24	109.26	110.3	111.78	114.97	112.02	113.3	111.55	111.58	111.27	110.79	111	110.22	108.72	109.67	108.18	110.74	113.09	110.24	112.04	110.36	111.29	111.76	112.11	111.97	111.02	110.91	112.86	111.22
104.26	107.58	105.58	105.95	106.98	104.67	106.08	104.74	104.22	107.05	104.91	106.53	103.29	106.89	105.97	103.81	105.16	106.26	104.59	105.95	106.37	106.86	106.89	107.73	105.41	105.58	106.43	106.06	105.23	105.05	105.92	107.22	102.63	106.75	103.78	106.59	105.26	104.9	105.67	103.21	105.73	103.62	106.14	106.89	106.72	104.45	105.44	105.38	105.08	102.2
106.89	105.37	104.76	107.23	104.84	103.17	104.82	106.4	104.7	106.97	106.27	105.41	104.85	105.95	107.49	107.4	104.94	106.23	106.14	104.48	104.77	104.97	103.56	106.94	104.61	104.27	105.39	104.06	108.85	104.16	104.87	107.22	103	107.34	106.21	105.9	105.59	105.3	106.13	107.53	105.92	105.09	107.58	105.28	107.89	105.95	104.84	106.61	104.32	102.98
104.17	104.98	108.27	103.61	106.17	107.62	107.61	104.72	105.57	104.36	105.67	104.86	105.94	105.89	106.66	105.18	106.38	102.8	106.54	106.83	106.39	106.95	105.16	105.25	105.61	106.56	104.09	105.02	104.37	106.14	104.93	107.02	110.04	105.16	105.53	106.03	105.14	105.11	104.49	106.22	103.51	105.24	104.71	108.17	106.84	104.44	106.99	104.38	106.47	105.32
105.35	105.96	105.12	105.65	105.28	105.87	103.99	105.54	106.78	108.28	107.43	106.84	105.1	105.51	105.14	106.07	105.08	106.61	104.74	106.21	106.65	106.94	107.12	106.78	105.84	107.59	107.62	102.28	106.56	105.34	106.54	104.83	105.01	104.75	106.9	107.69	103.54	109.51	107.22	105.92	105.11	106.65	108.5	105.38	104.93	106.4	106.49	104.5	102.3	105.81
107.67	106.88	106.65	108.25	108.94	107.98	107.01	107.01	108.52	106.92	107.19	107.17	106.86	107.03	107.93	106.3	106.31	108.17	107.49	105.16	105.92	106.55	106.8	104.63	106.11	106.83	108.04	106.17	109.65	104.71	106.38	105.78	106.25	107.72	104.16	109.04	106.98	108.84	107.47	106.18	105.42	106.37	105.3	105.99	106.09	106.32	107.12	108.38	104.47	107.81
108.92	111.14	111.71	114.34	112.31	109.32	112.84	111.87	111.17	111.42	110.82	109.99	112.13	111.52	111.72	111.25	111.3	113.05	110.72	111.95	112.65	113.22	112.65	113.15	110.68	111.18	110.93	111.5	110.81	109.19	112.29	110.99	108.9	111.75	111.74	110.55	111.9	110.88	111.52	112.09	113.08	110.52	109.11	111.28	109.21	109.56	110.28	108.8	113.73	111.7
99.929	102	101.96	100.56	98.281	100.3	101.68	102.11	102.42	99.377	101.54	102.96	100.03	101.93	100.53	101.46	100.38	100.65	100.07	99.3	101.47	102.53	99.219	100.3	99.079	101.44	100.55	101.16	100.98	100.88	100.26	101.56	99.589	99.517	101.83	101.24	101.25	102.84	101.08	101.07	97.998	98.816	102.47	101.68	102.57	102.42	101.14	100.86	102.41	99.113
106.35	106.78	106.54	103.94	105.78	106.05	105.95	104.28	105.98	106.02	109.08	107.21	105.74	105.13	107.57	106.85	108.1	106.09	105.64	106.72	104.7	104.78	107.55	107.14	106.48	105.36	106.2	103.63	105.48	105.68	104.95	106.97	107.96	107.16	106.08	106.49	105.84	104.67	104.75	105.42	103.94	105.1	105.85	106.03	107.09	105.89	107.13	107.3	105.74	105.79
109.61	110.95	111.47	110.65	111.74	112.47	112.33	113.29	111.17	111.59	110.51	110.9	112.33	109.15	111.49	112.59	109.21	107.28	111.19	109.4	112.2	112.2	113.99	111.67	108.69	110.21	111.45	111.12	112.01	112.18	110.54	110.72	110.13	113.06	109.4	111.65	110.06	112.2	109.34	112.56	111.79	111.94	109.82	108.92	111.2	108.65	111.15	112.96	112.52	108.13
99.694	99.706	98.995	100.26	99.306	101.51	102.12	100.34	100.58	97.856	99.763	101.03	100.81	101.02	100.24	101.71	100.7	100.71	96.888	100.16	100.92	99.402	98.821	98.762	100.29	100.7	102.18	100.85	102.07	102.18	100.22	101.4	98.516	98.977	99.591	102.11	101.99	100.97	100.24	100.99	101	100.06	99.758	100.2	98.62	102.25	100.28	100.58	98.452	98.295
102.76	104.41	105.77	105.1	105.2	104.27	104.99	104.49	103.74	102.95	104.27	105.82	105.42	105.28	106.01	103.51	102.72	103.77	103.64	104.68	105.76	104.38	103.7	104.7	106.49	102.26	107.18	103.14	103.52	105.4	104.73	104.76	102.6	106.46	103.5	103.9	105.65	104.66	104.27	105.72	108.31	105.46	103.32	104.2	105.85	104.33	102.95	105.72	104.78	105.65
112.26	110.02	112.1	111.47	111.94	108.65	112.8	112.36	113.78	110.7	112.95	111.91	112.28	112.94	111.3	109.35	114.18	112.44	113.21	112.29	113.54	111.85	110.9	111.88	112.77	110.49	109.84	113.91	114.09	114.67	113.12	112.1	112.59	111.1	112.68	112.94	111.42	110.28	110.61	111.5	110.72	114.14	112.36	111.83	112.72	112.49	112.61	111.87	112.62	112.64
113.03	112.82	110.74	111.97	110.52	109.4	109.03	112.4	111.44	113.98	112.26	112.71	110.85	110.36	111.48	113.48	111.64	111.53	111.45	109.37	110.89	112	111.82	112.75	111.14	112.71	111.15	112.13	112.01	111.11	113.6	113.19	111.62	110.11	112.87	111.07	111.22	111.23	112.15	115.11	112.52	112.64	110.36	112.67	113.81	112.44	111.35	112.88	112.63	109.04
105.58	105.28	107.21	106.42	105.61	105.56	104.27	106.96	104.32	105.01	104.17	106.37	103.66	105.48	105.1	105.11	105.1	107.93	105.64	106.68	103.85	105.33	108.41	103.72	104.11	108.18	105.88	105.67	105.28	106.22	105.39	103.58	107.14	106.33	105.25	105.85	107.04	102.94	106.37	106.93	103.69	105.81	103.51	106.1	106.24	106.86	107.52	103.48	103.35	105.72
104.41	105.31	105.56	104.39	104.99	105.26	103.83	102.35	104.92	104.4	104.55	106.67	104.33	104.06	104.2	104.48	105.55	105.81	105.73	103.02	102.29	102.57	103.61	104.3	102.42	103.87	104.03	104.42	105.06	106.23	105.11	103.88	104.38	103.59	105.14	103.32	104.08	105.34	103.4	102.69	105.28	105.63	104.16	103.01	103.29	104.06	106.5	103.72	105.02	105.83
110.03	106.81	107.73	107.05	105.23	107.54	107.6	106.32	105.3	105.49	106.89	106.5	105.62	106.52	106.83	108.32	107.39	107.05	108.66	107.59	105.4	106.51	106.54	106.53	107.75	107.42	106.65	108.07	106.88	106.28	106.43	107.9	108.74	108.25	107.27	106.8	105.6	107.53	107.94	106.4	107.73	106.04	107.55	106.54	105.67	106.52	109.25	107.72	106.26	109.16
103.65	105.49	103.35	106.26	105.26	105.39	102.36	104.77	104.22	105.23	104.08	103.68	105.5	104.8	103.51	104.46	103.07	105.82	102.6	102.29	105.07	105.72	104.19	104	103.01	105.57	101.79	104.04	104.15	101.74	101.43	104.35	103.63	104.7	104.52	104.13	106.15	102.78	103.82	105.93	105	102.99	99.618	103.68	104.63	106.17	101.96	103.34	104.28	105
105.03	105.89	106.92	104.3	104.08	104.09	104.59	104.94	105.1	106.29	107.35	104.24	106.37	105.58	106.2	106.72	105.32	104.85	103.67	104.89	106.49	106.21	106.01	105.67	105.76	106.74	105.14	105.28	105.67	104.42	105.51	104.67	103.75	105.14	105.67	106.18	105.87	105.97	104.4	104.62	107.61	104.24	104.75	106.32	104.43	105.16	107.05	104.76	106.16	107.97
112.3	114.35	113.55	113.76	112.96	113.38	112.39	112.43	112.91	110.21	113.04	111.94	111.25	112.39	114.09	112.34	113.02	112.35	112.67	111.91	111.72	113.95	113.51	112.55	111.64	113.18	111.69	112.82	111.47	114.62	113.63	112.45	114.52	110.51	112.13	113.13	110.19	114.29	113.53	114.27	113.58	112.57	113.93	113.28	115.27	111.65	111.37	112.57	111.55	111.07
101.79	99.152	100.17	100.29	99.892	99.821	99.935	99.224	99.488	101.22	101.54	99.666	98.631	100.08	101.62	98.731	100.04	100.14	100.81	99.584	101.61	98.368	100.14	99.054	100.5	102.12	100.93	100.93	100.63	97.746	100.21	101.02	99.26	98.557	102.61	99.859	98.728	99.188	100.57	98.806	97.845	98.926	101.42	100.99	99.99	100.8	102.71	99.596	100.85	100.75
104.51	104.13	104.74	103.91	103.23	104.86	105.97	105.12	105.47	107.66	103.53	105.26	103.57	105.07	105.41	106.07	102.94	104.2	104.94	105.49	104.21	104.54	104.66	104.95	103.96	106.56	103.2	105.35	105.79	103.27	105.26	104.49	105.75	103.95	105.08	103.68	105.5	104.05	104.52	102.22	105.83	104.68	104.77	107.44	105.05	104.94	106.44	105.5	105.91	106.85
113.86	111.75	112.82	110.4	112.5	112.3	111.46	112.3	109.04	111.34	114.26	111.65	109.92	113.4	112.43	109.6	111.44	112.92	111.44	111.98	111.26	114.81	112.07	112.83	112.22	112.01	110.34	112.84	113.46	111.52	109.38	110.49	111.41	112.57	114.34	110.64	113.57	111.15	110.41	110.47	112.35	110.39	110.77	114.52	113.52	107.68	111.69	113.55	112.56	112.48
107.26	103.05	107.09	105.66	106.09	106.02	108.61	107.26	105.14	107.72	103.95	105.98	107.24	104.2	104.97	106.24	107.45	105.81	104.48	103.65	108.53	108.5	107.47	105.77	106.66	105.31	107.63	105.65	104.68	108.1	105.36	106.19	106.33	106.23	108.39	106.56	103.68	107.81	105.49	106.72	102.62	106.59	106.69	104.13	107	105.44	107.07	106.08	106.46	106.91
106.96	107.38	105.02	107.18	105.68	106.64	105.69	106.24	103.64	102.91	106.93	107.92	106.13	106.7	105.69	105.21	104.25	105.66	102.93	106.06	105.65	107.27	104.39	105.45	105.84	105.87	105.59	105.39	103.19	104.38	106.32	105.85	104.78	105.32	105.28	106.78	105.9	104.8	103.04	106.35	105.35	108.18	103.72	104.55	104.65	106.55	106.8	107.1	103.95	104.21
102.77	104.1	103.56	104.57	103.17	102.17	102.8	102.87	102.96	104.24	104.95	103.81	102.93	103.35	105.62	104.35	104.25	106.8	105.8	103.11	100.65	102.24	102.56	105.66	102.52	103.76	103.54	103.09	103.59	105.55	103.94	104.55	103.67	102.83	103.7	105.07	104.95	104.18	105.44	106.37	101.33	105.38	102.7	103.11	105.56	102.68	105.47	104.2	105.44	102.93
110.16	111.79	110.85	113.09	113.61	110.1	112.6	112.94	111.65	112.27	113.49	111.77	113.61	112.71	111.72	111.78	113.71	110.88	109.83	112.02	111.72	111.65	109.8	112.87	114.38	113.61	112.66	113.55	112.65	109.91	112.58	111.09	111.77	111.44	111.04	112.99	113.66	111.95	111.57	113.81	112.43	114.14	113.49	111.26	113.84	112.34	112.64	111.56	112.52	111.98
104.27	103.55	104.68	103.53	106.75	104.71	104.14	104.12	103.29	103.1	106.29	104.83	104.35	102.74	105.01	105.42	106.78	105.94	104	103.61	104.12	105.26	104.73	105.06	103.18	101.28	104.34	104.42	104.56	104.3	105.42	104.46	105.47	104.98	104.69	106.36	106.7	105.25	105.89	106.03	104.8	103.67	103.85	104.31	103.56	104.64	106.4	105.7	106.26	105.88
104.65	106.69	107.03	106.26	105.23	106.29	107.4	105.11	104.46	106.05	105.83	103.99	106.89	104.75	104.24	106.11	106.02	105.6	105.74	105.83	104.87	106.25	105.33	106.87	104.03	102.61	104.52	106.14	106.13	103.45	107.43	105.79	106.28	107.07	105.98	105.62	105.3	105.99	106.47	104.38	106.75	107.01	107.12	105.16	109.22	106.97	102.17	104.29	106.42	106.14
112.69	109.98	112.39	110.15	112.89	111.45	112.47	113.32	112.54	111.33	110.95	111	110.61	108.32	110.33	112.37	110.24	111.26	113.29	110.83	109.35	111.29	111.63	109.62	112.41	112.51	113.39	112.07	112.09	112.6	112.74	111.88	112.04	111.12	110.03	113.36	114.57	112.12	114.63	114.41	112.6	111.68	111.3	111.18	110.4	110.18	111.31	111.74	112.29	109.89
98.587	100.54	99.682	99.053	99.822	96.944	99.669	101.65	99.613	100.1	101.01	101.21	100.51	98.85	103.11	99.293	99.071	101.01	101.54	99.231	102.31	100.32	100.41	99.036	101.11	99.834	99.766	99.085	100.67	100.18	98.34	98.872	100.52	99.394	100.87	99.771	100.15	98.683	100.99	100.32	98.596	100.6	101.42	97.993	100.39	100.33	99.608	100.17	100.06	100.23
98.672	99.094	98.775	101.87	100.46	100.65	99.28	101.58	99.475	100.37	101.62	100.92	100.08	100.63	99.321	101.02	97.827	99.232	100.22	98.699	100.04	99.601	98.538	98.89	98.274	100.6	100.62	99.411	100.74	101.19	100.2	99.688	98.187	99.922	99.514	101.48	98.976	101.77	98.552	100.06	100.1	100.41	100.58	99.639	98.416	100.49	99.858	98.748	101.23	98.711
106.23	108.7	109.02	106.31	104.71	106.85	107.24	106.45	105.6	107.36	109.04	107.65	105.5	108.8	106.13	108.55	106.44	106.92	103.79	107.86	108.02	105.93	104.2	106.29	106.01	109.05	107.75	108.4	106.18	107.7	109.14	108.22	105.4	109.17	108.13	108.09	109.08	106.59	106.7	105.11	107.28	104.99	109.31	105.72	107.46	108.06	106.7	105.89	105.85	106.23
110.25	108.23	109.53	109.77	109.1	109.91	110.45	111.7	110.44	109.55	108.51	108.5	109	110.6	108.56	109.07	109.27	110.57	111.77	109.97	109.61	111	109.44	111.83	111.9	108.83	109.8	111.22	110.26	110.91	109.81	108.78	109.33	109.4	111.22	109.1	107.5	109.5	108.43	107.9	108.11	109.19	110.29	109.09	109.01	109.64	111.4	111.54	107.62	107.78
109.26	108.06	109.51	109.31	109.48	110.98	108.12	110.39	112.95	108.61	112.15	110.56	109.63	108.49	109.35	110.25	109.38	111.38	108.94	109.53	110.42	109.79	111.42	111.39	110.39	110.27	111.38	109.06	109.65	108.74	108.95	110.87	107.93	110.74	110.15	111.47	109.63	109.89	108.74	109.76	108.13	107.26	109.68	108.45	109.88	110.87	108.44	109.22	108.51	107.25
108.76	111.72	110.01	109.16	111.34	110.44	112.39	111.3	110.57	108.55	111.48	112.33	113.8	110.3	112.59	108.3	110.64	111.06	109.51	111.41	110.32	110.95	111.39	110.11	112.62	109.01	109.33	113.76	108.53	111.05	113.88	111.27	111.79	110.74	110.31	110.06	112.3	110.93	112.9	110.07	111.72	110.52	111.99	110.09	110.45	112.58	113.36	113.03	110.26	111.65
111.75	112.5	111.04	111.89	112.23	112.4	114.12	110.74	112.09	110.74	110.08	111.92	114.7	112.95	112.05	111.35	112.08	112.85	113.62	114.52	110.33	112.6	111.94	111.41	112.02	111.64	112.73	110.34	113.11	112.97	112	112.34	112.39	111.49	107.5	110.45	114.33	110.5	111.1	110.34	110.46	112.86	111.13	112.16	111.41	112.43	112.09	112.7	112.89	111.21
103.61	105.83	107.02	105.11	106.35	106.7	105.33	105.42	107.55	105.36	106.68	106.16	108.73	106.48	103.91	106.91	106.38	105.26	104.88	106.99	106.59	106.44	107.03	108.61	106.18	106.47	106.21	107.5	107.91	105.15	106.49	105.77	105.99	107.3	107.66	107.88	103.93	105.66	106.58	107.83	104.04	104.61	105.05	107.77	107.78	105.38	105.53	105.75	105	107.09
101.55	99.088	99.419	99.963	100.41	100.99	99.098	100.76	97.72	99.772	100.51	98.862	98.842	100.38	98.299	100.49	100.16	101.49	98.787	99.366	100.73	100.84	100.01	99.258	100.43	99.041	100.15	98.131	101.9	100.39	99.32	98.086	99.645	100.46	100.11	99.358	98.746	98.676	99.754	100.46	100.03	100.01	99.451	98.912	98.516	96.782	99.582	100.01	98.884	102.7
105.03	106.43	105.22	105.91	106.55	105.82	106.8	103.63	103.59	105.2	106.08	106.99	105.78	105.2	107.05	103.87	103.22	106.32	107.81	105.26	107.52	104.66	103.33	106.81	106.02	105.03	105.49	106.53	106.84	105.66	104.81	104.44	105.47	106.93	104.89	105.98	107.45	106.16	103.72	108.39	103.27	105.81	104.17	106.49	105.18	106.65	104.88	105.39	105.21	105.61
103.8	105.08	107.38	107.87	103.39	106.8	104.4	105.35	105.65	107.35	105	108.44	107.73	105.66	105.5	107.18	107.64	109.62	107.25	105.89	106.4	106.1	107.5	105.9	106.91	105.33	108.8	104.27	106.82	108.12	105.13	106.12	106.34	106.5	105.5	106.15	105.52	106.18	106.22	107	105.65	104.63	104.5	105.75	107.21	105.38	103.8	107.85	104.27	107.22
105.05	101.8	103.64	104.89	103.15	102.81	105.19	104.88	105.04	105.52	104.75	106.69	103.45	104.85	106.24	103.78	104.11	103.52	103.98	103.46	105.78	104.91	105.18	105.66	103.8	104.16	105.66	103.32	104.81	105.01	104.67	106.05	105.31	105.63	102.22	106.78	104.57	105.77	102.66	102.3	102.47	105.33	104.51	103.04	104.2	104.64	104.44	107.45	104.35	106.37
106.12	105.56	106.78	106.34	104.55	104.42	104.28	103.42	104.59	105.27	103.51	105.9	106.77	103.78	106.82	106.34	105.81	105.52	103.71	105.12	105.57	103.71	106.55	104.18	105.75	102.6	104.94	105.9	106.06	104.95	107	105.55	105.05	103.98	105.87	103.93	106.86	106.07	105	104.45	103.49	104.66	105.29	104.05	103.14	103.67	106.66	106.28	104	105.51
103.08	102.5	102.01	105.33	105.34	104.76	103.04	104.17	102.36	104.5	105.17	103.95	106.48	101.38	105.14	105.86	104.51	101.16	104.69	104.43	105.38	103.84	105.94	102.46	106.64	104.77	105.05	105.55	104.22	104.66	102.68	105.97	104.62	106.56	101.45	106.69	104.85	105.57	104.59	104.81	105.47	106.06	105.75	102.97	105.2	104.1	102.99	103.72	107.42	103.86
99.79	98.422	101.3	100.91	99.076	100.91	101.53	100.06	100.08	98.715	100.66	100.24	99.473	98.366	104.04	100.63	100.47	99.916	100.7	102.42	101.12	99.379	104.19	100.43	101.77	99.028	102.71	100.82	102.67	97.565	99.035	98.339	98.752	98.872	102.05	99.06	99.997	98.959	99.152	98.466	101.51	101.63	99.688	101.14	98.728	98.65	100.4	100.19	97.598	98.894
113.7	112.79	110.78	111.56	108.79	111.06	109.46	110.49	111.25	112.55	112.12	112.38	110.43	112.24	111.09	111.65	112.43	109.49	113.36	113.69	111.24	112.32	110.59	111.25	111.79	111.43	112.19	113.21	111.2	110.48	112.09	112.68	112.23	112.2	111.35	112.2	111.6	111.76	111.21	112.26	112.1	114.05	112.72	112.87	111.86	109.84	113.47	111.67	112.2	110.82
102.3	102.49	105.46	102.58	107.08	104.05	106.19	102.18	104.83	102.52	102.02	104.31	102.24	102.96	105.49	102.79	103.25	106.23	104.44	102.6	105.08	105.8	103.96	104.89	103.95	102.86	102.95	102.32	104.8	105.36	101.48	102.78	105.95	105.63	104.31	101.92	106.38	101.75	104.6	106.07	105.12	103.15	103.39	102.34	104.06	102.02	103.64	105.04	103.86	101.57
112.53	114.66	110.19	112.29	111.79	110.75	114.34	111.98	111.53	114.74	112.45	112.53	113.21	114.57	114.15	112.15	113.55	112.49	111.97	111.8	111.37	112.43	112.07	112.47	111.74	111.21	114.32	114.88	113.79	111.53	113.27	115.56	112.85	113.15	112.76	113.02	113.18	112.64	114.23	113.85	112.72	110.06	111.88	112.7	113.46	112.44	114.25	113.32	113.92	111.69
106.18	104.68	107.33	106.06	106.68	105.69	108.56	106.52	105.25	107.21	108.55	107.7	106.29	107.16	107.63	105.36	106.5	107.16	104.81	105.42	108.39	108.66	106.39	108.51	108.24	106.53	109.77	105.02	106.6	107.35	105.32	105.76	106.88	104.73	104.44	106.67	108.23	108.46	107.14	105.77	106.22	107.57	107.86	104.78	105.21	107.1	107.53	106.86	106.2	106.16
103.15	107.11	103.23	105.61	105.14	103.19	107.76	105.82	107.26	105.97	105.48	103.15	107.83	103.66	105.85	104.37	105.75	107.28	105.55	106.16	104.32	106.47	104.71	103.72	107.08	105.47	106.31	102.23	104.79	106.13	105.35	107.52	104.5	104.59	106.34	103.6	104.27	104.13	106.4	105.78	105.17	105.14	106.9	105.99	104.77	107	107.49	106.23	105.1	104.18
98.207	100.93	100.02	99.275	99.205	99.687	100.56	100.53	97.734	101.13	99.959	100.99	100.52	96.96	100.57	101.45	101.45	100.65	98.376	101.11	100.33	100.88	99.409	98.281	101.64	99.937	98.877	100.84	101.92	101.22	100.24	101.54	100.5	98.406	101.45	100.94	101.2	100.36	100.12	102.1	101.18	98.982	101.36	99.355	102.31	97.796	99.461	100.27	101.63	98.505
114.37	111.72	109.22	109.98	108.56	111.89	111.28	109.98	111.77	111.54	112.11	111.24	112.01	109.84	113.75	111.17	110.5	111.23	111.85	109.75	109.88	112.2	111.88	114.51	111.12	111.12	108.73	111.36	111.96	112.19	110.76	112.57	110.32	112.11	113.45	112.31	109.95	111.14	109.8	112.55	107.29	110.11	109.99	109.85	110.94	114.18	111.68	110.71	112.7	111.54
112.72	111.11	111.81	111.7	111.44	110.92	112.63	110.6	111.91	111.09	111.28	111.98	111.73	111.6	110.24	114.66	112.9	110.53	111.97	110.46	112.63	112.22	111.99	112.27	114.16	113.32	111.12	113.72	112.51	110.84	112.78	110.78	112.6	112.67	110.47	113.24	111.59	113.93	113.49	112.13	110.27	112.05	110.61	112.48	112.44	111.43	108.61	112.29	113.37	111.77
110.67	111.11	113.56	113.28	111.38	112.3	111.83	109.59	111.97	112.34	109.84	111.45	112.16	112.34	110.14	112.18	110.68	112.38	110.69	111.58	112.94	113.24	109.88	111.68	113.76	112.89	112.02	113.02	112.36	111.12	110.45	113.55	111.72	109.68	112.6	112.07	110.03	112.79	112.62	111.66	111.48	110.56	112.59	112.36	112.73	110.4	112.02	112.25	112.41	113.39
112.03	111.36	113.96	108.63	112.96	111.58	111.2	111.42	112.05	113.45	113.64	112.1	109.89	112.21	112.68	112.25	112.5	110.84	110.75	113.78	112.07	113.01	111.05	112.25	112.7	113.02	112.43	110.72	111.38	112.18	112.2	113.34	113.04	112.09	111.86	111.95	111.29	112.52	108.61	112.49	114.02	111.69	113.26	110.76	111.76	110.78	110.36	114.56	112.23	112.37
110.2	109.06	108.52	108.52	109.44	110.03	112.6	110.18	110.15	110.74	110.09	107.67	110.54	108.42	109.37	108.9	110.96	109.82	109.15	108.19	109.92	109.71	109.31	110.17	108.34	109.82	109.14	109.17	108.88	108.7	107.23	112.38	107.76	109.71	109.17	108.45	108.72	108.05	110.15	112.07	109.84	110.4	110.13	109.1	110.4	110.17	108.68	109.46	108.29	109.57
108.16	105.8	102.85	107.18	105.9	106.1	106.21	104.91	106.39	107.51	107.54	106.64	106.29	108.13	106.03	106.32	104.07	107.45	105.5	107.18	103.59	107.18	104.89	106.71	104.45	106.63	104.51	104.6	106.49	101.54	103.83	104.97	105.35	106.77	104.9	107.92	105.67	104.64	106.6	105.33	105.9	108.08	106.81	105.23	106.13	106.74	104.68	104.26	108.38	104.19
106.21	102.93	104.77	105.14	106.24	105.77	105.05	105.63	104.83	108.08	106.29	106.63	104.7	103.95	105.51	105.29	103.96	106.61	105.26	105.44	105.49	105.59	108.47	103.49	110.02	105.81	104.62	106.11	105.92	106.85	105.33	104.11	105.86	106.44	105.36	104.08	106.28	107.97	104.67	104.14	103.8	107.78	107.83	106.27	104.77	105.63	105.74	104.84	106.04	106.61
111.92	112.73	110.58	111.13	110.4	111.47	112.67	112.08	114	112	113.01	111.51	113.13	112.38	113.71	112.34	112.63	111.13	111.65	110.9	112.21	110.06	111.01	111.13	111.23	112.43	114.58	109.98	113.33	111.75	110.63	110.82	111.92	112.63	110.8	111.71	113.63	111.68	111.24	113.73	112.48	110.41	112.39	109.97	113.38	114.3	112.38	112.3	111.92	113.24
111.25	114.18	111.39	112.61	113.74	114.53	114.87	113.07	113.4	111.58	112.94	113.92	113.22	111.37	112.19	113.85	113.2	112.65	115.32	113.03	112.24	110.47	113.53	113.4	111.3	112.4	112.36	113.33	111.37	111.38	113.32	113.54	111.45	111.9	111.01	112.96	112.77	113.42	111.65	111.34	112.19	112.77	114.61	112.13	112.53	110.13	113.15	112.08	111.75	114.03
104.45	103.65	106.62	103.45	105.39	104.27	104.99	105.83	105.92	104.03	104.92	105.85	105.72	105.69	106.28	104.72	104.64	102.07	103.79	105.66	104.44	103.36	105.45	105.44	105.69	106.56	105.96	105.41	106.25	104.43	103.48	106.22	101.06	104.08	107.35	104.77	103.57	103.27	106.2	106.53	107.19	104.83	106.7	104.62	105.23	105.3	103.83	100.92	106.69	103.79
111.2	113.63	112.05	111.86	112.67	114.04	112.26	111.05	113.56	110.77	111.75	112.3	114.44	112.08	112.94	110.29	112.73	111.09	116.05	113.13	111.08	110.37	114.41	113.19	113.54	116.73	112.01	113.54	113.22	113.36	113.56	113.83	110.77	113.45	113.84	112.94	114.82	112.67	111.95	112.03	113.13	111.7	110.69	114.81	113.19	113.79	113.53	112.01	114.42	113.44
104.95	103.17	105.04	104.64	104.84	105.13	103.63	107.39	107.94	104.46	104.47	106.45	105.96	107.39	105.42	106.36	105.8	103.15	102.99	107.42	105.86	106	106.39	102.84	107.06	105.54	107.26	104.5	106.62	105.68	106.84	107.13	105.94	105.55	106.74	104.63	104.34	107.69	106.13	106.44	106.63	104.84	104.71	106.55	105.57	104.08	102.91	105.47	106.82	104.54
104.97	105.54	108.19	106.62	106.59	105.87	104.51	105.29	105.07	106.53	106.44	104.52	106.37	106.02	107.25	104.74	104.46	105.04	104.77	103.4	105.8	105.93	104.4	106.93	106.58	106.74	106.04	104.78	103.59	106.17	105.23	102.5	105.26	106.25	105.53	105.64	105.86	105.29	105.07	107.52	107.35	106.15	105.87	105.01	108.75	106.06	104.8	107.43	103.43	104.3
105.59	105.48	105.55	105.87	106.06	104.65	107.71	105.74	104.96	106.86	106.17	106.08	107.51	105.45	108.61	106.44	105.19	106.89	105.66	105.96	107.17	106.16	106.97	106.4	106.59	103.19	105.21	106.24	104.41	105.5	104.59	105.83	104.93	107.84	104.75	105.84	105.47	104.7	106.54	106.94	106.23	107.35	105.53	106.06	105.61	106.16	104.6	107.08	106.65	106.36
101.41	104.54	104.62	103.99	104.36	102.6	102.01	105.16	103.14	102.25	103.24	104.67	104.23	103.15	105.69	104.93	102.2	105.35	102.77	103.68	104.96	103.38	104.58	103.42	103.53	103.25	103.53	102.79	103.37	104.5	107.06	103.6	104.78	106.53	104.59	105.44	102.68	105.31	102.38	104.39	103.25	100.8	103.18	105.99	104.27	104.2	104.89	102.91	103.8	105.14
113.74	110	112.22	112.88	111.3	111.78	113.62	110.44	109.61	111.46	114.26	112.79	112.15	109.86	110.2	112.62	113.26	112.31	110.91	111.52	108.44	112.02	112.22	110.91	112.51	111.84	113.21	112.73	112.65	112.41	113.32	111.75	109.72	112.37	110.54	114.69	111.27	109.69	109.81	115.33	112.44	111.87	111.71	112.81	112.65	112.23	113.74	109.63	114.63	111.22
107.32	106.42	105.71	104.49	106.82	108.46	105.41	105.46	105.86	104.19	105.98	104.97	106.02	104.81	105.11	104.72	107.71	105.75	106	106.05	107.06	107.17	105.82	105.84	106.27	108.09	103.86	104.28	104.3	107.88	104.61	104.36	104.6	101.96	108.74	103.17	103.15	107.68	106.61	107.49	105.67	105.91	103.76	106.29	105.08	106.87	105.09	104.31	105	106
104.12	106.96	106.33	106.41	106.83	102.1	106.54	105.18	103.26	105.65	102.56	106.57	105.77	105.67	104.73	103.88	106.03	104.18	106.75	105.81	106.31	104.41	105.31	103.48	106.06	104.67	106.44	105.78	106	106.64	106.42	106.77	107.09	104.66	105.62	106.86	105.44	106.65	105.69	105.56	105.77	105.98	106.2	104.6	103.54	106.81	106.91	106.19	103.72	104.04
105.91	107.69	104.58	107.63	104.47	104.18	107.64	104.78	104.31	104.75	107.17	106.91	107.64	106.66	104.03	107.1	107.78	105.02	104.17	104.62	107.17	107.86	105.97	105.21	106.21	106.63	103.57	107.31	106.16	106.07	107.03	106.21	103.66	105.66	106.96	106.25	106.12	105.93	106.31	104.47	103.35	106.92	109.06	106.21	106.91	107.21	106.2	104.43	105.14	107.63
111.45	112.37	112.25	112.13	114.44	114.01	110.9	111.98	110.17	110.82	113.75	111.59	111.78	109.14	110.36	111.04	111.92	110.76	113.31	110.53	111.17	112.58	110.56	111.37	108.29	112.14	111.57	112.24	109.36	109.84	110.73	112.55	111.78	113.14	112.15	110.16	112.23	111.13	111.15	112.67	110.08	113.1	112.68	112.17	109.37	108.16	110.92	109.4	111.65	113.65
111.55	113.03	112.56	112.44	111.64	110.98	110.37	110.92	110.09	112.05	110.16	110.55	111.22	111.08	113.14	110.4	113.6	112.92	111.88	110.6	112.42	110.35	113.3	110.84	110.01	110.71	111.68	109.98	111.67	111.7	109.2	110.31	109.11	111.09	111.4	111.91	110.69	112.06	112.56	111.11	113.96	113.23	110.74	114.23	112.44	112.23	111.08	111.1	111.67	111.77
106.93	108.37	106.72	105.97	108.33	106.17	107.18	107.06	106.58	107.9	108.78	109.38	106.56	105.76	104.58	108.84	105.88	110.61	105.27	107.67	107.36	107.11	107.65	106.06	106.35	106.91	107.21	108.97	105.41	107.03	106.36	105.71	108.16	105.66	107.19	107.26	106.95	107.77	106.36	107.04	109.96	105.49	106.77	105.65	105.79	104.74	106.82	105.44	106.92	106.31
110.36	112.39	112.86	113.42	110.95	111.24	110.91	111.53	113.01	113.4	112.83	111.9	113.87	111.43	110.68	113.16	110.22	111.82	111.52	110.95	112.87	111.9	112.68	112.24	113.39	112.25	112.39	111.87	109.58	112.78	111.96	113.16	112.72	110.8	111.9	110.62	112.42	111.29	111.76	111.91	111.9	111.29	109.25	110.42	110.33	112.31	112.08	111.93	111.86	111.95
112.7	112.41	111.25	111.18	113.44	111.12	109.12	113.72	111.75	113.15	113.84	111.19	113	111.89	111.61	111.2	112.3	111.63	114.15	112.28	111.24	113.86	113.44	112.34	112.2	110.64	109.47	113.39	112.34	112.02	110.5	111.79	112.33	109.98	114.5	109.99	112.23	112.73	111.47	110.22	111.63	111.51	113.82	111.72	113.64	111.28	112.17	111.73	112.91	112.41
117.42	116.69	116.8	118.29	117.44	120.06	115.67	116.96	116.42	116.57	116.79	118.76	119.21	115.32	119.86	115.05	116.65	118.12	118.62	116.75	117.47	115.49	118.95	115.6	117.03	116.59	116.61	116.43	117.31	119.96	118.26	117.31	118.99	116.53	118.36	116.2	118.08	117.53	117.79	116.59	118.98	117.6	118.6	117.23	117.75	119.11	117.82	118.23	116.76	116.19
110.14	113.09	111.9	111.98	111.36	110.34	112.69	111.04	112.94	110.15	109.07	111.82	110.1	110.03	110.4	111.47	113.01	110.85	112.51	112.14	112.1	112.2	110.29	111.54	112.73	112.82	112.6	112.65	112.41	109.32	109.43	112.03	111.12	112.26	111.19	111.22	110.69	111.32	111.22	110.79	112.8	110.96	109.26	111.56	110.35	111.6	112.73	112.96	109.22	110.18
107.18	107.1	105.55	105.83	108.13	106.38	105.84	106.97	105.83	107.77	106.31	108.17	105.56	107.33	107.17	107.97	107.24	106.16	108.65	107.73	105.17	107.33	106.29	106.81	105.59	105.79	106.21	106.75	107.2	104.53	106.46	106.87	107.33	103.89	105.27	106.15	106.58	107.1	106.4	107.77	107	107.28	105.27	106.17	106.28	107.64	106.55	107.07	105.22	107.2
100.47	100.89	98.079	100.97	100.41	100.76	100.66	99.703	100.16	100.01	100.23	101.3	99.17	99.307	96.687	100.77	99.026	99.064	101.81	100.32	102.29	102.38	98.722	101.11	100.1	99.567	101.35	98.955	99.248	101.67	99.833	103.47	102.38	99.533	102.11	97.843	102.65	100.56	101.78	99.916	100.29	102.41	99.604	101.6	99.889	101.49	101.3	99.81	101.05	99.725
106.93	106.66	105.54	105.29	108.18	106.42	107.13	104.84	105.4	104.53	103.62	106.2	106.5	106.29	104.98	104.14	103.62	105.62	105.04	105.24	105.14	104.94	106.39	106.61	106.75	104.09	102.92	106.65	103.96	105.24	107.3	107.38	105.28	105.86	106.33	105.61	105.6	103.75	104.87	106.43	104.84	104.7	103.53	105.32	105.25	103.84	104.11	104.27	105.99	105.43
106.12	105.08	105.09	105.56	104.94	105.58	106.64	104.61	105.68	106.4	104.62	104.65	107.41	104.7	106.2	105.37	105.16	105.55	106.12	104.05	104.77	107.13	106.37	104.74	106	105.94	104.83	105.49	104.34	104.88	104.76	105.02	104.07	101.52	105.59	104.63	102.17	105.37	104.55	104.69	104.93	105.65	103.5	104.61	104.45	105.88	106.63	103.91	106.98	107.03
108.73	110.45	109.43	109.06	109.71	111.25	110.71	110.05	108.7	111.92	109.02	111.12	109.31	110.74	111.68	108.68	108.29	108.17	111.26	111.05	109.99	108.11	108.73	110.02	112.1	111.59	109.06	109.74	109.46	108.24	109	107.89	109.53	109.21	108.57	109.16	110.62	109.52	109.04	109.77	111.39	108.8	109.88	108.27	108.82	108.5	112.12	109.73	109.93	109.34
109.21	110.21	111.28	111.5	110.74	111.32	111.57	112.29	110.01	110.06	112.92	109.75	111.9	110.17	111.87	111.96	109.3	111.17	108.73	110.71	113.23	112.54	112.84	111.02	109.8	108.75	111.05	113.47	111.75	112.58	110.88	109.52	111.32	111.05	110.99	112.54	110.62	111.35	111.65	111.02	109.9	111.47	112.13	114.26	111.62	112.25	111.58	111.41	111.98	112.87
99.64	101.08	98.462	100.31	100.33	98.846	100.01	100.79	100.08	99.054	100.72	99.301	101.77	100.54	100.54	100.97	99.806	102.22	100.34	100.06	101.82	98.63	99.339	100.81	99.95	100.53	98.124	99.537	100.37	103.06	99.323	100.93	99.38	99.92	98.667	100.42	99.714	98.857	97.641	99.575	101.46	101.86	102.11	101.64	99.131	100.03	99.388	99.522	100.99	101.96
111.3	110.13	111.78	110.49	111.6	111.67	111.45	111.29	110.46	111.29	111.06	111.07	108.06	112.16	110.43	107.17	110.67	113.84	111.4	111.16	111.37	110.6	109.11	111.66	111.61	111.57	112.81	112.5	112.18	109.72	111.55	111.69	111.84	110.96	112.86	110.31	110.89	112.66	112.01	112.44	111.05	110.96	114.21	110.32	111.63	110.73	113.17	113.44	111.07	110.68
105.84	106.36	103.23	106.19	104.55	105.66	107.44	107.19	106.21	104.5	106.29	107.93	108.73	106.16	105.24	107.49	106.29	105.42	107.08	107.17	106.46	107.05	105.59	107.26	103.97	106.15	108.52	107.11	106.51	106.1	105.85	106.21	103.51	106.55	107.99	106.39	105.11	107.02	107.82	106.1	106.53	105.82	105.78	106.33	108.04	105.6	104.92	106.25	105.32	105.04
106.43	105.49	105.09	105.26	106.68	106.93	106.24	104.76	108.89	106.49	104.08	107.8	106.53	106.08	105.48	106.35	106.43	104.89	105.21	105.22	106.65	106.58	105.37	106.11	106.01	106.03	106.58	105.23	106.3	106.65	104.55	106	106.29	104.89	107.28	108.35	104.53	105.31	106.36	106.15	105.64	105.81	107.8	104.38	106.62	104.39	106.35	107.11	105.85	105.48
104.41	103.31	103.2	104.98	105.07	107.05	104.58	104.16	104.46	105.02	104.74	106.55	104.68	106.65	104.91	103.43	100.94	102.97	105.12	104.73	105.08	103.91	104.25	103.35	103.19	106.55	103.08	103.91	103.58	104.29	105.14	103.2	106.5	103.48	102.31	103.57	103.64	105.47	103.72	104.47	104.47	102.26	103.79	103.08	104.61	102.13	107.07	103.71	104.17	104.14
107.99	105.65	104.02	106.24	108.45	106	105.18	104.32	107.12	106.99	106.2	104.99	104.14	104.1	106.12	106.18	104.31	105.96	108.03	106.89	108.31	105.09	105.37	107.96	105.86	105.97	104.22	105.01	105.19	106.08	103.73	106.24	105.57	104.92	106.73	105.72	103.43	105.87	107.26	105.65	104.32	106.6	104.04	105.34	105.78	107.22	105.84	107.71	106.82	106.86
113.58	110.35	110.37	112.68	113.84	111.29	112.59	112.27	111.52	112.73	113.3	113.58	112.7	112.42	111.93	113.08	112.17	112.71	112.01	112.77	112.46	110.2	109.4	113.58	111.97	111.87	111.86	111.43	112.22	111.41	113.57	110.42	111.95	111.12	113.14	110.55	111.67	112.09	111.07	110.34	112.72	110.08	111.16	112.69	110.38	113.22	111.83	109.78	110.86	110.86
105.61	106.75	105.77	107	106	106.7	106.76	105.29	105.03	106.74	105.15	105.54	107.81	107	102.75	106.94	105.91	105.97	107.69	107.37	106.39	106.77	104.28	104.12	106.95	104.28	106.15	104.46	105.83	106.21	104.38	105.72	107.71	106.1	108.27	106.33	105.89	108.34	105.91	106.56	106.1	107.94	107.62	104.62	107.7	106.64	105.92	104.66	105.6	106.68
105.84	105.17	105.16	105.66	105.65	106.76	107.62	105.07	107.45	103.83	106.84	103.7	107.5	106.07	106.75	110.82	105.65	105.41	107.12	104.62	104.85	107.23	103.84	105.51	106.88	104.35	105.63	105.04	103.61	104.01	106.97	103.25	105.43	105.05	105.12	105.53	104.55	106.57	104.43	106.05	106.4	107.2	110.07	105.32	105.17	107.25	105.54	106.74	106.27	106.83
105.97	105.81	104.87	105.85	106.8	103.5	108.11	105.3	105.26	106.08	106.61	104.93	104.93	106.16	103.37	104.52	104.61	105.04	104.91	104.13	104.48	104.02	106.03	106.03	107.46	104.28	104.18	104.92	105.19	104.96	105.12	104.48	105.91	105.26	104.19	107.86	105.36	104.45	106.51	105.65	106.86	106.68	105.63	105.9	104.34	107.11	106.45	105.82	107.08	103.23
112.01	111.5	111.42	109.32	110.71	111.85	109.71	112.17	110.97	111.79	112.66	110.69	111.97	111.45	111.3	112.33	115.11	113.13	112.89	113.33	112.04	111.23	111.21	110.2	113.72	112.48	114.16	110.7	111.51	113.05	109.9	113.43	113.28	112.51	111.89	110.83	113.69	113.65	113.01	113	112.54	109.52	110.75	112.07	112.38	112.02	113.95	112.74	112.33	114.78
108.28	107.12	107.83	107.19	107.38	106.14	108.35	107.3	109.61	106.46	105.61	105.29	106.22	107.28	108.41	109.54	106.56	107.55	108.29	107.64	106.68	105.66	108.94	106.5	105.71	105.35	109.82	107.56	107.46	108.21	108.38	107.47	106.78	105.81	108.92	106.21	106.1	106.59	108.34	107.27	107.76	106.44	107.52	106.74	108.11	107.37	106.88	107.98	107.02	106.66
111.42	111.34	114.31	111.79	109.74	112.36	114.17	111.77	115.09	111.93	110.06	113.48	111.4	116.38	113.77	113.9	111.85	111.91	114.2	111.33	112.94	111.96	114.16	112.93	111.75	111.9	112.51	114.55	113.48	114.03	113.56	114.47	110.35	112.79	114.53	113.13	113.4	113.35	113.44	113.06	112.37	112.42	112.17	112.82	113.29	112.25	112.67	114.9	115.57	113.07
111.6	112.46	111.08	112.13	112.54	112.98	111.82	110.76	110.52	110.38	110.92	109.95	109.84	111.62	111.37	112.79	109.65	111.37	113.11	113.92	111.51	114.15	111.91	112.43	111.34	111.7	111.47	109.49	111.52	111.16	111.15	112.36	113.57	111.69	112.61	110.19	110.38	110.37	110.8	112.18	110.88	110.79	111.66	113.2	114.29	114.04	113.13	114.03	111.47	110.62
115.64	117.43	116.15	118.16	113.89	115.18	116.77	115.72	114.98	117.43	116.26	115.12	116.26	116.13	117.01	115.09	115.84	115.37	116.48	116.95	113.86	113.38	116.99	116.97	115.16	115.51	115.87	117.36	114.94	116.95	115.01	117.34	116.63	116.52	117.03	116.34	115.6	115.09	115.78	114.01	115.94	116.18	116.01	118.98	115.2	115.71	117.52	117.63	114.15	116.02
99.755	100.58	100.32	96.844	99.078	101.36	100.03	101.05	102.05	100.34	101.34	99.567	100.39	101.11	97.83	101.76	100.16	100.97	100.19	99.805	99.625	99.121	103.12	100.79	102.07	98.324	101.3	99.316	101.12	99.857	99.883	99.661	98.79	100.24	102.31	101.4	97.437	99.281	100.95	100.01	99.646	97.983	99.113	100.77	100.49	100.09	101.68	100.67	102.51	101.32
116.27	117.06	117.8	119.29	116.81	116.92	117.63	116.84	118.11	117.46	119.67	117.91	117.87	118.79	116.42	118.04	117.91	118.25	116.97	117.4	118.93	116.2	116.59	118.5	118.53	116.99	117.75	117.58	118.24	118.72	116.27	116.09	116.67	118.73	120.01	117.3	118.72	117.58	118.68	118.54	118.61	117.32	118.74	116.96	117.35	117.28	116.48	119.34	118.9	118.78
106.09	104.48	104.69	105.65	103.96	104.52	103.61	105.25	104.9	103.86	104.68	103.28	105.18	106.56	104.69	105.42	104.34	105	106.7	105.63	105.21	105.14	104.44	104.5	105.24	105.77	102.77	102.44	103.41	105.03	104.44	102.76	103.7	104.79	106.42	105.54	104.3	103.03	104.33	106.95	105.24	102.07	103.82	104.3	102.41	105.06	104.16	104.94	103.69	103.09
98.069	100.65	99.59	98.421	100.4	98.11	100.6	101.52	97.949	98.42	99.151	98.257	101.68	102.11	96.464	100.16	97.103	99.085	98.809	99.998	101.1	99.126	101.66	99.611	99.926	99.447	99.727	99.575	100.59	100.73	101	100.55	98.549	100.2	99.777	99.436	99.384	99.457	100.45	97.008	98.395	99.633	99.356	98.872	99.292	99.962	99.157	99.511	101.99	100.58
106.79	107.22	107.15	104.21	104.59	107.17	104.64	105.91	104.81	104.39	105.29	103.62	104.4	107.06	104.37	105.91	102.85	104.27	104.8	107.81	104.52	104.69	107.69	107.55	103.45	105.24	103.64	105.26	105.78	107.93	104.62	104.36	107.74	105.6	103.69	106.93	105.76	106.49	106.44	104.39	105.58	104.56	103.65	105.58	106.44	104.95	105.4	105.24	104.71	104.55
110.3	108.89	109.82	112.87	111.29	108.57	111.05	111.79	111.31	109.62	108.59	110.57	108.29	109.98	111.15	108.91	111.29	109.38	110.25	109.91	111.31	110.73	110.19	110.34	109.46	109.94	109.31	110.31	108.62	109.49	108.88	111.32	110.55	112.8	110.87	110.34	110.98	110.47	109.58	111	109.21	110.36	111.23	110.84	108.16	110.21	109.47	109.64	109.33	110.8
99.605	100.92	100.94	101.1	101.8	97.999	102.25	100.87	100.94	100.76	99.515	101.61	100.47	100.01	101.05	100.04	100.66	101.88	101.28	99.4	103.07	102.94	100.1	100.95	102.37	100.57	98.276	100.49	100.17	99.429	102.8	100.51	100.99	103.3	102.7	101.41	101.63	101.01	99.542	101.42	98.575	102.16	98.879	100.62	99.596	100.53	100.11	99.924	102.1	100.45
105.62	108.81	103.19	107.07	108.15	106.75	107.05	108.26	105.29	105.26	107.25	108.87	108.32	104.86	106.68	104.69	107.61	106.1	105.34	107.15	106.89	107.89	108	109.3	106.41	107.98	105.63	105.83	105.99	106.21	105.69	108.2	105.68	105.52	106.83	104.33	108.54	105.05	107.16	103.28	106.32	107.72	105.34	106.62	106.32	105.35	106.56	105.68	106.97	105.57
109.58	104.41	105.17	106.86	106.55	105.65	105.36	106.73	105.18	104.1	105.16	104.8	106.66	105.72	104.9	104.03	105.51	106.19	104.92	107.62	106.5	106.94	104.63	106.46	108.17	107.24	104.66	105.81	105.16	105.17	106.97	104.7	107.54	106.91	105.66	105.31	103.3	105.03	106.53	106.41	104.75	104.72	105.66	104.5	103.96	105.23	105.45	106.38	105.53	102.6
105.7	106.66	105.26	106.63	106.27	104.29	104.36	105.2	106.21	107.69	105	106.26	107.82	105.23	107.96	106.85	105.44	106.52	107.5	105.94	107.2	107.38	105.04	106.42	104.5	106.16	106.89	108.19	109.61	106.27	105.84	104.8	104.27	109.04	106.58	105.72	106.04	106.44	104	106.76	107.73	104.91	105.07	107	106.62	105.72	107.16	105.12	104.98	105.47
103.79	104.73	103.45	102.1	106.36	105.51	103.61	102.71	104.48	105.06	103.65	104.62	103.72	105.13	102.93	103.83	106.48	103.06	104.12	103.6	104.18	105.63	103.89	101.97	106.54	104.5	105.39	103.99	103.04	103.03	105.14	105.71	105.7	104.85	104.13	103.93	102.63	104.93	103.73	105.69	102.68	104.24	104.12	104.26	104.52	105.18	103.38	104.71	105.52	102.02
98.686	100.19	102.24	101.98	101.53	99.274	99.697	98.709	102.16	102.05	98.515	101.01	98.571	100.51	100.67	99.056	101.42	100.97	101.04	98.246	101.31	100.54	101.72	100.34	101.38	101.17	97.864	99.372	100.3	99.941	99.588	99.95	102.26	102.66	99.614	101.08	98.941	100.22	100.26	101	98.354	99.448	100.06	98.547	101.65	101.64	98.622	101.09	102.27	101.57
105.26	108.87	104.97	106.23	104.65	104.69	106.86	105.9	106.96	104.06	105.77	105.63	106.07	108.73	105.43	104.76	106.54	103.89	106.68	104.54	104.45	107.03	105.18	106.66	105.62	103.46	104.69	106.78	105.11	105	104.12	106.86	104.52	106.53	105.76	106.71	104.85	108.32	105.14	105.09	106.77	106.13	104.69	104.22	106.86	105.63	104.98	105.13	107	106.19
105.72	106.45	106.18	105.7	107.78	105.91	106.18	106.62	105.96	104.05	103.65	106.7	107.27	108.31	104.68	106.09	107.44	106.98	106.81	105.64	105.81	105.46	106.58	105.64	104.1	106.55	105.2	106.69	105.69	104.69	105.15	104.09	106.97	106.74	105.35	106.34	104.3	105.47	106.52	104.19	106.52	106.14	104.2	106.77	107.5	106.08	108.05	104.92	105.44	105.45
116.86	114.58	116.07	116.33	113.73	115.65	117.32	114.53	117.49	116.96	115.92	117.2	115.82	116.6	116.14	116.4	116.2	117.96	114.4	116.81	115.83	115.81	115.14	115.28	117.87	114.94	116.84	115.8	117.73	115.4	115.27	116.9	114.83	116.7	116.39	115.19	115.89	116.38	118.6	115.48	114.86	112.92	116.46	116.18	114.97	116.09	117.69	116.9	114.47	115.04
100.72	99.329	100.44	99.075	99.464	99.938	99.541	98.927	100.96	100.53	100.57	101.29	98.632	100.61	99.983	100.22	101.49	98.871	97.601	97.24	102.19	100.58	102.17	101.97	100.45	101.58	99.22	100.98	100.01	99.963	100.51	99.475	100.81	100.82	99.811	101.19	100.27	98.862	101.25	101.47	100.65	100.74	99.822	100.77	101.78	99.65	99.571	100.73	98.521	100.1
105.01	106.51	107.82	107.15	107.47	107.88	105.93	106.94	105.28	106.75	107.46	106.23	108.75	105.74	106.24	108.83	109.15	107.35	108.02	105.78	108.75	107.42	106.16	107.21	106.83	105.37	106.99	107.27	106.26	105.89	108.9	106.34	109	106.98	108.8	107.51	106.32	108.83	108.14	105.92	104.97	108.02	106.96	106.65	108.33	107.26	105.4	104.98	106.98	106.86
104.26	105.03	104.13	105.44	106.14	104.68	102.78	106.48	104.01	105.85	104.6	102.91	106.93	104.11	104.92	104.78	104.2	105	104.99	103.81	106.12	104.74	104.17	104.18	106.58	106.06	105.02	105.97	105.74	106.43	103.41	105.61	103.77	107.15	105.74	105.12	106.05	105.72	107.18	107.16	106.06	105.91	106.35	106.22	105.52	103.98	103.66	107.2	106.94	103.93
107.06	107.67	106.83	107.65	106.92	107.21	105.78	106.55	105.71	105.25	108.43	106.22	104.33	107.31	107.41	105.45	104.51	105.69	106.39	105.95	103.76	106.21	105.83	104.07	104.61	104.28	108.48	106.35	105.88	106.9	105.76	105.12	106.44	103.69	105.82	106.92	107.17	105.43	106.45	107.93	107.59	105.45	106.33	105.77	105.31	109.74	106.76	105.61	106.66	106.39
106.49	107.81	105.99	106.11	105.84	105.62	106.48	105.94	105.87	105.34	107.38	105.24	103.98	106.84	106.01	106.4	106.56	106.02	107.01	107.43	105.65	104.62	106.89	104.54	106.29	106.04	107.32	106.69	102.35	104.3	108.66	107.64	109.02	107.76	104.79	107.48	107.64	104.98	104.41	107.5	104.42	105.48	107	106.32	107.53	104.68	108.13	105.59	106.58	106.44
105.74	104.93	103.74	105.04	108.26	105.66	107.37	105.92	105.03	105.32	103.16	103.71	105.48	105.37	104.1	107.69	105.05	105.44	104.92	104.93	106.27	106.93	104.2	106.49	104.7	104.95	106.75	106.29	107.01	102.62	106.21	105.7	106.98	106.93	108.38	105.6	103.75	106.59	106.84	106.03	107.4	107.37	105.4	105.93	106.17	104.98	106.62	103.96	102.19	104.51
104.64	106.53	104.5	105.24	105.36	106.66	106.59	107.27	105.2	105.02	105.92	106.76	105.64	106.87	103.59	105.3	104.83	105.48	104.97	103.46	102.96	105.9	105.79	104.78	107.08	104.68	106.95	107.82	109.43	103.59	104.12	104.87	105.01	107.8	104.47	104.14	105.04	107.7	105.07	105.33	103.6	108.51	107.01	105.78	106.63	106.19	107.19	107.56	106.06	106.06
108.86	106.16	105.67	107.94	106.31	106.81	105.9	106.67	105.59	107.26	106.22	105.97	106.99	107.83	103.24	106.57	105.17	106.87	108.29	106.85	104.97	108.27	106.23	107.6	107.85	105.54	105.95	105.43	106.99	108.5	108	107.81	107.64	109.54	106.77	107	107.8	104.24	106.18	107.9	107.13	104.56	107.09	106.56	106.75	108.02	106.35	108.33	105.49	105.94
103.95	104.35	105.02	104.87	104.14	105.03	103.59	105.71	105.58	106.03	102.04	105.52	104.31	104.6	103.94	103.18	104.59	105.61	102.65	104.89	105.07	104.44	104.69	104.88	104.36	104.19	105.28	103.5	105.47	104.41	104.12	101.43	104.92	101.3	103.03	105.79	105.43	102.74	103.12	103.11	104.83	104.7	102.64	102.69	104.36	106.54	104.67	106.97	106.7	104.56
106.78	106.62	106.74	107.89	108.34	108.64	108.73	109.16	102.92	104.79	109.43	108.92	105.72	107.11	108.87	107.38	107.87	105.48	106.67	105.88	109.03	107.1	105.97	106.45	105.89	106.77	108.22	107.47	107.5	107.67	106.64	106.24	106.12	107.35	106.54	107.52	105.39	106.93	106.8	108.04	107.33	106.85	106.05	107.99	108.66	107.86	106.6	108.35	106.75	107.37
105.32	106.1	106.77	105.65	103.44	107.35	106.43	103.54	107.21	104.71	105.7	105.7	103.54	106.62	105.25	105.13	108.45	102.67	105.85	108.36	107.43	105.67	106.02	107.71	105.89	104.45	105.69	106.05	107.81	106.99	105.22	106.54	107.78	105.29	105.1	107.09	107.25	105.75	106.12	104.45	106.45	106.52	107.24	106.08	104.76	104.62	107.99	104.95	105.22	105.79
103.92	106.32	108.81	106.25	107.51	106.59	107.26	108.25	108.81	105.64	107.01	106.88	107.88	106.09	105.56	104.92	106.94	106.31	106.7	106.77	108.85	105.46	105.66	106.13	107.34	108.26	106.9	106.39	106.88	106.48	106.22	107.6	106.65	106.32	106.63	106.22	108.61	107.66	107.46	105.43	108.04	108.07	105.9	106.82	106.53	109.06	106.03	108.47	109.28	108.54
104.78	105.02	106.47	101.21	102.93	105.25	103.15	104.19	103.34	103.48	104.69	104.79	101.5	103.74	105	104.02	103.73	102.1	104.73	103.81	104.41	103.69	104.24	102.75	102.67	103.7	104.18	104.67	104.18	102.93	103.48	103.62	106.79	104.36	105.63	104.08	105.52	104.98	105.53	105.94	103.58	108.48	103.42	105.73	102.28	103.15	102.13	104.2	103.85	103.82
113	112.6	113.07	113.94	117.25	114.13	113.42	113.39	113.75	112.01	114.27	111.6	113.86	112.7	111.61	112.06	113.44	113.35	114.35	113.09	112.83	113.68	113.39	114.73	114.24	110.24	112.1	114.01	110.79	113.82	111.9	112.72	113.28	113.91	113.81	112.14	112.11	113.25	112.81	114.81	113.68	112.8	113.41	114.52	114.72	110.29	112.63	112.08	112.81	112.79
104.79	106.91	106.4	109.14	106.36	103.36	106.09	103.34	104.62	103.99	104.57	104.2	106.6	103.53	105.41	105.19	106.39	106.17	104.56	108.04	107.48	106.76	104.1	105.16	103.67	104.73	104.45	104.97	106.73	106.21	107.28	106.28	106.93	105	107.33	104.19	108.05	103.35	104.09	105.26	105.47	104.56	109.14	105.13	103.39	106.67	107.49	103.56	105.53	104.71
110.91	114.17	112.03	112.23	111.09	110.46	109.55	109.79	111.68	110.78	109.61	114.1	108.21	112.23	113.56	110.42	112.53	111.24	111.03	111.92	111.52	111.82	113.3	110.72	112.43	110.2	112.51	110.44	110.03	111.11	111.81	111.55	112.12	112.27	112.7	111.78	113.45	111.99	109.51	110.7	112.09	113.46	111.31	112.54	111.51	108.13	111.06	114.03	110.74	111.1
100.38	101.59	99.689	101.35	98.896	100.85	99.492	99.908	98.667	101.54	101.18	100.34	100.94	100.4	101.05	100.21	102.49	101.06	101.25	100.71	100.29	101.56	100.1	102.03	100.85	100.98	102.99	98.658	102.88	99.813	98.358	99.309	101.12	100.75	100.44	101.17	102.17	100.66	101.96	100.29	100.61	101.76	101.74	99.756	101.11	101.12	99.842	100.23	101.91	101.31
106.45	107.52	105.05	105.88	106.08	105.39	107.9	106.57	107.55	108.57	107.68	108.98	109.64	105.98	105.29	105.95	106.93	106.73	104.58	106.88	106.61	109.25	108.32	107.29	106.24	107.92	107.02	106.27	105.86	108.27	105.73	108.34	106.12	107.86	105.74	104.85	109.11	108.29	106.01	106	106.77	106.47	107.36	107.2	106.84	107.43	108.16	108.74	106.4	105.76
106.08	106.74	106.76	105.97	104.72	105.79	105.06	106.95	107.56	106.71	107.51	104.78	102.88	109.93	108.18	106.81	103.47	106.32	102.4	105.87	106.44	106.6	105.89	105.89	103.97	107.42	106.29	107.71	106.74	105.59	104.5	107.06	107.44	107.28	105.55	106.3	107.33	105.73	105.71	106.41	107.76	105.95	107.54	104.39	104.99	106.42	105.4	105.21	106.93	104.18
111.64	109.47	111.86	108.4	109.44	108.9	109.9	109.29	108.05	109.18	109.93	110.31	112	110.23	112.45	111.55	113.2	110.28	109.83	111.49	111.24	111.35	110.02	109.82	109.4	112.27	111.21	109.46	110.28	111.9	110.07	110.47	110.97	112.01	109.17	112.79	111.88	110.94	110.28	109.62	109.48	110.73	109.63	109.04	109.58	109.84	110.47	110.76	109.95	109.83
107.37	106.96	106.65	106.02	106.06	106.86	105.65	108.35	107.32	103.42	105.5	105.75	105.99	106.57	107.13	106.13	108.57	107.33	107.71	106.16	107.33	107.83	106.89	105.52	107.88	108.64	107.82	106.35	107.84	107.03	106.43	106.06	105.52	107.97	105.81	107.84	107.6	107.08	106.13	105.28	105.25	106.54	106.57	105.73	107.01	106.84	106.06	106.62	105.45	108
104.47	107.3	107.89	108.41	108.86	108.7	104.22	107.77	107.81	106.34	108.09	106.15	108.12	107.27	107.7	107.06	106.1	108.25	103.75	107.37	104.31	107.33	107.46	107.14	105.36	107.28	105.93	108	106.83	104.39	105.25	108.08	106.65	104.79	107.61	106.71	107.23	104.23	108.09	105.73	105.93	106.18	104.56	104.21	107.72	106.14	107.18	107.77	106.75	108.18
103.35	103.33	106.84	105.4	105.87	106.55	107.56	106.1	107.24	104.25	106.22	105.72	105.58	106.32	102.36	103.9	105.34	105.52	108.46	106.62	104.55	103.13	104.55	104.99	105.77	106.69	107.49	103.32	106.28	105.68	104.22	104.57	106.62	105.31	105.86	105.65	106.52	105.37	106.5	104.32	107.41	105.76	105.72	106.29	105.96	104.56	105.89	106.16	106.13	106.84
103.81	102.87	104.69	103.85	107.09	103.47	106.3	105.95	104.53	106.07	105.45	104.3	106.31	105.26	105.07	104.67	106.39	104.92	105.18	105.39	107.57	104.93	102.81	106.61	104.59	106.38	104.04	105.43	105.99	106.41	104.61	104.51	105.16	104.85	104.33	105.92	104.82	106.23	105.27	105.85	108.25	105.93	104.56	104.22	105.81	105.75	103.1	104.63	104.95	105.35
107.87	106.37	106.51	107.75	107.93	108.62	107.53	107.2	106.98	106.87	105.03	106.18	105.77	106.16	107.3	107.46	105.01	104.8	105.76	105.48	107.22	107.79	104.35	105.37	106.12	107.21	103.76	107.01	105.83	105.84	104.99	107.89	106.55	107.15	104.92	105.32	104.69	105.23	108.89	105.47	105.62	104.46	106.39	107.33	106.89	107.59	103.81	106.83	103.83	106.16
113.59	111.56	112.97	111.07	111.58	110.91	109.64	110.75	112.03	109.42	111.92	111.61	112.45	110.93	112.31	112.19	111.95	113.66	111.3	113.31	113.29	112.64	111.65	111.31	110.89	111.36	110.98	112.1	111.02	111.75	112.74	111.35	113.22	112.11	110.63	112.32	110.05	111.57	110.51	110.71	112.48	111.54	112.94	111.85	111.76	112.08	111.66	110.56	110.33	111.76
104.88	105.14	105.83	105.92	105.21	104.9	106.47	106.44	106.79	106.66	105.96	106.44	105.81	106.6	103.88	105.93	103.89	105.04	106.14	107.43	108.7	106.14	108.46	105.65	105.4	106.75	107.12	102.66	106.24	107.26	103.28	107.04	106.34	106.04	106.92	105.89	102.86	103.75	107.25	106.55	105.31	105.89	105.55	106.03	106.71	106.74	106.79	106.36	106.91	102.84
108.11	107.75	108.41	107.17	107.7	107.04	108.83	105.86	107.86	107.63	108.06	107.7	107.29	107.02	106.91	106.29	106.15	107.52	106.05	106.91	106.56	107.75	106.16	108.04	108.63	108.73	106.64	108.52	107.94	105.27	108	104.78	106.98	107	107.92	106.33	107.71	107.28	106.94	104.61	106.62	106.09	108.14	107.55	107.77	107.05	106.43	107.82	105.73	104.25
113.54	112.41	111.86	111.75	111.25	112.03	109.58	112.49	112.06	110.73	111.3	111.81	113.63	111.51	111.5	111.67	111.62	111	111.04	110.54	112.16	110.27	110.56	113.77	111.9	111.34	112.04	113.67	112.19	111.84	112.23	114.16	112.74	111.26	111.59	111.27	114.44	113.13	112.5	114.86	112.55	112.57	109.4	112.8	109.85	113.26	112.56	111.19	111.39	110.14
109.61	104.49	106.08	106.24	106.49	106.1	106.07	102	106.06	105.01	108.48	106.29	105.56	105.53	104.36	104.51	105.88	106.51	105.94	106.13	109.36	106.84	104.89	101.87	103.68	107.16	107.46	106.28	107.27	105.43	106.67	105.76	105.78	104.37	104.14	107.5	105.74	106.74	105.95	102.93	106.25	105.41	105.73	105.38	107.82	109.47	106.88	103.34	104.76	105.44
107.29	105.43	107.49	103.03	107.66	107.47	106.94	106.67	107.59	109.76	106.93	106.96	106.34	107.59	106.25	107.64	104.95	106.84	108.05	107	107.2	106.25	105.77	107.99	108.74	107.12	108.47	106.67	107.43	104.9	106.66	106.89	105.72	104.28	105.66	107.74	107.47	106.59	105.59	108.89	104.6	108.03	104.98	107.3	106	106.62	106.81	105.87	106.83	108.01
99.341	102.05	100.6	99.149	100.27	99.812	99.408	100.44	99.851	96.305	98.659	99.349	103.15	98.916	99.963	99.593	99.109	100.41	98.768	100.47	99.96	99.949	99.633	99.218	99.398	99.029	98.808	98.638	100.72	98.431	100.12	98.931	100.05	100.19	101.16	98.602	101.01	99.724	99.044	100.76	99.378	98.358	98.291	99.254	101.63	101.89	101.08	101.81	98.22	97.827
107.51	107.17	105.96	105.14	102.97	109.47	105.45	105.17	106.32	104.59	106.41	105.59	106.61	105.3	107.05	104.5	106.58	104.71	107.39	106.02	106.64	106.27	105.48	104.02	109.4	103.81	108.01	103.95	107.54	106.77	103.01	106.33	106.57	108.02	105.82	105.08	106.9	105.05	105.69	107.42	103.6	105.9	106.63	107.65	106.73	106.09	105.26	107.53	104.15	106.79
106.05	104.45	106.54	105.76	106.49	106.08	104.97	106.5	104.36	105.62	107.49	104.5	105.3	104.18	104.41	106.86	103.65	106.02	104.5	104.86	104.45	105.6	104.56	104.59	106.31	107.4	103.3	104.75	105.45	106.81	105.08	106.02	104.65	104.22	107.51	105.78	105.7	106.88	104.68	104.54	105.76	105.13	103.49	107.37	103.73	106.58	106.13	104.9	106.5	105.32
106.55	106.82	107.34	106.3	106.12	106.37	105.11	106.78	106.11	106.11	105.26	104.39	104.01	106.82	105.35	105.43	103.54	105.37	107.44	106.53	107.24	108.9	107.29	103.67	106.48	105.55	105.79	107.16	103.75	105.91	106.72	105.77	106.15	104.25	106.15	106	105.05	106.42	103.66	105.67	107.06	105.21	106.43	106.69	106.93	107.49	106.36	106.23	105.05	103.97
105.87	104.75	103.65	104.67	105.46	106.26	105.02	105.06	106.02	104.34	106.05	105.98	107.58	106.44	103.49	104.27	107.55	104.25	103.28	103.38	106.63	104.49	105.3	106.38	105.68	104.51	104.85	104.11	105.25	105.1	104.38	106.76	104.19	104.06	105.03	105.21	104.16	104.44	104.15	104.06	107.42	105.44	104.61	105.1	106.21	105.81	104.2	106.39	106.4	105.85
103.56	106.43	107.99	107.14	105.17	105.04	108.89	103.24	105.68	106.59	104.6	106.62	107.35	105.71	108.36	106.39	105.34	105.42	107.12	106	109.08	105.35	105.92	106.02	106.28	103.79	106.54	105.93	107.31	106.54	106.62	106.76	106.73	105.75	106.36	103.98	106.44	106.27	106.77	103.71	104.53	105.98	105.18	105.55	106.23	107.43	105.27	106.08	105.49	104.88
107.33	111.13	109.2	109.94	111.16	107.98	111.77	108.82	108.71	110.05	109.05	111.63	108.55	111.96	109.63	113.14	108.09	108.87	109.03	110.11	110.77	110.62	109.73	109.33	109.96	110.82	109.82	110.73	107.54	111.04	109.95	109.63	109.03	108.79	109.47	109.72	110.48	110.33	108.74	110.21	109.84	109.43	109.25	108.85	110.37	110.38	110.46	108.31	109.75	109.69
103.12	108.52	106.8	104.88	104.97	103.21	104.59	104.37	103.28	105.83	104.53	105.9	103.72	103.78	103.86	103.53	104	105.5	103.67	103.54	103.6	102.66	103.99	103.63	104.98	104.47	104.51	102.72	102.56	105.23	104.84	103.06	103.34	102.48	101.13	102.94	106.18	102.82	104.13	102.67	105.97	101.93	105.93	103.92	103.05	101.74	103.45	104.71	104.13	103.09
107.91	106.51	107.18	105.93	107.82	106.63	103.58	104.62	106.68	107.23	105.75	105.45	103.15	103.62	103.01	106.02	106.33	106.19	106.83	104.62	105.98	107.29	107.31	106.2	108.68	105.04	105.55	105.17	106.33	107.41	107.32	107.55	104.62	104.38	107.75	106.24	106.3	105.43	105.33	106.31	103.94	104.96	108.07	105.14	105.04	105.56	108.21	104.23	104.69	108.82
99.914	100.69	98.482	97.846	101.17	100.81	99.104	99.414	100.11	101.01	102.52	100.74	101.23	101.95	101.24	99.689	100.5	99.57	100.29	99.286	100.66	99.693	101.05	100.06	101.27	100.75	99.896	101.34	101.1	100.8	101.03	99.152	101.18	101.11	99.411	100.92	101.88	100.61	99.556	101.22	101.57	100.85	101.32	99.141	99.106	100.58	100.98	100.29	101.07	100.44
112.91	112.67	112.36	113.48	112.16	113.89	115.74	113.57	111.71	111.6	115.3	111.96	112.92	114.12	111.76	113.32	113.52	114.15	111.87	110.65	112.75	112.79	114.43	114.01	111.62	109.8	110.41	110.34	111.31	114.19	112.32	113.69	112.34	113.35	111.97	113.32	112.82	114.27	113.6	113.36	111.45	114.07	112.09	113.4	112.52	113.37	114.38	114.3	112.74	113.05
113.76	112.27	112.9	112.41	115.03	111.17	115	112.93	112.79	112.53	115.84	110.68	114.13	113.77	113.35	113.71	113.23	114.47	113.36	114.09	112.14	112.54	111.87	112.01	113.72	111.52	113.75	113.17	113.06	112.42	112.99	110.8	112.51	111.37	114.53	112.14	114.94	111.97	114.45	111.88	114.23	111.95	113.93	113.49	112.27	113.63	112.11	115.47	113.03	114.23
102.28	100.35	101.44	101.72	98.945	101.76	101.52	100.52	100.47	99.894	101.75	100.75	103.94	101.79	100.06	102.24	100.4	100.61	99.115	98.389	101.24	100.6	100.34	99.868	100.82	97.352	100.39	99.938	99.618	100.54	101.04	103.86	98.497	99.857	102.2	101.14	100.87	101.69	103.36	100	100.73	101.72	100.61	100.47	98.238	103.67	100.75	100.5	100.08	101.91
105.85	107.87	107.01	108.16	106.95	105.5	107.62	106.96	105.65	107	105.72	107.26	107.45	105.44	107.43	106.25	106.82	106.04	107.69	105.87	105.58	107.19	104.34	104.71	107.11	106.42	104.64	105.12	107.1	108.16	108.25	106.72	109.36	104.23	105.43	106.48	107.1	104.76	107.52	107.4	103.58	105.87	107.11	107.2	106.93	107.14	108.45	105.95	104.64	106.5
102.93	107.39	106.55	104.87	105.67	104.53	106.66	107.19	105.32	106.92	104.36	106.05	104.4	106.02	104.68	106.25	103.84	105.41	105.03	103.89	104.52	105.61	103.58	106.1	106.39	104.71	104.9	105.67	106.93	105.37	107.03	102.62	104.64	104.28	103.23	107.21	104.06	106.14	105.34	103.54	106.75	105.68	105.57	105.61	104	106.15	105.85	103.21	106.4	107.16
105.52	108.19	107.27	106.76	107.81	107.91	106.4	106.36	107.71	106.74	107.01	106.96	107.09	107.19	106.55	106.61	106.37	107.24	106.59	106.78	104.9	106.11	104.47	105.4	106.29	106.77	108.33	104.52	106.89	106.56	107.08	106.07	106.24	107.62	105.59	107.62	104.05	107.29	104.52	105.65	105.92	106.22	104.73	106.58	105.36	106.53	105.18	103.25	104.16	106.71
111.56	111.32	111.22	110.41	109.74	111.02	109.14	110.05	111.19	109.9	109.97	109.5	110.11	110.52	111.69	109.25	111.79	109.75	108.65	111.55	110.2	111.2	110.11	111.07	111.52	108.23	111.88	111.4	111.03	111.2	109.75	110.32	114.22	111.96	107.79	107.46	108.96	109.36	110.74	107.15	109.75	110.39	109.83	110.77	110.08	109.42	110.82	112.54	109.9	110.72
100.1	101.59	100.72	101.71	99.669	100.88	99.897	102.03	98.518	100.14	99.575	100.8	99.999	99.194	99.266	99.511	100.8	98.865	101.94	100.88	99.668	102.2	101.46	100.22	100.98	98.861	100.68	101.19	100.14	100.65	100.3	98.212	99.484	100.08	102.28	100.86	101.2	100.91	99.502	99.569	101.36	100.92	102.2	99.11	101.57	99.401	100.48	100.59	101.81	100.84
105.97	105.46	104.74	105.86	102.27	104.25	104.45	103.77	103.07	105.03	104.04	104.13	105.42	104.81	102.24	104.27	103.81	107.23	104.32	104.12	105.4	104.04	103.41	104.87	104.01	103.28	106.2	104.23	102.52	103.79	103.63	103.34	105.51	103.48	107.57	105.37	104.64	105.7	103.36	108.07	102.77	105.72	105.75	106.56	104.56	103.22	106.36	104.72	104.8	106.36
99.514	101.19	101.84	100.54	101.44	101.75	101.54	102.44	98.111	102.79	101.08	100.61	99.744	99.761	100.01	100.57	99.387	101.44	101.83	101.45	100.36	99.622	99.99	99.598	101.36	104.32	99.707	101.09	101.09	101.74	100.63	102.28	101.79	102.31	102.63	100.59	100.13	101.73	105.23	101.44	102.58	101.86	103.54	100.4	102.88	101.65	99.578	103.67	100.12	101.4
103.24	105.66	104.32	104.84	107.95	107.97	105.79	108.28	106.98	104.39	105.06	107.09	106.31	106.53	106.31	105.18	108.38	106.32	104.43	108.33	105.73	106.84	105.82	105.93	104.67	107.22	107.54	105.52	106.61	106.79	109.83	106.29	107.62	106.39	105.58	110.5	106.08	106.73	107.47	106.75	106.68	107.27	106.76	103	105.64	105.06	106.59	105.96	105.82	108.58
103.21	104.81	105.55	102.78	103.58	104	105.18	105.06	102.1	105.21	106.81	104.92	103.83	103.62	105.9	107.32	105.33	104.27	105.36	105.46	103.78	107.07	105.65	105.73	103.33	104.26	105.84	104.89	105.88	105.6	105.94	104.72	105.01	106.48	104.16	106.25	104.94	105.52	103.41	105.41	104.06	105.88	105.83	105.82	104.95	103.92	107.51	106	103.64	105.25
107.56	105.01	105.87	104.82	105.83	104.14	106.55	107.39	104.24	107.64	107.17	104.09	105.57	107.18	105.11	105.57	104.99	106.37	105.17	105.89	107.77	106.5	107.16	102.47	104.45	105.97	106.23	103.11	105.17	107.75	106.27	104.86	105.66	104.33	104.5	104.94	104.69	107.33	106.47	106.5	105.64	106.46	104.34	105.19	104.64	107.29	106.16	103.32	107.86	108.36
105.03	106.66	106.1	105.39	105.4	105.93	104.81	104.83	104.26	107.58	107.01	105.14	105.23	106.39	106.34	106.25	106.43	104.6	107.09	106.18	103.71	104.73	103.27	106.74	105.62	105.12	106.68	105.67	104.6	104.33	107.07	105.94	105.23	105.31	108.16	105.78	107.29	104.29	106.91	106.75	106.06	108.06	106.36	106.21	107.16	105.08	104.92	106.43	104.26	103.52
105.58	106.2	105.07	105.82	103.62	103.81	104	105	105.35	105.22	105.57	103.53	105.73	105.16	104.73	105.37	107.77	103.85	105.88	104.07	105.03	106.58	106.43	103.46	105.15	105.04	106.32	104.55	105	104.92	105.15	105.23	104.69	105.58	103.66	105.38	104.82	106.17	106.19	106.17	105.15	104.33	105.56	105.77	107.16	104.95	103.7	107.92	108.81	106.01
111.99	111.2	112.51	112.09	112.27	111.55	112.08	111.69	113.65	111.16	111.45	112.69	112.5	112.05	112.2	112.33	112.98	112.02	112.03	111.17	111.73	110.27	112.04	112.41	111.65	109.69	112.11	110.46	110.38	110.04	111.25	110.79	112	108.14	111.74	110.69	111.65	111.45	111.37	108.84	111.45	110.93	111.01	112.14	111.33	112.54	112.53	110.49	111.4	111.9
111.13	110.33	111.2	110.05	113.34	108.89	113.75	110.4	109.24	111.63	109.1	109.27	108.74	112.27	109.91	111.89	107.81	111.16	111.45	111.55	107.53	111.59	109.3	108.35	109.87	110.06	111.97	109.25	109.83	109.41	111.45	112.29	111.42	108.36	113.59	111.86	107.89	109.14	113.02	111.65	112.21	111.61	110.58	111.64	109.6	109.63	110.17	112.74	109.21	110.64
110.94	109.14	112.7	111.08	110.23	110.59	110.52	112.07	110.01	111.77	112.26	109.78	110.69	111.25	111.3	109.91	110.94	112.93	111.51	108.42	113.39	111.26	111.21	111.63	111.21	113	111.38	110.34	110.31	113.33	112.85	111.15	110.73	112.43	111.24	108.6	110.88	111.79	112.14	107.96	111.71	111.91	108.65	112.88	111.9	113.81	110.5	109.22	112.88	111.7
[truncated: 649 more rows]
[truncated: 150 more columns]
