# Supplementary material for: Genetic dissection of main and epistatic effects of QTL based on augmented triple test cross design
Source: PLoS One. 2017 Dec 14;12(12):e0189054. doi: 10.1371/journal.pone.0189054 (PMC5730204; doi:10.1371/journal.pone.0189054)
Supplement: S8 Supporting Information — (ZIP) [file pone.0189054.s008.zip › z4_1850_0.2_10.csv]

111.6	108.41	104.65	112.49	108.74	109.54	107.98	105.44	107.21	109.87	106.71	109.07	110.21	109.2	105.03	112.26	109.13	106.44	105.41	103.06	109.71	112.42	110.18	109.53	108.57	111.38	115.04	108.22	108.56	111.64	111.85	113.37	112.92	108.58	115.6	114.14	111.45	118.22	111.11	113.13	110.31	113.13	107.42	108.15	112.94	107.88	110.61	109.24	108.64	109.82
105.75	99.24	104.63	105.53	112.21	102.55	108.11	107.25	108.91	107.26	108.44	100.07	107.98	105.52	106.04	102.76	104.53	105.74	101.7	101.84	104.77	110.55	105.68	108.69	98.877	109.23	110.5	105.91	111.58	108.8	105.58	106.13	109.12	107.5	108.7	105.09	108.58	108.13	107.04	102.5	105.46	102.73	102.87	104.26	103.53	100.02	109.25	107.89	107.3	102.33
104.37	107.5	105.21	109.39	107.8	114.81	113.28	107.4	113.02	105.39	105.75	101.41	107.38	110.55	108.53	106.05	109.99	110.47	110.55	104.59	102.93	103.02	108.29	103.4	117.35	106.37	111.15	108.91	107.36	100.05	103.46	104.82	105.58	102.13	108.22	104.33	105.08	105.39	108.41	108.85	105.46	102.4	107.14	99.756	101.07	103.64	112.61	105.97	106.36	112.77
115.28	118.43	114.17	109.59	119.53	113.21	111.92	113.89	114.92	112.8	107.41	112.48	117	109.76	117.02	114.8	111.68	110.88	111.22	115.19	114.19	119.17	108.29	112.83	110.33	111.24	108.19	115.66	112.34	112.26	111.06	110.86	111.29	107.46	109.69	115.85	113.97	115.97	113.42	110.2	109.38	109.7	114.28	111.57	105.24	108.35	119.68	113.79	114.09	108.23
107.6	111.07	111.11	108.96	108.71	108.94	103.33	102.9	109.27	105.88	106.87	105.39	113.32	112.63	108.79	108.71	104.51	108.3	110.37	106.44	108.33	108.63	111.82	112.11	105.44	111.17	102.98	110.34	104.36	106.49	99.35	102.21	111.62	106.57	108.21	103.97	108.62	109.85	105.11	103.97	111.28	107.83	112.18	103.72	111.55	108.17	105.07	104.58	109.66	107.38
100.66	101.3	104.68	98.58	95.697	104.31	100.42	94.409	103.55	99.076	98.472	101.68	103.04	97.454	105.02	105.59	98.641	99.376	101.44	100.67	98.794	101.26	99.277	102.76	100.93	105.37	102.98	99.578	101.17	98.03	103.65	101.78	104.72	104.36	103.88	104.48	102.1	101.13	102.53	95.504	101.05	100.92	101.15	98.824	99.65	100.6	97.996	101.3	104.08	91.477
110.74	106.58	108.27	109.19	104.06	103.49	112.25	100.87	109.87	100.4	99.618	105.81	105.14	101.05	104.96	104.87	105.63	102.94	107.88	107.84	104.37	101.52	109.63	113.05	101.32	108.03	106.45	98.143	108.19	109.79	105.52	108.32	103.28	106.39	101.9	107.05	107.01	102.34	110.66	100.28	103.78	104.36	105.68	108.18	108.53	108.33	104.62	106.12	105.12	104.55
112.34	111.96	105.57	112.22	105.33	111.54	111.11	109.97	105.05	107.55	109.7	112.11	103.13	111.7	114.67	110.74	106.71	114.33	110.62	114.33	112.03	108.38	116.24	112.78	109.83	109.18	114.23	111.57	110.76	109	105.97	105.98	108.38	112.05	109.65	112.34	107.25	110.12	106.11	106.96	112.8	108.18	108.45	106.87	110.92	112.57	110.5	112.16	116.08	107.42
112.06	104.07	113.65	115.32	116.79	110.28	108.19	113.26	113.66	110.51	119.06	111.29	113.33	105.37	112.82	112.92	115.45	111.32	111.74	119.66	113.07	118.72	112.56	114.84	111.56	117.52	111.21	114.57	117.83	118.92	110.23	116.53	115.1	107.56	110.71	113.26	119.34	111.35	111.37	109.26	113.23	118.06	108.63	111.04	114.48	113.28	111.53	114.69	115.91	115.54
103.2	110.26	104.11	108.14	100.87	102.97	106.48	112.71	109.35	110.96	103.9	103.98	111.43	110.3	108.81	109.14	105.26	106.65	106.46	108.74	101.59	108.87	109.2	110.9	100.16	98.239	105.77	103.69	107.52	103.92	108	108.69	113.85	103.76	105.75	104.51	114.33	108.83	107.26	111.84	105.97	110.95	105	107.53	102.44	106.2	103.48	100.53	106.22	104.8
101.88	98.734	94.428	101.45	97.396	96.329	107.05	103.36	93.471	107.87	101.88	94.665	100.2	101.49	98.24	98.576	93.608	102.15	93.298	102.24	103.67	101.87	101.61	98.862	102.79	100.36	102.31	101.16	100.64	98.338	110.65	101.88	102.18	102.33	102.69	95.212	100.71	96.306	100.95	101.21	105.22	105.17	100.01	96.324	99.026	99.89	97.643	100.56	97.318	95.919
111.33	108.34	108.73	106.54	104.58	107.61	98.909	103.39	108.29	103.16	99.447	103.58	102.41	108.74	98.931	100.74	103.63	108.69	106.65	106.15	106.26	105.36	103.28	109.08	107.86	109.76	96.629	100.7	103.28	100.19	103.48	102.38	101.75	111.75	105.35	111.86	110.47	107.55	105.02	105.15	107.54	105.77	107.41	108.32	106.71	104.59	107.65	105.41	108.16	108.65
109.4	110.63	109.77	106.46	106.62	101.84	99.116	108.08	103.19	110.5	105.59	104.3	102.69	103.88	107.68	107.89	105.09	113.08	106.66	108.15	107.42	99.639	104.04	109.78	105.12	103.38	106.72	103.23	101.8	103.7	107.72	101.56	104.08	108.04	102.29	111.05	103.35	100.71	109.66	107.41	102.06	102.27	103.89	105.8	100.91	110.48	103.69	100.36	99.823	108.11
107.27	103.1	100.2	113.26	105.92	106.85	104.68	102.11	106.34	100.38	106.37	104.64	108.2	110.6	106.18	99.811	110.19	102.67	107.16	114.41	106.66	108.31	103.71	106.9	101.76	106.07	105.81	108.12	103.97	109.34	107.42	104.29	103.75	104.28	106.09	108.43	110.66	103.42	101.51	108.01	111.84	111.01	103.19	108.5	111.03	106.43	104.86	113.21	110.75	103
111.75	110.71	105.28	119	112.3	105.98	116.98	116.24	109.4	107.81	114.36	113.53	114.32	109.19	116.87	108.31	113.91	111.15	109.17	113.18	108.09	109.45	110.45	114.76	114.7	112.74	108.48	110.65	111.86	107.81	114.13	110.16	106.1	111.14	106.01	115.67	113.96	117.09	116.06	113.31	107.81	107.96	109.09	109.22	113.11	109.8	116.19	112.45	111.13	110.02
99.885	103.67	104.18	104.66	110.59	103.4	105.22	102.7	102.37	101.12	106.35	108.95	102.3	103.82	106.12	102.87	101.61	102.83	106.92	107.23	103.36	101.8	100.06	102.7	109.35	106.45	102.58	107.51	109.58	104.02	102.63	99.023	101.71	101.93	103.27	102.54	105.99	105.51	110.97	105.67	103.02	111.08	103.52	109.86	102.73	108.41	101.26	107.39	113.57	100.74
95.187	104.52	102.93	100.15	100.72	100.64	103.37	100.37	97.757	91.838	104.65	98.944	102.15	98.14	103.36	96.473	98.09	93.003	102.93	98.281	99.807	101	95.209	96.626	97.357	104.92	94.79	99.277	99.982	99.017	98.683	103.08	99.738	104.77	103.57	100.21	99.694	95.147	96.954	102.53	101.66	97.682	99.104	99.203	96.838	103.1	95.704	103.66	99.064	97.95
106.6	112.84	107.03	105.76	107.48	104.32	110.98	103.93	105.7	104.11	102.37	112.82	110.34	107.37	107.92	109.52	101.54	106.07	109.33	110.54	110.02	108.37	105.14	110.28	106.32	100.56	108.81	111.3	104.11	103.42	105.16	105.32	101.57	108.7	107.13	100.25	104.47	107.62	106.94	110.25	108.24	107.17	105.54	108.82	107.47	106.71	107.4	110.47	111.5	103.69
101.11	101.02	101.3	102	97.812	97.434	102.45	97.815	98.901	104.35	99.816	94.46	100.28	104.78	101.45	101.06	99.092	104.24	100.84	105.88	101.7	103.82	99.991	102.19	104.03	101.89	101.04	104.85	96.594	102.4	99.419	98.366	103.04	99.521	107.85	99.749	102.99	101.09	97.227	106.99	103.85	102.27	98.185	100.01	99.89	105.8	106.25	103.83	98.088	101.43
98.811	107.97	100.03	107.49	102.38	103.02	108.55	108.03	109.34	110.14	103	108.81	108.61	105.15	105.89	104.33	107.19	102.03	106.85	98.041	104.36	104.07	104.17	109.32	107.5	106.15	99.148	107.58	108.07	106.08	110.77	101.79	101.38	102	106.25	106.87	107.88	105.18	109.3	107.16	106.56	105.35	105.48	107.8	106.84	105.42	101.91	108.86	105.65	107.49
103.99	115.47	105.95	105.28	108.19	110.76	105.6	106.61	110.51	110.59	110.99	104.83	109.14	105.99	101.24	101.72	109.57	103.44	99.602	104.24	107.08	104.5	109.34	113.08	110.05	101.78	103.94	108.56	109.28	106.81	104.15	107	106.79	105.02	105.15	108.15	105.39	109.01	100.34	105.02	104.02	107.69	105.89	104.69	105.64	105.1	104.53	103.41	103.08	103.02
97.831	103.02	98.135	99.441	92.552	93.97	96.192	104.41	96.655	102.95	104.41	98.184	96.874	96.212	102.4	101.06	102.27	97.097	97.673	97.68	100.34	95.97	102.74	100.94	97.615	99.705	100.25	101.23	108.65	97.698	103.26	99.764	94.524	99.912	96.699	99.906	97.37	93.624	100.38	88.8	101.75	103.53	96.085	100.09	98.546	105.63	92.349	100.03	97.43	103.18
104.4	95.926	105.34	103.43	100.49	100.45	96.631	100.2	99.29	103.37	98.017	98.942	95.817	101.46	102.62	101.83	98.333	103.37	101.22	104.36	98.605	105.8	98.492	105.69	100.59	105.35	97.951	103.99	99.288	99.534	104.44	100.72	97.417	98.263	101.63	104.89	101.53	100.25	95.904	98.707	99.21	101.01	107.07	104.1	100.01	104.55	102.09	100.05	102.18	97.45
107.68	108.45	115.31	107.07	112.38	109.09	106.79	108.84	107.39	104.91	108	108.98	107.16	113.5	109.44	108.96	107.44	109.11	99.647	105.2	99.735	104.82	108.51	112.04	103.87	105.62	108.64	108.52	111.69	106.54	104.28	100.92	104.9	102.22	104.81	110.84	103.11	106.42	105.95	103.9	114.16	104.45	103.23	110.59	110.56	103.4	103.09	113.41	104.99	100.58
109.41	99.773	108.42	100.67	97.962	107.34	104.9	102.45	103.61	105.9	101.77	104.48	106.47	106.29	110.62	103.52	102.57	109.09	105.85	107.72	109.19	105.73	101.75	98.509	107.53	100.06	104.72	107.94	103.49	101.09	103.33	102.39	99.661	107.48	104.17	102.01	105.85	105.7	106.62	101.63	105.48	105.15	108.13	101.94	106.91	106.64	106	106.52	109.62	101.17
97.774	94.261	102.25	99.225	99.756	97.993	103.78	101.82	101.43	103.32	101.83	99.353	98.11	101.67	105.34	99.789	101.7	99.638	99.465	105.1	92.582	102.15	100.74	102.43	102.71	104.85	104.45	104.31	106.25	102.7	97.176	100.9	101.99	107.4	99.275	102.09	103.56	95.751	106.03	101.3	98.375	98.38	102.57	100.61	103.36	100.52	103.18	100.89	97.807	93.808
113.93	106.51	107.96	105.46	105.67	106.35	111.5	102.46	106.04	107.53	106.99	109.97	106.32	101.4	108.15	109.56	106.36	102.85	103.24	103.96	105.93	103.38	106.49	105.87	109.93	109.88	107.9	105.42	95.398	105.38	108.43	109.42	105.02	96.76	106.46	103.74	105.43	110.65	100.72	103.27	105.88	106.93	114.01	105.81	104.72	106.19	109.59	111.08	104.48	114.77
111.78	107.84	102.52	100.81	109.16	100.93	104.34	103.61	100.51	107.34	104.02	103.09	105.58	104.14	103.98	101.91	106.9	106.24	104.98	102.24	103.91	107.87	110.84	104.37	108.54	108.7	109.92	106.17	108.65	105.18	105.61	106.98	110.41	106.1	104.07	108.35	107.28	103.58	103.02	103.7	109.08	108.07	104.03	104.62	107.04	103.37	106.51	107.55	102.16	98.22
101.91	108.66	105	105.1	104.93	107.51	99.266	103.9	107.4	104.63	105.76	102.06	111.07	107.17	102.92	103.41	108.93	101	99.573	105.83	101.89	103.15	99.813	100.75	105.44	107.61	106	101.57	106.3	108.6	101.51	104.66	100.12	105.63	108.52	103.41	104.1	108.28	105.46	101.89	105.54	97.169	105.46	100.08	108.04	102.42	103.18	106.89	96.621	102.4
95.161	96.02	94.932	103.87	98.143	98.664	99.018	98.988	96.742	99.511	96.542	93.776	95.621	99.703	96.662	94.855	97.627	98.804	97.431	97.437	101.18	101.48	93.83	94.776	101.59	108.21	101.35	98.254	98.837	101.23	99.965	96.167	104.66	103.44	99.514	98.728	97.61	95.089	97.175	104.57	102.68	96.865	93.557	97.11	101.29	99.337	94.31	95.496	95.659	92.755
108.18	108.91	111.62	116.53	111.72	104.05	115.07	111.18	108.23	113.43	109.92	108.34	121.53	105.85	116.98	110.6	113.39	106.1	114.79	116.3	113.89	118.77	111.26	112.24	112.72	114.72	117.66	111.56	110.79	114.78	109.48	114.32	114.97	111.91	116.21	112.62	111.28	114.85	110.55	114.9	109.47	111.4	114.08	113.81	115.05	112.43	116.26	109.34	112.29	113.31
102.93	108.45	109.28	103.42	101.41	111.6	111.25	113.42	107.39	110.95	107.64	107.1	105.04	107.6	101.65	102.65	105.88	102.72	111.93	112.78	108.42	102.17	108.56	103.71	105.26	103.84	98.548	112.03	109.78	114.51	109.8	107.22	104.99	104.7	104.51	107.92	102.97	104.63	111.93	106.84	111.84	109.89	107.34	103.54	105.52	105.33	106.51	107.04	111.5	109.65
100.81	100.86	108.17	109.25	102.7	104.61	107.05	105.8	104.95	99.979	96.097	107.61	100.74	106.14	108.48	108.09	97.321	104.18	106.62	105.69	110.87	108.36	100.83	98.615	104.37	101.31	103.62	105.6	100.78	109.89	108.81	104.59	109.8	102.67	105.76	98.512	102.5	104.04	109.3	101.46	98.215	104.78	109.84	99.606	101.46	99.063	106.79	101.57	101.49	106.22
104.97	106.02	109.39	105.12	101.29	106.23	109.62	111.74	105.87	99.171	100.91	101.94	104.62	106.11	104.03	102.08	109.89	106.73	104.5	105.2	102.12	107.37	104.91	100.78	104.49	105.93	108.92	105.85	109.39	108.52	110.36	107.06	109.9	106.71	102.63	106.75	107.01	111.69	101.59	108.7	105.82	104.43	106.42	111.92	100.64	101.57	105.45	105.06	109.45	103.88
110.66	118.84	112.73	114.53	108.82	113.42	103.66	118.02	112.02	115.52	109.35	113.01	114.29	115.18	116.06	110.6	114.53	111.3	112.72	107.3	111.52	122.09	109.24	111.19	114.33	114.95	119.46	124.95	106.22	115.65	112.6	112.45	113.11	108.81	112.1	113.64	108.62	114.05	117.26	105.06	104.16	110.7	116.5	111.27	110.84	106.31	107.92	104.99	114.27	116.62
115.46	107.98	115.64	112.39	115.96	113.75	104.97	111.87	117.67	113.74	112.23	112	108.26	108.54	105	110.74	116.73	107.26	107.17	107.83	115.66	111.26	107.84	118.3	112.05	114.39	113.08	104.89	117.46	114.01	104.3	104.99	107.03	111.2	104.35	112.05	111.62	109.17	111.55	111.04	111.68	106.97	115.39	108.06	116.36	111.02	109.17	115.13	107.88	108.25
97.817	108.83	92.493	96.788	100.38	101.56	101.47	99.218	101.63	102.13	92.909	96.616	101.41	100.39	98.877	104.38	104.86	100.64	95.485	103.69	96.134	96.927	113.16	99.629	98.321	101.84	95.017	99.093	103.26	95.725	96.978	100.03	104.44	98.598	107.36	96.231	99.824	96.507	101.93	94.426	100.24	95.029	100.16	99.317	99.505	97.851	102.61	100.56	98.564	96.66
97.552	114.05	104.98	101.51	104.78	104.35	102.78	107.63	105.17	104.81	100.26	111.26	111.31	102.91	109.41	108.1	103.42	111.51	104.91	107.25	106.44	107.57	108.23	102.2	99.586	98.171	109.2	104.6	105.89	104.13	101.74	111.02	104.87	107.14	109.23	108.65	116.18	105.47	111.48	102.38	109.55	110.86	101.57	101.61	108.68	108.16	101.46	96.944	102.39	103.69
107.92	100.89	106.97	105.28	100.78	103.67	103.81	104.2	104.93	106.09	102.62	102.37	108.87	104.71	106.52	97.704	107.45	104.2	104.72	101.23	103.28	107.69	104.59	105.59	106.29	109.52	104.21	109.5	105.32	104.44	105.21	106.21	102.07	105.87	99.467	108	103.75	104.28	101.82	101.23	107.13	102.96	106.65	105.45	100.99	104.36	106.16	112.77	103.15	110.42
106.72	105.72	98.998	107.09	105.8	108.34	107.24	101.13	110.73	105.51	102.71	110.66	100.6	111.85	102.6	104.95	106.61	111.82	102.16	105.43	108.87	108.71	108.75	104.21	115.25	102.99	108.25	102	105.78	109.14	112.7	111.36	104.31	109.83	102	106.26	104.37	104.72	106.9	106.58	105.46	107.11	109.39	99.759	109.42	108	106.62	105.93	102.09	104.9
108.87	111.9	115.37	106.74	114.48	104.96	107.84	115.42	116.97	111.15	111.8	116.19	107.49	118.1	112.98	110.59	112.39	113.13	111.54	112.96	102.83	111.32	115.33	111.68	114.45	114.12	118.47	107.45	110.97	119.15	110.79	111.88	112.89	116.95	115.84	114.82	115.65	117.24	113.34	114.42	110.82	106.74	110.7	112.1	114.5	108.56	101.85	109.91	116.07	113.09
100.29	97.514	103.3	104.65	102.79	102.61	97.319	96.569	102.54	99.713	97.43	102.19	103.52	99.152	108.17	102.75	99.492	101.13	102.33	105.05	103.12	100.31	100.97	102.77	99.764	97.923	106.57	102.06	102.85	101.33	97.378	98.584	101.4	99.086	98.326	102.41	96.372	99.196	98.146	103.72	97.375	97.7	108.44	105.91	104.21	104.06	98.144	111.52	98.164	91.302
109.88	104.81	108.51	101.89	103.6	111.48	105.25	103.76	105.03	107.96	109.23	106.18	110.9	110.36	99.89	101.92	103.59	102.99	106.01	111.7	107.9	111.42	102.18	110.01	101.54	102.69	104.51	101.67	104.64	102.84	104.83	101.08	109.57	101.76	108.35	107.03	101.18	109.41	103.48	99.712	102.83	104.33	112.31	106.86	98.979	104.24	104.18	106.74	105.53	104.04
109.41	104.68	104.2	105.9	104.4	104.36	101.95	104.72	110.48	109.74	115	103.13	108.27	106.51	105.33	109.28	107.09	110.2	104.04	98.754	109.69	108.88	113.72	107.02	108.75	101.71	107.77	107.65	101.79	107.32	106.36	105.85	99.721	109.01	107.08	106.18	102.01	104.34	109.11	110.01	107.04	100.77	105.84	112.31	106.3	109.49	111.25	110.13	105.08	104.31
109.08	107.05	104.07	108.09	104.66	109.88	107.84	101.93	105.09	109.9	107.9	106.95	106	105.24	105.99	105.56	108.56	99.984	107.25	106.76	109.66	102.9	110.73	107.37	106.79	108.96	104.6	106.09	107.21	107.35	106.34	106.51	103.35	107.11	107.01	106.95	106.83	103.23	106.8	103.63	105.35	113.93	104.84	104.73	111.77	106.57	113.79	104.73	105.77	103.42
102.85	98.366	103.51	101.97	97.7	96.521	103.22	97.313	97.072	97.282	98.697	98.132	96.461	95.438	100.36	94.758	89.455	93.603	95.39	99.246	91.726	99.6	104.73	98.591	101.84	99.452	100.83	94.815	98.45	105.12	103.36	100.92	100.8	104.88	100.31	103.16	99.795	100.75	102.36	103.62	99.495	100.92	103.96	96.801	95.231	101.82	101.39	99.075	102.46	99.656
113.03	115.95	109.01	109.96	107.27	111.72	112.06	109.68	109.97	107.95	113.17	113.92	110.26	106.5	110.33	109.35	110.07	109.24	111.85	112.7	107.13	112.06	104.7	117.34	116.55	115.2	108.12	115.79	107.25	110.67	106.09	114.57	114.4	111.81	112.84	112.97	113.61	109.09	116.22	109.22	108.14	107.94	108.81	109.33	108.86	109.87	114.74	113.72	109.95	107.04
105.21	105.17	104.66	106.84	106.55	111.96	103.71	101.11	106.82	104.18	105.56	106.18	98.196	102.81	103.56	106.77	101.29	98.256	99.699	104.11	106.36	103.05	103.55	107.06	105.31	100.27	105.92	107.87	108.75	107.77	105.14	99.075	111.25	105.04	102.41	106.94	98.172	103.54	103.5	101.19	98.1	104.05	102.01	105.02	105.21	99.303	107.31	107.65	106.68	104.83
107.02	93.161	101.04	99.76	94.684	98.808	100.82	99.987	102.43	103.46	98.221	100.39	97.42	103.34	103.63	103.84	103.05	103.97	102.74	100.12	105.37	100.35	95.477	105.78	101.72	103.69	97.533	101.75	103.97	106.49	92.371	102.26	99.117	104.3	99.256	94.559	94.932	97.82	103.42	96.791	92.981	107.7	100.81	101.73	95.617	100.15	103.16	98.107	106.29	101.21
114.29	112.72	113.71	106.38	114.2	115.63	110.87	113.82	107.48	118.19	116.84	111.73	110.92	114	109.37	112.07	111.28	118.63	115.35	114.93	111.35	115.41	115.33	113.3	109.91	122.27	109.32	102.32	113.35	105.1	108.85	105.23	112.96	111.86	108.47	113.58	108.83	111.86	110.01	114.47	111.31	116.01	113.52	109	115.85	111.14	113.73	112.07	108.77	111.72
108.01	101.05	103.47	108.2	114.04	105.92	103.79	104.17	102.37	101.29	108.42	104.23	100.39	108.62	110.51	101.85	105.62	101.78	108.23	103.87	109.6	101.98	109.9	102.47	105.18	108.64	107.82	104.96	105.49	103.77	103.79	109.5	104.25	102.68	105.29	100.73	107.67	107.28	108.62	109.77	110.63	98.283	110.96	109.8	104.82	102.82	99.769	107.31	98.473	104.65
108.63	106.53	109.23	112.62	104.86	103.34	111.81	111.2	100.04	110.66	108.67	108.91	103.52	105.02	113	107.15	102.5	104.56	105.22	107.81	107.58	109.76	103.44	104.8	97.69	111	103.58	110.05	106.58	103.22	104.39	105.06	109.03	102.88	102.27	113.02	101.83	103.51	106.68	104.91	105.64	106.09	100.49	98.571	111.34	104.57	111.66	104.09	107.18	111.85
119.06	119.52	118.56	118.89	111.32	115.84	123.28	115.3	119.57	112.52	117.82	114.93	118.27	119.67	117.34	109.73	115.98	112.12	114.99	117.28	117.49	118.59	123.42	122.43	116.63	113.48	120.45	122.34	120.69	123.56	117.8	110.8	115.07	118.37	114.05	112.37	119.69	121.69	116.87	116.9	119.07	120.21	111.55	110.33	122.63	117.09	113.68	112.95	119.07	120.68
97.988	107.15	106.42	103.89	102.65	105.87	104.36	103.12	108.89	104.01	109.49	104.34	115.1	107.98	105.96	103.17	97.172	109.89	101.28	102.08	104.92	107.5	98.395	100.96	107.26	105.54	105.9	111.83	99.049	90.319	108.83	102.34	105.02	103.38	103.3	105.94	108.31	104.46	103.29	106.1	107.19	107.79	98.597	108.9	108.75	108.64	110.19	103.45	106.93	106.82
103.49	100.76	106.71	105.43	96.107	102.2	96.478	106.6	103.3	103.3	103.17	103.93	104.67	98.133	100.72	105.39	106.43	106.12	106.15	102.07	101.52	104.1	99.071	104.39	103.7	96.852	104.08	106.87	109.58	110.34	107.95	104.92	107.4	104.81	102.98	107.69	110.65	106.13	107.93	106.64	98.208	107.17	105.07	102.7	107.56	101.8	102.69	100.46	100.65	103.55
107.29	107.54	103.41	106.51	111.46	107.72	102.45	106.77	111.28	101.35	114.27	108.14	111.13	111.9	109.56	106.36	105.55	101.73	109.85	107.27	107.32	104.62	106.94	106.17	107.43	105.31	101.04	106.91	108.81	107.62	105.57	110.39	108.86	103.27	104.97	107.33	107.87	109.14	106.95	103.58	109.22	102.89	110.18	104.92	108.93	104.91	101.63	103.01	109.05	106.6
113.91	105.22	107.45	112.01	115.25	104.12	113.65	115.41	105.57	105.41	110.41	110.1	111.69	109.92	110.88	112.74	109.09	108.63	107.06	106.78	112.54	109.24	113.13	109.08	112.25	107.01	104.22	106.15	110.73	111.73	108.8	109.87	106.79	110.73	112.54	109.58	110.55	111.56	109.1	111.01	114.37	109.25	106.24	106.07	107.53	109.69	108.26	108.74	116.92	110.35
121.22	113.86	113.7	110.3	117.25	107.81	119.96	114.72	111.56	116.37	109.63	107.09	117.04	118.85	118.81	117.06	108.29	116.26	118.22	115.89	115.46	105.38	109.9	118.78	106.67	113.85	117.07	113.79	110.45	111.84	108.42	120.13	111.93	118.9	116	114.01	114.02	109.56	110.16	108.22	112.92	109.73	106.72	112.46	110.42	116.23	108.95	108.5	114.16	111.12
115.99	110.28	106.93	113.54	110.24	114.14	114.13	107.94	112.76	111.34	108.07	111.85	108.4	107.76	105.36	109.76	120.27	106.48	111.88	113.19	104.73	112.16	116.35	105.91	111.92	109.51	109.26	108	105.05	115.33	105.94	119.23	115.12	112.05	109.73	109.83	113.55	117.74	118.69	116.6	108.88	114.52	114.22	115.2	115.11	112.27	116.95	116.36	108.15	115.32
113.12	110.9	113.9	117.48	115.81	111.1	109.48	110.99	111.24	115.4	110.92	114.72	108.26	111.12	108.27	115.4	111.13	111.77	113.87	107.89	116.11	108.21	112.47	108.44	116.01	105.93	116.4	109.99	112.61	106.44	111.19	113.72	110.71	107.6	116.93	115.03	114.17	111.93	114.63	115.82	110.58	110.56	111.03	107.09	110.74	107.71	105.41	109.96	110.96	111.96
99.515	101.23	94.567	97.47	94.925	106.86	92.996	100.11	98.257	100.69	96.347	99.732	99.131	93.604	101.19	103.93	101.43	107.16	98.351	99.458	97.116	103.38	101.82	101.35	96.239	97.145	102.8	102.54	103.22	96.254	98.164	101.91	101.05	100.01	100.26	104.3	102.83	97.045	102.8	100.25	100.35	99.529	95.167	98.032	100.47	105.49	98.944	99.68	93.544	106.43
116.94	115.47	115.33	108.42	111.43	115.4	111.37	120.65	110.81	116.15	114.17	115.18	108.23	116.32	117.97	119.39	112.67	111.82	112.05	119.67	104.13	107.05	107.91	108.45	111.93	109.86	113.46	114.33	116.87	109.01	116.21	112.8	114.26	112	111.72	110.26	109.5	116.79	110.85	109.42	114.05	112.3	118.12	113.2	111.58	111.88	113.45	114.73	113.6	112.01
110.83	106.85	112.53	109	106.62	112.65	109.62	115.44	113.88	114.96	108.54	116.16	111.29	112.48	107.67	108.31	107.68	109.04	112.47	108.81	108.62	107.8	113.19	116.36	109.67	108.85	108.22	109.97	112.97	107.54	105.94	105.59	115.68	110.29	108.98	110.64	108.4	111.04	109.62	111.16	109.97	113.33	110.86	108.88	110.21	112.92	113.15	112.06	109.29	111.36
110.83	100.09	110.68	104.57	109	111.82	103.5	109.25	105.72	105.05	108.23	110.78	106.65	107.35	106.57	113.06	104.18	109.23	104.12	105.96	108.66	104.15	107.93	104.29	107.64	112.04	105.89	103.78	104.8	106.05	111.86	103.21	104.61	100.19	102.62	103.92	99.943	108.22	106.25	104.44	105.23	105.35	102.78	106	107.97	104.05	103.87	104.23	104.84	105.68
106.02	106.59	102.17	111.12	109.5	102.91	108.66	105.16	103.73	112.03	100.5	105.83	106.81	100.19	106.35	104.55	106.51	105.68	102.17	109.29	105.84	102.67	97.694	105.85	106.95	100.96	106.26	105.95	104	110.64	105.64	110.48	107.76	101.97	102.45	109.43	104.01	105.3	105.99	106.98	111.9	103.78	107.04	109.43	107.44	104.96	109.42	114.53	110.41	111.03
108.03	106.87	108.53	110.17	107.95	95.824	100	104.84	113.15	104.59	109.29	111.54	102.72	109.79	103.3	107.49	105.77	108.06	104.6	108.57	110.74	114.08	103.89	98.785	108.44	100.43	107.05	106.28	103.12	109.21	102.85	114.41	109.64	111.78	104.6	104.45	103.39	100.3	105.56	102.9	105.3	103.12	98.775	105	111.4	102.48	109.57	104.13	102.9	109.85
114.17	113.07	109.79	109.6	109.63	108.64	109.59	109.77	105.79	113.77	107.75	107.73	108.61	107.09	107.54	110.48	115.11	113.44	115.32	108.9	111.74	115.83	105.45	111.21	109.81	108.16	108.56	111.95	108.64	113.21	117.47	116.99	105.67	114.2	106.73	113.76	108.71	119.41	110.12	107.35	106.69	102.66	115.52	109.81	104.66	107.72	114.15	108.02	107.35	111.24
106.38	107.96	119.6	109.21	114.34	111.82	110.01	109.61	113.03	115.47	105.12	109.71	104.83	108.03	106.47	113.93	111.07	105.87	114.46	109.52	111.83	113.39	115.2	105.96	112.97	108.23	108.29	111.1	115.78	111.75	113.74	104.45	114.44	111.8	111.44	113.11	111.64	111.29	115.06	118.58	116.87	109.06	104.1	113.05	109.36	113.95	113.36	108.33	119.78	113.1
107.39	109.45	112.38	110.89	113.6	112.25	106.97	110.52	110.01	111.52	111.88	104.51	107.93	107.67	107.01	110.42	105.41	107.31	106.73	112.69	111.77	112.68	107.65	116.13	115.11	108.34	113.92	113.74	110.33	112.18	113.52	114.63	115.5	109.08	115.14	108.31	111.76	108.5	107.14	111.83	109.35	109.04	110.29	110.96	108.61	110.49	112.56	109.65	110.68	110.89
105.97	106.46	105.63	102.55	103.66	107.11	100.37	105.35	104.08	103.98	103.74	106.32	108.76	104.12	109.17	105.25	103.5	111.17	104.34	103.76	106.37	107.83	106.67	97.464	103.04	107.39	105.93	104.93	109.95	104.94	104.45	107.21	105.75	107.45	110.93	103.74	99.856	104.57	108.94	105.03	99.561	103.58	106.86	111.31	102.01	100.8	105.04	100.16	105.73	108.02
104.22	105.93	107.52	109.93	112.49	105.68	107.95	106.11	106.18	107.93	105.29	103.83	104.49	106.25	103.83	99.244	106.46	109.21	99.935	106.54	105	106.44	106.21	109.42	104.87	102.85	104.87	105.52	111.03	114.2	106.73	99.426	107.61	105.13	106.22	103.89	101.18	100.84	107.99	105.88	104.57	104.39	107.24	106.15	101.09	102.92	101.97	111.33	109.78	107.2
110.32	110.24	102.04	105.21	106.88	99.635	106.02	99.797	104.77	106.81	105.79	109.3	103.17	105.84	104.26	111.21	106.34	111.55	108.24	108.21	114.24	105.03	104.07	105.11	107.32	110.05	106.6	114.3	108.32	110.58	103.41	107.6	101.58	97.79	104.54	104.6	107.67	107.41	104.96	102.4	112.16	103.2	100.98	107.41	103.66	106.25	97.855	107.26	98.467	110.59
104.18	105.02	102.33	100.77	105.99	113.01	103.83	104.45	105.87	110.19	105.73	102.65	109.03	110.28	104.68	108.87	102.43	106.82	102.45	111.52	108.15	109.63	109.51	99.207	104.05	108.25	110.53	100.38	111.72	110.66	109.04	111.75	104.17	111.37	104.09	101.55	107.1	105.7	105.71	110.35	106.65	111.27	111.73	109.63	106.2	109.56	103.32	109.69	101.18	112.8
112.78	109.02	111.46	112.35	108.44	112.68	98.862	106.1	110	112.6	109.95	113.1	110.01	110.79	107.89	116.59	105	111.12	112.25	112.3	107.32	110.13	117.5	115.68	106.56	109.03	107.7	118.81	110.08	113.39	113.41	113.05	111.09	110.18	108.43	109.09	108.59	109.46	109.77	114.57	110.65	115.64	111.29	110.92	112.07	109.39	114.28	114.04	113.42	110.78
103.44	107.52	105.95	105.16	106.27	102.62	100.42	101.71	103.54	100.9	107.15	108.49	101.75	102.81	108.61	104.81	108.34	105.97	104.72	104.66	111.33	104.01	104.91	103.55	106.02	99.992	103.76	106.93	104.37	102.84	103.04	102.5	106.28	110.36	106.55	106.95	103.05	99.189	106.16	107.56	110.3	112.9	109.92	112.03	107.38	105.95	107.48	108.62	104.46	106.89
103.58	100.23	109.52	103.44	110.08	106.84	105	103.67	109.22	107.65	111.8	108.99	105.34	108.59	107.83	101.61	107.86	106.79	105.99	104.29	108.12	105.75	102.63	114.58	105.03	111.55	103.68	106.23	107.94	100.62	109.21	105.85	106.41	103.48	112.96	99.793	111.63	101.15	107.14	102.25	107.18	108.73	109.38	104.03	98.87	104.03	109.15	109.52	105.7	111.21
104.87	102.26	99.805	110.13	102.18	100.54	109.75	112	103.06	114.52	108.06	102.11	110.05	106.35	101.15	106.34	106.08	106.61	108.03	102.93	107.8	103.73	106.2	103.95	102.37	104.54	109.1	103.09	103.6	101.98	107.5	105.37	105.04	104.31	108.79	104.23	104.7	110.69	104.38	103.38	111.94	105.85	97.641	106.49	107.76	104.8	105.45	101.36	102.63	102.13
99.161	105.12	100.7	99.331	102.96	99.966	94.678	103.26	93.428	98.026	101.78	100.89	102.87	101.06	103.71	102.14	93.429	103.93	102.04	107.92	98.085	104.71	99.675	101.54	101.82	98.628	98.847	98.366	94.779	98.747	96.07	102.42	103.97	100.86	96.175	94.96	93.597	106.73	102.07	92.737	103.08	109.19	101.1	95.9	104.06	101.08	104.39	100.49	102.33	96.276
102.23	112.47	107.72	105.92	106.12	106.79	105.92	109.8	102.39	112.26	106.21	103.97	107.32	104.4	104.99	105.07	111.76	103.94	103.49	106.97	108.18	100.3	100.96	100.13	104.5	104.48	100.81	102.42	98.871	101.53	105.8	108.43	107.47	107.26	107.36	104	106.62	102.61	103.19	103.17	113.85	103.91	102.64	105.41	103.32	103.62	106.2	106.77	107.79	107.7
112.45	107.98	113.91	112.48	113.99	112.44	114.78	115.27	109.93	116.19	114.33	108.38	107.71	107.61	109.99	109.65	111.54	116.26	111.79	104.95	112.89	105.83	108.13	117.83	112.39	110.17	105.42	110.74	113.84	111.81	112.64	110.2	108.85	115.09	115.02	113.38	106.63	110.24	111.42	109.13	112.98	117.66	112.32	104.9	114.39	119.73	110.34	108.06	110.28	115.41
97.411	101.99	104.64	93.21	97.219	102.26	103.23	100.96	99.842	95.793	93.975	98.491	99.239	103.22	103.15	103.41	101.63	105.17	98.812	105.01	99.772	95.169	90.978	99.703	102.83	99.574	99.196	99.745	102.75	101.77	98.159	100.73	100.21	95.313	102.61	99.071	102.41	97.725	95.659	100.28	103.96	99.147	99.791	95.5	102.07	98.984	95.36	106.57	98.568	98.9
108.95	118.71	112.29	108.17	119.93	109.65	112.03	111.41	111.42	112.93	107.77	110.08	114.91	113	110.32	108.19	111.38	108.25	111.89	115.23	111.4	104.37	113.88	111.43	108.96	105.64	109.45	110.56	115.01	113.79	112.86	109.4	112.31	110.45	110.7	114.24	108.76	111.11	111.42	113.25	117.64	112.55	113.6	114.83	112.9	109.61	113.06	114.77	107.43	110.78
111.43	112.35	116.86	108.62	111.32	112.22	107.66	113.08	117.12	112.23	109.14	118.47	111.57	112.15	114.84	107.45	104.17	110.04	112.6	114.36	114.73	116.09	113.5	114.47	113.63	114.94	114.57	117.65	113.98	114.74	108.05	111.46	111.79	113.39	115.64	114.67	114.29	112.23	113.97	112.37	113.52	110.78	113.73	112.03	117.68	111.13	111.01	106.29	113.38	108.15
110.8	109.01	104.6	105.68	106.47	108.17	113.63	105.95	103.74	105.81	107.99	110.91	101.23	106.29	106.25	103.27	109.51	107.44	105.66	110.96	105	101.05	109.78	109.18	100.39	103.53	101.17	102.73	110.87	102.04	104.85	105.38	105.35	105.79	104.27	104.48	110.18	108.2	107.13	105.18	111.45	103.46	103.79	102.87	101.24	107.05	106.68	106.34	101	107.89
103.17	104.49	103.57	101.07	96.902	105.49	99.288	96.01	92.963	101.16	96.271	105.29	96.106	102.42	97.57	98.125	107.05	95.654	99.858	97.682	100.2	97.833	102.51	101.68	99.308	96.879	90.984	108.26	100.76	102.81	100.64	106	96.75	101.91	102.93	95.44	97.62	97.763	101.25	102.29	100.78	100.94	98.034	103.65	102.77	98.136	104.66	93.231	99.096	100.59
119.62	118.28	122.85	120.16	117.49	113.16	112.92	118.79	121.25	121.09	123.22	112.78	118.04	122.52	123.18	121.75	115.88	121.01	114.1	112.21	126.25	113.92	119.96	111.09	120.05	115.24	121.93	121.11	112.97	119.68	120.48	118.57	117.97	121.19	114.45	122.47	116.6	119.15	111.64	122.36	118.96	118.97	118.65	113.42	114.38	116.21	117.57	118.61	118.72	117.13
91.165	107.09	106.37	103.03	96.378	99.291	102.2	99.805	95.703	100.9	100.32	98.459	110.74	90.595	96.199	99.163	98.11	103.02	94.887	100.84	103.43	100.04	98.437	94.837	96.277	107.75	99.502	105.88	103.02	99.153	103.15	102.16	104.31	95.422	102.16	96.997	101.66	98.846	95.352	100.37	97.101	103.36	92.223	100.03	99.893	104.8	98.085	94.92	104.11	108.5
105.76	107.91	107.47	103.8	106.77	108.46	101.21	98.953	103.58	114.64	110.16	106.41	96.928	100.76	98.11	104.18	100.37	101.99	109.48	101.15	103.81	101.09	105.62	109.53	104.34	103.7	105.36	108.89	100.44	104.64	108.93	107.18	101.81	108.17	110.49	95.3	112.04	106.17	108.75	111.26	107.75	105.72	113.22	102.05	100.62	105.85	107.82	98.582	106.25	105.02
98.82	98.92	100.98	98.791	94.394	102.06	100.59	98.111	101.45	98.79	100.61	102.77	101.66	98.097	94.26	106.65	95.246	97.705	100.65	105.67	96.676	99.463	99.549	103.09	95.789	100.1	99.107	96.77	98.307	98.337	100.61	101.37	100.97	99.714	97.181	104.23	97.835	93.702	97.234	99.18	101.4	99.056	96.57	100.93	106.99	99.702	101.21	99.44	100.76	101.05
101.45	105.49	106.02	108.17	106.07	101.22	102.34	104.87	106.43	107.02	99.706	96.729	102.69	107.34	105.16	101.46	102.16	105.7	106.45	106.62	104.28	107.41	106.72	108.49	105.82	101.93	101.21	108.54	106.18	106.84	103.28	106.12	109.36	103.6	103.38	105.15	107.14	98.4	98.123	103.72	105.82	107.77	100.72	101.18	105.12	107.04	102.17	104.66	101.51	99.024
96.511	92.395	100.38	95.448	97.161	97.578	107.16	102.29	95.654	103.4	103.82	99.526	95.557	102.45	101.18	99.9	98.348	98.45	98.46	98.354	100.34	100.88	100.74	102.13	94.338	91.656	98.077	100.72	100.58	92.051	96.112	99.883	103.89	100.74	98.525	100.99	90.463	101.38	94.876	95.515	100.02	97.951	105.85	94.476	97.267	99.981	96.576	97.762	101.74	98.763
114.07	116.39	121.21	122.41	112.4	112.11	120.73	119.48	118.71	120.26	111.4	119.31	117.3	114.85	116.97	117.08	118.09	117.34	115.42	116.59	111.17	116.52	121.68	121.46	117.92	113.34	124.01	117.24	115.29	113.44	118.29	109.89	114.31	117.07	112.56	117.38	116.46	113.43	113.6	118	117.97	118.18	111.64	113.76	121.01	109.03	120.59	119.55	121.02	113.84
109.05	105.23	106.11	104.79	95.343	108.6	105.27	106.59	110.56	106.22	108.31	107.01	106.4	110.9	107.12	107.22	108.5	107.39	106.85	110.95	112.5	103.25	101.22	107.68	107.31	102.23	110.96	110.81	114.35	113.37	106.66	107.64	108.08	108.42	107.37	106.79	109.62	111.91	102.96	110.51	106.54	110.23	104.39	109.09	106.76	96.825	104.63	97.405	105.27	103.01
107.69	118.19	107.69	115.42	117.69	115.59	114.79	116.19	116.01	112.71	111.79	114.69	113.97	115.76	113.24	115.96	115.63	114.83	111.55	111.04	114.13	116.71	117.94	111.14	111.01	110.73	117.09	112.25	107.71	112.14	108.46	109.77	117.58	109.77	109.81	114.39	120.22	120.5	111.41	111.38	114.92	112.55	117.54	115.92	115.53	115.94	110.11	113.1	112.76	113.66
99.454	105.54	113.07	113.04	109.2	110.62	105.19	108.26	106.7	103.68	109.04	106.02	104.69	109.02	103.73	101.92	109.93	107.9	109.87	108.72	101.88	105.02	104.48	104.9	103.61	104.67	105.1	110.06	106.74	110.41	112.14	107.93	108.93	103.86	113.34	105.47	104.31	103.52	113.24	104.85	105.3	104.31	114.65	107.95	100.54	106.86	104.97	108.58	108.74	108.74
102.93	101.54	101.23	100.16	96.273	97.367	100.59	96.541	102.33	100.11	97.468	102.53	98.189	102.11	94.529	93.077	95.814	107.55	98.752	97.178	95.37	96.507	96.455	96.568	105.17	99.954	96.868	99.081	102.05	106.06	95.977	98.001	104.02	102.29	100.94	98.622	96.521	100.55	94.322	97.577	100.21	102.17	97.708	97.474	98.567	106.27	106.6	94.956	100.86	97.237
109.06	108.35	116.74	111.87	112.15	104.56	113.4	113.49	111.86	102.78	111.01	103.54	109.28	108.29	101.79	109.12	110.21	107.68	106.02	116.96	108.59	108.79	105.16	113.35	108.24	116.06	115.13	109.5	108.01	117.5	111.63	108.38	112.11	107.67	110.91	114.8	115.68	106.68	111.67	104.84	111.63	108.27	109.81	109.99	107.43	106.54	107.12	106.05	116.57	106.91
102.81	100.38	101.41	101.21	105.34	98.291	107.86	100.59	101.42	98.786	100.37	103.4	103.69	96.441	102.29	94.251	105.96	101.71	98.59	104.95	99.881	99.047	105.72	94.501	99.878	102.01	97.814	103.78	94.056	98.031	89.992	99.286	98.199	98.648	99.783	101.86	93.576	101.19	100.16	97.886	103.34	101.39	95.59	104.64	100.28	98.154	98.593	104.69	98.451	104.7
102.66	104.19	105.76	100.56	107.29	101.43	108	103.35	103.2	108.06	108.5	102.99	111.91	103.86	106.23	104.45	105.72	105.14	101.06	111.11	106.44	104.1	109.62	106.58	100.15	101.81	102.18	109.44	101.75	104.82	109.24	107.14	107.81	106.72	100.67	106.95	108.71	101.9	104.59	109.2	110.57	107.35	108.55	100.01	103.7	106.73	104.15	103.22	105.22	103.17
98.587	102.72	91.469	103.25	94.4	100.08	100.95	98.908	98.598	100.66	97	95.755	95.512	97.651	104.9	93.93	99.323	95.805	96.493	98.874	100.2	101.69	101.3	101.6	101.85	98.408	101.28	99.641	100.25	100	101.8	98.219	93.882	92.887	102.33	103.53	100.22	91.767	98.769	100.43	102.09	98.667	99.598	97.908	100.91	103.06	94.379	102.37	98.534	106.36
109.63	104.75	112.43	108.14	112.24	117.64	113.12	105.08	105.9	112.43	117.1	112.25	114.85	110.18	114.04	112.22	113.92	110.53	110.4	114.12	121.95	109.36	111.26	103.46	111.92	114.33	114.46	109.46	115.91	114.25	114.98	109.96	111.84	111.37	110.42	115.96	103.81	112.15	113.01	111.92	121.08	112.37	108.47	110.5	113.29	113.95	117.64	112.49	108.32	108.93
98.776	105.64	106.25	104.3	105.83	101.91	104.25	106.4	104.64	112.15	103.28	105.7	107.13	99.483	106.66	104.73	109.04	104.19	102.85	103.81	104.17	107.31	109.05	101.64	108.32	105.45	109.01	100.1	106.12	109.19	104.83	106.99	112.55	108.22	105.43	103.8	110.08	102.93	107.11	101.5	105.27	112.89	103.47	103.01	103.15	103.39	103.08	109.66	106.09	98.753
99.293	98.408	100.58	96.959	100.66	104.02	102.27	103.4	100.36	100.46	105.79	100.87	104.37	102.4	101.07	100.01	100.61	95.755	93.301	99.406	94.862	97.701	95.859	101.53	95.657	102.05	107.54	95.489	98.761	102.83	102.12	97.268	99.562	104.66	104.11	100.55	98.985	95.82	100.97	100.69	99.882	96.176	100.17	104.9	98.403	97.822	103.59	102.95	95.046	95.782
103.27	108.22	106.07	103.7	108.15	109.44	103.83	105.86	107.46	103.04	100.87	104.38	100.45	107.27	104.69	96.328	104.48	104.67	109.17	99.27	99.663	103.06	103.47	103.48	103.13	109.2	100.18	106.43	104.02	103.48	105.33	101.15	102.31	104.65	108.64	98.649	98.058	101.06	102.27	105.03	102.92	103.31	100.33	110.62	102.25	110.44	107.55	102.73	109.89	113.48
114.77	112.61	108.73	111.44	114.95	111.88	111.92	114.93	111.52	110.32	108.79	110.54	114.78	118.78	109.09	111.64	120.52	111.72	111.92	114.34	108.86	113.53	107.81	108.55	117.15	116.88	114.73	108.91	108.66	105.91	113.83	113.09	109	110.39	110.41	113.18	118.15	110.09	108.63	107.04	113.46	113.88	114.38	111.14	114.16	105.64	112.92	110.91	110.84	116.86
102.5	100.72	100.23	100.1	98.59	100.63	108.18	96.147	91.671	100.58	99.348	100.69	99.963	96.392	95.891	102.44	99.038	95.312	96.451	99.7	100.09	101.17	96.304	98.898	92.713	106.8	96.597	99.451	104.03	96.5	105.63	96.972	101.46	95.363	100.05	99.893	101.61	104.8	101.5	104.4	97.54	92.285	93.447	101.67	98.981	101.31	99.586	105.19	96.123	100.45
99.822	108.69	105.7	105.83	108.76	108.48	108.17	112.55	100.88	105.57	108.82	111.64	110.04	107.19	104.58	105.19	101.86	114.58	107.33	102.44	113.03	106.67	102.59	110.08	108.04	110.17	106.89	104.34	109.52	108.26	103.99	105.83	107.02	102.23	105.25	109.19	104.11	106.23	110.02	102.89	112.05	107.3	110.97	102.54	105.65	105.24	105.95	106.2	105.82	105.16
105.46	108.77	101.66	100.8	102.08	108.9	106.84	107.97	110.74	106.95	106.29	104.5	99.083	107.16	108.6	108.12	98.83	103.16	112.11	102.84	110.93	102.9	109.97	100.19	108.42	102.82	108.86	100.41	111	105.31	112.7	108.57	107.62	104.8	106.23	107.23	105.22	107.66	107.27	102.29	108.86	107.42	108.04	98.879	105.93	110.46	108.1	116.58	110.28	108.93
99.317	102.04	97.568	103.13	99.717	97.928	103.75	98.868	102.22	104.82	99.638	102.52	105.24	97.455	100.15	104.57	101.45	97.514	102.27	100.51	95.447	100.64	102.89	100.58	104.74	99.447	107.55	96.181	102.15	98.991	103.68	101.74	98.656	106.43	99.702	100.4	99.629	100.39	96.86	103.22	100.8	98.445	102.12	93.338	102.06	101.62	102.35	103.14	104.31	99.85
104.86	99.972	100.24	100.16	102.54	100.42	106.59	103.78	102	102.82	99.543	96.689	102.98	96.55	100.54	105.77	103.08	97.26	102.4	103.84	96.119	103.82	99.507	102.04	103.97	104.44	97.793	103.71	97.683	100.28	102.76	99.822	105.34	103.79	102.23	100.37	106.28	102.77	104.39	96.938	102.04	100.86	97.224	102.53	105.94	98.288	100.09	103.59	99.91	104.82
113.13	106.69	107.96	104.65	104.75	107.73	100.56	105.47	97.838	106.25	111.86	103.29	103.98	107.14	104.43	108.04	110.27	113.42	106.36	108.17	105.14	101.71	106.22	110.19	107.2	103.9	105.66	105.23	107.01	100.09	102.77	102.11	103.51	102.63	105.35	104.2	110.17	109	106.76	105.87	107.02	101.97	103.35	107.78	101.82	100.8	104.93	100.42	105.26	104.77
104.36	106.27	110.2	105.06	104.56	109.68	105.93	110.3	103.1	100.03	112.48	104.62	106.2	112.77	105.49	106.77	106.58	107.51	107.76	103.08	108.94	106.92	105.62	105.72	106.23	107.05	109.15	109.98	108.24	97.683	110.45	108.9	106	110.89	100.77	108.77	106.38	105.83	106.88	107.5	103.06	102.62	110.09	110.21	110.32	112.92	100.01	109.6	101.97	98.39
106.22	103.16	105.81	106.09	108.33	108.58	107.99	103.9	112.59	113.17	107.1	99.736	105.71	110.29	102.27	102.76	107.36	100.18	107.29	105.36	110.1	112.31	109.52	109.25	108.81	107.87	107.77	101.8	104.79	100.22	106.72	103.38	105.38	105.64	110.2	106.83	108.37	103.63	105.4	108.8	104.26	108.27	101.03	108.05	109.81	96.636	105.85	104.59	105.4	104.03
96.135	95.224	97.171	98.445	100.4	99.36	108.15	100.13	101.41	97.874	99.159	101.59	95.095	100.95	103.85	103.86	104.42	102.45	98.274	103.49	99.57	99.267	106.76	104.47	94.922	103.06	108.61	99.741	94.602	102.38	93.486	93.77	95.817	100.57	99.106	102.31	106.97	100.14	106.95	98.282	100.52	101.15	96.782	93.921	100.26	99.814	102.75	105.68	93.044	97.867
106.23	109.68	114.29	112.95	111.59	111.57	111.96	114.13	113.32	105.64	117.4	109.95	111.82	119.4	113.26	113.34	111.5	109.06	113.19	110.83	114.9	108.56	122.48	109.61	115.63	110.16	109.77	114.74	111.53	113.24	109.14	108.53	114.48	113.43	114.87	112.04	111.23	115.11	109.15	109.72	112.57	107.04	110.76	108.08	116.27	108.43	112.07	109.29	112.75	113.36
114.14	116.58	109.86	111.5	112.75	106.75	109.47	111.71	109.11	113.6	113.72	110.38	113.4	110.73	111.34	106.92	112.59	114.21	112.65	110.09	109.47	113.67	112.84	110.51	109.88	117.25	108.74	108.33	113.3	110.8	118.87	113.19	106.33	111.67	108.72	106.11	109.24	112.58	109.71	113.68	107.91	109.97	115.69	113.61	112.34	110.54	107.14	111.48	116.06	107.86
110.61	112.46	110.77	107.9	113.56	114.34	109.78	117.11	109.34	103.78	111.6	102.75	112.93	109.83	108.12	108.81	109.82	102.02	112.51	109.55	113.27	111.06	117.71	109.92	107.06	110.07	115.17	115.79	107.84	116.51	112.93	114.13	116.9	108.16	111.77	106.16	106.65	110.22	116.91	112.08	115.49	111.86	111.38	108.02	106.3	109.13	112.77	116.57	109.49	108.55
112.22	103.47	104.43	102.95	106.26	105.43	107.22	114.4	105.97	104.34	109.23	99.558	102.28	105.14	102.82	108.37	111.79	107.74	102.92	106.59	106.99	105.68	104.54	106.5	111.6	105.67	108.33	110.23	105.21	105.94	109.34	107.08	103.29	101.93	103.64	113.49	101.78	108.68	105.26	111.52	107.6	107.05	107.06	104.91	105.81	109.52	115.05	112.37	104.26	108.83
109.31	107.11	106.44	105.92	95.939	109.57	108.47	107.19	109.58	108.17	107.01	104.24	111.03	110.81	106.03	105.85	108.16	110.84	104.66	108.83	104.45	110.26	109.34	103.88	105.61	106.1	107.93	103.21	108.05	105.67	104.84	109.67	104.15	107.59	103.42	104.58	106.92	102.83	107.38	107.15	105.28	105.61	105.88	106.78	112.86	106.29	103.42	102.88	106.61	97.051
110.21	97.946	108.88	106.16	102.5	114.25	100.79	105.75	100.4	100.18	110.61	99.693	101.25	104.93	104.44	101.86	102.07	107.97	107.2	107.89	109.39	104.2	103.68	106.14	104.27	102.74	106.79	101.23	107.72	108.62	106.74	99.521	107.45	103.94	102.5	98.135	104.49	112.29	100.42	106.14	102.35	107.12	105.95	108.93	106.56	106.99	106.69	108.01	103.69	105.54
106.94	103.38	107.77	99.268	104.15	107.55	103.73	101.46	103.53	102.34	107.66	102.59	102.19	101.41	105.31	102.54	109.92	103.04	99.282	102.83	97.858	106.95	108.14	108.84	102.14	107.1	108.33	104.49	106.2	103.66	97.303	106.23	105.8	99.071	102.39	103.01	101.45	107.93	113.15	105.78	104.71	106.44	110.28	104.02	108.76	104.54	102.36	99.465	106.4	105.75
106.62	101.48	105.33	109.08	105.26	102.34	104.52	103.89	108.19	102.16	104.05	111.14	99.934	108.24	115.09	103.19	108.56	103.05	110.47	104.45	107.21	105.81	110.45	105.21	104.5	104.42	101.65	109.03	106.23	106.74	105.29	109.3	99.121	103.45	110.3	107.57	107.82	109.72	112.23	108.56	108.75	110.75	99.628	107.09	109.07	109.6	111.8	109.03	104.59	103.97
111.53	101.64	106.2	104.86	105.72	110.55	108.21	107	102.97	104.31	101.66	105.81	109.9	102.99	103	108.65	107.68	104.83	99.504	101.89	101.81	101.8	109.97	104.68	102.68	105.88	105.74	105.83	105.78	108.54	105.58	106.32	108.66	101.52	101.82	106.49	100.35	101.4	104.24	104.25	112.16	106.16	107.59	103.41	102.89	104.44	106.14	99.051	105.15	101.23
103.77	111.04	110.54	104.55	106.84	108.15	112.31	108.65	109.05	108.9	102.7	106.91	103.85	110.52	102.77	107.48	105.48	109.36	110.61	113.23	109.19	104.46	102.8	106.46	104.6	112.84	102.52	103.75	100.4	109.95	107.81	108.4	109.44	110.36	103.12	105.13	104.93	104.49	105.44	108.18	110.63	107.82	108.69	104.63	108.55	103.56	105.05	108.66	106.24	107.32
104.02	108.23	110.16	106.06	110.03	103.5	102.25	109.59	104.21	100.81	103.86	104.29	105.56	106.24	104.66	108.49	106.53	109.36	105.3	104.94	102.34	102.19	98.664	105.09	107.38	108.34	106.5	103.63	105.19	106.52	101.84	108.99	107.57	109.55	101.34	113.36	102.17	106.23	109.73	103.77	99.994	106.55	108.28	109	110.56	106.92	105.5	99.874	101.74	103.89
111.79	109.02	106.27	106.84	112.27	112.47	119.58	106.03	105.27	112.92	112.28	115.23	113.25	102.8	117.21	112.38	116.45	114.23	111.48	114.36	112.06	110.79	114.63	116.87	111.86	111.52	105.77	109.92	107.71	115.26	110.54	109.83	104.04	106.51	113.54	106.12	116.95	107.27	104.61	109.14	110.71	113.86	110.24	112.57	110.03	112.26	114.56	115.07	106.13	117.01
106.62	106.1	107.22	107.63	104.52	109.23	103.13	108	108.93	105.1	109.92	104.46	107.8	112.44	105.06	111.17	106.62	104.75	104.1	106.16	101.38	110.77	113.1	109	102.87	110.02	102.4	103.82	104.61	104.67	109.38	110.71	103	107.28	109.67	110.51	109.81	103.14	107.54	111.47	106.59	105.8	110.75	106.88	110.31	113.97	103.75	106.73	105.43	116.45
101.53	104.91	105.3	102	105.22	101.42	98.12	110.47	106.98	112.32	111.51	109.1	105.17	102.94	102.91	102.18	106.76	100.49	108.87	110.31	103.85	107.32	106.02	108.01	105.85	99.803	107.01	104.23	104.64	101.37	109.59	109.75	112.29	111.09	102.36	103.07	103.76	104.58	104.35	109.87	111.5	108.93	111.16	109.3	107.04	107.17	102.98	102.09	109.28	110.35
100.21	96.493	97.789	97.643	101.96	97.512	99.317	97.298	99.92	101.33	99.231	102.4	102.01	101.73	91.394	101.73	100.21	103.69	97.974	103.79	98.05	106.74	101.56	101.85	104.02	100.37	106.82	102.79	95.095	103.06	102.08	96.645	95.64	101.33	98.235	102.66	103.66	104.69	104.4	101.12	96.602	95.626	101.75	96.611	99.405	111.82	100.32	94.05	104.15	99.137
112.23	109.52	109.71	106.93	104.9	108.03	109.34	108.41	107.04	110.09	107.27	110.42	109.53	107.86	118.16	107.89	105.14	114.61	107.99	111.54	111.7	104.42	101.52	110.34	107.25	103.71	108.04	106.23	105.65	109.71	108.91	110.11	110.26	109.16	103.49	110.13	103.82	107.49	113.87	112.47	106.36	106.48	109.18	112.82	110.36	112.5	110.06	109.46	107.04	103.04
105.66	102.63	104.11	104.64	105.32	98.417	107.09	103.3	108.4	105.82	105.71	106.05	107.95	105.74	104.96	109.08	104.65	109.67	99.925	103.93	100.59	107.43	98.952	103.6	98.083	106.31	101.93	102.17	104.76	106.59	105	100.21	108.06	99.928	108.91	101.45	99.598	110.26	109.21	104.82	109.49	106.29	108.6	107.99	103.21	100.06	108.02	101.55	101.44	103.56
106.72	106.01	99.62	95.784	107.57	96.325	99.255	100.97	103.03	96.837	105.26	102.69	105.99	104.38	100.4	98.891	101.14	101.26	102.81	108.26	104.03	96.126	95.848	95.634	96.188	103.82	106.87	103.16	99.879	99.914	102.66	97.006	97.883	104.22	108.74	102.08	96.788	100.49	96.654	102.23	96.448	99.843	100.72	97.1	102.89	104.21	97.729	102.33	98.109	104.11
114.26	109.2	115.15	106.53	115.71	109.38	108.49	108.6	117.57	110.39	114.4	113.34	111.37	110.76	115.22	118.68	105.9	116.45	115.56	108.99	113.29	118.79	113.94	115.42	109.89	105.72	110.12	105.43	108.88	112.59	113.68	111.74	113.47	110.64	107.02	115.88	107.53	113.02	110.58	115.42	112.04	108.54	111.51	108.29	116.74	112.81	102.85	119.25	110.91	116.24
109.4	112.43	107.95	115.38	116.36	107.64	107.38	109.59	111.21	111.35	110.06	110.02	110.39	108	111.27	108.8	105.73	117.07	112.36	112.26	113.38	121.04	107.11	111.62	111.6	113.3	113.86	113.49	108.38	113.84	117.26	115.18	115.48	108.58	115	110.64	115.17	112.1	112.01	108.91	110.41	112.83	113.59	110.36	107.85	109.85	112.34	116	112.7	109.92
96.224	104.24	94.297	97.444	102.68	101.47	100.91	96.688	97.265	99.118	99.921	101.07	98.523	100.77	98.058	106	101.24	102.63	100.13	102.94	106.22	97.43	95.771	97.859	103.49	104.4	104.98	98.912	99.651	105.97	97.26	100.87	92.656	98.571	101.54	101.73	97.968	103.08	99.855	97.589	100.52	98.548	98.248	100.12	101.53	103	103.11	102.61	98.061	101.77
110.34	105.78	112.11	104.38	103	108.54	103.52	103.76	105.87	110.75	103	109.72	109.09	107.92	102.27	105.92	104.9	105.2	114.66	111.31	105.42	104.43	98.09	104.64	108.18	103.53	108.18	103.67	109.75	109.16	104.71	104.33	103.38	107.62	110.88	105.95	109.88	102.91	105	103.1	105.67	111.9	104.04	106.69	105.53	113.38	107.52	104.82	101.54	105.43
110.85	114.59	112.69	112.91	105.25	110.46	114.09	115.75	109.04	109.7	111.23	106.94	109.14	115.05	111.92	112.85	109.36	117.84	111.6	110.94	112.05	106.64	109.1	112.76	117.06	108.95	113.6	113.76	105.86	113.76	111.94	112.44	111.43	116.05	115.26	111.54	111.56	109.15	103.64	115.71	107.86	108.78	113.52	112.27	115.35	113.2	108.81	112.77	106.95	112.99
108	106.09	105.68	105.83	116.28	111.96	112.89	112.78	113.79	109.95	109.56	111.19	104.39	100.54	109.77	112.94	111.4	112.27	111.41	112.6	108.53	106.68	108.46	110.54	110.92	106.49	104.82	116	108.12	109.31	112.92	114.15	110.24	105.82	109.67	116.61	106.31	114.04	117.63	112.95	112.21	112.45	108.06	113.98	111.16	113.92	108.99	110.57	109.82	114.15
109.62	103.87	114.27	102.79	104.74	106.9	98.636	110.7	107.79	110.72	105.06	111.88	99.414	106.12	110.56	104.03	102.49	110.29	103.43	102.96	108.83	108.54	109.28	111.03	104.59	110.61	114.21	103.64	104.6	109.82	99.458	104.15	104.27	113.98	106.27	101.55	102.72	104.58	107.54	107.53	108.03	110.72	106.71	102.76	111.23	104.61	103.37	106.96	107.75	110.59
101.37	102.78	97.328	96.879	93.604	99.898	95.393	96.989	90.386	95.811	103.01	96.215	97.988	103.17	98.943	101.99	92.957	102.37	99.065	101.66	100.1	97.329	98.108	103.22	103.28	101.6	101.51	100.77	100.02	101.71	100.87	93.954	101.08	102.35	96.895	99.488	99.203	94.767	91.787	97.01	101.74	101.43	99.141	106.36	95.066	97.965	98.778	95.869	98.214	100.28
108.96	112.47	114.4	107.39	104.8	109.44	106.4	114.15	105.97	113.63	110.64	106.85	108.28	109.32	108.98	111.24	114.18	112.09	114.16	110.19	106.46	112.84	108.15	109.42	109.89	106.29	107.17	107.45	113.56	118.02	112.87	114.35	105.03	113.26	113.11	115.64	111.7	111.02	108.55	111.58	113.28	111.57	115.72	109.37	111.51	110.46	107.44	106.82	103.3	113.8
102.34	105.09	104.73	108.62	106.53	107.89	104.27	108.38	102.66	101.84	100.97	106.98	108.3	106.53	111.52	103.97	103.68	102.93	102.21	104.33	107.67	111.69	105.77	108.44	111.27	107.47	109.45	105.06	102.19	102.52	106.8	113.31	107.42	111.6	106.62	105.11	108.29	104.2	103.67	107.72	103.38	112.95	108.02	103.01	104.84	109.36	108.53	106.51	107.82	107.52
115.31	114.62	109.67	111.91	109.51	111.91	114.52	108.31	112.07	109.79	109.11	111.95	112.18	119.64	109.22	106.87	112.53	108.27	113.53	112.41	112.95	113.71	109.2	110.82	115.96	115.42	112.55	117.01	109.68	108.17	115.07	114.54	112.74	109.68	107.55	117.7	109.3	110.26	111.28	116.61	114.54	110.87	117.07	110.07	110.49	109.24	115.11	114.19	110.52	111.12
110.78	110.69	107.67	102.61	104.72	104.53	108.65	105.07	100.52	105.73	104.75	109	105.98	105.29	101.07	107.85	106.32	107.85	98.002	107.6	104.58	108.33	100.96	106.94	112.2	108.05	109.89	110.85	106.81	107.78	102.04	109.22	105.33	110.66	105.48	106.52	108.85	106.72	107.58	101.89	108.07	107.68	106.78	106.32	109.52	102.47	107.27	106.56	112.83	107.27
101.51	105.06	100.82	106.09	105.27	100.8	108.52	111.33	107.46	101.89	105.66	109.16	107.4	109.56	109.14	102.38	101.43	104.62	103.07	101.52	101.41	106.68	106.58	107.47	101.14	105.82	106.72	111.73	106.29	104.89	109.76	108.4	112.4	106.54	109.67	105.78	102.41	106.95	105.92	113.6	101.09	102.76	107.51	104.96	105.03	108.38	112.02	108.01	106.37	108.09
95.679	102.85	94.647	102.82	97.939	107.51	98.204	98.148	97.31	100.26	101.48	103.08	101.12	102.27	99.842	98.316	100.12	98.948	95.35	93.576	98.626	102.13	98.214	104.79	105.91	100.93	97.342	101.69	100.38	100.5	98.745	106.58	98.237	98.2	99.155	99.771	103.75	100.4	97.547	96.631	105.91	102.68	107.79	100.16	99.606	100.44	101.27	98.73	100.06	99.173
110.38	109.16	108.19	112.16	105.88	116.1	107.64	111.55	111.72	107.1	114.65	110.96	109.86	106.12	113.75	107.86	110.56	111.66	111.91	119.67	116.2	110.47	109.42	112.16	108.69	106.42	110.23	107.06	108.09	109.1	108.66	111.64	117.03	107.51	109.12	108.11	108.15	110.81	107.57	108.28	108.98	107.15	114.77	110.46	113.25	110.76	113.57	112.43	107.15	104.89
100.12	100.45	112.69	108.11	102.84	110.86	104.21	108.5	105.93	94.441	107.59	102.01	107.04	101.75	103.2	102.98	108.14	111.8	99.822	105.95	102.16	103.87	104.55	107.17	105.12	111.59	108.9	104.6	105.21	110.44	102.55	110.31	106.19	100.75	110.51	105.64	108.34	114.93	105.41	102.68	103.25	110.05	106.57	105.32	110.49	104.65	106.84	108.31	105.47	105.99
100.12	106.04	107.1	100.61	96.457	106.6	105.19	106.2	105.67	106	108.83	104.47	103.98	108.58	106.44	103.38	103.76	112.09	103.82	104.13	99.247	105.09	106.17	101.83	106.41	111.52	105.82	101.11	102.56	99.984	105.65	106.62	110.25	102.34	103.28	101.89	106.64	103.01	97.87	100.3	111.08	105	104.26	104.88	98.282	100.22	103.17	108.02	108.72	110
95.343	104.51	88.35	101.17	98.243	103.25	101.5	99.894	98.887	104.01	102.26	100.41	99.636	103.53	98.823	97.662	100.76	103.33	99.013	100.79	96.731	96.917	98.532	99.739	100.38	100.68	97.794	100.17	104.3	97.784	100.31	102.16	92.267	95.06	100.64	99.088	99.375	95.38	96.742	106.23	99.502	98.207	102.03	97.685	102.52	98.971	98.461	100.9	106.8	99.223
105.7	102.44	107.38	106.24	104.11	104.58	103.56	102.18	109.81	100.82	114.34	111.57	105.75	108.29	105.23	104.15	111.54	108.54	107.39	107.79	103.77	112.57	101.51	105.1	106.12	105.63	106.39	105.42	109.54	100.96	105.77	107.03	105.78	105.15	109.42	107.27	97.272	108.49	101.35	102.88	107.62	111	107.77	106.22	100.42	95.724	108.85	107.02	111.84	104.98
104.04	107.17	103.31	107.47	107.23	115.01	110.04	108.92	115.21	111.58	105.03	107.21	116.68	112.42	113.26	105.76	106.64	111.76	101.08	108.85	105.85	113.5	109.53	107.26	105.92	102.77	109.25	107.6	101.41	114.3	107.01	106.81	109.13	111.29	110.78	113.31	108.85	113.19	113.91	104.72	111.31	109.74	108.91	106.2	112.31	109.29	112.62	113.56	113.39	109.58
97.146	108.27	110.45	105.56	103.52	102.28	104.76	105.37	103.61	105.27	104.85	102.58	107.74	100.34	106.36	104.65	106.09	108.7	112.04	111.7	114.51	106.88	114.05	99.632	111.1	105.25	102.78	105.74	102.4	107.37	103.32	106.29	103.39	108.66	104.5	98.226	109.01	114.28	108.33	100.69	105.12	104.08	100.67	102.61	109.33	102.99	109.59	103.75	109.27	106.73
107.09	104.37	104.66	104.08	111.52	110.16	97.829	107.42	102.5	112.23	105.2	107.43	108.47	100.7	106.7	104.27	107.55	108.16	108.21	102.6	109.16	108.42	101	107.15	107.51	102.8	100.2	106.24	104.04	100.48	99.363	109.44	106.46	106.9	108.42	101.84	101.94	106.93	103.83	105.22	109.7	104.53	108.5	104.67	106.1	108.64	113.89	108.46	103.01	109.49
96.96	103.38	103.85	100.96	95.695	102.25	97.044	98.137	104.42	99.903	100.35	101.03	103.96	102.57	108.06	104.71	95.747	98.213	98.846	101.26	98.55	106.58	100.1	101.43	101.63	105.14	103.93	103.33	97.054	103.45	102.48	98.811	95.447	102.94	96.008	102.75	103.34	105.1	98.127	103.09	99.433	107.03	102.06	109.3	102.43	106.48	101.43	100.6	105.6	99.502
104.68	105.88	103.61	98.869	101.77	109.89	105.1	106.65	106.91	105.22	99.72	109.46	102.78	104.85	108.82	103.55	109.43	98.89	109.57	106.49	105.88	105.52	109.83	109.41	105.32	103.66	104.96	104.15	102.72	105.77	104.54	109.09	92.724	108.26	105.1	103.13	101.75	103.41	110.21	107.24	104.4	108.37	103.48	107.99	111.99	99.901	107.62	111.42	110.26	108.33
108.92	102.15	104.23	107.28	102.75	98.603	102.03	107.03	106.07	106.21	104.79	112.41	102.47	98.606	108.07	104.16	101.54	101.22	100.37	95.62	100.11	98.309	99.525	99.327	102.23	109.93	102.78	101.2	104.39	101.3	105.53	103.97	99.879	104.21	98.227	107.69	108.15	105.52	105.94	105.36	104.04	102.14	105.14	103.39	108.05	109.22	103.61	100.82	107.89	103.11
103.88	107.57	102.05	104.97	107.23	100.89	106.02	103.3	105.7	100.87	111.79	107.91	100.25	105.54	104.42	103.4	104.57	106.01	104.52	106.35	98.541	110.57	101.01	106.98	105.65	106.79	105.72	98.884	107.2	104.34	112.59	105.22	102.29	103.05	108.73	103.34	102.72	102.92	107.27	104.28	101.37	110.66	105.47	103.37	108.32	106.14	109.98	110.04	100.07	102.86
101.95	103.86	95.562	96.044	93.186	100.28	100.74	100.8	100.35	102.04	100.57	101.29	93.897	97.818	99.39	102.52	99	98.353	98.141	93.885	98.998	106.78	100.09	103.57	103.3	102.51	99.468	96.621	99.168	103.82	101.29	100.08	93.681	102.81	100.15	100.88	96.149	95.44	98.56	92.896	101.45	98.431	93.442	101.91	98.62	96.377	98.485	96.919	98.704	94.35
107.54	115.85	110.04	111.79	114.61	117.01	110.39	111.48	108.17	115.12	109.01	106.96	113.1	111.01	113.3	112.45	114.7	111.82	113.98	116.15	104.4	111.32	106.25	113.75	111.54	110.81	110.28	117.84	117.36	111.7	113.58	108.51	107.28	114.06	104	108.51	112.85	110.06	112.1	113.72	110.83	117.2	110.41	107.45	114.51	106.69	105.55	111.17	106.51	113.37
119.51	118.77	110.27	114.59	115.23	123.91	121.59	112.51	108.1	120.77	116.89	116.68	123.59	114.51	116.87	115.95	119.25	120.21	123.19	120.15	117.76	118.76	121.51	111.52	121.65	120.01	116.13	111.66	116.74	115.9	120.02	116.18	117.07	121.45	122.19	112.14	121.02	112.47	122.25	120.64	116.96	118.08	118.44	118.79	113.72	123.8	117.12	118.79	118.46	112.09
114.4	110.82	117.33	115.16	109.7	111.65	114.75	111.77	108.98	110.82	116.62	108.42	110.5	113.82	110.94	115.54	109.52	115.78	116.11	111.11	116.46	117.44	110.3	110.76	115.96	114.9	110.29	110.2	118.82	112.07	111	109.94	114.49	114.16	115.18	112.48	115.27	117.59	111.47	113.88	109.48	109.72	112.41	112.93	113.24	109.08	111.8	112.17	106.92	111.73
101.81	97.324	99.313	106.92	101.76	104.92	103.44	102.34	103.99	115.71	104.72	107.06	101.15	106.96	105.85	107.13	114.84	99.707	110.71	103.73	104.17	101.19	103.58	104.18	100.54	101.97	103.86	105.91	109.39	104.89	101.48	110.85	106.2	105.82	110.48	101.19	106.27	106.41	110.13	99.043	104.21	107.21	99.386	109.21	105.72	110.7	104.07	109.13	111.21	101.67
107.76	112.66	113.2	114.08	110.19	115.95	111.34	112.96	108.65	108.46	110.92	115.82	116.53	109.51	108.66	111.63	113.05	110.3	115.74	115.28	114.51	113.38	110.96	106.5	119.7	108.95	108.64	116.49	115.21	110.96	113.6	113.21	105.13	116.41	107	111.3	113.01	118.27	104.3	109.71	114.38	111.36	110.58	115.39	114.99	109.31	104.9	115.15	105.89	102.56
107.33	114.94	115.66	118.12	109.4	108.28	104.74	115.63	106.57	112.04	109.51	111.06	111.75	108.56	109.96	107.15	114.62	113.41	107.73	117.25	108.17	107.57	106.92	114.37	110.38	110.91	115.62	112.21	113.2	107.25	118.87	100.8	114.88	105.96	112.61	105.39	110.89	110.46	108.57	111.18	109.83	107.32	111.54	110.83	108.97	115.22	115.4	108.2	112.75	108.79
100.45	104.05	101.53	101.01	104.31	97.536	96.919	97.91	97.302	96.285	101.45	98.916	100.92	98.588	108.1	102.64	95.554	100.68	106.62	103.4	92.632	96.632	99.252	105.79	97.879	93.296	100.49	95.94	99.032	97.977	100.65	99.959	103.67	105.25	98.828	102.61	99.426	101.5	98.068	99.08	91.39	100.91	94.655	97.184	99.684	98.065	103.21	104.83	102.05	100.83
101.36	104	96.278	104.64	95.509	106.49	98.634	101.18	104.4	101.41	100.59	97.982	102.02	94.158	97.828	96.602	94.545	89.701	93.017	100.05	101.16	96.613	101.71	102.51	106.69	96.795	93.579	98.875	103.28	96.8	103.26	100.02	99.848	101.04	98.364	97.253	104.22	96.799	103.85	104.81	97.845	97.67	100.66	104.35	99.624	101.16	98.653	100.37	102.77	107.85
99.167	110.97	102.87	111.26	102.76	109	108.4	108.79	100.88	102.75	104.97	102.44	107.67	103.02	99.761	107.5	112.97	108.09	107.63	110.47	110.41	104.88	100.22	109.58	105.42	103.77	100.45	105.86	105.08	108.13	108.9	111.19	109.77	100.5	104.29	109.56	105.89	100.17	104.63	113.71	110.61	103.71	103.65	109.43	103.49	107.48	100.95	104.72	106.32	101.15
113.38	110.01	107.6	115.46	111.28	117.52	114.1	103.16	110.74	104.83	110.11	114.82	113.59	112.7	110.9	106.95	107.43	115.35	102.05	109.38	108.19	116.68	112.15	111.78	112.78	107.85	106.5	105.16	104.13	112.21	113.18	114.14	114.68	110.54	118.24	101.54	116.05	108.66	112.34	114.25	113.13	106.13	114.59	107.98	115.93	106.05	114.65	113.87	116.37	106.18
102.34	99.389	101.73	101.18	102.13	102.82	101.88	97.981	99.633	98.017	102.89	105.41	97.511	96.98	99.927	96.664	94.086	95.873	101.27	103.84	100.75	106.71	101.67	99.06	102.21	97.373	102.39	97.152	97.397	99.863	104.39	94.294	101.2	104.07	98.548	105.44	103.4	103.64	99.799	100.67	98.356	101.18	97.037	108.8	100.96	99.811	104.13	97.776	100.49	96.416
99.978	115.52	113.24	109.58	109.97	110.84	108.37	109.86	111.37	113.96	114.94	111.99	112.86	111.25	117.17	108.18	114.01	111.36	113.91	107.38	109.57	118.68	108.41	110.54	118.16	105.05	108.4	103.49	110.76	107.37	110.22	107.92	114.15	107.55	115.48	110.04	112.63	111.07	103.32	114.89	108.68	105.47	115.64	107.98	109.14	109.74	109.1	107.35	106.81	108.51
105.74	103.32	106.91	106.27	111.56	108.92	101.49	103.52	103.33	113.54	106.42	108.97	104.91	109.23	107.13	103.32	110.22	101.98	111.41	110.21	110.4	107.51	110.69	106.63	105.46	105.16	102.54	101.02	101.77	108.23	103.24	102.69	112.57	108.47	102.41	105.9	100.91	105.66	108.42	112.23	105.8	103.7	103.92	100.95	107.23	102.48	102.17	103.89	103.66	104.62
103.73	103.65	111.53	104.69	104.14	98.912	102.33	101.54	102.5	106.05	102.17	108.78	103.53	106.7	103.34	106.69	105.61	108.65	104.18	98.919	111.11	104.09	108.46	110.05	107.71	104.58	102.99	110.56	107.6	100.4	107.96	98.649	108.68	103.25	108.24	106.19	103.67	98.061	108.87	109.02	106.73	100.35	99.5	105.19	105.73	105.87	101.67	101.41	100.59	106.3
99.386	106.76	104.81	100.74	95.654	103.08	101.1	97.163	101.69	98.794	97.296	104.19	101.75	96.855	105.62	96.351	98.96	102.27	97.507	104.64	102.71	103.62	100.99	104.59	104.44	99.843	103.98	102.68	94.608	94.217	98.948	105.34	96.694	105.07	103.22	97.717	99.052	98.152	96.22	102.23	95.31	100.59	95.934	107.13	96.088	96.876	99.111	100.18	97.738	98.14
110.39	106.56	107.93	115.77	108.15	113.72	108.31	113.58	112.13	105.08	105.62	114.51	112.6	112.48	110.85	106.59	110.74	104.87	109.1	114	109.2	109.17	114.52	109.28	120.08	109.56	106.55	121.21	108.54	108.92	109.52	113.59	110.32	108.68	115.34	113.46	109.9	111.99	107.8	118.17	110.9	112.58	104.84	106.38	109.02	110.28	116.44	113.44	115.14	113.51
114.02	113.14	113.98	112.03	117.54	105.51	110.44	116.28	113.61	115.39	109.51	108.27	111.55	109.26	110.82	115.42	103.4	111.29	116.59	116.43	107.22	116.75	108.31	116.73	116.13	110.04	113.47	111.8	106.89	114.38	115.41	115	111.43	112.83	111.58	114.43	108.95	108.72	109.58	107.33	112.9	113.92	116.15	113.21	109.68	114	110.72	110.14	108.05	113.06
110.04	102.81	101.9	101.86	103.49	104.16	102.51	103.45	107.33	108.69	100.34	105.14	102.24	101.95	98.749	100.11	104.63	108.68	104.6	103.04	100.71	101.46	98.762	101.88	109.72	105.12	103.39	101.4	107.87	109.39	107.39	108.56	100.07	104.89	108.17	105.5	103.41	100.22	107.2	108.87	104.82	104.16	105.74	106.22	104.87	102.3	111.07	104.87	104.65	104.37
107.92	115.98	105.81	110.86	110.95	105.43	108.08	111.79	110.56	103.77	113.84	108.25	113.84	110.55	108.46	113.77	105.11	111.66	108.02	104.58	109.91	103.24	110.87	111.34	105.01	112.4	111.62	115.69	113.81	106.54	109.37	114.64	112.61	110.31	108.1	107.89	105.44	106.14	100.45	111.1	110.05	109.98	107.61	114.95	114.65	108.84	104.06	103.26	107.46	114.96
100.53	92.744	99.966	104.95	98.576	101.5	101.58	103.14	97.591	100.35	104.18	100.65	104.17	99.266	97.007	103.15	94.88	103.73	98.94	105.51	103.62	100.92	99.121	97.517	102.55	101.36	97.987	97.032	96.287	109.5	100.22	103.9	103.69	100.9	96.523	103	96.86	98.725	98.598	101.92	110.57	96.353	101.9	98.337	101.58	100.09	98.936	102.39	100.44	96.452
102.36	99.222	103.18	101.74	93.924	101.33	95.975	100.96	106.17	97.737	102.78	97.427	104.54	104.72	101.92	97.613	91.583	94.607	102.08	101.52	102.59	97.797	103.89	108.23	103.84	103.87	100.93	102.74	100.28	97.511	97.221	100.34	95.468	102.07	102.2	104.78	104.44	99.724	97.053	99.922	95.566	99.575	99.881	103.7	97.512	101.07	101.14	101.52	102.32	99.583
100.1	110.69	110.09	100.88	106.15	107.93	104.29	109.17	97.415	109	104.43	104.3	101.5	100.77	106.18	104.97	103.66	105.88	105	104.16	101.74	107.01	108.18	106.03	108.2	104.47	105.4	104.75	106.33	112.25	106.03	111.21	106.83	103.27	102	104.38	111.82	102.11	97.327	99.144	108.44	107.77	100.34	105.13	104.21	105.76	102.6	108.27	107.83	103.61
102.43	104.54	99.929	102.82	99.501	109.4	104.99	102.95	107.64	105.98	104.85	103.08	104.46	102.17	106.05	103.15	101.86	108.77	102.73	102.49	106.28	103.8	111.84	101.72	104.83	100.18	102.27	109.65	104.41	103.73	100.62	101.81	107.03	106.61	107.95	107.65	104.26	105.15	110.38	107.36	104.62	106.7	103.18	108.56	101.45	108.12	103.31	104.87	104.2	108.3
110.54	109.78	105.57	104.06	108.23	106.31	116.1	96.207	102.32	100.1	104.46	108.53	109.99	115.84	114.5	113.13	103.56	105.57	105.53	105.94	104.92	103.1	114.45	109.11	116.19	104.6	106.98	108.57	101.36	106.79	107.27	104.74	109.72	107.13	100.25	110.35	103.37	94.072	109.41	103.08	107.75	106.49	109.96	107.23	110.24	108.1	111.39	104.84	109.79	99.403
100.78	104.09	97.561	100.85	103.46	99.195	104.65	97.454	100.73	99.777	97.767	95.772	106.95	105.21	98.437	101.08	93.91	101.4	104.55	102.93	99.711	95.586	100.5	98.019	102.72	100.09	97.732	104.46	96.443	106.54	96.347	98.864	95.51	97.654	99.934	105.64	96.322	100.55	99.336	100.75	103.95	101.81	104.15	97.03	102.55	105.81	101.09	103.21	104.29	98.964
108.94	113.23	109.7	116.43	110.56	116.17	114.02	114.68	110.05	108	110.45	111.46	114.72	113.88	118.51	114.2	112.21	101.44	109.55	113.5	113.21	113.9	116.74	109.04	117.04	112.02	110.87	109.32	113.48	109.97	112.84	109.54	114.79	107.64	104.44	114.41	113.14	107.9	106.63	113.01	106.49	110.94	111.61	104.89	109.45	113.7	113.57	113.31	112.44	110.75
103.02	104.79	106.53	99.367	107.46	98.045	111.45	103.82	106.62	104.57	109.08	103.52	110.48	109.95	106.49	107.97	111.39	109.98	100.97	108.12	100.59	111.01	102.57	101.84	105.05	108.15	100.06	106.81	109.12	106.01	108.78	106.58	102.09	103.15	103.6	104.45	102.14	106.78	102.77	102.47	108.78	107.06	108.71	104.74	112.6	108.44	110.62	103.78	103.43	108.56
110.13	110.58	107.71	107.42	111.01	107.29	108.63	109.76	113.83	106.63	112.41	110.04	112.28	110.4	114.08	113.13	110.02	109.31	113.26	114.99	110.12	106.7	112.22	112.3	108.34	112.51	109.61	105.23	105.33	108.1	103.73	110.7	107.93	112.6	111.35	110.31	108.43	109.41	100.66	115	111.78	116.17	116.44	107.12	115.49	103.49	111.43	105.86	108.36	114.94
103.77	98.503	105.8	104.41	98.966	93.524	106.51	100.31	99.794	95.745	102.68	97.733	102.76	99.409	101.22	103.27	98.637	102.22	102.63	102.54	99.957	99.381	97.334	102.38	98.26	103.61	105	101.66	105.24	109.15	100.27	95.538	101.84	100.13	102.06	104.66	98.459	98.304	99.718	102.53	100.91	100.32	101.55	99.115	102.24	100.72	97.148	98.871	106.75	105.03
103.7	105.38	110.33	99.454	104.52	104.67	106.78	107.19	111.27	105.65	102.3	105.77	106.54	102.26	102.08	106.22	109.96	105.27	107.76	107.97	94.723	99.214	105.08	107.41	104.24	95.453	100.48	105.41	104.26	104.69	103.61	111.27	109.49	103.95	103.44	106.8	109.11	103.16	108.84	101.19	109.41	95.431	106.9	105.25	102.58	103.83	110.73	105.49	101.39	107.17
107.51	116	110.54	106	108.33	114.56	104.17	110.57	114.98	115.11	115.19	109.75	111.61	115.41	112.25	114.75	114.5	110.69	111.01	113.15	111.24	112.94	113.22	110.62	117.33	114.64	109.61	115.37	111.68	115.56	100.75	112.99	111.96	105.95	110.12	114.61	111.67	109.14	112.08	115.68	114.86	112.18	107.36	112.52	108.06	108.3	113.8	113.77	113.48	113.87
109.29	115.28	117.73	106.93	108.89	111.72	113.07	110.38	110.66	115.97	114.2	113.36	112.87	112.38	109.51	107.34	107.23	109.4	110.19	110.92	108.79	111.21	112.38	110.67	111.7	115.57	109.44	113.56	113.26	111.91	112.04	109.25	112.09	116.84	107.74	114.07	112.45	110.56	110.06	110.69	113.65	108.37	114.75	113.79	116.82	114.35	110.51	117.17	106.82	113.43
104.6	112.86	103.43	106.49	102.43	102.96	103.4	110.73	113.09	104.15	107.24	100.42	107.04	107.72	98.393	103.96	105.8	113.27	105.73	108.8	109.44	108.84	104.84	107.26	108.6	105.61	107.51	111.14	98.647	108.96	110.05	111.85	102.72	105.43	103.39	103.28	103.48	107.24	109.69	102.81	110.02	107.33	110.64	106.42	109.06	105.27	105.51	104.43	106.88	100.69
100.62	106.1	100.6	102.63	98.408	95.846	97.867	106.35	99.947	99.291	98.336	104.04	104.65	96.712	97.857	100.69	93.937	101.01	109.71	103.84	97.762	106.36	109.42	104.47	96.548	105.21	101.68	99.214	100.75	99.844	101.56	103.11	100.76	96.833	97.732	97.222	102.04	100.25	105.55	99.547	104.85	95.007	102.17	106.78	99.263	101.91	99.54	95.569	102.31	105.29
106.78	104.87	100.25	106.25	108.91	102.78	105.72	107.92	105.31	106.03	102.39	112.26	107.44	100.4	110.73	100.8	105.21	103.09	104.58	105.52	110.52	106.14	114.14	105.51	112.76	103.77	104.59	106.9	103.58	102.61	105.53	113.92	101.88	100.55	101.33	108.44	104.01	109.27	109.68	111.71	103.92	106.71	100.74	105.04	108.94	109.95	106.6	103.82	107.78	108.8
112.34	113.88	109.3	103.28	108.14	110.16	100.79	106.5	96.889	105.66	107.7	110.4	103.2	105.45	104.95	102.21	110.47	109.43	102.62	108.88	104.3	105.22	112.1	103.83	103.94	103.26	106.08	102.52	103.5	102.51	104.43	109.65	105.91	99.624	106.88	112.13	107.01	110.64	99.515	110.9	105.38	107.23	102.14	110.53	108.97	105.85	103.08	103.19	104.53	106.33
99.215	107.07	109.79	105.33	104.05	106.23	108.46	110.6	106.34	99.937	112.96	105.93	103.77	111.22	104.2	107.34	107.38	102.27	106.49	102.18	109.48	108.88	108.22	106.8	102.3	109.12	101.92	105.68	103.86	104.97	106.39	106.15	106.64	106.41	109.55	105.33	106.49	107.16	110.9	110.49	108.09	104.5	109.64	105.63	103.78	108.49	105.76	110.83	101.5	104.43
110.49	115.24	112.22	112.39	114.14	110.72	103.19	111.89	105.16	108.59	101.87	107.41	110.64	112.63	111.87	110.44	108.72	112.05	113.02	115.19	115.58	112.12	118.18	114.51	117.92	106.94	113.29	107.59	108.77	113	115.32	106.29	113.03	107.45	104.43	114.06	111.81	114.46	109.78	108.13	113.53	111.67	112.56	111.99	114.63	110.73	106.05	113.2	114.55	109.81
100.44	103.29	108.71	104.42	104.79	106.22	102.48	100.52	99.948	104.84	102.01	103.48	103.77	104.13	107.19	103.4	104.68	112.81	100.27	110.39	95.847	100.09	104.35	107.15	102.19	106.41	108.71	102.96	104.55	100.48	108.29	107.4	109.32	102.09	106.19	105.25	102.47	93.799	99.201	103.11	104	101.42	105.75	103.37	106.52	104.94	106.9	106.29	106.93	102.14
101.06	96.984	102.93	95.508	99.967	96.694	100.5	103.17	102.6	98.853	102.56	102.06	100.14	101.39	97.474	103.26	97.444	96.748	101.48	98.492	97.199	93.187	99.88	99.067	100.66	99.877	98.522	99.752	99.044	98.821	102.48	95.603	104.7	101.94	95	99.906	97.818	110.83	93.422	98.255	101.64	100.34	96.614	97.332	103.32	102.68	105.7	105.68	100.52	94.873
105.26	105.08	109.03	107.43	97.112	99.299	103.9	110.77	105.28	101.31	106.14	100.83	105.04	97.778	103.73	106.9	104.21	102.58	105	112.58	103.69	109.71	101.45	102.01	106.47	107.03	96.635	107.94	109.91	108.01	107.24	102.9	100.14	103.12	107.46	105.83	102.53	103.03	107.05	104.57	100.14	103.31	113.73	110.34	98.831	105.77	105.06	103.05	103.75	101.58
110.77	110.2	99.919	104.99	112.74	105.46	107.82	101.82	105.65	101.44	102.17	105.94	103.49	107.28	103.82	102.43	105.53	111.95	106.92	109.33	102.37	103.44	108.53	111.38	102.93	108.35	106.75	110.13	102.14	112.62	108.15	106.22	110.91	110.61	107.92	106.32	104.48	104.45	109.3	105.95	107.69	104.42	99.239	106.45	103.45	107.27	106.71	111.4	104.86	107.44
111.34	114.98	105.3	116.11	115.06	110.56	112.35	107.51	113.45	119.5	106.95	107.78	108.52	114.62	111.54	111.15	113.04	113.97	110.17	100.56	111.61	113.9	103.2	108.64	118.37	108.75	107.52	111.57	110.08	100.74	115.14	116.25	112.09	116.71	104.24	103.63	110.95	116.03	112.82	107.35	107.56	119.1	108.94	111.81	110.46	112.88	104.1	114.75	110.68	113.33
111.77	114.67	108.31	110.38	104.01	108.37	105.32	112.69	118.78	110.17	114.49	110.67	111.64	113.93	114.91	112.09	108.51	116.42	118.54	116.98	114.12	115.27	114.82	109.32	116.85	110.56	113.31	105.06	117.17	111.64	115.5	108.04	117.03	113.48	111.59	110.99	112.04	113.04	117.17	118.9	108.44	110.86	115.81	113.68	113.47	112.59	117.72	116.86	117.76	111.41
106.75	102.74	104.43	105.9	98.122	106.22	109.2	106.15	101.86	101.1	104.96	106.44	112.06	106.29	101.97	103.95	101.83	106.45	105.23	102.73	101.44	106.4	106.47	98.965	110.16	103.82	108.4	108.47	106.7	103.66	102.06	109.33	102.89	103.81	111.31	108.4	103.82	103.78	108.06	106.54	108.41	100.83	105.83	107.33	103.15	109.93	108.81	105.59	110.04	102.16
106.4	102.73	104.54	104.86	105.38	106.16	106.99	101.25	107.49	93.659	102.5	107.43	101.67	105.46	104.31	101.56	106.87	103.96	108.54	103.5	104.7	110.73	98.025	102.55	102.59	106.4	111.83	99.174	103.04	99.754	104.89	100.33	103.68	101.71	102.78	105.66	105.02	101.22	106.87	103.9	99.189	104.16	107.23	102.16	110.34	101.97	107.44	106.61	106.33	100.61
109.55	110.34	115.17	116.98	106.82	117.63	118.11	106.66	110.74	114.87	109.94	118.91	115.5	113.96	109.72	110.12	116.52	107.24	110.14	109.98	101.54	110.56	112.61	110.39	112.13	114.49	113.37	106.37	111.36	115.32	112.83	119.16	112.69	122.83	111.08	110.28	116.98	113.76	105.48	104	107.82	111.54	106.77	108.54	107.84	114.16	110.74	103.43	103.95	112.23
102.88	103.8	103.07	101.75	102.3	101.81	103.09	97.837	112.19	102.05	101.41	102.66	108.04	103.89	101.96	107.03	107.74	103.07	106.4	105.63	112.29	107.53	110.44	102.52	103.25	106.18	106.88	110.12	104.28	107.68	109.23	106.77	106.33	106.43	108.73	110.28	104.93	110.59	104.18	106.9	105.1	106.43	105.51	104.83	106.4	101.94	106.23	103.53	103.08	105.99
105.39	105.74	110.04	108.75	107.46	103.16	100.46	101.24	105.12	103.46	105.32	106.52	105.93	103.79	105.09	108.97	104.42	108.79	113.51	103.95	103.79	109.52	102.57	103.1	104.92	111.89	106.93	108.1	108.51	104.13	106.68	98.909	107.62	106.95	97.145	101.79	111.04	102.13	107.92	100.81	105.21	105.95	105.69	106.97	107.93	108.03	104.8	104.99	102.85	106.19
102.06	103.33	104.27	97.987	95.655	104.45	104.66	96.776	97.935	103.5	94.645	96.941	99.666	94.632	99.528	101.76	97.116	100.57	100.57	97.347	105.01	99.658	101.34	95.953	97.569	105.22	96.688	96.811	102.06	103.82	102.99	99.17	105.17	103.87	99.595	104.61	99.436	97.885	101.32	90.67	97.218	104.45	100.62	100.85	100.58	97.508	99.775	95.889	93.953	102.55
109.42	108.91	113.18	113.77	108.08	109.56	110.55	115.51	110.98	110.61	109.1	107.69	113.49	115.17	114.84	107.1	107.73	109.13	106.02	116.54	109.36	112.14	115.3	104.6	111.95	113.87	103.44	115.73	113.84	112.68	116.61	109.45	115.33	111.94	110.05	113.03	109.53	110.87	110.2	109.81	111.8	107.01	118.4	114.81	113.07	109.19	104.96	102.53	108.93	105.97
107.71	106.1	104.94	121.24	106.09	112.63	108.02	98.34	109.67	113.85	110.01	112.38	104.18	111.65	108.03	116.29	107.54	108.08	109.49	112.38	107.16	115.51	111.81	108.67	118.5	116.51	111.19	116.74	111.34	103.91	116.22	106.67	112.44	106.98	110.64	115.8	108.49	114.31	109.8	114.27	107.81	114.94	112.88	107.78	103.31	117.35	113.95	118.41	109.59	113.8
114.3	104.15	112.03	106.54	112.82	104.49	108.99	117.28	105.25	112.79	108.99	115.34	109.3	112.5	110.2	108.26	110.53	110.69	106.36	114.68	108.02	118.33	111.55	107.2	116.67	105.04	114.38	111.27	115.17	115.44	113.07	107.97	111.32	110.25	106.6	113.13	109.72	115.98	113.81	110.34	112.29	114.52	108.48	110.03	111.01	109.9	110	110.66	115.59	107.49
110.62	109.06	105.85	108.27	108.24	103.81	110.84	106.2	101.41	103.23	109.79	103.25	104.72	99.819	109.74	108.17	105.96	111.46	103.92	108.02	108.93	104.6	99.241	102.72	112.11	109.79	108.5	105.19	105	96.752	105.72	108.87	104.61	105.48	108.96	102.51	107.68	100.43	104.57	107.33	111.32	105.63	105.52	102.26	105.85	103.83	101.19	100.7	106.26	106.04
113.26	105.22	115.36	109.25	110.92	113.33	108.35	111.95	106.62	104.32	106.57	110.82	112.42	109.5	114.81	108.97	114.08	115.36	106.63	112.57	114.4	105.66	108.18	106.19	108.56	111.32	111.26	109.86	108.55	111.05	110.47	107.22	104.88	114.74	108.54	106.23	109.08	111.73	112.08	110.32	104.93	105.79	108.68	111.72	114.57	110.7	113.8	115.41	112.51	115.67
102.9	101.83	106.59	100.54	106.59	101.93	109.31	107.14	98.187	111.62	106.56	103.43	104.81	100.68	105.31	108.78	105.75	104.91	106.82	105.94	107.97	104.82	101.4	103.21	108.09	105.94	98.595	100.57	107.13	110.29	105.23	106.66	101.25	103.72	102.96	103.3	101.67	105.41	104.78	109.08	106.6	103.75	100.75	110.58	105.34	108.15	107.01	109.57	105.89	104.47
100.39	109.84	102.59	100.72	104.27	105.17	107.59	111.32	108.45	113.95	106.64	103.69	107.43	102.88	105.73	99.865	107.66	104.75	104.85	105.8	106.2	104.81	108.41	107.93	104.36	109.03	106.48	109.44	105.46	109.21	105.16	102.63	100.4	106.67	102.67	108.38	104.33	104.96	103.16	109.15	110.72	108.64	104.48	114.73	103.29	103.47	102.19	102.07	106.97	104.04
113.55	109.58	110.08	111.23	115.5	110.29	111.28	112.06	112.35	111.56	110.25	107.73	119.53	114.51	110.21	111.68	102.13	115.25	114.14	114.47	115.08	113.35	108.82	110.91	113.56	113.05	107.5	111.62	111.86	108.21	110.85	116.71	105.54	110.88	114.56	108.63	112.94	105.62	109.25	117.55	115.33	109.91	105.76	112.96	109.03	110.28	113.99	114.33	108.27	113.59
113	112.86	113.64	109.37	113.69	111.75	110.9	119.3	113.18	111.74	109.66	115.06	118.97	109.21	116.35	111.07	111.17	111.82	112.35	107.66	104.71	110.47	116.01	116.36	116.91	109.28	109.89	109.23	115.45	116.54	108.32	117.26	107.56	116.25	111.46	110.66	107.74	112.35	108.74	111.1	109.33	106.86	110.14	109.13	116.28	102.18	109.41	110.07	108.84	109.46
103.73	97.51	101.35	103.33	106.69	101.99	101	103.92	103.17	105.72	104.49	99.977	106.49	103.73	106.14	106.17	105.66	111.06	104.35	100.37	107.07	99.553	102.51	108.58	104.51	102.58	107.64	106.51	103.62	110.04	99.028	104.6	108.04	107.04	102.14	108.22	103.44	107.09	102.77	105.94	109.91	103.9	108.58	108.37	107.22	103.6	104.13	106.88	108.14	107.64
108.01	104.45	109.27	103.77	106.34	104.47	108.03	114.77	108.75	103.25	103.2	110.08	100.66	104.48	107.95	104.27	110.01	111.13	107.38	106.98	99.577	108.44	104.27	103.54	106.19	108.71	104.88	110.17	109.43	109.95	100.8	106.55	105.82	116.44	102.88	102.92	106.18	104.31	107.05	103.21	102.63	104.06	102.03	102.83	113.68	109.57	107.12	104.61	109.42	104.34
112.42	108.78	109.31	111.69	114.68	108.2	107.67	111.41	107.44	105.25	119.52	117.57	109.83	111.91	110.47	110.9	111.92	110.39	114.89	108.49	108.98	112.65	116.22	112.18	116.26	111.1	114.82	111.41	117.99	108.52	112.44	112.61	114.03	111.55	114.03	107.28	111.46	106.78	114.09	105.12	114.72	108.87	111.3	116.17	112.91	114.02	114.88	109	111.62	102.51
109.21	107.52	103.98	106.71	106.32	110.11	101.28	107.08	104.57	105.88	106.67	102.41	102.73	105.18	101.03	104.44	102.08	104.35	110.88	109.47	103.11	105.82	105.73	106.28	104.82	110.39	104.97	103.86	104.57	107.87	109.02	105.15	102.62	110.32	98.352	106.09	102.08	104.06	104.51	103.56	105.88	109.15	103.84	105.99	106.07	110.2	105.47	108.57	109.88	104.39
110.31	114.2	111.18	112.57	107.93	117.11	109.1	114.65	109.36	110.71	112.42	113.2	109.8	114.54	113.43	113.11	112.05	111.22	116.47	111.44	110.12	109.17	109.89	107.49	112.53	116.98	109.74	106.05	110.7	107.68	107.72	111.59	107.84	110.53	107.44	113.93	107.35	115.47	106.92	109.28	114.87	110.34	112.06	108.57	116.89	108.82	104.15	116.49	108.03	110.62
102.08	106.93	114.13	109.56	107.86	109.68	107.6	105.01	109.05	103.96	104.4	108.14	107.58	104.96	103.07	107.39	104.88	110.01	103.18	106.7	105.72	99.814	107.95	102.28	104.2	110.42	100.21	107.15	109.3	108.78	109.73	109.55	98.014	108.59	103.74	105.18	101.62	109.96	104.27	105.05	102.87	104.28	106.1	102.39	107.24	111.7	109.46	107.44	105.47	114.67
105.21	106.83	106.14	104.58	109.84	103.68	105.24	102.61	102.71	101.28	106.64	104.17	102.02	102.79	107.58	110.84	103.91	105.7	102.41	104.66	101.27	107.21	106.07	106.73	108.49	106.76	102.28	105.16	109.9	99.345	103.12	105.82	108.19	100.73	101.08	103.56	102.45	104.6	101.15	109.65	102.78	107.52	114.25	107.19	108.93	106.85	113.08	108.45	109.63	110.29
106.74	108.96	112.28	109.73	114.02	102.96	107.76	104.33	107.37	102.5	105.57	107.31	105.36	106.68	107.13	110.6	105.44	101.25	105.81	106.72	105.65	106.44	111.01	107	108.62	105.87	111.64	102.9	106.98	108.04	108.1	105.07	104.79	109.49	102.27	102.97	106.1	107.7	110	110.05	112.62	103.77	104.9	103.23	112.65	104.52	105.56	106.95	106.99	104.15
123.57	110.06	111.69	110.34	110.96	110.27	115.19	113.85	113.41	113.99	117.69	116.26	114.34	113.26	109.58	112.89	113.45	112.65	117.64	113.92	113.85	114.98	116.07	107.48	115.63	113.42	109.36	108.44	113.3	112.17	112.9	113.18	115.17	110.84	113.63	109.44	113.61	114.8	110.88	108.89	115.94	106.15	111.79	116.11	116.53	113.08	113.51	110.39	113.13	118.66
115.25	112.34	116.46	115.14	111.95	110.37	116.21	116.14	117.09	110.83	117.8	111.91	109.98	109.49	103.9	117.65	112.13	117.21	111.55	107.43	113.91	116.81	113.03	117.31	115.04	112.14	112.56	109.06	108.33	113.1	115.85	113	108.36	116.44	113.22	113.34	117.45	111.3	111.84	115.3	114.41	119.5	116.6	111.14	109.88	113.26	109.59	110.21	114.89	112.31
106.75	113.68	109.65	106.34	111.35	112.15	105.7	107.98	100.24	107.43	104.97	108.94	105.77	113.66	102.51	105.64	111.26	111.02	103.89	107.3	100.54	106.57	104.75	106.75	98.373	106.56	102.43	101.96	102.41	101.29	103.36	109.17	103.25	110.86	103.65	103.29	106.01	104.5	104.02	106.41	100.53	106.72	110.24	101.78	101.37	99.948	103.07	102.88	108.32	109.38
114.71	110.03	111.63	111.27	112.34	109.32	113.06	109.11	105.84	112.41	109.7	108.23	114.72	110.63	114.54	113.65	105.04	106.06	110.58	112.51	116.28	110.33	118.3	112.57	109.19	109.59	110.85	111.14	110.51	116.05	110.42	114.17	111.87	112.62	107.01	106.79	108.29	106.71	114.89	121.13	112.94	115.69	109.94	106.47	102.9	111.91	106.18	109.2	113.82	112.05
105.03	103.69	103.7	111.13	110.8	104.64	104.95	103.39	100.73	105.91	104.81	104.86	104.4	98.899	100.32	101.82	110.25	102.13	104.27	107.98	109.98	109.38	104.5	103.51	105.2	103.03	105.11	110.15	105.65	102.83	101.7	104.81	103.27	110.71	102.81	102.88	100.25	101.44	104.5	110.92	102.18	103.96	106.06	106.13	102.98	103.02	104.4	106.74	106.92	100.18
101.6	104.2	96.684	101.48	100.77	97.459	101.58	103.4	101.48	95.703	101.57	104.63	96.599	95.936	96.632	102.94	98.356	95.562	101.21	102.39	100.78	99.971	98.738	102.63	102.79	97.23	100.68	108.07	94.867	100.34	101.92	96.822	93.294	104.51	97.583	92.622	93.678	98.786	97.06	102.24	95.207	96.573	100.89	97.689	102.59	99.266	102.84	99.965	104.74	101.52
104	110.13	104.72	109.67	104.23	105.5	108.92	103.37	106.12	111.43	104.18	104.98	106.35	107.02	109.31	105.51	107.11	108.87	108.37	106.23	108.45	107.94	107.29	105.66	107.39	107.43	104.59	111.84	106.48	104.24	108.12	100.64	106.6	106.28	104.97	98.48	102.51	102.68	105.74	106.92	101.24	108.44	97.372	108.87	104.09	107.35	101.6	108.49	103.47	106.5
93.773	110.94	103.24	104.38	105.14	107.64	107.48	105.95	112.76	111.84	109.07	105.72	105.17	108.01	98.015	100.85	106.19	107.89	108.39	102.24	114.43	102.42	107.94	106.33	108.68	104.63	104.59	111.2	105.21	100.61	107.47	103.82	103.58	104.68	103.46	110.18	108.12	106.98	101.43	108.56	104.24	107.07	102.44	110.21	103.76	100.72	110.98	109.06	103.34	104.15
100.23	97.332	99.376	95.69	98.412	95.623	96.059	108.87	92.413	100.05	96.833	94.33	100.87	99.814	93.998	91.046	103.92	97.716	101.24	99.994	101.01	100.14	106.56	102.52	100.78	97.654	98.562	96.932	96.264	98.945	101.44	96.257	101.52	97.782	101.65	100.03	99.296	98.882	100.75	104.87	101.57	96.973	92.564	98.778	98.529	101.44	101.5	93.45	100.54	95.839
106.99	113.33	111.03	116.01	112.3	113.52	114.68	116.21	112.49	113.41	113.89	115.36	123.43	109.6	115.63	109.64	118.02	118.23	113.76	111.61	112.3	107.37	114.2	114.29	118.06	113.49	111.43	107.42	106.57	115.73	115.25	111.94	109.55	117.56	110.86	115.59	107.82	114.68	115.14	111.13	112.42	114.43	116.13	111.69	113.85	115.12	113.1	114.91	111.4	111.14
108.34	106.62	104.21	108.58	105.98	103.85	101.76	108.73	105.02	101.02	102.77	106.72	101.34	101.72	99.205	102.86	105.96	107.72	106.45	106.8	103.56	105.48	107.53	108.26	101.33	104.05	106.87	105.05	104.79	109.2	107.7	110.07	108.43	100.26	109.34	106.2	102.62	112.05	104.9	110.03	104.95	105.16	109.17	106.24	105.93	107.57	103.61	101.91	107.91	99.709
98.804	103.81	101.09	101.8	101.71	99.258	97.527	100.26	102.25	102.14	99.034	95.57	99.807	95.145	101.12	100.74	96.579	97.379	100.5	95.446	103.47	94.32	98.92	96.315	95.434	111.65	103.05	98.946	101.72	97.766	100.28	103.14	100.81	103.65	99.496	102.35	94.964	92.081	98.863	101.54	98.119	102.26	96.075	93.879	97.13	100.89	95.887	102.18	98.727	97.226
99.283	102.97	100.38	99.928	100.62	103.27	101.67	103.73	96.748	101.14	103.1	104.18	105.91	106.2	99.85	95.35	100.75	102.99	97.027	93.439	96.637	101.91	96.271	106.31	98.14	89.407	93.891	100.69	95.773	95.868	97.998	103.06	94.913	100.92	101.5	106.67	95.304	100.9	96.594	95.158	97.503	97.411	94.215	97.432	102.7	101.84	103.97	95.571	100.25	98.794
101.9	103.88	107.72	102.74	104.61	103.84	107.76	112.87	105.73	102.83	108.55	101.34	105.31	109.52	102.82	105.37	102.88	98.9	101.61	105.25	101.32	97.991	112.22	103.89	108.25	107.86	109.48	108.24	110.69	105.19	99.508	107.55	106.33	103.03	108.99	105.95	109.01	105.3	110.05	111.64	109.01	101.38	104.73	108.28	103.96	104.86	111.87	109.88	107.7	109.63
102.75	106.49	103.39	110.52	108.37	103.15	108	103.46	104.62	108.68	99.798	109.05	108.27	109.09	104.41	107.54	103.87	100.71	102.2	108.49	104.01	104.24	106.39	104.31	103.96	110.15	103.83	101.19	104.07	107.7	111.67	107.96	103.47	109.83	105.37	103.95	108.42	103.77	112.33	105.19	106.94	109.78	107.59	103.62	105.9	102.86	109.34	106.77	107.64	105.11
107.07	105.47	100.48	103.2	100.02	109.53	109.93	107.04	110.43	107.06	105.16	109.19	104.46	103.96	107.56	103.81	107.53	107.42	104.73	105.84	98.081	102.01	105.2	106.77	103.75	105.98	109.79	105.1	99.894	107.2	113.65	112.08	104.35	106.05	113.97	107.83	102.05	112.73	109.88	104.56	107.62	104.33	102.73	109.89	109.53	104.77	106.69	97.113	113.77	104.85
96.58	97.594	97.043	103.19	103.47	96.252	107.66	102.54	98.538	103.14	103.27	100.71	103.28	94.253	95.893	100.77	96.774	103.92	104.71	103.84	104.08	103.75	104.5	93.948	103.61	99.814	100.09	103.92	100.49	99.97	99.877	100.38	103.87	104	105.6	103.09	106.07	105.06	100.71	102.75	101.57	101.84	101.07	100.16	101.8	99.925	98.212	96.244	107.8	102.38
99.664	96.631	97.432	102.79	101.3	97.877	101.23	97.126	99.438	95.453	102.27	100.82	100.05	105.6	101.4	102.95	101.07	103.21	100.36	100.99	101.47	92.618	99.226	102.54	96.903	110.61	97.869	101.94	92.805	98.213	95.942	103.17	99.721	104.32	99.991	95.321	96.073	101.01	102.75	99.283	94.029	104.96	98.47	102.8	102.23	99.457	92.831	98.893	103.41	101.98
106.44	107.38	104.08	106.42	115.8	109.19	106.38	102.35	101.51	104.25	106.07	109.81	109.49	102.81	107.6	102.32	112.88	109.66	107.32	100.08	104.95	103.09	107.49	102.06	106.97	108.38	103.21	108.82	108.01	110.65	106.52	106.7	108.36	103.54	113.36	105.77	105.35	105.83	113.1	109.29	106.35	104.8	107.5	98.689	106.78	107.26	102.98	111.62	106.17	110.42
107.27	110.32	106.23	113.31	107.84	103.32	102.8	105.06	108.53	102.46	102.4	104.46	105.85	105.45	108.59	103.05	107.42	109.72	107.9	100.7	98.715	102.63	98.966	110.09	100.58	103.66	106.17	106.67	103.29	105.31	104.88	104.54	105.99	105.12	109.15	107.14	101.24	104.92	106.33	104.99	100.53	102.9	114.14	108.77	103.61	105.45	106.68	108.28	100.42	106.77
107.3	111.44	112.36	112.12	110.06	114.35	112.11	110.65	113.35	108.48	111.67	114.75	114.2	114.12	105.55	113.49	109.35	115.72	111.87	109.94	114.03	113.78	110.61	111.68	119.44	113.64	113.77	107.08	118.31	112.77	112.44	109.38	110.72	110.34	118.04	110.08	110.33	114.66	114.08	111.55	114.86	111.36	111.16	111.37	108.63	106.31	111.1	112.49	110.78	110.97
104.9	101.7	103.29	110.19	101.43	110.98	107.41	104.91	104.27	101.5	105.89	103.98	100.08	105	107.42	104.61	106.35	103.94	109.14	106.96	113.3	104.51	104.56	110.66	101.73	105.28	107.15	101.07	107.92	102.95	104.62	110.91	102.94	107.49	105.85	105.17	106.38	103.31	107.2	103.36	110.23	97.84	110.91	108	106.15	103.96	98.317	104.15	106.13	103.78
99.632	96.235	104.98	102.72	106.33	96.974	99.028	100.26	103.85	98.35	103.28	101.07	106.46	98.043	101.27	99.343	104.48	107.79	104.57	100.18	98.425	102.99	102.27	95.099	104.47	94.556	104.68	89.738	95.89	99.04	100.07	93.952	100.04	102.65	106.85	100.24	96.702	106.77	98.565	96.624	94.68	99.421	106.64	100.96	98.963	104.17	100.27	103.3	96.621	97.98
103.84	98.304	97.793	93.14	95.731	102.67	103.14	94.443	93.58	98.015	99.968	100.04	100.64	103.98	99.038	107.78	94.829	98.379	100.12	103.6	100.34	98.718	103.42	94.761	98.296	100.33	104.1	99.941	92.98	98.969	97.395	96.482	97.491	102.34	96.958	109.17	97.098	94.317	100.75	99.524	99.788	97.852	98.59	90.098	98.289	96.982	98.645	104.46	104.69	94.547
112.11	106.41	102.17	108.95	109.82	114.78	100.23	111.38	109.76	117.36	109.85	110.8	105.22	111.64	105.37	105.51	107.6	106.28	108.69	109.14	114.75	108.43	112.12	110.89	111.74	108.95	107.76	110.32	102.61	113.79	111.86	112.96	112.51	110.72	109.54	108.74	108.46	111.08	112.36	105.11	112.78	109.64	105.16	114.71	114.57	110.26	111.03	105.37	113.81	113.19
104.33	106.2	102.29	108.7	105.48	109.26	106.23	104.29	99.955	102.49	106.56	104.61	101.11	108.36	107	106.72	106.85	104.53	106.92	107.56	111.44	109.43	110.19	106.98	108.36	108.08	105.48	107.11	104.74	108.62	105.03	108.36	109.18	98.646	103.95	102.95	104.3	106.72	101.33	107.05	107.76	107.45	108.71	110.95	103.17	109.04	105.22	102.87	99.899	102.65
117.29	113.31	109	110.12	109.21	112.89	107.82	105.98	111.9	109.78	109.32	106.73	105.64	109.32	110.37	112.16	111.67	116.02	112.79	112.1	111.65	110.3	104.35	108.7	109.89	108.52	110.56	111.11	113.97	109.43	107.39	109.69	114.65	116.85	112.82	116.57	115.04	112.54	111.86	107.48	110.1	105.51	115.37	109.41	111.71	104.7	112.69	106.53	116.73	111.26
105.06	108.92	101.84	106.71	102.69	106.82	105.75	103.51	109.34	112.71	109.53	98.053	104.22	105.02	103.47	102.26	109.01	101.78	107.96	101	111.91	103.55	105.6	101.26	113.38	108.05	106.35	108.57	102.77	104.24	105.99	109.81	103.93	113.13	111.02	108.2	102.33	109.14	109.47	104.69	107.74	102.85	112.05	102.69	108.93	104.21	111.32	109.73	104.53	102.98
110.91	111.89	109.94	112.52	112.58	107.96	106.56	109.5	112.62	115.38	106.64	109.29	114.39	111.31	106.43	110.06	112.77	112.3	113.31	109.5	110.03	116.25	115.22	107.76	108.4	112.63	114.42	116.47	118.79	109.52	108.49	112.82	109.41	109.25	109.55	111.21	109.59	113.65	110.42	110.9	108.34	115.4	109.14	107.49	110.68	111.51	107.99	113.54	106.84	107.09
104.1	100.65	105.74	102.81	103.19	100.58	103	104.97	105.17	106.38	110.35	105.99	104.01	102.71	103.49	107.01	110.94	109.57	103.99	108.6	108.48	110.61	105.91	108.8	102.88	96.231	113.04	103.91	106.99	104.66	102.74	110	106.46	107.92	98.955	102.19	107.75	106.66	102.35	102.82	111.99	101.24	107.35	108.13	107.73	100.92	109.4	107.49	108.69	107.08
104.72	102.62	101.95	101.44	96.4	97.963	97.837	97.416	97.961	101.58	102.47	97.342	102.22	99.115	101.38	106.03	104.03	97.806	101.71	113.21	98.823	102.86	94.441	96.726	103.75	100.23	101.79	91.857	90.256	97.155	96.308	97.39	101.84	105.17	97.505	100.44	107.88	106.45	98.304	105.08	99.796	100.13	100.18	93.501	97.435	97.992	99.032	102.63	98.724	97.943
107.22	110.24	102.46	103.01	109.09	101.02	103.35	108.6	110.12	109.57	98.346	106.24	109.84	98.527	102.78	107.9	109.88	98.955	110.07	108.38	106.54	109.43	113.39	105.53	104.78	102.43	116.12	106.77	104.68	107.66	107.23	102.73	104.25	107.73	108.98	108.2	109.93	101.63	107.91	106.8	108.22	102.55	107.36	106.65	110.88	102.74	102.69	107.81	109.33	105.78
107.64	106.13	108.27	108.4	103.25	108.03	110.39	104.32	105.86	103.2	106.55	103.16	105.57	109.24	106.49	104.44	104.38	109.02	105.35	107.42	107.21	106.93	107.19	102.85	112.42	104.6	107.53	109.46	108.64	108.54	101.4	104.96	101.66	112.3	101.23	100.31	104.77	99.002	104.62	108.19	108.24	102.52	106.68	106	109.2	105.79	99.494	108.52	107.27	110.55
105.45	108.26	105	102	102.28	108.1	107.35	106.47	100.87	107.22	108.18	96.988	101.78	111.26	106.48	102.17	109.06	105.57	107.65	108.07	108.99	99.376	104.44	105.18	104.23	106.69	103.53	103.56	105.84	113.8	103.06	104.66	104.69	100.7	108.27	107.53	107.32	102.72	109.14	103.35	103.33	110.43	110.84	106.94	108.21	104.75	104.67	100.55	111.54	112.44
100.35	105.07	103.59	103.44	110	100.69	105.18	105.29	113.67	102.32	106.09	102.14	112.55	113.83	107.24	99.764	107.4	103.04	104.72	104.39	103.05	105.82	106.8	104.94	100.26	108.3	102.5	107.46	111.09	108.27	107.6	107.79	107.28	112.3	108.41	106.36	108.85	112.41	109.89	111.07	107.64	108.14	104.48	105.51	107.53	106.43	112.25	102.71	101.9	101.39
98.247	103.27	105.89	105.69	101.81	105.77	101.35	103.21	105.21	106.5	105.09	102.41	100.33	109.36	104.54	100.85	106.51	107.34	104.28	105.24	106.82	111.53	100.05	104.56	103.25	106.96	101.42	101.69	104.63	110.92	104.86	97.298	105.21	102.27	110.82	104.02	104.91	107.83	107	111.29	101.07	101.54	101.02	105.73	104.21	104.15	98.877	104.15	103.61	103.13
99.672	98.568	102.45	105.1	105.56	98.614	93.86	101.98	94.151	101.08	98.395	102.22	97.468	98.959	103.27	102.3	95.769	104.46	99.841	104.43	100.5	103.04	101.97	96.891	103.56	99.59	99.568	100.2	97.482	95.94	98.811	104.44	97.836	97.841	101.95	100.46	100.42	96.987	99.4	101.41	96.301	100.59	95.26	98.235	100.14	107.76	97.477	101.59	101.07	99.346
113.2	117.52	109.15	110.27	109.48	113.41	106.2	112.4	110.2	110.69	106.61	110.03	106.82	116.28	108.15	109.67	109.09	110.78	114.04	111.31	110.36	111.07	111.7	111.6	112.01	110.36	112.11	108.43	109.72	109.8	104.78	110.91	112.04	109.77	105.33	109.3	112.82	103.84	106.4	103.34	106.17	108.83	109.94	106.46	109.32	109.76	109.56	110.41	111.17	109.97
111.71	98.79	111.18	104.01	108.76	112.15	108.99	98.359	109.15	98.515	105.78	98.375	101.6	104.14	106.08	102.11	110.03	111.39	110.81	111.68	109.48	105.44	106.76	105.13	103.2	103.06	106.03	103.53	101.12	108.72	113.94	110.92	103.58	106.41	106.9	95.947	99.904	111.81	106.16	97.919	107.08	102.28	106.67	100.33	104.59	111.7	108.18	99.885	107.07	106.47
110.66	109.86	112	108.69	113.86	114.63	111.28	111.11	112.1	109.81	120.2	113.94	107.66	119.95	109	111.92	104.02	110.98	113.99	115.76	111.27	107.54	113.05	111.36	111.63	109.79	110.18	117.09	110.27	98.896	114.27	109.29	117.57	105.63	114.33	113.39	106.36	112.34	114.97	113.88	118.21	106.81	106.86	107.36	107.54	112.17	114.11	114.24	108.32	109.24
94.344	112.87	106.11	110.8	98.798	109.99	105.77	95.261	107.14	107.48	103.14	108.65	106.65	106.91	107.28	104.28	101.97	102.65	116.87	105.16	107.8	106.35	108.26	108.43	106.16	106.94	106.19	109.93	102.61	107.19	112.71	103.39	102.97	103.93	109.61	108.1	106.85	108.29	102.7	109.12	105.36	106.85	107.09	110.16	102.65	106.98	102.73	99.633	109.95	104.7
98.379	94.806	101.78	98.319	92.703	100.13	102.73	96.438	97.624	101.46	98.468	100.9	99.518	100.18	96.699	95.886	97.481	100.16	110.02	101.23	108.18	103.4	104.79	100.22	105.91	100.51	101.55	98.048	101.25	97.202	101.08	97.692	101.67	107.2	100.2	104.43	98.279	102.99	105.11	100.24	101.53	96.909	104.97	101.27	101.53	101.96	94.563	101.75	97.29	97.006
112.48	110.71	106.11	115.02	101.09	106.4	106.3	114.15	110.22	114.68	112.54	112.57	110	117.05	115.42	105.49	113.55	119.19	108.94	114.31	113.05	106.15	107.52	106.83	111.86	109.91	107.6	106.19	110.68	107.64	109.28	104.35	114.15	111.1	103.55	108.88	114.09	106.76	105.42	108.94	112.03	115.01	109.62	115.36	111.92	105.19	108.61	112.44	105.14	108.17
101.47	109.56	113.99	99.918	99.389	104.23	110.26	105.09	104.59	104.26	103.26	102.9	112.5	103.75	104.06	104.79	108.12	109.82	104.82	108.28	112.99	108.33	105.1	102.07	107.3	104.07	103.07	103.96	107.64	105.43	107.5	104.19	107.57	105.3	104.33	106.46	100.08	100.74	111.46	104.4	106.24	114.53	106.29	100.78	101.64	104.32	107.91	102.97	105.59	108.73
107.2	102.84	99.957	98.016	106.71	106.61	109.96	106.9	104.02	106.87	105.19	105.11	111.29	102.07	107.33	103.75	106.44	108.85	106.39	105.55	110.1	109.09	108.23	100.59	105.59	109.15	101.18	103.07	109.49	112.16	100.18	107.83	104.31	105.04	108.08	105.8	106.44	109.24	107.05	112.4	104.33	103.22	104.3	100.3	99.463	100.2	109.1	101.67	105.47	109.62
108.35	95.457	105.18	108.13	102.5	109.45	103.32	107.78	104.15	107.54	105.99	106.14	100.43	104.75	105.95	110.7	105.21	102.78	103.83	103.81	108.56	108.78	100.26	110.84	104.25	99.983	101.46	102.57	106.98	108.56	104.79	104.37	112.28	105.91	105.74	108.56	102.26	105.53	105.38	106.71	108.45	110.75	107.14	100.77	109.47	98.889	105.26	114.28	108.24	106.16
115.95	107.04	109.09	115.62	116.83	109.43	112.01	106.13	112.82	111.21	113.65	110.96	113.05	112.04	110.6	106.31	105.44	111.1	114.6	109.91	111.55	111.81	114.58	114.16	113.84	117.02	113.09	119.28	111.75	113.45	109.95	109.69	118.47	116.5	111.98	109.6	109.95	109.14	110.92	113.82	107.35	115.35	108.88	111.04	114.85	113.73	110.96	111.93	115.25	112.86
101.76	98.24	100.15	98.67	99.394	101.81	96.352	97.633	100.46	94.973	98.953	100.33	99.03	99.475	104.3	100.64	92.499	100.4	98.212	100.25	98.016	96.493	101.56	103.78	101.55	104.08	101.37	98.274	105.19	101.16	95.914	97.496	98.058	102.73	92.011	98.68	102.73	93.728	104.52	98.059	92.562	95.066	101.1	102.44	102.97	92.522	101.02	99.153	92.837	94.17
98.211	99.054	107.44	101.8	103.18	91.938	108.32	101.11	105.78	106.13	107.79	99.056	99.107	103.72	107.69	94.441	97.68	103.6	102.4	103.28	105.22	96.03	99.631	105	94.906	98.443	98.019	98.995	100.38	103.25	101.74	97.395	95.777	101.19	112.05	98.82	97.105	93.33	101	100.11	95.154	96.945	93.848	94.591	99.527	101.35	95.526	100.24	95.102	95.176
103.6	105.98	107.33	102.57	109.32	111.25	104.91	112.24	104.05	108.22	105.62	105.57	100.13	105.69	107.06	104.42	105.47	109.73	99.597	107.12	109.48	103.52	101.61	109.36	112.17	104.51	102.15	102.2	106.44	106.28	100	107.33	102.75	105.92	98.008	110.05	103.24	106.67	109.86	101.88	106.42	108.08	104.1	107.25	104.13	109.19	106.62	104.45	104.24	105.53
106.17	111.84	104.17	102.86	107.11	110.78	103.33	99.466	107.51	101.8	109.05	105.51	110.76	110.7	106.04	107.56	101.81	109.68	107.49	113.59	107.34	107.33	102.96	105.34	108.25	106.72	104.92	110.76	106.24	105.83	114.99	102.37	104.11	97.648	111.58	105.43	107.42	105.54	108.35	113.21	104.49	104.04	100.52	103.97	108.24	108.41	107.74	104.21	102.89	115.89
111.55	110.19	111.71	110.91	121.84	112.67	108.1	108.17	115.55	108.08	109.32	109.56	107.76	107.91	111.78	109.42	115.13	113.35	108.88	105.49	112.64	104.74	110.8	113.81	111.9	113.53	110.38	114.51	115.41	111.34	107.12	109.46	112.88	110.32	109.62	115.09	108.74	115.02	108.28	106.84	117.39	111.44	109.71	109.9	121.45	111.63	109.67	108.62	114.84	108.29
105.71	106.47	106.35	107.91	99.923	104.62	105.5	107.42	102.96	102.22	109.57	103.8	106.18	99.897	106.04	103.2	104.71	108.16	108.61	106.24	108.57	111.33	100.17	107.07	108.7	97.24	103.14	102.64	105.07	101.78	107.99	103.11	102.65	108.89	107.27	104.39	100.67	106.57	102.69	102.28	106.63	103.4	105.97	108.78	108.75	110.7	107.14	105.38	101.17	107.75
93.994	106.46	98.157	98.707	97.147	97.809	102.19	98.701	97.736	96.546	103.25	99.697	100.45	105.02	100.11	95.259	103.17	95.52	103.36	100.97	96.461	102.76	108.48	96.651	99.903	103.31	98.913	99.004	96.718	98.592	98.602	95.187	99.733	90.668	102.21	94.967	99.695	97.54	96.956	96.719	96.519	94.129	103.87	103.16	101.71	92.133	105.74	94.21	99.538	104.44
114.13	109.81	106.33	111.01	111.12	109.72	113.65	109.72	109.93	113.95	115.63	111.75	115.28	108.51	113.8	112.85	107.51	114.29	112.2	107.75	109.89	111.88	105.47	113.5	105.67	114.51	112.43	113.21	112.57	112.04	114.55	110.49	109.31	113.48	111.46	108.99	109.49	115.35	111.71	113.35	109.38	110.71	112.57	112.44	112.7	107.98	110.24	119.79	119.07	114.13
103.45	105.92	99.912	110.46	98.813	105.94	102.82	99.78	98.714	99.66	99.644	104.4	105.45	105.64	103.94	109.63	105.66	106.09	104.1	100.16	106.81	111.94	110.4	102.57	101.04	107.99	102.44	106.66	103.01	105.44	103.92	102.87	107.33	105.06	104.07	105.56	108.56	103.98	101.2	105.02	101.53	95.98	105.53	105.95	104.57	98.915	103.87	108.72	104.56	110.63
111.56	108.56	112.23	103.22	99.95	106.16	110.54	107.41	106.39	110.37	107.84	103.41	104.38	108.62	101.57	101.36	102.1	104.57	104.38	101.11	103.27	113.38	106.64	106.17	100.71	104.65	107.33	101.92	104.69	111.29	105.22	103.02	103.16	106.72	106.73	101.51	107.33	103.72	101.53	101.4	106.32	109.5	101.03	107.94	110.26	105.5	113.5	107.66	107.33	110.73
102.72	104.01	109.41	109.02	105.94	104.76	104.79	104.94	104.94	103.66	104.96	108.58	108.56	102.67	103.8	101.53	99.414	104.04	108.05	106.51	106.01	102.68	104.65	109.78	101.69	108.25	107.25	103.72	104.03	100.71	100.17	103.84	106.47	103.49	104.71	105.4	111.64	102.58	108.2	108.69	102.23	109.56	102.63	109.97	107.36	104.87	107.91	107.3	103.71	104.31
116.55	117.05	105.55	114.55	110.92	108.93	109.91	107.64	114.76	108.81	115.96	112.11	113.66	107	110.78	111.43	112.16	108.19	112.32	111.04	110.92	110.51	110.56	110.62	115.29	117.05	120.28	112.92	109.98	108.99	112.33	111.05	107.26	109.51	108.98	111.97	114.38	113.98	115.67	114.5	116.06	112.09	112.01	112.34	108.46	112.24	112.8	107.17	109.87	104.12
110.58	113.22	112.66	106.97	109.01	112.32	110.96	115.17	107.12	108.72	115.08	107.73	113.51	112.13	106.5	113.87	108.81	107.84	106.7	109.03	106.15	113.38	115.03	104.53	111.9	103.74	110.56	118.14	113.76	106.79	116.61	108.4	107.39	112.51	108.46	109.98	106.15	104.48	109.28	111.65	114.02	114.87	108.28	111.69	108.94	106.08	106.18	114.36	114.69	111.72
108.29	105.2	106.89	101.49	104.56	105.52	111.96	105.1	107.98	105.61	106.19	104.32	102.72	104.9	103.06	107.2	102.75	102.07	103.18	104.79	101.35	107.31	107.33	100.11	105.29	104.06	104.99	100.09	107.34	101.74	100.65	107	103.55	101.77	109.25	112.18	103.12	100.65	104.44	102.49	100.01	101.62	99.313	103.01	96.235	105.89	102.39	103.62	113.56	105.13
105.92	106.03	102.3	107.57	106.6	103.24	113.79	104.62	105.87	106.93	106.08	104.65	102.92	101.34	104.13	105.01	103.77	105.72	108.62	106.8	108.37	108.89	107.47	101.68	111.59	108.4	104.37	107.01	107.11	102.84	102.4	107.18	110.96	101.89	109.38	104.76	104.68	104.16	108.06	108.45	102.76	108.22	104.24	105.98	101.03	106.51	98.076	97.083	106.49	100.38
119.48	117.5	117.33	111.14	116.05	119.15	113.61	123.87	116.01	119.14	116.94	119.97	112.56	120.44	120.61	124.88	113.82	115.08	117.02	122.62	113.86	115.92	119.25	113.35	110.86	124.2	114.68	122.8	118.45	116.08	121.56	116.79	113.47	121.2	119.2	115.55	116.2	121.03	116.79	120.25	119.7	124.96	118.56	116.66	121.44	116.53	119.25	113.68	106.52	122.42
104.32	100.65	105.02	105.4	106.1	102.16	104.97	106.55	109.25	104.17	106.78	102.72	110.01	110.96	106.46	109.82	109.18	108.55	111.24	106.74	104.87	99.678	102.07	99.85	100.75	105.04	103.6	103.83	105.16	103.63	105.91	105.95	108.75	104.52	105.26	101.6	104.15	108.31	106.67	104.66	106.07	101.18	107.92	106.48	105.78	101.71	109.27	104.41	102.01	104.33
103.27	108.11	102.58	108.68	109.71	106.89	102.04	109.34	108.55	109.07	102.1	107.08	105.68	106.08	103.18	106.18	98.954	102.97	105.23	103.63	101.23	104.47	105.63	102.05	105.21	104.39	108.33	98.699	104.87	106.09	98.841	101.85	102.39	102.11	110.67	105.75	111.38	101.64	107.69	110.39	100.31	102.96	106.32	109.15	104.3	102.58	97.987	103.55	103.69	101.05
110.15	107.91	107.42	101.52	105.99	112.7	107.09	100.07	111.48	103.23	110.13	107.95	106.28	100.32	110.67	110.17	107.74	100.09	109.66	108.1	110.73	106.06	107.07	111.18	102.03	104.58	106.34	108.37	105.27	103.13	104.56	105.07	106.72	100.68	100.52	103.74	104.78	109.29	106.69	105.31	107.2	99.851	112.14	104.63	105.7	111.74	105.79	109.81	110.36	106.54
102.45	110.12	111.26	105.32	101.24	103.65	104.31	112.09	112.87	101.86	101.19	108.46	109.44	104.7	106.13	105	104.1	105.84	111	104.86	103.55	106.66	106.27	113.02	105.91	111.89	110.45	108.5	107.52	105.1	114	103.49	106.02	102.14	104.31	98.246	106.13	105.55	102.32	103.96	107.09	101.7	105	106.67	108.25	104.36	99.826	104.65	107.49	103.25
109.72	106.93	112.7	113.7	108.92	112.51	110.89	111.43	110.07	115.63	109.66	107.25	103.84	115.69	112.6	108.83	110.7	107.13	108.77	115.06	108.01	108.39	113.39	101.9	111.8	109.84	104.65	112.68	112.61	109.97	112.9	116.04	104.05	109	116.82	112.24	114.13	109.39	115.77	110.89	115.76	105.49	106.94	114.69	107.33	112.02	113.19	111.74	106.19	106.32
103.01	107.66	104.17	106.27	102.97	106.45	101.14	102.19	107.42	110.48	104.89	108.07	102.13	99.866	106.56	100.95	108.44	106.32	111.47	101.45	97.372	107.45	99.526	103.52	107.11	109.77	107.02	112.89	104.35	99.874	103.66	112.72	101.78	109.23	105.9	104.79	110.16	108.46	108.86	109.75	109.93	102.07	110.3	110.4	106.18	114.51	108.49	109.95	107.79	100.61
104.57	104.41	114.3	104.62	111.18	109.18	102.69	101.41	109.12	108.51	103.24	110.47	110.39	101.41	116.93	105.49	106.18	105.99	109.61	114.19	101.48	110.19	103.88	97.842	108.55	104.38	106.04	97.927	97.037	109.31	104.97	109.21	112.08	106.55	101.93	101.37	104.15	106.06	103.82	105.96	108.06	102.49	106.25	103.76	113.19	104.4	109.31	100.68	107.12	108.33
101.42	100.37	104.17	106.65	110.08	109.19	112.66	104.49	100.14	104.85	107.99	99.25	102.77	108.22	105.42	98.627	98.683	103.66	97.743	104.46	108.48	103.12	100.1	111.02	107.54	100.63	101.5	109.86	109.5	98.145	99.656	106.1	100.05	107.87	106.34	105.17	96.289	107.22	108.98	105.21	106.56	107.17	103.28	101.88	103.61	105.01	112.09	105.56	103.26	105.03
108.09	109.18	107.5	105.04	105.95	103.91	104.92	111.85	107.47	99.953	103.54	104.49	101.38	107.51	111.51	106.45	101.5	106.36	105.79	104.03	109.45	99.028	102.03	100.96	103.5	100.65	105.58	106.87	104.56	100.63	105.34	107.62	104.59	103.94	102.47	102.46	103.07	100.23	109.11	105.23	101.37	108.32	103.67	114.12	105.68	114.11	100.77	103.46	103.08	105.61
109.86	104.95	116.93	110.64	110.92	113.2	105.15	112.92	114.1	109.89	106.07	112.57	110.76	110.51	109.82	103.99	110.45	111.67	106.74	111.56	111.78	111.86	108.33	112.6	110.39	111.28	115.61	118.73	115.31	109.52	110.54	110.49	105.54	111.45	112.8	107.46	108.52	108.67	111.87	112.05	113.74	110.05	108.99	110.82	119.27	108.34	114.36	108.02	115.62	111.03
105.44	105.77	106.76	106.72	101.72	101.11	108.12	105.74	104.9	105.25	110.02	101.1	104.62	107.19	104.51	107.26	105.2	106.51	106.07	108.39	102.02	101.3	103.96	113.57	101.23	104.2	103.11	111.24	103.95	110.74	106.79	106.68	104.68	103.07	105.56	104.78	107.93	107.18	102.7	106.19	107.35	114.28	102.29	102.61	105.72	103.12	105.01	107.91	102.36	109.64
106.43	104.35	104.43	110.46	104.56	109.95	111.23	113.47	104.43	103.32	109.36	100.92	99.626	102.11	107.81	101.28	113.11	105.47	101.01	105.07	103.37	108.59	96.301	108.04	111.83	105.05	103.84	108.49	102.59	105.95	102.95	105.36	107.19	109.51	103	101.7	108.51	102.73	101.12	107.02	106.86	100.67	105.83	103.64	110.12	100.53	99.769	102.79	106.43	104.14
102.95	107.72	107.32	110.16	99.138	104.15	106.89	97.751	106.05	97.717	100.72	102.58	109.03	100.15	109.5	96.38	109.19	108.92	103.62	107.96	108.42	101.15	104.59	95.467	103.88	104.7	98.807	100.49	104.66	103.02	111.44	106.83	106.33	110.28	106.14	103.57	102.27	104.33	101.44	105.83	103.49	107.81	109.83	108.43	108.47	110.48	111.23	104.96	105.45	106.45
102.46	95.928	101.88	98.411	98.89	103.68	101.64	99.159	106.18	99.033	100.8	98.836	95.224	102.16	96.672	101.88	98.126	102.89	96.895	101.67	100.42	104.52	98.467	104.37	103.73	104.43	98.292	97.362	100.67	102.02	100.28	99.343	100.71	106.05	99.886	100.41	95.981	99.523	98.528	101.95	99.827	95.28	104.27	100.9	101.72	97.326	97.703	100.34	97.868	96.29
109.93	114.16	116.81	112.06	116.03	112.99	117.12	115.34	115.56	120.17	115.43	107.65	117.06	112.81	111.99	111.49	105.57	107.21	111.26	111.38	115.05	110.52	112.24	110.84	113.77	110.22	109.59	112.18	112.82	113.44	107.97	111.47	116.96	115.41	113.78	112.01	113.23	113.98	112.2	112.23	111.27	115.78	113.99	115	115.41	109.28	115.74	112.12	109.49	112.05
110.24	117.26	113.02	112.72	112.22	104.49	111.73	104.81	112.95	109.95	106.88	104.7	106.27	111.65	102.26	108.7	110.87	111.48	108.25	104.59	110.61	111.57	108.22	110.17	111.52	109.78	103.18	108.63	109.72	109.1	107.25	111.28	104.49	112.41	114.66	113.22	109.12	105.6	110.71	112.35	113.22	116.24	109.99	110.21	104.36	111.56	113.62	111	111.3	106.29
97.273	98.828	98.511	99.284	109.27	101.75	100.59	95.358	97.744	98.438	100.79	94.293	98.921	98.332	102.21	97.987	95.768	101.21	98.878	104.89	102	103.58	94.838	104.1	91.436	98.119	96.153	95.153	99.53	99.177	100.88	99.813	89.868	105.08	101.45	95.046	96.768	96.671	100.47	96.06	105.67	98.332	92.235	99.649	101.21	101.02	100.46	103.59	94.759	103.72
107.73	104.76	110.16	117.31	109.04	109.19	107.44	111.28	115.25	110.23	105.68	115.9	110.41	111.28	106.84	112.98	115.95	110.87	114.1	113.71	119.28	115.95	111.53	116.8	111.28	110.89	114.19	111.78	113.74	107.5	109.97	108.49	112.58	117.6	113.39	119.1	108.49	105.24	115.12	115.4	110.72	115.91	116.91	110.8	112.19	111.24	113.32	113.9	111.56	112.05
108.32	111.9	113.14	110.21	109.49	111.5	111.54	112.76	108.35	108.07	105.86	115.18	115.41	113.06	110.61	108.1	111.54	108.19	109.61	109.81	111.6	113.84	113.05	114.62	116.47	118.04	108.7	105.13	110.63	114.36	107.69	113.55	105.71	115.89	110.24	115.98	112.06	111.94	110.11	119.33	109.44	113.1	115.8	114.89	110.93	109.69	109.88	113.08	109.27	117.41
107.26	111.3	103.42	103.51	105.95	104.55	110.17	104.87	107.01	102.54	103.2	105.47	106.53	96.286	100.48	101.38	100.83	99.681	101.66	102.12	106.61	107.48	100.6	112.08	109.48	103.51	99.986	99.037	103.12	99.244	105.56	106.99	106.71	103.71	110.78	105.68	100.68	107.4	105.91	103.06	104.1	102.77	98.179	105.84	99.808	109.66	104.17	104.74	104.08	104.1
107.1	112.08	109.74	112.79	105.02	115.77	108.35	110.46	106.61	120.07	118.8	106.35	113.79	109.44	107.54	109.77	110.41	106.63	110.46	111.47	109.35	113.1	108.16	108.91	114.1	111.91	110.88	107.29	111.01	113.34	113.61	110.63	113.51	114.79	116.18	107.35	119.67	113.65	107.9	110.16	107.44	113.75	108.51	107.62	109.12	115.91	110.03	116.01	113.75	112.84
106.49	102.87	108.24	108.33	103.86	105.61	102.58	108.14	103.43	104.74	102.38	108.83	105.99	113.47	100.62	111.22	113.73	108.52	107.31	107.43	106.05	110.57	109.32	109.29	108.55	108.87	103.53	108.09	108.01	111.92	103.35	109.8	109.24	102.12	104.33	105.78	102.21	104.89	109.85	105.84	103.88	104.12	104.88	106.56	108.22	105.09	105.11	101.38	106.07	100.61
112.01	109.81	114.83	109.07	107.52	111.9	107.98	113.93	109.57	102.96	111.69	109.82	103.89	115.15	109.6	112.92	107.62	112.6	109.87	110.25	111.88	113.72	108.96	106.86	103.84	109.82	111.66	116.72	104.91	108.73	108.73	112.22	113.02	112.24	112.89	110.13	116.16	113.86	110.51	109.93	109.35	107.68	108.74	111.08	111.74	114.91	112.15	105.94	106.52	113.77
108.86	103.26	103.05	97.86	103.22	106.71	108.68	101.24	108.97	100.38	110.05	103.77	112.26	105.2	104.27	109.54	104.83	103.4	104.3	105.71	107.61	110.39	104.6	107.48	106.84	108.62	105	107.97	108.88	107.27	110.05	111.35	109.28	110.2	99.887	110.1	108.47	104.08	105.36	106.39	100.07	103.65	105.14	108.22	112.29	106.77	109.83	105.89	105.98	109.75
110.42	100.85	107.44	100.57	103.77	104.97	103.82	113.59	108.07	107.63	111.91	109.86	102.97	113.36	100.48	103.11	113.25	107.76	101.26	105.5	108.08	106.03	107.37	110.57	106.52	112.13	103.41	106.14	111.53	107.69	111.81	108.88	109.19	103.61	107.59	102.01	106.16	109.77	107.54	103.37	108.82	106.35	99.551	103.81	105.71	111.56	102.75	109.71	102.77	102.34
112.69	106.19	105.15	106.73	97.831	102.95	106.87	104	110.54	111.45	103.52	104.75	103.89	103.67	108.14	104.09	102.15	109.37	105.01	100.9	107.84	109.59	102.1	109.97	107.51	101.02	104.88	106.49	103.4	109.24	107.11	104.26	104.07	104.19	100.51	105.08	107.21	112.57	106.44	108.54	100.9	103.15	106.01	110.97	108.63	102.22	106.71	106.74	103.89	101.39
109.95	112.67	114.3	112.12	117.56	119.97	112.51	113.75	114.71	113.71	117.73	111.38	110.3	114.61	111.08	110.6	119.74	107.81	108.6	107.24	111.7	110.55	110.63	106.41	114.56	115.86	107.58	111.57	110.17	115.38	112.56	107.42	112.68	116.29	115.11	112.46	110.67	114.27	111.51	107.09	111.73	111.93	115.03	105.84	109.38	111.7	109.86	112.11	104.79	113.72
99.073	106.93	101.05	101.66	100.61	98.147	98.744	99.062	99.478	100.77	96.518	92.564	92.103	98.939	100.34	99.836	100.74	101.28	103.16	99.986	101.34	96.846	99.585	102.31	111.06	93.538	99.443	100.87	100.34	98.464	100.98	97.892	99.603	105.42	94.281	101.44	99.537	99.363	96.851	96.786	100.88	94.756	95.279	103.31	98.812	102.33	99.133	99.881	100.97	101.71
111.48	114.4	121.24	113.77	114.93	112.04	113	114.42	110.79	114.87	112.69	111.38	115.58	116.76	110.79	111.89	109.47	114.26	108.86	108.81	109.92	111.12	115.16	106.98	115.9	115.08	103.48	109.11	110.63	113.37	113.67	113	113.06	111	107.83	110.62	113.3	111.22	110.7	115.24	108.12	111.67	108.8	118.71	116.26	111.51	112.21	115.65	117.58	110.91
107.04	104.99	109.39	101.57	105.54	103.79	102.75	105.05	112.42	108.04	103.53	109.02	104.39	105.33	100.81	106.48	103.68	102.57	100.31	111.43	110.38	96.993	107.65	111.31	105.97	105.53	100.7	103.87	103.67	108.48	106.84	102.61	105.83	113.96	105.37	104.65	100.83	110.66	108.79	111.18	110.77	105.06	111.75	108.9	108.68	108.29	107.74	102.26	105.66	104.22
113.87	111.77	113.58	116.44	105.99	111.95	109.43	116.86	111.05	108.19	115.19	110.54	107.59	112.47	114.69	107.02	119.04	111.21	108.2	114.47	107.02	109.47	115.51	104.11	104.72	111.04	109	111.08	115.66	111.99	107.38	108.69	106.89	113.33	115.43	113.5	107.39	106.57	110.91	112.8	114.93	114.89	110.91	112.83	108.71	111.76	109.73	112.36	112.55	113.75
118.92	121.63	108.8	115.88	112.77	118.14	113.88	120.52	118.33	122.02	111.38	114.27	118.6	119.35	117.74	117.82	115.44	116.19	115.13	123.97	124.66	119.11	121.46	118.97	115.43	122.83	113.09	117.94	114.9	118.03	117.79	113.85	116.77	116.31	115.77	115.09	113.25	118.81	118.99	119.18	116.68	116.59	121.34	115.04	115.71	116.39	113.62	112.07	108.83	116.34
107.22	108.82	106.56	102.01	108.1	105.03	106.24	105.04	103.02	106.24	102.85	101.32	107.7	107.9	111.85	103.89	105.46	99.427	108.25	106.72	99.23	109.1	103.94	106.87	101.65	107.89	101.31	107.18	108.68	110.37	101.09	108.24	98.631	100.73	106.27	107.8	110.05	105.92	111.38	109.71	103.12	109.95	106.33	109.17	105.44	105.02	107.83	105.22	102.07	106.31
100.69	97.75	100.74	99.845	103.81	105.67	94.936	99.939	99.5	102.05	101.33	100.62	94.652	103.24	98.212	101.73	103.53	101.31	100.91	91.566	103.07	99.472	99.543	96.371	97.275	101.02	97.317	104.04	98.188	97.367	102.58	106.9	98.315	103.45	99.411	102.27	103.06	101.63	103.33	100.52	96.627	101	97.143	93.831	104.8	96.043	100.13	104.72	105.71	98.936
106.03	110.82	104.84	102.21	102.99	113.47	104.37	106.34	100.68	106.6	105.57	104.8	102.75	106.41	103.81	107.87	104.86	105.5	106.33	100.39	106.36	105.45	102.51	102.67	105.89	101.74	98.411	102.94	97.135	105.52	103.84	103.61	101.56	102.04	103.21	100.05	100.98	100.23	103.12	101.99	102.83	103.18	102.3	103.1	100.9	104.52	102.04	101.12	103.65	103.73
109.77	107.28	107.7	105.88	111.61	103.14	99.553	98.332	100.51	105.13	104.21	98.473	102.2	106.42	108.61	107.63	106.35	105.72	107.68	108.69	105.87	109.3	100.17	107.08	110.59	109.76	118.34	106.18	108.09	104.03	107.45	104.14	103.03	106.99	105.87	105.78	105.41	106.75	104.13	111.66	103.77	104.88	99.968	108.72	99.344	107.54	104.35	108.87	100.76	111.13
107.43	107.18	108.7	103.37	111.85	103.02	104.83	109.03	102.88	107.13	111.21	110.22	105.37	113.68	104.48	106.7	106.71	104.16	110.03	106.75	102.61	102.56	106.42	106.45	103.29	110.01	103.45	98.764	101.83	103.56	103.25	102.42	104.27	105.48	106.98	102.53	105.47	102.64	103.33	101.26	101.25	106.8	104.25	101.69	105.14	100.07	102.48	106.27	98.702	104.8
105.2	105.2	107.07	103.48	104.63	105.72	107.81	101.79	107.74	100.11	109.9	107.13	108.97	104.64	102.29	104.43	102.92	106.08	99.98	101.07	107.14	111.76	104.59	107.32	98.64	100.05	103.21	110.72	112.82	103.28	99.3	110.33	99.728	100.09	111.2	102.52	107.98	103.73	111.75	106.1	102.93	105.44	105.78	107.85	107.18	109.43	105.11	105.03	106.17	105.59
103.66	108.36	104.81	104.6	105.27	105.4	109.03	97.131	106.97	106.33	99.581	107.34	102.74	103.05	105.8	108.53	109.82	106.71	104.41	109.3	104.15	107.36	101.27	107.02	105.55	102.8	107.84	102.51	104.77	108.47	105.53	108.6	105.84	107.97	113.45	99.764	99.8	105.24	98.771	105.65	106.7	100.95	103.32	103.37	107.22	108.71	109.48	100.52	100.96	104.3
113.44	118.89	117.28	113.15	116.02	120.12	111.5	112.09	120.09	117.42	108.96	115.82	121.56	120.92	119.93	116.44	112.54	124.3	123.48	114.46	119.83	114.28	113.33	110.82	117.43	113.6	116.65	114.92	112.01	115.9	113.78	117.96	122.89	117.43	114.59	116.65	121.15	118.26	115.36	118.04	118.34	113.57	109.94	120.87	118.45	113.05	110.36	118.41	109.48	115.6
106.66	105.4	102.87	114.17	107.57	105.25	108.03	107.6	109.92	108.78	102.22	109.43	106.51	107	107.88	104.61	109.78	108.11	101.23	109.22	110.38	103.31	107.9	106.68	108.66	102.33	104.2	109.21	110.77	105.71	106.43	104.56	104.96	106.84	107.2	100.55	106.56	110.08	109.19	103.93	106.73	108.74	107.31	102.6	107.87	107.82	107.86	110.74	107.74	106.83
104.87	107.68	104.49	101.19	111.86	102.59	101.84	104.46	103.32	103.52	106.26	104.88	109.67	111.85	103.75	111.98	102.08	110.08	102.37	106.05	106.58	107.52	108.81	105.02	106.15	100.69	105.97	107.28	105.68	103.18	101.89	110.39	103.1	106.23	107.12	106.69	105.98	108.95	104.89	105.24	109.1	108.81	103.05	104.18	101.59	104.44	102.07	102.64	101.88	105.73
111.21	116.72	111.92	112.85	112.33	111.01	114.4	113.23	110.82	110.58	109.26	108.82	107.01	107.06	114.2	107.03	116.87	102.93	109.89	107.24	113.06	111	108.48	114.51	109.8	112.8	108.46	109.45	109.8	111.48	114.79	115.47	106.89	110.35	114.8	110.83	110.66	116	112.32	117.61	114.9	113.59	109	108.41	105.76	110.18	109.44	118.23	108.33	106.06
109.21	117.81	108.47	101.4	105.92	103.84	105.11	112.09	104.57	101.6	99.126	107.47	113.3	105.35	109.99	105.92	104.67	103.27	101.84	107.87	103.5	100.21	110.63	114.88	102.19	100.37	106.32	105.99	111.91	105.13	106.14	103.93	106.53	112.32	106.81	100.7	106.74	103.08	111.09	107.93	110.85	106.88	107.33	108.63	105.34	107.84	99.524	103.93	105.83	97.569
109.75	117.32	116.44	108.74	118.67	104.97	111.53	117.1	115.64	116.67	112.39	117.81	115.8	108.46	106.7	114.79	114.46	110.9	104.38	111.47	110.23	110.84	115.49	109.91	106.32	112.51	103.08	112.23	110.55	118.46	115.54	112.8	108.56	112.71	115.54	110.65	118.9	112.89	115.29	110.05	108.33	109.57	110.97	112.51	112.92	107.34	113.64	110.13	110.54	112.72
111.24	104.99	103.24	102.16	108.74	107.75	106.8	114.75	104.82	108.99	108.94	102.85	107.25	106.48	103.08	106.56	103.9	108.72	106.61	104.23	104.65	106.11	109.43	100.88	104.09	105.38	103.28	108.55	110.92	108.24	112.31	107.04	103.77	104.07	106.19	104.32	108.91	105.17	109.84	102.55	112.24	102.01	109.54	105.58	110.83	104.79	106.96	104.98	109.16	104.35
103.73	97.09	102.56	107.57	103.14	110.4	102.73	102.02	105.18	100.77	97.333	105.33	107.48	99.085	103.17	102.34	112.02	100.52	106.64	106.17	104.85	102.04	103.97	103.06	107.01	104.97	108.38	106.85	109.28	106.15	104.44	103.38	106.31	110.64	101.67	103.63	107.66	107.73	101.49	109	107.24	102.7	107.35	105.56	107.35	102.94	104.41	106.02	109.01	110.17
95.985	96.88	100.61	99.373	104.64	103.17	99.218	98.641	98.098	101.93	97.937	97.837	111.36	103.58	95.239	99.59	97.119	92.896	90.462	96.9	98.346	98.543	98.63	99.316	101.09	95.562	106.48	102.72	100.82	107.46	100.78	96.24	96.387	104.11	102.2	97.462	97.61	101.17	97.234	103.67	95.588	103.86	97.006	100.49	100.05	108.3	98.828	100.47	97.195	95.433
103.34	100.47	108.44	104.28	100.33	100.16	97.934	105.45	98.359	99.391	93.718	96.117	102.48	99.446	94.098	103.27	93.119	99.993	92.438	104.81	101.95	96.727	101.43	105.28	99.945	96.894	101.2	96.177	96.706	98.114	108.61	95.743	96.6	96.603	103.15	91.364	104.56	93.562	100.5	98.743	94.235	96.272	100.16	103.77	103.78	98.628	95.019	98.013	96.843	95.591
110.44	108.86	109.6	118.88	115.43	103.77	111.43	110.05	107.27	112.69	109.12	108.48	112.44	108.32	114.77	106.91	112.84	115.06	119.47	112.99	108.33	105.08	108.57	105.23	107.98	107.98	112.02	105.81	111.13	113.14	112.16	111.4	112.05	109.04	99.341	111.23	106.37	107.78	100.54	113.29	113.07	112.29	113.3	110.42	116.04	107.65	118.79	109.82	109.58	108.06
97.194	98.555	96.181	99.186	94.352	96.756	101.6	99.618	99.328	106.57	100.23	105.72	100.93	90.963	102.15	95.833	101.49	105.3	100	99.344	97.711	102.48	101.58	99.182	104.96	101.56	96.369	101.47	96.654	97.551	99.31	99.002	100.8	96.483	98.518	98.53	97.467	99.707	95.365	100.02	98.675	103.67	102.19	98.663	100.93	97.724	107.61	94.336	103.01	93.018
116.1	110.67	112.88	111.54	115.21	113.76	119.77	116.53	115.78	116.12	110.64	108.78	109.06	107.95	110.81	110.15	113.07	109.94	110.29	104.5	110.07	108.79	113.86	111.65	109.05	112.17	119.36	113.07	110.87	114.77	110.67	120.34	107.4	113.97	112.7	110.87	108.46	109.71	109.62	112.7	115.62	114.55	114.6	118.5	112.59	109.1	112.19	110.44	112.84	114.33
105.63	112.35	107.13	106.39	108.03	113.04	111.32	109.94	109.32	107.77	105.57	107.68	114.81	113.25	108.54	104.49	109.09	101.15	111.03	101.63	109.55	111.88	109.55	109.18	109.13	105.98	109.07	107.13	110.63	109.44	105.73	113.28	113.82	107.84	108.98	112.83	112.92	107.64	114.16	113.41	110.72	105.39	112.48	103.98	110.3	103.56	106.52	110.79	108.05	112.21
100.95	105.18	106.2	109.33	108.79	110.61	106.33	107.54	104.65	113.88	104.4	107.96	100.88	105.23	108.29	109.29	109.93	108.22	105.07	103.11	101.54	106.41	109.21	105.4	107.32	108.61	103.98	111.59	100.26	105.72	109.11	105.17	107.68	102.54	106.47	107.36	101.01	101.38	102.41	105.58	104.98	99.955	100.7	103.04	99.494	101.13	104.93	101.46	106.78	99.681
103.97	99.718	105.46	106.42	105.45	101.48	103.59	109.32	104.38	103.17	96.815	107.35	108.8	105.92	99.883	102.09	105.9	107.19	112.82	107.27	103.99	105.87	102.2	106.43	105.35	105.75	103.92	102.03	101.67	109.92	105.3	100.52	105.76	113.56	109.64	100.78	104.95	107.27	107.29	103.02	99.335	114.86	105.97	108.25	107.65	101.17	109.87	100.66	104.62	111.89
106.89	100.51	104.27	103.27	107.12	108.35	105.02	106.99	107.63	102.06	105.5	104.74	105.26	107.84	109.19	106.1	108.93	104.32	99.976	103.72	105.15	109.2	102.06	104.37	102.42	110.71	108.53	111.67	105.29	100.45	102.53	99.423	103.1	106.84	109.35	104.14	108.14	102.09	104.23	110.03	105.11	102.73	107.69	100.91	112.14	98.491	103.55	104.52	107.17	108.63
105.13	103.17	103.1	105.41	107.23	111.06	107.29	108.17	113.6	108.96	103.05	102.89	107.34	108.92	106.82	103.59	107.18	101.82	107.58	113.06	105.48	105.93	103.67	105.63	106.93	103.7	112.9	105.22	104.96	104.2	108.61	107.84	105.27	104.37	108.81	108.62	104.5	105.81	104.86	105.48	107.13	104.69	110.26	104.85	107.96	109.87	108.34	102.83	111.75	104.83
104.08	102.04	101.69	107.15	98.544	109.74	103.68	101.24	104.4	111.81	105.23	103.19	108.49	104.84	109.63	106.1	101.16	102.23	104.04	104.55	103.86	104.72	99.618	105.23	108.06	108.38	109.18	106.51	106.98	107	100.86	99.543	108.59	106.6	101.95	104.67	93.126	108.9	103.01	104.92	107.23	103.61	102.57	102.22	102.79	106.12	108.09	109.65	102.98	104.9
105.57	100.43	114	107.88	111.12	105.43	110.47	101.86	104.54	102.94	107.46	106.59	109.1	106.34	99.507	111.04	102.86	103.35	105.16	103.7	105.44	109.8	103.76	103.95	100.1	108.67	116.05	109.7	102.87	103.01	105.66	103.41	108.21	104.27	104.07	102.91	102.58	94.1	102.81	99.886	104.45	103.79	104.97	112.26	109.83	104.15	108.74	106.22	101.63	104.68
104.12	103.41	99.12	105.43	98.932	105.94	98.091	93.392	104.68	104.77	97.935	98.915	103.2	101.24	106.64	101.94	98.187	102.62	101.5	98.342	100.68	98.407	98.734	100.03	100.82	94.814	108.59	96.778	97.362	103.61	105.7	101.62	101.07	96.464	100.66	92.524	102.43	103.84	99.746	100.89	102.04	93.255	102.63	101.29	102.45	101.73	105.03	95.552	102.18	101.37
109.05	100.19	108.83	107.79	111.38	101.7	107.99	102.84	111.84	105.86	104.73	106.44	115.48	104.21	104.46	108.16	100.77	104.15	104.89	107	103.89	107.53	104.22	110.42	107.77	100.6	102.33	105.94	107.72	107.08	98.377	107.56	106.95	104.62	105.34	101.71	105.23	102.93	100.93	111.68	106.49	107.74	108.58	104.94	111.88	106.32	108.69	108.55	97.7	104.03
111.69	103.62	109.7	104.14	107.48	101.34	105.92	110.42	105.97	113.01	110.57	111.04	107.67	107.97	109.89	109.11	109.8	112.16	104.28	109.44	104.53	104.18	110.62	112.11	107.68	103.48	106.28	106.15	110.54	110.45	107.79	104.11	117.63	102.79	104.05	104.19	113.21	101.86	108.41	111.13	107.24	104.02	105.97	109.11	101.31	109.65	102.14	106.33	105.81	107.49
105.65	105.99	107.16	100.61	102	104.54	109.9	107.13	105.77	108.88	108.64	107.58	114.34	99.416	106.42	106.56	103.36	108.26	106.12	105.69	106.93	107.16	111.72	101.6	107.42	106.55	107.32	111.94	99.042	108.21	108.93	103.38	108.96	100.23	105.08	109.38	105.24	102.81	106.81	105.67	106.97	101.7	109.98	107.46	109.45	107.81	109.13	108.9	104.01	106.45
108.49	111.87	108.75	109.68	117.85	110.25	110.51	114.44	114.38	110.66	112.67	114.47	116.36	112.71	111.8	109.85	110.9	110.05	109.7	117.98	112.6	113.22	113.79	108.39	114.09	113.65	120.5	110.42	108.87	109.94	105	107.29	106.98	112.47	110.67	117.26	107.63	111.41	111.86	110.99	109.65	117.25	112.75	120.36	113.15	114.12	110.03	115.54	112.3	108.04
110.11	104.32	106.3	108.49	104.09	102.47	110.1	105.55	107.6	101.83	109.17	104.54	106.71	103.98	110.35	105.24	108.59	104.09	102.97	98.173	106.06	110.44	103.95	108.52	106.76	111.47	105.1	107.16	104.86	109.84	111.37	100.94	114.3	113.14	100.52	104.24	107.83	106.98	100.89	104.31	106.38	108.15	104.79	106.93	110.29	108.63	102.61	108.97	109.3	108.99
114.32	118.39	116.5	119.29	117.34	110.6	119.76	116.38	117.22	115.83	118.55	115.39	118.17	111	113.25	116.47	118.34	112.86	115.51	118.54	109.12	117.56	115.67	116.89	118.31	117.05	116.85	117.73	119.26	120.3	111.91	115.71	115.24	116.54	118.19	118.36	122.39	116.41	119.75	120.87	121.83	116.27	121.09	112.33	118.7	118.6	119.99	117.22	114.37	123.03
101.55	104.1	105.18	107.05	110.99	106.58	98.304	102.95	106.16	105.91	115.11	100.44	106.33	106.45	106.97	101.44	105.44	102.45	100.63	104.5	105.48	107.31	105.48	103.33	103.15	98.13	108.86	100.58	102.6	104.17	104.64	104.74	98.651	102.72	99.679	108.02	104.33	106.16	98.893	103.21	104.18	105.84	105.43	102.26	103.78	101.01	114.65	97.707	105.41	100.1
103.09	109.69	103.86	112.83	109.33	103.56	106.91	101.58	106.37	103.57	114.41	106.46	102.5	103.97	105.22	102.6	101.65	102.24	102.24	105.59	104.58	106.07	102.57	103.93	106.38	111.11	101.94	103.26	105.94	110.07	100.7	106.18	113.46	106.64	110.32	106.03	110.03	105.74	105.83	103.93	107.45	107.7	109.14	107.26	102.68	107.53	102.35	103.96	109.81	106.83
100.59	103.72	111.31	107.72	99.478	110.31	108.16	107.23	108.18	106.62	106.27	104.71	97.705	110.86	103.96	104.97	105.18	103.56	102.38	103.23	108.36	109.33	104.32	104.35	107.05	102.31	107.68	110.65	107.14	101.85	112.55	113.9	100.54	106.01	105	106.23	112.56	106.35	109.16	102.79	104.88	98.409	109.07	108.27	104.26	108.24	104.4	100.36	110.43	106.41
106.87	101.43	107.06	101.89	102.16	104.91	106	100.82	104.9	102.78	107.46	113.26	100.14	99.214	104.44	107.06	109.72	104.23	100.65	111.9	105.18	97.842	104.4	107.12	104.86	106.73	109.19	99.897	110.19	103.58	110.05	96.084	111.61	107.94	100.5	104.84	109.66	103.52	105.63	105.8	100.95	102.94	102.14	100.43	106.1	110.63	106.19	108.59	105.08	106
112.61	101.15	103.74	107.11	108.06	102.65	105.74	102.67	100.44	102.92	106.03	108.19	104.85	110.07	102.42	101.58	110.4	111.52	102.75	103.18	104.2	109.3	101.99	110.16	105.92	106.27	102.68	105.79	107.89	110.52	100.21	103.95	108.9	103.51	107.23	108.99	103.5	113.58	106.25	103.31	102.56	104.4	108.46	99.313	101.59	103.09	103.71	109.95	105.87	103.9
108.57	108.54	102.31	101.54	108.68	104.67	110.48	105.77	102.57	107.9	104.55	109.4	103.33	106.57	105.28	102.08	108.51	105.54	105.69	114.95	107.74	112.73	104.15	104.58	102.52	105.51	107.82	103.29	106.56	108.93	109.56	109.31	102.08	105.35	105.5	104.66	107.98	106.41	106.88	113.93	101.5	110.27	108.61	97.822	102.49	106.33	98.297	105.37	104.51	102.35
100.3	100.26	100.36	104.12	96.606	102.99	105.37	99.412	96.453	101.12	96.871	96.758	100.25	100.12	96.289	102.85	98.383	101.2	105.72	101.65	101.96	92.863	98.328	94.589	101.48	100.55	100.59	98.927	96.714	109.42	98.577	103.02	99.697	98.579	106.01	95.381	101.5	104.51	102.26	97.587	97.923	103.36	102.36	106.21	103.74	104.48	99.508	95.785	99.351	98.995
103.82	108.34	113.2	109.32	105.04	108.84	103.58	105.72	103.12	110.92	108.63	106.11	109.19	112.5	109.09	101.43	104.55	108.84	107.61	104.74	102.07	108.45	108.33	113.9	99.036	106.94	114	108.75	105.01	108.44	109.71	104.31	107.76	110.01	115.49	103.03	112.05	112.44	106.74	99.953	103.78	103.73	104.76	103.63	98.686	108.18	107.71	104.08	105.82	107.84
102.87	102.86	102.3	104.02	105.76	108.55	106.06	111.56	106.97	104.03	111.4	103.67	102.44	103.74	106.76	104.07	104.83	103.8	110.95	103.43	101.73	102.25	97.916	105.87	106.87	105.68	100.39	103.29	112.52	113.51	107.34	105.67	98.021	106.08	99.839	104.09	104	103.18	106.31	104.68	102.89	104.62	102.65	107.23	106.12	107.43	106.86	104.8	104.65	107.6
102.01	103.85	110.01	108.63	108.5	104.76	102.55	103.3	103.53	109.91	109.58	104.64	105.56	111.02	107.59	108.65	105.45	111.04	108.55	111.95	106.87	103.96	109.99	97.133	100.46	107.14	103.26	104.1	104.14	107.66	105.73	111	112.15	108.33	106.91	101.6	112.03	108.76	98.156	104.53	109.85	99.048	116.77	104.68	102.96	106.65	109.74	105.37	102.7	105.17
107.42	110.6	109.44	100.12	104.83	112.84	102.15	111.66	102.89	103.28	102.71	104.74	108.2	108.83	105.94	106	107.63	107.21	104.15	106.91	109.69	105.23	109.2	107.27	99.861	106.53	110.9	109.3	107.92	109.11	104.71	104.46	113.34	107.03	108.16	108.89	112.1	105.77	112.99	100.56	110.22	108.79	107.25	102.11	103.82	108.9	107.54	107.36	109.16	106.49
104.77	103.99	98.361	109.14	106.4	108.23	104.01	103.55	98.952	106.12	105.94	108.26	100.84	108.11	107.8	103.3	100.75	103.84	109.6	105.47	105.19	105.35	100.09	100.98	101.22	103.77	102.26	107.21	106.79	105.9	111.78	101.51	104.91	100.16	107.95	109.7	102.44	101.2	106.9	108.4	105.96	107.56	105.62	102.8	100.16	109.24	105.78	106.25	102.53	111.07
107.18	106.18	106.16	103.62	111.21	102.83	105.05	107.64	106.55	102.12	104.62	107.32	106.38	105.69	103.34	104.83	105.27	102.07	100.74	103.58	110.7	107.97	105.73	107.91	104.56	100.49	105.91	104.3	103.64	108.08	108.87	108.11	105.44	99.8	104.61	106.65	106.05	104.93	108.15	108.08	98.386	107.45	107.99	102.27	114.72	111.14	107.37	106.24	108.08	107.75
102.4	99.158	107.53	107.77	104.39	103.68	103.16	92.313	106.02	109.16	105.43	110.23	103.7	106.08	98.715	101.62	106.16	99.954	102.17	101.12	102.69	105.73	101.45	105.81	104.22	97.818	111.32	104.84	109.66	108.04	102.83	109.52	103.77	106.05	105.2	103.2	111.19	101.34	106.75	101.75	98.592	103.93	104.46	103.3	105.9	100.21	102.25	102.22	102.47	106
109.28	102.42	108.91	103.04	102.43	106.01	100.19	107.92	105.28	106.54	106.5	110.65	109.32	103.94	106.54	105.3	111.71	107.72	112.5	106.75	107.82	104.62	109.04	110.91	107.57	103.18	103.21	107.31	102.51	109.73	106.02	108.09	105.08	114.93	111.15	99.022	106.69	97.18	107.15	106.53	105.45	101.88	108.23	108.03	106.3	107.29	101.96	106.38	104.41	103.62
107.47	106.86	113.07	114.55	107.5	112.67	103.84	110.22	107.59	106.28	114.85	107.78	110.71	101.43	113.91	107.57	113.71	109.64	109.67	107.15	111.06	109.81	109.65	108.58	109.97	110.8	109.43	111.67	109.92	114.49	110.86	108.78	108.53	114.36	110.8	108.68	110.41	106.44	106.89	115.36	109.88	106.78	109.37	115.15	109.61	113.12	106.07	105.57	108.75	105.53
101	108.02	100.87	102.23	113.1	104.46	103.9	108.32	104.68	103.71	110.82	107.74	112.42	109.44	99.389	106.08	107.07	110.68	105.47	108.83	102.11	109.46	106.83	103.7	106.06	105.61	106.98	106.06	105.67	108.14	103.53	106.31	103.49	104.4	101.57	107.86	112.27	105.99	106.88	108.02	105.54	102.79	103.27	96.969	105.55	104.15	102.85	104.53	103.75	103.18
112.8	110.99	112.98	117.64	111.99	110.56	108.7	109.36	110.88	110.17	110.51	117.95	109.58	111.79	115.96	114.5	106.81	112.3	112.36	114.41	110.05	111.67	115.39	113.97	114.88	112.38	109.42	117.01	114.66	113.21	106.8	108.76	118.03	109.97	113.04	122.49	109.79	114.58	117.4	111.43	114.93	112.89	114	116.57	107.09	110.31	114.07	111.75	109.57	114
103.78	113.77	102.51	111.1	108.84	114.69	106.46	108.83	111.39	106.61	99.774	107.4	107.66	105.86	108.3	103.93	106.52	105.01	111.13	105.82	109.94	114.94	105.65	101.83	110.25	115.4	109.03	109.72	107.64	104.91	111.31	106.46	112.02	107.94	109.17	104.84	111.01	107	106.36	107.06	106.43	110.7	112.2	112.61	105.84	108.11	106.11	108.25	103.33	103.06
103.63	111.08	107.57	100.26	104.18	109.81	104.93	106.2	103.59	102.86	112.79	103.96	105.93	102.46	106.18	103.73	106.45	101.12	105.23	107.38	107.61	105.89	107.95	107.04	102	101.38	111.27	107.3	102.88	109.89	108.68	105.34	104.18	112.29	109.65	103.08	109.11	107.37	108.51	107.69	107.81	111	111.65	103.37	103.06	106.85	106.53	105.53	111.55	102.28
108.36	117.7	111.36	112.12	111.53	112.94	112.76	111.63	109.24	111.57	109.81	115.73	119.87	113.98	113.74	112.18	111.1	102.76	114.64	106.55	110.06	110.81	112.68	106.34	110.44	111.42	117.67	108.62	111.6	114.11	109.61	114.81	118.49	111.71	110.96	111.61	113.18	113.83	115.55	114.23	100.56	107.65	111.42	110.65	113.62	110.75	113.27	115.29	105.94	108.01
107.85	112.14	102.04	112.26	107.64	101.94	114.14	103.69	103.43	108.97	113.79	101.52	103.59	112.09	107.31	108.62	109.77	108.19	111.35	105.65	111.22	109.45	97.535	113.91	107.87	110.95	108.37	104.74	100.98	103.5	106.53	99	109.46	104.39	106.41	107.08	100.97	108.77	102.39	108.33	104.57	106.33	106.02	109.33	107.45	102.96	109.77	101.26	107.32	101.08
102.53	110.86	98.796	110.69	106.71	111.46	107.22	111.17	103.11	106.95	110.35	111.23	100.42	102.11	108.28	107.5	107.25	100.99	105.2	105.55	105.63	104.55	101.8	99.156	107.48	113.79	110.06	104.91	103.69	103.57	107.4	104.76	108.14	102.89	102.25	112.44	111.47	110.52	110.14	113.91	108.99	99.581	96.709	110.53	108.58	106.4	101.49	108.13	109.22	108.81
116.2	120.99	116.21	113.79	119.13	120.29	114.98	118.56	118.67	123.96	116.82	116.11	116.46	118.29	121.31	121.47	120.03	113.81	113.47	123.39	117.42	114.93	123.7	125.27	120.23	115.26	115.81	117.43	115.4	114.93	120.97	116.37	115.98	121.64	119.17	117.57	119.24	118.55	117.96	116.21	119.65	117.12	116.01	121.03	115.37	123.81	123.05	115.62	121.03	124.52
109.51	102.65	108.8	98.641	108.37	107.01	102.52	102.95	96.99	98.007	104.41	101.82	103.01	108.13	104.89	112.57	114.36	105.98	102.55	107.69	101.32	103.65	104.81	100.74	100.78	108.84	101.15	102.28	109.52	104.57	103.16	108.19	113.22	112.51	110.63	104.67	101.57	105.83	104.04	107.08	108.7	103.78	104.28	102.28	106.17	106.32	105.33	110.81	103.05	110.81
114.29	107.71	109.13	107.19	104.59	106.59	105.65	102.45	107.32	102.2	106.38	105.12	105.88	101.38	109.67	105.08	103.86	109.47	104.79	108.2	108.75	107.16	99.4	105.53	104.02	107.83	106.31	105.91	103.21	100.26	99.167	105.92	105.29	105.74	101.35	107.15	108.21	108.49	102.16	103.35	102.17	98.858	103.93	104.51	109.21	105.68	108.03	108.47	107.03	107.57
105.98	102.01	104.17	108.39	100.95	109.61	107.81	99.548	103.25	107.43	110.83	109.21	98.73	100.71	102.19	102.04	103.3	109.57	97.623	104.1	106.33	105.17	102.99	100.32	103.14	100.06	105.48	104.97	105.59	106.38	107.17	105.55	111.49	108.33	105.73	103.76	105.52	108.65	106.56	103.86	108.68	107.17	106.43	104.91	102.05	106.4	103.69	101.43	102.22	105.9
107.88	101.72	102.95	104.17	102.88	107.13	105.64	110.11	100.98	97.94	106.76	107.11	98.538	107.38	106.3	111.24	111.57	108.98	102.56	109.03	104.02	100.16	106.97	105.75	102.17	100.69	102.51	97.59	111.2	107.14	103.63	108.61	97.217	101.36	102.17	104.54	106.92	107.47	105.45	102.34	105.06	112.73	102.64	105.48	99.986	99.138	102.49	101.64	104.91	109.16
103.76	107.43	108.01	101.68	100.56	105.73	102.34	97.652	109.31	102.62	103.43	110.66	99.711	106.6	99.153	102.46	102.31	109.94	101.97	106.76	106.69	96.929	103.05	106.7	113.44	97.404	102.9	108.46	105.03	101.18	106.4	101.95	104.88	102.85	112.57	103.08	104.71	110.25	108.81	108.04	103.44	103.96	107.42	101.02	107.74	108.77	105.17	101.59	100.55	106.52
104.21	107.5	103.89	105.88	104.8	106.86	113.59	102.16	102.96	102.86	104.97	104.77	100.72	100.74	105.2	101.72	105.09	106.08	104.79	101.5	102.9	101.5	107.74	110.63	103.84	99.209	100.68	101.5	105.69	106.96	107.64	106.25	110.1	107.02	101.81	108.51	104.96	104.09	105.92	103.81	110.86	108.81	101.71	107.5	107.92	104.65	108.9	108.21	102.92	110.12
103.67	106.27	111.74	110.66	103.56	114.66	113.66	106.74	110.25	108.73	115.28	110.97	112.08	111.41	111.01	105.42	108.8	107.5	112.29	111.91	109.18	109.24	114.63	115.56	117.65	109.62	111.34	114.42	109.47	115	113.79	116.32	105.47	118.47	114.3	110.24	103.56	110.15	112.4	114.11	107.78	115.25	111.32	104.62	104.71	113.06	117.55	111.48	111.05	111.83
106.02	104.65	104.97	106.42	104.41	109.37	111.27	99.507	104.09	106.51	105.24	112.45	104.83	107.15	104.49	98.961	102.99	108.57	107.69	103.72	111.77	97.456	108.34	101.33	104.75	108.4	99.144	106.19	105.15	109.2	106.44	103.04	102.99	105.29	109.66	103.8	112.23	100.55	111.14	105.03	107.66	102.32	107.83	105.1	108.13	107.54	106.79	111.74	104.99	108.21
105.3	98.456	108.08	100.42	108.28	105.34	109.12	109.76	104.18	108.81	103.69	103.78	107.64	103.78	102.87	110.22	108.2	102.36	107.08	105.77	102.7	105.31	106.95	101.64	95.913	103.13	107.53	110.47	102.4	102.32	108.05	98.608	108.1	109.33	108.39	102.25	102.9	104.45	100.81	107.91	111.06	110.84	103.93	104.02	103.98	104.82	105.95	112.34	107.33	106.83
110.06	110.4	105.4	106.18	104.93	103.46	109.26	102.26	107.21	111.92	104.58	109.24	107.75	102.22	107.88	103.1	105.83	113.08	110.64	107.1	99.742	103.13	102.64	104.65	101.47	111.09	107.24	108.61	107.23	104.17	106.95	107.74	103.43	100.91	104.3	109.34	111.67	102.33	103.21	102.58	105.98	100.72	111.37	108.73	108.54	101.29	103.53	109.58	106.5	101.1
108.49	114.75	105.8	105.37	112.47	111.92	104.56	108.23	111.08	109.6	109.53	109.55	108.52	109.97	111.42	115.88	107.22	111.35	111.79	105.61	110.47	114.83	109.72	114.19	109.01	109.72	110.38	107.52	107.62	110.82	109.47	108.74	116.41	109.65	108.25	106.8	109.41	115.56	113.21	111.72	106.13	116.25	108.43	110.48	109.63	111.75	105.41	109.67	106.08	112.7
110.83	117.15	111.28	113.29	108.98	112.11	105.59	113.58	124.08	112.17	114.39	117.55	111.05	109.25	112.51	111.1	103.88	106.97	117.45	118.48	111.14	108.61	115.33	108.64	106.74	108.18	114.44	104.81	113.09	113.82	114.85	109.07	114.51	111.4	117.45	110.22	109.3	103.67	109.42	101.39	107.6	107.25	112.69	111.56	113.79	117.9	112.14	115.24	110.72	113.49
107.88	104.23	102.16	99.077	104.77	102.67	102.43	109.37	107.99	106.53	103.43	108.24	107.49	107.02	111.66	108.96	108.11	106.08	107.73	110.25	113.56	102.59	110.71	98.604	108.11	115.56	103.62	103.52	114.1	108.04	108.92	107.14	110.5	114.93	104.35	100.53	107.06	103.76	102.21	105.8	103.88	112.12	102.49	110.18	98.56	103.79	102.77	96.415	103.88	103.87
101.03	94.442	100.95	98.427	97.007	98.447	104.98	99.708	104.78	95.468	97.176	100.3	106.98	108.41	101.82	100.85	102.68	96.427	98.918	98.461	105.01	100.2	99.61	102.77	102.76	98.71	101.5	103.47	103.85	99.534	100.14	100.61	94.826	103.54	103.53	104.73	99.728	99.313	104.3	106.9	101.34	97.112	100.32	93.538	98.089	101.18	100.89	101.04	101.42	100.47
109.64	109.77	108.01	101	107.74	106.06	106.19	104.43	102.75	99.833	105.59	104.82	107.24	103.43	107.94	105.16	104.85	97.482	104.36	111.53	108.21	107.06	100.71	100.62	103.48	102.06	109.71	104.72	107.95	105.91	107.08	103.31	107.33	112.99	104.69	102.83	101.69	112.46	98.787	104.18	104.92	105.2	105.23	106.5	102.95	103.13	100.27	104.4	103.51	101.82
116.02	113.33	113.92	114.03	112.86	109.58	111.9	113.9	107.9	111.36	112.97	120.71	108.01	115.12	109.01	114	113.43	114.47	116.3	118.59	109.5	107.61	115.03	108.53	112.58	109.53	115.21	118.92	118.13	107.75	110.65	112.18	108.91	108.42	115.21	114.69	114.9	109.06	114.63	112.37	112.43	116.81	111.62	111.55	113.87	111.18	118.54	112.03	112.06	111.03
98.886	109.44	107.49	100.98	108.66	103.77	108.11	109.03	104	103.53	93.908	105.57	102.45	109.07	100.88	108.97	100.65	112.97	108.84	104.33	107.99	101.58	98.206	107.28	109.9	97.278	103.86	104.6	103	98.938	109.49	110.8	101.74	103.43	96.623	101.89	110.33	102.88	112.83	100.27	113.4	104.83	105.2	101.83	109.11	106.2	102.84	113.46	110.85	99.458
103.49	101.23	108.08	105.89	99.719	102.84	106.25	103.99	99.122	102.93	105.24	107.56	104.59	103.54	102.66	103.98	100.3	104.7	113.06	106.18	102.08	100.31	101.92	102.25	110.08	107.52	102.4	97.465	104.76	101.16	106.6	100.1	106.26	104.18	107.43	105.74	104.1	111.25	101.15	99.965	101.93	108.53	107.06	104.01	105.61	104.89	98.596	108.73	101.63	106.45
104.44	104.82	108.15	108.15	108.21	101.85	103.57	104.75	105.14	103.5	107.28	106	111.07	107.47	106.26	101.54	102.86	105.56	107.35	101.14	105.52	102.71	96.77	99.136	112.34	103.61	103.89	108.06	106.29	106.73	100.83	110.28	107.8	107.33	102.42	110.43	106.36	107.48	106.04	106.58	102.99	114.01	99.946	104.59	100.44	110.28	108.79	103.11	102.93	104.2
99.407	96.681	94.774	100.33	102.37	101.26	100.9	103.98	90.56	101.63	104.71	96.191	101.68	99.45	97.7	97.139	100.2	97.9	96.129	97.99	101.21	101.93	99.005	100.15	99	100.31	105.37	96.461	90.728	97.716	103.23	103.01	94.798	95.917	101.27	96.82	101.49	103.53	98.792	99.701	104.13	102.03	103.27	99.136	97.661	102.1	106.93	101.7	92.911	101.02
108.72	107.38	104.83	111.3	104.64	114.41	104.14	108.86	108.81	108.42	105.99	106.08	112.46	104.74	106.71	112.2	110.03	110.35	109.35	103.07	103.12	105.94	108.58	106.75	111.65	110.83	113.75	110.4	104.2	107.24	104.23	107.54	108.77	106.65	107.5	107.25	110.8	109.84	109.89	105.55	98.26	103.35	111.42	110.09	111.54	110.65	104.08	105.71	108.32	107.42
104.05	101.31	103.31	97.97	103.27	107.29	107.34	105.91	106.04	101.6	111.22	101.12	110.64	104.87	106.07	107.86	103.89	97.033	105.38	100.05	113.21	107.58	106.22	110.79	98.86	111.71	98.907	113.4	108.07	105.21	106.08	100.15	103.63	108	107.58	111.24	105.03	102.89	98.897	105.07	97.275	106.49	106.65	105.14	106.21	108.78	109.93	103.18	105.64	105.81
106.06	97.444	98.22	97.938	106.36	105.98	104.73	104.69	102.7	101.49	102.51	107.97	104.6	101.09	104.83	103.45	107.69	104.54	102.23	109.49	106.63	100.28	106.19	102.94	105.7	107.62	108.56	106.38	102.65	105.3	108.5	109.2	97.598	107.21	103.15	101.9	99.828	105.54	103.83	106.23	106.32	113.61	103.84	104.78	110.33	105.69	108.69	100.59	110.85	99.948
106.48	105.67	108.4	106.81	108.71	107.16	103.12	101.55	111.67	106.05	113.91	106.96	109.21	109.32	107.62	104.98	113.67	104.43	104.53	111.1	105.61	110.97	109.9	104.02	99.838	106.12	104.55	106.91	109.8	103.52	104.27	104.31	107.72	110.94	105.33	107.93	110.03	106.86	108.56	112.52	108.49	103.56	105.52	105.11	101.57	103.78	106.2	107.06	104.87	100.77
98.108	103.97	99.221	94.96	105.04	95.674	103.73	100.89	100.38	99.486	99.708	97.252	97.925	100.04	98.281	105.36	94.811	101.61	102.88	108.38	104.84	104.17	105.68	98.083	98.241	110.11	99.984	101.13	96.349	103.09	98.94	101.93	105.28	98.372	101.29	97.482	102.92	101.15	105.55	104.3	96.177	97.747	99.266	109.42	99.86	96.582	96.718	93.499	104.5	107.32
107.92	107.14	104.11	112.52	100.72	105.19	107.74	105.5	103.15	105.33	108.74	110.06	99.708	109.02	103.74	105.38	113.84	107.86	105.95	105.94	103.69	108.08	106.3	108.17	103.82	106.91	106.98	102.07	100.86	102.27	103.29	103.55	103.85	108.56	108.88	104.58	103.47	105.48	103.08	103.84	104.61	100.19	106.85	106.19	105.61	102.06	105.09	96.191	101.22	108.97
108.6	104.47	101.7	100.48	98.999	100.1	104.62	103.66	106.86	99.43	103.53	100.07	97.977	101.19	98.56	103.01	102.94	104.69	104.4	104.61	100.64	97.493	97.876	102.12	106.12	101.6	99.095	102.23	98.417	100.48	99.68	104.36	108.18	100.86	104.92	98.898	102.34	106.04	101.46	99.299	104.39	98.89	107.46	96.182	101.9	98.175	99.155	102.2	108.53	98.84
111.74	106.26	107.35	107.23	105.61	107.86	107.44	111.95	104.76	109.75	109.69	106.78	106.32	106.43	109.82	106.64	112.98	107.85	105.65	100.32	120.52	103.99	106.23	108.48	105.99	99.102	107.57	105.66	107.41	102.05	111.36	108.38	108.41	103.83	105.25	106.88	103.98	106.46	106.69	103.6	116.3	107.37	112.62	106.56	107.05	102.18	103.8	115.22	103.96	112.66
102.73	108.3	108.97	105.05	106.58	106.11	109.95	103.81	105.32	105.3	112.09	113.19	98.786	108.72	106.51	106.07	106.92	105.94	105.03	106.42	104.36	103.03	102.97	99.092	107.41	108.32	115.51	105.86	106.71	101.9	106.81	101.81	100.21	109.22	112.52	103.09	104.26	103.4	109.53	101.73	110.31	103.83	103.1	109.77	100.56	98.125	107.35	109.83	108.11	104.56
113.33	108.86	109.31	108.33	109.72	104.19	105.98	104.34	110.39	108.68	110.26	110.68	102.82	106.3	107.95	109.71	106.13	101.8	103.86	100.57	107.99	108.8	102.01	105.17	107.85	101.38	110.01	106.88	105.12	104.38	109.08	107.8	108.51	113.76	104.53	110.33	103.45	105.35	112.8	105.14	107.44	106.91	104.09	103.42	109.96	111.66	107.86	103.79	110.69	106.75
98.012	96.878	104.13	98.928	98.386	101.2	97.859	97.254	100.03	95.384	98.646	98.585	98.588	97.596	102.78	94.565	102.26	94.961	104.27	97.124	100.45	97.956	94.759	98.391	100.34	97.195	94.239	104.55	99.178	96.733	100.25	102.56	100.48	107.74	99.155	104.12	97.892	96.564	102.42	106.61	98.996	104.29	101.37	96.152	98.333	95.166	103.96	100.77	98.645	99.936
109.76	110.81	109.21	104.48	104.95	109.72	109.25	109.95	109.99	99.501	101.26	105.95	109.64	104	102.99	102.73	103.49	111.84	106.58	108.78	103.43	99.77	102.89	100.66	108.65	109.54	100.5	107.7	99.727	104.82	106.94	106.41	105.55	106.21	108.1	107.49	108.06	102.72	105.54	108.36	110.04	105.61	102.91	112.46	104.88	105.22	110.82	100.52	100.42	107.77
101.05	103.59	98.105	105.56	105.51	101.25	104.78	105.22	108.77	111.38	108.95	107.55	104.53	106.21	104.91	108.78	107.06	110.3	105.26	94.304	106.2	103.01	103.2	109.02	110.75	104.79	105.29	102.4	103.3	103.14	103.56	104.14	105.68	103.54	108.47	98.317	104.26	102.81	108.71	103.67	101.69	106.18	104.44	102.98	103.23	104.54	106.31	103.75	103.94	102.49
99.473	106.78	98.968	102.02	109.87	104.23	102.55	103.36	102.24	101.25	104.77	103.5	98.233	108.61	104.94	106	107.05	101.79	102.59	106.24	107.19	99.765	102.37	100.05	104.69	106.37	99.308	105.88	105.11	101.51	106.38	108.28	110.66	104.78	106.21	106.02	104.36	106.61	103.66	105.96	106.18	103.22	110.8	100.25	101.62	99.844	102.28	105.93	109.81	105
101.94	106.39	108.68	103.85	105.76	106.23	107.14	105.24	109.8	102.87	100.11	106.63	100.52	106.89	105.4	108.83	101.99	104.53	102.78	109.98	104.83	111.38	106.05	105.2	110.91	106.61	104.62	106.5	110.38	101.04	103.95	106.56	102.46	104.16	97.178	104.52	102.74	116.16	103.64	106.31	104.74	106.38	118.27	106.5	111.89	104.77	98.904	108.47	107.27	107.65
117.24	115.56	105.62	104.55	107.42	113.62	109.71	108.23	116.43	108.66	110.8	109.3	111.99	118.52	104.51	109.45	106.02	116.68	109.33	108.11	107.18	110.1	112.18	114.4	110.77	117.12	110.93	112.1	109.11	115.44	110.23	106.18	116.95	113.57	107.26	107.48	113.52	112.53	112.87	114.96	104.49	112.9	117.87	108.23	108.64	108.44	112.4	111.11	114.96	112.42
97.28	101.33	102.68	104.15	98.536	102.6	99.206	98.054	101.33	98.528	96.835	99.296	97.404	97.403	106.59	106.53	101.36	98.516	103.06	102.69	92.33	99.082	103.07	98.887	95.482	102.9	106.69	105.9	104.96	99.124	100.59	101.14	99.752	92.505	106	105.88	102.69	99.153	101.96	104.64	97.904	103.61	95.444	94.02	99.855	101.31	100.98	100.06	96.633	102.67
110.12	112.91	109.69	115.88	103.26	107.79	109.7	103.82	109.86	102.93	101.32	103.64	103.25	101.35	107.01	104	106.23	110	109.73	103.79	103.67	103.69	101.1	101.9	102.73	110.57	111.14	105.45	98.756	106.72	105.34	109.77	105.68	111.42	101.76	101.22	108.41	99.636	112.07	100.97	103.05	102.92	105.79	104.88	100.58	105.03	103.98	102.7	109.26	107.35
113.82	112.7	113.59	115.91	106.96	113.74	119.69	107.35	114.95	110.22	110.15	106.93	108.73	113.65	111.54	114.36	113.33	112.66	111.67	111.55	109.92	114.61	107.59	113.85	110.46	117.94	121.29	115.18	115.78	111.43	115.42	112.13	113.32	112.65	117.38	118.26	114.49	115.83	108.82	113.16	112.27	118.29	115.51	109.69	107.73	114.42	110.1	111.41	110.98	115.27
109.13	100.58	112.92	107.5	104.9	102.6	107.73	107.23	107.8	94.51	103.37	103.03	104.68	107.22	108.77	107.21	109.3	101.63	105.86	103.36	108.95	98.99	104.5	97.271	107.34	99.61	103.55	102.74	103.89	103.05	107.56	105.99	103.01	101.22	106.07	102.55	107.23	100.65	108.9	104.49	108.47	102.99	108.74	100.02	104	101.35	102.52	104.2	100.58	98.969
111.4	114.01	113.87	112.03	115.18	115.49	111.83	109.25	110.88	110.47	109.73	118.26	110.51	106.45	109.3	120.58	114.93	109.96	113.65	115.15	111.21	113.52	113.15	111.75	117.09	115.08	111.22	108.56	108.82	110.95	110.87	114.44	116.63	108.93	111.93	112.86	110.64	112.68	113.73	115.12	112.04	112.07	116.89	113.88	112.32	110.37	111.35	112.72	111.92	112.91
108.15	105.24	101.81	99.537	104.95	103.77	110	101.33	101.63	106.58	101.12	102.47	107.04	101.37	101.19	100.8	101.9	103.66	104.87	105.4	103.93	99.822	102.23	103.12	95.024	109.5	100.92	103.34	111.5	105.27	101.08	99.849	104.99	101.76	102.29	103.99	105.97	108.62	101.75	98.769	104.83	103.37	104.71	107.23	106.45	99.169	105.53	104.64	110.57	104.08
107.66	103.35	102.33	104.17	104.76	98.638	107.1	101.09	96.35	98.853	94.833	100.44	101.92	101.1	100.07	103.05	106.76	99.01	102.67	105.69	97.077	93.119	95.058	99.99	97.617	97.097	97.406	102.21	99.336	104.26	109.67	100.21	96.161	96.339	101.28	102.38	98.985	103.08	99.814	102.17	103.62	105.65	103.48	97.977	105.49	104.45	94.069	103.12	95.183	101.46
107.87	114.1	107.07	111.65	113.69	111.44	112.26	111.17	110.18	116.89	110.15	111.93	112.3	114.8	112.99	111.04	111	109.84	110.38	114.48	105.13	107.52	109.85	112.79	108.27	117.29	111	112.77	107.25	114.22	114.21	112.78	111.9	107.07	113.96	112.4	111.94	105.54	111.56	112.19	112.64	108.63	103.06	108.1	119.42	106.33	113.14	113.01	114.17	110.34
109.35	109.45	104.14	111.5	106.33	105.03	104.61	106.45	100.58	107.71	110.94	106.08	111.57	101.83	104.61	102.43	105.59	104.49	101.04	110.62	109.69	100.67	108.93	104.33	102.91	100.35	106.5	99.637	107.51	104.87	108.27	107.29	101.36	106.39	108.18	99.457	102.59	105.21	107.4	102.15	104.42	106.59	103.65	103.87	106.55	112.95	105.25	108.95	105.08	102.06
110.07	115.79	104.02	101.26	104.97	105.62	108.06	108.46	107.52	105.31	109.02	104.49	105.31	109.54	110.55	109.42	106.43	108.08	105.61	105.63	104.9	105.81	111.81	107.19	104.95	102.63	107.32	113.61	107.32	106.56	110.43	102.88	108.78	102.28	102.22	107.71	111.34	106.52	103.88	108.15	109	110.25	104.52	100.39	100.22	105.64	106.65	107.4	106.55	109.92
111.81	110.35	102.26	111.32	104.17	105.98	106.62	97.079	105.85	111.58	101.23	102.3	101.31	104.6	104.08	105.79	104.07	106.15	109.98	106.2	106.86	104.51	106.76	108.42	112.51	102.59	106.22	103.22	99.661	101.58	103.29	104.73	110.85	107.78	100.94	104.94	101.88	107.68	104.88	108.07	103.45	107.85	100.63	103.16	102.08	101.87	111.76	101.57	106.97	100.21
111.01	105.44	96.47	102.47	104.25	100.29	99.069	108.19	108.14	105.04	102.83	101.66	110.82	97.326	97.617	100.91	109.35	107.49	101.1	108.29	104.91	105.66	111.44	105.51	105.69	109.51	103.25	101.57	103.91	108.97	99.328	109.51	103.31	100.46	100.31	105.15	93.876	107.24	103.49	104.24	107.97	105.05	107.09	105.71	100.31	101.37	107.09	105.15	102.01	100.27
104	112.34	104.37	113.13	110.18	106.68	110.7	108.2	111.5	111.66	109.01	114.44	115.36	108.22	120.69	112.41	110.83	110.93	109.89	116.77	106.75	116.41	113.35	112.05	108.96	109.98	109.5	112.24	107.48	113.61	110.75	112.27	109.54	109.81	106.28	113.56	113.33	107.65	107.72	116.67	112.77	112.06	111.48	106.53	112.63	108.47	108.13	111.01	105.59	109.44
103.38	108.12	106.47	102.61	108.49	106.12	102.21	104.44	107.77	109.42	109.96	106.04	105.71	104.84	106.56	109.23	100.24	107.73	104.85	108.86	113.49	104.18	100.12	103.73	107.67	105.39	106.1	104.23	107.95	103.69	110.82	101.53	102.98	106.77	105.55	102.87	105.87	100.4	103.55	109.56	103.21	103.31	107.48	100.62	103.87	108.34	102.61	105.7	106.68	103.66
107.46	103.27	107.04	100.81	111.28	109.83	98.983	107.06	108.6	104.15	101.1	102.3	105.14	106.61	105.45	106.9	105.92	104.09	105.74	109.31	97.307	108.89	107.03	103.02	100.07	104.84	105.64	107.36	104.44	102.02	108.06	103.05	110.18	104.87	104.98	110.62	103.9	104.01	110.01	111.84	104.82	111.25	101.15	98.311	104.42	109.46	108.5	105.73	106.38	107.84
100.37	101.25	105.89	107.16	105.4	104.63	100.49	108.62	104.68	116.67	111.06	101.28	108.83	104.19	99.54	106.69	103.31	104.86	99.716	108.23	106.07	100.45	106.07	102.86	105.56	107.93	104.25	100.42	106.69	98.845	104.75	104.38	105.07	105.04	102.99	103.17	109.23	107.03	107.42	101.23	104.21	107.1	105.16	104.56	102.32	100.01	106.96	102.09	106.96	100.08
108.83	104.08	104.47	107.13	110.52	109.08	104.59	105.24	108.64	108.08	115.59	106.3	106.88	104.6	112.29	106.81	103.23	107.37	105.85	106.45	110.25	106.7	102.79	110.09	102.03	107.56	105.55	103.01	104.44	107.37	107.89	109.55	108.29	108.33	104.88	110.45	100.83	111	105.72	109.19	103.61	106.81	100.41	106.77	111.21	105.93	105.44	110.15	104.31	104.99
110.53	112.03	115.16	112.51	108.65	115.06	110.69	104.82	109.97	109.67	112.07	105.85	111.5	110.49	115.95	116.58	108.98	115.66	116.97	117.12	106.94	106.41	101.34	110.94	113.92	111.18	114.45	118.02	113.18	115.85	111.95	112.59	115.18	115.26	111.5	116.03	110.79	116.72	113.59	111.38	112.41	113.12	112.32	109.74	116.47	107.48	105.89	110.34	113.42	118.3
110.78	113.81	113.11	111.37	111.96	114.74	112.94	104.37	111	107.35	107.4	108.19	112.72	110.75	103.03	116.03	112.07	114.59	114.53	109.2	111.68	109.79	112.41	109.12	108.71	116.42	108.35	104.89	116.06	104.85	114.81	112.65	108.61	107.65	106.04	112.58	113.05	108.37	109.08	111.78	106.46	105.82	113.58	110.27	109.55	115.8	112.25	114.31	102.83	110.46
101.26	100.21	102.03	107.61	107	102.26	104.79	103.77	103.3	105.69	103.73	109.02	110	106.14	109.27	108.28	107.99	100.6	103.76	105.19	112.73	105.22	116.93	96.262	101.27	101.38	97.595	106.58	100.34	104.89	104.04	110.47	110.07	104.25	107.28	107.37	105.56	107.1	106.92	103.5	100.05	105.87	107.99	103.32	106.25	104.36	107.22	104.68	106.87	102.05
103.89	109.82	113.51	108.57	109.54	110.99	106.3	111.03	107.95	108.59	113.21	108.58	114.49	108.68	105.89	104.98	113.22	107.84	109.65	109.86	116.1	109.25	105.12	109.79	112.66	112.88	112.87	108.17	115.81	107.15	109.18	108.48	106.8	109.58	110.23	106.06	108.95	111.2	105.54	110.38	108.65	111.52	115.98	103.71	111.35	109.41	112.95	107.22	106.12	108.9
106.34	100.65	105.74	102.33	100.81	105.38	105.83	109.23	100.77	105.62	106.59	106.73	106.3	107.22	100.97	108.07	101.66	103.68	111.71	108.92	103.69	105.66	107.43	106.78	109.33	114.29	101.83	104.12	100.81	108.2	104.11	112.02	111.94	98.611	105.1	105.05	109.57	102.47	108.15	104.1	105.63	100.46	104.99	107.1	107.96	103.29	105.7	105.93	112.61	109.55
108.26	111.14	111.54	113.81	107.05	102.04	112.24	114.6	110.76	110.28	111.31	110.7	106.96	113.84	109.32	109.7	105.32	111.88	113.25	118.72	110.61	113.48	111.02	102.6	114	113.29	113.74	109.44	111	118.15	109.9	107.13	115.66	114.84	122.21	107.46	108.56	111.99	107.56	110.15	114.54	106.96	120.31	109.51	115.21	101.68	111.98	109.72	107.88	107.27
105.45	104.49	102.94	103.73	98.989	100.15	104.03	103.62	102.03	101.67	109.17	114.01	98.799	106.07	103.92	103.04	108.69	103.13	95.919	98.102	101.73	100.97	105.53	104.28	106.06	106.46	102.09	102.46	107.23	103.26	102.69	97.9	111.04	99.538	106.91	107.45	108.16	108.06	109.77	104.36	102.62	101.09	98.486	100.1	105.43	98.008	110.28	98.961	110.16	104.43
107.92	108.58	108.69	108.03	115.65	104.23	118.41	111.25	108.99	113.04	120.54	109.27	108.16	111.36	107.92	106.02	103.09	112.85	108.36	105.46	110.57	107.24	108.14	112.34	114.39	110.53	110.2	114.14	112.7	117.15	107	117.74	112.32	114.95	113.37	99.966	109.33	107.85	110.37	113.71	106.94	110.65	118.42	110.31	109.31	102.22	110.17	113.18	107.87	105.88
117.44	114.17	114.77	115.07	110.44	116	113.87	112.3	111.03	113.47	108.84	112.5	110.04	111.12	111.69	108.66	114.02	118.69	114.74	116.98	110.39	103.66	116.18	109.55	112.19	114.89	114.75	115.86	117.61	107.73	114.05	110.66	111.4	109.44	112.53	116.52	115.82	112.91	113.33	107.58	110.63	115.24	114.63	121.21	109.23	113.64	110.27	117.97	111.14	119.11
111.22	107.03	111.68	114.27	108.3	108.25	113.45	104.41	118.49	101.56	105.86	113.26	111.39	114.24	108.8	110.31	110.95	116	111.38	112.8	109.01	111.15	102.19	109.97	114.91	107.36	111.77	107.99	113.43	112.82	106.67	109.21	103.28	106.1	108.42	115.06	112.47	114.11	112.98	110.83	107.75	108.9	113.74	110.56	103.39	114.5	112.81	115.73	113.48	115.65
109.72	112.97	106.19	112.54	113.22	109.38	109.32	109.87	108.9	115.58	113.42	109.59	107.14	117.41	103.74	115.87	112.55	114.22	111.4	108.25	110.71	116.21	114.92	114.48	112.33	106.76	110.21	115.08	109.97	117.27	113.39	109.03	116.16	111.08	117.55	111.08	109.3	115.77	113.6	110.42	115.84	112.03	113.39	112.67	112.25	111.18	118.13	116.02	114.32	111.64
110.49	103.96	107.23	108.54	104.48	104	108.57	114.45	106.47	107.31	103.99	105.74	105.61	111.96	103.37	105.1	106.81	103.92	103.46	107.72	105.68	103.36	103.23	101.74	110.69	105.69	107.01	110.8	109.37	105.73	105.97	106.35	106.5	113.06	105.18	101.94	97.531	102.21	103.76	104.11	109.8	111.95	112.31	106.97	104.44	102.62	111.22	103.17	102.99	108.47
109.88	109.79	107.32	105.81	109.88	112.43	105.43	107.77	110.53	114.36	109.05	103.81	113.78	100.4	116.35	112.99	110.2	105.28	105.26	118.14	108.23	112.33	109.34	112.66	113.83	111.99	110.81	110.6	115.05	111.65	112.12	107.82	105.82	114.64	111.55	108.43	110.39	109.81	111.56	112.4	114.82	106.69	113.54	110.89	111.26	113.81	117.73	113.59	106.65	114.29
102.83	105	106.71	105.22	111.2	107.94	100.22	102.19	99.184	101.05	98.417	109.93	104.39	106.43	106.04	106.09	105.47	109.75	103.39	106.39	100.58	97.626	102.42	103.03	104.53	98.038	107.88	98.034	100.16	98.807	105.33	108.49	104.9	102.41	103.3	106.6	104.96	105.27	106.83	100.68	102.19	100.97	103.43	101.08	100.37	103.29	109.27	102.97	104.79	107.19
108.49	108.34	107.44	105.47	109.5	103.64	103.31	112.27	105.15	99.563	107.93	107.43	107.62	104.11	104.91	96.28	107.16	108.21	106.83	107.25	103.67	102.18	109.5	109.38	106.67	102.15	109.85	108.37	100.28	104.89	106.26	103.81	101.79	102.4	101.95	112.15	108.22	107.29	103.83	105.61	108.96	103.99	101.05	105.62	108.27	103.46	103.36	110.56	111.04	111.05
102.85	111.41	106.49	100.34	102.87	105.64	105.67	108.72	104.84	109.64	102.74	106.33	107.06	99.391	106.1	101.21	107.63	104.61	106.17	107.06	102.48	109.83	104.33	109.66	104.24	104.74	107.07	105.78	103.77	100.66	105.58	108.06	104.58	112.51	100.84	104.22	110.01	99.972	106.83	117.74	100.18	104.49	104.95	104.21	101.4	104.88	110.15	104.1	103.79	103.9
102.17	106.5	102.52	103.52	106.79	103.35	108.67	106.03	109.84	105.02	104.65	104.95	102.55	102.33	103.47	107.13	104.71	105.76	110.76	110.18	103.5	104.05	101.34	102.29	97.134	101.47	103.75	105.03	105.19	102.24	104.75	103.43	102.69	106.65	101.95	101.82	100.25	105.71	108.28	99.638	108.17	107.93	105.93	99.367	104.12	102.15	103.76	101.31	107.17	105.38
108.85	110.56	112.9	116.26	107.69	109.64	108.59	114.1	107.5	108.2	108.53	110.97	109.54	114.93	112.32	116.01	110.53	113.77	115.97	112.75	117.16	107.77	113.29	111.87	112.37	113.97	116.62	115.07	109.74	115.11	114.83	114.99	115.82	107.62	114.93	114.47	112.96	110.19	108.34	112.68	111.29	115.66	108.89	114.71	115.48	108.71	111.15	110.06	114.33	114.42
106.78	105.72	105.2	107.83	103.16	107.83	107.57	107.23	107.7	104.9	100.57	106.57	105.57	98.653	106.79	111.77	103.67	100.64	106.29	101.26	103.26	106.24	109.57	107.72	105.02	106.18	104.96	108.52	102.93	104.5	107.36	108.57	111.92	102.94	106.21	107.67	106.77	106.7	107.65	104.78	102.07	104.14	108.02	107.73	106.43	110.13	105.9	113.35	103.47	111.75
98.852	103.56	102.94	110.5	111.71	99.836	102.15	109.58	105.49	109.11	102.08	106.65	110.63	106.74	107.39	99.464	106.35	103.65	104.26	107.93	100.36	103.86	98.215	108.58	101.69	104.46	105.77	108.4	105.11	111.97	102.58	107.8	104.04	105.76	109.19	101.28	102.24	104.23	109.52	100.8	103.46	107.05	109.44	104.55	107.76	109.56	102.41	108.51	103.07	110.36
112.19	101.65	110.58	106.29	113.45	108.88	117.47	106.53	109.49	114.81	112.35	106.49	104.34	106.31	106.74	106.55	113.33	107.39	108.23	113.31	109.74	106.1	106.2	115.47	113.03	112.74	111.31	103.2	108.58	110.36	116.31	115.16	111.35	113.86	112.2	110.56	109.51	106.96	107.56	111.87	109.59	111.42	110.15	109.08	108.25	106.49	107	112.87	111.79	111.84
104.68	102.53	101.18	106.3	105.03	102.83	108.65	105.02	106.47	109.54	108.3	101.33	105.36	108.9	101.61	104.14	100.93	110.92	102.76	106.24	106.63	106.51	100.1	104.93	99.072	99.277	107.9	102.74	99.856	103.95	98.495	101.75	103.06	104.31	108.84	108.81	101.53	107.73	110.64	115.07	109.84	99.995	105.25	101.4	104.23	105.25	107.85	108.85	112.89	106.28
106	111.05	101.95	104.27	109.26	105.25	108.87	106.79	112.04	110.28	106.64	108.98	110.18	105.37	103.35	100.53	104.43	101.22	112.97	104.06	107.86	107.24	97.225	106.6	107.94	107.56	103.36	107.67	104.82	106.36	103.01	102.6	108.65	104.1	100.97	103.04	99.654	104.11	107.24	105.25	101.37	111	108.51	103.47	108.53	109.65	102.05	105.27	107.93	110.23
103.68	106.18	105.46	99.442	106.42	103.44	101.64	101.9	111.27	101.14	104.77	101.76	104.52	107.64	105.98	103.16	103.14	95.87	94.635	99.789	106.24	97.54	101.28	99.785	101.07	104.61	107.72	103.56	105.04	107.01	96.3	100.26	105.54	104.29	102.91	103.7	109.7	108.46	97.02	102.98	103.88	105.43	99.845	102.11	106.23	103.5	99.934	104.38	103.77	101.54
105.03	106.44	99.898	110.86	102.04	106.59	104.93	103.68	105.27	105.13	97.907	101.74	107.07	100.92	105.31	103.05	102.32	101.44	103.12	99.581	109.32	104.32	100.14	105.34	104.08	101.1	105.56	101.66	105.25	106.17	104.4	100.17	107.13	106.49	100.51	106.69	108.41	104.77	105.28	102.61	106.39	108.16	106.4	102.08	102.51	104.24	104.72	106.5	104.78	104.75
108.07	108.74	99.379	110.81	103.28	105.28	100.82	104.82	101.76	103.21	105.68	100.78	106.16	108.11	105.63	114.2	101.27	105.51	104.06	101.79	105.29	110.91	103.26	102.54	101.78	107.65	100.76	101.11	106.23	111.47	105.24	102.12	105.99	103.13	105.37	110.43	106.08	101.49	105.92	110.51	109.3	107.19	104.53	106.34	106.17	102.29	108.2	102.35	107.08	111.78
107.41	110.36	113.47	115.92	116.96	110.75	112.46	109.53	110.13	117.83	107.15	112.56	113.25	109.45	118.23	113.71	115.55	107.05	112.54	110.45	115.78	107.42	113.2	117.42	111.23	112.51	113.84	107.56	111.4	108.68	108.35	111.79	114.29	114.24	113.94	107.97	108.69	108.33	108.5	111.54	113.51	114.61	110.41	109.66	110.1	113.29	111.75	110.62	113.13	113.31
101.49	100.19	96.696	97.978	99.602	101.07	100.81	99.108	104.74	93.045	103.57	99.154	100.84	94.482	98.835	103.35	98.731	102.83	102.28	102.59	99.047	98.113	100.25	103.62	96.536	96.434	104.09	103.34	103.44	99.427	97.125	100.78	99.094	102.82	98.98	100.22	102.58	94.712	99.63	102.34	98.723	99.026	93.691	97.07	95.449	97.89	106.77	96.069	93.975	103.74
105.46	101.09	107.57	112.29	107.82	104.13	104.8	104.57	109.3	102.63	102.96	103.52	103.6	102.74	105.64	110.47	104.07	104.37	100.66	104.76	101.12	108.28	104.66	106.3	107.03	106.05	104.95	106.32	107.99	110.91	110.44	99.413	106.26	100.37	104.84	109.91	99.189	104.4	105.68	104.74	107.42	109.9	112.27	109.92	104.57	109.84	106.31	105.6	106.91	104.29
111.59	109.22	111.81	112.12	109.96	116.94	116.54	103.17	117.82	108.13	106.66	114.59	110.36	115.71	109.1	116.59	104.64	108.65	109.62	108.75	114.43	116.66	114.03	115.15	109.36	109.71	115.52	112.11	111.61	116.15	112.9	110.64	118.24	124.36	115.06	111.11	111.54	111.02	111.61	111.79	116.8	110.99	110.92	105.18	109.68	115.83	112.94	115.03	119.34	111.52
105.49	103	109.75	106.1	104.91	104.38	102.28	107.21	105.93	105.22	102.62	107.51	101.24	109.42	109.91	102.51	107.35	109.39	101.6	110.02	96.108	102.44	112.12	105.72	109.72	109.59	107.85	106.88	112.43	103.43	110.91	107.27	108.69	108.31	101.81	106.82	107.81	111.24	105.29	102.45	96.721	105.54	106.54	112.22	100.48	104.81	103.56	102.46	106.76	104.87
113.22	108.59	115.15	121.52	112.99	113.69	105.68	117.33	110.62	104.96	111.6	110.68	113.27	109.05	111.45	113.66	113.83	108.86	115.64	106.02	117.18	116.1	112.24	113.3	107.02	115.15	113.13	112.05	111.84	112.22	109.5	112.08	107.01	112.31	109.71	110.7	108.57	116.79	109.36	113.79	107.51	111.87	109.61	107.62	104.18	109.94	116.53	110.36	110.86	115.06
103.15	107.57	104.82	99.96	107.51	107.01	103.56	107.33	106.39	109.04	102.75	98.807	106.63	103.03	104.91	108.17	103.62	98.014	108.58	103.52	105.95	105.68	104.14	98.736	104.75	108.21	101.73	108.86	113.19	104.7	105.64	109.29	109.66	107.98	107.31	108.24	108.29	101.69	102.26	101.09	105.5	110.15	106.82	101.58	111.75	110.75	104.74	106.62	107.12	98.728
109	107.75	116.03	107.66	109.62	117.57	109.04	108.96	107.26	109.98	115.04	109.25	110.92	108.55	104.46	109.35	104.69	111.36	113.92	105.7	111.97	112.31	112.65	112.22	103.46	107.82	111.79	106.05	108.42	107.15	107.77	110.95	112.23	106.66	111.04	106.21	109.15	105.54	111.96	111.17	104.42	112.35	113.07	108.86	108.2	111.5	108.36	112.5	110.39	113.15
99.036	102.01	97.638	104.01	104.74	105.09	98.624	101.3	105.22	100.36	109.33	95.869	97.253	103.32	102.59	98.071	107.91	106.33	107.85	99.089	107.76	100.63	102.42	107.28	106.13	102.3	103.05	101.96	101.14	102.79	100.5	105.96	109	103.24	103.45	95.878	105.72	100.36	102.41	103.72	106.45	101.88	99.516	106.37	101.13	105.01	101.4	104.75	99.081	102.91
101.05	102.55	100.03	99.88	101.96	102.47	99.023	100.78	103.27	98.01	99.801	97.153	97.799	100.26	104.95	96.499	102.28	100.96	101.21	97.05	101.16	98.286	97.591	97.75	94.877	109.8	100.2	99.118	97.31	102.07	98.676	102.42	105.44	99.986	107.61	96.942	101.52	98.907	94.499	98.078	98.228	98.041	99.213	97.476	104.4	101.11	101.93	102.83	103.02	98.65
98.596	106.59	103.98	100.28	108.96	103.11	108.19	106.57	101.61	106.82	107.04	107.11	102.99	103.66	107.02	106.29	102.86	105.69	102.7	105.04	110.36	104.89	107.76	97.435	107.83	101.55	99.193	109.22	107.6	108.12	110.99	101.58	105.51	106.58	102.18	106.83	100.56	108.87	101.52	103.91	103.31	104.19	106.93	104.57	104.11	95.165	105.7	100.12	106.58	106.98
103.38	100.77	101.12	95.844	97.64	99.364	106.11	98.241	97.772	98.806	96.006	101.65	98.511	99.948	103.4	96.884	97.335	98.018	104.31	97.066	100.25	97.113	98.581	105.23	91.209	101.82	101.65	96.772	96.032	97.586	100.74	101	98.011	102.35	102.13	96.23	101.62	100.56	101.66	94.471	101.14	99.219	104.99	103.37	100.4	103.63	100.4	98.094	90.551	103.85
120.42	115.72	107.07	113.66	113.52	117.66	113.83	112.64	107.46	113	116.83	110	109.59	112.62	116.05	109.36	115.61	113.53	116.34	112.36	110.11	112.05	108.85	112.58	115.36	113.25	110.63	111.46	110.9	105.63	112.61	117.23	112.89	113.18	115.19	113.17	115.57	110.79	117.52	115.18	118.96	102.87	112.38	111.46	110.16	114.77	108.66	116.29	107.01	118.26
106.97	102.13	107.64	104.33	105.56	103.14	112.29	103.82	107.03	101.95	114.45	106.24	108.9	104.08	101.58	103.96	100.88	105.5	110.29	111.6	104.21	106.09	108.19	105.48	106.33	97.066	107.68	109.49	106.61	107.97	105.13	105.39	105.5	109.34	110.21	109.72	109.65	106.06	108.08	108.9	106.59	101.4	102.4	101.18	103.39	109.76	111.63	105.33	109.81	112.38
107.05	101.21	106.62	103.17	102.81	109.1	108.66	107.11	103.26	102.53	106.45	101.68	99.931	108.48	111.81	102.03	102.01	101.35	106.48	106.2	104.89	108.4	106.56	109.63	107.6	103.43	109.83	105.14	109.95	108.12	107.85	101.84	107.91	106.7	105.49	103.79	101.26	107.81	101.47	102.83	107.31	108.92	109.31	103.47	106.6	100.87	97.129	103.17	105.98	105.9
112.16	109.62	115.66	110.97	101.92	103.59	108.09	116.68	108.01	111.24	103.74	111.27	111.18	116.15	115.93	109.17	112.57	109.92	111.44	115.04	109.51	111.39	107.99	107.34	107.96	108.07	115.25	110.59	114.86	109.47	114.05	110.64	114.39	106.72	115.91	114.4	101.99	107.95	111.79	113.43	112.61	113.46	115.03	108.45	107.22	109.74	105.69	106.73	115.25	110.64
89.998	103.24	105.8	100.26	102.25	102.27	97.884	95.55	96.776	103.74	96.937	95.609	101.16	100.9	98.007	96.799	101.32	99.675	99.368	105.33	97.183	100.95	94.53	104.41	105.68	96.764	95.882	99.698	96.228	100.88	101.51	103.14	90.67	102.11	102.3	97.491	101.85	103.48	98.57	101.79	103.95	93.454	95.957	101.59	98.479	99.09	98.599	94.079	97.272	97.705
103.39	104.19	104.07	110.23	105.48	104.17	110.71	106.39	99.636	106.41	102.86	111.53	108.74	106.84	106.62	104.99	104.09	102.97	113.87	107.44	106.24	110.74	115.49	104.69	109.09	109.17	105.9	107.27	107.35	101.78	110.38	104.7	113.38	107.06	100.44	108.09	110.46	102.3	105.16	105.99	110.35	102.53	105.5	109.69	108.43	110.61	105.18	105.63	103.47	101.24
106.93	113.2	111.73	112.87	104.65	111.14	114.27	117.22	112.13	106.06	112.8	113.49	108.88	111.62	109.91	112.46	107.35	107.64	111.9	110.77	110.43	111.49	113.38	109.16	114.88	107.8	121.94	109.95	108.95	116.7	112.25	115.29	112.07	111.96	112.47	116.35	114.32	105.35	113.65	113.27	114.48	107.11	111.85	114.6	114.1	110.54	113.41	110.58	109.9	116.73
102.54	109.65	108.18	106.22	102.99	105.21	106.76	114.76	104.1	111.3	101.47	104.62	104.7	112.17	104.66	106.25	106.37	104.65	107.13	108.25	108.1	104.31	102.22	104.82	105.81	110.94	105.44	108.82	110.98	104.22	111.27	112.32	99.993	108.97	105.62	104.97	110.41	107.69	107.62	108.49	107.2	104.26	110.75	106.17	102.82	105.7	107.42	108.94	109.15	105.74
106.92	103.59	103.86	103.55	100.3	102.82	106.57	104.48	96.883	106.84	104.64	102.65	96.76	99.64	100.5	102.7	98.278	103.44	104.37	115.45	102.94	105.88	102.85	102.51	106.98	109	95.765	108.84	103.69	112.81	100.84	99.022	106.65	104.74	101.9	108.72	104.81	101.71	102.29	104.34	109.33	104.25	96.93	106.96	110.55	101.57	104.43	107.8	102.16	110
104.03	103.88	110.57	103.96	109.25	102.97	106.51	103.45	106.49	106.15	107.48	104	104.21	100.8	107.27	109.12	101.08	102.25	109.94	109.22	101.53	108.87	106.73	108.27	111.27	103.58	102.41	104.87	110.35	102.2	110.43	107.39	104.49	111.97	105.84	107.93	99.23	107.86	112.27	107.73	106.5	106.27	99.46	111.73	104.22	107.63	108.06	101.85	106.65	104.04
100.44	105	102.9	105.16	105.76	105.05	102.37	106.25	102.29	104.19	100.62	108.31	103.61	101.05	113.96	104.83	106.46	108.12	102.72	99.517	99.925	105.83	103.56	100.02	109.48	105.97	103.83	106.08	101.69	101.71	104.14	101.23	102	98.726	100.17	104.96	105.7	102.13	104.17	102.41	106.63	103.94	101.75	98.262	103.88	107.38	102.45	98.664	103.84	108.96
102.52	101.93	107.46	98.773	102.6	104.73	103.33	104.67	103.45	103.51	105.14	102.92	101.2	103.58	105.65	109.93	105.94	103.09	102.94	104.07	103.33	106.36	102.91	102.56	107.19	100.33	98.645	99.526	102.88	105.01	114.68	102.23	106.09	97.262	106.69	104.11	99.742	108.82	104.51	102.37	97.974	105.21	104.4	107.55	105.78	107.96	103.24	102.3	97.797	107.43
114.77	109.28	108.24	113.8	112.39	112.23	112.22	111.32	112.46	110.97	105.07	108.32	107.51	111.85	112	103.31	109.75	110.11	115.99	110.3	111.24	117.03	104.41	109.05	112.04	112.6	108.57	103.04	114.34	102.96	109.82	108.94	108.19	108.93	106.55	113.15	109.29	115.18	105.03	111.65	113.41	110.81	115.83	105.82	111.28	107.63	107.26	116.02	111.91	108.66
111	107.71	112.95	111.87	115.07	113.73	116.7	113.27	114.38	108.59	111.31	108.3	113.08	110.92	105.77	114.11	111.47	115.93	112.77	112.78	111.4	106.29	114.85	120.64	109.01	111.95	116.85	109.87	111.26	108.55	113.43	113.7	107.41	112.71	109.45	115.95	107.11	112.44	108.67	108.82	107.36	119.91	110.01	109.39	112.45	112.27	110.16	115.81	114.38	110.51
110.22	110.81	120.1	107.65	116.69	115.18	107.8	105.26	115.07	104.84	113.6	111.01	108.09	106.79	114.74	113.25	112.36	117.61	109.71	115.13	117.22	114.61	114.99	109.35	105.74	108.05	115.48	118.27	110.31	110.01	112.64	113.06	108.88	107.27	107.98	111.83	117.44	116.39	108.93	111.63	112.4	112.84	107.93	112.76	112.26	116.11	114.59	108.71	117.7	111.62
102.9	102.02	97.208	98.23	97.935	95.53	102	98.183	97.236	96.144	100.7	99.403	102.34	92.442	97.463	94.394	101.73	98.722	99.936	97.412	102.48	99.064	98.986	100.21	103.1	100.3	94.221	102	96.625	98.636	99.418	100.53	99.868	94.864	96.967	105.7	94.709	101.53	100.83	102.9	106.73	104.86	108.56	107.63	95.118	94.016	100.24	100.82	98.855	97.894
107.01	111.06	106.24	105.11	113.78	111.01	100.49	106.2	102.95	108.15	102.16	103.3	97.989	102.98	105.81	105.86	104.15	105.29	103.99	107.75	106.27	107.57	108.02	107.29	108.04	108.4	101.45	107.38	101.65	105.22	109.64	100.94	105.66	109.04	106.39	104.68	105.03	112.47	104.68	102.83	110.96	108.41	106.48	96.808	105.88	104.55	106.64	109.87	102.22	106.71
117.41	112.86	113.06	110.34	109.33	106.81	117.46	110.99	115.09	113.4	106.48	112.08	104.34	107.69	115.16	111.2	110.56	110.87	106.91	115.27	112.74	109.73	113.92	116.95	115.04	111.81	107.17	113.2	111.85	109.16	110.88	111.53	113.96	113.25	114.33	110.93	108.8	108.86	108.83	118.51	113.76	107.76	110.27	114.59	114.36	115.35	115.2	113.13	113.34	110.8
97.743	105.93	96.825	98.703	103.09	100.63	100.72	108.4	101.46	98.098	98.752	103.49	101.67	103.2	99.405	103.71	98.954	100.25	102.01	104.41	103.42	101.47	97.086	105.79	101.36	108.26	102.39	98.436	101.02	105.32	105.67	98.493	99.553	104.65	101.16	103.36	98.398	100.29	101.69	94.327	98.534	103.23	103.33	99.393	96.963	101.09	104.71	106.57	107.28	98.403
111.81	108.3	112.08	103.86	109.02	112.39	112.95	106.96	106.98	107.4	103.91	108.61	106.34	110.09	108.86	111.91	113.18	107.6	110.81	107.55	112.6	107.29	103.14	108.74	107.36	107.76	111.27	117.46	113.01	107.34	109.37	110.11	107.01	109.16	109.49	109.99	112.39	115.55	106.87	112.98	111.84	113.06	111.2	107.8	110.83	111.47	112.75	102.48	113.39	114.77
107.06	112.37	107.05	111.02	117.23	113.06	109.44	107.94	108.69	106.9	111.05	109.61	112.28	103.99	107.54	107.18	112.1	112.93	112.16	111.43	105.67	112.6	107.73	113.76	112.82	112.82	107.44	113.06	109.3	113.06	113.05	116.04	110.37	114.12	110.2	110.39	115.17	114.39	108.98	107.68	110.33	118.59	114.68	108.76	110.5	111.64	111.88	109.05	112.42	112.1
122.94	113.61	121.96	119.83	121.02	125.2	119.64	117.69	121.42	124.94	117.58	113.85	117.94	114.2	120	119.35	118.85	117.3	121.22	114.16	122.33	118.53	122.74	115.15	116.04	117.27	119.35	110.96	118.01	108.88	117.95	120.3	109.49	118.47	116.18	114.4	122.56	121.95	121.05	118.86	116.39	121.14	117.52	122.06	122.52	114.49	122.78	116.7	116.1	118.83
107.07	111.37	117.27	112.31	112.08	104.9	118.18	115.76	109	106.8	108.74	113.39	116.43	118.93	116.93	112.92	112.15	109.91	116.76	117.93	109.71	113.8	114.97	110.14	114.17	114.15	106.71	109.77	110.85	110.98	112.9	114.67	111.54	108.05	109.94	107.07	115.22	109.37	113.22	111.88	110.76	116.01	111.49	115.5	108.67	112.89	118.07	110.07	113.71	107.91
108.28	109.8	112.25	113.61	123.62	108.18	112.41	111.94	103.83	112.23	110.21	115.61	114.2	103.49	115.38	110.17	113.66	107.97	106.66	116.23	112.85	115.3	108.26	110.83	119.97	109.34	108.85	105.4	114.47	115.75	114.65	111.3	104.35	108.98	106.63	112.3	111.75	108.63	109.91	109.86	120.93	111.33	110.11	110.17	111.64	108.7	114.28	107.53	111.07	104.77
105.29	111.08	104.44	111.19	110.68	110.19	117.09	108.86	110.44	114.98	110.44	112.21	108.77	104.68	119.26	110.48	115.85	111	111.16	104.31	115.7	109.41	109.8	108.26	115.45	107.59	116.95	101.71	110.59	114.35	115.2	109.21	113.94	108.32	111.81	107.63	111.58	110.93	107.52	110.35	106.2	113.47	111.6	112.8	114.51	120.14	114.34	112.2	111.79	114.92
112.75	109.48	106.47	102.72	107.92	99.829	108.85	102.52	102.78	109.5	100.82	102.72	103.85	111.77	100.2	108.81	111.75	103.9	104.5	106.04	103.62	101.6	104.11	102.32	107.39	101.08	99.177	108.45	103.19	105.53	108.29	102.18	106.77	100.11	105.84	104.58	101.63	112.39	107.14	106.04	101.45	106.6	98.898	102.73	109.81	111.8	98.74	101.76	101.26	105.38
106.18	101.52	110.5	103.47	107.49	106.73	109.3	109.25	106.75	103.55	104.21	104.76	108.74	106.02	108.2	107.33	104.69	105.48	108.7	103.64	104.67	98.948	105.82	104.27	109.31	107.24	107.15	103.86	105.15	108.04	106.37	108.03	105.56	108.32	103.49	103.81	102.89	108.75	99.617	100.8	101.08	110.41	104.1	107.3	104.68	103.43	106.88	101.68	104.86	105.41
113.34	112.4	116.04	117.52	107.64	112.43	110.48	111.56	110.79	110.97	108.36	114.62	115.02	107.73	118.1	110.37	109.18	117.86	113.02	114.93	111.9	113.87	111.35	106.49	115.76	107.71	118.95	110.91	114.78	108.96	113.87	106.28	112.17	116.32	116.31	107.91	115.72	110.69	117.37	112.15	115.51	107.62	111.06	103.57	114.95	111.03	116.46	109.53	109.66	104.93
105.4	109.63	111.44	98.401	108.02	105.47	103.46	101.76	107.46	113.45	103.84	106.36	103.9	109.66	108.13	110.12	103.48	105.68	103.69	109.3	105.53	105.44	105.92	107.71	109.27	109.41	103.07	102.39	108.7	104.59	103.98	111.58	109.43	107.78	110.97	108.86	105.36	110.94	112.43	106.67	111.65	104.7	101.54	104.82	110.46	103.42	110.14	106.11	103.48	110.51
104.2	102.16	105.19	103.08	106.22	102.22	104.04	105.63	103.95	107.78	105.84	104.28	111.77	101.11	106.61	111.37	104.86	105.79	101.13	103.31	104.61	109.86	103.1	103.86	105.15	104.96	105.46	114.65	103.11	102.93	102.5	106.6	102.05	106.15	106.72	107.07	108.96	104.25	108.55	105.12	107.4	109.7	102.08	108.25	113.17	112.16	107.27	101.33	107.91	109
110.5	110.6	102.85	110.1	111.33	111.09	105.85	105.02	106.28	103.51	108.24	106.88	109.1	108.99	103.47	105.07	103.89	109.44	101.68	109.5	106.37	107.24	107.43	101.12	110.62	109.76	107.48	109.02	108.81	104.21	109.72	107.47	106.13	104.23	102.07	98.686	107.08	105.83	102.46	103.52	103.87	107.1	109.17	116.65	107.94	106.07	105.85	106.94	106.83	109.81
105.27	108.62	104.53	106.52	111.58	107.2	103.71	106.95	101.98	112	112.37	112.91	104.61	106.24	108.92	105.49	102.9	107.56	104.04	103.31	103.98	105.71	108.75	108.47	113.73	101.34	105.08	107.91	108.33	105.64	108.6	108.13	104.98	107.2	101.43	104.22	103.81	103.98	107.52	109.26	103.68	102.91	109.19	105.48	113.41	105.6	107.74	101.4	107.52	108.45
104.39	108.12	110.42	105.28	100.94	98.862	102.8	103	105.87	111.37	109.52	105.67	107.68	106.44	105.31	101.6	106.52	100.55	103.55	115.66	109.94	106.72	108.93	108.05	108.31	101.59	107.47	105.83	103.77	107.41	107.08	105.82	108.8	102.58	100.39	105.16	110.05	101.06	104.03	105.54	100.05	103.16	102.51	105.71	109.79	102.7	110.33	108.36	107.08	107.98
104.16	100.93	97.533	105.51	104.11	107.15	106.8	106.17	109.52	108.39	103.52	111	105.58	101.42	108.37	109.99	107.59	99.93	102.19	104.03	108.2	105.67	113.84	108.11	106.13	103.41	105.41	107.21	100.53	104.68	103	107.57	110.26	106.29	103.86	101.72	113.29	101.47	107.01	105.81	100.09	107.52	102.45	107.7	108.29	98.092	108.87	102.15	101.91	103.43
105.19	102.44	108.72	101.3	99.196	103.5	106.09	105.41	105.64	106.38	104.83	99.954	103.38	109.29	102.66	105.22	110.55	111.82	106.74	104.27	103.62	99.607	107.33	109.22	101.71	103.95	100.93	103.32	103.4	108.24	104.59	109.61	108.01	104.98	107.44	109.99	104.84	105.42	105.53	103.98	106.31	106.11	106.02	106.31	106.56	107.96	110.12	111.23	102.47	110.01
107.01	105.95	102.46	101.24	101.97	107.97	109.59	103.77	103.63	103.5	104.19	105.15	103.75	110.13	113.09	104.07	105.33	105.6	98.691	104.88	103.88	103.48	104.14	103.5	106.46	109.46	109.58	107.25	110.28	104.49	102.93	106.16	102.14	109.17	102.54	106.64	103.85	100.18	107.27	108.55	105.6	106.77	107.01	102.78	104.14	107.96	105.66	105.08	105.75	102.8
106	105.77	102.43	106.4	99.896	99.037	107.13	103.81	102.9	107.21	105.61	96.787	102.7	111.87	99.934	114.17	100.77	108.38	108.5	105.07	106.49	105	105.54	107.39	104.13	109.8	103.11	104.15	110.78	103.16	108.45	106.51	104.94	108.64	102.91	109.73	99.113	105.17	100.09	102.21	109.57	100.55	107.95	105.96	109.13	106.68	106.94	106.26	106.5	105.93
107.46	111.71	109.44	105.93	108.53	113.9	103.2	106.3	102.8	100.67	109.19	105.13	100.34	100.55	108.09	109.99	106.02	101.86	99.328	112.98	108.26	114.35	103.97	106.5	101.82	107.05	99.818	108.17	110.63	103.5	101.86	104.89	105.9	107.55	100.67	102.54	104.79	107.88	102.57	109.18	102.35	105.34	110.23	108.31	109.01	106.79	105.97	97.811	102.82	103.03
103.17	99.672	97.145	96.891	98.63	99.653	92.208	102.86	105.91	106.3	97.283	95.942	99.211	103.62	95.378	100.68	99.89	98.245	102.25	104.41	98.298	101.54	98.451	100	101.77	97.354	94.585	100.38	102.62	102.72	98.593	102.67	94.51	100.42	101.11	101.88	102.16	103.8	105.52	101.53	101.93	100.7	100.86	100.28	106.15	98.488	98.528	96.032	96.71	100.47
102.32	101.94	95.588	99.232	98.367	100.87	98.597	101.3	96.306	97.546	99.519	102.62	103.79	100.86	101.43	102.01	91.395	99.065	99.413	102.49	104.84	95.817	95.525	101.34	101.11	98.479	94.351	101.24	110.11	99.528	94.291	104.17	99.175	93.106	105.91	98.719	100.26	98.959	100.63	99.217	98.858	97.682	102.66	97.432	98.353	102.38	104.35	100.56	100.49	103.77
110.04	111.4	111.91	110.61	108.33	108.35	108.83	108.21	112.87	123.52	109.21	113.76	110.76	107.39	112.98	110.61	117.13	109.7	115	111.76	111.08	115.4	113.57	116.05	104.95	112.11	107.41	109.32	108.5	114.36	112	109.73	109.1	108.42	108.15	110.18	107.91	115.99	110.41	112.64	119.37	113.17	110.13	108.4	108.36	112.05	107.89	113.69	111.18	106.67
111.31	116.45	115.24	106.19	113.54	108.28	118.25	115.4	110.76	112.14	114.16	111.6	108.76	120.08	114.95	106.89	113.12	105.79	114.99	106.5	108.71	115.67	109.13	109.13	109.64	105.08	109	116.66	107.89	110.14	113.19	114.52	111.71	116.6	114.14	117.05	103.63	107.28	107.54	115.27	119.71	106.18	105.92	109.82	111.34	108.44	112.32	105.36	109.56	116.61
116.17	118.82	109.9	105.25	117.22	110.87	112.47	115.21	111.05	118.7	111.16	106.25	115.24	110.83	119.36	111.87	120.27	111.48	113.47	113.25	115.42	110.68	112.07	114.27	111.58	112.14	109.2	110.95	120.36	112.1	106.84	112.3	111.59	109.13	115.36	114.23	114.57	110.7	117.14	115.11	111.99	114.93	113.26	114.14	113.55	109.49	112.29	109.92	110.62	112.82
104.46	106.07	103.25	100.66	101.57	103.43	106.25	109.37	111.06	103.97	99.213	99.582	106.32	106.54	112.67	108.24	105.73	103.82	104.64	105.35	105.76	104.32	106.57	100.95	104.1	103.89	107.01	101.16	106.69	103.81	107.69	111.89	106.69	107.96	108.08	106.84	105.93	98.836	107.28	109.07	105.22	107.63	112.5	101.83	99.874	105.15	106.95	108.23	106.22	103.82
110.36	107.46	113.24	110.56	107.97	111.4	114.2	116.05	119.18	106.88	110.74	111.81	108.31	108.97	107.58	108.14	105.29	110.63	107.24	107.13	116.83	108.11	115.42	114.88	114.68	115.34	111.35	105.79	102.88	113.42	114.04	106.88	106.34	110.52	116.99	110.2	117.69	112.31	108.61	112.04	106.33	120.58	106.35	111.71	111.98	113.92	111.96	117.14	113.61	113.01
101.75	99.521	94.943	102.98	101.33	108.4	102.87	99.518	100.8	100.24	96.37	92.783	100.12	102.59	100.04	100.15	98.997	101.59	98.214	101.98	102.66	106.78	98.412	101.01	98.252	94.786	100.86	99.055	94.675	104.7	96.113	101.45	99.73	95.148	97.176	98.774	100.76	103.77	103.54	104.9	99.646	104.25	100.32	95.169	103.82	99.078	95.817	104.58	96.222	102.11
102.13	107.08	111.22	104.45	103.58	111.16	104.12	103.54	104.01	103.02	105.24	106.24	108.43	102.34	111.72	102.2	105.69	108.61	106.04	108.24	107.9	110.56	107.47	107.05	107.1	106.1	106.92	107.15	110.4	102.87	102.63	114.79	107.19	100.96	103.07	103.33	105.57	109.48	105.11	106.28	102.9	107.78	106.01	102.33	99.179	106.79	108.08	108.42	106.31	107.01
114.71	114.38	118.4	116.17	113.09	119.24	115.22	111.45	115.78	117.17	117.03	120.5	121.3	116.85	113.14	116.85	113.54	112.48	112.48	118.2	117.89	114.41	117.32	111.32	113.74	116.35	107.62	121.87	110.38	118.04	115.15	111.61	116	120.08	113.03	113.7	117.76	116.8	116.65	118.85	116.99	115.74	119.64	122.38	119.72	115.84	123.36	116.43	120.24	119.16
101.85	112.88	105.49	103.78	101.29	103.58	108.52	108.97	100.92	107.52	107.87	105.36	111.05	104.31	103.77	100.75	104.55	108.85	106.18	106.75	109.38	104.2	105.22	107.26	108.81	107	106.7	107.34	106.2	101.51	106.41	106.89	114.94	106.71	100.4	102.65	110.53	116.2	98.73	109.43	103.25	106.74	103.95	107.18	102.22	105.21	110.46	105.48	101.82	106.58
112.85	112.42	110.64	115.87	113.46	113.73	109.95	108.09	115.64	111.31	116.73	114.29	110.11	112.97	109.49	109.54	113.24	114.42	120.19	118.69	113.36	112.19	107.65	120.25	119.64	110.75	110.14	109.62	121.77	110.9	111.19	114.76	115.94	104.96	114.11	112.73	106.24	112.51	111.32	114.42	119.88	118.31	116.33	114.83	112.11	110.79	106.2	114.75	111.79	114.99
102.49	108.2	103.67	101.67	108.77	107.13	106.09	101.44	108.52	100.84	106.98	105.41	108.51	108.94	107.87	113.85	110.91	103.01	112.54	108.97	104.86	107.42	102.78	101.44	111.55	113.59	105.03	107.28	106.09	102.61	108.38	103.45	104.74	109.28	106.51	108.56	110.14	103.47	107.06	108.64	106.01	107.92	106.78	110.02	109.58	109.96	105.18	102.34	108.72	111.09
105.67	111.85	105.22	101.37	107.99	106.18	106.91	106.34	100.11	105.34	104.22	103.61	98.742	101.97	105.15	107.28	106.01	111.69	104.46	107.24	106.16	109.94	106.52	98.452	106	102.87	103.87	103.18	99.388	109	115.13	107.87	107.15	108.19	103.75	104.85	100.57	107.4	106.79	104.18	104.69	111.11	106.81	103.27	105.91	111.84	107.97	110.69	109.33	103.08
113.5	116.85	108.68	117.99	113	106.34	109.76	114.97	112.13	104.07	108.32	107.71	113.42	108.24	115.46	106.74	110.15	108.44	110.44	111.42	113.02	117.42	113.93	108.5	115.21	103.74	111.33	109.97	113.45	112.5	107.09	114.25	113.23	105.35	114.74	111.7	111.65	102.98	111.61	117.46	105.67	112.1	113.08	107.86	101.75	116.32	107.8	114.61	109.35	105.88
104.79	104.2	108.25	112.03	109.84	115.18	106.54	109.84	112.77	109.38	101.17	107.75	107.15	104.1	112.44	108.58	104.91	110.37	111.66	106.59	108.94	115.72	104.14	104.92	107.58	107.44	110.74	104.23	102.11	98.624	98.109	114.26	109.29	107.66	107.23	109.29	112.8	104.36	107.94	107.01	101.86	110.37	106.24	98.509	100.83	106.36	105.55	110.96	106.46	108.29
98.833	105.46	99.034	99.402	94.225	100.08	93.766	102.49	105.36	105.24	104.02	98.802	102.38	103.45	102.07	89.708	92.256	102.05	101.03	103.91	96.061	97.204	98.523	99.921	101.67	98.05	98.872	104.3	106.41	103.08	98.849	92.095	100.05	103.71	95.777	107.49	99.127	101.16	103.83	100.4	105.15	100.32	99.976	99.849	99.574	95.712	97.528	100.13	100.57	92.1
110.84	113.88	106.81	110.5	104.64	114.01	112.34	110.36	115.15	110.63	113.44	114.7	114.34	112.96	114.82	115.61	110.92	105.86	114.68	112.82	114.65	105.59	113.24	108.72	111.79	110.63	109.29	121.93	109.1	110.26	109.27	117.84	119.93	113.35	111.07	106.36	114.27	102.65	110.04	112.2	110.26	108.86	110.06	117.11	112.23	109.68	110.02	118.32	106.16	107.4
101.87	106.22	104.72	99.346	108.28	104.53	106.89	103.99	102.71	104.36	100.84	100	104.95	102.69	105.41	100.56	103.63	105.51	96.502	106.13	106.52	104.55	110.68	105.53	104.99	98.94	99.962	99.428	103.81	110.38	110.08	104.52	99.083	106.61	105.6	109.39	100.67	105.59	104.33	99.338	98.416	106.9	103.82	106.91	101.45	104.47	108.01	105.4	105.77	98.239
104.21	103.05	110.9	107.48	107.93	111.19	103.42	114.67	105.97	110.26	107.53	102.43	105.24	112.61	106	102.44	104.05	100.97	108.89	105.35	107.42	107.52	104.56	103.11	104.46	106.4	105.51	105.98	107.36	101.71	107.79	109.79	102.67	107.2	102.98	99.688	105.52	107.22	109.14	110.98	109.63	108.89	102.06	107.34	107.32	103.68	101.54	108.89	109.58	105.99
104.43	103.64	109.71	106.12	103.44	112.12	106.08	106.07	105.36	108.28	102.83	107.25	107.56	102.57	106.46	109.87	94.929	103.08	108.6	108.55	109.58	101.88	104.51	104.11	99.164	108.56	104.02	105.75	104.63	106.06	109.05	106.85	110.09	105.14	105.98	105.42	103.14	112.93	106.73	107.09	110.49	105.15	107.79	108.54	101.84	103.43	103.56	104.07	107.71	107.12
114.63	114.11	110.55	108.59	112.09	108.1	114.95	113.04	110.97	114.89	108.8	114.14	103.05	108.72	110.23	113.13	108.3	112.61	110.34	115.8	108.97	108.59	108.7	114.24	107.16	112.31	107.31	119.93	110.14	114.99	106.9	114.23	118.36	110.45	115.42	113.22	109.34	111.8	114.92	114.45	115.27	110.51	114.91	109.97	110.22	111.49	108.88	113.64	113.79	114.56
96.869	101.96	104.85	98.882	110.58	99.244	106.29	105.85	108.91	105.39	100.81	101.97	109.4	102.1	102.71	109.73	100.67	102.56	103.8	108.68	100.23	97.227	97.993	103.19	107.75	102.2	102.68	104.41	104.03	107.38	104.64	101.16	103.37	108.13	96.892	106.96	104.01	100.95	107.03	110.94	95.583	98.385	105.96	101.69	101.84	98.731	106.68	101.98	108.53	109.33
107.2	105.22	106.74	105.29	106.18	108.43	110.5	102.12	108.46	108.42	101.31	108.04	106.87	110.75	105.33	106.91	106.69	107.96	112.26	110.21	108.98	108.29	110.69	109.66	109.36	102.4	99.623	102.95	109.58	100.72	99.16	100.97	106.38	106.22	103.4	102.1	107.05	105.26	106.42	106.48	106.33	110.2	109.99	107.39	104.46	111.74	105.44	102.79	110.88	106.82
116.13	105.46	111.95	106.54	109.09	110.08	103.29	112.1	112.85	112.5	112.95	106.2	110.88	113.73	105.9	109.67	111.66	109.08	106.95	110.29	110.13	112.21	108.55	114.16	112.25	110.23	106.01	106.39	112.25	106.31	108.44	113.22	106.24	108.7	111.26	112.6	106.6	112.47	108.25	105.67	108.45	110.38	110.28	115.11	108.13	110.43	111.99	112.07	109.35	106.41
101.62	101.18	105.56	106.44	107.23	105.27	105.54	110.06	105.99	103.32	103.19	107.62	105.94	108.87	109.86	103.84	105.01	102.85	103.38	103.74	112.33	104.82	99.456	106.78	104.66	99.508	104.47	107.02	103.76	109.61	105.23	109.75	111.62	105.79	107.06	100	108.61	110.03	108.85	103.84	106.82	109.76	106.22	104.64	106.45	110.59	108.03	104.76	113.6	103.48
111.75	109.96	113.04	110.22	110.28	107.3	114.6	111.5	114.06	108.88	109.67	114.91	111.02	111.2	108.3	106.96	105.66	113.69	115.28	113.94	108.77	107.45	109.79	110.43	112.14	109.33	112.61	115.3	107.71	113.6	113.82	114.74	105.7	118.6	109.75	110.23	110.8	116.19	111.38	113.89	111.96	110.36	108.64	105.25	109.47	111.08	109.53	111.81	105.5	109.04
105.11	100.93	111.23	95.937	103.82	96.311	99.71	95.001	102.6	101.6	104.89	96.957	99.66	105.67	99.61	99.556	99.733	98.785	102.28	97.11	99.45	105.11	98.584	97.356	97.212	99.838	105.36	103.49	95.931	98.416	100.69	99.516	98.687	101.88	103.94	101.62	99.412	101.11	98.91	106.22	101.98	99.5	99.482	98.068	106.88	96.158	105.59	97.155	107.45	99.951
99.001	103.44	105.7	108.34	110.88	106.58	105.13	104.06	108.43	106.44	105.62	98.145	105.66	107.63	100.16	107.6	104.36	101.71	98.659	105.14	111.96	108.48	98.876	106.61	110.87	106.69	104.3	106.26	100.82	109.97	104.86	108.28	107.84	110.82	98.751	107.61	101.31	104.17	108.47	109.05	108.58	112.82	99.756	107.3	102.33	97.529	109.18	106.21	101.05	106.56
107.67	112.95	110.27	109.87	111.49	106.49	111.01	106.13	111.28	107.43	107.77	111.83	110.13	101.38	106.83	111.43	110.41	113.32	107.67	109.76	110.18	106.1	112.92	111.64	110.5	110.29	104.2	106.97	107.5	112.3	109.41	106.83	106.77	105.61	111.72	111.3	112.24	102.05	109.94	111.03	112.08	110.27	109.89	106.24	109.6	109.7	107.41	107.73	113.43	108.88
114.99	116.97	103.06	110.19	111.55	115.55	109.21	107.63	104.2	113.1	112.87	116.71	109.48	111.42	110.62	117.1	107.08	108.5	111.15	109.75	115.05	109.48	108.12	111.58	109.73	112.63	110.68	113.23	102.18	106.15	110.32	114.82	107	119.22	112.86	111.91	109.73	104.5	106.2	108.41	106.34	115.11	106.83	107.08	116.68	114.15	111.62	112.34	104.31	113.29
99.664	99.248	98.913	97.593	107.39	98.145	94.108	98.731	98.587	105.92	104.21	94.869	101.56	98.371	105.86	102.9	100.65	90.886	104.79	101.92	105.89	97.082	103.08	105.11	98.114	101	98.265	99.356	98.861	102.21	103.34	97.357	102.91	103.54	99.945	101.57	99.747	104.12	99.843	103.93	101.66	95.059	106.54	104.59	100.01	97.94	105.85	96.056	97.742	103.68
102.76	99.54	98.403	101.84	97.56	95.696	94.838	97.734	104.18	98.853	101.39	98.355	97.531	99.151	97.129	102.1	93.724	101.68	102.66	102.43	95.578	102.5	92.773	102.74	94.091	97.278	101.73	100.12	101.49	99.732	97.711	97.305	101.52	96.01	97.434	96.361	99.807	101.36	98.15	95.798	100	100.28	102.73	94.889	96.255	101.19	102.25	102.33	102.28	101.12
113.37	108.76	107.77	100.77	113.57	105.77	106.9	104.23	102.91	109.08	109.09	110.12	106.17	106.85	110.06	105.94	106.74	104.88	104.9	104.13	103.81	108.41	104.31	106.79	107.38	104.1	108.78	102.61	111.91	105.55	111.31	108.52	110.68	109.93	101.65	108.49	105.64	103.85	103.44	110.01	108.57	109.23	106.13	97.67	113.14	107.03	109.8	107.12	109.93	104.78
107.95	114.34	111.81	109.34	108.81	116.04	112.55	110.88	110.6	110.63	114.55	115.04	114.09	117.22	109.63	111.53	110.52	111.24	111.28	119.41	104.05	108.26	107.95	111.47	110.45	111.16	112.95	111.19	115.32	111.85	114.52	117.59	111.96	108.68	109.98	110.61	114.33	112.53	108.35	115.91	111.13	117.82	113.98	112.35	112.17	116.05	110.65	110.93	116.66	113.18
105.7	110	106.41	103.48	112.8	105.54	108.39	103.56	103.37	106.68	105.4	105.47	105.28	108.64	109.01	107.34	110.51	110.82	106.43	108.71	102.51	105.03	106.07	110.46	107.6	107.37	104.1	104.89	110.78	108.51	104.89	114.39	103.23	105.88	108.12	104.13	106.2	108.68	108.03	102.89	110.94	102.66	104.46	103.38	102.71	109.11	103.74	102.17	106.11	106.56
99.562	104.83	108.35	106.06	109.59	114.53	100.91	111.53	105.17	110.01	98.035	107.41	102.84	104.28	104.2	109.94	108.5	113.3	98.467	105.59	111.55	103.61	103.68	106.95	113.26	107.03	107.89	100.79	106.71	102.79	102.17	110.79	101.9	107.35	104.28	109.38	104.97	104.72	102.03	108.89	105.96	105.4	106.32	99.39	98.039	109.7	108.77	109.58	107.11	110.29
107.41	105.47	110.78	102.46	107.21	103.58	111.04	104.79	113.18	104.19	102.37	108.24	110.54	104.86	104.88	104.06	102.17	108.27	104.96	107.07	107.46	105.62	104.14	106.97	111.29	103.15	107.31	102.54	110.02	109.06	109.71	107.73	109.04	107.39	106.15	102.93	104.36	104.74	108.44	105.83	104.9	108.69	112.4	110.23	104.28	109.26	108.7	109.47	114.44	108.35
104.85	100.51	108.31	108	106.31	109.76	106.15	103.63	103.65	101.2	103.5	105.54	101.65	108.88	106.08	107.3	104.3	103.08	105.63	111.28	102.41	103.74	99.136	102.86	107.82	97.043	104.24	102.12	102.23	105.71	105.43	98.829	101.85	104.32	115.3	109.57	97.54	106.72	110.1	111.41	105.5	107.31	105.01	101.03	102.25	105.53	102.02	106.92	110.38	99.619
116.96	111.61	112.39	111.8	112.45	114.34	114.26	115.85	106.3	113.92	112.46	107.75	107.17	112.61	106.91	108.82	108.65	111.35	109.76	106	118.33	108.37	112.86	110.62	114.07	101.91	106.83	110.33	106.23	109.24	111.74	109.25	118.15	111.53	106.15	109.24	110.92	116.12	111.93	108.98	117.02	109.57	107.28	112.37	114.38	108.61	107.81	108.78	111.32	112.87
122.09	114.16	119.87	115.33	115.74	117.11	123.41	113.12	119.44	120.93	115	112.72	117.12	116.73	112.88	112.48	118.28	118.89	113.9	113.59	119.56	115.88	118.44	121.79	117.02	118.26	115.41	112.96	118.52	116.18	119.43	113.85	116.3	117.09	113.27	109.37	119.55	117.06	117.78	118.39	121.45	117.2	116.65	120.47	115.41	117.45	114.38	120.19	111.98	120.84
101.73	107.58	105.86	106.84	110.73	103.11	105.47	107.58	111.31	105.93	108.03	108.64	105.75	108.29	105.57	107.24	104.25	103.36	104.73	106.86	100.5	106.98	111.77	109.64	107.56	104.11	110.83	110.95	106.41	108.97	104.73	109.64	101.96	110.82	106.62	105.93	106.42	108.07	107.96	109.99	106.68	104.04	109.51	102.03	105.35	109.83	105.75	114.25	105.83	109.09
104.67	104.32	112.2	103.85	113.93	114.89	114.35	107.49	111.59	109.22	111.1	112.16	113.61	115.41	112.86	110.48	110.28	113.19	99.199	111.61	108.49	113.25	109.78	110.72	110.85	117.64	111.93	106.13	113.13	106.95	107.95	111.4	114.06	116.23	116.99	104.71	108.75	105.09	112.33	112.5	109.23	107.38	110.63	105.7	107.7	117.61	112.7	119.09	108.6	114.27
102.82	104.64	109.87	102.29	111.65	105.54	107.02	105.06	104.5	111.27	108.56	104.83	109.92	105.25	109.6	112.19	109.7	102.32	105.52	106.39	101.21	106.03	105.88	104.71	108.17	108.3	112.32	103.61	103.24	106.49	108.67	100.54	100.87	103.56	104.82	110.18	95.091	96.681	110.57	100.2	106.67	97.987	109.73	109.9	108.41	106.36	108.1	112.36	105.93	105.85
113.44	111.63	108.8	115.7	115.17	113.06	107.97	114.69	113.4	113.76	104.88	108.7	114.76	115.03	113.49	108.61	115.56	112.2	103.92	111.81	110.39	114.88	110.75	115.1	113.24	108.54	109.32	111.25	116.37	111.13	111.12	108.81	114.98	105.1	107.83	110.5	110.28	115.32	114.35	116.16	115.41	121.64	118.57	113.45	111.64	106.7	110.86	112.3	112.66	113.9
106.23	108.64	99.197	106.77	106.3	106.33	106.65	101.73	101.75	110.26	97.885	103.07	101.95	100.89	109.28	107.23	104.05	111.13	108.39	102.02	108.79	107.76	105.91	106.95	107.08	108.55	106.02	106.91	102.79	99.079	105.68	110.06	110.92	101.69	106.86	108	107.79	103.2	106.31	103.24	109.17	103.36	108.62	110.8	105.51	104.34	110.78	109.14	106.18	106.6
107.15	105.19	103.17	102.69	105.65	110.08	109.3	107.62	102.12	99.371	104.94	108.42	104.14	108.2	102.9	106.68	102.22	98.86	103.03	112.97	99.674	107.49	108.66	107.4	107.98	104.17	103.88	108.06	105.28	100.78	105.23	108.65	105.36	102.6	106.7	108.57	112.37	108.4	107.06	102.97	103.18	110.36	103.31	101.07	106.13	110.77	103.91	104.77	103.87	107.81
106.58	114.92	109.96	111.19	102.9	105.19	102.08	108.75	100.86	112.52	110	113.25	110.02	106.63	104.64	105.49	105.67	106.6	109.18	106.2	107.21	111.24	108.1	103.83	102.36	105.59	109.88	104.49	105.54	107.08	103.64	97.946	106.23	106.54	109.04	105.11	105.72	106.4	104.51	101.78	108.41	108.04	109.87	101.01	106.68	105.09	107.38	100.7	111.1	105.04
115.28	112.85	118.54	118.17	113.75	109.82	116.11	113.49	108.6	115.08	107.94	110.64	108.51	115.1	111.11	111.97	114.67	111.78	112.29	108.4	110.18	104.14	113.81	115.26	111.8	109.86	111.91	108.4	107.34	111.68	110.06	105.36	108.17	116.97	110.45	110.74	116.7	108.1	111.97	121.24	111.5	116.98	114.92	110.9	113.35	106.94	110.95	109.13	107.24	109.01
109.15	109.67	106.03	99.842	108.39	109	104.13	108.05	109.94	100.77	110.03	102.63	103.46	104.73	103.97	108.67	101.56	100.74	107.37	104.07	100.42	105.34	111.2	106.85	107.61	106.32	105.21	103.85	107.01	103.82	99.13	102.63	113.57	105.35	103.93	106.82	105.28	100.75	104.06	103.41	103.88	105.6	102.51	102.31	109.45	105.2	104.22	104.21	107.39	102.64
112.74	110.49	110.87	113.24	113.25	114.18	109.24	108.16	110.82	110.94	117.44	110.86	109.43	110.45	110.12	107.85	108.56	111.26	109.76	112.22	108	112.75	111.56	108.63	115.72	109.56	111.67	111.56	113.89	111.44	110.4	113.58	117.19	110.07	113.07	111	113.97	110.14	112.31	114.27	105.21	109.75	111.58	113.03	111.26	109.79	106.83	110.3	107.01	111.34
104.9	109.76	104.13	106.65	103.49	104.59	107.31	107.33	104.05	100.88	104.58	104.47	103.49	109.19	105.46	104.86	101.03	108.5	103.56	100.91	111.27	104.26	104.88	104.02	104.74	105.69	106.45	103.49	106.24	107.17	99.968	103.78	106.54	103.8	97.753	106.58	111.04	107.75	103.23	107.06	109.84	103.29	106.36	107.08	110.56	105.81	104.51	106.67	109.25	101.83
108.32	110.67	113.91	109.99	106.72	117.07	112.86	114.14	111.46	115.04	106.27	112.17	117.16	115.46	110.07	110.35	114.44	107.32	115.79	112	108.74	112.06	112.54	110.82	120.73	114.86	105.02	113.76	109.45	115.15	116.9	110.08	107.22	109.46	114.94	112.19	121.24	108.9	112.27	111.21	111.84	108.74	110.52	110.36	111.23	118.23	112.04	107.49	113.38	113.76
108.42	111.23	101.9	107.35	102.14	98.932	108.8	110.53	110.53	108.81	113.2	105.73	102.67	101.98	104.42	105.42	102.71	107.61	105.28	99.716	105.12	100.98	110.13	100.91	112.44	108.22	101.66	107.16	103.67	104.5	107.03	105.57	103.73	107.17	99.786	100.52	101.69	108.28	99.552	101.52	112.8	106.04	105.12	100.78	103.34	110.03	106.55	103.19	110.89	109.98
110.32	105.08	108.81	107.54	111.6	106.94	105.34	107.02	98.976	103.88	111.11	111.66	107.7	104.24	104.26	103.28	106.98	116.03	106.84	110.48	103.84	104.44	104.17	109.58	111.86	101.1	104.1	113.19	105.98	102.14	104.45	107.44	105.48	109.21	105.34	101.44	103.63	106.12	104.11	108.96	107.23	107.53	103.68	101.36	108.97	107.58	103.32	98.249	110.68	103.88
108.88	108.34	107.03	104.86	103.58	107	102.77	104.6	110.98	104.97	104.54	102.1	105.54	100.23	101.35	101.71	104.82	102.3	103.86	101.5	108.92	112.05	99.646	105.34	106	103.71	111.32	104.99	100.33	111.3	102.21	100.92	107.76	113.88	101.18	105.56	106.77	107.34	105.74	105.02	101.96	107.11	101.36	102.23	105.25	100.16	102.07	98.722	107.78	107.57
98.183	99.294	100.57	97.104	102.02	101.51	101.76	105.1	92.776	98.207	101.81	96.239	103.72	98.728	102.5	99.362	104.79	98.309	106.97	106.33	93.315	100.93	103.62	98.889	99.53	98.663	98.467	98.754	99.878	100.86	100.08	95.726	99.39	99.95	97.447	101.31	95.802	98.76	102.06	103.31	99.073	98.393	104.24	99.279	102.05	97.358	100.07	105.74	92.771	95.929
112.31	104.02	103.54	108.47	100.73	100.53	99.553	101.96	102.88	101.3	106.8	101.83	106.61	107.42	110.03	111.17	100.75	104.51	107.28	105.79	104.73	107.22	101.14	105.5	105.71	108.95	111.22	110.46	99.985	105.87	109.3	101.34	106.54	103.54	109.13	107.31	110.04	102.05	103.14	108.89	106.55	97.711	96.076	95.519	106.99	110.24	104.67	104.69	104.91	101.33
101.54	101.25	104.01	102.77	97.494	98.064	99.636	98.3	95.505	99.372	99.8	105.96	96.405	100.21	101.12	98.42	101.72	99.94	99.311	94.52	100.64	100.23	100.95	96.819	96.828	94.275	102.82	101.26	104.01	98.389	98.115	92.844	100.11	101.42	102.96	98.742	100.44	101.35	96.104	98.512	102.19	99.455	97.654	94.748	100.25	99.263	105.97	97.193	94.72	97.072
107.44	105.81	105.73	110.75	102.89	110.42	107	109	105.01	105.73	107.5	104.67	111.72	103.84	103.81	108.91	110.51	108.3	107.03	109.98	100.22	99.449	106.71	105.36	111.25	106.27	103.68	111.19	101.89	98.627	107.73	107.22	107.07	101.49	107.43	107.49	102.16	105.02	108.89	107.57	103.29	105.8	106.38	108.3	107.69	107.71	108.08	112.97	106.48	102.7
107.87	104.79	102.12	102.27	112.59	98.75	104.32	104.63	108.81	106.33	102.86	108.62	109.07	106.67	110.22	107.63	101.09	103.03	105.75	108.83	111.44	109.36	105.7	106.61	110.02	106.84	105.15	102.43	107.45	100.93	104.6	105.4	104.08	110.59	102.93	106.91	106.27	113.45	106.16	109.68	107.46	108.59	105.43	105.58	103.21	105.13	103.02	111.18	109.37	108.72
105.59	101.69	104.33	105.89	111.5	101.54	109.67	105.74	111.76	104.12	117.01	109.06	97.925	104.91	107.32	109.51	103.91	100.72	103.69	104.71	107.6	104.34	103.92	106.24	108.92	104.43	103.23	99.102	105.77	107.25	109.4	104.15	103.86	104.97	106.86	103.91	109.11	111.02	105.34	113.27	106.9	102.08	106.3	105.41	102.32	102.89	106.23	99.921	103.91	101.66
110.97	107.71	105.25	100.07	104.58	101.83	96.759	104.31	102.31	98.972	98.978	102.74	105.34	111.83	102.86	108.98	101.2	101.14	102.48	102.58	104.59	108.77	102.4	110.34	104.78	104.44	108.9	102.1	103.25	102.76	102.84	101.98	102.22	105.74	106.84	109.7	103.16	105.19	97.777	109.12	104.31	99.38	105.9	112.53	104.3	98.873	107.38	96.579	106.96	100.12
102.24	102.45	105.18	102.49	106.57	106.02	107.16	113.76	104.96	101.03	109.99	109.71	101.67	107.93	104.61	107.47	106.64	108.13	109.38	102.1	111.65	107.88	106.56	107.87	106.15	108.48	108.1	105.17	107.84	104.78	101.94	104.5	107.28	105.26	109.08	109.37	106.2	103.64	107.74	104.26	105.48	108.67	104.68	108.66	103.92	105.78	100.56	101.19	106.81	100.42
102.57	103.82	100.26	98.037	100.98	91.82	92.921	98.079	102.36	96.112	102.8	106.37	101.56	97.273	101.62	96.878	100.19	99.183	98.238	100.3	97.202	95.291	93.394	99.429	100.47	100.66	102.41	97.188	102.14	96.463	93.001	98.714	100.13	102.37	104.01	108.13	106.72	104.23	96.671	104.94	95.514	100.76	98.895	97.459	98.426	97.308	94.497	102.13	98.677	100.77
113.36	109.49	110.27	110.98	103.85	116.21	114.52	118.36	110.95	111.42	115.13	107.95	116.33	107.15	109.5	108.51	108.78	114.08	114.88	109.77	112.91	118.1	114.75	111.05	115.8	110.67	112.72	109.56	109.57	107.47	104.57	112.04	110.33	114.42	111.64	111.73	116.36	113.18	111.45	109.43	108.82	111.33	114.36	112.32	112.52	115.69	108.11	109.92	108.62	110.68
109.2	118.95	125.93	123.17	115.34	117.12	125.27	117.63	121.64	116.45	117.51	116.72	121.77	120.04	115.15	124.45	117.36	119.7	117.45	113.05	118.17	118.72	116.88	113.87	119.06	117.33	113.28	116.63	114.43	121.53	117.64	117.66	115.35	121.9	115.43	124.66	116.16	121	117.03	121.43	117.23	117.48	112.93	116.67	120.67	119.67	117.62	119.63	119.37	118.02
102.55	105.67	103.37	104.23	108.24	107.63	112.88	105.05	105.89	102.86	101.92	106.05	109.81	106.82	107.72	105.12	107.18	105.15	105.02	103.55	106.05	109.43	109.05	105.31	107.39	111.26	109.07	104.63	104.43	108.69	105.24	103.58	109.07	109.1	103.86	110.9	106.31	103.64	107.72	112.62	102.5	104.78	113.68	105.03	106.3	107.29	108.58	107.34	99.089	97.266
107.6	105.66	112.6	108.4	101.89	106.57	113.45	105.65	104.5	104.82	108.44	104.33	109.23	103.14	104.01	103.43	96.565	107.48	103.27	103.16	106.47	108.69	104.97	107.4	104.71	107.17	103.47	107.91	107.62	108.13	103.91	106.98	104.75	110.63	104.06	105.42	108.76	103.62	101.02	105.85	97.336	112.79	105.71	115.08	109.27	104.05	109.59	111.29	105.96	106.44
109.12	118.33	115.43	107.82	110.22	107.91	116.63	111.5	105.54	107.99	104.11	115.95	112.95	102.8	116.09	109.05	109.12	121.45	110.61	110.71	106.1	108.29	114.58	111.54	110.27	105.88	115.18	111.18	109.5	111.74	114.37	110.67	111.95	110.54	103.62	110.42	108.16	119.55	105.24	116.27	117	109.81	114.62	111.4	106.96	108.38	116.74	112.21	113.18	107.98
114.74	114.56	115.7	117.43	116.65	113.16	111.45	113.44	108.65	105.81	117.41	117.41	114.61	102.84	110.8	108.47	109.71	108.46	109.93	113.15	108.87	110.09	110.07	116.36	114.66	112.78	112.36	115.08	114.29	109.85	111.08	105.35	113.34	114	116.41	112.42	111.76	111.66	104.63	110.27	107.61	112.54	108.15	108.99	113.86	112.54	111.58	115.92	105.57	109.17
107.56	111.73	111.51	109.97	106.05	112.24	111.23	111.53	105.26	113.72	112.46	108.19	115.36	109.14	109.61	106.33	106.84	109.38	111.58	106.66	107.8	108.59	112.13	111.61	112.81	110.56	104.88	114.02	107.1	105.58	108.98	108.7	109.65	116.7	107.62	104.79	111.86	109.46	105.71	114.46	108.99	110.56	110.1	112.44	114.19	109.31	106.17	116.45	110.18	110.02
108.85	107.61	109.45	109.07	116.11	110.92	108.65	115.13	108.67	110.17	106.36	114.99	107.36	109.99	112.18	114.04	112.65	109.61	116.84	114.29	117.11	112.44	115.81	114.42	112.95	106.16	108.91	113	109.13	109.09	109.84	109.8	118.59	110.05	105.41	112.98	114.28	107.79	120.11	109.99	112.01	105.63	110.89	104.08	112.18	103.72	110.45	116.3	106.28	111.85
106.2	102.71	106.33	107.22	106.46	106.54	106.3	103.36	100.32	106.2	110.74	112.09	108.77	105.41	103.72	109.75	105.35	105.15	114.21	105.11	106.85	105.06	107.14	107.35	109.15	105.8	104.56	100.84	102.67	97.432	108.71	106.05	108.5	109.23	101.95	107.38	105.28	105.93	113.7	107.32	107.55	106.46	104.94	108.03	110.07	101.32	110.79	101.19	102.95	96.979
98.262	99.352	97.04	99.981	100.87	99.288	104.92	99.939	101.77	99.827	102.46	101.07	96.672	104.35	101.89	102.68	95.574	93.85	102.3	99.797	95.42	101.48	103.89	99.122	96.016	97.516	104.55	96.388	95.748	104.22	102.4	98.802	96.291	101.33	104.04	105.08	99.802	95.735	99.452	100.19	91.656	99.922	100.19	101.26	97.533	99.487	99.777	95.473	99.67	94.942
107.27	106.4	109.94	102.76	102.72	106.12	97.549	104.82	105.93	105.85	99.638	104.39	106.21	113.54	103.54	102.85	103.72	99.9	106.1	102.53	108	107.68	103.31	105.43	99.015	104.08	107.23	111.35	107.24	106.94	101.66	101.4	110.33	107.2	110.15	109.85	108.5	104.39	105.43	104.88	98.733	101.93	101.21	102.38	99.964	109.04	109.03	100.41	106.11	98.886
107.77	108.31	106.53	103.34	108.87	103.3	104.97	104.36	106.61	106.17	108.08	102.44	100.71	109.28	109.58	108.9	106.99	102.05	107.95	104.29	107.29	106.81	105.16	107.52	105.09	106.35	100.96	106.23	110.67	103.87	105.28	108.09	102.84	105.83	108.19	106.31	104.25	104.3	100.15	112.65	104.64	96.201	105.07	104.4	111.97	104.64	105	114.34	110.42	107.09
102.44	94.548	100.97	96.017	98.075	104.14	100.8	102.3	99.343	101.23	102.69	101.06	102.85	98.116	105.84	101.93	104.87	98.821	97.074	96.796	98.903	102.65	100.09	102.09	97.796	101.26	94.433	103.78	101.61	99.72	93.77	99.146	98.882	103.02	102.24	99.876	92.84	102.33	93.61	105.76	106.26	97.388	97.377	99.558	103.81	97.837	108.13	103.13	100.58	95.791
101.47	100.78	107.38	100.28	102.43	103.73	101.06	102.25	97.552	102.58	96.837	100.03	100.25	101.12	106.31	100.44	95.944	94.466	99.904	96.707	101.94	103.71	105.56	97.556	101.05	93.138	94.622	107.74	96.98	104.67	102.4	96.832	101.45	101.1	93.603	98.239	99.061	95.546	104.82	102.34	98.593	102.52	101.8	100.07	97.693	98.061	101.56	106.78	102.36	98.852
107.31	104.34	102.93	104.2	108.88	106.48	104.66	102.49	103.97	106.86	110.04	102.05	105.76	106.31	99.538	107.16	110.14	102.86	96.916	105.46	108.76	105.29	105.84	104.86	104.36	104.56	103.37	102.98	105.3	104.99	98.903	108.24	106.83	107.57	105.68	106.07	105.6	102.14	103.63	101.97	106.21	105.55	102.61	106.83	111.46	102.33	106.64	102.16	108.48	107.07
110.59	110.12	111.18	111.74	117.16	119.31	109.01	113.13	110.69	117.41	113.75	110.5	110.31	120.36	105.24	114.31	110.19	110.19	108.74	109.8	106.22	109.54	112.99	115.92	107.13	108.7	113.73	112.28	112.38	113.83	111.71	114.89	113.4	107.1	112.96	109.01	113.24	107.84	112.78	111.99	112.05	111.01	117.63	115.11	114.54	115.41	113.29	111.96	108.67	111.24
103.38	108.39	102.56	98.472	107.16	102.91	94.179	95.676	98.028	104.54	95.399	104.31	100.85	105.14	101.93	98.541	98.561	100.01	99.089	98.373	98.343	98.31	95.522	98.637	101.14	106.1	104.28	105.19	109.64	93.162	96.419	100.38	96.907	102.22	98.539	98.064	104.39	105.26	99.305	101.52	99.173	96.432	103.28	104.77	101.28	102.83	102.06	101.31	93.6	100.42
110.18	113.8	119	112.05	112.03	107.97	106.29	112.15	106.55	111.82	109.97	111	114.15	110.64	113.09	112.64	115.97	117.38	113.46	112.87	111.07	112.68	114.85	115.81	111.69	109.78	110.2	110.24	109.77	108.76	115.11	114.01	107.92	106.35	113.53	112.97	106.52	108.67	112.9	110.64	107.55	110.98	114.19	104.21	111.38	114.09	110.12	116.03	109.02	115.29
104.44	108.13	104.18	103.62	105.1	103.66	110.86	96.378	110.39	107.51	97.554	105.63	110.22	108.07	103.46	112.5	104.66	101.47	98.247	106.07	101.22	98.293	103.12	105.75	104.57	106.52	103.68	108.41	106.33	105.96	104.71	108.16	108.27	101.53	102.16	102.66	100.78	100.89	101.42	108	106.87	106.69	99.89	110.01	102.24	101.23	102.54	99.217	105.91	99.736
110.54	106.36	104.8	101.96	107.12	103.99	104.68	101.17	106.67	102.99	105.57	108.45	111.16	108.55	105.97	107.72	110.61	97.175	106.81	98.432	103.48	107.08	107.64	104.66	104.35	102.81	99.366	107.96	104.41	102.43	102.19	102.69	106.4	101.04	102.6	112.81	100.82	105.54	102.49	104.97	98.704	102.95	111.65	101.25	98.737	103.71	103.98	99.227	103.88	106.62
101.63	105.81	112.24	98.447	104.06	105.07	105.66	107.11	107.13	108.03	105.98	107.06	101.48	98.673	105.35	102.01	108.14	107.16	104.99	106.55	105.37	106.23	103.57	106.11	98.247	102.11	109.36	109.05	108.1	112.71	107.75	96.464	110.39	108.63	103.34	106.54	108.65	103.16	111.13	104.6	112.03	107.36	108.5	106.52	102	103.89	100.58	104.72	106.57	108.64
108.22	106.33	104.64	106.26	108.1	99.857	105.42	104.68	112.74	110.04	105.71	105.16	98.485	104.44	102.39	105.85	102.19	100.62	106.21	103.37	101.2	104.07	102.48	102.8	107.5	106.76	107.38	100.54	101.32	103.45	105.15	103.78	100.34	101.1	100.98	102.12	106.56	103.17	109.59	105.51	96.902	106.26	105.28	103.67	101.47	103.84	107.91	113.3	108.74	103.75
114.17	108.17	111.43	110.82	107.52	114.43	116.05	109.53	118.58	110.85	115.04	108.65	112.94	113.86	114.37	113.19	113.77	107.34	109.9	113.4	111.23	112.72	111.22	103.85	113.58	111.07	114.21	109.78	118.24	111.43	104.49	104.93	107.15	112.26	108.99	112.58	112.93	107.82	113.26	115.98	112.89	111.4	109.66	112.04	106.71	107.87	109.41	111.35	115.09	112.42
115.54	109.97	112.68	111.84	111.05	115.72	112.1	117.12	114.75	119.32	116.01	115.94	112.73	116.1	112.63	111.96	110.48	122.02	115.24	113.15	117.33	112.64	117.19	110.31	117.77	114.52	114.34	114.96	117.42	111.58	112.51	112.89	111.9	112.03	114.44	115.49	110.91	108.02	120.81	121.93	118.71	108.44	113.2	118.75	116.65	112.37	115.42	110.92	113.3	114.88
108.72	109.77	109.29	104.52	110.96	115.06	103.46	107.67	110.18	114.83	111.3	109.86	109.4	114.39	107.28	104.63	116.88	102.1	113.12	115.85	105.3	110.3	112.85	110.92	110.57	115.1	110.49	109.41	111.72	107.54	112.12	110.98	107.02	114.36	115.49	111.34	111.02	111.16	108.18	105.27	112.77	106.06	107.57	111.69	112.25	116.14	111.7	115.07	106.56	110.67
101.3	103.2	102.3	110.25	108.1	109.15	102.45	110.59	105.77	107.38	106.14	106.92	104.03	108.49	103.67	99.983	110.01	104.91	102.42	107.56	103.82	104.96	100.54	100.55	102.84	109.61	103.54	110.49	107.82	108.39	106.21	102.93	106.99	106.06	100.15	107.68	106.27	108.9	104.2	104.02	108.39	108.15	94.854	111.66	105.94	101.4	97.782	102.31	100.12	103.21
104.12	110.79	113.6	115.27	106.3	117.18	112.56	115.75	109.75	106.3	108.23	118.61	111	114.32	111.85	120.48	111.68	112.23	110.84	107.67	116.87	112.94	112.55	112.43	110.08	115.37	114	109.08	114.07	110.39	109.29	113.9	111.71	108.15	118.07	117.91	107.85	122.34	118.23	109.92	112.74	111.05	112.27	112.9	109.16	109.04	112.75	104.92	113.48	113.18
106.95	106.88	108.77	107.4	105.27	103.59	101.06	103.93	105.68	96.685	104.98	112.09	103.45	103.99	109.32	99.925	105.35	104.96	112.89	104.32	115.05	99.974	108.16	107.03	104.19	104.36	106.25	109.79	101.01	108.39	102.97	109.03	102.49	105.8	105.19	104.74	104.87	102.74	101.08	109.13	100.9	107.05	106.28	104.25	108.22	103.47	103.85	104.19	104.06	107.31
114.61	113.82	109.76	111.89	111.42	110.94	112.39	117.94	107.62	112.37	108.14	113.54	110.23	112.69	115.31	110.66	115.11	112.15	113.63	120.47	107.26	110.36	109.62	116.7	114.05	110.41	113.57	106.62	108.55	100.81	110.46	110.39	115.07	109.57	111.72	117.42	113.95	112.59	115.38	109.43	114.39	109.5	106.47	107.87	105.55	110.21	111.2	109.3	109.38	106.22
105.86	110.71	107.7	106.45	105.79	104.29	111.33	106.17	116.43	111.02	106.44	111.97	109.43	110.92	108.75	110.71	113.96	115.37	111.26	113.1	111.04	107.43	112.83	110.18	116.27	113.36	109.15	108.48	109.89	111.98	107.93	112.16	113.08	102.66	110.43	110.67	107.82	112.73	110.11	102.03	106.4	105.57	116.13	113.01	108.45	107.78	104.19	108.93	105.28	107.5
110.62	111.68	111.29	107.46	114.08	107.54	111.2	114.97	107.09	112.04	114.8	117.54	106.34	116.22	107.75	111.55	110.76	109.91	110.89	100.01	101.95	105.78	112.12	106.48	117.31	115.89	111.33	106.61	109.76	111.43	109.6	105.39	104.09	109.04	103.77	113.31	108	106.64	109.59	113.65	105.16	103.67	113.33	108.41	104.6	107.16	104.74	112.21	106.45	111.93
107.83	105.2	112.48	106.58	108.91	107.68	109.03	113.92	104.37	112.27	108.73	111.13	105.71	103.81	111.86	109.28	114.63	115.79	108.88	111.05	113.19	107.96	111.51	111.08	113.65	115.38	113	102.78	111.51	107.45	113.55	113.9	113.45	112.69	108.51	107.31	106.88	110.45	111.91	110.08	111.9	105.48	108.86	111.8	109.18	108.93	108	113.65	111.11	109.78
102.54	107.02	103.91	106.11	98.122	108.17	110.33	106.81	107.3	107.08	107.94	106.1	105.63	104.78	108.41	107.29	103.74	103.83	100.36	110.66	104.08	107.11	109.29	105.56	103.92	109.23	104.62	107.31	105.42	109.73	105.07	106.88	106.06	102.19	103.06	103.6	107.76	105.23	108.19	107.25	101.88	95.933	101	97.883	107.4	105.46	103.08	103.83	107.79	109.86
117.8	119.52	112.5	107.18	112.98	109.38	108.98	114.38	110.21	109.23	109.58	112.42	117.18	111.24	112.85	112.81	114	108.08	106.92	110.42	114.21	114.3	113.22	107.26	113.15	112.93	104.45	110.19	106.04	111.83	117.7	115.51	113.23	111.67	108.1	109.34	110.63	113.14	109.04	116.71	113.62	112.9	111.14	106.59	110.64	114.8	107.51	105.04	115.09	105.33
95.469	105.95	102.93	102.73	98.598	99.298	99.105	104.19	102.57	104.77	101.91	100.83	93.283	97.648	104.49	99.69	96.106	98.083	102.09	101.86	100	98.805	106.13	102.52	100.17	101.36	98.151	97.167	102.43	100.36	102.9	101.55	101.18	104.62	100.32	102.45	94.742	98.708	98.758	104.92	102.54	100.68	101.3	98.554	103.94	100.66	98.046	101.74	99.425	98.735
95.542	107.2	96.377	98.823	102.62	96.362	100.58	103.13	103.4	102.2	99.994	99.73	98.377	103.62	96.767	100.47	101.8	96.966	100.76	101.16	97.456	101.12	102.37	99.283	98.028	100.11	103.07	102.62	103.54	96.409	104.02	103.67	100.86	104.04	102.54	95.008	100.92	101.69	100.95	98.215	100.55	90.377	96.9	103.03	94.767	98.91	98.162	108.72	103.75	95.983
102.01	102.07	107.73	106.64	102.64	95.238	102.29	103.69	95.369	100.93	97.019	97.897	103.37	102.76	106.51	100.8	95.845	100.84	97.835	107.88	101.97	99.985	102.31	100.9	101.32	99.571	101.03	98.498	102.54	104.23	103.97	103.3	103.93	101.05	90.874	101.88	101.48	95.401	100.42	94.49	103.53	102.44	94.816	99.713	101.92	101.73	97.824	106.93	100.07	105.89
101.08	103.83	97.956	108.02	114.15	104.38	106.54	109.32	106.66	110.35	100.26	107.61	99.446	105.26	103.52	104.52	105.67	105.93	98.725	105.3	102.62	99.596	103.57	109.07	111.12	105.51	101.59	104.14	105.12	103.58	103.57	103.22	103.44	99.803	101.26	112.95	108.41	100.42	98.29	105.52	98.584	106.42	94.457	102.81	104.06	105.68	107.69	107.47	103.1	100.63
111.29	109	108.56	102.55	101.58	104.58	103.37	105.55	102.02	112.47	103.84	108.49	102.34	106.19	107.03	102.44	101.61	102	104.06	107.57	96.38	102.43	102.71	103.32	110.38	105.47	109.9	106.5	106.68	109.97	105.72	104.14	104	99.627	109.41	107.79	98.914	110.37	98.559	109.3	104.68	102.02	106.63	106.41	104.6	105.36	107.68	102.87	107.61	101.39
101.48	96.832	100.91	101.52	97.339	104.27	102.91	105.86	100.62	109.17	97.601	101.02	103.15	97.338	105.21	102.2	106.05	99.325	102.98	101.06	99.086	100.68	95.531	93.989	94.728	103.3	103.6	102.36	93.992	97.682	103.67	101.37	98.013	100.26	108.34	102.78	99.138	107.04	93.272	96.323	98.136	101.3	96.296	95.092	108.96	103.86	97.711	105.65	100.47	99.677
102.81	103.41	112.43	99.654	112.54	106.55	105.16	101.57	106.64	100.37	100.42	103.75	101.69	111.41	107.19	103.5	105.16	101.54	101.11	105.23	109.26	106.7	108.37	103.59	98.964	102.69	103.62	104.68	106.54	107.03	100.37	109.59	107.4	107.05	110.39	104.67	102.15	106.27	107.69	102.88	111.27	98.304	106.51	105.3	103.78	106.12	106.29	105.53	107.85	101.07
104.72	105.02	109.53	107.47	111.96	105.38	104.69	103.94	98.558	105.07	106.29	106.38	108.42	105.61	103.8	107.22	104.83	110.04	100.04	106.34	102.94	105.78	106.32	105.26	104.02	98.717	105.24	104.71	103.72	101.25	104.08	104.93	105.9	101.04	109.93	105.76	100.1	104.74	105.2	105.84	103.91	102.98	105.19	103.1	103.32	108.22	103.06	107.03	99.924	103.51
101.65	103.44	98.286	112.55	110.23	105.41	105.72	106.9	109.12	97.422	106.65	113.73	109.87	107.76	107.36	108.16	105.32	103.08	105.19	103.41	101.52	105.78	107.83	105.2	106.45	102.99	107.51	103.54	104.32	100.65	105.05	104.08	102.88	99.752	100.9	99.652	100.51	103.3	102.4	110.52	102.49	106.09	102.5	103.15	106.53	103.1	102.33	102.29	100.49	103.08
109.87	107.24	104.56	105.95	107.44	107.47	105.51	107.75	104.83	104.88	106.86	99.823	98.444	105.12	103.56	105.28	104.2	101.46	101.95	98.944	106.81	103.81	100.38	105.73	106.36	103.2	103.52	106.32	100.52	102.04	106.79	107.48	103.3	102.45	112.6	102.42	99.234	103.25	106.95	107	101.68	103.2	108.78	103.63	110.03	103.58	105.75	101.31	96.497	103.14
108.04	111.83	106.58	111.32	109.17	107.83	104.58	104.93	103.65	103.21	101.61	108.78	110.13	109.36	108.52	104.46	106.05	101.3	101.21	107.73	115.66	113.64	106.8	100.43	104.55	109.35	113.72	104.21	113.29	105.18	117.75	107.17	107.52	111.31	102.27	104.96	104.51	113.41	107.19	108.54	106.04	99.984	108.08	107.58	107.4	108.48	105.94	102.1	105.77	108.58
112.89	110.02	97.979	102.69	106.56	108.77	98.677	108.52	100.71	106.54	105.76	104.31	103.86	105.52	104.22	102.57	99.579	104.69	106.87	105.6	101.53	101.29	107.49	106.61	103.53	109.13	106.23	102.91	109.14	116.11	106.35	108.89	103.47	106.98	99.531	100.04	102.99	106.59	105.56	103.9	104.91	101.07	107.25	109.97	102.78	108.79	98.469	109.32	108.92	104.11
105.35	111.42	99.982	112.88	107	115.18	107.57	105.79	98.451	110.73	104.86	115.32	103.97	100.12	106.69	112.76	107.76	102.77	110.51	106.32	108.78	112.98	105.5	106.31	101.06	108.13	106.55	105.34	101.65	105.94	111.05	106.57	108.26	101.73	108.82	109.8	102.93	110.85	101.11	105.94	101.84	108.8	107.68	105.85	97.59	106	113.05	108.38	100.04	104.51
103.79	106.86	103.59	108.8	108.84	109.95	110.04	98.069	103.6	111.47	107.57	107.32	106.52	101.2	104.77	103.85	103.81	107.65	103.46	104.57	103.22	110	109.9	107.62	106.86	109.85	103.26	110.39	108.44	110.74	100.65	109.17	102.19	103.74	113.4	107.13	109.42	111.25	100.9	105.39	104.19	110.94	113.8	112.97	112.38	105.95	103.19	101.19	105.67	101.5
114.36	105.13	111.27	109.77	114.16	113.52	116.85	107.16	106.03	114.41	119.25	112.37	113.09	109.8	110.43	115.86	111.28	113.73	112.32	115.03	112.03	110.48	110.71	112.26	111.89	112.67	125.88	109.13	104.02	103.64	116.49	107.44	109.53	111.71	116.15	110.53	113.42	109.96	113.03	113.61	110.21	108.65	110.19	113.78	118.49	103.94	112.04	118.52	112.43	113.35
105.95	110.27	103.46	103.16	104.5	101.55	109.21	106.18	110.28	103.63	103.5	107.14	107.17	105.37	103.6	111.15	106.49	109.41	104.63	102.34	113.24	103.95	109.33	108.03	110.41	110.42	108.38	104.33	101.79	107.84	104.49	101.3	104.12	101.13	109.01	106.69	103.74	107.58	102.74	106.85	105.28	106.65	111.28	107.32	109.05	109.48	105.22	110.72	105.77	100.86
103.84	111.33	110.39	104.37	104.48	104.96	103.1	97.861	110.95	104.23	106.17	106.97	105.54	101.4	104.87	106.64	111.35	106.51	101.66	105.9	105.26	110.06	106.5	104.38	104.55	104.9	102.38	103.02	97.46	106.41	106.78	107.76	104.89	104.06	104.48	105.39	103.42	103.86	109.63	106.06	100.12	106.8	101.9	101.11	106.35	103.89	104.95	107.84	106.32	104.99
113.04	110.95	115.6	109.88	111.34	110.85	103.18	108.55	112.49	116.07	118.7	114.97	112.56	111.3	113.47	110.75	113.38	110.7	106.77	114.34	110.28	114.16	113.6	112.93	104.58	114.51	113.91	110.5	117.94	101.54	112.04	111.73	111.15	113.18	112.19	108.79	107.93	115.5	110.82	113.57	109.35	112.17	110.65	111.49	116.07	115.63	112.35	112.86	113.56	114.53
114.37	113.71	106.32	117.95	109.92	115.46	110.88	115.22	112.41	112.13	110.15	113.66	109.86	107.73	119.34	113.19	113.69	111.26	116.18	112.86	111.68	108.71	115.83	116.07	113.72	112.41	111.78	114.75	112.42	112.15	113.42	113.22	117.05	111.29	110.92	116.12	112.38	109.17	113.64	111.65	107.91	112.4	112.44	111.91	114.76	113.9	115.32	115.77	111.29	112.81
117.34	116.06	111.22	111.05	118.21	113.41	112.81	113.59	121.22	111.44	116.22	121.39	113.99	114.75	119.46	120.55	113.43	115.93	118.5	119.09	110.85	119.28	120.24	113.99	110.49	113.93	114.98	114.65	115.45	115.82	109.26	115.64	119.16	122.28	118.14	121.68	118.94	117.15	112.66	116.68	110.85	114.68	116.12	119.01	116.25	118.8	113.7	116.09	113.63	111.41
105.68	118.73	118.49	106.16	112.67	114.45	112.47	110.41	115.15	112.17	110.17	112.73	109.01	120.2	111.88	110.38	113.95	108.67	111.5	107.88	112.83	111.73	118	110.31	109.48	114.65	113.83	112.23	113.2	114.3	114.52	110.9	115.84	116.38	108.28	113.2	116.82	112.03	114.74	109.38	112.89	113.02	106.31	109.46	108.56	109.3	118.58	106.54	112.09	115.58
109.88	112.56	113.52	110.66	105.87	100.73	103.01	108.94	109.76	117.04	113.35	113.77	108.44	109.64	112.17	115.71	117.72	112.79	111.89	110.21	112.28	114.12	105.23	108.66	108.74	107.23	112.87	112.69	110.16	108.46	111.18	113.64	108.52	105.7	115.66	112.06	108.19	106.75	110.26	110.38	111.36	109.41	113.56	107.28	112.36	117.07	110.09	112.27	115.54	107.47
113.67	112.03	119.92	113.29	112.29	110.87	111.75	109.44	119.01	111.51	114.81	112.48	119.2	119.67	112.51	115.38	113.67	108.99	116.85	114.55	115.82	115.3	109.18	113.1	115.07	115.14	119.78	113.54	114.99	119.21	106.41	117.1	112.32	110.78	109.33	117.28	112.81	107.35	114.08	114	115.34	108.79	114.82	114.94	114.59	113.64	109.26	115.45	112.49	112.16
111.15	108.42	115.99	113.66	105.67	108.61	103.79	113.52	108.5	106.3	115.04	106.19	111.6	112.5	113.7	117.31	107.65	112.4	112.56	113.11	111.47	111.95	106.95	110.79	111.52	115.49	104.24	107.82	113.68	108.95	109.8	107.52	110.51	113.03	111.09	105.67	105.5	114.3	114.77	103.21	111.71	106.2	114.85	111.14	106.34	113.37	108.5	114.35	113.63	112.33
106.66	109.97	113.44	113.19	112.82	121.98	117.99	117.16	121.58	112.05	112.28	112.14	116.66	113.34	112.73	124.16	115.47	115.56	114.85	113.49	114.82	119.32	115.15	120.51	114.92	119.28	115.89	112.83	114.96	121.7	121.34	119.32	117.3	113.26	114.73	115.76	116.6	114.05	115.02	111.87	125.04	117.07	115.81	122.59	114.64	115.27	112.12	122.44	112.53	117.39
100.65	108.22	103.31	108.38	107.48	102.57	101.54	109.09	109.06	114.28	107.24	102.5	104.89	102.57	101.3	100.74	110.76	107.46	104.2	105.44	107.65	106.31	107.46	104.46	105.99	111.94	111.61	103.99	105.59	110.45	107.3	106.92	105.02	109.48	103.07	103.37	101.68	106.47	107.5	104.25	108	105.2	104.29	106.13	106.89	107.13	100.67	106.72	111.77	100.84
107.43	103.51	109.01	106.32	106.83	106.95	104.81	110.26	106.18	107.52	104.27	99.696	116.94	107.03	102.1	107.68	107.64	105.21	102.06	103.95	101.63	102.39	103.02	103.21	110.77	109.79	101.95	104.79	112.04	105.3	104.07	107.46	106.92	106.36	109.61	105.02	103.83	106.49	103.61	107.82	105.07	107.63	106.28	103.21	101.1	105.52	106.76	103.16	107.91	105.35
119.46	124.07	117.18	115.11	117.8	114.58	111.89	117.13	117.72	118.36	114.31	121.05	119.3	114.93	119.24	115.48	119.66	114.9	122.83	117.11	119.71	120.25	117.36	112.74	116.78	115.25	118.72	117.79	118.92	115.89	119.41	115.51	110.64	114.33	117.86	117.18	122.61	120.64	122.58	117.54	114.69	117.98	117.9	119.07	118.32	121.72	112.47	117.05	114.6	117.5
120.03	117.75	121.96	114.62	115.09	119.67	112.85	112.57	116.72	122.5	113.09	120.81	115.54	111.95	119.19	116.9	122	122.55	115.89	118.53	115.62	121.12	122.36	117.32	117.66	118.46	121.85	115.98	116.18	122.51	118.44	112.37	117.09	117.24	114.57	123.1	118.33	124.5	117.72	114.5	114.91	113.11	112.89	118.8	118.11	118.51	116.54	112.33	116.86	115.91
100.16	110.45	108.8	104.82	101.04	107.7	98.65	102.75	107.02	108.48	109.07	107.49	107.94	112.38	106.14	106.84	106.87	111.23	109.47	101.87	99.835	104.64	108.26	111.15	102.31	101.76	107.9	111.82	104.97	101.64	109.31	106.72	104.95	104.68	106.69	107.08	106.78	107.96	105.9	108.76	103.47	105.94	106.82	112.2	103.73	110.78	105.22	108.67	109.04	105.18
114.56	116.58	114.45	109.55	112.21	111	107.74	110.83	108.96	108.6	110.96	120.25	119.9	117.52	112.34	112.98	117.25	110.1	111.89	120.54	115.09	115.72	114.88	109.94	113.82	109.01	114.06	112.4	109.08	113.97	113.34	111.65	119.14	115.88	112.25	110.26	107.79	112.46	116.17	104.51	110.67	114.41	117.4	112.79	110.31	115.07	106.83	108.54	115.88	106.91
106.16	104.59	107.36	106.41	103.33	110.64	107.09	109.81	111.03	100.28	105.97	104.01	106.78	102.03	109.48	108.58	108.75	109.64	101.72	101.37	107.76	106.41	99.921	103.26	112.93	108.55	106.28	107.01	104.04	110.05	103.24	104.77	107.7	109.55	100.68	102.32	106.75	112	100.89	112.72	103.04	109.27	106.97	106.78	104.59	113.17	108.87	105.12	108.52	107.47
100.12	105.3	103.51	105.55	108.77	109.34	106.58	112.73	106.01	106.37	107.23	108.77	101.4	106.4	104.84	102.84	104.78	105.9	104.18	101.01	104.79	102.01	105.39	105.38	109.09	106.85	104.08	110.67	109.42	108.22	108.37	100.39	98.903	97.356	106.78	105.52	107.22	101.38	107.39	100.27	104.47	103.63	101.36	106.64	104.18	106.51	102.95	111.46	106.54	108.12
104.73	112.2	109.05	100.56	107.31	103.99	105.24	99.598	99.024	97.764	108.67	109.32	107.26	112.16	111.29	99.115	108.64	103.46	100.46	104.57	109.61	105.45	102.93	100.96	105.69	108.46	102.58	97.2	109.9	105.63	102.35	105.67	108.19	108.11	101	108.31	110.31	108.71	113.03	112.39	100.57	98.064	107.5	102.76	109.78	103.15	105.13	109.92	109.25	104.36
107.95	109.51	106.52	110.72	115.72	116.1	111.01	116.15	113.13	111.76	107.75	114.38	116.69	115.75	110.03	110.77	115.43	107.36	120.02	114.06	117.87	104.15	117.87	115.73	110.45	111.22	108.34	110.88	112.21	110.39	114.3	115.25	114.83	110.81	112.28	110.16	109.12	112.44	109.93	113.69	116.1	117.57	102.98	106.69	112.65	112.82	122.62	110.08	120.4	107.59
107.01	106.7	111.73	102.66	106.94	106.42	104.54	107.07	105.76	109.1	98.83	103.49	106.89	97.028	104.95	104.17	109.19	104.14	106.15	100.23	106.18	112.73	103.64	103.31	108.27	102.89	106.81	105.6	104.28	107.74	107.35	107.35	109.44	109.61	101.33	106.64	105.21	107.35	101.42	105.57	103.91	106.18	101.24	106.18	104.11	108.48	107.74	107.35	110.03	108.18
113.63	105.81	110.27	108.39	106.98	115.26	113.98	107.6	115.09	107.45	109.82	116.57	111.77	110.45	109.38	113.55	113.14	106.09	119.37	114.53	105.17	113.66	106.85	112.53	111.1	116.25	115.62	109.6	111.78	113	106.36	112.29	109.04	112.91	109.43	116.51	113.54	116.44	113.29	107.31	114.22	110.67	111.92	105.98	111.62	113.17	107.79	107.95	117.65	118.61
112.06	122.72	124.75	120.07	114.04	118.3	117.74	115.53	120.37	118.58	118.88	118.7	124.07	114.98	119.35	120.98	127.98	121.16	111.79	116.59	121.25	115.48	120.39	117.76	119.66	117.83	113.78	115.5	121.44	119.25	118.83	116.96	118.17	116.88	112.78	114.98	116.15	119.96	119.52	113.4	116.28	123.29	118.81	114.95	118.79	119.82	116.96	121.66	119.1	115.19
109.48	105.15	104.91	103.84	103.11	105.9	105.22	105.51	103.66	99.345	101.19	104.76	106.33	106.4	110.13	108.42	105.91	103.35	108.63	110.52	107.41	108.98	108.09	102.93	97.308	105.48	100.57	106.41	98.981	108.56	106.74	104.89	103.78	102.7	104.06	106.52	105.65	104.16	104.21	105.46	110.29	106.87	102.66	108.01	99.109	113.27	101.53	99.285	103.72	103.34
107.24	111.77	110.51	105.01	108.12	107.39	104.05	107.33	108.27	104.25	111.13	108.12	111.2	109.95	106.82	111.95	114.34	109.24	106.73	111.58	111.34	116.07	115.11	108.26	110.05	113.44	111.63	109.14	117.15	109.21	115.98	112	120.71	118.26	109.74	117.03	113.78	108.92	107.85	108.63	110.24	102.48	107.83	108.53	109.04	112.23	103.51	110.81	119.14	108.93
110.61	108.4	107.2	110.66	108.69	108.14	110	109.28	119.15	108.88	112.53	107.44	106.17	119.01	116.32	109.26	104.88	113.34	107.12	111.81	114.33	114.71	117.49	108.31	112.5	106.58	105.59	114.7	111.68	112.04	111.61	105.98	107.63	109.71	116.09	112.31	105.77	109.75	112.87	110.23	103.22	109.19	113.41	111.24	113.63	112.26	114.6	110.42	110.89	111.4
107.98	106.62	98.845	106.28	109.76	99.153	107.87	99.384	101.86	96.332	102.55	107.88	99.013	103.04	102.77	104.51	104.69	105.78	103.54	105.23	103.24	103.81	107.91	104.44	108.3	103.19	104.19	109.1	110.11	103.6	102.01	108.04	107.73	98.213	102.6	106.19	108.62	104.84	105.27	99.64	106.26	100.15	108.01	100.24	103.64	99.886	103.32	104.25	99.583	104.1
105.34	103.65	106.33	103.14	110.2	106.85	106.89	107.24	102.74	110.5	105.67	107.61	110.46	111.18	106.41	106.71	107.26	102.57	108.93	105	111.77	106.5	107.58	103.98	104.77	106.14	104.12	110.67	104.86	113.39	107.16	105.36	111.36	107.22	100.15	101.55	108.6	102.58	102.91	103.73	106.9	109.76	114.14	106.03	109.19	110	104.77	111.59	100.97	113.31
113.45	117.11	120.89	118.16	113.6	118.37	117.41	116.86	114.7	115.58	113.29	115.37	121.6	119.48	118.06	115.13	118.89	118.63	115.66	123.31	122.03	115.67	119.33	117.44	112.32	120.51	118.66	119.11	118.38	113.58	114.29	118.3	120.28	113.73	119.75	111.69	119.15	115.48	117.82	115.95	116.58	119.01	120.37	121.08	119.15	112.97	117.85	116.9	113.97	117.39
102.18	104.2	107.19	104.06	113.75	111.05	98.384	107.01	110.91	105.81	102.96	96.053	105.1	110.45	109.26	97.544	104.45	108.73	104.19	105.42	109.16	100.84	105.43	105.52	106.91	105.04	106.21	102.19	108.7	99.341	105.34	109.53	102.78	108.11	103.17	108.32	107.5	108.16	102.57	102.19	110.84	111.25	103.73	107.51	105.14	111.59	103.97	111.85	102.64	109.66
116.29	113.89	118.35	111.43	115.21	115.13	119.45	116.82	120.03	121.31	113.03	120.66	116.13	115.52	113.58	114.61	125.21	122.55	118.75	116.4	124.32	111.54	115.36	116.94	122.12	120.15	123.45	113.99	117.24	116.78	119.7	116.62	115.44	123.5	116.63	122.21	120.89	122.1	117.8	117.18	116.39	113.46	118.34	116.39	117.48	117.43	121.63	114.44	119.1	115.7
105.81	106.81	103.98	106.61	107.31	115.16	104.1	106.48	107.35	109.06	100.65	111.46	108.68	103.57	105.69	107.4	105.5	100.11	105.94	103.88	108.71	108.57	106.44	100.88	110.26	108.75	104.84	104.85	108.17	115.49	110.84	108.94	107.97	109.42	103.15	107.21	109.29	102.52	104.54	108.28	104.22	101.78	114.37	106.65	103.69	105.89	108.63	107.82	104.44	109.88
108.88	106.62	100.57	106.59	104.63	96.814	106.55	98.516	104.93	107.16	107.05	101.28	101.12	110.61	105.63	99.974	112.73	105.14	103.2	106.05	103.79	110.14	108.57	109.02	102.48	103.07	107.02	107.56	101.5	104.71	103.14	108.22	103.2	99.525	106.74	102.24	103.95	104.64	102.24	106.05	106.14	99.995	107.5	104.74	106.36	104.6	103.6	106.84	110.35	105.45
105.4	109.4	102.25	104.5	107.62	104.81	105.42	105.94	98.963	106.31	100.61	105.71	101.85	108.39	102.47	110.21	110.17	101.34	104.7	105.21	101.77	106.06	98.881	105.46	103.84	102.82	100.48	98.244	111.21	102.63	103.32	108.13	106.13	99.21	99.057	105.95	105.02	104.16	107.12	106.76	103.34	101.96	102.23	106.36	106.09	106.2	101.74	104.13	108.75	107.44
102.24	106.01	95.894	105.77	104.7	100.98	104.36	98.14	103.68	101.16	100.47	98.381	108.77	107.36	96.456	105.32	98.476	109.35	103.1	100.1	102.93	104.7	97.111	98.477	105.09	104.34	97.959	97.212	103.38	99.877	101.54	105.06	107.18	101.08	96.498	106.42	102.06	103.33	97.879	99.136	100	94.088	98.933	97.324	98.081	101.93	102.39	101.37	108.52	98.599
100.7	101.64	106.4	102.76	100.97	102.79	105.53	102.26	108.46	103.9	107.29	107.04	99.711	104.04	111.21	105.38	104.97	104.85	100.9	107.02	102.66	95.282	106.27	105.6	104.08	98.132	99.331	110.86	105.97	100.28	103.95	107.1	105.86	106.44	101.81	107.27	102.08	101.05	109.18	104.86	103.1	103.08	108.89	108.3	104.58	104.66	99.399	101.94	110.49	102.16
110.08	104.65	109.16	103.68	105.09	107.39	102.42	105.69	104.18	105.62	106.73	102.61	101.84	104.44	111.03	100.64	112.18	109.43	113.2	102.58	104.82	109.21	109.55	105.4	109.88	107.71	106.95	111.42	101.58	104.83	107.29	112.83	109.37	107.46	104.82	109.52	101.03	105.19	103.42	99.527	109.96	103.83	100.63	111.58	100.55	99.964	105.36	104.46	102.78	108.58
102.07	99.47	104.78	102.1	108.66	105.22	104.82	102.12	103.58	104.1	111.94	106.08	98.241	104.54	106.24	102.84	106.39	104.64	102.39	110.13	99.413	105.2	105.06	100.72	109.22	100.59	104.92	100.06	104.88	98.035	105.85	107.08	106.69	101.64	104.52	90.417	104.57	105.99	108.89	100.15	104.31	100.09	98.028	109.87	104.14	103.77	99.953	102.25	98.785	106.67
111.94	107.3	104.19	106.78	107.05	105.04	108.49	103.44	106.39	104.7	107.65	108.59	104.42	107.59	113.84	100.67	101.47	106.44	103.9	109.65	110.79	101.92	103.81	108.52	103.94	106.29	104.76	100.96	104.79	105.33	103.95	104.71	100.18	106.51	103.76	110.08	103.51	109.29	106.71	107.31	106.18	100.67	106.55	106.68	113	104.03	109.62	98.973	104.41	100.16
105.17	102.6	100.62	108.55	107.23	106.44	106.95	110.85	109.9	109.49	103.69	110.11	105.28	103.94	104.61	107.59	104.62	107.75	106.95	108.51	103.14	100.1	106.14	100.29	104.52	105.9	105.74	104.38	113.48	110.89	109.78	105.11	105.31	101.76	99.841	104.21	114.08	108.53	109.99	99.725	101.97	103.38	108.93	103.08	105.1	107.4	108.12	109.62	97.701	103.49
113.71	114.79	108.38	107.27	117.2	110.8	112	113.97	106.02	106	114.37	107.62	111.9	103.11	106.18	110.09	106.05	113.23	110.03	112	116.07	107.52	108.67	107.95	110.26	113.22	112.41	107.6	112.72	111.73	104.91	111.01	104.98	110.3	105.91	112.89	109.22	117.53	111.6	119.76	112.44	109.29	110.55	108.78	112.26	105.13	111.84	102.64	107.17	103.12
109.86	103.46	99.536	103.33	105.81	103.92	105.74	105.25	107.74	109.41	106.27	107.73	108.69	104.59	99.257	116.48	109.36	107.04	105.44	108.46	101.11	104.15	106.82	107.05	106.61	102.79	105.22	99.486	99.922	107.82	104.81	104.98	108.23	103.69	104.96	111.62	104.39	106.45	103.43	107.92	104.96	109.71	108.47	105.92	110.9	106.2	106.23	104.8	106.89	105.28
109.77	110.56	106.86	117.52	111.57	110.39	113.23	118.02	115.79	107.57	113.12	112.63	119.5	104.78	117.91	109.57	110.35	111.73	108.74	107.23	106.63	116.31	115.71	112.7	107.7	113.85	115.58	110.89	116.87	118.48	113.7	108.86	109.82	111.84	106.58	107.57	110.26	112.04	109.01	116.01	104.77	115.77	108.82	107.53	107.17	109.58	108.13	116.61	113.88	112.22
109.7	117.04	112.38	106.43	111.72	109.06	108.68	102.74	108.6	110.33	116.21	112.95	107.54	116.74	109.5	107.46	107.51	111.3	112.88	115.1	107.06	112.78	112.85	113.1	113.74	109.51	115.38	111	108.35	112.37	109.26	111.21	108.02	108.61	118.78	110.27	113.15	109.11	109.57	114.75	110.92	106.94	109.76	112.36	108.3	116.18	107.44	113.34	111.65	110.84
108.7	118.4	118.46	115.52	120.32	115.28	121.28	116.49	113.69	115.65	118.64	112.25	115.85	115.21	113.3	117.7	119.04	114.66	117.3	109.99	115.71	112.68	117.01	116.31	121.57	113.35	120.99	117.25	118.48	119.57	109.41	115.41	116.82	114.31	121.3	116.96	116.97	125.02	121.41	111.22	115.76	115.67	114.34	125.67	110.39	117.37	117.05	117.04	115.28	119.61
102.81	98.008	106.32	109.14	98.724	108.35	95.279	100.68	99.404	98.489	98.823	97.648	100.37	99.378	104.92	107.95	100.36	95.974	97.808	96.328	98.804	102.04	105.13	99.031	96.619	94.007	111.56	101.12	94.773	97.086	98.903	102.96	99.982	103.1	102.24	99.043	98.741	103.14	96.142	101.63	108.03	97.529	99.966	96.723	102.14	95.548	97.16	99.067	98.38	94.176
105.25	105.3	104.37	100.95	106.39	103.76	108.23	102.47	104.91	107.26	104.53	105.35	104.45	104.24	108.06	107.86	107.11	105.49	106.8	102.98	106.52	106.32	109.55	105.23	109.86	102.81	110.6	100.26	103.44	101.39	105.59	106.68	106.18	104.95	104.88	100.58	108.95	108.14	108.08	103.16	105	101.66	109.04	104.42	105.96	109.34	108.66	96.642	106.33	106.35
103.23	100.49	101.04	104.44	103.11	100.69	104.89	108.95	103.12	106.93	104.49	105.31	109.1	107.61	111	105.77	104.43	108.51	105.58	104.14	105.83	98.892	107.6	106.09	101.83	107.52	103.25	103.57	103.87	105.27	110.15	102.07	113.04	105.98	100.93	99.58	103.3	101.6	107.09	98.617	95.106	102.64	105.94	109.1	103.47	100.8	106.76	104.55	103.7	104.99
113.96	107.01	112.33	109.75	111.89	105.65	113.01	104.55	113.28	110.85	108.83	113.67	114.45	106.83	107.4	114.51	110.91	108.44	113.38	104.95	109.5	116.66	109.2	114.61	108.81	112.25	110.75	105.1	115.7	116.86	114.24	117.79	117.62	117.65	114.2	112.44	108.74	121.45	106.61	111.91	111.15	111.63	108.85	111.26	122.25	115.19	112.02	115.82	111.3	112.09
116.65	113.01	108.05	110.09	108.94	116.36	109.16	109.01	105.73	107.91	105.77	114.59	108.62	114.78	108.18	106.31	112.03	112.35	110.37	111.3	114.84	112.38	105.7	111.04	113.84	113.97	107.92	113.7	109.61	111.55	111.55	109.54	113.07	111.59	112.69	109.31	108.26	111.87	107.84	112.32	115.73	111.93	110.03	109.36	108	113.19	109.58	107.28	108.12	115.74
102.38	106.32	102.72	103.38	105.29	105.37	110.01	101.55	102.98	106.12	99.641	105.5	109.94	105.01	110.68	102.4	100.82	108.23	105.22	100.59	98.815	103.33	109	97.963	102.76	106.4	108.66	108.41	102.8	106.2	109.28	107.16	114.47	102.91	103.83	100.61	105.27	104.97	110.31	109.53	99.979	108.77	101.53	101.63	103.31	106.17	103.61	108.05	109.91	102.34
111.01	102.57	110.51	99.351	108.22	104.17	109.01	102.34	106.26	108.57	108.86	103.65	108.11	101.47	101.46	105.22	109.88	103.99	102.22	102.23	105.13	101.51	100.3	105.74	112.56	102.27	111.25	106.47	108.16	100.11	105.48	113.46	104.56	110.91	101.79	107.3	108.05	105.28	99.346	103.66	102.54	103.71	105.43	106.69	103.79	107.67	106.17	106.41	103.41	118.39
106.16	114.27	106.8	109.63	111.09	108.49	108.64	110.84	112.53	108.24	114.19	111.19	112.75	111.97	119.94	108.92	111.99	111.03	110.25	109.7	115.43	112.91	112.57	111.43	110.23	108.39	112.88	112.3	110.16	108.82	114.64	116.02	109.5	111.98	113.86	114.09	110.93	110.95	108.57	110.06	107.73	106.94	113.06	109.41	110.39	115.26	117.57	123.25	115.84	117.97
99.567	105.39	100.18	109.16	100.53	104.69	104.42	100.93	109.39	107.04	107.97	100.96	108.18	107.86	104.24	101.15	103.61	97.02	111.61	107.49	107.14	104.9	98.9	103.96	105.78	103.02	99.89	110.08	106	105.94	102.6	98.188	108.83	105.06	103.2	103.96	105.54	103.37	98.815	107.03	100.05	102.89	101	103.03	107.65	106.65	99.455	104.45	107.55	106.01
108.89	109.29	113.57	112.68	103.24	109.57	110.78	99.399	109.09	105.97	104.04	106.46	102.22	98.457	105.6	106.39	106.62	104.61	105.12	105.69	103.61	101.9	106.83	99.775	110.66	105.03	112.04	104.81	105.41	106.61	110.05	108.3	104.65	104.68	106.73	112.38	104.25	116.13	108.54	97.285	112.39	104.47	109.07	97.807	109.26	106.42	103.11	113.01	108.92	107.15
106.28	107.7	104.68	104.9	100.56	108.66	105.71	108.85	103.95	108.34	110.57	105.28	107.47	103.2	97.69	103.39	108.72	113.67	100.13	105.14	102.93	108.98	103.13	105.8	107.22	104.76	107.34	108.9	107.28	105.4	104.12	111.41	105.94	109.53	102.58	108.78	111.96	113.02	104.28	105.62	104.96	96.603	109.79	112.79	106.89	109.18	110.62	104.87	101.89	101.16
116.35	108.65	112.76	108.72	108.37	110.94	107.4	114.22	113.13	104.85	109.08	113.26	107.69	113.56	110.81	113.85	108.49	112.81	106.43	111.55	116.66	105.74	105.98	113.51	112.94	118.71	112.93	113.35	109.82	108.79	111.89	105.23	113.38	109.72	113.85	109.63	106.73	113.11	113.66	114.65	114.15	109.92	113.42	111.71	114.61	105.2	107.63	111.94	108.17	109.42
111.34	109.96	104.38	105.81	110.7	102.91	99.837	104.35	113.13	109.19	105.97	106.23	105.82	110.08	110.34	105.58	103.1	103.95	101.13	111.96	110.74	104.33	100.53	109.19	110.02	99.884	103.71	109.42	105.51	104.13	107.44	101.25	111.12	103.39	110.54	104.25	105.71	97.52	105.88	105.96	113.18	110.37	104.79	102.36	105.51	104.28	104.61	108.26	101.34	110.55
101.84	103.93	98.131	104.19	95.53	99.326	108.1	100.73	99.576	102.31	107.56	107.14	101.59	97.231	106.47	106.17	103.75	105.28	103.5	97.845	101.96	95.621	105.57	98.218	103.25	97.281	100.86	105.87	101.77	100.33	102.64	101.56	97.592	96.878	97.997	97.522	103.51	104.26	104.88	95.068	99.054	98.3	109.41	107.3	98.565	101.36	95.8	103.68	96.904	96.262
104.83	102.83	109.45	100.67	105.75	103.73	106.05	102.63	106.36	104.02	103.27	109.99	111.62	107.66	110.5	108.57	107.98	100.62	98.973	102.62	101.21	105.08	103.25	106.1	102.6	105.96	99.558	103.44	109.64	100.31	104.03	104.57	104.99	105.61	101.27	107.69	102.07	105.31	102.52	105.32	104.69	98.286	106.29	104.87	107.12	114.91	106.48	105.85	104.76	106.59
102.95	96.667	102.06	101.8	99.482	101.92	98.698	105.15	106.51	98.478	99.637	104.28	104.59	100.69	99.892	105.16	94.844	97.333	101.73	94.307	106.51	98.511	93.645	94.783	100.76	98.1	97.758	97.855	94.542	102.19	95.122	94.574	97.525	99.397	95.659	98.665	107.94	100.41	103.74	108.97	104.34	93.401	98.855	97.62	94.934	101.77	101.15	102.7	98.843	104.65
103.52	102.47	100.68	108.45	104.31	109.55	110.31	107.59	102.73	104.67	109.5	106.71	99.159	106.56	109.71	103.25	103.62	107.43	102.42	105.44	107.61	102.51	107.42	106.12	98.831	106.24	106.65	110.52	105.04	102.81	104.5	106.58	105.97	103.42	106.93	105	104.24	105.78	100.2	103.74	101.95	104.92	106.91	107.05	103.27	106.99	105.16	107.85	108.04	104.88
103.95	107.62	106	103.62	107.67	104.84	108.81	106.59	104.06	106.59	110.31	102.17	111.69	109.7	106.92	106.62	112.35	104.86	106.42	99.541	106.58	106.27	103.9	109.98	104.86	104.56	108.7	101.62	103.57	108.98	107.74	106.26	112.2	108.18	104.5	107.73	104.61	106.19	100.47	107.3	104.21	110.21	107.56	104.66	114.52	111.55	108.13	101.49	101.86	103.71
110.16	105.51	109.84	103.26	108.51	106.63	101.76	107.51	102.62	104.46	106.07	106.97	102.71	112.97	99.716	104.22	111.78	110.16	106.4	102.7	106.43	111.46	111.28	102.83	109.36	102.52	113.32	107.58	110.76	105.27	104.32	107.47	102.57	107.5	106.44	109.38	106.68	110	106.72	106.93	103.03	112.27	100.79	112.94	106.09	103.59	108.64	99.902	107.39	109.64
105.12	105.12	99.773	106.64	103.3	106.21	102.37	109.03	105.75	108.43	104.23	103.91	100.77	101.92	103.87	105.72	113.43	106.38	99.994	102.52	101.25	105.2	96.348	111.83	99.601	101.41	108.88	105.78	108.7	99.463	100.62	103.15	99.951	103.43	105.46	101.39	105.75	104.41	103.49	104.12	104.57	107.32	110.07	100.11	104.99	108.89	102.33	100.49	105.92	100.5
107.64	103.78	104.77	109.09	99.045	105.39	100.22	111.97	101.58	101.75	106.34	104.8	101.84	104.31	106.03	104.66	110.27	101.3	109.4	112.82	107.5	109.56	107.69	104.93	102.29	106.08	102.47	106.4	104.95	109.49	108.03	106.82	102.44	97.706	104.87	101.75	102.74	110.49	105.58	111.37	98.857	109.77	105.19	103.2	111.33	106.06	106.54	104.76	104.1	102.9
100.12	113.07	108.51	103.75	107.36	108.36	107.89	106.31	102.56	106.24	103.26	102.22	110.88	107.92	106.21	112.4	101.21	114.36	104.4	102.59	107.03	113.48	109.72	111.29	105.72	110.7	108.53	107.36	100.84	108.67	105.21	110.1	108.36	104.29	104.2	113.58	106.82	104.49	102.57	108.96	106.9	104.84	112.36	97.578	107.79	107.61	105.14	103.89	102.99	104.7
105.46	110.83	107.77	108.45	105.91	107.75	104.23	105.42	110.41	108.49	109.05	102.45	110.29	105.28	109.39	104	100.74	105.35	106.7	106.18	103.33	101.02	108.06	109.63	97.138	105.22	106.96	107.49	107.4	109.89	102.61	103.35	110.01	107.71	99.233	104.04	104.63	105.46	111.4	109.91	108.95	108.21	109.6	106.71	99.602	107.68	98.728	104.69	105.54	103.31
113.42	113.24	106.98	116.01	107.84	108.07	108.39	114.66	112.07	109.49	109.48	114.3	112.74	115.4	114.61	110.6	119.02	107.34	108.7	109.17	115.26	110.07	109.38	109.4	114.29	107.35	106.94	108.47	108.28	110.86	106.81	110.41	109.94	108.56	110.13	109.28	103.93	113.55	105.03	112.32	112.02	111.76	108.98	115.08	105.92	109.83	111.13	107.73	110.28	109.37
99.673	108.7	108.33	107.67	108.4	108.86	101.28	99.893	102.51	99.711	98.96	109.25	106.23	97.525	104.51	102.71	98.171	107	106.94	97.91	101.67	105.03	102.26	102.23	100.05	102.23	107.06	108.03	101.81	100.28	103.72	104.33	102.93	98.739	106.65	105.76	104.14	108.55	108.69	102.88	106.14	108.75	104.73	107.26	101.77	95.879	109.45	103.61	104.8	108.18
115.75	114.97	107.07	114.26	109.29	115.99	110.69	112.63	110.37	110.98	107.22	117.17	117.02	109.39	114.62	114.62	110.64	105.8	117.55	110.44	108.21	114.21	106.93	111.22	112.33	110.07	111.3	106.53	107.66	106.08	111.54	118.93	108.61	111.47	110.93	116.13	106.08	108.44	113.01	113.08	109.29	111.58	108.19	106.59	113.23	108.79	105.42	112.75	116.93	109.99
108.85	104.75	107.86	105.22	105.77	111	106.86	108.68	105.12	104.5	104.28	105.89	103.96	106.61	104.59	104.15	103.41	112.85	108.43	104.34	101.19	109.71	111.94	108.16	103.11	105	113.79	106.5	102.56	98.96	107.58	111.99	103.66	103.15	104.26	107.95	109.44	110.4	110.28	100.2	99.709	108.08	109.51	106.22	107.43	106.22	100.76	108.25	103.85	108.87
100.7	100.86	105	106.29	101.12	103.02	109.71	105.87	105.52	108.83	109.67	103.94	104.92	109.96	104.05	108.93	107.14	110.9	113.65	107.01	107.59	108.41	101.58	104.9	107	105.37	109.89	99.743	98.839	100.77	101.3	105.22	107.3	106.14	103.68	99.881	101.93	103.12	107.52	98.828	98.468	100.67	109.61	103.97	104.85	99.738	107.65	100.89	110.7	102.76
101.11	99.836	100.42	102.4	100.86	102.79	103.54	96.836	100.55	104.4	97.513	104.36	101.78	102.14	100.62	99.723	100.13	103.28	102.44	92.558	101.17	99.09	99.81	103.38	99.456	103.92	100.65	107.82	100.34	100.49	98.879	100.94	99.242	104.86	100.71	103.43	101.08	94.513	103.75	102.1	108.07	100.93	93.368	94.969	105.66	103.48	107.07	96.367	102.82	102.39
106.43	104.98	109.21	105.45	106.33	107.42	105.9	105.6	111.55	107.39	105.62	99.115	105.08	106.42	110.2	104.03	103.93	103.35	105.17	104.15	107	110.4	110.75	115.08	110.34	110.1	106.86	107.29	102.48	109.42	105.18	111.16	106.58	106.18	105.24	109.89	108.98	103.57	99.518	98.879	103.11	105.26	101.74	103.06	103.61	108.45	106.55	109.06	111.47	100.53
114.21	107.54	112.63	112.98	110.11	118.44	120.12	112.01	113.72	111.41	115.49	114.6	112.69	108.24	113.6	106.08	110.87	117.07	112.05	117.89	108.23	116.85	107.18	112.26	108.78	110.95	107.11	112.6	118.42	114.33	113.73	117.64	114.99	114.51	114.25	111.07	115.41	111.51	117.7	117.26	111.06	118.32	108.03	108.04	116.21	111.36	120.91	111.11	111.72	118.12
108.05	104.84	103.51	106.6	109.65	103.05	104.43	99.094	103.8	107.54	104.13	101.42	98.636	106.26	109.5	111.4	107.3	101.81	106.18	111.71	105.18	108.95	104.48	104.92	107.74	108.53	106.71	98.873	110.14	97.712	107.89	108.23	104.88	102.17	100.96	108.78	99.249	104.92	107.88	101.96	100.59	99.289	105.45	98.336	107.97	104.18	105.27	102.19	103.35	103.89
99.878	105.34	107.08	100.12	103.8	100.45	102.87	109.35	102.6	105.81	103.54	101.73	102.23	103.77	106.01	100.81	101.96	105.43	109.82	98.643	102.67	103.31	104.13	104.81	102.49	104.66	106.18	99.01	103.31	106.83	103.32	101.7	109.81	101.16	99.093	104.45	102.56	110.11	107.67	100.31	105.53	103.89	107.98	104.49	104.64	104.74	106.48	100.18	103.55	104.46
102.75	101.85	106.55	106.9	105.75	101.77	109.86	108.3	104.37	108.58	104.26	97.84	104.12	105.45	108.37	103.68	106.59	108.45	100.02	102.87	102.87	102.18	107.37	101.73	105.88	108.3	106.82	106.17	104.07	106.78	102.01	103.11	106.61	102.38	101.84	106.69	105.15	111.59	114.13	108.94	106.91	106.92	109.58	100.77	107.22	104.79	102.26	104.62	104.81	104.84
106.71	104.27	104.9	104.22	107.46	97.014	105.81	106.03	106.04	106.75	106	108.37	108.31	105.17	106.2	103.38	98.995	110.73	109.13	105.19	102.65	108.92	104.5	107.16	102.31	100.78	109.93	104.41	111.37	108.28	103.11	103.87	101.76	108.53	110.33	106.49	104.1	110.12	108.66	103.08	104.63	103.19	102.21	102.74	105.19	101.73	109.84	104.56	104.12	111.27
98.818	100.31	95.359	100.45	100.66	104.92	102.15	98.763	101	102.01	97.595	100.1	99.855	96.367	102.78	102.43	99.05	97.188	92.834	97.488	103.93	98.81	104.02	94.092	100.07	103.3	99.633	105.59	101.22	100.22	103.33	103.75	94.926	102.14	100.23	103.23	102.7	97.695	104.1	104.14	103.53	102.72	96.869	92.678	100.6	103.16	101.04	99.115	98.947	104.04
110.72	112.2	110.74	105.42	109.14	113	112.92	112.31	113.21	110.83	112.12	108.34	111.18	114.47	107.42	112.36	109.91	108.65	108.51	112.09	111.34	108.28	107.24	107.62	114.92	110.17	108.28	107	109.24	115.27	104.81	101.84	110.04	108.88	113.03	116.04	105.48	105.26	110.62	110.1	108.92	109.38	114.15	109.87	109.85	111.12	111.36	112.93	110.65	110.32
94.288	106.57	102.7	98.175	107.06	96.162	99.412	98.611	98.259	101.8	94.886	101.92	102.14	105.5	98.161	99.394	103.33	101.2	98.849	103.44	106.54	102.47	98.772	102.36	97.573	98.022	99.565	98.285	99.443	100.1	104.2	103.85	99.77	101.4	99.712	97.752	103.68	103.37	97.969	106.08	105.57	100.37	95.989	104.53	104.16	103.34	94.976	99.748	93.343	96.684
116.37	121.61	112.37	121.27	120.13	119.09	116.77	109.28	120.15	117.37	115.75	113.79	113.71	120.01	115.89	117.31	117.08	111.89	116.47	112.24	121.93	120.45	116.04	116.05	120.87	119.37	120.76	118.58	118.97	115.72	111.09	113.5	123.84	120.94	108.86	120.33	119.87	120.82	114.42	119.49	120.04	119.87	122.5	120.79	118.46	122.81	119.14	114.45	123.11	114.62
102.85	112.45	111.96	110.67	112.29	105.53	109.23	114.23	113.13	109.82	111.22	117.79	107.53	116.04	106.34	110.35	105.27	108.71	107.43	104.3	109.13	111.12	107.68	106.93	104.72	114.28	106.1	108.45	115.09	112.21	106.3	106.23	108.19	109	107.79	106.73	108.95	110.2	114.42	109.94	106.82	109.01	112.31	110.01	106.88	112.42	105.27	112.29	112.65	107.91
112.76	110.18	115.23	106.44	111.11	111.4	110.78	110.54	114.34	110.5	110.55	112.08	111	113.72	113.08	107.58	107.51	113.36	110.89	104.04	108.1	112.08	114.33	106.85	118.55	109.69	112.49	113.59	111.96	106.52	111.41	110.43	105.59	113.39	111.01	111.88	113.57	107.31	107.08	113.23	104.63	112.67	111.69	109.09	113.66	107.03	112.71	107.13	109.34	104.48
104.27	108.52	108.16	108.3	111.72	103.3	110.06	105.57	107.5	105.4	101.57	109.42	106.02	111.01	101.62	108.17	107.52	103.47	109.92	102.75	109.52	106.24	97.427	104.38	102.88	105.46	106.42	102.59	106.45	111.98	111.32	103.17	105.73	100.31	101.82	103.3	109.98	110.05	103.91	104.16	110.31	107.34	103.64	105.04	105.8	107.11	106.8	99.875	101.05	104.36
108.88	109.59	108.83	109.76	112.34	109.54	115.11	109.31	113.85	112.12	108.07	106.93	108.44	114.1	109.88	109.66	115.13	112.84	110.33	107.89	108.46	112.04	117.73	110.27	111.4	114.44	104.47	108.82	112.32	108.63	108.81	112.17	117.14	110.99	105.38	111.61	114.21	112.76	111.65	110.35	113.7	118.12	110.01	112.86	111.55	104.46	110.61	113.18	108.36	116.12
106.26	107.73	99.091	106.79	106.18	101.04	107.62	105.41	104.17	104.78	103.93	107.1	105.28	111.2	110.42	100.03	101.35	103.79	102.35	104.19	104.3	105.7	103.78	100.36	99.577	104.67	104.78	104.99	104.11	102.51	99.215	106.84	102.48	101.81	108.86	104.41	95.981	101.93	103.44	106.25	103.97	105.72	101.62	105.42	106.73	95.886	103.68	102.44	113.96	98.12
107.18	100.37	104.58	107.07	99.612	102.07	104.1	106.73	111.24	104.12	102.59	102.35	103.15	100.91	104.76	99.324	104.68	108.02	111.42	109.53	105.14	109.58	102.98	100.45	102.33	101.59	108.91	103.7	100.21	105.25	103.13	105.93	102.06	101.06	102.5	110.36	100.81	103.4	102.65	101.62	104.29	111.09	106.61	112.93	104.66	106.63	108.39	106.91	100.07	104.08
98.226	99.218	102.17	102.04	99.336	94.407	96.334	102.81	103.65	99.797	100.6	101.36	96.722	107.25	99.222	95.067	99.662	99.226	96.728	95.927	93.823	106.92	95.908	101.79	98.532	93.72	95.447	99.266	102.42	104.62	104.67	96.038	93.146	97.871	102.33	93.47	101.1	101.72	97.18	100.77	98.713	102.04	99.063	103.54	96.141	96.93	98.566	99.375	98.863	101.6
106.62	109.31	110.84	112	115.96	112.88	108.5	109.19	113.02	107.58	111.47	110.56	111.92	115.68	114.21	111.46	110.52	109.3	106.14	111.17	112.07	118.48	108.94	111.72	118.97	110.35	109.59	113.98	115.07	109.36	106.12	112.83	114.73	112.12	112.07	110.65	112.54	118.62	112.09	110.88	109.08	114.12	110.88	109.76	115.29	110.64	114.2	109.12	109.72	106.88
111.28	107.98	110.07	117.49	112.93	110.27	113.74	112.19	110.56	109.6	112.86	110.79	114.33	110.31	109.09	114.75	109.82	112	115.08	110.18	107.11	108.07	113	106.29	111.51	108.55	113.16	113.23	107.64	105	107.95	109.37	109.74	109.01	112	113.23	107.65	112.8	115.37	110.58	107.7	112.43	110.52	113.11	109.15	108.92	112.15	109.59	107.83	108.97
108.35	105.7	112.86	100.02	107.46	113.1	112.18	110.59	105.93	107.92	107.57	110.1	100.21	104.81	101.71	114.83	103.06	108.71	108.04	106.86	109.3	118.28	106.16	113.82	106.45	106.54	109.45	102.12	101.95	104.99	107.76	109.76	105	113.55	105.04	110.27	108.41	102.78	109.79	109.61	109.21	105.97	107.95	111.58	104.29	111.89	103.97	111.38	104.1	111.67
108.89	110.56	112.21	102.63	109.65	95.555	113.03	106.03	108.58	105.76	108.58	111.87	101.35	105.23	105.84	106.96	109.82	103.56	109.2	102.33	107.11	103.08	111.16	107.77	107.72	107.53	102.89	111.83	108.38	109.39	106.27	108.8	104.27	105.04	107.12	106.68	107.02	110.28	103.29	105.29	102.71	107.09	101.68	108.31	100.76	106.51	100.67	106.66	105.92	100.97
104.95	104.37	107.9	111.27	109.34	106.12	107.65	102.94	102.52	108.15	111.88	108.76	103.21	107.3	105.33	105.98	104.01	107.6	108.93	102.01	101.65	107.93	112.72	103.62	111.62	106.99	115.15	107.49	105.46	110.44	106.67	103.19	107.51	107.03	103.84	109.62	104.29	106.95	105.06	101.77	103.22	106.43	107.82	106.24	103.22	107.37	103.15	108.75	103.42	102.61
98.989	97.315	100.26	98.013	97.295	101.21	101	103.74	99.358	102.27	102.16	95.667	98.659	100.55	104.54	98.805	97.543	105.44	95.906	98.967	105.55	98.163	100.33	99.292	106.39	101.51	104.42	97.744	100.85	93.182	102.5	102.14	96.356	96.622	98.526	101.43	99.69	98.804	100.35	100.68	105.09	101.25	98.768	99.964	99.223	109.14	106.18	99.37	100.13	95.942
104.86	102.85	106.39	104.38	105.18	108.48	102.21	101.24	99.803	101.74	103.87	96.955	105.55	98.982	104.16	104.74	107.11	99.166	105.23	99.93	106.09	105.52	104.29	102.71	106.3	103.54	104.63	102.7	106.28	106.39	102.85	105.65	104.77	105.05	103.46	103.73	99.926	102.71	101	103.24	103.14	106.78	106.65	108.66	101.6	104.73	101.72	109.52	106.87	105.45
112.58	112.12	103.94	106.12	105.57	103.53	102.92	108.13	108.75	107.32	102.55	108.26	105.08	101.89	107.43	107.72	110.2	103.02	101.49	106.08	108.64	105.77	104.64	105.43	99.909	108.03	108.59	101.93	112.52	105.51	102.16	105.56	108.94	118.82	103.61	107.01	104.52	104.3	106.78	104.66	102.22	112.49	105.87	111.16	105.84	105.87	105.75	112.33	103.49	103.56
107.69	110.74	108.62	102.22	105.28	112.72	103.78	112.42	105.69	99.309	108.26	105.32	102.7	110.28	111.61	101.07	109.88	114.49	108.37	111.9	114.44	109.44	98.482	101.7	105.22	107.35	107.2	109.16	107.62	115.52	104.12	107.37	105.7	105.93	103.77	109.79	98.685	113.19	107.86	105.28	104.41	108.91	111	105.29	105.44	110.9	109.11	104.85	106.73	100.45
104.22	105	105.1	101.9	96.831	111.34	104.79	100.07	107.03	109.94	97.323	106.56	108.03	105.03	100.22	105.12	103.19	100.67	108.23	105.74	108.18	104.9	103.61	103.21	101.19	109.12	100.16	103.21	105.43	101.06	106.17	107.37	109.98	107.34	107.5	103.71	102.57	103.04	106.6	105.12	99.829	100.83	107.76	102.77	103.62	101.92	110.9	101.89	100.37	107.12
107.09	105.96	104.6	105.18	108.07	105.05	100.78	102.39	109.63	107.23	96.898	108.56	108.57	102.93	103.48	104.97	109.69	103.95	102.1	108.72	108.79	109.42	108.75	107.55	110.96	105.16	107.6	101.96	110.03	104.39	106.92	112.94	107.61	103.88	111.13	104.47	112.58	111.31	99.704	104.42	107.12	108.81	109.17	100.98	109.92	106.94	103.93	106.25	100.3	104.12
106.14	98.177	107.91	107.17	105.08	105.1	102.01	112.93	104.03	109.07	107.66	106.12	101.01	105.61	101.85	97.571	101.82	106.79	101.97	101.95	94.794	107.42	106.77	107.15	105.19	108.03	108.97	103.6	110.16	105.07	110.84	109.09	104.26	107.68	102.09	114.12	108.58	102.27	102.17	103.77	105.55	102.1	107.17	99.947	110.26	104.22	98.36	107.18	99.4	104.32
100.4	108.25	108.01	104.54	107.25	104.64	114.95	100.7	105.03	104.68	106.74	104.69	106.85	105.91	106.53	105.72	101.86	108.66	106.11	102.17	101.52	102.71	106.37	106.23	109.75	104.03	106.48	105.21	108.75	111.53	100.14	102.26	105.5	112.82	106.47	106.17	97.681	105.6	106.19	103.84	109.95	106.7	106.41	105.62	104.3	104.2	106.5	107	105.39	106.66
107.84	110.52	107.36	105.71	106.84	109.46	107.06	106.86	112.52	108.48	108.13	108.37	104.9	101.77	107.54	101.92	102.04	105.61	109.52	106.44	105.2	100.83	102.51	112.41	105.99	109.81	108.74	111.14	107.81	103.81	106.93	101.55	106.66	106.58	105.98	98.268	104.95	106.72	110.02	110.17	113.02	109.99	107.82	106.46	106.24	106.01	111.35	108.52	108.63	106.88
108.33	102.97	108.15	106.81	107.7	105.54	102.62	106.26	106.03	102.8	108.53	105.71	110.34	108.91	108.4	108.43	108.51	99.896	101.91	111.01	105.87	105.06	106.04	101.96	103.45	109.12	104.98	101.13	105.61	110.8	102.62	104.98	103.27	111.05	102.81	104.29	103.7	109.21	107.92	106.71	97.807	99.581	106.32	106.7	104.91	103.93	102.02	108.12	101.21	101.28
108.4	101.58	109.58	106.5	107.49	103.67	108.54	98.831	103.59	101.99	108.71	108.64	104.69	97.265	102.36	105.99	100.03	102.52	106.91	103.59	104.96	104.34	103.94	106.01	109.85	104.87	106.9	104.52	108.33	105.66	107.67	105.46	107.89	108.59	105.16	97.854	102.98	100.27	106	97.791	106.62	110.4	102.38	102.66	105.31	107.79	112.05	107.29	111.15	109.54
110.34	112.12	107.8	109.4	106.33	108.11	107.88	112.59	114	111.86	113.09	112.11	110.55	114.4	111.11	109.17	111.75	108.81	112.77	107.76	109.47	107.97	110.24	113.11	108.01	115.07	114.52	111.35	105.48	104.98	106.7	110.18	114.84	109.54	114.58	113.61	106.68	117.72	111.54	114.38	112.13	103.13	109.05	115.76	111.91	113.42	116.72	110.23	112.12	110.86
109.99	106.61	108.97	114.76	112.77	112.64	112.33	110.47	104.04	111.32	115.48	108.24	108.92	106.93	112.33	107.33	113.94	107.72	110.41	110.55	109.72	108.79	104.25	114.97	114	106.52	109.34	103.89	113.75	108.81	111.64	114.25	115.25	104.68	104.38	110.68	109.67	117.02	115.71	109.05	113.58	109.56	107.32	112.77	108.52	112.1	113.75	114.64	121.09	110.97
98.379	107.78	105.25	107.27	114.03	107.3	102.72	106.47	104.19	111.87	106.03	109.46	109.9	106.64	113.55	106.74	106.08	107.68	107.07	104.9	103.25	105.39	104.35	102.85	110.99	102.69	107.47	100.66	110.58	101.63	107.23	110.16	105.6	107.6	108.57	106.96	107.67	107.24	106.62	107.09	112.81	109.25	101.39	114.35	108.38	108.1	104.71	106.18	107.15	103.77
111.62	114.19	116.66	115.53	116.79	107.39	117.9	118.73	118.54	113.77	112.94	110.96	111.93	117.13	108.35	116.89	111.98	110.77	109.89	108.17	111.79	113.98	112.95	111.77	117.42	110.27	106.86	108.67	108.82	111.7	110.68	110.83	120.16	114.09	114.05	112.2	109.18	110.92	113.21	109.85	120.69	110.99	113.71	118.96	105.49	111.89	113.89	121.4	111.76	112.79
101.25	105.07	108.15	111.27	104.36	104.46	100.13	107.41	110.76	107.66	103.24	99.884	106.62	105.63	99.741	97.48	106.1	106.87	107.15	104.97	103.05	108.03	99.415	102.64	103.19	108.68	109.84	109.37	107.36	111.83	105.31	106.56	104.05	105.52	105.98	111.46	100.74	104.45	108.32	113.97	108.18	107.55	105.25	100.79	109.82	107.46	109.07	104.08	104.01	106.25
104.37	107.01	112.51	106.28	96.26	108.11	105.87	105.16	104.22	106.86	103.75	102.38	108.09	106.55	105.95	106.29	106.59	102.02	104.51	106	110.93	102.49	99.969	105.63	106.54	99.319	106.56	102.32	110	103.11	102.51	104.52	102.58	102.43	102.96	104.94	108.19	104.42	108.63	105.19	113.18	106.78	105.8	104.29	103.59	105.94	102.39	97.991	97.048	105.03
115.5	111.41	110.53	110.41	103.37	112.62	116.78	114.28	112.16	113.18	107.49	108.64	114.52	114.79	114.62	115.06	110.02	113.85	116.32	106.64	107.63	112.5	112.44	108.3	104.82	102.66	110.02	107.41	110.61	116	117.25	108.43	113.3	108	106.26	106.71	102.51	106.92	104.3	110.33	105.89	106.22	112.89	111.32	107.6	105.19	107.07	105.77	111.24	113.18
114.26	109.36	109.94	113.72	102.39	110.79	111.18	114.19	110.24	107.41	113.79	112.58	117.54	109.11	106.49	114.15	104.97	108.85	109.57	108.39	107.73	116.04	106.64	121.29	109.71	105.83	111.06	117.9	115.4	110.08	113.52	109.88	121.44	104.73	109.23	117.65	109.05	115.63	109.33	108.01	107.99	109.38	109.04	111.46	111.51	103.41	113.56	114.23	107.33	112.41
106.36	111.43	112.79	105.21	114.99	117.16	103.35	102.2	109.87	107.98	98.704	107.23	104.48	102.13	108.92	112.49	110.87	112.76	107.34	112.49	110.63	113.67	104.1	109.87	116.3	110.56	114.44	112.95	115.11	110.61	104.69	105.97	108.25	107.84	109.76	115.06	108.5	110.92	100.41	110.57	112.22	115.2	109.77	114.51	111.62	114.73	111.56	107.35	109.15	113.37
112.58	112.97	106.69	114	112.79	111.75	111.88	110.8	112.2	111.34	114.1	108.43	114.47	116.31	111.18	112.32	112.51	109.07	113.56	118.88	109.98	116.9	114.07	111.66	109.25	104.57	112.13	111.26	105.93	116.72	111.58	114.64	107.73	114.42	114.58	120.58	103.22	116.02	106.27	110.86	110.18	120.66	112.76	110.8	107.3	106.66	103.52	112.42	117.9	114.58
113.14	107.41	107.9	112.68	115.33	112.54	108.89	111.82	106.37	106.88	113.93	116.15	112.53	113.47	109.61	108.79	108.65	109.37	108.79	111.54	104.61	112.19	112.75	112.46	106.81	106.89	110.1	112.01	116.66	111.62	110.63	107.53	111.88	106.75	107.88	109.77	111.13	110.83	112.75	108.86	115.44	105.79	108.19	113.43	108.76	107.59	103.16	109.23	111.23	111.27
107.84	109.17	106.41	107.31	104.19	108.38	107.58	109.31	104.38	101.89	102.54	104.26	105.74	105.15	102.94	113.29	100.29	107.09	110.88	109.75	106.94	106.6	105.3	108.9	102.84	106.6	105.28	107.31	105.46	105.22	103.1	112.74	112.18	103.51	111.1	106.48	103.56	100.53	102.64	102.66	107.93	102.71	102.89	104.05	98.747	103.8	104.87	104.99	105.13	104.63
94.259	97.201	95.009	99.443	102.19	91.216	98.062	101.61	94.963	106.21	100.03	97.396	95.489	100.77	95.82	99.586	102.62	102.32	93.725	90.141	103.22	107.76	103.42	98.403	96.651	92.464	100.94	97.693	98.993	96.291	98.439	101.34	99.268	99.747	100.18	99.896	96.976	93.286	92.104	101.73	102.96	106.24	103.87	97.019	93.254	103.78	95.265	98.572	99.698	103.72
109.47	112.31	111.47	118.03	112.83	111.26	108.88	108.7	104.86	111.59	109.53	112.73	115.08	111.13	115.74	109.1	108.33	113.31	115.44	104.07	108.56	114.36	110	113.66	109.31	105	111.76	109.08	112.47	113.52	114.49	107.65	110.88	110.35	118.06	115.14	111.18	118.47	109.04	106.41	112.31	115.58	109.38	117.12	107.05	110.41	113.98	111.48	112.74	110.7
106.63	110.66	101.42	112.74	108.11	104.9	102.29	110.62	109.67	104.36	105.71	100.5	104.4	98.895	100.89	103.8	100.49	97.479	105.65	100.8	101.89	100.21	96.284	101.04	107.8	106.15	110.41	105.19	99.837	102.78	95.755	100.97	101.9	107.37	110.59	108.53	101.73	101.36	106.31	105.9	103.7	107.05	99.32	99.843	108.83	102.05	105.54	101.96	102.71	104.94
99.849	106.74	102.99	91.091	105.27	103.22	105.45	100.91	101.77	106.33	107.46	108.32	104.12	102.07	113.53	102.04	98.575	105.29	105.3	103.55	105.17	108.92	104.21	110.76	104.26	106.8	107.3	95.209	108.74	107.5	102.24	100.17	107.71	97.223	103.89	103.92	109.25	99.132	106.79	110.14	102.5	106.11	98.233	100.61	104.71	109.2	104.64	103.45	103.77	107.35
102.73	105.59	106.53	105.47	108.69	108.46	108.07	104.13	110.21	106.31	106.3	104	101.8	101.61	106.91	110.44	102.78	102.33	108.79	108.8	111.14	112.38	101.88	107.14	109.86	104.46	99.778	106.29	100.67	102.18	105.08	101.11	104.86	105.38	106.82	108.03	102.94	107.33	105.86	104.32	103.05	104.64	107.01	102.74	106.72	109.22	108.78	102.54	104.05	101.4
110.01	100.75	104.91	103.96	112.73	107.79	111.03	101.83	110.45	101.01	105.28	103.86	111.09	111.29	104.12	102.64	106.34	105.94	101.04	105.38	106.13	108.43	95.91	102.62	109.83	101.85	108.83	108.25	99.142	112.66	105.05	101.03	100.78	106.02	106.69	105.12	103.26	107.42	104.23	101.95	106.5	112.38	110.82	102.67	103.47	102.95	105.03	100.86	105.15	105.64
110.95	115.93	107.52	114.62	109.73	111.41	112.54	113.32	115.8	118.93	112.06	116.25	109.78	104.22	111.22	109.1	108.43	101.4	109.83	113.6	111.51	105.14	110.3	108.84	107.46	107.77	105.08	111.53	112.14	113.76	110.4	107.85	110.7	107.64	108.92	111.26	115.15	117.79	109.88	109.68	113.89	115.26	107.87	105.37	107.89	111.02	114.45	104.88	110.89	114.13
116.03	108.36	109.67	110.83	113.67	108.19	117.68	111.99	112.11	116.72	113.01	111.71	111.36	110.21	110.4	115.7	114.85	111.48	110.9	108.48	114.35	114.22	115.73	108.84	108.31	113.13	115.03	114.1	119.78	122.89	109.41	102.21	109.71	113.87	110.74	110.25	114.36	110.42	110.23	110.03	116.67	111.33	112.41	115.78	105.11	116.56	117.32	104.78	111.8	110.71
107.2	114.57	108.15	109.86	116.32	112.78	108.21	110.45	107.39	111.37	117.21	105.06	112.67	110.36	114.17	112.62	105.62	107.55	109.24	108.17	110.96	114.28	111.79	107.76	113.25	111.22	106.5	112.92	112.87	107.12	112.6	112.7	109.03	108.72	118.76	113.03	110.65	106.43	115.81	108.66	111.42	106.61	118.64	107.17	112.74	109.19	113.65	114.12	106.01	115.02
106.84	103.46	99.95	105.88	102.24	105.96	103.87	105.71	105.28	102.74	107.96	102.27	107.35	105.16	102.6	103.85	99.724	98.295	102.88	107.71	107.97	105.05	107.11	96.777	100.7	102.93	104.21	105.81	106.57	103.51	114.46	105.3	106.82	101.74	100.34	106.35	111.47	101.21	108.95	101.13	105.52	103.36	101.28	104.86	105.65	106.34	109.59	103.21	101.61	107.55
98.732	95.898	104.26	97.008	99.231	98.426	103.15	99.568	100.67	106.95	100.44	102.65	98.654	103.35	102.05	94.926	101.09	102.5	97.546	96.845	100.62	99.082	105.26	94.231	95.637	101.42	100.12	98.196	96.64	102.2	92.603	102.97	96.055	97.602	104.74	107.02	106.05	100.61	98.01	94.574	100.07	99.403	104.9	97.989	94.493	105.34	99.696	98.711	102.29	96.224
116.51	117.33	118.29	117.22	115.36	116.68	115.14	119.75	119.77	116.42	117.54	119.62	110.79	121.74	115.99	117.46	118.25	118.08	114.56	118.93	118.23	118.09	112.89	115.89	117.89	117.45	130.22	119.05	117.21	111.61	118.38	115.56	119.95	111.57	111.02	120.82	115.62	121.55	116.27	119.57	119.83	117.28	118.3	115.49	122.02	111.07	117.56	120.61	113.31	122.91
110.2	104.71	112.5	107.13	106.58	109.36	115.26	105.59	108.42	104.65	108.26	103.67	104.67	109.54	111.14	103.44	110.82	105.91	102.54	106.92	110.39	114.6	107.7	103.61	105.01	108.9	107.29	103.74	108.41	105.9	109.55	107.35	111.17	103.57	99.707	105.37	110.29	104.63	109.31	107.12	106.94	109.22	105.13	110.84	109.8	108.09	107.51	103.41	112.63	105.5
105.85	107	106.15	106.5	100.5	101.76	102.1	103.56	105.84	106.4	101.9	105.97	111.81	108.76	102.17	102.95	104.27	102.96	101.29	104.99	101.16	106.84	107.49	100.89	101.69	110.83	100.58	103.37	96.823	100.88	106.97	99.358	94.264	105.54	109.69	105.61	106.32	99.902	105.87	107.29	106.6	108.28	108.4	103.18	107	106.91	113.31	102.48	103.04	102.69
101.51	102.94	99.883	99.3	101.93	98.466	105.75	101.58	102.51	102.08	104.54	103.24	106.6	97.365	95.336	105.91	99.725	106.3	103.72	100.75	104.2	106.42	102.96	99.82	105.43	106.52	112.47	105.34	108.84	110.97	95.889	103.85	100.27	103.34	111.72	106.67	102.56	109.95	104.95	105.78	105.85	100.53	110.14	106.42	103.87	99.606	104.18	98.517	100.33	106.04
121.12	116.85	116.39	111.72	120.45	112.9	119.38	114.25	119.74	116.63	117.03	111.79	116.84	113.57	116.01	112.38	110.65	108.88	115.69	117.61	115.26	116.65	118.73	113.98	119.07	117.33	114.77	118.77	119.81	117.23	116.5	114.57	109.71	118.73	115.4	108.92	115.18	115.78	115.29	115.54	114.82	111.16	119.93	118.68	118.84	122.83	114.35	113.24	116.69	120.23
106.28	113.24	112.65	108.57	102.69	106.4	113.69	110.56	108.64	105.21	116.47	108.71	105.58	111.4	107.78	110.92	110.49	112.71	112.97	109.14	110.64	101.31	111.08	108.56	112.41	108.79	103.16	110.31	109.79	110.89	103.78	110.82	104.16	110.08	109.53	108.38	107.42	113.67	111.44	119.1	109.46	108.46	109.35	109.06	114.48	106.46	107.17	113.03	109.55	107.48
103	103.18	107.55	103.83	104.52	107.08	103.48	107.07	108.09	109.52	107.2	107.47	101.88	103.52	112.41	100.96	110.61	113.18	102.13	110.91	103.97	98.725	107.17	104.78	100.55	105.4	104.95	109.19	107.55	103.56	106.49	110.11	102.4	105.71	105.59	103.36	105.51	101.61	110.26	103.88	103.9	101.77	111.46	109.8	104.64	109.13	104.37	106.72	112.22	105.62
107.95	105.7	115.24	116.71	117.62	112.79	106.19	106.26	106.37	119.77	104.83	116.46	112.82	107.93	115.12	119.82	116.62	113.03	110.84	109.56	109.67	115.84	120.31	112.18	109.53	111.8	110.55	114.34	115.67	112.01	116.46	111.31	114.35	111.39	115.09	110.53	115.08	111.09	111.43	108.5	112.88	112.79	112.69	110.03	113.43	105.8	110.8	112.97	114.43	114.02
115.72	119	113.83	118.02	111.47	112.2	109.4	105.85	111.18	110.66	109.28	119.03	112.83	109.13	110.38	112.78	108.02	115.17	109.25	106.35	111.35	111.34	106.95	109.3	106.64	111.01	113.06	110.49	108.17	111.97	102.45	109.07	108.1	110.96	108.45	108.98	117.09	112.05	114.59	114.68	118.13	112.09	108.91	115.45	111.58	110.84	113.22	111.28	108.52	108.86
105.71	109.56	105.14	108.05	108.79	107.85	105.66	103.48	101.73	109.04	104.04	103.16	105.94	107.19	109.48	104.97	105.57	108.03	106.64	107.07	101.09	98.895	111.88	102.71	102.2	101.36	107.08	113.07	106.17	99.532	102.05	108.95	107.43	111.37	104.05	101.76	109.25	104.03	103.51	105.01	107.06	110.03	104.4	110.94	104.14	103.66	99.563	109.37	105.1	104.29
95.321	103.35	99.403	101.2	101.78	99.298	107.45	100.32	102.45	103.33	103.89	104.77	101.9	98.162	98.204	99.175	100.69	107.98	99.666	102.68	96.124	100.7	104.66	98.496	97.433	102.36	95.648	96.341	102.99	98.724	100.33	102.41	98.318	101.61	94.184	99.928	101.16	100.49	98.18	97.272	99.662	101.26	99.446	98.22	99.106	99.082	97.776	98.982	102.72	104.02
106.67	108.07	100.51	106.68	103.69	102.53	107.42	109.27	103.76	104.27	105.93	105.17	101.01	106.99	109.16	104.58	107.17	113.02	105.76	104.43	103.99	103.16	105.62	99.435	106.11	103.96	107.5	110.28	105.09	107.18	112.7	103.58	108.68	100.58	109.73	102.94	110.68	104.95	113.08	113.66	103.84	103.51	104.97	109.07	104.15	103.54	100.6	98.866	104.84	101.66
106.51	106.46	102.34	93.198	102.16	103.71	98.348	100.42	95.317	102.94	103.08	105.54	98.86	103.22	98.852	95.961	98.463	102.51	94.623	96.409	103.26	102.62	106.75	97.64	95.447	102.72	103.03	100.57	105.6	100.99	103.02	102.2	96.189	102.28	104.25	94.46	105.75	98.62	100.16	99.571	101.21	105.58	94.348	96.346	104.82	101.03	96.937	102.22	105.48	95.308
116.07	114.69	106.95	111.48	116.79	105.82	108.54	115.24	110.88	105.88	113.78	116.01	114.79	110.23	112.02	114.4	110.12	113.94	108.87	117.02	110.14	118.34	117.17	116.29	109.9	115.79	114.76	111.74	112.13	105.86	108.28	107.5	113.65	110.43	111.18	115.34	111.69	108.95	111.09	109.14	110.82	110.7	112.39	108.49	116.38	118.96	106.03	113.39	113.44	110.31
110.2	108.46	108.17	107.71	111.73	119.42	108.09	102.17	106.42	102.57	104.54	109.09	111.52	108.19	119.46	104.55	103.88	106.7	116.74	108.8	111.63	111.12	107.16	108.21	109.39	106.42	108.59	111.28	117.74	108.89	108.52	115.14	111.61	117.46	106.98	110.68	107.69	111.64	107.57	113.91	112.15	106.02	115.51	108.73	106.04	112.07	107.42	109.97	108.58	109.38
104.33	103.09	104.33	105.66	102	112.72	103.1	109.75	102.63	105.5	111.21	104.68	100.27	107.59	107.15	108.1	105.72	101.64	104.07	97.722	104.5	108.68	104.12	103.14	105.73	104.33	105.74	106.48	106.9	106.98	106.25	105.79	104.97	109.58	110.69	113.43	105.16	108.52	101.04	104.33	104.18	108.65	106.09	103	105.96	103.59	111.02	107.92	109.54	107.75
107.02	107.09	104.56	110.38	102.86	109.88	104.87	100.89	112.72	104.6	106.52	107.65	103.55	102.18	103.65	103.73	105.15	104.4	107.92	109.69	108.62	109.55	110.2	109.53	104.44	107.42	103.82	103.34	107.25	110.91	103.48	112	98.511	110.77	108	106.54	109.44	98.297	109.51	107.74	109.31	107.22	107.2	107.09	107.6	107.25	104.14	111.66	106.32	101.2
111.11	111.45	103	103.92	105.58	103.08	104.78	109.18	104.2	104.71	103.77	94.829	105.44	104.91	103.84	100.67	110.49	104.42	106.48	110.38	107.04	108.11	105.63	108.67	110.31	110.77	103.19	105.84	101.93	101.01	105.94	99.857	105.16	107.6	107.27	108.3	108.92	108.34	107.38	106.69	108.01	108.04	102.87	109.53	99.178	103.37	106.58	116.68	99.276	99.626
111.42	103.97	107.48	108.04	112.99	114.22	109.3	114.58	107.12	111.81	110.58	111.11	113.18	109.85	116.77	111.73	111.43	109.21	107.25	113.51	115.57	112.52	108.8	116.94	110.69	110.82	108.56	112.68	113.36	110.14	118.79	110.41	115.72	112.86	107.69	117.16	124.88	109.75	109.51	110.87	104.29	116.26	108.38	110.55	107.2	109.15	115.4	108.62	106.89	100.61
109.51	101.38	110.35	101.17	102.35	104.87	101.74	110.8	109.43	106.64	109.31	105.52	111.06	111.84	110.13	105.01	103.66	104.37	106.65	102.29	105.94	106.31	100.44	104.26	100.34	108.81	106.6	106.77	105.83	100.91	98.35	106.75	111.33	106.84	99.086	107.71	105.98	109.25	105.88	107.69	109.67	104	109.68	104.2	108.05	104.75	108.75	102.63	112.67	111.87
105.41	109.62	108.36	103	104.63	103.35	109.85	108.4	110	105.59	102.91	104.61	102.67	102.14	102.45	104.43	103.68	107.05	103.35	106.43	102.86	106.89	97.808	106.3	109.71	99.248	109.28	104.72	105.25	104.07	102.09	108.05	107.24	107.17	106.17	104.89	109.61	105.31	104.39	108.26	109.15	102.73	107.47	108.94	111.45	105.92	104.72	103.36	110.44	105.09
111.36	109.42	113.19	112.9	106.49	116.02	107.23	111.87	113.93	110.74	104.73	110.12	107.62	107.42	109.8	106.24	110.21	111.47	110.29	117.57	115.47	112.47	115.78	107.84	110.9	111.31	106.56	110.18	109.14	108.28	108.96	114.04	109.16	113.98	106.63	108.19	115.58	113.06	112.31	108.86	113.52	107.88	107.64	114.47	107.77	117.92	119.17	110.05	102.06	113.5
98.996	99.414	92.83	101.06	103.16	100.03	96.59	100.76	105.53	100.89	101.75	102.44	96.898	104.25	100.62	95.39	92.703	93.483	99.315	101.68	102.43	98.233	100.23	108.7	100.86	98.48	94.571	104.43	95.494	99.814	98.369	101.98	104.94	98.951	98.155	95.447	100.87	103.03	100.16	103.96	96.768	96.721	100.65	100.23	101.5	99.753	95.969	94.966	101.03	103.64
106.71	101.08	108.95	106.29	105.33	99.943	104.52	107.67	105.95	107.99	114.14	101.31	108.8	98.783	105.45	99.218	103.31	99.123	104.64	106.92	106.89	104.9	100.88	107.53	103.99	107.84	104.2	103.83	108.45	108.75	113.98	109.22	109.12	103.02	104.3	106.7	103.04	105.65	107.8	105.66	105.21	103.43	106.34	110.57	105.49	107.32	106.66	100.76	93.066	103.82
106.58	101.89	107.36	109.61	101.72	104.19	107.3	103.73	108.88	108.7	104.51	102.54	101.93	109.86	110.94	105.62	108.2	109.58	101.42	108.71	103.28	110.2	105.33	108.38	97.922	98.442	96.537	112.19	108.09	101.72	107.06	101.52	108.2	106.48	105.3	103.58	106.48	102.79	101.65	111.4	106.79	103.75	108.88	103.49	100.17	102.25	102.88	104.63	107.65	110.88
101.8	105.84	98.237	106.97	96.262	100.68	95.891	95.493	97.307	105.27	100.32	97.864	102.34	99.233	101.34	95.43	105.43	97.942	97.589	102.05	100.64	100.33	97.462	95.855	103.68	101.71	103.44	103.16	98.502	106.29	100.06	103.37	100.01	102.13	104.61	97.938	99.607	104.03	97.478	105.19	104.69	102.78	99.315	99.451	96.189	103.14	102.67	100.47	103.75	103.47
104.44	101.7	107.89	102.07	103.72	105.04	108.58	104.79	103.97	111.6	97.831	102.79	106.4	101.97	107.46	105.04	106.07	106.69	100.21	108.77	110.68	110.79	105.52	103.94	109.24	109.03	107.28	106.92	115.5	101.03	106.49	105.35	104.11	97.293	102.97	102.77	107.66	105.59	104.65	112.19	110.53	109.79	99.728	104.6	102.24	103.12	100.84	108.44	104.58	105.25
111.35	114.52	116.95	108.1	109.79	109.72	111.75	111.77	111.75	110.8	115.13	112.23	118.65	111.36	108.37	109.31	112.03	116.82	113.98	111.08	113.03	109.28	112.13	117.16	114.05	106.5	111.68	110.57	114.13	110.53	114.52	112.07	115.06	108.9	110.87	110.34	110.92	110.45	110.42	109.7	109.15	116.98	107.52	108.49	109.28	109.36	111.03	104.72	110.17	109.29
118.59	106.61	107.73	104.18	112.28	118.09	116.65	110.99	107.78	103.92	115.21	112.29	112.12	109.63	111.94	105.71	111.09	116.91	116.07	108.03	102.52	108.2	109.98	115.69	114.83	109.62	108.95	114.05	114.62	110.84	107.87	119.58	103.97	106.65	110.3	112.02	107.12	105.98	113.18	114.79	112.35	111.51	116.91	114.04	112.61	112.11	109.26	115.02	107.94	112.07
108.67	112.15	110.99	113.65	115.6	111.21	109.9	107.78	107.14	110.83	106.93	107.98	111.33	105.67	114.9	115.5	113.34	108.37	108.39	115.14	111.45	109.86	113.32	110.67	116.51	108.5	112.83	112.13	107.01	114.78	108.9	110.72	105.62	106.7	116	111.96	104.81	118.9	109.55	115.42	113.08	112.26	108.57	111.76	112.22	113.59	112.92	110.89	114.43	113.43
115.2	111.23	111.67	111.16	113.75	110.36	102.64	115.65	111.46	110.01	109.24	111.48	114.47	113.5	107.09	109.17	107.21	110.76	113.7	106.77	113.21	106.04	110.44	108.03	105.98	105.26	116.72	107.19	114.56	107.7	113.86	118.05	113.23	115.27	108.12	109.25	106.21	113.79	115.28	110.89	110.65	117.95	111.16	111.38	108.48	113.15	110.65	111.97	112.86	113.78
103.84	96.908	95.916	100.68	96.527	99.358	98.398	99.748	105.11	97.671	100.1	97.984	107.7	101.91	99.264	102.97	102.4	93.327	102.85	105.78	99.972	96.15	100.46	105.86	99.978	101.05	95.922	100.8	94.021	101.22	103.9	100.27	103.36	107.25	103.22	107.87	104.59	95.598	102.56	103.36	102.09	100.79	100.75	100.6	94.225	102.64	96.548	100.18	97.579	101.08
111.63	110.88	108.74	115.35	119.38	109.86	111.95	113.21	111.44	117.73	117.52	112.07	111.72	113.69	114.11	114.71	119.08	116.04	118.9	115.26	118.03	117.37	112.06	111.54	114.27	109.02	105.51	105.64	110.99	110.95	114.48	104.75	117.14	110.36	106.74	114.92	107.78	110.52	103.99	111.86	112.64	118.7	114.28	112.6	112.33	115.57	108.64	117.35	104.42	109.78
100.61	104.92	103.47	105.68	109.22	108.55	102.5	108.44	101.62	109.44	106.68	103.11	102.94	103.24	109.48	106.33	105.55	106.66	105.72	108	108.32	106.94	99.772	103.46	103.57	103.74	103.53	106.61	107.92	107.89	108.06	108.54	103.88	104.14	103.45	101.95	107.42	102.38	105.17	109.34	101.16	99.802	103.01	106.17	105.99	105.7	99.236	105.73	100.93	100.27
102.84	107.31	105.37	104.95	104.26	105.87	100.11	104.54	102.58	108.13	108.06	108.46	104.78	106.71	108.03	102.28	102.4	106.76	102.64	106.88	100.42	102.11	105.03	111.86	108.29	109.62	101.05	109.09	102.59	103.59	99.828	109.53	101.28	101.92	103.59	98.203	106.99	104.36	102.03	106.72	106.96	101.59	111.38	101.86	107.02	105.24	106.69	104.78	116.14	107.86
105.17	110.3	104.66	106.02	112.32	104.43	112.05	111.36	120.54	110.72	114.19	120.55	116.14	107.24	107.48	112.04	114.42	112.61	111.48	114.04	115.57	110.94	108.91	109.99	108.74	104.96	116.79	114.02	111.15	106.7	105.93	103.65	112.79	119.16	111.24	108.81	113.83	107.66	114.66	107.88	114.65	110.33	116.17	104.54	117.45	110.69	106.63	111.05	111.43	115.29
100.99	109.6	105.21	102.15	109.73	109.78	105.63	100.73	104.4	104	103.2	109.62	96.492	107.75	107.3	111.26	101.44	100.19	110.44	103.69	103.03	104.58	113.98	108.26	98.052	107.13	105.92	106.97	107.82	101.54	103.83	101.89	107.19	99.693	108	103.6	113.94	103.07	111.03	104.09	105.55	105.42	103.16	104.42	100.32	103.15	109.52	107.14	106.58	107.73
109.72	111.03	109.96	110.12	111.21	106.8	108.31	111.72	110.1	113.91	103.73	109.97	110.29	112.54	112.83	115.13	112.44	109.26	111.13	108.06	106.5	107.21	113.45	113.56	112.74	115.95	108.92	106.52	112.65	109.66	107.74	107.04	112.68	109.49	107.52	105.06	104.58	111.64	110.39	115.08	114.03	111.39	107.49	107.74	108.58	105.54	111.22	111.13	106.19	112.93
104.44	106.15	108.29	105.02	107.55	104.47	105.37	101.28	104.65	110.13	104.46	109.22	106.52	102.18	108.33	112.17	101.68	103.67	108.79	104.97	106.69	105.11	104.01	100.1	110.41	109.94	104.42	101.24	110.35	106.43	100.7	103.8	109.05	108.65	111.42	106.61	106.82	95.307	110.27	105.46	106.92	106.51	101.11	110.47	104.86	104.74	107.7	105.98	102.75	101.57
103.1	108	100.67	103.54	109.68	109.67	110.46	102.37	108.47	106.87	105.45	108.86	106.29	106.38	107.04	108.61	106.81	105.44	107.76	105.53	105.46	101.02	109.93	108.23	99.954	105.36	106.23	109.94	104.94	102.89	111.22	107.83	103.57	105.82	105.28	108.56	105.48	105.28	105.49	105.99	110.24	107.21	106.35	104.25	106.8	108.46	108	108.66	97.813	101.36
98.822	107.96	105.53	106.93	108.83	106.51	110.64	105.38	103.3	112.01	106.35	102.76	104.88	106.42	105.52	104.53	108.32	102.51	110.64	98.109	108.96	105.8	109.94	113.09	101.63	106.11	104.03	106.77	105.68	111.01	106.81	98.663	104.13	102.19	103.07	103.05	104.86	101.72	108.48	104.05	101.63	111.95	107.21	104.39	102.94	103.69	106.4	105.44	106.08	111.71
105.25	115.86	113.39	112.41	117.68	117.72	114	110.72	113.58	112.84	110.3	107.16	115.86	107.13	109.59	115.67	114.79	110.27	114.56	115.8	109.09	114.19	110.14	106.13	110.43	113.01	109.95	112.47	105.39	113.23	115.4	105.82	112.27	117.61	109.21	111.94	112.36	108.74	114.05	113.21	111.3	106.3	111.43	116.46	113.06	111.39	110.4	110.27	109.11	106.33
108.73	107.31	108.44	111.56	110.65	105.05	112.49	111.14	119.52	107.41	112.39	105.45	108.86	114.36	105.82	107.43	115.09	106.82	108.83	115.63	111.46	111.18	106.77	110.51	108.8	105.45	113.74	107.27	111.86	108.26	109.37	108.75	106.53	112.34	114.18	111.52	110.5	109.22	111.48	107.14	112.52	105.57	113.49	112.27	122.73	107.27	117.26	110.25	107.78	113.42
105.45	104.42	103.37	106.79	105.91	109.12	107.67	104.11	104.66	98.934	101.63	108.26	107.49	108.13	111.38	105.68	99.085	104.36	108.89	105.25	100.7	98.518	101.52	98.325	105.79	104.11	105.94	102.43	102.75	105.83	105.34	104.68	98.113	103.72	107.61	101.29	99.464	104.38	101.94	104.79	96.67	102.41	104.83	102.92	103.88	107.95	105.04	103.74	100.72	102.61
100.89	115.28	105.65	105.98	106.98	104.17	101.96	99.316	111.98	102.35	104.43	104.92	107.85	104.66	104.64	106.44	106.94	98.308	109.21	105.22	102.55	111.17	106.81	110.56	102.09	112.44	99.627	112.24	105.15	110.15	110.9	115.05	108.62	103.63	106.81	109.2	106.88	105.98	98.972	108.58	111.45	111.18	106.24	111.57	102.06	103.45	107.69	108.9	109.71	113
116.11	103.32	110.54	114.22	114.09	105.68	111.52	118.99	113.22	117.31	108.64	111.74	114.03	109.59	113.48	112.34	109.02	114.23	111	110.72	111.78	110.43	113.58	114.41	110.99	111.94	108.86	111.59	107.59	114.9	108.5	114.45	112.65	111.43	114.61	111.86	114.24	114.77	113.21	109.53	114.52	113.78	111.59	105.04	110.57	114.04	110.44	107.17	114.6	107.46
116.17	114.43	114	112.5	111.01	108.2	115.04	112.93	112.74	110.9	112.52	108.21	115.25	108.4	114.76	105.14	106.93	116.37	111.59	113.49	109.55	109.16	116.74	117.77	114.05	113.65	108.67	112.74	111.44	108.82	112.32	105.14	109.91	113.73	109.82	111	105.72	116.51	114.7	110.17	113.45	111.81	111.29	108.92	109.95	115.65	113.73	112.44	118.98	107.52
101.9	108.51	107.25	103.38	95.308	104.17	100.78	105.98	104.17	103.33	103.19	99.075	100.03	104.18	110.23	102.92	102.92	105.55	107.9	99.134	99.519	107.6	107.05	103.7	102.5	108.51	102.98	105.73	108.07	100.75	100.73	103.71	106.06	108.07	105.82	98.727	101.5	109.89	110.4	111.13	100.4	104.5	108.25	100.29	100.43	108.38	102.78	108.66	102.49	103.16
113.28	114.05	113.71	108.71	108.73	119.84	113.19	116.54	114.21	109.54	111.47	115.63	113.66	115.43	114.26	108.68	107.97	102.11	112.11	107.25	114.59	111.96	115.03	112.38	108.33	107.81	113.3	112.39	108.56	110.32	113.7	123.54	111.22	114.6	113.22	111.03	111.79	104.86	107.58	116.94	107.85	111.16	106.89	115.56	116.3	112.58	111.56	115.46	113.57	107.35
101.05	97.868	102.75	108.95	106.51	100.09	106.58	109.62	100.84	107.37	105.68	100.76	101.11	106.57	102.79	102.59	103.31	103.45	111.73	101.69	103.28	100.4	106.12	104.95	109.22	102.36	103.93	99.431	104.59	106.36	110.37	104.68	104.37	96.815	106.54	109.96	102.07	106.76	98.872	103.21	103.36	106.47	102.41	104.65	110.05	104.44	107.04	99.014	105.87	106.83
114.11	115.49	108.45	115.34	106.67	112.73	103.44	110.27	112.87	114.17	106.72	109.64	115.17	111.83	114.45	113.94	113.61	111.72	111.85	108.94	115.12	113.72	115.56	107.64	107.52	104.74	113.61	113.64	110.01	115.58	114.89	112.07	107.06	114.2	118.12	112.41	104.35	114.68	110.67	112.63	108.17	111.47	117.21	107.39	108.42	110.29	114.1	110.92	111.15	112.12
111.57	101.74	106.09	104.21	108.72	98.799	115.67	107.97	101.49	103.81	107.53	99.132	104.5	104.93	109.8	105.54	107.23	109.17	105.99	98.371	105.12	102.05	109.57	105.05	108.89	107.88	106.95	104.98	105.51	104.46	112.02	101.95	106.23	99.916	106.07	107.42	107.92	111.12	98.946	105.6	103.22	107.64	105.02	104.44	106.81	99.38	109.96	102.94	110.24	105.24
103.4	103.1	105.51	106.93	108.24	105.37	107.32	105.23	107.14	110.51	111.38	100.02	101.5	106.78	110.44	105.13	108.38	111.7	104.01	98.846	105.62	113.12	111.45	111.81	104.75	109.09	102.95	102.19	110.68	109.16	107.97	105.73	102.17	110.39	101.21	105.49	105.98	103.95	104.43	112.34	107.21	111.91	102.91	98.382	105.38	99.445	108.37	108.97	103.93	104.96
113	113.67	114.68	117.83	120.79	111.02	114.58	121.22	119.42	111.28	111.96	116.51	111.29	119.12	113.82	116.6	112.75	117.55	116.24	120.9	116.77	123.94	111.21	118.75	110.33	114.78	117.23	119.23	113.33	110.77	113.07	116.06	110.74	111.92	114.17	117.33	119.25	122.89	118.31	118.2	116.31	118.97	115.99	117.72	114.56	119.38	119.7	116.09	119.7	119.39
112.23	100.91	93.98	110.6	107.31	101.22	100.81	111.99	109.63	102.1	105.97	106.73	108.12	101.43	102.98	112.16	110	103.47	106.91	97.599	105.7	106.08	105.31	107.59	110.36	107.13	103.5	104.7	103.45	103.18	103.47	104.26	105.48	108.27	107.28	107.38	101.44	103.68	103.4	103.71	100.09	98.438	109.17	109.39	107.17	105.71	101.81	104.6	106.33	98.344
109.34	115.08	106.45	107.32	108.41	112.25	116.55	109.82	117.13	107.5	104.68	112.56	110.69	107.67	107.56	113.96	107.95	105.72	107.97	113.74	107.54	110.22	109.12	110.05	108.62	107.06	113.99	112.6	108.48	110.26	113.26	108.6	110.18	112.57	118.11	107.48	114.78	110.64	112.91	105.88	106.04	102.62	110.93	112.81	105.5	110.57	108.6	106.75	111.36	108.13
97.363	104.64	107.57	103.28	110.24	105.27	102.82	106.3	107.36	113.76	103.78	114.22	110.65	103.9	106.17	109.01	104.59	107.5	103.53	103.9	106.87	99.964	108.91	105.76	103.49	110.06	105.5	107.04	104.72	99.681	104.13	102.6	109.08	108.44	109.55	106.83	109.31	112.56	105.77	111.28	100.35	102.85	103.79	108.06	103.82	105.19	101.44	109.23	107.66	101.99
104.49	105.69	106.58	108.28	107.65	101.79	99.246	107.87	99.558	104.83	105.55	105.45	106.82	103.91	106.38	108.43	100.45	108	103.22	104.88	106.14	101.81	110.29	111.57	101.67	102.04	103.43	101.27	108.24	98.318	97.56	102.04	102.76	105.26	96.357	103.48	105.97	100.59	104.42	103.87	103.4	101.76	105.84	106.79	99.862	99.483	103.62	101.37	102.35	104.32
111.43	109.94	109.84	104.41	108.37	111.67	112.96	107.49	110.35	110.24	113.4	108.68	112.42	111.77	115.55	106.46	117.5	111.43	121.1	112.18	115.48	114.79	114.11	108.61	111.7	114.02	115	112.12	114.85	119.94	113.65	112.39	113.71	110.69	112.82	109.93	109.87	115.16	113.84	107.76	112.18	107.33	107.88	103.01	116.93	113.02	113.16	112.43	115.34	119
108.43	113.97	116.78	106.17	110.55	105.67	113.91	113.61	109.66	115.29	109.6	110.83	105.43	103.11	111.38	111.47	111.07	113.69	111.48	109.68	103.9	110.48	113.53	108.88	111.97	116.05	115.86	113.96	102.06	107.12	110.55	102.81	103.06	108.66	111.95	116.29	113.52	108.6	110.95	108.68	114.29	113.67	112.79	117.22	108.08	102.72	111.07	114.76	111.42	109.76
115.39	113.09	110.26	109.21	113.14	107.3	112.86	112.05	113.06	113.05	107.34	109.32	111.67	110.32	116.48	109.5	111.11	115.56	109.97	108.61	115.14	112.05	115.38	113.33	111.77	114.35	108.05	114.73	120.06	111.25	112.02	111.57	110.4	112.75	113.21	109.24	111.55	108.65	113.78	115.96	117.42	105.12	109.73	108.07	104.64	110.16	103.5	115.97	118.58	111.87
103.72	111.07	119.11	110.98	114.35	108.98	102.09	111.44	115.89	103.08	114.51	110.57	110.73	111.18	108.87	107.21	108.8	112.93	116.7	105.44	115.97	116.56	112.02	109.35	112.77	105.53	108.83	119.91	114.01	113.78	113.09	111.08	114.86	107.38	112.18	111.44	113.66	109.43	114.32	113.45	106.77	114.63	110.28	111.45	114.47	117.95	105.19	115.27	114.42	108.94
115.65	112.4	109.48	108.88	106.74	109.35	114.93	114.72	112.51	110.76	108.48	105.63	113.54	115.68	115.79	105.44	117.11	112.85	113.92	112.31	110.78	112.33	108.85	113	110.56	110.72	108.43	105.29	108.2	111.91	113.57	110.44	112.23	112.68	113.65	114.91	113.66	114.5	114.27	114.57	116.92	108.02	111.89	108.14	111.84	115.99	110.1	117.59	111.21	112.62
97.172	92.891	100.11	97.749	95.026	103.65	106.07	97.648	100.71	98.91	96.968	98.381	99.758	106.06	99.636	107.48	102.43	96.021	99.287	104.41	98.936	105.42	99.134	98.877	103.18	99.972	97.991	100.16	98.265	104.88	99.639	94.931	98.566	109.89	105	99.17	102.48	97.67	105.32	94.91	102.01	100.79	103.06	102.18	105.4	102.53	103.47	98.24	100.61	100.86
116.19	115.47	115.58	104.82	108.39	113.82	110.29	111	109.71	110.82	111.14	111.21	109.01	107.1	114.54	107.87	107.53	109.91	111.7	109.86	108.48	101.37	112.84	109.24	115.41	106.34	117.06	109.64	111.79	109.15	108.26	111.75	105.36	110.14	108.3	104.89	111.42	101.64	108.23	110.7	113.7	110.68	109.48	106.86	110.03	107.37	112.53	107.42	112.91	107.86
109.51	112.51	116.11	117.55	110.56	111.8	111.1	110.86	115.56	118.24	118.55	105.21	112.99	110.03	113.87	102.86	111.77	113.04	107.56	111.81	105.02	118.02	112.44	110.51	110.6	106.44	113.24	116.85	114.19	112.84	108.39	107.49	112.54	111.77	108.11	110.19	111.71	110.29	110.89	111.09	115.9	115.51	112.53	120	108.45	105.71	108.61	109.59	115.4	107.91
113.74	105.42	106.31	109.05	108.62	113.74	108.4	100.39	106.65	107.72	108.86	107.44	112.24	116.72	98.091	106.89	105.78	106.58	115.47	101.97	101.31	102.28	105.25	101.32	104.27	111.19	110.39	106.8	110.4	107.29	101.56	101.61	103.98	105.01	104.79	111.14	109.2	108.39	110.02	106.32	104.2	106.34	110.93	104.74	96.135	112.41	106.75	102.87	113.08	103.16
115.19	115.05	114.44	117.44	118.57	111.43	111.66	108.43	115.74	111.77	114.66	124.53	117.63	114.8	113.43	115.11	115.56	121.99	119.24	115.49	119.58	115.15	116.32	112.21	117.18	119.05	121.27	114.81	115.43	118.01	115.6	121.34	110.69	117.79	113.7	121.18	120.25	116.53	111.53	112.04	111.04	120.76	119.76	114.88	108.49	110.28	117.68	117.43	117.46	116.34
112.54	107.37	112.74	118.2	111.48	111.84	116.29	110.39	109.31	112.32	110.45	117.69	110.98	115.66	107.41	111.99	115.45	109.83	108.86	115.53	110.86	114.05	112.59	111.3	116.11	117.56	110.29	111.31	114.66	113.01	113.71	112.63	113.7	116.94	118.15	116.6	119.01	106.43	112.97	110.53	119.68	112.95	110.28	111.63	108.74	104.64	110.15	110.28	115.43	110.51
110.5	103.62	110.79	107.27	106.65	107.53	103.89	104.95	104.46	107.24	109.91	106.77	107.83	110.58	106.69	95.675	101.37	104.28	106.51	106.18	102.86	103.24	108.33	101.9	101.69	109.55	105.98	99.458	103.89	99.442	105.67	101.48	107.59	114.3	105.45	110.12	105.63	105.55	105.86	105.18	105.39	107.69	106.2	107.15	97.251	106.29	101.15	109.82	104.6	99.581
111.91	113.8	106.09	109.9	110.58	114.56	109.96	111.72	110.67	119.94	110.11	109.07	106.81	119.03	110.09	115.56	107.63	107.98	117.37	108.92	109.71	112.47	105.56	115.99	108.58	110.38	110.83	113.77	120.85	114.92	107.3	111.74	115.27	119.2	112.63	107.82	114.75	108.67	120.89	114.11	111.27	111.18	116.37	113.26	111.04	112.82	112.37	114.87	113.61	110.61
111.07	116.12	109.93	112.74	109.5	107.66	111.27	115.5	108.17	114.39	107.21	108.94	112.94	113.22	117.1	112.69	111.31	114.94	109.61	110.25	108.63	111.66	113.39	114.56	113.66	114.45	112.61	110.7	114.18	115.5	103.7	110.14	107.31	116.31	113.84	105.99	115.44	113.23	115.12	107.86	113.97	115.22	109.65	109.55	113.7	108.95	111.58	107.33	108.58	108.07
102.56	103.77	108.5	101.1	105.71	102.77	105.9	102.9	105	108.12	107.66	104.17	105.31	104.08	106.49	108.19	108.84	103.34	107.99	104.91	112.85	111.84	111.36	106.16	109.38	110.83	101.85	113.13	102.6	103.54	103.89	102.31	105.29	107.36	103.96	105.87	107.1	105.74	105.77	104.97	105.71	104.46	102.65	110.98	103.22	107.59	104.65	113.15	105.76	106.34
103.21	104.38	98.525	98.296	99.084	104.54	100.8	103.48	101.85	97.109	101.47	102.59	95.65	102.44	101.76	95.338	103.95	104.69	99.849	101.16	100.64	103.45	103.11	108.28	103.02	103.52	101.26	103.63	101.67	99.413	102.08	99.512	98.954	104.01	103.19	94.391	102.18	102.01	104.96	105.41	101.26	96.833	104.66	93.79	98.345	103.87	103.48	108.69	100.92	103.09
111.52	105.87	113.62	112.69	110.79	114.47	112.55	120.52	110.22	117.96	110.57	109.35	118.32	112.65	117.66	110.69	109.39	117.69	116.99	118.07	114.98	102.67	110.46	116.12	112.02	115.15	107.82	110.61	113.16	108.59	112.63	112.16	117.25	115.21	113.34	104.69	112.78	106.47	115	108.02	114.01	114.91	113.78	109.29	110.41	109.56	105.99	103.42	104.63	113
107.13	106.12	106.83	105.86	102.33	106.94	107.53	106.07	106.69	105.8	108.01	99.887	107.12	104.89	109.11	104.73	106.66	101.41	105.55	107.27	103.16	102.91	97.451	104.69	109.24	108.62	98.772	102.37	107.97	108.61	99.132	105.85	104.09	107.62	102.73	109.46	106.11	100.2	113.87	107.5	102.29	109.79	104.3	107.92	103.64	102.74	102.05	100.2	108.27	110.74
109.91	109.29	115.69	104.95	106.99	109.28	105.35	106.23	102.86	113.81	107.45	110.41	110.5	103.57	108.08	102.48	109.32	107.73	111.93	106.55	111.16	111.34	110.06	105.16	99.021	106.34	108.13	110.3	110.85	105.62	114.59	109.4	110.06	104.44	108.38	100.06	109.89	111.27	105.64	108.68	113	105.52	107.18	112.11	102.68	106.52	105.6	110.51	108.14	108.59
109.17	107.66	113.79	110.36	113.27	113.83	112.65	107.5	107.94	108.03	113.13	108.98	100	111.29	109.55	118.59	108.89	104.07	112.75	110.46	105.49	112.1	105.5	108.78	107.13	104.85	105.48	111.35	106.84	105.56	107.99	114.33	116.42	107.87	107.62	109.11	108.32	111.58	117.77	118.36	109.9	101.93	108.7	109.58	109.09	117.09	111.47	110.4	111.93	113.56
103.62	112.48	105.84	111.62	111.74	109.81	106.99	111.57	109.87	106.68	105.43	106.14	110.54	104.44	106.67	105.42	110.93	105.71	107.55	105.68	107.6	109	103.64	105.82	104.68	110.12	107.76	114.14	108.39	105.37	110.57	103.1	109.38	104.39	104.58	107.4	109.2	100.02	105.4	107.58	106.33	102.96	104.69	106.65	105.38	107.23	108.52	103.16	107.23	102.55
97.546	96.832	100.11	100.44	103.29	109.19	94.588	91.282	100.59	105.39	100.07	104.62	99.377	100.55	93.26	96.232	104.08	104.89	100.61	98.413	101.12	97.211	100.16	100.42	106.71	95.675	99.631	103.59	99.49	102.17	96.555	104.41	101.45	100.76	99.232	107.77	98.018	99.146	95.43	96.371	100.13	101.27	101.5	106.3	99.346	104.7	102.46	104.62	99.719	109.39
99.843	107.43	98.422	106.43	102.12	111.85	103.55	102.01	104.3	105.95	102.49	110.04	101.59	105.66	105.52	106.97	103.24	99.547	110.8	109.63	103.81	97.976	100.04	106.22	111.27	107.64	107.12	104.06	101.74	109.11	105.09	104.93	108.15	104.82	112.4	107.03	102.35	105.08	107.3	101.31	113.29	98.508	102	104.49	104.43	107.62	108.96	101.02	103.22	108.52
107.35	107.51	107.9	101.64	109.35	108.1	106.71	110.51	108.82	103.65	107.35	103.46	106.36	104.24	104.84	105.1	118.3	107	101.73	105.39	106.5	103.38	109.46	105.58	101.87	104.8	102.46	112.49	105.3	104.64	100.97	104.23	107.7	106.13	101.52	105.82	103.09	109.52	101.44	108.93	107.51	109.03	104.66	101.85	102.2	105.61	93.355	106.87	106.61	103.01
109.11	106.11	103.17	105.15	102.93	108.21	108.39	104.76	107.83	110.98	105.47	101.89	104.03	106.99	102.63	104.82	102.6	99.985	109.32	104.94	104.43	107.11	104.85	100.16	112.15	102.57	101.57	106.64	108.47	107.8	105.86	99.364	110.29	100.36	105.91	111.02	109.49	98.079	110.16	107.18	104.39	105.72	106.28	108.22	103.83	99.075	102.45	97.059	99.774	103.77
117.24	110.7	114.77	117.45	111.95	111.82	108.22	118.66	113	113.17	115.1	108.48	111.78	112.34	114.51	109.83	108.93	115.87	107.19	108.31	114.05	110.86	113.18	108.87	115.22	109.13	116.08	109.33	109.84	113.65	110.6	108.41	105.33	117.11	115.05	109.89	120.11	104.44	111.95	115.08	105.03	118.92	111.46	111.03	113.04	114.19	119.94	110.37	106.81	112.86
106.83	102.18	109.59	101.91	102.87	107.23	99.787	106.27	107.13	104	101.12	108.12	103.87	107.33	102.44	111.53	113.38	106.9	105.49	104.59	111.55	107.04	105.16	110.33	104.33	106.82	108.54	102.78	115.1	108.23	106.81	99.91	107.69	109.36	108.58	103.66	101.7	107.89	102.71	103.44	105.93	109.6	104.62	109.9	109.79	103.59	103.38	104.95	102.98	105.57
107.33	115.94	110.61	109.9	114.26	107.52	112.18	109.16	118.94	112.33	105.2	111.08	112.47	100.87	110.32	118.08	110.59	115.61	112.94	111.9	108.14	108.85	112.38	111.9	113.79	115.17	112.51	112.19	111.61	111.83	113.39	109.04	108.64	112.18	110.96	108.83	109.08	104.74	109.04	116.61	109.9	110.49	116.07	116.99	116.6	116.72	111.62	108	116.62	110.91
99.55	103.67	102.01	104.51	94.093	101.92	99.611	100.91	103.8	101.66	97.175	101.56	101.93	93.131	96.79	96.11	100.11	99.643	97.137	101.59	103.12	98.074	98.269	97.936	98.322	99.123	98.482	96.311	102.86	102.68	94.047	102.02	105.58	96.556	98.214	106.25	98.183	93.972	103.23	101.26	98.315	92.907	99.212	100.91	96.593	105.95	97.683	94.988	103.08	96.91
105.52	108.03	104.79	109.24	119.36	105.45	111.34	110.76	111	107.65	112.3	111.92	104.02	112.24	106.68	110.51	109.59	114.05	112.39	106.43	113.62	102.74	116.67	114.39	115.91	106.46	112.01	116.03	116.47	107.42	111.96	116.03	107.65	109.76	101.89	107.45	108.78	111.73	109.83	108.09	117.78	114.11	111.95	110.34	113.15	116.68	108.5	107.54	108.15	107.1
104.42	103.97	102.94	106.3	109.71	110.14	105.41	110.61	107.33	101.99	111.92	108.87	105.02	107.84	106.98	107.54	103.3	105.81	109.79	105.77	100.65	110.04	107.27	106.39	103.22	107.33	110.15	106.05	104.64	106.86	100.17	112.79	107.96	105.38	100.99	111.16	109.49	103.01	111.04	107.47	103.3	103.01	110.21	105.06	108.72	101.75	108.35	105.04	112.94	98.184
93.488	101.73	106.55	97.954	102.46	98.314	101.97	103.55	102.11	98.238	105.59	102.91	96.872	104.42	90.906	96.304	104.04	105.04	103.26	98.964	106.12	100.77	101.8	101.41	96.703	103.46	98.51	100.45	97.232	98.852	96.342	95.057	99.545	99.095	93.057	98.165	102.64	100.02	101.94	96.131	96.684	99.021	102.61	92.561	99.691	98.519	99.68	101.59	97.081	99.88
104.17	108.73	108.36	99.83	110.02	102.07	107.52	110.43	112.25	103.71	103.54	106.19	104.76	109.19	106.99	102.19	109.62	110.9	107.34	105.49	108.46	105.18	106	106.2	107.73	108.09	107.43	106.78	104.85	104.5	114.04	106.52	101.76	105.68	104.34	109.04	101.26	106.29	113.44	104.95	110.25	108.95	109.7	107.54	106.09	109.94	104.55	102.3	108.58	102
109.63	110.11	114.93	107.07	120.24	113.22	108.62	116.82	110.1	108.35	114.88	123.22	114.76	115.4	108.6	114.76	115.5	121.91	113.3	112.11	118.04	116.64	112.44	108.64	121.03	109.63	112.35	112	113.6	105.07	111.26	116.21	111.2	109.86	113.19	113.49	114.08	111.08	116.55	114.99	113	115.95	110.75	116.36	115.07	109.03	106.32	120.82	108.24	107.92
101.38	101.18	107.42	106.72	106.69	102.14	102.8	102.8	111.23	104.53	105.07	103.83	102.13	106.31	106	99.419	105.56	111.5	106.06	100.93	107.65	106.28	110.02	108.51	107.17	103.49	109.06	99.805	103.67	107.51	105.21	96.762	104.7	105.91	103.65	102.98	113.77	112.36	100.63	106.03	107.78	104.97	103.37	102.84	111.59	105.4	108.65	105.48	105.59	99.095
110.56	110.03	111.38	109.28	111.49	105.21	111.06	108.05	114.55	109.69	117.71	113.07	103.69	109.47	115.01	110.69	116.25	114.47	110.13	114.83	118.36	107.88	117.6	114.47	109.04	119.64	107.68	115.86	116.29	109.23	104.35	109.45	111.05	114.41	114.83	108.07	113.38	108.85	106.58	113.93	107	109.09	112.18	111.25	109.09	114.54	110.26	114.22	116.96	103.19
116.78	115.05	121.9	116.52	106.55	118.87	116.22	111.53	115.06	114.03	121.71	115.67	115.01	115.47	114.05	116.18	116.18	114.47	123.26	115.84	121.52	116.14	124.06	113.48	115.14	119.04	112.77	116.84	115.48	113.7	112.36	110.92	114.41	116.24	116.49	110.83	119.43	114.71	115.25	116.89	117.94	121.55	113.99	110.64	114.88	121.49	118.08	117.96	115.85	116.44
115.97	100.38	106.4	101.46	112.44	102.77	107.4	105.98	111.14	104.73	102.88	112.43	105.64	107.64	105.36	101.79	108.48	111.19	105.71	112.81	101.51	104.41	110.84	109.02	110.26	107.47	110.21	101.67	110.58	104.57	114.26	107.15	112.04	102.73	112.16	109.78	112.42	104.9	103.75	105.91	108.59	104.74	110.91	112.93	105.26	104.57	116.36	104.77	111.42	101.73
103.06	93.595	95.585	95.251	106.55	95.757	104.31	97.493	102.09	96.394	91.628	107.71	104.67	98.46	99.559	97.551	99.451	100.68	98.6	103.78	101.34	96.678	102.97	103.04	103.51	101.14	99.159	96.9	98.345	99.228	92.952	99.474	100.21	97.699	102.57	100.82	101.76	107.46	95.751	93.301	100.7	103.57	101.99	100.86	103.44	103.61	98.88	101.35	101.58	97.947
108.33	113.71	110.23	107.58	120.69	118.91	113.45	112.26	111.79	109.26	112.99	109.51	117.5	111.91	109.05	110.04	105.39	115.54	114.2	114.81	115.3	114.87	113.73	108.03	107.77	114.6	111.84	114.2	107.26	108.78	113.21	113.39	109.71	112.38	114.04	106.73	108.38	110.09	105.76	109.89	110.97	110.19	117.4	107.48	110.33	112.49	110.87	108.78	114.76	121.17
96.812	97.698	98.523	96.391	106.06	96.738	101.41	97.226	97.818	100.48	96.043	95.319	97.692	104.13	99.799	94.427	98.171	98.699	98.746	94.484	93.359	99.123	102.49	103.13	100.18	100.78	92.222	95.398	99.262	93.187	96.634	102.63	100.25	100.92	102.46	100.37	96.634	98.135	103.46	100.56	98.133	98.216	96.307	97.628	98.945	97.157	104.1	104.12	99.111	97.803
99.474	108.28	102.94	103.6	111.23	104.19	106.88	105.04	104.69	109.96	110.94	106.54	111.14	104.57	101.73	107.69	104.01	107.67	106.22	104.3	109.83	108.37	107.71	109.85	109.02	108.92	107.85	111.49	104.82	104.09	109.49	108.32	105.41	96.801	99.345	103.39	107.2	102.72	112.41	113.33	101.74	104.35	113.26	102.39	106.07	102.83	114.87	98.058	106.46	103.64
119.88	112.18	115.21	114.55	108.08	114.2	117.87	112.24	118.88	110.18	116.07	116.18	117.25	120.27	121.28	115.51	114.77	115.36	115.52	118.75	120.66	114.87	117.08	119.47	117.07	116.68	114.51	111.56	114.66	119.08	115.64	111.98	112.41	125.01	121.47	116.27	116.36	119.18	111.53	117.69	114.24	114.08	111.9	113.8	118.35	120.85	115.26	113.9	109.2	110.47
106.5	96.29	103.54	101.11	104.18	97.72	99.619	103.11	104.01	103.52	98.786	99.628	104.1	103.73	101.42	97.931	97.423	96.571	100.4	99.836	104.89	102.64	103.33	98.774	97.387	107.61	101.6	100.98	99.92	104.18	99.343	105.51	100.07	103.2	100.73	97.627	102.02	104.01	96.522	98.226	96.965	100.09	101.8	101.19	99.347	104.04	101.56	105.72	101.18	102.97
102.58	105.42	105.43	99.814	107.24	105.31	99.895	102.35	106.02	107.77	106.95	103.77	108.49	108.69	104.99	106.69	107.66	97.814	107.88	106.2	102.08	102.73	110.37	104.25	105.5	107.39	105.86	103.57	108.55	106.36	101.92	107.76	104.88	107.3	105.93	107.61	105.5	108.94	110.39	110.21	107.78	105.41	107.92	110.26	103.17	112.81	101.88	108.28	105.58	104.02
105.54	110.88	114.26	112.47	110.21	109.55	113.68	112.65	114.59	115.56	108.91	112.15	112.56	107.89	113.29	114.84	112.09	111.16	110.33	111.93	108.12	108.43	110.55	105.68	111.52	107.23	108.27	113.21	119.94	108.87	116.48	105.09	113.86	102.08	111.75	109	120.19	110.34	110.94	112.42	101.36	109.12	110.45	111.88	110.91	113.84	114.25	106	105.07	110.46
108.05	111.57	104.3	105.24	112.94	101.24	106.02	109.35	108.91	109.61	108.53	108.97	110.13	107.72	114.65	115.14	111.75	110.42	110.84	109.45	107.85	109.81	109.52	111.1	109.78	104.68	106.71	110.91	112.94	104.82	108.44	115.76	113.68	112.34	103.63	107.71	108.09	112.91	109.46	103	116.71	111.55	110.43	108.64	106.86	103.53	103.45	109.96	110.15	112.32
105.02	106.96	105.42	104.01	114.57	101.66	101.95	107.79	100.06	108.84	100.12	105.49	108.44	107.09	102.17	102.51	102.57	112.28	106.59	106.62	111.45	101.71	104.94	103.06	105.08	103.2	102.92	105.94	104.33	101.68	105.6	105.05	101.93	105.62	103.37	103.56	109.96	102.32	109.33	108.4	108.34	109.54	107.4	100.63	104.07	106.08	104.99	105.24	105.64	105.79
108.14	109.08	108.98	105.51	109.19	110.49	100.86	101.41	99.688	106.47	108.87	99.33	103.26	98.692	110.61	105.78	102.25	105.93	109.9	101.19	106.01	101.7	108.31	101.74	108.88	106.58	105.44	102.6	106.49	109.3	108.95	110.55	105.07	101.55	106.89	102.05	106.55	105.75	99.891	110.18	107.34	105.57	106.43	101.11	103.68	105.59	106.64	106.11	100.79	107.8
107.45	101.89	105.21	108.5	108.08	105.89	103.8	112.66	106.78	105.65	102.68	110.37	105.12	107.18	98.979	101.49	105.43	114.19	110.88	107.1	106.06	104.88	110.51	113.87	115.12	101.76	111.3	108.72	111.38	109.3	103.66	104.15	109.24	114.72	109.2	109.4	102.09	107.27	106.09	103.38	107.55	100.17	103.46	110.23	105.23	103.63	101.9	100.92	105.35	107.43
109.19	97.394	105.83	94.792	105.77	101.63	99.384	96.697	100.09	105.12	102.93	105.93	97.387	97.901	102.09	103.04	101.15	102.51	100.6	98.568	99.57	100.92	99.406	100.1	99.786	96.09	105.01	93.745	102.93	100.9	98.212	98.818	99.556	101.13	102.58	101.91	106.39	103.56	97.077	97.754	100.83	99.946	93.445	94.144	97.202	107.11	97.999	95.159	98.949	99.596
106.94	100.68	99.506	106.3	102.23	104.42	105.53	103.25	103.25	107.78	99.042	103.19	107.69	101.73	111.81	104.85	102.45	104	99.516	104.4	108.23	107.63	100.67	100.56	101.78	109.26	105.7	105.04	105.52	100.95	109.5	99.835	99.626	101.72	107.49	105.05	101.32	109.86	105.56	103.74	104.28	105.48	112.4	109.98	100.61	102.85	108.75	106.52	103.55	106.82
104.44	102.48	108.56	106.58	110.56	106.93	102.78	108.74	109.45	104.67	106.23	112.03	101.9	112.56	101.85	108.43	109.75	103.66	105.5	104.35	109.04	114.49	106.37	102.87	108.05	102.9	108.63	111.44	102.11	102.84	105.53	109.92	105.46	109.34	99.004	108.63	104.9	109.72	112.88	104.17	107.82	103.37	105.8	107.62	105.03	106.36	110.75	104.84	107.59	106.26
106.89	106.2	103.11	100.48	101.59	107.81	106.86	104.93	106.46	106.84	101.21	102.83	111.45	108.82	110.32	101.69	110.44	108.31	101.92	109.57	106.59	111.64	108.39	101.77	104.65	110.07	104.58	108.39	101.86	111.56	104.84	104.49	99.904	111.18	104.06	106.57	107.87	105.39	112.79	105.38	104.43	108.03	103.24	104.12	112.32	104	102.35	115.59	102.42	104.54
93.67	105.61	104.75	105.58	100.19	108.03	96.92	106.94	107.37	109.03	97.81	102.16	104.38	110.41	97.581	105.79	102.74	101.4	106.74	106.96	110.31	108.07	100.07	106.63	107.71	108.58	102.72	100.81	109.17	109.28	106.85	102.79	107.96	104.61	103.14	105.02	105.21	107.81	98.177	102.73	104.9	105.9	108.72	106.42	105.91	102.34	97.368	107.44	107.57	103.65
110.83	112.33	110.4	108.48	115.34	112.38	113.33	108.38	115.59	109.26	114.67	109.17	108.19	118.25	108.56	108.2	116.66	112.27	109.65	114.57	113.11	110.74	114.85	104.83	120.66	117.31	109.21	113.37	113.91	107.64	110.43	111.62	111.49	108.26	112.13	110.9	120.65	110.47	111.01	115.78	106.85	110.04	110.88	109.69	107.89	107.77	110.33	112.25	111.72	113.98
100.53	112.29	104.82	114.36	112.15	113.63	104.92	111.72	109.06	104.39	107.47	115.74	112.25	108.36	108.87	118.05	109.02	108.3	104.49	106.54	107.67	112.71	104.17	112.5	106.45	109.75	111.07	107.02	108.68	110.39	111.5	106.85	112.74	116.18	113.97	110.07	110.13	112.07	108.18	105.67	109.62	115.44	108.45	112.13	107.97	105.44	114.98	112.7	105.08	111.07
102.41	107.52	108.66	107.82	106.52	104.79	102.94	104.99	104.16	102.02	108.2	106.62	107.71	105.69	103.67	105.39	108.71	106.1	100.71	108.65	103.11	106.15	103	105.72	106.56	107.93	103.27	102.02	107.44	99.286	104.94	105.31	92.396	106.62	98.9	110.78	101.49	107.56	103.11	104.44	104.89	103.54	103.32	106.06	107.18	108.42	104.44	104.7	109.25	99.506
107.03	107.77	109.06	113.18	109.65	104.52	104.46	109.66	115.24	107.77	101.69	109.13	105.28	103.14	112.78	109.82	111.16	105.8	108.54	109.11	99.923	102.8	103.7	113.51	107.2	104.82	109.96	103.67	109.12	103.38	107.33	107.97	110.6	112.1	98.632	106.25	107	105.64	107.03	104.33	111.52	112.3	100.28	98.872	97.069	101.88	110.84	109.44	104.26	110.96
117.19	113.48	114.04	110.61	114.74	109.35	115.78	118.9	115.67	115.54	116.24	114.76	118.27	110.56	116	123.07	118.9	115.48	112.57	117.16	117.51	117.25	112.38	118.21	111.81	119.28	118.09	116.57	119.28	116.59	119.92	119.51	105.72	117.56	116.61	119.28	120.66	117.37	121.12	111.89	119.46	114.49	114.97	117.76	114.18	114.95	116.45	116.37	115.31	113.15
101.13	104.71	99.223	109.8	107.49	113.21	105.19	104.81	100.1	108.86	108.56	105.95	106.63	106.5	105.54	106.58	106.33	111.28	104.85	105.66	107.57	107.47	104.58	106.24	110.54	109.8	103.1	103.25	112.14	106.83	103.88	113.35	107.38	103.51	109.11	110.45	108.04	111.68	111.25	106.71	108.64	103.53	112.16	112.64	108.93	104.28	101.99	110.1	106.44	101.96
95.054	98.168	103.8	99.503	99.848	94.721	100.21	98.992	95.14	96.083	101.07	100.43	103.55	94.041	94.703	100.4	95.794	105.16	99.54	97.124	103.16	98.279	99.682	99.241	97.28	93.821	98.838	99.779	101.52	99.901	99.682	97.039	100.93	94.706	97.691	96.062	104.77	98.094	97.109	97.676	103.38	100.38	101.79	98.104	95.786	98.892	95.875	101.51	94.9	95.249
107.62	115.59	121.57	105.2	114.39	114.12	115.17	108.07	107.25	110.9	106.15	111.06	109.98	119.87	117.24	109.28	110.21	107.73	117.22	112.67	115.74	113.5	111.83	112.37	116.1	110.1	115.38	109.94	106.54	114.26	109.48	107.41	110.62	117.3	112.41	118.85	109.99	109.22	110.94	112.2	106.61	114.08	117.68	110.24	114.17	108.76	113.48	110.93	110.65	117.84
110.68	106.15	109.13	105.91	106.27	101.97	109.78	104.92	97.62	102.75	107.2	104.4	104.93	105	107.52	108.6	102.39	109.83	104.89	98.118	103.78	103.69	106.81	101.25	101.11	105.6	108.52	102.92	105.47	106.34	104.65	99.325	101.97	112.58	101.85	107.69	101.32	101.03	107.29	102.76	106.53	106.51	108.9	102.52	110.5	104.33	104.66	104.29	103.88	101.68
110.25	111.88	106.85	113.11	112.24	114.3	110.94	112.78	107.87	116.64	106.87	107.54	105.28	113.12	113.4	108.74	108.44	106.63	110.93	114.73	113.55	111.54	109.05	108.39	108.41	112.64	116.45	117.3	112.56	106.65	107.11	104.68	106.03	105.26	110.26	112.53	108.38	113.98	111.87	111.75	107.78	110.03	112.94	109.75	113.19	111.33	107.53	113.21	106.52	114.36
102.68	105.02	109.26	108.28	111.02	104.44	111.45	99.026	106.66	113.39	110.95	105.02	107.24	103.39	110.98	107.05	105.06	107.71	107.57	105.69	107.1	107.51	113.89	107.52	108.89	108.59	110.66	107.32	106.38	112.59	105.91	112.28	106.58	106.39	107.12	107.65	110.16	106.42	112.12	106.91	109.41	106.69	105.52	106.36	109.73	101.05	100.07	118.03	105.81	115.24
116.51	107.75	115.49	110.47	111.95	111.1	115.27	107.46	113.44	112.36	104.54	106.22	110.77	110.97	108.65	111	107.19	100.92	112.14	110.96	111.26	110.53	111.53	117.53	110.82	115.39	115.03	111.38	110.06	114.27	115.42	114.58	113.31	112.9	102.84	118.71	111.11	112.85	108.7	107.15	112.03	108.88	114.34	105.5	111.89	105.32	112.89	109.4	110.89	112.74
106.53	105.67	97.653	106.86	108.81	104.49	104.16	106.81	104.57	103.51	108.11	105.09	108.78	103.4	101.13	112.91	104.69	106.85	105.11	105.68	102.54	102.17	106.41	110.16	108.16	104.84	103.85	100.79	100.04	105.6	101.02	103.28	102.37	107.02	107.14	105.08	109.01	99.661	105.73	100.56	104.81	104.57	97.85	97.063	108.88	107.31	107.11	111.38	112.66	102.76
109.98	106.71	108.46	99.635	102.92	108.8	105.61	109.35	101.62	106.76	100.13	110.18	107.24	105.35	104.51	104.25	108.33	105	110.31	100.28	100.28	106.31	112.3	108.11	109.52	106.23	103.5	110.79	104.02	103.86	102.29	107.26	108.04	105.4	105.17	104.14	104.45	107.81	102.59	108	110.47	106.99	101.93	103.26	103.52	110.95	103.55	104.84	102.57	106.53
111.85	108.44	109.63	103.64	114.59	116.93	113.3	108.13	117.94	110.98	107.55	112.36	114.61	118.23	115.13	103.72	112.51	108.99	114.99	110.65	117.05	110.31	109.13	110.57	113.72	106.35	117.32	111.55	111.1	109.01	112.68	114.05	116.36	110.85	107.59	109.14	108.91	112.78	114.01	107.48	108.12	110.5	110.88	107.98	114.11	114.7	108.7	106.86	108.92	106.59
106.44	114.09	104.89	110.62	114.82	115.07	107.29	109.54	111.54	107.63	115.08	111.25	106.22	108.99	113.94	105.43	113.51	112.42	109.73	110.68	107.09	117.79	113.49	110.58	108.79	112	103.65	113.65	113.23	109.68	109.39	112.17	108.46	106.9	113.05	106.59	107.03	110.96	114.37	105.57	109.18	107.7	109.49	109.97	112.37	109.14	113.24	107.46	107.81	108.74
97.344	106.29	108.43	105.49	104.02	101.72	103.2	113.09	110.67	99.635	105.67	104.7	107.63	102.59	106.62	103.93	108.51	105.62	104.45	98.854	98.543	103.36	106.41	103.13	107.75	101.81	105.53	101.83	106.77	107.81	108.04	105.99	109.79	105.07	106.88	107.11	107.72	102.43	107.28	110.87	109.75	99.749	108.62	109.77	107.32	101.97	104.13	115.88	106.53	105.06
106.73	105.39	106.8	107.36	103.98	108.01	100.21	104.93	108.47	110.32	101.53	109.4	94.583	107.76	110.14	110.85	106.5	103.57	112.77	113.75	101.59	104.86	107.09	109.48	102.26	107.06	105.74	110.42	110.9	113.8	111.83	114.4	107.34	109.83	108.85	112.08	105.88	98.996	102.84	107.11	102.32	109.53	108.02	107.92	108.76	107.6	101.48	105.63	101.9	105.46
102.84	103.06	111.96	103.84	101.9	107.07	104.11	105.12	106.76	106.47	109.41	105.01	105.44	104.43	101.76	101.05	105.88	107.12	106.48	104.3	106.06	106.21	108.12	105.59	105.7	108.14	109.33	110.61	106.15	103.35	101.34	110.98	104.5	101.75	108.99	107.18	105.82	111.71	110.22	103.15	109.11	107.49	114.5	104.55	106.25	100.78	112.57	102.9	110.84	111.47
111.25	114.07	114.17	110.95	108.64	116.09	111.74	112.28	107.71	111.2	112.11	106.17	111.57	111.32	114.39	112.56	113.58	118.63	115.77	109.39	115.57	114.97	115.06	118.54	112.68	116.04	110.33	106.74	109.84	113.73	113.18	107.34	108.69	107.03	119.27	116.2	109.05	104.92	117.18	112.88	112.58	113.61	119.32	113.45	108.79	112.92	112.98	114.62	114.33	117.79
104.44	105.04	103.05	104.26	102.34	106.69	106.15	106.46	108.52	104.83	103.73	102.12	112.2	106.59	105.12	106.12	113.69	105.26	106.37	98.66	110.44	101.77	108.22	107.71	103.99	100.09	101.1	102.6	100.34	99.385	108.9	104.5	104.5	107.27	99.948	103.84	103.7	105.49	107.11	106.41	106.89	108.76	111.7	105.61	103.04	106.08	108.82	103.04	100.17	107.28
107	111.35	104.46	106.57	106.43	104.17	109.7	106.43	104.07	114.02	100.46	105.2	113.29	103.25	106.21	102.5	105.62	108.81	100.96	103.59	106.51	101.91	103.24	106.58	100.33	108.65	114.69	105.94	100.21	104.03	101.63	103.84	103.87	108.96	110.6	112.93	107.92	110.93	102.18	108.21	104.71	105.73	100.75	105.06	108.26	109.74	107.35	107.94	110.8	109.87
106.47	108.1	111.94	105.26	106.25	104.02	108.58	108.66	106.09	103.68	108.09	109.56	101	104.85	106.45	111.17	101.63	111.73	103.3	98.498	102.72	102.22	108.27	106.59	107.69	108.63	106.21	105.69	106.73	107.16	106.51	110.2	100.94	103.85	100.22	104.59	105.32	109.62	98.487	106.41	104.28	99.728	104.27	104.48	103.98	102.64	109.69	107.44	106.76	102.74
104.97	104.15	102.76	102.67	103.87	109.57	107.79	110.01	104.18	104.85	103.33	109.85	108.23	105.69	107.88	104.59	105.78	103.63	111.67	107.28	110.12	108.3	105.52	105.5	108.96	105.32	103.58	114.4	108.84	106.4	108.71	103.96	110.25	110.79	102.7	106.74	104.2	109.37	104.11	108.89	103.22	111.1	106.74	111.71	108.01	102.77	109.66	104.06	106.09	106.48
100.82	95.306	109.38	97.817	103.72	106.54	98.428	102.73	99.051	101.71	98.69	97.281	99.917	101.61	103.74	101.43	102.59	105.78	100.69	103.62	98.461	104.68	101.77	98.442	105.77	103.05	98.957	106	97.836	104.59	100.6	105.61	97.851	105.38	96.383	98.283	99.175	101.52	105.75	99.909	102.69	99.534	101.37	102.3	99.095	103.01	96.627	102.65	103.25	99.044
117.99	121.12	116.91	117.56	117.09	117.82	122.09	118.14	120.23	115.37	120.02	118.42	116.2	118.19	119.23	111.37	115.84	122.16	112.43	116.12	116.38	116.21	116.77	121.93	112.64	114.71	115.52	112.13	119.12	123.25	114.21	111.68	120.36	119.52	112.73	112.26	114.44	118.92	117.87	123.82	119.44	109.81	121.15	113.12	118.92	119.11	117.83	112.49	120.35	119.4
105.91	104.46	107.13	107.52	106.74	105.37	105.65	104.68	112.27	108.44	108.53	108.02	106.97	105.9	106.15	102.9	101.3	106.99	105.22	104.66	108.58	107.7	105.99	107.82	106.39	101.32	103.52	109.74	104.28	98.356	100.29	107.53	103.99	111.17	106.18	109.74	106.48	104.41	105.65	106.56	108.01	106.67	106.46	109.15	104.37	104.36	102.78	107.63	99.823	111.28
108.11	102.4	103.74	106.86	111.32	107.08	101.25	105.77	109.95	105.84	104.62	106.39	106.84	104.85	103.44	107.86	102.98	103.67	103.47	105.57	104.75	101.46	107.2	105.61	105.31	106.14	110.5	100.68	106.06	112.41	101.28	103.61	102.58	110.39	115.19	103.87	104.9	103.64	106.17	102.43	105.87	103.52	102.06	106.91	105.56	111.16	107.62	106.65	108.95	108.32
112.53	114.45	109.66	110.87	102.43	114.9	115.29	110.72	110.14	114.57	116.37	116.67	106.86	109.01	113.84	107.27	115.55	112.78	104.48	110.04	113.01	113.53	109.42	111.77	107.46	110.2	116.26	109.24	109.54	110.97	107.93	107.47	109.77	111.71	112.13	114.93	110.2	114.47	109.2	108.68	110.89	113.99	108.19	111.33	110.75	111.51	109.22	110	107.04	108.7
104.35	97.288	98.033	98.994	103.8	98.171	95.709	100.82	101.51	102.51	96.508	95.013	104.67	97.741	102.33	102.95	106.71	110.26	99.172	100.21	102.85	102.79	101.74	98.104	95.383	101.76	100.15	104.53	100.32	96.262	100.34	102.7	105.6	94.454	97.224	101.85	100.82	107.48	100.68	105.06	98.827	99.716	98.946	99.438	99.382	100.41	99.117	100.83	103.12	99.569
107.06	97.752	99.546	102.73	103.15	93.581	100.76	101.23	103.16	104.24	98.335	99.463	98.645	99.448	107.05	97.92	102.24	101.69	96.482	102.15	97.991	97.954	97.209	99.146	107.25	99.448	99.147	101.48	97.827	98.774	105.85	99.674	101.39	102.54	109.19	104.37	104.91	102.19	102.01	94.555	100.23	102.91	98.377	97.622	99.728	95.475	100.16	98.416	105.66	104.09
105.71	107.92	108.66	103.97	115.72	111.41	110.93	106.6	105.2	106.52	111.53	107.36	108.22	102.42	107.14	102.81	99.957	107.91	104.22	110.65	111.44	105.89	104.43	104.37	104.21	104.49	111.67	102.76	103.84	111.71	109.06	107.02	104.37	108.03	107	103.4	101.75	105.93	111.16	101.51	107.53	99.283	100.57	105.15	109.61	109.25	108.86	102.68	109.16	103.04
109.21	112.04	108.41	111.82	107	106.55	108.31	107.5	115.97	111	108.84	109.4	112.91	107.35	107.01	107.38	105.87	105.45	109.08	106.67	107.29	105.8	110.77	107.8	111.14	109.76	107.83	106.36	109.49	111.62	111.11	113.35	106.53	110.02	114.42	108.46	104.16	109.04	107.05	109.75	105.71	107.63	116.18	109.04	112.96	105.9	109.18	105.41	114.12	111.94
118.32	113.39	115.68	108.16	110.29	109.56	111.3	113.23	111.35	111.06	106.38	112.57	105.23	113.37	107.68	111.36	117.7	107.39	112.31	107.8	110.62	112.58	110.31	110.33	108.94	109.49	113.37	109.4	111.85	118.02	108.72	110.97	110.37	107.88	108.43	112.75	114.26	107.96	107.86	106.41	106.47	110.23	113.45	113.72	110.43	106.7	110.52	109.62	111.19	114.84
111.86	106.44	110.32	107	109.87	107.24	108.79	113.04	107.37	105.15	111.56	117.79	112.75	106.52	110.36	114.85	114.08	119.27	111.93	111.71	107.36	107.53	111.37	111.07	107.25	111.27	107.88	108.98	111.87	110.29	109.51	114.41	114.37	111.6	112.14	112.25	109.68	110.65	108.29	112.66	115.21	111.74	109.47	119.08	107.07	115.76	105.78	101.02	106.45	103.41
115.41	105.91	115.72	110.06	109.2	109.98	115.95	108.47	113.67	111.03	105.74	116.65	108.27	117.02	106.18	112.71	114.92	113.58	112.98	110.32	116.94	110.62	114.31	112.1	111.68	110.68	108.1	109.16	105.89	111.85	111.38	110.98	111.68	109.17	106.53	108.19	109.35	111.14	112.29	108.78	105.58	110.26	110.51	113.88	112.79	109	107.66	115.57	111.54	111.7
110.28	108	109.52	105.58	114.04	105.63	103.65	99.572	107.02	104.68	98.903	105.74	106.92	102.49	106.11	99.542	108.17	106.74	107.03	100.33	115.46	111	102.74	108.64	109.82	104.29	103.34	108.93	107.35	103.26	110.75	108.39	114.09	112.08	105.1	107.89	107.72	107.9	106.75	103.01	108.18	109.94	108.58	110.91	111.02	103.53	105.82	110.78	105.15	101.69
100.08	113.28	108.84	115.79	105.84	109.29	110.29	107.76	110.95	109.3	108.35	110.94	108.47	117.16	105.47	110.31	113.08	115.97	106.7	111.04	119.08	112.32	97.101	117.02	112.19	115.21	112.79	102.77	111.35	114.51	106.66	114.67	115.97	108.17	110.01	114.26	114.63	114.44	117.3	109.66	112.54	107.75	109.4	106.62	108.42	109.52	110.98	114.11	111.79	112.69
103.39	102.19	104.06	110.11	99.889	105.2	105.49	105.86	108.01	105.84	101.86	103.54	103.74	106.28	108.57	107.32	107.59	101.48	105.25	112.62	111.4	104.46	101.66	100.98	110.63	96.95	106.43	103.79	112.06	108.33	104.53	112.26	112.62	111.14	103.03	107.89	98.558	109.27	108.88	101.26	109.78	102.6	105.51	108.63	103.85	103.71	107.73	99.393	110.5	104.24
103.84	100.28	103.48	109.46	109.7	102.8	111.8	99.999	106.27	104.82	108.36	103.54	101.15	103.07	106.11	109.8	99.312	106.74	109.26	107.36	105.56	98.658	106.88	107.23	107.64	106.06	107.11	109.65	106.04	106.21	106.16	100.75	103.91	104.07	111.96	103.11	102.69	105.74	106.04	105.55	99.255	103.28	102.45	101.8	102.61	101.03	103.67	102.27	108.52	106.53
108.98	108.18	105.12	102.01	106.89	106.01	101.14	105.04	106.84	108.2	104.65	107.76	108.03	110.99	102.08	104.38	106.8	108.1	103.45	106.63	105.34	106.55	104.52	104.45	106.26	109.41	100.88	108.96	106.27	109.59	106.89	102.07	106.84	104.35	102.21	105.36	103.06	102.81	107.48	106.57	101.96	106.77	108.21	97.185	102.23	107.13	105.38	102.11	105.44	99.705
109.86	105.5	108.61	114.3	107.09	107.5	108.37	108.23	107.84	106.82	113.34	108.9	114.2	109.25	116.5	114.01	108.02	109.39	110.47	114.47	115.39	110.08	107.18	114.55	112.08	118.47	105.94	107.76	110.91	116.39	109.74	110.52	112.62	116.29	109.49	117.19	113.28	110.39	112.31	113.71	112.45	109.65	110.13	112.68	107.73	110.71	109.79	111.27	112.7	111.72
109.61	107.41	103.13	99.402	103.59	101.27	99.832	100.3	105.3	106.14	104.97	110.01	103.48	98.914	107.16	99.585	100.93	103.58	104.49	102.91	104.4	104.15	106.28	104.08	109.18	107.95	104.72	105.47	102.69	103.08	105.19	110.59	101.1	101.31	103.82	103.65	106.71	112.11	101.76	104.08	105.49	103.42	106.61	104.78	105.79	105.12	109.94	104.48	105.98	111.98
108.48	113.35	116.59	110.2	113.14	107.76	107.02	118.28	113.2	108.39	111.75	113	111.37	102.93	111.74	108.19	105.29	104.1	110.18	113.69	107.48	110.29	107.23	113.5	111.19	114.4	110.45	115.03	109.13	114.46	108.52	108.63	111.72	116.4	113.4	110.52	108.92	109.28	107.86	114.05	109.04	112.83	114.6	107.81	118.93	113.18	109.35	109.82	111.54	107.13
106.35	113.89	114.55	108.02	117	108.63	114.58	108.32	115.35	119.06	109.41	114.62	108.21	115.84	109.61	108.7	114.65	113.6	115.97	118.98	115.63	107.23	119.16	106.13	116.76	110.35	111.36	110.49	109.44	106.48	111.42	113.25	110.98	113.24	110.87	118.03	97.194	121.6	114.89	105.3	114.1	116.28	112.2	112.18	108.43	106.46	112.86	108.73	113.19	103.6
101.76	106.98	111.48	108.79	106.43	103.13	108.71	105.81	109.65	106.97	104.89	108.03	107.44	107.14	99.397	104.5	103.91	104.26	110.74	111.56	108.18	105.79	105.5	107.75	101.15	106.3	105.21	108.4	110.47	111.39	112.3	101.25	106.55	105.01	101.74	105.49	111.67	109.55	110.38	108.21	104.13	107.42	104.24	97.79	110.69	103.12	107.59	105.75	112.82	103.76
98.982	112.16	111.34	104.05	106.34	108.63	105.21	107.13	110.42	105.1	102.33	98.343	101.35	103.99	102.93	107.54	110.22	108.3	102.58	109.14	109.45	104.02	104.39	102.83	109.56	105.35	100.56	102.87	105.7	107.08	113.46	106.25	99.068	105.44	107.07	102.04	104.7	105.5	104.38	106.68	106.7	106.01	103.92	104.73	106.98	105.63	111.14	104.97	106.15	113.28
109.94	108.61	116.45	117.45	113.36	117.71	116.59	110.66	105.72	112.09	112.2	108.54	112.15	111.81	108.81	103.49	117.28	107.24	113.03	108.33	111.33	109.63	108.4	110.51	108.25	110.5	108.63	107.45	116	107.47	108.41	106.58	111.27	109.75	109.86	112.37	116.33	116	111.97	120.91	101.57	112.22	115.62	107.79	109.26	112.49	115.46	119.19	111.22	111.11
113.86	112.63	111.49	114.9	118.32	118.43	124.18	118.84	113.86	118.91	116.96	119.57	113.2	117.01	119.66	120.39	116.55	112.65	118.1	119.1	116.14	118.49	119.59	112.84	121.27	113.37	111.09	119.37	117.73	118.05	112.64	108.24	113.91	112.69	123.85	113.95	120.35	118.18	118.76	116.67	114.63	117.34	116.81	114.48	115.16	107.23	118.41	118.2	117.04	114.99
106.26	105	113.36	111.2	108.44	107.87	109.61	103.82	111.93	107.76	106.25	109.78	108.1	106.65	104.94	109.49	106.53	108.1	107.94	108.85	110.56	107.43	101.1	101.45	109.06	105.22	107.28	109.54	109.06	111.05	107.58	112.07	112.12	114.76	108.75	102.71	106.77	103.28	107.7	111.63	104.4	112.58	98.447	109.34	108	107.59	105.49	104.41	100.95	113.04
107.61	102.48	105.17	100.45	103.82	111.51	109.18	108.75	105.65	104.44	110.97	100.27	104.74	102.72	105.07	104.21	106.15	106.61	110.43	106.92	107.17	105.38	111.51	103.77	107.13	108.05	110.55	103.87	107.15	104.06	107.75	102.08	102.55	111.27	104.28	105.91	106.42	101.08	102.94	111.67	106.1	102.12	111.15	107.65	108.26	108.72	105.7	101.32	102.9	110.88
111.57	111.08	104.2	99.573	103.93	107	104.32	104.47	109.21	103.38	112.25	105.06	105.65	107.45	106.02	99.045	108.79	111.23	107.37	108.89	101.68	101.36	110.49	101.52	109.53	105.97	104.61	110.1	108.36	106.23	111.5	102.59	105.11	104.74	106.81	102.19	108	107.28	107.56	106.15	103.63	104.13	101.64	107.9	100.78	108.76	98.101	109.66	102.45	105.16
101.14	106.36	107.17	113.97	106	110.1	110.22	109.32	109.16	106.2	110.15	111.86	113.59	113.64	110.33	111.14	107.41	111.33	116.58	111.19	106.72	108.98	109.36	104.17	110.42	109.27	109.33	107.03	114.91	112.58	114.85	113.17	111.04	107.36	114.54	106.11	109.11	109.48	109.6	110.04	110.08	111.74	114.65	112.21	104.57	105.96	117.19	109.41	108.8	109.62
101.15	96.061	98.853	94.288	104.59	99.09	98.762	98.982	98.337	98.031	101.07	99.662	95.208	99.295	97.035	100.43	95.644	105.25	100.61	104.65	101.41	94.463	97.563	102.13	104.63	104.21	100.3	106.54	93.214	93.405	101.67	106.67	96.262	99.388	98.225	103.31	96.665	98.222	103.48	101.82	96.512	100.45	93.939	100.87	97.223	98.464	101.98	100.08	98.361	97.532
102.68	103.77	104.93	105.46	101.59	105.96	110.51	106.08	106.4	102.21	103.21	103.86	107.98	105.59	102.29	97.956	103.7	105.43	105.52	102.93	113.45	102.87	107.42	106.53	106.55	106.52	105.3	107.73	108.82	103.59	106.8	111.89	117.37	99.63	100.93	100.18	103.76	103.45	110.24	105.96	108.24	102.27	108.67	104.55	112.64	105.01	104.14	106.59	102.01	107.64
105.91	107.21	104.42	98.768	97.765	101.09	99.148	103.93	96.808	103.76	105.15	101.98	97.254	93.362	100.17	100.11	102.11	95.926	102.82	102.82	105.01	102.89	101.66	101.25	99.347	104.36	96.993	98.019	103.35	104.03	102.6	101.82	95.86	102.8	97.915	103.44	107.66	98.525	102.32	104.33	103.39	98.225	106.67	107.67	100.36	96.803	97.241	101.2	95.673	108.4
103.6	104.93	104.08	102.24	100.16	101.54	102.06	111.2	107.96	108.08	100.93	97.051	97.699	103.16	104.19	106.78	105.53	104.74	99.417	102.61	97.858	107.77	111.91	104.64	110.64	102.84	112.25	101.56	105.99	103.73	99.524	105.69	102.03	105.36	98.232	103.34	106.93	104.69	101.85	104.63	106.02	102.43	105.28	106.93	105.23	103.47	105.03	109.47	105.88	106.46
108.9	111.89	109.27	108.01	107.63	104.38	104.73	103.31	105.37	110.31	106.55	107.75	102.03	99.221	111.25	107.45	107.92	102.71	109.4	100.21	111.9	108.38	111.33	108.94	106.88	107.3	109.79	110.67	112.23	100.95	105.85	105.37	105.45	106.78	107.49	110.08	104.15	110.11	102.55	104.97	105.53	108.07	113.62	103.19	104.54	111.69	111.63	102.29	104.52	105.79
104.35	102.65	104.7	104.23	104.36	106.93	107.44	102.63	110.15	101.96	105.86	102.86	103.39	106.24	100.66	104.43	105	107.91	103.12	108.34	106.18	108.39	101.48	106.68	105.85	105.58	105.1	103.15	107.57	108.25	105.97	106.45	104.65	112.17	102.01	104.58	112.86	105.77	101.4	107.02	106.07	107.41	108.66	101.26	104.88	111.04	105.23	105.5	102.7	107.16
108.53	105.15	106.56	104.93	106.82	106.88	116.66	100.63	99.044	107.47	108.83	106.89	111.91	104.13	103.66	108.43	109.29	100.42	109.74	104.5	104.48	104.46	108.68	102.16	105.34	107.93	111.08	107.44	101.13	106.56	101.09	102.74	104.5	111.51	107.21	108.57	104.75	108.95	112.36	103.17	106.86	107.23	106.39	103.21	104.91	107.72	112.57	103.6	100.69	106.27
108.32	105.63	106.73	107.99	107.02	119.94	105.2	108.01	109.46	102.96	112.47	106.13	109.2	110.96	100.1	104.5	101.3	110.18	109.75	99.711	104.76	101.82	108.31	106.12	105.65	106.81	106.61	107.1	107.66	107.54	113.57	104.45	111.48	107.59	108.11	102.48	101.65	108.65	102.31	106.55	107.78	109.58	96.255	107.76	106.76	105.63	102.25	109.52	104.24	105.31
103.53	118.87	103.24	101.67	104.52	109.06	105.74	113.67	110.03	105.81	101.29	116.16	111.16	110.15	113.89	106.44	112.51	108.17	103.07	106.3	104.43	105.89	110.43	109.75	105.06	108	108.41	109.4	103.14	108.77	107.18	115.75	112.84	104.42	107.22	106.86	100.64	112.79	106.45	106.81	106.59	106.03	102.75	104.13	114.51	103.83	96.985	106.74	106.31	110.71
107.77	116.89	107.46	111.7	107.32	116.88	116.56	111.19	115.39	108.54	111.94	108.73	107.93	107.28	109.03	123.02	111.93	112.57	111.92	107.71	104.22	112.13	116.34	118.18	109.31	109.92	115.26	117.34	112.73	105.86	109.53	107.36	110.59	114.87	115.27	112.49	115.68	114.37	115.94	115.76	110.85	113.49	111.74	112.54	105.4	108.13	111.88	113.78	112.41	106.42
109.42	106.46	108.55	105.52	110.23	109.85	105.11	103.68	103.04	104.11	109.84	104.92	107.49	107.95	107.61	102.41	99.766	104.89	108.2	106.34	109.14	110.1	101.9	100.85	104.91	103.17	110.99	105.22	108.24	105.72	105.67	102.42	105.88	104.19	107.46	110.29	100.91	105.99	103.06	102.48	107.85	105.4	106.43	105.7	110.37	108.74	101.77	105.41	105.89	108.37
108.04	107	106.07	106.75	105.91	104.99	102.39	100.63	109.09	102.95	109.22	98.7	108.53	110.81	103.98	99.762	112.2	110.59	103.02	106.01	107.37	112.65	97.304	107.6	107.78	111.24	103.6	103.99	101.38	112.69	105.81	109.9	103	109.13	103.33	104.82	104.79	104.89	103.96	106.71	101.82	105.79	104.9	104.2	103.1	104.88	106.48	104.49	107.26	107.86
107.91	112.18	106.22	104.18	114.38	104.47	106	105.98	107.44	103.63	107.36	102.14	104.87	101.74	104.57	107.81	109.46	110.02	105.56	103.47	105.31	106.67	101.72	103.98	113.02	99.639	108.76	110.54	104.37	109.97	104.16	106.09	106.35	112.03	113.69	107.26	109.11	109.97	100.31	99.698	105.75	105.75	106.2	108.02	107.25	104.73	111.77	110.73	107.69	110.93
102.53	108.23	105.42	104.79	103.14	107.57	111.67	99.387	104.85	105.18	108.34	106.9	104.68	103.35	110.55	110.78	106.44	108.47	108.28	102.97	97.254	107.41	109.43	104.21	104.01	107.21	103.91	98.482	100.95	102.6	97.714	108.81	104.13	97.332	110.74	103.79	103.28	110.88	102.59	101.6	105.9	100.59	102.8	106.35	113.59	105.23	104.35	102.55	107.29	105.99
106.49	103.34	102.94	107.31	108.45	104.83	111.3	104.72	106.55	111.72	103.65	106.24	108.96	103.5	105.83	108.5	103.18	107.03	110.37	110.92	106.43	103.16	104.34	104.28	106.36	104.62	106.28	109.45	106.33	101.18	106.51	107.75	108.14	107.7	102.83	106.28	105.81	111.56	109.63	100.31	112.59	97.231	101.97	106.55	109.18	102.73	104.01	106.84	105.42	103.4
106.6	108.22	108.78	96.422	107.9	101.01	100.69	101.17	109.76	105.5	102.28	99.458	95.26	104.23	108.13	103.45	101.86	99.207	105.29	101.78	104.08	106.71	102.78	102.96	101.44	106.61	109.77	103.94	99.633	99.423	105.56	104.23	109.49	107.78	104.98	107.88	108.52	101.96	101.54	103.34	107.48	100.61	102.97	105.82	106.85	104.08	105.8	105.4	104.31	104.27
108.71	105.21	106.51	110.67	104.23	108.69	107.57	114.28	108.23	105.35	104.54	107.7	109.95	107.54	104.5	101.44	109.84	108.33	108.04	108.12	105.91	115.1	110.16	103.37	104.69	106.13	109.2	100.31	107.97	114.46	110.34	104.82	105.28	106.74	105.78	110.14	103.56	102.72	104.45	111.01	104.66	109.4	104.1	107.47	104.27	105.36	112.2	105.74	105.98	104.02
105.62	101.28	110.69	98.221	102.1	104.39	104.37	108.97	102.32	104.1	108.46	106.22	103.24	98.897	98.335	103.53	105.19	106.23	106.59	103.22	106.51	106.84	109.21	101.02	105.78	105.11	98.299	112.16	101.04	113.73	103.77	110.72	102.47	100.22	102.71	106.36	102.73	113.82	103.22	108.72	103.38	96.418	103.94	105.63	104.28	105.89	103.68	106.38	102.55	110.87
114.23	114.32	109.5	115.02	116.52	115.18	105.72	114.56	112.1	114.9	109.65	116.61	113.38	110.1	110.58	111.77	115.58	106.69	109.17	106.92	112.28	109.29	111.56	114.72	114.71	108.51	109.16	108.87	112.82	116.2	114.66	111.98	119.71	106.01	110.3	118.79	112.45	111.88	114.23	110.3	114.07	115.34	108.56	112.36	111.02	118.44	109.38	110.44	101.79	106.79
109.33	118.73	109.52	119.17	112.93	113.8	103.22	117.14	113.17	112.52	106.84	110.44	111.03	112.91	111.84	110.2	117.84	110.68	112.07	109.29	111.12	110.78	109.81	112.48	105.22	109.03	110.19	110.95	112.41	108.88	110.53	109.1	109.82	111.85	109.34	109.61	107.9	107.03	115.23	108.23	111.33	112.39	108.81	113	107.3	113.11	107.3	110.45	118.08	117.03
108.36	107.13	111.56	107.62	109.49	110.6	106.96	104.45	109.2	110.49	112.05	110.29	107.65	104.02	105.24	112.31	103.67	107.54	104.63	108.02	106.27	113.59	107.25	103.6	109.15	110.88	110.29	103.47	105.65	103.86	106.43	100.71	106.7	109.3	107.95	108.06	104.24	106.16	103.46	104.99	103.23	105.12	107.28	107.02	102.55	103.14	105.14	103.76	102.27	108.73
107.11	107.02	107.78	103.28	100.16	103.58	105.18	104.96	106.75	97.049	94.282	110.01	108.55	108.82	102.9	109.6	103.92	106.29	108.21	113.35	109.56	100.94	110.57	102.72	103.99	105.39	100.92	101.59	101.84	108.33	104.93	105.18	105.14	116.83	110.02	101.48	107.52	103.64	106.86	106.54	103.67	99.244	100.36	109.56	98.175	112.79	101.98	110.7	104.93	104.83
110.55	111.11	112.08	116.25	110.98	116.65	119.74	112	111.91	114.12	114.78	111.08	112.67	112.62	111.29	110.23	112.51	111.55	105.49	110.93	112.37	112.53	117.01	106.22	111.23	105.73	110.45	114.98	116.85	117.57	114.72	114.7	109.81	114.85	114.08	115.16	112.74	111.77	116.86	110.77	111.32	114.25	108.94	113.59	114.92	107.52	109.49	108.78	115.72	113.48
113.05	119.92	111.81	123.37	112.75	121.8	118.3	115.59	119.58	121.96	115.66	116.96	114.99	115.53	115.39	122.37	114.12	115.44	109.12	116.87	113.94	115.83	121.9	112.07	118.08	124.01	115.72	120.5	115.24	120.12	116.75	120.4	118.26	113.91	117.35	115.9	116.62	122.38	116.22	118.96	111.98	116.35	117.44	115.08	120.97	112.27	118.3	120.61	117.69	116.32
102.66	108.14	115.16	111.94	108.65	111.69	107.11	106.86	114.06	106.92	108.81	106.14	112.52	111.83	103.95	108.46	103.64	105.33	111.99	111.42	115.1	105.77	109.29	106.51	111.34	112.14	113.86	107.19	105.13	107.76	105.76	110.87	107.93	114.05	111.1	108.94	106.21	108.04	114.68	111.36	112.59	104.94	110.26	110.56	109.05	108.89	113.24	106.84	115.91	107.98
109.57	104.52	109.44	105.65	103.5	113.73	106.59	108.14	100.83	101.32	102.5	103.99	106.42	112.78	102.18	102.89	101.92	107.96	110.76	104.19	108.78	108.39	107.75	105.07	105.74	103.82	105.54	103.44	107.41	101.78	111.08	107.09	107.99	103.85	110.38	101.86	112.2	106.47	107.33	106.41	100.6	105.53	103.53	107.8	102.85	109.37	99.628	105.32	106.45	105.59
101.38	96.372	106.83	95.787	100.26	96.632	101.45	101.68	99.366	99.138	97.273	99.092	98.407	103.92	94.806	98.225	98.132	96.912	101.31	95.693	99.67	102.84	100.36	103.49	102.79	93.949	103.95	96.494	99.143	103.59	97.307	105.29	101.08	100.69	102.32	105.72	93.191	101.05	104.18	102.04	101.45	102.36	103.49	98.141	105.06	99.809	101.62	95.545	103	104.93
106.6	107.22	99.565	100.99	103	104.63	103.26	109.34	105.86	111.51	110.36	103.41	102.15	102.99	107.42	98.12	103.25	99.281	106.39	112.71	103.55	100.47	104.34	106.79	101.78	102.6	106.43	102.67	107.6	105.27	104.47	110.02	108.82	102.58	108.4	100.46	103.31	108.65	104.65	107.2	103.29	99.089	104.29	110.46	109.74	104.93	104.22	107.77	103.52	104.17
109.46	111.35	109.26	108.69	121.94	110.79	108.42	115.36	102.46	112.81	116.63	109.83	122.57	112.35	116.07	109.59	117.46	115.39	117.07	115.94	110.25	111.59	115.84	111.63	110.81	108.23	109.46	117.63	109.97	116.52	110.74	117.04	108.3	119.6	114.64	117.15	114.03	115.07	115.19	112.99	113.7	112.26	111.9	113.77	108.14	113.34	113.34	111.08	111.29	111.69
100.31	103.76	102.13	106	106.06	98.834	105.93	101.51	101.28	100.29	97.626	111	111.11	98.295	104.06	109.18	106.56	108.13	108.67	100.05	109.34	107.55	107.43	102.04	113.39	103.72	104.05	112.59	97.09	103.64	107.4	107.13	103.96	109.07	108.79	101.77	100.44	104.57	109.28	101.07	101.68	106.52	105.54	106.64	110.24	109.68	103.69	106.15	102.4	112.91
100.96	109.02	106.29	107.43	103.45	111.01	101.09	104.27	107.73	107.94	101.99	106.47	104.69	107.83	108.17	103.93	113.92	109.76	106.67	110.26	104.56	108.69	107.45	107.24	106.74	107.61	109.31	104.01	105.08	104.15	110.03	108.81	106.06	116.47	102.51	107.65	109.04	107.3	104.82	103.61	108.92	103.6	109.28	104.85	107.16	104.16	103.91	105.86	108.93	110
116.74	110.87	115.62	115.55	107.94	113.72	113.61	121.68	115.38	115.11	118.96	118.54	109	108.3	106.25	108.61	108.38	103.18	112.07	110.19	113.69	110.19	109.18	112.6	116.79	112.32	112.21	115.14	113.85	107.48	112.7	107.18	113.46	112.93	123.77	114.59	108.77	113.41	107.59	116.26	110.17	115.58	118.07	113.24	112.33	107.9	112.94	114.8	106.5	108.38
116.51	117.22	114.15	116.89	114.35	117.88	115.48	112.43	114.34	112.03	109.98	106.19	116	114.19	112.57	114.22	121.16	117.79	117.7	118.12	114.52	116.08	116.49	118.13	112.69	115	112.89	115.05	114.31	112.21	118.87	115.28	110.45	112.48	120.47	119.17	114.57	117.37	116.52	122.53	119.11	122.29	113.33	118.4	115.92	114.06	114.93	117.93	114.59	116.01
95.482	104.69	101.09	96.562	95.955	94.76	103.59	97.668	99.401	95.899	98.354	98.55	99.857	98.365	99.439	101.39	102.95	98.081	94.732	104.5	105.51	94.828	98.922	96.813	98.028	96.509	105.8	99.764	101.69	91.919	101.23	101.59	96.802	100.09	95.768	101.28	97.677	101.54	96.199	101.65	101.56	95.772	101.91	93.762	104.15	100.63	103.03	101.13	99.914	105.74
105.23	110.21	104	113.72	103.92	104.06	106.58	101.51	102.76	102.19	110.01	108.75	110.05	97.473	111.12	105.96	103.74	105.12	102.99	106.76	104.74	101.74	102.8	110.59	102.63	106.46	106.12	107.06	106	102.28	104.53	102.39	102.58	107.27	98.633	101.85	107.27	111.37	109.56	102.88	103.93	105.61	106.6	104.2	103.1	106.25	101.03	114.11	103.94	104.8
107.7	105.46	101.13	105.63	106.96	104.59	107.65	101.41	109.55	107.09	107.79	110.79	108.96	107.2	104.26	101.39	105.35	109.09	107.18	107.22	109.03	107.96	108.58	103.76	107.96	100.97	109.62	104.77	110.11	109.41	104.87	108.07	107.35	104.54	111.49	110.04	108.88	101.71	108.24	100.43	106.2	101.06	109.36	109.9	94.943	105.59	109.35	107.06	109.31	101.59
103.39	98.365	98.974	99.766	99.198	97.981	94.163	102.58	104.72	102.17	102.54	101.86	94.794	101.46	101.26	99.873	101.6	98.728	94.128	96.145	97.808	99.059	99.802	103.17	99.588	100.81	94.565	97.797	99.435	96.462	101.77	99.817	98.704	99.208	103.57	102.2	108.37	103.62	106.19	100.87	99.993	102.09	100.24	100.04	98.161	102.07	102.89	102.59	100.82	98.556
109.79	109.57	112.12	117.81	106.93	104.24	108.04	107.09	107.45	107.51	109.99	104.78	110.62	111.9	104.42	103.82	107.77	108.04	108.48	113.16	113.05	108.4	117.19	112.32	109.19	107.33	105.03	112.89	110.03	110.96	111.53	106.63	111.01	113.29	108.33	107.09	111.17	103.97	105.42	110.88	115.29	111.3	110.29	108.65	108.02	113.49	115.98	111.1	109.81	108.83
99.785	103.18	98.909	104.86	101.34	97.38	95.667	96.029	99.632	99.039	96.305	103.09	102.96	109.18	102.13	105.42	101.13	105.54	98.97	106.72	102.75	98.112	101.27	93.181	105.06	100.99	101.13	98.805	111.06	97.35	98.978	95.732	97.179	108.46	104.37	98.235	100.07	94.647	107.23	109.62	98.809	100.49	101.5	100.64	96.302	96.428	96.058	103.66	97.296	105.27
105.94	102.01	99.525	103.7	101.53	100.43	105.77	100.68	99.527	99.931	99.231	105.9	106.4	102.03	104.36	106.71	100.26	104.88	106.61	105.94	104.46	102.64	98.108	96.642	105.92	107.06	104.61	105.95	108.4	99.559	107.06	105.3	101.8	108.46	104.01	103.96	104.45	105.1	109.78	99.008	105.37	105.89	102.07	99.273	104.09	100.15	97.342	108.28	100.33	105.46
103.65	100.57	101.01	110.49	109.04	98.402	104.59	101.79	105.66	108.06	103.55	109.74	102.33	102.16	97.546	113.46	109.34	102.15	110.06	108.16	106.55	115.24	108.13	110.62	109.45	106.41	104.62	107.59	105.31	104.55	101.05	101.43	112.98	106.79	105.78	109.08	106.37	108.55	103.41	110.01	105.73	99.876	104.47	99.833	108.33	114.29	107.59	107.79	100.25	107.38
104.84	104.09	97.905	108.16	97.431	105.37	103.88	106.76	103.18	101.26	100.27	95.593	99.301	100.62	109.47	97.312	101.92	97.807	101.68	100.58	93.066	99.409	104.72	101.01	102.27	103.42	101.49	100.39	99.007	100.7	100.49	98.189	98.99	102.38	98.995	94.792	100.7	103.18	101.16	99.397	103.97	94.722	100.67	98.239	93.788	91.045	104.82	99.032	99.477	102.79
102.84	103.93	99.978	102.55	103.71	103.67	99.758	92.725	101.04	105.99	99.07	95.644	103.88	97.488	95.762	102.26	105.69	99.996	104.1	101	98.037	97.967	97.682	102.45	99.197	101.6	106.78	95.166	101.25	102.78	105.7	94.485	97.516	103.16	101.21	101.74	97.93	96.738	104.29	107.73	101.48	102.28	101.78	100.79	98.138	98.111	104.01	102.81	99.351	96.649
103.06	101.32	100.95	102.87	107.68	103.75	106.4	104.64	104.88	104.02	100.41	106.8	107.43	105.43	98.666	105.67	101.73	102.53	105.7	104.06	107.85	104.08	106.29	99.394	102.15	107.46	100.43	102.76	100.01	103.4	101.33	108.77	109.29	101.84	105.08	104.75	105.82	106.65	110.55	107.43	104.18	106.51	113.25	99.777	111.15	105.09	102.27	105.72	102.72	105.15
100.98	108.85	109.34	99.773	98.361	108.7	107.76	100.12	114.39	108.41	106.12	111.55	101.97	99.286	104.59	101.28	107.87	102.98	104.88	102.91	110.11	102.08	104.94	107.22	103.17	110.05	102.25	106.23	103.56	105.02	103.59	102.29	105.99	107.72	111.42	111.66	95.914	110.93	98.406	107.13	101.15	103.71	106.43	103.78	99.108	110.62	104.19	106.32	101.25	108.55
107.11	103.88	106.99	101.5	105.62	107.54	110.35	103.83	107.86	102.97	110.28	104.44	106.52	105.34	108.88	105.85	104.78	100.24	105.89	108.47	105.16	108.15	105.97	105.17	103.22	107.28	117.12	107.01	110.13	110.73	104.96	103.76	109.96	103.98	108.45	106.37	106.9	103.93	102.21	99.305	102.51	107.41	105.1	102.75	109.06	108.85	105.92	112.24	106.13	106.56
106.95	103.56	105.26	104.83	106.04	102.48	102.24	105.21	108.69	105.92	107.41	108.45	106.71	98.869	107.97	101.61	108.49	103.42	103.44	108.81	107.88	109.2	104.69	105.96	96.284	114.52	108.47	101.57	102.46	106.51	109.72	107.23	104.64	111.71	100.95	102.96	107.14	110.42	109.16	104.16	100.9	101.68	102.87	102.77	99.257	105.69	112.13	102.57	101.48	106.89
103.01	100.7	101.45	95.721	101.94	100.04	99.562	97.623	104.16	99.992	103.71	107.63	104.28	99.791	96.708	98.02	99.006	96.51	102.1	97.401	98.065	98.584	100.17	97.256	103.15	96.909	93.274	97.247	103.32	98.474	95.617	96.395	100.31	102.39	97.053	97.26	101.55	101.13	107.57	99.578	104.63	100.73	103.33	99.285	102.34	98.369	96.8	103.28	98.456	103.93
104.73	103.86	101.13	101.36	102.99	101.39	112.76	99.991	111.62	110.01	109.1	107.54	103.72	106.21	105.32	98.518	108.54	111.52	99.337	110.85	104.52	104.34	102.94	105.67	106.67	108.41	108.2	108.02	108.88	109.51	107.18	106.48	111.2	103.79	102.68	108.37	107.98	110.61	99.974	109.61	109.24	101.27	103.73	109.94	102.97	110.8	100.29	107.93	107.66	104.38
110.62	114.63	109.41	109.1	109.38	115.13	105.01	112.21	109.92	111.71	106.1	109.74	105.87	107.27	112.87	109.87	116.52	106.69	111.27	104.81	110.66	114.73	118.56	114.08	112.87	106.93	110.05	111.7	112.1	110.29	111.14	109.3	118.82	113.58	115.78	110.36	106.63	115.18	113.57	109.93	109.98	111.01	119.84	115.96	111.51	107.68	107.82	112.76	115.88	105.11
112.8	106.11	107.28	108.99	112.82	110.16	113.88	113.48	113.6	109.7	111.88	117.68	109.53	110.69	109.65	112.14	117.17	108.82	110.79	113.64	108.08	102.07	107.15	113.26	112.72	112.95	105.21	111.33	109.74	117.86	108.95	102.88	115.34	112.87	113.77	106.49	113.09	107.91	107.43	112.6	112.94	119.46	115.37	116.36	108.71	109.72	106.24	113.41	106.5	110.76
110.96	108.01	106.51	112.56	104.65	108.99	110.26	110.85	105.19	108.18	106.97	108.19	102.97	106.01	106.34	103.94	103.1	104.4	106.81	103.04	109.07	110.91	103.06	107.81	101.46	109.44	111.14	107.92	103.05	105.86	105.67	104.36	108.05	109.72	102.54	111.47	102.64	105.84	109.64	106.24	104.26	109.94	97.064	104.26	110.29	106.64	104.3	106.6	104.71	104.93
105.7	108.52	118.57	113.45	110.49	113.86	111.77	113.47	109.96	108.54	112.69	107.39	110.96	112.86	112.73	105.55	114.66	113.03	118.55	109.97	109.7	115.11	114.81	117.36	112.45	111.49	119.29	114.87	108.76	109.53	112.79	109.33	112.43	108.71	113.44	111.01	107.87	113.46	115.42	116.28	112.7	110.79	114.46	113	110.37	110.16	109.42	115.1	117.63	110.81
106.81	111.37	104.21	107.35	113.92	108.08	104.39	115.71	111.34	104.44	110.73	107.47	109.9	107.94	111.27	107.58	110.92	100.46	111.39	106.37	103.02	102.81	110.91	106.3	106.95	111.11	102.82	106.93	105.58	103.58	113.68	108.46	104.16	106.09	106.92	105.17	98.091	107.11	99.049	100.79	104	101.79	108.94	108.71	104.07	107.27	98.777	108.79	104.89	100.52
105.58	105.51	106.09	105.72	103.69	109.4	111.12	102.07	105.03	100.08	102	105.18	103.38	102.87	106.27	107.49	110.37	106.09	105.85	106.23	107.06	103.51	103.8	105.45	107.47	107.15	106.89	103.07	107.34	109.32	111.05	104.9	100.85	99.304	101.39	104.04	105	99.17	101.96	106.1	107.07	110.32	108.22	101.67	105.33	111.97	104.42	107.86	107.6	107.44
112.82	106.43	106.32	111.56	111.68	113.69	110.38	110.62	114.19	123.2	113.78	110.75	114.48	115.99	109.29	111.67	114.1	112.49	108.91	114.36	117.77	110.16	111.71	110.88	113.29	108.36	109.44	116.2	109.08	111.02	111.95	117.72	109.61	111.34	117.3	117.13	113.19	108.15	114.45	115.88	112.98	110.91	112.38	112.51	114.39	111.24	116.79	110.63	117.42	111.34
107.42	113.21	110.97	117.98	111.43	113.58	114.15	113.29	119.22	111.03	108.96	112.52	111.04	112.65	111.84	115.73	108.22	111.57	102.01	104.83	117.33	116.11	111.36	109.28	115.45	116.41	112.85	113.39	105.69	115.65	110.19	113.43	102.22	107.32	109.81	106.31	116.72	109.66	111.46	112.87	105.5	108.79	110.22	116.09	111.85	107.03	114.3	109.38	109.05	116.86
113.96	116.43	107.74	107.77	104.91	106.93	115.05	106.66	107.01	111.79	110.33	114.36	116.52	117.73	111.87	116.4	115.07	112.16	107.12	109.67	112.47	107.58	121.11	112.8	111.64	108.74	111.66	111.51	116.66	113.77	104.99	109.6	114.01	117.39	111.85	115.26	112.59	112.42	109.51	112.51	119.59	114.54	118.04	112.6	114.14	108.31	117.99	111.92	114.58	116.03
118.68	114.67	119.46	114.39	118.77	113	120.29	119.4	123.14	116.58	119.33	110.73	124.18	127.16	125.47	116.26	116.99	118.18	122.3	117.91	116.74	117.7	114.48	117.61	117.49	112.91	115.7	120.27	116.91	120.11	117.05	117.95	118.8	113.11	120.67	116.68	111.56	112.02	120.7	117.46	124.83	122.04	122.06	120.89	116.78	109.85	117.29	117.32	120.81	115.11
111.02	111.93	111.63	116.22	116.97	108.25	106.19	106.9	113.44	111.23	118.41	107.78	111.46	113.83	113.91	112.05	109.49	116.18	108.45	109.64	114.06	107.91	111.16	110.01	109.86	114.72	112.74	110.1	109.88	112.14	104.51	114.95	115.34	109.45	115.33	113.45	110.18	105.09	113.91	116.27	107.4	109.84	109.87	113.66	113.08	113.35	112.6	115.1	112.31	118.94
112.34	107.47	100.89	110.61	110.42	106.41	98.034	107.49	101.63	106.8	105.59	104.52	100.53	100.46	106.3	106.41	104.01	105.83	103.95	112.59	106.21	104.5	106.26	102.91	106.1	111.65	103.71	98.2	111.92	110.68	95.991	115.39	104.56	111.76	107.77	110.42	107.04	104.89	112.74	109.48	96.434	107	105.84	105.24	107.97	107.06	103.81	104.3	108.83	106.73
110.94	107.29	112.87	111.74	107.21	114	111.02	107.79	114.06	111.04	105.28	114.18	118.24	112.25	112.96	114.77	105.57	118.44	117.91	113.57	104.28	115.73	110.91	105.4	115.13	109.29	106.87	107.27	104.39	107.12	115.36	108.79	112.79	112.52	118.57	112.51	115.53	115.14	111.58	109.94	102.34	112.28	110.8	117.95	106.37	114.56	114.64	112.05	112.61	116.62
104.02	104.26	105.15	100.61	102.78	100.26	108.2	99.358	101.19	102.96	103.43	104.28	102.82	107.55	104.37	104.44	107.24	107.18	96.177	105.71	111.49	104.62	104.8	106.36	104.7	101.2	115.32	107.61	105.42	110.76	106.49	102.26	112.73	104.22	104.22	102.12	104.78	110.07	104.8	105.19	107.66	108.29	97.579	102.42	106.82	104.16	110.08	101.65	107.86	110.1
106.94	108.24	107.32	110.39	107.58	108.2	113.51	114.31	112.06	116.52	110.32	110.14	112.29	112.86	112.29	113.06	107.61	108.66	112.86	112.65	105.72	112.54	115.21	106.02	112.54	107.44	108.98	113.72	102.87	111.52	109.66	108.81	106.32	110.35	108.48	108.96	107.84	116.64	108.04	106.07	104.43	112.39	111.67	105.65	110.19	113.04	106.43	111.24	111.05	112.09
93.527	93.096	98.181	104.27	106.65	100.27	106.98	102.24	107.68	103.11	101.64	100.95	105.07	95.139	107.66	98.139	97.097	103.55	96.973	97.854	97.749	104.9	99.262	96.929	105.99	100.65	101.23	104.54	95.488	98.574	93.989	102.49	102.04	103.71	94.614	95.157	100.56	102.2	97.176	96.8	110.15	102.08	97.718	101.13	103.31	98.023	106.66	100.34	102.89	98.995
105.03	111.05	105.17	102.38	100.85	106.86	100.16	98.69	107.72	97.702	107.69	100.74	108.55	109.11	103.36	102.03	107.41	99.534	106.19	101.43	107.8	111.02	104.03	103.06	98.35	102	105.6	109.64	103.39	106.34	101.98	102.24	109.14	107.26	105.92	107.38	105.52	107.45	101.63	104.22	108.1	109.29	107.76	106.17	109.19	99.077	104.83	106.78	107.68	107.62
107.19	103.38	113.59	109.12	110.94	104.97	100.17	107.87	98.553	105.08	105.96	103.29	106.51	108.4	110.06	104.81	112.99	107.02	106.59	106.13	105.25	104.74	106.44	106.59	108.71	105.94	112.48	112.47	109.17	107.2	106.57	108.91	102.83	109.12	103.89	110.82	112.88	103.21	114.86	102.63	109.08	109.29	107.92	103.95	108.46	110.04	98.899	111.9	104.86	108.95
103.69	115.16	110.95	103.17	108.69	101.44	107.59	108.47	104.21	108.5	107.06	110.95	109.46	106.13	103.85	111.37	97.922	108.07	112.8	108.23	107.04	103.49	104.59	105.8	104.09	109.23	113.84	110.7	103.58	115.7	108.41	106.79	106.74	102.27	104.34	105.27	107.64	105.3	106.34	111.21	105.18	99.44	104.82	106.6	106.78	105.43	108.19	104.94	103.09	99.339
105.12	114.58	112.79	107.77	105.95	115.04	112.72	118.18	110.12	104.53	106.41	110.49	117.48	107.81	113.36	108.84	106.96	114.15	113.23	109.83	112.68	107.18	109.02	107.63	109.75	111.89	111.39	107.97	103.69	108.04	111.3	114.75	111.59	116.39	109.53	109.83	106.69	117.84	111.07	104.26	112.11	111.63	110.67	108.99	107.74	112	112.81	111.54	110.81	108.08
107.68	105.31	106.78	105.81	100.28	108.85	104.93	104.8	102.39	108.9	104.43	101.32	104.88	105.69	113.15	104.69	100.38	107.25	106.73	108.08	100.25	105.43	105.61	109.1	99.185	101.83	106.04	106.69	110.99	100.78	107.41	105.56	103.7	102.62	105.2	108.41	103.21	108.78	101.35	109.85	110.61	102.75	105.49	107.11	99.267	102.94	108.41	102.47	101.7	103.73
120.48	117.16	112.6	120.8	112.29	111.94	113.25	116.22	112.84	118.58	115.79	122.87	118	123.11	116.22	113.43	115.61	118.25	116.47	118.11	122.66	124.75	113.58	113.2	117.44	114	118.05	124.26	117.61	116.91	113.67	117.86	115.47	118.2	119.38	115.84	114.73	126.63	116.18	123.72	117.34	115.48	118.67	114.97	114.4	120.2	112.59	114.48	120.23	126.28
111.42	108.64	111.3	110.3	113.51	105.59	106.76	109.3	109.22	110.1	110.98	108.85	108.35	110.2	112.11	111.93	109.82	110.18	106.71	118.48	105.58	106.64	113.59	108.27	105.59	113.14	109.06	108.68	105.19	105.28	109.89	107.5	108.41	107.3	112.27	112.54	108.9	107.46	109.37	111.59	102.99	108.17	110.92	115.84	110.78	110.45	106.59	102.8	104.82	110.66
114.12	111.38	113.25	115.76	111.69	107.63	108.74	109.19	111.73	108.27	111.86	112.18	111.6	109.08	101.26	112.39	110.35	110.77	112.44	115.82	107.43	114.68	114.16	107.43	110.12	111.27	114.83	105.23	111.91	112.99	114.76	112.68	113.77	119.35	112.94	114.1	111.44	113.7	115.47	109.75	114.56	111.22	111.03	111.8	112.58	103.74	115.71	114.96	112.72	114.64
94.304	97.33	98.996	107.18	96.963	94.906	103.66	96.114	107.04	100.34	98.765	107.28	97.872	100.27	96.221	93.334	99.242	97.377	98.238	102.66	94.906	101.69	101.91	96.163	101.95	100.36	110.7	104.48	97.893	96.355	103.82	93.257	103.7	104.87	98.861	101.18	104.83	99.951	103.1	100.26	105.68	101.07	98.212	100.42	100.15	103.13	97.324	101.55	99.737	102.72
106.4	101.79	101.18	99.923	103.85	96.221	97.67	107.1	93.917	99.815	102.64	103.67	97.2	92.683	104.21	94.106	100.9	101.05	97.882	94.293	100.86	107.89	94.793	103.85	106.79	99.321	111.27	103.84	105.27	100.47	95.633	101.25	103.31	102.91	96.224	99.682	100.16	99.931	106.22	99.375	103.73	102.47	104.6	103.35	99.413	102.36	99.381	102.38	99.192	96.277
105.05	102.5	109.06	107.32	105.06	109.16	104.69	106.37	102.37	102.54	102.87	106.96	106.48	105.03	101.76	105.43	107.16	105.55	115.6	109.7	103.36	104.5	103.67	106.86	106.28	105	109.51	103.4	108.47	100.89	109.77	108.51	104.96	102.64	108.85	103.5	107.05	109.49	110.85	105.42	108.94	99.875	111.71	100.8	98.01	102.29	103.24	109.86	110.41	109.1
100.49	98.904	103.29	100.91	100.92	106.29	102.11	101.87	105.76	103.54	97.995	107.64	103.17	104.38	99.164	105.79	111.05	102.19	100.33	106.75	105.96	101.61	105.09	99.902	103.03	101.23	103.28	104.16	104.79	102.47	103.79	103.2	103.64	103.07	108.88	105.19	100.84	104.51	99.691	106.09	103.88	103.52	95.782	103.11	110.26	104.91	106.55	107.64	104.56	104.81
109.29	104.25	110.32	105.56	105.51	108.5	109.16	105.73	109.1	103.43	106.84	104.8	104.42	106.11	104.43	109.61	107.28	104.58	108.7	105.41	105.09	108.28	105.07	102.63	105.51	103.56	106.8	106.69	106	104.89	99.107	103.15	104.98	109.83	101.56	99.445	103.21	109.54	110.82	110.65	110.48	102.54	105.43	106.32	109.23	103.61	103.5	103.47	103.69	104.91
102.47	102.67	107.74	101.76	98.069	106.11	107.19	107.47	106.88	108.61	107.06	101.75	103.85	106.28	103.43	108.24	104.57	106.1	109.16	109.2	103.41	109.9	104.3	106.02	111.25	103.33	103.1	108.7	110.78	102.41	101.93	108.19	108.07	108	108.48	104.33	102.54	103.11	106.71	103.42	104.17	104.04	109.78	102.51	107.61	113.39	104.84	103.32	104.01	106.99
97.808	102.82	108.01	101.56	109.03	105.88	105.13	103.73	104.45	109.41	96.835	110.53	110.1	107.31	105.5	103.84	106.72	106.86	99.048	104.04	107.9	103.6	101.11	104.92	103.85	111.34	106.05	105.27	105.82	104.29	107.6	104.07	105.45	104.52	104.41	103.85	107.11	110.52	103.94	103.61	107.44	107.08	105.33	108.37	98.475	112.22	104.97	108.38	107.8	104.51
98.787	102.34	100.47	97.071	104.76	96.761	102.12	105.56	103.19	98.757	98.554	107.25	96.741	100.35	99.729	100.45	101.74	99.658	105	100.96	105.36	100.78	102.17	101.01	100.93	105.08	98.17	99.672	104.5	98.299	105.36	102.17	101.13	101.86	99.209	102.04	100.48	100.1	104.84	103.73	103.65	101.26	101.37	97.325	98.691	101.35	100.67	102.67	102.43	108.19
108.67	103.83	109.35	103.2	106.2	106.07	101.37	109.84	105.47	102.55	108.64	106.68	112.36	105.74	102.44	107.69	108.67	107.76	107.7	108.64	102.71	100.04	100.35	101.87	98.918	105.92	103.98	106.31	108.14	108.16	105.42	101.6	104.94	109.61	106.78	107.95	103.01	101.78	102.37	104.03	111.45	109.6	101.94	108.63	105.82	106.18	106.7	104.72	114.53	108.02
118.11	110.06	109.08	116.24	109.57	106	111.52	109.34	105.64	108.4	111.12	112.93	109.75	108.64	108.8	113.48	107.67	115.41	104.58	110.24	115.68	108.73	106.22	113.62	111.21	107.42	108.05	106.43	110.84	116.91	115.76	115.3	114.74	111.67	113.03	115.53	109.74	112.6	110.52	111.32	113.89	110.13	111.8	114.79	113.54	110.46	107.14	107.12	112.33	110.13
103.03	99.147	108.45	112.38	106.66	108.94	104.96	104.58	99.742	102.56	107.7	102.3	107.04	110.7	102.86	108.78	103.2	102.62	104.74	107.87	105.78	108.02	99.813	109.61	104.5	107.98	112.52	109.37	103.72	108.99	104.13	105.72	102.38	103.53	109.98	107.68	94.566	108.5	105.41	101	105.84	105.34	102.31	104.5	103	106.2	102.38	101.53	109.33	105.82
113.23	114.71	109.34	102.6	117.99	119.59	114.93	110.33	111.48	109.85	113.14	114.34	112.41	110.69	109.13	117.25	108.14	112.68	105.53	109.43	110.42	109.61	105.86	112	111.05	109.33	110.49	114.92	114.9	105.17	115.28	114.11	112.51	105.42	114.78	118.05	114.02	107.77	114.4	117.36	110.54	113.1	110.93	112.61	107.78	110.25	108.22	106.57	112.6	109.49
109.2	109.19	106.15	102.68	106.71	109.84	104.36	108.54	108.95	106.35	108.36	106.1	108.87	105.21	102.06	108.38	110.73	105.42	104.36	107.8	106.73	107.29	107.54	103.23	102.83	103.35	103.67	109.79	102.2	107.2	100.85	111.68	108.78	109.22	105.68	107.46	102.16	104.42	106.25	106.59	106.69	111.72	109.31	105.09	104.16	113.47	102.68	110.29	109.65	107.71
107.93	110.28	108.07	105.79	106.27	107.03	106.94	100.2	98.91	109.99	105.14	106.82	110.26	111.14	111.46	107.23	107.98	107.25	100.92	103.38	103.94	105.9	101.35	104.52	104.59	103.84	107.45	103.4	102.34	111.73	102.04	109.88	107.34	108.12	109.54	103.49	106.81	101.8	115.61	106.4	99.194	104.9	101.49	107.78	105	105.54	110.17	98.541	108.68	107.27
106.76	106.04	108.69	104.37	111.09	106.99	107.34	107.34	102.84	98.629	106.27	110.25	115.03	108.57	107.29	107.98	105.86	103.17	106.89	105.84	110.96	107.27	109.63	97.729	104.4	109.45	103.62	104.07	108.93	106.23	108.99	105.87	104.09	106.97	102.61	107.07	105.74	107.23	102.47	106.86	107.28	107.18	115.4	106.33	109.75	103.62	105.77	106.63	106.49	103.96
115.69	114.52	108.29	116.5	114.86	114.02	117.2	117.3	119.22	115.96	115.33	111.02	116.63	112.06	117.75	107.98	113.03	110.83	117.85	117.49	117.28	106.7	111.21	111.63	112.33	112.76	115.11	107.45	111.94	114.46	110.21	117.69	113.36	109.05	112.04	118.55	110.27	110.62	111.13	115.59	115.17	110.2	110.32	117.04	107.39	111.01	113.83	111.55	111.62	111.07
113.28	117.46	110.37	104.83	116.81	123.42	109.47	109.46	106.2	106.48	113.09	114.65	111.11	112.52	113.42	108.38	116.5	109.53	114.13	109.73	113.54	120.23	110.26	109.15	110.17	111.05	116.53	114.69	111.29	115.75	107.82	108.15	106.5	107.59	107.14	110.67	111.52	112.23	112.44	112.68	112.09	115.62	116.11	114.41	115.68	116.03	103.28	115.32	105.45	116.14
110.45	107.88	104.44	106.03	108.2	106.41	106.66	109.01	103.61	105.83	105.52	107.06	103.96	106.17	98.907	105.89	100.64	112.01	103.83	105.95	105.04	103.81	106.69	108.36	108.9	102.67	102.46	103.49	100.42	106.8	110.64	101.53	110.49	112.17	108.3	101.61	104.35	102.75	106.77	102.97	107.94	108.22	107.35	106.05	104.76	108.63	105.81	105.29	104.75	103.16
112.17	111.61	109.83	114.48	111.59	114.63	113.11	109.74	113.22	108.23	111.31	113.25	106.73	109.43	99.461	116.62	104.34	109.79	109.53	109.55	107.96	113.58	111.04	106.87	103.34	108.88	109.31	106.44	112.72	113.76	113.39	112.79	109.45	101.38	107.79	109.28	112.68	109.22	111.38	109.23	107.98	109.1	114.19	112.36	110.26	108.65	106.52	108.7	105.21	110.8
112.25	113.14	106.64	116.07	113.05	106.83	114.77	113.52	119.27	110.94	111.37	113.78	107.52	112.99	109.06	111.08	108.2	107.86	109.24	114.52	111.27	114.46	109.22	106.97	109.94	113.24	113.09	109.47	110.31	112.14	102.26	110.88	115	113.05	108.5	110.37	106.93	108.72	114.39	109.73	111.91	113.45	108.61	113.23	110.29	112.35	115.16	111.71	110.25	107.28
106.17	109.82	108.17	118.47	112.82	115.08	116.47	106.08	117.28	110.89	111.61	111.52	108.29	110.27	107.59	113.8	112.44	113.24	113.17	109.16	107.05	109	109.56	109.35	113.68	113.28	112.83	109.97	106.24	108.91	115.78	116.06	109.08	109.59	113.8	110.33	115.66	108.29	114.9	118.37	110.02	110.16	113.04	108.33	113.45	109.62	110.28	110.87	111.57	112.03
105.28	99.931	105.46	102.99	98.778	104.13	107.01	107.94	106.04	102.18	106.74	105.61	107.12	103.43	103.69	108.55	106.38	108.19	97.576	108.44	107.37	104.29	106.59	109.58	103.77	109.04	103.98	99.128	108.32	105.34	100.36	114.05	105.68	112.75	107.69	107.6	107.34	106.71	105.99	103.99	98.338	105.77	102.02	111.49	103.92	109.63	107.28	104.94	106.67	105.34
111.83	109.57	108.45	108.93	104.29	113.25	111.58	108.03	111.83	116.04	105.07	114.01	114.69	110.16	112.94	117.53	117.27	111.08	108.36	111.3	114.87	114.91	111.54	108.78	108.68	102.08	112.07	115.56	114.44	109.25	115.73	108.59	114.01	103.29	114.28	113.82	117.34	108.88	113.01	111.83	109.1	116.66	109.55	109.49	109.29	114.44	114.29	113.57	103.34	107.69
121.31	119.82	114.25	117.98	121.25	123.17	121.06	120.66	112.02	117.24	119.08	116.05	114.98	118.81	117.82	122.36	120.04	119.53	119.94	119.26	120.28	114.47	112.65	119.85	115.45	112.03	119.62	120.16	122.65	117.46	120.89	116.32	119.99	112.22	118.22	117.74	123.82	123.78	116.07	115.89	114.59	113.39	116.88	113.93	115.17	117.55	117.14	123.89	118.01	114.88
102.97	105.68	105.64	107.39	111	102.92	112.14	106.15	104.16	105.88	105.12	106.11	103.76	110.06	107.88	106.87	107.5	104.33	110.03	101.94	113.19	105.24	105.49	108.64	106.82	105.96	103.51	106.9	103.05	100.22	109.13	110.1	100.82	99.529	108.91	98.621	109.86	105.43	115.66	113.39	105.24	110.31	103.28	102.26	100.54	106.49	109.16	104.77	106.14	106.17
102.98	104.84	105.54	112.38	102.55	104.38	105	109.61	104.67	109.01	102.22	102.62	105.14	105.98	106.02	107.02	100.61	102.67	101.13	109.1	101.18	111.12	115.37	107.28	105.98	103.45	107.66	106.18	100.21	105.19	101.13	106.88	106.35	101.17	106.53	103.14	104.35	108.25	105.91	103.59	105.09	102.74	109.17	100.91	107.88	103.9	103.9	108.39	109.16	106.5
108.1	99.257	103.18	102.34	97.733	103.3	97.001	99.578	104.04	101.69	99.49	98.697	99.471	100.03	100.19	102.41	98.778	104.16	99.884	99.53	103.21	99.846	105.75	99.571	104.59	98.918	98.11	101.55	99.99	100.88	97.783	97.982	99.299	95.325	107.08	99.354	99.928	108	99.609	94.748	102.69	102.71	101.88	98.847	95.276	99.856	97.812	105.46	99.953	101.54
101.81	104.2	103.22	104.11	98.698	107.26	104.14	105.56	103.76	113.91	107.11	106.5	99.863	105.77	109.52	111.6	107.35	104.83	97.86	105.99	105.11	100.76	103.45	104.18	102.34	100.83	103.53	102.62	102.76	104.75	105.32	110.03	110.76	100.94	106.5	109.46	105.15	100.19	108.16	105.53	106.32	105.42	100.94	106.84	100.96	108.21	97.695	118.55	108.26	104.41
104.71	108.54	112.41	115.73	114.59	116.83	109.7	115.44	112.96	118.51	110.54	123.04	113.74	115.9	107.75	109.6	108.74	117.94	114.61	120.63	106.52	111.62	116.44	112.13	111.19	118.89	103.75	110.32	112.42	116.06	113.73	109.75	115.41	121.5	111.32	113.12	116.91	109.77	111.04	112.81	116.85	111.3	113.28	110.95	111.06	110.65	112.87	118.79	103.34	112.46
117.73	106.21	110.93	105.9	106.04	107.38	111.89	109.25	116.49	114.59	109.66	105.41	110.64	111.77	102.74	110.98	111.71	106.91	107.42	107.97	109.29	107.32	109.26	105.87	107.02	115.2	102.83	116.9	116.37	110.64	108.49	105.31	113.64	108.96	110.11	112.59	108.36	114.81	109.73	107.71	110.88	102.59	110.15	109.62	111.72	109.06	110.93	109.21	110.87	111.15
112.33	114.42	110.98	108.53	111.31	109.43	115.47	108.9	106.42	105.73	109.7	110.5	104.85	108.74	110.42	119.1	115.41	107.23	107.71	109.12	109.54	115.43	114.6	108.03	110.37	108.85	111.25	113.98	111.47	107.17	109.76	108.61	111.8	113.92	112.32	109.11	114.36	115.35	102.96	112.38	118.82	111.84	109.99	109.02	114.16	104.24	103.47	117.84	103.8	112
108.39	97.808	104.48	103.22	98.526	102.26	109.32	105.76	104.11	108.31	100.97	103.5	104.94	103.09	103.11	104.04	103.53	103.24	98.019	106.87	104.6	104.3	102.91	99.306	106.63	105.15	104.72	99.578	100.91	107.14	95.299	103.43	101.57	107.73	101.34	105.9	105.38	110.05	104.66	104.95	101.95	106.8	101.31	102.31	100.72	103.6	98.443	104.46	102.26	111.77
104.58	107.16	99.632	115.14	106.34	100.22	110.08	101.46	105.01	107.23	109.32	105.69	104.43	103.93	107.66	101.7	107.98	105.25	110.14	106.98	101.55	106.52	107.74	102.54	110.3	107.92	105.63	103.14	103.35	106.52	100.84	99.33	106.75	104.84	101.63	113.41	105.79	106.68	103.44	109.46	103.18	107.45	103.11	104.97	108.99	105.11	106.54	107.28	98.866	102.37
104.92	103.02	113.29	108.21	100.45	101.7	106.63	102.91	98.992	109.14	103.41	105.18	106.69	109.81	106.94	105.84	105.74	107.82	109.19	108.6	108.09	107.07	101.33	105.01	108.91	107.87	105.24	105.03	104.98	116.2	105.05	108.06	101.35	110.43	104.73	108.77	108.81	105.23	110.81	110.08	107.59	108.16	108.07	104.42	106.58	101.27	103.48	106.77	105.31	107.7
117.57	114.9	106.3	113.93	113.41	112.58	105.93	109.57	110.33	111.23	110.27	115.42	110.72	110.5	108.86	111.86	113.15	110.87	115.91	111.42	111.71	108.19	114.24	111.67	116.05	112.68	113.52	113.7	115.74	110.53	110.95	110.74	113.33	110.59	107.93	116.36	119.47	112.76	115.95	115.21	108.89	113.39	111.45	115.82	105.77	110.28	113.39	109.17	116.46	115.91
104.04	98.815	100.7	99.423	98.494	93.165	102.63	104.16	100.31	93.854	97.396	97.841	94.321	97.776	99.622	98.672	104.76	105.72	102.02	101.06	99.008	97.994	96.23	94.862	97.735	101.94	97.371	99.374	94.587	102.87	102.23	99.271	101.94	103.6	103.84	101.67	97.228	101.89	103.32	91.928	97.772	102.84	95.66	102.18	105.86	97.967	102.21	99.28	99.914	96.305
110.51	110.97	107.62	107.98	109.8	107.03	110.21	104.4	106.14	103.78	101.92	101.76	109.8	104.98	118.2	99.284	99.761	104.83	108.47	105.1	106.01	105.39	104.87	111.13	105.88	105.43	108.07	110.73	100.98	103.35	97.203	107.03	102.55	106.77	99.594	109.85	106.79	102.56	103.8	105.44	112.08	108.29	107.48	105.48	104.46	110.59	106.08	110.97	105.02	100.75
120.86	117.36	116.14	120.71	117.49	118.57	119.55	119.56	113.78	119.14	113.52	119.17	111.35	111.83	121.84	116.76	111.63	123.78	117.89	112.46	115.76	115.69	120.46	116.16	118.57	121.79	121.24	115.75	123.48	119.44	117.84	112.41	123.19	117.25	122	116.94	118.81	110.07	121.73	121.02	113.73	119.87	123.54	118.28	116.42	116.61	117.15	120.43	111.81	114
114.13	109.12	111.67	109.93	109.95	106.79	111.82	110.14	114.75	104.75	107.72	113.12	109.73	111.13	112.52	106.48	107.83	115.94	106.34	111.37	113.82	111.68	108.86	109.63	109.32	112.61	102.96	115.82	109.47	112.03	113.26	111.36	106.04	115.53	106.31	113.61	113.96	108.92	109.1	105.71	114.21	110.45	108.91	117.62	117.38	112.22	112.59	110.11	103.57	111.26
108.59	104.65	105.56	110.69	108.51	109.22	98.688	107.05	107.94	103.37	103.64	103.88	110.11	100.49	111.15	111.11	107.43	103.65	100.5	103.41	107.64	100.72	108.09	110.67	109.36	98.255	104.78	108.78	110.09	107.09	105.41	105.34	102.99	111.22	108.74	101.34	112.03	112.77	104.9	116.2	106.25	107.08	107.16	107.01	108.33	109.6	107.27	102.79	107.34	102.11
103.21	106.7	106.19	106.47	109.05	107.23	110.5	102.78	101.99	107.07	102.2	107.64	110.76	105.08	108.29	108.3	103.79	97.514	102.43	107.86	108.83	102.86	111.16	101.87	105.13	99.756	109.07	102.68	107.17	110.49	110.43	104.84	109.6	101.11	107.13	103.95	105.9	106.3	107.19	102.83	109.07	105.09	100.06	108.48	102.63	101.05	106.11	104.03	107.85	106.05
110.3	107.08	107.43	104.83	106.39	106.96	104.33	107.83	102.36	104.57	111.5	102.66	112.32	116.07	107.55	105.32	107.24	103.03	104.22	106.02	111.39	110.06	107.94	111.65	112.02	108.07	112.2	103.23	102.82	102.38	110.13	104.84	103.29	106.67	105.82	106.7	109.23	109.01	101.13	105.36	100.97	104.83	109.35	107.31	109.86	110.14	100.2	110.27	109.97	104.35
113.88	105.71	109.87	114.94	107.93	116.52	109.79	114.96	113.83	109.83	111.04	109.52	111.87	109.25	109.01	111.76	110.67	116.65	107.87	115.85	112.1	112.56	108.59	108.92	109.55	109.33	117.14	113.1	104.24	114.15	106.98	115.31	113.62	110.9	106.59	105.28	115.96	111.62	110.7	117.7	107.52	112.67	104.56	106.25	106.59	106.16	109	121.34	117.64	118.11
105.59	103.8	108.18	108.58	100.03	106.02	102.78	107.87	109.18	107.45	109.51	106.86	107.34	104.07	103.27	109.58	106.04	102.12	112.88	106.98	104.43	100.59	105.93	105.6	102.15	107.54	106.74	106.52	105.56	110.29	105.19	110.47	102.03	106.23	104.14	106.36	103.39	112.66	102.95	114.58	109.83	104.09	107.39	107.23	107.49	107.29	98.798	99.763	106.6	100.97
95.767	93.388	98.824	104.5	100.44	100.71	102.04	93.957	96.398	114.91	101.05	99.454	91.019	97.628	95.566	104.8	101.43	101.79	94.644	98.766	101.03	98.323	102.41	94.63	104.14	102.92	96.014	99.814	100.19	100.32	105.46	98.45	103.05	101.22	105.28	99.893	102.86	103.64	101.42	98.11	96.657	97.636	98.88	101.29	99.35	107.64	105	102.09	99.158	102.48
113.62	115.69	110.09	114.83	108.2	109.02	110.36	108.5	111.31	109.03	115.62	112.24	116.67	108.46	108.26	104.99	111.25	104.82	113.01	110.04	115.7	112	109.13	111.13	117.54	114.92	111.44	106.15	108.31	101.09	108.57	106.47	116.09	116.97	107.63	112.16	112.76	114.92	106.78	106.1	111.31	111.2	107.87	113.75	116.77	108.79	115.96	102.61	112.59	111.61
110.9	109.62	114.75	113.04	114.72	111.48	117.39	106.69	112.47	107.04	110.04	103.82	111.24	109.99	109.97	107.81	114.65	109.21	114.78	111.3	115.42	112.32	111.16	110.72	108.33	112.55	109.94	101.05	112.73	110.67	118.66	113.42	105.69	111.53	109.85	116.01	108.78	109.22	112.67	106.21	106.85	112.54	114.63	111.64	115.19	110.61	112.63	101.94	108.64	110.74
121.08	123.24	120.88	116.31	110.01	121.62	118.28	123.58	122.48	120.55	118.63	120.78	114.54	119.25	111.65	114.84	116.58	119.84	118.83	117.79	121.48	119.26	113.37	120.8	118.32	120.1	112.32	124.94	116.14	127.71	114.83	113.73	115.76	117.29	120.95	116.04	115.77	114.08	114.52	119.51	116.71	119.28	114.97	117.42	120.03	118.65	125.21	122.22	114.29	113.18
112.74	114.29	110.48	112.23	115	108.92	109.38	112.83	107.48	116.11	114.57	112.59	105.23	107.38	110.04	113.9	106.27	113.74	113.99	120.84	110.58	117.45	113.41	117.48	117.48	111.01	110.02	117.31	112.31	112.93	113.86	111.86	109.54	119.12	114.98	110.38	111.58	112.58	107.38	113.19	119.67	110.83	110.63	110.37	108.28	105.24	110.71	113.18	109.91	112.29
110.87	106.78	105.03	113.17	112.08	112.94	108.04	113.58	112.01	110.78	113.3	108.58	115.02	104.31	107.91	110.25	113.35	102.29	109.21	113.15	102.94	106.31	119.15	107.22	115.02	109.63	114.51	107.18	112.8	109.18	112.45	111.86	107.72	107.82	113.81	110.26	112.83	109.25	106.57	110.21	107.79	111.61	104.6	117.54	112.92	115.12	104.37	112.49	109.05	107.76
112.41	109.11	113.93	105.85	112.43	116.11	107.78	108.61	115.6	119.57	117.55	112.23	112.15	108.28	114.64	111.34	107.77	111.66	106.35	108.08	116.53	110.43	111.45	109.41	115.55	113.43	114.77	108.22	112.1	111.02	111.7	113.52	115.87	115.84	111.14	114.62	106.08	110.3	108.01	109.67	115.5	111.98	111.06	115.27	109.88	117.22	111.13	114.86	118.28	115.94
96.114	105.17	104.26	101.09	105.91	106.2	101.19	96.473	106.77	107.39	102.36	103.61	101.71	103.94	108.12	101.29	105.76	97.882	102.36	103.19	107.19	99.212	106	105.09	105.77	99.758	101.8	100.57	102.45	105.33	99.898	105.53	105.45	106.24	98.922	106.03	109.1	103.26	104.34	104.98	109.71	99.327	105.47	105.02	101.93	109.54	104.19	101.68	106.36	97.419
110.13	115.57	111.04	115.94	104.16	109.91	115.14	112.61	106.38	113.21	110.19	110.5	111.93	107.31	111.95	104.8	106.04	112.26	121.54	111.54	108.05	112.53	114.31	111.07	118.22	106.34	113.35	113.12	107.49	116.77	111.64	103.71	114.02	108.42	114.72	110.73	112.94	112.85	114.26	110.9	108.54	113.19	114.17	114.67	103.82	110.25	109.22	113.7	107.2	111.4
108.45	105.9	109.59	117.87	108.64	111.35	109.95	105.89	107.14	112.63	117.34	114.74	113.55	112.67	110.77	113.04	108.05	110.81	109.74	116.41	107.83	114.53	110.73	111.12	111.83	109.97	112.27	112.71	112.06	110.2	116.36	110.17	113.36	114.26	108.29	110.53	116.41	111.13	109.13	108.58	112.76	108.92	103.85	114.79	110.93	110.7	117.21	116.47	108.02	110.9
106.73	103.78	104.86	108.58	113.97	105.89	111.12	112.1	110.61	98.582	108.01	108.99	103.06	104.01	114.3	105.9	109.21	108.14	108	108.32	104.83	100.26	106.45	107.43	106.38	110.78	102.47	102.38	106.39	105.1	107.24	106.76	103.1	101.56	108.44	102.34	100.73	104.27	106.02	108.21	107.24	102.86	112	108.8	105.73	99.724	103.81	99.744	106.3	110.41
104.25	101.61	110.2	105.13	112.44	109.43	102.96	108.55	104.91	109.05	108.85	105.68	104.8	106.42	107.92	104.17	103.4	98.869	100.1	101.84	106.96	103.05	108.95	106.55	109.04	106.36	110.96	107.44	103.55	109.74	107.61	104.01	104.55	104.14	104.96	101.9	103.23	98.616	112.25	107.94	104.84	111.95	103.03	101.47	108.61	106.6	109.93	100.28	106.4	106.38
110.36	117.74	112.01	118.36	114.86	115.1	113.88	113.12	111.85	111.67	109.48	111.12	117.06	117.03	113.88	112.56	109.63	108.54	118.24	114.34	112.46	113.89	114.15	107.76	109.93	112.68	108.58	120.95	116.42	106.91	109.27	112.39	112.81	115.99	118.47	111.09	114.09	113.77	114.37	107.77	113.95	117.87	105.33	112.57	111.37	110.64	108.68	118.95	115.14	107.52
98.941	102.51	102.8	96.296	99.999	99.795	99.201	100.76	103.43	100.17	97.432	100.68	100.1	102.15	96.729	96.031	99.74	105.34	98.128	104.99	109.77	106.26	102.04	100.2	101.21	103.04	100.13	100.75	104.84	103.65	98.468	105.14	103.13	97.23	94.088	102.24	99.632	101.23	105.85	103.97	95.676	100.38	102.68	101.64	100.49	102.66	103.33	100.1	97.831	103.18
106.65	105.24	110.87	115.67	110.34	113.43	109.09	112.11	111.84	108.15	109.34	114.22	113.64	116.48	110.01	111.56	104.27	107.77	107.95	114.3	113.36	107.53	117.72	107.55	117.47	115.24	112.34	109.67	113.72	122.2	116.71	115.98	110.5	110.87	109.38	112.02	104.9	109.73	113.68	112.61	112.58	111.23	114.05	110.35	109.06	116.3	110.31	108.75	108.91	113.59
108.99	110.97	104.34	100.02	109.74	104.87	113.74	103.64	104.74	100.62	110.81	107.96	104.52	107.22	106.06	101.22	111.68	104.81	107.77	108.95	104.18	108.18	107.11	112.71	109.84	107.05	103.9	108.75	113.85	103.89	105.21	103.34	103.98	99.443	98.812	99.349	107.36	105.69	105.21	104.32	102.44	109.59	110.3	110.88	103.52	110	103.25	99.295	103.88	101.92
106.83	101.28	104.58	104.2	106.29	107.45	103.83	103.71	106.04	105.35	101.44	109.15	101.24	102.93	100.86	104.19	106.27	103.01	110.63	111.82	107.13	106.13	110.06	105.74	102.76	96.998	102.92	101.67	104.9	105.34	107.48	105.26	108.75	101.91	94.396	102.44	106.89	108.89	103.28	106.04	106.85	103.93	103.76	105.17	107.25	105.06	103.96	105.51	105.24	104.33
110.84	100.66	108.8	100.23	103.94	110.42	103.34	106.14	103.39	110.2	106.43	100.5	107.44	112.76	106.15	104.1	106.93	106.07	107.22	111.63	102.62	105.56	105.39	108.89	111.27	112.2	108.36	104.76	108.23	102.05	102.11	108.29	103.6	103.73	105.6	108.02	106.94	102.39	105.72	106.89	105.41	103.94	105.36	106.68	104.26	105.6	98.338	102.73	106.36	110.67
98.497	98.93	104.73	90.487	95.113	106.01	99.084	99.771	98.515	101.26	101.37	103.17	97.083	96.72	99.567	102.18	97.983	100.77	102.7	98.586	98.712	99.134	100.08	99.94	99.69	96.665	99.164	101.27	93.767	103.29	100.61	102.27	104.88	93.937	102.03	98.016	103.65	101.94	100.72	94.625	96.444	102.73	99.964	101.38	102.1	104.78	102.57	102.69	95.163	102.88
111.14	102.29	112.29	100.12	103.4	111.73	106.21	110.44	104.35	108.91	109.77	104.43	104.91	104.96	107.29	105.88	112.75	101.43	103.76	107.28	103.26	104.65	102.97	104.39	102.79	104.21	99.205	107.41	107.11	103.33	110.22	103.71	107.43	106	105.7	104.97	112.37	102.83	110.65	107.75	108.42	103.47	103.75	105.38	108.07	112.8	110.57	104.32	104.82	106.64
108.46	104.12	109.64	99.516	108.35	101.91	101.94	108.07	109.45	108.09	103.73	108.64	109.67	104.41	111.2	102.98	104.61	103.97	109.71	103.23	102.52	112.94	105.47	106.04	108.95	105.4	108.41	112.57	107.62	108.18	106.39	107.86	105.7	108.25	105.29	107.5	104.34	104.94	105.34	112.1	108.76	103.52	110.62	106.88	109.86	98.024	107.8	111.32	105.86	103.35
104.78	104.71	102.18	103.45	104.49	102.74	105.28	106.48	105.94	109.5	103.57	108.47	107.08	102.38	108.76	102.36	106.7	101.49	102.89	104.81	104.47	107.74	105.96	104.11	106.66	109.95	101.37	108.11	108.78	104.62	99.043	100.89	105.14	111.03	111.26	107.17	109.13	113.68	101.61	108.44	106.6	98.251	104.53	106.4	108.14	112.8	103.82	105.37	99.129	104.87
95.642	99.462	96.369	104.66	104.66	99.335	100.95	102.92	105.95	103.09	94.095	103.16	98.538	99.395	98.508	105.02	103.25	97.185	102.66	99.617	100.86	103.77	104.33	101.63	105.81	97.131	100.37	97.124	97.728	104.69	102.76	100.26	97.667	96.736	104.25	101.66	105.57	104.26	101.47	98.584	101.97	104.24	101.56	95.539	97.992	94.343	100.05	102.04	104.1	98.414
107.11	113.14	106.1	105.85	101.45	108.12	109.74	110.85	106.59	105.16	107.79	101.24	109.07	106.47	109.37	102.08	103.58	109.72	103.85	106.45	107.11	110.7	98.237	102.37	101.92	104.79	107.89	109.52	105.29	105.15	105.6	99.782	104.87	103.72	108.65	98.23	105.31	108.03	108.57	105.18	109.45	108.75	103.53	107.17	108.9	110.41	110.36	107.86	113.25	101.18
99.253	100.79	99.948	107.12	97.187	100.27	96.631	101.1	102.45	101	102.01	99.337	97.971	101.92	102.38	100.35	97.138	98.984	101.56	102.58	98.586	102.1	97.389	98.072	93.536	98.583	103.12	99.008	100.52	98.037	98.788	100.16	102.52	99.964	101.44	100.2	94.965	91.045	96.32	101.84	94.311	101.55	97.977	100.49	109.41	106.56	95.996	101.65	96.682	106.12
119.02	117.93	119.41	113.73	113	112.71	117.57	117.32	110.52	115.99	115.37	113.19	119.95	113.5	118.8	112.92	115.43	114.97	111.95	118.63	121.62	113.01	123.24	114.36	115.95	115.64	113.1	117.86	116.42	118.62	114.91	117.05	114.69	114.94	111.82	117.53	110.9	122.64	115.1	116.3	114.33	116.18	115.19	118.09	114.55	118.13	119.57	118.48	118.86	117.94
112.57	110.58	110.52	112.73	114.74	110.79	112.23	110.9	107.42	122.32	114.32	113.63	113	108.88	115.97	114.61	113.53	114.32	107.17	109.83	110.68	104.6	108.18	114.17	107.91	104.43	114.24	113.79	109.84	113.5	116.07	113.08	111.45	109.86	102.82	106.78	113.42	104.84	108.59	109.77	117.59	111.97	111.76	112.55	118.52	117.54	118.05	109.92	116.98	111.47
117.61	110.39	117.62	111.61	118.11	116.41	116.38	113.43	118.11	111.02	119.27	114.42	110.99	114.01	110.19	114.45	108.06	109.73	109.77	107.58	115.03	109.25	117.85	115.77	105.88	112.07	108.31	112.17	109.93	115.81	119.2	112.44	116.89	111.66	110.79	112.88	109.19	113.79	113.56	117	116.63	117.97	117.15	115.36	111.35	109.41	117.4	113.33	113.8	116.54
109.36	109.03	108.07	115.33	109.64	117.16	114.02	108.89	107.94	112.91	110.13	116.5	111.96	113.01	110.25	109.88	108.35	107.16	109.24	117.04	114.89	115.06	115.52	107.97	109.64	114.53	106.74	113.6	112.37	119.76	110.6	112.45	114.05	108.67	111.49	112.57	114.91	110.58	111.78	110.28	108.33	107.51	112.75	112.21	107.99	108.12	112.84	114.79	117.14	115.01
97.269	105.74	104.52	98.356	99.649	96.569	108.1	104.36	99.655	103.21	96.613	95.946	92.902	99.212	112.09	102.3	101.13	100.44	94.073	102.21	97.434	102.21	103.85	98.782	93.609	96.198	99.924	100.42	100.66	93.51	95.655	103.42	101.54	98.752	89.769	99.111	103.14	106.03	104.4	96.388	94.067	98.728	97.597	97.705	97.389	101.8	98.07	100.44	101.2	100.24
105.69	108.93	104.72	110.51	109.67	103.65	104.97	107.72	102.71	112.19	106.09	104.29	110.21	103.31	101.42	107.6	98.981	102.01	106.84	110.29	101.7	110.82	108.72	100.47	105.15	105.38	101.22	112.05	106.96	108.19	110.86	106.36	107.07	105.84	106.28	104.25	109.23	97.709	106.98	104.04	107.94	105.87	107.11	109.28	99.755	95.703	109.4	104.51	108.21	108.66
102.21	106.02	104.99	101.56	104.76	106.99	109.48	103.37	106.06	106.02	110.92	109.35	102.93	102.21	102.25	103.79	104.83	103.66	107.13	106.09	103.63	108.8	107.83	102.03	97.527	99.562	97.423	103.07	104.43	103.58	106.43	102.08	105.63	106.11	93.712	103.23	109.49	101.87	103.56	105.56	106.34	109.55	101.79	113.52	106.62	108	107.09	103.27	103.91	106.89
100.81	108.31	101.35	111.35	98.737	109.91	105.14	99.628	93.169	106.83	100.07	104.21	103.1	103.23	108.96	109.93	104.58	108.48	103.52	106.98	106.91	102.32	109.03	103.92	106.11	98.829	100.73	105.53	105.7	97.964	97.584	111.58	109.4	104.32	108.28	103.3	101.95	101.44	108.05	104.67	103.38	101.23	108.76	101.37	112.51	101.13	100.7	106.47	102.7	103.51
106.3	106.2	104.62	98.606	109.21	112.66	102.91	99.718	102.54	100.2	104.35	113.04	101.53	102.83	103.74	103.29	105.28	105.34	109.49	102.64	105.92	106.16	107.76	105.63	103.02	102.94	107.58	104.21	102.84	104.36	110.35	102.58	110.34	105.18	105.91	107.89	107.9	108.93	105.44	112	110.54	108.74	109.7	107.22	97.385	113.29	103.23	106.63	102.77	99.387
110.17	104.8	106.8	106.59	106.15	108.24	101.46	99.99	106.18	111.84	104.14	105.37	108.76	102.48	111.63	108.56	106.62	113.57	108.34	102.54	104.82	106.47	104.44	105.44	107.26	102.46	109.23	106.13	109.39	102.33	102.31	101.84	104.69	100.27	99.635	114.98	107.5	108.73	104.13	100	102.73	101.94	107.34	103.56	107.82	108.61	103.21	108.14	107.81	105.85
117.45	118.26	120.69	117.54	114.56	109.53	119.04	122.04	125.39	112.48	120.43	116.63	121.6	117.38	116.29	120.95	112.37	117.95	114.99	112.12	112.03	117.32	116.47	118.11	121.63	118.11	116.35	116.54	124.02	121.29	117.43	123.16	112.13	118.89	120.85	120.75	115.69	121.99	116.95	114.88	122.05	119.47	115.28	119.28	122.04	113.83	120.79	119.98	114.23	112.6
115.65	105.73	114.02	111.25	106.33	113.53	112.69	109.43	109.23	116.79	117.09	114.09	114.24	118.08	112.47	110.1	109.52	108.8	114.04	109.93	106.2	113.39	112.68	116.43	108.17	116.81	108.88	108.74	112.01	117.58	113.62	115.34	112.38	112.31	113.72	106.85	112.01	111.57	115.19	108.84	112.24	109.4	110.49	113.2	105.91	109.02	111.98	112.97	112.44	108.34
113.2	113.29	115.14	110.63	110.02	114.55	111.3	114.45	114.53	106.24	109.24	107.66	119.45	109.39	112.37	113.56	109.9	109.67	121.63	112.88	111.2	116.05	110.76	103.76	113.07	113.06	106.96	105.69	118.11	111.56	112.6	115.58	106.51	114.29	118.2	115.79	108.83	111.64	111.66	106.71	116.36	116.85	111.57	114.14	106.44	113.47	116.97	107.38	114.05	112.75
117.29	107.65	109.31	113.35	114.95	118.45	115.3	103.11	111.14	109.28	113.66	113.48	107.75	108.68	114.01	109.19	114.39	114.19	115.56	113.04	109.4	109.79	104.04	108.69	112.41	110.06	110.74	115.75	110.11	110.86	109.47	113.09	108.22	114.56	103.21	109.47	108.7	112.01	113.44	119.22	108.08	109.27	116.54	109.37	112.31	112.65	118.04	111.66	116.97	112.88
111.16	108.95	110.67	111.25	109.81	106.73	111.07	111.41	113.98	105.83	121.64	104.31	115.19	108.66	111.6	110.63	113.69	110.5	113.76	107.99	109.03	110.74	109.7	108.54	106.15	106.48	109.4	114.09	102.66	111.71	115.53	109.23	101.29	112.48	110.42	113.52	107.24	108.74	106.22	111.96	113.65	102.85	116.96	112.4	112.71	110.94	109.43	109.61	113.98	104.97
103.42	107.74	99.329	109.72	108.61	109.51	101.36	98.741	99.414	101.8	104.73	109.56	97.901	105.02	101.7	105.2	108.4	97.316	105.96	104.48	103.94	110.49	102.83	108.17	104.19	104.86	103.38	108.07	108.15	102.48	105.44	106.05	111.03	96.44	106.19	108.45	104.14	107.59	103.16	100.47	102.47	101.31	108.61	106.61	104.4	100.37	104.6	107.27	103.12	106.22
102.64	111.23	106.1	105.38	105.73	104.76	105.97	99.596	109.33	108.23	102.13	110.95	105.5	103.96	104.24	107.51	112.92	106.77	104.05	111.13	113.96	104.81	102.81	110.05	100.69	103.44	104.14	105.97	101.79	109.64	111.17	105.7	102.38	109.84	104.52	107.38	100.51	102.15	102.2	105.57	107.65	106.8	109.23	98.659	102.84	106.9	106.63	107.44	100.81	116.05
104.65	109.86	113.02	109.29	107.24	116.78	113.47	114.88	112.94	112.11	111.16	107.69	114.31	109.97	110.73	110.65	112.04	116.15	110.13	106.76	116.46	112.89	109.48	113.95	110.25	112.04	115.68	111.04	115.23	108.72	109.79	116.01	116.36	113.23	114.53	120.47	110.56	110.75	113.27	107.69	109.41	110.14	112.66	106.7	111.44	113.71	116.96	110.97	113.4	109.18
123.22	119.5	116.92	116.66	111.09	120.62	117.83	114.92	120.12	114.81	118.17	122.33	110.98	120.76	113.69	117.32	114.05	117.76	113.51	123.97	114.89	119.9	122.29	116.12	118.46	117.85	114.88	125	114.25	121.2	120	119.67	112.85	124.93	120	116.43	117.95	119.23	121.06	114.72	118.57	116.09	116.58	116.22	117.37	127.64	110.38	116.87	123.59	115.41
109.3	110.28	114.06	110.49	113.07	115.48	109.04	109.58	112.88	109.1	106.77	110.48	113.41	103.69	115.64	112.3	110.9	112.24	115.31	114.06	113.74	110.9	108.13	108.14	109.38	115.86	113.61	112.61	112.33	111.07	109.65	112.29	104.87	113.94	115.34	111.62	113.85	105.22	112.33	108.05	105.66	106.27	110.75	116.55	101.07	108.03	109.97	101.86	110.69	112.32
99.904	104.95	105.94	102.7	105.77	104.85	103.06	107.09	110.03	101.27	102.42	104.8	102.34	102.14	107.27	103.28	102.24	104	107.25	101.79	107.15	104.94	104.29	103.02	104.99	104.67	98.976	105.73	103.65	102.56	106.62	99.565	103.91	113.57	102.6	108.7	99.522	106.06	108.02	104.36	101.99	108.36	108.04	116.26	107.18	107.03	105.16	104.71	105.97	101.81
111.2	105.96	104.11	106.28	105.5	107.78	101.02	102.57	102.84	104.87	110.38	112.14	109.12	100.98	103.32	98.7	108.61	104.62	103.83	104.15	100.07	108.63	105.35	110.98	109.4	109.83	104.45	100.4	103.85	104.88	111.96	108.31	111.58	111.37	111.67	110.4	105.09	104.31	103.85	103.35	113.49	106.78	102.1	103.76	105.92	110.74	106.91	108.3	108.33	107.79
111.29	105.23	109.52	107.52	105.64	104.27	107.18	110.47	105.01	107.44	103.3	105.01	110.86	103.33	105.82	101.35	101.04	100.39	109.22	109.29	106.27	102.7	109.81	109.57	97.372	104.49	105.18	110.95	102.6	103.15	111.17	100.11	106.58	106.59	109.7	105.37	103.29	108.33	102.33	104.84	106.29	106.21	106.2	107.2	103.39	105.91	108.66	101.75	108.23	101.26
109.85	107.12	106.64	97.834	102.97	102.7	99.521	104.63	102.71	110.66	106.11	103.18	112.77	103.93	108.42	103	104.62	108.41	111.55	109.53	106.74	107.39	102.53	105.59	108.3	105.46	105.58	94.407	106.02	104.27	109.2	104.5	100.25	99.223	107.43	107.36	106.92	112.03	108.1	109.59	107.99	105.8	106.53	106.79	104.28	97.32	106.72	105.8	108.55	101.64
103.49	108.56	111	108.64	103.19	112.42	107	96.453	108.31	107.45	107.66	108.45	107.3	107.8	110.15	107.12	108.07	106.98	107.64	108.32	107.17	104.57	109.22	107.53	106.44	105.46	106.31	109.12	109.44	112.1	105.59	106.96	103.08	110.48	106.58	111.71	100.5	106.92	102.55	107.09	106.15	99.048	109.04	103.53	103.96	102.1	108.95	103.91	104.7	109.55
100.17	108.55	109.07	108	104.25	99.563	102.18	105.82	110.45	105.93	101.17	102.85	98.735	107.47	102.01	104.78	104.28	102.61	109.22	106.57	110.91	105.56	108.8	109.23	109.98	101.79	107.87	107.57	108.32	109.3	107.34	101.48	101.95	103.08	107.15	108.12	100.01	103.03	103.3	108.85	106.06	106.21	108.25	106.79	107.13	111.15	104.14	102.49	102.92	102.73
114.4	113.44	107.47	114.31	106.3	109.09	106.33	114.42	117.34	111.96	110.07	115.5	107.96	110.83	119.94	110.96	111.73	106.56	113.71	113.97	112.32	106.87	112.82	118.18	106.99	113.52	115.4	113.64	109.77	112.52	114.29	112.4	111.17	107.64	108.05	119.1	108.02	106.55	103.15	119.47	114.88	109.68	110.1	109.72	112.24	109.96	109.46	108.61	111.06	112.15
108.92	112.05	107.92	111.65	113.56	110.57	115.02	112.23	110.4	108.67	107.74	110.26	120.42	111.27	110.94	107.5	115.78	109.25	112.68	111.73	110.2	112.09	103.71	113.23	112.05	114.07	110.32	115.54	104.96	105.85	110.25	111.65	114.85	117.53	107.81	105.36	113.25	110.4	104.9	109.01	115.3	115.22	110.96	112.89	109.07	112.59	110.48	114.18	116.8	112.2
102.92	96.891	97.899	98.17	93.627	101.84	99.603	96.705	97.126	102.24	103.41	99.78	103.7	99.969	103.52	99.95	101.7	100.07	104.26	105.67	103.97	100.53	97.055	95.548	104.35	101.62	98.2	101.32	101.08	103.4	102.09	95.953	110.74	99.84	100.59	103.12	97.438	103.41	97.761	105.47	101.04	98.565	99.491	101.68	99.839	102.22	103.51	101.95	98.128	99.003
109.85	101.96	95.71	108.86	107.37	99.924	108.08	102.74	104.07	114.18	103.69	110.57	101.23	108.17	107.27	107.82	101.27	106.23	108.43	104.26	109.19	102.15	108.31	102.56	101.43	99.36	109.33	106.58	105.53	106.35	105.4	107.68	102.56	111.34	109.56	106.36	108.78	110.65	103.88	107.33	109.23	106.24	107.85	109.99	106.93	105.45	107.17	105.83	106.01	110.96
116.04	118.62	119.53	116.4	113.6	120.21	118.23	121.07	119.17	119.58	123.11	117.82	121.12	119.7	120.7	122.28	119.53	109.53	119.36	118.41	122.74	118.55	116.16	112.9	120.68	113.76	119.37	114.06	119.96	114.51	118.08	123.14	115.13	121.34	115.18	117.79	120.82	110.67	112.2	118.46	123.16	116.77	112.07	119.79	118.63	115.73	117.61	125.9	120.46	113.99
117.52	123.82	111.55	119.5	120.08	114.95	115.44	115.08	120.92	113	117.79	118.3	122.78	107.93	125.78	116.94	114.52	117.96	118.32	117.8	114.78	113.64	116.81	119.36	115.71	116.6	119.71	117.46	110.62	108.95	117.92	116.78	114.89	121.69	120.33	114.99	115.73	124	116.32	121.15	114.14	114.4	117.97	115.91	117.37	109.64	117.53	115.34	107.33	114.31
115.36	120.79	113.97	113.06	109.8	114.31	118.05	105.22	119.83	114.72	110.85	105.37	111.79	105.65	107.73	114.19	115.23	113.12	117.87	112.99	107.71	113.72	110.82	109.69	113.13	117.28	119.44	118.25	107.54	105.34	111.31	113.65	115.56	114.39	110.84	110.76	110.54	114.3	112.08	111.72	112.51	111.46	106.71	107.48	111.05	121.35	111.16	114.87	115.57	118.1
107.41	105.78	105.19	104.71	97.244	103.97	105.56	109.46	105.53	105.45	102.14	105.45	105.97	106.95	103.86	103.86	105.29	105.36	106.76	102.72	108.57	100.12	105.52	105.2	103.13	98.048	105.82	107	110.59	101.7	98.964	104.47	107.61	105.68	110.11	103.19	106.22	109.52	107.2	106.32	109.1	109.3	107.51	99.199	108.87	103.81	101.79	110.27	105.98	111.15
104.77	98.109	111.06	104.5	109.6	107.32	106.96	104.38	110.87	107.39	104.43	103.85	109.89	101.03	102.82	102.88	108.21	100.12	110.63	104.97	106.23	105.78	109.56	103.82	112.63	106.85	107.75	109.22	105.84	109.69	105.55	111.41	103.47	107.45	98.078	107.65	107.44	106.34	110.91	105.94	104.41	108.02	100.79	103.18	109.6	109.58	104.6	110.77	101.08	101.28
103.46	103.98	101.76	102.54	109.18	105.14	104.81	100.12	106.45	107.29	102.53	105.33	100.67	105.19	102.35	105.83	101.92	106.99	106.17	99.003	105.37	105.77	103.3	101.71	107.96	107.66	110.4	109.09	106.89	107.82	108.42	107.15	114.48	106.87	105.19	106.27	103.33	106.19	109.43	106.55	103.36	101.22	107.47	105.56	99.975	100.93	108.56	105.34	110.57	104.51
107.73	105.21	106.31	106.16	108.47	111.95	110.21	102.69	99.908	98.77	98.671	102.41	101.27	103.74	109.58	102.12	99.468	108.43	104.19	105.07	104.5	103.2	101.13	107.41	98.601	109.36	104.35	100.55	104.62	113.25	105.51	105.83	106.28	105.14	100.53	103.02	106.18	103.73	104.28	106.11	102.13	106.16	106.33	101.97	97.562	102.49	106.25	100.85	104.89	108.79
103	95.464	103.07	98.005	99.334	92.591	100.75	99.116	96.086	99.709	96.32	100.68	95.709	104.38	100.1	96.725	97.046	101.2	100.88	100.55	102.88	96.904	100.64	101.1	100.21	90.293	96.972	94.541	102.84	97.16	103.79	99.877	96.792	94.943	104.16	105.28	98.73	100.88	101.16	101.11	91.361	97.672	101.18	97.018	97.849	95.694	101.05	94.726	102.22	96.947
91.937	97.782	104.15	105.52	102.31	105.81	99.969	96.621	100.6	104.99	106.44	99.062	101.77	98.066	97.438	100.98	107.92	99.568	100.91	98.295	98.961	100.56	97.587	93.077	101.83	101.35	107.29	102.73	100.26	102.82	98.202	96.858	100.88	103.46	102.1	104.79	101.02	96.166	97.126	99.336	96.291	100.25	99.826	100.66	99.045	99.415	104.74	101.29	100.54	97.886
109.16	107.99	111.45	103.67	100.88	102.12	105.55	99.824	106.24	105.87	102.57	112.47	104.56	106.21	102.82	107.95	109.26	111.01	109.48	105.38	100.17	113.95	103.92	107.28	107.35	104.46	107.11	103.48	97.897	102.16	112.28	107.51	102.72	106.81	103.83	104.89	107.19	99.272	106.79	109.12	104.23	98.757	109.09	108.24	105.05	101.96	109.85	105.07	103.24	108.94
115.58	111.49	105.1	107.23	106.26	108.8	108.33	116.04	112.53	108.18	113.38	111.88	114.91	107.84	106.23	102.38	112.48	113.84	108.14	99.528	110.52	103.99	111.9	115.25	114.21	107.19	107.38	111.1	113.25	109.54	117.78	115.5	116.13	113.83	110.09	112.89	109.63	102.85	115.49	115.5	110.17	106.52	108.24	112.8	109.15	111.66	102.3	112.06	117.29	117.76
97.062	110.24	109.63	100.55	108.33	107.23	110.82	110.45	105.11	104.39	103.38	107.2	104.61	109.39	104.63	107.64	99.756	105.01	102.46	103.96	103.02	114.12	97.619	102.3	101.98	107.92	106.25	106.52	107.92	111.58	104.19	104.19	104.76	102.38	110.35	104.39	101.23	101.92	109.15	105.64	101.32	106.05	108.6	105.1	110.72	99.299	101.67	99.73	102.28	103
112.19	113.37	111.56	105.96	112.6	103.79	110.93	106.06	112.68	110.62	108.09	103.64	105.86	116.17	113.42	106.42	109.86	108.05	106.81	111.79	110.44	111.6	111.21	109.04	108.15	112.65	106.19	117.01	116.2	112.89	103.46	110.62	106.45	110.99	110.68	115.74	110.01	111.27	111.63	109.53	105.25	103.23	111.96	114.61	108.98	108.07	109.27	111.8	114.5	104.58
96.373	94.588	99.418	99.989	94.717	98.387	96.045	101.11	98.243	98.952	99.584	101.32	102.07	95.862	92.815	99.99	102.29	100.33	98.709	95.825	96.877	102.11	101.35	106.83	94.555	107.03	106.48	99.797	94.598	101.27	103.34	98.123	101.96	98.233	98.564	96.059	102.29	96.82	104.6	101.98	96.949	104.71	101.67	106.84	101.93	104.15	98.57	106.12	99.351	101.9
106.27	111.36	105.35	109	112.66	117.33	109.94	116.11	115.45	113.79	107.22	111.54	108.78	110.52	110.37	110.61	114.73	111.86	112.72	115.24	113.43	108.3	112.95	108.94	102.52	110.01	111.5	109.98	107.2	110.26	106.49	106.14	107.6	110.77	106.09	108.41	109.55	105.6	107.33	106.56	112.17	111.69	111.19	112.23	109.56	110.12	109.62	109.74	111.46	113.07
102.93	100.09	108.36	104.83	106.42	112.88	103.62	105.25	112.7	108.24	108.64	107.08	106.01	102.97	103.24	105.17	98.657	106.18	105.52	107.1	106.2	113.61	107.83	104.57	108.41	104.41	104.17	102.72	108.04	105.72	105.11	106.71	103.65	106.29	104.44	99.86	101.76	105.62	105.75	103.08	107.83	103.52	105.13	107.6	105.63	97.887	108.78	105.34	105.92	106.84
112.22	114.13	113.07	112.36	109.47	106.99	108.17	114.65	119.15	118.17	113.33	109.78	107.56	108.79	115.36	113.81	111.95	113.26	117.66	112.16	105.74	112.86	109.06	109.96	117.83	108.02	115.99	115.81	108.31	105.55	106.88	120.91	112.88	108.57	109.32	110.36	109.46	113.26	111.93	110.33	114.26	113.53	105.61	108.52	109.95	113.58	111.79	107.18	105.49	111.39
109.5	110.07	115.62	106.98	113.97	113.02	115.16	105.74	103.8	110.27	108.36	110.66	107.43	106.92	107.74	113.1	110.19	108.31	108.35	105.41	113.45	107.06	107.81	105.31	110.29	117	108.83	114.69	105.92	114.5	100.68	107.05	107.95	110.72	114.05	110.15	107.07	109.71	116.85	109.09	107.01	114.19	104.47	104.23	108.76	113.51	110.32	110	107.33	108.83
100.72	111.9	111.29	104.53	103.33	102.44	106.42	105.3	103.22	108.96	103.71	106.78	111.15	109.44	103.56	107.19	111.08	108.34	109.57	107.08	108.67	108.97	114.67	106.91	110.35	104.82	103.91	112.55	104.74	102.57	107.01	103.95	107.48	106.57	108.62	109.45	102.11	107.01	106.5	108.54	101.53	101.37	100.49	111.17	106.42	109.61	109.97	107.14	104.77	101.62
96.45	106.15	95.395	100.62	98.692	106.76	104.59	104.21	102.98	102.7	98.871	95.713	103.14	102.95	104.52	100	101.48	103.01	94.192	94.578	99.461	101.76	105.75	100.81	100.01	102.79	100.61	103.59	98.577	93.776	98.96	103.67	102.78	100.78	97.677	97.168	98.605	107.8	103.26	95.35	96.264	98.586	101.78	102.16	99.854	102.27	100.23	100.35	107.97	102.94
99.833	90.932	101.29	103.25	95.81	95.7	100.22	102.48	100.36	102.19	99.501	97.851	103.81	105.36	97.337	104.44	102.98	102.25	106.11	99.049	101.87	101.15	96.106	96.906	103.27	110.2	94.454	102.42	96.507	105.67	103.59	103.86	98.39	98.643	97.331	100.75	99.947	101.29	101.64	93.141	101.03	99.272	98.507	100.79	103.14	97.575	101.22	96.798	93.457	100.53
110.58	108.35	104.33	104.06	109.66	107.31	104.62	104.87	107.21	105.34	107.52	103.63	103.24	112.04	103.99	106.34	104.66	101.97	107.84	102.51	101.86	106.21	107.56	108.46	110.3	105.2	102.79	103.78	105.81	111.94	110.23	104.03	101.66	105.45	103.44	104.84	104.71	102.85	108.15	104.27	100.29	107.67	102.56	109.79	101.9	99.375	100.45	106.44	109.69	107.95
101.15	97.8	103.88	94.544	100.61	100.12	99.39	95.042	102.31	102.5	105.02	97.632	94.481	98.159	95.594	104.33	105.44	98.014	99.814	93.024	96.912	97.039	101.75	98.671	100.42	98.435	97.166	96.77	108.91	100.68	103.05	99.147	99.444	99.699	104.24	101.74	98.335	100.38	94.244	98.509	100.3	101.5	101.64	99.638	108.53	104.64	100.48	99.281	98.199	101.8
112.41	105.54	109.17	110.26	112.96	107.16	107.14	104.01	113.77	114.02	110.62	115.25	110.75	112.54	108.05	105.66	102.66	121.03	109.41	112.98	114.42	115.42	104.19	113.74	115.39	115.93	107.73	112.36	106.87	105.92	106.69	110.3	112.57	107.17	108.71	111.76	105.16	104.89	113.53	112.72	114.23	107.28	110.2	116.84	111.58	112.82	119.65	108.89	113.05	109.87
107.79	102.02	103.3	107.86	109.29	106.89	104.36	108.77	107.25	106.4	104.26	107.12	106.94	113.73	108.04	103.89	105.97	104.25	109.72	105.05	111.24	104.35	106.66	108.99	112.32	106.63	108.17	109.82	102.06	106.96	103.92	110.81	110.72	103.59	106.63	108.42	101.6	107.7	102.45	103.31	108.13	103.27	107.28	108.66	108.22	96.929	100.79	105.12	105.11	104.94
117.24	119.4	114.47	119.02	121.46	120.83	120.95	117.63	117.05	119.22	119.04	117.2	116.03	114.45	119.9	115.88	119.48	117.03	118.65	113.65	116.51	118.99	119.68	116.22	119.73	116.79	117.63	118.42	117.88	118.17	116.07	116.28	119.08	118.61	119.09	113.17	118.02	120.21	111.89	123.05	127.58	117.91	117.72	123.69	125.03	118.15	117.93	123.01	118.03	121.85
107.9	113.25	104.97	111.08	105.47	110.28	101.79	106.73	111.95	114.2	107.45	104.42	112.48	114	105.99	115.38	112.46	115.11	116.79	118.65	115.45	109.25	114.2	117.52	114.79	108.73	108.9	108.99	103.41	115.7	111.88	106.62	120.06	109.79	106.77	111.18	114.39	109.97	109.15	113.33	114.54	116.34	106.11	112.94	110.6	111.06	107.11	107.08	116.68	112.88
113.6	113.31	114.41	112.37	115.52	104.18	117.3	102.72	106.66	115.43	105.33	110.5	113.6	111.16	111.75	110.57	106.56	105.99	111.48	117.25	113.29	108.73	105.11	108.97	115.02	114.59	111.49	105.28	116.56	113.47	117.23	106.42	109.21	112.78	116.48	107.81	118.86	113.96	108.47	109.34	112.31	106.16	110.01	112.75	109.34	114.7	121.38	108.51	107.03	113.37
100.5	100.88	105.75	103.35	98.077	100.04	105.54	102.04	111.47	106.98	107.54	102.38	100.01	102.49	106.35	106.87	99.865	101.1	106.57	107.97	110.49	103.44	105.11	102.98	102.05	101.77	97.835	99.519	104.31	93.386	104.54	105.5	102.58	109.41	106.81	101.57	99.291	105.31	95.13	102.94	105.51	104.58	107.36	101.56	107.8	101.18	101.27	107.56	108.95	104.51
112.92	108	108.74	104.79	109.6	112.24	109.09	111.67	112.19	116.53	109.77	116.72	116.81	109.08	108.29	112.92	113.5	116.87	108.5	110.12	107.43	107.6	109.46	112.53	112.07	116.16	106.25	117.65	116.54	108.67	115.76	111.67	110.86	112.53	113	106.57	110.24	110.83	116.09	106.75	111.65	118.3	111.61	112.36	105.94	109.21	117.55	108.4	113.14	111.73
115.07	108.04	115.01	111.68	117.44	107.49	109.31	113.07	101.92	115.85	108.47	114.4	108.61	104.93	110.59	110.22	109.7	111.52	114.99	112.59	109.74	115.53	112.42	117.78	114.6	110.31	107.93	113.29	108.54	115.99	111.68	110.91	107.4	109.33	105.44	116.74	114.13	111.91	112.61	106.89	117.97	110.78	109.88	114.01	110.09	115.98	105.11	113.21	120.55	114.84
107.94	107.89	109.99	112.52	106.76	114.71	109.27	111.71	111.66	106.24	109.38	114.82	108.65	120.51	111.01	107.81	112.05	110.05	106.6	107.2	105.84	105.58	112.87	111.75	114.34	107.36	111.09	105.32	110.36	111.7	112.03	110.51	108.1	110.29	105.01	114.11	115.85	117.5	109.14	114.28	113.8	116.89	110.51	111.48	110.95	105.19	105.97	113.48	107.11	113.08
107.46	111.66	105.36	105.01	100.49	106.82	104.23	103.21	106.28	99.45	100.67	101.95	101.57	102.95	105.15	98.54	106.38	104.66	100.96	106.37	106.42	113.2	102.78	108.39	109.06	109.38	104.99	102.86	104.22	96.434	105.22	101.75	98.974	103.41	105	99.759	111.23	112.32	107.89	104.67	106.01	96.571	105.97	108.12	94.924	102.73	103.61	105.3	107.34	105.92
112.18	114.66	116.97	114.89	106.48	109.92	115.18	109.64	109.45	111.67	110.77	112.28	113.57	110.96	113.74	116.5	107.79	109.62	109.2	111.35	108.85	110.58	114.02	107.01	111.23	109.12	110.86	114.89	112.83	111.53	104.67	105.39	116.31	108.55	108.28	110.96	113.35	112.59	107.89	111.42	111.82	107.73	107.9	107.16	106.71	113.45	108.43	109.1	117.27	111.11
106.63	113.03	108.38	105.3	116.25	112.29	114.83	113.49	112	118.34	109.93	107.59	117.38	113.37	115.37	110.67	107.36	109.09	113.1	114.06	110.25	105.5	119.24	115.7	111.19	115.68	111.5	110.87	111.2	110.96	111.08	111.78	110.43	111.4	111.84	112.87	113.79	116.99	110.15	115.79	106.52	107.79	113.82	109.78	112.32	112.54	116.03	112.69	110.09	107.88
104.54	99.348	110.64	113.11	99.755	109.44	100.99	112.38	105.66	109.43	105.15	105.01	109.75	106.21	109.04	99.959	99.863	107.65	106.59	104.25	103.72	103.39	110.9	105.66	103.28	100.45	110.03	114.6	106.77	108.38	100.77	112.23	105.03	108.44	102.32	110.27	106	106.83	107.37	108.17	105.6	107.36	104.07	109.15	103.66	103.95	101.5	104.01	104.73	107.1
104.18	112	107.9	113.49	104.19	104.38	99.936	104.32	100.87	100.81	100.17	110.04	98.3	106.96	96.577	106.5	109.43	106.51	103.57	103.81	103.36	108.37	107.58	111	104.45	104.27	101.62	101.78	104.57	107.85	101.87	104.36	103.46	102.87	107.59	109.68	104.86	100.63	100.43	106.03	109.07	109.92	102.32	103	107.67	108.46	101.84	104.37	104.41	105.01
100.66	100.12	99.063	98.282	106.29	96.682	94.344	98.504	97.678	95.581	100.5	103.6	99.096	101.89	104.65	100.3	91.767	106.3	101.12	95.398	102.11	105.32	98.411	98.779	98.653	100.28	99.528	97.339	103.42	103.53	95.879	106.93	99.129	99.903	100.72	96.68	100.77	95.157	104.64	95.03	98.564	100.3	100.96	98.308	101.48	94.086	104.11	101.94	111.52	97.295
114.98	108.42	107.55	120.76	118.58	114.43	115.49	113.97	106.54	116.15	112.69	109.82	108.37	110.94	110.49	113.59	108.96	112.47	111.97	110.54	112.18	113.96	107.54	113.45	111.59	102.92	109.06	117.33	111.43	120.77	111.01	112.95	113.6	118.66	115.48	106.72	105.62	115.21	110.84	114.46	116.89	116.29	113.26	112.1	111.64	112.62	110.94	111.9	109.88	118.01
104.58	115.02	105.76	103.2	105.66	103.62	106.69	101.58	101.84	103.43	101.14	102.27	107.95	110.08	101.66	104.55	99.905	99.52	104.07	104.5	103.8	107.07	111.89	112.89	105.22	110.18	99.05	99.547	100.25	101.01	106.69	100.16	107.52	104.74	111.39	100.25	103.68	105.66	103.84	104.84	103.59	103.53	101.91	107.78	104.46	98.565	106.24	110.4	104.2	101.14
105.53	108.85	112.31	114.2	111.91	106.39	114.94	112.43	107.91	111.13	104.98	112.18	114.07	107.11	113.55	105.97	112.28	113.29	110.74	111.44	105.97	108.52	104.3	115.26	121.07	113.35	114.29	112.91	114.16	112.18	109.5	108.41	112.08	108.14	104.56	112.85	110.41	111.16	114	112.13	107.81	107.29	111.68	109.94	109.56	109.6	114.54	104.8	115.53	110.5
103.45	106.05	103.8	110.4	101.75	107.59	104.37	105.81	111.44	104.09	102.15	105.52	104.74	107.99	104.79	103.94	103.69	106.8	106.89	105.12	112.19	102.86	108.88	112.46	107.23	105.9	106.97	102.82	105.98	106.56	111.26	105.93	100.11	106.23	101.84	100.82	100.19	106.08	105.52	107.01	108.63	103.06	108.69	100.24	106.9	106.69	111.31	101.83	105.02	100.5
114.29	109.19	110.86	108.4	112.62	113.02	109.83	108.42	119.14	113.58	116.87	109.69	111.56	110.23	109.51	113.14	109.36	114.5	110.64	106.03	109.21	105.58	109.39	111.99	117.56	116.2	113.53	116.12	113.95	112.23	112.67	111.08	110.46	114.52	118.33	104.41	115.95	112.69	104.92	115.31	115.71	114.93	116.33	111.8	116.73	113.01	109.12	107.34	112.28	115.84
103.7	105.7	110.17	109.35	107.37	104.87	100.07	105.72	106.27	102.83	106.87	110.02	105.8	101.01	101.26	104.49	110.03	105.93	101.96	101.86	97.383	101.02	100.49	100.28	104.37	101.44	109.01	106.67	110.44	106.73	105.85	103.28	107.78	100.04	104.24	109.02	103.1	108.08	105.99	101.23	100.1	108.53	103.15	104.08	103.33	109.06	108.56	106.69	109.72	101.18
114.66	106.82	114.2	109	113.87	113.77	109.82	114.85	113.33	114.96	117.39	114.16	114.67	114.67	105.67	113.02	113.59	112.68	112.42	116.67	110	104.02	109.88	107.23	113.65	115.05	106.18	110.76	108.91	111.11	107.62	109.2	117.86	109.2	113.96	105.43	106.59	117.04	112.55	111.52	109.35	108.74	110.36	110.06	112.63	113.04	104.69	110.95	108.6	117.13
109.63	105.56	103.64	106.88	108.41	106.86	107	103.1	105.05	103.85	102.55	106.96	105.42	105.99	106.79	106.53	107.61	102.59	106.24	103.7	106.46	98.61	105.83	112.3	102.51	105.13	108.2	105.25	104.14	105.04	102.35	104.98	109.82	101.7	106.23	109.15	106.28	103.05	105.79	102.54	103.99	102.99	109.12	103.01	105.45	108.43	102.55	100.22	106.62	99.229
114.93	115.75	112.54	113.92	110.84	111.4	116.55	105.09	108.37	115.1	110.68	114.26	111.91	114.05	111.14	117.15	114.24	107.94	114.55	108.52	106.57	116.23	112.9	110.04	112.6	112.34	111.35	114.35	113.2	122.07	108.38	112.2	113.94	111.16	117.85	106.01	111.87	112.74	119.2	115.7	115.45	107.19	116.82	117.65	110.78	113.57	116.13	110.1	116.38	101.91
113.49	116.98	107.92	111.18	105.52	106.93	115.39	111.76	115.41	108.89	114.11	110.55	109.95	106	106.57	109.04	113.7	113.35	105.9	113.05	116.3	109.88	107.92	114.82	114.83	109.35	108.4	115.29	110.09	113.62	110.75	115.56	111.73	114.06	111.21	108.74	112.05	114.66	113.25	116.94	111.53	112	113.29	117.82	113.38	105.92	111.62	111.25	112.64	116.03
96.091	104.53	99.303	98.209	102.03	100.2	103.92	99.393	101.48	98.472	104.91	101.53	93.856	105.64	96.574	102.41	100.3	100.16	104.34	99.934	100.32	101.53	100.86	102.93	102.65	100.4	94.107	98.58	96.971	98.872	98.74	92.892	105.64	102.79	99.338	100.29	100.79	99.52	97.815	101.63	99.116	105.72	101.21	99.09	101.41	100.03	105.32	100.89	99.477	100.34
103.96	106.81	111.96	99.994	111.02	106.22	116.53	106.73	107.85	100.37	111.1	107.67	111.1	109.53	107.71	105.89	109.48	100.78	110.91	112.12	110.11	103.15	108.34	106.06	104.54	107.8	106.93	111.29	102.37	109.3	104.68	100.82	99.538	106.29	104.36	107.58	104.2	106.99	112.55	105.52	105.5	107.48	108.3	112.28	106.5	104.11	104.11	104.66	111.02	109.47
113.25	109.8	109.67	110.93	114.82	111.81	104.88	112.21	114.57	113.69	115.37	113.01	114.52	109.84	108.14	116.9	112.02	113.71	117.57	109.14	108.88	114.67	118.33	119.89	117.13	109.58	105.03	113.96	110.15	108.43	114.43	117.32	114.55	107.38	117.52	109.76	112.21	113.11	107.04	111.7	115.63	111.65	112.19	114.31	116.48	109.4	109.7	114.08	112.37	113.53
116.63	116.44	115.4	111.53	110.07	111.78	116.8	105.91	114.08	109.53	109.29	106.56	114.31	110.82	104.76	112.08	109.12	114.01	104.24	115.29	109.9	109.83	106.45	113.27	114.46	110.89	104.33	106.69	114.51	113.76	118.52	114.01	113.85	110.51	110.05	114.61	107.81	110.7	112.25	109.93	112.71	114.75	114.27	110.68	111.59	108.7	110.18	116.79	112.01	111
103.37	102.64	101.35	105.91	105.69	102.89	101.76	104.98	103.56	106.22	101.53	106.58	101.79	111.65	99.528	105.35	108.25	99.472	104.32	97.94	109.61	106.86	107.66	99.408	106.16	105.23	104.46	103.99	110.19	103.28	107.04	105.07	100.75	104.3	104.9	104.53	107.89	99.214	103.58	103.44	108.15	101.65	110.47	102.92	106.13	102.77	100.75	97.522	105.48	104.14
108.31	108.99	103.27	111.63	107.56	105.15	106.41	104.51	105.85	109	108.91	105.48	103.3	115.17	104.46	103.16	100.47	101.72	103.12	108.71	104.46	105.37	106.98	108.25	106.22	107.4	106.68	111.41	107.13	107.71	106.41	110.03	111.85	111.35	102.13	104.48	107.04	110.4	110.32	109.68	107.12	106.88	108.35	107.65	108.69	105.9	100.2	105.99	108.32	104.04
100.53	99.583	105.36	96.165	98.824	99.898	93.514	106.67	98.688	103.05	103.58	104.27	100.71	94.035	106.17	104.21	96.691	99.946	101.27	101.1	97.237	104.7	99.832	98.962	98.674	91.529	100.14	98.824	104.41	102.35	103.7	101.97	103.66	98.137	101.98	100.57	106.58	99.826	95.347	101	101.51	93.973	100.25	98.463	105.47	95.565	94.776	98.049	101.92	92.248
100.48	105	100.74	106.91	103.42	104.64	107.3	102.71	111.75	105.12	105.81	107.34	100.35	103.56	102.42	104.88	112.28	103.73	107.34	113.2	98.834	111.5	104.32	105.83	101.15	108.21	110.93	103.19	109.25	102.79	100.83	105.43	103.4	112.19	105.31	107.55	109.48	100.37	101.42	110.34	111.25	104.85	104.06	99.692	109.69	110.24	111.94	109.57	109.17	102.91
103.9	99.361	101.02	103.35	106.22	99.922	96.796	97.169	100.49	98.64	100.19	99.279	95.794	95.193	100.65	101	102.53	101.57	104.96	102.46	98.154	102.02	100.91	99.031	99.924	98.04	101.66	103.08	93.4	97.482	94.207	98.897	106.81	102.86	95.877	103.7	98.397	103.78	92.861	101.3	98.286	100.88	101.13	98.204	101.08	96.951	99.689	102.45	99.138	100.42
101.27	101.98	100.23	106.95	95.781	102.89	101.23	102.45	104.49	97.239	102.71	101.54	101.48	105.3	101.11	97.372	107.85	97.878	103.99	99.921	98.349	103.38	107.94	101.9	96.688	101.55	100.74	100.08	98.411	102.43	101.69	98.741	98.341	98.493	105.17	97.214	99.952	99.385	109.86	100.78	102.55	100.06	93.614	94.757	99.808	101.77	104.27	97.272	102.73	100.26
102.75	107.02	98.397	107.53	98.501	95.408	109.88	102.47	100.06	96.97	102.51	97.58	96.21	100.01	105.3	90.345	99.511	104.13	100.46	104.3	99.435	104.03	101.59	96.198	108.87	94.154	98.672	96.399	99.739	95.103	96.861	104.38	104.69	106.15	99.768	101.03	97.268	101.5	99.676	98.89	97.944	101.9	96.902	104.05	100.13	100.2	94.651	98.431	105.97	101.26
108.16	106.5	108.42	103.47	105.12	102.72	110.77	99.805	106.27	103.46	106.62	109.42	111.19	106.77	110.17	109.97	101.36	108.44	101.14	104.39	102.32	103.84	104.86	108.47	100.76	105.77	103.62	117.63	111.7	104.72	104.5	103.29	106.29	111.68	109.65	103.83	106.55	107.74	103.8	103.18	102.17	103.63	99.678	111.85	108.75	108.83	98.437	112.86	106.07	107.89
[truncated: 700 more rows]
[truncated: 150 more columns]
