# Supplementary material for: Genetic dissection of main and epistatic effects of QTL based on augmented triple test cross design
Source: PLoS One. 2017 Dec 14;12(12):e0189054. doi: 10.1371/journal.pone.0189054 (PMC5730204; doi:10.1371/journal.pone.0189054)
Supplement: S8 Supporting Information — (ZIP) [file pone.0189054.s008.zip › z4_1850_0.2_5.csv]

104.12	100.55	108.18	105.06	112.51	104.36	98.963	108.82	109.19	106.85	103.81	106.62	108.97	98.052	104.87	108.31	96.312	113.16	108.12	108.73	109.61	119.94	100.9	119.86	107.7	105.3	104.8	108.5	110.05	110.04	98.766	104.48	111.06	104.53	98.52	109.34	112.74	104.35	111.01	111.9	103.63	107.39	108.28	119.8	102.2	107.99	107.17	104.02	104.83	111.91
110.22	110.45	116.49	114.94	109.3	113.33	110.41	110.36	109.88	116.57	119.73	113.43	111.2	109.9	117.49	118.94	119.06	116.55	99.731	114.58	116.04	113.65	115.23	112.06	110.81	105.82	120.05	112.45	119.69	110.51	117.02	101.33	106.6	114.16	108.14	119.34	111.28	112.56	113.39	109.18	107.47	110.76	115.03	109.44	114.48	110.71	110.65	109.68	109.39	113.9
98.555	93.297	98.798	101.69	94.411	100.93	105.87	89.607	100.12	103.12	86.503	91.956	115.67	99.785	101.14	102.28	97.11	102.64	95.024	93.542	111.04	97.155	108.13	107.57	91.574	99.279	95.547	96.828	106.12	108.15	102.07	103.67	100.32	106.4	98.785	100.76	88.406	94.851	101.59	106.01	100.22	98.104	85.906	99.366	98.839	94.95	104.53	103.19	95.66	89.549
97.618	109.41	109.47	103.17	106.15	112.45	110.97	108.77	115.04	113.45	116.37	112.68	118.52	117.31	108.21	108.57	111.17	113.58	116.59	109.43	115.48	115.78	103.49	109.74	106.49	108.43	109.22	98.869	107.44	110.8	112.04	107.26	106.19	108.66	108.45	116.43	121.49	109.61	114.18	112.58	110.58	109.05	111.47	107.87	115.41	104.77	105.47	103.87	112.66	108.32
114.51	114.36	122.77	112.87	114.03	111.45	106.03	99.09	104.96	111.12	98.962	108.91	114.22	114.64	113.89	111.79	110.31	114.22	111.78	112.18	106.58	105.66	104.3	115.46	100.11	110.86	119.4	111.41	121.27	118	106.63	113.29	113.53	108.95	115.3	109.01	112.32	99.203	113.04	113.22	112.21	113.7	103.64	114.44	110.74	112.23	117.71	111	108.04	123.1
111.6	117.62	106.04	112.41	111.94	107.76	103.54	110.63	116.68	109.24	109.61	110.2	114.67	104.86	111.38	111.48	107.46	108.67	111.51	117.18	110.81	107.91	99.7	117.85	121.18	105.92	107.99	113.48	104.18	115.09	120.82	98.926	112.88	114.54	106.65	104.83	103.76	114.83	104.79	111.1	110.18	109.87	117.98	101.29	117.56	117.01	121.87	114.38	92.879	105.42
106.29	108.81	108.69	113.76	105.83	113.42	108	106.99	105.02	117.72	112.96	111.2	113.33	118.81	109.04	121.39	117.78	111.15	112.05	117.94	105.09	112.44	121.53	116.47	108.86	102.39	107.99	115.25	109.71	118.77	114.58	109.36	115.09	115.39	115.56	119.83	104.41	106.36	121.19	114.16	115.95	112.64	112.64	119.21	107.67	115.15	119.32	114.3	119.97	116.07
112.09	111.63	107.18	114.29	121.35	104.18	115.33	113.04	117.34	107.13	112.28	107.84	115.03	114.84	111.96	106.92	105.08	115.4	104.26	114.01	103.63	112.23	105.1	115.09	110.49	111.21	112.05	109.81	109.84	110.16	111.53	112.66	112.63	102.94	104.18	109.61	106.01	108.7	114.18	116.83	106.25	105.43	112.18	119.2	107.25	113.44	106.11	118.29	121.69	108.88
108.58	109.07	104.55	105.7	96.732	104	105.96	103.74	113.01	109.02	104.26	111.7	108.4	113.41	109.23	105.27	109.91	100.37	97.33	101.57	104.89	115.6	97.387	105.69	102.42	98.3	103.2	104.87	108.83	117.47	105.14	96.241	103.92	104.53	106.53	104.29	93.493	112.48	107.5	103.38	96.304	100.43	107.37	96.421	119.38	103.05	110.88	106.9	101.48	103.09
108.99	109.29	108.12	109.02	107.01	97.853	104.24	107.52	108.4	103.96	103.73	104.48	109	102.11	103.84	108.52	105.31	106.73	102.01	104.01	99.901	107.54	124.34	117.32	103.52	100.23	100.9	108.56	98.609	109.04	102.87	105.16	102.24	95.96	104.25	105.89	101.92	114.45	101.49	108.48	103.37	101.89	101.09	92.771	103.24	113.72	116.01	112.15	110.05	101.96
103.11	94.723	93.69	106.13	109.08	109.76	113.94	104.36	99.441	94.779	105.16	96.672	106.75	112.22	101.84	108.82	109.66	103.96	108.19	100.53	102.26	98.818	100.95	101.03	99.964	105.61	102.14	102.54	105.55	105.44	109.15	108.57	104.19	111.95	100.65	99.966	113.37	108.42	106.68	111.05	104.14	111.94	102.86	103.26	106.87	101.23	102.68	114.95	110.35	108.66
102.24	109.25	103.27	106.93	105.04	99.732	97.145	99.234	96.124	102.26	102.29	102.35	96.63	106.48	108.91	96.347	101.71	102.22	99.952	104.81	101.22	103.08	108.34	102.27	109.21	101.29	110.04	101.61	101.1	105.22	109.6	105.07	104.47	106.28	107.75	107.92	103.94	106.12	105.64	107.75	111.98	110.91	97.183	112.09	94.248	103.95	103.04	98.917	106.92	101.64
101.6	102.87	102.36	105.46	98.325	109.44	106.57	105.53	97.606	108.3	118.36	110.93	104.81	102.8	111.13	101.87	104.48	108.83	115.3	111.3	102.94	101.56	108.42	111.46	103.44	105.54	99.113	118.19	107.43	100.97	98.721	107.63	103.07	113.5	112.37	106.92	99.948	118.53	103.78	105.61	114.73	100.39	99.213	102.43	107.58	100.06	98.498	106.37	106.48	109.61
113.04	126.11	114.58	118	112.18	111.11	114.8	113.75	109.08	105.41	107.48	109.61	107.64	113.87	112.36	113.12	112.25	105.58	104.19	116.75	113.14	98.021	111.91	115.11	109.83	105.08	108.43	108.11	117.32	107.8	113.66	120.46	113	115.73	110.09	109.9	108.77	103.33	112.57	118.19	110.67	110.32	116.09	107.36	112.48	116.13	116.59	114.74	110.08	115.17
108.72	100.72	106.69	108.87	104.68	113.9	105.87	97.261	110.92	102.57	106.63	107.06	109.78	99.236	100.99	103.82	99.485	107.04	107.46	109.09	100.45	98.985	112.08	107.15	106.02	105.64	117.65	106.6	111.07	99.183	103.03	108.68	104.9	105.46	112	103.09	103.01	98.844	113.64	107.01	98.467	102.47	106.97	108.79	111.3	108.48	101.95	100.29	101.08	115.07
108.88	103.78	115.03	102.12	101.49	113.31	95.327	101.83	103.96	108.32	102.1	116.51	104.83	102.95	107.27	102.02	107.91	96.768	108.29	104.56	108.5	98.53	104.89	116.42	103.77	112.17	110.44	106.07	108.26	99.191	102.45	110.96	101.35	106.38	111.64	100.24	102.98	109	100.16	94.76	103.31	114.55	109.19	107.48	107.09	109.15	108.46	103.72	109.8	96.663
110.14	106.78	113.27	119.49	118.18	109.42	109.85	112.46	113.7	109.27	113.43	109.68	108.43	117.96	107.58	115.83	113.26	110.61	116.43	119.98	114.18	111.64	112.49	108.42	111.8	113.97	117.9	110.73	118.45	118.84	116.42	113.32	103.51	106.71	105.8	114.69	110.68	110.53	106.95	120.64	112.42	108.69	107.32	111.44	109.4	113.03	112.43	112.7	119.75	121.21
98.247	100.28	105.55	101.49	106.76	103.03	98.39	104.9	110.3	107.45	104.15	102.48	98.746	101.43	95.137	110.56	115.04	104.4	98.902	108.19	98.689	106.81	100.16	107.22	106.44	115.71	114.56	97.939	108.53	107.55	101.9	111.81	103.37	109.07	111.91	103.48	111.25	103.93	103.36	105.98	97.386	99.627	103.88	100.04	116.12	104.99	101.8	102.77	105.68	99.754
110.84	112.36	102.16	102.5	109.28	112.21	106.27	107.78	108.26	105.58	110.11	99.741	106.56	109.44	104.1	116.15	99.402	105.47	102.98	100.21	103.59	110.81	108.79	110	107.1	96.671	109.84	105.93	106.98	98.116	98.011	115.39	107.3	105.47	105.99	108.93	103.71	97.72	97.855	110.79	107.88	104	109.37	109.61	110.17	107	101.07	102.74	109.35	103.35
104.23	99.447	103.7	94.969	107.55	107.28	102.59	106.71	97.836	105.65	99.693	107.79	105.89	109.15	102.77	101.18	110.73	102.12	106.59	104.44	109.66	101.5	114.7	104.31	109.2	101.84	117.39	107.2	101.5	113.72	108.16	101.59	113.88	106.04	113.63	108.35	103.24	111.45	107.5	103.76	104.29	112.93	102.15	105.89	108.68	107.51	114.43	107.23	103.79	111.96
104.92	109.46	105.67	100.34	110.31	102.46	102.52	100.29	106.89	104.2	108.07	105.79	103.45	107.52	100.84	106.94	107.2	107.66	114.07	116.01	113.74	111.76	104.7	106.38	102.91	112.45	101.18	113.12	107.8	105.22	111.46	105.42	97.79	114.01	114.17	99.561	111.9	113.51	108.65	108.5	96.046	109.16	105.35	107.54	103.66	99.791	100.43	105.13	106.82	107.35
113.14	116.98	115.98	122.94	123.92	120.8	118.4	125.09	108.97	108.41	118.52	121.31	117.2	119.93	116.49	123.09	121.11	116.32	113.8	117.44	120.08	111.45	122.65	118.88	118.04	118.03	114.73	124.06	111.76	117.34	121.79	106.93	125.6	106	118.28	116.08	119.58	110.03	107.09	111.39	123.28	120.73	120.31	124.53	109.97	113.4	114.12	116.06	124.6	112.37
105.64	104.31	107.96	112	113.82	113.78	104.69	99.097	106.16	101.83	105.96	102.58	97.035	104.69	117.39	103.83	113	100.95	102.45	98.949	107.6	108.62	110.38	94.093	103.52	108.41	97.965	97.812	96.581	110.4	104.41	115.35	109.11	104.9	100.4	98.311	105.56	99.064	104.19	101.76	114.27	98.099	118.71	107.98	106.1	101.84	109.28	113.83	99.105	104.37
103.96	111.69	100.66	108	108.36	102.2	99.595	108.11	108.76	105.32	101.15	104.82	106.15	108.77	117.32	104.39	91.689	111.54	107.02	101.54	101.65	101.26	108.58	105.91	107.26	104.24	106.96	110.95	101.9	111.38	103.72	103.66	108.51	108.51	105.17	108.45	113.74	102.8	114.9	109.22	105.53	108.45	109.87	102.27	111.9	114.38	96.14	108.64	105.75	106.85
108.21	109.91	109.16	108.18	102.79	102.2	105.86	106.17	103.41	113.46	97.949	95.58	104.74	113.77	102.2	95.06	101.35	101.21	112.04	104.2	102.84	97.672	104.48	103.49	101.58	97.987	103.88	103.41	99.292	104.81	107.61	105.71	105.51	100.9	109.75	111.13	99.184	95.943	108.89	110.86	107.54	106.49	104.18	108.88	101.77	107.55	112.62	118.98	99.872	105.99
114.35	111.26	113.84	114.1	115.1	112.59	114.79	109.37	114.75	108.12	107.22	114.76	112.61	118.7	109.51	113.56	112.64	109.04	114.71	113.65	126.04	108.72	112.36	113.74	111.91	120.74	116.55	115.07	124.65	108.02	117.12	104.12	105.22	124.37	102.69	120.66	111.28	114.5	107.85	106.73	119.05	110.35	120.42	120.13	118.07	110.61	117.19	119.16	119.83	121.63
103.46	111.79	108.21	100.89	102.81	102.38	104.91	103.03	107.07	109.07	110.51	109.18	106.7	104.74	102.28	108.67	104.88	106.45	101.18	104.09	101.51	98.997	104.13	112.22	99.488	99.205	102.01	98.386	108.36	102.23	107.57	112.82	108.83	115.8	102.31	104.62	96.738	108.58	106	111.85	106.27	106.73	106.47	104.2	106.77	106.31	104.13	110.53	107.53	100.19
104.04	114.94	104.32	107.48	104.02	107.53	108.6	106.23	103.19	100.72	110.93	103.22	114.72	107.69	107.61	103.94	104.66	101.35	118.37	102.61	97.935	112.2	102.35	106.01	104.66	98.919	108.45	104.93	104.83	97.306	107.18	104.05	106.27	105.03	106.91	110.48	111.67	97.971	104.65	109.38	98.357	103.2	111.5	101.21	111.18	107.17	103.12	102.72	98.511	111.95
96.342	102.6	103.07	101.64	98.839	88.812	107.46	99.717	91.561	98.823	107.68	101.92	106.76	90.021	102.33	98.151	103.38	99.15	103.45	101.61	105.21	103.57	103.29	102.34	102.02	102.8	110.56	101.79	107.7	97.276	101.79	90.662	95.246	100.12	110.47	98.643	107.94	101.32	100.81	108.41	103.35	105.56	99.663	98.225	101.89	103.46	98.47	103.97	101.51	100.54
105.78	103.54	110.16	112.44	102.46	104.78	102.45	101.61	101.6	99.072	95.77	108.23	108.19	106.31	100.93	105.24	99.552	97.16	99.585	99.009	100.51	109.25	104.88	94.808	107.11	116.15	100.28	92.517	106.9	104.55	110.26	106.85	98.025	104.15	103.8	98.52	104.16	108.49	107.23	110.24	103.54	107.69	105.96	106.62	104.17	101.52	95.231	101.3	102.47	95.449
109.5	109.65	111.48	115.37	116.71	102.29	109.6	117.76	123.53	112.7	117.8	111.56	110.7	115.57	117.5	115.97	113.69	104.76	110.34	111.84	108.97	118.33	111.18	117.44	115.47	119.14	117.11	110.72	113.88	108.82	119.48	113.54	102.97	113.13	110.93	114.78	116.87	112.69	113.38	109.75	114.99	113.18	107.68	112.33	115.63	110.82	106.26	115.24	109.65	114.71
108.85	101.26	97.476	104.99	110	100.85	95.065	101.68	102.81	108.04	96.815	104.65	101.38	92.087	106.95	92.255	102.85	90.553	95.54	103.29	98.197	101.26	97.784	102.32	102	96.06	90.683	101.22	105.51	94.644	100.63	101.91	102.74	105.4	104.01	101.9	105.17	99.8	95.427	99.868	109.27	97.804	99.451	95.702	110.42	110.52	99.603	96.592	96.405	100.86
104.32	112.13	100.45	105.19	104.7	108.8	97.612	106.43	112.98	108.36	109.24	106.93	106.48	103.36	101.44	101.93	99.524	98.755	107.79	95.008	105.58	107.85	97.294	105.99	107.79	101.42	110.84	95.873	102.28	107.28	105.71	110.3	102.66	105.61	107.08	100.93	105.19	104.13	104.8	111.09	108.36	110.33	104.1	102.21	104.41	118.16	106.49	111.35	104.5	110.3
107.52	107.32	109.84	117.74	109.14	105.17	105.5	109.76	118.05	105.4	101.09	113.71	110.32	124.07	117.55	109.22	107.95	119.59	111.37	109.04	125.65	110.97	115.4	110.84	117.1	117.12	112.27	108.84	105.24	114.69	115.76	106.74	114.78	106.93	104.78	107.55	113.88	113.83	112.22	107.7	108.43	108.31	112.67	122.51	110.58	116.2	108.25	99.611	117.12	110.96
113.35	111.53	120.24	114.85	111.77	119.2	115.85	101.72	114.27	108.3	109.98	111.44	117.43	105.83	107.24	114.68	103.25	114.71	113.41	102.46	101.48	110.7	112.71	112.06	106.52	114.18	109.64	112.79	112.34	111.47	108.95	108.2	110.97	106.94	119.73	109.93	110.79	110.82	113.21	112.53	111.48	113.41	102.56	105.56	110.76	111.56	116.56	127.11	115.01	116.55
104.04	100.16	103.56	97.836	112.47	96.568	114.33	99.196	109.22	102.54	107.53	111.36	100.57	89.893	110.16	94.152	103.22	105.02	106.42	98.795	106.33	99.015	111.3	105.51	110.14	103.8	106.43	102.62	103.44	107.39	111.71	101.85	99.263	107.96	114.52	101.79	102.41	104.24	104.76	105.8	98.925	105.5	106.96	114.57	98.468	111.68	104.96	109.15	97.246	98.532
102.75	105.41	113.46	106.46	103.92	103.96	117.5	115.18	106	102.26	110.67	113.3	105.27	106.09	102.51	108.45	108.65	102.19	115.56	119.02	113.84	106.82	107.55	121.52	110.39	109.2	110.27	107.32	109.46	111.9	102.94	103.04	106.36	101.65	111.37	112.27	113.93	114.46	111.38	107.26	112.83	101.95	118.29	101.9	114.39	112.91	110.75	114.5	111.41	118.95
114.14	108.42	96.932	107.23	99.055	100.26	102.56	112.36	105.41	106.41	114.03	97.434	101	97.778	111.19	108	106.21	102.34	108.8	105.01	108.41	101.2	107.6	100.89	107.14	111.76	108.28	112.91	112.64	108.42	103.86	107.55	107.03	106.67	108.68	107.32	106.22	96.998	102.95	105.92	106	106.98	104.45	101.91	102.55	107.68	113.86	106.05	99.758	101.97
107.05	99.711	106.38	102.23	105	109.5	101.92	106.79	105.05	107.87	110.3	105.78	102.98	106.4	101.37	97.803	96.195	105.5	110.5	98.874	107.02	102.74	97.34	100.85	97.877	100.8	107.54	103.93	99.41	99.959	103.06	107.36	101.59	107.37	111.5	101.8	108.39	93.969	108.92	107.33	105.23	107.56	114.22	103.99	97.848	96.058	100.68	106.71	105.55	99.477
114.21	106.56	105.78	118.04	114.3	117.34	104.91	109.99	118.54	123.39	107.54	112.15	110.3	103.37	106.19	113.17	106.49	116.75	123.6	119.02	117.9	114.88	111.4	111.58	100.41	103.24	113.95	116.51	110.79	110.32	122.97	107.67	116.73	115.1	105.65	110.99	118.08	115.64	108.82	115.08	109.45	109.02	109.28	114.31	118.75	113.18	114.05	107.21	106.36	105.35
91.219	95.823	102.51	96.04	98.134	106.12	99.707	100.86	100.3	99.619	100.36	98.046	107.64	92.562	98.198	98.01	104.98	95.133	97.983	90.263	97.44	103.88	104.19	99.684	97.84	94.745	103.51	107.43	88.366	105.4	102.36	103.78	98.402	89.652	100.46	103.44	100.21	95.338	96.603	96.316	97.617	113.1	104.87	102.79	94.339	97.904	93.166	102	92.939	103.13
113.42	111.63	113.01	111.43	104.99	108.38	113.88	102.87	109.72	117.92	109.24	103.74	109.27	110.63	103.1	113.91	103.64	112.37	109.93	109.79	108.65	106.79	112.78	110.37	107.75	112.58	101.56	99.983	110.31	118.56	107.39	101.17	111.58	106.7	115.77	115.07	116.57	113.73	108.33	105.9	100.65	115.83	111.75	116.24	118.08	112.54	111.57	102.31	116.39	115.27
110.23	118.74	112.28	111.65	106.53	109.42	117.77	113.33	102.29	102.45	120.36	119.74	118.07	114.01	118.58	114.18	117.89	98.508	106.52	108.74	115.18	108.73	119.07	110.82	102.64	104.42	109.89	108.78	107.1	109.32	114.09	112.91	110.4	118.12	110.4	112.1	107.65	111.22	113.29	119.86	106.1	109.71	110.85	109.94	109.34	107.48	111.63	106.75	116.66	117.55
110.68	103.53	111.05	102.75	105.8	101.04	104.24	99.394	112.27	107.67	104.1	108.56	112.89	112.5	109.45	100.14	99.46	100.07	107.44	99.027	101.71	104.96	116.17	105.52	110.02	107.89	102.21	109.47	107.89	109.06	104.47	102.02	112.59	108.17	91.669	109.24	110.06	103.12	105.44	114.75	104.58	109.93	100.56	109.47	107.26	110.57	114.66	94.781	112.96	111.3
100.68	105.18	104.4	99.072	101.9	105.08	114.88	104.43	110.65	106.59	109.59	111.06	90.683	110.83	109.12	106.29	108.15	107.9	107.31	101.61	91.212	99.598	101.2	100.79	106.68	102.2	100.34	103.06	108.53	101.94	109.1	103.44	105.01	97.65	99.718	91.837	105.47	99.921	106.27	101.96	101.56	104.47	104.36	107.38	105.4	110.32	108.49	110.8	105.27	106.08
98.661	107.13	106.95	103.94	105.46	100.71	106.02	105.35	104.21	101.06	101.77	103.66	107.95	105.38	108.18	110.9	107.03	109.99	93.692	103.03	100.97	106.68	106.49	94.812	109.29	112.27	116.45	114.29	106.62	103.34	104.13	97.203	107.47	96.359	115.73	101.38	105.1	108.38	100.65	108.84	105.95	101.81	97.734	112.99	108.02	109.58	106.24	115.98	105.68	102.68
112.62	108.74	125.94	119.61	114.87	109.65	114.25	121.7	119.28	105.24	109.76	112.28	107.8	115.86	110.31	110.63	111.17	114.27	102.09	115.13	106.38	114.29	113.18	108.2	113.8	110.46	111.18	97.814	113.92	115.84	118.16	105	115.92	110.56	111.93	115.48	108.22	112.92	104.93	114.16	107.96	110.4	108.86	113.9	122.16	112.73	117.3	106.6	122.63	113.2
103.93	114.91	112.42	111.18	103.39	117.73	125.36	115.47	109.94	111.51	111.61	116	111.69	110.11	111.29	103.46	113.66	113.88	114.09	105.98	108.13	105.23	111.99	120.41	118.25	106.13	110.73	115.07	123.57	107.62	101.88	107.15	103.45	109.67	108.14	112.89	101.85	120.36	102.05	103.62	121.36	103.19	117.24	109.89	111.94	99.276	118.51	105.48	104.4	113.41
103.93	101.13	97.594	104.94	117.46	97.284	111.14	106.79	103.06	101.91	106.15	107.48	101.7	105.89	106.86	105.21	112.28	96.026	108.74	105.11	104.36	102.89	108.32	106.44	101.37	104.74	110.7	98.957	107.54	103.42	109.22	97.178	105.01	100.23	106.16	102.95	114.96	113.32	108.32	99.629	111.64	103.64	116.62	104.51	112.89	105.01	110.51	100.31	98.94	108.1
91.362	102.83	103.28	94.585	105.43	100.54	101.26	106.89	99.754	103.04	95.081	98.179	99.766	96.993	93.188	107.58	101.91	95.929	94.179	102.16	90.417	102.66	106.96	105.12	109.73	113.81	100.62	99.957	103.99	110.41	100.81	101.15	100.57	96.887	100.28	97.764	106.41	94.322	96.257	105.59	92.087	105.38	102.28	97.364	106.94	102.87	110.97	91.185	96.828	100.91
103.96	109.07	107.3	98.93	105.09	105	118.82	98.355	110.43	101.06	107.81	115.17	107.42	109.6	101.28	110.33	110.43	111.65	116.05	108.77	100.2	100.72	108.02	99.473	101.75	106.85	104.9	102.91	101	102.55	106.15	106.43	111.92	101.7	109.52	101.78	102.2	102.11	101.73	99.974	107.77	108.59	102.06	111.89	112.94	107.31	109.86	98.062	106.17	106.84
112.83	107.49	108.45	110.37	97.844	108.16	114.35	112.86	106.69	110.96	110.27	113.48	113.76	110.48	107.16	101.65	109.59	102.18	108.15	113.44	108.6	110.69	108.76	104.79	117.33	105.18	99.751	102.42	110.89	102.02	100.55	109.09	107.24	117.52	110.7	109.38	108.54	112.47	109.72	111.78	119.08	109.71	111.08	108.74	113.6	107.44	108.28	106.43	112.96	113.05
107.05	98.778	105.2	94.022	93.774	93.511	98.645	99.33	101.19	106.15	107.79	102.35	93.16	104.71	91.22	99.148	100.25	94.624	98.597	105.61	92.55	103.89	95.956	108.7	110.41	96.123	106.04	103.3	100.93	98.277	104.89	105.1	102.28	111.91	103.62	113.68	98.551	102.8	96.48	91.728	96.731	93.29	106.17	104.23	99.372	101.54	102.38	102.7	100.49	99.257
104.12	111.93	99.268	101.93	112.41	105.47	109.85	107.29	101.61	98.166	98.913	108.51	105.48	104.61	108.1	103.05	118.67	112.89	101.15	111.83	101.71	101.49	108.25	104.7	101.13	102.09	112.66	106.17	97.685	101.56	98.106	115	103.33	95.373	104.16	99.447	104.91	112.52	107.53	105.66	104.57	101.06	109.58	107.27	95.289	97.641	106.66	106.5	104.59	100.99
109.03	103.65	93.53	110.55	97.683	104.05	99.876	101.9	106.06	101.9	98.232	106.35	111.04	98.36	101.46	102.23	111.08	109.07	103.36	100.34	102.37	108.85	108.34	103.41	101.55	99.901	106.37	109.42	104.11	102.3	109.19	107.99	98.03	99.797	104.36	104.98	108.46	106.45	106.41	104.37	104.7	96.087	102.14	105.11	108.68	98.69	104.08	112.47	108.73	105.03
95.897	103.16	104.56	106.75	101.92	100.01	108.52	102.92	89.076	100.54	105.57	102.39	95.428	99.226	97.932	108.52	104.79	98.208	98.594	103.99	105.48	100.07	97.323	106.84	106.27	97.207	102.08	98.146	106.49	97.539	101.5	108.57	98.832	101.51	103.3	100.09	98.606	100.59	97.485	102.97	99.436	95.269	103.29	100.58	95.481	100.14	91.016	106.49	100.6	102.45
111.52	100.71	98.684	95.016	102.17	90.803	98.403	106.43	99.964	100.53	106.41	103.66	100.36	108.2	92.84	98.316	98.65	92.694	96.645	103.63	101.36	92.798	95.382	95.887	94.34	104.72	98.314	94.078	109.52	97.313	99.726	96.613	102.78	95.109	96.015	100.54	102.39	108.29	100.63	100.44	85.734	101.25	100.7	110.96	104.9	103.04	98.047	101.2	98.83	98.391
104.73	112.67	124.51	107.4	105.79	115.82	114.49	112.65	110.23	117.48	114.25	108.1	118.07	114.31	113.38	103.94	118.24	101.89	109.27	109.87	104.02	121.86	116.26	118.61	108.19	111.83	110.67	109.97	108.26	113.15	113.02	111.89	116.86	117.03	97.709	115.83	108.97	114.99	108.97	111.44	114.51	115.3	104.07	103.3	113.08	109.97	105.56	113.28	108.21	116.86
103.16	115.08	104.17	103.95	110.49	113.74	109.41	109.43	114.99	113.06	102.94	106.37	113.87	114.32	117.45	105.92	113.74	112.98	107.61	116.8	113.67	108.88	112.74	118.69	107.29	119.69	122.35	120.96	108.89	114.46	118.72	115.71	129.86	110.07	116.76	111.37	110.46	117.64	120.45	106.2	118.52	107.48	115.66	114.8	110.78	122.18	106.15	100.47	102.82	110.05
91.788	99.536	96.634	94.832	104.52	97.09	95.829	104.7	102.64	104.6	96.702	92.037	97.333	99.28	98.809	101.55	94.25	96.118	95.018	96.203	101.97	101.48	103.35	105.09	104.96	106.48	88.644	97.901	89.167	99.133	103.02	91.436	100.23	88.467	96.278	104.95	98.808	100.49	106.17	106.28	103.48	95.565	95.983	109.43	109.75	109.02	99.924	96.729	97.802	99.292
109.07	103.97	109.4	106.66	102.48	99.858	106.4	109.56	107.07	105.32	107.63	97.321	106.8	104.55	102.44	102.71	110.12	103.14	106.19	107.14	109.55	107.15	108.6	98.838	109.77	109.32	106.16	112.45	115.61	111.32	114.18	110.44	95.229	110.13	108.8	100.9	108.31	104.42	108.64	105.03	111.06	108.07	101.33	114.17	109.84	105.19	102.73	107.62	107.35	105.24
103.64	108.23	104.23	110.69	99.349	110.48	101.26	105.46	104.82	106.31	113.36	109.07	94.303	107.03	107.71	89.956	108.88	93.828	109.26	108.26	99.003	114.86	104.08	113.49	99.635	110.34	100.16	106.31	101.95	106.11	106.27	101.01	102.8	94.973	105.19	102.27	105.6	106.46	108.18	105.14	101.16	113.35	101.8	102.35	109.5	106.39	99.773	101.78	108.2	98.174
116.33	108.53	97.401	105.47	104.43	103.65	104.61	104.32	106.84	107.94	107.9	109.29	103.5	107.35	105.93	100.8	100.54	99.759	97.891	111.77	108.23	110.11	110.96	103.71	103.27	105.23	105.54	104.19	112.67	109.99	95.946	105.87	101.77	105.37	107.02	99.192	105.17	105.18	113.75	113.09	109.86	104.32	110.42	99.497	100.35	101	107.28	106.41	106.39	106.41
109.85	108.03	108.38	103.82	97.447	99.929	104.05	103.03	102.3	114.15	103.25	100.47	97.782	98.525	95.258	96.072	107.76	98.011	107.69	99.486	91.256	101.29	103.48	106.38	108.27	104.64	104.03	107.58	91.441	105.78	103.43	107.34	95.345	99.212	110.23	105.53	103.14	114.13	108.07	100.55	104.29	103.9	106.19	109.38	106.38	106.92	108.34	96.807	102.87	113.34
115.32	106.76	123.55	117.03	110.06	111.97	107.61	104.56	111.27	99.774	101.32	103.46	110.56	115.66	108.42	117.08	113.43	111.68	108.31	108.31	114.68	111.21	104.23	116.52	106.81	115.09	110.37	114.85	111.02	111.36	115.7	110.01	110.19	111.99	110.76	118.07	105.25	113.49	107.15	98.655	113.23	114.79	116.14	116.58	116.86	110.35	112.74	111.21	112.14	105.12
121.49	113.83	117.07	123.56	120.34	112.74	118.57	124.79	116.93	118.45	116.54	121.89	117.88	119.85	123.97	119.95	127.1	120.9	119.63	123.3	115.46	119.26	117.47	118.8	113.85	116.05	113.41	110.43	116.24	116.01	118.89	125.89	114.77	112.89	121.71	121.21	127.08	121.43	124	114.31	124.75	117.51	118.51	118.04	114.83	111.77	119.83	119.75	115.99	127.37
112.87	111.98	113.75	124.54	111.22	114.34	109.16	108.98	109.91	117.3	117.25	113.28	109.55	114.47	107.24	105.93	116.79	112.31	108.77	113.05	113.07	104.14	107.22	108.93	122.71	110.75	107.5	102.06	108.89	116.99	110.85	112.09	106.42	113.41	105.9	120.68	114.48	110.28	109.79	112.99	115.1	103.94	106.8	107.88	106.61	107.04	109.22	105.83	120.41	106.03
100.3	106.18	104.58	108.02	108.32	104.11	109.12	108.15	112.07	115.14	112.12	109.51	113.57	103.68	109.15	102.4	110.16	98.034	112.29	103.92	95.97	113.6	98.727	105.24	100.29	99.75	106.45	111.54	108.27	100.83	105.72	108.81	117.75	108.52	111.39	112.29	94.753	112.83	106.21	109.51	105.96	97.285	113.93	100.5	107.73	103.66	111.71	109.15	103.43	107.37
104.6	107.99	108.83	114.36	110.18	117.29	114.84	105.56	108.61	115.66	114.22	109.6	116.48	118.41	106.63	102.55	109.37	115.05	109.67	116.61	120.76	114.26	103.87	109.53	110.5	116.76	103.66	114.3	114.17	109.15	112.46	115.49	120.79	108.29	104.71	109.5	113.06	110.13	111.25	110.66	100.56	116.05	115.32	113.68	106.66	111.59	110.44	109.34	114.71	113.25
105.88	106.41	111.13	119.47	108.85	115.27	103.99	114.01	122.56	116.38	114.45	111.12	110.23	109.72	106.67	108.99	111.01	101.55	114.13	109.83	112.09	113.64	111.33	108.68	104.58	119.79	117.5	112.34	113.01	116.52	107.08	106.18	107.67	114.53	110.12	109.16	115.27	111.4	105.42	104.07	112.61	118.38	101.49	117.95	115.51	116.56	108.22	103.93	98.112	115.1
102.37	109.51	105.83	92.716	101.12	108.63	109.14	109.31	112.5	107.98	101.1	104.19	105.7	109.51	102.14	111.48	96.848	111.14	103.4	102.02	109.44	112.42	104.28	103.02	103.45	101.93	109.4	97.247	102.27	101.31	108.79	107.79	108.94	102	104.16	91.982	103.58	99.084	111.15	104.69	112.43	100.41	104.23	109.59	116.01	97.095	105.97	94.127	106.98	104.12
101.07	96.936	92.322	99.906	104.23	100.5	105.1	108.9	92.389	106.35	104.03	93.984	96.747	93.947	96.104	103.65	100.34	95.872	105.34	93.309	103.8	103.82	103.78	107.21	97.338	96.196	100.17	104.05	95.996	101.01	102.82	100.72	97.09	106.19	112.08	98.077	97.115	96.866	101.41	103.37	94.742	95.236	102.41	99.098	103.42	105.6	95.818	107.69	99.524	103.16
107.32	98.636	96.066	97.559	103.29	96.193	100.83	102.52	99.506	101.92	100.27	94.401	94.28	89.944	102.51	99.875	104.02	108.71	92.904	99.246	102.21	97.887	97.313	98.394	99.897	102.31	92.64	102.1	98.085	108.24	108.45	111.79	95.029	104.21	106.44	107.54	94.804	94.872	106.17	96.049	107.47	106.08	96.884	112.42	96.747	102.58	104.25	94.713	103.29	90.73
120.36	112.3	118.53	106.44	115.06	110.66	109.61	115.5	109.5	114.83	115.45	114.08	117.43	107.07	111.15	111.75	110.43	108.85	107.7	113.71	117.59	107.35	113.95	113.95	111.2	111	112.9	111.43	108.28	111.39	101.01	115.76	110.37	111.62	106.81	112.36	110.06	106.75	115.01	112.16	110.91	108.66	107.09	102.53	105.06	119.14	116.25	119.37	114.27	117.13
106.23	116.48	116.91	111.32	113.69	110.94	99.061	109.32	116.49	105.63	99.303	107.95	111.71	110.34	103.37	103.09	110.64	111.17	107.39	118.16	106.36	114.15	109.63	106.39	98.425	100.03	101.01	103.25	113.37	102.18	97.813	114.56	111.8	105.65	107.81	113.97	109.82	112.71	110.19	108.23	111.55	106.22	106.15	106.33	101.43	108.32	101.31	106.24	101.62	108.74
115.04	113.81	107.23	109.05	109.93	109.39	107.48	107.77	113.41	99.519	120.47	108.15	115.75	107.16	127.79	112.58	111.16	111.06	101.9	112.87	117.91	112.74	117.65	109.83	116.28	104.28	125.03	107.84	112.82	111.43	108.38	111.96	114.86	108.16	119.27	113.95	112.26	114.69	113.8	116.59	113.74	102.19	116.43	111.81	113.63	106.23	111.66	99.424	101.28	110.35
105.07	113.6	99.111	101.62	102.33	102.55	108.41	112.9	107.5	98.95	109.34	100.84	108.52	106.22	107.13	95.173	106.89	102.1	113.82	101.06	106.33	104.89	111.72	119.52	103.01	109.8	105.52	97.415	108.97	111.75	113.76	104.5	108.71	111.06	105.81	103.99	111.9	109.31	99.941	109.27	103.87	117.94	113.74	103.94	98.664	102.43	106.88	109.55	106.18	102.28
105.71	108.38	109.95	94.786	107.9	95.678	116.44	95.936	92.577	101.58	101.8	104.84	111.29	101.91	100.23	104.43	99.819	96.391	106.41	92.705	94.866	100.05	111.8	104.35	105.6	102.47	99.732	101.09	114.38	103.54	111.72	101.94	108.63	100.75	109.43	106.74	111.97	105.72	103.53	106.41	106.13	101.88	106.09	109.56	102.27	111.93	103.46	97.186	92.331	98.963
116.2	108.56	125.6	120.97	114.13	115.94	113.87	113.01	108.96	118.07	108.93	117.2	120.91	117.61	117.06	120.39	120.75	117.94	117.26	116.78	117.81	122.08	120.94	125.76	118.3	121	114.43	108.99	112.87	107.99	114.32	117.6	121.65	120.22	114.93	106.43	114.2	117.76	113.34	123.26	123.51	111.75	124.33	120.37	102.37	112.3	118.18	108.76	122.22	114.84
107.67	108.04	102.14	106.08	104.7	108.16	113.31	105.03	103.67	109.62	106.32	93.371	104.65	99.896	110.6	105.5	102.44	100.83	104.55	106.25	104.73	104.89	118.11	111.19	106.4	102.39	104.52	104.03	109.12	115.62	101.05	103.62	99.241	107.53	107.19	113.87	110.93	106.22	105.88	106.95	108.6	110.5	109.69	103.35	108.68	110.81	111.44	105.38	109.51	105.64
99.707	106.41	106.42	103.61	107.98	104.77	99.047	110.89	103.94	107.5	96.008	103.55	104.62	107.02	101.92	104.2	108.26	104.16	105.6	108.19	107.96	109.11	109.48	101.11	108.32	103.21	107.73	114.62	107.55	105.71	102.63	109.33	104.31	104.11	109.98	107.23	106.42	110.57	101.23	103.09	111.19	104.16	102.3	97.701	96.987	95.965	95.719	103.35	101.76	108.58
91.678	102.47	89.167	103.69	99.88	95.342	96.981	102.24	93.544	89.763	107.52	103.97	93.818	100.35	97.696	100.29	97.532	99.746	100.77	98.779	107.38	94.242	106.53	98.164	96.465	100.85	103.6	98.745	100.83	92.699	94.485	96.156	104.32	87.842	93.61	95.873	99.323	100.73	102.26	103.93	102.51	105.27	99.945	92.688	94.993	99.563	105.05	94.517	99.135	101.15
112.57	101.13	98.693	116.37	108.38	109.55	116.28	121.41	111.3	108.89	109.57	104.02	98.134	105.34	114.64	108.94	122.2	114.09	106.87	113.25	103.48	120.21	104.3	110.01	113.07	112.02	113.4	108.73	110.91	106.51	107.38	108.21	108.69	110.33	102.03	112.42	108.95	107.74	120.71	103.18	106.53	108.8	108.32	112.25	113.76	117.68	109.89	111.63	100.41	108.55
109.32	105.24	113.83	92.283	105.47	98.539	97.536	105.62	109.12	106.13	114.34	105.8	105.97	105.99	100.69	100.95	102.24	103.97	98.197	101.6	107.94	117.76	114.36	102.99	111.76	105.59	103.62	103.62	108.26	113.4	110.8	110.06	111.77	108.83	104.85	108.72	109.74	111.34	100.5	105	112.86	108.2	109.41	95.284	118.35	106.05	97.999	95.695	114.96	108.18
107.6	113.68	113.14	116.87	122.81	113.2	110.04	115.9	105.17	119.61	111.11	113.12	116.45	109.15	110.48	107.05	121.42	115.42	110.58	116.14	104.46	116.99	113.95	105.48	108.21	107.63	106.41	121.07	109.95	108.69	106.97	107.5	109.75	108.9	99.706	107.62	126.27	111.39	124.76	114.91	122.85	111.55	119.51	103.75	117.81	107.43	106.91	120.19	110.45	116
107.66	107.63	103.01	104.21	104.98	110.51	110.43	113.32	102.6	106.49	101.35	104.18	106.53	113.18	110.92	99.738	107.74	97.679	106.81	104.72	107.23	101.83	113.21	105.94	103.07	103.5	101.27	109.77	102.46	104.7	102.78	108.86	102.41	109.93	90.208	112.72	104.49	102.66	108.92	104.23	96.648	108.61	95.537	108.11	102.85	101.28	107.69	109.06	104.06	102.95
104.83	105.76	114.39	98.439	104.77	103.31	111.54	106.7	107.07	109.53	112.89	103.1	108.4	107.38	103.3	108.1	112.23	105.49	111.83	108.43	115.98	108.19	110.76	106.6	99.888	110.65	114.76	101.79	112.23	101.23	118.87	108.86	102.77	114.65	104	100.83	113.85	107.51	109.16	111.92	100.91	96.583	103.51	109.63	103.19	113.27	117.07	109.53	109.14	104.32
112.48	117.5	116.32	109.95	104.35	115.75	108.71	110.18	104.09	112.96	105.07	102.63	102.63	116.33	98.822	112.2	108.56	115.16	110.27	111.96	106.26	111.65	112.09	107.07	110.3	114.3	114.65	115.25	122.36	114.27	109.81	109.81	115.12	112.26	112	105.31	115.61	113.63	112.46	114.28	111.05	106.18	112.63	112.09	110.88	109.82	109.9	109.43	104.34	101.93
109.18	109.75	98.546	114.94	103.67	95.774	120.94	108.38	103.7	99.014	105.29	108.01	97.26	110.6	107.11	94.455	104.88	102.69	103.01	95.069	107.23	105.69	112.72	106.98	102.64	106.2	107.45	115.29	97.519	103.38	114.19	104.7	102.94	103.3	99.122	108.28	103.11	95.558	94.288	104.01	107.28	104.86	110.03	107.08	95.814	104.97	115.55	102.22	112.09	105.39
119.66	125.19	129.41	114.89	124.09	118.98	116.91	110.2	117.97	126.71	118.07	116.2	111.86	113.69	107.75	120.57	109.1	117.65	115.66	115.16	122.15	116.57	119.09	118.55	115.01	117.28	124.68	113.87	127.14	116.23	113.65	116.59	123.62	111.57	119	120.7	115.92	113.05	119.03	114.81	112.24	115.05	119.7	111.78	120.76	116.98	113.62	119.75	115.1	112.24
103.08	104.83	92.204	101.16	108.09	101.22	95.366	104.1	106.04	100.91	101.52	96.248	104.53	100.67	96.457	104.68	95.375	101.88	108.45	100.83	102.9	93.637	94.59	102.91	107.49	102.83	102.6	108.04	96.068	95.278	92.199	98.048	100.06	105.05	98.171	90.113	97.249	95.063	97.695	103.41	101.29	103.73	94.896	105.51	104.63	103.96	104.36	99.29	100.78	94.779
94.173	109.83	112.45	105.93	106.99	106.57	101.74	110.2	101.47	107.01	101.16	102.55	101.56	104.38	113.87	103.68	101.72	107.72	105.02	104.92	106.06	103.53	101.69	108.56	109.14	112.6	104.09	97.927	107.82	104.33	109.29	108.88	98.707	97.525	101.99	109.3	97.899	102.02	104.5	102.94	110.69	107.31	102.79	106.21	105.3	101.63	103.99	100.98	95.285	110.57
100.12	103.81	97.181	93.604	102.75	102.92	97.892	105.02	104.06	92.92	89.958	101.14	97.905	104.98	102.88	92.322	93.527	105.29	93.452	97.852	110.34	95.245	95.156	102.3	98.302	101.79	101.43	99.549	95.647	93.764	100.1	86.354	101.75	101.09	98.88	104.98	100.65	104.46	95.065	102.19	101.53	101.43	98.598	98.26	99.72	100.38	98.476	93.495	95.867	98.331
95.949	97.528	94.532	103.2	87.653	102.09	96.025	111.47	100.43	101.13	98.154	110.24	101.67	104.46	103.19	98.564	100.27	99.539	98.551	95.546	93.456	100.67	94.704	97.686	97.872	99.503	103.14	109.16	98.892	92.732	95.795	105.34	89.69	107.58	99.368	101.34	101.85	92.652	94.159	107.39	100.73	100.91	95.959	92.422	100.58	104.85	94.939	102.36	100.1	102.57
110.87	100.72	94.476	97.034	114.43	90.974	94.051	104.12	102.1	111.29	100.53	88.749	106.99	98.23	109.99	101.39	98.331	104.66	104.86	100.63	90.721	109.81	112.92	99.51	101.42	99.569	110.3	95.256	100.78	102.54	99.378	103.32	103.57	94.183	106.41	102.22	97.758	93.806	104.66	97.412	96.296	95.539	96.301	107.13	103.94	98.07	94.906	96.662	100.38	101.8
112.04	109.08	100.57	99.946	100.93	98.221	107.64	109.85	97.275	101.4	109.87	110.89	91.987	99.708	109.24	97.301	102.96	106.74	99.925	101.99	110.86	102.81	107.55	99.126	105.34	100.44	102.87	108.55	105.53	97.933	98.302	103.44	103.63	103.47	101.07	109.54	99.531	91.506	114.24	108.66	106.13	102.98	114.49	105.4	99.983	101.42	110.28	108.96	100.8	99.604
104.82	102.62	111.8	109.69	115.16	102	104.06	118.68	104.24	109.66	97.51	104.99	113.75	103.81	109.51	99.35	103.69	107.77	103.33	101.2	103.35	104.41	110.32	107.15	104.66	106.36	112.17	106.79	110.19	102.96	113.54	115.95	110.82	107.6	103.31	101.32	101.01	107.63	111.83	107.6	99.192	109.91	100.21	110.85	101.27	109.74	106.32	113.67	101.75	96.944
111.23	103.02	108.96	102.17	93.777	104.02	102.01	111.34	107.78	90.61	100.66	107.82	101.69	114.45	105.73	110.06	110.5	106.17	109.21	93.001	109.11	106.33	104.89	104.11	111.95	94.547	101.35	104.23	95.198	108.73	103.77	105.24	102.04	101.87	98.051	104.15	96.889	105.02	101.31	100.32	102.19	104.8	108.27	100.78	104.69	109.84	106.25	114.49	107.51	102.87
100.55	103.01	103.7	101.66	96.191	103.19	107.71	103.31	110.8	104.92	106.61	98.55	100.51	99.735	109.71	102.89	93.2	92.925	102.21	104.71	98.533	102.49	99.247	100.34	102.87	92.168	104.2	100.76	91.202	89.027	103.92	104.24	91.361	102.77	93.809	95.014	98.548	93.46	93.601	93	99.75	93.002	100.83	98.12	107.24	99.804	96.89	99.474	104.5	99.602
119.87	106.73	108.58	117.67	114.61	107.5	116.89	113.36	108.16	115.45	107.18	124.27	108.18	110.76	108.41	108.49	101.42	110.67	110.77	104.79	112.1	109.97	111.88	111.09	108.67	106.5	112.34	108.65	110.15	101.93	104.72	104.49	118.75	114.57	114.21	115.59	114.13	111.5	115.27	113.48	108.78	108.85	108.68	117.56	117.38	108.46	108.68	113.81	112.76	108.14
111.04	112.89	102.92	87.812	110.69	109.29	103.73	105.55	106.46	106.17	102.76	104.91	99.179	109.26	106.18	104.59	102.54	103.52	103.37	108.98	104.6	109.56	105.8	103.03	92.105	96.188	100.6	118.97	104.62	108.28	97.638	102.83	99.187	108.89	103.31	103.77	112.32	105.97	107	97.664	109.58	106.06	109.5	96.19	110.49	102.05	103.27	103.18	102.76	114.46
107.04	109.87	109.88	116.89	115.01	110.53	109.78	115.06	102.9	121.14	115.23	116.38	104.95	110.51	114.83	107.8	117.59	106.53	106.08	110.79	113.13	120.4	111.3	114.18	116.14	108.26	114.16	111.33	114.32	111.45	113.33	112.31	119.65	108.93	105.6	106.22	114.52	115.8	106.72	117.17	115.08	113.55	115.4	109.96	109.38	112.54	113.36	118.01	114.76	106.47
97.659	100.92	102.56	103.78	101.38	112.64	109.49	113.22	112.55	109.18	105.11	103.39	100.56	109.48	108.74	102.95	109.52	96.632	100.01	109.7	106.92	95.428	113.08	107.65	94.099	99.21	105.74	105.05	109.93	108.22	109.74	102.33	105.07	101.59	106.56	95.542	110.81	110.11	102.91	112.69	109.2	99.922	99.32	110.92	105.57	111.33	103.69	113.74	108.52	104.69
103.59	101.53	96.871	103.9	108.28	106.77	107.28	99.745	103.18	102.17	103.29	108.38	107.26	111.27	112.25	94.814	103.74	104.29	95.554	97.76	101.81	111.91	109.97	107.62	112.51	106.07	106.71	106.26	107.08	101.76	102.51	104.43	106.59	107.44	107.76	106.01	107.34	106.51	102.18	100.32	104.79	105.87	103	97.877	108.92	105.24	105.89	97.475	96.883	98.528
115.27	109.94	117.47	108.44	105.47	109.2	106.19	106.43	118.56	115.33	109.1	102.99	119.47	112.85	115.45	118.78	113	111.68	115.56	109.7	117.39	111.97	119.7	101.37	112.03	117.83	108.89	112.03	107.84	112.1	110.73	114.66	109.06	109.9	111.86	106.08	113.85	125.58	116.18	110.74	110.59	112.34	115.18	112.46	116.51	131.94	109.84	106.58	118.21	105.52
95.733	100.91	89.602	101.24	99.72	102.09	100.97	101.66	104.67	99.235	102.79	109.28	100.76	95.65	98.596	99.426	100.04	102.02	92.678	95.767	96.59	94.706	91.699	97.48	97.995	103.17	101.85	100.67	100.76	107.09	103.43	102.64	98.017	105.71	97.773	90.44	104.99	99.529	96.378	96.829	103.59	104.44	93.912	106.62	97.952	99.044	108.3	101.78	111.72	89.434
102.19	106.37	97.556	113	106.95	107.12	104.96	105.5	106.6	101.54	109.31	99.645	105.24	110.26	102.67	106.78	105.54	106.38	109.19	103.95	103.16	102.34	107.22	102.06	107.17	112.41	104.96	104.94	108.43	111.59	105.63	115.3	103.14	102.64	119.61	110.53	111.5	104.9	107.55	104.61	110.88	103.64	108.2	114.8	99.793	113.15	109.11	104.02	106.03	101.11
101.15	105.44	105.23	103.84	101.4	111.63	104.16	102.33	100.43	115.83	103.04	103.78	94.03	107.84	102.21	98.035	102.26	104.43	108.63	109.97	110.01	106.52	103.44	108.71	112.51	107.48	100.22	102.04	104.11	103.95	107.88	103.91	104.4	105.56	103.49	111.19	103.97	102.07	112.18	109.75	104.64	106.61	113.54	106.73	106.01	107.97	100.97	113.15	107.31	108.87
105.27	104.98	106.32	96.92	101.98	102.85	107.73	107.63	109.03	101.27	91.947	105.92	104.13	100.97	101.95	105.42	106.57	105.25	101.7	100.18	112.88	110.72	102.46	105.98	101.55	99.899	105.52	101.43	105.28	104.15	100.71	105.36	108.57	104.53	100.83	101.46	113.66	109.28	103.85	110.51	113.77	115.8	110.27	105.63	110.97	104.02	103.34	108.88	103.11	107.11
122.5	107.97	106.13	119.39	108.45	107.81	113.32	115.62	116.21	118.79	102.34	114.59	121.89	109	113.95	108.25	114.36	117.44	112.32	112.81	117.76	113.38	112.25	102.56	107.03	111.41	111.69	116.86	114.46	109.97	113.24	116.25	111.04	112.97	105.54	118.68	114.79	109.25	112.91	114.45	109.14	125.6	117.88	105.63	109.54	111.02	109.95	114.44	106.17	113.54
105.1	113.37	99.77	113.47	106.1	115.81	105.82	96.589	111.53	109.02	108.04	107.65	104.13	105.68	107.89	104.66	107.53	104.86	101.02	108.8	95.906	101.65	105.21	101.71	108.84	103.08	99.254	103.4	107.68	106.82	110.27	113.79	108.33	102.2	113.83	101.87	103.81	100.41	111.38	98.638	91.923	107.72	105.05	104.95	104.01	108.18	110.3	113.7	108.47	108.62
105.63	107.96	111.36	101.94	107.92	114.47	104.95	99.341	103.99	109.47	107.13	120.95	106.53	104.17	109.36	103.95	103.39	110.39	107.48	107.62	108.1	94.035	108.78	113.13	101.25	101.88	96.198	100.96	107.27	106.69	104.2	93.176	102.41	104.5	111.79	110.1	108.56	106.55	94.384	113.62	99.252	113.36	100.51	105.54	102.31	106.03	108.84	106.41	113.18	112.1
103.7	104.8	116.04	104.82	111.35	113.63	107.88	105.18	107.36	98.169	113.4	118.07	108.62	110.26	107.6	101.2	115.34	112.2	107.54	115.76	114.22	121.03	109.5	113.55	104.96	112.59	114.65	103.18	108.69	108.31	107.42	116.68	113.87	117.47	115.75	108.21	111.06	104.04	105.46	115.27	112.15	122.46	109.61	118.38	106.43	107.32	110.13	102.61	110.22	111.06
104.27	102.67	101.77	109.19	106.76	109.77	104.6	108.48	111.77	100.73	110.73	107.71	109.86	103.68	99.771	105.27	103.9	95.757	98.947	112.13	113.41	100.73	109.49	99.386	107.08	112.98	100.25	108.49	110.95	107.12	105.64	109.27	108.91	97.422	105.8	106.36	110.94	109.45	100.32	108	101.19	102.52	104.4	111.6	103.21	102.96	114.83	110.37	109.03	107.62
107.08	115.26	103.38	108.02	106.62	105.23	110.71	103.86	103.66	102.91	105.02	110.46	99.755	101.15	99.335	98.109	97.174	105.12	106.25	99.5	108.08	107.62	104.43	107.67	95.665	96.777	103.73	103.2	111.71	106.96	102.44	99.246	102.66	103.76	110.49	100.79	105.08	113.54	100.08	98.205	106.25	108.06	105.94	104.04	108.54	101.94	112.02	111.04	109.04	92.887
112.24	111.59	114.83	107.57	108.38	114.09	122.15	105.68	108.95	113.78	112.43	111.99	120.73	111.7	115.1	113.66	108.9	110.69	109.98	117.21	102.11	116.23	112	112.26	110.98	111.26	110.88	119.5	116.7	109.27	107.84	109.47	105.04	108.49	108.78	117.45	102.27	107.06	107.55	111.15	113.51	108.71	112.86	113.47	103.92	113.92	120.69	111.09	102.98	114.36
109.59	103.64	119.9	121.61	122.04	119.56	112.02	120.27	120.07	115.32	117.08	119.82	121.37	126.14	129.34	121.87	120.61	112.47	114.69	114.1	120.76	112.92	120.7	116.31	114.8	122.61	122.85	121.99	108.67	122.92	121.77	112.89	103.96	118.37	120.1	115.86	115.58	110.42	120.67	123.3	120.72	113.42	107.28	117.87	111.11	121.23	117.06	119.57	119.17	125.57
104.76	93.96	118.14	104.32	109.2	116.09	112.59	103.88	119.82	107.44	102.13	106.31	107.88	101.16	100.36	102.63	100.35	103.67	104.1	102.77	105.92	103.81	119.63	109.6	101.16	102.91	101.36	106.62	113.84	99.16	104.46	105.76	108.53	101.11	111.82	109.17	110.86	107.22	101.03	110.18	106.25	104.83	110.38	107.67	108.16	97.924	106.31	105.32	102.28	103.76
115.27	108.63	119.52	122.17	124.09	116.94	113.89	116.98	115.08	116.6	107.78	116.2	111.54	110.58	101.59	114.35	116.1	119.88	126.04	117.67	120.26	114.02	110.78	113.09	116.31	114.29	126.98	112.11	114.45	117.81	110.93	112.27	112.59	121.1	111.14	125.79	118.68	115.66	115.95	112.84	112.22	111.56	110.19	113.69	120.08	122.21	116.18	115.1	117.67	108.66
109.27	105.99	105.06	107.78	107.52	99.619	116.12	109.01	106.01	100.63	105.61	103.18	118.47	109.36	112.44	109.21	100.46	111.92	109.74	111.2	101.36	110.12	105.01	112.61	103.54	101.86	100.99	103.7	114.1	102.18	108.83	111.85	111.16	105.98	105.41	100.97	101.23	110.61	108.41	110.52	108.97	102.28	112.82	115.59	106.99	111.46	104.64	106.9	108.87	114.27
106.46	103.81	107.46	106.78	101.91	105.66	98.05	112.43	104.8	102.55	116.47	96.235	103.89	109.38	102.78	111	111.26	108.48	107.32	99.312	100.02	100.14	99.563	102.28	110.15	99.506	109.27	97.72	103.37	103.38	105.17	111.89	103.67	108.39	100.43	102.15	105.63	106.64	99.81	96.471	100.9	107.29	108.89	100.15	110.48	109.04	103.88	106.89	107.97	105.18
110.48	125.43	106.62	112.05	112.04	113.67	114.55	117.59	114.65	102.67	110.68	110.82	99.081	116.94	102.47	114.91	118.95	115.47	110.91	103.02	112.22	112.22	107.14	107.68	109.15	111.81	106.77	110.55	108.34	105.44	101.88	116.28	110.48	113.8	112.11	106.31	107.04	113.16	119.37	109.2	118.1	118.47	107.42	107.03	104.71	109.77	117.14	105.83	107.65	116.02
103.35	108.79	112.34	104.87	104.96	118.47	113.14	115.07	111.36	108.8	115.88	111.24	107.64	108.59	113.09	111.93	108.91	104.01	114.94	109.78	117.73	118.2	110.57	116.65	109.56	106.51	119.52	106.22	114.64	114.73	115.32	109.84	113.22	118.16	120.3	111.64	120.44	119.8	111.39	114.73	108.66	117.74	120.05	113.1	111.38	112.61	106.26	114.61	110.51	105.77
108.85	117.22	106.32	102.51	112.75	106.49	108.31	109.28	106.78	109.08	98.473	101.35	98.997	99.355	105	96.704	104.87	116.13	115.24	110.48	107.76	117.1	110.55	109.28	100.42	109.89	112.28	109.46	105.63	104.06	102.18	107.94	104.06	111.78	107.57	108.96	108.72	100.53	103.52	105.64	111.23	106.91	119.66	110.45	116.24	103.51	109.55	110.24	105.29	100.58
92.741	107.05	94.969	100.7	101.22	98.501	95.228	96.475	96.019	97.558	100.3	95.215	95.413	103.78	97.896	108.16	102.97	98.32	95.84	92.678	92.823	103.01	99.626	108.07	92.327	97.805	109.39	105.57	109.85	87.985	101.05	89.609	108.13	84.579	101.1	107.98	98.184	95.602	96.317	91.211	98.032	108.52	97.622	103.54	100.42	97.192	106.27	103.23	98.556	99.229
112.75	110.55	106.07	111.03	101.96	108.24	108.4	107.26	97.403	104.21	105.4	100.2	111.65	104.39	108.35	100.3	112.59	103.26	100.01	99.399	111	109.5	101.74	107.89	103.13	106.36	102.39	102.86	109.34	99.829	109.92	95.067	103.53	99.725	95.69	103.82	100.39	103.61	104.23	105.64	109.73	122.24	102.19	105.14	104.91	106.14	97.885	102.33	103.44	109.41
109.5	104.19	108.85	109.85	104.77	106.73	103.78	106.35	107.33	109.3	113.76	108.13	114.34	107.52	108.46	105.1	107.33	101.9	107.11	109.37	98.846	108.13	109.59	107.49	110.44	110.95	105.69	111.1	114.96	110.68	103.97	96.436	102.14	114.17	107.74	104.04	96.632	102.58	98.714	102.97	106.82	112.72	99.157	105.08	102.42	110.78	106.19	110.15	111.68	103.1
108.73	104.1	107.56	104.48	108.22	116.78	110.64	113.26	106.06	107.32	111.69	105.32	105.01	105.02	109.43	107.33	99.565	101.17	98.898	106.7	110.81	113.91	112.11	106.51	109.73	101.16	111.56	106.14	112.6	104.97	103.39	102.32	114.53	109.53	108.91	109.16	110.13	103.37	111.9	103.1	117.21	98.928	113.25	103.02	109.4	113.76	104.21	103.47	101.46	109.67
111.25	105.91	115.1	115.3	111.63	113.78	99.654	109.9	114.94	113.34	110.13	105.64	116	114.53	112.7	108.19	98.878	112.71	110.72	109	108.1	109.17	111.17	114.77	110.87	114.49	111.87	99.902	112.8	116.05	105.18	117.23	109.85	109.06	112.32	106.65	120.84	115.44	105.66	108.06	110.08	107.8	113.19	110.99	106.67	108.66	101.02	114.34	115.28	104.67
111.18	109.77	113.48	111.98	120.44	103.4	110.66	119.54	113.41	111.9	102.16	101.89	119.98	101.95	107.8	120.07	110.12	115.93	110.05	108.24	107.71	105.84	104.41	113.39	116.39	117.86	107.64	103.75	114.28	106.42	112.6	114.06	111.19	109.57	126.01	113.71	118.35	112.03	116.8	110.62	109.11	104.54	111.78	103.1	106.94	104.71	113.31	107.21	109.87	103.96
102.84	96.592	102.38	97.132	98.574	94.222	97.392	96.235	92.745	99.185	100.45	98.284	102.01	105.46	106.45	99.24	100.3	106.69	107.24	97.833	95.702	101.81	101.15	96.651	96.818	108.41	101.29	105.59	99.984	98.003	96.961	108.78	97.845	108.2	96.922	97.478	109.02	95.983	102.87	99.465	103.93	99.672	103.21	107.8	108.04	99.262	94.26	98.635	101.63	109.05
114.54	113.03	107.34	114.77	111.87	114.61	107.33	111.57	108.28	112.73	112.14	102.72	113.66	101.22	121.59	110.82	107.56	115.02	121.08	105.27	104.72	114.31	103.31	110.61	111.47	107.85	110.68	110.53	108.91	108.74	110.25	117.27	115.24	115.11	108.54	109.71	108.56	109.12	105.36	102.31	114.72	114.49	103.83	116.8	107.62	115.15	111.84	106.72	100.31	114.26
106.77	97.966	101.7	114.69	100.99	102.45	100.52	108.52	113.6	96.642	106.07	102.5	110.56	101.04	103.78	102.36	107.77	98.28	97.99	99.424	100.67	99.807	102.42	104.15	107.89	94.553	110.23	103.51	98.871	105.23	109.67	103.56	107.29	102.04	106.82	98.867	100.53	99.849	109.25	101.31	110.34	104.46	101.36	104.45	104.81	99.887	106.64	106.63	102.76	106.85
100.69	98.852	108.2	116.86	107.9	98.762	113.38	107.42	105.15	108.63	104.18	95.032	101.19	97.833	116.48	106.92	110.01	94.448	103.13	116.05	110.87	111.49	107.32	99.452	106.05	102.71	101.32	115.16	105.63	115.37	110.09	109.34	117.93	101.03	110.9	110.19	102.51	96.438	103.25	106.67	102.21	112.32	107.68	109.44	109.18	108.13	108.25	118.66	110.29	99.397
105.57	102.62	103.3	108.45	108.8	105.75	107.39	96.925	109.17	108.5	102.86	108.39	108.57	109.11	108.11	100.06	100.95	112.97	114.99	98.458	99.443	103.47	101.27	116.04	105.16	112.59	103.54	102.7	106.13	104.35	101.58	102.88	110.28	109.78	107.29	110.33	102.41	108.71	107.1	104.36	94.789	100.81	109.14	102.1	100.81	107.35	106.06	109.1	106.93	99.42
112.25	119.9	111.55	109.32	109.56	104.81	103.02	118.77	111.5	108.53	110.7	110.76	112.85	105.88	110.99	108.61	115.69	117.5	115.61	107.12	118.19	111.26	114.04	115.44	120.45	109.57	117.78	102.87	114.66	103.22	111.64	116.56	113.79	109.44	120.67	103.34	118.87	113.93	109.86	111.11	112.31	117.48	107.53	114.1	119.9	106.55	112.23	114.55	111.56	120
113.75	112.9	116.59	109.49	122.11	116.84	104.2	119.7	124.32	119.21	115.77	114.89	112.82	122.01	116.09	114.37	120.84	125.71	121.65	118.6	109.07	111.65	122.92	119.69	113.89	113	121.57	117.92	114.9	117.01	118.21	123.18	119.41	120.23	120.37	104.79	113	114.38	118.61	122.88	112.86	121.32	115.52	115.34	114.98	110.46	117.2	120.03	119.73	121.77
119.1	115.79	113.31	106.3	110.96	118.23	109.27	112.51	113.68	110.08	105.94	120.97	115.73	116.03	110.24	104.7	105.99	114.22	107.3	112.74	112.14	110.96	110.36	112.09	124.71	112.53	110.07	114.65	113.98	111.52	111.79	112.91	106.76	109.06	107.34	113.07	103.43	117.4	107.46	121.98	116.77	118.28	111.93	113.88	112.34	115.55	112.18	119.52	112.49	107.9
101.98	110.37	105.2	97.047	103.1	109.6	107.76	111.44	102.43	101.91	106.26	98.735	110.29	107.35	112.04	103.28	113.03	112.95	107.03	112.94	102.53	104.64	112.77	106.27	97.572	103.46	103.95	100.28	104.53	105.41	108.49	112.99	103.47	102.35	100.6	104.25	110.53	111.08	111.13	114.4	103.69	111.17	115.21	108.29	98.459	111.93	108.81	104.07	100.31	100.96
103.54	102.03	103.33	108.76	98.948	111.29	107.37	105.14	114.11	108.38	100.65	106.02	105.65	101.93	107.71	105.57	113.06	105.92	115.28	106.95	100.41	115.42	111.43	110.18	101.89	98.318	105.49	107.04	103.96	111.97	108.28	98.446	108.01	114.63	108.11	106.18	110.24	108.17	101.74	103.14	95.288	113.37	108.5	109.21	97.999	100.17	106.79	114.43	107.21	107.7
113.94	99.878	104.67	104.74	110.38	113.36	108.81	99.567	109.89	104.04	100.84	98.954	106.43	95.219	102.18	97.611	105.21	113.46	112.33	107.63	110.04	106.54	104.04	116.04	99.862	105.29	106.31	112.42	110.6	107.82	113.65	105.85	113.58	113.37	99.552	106.95	111.18	100.59	111.67	95.841	99.716	102.99	107.21	95.439	109.09	106.78	116.89	104.16	101.25	105.83
106.12	103.47	104.52	103.15	110.4	106.36	107.79	105.47	117.63	111.15	116.64	106.1	107.8	113.75	110.67	105.74	109.18	106.67	106.44	108.01	114.06	120.09	113.46	104.62	110.08	112.73	100.37	111.4	111.12	111.16	118.03	114.62	106.25	106.19	107.41	113.85	110.59	104.42	111.54	117.18	107.11	107.44	105.8	100.96	115.15	111.91	104.59	105.15	113.47	112.8
113.39	104.32	107.63	100.87	102.29	96.276	104.12	105.92	111.14	112.04	109.51	95.281	107.07	111.21	113.18	111	106.54	110.7	103.95	114.25	105.64	99.061	101.33	113.98	102.7	112.58	105.31	112.21	103.69	98.893	108.52	100.96	103.36	108.07	102.57	94.981	102.68	111.56	100.78	106.94	102.73	109.14	101.74	110.48	110.31	107.17	109.91	107.17	101.97	108.3
102.67	106.38	115.71	106.67	113.84	114.19	116.57	112.38	111.83	111.95	108.51	111.21	108.94	105.73	117.82	111.3	105.25	114.79	112.46	106.53	116.28	119.94	107.42	110.21	109.89	100.93	119.83	119.57	109.02	111.89	111.1	115.95	106.88	110.76	102.43	107.52	112.43	111.29	117.11	104.56	107.91	113.87	114.48	114.43	112.65	113.02	106.12	110.6	107.2	104.95
100.65	100.89	104.64	109.69	100.83	107.83	99.188	98.684	105.97	106.99	106.02	101.76	107.92	91.972	102.91	100.88	94.555	103.11	96.669	102.41	93.642	111.11	109.09	102.02	101.78	107.48	107.81	105.49	104.76	111.34	112.17	110.74	100.99	109.2	102.36	106.46	101.31	102.91	98.956	105.83	109.6	103.94	106.99	99.601	106.95	101.18	108.58	105.62	103.11	92.165
106.38	108.45	111.94	108.26	116.95	117.36	109.55	102.4	113.22	114.42	113.46	108.53	112.62	106.52	112.25	103.08	113.46	107.34	111.37	106.32	111.48	112.78	108.38	109.23	103.69	117.92	115.23	105.38	107.57	112.31	107.06	111.36	106.82	118.81	112.52	103.25	110.3	111.96	115.74	100.53	113.78	115.07	110.71	108.7	108.62	108.38	112.16	119.92	110.97	107
108.22	105.66	92.457	101.91	98.927	99.386	98.425	103.02	93.895	96.274	110.25	85.539	88.285	97.984	101.4	100.13	101.42	100.63	104.89	95.828	97.14	100.91	94.124	95.441	103.3	95.3	92.605	99.688	94.876	99.178	99.344	107.51	97.832	98.257	96.634	105.63	93.219	98.022	98.878	99.694	102.72	98.439	97.856	115.45	106.88	93.415	106.75	100.19	95.107	104.89
115.52	123.62	113.06	108.58	114.15	111.73	108.68	116.74	106.74	106.49	112.92	109.8	115.48	114.29	110.27	118.36	110.52	109.04	108.38	116.66	117.1	111.88	113.91	106.8	111.06	113.8	121.88	116.22	114.06	101.86	106.12	108.12	109.51	113.22	114.92	109.85	113.03	110.13	109.99	115.43	118.48	116.16	103.95	117.39	109.18	116.79	118.41	108.33	107.95	111.59
111.38	95.066	99.912	103.49	106.25	98.099	105.52	104.57	104.26	95.557	90.8	104.4	113.1	105.15	105.94	100.65	109.75	97.039	106.94	101.35	110.69	110.11	104.84	96.679	102.39	109.81	104.37	105.78	111.01	97.239	104.74	98.139	110.41	98.058	110.12	109.98	98.721	98.706	106.17	103.04	102.76	105.68	106.27	98.753	101.33	107.06	111.71	99.1	101	98.86
106.27	111.14	121.56	108.6	101.6	110.14	116.82	104.01	113.54	101.81	113.65	105.48	109.59	116.13	112.37	114.87	114.03	100.34	116.38	108.41	103.75	118.2	116.79	118.22	103.92	105.55	112.03	106.06	102.61	114.13	117.06	112.7	102.06	108.1	110.87	120.09	102.24	115.89	109.92	106.51	114.22	96.135	110.84	106.69	105.84	103.47	111.41	107.42	107.88	110.09
101.85	119.62	117.53	117.56	110.01	105.51	114.17	114.6	99.592	119.92	110.79	109.96	107.66	113.27	105.49	112.09	114	110.09	117.08	120.23	111.38	120.43	114.74	111.86	118.65	103.21	114.7	119.6	111	108.11	111.37	106.25	112.32	111.41	111.89	112.65	118.71	112.99	115.94	104.02	116.45	107.68	111.93	106.05	106.13	108.6	107.65	115.2	107.22	110.59
113.02	101.84	116.48	109.46	111.17	117.28	114.21	115.99	111.34	103.38	108.8	105.94	107.82	115.29	104.56	104.96	112.99	107	112.19	116.44	105.84	108.77	108.29	114.8	110.69	109.82	112.87	112.85	108.53	114.7	113.48	107.07	118.69	113.51	109.16	111.47	99.169	120.52	113.03	109.04	112.1	110.27	109.88	114.29	113.36	110.67	117.13	110.03	108.74	116.28
99.189	103.07	94.55	96.326	104.91	107.47	110.61	108.75	101.73	105.36	107.81	111.91	107.79	105.78	106.05	108.11	101.19	105.3	104.63	113.67	109.33	110.19	103.97	97.89	102.76	105.24	102.29	101.21	102.35	105.67	103.65	104.06	107.08	102.33	98.31	96.761	111.45	110.96	105.13	112.29	101.73	108.94	105.03	96.506	111.14	98.617	100.25	114.23	101.5	98.828
113.46	117.07	108.42	109.15	115.48	119.73	125.37	113.99	112.22	124.06	120.3	117.98	117.92	117.26	121.72	119.98	111.82	116.44	113.86	116.82	121.05	128.63	114.77	112.27	123.21	120.47	129.94	124.23	113.48	117.43	108.41	117.7	121.21	116.13	124.32	120.56	108.94	124.06	120.99	110.86	120.41	122.57	123.06	110.47	118.66	118.89	113.87	112.81	114.48	120.86
106.3	95.574	111.78	105.04	101.99	108.2	107.59	105.63	98.284	109.79	110.19	104.04	110.82	107.9	108.61	111.18	104.76	105.36	109.95	107.56	115.96	106.39	101.53	103.93	104.18	109.46	110.96	109.36	108.55	106.44	96.62	114.68	103.78	110.76	109.45	106.53	118.45	103.07	116.94	100.2	109.06	111.25	109	110.81	102.47	107.85	112.71	114.8	105.99	103.36
106.55	100.55	119.02	103.22	109.54	104.47	95.961	98.831	101.26	101.03	100.11	110.06	108.71	100.75	104.13	98.51	103.39	98.551	107.74	107.18	111.45	106.57	102.84	101.23	97.717	105.07	103.29	109.89	104.6	102.43	102.14	97.62	105.7	100.33	99.214	102.2	98.865	95.196	102.89	93.286	93.633	101.8	98.048	96.19	104.22	107.91	107.97	106.69	101.82	112.32
104.3	103.69	103.37	99.016	94.372	93.363	103.42	102.05	110.75	93.737	104.36	101.92	97.496	108.18	99.523	102.45	104.73	113.99	99.085	98.862	105.01	97.69	107.23	99.603	101.22	102.29	104.83	97.453	110.33	105.53	103.74	105.88	101.87	110.4	106.25	96.993	98.754	104.4	102.76	105.9	104.01	101.98	110.34	102.96	97.098	102.41	102.88	112.39	105.41	108.37
106.68	104.22	96.496	97.259	99.311	103.86	96.196	108.6	105.88	99.795	96.67	89.875	97.697	103.65	105.27	102.71	102.43	103.37	96.2	101.91	108.81	98.697	97.909	104.32	97.171	101.05	103.38	110.17	101.07	99.093	98.389	102.6	101.3	99.781	97.39	92.118	99.75	103.57	99.428	101.32	97.22	99.636	106.2	102.12	103.38	110.28	96.198	102.01	101.97	108.23
121.39	114.12	106.26	118.43	101.86	104.89	119.84	118.12	108.82	111.71	117.4	108.1	119.21	103.57	116.77	117.07	109.69	113.47	109.14	105.02	114.52	111.25	111.77	113.1	109.54	117.85	115.52	106.47	109.36	108.09	106.77	99.678	113	115.07	120.26	105.45	118.64	119.29	105.84	108.06	110.54	109.78	109.38	111.07	109.92	106.48	114.17	107.91	115.15	109.27
103.86	113.31	102.23	106.13	105.58	117.51	104.93	110.81	99.168	105.12	99.752	103.74	99.418	106.19	107.97	104.45	94.091	108.49	110.66	112.5	104.58	105.47	114.71	95.425	106.09	98.958	112.08	111.67	104.65	104.98	104.65	96.219	111.13	104.14	108.22	113.26	100.79	105.55	102.4	111.59	108.08	95.838	104.66	104.71	112.65	99.832	105.69	97.496	103.43	104.22
104.8	104.78	102.46	111.92	100.13	110.1	108.12	96.087	108.06	115.03	103.29	104.99	95.147	111.16	105.15	105.24	100.07	98.953	108.08	108.09	107.06	112.59	110.63	106.75	106.71	101.69	114.67	105.89	100.85	103.7	105.3	113.62	102.13	112.59	110.62	108.09	102.35	105.81	98.005	104.44	101.64	104.36	95.858	111.87	106.88	112.63	108.51	106.43	102.41	110.87
100.01	109.77	111.48	110.39	115.03	107.21	101.91	104.86	110.11	107.04	104.27	114.12	103.7	108.83	106.86	104.27	99.803	108.49	109.52	105.41	93.23	102	107.36	109.28	113.78	105.71	96.271	104.33	105.66	99.575	102.8	92.43	113.47	108.08	108.81	111.03	105.81	101.58	101.61	104.14	109.53	105.85	101.3	105.45	105.69	111.17	106.78	103.34	105.66	105.56
105.02	103.36	109.6	107.11	116.67	104.66	109.63	111.32	102.4	103.41	112.12	112.03	109.89	99.239	103.07	108.39	108.84	102.83	117.29	100.27	105.49	114.28	103.61	113.34	109.25	104.55	107.6	112.9	106.57	108.86	106.2	110.78	111.63	106.2	111.54	106.68	105.18	107.3	105.73	103.91	109.11	112.3	104.55	110.57	102.07	101.85	101.83	110.92	100.44	100.71
95.424	96.154	101.36	99.632	99.706	100.13	105.52	103.38	96.692	100.92	93.668	100.1	100.68	99.636	102.8	105.08	103.41	100.31	98.689	99.791	105.48	107.42	97.726	105.52	105.94	105.17	103.55	103.37	99.823	93.529	96.976	107.85	106.92	93.571	99.695	101.92	102.98	103.41	88.278	105.84	98.904	102	97.244	96.062	105.5	90.308	91.684	104.13	97.944	103.2
104.69	100.86	113.12	112.29	121.23	105.26	106.6	104.75	97.441	102.06	110.25	103.31	97.396	110.17	101.34	106.1	112.06	103.41	105.53	101.54	117.05	102.97	112.59	93.654	100.89	112.88	107.9	105.54	103.73	103.9	107.18	102.45	103.97	107.65	109.65	98.021	106.83	106.84	110.3	116.07	95.694	101.9	103.05	110.25	99.84	109.69	111.4	108.46	105.67	105.41
100.76	98.461	96.099	109.69	111.86	106.69	101.48	103.44	101.67	111.76	100.28	102.49	106.87	109.08	107.86	111.19	101.11	100.7	111.61	102.82	104.66	97.968	101.67	107.61	105.24	102.86	110.82	109.44	119.68	100.57	110.78	108.24	99.826	113.31	100.86	106.38	104.77	110.65	106.5	103.27	104.83	109.67	97.255	107.91	111.9	113.24	107.18	107.37	100.45	106.75
108.19	109.52	99.989	103.73	102.26	103.62	103.78	107.24	101.38	115.51	99.9	105.03	107.4	106.85	101.64	96.529	105.26	107.43	108.23	107.83	116.49	106.76	103.43	108.93	105.22	105.28	105.61	105.54	105.84	106.19	99.981	111.29	109.08	108.74	108.57	102.65	94.948	105.39	109.12	100.1	107.15	102.81	89.25	99.176	104.58	109.07	104.96	101.36	112.52	102.18
113	105.24	109.03	117.61	110.8	119.15	109.25	117.15	107.81	105.62	114.39	108.66	120.95	119.15	105.26	113.42	117.23	102.65	113.67	114.49	113.06	111.6	115.02	111.8	117.28	120.72	109.09	112.08	118.87	115	105.01	105.29	108.51	116.22	117.14	114.67	114.65	116.12	112.38	113.48	111.61	113.11	111.63	112.93	111.38	107.56	119.87	117.78	108.13	110.3
115.62	106.17	115.45	119.93	111.82	105.73	110.89	106.58	109.49	109.34	105.48	103.46	105.06	115.82	115.4	112.75	113.39	117.14	110.05	112.3	108.41	119.85	108.46	109.56	112.39	107.29	107.29	103.72	111.53	102.11	103.21	117.92	110.39	109.11	110.78	119	116.04	110.33	110.16	107.28	104.36	111.22	109.16	112.48	111.93	112.47	107.24	117.82	114.76	123.48
100.38	100.34	110.96	93.803	102.11	97.498	102.05	119.13	106.26	104.07	99.486	111.98	96.303	103.19	102.07	101.91	91.033	102.16	99.442	102.2	100.62	97.388	101.41	101.34	109.28	97.426	92.968	96.376	101.88	93.778	90.717	104.14	107.84	98.33	106.31	107.66	101.26	90.03	98.09	98.883	95.115	106.75	96.867	98.734	103.91	101.77	95.953	92.778	104.01	113.93
106.85	101.11	103.89	100.25	89.434	97.01	90.97	95.611	105.62	104.96	96.685	99.987	98.192	91.126	107.9	98.74	99.977	92.997	103.53	94.701	100.24	93.132	102.37	104.59	106.4	99.727	107.19	97.505	96.813	93.428	106.47	104.8	97.611	97.666	100.44	88.832	101.11	90.313	99.831	100.25	88.582	100.21	102.24	96.521	103.01	88.705	109.6	91.721	102	105.2
104.07	100.33	106.4	104.28	100.23	104.17	94.037	110.27	93.522	104.46	104.07	102.15	109.99	109.24	101.13	105.45	95.431	103.12	107.38	107.67	107.14	114.9	97.036	113.45	103.24	97.238	109.31	103.82	95.103	107.07	106.33	97.604	100.63	112.27	98.376	103.16	104.27	102.9	101.92	96.974	109.04	105.79	104.99	101.86	96.617	109.66	101.11	100.12	100.39	104.49
102.32	117.11	113.64	115.29	107.36	109.58	108.07	110.41	112.93	109.17	101.17	107.53	108.74	114.68	101.12	106.39	98.323	104.52	100.31	104	105.42	96.941	107.44	107.08	102.54	103.87	110.59	116.74	101.62	101.67	103.75	98.695	109.06	110.88	109.41	104.51	105.59	99.5	106.69	98.269	97.672	108.42	110.39	106.89	106.75	102.54	111.61	105.43	109.28	113.14
102.79	114.94	101.67	101.12	104.14	108.15	110.95	106.49	92.725	105.16	107.84	99.785	103.32	99.812	104.41	114.95	107.84	102.59	118.29	103.37	112.07	100.77	115.15	103.79	108.12	101.98	102.58	100.65	111.32	106.44	110.7	109.93	109.5	104.74	112.68	104.92	104.26	116.88	105.04	111.38	108.29	107.69	100.64	110.33	106.3	98.929	102.58	110.6	108.3	105.91
116.13	112.72	105.4	120.52	121.95	106.5	108.4	117.8	116.32	113.2	120.87	110.37	124.25	114.05	112.18	116.13	115.87	111.46	116.15	110.37	107.58	107.69	111.51	107.2	107.01	114.91	115.68	106.12	114.32	102.82	109.97	103.89	111.88	108.45	116.39	108.53	100.25	112.64	108.71	115.98	109.44	110.45	113.39	113.4	105.87	117.97	112.67	112.06	110.73	106.28
108.7	112.65	109.99	109.28	106.5	108.82	107.22	105.1	101.87	105.99	111.76	106.45	105	114.42	106.43	104.49	102.18	107.43	118.67	109.4	112.8	105.77	116.15	118.36	115.8	105.77	107.99	105.81	107.33	111.74	112.9	112.52	111.76	113.97	112.39	100.29	112.36	119.32	98.79	108.05	104.24	105.15	114.62	111.32	115.88	104.78	114.82	104.67	102.55	114.93
106.73	108.81	102.37	117	113.92	118.32	114.76	107.29	108.48	109.69	114.27	108.37	108.09	102.88	111.29	107.12	118.52	112.81	111.96	107.87	119.67	109.67	112.77	125.36	113.44	106.48	110.24	112.23	111.25	113.62	114.46	119.28	112.02	115.55	121.43	118.75	112.16	109.77	110.83	100.3	112.62	108.45	119.12	110.23	112.51	106.93	107.37	118.63	114.92	116.67
105.46	104.4	100.48	100.87	112.22	103.59	102.94	103.99	104.25	101.68	106.4	106.13	100.11	100.85	106.31	109.1	109.46	102.8	96.303	103.12	92.86	106.29	97.651	117.16	106.92	97.725	104.11	100.05	106.69	116.29	96.455	108.76	98.179	101.9	104.28	100.89	104.27	103.32	93.665	108.25	110.37	107.63	102.85	97.935	110.9	100.92	101.52	104.02	110.2	99.637
112.13	111.68	118.81	110.8	111.24	107.6	107.75	111.51	108.56	108.51	113.62	123.74	112.72	105.78	105.17	107.21	106.97	108.16	114.65	107.25	108.07	116.57	111.05	109.38	116.7	119.3	118.37	109.07	107.34	115.68	108.03	102.13	107.3	120.97	108.77	111.09	109.14	119.14	112.01	104.8	111.79	112.17	110.65	111.44	113.64	98.082	107.29	109.98	117.62	109
104.78	102.29	104.98	105.26	95.958	104.93	107.77	98.773	109.78	107.84	101.07	101.42	101.97	106.41	102.1	101.52	108.8	102.37	103.5	108.9	104.54	103.23	111.4	108.95	106.2	115.28	106.56	112.07	117.75	101.41	103.56	108.07	107.36	111.59	108.57	100.63	114.72	108.38	101.35	106.06	114.49	103.52	103.89	107.5	107.99	104.64	100.74	100.05	105.46	107.85
99.94	93.622	96.096	94.845	102.27	109.21	103.4	112.21	98.912	94.945	97.974	96.723	102.29	95.267	100.68	99.652	98.287	103.93	101.99	99.037	95.208	103.81	103.08	101.86	107.61	97.992	99.084	107.63	100.08	92.95	98.494	97.586	105.55	102.38	102.33	100.59	106.32	104.56	99.486	88.916	107.36	104.76	102.25	92.154	102.29	100.02	103.52	103.19	95.5	98.4
98.436	110.74	110.56	116.02	108.28	114.55	104.45	106.95	110.23	116.21	103.57	105.91	99.338	112.64	104	96.295	105.88	100.14	105.35	108.54	108.71	105.91	95.207	105.19	112.14	109.98	102.32	107.59	105.82	112.73	112.1	101.11	102.57	104.15	107.18	101.96	110.6	104.18	115.38	101.3	110.36	106.75	110.87	95.131	96.552	111.8	97.985	108.33	100.28	100.49
97.166	100.31	105.13	109.11	105.5	108.39	112.98	109.27	104.53	106.25	102.98	110.07	108.49	116.48	100.43	104.52	108.77	104.53	97.618	104.84	103.45	105.61	114.74	105.56	111.53	102.76	105.39	107	104.94	117.83	108.47	101.53	114.05	105.94	96.169	111.92	105.3	107.31	99.946	103.25	112.57	104.08	106.71	105.3	96.466	103.75	98.159	106.02	109.26	115.59
105.83	98.3	98.634	108.28	99.682	107.14	96.86	104.46	103.54	94.918	97.994	104.08	99.341	91.487	102.96	96.753	95.449	103.1	107.95	102.41	103.53	101.92	87.443	103.22	98.191	101.68	109.05	100.85	87.336	96.381	95.237	109.94	102.77	97.754	96.502	106.44	97.576	104.87	111.72	99.706	89.848	108.38	103.8	105.52	99.199	105.04	101.68	106.5	95.137	103.02
95.62	106.32	110.7	109.11	100.77	103.5	114.34	108.89	103.74	107.58	105.97	102.47	108.75	104.74	109.57	115.17	105.21	108.64	111.44	96.396	106.17	109.14	101.17	103.79	121.55	106.4	99.874	98.862	114.66	110.09	111.18	106.13	99.969	106.93	99.783	105.16	106.47	102.76	112.28	105.55	112.27	98.125	108.54	104.7	109.17	104.98	102.59	104.67	95.282	101.11
113.98	107.24	102.44	102.93	102.11	100.36	108.25	110.85	101.8	100.24	103.79	108.4	99.816	109.93	103.05	106.5	106.87	111.3	114.95	105.94	107.99	109.52	105.74	97.508	107.17	102.08	104.83	111.74	106.11	107.84	103.2	100.34	101.71	98.971	104.08	112.47	112.47	113.17	118.33	102.19	103.14	102.96	104.57	108.06	106.66	106.47	102.97	107.14	104.53	113.96
96.88	99.833	105.09	108.22	99.734	109.54	97.231	103.61	104.36	102.41	107.3	107.45	95.059	107.4	97.274	107.38	100.79	109.71	105.03	109.82	110.76	98.033	105.17	101.73	111.14	109.07	104.4	99.271	113.37	107.56	111.77	109	104.82	111.51	108.49	107.46	106.87	103.46	102.96	105.46	106.23	109.8	101.93	100.4	103.88	105.45	110.81	96.951	106	103.58
107.42	107.01	101.26	100.23	107.83	107.18	112.78	93.65	104.48	114.07	98.506	108.65	109.03	99.375	108.71	106.32	105.08	104.64	113.1	110.85	104.42	106.19	117.45	112.02	95.576	103.81	109.1	112.32	113.1	101.81	112.07	102.43	103.23	99.835	99.201	99.918	108.74	103.79	102.72	90.58	109.85	107.78	107.72	111.62	100.55	109.52	104.46	105.75	105.73	106.8
111.22	123.52	118.47	106.14	119.22	119.49	120.95	114.77	116.55	117.68	116.07	114.33	114.37	116.95	118.78	117.97	116.93	118.36	113.54	118.85	124.26	117.06	114.07	114.73	119.27	127.19	119.06	120.78	120.67	119.08	123.21	116.97	120.39	115.5	122.68	116.18	111.64	117.55	119.92	116.27	111.99	125.97	114.68	117.35	110.25	113.84	110.42	118.46	109.05	112.56
107.21	105.89	109.81	112.91	105.65	105.46	116.29	101.16	114.11	109.78	108.68	101.66	103.98	103.39	112.26	111.6	111.83	99.961	118.11	107.87	105.7	106.89	107.31	105.87	107.97	111.33	106.45	102.64	99.332	108.43	113.6	104.71	108.68	103.86	108.45	101.44	103.74	104.11	105.34	106.69	101.34	110.54	111.28	104.35	100.81	105.15	114.38	105.26	115.57	102.7
120.35	116.34	118.82	99.855	109.98	117.55	113.75	114.94	121.06	114.52	115.15	115.82	118.04	115.44	117.89	104.27	122.09	117.96	111.99	107.41	111.74	106.09	115.07	106.69	113.22	109.27	110.53	110.43	113.26	109.49	111.54	113.9	116.97	110.6	121.17	110.3	118.03	112.87	114.6	110.43	119.46	109	112.25	114.68	107.12	113.19	118.18	112.59	116.85	109.46
110.06	110.52	107.85	118.28	110.3	112.38	115.85	106.12	105.23	110.44	103.06	117.04	113.18	105.62	114.87	111.11	119.07	102.52	122.75	107.39	109.21	107.03	114.23	107.76	111.98	110.92	107.79	109.34	111.3	111.3	110.18	105.15	109.5	116.43	107.68	115.84	106.22	110.74	109.89	115.55	103.53	106.2	105.48	117.82	106.45	111.86	106.56	113.18	114.14	106.85
123.88	116.47	115.74	119.12	112.6	113.98	103.98	115.61	110.65	118.38	110.99	105.26	121.44	111.22	110.67	109.12	112.03	101.57	104.46	108.3	106.58	116.51	112.09	110.87	120.46	108.19	109.83	108.2	118.44	115.52	111.48	105.55	104.02	110.4	110.29	116.67	115.88	107.74	108.14	100.59	113.34	108.62	114.05	108.72	110.42	116.31	104.31	102.82	106.04	113.25
106.4	108.42	98.988	100.58	111	102.89	110.14	104.8	100.63	98.938	112.1	105.34	99.885	107.6	109.94	104.04	98.295	114.47	111.2	103.97	104.44	110.75	104.58	106.54	108.65	102.14	102.67	102.43	114.65	106.05	103.76	111.45	108.93	110.96	107.43	111.25	108.73	110.6	105.48	109.19	104.62	104.67	113.05	95.198	100.97	110.05	108.96	104.37	99.021	98.066
102.81	101.98	104.11	110.57	97.246	106.52	111.1	102.94	113.18	102.87	95.996	104.58	109.83	100.61	113.31	109.96	114.27	104.59	109.74	102.66	104.09	102.94	106.22	104.64	106.82	111.12	111.75	108.13	103.3	108.28	98.94	106.52	104.57	104.19	99.515	105.08	105.79	101.45	106.46	95.72	109.8	105.5	112.44	114.76	100.43	115.27	102.92	115.94	101.43	107.58
109.54	109.04	99.645	104.39	104.32	106.36	122.87	113.2	114.34	100.13	95.763	107.14	106.92	102.69	110.02	105.04	116.63	105.79	105.07	91.139	106.96	102.98	105.36	106.82	106.3	106.89	102.97	105.19	109.57	109.55	110.74	109.77	108.89	109.87	106.38	105.32	100.65	104.87	106.48	112.88	110.88	110.82	99.785	99.586	112.46	109.47	99.51	102.11	103.79	103.18
99.25	106.91	105.42	108.12	98.76	99.285	105.07	110.52	101.25	106.57	107.79	108.93	101.64	112.33	101.12	103.14	112.44	102.95	101.91	104.15	111.45	106.38	103.36	102.41	105.33	108.45	102.25	117.98	109.88	109.19	106.91	105.82	108.52	109.05	113.49	103.98	95.282	103.03	101.28	110.19	111.2	102.36	112.06	105.93	100.73	106.22	102.44	96.086	98.193	104.15
107.35	105.68	102.31	111.61	105.52	100.46	92.84	104.55	97.2	101.59	101.97	99.216	104.07	103.2	114.93	103.22	101.71	102.32	108.92	91.79	111.75	97.161	109.62	101.55	100.32	107.7	100.19	105.67	107.15	105.08	101.89	98.779	105.03	105.07	104.3	104.01	103.86	115.46	95.097	103.4	94.731	105.62	104.7	103.9	101.74	103.99	99.381	110.52	108.49	107.84
99.911	111.19	107.49	114.15	107.32	113.04	120.24	118.67	112.23	106.9	107.52	111.3	105.3	104.33	118.6	112.76	102.15	112.85	116.48	115.47	100.09	109.56	100.43	110.27	103.12	108.53	119.53	109.01	112.29	107.95	105.91	103.21	105.28	116.04	111.89	107.42	109.19	116.01	108.27	100.95	112.52	111.67	112.15	104.09	119.53	115.66	108.11	111.63	109.72	118.75
105.2	94.497	102.5	105.91	101.16	100.4	92.347	101.86	95.039	98.658	104.49	88.828	107.16	98.609	104.43	101.99	94.687	105.34	92.002	97.31	99.828	97.286	104.91	94.82	104.01	92.654	97.66	92.233	97.518	109.23	96.359	101.31	101.46	96.532	113.06	106.17	102.33	100.39	101.93	96.814	96.281	103.9	101.06	95.058	87.608	102.04	96.584	99.303	101.26	104.09
119.45	111.11	115.59	101.24	118.17	107.62	115.12	114.89	106.96	116.11	114.89	110.79	114.34	111.41	106.92	113.08	109.25	107.79	108.14	113.97	111.51	107.18	115.71	116.67	112.15	102.94	107.04	105.57	106.96	112.98	108.34	116.81	116.51	106.8	107.7	114.55	111.42	111.92	112.13	112.56	112.78	107.94	118.8	110.62	110.84	114.4	104.98	112.97	109.71	114.94
110.61	108.17	108.49	101.76	112.13	101.53	109.89	105	103.35	107.76	102.79	115.86	103.59	97.875	96.491	109.98	105.2	99.735	107.08	105.64	114.99	108.6	106.6	113.71	106.49	111.06	106.28	105.25	105.46	105.27	114.37	104.14	103.4	112.43	109.1	103.13	107.04	106.4	105.57	97.111	103.35	110.34	102.76	108.24	102.93	107.29	110.11	108.17	109.63	108.02
115.63	107.93	102.53	105.96	113.66	100.52	108.86	102.37	108.96	106.86	105.66	113.76	96.612	105.72	102.26	107.06	98.503	102.52	104.69	102.82	101.9	106.58	114.23	99.657	100.87	112.71	101.13	89.892	101.71	105.47	98.023	113.83	111.29	115.97	115.81	111.06	102.89	102.15	86.782	105.74	112.12	104.86	111.34	99.301	105.65	101.59	98.422	96.121	102.87	103.65
100.65	114.56	110.84	107.54	99.098	109.5	102.57	102.02	110.36	100.7	113.46	94.426	105.72	102.19	108.61	99.609	108.45	99.435	107.63	100.36	104.39	99.187	108.48	106.83	117.93	106.48	105.49	107.81	109.06	104.13	101.35	110.14	106.47	103.16	95.548	107.58	103.04	99.466	98.541	110.94	98.157	106.75	117.46	102.63	107.78	113.23	102.24	111.02	103.33	102.7
99.688	92.493	99.423	109.64	104.63	101.55	109.18	104.58	101.72	102.94	100.84	107.78	106.09	99.91	110.14	96.716	100.13	99.238	111.15	105.23	97.514	102.79	100.76	111.92	108.69	102.25	95.842	112.28	101.29	102.26	101.98	107.06	106.16	106.64	113.09	100.55	95.309	104.61	105.2	112.55	113.06	103.67	104.44	100.78	101.21	100.4	97.299	111.68	102.06	99.814
107.33	104.26	102.67	103.55	106.64	108.25	110.41	105.77	106.35	110.49	99.637	112.61	112.07	100.92	93.283	108.01	103.71	108.31	100.85	105.85	103.58	105.58	98.291	115.95	100.64	108.99	104.91	109.03	109.38	102.53	105.24	97.855	114.61	99.051	112.84	100.08	112.56	100.78	112.97	110.02	95.922	107.27	98.117	108.07	111.44	112.91	99.379	103.08	103.56	108.45
101.82	109.87	104.61	98.353	115.74	99.857	103.29	105.24	106.24	100.5	101.75	107.16	101.87	109.14	102.02	105.06	105.28	109.08	99.747	118.39	100.06	100.89	106.13	107.7	103.89	108.51	108.33	103.36	102.73	103.59	112.83	106.44	111.59	101.93	103.48	115.21	112.02	103.6	109.28	104.23	105.62	107.87	105.14	112.91	105.82	105.23	111.26	107.65	95.54	109.2
106.44	118.85	108	105.74	109.15	112.06	106.83	107.81	108.09	106.06	104.44	111.82	115.27	107.02	103.95	107.26	105.63	99.315	108.65	110.7	112.67	98.097	106.07	99.296	107.43	103.97	101.59	109.49	105.12	106.28	102.61	98.83	99.718	103.01	100.82	99.93	110.34	104.63	110.22	110.86	103.52	105.87	113.9	103.41	103.4	105.5	117.48	108.42	109	108.42
110.59	108.96	113.52	100.86	110.55	109.73	97.655	109.7	106.22	106.38	101.8	114.52	107.94	102.82	105.22	113.51	104.63	105.21	111.6	103.78	104.38	102.09	98.541	106.47	103.91	102.55	104.98	105.64	108.29	107.29	112.65	104.94	113.89	101.27	101.98	111.56	116.16	105.34	103.81	103.61	111.72	118.41	114.66	104.65	106.02	104.81	110.26	104.99	97.339	109.36
99.121	103.92	92.911	106.73	97.898	102.33	98.005	91.658	98.954	102.7	100.51	102.7	93.589	94.639	103.12	103.02	93.493	101.87	104.41	101.34	90.814	100.83	98.667	90.991	107.85	104.26	103.45	111.16	105.88	99.332	104.09	101.63	106.17	90.473	103.75	101.44	104.95	92.536	115.76	106.93	104.7	108.13	100.9	104.58	107.12	93.674	104.59	97.711	96.717	105.9
107.05	113.05	111.59	112.64	108.5	108.31	111.78	107.91	99.185	113.4	110.78	116.33	114.38	110.01	104.67	102.83	110.12	107.02	115.71	115.65	114.56	115.77	107.74	109.14	102.88	109.54	117.4	115.82	103.27	106.32	103.04	122.33	115.97	107.56	116.98	121.53	119.63	119.88	121.62	109.48	107.31	116.47	112.13	114.01	118.52	109.81	109.98	113.51	108.07	111.26
104.15	104.33	107.58	106.01	113.1	107.72	108.57	106	106.57	121.27	101.5	114.33	111.02	109.86	102.7	113.27	97.111	124.11	100.42	99.005	100.98	110.62	113.22	106.92	107.48	100.35	107.2	108.89	102.46	113.81	107.38	106.44	117.38	108.45	115.13	105.83	107.92	106.13	111.81	102.64	104.69	112.33	113.64	104.92	109.76	109.68	109.08	106.92	114.31	112.58
103.3	95.81	93.874	94.75	108.77	96.351	101.95	100.01	106.02	93.03	102.85	105.23	99.45	98.234	101.14	89.668	96.423	109.25	104.16	104.48	98.024	98.89	99.9	104.61	89.242	99.56	89.631	89.53	101.14	97.771	89.599	106.86	97.247	111.14	97.174	101.79	103.59	96.905	92.548	95.638	91.733	94.137	104.97	103.22	99.15	99.657	100.14	96.093	100.04	108.58
114.03	100.52	107.2	114.98	105.37	101.21	106.12	101.79	108.32	106.88	101.69	104.51	113.19	107.39	109.77	109.26	109.36	113.8	113.27	104.38	105.16	104.01	114.83	113.6	104.47	108.13	101.67	104.98	98.299	106.89	105.42	103.5	110.51	111.17	100.51	106.61	101.45	108.69	103.3	103.51	109.44	99.087	109.29	107.46	105.15	105.08	114.07	108.94	115.11	114.48
108.04	103.74	116.35	108.61	114.34	107.48	108.35	92.106	97.935	119.11	107.18	105.25	109.97	103.86	100.41	104.91	109.24	105.89	108.27	114.32	108.11	109.3	115.01	116.76	108.14	109.26	113.38	104.03	101.15	107.45	111.26	113.73	108.68	104.19	115.83	93.607	115.99	105.72	111.54	115.65	107.38	101.83	113.3	113.63	100.99	104.79	107.89	101.47	100.39	116.56
107.7	109.41	95.218	105.66	109.95	104.16	110.74	110.71	105.66	109.72	101.9	109.93	107.57	102.36	112.78	100.19	100.44	104.5	109.67	106.66	111.21	107.49	113.43	102.64	104.62	105.1	100.36	101.56	110.29	112.3	106.7	107.58	105.11	102.36	104.24	106.56	104.87	100.07	111.86	114.52	107.27	106.21	105.45	106.28	112.91	106.26	111.62	102.11	102.77	108.63
118.4	108.83	115.29	119.74	114.63	113.79	117.43	106.53	104.4	110.12	112.05	116.86	111.36	112.89	113.27	104.69	120.82	109.67	122.09	114.73	110.88	109.05	99.928	112.23	115.21	115.01	108.56	118.42	119.01	115.25	118.15	110.96	111.97	108.59	112.94	111.3	117.61	115.28	109.1	112	119.69	115.8	112.11	117.04	120.79	112.15	118.85	117.94	112.07	117.28
98.301	101.29	102.64	96.913	107.41	111.75	111.74	101.22	92.2	95.805	115.32	104.36	113.28	103.47	102.28	97.914	102.7	107.71	104.59	111.53	107.58	101.85	104.07	106.56	105.15	108.71	108.4	98.96	111.01	95.559	111.1	98.472	112.38	98.469	107.73	110.48	102.66	102.36	105.49	98.062	106.41	98.138	109.39	106.1	104.4	99.095	101.1	111.64	105.7	96.595
124.83	122.31	119.46	115.21	116.65	116.33	114.72	110.79	122.95	112.47	114.68	119.48	125.19	121.79	124.37	119.73	113.09	111.21	112.28	115.19	111.43	125.89	114.67	117.68	121.89	118.41	109.2	109.74	113.92	105.77	119.87	114.3	115.25	111.14	115.39	117.63	118.58	114.85	118.56	112.69	114.34	113.39	113.86	115.84	115.38	111.46	117.92	110.38	114.14	117.67
109.52	96.546	104.06	117.23	110.11	106.92	115.65	104.61	121.19	110.19	103.38	113.63	115.09	115.05	105.99	107.52	109.18	101.52	112.87	117.11	113.81	110.08	106.36	110.92	107.68	114.72	96.162	115.45	112.66	110.02	112.05	104.29	109.08	101.49	110.64	108.46	107.72	101.3	107.84	111.1	103.72	111.6	119.21	107.86	113.03	108.57	103.32	97.766	108.39	108.91
112.54	116.59	115.27	113.35	120.03	106.75	114.2	113.85	103.63	118.07	108.17	114.14	116.87	111.76	104.74	101.66	111.16	102.67	110.31	112.56	112.19	112.36	108.28	120.71	111.91	105.13	113.25	122.75	111.95	115.23	120.27	114.12	116.62	111.83	111.4	113.53	103.71	111.7	103.93	105.7	105.79	112.35	110.22	108.37	113.74	105.96	112.45	108.33	114.02	112.48
110.87	107.55	109.76	106.72	105.11	103.06	102.64	98.75	113.98	107.86	107.7	110.06	100.41	104.36	99.775	109.91	106.12	102.71	113.28	97.666	109.3	111.46	108.87	112.62	107.72	104.7	115.63	114.92	106.33	107.13	102.02	111.44	112.26	108.79	99.267	102.52	105.95	105.52	101.41	105.65	115.45	102.06	106.72	104.97	108.81	108.13	111.8	105.24	101.9	111.84
103.89	98.495	110.81	97.015	106.25	101.37	108.51	107.81	99.036	104.81	106.02	100.24	109.04	107.32	107.83	114.36	105.99	103.34	101.29	101.73	108.7	111.51	115.02	109.93	99.837	100.68	107.01	107.45	98.141	108.71	97.591	106.08	103.75	95.831	101.38	102.13	104.09	101.03	106.01	113.53	99.664	106.79	102.5	104.63	96.033	110.52	106.47	110.12	99.895	106.23
111.01	112.04	114.82	110.34	115.01	107.77	102.88	103.75	108.75	110.76	113.34	116.71	119.01	118.62	113.82	103.97	105.54	112.83	110.09	112.8	105.14	107.46	116.3	110.12	109.6	120.52	110.76	111.83	107.63	113.58	114.58	103.98	119.05	119.72	110.06	106.76	111.58	104.62	108.05	117.32	112.41	111.13	116.19	106.43	110.96	113.16	111.92	113.32	108.33	106.56
96.824	102.44	107.28	95.961	90.349	99.744	95.771	102.93	94.945	88.785	98.211	103.01	98.258	107.42	102.89	96.22	105.54	108.87	102.7	96.052	104.73	104.79	101.67	102.27	107.03	109.39	95.682	100.55	101.22	90.204	102.67	98.567	104.99	98.963	105.1	106.44	102.36	94.484	105.11	105.71	99.239	107.02	86.055	102.97	91.911	99.547	96.654	105.88	98.584	104.48
105.15	114.22	107.49	107.62	99.94	103.34	110.3	111.1	101.55	108.37	101.2	108.18	110.83	97.994	104.67	115.98	101.47	105.45	110.65	110.01	91.011	115.03	104.8	109.68	109.44	105.71	96.499	106.01	103.65	115.52	100.43	103.93	103.77	101.23	105.5	108.12	104.76	108.88	103.37	112	106.8	106.28	106.82	105.34	98.358	103.6	105.73	108.93	103.49	107.15
102.53	106.27	109.8	109.86	102.44	99.859	109.03	107.74	105.22	97.183	103.55	106.18	100.35	91.524	107.57	115.02	108.24	107.15	112.65	104.13	105.93	103.87	108.26	102.75	105.19	107.63	111.37	107.33	118.97	112.7	110.62	104.22	104.45	107.04	100.4	100.1	112.83	107.89	109.57	102.65	97.387	96.665	107.42	105.64	106.7	106.01	107.71	107.79	103.48	104.5
104.51	106.97	105.67	102.66	102.47	109.66	98.072	99.506	116.29	111.78	109.92	107.09	103.15	100.93	113.81	106.64	107.04	111.57	112.78	109.99	99.794	103.74	100.05	107.14	102.1	112.64	91.482	95.643	110.01	102.78	98.435	106.27	95.926	105.72	99.932	108.97	108.67	102.18	106.97	101.95	112.59	103.5	108.42	110.27	105.39	93.51	106.33	105.86	106.48	107.98
100.02	102.6	97.811	101.02	103.18	99.62	104.52	102.19	90.486	94.708	100.18	99.87	93.78	97.15	100.86	96.611	102.86	107.24	103.56	99.223	91.615	107.41	106.37	103.81	96.44	96.773	103.84	103.72	105.14	109.98	90.584	90.228	100.87	105.95	99.844	108.38	94.581	98.489	102.69	102.81	99.318	99.567	99.691	98.669	96.985	97.763	98.029	104.43	95.551	95.535
101.03	109.62	105.63	107.27	102.28	108.03	114.61	106.42	105.58	105.02	106.76	97.697	111.27	110.31	106.11	103.99	94.531	100.97	112.28	105.4	112.39	110.17	98.929	101.98	109.69	107.75	105.64	105.99	109.1	117.67	105.4	109.93	106.94	95.255	97.916	101.14	111.88	106.57	105.33	103.89	107.57	99.776	105.65	113.82	100.28	110.64	103.79	101.05	102.14	103.34
112.93	122.2	96.989	113.86	113.57	113.56	110.72	118.06	113.32	114.28	106.75	108.03	111.68	111.49	117.38	104.77	116.66	102.01	113.11	113.19	111.88	108.31	116.6	114.5	110.56	113.57	116.89	113.41	110.1	111.43	104.85	104.11	118	104.55	110.4	118.82	110.9	97.742	116.48	109.23	113.37	112.27	112.48	115.12	115.97	117.45	100.7	108.23	118.22	114.46
96.574	98.18	94.046	92.179	101.49	104.66	94.656	98.743	100.26	101.59	94.484	100.64	108.38	101.78	109.17	91.035	99.935	99.437	94.968	101.49	105.16	101.42	95.478	97.342	93.88	99.189	107.12	94.755	99.362	96.868	100.93	90.088	99.803	99.073	94.474	100.45	100.68	94.833	101.11	99.401	111.08	96.389	92.003	96.841	101.71	100.17	103.32	90.732	97.152	108.44
104.13	106.61	111.83	111.17	106.52	108.72	105.76	107.72	104.72	116.96	113.17	111.28	110.64	109.74	109.12	103.1	100.98	117.92	113.85	103.08	108.56	118.65	108.88	110.39	112.53	109.82	106.81	108.98	111.23	106.02	101.26	114.27	103.66	113.16	109.83	103.45	107.8	107	114.81	105.15	114.25	115.41	109.82	113.57	110.83	112.31	108.1	120.86	107.35	125.26
109.09	108.86	110.25	117.44	105.2	103.38	120.2	111.86	109.56	108.71	110.67	118.63	111.02	112.24	109.49	116.32	107.43	98.26	118.95	111.3	106.61	109.81	115.57	106.7	113.52	110.47	103.22	110.74	110.4	110.86	113.77	97.279	117.82	110.12	105.2	106.74	104.72	119.14	117.76	97.907	107.12	117.51	108.51	107.24	110.63	109.22	110.56	102.26	107.67	106
109.39	106.46	104.62	101.3	113.35	104.02	101.16	111.12	106.56	102.59	110.43	105.36	107.71	118.86	103.27	108.99	101.56	101.63	107.34	103.08	108.27	103.14	112.34	118.21	105.55	115.85	107.97	104.59	103.68	109.47	107.6	98.065	106.81	111.19	109.13	106.51	112.76	108.36	107.26	106.09	104.09	113.76	106.14	107.24	109.27	105.02	104.02	98.521	108.28	113.41
112.06	120.29	115.2	119.88	113.18	123.21	118.29	115.54	115.23	119.83	124.59	120	122.25	105.41	109.32	114.83	123.24	111.72	114.32	120.23	109.45	117.8	118.26	122.33	107.39	117.15	118.72	118.05	122.23	127.47	110.47	124.26	117.39	115.59	123.02	116.65	117.18	113.97	118.91	118.78	116.52	117.89	110.14	116.3	114.47	114.77	117.14	113.47	118.07	121.67
111.83	112.77	115.67	116.36	111.53	119.43	110.26	116.74	104.13	116.78	114.08	108.75	116.84	103.25	109.52	114.07	115.2	100.45	108.37	110.54	110.23	108.17	98.991	105.37	108	118.43	106.52	114.22	114.67	113.95	120.49	111.16	110.2	111.02	106.36	108.93	115.25	108.74	109.53	111.14	116.93	119.23	107.87	115.76	109.28	116.35	119.06	106.22	110.66	113.92
115.54	109.62	103.07	115.12	110.41	114.4	104.89	112.75	118.63	106.42	112.36	108.09	101.05	115.64	116.02	113.19	110.23	109.02	106.38	111.4	110.16	106.05	118.18	115.86	114.16	121.25	106.72	106.71	114.16	112.37	117.23	107.48	101.35	105.73	110.76	103.17	107.37	108.13	109.82	114.3	112.98	116.87	111.01	116.4	108.9	108.14	111.77	113.19	111.61	108.15
115.85	123.28	108.35	107.94	117.43	107	110.51	107.03	112.55	111.02	114.69	107.63	114.31	112.91	112.14	118.22	112.14	110.94	106.18	111.26	106	109.08	112.34	113.09	108.15	111.25	107.36	103.34	93.635	111.6	104.8	111.85	107.42	107.83	120.67	112.01	113.42	110.63	97.591	104.4	102.44	105.47	108.53	109.18	117.56	106.6	105.63	107.97	120.04	105.83
104.95	106.25	105.73	114.29	116.96	108.2	112.67	106.31	107.95	100.88	101.69	113.29	109.95	111.26	113.69	110	100.59	104.9	115.65	106.63	110.99	112.73	107.71	107.21	98.523	101.51	102.47	98.02	102.19	113.23	107.48	103.27	112.31	112.3	101.98	110.07	101.93	113.05	119.61	104.25	110.25	106.93	105.52	112.39	103.93	100.1	105.67	107.31	107.35	101.73
114.12	104.4	118.88	110.25	111.11	108.32	110.5	107.11	113.07	113.11	110.12	112.69	105.61	113.37	107.07	113.8	103.07	103.12	108.19	105.65	114.25	113.65	107.32	107.53	98.957	103.79	102.59	109.7	118.63	113.2	101.92	110.93	113.11	106.79	105.3	110.54	106.61	113.32	108.3	113.47	110.82	99.255	105.48	115.87	106.13	107.06	108.24	115.51	111.9	116.46
98.558	101.75	102.32	99.765	112.74	99.801	107.06	106.92	104.21	97.385	97.842	101.35	109.63	105.44	109.03	104.06	100.15	107.75	111.83	99.195	104.93	95.902	110.99	100.28	103.3	101.22	107.64	91.419	101.68	111.45	99.84	102.58	100.37	115.65	107.8	104.98	104.73	109.49	103.98	108.19	95.481	97.268	110.43	103.67	100.76	97.059	110.27	97.106	106.93	99.795
105.05	105.27	111.73	105.81	103.82	101.33	107.5	107.46	110.96	100.68	101.22	109.31	122.84	115.58	112.85	111.71	100.07	107.03	103.06	108.49	106.41	112.85	108.93	115.13	103.45	105.28	111.86	101.29	100.22	113.73	99.494	103.9	106.37	106.29	100.2	106.92	103.14	103.07	106.23	109.58	113.11	105.5	101.68	100.25	105.09	103.48	100.36	106.86	108.52	102.17
109.04	111.76	115.24	113.2	109.01	110.39	111.22	113.03	109.97	121.36	110.88	110.25	108.18	112.56	115.05	106.99	105.7	114.47	110.05	105.72	113.91	104.69	118.72	109.67	103.56	106.18	120.45	100.52	116.24	124.96	114.14	110.26	107.81	112.86	108.64	113.86	101.02	112.54	110.63	106.36	112.09	113.88	117.94	113.99	114.63	107.46	115.52	112.79	109.51	114.54
111.1	109.83	107.21	110.26	109.39	114.07	112.84	107.02	107.32	113.65	102.38	111.24	110.02	118	115.4	105.33	111.19	113.52	103.88	100.95	112.54	102.25	112.11	103.24	110.71	109.33	112.04	111.8	105.56	114.81	108.28	101.88	111.95	103.02	101.64	108.96	114.36	105.85	111.42	110.84	104.68	111.16	114.19	119.45	103.16	112.19	109.17	107.28	112.93	104.36
110.1	109.9	100.39	114.82	100.84	106.16	102.45	110.77	101.5	101.95	103.97	110.08	108.74	105.74	106.16	111.31	108.61	94.347	100.06	109.5	107.51	110.59	108.44	106.67	97.953	110.63	110.11	108.4	113.93	121.35	114.32	109.51	110.09	105.99	95.794	107.36	106.59	100.18	100.98	97.117	107.16	103.09	104.84	101.82	98.074	107.68	96.102	101.23	101.5	104.41
100.18	105.76	103.48	97.449	104.07	104.09	106.48	100.95	104.22	100.68	99.528	104.73	99.867	93.795	99.457	94.697	105.6	95.69	98.949	101.88	105.81	107.51	102.87	104.72	96.038	99.143	101.58	93.246	110.31	101.33	105.16	98.293	93.886	99.862	95.694	102.82	104.77	95.736	100.4	95.383	98.521	100.85	97.999	95.508	101.23	99.291	103.33	100.81	98.485	92.34
91.931	99.69	112.21	100.9	90.388	99.28	94.713	98.947	93.653	98.752	94.632	100.42	98.264	105.48	104.34	92.988	93.247	97.799	98.103	105.9	98.503	92.714	101.64	97.663	96.815	95.698	100.4	100.71	99.445	100.56	101.49	93.372	102.97	100.2	92.582	95.479	103.64	97.762	96.344	104.4	101.47	95.46	105.12	95.547	103.76	102.87	94.816	97.662	96.209	95.889
102.38	98.18	99.805	108.8	109.79	101.22	108.45	102.11	102.48	106.04	103.52	106.53	98.302	107.51	112.48	102.31	107.11	108.99	99.312	104.14	106.21	109.67	102.89	107.62	101.63	108.92	99.973	109.51	102.47	106.51	109.01	106.69	108.46	103.99	106.49	114.03	101.69	107.83	109.93	98.634	95.843	102.68	99.09	106.29	100.13	105.67	98.713	106.41	112.21	101.88
103.26	103.68	103.55	109.71	107.99	108.31	105.79	117.54	109.72	112.54	108.15	103.27	117.78	100.26	101.34	107.27	105.61	99.013	105.64	97.534	109.57	109.79	106.07	98.891	99.936	102.44	112.22	100.18	110.59	99.156	109.23	103.96	118.87	112.37	109.49	108.96	99.39	97.296	102.9	102.27	108.58	107.17	105.51	112.79	106.49	108.69	106.71	107.9	113.95	106.39
111.1	112.94	114.08	98.301	103.08	111.01	113.17	109.54	105.21	104.77	105.65	112.11	108.73	109.6	118.78	120.58	111.13	112.88	110.99	111.18	115.1	108.15	109.89	111.94	111.59	111.48	111.27	107.87	106.89	105.04	109.85	107.72	97.951	118.43	107.86	106.59	107.03	105.21	115.83	112.71	119.75	112.41	112.11	113.48	112.98	106.74	116.49	117.31	114.2	107.34
122.42	112.29	104.95	109.92	109.6	106.87	111.36	121.31	106.66	116.34	121.94	125.66	103.91	110.74	110.45	116.91	110.86	111.02	111.59	106.45	116.74	115.35	122.48	110.87	119.57	119.42	105.26	106.67	104.4	105.15	108.37	104.05	113.35	111.85	106.04	121.09	102.39	111.95	114.72	109.78	114.88	114.87	106.52	118.95	115.56	113.57	111.37	116.03	110.09	108.7
118.79	110.2	106.58	116.64	119.46	117.86	109.81	114.54	118.45	120.53	117.48	114.74	120.91	111.14	116.43	120.4	115.75	121.14	120.37	109.24	120.63	121.88	116.18	114.91	110.85	109.39	120.62	110.4	107.61	110.85	132.07	123.66	106.96	113.66	112.62	107.76	115.94	117.65	117.83	121.73	118.92	113.52	108.79	107.4	113.92	113.9	118.61	116.84	112.85	116.01
99.29	96.719	96.827	104.4	95.35	108.52	108.83	98.425	103.03	94.814	104.89	95.485	105.33	96.387	101.67	103.5	91.826	95.922	99.5	98.061	98.991	106.43	102.03	95.562	94.358	103.34	101.34	100.76	97.081	94.333	102.63	102.25	101.94	92.045	88.418	101.8	99.917	98.271	101.43	107.16	99.441	97.168	105.72	106.76	92.637	100.23	102.33	102.44	100.56	100.78
89.387	108.16	106.13	103.04	112.99	100.62	105.52	105.3	96.172	97.95	96.373	98.912	103.01	93.973	96.042	94.019	100.31	109.59	106.53	109.2	97.087	93.224	104.61	102.37	108.76	100.97	104.35	96.372	107.47	104.24	95.954	99.438	106.78	97.361	98.586	110.81	108.03	96.789	95.499	96.902	108.28	106.1	97.618	97.42	110.26	97.247	101.85	96.034	101.91	107.73
102.02	99.139	105.23	102.17	102.53	101.94	107.53	110.13	96.48	101.39	103.5	105.24	110.42	110.56	102.22	109.04	104.97	106.12	93.485	99.346	111	105.39	102.84	103	104.61	103.79	114.55	109.58	104.29	102.4	107	96.042	97.797	101.74	110.59	107.12	106.7	95.987	109.52	107.84	112.6	99.069	101.34	110.16	102.03	110.49	97.606	114.89	107.52	111.12
108.01	100.57	101.95	109.88	100.41	100.31	106.11	103.59	114.86	109.67	101.67	103.06	110.34	109.85	105.07	112.55	112.36	114.56	99.706	108.72	102.77	108.92	105.79	102.32	102.25	105.35	101.33	94.866	98.256	107.73	105.68	107.49	105.58	105.87	111.41	102.2	97.778	113.17	104.19	105.56	112.84	103.16	100.8	100.97	97.919	106.65	104.06	107.46	107.18	111.19
105.35	107.6	109.98	121.38	111.02	108.76	113.53	112.65	120.24	105.32	116.96	108.79	106.03	118.13	113.53	113.58	105.11	115.15	104.77	106.7	98.685	113.79	104.57	114.56	117.23	110.28	102.56	122.1	107.1	109.03	118.16	105.89	100.79	114.62	107.85	115.61	114.34	113.89	104.84	109.78	107.87	108.68	118.12	111.93	109.89	114.68	115.71	101.46	116.62	108.77
94.776	109.33	98.578	96.198	101.1	102.8	95.054	96.296	96.944	106.66	110.73	107.97	100.94	96.795	115.88	96.369	97.813	93.292	100.61	99.582	104.34	105.06	98.3	103.9	95.304	99.427	98.759	101.37	94.303	100.28	97.967	102.73	92.656	113.18	94.124	96.977	100.21	95.038	97.074	101.46	104.99	102.46	98.962	105.94	95.165	106.8	101.81	99.657	110.78	104.12
103.3	110.66	111.23	100.91	105.74	101.27	100.69	112.14	100.52	104.05	106.77	107.29	114.73	99.86	101.96	109.68	111.43	108.65	106.61	98.744	104.3	107.76	110.16	101.73	113.7	112.19	109.97	104.01	110.94	112.55	104.52	115.96	103.56	107.28	108.23	112.29	106.03	99.825	95.923	111.25	110.08	105.77	99.008	102.29	110.71	112.1	101.3	107.15	105.23	104.58
107.24	107.77	127.3	114.02	113.63	121.75	115.52	130.29	118.66	124.83	114.33	113.08	115.25	120.45	114.27	123.4	114.14	118.03	118.69	111.08	122.71	118.56	119.35	123.46	119.16	118.19	122.46	114.88	113	113.89	116.26	115.41	114.71	112.49	111.6	120.21	124.34	123.2	110.92	117.93	121.31	117.15	120.66	114.01	119.13	118.43	111.26	124.72	111.89	115.41
97.718	101.63	97.657	108.03	105.51	107.08	107.44	108.53	93.542	104.89	100.33	108.15	104.8	98.072	103.95	109.93	106.26	100.24	103.14	98.161	105.72	108.53	104.45	101.94	104.32	100.86	107.22	103.45	109.77	98.976	101.91	106.56	106.31	107.93	104.94	107.22	94.031	102.24	102.35	108.24	100.51	102.76	96.148	103.37	97.709	105.4	106.57	100.54	101.46	108
105.52	104.38	112.66	101.09	107.53	112.28	114.92	119.72	118.65	111.48	114.04	111.72	114.62	113.58	114.41	115.21	111.81	119.57	116.42	108.52	112.12	109.61	106.28	101.5	122.89	109.22	117.47	120.71	116.79	112.75	104.82	110.45	108.86	116.21	109.25	110.43	110.99	117.44	114.35	119.86	112.5	114.77	117.06	112.74	122.59	112.36	114.39	108.16	116.99	114.64
112.82	115.32	99.284	102.38	112.86	110.19	100.79	111.43	100.33	103.9	104.07	116.25	102.64	113.38	110.8	119.4	109.63	107.16	102.39	113.07	99.753	101.17	97.825	107.89	105.02	113.74	104.67	107.84	108.2	109.08	106.22	104.22	108.65	108.12	102.04	96.042	102.85	103.85	98.635	102.92	99.225	106.26	104.68	103.65	112.09	94.726	105.56	113.23	104.36	103.52
101.88	110.07	104.42	112.38	103.87	98.92	104.21	103.21	101.36	107.75	104.75	98.229	100.85	104.02	105.6	102.46	104.26	112.15	110.86	107.24	104.02	103.3	99.035	115.34	99.295	97.732	100.58	98.768	103.39	98.174	105.83	100.53	103.58	97.172	110.74	101.6	102.4	103.13	109	107.2	98.267	106.31	108.84	110.75	108.93	97.776	114.77	100.11	108.01	106.26
111.14	113.04	103.81	115.02	110.61	113.94	108.7	110.61	113.07	105.07	111.27	114.95	112.07	110.85	108.58	101.5	114.1	114.24	122.21	109.65	110.65	111.11	119.35	107.92	106.96	111.7	115.37	115.34	104.87	112.38	114.03	124.44	115.97	113.42	105.88	114.72	116.35	104.61	117.35	114.24	107.68	115	107.45	106.83	107.27	116.17	109.73	113.44	107.18	104.95
107.59	104.93	111.34	109.27	109.1	107.58	117.94	114.4	104.16	101.85	113.08	109.48	113.15	111.71	118.74	106.57	115.04	107.15	117.11	109.48	115.41	107.55	107.09	112.71	106.87	114.44	107.94	107.45	115.33	107.12	107.88	121.96	102.57	112.58	110.73	123.98	109.69	117.81	113.91	115.68	110.12	107.56	117.5	107.36	108.32	113.6	108.79	108.48	107.72	118.35
108.29	106.26	110.02	106.63	103.45	102.3	99.156	110.77	106.52	98.41	108.22	90.004	113.77	109.36	102.67	104.31	98.953	109.52	103.19	108.41	94.497	109.81	102.08	106.36	99.492	109.91	107.61	109.48	100.73	110.52	103.78	106.84	101.55	104.72	105.16	103.57	102.92	101.04	105.7	106.25	110.72	100.51	119.18	106.64	101.16	104	104.06	102.14	109.76	112.58
111.8	113.87	109.97	108.47	112.45	113.22	109.63	106.96	116.42	105.62	116.44	117.52	108.13	106.4	115.85	114.4	100.19	111.82	122.36	109.31	109.41	109.23	113.19	117.71	119.23	111.93	111.11	115.3	109.36	116.16	119.16	109.98	115.57	107.35	106.85	112.07	111.08	99.567	99.292	107.17	106.48	118.05	108.1	109.45	107.33	106.71	102.05	109.5	110.81	114.31
103.94	102.92	101.25	110.32	102.78	106.93	107.3	104.1	101.04	95.38	104.75	101.8	105.31	99.385	102.27	104.5	108.96	99.982	107.35	111.18	104.65	94.039	98.738	111.06	103.75	95.633	116.78	101.26	100.3	103.67	112.31	106.8	100.46	108.1	115.77	106.62	101.29	98.302	107.73	110.46	105.33	91.763	97.485	110.88	112.39	106.25	104.04	107.22	103.03	110.44
93.892	115.27	103.2	103.58	102.83	101.76	111.62	94.81	104.16	111.94	100.32	105.49	100.46	105.36	114.15	102.21	107.05	93.969	106.66	104.87	108.42	107.42	105.52	111.61	110.07	106.91	113.47	106.32	103.81	97.129	102.62	107.2	101.48	107.69	114.33	101.97	103.69	95.092	109.01	108.42	107.51	112.46	104.7	110.98	105.52	104.49	105.94	96.685	98.518	107.55
104.68	97.53	110.7	105.79	110.85	97.14	106.54	102.65	103.41	107.01	104.17	106.95	101.21	111.15	99.153	106.77	105.34	100.13	105.59	105.78	100.47	102.75	98.337	97.933	102.72	111.41	100.23	109.85	93.652	106.01	100.15	112.87	108.82	107.21	102.03	107.77	105.83	110.64	103.47	106.95	103.26	111.05	105.73	104.44	100.74	106.85	107.57	108.31	109.66	106.97
107.58	98.375	103.47	117.31	110.32	113.38	100.66	107.04	110.8	111.43	103.31	116.28	113.56	98.949	107.72	110.2	108.68	107.56	112	120.34	106.79	107.97	100.01	98.55	106.2	103.02	111.86	114.53	110.05	121.43	112.74	115.9	107.95	107.61	107.02	104.75	116.96	104.16	106.19	115.72	104.88	106.23	114.41	116.1	112.93	112.01	105.5	109.15	116.52	107.62
104.43	111.76	115.92	116.97	108.61	115	107.76	121.65	119.13	110.8	111.86	111.13	108.48	109.68	110.29	116.71	107.45	111.24	118.33	115.64	109.28	108.75	106.61	122	109.5	118.56	107.24	110.4	104.64	116.77	103.61	112.4	109.78	111.03	115.7	116.35	114.08	105.67	111.27	110.53	108.66	112.7	115.39	109.65	105.66	120.47	114.67	116.12	111.29	109.26
99.249	104.72	102.44	101.83	107.45	104.54	99.272	103.58	105.82	103.33	108.08	104	105.93	96.834	109.58	111.65	103.09	97.847	102.1	96.199	100.74	93.542	97.238	107.87	108.09	90.12	96.884	103.22	103.86	102.76	104.72	109.36	98.241	103.75	100.96	87.348	98.031	101.92	99.662	101.02	105.8	97.857	97.736	107.33	91.911	98.011	91.836	101.58	91.404	103.3
109.31	111.89	103.9	114.79	115.73	106.88	112.37	113.97	106.56	111.83	117.03	114.57	112.5	112.15	108.54	112.86	108.59	119.1	108.06	103.96	107.7	110.89	117.07	115.19	114.36	108.86	110.94	114.86	114.17	108.27	112.26	99.058	111.64	108.15	115.76	98.445	118.32	107.22	105.96	105.23	121.43	113.18	103.27	105.91	116.4	106.21	108	110.09	109.96	105.01
108.34	109.48	95.616	100.7	102.95	107.53	107.72	106.54	108.02	102.27	101.25	110.07	103.48	110.16	104.79	102.24	110.37	106.16	116.86	111.92	97.337	112.58	108.81	106.75	110.59	103.66	105.2	108.64	105.55	105.21	102.16	112.56	110.2	112.06	108.45	106.63	100.08	100.6	110.37	106.21	107.34	98.103	111.64	112.07	103.73	102.96	111.82	106.16	109.91	107.48
87.085	100.96	96.329	101.61	103.66	103.12	95.091	96.35	99.05	104.93	88.293	89.877	88.867	101.26	102.46	105.54	96.994	101.03	110.43	98.196	103.85	90.446	102.39	93.313	106.46	96.902	106.11	97.919	99.14	96.748	100.52	105.34	106.76	95.46	100.59	90.87	104.67	80.446	94.056	96.47	102.95	106.37	102.99	105.89	105.82	97.291	100.66	94.893	112.92	100.37
114.33	97.582	107.4	107.07	122.17	122.33	121.31	118.76	103.98	116.57	107.4	112.51	114.74	113.33	111.42	116.93	106.54	112.29	109.12	115.87	107.46	129.46	104.15	105.14	101.23	110.08	116.08	113.54	108.92	118.21	110.25	110.16	110.97	105.58	114.6	123.23	109.57	115.34	111.01	115.59	108.81	109.04	117.78	108.55	120.97	109.65	110.96	114.48	117.82	113.18
106.14	108.05	107.01	112.83	115.44	100.93	97.889	107.59	100.21	114.2	99.599	114.21	101.61	98.096	104.49	103.34	108.44	106.16	101.11	107.11	112.25	108.69	113.43	101.99	103.5	98.882	98.927	103.79	112.33	107.25	107.21	114.96	118.08	103.64	107.4	96.833	101.76	108.52	114.08	107.26	103.59	103.71	111.23	105.96	102.65	100.66	101.85	102.26	102.87	108.08
106.6	111.78	108.64	102.62	104.13	107.23	103	111.96	103.31	101.31	107.07	101.84	103.51	114.44	108.76	107.64	114.75	108.35	108.8	101.01	100.29	106.16	101.54	109.02	106.17	97.883	114.17	106.44	106.74	111.1	109.56	109.24	95.492	101.92	108.98	94.947	105.52	101.56	114.99	102.16	114.7	100.87	90.438	104.36	110.62	104.48	103.46	113.75	102.32	103.16
108.43	108.24	95.016	106.9	99.31	103.25	107.51	96.685	100.97	96.209	92.185	100.66	103.48	103.16	98.807	97.721	98.12	91.239	120.72	104.36	106.45	91.919	106.46	102.11	96.355	100.35	107.32	100.45	101.42	105.92	103.3	104.64	89.523	97.576	101.05	94.593	100.26	93.691	92.703	101.33	102.68	93.458	92.34	104.4	94.226	98.299	99.592	105.78	99.275	105.56
109.53	109.15	120.71	111.58	101.01	111.9	116.54	115.35	111.1	117.91	108.58	108.1	103.62	112.1	113.23	109.75	106.05	116.4	119.48	110.57	112.51	108.32	115.39	115.16	104.99	120.01	113.51	111.01	110.73	109.26	115.32	110.83	102.35	101.8	112.01	115.1	114.01	111.69	107.36	112.65	112.58	114.47	102.45	109.7	114.52	118.03	108.56	113.88	109.7	119.53
108.01	108.21	113.57	96.798	100.04	107.42	108.35	103.56	98.63	117.67	100.32	110.85	99.587	101.45	98.458	114.84	102.37	110.73	103.69	106.08	99.263	109.86	96.439	111.11	102.98	104.53	106.87	104.72	100.19	106.6	103.59	101.05	95.429	99.429	109.78	106.13	98.666	112.25	108.33	105.51	105.71	107.08	108.93	105.82	105.69	96.75	103.53	113.13	110.02	106.17
102.6	110.77	109.2	113.85	105.36	107.64	104.46	100.81	105.08	108.27	105.31	111.46	99.866	112.81	109.52	109.67	105.7	113.42	110.34	104.46	111.98	101.5	98.1	97.989	109.92	111.92	113.58	110.64	106.09	102.49	108.07	107.41	101.5	104.31	102.81	111.69	106.87	102.56	100.28	95.965	108.47	116.81	101.76	109.05	103.85	105.89	102.82	108.28	105.25	101.46
102.16	108.39	105.85	104.71	108.16	108.25	100.94	102.25	109.7	97.628	102.3	110.2	104.9	103.92	107.73	100.83	111.78	107.4	101.7	103.02	108.18	111.18	101.2	108.37	105.09	101.02	103.78	107.49	99.585	108.98	110.69	112.15	96.524	100.12	110.55	110.87	109.74	102.03	98.815	109.17	105.2	104.37	107.96	102.88	105.53	100.4	103.47	100.47	101.05	102.03
95.433	110.22	107.27	106.57	101.61	90.246	98.535	98.57	107.66	91.196	108.93	99.355	104.21	107.3	102.95	99.197	98.596	111.32	105.87	108.57	103.11	102.9	106.11	101.89	92.705	99.119	100.41	96.006	99.778	106.79	96.934	105.93	101.81	112.67	105.76	104.31	106.43	103.94	110.18	106.8	102.01	104.87	111.23	99.432	100.48	104.98	109.04	102.54	106.38	108.72
101.68	111.78	100.1	101.75	102.88	103.75	112.67	98.762	110.06	92.336	98.145	104.65	108.53	109.4	103.17	99.195	106.31	107.28	100.11	104.25	106.58	114.29	106.78	100.11	120.31	104.24	109.29	104.55	108.91	108.34	100.34	99.496	108.18	104.99	105.49	106.97	100.87	111.03	108.59	108.79	103.51	105.81	109.87	107.13	107.88	103.01	105.97	98.363	96.516	105.02
102.74	101.9	100.35	117.53	116.19	109.7	101	97.542	108.84	105.27	109.42	107.13	102.95	103.84	108.4	103.67	104.07	98.504	103.18	103.35	108.17	109.56	108.54	106.75	100.76	108.79	94.727	108.29	119.61	108.56	101.06	89.729	114.44	102.04	112.42	108.3	106.26	111.55	112.85	107.74	107.86	108.11	99.888	101.08	105.4	110.5	106.92	107.15	109.32	102.1
109.22	108.33	105.18	109.96	103.36	105.15	103.47	106.99	101.75	105.29	118.59	114.27	112.64	109.64	105.18	101.28	100.45	98.586	113.73	110.98	109.54	109.32	108.49	105.27	100.48	94.36	104.71	101.51	110.4	106.57	100.35	114.58	114.02	113.37	100.63	103.17	105.9	102.33	101.07	105.61	103.25	103.67	96.134	108.81	109.89	101.91	100.28	112.23	98.211	103.89
109.55	105.38	115.05	106.67	103.99	110.22	114.43	112.79	109.03	100.83	119.67	115.92	126.55	113.51	113.55	120.46	112.52	111.35	109.74	112.93	111.33	112.34	107.82	113.9	113.99	113.64	106.02	106.74	109.13	109.99	121.24	116.02	113.26	107.57	110.7	102.82	109.74	108.39	121.22	103.73	105.38	123.25	100.34	116.53	116.85	113.47	117.06	111.67	108.71	111.55
115.42	119.7	114.71	118.3	113.28	116.74	119.92	110.97	106.88	114.74	107.93	104.77	119.09	108.45	110.58	115.22	109.84	118.39	113.03	116.32	112.66	106.78	103.49	107.15	111.72	109.61	112.48	106.44	114.31	109.47	114.07	113.61	113.23	109.76	110.58	109.41	113.28	111.93	111.97	102.22	105.6	119.35	106.82	116.05	113.23	106.81	114.77	110.54	111.36	109.37
102.05	116.96	96.692	112.75	106.86	100.52	104.81	111.95	105.21	108.79	96.076	102.33	105.22	104.57	103.47	107.67	111.51	107.15	115.95	107.48	112.08	97.6	110.99	108.41	113.04	99.231	102.56	101.14	108.81	106.05	111	108	106.59	99.528	100.62	114.31	108.76	111.88	112.51	107	101.47	100.77	108.52	111.66	101.72	111.4	111.29	114.76	117.55	114.87
99.45	94.117	107.37	111.48	107.35	92.736	98.678	101.74	104.26	95.664	96.99	103.87	99.379	105.66	106.26	105.55	106.38	104.94	105.15	111.62	108.15	112.01	100.6	106.8	101.86	108.93	101.04	108.91	99.232	108.96	97.584	101.25	103.4	113.75	105.64	105.78	110.86	107.67	100.31	102.96	106.71	103.74	110.18	96.104	112.75	95.895	103.57	101.9	110.85	103.84
108.75	114.26	115.38	104.7	107.95	114.92	119.05	110.3	117.34	105.83	118.46	111.03	110.16	114.37	109.72	109.86	115.35	113.09	120.42	105.68	112.01	112.13	111.99	112.31	110.33	105.64	111.65	111.58	113.91	111.93	110.22	112.56	118.56	107.91	115.77	120.44	118.33	111.12	111.17	119.19	113.21	108.18	107.34	115.78	115.28	119.36	111.12	114.23	107.62	117.5
120.38	118.08	116.63	121.69	113.05	115.66	114.52	116.39	116.17	117.34	114.41	120.74	111.39	119.24	112.13	119.91	111.88	118.15	112.5	109.3	112.58	120.77	114.99	116.52	120.53	121.61	110.13	110.19	118.98	124	119.67	115.03	121.05	115.55	118.52	119.77	125.11	115.36	119.8	120.85	119.46	115.86	110.29	122.96	116.16	115.21	116.03	117.8	120.01	116.1
108.03	104.39	112.84	101.47	104.28	105.46	113.29	110.3	102.43	110.47	103.73	114.77	110.47	104.48	105.88	103.62	105.06	98.423	112.47	101.94	105.74	103.27	103.05	99.56	109.17	106.62	107.29	102.52	114.09	102.37	110.16	103.6	105.8	103.88	93.057	105.34	110.14	103.72	106.27	102.33	104.97	109.13	112.06	116.82	102	102.26	108.41	103.36	102.05	106.95
105.97	109.35	114	106.89	111.08	109.07	104.63	107.75	108.95	92.839	101.9	108.36	102.3	108.9	112.18	105	108.24	109.33	105.45	107.49	105.97	108.75	109.65	107.3	110.88	110.26	105.25	100.39	100.82	104.43	96.49	94.858	102.91	106.49	100.39	106.01	97.997	107.94	108.65	99.592	110.71	107.26	107.26	100.94	106.56	101.09	103.26	106.21	101.58	107.91
101.26	108.87	111.88	95.34	96.395	99.402	105.77	104.79	103.36	109.32	102.97	107.66	105.94	91.688	107.46	110.97	110.98	107.85	104.47	109.86	98.058	99.4	119.31	111.4	110.74	106.67	109.23	102.5	101.31	100.12	112.6	109.55	106.8	110.64	102.36	93.461	103.67	105.83	102.72	108.22	107.2	108.76	99.855	114.43	110.33	104.27	95.136	115.13	106.88	105
105.2	115.48	111.65	119.52	113.07	100.39	103.57	104.13	99.038	109.92	106.13	114.2	109	105	106.47	96.286	107.82	112.95	115.21	101.97	104.63	106.28	98.833	102.69	114.14	94.244	104.93	112.91	95.287	102.59	105.26	103.44	108.07	112.13	110.22	104.24	109.75	107.42	109	94.531	101.75	104.82	109.71	98.898	112.82	108.33	109.24	107.3	106.61	113.1
99.956	106.25	113.37	108.71	103.99	107.34	110.31	106.13	109.05	108.51	109.47	103.08	110.31	111.55	119.42	110.27	113.79	116.87	96.632	98.503	108.45	103.85	110.49	102.86	102.15	90.766	101.83	114.97	102.56	108.11	107.81	113.73	102.47	110.23	107.56	100.79	103.39	110.55	100.3	109.32	104.15	107.5	105.29	95.036	100.69	111.32	103.65	105.58	99.526	107.01
117.27	111.15	105.89	102.22	105.16	104.2	107.49	114.21	107.32	95.463	106.11	110.34	105.92	108.46	105.01	104.14	102.99	112.41	103.75	103.67	94.171	113.86	101.98	108.47	103.1	103.89	104.93	106.6	115.4	109	101.32	104.78	107.08	97.983	114.09	106.06	104.1	108.37	95.079	109.36	117.52	112.75	97.508	103.24	103.69	106	104.24	99	109.44	108.42
105.93	108.48	113.59	109.05	110.22	110.75	101.12	113.25	116.53	112.2	112.87	109.03	110.95	113.91	108.69	120.49	114.46	119.36	113.04	111.36	114.59	105.48	111.92	114.45	107.12	103.74	103.64	110.43	117.57	101.77	110.89	109.54	115.18	116.08	111.63	105.59	109.95	114.07	110.78	103.76	105.73	105.71	112.03	114.01	116.03	115.34	111.6	120.47	104.59	106.48
102.64	96.78	107.34	102.39	89.354	95.008	100.43	102.75	98.923	101.78	97.889	103.02	105.95	98.653	98.408	86.557	101.13	101.09	98.6	90.591	103.86	102.78	111.36	95.273	98.01	93.582	102.95	107.37	97.401	91.865	87.482	105.01	103.88	105.72	99.233	103.88	98.852	103.35	104.57	103.97	103.29	98.802	92.443	106.75	98.961	99.578	97.699	106.42	100.72	102.62
118.67	119.2	115.73	109.52	109.82	116.96	115.28	109.96	115.47	116.05	116.08	119.49	112.15	110.41	118.73	106.44	105.5	108.63	110.92	116.01	111.88	114.75	110.68	114.08	108.5	123.31	98.959	109.24	104.93	109.17	113.5	108.62	120.4	104.93	110.15	112.57	115.01	111.12	105.65	116.66	108.71	109.57	118.12	100.67	108.74	105.29	115.27	127.03	111.01	108.5
103.52	100.12	99.586	101.42	96.146	94.955	99.378	103.72	95.665	101.01	105.39	98.061	95.033	105.13	91.763	98.53	89.408	104.4	101.27	103.7	102.94	97.562	109.3	96.269	99.155	98.336	105.31	100.61	104.63	105.24	104.64	96.222	94.699	97.208	103.76	108.09	97.498	104.92	95.464	107.73	90.004	100.47	104.29	98.931	99.877	100.82	100.78	100.26	98.661	94.236
103.69	101.82	98.757	100.57	100.36	104.85	110.73	103.78	107.45	93.114	106.8	110	97.454	111.39	101.08	109.33	99.549	103.17	109.99	104.08	110.64	110.48	105.15	104.44	110.75	102.62	110.94	102.23	115.87	107.14	109.63	103.06	107.58	105.67	102.57	103.49	101.2	107.17	106.04	100.27	102.13	112.53	102.98	107.77	103.14	110.24	104.18	103.77	112.61	99.187
106.89	112.76	110.09	113.82	108.44	108.03	105.99	111.14	105.61	113.46	97.799	113.1	103.85	113.34	111.52	119.4	109.25	106.94	116.29	109.15	105.71	111.72	105	109.24	122.3	107.91	106.4	97.04	106.61	117.2	102.05	108.38	107.03	107.76	106.56	104.65	111.4	112.97	116.04	112.61	122.82	111.12	107.53	102.57	113.48	99.542	115.59	114.22	108.79	103.7
120.37	120.06	114.15	113.49	109.33	110.04	125.79	122.87	110.09	116.01	113.3	116.4	108.99	105.83	118.71	122.21	112.27	111.64	114.96	119.09	108.94	116.88	120.73	116.13	122.86	116.89	120.21	111.86	113.1	123.31	107.41	116.53	112.13	112.82	114.09	112.25	113.25	129.03	109.7	119.25	112.47	127.53	123.39	110.66	115.75	118.89	116.27	117.2	116.48	115.88
98.063	97.322	99.754	101.28	109.15	102.65	92.303	105.54	112.75	112.87	98.837	99.258	102.89	102.96	98.693	103.26	105.45	102.16	98.007	117.6	108.24	103.72	109.82	106.2	100.87	102.36	113.41	110.77	97.487	105.9	103.01	98.151	105.42	104.9	101.72	105.98	102.36	112.55	109.06	110.28	104.34	109.85	105.3	103.79	103.87	105.43	101.98	99.081	98.418	100.99
110.45	116.5	104.8	114.83	113.72	112.45	112.69	107.76	105.85	111.33	107.02	110.33	109.69	110.59	109.95	104.58	115.97	125.5	109.18	114.19	114.95	111.03	115.46	113.28	113.4	108.4	104.52	110.37	96.362	112.08	114.39	116.61	109.12	106.49	120.41	117.75	108.86	106.08	119.42	116.63	112.87	106.81	112.07	117.39	108.46	100.41	108.97	107.03	114.01	112.09
113.08	116.12	104.56	110.28	110.74	109.83	114.05	105.45	101.36	118	101.56	111.73	116.9	108.84	103.61	103.5	113.45	116.11	115.79	112.59	109.99	114.19	107.5	111.23	117.69	113.14	116.35	115.72	116.17	114.79	106.93	112.96	110.15	122.97	107.07	119.56	105.24	106.93	104.18	105.37	108.26	109.42	108.09	105.28	115.25	108.11	109.8	114.26	113.28	115.22
119.6	108.43	110.24	107.58	102.28	106.42	114.95	113.53	102.08	107.94	102.93	105.15	108.14	107.65	107.27	106.8	112.18	108.36	104.91	117.03	115.27	113.59	114.59	108.34	109.89	100.18	101.3	104.23	103.08	112.6	102.25	100.44	108.91	104.34	101.21	101.42	110.01	110.5	95.025	110.5	103.29	104.07	102.46	113.52	104.5	117.38	112.02	110.02	102.53	112.74
122.02	120.25	119.97	117.54	107.92	106.17	123.57	121.01	117.53	116.19	116.04	115.74	120.83	118.9	119.99	116.4	109.01	129.54	114.36	110.84	126.34	113.84	121.87	118.28	109.94	110.36	118.54	116.79	120.37	120.69	122.22	119.88	121.52	116.81	115.3	129.18	115.01	124.49	114.73	118.39	125.62	124.45	122.4	112.02	122.17	117.26	114.26	114.09	116.89	122.66
127.4	110.54	115.52	115.78	118.47	111.64	121.05	121.07	115.28	105.62	120.87	110.16	114.56	120.89	114.34	118.66	117.55	120.78	115.65	121.1	127.8	113.87	124.74	113.59	112.38	116.53	122.04	121.66	124.38	126.2	109.58	124.27	114.23	115.36	113.62	122.72	120.23	122.22	115.2	117.87	117.41	112.74	121.21	113.68	117.86	119.9	113.39	105.65	113.75	119.57
106.59	115.22	107.07	110.12	115.58	111.2	110.62	109.78	113.76	122.53	96.844	105.42	109.4	106.51	112.42	108.04	118.4	117.83	114.16	109.56	103.65	118.48	101.27	104.14	114.53	117.12	111.02	107.09	100.28	111.7	117.84	113.68	109.76	117.65	114.64	107.5	109.37	111.36	100.42	118.84	107.94	110.53	119.22	110.14	112.4	108.6	107.69	117.07	105.96	109.28
111.47	107.14	106.21	110.29	108.1	105.2	108.65	110.3	101.74	109.57	109.53	101.09	110.2	108.46	117.67	111.31	107.16	109.49	110.64	102.56	102.82	108.5	107.35	113.08	100.66	99.285	102.68	110.09	97.494	103.27	108.81	101.28	100.77	100.28	103.71	104.6	106.45	99.99	103.19	112.74	104.5	98.38	110.88	112.57	117.36	103.02	102.98	104.26	103.28	101.96
99.115	109.57	107.08	113.17	95.851	105.8	109.65	113.49	108.76	109.03	108.13	106.75	105.67	101.91	99.682	111.31	102.73	106.06	108.78	112.89	103.07	105.3	104.09	110.32	104.16	105.23	104.96	100.23	106.18	103.81	114.41	109.11	107.1	106.29	113.97	99.206	105.3	102.45	100.96	111.75	103.94	106.17	104.11	110.45	104.98	109.27	108.23	117.81	99.324	105.26
94.843	104	103.08	112.43	104.06	102.82	107.74	110.57	105.3	105.05	100.36	114.32	100.46	111.68	113.66	111.8	111.58	115.56	105.6	100.63	98.951	110.35	100.95	96.824	91.609	109.19	111.18	106.29	115.66	100.85	103.47	117.65	118.79	100.94	110.93	106.31	101.52	104.73	101.42	105.41	105.27	112.38	109.08	108.34	106.13	102.93	110.62	99.348	101.05	110.5
99.905	96.085	101.48	92.507	105.03	100.44	98.786	107.15	101.17	113.08	103.74	109.32	94.019	88.929	100.87	104.22	104.65	102.93	96.321	98.52	106.75	102.69	98.201	97.847	93.377	107.02	97.398	103.88	94.97	95.394	98.232	96.661	94.772	99.293	99.008	102.45	101.09	102.49	99.405	95.358	96.289	94.756	94.104	107.8	90.015	101.6	98.429	90.327	104.4	101.76
99.182	103.43	115.69	105.29	107.31	98.324	104.13	111.95	103.18	106.06	108.13	97.441	114.62	105.61	109.56	115.25	109.29	101.88	109.69	111.3	104.96	99.138	102.58	103.38	104.36	108.68	108.04	106.92	104.89	111.83	107.33	105.39	103.23	105.71	106.47	103.84	114.55	110.92	103.51	101.02	108.2	101.08	93.332	93.59	106.79	106.19	115.41	102.67	104.21	100.93
104.96	104.43	89.822	103.49	93.17	102.54	100.35	102.01	96.981	107.75	92.203	96.389	98.738	100.06	96.444	98.354	100.42	95.457	97.849	99.36	97.647	101.05	101.82	95.316	104.46	99.203	100.32	91.742	104.73	97.527	102.52	102.68	104.34	108.61	97.226	93.714	95.272	108.54	98.072	91.162	94.057	108.9	103.07	101.4	96.099	103.49	106.54	99.725	97.166	103.44
107.6	98.728	102.94	108.57	97.099	104.27	107.54	108.36	113.85	112.84	109.7	108.02	107.79	103.35	110.22	103.03	105.89	98.503	101.43	108.13	104.89	110.16	102.51	103.76	99.819	112.45	101.83	100.02	108.67	117.97	104.32	106.74	105.07	106.75	103.1	100.87	112.29	111.9	101.57	102.86	98.663	108.34	105.21	107.07	97.393	112.57	114.56	108.88	104.44	102.79
99.172	100.55	98.134	92.376	96.369	95.39	89.296	106.19	106.57	98.509	106.25	94.74	102.56	107.03	96.399	97.744	101.08	89.191	98.232	98.421	96.258	98.289	97.802	101.2	110.71	103.23	101.12	105.53	93.851	95.138	106.4	105.2	97.732	98.835	105.68	104.34	106.55	95.286	96.146	96.307	95.721	103.23	98.712	98.27	100.44	94.735	98.846	104.85	94.797	93.906
111.48	117.82	106.49	107	107.88	111.34	110.64	114.79	118.58	99.539	113.69	116.5	112.28	108.75	113.17	108.27	106.26	110.92	107.89	106.38	103.23	114.65	109.2	105.94	104.91	107.76	111.99	109.81	119.2	112.74	110.91	107.64	113.7	109.57	105.85	106.23	103.87	107.92	105.63	115.06	118.79	106.94	110.75	109.41	101.44	108.96	107.81	106.61	109.55	113.91
110.9	105.84	104.87	102.98	103.54	108.94	106.86	96.488	110.89	106.39	109.69	106.78	98.889	121.12	110.08	104.25	119.05	97.289	112.97	102.23	106.85	98.605	113.49	103.5	112.61	108.01	112.67	99.047	103.3	106.62	110.99	111.8	95.894	107.27	99.831	103.56	110.3	106.94	102.24	105.42	103.26	108.61	107.32	105.54	101.28	101.92	105.94	103.85	111.68	99.983
109.56	111.89	104.74	107.98	101.6	108.15	108.32	112.1	105.97	105.46	93.535	105.48	103.97	105.31	103.9	105.9	108.18	110.15	99.693	113.49	109.61	106.78	111.86	110.09	105.43	102.39	115.71	107	102.98	105.42	106.38	104.68	101.25	102.85	108.61	115.2	109.99	104.89	109.01	105.89	107.71	113.35	114.77	100.47	103.45	108.12	108.39	102.13	103.94	105.41
93.099	100.5	104.54	92.467	99.376	107.6	104.8	103.57	98.801	96.069	104.15	102.11	111.87	94.025	109.88	83.992	100.69	107.14	105.05	93.635	98.022	92.76	107.6	103.77	100.64	105.07	98.65	95.174	97.075	98.359	99.855	99.581	97.511	97.743	99.261	101.5	101.35	100.15	99.02	99.009	103.49	101.64	105.43	102.16	99.76	99.301	100.53	99.147	105.39	94.607
108.47	105.26	103.81	103.7	110.47	110.18	104.63	109.68	114.05	107.28	99.521	102.97	103.63	106.64	103.06	108.62	112.52	113.04	115.69	106.13	114.41	105.93	99.288	111.05	117.27	109.09	106.68	105.23	110.21	103.82	99.431	96.085	111.39	105.64	104.52	99.64	105.13	103.92	101.26	107.03	108.11	114.11	105.68	101.91	107.76	104.77	109.56	98.965	107.06	110.9
100.4	112.11	105.09	113.07	116.82	118.51	102.7	107.44	105.59	112.25	99.819	110.8	103.88	117.47	106.06	107.73	108.94	109.03	111.84	109.25	103.63	116.46	112.64	116.5	112.61	115.12	110.76	119.44	109.42	111.28	105.31	111.39	111.83	120.77	106.38	111.06	116.35	118.68	106.64	117.7	112.01	107.81	111.52	113.44	104.65	104.63	100.55	110.09	115.36	99.293
111.32	115.09	113.26	113.12	111.83	115.45	110.97	111.14	113.45	104.34	110.89	103.54	119.19	107.4	114.33	113.45	108.54	115.51	99.468	116.96	105.14	123.4	115.92	109.42	108.49	116.2	116.82	119.36	108.3	108.65	112.53	105.94	117.85	118.52	113.17	108.27	117.2	111.92	116.5	113.1	115.07	110.3	109.48	121.69	113.65	112.99	110.94	110.97	100.81	109.09
109.79	103.46	106.87	106.19	102.14	102.48	108.7	105.49	104.7	105.27	97.423	111.73	98.907	106.44	108.97	109.23	101.5	112.4	106.77	109.73	103.03	104.93	109.71	111.6	104.64	103.46	105.41	104.13	101.65	110.48	112.87	108.34	106.18	107.85	102.32	108.85	113.98	99.756	101.74	109.88	98.041	101.05	108.44	109.88	98.424	100.2	117.88	107.5	104.79	101.27
116.76	108.43	110.31	111.26	119.79	109.5	117.6	113.5	120.14	111.03	122.14	109.99	110.94	115	113.56	108.85	104.26	108.06	105.91	108.16	111.47	105.7	108.96	107.9	118.9	113.78	112.09	115.16	109.14	114.86	117.55	111.04	118.54	104.67	115.65	113.02	104.39	109.34	110.02	113.01	111.87	111.81	101.33	113.1	119.48	111.97	112.84	108.72	104.52	117.89
94.303	110.24	94.998	101.54	97.493	103.31	92.607	95.936	99.271	100.85	102.51	104.52	96.163	87.182	93.472	95.408	103.76	93.532	101.28	109.12	99.194	101.13	97.949	100.26	93.868	102.54	90.648	102.96	95.778	97.547	107.53	99.994	99.566	93.752	93.345	98.632	100.19	100.4	101.04	99.432	101.33	104.67	97.15	102.68	96.519	100.02	101.74	92.151	103.28	97.633
92.454	103.91	105.4	101.41	108.21	112.32	99.555	111.35	108.24	101.58	101.91	109.97	101.14	101.73	104.31	107.38	107.19	106.53	101.81	105.68	95.485	115.66	107.44	103.46	101.92	107.87	103.72	99.056	109.78	100.92	97.307	111.27	96.401	109.24	104.21	103.62	114.94	103.93	109.66	110.52	113.27	94.617	104.2	110.26	99.177	104.78	101.76	107.9	99.151	112.58
107.98	91.108	105.48	108.2	100.42	110.5	111.25	102.05	100.39	104.34	112.46	117.82	103.07	112.23	111.31	103.49	110.95	106.66	110.11	111.13	103.46	102.16	109.58	109.35	101.66	103.2	112.52	109.05	104.63	100.19	105.59	104.64	93.917	114.34	105.73	101.47	107.61	106.89	98.914	94.474	107.47	114.19	111.58	113.2	98.417	100.61	111.71	101.41	105.48	101.93
119.46	110.16	100.34	110.02	108.64	95.313	100.91	104.65	106.27	101.84	96.354	104.73	101.59	103.75	106.14	104.75	107.61	102.96	105.79	103.01	115	110.57	111.26	109.87	104.57	107.35	102.5	109.21	104.41	104.89	101.41	114.82	120.59	105.97	112.64	102.52	110.96	108.23	115.59	108.83	105.1	113.59	103.64	104.17	101.62	110.86	102.3	109.19	113.1	108.44
105.46	107.28	101.09	105.3	91.206	97.424	109.6	106.65	102.91	93.315	99.331	102.02	102.15	94.771	109.41	119.61	107.84	100.87	102.56	98.306	93.707	99.184	96.817	102.54	105.33	98.788	100.99	98.773	92.668	107.66	96.582	110.29	97.746	103.9	93.726	94.389	109.6	95.206	102.23	105.29	107.44	100.68	109.04	102.98	114.05	101.71	102.47	95.753	103.48	97.867
109.6	105.13	110.9	115.16	110.42	111.04	108.39	111.21	110.53	109.41	119.99	104.16	114.94	120.77	112.05	105.48	107.28	118.69	108.76	115.14	104.37	116.29	117.69	112.09	113.84	106.45	116.24	116.11	112.69	116.24	110.62	114.19	120.43	106.96	108.66	105.99	108.11	112.39	99.808	112.7	114.87	116.99	111.92	112.01	113.13	122.18	109.16	110.09	104.39	111.77
102.95	111.68	115.17	112.28	107.12	108.45	115.83	107.11	113.32	116.1	111.67	110.61	113.56	109.4	105.17	114.1	106.13	114.15	118.46	107.46	112.75	105.39	107.92	110.76	106.26	105.91	109.04	104.68	109.68	103.71	108.51	110.85	111.18	109.13	105.18	113.84	106.28	110.97	109.24	106.95	108.03	112.05	109.76	108.26	102.84	109.27	117.4	117.1	117.03	113.28
111.87	115.33	119.37	105.5	112.23	109.14	113.69	122.07	115.79	104.92	123.13	112.05	107.6	112.65	109.36	107.58	105.69	108.94	111.99	115.01	112.16	109.18	106.5	102.52	114.79	113.18	111.98	101.49	108.29	113.55	110.87	100.05	105.5	111.17	103.99	114.95	106.74	99.285	113.65	109.46	104.08	100.97	117.04	109.51	119.31	110.7	107.86	113.24	115.22	109.85
108.98	106.62	110.92	114.27	119.05	109.33	124.29	116.5	111.14	118.69	103.64	112.47	112.77	119.32	122.2	110.49	112.04	110.92	111.05	111.62	118.88	114.87	110.71	117.72	117.03	113.42	113.34	106.8	110.31	116.6	102.83	102.63	114.7	108.01	113.47	122.86	117.26	120.45	108.35	115.95	109.92	111.05	109.72	113.62	116.01	108.17	112.6	112.25	112.09	117.09
112.72	115.95	113.05	112.88	119.83	111.73	108.86	118.9	112.61	116.07	102.79	119.61	114.96	112.78	111.01	111.95	112.98	116.13	115.33	120.79	104.53	109.43	100.5	107.2	111.35	114.3	113.96	105.29	113.86	114.9	112.98	112.74	106.28	113.56	105.72	112.62	112.26	111.92	108.31	110.01	117.54	113.8	109.66	114.48	109.74	109.15	112.86	114.18	112.56	121.06
103.25	111.82	104.55	103.79	111.58	107.47	117.71	112.44	120.75	125.1	110.03	108.5	112.56	119.11	107.99	109.55	117.68	112.24	120.26	114.31	107.75	112.93	112.13	108.78	105.69	110.79	102.64	113.25	106.73	104.68	110.65	104.26	105.04	107.62	106.61	113.26	108.44	104.13	113.3	110.41	100.47	100.3	109.6	125.53	107.16	108.39	103.97	114.13	104.22	112.16
97.32	104.31	105.15	108.02	101.92	107.58	103.98	111.48	106.36	109.27	101.13	104.89	102.11	107.92	100.51	98.13	106.85	122.57	115.25	96.776	103.32	109.78	102.23	111.13	101.78	101.61	119.41	103.52	103.72	110.69	103.16	96.101	105.02	104.83	104.56	104.12	104.35	111.8	103.65	107.99	107.76	111.92	94.042	110.65	102.59	103.08	110.1	103.25	109.61	115.66
105.65	99.403	96.124	95.567	100.13	98.553	102.57	103.01	111.61	99.743	96.29	107.66	105.54	108.11	95.094	92.087	95.876	102.86	96.74	111.5	106.43	107.79	104.36	98.611	102.21	92.752	90.099	94.438	101.65	95.583	99.69	105.37	104.09	100.25	104.2	98.236	102.21	102.4	107.16	98.9	105.82	103.71	94.331	102.58	104.13	96.618	98.261	100.25	104.03	105.7
97.327	106.97	106.88	98.094	102.62	96.654	109.47	93.417	101.7	98.937	113.14	104.16	101.32	101.43	101.85	104.26	102.35	95.544	99.013	104.24	102.56	101.38	93.093	91.402	96.338	106.46	102.08	100.84	101.79	104.95	99.73	103.95	99.875	99.223	102.45	100.36	96.494	103.51	110.92	96.81	107.6	98.489	111.68	103.51	104.09	94.648	105.23	100.82	98.443	102.22
112.18	121.95	109.97	111.92	106.15	111.43	104.77	112.39	116.4	103.89	117.87	120.14	106.5	109.75	114.89	120.61	104.98	109.09	108.59	106.28	111.4	113.94	108.17	107.05	112.29	113.67	102.77	111.9	117	119.98	108.89	107.73	113.11	105.77	114.79	108.4	102.47	114.85	117.28	108.88	112.2	107.75	107.85	108.48	116.38	107.5	112.68	106.62	103.07	110.27
98.425	103.4	98.796	109.5	118.22	95.345	106.83	115.6	114.68	103.45	106.21	101.24	105.27	109.08	114.82	101.29	103.72	101.35	104.84	108.31	110.17	100.3	98.869	112.61	124.4	107.6	107.86	103.71	111.5	101.45	108.46	108.49	116.02	100.78	100.68	97.298	114.08	110.7	110.49	101.42	109.97	105.62	116.68	106.66	101.61	108.41	107.12	105.91	101.44	107.63
113.77	117.15	113.4	116.86	100.19	103.94	103.77	106.22	105.23	108.32	106.71	113.2	111.45	112.71	112.22	110.66	119.39	114.87	123.43	117.1	123.08	114.5	106.96	110.55	110.8	121.03	121.04	115.84	119.45	113.07	114.38	114.24	114.62	110.92	107.36	111.17	104.98	101.47	106.05	118.95	107.05	111.99	111.25	107.12	109	115.87	112.01	115.29	117.01	101.09
104.65	105.26	102.89	120.69	112.02	110	106.3	107.51	113.77	110.07	104.44	111.28	98.682	107.49	111.15	114.92	105.87	97.613	107.42	112.41	102.39	93.192	107.43	116.5	104.55	108.83	114.75	107.57	107.34	107.32	103.81	98.482	102.68	106.96	107.39	104.35	108.32	111.46	88.138	107.14	113.3	112.82	99.884	114.58	104.09	105.95	106.45	101.03	105.69	100.46
101.14	110.91	107.34	108.14	109.54	102.4	97.068	112.11	106.28	92.08	100.3	101.84	98.168	100.47	110.83	113.16	103.06	104.67	102.08	101.11	99.041	110.13	101.23	101.61	101.86	96.956	105.1	112.9	109.48	107.69	98.448	107.19	113.59	101.12	104.21	106.93	104.37	108.02	101.75	110.6	102.3	97.261	110.01	106.93	104.76	100.32	97.229	97.191	115.39	105.36
108.34	104.17	110.73	112.45	120.69	104.25	109.91	114.04	107.93	104.14	109.84	109.52	109.1	111.27	111.02	107.75	115.63	111.57	108.59	106.81	101.8	115.22	93.74	114.39	106.53	105.54	103.82	110.48	118.31	108.21	111.72	112.67	105.99	99.605	109.26	108.61	107.87	109.45	112.47	118.89	111.57	107.97	102.81	117.26	107.01	109.24	112.37	113.7	110.68	109.53
104.85	105.55	110.87	112.23	107.28	111.39	114.38	101.26	108.88	105.2	103.33	104.79	105.17	115.56	103.2	108.5	113.11	107.97	104.37	100.48	101.36	109.25	105.75	110.02	98.47	113.45	101.98	103.76	103.25	96.072	94.282	107.85	100.64	114.53	108.49	105.78	105.95	116.26	109.31	100.05	103.25	100.18	110.54	103.33	108.38	118.02	107.79	97.657	111.05	110.45
102.42	100.15	106.51	102.1	97.016	105.84	103.33	93.806	92.351	94.776	103.17	106.18	99.369	102.94	101.41	100.28	105.42	100.83	94.979	99.199	110.2	99.475	99.226	100.43	106.96	90.501	100.66	88.39	95.722	108.89	92.079	99.654	96.929	105.67	104.7	96.329	98.732	109.52	104.78	99.147	104.36	91.992	94.497	103.36	99.289	107.46	116.15	94.614	94.391	101.86
113.33	116.21	107.47	109.68	106.25	106.28	110.85	101.16	106.22	109.97	96.474	99.123	102.14	96.645	100.89	104.49	107.01	107.64	102.37	104.72	105.71	100.48	106.14	95.807	106.03	101.25	104.02	101.92	103.92	106.9	98.756	102.51	103.81	103.38	103.48	112.18	111.25	104.13	109.3	108.52	103.85	107.01	99.8	107.05	107.53	108.83	107.88	102.06	109.51	102.74
106.28	107.46	112	104.69	101.63	100.02	97.54	108.52	109.21	98.082	106.22	106.68	108.7	102.61	102	100.68	111.6	99.465	106.83	102.69	101.61	110.98	97.176	105.73	103.93	100.59	102.51	107.87	118	102.92	108.44	104.84	98.369	106.12	110.61	111.25	97.995	104.41	101.2	104.3	94.332	91.877	105.14	101.41	114.9	112.78	102.23	101.16	99.243	107.08
114.53	98.002	103.71	102.17	104.74	102.71	113.07	103.32	96.464	107.39	113.19	106.06	111.74	109.9	106.45	111.37	101.81	102.12	113.22	103.8	110.94	107.97	109.18	105.03	105.86	99.579	109.5	102	99.817	111.22	104.28	107.11	109.61	102.84	111.24	104.76	111.69	109.43	112.42	106.27	102.12	107.62	102.93	107.6	108.49	109.63	109.97	102.95	107.28	107.72
117.97	99.643	105.03	108.66	122.16	112.61	116.73	108.25	113.79	103.7	113.62	103.12	109.93	109.12	117.66	110.57	107.47	108.18	117.95	117	110.07	119.4	108.46	113.1	110.81	112.03	113.48	120.68	107.59	118.46	111.75	121.73	114.7	112.85	118.55	114.73	112.35	106.89	127.72	106.96	108.59	111.27	110.48	117.16	112.95	111.03	112.04	108.11	115.77	119.94
116.97	113.79	110.28	112.58	105.19	118.68	100.13	103.41	107.74	116.55	112.08	107.9	120.45	109.7	107.65	113.13	107.4	107.16	107.39	105.48	105.51	115.43	111.87	112.31	116.88	118.05	112.98	106.51	105.61	96.653	115.18	102.7	117.27	108.54	104.25	98.456	112.07	112.73	102.72	112.4	117.82	117.83	102.65	103.7	104.17	112.73	112.98	117.7	112.55	98.259
118.18	113.57	119.38	113.91	110.95	112.5	111.37	117.34	114.76	121.5	116.53	119.21	112.31	109.15	121.92	119.05	108.1	107.39	100.4	124.9	117.12	102.38	104.67	107.68	113.99	119.94	100.57	109.77	113.69	118.51	118.21	110.26	109.23	106.98	116	110.07	112.58	107.58	102.8	107.54	108.11	107.66	111.6	106.2	119.38	108.9	111.38	114.37	106.35	99.134
101.58	96.931	99.61	106.16	95.292	103.78	101.44	99.885	103.43	96.383	96.172	108.82	108.94	106.13	92.005	100.52	97.082	94.123	103.3	101.35	111.27	104.47	107.92	106.72	99.763	103.11	100.3	104.81	104.83	106.98	99.382	97.692	104.32	97.514	101.9	101.01	106.24	100.09	93.461	103.7	100.3	98.702	102.26	97.621	97.053	95.948	95.781	100.51	101.46	97.793
95.378	101.65	96.087	102.52	102.98	103.59	97.259	80.964	99.313	97.887	96.665	102.73	102.3	101.25	97.277	94.917	100.34	98.827	90.605	100.92	104.15	102.88	92.783	106.95	95.734	102.4	93.54	103.27	110.26	101.72	105.98	101.29	91.691	105.37	91.48	96.258	101.13	104.52	101.15	100.12	95.664	104.5	109.45	96.944	93.722	96.032	91.866	103.59	100.3	101.16
100.95	113.4	109.91	103.92	111.55	107.41	103.35	107.96	112.72	109.93	99.258	108.54	104.52	117.74	107.16	103.72	109.57	112.54	104.21	107.52	106.06	103.92	106.03	111.3	105.47	106.68	107.1	112.42	103.26	109.11	104.7	106.77	113.4	114	102.58	110.85	103.29	110.5	104.82	101.6	109	96.129	104.21	99.445	105.65	110.27	103.31	102.23	103.33	99.481
106.3	103.06	111.21	112.26	105.8	110.51	108.7	102.34	104.35	102.19	109.9	106.25	104.82	103.11	106.84	113.72	113.27	115.02	111.12	104.06	108.95	117.14	108.71	116.51	101.41	109.25	102.84	101.76	105.86	99.96	107.36	111	106.11	111.53	107.57	104.44	107.78	109.41	108.65	110.04	102.51	100.18	100.57	99.089	112.05	95.208	99.177	103.57	106.69	113.22
99.91	97.031	113.35	92.892	99.454	103.72	99.411	109.32	105.96	95.932	97.597	103.27	106.92	99.432	102.28	103.16	102.99	100.67	103.44	101.63	111.38	103.9	102.4	108.83	115.67	102.13	101.1	100.66	105.02	100.97	107.56	102.39	101.03	100.95	104.39	106.58	108.6	110.37	99.284	107.33	101.26	104.84	106.88	99.607	101.66	100.44	94.687	98.808	99.974	110.73
106.32	112.37	108.76	109.99	102.48	106.57	103.65	112.64	101.12	99.578	101.06	117.61	106.84	105.51	103.74	110.77	113.29	106.8	105.77	106.87	108.22	97.797	110.82	106.46	114.93	110.57	105.19	105.41	110.53	106.27	107.32	99.314	108.43	102.29	115.56	99.727	107.49	111.94	102.71	110.73	111.55	112.29	95.72	104.5	100.41	102.65	109.82	106.44	110.62	111.34
108.96	117.55	104.27	104.83	104.63	100.65	97.292	109.24	107.9	102.88	108.82	102.65	106.8	102.95	115.17	99.229	110.71	101.49	110.83	102.26	110.2	121.18	110.12	105.79	99.485	109.84	106.28	107.71	113.35	112.54	106.96	103.59	110.48	107.73	110.42	105.22	102.28	107.09	112.11	109.14	103.58	105.58	105.39	100.84	104.64	101.67	104.09	108.77	100.22	106.57
101.94	110.96	120.16	109.6	115.32	99.279	109.28	96.369	111.53	101.76	114.71	110.5	101.26	112.57	104.15	105.46	116.41	104.55	107.49	110.34	102.06	107.42	106.69	109.46	107.94	105.52	104.67	110.58	103.03	104.01	103.55	102.71	102.58	99.591	108.58	103.21	109.47	98.884	109.59	111.94	100.24	111.36	117.12	100.97	103.1	103.6	109.09	109.06	95.03	111.1
104.31	108.65	99.433	94.64	93.676	106.48	105.89	107.21	97.899	91.549	95.019	101.07	109.03	98.716	98.999	99.371	107.53	97.601	104.16	96.923	94.586	91.512	102.05	99.981	97.018	98.681	99.26	95.051	90.367	105.71	103.31	104.44	98.511	102.8	91.63	100.64	105.76	101.59	106.27	92.267	100.16	102.13	101.37	97.677	103.97	89.428	107.14	95.416	104.67	106.16
105.75	104.5	107.17	105.35	108.17	108.24	104.98	107.95	113.4	108.55	103.94	103.33	109.05	102.9	102.99	103.8	102.47	103.23	107.79	104.99	101.25	106.21	99.653	107.05	101.47	98.941	99.708	109.41	111.25	107.5	108.2	102.64	104.33	102.77	107.56	102.9	102.93	111.1	106.6	100.94	108.46	107.97	104.02	113.06	107.69	102.7	102.83	112.47	118.23	103.26
107.27	101.51	104.03	104.79	98.381	108.78	107.41	118.2	107.28	104.73	107.24	104.5	101.88	102.75	103.66	102.36	107.98	111.42	98.594	98.593	99.376	107.12	101.29	103.95	103.44	102.49	103.96	103.85	109.45	107.96	109.3	94.057	104.87	107.89	111.69	101.96	105.55	110.35	98.547	108.33	108.85	103.86	105.55	105.14	98.341	100.39	104.2	103.13	97.134	103
112.19	101.22	102.66	104.35	104.57	111.18	97.896	105.01	102.85	113.3	105.64	104.56	101.79	96.726	107.09	99.306	106.76	103.72	107.88	111.13	102.99	97.305	102.11	103.72	101.94	107.54	105.52	115.91	106.43	104.96	98.852	98.935	109.61	102.32	112.93	107.71	106.72	112.52	99.572	110.62	108.96	110.02	108.89	107.7	111.69	106.35	102.5	106.22	93.9	112.23
112.59	115.79	105.59	113.35	101.02	110.05	111.23	119.45	106.87	113.68	121.01	107.9	107.39	104.03	106.45	115.74	112.6	114.65	105.4	112.36	112.8	114.12	110.59	103.63	117.1	108.01	110.05	117.9	113.56	107.7	113.23	113.98	116.67	109.71	110.28	117.16	115.58	102.03	110.82	109.31	106.94	105.05	115.31	114.22	113	116.82	110.87	109.58	118.48	111.75
111.07	108.68	106.65	107.32	107.95	102.28	106.44	103.59	112.75	107.87	112.81	103.66	93.507	109.49	106.98	105.48	99.385	104.34	107.82	101.66	104.66	115.49	106.4	114.82	109.6	108.69	107.47	104.8	105.35	109.83	113.12	109.05	104.3	114	104.01	112.31	104.91	103.91	112.16	101.1	106.1	106.65	101.89	102.59	104.26	109.57	108.21	101.98	104.07	109.66
110.12	112.82	104.83	97.999	117.72	107.44	112.96	105.99	106.11	116	101.33	105.56	111.88	105.31	102.66	102.14	117.39	109.78	107.58	112.85	110.74	97.816	105.78	109.3	104.3	108.84	113.43	107.73	96.402	108.12	105.01	112.64	96.961	101.17	108.08	109.14	104.67	106.03	110.77	110.58	110.6	97.06	112.31	103.79	111.19	103.65	111.21	100.46	99.338	102.36
114.27	99.51	110.91	100.6	114.76	114.3	112.32	108.7	107.68	114	107.88	111.11	110.03	114.07	110.78	104.25	105.27	99.491	109.64	104.44	110.52	112.27	114.29	112.03	117.56	116.45	109.49	109.75	107.65	117.49	106.74	110.6	114.32	104.34	112.48	104.01	109.91	114.6	110.59	111.91	115.74	121.38	111.07	113.41	116.85	109.17	110.69	117.31	102.87	114.74
114.74	117.23	116.49	112.71	113.87	104.97	112.3	116.67	120.28	113.47	116.87	107.37	114.04	104.44	116.98	125.21	112.92	111.92	108.77	109.23	116.23	107.8	110.24	110.88	115.58	113.27	110.19	118.21	118.52	117.59	113.17	106.41	108.22	115.29	116.6	118.68	106.24	113.27	119.79	110.56	113.86	114.92	106.66	113.87	117.45	109.46	105.39	115.33	116.33	112.19
107.59	111.93	107.72	111.48	120.24	108.13	103.88	90.131	109.72	109.26	96.715	106.11	103.09	104.45	94.203	94.197	110.11	111.67	106.32	108.63	110.66	106.79	106.2	105.34	94.781	106.65	100.38	105.02	103.38	109.19	98.811	102.84	108.53	112.29	101.12	108.23	109.55	106.46	111.67	105.52	100.86	108.66	94.908	110.02	102.73	98.323	101.27	108.25	101.9	108.09
110.41	102.95	102.99	104.93	105.32	108.47	111.35	110.93	100.46	104.22	110.66	103.51	112.99	111.57	104.67	104.66	109.06	105.39	111.8	105.16	106.74	115.24	109.99	109.93	111.4	115.2	112.79	99.107	99.817	105.32	97.282	104.01	104.46	105.44	107.52	102.9	108.74	106.53	106.31	99.644	104.88	108.53	98.233	106.1	103.82	109.97	101.92	103.05	106.65	106.83
126.81	119.48	120.11	124.96	119.44	115.88	114.93	114.42	122.64	108.33	116.68	118.47	107.77	109.09	107.83	113.76	118.79	119.87	117.83	114.47	116.41	111.6	115.01	118.17	120.91	112.43	113.38	118.02	114.33	113.86	123.17	110.92	109.21	120.16	121.89	122.51	119.38	125.44	114.3	115.44	121.46	110.67	112.86	116.56	117.26	112.01	112.97	123.82	117.01	120.97
105.49	115.91	107.57	100.02	104.17	105.98	108.28	110.25	99.732	100.49	101.75	99.981	98.437	103.91	105.92	108.05	108.44	102.87	99.785	94.014	106.5	101.33	94.437	103.64	102.9	104.11	113.19	104.37	98.341	109.26	108.02	110.03	109.88	101.88	100.15	106.9	100.56	101.49	114.55	105.41	105.14	108.4	112.71	97.84	108.92	101.08	110.95	108.36	113.39	101.08
95.385	100.16	93.909	106.54	91.08	100.19	96.231	97.843	102.03	106.51	104.7	103.35	97.599	111.45	107.12	100.74	90.957	101.44	97.508	96.985	96.342	101.72	105.67	105.1	103.45	96.568	97.031	102.19	102.65	104.07	104	110.24	102.13	104.32	105.92	97.851	91.579	101.92	94.457	95.212	100.82	105.55	104.77	99.61	99.712	106.2	101.88	108.78	107.94	110.85
110.2	117.27	110.06	103.32	104.77	103.08	101.67	106.94	102.7	113.73	107.66	103.94	107.64	106.09	106.51	104.92	101.95	105.61	115.26	110.7	104.58	113.29	97.202	107.72	110.88	105.04	109.89	106.27	108.12	103.16	106.66	100.87	107.93	107.64	108.88	104.42	108.31	110.54	103.54	115.33	104.57	106.12	108.66	102.54	108.13	109.03	101.48	105.75	114.98	107.32
105.12	107.42	109.62	100.09	103.15	101.57	99.956	99.984	107.95	105.08	113.4	104.33	114.82	113.04	109.64	109.22	93.719	102.16	106.85	108.2	105.04	102.04	107.35	105.81	105.23	108.26	115.93	106	103.81	103.01	101	96.937	99.399	104.48	111.65	110.91	107.74	112	106.67	96.028	108.57	102.82	100.26	107.08	115.23	112.29	105.31	103.1	109.61	107.31
115.6	103.17	100.31	100.25	107.69	100.78	100.66	109.52	103.36	99.518	108.57	107.41	110.41	105.5	108.33	105.18	107	107.77	101.8	105.17	113.41	107.88	97.736	109.11	113.69	106.51	111.71	115.73	107.47	104.43	106.45	103.87	99.853	110.56	105	103.78	105.77	102.27	106.05	113.01	110.98	105.39	104.86	103.75	103.27	99.938	104.09	111.49	100.89	108.42
96.905	104.19	106.07	104.93	93.364	95.458	91.844	89.835	110.85	89.637	99.999	103.52	104.14	103.48	102.15	104.09	102.74	97.747	92.898	93.243	100.42	93.473	96.145	96.284	99.114	105.93	88.965	103.33	86.705	90.922	103.01	101.3	101.18	98.048	105.75	99.074	94.431	94.917	104.37	98.835	94.906	92.986	110.56	99.153	90.674	99.791	96.205	94.602	104.62	107.77
121.76	112.37	119.92	121	114.63	113.33	118.94	109.94	112.79	131.52	110	120.09	126.42	122.44	117.27	111.33	118.98	117.54	108.52	108.84	115.19	115.9	111.96	114.84	112.9	119.96	114.15	112.93	105.64	120.95	115.35	112.9	116.09	126.9	112.63	126.08	112.67	114.43	117.45	110.3	108.06	115.35	115.44	120.48	113.34	115.6	115.42	121.32	116.56	120.42
95.521	94.261	96.733	97.43	90.521	98.41	104.7	106	98.225	95.247	88.468	96.103	103.62	103.27	97.204	89.023	111.18	108.77	106.28	114.34	94.292	100.73	104.05	99.472	98.325	99.59	93.997	98.965	98.866	96.655	93.578	102.03	101.09	101.49	103.66	93.7	91.478	105.42	100.07	100.69	101.87	103.24	95.757	98.083	96.926	104.55	107.15	96.393	104.03	108.25
104.58	99.886	96.841	106.18	102.93	108.82	110.39	95.469	114.97	102.75	115.12	103.79	105.56	106.24	93.353	107.31	103.59	94.661	101.28	113.73	107.48	108.27	102.76	100.71	103.64	106.7	107.74	106.32	104.4	110.39	100.06	108.34	104.01	107.14	105.64	98.465	103.5	102.41	102.65	99.087	106.32	109.48	103.69	108.09	100.14	105.34	98.809	104.89	106.89	106.83
109.5	109.57	113.67	108.64	119.05	114.09	108.58	113.52	110.82	113.39	114.58	105.49	121.79	118.8	103.49	102.92	106.29	108.44	104.89	114.06	110.62	117.35	116.54	112.56	114.52	101.01	102.92	109.68	112.04	107.88	118.99	113.75	107.99	114.12	103.99	115.44	101.73	99.094	111.46	110.79	105.74	118.38	118.5	107.01	107.58	103.01	115.07	104.75	100.46	107.12
119.85	109.96	125.45	114.31	127.1	123.01	117.06	115.52	113.73	114.3	123.48	115.58	112.03	115.25	127.84	126.2	120.13	126.8	122.84	116.28	111.96	122.22	114.31	123.96	111.52	122.77	114.97	117.18	115.29	114.71	113.42	117.79	111.16	117.67	113.77	118.85	119.76	116.61	117.04	127.34	111.62	115.03	118.9	117.49	118.05	118.16	119.02	112.88	117.63	123.46
98.098	104.61	108.29	110.6	101.35	109.78	103.53	102.3	99.731	97.693	105.82	112.11	104.14	112.87	104.39	112.04	116.24	109.97	101.69	103.78	104.53	102.97	96.505	106.35	110.02	100.54	104.01	102.98	105.03	102.31	106.55	110.78	99.188	104.99	110.33	102.72	103.64	108.7	100.08	100.62	105.32	105.73	103.01	116.09	110.98	109.29	108.71	103.08	110.56	101.57
118.99	111.19	113.01	113.2	109.05	102.7	110.28	112.64	113.12	105.75	99.617	108.57	102.92	107.13	111.75	114.6	108.56	114.3	107.18	110.07	103.84	109.87	121.46	109.69	107.44	108.3	110.25	109.46	108.4	102.91	109.96	112.91	105.83	105.18	105.81	112.93	100.26	110.5	92.656	110.95	111.26	97.237	105.35	111.64	115.84	107.17	106.96	111.29	112.54	106.22
105.2	122.43	112.02	120.87	107.28	112.56	120	112.49	120.43	113.01	122.03	114.43	117.75	118.2	115.44	114.26	109.04	113.89	117.34	107.35	111.76	117.73	112.64	108.85	113.24	116.26	118.19	111.94	109.92	118.48	104.98	110.81	110.44	112.68	119.9	109.89	108.39	104.46	113.88	109.74	101.29	120.42	111.44	109.99	101.66	117.4	112.34	107.14	107.97	113.84
92.451	100.42	92.319	101.85	99.269	93.894	94.696	103.25	100.41	101.06	102.93	92.956	105.86	100.89	101.2	95.905	102.26	96.605	103.03	104.34	98.317	99.225	92.748	90.873	100.14	104.1	103.85	102.56	103.76	108.54	99.683	105.94	106.45	97.253	108.6	99.182	105.59	105.4	97.12	105.84	94.855	103.61	94.6	96.104	100.72	106.23	100.79	102.63	100.3	101.86
97.066	103.26	98.1	116.63	104.66	105.73	109.93	99.456	101.77	99.917	105.37	109.02	107.51	110.64	101.79	104.73	110.09	113.42	105.69	99.069	115.46	105.52	108.52	110.8	108.72	103.26	104.97	110.77	102.2	110.01	118.84	106.47	107.91	110.25	99.87	98.26	103.26	106.8	102.76	109.84	89.526	103.61	106.01	107.86	115.76	102.69	104.15	108.35	108.46	96.956
112.31	109.85	121.56	112.48	116.45	110.1	109.07	116.25	115.04	111.9	111.01	114.22	109	106.28	111.15	106.53	112.41	97.684	114.69	109.05	115.07	113.2	101.29	108.69	110.28	103.83	110.39	117.1	111.38	110.34	117.99	106.12	109.8	119.76	105.26	109.74	118.45	118.32	114.07	110.35	106.94	106.28	108.62	107.99	113.32	107.95	107.63	112.95	122	112.37
106.67	95.293	113.38	109.94	106.2	104.77	112.68	106.93	105.65	99.669	98.703	104.34	102.07	107.03	111.85	109.82	102.37	110.53	110.72	106.43	104.75	108.07	98.2	114.75	108.54	106.86	107.56	106.88	105.76	109.57	106.86	106.06	110.17	106.18	107.12	95.826	95.92	100.19	101.3	103.51	102.75	108.67	104.9	108.77	111.43	111.41	109.86	105.9	117.28	104.48
120.26	117.47	119.04	121.57	112.39	117.09	111.09	105.28	110.76	119.01	118.33	111.86	110.25	110.29	114.15	117.57	113.56	118.61	119.07	125.72	113.78	117.26	117.12	117.91	113.12	120.12	119.89	118.47	111	120.44	112.86	106.47	116.63	111.19	115.91	113.6	115.82	119.8	129.46	118.96	116.31	117.74	121.7	117.85	115.87	112.64	107.57	113.61	111.27	109.44
103.49	106.15	99.112	100.97	109.29	95.241	109.09	94.626	99.166	96.876	100.7	97.664	108.51	94.68	88.476	97.185	93.842	107.2	95.127	95.837	111.18	98.944	101.85	106.59	102.19	100.79	93.66	99.447	95.246	99.869	96.129	106.32	98.747	101.65	88.037	99.501	99.112	106.33	98.945	101.74	96.859	98.572	96.034	97.189	97.463	95.499	97.067	105.67	102.14	101.09
112.66	111.5	104.89	100.84	108.8	106.92	115.01	108.88	115.52	104.26	108.69	105.05	107.06	101.41	100.48	104.71	112.17	111.47	108.54	102.7	100.96	105.45	100.61	106.94	112.17	104.35	103.98	108.44	104.99	109.2	114.43	98.89	108.8	106.91	110.02	108.42	101.88	104.91	108.54	101.41	110.66	103.56	95.847	101.04	108.88	107.38	108.34	113.78	107.37	111.63
99.702	104.85	93.418	94.661	97.151	106.67	97.294	104.02	93.397	105.05	100.24	97.877	93.348	93.057	103.98	104.83	97.983	103.47	102.63	103.67	91.834	96.324	103.49	109.44	106.57	102.23	97.911	101.75	99.593	102.08	98.347	92.581	104.64	95.005	100.35	99.815	96.041	99.027	99.242	105.95	93.496	93.46	101.57	96.246	100.99	94.335	98.41	105.31	93.181	99.558
101.14	108.81	90.558	104.35	97.004	93.871	92.297	100.9	91.503	104.08	105.1	98.29	103.15	110.57	99.129	91.525	102.79	98.979	100.19	110.71	107.83	92.999	100.82	94.847	99.034	99.373	102.46	95.954	100.16	100.93	103.61	103.58	92.058	94.06	98.037	92.681	88.312	98.853	103.16	101.86	98.812	100.89	101.47	114.97	94.242	95.748	96.549	90.737	98.613	99.419
99.037	103.05	115.52	98.191	109.82	106.12	101.35	102.68	104.76	102.33	104.73	114.6	104.78	104.62	111.04	110.29	101.97	105.02	111.2	112.98	104.41	109.1	113.55	101.32	112.3	105.54	103.86	110.95	115.34	105.03	102.85	105.76	104.28	105.7	106.64	108.04	109.5	105.26	109.4	96.518	110.86	109.63	111.96	103.45	104.89	106.29	103.05	111.96	104.28	106.26
101.52	101.35	108.25	100.26	103.6	94.264	105.67	102	91.372	98.271	103.87	100.34	102.36	112.29	112.69	106.21	103.68	105.91	97.715	101.72	97.662	101.85	104.69	97.714	105.51	95.015	97.746	94.106	94.971	91.293	99.849	101.62	108.01	100.28	99.673	105.19	101.01	99.715	101.54	97.309	103.32	107.41	106.78	103.99	96.205	109.55	108.51	95.362	104.68	96.877
107.61	112.29	107.58	107.42	97.645	103.2	105.09	100.71	102.92	106.33	103.36	101.87	94.57	108.33	103.58	110.5	113.41	111.07	101.2	106.32	101.89	108.4	109.48	115.92	102.76	101.87	108.7	108.26	110.14	108.95	101.28	110.95	108.08	103.84	105.72	106.88	98.849	106.16	105.17	102.43	114.4	109.71	110.14	102.91	105.85	101.02	105.63	108.37	104.41	108.83
101.3	110.39	102.56	107.93	99.213	95.726	95.531	101.22	99.665	109.19	107.7	103.69	103.22	99.816	104.69	104.81	110.6	112.39	109.41	97.924	107.59	104.62	103.93	112.66	105.17	97.744	101.41	106.37	103.98	109.67	109.24	101.65	104.36	111.89	106.92	104.93	115.15	100.29	104.33	97.455	111.49	103.27	98.459	96.315	102.15	95.261	96.314	105.16	105.6	105.67
115.84	110.77	104.63	118.05	106.19	114.88	112.22	109.08	107.48	101.57	100.35	112.76	104.03	107.68	96.461	110.23	112.53	107.32	109.63	121.32	98.139	105.18	111.58	102.03	114.27	102.84	108.78	106.21	111.52	123.13	98.53	116.89	103.55	101.75	108.13	114.35	109.9	119.96	117.26	107.63	109.3	105.47	110.88	107.04	115.82	112.19	108.1	111.38	104.74	103.58
100.6	96.626	90.707	98.972	101.43	93.696	96.705	112.7	107.46	98.815	93.523	105.76	91.421	101.44	105.92	108.21	105.41	104.51	104.94	100.26	95.672	105.21	101.08	95.646	104.56	93.87	98.597	108.92	100.18	94.247	103.3	107.96	91.835	96.061	101	93.595	92.582	102.59	102.63	96.358	105.82	93.949	104.18	95.345	96.815	94.53	90.915	91.201	99.828	100.42
118.42	108.51	117.1	110.25	109.52	111.7	119.1	116.68	105.6	106.64	118.83	113.13	109.2	117.58	114.29	113.76	105.59	131.47	111.89	119.69	105.86	110.78	115.97	111.11	116.01	107.72	111.54	115.31	111.99	109.87	109.34	106.06	108.67	114.96	116.74	110.59	107.59	112.91	110	114.82	116.51	111.79	94.655	113.66	100.39	106.75	110.8	118.13	108.27	118.06
109.7	102.62	105.4	113.57	108.06	99.511	108.81	104.66	107.08	110.87	114.3	113.23	109.59	106.5	105.43	112.36	110.18	108.52	121.4	110.03	107.26	107.5	101.8	110.87	105.57	104.27	109.42	108.61	100.11	111.24	112.23	113.76	108.29	107.04	110.05	115.98	110.26	109.32	101.44	101.97	104.98	106.99	107.11	108.16	119.75	113.26	110.24	110.79	109.62	117.01
112.31	121.28	111.59	109.58	110.27	114.86	117.18	116.44	119.5	113.44	115.62	108.71	110.22	108.22	106.91	112.94	109.54	124.16	114.88	117.93	112.7	112.14	107.59	108.82	114.65	107.37	116.41	113.88	107.8	112.36	109.04	109.58	110.81	116.06	104.01	119.79	110.19	114.66	106.27	115.49	104.62	109.35	114.66	109.77	111.17	114.84	116.07	117.91	112.44	116.84
98.111	100.13	102.49	94.71	93.03	98.449	101.14	107.97	98.63	102.48	96.698	94.802	94.645	98.74	97.343	105.81	101.92	103.8	100.2	93.924	108.55	96.897	107.49	99.087	95.978	106.04	98.039	101.14	94.849	100.93	88.311	106.35	109.96	102.48	103.12	92.766	93.583	104.55	106.5	89.344	96.559	93.282	103.74	99.615	98.709	99.593	111.77	97.582	96.956	85.402
105.25	112.67	106.5	104.57	100.97	107.73	101.05	98.344	102.2	100.58	94.385	95.787	106.04	97.002	107.2	108.36	103.27	108.5	105.68	95.008	98.342	93.871	101.79	97.926	112.74	101.53	105.55	105.64	113.38	107.19	114.3	107.3	106.99	110.96	105.51	105.57	107.04	108.88	110.91	95.957	105.66	108.37	105.13	101.23	98.251	109.3	110.78	104.3	114.19	99.863
103.04	100.9	114.54	102.14	107.75	104.14	101.66	105.34	111.06	96.815	105.94	106.52	102.57	105.18	105.9	101.23	112.92	105.8	104.41	104.99	107.58	101.45	107.12	109.78	102.86	102.61	108.42	102.55	101.05	98.233	105.16	109.1	102.41	107.3	85.425	105.37	106.96	100.08	99.073	102.38	103.15	101.85	111.16	104.3	107.17	104.88	110.66	102.51	106.08	103.04
101.88	98.068	111.4	106.39	99.236	103.28	105.35	108.41	112.72	102.49	110.61	103.88	98.388	97.931	109.55	102.82	105.03	108.7	102.49	103.14	108.92	103.41	108.84	110.75	107.81	105.4	105.15	104.31	105.04	115.14	103.23	100.98	111.81	112.56	112.81	113.76	111.73	113.87	103.61	100.51	107.16	107.09	109.65	109.35	110.2	108.98	111.89	109.32	102.5	106.62
110.37	107.78	106.92	116.74	107.52	106.48	109.67	102.88	107.76	98.455	100.63	108.46	109.35	107.94	108.3	115.72	98.271	115.42	112.26	112.97	104.24	108.38	104.93	104.85	107.86	101.83	104.86	100.07	107.47	101.92	103.86	100.39	97.643	106.91	101.9	106.01	108.1	108.61	106.17	101.31	116.86	110.7	109.55	100.65	102.24	112.53	99.138	105.92	108.1	111.07
117.6	116.4	119.7	122.77	109.18	122.14	117.49	117.94	110.81	110.19	112.48	110.11	120.86	106.45	120.26	104.81	116.36	109.76	118.33	106.08	124.27	108.83	104.7	114.69	109.07	110.49	103.64	105.64	112.1	111.89	113.76	117.16	119.26	124.15	119.48	111.31	109.53	113.28	120.17	117.27	111.91	120.23	111.81	116.55	112.35	113.8	107.16	112.09	113.24	109.54
110.87	105.43	115.49	110.15	110.7	116.89	107.61	107.14	107.92	113.3	113.2	114.45	112.53	110.31	107.21	107.68	105.66	108.11	118.43	119.26	117.04	115.84	106.53	112.81	113.6	112.95	117.34	108.87	119.38	106.97	111.42	109.05	112.62	112.21	113.41	115.02	113.3	114.31	101.81	98.734	109.98	107.9	111.44	104.93	104.81	113.32	115.78	111.37	106.25	108.23
102.92	107.64	104.33	102.72	103.93	105.23	106	105.37	108.69	100.23	104.27	107.75	106.66	97.588	109.84	104.88	102.26	114.06	103.2	117.11	107.44	113.9	106.94	109.24	110.21	104.37	109.63	111.86	109.74	97.24	107.24	115.34	105.13	107.98	106.01	109.84	112.43	103.21	110.43	108.81	107.01	96.735	103.87	117.9	111.28	107.77	101.89	102.14	100.53	100.56
109.69	105.13	105.28	118.5	114.58	112.51	98.773	117.87	110.03	109.64	109.14	117.31	117.44	116.21	112.76	112.14	112.8	107.17	117.23	111.97	109.48	111.32	116.02	110.81	115.55	112.35	104.6	112.14	107.91	106.14	105.46	116.47	110.27	111.87	115.66	105.54	108.54	111.95	105.33	112.33	109.69	113.76	117.72	111	112.21	119	119.11	110.3	108.72	109.97
104.21	103.97	107.89	96.312	112.53	107.72	117.1	115.28	101.79	113.47	106.09	110.71	106.37	107.98	104.45	93.855	108.88	108.76	111.77	104.42	105.12	105.34	99.146	107.39	110.53	102.47	106.11	107.52	108.09	113.41	102.77	109.85	103.78	106.36	108.25	104.02	101.09	103.8	101.85	100.86	106.29	101.45	107.84	105.27	108.13	100.2	106.4	109.43	114.4	107.32
103.54	105.76	104.51	110.42	100.13	97.08	96.696	94.023	109.01	102.68	113.93	113.15	108.47	103.67	95.186	106.07	111.29	107.14	106.84	107.92	104.78	101.84	106.43	105.6	102.02	102.42	108.35	115.73	99.38	94.103	97.443	101.05	108.76	110.05	104.47	106.16	105.71	108.84	112.96	98.065	103.09	103.27	105.26	106.59	107.63	103.84	106.59	112.23	111.66	108.35
113.21	118.75	114.52	102.69	112.11	111.34	99.906	115.27	106.53	115.59	102.05	105.33	108.47	116.3	108.02	111.06	103.23	105.86	107.56	108.92	118.51	114.79	121.3	106.98	105.4	114.52	112.29	115.67	110.27	100.99	109	112.94	108.38	107.03	113.96	111.05	109.46	103.01	112.22	108.72	119.14	118.53	118.46	117.86	112.84	115.59	115.98	128.4	106.4	108.12
107.22	111.61	111.72	111.61	103.71	115.33	112.96	110.17	107.74	116.19	118.48	115.26	114.73	109.16	107.68	102.47	116.98	115.93	110.13	112.7	114.51	115.01	107.81	118.36	103.72	114.55	116.03	113.62	115.47	111.51	115.05	112.77	116.27	116.29	112.44	106.86	113.87	112.55	108.05	107.19	115.54	99.327	105.52	110.36	114.8	111.8	111.19	107.03	118.37	111.17
104.09	118.96	109.19	105.7	114.48	103.06	115.59	113.97	105.32	108.8	111.54	103.71	110.43	103.18	109.14	106.77	104.3	106.72	114.47	103.05	104.02	114.28	121.52	108.87	119.7	113.85	106.39	107	99.991	106.97	112.31	97.146	106.66	100.58	107.54	104.92	117.13	117.45	110.56	114.03	108.03	110.76	102.77	118.55	103.89	108.68	108.02	117.93	122.01	116.41
109.33	103.15	106.85	104.91	107.78	106.25	103.55	99.941	98.498	101.74	109.1	93.726	106.05	104.06	103.45	106.16	100.89	98.891	98.62	113.57	104.98	99.636	96.899	100.48	105.66	96.383	111.83	107.46	103.14	104.7	103.2	101.31	104.29	105.31	94.806	105.57	93.216	104.43	100.66	100.87	108.96	106.75	111.94	106.04	103.4	101.23	96.046	96.439	96.718	107.58
99.643	93.139	100.93	94.542	101.48	97.779	101.21	103.84	91.925	94.332	103.86	90.173	102.83	100.3	93.274	104.18	105.77	101.89	107.85	85.715	93.781	96.118	93.411	106.44	101.9	100.68	105.45	96.382	89.692	93.89	102.93	94.364	98.33	92.999	106.47	98.22	109.62	101.36	96.908	95.993	99.577	93.167	104.3	109.03	94.739	98.159	103.52	94.618	99.114	101.68
107.22	104.59	106.62	109.79	109.67	97.968	108.94	104.98	108.88	113.94	105.02	105.16	116.37	101.06	111.97	104.56	114.6	104.14	107.53	106.76	111.91	103.65	104.76	95.874	110.5	97.267	105.74	100.6	95.839	114.83	104.53	105.77	106.19	98.522	111.8	103.52	99.503	109.25	117.5	115.28	106.28	96.631	106.03	102.81	110.09	105.83	115.3	105.44	109.2	107.98
113.31	105.46	108.43	112.37	118.71	115	110.52	113.43	108.14	113.91	110.8	109.18	111.5	116.38	113.85	109.16	117.68	120.68	116.17	105.4	118.07	106.29	112.23	119.42	114.87	107.06	122.6	114.06	110.4	116.34	121.35	113.5	106.57	108.48	114.6	110.99	117.72	106.97	105.12	111.62	111.88	120.55	108.04	112.16	113.19	115.78	111.76	108.13	121.13	107.34
103.62	107.45	114.37	104.73	106.02	111.27	104.99	102.74	116.26	114.03	110.06	114.81	103.61	104.6	103.33	109.3	111.68	104.68	108.36	108.75	104.39	102.66	103.17	108.88	113.93	103.35	100.58	106.76	98.806	100.2	101.84	97.966	114.34	108.57	106.15	102.81	104.26	107.73	108.25	103.62	106.29	104.55	109.78	103.45	95.411	108.05	104.85	98.625	103.29	110.84
96.793	95.571	104.43	91.546	95.095	98.122	98.163	93.865	97.592	92.975	92.396	107.92	101.76	102.62	93.912	99.266	99.289	95.586	99.349	98.149	99.637	91.466	99.37	95.172	109.42	98.03	104.98	101.71	100.78	105.49	100.65	100.99	93.83	97.791	108.15	93.168	99.399	103.41	106.79	91.208	98.258	103.01	103.97	103.48	108.08	102.23	93.727	92.839	97.743	108.3
99.02	97.596	98.033	103.01	99.238	99.94	92.515	101.37	97.899	107.39	98.406	111.33	102.86	105.11	110.59	98.977	100.69	94.271	99.505	97.849	96.328	90.624	101.64	98.424	103	98.022	102.13	94.603	99.537	94.216	99.122	102.5	97.389	89.641	99.961	98.688	99.746	99.056	102.1	102.11	94.36	102.49	104.67	115.45	100.74	106.39	91.31	113.83	101.2	106.08
104.23	101.31	96.565	108	100.96	114.56	102.71	103.56	104.53	111.24	105.37	107.11	112.88	108.26	111.08	111.27	108.24	117.28	104.82	101.48	102.25	104.11	104.69	99.696	109.9	110.2	103.41	110.12	104.97	112.36	109.6	106.29	114.22	108.52	106.11	95.212	102.84	97.803	102.19	98.654	94.345	117.43	105.16	105.36	114.25	114.68	112.11	115.64	101.7	94.227
111.19	107.64	112.59	99.7	111.7	106.91	105.44	108.93	111.48	105.86	109.37	96.833	96.062	94.816	108.7	98.418	109.25	99.397	103.71	96.059	108.27	102.34	108.07	99.966	106.65	105.22	98.043	110.79	101.21	101.27	108.91	109.33	110.28	107.84	107	110.96	107.68	104.85	99.728	103.19	110.81	118.19	115.48	111.61	105.29	108.19	100.79	108.23	114.43	102.79
105.85	113.53	112.58	112.35	112.85	107.34	107	119.12	109.73	100.82	109.77	111.71	116.76	109.66	113.67	113.72	108.16	111.08	114.36	107.99	109.63	113.97	109.26	111	106.16	113.67	106.88	117.23	112.35	106.33	100.33	109.37	107.82	116.84	115.2	118.02	106.11	119.89	109.64	109.4	110.96	110.8	120.43	112.84	111.46	106.98	111.74	115.68	102.66	112.88
108.5	105.99	95.399	114.26	108.53	99.38	104.77	112.57	103.88	118.88	106.8	101.59	103.21	109.69	103.09	108.08	108.95	98.716	101.83	103.31	104.16	106.61	104.08	102.28	104.85	115.31	101.12	109.25	106.52	103.87	107.45	113.55	116.27	107.19	103.5	91.846	102.12	101.26	99.221	108.08	107.99	114.87	109.8	108.99	106.1	112.93	98.372	104.8	102.13	97.63
125.6	114.53	116.9	117.76	120.82	117.23	116.24	128.87	115.81	115.64	120.74	117.21	109.65	114.94	107.61	115.51	117.34	125.21	114.22	115.73	119.68	120.78	112.44	105.75	112.87	119.65	118.77	122.77	120.54	120.04	117.91	125.58	115.37	117.78	125.23	111.69	113.78	121.97	120.55	109.8	121.66	121.4	112.37	106.97	116.89	113.38	120.43	117.86	115.48	114.89
111.14	97.458	110.22	107.94	106.78	107.47	106.8	102.81	107.8	108.52	103.41	101.77	108.6	102.79	101.68	103.96	106.78	104.34	101.52	111.48	105.39	96.34	107.03	104.97	103.86	105.82	107.72	104.37	115.67	110.9	103.2	109.75	99.305	113.05	111.4	105.44	116.49	97.458	101.52	96.472	103.61	102.62	109.33	107.49	111.91	94.602	107.05	109.32	98.318	110.75
99.134	105.29	110.54	109.48	117.37	109.6	100.61	104.77	113.52	108.76	102.3	110.81	106.95	106.49	94.792	115.19	109.65	106.81	109.04	112.11	100.54	101.02	106.91	100.66	109.28	106.41	103.18	98.213	107.55	107.09	98.61	104.97	101.01	103.21	102.11	103.08	110.35	107.03	111.77	96.749	96.502	102.33	92.477	113.98	106.26	100.92	105.95	101.55	99.768	117.05
102.2	95.484	104.76	111.72	102.94	109.85	113.81	111.29	106.54	108.06	107.84	107.03	98.902	100.68	111.78	103.95	99.752	99.393	102.29	105.39	97.684	109.5	103.97	112.93	105.09	112.03	96.004	107.21	111.45	101.73	102.29	115.79	107.62	104.26	105.97	105.97	109.93	103.59	113.64	96.525	100.96	100.86	100.05	105.17	110.47	110.26	106.52	104.41	102.41	111.5
111.17	109.06	109.66	103.58	108.83	107.86	104.93	102.48	107.16	113.14	107.12	103.28	107.36	103.51	102.14	103.42	109.82	107.41	103.67	108.03	107.27	105.56	116.43	103.11	113.97	110.96	105.44	109.93	108.95	109.4	112.55	101.66	107.7	104.07	107.4	108.49	104.46	105.91	106.99	106.33	103.8	103.77	100.72	99.327	117.28	100.72	111.51	102.16	113.6	101.44
98.903	105.88	104.09	109.01	100.69	109.01	101.41	100.75	106.46	107.42	104.81	104.7	100.74	107.86	110.15	110.65	97.956	112.36	99.102	109.55	105.12	105.81	106.14	113.28	113.58	113.57	107.18	101.83	109.95	103.56	110.25	111.54	97.505	100.37	96.611	109.92	104.84	108.54	103.92	113.81	100.2	103.99	110.63	107.61	105.87	92.435	100.49	104.57	110.61	114.2
110.76	111.72	102.9	109.55	115.71	111.53	108.35	115.39	106.1	103.13	110.21	109.75	117.7	120.46	105.71	107.64	106.62	103.05	111.5	124.91	106.39	107.18	108.81	113.72	108.99	116.52	118.16	113.9	112.55	112.84	110.47	113.59	111.14	122.09	114.96	111.97	108.72	107.79	111.24	110.96	110.47	112.88	114.46	117.28	108.21	113.39	109.3	108.77	105.41	113.3
100.78	96.153	108.47	110.28	107.72	107.08	106.07	101.2	96.372	103.79	103.22	115.08	107.83	111.06	102.7	102.15	106.45	107.74	104.45	97.917	102.52	105.7	101.99	113.39	100.05	108.68	109.08	114.91	98.58	106.23	108.5	111.71	104.14	101.34	105.62	109.35	101.23	100.03	103.54	107.29	103.43	112.48	93.623	107.86	99.312	104.71	108.2	104.65	106.09	102.06
106.63	98.512	101.88	97.224	104.78	106.42	100.97	111.57	93.55	102.83	102.24	114.69	103.53	110.48	106.62	106.49	111.68	105.79	102.06	116.21	109.8	106.4	103.56	108.25	98.982	118.47	105.41	103.05	107.88	110.53	103.35	108.16	111.08	104.69	111.27	115.04	114.28	108.25	103.97	104.78	103.6	105.16	109.3	107.05	109.04	109.1	95.901	113.33	104.91	103.95
105.52	105.54	107.9	105.71	102.62	110.18	109.16	109.1	103.17	100.45	102.53	108.8	112.72	110.73	115.41	108.32	100.88	92.01	96.198	98.617	108.91	97.479	110.41	109.98	101.16	110.47	100.52	104.03	116.24	111.88	107.52	104.18	96.417	99.583	111.92	106.85	107.55	107.01	105.7	111.14	101.22	105.94	103.83	106.11	105.24	97.893	109.94	106.02	102.93	102.02
103.89	102.95	109.73	101.62	117.53	113.97	108.73	108.26	103.23	102.24	110.19	103.62	106.24	107.29	110.64	104.64	99.636	97.25	97.876	98.595	113.56	105.27	99.51	103.31	99.95	103.75	105.99	112.63	102.7	111.63	106.13	104.02	102.98	106.8	106.25	103.87	109.56	105.05	114.92	102.41	111.81	106.65	108.38	112.2	103.34	101.76	104.83	117.73	105.59	103.85
102.79	110.87	109.61	110.04	105.36	109.36	96.026	110.15	108.08	112.32	109.75	107.01	108.43	111.32	120.33	115.41	107.29	105.61	105.38	112.16	117.56	103.04	103.14	108.52	104.26	104.61	110.55	108.17	99.633	105.72	106.62	94.026	105.28	108.09	105.59	115.6	105.35	101.8	103.37	100.15	111.32	105.67	109.84	108.01	112.58	98.876	113.22	105.81	99.412	109.58
101.46	105.1	114.44	111.8	96.043	102.08	112.58	108.84	108.57	108.15	107.77	101.82	108.3	109.54	116.36	102.01	104.22	100.85	105.8	103.62	116.23	101.38	103.29	110.8	106.38	120.41	111.06	101.66	111.37	97.856	99.871	108.62	109.27	118.28	108.51	106.4	108.55	97.032	109.46	116.31	97.23	105.97	107.16	106.23	103.85	102.18	118.53	110.37	101.82	102.84
97.584	95.187	92.814	101.64	100.22	103.3	97.301	98.218	96.431	104.89	97.44	104.21	96.161	101.25	106.67	93.102	101.07	103.54	93.398	95.723	107.97	103.15	88.061	100.15	102.1	96.496	95.16	102.14	97.749	106.87	97.817	97.75	104.5	99.335	98.598	94.899	105.53	102.74	112.08	98.85	96.154	107.52	106	101.75	100.08	99.531	95.183	96.542	96.206	106.92
112.29	121.25	106.8	111.02	115.57	117.12	109.12	111.75	116.89	112.99	116.18	118.45	112.17	110.5	103.04	105.63	112.82	103.95	120.08	112.87	111.75	115.73	114.09	116.4	118.8	112.22	108.48	111.01	116.62	114.37	118	107.36	109.6	110.53	110.3	115.63	112.22	110.07	114.94	100.21	112.54	107.62	116.6	100.49	102.62	113.23	114.73	107.46	101.9	114.78
110.75	117.96	102.68	106.98	117.63	106.84	107.56	109.13	113.17	119.24	107.29	110.99	110.77	122.16	110.44	110.34	116.05	117.77	103.13	98.633	119.35	119.44	122.3	118.03	113.39	105.41	118.26	121.89	113.12	121.54	109.19	103.82	104.28	108.58	106.81	118.29	103.86	115.18	103.62	110.21	105.96	108.23	110.27	111.1	116.38	115.75	104.17	118.92	111.14	117.75
107.31	112.04	106.93	108.66	120.31	112.24	110.83	102.59	105	113.46	106.82	107.8	111.55	109.22	116.16	107.6	114.73	105.03	108.3	114.28	107.33	95.76	110.14	109.55	114.62	112.89	112.31	109.31	107.03	101.98	105.61	119.52	110.79	116.87	105.53	106.9	103.38	113.92	105.06	113.4	108.33	101.82	112	105.92	113.36	122.61	113.17	114.94	108.86	115.98
104.11	100.56	105.94	108.5	106.84	109.59	101.17	109.99	107.44	108.28	101.55	106.96	107.73	101.69	103.77	102.8	97.968	112.79	106.97	102.25	100.26	104.81	108.28	108.9	100.24	109.59	99.426	99.47	107.82	105.1	106.29	96.134	98.376	106.46	93.836	103.54	112.91	106.81	103.03	101.07	107.84	99.889	103.9	101.62	101.9	102.86	105.35	108.13	107.5	96.797
118.83	109.78	115.56	108.37	112.21	118.6	111.74	107.47	98.732	108.91	117.68	109.16	114.84	109.71	107.88	112.73	117.14	102.86	106.24	109.44	115.43	109.66	123.54	109.85	107.63	112.67	116.88	102.89	114.63	122.56	112.78	104.92	113.22	112.84	110.73	116.5	110.84	101.44	111.34	109.44	107.81	112.11	110.52	109.33	109.47	104.27	114.84	109.88	110.49	110.22
93.219	100.82	94.234	98.158	100.88	108.61	107.46	103.56	101.8	101.55	96.458	99.972	104.97	102.15	92.697	110.96	92.99	98.213	100.56	101.19	102.47	93.028	100.12	99.188	102.52	99.192	99.876	96.017	93.652	96.918	87.309	107.3	99.749	101.79	97.304	96.608	99.234	98.8	102.59	101.74	100.83	99.846	94.923	103.12	109.72	105.8	89.737	92.143	96.207	103.84
114.75	120.92	122.84	116.68	108.25	120.88	117.29	115.05	124.82	120.1	111.44	112.45	114.76	116.2	120.61	126.27	116.14	122.16	122.21	113.89	121.26	120.56	121.06	114.11	109.05	115.48	121.05	114.01	115.22	107.33	123.13	113.21	108.49	109.96	110.75	112.2	115.85	117.86	121.02	121.58	117.11	107.02	114.44	108.55	115.55	108.47	115.86	113.77	118.12	118.4
99.781	98.563	108.82	104.82	110.68	102.08	114.51	103.1	93.676	99.292	106.59	108.26	105.58	104.09	111.09	101.26	108.11	111.79	103.08	98.049	113.01	101.92	102.5	106.08	105.77	100.66	104.33	101.38	110.41	97.525	104.63	104.31	100.65	106.58	108.94	100.41	102.71	104.71	111.32	105.04	108.86	108.65	106.47	103.21	111.25	108.7	112.73	97.292	110.4	101.67
106.5	112.03	106.05	112.71	110.94	107.23	121.72	110.47	113.82	108.6	107.96	111.89	113.27	111.41	119.41	112.51	114.85	114.85	110.25	97.576	109.97	112.15	119.63	109.43	112.14	107.84	108.33	109.9	113.06	108.16	106.38	104.18	104.13	114.41	108.56	121.68	115.77	111.99	110.28	105.82	114.07	116.78	111.16	108.48	115.45	112.1	110.79	115.64	104.28	118.33
113.41	105.3	118.6	112.56	114.3	105.03	108.83	121.7	113.46	119.33	118.88	106.08	112.13	104.4	107.2	107.7	113.24	103.45	116.17	113.65	116.49	115.52	112.87	111.79	112.78	102.06	109.9	109.35	116.5	109.64	115.38	102.91	103.29	115.8	118.03	118.13	105.9	113.76	122.58	108.29	116.87	105.52	112.72	116.52	114.54	114.18	108.69	100.76	105.34	108.13
106.9	107.57	114.39	111.8	121.68	116.63	109.84	111.8	111.84	107.69	109.75	103.9	116.12	112.63	109.33	108.41	110.71	115.53	116.49	123.28	108.31	111.07	114.42	104.44	112.3	116.31	105.3	106.71	110.17	106.49	105.02	110.14	112.37	115.64	112.07	105.58	105.12	108.88	128.2	116.15	103.92	116.4	110.07	113.02	104.64	112.36	112.31	112.86	113.16	111.63
106.64	96.255	108.93	105.7	104.6	106.15	103.4	111.11	106.36	112.39	97.697	105.67	108.82	112.68	104.98	107.23	110.96	94.74	99.191	104.62	111.01	106.81	110.49	98.323	112.06	106.76	108.83	98.245	110.8	99.27	107.53	104.83	103.94	102.91	96.122	112.34	110.1	109.38	115.12	106.92	103.35	99.517	116.36	110.57	106.77	109.07	102.63	111.47	107.32	105.87
114.84	114.68	105.99	109.12	109.05	108.94	113.67	112.47	119.62	116.09	104.24	106.58	107.57	105.58	112.02	116.48	106.49	109.52	115.15	118.25	102.2	118.85	117.09	115.16	112.29	108.75	115.96	110.92	111.32	108.2	110.78	116.99	114.6	110.3	107.83	108.09	115.18	104.97	104.43	111.84	104.55	118.62	111.83	107.45	107.64	111.52	107.39	106.09	116.55	105.98
107.38	96.45	103.48	100.64	106.18	110.1	100.26	99.224	103.44	93.689	100.29	108.17	108.78	109.31	106.09	112.23	114.12	111.97	106.23	104.36	110.04	105.91	106.38	97.848	108.23	108.64	105.92	110.27	101.84	103.07	103.71	90.929	101.96	109.03	90.249	114.06	114.12	108.06	105.38	106.75	102.19	103.35	103.3	104.31	115.38	103.52	104.9	113.74	106.01	101.95
104.33	95.687	95.505	103.4	104.84	86.823	106.62	100.87	112.77	101.22	103.95	112.99	106.26	97.767	117.14	105.25	105.51	98.877	115.49	107.49	111.91	102.84	105.18	101.27	96.582	99.252	99.174	112.06	111.75	106.64	110.14	101.57	95.09	103.44	98.602	104.59	112.19	110.17	107.81	99.28	98.813	98.315	102.36	105.89	116.59	106.62	103.72	104.65	107.88	104.33
120.33	116.16	117.83	109.82	107.83	104.81	122.26	109.74	111.23	110.65	108.4	119.28	108.46	112.61	103.22	100.3	114.7	116.7	114.82	104.22	105.63	116.52	115.69	117.52	114.44	117.34	107.78	115.41	120.54	108.65	112.49	107.75	110.97	113.99	110.42	112.37	116.92	109.81	117.44	117.99	116.54	113.82	112.1	116.55	105.85	124.89	108.59	121.97	120.48	112.04
111.44	100.41	113.48	110.85	106.71	108.93	113.7	111.36	113.95	112.37	110.2	110.91	113.55	102.71	112.14	97.595	113.23	110.16	98.191	113.83	101.28	112.52	119.1	112.82	113.57	114.81	111.26	114.31	108.39	104.11	105.51	117.19	105.46	114.55	110.19	100.94	123.46	107.53	115.82	115.2	111.72	112.52	114.24	109.34	110.83	109.93	110.33	108.98	113.81	115.07
108.82	103.83	99.562	92.389	95.254	94.416	103.49	97.216	93.326	99.92	104.43	96.355	96.725	106.52	104.45	97.055	99.31	100.76	99.862	99.076	98.738	101.91	104.06	98.299	97.574	99.661	99.363	95.407	103.88	92.163	100.07	96.507	108.85	106.37	97.385	96.657	103.37	104.83	100.61	87.284	103.44	97.673	99.699	103.53	102.36	99.48	106.36	94.939	107.45	98.245
103.98	106.83	105.62	96.464	102.08	102.36	95.158	103.76	112.81	109.16	103.09	105.86	101.26	102.11	111.76	103.56	104.01	101.43	99.108	113.1	102.35	104.25	101.26	101.65	98.423	104.9	95.912	103.54	117.25	96.701	100.76	106.51	96.041	111.27	107.96	107.48	102.39	104	96.21	116.05	104.01	106.61	100.95	98.984	103.78	105.7	100.44	104.73	106.3	100.87
111.2	107.95	104.36	116.65	104.05	107.27	100.47	99.027	100.74	102.4	105.4	106.08	102.52	105.41	96.154	102.45	100.97	91.232	112.6	98.984	111.72	96.564	104.37	103.12	97.393	105.92	97.909	94.937	97.487	102.36	103.49	105.03	103.28	106.91	102.65	97.604	102.42	96.665	115.03	109.58	97.032	101.88	97.774	101.94	104.86	105.79	111.51	101.49	103.77	106.82
114.73	110.72	113	96.393	100.8	118.15	105.02	103.96	111.75	109.06	112.69	113.04	110.77	113.15	113.13	104.84	108	112.6	118.09	113.1	107.62	107.22	108.29	103.42	111.99	109.98	99.204	112.22	103.22	103.23	106.23	115.89	110.55	108.27	107.28	111.3	108.68	115.2	108.97	115.7	111.93	112.43	109.73	114.95	112.69	116.57	111.08	113.71	112.51	109.67
109.05	108.09	108.53	113.43	105.27	113.96	110.16	107.01	109.03	120.35	107.54	113.46	115.2	110.84	124.44	113.61	101.71	114.64	114.96	110.49	116.16	107.72	115.62	102.67	106.73	112.99	107.12	103.13	116.81	102.46	110	115.73	115.32	105.75	109.19	112.54	106.84	110.91	105.37	114.42	113.38	102.49	115.29	102.54	106.22	111.21	115.55	116.25	106.76	120.07
96.021	104.68	91.306	94.355	106.86	95.626	92.209	105.27	100.64	101.86	100.71	99.418	115.41	101.15	104.88	107.69	94.114	99.225	107.89	106.17	107.25	104.61	98.96	106.11	94.151	100.7	90.764	94.751	96.881	108.74	107.97	97.934	95.989	93.574	98.012	103.84	94.01	108.23	101	93.374	94.57	90.557	98.501	100.41	104.11	95.504	93.321	99.216	93.378	94.75
113.13	96.736	107.23	100.88	108.86	101.72	107.72	112.4	104.05	105.51	93.161	103.07	111.85	103.37	107.74	103.16	107.56	112.61	111.16	103.15	108.94	119.16	100.53	111.33	106.42	100.48	102.85	96.952	110.38	102.24	110.14	109.22	107.68	104.09	110.62	108.97	104.7	104.01	109.52	110.71	101.41	105.89	97.997	111.94	107.47	110.75	103.53	106.32	111.88	105.6
113.75	103.67	112.48	110.17	110	119.25	114.47	109.6	109.73	111.9	106.3	117.5	111.07	113.72	111.85	104.07	118.68	112.46	105.44	113.32	116.05	110.26	114.36	111.14	115.26	111.81	106.95	121.74	110.85	117.54	104.54	107.84	108.16	107.17	121.02	120.29	117.05	106.32	107.43	112.33	112.97	107.46	110.62	113.83	110.81	119.97	115.7	107.7	114.42	109.81
105.05	112.56	116.02	112.99	106.1	118.2	107.79	119.97	108.02	104.09	106.78	114.35	117.78	109.9	115.09	108.06	106.34	119.5	112.16	114.01	108.29	112.81	111.84	113.38	122.19	121.99	110	106.42	119.46	110.62	110.72	123.54	107.19	107.57	107.26	118.68	115.44	102.84	113.74	109.46	116.42	106.94	113.29	113.95	113.37	111.66	108.7	115.17	112.2	121.23
107.91	102.75	100.91	111.14	103.9	106.12	105.17	109.72	106.23	100.43	114.26	102.32	104.39	105.23	109.57	103.31	100.97	117.97	104.55	102.03	97.294	101.18	107.4	101.99	113.08	110.71	106.31	108.31	93.571	102.53	103.27	101.51	106.22	100.62	108.37	110.66	104.41	112.29	100.89	100.26	101.98	103.94	116.3	108.64	110	107.18	107.01	100.49	101.69	103.91
105.54	106.96	111.07	103.36	98.759	99.539	102.03	116.88	106.74	102.09	100.95	109.97	103.36	101.25	102.71	101.79	101.21	92.542	105.52	106.94	97.744	103.02	107.99	91.473	103.23	103.04	107.75	107.2	98.186	109.07	110.87	112.18	90.69	103.77	110.1	109.14	105.58	122.62	96.929	104.37	110.98	106.02	103.46	103.3	108.26	108.38	108.74	101.64	104.23	107.27
107.79	107.75	104.63	108.45	99.211	99.316	102.69	98.019	98.914	99.497	103.79	103.62	106.56	102.49	106.69	96.579	105.04	111.77	97.454	90.911	102.72	91.378	103.23	105.76	105.54	104.31	104.57	102.72	103.69	99.21	100.44	106.66	106.05	109.75	101.51	101.53	107.11	100.37	103.78	102.53	106.97	106.58	108.17	108.92	109.51	104.08	103.54	103.25	105.34	97.992
108.79	109.75	113.41	104.29	102.53	106.4	119.77	105.55	109.03	117.54	109.42	110.67	107.48	101.24	108.45	103.99	104.1	102.38	105.11	108.79	102.71	111.96	109.64	99.112	99.834	99.133	111.86	101.27	105.85	104.45	105.75	107.53	106.78	98.521	100.18	108.94	106.38	110.25	108.95	103.74	111.16	107.16	112.42	106.97	103.35	105.16	106.84	100.8	104.68	105.41
98.059	96.757	97.387	97.025	100.13	104.87	100.82	97.175	95.29	97.037	105.89	97.72	97.831	98.159	102.71	106.68	105.96	102.99	89.792	95.743	94.962	98.772	94.964	99.737	100.01	106.56	99.887	100.28	104	94.344	110.41	95.766	94.449	97.486	100.72	95.499	106.86	96.359	98.606	107.73	98.918	95.968	94.894	96.259	106.56	101.07	92.452	98.225	102.31	108.08
105.62	99.782	110.83	106.84	109.49	115.8	104.96	117.2	101.89	109.94	110.64	111.1	104.66	105.18	100.03	107.69	111.44	104.61	106.54	104.97	104.52	104.57	96.991	106.26	98.637	108.79	108.37	108.91	97.842	121.1	107.7	106.47	102.37	95.319	105.65	111.48	115.52	111.32	113.25	114.83	107.51	111.19	109.08	106.54	104.04	106.43	104.11	107.36	110.42	109.87
112.51	109.02	96.844	101.94	92.727	104.39	98.913	110.91	102.08	104.49	104.38	105.66	97.863	109.19	98.537	102.65	102.27	104.16	101.91	105.16	105.95	109.83	111.83	109.66	104.93	95.437	110.65	108.49	108.65	96.175	98.181	102.23	101.61	97.917	111.51	103.63	109.82	95.697	108.11	109.01	104.84	99.261	109.49	105.59	99.665	102.16	102.18	101.48	99.295	106.21
113.24	101.53	110.61	111.42	109.5	102.43	103.13	115.95	103.1	109.69	112.05	103.14	118.15	106.96	112.79	109.91	109.33	113.45	120.05	119.06	112.01	111.45	106.5	110.88	115.33	106.15	115.28	110.35	109.53	109.45	114.64	112.16	111.8	108.45	114.67	111.51	118.86	120.55	114	114.35	107.47	114.48	119.38	119.35	109.96	110.72	109.12	117.31	115.92	109.23
110.07	112.5	115.92	110.83	115.99	113.48	110.4	115.4	114.98	115.32	108.51	108.82	110.48	112.9	111.57	106.3	113.39	101.05	105.83	110.8	106.28	108.21	112.74	105.36	112.01	109.74	113.78	101.85	109.65	109.74	117.87	106.43	126.85	106.46	109.64	106.38	105.82	112.87	106.8	111.3	119.33	117.31	112.16	109.56	116.07	112.61	106.23	119.33	111.59	115.98
109.96	100.89	106.54	96.082	101.67	102.33	102.93	92.978	102.49	106.49	97.506	102.44	109.58	96.476	106.54	103.99	106.58	103.61	105.37	99.136	106.17	103.78	108.01	108	103.42	94.85	103.33	108.54	111.99	112.93	100.09	107.76	105.5	101.79	104.27	107.68	116.55	106.05	100.48	109.3	111.9	106.03	99.097	103.44	110.36	110.73	107.79	99.596	105.64	113.84
96.223	105.13	101.84	108.3	106.32	102.84	108.92	114.67	107.69	112.82	108.18	107.17	101.1	104.58	108.1	97.622	96.793	105.29	97.289	102.97	105.74	97.637	107.09	101.13	103.59	107.34	103.94	98.93	106.48	101.06	104.19	109.02	100.9	101.05	109.46	108.24	104.73	104.86	103.89	108.72	106.38	110.16	105.29	101.09	113.22	109.8	93.058	98.552	102.18	97.975
110.9	113.65	111.98	113.69	116.39	117.91	116.8	118.14	109.32	114.04	113.93	112.6	112.97	117.03	108.82	107.53	107.51	116.97	115.86	119.74	103.2	114.32	124.63	107.57	108.31	107.92	113.1	110.21	117.3	119.69	114.26	120.17	110.5	116.71	111.66	111.82	114.83	118.9	111.25	118.32	114.19	115.76	112.84	117.47	115.12	102.19	115.61	120.12	119.16	114.78
116.41	114.65	102.67	115.98	107.2	99.204	106.36	108.52	106.91	123.57	102.72	107.17	106.99	104.39	109.68	115.09	109.08	109.63	106.09	108.14	113.86	104.9	111.88	110.02	117.52	115.23	108.9	107.41	100.02	107.61	109.79	106.1	106.77	113.49	118.79	112.11	125.34	110.6	105.98	105.67	113.87	109.46	106.64	106.85	109.37	111.39	110.96	106.33	111.59	108.27
102.46	111.86	114.34	104.79	105.33	109.52	103.13	112.82	111.78	106.19	98.06	98.732	104.77	104.81	108.82	101.84	99.959	109.31	102.39	111.05	100.96	106.95	113.7	114.98	111.21	117.83	113.59	115.86	111.56	108.07	105.46	106.58	102.32	115.07	106.58	99.674	117.02	105.86	108.51	102.97	102.09	110.69	97.906	99.871	114.13	110.1	105.75	90.865	111.98	103.31
98.718	112.64	106.84	108.85	101.13	104.15	107.52	107.81	110.99	105.99	102.82	106.14	119.01	115.07	97.965	108.95	102.98	114.13	113.44	108.65	105.39	107.47	101.69	110.36	106.71	101.22	101.59	98.092	106.98	99.721	104.74	109.56	100.72	107.03	102.6	104.01	99.312	100.94	113.54	115.18	108.04	104.57	99.336	107.19	106.33	98.356	103.74	107.06	108.14	102.51
107.83	103.48	100.89	116.05	107.47	112.22	104.68	115.08	108.75	109.87	111.76	107.18	102.43	105.63	109.37	109.35	108.94	104.19	103.03	108.27	102.27	101.62	107.39	111.21	105.01	108.56	110.23	109.7	111.66	105.42	98.627	112.83	112.73	110.84	107.54	109.21	108.07	107.4	103.19	104.97	106.46	108.12	100.56	107.71	104.53	104.31	112.25	112.17	109.31	104.09
109.79	111.95	126.68	112.66	117.4	128.13	116.83	114.61	123.66	119.47	115.14	115.47	121.11	115.34	119.76	119.06	120.8	124.54	123.4	119.01	109.65	116.14	124.43	118.94	122.06	114.71	115.92	106.65	114.54	120.18	113.25	119.84	111.71	109.6	125.82	123.05	124.76	116.66	110.38	112.21	117.92	123.29	116.41	120.39	119.25	121.69	113.66	115.9	121.74	117.22
112.41	118.18	111.54	113.03	119.59	113.35	116.6	110.69	108.83	115.43	117.56	106.21	111.55	107.03	105.38	113.22	110.53	117.67	115.32	110.9	108.66	106.91	106.57	112.76	115.85	107.56	106.34	111.58	105.6	109.96	112.64	109.98	108.36	113.42	111.51	110.78	111.19	118.27	109.13	105.97	107.36	106.86	109.9	104.91	111.5	111.3	110.48	112.79	106.46	111.52
94.034	103.26	97.057	97.78	98.274	104.63	95.936	97.642	103.89	99.211	109.44	99.898	106.32	95.893	97.276	99.06	94.51	99.054	96.887	108.03	99.417	101.71	107.13	100.84	94.531	102.62	101.49	100.51	98.448	97.892	102.86	107.24	101.54	93.68	99.997	102.24	104.41	97.931	103.99	97.872	95.1	97.588	97.257	97.933	98.793	104.39	92.095	102.29	103.79	103.57
101.95	104.06	107.16	112.02	103.93	101.93	102.59	107.47	111.36	104.34	104.46	108.92	109.44	104.14	106.32	106.52	106.32	98.89	102.52	106.36	104.81	102.67	96.806	111.85	114.43	104.83	103.53	111.97	110	103.08	102	97.843	106.59	107.56	99.636	102.19	114.64	104.88	108.12	108.84	105.23	103.84	107.74	98.777	103.43	107.9	114.96	106.57	99.426	102.55
110.07	105.13	113.65	111.37	117.75	113.78	101.59	107.97	108.28	112.06	101.64	116.81	112.81	108.83	113.28	111.09	126.36	116.79	103.79	115.4	109.36	114.05	104.55	110.52	111.43	101.49	110.57	102.41	106.83	101.13	110.84	117.43	102	118.4	112.9	108.97	109.27	115.9	112.48	110.51	106.19	98.363	114.3	111.16	106.53	113.17	115.75	111.07	102.02	111.7
97.259	93.508	101.67	98.577	104.58	95.154	95.594	105.04	104.73	105.28	108.78	105.93	106.08	111.12	108.32	101.95	99.621	102.07	94.59	105.71	97.837	95.833	103.73	96.632	102.09	107.53	98.186	97.326	102.99	105.35	101.56	95.984	93.211	97.57	100.82	104.13	108.14	95.711	106.95	104.07	106.98	102.45	108.01	93.704	105.23	110.05	112.67	97.728	101.4	94.52
100.93	98.998	87.569	100.15	100.82	98.505	103.9	102.23	100.55	99.973	98.358	105.23	98.552	101.2	108.62	89.774	98.578	106.02	109.94	104.19	102.93	102.64	96.984	92.66	99.024	96.54	101.3	96.858	101.91	101.71	101.33	96.935	106.68	107.09	109.24	100.47	99.832	102.98	103.24	91.671	96.107	100.55	100.32	102.73	99.845	95.669	100.69	97.811	99.471	101.98
115.93	104.69	105.02	104.03	108.75	102.44	115.69	104.43	105.78	109.73	105.92	99.79	112.08	112.01	105.37	115.36	94.134	100.15	111.22	101.47	109.69	94.938	113.79	106.86	115.79	109.76	109.67	102.92	112.34	106.24	111.11	106.5	107.07	113.61	105.1	106.02	100.63	100.24	100.53	102.28	109.69	105.03	110.6	110.48	96.869	107	111.18	107.42	108.05	100.89
104.19	106.85	105.6	102.38	106.31	104.9	101.17	103.32	111.44	109.05	110.69	105.06	104.59	111.89	106.53	105.01	105.99	116.65	105.76	95.737	114.37	109.97	104.27	109.04	112.97	106.66	96.225	100.97	103.5	101.25	101.57	106.87	105.27	108.99	100.04	107.11	106.55	106.63	105.93	102.94	103.65	103.85	111.44	104.12	107.13	112.08	101.13	109.64	103.34	110.79
113.24	107.09	114.63	106.21	110.46	108.53	108.61	113.38	112.42	114.14	117.41	114.49	111.63	114.86	119.44	113.92	106.25	118.39	115.07	110.5	105.79	107.45	106.54	111.67	117.48	109.34	114.77	123.4	113.11	114.12	109.27	111.79	106.63	106.08	108.19	112.04	110.71	112.89	119.38	110.02	115.84	107.2	108.14	106.54	106.38	110.72	103.02	112.39	105.39	109.31
106.95	115.44	95.015	108.64	106.97	113.5	104.32	104.79	108.45	107.34	107.85	110.84	110.85	100.43	105.53	112.09	116.44	97.109	104.82	107.15	96.792	111.47	116.65	109.48	110.11	104.29	98.681	100.57	96.456	104.75	99.989	106.81	113.22	109.33	109.92	104.64	102.06	109.28	109.07	101.37	109.83	109.93	102.63	108.57	115.42	107.8	112.27	107.69	107.93	108.76
105.74	115.59	109.26	108.93	107.93	112.22	108.09	111.57	117.14	107	108.8	116.08	112.39	118.64	105.14	113.05	105.26	112.79	107.73	113.18	120.26	113.35	114.68	108.69	108.18	109.92	115.27	110.24	117.06	118.29	109.76	115.07	102.09	111.81	116.57	107.78	107.2	108.78	113.52	113.73	105.86	115.81	113.46	112.43	107.14	108.7	104.6	114.43	116.59	115.41
108.15	103.99	110.35	118.11	113.33	110.72	110.07	114.62	106.53	96.46	112.35	109.68	102.1	118.93	102.52	98.442	110.06	101.84	107	111.71	115.56	102.66	103.06	107.94	114.58	109.59	103.02	104.02	95.874	106.7	111.84	105.72	107.01	107.71	105.15	103.2	104.28	104.71	112.15	100.15	113.56	107.89	109.39	104.12	103.64	100.2	106.54	105.94	104.06	111.73
105.73	100.21	98.999	103.99	109.53	109.61	103.24	105.82	101.93	101.58	101.79	104.2	106.79	98.858	109.13	107.58	97.475	92.651	107.44	99.105	102.03	116.05	95.494	102.72	102.13	108.7	99.907	107.09	108.63	102.62	102.89	108.31	109.73	100.64	114.4	103.87	101.26	103.85	102.73	97.572	104.12	101.23	104.55	101.46	114.09	102.64	102.31	100.19	106	114.34
104.55	115.55	105.01	113.9	118.05	100.71	108.59	109.52	111.15	101.9	110.04	108.23	104.61	109.71	114.9	105.32	104.44	107.69	102.15	102.15	105.78	107.8	115.06	96.992	103.08	103.54	112.89	101.55	106.87	104.27	105.02	102.22	111.97	98.793	112.07	105.1	110.7	110.55	99.516	102.87	109.02	98.986	112.28	114.46	98.073	111.79	107.59	112.24	104.86	105.24
110.42	116.86	112.64	117.22	115.7	119.02	112.87	108.3	118.72	115.2	124.77	115.3	118.27	122.5	115.22	122.99	118.34	116.79	116.63	123.65	118.81	121.72	114.72	117.33	117.45	121.09	125.2	109.57	121.37	113.03	113.63	116.73	113.91	113.74	115.36	112.97	113.76	112.17	119.09	118.11	118.55	111.07	122.03	123.33	113.09	109.42	120.19	119.81	116.99	118.46
104.26	102.36	98.809	94.09	112.83	106.29	110.57	98.059	106.09	100.42	115.58	111.43	103.4	108.86	100.1	107.22	99.57	106.06	106.08	100.34	107.9	103.53	103.71	113.75	101.83	101.36	107	107.65	102.84	107.71	98.437	104.68	99.064	102.3	98.713	106.87	104.11	107.32	108.71	102.62	106.77	103.17	102.63	109.03	102.9	112.79	108.05	105.15	103.74	103.7
106.72	98.002	102.89	99.526	111.72	100.66	106.39	103.49	92.789	115.14	111.53	105.64	117.35	106.96	108.83	113.27	108.11	103.08	109.83	107.18	100.53	103.37	107.42	91.403	97.556	111.69	102.07	109.85	110.73	107.15	106.74	111.72	99.67	106.08	105.62	110.75	97.795	115.41	94.699	103.35	104.5	105.5	105.79	110.69	116.47	104.21	103.85	103.83	96.356	108.65
108.61	103.71	111.37	102.3	114.39	109.93	93.057	98.191	107.61	110.5	104.34	104.38	90.757	114.83	111.62	112.13	105.29	100.89	101.05	112.04	112.63	108.38	110.65	107.89	107.14	98.124	109.04	98.666	107.4	103.75	103.19	106.54	114.61	108.43	115.53	111.32	108.75	103.28	104.5	101.29	101.64	105.09	106.88	113.46	112.42	106.47	110.79	100.32	109.48	104.62
110.47	99.118	100.04	116.82	108.71	111.58	99.654	109.62	113.2	101.6	110.97	104.96	92.044	101.36	110.59	110.06	102.88	102.31	104.34	102.32	94.788	104.97	110.84	107.33	101.35	103.48	114.24	102.58	103.61	101.51	107.42	114.94	102.86	101.43	109.98	102.5	112.44	108.24	110.07	103.62	100.5	109.82	105.3	102.93	98.833	114.07	101.96	110.39	98.56	109.9
105.67	126.02	113.38	110.75	110.28	109.79	109.83	111.15	109.17	108.68	110.09	106.85	106.8	99.391	113.05	118.91	107.44	114.64	124.49	106	108.4	116.01	111.66	111.77	103.66	103.94	105.39	112.55	113.6	112.82	108.98	113.65	106.22	112.77	116.45	110.45	114.99	112.61	117.03	104.27	124.62	105.26	104.67	119.46	106.17	105.03	107.96	115.87	119.06	109.32
100.11	103.11	95.177	104.34	94.972	98.19	94.05	104.06	105.25	92.46	95.377	100.54	89.198	89.561	91.996	93.957	92.02	95.587	97.517	100.22	103.3	93.505	105.58	100.62	98.081	92.114	106.43	95.629	101.64	100.83	100.96	96.983	97.354	98.737	98.909	97.904	103.23	96.652	97.926	91.936	100.77	106.46	104.85	100.72	102.72	93.58	99.195	99.537	106.92	107.02
109.61	109.52	106.84	117.98	103.64	103.95	114.16	119.67	114.21	110.23	109.12	116.01	105.9	116.28	112.99	109.85	105.14	105.06	117.07	111.94	107.02	108.72	110.63	107.17	115.46	110.48	113.49	106.72	106.57	112.55	109.85	109.13	112.95	117.32	123.52	106.31	118.3	115.39	109.55	115.1	119.13	103.65	120.71	107.19	102.67	112.15	111.33	108.71	111.56	106.62
105.87	108.9	108.33	105.26	108.86	110.5	106.77	110.35	109.08	95.728	96.801	106.57	109.35	107.96	101.2	107.08	107.67	110.13	109.3	100.99	104.75	111.15	116.8	95.14	102.58	108.92	104.43	113.53	107.36	96.247	105.27	108.43	115.79	107.37	105.51	98.166	110.29	105.91	98.82	103.91	103.59	105.55	106.08	99.394	108.88	110.1	110.56	107.51	104.89	99.218
113.18	110.47	105.83	116.19	120.24	112.42	106.96	115.8	109.03	110.01	102.08	112.71	106.53	120.75	116.04	112.98	116.33	105.15	104.95	104.97	115.91	113.5	110.62	110.14	107.19	99.974	116.32	115.98	115.94	108.85	104.53	116.66	114.24	122.7	114.52	104.45	109.99	118.74	123.89	112.89	117.03	109.58	109.64	110.99	113.68	123	108.12	105.27	110.8	108.51
110.18	111.86	117.12	114.55	110.14	113.8	108.41	110.02	107.82	110.07	109.67	116.02	113.08	115.24	118.23	108.82	109.7	113.49	111.48	106.66	116.68	105.71	109.09	106.75	106.8	106.46	108.05	113.46	111.19	107.19	103.8	111.49	106.54	110.05	125.16	107.89	117.9	124.2	114.86	99	103.39	111.59	120.52	111.33	116.09	106.47	109.6	115.08	109	117.1
99.978	100.13	96.786	96.207	100.22	98.257	106.63	103.79	99.692	104.97	109.42	103.15	109.05	102.45	101.06	93.767	103.23	106.27	107.6	105.32	99.993	107.16	120.34	103.29	100.51	90.569	95.822	107.03	102.89	107.32	108.82	98.879	107.12	105.33	101.26	102.22	109.57	102.16	102.65	97.754	104.93	107.63	118.5	105.58	107.68	104.42	101.01	98.638	109.14	99.821
96.367	109.32	114.64	103.76	114.02	111.95	119.63	113.1	113.94	108.3	101.4	116.55	103.41	120.44	110.01	107.86	108.94	114.59	108.62	101.67	116.85	105.03	113.97	105.38	115.25	116.09	107.78	106.86	105.39	113.71	114.59	108.16	110.73	99.159	111.68	112.53	116.34	112.88	108.56	112.69	111.63	106.72	119.65	117.88	94.664	106.9	106.09	112.27	101.53	108.25
113.11	95.704	102.26	104.04	105.13	98.66	99.574	101.71	97.093	96.005	98.53	99.128	98.771	89.673	99.843	106.33	95.41	99.03	108.25	109.9	99.021	108.2	96.781	92.5	103.98	103.25	92.988	105.88	101.2	100.67	99.624	103.51	106.16	99.451	101.68	104.01	95.63	92.121	90.987	97.337	89.496	98.869	96.955	95.04	90.054	96.982	101.13	98.723	100.66	97.691
107.74	110.57	105.46	112.92	106.08	102.59	107.16	107.08	104.75	103.06	102.81	108.37	103.22	107.95	105.36	114.19	110.93	108.97	104.71	107.49	111.71	103.9	114.68	105.18	113.77	119.66	107.07	99.732	107.6	111.78	109.98	106.27	111.81	101.84	116.46	117.39	105.61	112.02	110.74	106.2	107.53	119.35	110.87	110.46	117.63	114.41	106.85	102.94	108.32	114.87
111.15	110.44	122.01	107.18	107.28	107.05	105.28	106.81	121.49	111.47	109.5	112.04	112.26	113.46	117.1	107.87	110.39	113.1	101.28	107.07	113.2	112.38	106.97	113.3	121.3	114.33	116.29	107.82	102.19	112.03	107.12	115.18	109.88	107.78	98.917	117.5	112.15	113.91	107.49	108.9	107.2	119.4	111.74	118.37	111.88	117.75	119.26	107.37	106.37	108.22
108.52	104.95	104.53	107.66	103.43	113.7	105.14	100.14	116.76	115.86	109.19	99.763	105.08	97.647	103.9	111.36	111.2	99.125	107.47	106.25	105.37	101.36	114.01	112.8	97.784	102.77	105.36	101.63	115.55	106.86	115.3	106.91	111.94	102.9	101.1	111.03	117.35	110.81	113.69	111.76	105.6	113.51	105.64	101.43	107.45	112.29	107.75	101.63	101	100.08
107.22	104.49	108.02	116.34	118.81	106.92	115.67	106.64	117.71	109.85	112.07	107.55	106.5	102.61	116.43	104.16	111.91	116.43	114.16	109.14	112.19	107.38	108.07	118.02	115.29	109.98	110.29	106.32	107.93	108.51	106.92	109.2	110.39	97.197	100.67	113.68	116.23	117.93	107.48	113.52	112.16	114.83	111.81	103.95	112.34	108.97	119.47	108.67	107.39	109.39
109.05	94.668	101.97	102.39	113.86	111.17	113.29	109.41	108.65	109.47	111.2	106.1	102.51	105.22	102.65	96.03	111.74	104.71	108.4	110.66	107.99	111.4	100.57	100.68	100.67	107.1	103.34	107.04	109.25	105.02	97.855	107.85	110.8	106.43	105.46	116.18	106.84	103.58	104.98	105.86	105.52	103.92	103.98	110.18	108.21	102.4	99.993	99.187	96.633	111.31
102.02	104.61	116.34	99.028	104.58	100.72	111.06	110.1	107.28	120.82	99.489	101.95	103.57	106.91	106.48	104.3	102.9	93.234	105.62	102.74	105.78	104.1	101.92	109.13	111.93	103.82	109.62	103.07	95.649	104.73	105.46	107.13	100.42	109.66	98.814	108.51	116.04	103.99	112.74	111.61	94.257	112.95	102.17	100.36	107.84	109.89	100.81	110.13	103.58	106.15
103.59	116.96	122.6	112.49	109.46	114.63	119.34	110.02	106.47	116.31	116.79	109.53	117.36	109.56	113.53	114.13	120.41	111.88	107.39	115.29	119.43	109.94	116.04	106.23	103.71	106.65	105.85	115.33	113.98	107.74	108.81	107.68	109.8	111.99	108.97	106.18	113.34	113.41	110.29	104.42	105	103.79	111.55	113.24	102.47	118.83	90.92	110.73	107.06	119.88
96.053	104.13	111.33	89.136	102.51	104.85	94.727	100.77	101.94	108.18	100.22	91.69	97.731	98.983	97.636	94.258	109.53	97.608	94.371	99.764	93.944	101.12	98.654	101.07	101.99	97.418	97.653	98.675	104.05	97.696	99.071	101.64	88.761	92.921	104.9	103.32	97.009	103.04	96.243	95.093	107.27	94.114	105.31	97.923	100.71	101.38	110.27	95.092	105.2	106.63
110.71	104.93	116.58	111.89	110.79	111.75	107.79	110.4	115.32	118.65	102.34	107.62	113.83	110.59	105.74	116.47	104.47	115.06	110.82	117.3	113.59	110.33	111.09	109.75	115.3	108.98	107.61	112.39	111.06	120.64	109.2	105.43	110.59	104.35	110.35	103.77	104.69	116.98	116.4	110.69	117.22	103.03	113.93	102.34	104.94	104.33	117.32	113.53	115.9	108.96
105.02	111.44	117.92	112.41	115.5	106.81	108.66	112.42	108.16	118.6	108.51	112.8	102.59	115.63	115.86	112.07	115.92	118.48	107.17	103.55	111.14	117.21	114.11	111.93	118.83	109.31	118.24	107.93	115.47	106.59	116.38	110.29	113.29	106.26	112.66	114.11	104.78	122.85	113.54	109.26	104.41	110.47	111.75	110.62	108.25	118.1	120.85	105.07	106.02	107.46
100.28	108.1	106.7	99.544	103.82	101.47	106.15	110.61	100.62	120.64	102.82	99.874	104.78	103.96	102.08	105.19	102	105.75	104.81	115.31	101.59	103.59	111.88	106.45	96.074	107.87	108.1	103.31	114.27	114.33	105.45	100.33	105.7	101.87	91.838	116.12	97.318	107	100.76	106.88	109.24	106.93	102.25	98.626	110.16	102.17	102.71	108.06	100.56	104.37
111.67	110.37	108.49	109.06	105.06	103.79	106.27	114.59	102.16	102.33	109.45	102.62	104.47	110.88	100.2	112.1	113.07	106.84	108.12	113.87	115.05	104.37	110.79	113.62	117.47	110.15	103.03	110.55	108.72	104.09	97.447	105.65	99.867	110.25	108.47	106.64	108.06	105.38	107.58	107.41	108.01	103.52	103.34	122.13	100.2	109.48	103.03	106.58	109	101.24
103.17	100.41	110.96	108.83	100.82	105.81	110.69	107.51	104.58	103.18	101	113.16	113.45	107.17	111.12	98.151	107.51	91.46	110.45	103.81	102.62	104.15	103.78	102.44	104.73	100.17	114.59	100.23	104.34	99.176	104.93	108.85	110.38	109.96	105	96.367	108.53	105.36	103.77	101.86	110.65	97.663	110.56	102.28	112.04	99.985	103.7	107.49	99.201	105.17
102.74	106.46	105.89	107.44	104.27	107.47	101.48	103.32	117.99	112.49	114.94	110.78	103.69	108.17	111.09	103.9	99.576	113.05	111.56	109.33	106.74	109.11	100.89	108.59	106.91	103.82	105.49	108.81	112.88	104.94	110.75	104.4	109.18	94.597	107.47	104.33	108.71	99.207	103.15	108.02	115.92	99.891	101	104.81	105.69	101.45	97.966	101.74	100.25	105.63
103.81	109.98	99.305	106.83	116.16	116.53	108.41	109.52	102.34	112.89	112.08	117.85	107.11	103.88	111.43	98.544	112.41	102.09	103.06	110.96	98.989	110.75	109.9	115.64	112.38	104.65	103.21	105.13	110.59	104.38	102.96	107.4	108.42	96.391	98.356	107.73	102.97	107.92	100.56	106.48	98.065	97.397	100.88	104.84	113.57	101.93	106.3	118.37	115.28	102.52
111.71	110.82	115.5	111.48	107.32	117.16	109.5	106.72	103.88	109.36	112.55	105.85	104.97	109.69	116.43	118.16	110.05	105.18	113.66	110.21	116.32	113.07	109.82	108.43	107.85	112.75	105.59	116.09	104.92	108.51	110.73	108.99	106.5	116.25	105.16	104.32	107.21	123.86	103.99	111.07	112.48	118.6	108.54	126.94	108.82	107.97	105.34	110.29	107.19	108.58
117.46	108.84	121	114.87	120.98	116.45	113.75	108.27	121.74	115.07	108.74	114.69	121.86	112.28	118.13	119.33	117.49	115.73	115.03	113.99	110.95	119.93	113.94	117.11	120.29	115	110.62	118.62	121.13	115.59	120.79	117.75	120.24	113.62	116.07	117.8	117.89	112.02	117.52	120.77	113.98	118.11	133.95	123.85	123.9	116.73	118.23	111.05	126.14	121.23
100.91	115.23	101.96	108.69	114.03	97.352	115.74	103.24	106.97	98.746	109.67	105.25	111.59	102.19	109.6	103.58	114.13	99.678	98.603	107.47	102.23	101.39	94.67	108.18	110.9	105.6	106.21	107.81	105.27	115.28	111.73	107.55	110.93	108.58	107.32	108.57	104.51	112.03	113.98	102.08	108.21	104.74	109.48	104.23	110.04	115.68	111.15	109.59	109.09	93.16
104.27	99.575	94.506	103.41	96.878	106.86	93.021	105.41	99.836	94.748	97.56	99.369	100.22	102.37	95.974	99.96	110.64	95.745	97.258	104.24	107.6	103.46	107.42	104.31	96.004	97.695	97.209	106.54	97.485	92.955	100.57	92.663	104.22	91.168	98.597	106.6	102.22	103.13	92.943	98.866	96.736	99.276	90.963	103.95	103.18	109.03	111.46	96.101	98.139	105.43
100.16	100.67	94.632	100.67	102.23	111.85	109.57	94.605	108.45	110.56	102.09	110.18	106.55	102.96	100.07	107.2	115.39	108.65	112.42	105.41	109.09	113.36	97.829	107.03	102.8	121.82	100.97	103	102.75	106.37	108.06	112.44	100.46	97.309	111.94	112.79	104.76	102.61	108.52	106.77	104.08	103.82	108.65	105.27	110.53	98.272	107.53	110.5	96.979	108.29
120.45	108.23	101	97.794	110.09	109.58	104.04	103.3	115.24	113.37	111.12	104.55	107.08	107.58	104.41	106.86	105.96	99.483	97.361	106.81	100.45	111.05	104.45	100.24	116.26	102.43	110.53	104.31	106.53	104.65	102.04	110.34	108.83	106.15	108.37	97.066	104.83	104.41	108.37	102.88	100.12	107.58	101.11	101.53	108.24	101.38	106.19	110.46	107.45	111.98
101.97	112.05	103.26	91.638	95.498	100.87	101.74	99.581	99.261	97.941	102.71	93.79	107.88	103.29	95.733	105.24	100.83	97.513	96.801	94.468	103.5	108.22	87.543	91.906	96.663	104.78	107.22	108.63	98.728	96.597	97.909	102.44	106.41	97.283	91.894	90.25	100	99.633	99.871	97.226	109.81	100.9	97.482	96.127	104.93	108.32	96.991	99.983	103.47	101.39
100.52	111.75	110.57	109.75	99.187	103.24	110.72	104.54	101.49	109.13	104.01	108.92	108.37	104.63	107.88	101.93	110.94	102.51	111.41	113.97	101.04	106.77	97.901	116.52	107.03	114.47	114.02	102.76	94.158	109.07	109.82	107.02	95.604	108.95	106.22	115.97	113.18	107.37	113.61	116.42	107.13	116.39	101.48	109.08	105.57	110.44	118.94	100.26	111.98	105.15
105.15	99.449	105.09	102.64	105.26	102.39	111.07	107.15	104.29	105.23	103.43	105.69	102.63	102.58	98.139	99.085	98.734	108.75	104.7	101.89	110.07	102.26	95.917	101.78	107.78	103.64	118.52	108.66	111.65	111.97	105.45	102.13	107.24	95.916	106.04	103.57	104.06	104.42	108.63	116.89	101.53	113.68	104.73	113.19	106.33	108.38	99.111	104.18	96.425	98.245
112.67	97.881	111.73	102.87	105.09	103.82	108.49	116.27	101.64	109.08	97.772	109.31	98.93	106.22	101.94	102.16	104.69	103.02	105.68	101.89	106	100.81	114.62	103.47	107.64	103.78	108.15	103.99	114.39	101.65	108.11	100.85	111.02	100.58	110.38	105.89	108.34	108.06	109.05	109.32	101.09	107.35	100.5	109.71	109.9	104.95	102.87	103.48	98.648	102.13
120.38	116.26	116.2	117.07	108.31	118.37	113.15	115.74	118.11	119.37	117.47	111.32	105.23	113.5	114.67	110.33	105.13	119.08	103.69	105.62	112.79	113.43	96.871	106.91	102.86	108.56	107.2	99.774	110.36	111.18	107.47	114.81	119.14	107.3	111.95	116.74	116.23	119.93	111.28	102.66	106.76	106.54	112.21	108.13	111.65	104.94	113.54	118.39	114.18	114.98
96.672	114.39	111.16	111.37	106.67	111.8	119.91	111.25	111.82	114	115.52	105.52	114.22	120.03	109.5	108.05	113.26	118.96	121	111.39	105.68	99.879	108.4	113.61	123.85	114.04	102.26	108.94	114.89	109.27	100.51	114.13	119.7	108.8	108.81	106.35	117.12	110.56	117.68	102.3	104.77	110.55	111.01	105.04	110.48	115.3	114.05	113.33	114.04	117.1
104.72	109.77	101.52	107.27	104.6	101.71	101.46	112.35	106.34	107.08	108.25	97.224	100.9	101.28	101.26	102.86	102.61	104.48	108.11	109.33	106.4	113.62	109.6	103.94	106.98	106.04	106.54	110.7	107.44	108.85	113.12	108.48	102.48	105.05	110.13	113.68	108.1	104.54	105.29	109.24	102.99	98.461	107.15	103.17	102.33	102.36	108.55	116.42	103.32	105.46
111.09	101.13	97.365	109.81	108.73	99.856	99.509	115.32	104.85	96.099	100.5	100.44	100.68	97.281	114.82	110.34	105.7	113.09	109.79	111.82	107.84	113.92	105.73	108.4	97.693	105.23	107.36	110.53	102.42	104.17	103.84	103.81	114.25	109.32	101.55	116.61	102.74	100.08	111.5	111.85	105.69	106.56	103.76	107.48	107.6	105.2	114.13	105.32	107.21	107.48
107.27	104.8	103.98	105.4	100.75	109.4	99.658	104.02	107.85	104.67	114.34	116.58	111.62	107.65	113.15	98.713	103.37	102.76	117.52	104.96	104.3	103.07	109.3	112.7	111.59	107.34	108.35	104.24	109.58	107.2	100.76	104.39	107.84	112.8	97.911	99.416	112.29	117.11	108.45	107.18	97.861	111.44	100.52	108.9	98.613	101.15	107.14	110.9	105.91	107.01
113.05	105.69	107.4	103.79	108.75	108.12	105.88	114.51	102.12	102.36	108.43	101.02	103.27	96.556	96.692	103.84	101.8	108.75	102.01	109.85	101.48	104.14	102.03	102.42	101.7	106.1	95.572	110.32	92.42	102.81	109	108.22	110.88	110.74	108.93	104.5	113.61	103.61	110.69	102.47	103.58	106.74	100.43	106.53	106.36	102.31	106.68	103.63	100.65	108.22
108.03	110.06	108.74	103.5	119.24	104.39	109.09	113.11	107.69	109.72	113.79	113.96	111.89	118.29	108.91	121.51	110.13	105.02	111.74	111.27	123.21	120.37	111.76	114.63	117.61	104.82	101.64	112.6	109.97	116.67	111.09	115.76	106.2	111.16	107.25	113.12	109.41	103.39	118.39	110.86	113.99	110.94	114.05	111.18	104.64	108.85	112.52	109.38	108	112.27
104.76	101.01	112.88	108.57	101.31	109.86	106.77	109.42	98.642	105.62	109.21	105.87	106.72	100.9	110.15	103.08	106.07	103.56	110.98	106.01	112.8	106.46	107.04	101.64	105.75	104.79	113.03	112.11	109.24	107.48	101.62	105.59	110.64	112.3	110.65	100.99	105.63	110.86	104.23	103.7	109.83	114.18	113.25	102.25	107.81	105.12	106.84	115.69	107.41	110.07
109.67	102.55	98.683	108.45	99.95	101.31	104.23	105.6	116.6	102.01	100.89	104.55	109.47	105.96	103.9	102.83	107.41	111.58	104.37	113.57	102.13	110.94	112.69	102.32	102.73	111.61	105.59	113.9	112.23	93.224	105.42	97.848	104.8	107.03	108.42	106.34	111.28	105.31	107.12	97.25	109.96	102.08	105.13	107.86	102.28	107.73	105.07	100.92	107.16	105.45
110.29	102.45	112.31	94.128	105.14	107.67	102.87	105.18	109.12	101.48	110.91	110.24	102.76	109.9	102.97	108.24	101.25	110.46	105.36	109.51	106.95	112.92	107.41	104.34	114.98	105.48	107.04	107.05	112.85	105.64	107.6	110.79	105.54	108.8	113.01	106.13	108.57	108.68	97.557	109.04	105.12	106.42	111.52	113.98	101.02	106.11	108.11	103.04	109.19	106.71
105.41	108.61	103.62	103.4	112.03	104.21	122.56	113.79	120.87	100.36	102.76	114.37	109.11	107.74	109.46	113.78	106.51	112.36	113.87	115.62	105.89	108.33	114.67	122.27	106.25	108.11	118.6	115.39	110.96	114.98	114.54	114.62	115.98	117.12	118.92	112.72	112.4	112.17	114.07	118.38	120.64	110.57	109.42	104.54	102.4	109.02	102.45	108.45	113.25	109.81
103.28	105.87	107.99	106.34	96.746	97.76	107.57	104.67	97.635	100.17	108.1	102.45	100.8	99.445	105.33	106.75	103.69	106.67	106.72	103.95	106.85	99.231	107.91	111.26	93.75	102.54	95.294	107.32	103.24	94.494	111.66	107.24	98.234	113.3	112.85	103.43	101.81	105.83	110.43	98.831	102.9	99.182	98.842	99.893	104.36	110.65	107.7	111.11	108.99	99.177
107.93	114.83	112.51	109.64	112.68	107.55	112.47	118.89	109.5	113.07	114.3	118.35	108.85	117.21	106.03	112.86	109.74	104.84	110.17	116.29	113.54	115.97	117.37	116.72	109.06	103.68	116.49	112.12	114.64	115.88	116.15	115.88	109.09	103.38	105.69	112.77	117.99	107.42	110.9	114.01	126.18	106.57	105.99	119.47	113.53	113.31	111.52	106.75	105.9	110.37
99.058	109.75	97.327	95.986	92.577	93.98	104.12	99.748	95.432	94.202	102.13	96.099	97.587	103.31	95.892	107.26	103.74	102.09	106.08	103.86	96.076	106.57	102.89	95.885	97.833	90.818	100.77	93.805	104.7	104.78	95.521	107.09	101.89	102.29	101.05	108.15	108.01	106.72	105.21	104.9	99.03	99.946	102.46	103.28	94.445	96.183	95.886	87.23	101.99	100.85
106	108.93	109.53	118.01	111.24	113.77	108.3	112.37	104.98	112.8	116.93	108.6	103.84	111.87	115.7	111.16	113.98	103.05	106.38	103.52	106.61	107.28	109.89	108.89	113.38	113.67	115.34	110.23	113.23	101.87	106.64	106.85	105.9	100.76	114.68	108.61	105.4	112.74	106.79	109.34	113.19	103.79	104.34	111.13	109.47	117.52	114.68	106.51	104.63	106.08
103.77	114.47	101.07	108.74	109.01	108.4	102.99	113.52	104.66	98.914	109.9	108.09	107.92	106.08	101.36	109.34	101.34	101.61	99.424	104.7	106.06	99.709	107.86	108.69	111.02	99.642	104.82	105.18	94.625	106.84	105.6	100.48	110.2	102.97	109.5	102.86	104.55	108.2	105.38	102.18	99.362	97.17	100.91	100.03	107.89	106.39	114.98	110.23	106.27	110.26
111.3	103.64	112.09	115.63	109.37	105.52	109.5	112.57	107.64	108.51	110.76	108.35	111.48	117.47	114.69	105.98	111.7	112.74	112.99	114.31	103.88	116.99	100.18	115.94	103.03	107.11	113.77	118.3	113.13	105.73	121.27	109.39	105.69	105.65	104.34	109.45	109.65	117.55	115.55	111.64	106.1	112.52	117.69	105.66	104.03	114.11	111.54	105.31	108.49	107.13
103.6	101.68	105.21	95.448	102.39	105.2	93.695	96.619	101.1	95.092	101.4	102.46	103.7	107.76	98.316	102.68	99.727	93.853	99.92	95.778	108.51	90.797	102.25	94.316	103.41	101.16	96.178	99.25	95.059	97.924	101.53	93.591	96.892	99.963	100.56	95.734	100.67	101.45	99.853	95.593	99.904	96.721	108.07	97.63	90.542	94.483	95.23	102.24	107.97	100.84
105.71	106.75	97.387	95.845	109.19	117.47	106.06	108.74	108.32	114.02	119.33	104.99	104.78	105.9	108.64	106.51	99.971	107.57	108.02	106.99	102.02	106	115.38	111.82	109.21	105.03	100.96	106.05	106.51	107.45	95.772	103.81	112.81	109.58	97.059	99.656	108.24	101.28	108.03	104.11	106.38	112.37	103.89	107.37	95.788	98.269	112.27	102.02	101.52	103.4
109.95	119.19	118.54	114.37	109.3	97.842	107.47	107.55	109.69	110.15	105.95	116.67	109.91	112.86	116.21	114.08	112.12	118.68	113.38	110.77	113.05	123.16	111.66	113.58	107.16	104.9	107.73	117.77	109.22	120.47	102.67	106.59	115.8	114.13	124.34	110.31	110.27	105.08	117.43	113.49	110.97	110.47	116.2	114.01	106.17	114.86	105.91	117.89	118.06	109.88
99.651	105.42	110.21	97.311	114.72	108.24	100.17	99.473	107.17	105.14	103.68	105.03	103.82	106.69	109.87	104.83	107.46	105.87	112.25	108.44	110.07	109.9	105.5	92.292	100.34	111.85	97.887	100.61	104.33	109.67	100.06	110.81	108.45	103.43	107.91	112.37	102.12	115.71	98.477	112.68	105.65	95.792	101.97	105.66	104.04	97.767	103.48	107.43	108.14	103.92
105.04	109.91	118.65	113.42	109.31	105.77	109.66	110.58	102.3	117.45	115.26	104.6	109.15	112.02	112.53	110.48	112.35	110.6	118.79	113.06	105.29	112.07	105.05	114.44	109.89	104.43	107.29	113.01	97.997	106.19	111	112.87	112.53	113.22	102.91	112.32	118.14	114	116.61	113.06	113.19	112.36	116.31	119.58	110.86	108.57	118.2	115.58	111.47	108.3
109.05	107.32	111.36	118.46	110.78	109.48	112.16	107.93	110.61	112.72	103.64	112.8	107.82	101.2	109.81	102.13	111.47	117.52	114.17	102.06	112.97	107.67	114.83	113.96	115.04	116.92	121.69	108.28	103.08	109.66	112.06	118.57	121.96	102.02	109.37	105.36	108.5	110.03	113.65	108.28	96.661	111.97	114.26	118.65	111.09	110.04	109.15	113.16	119.07	116.35
111.44	112.22	112.92	117.24	108.66	113.41	108.91	101.28	107.51	107.3	104.34	104.39	108.69	106.66	101.57	119.18	112.5	116.75	109.56	108.8	114.05	102.77	108.61	124.25	107.42	109.75	111.9	106.52	110.56	103.34	111.16	112.24	104.75	105.92	105.78	112.98	111.65	113.22	107.39	111.71	101.91	108.83	106.02	109.53	112.21	106.95	106.7	124.9	106.86	104.67
125.76	107.92	120.8	121.18	119.47	126.96	111.65	118.7	112.47	114.98	121.33	125.3	129.25	115.81	107.89	114.32	121.68	122.86	120.07	120.65	118.17	120.46	104.39	113.35	123.98	117.34	119.13	123.05	128.72	125.13	117.8	119.05	118.46	114.83	117.9	119.63	118.79	119.19	125.7	128.32	112.83	122.96	120.96	121.37	118.93	110	119.42	121.9	115.21	115.2
116.3	112.87	99.869	109.03	110.8	97.946	105.35	109.28	103.7	104.05	112.34	103.09	114.77	97.619	101.27	97.043	95.74	102.67	106.56	91.97	111	108.03	97.264	108.71	110.41	109.04	96.27	94.757	101.43	101.79	104.15	105.59	105.01	101.71	107.91	105.79	105.2	103.17	99.884	102.56	102.1	96.048	110.05	108.62	97.58	107.29	99.832	110.95	109.49	104.37
105.06	102.57	105.18	106.17	109.18	100.97	108.22	106.21	103.95	115.78	117.38	101.46	104.75	109.81	108.55	104.01	105.83	103.26	114.33	92.911	113.93	113.5	95.662	109.99	99.311	106.59	103.65	106.78	110.82	104.72	103.39	110.91	103.07	102.73	108.21	98.215	109.71	109.45	102.49	95.475	103.2	100.98	108.57	100.08	106.27	102.24	113.88	99.418	109.48	106.26
105.1	108.4	114.53	114.83	112.55	114.49	119.32	118.49	113.93	115.92	109.95	113.46	108.68	102.35	112.06	105.26	113.75	115.89	118.94	113.7	102.75	112.56	112.45	114.11	115.74	116.77	99.292	120.16	113.1	106.43	103.61	113.17	120.7	113.16	103.93	113.23	120.04	112.2	106.12	110.84	106.26	109.74	113.85	111.42	113.44	112.77	114.75	125.03	105.25	111.16
107.34	112.14	105.46	110.97	106.12	104.35	96.911	106.37	104.29	104.36	111.66	105.93	106.28	97.542	106.64	96.172	104.8	91.518	107.47	98.766	103.69	106.43	94.738	101.38	104.93	103.38	104.34	112.26	106.02	101.08	103.26	108.98	112.94	115.27	99.797	112.04	116.09	102.05	107.94	101.82	102.79	102.93	99.076	108.17	109.83	99.715	104.86	110.22	116.58	104.14
109.35	109.2	103.13	107.86	102.62	106.31	110.51	107.53	111.05	111.04	112.06	109.65	107.1	112.28	102.12	93.249	102.12	118.95	107.96	98.565	104.62	103.09	107.88	107.67	102.19	107.18	118.17	107.79	113.79	113.43	101.55	102.89	110.27	109.74	107.65	107.71	103.99	105.79	114.03	100.66	112.5	103.85	116.09	103.16	96.682	113.81	113.58	102.4	102.57	108.48
103.74	105.8	117.84	106.13	104.17	110.94	102.2	101.29	113.07	102.55	100.49	102.77	104.92	114.57	115.67	110.44	99.209	97.419	107.47	113.07	105.4	116.26	114.11	107.49	108.64	107.26	112.92	107.06	106.39	104.74	112.91	117.5	111.74	109.07	114.85	112.26	110.67	100.96	102.32	108.88	114.22	108.96	114.12	108.63	114.37	118.04	114.11	105.88	106.36	113.09
105.28	108.61	98.106	115.34	105.41	113.61	104.62	105.3	111.26	112.78	111.79	108.39	111.19	112.27	110.53	111.61	105.73	104.32	103.51	110.27	103.48	104.32	106.4	105.9	104.25	113.16	99.78	107.28	110.78	104.35	109.42	107.79	108.82	111.1	112.23	100.35	103.36	111.43	111.32	120.01	110.76	114.24	110.02	104.67	108.91	107.08	109.61	103.29	105.82	113.79
126.88	112.18	118.44	117.96	120.05	115.47	109.23	103.19	122.49	117.16	118.79	117.51	118.06	112.94	112.31	119.6	108.91	120.45	115.53	115.6	120.61	120.72	119.26	115.42	115.22	110.38	111.78	117.52	121.74	118.26	122.96	110.6	114.28	113.14	115.28	117.94	107.99	111.82	123.19	118.25	111.87	127.19	114.06	116.45	104.93	114.74	116	112.83	114.49	119.27
114.45	109.7	107.95	111.33	106.82	110.88	110.12	121.3	108.12	123.9	119.47	116.88	111.67	110.51	108.28	112.76	103.63	112.48	98.911	108.7	112.31	119.17	103.8	110.86	117.28	109.01	103.31	116.41	119.47	124.28	104.83	116.02	103.97	110.16	110.79	114.33	112.82	119.25	118.34	101.84	118.32	114.49	112.79	113.36	107.5	113.68	106.76	118.49	106.38	110.06
103.74	106.09	101.41	110.63	107.38	105.94	104.5	105.9	103.26	101.91	103.82	104.15	106.75	102.04	106.85	100.76	98.604	109.63	109.5	101.56	112.41	102.4	101.71	106.51	107.46	99.494	109.02	103.42	106.11	114.2	102.79	103.23	99.356	98.23	102.46	112.32	107.74	99.816	109.43	101.79	105.73	101.77	98.248	108.5	114.16	108.23	107.68	109.14	108.03	105.74
104.39	107.87	98.816	109.84	114.56	94.387	108.5	103.08	123.66	98.312	101.06	111.73	106.36	108.54	104.61	109.3	109.89	104.55	100.58	108.92	105.88	107.18	110.83	100.89	105.72	112.74	101.05	96.798	99.485	113.96	102.43	106.46	108.65	104.5	115.24	100.82	107.45	107.79	103.4	114.23	105.06	95.833	97.182	110.7	97.192	106.5	104.08	97.746	103.33	112.05
106.57	102.99	107.64	108.3	109.56	100.91	103.57	110.07	101.2	112.79	101.05	107.35	114.52	107.36	97.264	108.11	105.12	105.14	108.33	107.12	113.1	99.539	111.45	98.057	112.33	104.24	102.54	102.38	108.01	102.34	110.97	113.03	100.78	105.09	110.3	106.23	107.83	108.31	107.33	95.219	108.04	105.22	109.48	102.57	104.95	110.05	108.21	112.6	104.1	107.03
110.76	108.91	109.61	108.82	110.17	109.71	110.35	120.51	112.27	107.25	113.97	111.53	122.26	115.45	116.07	104.3	118.06	111.98	118.55	110.68	109.2	103.81	113.95	119.87	106.44	107.13	112.29	111.55	106.57	110.05	114.47	110.4	106.31	105.02	117.92	106.9	114.38	109.43	110.12	110.57	114.65	107.43	114.49	114.53	112.56	106.34	110.61	110.9	116.27	110.46
104.87	97.639	99.694	106.54	104.2	99.553	106.77	96.401	101.47	91.943	102.39	96.79	106.16	99.206	99.441	104.69	88.384	105.41	103.69	103.41	101.72	98.169	100.65	99.269	101.13	98.92	97.513	100	99.88	96.496	92.679	101.7	99.248	88.883	107.71	105.17	103.83	94.987	112.9	104.26	88.948	97.632	89.456	102.03	96.996	99.124	100.37	95.595	95.32	107.99
111.67	111.36	102.55	108.93	112.92	112.44	106.18	121.25	114.6	113.94	117.74	117.61	111.36	107.29	107.1	111	112.81	103.36	106.45	116.19	113.17	107.31	124.25	113.49	111.88	118.53	106.02	107.26	111.88	102.88	116.35	111.91	118.62	109.82	121.47	118.13	121.94	112.66	113.86	109.85	100.83	106.35	105.48	111.3	112.23	106.52	102.59	108.45	118.44	98.849
118.97	113.04	104.03	104.84	106.21	113.62	111.13	107.46	107.05	115.63	102.1	124.58	108.79	116.87	108.39	105.81	111.1	111.28	119.35	119.14	117.2	114.25	110.35	108.91	114.03	109.79	110.01	117.87	114.97	127.01	105.12	108.12	120.25	114.88	107.01	116.33	115.9	107.94	107.27	112.55	108.36	112.48	99.591	117.61	112.8	116.53	108.28	118.02	103.76	101.41
103.7	103.92	95.979	97.425	100.58	103.16	114.46	98.876	112.1	95.821	100.44	97.029	100.87	103.35	103.04	106.78	94.775	100.46	110.73	97.261	96.835	101.37	103.02	90.892	100.8	107.91	100.01	100.98	95.798	104.25	107.17	89.398	100.89	101.26	102.57	91.011	102.04	104.29	96.734	97.155	97.477	96.275	94.257	100.51	87.153	108.84	97.266	91.633	97.05	100.21
118.16	111.74	103.62	119.45	105.35	106.68	101.03	124.86	110.94	108.67	103.36	104.97	119.59	116.31	113.78	113.79	113.9	122.45	111.76	100.62	109.73	104.33	105.61	109.22	106.95	108.59	105.94	111.99	110.65	108.9	119.81	112.06	118.41	107.76	113.38	108.27	114.36	103.65	116.51	118.82	117.26	110.09	110.9	110.95	112.07	116.63	114.85	111.32	105.35	120.71
113.14	123.31	117.88	121.93	115.64	117.89	112.62	126.16	110.86	122.16	118.8	121.14	115.39	112.47	119.81	116.97	121.14	112.62	115.66	117.49	113.26	118.88	121.17	115.08	117.32	124.12	122.58	127.76	111.63	112.66	112.03	126.04	118.16	121.27	111.59	108.91	112.06	104.77	123.85	109.69	114.86	124.68	122.7	124.67	123.09	126.31	120.93	118.16	114.78	108.95
109.33	121.93	120.07	106.23	108.99	101.44	118.71	106.85	113.04	110.1	104.88	116.76	105.15	112.57	111.3	106.89	118.02	106.84	116.8	109.95	108.27	109.6	101.08	116.31	119.03	115.74	110.92	111.81	114.25	107.6	115.99	118.59	112.36	111.41	115.22	108.08	114.54	110.16	112.54	101.64	107.47	112.83	106.48	111.76	112.36	123.27	119.29	104.05	106.53	112.41
108.16	111.3	121.75	113.03	110.12	116.24	110.71	107.19	108.31	111.15	121.84	109.75	117.24	110.96	110.21	106.05	116.76	113.83	111.02	122.55	110.8	114.11	116.67	112.89	110.6	114.4	104.05	103.89	112.81	110.71	124.39	111.33	103.72	111.51	105.99	110.96	124.39	108.73	106.59	110.29	108.97	115.05	118.17	118.73	105.39	110.87	113.54	109.63	110.59	119.48
115.89	110.92	106.57	119.79	112.89	116.25	107.96	111.16	119.05	113.12	110.68	106.75	112.75	105.21	106.21	110.6	114.15	113.59	109.4	113.88	111.89	107.48	108.64	112.59	113.89	113.75	118.62	109.94	123.41	113.55	109.27	119.08	111.91	110.67	115.38	112.85	114.53	121.66	111.78	113.45	109.03	119.12	115.94	109.37	102.68	111.89	120.54	113.48	111.86	113.19
113.21	111.88	110.75	113.27	111.36	112.45	108.51	115.59	108.45	115.3	111.82	105.48	112.22	113.67	112.68	114.99	102.97	113.85	114.02	115.11	120.11	108.22	110.76	102.7	107.7	118.23	101.79	119.12	103.29	109	107.7	109.69	113.24	114.01	118	109.14	106.64	125.43	106.1	104.79	117.05	109.78	104.97	115.53	115.56	113.36	113.74	114.14	105.53	115.61
106.12	100.09	101.08	111.59	110.65	108.09	95.299	114.39	109.22	106.21	103.78	112.79	97.721	101.74	107.26	109.75	113.86	111.31	108.56	105.37	117.45	110.32	102.91	106.52	111.84	100.52	101.47	108.49	114.77	106.78	111.4	109.32	104.68	119.2	105.39	115.45	108.62	101.27	111.58	114.03	107.2	111.96	112.63	105.01	106.96	104.23	105.21	107.93	106.5	105.92
110.64	112.42	107.34	106.13	105.7	108.33	103.11	106.12	122	113.7	114.3	107.59	112.13	110.16	107.25	107.16	107.94	110.28	102.46	108.89	102.75	107.99	107.7	113.26	117.04	116.04	106.89	107.75	99.856	104.27	109.02	111.87	112.98	106.25	106.78	104.66	114.57	109.48	98.895	106.6	116.25	112.88	120.35	104.67	109.29	100.03	108.66	110.98	114.84	115.31
107.91	102.88	108.68	111.33	106.94	105.79	108.98	108.24	95.434	97.934	105.24	104.25	114.62	102.45	109.77	108.1	111.01	97.982	106.83	106.97	111.3	108.38	100.71	104.5	109.92	111.68	107.29	111.07	100.69	107.28	113.97	103.97	109.08	98.057	109.7	94.207	106.68	101.21	100.89	103.73	110.6	102.26	109.65	108.89	110.97	104.89	110.47	101.01	106.94	112.04
100.74	102.89	108.89	101.88	104.08	113.39	99.733	100.65	114.63	109.31	101.49	103.36	99.175	104.61	97.715	110.43	111.62	114.01	104.53	113.54	115.13	101.01	114	114.43	108.76	107.18	116.84	117.73	105.75	111.3	104.51	108.19	112.98	111.46	108.66	104.91	114.07	105.64	108.27	108.7	105.77	94.803	117.54	115.99	106.03	108.34	99.571	103.26	113.14	107.58
101.56	111.36	106.54	105.62	108.79	107.09	117.98	103.41	106.95	97.941	110.56	107.14	102.72	106.26	97.208	109.51	105.24	112.93	97.614	110.91	104.84	106.72	103.28	108.78	99.704	103.34	114.11	107.14	110.41	105.19	102.6	103.48	106.95	104.12	108.01	106.19	98.876	107.09	109.81	115.63	100.53	109.51	98.276	109.42	109.46	113.96	104.26	102.89	108.48	111.53
101.77	104.53	105.67	104.98	93.793	101.49	106.1	102.32	96.14	103.59	113.31	104.11	108.66	104.86	108.14	102.21	101.22	109.82	107.9	98.035	104	106.02	107.55	106.9	108.84	108.48	105.06	112.49	106.63	98.664	106.73	101.31	105.53	108.6	110.96	102.45	111.32	105.17	105.02	105.08	105.39	103.95	106.48	107.21	94.047	111.46	102.91	109.03	101.23	106.03
105	113.17	110.56	119.01	112.66	105.4	108.76	111.87	111.6	122.81	110.98	114.02	127.12	118.06	106.49	109.3	103.72	106.69	106.62	108.96	118.66	112.33	116.16	111.35	96.311	108.38	120.61	109.98	112.08	107.62	111.29	113.96	101.96	115.74	103.2	118.41	112.83	105.07	109.39	106.4	111.06	115.63	122.27	116.01	109.67	117.91	101.49	115.36	108.96	102.55
110.65	105.57	102.78	103.88	108.11	99.691	99.092	109.49	109.99	104.48	107.51	107.69	109.9	106.81	106.06	102.69	102.59	105.49	104.67	104.14	105.18	118.68	105.13	109.38	99.791	107.09	113.72	101.37	104.28	110.46	101.49	108.67	106.74	108.16	106.13	100.94	105.66	110.47	109.63	112.15	109.41	108.72	96.211	106.31	104.83	98.897	103.21	113.51	108.94	106.87
102.64	113.04	102.07	103.48	99.079	99.235	97.03	99.037	93.066	102.97	104.52	98.343	81.064	103.15	97.228	94.952	104.08	103.71	86.22	105.07	113.45	99.895	89.225	97.718	92.399	95.888	101.52	93.443	95.766	96.281	102.48	105.08	98.3	99.363	101.09	97.295	95.916	109.35	100.1	105.15	84.695	98.312	90.422	101.64	113.06	94.996	103.81	92.27	108.07	99.96
104.49	109.09	92.305	107.27	102.66	104.65	102.06	109.89	101.99	94.992	106.76	106.29	96.964	94.23	114.07	108.39	96.905	111.86	97.764	100.02	97.124	104.25	102.03	104.35	101.12	111.01	104.98	106.1	109	104.91	98.207	104	109.57	108.2	104.4	101.97	106.94	98.212	103.6	103.23	103.48	103.43	107.42	109.67	99.153	100.09	101.29	99.646	109.66	98.983
124.75	119.45	119.93	116.28	113.25	118.35	109.56	119.73	115.78	116.16	116.94	125.37	109.1	119.14	118.68	112.64	124.33	112.58	117.35	114.19	124.05	120.11	107.75	103.62	120.16	108.9	123.92	120.68	117.27	115.81	113.48	120.66	130.96	109.81	109.83	117.56	117.86	119.84	118.22	109.75	120.9	113.84	127.86	119.69	117.6	119.89	111.4	107.25	121.45	110.24
106.48	97.965	111.51	101.81	105.77	96.483	106.13	105.85	103.55	99.178	105.24	107.85	106.33	99.336	119.45	102.6	105.01	106.63	108.15	108.44	115.14	96.076	93.209	105.94	106.78	111.81	103.77	104.62	110.12	112.43	101.54	102.34	107.87	104.43	113.39	108.48	110.82	104.44	104	98.176	98.997	105.49	98.071	110.41	112.82	105.72	109.09	106.98	99.963	107.15
96.778	102.85	100.04	104.92	94.227	100.2	99.685	93.979	99.245	98.041	100.74	96.471	110.92	104.99	92.591	99.549	99.911	100.28	101.92	101.37	92.241	93.22	95.621	111	100.34	99.575	108.88	94.252	93.999	97.582	101.24	101.19	90.51	96.815	99.247	102.26	89.221	97.248	104.9	99.526	104.86	107.21	97.247	97.469	93.422	106.77	102.49	107.05	98.346	93.818
103.33	92.339	105.47	103.32	104.81	99.617	103.35	99.674	104.11	99.536	98.264	107.34	101.78	104.87	99.98	104.71	100.98	91.249	96.676	104.3	100.3	104.64	98.516	98.233	92.242	98.315	102.42	102.25	105.53	96.496	91.452	101.33	101.54	91.304	94.843	96.891	97.15	103.21	93.049	96.838	110.85	98.989	104.38	95	102.04	92.009	100.34	102.36	97.57	102.1
92.802	90.215	93.664	102.22	102.95	98.621	97.715	102.8	102.28	98.26	95.159	94.506	101.94	107.14	97.376	108.11	98.751	107.47	101.99	105.47	97.558	99.324	105.93	90.586	88.012	93.007	99.953	97.262	93.278	94.947	101.61	109.29	97.259	110.92	104.99	112.08	95.107	94.889	98.916	107.55	100.69	93.603	96.29	101.75	103.22	101.94	105.49	103.75	96.345	107.94
110.44	102.73	103.84	103.52	109.66	110.49	111.09	103.32	101.3	104.3	108.86	108.59	108.72	100.98	108.74	107.54	104.97	109.45	115.63	103.22	102.55	105.98	104.87	101.74	106.43	101.71	106.32	104.16	113.19	95.396	107.54	99.988	111.49	99.549	111.36	105.2	110.9	108.07	102.72	107.25	108.96	98.423	109.18	111.29	107.99	109.28	106.98	117.89	95.815	108.84
104.71	110.46	98.582	114.41	99.572	100.1	96.038	107.12	107.65	112.46	105.12	108.14	112.84	110.41	116.45	102.45	105.28	107.48	102.01	107.34	97.332	104.37	98.776	106.64	109.5	107.62	100.17	106.98	106.04	101.75	105.83	113.35	107.53	108.31	108.65	105.09	103.17	105.31	110.05	96.941	103.44	111.76	109.51	106.71	107.01	107.34	100.63	106.57	106.05	104.43
109.05	110.23	106.2	98.114	108.27	101.47	94.294	104.83	112.22	106.4	107.3	96.818	103.21	96.931	93.641	108.55	100.32	100.87	108.15	106.23	103.63	114.59	109.18	105.55	107.57	103.4	93.529	109.27	109.53	107.73	102.54	114.73	105.39	117.99	114	108.42	110.91	107.29	99.941	102.14	115.28	100.38	106.64	107.77	110.14	103.26	112.92	105.76	100.05	104.84
110.99	102.75	108.7	113.51	113.2	113.32	114.17	113.92	112.47	105.58	103.54	109.24	109.77	108.41	109.29	112.52	113.12	111.89	116.89	112.96	111.05	118.75	116.05	112.34	113.46	111.71	103.31	115.11	105.46	111.9	109.33	118.86	109.98	104.2	110.31	118.11	108.49	114.34	115.32	112.63	112.2	106.7	107.47	113.36	106.68	109.66	116.61	106.25	101.16	123.26
119.08	107.28	117.59	117.59	112.46	98.969	114.64	112.63	110.71	109.98	116.89	115.51	111.21	113.04	114.86	128.61	106.38	111.82	112.7	108.32	101.6	112.41	112.09	117.69	118.41	110.23	112.47	113.93	117.9	113.48	112.29	118.25	102.44	106.92	104.97	116.5	116.36	114.27	106.86	113.31	112	105	109.47	115.81	111.79	109.32	114.79	113.38	113.44	109.87
120.73	120.02	112.93	111.89	107.68	104.44	116.05	115.9	111.82	111.58	117.99	120.01	107.79	114.74	117.23	116.86	109.97	111.56	113.98	114.8	115.74	111.39	122.89	110.5	112.28	111.89	113.82	120.41	115.66	110	113.28	111.55	108.31	108.13	116.05	119.77	107.63	116.25	117.09	113.21	119.57	110.49	114.26	110.74	109.69	118.83	119.85	105.06	105.83	106.41
104.3	111.33	103.83	105.87	98.48	111.27	100.83	103.68	97.664	105.8	99.59	101.27	100.09	105.01	102.41	105.21	99.475	88.78	109.49	106.59	105.48	107.9	96.503	108.59	106.33	100.94	97.164	97.904	108.73	108.83	99.59	105.76	114.08	109.39	103.14	108.59	104.91	106.52	99.288	99.618	102.83	103.31	107.66	105.37	106.6	101.77	103.35	101.74	106.11	97.83
120.92	110.49	113.61	118.81	104.68	110.58	107.87	112.3	107.44	108.88	115.67	101.64	113.28	104.1	117.28	105.44	103.54	114.39	115.03	110.66	113.44	112.56	109.73	109.5	106.24	108.95	109.83	109.74	111.35	107.13	101.53	110.87	112.23	107.2	114.75	104.28	107.71	109.62	114.73	113.28	108.69	107.78	100.62	103.59	106.63	115.42	107.4	105.61	110.95	104.84
96.597	119.01	94.004	107.95	114.2	105.71	102.03	104.89	107.55	108.88	109.46	93.904	107.88	103.96	104	109.47	109.02	114.18	114.21	106.65	108.99	107.04	102.07	99.266	114.64	103.89	96.734	99.704	101.46	105.54	105.76	102.75	105.09	116.35	111.94	108.64	111.64	105.24	104.15	106.91	97.92	104.98	100.39	106.48	112.12	103.18	112.48	101.94	108.67	107.38
95.6	110.15	111.23	110.44	113.49	111.16	108.52	107.74	108.06	105.59	108.06	101.11	107.03	106.47	108.67	99.166	110.58	108.28	107.31	105.6	102.51	105.45	108.58	112.3	91.9	111.51	107.24	97.017	106.35	106.2	103.96	95.418	113.25	108.82	102.73	103.03	106.05	112.38	112.44	104.27	111	101.55	105.21	109.6	100.96	113.57	102.25	102.3	100.13	108.32
107.65	103.86	114.01	114.02	106.88	101.11	113.87	107.56	107.22	102.47	112.31	110.1	113.47	110.07	108.72	102.92	110.36	107.71	100.16	95.841	106.97	105.41	105.64	107.59	109.44	97.879	101.02	108.97	102.92	105.6	112.14	119.09	105.93	110.86	104.65	107.94	104.31	96.176	105.24	111.17	110.09	113.82	105.15	103.4	104.6	105.39	103.93	110.02	105.86	104.01
106.79	116.27	106.5	102.05	101.33	94.504	99.693	106.29	105.54	111.35	104.62	106.26	102.99	105.98	111.08	99.041	100.14	103.3	107.96	108.83	106.68	108.12	95.828	105.37	100.83	105.81	116.86	116.49	100.89	102.11	105.41	93.805	98.399	100.28	100.67	112.87	108.8	103.78	108.53	101.74	101.99	111.93	105.45	101.36	98.865	111.92	107.82	107.98	102.92	104.94
103.35	103.4	107.55	106.76	99.023	105.25	101.85	107.78	97.669	114.49	104.77	91.489	100.3	107.42	103.16	106.08	104.67	105.82	108.81	104.1	111.23	110.55	105.78	101.83	102.63	98.267	111.28	106.21	115.28	102.04	104.28	102.39	98.4	105.71	99.311	99.131	109.07	110.15	104.36	99.17	102.48	100.06	97.785	103.65	107.01	103.52	102.15	112.04	108.29	103.1
108.71	111.26	107.84	115.19	114.9	110.24	117.99	115.91	113.23	108.33	115.52	108.6	117.49	115.64	114.76	104.87	108.31	122.86	109.66	114.04	111.51	108.76	111.26	111.37	109.21	108.8	115.46	107.98	119.98	111.73	107.24	117.64	110.71	112.35	99.715	114.21	112.2	106.14	115.43	115.92	111.66	115.37	116.81	116.97	117.39	111.85	109.31	114.61	112.5	114.87
111.58	105.8	105.67	110.51	110.56	107.56	97.149	114.91	104.46	105.73	101.36	104.42	96.141	98.027	103.97	101.96	102.98	100.15	95.227	101.75	102.34	103.76	105.79	101.56	106.36	112.72	110.15	103.14	96.531	111.09	101.56	103.38	104.96	100.24	105.22	109.01	105.71	104.78	101.94	107.23	103.54	106.35	103.91	112.67	98.797	97.956	102.61	101.79	105.53	95.365
124.4	105.58	114.94	106.97	109.54	114.19	105.35	111.01	98.781	105.77	114.7	111.97	116.21	114.18	105.29	116.01	105.77	103.63	105.62	107.21	107.29	119	115.62	119.41	116.31	112.19	102.77	116.44	113.85	113.41	108.09	106.97	109.55	107.78	109.24	104.55	113.41	113.01	119.03	103.97	103.58	115.45	112.51	115.28	114.78	114.6	109.05	106.04	103.24	110.51
99.912	96.025	114.74	96.838	98.302	103.48	100.26	104.2	100.43	105.59	102.7	110.58	101.13	105.85	103.93	104.02	108.13	102.48	114.19	114.44	111.61	106.62	107.38	108.23	111.44	106.35	107.08	104.4	102.83	100.54	100.54	111.48	119.25	103.64	98.679	102.64	114.84	108.17	100.3	104.1	114.41	105.14	107.33	102.59	98.939	106.39	96.243	103.91	104.2	104.33
101.06	105.47	97.195	105.57	105.81	104.79	104.36	102.12	114.34	118.26	103.77	106.11	101.89	97.472	108.57	98.851	107.01	108.48	106.04	112.57	100.42	97.21	105.69	107.11	104.36	105.99	104.73	113.33	119.67	104.73	98.273	102.57	100.38	112.53	106.8	112.09	101.75	112.85	118.38	117.75	96.953	99.21	99.084	109.2	99.734	108.28	103.26	106.83	115.9	104.02
111.84	119.47	121.45	120.59	113.47	116.04	120.91	113.96	123.34	116.38	119.86	133.59	118.79	117.39	123.87	127.49	114.88	118.39	109.85	122.71	108.44	113.64	114.84	121.98	122.74	123.96	124.42	115.15	117.2	118.82	126.54	115.68	128.29	111.52	111.23	118.48	114.17	113.15	128.33	114.86	117.83	118.48	117.97	119.9	115.28	108.26	112.36	120.19	118.92	116.01
104.47	103.82	103.61	110.56	108.67	103.32	98.281	107.15	108.4	103.9	101.18	97.339	113.14	106.8	110.15	110.23	100.28	109.74	111.9	109.35	94.718	103.46	116.13	106.49	111.68	116.54	95.965	110.32	106.81	103.35	114.63	99.014	110.97	98.266	104.42	120.65	102.12	105.27	105.11	106.44	109.71	109.68	105.09	109.82	103.88	104.34	106.76	97.087	96.083	105.66
118.54	117.58	117.59	108.68	107.74	114.37	109.39	112.67	109.31	104.43	115.77	114.43	107.2	119.49	115.89	110.74	113.99	113.01	113.99	109.07	109.58	108.61	109.96	110.05	107	110.06	107.28	118.41	118.32	110.64	105.15	114.91	107.65	117	105.67	112.19	114.6	109.54	115.75	112.08	112.78	108.81	115.18	112.48	116.44	107.71	112.49	118.42	106.36	118.12
101.14	103.04	110.57	106.25	106.95	99.663	94.824	104.72	107.5	108.87	100.07	107.17	103.67	99.951	96.498	117.26	107.15	102.28	104.87	96.11	113.12	96.837	100.94	104.04	107.91	108.71	110.67	96.774	106.18	105.02	105.47	107.89	107.35	108.52	111.52	106.2	113.18	113.88	104.39	107.87	108.67	107.5	100.14	102.32	103.5	108.11	114.03	110.64	103.62	102.72
97.735	99.359	98.501	98.537	109.14	101.58	104.68	96.327	104.78	116.85	107.34	106.75	106.53	109.99	108.79	101.43	112.82	107	100.32	106.13	110.02	114.44	116.13	110.95	113.7	105.22	110.21	104.6	98.309	95.308	104.09	107.32	112.05	108.34	109.96	113.89	113.53	102.08	99.738	104.65	105.94	110.39	106.18	111.98	105.95	92.985	116.56	107.13	109.59	105.17
107.07	104.34	109.18	106.43	106.68	103.78	98.82	99.833	105.54	112.02	106.16	107.43	101.63	103.36	100.46	107.46	108.05	109.69	98.481	109.92	105.04	113.08	105.36	103.02	112.29	104.51	107.38	103.27	112.72	103.3	100.7	93.326	96.094	104.07	97.449	110.96	110.73	93.547	109.15	112.04	107.3	107.43	103.76	102.95	116.82	111.17	100.19	106.09	89.364	96.778
109.26	111.37	109.48	106.65	109.24	107.98	108.12	114.75	116.76	104.49	110.45	102.25	116.03	113.83	105.71	101.8	108.28	110.09	108.74	107.14	113.97	110.51	110.92	109.14	118.36	110.63	113.89	102.81	104.36	113.86	110.44	111.06	109.92	111.21	105.36	114.83	111.39	108.01	116.32	116.29	100.6	109.31	108.02	110.02	114.15	109.19	111.67	110.28	111.84	108.31
118.67	99.559	89.388	103.36	109.99	109.89	110.21	112.19	106.69	110.24	112.18	111.66	103.61	113.28	97.436	109.06	104.56	111.43	106.81	103.63	115.3	102.42	108.12	110.37	105.87	115.64	105.43	114.46	113.69	113.02	101.45	110.55	113.58	106.85	105.55	97.317	110.25	111.4	109.82	97.836	102.65	106.49	106.55	111.71	105.05	100.87	111.97	110.14	109.51	102.44
108.79	106.47	113.2	106.84	116.28	109.84	116.77	111.54	122	103.72	100.99	117.67	113.37	108.52	118.15	109.24	119.8	111.5	113.28	116.16	112.79	111.15	119.01	118.04	108.17	120.36	111.68	113.86	108.68	114.29	107.53	111.61	108.99	109.83	116.07	112	109.93	120.36	110.29	117.6	111.55	106.89	117.7	110.61	112	109.29	115.05	119.47	104.36	115
99.781	100.31	102.96	94.544	105.71	99.002	109.48	94.221	89.058	104.24	99.186	99.948	99.274	102	109.75	99.636	104.22	101.48	102.33	99.141	93.014	111.24	99.504	96.753	102.97	105.65	103.12	97.207	96.877	97.523	98.488	98.467	104.41	105.21	107.13	96.564	106.21	101.14	101.22	94.72	94.637	95.699	101.39	104.58	100.09	94.53	105.34	93.501	103.16	107.12
95.559	103.06	99.107	104.06	109.98	102.18	93.697	92.157	92.15	105.21	104.67	101.74	106.12	104.99	99.055	97.278	100.42	100.35	97.7	105.1	96.075	103.77	103.17	99.163	96.026	94.565	99.376	104.87	102.13	103.18	106.81	99.422	98.13	106.29	100.01	101.54	90.741	103.6	99.438	94.98	103.39	94.656	92.63	102.88	102.44	101.6	103.78	105.32	95.83	103.05
115.33	115.45	118.14	122.37	99.082	111.68	114.47	109.09	106.15	109.49	113.94	112.82	109.05	106.74	118.7	103.62	117.02	113.88	121.45	116.23	112.52	110.94	116.59	107.54	126.03	114.31	120.62	118.11	115.04	117.24	101.61	116.98	107.8	108.4	108.35	113.12	106.81	103.45	106.36	109.13	117.09	114.93	116.48	115.19	110.55	110.33	113.3	114.05	115.72	118.52
108.79	107.27	109.12	99.54	113.13	112.4	111.91	106.46	105.63	106.81	117.25	107.79	111.69	106.28	108.24	102.35	106.51	106.97	114.22	113.15	103.97	95.187	108.99	108.12	112.72	110.42	107.44	107.62	109.92	104.58	111.63	102.15	108.15	102.21	103.81	118.21	107.66	107.64	101.02	106.61	100.26	106.4	96.758	107.83	108.42	108.94	109.66	108.02	99.626	110.43
107.52	113.68	116.92	122.56	117.45	112.38	117.81	115.66	113.42	117.82	121.71	114.64	115.03	112.42	115.79	122.38	117.53	110.35	96.82	117.74	120.95	119.5	115.99	123.61	115.74	126.17	112.63	117.42	124.84	122.13	117.84	115.99	119.96	120.44	118.41	114.89	118.85	122.6	112.81	110.81	118.15	117.5	122.42	116.68	116.54	121.43	118.79	122.39	120.12	119.33
118.78	110.92	116.56	108.62	109.35	114.47	107.46	113.17	115.52	110.57	104.87	114.84	110.47	110.29	109.1	111.07	108.9	114.07	113.34	109.1	108.86	108.68	112.47	106.98	106.07	113.93	112.92	111.9	121.23	113.19	107.59	111.68	104.7	108.04	107.15	110.04	115.37	106.18	108.43	102.73	115.63	106.96	120.61	115	103.68	105.95	106.04	102.51	111.24	112.29
105.92	103.65	105.22	102.07	104.84	116.74	99.694	101.31	109.72	98.208	105.81	106.65	105.45	112.23	119.72	110.39	103.04	116.07	103.8	106.17	106.65	99.686	107.16	100.3	106.47	113.74	98.096	103.87	99.079	112.92	102.12	104.22	101.18	111.44	116.7	114.22	103.14	94.483	93.863	94.092	110.65	98.35	116.46	103.73	111.8	109.12	101.03	114.15	109.31	105.13
107.95	116.56	104.2	115.73	116.6	110.09	104.13	112.16	115.33	117.35	112.57	124.15	115.63	110.24	112.55	109.85	112.47	115.42	110.96	116.87	117.57	104.96	115.05	125.81	103.52	105.89	113.48	105.64	116.06	106.11	104.56	117.58	121.56	110.95	111.79	108.25	112.79	120.91	110.42	110.64	126.7	110.9	115.33	115.18	104.46	112.28	114.28	107.84	116.51	110.05
122.74	111.55	116.11	112.66	101.23	114.46	109.24	117.16	111.33	106.92	111.67	113.65	111.44	108.77	111.1	113.79	115.82	108.73	120.1	113.06	99.357	111.79	110.17	115.24	116.38	108.75	103.56	112.31	113.68	113.88	96.617	116.45	118.71	118.01	107.22	112.79	110.68	105.07	108.2	108.9	120.96	117.97	112.08	111.96	106.34	114.19	115.7	113.26	110.36	113.82
105.9	98.951	102.58	107.98	94.761	105.1	102.32	111.15	104.26	116.07	112.26	108.3	95.727	106.33	105.99	114.13	103.97	114.61	108.84	108.51	104.93	110.34	104.24	109.96	103.34	106.66	104.82	107.88	106.47	102.98	113.41	96.757	121.43	106.4	102.17	106.24	112.73	107.49	107.09	96.242	99.322	103.5	108.7	105.01	104.58	104.99	109.2	107.8	103.44	112.91
97.329	103.67	101.13	97.813	107.34	91.373	106.81	106.63	92.465	92.655	91.843	99.983	100.25	101.07	100.96	95.679	106.61	102.21	109.83	95.967	102.97	91.814	104.48	101.13	106.95	102.84	105	103.01	102.58	105.89	99.116	100.36	98.592	99.056	101.48	90.033	101.47	104.55	97.342	98.166	98.445	94.429	91.225	92.428	97.3	103.39	98.197	102.15	98.444	91.931
99.006	94.962	101.39	97.637	98.435	96.333	103.88	107.87	102.65	102.33	98.153	97.818	97.283	101.25	100.62	99.194	104.05	102.47	101.75	102.58	94.908	96.119	99.046	96.328	99.773	108.05	96.961	99.746	99.769	98.345	93.707	97.87	92.157	97.915	101.09	104.35	104.89	100.14	89.066	100.15	100.42	93.064	105.5	94.883	100.68	98.441	113.25	104.7	95.857	94.017
99.389	107.2	91.681	112.03	105.34	103.13	105.02	103.04	98.289	102.13	105.19	115	97.631	99.71	109.42	103.72	96.707	107.77	105.43	104.95	101.73	97.333	100.99	112.03	100.12	99.804	98.512	93.745	107.87	107.24	98.053	108.4	99.088	111.85	96.752	98.298	100.8	89.702	108.47	104.42	111.13	109.72	99.611	96.435	106.04	100.06	99.81	105.35	110.02	106.31
125.4	109.87	102.75	112.85	119.56	113.91	103.78	115.03	125.59	114.5	114.76	118.47	114.72	118.99	113.82	107.06	112.98	99.932	114.14	110.15	108.35	113.64	101.5	118.77	114.36	113.56	115.12	112.93	111.47	103.86	117.14	112.64	115.41	114.04	115.41	115.55	114.04	103.15	114.5	115.13	111.9	118.35	113.08	114.58	100.63	100.77	117.3	114.7	118.51	108.96
103.44	100.96	104.76	109.55	99.519	97.154	105.27	109.48	97.195	101.6	106.58	104.51	108.77	101.97	102.78	109.49	109.61	100.34	103.21	111.16	97.736	105.59	104.59	102.38	108.91	108.38	100.52	107.95	108.13	101.27	98.517	110.32	103.12	105.99	99.845	110.17	106.33	101.54	106.67	91.118	106.07	97.38	102.07	99.62	97.747	98.022	95.886	106.47	95.46	109.63
97.093	104.12	98.7	96.175	101.55	96.363	88.249	99.57	106.71	108.43	92.914	104.85	97.517	99.421	93.445	90.216	106.66	101.9	93.357	94.831	96.931	90.31	93.165	100.84	99.548	101.75	100.08	104.18	106	105.96	101.98	101.87	94.826	101.09	104.7	103.58	95.335	102.13	103.36	102.14	98.967	96.161	95.752	104.53	97.973	104.52	95.427	98.362	97.861	102.37
106.06	107.42	115.22	97.649	106.31	111.39	113.39	109.36	102.49	106.24	105.21	98.62	104.31	114.41	95.471	115.4	106.09	106.54	109.82	104.2	107.92	104.87	105.1	104.09	101.35	106.44	96.374	110.86	102.37	107.37	109.43	101.51	109.89	106.52	105.63	108.98	105.95	102.76	95.986	109.52	97.142	110.35	109.15	100.24	114.23	112.06	112.58	99.35	100.74	115.11
109.49	108.12	98.287	101.48	105.13	105.59	102.66	107.71	108.6	106.36	110.58	102.22	105.56	100.9	106.47	108.87	99.243	98.05	114.22	100.38	108.13	108.58	105.69	110.72	105.77	103.9	105.27	105.16	112.23	100.24	101.35	107.1	99.103	102.99	108.83	107.94	102.26	97.731	103.51	99.616	106.51	98.706	99.945	106.93	105.28	106.49	98.66	109.05	100.37	100.17
113.87	121.66	107.59	115.71	108.29	117.77	109.61	113.21	107.7	118.41	109.28	103.84	104	109.83	114.95	108.15	106.79	112.71	115.58	112.34	112.21	107.87	116.3	108.99	108.68	113.67	115.72	106.41	115.34	111.94	109.61	107.84	111.94	114.05	113.85	111.43	112.73	114.21	118.88	106.98	117.21	114.57	107.18	110.84	113.69	104.39	105.97	112.38	112.94	118.65
109.24	113.4	103.08	109.53	109.77	106.71	114.65	103.63	104.94	108.12	111.9	101.1	108.96	108.79	103.67	101.94	112.74	100.63	111.08	107.86	110.95	117.36	97.823	104.66	110.96	100.22	105.73	106.63	106.08	112.06	109.1	106	94.721	108.11	106.42	103.16	101.83	110.98	106.39	100.81	106.88	109.89	106.11	102.07	114.04	104.61	109.5	109.19	104.93	109.77
104.8	114.19	120.34	105.37	110.49	111.96	109.67	110.59	113.49	111.05	110.34	107.31	110.06	111.68	108.73	117.51	115.42	106.2	103.59	112.73	108.91	111.82	111.05	113.37	111.61	115.08	110.46	110.11	110.73	103.08	94.82	112.54	110.54	106.32	115.94	123.76	113.06	108.61	112.82	120.47	118.86	119.53	112.68	114.88	107.73	116.14	116.95	111.98	107.67	113.8
108.21	104.26	107.31	108.01	115.55	117.9	108.27	103.25	116.15	106.83	110	108.73	113.08	110.75	112.27	105.21	104.85	111.55	110.55	108.6	93.949	111.77	115.36	105.68	117.07	110.41	117.8	106.57	116.19	109.58	115.06	108.9	104.39	106.19	106.47	106.49	110.09	110.14	108.17	105.89	117.84	118.29	110.36	100.17	109.8	104.93	118.11	111.34	103.87	102.96
118.03	122.44	114.83	112.54	124.65	116.41	117.75	109.42	122.33	108.51	119.95	116.67	115.39	118.69	127.32	118.13	117.21	115.42	123.35	115.76	114.7	115.47	122.75	120.34	115.32	109.9	122.9	112.25	117.88	115.96	126	114.33	117.3	117.8	119.79	115.78	114.83	118.77	112.51	121.75	122.31	113.57	116.78	117.81	119.2	118.43	118.33	121.12	118.95	120
114.8	118.31	117.61	115.89	112.17	116.7	120.31	123.06	112.58	114.41	110.13	121.01	114.85	123.79	104.46	117.15	107.03	117.26	121.79	116.7	116.48	114.11	116.58	118.94	111.45	110.29	116.89	117.03	113.46	123.24	121.07	115.42	115.4	121.14	117.64	115.11	115.1	105.44	108.31	120.04	108.84	114.65	117.17	121.59	117.96	115.83	115.83	113.07	117.61	119.54
103.01	112.17	103.87	106.43	107.44	97.066	104.66	109.81	102.17	102.84	112.65	101.79	103.67	113.51	107.5	102.66	108.83	101.24	103.54	94.824	109.6	109.46	95.901	118.06	108.25	112.49	107.44	107.85	102.34	100.74	102.96	112.73	103.42	101.46	102.67	103.34	104.18	111.46	104.84	104.94	109.18	102.61	102.2	103.38	103.62	114.07	107.96	104.01	107.4	104.7
107.97	107.04	108.27	105.25	98.685	110.14	108.42	102.19	96.707	107.16	101.63	104.47	104.55	107.95	104.51	109.07	106.38	111.56	101.94	108.68	111.33	102.54	101.77	115.52	102.1	103.05	112.92	101.35	106.2	99.788	104.83	99.891	111.88	104.08	109.83	103.79	102.99	102.07	104.05	101.56	100.24	103.34	113.44	110.46	106.15	105.23	113.42	110.74	104.9	104.33
103.9	106.66	102.8	106.05	108.96	108	104.65	100.81	115.76	102.65	108.74	100.45	102.96	107.04	110.73	107.42	98.886	104.47	109.39	103.37	100.02	107.16	117.49	103.55	102.29	96.754	108.45	106.23	110.34	100.74	112.28	100.9	101.65	93.865	100.24	101.72	103.21	102.44	105.73	112.75	116.62	111.05	110.09	101.57	102.26	98.988	115.63	102.34	103.43	101.59
117.95	112.82	115.65	119.09	118.16	115.09	108.9	114.41	115.24	119.77	118.78	109.18	112.24	120.61	109.31	115.85	109.21	117.06	103.44	117.1	106.12	103.11	111.57	101.99	112.85	115.68	105.11	110.47	121.12	114.61	111.87	107.03	116.35	117.19	115.49	107.99	119.69	108.69	108.1	115.96	102.72	116.72	110.75	113.73	109.68	113.94	110.47	115.92	118.54	119.23
99.113	99.982	112.94	106.59	105.24	108.11	109.09	103.13	99.932	93.815	102.32	95.457	107.51	99.281	97.728	104.16	102.87	107.35	96.289	108.94	115.75	111.87	112.15	106.7	102.47	112.48	108.21	107.34	104.14	103.12	102.29	107.34	108.44	103.01	97.655	101.16	104.49	98.034	94.03	112.78	106.56	111.24	110.26	101.03	95.344	97.476	108.86	96.9	99.408	105.07
110.28	110.42	107.88	101.11	115.4	99.639	108.48	103.08	102.07	105.07	113.3	105.59	107.97	106.75	106.08	101.71	105.53	105.98	102.65	93.354	102.36	99.808	108.7	108.93	110.09	99.653	102.92	102.77	109.39	102.8	108.31	100.43	103.58	113.5	98.533	107.97	113.15	97.35	110.07	106.41	102.96	109.71	101.72	109.88	104.95	108.8	98.558	106.58	100.67	109.52
114.68	108.69	113.32	116.04	111.15	109.02	122.88	118.54	109.07	108.48	115.49	109.3	117.1	115.22	107.63	103.26	111.81	112.48	110.7	108.02	106.57	114.19	115.94	111.23	114.99	112.6	111.29	106.3	112.3	111.44	113.57	105.5	111.26	110.02	106.94	113.39	114.27	115.68	107	112.32	107.62	113.88	113.14	109.89	109.79	104.79	105.12	114.47	109.89	116.5
95.213	107.64	95.123	100.9	91.84	100.83	98.089	101.09	105.35	97.011	98.494	95.891	109.4	105.76	101.09	98.721	106.9	89.315	97.176	100.11	95.58	93.728	101.04	98.685	100.27	99.648	100.06	100.67	93.758	100.82	100.23	97.336	95.069	96.676	100.27	102.82	91.658	102.29	101.06	98.261	92.618	101.8	95.143	92.624	98.923	98.716	100.91	101.5	92.696	100.2
105.78	103.16	104.86	107.32	109.54	117.98	107.54	104.99	101.45	97.972	104.76	106.4	106.82	105.53	94.866	103.2	104.31	101.32	101.27	105.3	108.23	106.82	109.07	101.38	104.5	101.98	108.93	113.71	99.121	109.51	111.42	94.988	100.76	108.14	98.391	109.59	102.52	102.59	100.77	101.88	101.2	104.3	103.04	109.3	109.44	108.18	109.07	107.49	112.52	106.3
110.53	114.92	110.61	109.38	104.62	111.26	115.3	106.54	106.8	108.46	113.27	112.84	107.58	104.95	102.27	113.19	109.46	108.34	104.16	109.17	110.85	115.85	103.16	120.04	115.86	117.99	108.86	109.6	104.64	115.37	106.81	104.68	108.89	105.55	110.48	117.93	115.03	104.58	100.82	109.68	109.42	110.06	111.22	110.84	103.31	109.39	109.16	120.15	107.93	109.05
107.88	104.59	112.83	109.84	105.97	111.03	118.15	103.05	107.96	105.43	105.28	110.64	99.756	109.15	106.86	103.15	102.42	104.44	103.43	108.44	103.71	104.83	111.5	106.51	109.09	109.42	107.08	103.59	101.66	108.3	110.67	107.12	102.42	104.2	108.5	103.15	109.18	106.89	109.2	106.39	99.65	105.09	101.81	104.98	101.66	117.16	100.52	105.5	103.6	102.06
111.59	115.71	109.8	110.69	111.69	107.35	113.51	108.63	114.72	116.14	105.22	106.47	107.56	114.33	110.15	117.15	108.32	109.22	103.71	110.14	108.87	109.81	113.66	118.09	106.49	106.62	109.82	111.89	106.6	113.87	119.45	105.68	113.59	125.32	112.38	110.01	116.03	114.86	106.91	116.16	106.31	106.46	109.36	111.7	104.47	108.18	105.43	104.97	114.56	106.86
102.24	112.85	120.95	121.66	118.04	107.08	110.34	123.33	114.98	112.29	113.04	97.01	119.37	114.49	119.96	113.53	107.89	113.57	107.9	104.11	112.26	117.69	111.44	111.05	109.93	113.62	108	114.96	116.42	113.83	109.29	116.8	108.75	104.47	114.09	115.07	107.6	108.82	113.27	111.45	103.1	102.3	123.81	105.89	110.21	112.9	108.36	117.96	116.1	111.16
111.05	106.32	111.85	100.48	105.16	106.45	98.213	104.86	99.122	109.04	108.59	105.78	101.56	102.66	118.29	110.91	106.75	103.6	98.327	101.12	105.48	108.35	105.87	96.812	109.38	104.07	119.31	108.56	102.81	107.82	110.25	104.97	106.75	105.46	109.85	104.95	105.87	109.35	112.56	104.76	103.01	103.89	108.57	103.41	104.13	100.01	100.4	104.97	113.33	101.19
111.97	117.92	117.91	110.19	115.42	111.04	117.26	114.86	109.8	115.07	113.69	109.32	110.72	118.42	111.24	113.12	120.42	114.36	110.55	115.86	112.3	111.22	112.65	105.68	106.38	101.56	104.79	101.77	110.88	117.05	107.32	112.48	117.22	113.14	107.29	115.16	116.47	103.56	103.49	115.25	108.2	113.36	108.02	108.66	117.82	112.13	112.46	113.19	107.38	119.51
90.01	107.02	105.4	110.43	110.22	101.31	94.933	98.247	98.662	105.07	91.382	107	101.2	97.979	101.57	92.735	107	104.09	100.17	107.98	93.416	94.971	102.08	102.86	99.617	100.63	98.877	99.417	100.49	96.167	104.79	96.425	96.666	95.639	92.843	96.838	100.62	91.916	103.03	93.634	102.19	101.91	102.47	102.9	106.26	101.97	95.788	92.561	94.22	102.68
120.42	125.41	112.82	126.73	114.16	113.01	117.01	117.92	114.48	120.16	117.41	117.13	111.13	112.64	104.46	110.3	119.93	118.25	114.15	119.07	118.31	112.61	114.24	118.49	121.95	114.43	119.43	114.75	110.32	116.84	110.29	118.67	108.1	113.91	112.21	126.2	122.52	118.91	112.63	116.03	106.85	114.59	116.7	120.43	116.36	120.02	115.02	119.82	109.27	116.61
111.59	102.72	111.26	106.39	106.01	107.32	96.165	109.41	103.69	109.83	102.61	114.68	110.69	108.94	107.05	105.78	100.71	108.98	110.93	98.136	106.88	109.27	94.091	108.5	107.44	102.18	99.869	103.75	102.63	113.8	104.85	105.74	102.03	106.02	99.905	113.35	106.61	106.99	106.35	109.54	108.95	104.42	110.4	102.34	106.78	106.99	102.74	115.74	107.57	102.16
109.99	97.075	97.04	92.532	108.02	101.65	101.94	100.52	97.279	99.941	96.268	95.889	97.692	94.833	97.119	99.693	102.17	103.3	108.9	104.97	91.079	104.05	95.111	105.69	92.148	100.55	95.383	99.944	101.8	96.453	89.474	102.33	102.23	99.483	105.6	98.569	102.11	102.88	97.34	93.223	102.06	100.65	97.388	104.72	94.875	103.59	104.24	95.223	96.11	87.788
103.8	119.6	110.51	113.06	105.98	112.47	118.75	113.26	110.36	117.24	111.51	109.05	107.99	117.66	111.25	120.85	101.33	114.16	113.25	112.69	99.517	111.08	109.94	99.262	116.22	114.52	117.32	117.85	112.73	119.88	119.97	118.47	106.28	102.83	113.26	114.17	101.39	113.11	118.39	111.97	111.01	116.85	106.99	104.29	107.13	103.45	115.72	115.89	114.32	110.67
112.94	111.89	113.87	96.668	108.28	106.17	110.16	112.92	115.8	117.77	114.47	113.56	114.6	107.59	111.21	111.67	117.24	103.76	116.81	108.35	110.38	103.2	113.6	106.57	119.06	107.19	118.79	108.7	106.37	113.94	111.64	111.35	121.1	113.17	108.23	108.02	111.13	107.93	109.87	109.05	118.59	108.54	117.32	106.81	114.34	104.03	113.17	119.72	111.97	115.21
106.7	103.47	104.87	106.19	113.15	94.645	104.49	114.2	111.11	100.16	99.737	111.4	102.91	102.17	102.79	100.49	104.99	108.15	109.37	111.79	108.83	106.28	108.26	107.64	94.148	100.67	101.92	101	103.68	107.12	102.51	98.518	106.24	108.39	99.351	105.06	102.21	100.31	100.42	100.97	105.86	104.08	110.7	101.61	103.3	106.83	100.57	108.08	99.889	117.26
109.04	97.932	106.09	102.28	105.98	111.98	101.34	96.836	100.45	106.8	110.1	110.21	103.66	104.68	112.42	104.76	107.93	102.67	108.96	104.58	107.82	108.18	98.578	104.02	95.499	95.882	104.39	105.69	105.34	104.91	108.58	106.94	106.94	103.15	99.875	106.35	105.98	107.96	105.28	101.13	106.51	101.32	106.36	99.32	94.335	101.62	109.48	101.63	106.58	95.827
96.916	96.332	114.31	101.12	100.61	98.855	101.88	105.86	108.19	97.247	113.04	99.975	100.25	96.361	111.83	94.425	93.73	111.34	105.18	96.737	103.34	99.331	116.06	104.07	105.51	103.68	102.41	105.01	108.17	102.93	106.92	106.28	107.36	106.75	98.608	108.47	104.44	102.07	98.931	107.1	100.62	108.13	97.82	100.55	102.11	106.56	101.37	96.379	108.96	106
100.54	106.51	106.93	102.23	105.65	109.04	109.43	108.11	92.37	108.44	106.1	98.087	116.43	102.39	106.83	111.68	102	97.67	102.96	111.32	109.82	98.011	101.93	106.02	108.26	96.564	104.57	97.822	111.74	113.44	103.87	104.24	107.16	104.36	101.26	103.09	107.16	107.93	111	92.127	97.325	111.55	103.31	105.43	107.7	114.55	113.14	101.37	103.42	105.96
105.25	111.6	103.16	113.41	101.09	101.05	99.892	106.53	102.95	96.682	108.66	101.01	107.19	105.5	105.23	109.15	106.59	102.02	102.32	103.46	100.05	108.43	112.09	116.61	110.72	106.6	104.97	113.36	102.85	107.98	110.44	106.04	110.73	109.61	111.76	96.177	112.5	104.27	108.86	108.73	94.976	95.892	93.507	101.58	107.78	104.54	101.14	117.76	98.218	104.43
107.67	106.64	99.791	117.3	101.4	99.456	100.22	111.44	106.84	104.69	104.64	109.98	102.98	110.72	113.14	101.39	107.34	113.08	106.85	104.8	102.77	94.302	106.08	103.04	103.34	103.95	107.09	106.4	100.24	112.05	105.39	100.29	107.48	101.26	95.648	97.135	108.22	105.57	102.06	105.29	106.52	114.09	108.43	107.97	104.03	106.94	94.156	104.04	114.12	99.195
111.64	95.689	95.279	96.26	102.7	103.49	107.25	107.54	111.45	106.91	103.39	93.466	103.31	107.2	105.36	101.52	100.6	110.76	104.11	110.77	100.54	101.34	97.918	105.93	104.97	105.57	100.09	107.1	103.8	96.466	106.91	111.63	113.04	103.97	102.36	108.8	101.71	114.82	104.53	111.28	112.7	99.825	96.52	109.65	103.53	114.02	97.075	101.97	103.71	101.9
108.81	117.94	109.27	106.1	114.6	117.22	110.6	120.15	107.95	119.25	108.91	106.32	115.14	117.36	108.4	109.71	112.49	106.15	111.54	114.76	116.34	122.82	126.24	108.3	116.35	117.28	113.97	105.89	111.34	111.62	113.76	107.46	111.82	109.12	112.82	112.86	113	107.39	114.22	116.88	114	107.49	114.22	115.32	112.29	114.08	119.12	107.95	113.65	115.96
102.7	98.466	95.677	100.84	99.661	100.48	98.408	104.44	107.4	99.824	100.74	112.06	90.563	101.65	107.35	100.66	92.882	107.73	104.81	91.974	100.3	96.435	103.4	97.997	103.95	100.9	103.38	99.93	106.32	102.85	96.552	102.18	92.14	94.482	107.85	98.254	103.68	103.89	98.833	98.013	101.35	104.48	99.051	99.209	92.472	93.475	106.61	98.548	97.131	96.611
105.31	112.93	115.35	116.49	110.29	113.6	111.94	114.51	108.01	112.11	110.47	114.1	113.23	110.11	111.19	104.69	108.94	112.91	111.52	107.77	118.13	110.35	117.72	103.66	117.29	117.55	114.65	115.03	113.59	121.08	118.1	113.38	119.64	115.81	116.28	110.56	111.08	114.98	107.1	104.67	115.82	111.1	113.26	107.4	101.61	105.59	108.66	110.61	108.08	109
106.99	108.02	109.19	98.323	100.15	100.73	111.98	110.37	106.86	106.47	106.77	106.33	104.64	95.612	110.93	110.31	107.36	108.32	101.88	111.6	107.99	118.15	98.919	101.55	107.27	100.74	106.54	99.328	114.31	115.19	108.51	110.98	102.35	108.52	106.12	109.56	109.72	111.78	103.57	105.96	102.74	110.74	103.51	103.78	106.57	113.99	96.337	114.8	104.15	105.05
106.84	106.07	96.085	102.56	102.26	102.99	102.84	108.88	111.64	106.95	110	106.54	99.475	108.27	110	100.1	110.15	104.73	101.13	112.5	105.44	108.02	96.529	98.682	113.77	114.21	105.57	103.89	104.6	103.15	110.92	104.09	101.06	107.89	110.73	111.99	109.3	101.03	99.774	98.228	109.8	100.08	104.46	104	105.5	103.63	112.95	103.21	100.06	108.33
116.83	119.84	119.83	116.78	111.84	113.49	117.37	115.43	117.2	112.71	110.02	119.44	121.87	128.85	117.34	104.78	114.99	129.43	116.48	122.71	120.14	112.29	120.09	110.51	118.11	121.11	123.58	120.47	115.33	121.16	114.88	113.66	107.82	117.76	119.69	110.53	118.86	122.71	125.56	115.72	123.91	116.03	108.32	125.48	117.22	114.51	115.92	114.81	119.88	116.26
105.62	107.12	100.15	100.87	110.53	105.6	104.42	99.72	107.68	101.51	114.96	114.44	102.44	96.959	103.42	105.5	103.08	109.12	116.74	106.16	104.51	102.99	107.55	98.322	109.4	111.66	102.08	102.14	103.78	102.15	105.36	108.71	102.61	99.089	103.55	113.55	105.15	119.74	109.58	105.69	102.15	114.33	105.78	107.62	112.51	106.86	115.17	102.31	109.93	102.99
118.8	114.32	118.22	116.33	114.91	104.3	113.02	111.27	116.55	103.88	106.06	107.18	116.47	111.13	115.46	119.5	108.43	106.24	126.77	110.93	112.35	112.25	110.48	109.09	111.62	108.66	118.84	111.83	115.47	112.29	103.38	116.99	105.27	111.4	116.05	117.41	122.58	113.25	114.23	110.6	114.13	111.38	113.3	122.13	104.65	116.39	108.69	109.68	105.02	109.03
113.22	111.6	109.11	110.14	101.81	102.5	97.166	106.68	102.73	109.12	101.12	101.03	103.9	103.05	102.3	106.35	109.33	100.27	102.05	116.59	105.5	106.42	105.37	108.89	102.4	104.48	105.78	100.9	111.76	108.1	103.52	98.801	110.13	109.26	96.768	111.74	104.63	103.79	101.62	102.26	107.06	101.68	105.4	104.44	107	112.38	110.67	99.051	105.92	106
100.37	105.32	105.06	101.03	104.66	105.25	108.01	103.55	105.37	95.923	104.28	102.61	102.51	93.289	103.42	98.305	108.5	107.02	108.7	106.84	112.04	99.579	103.83	100.5	109.48	100.79	109.95	106.57	103.89	108.44	99.757	105.89	110.78	96.288	97.369	103.18	95.219	104.25	106	102.24	95.126	96.029	108.54	97.186	103.2	103.34	109.24	96.6	103.3	111.3
108.84	124.26	115.97	116.22	108.82	113.69	109.44	108.67	110.02	101.62	121.03	120.6	116.23	119.38	105.17	114.14	115.55	114.5	110.21	119.05	116.44	108.56	110.93	113.85	114.81	109.5	105.26	120.41	109.84	116.83	109.07	111.62	108.66	121.93	112.18	120.28	112.35	112.41	103.59	122.11	113.76	106.42	121.76	103.56	104.3	114.5	112.12	109.63	108.07	112.16
97.719	100.2	104.72	101.99	100.91	95.753	96.129	101.99	94.459	103.93	100.02	95.283	101.71	101.75	107.25	96.801	94.947	99.917	101.5	83.24	92.756	96.317	104.56	93.742	102.02	100	101.66	93.696	101.1	104.68	94.701	107.05	91.915	102.61	104.74	102.88	100.37	95.955	105.62	96.91	99.176	96.851	90.339	92.831	95.822	96.001	100.03	101.5	93.219	90.43
100.84	109.78	103.27	95.165	97.473	97.742	99.494	99.92	99.373	101.11	103.32	102.2	99.785	98.364	103.61	102.73	107.29	98.875	88.036	97.716	104.82	97.988	104.68	108.94	97.585	102.18	103.32	94.042	91.024	94.294	107.25	92.934	98.025	95.885	97.198	102.88	101.76	102.98	93.37	101.93	95.292	96.538	94.576	100.07	100.1	100.99	101.25	92.751	106.84	97.864
107.32	108.3	112.49	105.04	114.16	107.14	116.08	114.33	105.13	111.89	109.77	103.19	109.95	116.85	120.96	114.83	115.51	110.47	108.81	113.46	116.32	110.32	114.19	110.3	106.74	111	104.95	116.23	104.44	106.82	112.07	115.63	109.42	109.24	116.76	113.88	114.64	108.78	114.06	107.82	109.58	113.74	111.88	107.82	109.18	103.57	107.21	110.29	117.89	111.04
112.93	110.94	117.52	109.8	110.19	120.03	109.29	113.03	112.65	112.57	104.78	113.37	114.59	106.44	110.55	119.08	107.22	113.05	112.27	115.57	113.38	107.5	111.63	105.08	119.8	108.15	108.95	108.69	113.81	117.04	111.57	117.49	113.66	116.16	124.58	103.09	109.02	122.35	112.27	114.41	112.67	106.71	106.18	113.15	105.3	105.66	110.94	108.81	98.472	113.04
100.43	110.39	98.838	107.23	94.981	111.98	94.787	111.59	109.99	105.49	101.31	109.35	103.61	104.76	101.95	106.1	102.49	104.13	106.16	106.94	103.11	107.35	104.79	105.74	96.584	103.4	95.193	107.3	109.46	101.31	101.93	105.33	104.42	105.85	103.27	115.54	104.18	107.38	102.96	106.14	100.28	106.37	97.412	112.07	103.97	102.5	103.17	101.79	117.89	109.93
106.39	97.754	108.93	102.49	112.45	104.93	100.58	102.01	99.289	101.47	98.139	96.557	96.255	101.21	105.96	103.36	90.811	100.29	101.59	103.01	102.11	96.649	99.577	93.45	95.64	97.592	101.52	100.84	108.06	99.232	97.29	90.249	97.679	98.138	97.235	100.64	101.85	102.16	100.82	107.79	104.9	107.23	94.225	104.37	96.176	98.312	99.656	95.824	94.543	111.14
106.78	106.45	103.45	110.51	100.69	114.13	108.65	103.58	110.75	113.31	99.166	114.97	91.97	100.02	101.25	108.69	114.03	111.72	101.84	106.33	104.21	108.11	105.71	100.44	105.99	110.9	106.05	110.41	112.11	100.06	104.6	111.89	101.03	107.61	110.55	108.74	109.28	104.58	111.27	102.7	104.37	112.67	102.82	95.461	100.12	111.56	103.14	114.73	97.129	105.06
114.8	114.56	107.86	118.95	117.16	115.05	108.84	115.41	107.33	105.82	107.33	115.43	108.67	111.76	112.55	115.69	120.41	117.94	107.5	106.17	107.3	107.07	121.21	123.89	112.32	106.3	116.59	113.22	115.46	114.25	102.47	116.99	120.09	121.31	115.66	112.88	115.35	111.63	106.61	113.89	118.11	104.09	119.42	115.52	109.94	117.28	121.35	116.11	108.48	116.05
98.704	101.76	112.95	104.75	100.75	105.93	95.387	106.71	107.4	96.413	102.43	101.75	99.977	104.38	106.44	110.76	99.559	111.12	109.56	108.01	109.86	110.82	102.39	105.22	112.63	102.59	98.045	101.56	106.17	98.618	104.87	107.11	99.937	106.94	113.97	105.66	101.14	111.98	109.28	100.71	110.43	98.407	111.17	108.1	104.54	104.2	103.12	100.54	103.76	111.82
108.7	116.39	106.71	107.28	94.913	112.83	108.64	110.95	100.05	106.74	107.93	103.58	113.46	105.21	104.92	112.26	98.664	100.71	106.92	107.88	106.39	106.96	115.9	104.74	97.617	106.05	112	102.74	101.97	105.09	110.43	99.565	106.06	104.11	102.01	100.69	100.5	114.79	97.026	106.79	108.15	101.86	109.83	99.506	103.34	100.01	110.33	104.98	97.87	103.97
109.83	103.98	108.46	105.9	101.41	95.501	110.12	105.21	101.23	108.24	109.45	107.41	102.48	102.79	109.89	105.6	102.36	105.89	102.3	105.38	119.88	102.42	104.1	106.55	112.93	105.17	107.35	110.3	103.82	102.33	111.14	108.67	100.49	105.08	106.55	103.07	104.74	103.87	107.81	106.67	102.16	100.73	111.91	108.1	114.38	111.64	104.63	106.36	109.52	110.52
99.876	105.93	111.44	102.85	107.89	100.55	101.48	112.1	105.36	100.33	103.11	103.08	114.67	106.6	111.19	113.57	102.05	107.79	108.09	104.08	111.83	108.28	102.46	100.89	103.52	112.02	96.928	112.86	108.58	104.47	108.61	98.233	119.7	107.08	90.763	110.59	101.7	107.67	107.52	111.47	105.3	109.83	111.65	108.68	103.98	110.79	98.639	109.89	107.27	104.03
108.87	105.98	98.858	108.36	100	105.1	102.89	104.61	108.29	109.39	109.06	101.92	106.61	109.54	103.21	100.36	107.35	117.07	103.48	110.99	111.56	106.63	115.44	105.95	94.686	100.97	105.99	111.7	96.39	106.46	104.71	98.866	105.98	101.29	106.37	106.7	103.61	103.74	105.86	102.51	104.88	103.12	103.23	108.94	104.2	95.201	108.26	99.503	107.57	113.22
101.12	111.01	113.83	111.71	104.42	109.86	103.52	102.11	104.05	107.31	102.19	109.26	104.15	99.394	103.98	100.32	104.75	113.03	108.19	116.09	113.76	98.537	111.37	104.09	105.29	105.96	112.37	98.825	105.98	107.88	110.95	107.01	111.25	108.2	111.54	112.69	110.14	104.87	98.07	106.6	107.52	115.11	110.45	112.69	114.7	90.463	112.28	116.26	105.3	115.11
114.86	101.98	104.74	105.73	98.352	105.14	105.95	101.12	98.79	111.32	106.58	110.82	104.97	105.9	106.62	107.81	104.25	107.14	101.89	107.44	106.05	93.852	98.831	102.88	112.22	103.3	106.12	99.823	102.23	108.93	103.51	100.54	98.521	109.61	109.09	113.61	102.15	115.17	100.37	111.21	110.62	113.79	100.24	100.37	100.87	105.41	107.61	97.553	95.423	110.1
106.75	112.99	117.39	103.28	113.55	113.91	103.82	108.97	109.32	103.35	102.59	117.09	99.024	112.7	107.66	117.59	120.58	108.63	120.5	115.47	117.76	117.22	109.02	107.64	112.77	109.08	114.99	109.04	102.09	109.52	108.53	113.78	118.58	109.88	110.92	104.62	111.76	113.09	122.56	115.95	101.63	116.45	115.45	104.31	116.82	115.09	111.28	112.92	121.23	115.67
109.76	97.169	102.76	101.86	107.38	104.36	116.31	102.16	105.96	107.27	102.22	101.83	101.07	105.99	111.47	105.85	106.13	106.67	112.19	106.86	108.48	104.88	106.85	112.08	100.81	106.63	102.67	113.96	110.85	101.77	102.22	108.01	101.84	109.13	104.9	100.92	109.76	99.383	114.05	105.97	106.51	111.04	111.19	108.62	115.1	92.909	107.41	104.29	106.21	109.14
111.43	117.43	105.77	107.93	112.23	108.55	115.37	115.49	113.25	103.74	103.86	109.27	117.85	104.67	117.59	109.62	106.68	103.86	107.64	112.53	114.52	103.53	111.53	100.23	117.93	108.22	104.95	114.58	117.28	103.81	118.7	108.9	110.39	109.62	119.01	110.03	116.69	108.13	120.02	111.15	99.471	103.88	108.02	108.71	98.017	110.85	105.67	112.68	112.46	104.39
99.566	102.41	107.51	100.96	107.69	111.36	106.14	102.8	105.23	95.324	95.189	103.64	101.29	107.71	94.445	113.9	101.83	101.79	104.69	112.08	101.58	109.6	109.15	112.77	115.85	96.434	112.87	101.8	109.69	98.752	110.83	111.79	102.88	109.17	99.933	94.14	111.3	102.2	114.77	112.71	106.8	102.67	111.61	115.59	100.46	109.06	101.88	111.91	94.957	104.73
117.53	108.02	103.4	102.76	104.89	102.41	102.07	99.028	103.78	97.101	103.5	108.07	115.65	100.61	101.38	103.83	99.529	113.47	91.232	101.41	100.5	96.581	104.86	102.08	107.29	100.89	98.917	106.97	106.15	93.665	107.68	111.07	111.07	103	102.11	103.96	102.2	99.369	105.58	102.44	112.09	103.71	96.384	102.24	108.75	103.49	95.331	104.91	105.25	100.58
99.014	103.82	101.77	103.67	93.578	100.98	93.895	96.045	91.626	95.308	94.07	87.544	97.744	98.019	103.14	96.343	103.22	99.767	107.18	104.27	99.24	94.056	99.304	102.55	107.74	94.65	97.443	98.208	98.702	90.312	101.4	102.53	100.79	101.89	98.644	91.949	97.348	106.24	97.176	96.87	96.266	98.7	98.958	101.49	99.934	97.392	101.27	102.86	96.945	95.231
101.75	110.41	106.76	102.66	110.54	100.66	107.12	115.43	110.85	104.9	105.75	99.382	108.24	103.43	111.06	102.61	115.68	110.15	105.83	98.051	110.44	109.41	106.64	98.466	98.931	110.29	101.14	108.48	115.23	114.49	111.89	107.22	103.08	108.89	109.15	116	106.36	108.06	121.73	102.13	100.56	92.789	103.27	99.273	103.56	110.03	100.03	103.19	108.56	105.89
109.07	109.21	108.4	104.91	123.53	107.98	117.14	119	104.49	118.89	105.88	120.55	113.47	110.22	110.7	113.78	108.53	117.38	113.99	105.04	111.88	115.18	107.23	112.83	107.79	112.09	104.15	108.84	120.04	110.1	115.73	115.08	112.63	105.78	114.21	116.25	110.14	119.94	116.15	110.28	110.76	122.61	107.45	111.72	108.03	112.8	107.7	111.42	114.61	109.32
111.4	111.87	104.24	105.18	107.35	106.49	104.27	104.44	99.586	107.01	103	99.885	99.495	106.08	109.1	116.48	99.999	95.255	103.72	102.62	111.67	106.19	103.21	111.84	111.3	108.81	105.28	100.79	102.65	108.93	100.66	101.57	110.3	102.53	106.19	103.15	105.64	108.49	99.095	98.84	108.79	101.28	106.55	99.206	103.2	106.79	105.04	102.76	100.87	110.65
105.09	108.16	110.01	104.22	108.32	101.98	105.6	107.17	106.67	103.09	109.54	100.16	105.23	110.35	111.5	110.33	112.85	103.83	103.05	114.81	103.87	112.68	103.59	112.66	96.431	108.3	98.1	117.1	105.34	101.98	110.47	105.63	103.48	110.25	110.26	104.64	110.04	99.41	111.56	115.85	111.01	102.74	107.27	98.737	101.06	103.04	112.82	98.863	108.97	105.93
113.11	116.17	124.34	116.32	121.08	117.07	122.08	122.58	107.57	120.55	121.01	116.37	120.89	108.2	117.9	121.7	121.38	127.49	106.1	113.93	117.65	123.39	116.84	121.48	119.05	112.05	116.69	114.47	113.06	117.65	120.8	121.32	123.29	116.38	121.35	114.23	119.76	118.22	119.7	115.31	122.12	125.18	111.8	124.17	119.22	121.51	120.98	121.22	117.43	115.26
104.99	102.58	110.6	104.33	115.79	116.17	99.499	93.936	99.46	111.33	105.21	98.318	99.516	104.73	113.81	99.011	106.56	107.21	111.41	108.75	111.43	100.85	111.36	95.066	103.51	111.75	101.84	105.51	109.78	100.39	110.43	108.65	101.86	102.26	109.76	109.24	100.97	103.79	103.85	106.91	101.53	112.82	99.982	106.75	115.84	106.68	106.83	99.14	106.2	102.09
104.72	110.54	105.36	106.83	105.72	99.131	99.052	107.36	112.7	112.67	100.98	112.66	114.4	106.66	106.55	102.82	114.28	98.915	104.08	100.67	96.281	108.95	95.859	110.79	99.018	106.95	109.7	103.28	93.514	107.52	108.01	109.78	108.27	102.95	110.49	106.61	95.32	101.07	98.906	100.77	109.27	104.09	104.75	96.542	101.02	102.01	108.24	103.81	107.97	99.153
107.08	99.558	107.01	104.45	98.723	113.23	106.34	97.689	102.79	103.49	104.27	103.48	100.34	104.09	103.75	109.95	105.3	110.09	108.43	102.1	94.642	108.42	104.93	101.94	99.855	99.3	104.91	104.16	99.87	113.4	103.77	110.56	114.99	110.69	112.54	100.57	104.41	109.19	107.41	107.42	106.04	102.99	107.15	102.83	98.631	113.51	108.93	116.52	97.289	101.39
111.32	109.29	106.92	122.62	114.18	113.59	111.53	109.54	111.9	127.86	104.58	118.34	118.66	108.65	98.602	104.04	111.8	107.94	113.7	115.68	105.72	112.02	101.73	108.48	110.34	113.86	114.56	115.25	113.43	106.34	112.41	108.59	114.22	126.07	105.77	112.83	107.6	114.78	118.72	107.17	111.39	109.28	108.41	111.47	119.72	111.72	118.36	111.29	124.25	108.97
102.39	100.15	103.04	103.26	95.371	103.75	105.59	102.11	115.45	103.24	94.796	108.11	103.69	101.43	103.02	108.7	101.62	116.13	112.94	105.65	106.37	97.862	106.55	111.14	104.72	100.63	105.93	117.94	106.29	105.26	106.74	100.81	105.06	101.51	98.685	101.53	101.67	100.59	105.63	101.03	103.02	108.19	108.8	105.45	109.47	100.56	106.62	117.5	102.41	110.2
108.79	101.45	101.71	97.369	102.1	111.15	103.02	109.2	112.57	103.09	105.82	106.27	107.58	110.66	110.21	104.81	113.9	109.62	101.57	109.02	107.68	112.1	105.22	110.63	107.31	99.307	105.01	106.8	111.43	108.97	106.66	107.22	105.41	97.057	107.12	111.24	96.357	116.29	112.03	103	119.61	106.4	109.34	104.89	109.27	97.289	103.4	109.79	103.09	100.87
99.564	102.71	109.35	116.37	106.44	111	113.15	105.61	107.79	101.87	106.46	99.263	110.23	99.342	105.14	104.51	102.34	113.66	108.36	121.52	106.8	109.38	102.03	105.58	108.24	108.85	111.89	103.42	102.72	98.549	91.313	111.02	107.99	103.76	104.71	107.16	102.84	105.62	103.6	111.28	107.85	99.939	107.06	104.33	106.26	100.31	103.6	98.388	102.06	107.54
102.61	101.39	108.37	100.79	102.5	105.11	97.17	101.2	107.58	98.299	110.14	100.09	111.32	114.09	112.32	104.58	108.85	104.37	114.91	104.14	107.98	107.87	114.86	98.498	102.78	108.83	111.91	106.78	107.34	106.59	108.9	97.973	100.47	96.784	104.5	115.74	106.9	114.27	108.39	110.9	108.08	104.73	110.24	98.36	111.81	102.82	104.68	111.53	111.91	99.619
115.79	111.65	105.83	121.92	112.98	101.25	112.82	107.16	111.17	115.71	108.33	107.46	113.41	116.08	115.25	116.93	113.58	118.37	106.56	116.62	113.69	106.08	111.52	113.22	106.72	105.31	108.14	112.32	105.18	108.71	105.26	106.7	115.15	96.089	113.42	105.27	111	106.73	117.2	105.11	121.35	120.3	115.65	105.92	111.64	115.25	113.08	110.3	119.43	108.43
99.555	100.61	93.542	101.12	99.36	102.58	100.39	96.338	97.995	106.16	102.28	92.995	96.033	98.968	98.458	94.052	99.901	99.35	107.91	104.35	97.697	107.65	108.15	102.61	100.75	101.95	105.79	99.034	94.028	105.32	102.1	96.412	104.84	106.13	100.22	102.83	95.12	110.05	100.72	98.933	103.46	98.742	99.933	93.642	96.387	100.98	110.57	101.14	113.76	102.56
103.84	119.73	114.2	103.64	94.808	101.73	104.98	101.98	114.79	112.41	106.16	109.23	110.21	110.28	104.19	100.92	101.44	103.96	109.12	105.93	100.54	105.06	104.42	107.87	104.54	111.8	106.93	111.62	102.89	111.95	101.61	109.74	101.32	108.27	106.84	99.96	108.33	98.011	103.3	114.75	109.88	113.11	105.78	112.22	99.37	103.56	105.05	105.27	102.16	107.79
113.13	107.78	112.92	103.92	104.61	104.98	98.52	105.13	105.12	114.1	99.737	107.44	106.23	100.02	109.44	105.42	106.34	105.96	104.89	115.17	112.96	103.82	115.71	103.42	98.866	111.53	98.976	107.5	110.95	110.22	113.01	105.1	106.95	111.86	105.39	108.35	101.36	106.53	101.31	107.65	108.52	105.12	105.83	103.52	114.4	100.82	115.46	111.95	95.019	117.95
98.123	100.47	103.66	87.921	92.785	105.34	101.74	101.31	104.07	97.886	102.25	104.05	94.341	95.848	100.31	98.937	101.84	101.38	104.63	103.59	98.579	87.182	107.07	94.516	104.96	109.94	97.525	100.5	99.161	90.908	104.07	95.836	111.82	104.76	98.181	95.523	94.693	91.931	103.96	101.53	111.27	108.88	97.936	97.32	96.839	106.58	101.49	105.08	94.997	105.45
105.55	109.82	108.99	106.82	102.67	105.73	101.15	91.442	106.75	110.13	103.71	107.55	102.84	102.72	98.543	99.272	105.68	112.94	103.83	108.44	106.27	106.09	108.65	112.18	110.42	108.95	100.57	109.74	103.04	105.65	88.134	104.32	98.114	99.619	99.519	114.36	108.89	102.22	93.713	106.17	110.78	109.58	98.46	103.97	105.9	105.63	103.05	111.09	101.83	105.46
101.3	109.77	119.99	120.83	105.73	102.98	99.684	102.25	110.33	107.54	109.08	104.64	111.91	110.26	100.23	100.67	104.64	107.67	107.17	108.27	109.14	103.34	110.49	108.75	114.06	96.358	115.19	109.74	113.58	104.63	117.83	113.89	97.077	112.75	113.27	105.3	101.4	107.61	114	107.14	99.069	109.38	105.01	99.529	110.47	100.91	108.24	103.18	95.081	108.03
111.12	114.08	111.26	115.35	111.09	111.67	112.65	120.02	112.5	114.38	114.64	112.87	106.91	105.88	116.05	116.25	106.62	104.71	109.77	106.82	111.64	112.05	116.3	109.38	118.45	112.36	123.78	116.72	114.62	116.69	104.7	115.62	112.54	113.83	108.41	113.38	111.79	104.69	119.83	103.11	110.85	121.05	114.87	101.08	114.25	111.48	111.28	121.9	120.02	113.64
117.09	102.14	109.93	107.06	113.34	105.91	101.01	108.33	114.08	102.24	97.008	109.45	112.58	116.02	105.33	119.75	103.26	102.73	112.94	102.99	106.35	106.49	103.54	110.58	99.841	107.45	107.29	111.22	99.755	107.37	106.03	107.74	107.15	101.81	101.5	107.09	100.42	100.19	104.45	101.22	108.47	106.24	98.096	110.2	101.52	107.29	104.87	111.4	105.76	100.41
106.98	98.302	109.71	109.36	105.16	111.95	90.864	106.98	106.91	103.08	99.707	107.86	109.56	102.79	103.48	101.13	107.58	103.86	104.47	100.65	106.98	114.35	104.96	101.36	106.52	103.52	101.89	103.89	107.44	105.13	108.06	110.86	108.31	105.38	98.739	103.31	108.76	106.65	108.13	101.12	104.63	102.61	109.08	103.52	105.11	107.64	101.09	115.23	107.14	108.36
119.7	110.75	120.84	107.74	107.86	106.89	118.48	117.09	117.44	117.97	115.5	107.79	121.38	112.82	122.07	113.4	102.37	119.93	105.99	107.8	112.65	113.84	113.41	105.66	122.75	108.23	112.82	105.99	110.27	108.91	113.81	113.25	106.59	109.1	114.94	111.84	111.28	114.36	111.27	114.42	110.08	116.97	118.35	115.6	109.18	104.7	110.62	105.56	105.67	115.02
105.96	123.85	112.34	109.86	105.41	112.89	107.19	110.87	112.99	115.14	108.12	121.23	106.91	116.87	110.45	113.36	115.08	104.56	114.98	108.42	108.86	114.66	117.42	115.05	112.34	112.27	108.7	108.71	107.66	114.09	108.65	111.47	114.27	115.61	115.87	111.6	112.21	103.58	121.29	114.34	112.49	107.99	106.49	113.57	108.99	106.73	105.46	106.42	112.18	114.4
107.84	113.76	112.82	111.31	112.4	110.41	104.76	111.1	115.38	118.29	108.41	117.23	109.48	112.74	105.74	115.87	113.94	105.93	126.24	115.61	116.17	112.94	111.39	117.39	115.05	113.87	116.58	120.92	117.21	110.8	115.77	115.34	111.5	116.82	110.87	110.48	107.27	112.77	118.74	108.75	115.76	117.47	117.26	112.94	116.08	118.57	115.1	114.99	119.84	114.28
107.3	105.99	101.47	98.117	116.34	98.723	109.25	103.35	107.73	104.4	100.74	105.2	109.29	102.88	112.15	106.56	110.73	102.72	100.11	110.08	110.51	109.56	108.55	110.99	101.39	102.86	106.37	92.434	91.258	107.85	101.02	104.21	113.47	107.73	107.79	111.21	102.03	105.3	95.08	105.95	98.759	104.75	102.83	101.02	106.76	102.92	109.04	109.63	101.25	98.681
108.36	117.52	114.58	121.16	114.36	114.93	116.89	115.39	107.52	112.19	111.1	104.42	112.07	120.14	112.95	115.3	104.9	119.98	109.7	111.02	110.97	109.37	101.04	106.37	108.48	113.68	115.27	107.65	109.27	121.22	114.96	125.66	106.1	119.29	108.27	116.24	107.46	110.99	119.11	111.67	112.54	110.52	120.54	96.784	107.34	110.57	115.15	116.14	106.05	112.51
103.03	115.11	106.85	106.21	107.53	105.5	107.87	110.34	105.77	103.75	113.83	102.35	112.08	111.3	114.71	111.78	107.05	109.67	110.83	103.71	109.38	106.37	107.98	102.64	102.9	107.13	108.28	105.31	104.01	104.28	114.2	104.48	102.87	106.28	111.56	115.77	106.13	107.4	108.14	98.046	110.75	102.27	116.83	97.407	111.97	108.35	112.4	105.54	94.289	107.3
104.43	106.48	110.96	110.95	111.78	108.82	110.02	105.53	112.89	106.19	107.4	111.25	107.56	105.8	113.91	114.71	110.31	104.63	105.48	107.43	114.08	122.01	109.38	108.25	118.98	101.24	104.26	112.41	101.84	102.84	114.56	105.51	103.55	106.32	107.51	113.82	113.69	104.36	110.09	115.34	119.02	107.61	110.27	111.05	114.13	111.02	107.6	106.2	105.37	107.62
104.73	107.26	98.478	108.39	114.84	96.108	100.22	99.573	102.84	106.02	106.08	103.38	102.9	113.48	108.23	107.55	94.105	109.65	107.63	105.36	104.24	99.946	106.52	98.631	100.23	104.64	109.83	120.75	98.703	109.27	108.7	98.305	105.22	109.48	96.457	114.16	102.37	103.83	99.352	101.68	108.29	103.67	104.98	103.97	108.18	99.133	98.785	102.88	112.58	105.53
108.94	104.8	95.694	100.94	104.62	102.21	109.04	99.83	104.33	106.7	111.11	103.4	99.841	109.32	103.85	112.18	117.11	109.42	106.38	109.57	102.78	111.78	101.18	103.34	98.647	113.43	112.48	105.79	99.87	100.57	108.41	95.79	103.7	107.26	106.37	104.95	105.02	107.06	105.98	113.23	104.02	102.89	114.77	105.29	111.22	111.9	100.8	108.13	114.69	109.07
110.53	109.19	110.95	117.35	109.12	100.33	114.21	108.83	114.67	118.11	107.57	111.53	115.88	112.79	100.55	115.71	104.66	114.67	112.23	107.42	117.53	110.33	106.84	118.13	108.53	116.59	108.96	107.64	112.01	122.42	98.603	116.81	121.77	106.3	109.05	103.5	108.76	109.81	111.18	105.08	116.65	104.55	108.25	109.84	110.98	106.62	113.09	109.96	111.37	119.02
91.416	104.49	100.38	100.82	97.015	103.95	101.29	105.76	104.52	100.62	96.653	102.47	94.427	101.61	100.31	108.63	98.788	91.21	101.55	96.931	98.421	95.611	107.89	97.377	100.89	102.28	97.178	101.74	100.18	94.505	103.54	103.67	102.63	96.913	95.249	95.646	102.09	91.376	103.69	92.034	105.36	101.38	93.23	100.28	99.557	110.82	104.17	104.06	96.805	90.13
102.27	108.68	108.1	100.53	105.97	108.49	110.91	100.15	111.83	102.02	111.87	114.15	105.65	110.93	101.41	105.34	113.32	100.96	102.08	113.68	106.64	101.53	102.99	101.87	100.83	102.11	90.131	93.831	101.57	104.04	98.836	101.54	101.52	98.418	100.43	113.97	101.34	113.5	106.13	102.27	110.58	105.73	106.79	105.73	115.79	106.04	110.87	104.32	109.48	107.74
104.77	103.24	104.07	109.38	107.74	104.33	110.73	104.24	102.88	99.899	111.88	117.6	104.15	107.74	105.95	104.2	97.464	105.1	111.69	113.87	109.58	120.4	102.99	109.53	109.58	112.56	109.43	107.15	111.29	111.98	109.96	111.8	102.08	119.71	107.03	105.45	100.83	107.16	107.39	107.88	106.56	104.08	105.36	106.05	95.289	106.48	106.01	115.2	104.43	108.19
95.836	96.415	97.077	103.12	107.16	103.88	104.68	103.91	104.95	104.36	105.82	104.06	109.3	112.01	108.43	109.52	89.591	104.12	104.63	105.47	119.52	106.88	101.05	112.4	113.33	107.45	104.65	108.97	111.55	109.05	102.84	107.47	108.24	99.313	97.671	110.61	100.83	108.13	104.53	103.24	103.17	107.67	105.04	105.67	92.751	101.97	111.98	99.326	105.12	106.03
92.323	92.737	91.686	101.5	92.102	99.626	103.41	105	101.75	94.895	101.12	96.466	93.917	102.72	100.84	97.244	94.437	106.31	90.678	109.94	106.68	103.7	95.466	97.194	93.455	101.03	93.79	87.444	97.928	96.971	102.74	107.13	100.34	95.307	100.99	99.951	103.37	112.49	95.569	97.433	106.2	100.36	98.278	106.18	101.23	97.835	101.54	96.275	102.52	100.9
102.56	108.75	107.5	96.783	104.21	101.73	98.516	93.162	99.927	99.927	96.47	97.193	105.14	100.91	109.84	87.841	96.779	98.714	92.095	98.567	99.51	97.409	98.991	91.21	102.48	99.529	96.43	88.995	97.576	102.06	94.389	90.584	104.51	96.295	94.872	97.061	98.117	94.426	95.758	102.27	101.8	105.36	101.89	95.18	99.266	98.212	97.123	100.29	100.39	110.06
102.3	119.32	115.08	115.24	113.39	110.47	114.98	111.45	115.2	115.22	110	110.28	111.35	108.05	109.32	104.67	115.98	115.2	109.34	118.08	117.28	108.1	113.47	103.83	111.02	113.04	109.62	117.12	107.4	116.2	112.94	114.95	109.13	108.14	110.14	118.36	111.89	107.31	110.98	112.44	110.78	116.96	114.76	113.96	104.04	112.9	107.31	112.03	106.3	114.1
116.04	103.11	105.13	104.98	104.79	110.47	107.04	109.37	101.69	107.5	100.24	104.53	112.14	108.18	101.6	106.97	111.07	93.563	117.23	109.38	116.85	102.97	106.34	103.82	103.19	101.81	109.7	108.21	96.192	115.03	107.61	109.8	98.377	100.95	100.66	96.498	112.19	112.03	104.49	101.86	109.52	106.88	107.37	110.71	115.57	105.78	103.82	100.04	106.68	101.99
103.2	97.612	107.31	114	108.23	108.49	102.56	110.41	105.46	99.272	114.09	108.16	109.56	102.22	108.89	110.71	100.02	105.97	109.43	99.443	107.19	102.6	108.83	105.97	107.09	109.23	113.64	100.58	109	99.728	105.07	99.904	106.65	104.27	94.367	98.471	96.054	108.16	120.65	106.26	112.6	108.35	108.19	106.73	115.61	110.53	103.8	114.35	108.58	98.899
104.11	101.09	122.07	93.442	104.04	101.51	101.88	103.58	103.81	108.85	112.85	99.743	106.31	109.27	100.01	102.35	109.06	103.98	109.09	96.478	98.408	103.81	96.408	107.52	100.06	105.03	95.651	99.998	100.11	108.33	107.56	105.48	105.65	104.02	98.017	102.11	98.178	110.36	110.45	102.15	110.61	115.18	96.193	106.6	100.46	100.73	100.26	103.56	100.3	113.9
108.74	112.97	114.27	119.19	106.14	112.77	108.66	116	111.37	119.41	107.77	121.25	109.32	109.14	111.44	113.9	110.97	114.21	116.54	114.3	105.88	122.09	116.05	110.78	114.41	113.02	112.4	116.41	113.54	111.14	118.88	110.69	107.13	116.1	120.57	109.17	113.95	106.46	111.08	115.58	111.38	114.87	115.02	115.19	112.11	110.37	116.72	115.72	106.04	110.64
122.18	107.8	112.99	108.09	103.79	114	112.73	101.39	113.22	101	118.38	117.91	103.4	108.14	101.59	110.01	108.48	112.22	113.1	112.71	114.57	111.52	100.7	113.77	120.97	113.38	107.96	111.03	115.41	94.188	108.09	114.65	103.52	109.85	98.309	100.18	107.63	105.39	107.16	112.16	107.68	109.7	107.5	110.8	109.23	113.94	113.82	112.49	100.05	106.34
114.26	113.97	105.78	101.18	116.59	110.64	100.03	109.01	103.83	105.58	103.69	108.04	99.085	96.347	101.69	106.68	106.65	102.8	104.51	106.58	105.95	105.88	101.29	98.523	105.68	93.82	95.772	107.47	102.44	111.43	104.33	109.49	113.46	107.72	108.04	107.31	103.31	103.91	109.22	114.75	109.56	101.13	108.79	106.78	101.46	115.38	103.76	99.918	106.03	104.29
107.63	103.2	111.29	100.95	102.31	99.44	106.09	101.88	104.66	113.88	106.06	106.76	104.53	106.22	103.22	107.96	104.97	111.58	110.95	103.5	101.37	105.28	104.12	104.27	106.98	99.365	110.8	110.21	107.19	106.38	98.769	110.24	108.33	110.87	103.51	105.82	106.8	96.427	110.25	101.24	102.32	107.12	107.8	106.52	112.95	106.15	99.709	104.89	98.738	99.013
110.56	102.13	114.32	92.773	117.71	106.19	102.77	108.88	103.33	100.84	101.24	107.9	103.67	98.133	114.63	105.28	107.6	102.46	104.26	105.58	101.57	116.8	105.32	108.62	91.777	112.78	104.39	107.57	108.61	112.98	105.24	111.39	108.38	112.25	106.01	98.966	107.12	105.73	109.53	101.01	103.78	108.84	103.22	107.92	103.03	99.561	106.25	103.02	106.91	108.4
106.08	118.25	121.12	116.38	108.53	115.94	119.1	110.92	103.93	115.31	115.69	109.89	115.27	106.34	109.72	109.12	116.74	119.98	114.7	112.06	115.74	108.03	116.28	112.71	104.63	117.06	111.16	116.55	105.61	120.85	116.08	102.97	107.01	108.74	104.08	116.83	116.29	109.34	98.265	103.16	107.83	112.85	102.31	109.18	114.43	109.84	122.33	113.88	115.83	109.35
105.8	103.64	107.03	98.733	111.03	113.9	104.17	101.97	103.93	103.84	103.25	100.41	103.52	102.6	110.14	109.55	105.24	108.89	107.16	105.33	99.879	107.97	105.48	102.88	106.75	119.18	109.51	98.234	111.86	98.752	107.92	111.69	107.12	103.45	112.95	101.95	102.93	103.2	101.08	105.08	114.22	105.96	102.84	115.75	111.86	105.87	106.69	108.71	106.23	101.09
105.45	101.04	111.74	99.526	94.617	100.78	109.38	115.01	107.98	107.58	108.33	101.38	109.79	112.06	106.26	99.636	110.29	113.86	107.61	99.621	107.46	93.674	98.906	97.49	101.34	102.61	109.83	106.64	110.8	105.41	99.71	96.622	106.33	107.87	101.71	104.6	109.97	107.85	99.711	101.47	107.94	102.69	109.71	109.31	110.38	103.13	88.879	98.704	108.2	114.59
110.82	113.82	117.44	106.47	107.73	106.04	110.35	120.74	113.71	118.32	108.99	122.33	115.56	122.91	105.74	116.87	112.52	116.8	104.94	107.46	122.6	103.16	115.58	115.3	112.45	115.21	117.36	116.9	112.28	111.61	115.32	107.39	104.99	113.71	112.97	109.67	120.06	106.26	115.42	106.11	107.61	114	111.13	117.14	103.15	111.93	107.32	115.74	116.3	106.52
110.95	112.4	104.75	112.99	105.02	108.07	107.74	103.53	108.39	104.13	103.6	109.71	103.4	104.77	114.24	113.2	106.85	114.73	99.64	96.125	107.27	105.06	110.52	113.35	114.45	100.62	109.93	113.94	102.72	101.35	113.1	100.44	101.4	99.984	115.62	103.94	115.45	112.56	107.67	113.77	109.04	105.72	98.748	115.09	109.16	105.85	106.59	108.59	102.11	104.25
107.2	111.32	111.44	115.35	113.23	109.69	112.55	106.99	104.44	114.82	110.71	103.46	111.22	122.78	110.99	114.66	115.96	103.88	115.63	110.63	111.04	124.86	110.12	107.54	107.1	111.51	104.58	109.41	116.32	107.55	110.92	111.95	105.02	111.32	106.39	114.82	113.9	116.89	113.58	114.43	125.49	106.84	118.92	111.45	117.91	106.84	117.28	120.53	110.08	116.79
104.08	104.46	118	105.73	110.32	106.35	108.38	103.85	107.71	98.683	110.7	113.79	102.43	100.89	103.78	114.71	104.92	111.48	105.48	106.54	104.77	99.566	108.15	100.86	103.33	105.24	111.33	107.14	100.25	105.89	102.28	91.383	102.42	101.75	112.72	105.5	103.75	89.564	113.41	100.64	103.48	111.36	96.694	107.5	101.07	112.59	104.07	102.08	103.57	121.23
101.8	114.15	104.36	107.25	101.03	105.75	114.51	111.56	102.67	96.239	106.52	100.83	105.12	109.37	98.077	92.03	109.13	100.45	104.92	106.12	95.163	100.7	103.59	119.93	104.75	105.5	113.12	104.39	99.575	100.85	105.62	105.38	104.58	103.07	101.76	99.782	104.56	100.85	104.33	105	104.32	110.6	104.92	103.99	98.401	116.17	108.17	105.17	99.174	99.461
106.32	102.55	114.07	106.27	109.24	116.79	103.41	108.65	104.26	96.497	105.96	107.15	109.54	103.58	105.45	104.75	109.33	111.35	102.29	101.95	108.69	102.93	105.06	99.558	100.4	114.22	111.24	107.65	110.03	108.23	112.28	107.92	112.68	103.33	104.98	108.17	108.52	103.37	105.69	110.1	104.31	107.93	107.29	103.96	120.23	106.53	110.29	109.87	106.61	109.49
114.54	108.47	110.61	109.15	107.88	110.45	117.26	107.68	110.66	115.5	104.32	114.95	105.85	109.38	104.24	112.57	111.72	105.21	109.23	115.51	109.65	106.54	111.98	111.28	122.33	112.56	116.43	108.96	119.1	111.17	109.49	113.99	105.48	112.8	100.4	104.04	106.48	114.85	113.27	106.01	103.12	119.64	106.77	108.19	109.42	119.78	103.48	115.01	113.4	113.5
113.46	99.171	112.01	101.51	107.05	109.07	108.5	110.24	102.33	99.249	108.11	97.105	107.63	104.69	104.02	103.98	103.14	113.82	93.892	110.93	104.16	106.26	96.745	98.255	103.12	98.994	106.93	110.7	98.707	101.39	106.58	108.75	105.64	105.2	112.81	97.888	112.22	105.27	109.25	108.55	99.417	107.47	106.07	102.74	106.94	106.77	104.05	105.8	102.39	108.38
104.34	106.84	105	111.3	105.92	105.73	104.68	96.544	106.08	104.71	105.39	111.01	102.53	109.56	102.89	102.54	102.41	106.74	110.94	105.44	99.561	99.478	107.72	107.19	108.49	102.81	109.26	114.64	102.32	106.72	115.81	102.33	105.03	98.99	112.53	105.05	112.44	111.45	102.72	106.46	113.63	109.68	100.72	105	107.7	113.37	109.26	103.37	105.21	100.65
116.92	107.92	113.1	113.14	109.87	109.38	108.06	117.96	102.37	119.69	112.66	115.61	109.21	118.19	117.59	121.3	117.73	116.8	118.63	106.25	111.62	112.38	113.02	110.07	110.31	108.54	105.18	110.8	98.507	120.18	112.17	113.86	115.58	121.43	115.16	104.21	108.76	111.08	109.69	110.19	109.3	117.38	109.07	114.76	109.98	108.18	104.27	105.61	114.18	115.74
113.68	123.1	115.45	112.14	116.07	110.97	112.54	114.12	110.8	111.75	115.56	112.72	110.79	110.36	111.52	109.14	111.32	101.41	111.51	109.06	110.36	113.58	105.82	108.02	97.841	114.96	109.94	108.16	114.27	109.23	110.33	112.48	103.16	107.04	117.63	121.94	108.02	111.41	117.12	108.79	113.96	114.51	116.96	106.93	114.25	107.01	109.58	116.61	107.1	116.65
107.29	107.42	109.74	98.745	103.33	100.84	104.5	106.72	110.19	102.47	109.95	115.16	101.44	99.208	108.14	99.686	96.276	105.41	103.55	96.651	111.09	101.61	101.99	97.155	109.5	109.73	103.14	99.981	100.72	96.755	111.3	101.17	95.676	99.594	99.148	107.34	105.05	110.39	105.98	107.11	106.58	96.796	99.353	111.31	100.81	107.02	112.46	105.24	100.06	94.443
101.93	106.59	102.79	102.37	106.3	108.48	106.62	111.26	106.19	102.37	104.15	104.44	108.35	106.93	111.96	102.82	104.85	100.52	94.589	105.03	113.4	104.63	106.75	94.128	101.48	95.514	105.9	102.17	103.33	95.964	117.56	108.36	100.71	109.74	99.968	100.9	101.7	99.664	120.94	104.34	103.65	102.44	103.23	104.07	97.175	98.932	103.82	109.39	109.98	108.68
102.44	112.06	116.29	110.36	107.33	103.75	110.35	108.28	105.2	109.74	111.49	96.401	114.38	102.94	111.25	110.51	115.77	105.65	115.03	112.46	115.68	109.19	113.11	114.46	107.02	104.03	110.16	109.04	123.89	105.67	112.41	115.47	115.31	113.24	108.83	113.3	119.08	110.79	109.53	108.27	106.18	114.52	114.63	111.82	113.28	115.17	113.02	105.42	105.04	111.99
104.29	103.5	106.42	101.92	104.27	105.9	110.55	112.77	119.6	111.06	102.28	113.87	104.37	112.44	111.68	102.57	115.52	116.52	107.29	112.24	104.79	99.759	103.43	97.032	110.68	96.3	104.69	119.08	109.98	106.77	98.161	109.68	106.47	104.82	109.07	109.89	93.769	100.42	107.24	103.46	104.21	116.95	103.86	103.93	105.8	105.71	110.7	97.98	105.63	99.287
108.54	104.62	103.08	105.02	102.27	102.12	109.21	106.55	109.48	95.132	107.25	100.62	110.02	114.89	109.59	104.83	106.92	105.67	100.31	93.175	107.9	105.08	101.04	104.9	109.7	99.408	113.91	105.85	99.712	107.14	107.02	101.1	105.49	101.03	113.07	95.51	103.25	104.18	110.66	107.24	110.18	102.93	97.41	106.17	111.82	105.96	100.09	104.84	109.07	102.45
108.87	105.58	106.92	96.923	104.27	103.33	103.83	99.48	106.96	99.795	99.966	104.86	104.42	112.22	107.94	107.1	110.63	96.668	111.61	95.592	102.39	113.79	102.38	113.01	99.783	90.681	102.15	106.76	111.89	107.55	107.94	96.678	100.6	94.193	106.41	108.24	107.08	99.25	106.28	109.65	112.66	100.28	102.39	104.8	107	111.39	104.81	106.39	99.418	111.78
109.15	105.6	112.46	114.75	99.864	103.46	117.09	101.87	105.56	111.21	100.45	102.64	112.55	104.5	103.59	107.06	109.66	119.72	106.57	113.77	107.37	101.04	102.85	100.48	106.5	105.59	106.38	101.3	108	94.089	101.31	111.57	109.86	104.73	100.88	111.81	102.44	111	96.166	108.95	106.44	109.01	99.892	104.85	109.94	105.35	110.23	101.57	107.56	96.368
115.13	105.05	100.41	107.16	109.38	113.28	105.57	109.22	112.67	100.67	106.22	115.01	108.8	107.82	102.64	105.34	101.28	109.6	109.56	95.922	111.33	107.65	112.64	109.52	106.56	106.06	105.56	108.34	104.33	97.805	98.495	115.71	101.13	113.64	110.95	108.71	104.38	105.01	109.34	113.75	106.54	112.11	108.24	99.042	100.16	104.51	95.587	108.31	103.01	103.56
107.87	103.76	104.86	107.98	94.382	96.029	100.38	100.28	109.19	105.91	109.34	109.6	108.49	109.82	109.89	114.66	111.36	104.48	105.98	115.14	113.39	106.38	106.11	101.14	106.85	104.82	91.044	108.09	107.42	98.373	107.75	111.19	108.88	107.56	103.94	98.104	101.84	103.94	106.08	107.06	105.57	110	105.16	107.13	104.55	98.958	110.98	111.42	113.01	98.302
98.365	108.29	107.47	100.36	105.58	105.85	98.942	96.943	104.07	103.01	100.99	105.4	102.07	110.43	101.36	113.07	107.45	102.46	105.47	101.94	100.62	105.48	100.53	104.86	99.745	104.22	107.35	111.99	102.51	100.92	104.33	104.01	104.93	96.811	97.543	105.95	103.35	101.8	95.213	107.26	88.123	102.13	103.36	103.64	103.47	107.35	106.39	106.94	102	111.34
123.57	110.77	110.35	120.63	110.64	116.95	104.02	101.77	109.53	111.22	114.19	114.92	109.56	114.58	105.19	108.35	111.68	101.55	110.29	120.14	112.28	117.25	111.91	120.31	115.97	107.59	112.3	109.7	128.49	110.84	116.11	101.95	117.07	113.7	111.87	113.04	117.43	108.13	104.61	103.92	119.19	109.92	103.45	116.26	108.5	115.99	112.93	116.83	108.45	101.6
102.06	99.678	97.729	99.449	95.195	98.272	101.48	101.05	101.72	103.52	99.927	109.85	97.034	100.07	96.859	102.03	96.663	95.638	93.604	108.13	94.24	95.464	94.501	104.79	97.478	88.808	94.662	85.787	100.7	102.14	102.03	107.21	98.16	106.23	103.12	91.228	107.28	106.38	99.925	97.449	99.77	88.032	96.019	104.36	98.745	101.98	96.235	96.27	97.002	102.48
110.7	115.35	109.92	114.48	119.96	104.97	106.65	112.75	111.8	114.25	105.89	106.11	120.32	112.7	104.74	105.37	116.62	103.6	117.27	114.13	120.08	110.25	107.85	110.05	109.87	117.34	112.91	110.19	114.35	112.46	101.63	112.24	113.72	111.65	106.81	108.76	116.96	108.65	108.38	109.54	110.5	115.41	113.23	110.69	116.65	123.33	107.86	102.64	116.9	112.91
95.044	114.52	103.32	106.95	107.43	101.75	104.27	107.18	111.09	100.92	103.56	109.28	109.13	97.125	105.88	106.35	105.64	112.48	105.54	108.94	106.91	111.09	112.86	110.63	100.86	104.66	107.6	102.62	100.08	105.9	105.35	104.1	106.2	101.79	107.85	104.31	104.61	110.6	106.22	101.99	116.07	106.59	104.95	102.31	106.87	108.79	107.1	101.43	113.08	103.18
97.888	100.51	108.83	117.22	102.71	96.119	106.24	101.24	103.91	92.665	111.88	107.07	103	97.827	104.7	108.56	117.36	101.72	109.56	97.63	108.76	107.46	96.564	108.65	98.949	112.07	106.82	115.49	106.71	113.56	114.04	105.68	99.893	111.02	109.21	107.42	108.2	110.88	106.64	112.37	104.02	108.35	104.05	99.842	106.66	108.1	99.148	101.64	102.4	102.7
106	111.95	106.2	110.74	99.703	113.51	106.46	109.23	108.41	112.54	97.706	113.25	107.17	106.9	114.18	111.64	113.67	112.43	106.98	113.14	107.43	107.2	98.902	107.82	97.929	110.79	104.02	108.72	109.07	105	106.1	100.2	106.85	107.56	104.95	106.11	108.32	102.96	103.38	101.44	101.4	104.82	101.5	108.61	106.26	107.94	101.32	103.53	107.96	106.33
109.17	112.36	110.47	121.24	111.16	101.57	113.17	117.95	116.31	104.79	114.2	118.57	113.08	110.03	120.29	106.83	103.89	117.17	112.17	116.3	109.91	115.82	115.54	113.99	114.79	119.2	114.11	114.95	114.34	117.54	110.05	114.96	108.92	107.11	109.57	111.48	119.16	102.88	110.06	102.2	104.35	106.61	113.63	107.71	115.34	108.1	121.27	110.31	114.46	109.85
93.323	112.49	100.01	105.24	102.56	103	112.81	116.02	113.58	101.7	99.556	107.68	102.57	108.8	107.95	115.55	98.639	101.07	104.78	104.34	101.85	114.15	105.64	94.13	106.37	102.37	105.66	97.013	110.35	104.71	101.66	110.96	99.984	106.72	100.16	108.24	105.82	102.89	101.11	110.45	100.85	107.99	110.66	109.59	99.173	105.44	107.9	107.2	103.3	102.37
100.6	100.01	107.98	114.43	94.527	107.43	113.68	98.524	105.4	117.03	111.94	107.55	110.22	105.33	107.56	104.53	101.6	107.61	109.96	107.92	110.13	118.19	105.62	112.04	106.49	100.74	107.54	107.17	105.94	113.04	108.45	105.68	109.43	108.71	94.741	99.481	110.8	112.42	104.44	114.94	104.28	103.51	111.32	100.99	112.34	97.653	112.99	101.79	109.37	116.14
120.33	119.04	117.1	118.16	115.91	112.48	117.73	115.84	114.89	126.16	132.01	116.87	114.68	130.71	119.02	117.41	121.4	120.54	109.05	115.65	112.77	108.76	110.66	106.72	111.3	113.45	116.65	118.34	124.77	112.8	110.71	116.14	113.31	108.72	115.99	108.36	116.81	117.76	122.74	113.25	115.34	108.71	120.41	116.36	119.77	117.51	122.73	114.89	118.34	119.78
107.68	103.06	123.57	116.79	104.93	106.54	101.09	104.47	102.13	106.27	105.49	105.68	106.88	100.31	104.72	105.5	105.68	100.53	104.66	106.71	103.75	103.1	107.84	107.42	111.61	96.419	100.06	103.78	104.44	103.75	113.27	107.65	108.27	110.46	110.1	100.78	109.28	108.11	101.88	106.63	106.33	109.12	105.26	102.9	107.41	99.486	106.25	94.894	97.002	100.03
102.26	109.34	111.37	108.73	105.35	91.103	105.62	109.18	103.26	98.534	110.35	95.762	98.977	101.69	107.11	109.19	103.73	111.56	105.61	101.4	113.3	106.38	104.41	116.78	101.89	101.65	106.24	99.531	96.18	103.57	109.72	103.93	108.85	102.32	101.99	106.52	105.79	104.43	110.13	101.46	110.19	110.41	102.92	116.55	101.3	107.82	105.05	101.24	101.3	98.006
99.349	111.09	112.48	99.176	109.91	114.82	109.88	109.98	105.56	101.7	112.39	111	101.23	105.68	101.33	104.05	105.05	113.55	100.24	101.96	101.99	110.38	115.05	108.4	109.82	111.04	118.85	110.84	104.59	102.06	103.24	106.17	107.37	114.87	114.79	108.91	104.22	100.63	107.58	103	101.03	111.96	99.261	103.47	110.21	108.94	119.22	125.56	106.37	109.98
99.587	112.26	108.74	104.43	106.11	113.18	106.53	106.23	102.49	98.497	99.862	100.02	110.4	109.47	108.37	105.68	109.1	101.18	100.44	103.33	107.27	95.015	104.19	106.17	104.12	111.17	103.65	91.618	107.8	101.6	104.74	105.9	107.59	102.22	106.26	99.715	101.39	107.2	107.81	94.417	102.7	102.27	107.4	108.4	100.4	99.284	104.89	109.69	109.61	105.89
111.14	98.643	107.04	111.36	104.27	112.66	105.28	98.38	104.98	104.83	104.14	108.72	109.81	108.18	105.98	106.4	100.47	112.1	97.452	99.243	102.5	114.66	97.766	107.15	107.42	100.54	91.839	99.585	103	102.96	105.2	111.87	108.14	100.24	105.31	112.94	109.96	105.84	100.1	101.71	94.843	116.16	97.729	119.55	102.16	105.8	101.61	107.74	108.17	106.82
110.04	103.33	107.46	104.44	105.12	99.3	94.953	103.13	109.94	100.54	105.64	97.932	102.41	105.56	104.9	110.02	103.96	103.76	106.03	104.02	107.1	98.482	100.7	102.71	109.89	104.17	106.43	106.95	107.32	102.97	101.44	107.93	101.01	107.18	107.85	106.64	100.29	107.05	102.13	103.29	97.216	90.014	106.05	107.69	104.18	114.12	107.61	103.22	102.81	111.66
99.767	110.39	106.76	102.15	112.94	106.83	107.54	110.12	113.42	105.73	105.61	105.42	107.36	96.907	112.71	102.97	103.36	105.35	116.64	100.89	105.15	102.88	103.81	96.713	107.17	95.673	115.87	98.255	116.82	102.03	106.7	109.15	104.98	104.09	107.65	99.45	111.61	105.68	96.453	114.67	110.67	107.36	103.88	103.12	97.989	105.88	101.48	113.59	107.31	111.06
111.97	115.85	122.41	112.34	112.52	115.33	107.34	117.44	112.41	124.47	115.91	107.69	123.57	114.66	113.57	107.84	113.09	120.04	114.91	115.91	106.28	119.68	118.03	112.73	119.08	115.68	110.72	118.33	112.09	113.19	110.17	113.93	106.98	107.76	117	104.88	112.07	111.83	105.5	122.28	113.56	114.68	103.58	115.7	108.73	106.98	113.04	108.19	120.93	112.69
117.71	110.13	118.27	118.34	122.89	115.08	120.28	119.17	118.62	114.18	114.01	122.42	114.06	121.14	118.29	116.17	119.44	118.44	117.65	120.8	114.27	109.29	116.72	116.35	126.86	116.69	113.9	122.08	124.14	119.39	126.02	111.88	119.57	117.84	109.79	120.81	121.63	116.75	116.18	116.14	121.16	120.38	114.2	118.02	117.03	112.06	113.94	109.01	110.62	118.12
106.83	106.23	102.03	106.29	108.92	98.393	111.93	102.18	103.66	100.86	107.86	106.5	109.48	108.18	107.16	106.66	108.41	100.4	101.17	109.72	113.48	111.59	111.09	97.487	100.97	107.08	117.55	105.91	116.34	108.82	108.28	98.776	108.09	106.21	107.18	105.17	102.27	112.08	104.25	106.32	112.39	103.37	116.84	105.08	109.52	104.34	97.572	113.71	102.76	108
107.17	109.07	113.61	115.71	114.42	105.4	106.35	106.01	105.95	104.35	115.35	111.14	106.74	112.61	118.93	116.44	118.5	103.49	112.5	112.03	105.86	108.67	103.83	109.9	115.97	116.24	109	107.68	123.68	110.81	105.1	109.43	117.6	108.19	117.36	111.88	111.38	124.11	111.06	110.81	108.54	108.34	112.74	119.1	114.49	110.86	109.9	104.05	116.77	106.35
97.746	102.69	113.73	109.62	104.43	106.07	114.33	101.64	107.64	111.94	109.27	112.03	114.87	111	108.56	116.29	100.75	113.86	112.79	114.25	113.16	112.62	101.12	111.8	111.12	104.84	105.27	104.15	114.74	112.5	101.71	103.5	109.39	103.14	106.29	104.21	113.81	110.31	105.72	108.79	106.69	110.5	110.78	107.1	103.53	110.39	102.46	110.05	115.21	119.91
97.72	101.27	104	96.271	95.059	98.653	103.54	106.13	104.61	93.278	104.01	99.994	100.19	103.32	101.05	108.61	106.88	103.38	102.28	99.223	107.39	103.41	95.361	105.25	98.191	98.398	108.74	108.49	93.1	91.042	101.39	95.707	100.23	103.25	101.86	98.806	96.912	103.2	97.751	101.74	101.43	104.24	85.42	99.797	91.957	98.414	92.653	104.27	100.81	101.05
104.98	103.29	95.757	105.66	106.52	96.871	103.3	96.693	104.66	110.29	109.24	103.13	93.324	100.51	106.1	107	101.02	112.96	99.208	107.8	96.962	108.05	104.09	102.69	108.67	102.56	104.52	96.982	107.72	94.15	102.11	100.78	108.22	98.532	112.48	107.4	106.86	105.31	96.523	98.177	98.893	108.8	109.17	113.13	107.11	97.554	112.51	101.51	102.74	114.68
116.18	110.52	106.07	112.42	112.34	111.36	119.01	107.06	120.53	106.54	123.05	110.73	112.39	106.89	123.64	109.59	110.01	108.77	118.94	111.51	105.24	113.36	109.04	118.33	102.99	105.31	111.62	113.8	118.23	104.02	112.24	122.32	112.35	105.41	115.91	109.9	116.71	119.87	107.49	114.1	117.22	111.02	117.26	105.14	113.93	113.99	121.49	114.77	118.72	115.11
100.67	102.7	102.4	112.64	106.75	104.36	109.06	106.13	97.105	102.31	103.98	107.31	104.59	98.857	92.254	106.21	103.75	103.54	100.44	105.56	98.588	107.39	115.07	100.8	100	99.771	99.59	103.01	101.55	103.16	110.87	106.24	111.5	101.46	97.876	112.81	106.22	112.05	99.653	100.15	98.716	108.63	107.4	104.04	104.95	107.24	97.844	114.73	97.03	101.33
111.89	106.51	105.39	115.8	104.15	111.67	113.57	101.81	104.74	105.89	105.59	106.09	104.52	113.06	110.08	108.81	110.96	105.44	109.19	99.219	113.08	109.94	113.21	109.58	109.9	95.25	102.94	106.92	95.704	110.07	114.41	107.15	112.85	102.5	118.93	102.24	104.16	112.82	103.96	108.72	105.94	106.44	102.57	105.53	100.76	110.93	106.71	106.56	102.6	105.09
108.92	109.56	108.14	112.6	107.49	109.13	105.87	111.24	105.44	94.91	111.16	105.08	110.44	103.75	110.63	107.11	113.14	111.2	116.11	102.29	106.25	103.97	103.68	119.01	95.856	105.51	96.909	107.84	103.96	105.34	106.03	108.13	106.6	107.99	105.59	110.08	104.62	97.176	110.58	95.316	102.39	106.78	93.473	102.51	102.49	110.37	113.29	111.95	102.89	109.67
108.54	97.318	110.2	111.2	105.69	109.16	101.3	102.12	109.81	103.86	116.92	105.98	105.99	100.67	105.99	108.02	99.883	113.84	105.28	99.559	101.09	109.1	108.27	105.26	99.756	112.55	105.14	103.86	100.14	101.68	106.16	97.707	114.01	108.21	104.71	104.41	110.23	105.59	105.49	100.92	106.91	102.27	113.26	103.61	98.341	103.7	102.27	110.21	109.65	104.36
101.15	99.326	108.46	110.06	114.75	103.94	107.27	106.1	103.25	101.59	107.3	98.651	107.24	112.71	106.3	110.45	113.28	103.03	108.99	112.09	105.98	108.24	102.31	114.82	104.93	109.38	104.2	115.23	118.95	107.78	114.31	105.55	108.58	104.22	105.73	104.69	112.03	108.42	105.48	100.57	109.19	105.18	108.5	98.558	104.83	105.32	103.61	110.65	109.9	108.05
107.51	105.95	89.111	86.374	95.998	97.822	104.48	103.18	95.406	109.05	87.388	103.73	100.43	106.87	101.41	105.45	95.584	91.554	106.97	95.41	101.87	100.55	91.992	100.53	111.01	95.508	99.088	101.51	97.805	102.58	98.656	103.87	97.607	104.88	95.16	105.11	92.271	96.317	105.08	94.572	106.36	99.309	101.28	90.862	99.935	101.67	92.307	94.786	86.761	97.399
97.573	103.29	109.66	99.294	105.15	97.254	101.83	105.48	102.84	98.819	98.637	100.19	94.45	100.09	100.27	114.36	103.72	101.77	99.339	101.84	102.94	99.786	102.41	99.702	108.5	108.52	101.09	96.196	97.483	100.95	104.48	97.151	97.354	106.67	111.41	102.01	103.79	99.675	96.227	105.12	104.56	108.1	103.32	106.54	101.05	100.57	97.776	107.03	99.286	98.732
121.68	112.69	105.28	114.36	115.83	122.72	110.74	114.2	117.2	113.18	107.84	114.93	115.62	108.93	101.63	117.74	105.56	115.25	111.11	109.77	112.56	110.99	106.96	112.72	116.7	108.8	107.68	109	105.83	119.57	110.3	108.13	100.81	113.48	124.1	110.09	109.43	113.61	108.18	108.36	121.3	115.96	111.58	110.25	109.2	115.82	115.57	117.02	106.69	106.44
100.3	100.4	108.03	102.5	100.71	98.951	109.74	112.06	109.03	112.34	109.66	114.47	109.87	105.79	103.94	104.08	103.27	107.58	100.54	112.66	105.03	100.41	111.03	105.72	97.169	102.98	101.46	101.31	105.65	116.16	101.42	110.41	105.18	111.93	99.46	109.28	114.25	99.662	100.89	104.37	115.88	101.18	101.38	107.98	114.01	106.03	104.6	109.01	103.58	99.853
108.18	126.34	105.07	110.05	102.77	109.15	116.12	110.87	109.03	116.17	99.622	102.55	105.15	99.214	104.46	103.08	96.725	106.12	108.92	102.23	96.806	103.58	113.65	107.52	106.67	102.41	100.02	109.46	99.832	106.01	106.81	104.28	105.65	115.58	108.25	104.91	108.42	114.86	105.71	106.65	110.36	109.5	109.4	103.12	112.11	105.5	108.13	109.13	112.8	106.26
100.99	106.31	106.31	99.594	114.3	104.33	100.83	110.72	104.76	105.98	102.13	115.93	102.73	95.194	100.04	99.715	98.069	96.979	106.95	108.78	102.66	104.32	99.653	95.44	107.48	97.877	106.5	100	110.31	103.62	106.77	103.74	102.73	120.22	111.3	101.56	101.29	107.77	102.69	112.56	99.626	105	103.67	99.588	105.65	106.76	111.94	103.95	110.04	111.61
97.915	96.392	96.679	108.99	99.86	99.536	99.532	97.819	105.19	102.04	100.16	96.577	97.949	104.55	105.57	103.26	102.29	104.71	107.38	106.87	96.113	105.59	98.217	88.73	101.8	104.88	96.016	101.74	101.22	88.949	107.55	91.515	95.87	98.656	113.38	97.5	105.48	97.655	97.446	104.71	102.36	96.628	103.74	96.42	100.22	99.794	110.86	98.961	101.61	96.131
102.41	108.67	104.51	101.47	105.67	98.97	117.39	104.17	106.72	106.36	99.529	97.789	97.998	100.17	105.47	97.966	98.625	110.82	106.93	102.13	105.24	99.734	108.99	107.57	104.36	101.86	104.31	110.37	105.48	108.06	96.45	100.7	103.32	106.01	107.15	110.72	110.56	103.7	107.85	108.01	111.39	108.82	114.28	99.826	106.15	107.13	105.6	106.7	93.041	101.1
102.39	104.91	97.979	105.69	104.92	96.848	103.08	94.44	95.952	97.366	95.627	98.349	101.17	86.881	100.46	97.622	112.66	102.11	95.317	100.68	103.7	97.083	101.01	105.81	93.951	98.951	95.366	89.725	95.003	96.622	97.214	106.81	99.677	96.108	104.6	100.05	100.66	101.5	108.98	100.39	100.96	93.545	96.493	100.39	105.06	97.19	96.206	97.558	98.985	102.69
108.3	101.29	108.4	103.26	101.74	109.99	106.23	110.7	105.02	116.25	102.69	114.76	103.85	110.64	106.19	96.329	107.67	110.06	111.81	99.826	109.16	104.77	109.24	103.08	99.283	108.97	102.96	109.19	111.03	102.42	110.61	111.69	108.63	101.16	99.955	103.32	112.02	107.67	111.67	110.34	101.74	97.662	104.42	115.97	103.48	105.45	107.24	98.16	110.34	108.8
104.87	99.159	95.606	103.88	98.115	89.549	103.23	98.93	96.988	91.82	97.255	97.624	87.544	95.671	105.64	95.414	96.467	97.337	93.336	96.326	89.617	102.15	100.68	96.112	93.427	95.774	93.721	101.79	97.336	100.01	100.06	101.43	100.07	99.535	95.169	98.986	91.374	95.556	107.87	99.202	104.77	95.149	108.2	99.554	105.57	100.45	105.18	109.03	102.13	109.98
100.99	105.3	100.22	92.434	104.37	97.055	96.173	104.32	106.87	97.97	108.73	99.973	90.839	106.56	107.34	105.97	102.19	99.666	99.685	90.343	96.49	98.575	107.79	107.24	104.87	95.204	99.043	100.26	100.29	97.106	97.048	110.17	95.478	91.001	109.96	94.108	92.653	95.278	105.16	95.344	96.931	96.637	98.438	97.189	100.21	101.56	107.66	100.67	109.51	107.45
118.8	116.06	111.89	120.82	118.87	119.24	116.07	120.78	109.19	110.76	111.36	116.58	119.43	119.56	115.56	124.16	113.1	120.83	113.75	118.44	126.31	113.89	121.18	119.67	113.46	113.85	125.34	120.44	122.84	121.35	127.51	117.67	109.54	118.3	118.86	123.02	124.21	114.65	123.62	127.99	120.13	125.13	117.55	110.67	114.87	116.82	117.84	120.67	121.11	126.43
101.32	118.14	106.7	109.03	103.68	100.66	113.78	98.805	112.31	107.66	94.306	105.65	108.53	114.52	96.856	103.16	104.68	104.56	112.34	100.22	105.58	113.94	105.72	112.12	104.98	101.84	116.07	105.51	102.44	98.642	110.51	107.57	103.79	102.5	106.74	111.11	104.28	101.98	100.92	113.09	102.58	96.23	103.57	97.192	103.21	112.98	106.42	106.03	112.56	98.993
111.44	106.74	110.98	103.82	117.98	109.59	114.07	108.66	111.73	112.32	107.28	107.65	110.76	107.8	113.16	112.53	120.23	104.96	109.77	106.97	113.1	111.43	112.64	109.27	115.92	114.63	114.25	121.64	110.19	110.6	108.09	113.18	117.97	111.92	114.96	114.58	113.29	114.92	109.9	107.53	105.25	104.85	110.82	114.01	112.22	104.69	105.08	105.18	115.97	106.28
114.4	108.94	109.39	118.99	112.06	115.6	117.92	106.68	113.88	115.97	118.79	120.55	110.78	106.11	109.74	107.08	106.93	105.43	112.19	106.01	112.23	114.68	122.69	117.39	111.69	105.86	108.26	113.99	108.4	119.09	111.46	107.33	110.78	116.34	109.42	103.97	118.65	118.42	106.51	121.8	116.2	102.76	116.93	115.07	116.27	110.48	115.37	111.2	113.78	113.61
107.02	112.41	111.33	108.85	114.09	109.25	106.1	102.2	103.46	106.16	109.83	113.78	102.07	108.28	102.61	106.49	104.04	97.723	108.53	102.11	100.85	112.93	112.1	106.79	109	108.72	104.19	103.99	106.16	100.47	102.05	105.74	96.87	111.27	105.77	102.04	101.63	102.45	97.508	106.93	99.831	106.15	106.12	104.15	110.48	111.55	92.343	111.16	108.28	93.559
112.65	112.22	120.73	106.2	110.82	111.21	115.75	114.25	109.44	122.71	119.53	113.31	105.98	117.74	125.03	102.71	107.22	111.92	114.95	118.53	104.06	111.69	105.77	116.37	114.18	115.97	112.36	112.47	112.05	109.16	119.55	105.42	105.63	107.65	110.48	116.09	113.51	114.8	113.29	110.83	114.28	117.4	119.84	106.59	109.44	92.817	108.13	114.52	114.29	107.22
114.03	105.07	104.76	105.5	104.43	110.52	110.48	108.34	103.34	105.68	110.08	104.4	97.581	104.98	106.26	113.08	109.02	117.16	106.82	107.42	114.3	113.42	105.97	108.03	100.78	116.62	103.96	103.27	106.87	107.5	106.63	106.75	105.23	113.05	109.45	118.98	106.82	99.218	109.17	99.481	111.04	110.52	103.84	107.56	112.24	101.93	98.591	105.37	99.052	96.518
115.73	107.9	115.03	110.48	106.02	102.19	115.12	109.83	114.38	114.72	114.4	112.17	112.18	119.5	110.32	121.99	115	108.58	114.38	119.05	108.33	110.54	109.73	113.75	113.53	108.14	109.97	112.03	104.79	107.58	108.63	117.41	116.74	108.59	110.68	115.39	112.34	112.29	112.91	110.64	113.84	109.74	102.72	116.79	117.7	116.17	119.92	111.21	111.24	111.54
93.639	112.54	99.993	105.72	112.42	111.9	108.96	110.37	109.24	103.11	111.86	104.97	113.59	106.4	105.62	114.23	102.56	106.85	103.17	117.13	104.98	109.76	95.936	114.49	105.47	103.41	105.6	116.25	111.02	111.18	113.85	100.4	111.95	101.08	105.52	107.36	109.38	98.856	112.92	107.13	105.24	107.17	101.47	114.2	102.28	101.68	101.36	106.87	109.72	108.11
105.27	116.55	108.92	115.45	107.71	104.82	120.47	113.43	101.6	105.01	107.29	107.56	115.91	107.35	110.73	109.99	119.32	115.2	107.08	122.77	107.46	112.34	110.85	114.86	117.79	107.77	107.7	113.85	107.33	108.09	119.56	114.46	103.71	113.6	109.31	104.87	118.48	102.94	117.17	105.94	109.39	113.27	116.56	108.61	99.458	115.81	113.1	106.98	108.87	113.96
106.29	110.51	96.425	105.38	106.67	103.17	109.83	110.44	94.238	97.313	102.3	101.56	110.99	101.3	91.602	105.7	96.322	106	96.513	99.87	108.65	109.81	103.47	101.44	107.54	117.89	105.96	112.34	95.694	108.41	99.092	104.89	103.18	103.67	111.37	101.3	104.1	105.57	95.139	96.761	102.46	108.62	102.76	107.06	107.02	97.745	116.62	108.91	106.63	104.14
108.98	106.42	105.91	102.51	111.01	110.4	115.99	109.95	107.38	102.7	105.34	119.52	102.62	108.78	105.31	106.44	108.19	123.21	102.85	111.07	109.17	106.68	107.31	112.44	106.24	105.69	111.48	108.69	105.02	117.06	104.44	112.38	108.43	99.564	103.93	114.02	110.32	110.76	112.38	107.33	104.05	107.33	106.73	110.21	107.44	108.83	107.82	120.11	112.13	107.41
112.97	123.17	114.89	113.59	113.56	121.54	116.86	116.81	111.36	123.28	118	125.13	118.61	107.36	116.94	109.73	116.73	114.78	110.2	123.85	122.62	115.11	121.08	118.07	120.23	112.51	115.17	126.06	114.34	111.58	115.78	121.16	114.51	122.33	118.26	107.53	112.88	117.49	121.44	116.07	107.39	119.59	112.65	114.01	117.03	113.65	122.33	113.02	111.95	120.1
112.54	112.51	118.78	111.15	118.97	114.59	101.27	113.08	106.67	103.64	114.45	107.29	121.02	117.06	108.63	115.03	102.53	109.83	116.96	119.98	115.11	106.84	110.06	120.01	106.58	114.25	106.58	112.25	120.12	107.08	113.65	109.83	119.41	110.39	120.97	112.77	117.57	106.37	110.79	120.99	110.87	106.43	114.13	115.91	107.59	109.85	110.74	110.64	112.76	113.42
98.316	108.48	106.86	111.99	104.42	106.77	104.47	105.9	105.58	106.07	114.12	106.07	107.25	100.46	97.137	106.65	107.09	106.37	108.93	101.21	112.44	95.913	109.09	106.33	108.57	108.72	107.03	103.95	102.4	101.47	109.93	103.09	114.33	106.94	101.68	103.1	109.33	101.03	102.25	102.1	110.96	100.56	97.136	100.01	109.6	108.38	107.97	105.72	102.88	101.55
93.464	113.38	105.57	102.34	106.28	93.697	115.45	99.904	100.75	102.6	109.09	109.76	113.7	101.77	104.22	98.329	101.35	102.92	110.42	113.17	111.75	104.83	101.74	105.08	98.244	101.35	100.15	100.65	108.2	107.26	110.91	96.651	107.29	106.97	104.69	99.783	101.16	101.36	112.65	100.75	114.94	106.74	113.3	104.11	104.87	102.52	109.29	111.71	112.51	108.72
117.24	103.63	119.77	109.91	106.23	104.82	105.28	100.51	117.79	110.71	107.9	110.53	114.59	110.87	116.06	105.94	106.59	128.46	113.69	111.23	115.32	106.38	115.33	109.08	113.35	109.81	113.51	109.82	110.87	114.42	106.04	108.64	111.23	106.6	111.55	113.97	110.05	112.95	110.79	108.03	108.03	104.13	114.42	109.8	108.12	122.31	114.87	111.39	105.09	112.25
103.91	116.28	109.82	120.9	101.94	108.07	114.27	120.78	101.35	114.33	114.97	111.04	118.81	116.75	113.95	104.88	112.35	120.06	111.17	105.86	105.51	115.19	105.17	119.35	107.38	111.21	108.68	114.53	118.29	116.26	116.3	119.54	104.69	108.45	110.74	110.66	112.73	116.17	117.42	110.07	117.25	100.22	111.51	105.27	112.03	115.46	111.66	101.31	109.27	106.59
96.641	119.25	108.56	105.72	109.71	103.55	115.87	120.16	109.07	117.44	108.22	105.7	106.11	101.9	118.82	113.5	109.89	119.43	112.16	104.71	111.61	106.77	111.51	102.85	109.84	109.29	110.03	104.67	111.99	108.57	114.24	110.99	118.88	118.75	105.22	103.57	104.56	112.96	104.08	115.69	104.03	102.89	101.58	111.54	118.31	109.3	112.45	109.34	105.22	113.01
104	107.8	114.29	111.61	117.21	104.43	112.2	110.64	112.67	111.4	103.98	116.53	112.49	109.22	112.51	105.23	114.55	112.06	107.76	109.7	110.99	104.85	108.99	107.64	108.01	118.24	114.71	102.2	109.61	100.05	111.49	113.63	113.87	105.46	106.86	104.49	108.46	115.86	105.51	103.68	104.59	115.81	107.07	110.17	104.58	107.5	121.57	110.33	97.593	109.89
97.339	101.23	102.26	103.33	98.138	101.72	100.17	111.85	108.22	104.32	100.35	109.07	89.649	96.26	98.811	102.56	97.481	100.4	103.69	105.21	94.529	103.77	105.18	96.999	109.41	103.98	104.2	100.77	98.507	103.44	103.54	98.916	99.234	106.12	100.92	94.329	98.61	91.824	102.48	96.188	101.46	97.699	105.22	101.74	103.6	101.28	97.009	103.25	90.852	110.12
100.88	101.13	97.793	101.48	103.05	90.68	104.19	90.187	101.16	93.895	98.091	107.45	101.47	101.2	98.769	102.56	111.53	94.269	105.14	101.94	101.3	97.086	107.14	105.48	92.535	90.463	92.582	96.024	102.91	103.31	106.53	98.442	97.147	108.93	102.37	97.505	91.014	95.046	99.092	99.248	98.398	98.846	105.77	108.52	101.1	98.841	105.43	102.98	91.37	94.774
103.63	93.887	103.33	100.87	101.17	101.27	93.491	102.31	97.236	98.122	105.54	105.11	96.227	92.565	100.72	107.22	106.45	91.294	102.04	104.37	100.87	104.47	97.32	97.272	110.64	99.808	100.06	99.37	101.06	105.24	104.9	106.22	91.991	104.21	99.131	98.326	104.18	106	101.88	88.309	95.764	93.976	90.217	105.9	105.52	90.431	106.7	98.768	102.38	92.537
97.209	103.46	99.878	100.7	109.48	108.37	101.6	103.07	109.74	108.26	105.87	111.07	107.73	108.07	112.19	100.13	106.86	100.9	107.51	111.97	104.17	107.44	100.43	110.51	103.27	106.49	99.377	99.034	116.76	108.55	112.03	109.3	107.24	103.26	110.83	107.49	98.112	99.751	108.48	110.57	105.69	108.27	98.049	103.27	103.48	104.16	102.66	106.14	111.97	106.01
104.98	110.21	96.497	104.49	102.2	109.12	106.14	100.9	101.8	108.05	105.26	109.97	112.28	104.05	109.66	102.04	108.77	112.97	101.63	106.41	103.64	111.42	108.63	113.82	112.81	105.85	104.85	101.38	114.44	109.31	109.57	99.931	99.482	115.52	104.25	97.929	101.39	100.25	111.35	107.51	106.94	101.73	109.3	111.09	101.81	95.638	103.14	104.79	104.92	107.33
115.03	110.97	107.9	102.55	107.33	107.29	107.01	106.12	105.42	110.63	101.28	101.34	100.25	106.43	111.53	103.95	109.69	112.72	112.86	107.92	104.08	108.44	102.63	109.28	107.55	103.88	114	108.54	111.84	102.92	107.83	100.18	109.03	113.9	106.36	107.79	103.28	102.41	104.44	102.23	108.76	109.89	116.11	107.03	110.4	103.2	110.64	97.289	115.02	108.93
121.45	112.67	111.59	110.52	113.62	117	120.35	110.35	109.39	116.42	106.66	108.89	112.57	109.42	116.65	114.37	113.42	114.99	117.45	110.82	120.91	119.29	119.72	120.21	108.36	114.55	111.12	110.98	117.56	125.87	108.54	118.94	116.07	114.68	110.14	112.52	112.44	114.13	112.16	102.18	114.08	117.18	111.34	106.28	108.23	109.95	107.76	112.93	107.7	111.98
110.8	107.04	103.33	99.713	105.12	109.42	103.26	107.69	110.16	100.69	108.22	109.14	98.381	106.39	104.17	108.77	97.545	103.77	110.39	103.56	104.74	104.49	98.781	108.94	103.3	103.92	102.6	109.49	103.7	106.27	106.6	108.59	109.67	102.07	106.5	113.48	94.661	101.16	106.83	113.91	105.63	100.36	101	98.044	98.275	102.95	111.27	107.45	107.5	104.89
90.126	97.143	91.938	97.342	95.098	100.32	99.738	102.37	96.343	104.86	110.18	100.18	94.28	100.83	105.49	92.277	102.41	96.56	98.537	93.69	93.765	95.102	105.73	95.65	90.765	96.476	97.366	97.45	101.78	103.07	97.5	95.529	102	104.03	100.21	90.704	114.36	95.787	106.4	93.45	101.49	97.735	111.72	108.45	98.918	104.24	96.012	100.39	98.69	94.604
97.742	96.962	103.91	98.263	95.161	102.72	102.94	98.554	102.2	92.3	99.51	107.82	107.59	94.37	91.363	103.09	103.45	103.78	96.367	101.41	93.698	106.06	93.403	99.066	105.16	96.622	103.41	99.204	101.81	104.84	91.34	112.97	104.54	101.3	108.93	105.24	103.11	103.66	100.09	99.782	105.16	95.001	99.084	106.22	104.57	95.55	96.316	92.975	104.66	97.99
118.96	112.65	110.78	111.11	103.88	109.04	114.47	112.42	108.74	114.82	114.97	119.74	114.73	97.408	105.28	103.94	106.63	106.11	103.43	110.95	111.25	125.98	119.03	116.07	110.48	105.61	118.43	111.07	106.57	105.12	110.77	119.44	107.99	110.18	110.05	117.9	105.72	107.07	111.38	112.89	101.09	106.53	104.18	114.56	113.35	117.02	115.81	109.35	109.21	106.56
105.67	105.63	113.87	106.86	97.772	117.02	112.44	113.49	107.67	102.2	107.2	106.78	105.59	105.1	108.68	101.08	100.86	105.88	109.67	110.56	102.69	106.31	99.791	113.39	94.056	104.99	107.87	103.9	111.99	100.93	94.74	98.218	90.626	95.787	112.18	109.98	107.01	110.93	111.36	110.96	100.76	107.42	99.97	109.09	108.43	103.29	103.84	107.06	105.77	96.264
95.641	95.524	103.28	107.52	99.881	112.27	92.239	114.65	97.112	103.04	111.15	101.9	110.38	99.922	97.722	102.69	109.22	104.76	114.35	106.74	95.764	107.95	103.58	96.979	98.102	108.2	90.775	102.32	108.18	108.69	104.8	99.554	103.04	103.62	98.189	109.29	109.37	110.03	115.52	109.85	94.162	114.35	103.94	106.87	110.48	95.038	108.51	108.51	115.64	109.62
111.82	110.35	118.76	122.93	112.24	102.61	106.65	114.04	106.42	108.33	112.9	109.92	111.89	119.39	113.02	111.48	105.14	107.6	115.05	113.73	116.63	114.73	106.87	113.93	107.6	101.74	115.48	118.38	111.84	116.67	115.33	120.51	115.27	109.99	109.24	107.53	112.65	113.93	111.65	104.33	113.34	118.16	109.39	118.91	115.68	116.55	110.85	112.56	117.38	113.46
110.35	120.63	104.35	108.15	108.19	106.54	114.66	111.78	120.45	120.26	121.26	113.36	111.58	105.73	114.57	117.41	110	115.33	107.14	118.45	107.53	113.92	104.55	118.39	111.26	105.01	114.5	103.51	115.27	107.67	110.13	120.35	103.64	109.71	107.85	109.29	105.36	120.23	111.3	117.79	119.63	114.41	116.63	108.91	106.52	112.73	111.2	110.39	110.44	108.63
95.249	104.29	95.08	92.384	104.64	96.651	98.956	109.28	93.605	104.93	108.56	101.35	100.14	104.53	88.565	97.86	109.48	100.66	99.291	94.114	102.47	99.644	104.32	98.845	99.881	104.35	103.53	103.25	100.67	99.887	102.6	100.53	97.873	108.93	97.532	95.562	98.143	97.788	96.116	101.51	101.05	92.958	99.184	103.35	103.72	105.96	101.56	91.946	97.418	97.344
112.57	105.74	106.83	106.73	119.3	114.23	117.44	109.59	100.74	119.71	115.97	113.32	114.82	114.83	116.56	116.47	105.98	120.56	104.47	111.77	117.28	117.38	110.83	116.44	118.25	118.88	117.51	122.15	119.19	117.45	110.89	121.3	112.52	116.52	118.35	116.1	119.88	111.97	109.17	121.81	120.31	121.37	112.26	113.23	119.95	112.74	114.44	107.94	112.21	115.91
107.22	98.585	109.92	104.14	104.63	111.64	110.12	107.34	106.21	104.06	102.64	107.38	107.14	107.35	95.335	98.025	110.34	106.9	105.07	100.75	102.06	108.14	99.663	113.22	98.714	105.06	112.82	110.68	105.46	101.02	101.88	107.28	103.46	104.23	101.82	98.792	105.54	106.16	100.18	99.276	103.86	107.53	106.38	113.47	113	98.686	106.97	100.57	108.23	106.91
108.94	111.02	95.905	108.14	109.71	108.41	107.24	109.42	98.898	98.946	106.75	102.09	103.01	108.99	100.95	101.14	104.9	108.2	106.03	107.79	106.29	109.97	100.49	97.327	101.54	97.501	104.26	110.92	105.87	112.2	109.36	109.43	103.51	100.04	110.44	109.98	97.9	104.03	94.55	104.95	111.37	110.28	110.69	111.42	115.27	100.97	100.7	105.54	104.94	114.36
106.82	114.33	102.86	104.29	115.43	104.61	104.26	110.72	105.21	95.415	97.563	95.47	102.84	98.908	111.4	111.89	103.32	97.584	114.03	93.86	109.99	105.59	104.41	102.18	108.62	110.1	115.59	112.14	107.35	89.947	112.6	104.61	105.88	109.03	100.6	98.101	96.331	95.656	99.268	114.31	100.7	107.25	107.7	107.61	106.47	107.92	96.516	103.2	106.37	102.79
110.95	114.69	106.23	112.88	106.13	113.22	107.67	109.79	100.34	114.01	103.91	110.9	101.76	115.39	111.15	114.16	113.65	118.73	107.43	109.35	109.99	107.33	109.75	107.47	116.44	104.92	112.26	108.21	101.62	114.33	110.04	114.29	109.05	105.39	112.41	112.18	110.36	102.3	118.23	109.33	111.07	108.46	111.58	107.1	112.34	114.59	110.19	99.006	106.08	118.02
118.87	103.57	111.95	98.023	115.26	114.06	103.3	99.945	111.36	114.97	107.73	107.32	92.434	111.16	111.41	96.001	105.3	112.3	99.873	102	113.67	119.11	111.23	107.98	114.44	112.07	110.62	110.76	97.248	104.72	108.82	107.52	109.92	109.69	105.9	108.91	104.61	112.12	101.39	108.11	105.16	109.73	102.28	113.02	107.25	110.78	97.048	110.53	99.968	108.05
102.57	117.63	96.305	115.74	106	109.8	114.55	102.9	109.9	108.94	107.89	101	101.22	115.59	101.18	103.95	114.21	102.82	94.911	100.16	107.65	107.93	108.34	102.37	111.87	99.681	115.18	113.57	104.26	107.38	99.477	99.31	100.43	104.58	98.641	113.48	109.11	108.88	110.9	105.45	103.54	101.78	108.25	99.494	98.787	109.16	106.85	107.2	107.98	110.75
107.19	104.15	100.51	109.18	106.63	103.22	105.26	113.85	101.13	114.4	104.29	109.03	103.79	101.24	100.06	100.08	107.64	101.48	112.38	100.87	106.52	104.81	108	98.937	105.31	106	100.92	105.73	104	112.8	91.176	108.69	104.2	105.05	93.856	106.95	105.4	113.65	105.31	100.93	110.62	105.75	101.99	105.46	108.01	100.73	107.71	103.76	106.97	103.11
101.44	112.28	110.31	110	108	108.7	115.02	101.95	103.58	115.76	108.5	102.7	109.46	110.15	115.6	120.9	111.38	114.33	101.22	109.43	114.22	111.65	111.54	112.54	100.6	115.39	103.18	122.3	109.14	110.78	113.09	109.71	104.35	117.63	112.15	106.57	104.74	104.96	116.74	103.69	106.39	106.3	112.78	107.22	106.36	113.83	115.15	98.711	112	111.43
102.65	101.07	109.57	109.66	101.59	92.974	100.14	107.34	103.99	112.65	109.71	112.97	110.99	110.04	101.95	116.5	112.48	103.83	105.45	97.586	109.6	102.97	108.79	109.27	119.24	109.53	103.96	107.31	98.52	95.043	101.59	114.56	114.32	120.9	97.763	109.38	107.32	101.68	112.41	109.98	110.87	124.06	111.51	103.94	111.06	108.22	109.53	113.38	104.68	109.22
112.76	104.84	114.9	107.78	105.97	106.59	111.91	102.15	102.57	105.86	108.74	114.2	101.52	104.48	107.69	101.12	117.06	104.86	105.83	113.9	103.33	105.89	112.84	105.13	105.88	102.8	113.17	112.82	106.73	109.12	100.71	102.98	111.92	109.03	103.05	99.268	113.87	105.07	100.61	100.24	108	109.15	107.16	106.28	103.98	104.37	103.57	112.25	103.83	105.39
106.74	94.137	107.45	92.129	106.77	96.063	101.65	98.833	104.9	96.987	102.87	102.37	98.657	101.32	105.09	94.121	101.87	100.65	112	99.027	98.45	103.91	94.043	94.492	105.91	101.2	107.7	99.311	100.08	96.643	96.862	101.51	95.786	98.757	99.554	98.943	103.09	96.054	101.66	92.205	109.84	98.831	99.539	99.276	95.289	111.6	91.452	104.46	102.59	99.912
113.65	104.41	112.66	98.268	104.03	114.97	108.65	101.17	110.72	105.41	109.96	100.21	107.58	109.11	117.3	106.67	105.4	105.05	102.56	99.763	99.476	102.74	114.22	108.74	105.94	102.99	114.22	108.86	104.59	100.4	110.36	107.01	104.81	103.69	108.66	115.7	97.541	108.36	108.08	105.12	102.13	105.34	105.92	105.19	102.15	98.503	106.04	102.65	110.58	99.171
106.49	109	108.33	99.156	104.24	103.46	99.53	104.32	102.15	106.46	103.02	105.98	116.13	107.18	114.82	117.4	102.78	105.76	99.189	109.47	103.5	99.348	116.99	104.91	102.38	112.62	99.551	114.4	104.85	108.73	103.75	105.65	102.02	110.09	98.873	109.93	105.7	109.96	111.34	103.1	105.31	115.41	104.39	107.67	107.99	107.27	108.11	95.575	109.47	105.17
105.38	99.905	97.73	107.82	109.19	104.8	107.11	110.47	103.54	109.15	108.39	99.832	108.21	109.93	105.56	104.67	98.975	101.15	103.42	101.83	98.088	112.45	102.19	101.3	108.25	108	104.2	113.81	107.98	104.8	109.5	93.437	108.62	97.671	104.24	110.28	109.62	109.89	104.22	103.18	108.18	105.1	107.5	106.93	112.66	103.3	97.821	107.52	101.95	113.1
104.85	105.2	114.5	109.07	118.49	105.61	113.84	113.78	111.25	109.44	111.91	112.87	112.59	110.12	104.06	120.91	115.85	104.59	107.47	116.67	105.97	111.89	104.2	112.33	104.43	106.32	99.738	112.13	107.78	115	115.6	115.59	108.66	111.81	112.87	111.63	114.23	107.19	120.55	109.01	117.92	108.13	114.22	111.42	119.53	120.02	119.97	115.89	101.66	122.38
106.45	101.17	99.004	103.87	103.62	97.47	99.311	109.71	103.22	111.33	103.94	90.797	107.69	107.29	109.25	109.64	106.36	98.606	107.49	108.02	113.79	107.23	109.32	99.166	108.52	102.17	104.54	106.52	110.88	94.883	105.06	100.13	105.71	103.37	109.4	103.48	99.477	107.02	106.16	108.29	109.43	105.96	97.986	105.22	114.34	115.07	99.756	93.217	109.26	102.9
107.87	110.35	98.959	109.45	111.05	108.82	120.16	99.332	107.2	106.62	102.63	109	101.02	113.82	117.6	110.27	113.77	104.79	108.24	106.86	110.21	107.92	113.29	104.8	108.83	102.66	103.88	109.94	109.61	114.77	112.82	102.26	117.76	110.44	101.21	106.12	105.13	114.11	99.548	101.5	109.77	110.45	105.9	103.04	111.17	113.37	104.56	104.58	105	107.82
99.814	105.41	100.08	99.7	107.53	98.431	101.79	90.528	103.5	98.935	107.71	91.767	112.78	103.59	99.033	96.454	98.847	99.095	103.52	97.395	104.53	100.25	99.109	93.353	95.026	97.191	92.675	100.55	92.562	105.4	99.007	96.952	99.737	102.53	95.915	107.06	102.45	99.624	98.899	98.88	101.14	99.568	98.883	95.573	102.38	97.17	97.342	101.62	92.068	102.28
105.97	106.91	113.31	105.51	97.081	107.55	102.05	105.91	107.61	98.382	96.451	92.642	98.215	109.74	106.9	103.18	108.82	109.16	96.388	105.26	107.23	98.167	112.86	107.54	97.687	101.96	96.732	105.54	98.528	100.26	104.5	109.86	101.42	105.2	110.7	110.42	97.175	112.91	100.07	108.13	105.92	102.47	106.22	104.17	114.51	102.88	102.5	108.59	114.34	112.03
115.08	113.75	107.08	106.23	107.48	119.11	114.5	109.47	108.45	111.75	112.07	110.51	118.32	108.77	107.59	116.52	112.74	118.31	111.34	103.1	118	105.33	111.6	116.79	111.34	111.85	109.83	113.86	94.214	114.95	108.93	110.03	112.33	112.09	105.89	120.66	105.16	111.78	109.79	104.7	109.63	107.66	111.57	113.53	105.84	113.65	108	111.5	111.83	112.56
97.665	105.72	109.48	108.44	96.726	107.41	101.9	112.14	103.48	104.55	106.47	89.834	107.77	104.31	98.883	104.02	107.74	111.26	106.18	100.78	106.74	108.35	104.68	111.38	105.03	103.49	112.93	107.93	102.73	108.97	105.87	107.92	106.88	108.31	103.83	101.77	104.48	105.53	97.706	101.26	104.04	113.4	105.03	104.85	98.809	106.27	105.84	100.41	107.49	105.66
106.98	112.89	117.34	116.54	121.6	114.88	115.62	112.5	111.36	111.97	110.31	114.21	111.39	101.54	104.7	110.15	107.12	109.54	111.21	113.52	108.26	107.98	114.74	103.26	120.69	108.91	115.27	115.79	110.01	112.35	112.21	110.71	116.37	111.83	115.54	105.47	102.39	110.3	109.22	105.86	109.42	115.59	110.29	108.34	110.88	110.96	111.03	113.84	123.22	112.31
110.15	103.55	101.7	105.46	101	112.83	96.661	109.2	106.74	110.59	105.05	101.26	105.23	97.739	100.6	111.16	112.39	107.99	98.821	103.77	102.34	108.6	108.75	101.9	103.07	107.06	103.74	103.36	100.69	109.23	96.655	95.643	106.79	104.12	101.84	95.871	108.56	96.567	105.54	107.01	94.112	104.95	103.29	114.25	101.1	105.7	103.94	112.25	99.256	110.63
105.05	105.52	101.65	110.68	106.39	102	103.77	99.605	99.96	109.16	105.23	104.62	105.48	106.61	100.43	99.114	103.14	108.57	101.9	102.56	108.22	106.95	103.83	107.37	110.81	113.12	112.84	105.87	110.58	97.396	100.82	107.75	110.92	108	99.978	98.675	103.78	105.94	103.96	98.809	100.03	112.55	107.53	104.29	110.43	106.9	104.64	110.8	105.81	101.14
108.8	104	102.46	100.13	97.703	110.4	103.25	103.57	100.81	99.16	112.84	108.78	108.33	97.571	101.56	100	101.74	98.899	102.88	101.33	102.7	115.19	102.31	100.44	110.12	107.62	105.6	105.97	112.53	105.99	103.54	105.6	111.01	110.63	105.19	107.62	105.59	104.66	100.94	104.54	105.54	106.26	100.84	100.48	104.57	106	102.97	108.94	104.73	100.57
112.25	108.66	124.04	102.99	105.1	115.2	119.28	102.81	111.91	106.18	112.35	108.34	107.3	115.3	108.8	109.13	109.94	113.16	108.34	104.1	109.86	104.9	108.27	114.79	112.3	113.14	114.35	100.15	113.48	106.53	107.44	117.08	120.91	108.9	113.2	105.88	112.01	105.97	104.27	107.97	108.46	114.12	118.63	98.495	111.07	107.18	105.72	115.02	113.87	108.02
111.22	115.37	110.26	115.11	102.71	111.53	115.38	106.45	110.71	111.61	98.387	104.71	107.5	120.02	111.13	118.19	110.35	109.17	112.82	109.9	111.95	116.55	112.16	116.98	119.63	108.01	108.05	105.8	108.12	114.59	118.59	112.77	108.94	111.76	120.67	107.82	116.95	114.5	114.78	115.29	109.18	115.01	115.9	104.46	108	103.99	106.19	115.85	108.55	109.21
98.54	113.76	106.04	117.15	109.11	104.08	113.43	115.99	118.23	99.948	109.01	101.66	109.11	110.6	110.57	103.12	113.12	116.58	105.2	109.27	107.3	116.45	114.6	108.93	109.34	106.05	116.14	118.05	113.54	112.01	103.44	111.57	115.39	109.43	106.97	108.88	112.22	115.01	122.02	112.59	105.06	100.01	116.37	113.19	108.03	116.45	112.95	105.7	121.12	115.99
103.81	118.39	107.03	107.02	104.69	96.421	103.72	101.18	110.39	98.701	103.78	101.44	104.84	112.21	110.43	108.46	113.53	96.53	113.86	105.52	106.76	111.95	96.798	106.01	103.01	100.6	105.2	99.134	108.75	98.633	103.36	104.83	98.832	107.84	100.01	109.27	106.02	99.2	98.817	110.42	98.682	109.8	107.25	107.22	106.46	100.89	107.76	104.48	110.85	113.06
118.16	105.22	112.3	114.77	111.31	105.11	107.28	107.78	118.24	113.95	106.05	116.14	110.94	106.56	99.374	116.74	109.1	113.19	107.33	106.37	105.05	100.21	105.99	109.02	108.78	117.06	115.44	105.94	109.21	108.63	119.27	111.24	110.76	112.17	107.11	109.75	111.35	103.29	113.92	119.05	103.72	107.22	116.12	109.88	109.71	114.28	110.48	110.13	118.63	99.057
95.366	98.807	95.006	101.16	99.926	91.6	98.489	100.51	96.296	87.466	109.86	98.72	95.624	96.512	99.249	107.92	93.311	87.717	99.88	100.94	106.11	98.318	95.577	95.76	102.44	103.14	94.157	107.35	96.247	90.308	95.862	99.924	95.792	99.759	111.49	95.309	100.94	94.902	89.1	101.88	91.325	99.065	96.6	101.95	102.84	99.496	99.59	100.74	90.14	104.62
103.88	103.25	100.34	108.41	105.58	108.54	113.81	101.8	101.75	111.66	107.43	105.18	107.67	95.549	109.9	104.3	118.76	109.4	107.78	102.03	92.296	102.91	112.19	107.66	105.95	111.74	106.92	105.91	106.12	115.58	103.38	103.87	109.21	106.55	109.57	109.04	110.07	102.34	99.291	102.85	99.917	103.08	111.54	104.57	108.55	107.06	109.51	94.839	101.2	107.02
103.69	115.33	109.42	112.74	104.27	108.3	107.16	119.97	108.08	115.87	102.37	110.35	103.29	113.19	113.99	113.03	111.83	109.58	112.28	106.52	117.1	112.17	109.56	107.96	112.9	116.87	103.52	111.09	116.91	117.27	108.5	106.25	117.7	115.97	105.42	116.46	114.85	106.44	106.12	111.26	114.63	112.79	112.56	113.58	118.95	113.23	112.27	114.87	106.27	118.25
105.19	108.38	110.71	96.391	106.78	108.06	108.32	106.6	109.11	112.28	106.66	110.57	103.24	102.05	110.94	104.38	106.91	108.18	110.27	105.31	105.49	104.01	107.93	107.32	107.31	104.71	105.04	101.6	104.16	93.594	110.9	107.62	99.285	110.07	106.32	107.61	112.16	114.87	100.04	106.69	100.09	115.98	105.53	108.27	105.81	102.02	107.47	104.92	106.68	103.08
116	106.17	115.78	114.73	111.58	107.97	106.48	113.82	112.63	111.48	115.14	115.86	107.55	110.92	104.69	108.15	119.64	121.41	104.37	115.95	109.49	107.58	108.8	109.55	105.11	121.73	111.88	109.72	113.43	111.73	107.8	110.99	117.82	109.93	118.32	109.18	119.47	111.76	114.39	115.1	107.42	110.2	118.7	106.72	109.68	118.6	105.36	112.03	110.75	103.83
102.25	103.47	112.98	101.92	106.09	111.05	102.1	100.29	113.97	106.63	97.696	110.62	98.713	100.6	114.67	110.61	105.6	108.41	103.98	100.34	112.69	105.35	111.4	97.483	109.76	103.72	107.26	93.583	110.19	106.33	98.355	105.53	101.06	99.595	107.25	106.35	109.38	115.19	108.42	108.62	108.42	111	117.49	100.99	114.11	102.86	106.27	101.82	112.24	110.09
105.83	105.1	110.33	106.9	103.21	90.972	99.082	98.989	103.92	101.58	113.53	101.67	116.31	102.91	99.53	99.768	108.97	107.92	112.34	101.94	107.26	101.85	109.65	99.274	108.6	107.3	100.97	107.47	105.95	107.85	104.94	109.9	114.21	97.748	102.54	113.14	108.23	106.35	102.03	113.23	106.17	103.79	100.76	104.43	112.37	113.98	103.71	102.13	111.42	103.32
108.47	115.48	108.69	114.88	107.84	114.27	102.09	111.81	103.46	104.92	113.28	109.64	113.95	111.27	104.28	111.04	110.47	109.47	115.33	115.38	104.24	114.63	110.47	105.79	105.09	107.27	109.24	115.45	99.639	107.37	110.83	108.77	110.32	112.78	118.88	120.01	105.62	113.23	113.88	116.66	108.5	118.67	110.42	114.76	109.01	101.69	109.97	107.51	110.38	104.43
126.7	122.94	121.5	120.08	123.24	131.05	125.95	113.95	121.07	117.46	122.6	133.91	122.5	124.25	110.6	113.87	120.64	113.42	122.75	110.63	126.88	119.64	120.5	114.46	112.93	106.45	117.25	115.95	125.5	118.28	121.73	119.64	114.42	114.98	124.48	116.76	111.97	118.61	121.25	115.87	110.74	119.82	113.16	110.89	122.7	118.35	118	108.19	117.74	117
104.05	93.618	98.258	102.59	110.93	91.691	96.653	111.73	104.4	97.399	90.861	105.77	97.289	96.287	100.08	92.932	99.132	97.076	106.47	96	93.02	102.78	104.74	104.23	100.17	97.574	99.778	99.704	103.57	100.13	97.689	99.71	104.44	107.78	102.54	96.548	100.17	92.557	97.915	104.65	102.52	102.26	94.966	103.21	99.85	98.97	101.82	113.53	98.516	106.97
105.42	105.13	100.15	101.04	104.16	109.54	98.42	108.27	98.859	108.73	107.36	109.01	104.73	96.771	103.32	101.62	105.67	102.89	115.26	109.04	99.058	102.1	106.07	107.41	95.332	96.969	100.87	106.96	99.849	101.14	91.522	104.43	107.11	106.88	101.7	109.58	108.37	96.064	104.03	110.39	106.34	107.64	102.4	111.4	99.587	108.21	108.3	98.586	119.58	109.02
107.08	96.526	104.49	102.48	108.02	113.84	104.55	106.58	107.78	105.05	90.247	106.62	102.26	102.98	101.46	99.339	110.83	106.88	101.53	107.94	106.08	96.765	107.66	109.43	110.78	112.69	103.09	105.41	106.78	103.36	109.75	95.86	106.72	108.36	109.54	109.93	105.3	110.14	106.19	98.06	106.31	99.207	107.33	105.03	112.64	107.92	103.09	107.87	107.2	115.58
117.08	109.26	110.41	110.48	114.76	111.48	113.08	118.21	104.46	109.83	117.69	114.33	102	116.8	106.38	118.74	116.24	111.21	110.17	116.75	109.82	108.05	113.33	106.36	119.44	111.57	114.57	117.09	112.99	115.68	117.01	114.32	104.32	115.23	114.21	112.14	104.42	101.01	118.09	112.66	115.3	114.53	111.86	103.57	111.96	102.67	119.59	118.32	114.45	109.66
91.34	99.316	93.553	100.92	99.5	103.18	103.91	100.14	96.012	90.668	101.87	105.34	107.3	101.45	93.979	108.15	104.95	108.07	94.808	97.883	94.937	100.56	108.98	100.1	104.16	97.987	95.093	96.264	103.5	101.71	111.03	100.76	104.72	102.73	99.78	93.769	98.995	105.23	105.69	108.01	102.17	101.15	99.619	107.6	98.531	103.13	103.83	98.673	106.15	101.81
108.26	110.02	111.37	100.66	98.679	107.65	107.81	102.23	106.76	105.64	103.95	108.69	103.9	99.766	107.82	114.14	114.08	103.96	105.65	110.35	104.54	98.107	101.34	101.66	117.34	101.69	100.72	107.38	112.75	100.3	101.81	102.59	108.6	113.4	110.38	114.08	108.99	113.89	112.96	106.83	93.368	100.57	110.79	108.38	106.56	101.21	99.322	106.64	106.13	109.99
110.99	107.37	111.24	113.4	110.67	113.38	106.39	114.8	117.23	113.62	111.9	116.85	122.59	105.15	112.24	118.75	115.18	118.11	124.16	119.61	112.37	119.23	110.19	118.54	114.68	115.51	102.15	103.23	105.27	110.29	102.78	102.07	112.96	118.9	101.91	106.31	113.9	102.19	105.39	107.14	111.06	122.35	105.74	121.8	103.58	110.83	108.62	110.77	109.04	109.19
108.39	114.37	102.63	106.33	113.79	106.43	108.34	103.48	100.96	115.39	106.12	112.05	100.62	113.95	108.33	104.75	102.21	100.95	102.48	105.79	106.87	109.73	107.43	101.92	106.84	113.01	105.55	106.2	99.265	106.08	109.87	96.839	103.67	94.924	110.41	111.58	109.96	101.42	101.04	104.76	102.25	119.15	100.26	102.17	105.07	102.31	107.12	108.93	99.04	109.3
97.721	104.78	106.72	100.52	104.95	103.05	110.51	111.12	107.81	108.55	98.771	98.863	106.53	109.02	103.63	105.55	97.275	102.34	97.444	109.45	108.4	110.08	98.87	105.81	102.04	112.05	94.216	99.591	104.22	101.35	109.8	103.67	102.47	108.77	100.7	94.577	108.24	108.17	103.57	101.72	95.491	99.164	107.67	93.019	108.95	109.76	105.88	106.13	102.52	103.18
116.5	114.14	115.6	110.86	114.06	107.41	108.52	114.96	113.25	107.09	107.94	111.3	113.03	109.95	114.25	113.24	112.9	107.49	115.69	112.23	106.01	115.01	119.59	116.98	108.79	106.76	116.29	112.46	115.53	111.68	112.68	104.75	104.47	113.44	114.95	104.46	107.2	106.46	105.98	119.27	109.38	114.69	103.52	112.05	104.66	99.435	115.93	113.45	118.91	112.25
112.38	112.25	114.16	101.49	108.26	102.31	104.42	108.03	98.247	89.849	104.16	110.52	111.74	118.24	102.84	108.83	105.83	104.84	110.76	107.93	106.21	99.936	104.86	105.06	106.83	103.29	99.616	108.71	115.59	107.21	102.66	113.91	98.726	107.42	113.1	104.69	101.26	113.44	107.33	102.78	104.65	96.99	110.14	113.66	95.624	100.68	103.9	107.42	108.83	107.12
91.963	102.93	98.764	96.39	108.17	96.505	102.12	95.693	96.605	95.813	100.37	95.666	108.85	101.47	90.489	103.41	95.894	97.398	100.88	101.85	97.506	102.35	86.948	94.317	97.722	94.978	94.107	97.912	110.47	97.944	92.858	106.93	90.977	95.759	100.69	103.45	96.503	94.594	95.36	103.66	97.243	91.188	87.93	108.29	99.027	97.345	105.66	94.954	90.427	96.551
94.363	112.5	114.58	103.41	110.04	109.87	96.665	108.17	103.31	103.08	106.96	108.6	106.07	106.4	111.08	101.87	109.93	103.11	109.47	106.85	106.6	97.186	106.59	108.66	105.43	107.45	103.99	100.58	110.5	113.33	98.035	109.37	108.65	95.778	105.3	98.606	104.95	109.52	109.03	93.193	101.75	109.94	110.07	92.918	104.91	112.76	100.89	98.24	114.91	117.14
101.02	107.22	104.48	105.96	97.93	110.9	106.78	106.51	109.22	106.93	108.33	105.42	101.82	100.05	97.295	97.846	104.26	112.32	102.66	102.63	103.45	108.23	104.61	110.53	107.22	98.469	110.15	105.75	109.45	106.01	103.68	99.025	111.71	111.71	107.04	103.67	103.2	100.45	107.08	109.54	101.23	106.98	110.12	100.94	101.27	107.77	106.21	113.51	97.701	105.58
109.74	117.55	103.59	102.95	107.99	109.5	104.43	114.07	116.2	110.54	113.08	110.8	115.79	103.68	101.77	113.41	103.45	119.39	115.85	107.46	117.8	111.21	106.23	119.49	110.05	102.32	109.6	112.06	111.1	101.24	109.16	114.54	119.41	110.45	108.62	107.2	115.21	107.2	116.28	119.75	119.21	116.29	109.05	108.59	106.85	116.73	114.66	101.17	112.95	103.29
111.33	112.56	113.91	110.58	110.78	113.36	105.47	120.59	96.708	106.54	120.94	101.38	104.32	107.22	114.52	106.42	109.5	117.09	114.03	99.518	111.34	110.03	116.37	117.38	123.44	104.79	110.92	112.75	103.85	110.2	107.88	113.7	122.51	113.75	113.03	125.42	106.17	105.52	128.91	115.92	106.78	116.74	106.52	116.05	121.5	115.2	115.82	114.18	105.87	120.34
113.13	109.29	106.52	117.27	113.33	114.67	110.83	109.31	116.75	108.45	114.49	103.3	110.64	119.16	118.03	112.35	110.14	108.12	119.47	112.39	111.7	106.75	111.93	108.64	109.8	111.64	123.13	106.68	113.77	108.52	98.88	107.22	102.87	114.53	118.48	109.95	112.82	114.47	111.74	112.3	116.86	109.13	108.24	114.37	112.7	116.39	113.19	120.2	108.69	111.48
106.86	105.06	106.93	108.97	109.34	100.75	101.52	93.782	111.01	108.63	104.88	102.91	114.75	100.87	110.17	110.08	113.95	101.27	112.04	109.67	107.26	108.14	108.49	111.15	101.71	104.75	111.13	94.585	107.36	107.63	117.36	94.058	100.19	109.74	107.91	104.65	104.96	114.08	105.73	112.45	104.16	106.86	105.45	109.83	98.071	104.49	108.44	101.2	102.62	107.17
104.81	98.971	98.323	106.18	94.12	99.595	102.86	99.771	102.81	95.763	106.91	93.836	100.35	98.957	90.031	94.438	100.77	102.79	90.024	98.995	100.54	100.53	95.37	100.91	94.048	103.13	100.78	97.137	100.71	108.56	99.636	104.6	107.86	96.544	94.09	101.02	101.66	98.024	100.28	98.071	102.16	101.78	99.739	94.527	96.503	108.79	95.763	96.821	98.352	102.18
119.19	111.85	107.76	112.58	115.15	105.19	110.47	110.85	116.56	108.99	101.19	113.63	109.78	104.48	109.48	119.8	110.87	113.98	110.9	118.71	111.66	110.68	119.44	110.89	115.94	115.04	113.74	114.66	108.71	108.38	114.71	108.75	104.84	111.28	109.42	109	115.85	100.19	105.44	110.38	108.86	118.63	116.88	107.15	122.9	112.11	117.46	112.81	111.17	120.35
96.046	102.53	101.16	99.965	87.1	107.12	108.28	104.22	92.722	106.62	105.73	101.6	104.72	104.97	102.01	103.68	101.49	101.44	100	97.172	106.31	108.2	98.717	92.742	98.691	103.83	106.22	100.41	105.08	99.657	98.158	103.78	93.849	95.14	98.822	103.02	100.71	105.26	93.759	105.31	104.33	106.26	101.74	95.216	95.452	97.889	117.71	93.779	97.37	102.26
109.89	100.24	100.08	107.93	102.95	107.52	113.44	105.92	100.73	113.49	97.981	115.14	96.462	104.01	101.83	102.39	100.95	101.17	103.98	110.67	104.46	105.14	113.71	114.48	115.42	105.31	97.031	103.32	114.16	102.83	105.73	103.65	103.97	100.14	107.86	101.15	105.97	102.22	103.22	107.78	100.43	110.68	99.141	105.63	112.36	104.2	103.16	106.39	100.14	97.889
95.117	107.79	102.29	100.77	104.55	109.63	109.96	102.88	105.94	110.62	104.24	110.6	110.08	118.64	104.71	109.64	108.42	106.63	101.22	108.57	105.32	104.18	106.05	105.08	111.71	105.54	101.14	103.07	97.261	100.89	106.31	106.57	105.9	108.32	104.56	110.48	119.3	107.73	105.49	105.5	107.55	113.5	112.56	100.36	106.41	100.77	104.15	103.91	103.63	106.9
110.79	126.6	119.74	115.93	121.98	121.86	115.79	115.3	119.23	127	120.48	114.21	118.82	117.42	121.8	109.19	129.17	119.14	123.16	111.02	114.33	111.51	115.56	115.83	112.54	123.55	118.82	117.31	116.94	108.76	124.26	126.2	112.4	115.71	116.67	117.39	119.08	109.82	119.94	126.79	117.5	108.97	118.93	120.7	115.26	117.3	121.44	117.91	119.65	122.07
108.63	114.88	110.15	109.83	118.29	102.57	116.02	105.58	109.16	113.95	112.7	112.37	111.68	113.96	115.6	110.38	115.54	120.55	110.5	126.65	113.74	107.21	112.47	110.3	113.06	110.06	104.62	102.67	103.92	114.12	110.63	113.35	119.27	108.13	112.76	108.8	110.43	117.58	118.31	113.43	112.9	112.57	114.42	108.07	110.23	111.63	108.24	96.953	100.66	114.28
107.69	97.064	96.432	102.74	96.848	93.401	97.732	103.8	101.61	97.271	99.189	103.38	101.01	97.649	101.61	101.58	102.77	104.12	100.51	91.713	94.047	104.99	100.98	99.949	99.216	99.533	91.612	90.923	95.65	98.448	99.239	97.545	97.453	94.498	105.2	101.36	98.215	96.392	107.64	98.298	94.055	93.831	99.024	110.07	94.314	106.36	100.21	94.987	98.296	92.971
100.23	110.83	111.5	108.8	108.24	111.59	105.41	106.04	103.55	101.83	101.01	111.74	101.67	105.77	116.49	109.35	102.78	109.67	112.11	98.063	106.18	106.06	100.55	107.33	110.15	106.94	110.64	103.03	107.34	112.35	100.51	112.92	99.968	109.23	106.22	120.02	105.54	106.05	105.48	104.78	101.94	104.01	99.46	109.53	108.71	99.473	115.14	102.67	104.29	111.58
109.68	102.1	108.71	111.01	116.78	103.55	108.02	100.52	110.95	111.02	109.77	114.69	117.07	113.46	109.73	105.37	106.52	105.94	112.57	103.59	114.75	106.21	109.68	102.19	102.23	114.07	105.51	118.52	105.4	115.55	106.87	107.36	104.76	119.57	108.7	111.13	110.77	105.68	111.02	105.67	109.13	111.4	112.79	114.23	109.27	110.3	108.33	118.94	103.5	105.81
111.51	107.43	107.99	114.99	123.78	115.73	109.52	121.24	116.19	113.06	108.88	106.79	109.44	108.44	105.23	112.84	109.15	109.48	111.94	119.53	110.38	114.13	114.29	119.12	110.4	106.12	104.83	110.19	104.14	106.02	109.45	116.39	108.46	106.82	111.74	102.37	106.59	107.88	113.95	113.93	112.7	111.11	125.14	113.41	117.57	109.18	113.6	110.66	117.89	119.74
102.61	102.06	97.064	103.27	107.8	102.99	115.43	104.01	103.28	107.98	101.73	104.05	111.68	101.78	101.98	103.42	107.41	104.87	111.21	105	103.8	105.91	104.89	107.76	97.793	113.24	104.8	99.735	98.993	105.93	97.614	101.57	103.42	92.389	103.36	105.64	108.94	105.31	105.88	112.14	107.99	98.03	103.75	102.16	105.31	109.18	104.08	109.55	105.4	99.534
99.397	106.55	102.76	108.35	105.43	106.33	104.66	95.3	103.14	108.61	96.406	118.56	104.94	107.41	107.71	101.66	107.46	108.09	104.52	105.34	109.09	101.2	101.03	109.37	102.56	104.54	102.89	111.48	105.58	102.81	103.2	101.73	102.13	110.43	112	107.28	99.469	104.16	103.67	105.58	103.9	101.94	103.53	108.13	100.59	105.75	102.16	106.62	103.9	109.86
101.41	107.28	111.55	108.63	103.36	111.47	100.15	111.41	108.24	88.94	107.59	108.67	104.87	106.96	107.27	109.17	101.9	107.93	103.91	104.7	104.12	102.34	113.46	97.866	108.11	93.868	99.617	100.5	114.68	111.29	107	105.77	108.33	109.86	102.56	108.45	106.33	98.394	108.46	106.95	109.69	105.7	98.596	108.27	101.52	107.39	98.259	102.92	100.38	106.27
116.47	114.9	115.61	108.47	123.45	117.16	117.42	120.01	111.89	114.63	118.22	116.99	123.86	116.54	117.67	119.2	117.87	112.96	122.07	116.06	115.98	109.68	112.63	118.54	121.22	115.68	128.08	122.78	120.88	123.87	112.45	118.67	108.69	113.67	112.3	111.14	106.95	118.32	114.73	119.93	108.1	122.93	116.92	107.14	118.89	113.94	113.67	119.23	119.25	108.79
107.96	102.47	111.4	99.951	96.206	103.33	111.29	105.49	113.62	99.547	109.24	107.8	104.28	94.657	109.7	93.189	109.17	99.252	98.441	108.38	102.88	108.68	107.1	101.66	105.63	108.73	108.93	96.817	99.213	106.2	103.12	110.38	104.2	105.93	105.49	106.73	99.579	100.85	109.82	104.83	100.57	113.88	107.43	105.09	104.3	106.43	102.78	104.44	95.646	113.96
110.42	119.81	112.8	108.74	110.75	102.82	97.586	105.78	109.25	105.65	104.76	108.2	108.61	107.04	103.05	104.79	99.008	111.99	100.22	109.23	108.48	118.18	104.23	101.75	97.097	116.25	99.568	95.84	105.53	102.43	104.34	103.27	102.41	112.72	110.12	100.11	104.25	109.71	111.48	107.04	112.05	111.08	101.72	100.15	104.09	105.11	106.47	102.64	107.35	97.518
118.96	110.15	119.75	117.64	112.97	119.94	123.2	112.35	123.67	112.39	123.7	115.26	116.97	117.09	115.6	118.34	115.36	124.97	116.99	111.07	113.38	109.66	112.88	116.1	117.26	118.06	124.5	115.55	112.79	110.92	109.64	112.54	113.03	113.13	114.64	115.57	115.02	114.9	127.23	118.97	111.13	125.77	121.74	112.51	111.21	114.39	122.43	111.47	116.94	119.8
91.227	109.11	107.6	99.918	98.518	96.508	100.11	86.316	97.226	95.986	97.186	104.65	101.7	101.01	97.611	100.11	104.75	101.51	90.734	112.4	99.494	93.239	101.52	94.233	102.37	107.47	95.686	104.37	91.924	105.92	102.18	97.296	99.282	103.99	104.64	106.12	102.39	87.634	108.37	96.674	93.085	101.6	103.94	83.891	98.367	102.78	102.99	99.154	103.37	98.617
113.47	106.4	105.4	111.47	112.81	119.73	111.2	116.55	117.39	122.39	116.99	117.65	118.51	104.5	111.55	112.87	112.58	112.99	114.11	112.39	94.897	108.25	108.44	114.19	109	104.33	113.41	107.46	114.68	116.6	119.53	115.92	112.77	116.1	113.49	114.59	111.63	110.42	115.83	114.42	111.22	118.6	113.52	113.35	112.97	117.17	111.72	113.85	110.5	100.76
111.44	106.1	102.82	105.6	106.56	104.15	102.21	109.68	103.66	99.222	104.69	102.71	109.17	100.81	108.62	111.29	109.13	102.8	99.93	111.55	99.38	110.33	117.24	103.01	104.95	106.82	105.12	109.14	105.54	105.83	99.535	105.73	102.17	104.83	102.73	100.38	117.11	103.13	107.86	113.42	102.39	106.32	108.53	104.72	109.69	108.51	105.31	107.54	105.24	102.23
106.73	102.85	110.19	108.27	107.15	100.47	98.308	100.22	106.21	103.74	105.17	102.42	107.1	101.33	108.11	106.54	105.32	102.18	107.17	107.68	108.59	102.14	109.51	104.68	101.61	108.95	103.24	113.14	95.629	107.38	103.47	102.66	109.82	101.21	110.45	105.23	106.99	99.587	107.08	109.31	102.36	98.905	106.41	106.93	99.623	108.84	105.41	110.95	98.703	109.56
111.83	106.99	106.78	94.034	102.67	112.98	100.55	99.29	97.181	94.298	101.72	94.225	96.675	108.98	100.41	99.018	99.208	106.61	94.534	95.267	99.143	101.64	97.059	98.804	92.774	103.02	91.379	91.487	96.013	108.22	94.867	95.492	108.8	91.136	89.606	103.46	98.613	98.56	95.403	88.504	96.124	101.98	97.615	97.061	87.069	113.16	103.33	97.896	96.953	91.153
116.31	118.22	117.01	111.71	114.36	115.81	113.61	112.85	114.4	109.2	117.84	120.16	112.6	119.83	124.95	117.17	115.25	116.51	111.22	124.11	114.86	117.8	107.15	106.77	112.73	121.25	115.53	109.85	117.34	113.62	121.1	109.19	114.55	122.75	116.57	118.09	108.39	110.73	123.95	122.59	119.17	117.78	110.1	123.32	115.8	118.31	122.89	106.47	112.75	119.47
96.163	96.182	101.76	103.46	102.51	105.7	107.45	105.12	103.9	105.15	103.75	99.945	107.95	108.43	104.09	107.52	108.62	98.771	96.301	100.43	98.875	115.84	103.08	109.43	106.48	107.82	109.3	101.97	107.54	111.77	109.97	108.89	110.9	106.08	102.57	110.63	105.43	109.82	93.271	110.42	102.21	104.07	107.84	104.51	105.47	98.068	110.25	108.61	101.46	99.087
106.08	111.1	101.36	96.523	102.66	103.72	99.747	113.78	114.58	111.15	105.8	104.13	111.35	92.654	110.42	101.39	105.89	104.52	107.41	113.79	102.23	94.958	106.2	104	105.43	103.38	99.963	110.45	104.59	102.75	106.8	94.612	98.262	99.278	103.35	103.85	99.977	103.94	106.9	116.59	109.16	115.67	101.41	105.67	101.4	108.19	109.92	111.95	104.19	108.68
99.574	119.66	107.27	103.13	104.24	108.19	107.67	107.73	105.69	114.32	108.62	103.32	106.32	112.23	118.84	112.91	116.86	110.6	105.01	111.75	104.86	109.16	106.77	114.58	102.74	107.47	107.03	102.76	105.5	103.68	100.93	112.75	102.99	105.33	99.593	102.87	98.722	101.13	105.72	113.97	105.33	104.25	112.58	114.78	113.67	106.22	110.88	112.91	104.78	97.412
106.8	104.03	95.962	107.67	93.213	109	110.93	102.62	109.63	107.16	96.977	98.812	107.39	103.8	100.37	100.95	99.354	100.52	101.68	99.501	101.37	101.9	101.52	106.89	108.13	106.12	100.26	109.57	104.32	115.56	104.75	112.88	98.785	108.42	96.046	104.01	106.27	108.5	104.9	103.14	104.93	106.93	101.44	100.27	97.273	103.94	99.562	108.18	104.32	96.59
117.85	106.78	109.06	114.37	113.35	114.11	111.39	111.39	115.71	110.34	115.2	109.66	108.3	106.99	111.03	109.24	104.48	115.23	108.97	102.5	115.09	105.51	107.65	114.07	111.17	112.68	104.43	116.86	114.93	111.37	112.59	104.14	100.69	113.01	110.1	106.21	115.14	115.19	109.83	104.2	117.07	103.5	101.83	109.03	99.952	114.37	117.44	110.17	106.05	105.05
107.76	109.7	112.41	102.46	114.33	112.4	113.63	115.26	115.28	112.43	118.14	105.98	104.41	129.26	120.8	123.1	114.04	108.5	119.78	109.65	115.01	115.09	103.71	105.82	110.71	113.81	108.88	112.19	113.61	112.11	113.53	113.04	108.31	110.16	105.45	106.28	110.55	110.78	105.19	108.65	108.68	106.52	110.6	111.87	105.47	117.87	110.83	110.76	109.12	109.94
109	102.17	95.232	103.79	111.47	104.65	100.89	103.67	99.522	99.331	111.05	111.62	100.86	102.52	101.55	95.093	99.085	95.029	111.42	103.52	105.93	107.92	94.914	92.041	101.92	105.34	98.734	99.494	97.849	97.672	104.32	92.522	95.98	99.18	101.59	107.85	93.809	98.851	91.958	101.53	96.504	98.611	103.48	95.706	94.476	101.69	99.372	102.81	95.63	99.822
113.32	106.82	107.44	110.6	107.96	110.34	111.63	111.24	110.73	102.81	107.57	117.13	117.99	117.77	106.97	111.64	111.27	110.15	109.72	104.81	119.34	108.29	117.91	107.29	120.85	113.07	115.07	114.2	113.42	109.91	104.54	115.38	113.83	113.63	111.14	115.57	120.67	120.83	115.55	120.13	115.48	112.8	117.64	120.44	117.93	113.8	112.75	109.16	118.91	111.07
106.82	103.35	100.64	103.3	105.27	100.38	101.48	108.23	106.29	105.55	101.36	102.39	106.89	106.63	105.67	109.22	101.4	105.9	101.01	104.05	103.64	109.69	103.02	105.7	112.73	100.37	98.132	102.42	109.4	109	101.85	104.4	108.69	99.878	95.168	110.38	107.01	99.756	101.18	100.35	109.4	98.617	106.54	104.17	106.45	99.525	110.01	109.44	110.27	99.939
107.48	103.11	111.81	115.07	112.95	117.41	102.57	113.52	116.95	110.97	106.23	113.17	111.12	97.811	113.21	115.72	112.69	113.51	115.21	109.41	115.21	108.64	112.77	116.01	105.21	102.22	115.93	115.48	109.31	118.17	111.7	113.6	108.78	112.24	124.5	109.58	113.04	112.98	114.28	108.88	117.31	112.28	115.99	123.5	112.73	112.96	114.62	114.29	116.04	104.17
90.516	96.255	101.13	100.51	90.474	98.934	95.085	98.854	99.639	101.71	95.805	94.66	83.984	107.59	96.049	106.28	102.89	104.12	102.84	102.88	105.68	103.58	96.859	96.383	96.556	105.96	97.647	106.05	99.571	98.783	102.56	106.79	95.552	97.204	97.288	105.13	96.097	97.539	105.91	103.36	101.87	99.416	96.43	94.468	98.732	98.805	102.8	86.729	109.48	97.875
109.87	93.509	109.03	105.81	104.32	98.151	109.44	105.7	100.23	101.24	107.97	102.59	105.76	100.08	105.52	108.46	105.66	99.425	110.36	104.41	113.12	100.5	102.46	106.61	102.96	108.42	107.7	108.4	102.66	102.74	104.56	107.65	103.45	107.01	117.39	103.07	96.311	96.163	109.68	107.6	105.71	105.46	102.26	107.3	101.64	108.02	97.43	100.16	106.64	102.35
99.12	113.4	101.76	108.17	109.97	100.85	113.4	100.42	96.47	111.39	101.23	98.525	109.61	98.812	103.45	105.07	103.74	96.177	109.61	103.27	110.16	110.06	106.63	102.05	97.809	102.91	107.53	109.99	112.2	100.6	97.94	101.84	105.95	103.98	96.975	97.768	105.36	106.58	106.44	108.3	97.997	97.375	101.26	102.94	104.69	104.86	103.53	104	103.17	107.26
104.42	99.448	104.85	109.18	108.18	107.17	107.8	112.5	100.55	103.09	97.705	105.93	109.04	100.16	94.525	95.412	102.91	109.67	100.49	98.345	102.97	104.4	115.1	103.14	106.23	106.66	93.234	100.51	97.854	108.02	103.39	105.89	103.87	100.86	113.72	104.89	101.02	111.67	114.84	101.09	104.67	101.74	110.22	100.77	109.59	103.25	102.29	100.29	111.53	106.54
109.57	102.05	106.14	105.75	106.29	119.46	110.95	109.85	112.25	105.55	113.91	110.92	109.13	114.39	107.12	116.87	113.44	109.84	106.61	110.14	108.58	104.59	109.99	108.11	105.33	103.56	113.38	114.23	102.17	109.08	108.77	110.18	107.17	110.83	113	107.68	104.35	108.89	109.88	104.83	113.56	107.3	101.3	115.9	99.33	113.02	100.78	118.32	109.76	116.92
112.21	106.49	113.35	107.62	114.59	111.21	112.75	113.24	111.89	106.8	108.06	97.977	116.08	119.96	107.45	106.07	109.81	107.45	111.82	100.53	107.76	111.53	113.65	109.35	107.27	113.02	113.76	112.36	115.11	112.79	107.39	112.99	114.28	114.37	103.2	113.03	104.72	105	102.48	111.92	118.48	111.14	110.17	119.89	114.06	118.99	103.89	112.34	111.43	117.18
110.31	114.46	101.07	116.32	111.65	105.86	117.09	112.1	108.98	106.81	116.44	110.61	108.57	113.27	116.35	112.17	109.95	106.53	114.37	119	108.35	116.89	112.27	107.9	107.3	111.04	108.94	118.57	106.19	112.65	107.27	114.99	109.18	111.65	113.76	109.95	106.93	103.12	105.35	102.89	111.19	107.86	107.74	114.73	116.85	112.14	118.52	112	112.14	105.9
95.427	113.45	116.13	105.95	103.31	114	107.67	99.627	111.02	91.33	115.54	103.94	109.77	106.84	107.88	112.39	107.58	106.07	101.19	106.96	103.2	110.48	113.2	98.438	105.88	102.42	98.447	94.501	108.13	103	106.33	108.15	101.34	106.5	106.32	108.45	100.46	103.9	103.54	109.24	108.14	104.81	99.359	107.15	103.36	100.09	106.84	97.627	104.03	106.07
116.58	110.14	120.25	115.58	108.45	112.93	111.93	110.63	114.35	117.67	111.76	113.89	116.46	106.91	112.82	116.74	112.96	110.79	115.33	106.94	110.42	112.05	112.24	112.84	95.869	119.45	104.97	117.54	106.4	102.99	111.24	114.05	114.54	109.26	109.6	107.87	117.83	108.5	116.63	111.4	116.09	103.3	113.03	110.8	104.7	116.03	121.59	109.96	118.26	113.32
116	118.26	111.89	101.73	114.5	106.06	123.18	117.31	115.74	101.14	120.97	114.44	116.59	114.82	114.08	111.07	112.68	111.78	114.28	108.04	104.23	113.4	115.13	110.56	113.41	108.69	105.23	115.53	113.9	108.33	106.11	111.43	112.8	123.14	130.72	117.39	107.39	116.17	120.72	113.6	118.56	114.15	117.59	114.22	119.45	109.91	112.87	116.81	119.94	110.4
109.15	107.46	115.53	92.477	98.966	101.62	107.98	113.92	106.77	101.38	101.89	102.06	88.674	98.027	104.4	107.32	107.68	100.42	100.6	100.9	108.93	100.51	105.37	97.777	101.07	102.32	105.59	99.699	97.44	96.13	107.13	89.594	96.918	95.385	106.56	92.743	105.38	113.71	91.425	98.131	107.38	106.04	104.13	98.47	97.977	114.04	104.34	94.068	100.57	106.29
116.06	96.192	103.78	115.47	116.15	110.26	110.78	107.16	110.81	110.65	104.77	101.11	101.16	119.74	104.87	101.68	109.67	109.2	112.36	107.95	108.44	117.17	112.69	111.74	110.45	110.75	107.9	105.05	110.07	109.17	108.94	111.59	106.86	107.49	117.4	113.09	111.77	102.59	103.2	113.7	109.83	114.62	116.1	116.26	111.01	114.43	113.66	111.95	117.8	111.21
103.4	103.22	100.11	109.16	99.638	102.64	109.21	94.383	102.95	107.15	104.18	102.71	97.251	102.99	106.74	112.35	106.73	98.673	98.482	110.22	104.21	105.47	108.62	108.43	110.07	107.17	108.03	103.74	100.4	98.992	107	108.93	109.8	99.952	107.12	91.969	103.12	99.045	111.13	106.04	108.26	113.99	104.14	98.629	106.92	100.92	111.83	103.02	106.79	101.37
105.45	108.3	101.49	107.39	112.66	101.43	114.33	106.76	96.188	101.23	104.53	112.98	110.12	103.73	110.47	108.81	108.4	104.1	100.4	105.93	110.21	103.27	104.25	108.51	105.31	107.17	105.87	109.9	106.78	105.78	109.18	119.34	105.66	107.06	111.83	117.71	111.66	103.05	104.5	107.66	98.951	103.43	109.02	108.5	104.14	101.83	110.39	113.41	106.37	108.66
109.43	109.17	110.37	113.13	109.88	105.15	105.76	112.07	107.99	113.41	111.67	114.43	115.33	110.5	108.63	115.48	111.62	107.8	108.55	110.07	111.29	116.69	112.95	105.62	118.41	114.35	109.01	113.78	114.63	112.98	111.29	113.46	107.61	107.94	111.61	111.01	109.05	117.12	108.01	111.26	119	115.23	103.58	115.03	113.29	114.03	113.78	115.41	104.09	104.57
117.52	110.16	114.03	111.72	113.66	109.95	112.28	114.6	108.49	104.38	114.41	114.91	113.72	105.64	111.91	104.1	102.65	116.15	105.58	113.14	110.96	110.57	114.34	108.86	109.51	114.61	113.42	103.83	107.96	118.25	109.63	111.49	116.49	109.05	112.72	111.37	116.93	119.1	113.74	120.88	122.08	107.23	117.48	108.79	110.89	112.06	103.4	113.06	111.51	126.76
100.72	98.838	104.82	106.38	101.72	105.19	95.414	95.061	101.33	106.57	104.03	99.766	104.6	94.14	93.966	102.76	95.648	109.67	103.41	106.76	103.45	97.763	93.924	105.15	99.235	102.92	100.02	98.554	95.468	101.32	105.44	99.57	112.7	107.48	92.612	97.356	98.988	93.265	98.073	105.46	103.58	100.63	101.52	110.87	90.981	95.906	97.699	103.46	100.67	88.369
95.395	108.43	97.83	99.414	106.06	109.22	104.63	104.1	105.43	94.64	110.1	108.03	115.39	104.17	107.35	100.54	101.56	102.18	106.37	98.761	107.75	114.11	100.39	96.712	106.49	97.793	106.02	106.75	108.94	105.94	110.45	98.912	104.65	102.3	105.77	106.34	102.62	110.02	99.476	106.07	105.45	102.09	97.613	106.3	104.16	109.06	109.52	102.14	102.34	100.19
107.38	101.48	105.37	109.4	114.78	121.25	98.859	108.11	106.8	107.1	111.47	98.83	103.7	104.13	102.38	108.11	106.3	111.43	106.83	98.826	104.89	110.1	107.56	103.88	117.24	108.75	106.78	108.38	99.716	106.79	99.758	111.3	107.72	103.68	100.6	105.78	106.57	106.86	103.26	101.1	102.76	110.36	104.66	103.29	99.886	102.59	101.66	112.39	106.39	108.27
105.14	108.14	115.06	95.102	106.53	110.9	105.54	102.53	105.49	98.953	101.02	102.93	98.094	100.98	107.83	106.87	102.96	98.724	107.41	113.17	109.72	102.62	95.061	109.32	99.957	102.34	105.5	103.44	104.32	104.2	113.43	103.99	103.83	96.484	104.42	99.904	108.8	107.4	104.66	115.74	103.8	107.36	103.73	110.02	97.813	109.51	103.37	110.55	110.55	102.31
100.76	104.3	112.99	108.74	100.86	108.02	107.91	109.85	105.45	100.46	108.84	99.913	115.29	123.83	115.88	107.38	108.57	116.33	104.47	105.87	108.37	102.15	109.02	105.72	115.09	104.49	111.7	111.07	106.41	112.3	105.34	104.22	116.52	111.38	109.25	111.43	117.03	103.44	112	117.75	115.57	104.89	110.78	110.45	95.524	108.48	113.89	102.23	108.94	109.27
103.82	106.92	98.635	104.7	99.83	113.96	102.89	113.85	99.977	105.12	101.33	110.39	96.606	109	102.58	112.47	93.502	104.71	101.07	99.49	108.53	107.19	103.91	99.785	107.77	101.24	117.58	96.651	98.61	97.202	102.32	106.28	106.35	101.36	105.7	94.616	102.61	109.33	107.88	101.66	98.837	109.52	97.074	116.49	107.31	116.81	103.7	111.96	105.81	97.959
109.78	103.8	106.5	101.77	110.46	101.47	102.53	93.091	98.479	111.07	103.37	104.83	104.66	112.3	101.47	103.16	109.4	107.27	95.22	109.58	95.847	104.21	108.1	108.68	105.33	102.6	102.26	101.81	104.45	103.05	112.98	110.64	108.61	99.4	100.33	99.852	99.191	106.34	109.3	100.78	100.14	103.25	103.55	106.71	103.12	106.89	99.628	101.69	106.24	104.82
110.17	99.137	115.92	104.6	108.66	98.758	95.64	106.12	109.7	104.51	108.49	104.41	106.72	96.868	111.3	105.34	114.72	112.5	105.84	110.98	104.71	106.49	101.06	106.35	107.28	104.05	109.99	107.29	106.39	102.89	110.64	104.09	115.43	115.07	109.92	98.805	109.67	102.42	108.89	106.58	99.982	100.69	112.03	111.36	109.73	109.27	108.53	99.115	103.3	107.4
99.534	86.293	103.39	101.89	109.67	105.88	107.19	105.99	89.154	100.02	95.377	104.59	97.299	96.184	98.874	103.45	105.14	108.26	93.597	97.575	103.23	103.94	92.932	105.78	102.84	102.58	101.31	100.54	91.09	92.798	99.351	98.031	97.225	105.64	98.947	92.576	90.54	99.967	92.705	100.57	98.458	98.293	98.152	94.219	100.24	100.77	94.47	108.09	100.66	93.534
109.03	101.08	112.03	108.38	112.41	101.17	106.98	111.31	106.87	108.95	103.17	105.74	107.41	104.2	103.61	108.29	108.04	107.29	112.57	105.56	112.79	103.84	106.02	100.77	113.29	104.01	114.61	106.76	116.19	106.97	102.47	107.02	111.16	112.97	100.92	105.22	110.55	114.13	111.49	110.63	104.96	104.41	108.16	104.57	99.104	104.41	106.1	111.96	96.735	104.4
108.48	98.493	104.18	111.08	104.99	99.785	100.82	109.06	112.4	101.68	106.09	105.22	101.32	99.436	102	106.64	102.12	111.45	101.28	101.89	108.35	95.629	110.75	109.15	105.15	113.28	96.055	103.32	103.78	95.965	108.68	106.15	104.29	106.3	114.83	117.54	99.36	108.61	99.558	99.911	110.38	100.92	97.184	96.008	98.943	105.96	113.67	106.81	98.064	112.03
99.906	106.08	111.37	99.529	101.76	106.12	101.81	101.73	102.11	101.94	106.49	98.632	99.017	101.78	108.14	109.94	99.92	109.66	103.67	98.19	102.5	100.13	100.19	102.11	104.57	106.24	92.855	108.68	106.49	108.42	104.35	110.43	108.87	108.98	97.671	103.44	109.05	99.417	103.3	105.34	105.88	109.32	100.78	103.91	106.77	103.12	106.2	101.98	104.83	110.15
114.19	107.46	118.59	108.21	105.93	113.78	112.24	102.67	109.91	102.49	105.59	103.45	104.93	105.51	105.58	101.92	108.52	104.57	101.12	108.92	106.9	109.63	110.35	107.44	104.05	111.09	107.82	101.29	109.56	111.34	102.86	103.62	110.86	107.18	112.38	107.43	112.62	109.72	108.65	113.77	104.34	113.53	112.42	109.71	100.03	103.81	111.84	106.49	108.4	107.54
105.81	105.04	113.58	104.81	101.88	105.95	99.28	98.554	106.45	104.93	101.29	109.19	105.28	107.52	98.569	112.7	107.28	108.13	102.28	105.41	110.07	102.73	102.98	111.48	107.95	102.95	101.37	106.5	103.93	102.02	100.02	100.26	103.65	110.23	110.96	109.54	105.29	99.918	110.42	106.01	110.09	106.78	101.16	106.13	108.59	101.7	113.76	106.06	103.56	107.36
105.43	111.58	109.99	111.47	106.18	107.16	110.22	115.49	115.5	114.05	113.83	107.2	111.9	115.89	110.6	108.9	103.42	107.85	110.27	108.46	111.76	114.26	120.98	107.21	122.04	111.75	108.39	108.63	108.9	125.02	109.59	105.34	109.6	108.33	117.83	124.08	119.17	105.55	114.84	101.96	108.49	107.74	114.14	110.15	116.39	110.22	113.74	113.67	102.84	117.7
108.63	104.78	104.67	107.59	106.75	102.22	113.81	102.02	105.75	115.27	105.04	106.86	107.71	103.65	104.98	106.04	100.68	99.32	109.15	98.862	105.58	108.86	104.37	109.18	116.48	107.1	112.91	95.062	96.594	105.92	106.55	93.373	106.15	100.65	95.821	101.39	108.84	104.12	106.76	100.65	97.963	99.718	106.44	114.44	101.32	108.43	108.91	101.93	106.89	109.48
101.26	115.73	113.62	118.11	110.21	114.5	109.6	101.36	90.814	104.71	105.14	103.69	110.37	112.57	111.77	109.59	106.81	101.93	103.65	105.22	110.89	103.96	101.8	107.82	109.46	103.05	109.46	103.63	105.9	105.77	101.47	104.31	110.88	118.69	100.59	102.89	105.43	109.08	109.8	118.93	104.04	98.15	107.65	103.77	101.19	110.84	106.01	108.51	113.91	109.24
109.89	107.66	107.21	113	109.95	116.32	115.72	110.3	114.58	107.21	120.27	107.32	113.34	112.23	103.66	106.68	107.14	113.92	112.34	101.29	104.84	110.06	105.94	112.42	111.69	111.58	103.08	119.16	109.49	107	111.3	114.27	107.6	109.61	102.73	116.5	115.97	109.54	114.09	110.38	115.02	109.05	108.06	113.46	116.77	110.52	123.69	103.5	116.16	118.17
102.38	113.64	105.85	109.47	115.46	98.121	110.6	102.18	111.12	110.89	106.8	102.41	98.888	97.124	107.68	107.5	108.24	110.94	103.4	104.97	112.19	108.56	102.57	104.37	105.9	110.79	102.31	112.75	110.53	101.8	104.5	97.685	107.81	109.23	103.49	105.54	103.64	101.16	109.75	97.243	106.6	99.146	106.96	105.49	107.5	106.16	107.12	99.228	96.078	107.2
109.36	112	95.889	106.87	105.62	97.754	107.17	106.68	99.301	108.24	100.47	108.02	103.15	102.46	104.31	112.82	100.9	102.13	107.73	103.22	103.39	117.27	101.15	99.753	110.56	96.327	99.159	109.58	103.66	116.61	95.851	96.617	96.674	101.73	105.45	112.09	108.27	97.821	106.02	108.3	99.733	108.01	99.043	103.82	107.47	102.75	102.44	108.69	100.14	103.97
105.04	114.07	109.05	110.93	122.21	110.27	113.22	119.53	116.77	115.17	116.3	111.6	118.97	112.43	110.46	116.29	122.45	110.93	117.73	108.9	110.28	103.57	117.34	113.54	113.17	111.48	107.58	114.63	118.22	113.98	115.39	119.42	108.1	102.43	116.05	103.72	110.15	113.02	120.44	121.89	109.38	115.69	108.06	117.39	116.6	114.09	111.31	107.21	106.87	119.19
106.58	97.408	98.001	102.1	96.554	100.31	105.85	104.66	91.433	98.506	87.147	112.02	100.41	100.35	101.09	90.414	104.55	98.431	98.524	99.132	101.84	97.616	102.21	89.163	106.63	100.54	104.03	96.008	98.471	100.96	96.552	88.964	108.82	106.48	101.66	97.925	102.66	106.68	99.164	105.57	102.26	97.254	103.67	95.546	99.817	95.503	104.41	106.56	98.227	95.668
107.54	106.56	109.49	117.22	113.5	99.794	112.32	105.07	101.53	119.84	111	108.94	105.61	106.05	104.74	120.64	104.48	107.81	112.11	120.62	110.74	101.52	119.9	109.33	99.65	109.98	106.75	114.19	105.09	103.57	104.79	107.58	104.42	118.98	115.66	111.36	115.36	113.72	107.36	105.13	114.29	115.07	115.54	111.34	108.61	101.65	112.6	110.01	104.15	108.13
100.89	99.899	114.01	107.24	104.67	108.94	111.08	101.28	111.52	105.54	94.065	101.39	112.23	109.62	100.52	109.3	106.89	111.49	96.363	99.378	112.79	103.48	104.25	110.19	107.99	92.483	100.34	102.16	102.54	105.21	120.3	102.74	106.33	103.63	109.46	110.6	108.17	106.28	113.1	103.51	104.85	106.11	110.29	101.97	106.76	104.68	105.02	99.21	106.21	98.486
110.03	110.64	111.41	120.2	114.62	113.52	101.31	104.51	106.88	112	117.12	114.36	102.87	116.68	103.8	102.58	98.447	111.3	117.32	111.85	111.16	109.25	101.82	109.73	101.4	113.6	111.2	118.47	113.82	114.53	103.49	111.86	104.27	114.57	105.65	110.85	115.75	105.34	104.78	113.45	116.64	114.01	110.99	119.49	121.36	116.6	116.65	108.78	114.99	112.53
100.84	99.703	104.13	114.45	110.99	102.94	109.08	109.67	99.106	95.787	105.89	103.05	98.132	101.61	95.693	105.25	100.93	105.46	100.72	114.76	106.67	112.49	105.41	114.61	102.65	102.6	109.83	100.74	106.61	119.02	111.68	112.05	97.973	111.12	106.24	114.58	106.89	102.19	107.06	103.63	97.187	105.8	99.162	96.338	115.1	101.51	100.46	103.96	97.726	102.93
98.885	104.97	115.48	100.1	106.56	93.548	104.87	103.8	105.45	100.28	104.03	105.23	100.18	106	107.25	98.446	99.211	105.73	102.08	110.92	106.21	107.26	104.76	100.38	95.795	94.957	98.792	97.48	102.72	97.211	103.33	98.473	112.57	99.894	97.595	104.46	100.97	103.39	103.38	105.11	101.57	104.26	106.02	97.484	105.65	104.7	101.87	106.97	106.17	105.43
117.14	114.46	107.11	106.56	112.15	100.64	115.51	112.21	111.7	106.89	119.39	113.03	113.83	113.04	112.41	123.02	113.84	113.66	104.61	120.3	114.6	122.42	108.41	118	111.88	113.18	108.24	122.44	109.43	110.65	110.66	112.47	115.98	115.41	110.25	108.6	105.65	105.21	111.68	107.85	108.33	108.67	113.17	107.23	112.16	110.82	107.29	110.11	111.39	114.05
106.88	107	112.02	101.18	107.57	106.62	101.72	103.54	105.75	100.75	111.2	103.47	101.04	97.266	109.29	107.13	107.39	103.4	104.1	103.85	97.745	107.05	110.14	103.47	106.17	105.71	96.583	108.02	104.36	104.28	99.332	101.47	98.452	96.143	111.59	107.36	99.953	101.97	107.83	106.78	101.09	99.456	100.99	98.941	100.14	92.175	104.94	100.76	100.94	110.62
111.12	106.63	114.17	120.8	113	113.1	109.27	119.88	111.94	109.45	109.47	118.7	119.23	106.84	112.63	111.75	113.01	115.43	115.68	114.67	110.4	97.359	108.86	112.84	102.65	116.68	109.55	114.6	109.47	109.19	114.75	106.08	115.43	108.69	104.75	119.26	114.39	111.7	109.97	120.12	107.11	118.51	108.88	118.84	107.04	110.3	109.44	117.85	113.05	117.93
112.07	111.72	120.58	112.85	117.42	113.55	113.7	121.14	111.61	106.27	117.35	117.06	112.31	111.66	113.91	119.26	118.8	119.36	107	107.58	111.9	116.18	106.53	111.92	115.04	111.64	104.51	109.65	110.75	121.01	103.85	115.69	110.8	113.71	117.95	119.33	114.96	118.07	115.44	124.47	109.4	120.4	107.64	114.37	123.36	115.27	115.29	116.52	112.49	123.59
105.58	105.93	116.32	108.67	111.14	111.25	114.58	103.55	101	111.04	114.59	110.63	101.32	105.17	109.89	106.63	107.07	98.374	101.61	111.94	109.96	105.11	114.24	109.86	112.06	112.42	110.04	120.46	107.45	113.33	114.38	105.19	110.89	107.8	104.6	112.26	109.68	111.68	113.25	114.26	114.52	106.15	109.3	103.85	122.22	114.06	108.14	108.2	107.24	107.27
119.61	105.48	103.07	108.71	115.47	120.18	116.87	106.59	106.66	117.5	110.55	114.57	114.26	109.9	115.3	103.85	106.47	113.96	117.75	119.54	112.3	110.52	110.13	107.79	114.39	106.24	116.52	116.39	109.79	107.64	95.762	108.71	106.18	112.91	110.46	115.28	109.68	114.71	116.98	99.049	111.18	112.04	110.74	111.28	112.71	113.79	112.42	113.02	117.38	114.98
110.35	121	122.29	115.58	109.34	109.58	118.1	114.36	99.757	121.15	120.7	112.82	118.03	119.4	113.5	115.15	119.85	111.54	108.91	115.89	113.89	109.85	119.3	116.95	116.2	124.31	121.45	119.77	117.49	118.01	117.41	112.64	120.99	112.32	116.16	117.6	113.47	118.61	124.21	124.18	115.52	117.11	115.2	115.42	122.79	110.33	118.04	115.45	125.23	113.25
109.81	113.73	110.26	109.77	115.48	109.35	102.51	113.19	101.11	98.446	103.76	110.17	116.74	107.09	112.2	111.77	110.43	110.76	100.33	110.99	103.81	109.01	103.91	115.91	107.34	108.33	108.14	114.71	106.84	117.75	108.8	115.54	107.87	112.6	113.59	109.84	117.97	112.48	111.01	117.59	103.76	114.62	108.27	112.55	116.9	101.75	107.19	111.81	110.27	114.56
116.14	107.66	107.52	107.75	104.03	103.45	105.99	97.442	112.14	105.67	100.94	102.93	103.81	104.45	106.98	107.1	101.51	98.078	100.81	112.11	110.51	110.48	94.776	105.5	107.05	107.23	112.43	100.44	115.07	101.6	103.78	102.97	98.932	104.24	98.87	102.27	110.01	111.17	107.93	109.68	108.48	108.42	104.66	97.762	108.35	107	107.34	109.22	109.89	101.12
100.6	106.48	110.56	104.2	110.78	104.08	105.01	107.98	115.1	104.63	95.018	105.41	109.52	104.26	103.23	108.61	102.7	99.516	107.47	112.7	106.38	110.55	101.96	110.74	103.94	104.25	113.38	109.7	104.26	108	104.1	107.03	112.45	111.14	103.44	109.57	105.93	103.64	105.63	112.97	113.11	104.82	103.75	109.07	104.9	101.28	112.43	102.78	96.017	107.01
104.35	99.717	106.22	112.46	106.52	113.44	111.24	115.62	112.23	110.19	105.11	112.25	106.08	103.56	107.01	109.89	107.96	108.58	100.51	105.34	107.12	112.47	114.68	106.4	107.9	108.34	108.74	120.74	109.46	115.79	101.98	112.98	106.38	97.178	101.06	121.95	114.36	116.92	119.21	118.53	110.63	115.41	109.08	100.3	108.95	109.08	116.93	111.87	108.51	110.3
104.71	103.67	101.41	101.66	94.215	103.88	100.57	100.82	95.187	101.53	100.8	101.44	101.27	100.45	104.02	105.81	95.45	109.69	96.066	107.92	101.94	96.739	102.07	97.416	105.26	99.605	105.58	101.54	102.65	95.226	98.302	98.243	95.749	101.77	102.81	107.4	100.41	104.01	95.887	98.343	104.73	103.4	97.4	105.32	106.97	105.53	95.913	103.82	103.15	98.354
101.8	94.839	98.135	106.24	108.74	99.892	105.85	110.87	113.47	114.72	112.07	93.126	100.19	104.66	116.99	106.16	103.86	103.87	109.55	101.41	97.61	103.8	105.27	106.49	92.193	113.18	113.02	108.74	98.755	109.46	108.43	102.21	103.05	103.18	107.19	105.56	107.5	105.08	108.6	104.21	112.88	108.89	109.91	114.18	96.24	105.37	96.269	100.98	99.934	110.02
104.75	110.9	116.9	98.007	110.28	107.81	103.4	110.47	112.35	105.98	113.23	100.71	112.83	112.46	108.27	108.42	98.632	105.32	104.85	107.3	108.36	111.12	103.35	112.08	104.02	106.58	114.15	100.09	115.44	106.08	103.62	112.03	107.24	120.9	111.6	100.5	106.35	103.57	103.15	98.521	106.03	109.88	103.28	107.69	106.45	109.82	116.08	107.54	99.621	114.76
107.48	103.59	103.87	105.89	108.18	95.265	104.43	101.06	93.673	100.9	102.31	99.269	104.68	102.25	99.698	94.181	93.33	101.23	98.295	96.357	107.19	102.49	99.29	108.1	103.74	98.176	100.77	94.835	100.97	107.02	103.06	101.82	106.04	101.51	101.63	93.797	108.53	108.65	107.88	101.85	107.01	110.24	108.36	108.07	89.412	97.004	106.78	107.86	99.524	102.16
114.79	110.69	114.46	111.49	98.272	106.48	101.8	99.204	107.45	105.24	101.42	97.145	103.08	117.47	102.64	96.244	110.31	102.63	107.86	110.81	101.23	113.57	103.71	91.287	101.28	98.087	106.43	104.52	97.895	101.4	110.78	108.71	107.27	107.71	109.12	105.47	106.42	104.78	106.53	103.88	99.528	110.12	107.43	102.15	104.4	103.17	106.24	108.81	105.83	113.04
105.02	101.64	99.161	97.207	102.29	93.373	96.9	93.603	93.395	102.24	95.578	104.23	102.45	102.19	96.379	99.025	108	107	89.269	93.835	105.5	107.92	109.01	101.13	100.84	93.166	96.796	108.7	99.256	105.16	99.677	96.402	94.539	99.435	94.021	106.14	93.205	97.48	98.616	106.66	97.444	99.149	99.124	106.1	92.117	104.55	100.46	104.41	95.717	97.4
113.81	106.45	114.34	112.03	119.65	108.86	115.07	110.11	110.25	106.62	108.9	113.14	118.53	111.29	112.16	115.99	109.46	116.99	112.15	109.37	113.67	112.07	109	114.05	114.66	123.33	114.75	124.3	115.74	110.29	109.03	113.9	106.69	112.25	106.46	114.54	110.73	118.47	113.3	122.31	124.36	127.6	113.02	114.65	113.02	109.94	108.59	99.956	110.82	117.77
118.38	112.9	122.49	116.61	109.38	109.95	109.64	108.84	116.71	110.24	116.86	110.06	104.98	112.56	119.15	116.71	126.58	107.33	106.8	106.41	112.14	110.99	113.21	111.87	110.5	117.7	118.39	107.04	109.59	106.94	108.55	114.17	109.2	116.36	112.21	111.55	111.57	108.92	113.34	115.58	114.98	111.45	107.04	107.12	107.92	113.81	111.05	112.96	105.48	117.3
105.8	105.73	97.026	115.92	105.17	108.66	108.84	113.27	109.17	99.63	101.46	107.39	102.65	103.55	104.57	115.9	113.7	106.88	110.33	99.748	104.57	105.59	95.641	105.5	100.37	111.82	104.2	113.42	114.45	99.56	104.8	109.71	103.72	106.4	102.51	104.02	107.98	109.38	106.69	107.75	102.17	111.94	112.73	110.91	112.45	103.05	102.65	108.71	96.913	110.16
107.58	98.895	107.84	108.15	105.94	107.74	97.839	92.682	103.11	106.92	104.94	105.02	108.81	108.03	104.93	103.56	104.69	103.18	95.129	104.11	105.02	109.18	105.94	101.96	103.89	113.58	105.6	102.92	107.06	103.15	105.04	110.66	97.123	103.52	106.99	102.62	100.44	108.28	101.15	101.89	103.9	113.88	100.59	106.79	103.41	104.43	107.9	107.93	100.24	106.37
99.949	96.363	104.56	98.613	96.345	93.489	103.48	93.081	104.23	102.5	98.636	110.3	96.542	95.335	105.42	93.558	85.006	111.74	100.23	103.54	95.674	98.097	106.36	100.44	98.403	95.074	96.709	96.886	107.15	96.807	104.05	97.115	103.22	96.046	97.26	95.963	99.347	107.6	106.41	102.27	99.543	100.54	99.421	104.77	96.554	90.456	103.16	100.59	103.83	102.35
104.84	110.88	105.54	99.142	103.48	106.99	112.88	103.55	110.84	108.59	107.32	100.6	109.45	111.09	112.06	108.27	101.16	105.43	105.26	102.89	109.23	106.65	102.98	97.325	109.53	107.23	105.61	108.25	102.83	111.26	107.34	102.5	113.39	104.89	113.38	105.83	103.57	92.418	112.79	104.3	109.18	105.46	100.35	109.78	109.89	104.63	103.88	108.53	105.71	108.57
109.07	116.73	107.95	102.74	113.51	108.86	108.86	118.47	118.84	101.87	106.28	114.63	111.13	105.01	111.98	102.34	108.85	106.42	114.66	113.83	109.15	103.39	120.56	105.68	108.61	111.83	115.21	110.23	104.03	105.05	103.29	111.69	112.4	107.69	116.25	105.09	108.57	105.2	114.07	113.11	116.67	112.2	112.93	113.29	98.72	114.66	113.72	113.04	124.39	116.42
100.77	88.284	108.66	109.55	107.54	110.33	101.25	102.49	107.82	107.75	107.83	107.44	105.69	97.152	110.92	105.93	105.28	103.4	107.57	104.46	102.85	112.55	102.79	100.4	105.32	104.4	100.76	99.44	119.21	101.72	103.95	111.99	106.63	101.89	108.61	100.27	105.31	110.57	114.39	107.14	109.13	109.96	105.66	102.39	92.831	104.15	110.26	101.53	108.15	103.29
109.07	101.98	94.916	101.67	107.28	98.725	102.79	114.65	105.84	106.78	110.47	105.47	105.28	101.17	103.47	99.401	107.5	112.35	106.97	99.697	107.4	104.98	99.656	107.02	103.69	103.59	102.12	116.74	105.25	104.99	97.251	103.61	100.86	106.98	109.15	104.25	108.03	104.88	101.73	104.34	101.12	102.29	118.22	109.71	110.02	110.4	112.8	101.29	112.74	108.07
107.5	113.88	113.2	101.01	104.82	108.84	102.15	105.56	106.33	95.862	99.745	112.72	102.33	117.41	102.52	106.73	107.05	104.36	106.2	102.2	112.59	100.82	107.13	107.3	107.5	105.66	106.51	112.16	110.91	111.82	105.99	106.46	113.95	99.259	100.83	112.99	109.85	107.3	105.26	107.33	98.729	112.34	100.12	105.03	96.227	111.29	116.43	102.33	108.63	116.39
102.56	108.77	104.53	101.03	104.9	112.46	100.1	107.66	109.83	106.62	102.15	102.3	101.02	98.883	112.3	103.97	103.07	107.53	103.52	106.01	114.74	113.57	110.35	114.01	101.24	115.92	105	105.5	107.14	102.8	119.81	103.7	101.83	110.31	109.07	104.06	110.62	98.311	101.13	104.69	113	98.011	109.12	103.29	100.29	104.49	105.81	111.49	99.931	114.99
104.11	101.9	100.55	105.06	103.14	103.28	105.78	104.81	100.67	111.15	104.4	103.33	108.92	108.34	111.27	105.68	112.7	109.31	100.97	107.13	106.76	103.12	106.73	102.71	98.891	108.94	107.46	96.781	105.82	106.13	108.73	102.8	103.27	110.74	100.01	103.02	112.27	101.79	103.09	102.55	113.52	109.77	115.8	102.75	109.95	103.83	104.23	109.14	109.1	112.74
98.136	99.803	114	101.65	103.56	99.803	107.38	99.335	97.352	94.397	97.511	103.44	98.914	100.96	101.76	110.72	107.52	104.96	101.61	100.94	95.99	104.13	94.59	97.097	94.815	99.539	108.49	100.26	100.17	104.39	103.66	106.89	106.09	102.12	95.197	102.24	92.92	103.45	96.181	93.829	98.913	100.04	102.44	97.579	103.32	99.921	106.1	100.64	109.55	105.03
112.43	115.61	106.15	102.28	108.26	115.02	97.4	104.5	102.13	109.81	108.34	110.59	113.36	99.661	101.21	108.93	108.17	109.29	95.23	103.04	108.82	110.91	106.4	104.83	102.86	102.07	107.29	99.077	107.35	106.26	105.62	104.18	94.619	106.06	107.88	105.69	109.5	110.08	109.64	97.62	100.92	106.95	104.69	96.844	104.48	106.1	103.92	103.44	112.78	102.03
107.28	112.11	111.9	111	116.01	100.88	100.18	105.4	107.92	101.62	104.14	101.8	106.29	110.01	99.52	108.64	108.51	109.47	112.71	108.55	95.757	102.48	108.88	113.35	96.295	106.94	106.16	109.96	92.123	108.78	105.24	110.73	100.81	105.54	97.111	99.299	102.03	102.39	103.4	101.89	106.44	105.01	108.57	101.13	99.197	117.84	102.89	107.75	103.34	95.917
110.32	112.46	114	118.86	109	119.56	110.19	111.91	103.75	113.52	107	118.62	115.06	113.11	114.16	118.53	115.77	115.53	109.31	107.3	113.49	111.99	111.68	110.97	111.16	115.62	107.95	111.94	116.68	119.08	112.66	108.24	105.51	109.17	116.72	109.27	114.54	101.51	115.25	103.66	112.49	111.11	108.81	122.17	115.37	111.11	125.41	117.3	106.14	115.65
104.07	109.15	103.51	111.91	110.25	110.33	111.68	112.8	108.3	113.08	104.65	107.56	104.13	107.87	109.47	116.72	106.81	114.36	112.5	107.34	116.56	119.19	110.86	116.06	115.42	110.88	110.86	115.25	107.8	111.44	116.2	106.82	116.45	112.17	115.19	106.5	111.46	113.74	112.72	116.96	107.38	107.75	106.61	112.04	107.32	112.48	113	109.1	108.73	102.31
103.87	98.221	108.24	102.18	105.98	107.23	107.9	93.722	102.96	100.01	102.28	101.88	99.667	104.76	107.29	107.77	105.46	109.64	106.2	99.54	109.88	107.79	99.35	103.72	108.36	108.31	100.39	105.1	99.053	100.48	110.42	106.97	106.97	111.52	95.114	99.068	107.07	104.01	107.94	103.28	114.18	102.47	106.81	102.16	96.9	104.07	101.25	114.52	101.46	103.15
104.42	106.93	104.1	104.22	94.52	109.85	92.3	100.18	106.4	97.196	116.66	110.29	104.17	99.795	106.44	97.236	100.54	102.19	101.46	107.78	102.71	102.84	106.47	100.65	99.853	101.08	108.81	104.69	112.32	108.99	111.76	109.25	96.794	98.624	107.13	107.78	100.76	101.63	91.323	105.69	108.73	107.96	109.58	99.545	104.7	109.32	104.42	105.81	113.75	103.33
113.4	109.56	107.79	102.32	105.2	101.24	100.46	115.37	104.08	108.12	100.91	104.28	115.13	101.06	115.12	104.18	109.05	104.05	110.13	109.42	105.36	107.73	101.54	105.97	108.45	103.1	101.68	106.16	106.91	102.22	100.86	108.52	109.34	109.42	104.63	107.25	109.83	108.89	98.175	97.583	101.2	100.4	110.72	108.93	99.035	107.59	113.38	110.79	107.59	108.99
108.12	112.64	109.21	109.09	107.48	102.59	114.16	105.75	110.22	112.6	108.39	109.47	106.38	102.6	106.47	111.46	113.5	105.7	110.76	110.41	104.14	107.69	110.05	102.98	99.079	107.87	101.95	113.33	108.02	104.24	110.09	107.65	103.22	103.56	107.91	119.61	110.83	110.73	108.67	108.96	102.58	106.66	109.1	108.1	111.63	106.01	106.88	105.97	108.52	98.725
111.81	110.21	103.61	111.01	111.91	103.97	107.14	110.61	103.32	102.67	107.05	101.74	116.73	108.44	104.28	114.46	107.32	112.92	100.18	109.25	100.87	108.03	102.19	102.59	112.96	104.2	100.94	105.98	111.64	115.79	109.45	103.61	103.64	103.14	110.89	110.4	106.59	105.96	110.39	99.72	102.44	106.43	112.97	112.32	115.62	105.43	98.491	99.355	106.03	108.26
102.71	120.54	111.45	109.14	114.51	111.68	113.39	106.18	122.87	113.41	111.83	102.58	107.9	110.42	104.48	116.34	98.152	115.61	109.56	112.76	112.67	117.36	118.86	113.67	109.75	113.22	113.82	115.11	108.73	104.8	113.72	104.81	106.71	111.71	109.2	112.49	110.62	111.31	107.58	107.53	110.35	111.08	103.72	108.9	118.18	109.88	109.27	107.33	114.64	110.8
106.52	112.93	109.57	104.57	118.86	112.04	127	114.64	112.71	102.6	115.16	103.89	115.54	113.95	106.51	114.9	108.16	107.34	110.13	115.92	113.39	104.52	118.3	111.28	119.4	111.83	117.18	104.65	111.22	112.95	110.11	107.67	102	119.32	116.33	119.07	115.36	113.04	113.29	106.34	109.27	109.48	103.14	106.54	101.94	110.69	107.13	108.27	108.84	110.74
107.73	99.807	113.97	109.67	101.45	106.85	107.64	101.65	103.68	102.54	106.42	105.17	112.77	109.74	108.3	100.56	104.47	100.23	107.52	105.85	111.96	101.8	105.16	110.22	109.02	101.79	109.89	101.97	105.27	109.25	96.759	103.25	114.09	103.21	111.07	106.98	106.59	101.88	108.24	99.756	94.508	94.635	103	99.699	105.27	104.66	103.01	114.12	107.97	111.05
108.96	111.52	110.23	108.66	109.47	109.67	107.18	111.27	104.33	99.305	110.29	105.66	111.28	107.57	104.6	90.799	110.42	94.509	95.792	108.05	102.22	105.81	110.49	111.11	103.2	102.7	116.21	101.9	102.93	109.57	100.91	106.57	111.87	104.51	113.54	102.82	94.343	106.02	106.63	97.796	109.97	105.49	103.57	104.14	109.81	103.11	109.89	91.579	109.25	111.8
99.233	98.169	106.33	98.976	94.734	101.73	99.274	104.08	110.29	101.27	100.75	95.649	101.27	103.47	92.31	87.262	102.72	101.06	98.56	97.797	108.93	104.42	104.24	99.907	102.58	100.86	108	98.969	99.851	104.28	97.041	99.815	103.65	99.7	104.91	92.366	102.35	89.286	101.64	91.17	98.062	90.541	101.37	97.776	109.57	97.517	97.623	97.316	103.81	102.56
127.74	116.18	120.45	116.93	109.08	116.08	119.68	116.3	110.99	124.94	110.63	120.66	119.82	120.67	118.94	117.85	116.06	116.93	114.53	106.91	115.92	121.09	120.35	118.44	115.75	116.3	108.21	117.08	118.28	112.79	112.53	121.74	119.35	116.89	119.51	114.11	119.12	117.34	115.31	119.47	122.9	114.56	108.2	116.66	117.91	113.77	119.36	114.28	123.12	117.2
118.18	104.25	113.07	109.11	109.61	115.77	112.28	108.85	112.72	113.81	110.04	110.73	107.23	108.77	115.94	111.58	116	116.83	120.58	118.88	100.49	114.39	110.72	117.43	112.93	111.83	112.51	116.58	116.28	108.81	111.81	112.69	110.99	110.85	112.49	110.28	110.07	110.24	111.37	106.31	112.22	111.88	105.17	122.58	113.53	100.46	110.21	111.92	119.96	109.05
103.27	106.88	99.337	102.98	103.26	104.74	102.54	111.45	107.64	116.53	106.48	104.29	100.8	107.3	106.44	118.83	108.86	102.32	101.8	102.11	109.67	101.67	104.3	109.66	114.9	101.62	102.64	107.21	103.63	98.867	99.843	99.782	105.12	104.7	113.32	105.44	108.35	108.08	96.269	109.3	102.7	103.12	99.772	108.04	103.42	102.04	102.55	108.77	107.16	104.53
107.98	101.9	104.32	108.44	110.73	105.31	108.57	102.48	115.69	110.86	102.93	103.6	100.94	99.504	100.19	113.8	106.91	110.29	108.93	107.66	105.8	112.9	98.269	111.4	102.98	105.59	109.95	94.418	111.53	97.246	108.26	102.03	100.88	103.44	112.16	98.47	96.758	108.63	105.32	100.38	95.99	107.22	104.9	103.73	106.04	94.776	109.31	99.48	109.21	107.04
106.31	101.01	101.79	103.81	108.92	105.39	100.92	110.7	104.78	110.62	105.99	96.854	98.479	113	104.45	114.48	111.63	112.15	102.68	106.54	108.18	103.95	103.5	109.47	103.58	99.231	111.3	111.51	99.519	112.63	101.03	104.48	95.851	103.7	108.66	109.27	93.632	101.7	99.884	106.76	106.9	99.105	104.93	111.7	103.74	103.94	108.15	98.303	108.81	114.25
103.08	107.95	106.4	100.27	117.59	103.52	108.56	101.44	112.92	101.98	111.32	101.7	107.32	103.82	98.744	97.77	110.8	109.48	107.41	102.04	97.68	112.99	110.68	111.95	98.892	93.132	109.68	99.235	98.823	106.56	110.86	109.88	114.51	112.6	100.28	108.24	109.77	104.98	107.19	107.84	108.78	112.26	100.25	109.35	107.05	96.886	112.68	103.34	108.58	105.92
113.7	103	118.16	118.68	119.97	125.63	120.92	114.42	119.06	115.71	124.76	119.98	120.3	118.78	127.82	120.71	118.9	113.7	116.09	123.44	113.42	109.76	119.49	114.06	126.12	108.86	116.22	112.72	112.79	119.96	111.54	121.6	121.09	116.92	116.38	126.76	126.31	118.8	117.42	118.31	114.71	114.92	117.88	117.78	117.49	118.66	124.8	120.89	112.49	119.41
113.95	109.62	111.47	95.748	104.94	107.39	104.7	110.42	105.63	106.65	111.6	104.47	103.44	104.38	110.64	100.26	106.51	110.57	104.61	104.11	107.84	101.03	114.2	105.13	109.48	114.65	102.45	107.07	105.77	105.08	104.8	108.68	112.83	105.01	103.16	101.3	101.8	115.06	99.001	113.92	107.62	101.31	109.57	107.26	107.7	105.48	94.202	108.1	106.58	94.354
105.73	107.41	108.3	116.91	116.96	108.55	108.88	109.96	113.87	117.22	111.25	105.51	110.82	112.94	117.07	111.41	101.74	113.49	114.4	103.2	111.53	104.38	112.07	110.89	119.3	107.62	109.64	113.7	109.93	118.15	116.16	109.29	120.4	110.72	111.65	107.45	103.82	118.57	108.74	101.67	115.51	114.78	108.24	118.89	107.98	119.26	108.04	110.76	117.65	110.13
98.9	112.1	95.994	97.234	105.91	97.242	108.41	108.22	110.66	113.9	108.65	107.96	104.02	115.72	99.227	103.29	101.21	102.21	110.82	107.14	111.37	107.1	106.38	109.99	108.44	117.17	116.26	100.37	99.029	106.07	108.04	107.18	106.19	105.2	110.34	110.98	108.12	103.55	106.14	106.28	103.43	103.63	109.57	112.01	112.36	105.82	102.44	105.52	108.57	100.89
106.6	113.1	107.21	107.08	105.71	98.424	117.3	111.07	103.57	102.45	114.06	110.23	114.35	103.48	106.25	104.3	109.95	112.52	114	103.67	107.19	106.64	102.14	115.46	119.31	100.47	112.01	96.146	101.8	109.1	104.81	105	110.38	105.65	105.23	107.51	102.42	114.13	99.769	106.99	111.08	107.41	107.68	110.74	102	106.46	113.04	96.612	111.53	104.84
109.32	105.08	117.66	118.1	109.94	108.73	104.73	110.18	114.44	112.38	118.84	110.4	111.18	109.95	116.13	105.67	115.1	108.08	110.96	127.09	112.53	110.56	107.31	123.91	110.71	110.12	107.39	107.62	108.25	119.47	105.39	107.32	107.16	116.4	112.47	111.93	110.15	109.94	116.16	106.19	108.51	112.47	113.38	109.18	116.14	113.03	106.11	118.41	111.22	115.45
102.39	117.14	110.57	108.95	102.83	103.28	99.253	102.9	95.577	104.87	103.04	98.688	109.51	106.72	106.16	99.897	105.75	100.08	103.2	97.031	103.29	116.3	114.9	107.17	107.25	110.83	108.47	104.03	105.35	105.42	105.3	103.4	101.8	96.022	106.77	111.32	108.98	102.52	101.84	99.664	107.79	117.37	108.03	105.2	111.24	107.31	103.14	101.65	108.62	105.55
114.18	110.38	118.49	109.24	106.88	97.016	101.68	107.24	116.54	114.66	110.09	112.72	116.08	106.6	111.42	115.76	112.51	112.21	118.24	114.82	111.56	110.74	118.56	111.83	114.65	110.64	108.13	108.35	94.707	112.14	103.02	105.95	112.88	105.12	118.02	110.09	99.023	106.35	114.53	114.98	111.97	104.47	112.43	118.04	110.72	110.54	107.09	112.96	106.88	111.28
104.61	114.84	101.67	108.98	105.27	107.64	104.79	103.58	103.43	104.48	97.301	101.89	100.4	110.72	108.15	100.35	106.58	109.86	105.53	109.93	107.34	111.9	103.52	108.29	105.17	105.85	103.13	105.5	106.14	102.28	105.75	105.53	100.45	115.02	107.18	105.81	105.16	106.01	109.28	98.016	109.86	107.37	107.3	115.2	99.574	109.66	108.17	109.81	105.08	107.03
109.35	109.4	97.857	110.44	105.29	101.71	103.97	96.941	110.39	100.54	100.8	101.29	108.52	110.08	103.84	108.47	96.956	105.88	109.29	101.01	100.21	100.19	109.16	106.22	104	105.91	107.26	104.18	106.59	106.17	105.46	102.64	110.15	104.12	114.03	103.14	105.51	107.05	106.71	101.85	109.68	103.49	104.92	96.514	113.87	102.35	105.69	111.11	98.545	108.93
99.553	102.5	98.096	106.36	101.16	96.872	95.209	102.74	101.04	96.653	103.06	103.08	98.593	96.102	105.63	109.57	101.17	95.857	103.93	88.266	105.4	92.35	93.967	96.931	106.65	104.89	97.785	97.445	100.93	97.515	101.73	101.75	106.98	105.12	102.54	95.858	103.97	103.87	100.5	101.4	98.978	102.2	101.42	108.03	102.26	101.72	91.198	101.43	100.27	98.363
106.09	99.641	107.37	98.797	109.7	109.63	109.84	105.51	105.96	106.01	103.6	108.59	107.62	100.16	107.65	104.21	111.35	96.738	103.28	103.94	110.57	113.67	101.02	108.48	107.67	104.36	112.4	102.05	108.84	100.53	99.04	105.24	107.67	105.07	102.37	100.9	110.08	106.52	102.86	100.84	106.53	104.63	105.91	99.965	114.57	103.7	97.347	106.85	99.442	104.73
103.97	100.15	104.28	108.7	104.69	106.53	108.1	106.11	103.58	101.98	104.1	106.31	102.77	108.18	98.752	99.023	109.06	106.26	114.19	104.05	109.77	105.94	107.66	98.612	108.21	108.81	101.23	103.25	109.82	105.04	108.45	99.729	105.29	105.96	115.73	106.5	106.27	93.248	110.79	116.42	105.66	107.23	101.81	107.15	98.653	93.785	102.83	105.55	107.94	110.39
101.26	94.047	97.798	100.51	93.044	104.14	98.565	106.46	106.74	100.89	92.022	95.334	101.48	98.598	93.842	97.483	100.16	112.68	107.29	108.43	103.31	107.14	102.14	97.884	104.29	99.956	93.935	94.234	103.2	101.94	101.4	106.96	97.166	93.609	100.08	101.87	92.001	99.18	97.505	108.27	108.49	96.262	95.501	99.643	100.97	106.2	88.223	95.072	91.833	98.798
103.52	103.27	103.96	99.468	102.64	106.97	110.48	108.18	103.24	102.5	117.74	101.3	107.91	108	108.73	112.85	106.12	95.141	105.17	111.91	112.9	100.89	98.814	99.056	103.38	103.13	103.42	107.65	111.02	107.45	106.67	106.85	104.59	102.56	104.05	110.6	100.74	107.38	109.02	101.88	107.7	104.04	104.83	105.71	96.35	107.12	111.33	99.307	106.25	108.2
104.91	105.03	104.48	95.104	111.52	108.8	114.77	106.97	100.92	103.4	103.72	107.84	107.55	104.08	101.13	92.413	102.68	101.37	109.82	97.906	111.45	103.32	100.83	109.22	104.15	96.707	103.43	109.24	108.19	109.49	102.73	108.41	101.95	106	102.4	108.02	103.55	97.025	103.34	106.64	103.85	100.08	99.464	107.65	109.92	100.27	114.32	111.76	103.76	104.9
97.353	106.39	95.384	98.18	102.91	113.11	98.811	95.012	98.271	108.36	105.49	102.35	96.318	99.657	101.75	100.41	102.55	107.24	96.272	94.595	95.258	88.726	98.584	106.41	99.775	96.099	100.84	99.209	101.05	99.044	96.824	102.55	106.47	94.289	109.3	105.6	101.68	96.539	101.67	106.21	98.83	101.61	107.19	100.14	96.409	96.091	105.67	98.186	100.87	101.95
102.46	94.727	97.763	99.212	99.753	102.7	94.617	98.111	91.146	105.35	102.03	98.46	107.91	102.31	95.822	102.82	94.481	101.58	96.282	92.98	105.61	105.21	86.499	99.163	105.55	107.77	97.047	92.785	96.918	105.37	93.926	111.69	116.24	103.34	93.777	102.23	107.6	96.136	92.686	96.077	100.88	105.24	95.895	93.911	97.192	111.23	95.061	102.05	107.07	99.285
113.88	108.32	114.1	107.33	106.41	109.08	113.76	108.53	117.7	111.93	104.41	104.93	114.99	112.19	113.99	115.04	108.69	111.43	119.12	109	107.49	102.61	105.05	112.25	115.88	116.76	107.96	112.74	111.69	112.82	107.56	115.89	110.58	114.06	124.22	111.25	110.69	115	117.8	109.49	105.03	118.01	115.13	107.83	114.57	119.82	109.79	109.87	112.07	118.21
113.31	107.9	108.35	110.31	115.34	107.42	115.48	107.75	122.78	109.53	111.1	110.73	109.39	117.4	107.87	110.22	127.75	120.73	113.07	112.18	113.99	123.32	116.96	124.28	114.35	114.31	120.86	112.14	116.52	113.7	113.91	113.21	110.68	106.93	113.48	105.9	120.32	112.11	104.97	117.17	120.06	120.55	106.9	120.2	104.32	115.24	106.04	108.38	104.51	113.46
104.89	104.16	104.87	105.33	109.04	100.29	103.61	103.84	107.68	106.47	109.32	101.77	101.1	108.65	107.38	102.35	109.05	97.398	112.78	104.15	101.04	101.53	107.17	107.23	101.45	110.34	102.55	110.4	104.24	103.62	104.36	107.65	107.08	113.9	102.51	107	113.79	102.08	110.08	105.61	116.03	108.76	103.4	110.33	99.148	109.68	106.16	102.61	100.35	107.83
122.03	95.842	88.14	90.25	100.72	97.083	106.8	91.896	96.51	96.265	98.852	99.11	93.82	96.974	107.65	92.207	95.654	110.41	100.21	102.85	110.45	95.829	100.84	101.05	102.92	98.937	99.798	108.71	98.093	100.21	105.39	99.327	103.32	103.67	103.51	101.23	101.39	97.676	99.351	95.769	95.52	95.562	94.445	101.09	104.42	102.82	104.49	103.36	102.2	101.19
112.58	109.06	99.18	115.3	105.02	103.15	107.42	123.34	111.01	109.56	102.55	107.98	99.367	110.26	113.89	116.42	108.43	102.89	121.32	109.93	113.88	117.68	112	116.89	108.83	121.02	115.16	107.41	114.7	106.24	104.92	111.79	115.89	111.2	107.52	114.73	110.65	109.99	117.98	113.06	117.61	102.41	124.95	110.49	102.56	112.11	96.658	116.65	104.61	118.38
106.4	101.92	101.02	104.86	98.829	105.43	110.79	102.32	106.28	103.68	108.81	106.03	110.62	100.39	109.85	105.33	93.685	110.79	101.72	112.24	99.907	117.96	101.37	99.496	99.516	104.09	101.29	101.84	99.286	106.61	102.6	114.72	102.84	110.45	110.39	114.1	100.05	100.2	113.35	113.21	107.36	104.62	108.95	115.29	108.81	109.45	107.22	105.69	109.6	107.87
104.85	115.06	97.586	112.22	107.99	104.02	109.89	105.12	104.68	101.86	104.02	107.76	101.9	106.99	98.441	108.79	106.16	107	98.688	101.02	102.76	104.19	105.46	107.2	114.25	109.99	111.26	104.97	105.82	104.07	99.547	111.05	109.33	103.19	111.39	100.18	117.44	110.18	117.28	98.99	105.5	111.41	101.61	109.86	105.87	112.85	108.35	101.84	110.2	108.86
103.14	99.164	103.14	108.23	104.32	107.34	107.27	103.32	103.95	99.578	109.15	112.14	106.8	113.32	107.36	110.91	97.005	107.1	106.33	107.37	108.09	96.313	104.91	104.28	105.53	95.753	106.46	102.41	107.95	108.47	106.24	104.28	110.99	107.51	102.57	103.22	105.82	107.5	109.76	102.72	114.76	101.27	101.83	110.7	97.393	105.62	108.06	108.72	109.25	104.37
97.771	100.13	105.42	97.784	98.942	100.45	98.123	100.57	101.06	99.569	104.11	100.23	94.454	101.86	104.58	107.37	101.87	89.315	99.172	100.61	104.09	99.455	103.31	100.67	101.27	104.89	101.55	98.154	95.163	98.817	89.822	98.959	99.052	104.73	100.76	104.6	102.75	104.69	104.32	99.225	105.69	98.233	106.97	98.386	110.24	99.709	107.05	104.68	99.454	100.07
116.81	112.44	118.15	117.01	114.09	110.07	105.8	113.29	118.18	107.9	122.95	119.86	111.99	118.98	109.6	118.98	119.67	113.36	113.84	108.26	111.72	109.53	112.06	115.19	125.43	135.04	118.26	117.75	114.84	116.9	111.34	113.23	110.86	121.63	113.82	121.27	116.76	125.45	114.76	126.28	112.95	111.13	115.9	103.33	123.88	113.77	116.36	123.96	105.44	115.28
105.92	111.45	101.57	110.97	113.73	99.042	109.66	110.33	103.01	109.25	103.81	109.11	94.61	107.82	95.273	105.6	104.13	97.552	100.94	102.11	111.14	105.69	102.51	101.44	105.08	103.59	102.03	104.98	114.6	104.26	104.59	99.832	114.84	104.55	110.96	106.89	114.65	100.99	103.94	111.13	109.24	107.32	97.032	109.03	105.27	103.76	94.249	102.33	114.88	104.71
103.49	104.15	101.78	107.2	107.58	105.77	100.46	108.15	110.45	97.987	113.75	106.14	108.86	114.23	111.4	105.09	108.72	103.54	101.13	111.42	101.59	109.06	113.33	101.35	104.83	100.47	108.79	100.18	103.74	97.498	105.57	101.98	111.23	104.27	94.526	93.362	103.63	106.12	105.51	108.68	107.04	102.77	109.65	96.174	98.267	114.08	102.09	95.012	95.607	113.41
101.78	111.18	103.39	108.22	102.17	106.84	102.23	107.44	110.7	107.82	109.39	108.99	107.3	100.82	111.39	110.26	103.6	105.91	117.41	103.6	98.631	107.09	104.61	104.53	106.84	101.94	103.12	110.92	113.59	107.8	106.95	99.583	112.65	108.56	108.74	113.51	101.06	102.13	112.87	105.28	102.58	106.46	110.83	101.24	103.17	106.58	103.28	109.98	113.57	106.74
99.535	104.37	99.329	101.17	100.56	106.97	103.51	90.195	93.983	94.054	104.59	94.067	100.95	99.704	101.97	102.43	90.252	96.628	96.118	103.13	106.01	102.45	108.81	90.556	98.913	102.56	100.48	99.735	95.404	105.22	98.825	103.03	95.847	98.298	103.66	94.262	104.37	97.761	97.553	97.715	95.734	96.545	104.71	108.11	90.386	97.157	98.607	107.48	103.56	102.78
110.45	114.64	116.47	102.86	117.7	115.81	115.18	108.79	115.62	105.19	108.38	113.84	111.54	103.69	121.19	118.63	112.07	108.23	113.63	105.83	110.35	105.14	106.73	110.9	114.71	115.83	105.73	118.07	114.33	110.01	111.14	117.49	112	111.75	113.86	107.27	109.46	109.66	99.26	107.67	111.2	101.9	115.93	111.21	112.41	115.4	124.54	106.96	112.38	110.94
109.95	114.79	110.18	113.65	114.79	109.27	114.73	114.52	110.01	112.49	109.92	115.81	124.1	116.58	108.66	115.83	123.31	111.21	106.15	101.2	120.58	117.82	110.44	108.53	110.46	114.2	106.16	112.03	105.23	109.84	114.71	109.97	108.85	117.7	106.82	116.67	101.15	103.2	104.84	113.22	109.99	111.55	119.74	104.17	101.16	101.94	109.4	110.26	114.87	113.97
112.83	107.47	107.39	109.05	104.75	121.3	105.89	110.42	113.81	113.91	105.39	112.56	115.61	113.11	109.2	105.61	111.82	106.97	111.02	108.54	113.69	118.47	117.42	102.46	110.17	107.36	100.67	104.49	112.6	103.06	114.67	111.18	111.15	105.98	102.31	101.83	107.92	99.813	113.06	110.32	111.24	110.37	109.23	111.21	111.37	112.56	106.05	108.58	110.58	112.03
103.45	102.51	100.45	108.59	92.631	111.92	113.26	108.26	98.555	106.25	107.13	107.71	99.815	110.47	111.73	115.12	104.79	114.7	104.03	109.1	101.96	105.99	113.44	98.19	110.26	107.04	103.89	105.44	104.9	104.11	110.69	96.522	102.19	99.466	98.873	102.62	103.68	101.76	101.11	102.9	103.67	111.36	106.7	104.59	108.28	107.18	98.843	100.22	117.78	110.14
110.44	110.44	108.03	109.77	104.33	110.99	112.94	103.48	109.83	107.18	97.609	108.52	103.24	102.35	99.372	107.34	112.3	111.14	107.89	110.39	102.87	100.17	107.25	103.91	104.65	97.782	102.66	104.66	112.54	105.34	111.84	110.1	115.06	106.69	101.2	105.52	102.25	105.53	111.48	103.66	100.96	110.91	105.17	105.5	97.218	110.98	98.252	109.77	103.23	96.345
105.02	106.74	105.69	109.48	100.85	100.82	101.93	107.04	105.08	101.95	109.52	102.95	104.05	112.17	106.45	105.03	100.22	101.52	106.47	102.64	101.15	105.09	108.03	106.99	96.029	109.57	102.68	109.22	106.05	103.78	112.52	106.14	96.643	114.37	103.3	97.422	110.17	107.44	106.32	106.26	109.48	94.721	98.386	108.77	96.164	105.1	94.958	104.18	116.87	107.08
111.52	109.32	106.74	105.92	98.536	102.74	100.1	112.77	100.95	103.38	100.97	99.461	110.38	108.78	110.34	94.31	101.45	113.18	112.2	100.8	103.73	110.55	99.922	96.509	105.91	110.93	101.31	100.82	94.248	112.04	88.154	107.35	101.37	94.375	99.906	105.04	101.78	98.518	106.29	120.18	110.12	98.185	102.94	109.54	107.55	112.84	104.86	104.39	100.73	98.878
109.77	110.35	112.44	106.8	102.22	113.87	114.72	117.67	116.39	114.18	108.94	120.03	112.39	119.88	112.22	106.44	121.7	115.48	111.45	103.81	101.44	112.04	108.67	102.04	119.74	108.97	112.19	111.3	104.27	111.09	117.34	111.19	111.79	115.52	113.72	104.8	110.73	115.71	117.73	106.91	109.99	118.44	116.51	108.27	99.31	108.08	112.6	108.47	117.72	105.83
113.66	115.14	110.83	108.97	110.97	121.95	112.24	114.27	114.26	115.07	106.33	105.39	114.34	111.67	104	113.48	109.05	102.11	107.49	118.65	118.93	112.79	115.4	118.94	106.58	103.46	114.33	112.7	106.5	102.85	114.14	115.57	110.56	98.733	118.23	112.62	112.5	110.7	114.08	118.03	104.28	110.33	106.58	116.76	105.51	110.4	105.99	116.45	112.79	118.44
111.52	120.95	109.77	108.32	117.39	123.96	115.58	111.97	104.73	109.05	116.61	114.95	106.07	116.19	115.07	107.08	104.25	105.98	108.71	117.04	110.27	109.85	111.19	112.84	102.79	116.96	106.58	113.15	100.54	115.62	113.88	112.09	113.41	110.6	116.24	113.28	115.27	110.6	112.31	110.85	110.53	120	109.3	120.62	105.46	109.5	116.99	108.21	110.85	120.69
111.18	97.669	105.76	102.51	103.4	95.554	109.95	96.956	101.45	105.89	110.18	107.44	96.241	108.06	112.81	96.384	110.62	101.52	103.88	103.97	106.19	97.836	111.77	102.12	108.77	102.03	106.46	106.78	105.63	110.9	104.76	108.52	97.556	102	94.853	100.11	109.19	104.62	103.59	105.95	105.98	102.66	102.45	114.11	99.151	102.22	104.65	99.097	100.9	102.74
99.052	105.53	99.282	100.63	106.73	116.99	98.612	104.09	104.79	100.81	108.3	118.44	108.3	102.12	109.69	107.99	101.04	103.59	103.36	107.99	106.29	109.65	113.61	112.21	112.82	105.47	98.528	105.77	108.39	106.84	103.8	102.64	93.122	108.88	105.08	110.68	114.12	104.55	96.14	102.51	100.78	107.11	99.927	103.31	105.89	109.66	103.27	99.531	107.8	102.57
103.13	105.69	107.9	106.38	113.73	99.202	105.13	105	107.51	110.29	101.24	105.24	109.85	98.626	109.07	107.19	108.49	106.67	107.16	101.63	109.21	102.31	98.555	106.29	102.75	104.43	111.85	103.92	107.2	104.33	111.9	100.88	98.843	109.91	101.67	102.1	103.73	109.04	106.95	102.74	110.67	100.53	110.44	109.2	100.72	99.559	104.51	106.67	104.37	106.72
118.05	119.62	122.07	118.8	110.93	113.85	116.87	123	124.53	117.31	117.2	113.2	121.84	122.79	118.28	115.16	110.7	117.04	120.82	113.58	118.61	120.56	122.88	122.69	117.08	123.35	114.48	121.47	114.77	118.69	110.97	118.71	116.71	121.27	121.41	107.82	105.9	112.62	114.79	118.64	113.74	126.36	111.85	116.79	112.64	117.21	112.58	111.06	118.91	116.7
105.66	112.36	103.5	108.1	111.03	110.71	107.73	108.19	96.084	105.68	99.793	104.59	106.57	108.63	101.11	103.37	105.92	108.97	101.81	107.47	109.8	109.57	103.12	108.12	111	111.33	108.68	106.7	99.061	102.64	108.48	113.11	104.38	104.42	116.85	117.65	101.67	95.137	100.17	110.43	101.97	106.79	114.87	108.22	99.687	108.91	99.875	102.33	110.04	97.505
100.51	100.65	107	91.591	102.84	91.266	97.991	93.241	105.04	103.93	91.041	105.9	93.895	98.466	100.13	103.05	103.62	105.29	105.33	107.59	92.674	105.47	88.2	105.28	95.193	96.702	105.33	98.286	95.204	101.67	104.3	100.04	97.376	102.24	99.082	97.59	107.08	102.92	102.04	96.262	101.62	95.952	104.57	102.35	104.08	104.88	97.633	92.223	105.54	101.47
110.63	105.97	92.889	107.4	108.78	103.07	108.79	104.73	106.72	107.9	113.27	102.26	105.95	112.86	112.39	102.96	109.67	108.32	102.97	108.6	104.07	107.62	108.65	114.81	107.41	107.28	112.41	108.09	106.46	99.159	106.35	108.38	106.33	102.47	106.3	111.06	102.74	104.69	114.15	103.69	98.44	107.87	105.42	111.74	114.29	114.07	114.12	100.86	105.97	109.38
120.18	119.8	108.59	116.95	116.38	121.14	117.46	119.19	119.39	126.36	108.91	117.93	114.64	105.64	126.55	110.85	119.01	123.1	122.66	123.05	120.2	112.65	119.33	107.23	126.42	122.11	116.11	116.63	125.37	124.39	119.04	125.51	121.97	129.7	124.9	118.46	119.83	118.5	110.5	117.96	118.25	113.11	111.22	118.01	116.7	120.62	114.37	119.54	114.09	119.82
97.386	93.037	93.184	103.76	102.28	105.96	94.926	94.147	95.531	100.46	94.834	95.868	104.38	106.28	96.058	104.86	106.12	100.7	91.501	94.369	90.874	91.321	93.255	95.405	103.5	100.78	97.373	97.918	98.404	108.95	100.22	96.853	88.788	99.168	85.684	92.698	98.871	101.29	102.25	104.95	106.12	100.9	102.03	104.56	103.73	99.778	100.56	95.113	95.919	97.577
97.113	99.9	102.56	109.75	104.08	105.33	106.22	106.96	100.45	97.673	108.39	107.41	103.65	96.88	109.4	98.977	97.223	98.985	99.032	88.521	99.087	101.16	101.62	90.943	103.86	96.773	92.79	97.21	97.894	94.211	99.058	99.76	110.68	99.886	106.89	99.447	89.717	95.042	100.04	98.223	107.89	109.84	99.565	98.843	96.722	100.39	91.74	103.94	97.506	104.15
104.72	106.41	104.89	105.82	110.7	103.03	110.13	111.09	103.03	102.81	105.8	111.05	99.981	114.83	103.64	101.9	102.4	103.27	107.39	104.49	120.29	97.56	107.37	116.79	107.5	99.835	105.4	105.43	101.41	99.888	102.17	109.67	104.71	107.79	110.07	104.58	111.3	108.57	100.84	110.31	109.83	110.5	109.58	97.591	111.77	100.85	111.72	99.148	99.224	102.87
94.8	103.28	108.8	103	100.47	103.14	103.33	100.9	97.509	94.724	105.72	106.28	101.82	105.14	105.4	112.06	102.56	114.45	104.36	96.261	102.86	106.63	93.846	115.74	98.347	99.349	105.48	98.203	99.755	105.62	100.6	105.49	105.95	106.93	104.95	105.09	110.08	100.67	105.51	103.82	100.35	106.37	106.29	99.848	102.61	96.658	111.68	110.99	102.97	116.14
105.71	92.401	109.91	107.79	107.92	107.22	97.116	103.81	99.362	107.69	110.66	103.18	104.61	105.12	111.42	107.32	109.88	100.93	111.94	103.73	114.48	108.13	110.37	110.39	113.5	108.1	103.68	106.02	109.04	100.91	103.26	102.88	106.41	98.173	105.34	109.57	106.25	102.34	110.6	104.91	104.56	102.87	100.46	102.01	112.41	108.56	104.71	112.32	97.666	111.43
104.44	103.99	108	95.799	113.69	114.77	110.28	113.3	110.39	101.72	113.73	104.54	121.96	106.45	104.57	110.32	114.3	108.84	95.671	101.79	106.82	106.71	118.89	113.58	112.71	110.48	112.84	107.35	116.59	109.43	117.51	113.01	103.8	113.6	109.06	115.98	115.44	105.8	107.73	109.56	106.83	113.49	112.39	99.674	103.77	115.82	114.21	109.96	107.53	111.37
110.18	107.05	106.54	115.94	108.69	106.51	97.705	98.578	106.47	106.37	106.77	103.41	107.57	117.53	105.94	100.45	100.83	105.47	114.08	107.01	112.54	112.72	109.5	111.39	103.54	100.27	104.91	107.61	98.937	102.37	112.41	105.88	107.05	113.24	102.24	107.14	104.89	107.5	99.427	109.76	102.22	111.19	100.69	106.99	106.03	107.78	109.5	103.79	101.67	108.19
105.71	100.07	106.12	98.639	106.44	104.15	116.21	101.65	114.98	108.75	105.11	97.512	104.73	106	100.4	111	103.71	98.662	113.59	104.21	99.496	100.01	104.54	96.291	108.18	107.22	102.38	108.92	110.66	100.74	100.89	108.27	107.22	103.79	114.88	103.01	108.83	105.24	113.5	107.87	101.2	98.144	110.25	112.35	98.209	103.28	113	108.86	107.72	98.934
123.62	118.76	120.91	121.02	117.58	116.48	118.21	113.27	113.31	119.84	120.37	118.05	115.78	117.05	116.16	109.47	124.39	111.7	112.77	116.52	121.14	118.5	117.6	129.67	119.65	116.23	116.52	121.3	111.57	112.41	116.51	124.77	112.92	110.95	118.46	116.24	117.48	114.11	124.83	121.88	125.7	117.66	115.66	114.42	117	112.8	108.26	127.45	120.13	109.4
109.65	105.29	97.316	106.34	113.25	109.72	97.781	110.03	91.965	115.24	112.03	103.54	102.57	97.609	105.68	100.45	102.55	109.16	109.08	101.79	111.87	109.93	104.87	106.49	96.813	106.94	112.94	106.52	100.8	107.61	100.74	108.83	108.03	106.81	105.67	98.39	108.37	105.44	102.98	104	97.795	105.7	100.69	107.14	102.09	97.756	99.962	101.4	114.69	106.4
106.82	105.58	109.3	117.2	107.14	104.91	107.1	101.65	106.19	113.41	108.29	109.07	106.51	105.88	103.78	101.48	104.72	113.44	109.24	120.4	101.86	109.99	104.14	106.74	111.26	108.88	105.76	105.02	113.18	97.262	101.98	111.95	105.8	108.35	108.48	105.52	104.64	107.5	106.04	114.56	108.32	114.05	107.28	100.04	102.75	103.34	98.19	107.05	99.141	104.54
114.06	117.67	107.66	118.69	116.2	103.7	104.49	114.08	113.86	112.92	117.73	109.44	117.16	111.71	110.07	111.43	102.82	115.58	121.85	122.17	111.96	107.73	113.98	112.29	112.88	115.11	108.14	119.72	110.68	111.84	117.87	124.57	110.74	115.98	112.89	104.39	115.36	115.19	109.21	108.4	104.73	114.01	116.83	107.25	118.97	117.49	104.67	121.03	108.34	110.88
103.67	104.98	94.933	104.35	108.18	112.63	104.61	110.8	105.94	109.52	100.29	101.59	108.82	98.07	107.54	108.33	107.05	108.18	102.8	103.95	109.25	104.43	112.85	106.25	110.28	105.63	98.392	106.94	101.9	108.08	109.82	105.47	104.85	106.8	97.724	107.31	101.79	105.23	104.23	107.41	111.33	103.78	99.592	98.312	106.2	107.82	107.13	100.32	100.68	89.557
108.44	110.43	104.76	101.85	104.73	109.21	106.84	106.56	86.967	96.71	104.23	102.54	104.07	103.68	108.41	100.17	105.65	96.05	112.33	103.96	104.6	101.29	110.12	108.21	101.32	109.69	105.95	109.15	105.37	105.49	97.543	104.94	105.45	107.09	106.13	110.64	100.18	110.24	113.47	108.81	90.282	106.15	95.216	104.21	97.5	108.92	105.49	108.61	110.36	101.89
110.67	107.23	106.61	111.54	107.09	104.91	99.213	104.78	102.81	106.16	96.468	101	99.983	107.61	103.86	111.72	112.17	100.39	108.22	101.73	110.05	100.62	104.15	104.42	123.82	99.945	109.89	106.45	106.08	110.27	106.14	112.75	112.28	94.23	101.16	101.06	100.18	106.86	104.69	96.823	120.71	100.05	111.86	108.63	105.56	107.36	105.7	110.49	115.09	104.49
111.99	106.28	100.24	106.86	101.85	107.03	94.927	97.876	105.34	102.25	97.883	113.05	110.8	95.771	114.19	118.22	95.227	105.39	110.18	108.65	99.95	98.606	105.7	112.8	107.84	95.304	105.16	101.97	109.52	105.48	101.43	96.114	108.78	100.39	99.676	97.869	94.134	106.75	104.66	101.67	101.79	98.505	106.84	116.13	104.27	102.45	95.838	103.17	106.65	102.61
116.82	114.43	116.56	113.41	111.99	118.84	107.05	105.91	121.61	105.64	109.73	116.78	105.75	107.74	112.81	108.55	117.49	111.26	108.01	103.7	111.24	111.46	103.73	119.28	115.07	116.14	125.42	114.18	110.96	109.64	101.21	116.24	118.05	107.82	105.5	106.66	104.63	117.14	112.61	105.56	112.3	111.92	114.27	113.12	107	105.1	117.95	106.79	112.45	122.94
109.49	99.132	109.44	107.07	110.2	96.361	101.34	98.24	101.5	112.08	100.76	105.54	108.74	106.97	98.076	94.881	101.87	101.24	103.36	94.403	106.25	99.877	107.38	105.61	102.54	102.53	109.41	102.39	107.93	100.65	104.56	109.57	112.25	108.57	107.08	100.46	110.51	97.36	109.24	103.31	105.27	113.2	100.32	105.05	107.65	94.454	106.94	102.31	103.92	108.77
99.028	96.172	101.28	107.94	106.34	90.622	103.03	96.224	101.56	109.61	105.77	101.8	107.88	100.54	105.68	99.121	103.76	92.9	102.9	107.48	99.808	107.29	106.6	105.63	109.51	103.01	99.428	105.45	100.18	96.028	98.755	104.54	98.613	107.9	99.637	94.195	92.264	96.645	102.59	108.86	100.72	92.567	95.373	101.32	106.69	102.97	92.036	91.684	101.96	102.89
106.94	98.652	96.874	85.483	99.965	87.06	100.73	95.875	99.555	104.52	101.48	102.86	100.94	100.26	100.28	102.06	99.528	97.695	89.401	98.242	91.32	99.706	88.145	96.716	100.89	106.51	98.436	102.82	99.596	102	103.18	99.597	92.297	104.24	97.509	108.87	102.12	100.47	88.505	94.017	98.789	96.267	87.016	97.572	93.342	105.24	94.061	106.46	101.36	105.75
106.13	106.82	110.67	109.41	102.92	109.07	104.52	107.96	104.02	114.93	105.05	110.09	104.74	98.362	107.84	110.18	105.31	107.9	99.154	107.83	109.74	96.529	110.36	106.45	104.5	108.08	99.149	101.58	110.3	107.45	107.86	91.007	102.34	111.54	103.51	102.06	100.32	95.791	113.57	109.47	105.74	107.6	105.7	107.17	100.36	100.7	104.5	106.68	100.18	107.35
112.68	113.32	109.83	115.37	104.93	113.58	115.3	112.99	104.6	110.3	113.2	112.34	113.2	107.34	107.02	113.86	108.11	115.18	110.36	113.08	112.62	112.55	114.81	114.02	117.93	110.99	108.73	107.15	107.66	115.46	105.87	115.83	112.74	115.8	118.76	110.91	112.12	116.25	122.29	105.11	112.95	114.12	111.78	109.46	106.02	114.06	99.6	115.04	120.15	116.49
101.81	96.633	101.61	104.78	107.19	102.1	103.39	104.35	95.242	102.41	100.32	101.46	100.64	108.58	93.653	104.69	95.008	100.86	96.826	99.315	103.09	101.47	104.94	104.24	99.335	100.63	101.74	102.24	96.616	101.09	93.135	104.61	104.65	92.294	103.69	97.382	101.04	95.36	98.001	101.34	100.8	101.84	105.89	103.36	101.42	98.42	103.97	102.87	94.155	101.05
110.75	113.31	108.19	113.01	119.5	116.8	113.98	113.69	108.6	108.5	106.32	108.34	117.14	107.8	114.89	106.65	109.13	115.85	114.3	114.05	117.61	120.32	106.6	102.73	106.21	118.72	111.51	108.27	112.19	111.87	111.76	112.48	113.28	119.17	110.12	103.91	112.78	110.11	113.68	116.39	110.85	111.47	106.88	110.04	112	106.11	112.2	109.61	118.51	99.836
117.19	114.43	123.96	107.91	111.04	110.53	106.63	109.91	108.26	113.78	106.99	112.75	125.05	113.6	115.35	116.23	110.11	115.63	116.42	115.2	110.07	112.84	120.36	104.79	109.88	117.44	107.74	100.65	102.68	116.01	111.04	115.11	117.73	113.43	121.2	113.4	103.33	114.33	101.98	115.14	118.1	115.21	111.13	112.87	103.97	110.62	109.87	108.15	117.08	109.97
105.54	107.1	103.04	105.78	102.39	105.74	103.88	102.73	112.51	108.4	107.68	120.35	102.76	108.46	106.42	102.94	94.289	108.98	114.72	107.97	108.06	103.72	114.33	103.16	103.88	98.499	109.27	109.99	107.06	104.74	112.88	107.51	110.42	115.07	106.44	107.01	102.69	105.49	100.51	109	107.29	105.08	105.6	103.16	106.65	116.84	103.9	102.81	116	103.56
120.23	111.51	110.33	118.32	113.85	114.11	117.3	109.5	112.07	115.19	111.77	108.19	113.1	111.89	113.64	108.66	108.4	103.73	106.51	110.61	113.8	109.67	105.54	112.61	114.73	111.64	108.07	109.7	122.31	111.05	107.86	105.37	112.97	108.43	111.82	107.09	114.2	101.06	119.62	109.99	121.37	109.34	100.11	116.28	114.93	111.48	118.56	120.9	106.43	112.16
102.19	110.29	102.87	105.63	108.08	107.79	105.68	106.82	114.48	104.98	102.37	104.44	111.54	106.65	98.376	107.5	110.79	110.57	101.35	109.63	104.68	99.903	105.87	101.24	108.88	107.48	106.59	103.46	100.5	106.87	105.85	99.57	106.63	106.45	105.71	101.31	106.47	103.62	100.85	105.27	99.721	111.22	108.03	95.792	104.16	100.9	95.782	104.17	105.1	105.1
107.61	105.9	113.47	107.21	108.86	113.5	113.48	123.72	110.22	120.09	109.48	108.8	110.12	114.65	117.01	106.47	109.82	108.54	114.53	114.83	111.15	107.39	114.85	114.46	107.96	115.94	119.59	111.93	112.77	105.63	109.25	117.97	117.54	108.83	122.55	116.62	112.2	110.21	109.89	105.97	109.88	114.36	115.84	112.15	113.63	112.97	109.56	109.26	109.86	115.48
97.932	105.59	104.74	104.65	103.7	105.31	108.63	99.072	101.18	100.56	102.71	110.08	107.24	112.13	105.6	108.99	108.5	103.7	104.7	99.48	109.24	111.42	108.25	107.22	110.88	97.176	112.21	107.02	102.04	94.032	103.45	97.143	102.83	106.15	104.29	104.21	107.75	113.88	108.68	107.34	106.11	102.24	106.37	102.84	109.13	102.12	99.784	107.62	115.25	105.28
121.16	108.51	123.77	121.63	120.51	117.04	120.92	114.95	120.07	123.1	118.25	119.62	118.19	119.15	117.99	116.07	125.34	122.32	114.48	120.65	106.88	118.34	120.95	120.75	114.78	124.91	110.9	108.82	119.56	122.02	120.95	111.96	110.41	113.33	121.49	114.22	109.84	114.47	107.12	112.27	118.46	117.9	117.47	115.97	121.92	117.3	118.6	118.97	118.68	120.83
98.037	111.9	107.06	105.27	105.35	103.51	105.09	107.88	102.91	105.54	111.04	106.49	107.1	111.52	111.67	112.39	101.04	104.59	110.22	101.49	101.55	118.34	115.3	104.12	116.15	113.38	111.09	109.22	108.97	106.27	102.22	97.785	106.27	108.9	107.6	100.52	101.55	110.84	111.7	110.39	105.45	109.61	96.37	115.96	102.51	96.325	112.12	108.83	101	103.15
115.67	111.96	108.82	104.71	109.55	93.764	107.46	105.09	110.86	104.47	117.23	109.01	104.12	108.55	106.02	114.81	101.37	109.17	98.458	105.04	107.26	101.72	100.45	110.85	96.17	113.45	99.887	106.25	103.87	102.76	103.94	104.53	110.54	109.96	109.46	103.67	101.9	110.6	108.66	103.68	110.14	110.82	104.29	101.3	105.51	106.8	99.018	96.737	115.68	100.57
113.31	108.39	105.94	109.96	104.26	107.55	106.44	105.34	109.6	110.42	103.82	101.97	105.71	99.858	115.19	102.05	112.01	110.45	125.66	114.61	113.95	112.18	113.42	111.48	108.29	101.3	108.34	107.64	109.92	109.38	110.72	111.64	107.98	110.11	109.31	102.99	100.11	115.31	100.76	113.15	112.53	110.54	108.57	107.87	108.85	99.813	104.83	112.92	105.7	109.92
110.32	114.3	107.99	106.77	119.88	119.69	116.65	110.89	108.13	117.07	124.19	117.81	112.71	110.88	112.52	115.58	110.63	119.38	112.75	113.4	109.69	114.42	103.48	114.08	108.94	106.91	116.22	106.13	105.47	112.62	110.02	111.74	123.46	118.45	114	112.76	106.95	110.73	107.35	110.41	110.97	108.55	117.08	114.93	108.16	104.24	98.978	104.31	111.14	106.6
112.08	103.72	105.55	121.26	112.41	113.1	110.26	117.48	112.28	117.46	117.76	109.73	113.04	104.03	113.26	105.66	113.37	112.12	106.73	105.88	103.47	109.8	115.1	111.47	111.61	108.05	112.64	111.91	114.54	113.48	107.77	109.37	110.28	110.07	113.9	105.95	123.27	118.86	104.27	113.26	108.22	116.51	114.81	107.32	120.61	107.61	111.48	107.26	111.38	107.84
105.02	103.89	101.74	97.108	104.79	96.635	108.09	110.86	102.25	111	107.81	103.67	103.86	99.864	106.94	102.43	106.43	103.43	109.44	103.05	100.19	100.37	105.63	114.14	106.58	107.63	104.07	111.63	97.087	105.98	109.83	106.68	107.88	106.27	105	110.47	114.96	108.63	107.98	106.36	108.38	108.83	105.55	94.31	102.32	112.97	113.43	99.167	100.37	102.06
109.79	115.86	115.59	116.99	116.47	116.55	109.14	112.09	115.44	110.38	118.23	100.5	114.6	117.77	107.3	114.25	112.84	112.74	114.23	103.39	118.77	118.16	108.96	104.26	111.63	110.67	103.09	108.47	101.15	114.84	117.31	108.29	110.34	103.12	109.41	108.69	107.01	116.21	116.42	113.52	110.87	102.41	113.55	115.66	114.04	107.87	118.98	108.96	104.56	114.04
115.03	104.1	106.25	110.24	106.2	111.91	120.76	121.15	116.39	115.47	108.78	104.14	114.99	105.89	112.27	115.62	114.02	108.68	111.27	105.49	113.14	105.48	110	115.24	108.52	122.85	109.73	115.3	106.3	106.96	112.85	114.08	105.54	117.17	118.16	115.15	110.89	113.74	115.47	115.34	105.93	111.71	106.43	106.27	110.7	119.11	111.81	113.53	108.15	102.74
116.67	105.54	112.05	110.02	122.26	121.24	110.08	109.46	107.56	116.23	111.75	100.18	109.89	110.1	111.34	119.85	106.2	111.21	111.21	102.99	105.23	118.57	102.53	107.06	107.01	111.83	115.41	113.9	111.97	100.08	106.13	109.6	114.96	104.28	107.11	112.95	115.61	116.86	114.45	114.29	114.88	112.49	110.29	117.61	113.33	121.32	111.22	121.18	111.83	111.21
105.6	108	121.31	104.84	108.12	103.04	105.17	104.45	97.611	111.12	103.57	104.32	103.78	110.22	104.37	101.18	113.57	102.6	105.73	98.321	109.68	98.213	105.84	108.93	105.34	103.24	106.48	114.51	98.805	105.02	98.868	106.83	99.356	112.81	104.24	107.47	106.45	108.14	104.55	104.86	106.22	106.48	103.93	110.06	97.229	111.96	101.32	104.92	96.852	108.67
108.42	116.14	112.52	108.94	114.09	100.61	110.7	101.92	103.97	115.68	102.27	111.99	115.04	106.07	101.3	101.95	112.18	107.9	97.637	97.59	114.85	112	109.03	109.92	102.71	106.13	92.681	105.27	105.41	98.997	108.35	108.01	99.386	107.69	112.17	102.02	113.49	109.54	104.75	103.81	101.47	110.79	101.5	101.96	109.79	105.66	109.02	107.63	112.88	101.17
115.62	112.87	107.14	106.16	108.13	107.99	111.44	107.13	110.12	109.76	109.76	105.9	109.54	105.66	109.58	113.86	106.74	106.34	105.22	104.42	103.02	108.35	98.246	108.48	107.78	114.19	103.87	102.58	101.47	118.3	112.37	108.5	110.08	107.47	107.35	114.99	105.29	102.5	104.75	99.145	111.45	117.04	114.94	101.31	116.43	110.65	101.95	113.65	113.5	107.6
[truncated: 700 more rows]
[truncated: 150 more columns]
