# Supplementary material for: Genetic dissection of main and epistatic effects of QTL based on augmented triple test cross design
Source: PLoS One. 2017 Dec 14;12(12):e0189054. doi: 10.1371/journal.pone.0189054 (PMC5730204; doi:10.1371/journal.pone.0189054)
Supplement: S8 Supporting Information — (ZIP) [file pone.0189054.s008.zip › z4_1850_0.5_10.csv]

117.28	115.05	117.13	117.2	117.9	116.82	118.27	118.96	113.76	117.23	120.03	118.04	119.05	113.93	118.87	117.94	118.04	115.98	116.9	116.95	113.94	117.42	118.19	119.27	114.86	116.74	118	119.66	116.09	119.07	115.75	115.34	121.12	118.97	116.54	118.05	117.07	116.68	118.47	118.19	118.25	119.33	118.25	117.72	114.71	114.9	113.92	115.3	115.17	115.92
111.54	112.36	114.74	114.47	110.43	111.26	112.98	110.89	113	112.69	115.54	111.56	112.03	115.63	109.58	110.95	112.43	111.56	111.5	113.91	110.43	110.95	114.65	110.47	114.67	111.27	113.11	108.88	110.5	110.95	114.12	109.03	112.19	112.14	112.23	111.86	112.41	110.67	111.47	114.07	110.24	110.02	114.16	112.69	112.8	114.4	114.21	112.26	109.77	110.2
105.59	103.96	106.05	104.92	103.52	104.1	105.27	105.46	104.31	104.06	104.25	107.17	103.93	105.31	103.67	104.33	103.23	104.13	105.67	106.09	103.31	105.02	103.71	106.23	103.34	105.38	102.55	102.73	103.66	103.24	107.48	103.58	105.06	103.06	107.45	101.77	105.38	105.03	102.07	105.39	103.26	103.71	104.64	103.23	102.59	103	104.96	104.22	106.48	102.97
114.06	110.83	113.8	111.75	112.78	112.03	110.28	115.04	112.9	113.17	115.05	112.6	110.78	114.74	114.53	114.75	112.93	116.71	110.71	113.27	112.74	112.57	112.84	112.47	114.29	117.85	113.49	112.45	115.38	111.45	110.44	112.59	115.28	114.26	111.61	110.64	115.94	113.83	111.94	113.97	111.97	113.2	110.46	113.48	110.5	111.71	112.28	112.94	112.45	109.6
112.57	114.16	113.1	111.55	113.95	111.71	112.2	114.66	113	114.95	114.79	111.06	113.42	111.63	113.63	113.15	111.54	113.82	113.86	113.78	113.09	110.39	113.12	113.13	111.12	111.2	111.02	110.4	110.87	110.61	112.02	110.04	111.22	109.44	112.82	113.42	112.51	113.29	112.85	114.51	109.07	110.86	112.66	113.79	111.22	112.13	115.19	112.66	114.93	116.41
108.97	111.59	111.36	112.35	111.01	108.39	108.68	109.64	112.42	108.76	108.97	111.71	108.59	110.5	110.97	110.13	109.37	112.17	109.74	109.61	109.51	108.94	113.51	110.87	109.36	108.63	111.35	106.64	108.59	109.73	108.53	111.9	110.68	106.63	111.79	112.71	109.62	113.78	111.24	113.27	111.99	111.12	109.04	112.1	111.92	109.72	110.07	111.63	108.96	109.64
110.03	106.45	107.5	106.14	106.25	106.51	105.02	102.97	107.16	106.12	107.52	107.89	108.61	108.16	106.97	104.2	107.42	106.39	106.81	105.44	106.98	108.11	107.12	106.98	109.15	109.79	107.17	105.91	105.29	106.24	106.54	109.31	110.54	107.29	108.42	106.15	106.95	105.88	106.73	110.08	106.33	107.14	106.45	109.02	105.28	102.82	105.94	106.95	108.69	105.08
105.99	104.35	103.69	104.77	106.96	105.73	102.08	103.26	104.22	107.39	107.08	104.78	105.98	104.48	106.08	103.3	105.76	106.93	102.65	104.14	102.28	106.72	104.53	106.18	106.42	104.56	106.47	105.39	103.71	107.24	105.67	104.98	105.15	106.5	104.45	103.19	104.94	103.97	105.73	105.82	107.53	102.79	104.52	102.95	105.31	106.92	105.31	102.14	106.57	103.54
111.62	108.18	112.59	110.52	114.36	111.43	115.98	112.24	112.25	114.03	111.2	114.34	114.4	113.27	109	112.29	112.72	109.75	110.59	111.37	109.51	109.76	114.59	113.4	111.44	113.34	108.53	113.48	110.31	109.41	112.73	110.95	112.62	114.69	110.42	114.86	111.56	111.09	112.86	108.16	112.75	113.91	110.82	110.4	110.04	116.53	110.99	113.34	111.99	112.2
106.47	105.3	109.85	105.6	108.92	109.01	105.31	108.34	107.47	107.51	108.36	105.75	107.4	106.45	107.09	102.2	109	107.89	108.54	108.01	108.22	105.08	108.17	105.32	109.53	106.33	103.41	106.81	106.89	106.07	104.97	106.8	107.09	106.78	104	105.01	105.97	103.86	109.42	107.86	106.34	104.18	107.79	103.95	106.9	105.1	105.95	108.27	106.21	107.24
108.23	106.22	103.48	101.96	103.48	106.4	103.23	106.86	107.58	108.79	101.5	104.84	105.63	105.9	105.19	101.55	103.99	108.67	104.69	101.93	104.59	105.48	102.63	100.28	104.59	103.49	106.61	105.65	104.11	105.64	102.38	103.54	102.66	107.34	104.97	103.6	104.69	104.61	105	102.78	103.43	105.28	105.03	106.14	103.86	102.36	105.25	106.69	104.55	103.77
105.02	103.42	109.49	104.36	106.85	104.25	102.1	108.76	107.11	104.97	106.57	104.39	105.97	105.59	107.73	107.19	104.43	102.95	107.11	108.23	103.01	105.61	106.13	107.13	107.15	107.04	107	104.44	104.31	104.33	103.3	104.59	104.44	102.99	104.85	103.91	105.74	107.66	107.74	105.88	109.67	106.83	107.21	109.03	106.73	102.54	103.81	102.53	108.02	106.16
104.22	104.3	102.54	102.89	102.5	103.47	103.05	105.49	102.62	101.54	105.31	102.16	106.46	102.81	106.43	103.65	104.24	105.09	103.06	104.48	103.34	99.639	104.92	105.7	105.36	103.57	102.35	106.13	104.04	103.64	104.49	104.06	104.16	105.29	101.4	101.81	105.43	102.57	104.01	100.35	105.23	103.94	104.8	101.58	108.17	104	102.11	105.7	104.29	106.25
113.52	112.31	111.9	107.45	113.54	112.86	110.97	112.32	110.43	112.22	110.59	114.21	112.73	111.76	107.96	114.13	112.3	112.36	109.96	111.14	112.92	109.77	113.53	111.35	112.93	113.35	112.72	113.09	113.89	112.34	110.46	113.85	112.15	110.82	108.43	112.29	109.65	112.45	112.91	111.43	113.17	116.44	111.39	113.51	113.06	112.88	115.4	111.91	108.74	109.41
107.98	106.88	105.13	105.52	108.36	106.65	106.17	107.45	106.49	105.64	103.93	108.56	107.22	107.5	105.73	105.09	105.54	108.12	104.55	107.26	110.4	109.93	105.16	108.53	106.09	105.84	106.49	106.95	109.67	110.17	103.03	106.52	107.12	107.08	105.91	107.63	108.22	106.12	107.69	107.23	108.44	108.1	109.85	110.66	108.97	108.06	107.7	106.33	108.22	108.5
110.69	111.52	112.39	109.69	112.53	109.27	108.69	108.69	109.47	110.04	109.87	110.58	109.98	110.01	111.86	109.95	111.44	109.46	114.59	110.04	105.8	113.64	110.63	110.57	114.99	112.45	111.08	115.25	109.09	109.56	113.49	109.52	111.39	112.8	111.54	109.88	111.07	110.77	110.36	110.16	111.5	110.35	109.68	110.75	108.94	108.01	111.72	110.21	111.47	113.87
116.19	116.41	115.93	114.25	117.37	114.27	115.79	116.24	118.98	115.45	117.13	117.43	118.27	117.09	113.16	114.86	117.25	114.23	113.99	116.19	116.52	115.24	122.53	116.7	116.42	116.19	115.48	115.23	116	115.52	116.53	117.82	117.2	117.61	118.33	118.68	117.07	116.71	115.6	115.18	116.88	118.73	117.38	116.82	115.27	117.35	116.45	116.79	113.86	113.11
99.789	102.63	99.146	102.47	101.39	100.25	101.08	101.7	100.92	101.13	98.545	99.235	100.31	99.629	100.78	96.563	98.482	99.599	100.03	98.977	99.361	99.476	104.56	100.52	101.73	101.06	101.07	101.36	97.957	100.67	102.5	101.83	102.33	101.16	104.56	99.882	100.42	99.996	100.47	103.17	98.376	102.91	98.626	100.74	98.125	102.01	99.756	97.421	101.45	101.23
105.87	105.86	101.93	105.14	104.05	102.27	102.99	106.3	103.83	106.49	106.8	102.7	107.23	105.22	106.46	105.99	104.55	105.17	102.84	102.51	103.6	104.14	103.86	105.37	101.13	106.29	105.16	100.56	102.57	106.65	101.95	103.77	104.56	102.6	105.54	104.07	103.82	103.73	102.37	104.37	101.57	103.71	103.86	105.18	106.21	103.11	103.12	100.73	107.77	104.41
107.03	111.04	109.38	112.56	111.32	112.55	108.19	112.26	109.05	112.6	109.19	110.96	111.92	110.05	110.53	112.3	111.52	110.55	109.39	110.93	110.82	111.04	108.88	108.9	110.55	113.14	113.56	109.57	108.81	110.25	111.97	108.12	112.88	110.13	111.19	110.57	110.78	111.06	110.88	108.19	112.88	110.03	111.53	112.78	110.29	111.36	112.35	111.15	109.66	110.88
110.97	112.01	112.13	111.28	111.29	113.21	110.53	110.66	109.55	109.72	113.4	109.4	111.44	108.7	109.7	108.45	112.11	113.36	111.35	111.66	108.45	108.98	109.39	110.18	110.99	111.35	112.18	111.43	105.84	109.35	114.41	111.51	112.19	108.46	111.12	109.29	108.41	108.2	111.18	107.82	113.87	111.64	109.66	110.67	112.49	109.84	110.63	111.05	109.57	108.77
107.75	106.42	107.22	104.2	104.95	107.28	105.92	104.32	105.36	106.17	106.35	107.29	108.49	106.02	107.87	109.26	107.73	106.44	104.18	105.98	107.39	107.98	104.6	105.58	105.3	107.45	105.18	105.81	107.22	107.23	104.42	104.33	107.64	106.97	108.28	103.54	106.57	105.46	107.22	107.95	110.39	104.65	107.6	105.99	108.01	103.51	107.28	109.39	104.96	105.61
102.62	102.33	102.25	102.08	103.46	103.79	105.62	104.02	106.12	103.35	105.99	103.54	103.95	107.58	102.03	102.85	103.5	102.45	103.1	103.05	105.07	101.97	107.61	103.88	103.36	106.04	104.25	105.15	105.3	103.64	105.11	105.73	99.581	103.58	104.24	102.55	103.49	104.25	103.25	102.08	105.03	103.55	104.94	103.41	103.5	105.67	106.26	102.63	107.8	103.27
109.69	110.17	109.8	110.5	109.11	111.96	109.23	110.15	112.02	107.62	106.88	110.76	112.16	109.6	109.35	112.13	109.41	109.18	110.58	109.89	111.76	110.73	108.3	113.29	108.15	108.41	107.23	111.31	110.74	112.27	108.97	110.89	108.24	111.56	111.1	112.62	111.05	110.82	110.5	110.93	111.34	109.07	110.64	106.2	113.64	109.05	109.07	110.37	109.75	110.93
102.51	104.34	100.49	99.311	100.72	101.27	101.52	99.934	99.5	100.84	101.93	100.73	97.407	98.119	101.8	101.2	99.125	98.033	101	98.828	100.38	100.73	102.25	100.91	98.646	99.812	96.116	99.058	102.35	100.33	100.92	101.75	100.43	100.4	99.783	102.26	100.74	103.08	101.91	102.25	104.29	96.143	101.64	105.28	101.18	100.89	99.471	98.793	102.38	99.198
111.59	111.22	110.57	111.79	116.46	111.09	114.91	113.29	109.69	109.57	110.52	114.39	113.09	109.72	115.53	113.19	111.74	112.37	112.97	111.49	111.6	111.39	110.86	113.37	113.84	109.87	114.07	108.79	110.8	113.48	110.64	114.27	114.6	112.27	110.47	111.6	112.72	112.04	113.44	111.11	116.51	112.56	111.89	109.09	113.51	115.98	113.33	111.14	113.16	110.35
105.98	104.4	110.75	104.36	108.06	106.97	106.6	106.4	108.42	106.64	107.05	110.43	105.06	105.94	107.48	110.04	104.04	107.78	103.6	105.82	107.14	107.24	106.18	106.92	105.32	106.69	106.41	104.43	105.28	108.76	106.52	104.6	101.44	111.33	105.72	110.9	106.12	105.6	106.65	107.37	108.36	108.12	109.34	107.78	104.87	106.94	109.8	106.38	105.6	107.54
109.9	110.21	112.37	110.47	112.71	111.65	116.18	111.04	111.78	110.33	110.27	110.44	109.66	113.75	112.17	108.04	109.76	110.34	112.59	113.77	111.09	107.91	114.01	115.33	107.98	110.8	112.09	112.83	110.85	112.54	112.14	113.59	112.22	108.99	108.71	113.99	111.75	113.92	112.52	109.97	112.65	112.71	111.65	110.85	112.48	110.87	112.45	112.44	110.05	109.48
107.97	104.14	106.79	104.5	107.16	107.12	105.25	104.31	105.15	106.9	106.59	103.8	102.49	107.53	106.28	104.67	103.4	108.2	104.99	106.15	106.09	107.36	103.68	107.67	104.78	105.74	104.26	104.6	103.43	109.74	104.1	106.31	103.65	106.04	107.55	107.18	105.05	105.01	109.4	104.16	104.82	106.78	104.97	109.46	105.67	107.79	107.81	105.11	105.56	107.05
105.87	106.1	104.67	102.22	105.79	105.57	106	101.39	104.29	105.12	102.36	104.98	101.54	107.41	103.47	104.29	104.25	104.03	104.53	100.46	105.02	103.88	105.74	103.8	106.02	102.3	103.49	103.22	106.09	103.61	103.47	104.16	104.79	107.35	102.55	103.88	104.68	106.99	103.44	103.74	104.58	106.81	104.18	101.92	104	101.67	105.65	104.85	101.9	103.74
106.44	108.73	106.11	107.89	105.94	107.25	106.32	106.74	105.98	108.34	106.8	104.8	104.23	106.02	106.56	105.38	106.05	105.72	106.82	104.04	105.61	106.67	103.01	108.07	109.15	103.56	106.24	103.2	107.88	105.66	103.67	104.79	104.75	108.13	108.65	107.18	109.57	104.46	105.4	105.28	106.48	105.5	109.43	105.49	103.98	105.65	104.95	108.49	103.07	108.34
116.32	119.16	118.04	117.18	121.68	120.54	117.24	116.42	117.8	117.91	119.02	117.67	116.8	121.28	117.68	117.13	116.04	119.65	114.95	116.47	118.59	116.58	117.7	117.91	117.32	117.31	117.8	113.03	115.1	115.64	119.1	118.11	117.32	116.28	116.71	120.56	119.97	118.12	121.68	117.58	118.51	118.51	116.63	118.92	118.25	115.67	116.25	119.01	119.21	118.24
109.89	104.69	107.22	107.86	105.03	104.43	107.82	102.27	110.99	104.22	106.75	107.31	105.55	107.89	105.11	104.09	105.24	108.41	106.39	106.96	106.83	104.32	107.71	107.88	103.28	107.2	107.1	109.46	104.9	108.88	107.97	107.27	109.54	106.05	107.21	106.42	105.28	104.94	102.49	105.16	108.01	105.37	107.8	106.44	108.02	109.47	108.31	106.72	108.65	107.84
107.33	103.51	104.14	104.85	104.42	105.67	107.44	105.77	106.4	108.2	107.09	105.33	102.07	104.32	103.1	103.63	106.36	109.5	108.72	103.7	106.56	105.32	103.33	103.37	102.87	105.31	103.9	104.78	104.94	104.43	107.23	104.35	105.36	107.39	105.6	108.04	104.23	103.01	103.88	106.34	104.71	103.59	104.94	105.23	103.16	108.62	107.85	104.55	107.68	104.06
105.16	105.55	108.91	104.36	106.07	104.89	107.01	104.89	105.98	104.81	109.55	108.77	108.04	108.23	102.4	108.75	106.08	105.67	106.33	107.58	108.86	110.89	104.23	104.88	108.96	104.95	104.68	109.32	105.57	107.45	107.06	104.51	107.39	109.19	104.64	106.75	106.98	109.69	105.22	107.99	104.69	106.24	103.31	106.31	107.19	106.4	107.02	107.1	106.14	106.18
98.803	100.19	99.9	100.6	99.381	103.64	99.956	98.409	99.092	97.491	101.63	100.42	94.424	97.403	100.85	99.054	100.61	99.824	97.085	100.44	100.64	98.92	98.527	100.3	100.46	98.233	100.14	99.399	98.435	102.14	102.81	99.413	102.39	100.77	97.066	101.31	97.875	98.904	100.93	102.21	100.67	100.8	98.271	99.901	97.324	98.073	99.992	98.634	101.3	102.38
115.82	115.81	115.02	115.14	116.48	118.98	116.73	117.73	115.69	115.02	116.91	113.56	118.09	114.24	116.14	116.04	115.86	115.57	118.2	114.65	115.11	116.43	115.44	117.28	115.16	115.28	112.72	115.65	116.31	118.15	118.15	116.29	115.61	117.76	115.64	117.42	116.61	116.07	113.62	112.6	115.22	117.86	115.47	115.95	115.92	114.42	113.47	117.53	119.71	114.47
106.49	105.29	105.54	107.5	107.37	107.28	105.82	107.96	108.19	104.59	107.93	106.22	105.89	105.53	106.93	102.57	107.23	103.16	107.15	104.55	108.65	107.12	103.67	108.95	108.49	106.83	104.67	104.78	109.42	106.63	106.74	105.14	104.88	104.03	108.81	104.98	108.61	106.55	107.06	104.96	107.5	106.73	108.98	106.06	107.33	105.18	106.52	105.15	103.45	104.85
109.17	112.95	110.55	109.28	105.44	111.26	108.18	108.84	113.8	107.41	110.69	107.46	111.32	109.93	112.46	109.88	110.11	110.05	109.55	109.5	109.81	112.23	108.72	108.9	111.31	111.52	108.75	109.51	111.67	109.84	110.58	110.83	107.53	108.45	107.94	107.06	112.03	109.31	111.6	112.93	110.29	109.73	110.04	109.93	109.9	111	109.47	111.97	106.71	110.3
108.02	104.7	105.94	106.51	102.88	104.57	108.11	106.37	104.31	110.57	108.66	106.97	106.63	106	107.08	104.1	105.08	106.76	107.54	106.9	107.32	103.48	104.74	107.6	104.39	107.79	104.95	104.76	104.71	106.74	106.55	107.18	109.44	105.86	106.55	106.85	105.8	107.17	104.69	104.86	108.32	101.09	105.11	105.83	105.53	107.27	106.97	107.4	105.21	109.24
100.51	97.487	101.98	100.66	101.39	102	99.199	104.42	101.36	98.733	100.12	99.001	96.679	101.97	103.43	101.47	102.73	101.17	100.35	101.46	98.886	101.67	99.733	100.36	99.766	100.76	97.985	101.87	99.282	102.37	102.04	102.06	100.1	98.67	99.892	98.866	99.998	102.82	96.701	97.492	98.357	103.93	103.36	104.29	101.66	102.83	100.76	103.12	101.5	101.29
107.12	105.4	108.22	105.68	107.67	105.32	107.83	103.35	105.45	105.87	107.29	107.72	107.84	109.56	106.39	106.92	105.04	107.34	105.61	105.63	104.27	105.35	109.41	104.83	105.26	106.61	108.24	108.16	104.79	108.07	107.31	108.22	107.81	108.3	108.05	108.37	104.49	105.59	106.75	107.82	106.9	107.25	104.11	105.69	108.71	108.32	106.85	104.57	107.38	108.16
99.731	100.69	99.357	100.86	101.28	102.32	100.04	99.134	102.74	99.668	102.08	98.012	99.1	100.31	105.04	99.599	98.127	102.14	101.75	100.02	103.8	100.57	101.99	100.03	99.707	100.97	101.44	102.17	100.72	103.71	99.166	96.922	102.38	104.09	98.428	102.92	101.05	100.23	98.559	100.36	99.59	99.093	99.912	100.46	101.72	102.23	101.12	103.09	99.625	103.47
110.85	109.23	111.05	112.22	109.21	112.16	111.25	110.39	110.96	112.07	114.19	109.43	111.84	113.04	111.3	111.43	110.77	109.71	109.16	111.39	108.67	109.22	107.97	111.66	109.49	112.71	112.06	109.57	110.18	108.66	113.66	111.47	108.16	110.83	108.77	114.14	109.76	110.87	110.86	109.29	110.2	111.2	107.83	112.14	112.75	108.01	110.43	112.06	111.56	108.13
108.2	105.65	104.03	107.75	106.35	107.53	103.89	103.84	103.52	105.75	109.66	107.07	106.34	103.27	109.61	107.45	103.49	107.88	105.84	104.83	104.59	105.42	106.3	104.49	105.14	104.1	106.56	106.92	107.15	106.87	105.33	103.78	109.92	106.98	109.03	106.91	107.77	105.6	108.02	106.12	103.48	102.59	105.32	107.19	106.18	105.58	107.27	104.69	105.1	107.57
104.98	107.14	107.52	107.29	106.62	103.66	106.78	106.49	105.92	104.85	104.98	104.02	108.13	105.19	105.57	105.53	106.63	105.08	105.38	105.57	103.97	106.42	111.1	103.61	107.22	106.43	105.36	105.23	105.47	107.18	103.49	104.94	105.4	105.95	105.6	107.27	104.51	103.21	103.48	109.95	104.08	109.69	108.16	105.01	108.02	105.21	108.02	104.55	102.94	103.26
102.44	103.06	105.2	102.67	104.86	104.46	104.6	100.8	105.97	106.26	102.34	101.92	102.17	103.15	99.874	104.33	104.62	102.03	102.22	104.08	104	107.24	102.49	101.78	106.42	103.93	104.74	103.47	102.72	106.87	104.03	104.1	107.51	104.8	102.77	107.43	103.7	105.71	102.59	101.47	106.26	105.05	98.989	102.1	106.02	106.73	106.9	107.26	102.68	103.87
111.59	110.65	114.27	113.93	111.39	113.27	113.11	111.6	111.12	112.67	109.37	111.62	109.74	112.91	111.28	114.96	111.13	108.35	110.62	111.13	110.56	113.56	114.56	110.76	112.6	111.88	110.99	112.99	112.18	113.34	108.78	111.59	113.32	110.08	112.28	112.18	111.02	113.07	113.47	110.44	110.13	113.33	112.11	113	112.62	112.41	111.1	109.03	111.95	113.9
100.55	100.33	100.66	99.191	99.333	100.25	102.22	102.34	97.773	99.047	101.08	101.42	102.06	104.7	96.892	103.81	102.14	100.06	101.27	98.406	98.209	100.96	100.05	101.7	97.684	100.69	100.15	103.02	99.636	97.511	99.893	98.037	100.09	102.7	100.88	99.831	97.643	96.975	99.921	99.993	99.221	97.843	102.02	99.02	96.816	97.466	100.06	99.838	100.26	97.964
106.07	105.76	107.21	106.2	105.93	107.51	109.02	104.8	104.34	105.95	104.9	104.66	109.05	106.11	103.12	107.86	105.11	106.52	106.76	102.07	102.07	104.81	109.01	104.47	106.05	105.82	105.99	107.49	106.13	107.11	107.25	106.8	107.69	106.5	107.18	106.7	106.29	103.99	108.47	105.9	104.61	102.58	106.81	106.37	106.32	104.84	106.59	104.17	106.81	103.22
106.37	107.36	106.49	107.85	103.89	107.11	108.18	105.53	106.26	106.46	106.12	107.98	111.88	105.71	104.84	106.13	106.3	107.95	105.64	105.03	106.55	104.86	107.25	106.17	106.42	107.54	107.21	109.42	105.6	104.3	107.24	106.1	106.57	106.14	107.97	106.73	107.04	106.69	106.25	107.9	106.81	106.26	107.53	106.49	105.79	105.23	105.98	104.44	106.83	107.69
104.22	107.82	106.79	106.47	107.04	106.39	105.51	106.88	105.58	102.56	105.43	106.17	104.89	105.75	107.93	108.76	104.4	105.94	108.29	108.13	106.48	105.89	105.33	104.36	107.53	105.68	104.9	106.32	105.36	110.42	105.61	110.49	104.28	104.9	106.37	106.42	107.01	108.57	105.72	107.19	108.32	106.59	107.57	103.55	107.03	107.84	104.63	108.93	106.93	104.93
109.93	113.46	112.34	112.46	112.42	110.89	111.43	113.38	111.67	110.46	108.64	111.84	114.69	110.55	112.5	111.62	112.91	109.15	110.24	113.48	111.79	113.17	109.2	114.09	113.08	112.84	112.24	109.75	111.44	112.98	113.93	113.62	111.54	111.55	111.35	113.59	113.19	112.35	113.23	111.43	113.73	111.85	113.02	111.71	112.04	110.3	112.46	111.9	112.97	113.05
119.54	119.76	116.73	117.45	115.74	118.35	113.6	116.27	119.67	117.77	117.65	119.73	117.58	117.08	116.4	116.89	115.46	119.07	116.71	117.37	120.94	120.25	116.96	118.56	120.11	115.25	120.29	117.86	116.85	118.1	117.73	115.07	119.7	120.44	114.71	116.52	115.74	116.33	119.44	116.62	120.47	118.79	117.22	116.84	119.41	115.52	115.41	119.53	116.23	118.46
106.96	105.72	104.2	105.75	105	106.19	108.49	107.19	104.52	104.43	106.27	106.76	102.49	105.65	106.5	106.28	106.35	103.08	105.62	103.96	104.78	105.78	107.57	105.53	101.31	107.64	103.34	105.42	106.18	107.03	106.89	106.8	106.18	105.68	105.56	105.42	108.28	107.56	108.05	108.47	106.32	103.17	107.36	104.47	103.39	109.36	104.87	106.07	105.74	106.09
118.78	117.85	115.97	117.16	117.86	118.2	116.15	117.32	117.92	118.44	118.56	115.4	115.3	119.02	116.94	116.87	116.36	115.24	118.65	116.76	117.31	117.14	116.87	117.99	116.75	116.7	118.57	116.54	116.2	116.8	118.35	116.22	117.67	114.18	117.16	118.16	115.94	116.82	120.02	116.08	119.67	119.04	118.48	118.91	117	118.4	117.86	117.64	119.69	119.31
107.6	107.61	105.22	104.68	105.62	106.89	108.03	105.42	105.01	108.83	107.01	106.2	104.55	106.04	105.98	104.47	105.92	107.58	105.13	106.55	108.75	106.97	107.85	102.65	104.57	107.18	102.76	107.3	107.36	108.38	110.05	104.43	104.88	111.49	103.51	105.21	103.81	105.54	105.51	106.66	105.03	107.26	108.77	105.51	104.53	103.89	104.15	104.37	105.17	107.65
113.66	113.11	114.77	112.57	111.65	111.07	112.01	110.96	115.45	114.74	111.09	110.15	113.31	112	112.27	115.62	111.16	112.25	110.81	110.35	109.84	112.74	112.77	112.87	111.07	115.37	111.16	110.36	113.56	112.28	110.54	111.72	109.94	113.98	112.07	113.46	116.02	110.42	112.33	107.63	113.57	110.85	110.95	115.59	111.87	109.98	111.78	114.08	110.15	109.65
110.82	110.38	108.07	114.32	112.57	110.45	106.13	109.79	109.23	107.98	112.42	112.22	110.99	109.08	108.13	112.6	110.31	109.72	109.01	109.02	111.43	111.05	108.9	113.59	111.97	111.54	112.03	112.76	113.04	111.03	110.42	111.08	111.15	107.1	110.85	113.26	110.15	109.07	110.7	110.81	111.35	107.93	111.44	110.33	108.21	112.62	110.38	106.96	113.64	108.28
97.324	102.49	99.229	96.856	100.28	100.53	99.989	99.877	99.905	101.22	101.17	102.46	100.91	98.404	101.15	98.702	99.871	99.042	99.837	100.99	100.33	99.967	100.76	102.6	103.3	99.284	97.813	101.21	99.736	99.168	99.767	98.067	101.81	101.04	100.09	101.13	99.472	101.65	101.47	101.98	100.03	101.33	100.05	101.7	98.76	100.4	100.54	100.05	100.04	99.992
118.69	117.53	120.51	116.42	115.43	120.97	118.67	117.78	117.57	116.34	114.63	116.69	121.14	116.85	119.85	117.31	115.8	116.97	112.74	114.68	114.33	116.49	116.53	117.38	120	118.67	114.84	117.78	121.58	118.1	116.36	116.43	117.95	116.26	118.06	116.19	119.57	116.36	117.87	116.3	117.04	116.83	119.73	115.13	114.42	119.57	116.5	120.14	116.38	114.7
107.01	108.02	105.15	106.23	104.5	103.64	103.48	105.94	105.3	107.33	108.18	105.21	104.89	106.6	105.08	104.09	102.83	109.23	108.27	106.05	106.82	107.6	102.77	107.55	106.09	106.99	108.47	104.62	103.98	106.95	103.43	104.26	105.32	105.45	102.89	105	103.73	108.8	108.2	108.32	102.62	106.69	104.37	108.87	104.66	106.65	105.58	104.93	104.09	105.56
108.1	111.21	107.27	110.24	107.51	107.3	105.81	106.42	108.21	107.4	106.5	112.54	104.51	103.15	104.99	103.67	104.54	104	108.07	106.7	110.9	105.22	108.77	106.1	106.36	106.17	107.69	105.94	105.72	107.49	105.6	107.36	104.57	109.04	105.39	108.12	105.16	105.03	107.26	107.79	106.32	107.73	106.02	106.49	104.61	107.16	105.95	105.05	109.3	109.23
113.89	112.73	109.8	115.83	112.8	110.17	113.72	111.37	116.67	110.79	111.24	113.82	112.78	115.8	113.35	115.16	112.86	114.65	109.43	114.16	111.48	111.04	115.42	112.95	111.53	113.5	109.11	111.45	112.94	116.91	109.44	112.01	115.03	110.36	114.05	110.77	110.89	112.93	111.05	114.75	112.04	111.33	112.86	110.35	111.05	110.88	111.96	112.8	113.72	112.26
111.98	109.02	111.01	109.94	111.19	111.89	110.01	107.8	111.55	108.16	110.83	110.01	111.74	111.22	110.39	110.06	111.36	109.39	109.84	110.43	111.37	111	111.96	110.15	108.65	111.26	108.89	108.7	108.4	109.56	114.6	111.94	111.91	114.63	109.79	113.35	109.32	111.36	111.06	113.15	112.49	113.49	109.81	112.35	113.34	110.7	107.42	110.65	109.9	112.32
107.9	106.81	105.92	104.66	103.84	105.84	105.34	108.15	104.22	106.85	105.41	107.38	106.63	102.18	105.68	103.2	101.96	104.73	105.95	107.98	106.42	105.33	106.26	106.84	105.46	104.06	107.6	105.38	104.09	106.18	103.72	103.45	104.81	106.45	103.69	108.12	107.02	107.08	104.4	104.47	103.35	105.32	105.27	105.74	107.72	105.76	105.29	107.59	105.51	106.56
110.3	106.87	109.19	103.79	104.06	107.05	103.6	106.24	106.9	111.71	106.08	107.16	107.15	108.68	103.19	106.32	104.81	104.05	108.36	104.52	108.5	101.68	105.31	102.9	107.27	109.17	103.84	106.84	104.54	105.35	105.33	106.73	106.79	105.17	103.23	108.39	106.54	106.16	106.42	106.68	108.05	103.64	106.04	103.78	106.7	105.11	105.52	104.11	106.19	107.78
111.29	108.79	110.46	107.7	114.82	113.36	112.48	111.95	111.96	108.67	112.43	112.48	111.26	108.76	113.46	114.46	111.51	109.61	109.26	109.92	110.34	110.72	112.19	111.16	112.25	111.39	112.88	113.07	109.14	113.73	107.75	111.61	109.57	113.24	112.48	109.76	110.88	116.93	109.29	113.69	111.12	110.91	111.38	109.9	111.6	110.49	111.34	109.86	111.83	113.39
111.46	110.03	114.82	111.51	109.89	109.04	111.66	115.04	108.47	113.96	110.81	111.55	110.59	108.87	110.22	113.12	108.47	111.73	109.08	116.01	115.11	110.95	106.66	113.04	115.79	110.54	112.38	111.63	110.54	112.33	109.41	111.75	110.1	114.42	113.29	111.73	112.47	110.69	112.68	109.15	111.58	110.73	112.66	111.24	114.85	112.99	111.62	109.48	108.96	113.9
110.58	112	110.21	111.26	112.96	110.86	111.01	114.94	112.08	113.32	113.5	112.25	110.65	111.78	112.12	114.31	111.14	109.18	114.67	112.21	111.03	110.41	112.34	108.65	112.99	108.9	112.08	107.85	114.76	110.86	110.73	112.03	111.59	112.52	112.86	108.66	114.04	113.85	113.6	115.15	112.7	110.17	114.54	113.7	111.44	108.44	113.91	110.94	113.26	111.37
105.35	103.98	103.01	105.46	102.69	105.99	105.96	101.25	105.15	109.27	101.4	106.22	105.36	105.44	104.45	105.75	104.9	106.79	103.31	103.83	103.85	106.89	103.94	102.35	106.09	101.82	102.96	104.58	107.32	107.97	105.55	105.2	106.63	105.46	107.29	106.58	105.41	107.08	105.13	106.34	108.77	102.87	102.55	102.24	105.22	106.04	105.9	103.92	106.06	104.02
99.172	101.19	100.85	98.776	102.02	99.712	101.95	103.21	99.805	100.99	98.659	99.103	103.1	100.86	101.92	98.761	100.8	99.318	98.951	103.46	99.776	101.82	98.947	97.412	95.964	96.962	100.66	101.59	103.36	102.66	96.611	101.03	98.442	102.18	97.508	100.11	102.04	96.184	100.15	101.53	98.268	101.27	98.348	101.49	98.821	100.08	101.7	98.255	102.12	97.726
110.51	112.88	111.08	110.58	114.13	114.04	115.91	110.26	109.99	111.28	111.34	109.53	112.61	112.27	114.77	111.54	112.24	112.87	115.71	113.87	112.58	110.62	113.78	111.42	111.66	111.15	109.41	111.56	111.04	111.92	113.93	113.11	113.02	112.76	111.17	110.32	110.87	112.65	112.61	110.46	109.22	110.23	112.99	114.28	110.31	113.21	108.96	112.89	111.79	112.21
115.36	111.24	110.53	111.16	111.78	113.12	113.83	112.96	113.69	109.03	108.59	115.7	112.71	112.74	112.84	111.95	110.07	110.55	111.76	112.32	111.19	113	113.2	112.05	110.29	113.12	110.34	109.66	110.92	111.47	112.51	110.16	112.09	111.91	112.95	113.9	113.18	112.67	112.25	111.25	112.98	113.44	114.92	110.9	110.72	109.74	113.47	109.61	110.09	110.47
102.65	107.83	102.41	102.72	106.41	103.92	102.12	104.39	105.3	101.21	103.72	104.85	100.31	105.39	103.96	104.91	103.5	101.13	104.22	105.94	99.065	104.47	107.24	104.15	103.76	103.91	102.03	104.02	102.64	103.49	104.59	101.91	103.95	103.89	103.7	101.49	100.01	104.77	103.27	105.92	103.93	102.93	102.26	107.55	101.33	107.14	102.63	104.39	102.96	103.65
107.79	106.59	104.25	104.4	108.45	103.69	108.01	105.62	107.32	104.56	103.92	107.58	106.51	106.73	106.01	106.79	100.52	105.4	105.58	107.54	104.14	106.88	106	105.39	106.57	103.14	106.91	105.59	105.41	103.97	107.59	107.21	106.64	104.83	105.36	105	104.57	107.42	107.36	105.69	107.38	106.65	106.4	104.61	107.13	104.66	104.96	105.85	105.82	106.21
111.21	109.96	111.01	112.62	111.27	112.67	109.55	109.39	111.76	111.2	111.09	111.85	110.95	107.48	110.36	113.19	110.68	111.07	107.94	111.05	109.99	112.46	110.27	113.25	111.72	110.9	111.77	110.09	113.44	112.26	111.41	112.18	111.8	110.07	112.43	112.9	110.42	107.91	110.36	113.52	112.84	113.33	113.39	109.66	114.74	112.36	112.08	112.9	109.8	111.43
113.76	112.16	108.64	110.96	111.31	112.02	108.06	114.87	112.16	111.14	110.83	111.19	110.27	112.27	110.6	110.76	109.18	110.19	113.62	113.95	112.14	110.52	110.87	110.95	113.6	109.64	111.66	106.63	110.55	110.68	112.16	109.52	113.62	110.11	109.94	112.62	111.38	112.33	110.06	112.82	114.44	109.68	113.38	107.67	113.05	111.46	110.27	110.13	105.46	111.7
103.77	106.44	104.69	107.97	105.05	104.66	104.86	103.96	103.85	107.44	108.49	105.98	106.47	103.77	106.48	103.61	102.88	107.98	103.49	105.3	104.6	107.44	106.39	104.16	106.7	105.24	105.88	105.23	108.61	104.47	104.12	107.9	106.51	104.89	102.86	104.68	105.23	108.25	105.04	105.65	104.72	105.85	109.06	103.6	106.44	107.04	107.82	107.72	105.68	104.6
106.27	105.23	106.92	105.93	102.95	104.35	105.85	109.06	106.85	106.31	106.76	104.7	108.36	103.35	103.24	105.74	105.53	106.73	109.03	104.64	108.82	107.54	104.01	104.11	105.74	105.85	104.57	106.65	104.08	105.28	103.1	107.67	106.53	105.02	107.93	104.02	105.33	107.25	107.24	107.36	107.88	107.24	105.82	106.92	107.98	105.19	108.07	104.45	103.13	107.45
107.58	106.55	105.6	105.27	107.82	107.38	109.5	101.32	106.24	102.52	105.11	110.63	105.14	106.92	105.66	106.77	105.71	107.36	106.29	106.87	105.43	106.77	105.95	105.3	107.02	108.32	104.1	107.28	106.13	107.53	108.29	106.39	110.52	108.52	102.32	106.82	108.48	108.03	105.87	104.91	104.92	105.73	104.84	106.94	108.54	105.65	107.47	108.32	103.93	108.36
106.02	109.16	104.45	105.24	106.83	107.86	106.71	105.35	108.68	107.2	107.62	106.49	105.68	108.04	111.01	110.77	107.2	104.95	108.6	104.82	105.18	105.6	105.8	106.15	104.38	106.8	108.81	106.5	107.48	106.01	108.49	106.32	108.66	105.57	107.49	108.88	107.96	107.58	106.68	108.64	104.81	107.27	109.4	106.76	107.41	109.33	107.6	104.98	108.14	104.53
111.51	111.36	110.76	110.34	113.26	110.94	111.47	109.6	113.71	114.17	114.1	106.28	110.23	109.36	111.45	112.24	113.36	111.01	111	109.61	110.1	113.36	110.29	111.74	112.38	113.61	111.68	111.98	111.43	110.64	110.45	110.04	113.06	114.49	108.39	115.4	111.65	110.2	111.67	109.98	110.53	111.96	112.87	107.11	112.76	110.61	110.13	111.89	107.69	113.53
107.6	107.34	105.49	109.07	104.29	104.34	103.4	105.49	107.9	108.48	105.57	106.31	106.19	108.79	105.45	107.81	103.22	105.82	105.6	107.6	105.83	104.32	108.28	107.55	104.18	104.86	103.56	106.73	107.33	104.16	101.26	105.66	103.22	107.48	106.72	104.48	104.56	109.38	106.03	104.66	108.86	105.37	104.52	105.56	106.09	105.7	102.92	107.87	107.56	104.59
106.13	104.09	105.66	107.01	106.01	106.56	106.98	106.66	107.07	103.91	108.99	105.18	108.52	104.06	105.29	103.38	103.62	100.61	105.04	104.36	107.54	104.95	105.98	104.06	107.11	106.93	106.9	103.43	100.95	107.46	103.73	104.61	105.42	106.2	105.97	102.21	104.78	103.64	107.32	103.04	103.47	104.69	106.26	100.92	107.29	106.14	108.42	105.81	104.24	107.16
109.92	107.54	105.51	107.65	105.65	105.27	107.91	108.59	107.46	104.97	105.58	107.5	102.49	108.04	105.04	104.37	104.31	107.86	106.91	104.7	106.3	104.05	105.76	105.7	109.08	106	105.62	105.8	102.64	107.63	104.93	109.23	106.13	105.66	106.67	106.7	107.53	104.87	104.69	105.1	104.23	106.56	107.95	106.81	102.86	109.04	105.47	106.45	100.27	107
116.57	116.88	116.13	114.77	118.11	116.12	116.38	114	115.72	113.76	118.48	116.9	116.14	116.43	117.28	116.48	114.96	116.2	115.92	114.3	119.04	116.09	116.04	116.73	115.16	118.51	114.4	117.23	117.1	115.37	117.26	116.51	115.52	114.56	116.74	120.01	115.56	112.59	115	116.92	116.1	113.05	117.03	116.49	117.88	115.9	116.73	117.65	118.32	118.35
108.7	107.24	108.86	110.22	110.99	113.7	109.76	111.43	108.26	107.93	108.5	112.89	111.34	110.24	110.4	110.85	108.64	109.1	107.85	108.25	109.12	112.34	110.67	110.52	113.11	114.53	112.22	115.13	111.15	107.64	111.51	111.72	113	110.63	108.72	105.97	110.58	110.64	108.03	111.83	111.22	110.56	108.45	110.1	111.9	109.78	107.98	109.6	108.53	108.02
105.57	104.44	103.76	106.21	108.14	102.55	106.85	106.04	103.95	100.94	106.4	104.01	106.81	106.05	107.52	106.6	102.63	104.54	106.49	105.37	105.4	106.17	107.09	103.79	104.2	105.4	104.94	106.05	104.1	103.29	103.94	103.51	101.72	106.86	106.08	104.16	103.31	107.04	104.56	107.13	104.32	102.99	105.67	102.05	106.96	104.86	104.79	104.37	103.77	108.5
104.64	103.78	106.01	101.69	107.5	107.06	107.14	108.55	104.29	108.44	108.4	103.52	106.5	108.96	108.66	105.59	107.92	105.61	106.49	109.48	105.96	111.31	107.12	106.5	106.86	102.72	107.89	107.71	104.67	105.83	105.77	105.18	106.61	104.55	108.15	108.66	104.35	105.98	107.67	106.39	105.95	113.54	105.47	108.49	108.36	107.16	107.79	108.02	105.07	104.45
111.92	114.16	112.41	113.77	111.9	111	111.08	109.82	113.72	114.26	111.37	112.31	111.71	112.13	113.22	113.25	110.73	108.51	113.36	109.9	110.49	109.96	109.84	112.84	113.24	113.68	111.93	112.33	114.19	111.19	115.72	114.26	110.66	110.65	111.95	111.76	111.33	112.97	111.46	111.88	111.54	113.34	113.26	114.05	110.02	111.91	109.44	110.4	114.15	113.23
106.56	106.09	106.06	106.26	104.41	106.19	108.61	107.04	105.46	107.76	107.38	105.38	106.27	107.27	104.04	103.76	107.58	105.56	105.98	107.42	107.26	106.68	105.99	111.37	107.76	109.33	107.23	107.57	102.17	105.03	107.39	107.77	109.01	106.27	108.2	106.77	106.92	104.77	106.77	105.41	107.15	108.23	108.02	107.55	106.31	103.98	104.64	106.66	107.37	104.09
110.86	110.27	107.05	109.37	112	111.45	109.67	111.35	110.48	111.5	109.24	113.17	109.96	113.55	109.81	110.47	111	111.76	113.55	110.27	106.45	111.03	110.95	110.24	110.55	111.12	113.68	110.81	111.64	109.78	110.82	110.52	111.83	111.99	110.49	111.87	112.2	113.81	110	113.23	110.91	110.13	107.03	111.92	114.03	112.74	108.4	108.4	110.78	109.4
103.18	104.04	102.57	104.97	104.31	104.03	99.918	101.83	102.87	105.12	103.24	106.85	103.92	105.22	101.61	107.73	104.86	107.31	103.98	100.53	103.34	105.82	103.18	106.67	106.15	103.14	103.04	101.33	107.22	101.9	107.28	106	107.23	103.6	102.32	102.58	104.6	106.21	107.26	103.72	104.21	104.3	102.1	103.44	102.34	105.19	101.45	104.02	102.91	103.71
98.038	100.52	99.096	101.35	98.035	100.96	99.637	99.228	97.577	100.18	100.62	99.777	101.33	101.73	98.117	99.915	101.38	98.346	102.41	100.85	98.868	98.347	100.11	99.137	101.32	98.95	101.29	102	97.611	101.21	101.05	105.43	98.181	96.261	99.994	99.931	100.58	100.99	100.61	96.843	100.93	101.37	99.356	99.008	99.344	100.67	100.73	97.999	99.597	99.328
104.4	106.9	109.94	104.49	108.89	107.69	107.26	108.1	105.57	104.56	106.13	105.86	105.29	106.11	105.88	106.15	104.61	107.08	105.47	107.61	109.96	107.23	105.73	106.73	104.46	107.78	108.62	107.01	105.4	106.19	106.99	108.17	106.32	108.59	105.14	104.17	108.9	107.76	107.83	103.43	108.02	106.17	106.89	108.71	107.37	106.92	107.36	110.03	108.18	106.81
110.35	109.21	108.89	109.54	108.84	106.67	105.05	111.97	108.04	110.52	112.08	112.63	106.6	107.28	106.67	102.22	110.11	107.24	109.17	107.46	109.68	108.17	110.55	111.88	110.95	112.57	107.35	112.07	108.3	108.39	107.27	111.36	105.62	110.93	109.66	112.15	112.77	111.78	112.2	111.92	112.84	108.82	110.16	109.19	110.24	108.63	110.53	110.72	107.43	109.32
106.03	104.52	105.63	103.01	105.67	106.74	105.74	104.88	102.68	105.33	107.52	103.75	104.76	103.37	103.73	105.14	108.26	104.01	103.57	107.62	101.96	104.43	108.92	105.34	105.66	104.38	107.2	107.94	104.72	104.23	106.06	108.03	105.11	107.19	105.72	102.41	105.29	102.62	106.63	105.61	104.12	105.96	105	104.19	105.67	105.3	106.48	103.6	106.51	105.09
108.33	108.7	110.79	110.54	109.75	111.27	107.9	107.64	110.87	108.6	113.04	110.98	113.22	110.57	105.77	111.85	111.65	110.68	110.19	108.19	111.16	108.43	110.21	108.54	110.37	113.66	107.63	107.65	107.78	107.59	110.63	109.31	111.41	109.88	111.07	109.29	112.18	110.65	110.46	108.52	110.8	108.42	110.74	109.79	111.02	110.23	111.88	109.36	115.43	112.18
109	102.49	106.98	104.56	107.01	103.61	106.03	110.07	107.21	108.79	103.19	102.75	105.71	106.25	107.5	103.31	107.15	107.02	108.49	105.21	105.42	107.19	104.14	107.53	105.29	107.03	105.56	107.26	103.96	106.37	102.38	107.62	106.55	104.67	105.17	104.69	106.72	107.08	106.98	107.18	103.01	106.54	105.3	103.82	106.76	107.42	104.02	105.14	103.11	106.23
111.56	107.06	110.81	113.39	110.46	114.3	112.71	113.87	111.66	109.13	110.41	112.11	112.44	113.65	113.97	108.55	111.94	112.22	113.11	109.68	113.03	111.4	112.17	109.91	109.86	110.55	108.74	109.7	112.56	110.48	112.5	112.01	112.42	111.58	110.08	109.53	105.52	108.63	108.72	107	111.44	111.48	109.72	112.78	110.3	109.05	112.56	111	111.41	109.71
108.2	108.77	110.46	107.71	111.06	113.32	110.26	112.58	109.63	111.46	106.7	108.64	111.38	108.31	109.23	110.03	107.29	108.3	110.31	111.13	112.61	106.22	108.97	109.03	110.2	106.48	110.4	106.52	110.82	109.56	111.36	109.66	108.65	111.44	113.63	112.73	108.42	111.62	107.83	108.42	110.3	108.32	110.03	110.03	109.33	108.7	109.68	108.09	110.87	110.41
110.89	113.93	112.3	112.76	113.39	112.08	110.52	113.83	112.17	111.23	112.64	110.85	113.32	111.31	111.83	111.94	112.39	110.55	112.24	113.38	111.27	109.36	107.55	110.81	110.16	109.47	113.63	111.16	111.1	109.6	110.92	113.9	113.37	109.46	111.9	113.27	112.7	114.55	112.72	108.9	111.6	114.43	114.6	112.58	110.31	114.67	113.51	111.39	112.84	109.91
113.82	109.5	109.89	108	110.54	109.07	114.35	111.74	110.85	112.47	109.54	109.48	111.98	109.27	109.67	114.19	112.85	111.14	112.16	110.27	110.69	114.94	110.02	110.87	112.77	110.17	114.07	110.44	110.99	111.87	112.2	111.53	113.72	110.64	113.04	112.06	108.57	111.4	111.06	110.94	113.31	111.9	113.53	113.3	112.88	110.57	110.53	111.8	114.35	111.46
99.04	97.602	97.208	98.71	99.873	99.45	96.051	99.365	98.611	99.472	98.772	100.92	100.02	99.823	95.861	98.743	98.373	101.7	100.17	97.591	98.806	101.37	98.412	97.559	100.75	99.081	97.815	102.39	97.798	98.262	99.651	99.351	98.178	94.977	98.188	100.41	98.329	95.953	101.79	102.18	100.54	99.368	104.41	103.36	99.645	99.843	100.5	100.34	105.57	98.742
111.54	113.25	111.41	110.06	110.44	113.01	111.72	112.93	112.62	113.58	111.73	109.95	112.36	110.76	110.97	108.13	110	110.8	108.17	107.81	110.71	111.07	114.6	109.29	113.27	109.42	110.41	111.45	113.47	110.94	114.84	110.45	110.69	113.48	110.76	107.7	112.36	111.32	108.85	108.24	112.89	109.92	109.59	114.77	110.59	114.18	109.15	112.08	111.18	112.94
104.69	106.16	106.32	107.84	103.99	105.19	105.7	106.24	106.99	104.98	106.54	104.52	103.82	103.69	106.01	103.28	104.17	108.47	102.34	107.26	104.2	106.75	105.11	105.7	104.94	103.88	105.9	105.29	106.96	108.21	105.42	104.04	105.48	105.6	103.81	103.54	105.82	104.76	104.1	106.39	107.08	106.03	104.45	106.32	106.61	104.26	104.39	107.42	107.29	106.22
112.86	109.07	111.41	111.17	109.47	111.56	109.97	111.7	108.66	109.55	113.61	113.56	110.68	110.93	110.25	108	112.86	109.51	110.9	110.57	112.67	111.46	106.79	111.39	112.05	110.33	111.55	111.79	112.32	111.43	112.61	111.33	109.71	109.33	105.73	109.61	110.05	112.81	111.25	110.62	111.65	111.37	112.07	110.92	110.85	111.31	107.52	109.89	112.82	111.33
113.22	115.82	113.85	109.97	110.49	112.09	107.9	112.64	107.73	110	113.41	107.05	110.36	111.24	110.54	110.7	109.38	112.12	114.59	112.29	114.15	112.08	112.42	109.42	109.67	110.36	115.39	113.58	110.38	110.3	113.3	110.59	113.24	108.65	113.19	114.31	107.28	111.78	114.92	111.3	110.43	112.23	111.45	106.6	111.2	113.31	110.63	110.83	109.09	111.68
112.16	114.23	110.61	112.2	109.34	110.8	112.18	109.4	109.05	110.88	109.67	110.12	110.13	111.79	110.85	108.53	112.18	109.64	107.26	113.59	112	108.37	110.5	113.48	112.84	110.79	112.58	111.66	111.24	110.2	109.31	109.41	106.95	112	107.58	107.96	114.44	110.92	116.4	110.7	110.7	111.62	111.4	112.02	108.56	110.04	110.87	106.88	115.28	111.33
103.79	107.14	108.17	106.49	106.51	104.28	105.39	108.53	104.03	103.35	108.37	106.23	106.98	104.88	105.59	106.69	105.6	104.79	109.45	105.19	106.38	107.63	103.46	104.62	103.69	106.68	107.65	107.43	107.04	107.3	107.56	104.94	106.32	104.81	105.42	105.95	106.26	105.27	103.04	104.03	105.91	107.91	105.05	105.76	106.9	103.38	106.94	102.83	104.72	102.55
105.69	103.8	104.56	107.18	103.93	102.28	105.35	105.16	105.22	107.74	104.77	105.43	106.16	104.49	106.26	103.06	102.72	105.61	107.88	107.52	106.02	103.4	103.26	106.15	106.62	102.88	105.84	104.25	107.85	107.83	104.66	103.93	106.77	105.74	101.62	107	103.84	107.91	104.59	105.82	105.88	105.96	100.16	107.07	102.33	105.49	107.2	107.69	103.78	107.69
108.04	107.33	107.27	106.74	106.57	105.95	105.87	107.29	106.27	106.29	106.89	105.11	106.93	108.87	105.19	108.63	111.01	107.22	104.39	108.82	106.6	104.45	107.09	109.07	105.1	108.69	106.24	108.27	106.18	106.56	107.98	106.85	104.96	105.64	108.05	106.71	108.64	108.96	107.45	104.27	106.2	105.66	105.23	103.99	109.05	105.34	107.56	107.67	109.07	104.86
100.95	100.88	100.96	100.05	97.285	100.58	98.702	100.99	98.616	100.89	99.004	97.386	98.912	98.814	101.41	99.654	98.833	101.46	100.7	99.163	100.74	101.78	99.998	102.77	99.731	100.58	96.978	100.75	99.801	102.21	98.141	102.57	101.68	98.239	99.843	97.498	99.602	98.928	102.01	104.37	100.37	99.625	99.049	99.836	101.59	99.32	100.62	99.11	97.378	99.717
105.53	105.24	102.37	106.37	106.89	105.86	107.23	104.2	104.39	102.35	104.52	105.58	105.6	104.51	104.18	103.97	104.35	101.95	101.79	103.23	102.43	102.63	105.1	104.29	102.78	104.72	104.96	101.67	103.74	102.22	102.75	103.05	105.63	105.69	102.92	103.34	102.88	104.68	100.85	102.25	103.87	104.16	104.36	106.69	103.46	105.71	106.79	104.8	103.19	105.9
108.12	107.62	105.58	107.12	109.06	108.59	105.85	106.68	108.26	106.46	103.69	107.35	107.43	105.27	104.82	104.64	104.78	106.13	106.07	108.24	106.5	106.45	105.8	105.87	108.84	106.92	107.71	107.3	105.98	108.06	105.08	105.5	109.47	106.93	105.93	105.73	105.34	106.28	102.39	105.49	107.59	102.1	102.68	106.48	106.72	104.63	108.05	107.15	104.47	104.16
106.51	104.83	104.13	103.53	109.56	101.34	104.99	106.07	107.32	104.27	104.48	107.21	103.73	106.02	107.31	104.61	106.27	105.9	108.03	106.28	104.57	104.4	106.44	103.39	101.79	103.78	105.24	108.08	106.57	103.98	109.89	107.61	106.61	104.38	102.98	105.87	103.21	106.54	103.3	104.78	104.33	106.88	105.81	104.89	107.96	104.37	106.75	106.58	105.93	104.84
104.53	104.52	100.03	106.25	109.58	105.85	105.31	104.77	105.85	104.7	108.42	109.01	106.43	103.87	106.43	103.29	107.42	103.5	105.91	105.31	107.25	105.33	105.15	105.26	104.4	105.24	107.8	104.45	108.78	106.7	106.21	106.02	104.2	105.56	101.83	102.69	105	106.95	104.08	108.27	106.29	106.24	105.15	103.75	101.41	101.01	105.45	102.75	104.76	107.32
105.11	104.88	104.63	107.04	102.9	106.25	104.64	103.09	104.97	105.07	105.33	102.29	105.73	101.82	104.87	107.1	103.39	101.69	106.83	101.69	105.41	102.39	105.24	104.68	100.72	107.61	104.38	105.55	104.28	104.04	102.61	106.3	103.21	100.93	106.46	103.27	102.15	100.75	102.95	107.08	104.21	102.12	102.44	101.91	104.77	106.36	104.23	101.86	104.11	101.82
114.77	116.63	111.14	114.12	112.47	112.3	109.93	108.82	112.57	114.25	110.83	110.61	109.86	111.63	113.89	109.66	112.42	111.61	110.58	111.44	110.35	111.9	112.13	109.97	109.58	113.58	107.74	110.46	115.08	111.76	109.94	110.51	112.61	114.78	113.35	110.22	112.24	108.5	110.72	113.24	110.76	111.03	112.71	109.58	109.15	111.82	110.31	111.52	108.73	110.88
100.53	103.39	101.58	100.35	99.231	101.22	97.568	102.77	101.68	99.617	97.818	104.51	103.11	101.74	99.219	101.48	98.963	103.61	98.337	100.84	102.92	98.174	102.56	99.089	100.5	102.52	101.39	99.391	101.54	102.79	99.467	102.43	100.36	102.57	101.37	101.21	101.15	103.01	98.539	99.221	100.03	102.53	101.05	101.06	100.99	100.61	102.22	101.51	106.33	100.9
104.52	106.86	99.732	102.97	106.41	104.68	103.77	108.33	104.2	104.51	103.16	102.75	106.45	103.2	101.3	102.95	105.34	103.2	102.74	104.18	102.59	105.42	104.23	102.72	108.25	106.17	102.8	104.14	100.75	104.11	101.19	101.81	101.76	102.96	103.97	106.4	102.32	103.26	103.93	102.94	102.06	106.33	104.42	107.81	104.06	107.03	105.01	102.48	107.26	105.37
104.25	106.84	105.76	108.48	108.82	106.66	109.66	104.99	107.2	104.62	103.22	104.75	106.37	105.18	104.62	104.16	108.79	105.83	103.29	107.29	105.11	107.47	107.58	107.56	106.5	106.4	107.89	109.15	104.09	110.82	105.87	107.08	104.44	105.34	106	104.51	104.72	105.01	104.2	102.98	108.91	107.93	104.86	104.19	103.49	104.13	105.41	103.96	104	105.41
103.82	106.34	103.44	108.79	105.42	108.07	104.7	107.9	104.43	105.83	108.17	106.1	106.65	107.8	106.06	104.32	107.03	105.58	106.31	106.25	106.93	108.55	106.54	104.23	109.31	108.22	105.61	106.47	104.64	107.15	107.59	106.32	107.09	105.95	102.61	104.02	107.12	103.98	106.43	105.43	108.21	103.89	107.85	104.81	104.64	108.42	106.63	106.57	106.24	105.46
102.08	106.42	108.98	105.39	105.26	102.43	106.57	107.17	103.27	104.85	106.1	104.96	106.09	105.99	104.93	104.88	102.6	104.71	102.56	105.99	103.4	107.95	105.87	105.72	105	106.5	109.97	105.11	103.45	105.81	105.5	106.71	107.69	103.25	108.08	109.2	105.21	105.56	106.95	107.55	106.72	106.5	103.92	106.32	102.48	105.84	106	105.28	105.24	107.01
107.05	107.54	106.34	106.3	104.61	104.55	105.63	105.2	104.02	107.15	104.58	106.92	106.35	105.62	102.86	105.7	105.95	103.27	105.84	105.74	102.83	107.71	104.27	105.23	102.31	107.37	105.6	106.1	103.02	105.44	106.69	105.05	104.24	105.96	103.79	103.43	105.93	105.61	106.35	105.68	107.73	104.19	104.01	103.88	101.71	102.09	106.69	104.97	104.91	104.46
101.59	101.12	103.45	102.8	101.31	99.716	101	99.42	99.962	98.646	102.86	100.15	101.02	100.19	100.61	99.877	101.84	102.89	103.75	100.52	98.513	100.25	99.367	101.53	103.21	99.399	102.65	102.4	101.46	106.4	101.73	101.46	102.93	97.751	99.384	99.649	97.894	102.95	99.994	100.33	100.33	100.75	101.85	101.73	101.06	104.03	97.15	100.48	98.798	102.05
107.43	103.87	104.93	104.51	106.64	104.8	102.93	105.23	104.07	107.13	105.48	106.7	106.15	103.33	106.74	105.2	103.62	105.9	106.4	107.89	103.29	105.39	103.77	104.94	103.66	106.58	106.69	106.89	101.24	103.38	104.79	103.84	108.84	106.19	105.76	102.73	104.76	104.63	105.61	105.96	105.23	108.75	105.94	103.43	106.79	102.92	108.08	108.37	105.31	105.91
108.98	113.49	114.25	113.12	108.94	112.9	113.95	112.22	112.3	112.77	110.29	111.34	111.61	111.83	110.12	112.99	111.38	112.1	110.63	113.07	111.4	113.76	114.41	113.58	110.61	116.28	111.77	112.5	113.24	111.63	112.73	112.22	110.68	110.89	114.08	111.4	112.41	111.92	111.88	113.03	113.28	113.44	110.63	108.44	112.64	113.8	114.05	110.35	113.36	109.79
103.03	107.56	103.29	108.21	103.96	107.86	106	104.61	108.93	109.68	106.77	106.64	106.6	105.1	108.71	107.51	106.81	104.49	104.63	105.91	103.62	104.03	106.6	106.98	103.29	105.41	105.2	102.68	102.37	106.14	104.65	108.19	105.31	104.24	105.19	102.38	101.84	105.84	107.17	109.09	105.76	106.97	105.12	103.77	104.15	104.63	105.05	105.63	103.58	104.82
113.28	109.64	113.08	110.84	109.73	110.8	110.45	110.5	108.22	112.61	110.76	108.88	111.8	110.27	110.67	116.61	111.21	109.86	109.99	110.38	112.35	111.22	112.3	111.56	109.39	113.81	111.5	110.52	112.57	111.72	115.47	113.1	111.63	109.3	108.46	111.65	110	113.5	110.83	112.67	113.17	111.96	111.87	108.26	112.86	109.24	112.41	110.88	108.21	109.83
100.6	95.095	103.98	101.92	97.187	101.2	100.02	102.98	102.59	103.26	100.77	101.52	100.33	101.09	101.15	98.872	98.45	103.63	100.3	102.16	99.798	100.94	99.075	101.82	100.18	98.527	100.39	101.36	99.311	99.972	98.747	101.51	99.43	101.04	96.532	100.85	97.954	101.72	100.36	100.76	99.714	98.461	101.45	99.199	99.077	100.75	102.51	102.21	97.713	101.97
109.99	113.44	114.88	108.77	109.93	110.55	110.68	110.49	112.84	112.75	111.27	112.14	111.9	107.44	109.92	108.52	110.76	108.65	113.85	106.95	106.29	111.31	113.08	107.85	111.94	110.16	111.04	110.07	112.85	114.87	109.38	110.39	108.8	116.23	110.66	112.43	108.79	105.52	111.74	113.32	109.78	110.14	108.64	111.31	111.56	111.93	108.24	112.95	107.25	112.89
105.01	107.7	107.39	108.99	106.78	105.6	106.77	108.95	107.25	106.58	105.46	105.86	106.2	106.64	107.53	106.98	106.54	107.41	106.43	103.64	111.04	104.56	104.08	107.77	105.9	107.92	105.47	104.69	104.34	107.31	106.69	105.49	104.93	106.63	106.35	102.34	105.92	109.03	105.21	107.49	108.68	109.9	105.47	108.96	107.08	107.2	109.61	102.98	106.07	107.59
115.67	120.01	117.81	116.04	117.82	115.69	118.96	115.28	116.91	119.13	119.28	118.61	119.92	117.82	117.97	120.01	118.3	117.89	115.51	117.33	115.29	119.54	119.4	115.66	117.5	114.98	117.11	119.41	118.3	117.06	116.34	115.35	118.86	115.28	123.02	121.53	118.21	116.76	120.06	119.87	113.61	115.56	116.08	114.76	120	118.63	112.5	114.82	118.99	119.12
102.12	96.93	99.217	101.29	100.75	100.01	98.207	101.39	101.72	97.66	99.791	99.72	98.375	96.683	98.916	98.284	99.914	97.613	99.694	98.684	99.694	101.57	98.8	96.345	97.328	98.267	99.005	101.51	100.9	101.95	99.035	100.2	98.77	100.74	99.992	95.558	98.916	103.39	96.904	98.095	99.293	98.25	98.157	102.41	99.187	99.638	99.376	97.714	103.12	99.978
111.57	115.03	112.91	110.9	113.71	111.82	109.39	113.03	112.16	112.25	111.79	112.19	109.68	114.79	112.38	110.33	111.52	112.06	110.12	112.44	112.92	111.4	110.76	111.59	113.44	113.4	110.38	111.28	112.13	108.61	112.96	110.11	110.89	111.85	108.92	115.7	112.24	110.64	111.43	111.45	110.42	109.54	113.98	110.25	113.4	113.38	111.38	114.31	112.96	109.11
113.92	111.21	112.19	114.57	113.33	112.73	111.84	111.18	113.91	111.59	112.54	112.39	114.46	111.66	111.81	108.79	111.42	113.58	110.29	116.95	109.91	112.17	112.8	115.48	111.63	112.6	113.1	110.72	113.63	112.91	109.73	111.59	114.99	114.47	110.12	115.4	113.35	112.36	113.71	112.57	113.12	109.77	110.38	113.5	111.85	110.03	113.07	114.13	114.63	111.66
113.62	110.93	109.89	110.73	111.74	112.54	111.16	110.21	113.56	111.46	110.98	108.45	112.65	116.03	110.94	110.17	111.33	112.34	113.02	112.11	109.21	111.92	112.8	113.57	109.31	112.53	113.96	112.66	110.93	110.78	111.77	112.18	111.49	110.74	109.09	110.99	110.28	110.66	114.27	114.14	112.69	113.98	111.75	114.82	110.79	110.89	111.93	114.97	109.99	110.11
113.25	113.63	111.84	109.33	112.94	113.16	114.3	113.71	111.37	113.07	111.85	112.19	115.08	108.93	112.69	113.55	110.59	109.09	110.17	113.76	112.46	111.3	110.18	106.96	109.48	112.18	110.17	109.22	113.39	111.59	114.08	110.44	108.27	113.62	112.37	111.35	112.82	113.82	112.24	113.75	112.25	113.25	114.35	110.47	113.79	110.84	112.19	109.36	112.11	115.22
103.66	103.84	105.49	106.93	103.03	104.55	102.58	104.61	103.18	106.87	106.17	105.23	105.82	103.79	102.92	100.57	106.83	103.12	104.39	103.12	104.96	104.83	103.11	102.01	102.37	104.9	103.36	105.08	102.12	103.26	103.91	106.07	107.73	102.02	103.09	104.15	103.49	105.63	105.27	104.86	101.81	102.69	103.31	103.45	105	105.87	104.43	105.37	102.66	104.39
107.46	112.55	110.15	109.18	110.46	111.42	110.77	112.4	112.74	109.98	108.03	110.48	112.05	112.76	111.62	112.69	113.68	112.78	114.08	113.97	112.59	111.75	112.51	109.49	110.73	110.33	111.37	111.16	111.46	110	109.33	115.84	112.52	111.67	112.48	114.23	111.13	112.06	113.2	112.48	110.86	111.92	116.09	112.03	112.17	109.93	111.18	113.38	111.47	110.62
114.61	110.41	112.07	109.35	113.32	111.1	107.86	112.48	113.75	112.65	111.4	109.56	111.05	108.96	111.25	112.46	111.08	107.97	111.2	110.95	112.19	109.92	111.68	110.13	111.83	112.58	110.9	110.25	109.94	109.23	113.39	113.65	112.68	112.99	109.51	111.87	113.36	113.91	112.86	111.24	113.92	110.88	113.13	111.26	111.09	114.92	112.5	114.11	114.2	110.7
106.34	103.82	104.62	108.88	104.54	106.02	103.48	105.73	103.53	104.19	103.53	105.56	103.82	103.44	107	108.34	103.37	102.88	103.43	106.5	100.8	102.6	105.24	103.13	107.57	104.63	106	108.41	104.73	107.02	105.63	107.22	104.4	102.92	104.37	105.33	108.95	106.24	103.72	103.82	104.99	105.07	105.74	104.67	106.49	106.32	106.26	105.5	104.81	104.33
111.96	112.4	112.17	108.86	109.64	111.72	107.76	112.1	112.96	112.79	110.54	111.57	112.07	112.29	112	109.7	108.63	114.42	111.74	109.68	110.39	109.95	108.5	110.12	108.28	109.54	110.65	107.66	109.96	111.64	109.98	110.55	110.22	108.9	113.71	112.3	112.87	110.37	113.35	110.84	110.02	112.67	111.66	111.07	110.27	112.23	114.08	110.46	113.35	112.54
100.18	96.164	99.382	100.08	102.58	97.896	102.92	99.108	99.13	102.5	99.195	101.17	100.02	100.89	101.64	101.89	98.376	101.5	101.93	98.368	100.92	100.36	99.259	101.89	100.79	98.708	101.41	99.437	97.407	101.48	102.88	99.846	100.3	97.478	100.98	100.52	98.069	100.83	99.762	96.101	102.23	99.528	99.974	102.18	100.03	100.84	101.81	100.14	104.64	97.332
113.02	113.99	110.26	114.75	116.44	112.03	114.59	112.45	110.19	110.8	115.81	112.27	110.88	112.59	110.73	110.9	107.06	108.84	111.22	109.56	114.32	109.32	109.53	109.49	111.85	111.28	115.32	112.66	111.61	111.37	110.27	110.44	109.33	114.84	112.62	110.04	113.1	110.43	112.66	112.74	113.2	112.63	111.89	110.98	109.44	110.12	114.48	112.5	110.38	114.91
109.68	109.06	111.31	111.12	115.13	112.7	111.46	109.45	109.87	111.87	107.49	109.2	113.32	109.21	112.13	111.39	114.37	113.17	112.25	110.87	111.21	107.84	110.53	113.43	110.43	112.28	110.51	111.69	111.3	110.48	109.11	109.3	109.79	110.38	109.4	111.42	109.69	110.74	110.02	110.99	109.32	109.42	111.2	112.37	112.9	108.91	111.87	112.27	112.67	110.49
108.24	106.04	105.18	106.41	105.32	109.2	106.17	109.81	103.41	107.38	105.17	104.32	104.49	105.29	105.27	102.99	107.9	107.38	104.97	108.55	107.9	102.47	105.78	106.28	102.94	106.71	105.43	104.9	105.49	110.16	105.31	104.77	102.54	105.71	109.55	105.45	105.34	104.53	103.97	106.34	105.93	102.17	105.53	104.84	108.22	107.17	102.37	104.79	105.61	104.16
106.56	106.32	105.6	105.89	107.14	104.54	105.59	105.12	105.06	106.51	106.01	104.09	107.19	106.63	104.87	105.19	103.47	106.28	108.59	104.99	104.71	105.59	106.76	106.72	105.77	108.22	106.68	104.46	107.06	108.53	106.03	107.34	105.77	104.04	108.02	106.57	107.79	105.23	105.5	106.06	107.82	107.5	105.79	106.05	108.43	105.41	108.15	108.39	107.34	106.73
115.15	111.22	112.09	111.32	111.66	110.76	116.22	110.81	110.89	109.89	110.49	112.12	111.16	112.17	111.3	113.07	113.1	110.95	110.79	111.3	110.05	111.22	110.06	112.3	114.12	110.17	111.2	110.63	112.36	110.75	110.7	110.97	111.04	111.25	114.11	113.17	111.25	114.2	110.94	113.19	109.47	110.3	113.51	113.07	115.12	109.84	110.29	111.37	110.42	114.63
100.78	100.15	100.49	100.63	100.82	99.468	103.12	99.407	98.771	98.938	100.35	100.31	97.915	100.7	101.35	101.28	99.318	100.15	96.438	97.756	101.26	101.77	98.998	100.33	98.219	102.14	98.672	101.16	101.74	98.776	102.78	100.38	97.573	100	101.22	100.05	105.39	99.199	102.09	100.94	100.87	98.089	99.824	98.042	96.941	100.85	101.43	102.4	99.432	99.507
102.19	106.21	101.61	106.79	105.57	110.02	105.5	106.95	107.28	105.59	106.76	104.93	106.23	107.4	106.48	105.91	105.3	105.8	106.4	104.11	104.57	104.44	104.11	105.78	105.2	104.74	104.14	106.39	105.17	105.93	106.04	106.83	102.25	101.73	105.35	106.64	106.34	106.35	107.58	99.645	107.34	106.78	107.02	102.77	104.14	104.65	104.48	105.67	106.18	106.95
106.76	105.26	105.57	109.39	105.89	106.3	105.86	105.69	108.06	106.94	107.92	106.16	108.69	104.28	107.02	102.65	103.89	105.46	103.26	104.45	105.5	107.79	104.14	107.05	103.8	109.03	104.23	102.34	104.97	108.84	107.3	105.15	104.71	107.62	104.02	106.42	103.74	109.91	103.11	106.59	104.7	103.38	107.22	106.66	104.29	108.47	105.55	105.74	105.45	106.26
103.68	104.29	105.57	102.44	106.13	106.07	106.63	104.38	102.88	103.1	103.05	106.85	107.03	106.11	105.58	102.3	103.9	105.87	107.79	104.18	105.97	105.86	104.71	107.65	106.21	102.45	107.3	105.47	105.97	106.09	106.06	105.25	101.77	105.13	105.73	104.51	106.28	103.23	107.33	105.12	105.36	106.96	103.42	105.13	107.53	108.61	107.33	102.97	104.94	104.74
113.85	111.93	112.06	113.05	114.1	109.28	110.7	111.22	113.89	111.27	109.97	110.9	111.76	108.28	111.94	115.89	110.47	110.47	109.96	112.83	111.17	111.91	113.32	112.41	111.1	112.14	115.61	113.02	110.84	111.46	113.91	113.89	111.32	109.78	110.38	111.49	113.71	111.95	110.74	112.44	114.28	112.15	112.4	113.14	112.04	109.42	114.66	114.53	111.29	113.16
114.57	111.62	111.42	111.72	113	113.9	112.16	114.46	112.83	113.09	113.75	113.83	112.43	113.53	111.07	112.85	111.08	112.89	112.01	113.42	116.12	113.93	109.93	109.77	111.52	112.26	112.15	115.18	112.15	116.51	113.01	114.37	112	111.74	114	110.67	113.11	113.36	113.49	114.61	110.71	113.79	110.98	111.49	113.73	115.18	113.48	113.36	111.39	114.45
108.04	108.97	111.11	110.83	113.92	112.13	107.69	110.97	112.66	111.21	110.36	113.16	113.46	111.19	110.58	109.86	110.74	112.21	110.24	110.84	110.86	109.18	111.4	112.33	107.89	111.57	109.2	111.61	109.97	111.48	110.42	113.16	110.52	109.98	112.45	109.41	112.38	110.32	111.71	109.57	110.67	109.85	112.33	110.66	112.44	113.36	108.41	109.91	110.11	111.06
106.56	107.46	105.25	105.18	102.95	105.63	106.51	108.55	107.47	104.6	106.19	108.56	108.21	105.73	104.46	107.1	106.85	108.07	105.63	104.69	106.25	106.04	107.38	108.48	105.93	104.15	104.77	105.02	108.12	107.41	105.49	104.96	105.36	104.35	107.38	103.95	106.25	103.68	106.36	104.9	103.75	104.46	104.17	107.41	105.84	102.66	105.41	104.84	106.88	102.43
116.42	115.2	110.06	114.54	112.49	114.54	110.22	111.98	113.3	108.83	111.82	109.12	113.09	113.24	109.74	110.82	112.84	112.77	111.59	113.83	112.25	111.38	110.81	112.99	111.55	113.53	108.4	110.05	112.52	111.89	113.07	109.23	112.94	110.07	111.11	110.87	111.41	111.51	110.45	115.84	109.85	112.82	111.38	109.92	110.63	110.86	112.47	111.1	111.67	109.71
103.67	105.29	104.36	108.04	103.91	106.03	107.39	105.5	105.72	107.69	105.27	106.09	106.38	103.38	107.66	103.23	104.56	105.72	106.35	106.52	105.05	104.31	103.5	105.55	107.34	108.34	108.32	107.25	103.95	105.07	103.89	105.25	107.96	104.03	103.59	104.51	105.14	105.53	104.29	104.72	108.99	105.01	105.43	107.17	107	106.35	107.27	105.85	103.91	106.62
107.27	106.06	107.45	103.98	110.56	106.86	105.91	109.65	109.79	107.32	106.09	106.2	105.9	107.26	107.07	109.07	108.55	107.76	103.75	106.53	105.71	107.95	103.86	104.94	108.06	105.7	105.68	107.16	105.21	105.7	107.37	108.94	104.99	106.63	107.56	108.36	106.38	107.09	106.49	105.49	104.95	106.21	104.83	105.54	104.99	108.74	108.26	107.28	104.35	106.56
107.13	108.28	107.22	109.37	113.32	109.41	109.19	109.35	111.01	105.29	112.22	110.39	106.95	110.09	106.24	110.73	109.27	112.86	109.92	111.58	110.05	108.16	108.49	109.9	110.98	109.14	107.32	113.33	105.15	110.15	112.06	110.03	107.63	108.64	109.39	110.93	113.48	108.95	110.53	107.17	109.97	110.5	109.97	105.91	111.15	110.45	107.5	112.33	107.74	107.07
103.71	102.39	101.65	102.56	103.28	102.58	99.606	100.27	99.185	97.769	99.028	103.64	101.11	99.537	99.898	100.46	99.346	101.41	99.766	100.61	99.575	101.63	98.683	98.09	103.92	99.036	101.41	103.62	101.42	102.76	98.326	100.79	99.335	102.9	100.44	99.423	100.61	98.28	100.26	100.16	102.86	100.64	101.38	101.27	100.01	99.187	96.45	99.55	99.289	100.62
106.14	103.69	107.94	104.59	105.71	106.43	105.28	105.89	106.02	105.47	107.49	106.08	107.34	106.89	110.44	105.74	104.09	106.59	104.43	108.88	105.8	106.9	106.69	106.79	106.43	107.32	104.75	103.99	106	103.39	106.64	107.67	103.09	108.65	108.46	107.93	105.45	107.77	101.25	103.09	106.98	110.99	108.85	107.91	106.84	106.6	104.88	108.39	104.85	110.22
107.97	106.43	104.42	104.97	104.19	105.15	104.29	104.41	107.04	106.05	110.06	103.23	108.1	103.85	107.7	106.16	103.95	107.24	108.2	103.89	105.9	108.92	104.66	105.23	104.83	107.88	108.24	105.87	104.13	105.85	109.49	106.56	108.86	106.12	106.28	105.58	104.07	103.21	104.57	108.29	104.93	108.14	104.36	106.48	105.44	101.77	108.27	105.78	105.11	104.68
103.12	105.12	106.26	108.42	108.78	106.37	106.63	105.12	107.43	106.4	100.81	103.52	103.73	106.47	104.64	104.65	105.08	103.45	105.27	107.89	104.81	105.18	105.77	106.18	105.62	103.58	106.23	104.93	103.96	104.67	105.49	107.86	105.15	104.01	104.01	108.14	104.29	106.26	106.15	102.91	105.74	106.4	107.75	104.21	103.97	104.63	104.16	102.72	104.37	102.47
113.22	111.54	113.57	111.99	113.62	114.13	109.81	112.72	111.44	112.36	115.93	111.09	111.53	110.26	110.39	110.95	110.66	110.9	111.15	112.98	110.07	109.78	115.13	112.23	113.15	112.18	109.3	111.71	114.05	114.46	111.7	112.46	111.45	110.6	112.71	114.04	110.24	112.38	112.35	110.88	110.88	111.27	112.97	112.02	113.65	109.93	111.32	110.8	112.51	113.06
105.27	105.47	105.66	103.04	106.43	105.59	104.85	106.79	105.14	103.3	102.98	106.47	104.2	101.27	106.79	105.16	103.86	103.78	107.46	104.27	104.09	103.45	105.31	104.94	103.94	104.77	102.46	103.52	102.17	105.18	103.25	107.46	104.49	101.92	103.67	104.8	106.78	103.93	102.18	104.98	103.96	103.2	103.17	105.29	104.61	103.6	102.86	102.57	105.44	106.26
105.79	106.18	102	106.2	103.64	105.81	108.63	104.08	102.35	106.89	105.43	105	103.46	108.33	106.86	108.1	106.4	106.41	105.19	102.75	103.52	104.18	105.76	105.01	104.4	103.52	102.06	102.07	103.11	102.05	106.57	103.45	104.23	104.82	107.64	104.4	102.96	105.57	103.46	103.98	106.17	105.89	105.43	103.86	107.73	106.13	105.8	104.99	103.64	108.71
105.66	109.48	107.68	106.28	107.14	110.81	108.85	106.51	105.98	108.95	106.8	106.7	104.49	107.99	105.43	101.8	106.51	106.14	106	108.3	108.78	106.48	106.57	105.39	106.08	104.22	104.3	106.97	105.54	107.74	108.19	107.13	106.09	106.87	105.71	109.04	106.33	104.39	103.24	107.78	106.1	107.27	107.5	107.11	107.79	105.66	103.85	105.45	107.83	111.16
105.08	104.53	103.71	102.55	107.15	106.63	106.25	110.61	105.06	107.56	107.22	106.98	109.35	107.24	106.56	106.29	105.28	106.27	104.17	105.56	107.58	105.33	110	106.37	108.82	104.69	108.69	104.89	109.05	105.81	102.72	105.4	105.89	105.34	106.8	105.93	107.4	105.89	107.27	104.64	105.5	106.5	102.05	108.32	107.39	105.47	105.93	104.59	102.19	106.23
107.12	103.88	109.24	103.6	107.8	103.42	105.57	107.03	108.76	106.39	105.25	106.17	105.53	105.19	104.52	104.84	108.6	106.48	107.74	105.92	106.86	103.71	107.51	110.66	105.65	108.14	107.07	106.84	108.34	109.31	105.69	104.76	104.2	104.36	106.01	105.2	104.82	111.44	104.05	106.6	106.28	108.5	106.53	108.1	107.1	107.4	107.25	108.36	104.01	104.17
98.762	101.19	103.13	98.427	101.69	101.6	102.87	100.71	97.659	98.851	98.419	100.88	102.84	99.585	98.789	99.152	103.1	101.39	99.236	100.6	102.33	99.849	101.48	98.538	97.778	99.378	103.76	104.14	100.1	98.603	98.557	102.1	100.49	102.75	100.69	100.03	100.57	101.67	100.04	102.87	99.669	98.021	100.73	99.112	102.74	101.13	101.03	102.24	100.74	102.69
109.63	110.16	110.95	110.09	112.65	110.61	112.47	108.41	113.41	108.47	110	111.74	112.26	111.76	111.54	117.74	111.64	109.89	112.59	114.67	112.26	111.31	108.39	112.21	109.08	112.5	112.28	113.66	112.07	112.12	111.71	111.7	109.34	112.78	110.8	114.26	114.14	110.24	111.43	110.6	110.3	113.9	112.09	111.85	110.42	114.25	113.94	110.24	113.76	110.56
102.67	108.84	104.68	103.15	105.24	106.16	104.5	103.12	107.74	105.04	106.2	106.22	106.82	103.18	105.04	106.03	107.48	104.01	106.94	104.67	104.54	104.51	107.44	105.04	104.82	106.5	104.24	102.89	108.42	103.02	105.42	106.33	108.9	105.12	104.04	106.87	105.23	102.1	104.95	106.74	107.39	104.33	103.75	102.75	107.97	105.28	103.16	104.93	105.15	107.48
114.05	111.22	110.05	112.29	110.24	111.47	111.69	111.33	109.76	113.98	114.64	112.46	108.96	110.12	107.89	110.92	112.76	112.94	109.78	113.08	112.73	111.98	111.83	111.24	113.03	115.15	111.31	113.04	107.71	110.71	110.3	108.16	111.68	113.51	110.97	111.65	111.24	112.66	108.99	113.38	112.29	112.06	112.29	109.77	110.14	113.02	113.62	110.05	111.05	110.96
104.95	104.69	102.15	103.89	104.07	110.5	104.72	104.93	107.84	107.22	104.19	104.37	102.34	106.62	106.39	102.99	105.6	106.32	105.39	107.47	106.41	107.05	106.54	108.51	106.27	107.19	105.39	102.17	102.59	106.27	105.15	107.66	108.2	104.89	106.19	106.95	108.54	104.66	105.5	105.59	105.48	103.77	104.5	103.89	105.83	105.42	105.61	107.75	106.66	104.93
105.61	107.18	108.22	106.52	106.08	106.33	107.29	106.92	107.26	106.45	107.63	107.57	104.29	104.44	107.25	107.98	104.79	106.16	105.56	106.59	105.24	106.82	109.6	105.09	109.25	106.41	105.87	103.99	107.13	105.8	106.41	107.08	103.63	106.84	107.08	104.35	107.68	107.81	104.34	106.11	106.66	109.54	103.65	108.54	107.51	102.65	104.85	108.39	108.12	103.05
105.5	109.03	105.04	104.83	107.05	110.41	107.2	105.85	106.64	106.33	105.44	106.31	104.24	108.98	106.53	110.68	106.37	107.77	107.97	107.46	110.11	106.12	104.86	106.97	105.31	106.48	105.64	108.58	106.76	107.92	106.68	106.84	110.79	108.59	106.18	105.89	105.42	107.62	108.33	109.21	110.86	108.46	107.45	110.89	105.44	107.89	106.15	106.9	107.58	107.42
103.93	108.58	103.17	102.55	104.54	105.14	102.22	106.4	103.42	104.99	107.02	106.22	105.41	106.21	102.75	102.88	105.9	105.63	102.88	101.45	103.85	103.93	104.05	106.32	103.32	104.66	101.47	105.17	101.93	106.51	104.06	104.64	102.02	103.45	103.5	104.19	104.67	103.28	106.65	105.65	104.07	106.49	105.54	103.13	106.01	106.01	103.84	104.9	104.78	104.29
117.59	117.75	119.18	118.66	118.86	115.61	117.8	123.49	117.48	119.53	119.82	118.04	115.79	119.79	120.18	115.95	115.71	115.41	119.89	119.02	118.87	116.63	116.39	116.3	121.63	118.24	116.5	114.91	117.75	117.47	121.35	118.18	115.87	117.05	117.26	120.01	117.73	114.87	116.8	119.48	116.72	117.19	115.19	117.85	115.07	119.51	119.96	117.32	121.18	114.28
111.73	110.46	108.78	112.29	111.54	104.78	112.2	107.64	111.9	110.63	108.86	107.51	108.42	110.43	112.35	112.05	111.84	111.81	109.97	111.17	108.86	108.52	109.22	110.77	112.25	108.92	110	111.36	105.66	107.98	107.75	112.35	108.68	108.97	105.36	111.39	110.07	111.68	109.92	110.38	108.66	108.31	107.61	110.38	109.7	107.11	109.26	110.81	108.55	111.45
104.17	103.17	108.18	107.37	102.5	106.66	106.82	107.56	103.27	107.47	108.95	103.31	105.51	106.51	105.05	107.97	106.87	106.98	107.42	108.34	105.53	102.27	105.62	101.84	105.75	107.35	101.53	104.96	108.99	107.99	105.69	103.43	104.71	105.16	106.93	107.94	105.59	106.09	104.67	104.69	103.78	106.68	105.4	103.9	103.88	105.32	104.51	106.41	107.9	105.2
106.19	106.43	108.3	105.31	105.02	104.14	108.43	107.18	105.43	105.84	107.22	105.22	106.06	104.57	106.03	104.45	105.92	104.43	108.53	104.51	104.58	105.79	105.83	103.86	107.53	105.88	106.9	104.35	106.7	105.65	102.96	106.1	108.5	106.77	105.61	102.59	106.27	107.64	102.17	107.67	105.5	105.75	104.1	108.15	105.18	105.46	109.05	107.64	105.95	105.25
103.31	109.18	106.53	104.15	104.3	103.96	107.14	103.18	108.97	103.74	105.79	104.73	105.31	104.5	106.77	104.15	101.2	103.45	105.48	107.44	104.23	104.1	104.65	103.44	106.45	102.92	104.08	103.73	105.55	106.39	105.24	104.99	106.05	103.95	103.98	105.62	107.87	106.42	102.91	104.51	106.33	107.95	108.07	104.42	103.23	106.19	108.58	103.67	104.7	103.02
107.45	104.87	104.05	105.43	105.26	103.16	106.9	105.36	105.26	106.74	105.02	104.18	105.61	107.18	103.8	106.3	104.81	105.92	103.98	105.76	104.87	103.73	108.83	105.29	107.85	108.03	103.86	101.77	106.32	102.7	106.19	106.29	106.2	105.23	108.52	106.56	108.27	105.62	106.89	103.78	106.78	105.12	104.07	104.55	107.09	106.69	105.04	104.27	108.51	104.25
111.91	112.9	112.11	111.57	112.46	112.06	111.51	110.25	107.88	109.71	110.43	115.31	109.72	112.95	108.39	110.37	111.23	109.76	109.68	112.2	112.64	113.1	110.26	111.88	108.61	109.14	108.95	109.15	109.45	110.36	112.41	113	110.59	109.75	112.9	109.71	110.65	112.9	113.62	110.69	110.52	111.23	112	111.95	110.82	112.56	114.81	109.74	114.29	109.14
107.32	104.9	105.23	107.82	109.83	105.14	104.59	107.95	106.51	106.58	109.07	102.26	107.12	104.18	105.49	106.85	107.97	102.63	107.71	109.31	105.56	107.13	107.59	105.1	108.58	109.24	102.5	106.39	107.84	106.93	106.27	107.31	103.22	106.74	105.18	105.01	104.7	105.32	105.83	107.56	108.97	106.58	107.96	108.76	106.43	106.76	106.7	106.15	107.56	106
101.73	97.801	103.52	100.57	100.04	100.24	100.82	105.2	101.12	100.87	101.53	103.7	100.76	98.871	100.81	101.76	100.43	101.16	100.09	101.12	101.72	100.86	97.492	104.24	98.369	100.87	100.66	101.84	101.29	100.62	98.484	102.98	101.44	103.62	99.14	101.27	100.29	100.41	102.62	103.49	100.56	101.1	101.28	103.98	100.47	98.564	101.21	100.9	100.57	103.07
104.51	107.24	106.16	106.48	103.8	104.66	106.15	109.03	106.67	104.78	104.18	107.37	105.15	105.3	108.4	106.92	103.86	106.17	105.68	106.19	101.49	102.34	106.56	107.5	101.73	105.45	105.51	106.03	106.76	106.8	103.01	105.04	104.94	103.46	106.55	105.51	106.99	106.62	102.39	106.81	103.52	103.03	106.07	107.03	104.71	108.98	105.6	104.29	106.78	106.11
100.67	98.461	99.88	99.398	101.44	98.113	99.619	102.06	97.578	100.55	98.799	101.22	102.25	101.9	100.93	100.15	98.272	100.42	101.17	99.71	98.333	98.682	100.77	97.756	98.844	101.04	102	97.263	100.45	99.935	97.953	101.75	99.825	100.8	101.09	101.94	101.73	101.78	99.772	101.06	96.997	99.003	101.32	99.915	98.752	100.38	99.863	101.05	103.32	99.969
106.02	108.99	104.81	106.64	108.14	101.68	105.12	107.89	110.04	105.77	103.03	103.46	105.94	109.09	105.15	108.26	103.95	106.77	106.26	107.7	104.69	105.9	105.7	104.49	108.22	102.62	107.62	105.49	105.94	102.89	102.84	107.51	107.12	104.71	104.67	103.68	107.71	108.56	109.37	106.91	106.21	105.63	105.46	104.77	106.42	106.39	106.26	105.24	105.67	106.3
118.12	117.27	117.17	116.64	117.86	119.66	117.63	117.17	120.54	113.1	122.44	119.26	118.61	119.46	115.29	115.37	113.9	118.23	115.01	117.69	115.28	117.89	114.22	119.53	116.37	117.21	118.29	119.58	118.33	119.15	119.07	119.68	115.52	121.28	115.02	116.9	119.13	116.01	115.82	115.17	118.13	117.29	117.48	119.19	115.36	117.73	115.57	115.92	117.17	119.06
98.326	97.477	102.09	100.95	101.27	98.434	102.46	102.32	98.646	99.407	101.13	99.416	99.631	98.785	98.21	102.59	100.75	99.598	101.33	100.21	101.07	99.661	98.513	99.986	98.877	100.82	98.13	98.91	98.444	100.83	99.55	97.972	99.907	100.08	99.427	100.4	100.27	99.924	96.873	102.69	101.91	101.47	98.888	100.63	101.1	99.021	98.933	100.23	99.51	99.057
103.61	105.07	106.17	104.93	107.85	107.44	103.81	104.61	104.4	105.24	108.03	106.9	106.58	107	106.09	105.57	108.44	105.74	106.89	106.88	106.4	105.62	107.65	103.6	107.14	102.51	104.64	105.91	107.63	104.87	107.42	104.86	104.53	104.89	106.67	105.58	105.46	103.92	103.78	103.67	106.34	105.14	104.46	105.63	105.91	102.46	106.22	105.43	106.65	106.88
102.61	106.33	103.29	103.6	101.48	106.2	102.52	101.17	104.72	107.01	103.88	104.06	106.22	106.08	103.8	104.61	105.63	105.74	103.68	103.72	102.06	104.04	102.47	102.64	106.08	106.18	103.69	101.25	105.84	101.81	106.59	102.96	103.76	101.49	105.08	103.78	103.12	104.82	104.13	106.88	105.78	106.47	105.13	103.58	107.15	101.92	105.02	107.74	103.37	102.03
106.96	107.74	106.85	106.6	107.36	105.94	106.27	107.43	107.28	106.37	105.61	108.14	104.17	106.84	104.76	108.37	105.2	109.77	103.11	106.9	103.77	103.6	104.71	104.09	102.2	106.64	105.05	108.52	106.13	109	104.39	107.33	104.62	102.54	107.33	104.52	107.59	107.41	106.21	106.25	105.18	106.89	108.03	106.38	105.72	102.55	106.17	103.36	105.04	106.91
109.78	109.21	111.88	108.72	111.59	109.09	108.79	108.39	109.05	112.1	112.28	111.09	111.21	109.14	112.08	110.2	107.65	111.13	112.37	111.27	109.65	111.93	109.95	110.34	112.19	110.86	108.98	112.97	115.3	110.47	112.81	112.57	106.78	112.17	107.67	112.68	112.17	111.87	108.34	111.14	111.28	112.99	108.58	108.93	111.81	110.51	111.53	111.45	110.91	109.54
101.4	101.33	98.986	101.41	99.194	98.331	98.576	99.62	96.098	102.11	101.92	98.135	100.16	99.247	100.17	98.953	99.913	98.041	93.744	98.406	102.25	101.54	97.953	99.06	100.93	99.029	101.71	99.092	101.3	98.468	101.93	99.993	101.61	102.36	98.231	99.064	100.36	99.66	99.994	99.033	99.618	101.85	98.878	100.9	98.684	102.48	96.31	98.093	99.664	99.274
100.41	97.117	102.22	98.441	100.23	100.24	100.41	98.731	101.68	99.316	103.75	102.77	98.487	101.14	98.828	100.06	99.84	98.801	98.78	101.02	100.69	100.16	102.17	96.153	100.73	100.39	97.742	102.97	96.655	100.08	99.027	100.2	101	103.31	102.14	99.239	100.18	100.99	101	98.646	99.998	100.15	99.077	101.86	101.86	101.29	101.9	97.489	100.58	101.47
105.64	104.26	104.64	107.3	106.09	104.49	105.26	109.48	105.65	103.83	108.44	104.42	101.42	104.4	110.2	108.82	105.23	104.13	102.63	106.87	105.38	103	105.26	103.22	105.44	106.77	107.55	105.7	107.16	106.72	104.54	109.32	104.6	103.33	105.61	108	105.43	103.2	107.86	104.29	104.8	103.96	104.83	103.29	105.92	106.23	105.36	105.62	105.78	108.84
111.32	109.66	113.17	113.15	109.16	111.52	113.21	110.13	107.69	113.65	110.23	110.71	110.76	111.44	112.37	109.51	108.01	106.58	113.33	109.31	110.44	110.13	111.13	114.68	111.97	110.06	110.4	108.91	109.68	109.26	111.46	110.76	112.73	111.96	112.37	113.93	109.85	110.79	109.9	109.65	111.75	112.66	109.22	107.8	113.35	109.4	107.75	110.15	108.16	113.03
100.69	100.75	99.923	100.66	99.921	99.045	99.108	98.486	99.207	98.134	97.43	100.19	98.098	101.26	97.246	95.039	100.4	99.966	101.89	101.31	99.47	98.073	99.326	101.04	101.94	99.015	100.99	102.07	101.32	99.533	99.001	100.41	101.07	100.41	100.37	96.435	100.31	100.27	101.64	97.989	98.287	98.84	103.79	100.14	97.7	100.68	99.379	97.744	96.791	98.635
105.46	106.81	105.06	103.99	103.16	109.03	105.99	107.34	105.54	105.81	105.87	107.31	103.06	107.06	105.74	105.27	106.91	107.2	104.67	106.96	105.76	103.6	106.22	105.79	104.71	102.25	104.85	108.78	111.16	105.71	107.82	105.84	106.1	104.27	105.17	108.61	109.13	100.15	104.9	105.79	109.74	108.87	104.48	105.82	107.17	104.33	104.96	105.93	109.17	108.31
102.55	102.16	105.63	103.24	106.64	101.91	101.3	103.87	104.28	102.59	107.45	105.68	101.76	99.233	106.23	105.1	107.26	104.7	103.76	104.35	101.09	101.71	106.2	105.13	99.225	104.26	102.17	104.31	102.12	105.13	102.9	104.73	103.16	101.04	106.97	103.35	107.11	103.41	104.9	105.09	102.18	104.21	103.28	102.85	103.11	105.82	107.18	103	101.77	106.55
110.47	109.93	111.99	111.62	111.94	110.47	113.66	110.54	111.84	111.25	113.79	115.46	108.64	108.93	114.8	114.03	111.28	111.99	109.17	109.51	111.54	111.2	110.49	110.9	115.22	110.93	112.11	109.6	110.43	109.71	111.7	111.29	107.41	110.05	111.63	111.4	109.35	112.21	110.2	109.62	110.23	112.07	110.56	112.51	109.85	111.03	109.28	110.67	109.16	111.54
103.77	104.38	107.63	103.07	108.26	103.64	105.83	105.36	109.45	104.99	103.31	104.03	107.85	103.97	105.54	105.28	104.67	106.75	107.83	101.69	105.84	104.21	103.82	106.81	106.16	107.43	105.16	106.61	101.64	104.38	102.78	104.5	104.92	105.74	104.86	103.59	106.71	103.37	107.44	103.3	107.55	107.22	106.12	103.55	105.8	103.57	104.98	101.87	106.33	104.57
111.64	111.2	111.46	112.97	113.24	111.89	111.2	114.15	111.28	114.03	113.82	113.15	112.12	112.25	114.67	112.35	110.02	111.81	110.94	110.21	110.27	111.14	111.99	114.39	108.21	112.5	111.64	114.34	116.39	116.66	114.06	110.94	113.29	112.5	110.66	112.76	111.54	110.69	110.43	112.11	111.06	111.57	109.76	112.15	112.51	112	112.02	109.18	110.97	112.38
110.95	113.35	109.91	109.53	109.22	109.74	109.16	110.93	110.45	109.23	111.67	110.95	108.32	110.25	110.98	109.36	111.51	111.02	110.53	109.43	108.89	109.98	111.25	109.8	112.35	111.14	110.94	110.89	110.96	111.03	111.99	110.04	109.13	111.03	109.01	110.53	107.1	110.47	111.95	110.32	111.08	109.78	107.3	108.8	112.15	110.59	108.8	108.57	113.89	109.35
110.65	110.69	109.23	111.3	111.77	111.96	113.71	109.54	111.82	112.69	111.93	112.35	112.91	111.98	110.54	114.7	113.1	112.1	110.31	113.8	114.49	112.33	113.48	107.36	110.72	111.78	112.55	111.22	112.49	111.82	111.75	113.9	112.64	110.44	109.13	109.47	110.76	110.83	114.39	112.17	109.48	112.65	111.13	110.59	111.36	106.67	111.64	112.08	108.48	111.93
104.13	106.26	105.8	104.57	106.79	107.03	105.51	107.23	106.45	108.42	106.95	106.19	105.22	106.8	104.67	104.95	104.42	104.51	106.88	106.09	108.07	104.14	108.02	107.06	109.52	107.98	109.4	105.46	105.44	105.28	104	106.52	104.11	104.69	106.53	105.27	108.52	107.2	106.84	106.01	104.77	105.21	107.03	105.26	106.41	103.73	105.73	107.24	107.3	105.76
109.47	106	108.63	108.16	107.42	108.38	110.52	105.71	103	104.45	108.42	107.63	104.46	108.17	104.51	104.78	108	106.12	107.07	107.96	105.98	105.19	107.02	109.72	107.52	103.88	106.82	105.65	103.78	105.8	105.83	107.4	108.1	107.96	104.48	107.67	103.68	106.76	105.4	105.49	106.14	104.63	104.54	108.67	106.02	105.94	107.67	107.5	106.25	106.54
104.75	105.06	106.76	108.61	103.52	102.99	104.65	106.36	104.34	105.04	104.51	108.04	105.91	106.1	107.85	105.1	105.74	103.9	108.3	108.3	103.59	108.13	104.93	105.38	107.04	105.98	104.89	103.88	106.22	107.05	106.51	104.2	102.83	108.85	109.14	107.95	105.62	104.21	106.21	106.87	103.42	106.72	108.7	107.78	107.14	104.92	105.52	107.01	104.84	106.5
112.44	109.22	110.84	112.77	109.42	109.68	111.53	111.48	113.02	111.1	109.18	108.52	110.02	112.75	111.47	114.32	112.98	111.04	106.53	111.94	111.59	111.32	109.47	110.92	110.15	111.27	109.99	111.29	108.83	110.26	112.68	108.21	111.49	113.72	110.8	113.9	110.1	113.5	110.21	112.15	111.02	111.32	113.02	112.57	108.74	110.91	114.99	114.06	109.16	110.47
105.6	104.88	106.8	105.47	105.3	103.99	105.45	103.19	104.74	104.78	106.99	106.79	106.49	104.02	106.82	108.45	105.38	109.34	106	105.89	105.65	104.59	105.48	104.59	104	105	105.47	106.2	106.56	106.04	103.53	105.59	108.88	106.13	108.41	103.82	103.28	107.52	106.59	104.3	106.51	103.92	107.91	106.85	103.58	107.63	107.24	106.99	107.02	102.88
112.67	108.59	110.27	112.85	110.74	113.03	111.89	111.7	112.75	111.67	110.25	109.43	110.62	113.92	110.56	110.72	109.53	109.3	111.22	111.01	113.29	111.4	112.98	108.71	108.51	111.86	110.2	113.32	114.9	110.41	109.48	108.82	109.39	110	111.46	110.2	110.75	108.96	112.12	114.37	111.19	113.57	108.68	108.82	112.45	108.78	110.25	110.23	111.3	110.63
105.29	104.09	105.64	106.72	107.55	102.85	106.25	107.71	105.35	105.21	106.62	108.72	108.82	103.61	108.33	105	104.57	104.54	107.23	107.1	108.67	109.6	103.4	106.08	108.26	108.2	109.09	106.88	108.06	105.06	104.67	106.33	108.16	108.17	108.96	107.4	105.52	107.53	103.6	103.03	106.08	105.34	107.17	105.46	104.72	106.74	105.17	103.69	104.05	106.03
103.98	105.44	102.8	104.41	106.27	105.96	102.86	105.14	104.85	103.08	105.66	105.19	101.7	103.54	105.8	101.62	101.85	101.22	103.3	104.3	106.62	102.05	104.48	101.58	103.32	104.59	106.31	104.29	107.32	103.41	101.84	103.88	104.05	104.25	106.93	103.26	103.73	104.92	104.13	103.56	103.35	101.73	101.79	104.66	105.96	105.8	104.03	102.49	103.81	103.09
103.79	105.55	105.89	106.35	105.4	106.37	103.49	106.17	107.71	104.79	99.888	103.91	104.09	106.83	105.15	103.21	105.99	105.05	107.2	101.39	106.74	104.95	105.8	105.14	106.21	105.99	105.6	103.88	108.56	103.27	107.59	106.31	108.13	105.96	103.46	104.01	106.7	107.63	105.78	106.7	106.25	104.54	105.05	109.35	105.62	103.64	105.09	105.37	107.63	105.54
108.17	105.97	108.08	109.91	103.14	104.72	104.64	105.3	106.9	103.6	105.81	106.79	106.37	109.45	108.13	108.46	108.78	105.7	104.54	99.423	107.75	104.32	107.99	104.68	105.45	107.19	105.86	107.33	105.5	108.51	105.11	106.86	109.66	104.01	103.66	105.05	102.55	105.86	102.64	102.93	107.49	107.4	109.43	103.96	104.68	104.66	106.51	105.32	106.33	106.2
112.2	112.86	111.44	114.08	111.69	115.61	110.68	115.34	108.65	110.11	109.97	108.65	113.13	111.68	112.24	109.6	111.76	113.73	111.57	111.34	112.24	111.96	112.77	111.75	111	109.6	112.98	111.13	111.67	114.3	108.12	113.09	114.61	110.53	110.16	110.62	114.3	111.11	110.62	112.23	113.12	114.32	109	111.73	111.83	114.56	109.78	111.88	112.84	108.4
105.46	104.55	106.86	107.34	107.02	106.09	107.22	105.22	106.73	105.92	106.86	105.97	107.47	107.06	104.77	108.88	107.97	105.22	108.62	105.31	106.1	104.72	107.43	104.24	103.91	104.68	102.68	104.76	108.71	107.53	104.82	105.96	103.75	105.5	107.62	107.5	109	107.72	106.87	105.44	108.37	106.52	106.2	107.42	107.42	105.38	106.71	107.36	105.05	105.57
103.92	105.34	105.75	106.59	106.22	106.26	103.28	106.27	107.58	109.39	105.9	105.42	102.85	104.88	105.25	108.41	105.24	107.28	106.02	105.91	104.4	106.99	107.19	107.2	107.64	107.84	107.59	103.83	106.19	107.05	106.91	106.22	104.22	105.68	105.5	108.09	107.76	105.5	106.53	107.13	107.93	104.47	104.26	106.22	105.34	104.8	103.29	106.16	104.59	108.58
103.47	106.29	107.23	107.47	106.61	106.37	103.87	106.91	107.23	104.85	105.97	105.31	103.66	103.51	105.85	107.03	102.59	104.44	106.53	106.85	101.42	106.58	106.33	109.61	105.19	107.84	104.82	103.3	103.84	105.3	102.01	103.23	104.49	106.35	107.88	106.54	105.92	105.3	101.47	103.25	105.74	104.68	106.68	104.6	103.19	109.5	106.57	109.1	105.47	108.12
113.55	110.19	109.69	110.72	110.09	111.35	112.57	109.63	111.84	109.88	109.15	109.49	107.7	112.59	108.85	110.39	112.01	107.54	110.63	109.94	111.4	107.81	108.35	107.82	111.32	109.96	111.12	109.4	108.97	108.48	108.77	114.52	112.29	113.69	112.35	109.79	109.68	111.67	111.15	108.45	108.96	112.9	108.25	108.5	111.06	112.7	108.71	110.04	108.69	111.07
104.43	104.79	107.39	106.39	109.47	103.25	107.06	106.73	109.12	106.43	106.29	104.99	108.62	106.98	108.33	107.28	108.57	105.15	105	103.13	107.24	105.66	104.8	103.27	106.81	106.8	108.89	107.09	103.15	107.53	105.87	107.8	107.8	104.81	107.48	105.21	105.31	102.57	105.33	105.54	105.33	106.49	106.01	106.64	106.98	106.46	105.09	103.14	107.45	107.7
107.35	106.62	109.47	103.99	105.8	106.35	106.14	107.08	103.66	104.75	104.84	104.31	106.75	104.72	104.04	107.18	106.98	106.86	106.69	103.59	105.95	106.27	104.71	104.57	107.67	105.31	108.69	107.81	105.61	104.33	103.46	107.34	103.71	106.73	103.55	106.31	105.71	106.53	107.58	106.16	104.42	104.34	105.05	104.01	102.92	108.45	102.07	103.71	103.66	105.81
106.3	105.04	102.53	103.75	105.15	103.71	106.63	101.96	106.01	106.33	103.65	102.66	107.49	103.66	106.52	104.58	106.94	103.45	103.11	106.58	102.13	107.71	103.24	106.51	107.21	107.91	102.82	105.38	105.37	104.29	106.56	108.81	104.97	105.84	109.88	109.13	103.95	104.01	106.26	104.96	102.31	103.98	105.11	105.7	110.05	105.95	104.03	104.49	104.43	105.56
98.911	100.39	99.222	98.594	99.287	99.624	100.79	96.516	100.8	101.36	103.01	101.94	102.22	98.688	100.51	96.53	101.56	98.704	103.38	97.121	102.02	98.56	98.695	99.506	100.28	100.47	99.645	102.27	97.677	98.503	98.171	97.734	96.837	96.409	100.7	103.57	100.17	104.7	102.45	99.714	97.906	102.78	100.34	99.133	99.276	102.6	96.407	100.58	97.658	97.776
107.03	105.48	104.93	106.33	105.28	104.75	107.88	101.38	104.46	103.67	105.97	105.21	103.33	104.92	106.1	105.57	106.75	102.5	104	105.8	105.79	103.99	104.81	106.73	108.46	108.4	103.36	104.59	106.83	107.78	105.36	105.84	106.27	106.58	104.5	107.22	106.05	107.89	106.31	105.3	102.27	104.65	108	103.39	105.4	107	106.39	105.82	105.41	104.24
99.9	99.596	99.494	100.26	101.97	99.933	100.24	100.4	97.928	99.224	99.609	101.84	99.445	102.03	98.916	99.359	99.583	97.841	97.691	97.819	97.866	97.784	98.045	102.2	98.083	102.21	99.742	97.633	100.66	102.51	96.991	96.193	96.632	98.358	102.16	99.589	98.906	102.04	98.421	97.579	99.851	98.801	101.11	98.541	96.779	101.04	103.29	100.6	103.32	99.013
102.04	105.52	100.92	105.92	101.52	102.02	100.96	104.52	104.52	105.46	105.3	103.67	104.81	104.51	103.24	104.93	104.38	104.77	105.81	104.82	100.45	104.83	104.69	102.16	103.64	103.95	102.94	101.53	105.45	103.85	102.27	102.03	106.03	106.63	104.12	105.15	103.77	107.31	105.81	105	104.37	102.07	102.61	104.08	106.94	102.15	104.42	103.65	105.17	105.18
103.84	103.38	106.64	103.75	104.3	105.58	104.03	105.25	106.85	106.19	105.07	105.88	104.33	105.3	104.2	106.89	104.19	103.17	104.71	105.01	103.5	104.78	103.62	108.84	108.15	105.35	106.28	103.93	106.28	106.19	103.14	104.24	106.26	106.31	102.87	107.14	105.39	105.99	103.26	106.12	106.16	106.03	106.52	106.65	107.2	103.11	104.57	106.87	106.64	102.65
103.84	106.33	103.95	105.89	107.28	107.53	106.02	104.59	108.33	105.58	107.51	108.61	104.87	106.26	102.16	103.56	104.35	105.03	105.56	107.4	104.32	106.85	104.72	104.11	105.16	108.69	102.08	107.39	104.8	107.83	106.77	107.16	107.25	104.28	105.37	104.81	107.52	103.71	106.37	102.33	104.94	105.2	105.89	109.84	105.33	106.12	108.17	103.69	105.05	107.69
98.641	101.07	101.2	100.69	98.553	100.21	100.32	99.445	99.646	99.283	95.162	96.035	100.26	97.963	98.099	98.942	101.03	100.84	101.39	99.473	98.933	100.65	98.118	97.833	100.42	103.01	98.724	99.668	99.136	96.905	100.43	98.567	99.623	96.514	98.882	99.904	96.828	100.1	98.77	96.794	103.32	102.31	98.476	102.26	99.712	99.075	100.14	101.7	99.285	100.85
105.07	102.48	105.05	106.06	107.19	103.02	105.44	105.01	104.88	103.85	105.82	105.7	104.05	106.28	107.61	107.65	106.83	105.81	106.3	104.7	101	104.4	106	105.59	107.86	105.79	104.81	104.99	104.43	105.97	104.64	104.14	102.04	104.41	104.25	106.32	106.9	103.86	105.9	105.71	106.16	106.74	103.59	105.11	104.31	104.62	104.12	104.95	105.8	103.3
116.44	115.54	113.6	116.65	116.23	114.19	116.9	118.95	116.77	115.32	114.92	117.56	114.36	117.98	116.72	118.46	115.83	117.29	119.91	114.84	119.57	113.14	117.19	116.17	115.47	117.18	117.36	114.31	115.29	120.44	116.49	117.98	117.27	116.18	116.81	115.16	112.31	116.56	117.32	117.53	117.48	114.12	118.31	111.52	114.28	116.44	117.01	115.59	118.74	116.87
105.39	104.62	106.91	103.88	105.64	105.16	105.47	105.93	108.8	105.83	104.75	103.63	105.23	105.84	105.86	106.91	104.5	105.61	106.38	107.43	107.25	104.71	108.25	104.83	106.83	102.34	106.39	103.29	106.98	104.64	107.05	110.2	108.16	105.48	104.49	106.65	104.33	102.89	105.02	105.56	105.05	105.56	103.21	105.37	108.15	106.42	105.76	106.4	105.13	107.23
100.68	101.17	98.23	101.89	100.14	100.36	100.17	101.79	97.914	97.792	100.07	100.57	99.933	101.29	97.34	98.556	102.95	100.8	99.167	99.101	102.3	100.73	97.138	99.249	97.219	100.65	100.61	101.45	100.06	100.04	102.72	100.39	99.45	100.69	104.89	97.338	100.27	102.06	102.58	98.654	102.77	98.505	96.406	101.05	101.46	101.02	100.89	101.58	98.798	98.339
105.47	105.98	106.73	104.9	104.15	104.83	105.68	104.79	104.43	105	108.64	104.65	105.74	103.07	105.75	104.33	104.65	107.45	105.85	108.09	105.1	105.99	105.92	102.74	103.19	105.4	106.35	106.43	107.5	106.38	106.04	106.19	105.05	101.46	106.77	109.11	105.75	105.48	106.5	107.11	103.72	103.04	102.34	108.83	107.62	103.74	104.94	104.31	104.59	105.13
104.71	102.18	106.68	105.01	105.46	105.54	106.08	107.67	101.91	102.4	104.86	106.08	105.26	102.68	105.46	102.97	106.82	107.64	109.13	103.46	106.83	104.47	103.94	103.09	103.73	105.45	106.03	105.13	104.96	103.89	107.52	105.64	104.64	106.14	104.98	109.58	105.67	103.84	109.41	105.32	106.87	106.67	104.72	105.74	103.56	105.81	103.35	104.75	105.47	107.84
116.83	114.23	112.93	109.03	109.94	110.98	113.12	108.08	111.98	110.73	112.54	112.18	111.38	113.97	109.76	111.43	112.94	113.18	110.22	110.04	113.84	110.02	112.92	114.02	114.28	108.22	108.65	114.37	111.11	112.61	111.78	116.13	108.22	111.73	112.64	113.83	112.64	114.65	113.34	110.13	114	114.05	112.56	110.07	110.62	114.68	114.75	111.9	113.72	111.87
106.68	102.56	101.52	104.87	108.49	100.58	105.65	104.94	102.26	103.75	106.21	104.61	105.65	102.89	102.61	102.64	102.92	103.63	104.11	99.769	105.18	104.02	103.68	99.87	103.43	106.13	102.12	103.99	102.45	104.56	103	107.01	103.67	106.97	105.75	104.99	102.67	107.23	102.62	103.75	104.79	105.45	104.16	106.19	105.35	104.23	104.76	102.94	103.99	104.33
106.82	106.03	105.75	107.06	101.81	105.21	109.59	108.23	105.85	107.31	105.93	105.61	104.97	103.72	106.06	103.21	105.2	104.68	104.17	106.93	105.76	103.49	105.04	104.98	105.05	104	103.34	105.18	106.93	103.01	107.81	105.12	103.91	108.8	104.51	105.56	103.61	102.05	105.8	106.13	106.15	106.99	103.18	103.57	107.25	105.5	104.04	101.82	106.39	107.45
108.62	104.37	107.89	107.09	108.04	107.41	108.37	105	107.55	107.47	103.05	104.75	106.68	102.92	106.94	106.54	107.48	105.85	105.72	105.91	105.76	106.34	106.49	106.49	108.42	105.93	105.21	106.99	102.49	105.8	105.63	105.61	106.65	104.55	107.32	106.88	103.11	108.3	108.29	105.47	104.86	109.33	102.36	104.75	106.85	104.6	105.54	105.55	101.88	104.23
104.55	105.79	105.96	108.54	108.57	104.95	107.34	107.05	107.94	103.04	104.51	107.98	106.15	103.93	104.18	103.36	106.79	103.49	105.78	106.21	107.36	106.3	108.87	105.23	106.68	102.61	107.22	105.36	107.53	104.28	105.64	109.65	103.64	107.9	106.56	107.43	103.58	107.03	106.57	107.46	102.69	104.88	107.17	105.76	105.02	109.15	108.78	103.14	108.87	104.83
112.18	112.21	114.32	113.1	112.42	112.49	108.11	110.12	113.22	106.5	112.06	117.39	112.3	106.93	108.41	112.83	109.73	113.81	108.29	113.71	112.39	112.47	112.02	112.96	112.79	110.43	113.58	114.5	111.69	113.35	111.52	109.26	114.13	113.28	110.19	110.17	110.55	108.37	111.01	110.4	110.45	112.05	115.19	109.99	110.4	113.68	108.17	110.1	111.01	109.41
120.01	119.21	118.79	115.41	117.17	118.61	117.18	119.45	117.9	117.46	114.67	119.18	115.9	116.84	118.75	116.42	121.23	117.64	113.66	119.61	115.69	119.72	118.63	118.02	119.65	117.72	118.92	116.73	116.8	116.02	117.33	118.42	117.67	119.28	117.19	117.52	118.55	119.38	115.92	118.37	120.9	118.08	118.53	118.64	117.17	115.67	115.18	117.08	116.74	114.42
104.11	106.48	104.6	108.07	104.31	107.05	108.08	104.82	105.89	103.66	102.86	105.02	103.53	104.27	104.66	106.81	106.84	105.83	105.78	103.68	106.78	109.18	107.74	105.84	103.77	105.94	105.57	106.11	107.42	105.29	106.99	106.89	108.21	108.84	108.47	107.89	105.18	103.75	106.47	106.53	105.66	105.25	106.42	103.92	106.33	105.8	106.99	105.9	104.3	103.79
105.13	104.37	105.25	107.46	108.23	107.39	106.56	104.3	104.94	106.09	105.39	106.72	105.36	106.54	106.17	105.87	105.84	107.72	107.51	105.82	108.74	105.83	106.54	103.37	107.22	103.47	108.21	105.18	109.61	105.33	110.07	107.59	105.29	106.59	106.71	104.76	107.5	105.96	104.88	105.63	105.66	104.27	108.66	107.06	107.08	107.39	109.25	105.34	104.81	106.26
115.89	118.24	114.66	114.44	117.22	115.81	113.48	118.69	116.36	117.03	113.12	115.55	113.77	117.04	116.2	116.39	116.67	114.76	112.54	119.75	115.33	117.7	117.02	115.38	113.99	118.1	116.59	117.02	115.55	117.66	116.88	115.79	110.28	116.06	114.93	113.58	115.61	116.27	119.02	118.62	116.42	117.85	120.16	116	116.88	115.56	115.15	116.86	112.83	115.8
117.07	115.44	116.63	115.59	114.21	116	118.78	117.85	114.75	117.23	117.08	116.68	116.19	112.93	117.53	114.85	116.74	116.17	116.16	115.53	116.98	115.08	113.92	117.09	115.53	116.03	113.53	115.24	113.38	115.31	116.37	115.94	117.87	114.66	113.28	115.41	120.45	116.45	117.35	114.2	114.85	119.63	115.22	116.18	115.91	113.18	114.91	116.59	115.4	115.19
113.4	113.13	110.88	111.64	110.79	114.93	110.68	109.08	110.5	111.35	111.63	116.27	110.1	113.5	113.48	115.32	113.67	111.56	112.25	110.75	113.06	114.04	113.25	112.21	111.47	111.84	114.61	111.09	111.19	110.27	113.16	114.35	111.94	111.45	110.94	111.66	113.11	114.9	116.68	113.84	111.54	113.29	113.95	110.49	111.31	113.55	112.95	109.29	113.23	111.29
101.34	106.87	105.18	107.38	106.16	105.31	102.79	104.51	104.65	105.36	105.13	105.24	107.08	109.02	104.88	104.65	105.69	106.9	107.72	107.76	106.42	104.05	106.49	103.31	107.68	105.07	107.23	108.22	104.76	104.94	107.66	107.64	104.65	107.43	105.2	103.87	104.15	103.54	105.13	106.19	105.73	106.31	105.55	107.83	105.47	106.83	107.86	105.8	109.05	108.44
107.51	107.36	104.47	105.47	104.62	104.29	106.56	107.72	106.05	103.44	103.83	103.65	104.13	106.42	104.58	105.18	105.17	104.48	103.25	108	106.52	103.76	103.99	106.02	106.38	104.96	103.54	106.94	107.15	105.38	106.62	108.26	103.69	106.05	106.4	106.72	106.03	102.57	108.05	106.06	110.31	105.41	106.08	108.15	106.04	107.94	107.41	102.66	107.52	106.15
108.07	105.82	106.66	106.79	106.7	104.2	106.42	102.67	108.08	108.52	107.62	107.36	104.19	106.4	107.43	104.09	105.83	103.76	107.04	105.56	104.22	108.34	104.46	104.11	104.57	101.53	107.5	107.04	102.37	104.73	106.09	105	107.81	104.62	106.91	105.31	106.13	104.12	103.94	105.73	106.79	106.93	105.54	104.82	106.17	104.79	104.51	103.99	106.98	102.19
103.38	107.43	106.99	103.78	106.86	107.33	106.4	109.77	106.58	107.57	107.07	107.43	106.05	106.17	106.71	106.97	107.58	107.13	102.49	108.86	102.51	106.27	106.07	106.43	107.64	105.78	109.14	106.15	101.24	106.25	105.57	106.16	108.4	106.99	106.45	107.78	106.43	106.64	103.46	105.91	108.69	105.04	108.52	104.85	104.3	106.37	107.28	109.18	108.84	105.06
97.898	102.65	99.033	99.568	102.1	99.369	101.9	98.191	98.723	98.238	100.37	100.29	98.593	98.832	99.401	100.1	97.181	99.988	100.99	98.807	100.05	99.257	100.63	101.78	99.302	100.6	102.42	98.403	99.624	101.46	100.42	100.65	98.352	98.524	98.874	97.959	98.381	98.068	102.37	99.152	99.67	95.34	100.37	100.33	100.76	97.681	99.306	98.92	100.29	98.947
104.61	100.81	106.72	106.51	103.72	106.15	102.54	101.01	104.14	102.66	104.22	103.67	104.48	102.12	102.42	104.05	105.18	105.74	102.5	104.35	103.45	103.52	103.19	104.5	100.9	105.67	104.32	106.13	103.55	103.68	100.01	102.41	107.03	105.53	100.84	103.72	101.86	104.11	102.06	105.13	102.65	106.01	105.08	102.76	104.09	105.48	102.39	101.68	106.04	103.74
109.91	106.97	114.45	111.22	112.9	109.26	109.86	110.72	110.32	111.29	109.83	109.19	110.51	109.26	111.12	110.43	110.49	109.94	108.86	107.57	108.32	107.84	111.08	108.28	113.02	108.98	113.38	112.5	110.8	109.3	111.84	107.48	108.73	110.4	109.17	108.83	111.5	110.37	110.92	107.57	111.23	112	107.77	108.93	114.22	106.71	110.42	112.05	111.17	110.94
102.69	104.8	100.72	102.5	103.92	106.49	103.89	101.47	104.92	105.09	106.41	99.91	102.99	106.11	104.26	103.91	103.88	103.4	105.68	103.55	103.01	101.04	107.47	104.07	102.99	102.52	103.11	104.17	103.68	105.55	103.82	104.19	108.66	103.61	106.11	105.45	103.56	102.94	103.75	106.28	102.08	103.58	99.331	105.55	103.38	106.51	104.11	105.2	103.78	104.84
97.704	100.17	101.22	102.33	101.22	98.579	97.759	100.69	99.55	101.65	100.14	96.273	102.62	100.23	101.54	99.536	103.09	99.99	99.446	97.7	100.93	103.51	98.207	98.665	99.255	96.135	100.39	100.71	99.967	100.8	102.39	99.529	100.19	102.04	99.953	99.161	99.787	100.06	101.55	98.524	100.87	100.28	99.367	98.846	98.558	98.498	99.105	100.12	99.539	102.15
109.74	110.71	110.24	113.91	106.99	108.32	111.18	110.98	111.64	109.07	110.68	111.44	110.6	108.37	110.44	107.98	110.67	111.48	110.88	110.33	112.63	109.52	109.83	109.62	111.08	109.82	112.56	108.95	110.75	111.02	109.08	112.38	106.19	112.24	108.52	111.44	109.12	111.26	109.79	110.97	110.38	106.32	112.76	109.91	109.62	112.63	111.13	108.24	113.87	110.43
105.44	104.75	105.97	102.69	100.79	101.54	102.09	104.51	103.8	105.54	103.43	104.54	105.75	103.2	104.01	103.2	100.81	106.09	103.85	104.89	102.17	104.65	103.59	99.882	105.37	103.8	106.58	104.49	105.62	106.68	106.69	107.09	105.98	105.69	104.81	103.9	104.27	107.08	101.74	102.78	104.83	106.84	103.24	104.78	102.99	105.12	103.15	102.25	103.39	103.81
105.66	106.32	106.75	109.23	104.03	104.41	105.65	100.33	106.33	103.48	108.24	105.23	106.2	106.92	103.21	102.97	102.84	106.88	105.16	104.13	103.23	106.91	107.33	106.09	104.54	105.5	106.73	108.26	103.73	104.08	104.98	104.5	105.41	107.92	103.27	105.27	102.74	107.79	106.21	105.24	105.21	105.34	105.83	105.44	102.53	107.11	102.68	108.66	103.46	103.55
108.07	108.16	107.38	104.62	106.58	107.53	106.65	106.43	108.23	106.16	106.19	106.18	109.23	106.71	109.01	109.28	110.23	105.48	106.56	107.58	109.08	106.85	106.78	106.79	105.57	105.28	105.29	104.1	109.23	106.03	105.38	104.62	110.25	106.15	105.93	109.43	108.05	105.78	107.64	107.28	106.73	104.9	105.51	108.06	105.35	106.42	107.67	108.9	107.83	104.69
106.26	104.5	104.97	103.3	106.14	106.19	108.5	106.25	104.59	103.77	108.65	106.35	107.29	106.49	106.06	106.01	104.32	104.56	108.63	104.74	103.83	106.19	104.43	105.58	104.33	105.19	103.66	107.97	105.35	103.19	106.95	106.08	104.28	106.68	105.07	106.75	105.86	109.21	107.12	106.78	103.91	105.77	105.64	106.9	104.66	104.95	106.45	107.1	106.03	103.66
111.25	110.33	113.39	112.75	113.97	111.44	112.68	112.16	113.93	116.12	112.84	113.49	110.49	114.15	110.24	115.05	113.54	112.11	113.43	114.94	110.36	112.43	110.44	111.43	111.51	108.79	113.59	114.62	111.78	112.94	110.8	111.33	112.9	109.65	111.18	110.03	111.16	112.07	109.81	110.48	110.83	113.02	109.36	114.67	112.04	112.03	113.54	110.54	110.22	114.42
105.68	104.38	101.24	105.55	105.16	101.99	103.58	104.27	104.59	100.1	103.2	104.81	104.97	102.16	104	105.34	110.16	101.55	102.93	101.63	103.66	104.37	104.82	103.99	104.08	103.08	104.57	103.01	102.65	103.92	103.49	105.57	103.86	105.66	102.85	102.22	105.7	102.49	104.66	104.37	103.54	102.33	105.9	103.58	106.51	103.41	105.55	102.64	104.05	100.57
113.07	110.61	109.97	109.29	109.7	112.79	111.07	106.96	112.52	109.25	109.39	109.89	109.78	108.59	106.83	106.7	107.86	111.67	108.43	110.35	111.54	110.35	112.18	109.93	109.11	107.79	108.76	110.32	108.27	105.44	109.01	110.13	109.68	113.24	108.37	109.88	110.8	110.7	111.95	111.03	111.68	107.47	110.65	108.91	110.47	109.64	109.07	108.58	111.29	110.58
109.86	109.32	110.26	111.34	110.7	111.89	106.84	112.36	110.9	108.79	110.43	110.83	108.04	109.73	110.61	112.15	111.3	111.34	110.41	111.04	113.03	110.22	109.6	110.05	111.73	107.24	109.56	109.83	110.09	110.14	109.15	109.23	114.79	109.22	108.21	108.31	111	109.95	111.06	108.73	109.67	111.82	112.25	108.84	109.54	109.43	107.51	110.48	107.74	113.14
105.34	105.85	108.99	106.72	105.37	103.71	105.6	106.92	104.25	103.69	103.41	105.33	105.23	103.46	103.2	105.25	107.33	101.98	105.82	107.46	104.88	105.86	106.64	102.85	105.72	107.23	107.6	102.84	105.58	105.67	104.05	101.23	106.13	106.06	104.59	105.21	104.07	104.05	106.4	105.16	105.99	105.29	105.21	102.74	105.5	106.36	104.66	105.85	104.32	105.39
107.8	105.9	104.32	106.6	104.91	106.36	106.8	105.92	106.85	104.71	108.54	107.01	105.81	102.65	103.64	108.11	106.43	104.26	107.47	105.63	104.91	105.64	105.84	104.43	104.5	105.23	104.28	106.37	109.1	103.74	108.54	103.85	105.47	108.61	105.44	103.29	106.49	106.21	108.17	107.27	102.8	104.17	106.49	104.07	105.48	105.87	107.14	107.75	103.96	104.98
113.24	112.43	110.62	112.17	110.67	113.17	113.84	108.9	113.5	112.4	112.36	110.47	109.35	110.23	112.03	112.31	111.38	112.9	115.45	110.72	110.43	113.45	113.87	112	113.37	111.51	112.69	107.91	109.74	113.22	112.85	113.14	114.02	110.71	109.93	110.87	111.32	110.46	111.75	109.35	112.5	112.4	111.24	111.24	115.78	112.59	112.45	111.63	110.18	114.15
104.93	104.79	104.58	105.57	101.88	104.75	106.47	103.62	104.5	104.96	103.38	103	106.26	106.56	103.93	104.69	102.81	104.57	106.28	105.66	105.44	104	103.84	103.32	104.79	104.52	104.82	106.84	106.86	105.24	105.24	106.45	104.36	102.22	101.65	102.6	106.12	104.82	105.28	101.36	101.24	105	107.02	103.63	106.95	104.59	105.81	103.1	103.08	105.61
105.4	104.87	108.01	105.63	102.11	105.69	103.64	100.68	105.54	107.69	107.07	103.55	103.97	104.68	105.42	105.02	107.15	105.8	108.43	102.89	105.58	102.6	105.72	105.5	104.49	104.81	106.75	106.71	104.77	105.36	106.26	102.71	102.27	103.68	106.41	106.67	105.84	107.81	106.42	103.96	104.96	105.94	105.23	102.61	109.01	108.75	104.5	105.61	103.72	102.9
112.37	112.06	109.58	110.77	111.11	111.25	110.83	107.81	112.28	111.27	110.4	112.58	112.73	113.65	112.49	112.74	113.44	114.33	112.65	113.19	113.7	111.16	112.35	111.96	112.51	109.44	108.04	112.45	113.3	112	113.27	113.26	109.5	110.83	112.49	112.66	111.5	112.19	112.13	111.71	112.43	114.5	109.98	109.43	110.6	112.66	111.62	111.33	110.63	109.44
110.39	110.74	110.63	111.69	106.91	109.48	109.56	109.93	110.73	109.26	109.35	111.28	113.13	108.92	111.14	110.62	113.02	109.86	108.96	114.01	109.1	112.12	109.43	114.73	110.47	111.19	111.66	110.19	110.36	112.49	109.03	108.95	108.89	110.62	110.56	111.27	111.47	115.09	108.23	109.85	108.87	109.23	111.26	112.9	107.48	111.88	110.64	112.02	108.99	108.32
99.366	99.845	98.525	98.845	98.855	99.1	101.52	97.153	101.24	101.23	96.641	96.877	99.987	99.935	99.366	101.45	98.025	100.35	98.314	98.977	94.848	100.15	100.71	100.25	101.15	97.919	100.08	100.6	100.49	100.56	97.461	98.951	100.53	101.28	98.875	100.02	100.92	100.98	93.73	99.64	101.21	97.545	98.906	98.934	100.06	99.617	100.66	101.04	100.11	99.158
104.49	109.35	106.44	107.27	106.35	104.68	104.23	105.79	104.18	104.53	106.3	105.14	102.05	104.61	108.3	103.82	108.27	104.79	106.03	107.71	105.05	105.71	105.29	103.45	103.18	106.43	104.87	103.85	106.19	103.55	104.32	102.31	104.3	106.45	106.68	105.11	105.29	103.09	105.52	104.95	102.71	106.43	102.48	105.18	105.97	106	104.92	106.85	105.23	105.57
113.92	108.02	109.85	109.15	109.69	114.02	113.61	110.41	114.87	113.76	112.8	111.15	108.48	110.82	110.31	111.11	111.31	111.12	109.91	111.61	110.81	113.02	110.62	113.95	111.54	108.17	108.81	112.29	109.47	111.57	113.33	111.69	112.51	109.73	109.57	112.25	108.27	114.69	110.69	110.96	109.58	111.45	112.1	109.18	111.63	112.02	108.9	113.68	108.22	112.69
103.53	106.4	105.91	104.93	103.55	100.89	101.18	103.33	107.51	105.32	104.01	104.87	106.52	105.03	104.94	102.44	108.26	107.16	104.21	100.89	103.05	104.77	104.74	102.81	104.88	104.51	104.98	103.47	103.92	105.09	103.25	106.39	103.97	104.24	104.49	104.74	102.93	103.22	102.9	108.61	104.85	105.33	105.27	103.99	105.63	99.875	105.39	102.31	104.19	102.37
102.52	103.8	104.36	107.75	105.05	107.8	103.23	101.68	104.2	106.86	102.07	107.39	106.6	103.59	104.96	104.21	104.14	103.16	102.79	103.93	104.49	106.54	102.39	104.92	104.67	102.78	105.87	103.32	104.21	105.57	103.09	104.65	106.84	105.07	107.98	104.06	106.68	104.9	101.29	104.41	107.76	102.7	105.61	106.41	103.76	106.13	105.7	103.78	104.38	103.56
112.03	110.38	110.79	113.37	114.78	114.99	112.89	114.8	115.1	108.19	113.61	114.07	114.97	110.42	110.54	112.27	110.84	112	109.72	108.28	116.34	113.41	111.02	113.45	112.83	108.42	111.48	111.27	114.31	110.28	108.52	109.84	111.3	110.11	112.45	110.96	109.24	111.5	115.82	111.28	110.27	109.22	114.08	111.09	110.97	112.15	111.3	113.45	114.3	114.23
109.73	109.38	111.72	112.64	114.13	110.7	114.11	110.83	114.6	112.89	113.96	111.95	112.48	114.57	111.28	113	108.98	111.29	112.63	108.39	110.22	112.74	109.93	112.2	111.24	112.85	110.1	110.23	111.29	108.44	111.01	112.11	112.81	109.42	111.42	106.88	110.75	113.16	113.72	110.79	109.49	112.82	111.15	113.53	112.71	112.55	111.95	107.53	110.75	110.85
106.31	105.06	104.64	108.47	102.36	103.93	103.31	102.6	108.42	107.18	104.12	105.47	103.93	106.37	105.53	104.34	103.9	106.31	106.62	105.62	105.38	107.98	107.84	103.27	103.77	102.91	105.32	104.97	102.53	103.36	104.6	105.29	107.27	106.22	104.9	103.75	105.65	107.37	105.03	104.1	105.4	107.69	107.14	107.66	106.19	100.41	107.32	106.16	108.25	105.91
109.46	107.5	108.03	107.46	102.76	108.43	106.7	105.44	104.81	106.24	105.56	104.95	107.34	106.17	106.82	104.63	103.33	103.92	103.79	103.65	105.61	104.92	107.08	107.25	107.24	102.92	104.16	105.68	102.7	105.51	104.45	109.13	106.14	107.11	105.7	106.64	104.25	102.67	105.58	106.56	105.61	105.04	105.62	105.6	106.96	107.79	107.12	104.51	108.67	106.73
112.04	111.23	113	113.8	112.05	113.37	113.02	110.71	112.78	113.45	111.54	113.86	110.48	111.64	115.04	112.41	114.28	110.27	110.44	112.02	114.18	113.83	111.25	111.27	111.62	109.85	109.89	109.48	110.87	113.04	113.13	111.5	112.32	112.3	112	111.88	112.36	113.23	113.29	113.06	110.81	113.77	111.85	112.23	114.02	113.35	110.66	114.2	112.62	112.72
103.88	102.58	104.61	102.86	105.36	104.2	103.62	103.44	102.97	104.46	100.21	100.53	108.37	105.93	104.93	101.47	102.77	103.42	102.47	105.47	105.38	102.08	103.72	107.19	104.99	106.82	107.37	102.55	103.12	104	105.23	106.34	104.7	109.6	103.92	104.12	106.64	103.32	101.3	106.76	104.3	104.71	105.83	105.44	102.46	105.43	102.12	103.74	104.76	104.21
111.61	110.8	108.99	105.34	110.39	110.92	114.99	110.23	110.67	111.2	108.42	108.62	109.66	108.55	108.31	109.5	109.87	110.11	108.38	110.43	111.87	114.1	113.28	109.68	109.29	105.08	109.54	111.92	111.49	107.29	111.19	105.95	107.39	107.4	110.11	111.96	109.81	111.97	110.81	111.94	110.47	109.04	110.4	110.82	109.62	106.29	108.23	110.23	110.43	106.2
103.1	105.34	105.79	105.88	106.24	105.25	100.21	104.45	104.06	105.71	103.45	103.27	103.97	106.49	104.66	104.45	103.12	104.76	103.67	102.96	104.26	103.95	101.97	107.31	106.68	104.65	107.28	102.84	103.5	105.66	101.56	107.32	106.62	108.66	103.82	104.56	106.48	105.9	107.69	103.74	103.71	105.17	105.8	102.34	105.97	106.41	109.12	107.05	107.9	106.82
104.42	108.6	106.68	104.43	104.95	103.8	107.75	100.74	108.46	104.68	109.52	107.11	105.95	108.68	103.31	104.03	106.99	110.23	108.56	105.08	108.03	107.53	105.03	105.32	105.08	105.2	107.2	104.5	107.12	106.25	107.29	107.11	109.15	108.88	106.1	103.08	103.39	103.71	103.25	108.96	108.08	105.88	104.87	105.79	105.94	107.42	106.08	103.8	106.76	108.32
113.84	114.12	113.7	112.94	111.01	113.18	110.91	113.19	113.11	111.77	113.01	114.79	117.26	109.82	113.08	112.78	109.72	113.64	112.15	110.21	114.99	110.95	111.35	113.75	112.42	113	109.16	115.75	114.1	110.67	112.1	114.68	108.43	114.07	111.8	110.98	114.08	109.95	110.49	113.02	112.06	112.43	111.85	111.9	111.47	111.43	118.73	115.68	113.69	111.27
112.14	111.5	113.02	109.29	110.38	110.67	111.08	111.09	111.95	109.98	115.04	110.57	110.92	109.13	111.55	114.04	112.33	111.49	110.45	113.47	113.8	109.79	110.5	107.37	109.27	109.7	113.48	110.72	112.83	112.32	114.58	111.45	109.18	110.8	111.93	112.76	113.08	108.44	111.77	113.76	109.85	110.42	111.09	112.38	111.91	111.24	111.63	114.19	112.44	112.19
106.8	107.15	107.2	104.75	105.8	106.56	104.45	105.04	107.13	102.93	107.34	107.1	105.49	103.95	105.15	107.62	106.77	105.51	106.23	106.04	106.43	108.4	107.73	100.8	108.43	105.18	107.65	102.83	107.51	109.27	102.93	109.21	104.91	104.59	102.36	105.99	104.17	106.99	106.08	103.25	106.3	107.3	105.52	104.12	104.77	109.79	106.77	103.65	106.5	106.88
116.21	114.5	121.64	114.55	119.57	115.48	115.35	117.11	118.18	121.31	116.01	119.37	115.89	116.59	114.02	118.5	117.73	117.18	117.71	115.26	117.68	117.38	119.14	115.85	119.15	119.57	118.71	118.41	120.55	118.7	116.68	117.19	118.7	119.12	121.9	120.66	116.06	113.9	117.9	115.35	116.28	119.75	120.7	117.66	113.64	118.06	119.4	114.56	117.44	117.41
110.1	106.23	106.06	107.03	105	106.67	109.66	101.77	101.5	106.34	106.29	106.03	103.56	105.84	105.17	108.39	104.11	107.98	106.02	108.6	108.05	107.17	103.64	104.99	105.32	104.64	105.89	105.03	104.16	105.08	107.78	105.72	106.73	102.73	101.78	105.37	103.42	104.54	104.56	105.41	101.6	106.89	107.62	105.58	106.54	105.68	108.99	108.62	106.48	102.33
111.63	106.3	108.35	104.12	106.73	107.66	108.11	104.55	106.48	109.07	106.09	105.83	105.88	104.58	105.52	106.72	104.05	104.88	105.66	107.22	104.41	107.23	106.85	108.17	107.61	107.26	107.36	108.63	106.58	109.13	103.44	105.42	107.64	105.61	104.9	106.09	107.48	103.31	107.7	104.49	110.03	105.17	105.41	107.03	106.88	105.05	104.89	109.12	107.29	105.44
107.75	106.31	102.53	108.83	105.83	105.49	105.89	107.14	107.08	106.03	107.84	106.68	101.8	106.1	107.64	107.1	106.85	105.29	104.81	107.32	104.35	107.25	108.11	106.53	103.69	103.82	103.57	105.01	102.48	106.59	104.59	105.17	107.95	102.11	105.77	105.12	105.08	104.32	103.76	104.59	105.29	109.82	105.95	106.7	107.48	108.72	110.49	106.24	106.61	107.15
112.3	111.14	111.42	114.46	111.48	113.58	109.85	107.36	111.59	109.92	113.29	111.22	110.78	111.53	109.76	112.55	109.17	110.68	110.37	110.83	108.09	110.77	113.58	113.76	112.03	110.93	110.64	112.35	110.78	112.5	112.02	112.79	110.55	112.67	111.88	110.44	113.5	109.56	112.86	111.56	111.3	112.31	112.61	113.18	109.81	109.64	111.48	112.06	110.18	108.88
104.6	105.04	104.59	101.53	105.18	104.86	103.04	104.58	103.2	103.59	103.62	105.52	105.74	102.7	102.85	104.39	107.47	103.83	102.19	103.3	103.38	102.47	103.81	105.62	100.37	102.16	104.47	104.23	103.98	102.14	107.39	101.22	105.36	102.77	108.48	105.46	99.598	104	103.08	103.08	105.83	106.61	103.43	103.91	103.59	102.98	103.09	104.17	104.61	102.9
110.6	112.24	112.06	110.18	107.3	110.63	109.81	115.1	110.39	114.36	112.85	108.11	107.49	111.97	112.12	109.29	112.84	112.09	109.68	111.7	112	111.11	112.65	108.52	111.58	108.24	111.35	110.55	111.03	116.26	110.21	109.08	111.36	111.74	109.34	112.61	110.75	112.98	112.02	109.39	107.88	109.35	108.92	109.41	110.05	110.64	109.28	113.78	109.79	110.46
110.5	112.47	114.07	112.47	114.29	111.8	109.45	109.9	110.99	111.34	112.8	114.29	112.78	113.34	110.33	111.58	111.62	117.34	113.5	110.92	110.23	112.93	109.04	117.01	112.62	112.97	111.51	114.18	115.71	112.66	113.09	112.03	116.73	113.35	112.39	111.18	113.44	114.62	110.6	111.06	111.08	110.03	110.99	111.83	111.06	116.03	113.24	112.02	114.1	112.97
114.84	111.85	113.73	111.93	110.68	113.73	114.23	111.05	111.89	110.74	110.1	111.89	108.25	113	111.58	112.24	112.8	112.56	111.9	112.84	110.3	110.32	112.14	110.15	110.41	111.19	112.11	112.95	111.71	112.12	112.85	109.41	112.06	111.63	111.65	109.49	111.65	111.77	111.73	111.11	111.89	110.43	112.67	110.01	109.49	112.43	110.86	114.71	108.72	109.99
109.49	112.43	112.82	112.76	109.19	111.92	112.99	110.85	112.75	112.96	112.52	112.51	110.61	110.66	112.19	113.13	111.07	114.18	112.61	112.17	110.86	113.38	110.91	110.66	112.31	106.63	113.62	112.72	114.12	109.72	113.99	108.64	111.53	110.51	110.08	109.56	112.21	109.76	112.71	109.78	113.66	112.9	112.41	114.55	112.93	110.09	111.11	109.31	113.3	112.17
108.1	104.41	105.4	106.66	107.09	109.1	110.36	104.19	104.69	101.91	105.53	109.54	108.35	106.19	104.13	105.98	108.06	109.12	106.57	102.59	109.62	108.44	103.4	104.44	106.43	104.62	104.31	104.98	104.8	109.66	108.09	104.78	106.8	104.57	106.65	105.34	105.92	104.25	106.23	106.42	106.34	111.28	101.15	105.84	109.47	106.09	103.06	108.03	104.9	108.64
106.16	103.59	108.7	104.16	104.91	107.15	106.11	106.14	107.3	106.23	104.12	105.11	102.91	106.93	101.6	105.75	108	107.13	107.97	106.08	106.62	104.98	107.7	107.53	104.03	104.71	105.87	103.55	105.44	108.51	105.35	107.64	105.67	107.09	105.29	105.74	106.56	108.36	109.29	108.96	103.19	108.42	107.55	102.15	103.96	106.4	107.45	103.83	109.36	104.45
104.28	105.88	103.58	107.18	104.7	105.49	105.09	104.24	105.95	104.36	105.64	107.44	105.68	111.36	104.81	106.95	104.6	108.66	108.32	108.31	102.71	105.93	104.26	104.8	103.43	105.72	102.8	105.39	103.2	102.72	105.56	106.29	106.42	107.57	103.44	107.56	102.94	106.64	107.35	102.96	106.79	104.53	107.76	105.13	107.07	108.21	106.4	104.25	102.65	106.41
105.39	106.24	109.23	106.93	108.58	104.69	102.95	104.5	106.78	102.99	102.2	106.12	105.83	105.47	105.48	105.38	107.66	105.52	104.91	105.17	104.29	108.06	108.49	105.12	102.93	104.3	105.17	106.33	106.2	105.67	103.97	105.06	105.53	101.53	105.23	106.69	106.88	109.21	105.31	108.89	105.18	107.59	107.59	105.5	102.18	106.5	104.84	106.82	105.57	107.06
104.76	107.49	105.56	103.62	105.83	105.3	106.43	108.64	103.87	104.18	102.71	108.55	107.71	105.69	107.75	105.69	106.97	107.17	106	103.15	104.04	104.37	106.16	105.97	104.47	103.38	105.46	104.96	107.6	105.84	108.93	103.83	106.15	104.79	104.39	108.44	103.45	104.65	105.28	105.96	106.57	103.68	104.18	110.15	106.02	103.32	104.44	107.66	105.29	105.5
99.957	99.347	99.742	97.81	101.86	99.224	100.88	97.571	98.918	101.71	101.1	100.02	101.54	99.816	102.74	100.49	98.747	99.983	102.39	101.66	97.971	97.755	100.84	101.06	100.29	101.68	105.28	101.19	103.42	101.06	99.685	98.053	101.22	102.34	98.899	102.18	101.73	101.65	97.38	99.474	100.71	102.05	98.9	100.44	99.188	104.91	100.3	100.73	102.73	101.18
106.27	104.05	107.36	105.1	106.93	106.89	108.44	106.83	108.08	106.69	105.78	106.96	108.15	106.42	102.71	105.42	109.16	108.04	102.31	103.12	103.51	104.36	109.66	105.93	107.19	105.1	105.11	100.57	103.79	102.76	107.96	106.7	107.24	104.01	102.39	105.94	106.23	106.48	104.06	105.68	104.41	106.19	104.49	107.95	104.04	107.06	107.34	104.33	106.11	104.74
111.39	110.04	114.88	107.63	111.51	110.76	112.15	109.41	109.43	112.25	112.83	112.65	106.45	109.84	111.67	115.07	111.29	113.25	113.79	105.42	109.48	110.18	109.98	108.64	111.26	113.09	107.98	113.22	110.89	111.67	109.38	109.15	109.25	109.83	109.99	111.42	112.26	111.32	112.71	111.47	107.35	111.74	112.01	110.86	110.9	111.27	112.99	111.88	110.83	111.21
101.25	104.99	101.46	98.963	101.35	98.073	100.14	100.37	101.4	100.21	103.13	101.39	98.168	97.47	96.353	101.25	100.34	97.964	98.778	98.669	100.3	99.295	98.415	99.881	101.13	101.78	100.62	100.07	99.525	100.98	100.25	101.12	102.05	97.905	100.97	103.76	103.68	100.17	99.907	98.223	102.03	103.72	100.88	98.933	101.67	99.503	99.163	99.527	102.34	100.97
103.65	105.9	106.59	106.85	105.18	105.12	105.04	108.65	106.83	103.95	107.24	106.59	103.5	108.16	107.74	106.56	107.49	109.58	106.31	107.59	107.64	104.85	110.4	107.08	104.93	106.47	106.55	104.64	105.81	109.61	106.63	103.81	106.46	104.96	107.79	107.28	104.13	107.48	107.14	104.87	105.22	103.98	108.48	107.53	106.32	106.21	110.82	104.37	107.78	105.35
113.14	111.17	110.13	113.98	108.79	113.44	114.91	111.6	111.76	111.87	110.39	110.54	109.93	113.2	109.58	111.19	110.95	111.57	112.87	111.26	109.06	109.29	114.57	112.03	111.59	112.69	111.93	110.7	114.04	110.21	110.2	115.58	113.02	113.28	111.59	111.28	110.34	109.69	111	105.05	111.33	110.71	112.57	113.58	112.48	112.46	108.85	110.77	113.71	112.27
97.752	98.593	99.266	100.93	99.463	98.548	102.32	99.134	102.74	98.396	98.984	99.162	104.19	99.04	103.38	97.086	99.643	99.961	101.36	102.42	99.743	101.31	101.71	99.689	99.416	97.963	103.29	103.02	100.47	96.424	99.586	100.23	99.9	100.63	98.268	99.659	101.17	97.926	99.996	99.694	98.459	101.06	98.367	99.956	101.11	100.87	98.137	99.597	100.21	101.13
105.22	109.73	109.84	109.19	106	106.69	106.61	107.29	108.01	103.88	106.52	108.26	108.75	105.04	105.21	109.73	105.75	104.73	106.97	107.1	105.89	104.96	107.42	105.24	106.79	105.7	103.56	109.24	107.14	104.84	108.55	105.7	107.1	107.02	110.24	107.17	105.18	106.29	106.81	107.96	104.73	106.66	107.38	109.27	104.21	105.42	107.4	109.18	105.27	109.77
119.04	117.42	116.33	118.18	115.27	117.37	117.64	115.38	118.14	115.77	112.79	119.1	121.51	120.03	117.84	115.72	117.44	121.65	115.52	117.55	117.94	116.69	117.19	120.7	115.36	119.54	116.47	119.95	114.54	118.47	116.22	117.12	119.29	117.23	115.34	115.16	121.27	116.31	118.21	119.45	116.69	122	117.05	119.47	119.01	116.38	117.66	119.77	118.89	120.43
106.03	107.47	106.51	103.21	106.6	104.18	103.79	103.81	101.43	105	104.19	102.79	99.921	102.87	104.34	102.51	106.59	103.42	104.64	104.22	103.26	104.84	103.71	104.62	104.41	107	108.25	102.2	104.29	102.08	103.19	104.74	105.48	104.58	103.64	103.24	103.17	106.06	104.49	102.28	103.04	101.82	104.03	103.54	103.86	105.28	105.1	104.08	104.44	104.39
109.94	110.72	109.76	109.76	112.4	112.3	110.38	110.56	109.92	109.81	111.33	109.93	108.19	109.52	111.14	114.25	109.76	109.78	111.91	106.02	111	113.06	109.95	110.11	110.28	109.64	109.83	112.3	111.68	107.6	110.52	110.89	109.43	111.08	112.58	108.12	110.15	111.32	111.1	112.23	115.2	111.59	111.95	112.88	112.1	109.07	112.26	110.6	108.31	110.22
104.85	108.11	107.18	107.14	103.9	105.65	105.87	104.39	107.49	105.08	109.2	102.17	107.51	100.8	105.53	103.44	105.95	106.17	107.25	105.56	103.55	109.22	106.35	104.61	107.56	103.34	104.29	107.33	105.11	106.4	104.24	104.69	105.9	103.64	104.33	102.98	103.01	103.15	104.17	103.94	106.59	109.56	107.81	107.34	102.95	107.55	107.94	105.82	103.77	104.63
101.29	101.22	101.17	101.33	99.372	99.621	99.845	99.248	102.15	103.19	100.54	102.11	96.254	99.848	99.909	98.149	102	102.72	101.24	101.78	102.24	99.62	100.9	101.68	101.5	100.45	103	100.23	101.72	99.095	99.248	99.224	102.5	100.28	101.23	99.508	99.807	101.5	98.557	98.35	98.836	101.62	99.347	100.93	100.2	99.942	102.88	98.676	102.19	99.411
111.91	111.61	108.51	112.13	109.39	110.13	108.36	110.9	108.81	107.53	108.1	112.52	113.39	109.78	108.34	109.88	106.88	112.77	110.42	106.53	108.07	109.15	110.74	110.31	109.63	108.63	111.75	108.24	110.73	106.22	110.57	110.72	110.68	109.6	108.86	110.35	109.24	108.5	110.73	108.19	108.61	108.82	108.34	111.05	107.9	111.21	107.25	109.89	107.68	108.68
109.32	109.7	110.98	110.04	114.24	110.48	114.75	111.21	110.98	112.11	113.33	113.55	112.38	113.67	108.9	113.2	114.56	109.62	114.09	111.31	108.98	110.27	111.87	108.84	112.61	112.39	110.92	110.12	114.05	113.45	111.82	112.51	112.52	114.56	112.83	113.65	111.94	112.6	111.88	113.32	112.77	110.5	110.32	112.28	107.57	110.56	109.12	111.18	114.64	114.92
104.17	102.11	107	104.05	104.65	105.36	103.73	106.55	104.01	105.31	106.12	103.23	105.08	99.377	101.46	108.44	104.57	105.14	105.63	101.42	106.8	101.37	104.45	102.89	105.62	104.58	103.77	101.86	105.87	99.764	103	107.32	101.94	101.45	104.3	105.65	103.5	104.01	102.54	103.43	105.66	105.76	105.75	103.27	103.93	106.09	105.07	100.67	102.19	106.31
107.88	111.68	109.58	109.7	111.52	110.62	111.56	111.85	111.61	112.25	110.97	110.39	113.2	109.27	109.5	109.48	111.73	107.9	107.96	109.73	109.36	107.58	111.53	108.78	110.38	107.55	109.81	108.67	109.71	107.24	108.88	109.73	106.12	106.19	111.76	111.66	111.55	111.16	107.61	112.15	111.72	110.04	108.35	110.18	110.88	109.69	109.75	108.15	110.04	108.65
114.5	108.49	109.83	112.19	113.6	113.77	111.69	111.24	113.32	112.5	112.57	111.79	112.67	111.05	111.96	111.88	110.26	113.23	111.93	110.02	109.77	112.19	114.44	111.43	110.77	112.03	113.19	110.81	112.4	114.76	109.75	112.22	110.23	111.36	114.03	111.39	109.69	112.09	111.77	112.36	113.4	110.35	114.65	112.66	111.97	113.46	110.7	109.57	114.67	112.1
109.86	109.12	103.74	109.33	106.37	105.79	106.55	107.77	106.45	102.59	104.26	107.83	107.7	109.46	108.4	107.54	105.81	105.65	104.4	107.57	102.89	108.89	104.51	104.83	107.2	106.86	104.8	108.43	105.94	106.18	107.99	103.74	102.33	107.95	104.32	106.44	104.44	107.6	107.99	106.11	105.24	107.8	107.85	106.84	106.34	106.17	106.17	108.19	106.92	104.95
114.31	112.63	110.99	109.66	111.56	112.44	114.34	113.06	116.42	113.15	114.11	112.58	111.61	109.34	114.09	111.56	110.52	112.68	109.11	115.39	112.51	109.46	113.06	111.55	112.45	111.33	110.12	112.74	109.31	113.42	112.82	111.18	114.24	111.35	112.81	110.43	114.05	110.94	111.49	112.49	105.3	112.53	116	109.76	113.43	111.38	115.7	108.65	114.01	112.12
104.25	105.11	103.86	103.61	106.84	108.19	104.5	105.45	102.92	107.65	103.64	102.24	107.88	103.79	105.17	106.45	106.93	104.88	105.32	106.64	105.95	105.09	105.52	107.2	106.33	103.65	105.06	106.28	103.52	105.75	108.87	104.18	104.35	105.84	108.53	104.97	109.31	107.07	103.72	110.11	107.42	101.88	106.46	107.57	106.73	107.05	107.49	102.74	105.91	105.16
106.91	106.48	108.28	103.19	110.52	105.58	107.12	109.51	106.13	108.66	106.63	105.94	108.64	105.93	106.84	102.16	108.2	104.93	105.93	107.82	105.96	103.89	106.79	105.93	105.82	105.8	106.14	105.91	107.4	105.37	108.94	104.3	105.73	105.56	103.51	107.61	106.06	105.23	105.01	103.91	108.19	105.23	109.05	104.95	110.1	106.47	110.41	106.33	104.27	110.1
101.83	102.74	104.63	104.26	103.06	105.14	106.72	107.21	105.45	106.12	108.45	103.99	108.05	105.98	107.69	105.26	104.38	105.24	104.17	106.22	106.66	107.3	105.94	105.98	103.76	103.38	105.04	103.82	106.54	107.88	105.92	106.51	105.57	106.09	103.11	105.73	103.91	107.3	105.98	105.33	105.77	106.74	102.8	106.09	107.96	106.14	107.17	104.72	103.92	106.54
103.07	105.18	102.49	108.13	103.03	108.26	106.02	105.74	104	104.64	104.76	102.48	106.48	105.24	109.51	104.41	104.98	104.31	104.53	106.76	104.5	103.34	104.29	104.32	106.75	105.1	104.24	106.11	103.25	104.29	107.31	103.47	101.68	106.45	103.52	104.59	103.2	104.46	103.49	105.77	104.76	103.28	106.08	104.82	101.83	104.64	103.85	103.55	102.22	105.24
105.63	107.57	106.12	105.84	106.16	106.83	105.91	106.63	107.72	109.19	103.34	103.19	105.18	108.45	105.81	108.44	106.69	104.17	106.74	108.56	105.24	107.41	104.59	106.68	106.28	105.51	107.06	105.67	105.09	107.36	104.21	104.87	106.1	106.36	105.1	108.14	107.2	103.88	103.8	108.27	106.15	106.84	103.22	109.03	103.11	102	107.66	105.15	105.05	107.91
104.36	107.82	105.64	104.45	105.45	107.54	102.14	107.46	102.5	106.34	106.25	106.84	102.8	106.64	102.89	106.62	105.56	103.71	108.09	106.21	106.2	109.14	104.4	105.05	105.52	105.59	105.67	107.43	105.33	104.71	104.96	106.05	104.2	102.97	106.26	105.42	104.53	105.66	106.19	105.82	104.08	107.65	105.25	105.31	105.93	99.996	104.95	106.29	105.3	106.6
102.94	103.12	104.58	104.84	104.96	108.98	105.38	106.22	104.89	107.64	104.18	105.42	104.69	106.93	103.94	111.26	107.03	105.09	104.11	106.31	104.57	105.15	104.68	106.21	107.11	107.75	104.24	104.66	106.77	106.99	104.68	106.05	106.3	105.65	108.32	105.07	106.03	105.37	104.89	106.32	108.56	107.14	107.31	105.27	107.34	103.58	107.08	105.14	103.72	107.33
104.32	107.7	106.28	105.38	104.59	103.38	106.86	107.17	107.22	106.96	106.82	105.43	107.22	107.75	106.4	106.09	106.49	104.26	107.53	107.6	104.52	108.11	106.27	107.82	109.21	107.41	106.99	107.06	106.1	104.11	105.01	107.39	106.71	105.29	108.14	107.96	108.63	108.06	102.87	103.74	106.25	103.75	106.89	104.7	104.01	105.97	104.58	107.08	110.04	106.79
105.51	104.73	103.34	103.61	104.17	104.12	105.29	104.9	105.29	101.96	103.6	108.97	101.06	103.25	105.11	104.77	104.18	102.57	106.01	104.36	104.58	103.3	104.53	99.879	104.31	104.32	103.31	106.37	104.39	107.09	104.48	102.78	103.97	102.64	104.74	104.35	102.43	106.32	108.9	106.27	105.81	106.03	103.85	106.96	105.92	101.4	102.78	104.33	106.95	103.41
106.93	106.74	103.19	101.84	104.11	104.12	103.8	107.34	105.36	105.85	104.39	106.12	107.77	104.09	107.28	103.67	107.13	105.17	105.62	106.54	109.34	104.07	104.26	105.61	106.07	104.28	106.54	102.2	111.67	106.3	105.72	103.06	102.57	104.79	101.32	104.39	104.45	104.69	103.25	104.91	104.32	108.2	104.1	102.95	105.11	107.9	105.78	106.62	106.57	107.05
119.03	119.72	117.88	119.2	117.26	118.36	114.73	117.52	119.12	120.63	117.93	120.63	116.4	118.81	117.92	117.51	118.04	118.66	117.01	118.39	118.59	117.57	116.63	118.34	118.09	117.26	117.76	118.77	117.75	115.39	118.17	118.01	116.45	117.14	117.08	116.96	118.18	117.78	117.71	116.8	118.9	118.1	114.98	118.37	119.2	115.53	117.79	115.64	120.37	117.23
110.35	111.9	114.61	107.44	108.43	111.59	107.55	108.46	109.31	110.62	113.03	110.97	113.9	110.78	111.46	110.92	111.11	109.88	113.37	109.85	112.17	110.65	110.84	109.75	112.48	107.35	111.77	110.9	110.04	109.85	107.54	113.43	110.98	111.43	108.7	109.41	111.18	109.24	105.9	109.52	107.88	109.53	109.56	109.71	110.68	112.32	108.01	108.18	111.36	110.3
105.42	107.23	105.06	106.46	108.66	104.05	104.8	101.56	104.86	106.33	105.54	104.86	107.41	106.03	105	102.14	104.97	105.15	107.54	102.93	105.66	103.26	104.14	106.12	104.41	103.22	107.03	106.83	106.13	104.74	107.26	104.56	108.82	104.43	106.54	108.65	103.94	104.51	102.75	106.97	106.07	108.06	104.92	108.56	105.19	110.06	105.41	102.81	104.63	103.78
103	105.9	107.39	102.44	102.41	103.97	107.08	105.29	103.84	108.07	103.95	107.14	102.16	105.27	103.57	105.44	102.85	103.43	102.71	103.98	100.94	104.16	104.05	104.47	106.54	101.94	105.5	109.49	106.07	106.03	105.04	103.13	102.58	101.39	105.04	104.67	102.14	105.09	105.16	100.78	101.9	104.12	105.75	100.23	102.77	101.96	103.34	102.14	103.38	106.48
101.91	102.95	98.304	96.7	97.047	100.91	96.293	100.7	98.198	100.23	100.27	100.3	102.04	99.902	99.68	98.783	98.522	99.304	100.42	97.243	101.1	100.75	100.74	96.624	99.854	98.947	97.147	98.585	97.853	101.39	100.43	99.262	97.813	98.624	98.83	99.886	101.08	98.763	100.01	101.51	99.165	99.351	99.922	100.52	99.13	102.95	100.75	99.165	97.165	97.54
106.21	105.37	105.31	104.34	106.99	105.93	105.16	107.1	107.71	102.89	104.28	104	102.58	103.79	106.05	101.28	104.38	106.21	103.33	103.93	106.93	104.39	102.42	101.49	103.4	104.36	102.78	103.06	106.05	103.32	105.01	105.25	104.77	103.46	102.03	106.22	104.44	102.31	105.42	104.72	103.44	105.14	105.31	101.5	108.94	107.46	104.87	101.97	108.38	105.01
109	105.44	102.21	106.09	108.59	104.74	104.82	103.94	104.59	103.38	100.95	107.12	102.93	103.41	105.52	102.55	102.91	102.15	106.81	109.57	105.61	105.34	106.56	103.49	104.73	105.96	101.97	104.15	106.91	106.99	105.79	105.13	105.32	106.12	106.28	106.15	107.71	104.24	106.21	108.2	103.65	104.26	105.18	108.08	104.75	106.18	103.5	105.64	105	105.04
105.92	107.13	105.85	109	105.79	103.7	107.27	107.66	104.44	105.35	108.42	106.04	106.76	110.44	108.36	105.14	107.23	104.25	104.23	104.48	107.52	107.52	104.11	105.13	103.56	105.58	107.89	107.12	106.8	104.93	106.38	106.14	104.94	103.67	106.9	107.03	106.85	107.1	104.27	108.13	108.02	107.78	107.86	106.84	107.23	104.86	107.51	105.91	104.22	110.37
101.53	100.47	99.086	98.933	101.38	102.49	100.77	101.01	100.99	101.12	99.815	103.96	102.38	103.02	99.738	102.84	103.09	100.65	104.34	99.994	102.52	99.58	98.338	97.542	100.99	102.38	105.21	100.05	103.41	99.096	99.822	99.513	102.42	102.73	104.18	102.25	102.9	99.616	102.53	99.246	100.92	103.41	100.93	97.98	102.3	101.37	98.348	96.443	101.58	101.69
103.5	107.85	103.51	101.99	102	103.27	103.87	105.18	104.59	106.67	102.95	107.31	104.46	104.85	103.26	107.82	106	108.17	101.83	103.86	102.97	106.19	108.16	103.98	104.06	100.53	103.66	105.35	99.432	104	103.99	104.28	104.17	103.09	106.6	101.45	106.07	106.29	105.44	105.08	101.23	103.46	104.17	104.65	104.32	106.19	102.38	104	104.58	106.93
107.14	108.61	108.93	104.42	102.65	105.97	105.81	105.19	104.75	105.41	105.48	104.83	105.96	107.55	108.21	105.86	104.76	102.82	103.55	106.42	102.45	105.22	101	105.78	109.85	106.34	103.96	107.68	108.62	105.61	105.98	107.11	106.28	105.35	102.59	104.43	108.22	106.71	103.4	101.64	106.35	104.23	104.86	104.87	104.33	104.91	107.8	107.74	101.85	104.21
105.62	105.14	104.79	104.66	106	105.77	104.47	102.5	104.43	104.21	105.48	106.87	106.63	106.56	107.51	104.15	106.55	102.97	105.91	106.07	103.5	102.99	105.21	104.86	105.48	105.11	104.24	105.74	106.94	104.76	107.79	107.51	108.02	105.63	105.01	107.66	105.81	102.88	106.92	104.51	105.94	106.5	105.89	105.77	103.26	103.12	106.98	107.15	105.56	108.56
104.49	106.88	107.26	107.21	107.98	106.86	105.25	105.02	106.53	103.42	105.55	107.44	103.98	105.79	104.05	106.74	107.89	107.85	105.75	109.12	106.28	106.56	101.6	102.67	107.36	104.51	107.08	104.15	101.35	104.01	105.93	105.03	106.25	106.4	105.42	105.05	108.1	107.01	103.98	104.04	102.15	107.44	107.25	103.37	105.86	107.52	107.44	103.48	104.21	105.55
105.69	105.9	107.41	102.55	104.35	110.08	107.41	107.32	108.45	106.28	105.94	105.1	107.42	108.06	105.71	106.84	108.12	104.89	105.63	102.65	106.13	110.9	106.25	109.92	108.13	108.38	105.77	107.41	105.36	106.74	105.21	109.46	106.67	105	106.93	107.18	106.91	109.26	108.36	108.67	106.84	105.45	104.37	108.47	107.85	109.19	109.22	108.54	107.26	106.71
112.15	113.94	110.83	110.44	112.76	111.1	112.52	111.11	109.05	112.16	111.89	112.18	112.49	110.76	112.4	112.26	113.46	110.83	111.56	116.42	112.45	112.04	111.8	111.62	113.3	112.05	112.1	111.78	113.68	110.82	111.03	111.3	109.32	111.85	110.95	114.2	112.22	115.25	112.75	110.71	111.63	111.03	116.24	113.95	112.2	111.82	113.9	111.41	110.24	113.21
111.08	110.07	109.69	110.75	110.68	111.12	107.37	111.31	112.09	111.58	110.26	107.34	115.58	108.82	114.03	111.31	109.27	111.39	111.02	114.58	109.79	110.95	111.14	109.62	107.81	112.5	112.27	111.15	109.66	112.07	113.63	110.17	108.01	112.04	113.16	112.07	110.2	111.35	110.77	113.09	111.33	111.98	110.27	112.25	112.16	111.74	110.53	107.97	111.07	112.03
109.68	107.44	107.39	107.5	107.46	108.46	103.72	104.95	107.49	107.9	105.66	106.43	106.36	105.97	105.12	109.46	107.02	105.78	103.52	107.17	106.48	105.77	107.84	106.89	103.52	105.66	107.95	108.46	109.53	104.31	102.88	109.59	107.45	106.16	103.55	106.16	103.22	106.94	103.97	105.44	106.57	107.11	107.01	105.55	103.9	105.71	110.85	104.99	106.87	105.18
97.723	98.847	100.72	100.92	97.419	97.801	99.988	98.535	96.138	97.872	101.23	98.974	100.14	102.13	105.35	101.56	100	98.226	99.805	101.19	98.844	97.43	97.966	101.76	98.471	100.77	100.94	98.708	99.577	100.92	98.798	99.987	98.576	99.066	100.18	99.222	98.109	99.572	97.997	101.3	100.73	101.08	99.404	99.7	100.2	100.8	102.4	101.09	97.294	97.942
107.79	103.29	106.31	110.25	106.26	101.74	107.51	107.09	103.81	109.22	104.32	107.44	106.18	105.66	104.35	105.71	108.45	105.38	107.79	106.73	106.48	106.09	105.37	107.58	104.74	106.5	103.82	104.37	104.89	105.21	105.16	106.61	104.52	105.06	108.87	106.52	108.47	107.19	107.15	108.5	108.49	108.17	105.24	100.75	105.53	107.81	107.12	107.77	106.1	106.32
117.02	118.98	121.55	117.53	115	116.03	114.79	116.18	117.82	116.18	117.6	114.05	118.13	115.56	119.43	117.62	119.39	120.19	114.1	121.65	115.57	120.38	118.54	119.19	113.18	118.39	117.65	115.74	117.15	118.8	115.58	119.03	121.41	119.89	116.49	116.25	117.42	116.73	118.85	118.5	118.2	118.45	117.6	116.74	117.49	118.84	114.23	118.09	119.15	117.95
106.1	102.14	106.9	106.17	102.58	103.64	102.71	106.48	104.07	105.26	104.9	103.65	105.41	103.42	104.89	104.71	103.07	105.61	103.9	105.84	105.26	103.87	108.41	101.37	105.32	101.33	103.43	108.9	102.71	104.52	104.48	105.98	106.59	103.52	107.36	107.25	103.63	103.11	106.51	106.7	102.61	106.29	104.93	107.5	104.89	103.85	105.64	106.24	105.52	107.24
104.74	101.38	96.175	100.42	99.643	100.95	101.59	100.34	99.053	101.87	97.752	104.1	99.216	97.958	98.067	98.979	98.406	99.312	100.64	99.708	97.011	101.88	99.44	98.064	98.372	97.928	100.93	98.767	100.22	103.99	99.165	102.57	97.67	98.8	99.904	100.5	100.46	100.6	101.07	100.42	96.784	99.092	100.91	97.416	101.15	98.22	101.54	102.27	98.698	100.71
98.788	101.43	101.41	100.21	99.177	100.41	100.2	103.07	101.59	98.479	98.541	99.882	101.14	99.365	100.02	99.387	100.2	102.43	95.295	102.11	97.151	98.145	102.08	100.73	103.26	97.607	98.239	101.71	100.49	100.28	100.65	96.361	103.88	96.67	99.751	99.592	102.46	100.28	99.346	95.833	100.98	99.529	101.03	100.42	100.04	99.69	102.52	102.25	97.397	100.65
105.14	106.03	107.14	103.67	105.63	106.34	105.07	106.07	107.74	104.92	104.81	107.87	105.96	102.06	103.06	102.14	106.26	107.86	107.88	105.05	108.31	105.38	105.37	104.79	106.93	104.8	105.81	103.55	106.35	105.02	106.65	104.34	106.2	103.53	106.83	108.14	103.81	102.24	108.44	106.59	101.13	103.47	104.15	103.71	109.35	106.97	106.4	106.31	105.98	107.11
108.21	111.36	109.36	111.01	108.84	112.6	112.88	110.88	110.8	110.88	110.37	106.88	109.58	107.26	113.69	110.28	109.44	109.48	108.07	109.17	107.36	109.91	108.04	109.54	111.71	107.32	111.32	111.78	110.05	110.78	111.93	111.66	109.92	113.46	109.34	109.18	112.68	107.81	109.66	109.75	110.14	112.04	111.44	111.39	106.97	110.42	114	110.22	109.3	105.51
104.9	103.43	102.06	103.11	103.86	106.61	103.45	102.34	102.89	104.07	105.45	104.5	105.16	102.22	105.26	106.12	102.88	104.59	103.18	103.93	105.53	107.08	106.79	105.07	104.48	101.11	102.16	108.27	105.79	107.44	105.45	101.31	101.39	103.27	104.21	105.08	106.1	102.85	105.08	104.94	104.43	105.49	102.83	100.56	105.51	102.91	103.61	106.96	102.52	102.4
112.07	110.33	113.64	108.7	111.41	113.42	114.57	112.91	114.27	115.04	112.18	112.76	111.98	113.52	111.47	111.85	113.41	112.45	111.98	114.77	114.55	112.12	113.25	111.98	113.44	112.24	113.75	110.33	111.84	112.64	111.63	113.19	114.52	112.73	116.8	112.21	113.15	112.23	114.35	111.19	113.42	112.22	114.58	110.81	112.93	109.04	112.49	115.69	113.9	116.51
117.72	114.93	117.09	118.75	116.12	118.56	118	119.06	116.4	116.26	116.3	115.44	114.77	115.64	114.33	118.13	116.79	118.86	117.5	116.65	112.35	117.69	116.87	116.37	114.82	114.23	114.84	114.46	113.81	117.02	119.07	116.43	110.94	116.56	116.98	116.59	114.81	114.99	115.35	115.8	113.47	113.36	114.01	114.77	112.1	115.43	116.08	118.59	115.51	115.44
103.62	101.05	102.05	101.71	101.97	101.95	100.27	100.82	100.67	101.47	102.04	102.85	101.98	102.56	102.31	100.98	105.06	99.776	103.71	102.02	101.85	101.05	101.63	100.62	98.576	100.4	101.88	102.97	101.23	102.02	103.24	102.69	101.35	104.14	102.1	104.98	102.92	100.1	99.897	102.01	102.01	100.09	99.457	102.54	102.37	100.15	99.883	103.84	97.303	100.68
107.59	106.84	108.4	108.52	104.7	106.33	106.16	104.35	105.45	108.17	106.68	106.92	106.44	107.44	105.03	106.11	104.35	105.07	107.09	107.17	105.71	104.66	107.86	109.27	106.36	104.01	107.57	105.94	107.07	104.35	107.27	107.56	102.96	105.9	110.53	107.96	108.63	105.24	108.69	107.59	105.71	109.09	103.05	107.26	107.69	107.34	103.65	106.71	105.94	101.93
103.67	103.81	104.77	107	105.69	106.18	105.62	107.27	106.51	104.34	103.1	106.73	105.96	105.76	107.4	105.86	104.94	107.9	104.72	103.66	104.39	108.18	105.16	103.32	106.1	108.05	102.36	108.99	103.12	106.45	106.67	104.86	106.36	105.74	106.55	104.59	101.4	106.07	106.04	103.47	106.31	103.69	106.57	103.1	108.02	102.9	104.34	104.48	107.07	104.41
112.75	112.84	111.76	114	114.93	111.39	113.43	113.56	114.02	114.39	112.7	112.63	111.24	109.65	112.11	112	111.5	112.58	112.98	113.26	112.58	112.96	112.76	114.45	113.22	113.1	113.26	116.58	112.81	114.62	113.19	113.35	115	112.17	111.1	113.93	114.46	112.68	110.76	113.36	111.41	113.18	114.35	109.82	114.84	112.85	113.41	113.76	112.66	110.73
100.3	99.789	100.44	99.766	99.629	100.1	101.09	100.8	98.901	100.27	98.134	99.988	98.639	100.01	101.48	100.7	99.599	98.226	100.06	100.56	100.27	100.42	99.894	100.04	102.42	101.42	100.14	103.59	96.61	100.75	99.672	102.36	99.118	99.575	99.992	100.76	100.14	101.22	97.031	100.7	102.4	98.885	99.365	100.97	100.75	98.097	100.38	98.981	101.08	99.746
100.7	103.48	98.451	99.428	101.91	100.41	101.39	100.62	102.02	101.47	101.29	99.447	103.76	101.43	98.752	100.97	100.55	98.906	100.66	100.49	101.06	99.502	101.94	99.27	100.44	101.63	101.41	100.68	101.04	99.767	102.97	102.67	102.78	97.968	103.28	103.95	98.984	100.59	100.59	103.83	102.39	100	103.11	99.217	98.493	101.25	100.94	101.29	99.939	100
106.41	106.6	105.65	105.11	108.84	103.22	105.25	107.91	106.04	103.36	105.37	106.85	106.45	105.32	108.46	105.11	105.24	104.7	104.51	105.25	102.65	103.73	107.71	105.69	104.76	104.71	104.72	105.26	106.19	102.9	107.78	107.06	103.94	106.44	106.34	104.15	105.93	106.33	106.38	103.81	105.44	106.28	106.17	105.65	104.76	106.17	104.28	103.03	105.2	104.29
109.96	111.96	112.01	115.81	110.4	112.72	113.22	111.67	114.93	110.89	108.57	109.05	112.28	114.22	113.86	112.22	109.17	112.35	109.39	113.27	111.25	112.25	111.43	113.3	113.88	113.12	112.52	113.74	112.48	114.57	114.28	115.77	110.23	111.77	114.04	111.2	113.43	115.54	111.74	111.8	113.71	111.69	111.72	113.65	114.94	110.27	110.65	110.3	111.5	110.27
105.15	106.54	106.61	106.13	105.34	107.76	109.27	104.23	107.77	106.98	104.72	105.63	106.84	107.7	106.7	106.43	107.94	107.23	108.54	103.66	103.31	109.01	104.78	104.98	105.72	104.32	105.21	102.84	103.73	109.18	104.44	106.78	105.65	105.77	104	106.43	105.58	105.15	105.75	106.18	108.37	106.14	105.58	105.65	101.98	104.96	108.38	106.73	105.49	108.44
102.8	106.85	103.9	102.53	106.85	103.97	105.36	105.56	105.96	105.71	105.11	103.13	102.46	104.48	104.22	105.97	104.43	101.78	106.22	105.83	104.37	102.66	106.14	103.77	102.51	108.15	104.44	105.75	104.7	106.22	105.87	102.72	104.41	104.86	104.45	103.79	104.45	109.31	106.24	105.3	105.19	104.01	104.75	104.83	106.92	103.9	104.18	108.26	104.61	103.39
109.47	115.33	114.76	113.76	110.75	112.25	111.42	113.94	112.2	111.85	113.31	111.47	109.72	111.88	109.49	113.17	108.07	112.01	108.11	111.61	110.42	112.05	110.75	113.36	111.22	107.59	114	111.07	111.98	111.44	109.24	112.66	112.45	111.81	112.15	110.65	109.01	110.94	111.71	112.55	113.44	111.32	109.82	112.81	111.32	112.58	111.06	109	112.46	110.3
114.1	110.74	112.99	111.28	110.79	114.29	112.5	111.6	110.04	111.71	108.64	111.97	110.75	112.46	113.1	112.24	111.1	113.41	108.92	112.4	112.67	110.16	112.88	113.72	114.21	113.54	116.47	110.23	110.45	113.03	110.61	114.8	113.95	111.5	110.64	112.66	113.07	112.03	111.92	110.86	109.46	113.08	113.89	111.68	111.47	112.89	112.98	113.39	110.71	110.41
98.935	97.666	100.8	98.928	100.42	100.9	102.46	100.26	104.51	96.21	101.48	100.19	103.42	98.435	102.04	102.79	100.89	99.209	96.376	103.2	99.626	101.55	99.707	100.43	99.063	103.27	101.95	100.17	99.685	97.747	101.71	98	100.85	101.93	101.55	98.713	102.16	102.56	101.06	99.802	101.05	100.92	102.76	100.09	100.44	99.832	100.98	98.742	103.87	102.75
106.83	107.77	104.44	105.65	104.32	102.85	103.62	101.16	103.99	105.39	107.88	105.6	105.95	105.52	105.02	105.88	102.62	104.84	105.48	105.57	105.73	106.83	106.01	104.67	106.25	106.34	104.7	104.47	105.62	104.48	103.99	106.29	106.49	103.93	102.89	105.1	102	101.25	103.66	103.91	100.75	105.52	101.25	103.74	102.56	105.64	103.59	102.93	103.1	106.61
110.27	112.24	109.26	112.54	109.51	112.35	109.68	106.91	108.51	111	109.38	107.16	111.14	109.69	114.9	110.46	110.84	111.08	111.44	110.64	105.67	112.18	109.05	109.79	110.74	111.27	108.47	107.84	108.86	109.52	112.7	110.98	110.16	108.32	110.24	105.49	108.68	111.16	109.91	110.79	111.07	109.16	108.07	108.27	114.05	106.34	111.34	111.44	110.43	111.23
100.47	99.982	98.506	98.892	103.03	100.88	97.223	98.468	99.623	101.47	98.763	96.931	102.88	100.71	95.638	99.559	99.155	101.69	99.386	98.478	100.95	100.71	100.61	100.46	101.91	99.347	100.7	101.21	99.074	99.539	98.678	100.24	99.827	99.23	97.726	98.179	99.19	101.22	99.541	100.53	99.748	101.17	102.27	98.622	99.975	99.167	98.399	100.45	97.462	98.869
106.29	105.93	104.79	107.22	105.05	106.11	105.91	105.31	104.69	107.83	107.49	106.09	103.53	106.42	106.65	106.84	104.91	103.34	103.53	103.42	107.13	103.82	105.78	103.44	105.38	105.02	107.09	105.44	104.15	106.27	103.4	103.93	106.84	104.65	105.2	109.47	105.32	108.48	107.27	109.19	106.4	106.17	108.22	103.46	105.41	108.56	105.03	106.41	105	104.87
105.23	107.38	106.64	102.55	103.23	104.51	105.22	106.61	108.2	105.89	105.84	105.42	102.49	106.12	105.26	106.53	103.01	105.16	104.85	105.82	109.34	106.03	108.91	105.68	107.25	107.28	105.28	104.46	104.52	105.3	105.44	105.48	104.39	104.87	108.07	106.47	107.65	104.82	103.32	105.32	105.02	103.89	104.62	107.73	105.75	106.21	104.96	103.85	107.86	107.21
99.441	99.39	97.227	102.33	100.55	100.44	101.22	99.383	101.16	98.032	98.609	98.501	101.26	98.498	99.977	102.05	99.342	101.04	99.171	98.011	101.38	99.421	99.73	99.901	97.514	98.555	99.913	99.506	98.17	99.61	102.08	102.9	101.47	100.59	102.39	99.852	99.417	102.08	100.99	100.53	100.32	97.773	103.33	101.39	97.398	97.238	99.419	101.84	101.06	97.8
107.46	111.7	113.84	112.68	109.33	111.58	111.65	110.95	112.4	109.18	113.5	110.97	111.8	111.67	110.88	111.23	112.89	114.33	108.24	111.58	107.82	111.71	110.14	106.92	110.53	110.56	112.07	110.96	113.73	112	108.45	113.56	108.09	110.72	113.65	112.75	108.24	111.69	112.68	111.46	109.99	115.45	114.33	114.07	116.35	111.87	111.95	111.63	112.53	106.37
113.86	111.11	111.79	108.49	111.71	109.67	111.4	110.23	114.57	111.97	111.53	116.44	111.62	113.55	113.05	111.12	114.83	112.54	113.26	112.49	111.21	107.23	111	110.35	112.09	111	112.94	113.2	110.87	111.53	111.4	111.64	111.87	114.52	111.34	110.68	112.31	110.2	111.62	114.55	110.4	115.56	110.03	115.42	112.32	113.03	112.27	112.78	116.24	113.13
117.05	119.06	116.48	117.7	117.9	120.51	117.11	120.03	118.98	117.17	117.69	115.32	118.84	118.22	118.63	117.22	114	117.31	117.77	115.48	116.03	115.69	120.55	117.72	117.53	118.59	117.69	115.23	115.18	112.92	115.65	118.41	116.43	116.27	116.56	119.65	118.27	117.5	116.22	116.69	118.39	116.59	117.74	117.41	120.99	116.34	118.24	119.42	117	116.52
105.79	108.02	103.56	107.16	106.11	106.93	109.26	107.99	107.53	104.29	106.56	107.6	108.38	108	107.51	107.75	106.2	105.43	108.64	106.38	103.63	104.58	107.42	105.97	105.32	103.65	110.49	103.27	106	105.54	106.21	109.17	104.39	107.11	106.08	107.52	107.36	106.8	106.94	104.72	108.21	105.3	108.48	107.35	110.2	103.99	103.28	106.67	105.78	105.09
105.33	109.65	105.5	106.16	105.09	108.76	107.2	108.23	103.12	107.02	107.2	107.84	108.57	106.39	109.08	104.21	107.37	103.49	109.22	104.6	102.98	109.25	105.53	105.86	107.81	109.32	107.77	103.77	108.61	110.69	105.18	104.4	104.32	107.32	107.01	104.18	110.03	105.37	106.8	107.23	104.93	106.74	107.99	104.67	108.78	106.42	110.32	105.94	108	107.11
108.75	108.85	107.79	111.11	110.75	106.83	111.02	108.78	111.91	110.72	109.91	112.4	112.43	108.78	112.21	109.87	108.5	106.72	107.24	110.83	110.71	109.57	109.11	109.23	113.23	109.52	111.6	111	110.02	109.13	114.39	111.17	111.96	111.22	111.85	109.95	111.49	109	111.5	110.05	111.93	112.07	109.86	110.68	112.05	109.99	110.51	109.56	113.8	110.44
111.16	115.33	113.06	110.09	116.18	113.25	112.86	113.18	111.54	113.24	111.99	114.11	114.12	114.67	111.74	114.2	114.52	111.44	112.46	113.68	110.59	115.37	113.38	111.07	113.75	114.92	114.69	110.78	111.73	114.53	113.56	113.57	115.29	114.67	112.89	113.76	113.18	110.95	113.35	112.76	113.09	113.22	114.09	110.99	114.75	113.71	111.93	113.8	114.89	112.48
117.36	115.31	116.88	116.82	119.77	115.53	117.57	117.7	116.2	117.3	115.75	113.03	113.06	118.91	114.72	114.22	118.39	116.56	113.72	115.18	115.27	115.2	116.43	115.72	115.8	116.65	116.4	116.47	116.13	117.21	115.83	116.76	113.36	116.08	117.67	113.37	119.91	115.71	117.19	114.87	112.91	117.97	116.87	116.74	116.38	114.44	118.13	114.33	115.35	117.43
111.53	108.93	112.53	113.11	111.04	108.25	112.66	113.67	108.74	109.21	110.26	111.11	107.85	110.38	108.88	112.52	112.51	112.05	108.75	111.4	112.38	112.72	109.46	114.83	113.13	111.9	113.41	110.88	109.78	110.74	111.85	108.16	107.77	112.4	108.18	110.34	110.85	109.07	108.39	113.2	109.36	107.64	108.27	112.62	111.14	109.16	111.36	112.66	111.84	110.42
112.37	110.67	115.95	110.13	114.57	111.2	111.66	110.72	108.78	110.87	109.54	112.26	113.78	108.2	113.8	111.12	108.32	112.46	112.4	109.32	113.38	110.28	112.53	112.2	112.17	111.05	112.85	113.09	109.75	112.46	112.1	113.29	108.46	111.88	110.7	113.13	110.99	113.34	109.3	109.4	106.54	109.6	111.46	111.14	111.43	112.47	111.58	112.45	111.73	109.3
116.47	115.93	116.19	120.54	118.63	119.51	116.86	122.29	116.74	119.28	117.47	116.59	118.44	115.97	115.32	113.12	119.28	118.17	120.66	117	116.25	119.11	114.18	118.67	116.69	119.88	116.31	114.91	118.43	118.3	116.6	116.93	117.29	119.96	120.26	119.35	115.77	119.56	119.17	115.42	118.52	119.77	114.96	117.21	118.92	118.45	116.12	119.36	117.08	117.23
98.625	99.777	99.117	100.34	98.407	101.56	102.02	96.11	100.81	98.593	103.1	99.192	100.62	101.25	99.517	102.03	100.77	100.83	98.88	99.588	95.477	100.66	101.31	97.287	100.98	102.41	98.276	99.788	99.747	97.692	99.266	98.058	100.03	101.91	99.508	98.006	101.93	100.14	102.23	101.05	96.609	97.42	103	99.258	99.136	99.608	99.344	98.644	100.56	98.526
110.51	111.47	112.72	114.36	110.02	107.61	111.31	112.52	111.4	111.92	112.1	110.82	110.6	112.71	112.54	112.97	112.96	112.08	112.74	110.21	112.7	112.41	112.62	110.7	113.12	111.02	110.79	111.2	112.33	110.36	110.15	112.78	113.94	114.61	114.44	113.19	110.89	113.9	109.7	112.36	114.21	111.42	115.5	108.2	111.77	111.9	114.14	115.42	111.74	109.91
103.5	109.41	103.77	108.09	105.8	108.82	104.29	107.19	104.2	108.37	105.08	107.75	106.35	105.82	105.31	106.43	107.5	105.38	103.79	105.75	107.65	105.77	104.92	105.87	105.52	103.4	108	104.37	105.97	106.86	107.2	107.95	106.5	107.18	106.01	107.11	107.88	107.34	104.55	107.51	107.94	106.53	106.37	106.55	107.57	107.16	105.05	107.99	107.77	106.64
107.51	110.37	104.02	104.98	104.45	107.81	103.29	103.69	105.95	102.58	104.36	109.05	107.9	108.16	105.81	106.89	104.96	104.23	106.78	109.52	108.56	104.31	108.02	106.83	106.13	105.13	104.8	104.43	108.03	103.77	105.38	104.28	106.98	106.1	106.39	103.34	105.91	108.1	107.52	108.29	104.22	107.5	106.92	107.08	106.84	107.56	109.61	104.36	105.32	105.23
104.58	101.73	105.92	101.68	102	100.27	106.33	104.81	102.71	106.53	105.22	105.88	107.3	103.29	107.41	103.06	106.86	105.43	106.33	106.61	104.74	104	105.42	103.86	107.68	103.53	105.23	105.9	105.2	104.55	103.21	105.23	103.79	105.86	105.12	106.03	107.77	101.67	104.73	106.69	105.87	102.27	106.62	106.89	104.28	105.24	107.47	107.34	104.78	106.61
113.27	111.45	110.38	111.43	109.61	112.08	108.65	112.68	115.2	111.79	110	112.73	109.9	107.7	111.8	112.6	109.68	109.15	110.58	111.21	110.69	112.79	108.18	110.31	109.07	108.75	109.37	110.73	109.98	109.69	112.44	109.08	111.12	113.92	110.41	109.26	111.15	112.21	109.4	112.81	111.94	109.18	111.43	109.17	110.89	108.09	110.77	112.22	112.68	110.67
111.07	112.17	112.37	109.27	112.89	109.7	112.79	109.83	108.79	109.2	113.39	110.55	110.41	108.33	111.75	111.38	110.25	112.5	112.34	109.56	109.03	111.87	111.07	113.2	114.38	110.72	111.32	111.78	111.55	112.13	113.17	114.17	114.68	113.09	112.47	111.38	112.37	110.29	110.62	110.44	109.54	111.66	111.28	110.6	109.41	113.73	111.43	117.18	113.18	113.23
104.78	107.72	109.11	104.84	105.12	103.74	107.84	104.98	109.03	102.32	109.02	106.42	106.91	105.21	103.74	102.01	105.05	105.31	108.77	106.46	106.88	103.1	106.73	105.28	105.19	104.46	104.2	104.89	104.95	110.38	107.27	106.79	102.21	106.19	102.44	106.73	107.93	105.21	107.78	108.34	103.84	106.88	107.34	106.32	110.27	101.87	106.39	107.01	105.48	102.67
115.68	118.75	119.56	116.33	115.1	117.34	117.94	115.24	118.86	114.42	118.11	111.57	114.65	115.63	117.14	114.35	116.95	116.83	116.21	116.22	118.91	114.78	117.23	115.34	115.01	115.26	115.26	118.45	117.38	118.59	116.42	115.97	118.05	115.47	117.45	116.3	117.1	117.5	116.68	114.25	114.75	113.17	115.55	117.61	119.89	118.53	116.27	115.03	119.4	116.08
105.46	102.53	103.73	105.23	105	105.05	104.59	106.07	108.15	107.19	104.98	105.45	106.64	104.07	105.01	105.33	105.45	107.07	104.36	103.44	103.14	105.24	108.71	108.05	102.82	106.4	105.41	103.28	108.26	106.72	105.28	105.94	106.69	105.88	106.18	105.62	106.19	104.21	104.94	105.32	105.16	105.79	104.65	105.56	106.41	107.79	105.51	105.72	107.47	104.11
103.78	103.54	107.22	107.83	105.48	105.52	106.78	105.02	105.76	105.82	106.77	103.81	103.82	104.67	106.34	104.92	102.41	104.35	104.37	106.43	106.61	107.5	106.43	108.96	105.36	105.31	105.12	107.8	103.81	105.2	103.94	106.96	105.5	104.23	104.06	106.03	105.54	108.38	104.69	105.93	104.53	103.76	106.77	105.16	104.03	101.91	104.35	106.09	106.87	105.26
105.93	102.08	107.88	106.05	106.63	106.04	106.28	106.86	106.26	104.34	105.89	106.8	107.59	107.21	102.37	109.15	105.73	105.08	105.26	107.24	104.54	105.82	103.18	105.14	108.27	108.18	106.06	105.89	107.58	106.31	106.03	107.09	105.58	105.84	106.67	107.98	105.47	105.43	107.35	107.02	104.27	105.18	106.98	108.66	105.67	106.36	102.32	102.5	106.33	107.51
105.38	106.14	107.72	105.87	105.49	103.3	103.35	107.3	106.87	110.07	106.1	106.46	107.92	103.84	106.39	105.97	107.41	104.34	108.68	106.13	107.59	105.89	104.21	107.44	106.49	108.15	109.02	107.79	105.18	107.38	106.03	103.25	108.66	105.83	106.84	106.66	105.01	107.15	101.46	108.31	106.61	104.69	106.43	106.76	106.35	106.28	106.88	108.28	101.15	104.86
101.2	104.14	101.13	98.361	102.92	100.41	103.49	101.25	100.08	101.04	101.28	99.84	98.158	103.28	99.409	100.87	104.72	101.47	99.945	99.914	99.417	100.47	98.004	96.624	100.21	99.685	102.26	99.579	99.907	97.502	103.25	102.47	99.213	101.47	99.137	100.06	102.86	103.39	100.39	100.47	103.22	100.56	102.1	100.87	101.22	100.51	99.379	101.54	103.8	97.861
111.33	113.2	112.68	114.46	113.4	108.6	111.25	109.63	107.77	111.56	111.44	113.07	115.04	109.95	114.31	111.95	113.14	112.47	112.1	114.1	113.41	111.12	111.88	112.21	110.69	111.07	108.96	113.41	115.23	112.98	112.55	114.1	110.92	112.3	113.71	114.31	109.51	110.72	108.44	110.95	109.04	115.27	111.23	111.36	113.42	114.59	109.12	112.5	112.56	113.25
102.23	105.48	103.44	106.7	103.03	105.14	101.78	103.22	105.64	104.11	103.11	104.01	105.83	106.65	103.64	104.93	101.9	103.85	104.28	109.03	100.38	104.23	107.79	103.64	105.35	103.37	109.52	105.8	103.54	104.64	106.17	102.97	105.13	106.03	105.24	103.91	101.71	104.72	103.73	102.73	105.48	107.18	106.95	103.16	106.16	105.21	104.09	104.98	101.04	106.77
107.7	106.4	106.27	105.71	103.98	105.65	106.81	106.28	107.09	105.67	104.53	105.79	106.09	102	101.95	103.12	103.17	105.05	103.21	109.64	105.57	103.4	102.96	105.96	103.6	104.12	107.19	105.04	106.22	101.8	102.87	98.793	105.83	103.14	102.85	104.66	107.18	104.45	107.2	106.47	105.55	102.09	104.37	106.42	109.47	105.24	102.74	106.27	105.61	103.74
102.57	103.01	105.73	105.05	107.33	107.18	102.19	105.11	102.38	105.82	105.56	100.58	104.65	102.9	104.38	103.65	107.47	104.47	105.03	103.26	105.27	105.56	103.59	102.88	103.34	107.39	107.08	102.6	104.92	105.8	103.12	105.04	106.39	106.2	105.5	104.99	107.93	108.32	104.32	105.79	106.66	103.33	103.81	106.56	107.66	105.21	105.72	103.77	102.07	107.06
116.97	118.29	116.13	117.02	121.13	119.16	114.33	120.57	119.5	113.91	118.24	118.11	117.71	112.45	117.47	120.75	118.42	115.07	122.47	117.66	119.78	118.83	115.83	116.07	120.26	115.71	116.32	113.51	118.28	117.82	117.95	119.83	119.69	119.34	116.03	115.67	116.62	119.51	118.87	119.15	116.03	116.26	116.65	117.36	117.49	118.52	115.4	118.32	119.63	118.16
104.95	107.32	104.12	106.43	106.13	106.32	109.21	105.87	106.15	107.02	106.7	104.73	105.51	105.97	104.98	108.44	106.73	101.78	107.12	103.6	106.58	104.01	107.68	107.77	107.01	100.98	107.05	105.57	106.86	111.07	106.95	102.2	108.86	103.85	104.93	104.43	107.41	107.2	103.26	107.66	105.55	106.32	104.81	107.78	104.64	105.96	107.58	105.71	107.14	104.93
107.32	104.67	104.39	103.39	107.81	107.21	105.04	103.7	108.82	107.44	102.44	106.89	107.73	105.47	104.68	104.16	104.33	104.45	105.58	105.27	104.67	105.89	105.49	106.83	106.69	103.99	105.48	106.4	104.1	107.08	105.72	104.91	103.23	103.54	107.11	109.33	107.3	104.01	103	105.01	107.03	104.98	107.62	105.52	109.04	105.64	104.89	106.54	108.32	107.61
111.68	113.02	114.69	110.78	109.97	115.45	112.76	114.32	114.68	114.38	114.79	112.6	111.85	114.11	115.56	114.14	112.53	114.03	109.56	113.95	113.49	114.12	111.93	113.69	109.99	110.86	111.35	109.55	113.42	114.35	112.28	110.12	111.43	114.01	111.13	113.18	110.11	115.06	113.15	114.01	110.78	115.88	113.34	111.11	112.51	114.58	113.98	114.21	112.04	111.74
104.14	109.12	108.66	107.42	108.02	106.61	106.47	105.76	106.85	107.13	105.91	104.44	107.25	110.24	108.78	108.74	107.41	106.86	107.24	107.54	104.5	107.8	106.61	104.74	107.07	106.25	103.36	108.37	103.8	110.32	105.16	106.98	107.83	108.9	108.57	107.04	105.84	105.31	108.87	104.86	108.28	105.65	110.36	108.46	105.83	108.44	106.21	106.96	104.91	104.51
112.56	110.6	111.35	111.36	111.17	108.74	109.81	112.47	110.15	113.18	110.74	110.52	113.49	112.63	109.94	111.25	111.75	113.87	111.15	106.34	113.12	109.49	112.92	110.74	112.79	109.41	111.37	109.64	109.67	113.45	109.08	108.72	112.44	110.35	110.05	111.35	113.19	109.88	109.77	109.77	111.58	110.28	111.73	115.89	110.51	111.93	110.46	114.37	114.98	109.03
98.535	99.18	99.054	97.367	99.987	99.637	99.642	98.266	99.302	101.03	100.05	97.566	104.05	97.017	98.488	98.809	97.862	99.138	99.666	99.509	98.431	98.826	99.925	100.65	100.89	101.11	97.596	97.8	97.806	103.17	100.71	98.344	99.842	101.03	98.671	99.254	99.275	99.004	101.92	99.424	99.32	102.3	101.07	100.99	98.182	101.6	105.36	101.32	97.303	101
105.02	107.02	109.29	107.16	106.33	104.29	104.96	106.34	106.38	105.29	106.87	106.1	105.52	107.65	104.87	106.37	107.58	106.2	105.25	106.41	108.23	109.37	104.77	108.76	105.77	107.75	108.18	106.78	106.65	105.67	109.33	108.37	105.56	104.77	106.78	106.54	107.84	104.61	109.68	104.48	104.78	105.42	108.68	108.28	104.93	105.84	105.88	107.07	107.18	106.88
98.55	99.117	99.493	101.06	101.71	105.01	101.62	98.973	97.132	98.259	98.99	98.05	100.45	98.981	97.859	96.526	100.66	101.89	101.14	100.51	99.881	98.28	99.651	101.7	99.921	97.473	100.07	98.878	99.119	100.3	99.181	97.891	97.594	100.06	99.387	99.978	102.52	102.16	102.38	100.29	98.958	99.402	98.941	99.609	97.019	99.698	97.917	102.41	100.57	98.069
107.47	106.76	106.98	105.23	106.7	106.93	104.53	105.39	108.37	106.92	107.53	106.53	107.51	107.87	110.15	106.98	106.08	105.7	106.4	109.03	107.9	103.99	105.24	103.69	105.4	107.64	107.79	108.07	104.47	107.13	106.28	105.62	108.24	103.43	107.38	105.31	107.43	106.99	108.39	109.22	106.98	104.74	107.03	107.42	107.32	104.89	107.69	103.86	106.67	103.78
105.29	104.97	107.76	106.14	107.97	106.03	104.9	107	103.95	102.59	106.47	104.43	104.42	104.3	106.44	101.34	107.19	109.02	104	105.44	104.29	103.59	106.94	105.98	105.67	104.21	108.13	106.77	103.54	105.41	105.65	106.77	107.82	107.04	103.09	104.47	105.05	104.01	103.41	104.86	103.65	104.09	107.41	106.27	103.66	106.24	103.64	106.01	106.22	104.61
108.69	112.74	111.67	109.89	109.01	108.74	108.85	109.85	110.77	109.3	108.98	111.42	111.92	108.4	110.86	110.92	107.06	107.48	113.04	109.21	108.81	110.28	112.48	111.94	111.39	111.23	112.99	109.72	110.21	110.72	111.52	110.78	110.01	109.49	110.59	112.5	110.88	110.93	108.57	110.37	110.07	107.26	111.6	112.29	108.57	111.91	110.65	108.87	110.33	112.13
103.61	103.85	102.77	104.82	107.06	105.21	104.56	108.62	104.94	103.45	101.01	102.72	103.03	104.16	104.59	104.6	105.39	105.01	104.55	103.5	102.06	103.91	103.48	103.19	103.85	103.19	106.94	102.89	103.69	106.49	103.7	102.59	103.6	104.19	103.75	103.59	104.86	104.34	101.94	104.1	104.46	105.85	106.12	103.1	103.86	104.1	104.35	101.05	103.46	106
120.71	118.67	119.96	115.7	118.83	117.76	117.31	121.08	119.59	118.43	119.54	116.8	115.96	115.44	117.91	116.92	117.38	120.17	117.94	118.27	119.03	115.35	118.48	120.39	119.06	121.67	115.9	117.45	120.04	119.35	116.5	120.67	116.01	119.1	117.91	117.82	114.85	116.23	119.21	120.96	117.09	115.66	117.34	120.06	117.19	123.67	118.85	118.6	118.59	116.08
100.65	104.12	102.83	105.34	103.32	104.59	108.23	104.8	104.39	103.36	105.16	106.98	107.87	105.69	105.79	104.63	108.77	103.55	105.4	107.54	102.98	105.63	105.75	104.39	103.73	104.47	103.57	103.29	103.02	107.57	104.55	107.04	105.12	103.85	104.84	105.09	106.05	104.47	106.69	100.94	104.38	107	103.8	106.63	107.66	105.24	104.9	99.821	103.19	105.05
106.05	105.85	104.66	106.6	106.16	104.06	104.65	107.29	105.42	106.5	106.7	106.22	104.94	102.83	107.51	104.82	104.06	104.17	102.61	106.51	106.02	108.39	106.75	103.65	103.22	104.69	106	104.1	106.26	106.3	105.84	105.58	106.2	105.6	104.91	105.82	103.52	105.88	106.11	107.39	104.3	101.39	107.81	105.89	106.68	103.19	102.96	106.17	107	105.28
113.38	113.62	110.42	111.75	113.9	114.47	112.27	110.46	112.6	112.38	112.66	111.54	111.29	108.48	111.89	110.71	114.71	113.48	110.98	113.1	109.96	112.12	112.56	109.32	111.28	110.41	114.55	109.92	112.5	110.7	115.72	114.72	110.29	110.33	111.21	110.47	111.35	110.93	109.82	111.25	110.46	110.7	111.46	112.85	108.6	111.67	108.83	112.78	111.84	105.67
116.94	115.77	117.56	114.74	116.77	117.73	112.7	121.11	116.19	117.22	117.03	118.56	116.25	117.15	117.17	120.33	118.6	117.46	118.45	117.96	118.93	116.03	117.57	116.39	116.69	115.69	118.09	116.89	115.84	115.56	117.83	118.94	119.27	119.29	116.71	117.36	117.58	117.28	118.66	118.78	117.79	117.01	120.39	117.26	119.24	119.72	118.16	115.74	116.47	118.97
103.94	105.07	105.94	106.16	102.27	105.13	105.91	101.44	104.07	105.11	106.85	106.27	105.14	104.44	105.21	105.57	103.94	103.58	104.08	106.84	105.71	103.18	105.29	103.47	103.6	106.32	106.01	107.47	104.9	106.96	108.63	103.74	104.57	104.5	105.94	103.1	107.66	102.18	106.43	104.57	107.53	104.06	106.94	106.95	106.7	105.47	106.86	104.52	107.45	106.78
115.61	118.25	118.66	113.77	118.61	115.93	118.17	114.09	117.02	114.37	112.42	117.48	118.05	114.66	120.41	115.19	118.1	114.48	116.32	115.52	115.98	115.38	115.19	116.04	118.36	116.19	115.98	114.37	117.01	118.15	113.28	116.89	117.69	116.38	117.14	116.8	114.56	115.63	114.42	117.16	116.95	115.93	115.73	117.88	117.01	118.19	118.4	116.75	119.86	114.1
105.17	104.59	101.03	105.03	104.76	106.52	103.71	104.78	103.07	104.49	106.38	104.72	102.25	106.33	105.31	106.21	106.48	104.72	107.19	105.58	107.95	105.77	105.33	101.54	103.98	103.84	103.53	108.81	104.13	104.79	103.18	109.49	102.15	105.77	105.03	102.29	105.01	104.14	102.46	105.72	104.52	106.14	105.4	104.55	103.81	105.47	104.38	103.19	104.79	105.1
105.48	107.22	104.02	107.38	105.38	105.91	105.62	105.58	104.47	107.19	105.15	104.21	107.01	103.04	104.74	104.29	106.18	103.91	107.13	107.58	107.24	104.98	105.86	105.21	105.09	105.84	105.09	104.32	107.24	103.64	105.84	107.21	105.55	103	108.89	107.09	105.12	107.01	108.65	107.29	106.3	104.9	102.08	103.87	106.54	102.25	105.69	104.58	105.54	107.23
106.87	107.61	105.99	104.23	106.19	106.4	102.2	104.95	108.22	104.81	106	104.7	104.86	106.94	105.15	106.69	106.94	104.28	105.77	105.65	106.45	106.8	108.79	107.82	105.79	103.9	105.47	102.67	108.56	109.17	108.56	108.28	108.14	106.39	104.72	105.45	104.08	103.62	105.89	106	103.09	106.5	108.64	104.44	107.7	106.56	107.44	106.14	104.17	105.63
110.95	107.66	108.84	109.99	108.9	107.72	112.2	111.25	108.87	111.73	111.79	106.56	109.57	108.78	109.21	110.07	108.92	108.04	110.2	108.57	109.34	109.36	105.21	110.44	112.9	107.57	110.46	109.15	108.62	110.4	109.07	106.5	109.49	109.64	111.58	109	107.26	108.18	111.78	110.05	112.64	109.86	108.67	110.33	107.29	108.19	109.62	109.46	111.72	111.13
99.165	98.556	102.96	100.57	100.24	100.08	106.05	102.13	102.22	100.3	102.22	101.12	102.29	101.1	102.02	99.577	98.252	98.315	100.01	100.35	99.83	101.97	102.5	99.258	97.664	99.113	99.425	100.9	101.46	100.53	100.26	100.42	101.16	101.31	100.72	99.79	99.507	100.83	103.71	100.88	102.29	99.735	100.53	103	98.441	100.82	100.67	102.05	98.278	98.824
96.891	102.69	101.53	98.167	95.901	98.926	99.646	99.876	100.61	100	100.86	99.029	100.66	96.674	99.269	101.39	100.7	99.659	98.36	98.58	99.19	96.684	98.556	99.316	100.04	98.439	101.76	99.5	100.25	99.11	99.635	98.068	95.2	98.577	98.883	102.92	102.91	97.24	101.25	102.12	100.88	97.761	97.758	98.667	100.38	97.841	99.976	101.16	101.75	99.033
100.22	99.935	98.785	102.84	102.07	103.71	97.839	101.29	100.57	99.924	104.22	97.825	100.03	96.962	102.2	102.06	101.63	97.947	101.79	104.99	98.266	101.91	96.106	104.14	99.458	102.85	104.72	101.57	102.28	103.61	99.689	101.45	100.09	98.025	103.1	102.94	103.11	101.63	101.15	103.11	98.882	100.9	100.97	101.5	100.99	105.06	99.193	102.19	98.305	101.39
100.06	96.202	98.572	100.81	101.79	97.784	97.831	102.66	103.5	99.052	97.893	100.7	100.09	101.98	101.91	100.38	102.54	100.24	101.56	100.94	103.49	101.37	101.61	103.72	100.21	99.58	99.666	98.592	97.384	96.829	99.49	101.19	98.069	98.827	101.1	101.46	99.857	101.79	100.53	100.23	100.43	101.14	98.738	99.493	103.77	98.258	102.06	97.625	97.433	100.56
106.62	104.24	107.04	109.15	107.9	105.94	109.17	105.44	104.88	107.95	106.28	107.25	107.2	105.06	106.19	107.23	104.85	108.94	104.82	107.55	108.55	104.36	105.44	107.2	103.16	105.03	104.97	106.58	107.22	106.83	106.89	107.77	106.37	107.47	106.81	105.24	104.74	105.75	107.76	106.25	108.12	106.81	104.05	106.68	105.9	108.11	106.36	107.05	107.59	107.24
102.75	106.13	102.39	102.98	107.6	99.953	107.2	101.35	103.59	105.66	106.27	104.42	106.34	104.06	105.27	105.84	106.5	103.19	102.95	101.96	104.55	105.06	102.58	105.5	105.49	107.7	104.76	106.8	106.75	105.05	105.46	103.49	105.41	104.44	102.87	103.95	104.58	101.34	104.37	108.18	103.47	105.34	103.21	102.65	103.55	106.33	104.06	103.53	105.6	103.88
108.49	107.08	105.1	107.6	105.29	104.76	107.74	105.86	112.87	104.2	106.6	108.5	106.9	108.64	108.87	105.22	106.95	109.08	105.55	107.03	105.29	106.46	109.98	104.02	103.94	105.62	109.84	103.39	109.75	107.22	108.79	108.77	105.37	106.48	107.79	106.18	103.24	106.91	105.38	107.71	107.72	106.06	108.69	105.39	107.56	104.34	107.57	107.33	107.29	107.44
104.28	104.71	105.38	105.15	104.42	104.8	108.49	105.89	106.1	105.94	106.67	104.59	104.84	102.72	107.21	104.16	104.65	106.89	103.44	104.25	106.07	103.7	103.55	108.5	106.31	106.14	102.94	101.85	104.04	105.32	105.86	107.07	106.3	106.41	105.89	101.45	105.9	108.14	103.21	106.54	105.95	107.41	105.72	105.46	104.55	104.76	103.24	107.66	105.98	104.51
115.81	113.72	113.38	111.72	113.06	113.77	109.89	111.96	114.31	112.19	116.24	113.14	112.8	110.18	114.63	114.17	115.04	115.29	111.56	113.45	112.94	111.89	114.56	116.52	114.98	114.35	113.7	117.33	112.83	111.41	112.05	116.73	111.88	112.49	114.42	112.84	110.87	115.94	109.09	111.53	112.96	114	109.52	109.98	115.85	113.53	111.92	113.93	110.8	111.08
107.48	106.87	108.67	105.12	103.67	103.49	105.33	105.3	104.57	108.5	106.66	108.38	106.4	106.17	107.87	102.27	105.39	103.82	105.89	104.4	106.86	105.47	107.27	106.96	105.46	103.96	108.56	105.12	105.34	107.71	104.58	105.95	104.15	105.64	107.24	103.14	105.41	107.15	107.3	105.06	107.13	104.11	103.66	105.06	107.51	103.59	105.7	104.57	105.63	105.58
109.97	112.71	109.96	111.74	112.85	114.15	109.96	112.28	108.94	111.48	110.83	109.51	108.98	108.51	111.75	113.97	112.96	111.85	115.1	111.31	109.46	109.94	111.59	114.14	113.66	110.53	108.5	109.1	109.21	112.12	111.31	111.65	112.79	115.13	111.97	111.82	110.88	112.62	114.01	111.12	111.76	111.02	110.35	113.11	108.95	111.07	113.4	109.73	111.26	115.02
115.37	112.75	112.47	112.69	110.21	111.64	108.82	114.68	110.35	110.36	110.18	112.12	109.94	110.97	110.92	112.71	108.67	110.5	111.55	110.77	109.83	111.36	113.94	112.55	112.53	111.47	113.26	113.8	112.2	111.28	112.73	111.82	113	112.81	113.84	111.94	110.44	114	112.05	109.58	110.82	111.74	111.3	112.35	112.27	111.82	111.95	110.77	110.93	109.4
109.24	105.06	106.88	107.24	104.83	106.69	103.43	104.91	103.21	107.07	109.07	104.85	108.65	105.18	107.86	107.86	107.09	105.67	104.46	105.21	107.04	106.49	107.27	108.16	106.61	106.61	106.88	104.47	105.94	107.52	104.47	106.81	106.55	105.27	108.42	105.47	104.8	104.38	106.69	105.18	106.57	102.57	105.01	108.45	105.56	103.82	105.85	108.78	104.68	108.68
103.76	101.94	101.8	103.73	106.37	104.52	102.92	103.23	107.32	100.6	102.7	103.85	106.41	105.05	102.72	102.07	103.36	105.36	103.64	105.74	105.55	104.84	104.57	107.75	104.83	104.37	104.73	105.71	106.41	103.98	104.41	107.96	105.6	102.48	103.6	100.78	103.64	105.07	105.47	104.69	103.05	104.64	105.36	102.83	105.06	105.4	103.96	100.42	103.86	104.74
102.03	105.09	103.11	104.6	101.34	103.2	102.72	105.76	101.77	107.1	100.22	104.06	106.09	103.95	102.52	104.84	109.04	104.32	104.12	102.31	103.2	104.11	103.82	102.68	104.7	106.89	101.01	105.06	104.31	104.6	104.58	107.12	106.24	106.61	104.64	102.38	103.85	101.64	102.22	101.96	104.19	104.91	103.77	105.01	104.91	101.44	101.88	102.78	103.74	104.17
112.41	113.56	109.97	110.11	110.78	112.18	113.59	114.77	111.44	110.73	111.98	107.34	112.98	110.4	109.97	111.32	112.04	111.17	111.52	110.32	115.64	112.71	110.99	110.33	110.21	114.43	112.22	111.73	111.18	113.62	112.43	111.77	110.8	109.93	112.85	111.96	109.37	112.32	111.74	113.92	111.16	112.7	110.59	110.66	112.11	111.19	109.99	111.46	111.19	113.09
105	106.87	107.75	104.66	105.08	103.12	106.05	106.54	108.48	108.28	109.37	106.67	104.3	105.21	104.96	101.81	105.07	103.11	103.72	106.25	102.75	105.53	106.02	106.66	107.13	105.83	105.55	103.58	105.13	106.04	104	105.28	107.52	105.79	109.29	107.29	103.48	106.65	107.4	105.4	105.24	103.42	106.52	105.69	105.7	108.35	103.92	104.23	102.24	106.18
111.55	112.28	111.13	109.73	111.97	109.06	110	113.9	114.31	110.8	114.72	110.07	109.34	111.66	111.32	112.55	110.8	111.27	110.91	109.86	111.47	112.41	109.98	111.96	113.96	112.11	111.77	114.95	110.67	112.88	108.5	110.58	111.37	110.58	113.15	112.04	114.43	114.46	113.78	109.92	107.02	111.65	113.39	109.86	108.85	111.43	115.4	112.03	109.84	111.09
111.23	110.1	111.66	108.52	107.74	110.05	109.98	111.11	112.94	111.07	109.74	112.32	110.86	109.79	110.34	111.9	108.74	111.71	109.06	113.03	110.19	112.77	113.44	110.21	115.35	108.37	109.22	108.82	111.98	110.83	109.52	112.92	112.58	113.22	112.81	109.92	110.18	109.31	113.42	109.43	111.27	112.35	111.66	110.57	112.23	111.16	110.06	112.32	109.61	114.43
112.73	109.64	109.18	114.87	111.02	112.7	114.76	112.73	111.64	110.68	114.27	112.51	114.24	109.27	110.4	108.39	116.32	110.97	109.36	113.02	113.02	113.72	111.9	113.87	111.23	111.97	113.26	113.59	110.42	109.81	112.34	112.69	111.94	111.69	113.88	110.89	112.68	111.11	111.28	113.45	113.78	112.45	112.06	110.43	113.06	111.14	113.42	110.34	112.17	112.96
106.07	108.98	111.24	109.62	111.96	106.71	109.97	108.91	110.77	109.83	110.42	107.48	113.65	112.46	109.38	110.34	110.69	111.12	111.92	110.69	109.42	114.51	111.71	109.49	108.91	110.82	110.87	107.83	108.35	111.16	108.7	110.26	109.19	111.92	114.06	106.01	108.9	107.56	109.75	112.78	111.73	109.19	113.02	112.09	106.72	109.66	111.14	108.44	112.58	111.96
110.51	108.11	107.97	108.42	109.81	112.33	114.99	110.43	109.69	109.26	107.73	110.14	110.21	108.31	113.16	112.71	109.29	107.12	111.62	111.96	112.96	110.53	108.29	110.13	106.88	107.88	110.19	106.64	108.39	109.24	108.52	109.67	107.69	108.11	107.94	111.02	107.49	112.11	108.87	110.77	110	108.29	109.61	107.28	113.48	110.91	112.2	110.28	110.49	109.73
109.73	105.8	107.46	105.5	106.16	107.16	103.42	106.79	105.69	103.65	106.69	104.58	108.3	108.52	106.77	104.74	106.92	104.82	106.65	108.09	109.13	108.79	107.17	105.52	108.48	108.91	103.2	107.29	106.56	106.49	108.06	107.86	107.64	107.07	106.93	106.65	106.85	108.68	108.06	103.39	106.08	105.51	105.04	105.04	106.67	107.06	105.61	105.2	108.05	104.86
111.06	114.14	110.68	111.67	113.34	108.54	112.06	110.59	108.36	112.08	110.53	112.38	111.8	113.03	114.34	110.95	108.41	112.21	108.79	109.61	109.86	109.7	110.73	110.92	109.8	112.04	110.63	111.17	110.7	112.81	110.36	109.78	109.2	109.07	110.12	110.05	109.73	111.57	112.32	110.04	111.38	112.46	110.62	116.37	113.31	112.15	112.99	110.51	111.48	109.95
109.19	112.76	109.26	113.2	109.57	112.22	110.27	113.68	110.49	111.75	109.13	112.49	112.76	112.59	110.71	112.94	112.63	111.8	109.17	109.79	110.59	110.2	108.51	110.43	111.6	110.38	111.33	115.06	112.63	114.66	111.17	111.19	111.2	112.56	112.49	108.88	113.04	110.34	106.8	113.87	109.28	110.06	111.45	110.51	109.79	110.68	109.62	109.94	110.99	112
104	104.16	102.79	106.68	106.69	107.46	105.53	105.63	105.02	103.33	103.29	104.96	104.9	105.38	106.03	104.35	104.87	102.95	105.11	105.12	107.13	103.99	105.76	104.52	105.39	106.47	106.42	105.87	104.49	104.69	105.51	106.92	107.45	103.47	103.97	103.18	102.79	106.47	107.74	104.41	105.88	105.54	106.91	106.22	102.73	108.61	105.19	107.02	105.83	104.15
99.013	101.68	99.771	102.13	100.19	99.868	99.013	102.13	100.03	103.33	96.95	101.29	99.477	100.8	97.868	99.074	100.54	100.79	100.74	101.71	98.737	103.06	98.286	96.281	99.008	101.58	96.916	100.21	99.645	98.136	101.6	97.492	98.727	99.176	100.2	101.98	97.97	98.828	103.55	98.541	102.23	99.816	102.6	99.843	97.641	100.25	98.902	98.651	100.94	97.267
99.953	97.198	100.17	101.01	100.18	99.962	98.535	102.28	100.05	101.02	99.539	98.633	100.68	95.483	99.673	102.39	102.35	98.959	99.042	97.753	97.535	100.07	101.01	101.3	101.15	97.752	101.27	99.259	99.5	99.627	98.403	100.77	97.12	98.716	97.349	100.85	98.817	98.265	99.308	98.482	98.039	100.24	95.907	100.49	100.35	98.585	99.629	100.85	99.242	101.17
106.35	105.27	108.03	105.52	102.14	106	107.1	104.69	104.72	105.51	103.92	106.2	106.57	105.87	106.11	106.75	103.76	108.91	102.46	105.2	105.88	102.5	105.82	106.16	106.57	106.26	105.92	105.55	107.15	107.76	106.16	103.8	108.63	107.93	106.37	106.89	106.09	103.6	104.86	102.23	102.98	110.19	109.46	109.55	106.38	105.96	102.13	106.64	105.23	107.91
110.24	111.6	109.2	107.8	110.41	112.2	108.52	109.81	110.38	111.32	111.19	111.54	110.27	110.52	109.3	110.09	107.32	110.34	109.53	109.66	105.91	107.15	108.7	108.09	107.86	110.4	111.82	109.87	111.14	109.76	112.04	109.99	110.97	110.17	109.29	111.63	110.05	109.67	109.61	110.59	111	111.07	108.81	110	110.55	113.47	111.86	112.5	109.79	110.81
109.04	111.57	111.92	110.78	112.29	109.22	110.57	108.65	109.19	111.39	111.96	110.96	112.51	111.12	109.42	111.16	110.09	109.83	111.35	110.73	111.27	113.79	112.34	111.94	110.04	108.47	111.54	113.73	113.75	111.12	111.04	110.47	111.8	109.38	109.43	111.85	109.69	110.32	109.06	110.91	110.2	109.84	110.18	109.08	111.52	112.67	108.58	109.12	110.68	111.23
104.73	106.06	107.22	105.71	107.76	106.68	107.17	103.93	104.43	105.01	101.39	109.21	107.67	105.36	105.01	105.82	105.58	105.62	106.52	104.11	105.7	107.28	104.82	106.18	106.85	105.5	107.11	107.58	104.75	103.41	104.75	108.57	105.87	107.15	107.1	108.68	104.06	103.3	106.46	104.06	102.9	104.97	105.79	104.59	108.25	107.04	106.35	107.23	107.95	108.1
101.18	98.462	100.44	99.573	103.17	102.04	97.706	100.21	100.07	102.87	100.4	99.272	101.44	101.38	102.73	99.504	99.473	101.57	101	102.27	102.74	100.37	101.37	101.86	101.48	95.38	100.96	99.416	101.19	100.82	99.949	101.7	99.971	100.24	101.02	100.51	103.61	100.72	101.26	101.03	98.827	103.05	100.66	98.093	101.72	101.03	99.521	103.25	100.44	100.26
97.817	100.63	97.435	100.26	99.42	100.64	97.82	100.74	101.14	103.18	103.8	95.773	101.04	98.749	100.13	101.43	99.174	97.078	102.45	101.43	98.243	97.64	100.67	99.571	96.214	96.155	99.461	98.545	95.912	98.992	102.12	104.14	100.86	102.06	100.86	101.08	99.743	100.62	100.12	99.159	97.912	100.26	96.164	100.25	97.835	100.33	100.86	100.27	99.015	101.07
102.94	106.26	106.74	107.78	104.07	106.84	106.53	105.71	107.26	104.94	106.99	107.56	110.14	104.2	106.44	104.46	105.28	106.55	107.72	109.09	106.17	107.69	104.58	105.68	103.74	104.64	107.02	106.12	106.81	103.87	105.33	107.81	105.55	105.38	105.64	106.09	102.83	106.24	103.23	108.96	106.93	107.15	105.79	103.79	105.14	106.82	104.35	104.51	104.89	104.89
106.91	105.33	104.67	105.33	102.54	103.56	106.85	105.14	107.68	105.85	104.09	104.17	103.25	106.88	102.48	109.41	106.99	105.17	107.02	105.01	103.79	105.43	106.12	104.28	102.65	102.23	107.4	110.29	106.27	104.51	104.7	107.01	105.4	106.63	106.47	106.56	105.3	108.65	105.88	104.24	109.13	105.45	104.34	106.05	105.19	104.71	104.55	105.6	105.43	105.06
120.78	118.93	118.55	115.08	118.04	116.36	119.02	119.65	118.44	117.86	116.87	119.87	118.68	117.99	118.95	114.22	118.54	112.2	117.64	115.98	118.74	118.36	118.6	119.37	116.29	117.71	116.31	118.58	118.71	119.43	116.24	117.96	120.66	117.41	118.3	120.2	118.07	116.31	121.26	115.03	115.95	119.77	113.88	115.89	116.4	119.41	117.29	117.77	116.25	114.15
105.02	110.91	108.55	104.27	102.97	103.56	106.62	108.45	107.15	106.98	106.75	104.66	105.13	105.94	103.39	107.66	106.66	104.37	104.85	105.05	105.28	105.96	106.66	106.5	108.55	106.48	106.46	108.91	109.92	107.88	108.12	107.31	104.37	106.75	105.81	105.86	106.15	106.78	107.92	105.1	107.01	105.93	107.59	104.74	105.55	105.43	106.31	102.2	106.33	105.15
102.17	99.684	100.7	100.87	99.76	102.94	100.63	99.872	101.2	100.72	103.64	100.12	100.96	100.41	100.17	102.13	100.12	103.27	100.41	99.266	101.7	98.847	99.612	99.231	98.333	98.571	101.4	98.698	99.365	99.744	98.01	101.63	98.029	104.88	102.31	101.45	99.424	101.26	99.672	100.91	103.25	98.357	102.88	101.85	97.142	100.9	100.41	100.91	100.75	102.19
98.959	100.12	100.04	96.323	102.1	103.06	101.34	98.889	102.03	102.84	98.541	98.36	101.06	99.335	96.288	99.308	102.62	99.879	102.41	100.35	102.35	100.21	103.42	100.57	100.59	100.02	102.32	101.23	101.52	100.57	100.82	101.19	98.263	100.41	101.63	101.23	98.487	105.55	101.66	100.78	100.37	98.332	98.632	100.56	99.742	101.06	98.635	97.735	103.23	102.03
106.18	107.35	103.02	102.8	103.7	106.26	105.98	107.15	103.09	102.01	102.79	104.96	105.29	104.25	104.27	105.81	103.88	108.19	103.09	107.07	106.39	103.34	108.14	107.58	106.74	103.5	102.53	103.94	106	102.97	104.72	106.1	105.7	105.71	107.7	109.14	104.06	107.11	107.55	102.89	100.64	109.59	105.37	106.66	105.3	103.31	101.94	105.23	106.24	103.35
102.41	104.91	106.16	106.75	104.05	104.97	103.5	106.99	102.36	104.79	105.06	104.17	103.35	105.77	103.96	102.72	103.08	102	104.65	107.33	101.45	104.48	104.02	106.53	104.95	105.82	105.21	96.914	104.17	102.92	104.05	101.83	102.79	102.73	103.06	101.31	103.77	106.18	103.79	103.19	102.73	105.4	104.99	103.37	99.588	104.59	106.01	104.02	102.92	106.53
110.48	111.36	110	111.82	109.23	109.53	108.91	113.94	112.82	110.04	111.36	110.39	110.33	110.88	110.52	109.18	110.96	110.5	114.5	110.61	110.27	111.96	112.6	109.75	110.22	109.11	110.4	110.67	110.49	111.98	112.74	112.13	110.99	112.08	113.92	108.13	112.8	109.11	111.03	111.19	113.58	111.45	112.53	109.68	108.6	110.76	108.91	111.2	110.21	109.74
100.31	101.09	102.47	101.39	99.264	98.044	103.01	100.66	101.61	98.785	99.885	103.75	99.384	103.01	99.759	101.61	99.589	102.64	103.36	98.102	98.572	99.822	100.46	102.44	101.85	101.48	101.09	99.898	101.6	98.837	101.24	99.792	96.503	99.995	102.53	100.65	101.27	98.859	100.43	102.3	101.34	104.22	102.93	101.11	103.85	102.14	100.33	103.33	102.81	99.976
101.86	99.254	101.89	101.44	102.08	102	102.38	100.02	100.27	97.93	98.762	100.05	101.33	98.46	102.16	101.73	103.79	99.053	102.86	101.14	101.52	98.626	101.19	103.87	100.9	102.28	101.26	101.83	100.13	102.37	101.39	98.985	103.36	102.04	99.987	99.68	100.43	101.32	96.985	104.13	103.19	101.18	100.88	100.95	103.55	98.255	101.86	101.11	100.99	103.47
109.15	111.74	110.17	110.18	111.5	111.07	107.29	108.01	113.49	111.39	107.21	111.87	109.78	112.61	112.66	107.48	109.89	110.53	107.97	110.94	110.29	108.65	107.69	110.66	110.88	110.31	107.68	111.71	107.4	110.45	108.27	108.95	108.13	110.46	112.8	110.64	105.61	112.15	107.37	111.61	107	109.61	111.22	110.15	110.98	113.36	109.5	110.07	109.72	109.51
97.359	100.68	99.575	100.52	97.629	103.13	102.85	100.46	99.079	102.8	97.107	102.56	99.089	98.93	97.332	100.44	98.569	100.76	104.11	100.89	100.13	101.63	100.82	100.68	103.49	99.339	98.765	101.56	99.677	98.89	99.738	99.746	100.59	102.31	100.25	101.28	98.459	101.86	98.106	101.28	99.879	98.885	98.483	98.151	104	98.08	100.94	103.53	99.083	96.957
105.23	105.06	106.92	105.94	105.5	105.24	106.44	107.38	104.68	105.43	107.22	107.23	105.31	105.68	101.33	106.39	105.31	107.31	105.97	106.08	102.29	102.35	102.18	104.85	106.18	106.84	104.87	103.13	106.13	107.1	103.18	106.53	104.89	103.26	106.67	107.21	104.69	104.31	108.07	106.74	105.77	104.15	106.31	105.4	105.72	108.01	104.42	105.49	108.45	106.58
104.36	107.49	103.45	104.48	103.67	102.59	103.31	105.94	106.92	104.26	105.08	102.67	102.12	104.37	106.08	101.85	105.76	104.11	104.32	102.06	102.17	102.92	105.85	99.667	106.7	102.35	102.64	103.99	101.14	105.07	104.03	106.06	102.83	102.63	102.52	104.73	103.59	104.31	103.28	100.96	103.6	105.1	105.2	104.99	104.67	104.98	106.01	106.22	103.29	102.72
105.12	105.53	109.54	106.53	108.19	104.49	105.34	104.51	103.56	105.74	104.56	105.39	104.34	100.82	105.66	104.68	107.02	104.3	104.54	106.16	108.3	107.95	104.01	103.18	104.46	101.74	98.751	106.32	106.2	108.4	101.55	107.84	104.61	105.15	106.69	105.39	109.29	108.25	105.2	102.86	106.56	107.24	106.01	104.47	106.23	103.92	104.25	103.96	103.75	104.46
100.76	98.752	100.34	100.84	96.086	99.405	98.505	102	99.743	101.2	98.246	100.02	100.5	97.426	98.829	99.533	103.04	100.71	102.32	101.79	97.545	97.062	98.521	100.91	98.015	97.704	97.955	98.677	101.15	100.4	101.28	97.607	98.384	100.02	99.545	96.263	98.161	100.32	100.68	100.82	98.483	102.22	99.944	102.09	101.45	100.6	101	99.483	98.734	97.896
109.02	110.94	106.33	108.49	107.04	112.25	109.01	111.84	110.54	108.38	109.42	109.88	108.42	109.47	108.74	107.94	108.99	110.81	111.28	110.02	110.89	111.47	109.84	111.49	110.26	108.95	110.65	108.56	110.34	107.61	110.25	112.4	109	110.21	110.74	107.72	105.94	110.53	110.74	109.54	111.62	111.56	109.6	107.03	108.14	111.01	110.34	112.75	108.75	110.42
106.16	105.35	106.09	105.86	107.82	106.44	106.38	103.23	108.93	106.64	105.25	104.98	102.42	103.8	102.34	107.45	104.81	105.81	103.91	106.35	107.16	106.69	103.69	107.32	107.06	104.59	103.86	104.69	106.21	105.45	106.13	105.76	106.6	104.93	105.22	107.44	103.56	106.88	108.7	107.45	102.89	104.98	104.06	104.19	106.57	102.25	102.74	104	106.03	105.61
113.16	110.81	112.04	114.27	109.84	112	112.83	113.31	113.32	113.81	113.74	109.81	111.7	107.9	109.93	110.58	109.58	111.34	110.35	110.56	114.53	110.93	109.74	109.66	113.57	110.8	109.73	111.79	112.15	112.64	111.85	111.4	111.97	114.68	112.71	112.8	110.6	115.02	110.22	109.72	114	112.73	116	108.58	111.7	108.53	109.76	109.06	112.72	109.73
110.51	111.26	111.61	112.65	107.45	106.94	109.87	109.99	110.88	106.39	109.71	110.14	112.72	110.91	108.29	110.17	111.57	112.54	109.69	109.35	107.21	109.58	113.73	110.01	113.06	109.34	112.85	113.68	110.74	109.38	108.23	109.62	108.61	108.38	109.15	107.14	111.65	109.72	109.16	110.22	106.81	111.68	109	110.79	110.42	109.9	110.97	110.04	113.18	111.67
105.46	105.89	103.8	106.38	104.75	108.7	103.91	104.17	108.47	108.59	104.64	106.17	103.66	108.2	105.2	106.41	105.25	105.71	104.82	106.86	110.1	106.56	103.94	107.69	108.31	108.99	103.21	109.01	107.95	105.9	105.5	107.51	104.83	106.7	104.48	106.7	103.75	107.26	107.7	106.81	105.34	107.6	107.25	108.35	104.47	108.73	109.41	107.64	105.39	106.09
101.73	102.02	101.47	101.26	96.082	99.567	98.926	101.19	103.16	101.86	100	101.04	99.428	99.012	101.73	98.962	98.618	101.68	98.224	97.157	101.67	99.994	100.6	101.69	98.75	103.32	101.62	100.62	102.62	103.26	98.628	98.101	97.367	98.321	98.344	100.78	97.845	96.926	99.972	99.96	102.82	100.43	100.99	97.52	100.44	99.928	102.04	102.14	99.22	102.91
102.04	105.02	106.82	107.11	106.43	104.42	106.97	102.31	104.52	105.22	105.01	105.78	103.34	104.07	104.59	103.85	107.63	106.67	108.12	103.19	106.07	104.75	103.55	104.39	103.52	103.74	102.13	104	105.08	105.16	102.77	105.97	105.97	104.91	107.03	102.56	104.13	104.56	104.94	103.18	101.27	108.66	105.6	104.46	106.22	102.37	102.92	103.57	103.01	104.6
111.87	112.02	113.82	112.36	110.98	111.78	111.14	114.58	114.22	116.61	116.39	110.81	113.71	113.65	112.33	114.63	115.35	115.08	112.66	114.11	113.58	115.68	112.47	114.21	116.19	113.9	111.93	111.45	114.4	112.05	114.29	111.57	110.32	116.39	112.08	111.03	111.25	110.96	113.77	112.47	113.21	114.15	111.09	112.96	113.4	112.52	114.15	111.79	113.91	115.74
104.3	107.28	108.99	105.78	103.72	106.74	105.5	105.44	105.54	106.11	106.3	109.17	105.74	103.94	104.12	103.64	103.67	105.79	104.83	105.16	105.09	105.15	104.92	101.71	105.99	106.22	107.55	106.92	108.46	103.9	107.64	103.44	104.66	108.07	104.16	103.7	108.69	102.9	104.28	106.21	106.44	108.36	103.15	108.15	108.14	107.77	104.4	104.72	101.45	107.6
113.01	111.93	110.23	109.62	110.32	110.79	108.42	107.41	111.54	110.78	112.52	110	108.97	109.33	112.06	109.41	113.92	109.35	109.36	110.47	112.45	112.63	109.17	112.54	111.85	109.28	112.25	110.46	112.17	111.33	110.91	108.16	111.3	108.89	112.39	106.07	110.31	110.04	110.57	110.08	111.44	111.2	113.06	107.51	113.62	112.61	111.32	109.34	110.57	110.75
106.25	108.4	105.18	109.84	105.27	106.36	106.14	106	109.4	107.29	107.15	107.74	103.66	109.44	108.98	107.19	110.03	107.91	105.64	104.73	105.45	107.99	105.81	104.02	106.77	109.74	105.24	107.2	108.75	110.72	105.52	105.87	105.98	108.24	109.62	106.59	109.9	109.21	106.48	109.5	104.55	106.33	107.04	108.5	106.29	105.45	107.26	108.77	107.32	107.04
102.97	106.28	104.48	105.52	108.26	104.92	103.4	103.17	103.86	103.09	104.11	108.19	104.93	104.41	105.75	103.26	106.91	106.9	107.34	107.04	107.25	106.5	101.62	107.23	106.28	103.26	107.48	103.59	104.16	107.61	104.92	103.55	107.88	104.35	105.18	105.94	106.72	106.83	105.87	105.81	103.92	107.61	105.26	102.48	102.23	105.18	104.66	105.32	107.02	103.22
104.12	104.72	107.98	106.87	105.26	101.31	105.69	108.16	106.36	108.41	108.46	107.44	106.52	105.26	106.38	105.74	107.04	102	106.69	104.64	106.65	106.1	105.18	107.57	105.79	106.79	104.73	105.47	105.24	107.59	107.24	103.23	106.17	106.77	105.09	106.9	106.55	106.07	105.4	104.18	106.8	102.36	106.39	105.25	105.82	103.98	105.15	105.49	104.23	107.65
108.65	113.71	110.26	112.11	107.15	113.48	111.08	111.19	112.98	113.95	111.84	113.14	112.88	111.47	111.19	112.69	107.14	112.83	109.48	111.75	109.27	112	111.68	111.47	108.63	111.44	110.35	112.64	114.24	109.41	108.52	112.37	109.82	111.47	109.57	109.22	114.33	117.49	110.98	109.92	114.34	109.18	110.48	113.12	110.53	114.31	114.25	111.36	111.49	109.43
101.56	106.85	102.92	102.69	106.88	105.52	104.89	104.36	102.88	105.62	101.08	102.18	103.16	103.04	105.97	105.79	104.85	103.71	103.47	103.59	105.67	104.62	104.05	104.57	107.17	102.76	104.09	103.7	105.15	99.541	103.85	103.51	104.92	107.74	103.31	105.45	104.46	103.46	105.19	105.69	104.13	102.91	106.57	103.6	107.66	103.93	101.93	105.29	106.27	101.46
100.6	103.39	105.92	104.86	104.49	102.36	107.14	103.1	104.22	104.22	102.2	107.15	102.95	104.31	106.18	104.58	103.95	104.91	102.99	105.92	104.2	109.55	104.13	104.83	106.57	102.7	105.19	104.16	101.44	101.1	105.52	105.19	102.44	105.28	105.51	103.55	102.94	104.5	106.73	101.61	102.5	100.18	104	102.2	104.79	104.85	105.5	105.82	104.22	104.22
105.78	105.37	104.74	108.57	101.24	107.29	103.82	104.89	107.82	105.6	108.52	103.87	104.96	103.17	101.79	106.22	105.69	105.74	106.65	106.4	106.46	104.53	105	104.11	105.85	103.84	106.03	104.09	106.86	106.28	106.56	104.78	104.84	107.28	106.25	104.41	106.07	106.56	107.06	106.44	103.85	104.73	106.04	105.73	104.06	105.5	104.28	104.63	105.65	102.59
106.34	104.01	106.2	106.73	106.17	101.37	107.2	106.02	105.65	103.47	106.42	107.12	108.67	105.06	109.07	107.93	105.99	103.64	102.91	102.52	107.89	107.17	102.54	105.57	106.34	105.98	105.61	107.02	104.61	105.27	104.94	108.59	107.77	107.16	106.09	107.33	101.92	107.39	104.53	106.7	103.18	105.72	108.39	107.17	106.42	102.73	105.56	106.58	105.6	107.44
105.36	104.06	107.02	107.3	105.78	105.02	106.46	106.84	106.29	108.19	106.52	108.85	104.9	105.67	103.37	109.83	104.48	107.5	105.58	107.01	104.31	106.56	107.95	107.13	103	105.64	104.29	106.55	108.73	108.21	104.95	104.07	104.77	103.84	104.57	107.29	106.54	105.31	106	109.32	104.55	103.82	105.6	104.28	102.47	107.18	106.27	103.71	108.95	106.16
108.21	105.47	106.95	106.9	104.27	107.44	108.08	107.48	104.32	105.65	104.74	106.05	108.51	105.5	104.58	109.28	106.76	104.84	107.06	105.61	102.64	101.81	107.04	102.33	105.55	105.23	107.83	105	105.19	106.2	108.19	105.6	104.03	106.47	107.35	105.54	106.75	104.31	106.63	105.6	101.98	105.14	103.82	107.73	108.26	103.57	105.54	107.13	106.38	106.35
104.59	104.22	104.54	104.97	109.48	102.88	105.81	106.48	102.67	107.62	106.62	103.95	103.09	108.08	107.69	105.97	102.94	105.46	107.92	105.04	104.28	108.52	105.93	104.7	105.95	106.51	106.94	103.64	107.81	102.8	107.39	106.55	103.13	106.45	102.67	105.96	104.18	107.43	105.44	104.96	105.16	104.88	108.64	106.03	105.1	104.62	104.44	105.82	107.34	103
116.75	114.81	120.6	119.19	118.99	116.88	115.49	117.45	115.34	117.31	119	116.63	115.43	118.98	115.02	121.06	115.05	118.81	117.09	116.79	116.49	116.57	118.91	117.36	118.01	119.95	113.91	116.62	116.62	120.38	116.02	117.05	117.19	118.2	122.74	115.69	117.57	119.72	117.77	117.11	117.52	118.69	122.34	118.76	115.91	120.6	118.83	117.38	116.65	117.08
113.08	111.79	110.28	107.45	115.29	111.21	112.16	114.28	112	112.44	113.74	114.4	112.63	110.45	113.3	115.82	115.18	112.54	114.58	111.07	113.17	112.94	112.52	109.98	111.59	114.94	110.91	111.04	115.47	109.45	115.08	111.68	111.97	112.8	115.32	110.3	114.5	114.38	115.87	113.36	115.43	113.9	110.51	115.28	116.18	113.38	113.44	111.78	111.32	111.77
106.18	108.19	106.03	104.16	105.59	102.89	105.87	104.76	105.13	105.58	104.41	105.92	106.71	106.97	103.52	107.3	104.93	106.6	104.59	104.43	105.96	102.37	105.82	108.88	106.37	104.48	108.08	104.19	108.35	106.85	106.63	102.81	105.75	105.87	102.32	102.11	105.85	103.61	103.41	104.8	108.39	105.26	106.39	107.31	106.88	105.39	108.27	105.96	104.89	107.84
105.7	105.05	104.67	105.49	107.63	104.77	104.65	106.8	104.96	106.61	104.14	105.09	106.06	104.66	105.13	106.87	107.66	107.66	103.89	107.96	107.87	104.76	106.33	107.02	105.26	105.2	106.53	106.46	106.85	105.72	107.9	105.13	107.12	104.75	106.78	103.54	105.53	104.7	106.55	106.06	103.47	106.78	105.24	107.78	107.61	105.14	106.86	105.68	103.99	105.67
104.37	106.65	104.98	100.52	103.51	107.88	106.66	105.68	102.67	102.76	105.28	105.82	107.26	106.13	102.13	106.57	106.95	102.84	108.76	101.77	105.1	101.22	105.88	103.56	102.11	103.42	104.69	105.4	104.25	107.33	105.15	100.28	105.06	103.45	103.2	101.59	103.19	108.11	106.86	104.59	105.29	102.88	102.15	106.39	103.8	103.67	105.05	107.1	105.68	104.04
99.493	100.66	100.98	100.69	97.694	100.99	98.037	104.47	101.49	101.75	101.66	100.05	97.821	96.982	99.196	98.622	97.492	98.212	97.362	101.52	96.884	100.72	100.09	100.18	97.721	101.23	100.2	96.894	99.819	99.716	100.38	99.534	97.408	99.964	100.76	98.419	98.66	98.442	99.312	98.541	98.365	102.43	100.64	98.128	97.192	101.27	100.11	99.511	100.47	100.76
112.51	111.88	111.98	110.63	114.47	112.85	115.71	111.5	110.89	110.82	111.47	107.66	110.28	112.54	112.33	110.38	112.76	109.72	108.75	113.12	113.65	112.9	112.03	110.02	110.29	112.97	109.47	110.69	109.94	109.16	113.57	109.37	111.96	111.73	110.75	111	110.03	110.85	109.51	112.56	111.37	113.16	108.61	110.81	112.14	111.11	109.31	115.15	109.05	109.98
105.4	108.27	105.43	103.72	108.14	108.1	105.25	106.52	106.95	103.51	105.78	104.05	108.43	107.7	105.96	107.83	101.23	104.15	104.2	104.52	104.85	109.39	105.05	106.78	104.4	105.05	106.19	107.82	104.54	107.37	106.87	106.18	106.03	104.98	108.41	105.22	104.83	106.54	103.64	105.45	104.74	106.15	106.73	106.29	101.13	104.66	104.79	106.42	103.6	105.02
104.66	105.86	108.5	106.12	108.4	106.72	108.81	107.29	104.33	105.62	101.18	104.56	106.84	107.02	106.38	106.63	108.1	106.4	104.62	109.63	104.34	107.35	105.22	103.7	107.59	108.25	108.16	106.8	103.15	107.55	103.48	106.77	107.13	105.78	105.3	102.92	106.84	107.45	102.99	107.13	104.92	105.08	107.52	106.11	107.52	106.45	107.15	109.99	109.42	107.71
108.91	103.18	106.21	104.95	106.13	105.69	104.51	105.16	103.17	103.64	105.35	103.15	103.97	105.94	105.12	105.86	104.14	105.97	109.23	106.17	106.1	107.18	106.81	105.4	105.28	107.13	104.91	103.1	104.77	104.85	104.15	102.61	103.37	102.09	104.63	105.66	102.89	102.49	104.09	106.41	107.15	103.45	105.15	102.67	106.16	105.84	105.38	105.19	107.37	105.85
111.84	108.86	110.44	107.32	109.95	111.64	111.83	108.73	110.69	110.15	112.33	111.18	109.64	111.17	109.49	111.24	108.88	108.16	108.08	110.35	111.16	111.22	108.03	107.28	107.05	113.73	109.67	107.21	111.55	110.42	112.21	108.99	110.07	112.53	111.22	107.74	110.38	106.53	112.75	111.59	111.92	107.59	108.62	108.49	109.21	108.79	109.48	109.64	107.12	110.14
101.74	102.31	106.79	106.32	102.57	106.59	107.81	106.64	105.44	105.48	105.59	104.1	106.62	105.63	110.2	104.22	104.7	106.84	106.19	105.02	105.76	107.37	105.61	105.98	104.56	103.76	102.37	105.34	103.88	106.11	105.63	106.25	103.32	103.55	103.33	105	105.9	104.58	105.06	103.14	105.22	103.53	105.78	101.37	103.77	103.38	106.05	105.37	103.49	101.85
111.9	111.28	109.39	113.62	111.84	110.76	112.99	108.39	109.11	109.95	111.82	110.85	110.88	111.98	110.57	114.45	111.69	109.64	112.84	107.92	109.68	110.58	112.91	112.72	111.16	114.35	111.04	113.54	110.29	112.17	111.56	110.44	108.54	110.27	111.84	112.3	112.91	111.59	110.5	110.35	109.58	111.35	111.75	111.46	113.49	107.97	109.63	111.68	110.16	110.62
110.57	112.18	109.55	112.17	111.39	110.16	109.77	110.5	110.61	112.41	112.22	110.29	113.88	113.32	112.88	111.29	112.02	109.66	112.05	112.52	110.7	115.38	112.41	108.67	112.51	112.99	110.56	109.98	112.32	110.9	113.93	111.12	110.33	110.71	111.63	111.29	108.76	110.81	110.53	109.5	111.33	113.35	110.94	110.9	108.35	111.91	111.47	109.68	109.73	109.03
95.587	102.16	101.65	98.248	101.46	100.16	100.79	101.88	102.64	100.37	101.42	100.92	104.37	103.87	101.76	99.09	102.07	98.792	99.187	101.07	102.22	101.42	100.18	102.04	102.42	103.54	99.12	101.39	99.915	101.48	103.83	100.28	101.31	103.3	98.252	102.83	101.23	99.725	100.71	99.962	97.766	100.51	101.42	102.15	104.09	102.62	99.897	100.99	102.27	102.89
109.2	112.58	113.34	116.55	114.74	111.48	108.94	112.29	111.42	113.28	114.23	113.51	112.98	112.44	111.9	114.06	109.44	111.4	110.8	111.18	115.89	109.73	111.15	110.43	112.37	114.39	112.32	108.36	116.18	111.69	114.81	113.87	112.95	110.91	112.07	107.93	111.86	113.09	112.36	112.8	112.21	111.23	111.55	110.57	110.62	111.99	109.4	113.83	112.83	112.55
100.9	98.704	98.749	104.66	100.94	102.51	99.832	100.49	98.307	102.56	101.05	98.825	99.974	101.83	102.21	97.663	96.989	101.36	99.209	96.727	101.31	99.349	101.92	97.535	100.45	101.12	98.484	99.081	98.935	96.533	100.68	99.976	101.29	99.907	99.935	95.587	99.819	98.631	98.685	100.22	101.61	100.31	100.46	100	99.017	99.581	96.492	99.557	98.997	95.375
107.12	104.43	107.2	108.24	111.18	106.91	108.87	105.06	103.88	107.86	108.56	104.76	107.96	106.6	105.87	109.51	106.61	106.08	105.76	108.69	107.15	107.2	108.77	104.71	106.61	108.03	109.95	104.81	107.32	105.93	107.51	105.65	105.96	107.66	104.47	108.36	108.85	107.07	108.92	107.97	106.22	106.83	106.31	107.94	104.84	105.75	105.66	106.25	109	108.69
110.44	113.16	115.07	111.28	114.15	113.88	113	112.47	111.64	112.24	112.39	113.7	110.99	112.93	116.33	109.34	112.94	112.84	112.53	111.87	112.81	111.96	112.47	112.42	112.02	111.99	111.23	109.12	113.56	112.61	113.75	114.22	114.14	112.07	114.73	113.94	113.33	114.83	113.22	113.93	111.67	112.22	112.17	113.44	113.65	113.43	112.47	112.53	111.1	113.82
104.7	105.05	106	104.87	102.54	105.15	102.66	102.92	104.36	103.86	106.61	103.32	101.66	108.94	107.26	104.27	108.38	105.14	104.64	106.73	103.89	103.83	104.32	104.59	106.71	102.29	104.24	104.57	104.8	107.06	101.79	104.09	103.56	104.97	106.82	102.78	106.44	105.09	103.5	105.98	103.39	104.89	105.85	103.99	105.5	101.58	106.64	104.64	102.17	103.32
100.94	101.31	98.304	97.997	99.018	94.898	99.366	100.34	97.967	102.52	99.435	99.14	101.05	97.544	101.54	99.356	102.67	98.019	98.323	99.541	103.44	98.598	98.232	100.51	99.191	97.35	101.75	99.989	96.817	101.52	97.217	97.741	98.651	102.91	100.06	98.61	101.6	98.526	100.07	99.572	101.36	100.4	101.67	98.863	100.24	99.324	102.99	99.884	100.82	100.09
109.38	112.37	112.65	109.75	110.92	111.17	111.73	109.8	113.07	112.26	111.77	112.9	113.32	111.81	110.45	111.33	109.26	111.95	114.55	108.3	112.27	107.78	112.44	107.69	110.74	110.9	112.32	111.62	113.3	109.83	110.87	110.32	109.13	111.41	112.93	109.7	112.19	110.68	111.17	109.93	111.25	107.71	108.99	111.77	111.97	114.26	110.75	112.24	107.71	114.75
102.46	106.6	106	103.88	107.98	106.9	105.78	107.21	106.1	106.67	108.2	102.12	105.48	106.09	103.98	103.1	106.26	106.53	104.53	107.06	107.05	106.54	105.36	105.99	106.38	105.43	105.72	109.57	106.84	105.06	108.08	106.5	107.47	106.55	105.64	107.88	105.03	104.48	103.67	106.7	105.7	108.87	101.8	106.38	104.39	105.69	105.26	107.29	105.63	106.2
106.79	107.32	104.64	107.77	108.17	105.21	105.96	107.2	108.09	105.59	107.24	105.43	108.76	107.35	106.93	103.92	107.53	106.68	106.06	109	106.56	108.19	108.42	105.25	107.25	108.43	105.56	104.88	107.66	108.24	108.06	106.11	105.7	106.53	105.92	104.33	105.65	106.31	107.73	106.81	108.81	106.59	102.11	104.36	109.22	107.25	107.05	105.85	108.59	105.04
109.5	103.69	106.55	103.41	103.74	103.2	104.63	107.61	107.6	107.06	108.02	104.73	106.53	105.01	103.97	103.6	106.14	105.83	108.1	105.27	107.35	105.11	102.99	103.98	106.43	106.9	106.02	103.71	108.67	104.78	108.67	105.64	105.08	103.63	105.92	104.75	107.32	106.04	105.75	106.38	104.37	103.48	103.45	105.13	106.64	106.04	102.63	107.18	106.74	103.78
114.53	113.8	115.43	116.26	117.6	119.31	117.11	115.65	114.11	117.11	116.9	114.51	114.66	115.3	114.98	115.63	115.9	120.15	113.84	116.69	118.22	118.75	117.98	114.4	116.32	118.24	113.89	118.9	118.74	116.06	119.17	113.54	114.99	113.48	114.91	117.63	117.14	114.54	115.58	118.29	118.3	116.27	116.22	116.56	116.89	119.36	114.87	115.16	116.61	114.77
108.68	110.08	105.81	110.33	110.55	111.04	112.68	116.36	112.77	110.44	111.22	110.04	107.95	113.59	112.58	111.5	113.3	112.22	111.89	110.84	113.16	113	111.99	109.37	110.02	111.34	113.37	110.71	112.37	111.27	110.62	113.32	111.69	111.21	114.38	110.73	115.27	111.33	114.47	110.73	111.74	111.2	111.79	112.91	112.91	112.94	111.89	108.98	110.44	113.88
114.18	116.79	114.73	118.24	117.84	115.5	117.16	118.14	118.15	116.51	118.93	115.81	116.08	118.93	114.5	117.28	115.81	117.06	116.25	120.83	118.08	117.49	118.96	116.12	118.22	119.26	119.16	117.22	114.87	117.87	115.21	118.61	117.99	120.35	118.56	117.13	117.26	116.27	117.47	119.92	118.81	119.74	118.63	116.37	117.49	118.24	120.05	117.11	118.87	120.3
107.73	104.39	103.57	102.4	105.14	106.68	105.09	102.85	106.11	105.3	105.72	104.02	105.85	105.37	102.48	104.99	105.74	102.5	105.48	105.51	106.48	104.93	106.83	107.38	106.66	103.82	105.05	104.51	106.18	103.85	103.97	105.96	105.37	105.83	101.14	104.3	102.06	104.03	105.97	107	106.96	103.88	102.77	106.55	107.42	106.55	106.61	103.63	104.77	105.05
103.57	107.58	108.19	107.11	105.23	105.62	108.47	107.57	108.08	106.4	106.24	108.42	105.74	104.42	104.46	107.6	107.15	106.46	104.86	105.9	105.62	109.54	108.59	105.29	107.69	107.3	106.18	107.46	105.06	108.9	104.23	105.8	106.81	104.34	108.27	109.5	106.59	107.91	109.21	109.02	108.8	105.51	108.53	108.65	105.96	106.16	106.68	109.41	106.08	105.7
102.41	104.62	104.92	105.61	105.98	103.92	101.18	103.11	104.68	103.6	103.67	100.58	104.1	104.54	103.91	101.13	106.82	100.96	103.75	105.24	103.87	104.43	104.6	105.97	105.15	104.74	103.17	105.78	100.53	103.74	103.92	103.12	104.34	103.48	105.04	105.04	105.53	106.52	102.64	105.65	105.71	106.67	106.62	104.57	108.91	104.44	106.27	101.77	102.63	102.95
111.56	110.65	111.92	109.58	111.7	112.58	111.7	109.38	109.58	109.13	113.25	108.36	109.35	110.16	110.63	111.24	112.19	110.38	111.37	107.01	110.7	108.04	113.48	111.42	111.68	108.5	109.62	111.35	112.04	112.52	108.46	110.04	112.83	111.79	107.96	109.8	111.66	108.9	113.88	109.78	108.09	109.5	107.81	108.48	109.8	110.49	109.79	110.66	110.27	110.04
103.23	100.7	100.69	103.24	107.28	103.92	104.21	105.08	102.46	102.48	103.32	107.24	102.52	106.86	103.41	105.27	101.44	104.68	103.6	106.33	101.88	102.54	103.71	104.68	105.98	102.84	102.88	102.72	104.54	104.84	103.71	102.83	101.12	105.28	101.83	102.83	104.8	104.07	105.61	101.03	105.98	105.87	103.49	105.25	104.04	98.94	103.1	106.76	103.74	101.21
103.96	105.92	103.16	103.76	103.27	101.42	104.4	102.24	106.14	99.879	106.36	100.96	105.63	106.01	103.98	102.01	103.38	105.13	104.76	105.81	104.53	103.65	104.78	107.08	104.1	104.9	104.56	102.87	103.87	103.54	104.94	103.13	106.21	107.61	106.25	104.09	103.4	100.89	106.59	102.46	106.89	106.1	103.03	103.69	105.25	105.14	103.52	99.149	102.99	103.37
106.03	100.33	105.59	107.77	106.13	105.24	105.53	105.17	106.38	105.22	103.61	101.88	101.32	108.14	103.56	108.79	105.72	106.36	102.4	104.57	104.79	107.98	102.58	104.06	104.03	104.7	105.1	103.31	101.4	105.44	110.15	104.35	104.77	103.35	102.66	108.82	108.2	102.85	105.11	105.97	109.24	105.99	107.45	104.23	104.06	108.57	107.09	103.6	103.59	104.04
110.86	107.46	108.43	105.86	103.51	106.6	106.08	108.97	107.77	105.95	106.72	105.11	104.31	105.39	107.05	100.14	104.49	104.31	108.42	105.47	104.08	103.96	106.07	102.87	107.53	108.22	109.87	108.14	104.46	105.01	111.33	105.48	103.76	106	108.42	104.11	105.27	103.76	106.21	108.03	105.6	109.34	104.8	107.99	105.51	104.73	108.62	107.06	106.08	104.25
97.021	101.29	96.79	101.19	99.253	99.057	99.172	102.68	100.41	99.49	98.495	100.49	105.35	98.642	100.77	101.19	98.959	97.545	100.16	100.27	103.47	101.39	100.95	100.45	99.489	100.97	97.431	101.01	97.529	97.548	99.649	99.507	99.177	100.29	101.15	104.27	98.879	101.28	96.8	102.75	97.294	99.396	102.47	101.18	101.57	99.012	99.39	95.82	98.537	99.041
113.47	113.34	112.7	111.37	111.32	110.92	110.38	112.95	115.71	110.13	114.27	110.28	108.11	114.37	110.02	112.01	112.39	109.34	110.78	110.84	110.53	112.15	114.57	112.72	111.26	113.84	108.55	114.42	113.51	110.45	113.71	109.55	113.74	110.01	111.46	111.53	111.68	112.91	109.65	110.09	111.97	112.79	112.93	114.32	113.28	110.35	111.38	110.28	113.29	111.12
118.07	117.15	121.37	115.47	117.13	121.46	122.95	119.02	117.37	117.9	119.51	118.69	116.77	119.54	116.46	117.88	117.49	115.92	115.61	119.16	119.64	115.82	119.98	116.35	118.52	117.5	116.64	117.43	117.29	119.89	120.44	119.16	117.51	116.93	116.56	118.14	116.88	121.63	117.28	118.13	116.37	119.3	119.74	116.93	116.1	117.92	116.88	118.71	115.56	119.34
110.23	110.84	109.89	109.88	112.46	114.09	113.2	112.48	110.83	108.04	112.7	110.82	108.78	112.24	112.31	112.52	113.65	109.88	111.87	110.14	106.86	112	112.41	110.95	111.82	111.44	110.18	112.12	113.61	111.39	112.95	112.04	110.93	111.82	114.58	108.87	109.13	111.36	111.76	110.14	112.39	112.18	113.12	112.35	111.65	111.26	111.89	110.45	110.1	112.8
103.65	103.94	102.31	105.79	102.9	104.06	104.31	104.44	104.87	104.55	109.14	105.23	100.18	107.07	106.72	106.01	103.75	107.7	105.4	105.13	106.89	104.01	111.71	105.63	109.32	108.03	105.95	108.6	101.65	104.59	103.46	105.98	106.81	104.13	107.22	107.95	102.74	106.74	107.29	104.35	103.42	104.07	104.99	104.79	107.21	105.92	103.85	106.57	107.32	106.72
106.13	107.18	108.86	108.15	104	107.37	105.24	104.77	104.63	108.8	107.54	107.93	108.69	108.09	108.09	105.39	109.33	108.56	104.99	106.61	104.07	109.85	109.33	107.58	107.44	106.18	106	106.86	110.11	105.12	110.72	107.53	106.73	104.11	107.22	109.54	105.34	107.49	108.62	108.3	104.87	104.71	104.21	105.12	104.93	106.51	110.39	103.53	105.32	106.09
96.679	100.78	103.96	99.266	101.42	99.117	100.96	98.62	100.11	99.316	99.073	101.21	100.35	97.242	100.39	102.24	99.955	99.931	99.62	96.49	102.57	100.76	101.27	100.01	100.77	100.75	100.51	99.736	98.853	100.36	97.8	99.76	95.709	100.14	98.321	103.57	99.184	98.012	101.38	97.325	100.66	95.716	102.48	102.12	98.693	100.18	100.6	99.171	101.45	101.01
105.06	106.17	109.23	106.84	104.92	105.43	105.18	107.93	106.46	108.08	106.85	103.59	105.43	105.21	107.91	109.1	103.64	106.58	105.85	106.25	106.26	104.57	106.46	105.47	104.26	103.22	106.38	104.91	107.85	104.32	109.32	106.63	106.69	108.27	107.83	106.58	106.89	107.5	105.07	106.62	103.69	105.79	104	102.19	107.76	104.93	103.38	104.89	104.27	104.47
105.69	102.64	106.93	103.37	103.77	106.13	108.04	103.62	108.08	104.19	107.01	104.62	105.71	104.87	108.27	106.19	107.55	101.38	103.37	102.57	103.45	104.39	106.78	107.19	102.6	106.97	104.77	102.95	108.24	101.31	103.65	106.88	104.35	104.85	102.86	104.6	104.77	106.65	107.79	105.52	104.24	107.33	103.54	102.11	101.92	106.83	107.19	100.05	104.26	107.88
105.37	103.51	106.24	105.29	105.68	104.95	108.03	107.19	103.81	107.59	104.65	106.81	108.17	105.42	102.12	101.07	106.34	109.79	104.24	106.92	105.1	103.7	107.77	104.75	107.16	106.1	104.47	104.42	105.13	108.07	103.05	109.38	103.51	104.61	102.9	102.52	106.34	105.06	108.17	103.82	106.21	107.06	106.73	108.15	106.37	106.1	108.77	108.72	106.76	105.92
115.41	112.64	112.04	110.75	115.48	112.12	114.34	116.36	110.72	113.27	111.42	115.24	111.08	113.61	111.53	112.93	112.56	110.29	113.33	113.49	114.86	108.63	114	111.97	108.57	110.08	111.98	112.14	113.29	110.45	117.05	113.17	112.23	112.82	115.7	113.65	113.03	111.15	114.43	114.41	110.27	113.41	114.32	114.13	114.17	111.83	111.63	111.41	114.88	115.08
99.744	99.408	97.519	101.8	100.23	101.73	103.38	97.767	97.843	98.14	100.33	100.78	101.28	98.619	102.27	102.24	101.5	100.74	101.12	98.875	101.25	101.14	102.4	100.29	99.378	101.59	99.645	101.85	99.184	99.153	104.19	102.08	98.284	100.73	100.22	100.11	99.607	99.818	99.286	103.36	102.2	103.39	98.569	103.56	99.945	99.303	101.55	100.26	102.16	100.78
113.2	117.35	118.59	116.92	118.01	116.09	113.5	115.28	115.48	115.95	117.69	114.1	115.55	114.62	116.74	115.33	117.96	116.23	115.51	120.4	119.97	115.63	116.3	113.76	117.5	116.85	115.81	116.69	119.18	114.89	118.47	114.95	116.29	118.6	115.27	117.59	117.8	116.46	116.45	118.24	116.66	116.43	115.93	117.43	117.16	117.26	117.26	117.56	120.18	117.05
102.79	104.75	105.79	104.18	107.79	105.26	106.4	106.88	105.27	104.76	104.16	102.95	107.32	104.97	109.17	104.09	106.43	101.9	109.1	107.48	106.84	106.98	108.21	104.67	103.99	107.89	103.32	105.94	105.99	106.67	103.29	104.16	107.6	105.72	104.36	103.97	105.39	105.17	104.25	102.78	105.01	104.43	106.52	105.62	105.1	108.49	109.07	104.55	104.32	106.42
104.35	105.94	104.19	103.67	103.92	105	104.17	107.11	105.08	108.54	106.96	104.5	104.75	107.32	107.59	102.76	109.92	105.45	105.16	105.57	109.21	106.76	107.04	104	105.96	104.91	103.38	102.82	104.23	106.11	104.04	106.79	105.68	107.84	103.01	108.49	104.79	106.81	108.72	106.89	107.14	104.52	106.56	109	107.87	104.01	107.95	105.17	105.94	104.78
104.04	106.13	104.1	105.4	103.12	105.79	104.22	106.49	104.73	102.28	103.66	107.49	104.61	107.34	106.11	104.8	103.67	107.41	102.02	102.12	104.28	104.58	102.94	102.85	105.92	104.86	103.37	105.24	103.43	105	102.56	101.37	105.93	108.33	104.05	102.26	103.45	103.09	104.49	105.83	102.66	105.14	105.36	107.46	107.69	104.61	102.71	103.07	103.34	102.9
106.59	105.98	105.45	109.97	106.5	109.37	107.18	109.17	107.8	105.77	108.77	106.63	106.49	106.04	102.12	105.13	103.52	105.51	106.3	106.65	107.69	106.96	105.64	109.35	102.54	105.3	107.5	109.29	108.3	106.23	105.27	105.57	105.92	108.79	106.87	105.66	107.69	104.82	104.45	107.57	103.47	104.93	106.86	105.96	106.76	105.8	105.97	107.12	105.72	107.95
104.27	102.7	105.4	105.84	106.41	103.93	105.72	105.64	106.42	102.57	104.83	104.32	100.65	106.25	102.3	105.27	108.41	104	104.56	103.83	106.35	104.52	107.03	108.31	109.19	105.67	105.24	105	106.89	106.74	104.79	107.58	103.83	109.42	106.9	104.99	106.15	106.44	104.23	104.15	105.63	107.93	106.54	106.13	103.92	106	105.89	103.16	106.78	105.35
112.5	110.84	111.93	112.51	112.39	109.17	112.37	109.33	113.06	113.32	111.82	111.84	117.7	114.23	111.16	113.05	110.54	112.87	109.16	111.73	113.79	113.03	115.53	112.46	113.76	111.49	110.01	108.39	113.18	112.72	113.08	112.89	110.56	110.45	112.88	110.89	114.1	107.54	111.59	108.4	108.08	111.2	108.5	111.31	110.2	111.23	109.36	106.8	110.95	109.33
105.56	107.69	106.14	105.88	107.28	107.6	105.6	102.21	105.23	105.67	104.49	104.55	109.93	105.88	107.09	107.34	107.47	109.45	106.63	105.77	104.7	107.04	104.81	106.22	106.33	106.05	103.41	102.11	106.12	108.51	105.71	103.54	104.84	105.82	108.41	107.15	109.45	108.24	104.08	103.59	104.86	103.42	106.29	105.9	107.21	102.94	105.8	106.04	107.11	107.98
101.58	102.06	106.17	104.55	103.57	102.54	104.11	102.84	102.39	103.62	104.64	105.29	104.07	99.203	104.97	103.62	104.16	104.68	104.85	105.3	105.53	106.94	104.87	100.76	106.96	104.18	106.91	104.28	100.31	107.11	104.45	103.34	106.73	105.9	102.73	102.28	100.31	104.56	104.51	104.04	105.09	104.71	104.61	103.72	104.36	105.01	101.93	105.11	101.98	104.64
107.39	105.85	111.62	107.39	107.75	106.58	106.4	105.61	105.6	107.02	106.73	106.27	106.89	109.58	108.26	110.01	106.52	107.16	106.92	106.62	106.34	106.37	105.97	107.03	107.54	108.79	106.43	106.81	110.99	104.75	105.33	107.61	105.92	109.27	106.42	105.41	108.86	107.79	105.76	106.34	108.48	107.69	107.9	106.64	105.51	106.63	106.04	102.99	103.87	108.22
109.18	110.93	107.57	108.36	111.04	111.93	110.42	109.69	108.04	110.81	109.46	108.07	114.27	107.56	110.11	108.6	111.44	107.69	111.88	109.5	108.5	112.54	112.07	110.71	110.32	109.47	110.64	107.83	111.53	109.95	110.63	110.78	110.23	109.98	114.07	108.37	108.06	110.56	107.39	108.75	110.77	111.02	107.86	111.84	112.43	110.79	109.72	109.43	111.14	110.64
110.08	112.89	108.04	112.71	112.39	108.97	109.56	110.93	110.64	108.71	108.39	112.08	112.38	109.19	107.73	110.65	109.59	112.18	110.19	110.27	110.57	110.53	110.28	108.38	109.69	115.11	108.47	110.45	111.12	108.16	111.83	114.34	110.04	110.93	110.46	108.28	109.11	111.53	108.93	114.62	113.39	110.75	111.27	106.89	110.98	108.79	110.35	110.52	110.59	108.39
106.67	105.56	104.01	105.33	105.58	106.33	105.66	106.37	104.4	108.93	106.73	108.68	106.6	105.41	105.86	107.25	105.86	106.61	106.38	106.49	110.31	110.02	104.06	107	105.13	102.85	105.76	103.48	108.32	109	109.74	107.09	104.83	103.46	109.95	107.45	109.48	107.04	108.95	104.75	108.14	105.97	107.06	105.26	107.27	104.2	107.01	106.45	108.94	105.05
106.31	108.21	107.97	107.44	105.32	102.72	106.2	103.74	108.62	105.68	104.76	106.45	105.95	106.49	104.98	105.38	105.01	105.99	105.89	107.21	108.77	105.61	108.8	105.31	110	108.15	104.98	105.19	105.43	107.1	104.09	108.61	107.79	105.16	107.56	107.61	109.48	103.96	105.34	106.4	107.96	105.56	107.71	106.35	103.13	106.76	105.88	105.52	105.66	106.44
112.56	110.99	111.94	111.76	113.53	111.82	115.38	111.05	112.93	110.37	111.47	111.09	112.33	111.68	113.84	110.68	112.84	112.43	112.5	110.28	109.19	110.65	111.24	112.32	110.23	111.99	113.91	112.88	112.29	114.53	112.79	111.43	112.59	110.09	113.79	109.52	111.73	110.96	109.94	113.09	112.15	113.16	111.49	111.07	112.55	111.63	110.2	108.29	109.77	109.23
106.16	107.64	105.32	107.01	106.46	110.07	109.84	105.51	104.77	108.66	104.18	108.15	102.74	107.6	107.88	105.57	109.07	105.44	106.26	105.83	109.71	107.28	108.06	106.62	107.74	109.48	103.79	107.21	104.85	106.8	107.51	105.34	105.61	107.35	106.59	110.58	108.57	106.11	108.64	106.76	106.84	111.31	105.43	107.31	105.56	109.45	108.15	110.93	105.45	105.12
108.21	105.11	104.06	102.51	104.62	105.91	105.43	103.02	105.99	102.95	101.42	105.53	102.47	104.9	106.48	100.16	102.96	102.36	103.84	103.78	102.51	103.93	101.53	106.36	102.87	103.54	102.57	104.67	104.52	104.74	107.11	104.17	102.8	104.88	105.57	103.87	103.52	101.72	102.17	104.42	104.26	105.35	102.79	103.15	106.57	104.25	103.56	104.85	103.28	103.64
113.44	111.41	112.41	114.37	111.63	111.22	112.36	116.42	113.3	113.74	115.65	113.56	113.15	114.2	112.79	110.72	111.99	112.83	113.9	115.34	110.07	112.32	116.36	114.2	108.2	108.91	113.35	112.9	109.55	112.42	112.41	112.98	114.79	114.13	113.31	113.02	112.09	113.58	110.45	115.61	112.94	114.53	112.5	112.71	112.11	113.36	109.12	112.37	110.64	112.02
106.75	103.63	105.68	104.99	104.7	105.48	104.64	104.37	107.27	106.96	104.86	109.19	103.9	108.25	102.92	105.59	103.74	105.93	103.83	107.93	104.48	106.34	107.17	106.63	107.61	108.63	105.03	104.74	106	106.97	106.61	109.72	104.86	107.35	105.26	105.76	109.06	107.42	106.59	106.32	107.08	106.81	104.67	106.38	105.17	105.25	105.13	104.49	107.69	105.81
106.7	104.65	104.36	105.37	102.35	105.78	105.96	105.97	104.7	106.61	106.72	106.09	107.25	104.87	103.64	106.99	105.1	103.79	105.82	106.92	107.01	110.21	105.65	104.37	106.34	106.13	107.66	102.02	107.88	105.98	104.26	107.96	105.47	105.77	104.45	104.02	107.37	105.76	103.82	104.4	103.3	106.81	107.16	105.77	107.19	104.79	108.25	102.83	105.26	104.33
100.28	101.92	99.772	103.15	98.768	101.57	98.035	100.27	100.56	103.16	99.073	97.278	99.369	101.4	98.646	101.55	102.86	100.96	100.57	101.92	99.889	101.49	100.02	97.506	100.16	102.88	103.46	99.981	100.52	99.346	98.712	98.505	100.77	101.09	98.189	98.787	99.285	100.86	102.37	101.78	99.611	97.791	99.118	100.25	101.12	97.267	100.5	102.15	101.45	96.904
112.25	113.14	111.93	110.57	112.42	112.52	112.86	110.45	113.34	113.81	111.95	112.15	114.27	112.29	111.31	109.73	110.29	114.73	113.14	109.74	111.53	114.62	112.69	113.37	111.15	110.55	112.62	111.57	110.89	112.04	109.87	114.46	113.5	109.78	111.41	112.98	112.71	112.57	111	111.16	113.52	113	110.79	111.75	115.06	112.95	109.21	112.32	112.62	108.8
111.29	110.49	115.45	111.48	111.05	114.55	111.73	112.86	110.09	112.24	111.41	110.54	112.39	112.51	111.55	110.52	114.26	115.41	114.69	109.47	112.91	113.43	110.98	113.87	111.66	110.61	112.53	112.44	111.33	112.32	114	113.15	111.24	111.38	108.66	111.13	113.06	111.73	111.54	111.76	113.49	110.67	112.95	112.58	108.51	113.05	112.03	114.26	115.78	111.68
114.21	109.67	111.39	108.58	109.01	108.08	111.93	113.65	112.44	108.96	113.95	113.4	113.44	110.84	114.5	111.21	111.8	112.9	111.49	110.57	111.74	113.03	112.89	112.69	108.52	109.63	109.83	110.65	110.77	113.79	111.71	108.59	110.48	112.99	111.82	111.49	112.5	114.34	110.79	113.8	114.25	110.96	112.58	109.26	112.87	111.65	112.62	113.15	108.63	112.75
106.05	110.05	104.19	108.16	108.72	106.66	104.73	105.14	105.07	106.15	106.74	107.36	104.69	105.83	106.91	104.42	109.05	108.25	105.95	107.3	106.21	106.76	105.51	104.66	106.27	103.03	105.43	104.73	105.74	107.19	105.15	105.9	107.32	105.87	105.7	103.88	104.02	108.52	105.01	104.8	103.8	105.62	104.19	104.28	105.84	106.24	106.11	106.22	107.18	104.01
99.374	103.37	102.58	99.749	100.84	98.053	103.94	100.35	102.04	101.61	100.22	100.68	99.73	102.71	99.814	97.811	100.58	97.679	100.85	102.5	101.8	102.61	98.851	102.44	100.58	98.756	99.633	101.19	101.22	100.32	99.692	103.43	100.12	103.92	98.233	101.08	103.02	100.02	100.68	102.35	101.08	102.64	97.35	99.932	98.196	98.989	100.45	100.35	101.46	103.39
110.35	105.38	106.62	105.08	103.96	106.3	107.95	107.7	105.84	104.87	104.65	104.95	106.47	103.16	104.25	105.15	107.12	103.61	102.95	104.81	105.52	106.35	105.77	104.46	105.07	106.97	105.78	106.22	104.99	106.94	103.45	102.27	106.03	108.38	104.92	106.03	105.52	104.76	103.65	104.93	106.18	106.63	107.22	107	105.84	104.35	104.69	104.3	105.44	104.15
112.43	112.72	110.13	116.4	110.72	109.75	115.14	114.73	110.2	110.99	109.23	110.16	110.77	111.86	111.79	108.9	108.21	107.58	113.73	109.43	112.91	113.45	108.16	110.63	112.2	113.2	112.39	110.08	114.7	112.27	108.28	114.09	112.04	111.82	111.68	113.46	110.1	108.2	110.98	111.36	110.12	113.64	110.39	110.19	113.12	112.43	108.35	112.48	113.64	110.31
112.42	110.81	110.08	109.2	109.82	111.44	108.34	108.07	111.32	108.79	110.81	109.25	109.68	110.31	107.72	109.78	109.72	107.66	110.1	111.02	108.97	109.29	110.24	107.74	110.24	109.52	108.91	110.16	112.04	109.91	109.91	111.13	109.6	108.01	107.36	113.3	108.41	114.34	108.78	108.45	113.48	106.22	107.81	109.12	109.74	113.16	110.36	113.46	108.23	107.52
110.09	110.89	114.15	112.52	112.52	108.09	112.09	113.17	114.22	111.8	111.37	110.67	106.2	112.9	116.48	107.91	114.7	110.75	110.38	109.05	114.82	112.02	110.93	111.11	113.33	111.06	110.05	113.92	112.16	111.98	114.21	111.64	110.7	109.04	111.2	111.29	110.47	110.61	110.84	113.29	111.26	109.28	113.31	110.37	113.3	112.11	111.53	112.25	115.36	111.37
101.16	102.22	100.5	102.75	101.7	99.099	102.15	96.522	101.6	101.76	100.76	100.1	102.11	99.953	99.162	101.58	99.181	100.97	100.45	98.493	102.18	100.17	101.54	102.32	101.26	101.97	96.93	103.08	100.78	101.95	102.7	101.86	101.61	102.01	99.712	100.43	104.18	100.23	103.45	100.84	101.35	99.444	100.52	98.287	101.43	100.87	101.32	101.47	102.08	101.2
105.92	106.47	107.61	104.67	106.28	108.28	106.64	107.92	101.88	105.17	104.26	108.75	108.63	104.57	107.05	105.18	105.61	105.51	107.26	106.05	107.03	104.04	105.08	107.17	105.25	104.82	109.32	102.53	108.13	103.61	106.85	107.08	106.83	107.22	105.07	106.43	106.16	106.62	103.61	105.49	106.25	107.79	104.14	105.06	105.52	103.96	107.94	105.13	106.89	106.34
111.09	113.72	113.15	112.76	111.49	110.07	110.86	114.11	111.71	111.52	110.78	111.63	109.63	110.79	111.56	111.76	112.03	108.2	114.07	111.33	111.83	111.15	110.63	110.63	111.97	111.89	109.82	110.96	108.62	111.47	108.92	113.51	115.72	111.61	110.54	112.52	111.84	110.15	108.76	109.63	110.26	110.5	110.42	112.75	113.62	112.2	111.02	109.7	108.57	109.05
103.88	102	104.94	105.08	105.11	107.71	106.87	102.93	107.59	104.83	106.13	104.66	106.53	108.37	107.24	106.79	104.89	107.69	108.18	108.24	106.72	104.66	108.35	107.4	105.28	106.54	105.53	104.22	103.94	107.66	106.09	105.61	100.16	105.77	105	105.26	105.52	106.7	103.85	107.63	104.4	103.91	104.18	106.05	103.27	103.66	104.3	104	107.46	104
105.02	105.4	102.51	102.91	107.73	106.03	105.27	106.09	103.51	104.48	102.82	105.63	104.8	105.73	102.15	107.08	105.6	107.34	109.57	106.63	105.47	106.37	107.68	105.03	108.31	107.69	107.81	105.07	105.92	106.3	106.33	108.95	104.48	105.5	108.02	107.56	106.34	102.06	101.89	108.38	106.4	105.67	106.29	105.55	106.18	107.18	107.72	107.43	106.21	103.41
108.14	105.9	104.18	107.64	109.09	107.08	104.97	104.77	106.16	106.76	107.36	105.24	109.28	105.05	110.95	105.88	104.49	106.24	106.1	107.27	103.55	108.77	107.65	107.88	107.34	105.56	107.11	103.97	104.94	107.57	107.85	105.91	106.46	105.75	105.47	108.04	104.59	106.83	104.76	103.49	106.91	105.77	105.93	104.84	103.62	104.97	107.95	106.63	103.77	106.49
103.57	105.05	104.24	106.44	102.12	106.06	105.03	106.71	103.61	106.43	105.53	103.59	104.67	103.64	102.47	105.38	102.56	103.9	105.11	108.63	106.07	107.73	104.08	104.87	103.29	105.53	107.2	106.7	103.99	101.34	103.06	105.81	104.39	104.29	106.85	105	107.3	105.58	104.62	103.96	102.74	105.11	105.3	103.61	107.97	102.47	106.15	105.79	104.87	101.47
100.57	100.26	100.73	102.56	100.46	98.521	100.98	102.29	100.54	102.79	98.093	101.72	100.36	98.398	99.127	105.01	99.607	100.36	102.51	102.97	100.43	99.337	99.449	102.8	97.826	100.18	100.12	103.35	103.49	98.869	99.747	98.384	97.877	99.374	101.37	98.11	103.07	98.652	100.21	99.53	100.98	99.139	101.39	99.844	101.35	98.726	98.136	99.909	98.239	104.19
98.603	97.946	100.5	96.242	98.667	103.03	100.02	100.59	105.15	100.45	102.61	101.67	102.18	101.48	100.92	97.163	100.26	98.999	98.48	103.93	99.897	101.32	98.844	99.882	102.81	101.05	101.31	101.17	101.55	98.062	102.88	100.6	95.51	103.09	99.277	100.91	100.34	99.508	99.843	102.19	102.45	101.84	98.168	100.14	100.41	99.986	100.32	100.03	101.51	97.761
103.94	108.09	106.69	105.53	107.18	108.5	106.48	107.68	105.52	106.27	107.89	104.73	108.8	106.09	107.17	107.17	105.3	106.36	103.89	109.22	104.06	105.27	101.36	108.27	104.92	104.99	105.02	108.21	107.28	105.89	100.91	103.58	105.08	103.26	106.3	105.68	106.12	106.25	104.72	104.22	105.53	106.84	109.13	103.66	106.28	106.34	102.65	108.5	105.28	106.15
105.38	106.63	107.86	106.97	106.39	105.01	103.32	104.51	105.21	106.49	107.67	106	106.2	104.25	105.24	105.23	107.17	105.39	104	105.69	104.37	105.88	105.57	109.08	105.16	106.1	102.1	106.09	106.58	104.21	104.82	101.7	105.06	102.89	103.04	107.8	107.85	106.36	104.27	106.06	106.41	103.82	105.32	105.39	107.58	104.74	107.13	107.61	104.97	106.84
105.51	105.49	104.56	102.35	101.8	102.87	104.18	102.17	106.71	104.81	103.92	105.64	103.45	105.33	103.64	104.99	100.45	105.34	103.14	99.714	105.7	103.74	104.51	102.84	102.37	104.53	103	103.25	102.76	105.69	104.32	104.82	106.54	104.56	102.92	103.88	104.59	104.37	102.65	104.74	103.73	106.72	104.48	105.39	101.42	103.95	100.97	104.38	106.13	106.2
101.3	95.693	99.13	97.809	98.749	101.35	99.918	100.01	101.21	99.23	102.89	99.754	101.87	99.537	99.894	99.977	100.21	99.292	100.35	96.944	99.064	99.014	100.91	98.383	100.84	101.54	98.287	98.006	101.81	103.51	99.519	99.128	102.88	102.84	100.21	97.251	101.68	96.001	99.02	98.177	98.286	103.23	96.498	101.02	99.363	103.97	96.003	101.51	100.26	98.892
103.87	105.5	105.35	107.61	104.81	106.41	105.57	105.66	104.18	106.89	105.05	104.5	107.4	107.29	107.95	107.16	107.04	106.24	106.51	108.52	105.02	105.63	106.53	104.51	104.26	105.54	105.35	105.77	104.42	105.27	104.6	107.53	107.01	107.54	109.72	108.75	104.98	107.73	108.39	104.36	106.43	103.81	108.32	106.1	104.3	105.48	107.53	106.4	109.9	105.65
103.34	105.82	105.54	107.22	103.54	100.63	106.4	105.4	107.01	104.85	105.36	106.92	105.42	104.56	106.81	104.37	105.45	103.43	106.8	104.75	106.82	103.72	104.13	106.18	104.26	106.31	109.43	106.84	107.47	107.84	105.21	107.35	104.92	104.63	104.43	101.68	104.95	105.3	106.48	105.1	107.98	104.66	106.78	104.46	106.65	105.09	102.64	108.19	107.77	106.34
105.24	105.98	105.31	106.48	105.5	103.74	105.08	105.75	107.06	103.64	106.9	102.28	107.18	106.54	106.58	104.8	106.49	108.1	105.99	106.83	105.35	109.06	106.75	106.38	104.35	105.44	108.96	101.85	106.73	107.63	106.45	105.87	109.78	107.38	104.22	105.84	105.72	107.91	104.16	108.13	103.78	108.1	105.81	104.39	104.96	103.67	105.03	102.81	103.81	102.71
98.928	100.44	98.322	100.39	101.25	99.566	100.08	97.958	98.771	101.09	105.6	101.86	97.91	100.35	100.24	104	101.53	99.696	99.281	100.56	98.748	102.49	99.913	103.88	99.183	103.07	103.16	100.77	101.99	104.21	100.49	102.45	100.49	100.05	99.871	102.37	100.2	100.68	101.85	102.69	101.27	98.637	98.989	99.409	99.38	102.03	98.354	104.6	102.38	99.325
99.161	101.11	99.542	101.14	100.06	100.98	100.16	97.938	99.878	100.06	96.751	98.831	99.838	102.56	97.851	100.31	97.224	101.98	100.16	100.74	98.697	97.649	100.3	102.42	98.715	101.94	102.18	102.84	104.24	99.677	99.859	101.04	99.324	102.73	100.29	98.705	102.16	99.775	98.339	98.226	103.14	101.15	100.32	100.5	98.307	101.53	98.917	100.69	102.08	100.18
107.85	106.85	108.25	108.29	106.19	111.27	107.39	105.85	108.16	107.42	109.62	107.25	105.09	107.31	104.54	104.51	108.54	106.63	103.53	106.31	104.4	105.73	105.6	106.43	105.32	106.88	107.82	108.09	109.73	105.86	108.3	107.39	109.71	107.22	107.05	107.73	108.53	105.11	106.28	104.5	106.16	106.85	106.3	105.78	105.98	103.21	103.97	105.64	107.23	106.18
110.71	111.67	109.67	112.09	108.23	111.25	107.83	109.3	111.95	112.54	108.5	110.32	110.08	109.15	110.63	111.94	108.08	106.97	110.23	107.17	110.19	110.1	107.19	107.22	111.01	107.93	111.35	108.39	105.94	112.08	108.96	108.27	108.32	108.04	111.64	110.05	107.03	111	110.48	112.07	111.12	108.02	110.28	110.03	110.75	108.89	109.05	109.59	111.18	109.02
110.91	111.71	110.52	113.26	112.48	112.23	111.74	111.89	109.98	110.4	110.76	109.12	111.72	111.79	111.96	110.96	114.8	113.74	112.46	114.34	111.62	111.24	114.24	111.44	110.56	112.8	112.92	111.65	113.14	111.04	110.3	114.44	112.44	112.08	111.02	111.87	111.91	115.88	110.62	111.45	114.1	111.6	111.69	112.52	114.95	110.38	110.89	112.07	112.6	110.95
113.39	108.68	109.03	112.09	110.12	111.33	111.28	110.62	111.1	111.69	113	110.94	110.59	112.83	108.57	112.09	110.75	110.08	112.13	110.6	110.99	108.76	110.53	107.24	112.21	111.27	109.63	110.58	109.72	109.18	113.24	109.99	113.26	112.7	106.1	111.36	110.79	110.91	108.59	110.19	108.77	110.67	109.79	109.16	105.58	112.1	112.05	108.08	110.41	107.15
117.63	118.74	115.64	115.26	119.36	117.57	118.03	119.95	117.91	116.54	115.97	120.36	115.9	118.58	120.58	115.17	119.78	116.49	116.42	117.19	117.03	116.31	117.18	115.98	117.23	116.27	116.4	117.71	119.98	116.89	114.86	117.21	120.67	117.32	116.95	118.05	118.91	115.63	117.01	114.83	118.09	117.07	117.3	117.46	116.76	118.1	119.36	117.76	117.98	118.01
105.43	105.45	104.44	103.94	104.23	103.51	106.44	106.26	104.35	105.22	105.5	104.6	106.33	106.65	107.22	106.4	106.48	106.06	105.03	104.07	106.54	107.92	107.92	105.68	106.51	106.25	104.24	104.96	105.23	106.78	106.03	108.06	104.6	105.89	105.24	108.38	102.79	103.74	104.58	105.53	107.22	107.13	107.25	106.36	104.52	99.213	104.66	107.67	104.71	101.88
112.1	113.14	110	109.86	113.79	109.82	115.39	112.24	114.05	112.42	111.13	114.27	112.06	110.95	113.09	110.67	111.47	112.72	109.63	109.06	110.34	112.48	111.81	114.54	109.6	111.8	113.08	108.76	111.12	109.41	108.14	113.79	109.27	111.48	112.64	111.4	109.62	110.75	112.92	115	112.88	109.16	108.57	109.46	113.56	109.32	112.8	111.66	108.21	112.1
108.75	109.81	108.98	106.06	113.11	113.73	108.19	105.85	109.18	109.9	108.61	108.03	105.57	107.85	110.93	105.65	109.07	107.57	109.16	110.18	111.01	110.92	110.91	112.29	106.66	107.57	108.75	106.96	106.35	107.61	109.13	114.38	108.11	107.65	108.58	106.76	110.95	111.33	111.28	109.72	108.06	111.71	110.92	107.27	109.61	112.82	111.56	111.83	111.28	107.96
104.74	105.97	108.98	105.53	104.37	106.67	104.47	104.97	105.97	104.84	106.74	107.37	109.72	104.78	106.84	104.22	106.2	105.97	104.16	106.94	108.24	107.35	107.38	106.38	104.84	104.89	106.18	105.54	104.34	106.27	104.77	109.21	103.85	106.73	100.55	105.27	102.97	106.46	106.39	106.85	105.69	103.59	104.71	103.48	106.05	105.18	108.12	105.76	106.15	102.38
110.58	110.29	110.45	110.97	113.48	110.29	112.02	110.69	106.17	108.34	107.85	109.83	107.85	106.42	112.16	109.14	108.36	109.06	113.26	109.07	110.49	109.43	109.31	108.66	110.21	110.38	107.86	112.92	110.86	109.58	110.82	110.1	110.66	108.34	113.56	113.09	113.53	110.74	110.43	111.96	111.25	111.54	111.94	109.91	110.55	111.42	109.27	111.24	108.56	110.89
108.44	110.12	113.8	111.02	111.72	112.18	113.34	110.13	110.19	113.19	112.82	112.01	113.61	113.49	114.69	113.88	112.58	109.45	110.59	113.39	110.02	110.8	113.34	112.77	106.85	113.02	114.26	111.14	110.86	113.16	112.84	113.68	109.68	109.62	112.76	113.12	109.9	110.62	109.7	114.04	111.1	111.51	110.45	111.8	107.45	110.5	108.36	112.23	110.63	113.14
111.28	113.35	115.46	111.46	113.08	115.43	111.84	112.82	111.47	115.59	111.6	114.75	113.59	116.15	114.43	113.2	116.4	115.87	114.18	111.53	111.77	113.64	111.85	109.5	111.82	114.07	113.25	115.39	111.41	110.42	113.25	110.94	111.19	114.24	113.08	112.1	113.35	112.56	113.32	112.78	115.75	111.15	114.04	113.01	111.32	112.87	110.81	116	111.84	113.73
108.87	107.14	106.39	108.46	105.23	103.88	105.53	103.45	105.45	106.61	106.46	106.19	108.53	107.7	105.15	103.31	107.12	105.92	106.7	106.46	106.84	105.82	105.3	108.16	108.08	104.36	105.86	107.53	105.83	110.32	106.14	107.58	109.22	103.62	104.39	107.37	108.95	102.96	105.71	106.3	106.16	106.74	104.78	103.23	104.34	103.82	109.89	106.79	107.91	104.68
106.72	102.12	102.85	105.56	104.33	107.75	105.44	108.22	105.82	102.11	107.15	108.09	103.95	103.97	105.12	103.91	104.05	105.75	105.02	105.81	102.91	108	106.44	104.03	105.26	103.81	102.87	104.1	105.36	105.85	106.49	105.38	105.97	107.63	106.92	105.62	106.47	106.94	105.71	105.69	105.65	106.28	108.38	102.59	103.41	104.66	107.87	107.86	102.27	106.04
110.46	111.33	111.87	107.34	109.38	111.2	112.07	111.37	107.61	112.65	107.25	110.46	105.61	111.52	108.67	107.7	110.1	111.56	111.72	107.79	109.31	110.71	110.05	108.77	110.5	108.29	111.42	106.92	109.16	107.28	107.05	110.38	107.6	110.07	109.75	106.64	111.5	109.48	111.18	110.13	108.15	109.45	108.92	109.23	111.06	110.17	112.05	110.33	109.17	108.05
106.1	106.09	106.04	106.84	101.57	103.92	105.92	108.47	104.46	104.48	104.96	104.87	105.82	103.77	103.74	109.45	103.2	105.69	103.4	104.05	104.78	107.11	105.61	103.01	105.15	107.17	106.67	107.95	108.8	107.53	107.62	104.22	105.81	105.34	106.98	108	108.13	106.94	104.82	104.71	104.78	102.75	105.18	104.79	105.84	105.75	109.07	107.12	106.28	108.45
110.62	112.05	107.42	109.65	112	107.22	114.13	110.73	111.42	114.37	110.92	112.24	113.03	110.43	112.23	111.98	112.47	108.43	111.87	109.48	114.07	113.03	114.61	109.72	109.65	110.34	112	111	113.39	111.68	111.46	111.58	110.93	113.54	115.23	110.14	113.81	112.15	112.18	110.76	112.92	108.42	113.19	110.79	113.12	110.15	111.01	115.53	113.53	112.67
107.12	105.14	105.33	107.37	105.62	105.59	107.09	108.5	107.52	108.25	105.74	105.31	110.11	109.33	107.53	105.86	104.49	105.24	105.24	105.29	102.87	104.46	106.92	106.61	105.68	106.35	106.46	104.76	107.05	108	107.85	106.82	106.59	105.47	104.81	107.46	107.65	105.64	104.62	109.49	105.71	105.09	104.5	107.21	103.09	104.52	105.23	107.08	108.9	106.87
107.74	108.22	108.46	106.74	107.4	108.36	107.47	105.66	105.57	103.77	108.33	108.88	103.56	106.61	105.23	107.49	103.36	106.01	105.48	107.37	108.15	108.33	106.61	107.75	109.28	107.23	105.35	105.23	108.04	104.67	105.61	104.01	105.77	106.6	103.61	108.19	107.16	106.12	106.81	105.42	110.04	109.11	107.53	107.63	107.69	106.08	107.13	106.29	110.15	106.16
107.64	106.9	104	109.75	105.88	108.59	103.47	105.34	103.63	105.55	105.72	103.54	105.64	104.96	106.28	103.08	107.51	105.61	104.83	103.28	106.22	103.34	108.7	103.73	104.64	105.84	104.36	105.21	104.76	109.39	106.66	103.16	106.42	106.54	105.92	103.3	105.45	104.67	105.91	105.28	104.75	105	106.91	104.98	105.38	106.43	104.47	108.87	106.01	100.71
105.01	104.19	105.74	105.63	103.57	104.02	103.67	105.8	105.53	104.19	104.4	106.65	111	105.33	102.77	105.98	108.27	108	104.69	107.61	106.43	104.27	107.07	107.92	105.56	105.82	102.71	103.63	107.67	105.72	103.42	106.84	104.91	106.19	107.44	107.67	105.09	103.79	105.51	106.13	105.56	102.55	105.31	104.14	105.15	106.7	105.97	107.87	105.84	107.27
112.11	112.89	108.11	110.77	111.26	111.05	109.59	106.52	111.35	108.29	111.56	110.09	108.9	109.47	107.04	110.24	108.14	109.17	110.14	107.07	112.49	109.31	110.97	110.59	110.6	110.26	110.15	109.17	111.8	109.87	110.92	111.63	109.92	111.26	111.29	110.29	111.35	110.48	110.39	110.64	107.63	106.19	110.87	109.82	112.66	109.49	110.09	110.28	112.85	111.08
106.52	108.56	105.38	104.02	105.71	104.53	107.07	107.14	105.32	105.68	107.05	105.62	106.37	106.67	107.64	108.71	103.62	106.76	105	103.75	105.32	104.29	105.95	106.62	107.09	108.44	107.45	105.3	103.16	105.62	104.82	104.58	106.88	104.55	106.15	104.76	104.39	105.23	103.69	108.59	104.22	106.33	105.83	106.57	105.88	105.43	104.14	105.78	108.7	107.98
117.71	119.13	117.05	119.36	117.93	117.36	114.91	117.32	115.37	115.76	117.58	119.26	114.39	119.43	119.25	119.29	118.55	119.45	120.71	116.94	114.71	120.85	116.29	115.15	119.38	118.88	117.74	117.41	118.8	116.31	117.65	116.54	120.73	115.33	118.84	117.11	114.02	114.75	118.17	118.88	118.28	116.29	118.28	116.62	114.28	118.01	120.67	119.31	117.16	118.94
104.65	105.09	109.61	106.82	107.45	105.37	107.17	106.65	106.76	106.04	106.93	105.96	108.73	104.78	106.34	107.93	106.6	104.72	105	106.42	108.54	105.54	106.68	105.08	105.15	105.74	108.13	102.05	107.85	108.46	106.95	106.51	105.16	104.1	107.98	106.34	104.21	108.75	104.39	106.79	107.69	108.24	102.97	107.33	107.2	108.98	103.62	108.66	105.02	106.74
105.37	105.62	108.07	108.38	103.65	107.57	108.2	105.32	106.58	107.96	103.23	108.43	104.51	109.88	107.46	105.78	104.89	106.98	106.51	104.96	105.54	102.76	109.54	105.72	109.17	107.85	105.12	105.08	104.14	106.91	106.02	103.5	105.19	104.87	103.58	107.32	107.56	106.62	105.77	107.08	108.76	105.55	107.56	107.15	105.88	106.03	106.44	107.04	107.52	108.03
113.2	112.24	111.83	113.16	112.72	112	109.45	111.2	112.97	111.9	111.57	111.46	112.77	111.88	112.66	114.49	113.79	113.94	114.42	110.48	116.96	114.25	112.53	113.09	113	113.59	110.77	114.9	111.46	114.42	113.92	113.75	112	115.63	113.12	115.46	113.62	112.52	116.51	112.95	115.16	110.25	110.62	113.06	114.35	112.56	111.21	110.07	115.01	112.77
110.88	110.17	111.02	115.1	111.99	113.47	111.58	112.54	110.21	109.38	109.94	114.07	113.92	112.24	110.9	114.18	112.54	110.65	109.11	109.79	112.01	111.7	113.97	114.7	112.19	114.02	109.63	111.07	106.99	112.24	110.85	112.59	109.06	111.88	114.31	110.19	113.44	107.32	109.83	110.31	113.24	111.57	108.08	113.68	110.33	111.22	113.8	111.07	107.67	111.11
109.35	110.6	111.94	108.47	111.56	108.91	113.47	110.64	111.98	108.68	107.29	107.89	110.76	108.46	110.63	112.56	109.08	110.35	111.23	106.62	108.74	110.99	108.1	110.97	110.57	111.13	108.64	109.05	110.47	108.91	110.77	108.58	110.43	109.09	107.89	110.41	110.31	109.79	109.16	108.2	110.82	109.86	110.81	111.13	109.4	113.8	106.96	108.39	108.51	108.63
107.52	102.51	108.59	107.38	105.54	106.77	103.5	105.36	104.74	105.95	104.95	107.28	103.85	106.2	104.89	105.17	103.25	105.57	105.5	104.51	104.39	106.72	106.43	109.14	106.7	109.07	107.74	104.09	107.84	107.49	104.02	107.39	104.11	107.13	102.41	104.09	103.88	106.01	106.02	107.11	106.47	104.15	106.73	107.03	105.36	107.23	107.44	104.03	106.67	106.81
106.74	103.96	104.43	107.03	104.82	103.61	106.78	103.99	103.1	102.56	107.28	105.37	105.46	108.17	106.31	106.15	105.53	103.91	106.33	104.93	107.26	105.89	103.01	102.9	107.87	103.94	106.21	103.49	106.82	102.82	109.11	105.15	105.1	106.02	104.78	104.25	104.91	105.13	106.36	103.23	106.86	104.89	104.79	103.81	106.24	105.94	104.11	102.66	107.79	107.52
116.29	116.15	114.93	114.83	117.21	116.79	118.6	116.33	117.9	114.89	116.44	112.84	114.32	113.96	114.04	115.81	118.25	112.89	114.5	118	115.42	117.01	118.46	114.82	117.17	115.88	118.75	117.28	119.1	116.42	114.32	116.51	119.31	116.24	114.95	118.3	117.89	119.22	115.78	115.66	117.85	115.99	116.26	113.98	116.48	116.36	115.26	114.58	115.75	118.07
107.21	105.78	107.39	105.67	103.92	105.89	105.04	105.42	103.27	103.68	107.58	107.25	106.63	104.89	102.86	105.17	105.86	102.57	107.66	107.8	107.77	105.5	103.98	102.73	107.79	106.24	102.68	103.52	104.41	104.22	105.43	103.36	103.24	104.73	104.56	105.81	104.07	101.14	105.61	101.62	105.1	104.81	105.86	106.05	106.37	103.65	108.47	104.62	107.73	104.89
114.1	118.51	113.78	116.48	115.05	113.48	118.18	117.83	117.92	113.25	117.68	116.46	117.51	117.42	115.8	120.19	116.46	115.13	118.81	115.31	115.11	118.06	118.21	117.69	116.02	116.52	117.54	116.88	118.79	115.04	116.29	117.38	115.71	115.09	116.82	115.38	116.24	114.99	119.42	116.8	115.93	116.98	113.91	115.55	118.11	112.97	115.2	115.62	115.26	116.03
114.41	116.4	115.63	119.87	119.24	118.85	122.81	114.52	113.24	117.77	116.5	116.65	115.24	114.21	117.27	117.5	114.58	119.26	116.9	119.78	118.67	120.61	119.09	114.5	119.46	114.82	116.58	116.51	117.4	116.48	114.03	118.87	118.51	119.67	118.58	117.58	118.87	115.68	116.38	117.72	119	119.67	118.85	121.81	119.38	115.69	119.2	117.33	117.77	119.55
105.93	107.58	105.89	103.9	105.44	105.29	107.1	109.38	106.13	105.96	105.57	105.42	106.27	109.95	105.11	108.49	102.22	107.41	104.65	106.03	105.11	105.4	107.69	104.51	105.97	105.34	104.75	107.12	108.25	105.6	106.06	104.88	105.03	106.03	104.82	106.77	107.39	106.09	107.25	104.32	107.27	108.04	107.95	106.07	102.83	108.14	106.2	106.65	105.65	104.7
106.18	105.89	107.05	107.07	107.42	105.39	105.91	106.4	106.51	105.45	105.13	104.58	106.77	106.61	108.97	106.01	108.29	106.44	101.19	105.02	106.42	106.55	101.88	108.81	109.8	108.21	103.45	107.95	105.65	106.5	106.15	104.85	102.94	104.05	108.03	106.06	105.63	105.07	107.26	105.17	105.01	106.1	105.95	109.54	106.55	106.03	103.84	105.92	105.47	108.32
112.89	109.1	111.3	113.95	114.21	110.63	114.17	115.59	115.15	111.79	108.31	110.46	112.68	107.91	112.91	113.35	112.59	111.32	113.2	110.47	112.84	111.84	110.75	109.66	114.01	112.44	111.25	112.78	112.83	110.82	109.39	112.12	111.15	110.95	108.46	113.18	111.92	114.29	109.24	109.99	111.64	109.33	110.79	112.73	111.67	110.64	113.6	112.08	114.16	113.09
106.34	102.49	105.05	105.35	103.38	109.56	103.24	105.78	106.67	104.15	106.49	106.61	107.69	104.46	106.56	104.09	101.15	105.84	104.57	108.25	106.53	103.54	104.83	105.93	106.83	105.47	106.06	103.46	103.62	106.25	106.05	105.5	104.95	105.91	104.64	106.84	105.6	105.15	104.93	110.16	107.17	107.83	107.33	103.93	103.86	106.93	106.52	105.38	103.93	105.32
108.94	111.06	108.35	110.58	110.91	109.74	109.74	112.94	111.36	109.34	109.33	108.89	108.42	110.54	113.26	109.77	107.1	111.68	111.21	112.29	113.17	110.62	110.92	109.34	112.21	109.51	111.39	112.03	110.32	111.15	113.92	107.86	111.05	110.68	110.73	109.05	109.08	108.59	110.69	108.12	109.58	107.56	111.39	110.48	109.2	106.99	113.39	109.02	112.02	109.06
118.61	118.96	117.26	117.22	117.53	117.4	119.14	117.04	118.5	117.88	116.67	119.28	115.2	115.49	118.91	117.1	116.69	116.91	115.53	119.17	120.73	118.81	116.63	118.01	116.22	116.71	116.22	114.63	117.62	112.95	118.93	119.09	117.83	117.55	114.79	117.58	120.63	113.19	116.87	113.56	116.7	117.27	118.97	118.92	115.13	116.69	115.18	116.38	116.88	115.26
112.79	110.83	112.17	110.63	112.7	110.75	112.01	113.79	107.47	111.66	111.29	112.13	113.95	110.25	112.73	111.1	114.59	113.24	109.6	111.12	115	111.28	110.75	110.9	113.39	111.2	110.42	112.62	112.49	112.28	112.5	111.62	110.9	110.07	111.24	111.37	111.01	113.86	112.01	110.95	108.76	113.54	112.61	114.58	114.42	111.17	112.15	113.76	107.93	113.72
110.05	113.74	111.5	110.86	110.25	111.96	111.52	112.6	112.73	112.79	111.78	113.91	110.98	112.35	110.58	114.54	112.91	110.84	111.91	109.62	112.88	110.69	114.36	115.1	110.97	109.51	112.29	112.68	113.09	111.41	113.69	112.5	116.79	109.99	111.86	110.7	110.82	113.2	110.69	112.85	114.65	112.53	110.47	115.1	110.38	115.39	112.11	114.4	110.63	109.86
105.24	105.22	106.41	102.58	108.26	107.43	106.98	104.03	104.38	105.14	102.12	103.7	106.45	109.74	104.59	107.06	105.99	106.15	103.22	105.54	106.25	109.15	103.94	102.97	104.21	104.49	107.76	106.64	108.11	103.2	103.91	105.53	109.51	106.97	104.88	105.49	107	108.2	105.87	107.76	104.64	106.65	104.55	106.88	104.14	103.83	106.96	108.76	111.38	105.33
114.97	111.51	113.1	109.52	111.56	112.04	109.39	112.77	112.28	108.17	111.39	111.13	114.64	112.24	112.06	111.03	112.72	113.08	115.86	111.97	111.3	113.09	113.52	111.88	113.3	110.6	114.6	113.01	111.68	112.39	114.7	109.69	112.72	112.53	110.57	110.68	109.12	111.45	113.08	109.57	109.24	110.12	108.59	113.07	109.98	109.15	110.94	111.17	113.21	109.89
116.95	119.79	116.24	116.09	118.81	117.34	116.65	117.43	119.31	117.68	116.91	117.9	114.76	116.13	116.81	114.58	118.24	117.65	117.73	119.1	118.06	116.56	115.26	115.12	116.46	119.83	120.45	114.01	119.32	117.98	118.34	121.85	119.15	118.08	116.29	117.55	118.36	117.07	114.68	118.57	117.68	118.96	117.01	114.97	117.12	117.34	119.2	117.7	116.18	115.08
108.86	103.96	106.2	106.73	108.28	107.69	108.32	106.1	106.27	105.56	107.54	106.27	106.64	110.49	106.82	107.77	107.36	103.46	107.11	105.06	105.95	107.12	103.91	105.26	107.23	109.96	105.5	105.89	106.12	110.48	101.56	106.53	108.65	105.71	106.86	105.79	107.43	105.88	105.88	105.76	107.1	108.33	107.05	104	107.25	107.04	105.21	105.23	103.4	108.26
99.561	102.71	98.297	99.043	98.737	96.368	99.375	98.264	96.814	98.662	99.886	99.978	100.01	99.658	101.21	100.37	97.535	98.715	98.749	101.44	99.356	97.702	100.1	97.273	101.8	97.385	98.549	100.78	98.809	97.188	100.58	98.897	99.928	99.435	101.01	100.57	96.396	101.4	98.108	101.35	97.192	101.67	101.12	98.515	97.958	99.858	95.999	101.04	101.33	98.436
107.08	106.34	108.42	102.67	107.73	106.32	103.92	102.32	106.73	106.76	104.66	105.04	106.24	104.77	106.62	107.91	102.27	105.82	105.5	104.47	109.03	105.48	108.18	103.47	105.34	105.71	108.67	107.83	107.15	107.93	107.44	106.44	107.8	104.75	105.86	108.05	105.89	105.04	104.93	106.82	103.78	107.45	107.97	109.05	103.22	105.53	103.57	107.99	110.56	104.9
110.99	112.83	113.99	111.94	113.53	109.46	112.5	110.74	109.34	113.8	112.22	109.2	107.83	113.11	110.71	111.31	114.18	111.55	113.96	109.31	109.62	110.23	111.97	111.93	112.74	110.26	113.6	111.7	110.35	112.21	112.14	116.1	113.02	111.38	112.96	112.15	111.97	110.45	111.33	112.49	110.79	115.19	110.03	111.92	114.54	112.87	114.1	114.24	114.09	114.78
110.51	110.71	108.45	110.58	110.71	113.3	110.24	109.88	111.19	110.09	109.13	111.77	113.53	111.12	108.06	112.3	109.7	112.06	108.69	110.4	108.87	112.46	111.78	107.98	110.3	109.87	109.68	111.35	109.69	111.86	113.31	110	114.05	110.75	109.87	109.13	108.64	110.14	110.18	110.65	113.3	111.12	113.47	112.89	112.05	109.27	109.99	108.85	113.4	112.12
100.15	101.67	101.36	100.46	100.87	100.33	99.673	103.5	100.58	98.267	99.896	98.476	102.5	101.21	101.12	99.255	100.86	101.33	101.9	104.05	102.22	102.36	102.78	100.92	102.72	101.39	100.07	100.36	100.23	99.956	97.31	101.43	100.09	101.84	101.91	101.88	102.61	98.658	100.68	101.39	101.68	100.22	101.77	99.486	99.959	102.92	102.66	103.73	101.38	104.3
103.12	103.48	103.21	104.82	102.67	105.12	106.01	100.51	104.27	104.93	105.24	104.36	103.42	104.38	104.9	103.04	102.1	104.63	102.29	103.9	105.52	104.59	106.7	102.38	98.872	103.66	104.08	104.94	105.92	107.63	102.63	104.91	104.44	103.01	103.38	104.57	103.58	104.76	103.44	105.63	102.87	103.2	101.61	103.8	104.69	105.38	103.63	106.53	102.99	101.12
105	105.02	104.35	107.02	111.07	108.57	105.06	101.66	104.85	106.62	104.79	102.86	107.68	104.26	105.54	105.74	107.28	109.12	109.88	106.06	104.11	108.89	104.97	106.61	108.41	102.92	106.55	106.7	107.99	107.18	104.98	103.29	109.01	105.43	110.14	107.81	106.89	106.24	106.25	109.35	105.15	104.99	106.99	104.34	108.53	107.06	107.23	107.72	106.93	108.1
100.14	101.43	101.4	100.3	98.617	101.52	100.63	100.5	99.987	97.979	100.14	97.085	102.73	98.675	99.428	100.27	99.354	100.08	98.813	95.889	97.185	99.826	103.07	103.16	100.38	99.483	102.5	99.842	98.2	98.777	101.26	101.61	98.538	99.097	96.956	98.032	98.118	98.979	97.521	99.409	98.951	98.558	101.45	102.55	99.144	98.099	100.77	103.6	99.451	98.936
113.12	112.05	113.23	111.64	108.26	110.47	112.71	109.82	110.77	112.68	111.66	113.92	108.76	112.85	108.23	111.36	112.15	110.84	113.6	108.09	109.84	113.21	110.9	112.42	106.35	111.18	111.34	107.55	109.23	109.99	113.24	106.71	107.8	110.41	111.07	111.47	109.93	112.65	110.76	111.37	114.33	109.15	110.03	112.74	110.52	110.92	110.23	109.97	108.25	106.46
104.07	105.95	109.03	106.82	106.53	104.53	106.97	103.9	105.59	105.28	106.19	105.93	105.53	104.93	102.83	107.47	103.96	102.57	104.87	106.08	106.36	106.05	107.94	103.72	105.61	108.07	103.01	106.29	105.49	105.46	104.07	102.96	105.34	108.87	107.9	104.79	104.49	106.72	104.51	105.72	104.85	106.11	106.68	106.44	105.66	105.81	107.92	106.73	107.19	105.13
109.88	106.28	105.48	103.38	107.13	105.35	105.91	104.37	105.22	106.28	102.28	103.34	105.71	106.3	107.14	107.76	105.69	104.33	105.61	105.09	106.56	107.13	103.81	105.76	104.15	105.32	106.84	103.04	107.97	107.01	106	105.58	104.55	106.13	104.64	105.83	103.88	106.64	106.28	104.76	104.34	107.11	104.99	106.23	106.75	104.27	109.06	105.9	109.11	107.72
99.97	101.51	100.09	99.605	100.42	99.224	99.88	101.12	99.727	101.3	101.09	99.47	99.057	96.911	99.473	101.81	99.306	98.182	100.53	96.243	97.898	101.1	102.07	101.22	100.02	103.85	100.11	96.842	98.267	97.382	100.15	100.84	100.84	99.232	99.014	104.66	100.77	100.8	100.04	100.79	103.33	102.28	102	99.761	98.741	98.246	99.35	102.17	101.82	102.84
101.77	100.03	103.21	104.62	100.71	104.75	100.25	99.124	99.004	101.18	99.541	102.09	102.04	99.805	99.154	100.91	100.63	103.27	98.451	98.302	103.99	103.27	102.82	102.96	101.19	106.25	100.5	99.912	99.126	103.36	103.34	102.55	101.48	101.58	101.52	101.15	102.82	98.044	99.287	100.53	104.11	103.18	102.55	99.9	103	96.883	100	102.95	97.042	97.653
118.09	119.07	119.69	116.05	117.3	117.39	117.89	118.26	119.69	115.4	117.98	119.59	117.48	117.08	114.58	118.55	118.44	115.46	118.5	117.66	118.57	115.39	116.88	114.41	116.6	115.52	117.03	113.85	118.74	118	117.57	119.19	114.46	114.91	118.32	117.43	117.49	119.92	115.77	117.69	116.98	117.03	117.51	115.23	120.78	116.55	114.66	116.03	120.81	117.59
106.56	103.13	106.47	107.64	105.02	109.51	107.15	109.3	111.38	105.28	103.89	108.22	105.55	105.75	110.36	106.63	106.26	108.21	102.92	106.02	108.8	104.17	106.48	104.4	106.16	108.6	105.52	106.95	105.19	106.48	105.25	105.68	106.69	106.93	104.94	105.21	106.08	106.26	108.69	104.49	105.73	107.81	107	108.68	104.92	104.13	107.68	102.69	104.54	105.32
115.94	109.9	108.66	113.55	114.62	113	114.13	112.54	110.7	109	112.25	107.31	111.54	111.38	112.16	114.79	111.49	110.52	112.36	110.06	111.7	110.63	112.59	114.16	112.84	110.23	112.66	112.9	110.87	114.26	109.56	110.94	112.28	114.42	110.13	110	113.73	115.15	112.56	113	110.2	109.71	112.8	113.04	114.43	108.77	113.82	114.39	113.31	111
103.51	101.92	104.02	104.63	104.11	106.32	107.33	103.2	104.56	105.29	105.58	105.19	108.67	104.32	104.65	104.78	105.53	109.12	107.98	105.51	105.05	104.71	109.03	106.78	106.25	106.28	103.99	103.01	105.01	103.5	106.71	104.91	106.58	107.72	108.4	106.7	106.66	103.75	106.74	105.54	104.69	108.47	105.19	104.16	104	104.1	105.25	104.19	104.29	109.66
102.78	98.749	100.53	102.19	101.28	99.353	101.8	105.34	97.752	101.48	100.2	99.406	100.73	101.78	102.03	100.12	98.721	101.6	100.4	102.85	100.2	101.6	102.28	99.573	100.82	99.352	99.5	101.93	103	99.006	102.29	101.8	104.34	97.635	100.17	99.035	99.499	102.09	103.18	100.67	99.243	98.078	101.66	102.72	101.04	99.367	100.35	100.15	102.44	101.48
110.31	109.81	113.46	111.48	110.49	111.54	110.95	109.15	111.49	113.26	110.58	112.01	110.76	110.57	110.66	113.63	112.72	109.3	111.24	112.84	112.61	112.01	114.92	112.63	109.6	112.67	113.21	110.66	110.75	112.31	111.98	112.27	110.81	110.47	111.99	112.23	105.85	115.57	113.5	109.07	110.66	110.43	112.72	112.6	109.74	110.41	109.47	113.27	110.34	112.5
111.09	112.45	110.07	110.27	109.1	111.79	110.21	111.88	108.41	111.11	110.2	111.42	112.81	111.08	111.45	108.6	112.78	110.03	111.78	109.64	111.36	112.46	111.42	111.76	108.31	109.73	111.82	112.45	109.47	110.48	111.26	111.76	109.63	111.03	113.43	111.48	110.26	107.03	111.24	110.92	112.74	110.14	109.51	111.26	111.63	110.49	110.27	109.33	111.15	109.08
102.84	104.67	105.23	107.24	107.48	107.24	109.3	105.41	106.11	107.06	106.64	104.78	104.91	104.76	107.12	105.54	103.47	105.52	105.84	107.55	103.02	107.67	103.68	106.11	109.82	105.75	102.83	106.63	105.37	106.68	103.83	105.23	106.3	107.45	106.53	106.49	107.22	107.41	102.35	106.52	104.12	105.3	103.02	106.16	107.64	105.11	103.37	104.91	105.34	104.27
108.44	104.25	104.55	107.39	106.36	106.13	112.96	105.67	105.43	104.11	108.98	107.56	105.56	103.43	108.05	101.62	106.64	106.22	105.71	105.87	108.12	103.11	106.45	109.63	103.47	101.23	103.72	104.31	110.12	104.95	102.4	104.63	105.5	101.86	103.14	107.81	106.27	106.03	105.16	104.86	104.81	105.23	107.67	107.03	105.57	102.87	107.46	105.38	100.63	105.05
105.26	109	103.58	106.38	104.44	108.47	105.03	103.52	106.73	107.52	106.77	102.09	109.36	106.48	109.34	106.51	108.31	107.39	110.89	105.36	106.78	110.37	105.53	107.83	106.28	102.63	105.81	106.13	103.8	106.59	107.38	106.17	105.52	109.31	107.47	107.57	105.71	106.43	107.83	107.32	106.71	108.47	105.84	107.42	107.83	105.47	103.14	107.61	104	104.54
114.47	113.64	112.82	111.67	112.4	112.88	113.86	110.84	112.06	114.58	111.09	113.94	112.78	110.27	111.79	114.76	112.07	112.96	113.27	111.05	112.24	112.47	111.89	112.62	108.27	111.97	110.48	112.91	114.12	110.97	112.15	111.65	111.4	111.18	110.21	109.92	114.54	117.05	113.06	112.6	112.42	110.33	109.92	113.64	110.9	111.98	113.35	112.37	110.45	113.61
111.2	111.54	108.52	111.59	112.65	111.71	109.06	109.61	109.21	114.21	112.25	110.71	110.63	111.37	112.94	107.66	113.13	111.41	108.8	106.64	110.8	112.6	111.15	109.98	111.79	111.91	111.16	108.77	111.92	111.88	111.33	111.93	111.54	113	110.46	112.2	113.98	109.68	115.06	113.57	112.05	111.08	114	112.77	110.39	113.63	109.5	109.46	113.67	113.37
104.48	105.16	106.11	109.23	105.26	103.8	106.37	105.89	104.44	104.92	104.03	104.24	104.87	103.64	103.68	105.98	109.6	106.1	106.73	109.62	104.77	106.9	108.51	106.48	105.4	104.62	104.97	106.05	106.34	107.44	106	108.87	107.1	106.25	107.19	109.98	107.22	104.72	105.32	106.27	105.63	105.39	104.8	106.89	104.32	106.1	103.39	109.3	103.66	106.31
103.07	101.5	102.2	100.92	101.76	101.67	100.5	99.917	102.29	103.81	101.03	99.004	98.315	100.54	102.97	100.4	103.06	101.43	99.762	101.89	103.39	100.34	100.58	101.82	99.244	100.24	101.21	100.34	102.06	100.26	98.437	99.626	99.528	105.16	98.345	100.15	102.17	100.95	102.03	102.37	99.303	101.14	99.871	102.7	101.27	100.99	99.251	104.87	97.129	100.16
106.91	104.92	105.62	103.64	103.96	105.62	103.59	106.98	105.18	107.41	108.96	107.84	102.78	106.12	106.92	103.45	103.59	104.58	104.35	103.94	106.86	107.51	105.63	105.66	108.4	104.63	103.81	104.17	106.87	106.65	107.1	106.93	103.7	106.46	109.25	105.56	103.07	104.72	106.94	106.5	105.21	106.85	109.39	103.47	105.35	107.49	103.97	107	105.26	102.28
107.55	106.33	104.84	107.78	104.07	108.13	103.73	103.79	105.71	104.85	106.74	102.99	104.07	103.59	107.24	105.16	103.92	109.29	102.55	105.67	108.18	105.49	106.64	105.24	107.26	106.14	105.14	105.57	105.9	105.18	108.46	105.9	105.96	106.34	105.96	103.39	106.38	103.78	103.21	103.93	106.76	104.46	103.45	106.51	106.26	104.71	105.38	106.45	103.83	106.74
111.87	110.13	113.34	109.32	115.05	112.43	109.84	110.05	110.24	110.19	108.62	111.21	110.55	108.9	108.21	109.16	109.7	111.32	111.14	112.8	108.56	112.05	110.94	112.68	111.04	108.5	113.29	109.65	110.41	109.25	111.31	111.25	111.47	114.42	107.68	112.99	111.78	113.72	110.39	112.38	109.96	110.53	111.63	112.78	109.28	110.07	112.05	112.91	110.25	112.14
101.75	102.92	100.16	101.17	100.94	97.016	101.31	99.808	102.04	100.26	100.91	99.259	98.934	103.04	102.07	97.598	105.13	97.357	102.26	99.931	102.59	100.37	102.56	99.649	102.08	102.3	100.42	102.26	98.727	100.74	103.53	103.05	99.818	101.46	100.24	99.567	102.55	97.507	102.27	101.07	101.36	98.864	98.41	101.38	103.28	100.66	99.795	100.63	103.56	101.78
117.07	116.4	116.71	115.03	115.08	114.87	113.9	117.64	116.66	112.92	117.11	114.32	117.25	118.24	115.49	113.53	116.75	117.58	115.93	116.39	118.9	115.38	113.04	119.76	114.16	116.46	115.98	114.83	115.61	114.7	115.18	119.79	119.82	117.5	117.1	116.89	115.97	117.01	116.73	115.63	119.08	115.15	116.25	112.32	115.81	115.58	116.95	112.94	114.75	114
107.74	104.15	101.95	105.34	104.46	103.61	103.56	101.3	104.68	101.53	105.61	104.6	103.17	101.63	105.66	104.38	103.32	105.26	104.09	102.97	104.75	104.53	101.72	104.91	101.95	105.92	105.57	104.42	101.79	104.33	103.71	104.68	105.18	104.29	104.1	102.78	107.17	105.43	102.98	106.02	104.17	106.56	101.72	105.07	105.12	104.93	102.91	104.12	105.99	103.4
105.77	111	110.75	104.52	106.39	106.23	109.21	108.26	105.36	105.26	103.65	108.44	103.25	106.56	105.33	101.68	104.39	106.15	105.28	106.34	104.99	106.3	106.85	107.58	105.95	103.79	104.73	107.28	103.06	105.53	106.16	104.19	108.4	108.69	108.18	107.97	107.11	107.69	107.82	107.76	105.11	108.48	109.33	104.59	105.87	105.79	106.6	109.66	108.43	106.41
108.5	109.33	109.2	108.66	113.02	108.94	109.76	112.07	111.01	110.82	109.66	110.66	109.39	109.83	109.35	107.81	110.32	110.23	112.12	110.55	111.02	111.98	110.52	107.14	109.93	110.37	110.64	110.63	107.41	109.98	109.23	113.17	110.24	112.69	111.45	111.25	107.92	109.26	112.13	112.61	109.3	105.63	111.12	107.34	110.79	110.71	108.01	111.61	111.33	112.97
106.84	111.28	113.34	110.56	112.38	113.04	109.75	111.36	111.33	109.84	112.69	114.09	112.94	113.4	110.86	112.21	112.96	108.74	113.63	111	107.99	111.64	108.36	108.83	111.27	112.12	111.26	112.61	111.19	110.29	113.55	110.05	112.12	110.2	111.45	108.72	112.36	111.5	110.71	111.61	109.73	113.24	109.66	111.03	112.02	109.91	113.12	111.46	111.19	112.12
100.85	99.609	99.599	97.751	98.627	100.22	98.805	103.23	99.464	99.964	99.665	101.7	103.3	99.886	100.65	100.02	100.54	100.53	101.18	97.319	97.886	100.91	102.14	99.419	101.62	98.837	98.32	99.896	103.28	98.754	101.35	95.642	98.512	102.76	99.7	98.89	100.47	100.31	96.762	100.97	102.13	100.17	102.44	101.57	98.921	102.16	102.54	102.04	102.52	102.45
102.66	105.92	111.05	106.3	105.04	105.22	106.73	106.44	103.26	104.26	103.3	105.64	109.76	108.58	106.01	105.92	106.16	106.26	106.35	105.3	107.02	104.16	104.3	104.93	104.89	104.57	107.24	106.88	106.83	108.3	105.74	102.95	101.59	103.21	104.78	106.73	104.92	106.69	105.44	103.83	107.15	107.63	105.5	102.26	101.79	103.06	105.53	107.34	103.87	105.11
112.01	112.53	110.54	111.28	114.15	113.07	112.01	113.18	110.18	112.43	111.23	112.39	109.03	111.11	110.04	110.66	107.26	110.75	110.5	111.67	112.23	114.06	109.84	114.39	110.21	115.11	112.36	112.66	109.07	109.74	111.95	110.17	112.52	113.18	111.35	112.11	108.71	110.68	112.88	109.98	111.63	112.19	109.45	110.89	112.08	111.35	109.52	110.57	113.29	110.55
106.99	104.39	104.69	105.33	106.58	106.75	102.65	107.96	106.06	104.23	105.89	105.42	103.19	105.24	106.18	108.31	105.15	104.43	104.7	104.86	104.26	107.45	106.84	106.92	104.08	105.04	103.34	106.94	105.86	104.66	105.24	104.76	105.88	101.7	105.32	105.86	104.56	107.37	103.82	105.36	105.7	106.67	103.39	104.43	106.61	106.87	103.4	104.18	105.43	106.82
110.21	113.1	109.01	110.76	111.18	111.13	111	114.6	109.66	110.64	112.79	111.37	112.53	111.45	112.56	109.83	109.13	113.02	110.54	108.76	110.5	108.63	110.15	111.37	113.3	113.18	110.69	113.64	108.35	111.33	110.93	113.29	112.58	110.54	111	111.32	111.13	112.12	110.19	109.7	109.91	112.17	108.95	113.18	111.94	113.07	108.14	111.55	109.45	110.84
110.8	111.88	111.31	111.02	113.46	112.5	110.19	107.58	110.71	110.98	109.43	114.56	115.72	109.24	114.66	112.04	113.89	113.28	109.16	111.64	114.39	111.08	111.82	111.25	111.52	113.82	109.85	106.77	110.84	111.52	112.48	113.32	112.24	111.01	111.79	111.19	111.17	110.03	109.51	111.08	114.34	114.49	111.62	110.56	108.5	110.36	110.14	114.03	110.91	112.53
105.61	106.28	111.62	104.23	107.41	110.41	107	108.83	104.55	107.02	107.08	108.04	109.54	107.62	106.22	108.69	102.01	107.29	109.4	107.02	104.45	109.09	106.24	107.65	105.87	106.71	105.25	106.44	106.19	107.33	107.81	106.1	106.06	107.87	105.97	101.66	109.89	108.05	103.53	105.91	107.18	107.15	106.12	109.69	105.07	105.64	106.52	106.28	106.49	105.41
102.19	104	101.06	102.48	103.86	99.591	100.65	100.84	99.521	97.197	100.46	101.71	98.796	97.544	99.883	103.48	98.209	104.38	98.904	102.06	101.16	102.18	100.13	100.38	103.65	101.42	99.758	102.94	100.58	102.17	100.01	101.79	97.778	100.38	101.62	99.169	98.155	102.59	100.58	102.53	99.707	100.9	99.843	101.13	99.403	101.08	100.16	102.14	100.68	100.33
106.26	105.14	105.65	101.75	106.89	102.12	106.91	103.78	106.12	105.7	109.28	103.98	106.39	104.33	104.14	106.19	104.57	106.83	105.43	106.49	106.2	106.91	105.03	107.43	104.37	105.03	106.25	103.66	106.45	103.17	106.99	106.3	105.65	107.87	104.57	106.42	102.05	107.16	104.91	105.35	104.04	105.65	105.82	107.15	103.43	103.53	107.69	106.22	107.15	105.15
117.67	117.04	116.77	113.91	116.48	115.02	115.63	116.59	113.8	114.86	115.29	116.63	114.64	120.22	115.12	113.29	113.61	116.17	113.96	119.8	114.7	115.3	117.64	116.91	114.89	114.42	117.91	120.5	116.01	111.02	116.14	117.58	119.01	116.76	113.24	115.89	114.62	116.84	117.13	118.18	113.48	117.83	115.85	118.98	117.29	117.53	118.1	115.46	116.11	114.95
115.49	117.49	119.56	119.7	115.83	120.42	117.14	116.64	117.42	118.9	115.23	118.42	121.17	119.39	115.33	116.75	118.98	118.99	115.86	117.81	117.12	117.97	117.34	117.24	113.28	117.77	117.58	119.25	119.29	118.41	117.16	118.46	118.29	119.78	116.68	119	120.6	119.24	117.98	116.83	116.7	117.83	117.13	120.38	116.64	114.27	116.98	116.76	114.58	119.27
104.62	106.37	105.64	103.86	102.31	104.99	104.98	106.53	106.76	105.25	100.67	103.48	103.21	106.57	105.9	108.25	105.26	105.22	103.73	103.13	105.46	103.66	104.82	109.48	109.18	105.66	105.58	107.89	103.9	105.25	107.43	106.43	106.5	108.45	105.58	105.47	106.04	107.36	105.91	108.18	104.57	104.6	105.9	108.52	105.89	106.07	105.1	107.18	105.57	105.81
112.76	113.06	111.15	110.85	113.62	112.9	112.96	113.74	110.53	109.98	110.59	108.97	112.5	111.64	111.42	110.19	111.91	112.03	110.07	111.72	108.93	110.62	112.03	107.48	108.46	110.49	110.53	111.68	113.93	111	112.83	113.3	108.07	114.6	111.12	110.78	110.51	109.95	112.61	110.97	108.59	111.17	112.65	109.51	110.35	109.55	111.68	108.62	111.93	112.16
106.93	108.18	106.68	105.93	103.92	107.3	105.2	105.75	109.23	108.51	105.62	106.49	107.01	107.32	106.57	107.11	107.51	107.95	108.07	106.68	107.4	109.73	107.28	107.21	108.94	106.95	105.48	105.43	105.52	108.05	107.73	104.97	107.51	108.77	108.01	105.57	107.37	106.34	106.8	107.29	106.38	106.53	104.72	111.79	107.38	106.93	107.63	107.57	108.42	107.43
110.64	114.48	109.66	111.59	111.07	111.2	110.54	111.37	111.18	109.6	113.51	113.66	112.27	114.05	111.57	110.53	115.09	112.08	110.98	111.97	112.94	110.09	109.1	113.49	115.1	112.84	112.62	110.84	109.18	109.87	109.64	110.11	111.69	113.72	109.79	112.06	111.92	110.27	111.47	110.61	112.85	111.93	109.53	111.76	110.47	110.9	114.36	113.53	112.15	114.99
97.851	100.1	99.378	104.03	97.891	97.875	100.06	96.206	98.453	98.273	102.15	100.83	101.03	98.641	99.987	97.766	100.61	101.47	101.27	99.484	100.46	98.979	103.54	98.541	100.19	99.432	100.28	100.84	102.27	99.023	97.385	101.57	100.65	101.73	97.65	101.14	97.266	99.051	96.521	100.05	101.2	101.93	101.29	94.723	97.734	98.502	99.04	100.72	97.764	95.883
104.87	106.86	105.2	104.36	103.94	104.09	105.71	103.71	106.1	103.13	103.99	101.64	103.7	103.09	104.7	103.88	104.9	104.15	104.62	102.53	102.39	104.68	106.95	103.73	104.44	101.13	105.24	104.2	105.04	104.22	106.52	103.04	105.45	100.63	103.15	106.52	102.45	102.16	105.11	103.56	103.24	105.26	102.6	107.52	104.28	100.94	103.41	102.17	105.23	102.84
110.77	111.7	108.26	112.91	108.9	109.41	110.6	109.79	110.7	110.93	109.21	109.91	110.22	115.73	111.62	112.98	111.96	111.78	110.36	111.12	107.71	108.9	111.61	110.43	110.42	112.54	107.14	109.04	110.21	110.32	108.49	111.13	114.23	112.48	111.24	109.88	110.67	110.72	112.51	110.71	108.99	108.64	113.48	106.66	111.54	111.58	112.81	111.18	112.93	111.23
109.87	112.48	111.14	109.87	109.88	110.48	118.18	112.42	108.92	110.64	111.73	107.68	110.55	113.86	112.69	111.81	111.95	108.92	114.13	111.97	111.29	112.65	110.31	109.4	110.39	113.41	108.31	111.24	117.27	110.89	110.27	112.98	112.13	111.81	112.61	111.62	112.19	106.25	110.91	110.94	111.31	110.19	113.39	109.84	108.94	110.94	110.76	108.96	116.33	112.31
109.99	113.93	110.48	110.68	108.13	110.42	111.02	110.07	110.39	112.1	110.19	111.21	111.87	109.17	111.71	110.95	109.04	109.04	108.22	110.76	111.93	110.33	112.52	112	112.43	111.67	114.1	110.81	112.63	112.93	113.34	112.76	114.47	109.1	111.59	110.3	113.38	108.89	112.52	111.99	114.46	108.65	116.7	109.1	109.05	113.02	112.25	112.66	111.94	110.23
111.99	111.78	112.43	111.01	110.94	109.5	111.68	110.82	111.49	111.6	113.8	112.37	111.95	111.47	109.3	111.7	111.21	111.13	108.82	112.25	111.85	113.41	110.99	109.18	110.87	111.71	108.88	112.2	109.19	111.86	110.85	111.47	109.59	109.2	113.24	109.24	113.05	110.6	111.87	112.85	110.31	111.23	109.93	109.32	110.97	108.31	112.82	113.23	109.52	108.7
105.72	104.99	103.49	101.84	104.6	103.99	105.13	101.77	103.01	101.67	104.73	105.25	104.86	103.62	102.74	103.54	105.71	103.43	106.44	106.12	104.96	103.16	106.57	105.2	103.88	101.42	107.28	104.46	103.15	105.62	103.12	102.07	104.47	103.48	108.42	104.06	104.97	104.53	103.42	102.11	106.88	106.68	100.97	105.21	107.04	101.96	105.4	105.49	104.29	104.36
109.9	113.47	111.39	107.15	112	113.87	114.49	114.31	113.31	110.5	111.83	108.08	110.61	115.13	114.11	110.17	109.88	111.58	113.54	110.61	111.5	111.58	112.31	110.36	111.98	110.03	114.7	113.08	112.18	113.3	111.89	109.82	111.07	114.64	111.34	111.07	115.99	108.24	113.16	112.39	112.4	111.22	114.89	113.3	113.37	113.71	115.51	114.97	113.04	112.81
112.33	113.33	108.34	113.09	111.27	111.42	111.61	108.26	108.08	111.36	110.84	111.15	112.46	110.29	110.43	112.87	113.22	112.42	110.26	111.37	112.83	109.84	109.75	111.1	110.11	109.26	112.37	108.52	111.12	110.71	114.51	110.39	108.94	111.76	112.82	113.19	109.56	110.19	114.28	110.97	110.14	110	113.34	113.24	110.7	110.1	110.59	110.25	109.9	113.01
106.42	106.74	104.53	105.84	106.24	103.94	105.78	104.55	103.4	104.29	105.95	103.41	105.31	105.16	105.64	105.53	103.12	104.24	107.14	107.37	105.71	105.33	105.27	106.03	107.16	106.52	103.71	104.76	106.25	106.59	106.27	106.04	107.52	104.64	107.45	104.34	106.92	104.2	106.02	104.65	103.94	105.08	105.82	104.34	107.06	105.15	107.62	105.77	106.23	108
100.89	102.77	99.805	95.824	101.79	100.44	97.615	98.559	99.807	102.1	99.9	97.674	98.255	99.217	101.56	98.745	100.15	101.14	99.713	99.443	99.308	100.33	102.81	99.634	100.09	101.22	97.099	102.43	103.48	99.503	100.11	97.844	101.76	98.702	99.675	101.44	99.572	97.412	100.12	97.442	99.728	102.03	96.923	99.877	101.11	96.85	101.46	103.37	101.65	99.478
113.37	110.33	115.23	109.79	110.91	111.21	112.65	112.11	110.15	113	112.18	110.79	109.09	108.33	114.06	108.34	109.9	110.46	113.82	110.35	112.77	109.48	113.74	108.45	110.5	112.53	110.39	110.01	112.39	114.49	111.21	113.48	113.45	114.29	112.05	115.51	111.33	108.13	111.75	111.98	107.74	109.42	113.25	111.49	107.84	115.1	112.26	112.43	111.27	113.76
102.52	104.89	104.19	104.96	105.21	106.35	106.08	105.88	102.44	104.01	107.89	100.54	108.5	106.48	107.45	105.75	108.18	105.59	105.45	106.43	105	105.83	104.38	104.43	104.83	106.37	105.29	104.3	105.95	107.25	108.18	104.93	105.71	106.31	105.86	105.67	103.42	105.99	103.05	105.39	103.2	106.52	107.08	106.37	108.73	103.03	103.61	103.71	105.15	105.07
101.47	100.41	101.3	99.102	97.227	99.648	95.847	100.55	102.2	99.298	100.67	99.539	99.852	98.844	102.35	99.123	100.7	100.09	100.57	103.64	100.49	98.141	98.985	99.032	98.806	101.67	98.241	101.43	96.697	99.403	101.45	102.18	101.48	100.45	100.85	102.08	101.69	96.751	97.541	97.81	98.485	98.504	94.653	100.99	97.255	97.269	99.994	99.261	96.176	103.43
109.26	112.4	107.93	109.43	116.62	112.13	111.54	112.19	109.17	111.76	112.01	111.3	113.82	111.03	109.21	111.47	111.29	110.89	110.51	112.75	113.85	112.19	108.37	110.43	110.97	112.06	111.39	111.29	113.21	108.33	108.08	112.7	115.34	112.46	109.44	111.74	112.38	107.8	114.3	111.32	109.08	109.81	110.01	111.89	112.89	111.58	114	111.88	110.05	112.64
109.58	109.56	110.99	108.07	109.98	108.09	105.69	108.68	110.25	110.84	109.98	112.56	107.5	108.88	112.36	109.43	105.07	107.82	110.12	109.02	109.16	105.33	110.95	106.45	108.45	111.04	109.39	109.95	107.36	107.89	108.83	112.26	110.71	113.24	112.98	111.23	109.75	113.09	108.72	108.25	109.12	110.72	108.8	109.91	112.16	110.5	111.71	106.9	110.09	111.01
103.96	107.2	105.06	104.02	105.71	105.97	106.45	104.65	105.77	105.98	102.29	105.41	106.29	106.16	110.24	103.32	104.77	108.45	107.51	108.52	107.25	106.23	104.08	105.85	105.83	109.19	107.68	107.06	101.87	103.92	106.47	107.38	103.76	103.91	105.25	106.03	109.11	102.86	103.66	108.59	106.9	104.99	103.55	104.45	104.54	106.91	103.43	107.42	105.16	108.02
101.76	102.56	102.83	101.07	98.058	100.47	98.37	101.62	101.81	101.49	100.33	98.125	101.1	99.535	99.489	99.206	102	100.51	101.01	99.253	97.896	99.869	97.367	98.037	101.57	100.06	100.9	100.69	100.67	100.18	97.867	98.907	99.473	98.628	97.541	101.39	100.56	101.33	100.9	98.816	101.67	99.808	98.956	102.94	98.997	99.481	99.822	100.58	100.97	98.737
101.63	100.91	100.17	100.57	99.158	102.1	98.249	101.66	99.671	104.22	102.84	99.586	99.872	99.306	100.7	101.86	103.16	101.21	100.57	97.829	99.79	97.36	98.479	100.31	102.42	100.67	99.609	100.22	101.15	102.2	102.08	101.75	99.799	99.38	100.97	99.069	101.95	101.2	101.76	101.14	99.459	102.56	103.77	101.25	101.75	99.314	99.97	97.474	103.77	101.41
106.9	107.12	105.07	106.27	103.37	105.46	108.24	106.35	105.72	107.27	105.2	106.4	108.61	106.09	104.65	105.15	105.37	108.61	105.15	101.68	105.09	107.59	105.42	106.07	108.03	106	105.61	107.78	105.97	107.89	109.31	105.32	105.73	107.61	107.8	106.93	112.89	105.95	106.08	109	108.59	110.86	106.89	109.35	109.86	106.27	103.8	106.71	105.89	108.79
104.58	105.68	106.38	102.36	106.99	104.29	105.37	104.38	106.32	104.11	103.7	103.46	101.59	102.52	105.24	102.24	103.57	103.9	107.77	103	102.79	104.37	104.52	107.96	105.46	102.75	105.16	104.28	101.81	102.65	105.29	105.06	101.63	102.79	103.73	105.48	103.36	104.65	105.22	106.49	105.53	103.82	101.02	105.09	102.84	106.62	102.9	104.87	102.88	103.47
112.46	109.28	109.68	113.66	114.01	113.36	109.86	110.68	109.3	112.29	113.56	110.59	111.89	111.32	114.07	110.79	112.04	109.66	110.11	114.93	109.95	110.03	109.7	113.27	112.49	111.17	112.15	113.75	111.03	109.61	109.05	114.48	111.63	114.74	112.96	111.36	116.57	110.7	110.63	107.87	110.65	109.05	113.49	112.72	112.54	111.19	111.47	113.88	112.45	112.25
106.36	107.6	105.87	104.9	108.58	107.19	105.15	105.47	103.99	108.71	102.84	107.27	105	101.59	105.5	106.34	105.69	106.15	105.84	107.24	102.34	106.63	106.42	104	104.71	107.86	103.3	104.77	103.19	106.1	103.63	100.13	108.17	108.39	105.84	100.62	108.18	107.86	104.68	108.05	105.25	107.57	108.19	103.61	103.84	108.61	103.42	105.74	105.87	104.89
106.61	102.66	107.03	108.68	105.57	104.62	103.78	104.76	106.37	104.68	107.36	105.31	103.61	106.32	103.49	103.82	106.87	104.6	105.15	104.49	103.91	102.72	107	106.5	107.84	104.06	106.5	104.29	104.35	106.57	104.21	105	106.92	104.37	102.86	103.65	105.52	104.83	108.78	103.9	102.85	110.03	105.27	104.66	104.8	105.74	104.01	106.63	106.72	102.87
101.58	103.45	103.43	104.38	102.06	107.02	107.69	106.48	104.37	100.5	105.25	107.24	106.26	104.43	103.69	105.85	104.96	102.25	102.37	100.86	104.48	104.1	104.36	105.17	102.99	101.88	103.51	103.48	103.02	105.19	106.08	105.44	101.52	103.38	105.79	106.18	106.12	104.48	102.62	101.62	103.62	102.75	100.72	104.84	103.36	104.74	106.03	103.42	103.16	107.46
102.98	108.45	106.05	107.99	107.72	106.01	103.04	104.14	105.75	104.55	103.42	104.85	104.7	107.74	108.53	104.85	104.72	106.81	105.68	105.56	107.03	108.96	105.54	106.55	104.71	105.42	104.5	105.68	106.51	104.65	106.92	104.69	106.4	103.5	103.08	105.61	104.81	105.11	105.35	105.77	104.96	104.84	105.95	103.7	104.98	102.25	105.73	107.03	104.48	104.96
121.51	119.21	118.42	118.47	115.61	116.3	119.99	116.34	115.44	115.88	119.16	120.44	118.6	115.52	118.48	121.24	123.31	116.12	118.32	120.11	117.43	119.39	118.21	116.49	116.26	116.9	121.66	118.53	118.98	118.9	117.15	118.44	117.21	118.93	117.88	117.09	118.14	116.98	119.18	117.61	118.1	117.43	117.23	115.87	118.42	116.25	117.64	118.78	116.05	117.42
105.39	106.15	107.63	103.16	104.31	106.74	107.17	105.39	107.22	108.15	109.87	104.94	106	105	109.12	105.91	103.87	105.72	105.97	109.36	104.97	103.02	106.24	105.46	107.37	104.8	108.02	106.81	108.2	105.1	104.8	107.66	103.17	104.3	105.13	104.78	106.71	104.4	109.27	104.82	104.16	104.28	105.27	106.38	102.04	105.8	104.85	103.16	105.79	107.7
106.35	103.47	102.76	106.82	105.48	107.43	105.62	105.59	106.52	106.32	103.21	106.19	104.62	104.95	106.9	106.11	103.64	106.02	103.92	106.75	107.2	104.97	104.72	108.04	107.16	110.65	110.24	106.17	106.95	105.58	106.97	108.18	105.74	104.71	103.98	105.11	105.32	104.09	100.31	104.15	103.59	104.78	107.68	106.16	105.76	106.73	105.62	103.23	102.51	103.74
111.8	109.87	114.25	109.1	111.59	112.14	110.1	113.07	113.63	110.73	111.44	109.71	111.02	111.19	105.71	110.87	110.64	109.18	112.86	110.58	111.66	110.31	113.62	109.06	107.98	111.02	114.33	109.5	111.8	110.53	109.99	107.33	110.01	111.32	109.82	109.38	111.73	110.52	108.93	109.25	111.23	109.96	112.9	109.4	115.02	109.98	112.34	111.24	111.01	110.17
109.58	111.03	112.88	114.17	111.47	115.83	111.77	109.79	111.53	111.08	108.48	108.4	111.52	109.44	112.44	115.29	113.86	109.88	111.91	110.1	111.56	110.13	112.85	113.74	111.77	113.03	113.93	111.18	112.04	113.72	112.82	111.73	108.32	113.45	111.55	111.78	110.64	111.87	113.16	111.68	111.57	112.93	112	110.81	110.55	110.66	111.33	108.84	112.93	111.25
105.4	101.53	102.26	102.07	104.12	105.07	107.31	106.74	105.25	102.61	108.13	103.14	106.41	103.04	105.83	104.76	103.75	106.88	104.28	106.36	101.61	106.12	105.05	103.65	101.01	105.03	104.81	103.47	106.24	106.75	102.72	104.73	102.32	102.29	106.16	105.93	103.96	105.62	105.12	103.18	102.92	101.42	106.99	107.38	106.31	103.44	103.41	104.04	104.83	104.33
106.31	105.25	102.71	101.4	103.8	104.61	104.16	107.21	102.4	103.87	106.02	101.68	101.69	105.44	102.86	106.93	106.43	106.46	101.37	101.96	107.81	101.32	102.18	106.73	103.92	106.81	103.88	103.99	102.48	106.92	107.22	111.87	108.25	107.28	103.94	105.03	101.5	104.57	102.27	103.1	106.29	104.31	105.55	104.49	103.76	105.83	105.89	101.11	107.62	101.55
107.02	100.99	102.84	103.36	107.02	105.35	100.73	103.4	104.69	103.86	102.89	105.93	103.36	102.94	105.79	107.24	103.07	106.82	107.8	101.17	104.85	101.68	105.75	105.11	105.32	104.11	108.19	103.48	104.24	105.23	105.89	104.14	103.18	101.88	103.91	108.06	100.51	104.44	104.93	104.83	103.79	105.6	104.59	102.52	103.77	105.09	104.45	106.65	104.05	105.26
101.49	101.11	102.31	100.42	97.045	100.6	99.538	102.24	101.3	98.728	100.34	98.792	101.6	102.23	100.23	101.82	99.444	104.6	99.221	99.267	100.63	99.29	101.94	99.981	99.569	102.66	100.3	101.28	100.37	103.13	102.6	99.212	101.53	101.16	102.72	101.2	100.78	99.193	99.817	101.09	102.53	98.98	100.98	101.48	98.787	102.52	99.805	99.994	103.31	96.65
106.69	109.97	112.01	112.05	109.93	109.04	110.4	115.2	109.34	111.04	109.47	115.6	105.58	110.42	112.38	109.02	109.32	110.57	109.21	113.6	113.2	111.03	112.31	107.88	111.45	112.58	111.33	111.77	110.37	111.66	107.84	111.2	112.99	111.72	111.57	109.93	112.67	109.91	112.31	110.92	112.52	113.62	114.79	108.58	109.8	111.38	112.12	111.04	109.91	112.34
109.93	109.69	109.01	109.47	112.92	113.97	111.76	113.86	111.45	111.2	108.57	113.76	111.62	113.21	110.73	112.29	111.88	109.07	111.08	110.64	113.91	114.43	109.23	110.74	111.14	110.47	109.26	111.74	109.47	112.68	111.24	113.1	110.03	106.85	112.02	111.74	112.39	112.7	114	113.6	111.11	109.5	112.13	110.62	112.77	111.77	111.61	113.07	109.3	113.53
104.73	106.79	106.44	104.02	102.71	102.56	102.38	105.27	106.85	104.02	103.37	104.91	108.08	104.96	105.65	101.33	101.69	103.24	103.07	104.47	103.53	105.63	103.68	105.87	104.33	105.37	104.51	101.49	105.25	104.36	106.05	105.82	105.64	104.14	103.13	104.79	107.41	106.24	101.84	101.75	105.31	104.07	106.84	102.01	104.08	106	103.05	105.71	108.49	105.98
107.26	105.52	106.69	104.06	105.25	105.92	105.61	103.18	106.85	106.58	103.5	105.56	105.49	101.69	105.05	108.41	105.7	102.42	106.86	101.87	105.29	107.04	107.99	102.05	104.7	105.69	103.76	102.93	103.89	104.27	103.9	104.53	103.11	104.23	107.65	103.74	106.55	105.5	106.8	104.75	107.2	106.99	107.91	105.03	101.53	106.61	105.51	104.5	106.26	104.96
105.89	110.33	106.69	106.93	105.25	103.51	105.52	106.67	109.3	105.39	105.55	106.58	106.04	106.31	101.44	106.76	106.98	107.11	105.13	104.65	105.78	104.29	106.49	104.01	104.58	107.9	106.79	105.82	105.7	104.92	108.11	108.62	103.65	104.46	105.64	105.38	108.57	104.91	104.18	106.81	105.33	107.15	106.89	105	103.89	105.64	105.45	105.05	104.09	104.8
105.3	104.39	105.38	101.32	105.99	103.69	103.58	102.02	103.32	103.77	104.19	105	104.73	103.48	106.2	102.72	101.89	105.45	102.9	106.48	107.04	103.15	103.03	106.65	103.54	107.77	105.36	105.35	102.75	103.83	105.02	103.72	104.56	104.82	105.64	102.6	102.66	102.88	103.79	108.09	98.763	102.28	102.6	103.81	104.54	104.62	105.04	104	105.48	104.34
106.8	105.8	102.79	105.88	108.39	106.95	104.64	104.77	105.16	106.94	106.45	102.83	108.75	105.94	108.45	107.84	108.42	109.34	105.86	105.58	105.39	101.44	103.99	107.51	103.78	106.54	107.02	106.83	105.71	105.57	105.3	107.87	107.02	105.91	106.22	106.95	105.06	106.53	102.12	109.07	106.92	102.85	109.58	106.83	105.06	106.8	107.57	107.7	104.45	106.02
112.84	117.1	116.76	117.09	116.23	117.44	117.05	119.09	115.83	118.31	117.09	116.02	117.36	116.66	119.86	116.51	118.06	118.72	118.95	117.69	117.5	117.17	117.97	116.93	116.94	116.92	117.71	116.24	114.89	112.89	117.24	118.44	120.14	118.57	115.17	117.8	118.03	116.75	120.82	116.87	115.2	114.31	117.69	117.88	118.73	118.52	114.56	116.49	116.66	117.48
107.44	104.16	107.57	104.63	109.73	106.9	103.75	105.29	105.78	106.85	107.48	107.01	108.4	108.32	105.79	107.57	107.61	106.27	110.83	108.43	105.4	105.44	106.5	103.85	109.43	106.43	104.89	105.48	106.82	105.7	103.22	107.9	104.95	102.8	104.82	104.03	106.21	106.08	106.89	109.38	107.65	109.85	108.39	107.06	108.03	105.3	103.09	108.28	106.71	105.79
116.39	116.78	117.33	114.28	115.11	118.38	118.33	118.86	118.27	118.62	117.23	118.35	116.72	120.56	116.45	116.98	119.29	114.77	115.62	120.57	117.07	121.09	116.78	116.03	117.4	115.23	118.66	116.23	112.63	114.92	118.34	114.73	116.37	115.67	118.29	119.64	114.54	118.2	116.51	119.71	118.37	117.54	118.47	117.64	116.35	119.63	114.9	117.19	115.58	119.07
102.81	98.656	100.78	97.27	101.98	100.44	98.262	101.87	98.051	99.766	98.461	101.66	101.64	101.11	100.77	100.44	100.13	100.06	100.01	99.007	101.91	97.489	99.819	96.161	100.78	101.38	98.5	100.67	98.306	101.06	97.593	98.49	102.25	102.22	97.775	102.38	100.42	102.6	102.31	102.85	99.108	99.052	99.062	99.715	98.714	103.3	99.697	103.4	98.562	99.017
106.28	104.11	104.17	105.45	104.37	106.49	106.6	103.21	106.08	108.07	102.33	103.22	104.99	104.91	108.08	106.41	105.37	105.03	104.68	107.92	103.95	104.26	103.27	106.14	104.47	106.18	104.42	108.68	103.82	105.3	105.01	105.45	101.99	108.92	104.47	102.7	105.96	102.92	101.9	104.47	105.33	107.52	103.92	105.7	105.82	106.75	105.29	107.75	104.96	105.91
103.98	104.25	103.97	104.32	106.26	102	105.07	108.1	107.11	103.29	106.7	106.6	103.89	103.47	106.68	107.41	106.08	103.19	102.57	105.92	105.69	106.82	107.99	107.26	108.18	105.91	106.57	106.29	106.95	105.24	106.97	106.67	107.42	105.57	104.87	107.79	106.97	105.88	108.57	106.56	106.69	106.01	106.41	104.29	106.82	106.81	105.77	107.34	105.17	102.32
111.32	113.05	110.54	111.79	108.83	111.04	111.67	115.05	111.85	107.56	112.24	114.34	109.38	111.75	115.81	111.86	111.93	114.58	110.44	113.15	109.98	110.22	114.72	114.34	111.4	116.14	111.67	113.34	112.26	110.04	113.88	111.79	109.34	110.61	112.41	112.1	113.44	108.51	113.73	112.42	113.47	112.52	113.09	109.87	114.47	111.82	112.14	113.78	109.73	113.81
106.3	109.17	105.66	106.01	107.16	106.89	103.98	106.46	103.62	106.2	108.78	106.84	107.95	106.68	110.32	108.14	108.76	107.09	105.95	106.64	104.56	104.45	107.37	106.9	103.66	106.12	107.43	103.9	109.04	104.82	107.41	105.79	104.77	106.5	105.43	109	104.68	106.76	106.31	106.66	105.63	109.36	108.93	106.57	105.85	106.74	108.75	104.66	105.72	105.86
111.54	111.92	114.79	108.84	115.09	112.86	111.1	114.45	113	116.19	110.49	113.6	113.35	112.6	110.79	115.1	113.98	113.96	111.69	114.54	112.35	110.43	114.7	113.48	117.1	114.94	113.38	112.37	115.58	112.21	112.4	113.55	111.81	112.74	112.78	110.68	111.15	113.05	111.67	113.96	113.36	112.83	115.2	109.77	113.68	111.24	112.93	109.21	111.79	113.64
105.21	105.55	106.34	105.88	104.87	101.41	104.03	106.05	107.93	103.55	103.85	104.61	102.99	102.49	101.97	105.49	106.69	102.9	102.29	106.77	103.33	105.15	108.01	102.62	104.42	106.28	103.73	105.52	107.59	105.17	103.09	106.2	105.98	103.58	101.18	105.01	105.93	102.91	103.63	106.31	103.49	108.76	106	103.42	105	106.21	104.17	108.15	105.07	105.87
106.26	106.99	103.93	106.41	106.26	103.96	104.4	102.67	104.5	104.31	101.01	106.42	105.25	108.1	106.15	103.79	102.79	108.11	103.78	104.3	102.56	104.58	105.65	105.4	101.57	103.87	104.39	104.89	104.87	102.95	104.74	104.83	103.57	107.43	106.46	106.08	103.83	103.21	102.28	105.47	103.96	104.08	105.6	103.23	104.45	108.02	106.29	98.291	104.17	103.02
103.96	106.79	108.83	103.67	106.53	106.25	107.69	109.07	107.57	105.09	106.74	108.65	108.59	106.18	108.03	107.24	104.13	106.95	104.67	107.69	108.85	108.59	105.84	105.56	108.83	104.86	108.62	109.42	105.13	103.14	107.63	111.05	104.64	105.95	106.03	107.03	108.69	106.91	107.26	105.53	106.08	107.63	106.84	105.54	108.51	104.19	105.38	105.9	107.13	105.79
110.4	113.07	110.36	113.07	110.5	110.44	108.78	111.49	110.85	111.93	112.37	112.27	111.11	114.79	115.33	108.58	111.39	111.05	109.52	113.12	111.12	113.84	112.25	109.56	108.53	111.16	112.61	112.47	109.65	110.92	111.02	112.56	109.08	110.48	113.83	114.2	108.9	111.84	111.9	112.61	111.93	113.41	107.82	115.92	114.16	112.61	113.15	113.89	111.22	113.85
108.91	110.67	112	106.81	113.39	108.7	110.01	113.49	111.71	111.14	109.64	111.34	115.07	108.67	110.45	108.95	111.02	111.07	110.3	112.43	108.33	112.36	109.29	107.25	109.67	109.93	110.95	112.54	108.84	110.67	110.27	111.25	113.29	110.77	112.48	109.81	107.03	110.94	112.04	112.7	112.49	109.37	112.09	110.43	111.16	111.05	108.46	107.46	112.34	110.92
104.15	106.06	107.84	106.11	103.96	103.04	108.53	104.75	105.27	106.16	108.13	102.57	105.72	103.78	104.94	105.69	107.07	106.64	103.37	104.77	107.65	105.14	108.02	107.65	104.17	102.81	103.24	104.46	102.63	107.78	107.44	106.33	105.81	103.72	108.28	108.46	105.81	105.73	105.77	106.83	105.23	106.17	107.21	106.71	105.89	103.3	103.84	104	106.21	102.96
101.63	105.94	107.83	105.98	108.94	106.26	104.98	104.15	103.74	106.4	103.47	103.93	104.5	107.51	102.91	104.61	103.3	105.96	106.68	105.16	110.54	105.24	108.26	105.29	104.37	104.36	103.42	104.12	105.59	108.41	107.55	107.36	107.77	109	102.96	105.04	105.89	109.25	108.72	109.18	109.36	106.67	106.67	107.81	102.99	106.96	108.11	103.17	106.99	105.58
111.9	110.87	108.3	115.26	110.77	110.27	109.48	110.4	110.3	112.5	112.05	112.16	111.47	109.6	108.53	112.8	113.88	110.21	112.52	111.9	114.27	112.64	110.84	111.43	109.91	111.82	110.85	109.54	109.71	110.76	111.24	110.5	109.52	110.2	111.13	110.67	111.61	114.61	110.28	108.7	110.81	109.34	109.26	112.11	114.4	108.92	113.73	110.63	112.89	109.36
110.15	114.44	111.4	113.01	111.18	113.77	115.31	109.71	109.91	113.3	110.57	109.51	110.84	110.01	108.05	113.03	113.83	111.27	112.3	112.3	113.23	107.58	112.84	112.17	108.45	114.1	114.47	113.21	112.16	112.78	113.14	107.63	113.54	110.2	112.04	112.71	113.03	114.43	111.07	109.28	110.91	111.36	109.68	114.72	114.4	113.91	111.08	110.43	109.58	109.9
110.33	112.17	110.53	111.13	109.13	114.1	109.62	113.64	112.37	111.67	107.75	114.73	112.6	113.4	109.88	114.97	109.92	111.64	111.29	111.5	112.39	112.98	114.65	110.93	111.87	109.33	111.69	112.35	110.92	110.29	110.65	110.6	111.94	112.3	113.33	110.24	109.49	114.69	107.31	110.28	111.41	109.26	110.5	110.95	111.78	109.46	108.95	110.96	110.59	112.16
104.34	107.51	106.11	105.6	110.19	104.66	107.05	106.47	106.42	107.02	103.67	105.58	109.72	105.51	101.84	107.32	106.61	104.81	108.65	107.92	104.68	105.93	105.13	105.12	103.6	105.82	107.43	108.27	106.3	107.8	105.35	103.96	103.42	105.14	109.52	108	105.23	104.71	105.79	104.13	105.76	106.27	106.37	104.72	106.93	104.98	108.93	103.51	106.67	109.73
112.96	111.75	109.95	113.11	107.89	112.41	109.07	113.14	110.85	114.45	111.87	110.26	114.48	111.02	111.8	108.4	111.21	112.26	112.14	111.27	112.66	110.4	111.7	109.62	109.81	112.8	109.72	112.51	108.53	108.12	111.41	114.62	109.6	110.52	109.4	108.37	111.22	110.76	111.84	115.72	109.26	111.43	113.99	111.78	110.15	109.7	110.67	113.41	110.42	110.67
113.81	114.05	117.68	115.01	113.2	119.14	115.56	116.08	115.48	119.29	116.55	115.95	116.44	113.93	117.08	115.4	113.69	114.6	114.27	117.56	115.64	115.04	116.25	117.36	113.86	116.91	117.25	116.88	115.5	118.47	111.72	116.44	116.27	115.5	118.41	117.39	119.28	112.53	116.8	114.54	115.7	115.15	117.41	115.54	117.34	117.62	116.24	114.28	117.42	119.11
110.05	106.52	106.73	104.18	107.09	105.43	104.21	102.99	106.09	105.9	103.78	104.74	105.93	106.57	104.05	106.53	107.49	104.03	107.56	107.26	105.26	104.41	104.97	104.23	105.1	104.79	107.68	107.01	102.99	108.27	105.43	106.29	106	107.63	106.87	107	104.26	103.82	103.12	104.01	106.25	106.33	104.42	105.18	104.15	104.9	104.35	103.82	107.33	103.77
110.13	104.69	105.58	106.55	104.6	107.79	109.01	108.15	107.25	111.29	109.69	107.94	105.62	107.08	104.92	106.22	103.17	108.26	107.71	107.09	108.38	107.12	107.28	108.3	104.73	105.58	107.4	106.45	104.87	108.28	105.57	105.22	102.17	106.22	108.82	106.9	106.98	106.88	107.63	105.97	105.98	106.25	107.51	105.08	107.59	105.3	107.04	103.52	105.9	105.15
105.6	105.23	103.98	106.71	104.16	107.14	106.03	106.21	104.43	106.51	104.14	107.07	104.04	108.05	107.08	103.69	105.43	105.05	107.76	106.91	101.03	104.93	105.07	105.89	104.09	104.7	105.28	104.28	105.62	102.4	104.34	104.88	105.38	104.97	103.66	105.78	105.76	106.27	108.11	105.47	108.18	107.19	104.06	103.28	106.11	106.84	107.09	106.06	106.97	108.8
111.38	105.45	109.88	110.74	109.63	109.62	110.7	108.76	111.75	110.85	110.05	110.99	110.6	108.12	111.78	106.77	110.81	110.57	110.66	109.93	110.49	110.9	110.87	110.4	111.82	107.55	109.6	112.92	110.04	114.14	109.79	108.97	110.27	109.65	105.79	110.7	110.28	111.96	107.26	109.4	110.94	107.59	110.77	109.67	109.93	108.66	109.49	109.24	110.15	110.24
103.97	104.02	103.08	103.85	106.13	106.93	105.32	102.43	102.69	104.16	107.19	107.44	103.65	106.57	102.68	103.83	104.95	104.86	106.41	107.06	105.16	104.41	107.99	106.99	107.43	107.03	106.48	104.23	107.12	103.62	108.01	106.18	104.62	103.23	106.33	108.58	105.63	105.71	106.89	103.84	105.21	107.76	107.68	107.22	107.06	106.36	104.87	105.09	108.37	104.62
117.54	118.42	118.96	116.88	117.01	117.19	115.65	118.86	116.64	117.69	118.33	117.92	115.52	114.67	119.47	118.72	119.87	116.97	117.7	117.79	115.87	118.39	122.23	119.1	116.21	116.34	117.55	120.55	117.08	120.05	116.94	118.44	116.37	119.84	118.55	115.21	118.95	118.96	121.13	114.67	115.74	118.46	118.88	117.59	117.85	116.14	119.77	113.55	120.28	116.87
100.15	99.386	98.259	97.625	97.164	98.686	100.5	98.904	100.74	98.776	96.372	99.434	102.67	102.22	100.35	99.16	99.419	101.84	102.35	101.37	99.836	100.93	100.97	102.62	101.27	101.36	99.206	103.37	97.661	98.562	100.52	100.63	99.476	99.821	100.39	99.851	98.638	98.27	98.719	97.542	98.995	99.176	97.869	99.083	101.66	99.333	100.49	100.43	98.916	102.17
110.53	115.14	112.24	111.8	112.82	111.18	110.82	111.54	111.8	110.7	110.01	108.14	110.72	111.56	112.48	110.76	110.47	110.1	111.16	111.39	110.61	113.02	113.79	110.11	110.17	112.16	110.65	112.08	113.17	110.74	113.01	112.47	108.56	107.64	109.74	110.99	112.45	112.17	110.35	109.54	112.33	111.54	110.93	109.85	110.73	112.15	110.98	113.85	112.21	112.92
103.17	106.88	106.73	106.12	103.2	103.86	106.06	107.89	105.05	107.23	106.39	106.57	103.81	105.2	105.97	107.03	105.51	105.45	103.22	109.25	103.24	106.46	104.92	105.98	106.19	105.92	109.66	107.19	105.97	105.27	106.18	106.48	104.41	104.48	105.1	104.83	108.67	102.64	105.72	108.01	108.35	106.21	104.99	104.38	108.7	105.48	108.87	108.5	106.11	107.9
105.76	104.43	104.03	106.63	106.65	107.94	104.48	105.74	105.81	105.09	105	104.75	104.92	102.87	106.34	104.44	109.07	105.29	103.46	106.05	104.45	104.21	102.07	104.28	107.13	107.24	103.3	105.24	106.11	110.12	107.36	105.79	102.91	103.8	103.5	106.02	104.62	106.77	107.13	105.23	104.63	105.51	103.02	106.18	107.4	106.03	107.29	106.24	108.07	105.16
108.25	102.46	104.18	101.61	109.04	108.57	107.61	103.87	107.31	103.88	104.59	105.69	107.2	105.86	107.15	107.29	107.05	105.08	107.15	103.96	107.43	103.1	105.88	104.76	105.72	108.13	103.7	101.8	103.66	104.21	103	105.78	108.16	102.96	106.16	104.62	109.59	106.89	107.66	106.29	104.11	102.7	105.12	105.69	105.66	104.46	105.24	107.07	106.47	107.05
111.63	112.75	112.13	111.61	109.26	110.83	113.65	114.68	113.11	113.2	111.58	112.47	112.74	113.81	111.35	112.81	113.28	112.18	112.83	114.17	109.75	109.89	113.59	111.45	111.89	112.27	114.57	111.83	110.08	112.53	111.65	117.33	112.43	114.42	109.45	113.37	109.55	112.25	108.27	113.61	109.8	114.14	111.58	110.98	111.37	114.53	111.21	111.98	109.92	111.15
105.23	103.16	109.65	104.38	106.79	105.28	106.75	102.59	105.03	106.91	104.5	107.11	104.7	103.03	105.88	103.91	107.19	107.1	103.4	106.65	105.98	103.16	105.73	105.64	108.4	104.48	105.12	104.81	107.15	105.41	103.63	103.85	105.63	104.9	106.17	106.12	104.3	105.92	103.73	105.3	105.47	106.49	103.09	106.86	104.88	105.71	108.21	104.7	107.48	104.96
113.04	113.51	111.36	112.08	110.04	109.62	111.33	112.33	112.39	112.49	111.57	113.94	111.95	111.77	114.96	111.91	109.97	108.58	112.51	112.33	110.27	112.64	113.77	112.53	112.21	109.3	115.68	110.73	109.78	111.21	110.69	112.04	114.48	110.77	113.32	114.14	111.22	110.89	110.95	109	110.38	111.81	113.42	112.56	112.06	112.06	112.83	111.04	111.19	113.53
113.2	109.03	114.02	111.65	111.2	111.04	110.62	112.84	111.92	109.54	111.17	114.4	111.41	111.77	110.71	107.72	111.22	113.39	111.91	110.31	112.42	110.33	109.66	111.04	112.67	112.4	109.65	109.82	108.21	112.37	108.36	109.58	111.24	113.64	108.57	112.3	110.89	113.8	109.06	112.64	109.08	113.11	109.38	111.16	113.14	107.59	110.16	111.92	110.27	112.65
101.49	106.76	104.08	103.75	107.15	106.56	102.03	104.54	105.4	104.36	104.06	103.71	104.85	103.88	103.25	108.63	108.35	103.34	102.06	106.49	105.77	108.26	106.32	103.85	106.23	109.35	104.1	104.8	106.11	106.51	109.93	107.05	104.8	103.56	106.67	105.66	107.35	103.8	103.54	105.69	105.18	105.08	107.27	105.44	103.84	102.67	103.17	105.14	103.56	105.28
107.19	104.97	105.03	105.15	102.66	105.37	106.15	105.97	107.6	110.5	106.59	106.56	105.38	107.84	106.5	106.88	104.69	106.95	105.23	104.88	107.8	107.92	107.69	103.59	106.98	107.46	107.38	105.51	104.15	105.51	104.87	105.14	107.71	104.59	103.98	105.99	107.31	104.83	106.25	105.11	105.68	105.16	105.47	105.79	104.77	105.51	105.88	104.51	109.82	104.44
111.58	112.25	114.97	114.83	112.5	111.41	111.26	110.26	110.93	111.42	113.88	108.21	113.09	111.62	110.71	110.43	111.44	110.93	110.85	110.6	112.46	111.3	112	113.67	114.92	108.44	112.43	114.06	112.21	112.49	114.55	110.11	109.5	111.34	111.05	111.17	110.23	113.78	112.98	116.41	111.86	112.98	109.51	115.81	113.62	109.91	113.64	109.17	111.89	114.73
99.293	101.17	100.27	101.26	101.9	100.88	101.13	102.4	102.45	99.683	99.78	103.17	103.9	100.21	101.49	98.466	99.144	100.96	101.65	98.494	104.45	98.683	100.86	104	101.85	99.529	104.28	102.82	98.629	99.518	99.945	99.604	102.42	100.5	102.34	100.67	101.9	100.36	100.8	101.37	101.76	99.966	102.93	100.07	100.8	100.52	99.152	104.71	98.991	101.04
111.98	112.05	110.24	110.72	108.59	114.37	110.76	111.27	112.46	111.51	110.53	109.25	110.32	113.04	112.54	110.71	108.76	112.2	113.39	109.69	114.57	110.51	113.02	114.66	112.13	108.9	111.71	109.3	112.82	111.18	112.95	110.16	112.07	110.63	111.56	111.75	110.63	112.58	111.97	110.45	106.69	110.31	110.31	113.18	112.54	111.66	114.28	113.82	111.61	111.26
104.03	107.82	109.57	107.5	104.21	106.69	102.98	104.39	104.58	107.26	107.2	105.99	103.96	107.53	108.64	106.81	110	105.73	104.69	109.1	106.27	106.45	105.51	105.59	107.38	108.94	107.95	107.83	106.11	106.45	107.05	102.24	106.02	108.38	104.46	105.88	107.16	107.46	105.64	107.33	106.74	108.03	107.63	105.71	107.69	105.9	105.41	103.72	107.12	107.99
113.65	113.48	115.08	115.49	112.15	109.41	115.27	115.51	113.88	111.04	112.34	109.65	111.93	109.55	114.1	113.6	116.8	114.81	111.19	114.12	112.82	110.82	107.79	109.25	111.69	114.99	110.45	111.98	111.76	111.03	113.58	114.08	113.76	111.88	116.25	112.37	113.16	114.14	113.49	109.44	111.43	108.79	113.57	114.17	113.36	114.36	110.45	116.76	115.11	113.78
110.26	105.99	105.94	107.95	107.79	107.05	108.91	105.83	105.4	106.29	107.44	103.15	107.02	106.43	109.46	108.16	109.47	107.33	105.3	107.96	103.52	108.29	105.86	108.84	105.36	106.49	106.97	106.26	107.28	108.05	107.45	107.56	106.71	105.65	108.81	106.8	105.05	107.95	107.47	106.01	107.03	105.27	107.48	109.43	105.32	107.32	107.25	105.83	105.28	106.36
101.31	99.722	99.451	100.56	99.879	102.8	96.457	101.31	101.22	101.44	96.108	101.3	99.052	101.77	101.69	97.665	98.83	98.316	98.332	98.495	98.771	101.1	100.6	101.72	100.23	99.848	101.14	100.76	100.58	97.273	100.21	102.24	99.377	99.477	98.97	103.16	98.278	98.74	104.59	99.256	98.614	101.51	97.331	101.67	101.29	102.6	101.5	100.3	101.57	101.38
105.28	104.19	107.73	104.37	104.13	105.12	103.55	104.58	103.55	106.08	102.66	103.21	105.26	102.72	106.29	104.29	105.62	104.58	107.01	104.77	105.53	102.41	103.67	105.93	103.02	104.99	106.54	105.62	105.56	103.44	106.77	103.76	105.53	109.74	106.03	105.51	105.56	105.51	105.99	108.3	105.82	105.7	107.23	106.55	104.02	105.15	104.05	103.73	102.44	106.16
110.18	109.78	104.52	113.21	106.74	110.27	109.39	108.02	111.52	110.55	111.78	107.31	112.09	112.42	108.56	111.35	108.64	111.1	112.19	113.33	109.19	110.26	110.8	110.46	107.22	109.97	112.73	111.42	109.89	107.1	107.41	107.86	109.45	108.71	111.69	109.71	107.15	107.27	109.55	108.07	109.95	111.37	110.97	112.34	111.95	111.92	110.14	111.45	107.33	108.78
102.5	104.24	102.95	106.33	103.69	100.41	103.78	102.71	102.18	104.4	103.35	108.31	101.78	104.22	102.91	104.21	106.68	105.21	105.63	104.07	103.43	104.41	104.82	105.3	105.94	103.01	103.63	104.56	101.71	103.61	102.22	104	102.25	106.38	105.83	104.61	104.81	104.05	103.99	102.14	104.24	105.22	104.47	103.9	103.68	103.87	104.06	102.68	103.01	105.58
105.99	108.95	107.07	107.11	104	104.84	107.11	106.8	110.45	104.04	107.83	106.94	104.17	103.06	106.36	106.27	106.39	104.4	108.44	106.03	103.8	104.37	106.3	103.83	105.16	105.25	108.95	105.28	104.24	108.76	107.75	110.3	104.91	106.85	105.85	105.28	105.87	104.76	104.34	105.83	103.46	106.13	105.5	105.35	107.21	105.52	106.79	104.27	104.82	107.16
114.12	116.31	109.88	110.93	110.34	110.98	111.09	109.16	112.65	107.97	109.64	111.8	111.41	110.8	110.56	111.18	111.51	110.98	112.64	109.73	111.6	112.33	110.97	112.97	112.08	109.44	109.6	111.82	110.5	111.17	110.6	116.19	113.18	110.57	110.28	113.51	113.75	110.05	108.45	109.46	109.02	111.62	110.6	113.11	111.11	109.87	111.92	111.58	107.22	114.08
106.13	106.34	106.97	109.44	108.07	111.49	107.14	103.96	106.31	106.55	106.66	105.96	105.23	104.63	105.03	107.87	105.63	105.03	107.04	105.48	108.38	105.39	104.58	102.01	105.5	106.65	105.03	108.35	107.87	105.99	106.66	108.94	106.31	108.85	103.33	106.24	109.46	105.01	106.7	103.86	103.22	105.14	104.89	103.85	106.6	106.47	109.83	104.51	106.06	104.59
108.6	101.84	105.07	105.9	105.43	104.52	105.45	106.01	104.02	105.13	105.68	105.36	104.33	106.71	102.94	104.87	104.16	105.13	107.45	107.42	104.08	105.26	105.31	101.06	103.95	104.72	106.69	106.63	106.58	104.99	106.67	106.62	107.25	101.21	103.62	107.96	105.66	106.26	105.47	104.66	110.17	104.31	104.22	107.15	107.09	106.44	106.29	107.05	105.09	105
110.34	110.41	110.33	112.32	111.8	109.58	110.41	110.34	109.8	110.66	109.39	109.98	109.41	110.51	112.56	112.39	112.82	111.09	110.29	109.18	108.93	110.23	112.46	108.26	110.86	107.73	113.26	108.11	109.49	110.83	108.85	108.71	111.18	110.77	107.62	109.54	109.22	112.5	111.42	107.84	108.78	108.48	112.38	111.64	110.55	111.09	111.2	109.52	107.19	108.7
100.45	97.947	100.57	103.03	101.85	98.926	98.366	100	99.519	100.73	103.06	100.31	98.456	99.293	100.07	96.107	100.23	102.46	98.557	100.15	97.71	103.56	98.328	99.552	97.29	98.796	101.12	100.56	96.021	100.51	99.92	99.093	98.412	100.27	98.149	101.05	103.52	99.383	99.058	104.06	100.5	99.058	100.23	100.3	97.879	104.81	102.99	96.908	100.79	101.48
107.09	107.13	106.3	103.18	104.38	110.19	105.19	103.94	108.95	105.38	103.5	106.91	107.01	104.81	105.33	105.8	108.82	106.46	105.71	108.92	107.79	104.59	107	106.8	106.1	104.26	105.87	103.82	107.96	109.06	107.54	107.4	102.92	102.92	107.6	102.84	102.41	104.98	105.51	103.84	107.86	108.5	106.72	106.7	106.45	105.02	106.55	109.03	107.21	108.14
104.05	104.99	107.8	106.19	107.99	106.59	102.21	105.84	109.46	102.2	103.57	103.4	106.55	106.83	106.52	108.07	105.87	110.3	107.03	105.59	108.02	108.14	106.46	107.64	104.89	104.17	108.31	106.91	103.35	104.34	105.3	104.51	105.85	105.59	104.76	105.55	108.09	104.94	104.4	104.54	104.71	108.11	105.43	104.19	105.67	105.12	106.41	106.71	103.17	105.31
101.08	107.09	103.25	102.41	104.83	107.06	104.68	102.79	102.02	104.07	104.26	105.71	107.44	105.34	103.77	104.43	102.94	104.53	102.83	102.15	102.76	106.87	102.58	104.53	102.68	104.65	105.38	105.62	101.7	102.94	103.89	103.11	103.6	102.14	102.25	103.84	105.44	103.94	103.55	103.38	105.35	104.01	105.81	102.87	103.55	108.29	102.91	105.05	107.07	104.5
99.071	101.21	97.795	103	101.64	100.4	99.626	100.33	97.483	101.95	103.61	100.85	99.136	100.58	102.11	100.76	103.4	101.3	97.531	100.92	100.69	101.19	101.72	102.5	99.551	98.76	99.759	97.679	100.84	100.56	99.72	102.42	99.096	100.51	100.95	101.1	98.998	102.96	101.79	100.39	100.32	101.22	100.61	102.22	103.49	96.897	102.63	102.59	98.734	96.731
105.21	104.42	105.97	108.72	105.46	106.33	108.14	106.9	105.16	105.69	102.96	107.66	107.23	104.57	107.9	105.83	106.45	106.54	104.75	103.67	102.3	105.38	104.71	105.11	106.26	107.48	106.77	109.32	103.17	105.78	103.27	105.78	105.14	107.94	105.59	103.05	104.12	107.02	103.28	105.99	107.71	105.88	105.15	106.34	105.88	105.21	107	106.5	107.23	102.39
103.77	107.76	108.32	103.86	104.26	104.3	104.63	110.01	108.97	105.73	105.1	105.94	104.84	106.83	106.56	107.06	105.4	106.11	106.45	105.09	107.21	104.64	103.18	104.85	104.68	104.59	104.14	109.13	108.58	105.82	106.65	105.28	104.77	105.78	106.98	106.14	106.6	107.6	105.29	107.32	108.05	101.5	106.06	105.78	107.37	108.61	105.46	104.25	105.79	106.27
108.02	107.98	105.74	104.32	104.84	106.69	106.03	106.77	104.25	107.96	102.97	105.79	104.43	105.88	109.21	107.22	105.55	105.18	103.99	105.58	105.12	106.87	104.96	105.37	105.67	103.6	107.41	104.66	108.24	106.14	107.97	106.43	106.1	106.98	103.46	105.83	108.55	105.11	106.51	106.18	103.24	106.29	105.17	106.95	107.11	108.38	105.04	105.51	105.21	104.88
104.33	107.72	101.57	104.79	103.49	104.83	104.63	107.11	103.88	105.69	104.71	107.2	106.48	103.52	105.47	106.64	105.48	103.78	103.16	104	104.88	100.35	104.38	105.09	104.32	104.11	103.82	103.5	104.45	102.39	105.14	101.8	104.67	103	105.37	105.24	108.51	105.42	103.73	105.59	104.93	104.83	102.34	107.24	104.38	104	104	106.49	104.8	101.7
103.07	105.2	104.22	108.42	104.91	108.7	107.14	107.37	106.02	103.16	106.52	106.55	103.71	106.27	103.69	105.59	105.65	103.83	105.99	106.48	106.91	103.68	104.88	107.19	106.04	103.33	107.45	103.38	106.48	106.29	107.62	106.35	107.99	105.45	107.76	108.46	107.79	106.09	106.87	106.7	105.26	104.74	105.14	107.57	105.23	104.34	105.43	102.59	108.1	103.15
111.16	111.88	110.54	113.67	111.69	112.91	111.7	114.04	113.07	113.34	114.34	113.85	113.44	113.45	113.95	113.5	110.47	113.86	114.94	111.36	112.32	116.19	115.82	111.14	111.41	110.64	114.21	113.66	113.24	112.9	113.91	109.75	108.91	113.51	113.29	113.53	113.33	115.22	110.43	114.02	114.05	114.85	115.01	114.1	110.89	113.25	109.04	113.78	111.69	111.89
111.28	107.69	112.02	111.38	111.86	112.54	111.16	108.46	111.08	112.96	110.17	109.4	110.79	113.57	111.73	112.96	111.52	110.09	114	109.69	110.99	106.99	112.67	110.84	111.86	111.08	111.03	109.41	111.68	112.58	111.8	113.66	111.03	110.92	111.88	108.83	109.53	108.64	109.87	113.06	110.29	108.82	109.51	114.12	111.56	110	108.98	109.44	112.14	112.68
101.85	97.949	100.52	102.72	98.921	99.927	100.5	100.78	101.43	99.716	99.493	100.92	97.341	99.102	95.082	99.757	98.1	101.93	100.64	99.389	99.761	100.15	98.783	97.949	100.82	102.39	101.39	96.556	99.067	98.97	102.21	97.41	99.705	99.71	101.77	101.82	100.97	101.98	100.71	101.75	101.12	98.53	100.92	96.603	100.07	97.609	102.12	103.2	99.347	100.08
99.217	102.17	102.59	104.39	104.28	104.41	104.25	102.41	105.54	102.73	102.34	105.15	103.3	106.17	102.94	105.3	103.24	101.76	105.38	104.61	102.96	103.66	103.05	105.12	106.43	105.06	103.27	103.63	106.12	104.39	106.17	106.56	104.28	101.73	104.64	106.51	104.53	105.03	104.18	104.67	104.7	101.12	100.84	105.73	106.01	105.7	105.7	101.27	106.49	104.86
100.08	100.09	98.082	100.23	100.36	100.19	101.78	97.805	100.72	99.28	102.66	99.305	100.59	96.33	97.558	101.68	98.444	102.22	98.176	101.73	100.41	100.46	97.037	103.86	101.39	99.664	104.07	100.19	98.94	97.613	103.47	97.658	101.72	102.44	106.15	98.584	99.706	100.79	98.642	99.767	101.05	100.38	100.6	99.003	98.862	99.675	98.637	98.427	98.821	96.355
109.23	112.38	105.02	109.52	113.57	113.43	109.83	114.66	109.15	112.58	113.08	108	112.04	112.17	114.75	112.19	110.43	107.65	111.04	112.3	109.31	113.23	110.65	112.91	110.27	112.15	111.13	113.6	110.45	110.43	113.15	108.73	115.18	110.59	109.05	112.51	108.22	111.82	114.22	110.86	114.09	111.27	112.98	109.1	114.81	111.39	114	113.12	111.38	104.74
103.51	106.7	104.04	104.48	102.83	103.62	104.25	104.17	103.37	103.51	104.3	106.11	105.48	105.81	103.39	102.88	103.88	106.19	104.75	107.36	105.81	104.53	104.54	104.23	105.43	103.8	101.86	101.2	106	106.93	108.42	103.81	101.35	102.93	101.88	104.88	103.49	104.57	103.39	105.47	105.13	104	105.43	105.09	104.77	101.52	102.09	104.54	101.23	103.91
100.81	100.56	99.109	99.072	101.77	98.669	102.39	101.58	100.05	98.031	98.283	100.48	99.496	100.08	100.34	97.401	99.948	100.27	100.59	97.336	101.49	97.595	98.122	94.825	98.758	101.71	98.254	102.15	99.086	99.331	99.626	100.85	101.71	98.454	100.64	97.941	101.05	100.15	102.64	101.57	100.96	97.878	99.363	100.11	100.57	97.778	97.712	101.29	99.49	100.62
112.39	111.67	113.25	113.49	111.45	109.09	111.39	112.46	109.28	111.84	112.31	112.2	110.22	110.06	111.47	110.73	110.73	110.65	111.22	112.58	111.84	110.57	111.46	110.34	113.77	110.25	111.49	112.42	110.09	111.11	112.09	108.89	110.99	108.68	110.5	109.71	114.23	113.15	114.76	109.98	112.64	112.72	111.28	110.6	110.18	110.46	111.71	112.06	112.01	114.35
102.64	103.9	106.09	104.19	106.95	105.47	103.43	104.35	105.55	102.07	104.73	103.76	105.21	107.47	101.04	104.84	103.51	102.54	104.78	104.84	105.28	105.03	104.79	107.27	105.7	107.07	103.28	105.59	103.64	103.33	103.13	105.1	103.41	105.99	105.49	105.91	104.43	103.2	103.21	106	106.08	103.48	106.88	106.93	103.4	103.23	102.59	105.36	104.46	105.83
105.49	108.09	104.69	104.84	108.91	107.05	108.12	109.02	105.43	104.74	106.08	106.43	106.02	106.94	104.61	108.68	104.19	112.16	106.83	109.2	109.36	107.37	106.58	104.85	109.06	104.97	107.32	106.33	110.3	104.74	105.99	105.21	105.85	104.66	107.19	106.6	105.73	106.45	103.78	106.06	107.84	109.14	107.59	107.01	105.68	105.88	107.49	107.5	107.44	105.22
105.14	105.45	102.95	106.57	104.26	105.96	104.69	106.52	104.91	102.91	102.85	104.12	103.34	103.99	103.06	103.33	104.27	106.12	106.26	102.47	103.5	107.27	106.14	100.59	100.73	101.81	102.5	106.51	103.57	105.21	105.61	105.21	107.26	102.55	104.82	105.27	106.52	105.24	102.51	103.75	103.19	105.56	104.7	103.76	106.17	102.98	107.26	103.07	105.09	103.8
109.46	104.42	107.16	106.94	104.97	106.92	107.39	106.6	102.76	104.21	104.81	105.35	104.32	106.17	105.33	107.8	109.35	106.16	106.63	106.85	106.28	102.71	105.75	106.05	104.04	105.21	103.08	107.55	102.08	107.09	106.92	104.58	104.56	106.5	105.95	106.56	107.21	104.69	103.91	105.56	105.73	105.05	104.64	105.97	106.72	102.61	109.99	108.45	107.92	106.79
103.49	103.83	105.17	105.93	104.6	104.47	102.39	105.41	105.05	100.49	106.36	104.19	105.98	105.47	103.97	102.91	102.98	105.78	104.02	104.47	104.83	104.11	104.35	105.95	104.08	104.62	105.32	104.75	107.52	106.65	103.27	102.27	104.59	103.93	104.24	103.92	102.63	105.72	105.93	105.91	104.84	108.37	103.75	105.03	104.82	105.48	107.35	103.79	104.76	102.53
111.89	114.49	112.66	110.89	112.07	112.21	110.42	113.07	109.51	113.01	112	113.48	113.09	115.91	112.25	111.48	114.45	115.56	112.87	111.66	115.93	114.96	112.13	113.57	112.48	114.97	114.91	109.44	111.61	112.11	114.89	111.38	109.24	113.82	112.45	111.76	112.85	112.81	113.4	111.56	113.5	114.07	113.95	115.14	117.77	110.4	114.67	108.99	113.87	117.28
104.36	107.03	107.29	106.33	105.18	104.6	103.55	106.89	102.74	107.91	107.48	104.79	104.28	106.37	105.54	108.51	105.51	106.61	105.27	106.11	104.45	108.89	107.85	106.98	105.46	107.9	105.93	104.3	105.81	104.12	105.31	107.58	107.1	106.63	102.96	105.06	108.54	102.82	106.26	108.13	105.17	104.97	105.99	104.4	104.93	109.36	106.13	102.66	107.73	104.8
109.41	111.46	110.56	108.53	109.55	111.02	110.26	110.08	108.96	109.38	110.55	110.74	111.48	113.95	112.35	112.1	110.44	112.33	111.92	111.54	110.42	108.16	109.79	111.89	111.3	111.42	112.56	108.86	107.21	110.28	109.76	110.68	109.31	110.37	112.63	111.97	110.82	110.22	110.17	107.17	110.58	111.36	107.72	111.29	112.59	112.72	110.11	111.06	111.86	110.04
105.18	103.94	107	105.25	106.73	107.39	101.83	105.75	101.73	103.75	105.97	109.17	108.86	104.82	104.82	105.27	103.62	105.1	107.6	107.56	106.75	105.94	104.72	104.14	104.33	102.58	102.54	105.74	107.68	104.38	103.58	104.19	107.46	106.28	108.75	106.63	101.8	104.16	104.01	106.56	104.05	103.72	106.43	105.37	102.86	102.9	107.1	106.15	102.65	105.13
109.21	110.08	110.89	110.3	111.29	109.23	110.6	108.56	107.47	111.57	112.26	112.03	112.01	111.48	112.92	109.08	111.36	112.45	109.5	108.9	110.14	112.48	109.54	110.54	109.5	108.3	109.09	111.22	110.36	108.89	109.38	110.39	109.05	109.29	112.16	111.39	109.34	107.92	107.59	107.11	110.68	111.75	111.4	113.17	109.76	111.37	111.55	112.27	110.08	105.37
106.03	103.95	103.36	103.44	107.07	104.45	105.67	105.49	108.6	103.99	105.27	104.88	107.23	108.39	108.6	105.18	104.87	107.04	104.69	107.35	107	105.23	100.58	107.05	105.22	104.96	105.68	108.89	105.85	106.17	104.87	105.21	106.76	105.61	107.2	105.96	107.42	107.08	107.63	105.93	107.86	104.32	102.5	103.83	108.24	107.51	104.69	102.62	103.18	108.23
109.32	112.52	112.54	109.38	109.09	109.44	111.52	108.91	109.51	110.64	109.18	108.06	113.07	109.26	109.29	109.45	111.02	109.31	110.75	109.38	108.61	107.1	109.28	111.33	110.78	112.1	114.8	111.82	110.13	107.75	110.82	112.54	116.62	111.71	109.64	109.93	111.91	112.03	107.67	113.17	108.48	112.15	108.88	111.87	109.57	112.88	110.78	109.26	112.94	114.22
109.65	110.03	111.48	110.85	114.03	113.19	113.44	113.39	113.44	112.07	110.73	112.8	111.68	112.9	113.98	110.8	113.77	108.79	115.5	112.89	109.7	110.37	111.7	110.77	111.02	109.39	112.81	114.18	114.43	110.3	109.54	110.99	110.26	113.63	112.58	113.21	114.2	114.45	110.28	114.12	113.21	113.02	114.48	113.57	111.61	110.91	111.14	111.76	114.25	109.94
110.82	110.91	111.82	109.43	109.61	111.28	110.66	110.4	110.1	113.21	110.93	109.86	110.24	108.87	109.03	110.09	110.75	110.6	106.33	112.48	110.3	111.69	111	110.28	115.25	109.25	111.59	111.53	110.93	109.86	111.24	108.35	112.24	108.8	110.47	111.47	110.62	114.78	113.29	113.75	109.43	110.78	110.15	112.72	108.19	106.76	110.21	109.03	111.82	112.31
107.44	101.55	108.56	107.47	106.99	103.46	111	107.19	105.22	106.33	105.43	110.35	107.08	104.31	106.84	105.15	104.59	105.77	104.18	105.54	105.2	109.68	108.94	110.74	105.67	105.55	108.52	106.86	105.76	110.66	104.12	109.08	106.4	106.69	107.47	108.44	106.85	107.28	107.39	104.19	106.75	109.33	108.34	104.83	107.78	105.92	104.3	108.99	109.06	107.32
106.35	108.39	106.52	107.62	103.07	106.57	107.4	107.68	109.76	106.01	107.5	103.61	105.58	106.63	104.83	107.36	105.71	105.59	109.9	103.91	107.41	104.16	105.26	106.63	103.68	107.94	99.653	105.65	107.86	105.4	105.06	106.49	106.51	105.63	103.67	105.8	106.05	108.54	105.21	109.14	109.84	111.04	107.94	105.31	108.31	106.81	103.91	101.96	106.02	107.56
106.67	105.55	103.42	105.24	105.14	105.83	104.2	105.39	107.14	101.95	107.62	107.11	108.14	104.48	108.43	106.5	105.67	106.23	103.66	104.48	104.99	104.86	104.01	109.88	105.06	105.34	106.51	106.25	104.01	103.42	104.41	105.49	106.77	107.96	104.15	108.14	103.55	103.56	106.16	106.2	107.43	106.07	106.77	105.25	106.24	106.36	103.24	103.93	104.02	104.49
105.62	104.87	106.91	104.5	102.94	104.44	108.3	103.86	108.83	109.2	106.41	106.71	106.83	106.37	104.01	105.37	104.31	105.22	105.73	104.66	103.91	107.29	104.45	104.65	104.69	106.34	106.42	103.18	105.55	103.66	103.55	105.64	106.36	106.23	108.03	107.45	105.75	107.88	107.15	106.88	105.62	106.09	106.6	103.06	104.14	103.77	108.72	106.59	105.61	107.53
103.74	104.87	103.92	104.94	107.77	105.02	105.58	105.47	105.07	105.84	103.3	104.93	107.1	106.95	104.54	103.25	104.78	105.38	107.53	105.38	105.39	104.26	105.21	107.15	106.66	107.54	105.73	102.06	104.59	106.16	104.65	106.49	106.96	105.97	107.33	107.66	103.79	104.65	104.64	107.63	107.26	104.16	103.7	105.58	106.74	103.26	106.71	107.4	101.6	104.59
104.23	102.76	107.22	108.11	107.56	110.9	109.25	107.61	107.42	106.61	106.96	106.58	107.34	104.86	109.88	103.29	106.15	106.58	105.05	107.37	104.04	104.78	107.52	108.23	108.13	106.48	105.36	107.54	107.98	109.23	107.9	107.87	108.78	107.61	108.17	107.03	106.81	106.5	108.07	106.56	107.97	107.41	105.55	107.64	104.49	104.85	105.49	107.52	106.95	102.89
105.71	104.23	105.12	103.95	103.7	106.08	105.85	106.34	103.27	104.87	102.42	104.59	104.39	104.27	106.08	106.78	104.58	103.76	101.01	104.13	107.39	105.52	105.16	103.09	105.48	103.18	105.46	102.79	100.6	102.54	103.86	104.3	105	105.77	106.58	107.2	104	103.63	105.53	107.2	102.69	105.5	104.55	101.73	102.75	102.73	107.1	100.52	103.8	106.65
114.26	113.06	112.03	113.72	116.47	113.22	111.61	115.63	114.66	114.92	110.95	110.88	112.7	114.32	115.37	112.63	114.87	116.97	113.55	114.94	113.11	112.32	112.7	110.78	112.59	114.75	112.61	111.56	112.33	110.5	111.55	111.76	112.7	112.96	111.65	111.18	113	112.74	112.06	109.64	112.97	111.27	114.37	111.97	107.68	116.85	112.39	113.26	110.92	111.66
115.43	110.7	109.6	110.37	107.97	109.56	111.49	113.23	113.91	112.85	113.14	110.96	109.73	112.83	112.93	110.5	112.08	115.04	109.63	112.11	110.83	112.89	112.11	110.76	113.6	107.79	113.75	110.32	111.2	109.92	109.82	111.63	111.24	111.14	111.46	112.93	110.15	111.92	113.59	113.29	113.94	113.79	112.98	114.44	110.99	111.21	112.72	109.35	113.11	110.18
113.34	108.55	111.82	112.93	112.74	112	108.99	110.51	112.33	112	110.45	111.21	109.19	111.44	111.78	112.32	114.67	110.64	113.17	110.68	110.8	110.49	113.43	108.22	115.05	111.11	116.79	111.2	111.55	111.65	112.46	112.67	113.54	111.49	111.89	109.6	111.23	111.7	111.98	113.75	110.97	112.88	113.04	112.11	110.64	114.4	111.35	110.41	111.91	110.06
115.88	112.79	107.87	109.88	113.8	111.74	108.15	115.48	112.87	111.14	110.61	110.91	112.24	108.48	110.4	114.97	110.98	112.02	110.06	110.91	111.89	111.78	112.99	113.47	108.74	111.38	112.16	111.14	112.08	112.42	114.53	110.52	112.45	111.54	113.33	109.11	114.19	112.67	111.55	112.3	112.78	113.05	109.8	111.32	111.61	107.27	114.07	113.26	111.68	114.18
103.56	107.5	104.96	102.9	106	107.67	107.72	106.14	106.91	108.09	108.08	106.28	105.9	103.06	103.94	106.86	105.4	105.27	106.69	107.35	104.42	104.57	103.58	102.85	105.41	103.58	105.46	105.16	107.06	105.63	105.5	107.7	105.22	102.55	101.97	107.82	106.25	103.55	105.53	107.57	106.18	103.85	106.13	106.33	103.73	104.69	106.13	103.7	104.26	105.92
98.722	99.604	97.337	101.26	100.92	96.583	98.094	98.799	98.221	98.65	103.2	103.68	101.43	101.64	102.5	101.34	99.482	98.173	100.81	100.35	99.853	100.95	101.12	103.9	97.872	99.524	99.314	99.785	99.99	101.4	101.89	96.468	98.402	100.28	100.8	102.95	98.211	96.431	98.885	102.33	99.531	98.347	99.108	101.49	98.763	101.87	100.61	100.38	102.62	96.826
104.43	104.32	105.99	102.66	108.43	107.59	106.52	105.95	102.77	104.38	106.67	104.09	104.35	105.03	105.23	104.71	104.79	104.71	105.76	106.55	103.52	108.03	106.94	104.13	105.56	104.64	104.7	106.67	107.4	104.76	109.17	103.19	106.01	106.32	108.02	107.67	103.32	105.05	107.33	105.06	108.71	107.94	104.82	102.85	105.61	105.79	108.79	105.16	106.91	108.93
108.08	107.48	108.34	106.51	103.32	104.99	102.47	106.05	108.04	104.78	108.22	105.64	104.49	102.6	105.52	105.72	102.75	104.73	105.3	104.74	103.7	104.25	108.06	106.94	104.57	104.84	104.97	106.92	107.23	110.91	105.9	104.93	105.05	104.36	105.08	108.09	105.12	103.52	107.22	106.56	104.8	103.77	107.41	103.89	106.07	107.38	105.11	104.97	105.83	106.93
107.79	103.68	106.9	108.1	106.38	106.52	106.97	105.07	102.32	106.39	106.97	107.97	107.29	102.46	105.88	106.49	102.97	106.8	104.36	105.42	108.18	105.5	105.04	104.95	107.21	105.88	106.24	105.79	107.66	105.9	104.05	102.46	107.28	105.46	106.44	108.31	104.81	105.18	108.84	103.46	105.42	106.91	108.93	103.16	104.73	109.33	107.73	104.79	105.01	104.59
107.66	107.5	106.64	103.73	106.31	105.12	107.79	105.28	105.04	104.39	105.12	104.66	105.95	104.9	103.84	103.98	106.18	102.55	105.82	107.84	106.11	105.04	106.84	108.37	106.9	103.84	104.07	109.44	104.16	104.31	104.88	105.64	105.59	109.18	106.67	107.48	107.12	108.82	104.64	104.52	106.79	106.84	104.56	107.82	103.43	105.02	105.84	106.29	102.42	103.6
105.96	106.04	105.33	107.79	107.1	103.99	105.32	104.25	107.91	106.63	109.52	102.51	107.52	104.72	108.02	106.94	106.28	104.7	106.09	103.74	105.93	104.78	104.83	107.4	106.4	107.62	105.26	110.07	107.11	104.3	107.78	107.45	110.3	106.75	105.13	105.51	104.56	102.91	106.51	105.01	103.91	105.22	103.92	102.93	108	105.93	105.36	102.54	105.11	104.79
109.15	111.84	105.6	108.82	109.01	104.16	108.47	108.21	106.26	105.61	101.59	105.94	102.59	107.61	105.15	102.72	105.7	106.12	102.9	104.64	103.94	106.88	106.91	105.46	104.72	106.13	103.73	103.41	105.76	103.91	103.76	105.86	102.93	108.79	105.46	104.71	104.42	103.8	107.07	106.4	109.89	105.38	106.16	106.03	107.33	103.51	106.55	108.51	106.39	108
104.13	106.8	105.46	105.75	108.62	105.58	107.18	108.1	106.35	105.84	107.44	103.51	105.43	104.98	105.86	105.39	108.46	106.84	107.82	107.22	108.58	104.38	106.79	106.76	106.15	107.42	105.87	104.81	106.75	105.97	104.45	106.42	106.66	107.03	108.78	105.16	105.17	107.72	104.11	106.31	104.98	106.54	106.42	105.46	106.4	105.43	106.04	103.1	104.72	107.66
112.05	112.35	114.07	110.36	111.64	111.35	114.39	111.99	112.86	112.56	114.07	109.77	113.35	113.68	114.31	114.46	112.41	113.46	111.43	112.71	113.11	111.9	111.03	114.7	114.6	112.95	111.34	111.97	111.03	114	112.39	112.53	113.5	112.99	109.99	110.31	110.95	110.48	113.72	110.96	114.24	112.58	110.13	114.28	113.82	113.88	116.09	111.59	113.92	111.87
101.02	100.79	98.815	99.047	100.32	99.653	99.27	98.448	97.906	103.46	99.287	96.796	99.617	98.89	99.366	98.953	99.242	101.15	96.617	98.963	100.17	98.876	102.07	101.34	100.74	98.745	96.795	98.803	100.03	97.944	97.76	98.443	96.327	100.95	100	101.67	100.45	100.6	101.59	100.51	98.973	103.38	100.28	101.43	101.01	100.04	101.34	100.28	99.585	99.245
107.99	106.31	107.05	105.49	104.48	106.82	110.6	107.79	105.18	109.64	105.93	104.26	105.39	107.01	110.65	104.64	106.37	106.24	105.94	106.19	108.39	103.21	103.91	109.33	106.65	105.36	107.4	108.21	104.72	105.2	106.45	108.53	107.96	105.91	105.54	107.99	105.26	107.82	103.81	105.92	105.42	102.76	105.15	104.72	105.18	107.59	105.02	106.29	107.32	104.98
106.54	108.91	106.71	106.05	104.74	107.65	103.43	102.55	106.65	108.35	109.82	105.55	106.12	105.03	106.62	107.75	107.15	111	104.27	107.27	107.79	106.38	105.31	109.45	109.86	107.17	104.43	109.12	106.82	107.32	108.89	107.47	108.03	108.68	104.2	106.14	106.84	106.25	103.33	106.28	107.36	111.04	104.63	109.36	109.74	107.43	104.43	103.98	108.4	106.67
99.018	97.495	102.76	100.85	101.53	98.313	98.393	101.31	98.044	102.26	100.92	100.17	100.2	100.95	101.14	98.747	102.57	97.966	98.128	98.392	98.662	99.027	98.89	100.68	98.205	99.692	100.43	101.59	101.1	100.84	97.569	97.836	98.254	98.492	98.355	97.858	100.93	101.91	101.32	99.363	96.473	101.25	97.915	99.436	99.332	99.419	97.34	97.86	101.44	98.533
106.13	103.26	107.49	107.18	103.85	105.29	110.22	104.28	109.32	104.52	106.35	105.05	102.52	103.52	103.84	103.63	104.1	104.64	104.15	104.76	106.5	105.1	108.75	103.57	107.61	106.72	105.61	102.3	108.01	104.33	105.77	105.61	105.91	106.86	109.37	104.58	104.02	108.79	103.8	104.7	104.35	105.97	104.52	107.57	107.74	106.67	111.22	108.27	104.9	106.33
103.05	103.08	99.221	98.378	101.42	98.136	101.39	101.28	99.696	99.517	101.78	99.854	99.778	101.8	100.66	98.315	98.094	101.37	97.681	99.984	98.648	98.579	102.71	100.23	100.62	99.079	99.451	103.17	102.43	99.939	98.698	101.23	102.93	99.561	98.999	99.902	100.04	100.52	99.994	99.893	99.622	100.97	102.47	98.39	100.64	100.04	102.3	100.01	99.747	98.705
99.321	102.02	102.85	99.198	101.56	102.24	100.47	103.16	101.79	98.79	101.63	100.58	101.2	101.62	103.33	100.28	99.967	101.29	98.867	99.338	104.7	100.13	99.413	103.26	103.14	98.757	100.25	101.15	104.77	102.33	99.728	101.25	98.176	97.263	98.753	99.447	101.19	100.23	100.47	102.21	101.74	102.74	103.97	100.33	101.25	100.05	102.04	98.171	99.3	104.35
117.55	113.49	114.43	117.12	115.37	116.2	119.66	115.41	116.22	115.97	114.51	116.6	116.04	117.07	113.58	118.58	117.05	115.85	116.27	114.6	117.31	117.82	118.1	116.84	111.39	114.37	116.06	117.32	116.74	114.5	117.11	118.42	117.46	120.67	114.89	112.13	119.31	111.71	114.38	114.24	114.44	116.54	114.89	115.78	118.35	117.18	117.53	117.91	113.76	115.63
104.24	106.86	107.04	109.33	107.8	107.78	107.07	106.78	105.35	104.34	108.38	107.05	104.54	105.95	105.92	104.53	108.06	106.14	106.57	108.52	103.67	106.54	105.11	105.74	109.3	106.45	108	108.18	105.43	105.53	103.81	102.81	105.23	104.5	103.73	106.45	106.11	104.34	107.74	107.11	103.71	107.24	104.6	106.82	105	104.29	106.16	106.59	105.9	105.33
113.33	113.88	112.03	113.52	112.48	111.78	111.88	112.55	113.3	115.87	110.46	110.23	112.19	115.96	113.35	113.5	111.51	114.34	112.67	110.71	112.3	113.34	113.12	112.86	113.9	111.02	111.13	112.72	111.04	110.77	111.98	113.27	109.43	110.99	113.5	112	110.68	112.24	115.4	113.31	113.01	113.64	113.94	111.26	114.46	113.39	114.27	115.3	113.06	114.3
105.69	105.69	105.67	104.49	105.22	106.84	103.35	106.12	105.77	104.54	104.79	104.88	105.24	105.39	109.06	106.54	105.35	106.79	105.38	110.59	106.44	106.49	108.31	108.5	105.6	107.77	107.82	104.39	105.3	106.85	111.12	104.25	108.29	108.45	102.18	105.92	106.38	109.33	107.24	105.36	104.88	105.25	107.13	110.14	105.3	105.27	106.82	107.89	106.73	108.22
107.01	103.5	104.83	105.73	108.62	107.19	103.15	103.94	104.95	108.23	106.75	102.38	104.59	103.84	106.63	103.85	105.91	105.5	104.29	106.43	106.08	105.48	106.75	103.51	103.98	109.68	106.89	107.44	109.14	103.76	105.29	102.63	106.64	109	106.46	103.67	109.47	103.43	106.43	104.09	107.12	106.24	104.31	105.61	106.26	108.23	105.03	103.85	106.69	105.12
106.18	104.43	104.63	103.59	107.05	103.94	103.16	106.66	105.01	105.42	108.13	107.66	106.65	106.31	108.04	111.17	103.93	105.66	105.63	103.64	106.57	109.75	106.95	105.34	107.48	107.13	109.9	104.65	106.92	105.17	104.63	107.87	106.93	104.33	108.53	109.22	110.41	104.45	102.49	108.24	107.55	106.56	111.83	100.78	106.54	104.68	106.62	108.42	107.99	105.98
109.88	113.12	111.8	109.32	113.07	113.32	112.13	110.99	107.26	110.04	108.01	110.6	111.97	109.74	109.54	110.82	114.08	109.36	111.15	108.67	110.54	111.11	110.83	113.75	109.81	109.75	111.08	110.48	111.66	109.78	110.25	110.78	112.7	110.39	113.38	110.52	111.25	110.8	112.32	113.74	109.55	110.14	107.71	111.52	110.6	111.23	110.43	111.82	107.28	109.42
106.71	108.56	104.4	102.63	105.65	105.29	105.68	101.49	103.98	105.51	106.79	103.9	105	102.92	105.96	102.91	104.14	107.45	105.51	102.52	108.68	105.91	104.47	102.45	102.59	104.63	103.61	107.99	106.05	107.13	107.36	105.24	105.76	105.42	105.1	106.04	104.2	103.45	105.91	103.16	107.58	104.07	104.81	105.19	105.33	104.12	105.15	104.04	103.06	106.98
106.81	105.7	106.32	104.06	105.9	107.04	103.38	104.23	104.52	106.12	104.92	101.18	105.89	105.82	105.02	105.77	105.18	105.44	108.94	104.78	102.66	104.56	102.98	106.06	108.43	106.01	105.73	109.72	107.61	102.11	105.27	105.24	106	110.42	107.95	107.46	106.9	107.89	104.6	107.69	106.2	104.39	106.03	103.96	106.93	107.71	105.42	103.7	102.04	104.2
107.12	107.3	107.4	106.37	107.33	102.63	103.99	108.11	108.54	109.81	105.6	106.08	104.71	106.09	104.81	106.02	106.46	102.84	105.92	108.03	103.97	106.51	106.36	107.98	106.08	107.99	106.23	107.76	107.46	107.05	105.63	106.31	107.76	109.77	103.68	107.7	108.72	106.43	108.01	108.57	106.19	103.25	106.61	105.78	105.57	108.7	109.94	104.1	105.17	106.42
104.42	104.97	105.51	105.98	105.97	103.94	102.95	107.64	102.6	107.29	102.25	105.51	104.18	106.68	104.93	103.15	105.38	105.72	107.89	105.01	103.83	107.18	102.53	108.28	102.18	107.02	103.08	106.58	105.9	105.38	107.08	105.32	104.12	106.81	105.87	106.22	105.35	105.56	105.93	104.42	107.31	104.93	102.72	108.36	106.3	106.63	106.34	107.01	107.03	104.75
100.7	106.57	104.74	103.46	107.07	104.73	101.22	101.93	110.4	107.2	104.45	107.57	110.5	106.56	106.32	106.49	106.48	108.23	107.57	106.64	108.21	106.7	104.57	104.12	103.29	105.47	105.31	104.54	104.46	105.18	107.78	107.07	105.94	105.83	104.93	103.7	104.25	107.61	108.9	105.03	102.45	104.01	103.56	105.73	104.13	107.86	106.26	106.1	104.28	101.33
106.38	105.03	106.03	107.05	107.12	104.23	107.25	107.53	104.81	107.78	107.34	107.55	106.32	109.41	105.12	107.5	109.72	107.99	108.55	105.37	108.94	107.36	106.55	106.3	106.03	105.71	105.99	106.46	106.9	106.56	106.24	106.05	107.48	110.81	106.06	106.35	108.93	104.96	106.69	108.94	107.02	108.68	108.12	105.73	108.08	107.4	103.9	103.29	105.71	106.91
108.47	106.69	106.59	105.26	103.1	103.98	105.29	100.61	106.33	105.18	108.93	109.32	107.43	107.59	106.52	107.54	105.2	107.36	106.84	108.12	107.49	103.94	108.14	106.7	104.73	106.21	105.04	105.41	104.24	105.7	105.53	103.91	106.33	105.33	103.7	103.5	107.22	107.3	103.88	111.05	104.31	108.09	107.63	107.21	102.23	106.28	104.19	107.2	105.93	108.45
106.15	104.93	107.77	107.98	107.7	107.68	101.51	106.82	107.82	106.04	110.14	107.3	109.53	103.02	104.06	107.73	102.82	106.51	105.93	104.86	105.97	106.75	108.74	103.39	105.32	104.84	103.44	104.4	103.37	105.63	106.13	105.25	107.32	104.08	102.84	104.9	103.22	105.7	105.2	107.59	107.18	105.86	107.61	104.94	105.65	104.06	104.57	103.51	105.68	105.08
105.87	107.59	106.68	104.95	109.31	103.94	105.61	108.51	108.48	106.58	105.2	107.63	106.13	105.69	103.53	107.97	103.52	106.4	108.27	106.83	108.3	106.03	106.79	105.93	105.76	106.39	103.58	107.95	109.44	105.18	106.12	103.87	109.12	103.59	106.33	104.08	107.55	107.17	106.58	103.89	107.34	105.43	104.71	106.9	104.62	108.54	107.25	105.42	104.36	106.02
112.29	109.52	111.72	109.25	112.49	110.33	109.79	113.95	109.85	110.75	110.59	111.09	110.13	109.94	111.18	109.53	109.52	109.55	111.4	111.68	109.56	109.27	109.7	109.32	110.77	110.43	108.18	110.41	113.26	112.51	111.57	111.43	112.37	109.45	111.19	107.56	112.53	111.12	110.87	107.56	108.78	110.2	108.53	111.82	111.66	109.18	109.45	109.91	105.82	109.39
96.136	98.719	101.87	103.17	98.864	100.15	99.998	99.398	99.468	100.73	99.272	99.159	98.726	99.988	99.688	100.82	96.936	99.861	101.04	98.412	97.927	97.486	98.691	100.1	97.183	98.423	100.13	99.296	99.018	100.17	101.41	97.238	99.617	95.844	100.45	101.03	100.09	99.921	99.51	99.427	100.35	102.73	96.212	100.12	96.856	99	100.4	100.21	101.4	101.12
104.3	104.43	107.1	106.55	106.24	107.2	107.38	110.48	107.81	104.81	105.52	106.05	106.67	109.59	104.07	103.82	102.89	107.58	107.49	108.24	105.69	110.13	104.41	104.02	105.66	105	103.67	107.29	107.67	107.35	101.64	108.1	105.88	105.75	109.08	106.08	106.9	108.08	106.58	104.56	105.42	104.96	110.07	107.28	106.41	105.24	104.87	104.32	107.41	110.6
109.28	104.38	107.16	107.19	106.04	107.23	107.19	104.59	111.76	107.85	104.63	105.78	105.47	106.53	105.24	103.71	108.15	106.47	107.81	106.51	105.95	106.49	107.01	106.21	102.49	108.05	104.91	103.85	107.06	105.23	107.24	104.22	104.08	105.43	103.37	104.76	106.96	108.55	107.52	107.37	105	103.38	104.56	103.8	107.55	106.69	105.87	105.09	110.08	106.66
110.52	113.08	113.33	110.24	112.17	110.88	111.51	115.41	111.38	111.98	110.47	112.54	111.74	109.75	112.97	112.45	115.35	111.81	114.34	112.5	112.7	111.43	112.84	110.55	110.24	111.36	109.44	111.54	116.04	110.25	110.91	110.06	110.37	111.87	110.53	111.35	109.45	110.43	116.31	113.07	114.31	113.92	112	112.16	114.08	111.5	109.23	109.58	110.75	111.34
110.68	112.2	111.37	109.05	107.73	110.29	112.22	108.78	109.02	112.14	108.31	111.04	110.87	109.95	108.56	110.51	108.19	106.56	110.04	113.37	109.26	112.6	107.64	111.79	112.07	108.26	106.5	111.19	107.35	108.62	107.7	110.66	110.2	111.52	110.05	106.14	109.73	110.27	109.41	108.07	110.08	109.21	111.35	111.79	107.92	108.82	108.34	111.34	110.58	108.82
110.97	108.91	112.73	110.56	112.96	111.51	107.91	108.47	108.45	111.11	110.35	112.7	110.17	108.45	110.86	110.28	109.57	109.04	113.35	109.5	111.57	109.6	109.16	113.43	111.46	108.03	113.66	109.37	109.22	110.38	109.27	111.28	113.83	110.14	110	108.2	109.29	107.93	111.31	110.22	113.76	110.52	112.69	111.45	108.85	109.81	107.31	111.11	109.13	109.88
104.64	104.69	104.3	104.59	102.11	103.84	105.55	104.32	107.39	110.01	102.58	105.21	101.32	105.31	105.59	103.78	107.08	103.24	101.77	105.33	104.26	104.63	103.86	103.56	105.8	103.48	105.47	103.67	104.06	101.94	104.58	104.33	107.81	103.57	106.81	101.76	104.27	104.96	106.98	104.11	104.7	102.2	100.37	105.93	103.76	106.27	104.29	104.79	104.67	104
99.942	104.76	102.42	100.22	99.779	104.06	99.709	100.88	98.942	98.405	99.358	103.88	101.83	99.475	102.12	99.811	101.66	99.23	99.092	100.47	99.963	100.76	102.4	99.453	100.31	98.341	100.56	101.18	101.39	102.18	102.78	99.384	103.04	101.69	101.49	101.21	96.617	102.19	100.42	103.07	100.84	98.608	100.02	97.945	102.78	99.246	100.19	98.212	102.76	101.87
104.95	103.92	104.37	103.35	102.13	103.6	104.76	103.65	105.49	103.82	105.84	104.64	103.98	101.73	107.35	103.29	105.16	107.13	103.05	106	105.94	106.15	105.21	104.31	103.15	103.82	104.04	107.91	100.51	108.76	102.54	104.66	101.11	107.92	101.09	101.87	102.8	104.03	107.76	102.79	104.84	103.86	104.71	105.17	103.58	106.68	102.6	104.06	105.86	102.45
115.42	116.68	116.16	115.96	117.55	114.13	117.92	115.69	117.31	113.36	114.85	117.91	116.66	117.32	118.04	113.41	115.59	115.29	115.06	116.06	115.8	116.19	114.37	115.3	115.09	115.18	117.18	114.37	115.64	116.67	114.78	114.08	115.74	113.68	115.64	118.29	114.65	115.64	115.71	115.21	118.24	119.73	114.66	117.57	115.92	113.34	115.57	115.99	114.67	117.98
97.766	101.39	101.69	101.13	99.652	101.11	99.608	100.75	101.09	101.39	99.476	104.88	103.62	96.687	99.288	97.909	99.98	101.09	101.03	99.505	100.15	100.26	102.08	99.466	102.73	99.469	98.552	100.87	98.981	98.19	101.49	102.26	99.154	97.946	104.75	97.802	99.214	101.05	101.43	100.78	97.057	98.121	99.353	102.17	101.75	101.1	102.64	98.815	98.515	100.23
107.45	104.19	107.18	108.49	106.22	106.59	106.27	104.8	107.14	106.9	104.5	106.48	106.51	104.61	103.65	104.34	104.73	106.06	106.42	103.9	105.69	110.21	104.01	107.6	104.8	101.88	104.73	106.82	107.8	107.19	105.33	104.83	107	104.55	105.93	103.56	106.92	105.6	104.94	107.72	107.41	104.13	106.29	104.58	107.47	104.64	104.94	107.87	107.33	106.09
101.9	102.92	106.68	103.72	104.24	103.09	106.15	107.01	106.4	104.72	106.56	101.59	108.24	106.73	103.55	105.06	103.62	105.16	108.77	107.54	105.36	104.32	100.56	103.93	105.42	104.62	105.47	106.7	105.68	103.93	105.73	102.71	108.19	107.29	106.16	104.37	106.87	103.68	104.92	104.08	104.35	103.92	106.18	103.89	104.26	103.28	103.57	104.11	104.6	106.01
106.74	104.47	104.63	107.69	109.85	109.21	107.13	108.46	107.33	104.74	107.55	106.17	109.29	108.9	105.47	106.62	105.8	110.05	104.79	106.22	110.6	104.66	106.79	106.65	104.73	106.15	106.63	107.48	108.09	107.95	106.65	110.89	108.6	108.14	105.75	107.68	108.15	109.9	106.6	108.48	105.64	106.74	109.33	106.14	109.09	107.92	107.52	108.91	105.41	109.93
105.8	106.67	105.71	107.62	105.83	105.46	107.85	103.38	108.33	108.49	104.86	105.31	107.49	106.59	105.87	104.35	107.24	105.32	106.5	108.3	105.79	106.28	104.37	105.54	104.7	104.17	104.89	103.79	106.13	107.77	105.98	105.2	102.01	106.13	106.1	105.74	105.78	106.31	105.82	103.73	103.18	102.32	108.52	108.54	107.09	104.29	108.82	105.14	105.51	101.91
103.83	106.31	106.14	106.22	105.56	107.07	106.18	106.27	104.56	109.29	106.09	106.71	110.4	104.49	108.33	106.13	107.53	104.31	107.6	107.82	105.11	105.21	106.77	108.48	106.2	106.39	104.29	107.13	106.06	104.39	106.18	104.94	105.06	106.83	108.52	108.13	107.4	107.57	107.52	105.85	106.08	110.79	105.26	106.59	107.3	103.83	109	107.59	106.33	104.06
100.88	104.28	102.65	104.64	102.65	103.22	100.51	105.13	102.7	104.32	104.76	103.67	104.42	99.658	103.48	105.87	105.39	104.02	105.61	104.61	107.91	105.1	103.19	103.96	102.71	103.28	105.42	104.82	104.13	104.57	102.15	101.06	103.91	105.6	103.86	103.79	105.57	101.43	106.25	104.19	102.7	103.53	104.44	102.38	103.27	104.94	105.75	106.32	105.03	105.93
100.06	97.85	96.948	101.76	98.752	101.45	100.87	101.06	98.143	100.55	101.88	97.858	102.6	99.753	102.49	98.156	99.261	101.91	101.76	97.692	100.86	103.08	98.822	97.803	97.433	100.86	98.305	97.864	100	100.84	98.312	101.63	101.06	103.17	100.82	99.096	100.83	96.743	99.156	101.41	98.126	101.13	101.27	100.23	99.844	99.082	100.99	101.08	104.55	102.54
102.16	103.24	105.11	100.69	101.35	103.29	103.68	102.01	97.707	100.56	101.78	100.84	101.06	98.188	99.394	103.88	100.06	102.83	102.78	101.84	100.21	99.495	103.55	99.165	102.84	100.81	99.418	99.289	102.92	101.88	103.26	101.37	104.47	98.861	101.13	101.83	100.21	102.54	99.698	100.94	98.542	100.64	96.064	103.09	102.82	99.952	98.913	104.02	101.96	102.31
111.15	112.28	110.96	111.96	109.84	110.81	111.57	111.08	108.02	111.71	113.71	109.22	111.54	113.53	112.64	111.16	113.76	109.5	111.85	111.75	106.86	110.12	112.81	112.22	111.59	111.14	111.07	109.79	110.26	111.14	108.79	113.93	113.17	110.91	113.48	112.44	110.87	110.97	111.84	111.4	112.79	111.89	109.27	109.02	113.59	109.64	113.37	112.16	112.08	109.87
110.44	109.74	112.83	111.55	111.5	113.12	111.23	113.08	110.3	112.15	107.71	111.34	114.09	111.48	112.72	111.89	111.47	111.83	112.09	111.55	111.4	114.73	114.82	110.18	112.74	111.56	110.58	111.73	110.41	114.68	110.79	112.14	108.67	112.23	111.06	112.59	112.55	110.92	110.66	111.14	113.33	112.05	114.37	111.15	112.64	112.67	112.61	111.24	109.19	109.73
114.38	116.8	118.03	114.25	116.01	114.52	116.42	114.64	113.71	120.18	116.36	114.77	115.41	116.55	116.16	115.26	116.83	116.71	116.87	117.64	114.53	115.78	117.69	116.08	115.51	116.1	115.95	112.61	117.89	116.86	113.72	117.87	116.59	116.06	118.55	116.08	114.67	116.44	116.27	116.68	115.94	115.88	115.46	113.51	118.74	113.8	116.42	117.63	117.06	115.63
114.63	109.25	113.07	112.34	113.92	112.42	109.27	111.48	114.2	112.88	110.66	111.12	111.27	109.99	109.69	112.92	111.46	111.86	111.53	113.42	112.93	110.56	110.96	110.69	112.38	112.23	113.46	114.84	113.23	109.74	111.19	111.37	111.65	112.29	113.22	114.67	111.21	111.13	112.64	111.34	108.52	109.59	108.48	111.11	110.94	112.36	114.68	114.65	113.99	111.23
104.76	103.05	108.66	102.89	106.98	106.36	107.09	103.14	104.14	104.76	102.39	105.03	102.46	102.93	106.69	103.88	104.85	105.25	103.15	106.23	103.16	107.81	107.31	106.63	104.41	108.32	104.14	106.77	105.23	105.44	106.62	106.54	103.31	104.19	107.56	106.59	105.73	105.69	105.58	106.84	103.91	106.54	103.47	105.87	102.99	105.46	102.72	103.94	103.69	104.49
110.95	115.98	111.76	110.77	114.16	110.35	113.88	113.06	111.63	112.22	110.64	111.64	113.88	111.58	111.56	112.12	114.43	112.31	110.19	112.4	112.93	112.59	112.54	112.36	113.15	111.9	111.56	112.29	114.43	116.22	112.55	115.52	114.29	111.58	113.83	111.69	112.71	113.27	114.11	112.64	111.98	111.96	113.08	110.12	111.25	110.05	111.85	115.01	114.71	111.75
107.91	101.58	105.03	105.36	103.79	104.4	103.42	107.04	103.71	106.56	102.27	104.36	107.4	105.59	107.26	103.18	106.83	105.06	104.43	101.06	105.63	103.92	103.58	104.79	103.52	101.99	104.44	106.6	102.68	103.56	102.12	105.2	104.97	102.8	104.92	107.77	106.77	103.17	105.57	105.09	106.33	106.44	102.84	104.53	105.46	104.77	103.7	103.24	105.32	104.92
110.43	111.35	111.06	108.65	110.62	111.68	111.12	110.94	114.17	110.24	112.5	114.55	112.62	111.15	113.18	115.61	111.52	110.52	108.35	112.45	112.22	110.89	112.4	111.56	111.98	112.09	112.29	115.27	111.18	110.64	112.18	115.03	110.7	113.97	108.23	108.04	110.53	111.65	112.12	110.85	113.73	110.21	111.7	113.72	112.43	111.69	108.79	110.53	111.65	112.07
111.1	113.05	112.84	111.46	112.66	111.66	109.99	112.1	112.54	110.05	112.2	111.95	111.01	110.28	113	111.53	106.86	113.02	111.31	108.8	112.93	113.6	109.43	109.91	113.06	112.23	109.07	111.68	109.85	110.3	113.67	110.83	112.55	114.41	113.41	112.17	112.88	114.7	113.65	112.32	111.13	113.67	113.81	107.86	114.49	110.64	111.46	112.77	113.27	110.25
105.56	110.24	105.58	104.15	108.56	106.86	104.59	111.17	105.72	105.03	102.3	104.53	107.8	105.02	103.58	108.4	104.05	108.29	106.69	108.71	104.66	104.22	104.36	103.38	105.26	105.4	104.8	103.6	106.69	109.01	107.01	103.37	102.27	106.81	106.03	103.45	104.08	105.81	107.51	102.43	105.19	106.04	111.85	107.69	104.51	105.96	102.29	104.73	103.93	105.37
108.87	112.3	114.67	113.89	112.89	114.48	112.19	113.89	114.05	109.44	112.06	112.94	113.07	111.48	112.39	110.06	110.4	110.88	108.28	109.48	113.43	112.57	113.58	111.12	109.83	111.52	114.76	113.35	113.34	107.97	109.55	110.26	112.04	110.84	110.5	111.54	112.56	111.7	110.29	109.48	114.25	109.55	114.25	113.22	111.96	113.87	110.31	115.93	114.05	114.14
110.27	109.6	112.63	114.97	111.84	114.44	111.98	112.47	109.07	112.44	109.91	112.28	114.05	110.44	111.37	111.41	112.77	112.77	110.77	111.32	110.11	110.7	111.23	112.71	111.74	111.66	111.54	110.84	111.59	112.72	109.08	115.96	112.94	115.04	111.33	112.84	112.11	112.19	112.31	113.36	110.2	112.24	110.59	110.93	113.85	110.34	111.87	113.11	113.01	112
98.281	100.61	100.44	101.26	103.94	102.99	99.733	97.679	102.07	100.71	97.668	98.536	101.2	98.21	95.501	102.4	96.688	97.89	99.815	101.79	101.01	98.015	101.25	100.43	101.57	102.05	99.729	101.31	102.18	97.388	101.61	100.29	99.738	102.19	102.53	101.32	99.724	101.02	102.81	101.76	97.498	99.604	95.772	99.495	101.05	100.61	102.54	100.91	99.535	100.26
111.55	112.32	109.75	112.08	111.81	110.14	111.42	112.88	109.48	113.83	112.51	112.19	112.47	109.52	111.98	112.57	110.17	111.21	110.49	112.84	112.41	111.54	113.4	111.37	111.97	113.17	109.22	110.6	111.88	108.85	108.87	112.35	112.55	112.14	107.24	112.76	113.23	112.81	110.63	111.28	109.31	112.8	113.92	110.06	110.6	113.34	113.54	111.57	114.93	114.36
108.2	102.66	108.3	106.7	104.08	106.31	106.7	104.01	105.44	107.28	107.49	106.61	108.41	105.29	104.07	103.89	103.91	104.88	107.11	106.53	105.23	103.35	103.99	104.21	106.56	105.54	105.73	106.31	105.9	102.45	104.56	104.21	102.9	104.42	107.01	105.25	107.11	102.16	102.97	107.42	104.37	104.79	104.77	107.51	105.28	106.89	106.74	104.3	107.34	106.1
109.55	107.32	104.33	107.94	103.31	106.57	106.63	107.78	106.99	107.46	104.29	105.15	109.58	107.9	108.08	106.15	107.22	105.74	104.99	106.87	108.84	106.06	106.24	106.08	104.97	105.24	104.74	106.51	106.34	108.38	105.57	104.65	105.32	104.55	107.36	106.51	105.04	107.89	106.31	109.03	108.31	105.85	105.77	106.47	106.16	106.3	104.67	105.37	106.42	105.78
115.16	110.05	108.59	111.07	110.64	112.16	114.72	111.96	115.25	112.05	111.5	107.56	112.36	109.53	113.33	111.76	115.96	110.56	113.52	113.72	115.39	110.81	112.43	111.49	114.67	110.3	109.44	111.37	110.57	112.44	111.38	111.09	113.97	110.65	111.9	113.38	111.07	111.03	114.5	117	112.32	109.51	112.98	113.48	110.7	113.35	114.04	111.35	111.66	110.98
110.92	111.66	111.33	111.12	113.78	110.34	111.25	112.15	114.09	113.61	109.08	110.33	110.41	109.77	112.93	112.37	109.53	111.56	111.99	110.69	112.03	110.13	108.46	110.96	112.24	106.57	112.88	112.4	109.98	109.03	111.95	110.8	109.51	110.19	109.75	113.16	112.65	112.32	109.07	110.27	109.39	112.38	114.5	114.7	110.57	109.66	110.17	110.01	110.19	109.86
107.37	113.61	113.65	112	115.82	114.91	113.99	112.96	112.01	114.61	111.34	114.58	112.86	112.36	113.72	108.57	111.53	115.88	111.6	111.98	108.31	113.35	117.93	110.44	112.88	111.13	115.24	108.6	112.84	113.82	118.15	113.44	114.55	113.75	113.01	113.69	111.84	113.75	113.62	112.21	112.02	114.58	113.17	112.12	112.99	115.22	112.3	112.73	113.32	114.66
107.69	105.99	105.45	105.77	105.69	104.75	103.58	106.71	106.21	109.27	102.57	104.9	106.88	105.02	107.89	107.9	106.04	104.47	107.56	104.44	107.77	103.3	106.2	105.91	102.8	103.23	104.76	106.41	104.83	106.05	107.01	103.64	103.49	105.62	107.77	106.5	106.66	106.14	105.96	107.22	105.34	105.27	105.48	108.6	104.91	106.49	105.23	104.52	104.54	103.18
106.6	106.54	105.21	108.23	105.86	104.84	106.71	103.7	103.86	105.33	105.53	106.25	105.1	108.02	106.59	102.89	105.32	104.67	104.56	107.34	107.15	109.7	106.49	105.16	107.57	107.35	107.01	107	104.12	106.93	110.88	104.51	106.45	102.2	107.23	106.01	107.72	103.89	105.92	102.75	105.41	107.11	103.71	104.89	104.21	107.04	108.65	105.36	105.11	105.58
105.76	103.58	102.86	104.86	107.6	107.6	104.64	100.87	104.2	105.97	102.75	106	103.97	104.93	103.98	104.79	104.49	102.96	107.5	104.36	103.24	106.51	104.67	102.62	105.96	103.52	104.25	106.73	104.3	106.87	108.04	104.66	105.71	105.08	103.75	102.8	105.26	104.99	106.61	103.28	105.13	102.38	105.71	102.22	105.08	106.88	105.02	105.03	105.29	105.59
106.68	107.5	107.57	107.29	103.54	104.08	107.17	106.17	109.01	105.53	105.04	105.98	108.24	104.43	107.77	106.52	106.49	105.4	109.75	103.76	107.43	108	107.2	104.57	103.77	106.34	105.89	107.69	104.23	106.43	103.82	107.61	110.8	105.5	107.44	103.71	106.62	107.72	107.42	106.68	104.84	105.73	105.99	106.82	107.3	102.72	108.7	108	105.47	105.01
104.85	107.7	105.41	105.14	105.35	101.99	109.05	106.62	106.4	107.43	106.42	103.99	103.62	106	109.33	106.68	103.92	103.42	107.93	107.06	101.75	107.51	103.79	106.89	104.67	107.97	105.62	108.16	107.14	105.28	105.2	105.6	102.54	102.03	104.78	106.6	105.34	105.95	109.65	103.51	104.59	105.19	105.01	105.3	104.84	106.39	100.84	105.74	105.03	109.17
102.72	102.87	102.73	100.92	99.502	102.03	102.14	97.481	100.23	100.79	99.813	102.21	101.18	98.476	104.49	102.76	101.84	98.745	104.86	96.086	98.276	99.997	103.46	101.42	100.46	98.813	97.408	102.49	101.48	99.513	101.05	98.691	97.953	101.6	100.45	100.31	97.202	97.426	96.92	101.1	98.962	102.5	98.039	97.286	99.049	99.887	99.854	100.1	97.701	101.23
103.47	107.66	107.12	105.71	105.34	106.19	106.44	107	108.21	104.93	105.91	108.08	105.91	110.73	105.37	107.23	106.06	107.59	105.95	108.36	104.06	108.2	107.93	105.09	106.44	105.69	106.81	104.75	104.41	105.09	107.85	105.19	105.16	105.65	104.6	108.73	106.53	104.63	105.91	105.15	107.94	104.21	105.7	105.52	102.73	106.19	106.56	106.19	109.62	105.19
105.26	104.14	104.22	103.53	103.09	106.64	104.36	103.41	105.73	105.02	105.94	104.58	104.75	104.78	103.38	103.98	101.84	103.3	103.38	101.92	102.07	104.56	104.18	106.35	105.22	106.81	104.61	104.13	104.52	102.06	105.84	104.16	104.15	105.84	104.16	103.26	104.57	103.29	103.92	104.05	105.41	104.54	105.11	105.71	104.26	104.76	107.23	108.01	103.44	104.7
105.84	108.08	103.86	107.25	103.45	106.62	107.83	107.47	108.17	107.44	108.14	104.37	106.71	104.36	104.81	105.14	102.95	107.53	106.12	105.88	106.5	109.28	105.75	103.64	104.51	107.09	107.69	101.72	110.71	103.41	107.64	107.22	107.85	106.4	103.5	104.9	107.46	105.58	108.68	107.16	105.25	108.44	105.06	106.4	104.13	111.45	104.36	104.35	107.76	108.54
110.6	108.85	112.75	113.73	110.94	110.94	110.69	110.08	111.78	112.4	112.93	113.82	114.93	114.04	112.35	112.46	111.07	113.76	112.82	111.62	110.28	112.62	114	112.39	114	112.49	114.16	115.96	111.09	113.9	112.6	112.82	114.73	113.85	113.81	111.01	109.79	113.11	114.78	110.15	111.52	115.81	112.99	111.9	115.62	110.44	114.01	115.8	114.44	114.23
106.14	108.44	107.25	106.58	106.12	105.51	106.43	105.5	106.42	105.35	107.74	105.77	105.49	104.79	104.81	107.67	107.75	107.49	107.7	104.88	105.89	108.99	103.97	107.79	103.21	106.59	104.79	109.82	105.14	101.42	107.58	105.4	106.52	106.57	106.41	104.82	105.89	107.44	104.09	108.91	106.43	108.11	106.03	105.28	106.37	105.66	108.01	105.12	104.11	103.13
107.6	107.17	104.29	105.9	108.9	108.34	108.65	105.95	107.38	103.78	109.69	107.35	106.05	104.67	106.85	109.02	107.68	107.79	105.96	101.43	106.49	107.13	108.09	105.44	108.07	107.16	106.17	105.17	108.63	108.07	105.16	104.82	108.71	108.94	104.24	108.89	105.37	109.23	105.58	108.23	104.87	102.66	106.81	105.46	106.02	104.13	107.15	106.61	104.99	107.82
108.83	108.93	111.21	107.99	109.72	108.65	107.16	111.29	108.18	107.65	110.03	109.86	108.28	110.36	103.48	109.18	110.53	105.55	110.17	112.77	109.59	109.35	110.93	107.24	108.15	111.89	110.41	110.01	112.57	110.15	108.06	113.17	113.31	110.1	111.57	113.32	113.16	110.5	109.04	109.93	111.63	112.25	110.97	111.89	111.43	111.59	110.14	110.81	110.38	113.01
101.98	107.33	104.79	107.88	106.32	103.91	104.46	103.86	101.03	104.88	105.53	104.77	102.7	108.63	103.24	105.38	106.65	104.75	103.73	105.45	103.97	100.32	103.95	103.14	101.6	105.16	105.08	107.32	104.94	106.01	107.56	103.59	105.42	103.91	105.8	102.67	103.36	104.79	103.58	104.66	106.61	106.84	103.71	104.28	102.29	108.34	106.19	103.69	104.14	102.13
107.99	105.64	107.58	107.81	106.2	106.87	102.14	105.83	105.59	102.79	105.56	104.75	105.23	106.7	108.84	105.15	106.23	109.21	105.35	105.77	103.84	105.73	105.36	104.37	105.17	107.66	108.92	108.69	105.45	104.47	105.57	108.41	106.08	106.87	104.83	104.69	107.67	103.4	105.92	106.49	105.47	107.83	105.36	105.86	105.67	105.81	108.72	103.93	103.33	102.67
110.99	109.71	109.94	113.69	110.67	110.16	111.8	111.63	111.61	109.1	112.24	111.68	111.61	108.39	111.77	108.13	111.65	109.67	112.83	111.85	113.15	112.1	110.08	113.88	112.13	113.13	110.87	113.56	111.5	112	110.05	108.52	110.81	109.73	110.43	111.18	108.26	110.16	111.28	112.65	112.6	110.6	110.16	108.78	109.84	109.58	113.57	109.13	111.88	113.6
109.47	111.99	111.5	108.59	112.37	112.26	106.13	110.25	109.47	111.91	110.02	110.95	111.22	109.11	110.56	110.06	112.98	109.15	111.01	107.48	113.39	108.84	113.63	111.08	110.1	108.7	110.98	109.88	110.39	109.71	112.61	110.03	111.22	109.64	108.53	110.32	109.45	109.05	107.48	111.41	111.33	112.37	111.43	111.25	111.16	112.62	110.19	112.1	109.4	112.42
107.76	104.65	107.48	108.81	106.46	108.29	103.26	102.63	106.82	106.15	107.57	106.01	107.02	105.25	107.22	107.57	103.21	106.31	104.98	103.95	109.28	106.43	108.25	105.52	105.72	103.76	106.56	106.68	108.94	102.67	110.22	107.64	105.14	107.56	106.86	105.68	106.78	108.63	108.09	102.93	107.16	106.71	105.8	108.69	106.3	107.88	105.26	107.78	104.97	107.14
107.47	101.36	102.51	106.49	105.58	103.42	102.04	107.02	105.08	100.74	103.5	102.71	103.79	108.72	103.54	106.44	106.87	101.97	102.82	106.17	101.48	103.47	103.55	105.71	103.82	102.55	104.6	104.24	105.43	103.18	104.6	104.7	107.64	103.93	104.11	103.1	103.8	105.25	101.49	106	103.57	106.62	104.34	106.15	103.19	104.16	106.64	102.17	104.1	108.18
104.38	103.55	106.7	107.57	101.55	107.63	104.9	105.13	106.92	106.54	102.83	108.17	105.24	107.3	103.64	106.2	109.39	106.91	107.81	106.39	102.91	107.48	105.08	107.78	109.5	106.73	107.09	106.93	107	101.07	106.48	106.42	110.48	107.61	103.81	106.09	108.38	102.71	109.14	105.43	107.85	106.94	105.35	105.38	105.65	104.75	102.98	104.22	106.23	107.94
105.48	105.29	108.48	106.6	108.16	106.38	106.34	105.97	103.19	106.92	104.05	106.45	106.08	106.65	105.5	104.53	107.54	106.61	107.03	105.59	108.21	103.91	106.88	104.64	104.49	105.14	105.41	107.06	104.17	105.47	109.05	104.48	105.16	107.52	106.8	107.75	105.17	102.46	104.25	104.02	105.75	105.93	104.21	106.27	105.8	104.19	104.87	109.26	106.71	105.88
110.66	112.14	111.6	110.19	110.23	108.84	110.49	108.95	110.97	107.79	108.54	112.82	108.26	111.55	105.64	109.85	110.82	108.19	109.78	109.03	109.05	109.84	109.86	109.89	111.26	109.39	108.25	110.58	109.6	110.43	108.8	106.99	107.63	109.87	111.13	109.64	109.61	106.54	108.7	109.6	113.69	112.2	109.57	109.33	112.99	110.12	108.61	107.42	112.25	110.97
111.56	113.13	113.77	110.83	111.58	111	111.07	106.38	110.35	107.34	111.6	109.97	110.08	111.1	108.74	110.36	111.82	113.1	111.08	110.15	108.68	107.26	111.67	112.77	110.3	112.56	111.23	110.31	108.14	112.05	110.77	113.19	111.42	113.01	112.61	111.82	113.11	111.47	107.94	110.51	109.37	110.62	110.38	114.05	110.32	110.12	112.71	114.34	111.42	111.25
109.24	111.54	110.15	112.25	110.21	110.02	111.93	112.65	110.3	113.61	110.24	113.55	113.92	110.1	111.02	109.73	112.96	112.2	113.86	112.88	113.72	109.12	112.49	114.3	112.02	110.45	110.92	111.06	109.45	111.1	111.9	111.85	111.71	111	112.48	113.53	112.37	111.85	114.77	111.41	111.42	113.41	113.14	106.63	114.55	111.86	113.38	108.11	107.06	111.36
110.03	111.68	112.04	110.64	111.44	109.09	112.27	109.37	112.44	113.88	114.43	112.71	112.36	114.07	113.24	113.74	111.65	112.18	112.22	108.94	112.43	110.81	113.46	112.51	112.22	113.53	109.88	111.26	110.79	114.86	109.05	111.28	111.67	111.45	112.85	110.37	110.28	109.56	112.64	114.31	113.1	112.51	111.64	114.54	112.85	111.6	112.97	112.64	111.67	115.15
104	101.45	99.699	103.38	102.59	101.62	100.09	98.527	99.886	97.895	99.481	99.7	101.86	105.1	101.22	98.772	99.99	100.07	102.43	100.53	101.37	104.9	102.31	100.09	98.396	99.46	99.064	99.851	99.754	97.71	97.402	99.014	100.39	101.08	98.377	98.722	99.804	100.74	100.39	100.77	96.491	103.22	100.09	101.23	99.788	101.87	97.765	101.15	100.53	101.47
107.55	106.03	104.28	104.1	106.06	104.03	104.47	105.94	106.02	105.46	106.05	106.91	104.23	106.66	103.33	102.97	106.26	105.15	108.52	108.41	104.35	105.94	105.34	104.07	103.75	107.91	103.47	104.87	107.32	104.67	106.7	103.22	107.54	109.64	102.85	109.22	105.29	105.88	107.22	106.19	105.98	102.8	103.52	105.73	103.27	106.48	106.7	104.92	102.25	107.58
105.09	107.91	108.05	107.95	107.32	103.27	105.87	104.52	106.96	101.71	106.77	109.26	104.37	105.28	107.83	108.8	108.49	107.83	110.72	106.19	106.88	108.97	106.93	103.62	106.02	102.21	107.92	108.82	106.81	105.72	105.26	105.39	106.13	105.78	108.61	105.3	104.37	108.61	112.27	106.28	106.62	108.82	107.83	105.5	106.28	104.64	104.88	104	105.83	106.36
102.7	105.75	104.28	105.41	106.38	106.08	102.74	104.11	103.3	105.82	103.43	109.79	104.66	106.86	105.36	101.14	101.79	104.89	103.43	104.76	101.08	100.67	104.27	102.28	105.45	107.07	106.52	102.72	106.09	106.99	106.42	103.94	106.78	105.75	109.91	100.13	102.09	105.3	102.68	103.5	104.83	104.3	103.99	103.12	104.18	106.25	104.21	102.88	105.66	105.85
104.92	105.36	106.3	106.39	105.99	104.76	103.89	105.44	105.96	104.51	106.84	102.65	100.55	107.01	109.25	105.13	105.47	106.31	104.67	106.23	106.91	104.67	103.5	102.93	104.96	103.97	106.01	103.23	107.35	106.95	105.64	104.13	104.69	106	106.94	102.72	104.31	107.14	104.49	104.84	104.63	106.3	103.28	103.23	102.78	101.79	105.85	102.26	106.96	101.63
109.01	107.41	105.06	104.59	106.76	106.9	106.31	105.89	104.91	106.84	103.35	103.84	105.75	106.6	106.26	107.32	105.54	107.34	104.97	106.15	105.73	102.65	108.68	106.25	106.82	106.84	102.71	107.37	105.21	107.75	103.58	102.51	105.06	106.99	106.76	100.6	106.1	107.37	106.34	105	109.02	105.21	104.31	104.58	107.94	105.35	107.6	106	107.78	105.66
98.192	100.36	98.715	103.79	104.71	100.36	100.23	101.11	100.1	102.49	99.035	99.305	97.221	100.25	98.531	99.69	98.379	98.204	102.84	99.828	98.866	99.659	99.448	101.22	98.905	99.41	100.38	102.19	98.452	102.14	101.18	96.596	100.61	101.32	102.99	100.83	99.768	100.62	101.12	102.1	99.787	100.22	98.999	101.2	100.41	101.79	98.433	102.23	100.45	100.8
109.17	111.47	110.52	112.61	113.63	112.94	107.99	112.32	112.39	112.62	110.06	110.99	111.36	110.63	110.48	113.2	113.98	112.8	111.12	112.37	113.94	110.54	113.15	111.04	111.23	113.5	110.13	112.96	113.29	112.2	113.14	112.76	109.01	110.98	111.77	114.12	108.66	109.15	109.05	114.54	113.91	111.98	114.15	110.3	108.79	111.04	113.85	110.33	110.11	110.62
103.28	104.19	107.95	104.96	103.13	104.04	106.36	105.1	105.34	106.15	104.18	105.89	102.54	104.14	103.86	103.47	102.56	106.08	107.95	105.65	107.25	104.54	103.37	105.72	106.37	108.28	102.31	104.39	102.03	105.5	106.06	104.87	103.16	105.52	107.35	105.42	109.29	101.69	106.26	106.11	106.76	104.24	109.01	107.25	107.46	105.05	105.78	102.89	103.05	104.9
99.121	102.36	100.24	103.41	99.989	99.833	98.388	99.837	101.45	98.249	97.669	99.169	103.04	99.414	99.934	99.828	98.592	99.09	101.63	99.335	98.204	99.589	99.849	102.24	97.3	101.7	100.3	102.34	98.572	97.147	99.954	102.72	101.13	99.308	98.438	99.623	100.57	102.49	99.243	101.73	100.99	98.136	99.205	99.985	99.314	102.24	99.649	101.37	99.48	99.398
107.68	106.09	105.4	109.77	106.16	105.2	106.28	107.52	102.27	105.52	103.44	106.67	105.88	106.93	105.08	103.59	105.93	105.44	107.9	106.68	106.14	105.3	107.52	106.41	105.62	102.1	103.2	108.51	106.34	104.8	101.3	105.35	106.8	105.82	107.22	105.56	103.12	107.57	107.73	106.12	105.16	107	108.02	107.23	107.04	108.74	108.67	107.87	105.21	109.13
112.33	112.01	110.78	108.54	108.75	111.14	113.26	114.36	109.98	111.47	112.49	114.19	113.9	109.71	109.58	113.05	112.37	114.34	111.55	110.35	111.65	111.73	112.18	109.75	112.5	111.31	107.52	113.01	110.23	111.6	110.04	112.54	110.26	111.4	110.28	112.58	112.26	112.52	108.76	113.21	112.43	111.8	108.75	110.57	109.68	110.74	114.37	112.54	111.12	110.52
113.31	110.63	111.9	114.08	108.2	112.42	109.88	112.98	111.64	113.1	112.56	111.25	112.87	109.72	112.54	110.78	111.02	113.72	113.18	108.31	111.02	111.13	113.6	111.38	112.62	111.71	110.31	113.43	112.99	111.51	109.08	109.69	114	110.13	112.05	110.82	113.08	110.67	114.59	114.34	111.58	109.58	114.28	112.33	111.03	113.61	113.48	112.35	110.47	109.78
104.28	104.98	103.85	107.33	106.9	104.87	104.55	107.35	106.46	109.27	107.35	104.37	104.77	105.18	105.07	103.07	105.35	108.74	104.2	106.33	105.29	104.39	104.2	105.81	105.2	100.99	106.69	105.81	105.61	105.72	106.38	103.34	106.97	105.3	105.39	103.35	104.2	108.37	105.86	104.52	107.83	111.52	102.81	108.38	103.47	104.18	107.98	106.02	105.51	105.48
111.62	109.53	106.87	108.94	108.45	109.3	112.04	109.87	110.52	111.08	109.27	108.34	109.64	109.6	109.8	110.31	108.86	110.29	111.89	112.13	108.07	109.65	108.87	110.02	107.19	111.01	108.35	112.34	105.41	111	109.38	108.8	110.02	108.45	108.2	108.67	112.02	111.71	111.45	110.11	109.47	111.08	109.58	105.79	110.53	113.46	109	109.92	109.94	109.3
119.1	115.26	116.01	115.62	116.71	118.62	117.71	118.58	117.47	116.91	121.56	117.7	119.31	118.41	117.4	121.9	118.86	118.87	117.14	113.84	117.53	118.09	116.98	116.59	115.67	115.15	118.89	117.92	118.4	116.93	118.78	118.66	119.83	117.36	119.07	120.13	116.63	119.82	116.8	117.56	118.78	116.94	116.49	114.81	120.52	119.15	118.48	121.1	117.32	117.35
118.83	120.09	117.03	117.71	115.56	119.79	117.64	118.77	117.18	114.65	116.45	116.59	117.85	115.45	117.11	117.35	120.06	117.21	117.46	119.16	118.09	115.04	123	119.19	120.98	117.42	117.8	118.6	117.68	113.27	118.66	121.03	115.41	119.34	119.4	116.59	117.36	117.35	118.76	115.66	119.05	115.72	116.57	118.25	115.86	115.84	115.94	115.09	118.88	117.36
107.13	104.96	105.8	104.4	104.38	105.23	102.23	103.7	109.65	104.17	104.12	106.89	102.75	107.06	103.92	109.62	102.84	104.28	105.91	105.9	107.86	105.11	107.49	103.12	105.59	105.31	104.55	104.71	106.09	104.58	107.18	104.55	104.54	105.5	105.49	106.89	105.14	103.41	105.65	108.28	105.87	106	104.34	103.27	107.02	107.8	104.78	107.59	106.79	106.4
103.85	103.11	105.1	105.75	103.12	104.55	103.68	105.88	103.26	104.71	105.91	106.99	103.48	103.92	106.09	105.91	103.46	105.63	106.44	105.69	107.61	107.24	108.11	104.47	103.42	106.98	103.87	102.95	105.93	106.76	105.44	108.75	104.05	105.99	103.59	105.17	103.59	106.21	108.62	103.49	104.68	105.84	103.95	106.38	105.16	107.73	106.55	106.06	105.76	109.01
109.51	108.65	107.06	109.24	113.73	110.54	110.6	110.83	108.5	110.76	111.41	109.6	109.98	112.22	108.82	107.32	108.7	108.25	108.39	108.51	111.8	109.41	106.15	111.88	108.53	108.6	109.9	107.34	111.68	112.67	108.1	109.33	106.52	109.11	111.43	111.5	109.27	111.03	111.34	108.95	111.13	106.78	110.28	109.75	108.01	111.11	110.62	111.09	106.1	113.93
100.26	98.127	103.06	99.283	99.98	99.33	98.35	101.48	101.53	99.334	103.72	100.13	100.97	100.25	97.542	100.07	99.198	103.43	99.767	102.08	102.7	100.59	98.474	96.885	98.933	101.21	101.17	100.64	99.776	98.958	100.51	103.04	99.971	101.99	100.53	99.457	101.89	100.85	104.82	102.18	98.525	101.73	98.651	98.684	100.79	101.18	100.69	102.84	99.46	101.01
110.17	115.29	111.88	112.29	114.98	114.26	111.05	113.01	111.66	112.43	113.02	111.01	113.4	112.9	110.96	115.16	111.56	113.23	113.82	112.46	110.68	115.21	110.37	112.69	114.77	115.4	112.85	114.08	112.39	111.61	115.24	113.72	112.46	112.91	114.18	112.75	109.98	110.38	111.32	115.73	110.15	111.58	114.14	111.56	115.23	111.66	113.49	113.44	114.68	111.37
103.5	99.139	97.803	99.429	97.089	100.82	98.105	99.706	102.06	102.24	98.618	102.03	100.17	100.16	98.408	101.08	102.06	99.828	99.073	99.611	100.89	98.791	100.84	100.9	99.185	100.21	102.03	99.005	102.57	96.112	100.3	99.434	100.31	98.438	102.32	100.92	99.638	99.087	100.61	97.432	102.56	100.48	100.93	100.12	99.673	97.3	101.49	99.247	100.06	98.09
98.755	101.14	101.3	103.19	97.368	100.93	100.83	97.803	100.51	99.308	99.378	102.16	99.46	99.626	100.6	97.536	97.985	102.07	98.789	100.82	99.024	97.024	103.33	100.74	96.612	97.182	102.64	103.37	100.05	97.835	97.191	97.971	99.474	96.969	102.71	99.006	100.22	102.91	99.774	99.527	100.24	102.06	97.562	99.374	98.288	101.07	99.938	100.45	101.68	95.409
112.95	108.84	113.91	108.87	111.47	109.86	112.85	112.31	109.56	111.88	113.01	113.59	110.09	110.2	111.39	112	112.98	114.54	112.51	110.31	108.6	111.07	114.22	108.98	112.07	111.35	111.03	115.7	110.63	110.96	115.99	111.34	116.21	113.5	114.16	113.03	114.15	108.25	112.4	111.33	112.41	112.44	109.47	112.84	114.02	112.61	114.12	112.15	111.82	113.28
104.24	105.22	106.73	104.48	103.74	105.44	104.96	104.07	104.79	104.9	107.44	104.73	107.06	106.48	101.48	103.26	104.84	105.14	102.72	105.42	106.64	103.42	103.43	104.85	105.9	102.43	103.62	105.25	106.24	104	105.4	106.26	104.79	104.09	107.42	103.71	101.37	108.3	105.31	105.91	106.39	105.75	108.89	105.62	103.04	103.85	102.33	104.83	102.55	104.37
106.96	106.73	104.85	105.55	107.33	108.06	103.75	103.98	105.35	108.22	104.82	105.8	103.73	105.8	108.45	103.69	108.61	105.83	105.18	103.96	105.99	105.11	103.78	106.16	100.97	103.88	105.63	103.36	101.71	105.38	105.88	105.73	105.84	105.62	106.37	104.23	102.4	103.96	105.66	104.5	103.76	105.17	106.54	105.42	107.27	101.16	100.25	105.2	105.84	101.38
107.7	105.44	109.47	107.14	104.91	109.57	105.49	107.11	105.66	105.37	105.96	106.7	106.3	105.14	106.33	101.3	105.42	100.96	104.29	107.34	106.94	106.42	103.29	105.55	106.39	106.99	105.8	107.93	108.41	104.09	107.92	104.27	106.86	106.82	104.09	103.78	103.15	108.54	105.22	108.21	105.63	107.02	106.65	104.33	104.94	102.88	108.55	108.18	106.44	102.23
107.41	107.17	106.32	107.26	108.33	107.2	103.65	104.67	103.26	108.44	108.65	103.84	106.13	102.37	105.98	107.11	105.91	104.34	104.83	107.03	104.93	109.18	106.25	107.55	106.36	105.58	107.69	106.56	107.33	103.08	105.62	105.62	108.81	110.11	107.77	107.88	107.35	105.3	104.77	107.95	108.14	105.04	106.61	104.57	105.91	105.21	106.59	105.03	107.6	102.91
105.62	102.96	108.63	107.82	105.76	106.8	104.74	104.14	105.89	108.59	106.61	109.21	101.73	105.65	106.74	106.9	103.97	105.53	106.37	106.29	100.94	107.2	105.13	105.05	103.66	104.69	103.77	105.42	106.25	104.38	104.16	102.65	105.99	105.53	103.67	105.87	107.5	104.71	108.2	109.86	105.64	105.25	105.71	106.53	105.06	108.02	103.5	108.63	106.97	105.71
110.54	114.5	113.47	111.81	112.99	110.33	111.18	114.64	114.66	110.67	112.29	111.35	112.88	110.52	108.62	110.41	109.34	113.12	113.38	110.58	111.84	111.31	112.05	111.84	111.57	110	113.68	111.21	114.23	111.52	111.85	113.53	113.64	108.1	114.25	112.32	111.62	113.16	113.57	110.52	113.74	113.37	112.1	110.53	115.1	113	114.46	109.69	111.47	113.43
105.61	107.71	105.26	107.6	106.38	100.88	104.73	104.15	101.81	106.59	105.12	105.8	103.61	104.75	102.45	103.68	105.64	106.49	105.25	106.19	107.03	105.43	106.15	104.89	109.33	104.59	107.23	109.74	104.86	106.19	106.73	105.87	105.06	104.69	104.95	100.99	106.85	102.62	102.31	106.27	108.66	106.8	101.11	104.99	104.22	106.03	105.16	106.17	105.29	105.86
116.5	118.47	118.93	117.64	116.24	121.31	115.73	116.19	114.67	113.49	117.95	117.7	115.92	115.79	115.46	113.64	118.02	116.03	115.44	117.78	115.48	116.92	115.91	121.88	116.92	118.78	115.64	117.74	116.46	118.29	119.23	116.58	115.59	116.44	117.3	118.91	121.28	115.62	116.44	116.29	114.73	117.07	118.11	118.28	116.57	119.6	118.94	118.33	116.51	118.85
105.13	103.96	107.95	105.48	105.64	107.26	104.71	106.95	109.15	106.2	105.85	107.87	104.74	104.23	109.53	108.99	109.47	106.6	105.6	107.15	106.54	107.67	107.24	108.15	105.44	103.58	106.95	106.1	106.62	107.71	105.2	108.42	107.83	108.09	108.69	104.85	106.57	109	106.36	107.32	105.78	105.09	107.87	107.3	105.34	108.26	106.51	105.65	102.59	109.61
109.11	110.58	108.98	112.62	112.25	113.16	115.09	111.14	115.37	108.76	112.42	112.33	111.22	111.84	111.67	114.08	114.37	115.34	113.06	111.1	109.47	111.25	113.67	111.89	110.85	112.14	112.12	109.97	113.79	111.96	110.69	111.28	113.78	110.87	112.29	113.12	113.82	113.13	111.62	111.16	111.64	112.52	115.44	114.16	111.65	111.1	116.62	112.24	111.79	110.77
103.83	104.09	104.56	105.97	103.1	102.07	105.01	104.13	104.68	105.36	106.57	104.07	107.38	104.57	104.63	105.28	109.76	107.64	106.45	104.43	109.01	108.12	104.93	105.07	103.59	105.53	105.58	106.76	107.86	106.25	105.97	102.4	104.6	106.31	105.8	106.44	106.09	103.18	106.55	102.55	106.38	106.43	105.03	101.89	108	105.69	103.98	107.91	100.68	105.09
112.02	113.56	110.04	108.57	111.97	110.54	110.7	112.74	111.25	110.82	109.89	113.51	112.06	111.36	111.75	114.27	111.44	109.76	113.41	109.46	111.29	114.25	112.48	109.86	113.53	110.83	111.87	114.11	112.63	110.58	113.73	110.44	109.04	112.92	113.68	111.63	115.64	112.77	114.36	111.14	110.76	112.99	114.44	111.29	112.79	112.03	111.36	110.51	108.7	114.8
103.94	101.15	104.11	106.18	106.9	105.88	104.48	102.94	105.35	105.85	102.78	105.74	104.29	106.52	103.38	106.25	104.99	107.77	104.24	107.38	104.16	106.19	104.97	104.54	107.06	105.52	104.61	101.67	101.9	109.24	104.13	106.39	106.23	106.34	107.69	104.75	107.68	108.65	101.56	103.74	104.56	105	102.93	101.72	106	105.42	107.28	105.1	101.51	104.55
112.58	113.01	113.3	116.43	113.63	110.98	111.52	112.11	113.31	111.16	115.39	109.19	114.39	110.73	115.41	111.58	110.48	110.85	112.76	113.93	113.76	115.28	114.24	110.19	112.78	112.84	112.34	114.3	111.54	112.55	110.31	112.56	113.19	111.71	114.29	114.21	110.76	114.58	112.67	112.32	109.89	109.1	112.86	112.54	113.29	113.33	117.51	110.8	113.64	114.06
107.68	106.48	104.43	106.52	106.88	107.74	103.37	101.13	105.38	103.84	107.29	105.45	104.91	103.42	106.87	107.35	105.06	102.95	107.67	104.03	107.44	107.19	101.85	106.67	105.65	105.82	106.62	106.79	106.64	105.52	106.93	107.27	105.36	104.37	104.63	107.99	103.61	105.54	107.03	105.3	102.94	103.16	103.71	106.56	104.33	104.77	107.68	105.62	106.05	103.59
106.04	110.01	103.31	105.83	107.97	105.38	105.37	103.65	107.64	105.71	106.13	102.48	106.63	106.35	106.03	105.78	107.66	107.2	107.12	108.58	105.81	104.07	105.17	106.82	109.42	104.69	105.41	106.72	104.58	106.39	104.95	106.83	108.06	106.14	109.27	105.51	106.21	106.46	104.9	108.02	103.27	107.41	106.71	105.37	106.59	105.38	106.13	106.65	105.69	109.51
103.84	107.58	108.99	106.3	106.28	106.33	105.78	105.09	106.7	105.42	105.78	103.73	107.12	104.73	101.46	103.83	108.87	104.52	106.31	106.03	105.67	107.16	105.39	105.1	105.58	107.14	105.9	106.55	107.15	105.33	105.86	107.87	105.55	105.51	107.97	105.88	104.44	103.33	105.82	107.54	106.01	108.89	104.14	106.25	105.79	107.31	109.86	110.73	107.44	102.14
104.95	105.85	104.48	107.05	105.07	105.15	108.4	102.47	107.74	107.08	104.59	108.2	104.39	104.49	106.11	106.24	108.71	107.81	107.44	105.08	104.45	104.29	105.92	108.07	107.15	104.56	105.38	109.54	106.95	103.59	105.94	105.72	105.63	106.17	107.22	101.74	107.27	107.9	106.49	105.17	106.96	104.47	106.5	105.11	107.17	106.72	103.12	103.86	106.54	107.96
113	111.55	114.41	112.12	110.59	108.87	112.46	114.15	109.52	110.08	113.42	111.24	110.89	111.4	110.1	109.31	112.22	108.93	111.42	112.86	108.62	109.31	109.69	111.98	113.02	109.11	110.2	113.7	112.31	112.86	109.09	109.7	110.44	108.41	109.12	111.87	113.22	109.34	109.52	112.84	111.03	112.11	113.58	114.18	112.12	114.01	111.65	113.47	112.07	112.57
100.57	99.104	98	99.315	96.567	100.35	97.043	98.293	99.194	99.486	99.598	99.669	100.77	98.286	100.17	98.343	99.522	99.471	100.04	99.182	101.14	94.668	101.29	101.19	101.17	100.97	102.07	100.12	99.243	104.93	97.727	97.505	97.316	100.76	99.468	97.617	101.9	100.15	97.295	100.81	101.45	99.362	101.92	99.225	103.42	100.06	95.28	98.62	100.1	100.05
103.71	106.44	104.88	104.69	104.76	104.99	106.68	107.91	105.06	105.06	106.08	105.56	111.87	104.83	109.57	102.82	107.2	104.23	105.38	106.05	105.44	103.15	108.22	105.22	107.41	108.54	109.32	106.66	105.52	104.48	105.86	106.58	102.24	105.85	107.59	105.99	106.92	105.2	104.83	108.49	107.73	104.84	104.95	104.97	107.83	104.5	109.58	106	103.05	106.16
101.24	104.45	103.53	108.58	104.82	101.7	101.81	108.17	103.3	104.99	108.78	102.68	106.93	102.8	104.84	104.13	106.2	102.09	102.22	103.22	105.63	104.58	103.41	100.43	102.88	104.38	102.84	103.85	104.1	103.08	102.77	103	104.44	104.02	105.3	105.64	103.37	101.75	103.82	101.41	104.25	106.24	106.86	106.46	103.48	101.3	104.56	105.44	103.68	104.82
106.05	108.92	106.61	106.15	106.53	103.35	104.02	105.93	104.69	104.46	107.02	104.19	104.91	107.48	106.32	105.12	105.2	104.09	102.17	104.84	106.9	105.33	109.76	107.7	108.35	104.72	108.03	106.42	106.22	104.49	104.69	106.83	103.8	103.18	103.66	105.33	108.51	105.97	104.15	106.49	104.98	107.11	105.53	104.48	105.06	102.83	107.49	108.3	102.67	106.13
103.77	106.11	102.82	106.86	100.85	103.32	103.83	104.27	103.67	103.73	102.4	106.01	105.33	104.68	102.5	106.46	105.9	102.02	106.65	104.72	105.23	103.4	105.72	105.47	103.89	103.97	104.42	105.12	103.09	104.26	103.78	107.36	103.15	104.57	105.97	101.39	105.88	103.84	106.4	107.52	103.85	104.7	103.08	102.71	104.3	104.41	101.04	104.65	102.9	107.35
106.44	105.3	107.15	106.38	106.77	103.8	103.81	105.68	108.87	104.85	104.52	108.12	105.1	104.55	109.78	104.49	104.78	106.34	104.48	103.61	105.25	104.49	105.96	102.87	106.55	106.19	105.76	105.58	105.23	106.09	106.44	107.85	104.17	107.39	107.09	106.08	106.9	105.98	105.52	107.3	102.41	107.18	103.39	106.59	105.36	104.06	103.84	107.41	108.9	105.77
102.39	109.04	107.45	106.68	104.74	103.56	108.46	107.14	104.4	107.99	105.68	103.1	103.01	104.8	109.22	103.68	106.89	103.31	105.03	106.41	105.4	105.92	105.17	103.04	102.89	106.6	110.43	105.99	104.71	106.46	106.56	105.33	105.3	107.88	106.56	104.9	106.29	104.05	101.96	103.89	105.49	104.8	107.64	102.99	107.16	108.01	107.3	106.89	104.98	104.69
111.61	108.28	108.72	109.12	107.06	110.23	113.25	108.29	108.78	111.49	109.71	108.95	107.47	112.33	109.89	112	107.82	110.18	107.1	108.73	109.86	110.82	108.75	110.86	107.74	110.87	111.48	107.51	109.42	107.76	110.6	110.64	107.73	110.3	109.39	109.73	109.14	106.26	109.29	112.32	108.9	110.79	110.78	109.2	113.57	107.6	109.23	103.76	107.04	107.51
106.11	105.13	105.38	106.42	104.78	107.62	106.67	105.99	103.83	106.97	103.88	106.27	106.08	105.96	109.59	108.35	104.47	107.46	102.95	107.34	106.4	105.61	104.46	105.66	109.23	107.01	104.96	104.55	106.52	104.33	108.96	108.83	110.03	103.33	102.66	101.48	105.53	105.58	104.05	104.61	108.04	108.83	106.79	105.13	103.91	106.19	104.32	107.21	105.02	106.69
102.99	104.5	104.23	106.81	106.27	106.41	105.84	104.15	105.95	104.32	106.57	110.7	106.3	107.69	105.36	106.27	104.77	104.88	107.2	105.19	104.44	103.19	105.19	105.06	104.93	104.28	107.38	106.84	105.65	106.97	107.84	106.94	107.06	106.21	104.26	107.98	102.86	106.29	105.12	106.69	103.41	106.54	106.91	107.39	105.49	107.44	105.31	103.19	103.78	108.98
103.53	106.78	108.54	107.51	111.28	101.6	99.815	104.51	106.35	103.12	104.72	107.6	106.07	105.26	105.38	107.47	105.78	105.42	107.9	107.79	103.28	105.55	107.27	109.72	104.24	107.32	108.97	104.99	103.53	111.08	106.96	106.75	107.15	105.21	105.76	104.9	107.75	107.88	108.07	109.05	104.47	106.63	107.82	106.23	107.64	102.39	107.27	106.48	108.68	108.53
109.65	108.66	103.78	110.74	103.61	106.26	106.08	104.86	107.18	106.78	103.46	109.36	104.16	105.17	105.61	105.83	105.01	108.27	106.97	105.42	105.33	103.47	104.44	109.28	103.75	107.36	108.26	105.45	106.76	103.42	103.81	106.72	104.53	102.86	105.94	107.28	105.57	105.71	106.99	105.59	107.05	104.68	107.83	106.9	104.12	106.68	107.7	107.17	107	106.92
105.68	105.53	101.71	104.78	104.2	104.44	106.97	102.87	104.92	105.9	106.63	103.61	102.82	102.79	102.04	105.93	105.33	103.53	102.73	104.44	102.77	102.45	107.06	105.48	104.64	103.4	104.9	106.61	106.59	105.59	106.19	105.51	104.7	107.17	107.44	103.38	103.17	103.01	103.79	102.97	105.13	103.09	104.41	104.09	103.91	106.11	104.72	105.05	106.44	105.98
106.99	109.23	106.54	107.01	109.93	103.97	104.05	104.33	108.41	104.56	105.78	105.32	105.55	104.31	106.95	106.56	108.68	107.95	104.8	105.53	109.41	105.22	108.8	108.34	106.33	107.28	107.46	103.73	106.3	106.53	108.27	107.33	108.1	107.68	107.41	109.21	105.42	105.76	105.92	108.27	106.66	109.25	106.41	99.818	106.45	109.11	104.56	106.21	104.9	108.2
106.44	102.9	105.17	109.28	104.33	104.07	103.78	107.84	108.09	106.74	105.64	109.62	107.08	102.72	104.86	106.81	104.33	105.88	105.26	107.98	106.94	108	105.75	107.55	106.79	104.75	110.35	104.96	103.52	104.73	103.66	102.7	107.27	106.64	105.24	104.12	106.01	107.02	106.23	105.58	105.57	105.78	105.4	108.95	107.34	103.41	104.82	107.11	103.71	105.29
98.041	102.02	100.6	102.47	99.831	102.11	99.281	101.63	102.03	99.209	100.35	101.17	100.79	96.895	101.25	98.628	102.08	101.75	99.38	103.11	99.832	97.042	99.227	104.05	102.55	99.209	101.27	101.99	99.272	102.83	101.83	100.75	100.11	100.76	100.62	101.73	97.902	100.49	101.52	98.522	102.99	98.782	102.36	98.04	103.44	102.95	99.834	99.137	99.975	101.31
103.85	107.34	102.4	106.44	105.89	106.74	103.57	104.24	104.11	107.99	105.29	105.5	104.62	103.49	104.2	107.53	103.92	103.12	104.08	104.02	102.59	104.24	103.59	100.59	102.83	105.66	104.29	104.55	104.56	106.12	106.66	102.4	103.25	105.78	103.21	103.65	103.76	106.15	107.28	101.69	107.79	104.51	104.58	106.06	103.12	105.77	104.52	107.21	103.76	103.76
107.84	103.4	103.42	107.67	105.76	103.96	102.27	105.03	104.45	105.29	106.68	105.18	107.98	105.73	107.41	105.55	108.98	104.87	106.06	107.77	103.59	106.1	104.24	106.38	105.65	104.06	100.33	107.58	106.64	106.03	107.61	106.56	106.58	104.61	102.26	105.87	106.69	107.09	106.16	105.59	103.31	105.23	103.94	106.57	107.1	106.28	106.39	106.36	105.72	104.69
106.02	107.39	108.58	109.3	103.75	107.15	106.4	105.28	107.14	105.23	108.22	108.17	104.62	105.98	103.97	102.88	105.8	105.98	107.66	105.57	106.02	103.74	105.33	107.86	106.08	108.49	106.26	105.77	107.14	105.73	107.48	109.34	106.73	108.35	106.37	107.35	104.49	105.47	108.3	108.85	110.19	105.8	108.42	108.43	106.99	110.67	104.42	106.39	107.34	110.14
99.197	98.484	99.199	100.89	97.656	103.52	99.949	100.66	101.69	97.995	100.95	96.204	101.7	103.67	102.43	99.807	99.159	99.74	100.03	101.1	102.3	99.816	100.29	99.79	98.408	99.384	103.24	99.69	101.39	103.83	98.849	100.35	100.6	101.84	98.466	102.85	98.691	101.54	102.09	102.87	99.938	102.77	98.419	100.76	101.4	100.87	102.15	104.72	103.81	98.241
101.82	100.75	97.447	98.661	100.4	99.466	101.33	97.806	100.69	100.7	96.158	104.43	100.75	99.755	98.538	98.209	99.216	100.11	101.54	99.322	100.14	101.52	100.35	101.89	98.461	97.256	99.135	99.907	97.469	98.378	98.297	97.805	99.201	101.32	100.51	98.289	96.645	99.792	100.43	95.787	103	100.36	101.07	99.329	100.58	102.73	100.7	102.34	100.29	99.103
107.13	107.56	108.43	102.34	107.3	107.2	105.88	103.41	102.21	103.87	102.79	107.19	108.43	105.82	107.34	104.34	106.73	105	107.46	107.32	107.61	106.96	108.47	106.37	108.26	107.8	105.3	106.29	106.7	106.66	106.06	106.27	101.42	109.35	108.13	106.27	106.41	107.17	107.74	108.34	107.33	105.56	103.19	107.85	103.99	107.68	105.86	107.04	104.99	108.23
112.63	113.98	113.69	112.32	112.13	110.3	109.89	109.77	111.19	111.23	112.66	111.6	110.17	111.8	113.2	112.4	111.58	113.91	111.42	110.69	109.75	112.8	113.39	110.71	111.1	113.54	111.88	108.75	110.02	111.47	111.05	111.29	113.9	111.12	111.99	111.14	111.75	111.93	114.27	112.21	112.31	112.9	110.37	112.91	109.83	115.8	110.91	111.32	112.41	113.91
104.88	104.97	106.02	105.6	103.37	105.46	107.41	104.27	108.23	106.83	106.02	105.7	106.32	105.11	104.22	106.91	106.61	102.61	106.57	106.37	104.69	102.24	105.75	101.93	106.02	106.56	104.5	108.83	106.21	104.93	106.02	104.61	105.71	103.57	106.77	106.01	107.53	104.34	104.1	106	104.45	105.07	104.5	105.66	105.87	105.13	105.58	106.43	103.99	102.97
103.82	104.49	106.8	108.01	106.57	103.59	106.09	103.33	104.46	105.87	106.11	102.92	106.44	109.8	106.59	103.04	103.27	104.19	104.49	105.46	107.62	104.1	106.76	103.74	105.26	103.7	100.99	100.21	101.44	105.87	106.69	101.71	104.59	101.83	104.31	102.91	104.72	104.76	105.41	106.2	104.19	105.26	106.63	106.43	102.97	103.29	105.09	101.24	105.08	102.4
111	111.63	106.44	110.02	109.79	112.05	109.3	111.22	109.76	107.6	109.77	108.99	109.22	107.75	110.48	111.53	107.9	108.84	112.61	108.17	110.04	107.96	109.44	112.7	113.32	110.52	111.5	110.49	111.45	106.3	110.44	107.81	111.45	112.44	112.64	111.85	110.28	106.99	110.9	107.7	111.65	111.22	109.94	106.85	109.84	112.17	110.65	111.19	111.01	107.74
103.88	106.48	107.62	107.9	105.66	105.34	105.85	106.29	108.21	107.14	103.97	104.97	103.5	106.3	104.31	104.51	105.29	106.77	105.65	103.21	107.8	103.52	105.44	102.53	108.23	106.64	109.85	102.78	106.09	107.29	105.13	106.54	104.49	103	105.5	103.97	108.9	106.05	103.52	107.5	104.04	104.16	103.47	107.36	106.17	103.45	105.9	106.94	102.99	106.42
110.78	108.74	109.43	108.72	107.53	111.1	111.5	109.78	113.36	110.51	109.29	110.28	107.33	108.77	109.57	107.79	109.83	109.53	110.56	112.09	108.67	109.28	110.97	107.24	112.89	107.97	111.13	108.52	109.91	109.16	112.81	112.59	113.05	108.53	108.59	113.36	110.71	112.09	110.79	108.01	112.06	110.32	110.46	106.02	112.22	108.63	111.42	108.12	111.14	107.91
118.41	114.36	116.25	116.82	118.18	118.16	117.23	118.51	118.41	113.23	115.21	117.88	114.72	119.17	116.35	121.41	114.95	119.24	116.85	117.21	116.24	119.78	115.73	117.12	116.03	115.47	115.79	117.3	120.04	119.28	115.32	114.97	119.2	114.61	118.91	119.32	116.61	113.77	114.9	118.63	116.07	117.28	117.4	116.81	117.77	116.63	119.03	117.45	117.83	119.63
108.21	107.58	105.16	106.56	105.38	109.21	104.85	107.48	104.28	104.8	106.61	104.14	106.53	104.84	107.61	107.43	105.32	101.78	106.97	105.36	109.16	105.71	107.55	106.25	103.93	105.8	106.91	104.85	105.11	104.41	105.44	106.51	107.69	106.37	108.55	107.46	104.68	105.64	105.15	102.57	104.86	104.94	102.77	106.1	107.62	108.48	106.34	108.11	104.81	107.06
112.35	112.33	112.97	111.69	112.07	111.43	113.18	114.53	114.8	112.11	111.89	114.39	113.44	115.18	111.85	111.19	111.06	112.44	111.31	115.16	116.66	111.19	111.2	109.1	113.86	111.29	111.8	112.92	109.57	111.95	111.88	113.67	111.93	114.08	114.25	114.08	111.59	111.3	114.53	111.05	113.79	109.91	116.59	114.35	112.76	112.37	113.66	109.42	111.05	111.28
100.45	98.856	101.91	102.33	101.95	98.69	102.78	100.35	100.41	101.18	100.51	100.23	102.17	100.16	97.209	103.68	102.55	103.39	100.9	104.09	101.11	102.5	101.05	100.17	97.84	99.128	98.444	99.995	101.98	100.3	101.22	99.87	100.94	98.187	101.68	101.91	102.91	97.745	103.22	99.96	98.733	100.55	103.1	101.49	102.68	103.08	98.058	102.77	100.38	100.48
112.11	110.48	109.48	113.12	112.52	112.49	113.39	112.84	112.17	110.65	112.4	113.23	112.75	115.48	109.98	111.38	110.15	108.1	112.33	111.85	113.5	113.12	109.04	109.9	110.72	112.62	110.36	112.38	115.13	109.69	107.84	112.13	111.35	110.86	113.42	111.28	111.94	111.93	111.88	114.4	110.07	108.3	111.15	111.32	111.56	112.63	108.21	112.73	113.22	110.96
106.43	110.99	110.76	108.85	113.37	113.8	106.93	111.11	105.29	109.6	111.43	108.91	108.19	110.99	112.18	108.95	111.03	110.1	109.38	111.13	107.67	109.87	110.03	108.75	110.05	109.51	114.13	107.8	109.42	108	106.57	109.22	109.31	108.46	106.51	106.06	110.19	108.34	110.54	112.05	107.46	109.53	110.8	107.32	110.07	109.45	110.48	111.31	108.82	109.06
109.09	111.83	106.16	103.74	109.35	107.72	105.19	109.19	104.43	110	104.71	102.68	106.47	106.64	107.44	108.19	106.24	105.77	105.19	105.89	104.3	105.8	107.45	109.05	106.27	105.34	110.44	108.07	106.93	105.05	105.09	104.37	104.65	107.34	108.19	108.13	105.1	102.74	108.9	111.07	107.96	108.56	109	109.5	106.08	106.26	107.24	102.88	104	105.8
104.83	106.74	108.91	104.71	106.2	102.23	106.87	101.69	104.25	105.36	107.38	105.25	104.53	104.86	104.82	107.34	106.97	106.76	105.92	108.03	106.73	107.32	109.49	105.99	105.64	104.53	106.93	109.35	108.81	105.63	106.04	106.66	106.48	107.17	104.88	108.35	104.84	108.35	107.21	106.74	106.08	109.12	107.42	107.08	110.37	107.35	110.62	105.84	103.75	104.7
101.87	98.994	103.53	102.63	99.386	101.35	101.44	101.18	99.478	100.9	102.27	100.7	98.992	98.299	100.45	103.74	101.53	98.608	100.02	101.66	102.75	101.53	101.17	99.614	98.133	99.889	100.15	99.712	100.42	98.71	99.817	100.29	103.35	102.9	99.147	102.71	97.835	99.266	101.44	102.44	95.542	99.332	102.79	98.372	101.2	101.83	98.795	102.05	101.74	101.52
103.65	104.01	107.79	103.56	102.08	105.9	103.73	100.97	102.42	106.12	103.28	106.41	106.33	105.76	104.01	103.72	107.28	100.7	104.9	104.12	104.78	104.2	107.38	106.51	105.46	103.12	103.19	103.2	105.31	103.13	105.9	104.29	100.97	100.73	104.6	105.83	103.2	105.43	105.07	101.82	104.05	104.04	101.33	100.14	103.12	104.58	106.17	107.29	104.83	102.51
104.91	101.1	108.38	107.56	106.01	104.78	106.25	105.27	103.85	105.44	106.89	106.16	101.49	105.2	107.62	104.95	103.34	106.19	105.41	108.5	102.5	108.04	106.11	104.65	105.33	108.09	104.51	104.79	104.31	106.5	106.03	105	106.12	105.62	105.85	103.99	105.57	107.03	106.46	106.59	107.37	103.1	105.44	105.91	106.94	108.05	108.32	107.65	108.89	104.43
112.71	110.02	111.2	111.33	110.75	112.23	107.39	110.24	106.85	110.87	110.89	112.56	114.66	111.12	112.2	110.59	113.7	109.06	110.73	111.32	110.62	107.99	111.28	112.33	112.34	106.19	111.57	109.95	112.41	110.01	112.86	109.52	111.51	110.97	107.82	110.5	111.16	110	111.22	110.67	109.8	110.71	110.33	108.73	110.67	111.11	112.44	110.95	112.44	110.7
104.16	107.38	104.76	107.88	103.88	108.01	106.67	104.34	108.55	107.1	106.82	106.86	104.63	104.2	103.17	107.54	107.71	104.06	106.35	102.86	106.56	102.63	108.81	105.21	107.9	104.15	108.34	105.25	105.64	107.04	101.48	105.1	107.97	107.29	105.35	107.04	107.73	107.62	106.87	104.96	106.47	106.27	104.62	107.45	105.52	108.49	108.18	106.27	105.69	107.11
110.2	110.46	113.77	109.17	110.53	110.94	111.22	108.19	110.17	111.32	110.34	113.88	110.13	109.32	112.51	110.7	111.22	112.78	109.47	110.04	110.45	110.56	112.59	110.6	108.61	108.7	113.02	110.12	108.4	111.92	110.17	114.44	112.25	112.09	109.44	112.81	108.98	113.25	111.06	110.73	111.44	109.54	110.05	113.64	113.45	113.83	111.11	108.21	107.28	107.83
106.16	106.81	102.49	104.09	107.24	106.02	106.79	105.93	106.88	105.29	106.4	107.11	106.56	106.52	106.48	106.07	106.44	106.14	104.04	105.77	105.04	104.81	103.84	105.9	107.74	103.75	106.59	104.73	103.16	105.1	106.87	104.57	105.17	104.1	105.63	105.94	101.31	107.71	105.89	106.55	107.78	107.05	104.36	102.49	104.96	105.35	106.05	106.02	104.7	107.6
110.56	112.09	110.42	113.4	108.64	113.31	109.23	107.79	113.6	108.35	112.19	112.51	110.33	113.29	111.66	112.32	111.15	110.28	108.6	110.14	112.12	114.78	110.12	113.09	113.25	112.68	109.69	110.79	108.21	112.7	111.47	111.16	110.5	108.4	112.2	110.95	112.64	109.65	107.54	110.6	114.15	111.85	110.87	109.62	109.63	111.82	109.59	110.91	112.44	111.71
100.05	101.12	101.39	101.98	99.422	102.44	100.89	100.77	98.734	100.47	98.695	101.06	102.42	101.21	98.104	98.781	100.81	102.8	102.07	102.15	98.371	98.285	102.99	98.956	101.43	99.421	100.24	100.65	102.06	101.57	98.878	102.11	103.96	99.051	99.871	101.22	100.59	100.89	101.39	102.16	102.02	101.53	100.14	102.65	104.58	100.03	101.39	100.46	103.37	97.458
107.42	106.45	104.64	107.03	103.64	106.37	104.1	107.73	110.26	102.83	106.04	107.52	105.08	104.37	110.28	104.01	107.64	106.14	106.09	102.13	105.43	108.53	107.86	104.78	104.8	107.41	107.84	106.38	104.89	107.84	104.41	103.4	104.5	103.84	106.6	105.95	108.03	105.13	107.17	104.18	106.29	107.5	105.37	108.6	105.58	104.28	106.89	107.23	106.24	105.8
106.73	106.62	103.26	107.23	105.91	103.79	107.03	104.32	105.34	105.7	104.29	105.32	109.29	106.11	109.64	107.05	108.67	102.85	103.6	105.83	105.39	103.27	105.79	106.29	105.18	104.76	107.43	104.78	104.2	102.62	107.55	104.2	104.63	99.669	104.43	105.07	104.1	107.67	103.97	106.87	102.78	105.82	105.61	107.02	102.24	105.54	105.26	104.39	103.05	106.94
115.67	116.38	119.05	114.84	119.54	115.31	119.47	118.96	118.31	116.59	116.06	115.18	117.5	116.45	115.53	117.4	115.47	116.27	113.51	118.01	118.43	119.25	116.6	116.2	118.34	115.07	118.45	114.51	122.12	116.59	120.1	119.44	116.51	121	121.22	120.04	118.5	119.43	120.11	120.92	116.73	116.63	117.09	121.23	119.23	117.88	116.94	122.68	117.25	117.78
104.05	108.01	108.12	102.98	103.44	103.1	104.06	104.1	105.97	106.8	106.49	105.57	107.56	105.34	103.9	106.84	109.39	106.75	105.82	107.24	103.88	106.07	107.87	102.28	105.68	106.6	104.29	104.97	104.38	104.73	107.67	105.42	103.22	102.41	107.41	106.89	108.85	105.12	102.69	109.87	105.35	103.77	105.89	107.73	104.54	106.41	106.73	105.47	107.57	106.06
108.34	109.67	110.52	106.69	107.73	110.95	110.54	110.54	112.97	109.01	108.37	110.03	108.48	110.54	108.84	105.52	109.66	112.66	110.68	110.25	110.83	108.5	108.58	109.58	110.45	110.05	110.71	108.22	107.58	111.06	112.55	109.33	106.85	109.73	110.02	110.94	110.47	109.18	113.04	111.4	105.51	111.5	107.09	108.64	111.09	108.28	112.91	110.69	108.37	107.74
102	100.35	100.86	99.388	98.955	96.227	97.66	100.82	101.33	101.58	99.825	100.23	100.66	101.73	98.383	103.77	97.948	99.477	99.771	100.21	98.171	98.757	99.583	100.72	100.45	98.955	95.012	98.693	97.267	98.276	100.34	97.714	101.98	99.609	98.804	100.25	97.304	97.962	99.162	98.446	105.32	99.943	97.723	97.54	99.797	101.34	97.614	99.505	99.4	97.182
104.91	105.61	108.62	104.49	106.05	108.83	105	106.59	104.83	106.7	104.98	105.69	109.45	101.77	105.85	103.8	106.29	104.66	105.8	105	105.22	106.59	103.13	104.29	105.79	105.52	108.93	102.95	107.26	105.34	106.36	107.09	102.82	104.5	106.99	103.91	103.64	108.55	105.1	103.99	105.9	105.7	104.49	107.68	102.39	104.9	104.41	106.56	102.19	105.87
104.78	104.54	101.81	107.68	108.34	104.13	105.5	104.69	106.09	105.12	107.81	108.52	107.5	105.31	105.43	107.37	105.15	106.61	108.32	107.53	109.74	106.25	103.55	105.24	105.24	106.46	105.16	104.5	106.18	102.86	106.12	105.03	103.64	108.79	107.6	108.03	106.88	108.43	106.9	104.3	106.99	105.16	106.81	105.72	107.93	107.04	107.69	107.03	105.11	100.77
103.7	107.22	104.58	107.34	106.48	107	106.73	106.36	107.09	103.94	108.52	104.12	105.65	107.4	104.67	106.97	107.11	107.06	107.51	103.65	107.67	104.37	105	107.26	105.27	104.36	108.56	108.59	107.78	107.67	108.74	107.82	106.25	105.25	106.55	107.33	107.05	107.66	107.86	106.34	107.44	105.97	107.14	108.79	108.66	104.77	107.84	107.31	105.42	106.75
104.84	106.49	105.84	108.3	106.47	106.67	103.93	107.4	105.16	105.38	106.15	105.04	105.58	109.5	104.13	107.42	102.52	106.42	106.22	106.96	103.79	107.89	105.04	109.22	107.75	102.41	105.13	105.44	108.04	109.77	101.97	105.92	102.96	106.59	105.54	106.2	106.26	105.98	106.27	105.34	104.42	104.38	104.84	108.54	104.67	109.53	104.48	109.82	108.01	104.65
98.638	103.1	101.31	102.06	100.68	100.32	99.83	99.567	97.744	104.02	101.05	98.326	102.48	97.586	98.231	101.39	100.03	99.11	100.47	100.56	96.622	99.717	98.252	104.92	101.18	102.32	99.567	99.223	99.309	96.775	99	103.27	98.872	97.031	98.056	97.535	99.637	102.79	102.42	99.257	100.87	100.6	98.675	99.248	98.841	101.72	102.47	96.898	100.34	99.852
111.73	113.6	110.91	111.78	111.89	108.1	112.99	111.59	110.35	110.51	111.77	108.96	115.95	112.49	111.89	115.66	115.78	111.89	110.51	112.72	112.6	111.52	112.1	111.98	109.52	110.28	112.18	114.39	114.38	114.23	109.54	115.5	112.56	111.06	112.17	111.21	110.94	112.95	110.9	112.38	114.25	111.6	113.8	113.76	114.08	114.49	111.44	111.61	108.92	114.59
106.81	105.95	105.57	102.28	106.69	104.94	103.61	107.83	109.96	105.53	99.644	105.58	107.35	105.9	105.47	104.94	104.09	106.18	105.55	103.93	105.6	103.5	105.82	104.86	107.52	106.8	105.5	109.19	106.14	102.62	104.09	104.44	105.35	107.08	101.99	106.13	106.74	106.34	104.12	103.06	103.84	103.85	107.45	109.01	102.75	103.85	106.54	107.95	106.29	106.75
112.3	112.51	113.07	110.49	111.93	110.71	111.38	114.57	109.58	111.13	110.4	107.93	109.35	111.03	110.8	111.98	113.9	108.26	108.42	113.33	111.29	112.01	110.66	113.24	109.88	109.55	111.98	110.35	113.02	111.26	113.4	108.89	110	111.15	110.35	113.36	113.66	112.4	112.3	110.6	110.87	110.16	112.81	110.95	110.97	110.68	110.8	110.26	115.15	111.29
99.974	98.791	99.892	99.375	99.059	100.57	99.356	98.789	100.07	100.67	102.97	100.96	103.48	100.74	100.64	99.091	101.7	100.86	100.57	102.3	100.59	97.48	101.04	101.68	98.781	100.03	98.783	98.496	100.65	100.15	100.73	103.12	98.277	101.22	102.96	100.06	100.9	98.529	98.522	101.12	96.327	101.52	97.532	100.98	98.88	101.45	102.11	97.865	102.6	102.89
104.33	105.37	105.42	105.71	105.43	106.99	109.45	104.39	108.89	105.39	110.46	104.69	107.02	106.09	102.4	106.15	106.82	107.08	103.19	106.96	104.39	107.22	105.94	107.09	104.38	105.88	104.22	102.23	105.36	105.99	104.07	104.32	108.07	110.04	107.87	106.7	103.79	107.78	105	104.36	109.27	107.09	102.95	105.91	107.15	105.71	106.02	107.41	104.56	106.59
109.61	111.77	110.82	111.39	111.56	113.4	113.08	112.66	113.37	111.51	108.22	111.62	109.27	110.58	113.41	109.98	111.46	112.44	114.02	113.71	111.82	112.21	110.57	113.35	111.53	114.28	111.89	112	110.78	110.48	113.81	112.2	108.36	108.64	112.03	110.37	112	111.42	112.02	114.27	112.53	113.18	109.71	110.71	111.15	112.47	111.67	112.15	111.32	113.47
108.92	110.03	110.12	111.43	107.46	110	108.74	109.72	106.71	108.26	112.36	108.76	109.67	104.85	109.67	111.63	111.35	112.26	111.26	111.67	114.56	106.71	110.09	110.14	107.67	109.01	109.47	109.25	108.86	113.07	110.74	110.72	109.9	110.12	109.17	110.62	108.27	112.17	110.29	110.86	114.58	109.77	111.46	109.83	109.08	110.98	111.28	110.35	109.45	107.68
108.92	107.21	107.96	106.19	106.5	105.92	106.69	108.23	104.06	104.21	105.39	109.32	103.93	106.28	104.8	102.42	108.64	106.6	104.57	108.07	104.37	107.33	105.7	107.79	103.9	106.72	103.77	107.63	107.28	107.04	108.18	107.41	107.93	105.96	110.01	109.38	107.42	107.94	107.32	107.08	106.91	109.39	105.48	107.36	105.34	107.48	109.83	109.43	107.86	107.71
106.5	105.84	104.92	106.42	104.74	103.47	104.32	106.12	105.82	107.48	106.57	105.52	101.7	103.47	105.6	106.07	104.23	105.85	105.95	106.34	104.85	103.85	103.93	103.94	105.51	105.57	102.73	104.83	106.57	106.95	103.15	104.2	104.67	107.62	109.79	105.79	107.06	102.32	104.26	101.48	104.02	105.38	105.88	103.06	103.95	106.67	102.41	105.54	108.49	106.66
111.15	110.42	110.2	113.25	111.34	110.5	110.83	112.26	110.77	111.75	109.86	113.6	109.03	112.62	111.73	111.81	111.05	111.14	113.12	110.89	113.59	110.13	112.68	109.91	110.51	112.88	108.98	110.38	111.34	109.6	110.91	109.55	116.01	112.11	110.9	111.97	110.29	116.37	113.13	112.64	115.31	111.63	111.01	117.7	113.81	112.16	107.85	114.06	110.94	111.99
98.948	105.23	104.7	101.48	102.91	104.05	102.34	106.6	105.2	101.87	103.76	99.737	105.48	103.88	104.33	104.5	102.97	105.49	105.37	104.87	104.52	105.86	103.75	104.83	106.68	103.48	103.99	102.22	101.23	105.29	101.74	103.54	105.06	102.32	105.38	104.71	101.15	102.4	105.15	105.56	105.89	105.56	105.62	106.24	106.47	103.47	103.69	104.08	102.59	104.23
105.02	104.05	107.1	104.79	103.83	105.49	104.42	105.56	104.11	103.93	105.94	104.79	105.46	106.11	105.37	106.66	105.05	108.26	103.42	104.91	104.17	103.24	103.95	104.76	106.33	107.71	104.25	105.07	104.48	106.5	108.97	108	106.62	104.89	105.38	105.93	104.83	104.71	101.12	104.48	105.51	108.74	103.87	109.93	105.06	106.9	106.36	104.18	107.36	106.12
107.21	105.83	105.92	107.31	103.34	103.58	104.86	103.29	108.32	103.66	106.28	104.16	105.25	104.8	105.55	105.76	103.91	106	106.54	105.33	106.05	102.89	103.59	108.67	105.73	105.4	107.87	103.63	106.19	106.61	101.14	102.78	105.99	106.56	106.98	107.41	106.35	107.06	105.34	106.83	108.52	107.44	105.14	106.92	104.82	102.72	105.21	105	106.86	105.3
105.71	104.38	105.3	102.08	105.38	105.95	101.84	105.77	107.87	105.68	104.53	105.95	108.47	105.97	107.34	108.62	104.86	106.94	107.86	105.77	105.78	106.21	106.89	104.64	109.48	106.45	105.14	105.29	104.29	108.12	107.83	107.69	107.72	107.1	109.63	104.01	108.42	109.09	105.34	104.71	106.13	105.04	109.46	106.37	105.49	106.83	107.71	105.37	104.06	103.04
111.86	110.22	112.72	109.06	113.35	111.74	109.36	107.62	110.27	114.11	112.31	113.8	115.03	113.36	111.12	114.85	108.75	110.22	109.06	110.88	113.96	111.17	111.43	114.41	115.42	111.48	112.82	112.6	112.89	110.27	113.02	114.64	110.25	110.35	110.01	114.06	112.26	111.41	108.5	111.76	109.87	112.89	111.35	113.49	112.52	112.97	115.48	111.41	112.84	110.06
100.8	102.02	101.7	99.612	104.54	101.29	100.63	99.151	100.35	101.35	100.08	100.63	95.245	99.726	101.45	100.57	99.44	100.91	100.08	97.321	101.89	102.42	100.34	98.858	100.03	101.04	99.214	101.02	98.283	101.11	99.663	98.32	99.554	99.902	97.344	100.23	100.22	100.62	103.22	98.589	103.6	100.89	101.79	101.12	103.94	98.925	96.207	104.13	100.94	98.426
103.96	104.64	103.46	104.98	107.44	103.51	103.75	105.87	106.59	104.6	104.31	104.81	108.13	108.68	107.45	107.48	106	105.42	108.04	104.62	107.56	105.46	103.82	106.19	108.19	106.45	107	104.86	105.18	106.27	104.93	103.28	105.54	105.15	105.28	103.28	105.61	107.08	102.95	105.09	103.28	106	103.45	105.98	106.83	106.24	107.71	110.88	106.73	109.56
119.17	118.25	117.26	118.65	116.21	118.74	117.45	117.85	117.87	117.06	116.94	117.53	118.87	117.9	120.05	117.97	114.62	115.92	118.09	119.19	118.15	119.9	118.31	115.86	119.62	116.08	117.49	115.75	116.1	117.44	116.83	121.01	119.66	117.29	117.1	117.34	121.56	116.08	118.44	118.9	115.97	116.57	118.29	120.46	115.9	116.67	118.76	113.84	113.94	116.35
113.33	113.94	112.29	113.36	112.9	112.49	114.34	111.6	114.79	113.32	112.69	115.54	114.67	113	111.39	115.16	113.74	110.44	113.3	110.81	110.04	110.91	112.43	112.41	113.88	110.13	111.41	112.94	115.52	112.74	114.48	114.4	113.11	114.48	112.57	112.85	111.4	111.83	113.19	115.32	113.48	113.74	112.31	114.82	112.82	111.53	111.94	112.91	115.47	113.75
110.91	113.75	115.02	112.8	111.53	111.56	110.94	112.57	110.06	110.75	109.78	111.31	113.28	113.1	113.1	113.22	112.89	112.62	110.24	111.61	112.08	112.02	112.76	112.73	109.13	111.17	110.48	109.95	112.49	113.54	109.83	110.08	112.64	111.41	109.78	110.17	114.02	112.74	112.36	113.34	110.72	112.7	111.64	111.37	111.03	112.94	112.94	114.86	111.77	115.22
115.44	111.65	110.95	109.39	113.61	112.3	113.67	111.23	113.77	109.3	109.89	112.9	109.32	110.6	114.28	110.34	112.34	111.22	112.33	113.78	109.16	112.73	110.05	115.38	111.77	110.91	110.84	111.06	110.32	113.62	113.41	112.28	109.23	117.43	107.61	110.92	112.2	111.51	109.57	113.69	111.33	111.85	113.36	112.12	112.5	109.83	114.03	109.22	112.34	111.87
99.833	101.43	98.997	100.2	101.06	100.94	100.55	99.578	99.999	96.962	99.473	97.846	101.53	102.52	99.114	100.37	99.197	97.073	99.882	99.143	101.14	100.31	99.293	102.19	102.75	99.969	95.722	97.28	101.5	103.26	100.46	100.12	100.14	99.005	99.571	100.95	99.563	100.66	103.34	102.15	102.05	100.66	103.67	100.23	100.91	99.304	99.552	100.45	99.692	99.652
103.11	103.54	106.49	102.77	104.45	105.07	104.2	107.83	102.03	107.15	103.48	104.31	105.2	102.22	105.86	102.6	106.49	103.13	104.15	104.74	105.65	104.18	102.82	103.34	104.3	108.33	101.33	102.14	101.73	104.46	104.68	101.06	101.15	104.69	102.57	104.63	104.38	103.84	103.56	102.61	104.84	107.12	105.4	106.55	104.92	105.72	102.8	103.11	102.46	105.37
111.97	110.65	112.7	112.79	108.15	113.43	112.73	111.58	111.13	109.89	113.31	112.66	110.28	112.27	111.05	112.61	114.83	111.24	110.87	115.91	113.89	110.01	111.98	110.24	110.41	109.18	110.57	112.83	114.13	111.5	109.66	114.46	109.75	113.5	111.03	112.26	111.71	111.17	110.8	110.71	112.78	110.86	114.99	110.59	111.84	113.65	110.98	114.14	110.79	113.87
110.49	111.73	108.65	111.41	111.46	111.97	111.95	109.85	109.61	110.14	110.11	110.69	109.23	113.67	110.84	105.93	110.74	116.2	109.63	113.63	108.89	109.79	110.35	114.55	110.08	112.94	109.36	112.53	112.88	112.26	111.06	111.39	112.22	112.07	110.54	111.52	109.64	109.54	111.89	112.25	110.29	110.79	111.45	109.01	113.03	112.59	113.41	113.41	110.45	112.56
106.99	107.56	102.41	104.93	108.06	109.15	109.62	106.7	107.17	106.99	106.54	107.84	105.38	106.92	107.49	107.23	107.8	107.22	106.57	109.3	107.14	106.27	107.03	106.42	104.19	103.96	105	107.12	107.77	108	105.71	108.62	106.1	103.55	104.74	105.29	106.79	105.29	105.38	107.54	106.75	105.95	107.19	105.64	105.39	106.92	107.6	103.8	106.66	104.41
103.53	107.22	106.5	103.2	102.37	104.55	103.36	104.24	104.22	107.09	105.45	105.64	105.95	108.38	107.57	106.41	105.17	106.58	104.71	108.44	105.58	105.53	106.53	107.7	103.12	103.88	101.66	103.5	106.32	106.25	105.96	104.09	103.44	106.81	102.19	108.37	106.58	102.82	105.51	104.45	106.41	107.32	104.41	104.13	105.45	106.12	105.87	106.29	105.8	104.08
102.74	104.25	100.75	100.31	101.17	103.05	102.29	100.19	99.377	99.742	100.67	99.153	98.579	102.42	101.3	101.82	99.99	101.74	102.83	101.03	102.92	100.96	99.438	101.6	99.95	98.194	101.19	105.31	98.579	103.2	101.7	100.48	99.144	102.28	101.55	100.15	104.11	104.23	103.32	103.49	100.6	102.29	98.739	98.885	100.72	102.51	103.69	100.24	101.29	102.82
105.73	105.87	106.49	108.37	105.04	105.99	105.52	108.13	106.16	104.56	107.48	107.89	107.41	106.76	106.66	105.37	107.97	104.42	105.82	105.7	108.26	103.88	105.66	104.1	106.33	108.37	105.72	108.04	108.75	105.18	104.98	106.18	105.38	107.58	109.26	103.97	107.07	104.76	103.95	107.53	106.87	107.5	106.71	106.3	109.48	105.15	104.19	104.8	103.23	107.03
111.36	111.17	111.91	112.16	108.38	116.45	110.64	111.44	113.55	110.74	111.59	113.09	112.29	110.68	111.2	113.63	111.15	112.96	114.49	109.59	110.61	112.38	112.75	111.16	113.6	113.9	111.46	114.18	113.27	107.98	110.89	112.06	112.14	108.57	111.33	109.02	112.11	108.97	111.11	112.35	108.64	110.9	109.32	113.55	110.85	108.02	110.36	109.05	111.77	111.34
101.31	101.3	103.22	101.48	102.62	102.91	102.73	97.807	104.88	102.21	101.63	103.56	100.42	99.44	101.68	98.553	100.31	100.24	102.29	100.18	102.11	101.63	102.3	102.71	100.13	101.96	102.89	97.831	103.12	102.72	100.68	103.84	103.2	101.78	101.56	100.8	101.19	99.304	102.87	102.64	101.92	100.1	103.31	102.64	102.33	99.013	100.72	99.638	99.671	101.59
111.88	111.64	111.1	112.74	113.17	111.88	112.68	106.97	114.23	113.61	113.52	110.94	110.94	108.08	109.54	113.37	109.66	111.34	110.05	113.96	112.41	111.85	110.87	111.43	112.26	109.85	111.7	112.01	107.66	111.78	113.95	110.84	111.3	112.69	111.54	108.86	110.25	113.89	110.78	114.01	112.93	109.35	108.28	114.41	109.22	109.19	111.41	112.22	111.49	112.65
115.13	110.74	111.35	111.97	112.28	113.8	113.41	113.9	114.12	112.16	110.83	110.26	113.75	109.33	113.95	113.02	111.69	113.51	111.69	112.21	114.96	113.55	111.16	112.13	112.35	115.67	114.75	111.08	112.41	110.27	115.59	113.31	108.31	114.32	113.01	112.88	112.43	114.22	113.35	113.16	108.44	113.55	112.66	110.76	111.4	110.62	109.92	112.69	114.78	111.91
113.86	109.45	110.51	112.39	110.13	112.17	110.54	113.15	112.97	112.95	110.06	110.05	114.77	111.24	110.68	108.46	110.36	108.99	109.83	107.06	110.83	111.3	116.78	109.66	111.13	111.56	109.86	107.68	114.73	109.52	110.58	110.6	113.28	112.02	109.18	111.47	111.9	108.41	109.19	109.2	112.56	109.54	112.17	110.37	114.43	110.32	114.67	111.18	111.46	111.93
105.57	103.72	103.68	106.28	106.64	103.7	102.34	105.04	104.14	104.11	106.21	101.13	104.1	106.29	105.63	105.25	107.16	103.71	103.2	105.31	107.63	105.3	102.18	106.45	103.99	105.31	102.21	106	104.78	107.14	104.98	106.72	105.14	104.75	104.01	104.16	105.56	102.98	104.01	103	100.73	102.9	104.53	106.98	105.85	103.73	103.48	106.69	107.53	100.84
102.82	106.23	101.79	105.44	107.9	102.91	105.96	105.76	106.04	108.88	107.56	104.75	106.06	107.92	105.58	106.65	106.08	105.71	105.57	106.34	108.33	108.39	106.9	103.61	106.31	102.26	102.91	103.95	104.14	106.23	105.67	102.52	106.17	106.67	103.94	106.61	107.1	103.55	104.84	103.76	105.12	103.51	105.96	105.29	106.22	105.73	103.87	109.56	107.45	103.98
106.78	103.47	104.78	107.33	106.72	104.36	104.8	105.14	105.49	104.98	107.67	104.68	107.47	108.7	104.46	104.1	106.67	109.67	107.14	105.95	104.93	107.38	106.48	104.39	103.82	107.32	106.52	103.39	107.7	109.5	107.92	105.86	107.19	103.2	105.92	107.42	105.5	103.72	106.32	106.71	108.78	107.5	106.18	105.81	105.43	102.97	109.7	103.77	108.44	106.65
101.88	100.05	102.06	102	100.42	99.424	102.37	102.33	101.58	99.694	101.47	101.09	99.953	103.35	97.935	101.78	99.228	101.36	100.35	99.534	100.77	99.341	102.77	104.02	102.76	100.76	100.98	105.8	100.4	100.69	102.6	100.22	100.35	102.98	102.37	99.286	102.03	105.15	98.643	103.37	100.74	102.57	100.93	102.71	102.78	100.99	99.971	102.53	101.97	97.389
104.1	105.94	106.29	108.6	104.52	104.95	106.07	102.39	106.04	105.92	106.33	106.86	105.94	104.13	103.41	103.79	104.38	101.61	111.21	105.69	104.63	104.02	107.94	105.78	106.64	106.18	108.77	104.74	104.18	106.96	107.35	102.21	105.67	111.11	105.43	106.23	108.27	108.19	107.99	106.77	105.92	109.05	105.05	106.89	104.73	107.11	108.89	102.21	108.51	106.89
103.66	105.99	107.49	104.56	104.65	105.4	107.42	105.47	108.09	106.14	104.44	104.92	107.92	106.69	105.92	106.74	102.98	106.74	106.32	105.83	107.91	102.86	105.09	110.33	105.6	102.87	107.02	106.35	106.02	102.66	105.91	105.81	106.48	107.3	107.71	107.07	104.66	106.72	103.79	107.34	106.39	104.39	105.87	105.22	105.4	106.96	104.49	104.41	100.57	107.94
114.85	108.14	109.09	109.26	107.65	110.75	111.5	110.73	111.53	110.16	112.46	109.47	112.68	109.71	108.72	110.3	109.31	110.15	111.87	115.8	111.09	107.55	109.93	111.21	110.3	112.66	111.26	110.08	107.65	108.93	110.82	110.97	109.68	107.96	110.65	110.34	112.39	106.59	109.27	110.13	112.65	112.19	112.06	109.14	106.95	111.17	107.84	108.35	111.17	111.57
101.55	105.76	105.13	103.75	108.79	104.79	109.1	104.26	105.44	104.64	107.59	105.11	107.04	106.94	106.64	105.09	106.88	105.46	105.19	105.35	108.68	106.9	103.68	103.44	108.17	106.54	103.62	105.23	104.43	101.59	101.92	107.63	105.33	102.57	104.71	106.54	104.75	106.83	104.11	104.85	107.76	106.57	105.31	109.24	104.63	106.45	107.24	104.46	104.58	103.68
102.42	99.713	96.723	102.54	100.29	95.798	99.966	99.456	97.43	100.41	97.644	101.92	99.4	96.627	101.83	98.948	99.069	101.65	99.572	98.597	100.54	101.26	99.66	101.65	101.29	98.212	101.14	101.06	99.878	97.597	100.88	102.58	98.388	98.839	96.296	100.2	103.38	98.636	98.008	100.43	99.38	99.855	101.1	101.88	100.63	98.261	101.33	99.058	99.804	99.824
100.75	104.06	101.9	101.65	98.777	100.03	101.08	100.9	99.956	100.88	101.46	100.68	100.53	103.81	99.709	99.524	99.585	98.027	103.85	103.41	101.83	99.973	102.86	101.45	100	98.703	101.4	102.93	99.305	102.88	99.8	98.755	98.709	99.003	101.38	99.937	98.423	100.28	102.08	100.92	99.183	100.07	98.868	100.72	99.071	100.6	99.026	102.79	100.52	100.69
103.79	104.98	103.36	102.53	107.96	103.03	104.85	106.16	105.92	103.42	106.12	105.54	107.36	109.07	109.16	107.87	103.64	106.9	107.01	103.92	103.87	105.63	106.53	107.06	104.56	106.05	105.89	105.88	106.58	105.98	105.78	106.41	104.7	104.88	105	108.16	106.01	105.02	104.17	107.68	108.93	107.12	108.09	105.6	105.5	107.16	105.02	109.13	106.09	110.47
107	108.59	105.41	106.38	106.28	108.37	103.74	108.27	105.95	107.04	109.84	108.08	107.03	109.03	103.84	105.91	105.49	107.51	109.15	107.09	108.26	107.12	105.07	105.84	106.38	108.11	107.04	106.24	109.09	102.56	105.63	108.22	104.85	107.08	105.09	106.95	103.15	105.43	104.06	108.32	102.73	105.54	106.66	103.04	108.49	106.03	104.83	107.03	104.57	104.32
105.03	107.18	103.82	102.19	104.05	104.97	102.91	103.94	103.94	106.13	105.39	104.89	108.28	106.69	104.5	107.43	105.21	107.65	104.9	105.98	104.85	106.43	106.02	107.8	105.48	105.97	106.21	104.62	102.31	102.34	108.3	105.87	104.3	106.32	107.59	106.48	104.93	103.96	105.89	104.95	103.69	105.33	105.9	106.52	107.67	106.66	103.85	103.98	103.45	104.45
103.56	106.67	107.62	106.7	106.14	105.75	105.26	109.33	106.94	105.09	109.2	106.61	105.5	103.05	105.09	104.07	104.88	107.55	105.39	107.93	104.46	105.03	102.93	103.74	102.85	103.11	107.01	105	104.85	105.14	106	104.05	105.65	105.98	105.05	105.89	104.23	102.75	104.64	104.62	104.8	104.9	107.14	106.92	109.57	102.26	104.38	107.35	107.89	104.29
99.37	96.855	98.87	99.813	99.319	98.318	99.616	98.924	99.495	97.044	98.021	97.884	99.497	98.868	99.503	100.24	102.22	101.12	100.26	97.968	102.21	99.919	100.43	100.45	100.45	97.544	102.97	98.937	99.381	102.43	98.847	100.33	98.405	100.57	96.465	98.732	97.26	96.965	99.079	96.582	100.45	99.25	99.179	101.85	98.88	102.43	100.96	97.279	98.215	101.8
114.36	112.11	110.88	108.27	110.17	114.22	111.46	111.97	111.09	110.64	112.82	110.06	110.07	111.68	110.39	111.59	115.9	112.81	112.06	115.21	114.24	112.73	111.58	109.69	113.93	114.18	113.19	114.99	114.65	112.73	114.5	112.22	110.73	109.09	113.9	115.25	113.15	111.96	109.05	112.55	110.56	111.63	109.88	111.63	110.67	109.24	115.38	109.9	114.48	113.29
110.69	115.48	109.77	113.83	113.06	109.45	110.82	111.82	114.09	111.67	113.86	113.99	110.36	110.35	112.8	111.6	111.81	114.43	113.42	114.21	110.85	114.49	111.56	112.82	114.08	113.35	110.28	109.35	113.47	114.36	110.8	110.16	109.5	114.04	111.17	112.88	113.28	111.2	109.93	111.91	110.99	111.97	111.11	111.16	111.69	113.77	114.86	111.73	115.05	111.49
108.24	107.82	104.92	107.29	104.59	109.82	106.57	107.62	104.87	106.45	103.43	105.11	106.59	108.55	106.6	108.16	110.13	107.63	108.37	105.59	104.66	106.26	107.12	104.17	106.97	108.45	103.48	110.89	103.96	107.48	108.33	106.32	106.41	105.19	106.45	108.67	108.07	104.98	106.33	109.11	109.35	107.79	105.87	104.95	109.04	106.83	107.4	104.76	109.22	108.18
112.49	110.58	115.72	111.18	109.65	110.28	111.35	111.41	110.51	110.8	110.56	111.25	107.54	111.68	107.08	110.28	110.19	110.48	110.67	111.73	109.7	110.67	108.59	109.93	110.44	109.12	112.58	109.47	111.11	113.43	110.23	109.71	112.81	108.96	109.31	109.1	111.97	111.67	109.83	108.54	109.05	112.42	109.8	112.32	112.61	113.19	107.69	114.92	110.01	107.85
104.86	105.73	106.36	105.3	104.87	108.96	101.9	103.46	106.33	107.97	107.2	108.05	108.21	102.56	104.17	106.81	107.6	105.18	103.93	107.59	109.88	105.05	108.28	105.82	100.58	107.83	107.72	106.43	106.77	104.86	105.68	105.44	106.15	107.37	102.36	107.05	107.57	104.69	105.16	107.32	105.77	105.89	107.32	106.85	106.81	106.25	108.39	103.07	108.37	107.42
113.08	111.45	112.91	112.36	112.97	113.65	110.96	110.73	108.23	112.91	112.64	108.96	116.01	110.98	112.1	114.04	113.08	113.47	111.9	111.53	108.78	111.57	109.26	113.96	111.95	111.04	112.42	111.03	110.6	111.95	115.4	112.4	110.04	110.85	110.06	109.98	113.39	111.01	112.74	113.77	113.34	113.61	112.22	112.93	112.35	113.55	113.75	110.31	110.59	110.97
101.32	99.342	101.79	101.06	101.54	102.3	101.94	101.06	102.43	99.978	101.69	103.93	101.44	99.455	102.35	98.75	101.25	98.322	103.12	102.7	99.03	98.801	99.864	103.3	100.15	96.608	100.32	102.1	99.799	101.62	103.81	99.586	97.006	102.52	100.06	104.02	94.756	99.55	99.491	101.41	98.479	99.027	98.626	103.94	101.73	101.23	102.23	99.264	101.98	102.83
108.49	105.45	106.39	109.82	106.01	105.57	105.99	107.34	100.47	104.39	108.33	102.23	106.3	107.06	107.34	104.86	106.1	105.53	105.64	107.84	106.08	104.03	107.06	106.7	108.07	106.8	108.23	106.14	104.13	102.91	108.44	104.4	107.84	104	105.08	109.48	107.91	105.19	105.34	103.88	105.97	104.13	104.64	108.54	106.24	104.97	106.84	102.79	105.76	107
103.95	105.9	106.36	107.92	108.53	106.39	106.69	104.58	107.79	107.04	106.4	109.17	105.51	106.02	107.09	104.89	107.22	106.74	107.28	106.59	108.28	107.2	106.85	112.03	104.52	103.61	106	108.23	104.54	104.8	108.13	110.04	104.87	104.87	105.53	106.33	104.41	106.72	105.92	103.8	106.9	104.58	102.84	107.17	105.81	107.26	104.74	107.22	108.01	109.48
107.39	113.12	109.43	113.51	108.56	113.86	106.08	108.44	112.24	110.56	109.42	111.48	107.65	110	110.94	108.13	108.19	111.66	110.54	109.69	109.55	109.81	108.58	109.43	110.94	111.65	110.07	110.25	110.26	105.7	105.51	107.96	109.93	113.53	108.15	107.71	109.12	112.98	110.24	108.15	112.87	108.49	109.13	109.45	110.71	109.31	111.9	109.08	114.39	111.56
109.61	109.27	109.02	110.72	110.6	109.73	109.13	107.02	112.18	110.3	110.08	110.53	109.6	108.6	112.08	109.51	108.28	109.33	109.07	111.12	113.06	110.41	110.35	109.69	110.26	108.69	112.09	110.33	110.63	112.42	111.65	113.68	109.53	109.55	106.8	108.92	109.55	109.52	111.2	108.22	112.12	110.04	111.47	109.68	107.15	113.96	110.13	111.16	111.08	110.12
104.5	104.39	105.49	104.22	102.56	105.56	107.73	110.3	105.33	103.17	108.34	106.57	104.27	105.74	107.55	105.84	106.8	103.76	105.91	104.63	105.13	102.64	104.38	103.15	109.19	107.61	105.95	108.15	105.89	106.21	106.62	105.98	108.78	105.76	104.97	103.22	107.43	104.77	103.82	106.27	103.67	106.63	102.47	107.41	106.28	104.67	106.24	105.96	104.56	106.96
109.19	111.52	109.31	112.74	114.4	110.47	115.75	107.9	110.33	114.16	110.23	113.66	110.91	112.32	109.46	111.41	111.5	113.37	113.85	111.04	112.35	109.51	115.42	112.84	113.86	112.16	110.32	111.82	111.89	111.23	111.4	112.39	109.31	111.87	112.78	112.51	111.17	112.45	110.23	112.38	113.2	112.11	110.65	111.64	108.1	109.27	113.42	112.2	109.97	111.65
116.58	114.03	116.66	114.8	114.83	119.16	114.6	115.84	118.3	113.14	119.8	115.08	118.74	116.44	114.13	117.06	118.25	118.47	117.08	115.24	116.1	115.74	116.56	116.06	115.95	115.11	116.26	115.28	117.03	117.53	116.77	117.26	117.8	114.91	115.39	114.72	114.56	114.36	115.44	116.7	117.47	119.36	116.19	114.42	116.2	120.18	118.56	112.37	116.68	114.67
105.58	101.83	104.43	105.76	101.39	102.47	106.05	102.53	106.68	104.31	102.82	103.23	104.9	103.84	105.02	103.85	103.33	105.92	101.84	103.83	102.36	103.79	104.02	102.37	102.41	105.37	104.13	108.4	101.63	103.86	102.18	104.83	103.08	103.51	103.64	105.12	105.57	102.33	105.01	100.72	104.09	102.79	104.11	103.51	102.94	102.53	104.81	103.97	104.55	104.17
106.87	103.92	106.62	105.26	104.75	107.88	109.32	105.46	105.9	103.09	105.12	103.22	104.38	105.2	104.81	107.81	104.41	105.51	101.54	105.67	106.84	105.37	107.13	105.08	105.33	104.38	104.69	108.01	104.05	105.09	103.68	106.08	106.28	103.02	111.3	108.12	104.82	107.93	107.7	106.24	107.56	105.26	105.87	108.37	108.54	104.58	104.36	103.68	107.11	107.54
110.41	107.85	109.59	108.73	106.9	110.25	110.81	112.29	104.74	111.08	110.7	111.59	109.63	110.71	110.36	108.53	111.52	109.98	111.14	110.42	109.77	110.27	110.67	109.03	111.43	109.97	109.95	110.15	107.7	110.75	112.82	111.47	109.09	109.21	112.32	107.16	108.81	109.7	111.19	106.87	113	108.25	106.93	110.11	111.64	109.96	111.2	111.91	108.59	111.03
112.28	111.22	108.53	115.26	111.38	112.26	110.26	113.56	114.54	110.82	112.89	111.96	111.93	108.18	111.03	112.43	109.96	112.9	110.79	113	111.5	117	111.37	112.1	112.49	111.59	110.1	111.43	113.8	111.05	112.52	111.04	114.78	109.76	111.53	111.8	115.36	111.23	111.55	114.13	113.26	110.69	111.72	109.99	111.74	114.37	110.77	110.54	113.16	113.54
101.85	106.27	102.12	104.65	106.1	104.27	101.1	102.63	104.36	104.19	99.362	103.82	105.23	105.86	105.31	103.61	106.59	105.38	106.7	103.46	105.21	103.5	106.33	108.03	103.84	104.55	105.72	105.01	105.69	104.57	105.32	103.94	107.22	102.88	108.88	105.53	106.11	103.85	100.19	102.09	108.3	104.44	105.66	105.07	104.99	103.2	106.58	102.01	107.11	106.28
104.97	104.91	104.65	105.25	104.85	106.1	105.54	102.31	107.78	104.47	103.69	102.47	105.05	104.37	104.17	102.96	104.74	103.74	108.26	105.84	106.56	106.02	103.98	106.88	103.27	103.8	105	105.43	107.71	104.41	107.75	104.48	105.35	107.06	105.76	105.29	104.77	105.1	106.04	103.61	104.93	104.72	102.28	106.31	102.6	105.7	106.12	103.88	103.22	105.14
104.77	108.85	104.66	108.51	106.63	103.97	106.12	107.29	107.74	104.75	105.87	108.12	106.46	104.92	101.63	107.65	107.43	107.07	107.44	107.83	105.22	105.6	106.85	106.47	108.11	108.21	103.31	104.6	105.26	107.01	107.12	104.48	109.45	102.45	107.64	106.21	105.65	106.73	105.37	101.68	106.35	104.68	106.95	106.28	104.76	104.74	103.55	108.4	103.37	106.41
117.84	119.41	117.74	119.44	118.2	120.29	117.97	119.72	117.21	115.93	121.51	119.88	116.9	118.77	122.42	119.13	117.67	118.86	118.23	119.14	118.98	117.62	116.19	118.57	115.56	117.7	114.22	120.64	116.48	119.72	119.32	118.12	118.75	118.93	117.58	116.37	117.19	116.91	114.73	119.37	118.01	120.14	116.57	116.72	115.41	116.42	117	120.92	117.03	119.11
114.24	108.44	109.98	112.64	110.02	111.7	109.96	111.51	112.97	108.42	111.97	109.36	111.24	111.74	111.1	111.59	108.61	108.26	113.33	110.23	110	109.05	111.82	114.24	114.41	112.5	110.57	114	110.77	107.06	112.88	110.17	108.9	109.32	107.93	114.47	114.18	109.99	110.04	109.95	115.04	111.01	110.82	109.94	110.52	112.56	114.09	107.82	111.48	109.24
111.73	111.65	111.97	110.09	112.03	111.86	108.28	114.82	111.12	112.18	109.87	109.64	107.4	109.16	111.97	111.77	112.67	110.6	111.27	111.76	107.46	110.76	111.76	113.54	111.05	110.79	110.42	112.75	111.67	111.79	111.55	110.56	113.86	109.68	112.85	110.1	112.64	110.65	110.19	112.55	109.74	111.55	112.59	113.58	109.33	111.27	110.34	109.63	109.58	109.97
111.91	109.97	111.44	111.05	110.3	111.99	113.23	115.22	112.25	109.76	112.6	114.61	113.79	110.97	111.66	113.46	112.69	116.23	113.09	113.2	110.37	109.31	111.38	113.55	111.02	112.54	114.09	110.8	113.95	111	112.26	109.7	112.81	112.8	114.15	114.19	112.97	115.32	115.09	111.79	111.87	112.26	112.36	112.38	111.91	109.57	112.26	111.16	110.95	110.17
104.94	110.73	108.08	106.46	104.96	109.02	104.08	106.51	108.06	108.53	105.62	107.95	105.08	108.33	106.05	104.65	106.98	104.64	103.01	107.23	102.59	107.28	105.94	105.61	105.51	106.45	104.49	106.32	105.02	107.35	106.33	105.77	104.26	106.97	108.15	105.39	103.64	103.66	103.05	106.57	108.16	106.28	102.87	108.48	108.6	105.23	107.57	105.41	101.34	106.49
98.954	100.48	102.84	98.357	100.37	99.8	98.356	101.14	99.175	98.382	102.33	99.486	97.501	99.137	97.007	102.63	101.59	99.242	99.41	101.37	100.45	102.63	100.36	101.82	101.7	98.483	98.22	99.592	100.69	102.52	97.501	101.34	100.62	99.469	100.25	98.454	98.232	102.16	100.23	101.86	100.15	102.74	98.862	98.388	100.33	102.44	99.952	97.531	101.1	97.677
99.235	102	102.5	104.44	101.5	101.79	101.39	99.902	98.903	94.588	102.51	97.869	100.99	98.356	102.15	97.865	101.18	101.86	101.88	97.859	101.09	98.549	99.517	102.42	103.45	99.456	104.14	99.734	101.38	98.598	102.31	99.483	99.289	100.37	99.455	101.81	97.246	101.85	100.76	99.99	98.565	104.22	101.22	97.117	102.98	103.57	98.027	102.86	101.09	100.89
99.399	99.884	99.572	99.582	99.985	102.71	101.75	100.79	99.432	99.203	98.862	98.711	100.68	96.514	100.97	98.953	97.733	97.417	99.566	102.39	100.41	98.615	100.09	99.972	99.902	100.8	100.27	95.99	101.04	100.42	98.772	100.74	100.89	101.65	97.64	99.383	100.94	100.59	100.93	100.85	99.531	97.605	100.43	98.306	98.161	100.93	101.81	100.55	98.049	96.655
110.6	112.34	109.01	107.07	107.6	112.44	111.37	111.26	109.8	111.86	110.68	110.94	110.85	108.9	109.49	112.5	107.84	110.73	111.35	108.19	108.47	107.5	113.98	111.9	109.84	109.27	112.57	111.51	107.77	107.81	115.84	113.21	110.47	110.59	107.27	110.34	109.22	113.6	107.45	107.73	108.39	109.07	105.67	109.32	108.87	108.8	109.11	108.73	111.6	110.74
117.47	114.19	114.5	117.49	117.05	112.25	112.94	115.52	116.89	114.94	115.79	114.08	114.49	111.1	116.25	119.78	115.01	116.4	114.93	117.18	113.43	112.91	117.73	117.4	119.78	113.5	118.25	114.54	114.96	116.79	116.71	115.84	116.66	118.93	113.91	116.27	114.27	115.71	115.22	116.96	115.65	115.87	114.68	118.06	114.95	115.56	112.63	117.55	117.22	117.67
104.86	103.72	103.74	105.58	106.34	101.25	104.4	103.08	105.23	104.28	102.74	102.57	104.23	105.98	103.71	105.33	103.18	105.29	103	103.33	105.77	106.09	104.01	104.63	104.1	103.63	104.96	106.56	103.06	101.99	105.3	102.03	102.21	102.36	106.58	100.12	101.64	103.81	103.3	105.02	104.33	104.59	102.6	100	101.66	106.13	105.57	103.33	105.42	105.3
111.09	109.57	112.99	110.51	112.5	111.4	109.55	108.79	113.11	112.39	110.98	110.07	110.74	110.46	111.59	108.68	111.02	110.29	111.08	110.35	112.06	113.19	107.71	111.32	108.55	111.92	108.35	113.53	109.54	110.32	112.66	110.43	111.8	111.5	109.78	107.88	107.91	111.42	110.3	111.06	110.9	110.2	111.25	112.5	111.49	110.31	108.97	113.52	112.86	109.92
111.51	110.87	110.14	110.04	109.19	108.21	109.52	110.44	108.36	110.16	110.14	110.05	108.57	111.24	109.17	113.36	110.8	111.55	109.5	112	110.19	110.02	110.44	108.75	110.37	110.27	110.64	111.05	112.14	107.72	111.35	107.62	108.65	109.43	112.45	112.59	110.82	112.67	111.53	109.34	111.76	109.64	113.14	110.39	110.76	109.96	110.75	109.67	110.65	109.02
116.68	116.45	109.51	112.11	113.72	115.79	112.43	115.94	111.94	112.87	113.06	111.58	111.66	114.22	111.93	112.27	113.42	112.38	114.65	114.33	114.71	114.01	112.93	111.17	112.12	114.12	114.12	113.18	112.35	114.42	114.04	113.1	115.73	114.27	112.61	113.48	111.88	113.71	113.42	111.83	115.37	111.48	111.96	111.99	111.95	112.6	111.67	112.14	113.24	111.77
104.22	105.42	101.67	107.29	106.31	107.21	101.24	107.42	104.46	106.59	104.34	105.09	104.92	107.07	105.15	104.58	102.61	106.85	106.72	106.03	111.61	106.56	106.59	104.26	107.47	102.74	106.08	108.04	103.45	104.62	105.12	101.96	105.02	107.76	105.23	105.92	104.41	108.51	107.04	104.87	102.38	105.8	105.03	110.06	106.06	104.82	105.38	106.85	108.32	105.27
109.44	107.6	114.08	109	112.45	109.48	111.68	110.5	112.37	113.89	110.44	109.95	107.46	111.88	111.53	109.49	111.95	108.79	114.29	110.52	110.9	109.77	111.42	113.4	106.61	112.73	109.33	108.51	112.59	111.35	109.72	111.65	109.95	107.47	112.5	112.96	111.19	111.74	113.12	111.79	110.85	111.26	108.96	113.81	108.2	110.82	110.67	109.78	112.04	110.59
110.13	110.41	111.29	107.74	109.38	109.79	110.12	108.58	109.76	113.8	107.66	110.88	111.2	111.78	107.32	111.63	110.86	109.91	111.83	108.56	112.03	111.73	113.47	112.43	111.59	110.02	109.67	112.23	112.28	111.09	108.56	108.86	109.32	108.64	110.58	110.2	110.06	108.37	111.68	111.6	111.54	111.48	111.66	110.67	108.89	108.47	112.3	109.51	106.15	109.97
104.5	106.84	105.4	107.14	104.66	102.04	105.04	103.21	105.05	104.32	103.96	107.81	105.25	101.98	103.34	104.25	104.15	105.68	106.73	103.82	104.73	107.11	103.38	101.61	103.53	101.88	105.31	104.44	104.82	103.19	104.18	107.15	104.98	105.08	105.69	103.87	108.64	107.39	103.52	104.57	105.95	104.65	102.15	106.9	104.99	105.9	104.63	106.95	105.46	105.49
107.32	104.98	104.03	103.55	105.88	101.85	104.72	104.48	102.74	104.12	105.38	104.63	105.34	105.18	100.24	104.45	103.03	103.86	107.04	105.34	100.57	102.76	103.73	104.88	103.73	104.6	103.14	102.6	106.76	105.86	105.71	104.41	105.98	99.553	103.43	103.8	103.59	101.12	105.18	105.75	103.37	102.8	103.33	101.9	101.49	103.15	105.87	104.96	105.57	105.03
107.47	105.67	107.99	105.35	102.96	108.06	104.83	106.42	109.74	106.59	105.15	108.24	107.03	103.34	108.61	104.32	104.96	106.36	108.21	104.62	108.32	106.59	106.28	108.24	107.65	105.41	105.92	105.67	107.25	105.94	105.95	104.18	107.03	108.76	106.24	107.19	107.31	106.33	105.79	105.17	109.64	105.01	106.7	105.92	105.51	105.74	105.94	105.02	106.18	104.08
101.32	98.326	97.505	102.57	100.75	100.58	98.894	99.587	102.97	100.41	98.442	100.08	98.433	102.28	100.23	101.95	101.79	101.69	100.62	102.86	100.5	99.572	97.836	101.54	98.386	100.29	99.245	100.45	101.04	99.302	102.12	99.089	97.006	98.42	99.159	96.783	101.23	102.53	98.311	101.39	102.21	99.757	100.41	99.359	99.1	99.154	97.171	97.222	96.747	99.837
115.38	119.67	113.46	108.77	109.23	113.7	112.35	113.51	114.77	114.55	113.5	109.63	111.21	111.36	108.97	114.62	111.16	115.85	109.8	111.13	111.41	114.24	111.76	113.88	117.38	112.75	112.42	109.18	112.75	114.91	112.81	112.79	112.34	113.07	113.32	112.8	112.46	113.97	112.94	111.77	112.05	113.54	113.77	112.53	113.82	112.74	109.75	111.29	113.82	113.04
104.77	103.29	102.97	103.96	105.95	103.91	106.59	102.97	107.48	106.64	107.95	109.04	102.91	108.31	106.61	103.66	106.21	105.71	105.39	107.58	108.5	105.44	103.89	109.25	106.24	108.22	102.92	105.85	108.97	105.97	106.11	103.08	105.7	105.3	104.82	107.71	103.41	104.32	106	104.84	106.56	105.52	104	106.15	107.06	103.69	109.87	107.69	102.69	103.79
108.34	105.92	104.11	105.11	106.42	103.94	107.13	107.21	107.18	104.09	106.28	106.88	106.16	109.71	106.93	105.61	104.9	104.13	106.11	104.61	102.08	108.1	109.42	103.36	105.88	105.23	107.13	107.79	102.14	105.18	105.4	107.48	106.7	105.85	107.26	108.25	106.08	107.78	105.4	105.86	106.52	106.83	106.44	107.18	106.78	104.82	107.03	108.12	104.27	105.24
112.49	110.76	110.93	109.06	106.97	110.67	109.3	110.63	110.86	108.1	112.27	108.79	108.78	111.57	110.01	109.7	108.89	106.42	108.57	108.42	108.1	112.21	112.76	109.47	114.67	109.32	114.11	111.72	110.86	109.64	112.92	111.04	112.03	107.65	112.02	111.12	109.62	111.27	111.56	111.25	112.1	109.2	107.67	106.91	108.72	109.17	109.47	109.73	112.36	113.58
112	111.65	112.55	114.2	111.18	108.67	110.52	109.61	114.23	111.88	111.2	111.88	112.14	110.63	111.82	111.41	111.2	111.86	109.76	110.46	113.52	112.03	112.61	112.17	109.31	109.52	110.55	109.89	113.32	113.52	110.52	111.27	115.05	112.24	111.61	115.67	113.07	111.43	111.18	110.62	113.27	111.6	114.57	110.08	113.58	111.47	112.12	113.58	109.87	111.81
111.35	111.42	111.58	112.49	108.09	109.02	112.33	107.72	111.92	110.13	110.15	112.9	112.43	108.77	113.57	112.58	114.27	108.68	112.18	111.56	107.22	107.12	106.37	110.6	110.95	109.7	106	109.36	110.74	113.16	111.55	111.36	107.23	107.37	110.22	111.25	110.23	109.84	112.77	113.24	108.76	110.11	111.64	111.48	109.57	109.68	112.55	108.36	111.05	110.38
108.68	106.49	108.9	110.45	107.61	107.35	106.82	105.77	107.59	108.43	107	109.36	105.94	107.94	106.37	104.53	105.3	105.87	107.53	107.83	105.21	109.13	104.74	104.43	108.35	110.24	110.31	108.05	107.2	107.54	103.56	105.99	107.73	105.87	108.03	107.24	110.74	109.17	105.13	104.7	106.82	104.92	106.09	105.81	106.69	109.56	104.59	108.06	106.52	106.04
106.81	105.43	108.84	101.32	106.66	106.4	107.56	105.28	104.33	109.05	106.33	109.38	106.91	109.72	110.12	104.11	107.77	106.14	107.17	103.18	104.21	110.61	107.3	109.09	106.57	105.32	108.9	109.13	106.16	107.07	106.61	109.39	106.33	102.35	106.21	105.01	104.76	106.42	104.2	105.39	105.95	107.95	106.96	110.33	109.17	106.22	107.62	103.88	107.05	104.51
100.65	99.088	99.08	97.957	100.13	97.664	97.546	99.868	99.541	101.68	98.327	95.885	98.204	100.06	98.783	97.692	99.242	100.13	100.43	100.67	99.899	98.944	98.007	98.066	98.063	101.83	102.31	100.27	99.241	100.47	96.653	97.715	99.382	101.07	100.59	103.88	100.66	99.77	100.1	100.4	100.16	101.3	98.201	97.627	97.419	100.03	99.063	98.286	98.214	101.25
109.47	112.77	105.59	115.12	107.64	114.05	110.5	110.86	113.25	112.11	114.41	108.05	109.99	114.46	111.3	110.9	112.19	112.35	111.89	111.01	110.81	109.26	114.17	112.66	112.52	109.27	110.98	108.15	110.95	109.95	115.98	114.32	109.72	111.91	112.14	109.42	111.89	111.24	112.12	112.63	111.05	110.69	110.26	109.27	111.87	110.61	112.68	112.42	111.59	110.41
109.99	112.9	111.69	108.77	111.26	114.88	109.17	111.62	113.3	112.7	111.3	110.93	113.53	112.1	112.62	111.46	109.05	112.74	114.26	112.86	110.16	111.93	112.58	115.98	111.82	112.61	111.23	114.09	109.39	110.86	110.78	112.01	112.46	111.37	112.61	112.32	111.27	113.08	111.77	112.85	111.87	112.68	109.85	108.53	113.54	112.04	108.45	113.35	111.47	110.81
102.36	105.32	100.48	105.65	105.02	103.31	102.7	103.27	107.46	106.62	103.76	106.19	107.07	102.43	106.57	107.85	103.17	101.54	103.95	106.33	106.35	101.5	105.55	103.3	102.43	109.31	105.66	104.79	104.71	107.24	106.05	103.93	107.21	104.37	101.3	102.54	103.79	106.76	102.39	104.56	106.03	104.89	105.6	102.28	106.01	102.03	108.91	107.56	104.38	106.04
109.76	112.19	111.47	110.05	111.43	112.34	109.38	109.86	111.15	109.55	111.08	113.33	111.54	112.8	108.94	111.58	108.33	108.75	108.79	111.63	110.98	110.48	112.7	111.47	109.25	108.4	110.05	110.42	108.15	109.8	113.17	108.2	108.73	109.98	108.91	111.16	113.83	107.93	109.86	111	110.97	111.79	111.21	108.18	110	110.31	108.08	110.88	113.43	111.35
105.14	105.58	101.25	104.43	104.44	105.1	104.83	105.77	102.6	104.48	104.41	102.75	103.33	105.49	104.51	105.31	105.43	103.44	108.18	104.29	106.38	103.39	103.26	106.14	105.27	103.94	105.64	102.03	106.28	103.74	102.35	105.88	106.12	101.43	104.31	103.3	107.36	107.97	103.95	103.37	103.58	107.69	103.72	102.69	104	105.47	104.96	105.94	104.85	101.96
109.41	110.97	109.1	108.24	106.81	108.48	112.04	108.44	107.28	110.69	110.46	111.76	110.66	109.13	108.4	108.7	111.15	110.86	111.58	107.19	110.42	109.83	112.64	109.55	110.73	109.3	110.57	110.41	110.77	112.33	107.78	107.34	112.05	110.79	110.11	112.75	110.21	110.56	109.37	110.73	106.46	111.47	108.57	108.33	113.07	110.13	108.28	111.95	110.71	112.8
[truncated: 700 more rows]
[truncated: 150 more columns]
