# Supplementary material for: Genetic dissection of main and epistatic effects of QTL based on augmented triple test cross design
Source: PLoS One. 2017 Dec 14;12(12):e0189054. doi: 10.1371/journal.pone.0189054 (PMC5730204; doi:10.1371/journal.pone.0189054)
Supplement: S8 Supporting Information — (ZIP) [file pone.0189054.s008.zip › z4_1850_0.5_5.csv]

108.02	103.55	109.45	107.45	107.02	104.83	111.12	105.93	105.75	105.76	106.06	105.77	108.19	100.09	108.97	102.18	108.1	104.54	106.44	105.2	106.11	104.64	104.51	104.09	108.47	102.94	109.16	105.03	107.91	111.48	104.93	106.85	107.12	106.11	108.55	106.25	106.9	105.14	109.72	107	108.1	109.66	107.01	106.46	107.2	108.47	105.86	107.71	109.12	107.25
110.77	108.32	113.07	110.98	110.02	113.85	105.46	118.18	114.75	113.47	114.35	106.17	111.89	113.63	106.5	111.75	112.46	111.42	104.84	113.29	106.81	106.99	112.36	116.35	109.84	112.03	107.52	113.24	114.4	111.31	113.51	113	109.66	114.09	115.18	109.71	113.51	117.58	111.91	107.41	113.79	109.29	112.96	105.48	111.73	110.06	107.76	109.26	111.85	109.35
114.59	113.79	111.06	113.07	112.49	108.15	115.66	113.49	113.96	115.56	110.68	114.75	113.61	115.88	113.35	112.71	110.72	112.89	108.62	105.87	113.69	117	109.9	110.03	112.08	111.31	114.83	112.59	110.56	110.28	110.12	109.67	112.77	112.51	116.01	112.36	109.91	112.39	113.63	111.76	110.46	108.96	107.2	109.82	114.89	109.38	108.33	113.73	108.27	109.05
106.48	105.38	108.6	110.5	106.54	106.09	105.04	104.1	106.33	104.01	108.03	105.67	107.72	103	107.7	104.99	103.6	107.53	107.76	104.12	105.14	107.37	109.55	104.23	106.48	105.09	108.53	106.75	104.13	103.08	104.95	104.06	106.43	106.14	104.18	102.16	108.61	104.63	108.21	104.93	110.69	108.07	107.54	106.58	108.5	106.53	107.44	107.4	110.83	104.47
111.27	111.05	110.72	111.99	108.81	108.54	110.34	113.7	114.43	113.04	115.59	113.68	115.89	113.27	111.98	109.81	115.32	111.51	109.29	110.08	116.42	109.71	118.81	111.4	113.61	114.12	113.64	112.92	110.21	113.3	114.14	109.4	109.8	111.53	116.38	114.52	112.03	115.24	116.65	111.22	110.89	111.18	109.91	109.96	112.77	110.02	112.38	116.8	112.59	107.47
105.75	106.72	102.25	106.46	101.84	102.95	99.851	104.14	101.08	103.7	103.37	103.16	102.46	106.69	101.5	101.18	103.43	107.98	101.72	100.11	102.63	108.08	103.83	100.94	106.22	101.19	104.78	106.46	100.76	106.96	99.138	105.15	103.2	103.3	106.9	100.78	100.8	101.66	105.61	107.45	109.98	102.56	104.83	104.54	107.51	106.59	104.49	108.27	99.783	102.18
115.19	114.33	116.74	119.93	112.97	122.98	116.79	111.44	114.32	117.12	116.36	118.02	117.05	123.07	120.78	118.79	116.67	115.75	118.6	115.45	119.39	124.27	115.21	117.77	115.35	120.37	119.97	118.28	115.84	114.49	114.45	116.57	119.67	115.04	117.77	121.09	117.3	119.42	119.26	109.6	121.28	116.94	115.8	115.31	118.53	120.47	119.59	117.12	111.76	121.93
105.07	99.752	97.445	99.534	101.72	100.58	96.806	102.32	102.65	101.58	99.505	99.577	100.36	102.47	97.001	101.02	98.447	102.89	98.712	101.07	94.45	99.395	102.28	101.15	100.11	100.93	98.711	98.25	96.331	98.381	97.978	96.141	100.4	97.465	102.86	102.74	99.109	102.66	98.777	102.43	100.6	101.42	95.255	103.23	98.525	97.673	98.761	100.38	99.18	101.55
101.84	100.12	97.468	98.415	104.91	97.921	97.553	103.72	99.328	97.567	100.69	102.61	97.431	101.12	101.85	101.37	101.34	96.601	100.53	101.35	101.85	100.46	102.72	102.68	104.13	94.503	101.71	99.228	99.414	98.079	94.899	101.77	96.79	97.592	92.81	102.84	96.97	101.6	100.86	97.527	99.135	101.18	100.81	99.463	99.501	98.988	100.69	93.277	98.333	99.721
107.29	103.18	107.63	106	102.76	105.77	103.11	109.63	109.1	104.12	104.97	103.33	105.86	107.5	105.5	107.93	105.54	103.37	104.6	107.57	102.48	101.71	104.22	109.85	109.17	109.84	108.32	102.91	110.1	104.55	105.63	109.9	104.83	107.11	104.64	102.49	108.63	100.39	105.6	103.84	105.65	103.9	107.63	105.56	106.82	103.74	105.53	108.9	101.45	107.71
100.62	96.864	93.367	99.728	103.04	99.823	101.45	100.07	100.59	95.118	101.08	102.03	102.45	99.132	98.764	98.915	101.34	108.07	101.91	103.41	105.22	99.07	105.2	103	103.19	104.61	94.311	101.57	96.66	99.862	100.92	98.643	105.98	100.94	98.707	100.8	104.24	102.72	98.801	100.5	99.045	99.539	101.75	105.83	100.13	99.329	98.294	107.28	100.19	95.329
105.42	110.34	107.66	102.86	107.87	104.94	105.84	107.46	106.64	106.39	106.08	102.41	104.02	106.71	104.77	110.72	109.57	108.17	102.5	106.57	102.71	106.16	108.68	107.04	101.02	105.29	106.8	110.18	109.89	106.83	106.29	106.67	105.55	106.16	108.17	104.07	105.64	110.09	104.93	105.8	104.62	102.44	105.03	100.01	104.51	108.63	103.44	107.47	104.27	104.64
103.76	109.71	112	109.49	111.95	113.59	105.99	110.18	106.51	108.55	107.5	110.89	106.76	108.63	110.1	110.31	108.51	113.96	110.04	113.58	111.53	104.48	111.71	106.01	109.31	112.26	108.09	111.63	110.4	109.47	106.78	112.69	112.63	115.34	108.65	112.64	112.18	112.18	108.89	112.12	114.08	108.29	110.9	110.39	112.8	111.64	112.93	111.96	103.82	107.59
101.58	104.07	105.13	107.41	103.68	102.52	104.49	107.12	106.34	106.62	105.97	100.64	107.81	104.65	102.55	103.15	99.127	99.432	106.12	106.59	106.93	103	101	104.41	104.13	108.2	105.45	104.1	99.15	108.02	108.11	104.22	102.74	101.87	105.3	106.31	106.3	102.14	102.39	106.28	106.69	104.97	107.61	102.12	106.38	100.84	109.74	101.47	105.28	104.4
105.63	105.03	107.26	104.48	105.84	106.65	103.88	104.11	107.93	104.31	109.21	104.92	104.2	107.95	103.48	104.09	102.33	103.09	105.64	105.22	104.55	110.34	104.42	111.66	105.7	104.8	105.15	102.11	108.25	102.25	108.04	105.84	103.03	107.12	103.27	105.54	109.5	102.36	105.76	107.01	104.77	104.59	103.11	108.39	104.32	104.52	103.64	107.49	111.12	105.73
103.84	105.97	109.13	103.62	102.73	107.7	106.55	106.45	106.28	101.12	103.92	109.75	108.66	107.09	102.83	103.06	107.36	103.15	102.96	105.56	107.03	107.69	103.52	108.46	104.59	105.81	102.41	110.88	107.47	103.09	108.03	104.58	105.44	108.26	104.88	106.72	107.85	106.67	110.1	109.3	105.52	105.73	104.13	102.93	108.63	103.74	106.57	105.72	107.79	104.46
110.71	105.82	108.74	107.54	112.08	109.24	112.09	113.65	111.06	112.59	117.14	109.99	113.11	114.09	113.95	110.54	111.65	112.28	109.89	110.69	111.78	112.46	116.48	108.89	106.32	111.76	111.31	108.2	114.22	114	112.08	111.3	109.92	115.49	106.95	112.53	110.66	109.77	111.41	113.25	108.2	110.89	109.99	111.17	114.7	109.59	108.86	112.87	110.88	110.11
109.59	111.86	114.23	109.11	111.02	111.72	111.05	110.63	109.65	107.72	107.64	108.93	106.55	110.81	111.91	112.15	112.33	110.43	110.88	111.94	114.03	109.13	116.57	106.62	113.26	112.22	112.88	104.56	111.7	114.28	109.76	113.73	111.58	113.46	111.98	108.73	111.05	113.65	115.82	108.5	112.42	109.67	114.03	115.2	111.98	110.49	109.72	119.56	113.78	111.16
114.25	112.93	109.43	110.95	110.46	110.62	109.28	115.97	114.8	111.52	108.52	113.23	113.68	111.04	108.11	109.35	113.68	112.12	109.5	117.9	111.56	107.7	110.52	112.17	113.11	107.8	111.51	105.6	111	108.29	111.23	110.74	109.83	111.57	112.24	114.63	110.62	111.4	106.19	110.92	112.01	110.5	110.03	117.59	109.22	115.18	108.92	114.68	111.37	112.48
101.2	99.506	95.749	94.879	101.9	98.113	102.21	99.818	102.94	97.162	97.81	103.31	98.248	98.697	101.42	101.41	105.21	100.14	102.75	97.24	97.169	101.51	100.94	100.9	102.19	97.664	104.73	96.796	98.123	99.106	100.3	99.726	98.511	96.404	102.73	98.548	96.16	99.809	97.523	98.657	103.87	96.25	99.293	102.12	96.608	98.555	101.08	100.34	102.68	100.97
118.12	111.42	109.39	113.54	108.36	117.66	116.42	111.52	105.86	110.23	113.79	115.05	107.7	112.63	110.29	116.11	117.33	111.42	116	108.23	111.89	114.31	113.21	113.7	112.36	113.31	112.39	117.82	120.15	111.5	114.05	113.34	115.21	112.82	113.24	112.24	111.66	113.2	111.97	114.07	114.35	111.54	108.8	112.68	110.25	115.38	111.81	113.95	112.14	110.5
99.363	103.99	99.435	104.92	99.349	97.745	102.04	101.51	103.03	97.644	99.476	100.67	104.89	103.82	102.83	104.76	102.63	100.79	99.282	102.13	101.06	103.89	99.073	95.379	99.108	99.667	96.987	103.7	102.16	98.754	100.22	100.47	97.865	101.15	99.813	99.975	100.21	100.03	97.673	95.718	97.701	100.32	101.34	99.607	103.14	100.91	95.941	100.6	100.83	100.19
109.17	102.16	107.99	106.56	106.85	106.72	110.69	109.74	105.66	104.5	107.04	104.54	98.975	109.24	104.93	107.54	108.09	110.79	108.81	104.71	108.92	107.44	104.99	102.04	110.41	103.5	105.25	102.3	110.8	103.1	105.38	104.29	105.4	103.12	102.32	103.89	107.35	106.32	112.68	104.82	105.24	103.57	104.91	103.89	107.89	107.54	107	104.14	107.73	104.86
105.4	104.57	104.97	109.01	110.17	104.96	108.86	104.03	106.28	106.16	109.33	102.9	104.24	104.66	107.17	107.77	109.97	107.27	104.24	108.55	107.84	106.74	107.4	102.81	108.46	109.48	107.1	105.94	102.92	103.21	108.13	106.13	106.23	104.26	108.3	106.14	106.64	110.54	107.7	100.8	104.08	106.43	103	103.56	105.88	107.61	100.67	99.217	104.89	103.87
105.36	108.16	106.8	108.26	107.45	103.79	102.3	108.6	107.68	102.46	104.29	103.74	106.12	102.01	109.05	107.65	103.44	108.34	106.97	108.29	108.83	106.21	103.11	104.81	102.06	107.75	110.38	106.61	106.07	106.95	107.06	105.72	105.45	104.39	104.81	103.51	107.98	102.26	101.76	106.01	102.87	111.59	105.73	105.01	106.71	110.78	107.9	108.05	107.71	111.13
99.362	100.81	100.5	98.258	96.932	99.254	98.436	102.99	100.05	97.471	101.66	100.93	100.47	103.86	101.54	100.97	98.6	101.78	99.407	99.667	99.673	98.078	99.617	98.979	96.894	103.74	102.33	99.035	104.87	95.371	105.29	99.326	103.01	103.33	100.53	98.322	99.81	101.72	103.96	101.96	100.66	100.54	102.19	102.45	100.76	100.08	100.19	98.398	100.72	100.1
106.07	107.44	108.02	102.34	103.95	109.5	104.52	106.97	107.35	103.92	106.61	108.25	103.76	104.42	106.05	102.42	106.6	104.22	105.63	101.89	106.2	105.77	106.52	106.02	102.99	104.24	104.09	102.38	102.11	104.15	100.68	101.79	101.18	105.49	105.89	104.69	108.11	103.56	106.62	104.5	102.55	103.01	104.33	106.88	103.27	107.66	104.59	104.81	105.95	101.87
108.2	106.32	104.47	103.33	101.36	105.12	107.42	109.48	103.02	106.05	106.03	104.68	105.87	106.22	108.76	109.2	111.58	100.12	104.82	108.1	109.65	108.71	107.96	108.72	108.38	106.3	105.57	108.05	105.36	105.97	107.57	111.08	105.04	107.4	107.98	104.51	107.52	104.35	109.87	103.68	106.56	111.36	107.71	107.08	104.63	101.6	106.34	107.55	107.02	105.23
102.83	108.82	107.2	109.03	104.68	109.05	104.86	110.06	110.28	106.04	107.18	107.99	106.49	103.92	106.66	109.27	107.95	106.53	108.48	105.95	108.33	109.36	105.03	105.19	110.71	106.47	107.59	106.06	109.9	105.94	104.07	108.94	106.82	107.03	102.82	103.62	105.1	108.81	108.06	106.75	109.6	102.49	105.53	102.88	108.64	107.6	105.48	108.1	108.65	103.56
103.8	106.44	108.57	102.16	101.74	100.13	103.79	104.79	106.43	102.04	107.84	105.13	107.5	106.17	104.29	106.51	105.94	104.75	106.38	105.03	101.88	104.63	100.48	105.82	106.05	107.85	103.96	102.98	107.94	106.6	106.34	103.69	107.31	102.82	105.95	103.71	102.83	106.78	105.95	107.18	102.58	107.02	103.52	101.97	101.85	101.4	106.6	107.51	101.15	103.72
115.69	113.57	115	114.01	110.41	111.01	114.79	112.32	108.51	112.37	112.11	110.17	115.03	114.17	113.07	110.73	110.41	112.8	115.28	111.45	119.43	112.03	113.52	113.82	116.28	112.41	112.51	113.31	113.6	113.35	114.86	113	111.31	106.59	115.96	115.97	109.8	113.12	113.05	109.24	116.24	114.9	111.07	114.33	109.73	110.84	109.19	115.43	116	110.74
102.09	99.614	100.48	100.37	104.53	99.723	97.818	99.764	103.48	98.105	101.23	104.03	101.44	100.76	97.398	102.34	102.69	100.61	103.55	101.81	100.48	97.119	104.91	98.848	100.45	99.912	102.46	100.07	102.05	92.889	97.542	99.912	95.922	97.547	98.482	105.54	104	104.01	99.923	97.167	98.007	95.747	99.755	104.25	97.384	95.339	94.999	98.523	98.425	102.82
97.377	97.505	96.73	100.55	102.89	100.65	94.437	95.266	100.16	95.675	101.7	95.928	102.86	96.227	97.341	99.408	100.98	98.287	102.19	99.445	103.75	101.06	95.777	98.495	98.918	100.68	99.838	97.33	105.12	100.5	100.23	100.39	101.24	102.64	99.96	97.17	101.23	94.377	100.78	97.746	98.603	99.552	97.523	99.172	102.4	101.53	103.33	97.047	102.97	99.555
100.61	96.231	100.86	97.213	98.167	95.646	98.982	103.26	103.04	99.232	100.2	102.21	103.65	98.295	97.511	100.83	97.008	95.349	100.22	99.756	99.448	101.2	101.14	100.2	100.93	101.21	102.94	102.71	100.29	106.25	100.43	97.829	102.34	104.41	102.42	100.05	98.808	99.06	99.028	101.52	99.361	102.27	101.14	102.52	100.46	101.23	97.529	104.62	105.31	102.08
105.42	104.57	105.4	106.59	103.97	103.04	110.46	104.54	107.62	105.68	104.74	104.08	110.83	105.65	104.29	107.35	106.48	102.38	108.77	103.01	106.73	106.36	107.46	107.6	106.63	107.24	107.07	106.77	104.03	101.84	104.43	106.18	103.38	101.05	109.18	105.35	109.11	102.06	106.05	111.02	107.63	102.42	106.28	105.24	107.97	105.42	102.89	109.75	103.54	104.25
119.43	114.29	110.11	110.57	112.53	110.19	111.67	112.9	113.87	111.95	110.26	116.72	112.79	112.63	112.83	112.74	107.76	112.34	112.25	111.87	110.43	112.1	111.71	113.19	112.69	113.81	113.47	115.34	109.8	111.79	110.71	112.46	111.89	114.74	113.8	112.33	115.76	110.14	112.74	112.37	110.22	109.15	115.11	109.79	115.26	113.09	115.26	108.43	116.29	110.09
114.22	109.65	114.21	108.85	111.27	114.93	113.95	113.29	112.94	117.41	112.76	113.39	107.76	110.88	111.55	117.64	118.99	111.33	112.11	114.67	112.79	110.96	111.06	115.37	106.06	114.2	110.5	116.61	108.61	111.69	113	114.33	111.19	110.21	113.35	110.82	110.7	108.98	113.51	112.88	111.68	109.81	110.4	115.7	113.33	110.18	113.22	113.48	112.18	110.73
104	100.94	100.83	103.06	103.99	98.585	104.85	106.47	102.08	103.22	103.69	104.06	102.39	113.2	106.23	107.98	104.36	107.98	104.92	105.63	104.11	103.09	105.09	107.53	107.63	105.2	103.13	102.6	101.26	101.72	103.68	105	102.74	101.95	104.44	107.33	104.76	104.79	101.75	102.81	105.31	102.07	104.45	105.84	102.18	105.68	107.05	102.79	105.3	103.62
110.56	113.37	111.71	109.9	110.27	117.06	113.57	112	109.47	114.09	109.52	113.66	109.29	107.63	115.79	115.27	117.46	115.34	113.8	111.99	112.34	115.64	113.42	115.9	107.01	113.49	111.91	118.87	115.6	112.8	114.37	113.1	110.37	110.98	114.41	115.29	110.29	109.84	116.56	113.46	116.36	108.51	114.56	111.4	114.84	115.05	105.77	112.92	109.8	107.53
96.157	96.977	96.551	98.925	100.9	96.377	98.164	103.83	103.2	99.754	98.88	103.25	98.647	99.858	97.278	102.21	102.77	101.7	96.212	96.169	98.559	99.508	101.13	99.08	98.31	97.828	100.49	98.365	98.054	101.44	97.39	96.676	99.871	100.35	98.658	97.113	100.84	99.428	96.791	100.93	99.865	101.74	102.39	104.31	103.97	103.02	102.56	100.53	100.5	101.54
108.18	100.36	103.1	103.56	103.6	104.15	100.93	101.4	103.86	108.64	103.04	105.38	109.57	105.33	108.32	107.7	104.3	107.39	101.92	105.4	107.05	104.09	107.49	102.17	106.45	108.68	103.35	105.02	106.18	105.27	109.63	105.01	103.13	105.5	105.29	107.77	99.903	107.27	110.97	103.35	106.02	109.55	102.34	104.87	107.46	105.19	109.24	105.06	105.65	103.89
104.12	110.57	107.88	109.51	109.02	107.45	101.59	106.46	106.9	103.42	105.83	102.6	103.14	105.48	108.31	105.94	105.72	102.86	103.23	108.78	110.24	105.73	106.93	104.2	106.07	110.04	104.86	101.64	106.9	104.88	105.46	103.35	106.43	106.4	106.55	104.6	105.36	107.21	103.33	105.24	105.33	106.11	103.67	102.14	103.89	100.93	107.54	105.52	108.07	101.81
98.48	102.35	99.885	102.47	101.93	98.357	97.319	103.31	101.99	100.47	104.26	99.871	100.44	100.86	102.91	97.124	103.51	96.712	96.414	103.19	99.212	100.28	98.792	97.92	102.26	101.57	97.44	98.825	99.427	95.718	96.421	98.294	97.983	98.66	102.61	97.661	97.381	100.78	103.21	99.524	100.87	101.18	99.081	100.78	99.916	96.285	101.13	98.718	100.78	92.499
105.92	105.04	104.08	102.07	100.22	106.76	111.15	107.22	106.95	104.89	104.87	106.64	104.11	109.64	104.91	102.5	105.29	106.46	112.79	103.85	108.69	108.16	109.87	107.97	107.11	108.05	102.19	105.87	107.37	104.3	105.9	110.07	108.69	102.67	109.52	108.74	107.67	106.72	108.72	108.27	106.22	106.22	109.71	105.53	105.18	100.97	108.08	104.08	106.64	105.79
106.59	106.65	103.94	106.97	106.6	102.09	109.64	102.8	106.47	108.84	100.49	106.12	107.83	100.12	109.64	107.43	102.92	101.27	108.84	108.18	108.07	102.63	108.8	105.58	106.05	105.4	109.6	103.94	107.89	104.84	105.69	106.56	103.75	104.22	105.5	107.65	105.17	108.72	112.33	111.48	107	107.6	106.92	103.2	104.45	106.59	104.97	105.7	104.02	104.88
108.44	108.28	107.08	103.51	105.17	108.41	105	104.64	107.53	106.51	108.95	100.93	106.93	106.03	107.64	105.87	109.17	104.24	107.93	106.69	105.78	100.52	104.36	103.5	107.44	105.19	103.33	105.39	104.34	104.94	103.86	106.76	104.88	103.54	98.572	110.18	105.36	108.15	104.82	107.75	102.1	110.37	109.5	110.97	106.18	101.46	101.98	106.07	108.05	104.58
102.68	101.02	108.51	102.19	110.55	106.59	100.57	103.86	105.67	101.74	106.46	103.41	104.98	105.25	105.77	102.22	106.39	106.91	107.4	110	104.68	104.38	107.57	106.81	104.58	104.87	108.19	102.65	109.75	103.91	104.3	104.01	104.56	105.2	107.03	105.4	105.1	102.5	109.67	108.92	106.23	113.2	105.18	104.94	106.99	104.31	110.47	104.04	106.22	105.89
104.61	107.44	102.08	104.97	109.98	103.81	103.73	104.09	102.21	107.48	106.7	102.92	109.3	106.04	106.1	108.54	104.86	109.34	104.96	105.09	100.1	104.51	107.8	102.94	103.05	105	106.07	107.24	104.15	101.51	107.44	102.11	105	104.54	103.17	108.96	106.71	105.64	103.34	106.05	103.66	106.32	103.43	105.12	107.13	106.21	104.85	107.5	104.74	104.12
103.38	103.41	100.04	106.83	108.02	108.06	102.62	105.58	104.64	106.31	107.51	104.14	106.38	102.59	102.09	104.39	108.25	106.63	107.16	102.91	106.19	107	102.33	104.8	100.42	106.02	103.86	104.38	104.87	100.97	104.17	102.15	102.15	104.08	105.06	105.78	105.47	102.2	104.21	101.44	103.7	107.91	105.32	105.6	103.62	104.52	107.88	103.41	100.4	102.51
106.77	109.11	106.51	106.22	104.43	110.15	105.52	106.98	105.62	111.88	105.74	109.62	105.34	108.41	109.39	102.55	102.69	107.49	105.19	107.15	102.91	107.42	107.26	103.77	108.55	103.75	108.06	104.07	107.84	108.25	109.25	109.67	106.5	105.48	107.49	105.52	102.71	110.2	108.13	105.43	103.53	106.44	108.25	104.98	103.85	108.48	107.66	105.99	109.2	109.13
113.93	114.56	115.04	108.64	114.35	114.2	115.82	112.99	110.75	113.55	111.09	116.96	117.93	113.58	115.29	109.5	113.82	112.53	110.8	111.58	114.14	111.4	110.17	115.62	114.49	107.56	110.9	111.67	113.46	114.24	116.46	114.4	114.24	113.06	107.85	110.1	113.55	113.82	111.36	115.68	114	113.28	113.25	110.66	113.31	112.22	109.4	115.23	114.42	112.25
103.96	109.69	104.71	109.97	103.58	109.12	106.39	104.91	104.37	105.55	104.12	105.45	106.26	103.03	109.08	99.484	106.47	105.06	105.2	98.301	106.51	105.93	107.87	106.47	109.05	107.85	105.69	105.82	107.28	105	109.57	104.48	111	106.16	106.4	102.94	108.29	104.56	105	104.68	106.2	103.74	108.22	111.33	108.62	106.17	106.28	108.63	106.35	105.62
97.507	103.46	99.621	101.11	98.122	101.9	98.854	97.381	99.017	101.41	98.083	101.31	97.667	95.013	98.962	99.305	100.91	100.88	98.45	103.12	97.559	101.24	100.64	100.29	106	97.59	102.3	102.34	98.301	97.431	103.3	101.01	100.52	99.348	96.835	101.9	99.008	96.497	94.538	95.225	103.75	101.9	99.588	97.542	97.437	100.89	97.745	101.03	101.04	97.099
101.68	100.19	106.55	106.91	107.3	108.6	103.39	108.21	106.92	106.03	104.28	105.44	108.18	104.23	104.79	103.61	102.53	108.89	107.69	107.03	102.88	104.99	110.38	102.72	106.6	105.44	102.57	104.77	107.8	101.65	102.64	104.62	105.68	106.13	105.64	100.56	105.31	101.93	103.88	104.53	103.19	102.6	108.27	106.94	107.67	105.3	104.51	103.34	99.824	106.29
103.57	102.64	109.33	107.76	107.12	107.88	111.95	103.13	111.74	108.07	107.18	104.98	104.19	107.71	101.38	104.65	103.86	104.21	107.26	105.14	108.96	104.24	103.36	101.56	107.56	103.55	106.82	108.04	108.21	101.91	105.66	107.38	104.49	109.48	104.74	105.29	105.3	105.88	106.31	105.51	106.38	103.04	105.36	104.57	103.02	110.15	107.67	104.14	107.71	102.66
105.43	98.033	98.537	98.471	104.18	97.579	99.831	103.12	101.19	101.17	98.262	100.88	101.31	97.576	101.11	99.203	96.839	103.05	102.01	104.76	97.982	102.8	99.354	99.907	103.25	101.19	100.61	102.49	102.1	97.407	98.811	98.111	100.18	101.74	101.91	103.22	100.75	101.73	97.786	102.37	99.684	98.522	101.62	102.31	102.79	100.53	101.24	99.541	104.59	104.15
105.72	104.55	106.77	108.33	108.76	108.48	104.97	104.28	106.02	107.84	107.25	106.66	105.43	103.59	109.77	104.17	104.72	106.94	104.37	108.87	103.58	104.74	106.78	104.13	105.76	100.73	101.88	101.49	105.45	105.53	109.14	102.11	101.82	105.5	107.94	102.15	106.07	106.8	107.04	106.91	102.78	103.59	100.3	101.18	103.72	102.96	110.33	108.96	107.13	104.58
115.7	110.13	115.55	107.55	114.16	115	110.53	114.44	111.51	109.92	110.75	112.69	107.38	110.86	110.7	111.97	110.26	109.78	117.63	110.45	110.6	111.54	110.41	111.69	113.9	112.77	116.85	108.91	108.97	112.91	110.97	113.63	112.42	109.68	108.02	112.19	111.78	109.17	112.29	112.64	110.81	115.07	109.86	112.97	112.35	108.89	115.46	116.76	112.81	113.33
97.803	99.211	97.304	97.812	100.27	104.99	99.743	100.81	100.53	100.7	102.21	99.045	100.26	103.19	98.316	98.935	100.92	99.938	98.978	103.8	100.83	101.65	99.552	99.298	100.97	102.56	95.672	100.39	96.47	104.2	97.279	98.275	94.379	99.578	98.943	99.813	98.055	98.73	103.54	96.917	97.296	100.6	95.886	102.12	96.557	102.86	100.27	99.652	104.5	96.897
107.33	108.39	105.67	103.79	106.04	102.23	100.26	105.01	109.63	106.13	103.29	105.02	104.44	104.4	104.41	105.62	104.4	106.79	106.69	107.03	103.94	102.42	109.18	105.42	107.09	102.68	108.24	105.75	107.31	105.26	105.53	105.46	105.2	106.48	101.64	106.1	107.34	105.38	105.21	102.45	101.4	102.88	105.23	99.803	108.01	102.16	102.32	103.29	101.45	104.9
114.47	109.72	117.84	112.44	115.34	114.47	112.16	111.14	109.72	110.26	108.02	109.93	114.71	106.98	110.25	112.62	110.98	107.21	107.09	106.52	113.9	116.55	111.46	112.31	113.92	112.77	108.54	111.51	109.25	110.08	109.77	108.35	109.62	116.01	112.87	109.18	110.1	109.54	118.39	111.98	110.03	113.08	113.86	112.19	116.49	113.94	113.11	111.17	110.07	110.57
101.62	106.6	102.99	105.37	108.24	106.68	107.89	107.53	109.56	105.64	108.09	105.75	103.89	102.87	107.24	107.31	107.1	110.34	108.82	105.92	106.81	110.81	102.78	107.7	108.61	108.58	104.49	112.27	105.68	103.4	105.01	104.01	103.9	108.19	104.99	107.66	108.88	105.39	111.79	112.02	107.08	105.22	107.02	108.59	105.54	105.5	107.05	105.85	109.51	107.38
113.21	112.17	111.8	109.55	107.03	114.3	109.77	110.65	112.5	111.94	111.72	107.38	111.26	110.53	108.58	113.17	111.98	108.01	111.75	108.6	112.25	109.95	112.58	112.93	111.3	110.71	111.58	110.42	114.92	111.75	111.86	109.2	113.93	106.75	111.47	110.63	107.6	108.13	111.16	110.87	113.14	110.49	112.98	109.78	105.47	108.41	116	107.39	113.27	111.26
105.21	105.98	104.14	108.05	103.66	107.21	104.45	107.56	105.88	104.93	105.87	102.33	105.06	104.33	104.45	109.59	106.23	101.82	105.57	107.26	106.67	103.3	101.65	107.69	108.67	105.48	105.62	106.47	110.42	105.27	109.08	101.3	102.89	100.81	103.6	103.16	100.77	104.32	104.01	107.47	109.86	106.37	103.91	109.31	99.377	104.08	101.41	104.23	111.26	106.14
108.37	107.78	102.47	105.42	107.42	105.45	103.92	105.17	103.84	107.03	109.53	104.63	104.61	108.14	109.4	109.05	104.88	107.81	108.11	103.69	106.11	104.81	106.53	108.57	103.49	103.25	105.77	105.1	103.86	107.49	105.08	106.99	107.48	103.21	111.18	107.32	105.43	109.73	107.51	105.19	105.58	110.44	104.61	112.47	104.45	101.89	102.87	105.21	101.9	109.76
117.62	114.51	119.14	116.48	115.04	117.25	111.34	118.1	118.87	114.45	120.16	112.56	118.76	118.1	116.11	115.44	113.33	112.82	116.94	115.36	114.29	119.98	117.88	115.22	119.01	116.58	116.76	120.88	115.3	113.71	116.55	115.53	117.68	118.19	116.69	113.62	114.26	115.03	119.36	112.23	117.18	119.32	120.72	111.68	111.2	120.44	117.24	117.25	115.33	117.92
114.21	107.94	111.42	115.28	113.06	111.61	113.17	108.91	112.65	113.76	112.1	113.26	108.52	112.66	112.37	110	109.72	109.91	109.73	113.72	113.74	110.19	110.79	117.3	111.03	115	116.07	112.31	109.38	111.87	111.77	110.77	109.46	108.64	113.08	112.81	112.65	106.79	114.17	107.99	111.99	112.47	112.98	114.78	109.62	112.56	110.87	116.53	117	112.78
110.52	111.25	109.27	109.2	108.67	106.19	106.41	111.59	111.47	113.16	111.95	110.21	110.56	108.37	111.69	109.52	109.33	111.06	110.2	106.76	113.74	111.33	107.58	106.92	108.04	110.87	109.33	110.92	111.84	109.38	110.86	109.79	109.52	114.48	113.13	111.42	111.57	106.61	112.23	110.99	111.98	109.33	111.2	108.7	108.33	111.09	108.78	110.55	109.64	108.51
111.53	114.6	119.17	114.65	115.23	116.43	116.23	120.27	114.81	115.23	114.53	119.13	115.88	111.54	114.64	115.1	116.68	113.9	117.47	114.81	110.33	115.62	112.77	114.93	114.57	118.45	115.47	118.45	114.38	112.58	114.13	121.2	119.39	121.4	117.07	117.55	116.68	114.93	116.86	114.1	121.12	113.03	116.26	119.68	116.55	115.63	118.15	116.22	121.89	116
103.68	100.92	101.13	104.87	101.94	103.04	105.25	102.18	103.44	104.88	103.87	102.2	102.58	106.4	100.86	101.15	107.31	102.62	103.12	107.36	105.61	106.27	107.48	105.23	104.74	101	103.33	103	104.23	103.8	106.7	101.96	102.56	104.96	102.12	102.87	105.7	102.59	106.24	104.23	102.14	107.03	108.35	104.84	102.12	104.42	103.57	106.06	105.58	105.54
111.85	115.01	112.6	111.8	110.48	114.89	114.09	118.23	111.95	111.72	114.47	107.88	113.73	113.26	108.63	112	110.84	114.56	110.37	109.52	115.69	112.06	110.37	109.82	109.56	112.28	111.89	112.26	113.97	109.01	111.63	108.14	112.4	108.83	114.93	110.99	109.29	110.42	112.5	106.7	111.94	117.36	110.91	111.43	108.67	114.27	110.35	112.01	113.96	109.74
99.335	99.396	97.928	100.55	103.95	103.21	101.23	102.29	98.901	102.02	97.35	96.139	98.446	95.355	103.32	96.373	101.81	100.25	101.33	99.263	100.39	97.586	102.98	99.718	99.128	102.52	96.893	96.477	99.085	104.4	100.96	97.915	98.896	93.572	100.34	97.691	95.446	99.875	100.74	99.124	97.912	100	101.79	102.56	100.58	103.1	99.455	101.66	104.23	100.8
103.71	103.38	106.06	100.91	99.202	96.664	97.394	99.563	98.751	102.08	102.46	100.21	100.36	101.74	101.81	102.57	103.86	101.75	97.156	97.908	101.03	99.104	102.2	99.762	101.31	99.112	102.96	96.997	96.199	100.77	101.09	102.5	98.127	100.64	98.347	100.88	98.328	103.79	101.24	98.765	101.14	96.901	98.364	102.3	102.52	101.71	102.82	100.99	103.66	101.33
110.97	117.79	108.02	112.01	115.77	118.79	112.15	115.9	111.2	111.53	117.15	118.16	111.34	115.43	112.83	111.87	114.16	113.9	113.63	112.33	112.5	113.65	108.62	116.84	116.33	116.94	112.24	113.99	114.17	118.08	113.18	115.11	111.92	107.06	109.92	114.7	109.86	109.39	109.75	113.56	113.26	112.46	114.04	110.58	114.27	113.34	114.99	118.29	109.84	114.24
101.98	98.634	103.29	99.456	99.754	100.54	100.28	100.83	99.874	103.28	104.7	99.619	97.422	99.028	99.398	100.1	97.055	100.76	104.26	105.95	97.698	100.13	99.66	101.22	97.423	96.755	107.38	99.248	101.34	100.07	101.67	101.82	100.25	101.33	98.371	101.36	103.04	99.121	99.062	103.31	97.606	103.07	102.07	102.41	103.63	96.367	102.22	100.5	102.88	99.759
116.13	114.33	113.61	112.2	114.75	112.76	112.1	107.55	108.2	111.92	110.02	112.75	110.56	114.68	112.13	115.21	109.93	108.4	110.36	109.99	111.1	112.75	110.34	108.89	113.82	112.16	114.42	108.87	114.64	111.03	107.61	112.38	112.88	112.27	110.07	115.05	113.64	109.23	113.16	105.75	113.45	112.21	113.07	113.85	109.02	110.62	112.56	111.6	112.76	116.92
106.8	106.22	105.14	108.37	104.53	103.55	102.75	108.17	102.6	107.46	104.03	106.59	108.71	104.31	104.14	103.33	103.37	106.73	108.49	105.42	109.28	106.08	107.9	104.3	104.02	109.38	105.11	105.79	107.05	108.53	103.47	106.49	102.23	110.02	110.55	105.01	106.04	106.9	105.64	108.56	108.08	102.15	103.37	106.48	104.04	106.48	103.86	109.47	106.05	110.15
105.38	104.22	110.08	107.03	105.63	107.26	108.31	107.01	106.63	101.72	107.3	110.43	108.65	107.2	102.8	110.45	106.69	107.33	103.27	103.57	104.09	106.33	107.03	107.53	105.68	103.53	102.13	103.96	107.32	106.63	106.91	106.62	104.13	107.47	106.04	108.99	107.18	109.75	103.83	105.4	104.41	108.63	102.68	109.2	105.25	106.08	107.25	110.2	104.74	107.1
108.26	105.12	105.27	105.33	102.34	107.29	104.14	104.53	107.85	104.41	106.21	107.5	108.99	102.83	106.28	108.46	109.74	107.96	104.01	107.76	109.07	105.9	107.43	105.74	105.97	103.31	99.47	107.93	104.94	103.56	108.69	108.76	106.96	112.45	110.67	105.09	103.34	105.03	107.45	108.88	107.97	110.55	105.61	105.79	109.32	105.18	102.51	109.54	109.61	107.95
110.35	112.56	113	114.86	110.43	112.92	109.56	108.38	115.82	113.19	117.94	108.13	112.39	109.02	114.4	114.46	110.24	111.84	110.78	113.12	117.73	109.96	113.11	109.3	113.81	114.23	114.17	108.5	113.44	111.72	111.42	111.17	109.14	110.94	114.34	113.9	112.65	111.67	112.8	109.1	110.51	107.89	110.47	113.47	113.61	113.79	110.07	111.69	116.07	110.03
112.94	111.67	106.75	107.69	107.62	106.06	111.78	109.03	113.05	110.14	115.21	110.94	109.12	112.23	110.71	106.75	115.71	104.7	106.83	108.76	109.81	112.22	111.5	109.36	112.58	109.84	110.41	111.78	111.31	111.77	113.53	107.87	113.27	114.01	110.43	111.97	111.64	113.03	109.45	111.24	112.82	110.22	109.14	111.57	109.85	112.83	116.14	111.81	114.18	112.75
109.87	103.25	100.16	109.43	104.91	106.76	98.424	103.78	102.75	104.76	102.75	104.95	105.85	104.36	109.77	106.02	104.98	105.31	107.83	108	106.42	106.1	111.29	106.67	106.96	105.22	104.74	108.88	107.25	109.94	103.31	108.52	108.61	110.1	106.31	112.23	104.46	103.17	103.13	105.42	107.35	109.91	107.09	103.84	108.45	107.44	105.2	103.91	110.31	103.62
110.62	111.83	112.85	111.23	112.32	110.27	115.33	111.63	116.09	113.33	114.02	104.76	112.11	113.92	108.77	110.24	109.75	109.24	114.3	110.8	105.86	113.76	108.98	108.26	112.76	115.49	115.33	105.97	111.19	108.05	114.09	110.47	111.13	114.23	115.79	106.85	108.88	113.85	113.11	109.84	114.29	109.11	111.75	110	110.39	108.16	112.91	114.17	104.72	114.9
111.74	109.79	111.24	111.8	114.89	109.78	118.46	109.15	110.67	108.53	110.35	111.1	112.52	112.14	110.91	112.77	112.03	111.74	112.27	114.02	111.33	111	110.74	113.96	112.53	108.89	106.61	108.1	109.15	111.4	111.23	111.61	110.35	112.93	110.03	111.45	111.34	108.37	108.29	111.4	112.46	112.95	114.8	111.75	106.28	111.83	112.53	108.89	108.01	109.6
111.79	111.49	110.68	117.88	117.49	109.91	116.25	114.96	114.83	116.68	113.68	117.77	113.31	117.13	111.44	109.08	111.13	115.4	114.18	116.82	113.45	111.24	112.63	112.35	111.19	113.47	115.58	115.78	109.46	110.46	112.43	108.19	113.77	116.63	110.21	114.62	112.23	111.84	110.79	114.75	112.71	114.97	112.62	114.06	115.15	114.77	119.24	114.13	113.86	111.72
98.887	103.04	101.75	101.91	101.47	97.882	102.62	103.05	100.2	100.63	99.962	100.83	102.36	96.443	96.807	97.416	96.153	97.185	98.262	97.364	99.715	99.495	100.72	102.19	97.685	102.56	99.092	98.384	101.02	98.171	98.792	101.19	97.601	103.56	98.255	103.29	103.1	99.918	100.38	101.47	100.51	99.07	97.046	101.69	99.052	101.67	103.57	100.21	96.716	102.33
112.16	112.14	112.43	111.46	112.33	114.35	113.18	112.51	109.26	117.22	114.44	112.68	110.71	112.28	112.64	112.49	109.53	112.49	109.68	113.11	105.23	112.91	113.49	115.94	115.07	113.93	105.89	108.22	107.62	111.57	110.34	113.11	110.01	113.25	111.44	114.15	110.4	109.05	111.31	113.66	112.98	112.24	108.96	110.56	110.98	108.56	112.97	112.45	110.46	109.95
105.14	108.15	106.21	105.6	108.76	105.21	104.81	104.09	108.81	105.13	105.21	103.83	105	108.94	103.82	102.65	108.83	109.17	104.2	107.03	110.89	105.99	106.52	105.96	109.7	102.51	110.86	107.97	103.59	108.83	105.76	104.07	112.07	106.97	107.02	105.59	102.63	110.32	113.85	110.55	106.74	105.49	108.3	103.76	105.28	102.87	107.64	104.65	104.34	104.63
103.72	103.78	100.62	102.24	101.94	100.51	99.609	108.61	99.37	104.53	101.69	101.93	107.53	102.66	106.44	96.47	101.29	104.87	102.7	109.19	104.42	99.254	106.07	108.82	102.26	105.3	104.88	106.93	103.2	103.76	107.69	102.57	109.15	104.5	107.41	105.83	104.78	106.29	103.46	101.33	104.9	105.91	106.34	104.43	104.77	107.42	105.45	104.59	103.23	106.33
95.403	101.14	104.16	101.07	102.65	100.89	98.849	98.294	101.79	100.95	96.101	101.5	101.05	101.5	101.94	100.01	98.386	101.86	98.694	99.628	99.9	98.84	101.1	97.512	99.076	100.73	101.65	104.83	99.91	102.07	96.652	96.953	102.48	97.547	98.812	100.66	98.038	98.829	105.17	100.57	101.59	100.45	104.04	99.367	100.96	98.872	100.44	100.87	99.82	97.134
101.21	103.85	103.22	103.72	102.58	102.7	104.45	103.99	105.03	103.01	104.23	103.29	101.18	105.93	107.03	102.11	104.81	106.45	107.07	107.62	104.49	105.69	101.35	108.56	101.87	102.6	102.57	109.22	103.45	105.91	100.44	104.84	101.36	105.48	103.85	104.74	103.33	109.54	103.02	105.53	101.07	100.99	102.29	105.78	102.88	100.96	104.01	104.29	100.51	103.72
99.826	99.832	97.962	98.461	100.3	97.524	99.894	99.984	102.96	100.75	103.61	101.31	100.61	102.69	101.92	99.785	97.38	99.54	94.597	97.762	100.88	99.892	102.03	98.036	97.318	97.733	100.84	99.25	97.506	97.385	98.504	105.13	98.345	100.59	101.03	100.43	101.19	100.35	99.122	100.42	98.497	99.949	97.057	101.71	98.464	103.09	97.627	93.176	98.891	101.6
106.69	110.55	107.76	102.62	106.78	106.6	100	106.78	108.64	104.15	107.23	105.76	104.84	108.45	105.24	110.34	101.63	102.73	105.56	105.56	106.03	107.52	105.03	108.91	107.98	104.4	106.44	105.83	105.71	112.88	109.49	107.13	106.28	107.7	105.51	107.68	106.39	106.17	106.06	105.66	106.36	105.26	107.12	108.23	105.74	107	106.31	109.23	104.6	106.48
106.04	107.67	103.75	103.53	105.93	99.846	105.3	108.68	102.99	103.66	108.74	104.13	105.31	107.73	110.73	109.05	108.58	106.57	108.38	100.23	106.31	106.65	107.5	105.12	108.48	107.54	108.16	105.21	107.64	103.62	108.73	103.03	108.1	107.43	106.84	106.59	100.74	106.64	106.79	112.1	103.6	105.76	106.89	109.45	103.83	108.22	109.75	105.61	110.73	105.92
106.82	106.6	107.14	108.03	105.58	108.43	103	105.61	101.61	106.03	110.01	112.84	108.9	106.87	102.72	106.88	103.22	106.29	108.57	108.19	111.58	106.18	103.49	104.57	109.33	108.68	110.99	104.52	108.99	105.33	105.22	106.48	102.13	104.55	105.11	106.08	105.65	104.23	108.37	106.79	107.69	101.74	103.84	103.98	104.22	108.88	104.32	109.06	107.98	106.28
103.06	105.99	106.09	100.48	105.43	102.51	104.51	109.82	106.36	102.37	103.16	106.53	99.145	103.69	99.837	104.46	103.22	103.19	102.53	101.47	104.04	100.24	104.53	102.85	106.09	107.43	106.7	100.18	106.5	102.12	105.37	100.55	101.23	104.76	103.02	104.39	102.68	99.436	107.81	107.98	101.89	106.72	104.86	108.04	105.81	105.64	100.43	103.36	103.61	107.13
112.23	107.84	110.32	108.85	112.8	112.48	110.11	108.93	107.75	109.57	109.98	110.97	109.52	109.03	107.98	110.7	108.45	108.68	109.94	115.13	108.64	110.48	111.58	110.63	110.72	111.08	115.03	113.29	107.68	111.48	110.04	114.03	110.35	115.88	113.58	108.06	113.19	115.92	112.09	109.84	111.41	107.5	112.65	112.09	114.79	113.27	109.81	113	114.26	112.12
103.37	108.8	104.58	104.85	107.32	108.05	106.81	108.45	105.48	104.79	104.69	106.44	106.4	107.6	102.06	101.48	104.45	103.41	107.34	106.13	108.82	112.07	103.66	101.37	104.89	115.64	103.84	106.02	102.62	102.15	102.96	101.58	104.77	106.2	109.85	107.09	105.68	105.53	103.37	109.3	101.16	104.29	103.19	104.65	103.56	106.11	109.66	106.7	104.28	101.49
102.53	104.51	99.91	100.78	93.575	97.291	99.119	100.56	98.911	95.307	98.46	98.386	101.21	98.318	96.647	98.769	98.02	98.042	98.914	99.994	100.22	99.205	98.945	95.325	94.463	98.609	98.984	98.504	101.86	100.13	101	97.371	99.777	101.49	101.49	101.37	100.63	100.58	102.72	98.133	96.828	100.7	97.764	100.89	101.64	101.66	98.634	103.16	105.38	96.037
116.65	111.96	113.46	111.27	113.23	111.62	116.7	112.33	111.03	114.61	109.17	116.76	110.33	111.64	112	113.59	113.62	109.82	109.66	110.15	115.84	107.93	108.48	112.57	113.67	113.48	114	115.34	115.31	110.85	115.62	110.43	117.99	114.94	114.38	111.37	114.95	114.99	115.44	110.14	108.6	118.28	111.23	114.09	109	115.24	110.69	115.47	114.74	110.81
103.04	106.69	108.53	108.72	102.83	109.65	101.37	107.76	106.02	104.73	107.61	101.62	108.01	107.63	105.31	105.62	105.1	108.84	101.21	111.38	105.01	104.65	106.78	103.5	100.35	107.9	102.32	107.5	104.89	104.51	103.03	108.15	108.02	103.93	106.29	106.29	104.83	105.62	105.05	103.1	105.98	106.81	107.89	106.21	106.29	103	112.11	106.8	107.36	109.03
109.34	112.2	112.79	113.47	112.81	113.3	110.16	111	113.7	115.55	105.58	107.44	111.22	109.17	109.29	112.87	110	110.72	111.81	110.79	109.66	109.82	109.35	111.72	108.75	112.13	106.34	111.85	106.44	108.91	113.44	112.8	107.81	115.74	116.63	108.41	111.73	113.64	102.57	113.4	113.39	110.44	114.51	106.49	106.73	109	113.81	114.16	110.84	107.83
104.24	104.09	102.97	107.02	112.38	104.58	105.53	109.52	107.32	107.53	107.24	107.56	109.58	106.64	104.27	106.85	107.1	109.57	104.62	105.17	107.58	103.32	102.5	110.16	103.52	100.68	109.26	109.81	97.186	107.86	105.22	102.3	107.44	102.87	105.95	107.52	111.56	105.97	102.42	107.41	103.42	111.8	105.63	109.56	109.03	102.99	106.36	107.69	108.67	106.39
95.585	101.23	102.41	101.08	101.23	100.89	99.022	99.655	104.19	99.199	101.17	103.44	100.87	97.925	99.543	99.245	98.537	101.19	98.765	99.81	105.59	101.34	100.46	98.006	97.287	99.165	95.597	103.78	101.38	99.781	98.035	98.911	101.87	98.759	101.8	103.25	100.49	102.66	97.828	101.14	100.13	101.46	102.94	102.22	100.25	94.545	101.44	99.134	100.23	97.11
108.6	108.52	99.958	107.13	105.09	107.61	103.93	105.66	102.45	108.94	109.11	108.14	104.27	103.63	104.06	107.9	97.368	101.88	104.82	105.26	105.27	104.66	108.51	103.41	104.18	105.47	109.22	106.81	105.2	106.96	105.48	108.69	104.82	107.14	106.02	104.9	111.03	111.44	103.92	108.08	101.54	106.44	109.05	106.25	103.33	106.81	105.4	109.75	108.22	102.23
108.45	112.31	111.86	111.03	111.07	108.93	111.82	110.32	111.91	111.87	109.87	110.06	106.79	109.8	107.46	117.06	109.52	115.73	114.88	110.41	110.46	110.7	112.2	114.22	112.29	108.52	116.98	110.47	112.95	112.79	113.28	113.68	109.4	112.87	108.12	114.85	115.69	115.13	109.89	111.86	108.09	111.93	111.57	110.9	112.35	116.59	109.22	115.1	108.69	118.05
111.96	109.69	110.88	108.03	115.21	106.8	111.16	112.44	111.16	109.62	112.84	108.02	108.29	112.79	106.7	110	111.27	107.25	110.5	111.37	108.43	110.98	108.89	110.1	111.63	108.83	111.84	111.51	111.4	104.2	106.02	108.45	112.18	112.82	111.67	110.34	106.24	108.77	111.23	108.68	113.89	112.13	106.43	116.78	106.04	112.09	111.86	110.83	113.98	109.57
112.96	105.68	105.52	106.06	105.26	104.74	104.74	108.53	105.62	107.22	104.48	108.65	103	99.951	104.64	108.3	109.23	105.27	102.67	107.85	107.7	104.09	108.11	105.2	105.29	105.38	110.69	110.06	106.67	106.75	106.81	106.91	105.96	110.41	107.62	104.2	105.75	109.81	108.37	106.39	108.82	103.43	105.61	104.75	106.28	104.56	108.29	105.73	103.3	105.07
104.37	105.4	105.3	104.36	107.97	106.9	102.82	105.98	106.14	107.3	108.04	109.07	100.58	105.72	105.83	102.32	106.41	104.36	108.52	106.27	101.76	106.58	105.92	102.43	103.45	105.82	104.57	103.95	109.36	102.16	107.76	109.47	110.78	102.78	110.27	102.49	103.87	106.18	106.29	106.11	104.09	103.63	104.64	106.51	107.96	105.09	103.42	105.95	103.9	106.11
106.93	110.94	110.91	111.76	112.04	110.44	112.83	112.21	108.98	109.61	107.39	110.38	107.86	113.44	105.33	112.8	111.48	110.69	108.26	110.88	109.23	107.48	109.18	112.74	111.54	109.23	107.98	106.61	114.09	109.63	112.2	109.31	109.95	108	106.98	106.85	112.57	107.45	112.56	112.22	108.45	107.44	109.68	110.63	111.05	108.9	107.91	109.22	117.9	106.53
118.42	110.95	115.05	119.23	118.73	116.29	115.02	116.08	116.71	117.69	116.91	118.63	117.86	118.12	117.35	119.12	120.46	120.79	116.65	112.97	115.75	117.8	123.32	117.24	118.28	119.43	117.1	115.92	120.29	117.89	115.98	115.34	117.19	117.92	117	120.79	114.5	116.79	120.13	111.62	121.34	117.35	114.53	119.67	115.34	115.91	122.06	118.13	120.5	114.35
114.03	112.99	109.8	104.36	107.75	113.66	115.66	111.79	111.41	111.66	114.38	108.91	108.56	120.25	113.68	114.16	114.26	112.04	112.93	110.74	111.77	107.35	107.59	112.82	111.99	111.98	111.36	117.1	108.13	108.93	109.62	117.41	107.21	105.71	112.18	111.33	108.92	113.74	112.46	111.98	108.37	110.58	110.79	113.64	113.52	111.99	109.71	107.39	110.68	113.85
106.23	108.26	110.37	104.57	110.75	107.31	104.03	105.13	110.64	105.29	102.64	107.8	106.02	103.68	107.74	103.66	105.32	107.9	105.39	105.16	109.11	105.83	104.24	107.7	103.18	103.72	109.55	107.63	108.36	105.67	106.68	109.12	107.08	105.31	107.07	103.62	106.05	104.94	105.05	98.67	110.55	104.62	105.2	105.13	107.45	113.69	105.83	108.24	107.13	102.43
109.23	109.99	103.62	107.09	105.89	110.69	103.2	105.09	105.64	106.78	106.44	107.22	106.13	106.25	105.31	104.1	107.98	106.48	105.72	105.56	104.45	108.8	105.25	109.45	105.8	108.42	108.91	106.74	110.54	106.35	114.51	106.96	101.67	105.31	108.33	110.2	106.28	106.07	106.13	106.79	105.84	108.35	106.55	102.96	103.79	101.78	105.08	107.29	108.15	106.22
109.99	104.9	108.54	105.46	109	106.96	105.97	105.8	109.42	107.53	103.06	107.23	103.38	100.27	110.14	103.98	108.68	110.65	107.33	109.7	105.59	107.56	104.38	104.2	98.653	106.63	107.66	104.51	106.28	108.43	106.87	109.34	102.76	104.05	103.48	105.08	109.88	102.35	103.53	102.98	108.35	104.53	107.72	105.5	101.84	104.39	106.89	108.39	106.75	112.24
106.25	105.75	106.64	110.26	108.39	109.17	108.99	108.61	111.73	106.92	105.59	105.85	106.04	107.54	105.94	104.69	109.62	110.19	108.78	108.03	107.51	106.65	107.74	111.74	105.27	109.08	102.18	102.74	104.73	105.55	105.63	109.49	105.91	107.8	107.95	108.46	105.37	104.98	102.75	108.39	108.04	109.96	107.83	109.71	103.55	107.16	108.21	107.08	109.47	110.1
115.37	110.34	112.91	113.75	115.08	113.7	112.67	113.56	110.84	107.66	114.21	111.05	114.99	118.57	113.9	115.57	114.55	107.54	113.65	114.81	114.36	115.11	114.24	113.79	111.04	113.68	114.34	113.58	114.47	116.19	111.33	114.78	106.54	111.87	111.01	111.59	111.97	108.3	111.38	111.38	115.61	114.39	109.97	110.86	114.55	115.16	115.83	112.62	111.37	110.81
100.05	101.67	100.42	101.34	97.756	98.446	105.63	99.408	102.71	100.52	101.45	99.039	98.13	98.127	102.1	101.11	99.566	101.41	101.15	95.307	99.748	98.454	98.592	101.12	96.124	99.546	102.96	103.26	97.546	102.08	96.609	101.92	97.377	96.437	101.52	99.961	100.45	100.93	97.194	100.13	102.57	103.15	100.97	99.29	99.522	98.181	103.22	98.002	100.91	102.54
104.59	106.5	104.89	102.05	101.36	99.483	101.45	102.37	100.15	99.928	106.81	102.37	101.13	106.69	104.89	106.85	108.41	104.25	98.414	102.34	108.26	107.04	104.58	103.28	105.04	101.14	108.54	100.72	103.42	103.1	102.2	102.07	104.75	100.28	103.21	106.57	105.88	104.85	102.22	103.3	104.76	102.63	103.73	105.86	106.96	105.88	104.11	105.65	105.83	108.71
104.5	107.55	106	108.57	106	105.82	104.76	106.28	107.18	108.89	108.78	108.14	106.87	100.78	106.36	107.99	107.53	107.54	106.61	107.28	106.76	109.47	108.17	107.33	105.3	105.48	110.74	105.03	107.15	103.49	107.09	105.93	103.55	108.76	110.2	102.65	108.86	101.02	108.1	106.35	107.57	110.9	108.27	109.69	108.1	109.45	107.65	106.08	113.57	106.89
110.11	116.23	111.47	110.28	114.35	111.18	115.21	110.78	113.13	110.92	113.83	108.47	115.64	112.38	112.61	116.62	105.59	110.62	109.47	111.52	108.71	120.03	110.75	110.69	106.22	115.76	108.35	113.6	109.46	111.3	110.94	104.19	111.56	111.79	112.41	112.04	110.37	115.56	113.73	109.76	112.52	107.95	108.78	115.78	112.72	108.53	108.69	112.21	113.35	110.09
98.001	103.16	98.536	99.52	101.02	99.671	97.365	101.81	99.321	100.93	95.916	100.2	101.46	97.478	94.826	98.77	104.03	95.703	101.05	99.174	100.34	100.8	98.964	101.85	101.42	102.81	103.16	101.44	101.93	96.129	98.608	99.236	103.3	101.95	94.865	96.298	100.92	100.51	99.061	98.847	97.412	98.895	98.737	103.11	102.74	98.128	103.81	98.555	106.05	100.49
101.85	105.9	109.58	106.57	105.78	106.46	106.64	101.4	102.64	106.42	105.37	106.19	107.49	101.47	100.23	104.39	106.26	104.51	109.1	102.76	105.85	95.708	108.67	106.66	104.55	106.97	106.66	109.19	107.36	111.77	106.88	105.51	103.7	112.44	107.55	106.02	103.02	106.63	110.35	109.06	105.21	105.92	103.47	108.31	105.91	108.53	109.75	107.04	105.75	107
103.02	102.28	107.76	110.91	104.17	107.38	104.44	105.53	102.12	104.53	101.58	105.2	103.83	104.06	107.14	102.36	101.71	106.66	107.7	110.24	103.29	103.09	108.59	105.96	105.63	101.91	106.5	108.21	107.89	105.4	111.03	107.65	106.17	101.7	108.83	103.31	109.16	103.15	105.95	109.31	107.42	107.74	106.11	102.51	105.37	106.56	106.27	108.46	110.75	113.09
108.18	111.77	109.64	114.45	113.09	113.53	116.37	113.38	107.34	114.15	113.94	111.15	110.78	109.39	115.49	109.28	110.63	115.57	113.43	105.59	110.71	111.73	113.12	113.34	112.53	116.17	114.34	107.49	114.8	111.28	109.74	108.44	113.33	113.14	109.7	114.22	115.43	111.44	110.66	111.47	114.61	106.6	113.33	116.9	111.41	109.78	110.66	113.45	113.13	115.34
107.27	105.16	106.21	109.78	106.6	104.42	107.38	104.44	103.99	108.95	114.37	105.7	110.39	107.36	105.98	107.93	105.66	105.79	107.26	108.88	108.83	103.57	106.79	108.94	105.15	103.83	111.76	105.51	104.91	106.4	104.21	110.41	102.76	107.33	110.18	108.79	111.73	104.75	108.69	105.88	107.67	110.54	98.802	105.04	101.88	105.28	104.22	108.86	112.97	104.56
97.065	100.28	100.06	103.41	102.6	103.02	99.174	99.21	96.161	100.54	99.134	98.488	101.67	99.552	101.68	97.352	97.029	100.17	95.904	98.732	99.413	97.377	97.982	100.25	98.934	98.902	96.929	94.119	101	103.32	101.94	93.915	98.633	99.817	100.11	98.092	101.37	95.838	101.28	97.882	95.835	102.24	98.164	99.938	99.387	97.802	102.85	97.628	100.34	96.405
106.6	102.41	106.42	104.64	107.76	108.3	101.89	103.81	108.35	108.24	106.27	103.62	106.82	103.91	103.74	105.11	106.46	108.15	106.5	105.97	104.09	106.32	103.98	104.84	102.39	106.13	108.43	110.4	110.83	105.44	103.25	108.11	104.54	106.64	101.65	108.45	107.15	106.81	107.49	105.06	105.81	104.44	106.13	105.23	105.88	103.23	109.22	108.85	109.77	103.23
117.29	114.05	113	109.43	109.92	115.14	114.11	112.44	111.99	112.81	112.73	115.6	109.39	111.3	108.62	109.62	112.35	113.32	111.81	107.81	110.23	112.86	113.64	106.61	112.78	113.21	111.05	111.54	114.13	114.97	110.55	110.85	109.76	113.3	115.11	113.64	115.95	114.31	114.04	109.9	111.99	107.62	113.06	113.88	109.22	113.09	114.15	112.59	110.34	113.35
96.005	101.16	100.66	102.45	101.6	100.96	106.12	103.14	97.516	101.74	99.258	105.02	101.78	99.293	99.446	99.381	102.28	99.731	101.42	95.229	103.55	98.594	97.875	101.72	99.132	103.41	101.32	96.863	101.27	104.05	101.92	103.58	97.677	101.65	101.04	102.83	104.07	101.27	101.75	102.31	104.08	98.829	100.34	104.07	101.68	103.31	102.99	105	102.35	102.3
112.87	106.51	108.32	108.13	105.49	101.91	108.62	103.06	105.84	109.15	103.95	102.58	102.38	109.23	109.26	107.89	105.5	106.42	103.93	103.99	106.16	109.95	108.55	111.26	108.65	106.65	110.95	109.73	106.67	103.27	106.6	104.82	105.83	104.56	101.18	106.9	104.02	107.36	108.93	105.49	106.03	107.32	111.04	105.47	104.65	108.67	107.99	107.4	108.32	108.92
110.79	106.34	107.66	112.79	111.27	108.62	112.79	107.51	114.7	108.97	104.07	114.14	109.25	109.14	107.37	109.87	116.93	111.1	111.64	111.6	106.94	109.82	117.4	110.44	115.17	110.52	112.7	112.42	110.32	110.51	112.31	105.71	110.73	111.4	112.08	109.37	113.87	113.28	112.37	107.5	109.24	112.1	112.85	110.35	110.57	107.79	114.47	114.37	112.26	113.69
106.88	104.16	103.42	102.68	106.93	103.74	107.29	106.96	106.61	107.44	108.08	105.05	106.8	102.75	107.54	105.93	104.19	108.81	103.76	105.37	98.657	108.63	103.34	101.11	104.52	105.75	103.51	105.24	97.473	103.86	106.02	100.73	106.42	105.31	106.44	104.48	102.8	104.51	103.61	111.4	107.7	111.18	102.38	103	104.19	104.51	103.12	102.19	106.49	108.35
109.21	108.92	106.75	107.08	109.43	106.1	111.55	107.45	105.03	105.68	106.96	105.53	108.83	102.74	105.97	107.61	103.81	104.58	107.6	104.84	106.06	105.95	105.82	106.44	109.6	109.15	108.45	108.91	112.32	108.07	103.82	104.02	104.92	107.03	107.36	108.23	101.52	106.33	106.1	104.39	109.68	107.67	103.74	103.03	108.56	102.23	104.3	106.72	104.91	108.4
95.819	100.2	100.78	101.16	99.071	100.22	101.68	100.94	101.61	99.258	105.46	101.24	99.403	97.582	95.228	102.89	106.92	102.2	97.87	99.699	104.87	92.599	97.771	101.48	98.363	96.524	102.98	99.753	99.491	102.35	103.33	99.273	98.28	93.762	99.538	104.39	101.23	100.46	99.74	98.764	101.97	96.738	96.271	99.719	101.31	100.39	94.71	101.84	102.11	101.85
110	112.05	107.54	111.99	111.26	111.1	107.57	117.67	106.22	112.35	114.87	110.5	111.2	111.33	108.64	114.89	112.23	112.48	110.97	112.74	111.99	110.99	111.52	112.07	109.88	108.6	112.05	113.78	107.05	106.92	114.96	112.09	114.3	112.61	113.26	113.74	116.29	109.27	114.31	110.74	115.42	109.19	112.4	108.74	114.07	114.11	117.06	112.96	111.72	111.84
109.56	113.47	115.61	113.4	115.57	109.46	110.22	110.92	112.82	110.03	115.93	112.52	110.2	109.71	113.02	112.56	108.22	113.55	110.82	112.09	110.53	110.64	111.29	112.32	115.8	111.83	111.71	112.92	106.73	112.18	112.73	116.78	111.9	112.94	116.58	115.36	113.12	107.69	113.54	113.14	110.28	112.99	111.87	112.5	109.43	110.85	108.81	108.99	108.19	111.92
101.15	103.71	106.55	107.57	104.22	105.58	105	106.67	104.83	102.13	104.46	102.78	104.03	103.98	101.34	104.51	105.21	108.53	104.13	105.93	101.85	99.812	102.61	104.48	99.367	103.22	104.5	105.44	101.11	103.45	105.41	100.45	100.9	101.31	103.33	100.31	107.32	105.42	100.2	101.61	103.1	100.68	105.01	105.85	100.38	105.32	100.77	104.23	106.25	109.01
106.71	107.02	107.48	104.89	108.65	106.47	108.66	106.02	108.31	105.36	107.69	105.11	107.29	104.52	108.68	104.36	110.26	105.71	107.63	106.37	104.89	105.72	103.88	108.47	109.35	103.61	104.09	107.76	106.67	104.77	102.35	107.08	108.04	108.52	102.05	107.56	107.97	105.66	103.98	111.45	106.44	105.55	106.43	106.1	104.2	102.32	102.8	103.48	109.26	109.65
103.17	103.27	109.73	108.41	103.54	107.18	104.4	105.01	103.15	108.02	108.67	110.75	106.37	103.72	102.98	105.99	103.16	102.57	103.33	110.29	102.64	103.87	109.47	103.75	106.19	103.95	104.32	103.34	106.97	109.45	107.39	108.57	103.86	105.53	107.72	104.71	107.19	107.25	106.44	106.64	107.5	104.82	105.09	106.92	103.13	109.84	102.35	105.97	103.39	111.05
107.62	99.881	101.71	98.803	96.463	100.9	100.59	101.48	101.14	98.398	102.41	99.388	100.8	99.352	99.567	98.793	102.36	102.83	103.23	100.94	104.62	104.16	105.71	100.77	96.703	103.14	104.08	104.31	102.69	102.56	104.93	103.34	100.97	96.859	93.939	100.73	100.83	101.49	107.28	102.51	101.22	97.263	99.154	96.727	99.266	101.47	104.74	104.51	100.71	99.118
111.06	111.51	109.57	107.73	111.87	114.01	112.69	112.8	110.05	111.01	112.94	109.25	112.14	115.05	108.97	109.34	107.26	112.77	113.78	113.95	115.28	112.32	115.26	108.97	111.59	112.84	112.59	109.17	111.98	108.16	113.08	106.37	113.74	112.54	111.55	109.52	110.84	110.7	111.55	112.48	109.58	112.23	114.49	112.92	113.1	112.58	108.89	111.9	109.69	109.05
108.16	107.5	107.1	110.27	101.78	106.52	103.92	106.46	108.42	106.26	103.17	105.96	103.02	106.7	110.23	104.73	105.58	107.08	108.34	105.91	102.69	103.51	103.74	104.47	106.53	108	106.4	108.31	104.47	111.69	104.15	103.92	104.49	104.41	103.29	106.87	106.94	104.06	105.96	107.91	106.2	104.26	103.66	106.2	105.67	104.4	106.82	109.39	104.53	105.91
107.59	110.03	105.8	106.87	109.64	104.89	108.53	108.58	111.63	103.1	111.25	103.81	109.6	109.15	105.2	103.73	106.24	108.39	107.45	107.23	105.75	103.31	108.03	106.78	105.38	111.16	109.96	108.77	105.77	107.66	109.33	108.9	103.11	101.42	111.08	108.02	106.58	105.11	109.11	107.38	107.72	108.01	109.73	109.5	112.84	104.03	109.21	106.07	106.96	107.04
101.37	102.01	104.42	102.57	97.909	102.12	98.474	100.45	100.61	102	103.11	106.55	96.392	98.746	99.81	96.752	99.887	99.457	99.303	100.09	99.6	98.244	105.19	100.22	96.977	102.95	100.77	97.575	100.01	99.045	98.628	98.902	97.687	98.093	94.639	99.955	98.853	101.71	103.4	102.84	100.19	101.18	98.769	101.75	99.794	105.12	102.82	98.761	101.57	101.23
104.8	106.85	103.62	104.78	105.34	101.76	100.86	102.64	105.35	107.6	104.49	102.89	107.01	100.12	105.11	104.64	102.82	104.26	102.61	102.63	102.97	107.41	100.63	101.6	103.53	104.99	105.42	107.45	102.92	104.47	105.16	101.71	104.19	108.16	101.56	102.25	101.58	102.79	105.5	103.71	102.75	104.62	102.94	107.77	100.8	106.86	103.81	102.14	105.75	102.23
110.02	106.96	106.45	109.49	106.24	106.52	110.85	108.26	106.95	108.24	105.85	105.05	103.43	101.61	106.59	106.48	108.34	104.36	108.93	104.48	104.13	102.89	103.89	100.89	105.28	107.52	104.36	105.42	107.7	109.46	107.03	107.44	109.02	102.98	104.99	102.66	106.23	106.4	108.87	108.43	107.04	107.31	103.38	104.16	110.18	101.65	110.69	102.49	112.16	105.29
107.27	111.29	108.2	107.1	111.55	108.08	108.65	104.41	110.74	107.88	104.1	105.04	109.88	106.73	108.62	101.39	106.66	101.83	109.75	101.4	103.53	104.87	110.86	111.74	106.47	110.26	107.01	104.1	106.32	110.07	105.72	107.87	105.27	104.47	105.52	105.57	108.09	105.99	105.41	107.34	106.69	106.7	108.04	109.11	103.84	105	104.78	101.78	104.37	106.17
112.46	106.42	103.45	106.54	107.37	105.43	103.43	104.46	106.19	106.18	108.19	106.61	105.91	106.21	105.74	107.48	107.82	107.05	109.69	109.36	107.32	107.19	106.95	104.62	105.08	104.18	106.94	105.65	110.1	103.98	108.97	108.73	113.48	103.84	106.17	103.65	105.14	110	108.69	104.91	105.02	108.93	109.47	104.74	104.32	107.48	106.88	103.44	108.06	104.57
99.741	97.61	103.21	100.17	104.18	102.14	102.71	102.16	104.62	97.901	102.55	95.812	103.89	95.717	98.243	100.89	103.32	99.832	100.91	96.841	99.498	100.09	97.288	101.83	103.41	103.4	105.7	101.67	101.74	104.56	98.862	97.599	102.41	96.933	101.9	97.604	104.32	99.696	99.6	95.605	98.664	100.89	100.02	96.282	98.157	104.28	104.72	102.83	100.53	100.96
108.62	106.27	109.75	106.89	111.69	110.38	107.74	107.84	109.2	108.27	111.44	115.54	109.85	112.44	108.65	109.19	111.76	111.43	108.65	108.5	114.29	112.65	106.3	108.99	110.38	111.23	116.18	109.72	113.09	111.22	113.15	112.47	112.07	115.79	110.61	107.53	111.78	113.09	108.62	114.09	109.06	111.02	110.81	112.99	109.89	111.84	110.51	110.31	111.5	110.98
98.575	100.56	96.396	104.04	96.715	101.15	100.49	97.805	101	97.537	102.02	94.653	99.627	99.222	99.334	99.312	102.23	99.231	107.29	97.547	101.63	94.48	104.96	101.61	96.809	97.535	101.2	105.64	99.069	96.342	99.598	93.922	95.414	101.31	101.85	100.48	103.96	100.92	98.271	99.569	99.654	104.87	99.011	97.892	101.37	99.251	101.05	101.46	103.86	102.59
106.46	112.75	107.74	111.35	110.91	113.32	109.72	108.92	113.05	112.18	110.69	109.62	110.49	107.97	109.57	109.1	110.34	111.35	107.5	113.04	107.48	109.94	106.82	109.22	110.44	107.53	108.88	110.62	106.48	109.57	113.36	111.61	113.35	108.95	110.33	113.12	112.68	107.88	110.03	111.01	113.11	110.95	110.64	114.05	112.02	108.77	107.52	107.45	110.63	112.72
105.29	104.45	105.75	110.47	104.62	103.3	106.98	110.78	103.25	107.29	104.01	104	103.17	110.94	102.83	106.92	106.59	105.17	107.17	100.47	106.84	109.15	102.7	106.91	103.47	108.25	103.6	105.6	105.25	107.53	103.42	106.99	108.23	100.7	103.49	106.05	104.96	102.45	101.81	105.39	104.52	107.41	102.78	105.87	104.71	106.38	101.97	108.1	104.56	108.39
105.54	109.36	108.29	108.22	105.32	106.39	106.31	107.46	101.69	110.31	103.05	108.41	106.23	107.69	103.09	106.81	105.2	109.79	102.27	103.44	107.59	105.96	105.7	104.72	109.08	108.49	105.29	103.57	108.35	113.21	101.67	108.28	105.61	104.84	103.38	107.17	103.79	106.26	104.8	103.77	104.32	108.25	102.75	107.83	108.34	104.27	102.45	107.6	105.52	106.06
116.62	112.27	115.33	110.83	111.97	112.88	116.38	111.82	114.2	110.46	112.38	113.42	113.58	112.02	112.09	112.78	113.2	112.54	113.74	109.54	111.94	118.92	116.13	109.5	112.64	113.58	114.36	113.49	110.7	112.36	110.97	111.67	115.32	113.93	114.44	112.76	115.31	114.22	116.19	110.68	114.14	113.32	112.44	108.33	110.22	112.34	111.41	114.16	114.07	116.2
109.65	106.39	101.83	108.9	109.15	100.34	106.64	108.75	102.91	105.65	102.82	110.1	105.92	106.42	104.56	105.51	105.77	104.86	108.83	107.93	103.62	104.2	104.3	108.29	109.8	107.55	106.98	104.41	103.74	104.38	109.2	105.92	108.44	104.42	107.16	104.66	107.12	108.56	112.72	110.07	104.39	108.33	106.87	103.35	107.77	106.83	107.46	110.64	112.11	107.78
110.82	109.9	110.52	114.86	113.44	108.99	112.04	112.37	113.56	111.75	114.35	110.28	108.32	107.95	112.81	115.87	109.8	115.45	109.6	107.59	114.37	114.54	109.88	112.84	109.89	112.35	112.64	113.31	113.45	107.46	113.25	113.75	110.34	114.96	108.67	114.99	110.75	113.07	109.93	111.89	107.78	104.44	110.44	107.15	116.29	112.06	111.99	113.06	110.12	110.67
107.23	111.58	113.72	109.15	112.47	114.31	108.64	114.94	110.8	107.1	110.46	109.46	110.8	111.35	112.46	109.57	109.54	111.58	113.38	113.65	111.45	107.53	112.63	109.44	111.73	106.09	110.94	109.95	113.12	114.68	110.06	111.19	112.17	106.76	111.79	112.41	115	110.01	111.04	111.68	109.32	114.8	111.66	110.46	113.23	114.14	109.12	113.75	112.54	116.01
116.61	115.57	113.84	114.33	120.24	116.9	114.2	115.71	117.78	117.9	118.38	114.84	116.44	111.37	116.23	111.29	112.84	117.5	115.32	118.51	119.6	117.95	116.09	120.83	115.32	117.12	119.86	115.83	114.43	121.2	119.03	120.59	117.01	118.82	118.47	115.16	121.63	115.65	116.39	117.19	115.36	113.64	114.06	118.55	116.39	112.63	115.22	121.55	116.42	116.86
108.48	106.93	114.17	105.87	106.5	108.15	107.86	108.78	105.44	106.39	109.08	108.53	104.29	111.37	104.39	105.61	104.18	109.03	108.9	108.28	109.76	108.95	110.5	107.54	105.49	103.16	103.57	106.59	109.42	112.2	106.42	104.39	106.08	108.84	106.4	104.75	106.86	106.13	105.43	104.39	105.91	106.91	106.49	109.16	108.46	107.81	100.57	104.41	107.95	103.91
101.52	104.38	99.904	102	102.9	99.247	98.054	103.84	96.062	105.37	99.082	104.93	99.57	101.35	95.609	99.46	98.803	100.45	103.91	104.04	104.7	96.258	103.68	97.435	99.264	98.19	101.62	96.826	103.33	101.32	101.22	102.46	100.65	104.16	100.55	98.302	98.781	105.72	100.39	94.994	103.95	103.08	102.42	103.62	101.33	103.66	99.286	101.61	98.428	100.74
99.842	103.13	100.29	102.54	102.3	97.02	96.447	96.542	106.76	99.632	99.729	98.783	101.76	99.035	97.444	99.842	97.706	100.98	97.006	96.153	99.058	99.86	96.285	99.856	101.29	99.331	100.33	96.582	102.53	99.399	99.418	101.71	96.147	101.05	100.68	101.08	99.184	99.282	97.087	103.23	104.14	97.861	103.47	97.348	104.33	100.39	103.59	102.9	100.64	103.33
105.2	109.56	106.02	105.28	110.98	107.56	104.91	104.06	108.06	106.46	109.48	101.78	109.25	106.66	106.54	105.02	106.8	102.05	106	108.5	103.82	103.9	102.05	107.21	110.53	101.7	102.92	108.42	103.04	103.97	103.73	107.51	100.67	108.52	104.88	108.25	106.02	104.86	108.78	107.01	106.68	107.94	105.68	102.86	106.04	106.08	104.56	103.14	107.33	104.68
119.27	122.72	116.89	117.79	119.9	115.04	117.93	119.93	118.22	114.09	115.89	116.91	121.09	115.5	117.44	119.73	117.14	121.07	121.73	115.02	120.22	119.63	114.94	118.03	118.63	117.51	118.81	120.47	118.36	117.52	115.15	115.68	118.52	117.65	119.49	116.31	116.28	111.6	120.34	119.48	117.03	116.02	115.25	117.68	113.49	121.66	116.51	117.16	113.39	117.68
107.28	102.43	105.59	106.73	105.62	107.25	107.73	107.7	99.681	107.46	105.49	100.37	100.91	104.87	99.079	103.16	101.37	106.1	107.89	103.76	102.23	101.48	101.14	101.37	104.39	108.81	103.12	106.27	106.03	101.22	107.38	106.13	103.12	104.02	103.03	101.28	108.33	106.63	107.4	106.96	103.38	108.76	107.49	105.95	105.24	103.3	104.48	101.36	103.48	106.12
104.1	106.58	104.44	106.78	109.8	105.12	105.31	104.56	105.2	107.74	105.58	108.41	107.44	105.52	107.29	108.22	106.16	104.08	104.25	103.1	105.24	109.28	108.32	106.69	104.62	105.63	105.44	103.76	108.87	106.55	103.42	105.57	104.3	105.97	108.52	104.28	109.6	104.63	109.53	106.42	104.17	107.49	103.67	107.07	99.463	102.91	104.06	104.65	108.22	105.16
105.34	103.92	103.81	102.96	106.91	104.86	103.48	104.23	106.58	105.62	105.68	105.32	104.6	106.73	109.96	107.55	105.42	102.45	104.23	101.32	105.73	106.27	102.93	108.53	109.48	107.72	105.81	106.8	105.81	104.5	107.11	102.63	104.9	106.24	104.14	105.26	103.35	106.81	105.54	102.25	106.41	111.51	108.45	103.95	105.69	102.18	105.63	105.69	107.29	103.87
109.16	103.3	107.25	101.6	103.63	104.22	106.45	105.87	101.11	107.81	104.28	106.38	103.58	108.48	107.83	105.14	105.33	107.44	106.54	103.13	107.33	105.07	103.16	100.72	100.66	105.68	105.36	107.09	103.49	104.79	102.35	103.08	104.89	104.91	105.84	106.05	103.89	102.76	104.9	106.24	108.85	96.608	102.2	107.2	102.76	106.16	106.79	104.58	102.72	103.73
100.56	102.52	104.7	105.93	107.58	103.62	104.44	103.6	102.6	103.96	102.48	99.471	104.52	105.31	102.81	104.83	100.67	99.485	107.98	103.57	101.18	100.41	110.72	103.95	102.72	103.72	102.8	107.23	101.06	105.37	105.25	104.74	105.73	105.11	103	104.82	104.35	104.36	101.95	102.77	101.06	103.67	107.04	104.81	103.58	104.37	103.23	99.898	104.39	107.67
114.28	112.52	113.57	110.54	111.94	107.82	107.25	108.96	112.99	110.01	110.36	111.82	111.33	117.59	108.61	111.82	111.9	112.09	115.09	114.55	112.3	113.24	113.58	111.72	107.92	107.5	115.28	110.46	112.26	114.6	108.2	109.6	109.83	108.21	109.66	106.48	109.05	113.39	106.91	110.36	112.08	114.21	110.27	110.01	114.59	116.16	113.18	108.85	112.59	111.15
113.2	110.12	108.02	112.76	113.65	114.14	113.48	110.28	113.04	114.2	111.83	109.94	112.63	109.01	112.52	111.98	111.92	111.32	114.58	112.8	109.19	113.17	112.75	116.02	114.78	114.83	112.43	115.09	113.87	112.78	116.18	111.23	117.9	112.89	110.6	111.67	114.27	114.92	107.97	112.9	112.58	113.79	114.57	110.4	110.8	111.14	114.62	113.9	109.39	111.84
111.38	110.57	113.12	110.98	108.72	113.11	111.85	107.77	107.82	109.14	114.45	114.22	115.96	110.53	111.58	111.01	107.2	112.22	110.25	106.2	107.99	110.67	113.59	112.48	112.85	112.56	114.75	113.51	105.47	111.28	116.42	110.84	109.23	111.32	110.83	109.92	113.48	112.16	113.03	115.86	113.07	112.56	109.01	107.27	111.19	112.13	111.83	107.15	107.27	111.56
109.44	112.15	110.85	111.84	111.26	111.03	118.42	105.68	107.22	113.82	112.02	112.85	113.5	106.07	107.58	114.14	111.04	111.49	108.92	112.82	110.76	112.71	110.36	108.86	108.15	104.46	113.87	113.78	109.79	112.28	108.07	112.31	114.25	109.51	115.68	108.15	112.17	107.54	109.73	111.92	110.79	111.99	114.45	115.13	110.42	111.18	111.6	111.9	112.05	117.68
104.6	105.62	108.55	107.6	108.19	108.58	104.58	108.69	104.45	108.91	106.93	105.92	105.22	109.8	107.33	105.91	106.4	108.28	101.45	108.07	106.92	108.21	105.09	102.48	104.51	107.51	109.46	108.7	110.26	105.83	103.54	108.15	108.78	111.12	102.72	107.92	105.8	101.09	108.64	106.96	104.99	109.72	105.41	109.37	103.06	103.3	111.36	101.16	106.9	109.04
104.94	105.71	109.27	106.2	105.32	105.94	107.19	106.11	111.82	107.1	98.54	104.49	105.38	107.18	105.15	105.35	102.8	104.32	103.8	110.42	105.96	107.05	109.38	106.23	109.74	108.3	106.93	105.56	109.74	107.83	102.78	103.68	105.63	102.31	105.94	105.63	107.14	106.26	107.12	109.23	103.22	105.77	109.11	108.5	107.25	110.49	106.58	108.15	107.36	105.12
113.74	109.55	112.18	114.5	111.77	113.09	112.1	105.86	108.53	110.04	111.29	110.2	110	113.43	111.92	108.67	109.3	110.39	111.19	110.58	113.02	107.67	111.77	109.59	112.19	109.6	112.5	107.8	109.26	112.53	109.81	108.66	106.24	113.64	108.93	110.34	110.64	113.72	106.95	112.48	107	109.7	111.62	107.41	113.41	113.5	111.82	108.49	111.91	110.58
114.6	112.27	112.86	110.87	110.91	110.17	109.76	111.98	112.7	113.94	109.18	114.87	111.4	110.39	111.07	108.77	111.97	114.89	109.58	114.07	107.81	115.45	108.81	109.84	110.22	110.93	112.52	111.79	114.73	110.42	111.5	114.36	113.48	110.45	112.19	114.41	111.04	114.67	112.65	108.31	113.03	115.72	109.35	110.88	111.84	111.13	111.73	112.18	111.7	107.91
102.78	108.62	106.98	102.69	103.45	106	106.23	107.9	101.79	110.57	108.25	108.91	101.46	104.21	106.73	106.56	105.39	107.9	105.98	103.84	106.46	110.89	108.28	106.79	110.97	104.02	113.84	108.71	106.29	106.72	109.71	105.38	105.14	105.96	104.61	109.11	107.18	103.42	106.98	108.12	106.73	106.66	105.38	110.17	107.17	108.02	105.05	103.49	108.76	103.39
113.02	108.28	102.83	105.5	102.64	107.84	102.26	107.41	102.99	106.08	103.08	104.64	106.16	104.73	107.33	105.41	105.09	108.38	101.25	105.22	103.73	103.41	105.58	103.62	111.02	106.42	107.25	105.21	105.84	104.57	106.27	107.33	107.13	106.88	105.35	105.17	103.35	104.82	103.35	103.6	107.66	101.59	107.91	108.06	100.28	103.55	101.31	100.77	106.48	105.46
111.3	112.31	112.5	112.1	109.02	110.97	117.44	114.04	110.51	110.97	113.07	107.67	112.1	111.47	111.55	111.71	110.09	112.17	112.09	114.28	114.8	113.48	112.12	111.53	110.68	114.7	112.04	111.29	111.81	112.43	113.84	109.83	114.44	111.83	107.96	112.53	113.61	114.31	111.38	112.25	113.09	110.57	114.9	114.94	114.65	110.28	115.09	109.69	111.1	112.13
104.21	110.92	106.72	105.82	104.26	105.38	107.12	102.51	103.39	104.66	101.59	104.49	105.96	107.8	104.27	107.48	106.07	104.27	105.46	105.77	98.744	104.25	104.52	108.98	103.62	107.17	106.32	103.8	104.61	101.36	99.443	105.14	107.14	104.75	101.86	105.5	103.44	100.02	104.94	108.71	102.12	104.16	103.31	110.41	103.74	105.34	102.47	103.85	102.7	101.76
97.762	96.737	100.88	99.518	100.31	100.99	97.494	101.19	101.7	101.42	103.54	98.117	97.51	103.13	103.11	102.15	98.559	100.47	100.15	100.82	101.26	96.794	100.92	103.55	100.05	97.595	99.44	99.924	100.03	96.366	101.11	99.461	101.08	100.01	96.273	99.99	102.27	97.156	99.791	98.988	99.008	100.92	102.6	103.69	99.956	101.93	99.074	101.51	99.631	102.7
111.62	111.24	110.55	108.08	109.53	111.72	108.6	111.67	110.91	114.61	111.84	113.77	108.96	113.99	107.71	108.38	112.8	111.23	112.17	112.28	110.81	114.15	113.8	111.55	111.2	109.06	109.94	111.57	114.61	110.44	113.65	114.96	106.28	109.24	113.01	114.74	111.73	112.99	110.26	111.23	112.89	110.19	110.12	110.09	114.14	109.31	108.98	111.18	112.22	111.26
112.09	108.71	110.14	110.12	112.2	113.15	112.92	111.86	108.66	111.46	111.29	109.66	109.72	108.87	110.22	109.39	112.77	112.29	105.56	109.52	111.01	109.91	109.31	108.03	114.74	109.96	104.78	110.2	111.73	111.27	114.33	108.83	110.96	107.71	110.95	107.4	115.26	108.52	111.79	110.9	108.9	105.13	115.41	109.36	112.16	113.09	108.6	113.69	111.08	110.72
95.684	100.07	101.92	97.867	104.04	96.5	96.646	100.03	96.964	94.663	101.64	98.704	100.25	94.718	99.661	97.603	94.196	98.638	101.3	100.46	102.24	101.59	93.344	99.209	99.031	99.536	96.681	96.75	94.934	100.69	94.701	97.586	98.496	101.8	102.46	98.164	100.36	102.84	101.45	102.67	103.87	97.532	96.853	93.59	100.18	98.33	100.96	100	95.581	97.917
104.86	106.35	107.85	103.9	107.92	101.88	108.45	104.44	104.55	103.01	107.14	103.12	104.81	105.22	105.75	105.65	103	103.85	103.24	104.09	102.21	106.18	106.66	103.51	109.09	99.853	102.43	106.09	104.49	102.21	105.94	106.56	104.34	107.21	105.96	105.96	105.55	107.83	107.81	102.61	107.21	107.26	105.99	107.8	110.66	107.17	108.66	109.7	106.81	108.13
106.3	103.75	104.49	104.16	105.19	105.41	103.68	108.44	102.21	110.13	104.19	103.76	107.73	107.1	106.25	106.42	108.43	108.91	109.37	103.99	104.97	100.63	101.2	105.3	104.41	111.34	102.92	101.87	101.66	110.28	104.54	104.77	105.46	106.83	106.18	105.94	106.46	102.34	106.76	108.89	107.73	107.43	107.43	105.78	106.24	105.11	101.28	108	103.92	105.85
118.19	119.76	120.41	121.58	114.18	117.29	117.85	115.51	119.95	114.4	119.41	114.27	115.32	112.98	113.84	116.72	110.97	120.73	117.76	121.88	119.18	116.7	118.44	118.06	117.49	115.87	113.48	117.52	122.02	119.83	120.42	115.05	118.09	119.6	121.04	116.12	115.99	119.46	118.83	122.75	115.64	115.03	116.08	117.68	119.8	120.87	116.84	117.51	117.21	116.77
103.46	104.2	104.24	100.39	95.429	97.334	101.76	101.09	95.059	102.49	104.02	101.99	99.929	98.275	98.232	96.98	101.07	99.013	99.681	96.426	102.15	98.809	99.831	99.399	99.317	99.935	100.35	105.69	93.936	103.64	101.37	101.53	100.74	94.847	97.009	101.54	98.506	99.617	98.149	100.9	97.293	101.38	98.978	100.23	95.918	98.534	99.629	100.78	102.82	95.637
107.31	106.25	104.2	107.81	104.29	104.26	107.18	102.8	107.03	110.66	104.88	111.26	109.71	105.01	104.91	108.67	108.37	106.57	110.03	102.05	105.96	106.53	103.17	106.89	104.12	107.02	101.77	109.1	107.75	107.04	104.49	105.9	109.62	106.13	104.56	106.7	105.15	100.97	107.3	110.08	106.1	102.25	108.33	107.76	102.94	104.15	109.12	109.49	110.61	105.66
119.53	118.62	113.47	121.29	118.25	116.12	118.82	119.02	113.81	114.19	113.34	115.16	117.1	111.27	111.96	114.47	113.8	113.92	118.57	115.49	115.49	118.47	114.04	118.26	114.1	116.42	117.54	115.73	113.81	115.91	118.75	118.98	118.24	113.19	116.62	114.06	117.37	113.03	116.59	117.5	115.42	114.43	111.49	117.01	117.9	121.51	114.79	116.48	114.74	115.51
107.43	103.21	103.01	106.48	107.38	104.78	102.12	106.24	106.08	103.37	106.04	106.9	104.23	106.62	104.32	104.03	109.66	108.28	107.35	100.86	109.52	105.05	107.89	107.1	107.02	106.65	107.33	105.43	110.11	110.84	108.06	106.51	108.46	103.75	105.08	107.6	109.08	107.32	106.14	106.9	108.81	102.24	104.84	104.35	105.9	111.23	106.82	103.66	106.14	106.97
115.18	108.74	116.77	111.91	112.9	113.17	114.94	115.81	109.66	110.75	111.86	108.97	114.69	110.31	115.45	113.59	113.77	112.98	111.09	115.45	112.05	110.82	113.14	116.79	114.79	109.94	115.29	114.9	109.61	116.54	111.76	114.4	110.93	116.18	114.53	111.71	113.96	114.13	112.64	113.73	115.01	111.5	112.2	112.81	110.58	110.56	113.61	113.2	115.3	110.93
97.673	104.99	102.2	98.111	97.673	103.18	100.34	99.438	101.7	99.392	104.02	104.22	99.929	101.22	96.801	100.03	102.38	99.937	100.99	101.34	99.833	105.22	96.852	96.235	99.124	104.63	102.98	102.03	101.29	100.01	102.61	104.22	103.29	100.3	100.44	100.38	101.01	97.75	98.589	99.009	98.315	100.12	101.78	104.63	99.354	102.11	99.405	100.76	100.64	98.117
112.46	106.88	108.96	109.02	110.94	109.13	106.62	106.73	115.07	112.24	110.69	106.73	112.83	112.34	104.63	109.08	109.35	106.16	112.27	111.11	111.97	114.06	111.33	107.96	108.36	105.61	109.32	111.6	110.22	111.28	112.82	113.08	111.78	108.63	110.13	113.01	111.01	112.81	107.39	109.59	112.22	110.26	114.79	108.79	107.59	112.01	110.66	108.79	110.84	112.27
105.35	99.79	101.81	107.65	102.61	107.31	103.66	107.21	111.2	101.99	106.69	108.66	108.37	108.62	105.78	105.95	109.42	106.18	104.39	105.51	107.74	102.19	107.72	108.65	106.98	103.78	107.22	100.82	102.96	106.39	103.29	102.43	104.68	103.71	108.71	104.59	107.03	104.46	101.84	107.46	108.76	105.1	104.63	106.41	107.56	109.72	105.47	104.18	102.5	104.64
102.44	103.72	108.23	106.13	106.33	103.33	104.28	104.61	106.16	110.03	103.31	106.7	103.07	102.86	108.95	105.96	110.46	105.63	99.659	105.15	106.77	107.84	106.45	106.81	104.71	102.91	106.84	104.83	105.58	106.59	101.61	103.13	106.2	107.73	103.9	103.35	105.77	106.27	102.89	103.42	105.13	101.58	102.81	101.7	104.49	105.98	110.38	107.81	107.15	106.16
108.29	108.91	112.2	110.05	111.61	113.7	110.97	111.31	113.06	114.51	109.84	109.94	107.99	109.35	108.22	109.36	113.83	108.53	108.44	110.64	114.68	109.43	103.97	110.42	110.79	112.73	111.13	110.19	107.35	112.4	115.48	108.61	112.15	112.46	108.72	115.75	114.75	105.28	112.7	111.64	113.1	106.59	110.37	109.85	115.54	115.62	111.36	112.82	114.78	110.93
104.19	105.44	104.85	106.95	101.96	102.74	103.13	103.53	108.19	104.52	106.66	106.19	104.87	105.51	109.11	103.99	104.55	107.65	104.17	109.45	105.29	108.54	104.29	109.99	106.3	105.05	110.8	105.22	102.44	103.6	107.44	104.25	108.89	107.43	107.52	107.16	104.43	105.21	103.56	107.83	105.49	105.29	104.87	106.03	105.74	107.57	106.86	106.4	109.2	106.88
106.48	107.07	105.97	107.23	105.89	105.49	106.24	104.15	106.98	108.56	108.15	105.57	107.63	102.48	103.82	110.41	104.16	107.7	106.23	103.32	106.06	104.98	107.56	112.69	103.72	106.45	108.07	103.86	105.77	105.32	103.4	108.7	106.08	105.17	111.28	111.03	103.1	107.49	108.36	112.78	105.93	107.16	111.16	104.27	106.31	105.24	109.32	108.1	103.35	107.51
103.31	106.01	105.81	104.16	112.59	109	104.88	104.4	104.49	107.79	106.32	105.47	105.04	106.88	104.45	106.95	106.21	104.94	103.37	107.6	104.95	104.94	105.2	103.43	105.62	106.83	102.81	106.75	107.82	111.03	106.3	106.49	104.48	104.8	104.16	106.31	101.91	107.72	108.86	105.4	99.911	105.54	105.78	107.52	108.05	108.07	107.13	105.2	100.14	106.57
102.18	103.97	109.28	106.3	105.88	103.14	107.08	107.23	108.15	106.81	109.74	105.83	107.48	107.05	109.6	108.19	108.71	102.17	107.39	104.09	103.5	107.22	101.4	105.75	105.94	105.26	110.07	105.34	104.32	105.64	106.42	104.78	102.14	109.7	106.85	106.38	104.85	105.53	107.4	107.87	101.92	109.71	107.19	107.55	105.4	108.32	102.15	100.84	104.89	108.47
108.47	106.94	110.41	105.16	111.21	103.33	107.9	106.79	109.84	105.03	106.55	104.97	105.27	105.27	104.06	104.87	107.4	113.89	105.03	106.5	103.85	102.58	109.35	108.89	108.49	102.12	111.47	105.1	105.25	105.71	105.68	106.03	106.1	103.16	107.29	104.05	107.18	109.56	103.91	107.93	102.4	107.09	106.75	104.59	107.65	104.83	103.45	103.15	105.93	103.09
110.96	111.1	112.74	116.66	112.44	111.94	114.41	112.45	113.89	111.06	109.22	112.96	115.3	109.25	112.73	109.31	110.16	110.56	108.79	112.29	111.89	112.36	110.98	108.92	109.94	110.66	117.33	110.67	113.37	113.06	107.29	113.07	108.54	110.62	113.48	112.64	114.83	111.9	108.41	111.77	113.84	111.07	109.23	112.18	109.43	112.05	109.86	112.47	108.99	114.49
115.63	115.76	119.1	120.02	116.26	118.1	117.54	120.16	110.58	116.49	119.75	120.47	118.14	112.83	121.04	116.19	118.09	121.08	114.5	119.05	122.17	115.22	119.63	118.62	121.25	118.31	117.34	118.78	118.65	118.36	118.82	115.7	116.72	117.39	116.77	115.77	121.76	117.95	114.44	114.65	116.36	116.87	117.13	112.33	117.5	113.99	116.5	118.92	115.87	118.13
106.5	110.94	106.65	105.27	104.68	111.09	105.15	110.55	101.34	108.45	106.65	104.69	104.53	108.68	102.17	105.65	106.21	104.02	105.44	103.78	107.33	108.08	103.08	99.89	108.01	107.45	103.18	107.16	104.69	109.42	100.44	107.62	101.62	104.19	102.86	106.16	109.34	106.74	110.35	105.88	108.34	107.89	112.04	106.18	109.51	107.47	104.1	107.18	105.16	107.78
105.37	104.36	104.66	107.78	108.14	107.75	106.31	100.87	104.48	109.92	109.48	105.28	111.23	100.35	100.86	109.42	106.64	108.61	104.36	108.25	104.73	106.36	100.2	102.69	104.4	106.5	109.6	103.7	102.44	107.02	107.07	106.82	106.38	103.2	109.46	107.71	108.86	105.54	108.44	108.96	108.71	108.59	105.97	105.18	106.09	102.31	107.78	106.08	105.23	101.53
106.11	106.24	106.73	105.79	105.11	109.21	108.88	111.06	107.11	106.33	101.42	104.22	106.29	110.41	108.78	105.44	104.08	106.75	107.25	105.73	106.27	105.03	104.44	109.58	108.09	107.18	107.07	108.58	111.02	107.81	108.35	111.27	108.44	106.9	105.93	107.48	107.48	106.52	103.7	108.35	105.68	106.55	106.85	105.44	112.73	105.04	108.03	109.19	106.15	101.04
105.18	104.38	106.97	105.59	106.49	103.82	106.62	107.05	105.79	108.89	106.19	108.67	106.35	111.59	104.21	105.46	108.38	104.59	107.02	105.46	107.13	109.85	104.44	108.3	104.79	110.38	108.1	105.6	110.07	107.4	108.67	104.9	108.93	104.33	106.64	102.99	104.38	110.3	108.84	103.06	108.25	106.99	107.1	107.31	101.76	109.95	104.55	105.32	109.66	107.92
108.87	110.67	107.13	105.94	102.31	106.69	103.17	104.89	106.27	103.71	109.25	102.83	102.79	103.55	104.23	108.23	104.74	109.73	105.25	106.58	107.39	103.19	107.86	102.75	109.94	104.99	113.24	103.84	104.19	103.23	107.01	106.31	106.44	110.13	109.91	99.397	105.2	106.06	107.23	107.16	107.62	106.06	105.34	108.58	104.22	104.61	104.26	108.16	105.95	100.59
109.84	110.22	106.07	113.23	112.47	108.65	110.34	108.6	112.64	108.17	113.76	109.2	106.53	110.43	109.28	107.94	111.45	108.07	110.87	109.82	111.79	108.77	103.65	107.85	109.17	114.26	110.67	111.26	110.61	113.43	110.44	107.32	114.23	118.41	109.65	111.84	107.48	110.55	109.91	112.23	111.96	108.14	114.61	109.08	109.09	115.23	110.41	108.42	111.76	114.17
105.19	104.22	109.18	107.59	101.62	104.92	105.35	107.29	104.06	107.16	102.71	107.52	104.89	106.02	105.34	103.92	109.3	106.69	105.94	102.28	106.5	107.63	104.7	104	108.23	108.84	106.72	105.85	108.33	104.42	103.27	104.37	105.75	106.54	106.83	107.83	106.99	107.2	103.91	108.62	109.06	106.59	107.62	108.43	105.85	104.13	106.26	108.43	105.14	104.68
95.558	101.48	100.02	94.692	97.627	95.59	101.84	100.49	98.979	101.88	97.557	99.063	104.27	96.898	95.692	100.42	97.337	96.714	97.507	101.88	98.569	98.393	99.107	97.681	102.91	98.747	99.275	101.25	98.355	103.51	101.09	102.22	100.62	102.26	99.625	99.573	98.269	98.598	99.003	94.958	98.954	98.565	100.03	97.527	99.422	100.13	98.908	101.21	102.24	96.614
113.04	112.99	112.97	115.68	113.19	115.06	112.08	110.5	113.1	110.91	112.28	116.07	117.89	112.32	110.24	108.12	114.14	112.04	109.35	110.16	113.88	111.82	111.68	113.25	113.78	111.92	114.1	112.83	112.62	115.27	113.93	110.12	108.46	112.44	110.71	112.65	118.1	111.74	111.54	110.46	112.86	114.93	114.1	113.51	113.94	107.72	113.3	117.92	110.73	116.69
103.79	107.12	102.74	103.33	100.61	106.86	105.02	107.04	103.97	106.6	103.66	105.66	106.78	101.91	105.84	102.94	105.39	104.37	104.1	103.96	102.52	101.96	102.01	103.67	106.81	102.3	105.53	102.61	104.03	103.23	104.53	104.08	106.02	105.17	101.53	103.94	107.8	106.27	103.86	106.01	104.81	102.69	104.72	103.18	102.49	100.26	107.31	103.96	102.61	104.41
107.05	106.46	107.85	105.29	111.21	104.91	103.35	104.57	100.86	103.23	107.23	101.2	105.67	108.58	109.06	106.89	105.27	102.06	109.18	99.362	109.24	102.49	102.91	101.4	106.62	101.36	114.73	105.15	105.55	108.52	102.1	106.41	105.42	107.83	104.3	104.11	108.34	108.86	100.51	104.62	107.5	105.54	104.49	102.57	99.868	101.54	104.65	101.27	107.69	107.87
112.66	113.51	108.61	115.51	110.92	110.2	112.14	108.82	113.19	107.67	112.09	109.07	107.2	109.14	113.08	112.46	110.91	114.47	114.81	113.67	112.13	111.83	114.83	108.18	111.74	109.16	112.95	112.19	118.57	107.9	113.08	112.81	109.61	113.45	103.94	111.15	109.72	109.49	115.88	107.53	112.21	108.65	111.86	114.58	117.16	108.77	110.37	114.03	109.47	110.86
102.61	103.1	103.45	101.84	99.491	100.74	101.33	101.14	103.52	99.221	96.854	97.516	100.59	101.63	106.11	104.04	99.635	104.65	106.3	104.82	98.078	102.5	101.17	101.59	100.73	99.881	97.669	104.6	100.43	103.37	101.37	99.647	99.455	96.759	102.97	100.44	103.33	104.58	100.83	103.02	98.033	104.68	101.16	100.16	100.9	103.27	100.02	100.21	98.063	103.2
117.92	111.35	113.34	111.92	110.95	112.63	107.31	115.55	109.31	110.38	114.3	113.39	111.23	111.38	109.64	113.13	108.85	115.56	113.85	112.11	115.89	109.03	113.14	113.47	106.11	113.22	112.56	111	112.85	113.69	112.18	109.76	114.4	112.04	103.93	108.56	111.13	113.38	108.37	110.95	115.75	108.02	111.71	115.64	109.49	112.2	118.61	111.36	107.74	111.85
106.56	104.19	106.66	101.74	104.12	103.84	102.35	104	106.24	104.54	103.49	100.31	103.11	97.806	105.82	101.75	107.37	104.08	105.54	104.88	99.593	103.36	104.35	102.77	107.75	105.55	106.08	108.75	106.19	105.5	105.11	101.76	106.3	107.12	103.84	108.33	108.76	104.46	102.35	104.34	103.66	107.86	105.64	106.25	102.56	107.76	107.76	106.05	101.18	109.43
113.38	110.7	113.2	109.47	113.39	109.41	112.15	111.2	111.91	112.57	107.81	112.39	110.19	112.72	112.9	112.78	112.74	110.84	110.15	109.84	108.84	108.2	109.98	111.75	110.27	109.9	112.27	108.41	109.42	110.56	110.34	108.5	109.05	114.97	109.63	109.27	114.4	110.93	112.77	113.11	109.96	111.63	110.4	108.64	113	112.97	111.79	108.35	110.53	110.35
110.52	114.67	111.23	112.18	113.51	116.56	109.09	111.06	111.68	108.01	111.25	112.67	110.48	112.05	110.82	110.37	112.72	114.07	115.36	115.31	113.33	107.4	113.26	117.5	111.26	110.6	111.71	110.15	112.13	113.89	113.95	113.32	114.78	113.12	110.57	113.53	112.62	110.3	113.5	107.21	113.23	112.61	107.76	109.69	117.31	113.33	113.39	109.09	111.21	106.12
108.8	108.55	106.43	107.99	105.04	105.74	108.22	105.89	103.44	105.11	108.27	105.75	108.96	105.26	107.22	108.76	108.75	102.02	107.57	108.08	106.77	106.88	105.64	108.69	103.45	107.75	106.12	102.51	108.01	105.85	104.49	105.6	104.25	105.21	107.86	107.59	103.39	106.4	102.19	105.51	106.96	104.98	103.79	110.96	102.65	108.46	100.66	110.22	110.66	107.85
107.87	114.13	110.82	110.15	109.28	108.08	114.6	110.09	109.25	112.55	109.35	112.87	115.95	109.99	111.74	112.45	110.68	113.11	116.09	111.72	115.67	109.27	111.27	114.7	113.15	114.36	113.54	118.17	114.32	115.13	114.56	116.44	112.82	114.97	111.17	114.3	112.85	110.73	112.46	112.01	108.71	115.5	114.15	114.24	110.62	113.67	112.89	115.43	114.24	110.57
104.9	109.42	110.2	109.98	108.31	115.27	109.66	109.35	109.59	111.65	112.7	109.65	113.93	115.55	105.34	108.38	106.96	104.55	111.19	106.16	111.29	108.13	107.87	111.35	111.7	111.59	109.01	108.63	112.53	113.82	109.74	111.41	111.29	114.68	110.89	107.51	112.34	114.32	115.45	115.07	115.58	111.99	111.5	109.33	112.86	113.6	117.96	107.3	110.79	113.66
99.773	95.444	103.03	102.54	96.625	102.05	100.74	97.939	102.63	103.23	99.14	99.63	101.4	98.013	98.048	101.52	104.33	102.02	99.647	104.17	99.549	98.11	102.08	98.498	94.476	103.2	99.629	102.95	106.76	103.4	97.738	100.58	99.604	103.72	98.445	102.66	101.08	99.774	101.66	99.716	102.28	97.073	103.39	99.718	100.5	102.34	99.884	97.083	96.918	101.5
109.07	103.35	106.54	107.9	109.13	111.15	108.22	105.5	104.03	104.28	104.84	108.1	104.13	107.54	109.52	104.49	104.61	103.51	107.4	104	103.51	106.62	105.39	106.52	111.45	106.01	105.44	101.72	107.51	104.28	108.01	105.43	101.89	103.39	105.86	98.753	101.02	109.07	103.97	105.12	108.54	105.06	105.54	101.57	104.89	104.18	105.42	104.6	105.44	109.31
105.81	107.74	107.32	104.05	104.75	104.07	104.26	104.1	103.64	103.49	103.11	103.69	104.6	109.08	99.881	103.55	99.542	108.39	109.23	103.14	104.34	99.48	105.91	103.44	104.79	104.15	103.9	103.19	102.33	104.64	107.18	100.6	102.67	104.34	100.54	102.1	106	104.02	102.65	104.42	104.39	103.89	105.82	101.68	106.71	101.7	103.09	99.982	105.09	101.48
113.98	111.6	109.36	116.55	110.29	112.43	112.05	109.41	110.4	107.67	110.32	112.16	112.66	110.27	111.1	115.6	112.1	109.96	114.94	112.84	110.33	110.83	116.72	112.96	107.28	112.4	111.27	108.88	112.34	115.61	115.47	111.65	109.89	110.94	112.52	113.4	114.79	116.34	115.2	112.52	111.36	116.2	113.42	112.62	114.54	111.38	112.56	108.79	113.85	111.68
107.49	109.02	110.04	111.18	106.77	108.55	108.31	110.81	110.89	113.71	108.53	108.73	111.91	107.82	112.04	113.76	107.93	111.56	109.95	112.26	110.45	109.79	110.85	112.03	107.82	114.92	112.44	107.97	112.68	111.04	114.59	106.62	112.89	113.44	108.58	108.97	112.94	111.65	111.66	109.88	114.68	112.13	108.45	113.32	112.18	115.18	113.35	115.64	112.67	110.4
99.579	98.158	104.5	101.56	98.206	100.28	97.898	101.89	98.1	99.346	97.852	98.021	102.43	98.766	103.37	101.24	101.51	101.36	98.708	97.517	101.45	98.351	100.68	101.94	95.855	100.06	104.49	99.894	103.19	95.894	99.926	98.478	104.21	98.706	100.57	97.695	102.52	100.66	101.96	99.189	99.781	95.685	97.843	102.96	103.36	99.066	102.79	97.745	98.57	102.18
109.83	111.61	113.27	108.06	110.38	109.79	106.91	109.94	111.76	109.47	111.56	108.74	110.94	109.38	112.75	112.96	111.67	109.1	109.12	110.42	112.62	109.81	108.97	113.08	110.23	113.17	112.98	115.49	113.89	110.68	113.86	115.75	110.12	112.69	114.44	112.58	113.15	113.74	112.24	110.12	116.01	113.91	110.25	112.45	106.51	110.41	109.24	111.45	109.38	114.57
103.52	101.78	103.24	103.68	103.79	104.36	105.69	103.36	103.78	103.38	105.07	110.65	104.34	99.614	104.92	102	106.02	103.93	104.97	104.36	101.66	103.57	103.49	98.906	106.08	105.05	108.33	105.39	104.86	105.45	105.42	105.67	100.44	101.32	106	103.82	102.33	99.197	99.905	102.07	109.18	101.59	104.76	103.94	106.26	111.37	100.52	105.82	98.953	101.61
102.26	101.85	102.13	101.46	99.606	98.919	100.75	99.414	100.56	103.62	106.15	103.44	100.51	102.98	99.04	99.77	98.725	98.841	99.923	100.18	99.008	100.03	100.44	99.395	96.529	101.96	97.158	99.486	103.65	98.24	98.962	97.713	102.28	102.11	97.78	102.12	102.16	103.36	99.135	102.65	100.43	99.048	100.29	106.29	103.29	101.27	102.23	100.65	102.11	96.968
103.52	104.86	106.7	104.81	105.8	107.97	102.84	106.71	106.18	103.99	105.46	104.73	103.63	102.68	100.94	106.86	109.13	108.84	104.52	102.91	104.49	103.35	105.56	107.12	105.87	105.67	103.5	107.14	106.16	103.5	106.7	105	100.37	104.68	102.92	99.722	104.78	105.07	106.9	108.23	106.68	100.88	106.1	104.08	105.27	102.19	103.23	104.1	103.76	107.99
102.1	108.08	105.22	103.45	108.1	102.87	112.9	105.29	106.78	102.62	106.02	106.35	102.88	105.39	100.54	101.2	103.48	103.08	101.11	104.75	104.02	108.11	97.97	110.44	105.35	106.04	105.46	104.49	102.38	104.7	106	107.88	108.46	104.31	107.35	105.37	106.74	108.53	103.28	113.4	102.91	107.69	103.59	112.5	107.55	103.82	107.39	105.3	103.09	105.11
110.55	107.06	103.15	108.08	106.92	107.34	103.83	104.64	109.07	105.72	106.65	109.76	107.5	105.03	102.84	105.99	105.08	108.37	104	103.15	104.87	108.41	106.72	106.49	108.6	105.48	105.8	107.54	102.28	106.72	106.69	109.59	106.09	104.32	104.22	103.59	106.47	108.81	107.93	107.5	102.4	110.12	105.69	107.44	106.44	106.28	109.15	105.14	107.87	109.91
107.36	105.31	105.3	108.72	104.39	104.68	104.37	107	104.44	106.54	105.7	108.84	107.62	106.72	107.42	109.35	108.55	104.53	109.28	103.35	107.81	108.74	104.98	109.02	104.46	107.39	107.34	106.95	106.57	107.4	106.02	108.39	102.47	109.36	105.47	106.52	104.1	100.65	107.35	109.06	103.46	108.73	108.62	105.15	109.43	101.18	103.68	108.2	104.72	108.04
110.28	113.52	110.8	112.9	111.16	111.21	112.64	111.9	110.29	109.06	117.3	113.05	113.27	111.24	111.74	109.94	110.23	108.32	114.83	114.78	112.74	111.47	110.09	112.5	111.47	116.88	110.48	108.76	110.29	108.94	112.83	112.36	109.27	107.08	111.64	108.93	110.05	113.58	114.4	106.82	113.3	111.61	115.39	110.51	112.44	111.41	114.83	108.7	111.81	110.79
101.55	98.137	101.37	99.222	102.67	99.613	97.462	99.362	101.21	99.55	102.16	100.4	97.852	97.491	104.27	97.591	105.97	103.93	100.35	96.247	102.09	101.38	99.104	102.84	96.671	94.819	101.14	104.65	100.96	101.36	102.33	99.696	98.678	102.41	99.15	100.57	100.7	100.02	98.983	103.78	96.33	102.05	105.49	101.75	94.589	95.869	97.136	95.641	98.761	100.4
118.42	118.24	116.54	116.47	118.93	119.07	118.44	114.15	119.99	118.45	119.13	117.94	117.65	118.03	120.03	115.21	116.5	116.3	121.25	116.42	118.5	120.09	118.65	115.93	114.48	119.66	116.89	116.12	114.46	114.99	120.19	121.9	117.22	110.88	112.09	115.54	120.38	116.79	120.69	122.65	119.09	115.11	118.81	116.4	117.98	116.99	113.05	116.19	116.83	119.26
108.45	109.49	111.9	115.85	111.58	106.45	113.2	108.38	115.1	111.8	109.38	111.13	111.22	107.61	109.86	106.94	112.38	111.93	111.88	108.79	113.05	113.65	106.52	109.74	107.49	110.31	110.82	112.36	112.69	110.97	111.86	115.3	112.58	109.9	111.7	110.4	110.05	109.27	109.38	113.12	114.04	108.44	112.21	114.1	110.39	113.39	108.79	113.5	111.55	108.55
110.43	110.04	114.88	109.77	112.19	107.25	110.93	115.34	113.93	114.22	108.33	105.55	108.47	112.56	106.35	111.4	111.35	114.91	108.72	113.94	109.54	111.05	112.23	114.62	111.18	110.54	113.29	109.4	116.6	111.84	112.08	115.24	111.35	116.43	113.62	114.29	113.87	111.16	110.68	111.03	111.88	108.04	110.34	110.03	110.55	112.81	111.19	114.81	113.11	115.85
104.93	106.08	106.89	107.36	105.03	101.12	102.39	104.59	108.44	104.05	104.13	107.55	104.23	103.65	104.91	103.69	105	103.4	110.53	106.44	98.255	102.27	109.38	106.89	102.11	104.03	104	102.85	102.4	106.45	107.44	108.47	103.1	105.56	106.4	105.89	108.66	107.21	97.806	109.69	106.06	104.5	108.92	108.08	106.6	99.184	103	101.49	106.35	102.78
101.48	97.08	103.58	99.176	95.632	98.861	99.754	99.766	95.76	102.09	101.12	100.88	100.27	102.17	94.457	100.43	98.157	102.97	99.16	99.12	93.498	99.742	97.956	99.854	99.594	99.219	100.69	98.199	97.191	100.06	100.56	105.33	99.229	96.061	97.49	100.27	100.8	97.09	101.93	100.11	99.141	102.51	103.03	98.106	101.63	95.387	97.112	100.56	100.87	99.963
101.96	100.82	96.199	104.03	100.79	96.273	98.351	98.312	100.95	101.73	102.91	97.754	97.369	97.937	101.97	98.175	102.79	99.629	103.05	98.178	95.917	101.04	99.725	101.44	102.63	100.97	99.359	102.83	99.946	100.63	102.97	102.9	100.82	100.04	96.951	99.649	100.66	98.628	97.852	99.322	98.899	100.23	100.12	99.336	99.717	100.99	98.742	103.97	96.785	99.309
105.97	104.6	104.27	101.82	105.47	105.6	109.53	100.31	105.62	110.88	105.84	104.18	99.925	104.82	105.26	102.45	103.03	103.26	106.44	102.44	104.5	106.67	102.26	105.85	103.74	108.91	102.49	106.43	103.74	101.15	104.41	109.29	105.23	101.73	102.64	99.843	100.74	102.35	104.76	104.51	102.04	106.56	102.58	99.372	105.02	102.96	101.95	104.76	104.09	102.68
98.931	101.44	98.633	97.347	103.4	98.822	95.554	98.598	101.08	98.691	102.43	97.02	100.84	94.106	100.02	98.082	98.353	99.904	102	103.18	98.192	99.528	98.229	97.906	102.61	98.098	100.43	96.723	101.25	95.923	102.97	98.635	97.808	99.93	99.851	98.06	102.76	102.77	97.052	98.881	100.2	96.663	98.282	100.5	100.77	100.88	99.831	100.39	99.03	97.179
104.57	103.54	102.75	102.04	101.52	108.32	105.21	104.7	101.77	108.65	104.24	101.52	103.5	103.61	106.59	101.57	99.492	108.4	102.5	103.05	103.54	105.21	106.33	105.13	102.36	105.42	107.51	100.48	102.93	104.92	100.79	107.12	105.98	100.74	105.73	105.46	102.87	100.34	106.25	107.92	104.12	103.49	110.94	101.35	104.66	106.24	104.33	106.39	105.25	105.01
101.82	101.46	105.07	101.77	98.32	106.23	108.27	104.63	99.934	103.73	103.3	100.81	101.39	100.81	105.61	105.63	105.43	99.201	100.3	101.23	102.91	103.91	105.89	102.91	101.84	106.88	104.72	107.52	104.5	104.1	104.32	112.89	104.08	107.56	106.62	100.87	106.32	101.54	106.35	105.22	104.66	100.47	105.41	104.16	103.89	107.22	103.6	104.56	104.58	98.944
105.57	107.69	107.87	99.624	106.76	106.88	103.05	100.9	102.68	107.88	108.89	106.57	104.38	98.731	108.91	104.14	104.59	105.47	102.59	107.12	104.79	106.06	107.24	105.45	104.35	104.62	106.47	106.31	103.71	104.38	107.6	99.685	108.09	104.1	108.64	106.17	106.55	105.91	103.06	102.4	104.02	106.32	105	105.1	105.15	102.81	104.11	106.85	105.73	100.42
98.999	101.09	101.06	109.17	106.14	108.12	109.08	105.37	104.58	104.82	110.72	103.69	111.11	103.05	111.06	108.27	106.15	104.8	107.07	107.18	110.73	106.36	104.81	106.25	103.84	103.95	105.65	107.27	107.56	101.92	105.86	105.01	108.12	109.44	109.75	110.52	101.71	106.05	102.86	107.34	108.72	105.46	111.15	109.19	105.78	109.03	105.03	106.6	105.15	105.44
104.25	104.63	109.04	102.62	105.71	107.67	104.99	106.19	106.24	110.61	106.73	104.2	101.32	107.28	108.73	108.67	107.08	108.49	103.25	104.6	103.76	104.43	106.69	104.4	104.74	109.65	107.23	105.45	103.72	110.63	102.31	106.88	110.87	103.77	104.29	107.46	104.46	102.23	103.27	102.68	107.74	105.55	109	105.64	108.57	108.27	109.66	106.89	104.48	108.42
104.3	108.53	102.08	107.2	104.37	104.64	104.25	108.53	105.56	101.43	111.36	107.09	104.2	103	108.47	102.25	107.72	102.22	107.41	104.62	98.984	103.64	101.72	104.99	103.37	98.932	106.29	104.01	107.15	106.86	105.68	101.65	105.69	104.8	107.48	101.1	104.29	108.22	104.91	102.29	107.54	109.09	107.77	105.69	102.87	107.27	108.63	106.83	104.44	104.6
107.99	110.31	109.69	110.65	105.11	110.73	104.18	108.19	111.66	113.96	105.02	105.77	109.84	112.38	109.93	103.99	106.34	104.75	107.81	105.18	109	107.38	107.56	109.38	106.64	110.08	108.45	106.38	108.39	110.95	110.28	107.91	105.14	105.42	102.9	105.94	103.43	105.61	110.03	104.98	107.17	109.81	101.92	103.18	105.02	109.1	108.36	109.03	105.56	109.78
97.284	96.592	94.808	99.813	102.32	97.33	99.273	95.887	98.153	102.61	99.447	98.44	96.556	100.71	96.239	95.882	102.26	102.25	97.777	95.539	100.92	99.376	103.7	99.402	102.33	96.753	93.849	96.873	96.844	95.93	104.5	101.61	101.41	99.966	101.26	100.77	100.56	101.32	100.31	96.821	97.194	102.74	100.53	97.044	101.31	101.85	104.24	101.78	103.25	99.638
108.85	112.38	113.65	111.19	111.51	110.88	113.23	109.53	111.11	116.3	112.45	110.15	110.42	111.35	114.95	116.61	112.85	110.45	110.93	112.66	109.39	110.43	107.83	108.01	108.72	111.42	110.4	112.05	110.59	111.9	111.08	113.22	116.11	109.75	112.81	114.93	111.13	109.99	117.34	104.15	117.26	114.79	109.19	114.66	110.97	113.38	113.3	112.08	110.21	111.63
106.9	106.04	102.23	104.37	102.86	102.16	108.03	106.02	101.93	100.86	106.6	104.1	99.942	102.7	104.55	100.04	106.5	102.86	101.81	105.86	104.76	104.79	105.34	106.09	103.72	104.14	103.65	102.59	102.93	106.64	109.74	102.24	104.55	102.93	104.13	104.63	105.54	102.82	102.51	104.5	105.84	101.44	104.11	102.58	107.43	109.71	106.56	103.05	102.69	103.26
107.04	106.46	107.44	104.42	107.66	98.473	106.68	102.81	102.1	104.56	107.09	105.83	107.35	105.29	106.52	108.23	105.25	105.01	104.33	110.34	104.13	110.63	101.6	116.29	103.1	108	104.34	104.62	103.41	107.68	108.77	104.78	108.94	108.55	109.74	106.8	107.18	104.27	103.74	100.51	105.32	105.85	105.34	105.17	106.12	106.8	107.23	110.23	105.99	101.44
111.03	115.07	115.45	109.81	112.33	111.57	114.45	113.58	113.36	112.66	113.32	113.15	116.19	112.32	113.11	110.12	112.65	109.64	114.29	110.09	110.32	114.11	109.56	109.93	113.73	108.56	112.86	109.01	109.77	112.05	118	114.15	112.2	112.33	107.84	107.5	111.16	112.95	110.08	113.29	109.16	109.98	114.6	108.73	110.04	110.97	110.04	111.75	108.24	114.45
109.26	108.83	107.91	109.9	110.29	109.19	113.4	107.2	110.2	110.54	110.69	111.41	106.98	109.77	113.19	110.2	115.37	108.7	113.04	113.42	107.83	114.19	107.81	114.76	109.59	110.05	110.52	107.4	109.85	107.89	106.35	112.16	111.55	111.94	108.37	111.67	105.61	110.82	105.98	112.08	111.39	108.76	106.66	107.12	107.09	109.34	109.05	113.79	109.5	110.36
110.19	114.03	110.17	109.74	110.84	115.6	109.82	114.77	111.87	107.45	114.75	114.25	113.03	111.92	111.11	111.02	113.17	113.98	110.2	113.91	113.15	110.57	112.3	113.59	112.2	112.05	113.83	114.95	111.26	110.17	111.93	112.22	111.02	114.53	109.23	113.83	115.51	115.35	110.44	113.09	111.86	115.56	110.51	114.61	116.98	110.87	112.48	116.85	116.95	113.87
108.88	106.65	102.1	107.72	107.95	110.76	107.39	109.02	108.22	105.09	101.95	100.17	103.27	105.3	109.88	101.93	106.24	102.02	107.52	105.83	105.21	103.72	110.31	103.54	104.08	99.293	104.95	108.24	105.77	104.15	104.69	107.93	107.38	103.22	106.7	106.77	103.77	107.03	106.32	103.39	106.03	108.02	104.03	102.34	108.53	107.63	103.52	101.89	109.39	109.31
109.52	108.74	111.12	113.87	107.49	112.6	114.55	110.39	108.27	108.83	110.32	115.94	112.29	113.56	114.35	113.6	114.95	108.99	108.26	113.67	114.38	109.51	111.69	105.75	112.61	110.88	110.97	109.3	109.8	109.97	115.79	109.73	110.71	106.1	107.76	112.99	109.76	111.33	114.23	109.13	114.92	113.18	112.09	113.79	110.67	107.14	112.87	108.91	111.33	112.42
105.77	110.31	108.76	104.52	102.63	107.61	103.8	109.62	100.6	105.02	107.22	102.79	103.97	102.82	109.48	106.54	107.02	103.39	108.39	105.01	107.09	104.81	105.61	108.29	106.32	104.39	104.38	105.19	102.24	106.66	109.93	108.54	100.91	106.68	108.82	105.59	107.43	105.85	103.8	106.71	104.01	107.89	111.96	105.23	109.66	102.3	102.27	106.18	108.89	105.24
106.49	105.46	105.55	102.79	104.86	107.96	103.74	106.36	103.45	105.76	104.16	107.39	107.39	102.53	100.97	105.14	101	102.35	102.86	108.08	104.58	105.27	108.54	100.91	104.03	106.91	101	102.89	103.66	105.93	104.15	103.46	109.75	104.95	106.63	105.72	101.46	107.06	101.34	108.96	103.67	104.4	104.35	105.92	106.19	103.64	104.37	102.85	102.22	102.29
107.04	103.2	107.08	100.18	103.44	105.28	108.07	104.08	106.28	106.19	102.93	105.57	106.72	107.23	104.41	104.36	107.5	104.9	106.83	102.45	102.73	109.73	110.86	106.3	105.78	106.87	102.9	106.93	106.17	104.7	104.78	103.43	108.31	107.99	106.37	101.67	104.49	103.35	109.18	105.96	107.15	107.89	102.71	101.44	105.77	100.2	106.37	109.21	104.07	102.43
106.15	104.25	105.94	106.46	105.63	99.818	106.55	107.83	105.05	106.25	104.18	109.24	102.88	103.11	105.1	105.57	103.09	103	107.27	106.06	103.87	104.34	105.83	103	103.26	104.47	105.27	104.04	103.22	106.68	107.7	111.27	103.85	105.15	107.82	104.83	107.35	112.18	107.01	107.58	104.11	104.37	105.86	106.82	102.01	102.6	109.35	103.69	105.08	107.28
113.61	116.23	113.51	109.17	111.18	108.9	110.83	112.29	112.48	109.57	114.3	116.78	113.69	107.89	109.5	114.38	112.3	112.52	107.65	110.72	112.65	113.48	114.65	111.94	114.45	110.43	109.83	108.03	113.45	113.26	108.47	112.93	107.87	114.84	112.6	108.88	111.31	112.72	108.47	113.75	109.4	110.81	111.79	108.18	112.08	107.28	118.56	111.5	109.55	113.59
106.98	101.94	104.8	103.23	109.14	104.18	108.06	103.32	105.25	107.01	106.5	100.7	104.08	105.82	104.46	105.36	104.62	103.75	104.59	109.59	109.17	104.63	102.21	102.54	103.53	103.26	103.23	102.05	105.35	102.3	103.43	102.95	103.83	108.93	107.82	102.45	102.77	104.73	106.02	104.16	102.79	108.18	102.95	107.76	106.61	106.01	100.52	101.42	104.41	105.93
101.24	107.51	107.86	103.97	110.87	105.97	107.06	108.39	105.8	108.54	107.66	108.2	104.02	106.75	104.49	106.78	109.77	105.24	109.64	109.92	110.29	105.6	102.68	106.2	111.43	107.45	109.43	108.55	109.95	107.38	108.05	107.71	108.8	110.36	109.69	105	103.17	109.69	107.57	107.52	103.47	105.18	103.63	107.72	104.89	105.07	105.88	108.74	108.12	108.41
97.526	98.973	101.73	98.929	103.02	97.334	95.516	104.36	97.004	103.97	99.613	100.29	103.9	98.828	99.43	104.01	101.7	96.908	99.473	102.03	98.976	99.708	101.18	100.26	98.658	100.04	99.965	103.12	98.221	102.56	103.6	98.618	101.66	100.84	100.08	103.28	101.89	95.234	101.21	105.76	101.17	97.916	92.044	98.29	99.997	102.86	102.42	95.16	100.67	101.84
112.97	110.09	111.61	102.85	112.38	110.47	107.73	110.98	110.63	104.21	109.05	111.21	114.92	111.18	109.51	108.18	104.78	110.04	107.77	107.42	109.38	108.37	112.46	109.7	111.81	110.07	107.46	107.54	107.78	106.09	112.29	111.84	104.13	105.6	114.88	110.29	110.16	107.21	108.8	108.22	109.52	108.38	116.04	107.59	112.82	108.14	106.67	108.59	111.46	110.76
109.05	103.74	107.34	106.09	105.32	109.54	107.3	105.2	107.31	110.71	110.8	106.36	104.33	105.2	102.44	105.51	103.33	108.65	108.64	109.29	107.54	105.49	105.83	105.58	107.83	107.61	110.39	109.78	106.83	107.29	104.04	106.09	107.6	104.59	111.18	103.24	102.02	107.22	106.28	103.71	107.51	107.41	101.56	109.15	107.35	108.03	106.56	106.83	108.51	104.46
106.33	108.44	108.12	103.53	100.63	105.24	105.56	105.14	103.87	103.75	109.3	105.96	106.67	101.8	102.63	106.93	105.64	104.17	104.38	104.71	105.11	101.03	107.86	100.13	104.43	103.43	108.61	110.28	100.45	108.36	108.6	104.99	106.44	103.29	105.38	103.57	105.12	104.14	111.82	107.83	107.28	102.47	104.43	100.14	106.65	99.851	106.97	103.01	104.46	109.09
104.54	108.43	101.05	103.77	106.41	109.48	105.8	107.31	100.69	105.41	101.21	111.37	112	108.29	107.13	103.17	108.02	110.67	107.65	105.84	106.65	108.97	101.78	106.1	103.12	104.91	104.19	106.29	103.52	101.99	106.95	107.56	108.37	106.92	107.27	103.41	106.53	104.62	109.08	102.57	107.25	105.64	108.21	105.64	106.61	104.95	110.24	108.34	111.89	107.36
106.27	104.48	104.51	108.48	104.56	107.13	105.98	101.7	109.88	104.51	102.22	104.45	107.1	107.3	108.1	107.97	104.06	109.84	107.54	105.45	104.29	112.13	105.58	104.68	107.71	104.33	104.1	106.79	110.27	104.91	104.36	104.64	106.26	101.27	106.24	107.91	103.95	106.12	103.58	105.88	102.14	108.94	103.66	104.68	105.32	108.24	109.84	105.12	106.16	108.15
105.66	103.23	102.79	104.45	103.4	106.52	108.87	104.58	105.84	104.28	106.75	105.76	109.63	103.45	109.03	106.51	99.665	104.02	109.26	104.86	105.9	105.94	101.77	109.29	110.45	109.63	105.83	109.67	107.42	104.45	103.56	99.993	106.57	105.1	106.44	105.57	106.96	106.67	110.33	104.93	106.94	105.57	100.57	101.75	106.25	104.32	101.91	103.81	109.27	111.08
111.83	115.65	113.14	114.23	109	113.3	110.38	114.28	112.27	117.85	107.49	112.39	112.28	112.49	114.53	115.26	111.88	113.93	109.34	116.57	110.02	114.29	112.07	113.27	107.97	111.49	111.51	107.13	105.92	113.01	112.44	114.84	113.09	117.68	115.23	112.77	108.1	114.13	110.3	110.51	116.54	114.15	116.09	113.74	113.92	110.86	112.03	114.22	111.41	112.05
104.24	105.5	105.91	103.91	107.24	106.83	104.23	103.91	107.72	105.63	104.94	106.79	103.76	104.45	104.77	107.65	102	99.487	103.96	103.79	108.58	106.84	103.55	106.68	104.16	105.97	107.45	106.72	108.23	106.2	108.08	107.32	107.85	107.69	102.4	107.09	108.73	105.71	107.97	106.14	109.23	104.95	105.41	103.11	101.87	105.11	102.48	105.57	104.05	106.51
111.44	109.91	105.72	110.66	111.1	110.75	106.66	108.28	111.38	108.5	111.07	109.79	109.07	108.39	108.64	108.06	112.42	112.81	112.75	107.86	112.37	111.25	109.82	108.21	107.86	109.7	111.06	112.27	108.47	107.28	109.22	105.64	107.69	110.14	106.76	110.63	113.42	109.35	110.96	106.87	110.21	107.19	107.9	110.32	111.19	110.27	108.67	115.08	107.73	105.49
102.73	104.88	104.59	108.99	103.26	103.64	107.52	100.89	107.27	98.266	102.81	105.39	102.09	105.26	103.87	109.32	105.52	101.29	111.71	101.79	107.19	105.64	101.25	102.61	108.42	103.28	103.63	100.43	104.05	104.73	107.95	107.58	104.55	105.07	105.36	106.4	109.17	103.94	109.7	106.87	101.84	104.3	106.4	104.52	101.71	105.66	101.27	103.23	106	106.43
106.49	113.45	108.17	112.77	109.6	110.93	105	112.4	111	111.83	116.53	109.84	111.57	112.43	112.9	109.9	109.39	111.41	111.74	111.42	112.59	113.29	115.81	114.53	117.45	111.92	115.77	110.98	105.12	110.88	111.96	115.73	109	109.87	109.87	112.71	112.14	109.18	112.51	114.06	109.54	111.54	114.71	111.54	109.3	109.48	110.91	110.81	111.73	114.61
100.8	97.684	101.68	97.462	101.14	98.113	101.38	99.814	100.02	103.53	99.834	96.881	99.603	101.3	100.19	102.01	102.06	98.243	102.57	102.9	102.38	102.83	102.78	100.88	98.448	104.01	101.85	95.872	100.12	101.62	98.645	98.245	96.868	101.76	95.244	99.804	103.82	103.62	96.121	102.34	99.226	100.71	101.09	94.643	98.784	102.73	99.032	102.15	104.03	97.417
106.95	102.4	107.23	106.85	105.89	108.36	103.51	105.35	104.74	104.26	107.57	104.83	109.61	107.09	105.07	104.68	106.77	103.82	106.37	107.48	103.36	108.79	107.63	105.06	108.02	106.71	107.98	110.67	109.06	104.92	105.49	104.25	106.75	104.64	105.2	103.27	109.09	108.77	105.66	106.62	103.1	109.09	108.85	102.82	105.19	107.53	107.04	104.82	102.38	103.72
104.91	108.52	104.53	105.18	107.63	102.86	108.63	104.36	103.51	106.01	104.03	107.17	105.63	105.79	109.15	105.56	105.2	103.86	99.252	109.05	103.34	100.83	107.02	101.86	112.04	103.49	105.94	106.98	109.75	103.38	107.93	103.5	100.59	105.05	109.43	105.24	104.42	102.89	104.35	105.39	106.79	102.19	105.64	104.38	102.02	108.15	103.42	101.09	104.42	105.21
110.88	115.04	108.7	110.62	113.36	109.42	111.76	104.62	107.65	105.79	112.17	109.26	110.96	109.35	108.44	111.1	109.46	111.69	110.33	109.9	112.28	110.96	108.83	109.45	111.09	110.68	108.23	104.63	110.97	107.29	108.23	104.8	110.84	112.86	108.33	110.83	111.21	114.69	109.41	109.67	110.87	107.04	112.95	106.83	108.92	112.23	107.55	109.73	105.79	111
110.16	111.72	111.77	112.04	112.03	108.97	110.1	110.07	111.47	112.46	113.44	109.09	114.1	108.03	110.65	115.3	111.42	111.53	111.69	107.97	112.71	113.41	114	113.48	112.82	110.46	109.42	112.08	112.42	112.39	110.13	110.24	110.97	112.52	112.31	111.24	113.95	108.87	109.58	113.87	111.18	110.8	110.39	113.97	113.68	108.3	110.54	114.46	116.1	111.05
112.28	109.4	115.19	105.05	112.73	106.76	110.94	114.2	104.63	105.32	114.66	113.09	110.72	112	112.06	110.94	108.14	113.88	110.62	111.45	108.31	105.45	103.99	109.25	107.09	110.38	113.73	111.03	108.32	107.96	108.9	107.28	108.19	114.89	107.7	109.65	110.41	112.46	111.6	114.54	103.94	110.65	112.09	108.74	107.96	108.66	115.52	112.13	113.58	111.97
115.85	108.61	111.75	107.97	110.76	114.65	112.44	108.48	109.82	112.74	113.12	110.32	112.69	116.81	114.27	111.04	111.78	108.81	115.5	109.31	115.93	113.25	113.09	110.47	113.55	110.22	110.26	111.1	109.56	113.56	110.26	112.52	108.99	113.45	110.64	113.08	109.32	116.53	110.75	114.75	117.01	110.84	106.83	107.28	112.99	109.03	113.62	112.25	111.56	115.83
104.19	106.92	105.17	105.82	103.03	101.66	108.32	101.71	106.36	104.65	104.65	104.49	104.28	105.89	102.64	103.57	106.46	107.84	106.71	106.6	103.62	103.35	103.28	103.36	103.52	106.03	102.87	102.06	102.01	102.36	102.67	106.59	107.63	102.37	101.99	107.63	107.9	108.71	106.15	102.98	103.41	104.52	104.78	101.86	107.14	105.55	100.79	102.94	109.71	107.67
105.05	102.65	101.24	106.98	108.85	107.07	103.97	106.45	103.29	104.45	106.69	108.15	111.22	104.92	103.62	100.68	105.6	110.22	103.66	105.54	101.27	102.01	108.39	99.893	104.45	102.08	95.809	106.41	103.8	104.72	106.67	103.96	104.63	108.84	108.09	107.37	105.51	104.44	102.76	105.24	103.22	108.57	99.181	105.51	99.834	106.81	106.72	107.11	99.87	101.09
101.49	103.35	104.03	103.98	107.9	101.15	100.98	102.87	103.41	102	102.49	104.32	103.32	104.24	102.8	100.52	106	104.39	106.76	102.78	105.62	105.32	107.27	101.24	98.894	102.77	106.55	104.82	106.05	103.2	102.73	106.26	107.73	108.22	104.34	98.644	101.11	100.5	103.08	108.59	103.91	106.64	104.54	105.35	104.52	104.83	109.23	108.25	104.73	103.57
107.98	114.45	106.58	116.76	117.46	116.23	113.98	108.84	114.1	113.44	109.57	107.74	112.75	108.26	118.6	113.57	113.13	114.83	110.11	116.21	109.18	113.62	109.62	116.46	115.53	115.99	113.59	113.64	114.8	112.68	105.52	113.76	111.89	114.34	112.29	112.49	110.68	111.59	116.48	110.58	113.93	111.29	114.37	109.76	112.73	111.68	112.85	108.3	114.9	112.3
103.06	105.16	104.15	104.19	103.93	105.87	105.77	103.66	101.75	104.22	104.38	102.37	102.57	107.77	106.48	102.42	103.95	106.72	102.44	104.02	103.43	105.71	110.99	104.47	102.45	101.6	104.21	107.83	105.34	103.03	108.33	106.75	107.89	105.22	107.39	101.71	99.122	106.63	108.76	106.28	107.86	105.32	104.16	108.07	100.12	103.36	104.63	103.34	106.96	100.39
99.213	100.1	96.687	101.87	102.99	99.507	98.855	105.07	99.546	91.93	99.963	100.75	102.31	106.45	97.899	99.792	101.9	100.3	99.946	104.84	99.344	102.13	101.07	101.69	100.32	101.34	100.18	101.26	105.24	99.958	98.979	95.347	101.45	105.38	106.95	100.18	93.705	101.89	105.24	103.24	101.28	104.19	100.49	101.69	102.54	97.053	96.65	100.87	97.6	101.3
103.14	99.286	106.59	109.28	105.93	104.32	104.39	107.54	104.14	108.23	100.22	107.82	108.48	106.57	109.84	109.76	105.73	102.76	103.61	105.12	106.53	104.5	106.53	103.9	104.37	107.68	105.49	104.25	109.84	103.99	109.38	103.97	106.11	103.12	104.59	102.77	107.26	102.06	103.97	105.39	109.68	110.58	111.65	107.93	103.73	101.71	107.94	105.84	107.29	108.16
95.765	96.599	99.278	100.81	98.283	97.755	97.045	100.58	99.818	100.03	98.371	96.633	101.84	97.605	98.466	102.22	101.25	100.6	95.657	104.79	97.521	102.62	99.47	101.54	98.386	103.64	101.68	96.609	99.278	97.406	102.7	99.372	101.66	95.681	100.39	98.847	100.97	97.526	100.96	98.22	96.976	101.76	97.513	100.95	95.571	103.28	101.51	106.92	99.129	105.54
117.1	123.48	115.86	118.18	114.4	119.2	116.91	112.52	116.54	115.7	112.45	114.41	115.77	120.09	119.62	117.74	115.78	111.19	117.69	122.35	118.8	117.23	120.32	114.18	116.21	117.27	123.03	117.93	123.56	118.39	119.7	115.15	117.09	116.94	116.26	120.04	120.68	117.05	123.66	117.89	118.47	116.78	118.8	116.65	118.09	122.65	117.26	119.72	115.1	118.16
110.23	108.24	109.06	112.57	108.46	109.89	109.94	110.21	111.22	111.86	106.81	109.82	111.8	108.41	116.32	110.47	114.52	109.07	109.39	108.74	110.88	110.37	107.4	111.22	115.03	110.96	106.98	108.82	109.3	108.96	112.07	107.48	111.58	109.95	112.64	113.31	111.61	106.42	112.4	110.66	108.95	110.77	110.44	111.56	107.41	113.59	110.67	109.5	112.25	112.34
107.35	106.39	105.4	103.62	106.2	110.76	101.42	105.72	108.27	110.69	104.5	104.67	101.16	106.24	104.1	104.08	105.07	109.33	102.69	106.87	105.09	100.12	105.55	106.98	103.62	101.97	107.84	105.46	104.31	103.78	105.34	110.4	104.11	103.5	109.53	106.67	102.37	105.82	107.06	104.97	108.04	102.69	105.74	105.29	104.96	105.46	105.48	104.11	104.84	104.78
102.92	105.48	106.2	108.42	105.48	100.86	105.22	107.15	107.17	108.85	107.95	103.19	105.87	108.7	108.89	104.82	104.82	107.35	109.6	106.89	103.19	107	105.51	108.05	108.48	109.25	105.47	102.48	109.17	101.35	103.12	105.24	99.778	105.39	110.51	107.24	106.11	108.81	106.95	105.84	103.99	109.17	100.58	104.83	107.2	106.61	106.22	106.24	103.94	105.76
111.55	109.41	110.88	112.38	115.12	109.97	112.2	109.53	109.46	107.81	106.48	110.2	104.75	109.04	112.37	108.62	112.9	110.36	108.74	110.04	112.49	111.83	108.96	115.78	113.06	109.9	111.38	113.13	111.75	110.28	113.12	112.77	109.68	109.56	109.7	110.8	109.08	108.62	108.76	113.81	115.99	114.13	108.37	110.28	111.43	115.9	113.46	110.19	111.02	114.74
105.42	100.91	103.56	104.83	105.14	101.91	98.231	101.18	101.71	101.35	96.782	102.1	100.84	100.88	95.753	99.825	98.586	103.31	98.836	99.252	100.83	104.64	102.66	103.68	101.21	107.2	100.74	99.804	100.79	102.84	101.84	100.91	100.87	106.04	97.486	103.23	100.14	102.99	97.16	102.19	104.03	103.39	101.58	101.93	104.03	98.258	99.521	102.99	100.99	95.61
108.13	114.38	110.09	106.37	112.89	112.81	108.47	113.05	112.33	110.24	105.21	114.3	112.54	109.91	115.41	108.73	113.26	110.97	108.47	117.2	113.51	112.71	110.53	113.97	112.2	113.83	111.13	107.9	108.93	112.27	113.49	113.8	108.09	112.26	110.63	109.3	116.52	112.9	112.1	114.87	110.5	114.12	109.9	111.34	109.57	111.85	112.04	114.36	110.77	112.02
113.52	115.12	116.81	115.08	114.3	117.34	116.31	117.84	118.73	113.24	115.19	115.44	115.35	115.36	121.11	115.31	113.51	118.98	114.34	115.11	115.08	118.26	121.3	117.55	117.41	114.51	115.95	118.06	115.95	117.19	112.55	113.79	118.34	116.07	118.45	114.88	119.8	119.75	118.33	121.16	115.63	117.09	116.31	116.34	114.45	116.37	115.7	111.75	112.5	112.92
106.35	107.99	103.08	104.24	102.33	106.46	108.89	102.61	107.25	105.08	102.24	102.87	104.47	105.26	106.95	105.79	105.02	102.95	102.7	106.22	104.67	104.49	102	108.75	106.12	103.07	107.43	106.53	105.03	105.14	107.93	107.05	102.24	105.54	104.83	102.94	103.37	104.79	106.25	106.43	107.78	107.83	104.37	108.93	106.25	105.32	104.99	106.7	101.59	105.88
101.61	100.11	99.958	99.822	99.733	98.057	99.29	103.46	99.403	98.846	100.11	103.33	99.365	100.1	97.801	101.07	101.59	95.65	99.418	98.15	100.16	94.348	100.05	100.74	100.27	97.908	97.927	96.534	97.356	104.59	101.83	94.602	102.18	98.39	100.44	102.47	98.532	103.08	95.529	97.323	104.24	100.57	98.41	100.32	97.855	96.695	98.211	97.297	99.093	97.844
103.15	106.68	103.83	101.74	106.41	109.34	105.83	107.94	112.23	100.73	105.93	109.06	104.63	104.27	107.98	106.17	107.98	104.85	107.04	100.54	105.16	109.41	108.84	107.99	106.87	107.84	106.95	106.58	103.51	107.75	110.94	107.48	108.66	104.17	105.83	107.48	104.33	104.79	110.56	107.48	106.29	106.7	107.52	106.16	106.45	109.38	106.25	107.02	103.98	102.12
107.39	107.79	108.79	110.37	104.25	110.46	103.9	109.52	107.27	101.8	108.84	105.37	110.41	101.95	108.05	106.09	104.63	108.78	104.68	99.891	108.17	106.83	102.14	109.34	100.07	102.95	113.91	106.74	102.48	103.98	112.69	107.15	104.08	104.61	106.28	105.72	106.84	107.32	101.49	107.05	108.73	103.43	105.42	105.73	104.81	102.49	104.89	104.31	108.19	103.35
109.59	109.12	114.66	113.32	113.68	110.97	107.85	114.71	112.37	112.16	118.79	114.27	116.38	110.71	116.85	110.71	110.95	111.93	114.5	117.28	111.39	111.52	111.2	110.05	109.17	111.34	110.68	114.14	108.36	113.56	112.03	115.06	112.13	108.91	110.18	112.19	114.36	110.83	118.63	110.84	112.78	116.19	115.14	116.4	109.15	111.88	110.04	115.78	113.07	111.81
108.83	108.57	106.28	109	112.11	105.82	107.2	104.78	106.89	109.75	104.09	107.39	105.33	105.15	110.26	104.41	104.25	105.93	105.34	107.79	105.6	108.31	103.99	106.66	110.95	102.9	104.46	108.93	108.5	104.98	106.92	108.68	105.05	107.77	104.47	108.49	108.06	107.56	107.91	105.3	110.28	107.62	104.13	103.58	106.45	105.16	107.85	107.98	103.46	107.63
112.57	105.26	113.87	116.27	111.79	107.55	112.69	113.11	111.12	109.73	110.23	109.65	111.34	108.47	113.47	114.11	112.45	111.52	114.97	111.26	113.09	112.02	111.41	112.16	108.79	109.68	117.44	116.65	108.58	113.41	110.66	109.7	109.97	116.49	113.4	109.89	111.62	111.26	110.23	107.26	111.39	114.33	114.2	112.68	115.57	109.06	116.7	114.16	110.68	110.77
108.83	107.89	106.92	104.52	103.12	106.65	107.12	106.45	104.88	101.81	103.38	105.73	107.07	102.11	109.76	108.65	105.18	104.31	106.53	108.44	99.418	105.51	102.77	105.49	107.87	104.93	101.84	103.94	107.27	108.3	110.16	103.73	105.85	103.41	105.46	106.87	106.48	104.43	101.81	104.18	107.31	109.5	111.33	104.74	106.07	110.02	107.97	109.35	112.57	109.1
102.41	105.9	108.06	102.18	101.52	105.59	104.45	105.73	105.65	106.83	108.63	106.24	107.98	109.63	103.14	103.12	103.42	106.93	105.69	103.08	104.12	106.65	106.14	105.18	104.42	106.87	104.44	101.7	99.52	107.85	108.48	107.68	106.33	105.55	102.82	104.67	101.94	107.94	106.06	104.91	106.56	108.43	102.32	105.16	106.96	108.74	102.61	104.02	106.79	103.62
107.08	108.25	104.79	112.22	107.56	100.29	103.46	105.67	108.32	109.97	107.08	104.17	107.43	109.03	111.58	105.84	105.47	106.24	102.42	105.84	102.82	103.07	103.92	106.82	104.49	113.23	106.92	103.48	106.35	105.76	104.97	106	103.54	103.79	102.77	101.75	104.3	105.91	104.05	109.38	110.24	104.36	107.19	105.82	114.28	110.88	105.84	104.82	102.03	104.87
112.49	108.81	110.43	109.55	112.15	120.16	110.76	112.16	118.44	112.95	114.46	110.24	111.7	116.44	106.88	111.14	114.16	114.15	114.55	113.99	113.71	115.91	109.22	113.13	111.23	112.17	113	111.42	110.47	116.66	113.41	110.73	108.64	115.3	104.37	111.56	110.45	113.63	110.3	110.05	109.06	117.3	111.18	112.82	110.25	109.26	111.45	114.67	111.15	109.27
106.81	103.86	112.39	106.82	104.67	108.53	106.36	104.98	108.45	106.23	110.8	102.12	107.94	107.61	104.01	105.03	103.17	102.29	106.23	106.11	106.05	107.51	103.6	107.28	103.45	104.81	108.62	101.83	105.12	106.71	106.16	104.58	108.82	104.41	106.57	105.09	104.34	109.64	107.96	109.01	106.13	104.64	105.02	109.05	104.44	107.04	103.09	106.94	106.27	102.74
102.8	104.27	101.64	104.71	104.9	104.82	105.28	109.08	100.56	106.75	102.39	106.69	108.56	106.42	105.93	104.42	106.83	108.89	102.87	105.82	105.64	103.62	108.85	102.45	100.96	103.26	105.78	103.34	106.14	106.03	106.56	103.03	100.51	105.77	101.51	100.93	107.32	104.65	103.04	105.07	102.42	107.27	105.38	110.06	107	104.07	105.54	104.6	104.39	105.37
100.8	108.67	105.31	104.1	101.62	103.14	102.93	102.59	100.9	105.04	105.41	104.1	102.24	100.81	107.52	103.04	107.13	102.1	103.99	105.33	106.13	104.1	100.48	102.08	103.87	106.6	103.42	105.01	99.295	106.02	100.84	105.57	104	107.84	106.08	105.57	104.51	104.35	103.33	102.08	109.02	104.29	105.41	103.37	101.41	104.18	100.08	100.51	105.55	104.25
112.7	115.13	114.95	115.42	114.87	109.86	108.17	106.97	115.51	111.28	113.75	114.38	110.78	110.11	112.78	110.65	108.79	111.25	111.27	115.35	111.35	112.26	108.26	108.78	114.29	110.8	113.65	109.27	111.03	113.22	112.01	115.71	111.94	111.49	112.74	114.4	111.82	118.26	112.66	111.32	110.61	111.52	109.65	111.73	115.76	107.01	115.44	112.44	110.16	112.88
106.11	107.23	100.24	108.91	108.52	103.21	103.78	104.82	106.9	108.01	102.63	107.64	108.92	104.06	106.58	107.53	108.22	104.66	99.678	105.14	101.63	103.56	105.77	104.94	105.71	105.05	107.02	102.37	105.84	104.54	104.85	107.92	103.38	105.11	101.38	104.6	104.31	101.64	102.34	105.14	104.76	100.49	106.69	104.32	103.79	105.7	102.41	106.09	105.75	108.3
105.58	106.86	104.5	104.85	106.85	103.45	106.83	105.17	104.83	108.68	105.26	107.69	105.94	107.2	105.41	107.96	103.6	106.22	107.73	108.18	110.88	105.98	106.09	105.84	103.11	108.49	103.95	108.28	100.89	107.47	107.39	107.63	110.38	102.55	103	105.52	109.19	104.61	107.8	110.37	103.41	105.1	101.5	113.55	110.35	109.93	109.13	106.95	102.85	107.23
105.31	113.62	112.46	110.32	113.3	109.37	112.18	112.6	110.86	112.05	112.76	112.66	109.28	113.55	115.14	109.37	110.36	114.05	109.75	105.77	114.65	114.24	112.18	116.24	115.84	114.26	111.22	112.51	109.56	110.57	111.82	111.65	107.29	113.42	113.5	108.76	112.86	112.15	111.37	113.68	112.17	112.52	115.61	112.45	111.3	113.66	111.19	111.34	111.11	113.61
107.66	103.44	102.97	106.08	106.5	108.04	108.66	105	102.03	107.74	101.47	105.96	103.71	102.02	106.75	105.69	103.7	105.13	108.65	103.45	104.86	102.57	107.02	104.72	105.7	107.53	101.65	104.32	103.91	107.18	105.17	103.15	105.06	102.59	104.12	103.99	104.64	103.86	100.69	101.83	107.48	100.71	101.96	106.93	101.36	105.33	105.63	104.09	102.2	101.45
112.95	115.07	115.91	114.41	113.33	112.35	114.61	108.61	112.41	117.44	112.19	112.31	113.12	111.1	112.25	117.16	112.56	112.05	109.92	115.73	111.5	106.78	113.14	109.98	108.98	110.68	112.8	116.8	110.95	116.19	112.4	115.03	114.96	113.12	111.98	113.28	106.17	111.32	112.75	111.86	114.67	109.9	112.1	111.87	116.8	110.05	115.32	110.86	111.46	109.47
113.69	108.41	104.25	117.71	112.68	109.08	114.1	108.24	111.13	111.85	111.09	107.73	111.15	109.48	108.48	111.31	110.2	111.08	110.47	112.2	114.93	106.59	109.61	114.21	109.27	113.84	113.02	112.97	108.83	110.77	109.26	113.34	113.61	108.76	116.2	111.76	111.23	111.54	110.41	111.33	111.66	106.99	109.84	111.98	112.24	113.94	109.36	110.12	107.81	112.38
103.26	98.699	98.387	102.49	95.703	102.01	102.16	103.26	100.64	99.755	102.17	96.622	99.389	100.66	100.32	97.042	98.413	101.47	99.983	99.208	96.127	97.483	99.841	100.68	98.534	105.17	95.461	99.82	106.38	98.068	99.752	95.206	98.576	100.41	99.273	102.12	99.06	104.21	100.49	104.47	100.2	98.982	96.372	98.272	96.778	100.2	96.857	98.279	104.49	103.32
108.93	107.77	113.72	110.57	112.14	115.58	114.68	108.88	112.76	110.97	110.42	109.22	109.99	111.43	109.93	111.12	115.61	110.17	108.79	110.13	112.13	110.94	111.42	112.52	112.7	113.01	109.94	107.98	116.21	113.56	112.72	111.54	114.77	110.27	108.38	110	112.11	113.04	115.12	115.03	108.11	115.77	107.09	115.11	113.27	108.89	110.03	108.67	117.98	111.71
114.44	112	112.88	111.29	110.75	109.45	116.5	109.44	114.25	114.64	111.4	112.35	110.47	112.23	111.21	110.59	110	108.78	105.5	111.64	109.54	116.72	110.25	108.76	114.43	117.82	108.57	112.81	118.04	109.08	111.34	109.03	115.02	110.49	115.78	118.39	110.64	111.75	110.92	108.25	111.07	108.88	112.69	110.07	111.23	111.46	112.52	110.95	111.23	112.5
104.25	107.41	108.23	109.04	103.7	103.88	105.2	104.72	107.79	102.65	109.86	104.19	108.91	104.88	108.26	105.41	105.62	106.3	105.85	106.23	106	104.39	105.75	107.09	104.55	104.82	111.9	105	106.98	102.7	104.51	108.63	105.99	107.65	104.55	106.37	104.05	106.18	103.68	102.33	112.08	100.59	106.65	103.39	103.11	105.97	105.61	104.77	102.71	105.75
113.23	111.9	108.7	111.26	113.28	113.95	115.05	113.95	110.69	115.66	112.58	118.78	111.7	114	111.41	110.89	115.92	111.28	117.12	115.17	113.81	111.27	113.42	112.29	113.04	112.75	109.8	116.52	112.17	111.01	111.76	109.39	113.38	111.61	110.27	109.28	115.48	108.74	114.56	110.72	109.67	117.58	112.83	117.51	108.48	108.96	110.4	108.85	109.83	114.2
116.87	117.81	120.65	115.11	119.64	112.1	119.57	117.44	117.97	118.5	119.02	117.27	117.08	113	121.61	115.32	116.98	114.27	118.32	117.94	117.83	113.04	118.32	117.99	113.5	117.3	118.27	116.04	117.54	115.15	112.21	117.47	118.06	120.06	115.37	114.39	114.3	118.04	114.79	120.41	119.48	114.94	115.3	117.29	117.07	117.11	117.52	116.81	119.19	117.61
105.93	105.78	108.58	106.46	110.2	111.45	104.73	109.12	104.09	106.87	107.6	106.77	104.86	103.88	103.32	105.78	107.46	107.27	101.57	99.218	101.18	103.29	108.08	103.41	107.43	103.27	105.17	103.73	101.49	104.01	111.82	106.2	104.59	111.68	105.01	109.09	108	105.28	102.78	104.37	105.64	103.88	104.21	104.54	104.03	106.75	105.79	104.35	109.85	104.56
101.53	106.85	103.03	104.08	109.7	103.96	104.41	104.13	106.56	108.01	104.36	105.11	110.91	110.15	105.07	102.23	105.05	102.83	108.04	107.9	104.41	102.49	108.99	102.58	106.4	106.14	110.23	105.81	107.47	107.54	100.02	106.24	102.53	104.26	103.23	103.18	102.19	108.32	102.56	108.34	108.43	104.7	107.62	105.58	101.67	103.09	103.8	102.93	102.72	106.61
114.51	119.69	117.75	115.32	115.54	112.87	120.5	118	115.43	116.13	113.1	118	112.8	118.01	117.71	117.02	117.17	121.38	117.52	116.21	120.24	118.31	116.46	120.22	115.94	119.39	118.74	121.91	117.71	116.59	117.13	117.6	116.94	116.59	115.64	109.8	119.57	116.54	119.09	118.78	119.77	120.17	119.13	118.27	115.66	121.66	115.74	118.93	120.23	118.59
119.87	118.19	116.34	116.82	113.73	118.69	115.84	116	117.99	117.6	121.35	117.32	112.7	118.8	121.62	123.7	122.1	117.78	116.87	122.87	119.11	113.13	114.31	116.02	115.6	116.61	121.2	118.64	116.73	118.24	114.22	119.62	120.2	116.75	121.21	118.63	119.48	118.31	117.24	116.44	113.58	115.31	114.27	117.38	119.33	116.92	114.89	120.01	115.66	115.53
108.19	112.79	109.85	109.77	112.27	109.51	108.09	108.05	103.97	112.06	105.11	111.76	107.4	112.41	106.69	109.98	112.78	110.31	107.97	112.65	113.81	110.96	108.62	106.42	110.04	104.94	110.56	112.61	112.03	112.63	108.63	109.12	107.65	106.94	106.72	109.24	112.61	108.76	115.93	110.5	106.89	109.06	112.97	110.6	109.54	106.3	111.97	109.64	108.77	105.82
107.07	113.41	107.36	108.9	110.31	114.55	112.86	114.29	111.37	114.99	115.27	113.56	104.44	109.83	112.07	108.42	111.35	112.67	109.22	112.69	113.63	108.7	114.88	109.75	108.96	113.45	111.79	112.2	109.95	111.36	110.53	110.32	112.07	107.2	109.4	112.46	109.2	112.34	111.66	108.6	116.31	110.55	112.14	108.67	109.49	110.06	111.39	111.28	109.86	113.62
101.87	101.79	102.85	102.59	102.23	104.95	106.15	105.92	105.27	107.42	108.63	107.86	102.96	101.94	110.77	97.017	108.46	102.89	104.97	98.77	103.79	103.19	102.67	105.71	105.4	106.47	108.08	104.87	105.84	101.6	108.34	105.18	104.43	102.92	105.79	104.94	99.765	107.22	104.87	101.75	98.921	100.32	105.45	101.65	102.13	100.63	106.5	99.95	100.53	107.04
113.51	112.57	107.41	115.59	106.46	111.81	110.76	113.99	115.82	111.64	109.08	114.13	112.65	114.75	105.79	111.62	110.17	109.68	110.77	109.16	107.2	106.2	107.85	113.53	107.64	109.63	112.14	109.38	113.38	112.39	107.58	112.11	106.69	109.63	112.04	113.39	110.36	109.76	111.6	107.11	113.22	108.22	111.74	115.47	107.84	109.1	110.81	109.56	112.73	114.26
105.83	107.77	108.37	105.11	103.8	105.46	107.35	105.72	103.98	105.17	103.42	103.4	109.35	105.87	103.42	108.51	106.42	109.15	107.9	106.37	105	107.48	109.75	106.12	107.8	107.79	107.81	109.92	102.25	111.34	108.23	109.56	107.97	106.32	108.16	104.18	101.59	108.69	103.05	107.39	108.06	104.84	106.07	103.73	107.73	104.07	109.12	102.32	104.69	107.25
104.26	105.6	103.3	102.95	105.28	105.42	108.34	109.25	102.86	106.08	107.97	107.5	102.55	107.69	101.08	103.54	105.89	109.21	103.14	103.4	106.52	108.78	104.24	103.36	102.57	102.78	104.01	103.86	104.77	105.69	107.71	107.86	106.11	101.89	104.3	110.77	103.21	106.57	106.23	105.28	105.15	104.21	102.76	103.06	106.19	103.54	103.15	107.39	106.47	103.92
100.2	102.49	97.939	99.497	98.661	97.585	99.028	101.53	101.58	102.45	94.008	103.64	102.86	103.97	104.54	98.328	101.93	96.449	103.23	102.11	97.742	96.956	99.442	102.83	101.3	99.765	102.2	97.1	99.332	98.61	97.765	98.502	104.12	103.2	101.73	98.534	99.928	99.019	99.457	98.809	100.08	99.398	103.39	100.13	99.646	97.836	101.94	101.8	97.77	103.78
109.14	111.27	113.5	108.06	112.37	114.6	113.76	113.52	108.41	109.95	113.47	110.03	113.1	114.89	113.96	115.98	108.85	108.93	115.63	108.98	107.72	117.22	115.19	113.58	111.97	111.78	110.8	115.35	111.96	112.74	114.25	109.19	111.77	112.89	115.93	113.5	109.4	108.21	113.77	106.9	109.9	116.64	110.36	107.47	112	111.95	112.23	111.36	110.32	112.18
102.7	103.08	94.955	99.016	99.984	102.27	99.14	101.12	97.465	100.85	98.432	102.25	104.54	100.74	100.59	101.88	106.25	96.301	98.999	102.39	98.236	97.194	100.99	103.36	103.98	98.208	104.43	99.264	102.85	99.406	98.59	102.5	100.94	96.939	101.89	107.45	103.42	99.169	98.721	104.14	99.544	103.85	106	98.836	100.7	96.568	102.86	98.341	101.09	97.727
100.7	100.67	102.02	98.77	98.278	102.88	101.03	101.4	95.413	100.97	104.58	99.194	102.53	99.248	106.22	99.218	102.82	98.593	100.17	99.933	101.07	100.66	100.43	97.802	102.87	97.554	103.99	99.17	104.51	97.36	102.96	104.71	101.39	97.841	99.33	100.71	108.45	101.27	102.88	105.3	97.763	101.21	98.383	100.82	103.92	95.487	101.15	100.02	103.57	94.308
98.943	107.05	103.06	105	108.03	105.61	103.5	105.26	104.76	106.39	102.49	103.47	100.16	104.02	104.7	109.11	104.87	102.34	105.3	103.68	103.6	101.68	102.46	106.93	107.28	104.95	105.78	100.75	102.52	105.96	105.18	105.73	107.03	104.5	101.83	102.09	106.39	107.8	108.13	103.26	107.08	103.7	102.55	106.1	107.34	100.76	102.03	104.28	104.99	104.96
101.75	101.33	102.39	102.61	95.949	96.946	99.158	102.43	96.246	98.702	98.552	98.952	96.37	100.8	99.689	100.62	98.369	99.557	98.055	99.792	100.82	101.03	99.294	101.18	100.26	100.34	97.665	98.513	95.617	96.619	92.39	102.36	98.547	103.31	99.076	98.652	98.88	105.08	98.663	97.868	94.663	104.16	98.833	96.963	99.096	98.858	97.372	102.11	102.95	103.18
116.62	106.69	110.36	111.7	113.05	117.94	107.68	113.03	108.39	113.52	108.75	113.21	108.88	110.39	113.84	110.3	113.95	110.2	113.23	109.49	110.23	111.15	112.64	105.76	106.94	109.27	107.7	111.86	111.19	108.63	117.5	110.61	112.29	111.6	109.06	110.85	107.71	115.55	107.98	113.28	111.23	107.64	112.13	108.66	109.37	110.49	113.51	106.29	113.44	113.33
113.16	107.4	112.21	117.14	113.47	113.58	110.46	110.5	109.1	111.46	109.9	110.19	111.92	114.32	108.62	110.1	110.15	113.49	110.66	112.04	115.4	111.83	110.09	112.29	115.51	110.32	113.13	112.73	112.57	112.44	107.89	115.62	114.28	113.71	113.97	113.58	110.16	110.98	111.71	113.84	109.51	109.78	106.83	112.15	113.87	113.14	113.98	112.44	115.51	113.24
103.95	106.66	105.8	101.44	107.53	102.85	100.53	105.33	106.26	105.68	104.12	103.87	107.88	100.38	104.11	106.35	104.98	105.74	104.22	104.62	102.4	103.44	105.39	105.88	103.01	102.01	102.89	101.39	104.87	108.23	102.36	103.1	102.59	106.74	103.43	105.96	103.35	99.404	104.33	98.123	108.65	106.9	100.7	103.92	104.38	107.19	107.07	103.74	98.695	104.7
104.55	100.33	106.2	101.74	101.59	103.27	103.14	97.905	100.17	101.78	100.49	101.86	99.354	99.225	95.303	102.19	103.26	100.94	101.17	103.25	100.36	95.15	103.48	99.061	101.65	96.978	104.41	103.86	99.015	102.41	99.421	105.83	96.8	100.47	99.201	100.83	100.75	105.95	98.73	107.19	104.97	99.496	100.54	95.662	103.25	99.287	100.11	103.04	101.52	104.87
102.42	104.2	106.8	107.51	100.85	106.33	111.14	108.41	102.6	99.698	102.89	106.41	101.58	102.98	103.32	102.47	104.14	104.83	103.91	101.42	101.13	103.9	103.75	106.53	103.84	102.45	102.8	102.52	109.2	100.48	103.44	101.45	104.48	109.82	97.691	101.28	103.65	104.22	106.25	103.36	103.97	104.93	104.61	105.29	104.59	106.78	102.57	109.02	104.36	101.58
115.49	111.8	112.99	114.12	114.08	113.27	113.35	117.46	108.22	116.44	115.18	106.93	113.72	112.64	112.09	109.96	109.25	110.71	111.72	114.06	114.1	112.52	110.24	113.29	110.97	112.01	116.61	111.32	115.72	113.97	111.86	110.93	114.93	115	112.89	112.87	112.06	109.85	111.08	113.77	113.87	112.68	113.04	116.03	112.74	114.12	113.73	111.02	115.45	114.22
105.29	105.31	105.4	105.34	107.68	106.17	105.02	106.89	104.53	106.18	104.13	107.66	108.02	105.66	104.09	105.7	109.14	105.73	109.05	109.15	104.66	105.99	103.77	100.65	107.76	106.1	105.86	106.05	109.34	106.15	106.39	106.53	106.95	108.57	102.13	106.73	111.59	100.8	107.17	105.09	104.95	103.53	109.31	102.02	105.39	106.84	101.69	107.36	109.69	105.27
108.21	113.55	112.39	114.05	111.45	114.24	110.92	113.48	116.01	112.35	112.24	117.02	111.97	111.07	107.32	107.58	113.01	112.91	107.97	109.46	109.59	115.37	106.26	115.21	114.42	111.01	112.25	114.72	111.96	114.12	108.67	109.07	112.62	111.66	113.17	112.1	114.16	117.47	117.86	109.88	110.46	111.23	111.95	113.31	116.15	115.23	114.89	111.94	112.64	114.15
105.67	103.37	106.11	105.56	101.67	103.88	105.74	101.42	106.1	101.55	103.98	102.29	103.75	102.86	102.81	100.9	103.09	104.09	102.13	103.9	103.71	102.49	105.72	103.36	100.12	106.85	107.51	103.12	105.7	99.614	105.23	106.09	105.91	99.504	107.08	103.27	108.02	104.7	104.94	104.87	105.08	104.92	105.5	108.71	102.55	101.89	102.67	106.18	107.99	105.21
115.4	111.24	110.35	109.31	110.95	113.67	107.86	115	105.85	104.23	112.2	112.53	113.92	110.12	111.69	108.23	115.83	109.41	112.06	112.06	114.3	109.34	109.77	110.34	110.82	113.47	115.64	109.9	110.2	108.94	110.24	112.39	111.93	113.31	113.42	112.84	114	112.49	111.23	110.33	112.04	111.24	107.87	111.84	115.09	107.8	113.24	108.03	110.92	113.17
106.57	113.52	108.67	109.9	115.56	112.38	118.46	111.47	113.9	116.4	108.97	111.23	109.94	106.76	111.13	113.55	113.69	113.91	105.39	113.85	110.03	111.47	113.67	113.38	109.25	113.85	114.15	109.19	110.21	109.45	107.79	114.78	110.91	112.76	112.58	109.89	112.77	108.73	109.56	110.85	107.72	104.75	115.77	111.13	115.09	118.43	110.8	109	113.59	111.69
105.37	106.81	102.46	108.11	105.47	108.12	104.71	105.14	103.4	104.95	102.95	108.88	106.24	103.6	107.97	109.25	105.04	106.4	106.4	101.65	105.75	104.13	110.02	105.11	106.19	109.02	105.86	103.6	102.23	107.54	103.34	104.24	106.46	105.57	106.26	108.23	102.34	105.93	108	104.36	102.34	105.48	107.32	105.37	107.38	109.22	105.02	105.52	102.94	100.03
105.99	107.82	109.26	106.43	110.32	109.4	104.91	105.37	102.24	103.35	105.45	108.97	108	106.66	107.47	105.29	104.91	102.04	107.17	106.86	106.82	107.57	108.96	107.53	107.3	110.44	106.94	108.19	104.64	113.65	109.7	101.12	104.61	107.14	107.2	107.72	103.17	108.28	110.61	106.28	104.21	103.09	103.35	104.19	107.49	107.51	103.71	105.75	107.06	106.85
109.65	107.77	104.9	105.78	107.33	106.96	106.11	103.43	102.31	108.41	106.7	100.84	109.55	108.42	107.79	108.15	108.87	105.42	109.33	104.92	105.05	104.93	106.13	109.52	110.34	104.33	107.83	108.95	102.34	107.68	108.65	105.03	105.05	106.48	107.01	108.2	104.26	105.24	108.13	103.03	108.23	106.29	107.17	110.32	107.81	102.66	103.2	105.74	107.29	106.62
113.22	115.4	116.02	117.22	116.46	119.95	117.55	116.45	118.74	118.1	115.49	118.18	118.25	119.98	114.58	117.99	119.66	114.96	114.64	119.4	113.17	121.41	117.69	117.67	117.43	119.35	117.4	116.12	114.08	114.37	117.47	120.26	118.71	118.66	115.98	116.03	113.02	116.39	116.03	119.07	116.66	116.58	111.89	117.54	119.03	119.39	119.89	112.21	122.01	116.72
110.76	107.48	111.19	111.58	112.63	108.11	103.92	112.02	110.33	108.37	110.44	108.53	109.04	108.39	112.39	110.68	112.49	107.49	110.94	113.44	113.5	109.62	113.4	113.52	111.96	114.34	111.36	113.22	114.17	115.75	109.41	108.71	111.89	113.93	107.81	112.45	109.49	112.45	112.49	108.47	106.81	109.92	112.4	110.9	112.49	109.76	108.57	113.32	114.22	105.8
101.01	100.48	93.538	98.949	98.018	102.07	100.41	97.344	97.715	98.089	100.35	101.46	96.586	103.92	98.187	99.611	101.05	98.748	98.738	102.76	99.593	97.435	99.523	105.18	100.36	101.18	103.19	101	97.517	101.18	100.44	103.46	103.14	101.45	98.226	98.316	101.04	97.602	99.48	98.717	96.409	101.86	101.77	102.31	98.738	98.233	99.756	104.43	97.572	99.942
104.43	109.77	107.29	107.14	110.87	104.55	106.7	103.62	106.19	104.03	106.09	105.21	108.79	106.63	105.91	107.69	102.39	109.44	104.2	103.31	102.64	105.76	104.93	107.24	103.76	105.23	105.39	107.46	106.68	106.6	105.02	106.76	107.17	108.71	104.05	105.06	105.53	108.15	106.22	109.8	107.69	105.75	105.62	106.18	106.48	103.46	101.94	103.64	107.08	102.27
114.04	115.45	116.44	116.4	116.85	115.97	117.62	117.34	118.5	113.76	116.87	114.81	119.4	116.36	118.27	114.95	115.86	118.39	118.68	118.82	120	115.55	116.96	120.38	114.91	117.28	115.23	118.66	115.66	115.68	113.52	113.81	120.15	118.21	115.16	116.82	116.78	116.69	116.64	115.99	112.55	115.88	114.5	115.89	121.26	117.89	115.38	117.55	117.62	113.82
109.82	112.13	109.95	109.85	108.88	106.64	111.13	110.18	111.26	107.8	107.92	109.79	105.43	112.89	109.94	117.32	111.48	110.52	110.37	108.12	108.17	113.75	109.64	111.24	110.52	104.3	108.75	108.53	108.71	114.69	109.3	110.63	108.47	111.88	109.04	108.88	112.97	115.2	112.23	114.25	107.35	109.88	111.05	107.88	108.87	110.87	109.7	111.5	108.99	110.75
100.99	99.635	100.7	99.011	99.293	97.509	99.929	99.763	102.85	102.27	98.031	96.326	103.9	98.065	95.637	95.15	100.47	102.84	98.044	101.72	102.25	100.05	104.24	101.36	100.09	96.104	99.205	101.81	100.57	96.512	103.62	100.1	99.41	101.72	99.667	105.33	101.84	99.469	97.643	103.19	98.732	100.79	103.57	98.875	100.14	95.391	100.16	96.805	98.858	98.939
107.16	106.9	106.24	107.06	107.99	109.13	105.51	114.67	107.96	107.1	107.1	105.82	105.92	107.07	103.08	108.55	106.22	104.59	104.97	109.04	104.39	104.66	105.27	106.21	106.31	108.62	103.8	103.42	108.31	103.29	106.53	108.17	108.5	110.35	105.83	106.75	107.95	107.7	101.79	110.29	102.97	108.61	104.35	100.67	104.86	106.46	106.66	109.27	106.1	106.26
103.94	104.31	105.64	108.38	108.05	112.1	109.72	107.38	104.14	103.37	102.74	104.6	107.21	107.32	106.67	106.68	105.87	106.56	105.04	105.38	107.34	107.36	111.12	109.42	102.01	110.94	105.51	104.11	107.46	106.24	110.57	109.93	106.01	105.11	106.61	109.54	106.95	107.21	106.44	102.96	104.37	105.17	104.19	105.1	106.07	108.76	105.18	107.75	111.69	108.35
103.96	106.8	104.33	104.72	101.51	106.09	101.34	101.45	106.4	100.1	104.35	104.94	107.55	103.28	104.21	108.48	104.8	99.241	105.3	104.15	107.26	104.43	98.549	106.93	102.23	103.5	107.3	106.32	106.1	100.04	106.55	100.28	101.7	107.56	103.7	103.62	101.8	105.38	103.52	102.94	105.88	105.3	107.2	108.26	105.37	103.42	104.83	102.7	102.92	103.65
104.54	107.03	102.94	106.83	103	103.26	105.43	108.14	104.01	103.47	104.31	104.88	102.68	106.05	106.11	106.44	103.88	108.32	105.14	106.04	103.28	105.61	106.97	103.53	100.46	102.17	105.2	105.32	105.77	107.06	100.41	106.03	104.38	103.66	101.7	102.62	107.8	103.32	104.19	105.15	105.3	102.9	102.88	105.4	106.02	103.63	101.66	104.72	106.37	102.28
108.22	104.79	108.36	107.71	105.8	105.64	106.29	104.01	109.3	104.66	107.57	104.62	105.13	108.15	106.06	103.15	105.04	104.9	107.44	107.02	105.62	103.83	107.46	103.06	107.43	107.86	109.32	108.67	106.4	103.05	104.2	101.59	108.33	105.74	106.71	104.98	107.58	103.85	105.44	102.3	108.45	105.44	103.76	102.6	107.64	105.55	107.59	105.23	104.71	106.07
108.5	109.61	105.45	106.13	108.47	108.12	111.14	104.74	106.04	108.28	105.29	106.54	107.22	105.04	102.35	105.17	106.77	103.28	104.62	107.34	105.42	104.27	104.64	103.85	109.79	102.62	106.48	110.1	107.62	105.45	104.88	106.61	103.03	108.38	108.57	106.79	106.1	100.72	104.79	103.28	108.05	106.02	108.12	106.67	108.79	106.45	109.22	106.57	105.23	110.21
107.08	102.48	105.92	102.73	109.9	109.05	106.57	104	108.12	108.91	108.12	104.3	103.79	105.88	106.48	106.4	101.36	105.3	102.79	105.49	102.77	106.44	107.67	106.39	104.57	110.28	109.07	105.61	102.35	106.21	106.8	103.16	109.92	101.97	101.08	104.22	110.15	108.57	108.03	106.67	107.43	107.36	110.42	105.85	107.59	105.59	106.32	110.01	99.416	110.38
105.09	109.02	106.29	108.02	103.27	108.04	105.49	107.02	111.04	105.15	104.68	105.87	107.39	105.94	104.87	104.1	105.99	104.68	109.04	107.05	107.67	106.94	107.14	105.69	103.44	104.73	108.32	112.84	108.43	103.82	106.84	102.15	103.77	107.55	101.44	102.12	106.55	103.32	104.43	110.17	101.7	108.59	104.03	104.19	108.1	107.55	105.85	103.06	106.56	102.7
114.6	114.59	114.93	113.64	114.94	110.75	109.76	109.76	108.64	110.78	113.32	113.06	111.48	107.42	115.62	114.1	111.38	110.31	108.22	106.5	110.71	112.46	113.16	109.72	108.36	107.94	113.59	106.8	114.35	110.14	108.22	112.19	109.31	107.12	111.89	109.4	113.78	113.51	111.18	110.41	112.24	106.85	109.78	110.8	114.38	105.21	108.88	108.06	112.15	108.64
107.88	103.8	105.56	110.01	110.1	107.06	104.13	108.1	106.44	102.5	103.46	102.69	112.13	103.69	102.56	106.53	107.86	102	104.82	105.63	103.69	103.84	104.05	107.65	105.96	109.38	105.73	103.79	106.28	106.31	104.08	105.96	101.98	108.08	101.96	108.4	108.77	101.56	105.32	105.56	109.17	108.77	110.59	109.84	105.77	105.71	102.71	111.03	107.91	107.28
108.86	107.34	104.12	106.47	103.86	102.67	102.81	101.68	105.5	107.74	102.62	102.02	109.4	107.68	103.98	105.67	106.33	106.14	105.17	103.82	106.03	99.959	101.81	104.31	105.32	104.71	111.44	104.98	107.44	103.37	106.49	105.21	103.72	108.2	105.84	110.33	102.57	105.09	109.71	109.1	101.17	107.83	108.18	103.11	107.17	105.66	106.69	105.81	105.66	107.38
104.52	99.546	106.91	104.54	104.77	108.27	110.96	104.01	104.48	108.82	101.29	105.42	106.39	104.58	102.15	102.91	105.26	103.12	104.19	102.72	106.35	104.44	106.48	107.8	101.62	101.97	106.67	106.71	102.69	105.31	104.34	106.3	101.2	105.91	104.08	101.46	97.09	104.79	105.74	101.81	106.7	108.45	103.61	101.57	101.15	102.38	101.98	108.28	100.09	107
106.18	111	108.65	106.18	102.92	108.14	105.39	107.84	103.88	106.62	104.57	108.31	108.16	108	102.28	102.9	106.22	105.59	110.52	101.49	109.92	105.49	106.81	107.87	104.9	110.23	105	104.98	103.95	105.09	101.41	108.75	106.86	103.24	104.82	101.01	107.61	108.55	105.44	105.09	110.25	104.9	106.87	109.15	104.86	107.7	111.39	102.45	105.83	104.64
110.06	108.41	114.61	110.18	112.75	112.4	111.17	112.11	113.07	114.35	114.34	112.34	107.59	114.16	113.74	110.59	113.71	110.57	109.45	109.13	114.37	108.41	109.82	112.52	108.98	110.32	109.94	114.56	112.84	109.64	112.59	109.11	108.98	111.1	110.42	112.4	109.18	115.08	112.39	108.4	107.61	107.41	110.46	109.87	110.58	110.79	110.76	109.35	111.11	109.61
112.1	110.6	109.46	108.59	112.66	111.2	109.95	110.35	110.23	110.92	107.08	112.1	109.01	109.65	112.43	107.06	109.43	106.35	106.39	111.33	106.6	111.05	108.2	109.19	108.75	112.92	112.58	107.78	114.32	109.45	108.33	109.76	108.75	108.38	109.52	110.34	112.97	111.97	110.86	112.49	109.68	108.93	111.53	107.35	108.54	111.9	110.11	111.18	106.43	115.2
108.89	102.89	106.8	111.96	102.66	107.69	105.27	104.92	108.07	107.37	107.04	103.83	111.03	105.8	105.85	106.76	107.67	110.66	106.26	109.65	105.74	104.77	103.49	109.69	111.2	108.25	107.07	109.28	103.65	112.28	102.59	107.75	108.15	102.55	107.86	110.68	100.93	102.58	105.5	103.76	104.5	106.17	108.14	105.32	107.81	111.67	106.58	106.6	106.29	108.45
99.878	111.51	109.88	102.54	105.45	101.58	105.92	105.05	107.62	101.16	107.35	102.94	109.65	106.54	109.01	107.01	107.85	102.29	106.31	104.78	105.21	109.84	107.12	104.5	104.77	102.55	103.07	107.12	102.1	108.48	107.03	101.04	104.55	105.28	105.3	107.52	98.668	110.35	106.9	101.4	104.34	101.53	102.93	105.09	104.38	107.72	107.04	103.85	110.55	101.87
107.15	107.57	104.15	104.08	106.6	104.47	105.8	105.77	103.33	108.23	109.26	101.66	108.25	105.85	104.4	106.17	104.06	102.96	108.84	102.79	103.68	106.16	106.24	109.57	105.68	102.13	100.77	104.21	108.26	100.11	108.47	106.66	101.53	103.96	105.2	103.29	107.27	105.95	104.55	102.22	111.41	107.91	105.12	108.04	101.36	107.3	102.82	106.83	107.26	107.65
107.44	103.42	106.01	104.75	100.54	106.78	105.43	106.1	102.99	104.76	105.1	104.43	105.23	104.92	101.84	102.79	105.29	106.67	105.79	105.85	108.59	105.61	103.6	104.57	103.77	107.63	105.4	109.15	104.21	104.77	105.06	108.3	107.41	106.08	104.59	106.23	113.1	105.41	107.08	107.46	108.95	107.48	106.71	104.65	107.75	110.81	109.41	104.21	107.27	108.33
108.51	99.374	105.36	101.65	101.66	102.18	105.47	103.76	106.64	103.93	103.87	105.12	102.13	102.08	110.94	108.67	103.36	109.52	103.48	104.3	106.34	102.25	103.71	103.32	105.94	101.85	105.61	100.93	106.06	103.37	101.3	112.43	101.17	106.73	103.45	106.68	107.46	102.23	103.05	106.26	102.87	104.59	105.04	108.63	103.53	104.86	103.57	103.52	114.06	104.53
111.83	112.32	112.74	108.91	111.69	111.23	113.7	111.8	112.77	109.15	111.45	111.83	110.01	110.27	109.77	115.58	110.48	111.9	114.79	110.91	117.21	107.72	112.31	109.15	114.55	108.37	109.5	108.92	113.08	110.19	112.26	112.36	112.25	112.69	112.84	110.03	107.94	111.61	107.9	108.16	110.37	109.96	110.25	109.97	106.28	110.45	113.93	113.99	110.66	113.13
106.73	107.68	109.76	106.77	105.99	101.9	104.28	109.6	101.65	105.67	104.5	106.58	108.51	103.51	102.28	108.19	110.02	108.11	105.7	107.32	109.71	103.65	105.56	106.91	105.46	104.59	105.99	105.47	103.29	108.86	108.98	102.38	107.17	105.13	112.23	108.28	108.5	111.74	114.06	105.12	104.09	109.84	108.47	109.55	102.4	109.11	106.53	106.66	104.85	103.26
110.19	116.2	112.58	112.54	112.3	108.45	105.39	114.04	113.98	112.35	116.23	110.16	113.74	110.95	109.86	112.85	113.46	114.05	112.71	104.94	108.23	109.96	112.83	115	110.08	113.26	115.35	112.85	110.1	114.32	108.84	112.44	114.61	110.37	110.18	110.08	114.15	115.12	114.69	113.11	112.49	112.6	111.4	112.1	108.08	112.06	110.25	114.97	112.81	107.75
103.88	110.63	108.22	108.48	103.27	109.75	105.16	101.58	106.22	100.83	106.5	105.87	105.81	108.35	104.41	106.51	107.6	104.78	106.17	113.66	105.89	104.39	103.73	105.28	107.11	107.31	106.77	106.73	104.52	104.96	104.37	106.75	101.92	107.58	107.39	103.04	105.43	106.27	103.22	100.89	100.4	108.92	103.28	105.12	103.06	101.37	108.93	106.6	102.74	106.38
100.12	100.65	100.57	101.45	101.44	95.238	99.042	104.99	100.68	100.2	99.377	98.857	103.78	104.53	99.816	99.856	99.074	96.368	95.619	101.19	99.196	106.46	98.846	98.997	97.621	97.443	99.988	100.73	98.195	101.01	101	102.85	102.94	101.09	96.719	104.4	96.464	99.267	100.33	96.946	98.372	102.81	100.02	94.992	100.88	98.994	94.092	102	101.08	103.99
112.24	117.38	112.57	108.71	112.7	108.67	114.07	110.26	110.8	110.97	116.42	108.56	110.78	108.71	111.09	112.4	109.67	107.59	109.5	115.34	112.26	111.5	116.51	112.54	108.64	111.73	116.9	113.15	108.88	109.75	109.2	115.87	113.74	107.52	113.97	109.22	112.32	108.69	113.48	115.15	113.09	109.54	110.61	107.14	111.38	111.26	112.38	116.11	113.12	109.91
110.56	106.23	104.02	105.57	103.66	104.39	107.07	106.67	105.55	108.16	105.07	105.24	107.92	103.75	107.09	106.32	106.17	104.98	105.7	106.16	104.8	104.63	108.24	111.13	103.6	105.95	108.49	107.75	109.38	106.99	102.33	104.44	106.6	106.28	104.57	109.88	110.27	106.71	102.94	103.88	104.29	103.75	108.16	100.71	107.83	107.85	100.84	105.32	104.78	104.34
107.22	105.26	111.29	102.85	104.23	105.69	104.02	112.15	100.64	105.76	104.58	107.74	102.55	104.13	104.08	108.66	105.31	105.04	105.58	106.78	105.46	108.46	107.29	107.09	104.61	105.31	103.03	111.74	105.88	107.22	103.7	105.51	103.14	102.19	105.31	107.1	103.44	104.05	108.62	101.31	106.4	100.18	105.12	108.22	107.7	106.85	107.5	109.38	107.31	108.79
110.01	115.71	106.94	109.52	110.4	107.32	108.1	108.67	112.79	104.5	113.76	107.7	113.93	110.41	106.95	114.53	110.2	108.53	105.46	106.67	108.92	114.65	107.69	109.32	110.9	107.82	109.6	114.7	106.4	109.05	107.57	112.16	112.97	109.45	110.79	107.84	107.56	108.8	106.02	107.91	110.7	109.75	107.85	107.56	109.29	114.84	108.4	110.89	108.13	109.21
108.03	102.3	111.8	109.01	104.62	104.92	106.75	97.533	104.09	108.72	104.58	109.05	104.54	106.47	103.29	105.13	109.74	107.12	107.79	106.77	101.37	102.04	107.58	100.31	108.16	108.12	111.03	106.79	110.46	108.08	106.51	109.83	110.11	107.6	106.84	108.29	104.24	105.69	105.36	107.96	106.53	104.77	107.73	107.76	106.41	106.95	107.04	105.68	107.19	105.85
107.72	105.8	99.657	104.95	103.96	104.35	108.31	104.26	107.64	104.49	111.1	106.76	105.76	104.22	107.18	101.35	109.84	104.15	109.64	102.25	108.14	107.24	100.94	103.52	107.65	109.63	106.67	102.71	109.42	103.39	105.62	110.55	103.68	108.14	106.89	106.57	106.74	104.94	107.1	105.84	101.41	106.09	106.15	101.93	102.98	105.8	104.43	109.29	103.41	106.84
101.81	101.42	96.491	98.969	98.067	104.05	97.405	96.622	104.16	98.632	96.981	99.548	99.468	100.7	97.259	102.14	99.981	104.39	99.309	101.07	97.972	97.026	104.15	100.43	102.45	103.21	101.55	97.707	97.893	100.29	101.75	102.89	97.75	101.66	100.46	100.22	102.88	104.35	96.864	95.654	99.077	97.248	101.23	97.479	99.325	97.813	104.16	100.49	100.99	105.35
103.55	102.19	104.84	107.3	100.42	101.72	109.21	103.83	103.85	110.41	103.09	104.91	104.05	107.3	105.58	106.19	109.89	103.22	105.6	105.98	105.7	107.37	102.93	105.99	102.6	107.88	102.49	105.12	103.78	105.96	103.2	103.64	109.04	102.41	106.52	106.09	106.11	105.06	107.21	105.31	103.6	102.46	102.45	105.27	102.24	104.52	107	104.98	106.22	104.12
113.66	110.32	112.44	109.77	113.33	110.09	111.1	111.19	114.57	106.02	108.67	109.3	113.75	110.14	112.85	111.14	110.75	108.22	105.43	114.54	113.5	112.1	104.88	112.26	110.19	110.12	114.81	114.14	109.47	110.46	109.22	110.98	110.76	111.63	111.39	108.27	110.05	110.92	112.12	109.8	116.46	112.23	113.9	110.29	110.91	105.86	111.8	112.47	110.29	113.89
112.22	110.46	109.77	114.15	112.03	105.6	107.8	106.32	109.57	110.4	110.03	114.64	110.67	116.03	110.76	114.99	113.06	109.36	114.15	108.57	109.83	114.33	113.74	111.64	115.43	109.47	111.08	112.72	108.47	106.36	112.26	115.99	110.73	114.73	110.81	114.41	116.61	109.89	110.67	112.06	106.7	106.52	112.71	109.78	112.6	108.39	108.45	111.29	108.26	107.79
111.33	115.32	108.94	110.23	115.41	112.82	115.58	105.32	108.79	106.29	113.86	112.06	112.86	110.28	106.16	109.11	115.37	115.75	111.24	109.84	113.17	109.14	113.57	108.06	108.57	108.67	111.68	108.89	112.53	108.86	115.37	111.26	112.62	109.72	115.15	107.86	108.35	113.05	113.6	107.03	112.44	108.16	112.57	111.11	102.69	114.84	108.91	111.63	110.76	109.56
98.689	102.95	104.35	103.27	105.35	105.68	100.77	103.16	103.05	105.07	102.19	105.71	95.165	103.13	102.74	100.74	106.04	102.77	105.34	102.64	102.11	104.49	107.31	107.97	101.28	102.68	106.09	104.32	106.61	105.71	106.18	103.33	105.1	107.66	103.08	102.61	105.71	112.1	103.41	102.31	105.61	104.96	103.27	102.36	104.26	104.29	104.36	104.15	103.73	98.101
112.1	112.55	116.63	114.8	112.14	113.49	112.82	111.84	112.93	113.34	111.43	115.97	109.7	108.66	115.55	110.99	112.44	115.62	114.52	111.17	114.08	108.83	114.97	116.19	111.42	112.74	108.7	112.79	109.06	109.23	112.08	109.9	113.42	112.68	111.9	113.81	110.19	114.14	113.72	111.79	113.79	110.73	110.14	110.57	110.76	112.57	112.28	112.26	112.13	109.45
114.18	106.05	107.17	107.71	107.37	108.81	109.66	111.25	112.43	110.08	106.22	108.74	110.65	111.08	111.9	113.43	111.13	111.98	106.1	108.7	111.42	110.93	100.97	109.45	110.06	113.69	111.82	109.25	112.01	111.99	113.27	114.18	109.17	104.68	107.59	108.94	110.65	106.51	109.99	108.24	107.85	110.92	109.56	112	110.92	107.68	107.9	111.02	109.4	109.64
116.32	113.08	113.7	111.56	112.2	112.04	109.33	108.75	112	111.46	110.28	109.7	106.93	115.78	109.93	109.89	110.66	106.34	113.01	111.73	111.71	111.73	111.02	114.42	113.58	110.79	114.76	113.45	106.71	113.8	109.58	111.59	110.25	114.5	109.66	111.02	114.23	112.13	111.02	110.41	105.56	111.55	113.49	106.73	110.59	110.37	109.9	109.05	110.86	111.25
103.21	107.89	103.17	102.52	105.01	109.25	108.58	105.74	102.01	104.83	105.47	103.96	104.81	107.27	104.71	105.22	103.51	108.92	111.25	105.78	107.86	108.11	102.77	104.55	106.45	103.88	101.43	106.23	103.73	101.46	105.99	110.55	100.98	106.08	108.17	104.5	104.56	103.69	104.85	104.24	100.15	110.21	108.27	102.8	100.88	104.17	110.54	101.52	106.97	102.11
109.01	110.55	113.78	109.53	112.29	110.53	111.59	110.04	109.87	108.75	111.94	115.83	113.95	114.38	107.14	110.92	113.23	114.06	112.65	110.87	111.66	115.53	114.46	108.19	113.45	110.06	108.35	115.03	111	112.62	113.56	107.16	108.8	109.26	112.42	109.13	113.23	108.64	109.38	108.88	110.65	109.22	108.05	111.25	111.89	108.03	109.26	108.32	114.23	110.38
111.28	111.29	110.33	110.15	111.92	108.8	112.79	112.48	114.39	112.25	114.02	110.17	110.31	116.12	109.45	116.29	112.94	115.04	108.93	111.66	110.08	112.32	113.04	110.02	112.96	112.49	111.78	109.1	109.65	110.47	111.2	112.69	108.48	112.28	110.18	114.52	115.44	111.03	105.5	116.15	113.55	107.09	112.97	110.05	111.88	115.22	110.3	110.24	113.16	112.73
105.82	107.61	109.26	114.43	107.38	112.22	107.83	113.79	112.23	109.42	111.29	111.67	112.76	113.48	115.76	107.24	112.87	109.35	106.94	113.07	110.59	106.73	111.15	110.34	111.82	110.89	110.12	113.75	113.17	114.28	113.58	110.74	116.8	109.23	111.45	112.89	113.85	114.75	114.28	112.51	112.39	114.67	110.45	108.76	113.14	107.75	112.24	113.02	111.63	112.43
108.28	109.05	110.04	109.05	112.67	111.2	112.22	109.69	110.04	110.11	109.12	107.03	112.95	111.06	113.78	110.12	112.35	113.89	107.15	114.63	111.63	116	113.48	110.35	111.59	108.49	115.75	107.91	107.51	107.74	112.43	107.78	103.96	111.73	107.53	112.13	111.27	109.08	109.47	109.5	111.83	109.91	108.74	111.07	114.55	110.62	107.61	112.41	110.52	114.08
106.59	103.47	103.77	103.7	104.9	105.99	106.73	105.27	102.56	103.24	99.859	103.31	101.54	105.29	104.42	103.1	106.47	100.27	106.47	105.44	100.74	104.38	106.79	104.51	103.69	103.3	105.99	105.88	100.92	100.73	107.27	101.13	102.06	100.95	99.349	107.76	99.237	105.43	104.48	107.23	105.49	106.15	101.99	103.57	107.2	103.33	101.98	98.344	106.62	109.34
105.6	101.16	109.59	109.88	104.43	108.24	105.5	102.81	104.92	102.26	107.65	103.32	107.55	106.06	107.77	109.96	105.16	103.55	106.47	109.07	107.29	104	104.64	106.93	106.64	106.16	106.15	103.78	106.23	104.28	105.11	106	103.65	112.52	101.21	103.27	105.24	108.24	103.3	99.126	106.97	99.758	110.49	100.19	102.79	105.9	105.01	108.14	109.64	106.24
106.95	104.05	104	103.84	102.59	106.21	104.45	102.15	107.26	107.37	104.73	104.19	102.44	103.02	105.41	99.738	103.86	102.09	106.45	106.05	98.934	101.15	104.02	102.01	100.4	97.282	106.22	103.49	107.41	103.84	102.37	107.34	110.18	102.75	100.64	105.73	105.61	104.61	104.43	104.12	103.86	106.99	104.84	99.998	103.17	102.93	106.81	103.08	103.93	101.43
109.79	107.66	103.73	105.84	104.05	105.03	104.06	105.65	103.85	110.29	108.17	103.14	104.7	105.76	109.51	109.7	105.84	103.22	108.03	102.62	107.18	110.44	108.92	104.77	105.61	110.87	104.26	109.31	108.62	107.12	107.41	104.13	108.81	103.09	108.27	104.45	102.18	106.73	107.56	106.38	105.59	105.27	106.04	104.58	106.53	108.41	105.31	104.68	103.26	103.82
108.31	108.83	107.13	105.68	107.31	107.64	103.33	105.23	106.28	109.22	106.7	104.86	109.05	109.54	109.44	105.42	103.34	105.64	107.3	104.61	104.35	106.28	107.39	109.86	104.3	107.94	109.21	109.43	106.25	103.81	102.85	107.55	105.39	105.77	102.41	105.45	107.36	107.5	105.35	104.62	102.56	104.17	108.54	103.55	108.63	108.85	108.45	111.93	101.87	101.52
101.49	102.25	109.05	109.68	106.48	104.71	108.11	104.15	105.41	109.52	105.8	103.36	100.6	100.63	104.45	109.4	102.91	104.94	107.94	106.41	104.59	102.12	102.18	113.61	107.89	103.62	105.85	108.36	109.11	106.64	102.79	110	103.68	104.86	101.78	101.51	106.93	103.22	104.25	101.05	104.08	106.73	103.87	106.89	107.27	106.02	103.99	105.59	103.45	105.84
103.61	109.16	102.56	102.73	107.73	106.98	104.34	107.69	105.58	108.14	106.06	111.26	109.07	110.11	106.85	108.65	105.74	105.44	104.36	107.71	110.1	104.77	103.66	109.56	106.41	105.69	106.59	103.49	104.41	109.55	109.22	105.18	107.86	106.72	110.39	107.08	104.58	105.65	109.78	113.91	103.47	104.14	106.78	104.85	109.13	107.75	105.38	109.74	105.95	101.83
109.9	107.03	105.47	105.78	105.2	110.31	103.74	108.37	104.46	107	108.07	105.88	105.52	105.88	107.05	105.96	109.07	108.43	104.16	102.69	105.9	103.24	106.84	109.46	108.49	108.81	106.04	109.38	106.15	103.64	102.69	105.77	106.67	98.533	106.62	104.91	108.85	108.64	109.92	103.11	104.91	106.21	103.48	108.15	102.26	107.37	104.8	103	106.91	110.72
102.65	99.07	100.93	98.344	99.684	97.51	104.48	97.381	103.02	102.09	104.62	97.104	103.41	105.98	103.65	99.165	94.303	98.009	104.97	99.297	101.16	104.31	100.29	96.769	94.148	99.666	95.566	101.44	98.719	104.79	101.5	97.7	101.67	98.131	102.23	98.073	99.171	98.956	101.89	98.266	100.06	100.12	100.08	101.19	99.438	98.081	99.74	100.68	99.652	97.447
104.76	107.16	106.31	109.06	104.5	99.852	104.39	105.73	108.26	101.96	99.484	103.24	104.11	103.5	101.51	105.15	103.36	102.41	107.31	105.47	107.03	103.61	100.75	104.71	103.46	102.43	106.21	103.19	103.19	104.73	100.36	109.77	107.72	105.56	108.36	102.11	105.27	103.09	107.84	102.15	103.32	103.99	107.35	103.45	107.65	106.61	102.34	106.97	103.4	106.61
107.39	112.16	116.97	111.12	113.99	109.57	115.84	115.25	111.2	112.65	115.93	112.92	112.34	109.4	114.01	110.73	114.51	116.89	110.49	113.15	113.2	119.04	117.46	109.24	115.83	115.13	114.44	108.56	112.82	105.65	110.52	110	113.32	113.41	111.4	111.88	112.54	108.21	113.53	114.88	109.23	111.32	115.58	110.56	112.84	111.07	107.91	112.29	108.32	109.43
102.95	100.54	99.34	98.779	99.988	101.93	100.71	100.02	99.397	102.59	101.12	96.265	101.14	99.41	105.76	98.01	98.128	100.62	102.27	102.62	97.88	97.359	103.96	98.507	99.588	103.02	97.181	103.09	102.44	102.28	103.6	97.782	104.23	102.04	100.28	101.88	103.67	100.05	103.25	97.623	98.462	105.74	102.66	99.176	104.45	101.75	101.67	94.842	101.04	103.03
113.57	116.74	111.06	110.55	110.45	112.84	111.46	108.74	108.36	110.82	111.45	109.28	110.48	114.97	111.99	110.4	112.22	108.82	107.99	111.76	113.25	114.97	112.23	109.66	113.79	113.84	110.96	115.56	115.41	114.22	113.04	112.98	108.68	113.89	110.36	111.68	109.15	112.41	110.73	107.23	113.13	110.96	113.68	109.67	115.39	112.52	111.6	107.21	110.91	111
103.52	108.39	109.03	103.44	106.01	105.56	106.54	105.39	106.96	104.47	103.87	106.23	100	106.13	101.47	105.97	110.16	107.51	111.18	107.11	106.4	103.96	104.29	105.95	108.03	103.7	109.11	105.84	108.03	104.55	106.43	103.75	109.44	100.97	106.5	103.85	102.34	106.47	108.62	102.8	103.24	103.37	106.98	105.53	106.51	101.81	106.39	104.98	101.74	108.09
98.302	99.597	101.45	102.61	98.242	99.791	97.913	96.905	95.864	98.565	96.463	99.962	99.564	99.743	103.77	97.061	101.01	102.84	98.581	98.149	99.638	99.327	99.141	101.92	101.32	104.32	96.786	98.926	100.11	97.294	100.22	95.848	102.12	103.1	99.133	100	97.249	99.709	98.149	101.52	95.972	97.575	98.771	102.23	102.59	103.1	99.129	102.05	103.15	98.219
104.9	105.5	100.7	102.57	104.4	106.33	103.47	100.38	106.71	101.66	101.23	102.61	105.89	105.02	103.77	105.76	104.23	103.71	103.6	105.98	103.86	105.5	107.27	105.1	104.55	104.32	107.23	104.77	107.24	103.88	111.09	104.39	99.949	107.58	107.6	107.68	104.58	101.47	100.31	102.98	103.85	105.57	101.21	105.17	101.96	102.23	104.06	100.6	105.75	103.45
102.89	97.467	99.588	99.97	102.09	97.92	98.063	100.53	99.297	104.91	99.297	98.204	102.82	99.992	100.19	104.09	95.692	102.68	97.973	105.72	97.95	96.48	104.14	97.161	93.768	99.226	101.19	100.86	97.945	94.857	103.41	99.563	97.594	95.814	98.808	100.49	101.3	100.56	102.48	96.079	101.05	104.95	102.94	98.476	94.38	98.972	100.25	95.57	101.4	99.957
107.48	106.4	105.2	105.72	101.32	107.63	103.02	105.24	99.864	103.42	100.8	106.41	103.14	104.35	106.22	107.44	104.51	104.53	103.24	109.8	105.2	109.87	101.61	101.76	102.03	106.12	107.78	102.46	106.58	107.07	102.31	106.97	107.97	103.4	105.22	104.32	104.5	108.34	108.08	107.24	105.61	103.69	105.44	105.48	102.88	105.9	104.68	108.27	104.9	106.79
100.45	97.464	103.04	104.51	105.32	98.994	102.18	94.903	99.9	101.23	101.53	101.46	99.843	100.67	98.339	102.57	106.24	95.941	106.86	95.521	105.17	103.01	99.611	100.59	103.8	100.13	100.49	101.91	96.882	94.03	105.91	107.47	105.68	98.341	102.51	103.28	104.97	99.503	103.35	101.86	99.704	103.14	99.332	99.427	99.864	102.55	96.197	99.54	100.35	99.702
114.16	111.4	117.8	115.87	117.34	114.48	114.71	118.06	116.8	115.03	117.55	117.75	114.21	118.8	115.94	111.94	115.86	119.43	116.98	116.64	117.51	116.07	113.81	113.99	114.7	118.1	114.6	116.74	117.06	114.6	114.44	117.03	118.55	116.95	117.89	115.82	120.45	114.52	121.02	114.85	113.28	119.84	119.2	113.99	119.29	119.2	120.26	114.22	119.14	119.33
109.99	115.93	107.03	108.1	114.18	110.91	109.96	110.48	109.89	115.3	109.43	112.39	110.91	113.45	109.28	113.45	117.15	107.23	111.21	114.01	111.44	114.41	115.79	114.35	107.72	111.49	110.85	113.27	111.91	111.1	108.43	114.69	110.5	112.67	114.67	111.87	109.66	114.63	117.76	109.69	114.55	114.38	110.74	116.5	115.14	112.07	110.4	110.7	112.11	115.97
104.57	97.126	96.963	100.49	97.233	102.24	99.349	98.037	100.51	96.987	102.58	103.79	103.23	101.96	99.676	102.74	104.87	103.78	98.875	98.86	103.01	101.45	101.49	99.016	101.09	98.136	104.85	100.62	104.54	101.76	96.688	95.501	104.22	97.618	101.24	101.8	106.25	105.17	102.18	104.69	98.202	100.28	96.137	102.6	98.947	97	99.233	102.45	99.359	103.08
109.44	103.83	101.69	108.62	107.09	104.38	106.44	107.97	106.09	104.47	106.39	104.73	109.92	100.71	104.03	110.38	107.69	106.67	105.7	103.42	101.56	105.47	110.78	104.99	107.05	103.52	110.73	107.77	102.84	112.21	104.36	104.62	105.48	106.74	109.07	108.12	108.58	103.43	111.11	101.44	109.27	107.42	106.02	106.17	107.77	104.28	106.25	107.74	106.5	104.47
109.19	106.28	106.82	107.51	105.46	105.38	106.82	109.87	105.13	103.14	102.15	105.12	106.77	104.03	105.93	104.1	106.89	105.84	105.67	103.61	105.05	106.52	106.6	105.64	110.05	108.3	105.48	109.21	103.8	108.07	106.96	100.14	106.45	106.12	105.63	106.26	104.23	107.11	101.72	105.8	102.5	105.65	107.02	105.43	109.38	109.21	104.62	102.66	104.83	104.31
109.75	102.78	103.06	103.85	102.47	108.27	103.41	106.31	108.31	104.02	108.11	101.03	102.84	104.79	105.74	107.51	110	102.1	106.39	112	106.91	109.14	101.22	104.86	104.76	107.01	109.07	104.26	105.01	103.38	105.86	109.69	101.79	104.09	106.43	108.27	102.05	102.78	108.74	101.92	101.82	103.75	103.35	105.64	105.21	102.86	107.43	106.14	112	105.28
103.5	99.069	95.195	101.31	97.516	95.306	101.7	96.795	101.92	95.04	100.1	99.696	99.374	98.8	101.02	93.31	95.858	100.77	99.928	99.162	96.957	99.866	98.836	100.64	98.768	100.86	97.22	97.154	99.357	99.177	100.86	98.651	102.59	98.274	104.52	98.404	96.839	101.23	95.591	101.44	99.666	96.959	94.25	102.61	97.684	97.284	101.65	100.86	103.44	98.581
102.3	107.02	107.88	108.61	107.63	107.82	104.86	105.21	107.5	103.03	107.74	107.69	108.44	107.09	108.94	103.39	105.9	103.42	107.41	103.01	104.02	104.56	105.37	103.42	105.3	110.04	99.94	102.06	107.77	102.25	103.87	110.1	107.53	101.39	106.13	107.64	107.81	106.14	103.8	107.65	105.77	105.84	105.72	105.83	105.23	108.78	108.16	107.12	106.53	106.26
109.37	116.54	110.49	111.29	108.6	111.23	110.44	114.01	110.93	107.51	112.02	110.49	110.17	114.09	112.8	112.43	113.18	108.9	111.47	107.57	111	106.67	106.97	117.15	114.88	113.73	112.81	111.57	108.76	114.75	114.57	112.55	111.28	116.31	115.88	112.78	110.43	112.27	110.04	107.61	113.74	110.93	111.06	113.09	115.38	110.8	113.17	114.56	111.3	112.75
100.34	105.78	109.13	102.75	109.79	108.43	109.08	108.8	107.22	105.53	103.54	111.89	99.085	106.51	102.71	107.28	105.9	110.41	103.54	106.06	105.47	105.51	106.31	105.98	110.44	106.97	105.66	107.45	101.31	103.19	108.41	107.66	104.66	105.96	110.11	103.8	104.46	106.47	103.48	104.53	106.66	107.48	110.1	106.71	108.08	109.76	108.98	103.5	109.77	106.01
110.91	110.11	116.23	121.66	109.79	112.17	113.13	107.86	110.41	114.13	112.02	111.01	113.09	113.46	110.54	112.18	116.41	114.31	111.01	111.2	115.88	111.16	113.51	114.26	118.11	116.49	110.16	108.31	112.7	111.85	112.2	109.02	110.68	113.09	109.58	110.11	112.53	111.29	111.77	114.65	110.13	112.55	113.95	112.12	109.99	115.67	113.15	111.86	112.49	114.76
100.26	103.18	100.91	103.82	99.25	95.675	97.687	100.22	98.104	98.5	96.838	99.199	100.55	99.162	101.94	98.406	103.36	100.4	94.192	99.126	99.933	101.75	98.364	98.487	100.58	98.664	102.66	95.961	102.27	103.95	103.31	96.72	100.96	100.72	102.25	99.839	107.26	103.19	100.7	101.14	101.5	106.08	95.14	94.16	95.67	103.35	97.52	100.02	98.352	98.054
118.73	108.11	115.45	114.42	111.95	112.19	110.72	112.56	112.94	113.32	111.91	114.98	112.18	111.84	112.54	113.84	115.41	117.72	114.84	111.32	112.71	112.77	113.18	112.87	113.19	112.32	115.03	113.19	111.52	112.81	106.93	107.64	112.89	112.1	113.4	110.93	115.46	116.12	111.77	110.76	112.37	115.36	111.81	110.83	112.53	112.25	113.66	111.37	110.56	114.94
109.59	115.98	109.71	109.73	108.43	110.19	114.43	114.18	109.65	114	107.46	110.87	113.64	112.16	112.21	112.87	117.29	109.83	109.91	111.88	111.26	119.36	109.49	106.48	110.42	107.12	107.51	110.84	112.37	112.06	112.02	112.25	112.24	110.97	112.7	111.94	113.39	109.22	114.43	107.51	115.7	107.94	116.49	108.52	110.73	109.28	110.79	110.8	111.96	112.08
103.14	104.32	102.28	103.09	106.9	105.7	105	106.13	106.31	103.2	104.97	100.13	108.67	103.58	105.09	104.54	104.26	105.88	102.17	106.66	103.14	108.68	104.86	106.72	108.45	106	106.68	104.38	107.89	100.85	106.24	101.16	103.59	105.98	102.62	108.03	102.99	106.78	105.19	108.32	105.71	102.56	105.42	104.55	107.5	101.46	108.55	101.31	103.81	102.15
107.43	108.71	105.68	104.24	107.35	105.9	103.68	106.39	105.25	105.79	111.53	109.96	101.79	107.09	104.85	106.03	107.51	104.06	104.42	107.09	105.63	104.71	107.49	108.25	110.47	107.74	107.74	109.64	103.53	110.12	102.7	108.64	109.16	105.58	110.95	106.67	109.05	108.52	106.5	103.45	107.73	105.52	105.62	107.65	103.87	105.39	100.95	104.92	106.21	105.52
109.51	106	97.42	107.64	106.07	103.54	105.57	101.33	102.78	111.52	107.89	104.62	105.64	105.13	107.47	106.29	100.84	108.32	106.43	107.86	106.33	104.63	103.97	106.77	106.59	112.33	102.52	111.38	106.05	103.29	107.17	100.4	108.16	107.3	100.96	102.78	106.21	104.18	107.25	105.73	106.02	107.96	101.6	107.2	108.56	101.52	104.63	102.47	102.51	105.24
105.25	106.67	102.16	105.09	107.31	109.25	102.48	108.82	103.4	106.5	109.03	107.99	107.29	104.61	109.86	107.47	105	106.97	108.17	103.77	105.9	107.32	107.25	102.29	106.73	108.12	106.95	106.22	105.06	110.42	106.99	105.09	104.65	110.69	102.15	107.04	102.15	103.43	105.79	103.37	106.34	103.28	101.31	107.23	107.17	106.7	107.14	106.64	108.77	106.94
105.76	104.17	105.46	105.96	107.68	112.39	103.46	105.99	107.86	103.73	103.62	109.68	104.27	103.08	97.43	107.17	105.93	103.1	107.8	103.73	107.59	106.56	107.63	110.4	102.22	108.98	102	103.5	106.59	101.08	109.02	103.53	104.12	105.3	105.91	104.04	102.85	102.99	102.12	103.87	103.05	103.88	106.9	106.67	111.25	106.34	104.95	102.67	107.93	105.51
112.94	116.12	112.53	111.49	117.66	110.83	110.69	108.47	114.75	108.41	114.37	111.8	107.52	105.97	109.78	113.14	109.54	112.39	111.71	109.36	117.93	115.87	112.87	110.81	110.51	113.52	108.86	115.48	109.97	112.5	110.71	115.02	110.67	113.04	107.74	115.88	109.43	111.19	113.21	111.04	112.4	108.55	109.23	110.21	110.17	110.9	109.8	111.85	111.9	111.68
105.52	106.96	107.07	105.66	103.83	104.54	105.93	105.11	105.18	103.68	107.34	109.11	104.15	104.53	107.77	104.5	98.161	101.03	105.03	103.84	104.47	108.88	102.7	106.81	107.64	103.75	102.1	101.4	110.12	103.51	106.98	100.45	106.98	107.58	105.38	107.86	108.59	106.34	110.49	109.75	105.72	101.64	104.23	103.8	104.45	107.76	102.24	103.14	109.09	101.38
110.56	110.74	108.08	108.62	107.12	110.72	110.19	108.47	111.81	113.06	110.01	105.97	112.57	109.26	108.73	109.76	108.21	107.7	110.52	110.67	110	110.69	111.44	107.93	107.13	109.9	111.28	109.62	111.77	109.51	112.67	111.43	105.75	110.59	114.21	106.87	105.59	109.71	109.39	106.99	109.82	110.35	110.45	110.01	109.77	105.38	109.6	110.32	113.46	109.2
115.75	112.26	106.44	118.32	109.72	112.73	109.12	111.7	110.41	113.24	111.2	109.85	113.91	111.1	111.26	114.99	110.2	118.82	113.18	111.26	116.37	110.86	109.53	110.25	115.08	115.93	107.69	110.36	110.58	113.56	112	110.86	108.26	113.11	108.3	114.17	112.13	111.62	110.51	111.15	109.23	109.76	113.42	112.1	112.86	116.98	117.41	115.67	112.53	108.39
114.21	112.71	109.77	108.08	109.84	107.24	112.01	110.64	113.07	113.98	114.64	108.74	113.22	111.55	113.38	112.52	111.12	109.65	109.73	111.49	113.68	109.8	116.34	111.55	111.99	111.19	106.62	109.03	113.37	112.07	113.29	110.56	113.47	112.1	115.66	110.75	110.72	110.34	107.68	112.12	114.93	114.72	113.66	110.56	116.06	115.45	109.73	115.79	112.05	109.61
97.463	98.165	102.28	102.8	100.59	102.03	102.09	102.21	98.748	96.671	104.56	96.948	104.25	105.07	97.782	103.05	98.923	100.87	101.6	97.928	101.62	98.997	99.694	98.897	102	103.09	102.6	101.06	98.537	101.27	106.29	99.328	101.11	100.22	103.61	99.937	102.8	103.03	102.31	99.719	96.097	95.111	99.145	94.367	99.667	98	99.485	103.97	99.65	97.091
96.985	98.231	100.15	100.75	96.946	100.09	100.59	99.921	101.97	98.079	99.883	93.156	98.672	103.19	99.346	100.38	101.29	97.376	99.047	97.256	103.59	102.38	99.507	99.945	102.82	101.11	96.923	100.65	97.438	98.048	102.59	100.95	102.15	98.674	98.35	97.303	99.469	97.137	98.065	102.06	99.458	101.42	98.402	99	98.394	102.25	98.553	99.628	99.145	96.873
108.28	103.28	106.88	103.77	110.97	106.47	109.08	110.85	107.33	106.66	108.31	107.94	106.7	111.62	104.12	105.98	109.05	104.56	103.23	105.29	110.66	104.27	107.75	110.93	106.78	104.61	104.19	107.71	106.42	108.26	107.05	101.12	110.24	104.13	109.39	107.41	107.77	107.12	107.69	103.7	103.75	108.15	105.79	103.01	102.12	106.91	104.61	107.98	104.94	104.95
98.556	94.699	97.643	104.12	99.567	97.565	102.08	96.851	103.06	97.186	103.44	103.22	101.02	101.51	104.48	98.855	101.02	99.879	96.011	102.64	101.01	99.101	99.306	98.88	97.209	100.95	99.525	98.049	100.3	100.11	98.536	99.455	101.53	98.281	101.6	99.876	102.84	102.57	102.81	99.203	94.057	103.22	99.418	101	101.83	101.13	102.8	96.669	99.932	97.147
94.646	104.72	102.66	102.06	95.922	101.42	104.65	96.635	101.3	101.93	102.75	102.51	100.02	98.673	96.89	102.22	100.34	98.274	103.24	98.947	98.473	104.37	101.25	100.4	102.46	101.5	99.627	99.44	100.97	96.837	104.27	105.02	100.09	99.598	99.08	100.32	98.387	104.45	101.89	100.52	100.29	104.89	98.703	100.36	102.31	103.3	94.578	102.8	100.62	100.96
108.72	108.32	109.35	111.77	109.17	111.17	109.7	109.45	113.46	110.15	106.22	110.68	109.62	109.04	110.17	108.8	110.5	109.81	110.99	110.93	107.49	108.96	111.62	108.24	108.85	106.68	106.34	108.18	111.64	107.58	108.5	104.15	107.77	115.1	110.5	110.68	112.24	107.4	110.72	112.46	109.38	108.87	107.18	112.72	110.63	112.95	110.1	111.52	108.73	108.45
106.04	102.59	99.261	104.92	102.91	106.26	107.36	109.03	100.89	108.24	107.7	101.55	106.73	102.27	104.89	105.58	103.11	104.63	108.89	106.65	109.28	101.28	109.81	106.83	109.65	105.33	104.49	106.78	107.34	102.92	106.56	100.89	106.3	103.72	107.75	106.58	105.2	106.24	102.9	104.31	109.06	105.53	110.98	106.03	104.61	106.54	107.05	106.5	105.95	110.94
105.91	104.52	107.99	105.96	103	105.88	103.33	100.36	103.51	105.57	107.06	107.37	100.98	103.31	104.34	106.18	104.21	101.31	104.17	107.23	108.69	101.56	100.12	102.01	105.73	100.8	102.12	102.04	105.6	101.2	101.17	101.13	103.89	102.19	99.166	104.44	100.26	102.57	102.4	104.17	101.21	100.84	101.65	101.06	103.86	102.46	105.43	101.15	107.16	101.3
108.36	108.9	108.4	106.02	103.97	106.25	107.37	108.58	102.44	101.87	104.78	105.13	108.24	106.71	107.1	104.06	104.56	105.64	107.67	110.7	108.71	107.69	104.44	108.78	102.29	107.46	105.17	104.94	105.43	109.04	103.52	103.76	106.07	108.04	108.23	105.85	105.82	105.89	105.53	105.3	110.43	109.54	105.66	109.67	105.01	106.01	107.78	107.91	104.39	105.47
112.83	114.58	112.25	116.29	112.78	113.49	110.29	110.45	114.6	116.64	116.43	115.77	113.33	115.46	113.88	111.92	110.25	114.02	112.22	116.87	116.24	114.04	115.02	111.81	112.19	107.72	111.34	112.99	115.42	110.17	111.08	109.39	109.9	115.33	116.81	111.41	116.17	113.03	114.8	114.67	108.92	114.57	115.13	112.9	106.77	114.34	111.52	114.79	114.17	113.76
109.01	114.47	109.96	113.52	109.4	109.6	113.74	109.51	108.36	108.34	111.48	112.29	112.74	109.48	112.35	116.25	114.62	109.91	111.59	111.49	111.71	115.33	108.46	108.51	109.65	111.2	112.26	108.31	107.54	113.53	109.53	109.84	110.31	110.97	108.7	110.65	110.98	115.47	113.38	114.13	110.25	111.91	109.81	108.64	115.1	114.29	113.51	114.27	112.32	111.05
109.91	111.89	113.3	109.98	116.09	111.85	113.95	112.48	113.6	110.88	111.36	114.99	111.48	113.9	114.69	115.23	111.58	108.38	108.87	110.64	114.27	113.96	114.33	114.11	115.07	113.88	112.7	112.91	113.4	112.22	117.37	107.76	109.93	113.84	108.7	108.3	112.71	116.92	118.22	109.83	112.26	111.99	113.41	114.92	110.31	114.83	111.43	113.94	112.13	112.02
108.41	112.74	105.94	106.89	102.96	109.53	114.6	110.93	109.37	109.75	112.37	110.57	106.39	105.19	105.76	106.62	107.79	109.95	108.76	110.8	109.67	108.55	110.11	108.77	111.33	110.36	113.76	110.41	109.71	109.56	110.83	112.7	115.29	108.16	111.68	107.7	108.77	114.81	106.98	109.03	109.45	112.4	107.11	110.75	110.85	111.08	108.55	111.46	114.25	106.93
96.535	102.09	97.379	103.64	104.68	99.6	100.3	104.76	103.72	96.569	101.22	103.03	95.685	99.062	98.714	96.699	99.649	102.14	101.19	96.893	107.56	100.35	102.78	100.2	104.75	104.65	96.931	101.74	99.928	97.011	97.406	96.418	100.66	104.48	98.43	97.713	101.64	98.896	106.82	98.722	93.661	96.473	100.26	104.29	100.12	99.25	100.43	99.945	103.22	98.17
106.35	107.88	107.29	108.68	105.94	109.74	100.99	105.57	104.33	106.02	109.3	107.09	104.22	105.56	103.21	106.95	105.59	109.89	108.92	106.67	107.87	104.14	107.88	105.16	106.65	104.29	103.1	107.7	106.72	108.81	106.51	107.68	108.09	106.77	106.09	104.79	105.71	102.92	108.43	109.14	103.23	103.7	107.96	105.66	107.61	103.3	104.29	105.37	105.44	105.88
111.94	110.39	113.5	114.32	110.95	111.84	108.26	110.63	111.85	113.33	111.44	111.82	109.65	112.76	110.7	107.31	111.3	111.78	114.49	112.67	108.69	105.83	106.64	110.9	112.74	113.46	114.46	106.8	109.87	114.39	114.25	109.48	115.55	110.17	110.41	107.23	106.15	104.05	107.82	112.6	110.19	106.98	110.04	108.16	110.31	108.86	110.67	109.8	107.86	109.75
102.1	105.64	109.94	106.35	102.08	101.15	110.93	104.93	104.4	108.47	111.04	110.52	106.28	109.51	108.62	104.08	103.47	107.19	106.94	107	110.27	111.92	103.27	106.56	104.22	106.73	100.78	98.057	105.08	108.31	106.07	106.91	107.37	103.55	105.55	105.89	105.78	110	101.62	107.2	108.39	106.38	105.25	105.39	105.79	106.19	103.32	99.147	106.89	105.85
100.22	102.31	109.82	107.55	109.25	105.74	108.46	105.39	104.02	103.92	102.52	102.93	106.61	104.25	106.07	105.7	107.6	105.79	104.83	105.83	108.08	104.46	103.18	106.11	104.25	100.58	106.73	102.25	105.81	102.03	103.73	110.25	103.13	100.91	109.64	102.67	109.07	103.4	105.3	105.04	105.28	106.3	105.99	105.21	102.51	105.03	109.18	111.03	102.63	105.89
102.06	100.27	95.914	103.7	103	96.649	98.023	99.258	99	99.186	105.39	98.623	102.86	96.742	101.87	102.76	100.77	101.25	97.025	98.709	99.037	100.98	95.697	101.98	99.316	95.586	97.125	99.285	101.41	99.279	98.337	98.614	97.457	98.764	93.831	102.4	101.9	95.646	99.249	102.66	101.89	104.44	99.844	99.151	101.1	95.485	101.08	95.806	100.3	96.385
98.408	97.492	97.552	102.81	99.364	102.67	98.253	99.494	100.17	96.396	99.115	99.139	96.288	98.352	100.01	94.768	99.989	104.2	102.44	100.62	98.683	96.428	95.86	97.387	98.135	100.09	100.68	96.6	99.245	103.72	98.549	99.195	99.513	100.55	102.86	104.59	95.266	99.71	97.008	102.35	98.314	99.509	107.58	100.78	95.718	101.26	102.16	99.777	100.41	94.763
104.6	102.52	106.05	99.7	102.25	107.97	104.76	108.71	104.37	105.4	109.71	107.15	109.21	109.12	106.22	102.36	104.66	101.58	106.1	102.24	106.6	106.75	107.47	96.551	106.84	105.71	108.95	104.34	105.69	104.48	99.785	106.66	103.12	107.35	103.5	106.87	107.63	103.54	103.75	108.49	103.78	103.41	100.61	106.5	104.35	106.01	107.27	101.59	103.76	105.4
111.2	112.12	106.46	106.45	105.18	109.07	112.23	111.52	103.96	108.15	106.24	111.67	110.38	111.76	110.67	105.83	109.82	108.23	109.46	110.1	113.81	111.77	110.57	112.37	114.25	110.46	108.24	107.63	111.23	114.69	109.34	111.59	111.7	107.34	110.02	109.69	108.69	109.47	103.91	109.34	105.67	104.19	104.12	109.01	108.36	111.64	108.98	106.58	112.92	110.6
110.24	108.7	109.48	106.01	108.75	114	112.31	110.6	109.36	110.52	106.95	109.02	115.2	108.99	107.22	110.57	114	114.92	107.73	115.49	105.88	110.82	110.41	111.05	112.6	110.42	107.44	108.93	108.25	114.54	112.65	105.85	108.07	113.18	111.03	116.76	106.94	106.75	109.55	110.08	112.47	113.04	111.8	112.34	115.34	109.07	113.15	116.27	112.79	112.85
112.93	109.7	113.42	112.73	109.44	113.85	112.95	112.93	110.98	113.56	113.22	109.95	113.84	114.73	112.28	116.17	115	111.46	111.27	113	110.27	112.62	115.63	114.62	109.23	113.67	114.6	107.82	117.07	109.82	111.76	113.78	113.58	111.73	109.8	113.33	112.86	115.36	109.15	116.39	110.72	113.13	113.26	110.32	113.15	112.94	112.18	112.76	116.7	112.78
106.16	105.56	110.09	107.24	107.84	106.8	103.9	105.47	109.4	103.97	108.21	106.51	108.26	103.04	104.06	105.06	105.15	108.18	104.6	107.4	104.32	105.8	106.32	103.53	102.1	113.44	107.34	105.69	103.02	106.01	109.11	103.96	103.92	102.47	107.31	110.1	109.36	108.78	104.11	107.41	104.16	106.31	103.77	101.6	105.57	105.24	106.35	106.29	105.24	106.17
105.21	99.999	101.52	99.669	102.66	105.19	101.66	100.72	99.977	99.785	100.19	100.29	100.34	99.977	100.1	101.03	97.875	98.744	99.991	104.45	101.07	104.61	106.37	99.806	99.27	101.64	100.58	97.617	96.386	97.831	96.311	103.5	97.669	99.636	98.137	100.81	104.08	97.483	101.89	101.4	95.714	100.44	100.91	102.05	98.393	97.066	101.43	102.14	99.447	99.458
104.71	102.07	102.3	103.74	105	102.48	105.59	101.29	103.77	104.08	101.09	106.47	103.22	103.93	104.76	105.67	107.06	103.61	106.7	101.08	104.72	103.03	101.74	102.36	105.56	103.77	101.1	101.44	104.62	102.49	106.16	101.52	99.694	103.69	103.35	104.18	101.84	105.81	105.48	105.62	103.46	102.36	107.23	101.04	100.45	104.81	106.12	104.33	103.18	103.9
109.82	109.13	112.33	103.02	106.66	110	103.96	108.2	104.53	107.49	105.48	106.21	107.48	105.39	107.22	106.31	108.37	103.33	104.55	105.33	100.39	111.22	105.07	102.7	104.75	105.85	103.56	108.38	101.7	107.3	103.73	102.93	104.8	106.51	108.88	108.95	109.28	105.72	106.7	109.02	107.19	107.93	108.17	111.39	105.77	105.08	107.05	106.29	102.44	112.75
105.53	104.61	109.39	103.51	105.04	106.18	102.71	105.25	106.16	103.6	101.8	107.59	106.89	109.19	108.43	102.49	108.24	103.11	107.44	107.84	105.84	100.99	109.79	107.16	109.82	102.9	102.95	111.33	102.26	108.26	112.04	102.7	111.77	111.24	107.67	106.95	109.5	105.84	102.8	105.35	102.96	109.06	109.31	105.1	105.29	109.56	107.45	103.42	110.03	101.72
101.85	101.99	103.39	107.4	105.08	108.21	110.65	105.71	104.59	103.84	107.79	103.37	103.49	105.26	107.01	107.76	104.11	105.86	104	106.15	105.33	107.47	102.86	103.54	106.91	103.6	104.36	104.4	104.38	104.24	103.98	102.54	110.62	102.89	106.68	107.06	102.39	109.03	104.32	108.3	106.43	109.57	107.06	106.47	106.59	103.41	103.84	104.86	106.23	112.59
100.95	100.66	108.16	106.42	105.24	107.98	104.25	107.83	105.74	104.9	106.54	101.42	103.3	108.99	104.98	104.09	103.53	105.97	109.01	105.9	100.96	107.78	105.03	104.97	107.09	104.31	103.08	101.51	106.27	108.32	104.09	106.73	106.19	105.57	103.66	104.55	97.805	106.42	107.35	103.15	103.8	105.7	105.5	106.15	100.17	109.15	100.81	100.73	105.3	106.36
105.82	100.5	107.06	102.37	104.64	103.94	103.65	104.15	107.71	109.71	108.27	102.7	105.95	105.48	103	103.89	104.34	105.48	108	110.54	100.7	103.85	105.9	105.83	103.06	105.5	107.9	106.77	109.35	108.4	104.99	107.61	104.99	103.21	104.36	103.49	106.47	104.03	105.04	109.95	108.36	104.69	102.06	101.72	107.16	106.29	102.49	102.58	107.33	106.8
106.7	106.97	106.21	110.17	106.62	109.03	108.66	106.78	104.18	106.6	108.92	108.25	104.96	107.68	105.58	109.14	108.94	106.81	109.36	106.55	102.97	107.87	106.39	109.8	104.9	105	103.14	108.24	105.81	109.35	105.82	108.72	99.815	101.86	104.67	108.1	105.47	102.7	106.7	107.43	108.9	105.15	104.21	104.83	105.88	105.96	107.83	110.96	105.64	106.4
119.11	112.02	120.71	116.47	114.69	117.64	118.54	120.53	117.89	118.51	117.57	116.65	114.21	114.95	117.83	116.4	118.48	114.83	115.65	118.1	113.44	116.29	115.55	117.7	118.08	117.43	119.18	116.12	119.32	115.88	117.75	115.71	115.89	113.72	118.8	116.32	119.92	114.36	116.23	116.46	113.92	116.95	118.51	118.4	112.15	113.82	117.86	113.58	120.35	116.8
104.99	104.61	101.75	105.57	105.81	102.71	107.88	105.74	100.02	105.07	107.61	103.84	108.59	102.26	113.43	110.38	104.24	100.57	107.32	106.2	102.64	103.78	105.15	110.58	101.33	105.02	100.99	105.91	103.72	104.35	104.29	105.65	110.4	105.98	105.65	107.72	105.28	107.83	106.45	107.64	103.34	108.97	103.59	105.16	104.56	111.01	103.65	104.2	110.08	107.53
108.7	105.12	102.66	105.84	108.11	107.17	104.11	108.06	101.56	105.22	109.31	108.47	105.86	105.68	107.53	108	106.44	104.72	106.44	106.85	106.39	107.3	104.52	104.78	104.76	108.4	104.29	109.26	104.53	107.87	106.2	105.71	107.53	104.47	106.69	102	107.33	105.22	108.28	101.97	104.24	104.8	104.31	106.6	100.01	107.06	108.32	103.32	100.96	105.34
102.12	103.47	104.04	102.76	99.672	104.01	106.27	101.09	105.75	103.39	105.08	105.48	109.65	110.32	107.21	104.16	105.63	104.35	103.59	110.08	107.39	107.64	107.19	105.82	105.08	102.74	104.99	103.34	103.08	107.29	109.23	104.5	106.24	110.68	101.82	108.92	105.36	108.43	107.07	105.18	109.05	105.75	105.06	107.65	102.59	108.39	104.48	103.47	107.42	103.99
110.93	106.71	111.6	108.72	115.28	107.87	109.76	112.73	107.98	112.21	109.85	111.84	108.93	111.17	109.73	110.46	113.28	110.17	110.69	109.58	111.39	113.66	110.07	111.54	112.32	115.23	115.39	113.45	111.46	111.21	111.88	106.13	115.03	110.45	109.53	111.14	112.49	110.3	112.02	111.55	112.86	112.85	110.15	112.08	110.86	115.65	111.17	111.66	113.52	111.11
119.74	115.88	114.28	121.3	122.24	116.49	119.74	116.38	116.28	117.95	118.7	116.72	117.96	121	121.64	120.44	117.49	116.62	116.89	114.54	113.5	116.92	117.82	116.19	121.41	120.05	121.77	116.51	116.98	115.49	119.45	119.66	115.66	114.71	118.48	116.12	120.14	120.13	117.29	117.75	118.21	114.72	117.63	115.29	116.38	117.85	115.96	118.43	117.64	120.24
116.08	110.29	114.91	110.34	119.14	108.19	108.74	115.57	111.42	108.64	113.65	112.57	110.99	113.12	110.67	109.82	110.49	109.87	113.86	104.53	111.59	108.97	106.3	111.38	115.11	113.38	112.92	116.51	112.17	111.11	106.5	111.82	113.18	107.88	112.53	112.42	110.64	115.02	111.12	116.33	111.64	112.04	115.7	114.01	110.27	109.74	111.97	110.72	112.84	117.44
105.97	108.38	108.48	107.19	105.69	110.58	104.31	104.36	99.852	107.26	107.23	112.87	107.36	106.25	106.4	108.25	105.54	105.46	104.95	107.66	106.49	107.6	104.41	104.91	108.38	106.61	112.03	102.57	106.26	104.56	108.47	105.22	106.01	106.96	105.32	107.44	104.43	107.81	102.02	107.64	106.8	108.31	110.55	105.28	111.99	104.12	108.29	104.36	111.25	100.02
106.54	102.59	106.23	104.8	105.2	107.84	104.37	103.58	103.83	106.12	108.53	105.11	103.27	110.24	103.49	105.19	107.06	109.9	107.99	104.68	103.93	103.65	106.76	106.92	105.91	106.83	107.13	104.61	107.13	109.56	107.02	100.66	106.39	103.95	101.3	102.71	103.92	108.04	103.15	97.672	108.99	101.46	104.76	110.83	108.92	110.02	108.36	106.85	108.64	103.16
100.99	106.84	105.22	106.39	104.32	107.56	106.75	105.49	108.43	105.34	106.06	105.93	106.92	108	104.64	103.28	104.07	103.95	108.01	104.82	101.02	104.11	104.25	105.29	105.14	104.49	101.48	104.94	106.32	108.08	104.28	101.43	107.88	105.61	105.27	109.15	111.26	106.45	109.01	107.31	103.8	104.14	106.2	104.07	108.77	110.67	102.42	106.36	108.33	102.99
107.83	108.54	109.93	105.68	102.73	105.39	107.58	106.45	107.13	106.09	108.68	107.95	103.3	108.66	106.33	105.15	105.09	108.27	103.87	101.83	105.78	103.97	107.88	108.75	109.55	107.62	109.97	106.37	108.33	106.19	106.41	105.43	102.52	105.25	107.03	102.77	103.88	106.33	107.32	103.92	106.62	105.74	103.7	104.18	105.31	105.18	103.52	108.28	107.26	107.8
98.494	103.88	102.74	98.266	103.31	102.89	101.69	98.821	100.64	97.984	103.14	97.504	103.81	101.57	96.861	101.18	99.179	99.578	103	99.46	95.765	97.345	101.55	101.94	97.937	98.837	97.588	102.33	101.74	95.647	98.466	100.13	101.22	96.995	101.06	98.364	97.451	94.284	103.58	105.05	96.601	99.116	99.249	96.634	100.1	105.44	98.686	103.35	100.1	100.38
100.44	105.47	104.41	100.35	109.61	105.15	102.74	99.662	108.62	107.66	107.07	107.19	104.18	104.89	106.44	101.16	101.32	110.28	102.39	101.13	104.32	109.62	101.75	103.59	102.72	103.44	107.82	107.96	99.18	107.61	111.85	98.611	104.98	101.75	104.88	103.19	105.52	100.76	105.83	103.79	107.1	106.83	102.6	106.33	105.58	107.85	106.2	101.63	106.95	103.25
110.32	109.83	113.8	113.67	112.06	111.09	110.36	111.07	111.8	110.96	109.55	111.05	112.76	114.18	113.15	116.79	107.35	112.57	113.14	115.83	106.55	110.89	112.25	112.94	108.33	107.1	108.47	113.17	115.81	108.92	110.01	117.5	110.09	109.13	109.23	110.31	112.86	107.54	109.17	115.1	107.7	112.48	108.95	111.83	114.6	114.19	112.57	114.27	108.49	114.2
108.5	109.93	106.32	110.04	112.66	111.95	108.79	105.46	113.07	113.01	111.44	108.02	111.41	113.06	110.19	109.95	105.31	109.03	107.48	112.17	110.34	115.04	112.03	113.93	113.18	108.01	107.23	112.11	110.91	107.82	110.03	112.06	107.89	109.24	110.02	109.27	112.07	110.27	106.79	111	110.61	112.73	111.31	117.43	110.38	110.61	109.62	111.04	104.52	101.75
106.93	105.15	102.11	105.02	111.27	106.33	104.16	105.2	106.68	108.01	108.36	109.85	112.26	108.81	103.94	103.28	107.52	100.93	104.74	105.58	104.27	106.51	104.84	107.18	102.39	106.92	106.21	107.72	112.66	108.25	106.04	104.54	107.28	105.45	105.95	104.55	109.28	106.89	108.6	106.45	107.39	104.87	105.68	106.13	107.11	105.56	105.55	107.64	108.59	101.03
100.06	100.8	100.13	102.93	101.13	98.31	100.77	101.2	97.59	103.68	97.949	97.82	96.975	101.31	102.43	97.474	99.709	98.857	100.2	102.49	100.81	100.2	96.071	100.32	101.43	101.01	97.921	102.68	100.94	99.245	99.031	98.967	100.92	98.838	98.517	100.64	102.72	96.646	101.8	99.492	101.78	102.42	100.76	103.31	106.21	101.18	109.48	97.043	100.68	103.39
112.07	113.02	105.59	106.79	110.66	111.44	112.9	111.4	107.63	111.05	110.05	111.93	112.46	114.16	109.79	108.96	112.51	109.84	109.75	106.75	111.96	112.67	110.21	112.73	111.04	113.46	114.45	107.43	108.63	109.61	112.42	107.57	112.94	107.29	106.83	112.5	111.88	109.55	110.71	110.34	108.47	111.72	113.2	109.4	113.9	109.37	109.91	115.31	107	107.67
108.47	106.34	102.48	106.78	105.65	104.72	101.91	107.39	103.37	106.55	104.74	104.12	102.73	104.92	105.51	107.2	105.73	98.492	106.91	102.03	109.86	105.98	105.94	108.57	101.26	105.5	104.78	101.5	107.65	108.79	107.97	109.61	105.79	110.85	105.23	110.42	104.3	101.84	105.22	105.69	108.08	105.1	101.29	105.91	103.85	106.11	106.36	109.47	99.226	103.11
105.08	104.7	110.44	104.08	103.55	104.31	104.83	110.11	107.36	102.31	102.53	103.98	102.6	104.51	105.71	106.24	107.9	102.64	108.91	107.74	104.42	107.42	102.45	105.07	104.09	105.85	104.42	107.25	107.84	106.94	106.47	109.3	108.73	105.46	104.75	102.65	102.87	101.71	106.4	101.61	107.91	106.29	103.44	103	105.82	106.33	107.08	105.95	106.45	106.2
108.76	102.19	109.09	107.51	104.96	104.28	104.36	108.94	107.43	105.7	106.19	105.4	104.85	110.52	106.27	106.12	106.73	108.71	107.16	105.29	106.7	109.94	106.34	109.84	108.09	108.44	108.33	105.24	106.62	103.5	107.17	107.81	103.8	105.03	109.87	104.13	107.22	111.17	104.38	102.52	106.66	106.41	107.96	110.53	106.61	109.17	109.13	109.44	103.33	102.56
103.06	106.14	107.65	104.07	107.57	106.64	113.2	106.99	104.8	110.17	101.88	104.32	108.23	101.48	107.78	107.51	101.64	104.99	105.19	104.42	109.45	109.74	103.51	103.2	107.98	105.14	106.95	107.61	102.97	106.44	106.26	102.79	106.05	105.73	110.52	105.75	105.83	108.51	110	109.27	109.3	107.86	106.22	105.09	111.57	107.34	107.76	104.16	115.68	103.89
111.4	111.77	112.05	112.66	105.26	110.46	107.83	112.99	111.44	110.73	111.07	104.95	115.39	108.74	111.94	111.53	112.66	112.24	111.88	108.26	108.61	109.63	109.15	110.23	110.57	104.91	112.06	109.64	110.58	115.06	110.54	112.8	112.97	111.33	110.77	108.76	107.17	106.13	108.26	107.43	110.11	109.15	108.99	107.7	110.83	110.07	112.07	108.76	107.04	110.64
106.7	109.12	113.29	112.19	111.77	112.72	112.76	110.31	110.99	110.96	108.96	111.72	109.09	113.87	115.26	109.07	114.79	112.07	111.42	112.61	109.62	109.37	110.58	112.83	108.99	111.77	116.33	110.62	110.76	117	113.13	108.88	110.89	113.86	111.3	111.15	112.5	113.39	114.07	111.2	114.28	109.78	112.82	112.2	114.98	112.24	110.16	110.9	108.67	107.41
112.2	109.11	114.73	115.19	116.6	112.35	110.33	117.45	110.75	108.77	113.51	110.65	115.56	109.93	114.13	109.99	115.91	112.2	112.34	112.16	112.57	113.35	111.27	113.08	115.48	111.01	110.37	110.34	113.32	112.04	112.89	108.37	112.84	115.35	111	113.74	114.59	110.44	111.19	110.86	108.36	110.29	114.06	111.67	113.46	117.08	111.24	113.72	106.26	117.52
102.56	102.49	106.69	107.66	109.24	106.65	105.69	101.35	107.19	105.63	106.31	106.48	107.6	112.23	105.51	109.38	108.15	105.46	108.41	110.28	106.52	103.46	111.08	104.43	105.8	107.57	104.22	104.3	106.91	104.46	108.8	109.93	106.86	105.27	105.58	106.38	103.67	102.51	102.14	106.55	104.64	102.63	103.56	104.07	103.79	106.2	104.49	106.87	105.17	107.2
109.33	106.96	107.55	107.03	108.91	98.903	103.02	99.149	106.22	102.31	102.51	101.11	108.3	105.29	105.14	111.75	101.09	103.42	108	107.89	104.76	102.94	105.52	107.32	105.68	106.23	109.04	103.74	106.81	104.55	108.97	103.08	107.81	103.95	101.44	105.82	105.79	104.42	106.57	107.49	107.96	104.75	101.87	110.86	105.33	102.61	104.38	105.09	107.73	106.99
112.01	111.14	108.4	114.46	112.81	111.06	111.44	113.49	110.13	108.8	103.87	108.81	110.88	110.94	106.38	107.81	109.37	109.62	105.19	112.25	111.06	111.78	109.9	116.41	113.14	107.54	114.5	110.86	107.83	110.14	112.13	112.37	115.14	107.93	107.35	113.52	107.01	111	111.42	112.1	114.32	110.63	113.39	112.71	114.5	111.85	107.66	110.8	109.98	109.68
110.92	111.77	110.59	110.64	109.11	111.18	112.85	109.36	112.22	113.67	109.53	113.77	113	110.98	111.77	114.08	112.29	118.79	110.43	113.03	114.12	110.18	114.21	110.13	108.81	110.73	114.54	114.14	111.99	112.47	117.99	114.61	110.86	110.37	112	109.03	112.75	113.17	111.3	114.83	110.76	113.19	112.35	117.31	110.55	113.97	111.97	111.46	114.85	110.49
110.97	108.63	105.28	105.7	108.85	105.95	110.75	107.79	108.29	107.11	106.44	102.86	108.19	107.78	106.77	106.92	102.43	108.03	106.44	105.75	108.07	103.16	107.62	107.91	107.17	105.35	104.91	106.3	104.46	101.96	105.4	103.47	103.89	106.59	101.68	106.1	106.02	102.79	106.06	106.77	107.39	108.59	103.98	104.9	105.08	109.44	108.69	108.76	103.5	102.91
110.47	113.06	108.54	107.23	113.14	111.65	106.78	111.12	114.68	111.47	111.72	113.35	110.51	110.63	106.6	111.1	113.77	112.42	109.14	110.99	111.62	105.86	109.76	104.89	114.57	112.57	112.51	110.84	107.51	113.01	111.92	112.42	114.96	112.82	112.44	112.06	111.56	112.31	112.69	107.81	111.77	109.33	112.68	112.91	112.42	115.2	112.5	112.04	113.77	108.48
106.1	101.82	104.08	106.29	105.79	104.62	108.21	104.61	104.59	103.19	104.4	105.39	107.89	105.14	99.985	104.95	104.07	102.85	107.3	105.41	100.67	105.78	105.77	105.27	104.35	107.24	101.66	98.143	108.85	103.21	104.98	103.77	104.75	105.45	106.51	104.23	105.93	104.24	105.87	101.95	104.41	102.9	105.8	102.6	105.87	107.08	104.38	106.46	105.12	104.23
103.92	101.55	98.618	96.636	99.928	99.045	96.445	99.349	100.36	104.67	96.715	100.81	98.73	98.074	99.724	98.188	100.29	100.5	99.709	100.18	101.65	94.838	96.933	102.21	98.715	100.87	98.733	101.11	98.068	99.792	97.281	102.09	100.34	100.53	100.73	95.07	103.42	98.223	100.08	101.28	103.99	101.46	95.498	100.44	100.63	99.527	99.612	98.817	98.947	100.66
104.63	105.04	96.823	106.11	106.49	103.19	105.79	105.26	106.68	109.9	104.26	106.5	105.37	107.58	103.17	104.09	107.93	101.6	103.92	105.35	107.43	106.66	107.89	105.41	100.99	106.54	107.01	105.81	112.21	110.54	105.98	109.55	109.97	103.6	105.14	108.48	104.32	101.69	108.56	105.44	104.94	101.02	101.38	110.73	106.96	108.71	102.06	103.79	106.44	107.74
108.12	105.89	97.866	106.3	105.9	103.42	105.18	107.89	103.74	104.34	104.14	105.77	105.14	104.88	104.41	105.77	107.51	107.9	105.69	103.35	105.33	104.66	103.39	101.5	104.09	106.98	107.23	108.82	102.1	111.34	107.44	104.31	103.75	105.75	106.95	101.99	108.49	104.64	102.42	101.37	103.79	101.38	102.79	106.95	104	102.68	102.62	103.52	105.71	103.76
107.03	105.89	103.65	104.2	97.765	101.9	100.69	97.606	104.9	98.386	103.31	103.28	102.37	99.024	102.63	104.63	101.62	96.402	101.88	107.09	103.72	99.006	99.708	101.5	101.24	99.838	101.75	99.034	97.693	97.958	99.641	100.89	97.181	101.59	104.75	98.774	97.94	100.04	98.206	100.64	101.71	105.18	102.31	98.034	101.73	101.77	105.71	99.977	100.24	105.83
116.34	119.18	121.41	115.14	118.63	117.39	116.71	119.98	118.62	115.89	116.98	116.4	111.94	116.73	119.11	115.59	116.13	115.15	118.83	112.81	117.28	118.17	119.6	114.53	117.19	113.44	118.59	121.22	117.99	117.81	119.12	115.17	111.3	115.19	116.7	116.24	113.64	113.86	116.22	110.51	117.97	114.04	118.39	114.97	120.45	113.9	114.01	120.34	123.17	113.9
103.62	104.04	106.73	103.17	103.7	102.54	102.05	102.91	107.62	105.43	106.18	106.29	107.25	100.87	107.07	103.22	104.2	104.84	106.64	107.07	104.59	103.3	102.08	105.24	110.17	105.78	103.12	106	108.88	107.05	101.83	109.57	105.92	100.68	102.49	106.14	102.36	99.188	110.55	108.08	105.34	101.78	106.35	103.35	104.7	109.02	106.26	104.21	106.09	110.87
112.58	114.67	112.79	110.87	114.35	110.4	109.26	110.34	109.09	113.16	112.6	108.21	112.74	108.76	105.79	110.85	114.62	115.83	110.62	110.23	108.7	111.81	110.21	114.93	109.71	110.21	113.75	109.25	105.14	108.37	103.46	110.36	108.98	111.64	108.6	109.44	108.03	110.78	115.46	109.74	111.89	107.84	112.48	106.66	112.38	105.99	109.9	106.56	113.59	104.7
106.94	104.02	107.28	99.787	108	103.41	102.55	103.38	106.43	100.58	102.99	110.43	104.81	107.09	106.3	109.76	109.83	105.42	110.16	108.52	103.3	106.29	102.36	108.69	106.03	105.11	108.17	107.38	108.44	101.23	101.75	110.23	109.1	102.59	106.27	106.34	102.36	105.54	104.37	103.17	106.91	106.13	107.47	109.47	107.18	105.03	105.95	106.9	104.64	105.11
109.27	109.79	112.45	114.67	114.09	107.96	112.46	113.53	118.08	115.73	116.38	110.63	110.05	107.44	106.18	113.09	111.95	113.67	109.9	106.46	111.11	110.61	119.8	107.46	113.1	112.18	112.53	118.19	114.73	115.65	109.54	110.57	109.6	109.49	110.91	110.94	110.68	113.5	114.62	115.39	116.04	112.33	108.43	112.56	109.55	112.28	114.18	112.21	110.82	116.53
108.83	105.53	111.34	104.75	106.4	108.12	108.35	105.19	105.86	105.71	106.67	105.71	111.93	107.54	109.05	103.85	106.71	105.16	107.24	109.55	109.41	107.01	104.65	108.89	110.56	106.3	98.968	105.98	108.31	104.09	105.83	108.45	106.92	106.25	103.79	107.06	106.49	109.45	106.89	105.21	108.13	108.53	103.38	108.52	105.25	107.61	109.51	105.51	107.03	107.83
102.54	103.15	104.75	106.1	102.22	104.34	103.78	105.47	108.63	104.52	97.852	103.22	100.64	107.94	107.05	103.13	101.7	104.44	105.05	103.93	106.93	106.45	105.69	104.66	106.94	106.28	102.41	107.86	109.12	109.51	102.99	103.33	105.27	106.31	99.545	105.72	103.42	107.23	104.84	106.22	105.72	106.74	107.99	102.77	101.94	104.05	105.59	106.41	107.06	107.99
112.73	113.21	113.75	111.93	109.56	115.79	112.12	108.9	112.66	115.79	114.47	110.03	107.93	113.65	111.05	106.72	109.3	113.08	110.58	109.3	113.16	113.99	111.7	114.08	110.04	113.02	111.66	112.27	115.62	108.55	109.52	115.25	109.44	115.73	113	114.05	112.92	114.3	115.5	113.39	109.04	111.52	111.68	110.15	111.51	106.91	113.34	114.04	107.15	107.4
105.43	103.66	106.2	104.83	108.5	106.27	108.35	104.15	109.72	105.5	101.05	107.43	106.81	110.75	109.24	109.01	105.34	106.7	106.9	108.86	104.33	106.96	107.42	111.81	109.41	106.87	108.4	109.33	103.68	101.71	104.03	104.98	106.87	105.03	102.98	107.23	108.44	106.85	103.58	108.56	109.22	106.19	111.02	108.41	104.96	106.86	110.22	102.3	107.85	105.58
110.72	102.32	107.95	105.91	100.3	106.69	105.92	108.78	104.9	109.5	105.54	104.36	102.29	104.02	107.15	106.77	105.27	101.76	107.08	101.66	108.7	106.8	100.99	105.82	103.74	105.45	108.12	111.37	104.01	106.28	105.48	110.35	109.34	108.39	105.58	106.37	108.6	104.17	103.7	107.97	104.39	105.09	109.47	100.67	104.35	104.37	108.96	108.61	105.88	102.98
103.02	104.69	99.992	104.03	107.43	101.93	104.71	112.31	110.42	104.27	102.36	106.27	111.07	106.53	107.7	106.03	103.25	104.25	102.2	105.72	108.4	103.02	101.41	103.32	106.01	108.24	100.43	104.07	107.03	106.18	106.37	107.13	106.2	105.56	102.97	102.7	108.03	99.955	106.42	105.25	109.03	106.26	106.22	106.34	110.32	106.27	108.57	109.18	102.75	109.29
117.21	112.55	115.97	118.5	112.37	115.37	113.1	111.1	112.22	110.36	112.72	113.88	117.44	108.11	113.09	112.22	110.94	107.91	108.36	112.48	116.02	114.52	116.62	114.98	111.42	112.75	112.91	117.19	116.51	117.47	112.71	112.38	114.93	116.63	116.05	115.23	109.8	116.69	121.17	114.69	114.24	109.71	116.41	113.31	120.03	112.07	112.99	110.97	110.05	113.91
104	107.91	104.21	104.64	104.57	108.15	109.59	104.04	104.35	107.87	101.9	102.62	109.09	108.39	107.54	107.48	101.74	103.78	105.46	100.13	101.63	106.57	106.09	103.09	104.84	107.85	107.52	106.04	104.73	105.29	103.18	105.57	107.86	102.33	101.14	103.53	102.18	103.37	103.49	107.13	101.7	104.73	107.88	105.42	108.49	108.1	103.84	104.69	105.56	102.01
112.49	115.18	115.63	114.34	116.26	118.28	118.81	113.73	118.55	118.82	112.2	116.96	120.69	116.24	113.97	120.6	119.53	119.71	117.58	120.92	114.96	117.07	112.32	118.49	119.28	120.03	117.59	118.98	117.05	115.44	118.49	119.94	121.31	116.62	116.93	118.21	119.79	120.17	118.27	116.61	119.27	120.67	121.72	118.08	116.69	119.77	115.36	117.26	113.9	117.02
100.59	104.34	108.35	102.15	105.87	106.5	107.11	105.95	103.89	104.56	102	101.39	107.84	101.83	101.67	108.42	103.62	105.86	109.35	100.67	105.9	102.7	105.48	111.7	103.61	105.12	101.63	106.7	103.77	108.42	107.03	101.84	104.99	108.64	103.2	104.12	107.03	107.87	101.69	102.53	107.23	101.42	105.81	106.37	106.93	104.51	102.07	108.67	105.85	99.25
105.04	109.04	105.59	110.2	104.62	106.98	104.72	106.96	102.33	110.51	104.87	110.14	108.89	103.09	110.15	102.67	107.56	107.47	110.34	106.33	102.41	105	103.51	105.6	110.72	102.33	105.01	108.76	107.43	107.93	108.81	101.96	111.39	109.44	108.31	109.1	105.03	106.24	109.08	104.29	104.01	104.17	107.26	105.4	105.28	104.54	104.66	107.2	106.13	106
102.28	108.67	105.59	106.43	102.62	106.62	104.3	102.58	105.9	104.65	108.99	107.31	105.17	100.38	106.75	105.09	106.61	108.76	103	105.89	107.91	99.876	107.73	106.76	104.64	110.73	105.09	105.22	101.62	110.92	102.63	106.34	107.25	105.45	108.25	107.21	104.95	103.36	106.04	107.03	105.09	105.43	107.46	105.62	110.12	103.44	106.53	106.98	105.12	107.65
104.87	104.92	109.08	100.18	108.86	107.15	106.97	108.73	106.3	101.43	103.17	106.35	109.99	102.53	105.17	102.52	106.24	104.84	108.5	105.81	110.29	110.85	107.73	107.36	103.16	106.93	103.11	111.12	100.57	105.82	102.13	104.17	103.72	111.67	102	110.37	106.17	107.82	103.28	108.39	102.61	107.57	108.79	105.96	101.59	106.87	105.17	108.57	104.08	106.01
116.17	109.75	114.32	108.25	112.26	112.01	115.05	111.98	114.87	109.56	112.53	114.47	111.49	113.76	114.16	109.03	107.28	110.53	116.05	112.11	105.58	110.14	111.51	115.35	112.42	113.36	113.04	111.57	108.68	113.74	111.86	109.57	113.35	108.85	114.38	108	113.85	111.5	113.22	109.75	116.83	112.9	114.17	114.95	113.29	110.37	115.53	108.73	111.79	115.06
108.6	108.75	112.77	113.58	112.26	109.18	109.39	107.12	111.84	113.24	111.83	116.59	107.67	113.25	108.61	111.64	111.33	112.27	111.31	115.61	116.05	109.57	111.03	108.47	107.58	114.46	111.51	111.45	112.93	110.55	112.39	109.77	109.56	105.43	115.86	110.87	110.65	113.89	107.47	111.98	112.72	112.42	111.92	112.75	110.65	114.23	109.77	113.17	111.11	114.99
109.89	107.74	107.27	112.02	109.92	114.62	115.57	112.12	114.84	103.48	105.01	108.89	113.4	108.72	110.45	109.62	110.06	113.86	106.91	112.45	109.74	112.38	114.67	111.51	111.24	112.02	112.01	111.56	112.4	112.69	113.63	114.85	112.8	116.92	113.1	114.78	111.26	117.67	111.32	113.19	111.96	110.14	108.68	114.7	116.76	113.12	111.5	110.88	113.28	112.74
115.36	116.69	117.38	120.12	115.09	119.74	116.74	116.16	117.71	116.49	112.17	119.19	112.73	119.32	113.88	112.68	114.84	117.88	114.71	118.74	118.53	115.61	120.42	112.19	114.08	117.08	117.95	113.81	117.97	118.49	115.09	120.81	116.2	116.89	115.17	115.05	114.6	118.33	116.03	115.73	119.92	116.93	112.02	119.38	118.22	117.77	121.52	116.44	116.97	116.51
117.89	116.3	113.82	120.32	117.92	118.82	113.09	117.57	115.94	118.01	113.84	118.78	116.11	115.77	115.69	117.69	116.24	116.68	116.39	120.02	113.85	116.31	116.04	113.76	114.93	114.03	120.83	113.99	117.98	117.19	112.8	114.38	114.43	118.81	114.84	117.03	117.99	111.1	118.85	121.24	115.78	120.47	118.01	113.06	114.69	112.09	116.56	117.14	115.2	114.85
109.8	108.52	109.23	115.71	113.05	110.06	111.45	113.27	116.1	110.44	111.24	111.09	107.73	112.9	109.49	108.51	106.45	112.03	108.28	107.91	113.69	113.9	111.51	110.28	109.67	110.7	108.01	112.84	107.25	109.38	105.84	110.31	112.46	109.98	111.32	112.36	107.55	110.28	111.24	110.9	106.77	110.98	110.66	103.99	115.43	107.55	111.04	106.17	110.26	107.58
107.12	108.28	105.92	103.31	108.07	108.78	105.34	110.01	103.98	103.73	103.31	106.62	104.58	106.39	106.73	105.27	106.77	103.2	108	104.31	102.44	104.64	105.7	102.87	107.74	104.17	108.83	105.8	107.5	108.31	108.39	103.43	105.18	107.82	106.47	106.44	105.08	103.57	105.12	105.3	104.05	103.82	108.51	110.09	102.93	104.91	103.7	102.29	103.26	107.4
102.72	104.07	103.94	101.92	103.32	99.934	105.84	103.46	105.38	108.04	102.67	99.98	108.18	107.85	106.9	103.96	100.72	105.69	106.7	102.44	100.3	98.712	100.35	104.22	105.52	102.05	109.07	101.24	105.58	103.1	103.09	101.1	102.51	104.66	104.32	102.55	107.24	103.06	104.93	104.78	103.41	103.01	105.9	103.12	103.54	101.97	104.49	104.02	104.49	102.22
108.88	105.76	108.77	105.42	105.52	102.92	107.36	110.49	101.92	105.11	107.95	108.11	102.19	103.67	104.13	105.23	108.67	104.83	106.19	108.5	103.13	103.13	101.15	107.02	106.77	105.08	104	102.5	101.97	101.39	106.41	101.24	110.35	101.35	106.51	106.97	109.15	110.01	106.3	105.7	109.04	104.86	104.11	103.94	108.02	107.04	102.29	105.43	106.83	108.42
113.98	113.99	111.25	111.33	108.76	114.68	114.24	113.71	111.88	108.44	113.32	109.99	109.02	110.59	112.8	111.33	115.16	113.12	110.79	115.87	114.52	111.41	107.87	113.19	110.07	113.3	115.8	116.36	110.26	111.89	108.98	108.92	110.07	110.11	107.86	112.03	111.29	112.41	109.35	112.69	112.59	108.48	111.98	113.49	111.8	112.85	110.16	110.59	113.25	110.04
109.98	109.8	110.58	112.97	111.84	110.34	113.46	108.23	113.15	113.49	112.33	111.55	113.56	114.54	111.97	107.92	116.48	110.35	108.49	111.21	110.88	117.81	109.82	108.88	116.69	109.66	113.61	111.13	111.55	109.65	112.89	112.78	111.33	114.85	111.75	117.02	114.36	116.81	108.49	111.96	111.8	113.53	111.17	115.46	110.36	113.93	114.03	109.27	112.66	112.71
101.56	108.48	105.03	100.43	104.18	104.27	102.44	106.8	103.65	109.94	107.5	103.36	102.39	107.88	103.31	102.81	103.85	107.01	101.68	107.94	106.94	102.12	104.67	104.78	101.79	100.47	104.32	105.98	105.86	105.88	100.82	103.43	105.23	101.87	101.84	106.33	105.77	102.83	110.52	106.87	105.79	103.19	101.39	101.6	103.45	100.9	102.92	104.99	105.38	101.63
105.48	108.15	106.41	103.83	105.24	103.49	105.63	106.13	107.75	104.74	107.57	103.41	104.34	106.21	104.94	107	107.4	106.48	105.87	105.44	105.34	108.24	103.96	110.45	109.39	104.59	104.33	109.3	106.6	103.9	106.81	109.66	103.97	107.59	106.92	104.59	106.93	108.47	101.11	104.2	106.42	104.29	109.62	106.64	105.18	108.06	114.02	112.93	110.97	104.2
107.78	105.03	104.11	112.69	104.56	105.25	106.71	107.82	103.82	108.89	104.35	106.46	107.27	107.95	105.37	107.83	106.7	104.2	104.35	107.48	107.31	104.15	105.38	102.67	105.13	108.29	103.36	102.29	110.84	102.21	102.47	107.87	105.84	102.47	105.52	104.73	108.05	106.52	104.52	103.08	106.33	104.87	108.72	108.36	105.48	105.94	105.32	107.16	106.32	106.52
106.32	100.1	104.55	101.9	102.25	108.59	107.64	108.58	108.75	106.69	104.48	105.2	102.21	105.69	107.05	102.47	106.83	107.04	105.93	105.63	104.56	108.35	101.98	107.82	105.39	101.77	104.34	108.14	108.33	108.79	105.04	104.53	102.95	101.74	106.02	104.75	109.68	102.97	103.89	101.86	102.94	109.26	103.99	104.99	104.25	105.49	110.31	105.38	103.65	108.05
104.77	103.97	106.72	101.31	102.35	101.11	107.09	105.98	106.34	106.46	107.88	103.66	98.871	103.67	103.77	104.13	106.17	103.1	101.84	101.54	96.867	101.49	100.3	102.06	102.82	102.63	107.49	104.93	101.13	98.977	102.94	101.27	104.18	105.85	105.43	103.01	104.86	100.65	102.17	107.15	103.86	99.963	105.25	104.05	105.47	104.09	101.95	106.97	103.16	105.46
115.79	110.49	113.31	109.92	113.51	111.32	113.17	116.17	108.6	112.79	112.38	112.94	112.95	109.55	107.84	112.07	113.11	114.33	112.54	113.54	109.26	110.07	109.48	116.6	115.62	116.38	115.55	113.81	116.27	113.69	108.87	110.97	116.21	110.83	111.82	112.3	110.92	109.49	111.07	113.68	110.81	111.49	112.99	114.34	113.28	113.55	112.6	114.22	112.62	110.64
102.95	103.54	102.07	105.91	103.28	104.35	102.48	102.01	110.58	104.97	104.25	106.59	109.01	106.7	103.01	108.26	106.78	108.6	101.24	107.3	110.8	104.93	111.27	107.95	104.63	101.74	105.27	107.99	99.68	104.45	111.79	104.51	107.63	109.16	104.46	109.12	106.36	107.32	107.1	108.94	106.39	102.13	105	104.42	106.4	106.28	111.78	105.87	105.08	107.21
102.9	108.85	100.28	106.38	103.14	106.9	105.74	102.97	110.39	106.1	104.46	101.97	107.93	103.32	108.88	104.18	107.49	103.78	107.7	106.85	107.61	105.6	104.89	105.9	105.43	103.75	109.35	102.2	104.8	102.16	104.84	99.827	106.87	107.11	106.56	106.47	106.02	106.85	105.54	106.57	102.06	107.92	104.79	105.81	102.17	108.32	104.02	103.84	103.28	105.04
105.96	103.12	104.08	104.44	106.89	103.83	107.55	105.29	108.58	107.41	109.48	110.93	107.1	104.97	103.64	104.43	107.61	109.23	105.1	104.8	108.55	104.79	103.99	106.21	106.92	105.84	107.24	105.76	108.65	106.3	108.04	103.55	108.48	106.78	101.97	105.03	103.94	110.19	106.82	107.55	104.44	106.01	107.33	108.15	101.1	104.48	111.64	108.85	104.53	104.03
106.2	104.9	104.45	106.28	107.04	104.9	107.51	104.95	103.01	103.44	101.77	101.37	105.53	105.53	99.825	109.5	102.86	104.95	101.09	100.83	109.93	108.16	108.12	102.99	105.73	101.99	106.58	102.89	102.22	104.09	104.3	103.41	108.97	104.26	105.57	102.26	102.2	105.95	107.14	103.15	105.57	107.25	105.59	103.37	101.88	101.05	101.41	103.63	105.13	105.45
108.17	107.51	107.72	106.63	107.78	104.95	114.35	109.39	103.51	108.94	108.29	106.73	110.26	102.46	102.79	107.61	101.29	105.17	105.93	102.72	102.79	104.98	105.16	106.3	104.61	109.4	103.55	104.62	103.53	107.72	112.66	108.62	104.8	106.63	106.53	104.69	105.77	110.29	102.4	110.44	107.45	111.39	103.52	107.76	108.65	107.4	102.19	108.97	107.37	110.13
110.33	106.32	105.46	102.76	106.83	107.98	106.36	108.43	108.51	106.06	108.56	105.73	104.9	111.89	106.03	107.96	109.64	104.76	105.92	106.3	108.36	108.28	107.71	107.56	102.53	109.45	106.94	104.44	101.72	102.74	108.24	105.47	102.16	102.16	108.21	106.9	107.25	105.3	108.42	103.69	107.91	106.5	103.12	105.59	110.3	104.39	103.84	111.44	110.16	103.89
102.81	109.78	105.31	109.06	107.4	106.11	106.35	104.9	108.05	112.24	106.61	104.85	108.96	106.58	107.6	106.8	102.42	104.02	107.47	105.57	110.74	101.36	106.01	106.27	101.5	111.21	104.89	106.68	106.6	105.07	102.29	101.3	104.93	102.42	100.41	110.53	104.53	104.84	106.47	106.94	104.26	107.64	102.87	106.31	104.31	106.66	103.26	102.83	103.74	106.41
104.85	97.665	105.84	103.79	101.8	104.15	107.4	105.84	105.15	106.68	103.16	102.11	101.26	107.67	108.38	105.34	101.57	100.39	102.46	106.35	106.31	106.43	103.51	103.74	102.51	105.28	107.91	103.18	100.67	107.46	104.19	101.83	104.85	105.52	108.98	103.92	106.95	104.43	102.06	108.19	103.2	102.81	100.48	105.91	103.05	104.33	106.65	106.62	103.61	103.1
106.86	112.1	109.34	111.99	108.67	111.46	109.12	110.05	109.71	108.4	107.87	105.06	108.72	104.03	109.28	106.5	112.97	108.02	113.38	111.62	110.41	111.6	108.17	110.49	108.01	112.72	111.36	110.03	110.03	110.8	108.46	106.21	109.46	110.23	112.01	112.04	108.05	106.27	109.3	109.46	110.86	111.1	110.79	103.45	112.28	107.32	111.15	115.21	106.24	111.33
105.19	102.44	102.51	105.03	102.01	102.14	104.25	105.24	106.13	102.2	105.56	104.21	104.81	110.68	103.41	108.42	100.66	102.07	105.59	104.78	105.29	105.12	104.63	105.91	99.949	106.85	104.44	101.73	107.73	101.12	102.82	103.35	101.95	106.37	99.924	104.36	107.27	105.88	102.11	103.9	102.49	104.25	105.83	100.97	106.6	105.32	104.45	103.53	106.69	102.64
98.144	101.03	98.136	100.08	92.063	100.32	101.25	100.76	98.761	101.44	96.189	99.123	97.151	99.656	104.33	101	101.27	100.27	100.41	97.679	98.868	100.96	102.8	100.28	102.25	96.198	102	102.4	98.906	98.082	100.65	96.964	100.23	95.275	100.73	94.144	98.875	99.284	101.51	99.119	101.8	96.436	101.03	98.793	97.35	97.081	98.302	95.078	97.17	103.36
115.86	114.57	112.48	107.93	110.95	111.19	112.14	111.11	110.04	108.97	107.16	114.38	113.33	112.29	114.88	114.22	108.91	112.96	112.16	107.21	108.63	110.08	114.26	112.99	110.51	112.63	111.78	112.41	107.6	112.36	109.79	107.75	107.85	109.45	113.05	110.01	112.94	109.72	105.76	109.95	106.91	113.29	110.54	112.35	111.8	113.6	108.45	110.33	114.23	112.4
108.86	106.63	107.88	108.2	104.3	106.24	106.73	104.68	103.11	105.11	107.78	107.2	104.64	104.95	109.95	104.44	101.78	106.19	110.06	107.01	109.93	102.5	109.16	105.06	107.26	104.63	108.81	106.06	106.91	108.5	107.23	101.38	110.22	107.09	103.39	104.9	106.68	107.04	107.19	111.82	104.19	103.57	104.5	102.14	108.8	105.68	103.91	109.03	111.1	105.21
107.43	107.47	108.94	108.92	107.64	102.79	105.68	102.83	109.64	108.31	105.01	107.1	104.28	105.45	106.97	105.16	107.3	105.73	107.54	108.28	111.03	102.31	104.91	106.75	104.21	106.63	102.15	106.46	108.29	110.29	103.72	105.57	108.77	104.96	103.89	107.25	107.23	106.44	107.52	109.29	109.3	105.84	109.89	107.95	108.61	107.15	102.82	108.18	107.31	105.44
100.83	97.149	99.45	99.331	105.29	102.19	94.443	96.757	96.388	102.16	100.67	106.59	98.279	95.57	103.18	95.148	104.19	102.3	100.31	97.211	98.769	100.55	100.51	104.27	98.559	99.512	98.2	101.94	97.265	98.453	97.594	103.95	101.24	100.79	98.668	98.742	98.779	102.01	100.56	96.766	101.9	96.268	102.17	100.96	99.165	98.69	103.01	99.942	95.124	99.772
103.58	97.987	100.52	102.88	98.18	99.856	101.6	99.335	100.98	98.575	97.596	98.101	104	98.317	99.871	100.6	102.65	101.97	103.52	99.77	101.77	102.32	98.636	98.213	98.169	99.665	100.98	102.35	101.85	101.94	100.72	102.61	101.35	99.043	98.011	101.31	102.86	101.68	101.84	99.887	97.671	97.611	98.8	99.697	97.596	102.84	102.09	98.102	99.908	97.66
105.45	110.16	105.74	106.63	101.19	103.88	103.35	103.6	106.81	105.94	107.32	105.75	108.94	110.52	105.43	99.78	101.04	106.15	105.37	103.7	104.75	99.348	101.52	105.18	104.78	108.11	108.55	109.6	108.11	108.23	110.02	104.73	106.05	104.77	106.28	106.29	104.56	108.85	103.9	108.75	103.56	105.4	103.84	108.38	103.81	101.21	100.5	106.83	105.99	102.17
114.96	109.57	113.45	112.58	111.56	115.4	111.12	110.07	113.98	114.56	113.21	113.16	110.09	112.24	112.29	111.82	112.17	117.48	114.54	116.36	114.87	114.24	109.81	116.68	111.32	113.37	109.13	118.66	112.91	110.78	111.83	114.89	112.69	110.11	115.45	117.64	109.79	115.31	109.02	116.71	113.54	116.17	110.59	110.77	110.28	113.93	109.61	109.33	110.29	112.91
109.52	109.06	109.66	108.68	109.53	110.03	111.37	110.86	113.15	111.77	114.4	110.95	105.94	109.18	109.08	108.48	108.96	108.61	114.03	108.98	107.19	113.42	106.74	112.66	111.32	107.31	111.09	110.62	112	105.31	110.83	105.04	110.04	109.93	113.97	108.02	109.41	107.74	109.87	108.33	108.55	112.17	109.65	109.97	113.25	112.31	115.4	110.75	106.38	107.96
106.06	107.22	105.09	106.15	105.61	106.32	96.664	104.01	104.05	108.12	103.5	101.97	106.3	103.33	103.88	106.52	107.36	103.53	107.59	105.71	108.89	107.58	108.11	104.47	106.24	99.759	105.97	105.17	105.27	104.28	102.8	110.31	103.44	106.66	106.08	108.56	103.39	102.46	107.72	102.25	107.17	107.75	108.41	107.69	105.53	101.18	106.59	102.92	107.87	106.05
112.49	113.8	113.88	113.12	112.79	115	115.61	116.29	111.46	116.09	114.07	117.74	115.58	113.21	116.46	115.01	116.36	114.86	114.45	116.04	116.85	115.08	113.94	113.93	122.05	114.85	110.09	113.12	117.38	114.56	119.62	113.87	114.78	119.36	114.88	119.95	117.06	115.95	120.45	115.3	115.73	117.49	117.39	115.8	114.43	118.27	115.88	116.6	115.5	117.78
103.73	107.63	106.07	103.48	102.38	102.07	98.88	103.01	100.5	101.82	105.1	107.42	98.859	107.34	105.02	105.74	106.46	105.02	103.88	105.17	103.92	106.29	104.7	103.04	102.96	98.669	102.16	101.72	104.45	106.58	102.75	103.82	105.27	99.937	104.73	103.61	106.69	102.19	102.49	100.98	104.3	107.76	107.96	102.36	102.84	104.22	104.35	103.81	105.36	106.45
103.34	100.93	101.75	105.2	105.68	103.17	110.98	105.06	107.47	103.8	108.1	105.79	100.97	102.97	105.3	104.53	103.16	99.484	104.75	109.8	103.65	99.795	109.1	107.54	107.46	107.05	100.26	106.12	104.39	103.85	105.18	97.704	106.94	101.91	105.46	103.39	102.2	104.8	108.95	106.25	102.93	106.66	103.29	104.17	104.63	105.08	101.74	101.7	105.56	104.53
114.92	110.9	115.35	116.35	114.93	108.4	111.07	112.04	115.23	112.23	114.48	111.69	111.53	108.94	108.84	112.26	109.38	110.04	116.92	111.72	109.82	115.79	114.74	118.24	111.72	111.61	115.73	113.63	112	115.2	114.54	113.77	110.93	112.73	114.36	111.99	109.27	113.61	117.81	113.61	106.34	117.38	110.16	112.46	113.99	108.74	110.43	111.52	107.88	120.88
106.47	106.94	105.21	105.91	103.81	106.35	108.17	104.38	104.28	104.81	103.85	103.64	109.07	106.67	109.63	101.9	102.03	105.1	105.52	108.58	102.82	107.38	108.01	105.34	104.03	104.17	105.4	106.32	104.3	106.06	104.63	105.8	106.81	100.97	110.13	106.27	111.65	106.55	106.69	107.39	103.07	101.89	108.42	108.6	110.16	104.7	106.8	106.6	104.68	107.76
105.19	108.96	110.1	105	106.88	104.06	105.39	108.93	103.43	107.34	108.07	106.92	105.3	108.86	109.28	105.51	104.28	107.65	110.02	107.24	105.85	105.99	106.42	108.53	110.07	112.51	103.39	109.22	106.9	104.04	106.92	106.29	104.74	107.94	106.15	105.66	105.49	109.35	106.29	105.92	110.91	103.98	108.6	102.91	104.69	107.78	101.49	108.77	103.8	109.07
116.58	120.27	116.32	116.01	114.51	121.7	114.43	121.59	116.42	118.77	117.03	122.08	119.69	115.61	117.84	117.82	113.8	118.4	117.31	114.14	119.84	115.92	114.52	115.38	116.62	120.59	114.09	120.76	115.04	117.7	115	118.74	119.5	118.27	116.51	120.23	115.57	120.15	115.74	117.9	119.77	120.81	119.99	118.87	114.96	117.92	118.55	113.86	116.78	116.95
103.68	106.06	104.26	107.02	105.01	102.07	105.46	104.44	103.06	102.4	103.88	103.59	107.38	99.391	101	105.58	108.16	102.84	100.57	107.73	109.17	107.08	110.24	101.65	106.12	101.65	101.39	103.36	105.66	105.17	103.84	102.77	102.57	103.36	103.28	103.95	102.3	103.66	101.99	104.78	102.79	106.15	108.81	107.56	103.79	104.51	110.22	108.13	103.61	108.44
106.65	106.48	102.77	106.09	108.3	108.27	106.4	104.18	108.24	103.56	99.886	104.93	103.82	104.27	110.13	107.63	108.19	105.2	105.35	105.99	104.89	103.37	106.72	107.01	104.72	108.57	105.39	105.91	102.78	102.67	104.33	106.09	106.52	106.21	104.86	103.73	103.82	104.92	106.39	107.33	102.3	103.56	102.12	105.5	107.6	106.59	108.67	108.43	106.79	107.12
101.94	102.17	103.99	105.5	108.6	102.23	109.31	108.16	109.39	105.35	103.55	102.45	107.8	105.23	107.32	105.78	108.92	106.96	102.74	104.05	103.86	105.63	104.99	107.4	104.93	101.53	106.33	106.82	106.67	107.54	103.89	104.62	102.27	106.25	111.56	103.09	105.22	102.53	102.68	105.31	107.34	105.06	102.36	107.5	108.55	108.1	104.03	101.35	110.23	105.54
116.63	115.03	111.03	110.26	110.71	109.58	104.53	117.9	113.87	110.95	114.97	110.88	112.28	116.75	117.8	105.33	110.7	108.29	109.86	114.86	107.55	111.4	114.93	114.22	109.74	112.24	112.98	114.5	115.17	109.51	111.68	112.85	114.48	111.53	111.93	110.66	112.18	116.64	112.67	116.81	114.1	107.77	112.02	111.43	111.44	113.37	112.75	110.09	112.45	108.67
98.191	106.59	107.25	105.43	100.93	103.44	105.18	103.85	103.46	103.24	102.95	100.9	107.14	99.033	108.45	103.19	106.81	96.431	108.16	104.3	102.74	105.61	103.85	105.06	105.58	105.32	99.007	102.97	102.18	108.19	103.39	104.11	102.83	102.66	102.36	102.62	109.05	102.48	104.92	103.27	109.24	105.18	104.09	99.725	105.47	104.3	102.95	104.14	105.46	104.93
107.95	101.69	107.48	106.7	112.4	106.29	104.45	106.82	105.57	102.7	106.8	105.93	107.06	99.846	105.77	103.07	109.3	102.71	106.54	104.53	110.2	102.76	105.21	102.61	104.22	104.03	107.62	108.8	110.79	110.21	106.16	102.79	105.74	103.19	112.28	103.94	103.11	113.11	105.32	107.74	106.89	100.6	106.1	108.94	112.01	102.57	108.61	108.68	102.68	105.83
105.61	107.66	104.06	104.71	107.54	104.56	104.51	103.7	103.42	104.75	102.94	102.3	103.3	108.45	108.82	102.99	103.27	107.18	103.73	104.27	105.03	107.44	105.83	101.53	106.22	110.23	106.75	104.4	108.21	105.42	107.83	104.8	103.04	104.37	107.68	108.09	105.59	103.3	103.95	106.77	108.42	104.42	102.11	105.97	106.46	104.2	104.01	105.2	105.46	106.39
113.3	109.36	110.71	107.4	111.9	108.15	111.15	110.49	114.04	111.44	111.65	107.59	110.1	112.53	111.47	111.29	108.01	108.73	108.1	110.38	110.69	109.15	107.37	107.92	110.99	109.52	113.44	113.82	109.01	105.96	109.69	111.38	109.87	112.86	110.49	109.06	109.71	110.77	114.26	110.41	108.33	111.39	113.96	113.35	107.62	114.22	105.79	109.45	114.22	112.96
100.96	101.98	95.383	105.34	100.02	98.986	100.29	99.759	94.289	98.591	100.87	97.758	102.33	99.164	99.748	98.021	97.198	97.209	101.21	99.008	101.99	97.596	102.14	102.93	100.73	99.631	102.75	97.995	97.944	99.107	100.91	97.247	101.25	97.927	98.558	99.214	97.843	99.587	97.457	98.515	102.95	98.734	101.92	102.83	99.685	98.684	104.61	99.046	101.05	99.43
100.2	101.41	99.353	102.01	96.434	101.73	102.07	94.543	96.105	96.788	100.08	102.06	100.95	98.23	100.48	99.344	99.585	98.462	99.59	100.33	103.69	100.38	98.786	97.032	101.94	99.259	105.16	94.697	95.217	100.08	100.82	98.926	101.93	101.43	98.118	107.94	99.44	105.24	103.08	95.629	101.31	99.644	100.42	105.69	102.31	100.08	98.524	100.74	99.737	105.62
106.03	107.75	107.37	110.71	105	106.73	108.88	106.37	108.93	103.27	105.51	105.16	106.14	103.84	105.93	106.02	106.26	113.21	109.26	109.74	100.06	104.39	109.1	102.2	106.68	109.55	102.73	106.04	108.88	106.87	101.24	104.63	102.32	106.73	104.37	106.96	106.98	106.58	105.91	104.71	104.44	107.75	104.63	107.77	108.86	108.13	106.88	109.2	105.07	107.2
102.5	106.73	106.23	101.74	105.09	106.43	101.53	105.03	108.5	109.27	104.93	106.85	105.38	108.79	102.03	109.52	107.11	102.24	106	107.4	102.9	108.05	107.49	103.75	105.21	106.08	107.33	105.6	106.78	107.41	103.15	104.61	108.23	104.29	106.1	103.82	103.04	100.17	111.89	106.94	108.45	105.53	104.85	107.51	106.68	105.86	108.97	108.85	107.41	108.91
113.89	109.14	111.56	107.79	108.51	107.97	111.81	110.14	111.45	110.87	108.7	110.5	110.85	111.19	112.72	113.54	111.49	113.04	109.91	109.27	109.23	113.32	111.75	110.62	110.29	113.54	110.77	114.79	111.07	111.17	110.02	111.61	111.71	108.82	108.91	108.29	114.14	112.33	110.3	109.31	108.26	112.56	113.87	111.73	111.91	106.88	112.82	108.2	114.65	110.47
104.79	106.36	105.39	105.92	104.25	104.01	100.48	105.05	103.89	104.03	104.27	103.82	102.46	104.47	109.49	106.18	103.97	104.38	102.2	102.66	107.73	104.85	107.05	105.96	106.67	103.48	107.33	106.4	106.83	107.63	102.51	106.65	104.78	105.88	102.58	104.14	106.86	106.23	104.21	105.02	106.1	109.93	107.68	103.41	107.27	104.87	106.29	104.39	105.94	104.73
109.31	104.78	104.33	101.26	102.76	107.49	107.63	100.47	101.55	106.92	105.04	106.24	106.94	104.45	104.26	106.22	104.08	108.6	101.83	105.09	102.96	108.5	101.49	104.84	104.9	105.91	106.41	108.19	100.77	105.89	105.85	102.73	103.21	104.6	107.43	102.16	99.639	108.36	102.54	109.53	105.96	107.72	104.42	106.42	103.06	105.24	107.99	102.42	104.2	107.79
105.57	105.22	109.3	102.9	105.86	105.58	105.59	101.46	107.71	107.28	106.76	108.45	107.66	109.87	107.24	106.71	102.18	102.49	106.5	108.32	101.98	103.96	106.02	106.63	103.33	106.25	107.27	105.94	109.84	101.72	107.05	102.79	109.55	107.47	105.17	105.27	110.03	103.95	102.12	106.46	108.04	109.77	111.44	105.87	106.27	103.29	107.09	108.05	107.49	105.95
106.11	109.2	103.85	104.95	110.69	107.9	107.31	104.9	103.78	110.28	104.32	106.08	104.13	112.03	104.47	102.1	102.81	110.44	108.21	110.29	104.98	109.73	109.09	106.26	103.73	106.8	104.39	109.63	104.69	108.1	107.06	112.57	104.74	109.18	98.107	109.18	110.3	106.03	107.25	105.03	105.88	106.67	102.13	109.81	108.96	106.19	105.92	101.93	102.9	103.65
105.98	106.52	106.78	103.48	103.55	102.75	103.54	102.37	101.52	104.76	102.91	104.82	103.46	108.21	103.34	106.77	110.67	103.08	107.18	107.36	104.44	106.51	106.36	106.21	107.45	109.67	108.64	107.36	103.11	104.92	104.77	106.65	105.16	106.63	103.01	102.98	106.02	108.58	104.23	110.14	111.43	106.54	106.61	110.26	101.69	106.68	104.81	105.79	104.53	108.78
110.27	104.74	107.86	106.5	112.42	109.51	108.68	108.06	110.69	110.34	114.05	108.17	107.4	108.36	115.07	107.86	106.38	108.97	108.28	113.03	111.04	110.94	111.25	111.92	106.38	109.67	110.84	113.29	109.26	112.11	107.53	107.33	109.02	107.89	109.14	111.73	110.28	109.73	108.63	109.77	111.08	109.4	112.46	111.28	108.75	111.93	108.14	114.91	110.18	110.38
112.77	111.05	108.48	112.41	111.51	112.17	116.52	111.81	113.77	111.16	110.91	109.58	111.24	113.68	109.27	109.33	113.12	110.68	111.33	113.54	109.23	107.25	109	108.85	112.64	112.8	110.67	112.38	110.53	106.86	115.25	110.46	111.81	114.74	109.88	114.72	113.08	115.79	117.32	111.05	111.78	112.81	109.2	115.89	113.36	114.11	110.09	117.53	109.97	108.57
115.68	122.52	119.96	113.57	118.73	117.09	116.93	117.21	116.22	118.89	115.06	117.4	115.4	118	115.05	119.81	117.66	112.08	114.63	118.94	117.17	115.93	120.44	123.38	122.12	118.05	118.28	116.02	116.73	113.63	114.7	113.64	121.47	117.31	111.32	119.56	122.77	116.77	116.64	117.33	120.57	117.33	122.03	117.5	118.62	112.28	114.38	115.44	117.87	121.1
104.87	105.52	104.22	104.88	105.3	105.62	108.68	111.27	107.98	101.47	104.23	104.96	113.13	105.45	110.13	104.59	105.02	103.64	103.01	104.97	106.05	102.46	104.42	101.6	104.92	110.75	103.1	101.51	111.01	106.61	101.93	103.62	107.33	100.84	109.47	107.93	102.64	102.26	104.89	108.05	106.88	108.17	107.1	107.57	104.96	107.32	102.17	105.92	107.91	103.33
100.24	98.503	101.27	96.876	102.41	98.537	101.26	98.627	98.582	99.758	97.581	98.329	99.532	99.17	98.129	99.974	101.91	101.75	99.32	96.707	103.07	101.1	98.949	97.403	99.853	102.68	97.693	98.25	101.94	101.6	98.857	99.457	102.09	97.003	101.11	99.887	99.123	94.314	98.278	100.84	97.642	99.725	101.42	103.32	103.14	99.986	102.64	97.124	93.561	101.14
110.87	110.81	109.17	114.4	107.55	112.26	111.31	114.38	113.61	116.55	112.14	114.91	112.59	111.6	112.16	114.19	110.88	111.75	109.32	111	109.08	113.18	109.19	113.39	112.29	110.39	110.14	111.28	109.96	114.13	112.61	113.05	114.1	112.17	115.76	112.75	109.67	110.59	114.08	108.31	113.4	112.88	108.33	108.85	113.53	109.82	115.18	111.6	111.15	109.32
105.03	108.11	107.58	103.69	101.83	101.04	101.8	104.31	106.55	108.36	103.45	104.52	103.02	103.55	101.49	108.47	106.08	107.84	101.7	106.81	107.04	110.78	103.38	104.9	103.81	104.44	100.78	107.34	105.1	107.47	104.11	106.37	107.6	105.24	102.9	107.21	108.61	105.79	107.65	105.17	106.59	105.58	107.7	106.65	107.33	99.548	106.35	102.81	107.32	104.26
103.51	104.52	104.69	108.35	109.01	106.44	105.2	106.27	106.12	108.48	112.04	104.44	102.4	108.67	111.02	104.2	104.62	104.1	104.47	105.54	107.47	102.06	105.16	108.48	105.53	108.59	104.85	104.34	107.05	108.27	106.03	107.8	109.37	109.27	111.29	105.11	110.46	105.99	112.3	106.53	104.88	110.39	107.63	104.64	104.91	109.75	108.12	107.22	108.05	106.74
109.38	104.92	106.26	104.39	108.6	104.36	104.68	106.11	107.69	105.78	106.19	103.44	107.63	104.97	106.22	109.56	105.9	107.06	105.61	106.65	104.23	106.49	103.05	107.88	104.89	105.37	105.82	104.56	103.12	111.46	106.68	100.49	105	104.65	104.79	105.41	103.74	107.53	110.82	106.04	105.55	107.94	106.36	105.32	104.1	102.41	107.2	102.46	105.09	105.66
106.1	101.94	101.9	104.93	103.92	108.01	104.26	104.37	101	99.763	101.68	104.71	103.3	105.18	104.11	107.66	101.58	102.96	106.96	102.01	108.11	101.09	102.33	105.04	105.95	108.3	101.28	105.43	101.76	103.32	105.49	106.31	99.762	107.83	108.62	104.64	103.33	103.27	103.41	101.19	102.99	109.35	106.66	103.69	103.92	105.7	101.42	108.74	106.25	99.956
119.43	119.61	114.41	116.36	122.37	118.96	116.27	112.03	117.14	119.42	116.45	117.72	117.49	118.54	119.05	115.75	116.19	118.02	117.91	118.56	120.41	119.68	117.16	121.03	121.85	114.1	122.31	116.02	116.46	116.97	115.24	119.36	119.68	120.17	118	119.05	115.65	119.02	118.57	117.9	119.1	112.03	116.92	117.93	121.5	118.65	116.83	115.12	119.27	119.37
104.63	107.45	105.1	103.74	110.87	106.82	106.59	105.96	106.31	104.29	108.99	106.63	107.63	107.23	106.34	104.42	108.73	106.65	106.34	105.27	105.04	104.41	100.45	103.11	106.76	103.6	105.49	107.4	108.28	107.95	105.61	110.15	106.95	105.67	107.86	111.24	104.23	106.64	106.92	105.04	109.45	108	108.59	107.34	107.48	103.33	104.27	106.41	109.08	104.63
108.15	108.75	106.18	102.6	108.42	110.31	107.06	106.22	106.43	108.19	106.37	106.57	106.56	107.75	104.7	107.5	106.2	106.4	108.24	106	104.61	104.06	106.38	110.23	104.27	103.98	110.04	105.54	107.29	104.64	103.79	103.63	102.66	105.13	109.39	107.2	110.51	103.37	105.92	105.88	105.86	105.52	109.08	100.36	108.99	107.3	107.01	110.13	108.86	104.1
112.23	110.2	114.37	106.83	108.92	112.93	115.01	112.05	111.61	110.52	109.87	110.41	112.69	113.18	111.2	115.81	112.45	113.49	113.37	110.68	110.83	111.27	112.87	115.08	114.18	110.17	108.16	113.51	107.43	112.27	106.56	112.71	112.12	115.49	113.38	112.9	111.1	109.44	111.44	110.23	107.17	110.26	109.87	114.09	109.1	108.93	114.36	110.91	112.91	109.83
100.9	105.27	104.28	108.04	106.34	105.52	103.11	105.19	110.56	109.4	108.65	106.78	107.14	107.42	105.51	106.72	105.37	110.85	106.7	108.3	106.96	106.62	109.53	106.17	108.56	105.92	104.88	109.38	105.07	109.48	107.14	103.94	101.87	106.66	108.28	103.36	107.45	106.84	110.1	105.87	101.74	107.61	107.87	103.54	105.45	106.35	104.49	105.13	105.24	107.32
99.046	102.05	101.23	107.1	108.15	105.71	102.79	102.84	107.04	103.66	102.96	106.53	102.79	108.08	102.63	103.94	101.95	100.88	101.71	105.23	105.55	106.4	105.81	107.29	104.46	106.82	103.79	109.11	104.82	102.7	106.19	107.12	105.51	109.73	103.89	107.79	106.19	108.22	107.3	109.73	105.68	104.39	102.19	103.84	106.38	105.87	104.9	109.35	99.397	102.68
111.62	107.88	109.77	107.13	108.64	109.24	107.85	105.76	108.95	106.17	106.95	103.46	109	105.04	107.58	107.4	108.12	103.88	107.75	106.66	109.39	106.99	109.38	108.29	107.53	110.91	107.33	107.53	103.03	105.76	105.15	107.09	109.72	107.81	116.31	102.32	104.76	108.34	105.49	106.68	105.91	105.72	105.35	104.24	107.78	105.13	106.13	106.64	110	105.82
110.56	102.08	109.96	102.22	105.1	100.73	104.82	103.22	103.08	107.78	110.31	107.2	105.88	105.22	107.49	105.79	108.23	108.25	105.67	108.5	105.08	110.52	107.6	106.04	103.62	102.4	106.98	108.62	103.85	107.9	111.06	107.33	105.7	106.76	105.14	106.89	106.56	106.75	109.2	107.48	104.66	108.96	107.04	109.16	105.46	104.65	104.25	107.71	100.86	104.1
109.87	108.85	109.72	108.97	108.29	111.04	104.97	109.01	110.37	112.74	109.11	108.31	107.53	108.31	109.32	112.9	108.81	106.57	115.07	113.38	107.26	111.41	109.87	107.06	113.76	114.29	109.2	115.31	108.06	111.3	108.72	110.85	106.34	108.53	107.71	112.55	107.23	106.87	111.72	107.46	107.2	111.42	110.62	107.97	110.38	108.34	113.94	108.9	113.42	105.39
103.84	109.93	106.05	100.86	112.74	106.42	108.42	104.61	106.41	110.2	107.3	111.43	107.65	104.71	110.22	102.44	102.36	105.25	110.54	109.23	107.08	101.68	105.61	110.69	107.93	109.59	105.22	112.17	104.96	104.88	105.49	104.22	105.09	109.25	109.33	108.56	101.15	103.26	109.4	108.94	109.17	106.26	109.21	102.98	109.22	107.17	103.63	109.53	104.03	108.47
107.6	113.37	113.54	112.56	113.74	115.66	113.04	108.57	111.94	114.57	111.33	112.89	112.54	109.68	110.36	112.23	114.32	113.58	113.57	112.28	115.28	113.87	109.97	112.8	114.69	111.17	112.24	110.21	112.49	111.96	112.09	118.18	110.1	110.91	113.9	112.23	116.64	112.55	117.74	112.03	109.18	111.24	110.73	113.47	115.16	103.76	112.39	110.63	112.91	111.31
103.19	104.58	109.68	104.38	106.66	104.95	108.39	109.18	109.18	104.17	106.96	105.01	101.38	102.57	104.73	105.07	103.78	107.21	99.779	105.96	104.91	108.21	104.83	108.19	103	108.37	102.32	108.21	108.69	107.11	105.12	102.58	108.16	108.4	105.08	106.76	106.13	105.14	106.49	104.85	103.85	106.22	104.3	106.45	103.52	108	101.59	107.37	106.38	107.91
107.36	102.71	107.85	103.45	103.86	102.94	104.95	105.75	109.91	109.95	103.1	104.69	107.7	104.3	100.72	110.03	105.99	107.16	106.07	107.18	104.9	106.26	104.47	103.94	108.05	106.91	107.87	109.5	105	109.48	106.61	105.53	107.88	105.23	105.16	105.33	105.77	107.78	107.18	108.31	102.92	105.08	106.42	103.83	107.41	112.25	105.37	109.84	103.56	108.61
113.8	112.41	112.59	110.9	106.28	110.96	110.43	109.61	109.27	108.66	117.97	110.75	113.16	109.35	108.46	112.3	116.26	108.24	111.37	110.04	114.13	108.77	108.99	106.1	111.76	112.16	114.35	108.96	110.42	108.18	114.35	109.6	110.03	111.69	111.38	113.8	111.76	108.28	111.26	111.84	111.96	112.61	109.75	107.94	111.38	112.19	108.97	111.43	113.04	115.29
113.39	119.75	114.11	112.99	115.64	110.83	113.55	110.36	113.02	108.03	113.8	113.55	110.98	113.65	111.5	114.91	113.17	109.95	111.71	115.36	114.45	111.21	112.79	111.8	113.03	114.8	110.03	113.55	115.83	113.59	113.81	109.66	114.23	114.29	109.91	111.6	115.22	114.88	114.51	110.08	115.77	114.92	112.97	113.84	116.35	111.17	112.17	115.34	111.74	111.7
102.2	106.47	108.07	106.61	106.41	107.48	103.59	105.61	101.8	108.2	110.52	108.2	105.72	104.65	104.87	105.38	109.27	105.61	102.16	103.85	108.12	107.68	100.64	108.43	106.99	108.91	103.12	106.31	110.89	108.01	106.82	110.47	105.44	105.72	106.67	106.32	109.22	108.27	106.18	106.84	106.35	107.02	109.69	110.83	109.54	105.19	105.16	103.74	106.04	108.01
113.24	111.71	112.38	115.36	114.55	106.25	110.23	111.19	111.83	113.31	111.51	108.27	112.55	113.36	110.84	110.51	108.85	114.24	110.39	107.56	113.33	114.07	109.19	109.14	112.86	109.77	111.13	115.56	113.2	105.38	113.27	112.82	112.37	114.57	109.33	108.82	115.82	111.69	105.93	113.48	113.4	111.18	112.36	113	115.42	115.86	114.25	114.41	109.94	112.95
108.61	112.46	110.51	109.33	112.28	109.73	112.27	112.48	115.17	109.2	113.22	112.11	116.85	113.09	111.7	109.12	107.6	114.18	109.45	110.75	110.48	108.12	112.72	110.24	115.09	110.48	114.8	109.36	115.94	115.05	111.57	112.4	112.95	108.21	110.48	104.95	112.28	112.98	108.81	109.65	111.2	108.84	114.77	112.79	107.49	110.3	111.83	112.72	116.5	111.13
107.47	104.93	108.07	104.71	105.66	106.59	104.97	104.26	105.97	104.39	106.97	101.19	103.12	99.782	104.2	108.38	104.13	102.04	106.51	109.17	106.11	108	102.59	104.97	106.29	103.71	105.41	100.55	109.56	109.89	105.8	102.34	108.69	105.29	103.51	103.64	106.95	106.22	107.83	103.75	103.78	110.75	107.3	109.16	110.64	106.64	106.44	105.25	106.61	104.82
114.53	108.88	111.51	109.26	109.18	111.91	107.36	109.54	112.63	112.61	112.92	107.55	113.27	115.14	111.96	109.3	107.96	110.17	115.04	109.22	115.13	114.37	114.14	112.46	110.88	115.1	108.74	111.25	109.02	112.23	113.09	113.87	108.87	109.46	113.1	106.34	112.69	107.7	111.05	110.53	112.16	113.21	111.38	111.7	109	113.15	112.17	111.77	112.76	111.89
113.89	105.8	113.93	112.03	111.06	111.36	108.81	111.87	113.57	110.36	109.64	112.11	113.78	108.38	110.24	107.17	109.45	109.72	107.03	109.49	107.96	113.45	106.18	108.23	116.69	110.61	108.39	110.15	112.91	111.76	113.06	111.47	112.54	108.22	108.13	112.93	106.06	111.11	110.14	112.68	107.57	113.07	110.17	111.19	107.43	111.73	109.52	109.48	109.31	106.38
107.26	105.99	106.96	109.58	109.55	107.21	110.09	105.91	106.65	105.03	108.88	109.55	101.67	102.61	106.49	106.6	105.65	109.06	105.82	102.96	105.3	105.11	105.38	99.997	106.13	106.52	102.61	110.32	105.83	107.83	104.84	105.7	109.93	109.18	107.07	109.13	107.97	108.14	104.39	112.38	109.5	108.9	105.65	110.89	106.88	103.53	110.71	106.67	110.16	112.14
104.43	106.12	105.22	105.61	103.98	106.23	105.41	109.83	111.73	102.91	105.15	106.27	105.65	102.7	105.92	106.85	108.7	105.96	106.63	107.66	107.21	106.43	105.18	108.17	108.76	107.07	108.56	99.495	105.38	106.36	103.74	105.03	106.44	104.69	103.43	101.79	103.89	103.04	107.85	107.07	105.43	106.29	111.47	105.88	107.46	106.48	107.32	105.07	100.23	111.48
100.41	100.02	101.32	99.582	99.797	97.281	100.3	97.97	100.28	97.522	102.44	100.85	100.74	99.651	99.625	98.737	101.74	98.755	94.936	97.443	95.188	100.83	101.62	99.436	102.49	98.001	99.931	99.282	100.05	99.485	96.151	102.86	103.57	98.141	99.999	97.903	100	100.23	99.591	97.278	98.33	101.44	101.13	98.441	97.369	100.16	101.2	98.114	99.937	102.17
114.02	113.61	110.21	111.65	109.73	111.39	111.92	113.6	114.72	111.53	115.49	111.64	114.26	112.25	111.91	110.64	113.69	116.64	114.52	113.3	116.17	117.66	113.11	111.89	112.8	110.34	118.76	113.98	106.52	112.5	109.95	115.08	115.02	111.89	112.58	110.15	114.26	108.59	114.54	117.08	115.85	110.46	108.47	113.28	113.59	111.39	115.87	114.27	116.32	114.04
112.4	106.37	108.36	110.6	111.28	113.78	109.02	111.74	108.1	110.45	109.57	106.83	109.64	107.82	109.16	108.58	111.06	109.66	112.3	107.07	106.35	109.54	112.06	110.24	111.98	110.88	106.77	109.84	110.97	110.27	113.12	110.95	108.06	110.51	112.52	112.28	109.47	109.78	111.67	112.01	107.54	108.91	113.03	107.12	105.16	106.92	107.89	108.79	109.64	111.86
109.72	110.57	115	113.6	110.76	113.07	113.28	108.79	114.55	108.89	110.96	111.79	111.26	113.28	111.57	113.73	113.29	108.43	112.45	112.2	112.77	110.77	116.03	115.52	107	108.38	114.3	107.78	110.85	109.9	110.97	114.33	106.34	113.71	111.62	112.08	110.83	112.79	110.14	113.43	111.04	109.89	111.8	110.99	116.18	110.24	111.61	111.58	112.49	110.93
115.6	120.27	120.55	119.84	118.91	120.01	117.29	118.32	112.89	116.12	115.97	122.23	113.98	115.56	116.56	112.68	121.1	122.55	118.23	120.62	119.02	111.82	117.48	116.34	116.17	119.57	116.37	118.46	116.65	114.88	121.29	119.34	117.31	115.41	115.85	122.4	119.97	115.75	115.45	115.56	114.95	122.8	116.88	118.87	116.81	119.71	117.43	117.94	117.97	115.24
108.43	106.02	103.31	108.42	105.12	104.79	107.36	104.37	106.79	106.91	111.22	105.89	104.96	105.28	108.08	106.7	108.23	106.73	105.96	104.57	103.49	107.74	104.89	106.9	104.78	107.89	107.34	106.18	104.1	104.63	103.74	103.61	108.66	103.31	104.84	107.25	105.34	107.33	107.41	104.97	103.65	105.74	109.08	108.77	110.57	101.89	107.01	108.99	107.56	104.92
105.62	106.5	101.39	110.18	106.82	104.77	108.56	100.8	107.23	101.99	105.73	102.76	106.6	109.21	105.77	104.51	106.45	107.76	103.11	109.91	107.12	110.27	106.2	105.58	100.28	102.51	107.62	102.36	108.96	112.86	103.13	108.51	102.02	109.52	105.15	108.02	103.36	105.02	102.77	107.46	101.86	107.62	106.84	106.98	109.83	107.12	104.6	103.26	108.57	108.24
123	121.04	112.03	116.66	116.23	118.3	117.82	112.79	120.92	118.87	113.04	119.25	119.75	116.43	118.4	116.37	114.33	118.72	115.35	117.15	112.66	116.9	122.11	117.77	115.47	115	116.61	114.09	119	114.82	115.21	113.17	111.39	114.65	115.66	118.68	117.81	112.84	116.88	119.24	113.62	117.63	114.86	115.82	113.23	116.4	112.37	111.76	116.13	115.51
102.31	105.35	99.546	109.5	105.56	103.8	108.2	106.76	106.89	107.49	104.24	105.76	103.31	106.56	100.13	106.05	107.04	104.75	109.35	103.21	104.05	110.22	104.15	108.41	104.11	108.29	107.37	107.61	107.01	104.54	103.05	105.87	103.72	109.19	107.66	103.17	104.95	105.68	102.69	103.29	108.46	106.5	108.19	104.35	106.2	107.72	107.09	103.43	104.61	104.31
111.12	109.88	106.87	108.67	108.08	109.97	110.72	110.72	111.15	109.87	115.34	111.66	109.6	113.76	111.75	107.28	108.98	113.05	108.86	113.61	106.13	109.16	107.05	110.5	106.04	107.5	111.12	106.59	107.54	110.29	116.09	107.07	106.82	107.51	108.08	109.17	106.03	108.95	110.81	108.45	106.51	104.42	109.04	108.07	111.19	103.87	111.15	108.43	109.9	105.7
107.41	102.54	105.7	102.87	103.3	109.85	104.27	105.48	102.31	103.83	105.12	108.47	108.99	105.3	104.42	104.84	106.59	101.64	108.11	104.57	108.48	104.62	105.82	102.99	100.79	101.43	105.72	105.13	107.2	108.75	107.15	107.65	104.59	103.02	105.07	101.28	108.37	102.81	108.94	103.65	103.39	103.57	105.4	105.75	104.04	105.32	102.98	106.37	110.05	102.56
104.28	105.45	104.38	106.67	107.1	106.02	106.86	102.79	101.7	105.75	103.14	106.74	104.38	105.59	105.41	107.62	105.81	105.49	104.69	102.11	107.97	105.41	106.3	101.3	104.02	103.38	104.01	105.9	107.35	109.73	105.9	100.47	102.93	102.77	107.91	111.34	107.72	107.16	103.22	106.03	105.02	107.43	109.36	105.15	105.29	105.14	103.64	104.35	104.59	106.45
97.7	104.4	99.151	92.014	99.544	102.08	102.28	97.612	97.042	99.079	98.372	98.616	100.86	99.611	97.77	98.698	98.844	100.9	100.99	102.48	100.41	103	99.595	99.1	99.389	98.689	106.23	99.27	100.35	100.05	99.844	102.56	96.21	103.91	97.589	99.582	100.55	99.871	98.093	101.01	103.23	100.66	104.96	100.27	97.425	95.312	101.62	98.883	97.96	100.9
110.05	107.62	105.68	108.1	99.84	107.02	106.73	111.01	105.16	107.16	107.76	106.73	109.65	106.04	107.02	107.33	107.82	110.7	109.08	104.88	109.77	109.27	104.99	109.38	104.6	106.77	102.42	110.16	104.75	103.98	107.24	108.59	102.58	104.95	109.15	106.25	108.89	105.17	105.93	105.76	107.33	104.55	106.38	106.29	108.44	107.11	109.06	101.73	101.24	104.91
102.34	104.51	106.23	108.9	98.31	104.64	105.91	104.14	105.33	106.18	105.77	108.17	104.69	105.17	112.6	103.73	106.79	107.57	106.1	105.03	108.37	101.71	100.65	109.38	106.54	104.91	107.44	108.41	103.99	104.23	106.59	106.53	104.34	104.34	102.36	107.21	106.98	105.13	103.52	107.18	104.96	107.65	106.38	107.52	109.18	105.55	106.88	102.76	106.22	103.44
110.57	106.89	110.38	112.12	110.22	111.61	112.83	118.13	114.41	109.25	108.9	110.82	111.43	111.74	113.72	112.3	115.91	114.82	112.39	111.05	110.7	110.38	113.86	114.47	112.01	109.88	113.13	112.82	115.52	114.11	109.22	114.11	113.07	113.46	112.62	109.18	114.03	111.87	112.45	110.16	111.95	115.15	111.16	112.04	114.72	110.51	116.68	112.58	120.11	113.12
107.86	113.1	114.49	113.62	112.39	113.92	111.12	110.33	112.1	107.54	113.07	113.98	108.7	114.52	109.57	112.52	113.9	113.88	111.64	109.85	111.66	111.55	109.66	114.34	114.4	111.83	115.61	109.81	112.41	105.27	110.56	110.78	110.95	111.48	113.56	111.78	109.97	113.43	111.99	109.22	111.22	117.62	111.33	110.36	109.25	114.08	109.29	113.78	112.45	109.35
101.06	107.5	106.8	108.02	107.06	100.97	107.27	105.09	101.7	104.63	107.26	98.575	104.84	109.91	104.03	101.44	103.43	107.57	103.59	107.99	106.59	109.3	108.67	104.44	105.4	103.22	105.21	107.44	104.04	108.33	108.02	108.66	111.7	111.35	103.72	106.98	101.94	99.965	104.9	104.98	101.77	101.53	107.51	111.41	106.19	104.7	108.73	107.55	109.06	104.83
113.7	108.22	106.85	106.69	111.52	107.96	108.98	110.24	111.39	105.45	107.91	111.89	107.44	113.49	107.67	107.54	110.73	111.49	111.22	111.15	107.43	112.44	110.74	109.44	109.68	111.69	110.83	106.52	110.65	110.86	112.35	111.83	106.59	107.05	106.64	107.94	114.25	107.72	109.88	112.95	111.7	108.24	111.29	108.55	111.06	108.51	110.61	108.73	109.07	107.8
105.28	97.248	97.212	102.67	96.088	101.49	100.16	99.227	104.38	100.37	100.8	99.707	99.333	95.794	95.009	105.05	100.46	103.08	102.76	103.34	99.429	100.97	93.296	99.659	101	105.42	99.391	101.24	99.817	102.25	101.29	102.47	98.475	103.14	95.526	97.672	100.03	101.73	101.46	100.83	102.78	99.364	100.56	98.51	106.04	98.978	106.48	98.942	96.998	101.04
108.61	110.61	108.52	111.12	108.33	113.4	109.77	108.02	113.1	109.05	110.32	109.36	106.46	107.96	111.51	107.61	106.7	107.11	107.46	111.34	111.92	114.13	109.48	108.58	107.25	105.72	107.37	110.34	111.08	108.24	115.55	109.43	109.98	108.07	109.89	109.61	110.25	109.56	111.3	110.31	112.61	108.77	108.2	110.55	109.34	102.98	110.9	110.53	110.9	108.56
110.07	107.41	105.9	111.11	108.88	107.75	110.31	106.04	109.91	115.19	105.52	109.09	107.6	109.79	103.86	110.31	110.24	106.77	111.15	108.5	106.63	108.5	107.69	111.36	108.89	112.91	111.79	107.66	106.33	112.17	109.78	106.35	106.51	111.04	108.81	112.34	112.99	105.77	111.44	109.21	109.12	111.6	105.25	111.9	109.02	106.78	110	107.15	109.33	110.46
113.58	109.64	110.07	114.2	111.39	112.78	110.08	107.61	112.28	105.47	115.19	112.71	115.1	108.96	114.24	118.61	106.51	111.96	110.65	111.93	113.29	113.34	113.28	112.43	111.77	113.19	107.88	112.15	108.62	111.59	114.85	109.24	111.06	110.34	116.19	109.47	112.06	111.26	111.58	112.82	113.25	111.27	112.54	111.86	107.82	107.63	111.99	112.86	114.38	109.12
111.1	112.32	112.4	112.04	109.63	116.71	112.08	108.79	114.55	108.73	117.08	112.15	113.35	110.37	111.79	111.85	111.9	110.27	111.56	109.22	115.78	112.96	111.1	112.12	109.87	108.09	114.55	111.31	111.48	110.91	112.31	116.43	114.11	110.14	110.35	111.32	111.97	110.64	106.3	112.52	113.32	115.1	118.29	112.04	110.85	111.14	110.69	112.41	113.65	112.64
100.86	100.32	98.849	99.018	103.2	99.941	100.24	101.53	101.45	100.22	103.58	95.485	104.23	98.811	99.299	102.25	99.12	95.952	100.24	100.95	98.472	97.886	100.28	101.31	97.418	106.96	99.796	100.12	100.4	93.777	99.967	100.28	101.27	97.588	98.463	97.586	99.725	98.828	99.337	97.171	100.23	96.791	97.564	99.042	100.45	98.407	103.19	98.401	102.12	98.768
107.62	112.23	112.06	111.04	112.6	112.07	115.84	118.25	113.32	111.55	111.33	109.46	111.46	113.08	109.14	108.37	112.52	108.35	113.43	111.35	114.42	111.7	110.63	112.44	107.82	110.74	116.46	111.3	114.28	116.52	116.07	109.97	110.52	112.71	112.23	111.12	109.63	110.78	110.57	109.21	111.42	108.03	110.14	111.75	113.41	113.61	107.34	111.51	117.5	113.22
117.1	109.08	111.53	112.66	109.92	110.07	112.63	113.51	108.75	113.39	111.15	113.48	109.22	110.93	111.23	112.91	113.48	112.85	112.7	112.43	104.98	114.56	115.45	117.46	107.78	113.19	109.62	107.58	113.48	112.46	114.22	111.44	110.7	110.14	110.38	110.61	111.04	112.58	110.01	111.69	113.2	110.78	105.97	112.73	108.35	114.36	110.23	116.53	114.26	108.65
108.07	106.49	107.45	104.85	104.31	105.63	108.82	107.32	108.14	106.68	107.18	108.53	107.77	106.46	107.87	104.99	105.54	105.46	109.94	104.68	108.32	114.8	108.76	111.39	100.55	105.31	104.78	102.09	110.31	106.03	109.66	110.46	107.71	107.14	102.09	104.39	101.72	107.57	105.15	105.18	103.47	112.84	105.19	102.47	104.89	106.05	107.36	104.95	108.28	104.93
102.33	106.4	101.51	108.04	103.29	105.52	101.43	101.65	103.81	107.25	104.13	104.15	103.85	100.97	105.4	105.01	105.38	103.87	106.15	101.23	103.15	101.56	108.12	108.92	107.64	100.16	100.41	105.11	106.03	100.83	103.7	103.48	103.47	104.97	106.39	101.63	103.44	104.1	104.13	108.5	104.37	103.11	106.39	103.65	107	107.25	104.76	104.18	103.93	105.2
109.35	108.17	108.73	106.75	102	108.19	102.05	107.87	106.9	103.38	103.51	104.85	104.43	107.92	109.62	103.48	107.23	109.45	106.41	107.63	107.67	108.56	102.74	105.44	108.25	105.61	105.57	105.39	102.71	109.88	109.26	109.2	107.47	106.69	109.97	103.67	105.73	105.05	103.28	103.44	109.93	106.13	108.55	110.72	105.56	106.08	102.43	106.18	105.3	106.31
113.42	109.77	111.68	110.75	114.56	109.41	112.02	109.52	110.09	110.47	112.37	112.13	111.83	108.21	112.92	112.79	115.97	111.74	112.38	113.67	114.6	114.41	115.81	109.41	110.62	115.28	116.77	109.62	112.37	110.95	112.18	117.29	111.27	110.75	111.66	111.72	113.42	109.28	116.38	111.4	117.44	112.48	114.14	113.65	108.85	116.54	111.18	113.51	110.9	111.31
108.13	114.56	113.22	113.72	112.33	110.28	110.22	111.49	107.48	114.83	110.19	108.61	111.38	117.59	108.87	111.85	115.17	113.89	107.42	113.43	110.45	113.23	109.81	108.99	114.68	113.54	113.83	112.35	115.28	116.56	110.57	108.7	113.46	112.68	111.93	112.72	115.69	114.71	115.46	111.01	111.32	112.53	112.14	107.96	116.65	110.53	113.74	111.95	108.24	111.07
100.66	101.81	106.54	94.79	101.2	97.154	100.93	97.217	99.582	99.682	102.08	99.438	101.97	99.797	101.31	96.889	97.75	97.754	99.386	104.06	100.5	98.821	100.06	98.461	98.914	98.626	103.45	98.086	94.86	100.15	97.604	98.76	104.6	96.818	94.236	102.24	100.23	102.84	98.602	104.16	97.959	101.6	99.227	99.975	95.987	105.9	101	100.54	103.21	99.412
107.57	100.75	107.8	108.47	109.96	105.9	107.2	104.95	109.52	108.79	104.9	109.3	103.96	109.21	110.08	104.41	106.57	101.56	108.64	106.89	108.77	102.76	107.68	108.14	110.57	102.62	109.13	104.57	105.45	105.95	108.32	106.17	107.06	100.97	109.52	105.77	110.31	109.96	107.59	108.82	107.41	109.52	103.29	102.95	107.98	107.8	105.82	107.64	109.21	110.55
105.03	104.56	103.44	103.67	108.01	104.27	109.6	103.88	107.47	103.35	107.94	107.39	107.34	106.3	102.5	106.52	103.86	106.4	104.45	108.44	108.09	108.28	110.38	106.6	102.57	105.58	108.78	104.22	106.06	104.8	101.44	108.22	104.14	106.96	107.25	107.05	105.1	110.53	106.26	104.24	104.79	106.51	107.28	106.97	107.6	107.1	103.63	102.98	107.37	105.05
98.596	103.95	102.18	106.32	100.68	99.716	100.6	103.65	102.57	99.27	100.84	98.787	99.486	99.914	105.39	98.799	101.85	101.25	101.15	103.12	102	99.968	104.06	101.82	98.706	100.78	97.415	100.96	97.535	107.44	102.59	97.659	99.082	98.367	98.781	99.593	100.64	97.242	105.32	103.25	100.57	99.623	103.62	101.12	103.29	98.852	100.75	100.64	100.18	100
113.34	106.33	114.47	114.79	111.5	112.93	108.08	111.89	107.21	108.3	113.61	110.59	110.24	111.55	111.73	112.43	109.46	112.81	109.28	109.11	109.76	108.93	107.56	110.56	114.38	110.94	110.6	110.71	108.65	111.83	111.02	111.6	115.95	110.55	108.56	109.63	108.01	115.41	113.83	113.63	113.88	112.96	108.95	115.24	109.68	110.75	115.88	108.29	108.28	113.37
108.46	109.53	103.83	103.49	108.5	101.31	106.41	108.73	108.1	106.13	105.28	104.55	105.95	109.89	106.34	109.8	103.3	105.25	106.56	106.64	105.91	110.93	107.15	106.85	111.74	108.98	106.56	107.18	106.44	107.81	109.22	108.88	106.07	108.96	108.87	109.96	103.27	107.22	102.38	110.77	110.29	108.46	106.54	108.42	105.32	104.35	103.44	108.83	103.76	108.16
106.19	103.74	106.12	108.03	106.71	106.47	103.44	112.86	108.52	109.57	107.01	106.02	109.88	109.68	105.97	109.97	102.47	106.68	108.28	106.26	105.61	104.09	106.33	108.47	106.92	108.32	102.38	112.36	109	108.17	107.42	105.46	106.83	107.02	104.79	107.17	103.17	104.2	107.08	108.84	108.47	105.28	108.57	108.68	104.86	102.65	103.07	109.79	107.86	104.78
112.18	113.71	113.35	112.22	111.75	107.89	111.49	111.17	108.44	109.57	114.14	110.88	112.52	107.36	113.21	110.81	113.14	109.87	110.58	108.6	109.38	112.23	113.48	112.74	107.38	111.1	108.94	110.06	111.44	112.6	112.31	108.8	115.42	111.47	114.57	108.79	110.33	113.1	110.06	115.91	115.26	114.12	113.89	111.02	113.6	110.92	108.65	120.31	113.79	112.86
103.83	106.79	106	105.25	105.22	105.66	106.95	102.35	106.18	103.66	106.3	102.01	105.44	107.98	107.91	105.58	107.66	105.09	108.13	108.2	99.218	106.38	104.05	106.11	107.7	106.78	102.03	105.84	104.78	106.64	108.3	108	104.65	104.56	104.42	103.51	105.41	102.28	108.41	109.94	108.51	104.49	106.35	107.85	108.52	106.68	105.24	104.81	104.33	106.52
103.23	107.28	109.36	107.01	105.36	108.32	105.87	101	107.74	105.93	108.49	111	100.32	103.23	108.91	113.08	101.32	104.89	107.12	108.34	104.91	107.33	105.93	106.93	102.53	103.52	104.97	110.78	109.41	102.7	104.14	107.1	104.6	105.9	105.18	107.55	105.31	104.81	108.56	104.29	107.11	104.63	110.7	101.33	106.76	104.32	105.26	101.59	105.5	100.17
107.77	113.36	111.39	111.04	113.66	114.67	112.74	110.37	112.56	108.14	111.79	109.26	109.43	105.18	110.34	112.51	109.52	107.43	111.78	108.18	104.76	106.5	102.61	107.81	113.07	108.28	111.05	109.13	109.77	104.85	113.61	109.3	112.37	108.77	107.28	111.26	107.48	111.05	107.95	111.88	110.21	111.34	106.05	109.23	111.45	110.2	113.62	109.27	109.62	110.89
108.78	109.45	108.6	106.87	106.75	110.06	107.23	106.35	107.86	111.29	107.49	109.7	100.82	110.5	108.92	110.56	110.75	104.15	105.98	107.28	102.07	104.63	111.21	108.31	107.62	110.83	107.51	107.3	104.5	109.78	105.9	106.37	109.18	105.2	109.1	103.87	106.89	104.77	107.19	103.56	106.69	110.23	108.7	106.15	108.86	114.09	106.57	103.14	108.36	109.4
105.73	108.04	112.69	106.56	103.44	110.98	103.96	107.9	106.09	104.38	106.65	103.19	107.4	106.75	107.92	104.97	103.4	108.13	103.89	105.59	104.97	104.58	109.49	107.31	102.62	102.45	105.37	105.45	108.27	107.25	111.46	107.53	106.4	107.29	105.67	107.08	107.36	108.71	110.22	105.03	104.07	108.08	104.6	108.79	103.47	105.86	108.17	109.36	110.53	104.3
105.8	103.1	104.28	104.88	105.89	103.59	111.24	107.65	102.52	100.82	105.91	102.75	105.64	102.52	111.48	105.02	100.02	102.21	104.15	106.08	103.99	106.49	106.69	105.88	102.57	104.77	106.27	104.71	107.12	101.45	107.21	107.67	102.47	103.88	102.84	103.22	106.57	104.02	105.09	100.1	103.27	105.63	104.4	106.28	101	107.6	104.43	105.89	102.74	106.56
108.05	109.57	103.88	102.34	102.73	106.23	103.23	107.82	105.03	105.54	108.24	105.98	106.26	107.06	107.18	107.99	104.15	105.66	107.94	107.31	105.75	109.87	105.72	109.33	104.04	108.14	99.909	107.87	109.27	108.44	105.54	106.87	109.6	108.03	104.63	110.18	105.11	99.565	108.63	110.61	105.27	107.59	108.14	110.88	105.74	105.55	105.34	103.2	101.65	105.42
103.56	108.47	102.73	110.24	104.42	106.27	104.75	110.31	106.66	105.5	104.16	104.56	102.71	106.9	110.22	105.78	105.76	108.43	100.18	103.48	102.34	106.7	102.42	104.32	105.71	106.51	105.78	108.13	104.96	107.98	108.98	104.49	104.79	105.64	107.02	106.94	104.01	103.4	106.27	107.12	106.72	103.5	107.06	105.18	102.43	101.81	106.61	107.25	108.28	104.2
101.01	108.95	105.55	106.54	107.45	104.82	104.81	100.94	104.38	105.9	109.65	104.04	103.78	105.17	106.92	106.4	101.08	107.26	101.88	102.5	106.34	107.61	104.94	108.51	106.52	104.51	104.8	105.01	106.52	101.55	109.05	105.78	104.31	102.8	101.22	102.13	107.43	104.56	107.27	104.56	107.35	103.68	103.8	107.5	103.87	107.74	104.1	105.53	103.22	103.74
108.97	104.38	109.16	105.03	105.31	102.34	98.856	101.12	103.73	104.26	106.09	105.21	103.63	105.63	100.45	109.21	108.59	105.75	100.4	109.38	107.16	101.64	103.44	106.7	103.49	105.29	102.45	104.02	104.18	101.12	105.96	104.89	104.89	105.43	105.17	101.15	104.66	101.39	108.86	101.85	102.01	103.19	104.85	102.24	101.62	106.57	108	102.52	103.7	99.438
104.8	105.22	106.35	106.88	104.86	101.68	104.21	102.36	109.93	101.59	106.39	103.3	107.51	107.91	104.36	105.78	106.1	105.4	105.22	106.56	105.29	108.22	101.96	106.37	108.11	104.48	102.84	106.45	100.6	104.47	105.28	108.34	101.27	104.33	99.742	101.49	103.77	106.39	104.43	106.83	106.77	106.2	103.79	103.31	100.65	108.09	106.9	106.75	107.28	105.16
108.88	105.94	110.34	107.48	104.49	109.45	104.18	104.99	108.11	102.16	102.27	104.44	104.96	107.24	101.69	107.42	106.17	106.46	106.74	105.57	107.2	105.96	107.38	108.3	112.32	107.03	108.53	104.89	105.96	102.54	106.01	107.36	108.53	103.79	103.72	102.64	107.12	107.34	106.29	107.24	108.64	104.52	107.51	107.32	111.44	104.33	108.75	106.59	108.23	106.1
106.64	107.72	108.86	107.12	101.93	111.54	105.92	110.14	106.51	108.45	108.44	105.62	104.12	110.5	105.35	103.52	105.93	106.56	102.55	105.62	104.33	107.18	108.28	108.56	105.55	105.84	105.55	109.38	110.35	107.26	106.17	106.57	108.48	105.47	105.59	103.85	107.31	108.04	106.79	104.37	109.65	106.27	101.39	108.17	105.95	112.85	103.41	108.31	108.04	102.26
106.78	107.36	109.41	109.5	111.87	113.18	109.02	113.2	109.44	107.12	111.76	108.73	108.09	108.21	109.08	110.63	111.27	109.75	108.41	112.21	112.05	112	110.85	104.93	105.57	111.77	108.82	108.53	112.57	110.38	109.94	104.66	109.74	110.56	114.22	111.86	112.3	110	107.45	106.57	108.22	104.78	109.97	106.98	112.23	111.7	112.09	112.84	106.66	110.12
109.11	106.07	104.03	108.32	105.62	107.99	101.95	110.83	109.48	104.05	103.19	104.99	106.91	105.95	111.59	100.46	104.53	106.79	106.72	111.6	105.03	104.73	106.17	108.68	106.52	107.7	106.05	110.82	111.94	106.34	101.96	106.2	107.01	109.92	102.83	106.95	109.8	108	109.02	110.06	106.53	101.42	105.65	104.29	101.34	106.53	104.56	104.83	109.7	108.43
105.68	104.19	104.12	102.03	102.81	105.12	100.9	105.48	102.82	108.28	105.53	104.14	105.99	108.25	98.404	103.98	107.28	103.25	101.63	98.654	106.17	104.21	104.08	106.44	107.29	106.5	109.5	101.1	103.43	107.86	102.99	102.97	106.98	101.95	102.96	104.14	100.53	103.29	103.96	103.53	104.47	101.61	101.62	105.77	104.57	104.32	102.68	102	106.89	104.24
110.05	107.89	114.43	113.31	106.09	113.05	110.32	111.83	114.96	112.56	112.03	112.35	107.69	112.12	111.2	111.07	110.37	110.63	111.96	111.67	110.75	111.02	114.11	112.22	111.36	106.73	110.38	112.04	108.55	112.41	107.04	110.2	113.04	117.71	107.25	111.49	112.73	109.23	110.49	106.75	111.46	113.82	107.91	112.35	110.97	110.37	111.65	109.58	112.24	108.12
105.05	106.85	104	106.86	111.12	105.48	107.7	104.43	107.74	108.86	106.31	107.89	104.65	106.98	113.6	104.53	103.79	100.39	103.83	109.71	109.03	105.9	106	102.06	100.16	106.26	105.13	105.66	103.69	105.69	106.58	104.22	104.49	104.45	110.39	106.18	107.67	105.94	101.93	102.2	108.91	105.46	101.46	106.93	103.87	103.67	101.5	106.65	102.95	105.22
94.638	103.63	101.15	96.725	99.92	100.76	96.325	101.43	101.26	99.928	101.85	105.69	104.59	102.68	94.634	103.77	102.73	100.88	101.79	99.889	103.47	102.29	99.49	96.556	102.85	98.631	100.76	103.74	100.13	101.5	107.77	103.86	102.63	101.45	100.75	100.88	100.3	99.013	104.34	100.19	101.55	96.461	98.72	101.91	99.511	104.83	102.08	98.345	99.642	103.36
105.02	106.01	111.73	103.79	105.27	100.75	102.97	103.19	105.63	107.71	109.68	103.43	105.9	105.5	105.37	108.49	108.12	103.25	103.77	105.6	107.53	105.54	102.7	105.98	107.56	107.62	104.31	107.5	104.74	105.08	106.35	106.56	106.39	105.9	106.57	106.18	105.13	103.94	103.57	102.3	107.99	111.46	105.05	105.63	104.81	105.3	109.96	106.06	102.81	103.95
112.25	114.17	115.23	113.76	110.29	110.78	108.86	113.83	111.06	113.57	111.18	117.49	110.56	120.22	115.56	117.56	110.45	117.37	109.61	111.61	112.44	113.5	107.57	116.55	113.64	112.64	112.47	108.14	114.34	114.89	109.95	112.3	112.41	114.23	112.07	113.72	119.13	114.07	115	108.36	113.73	116.06	112.6	115.42	114.17	111.56	109.85	117.98	110.77	112.52
103.76	104.89	102.62	111.46	105.79	104.89	106.69	109.38	106.9	107.72	102.94	108.37	107.83	103.86	106.65	106.36	104.61	109.09	108.56	103.53	109.33	108.07	107.08	107.81	107.16	105.56	104.34	103.92	105.82	107.09	105.61	107.33	104.61	108.48	107.04	111.64	110.64	106.62	110.76	102.83	101.05	106.05	112.81	106.92	103.72	106.68	104.5	106.61	108.48	103.93
104.01	104.68	110.52	105.93	106.25	105.32	106.14	108.3	99.178	106.22	103.01	102.95	105.06	105.3	100.87	105.32	100.82	103.66	104.43	106.58	102.37	107.6	101.28	104.99	108.59	106	104.6	103.65	105.64	108.63	104.91	105.8	102.69	103.3	103.26	103.73	103.82	101.77	107.09	105.6	104.15	100.91	109.46	104.43	106.29	100.53	104.57	100.41	104.81	100.37
104.97	103.91	107.05	106.07	109.4	102.91	105.04	105.05	100.15	104.36	103.42	107.49	106.74	110.92	104.85	105.66	103.86	103.09	106.58	104.3	105.09	106.62	108.88	106.4	102.93	105.25	105.36	100.1	107.19	107.91	108.84	106.86	105.02	107.13	102.68	106.93	104.48	101.92	105.34	109.22	102.97	110.19	101.47	103.9	106.34	100.78	106.02	109.09	110.1	103.8
109.5	102.57	104.6	107.87	106.23	104.87	106.36	109.29	104.93	106.94	107.86	104.09	106.34	104.26	105.1	108.86	109.17	104.02	109.12	105.33	104.76	109.83	107.12	104.97	105.84	105.58	106.71	107.22	104.45	110.1	104.55	100.85	108.05	105.06	104.22	108.71	104.12	111.29	105.5	108.26	107.94	111.61	104.67	103.33	108.56	106.86	107	108.07	103.44	105.42
108.83	108.51	112.97	114.78	111.58	109.29	111	111.81	110.31	107.54	109.5	107.99	112.57	111.3	110.97	107.02	109.38	105.44	110.71	107.34	111.58	109.57	111.04	108.35	107.81	109.33	108.55	110.44	107.31	111.35	110.27	108.52	110.47	109.78	110.74	111.23	115.07	112.31	109.13	110.96	110.87	109.82	109.33	109.97	107.51	109.22	109.46	111.31	109.69	112.6
100.97	101.26	101.71	97.277	99.161	98.782	98.578	101.53	102.34	98.159	99.892	100.93	102.84	102.55	93.688	99.279	94.901	103.19	101.19	99.105	102.11	98.902	100.51	96.554	95.02	102.44	95.611	104.12	98.314	100.73	99.297	98.298	98.354	96.958	96.734	98.911	97	98.676	97.731	99.596	99.299	99.295	98.476	97.781	98.913	99.787	102.03	101.78	103.04	95.621
103.05	103.29	109.68	104.27	101.04	107.7	106.62	105.79	105.09	110.39	107.61	106.98	99.372	105.31	104.06	105.08	102.04	103.96	105.8	106.05	106.71	101.24	107.68	103.4	107.72	106.99	106.11	106.16	103.94	108.34	105.48	103.34	104.3	104.7	108.06	105.58	101	107.19	102.49	107.7	105.06	106.09	102.21	109	101.67	110.73	105.46	107.24	107.64	105
106.88	104.36	104.6	105.16	107.45	104.97	101.96	104.78	111.04	104.64	109.66	102.57	107.07	106.73	105.26	103.91	107.07	107.63	107.93	106.36	104.85	110.67	107.44	105.19	103.2	99.607	108.75	106.47	103.3	102.72	107.33	109.48	106.32	103.22	100.91	111.55	107.9	105.37	104.7	106.82	107.2	107.97	106.78	108.2	109.73	100.52	107.69	100.62	106.36	109.08
106.97	105.38	101.8	108.35	106.34	102.12	106.89	110.93	107.94	105.73	106.02	109.39	105.78	107.38	109.17	107.14	106.72	107.13	110.22	100.59	109.93	108.5	105.83	105.61	104.1	105.36	106.02	109.42	106.5	108.76	108.09	110.77	104.13	106.19	109.69	103.5	107.19	108.32	101.09	110.74	105.09	108.82	104.1	105.93	106.63	105.67	109.37	105.88	108.67	107.36
113.66	120.02	111.94	112.82	113.44	115.76	117.48	113.31	113.3	113.18	116	119.96	113.31	114.93	114.09	117.66	117.54	115.52	115.58	116.7	112.41	115.68	111.79	115.8	116.65	116.43	117.86	113.51	118.9	116.2	116.88	118.49	119.14	119.32	115.27	115.12	118.12	115.81	114.25	115.29	114.3	116.67	119.24	116.22	117.26	114.49	115.47	120.65	113.98	113.21
110.87	108.35	112.66	112.19	110.92	113.73	108.29	111.26	112.86	113.4	112.04	111.51	113.75	114.57	107.04	116.2	113.02	110.6	112.98	111.36	108.98	109.84	113.72	110.96	114.45	107.65	109.61	115.41	110.02	107.66	110.53	109.42	111.09	109.78	113.09	111.26	112.36	110.87	114.51	115.41	111.44	110.39	113.98	107.02	112.31	111.19	110.83	105.15	106.95	113
109.32	109.47	112.55	111.7	109.4	109.2	113.84	112.88	111.51	110.83	111.77	114.86	109.03	108.91	108.34	114.38	109.18	112.26	108.14	114.68	112.27	115.41	115	108.44	110.18	111.41	109.44	110.74	113.92	110.39	108.23	111.05	115.21	111.48	114.23	108.11	110.73	111.98	112.02	111.58	110.17	112.74	109.73	109.32	111.78	106.87	110.42	109.54	110.65	111.58
118.83	114.57	120.56	116.88	115.67	117.82	113.42	117.51	120.87	115.91	115.8	113.04	122.12	115.12	117.49	119.8	116.66	118.51	116.66	114.06	116.45	115.9	114.34	115.05	120.21	116.49	116.1	112.15	116.19	115.02	117.86	112.95	109.85	118.75	110.54	115.52	117.71	114.02	116.04	119.37	116.06	113.06	114.31	116.21	118.31	115.16	118.6	119.96	115.48	115.83
105.3	103.56	105.85	102.89	107.74	106.88	105.1	103.75	104.45	103.84	101.94	105.68	101.19	104.94	105.64	106.23	108.38	108.02	105.74	103.14	104.95	102.1	100.34	107.21	109.09	108.95	105.08	106	104.68	105.74	103.65	102.75	104.41	109.36	105.82	106.12	105.29	108.24	108.56	106.3	108.15	103.08	104.89	107.62	102.51	103.82	105.56	104.39	107.35	111.89
104.26	108.81	109.2	107.89	106.52	108.48	107.54	109.97	105.38	107.44	105.5	107.86	106.71	102.87	106.05	113.25	105.2	107.47	108.53	107.53	108.26	106.17	104.57	101.34	103.79	110.89	106.25	107.89	104.95	105.41	107.63	113.05	99.968	106.18	104.11	106.73	112.58	107.59	108.27	109.68	107.56	105.73	109.71	109.82	104.99	108.17	106.52	105.34	109.23	107.42
110.58	105.88	102.22	102.9	101.99	105.56	106.76	103.72	108.97	105.49	101.49	100.69	101.07	102.38	101.61	104.3	103.58	105.9	106.1	103.34	105.95	99.13	105.18	104.15	106.59	99.893	103.63	102.75	98.605	105.15	104.43	105.96	104.64	105.65	105.39	101.91	106.33	104.87	107.25	102.59	106.11	103.73	101.24	106.67	106.23	101.61	107.14	103.47	107.62	98.05
101.85	102.38	105.36	103.86	103.26	105.43	105.38	101.6	105.27	108.54	104.88	109.54	104.78	103.13	101.12	103.99	105.5	107.2	105.88	103.49	104.2	106.22	104.12	100.8	106.37	104.89	106.96	105.42	103.44	102.1	103.84	102.1	102.24	99.79	108.54	104.42	99.666	102.93	104.37	102.6	105.29	107.77	102.2	103.1	101.76	105.8	102.15	105.47	105.44	108.2
101.66	101.29	101.19	100.9	102.6	102.17	101.54	99.498	107.89	103.35	102.04	100.89	103.6	104.37	96.115	103.2	98.709	98.85	102.53	103.69	102.44	104.74	100.07	101.07	99.534	100.84	102.76	102.86	101.8	102.66	103.56	99.052	100.42	98.909	99.586	98.998	98.68	101.43	104.95	101.55	98.458	101.47	102.98	99.479	99.298	100.39	103.35	102.11	100.09	101.82
106.59	104.43	107.71	103.65	108.01	102.91	102.26	109.82	102.99	104.66	106.26	106.59	102.72	104.65	107.89	101.92	104.99	107.22	107	106.24	103.5	108.43	105.6	104.99	103.99	106.56	102.12	107.82	110.14	105.14	104.99	105.53	107.81	104.79	106.44	105.29	105.15	106.93	105.01	108.01	106.57	106.23	105.28	103.83	109.22	103.89	103.16	104.48	108.25	107.15
113.63	116.02	112.19	111.48	111.81	110.28	109.81	107.77	111.21	113.04	114.69	112.05	114.01	111.46	115.79	114.65	114.72	116.74	110.81	111.28	112.25	111.95	112.08	113.44	110.9	105.53	109.39	110.71	114.05	109.43	111.73	111.52	113	113.57	112.46	113.4	111.67	111.45	114.35	115.39	110.06	109.2	111.23	110.75	113.02	118.14	114.87	114.46	113.75	114.14
104.04	107.59	105.06	107.49	111.09	108.28	111.28	102.44	105.42	105.46	108.23	108.08	105.78	108.51	105.76	102.95	106.3	110.23	106.7	105.25	109.73	101.62	104.38	106.17	105.22	110.7	104.79	104.09	108.44	109.98	108.46	103.17	107.2	105.32	106.08	106.14	105.51	104.24	108.37	110.61	104.93	103.49	106.54	109.25	110.33	106.47	102.8	104.61	102.53	104.98
104.43	107.4	105.49	107.35	107.2	100.24	102.63	106.7	105.71	103.84	107.93	103.71	100.98	101.41	108.67	109.93	106.8	108.52	105.51	103.26	100.99	101.08	103.79	110.51	100.42	104.05	109.37	103.87	106.18	99.097	108.46	106.67	106.17	108.31	106.57	106.56	103.64	102.85	106.57	105.13	108.14	106.48	102.15	102.18	102.96	102.49	104.01	104	107.91	103.51
113.71	113.06	111.46	107.8	113.13	114.19	109.45	115.37	109.62	112.93	113.48	109.03	110.34	109.81	109.95	112.04	109.37	108.06	116.98	112.96	110.35	112.46	109.81	110.72	114.34	114.05	111	110.74	105.54	111.82	111.46	116.19	115.06	108.69	108.96	112.36	107.83	110.52	108.45	110.97	112.58	111.66	114.92	113.48	113.04	110.12	112.85	113.15	109.34	112.17
119.47	117.87	115.9	111.49	117.84	118.27	117.44	119.87	115.16	117.58	113.92	118.66	123.92	116.23	114.66	119.66	115.86	116.44	117.94	119.69	118.58	116.91	115.45	120.97	118.11	117.85	120.93	115.37	118.63	113.16	115.53	118.65	119.09	119.74	114.28	121	115.13	117.19	113.29	113.99	123.06	118.02	123.07	118.6	113.33	119.96	122.57	117.03	110.35	119.74
111.57	111.95	112.17	112.82	110.88	114.66	105.23	110.96	110.51	109.03	104.2	111.11	110.42	112.2	111.81	103.53	112.38	111.76	106.31	112.13	108.42	113.28	104.97	107.58	112.19	113.67	111.52	109.52	109.39	111.71	106.36	107.35	111.89	109.06	108.53	113.24	110.82	109.73	111.64	109.83	113.03	109.47	108.43	112.46	112.06	110.51	111.71	109.86	107.82	111.64
112.11	113.52	113.42	108.67	114.4	109.69	113.76	108.02	113.42	110.2	110.72	113.73	115.87	108.16	109.15	118.12	111.91	112.49	112.01	114.24	112.05	114.18	112.12	111	107.78	111.76	112.5	107.72	115.3	110.32	110.01	112.13	112.99	114.76	113.87	111.1	112.15	112.09	112.41	114.8	111.27	109.96	112.54	110.43	114.47	113.77	111.77	113.04	109.4	113.1
105.3	105.28	105.38	104.94	104.27	104.73	103.2	109.04	106.55	110.69	102.81	105.48	103.27	104.51	106.37	103.72	106.43	101.4	107.96	108.09	104.64	103.9	104.3	107.25	101.04	104.3	103.85	105.92	104.74	105.09	101.47	102.09	107.87	108.84	102.39	105.02	104.67	109.22	107.15	107.24	106.16	105.22	102.2	109.09	102.44	103.15	106.69	110.45	103.66	105.69
106.05	103.58	103.08	107.62	108.28	105.34	99.619	104.69	106.63	109.67	103.7	100.46	109.66	103.83	103.09	108.48	107.38	109.42	101.82	102.14	104.34	104.74	109.03	104.2	103.65	105.3	106.06	108.8	108.06	108	108.04	103.41	109.48	105.4	103.29	102.05	104.43	108.22	104.52	105.82	103.01	103.82	107.55	107.35	105.45	107.8	107.27	106.67	104.52	108.25
106.66	104.47	103.84	101.48	106.19	103.89	103.8	108.33	106	104.2	102.98	103.89	103.74	105.34	105.04	99.775	110.03	107.81	106.49	104.16	104.48	102.49	103.23	107.1	104.71	104.33	104.13	100.19	107.4	101.63	96.227	107.08	108.48	101.65	106.49	98.932	112.13	107.2	102.23	106.76	102.72	105.29	106	107.39	107.56	102.16	102.3	110.14	104.56	109.41
106.48	105.52	105.38	105.26	104.38	108.99	106.8	110.02	105.86	106.05	103.55	105.82	108.02	101.78	109.89	108.2	107.29	109.27	114.14	104.19	107	108.01	110	107.28	103.9	108.35	104.54	106.19	106.8	108.49	104.15	110.04	103.99	106.87	106.34	103.33	108.07	109.87	108.59	104.91	110.43	105.67	105.09	108.56	105.17	105.39	105.63	105.07	111.35	99.546
103.65	101.76	103.84	106.59	102.08	100.52	109.4	105.37	100.58	98.771	104.49	109.47	109.11	103.95	102.43	107.58	108.17	107.64	106.21	103.58	102.1	104.34	103.02	104.3	105.77	102.94	107.67	101.72	102.68	107.83	104.64	102.93	104.58	105.3	108.23	103.81	102.83	102.08	104.27	107.33	107.05	108.09	103.8	108.04	104.73	104.65	102.69	107.04	104.39	104.62
116.32	117.56	118.21	118.38	115.04	121.54	122.6	116.61	119.62	121.78	119.79	118.29	117.31	117.37	116.17	114.55	115.34	117.54	119.25	115.66	113.98	117.18	112.78	119.06	116.25	122.84	118.78	114.11	117.66	119.65	111.97	114.44	117.34	116.24	113.33	120.83	114.38	117.82	119.23	116.57	120.3	118.33	120.91	114.51	120.49	112.4	121.71	119.78	119.73	116.42
110.24	112.58	111.23	113.04	111.59	109.56	115.22	108.13	111.23	111.66	112.98	116.59	109.73	108.61	116.25	114.58	110.73	111.65	113.65	109.5	111.39	108.86	107.81	113.65	114.93	108.24	113.33	109.98	113.55	108.13	116.24	113.98	108.19	108.57	109.93	109.5	117.3	113.45	108.88	110.21	106.65	111.94	110.74	106.48	118	114.34	110.23	107.95	113.55	109.74
102.9	104.53	105.39	102.34	103.74	108.98	105.44	107.63	102.39	107.28	109.41	106.56	103.56	104.38	106.4	106.99	102.97	105.63	104.23	107.41	107.94	98.938	104.35	104.45	107.7	103.81	103.16	103.09	104.25	102.85	98.861	109.98	107.89	105.28	105.44	111.22	104.77	105.26	109.44	104.09	109.1	109.14	104.64	107.07	104.04	105.13	110.68	105.56	107.57	105.57
109.97	107.04	109.44	106.81	104.21	105.54	105.93	106.65	107	108.24	104.47	102.88	105.21	106.81	106.09	108.39	110.07	109.03	109.91	106.21	107.27	106.54	106.03	108.81	111.63	104.63	107.4	106.67	104.9	105.64	108.18	107.63	103.99	110.28	107.07	107.66	107.15	109.2	109.99	104.7	110.08	110.12	105.7	110.69	109.18	100.47	109.09	106.62	106.1	105.06
99.747	107.53	107.77	108	104.56	104.05	101.93	107.47	103.64	103.15	105.13	108.87	101.09	105.33	104.45	103.87	107.59	107.86	105.09	101.86	107.13	104.95	104.75	105.61	104.36	102.52	109.53	109.53	101.58	103.98	102.77	102.21	105.2	101.38	107.71	102.53	105.13	106.01	107.32	107.49	105.21	103.29	104.11	105.5	101.57	109.41	105.5	107.17	102.19	107.24
116.76	111.68	113.22	111.72	112.02	112.7	109.39	118.71	112.08	114.05	110.98	113.7	113.89	108.68	109.03	111.59	116.82	110.77	110.56	113.38	114.71	116.76	111.08	114.54	112.98	110.76	111.45	111.4	112.41	111.88	109.22	107.55	111.54	108.96	117.49	112.06	110.64	109.75	108	112.31	113.89	110.1	113.56	112.06	112.87	111.62	111.19	116.6	109.5	111.25
106.48	104.77	100.49	108.83	104.12	104.69	105.37	109.92	105.81	104.47	107.23	105.44	106.15	107.47	106.82	101.09	106.86	106.11	107	104.51	105.78	102.55	105.86	103.03	110.86	106.56	104.84	106.7	106.61	102.92	107.12	101.67	105.22	103.85	104.06	99.016	109.73	102.88	106.14	107.97	102.77	108.28	106.31	107.85	104.94	104.26	104.61	104.48	109.79	105.67
105.03	107.48	106.32	108.77	110.28	106.65	105.2	104.19	113.34	104.89	107.8	105.22	105.53	108.22	103.92	102.5	109.05	104.86	105.79	103.91	102.49	106.6	106.38	104.21	105.06	104.06	106.99	111.92	108.89	105.58	107.23	107.23	107.85	109.02	108.32	109.09	107.47	107.55	104.42	110.07	110.12	105.25	103.39	106.15	106.64	107.57	107.76	105.11	106.57	104.69
111.8	113.97	110.61	115.53	114.53	111.13	110.29	112.16	113.65	117.8	110.84	112.25	112.55	110.9	113	113.29	113.42	111.49	108.55	112.66	114.24	111.37	112.24	110.26	115.29	110.86	113.97	115.38	106.11	110.66	112.94	113.5	111.45	111.64	112.33	115.86	112.89	114.14	116.46	114.73	112.38	111.83	109.79	114.26	112.87	108.31	112.5	114.37	110.74	112.67
104.7	103.83	106.44	102.09	102.97	107	107.56	100.73	107.96	106.21	107.12	105.68	108.06	105.97	105.08	106.31	108.3	103.58	104.67	106.04	107.07	106.34	106.03	110.65	106.87	106.36	108.42	102.63	106.46	105.22	101.98	104.97	104.63	105.37	107.59	101.63	107.07	101.74	106.41	104.95	107.3	104.79	103.99	108	107.87	106.16	107.78	107.86	102.88	107.19
115.31	107.92	115.26	108.91	114.68	116.68	116.14	110.8	112.22	111.74	117.4	115.61	110.24	116.35	113.06	111.22	107.94	114.52	114.09	117.9	111.93	113.67	111.83	113.5	110.23	113.55	113.35	117.13	115.78	117.24	117.02	110.76	111.9	113.46	116.7	117.22	108.53	116.04	118.57	114.43	106.53	111.42	116.2	111.6	108.76	114.22	111.68	113.9	113.57	114.21
106.86	96.035	106.54	107.23	105.2	104.82	107.75	105.74	104.21	108.61	104.33	105.1	108.17	105.61	107.6	108.98	106.35	107.41	105.1	103.93	102.74	108.99	105.81	103.32	107.84	107.94	105.6	102.75	106.54	106.99	105.28	108	103.04	111.72	106.41	105.36	109.26	109.11	105.74	102.79	104.25	107	106.22	104.36	106.4	107.19	108.14	107.22	108.29	106.9
115.23	112.69	107.45	110.37	108.31	108	111.17	111.06	112.6	115.46	112.88	112.92	107.3	109.65	105.91	115.56	110.14	109.17	111	109.77	112.68	109.56	114.63	108.75	108.07	113.25	112.69	108.67	110.57	115.1	113.11	109.26	113.75	110.71	111.44	116.28	111.1	111.26	113.79	109.13	109.64	111.48	114.01	115.51	109.39	109.68	112.95	109.82	109.29	112.23
106.99	105.33	106.74	107.08	106.41	111.02	107.26	104.31	105.99	106.31	111.27	109.93	101.72	106.86	108.66	103.44	103.65	100.25	104.52	105.27	105.08	102.52	105.69	103.39	105.22	105.79	107.6	104.15	107.32	109.46	105.19	106.73	107.41	105.71	104.54	104.08	110.02	106.15	109.93	106.21	106.19	105.32	106.52	103.02	108	103.19	106.87	104.53	105.43	108.13
116.85	115.78	117.78	110.71	113.3	111.86	116.13	119	117.14	112.01	113.98	115.34	115.41	117.61	117.11	111.4	113.73	117.19	118.67	116.61	112.69	112.34	120.79	112.85	116.59	115.56	116.05	115.84	114.05	119.77	114.2	118.76	119.64	114.24	110.73	116.37	113.44	118.23	117.8	117.18	117.45	116.97	113.36	118.07	116.1	118.44	116.87	118.56	112.7	118.19
101.1	107.66	107.72	108.05	104.52	106.24	106.59	103.13	103.19	102.83	108.79	102.2	106.3	105.69	107.32	108.74	105.95	106.41	106.53	106.45	110.41	108.79	107.72	104.43	105.49	113.08	105.13	107.73	108.94	104.51	108.34	108.97	108.12	105.24	105.46	105.23	106.69	110.23	104.97	110.78	105.81	107.29	106.49	109.8	105.91	100.92	104.34	105.85	109.01	104.24
108.88	112.42	109.03	109.21	109.98	107.97	109.66	106.23	111.63	107.35	111.55	110.2	106.93	109.17	112	106.45	110.73	107.29	108.99	112.84	110.68	110.74	109.29	110.45	111.49	105.33	110.65	107.84	108.78	109.4	107.9	112.67	114.87	111.62	106.21	108.66	108.11	110.59	107.58	114.89	109.08	112.55	111.57	108.37	113.5	112.68	112.33	114.5	108.31	107.91
104.58	105.73	104.75	110.13	108.73	105.08	106.66	107.27	106.79	112.18	106.07	108.24	104.41	104.73	102.23	109.51	105.46	108.82	105.69	106.97	105.33	106.43	106.32	104.58	104.95	105.36	105.57	107.89	107.72	104.69	106.72	106.76	107.8	109.47	107.23	108.63	105.97	107.1	107.84	110.81	105.51	111.17	108.3	106.09	106.58	110.06	106.05	109.96	106.72	105.03
110.6	110.32	108.83	112.07	107.53	117.11	109.1	111.23	112.47	110.63	110.72	107.95	112.57	111.59	112.25	113.21	106.58	112.69	112.75	111.84	108.36	110.6	112.04	116.87	105.78	113.23	110.08	111.07	113.8	112.66	109.81	110.37	109.99	107.25	108.68	112.24	109.63	111.98	111.62	115.09	113.36	109.38	114.64	110.1	113.66	109.96	110.43	104.15	107.28	113.45
117.15	113.32	114.85	115.29	111.92	106.33	118.85	113.63	114.96	112.69	111.89	110.95	114.17	110.94	110.22	113.15	115.71	108.96	115.04	112.46	113.86	111.99	114.6	111.44	112.64	116.63	113.1	111.13	114.37	109.86	112.09	110.74	111.21	110.73	107.75	112.22	112.89	111.45	105.8	110.11	111.37	111.23	111.42	114.01	110.52	115.98	111.46	114.44	116.87	113.24
101.59	98.393	102.93	103.1	103.04	101.36	98.42	105.16	102.19	97.298	103.45	96.59	101.02	103.01	100.89	103.57	98.829	97.683	100.94	100.88	98.617	99.532	101.85	105.66	101.66	96.237	100.45	101.8	96.682	102.13	99.177	99.078	100.63	102.18	105.31	102.75	102.08	102.73	95.298	101.14	103.13	99.864	98.969	98.437	99.735	96.991	103	97.442	98.76	101.18
113.22	116.24	112.93	111.07	114.63	112.63	110.03	113.37	113.14	109.05	110.66	115.06	111.76	110.49	113.07	111.73	113.38	112.53	107.15	112.83	112.28	114.62	113.32	111.3	113.03	109.64	112.11	112	109.43	115.46	110.78	113.41	110.39	117.74	114.27	112.53	113.67	110.62	116.04	114.27	112.41	113.83	114.44	113.75	110.38	115.38	112.69	110.55	111.08	112.72
106.76	106.08	103.68	107.98	109.6	107.29	107.6	108.32	104.82	105.83	104.75	113.19	107.79	105.16	105.92	105.73	105.36	108.41	106.64	106.64	105.32	105	102.96	105.7	111.68	108.07	105.75	102.81	106	104.88	110.33	107.92	103.15	109.26	105.12	109.66	108.74	102.33	106.54	107.92	106.59	107.91	107.44	105.69	105.11	115.09	107.6	109.61	110.85	104.53
105.24	105.68	108.34	107.38	107.88	101.43	104.09	107.72	100.35	104.39	103.88	104.3	103.39	106.77	107.83	101.57	100.97	102.49	104.78	106.07	102.54	104.85	101.17	103.93	103.73	108.57	106.88	101.2	102.25	105.52	103.47	108.69	105.2	101.21	109.01	104.08	108.76	108.74	105.62	105.97	106.79	103.08	111.97	108.46	100.5	98.656	101.99	105.04	101.81	108.42
105.98	104.32	104.5	103.5	98.609	100.79	104.71	108.64	101.25	106.82	109.41	103.54	106.62	104.35	105.82	103.72	103.9	106.75	106.6	107.13	105.32	106.02	107.68	105.27	101.42	101.83	102.23	103.48	101.67	111.72	104.37	107.78	107.01	107.37	105.48	105.15	106.3	106.65	108.28	108.76	107.01	106.3	107.17	103.36	103.16	103.97	106.65	105.84	108.43	103.71
104.69	103.63	103.37	111.57	108.14	101.4	110.58	106.67	106.22	104.17	108.76	105.27	107.79	107.9	105.59	106.15	109.78	105.24	108.15	104.82	106.64	104.97	108.34	105.25	107.21	104.08	107.6	107.09	104.29	105.19	103.78	105.33	107.6	106.87	105.31	107.65	103.19	105.46	103.42	110.33	106.98	102.5	103.87	103.94	107.33	100.48	101.57	103.38	106.4	105.71
102.53	106.36	103.83	104.03	107.69	110.68	107.55	104.93	104.94	108.29	104.17	107.41	106.9	104.72	108.73	105.36	104.88	104.71	105.57	104.57	104.13	101.87	102.46	106.59	103.03	104.31	104.16	105.58	105.32	106.6	110.72	101.59	106.24	103.95	107.27	108.02	108.04	103.76	104.31	109.33	102.4	107.74	107.43	105.51	106.74	103.98	101.86	107.22	110.25	104.68
110.25	107.45	108.88	108.95	116.19	108.82	114.07	111.26	113.01	108.39	111.62	108.1	110.55	107.49	110.5	110.97	108.53	115.36	110.79	112.49	113.24	115.72	108.88	113.29	114.85	110.31	108.84	112.34	115.32	111.82	108.89	111.44	110.83	108.32	110.71	106.34	112.08	108.46	111.62	111.24	110.3	110.3	115.89	110.18	112	113.5	106.91	111.87	112.78	112.52
100.58	102.46	102.55	97.406	102.7	98.257	100.99	103.34	96.466	102.11	101.25	102.47	102.33	102.09	101.03	102.43	100.67	103.57	97.046	103.13	102.68	101.08	99.401	101.11	96.526	99.896	98.161	98.051	96.668	98.773	98.822	100.78	97.417	101.52	99.662	97.443	101.19	100.21	97.246	98.63	102.32	100.67	101.69	98.077	98.125	99.204	97.768	102.18	101.71	100.27
112.64	111.25	111.82	109.9	115.26	108	110.59	113.82	110.01	114.22	109.97	115.91	112.14	112.4	110.3	113.92	112.51	111.26	115.04	115.02	107.47	115.01	112.2	113.45	112.24	113.63	109.73	111.08	110.94	109.34	108.14	108.28	112	108.73	110.09	112.53	110.2	113.31	110.55	114.1	114.26	116.05	113.68	115.69	112.42	109.16	107.94	111.34	111.79	115.71
106.03	109.73	108.29	109.15	105.25	106.29	105.38	104.36	105.97	103.21	109.08	105.56	107.9	108.48	106.08	104.92	106.89	99.158	108.02	103.46	104.23	107.39	109.51	106.63	105.12	103.84	109.42	105.44	102.54	103.74	106	107.69	107.1	108.71	105.76	107.11	101.55	104.56	108.02	105.23	105.87	108.76	105.37	108.55	104.94	105.02	105.99	109.99	104.67	102.28
104.36	104.85	101.49	107.22	110.15	109.84	107.53	101.54	102.54	104.56	106.59	104.24	106.22	110.61	107.02	106.52	100.09	109.52	105.45	106.4	108.74	103.11	104.59	104.97	102.12	102.27	102.17	107.81	109.59	106.3	104.28	106.56	104.79	108.87	109.64	104.14	107.63	104.62	106.01	106.41	109.3	105.07	105.21	101.92	107.09	105.41	107.59	105.33	102.76	102.49
108.68	107.83	106.38	107.43	107.7	102.81	113.89	104.42	105.3	106.84	108.31	108.61	106.45	108.92	105.67	107.84	110.54	104.12	107.46	111.28	108.39	103.59	104.12	104.85	101.89	107.81	104.84	109.24	106.65	106.22	109.18	109.5	110.49	102.12	105.86	107.23	107.02	106.71	104.99	102.02	105.66	112.13	104.28	103.33	106.16	106.88	107.25	105.07	104.25	102.21
101.98	98.015	97.118	98.878	97.249	97.811	100.05	103.91	101.48	99.614	102.99	96.275	103.12	102.17	96.887	100.86	96.923	98.506	100.07	101.07	106.28	98.881	96.46	97.962	99.861	97.917	96.317	98.645	101.61	97.069	98.786	105.28	101.74	104.23	102.08	102.91	101.27	97.883	100.51	104.69	99.425	100.01	94.924	100.58	100.19	102.33	101.37	98.729	100.73	99.174
115.04	112.73	109.37	115.94	112.59	115.38	112.62	110.27	114.08	113.08	111.9	110.52	113.15	113.27	109.64	111.25	112.77	114.3	110.69	110.46	109.9	108.03	111.81	113.56	112.36	112.23	113.46	110.48	109.57	114.96	116.49	112.73	107.18	113.17	116.37	114.5	114.85	110.04	113.82	114.47	110.44	111.79	110.63	111.82	114.34	114.53	113.35	111.41	114.38	111.44
105.93	109.3	106.41	109.76	108.63	109.51	107.46	108.34	108.5	109.62	105.91	106.57	113.19	109.99	112.05	110.23	106.41	110.41	109.1	113.57	106.7	110.46	110.51	110.14	110.5	106.86	112.06	112.4	109.52	109.53	108.75	110.97	111.02	108.21	110.52	109.25	112.89	104.64	108.02	112.46	113.68	110.68	113.34	109.09	112.52	110.86	114.49	109.05	113.16	111.58
105.03	103.16	104.37	103.82	106.89	103.6	104.07	104.14	103.19	106.64	105.26	104.35	105.43	107.48	102.05	101.3	107.38	103.87	104.59	105.81	107.66	108.69	104.67	100.79	105.03	101.04	107.13	102.85	103.82	105.71	105.69	105.64	102.49	106.57	108.58	105.24	102.48	105	104.52	105.11	106.36	101.17	107.94	100.41	103.62	103.89	104.55	109.42	104.03	108.14
110.84	108.2	106.76	103.44	107.98	110.16	108.13	112.96	108.21	109.9	112.54	108.62	104.67	112.25	106.72	105.17	107.21	111.06	110.79	107.9	112.64	114.08	107.4	111.14	109.83	106.39	110.08	111.9	110.78	108.34	112.92	112.1	107.57	107.54	110.11	110.11	108.44	110.03	110.01	107.67	112.98	108.06	108.52	114.2	113.44	108.24	108.37	105.16	111.81	112.44
109.4	112.6	109.23	110.65	110.48	113.76	113.49	111.22	110.56	111.26	106.65	110.96	110.99	113.74	110.05	109.4	104.29	109.88	108.2	108.76	113.72	114.41	111.4	114.77	112.03	111.19	114.26	113.78	112.41	111.59	109.76	111.82	109.6	106.51	113.67	111.53	115.95	114.41	113.74	111.95	108.67	108.36	110.6	111.15	113.98	109.15	117.99	112.26	112.01	108.17
100.96	101.25	101.65	103.48	108.01	105.68	103.8	105.88	106.56	103.15	103.82	102.6	107.81	103.61	104.34	103.58	102.55	106.01	104.96	105.72	102.85	108.82	104.7	108.4	108.32	105.63	105.15	108.53	108.99	104.84	107.55	102.22	104.17	107.08	105.49	108.98	102.09	101.68	107.28	105.22	99.089	107.24	106.78	108.36	106.67	105.51	103.71	108.11	106.59	106.7
105.87	107.87	101.77	103.62	107.68	102.9	105.96	106.8	106.41	105.05	105.17	107.72	106.63	107.03	103.41	105.43	105.79	103.6	105.92	102.41	106.14	105.56	104.7	104.42	103.31	102.24	103.81	110.1	103.99	102.21	107.99	110.87	102.36	106.5	106.66	108.62	103.63	101.74	105.51	111.74	106.8	103.33	111.84	105.32	104.21	102.53	105.95	103.72	107.86	104.07
109.76	113.26	109.64	115.36	111.81	111.83	116.8	116.53	112.28	112.58	110.91	113.94	113.04	116.7	114.61	115.57	114.33	113.1	115.69	119.74	116.34	115.95	115.12	112.36	112.92	115.05	111.48	111.33	114.96	108.96	111.68	109.4	112.1	114.54	116.08	111.2	111.42	114.7	111.34	110.69	114.47	110.26	103.58	113.21	115.69	110.65	113.33	108.23	111.7	115.32
102.79	104.07	107.06	105.95	104.54	105.71	102.3	105.65	105.72	108.84	104.01	108.03	110.53	107.57	105.42	107.1	107.87	108.83	105.84	107.76	105.3	108.3	104.24	104.91	104.42	108.36	107.6	105.63	101.57	101.05	106.77	109.58	109.22	103.27	106.37	104.37	103	102.49	107.98	108.4	106.86	103.91	103.08	108.09	108.17	99.675	104.47	108.52	107.11	101.18
107.17	99.694	105.35	110.81	106.68	110.82	104.62	104.56	104.77	101.87	98.653	110.67	99.479	107.98	106.3	107.56	107.86	106.78	110.44	106.16	101.81	109.22	105.17	108.71	101.91	105.41	105.44	107.14	103.62	111.46	102.59	107.57	106.51	106.93	108.26	105.28	108.38	103.76	105.35	104.92	107.73	109.4	108.9	105.76	104.71	103.1	103.84	103.33	100.28	107.99
106.76	106.14	107.22	106.92	108.26	107.77	106.15	105.11	105.22	105.9	101.74	104.03	105.25	108.04	101.78	104.78	110.44	101.49	104.05	111.55	103.98	109.05	105.8	107.91	104.49	103.75	106.46	104.93	103.96	106.87	106.82	103.24	107.41	105.43	104.09	101.74	111.76	103.37	106.94	107.49	102.65	103.93	107.29	100.51	104.37	102.18	105.51	105.05	104.28	103.03
116.14	107.47	109.22	111.58	105.91	112.11	116.18	108.76	110.15	114.08	112.04	108.66	107.7	107.73	112.31	112.93	116.28	114.66	109.33	108.31	110.06	114.54	114.36	112.34	111.63	112.85	112.23	109.96	107.94	107.82	115.03	114.51	111.62	114.32	105.79	107.97	114.59	111.34	113.76	111.86	110.83	111	111.51	110.27	114.81	113.87	111.48	111.41	111.57	109.4
103.64	101.9	101.59	104.91	107.26	105.03	105.81	103.75	102.91	104.38	102.11	104.95	105.02	108.45	106	101.85	104.51	103.25	101.25	105.77	108.74	102.04	103.59	103.35	100.25	107.02	103.54	103.13	104.39	105.81	99.887	102.55	104.39	100.84	105.61	103.23	103.27	107.7	102	101.2	102.45	104.56	100.41	106.26	101.95	102.42	105.2	103.74	103.28	105.23
107.17	101.08	105.2	103.86	101.23	103.99	104.56	105.7	105.02	107.6	102.59	104.93	101.34	106.88	99.01	110.16	100.57	99.801	104.95	103.67	105.51	106.64	105.52	104.14	104.6	101.43	104.94	102.83	110.5	102.3	103.03	98.255	105.93	102.19	107.03	106.01	105.8	102.37	103.16	103.77	105.53	100.79	105.13	105.25	103.72	104.89	98.93	106.18	107.02	103.7
104.49	103.1	107.1	109.54	108.09	105.29	103.41	102.64	107.71	108.2	106.74	103.77	107.14	101.48	107.89	105.95	107.75	102.83	107.55	104.58	106.6	111.72	103.1	108.02	110.07	103.01	105.21	106.76	108.19	104.8	106.9	108.89	105.42	105.74	105.48	106.09	104.48	107.72	106.88	109.32	102.57	104.35	102.59	101.57	103.43	106.39	106.32	98.222	104.52	104.49
102.67	109.13	103.33	105.92	108.46	101.99	106.82	110.4	102.29	103.94	103.8	103.8	105.26	104.92	110.03	106.01	105.2	103	108.59	104.69	102.46	107.25	104.4	105.8	104.81	105.11	106.29	109.47	107.57	107.06	103.48	103.73	105.63	105.58	104.01	105.05	102.86	102.59	104.82	102.28	99.226	107.97	104.92	105.1	108.12	107.87	104.98	109.34	106.05	103.23
111.87	109.8	113.06	107.61	109.74	107.85	113.24	109.88	109.42	110.36	111.5	109.64	108.84	113.73	111.57	109.99	108.98	109.35	112.25	117.09	109.03	111.91	108.62	110.84	115.02	110.6	109.79	108.54	108.32	113.33	104.35	107.16	111.89	108.68	111.94	111.4	107.12	108.26	114.4	111.87	107.49	111.78	107.78	109.63	111.33	109.83	109.72	111.16	112.68	108.01
101.18	102.13	98.676	99.874	101.57	101.33	96.931	91.343	95.913	99.979	101.44	103.33	95.261	101.31	101.7	96.177	100.87	100.57	102.01	102.15	96.706	99.43	97.306	100.7	98.432	101.88	99.975	98.092	97.09	101.26	99.403	100.04	100.88	98.218	95.181	101.01	98.146	100.47	95.055	98.898	99.68	95.669	97.972	96.413	97.885	101.51	100.27	96.324	99.369	102.94
112.06	115.46	107.35	108.4	108.1	113.47	108.74	110.63	111.52	107.86	110.69	110.1	111.85	108.24	109.52	109.2	110.32	109.24	112.55	110.63	110.79	106.57	109.73	112.38	110.64	108.92	115.18	116.37	108.29	110.76	112.34	112.57	112.73	107.8	104.26	113.58	115.16	107.93	112.24	117.27	113.47	106.08	107.06	105.35	112.33	111.6	113.76	107.68	115.71	110.71
106.5	106.37	107.39	105.45	99.929	108.86	105.81	103.61	108.12	108.28	97.929	110.12	105.49	98.679	105.15	104.25	104.62	111.55	100.64	106	104.32	106.54	103.29	103.68	108.63	100.92	105.47	108.6	105.05	101.3	104.44	107.47	109.88	103.31	106.3	108.73	105.72	103.64	107.7	103.55	105.86	101.99	105.7	103.98	103.34	107.1	103.18	105.22	107.55	103.64
116.78	119.74	116.48	118.38	118.64	119.89	115.66	116.96	120.78	116.18	114.9	115.85	115.96	117.13	114.88	119.37	114.21	114.03	115.6	120.4	119.63	115.86	118.82	119.26	118.67	120.29	117.62	116.38	116.89	113.56	114.96	114.95	115.49	119.4	121.29	113.85	113.24	113.21	122.55	119.54	118.74	115.66	115.02	122.57	117.89	121.19	117.19	115.88	117.06	115.61
112.65	108.89	109.33	112.05	114.86	111.85	112.63	106.4	111.4	113.24	114.31	109.09	113.59	112.32	114.5	114.27	110.73	106.99	111	106.3	111.86	109.78	110.36	112.47	109.95	114.23	111.15	112.47	110.8	110.69	110.16	111.55	112.4	110.19	111.74	107.32	111.18	106.52	109.03	114.04	111.09	114.33	109.52	107.91	108.31	111.36	111.09	108.13	111.9	114.02
103.15	106.55	99.827	104.78	107.52	107.56	102.84	101.09	103.36	104.79	104.75	104.59	106.02	102.81	101.93	109.46	100.45	105.66	106.36	101.6	108.58	105.62	107.73	100.16	105.14	103.93	105.6	107.64	103.75	105.78	105.38	101.64	101.61	104.36	105.24	105.89	106.41	106.41	105.13	107.1	110.05	105.4	102.85	103.19	105.17	103.07	104.41	104.3	103.24	101.19
108.02	102.75	106.62	107.64	108.76	105.86	104.48	100.79	109.71	105.73	111.96	104.67	105.87	110.92	105.86	107.88	108.31	105.51	108.03	107.41	106.33	101.97	104.9	103.82	110.91	102.62	106.77	103.03	101.47	102.24	105.2	104.88	110.05	102.9	106.04	104.88	108.39	108.1	106.84	108.04	108.76	106.11	106.82	108.78	104.98	108.24	109.08	100.2	106.68	104.29
104.49	108.34	103.82	105.66	111.87	104.5	105.2	107.31	106.2	107.69	103.76	105.15	107.42	105.62	105.65	105.74	111.77	105.34	106.9	107.18	100.41	103.79	106.87	111.34	111.09	106.78	106.4	103.87	105.29	109.86	108.84	110.98	108.55	103.48	105.12	107.9	110.79	106.26	105.16	102.58	108.83	106.13	109.11	108.92	102.9	103.73	107.29	108.63	107.65	104.37
108.8	108.16	102.22	106.27	101.86	106.9	107.75	104.98	106.87	109.8	107.95	100.32	102.95	104.37	101.75	104.98	106.6	108.64	100.35	108.42	104.32	103.33	104.1	103.73	100.22	104.99	106.75	107.13	108.28	108.8	103.68	104.38	104.14	104.93	105.22	108.6	106.07	110.02	106.06	107.78	106.99	105.88	103.69	108.24	105.98	103.7	105.86	104.4	103.24	103.28
106.22	105.43	106.72	106.05	107.92	108.95	107.87	105.03	105.88	104.52	106.52	108.15	105.09	106.69	108.25	103.95	103.75	104.3	105.15	106.42	109.32	107.22	109.8	107.99	108.18	107.16	108.42	104.75	115.66	111.52	111.86	106.87	106.8	111.43	108.29	107.91	108.77	110.84	104.85	108.85	110.44	104.26	107.8	108.31	113.11	107.83	109.41	107.46	111.41	107.36
114.2	114.58	116.44	110.01	112.77	113.37	111.66	115.17	110.36	109.6	111	112.47	112.47	115.19	110.52	109.67	114.38	118.61	110.92	114.94	115.25	110.84	115.8	111.9	110.08	111.59	113.46	116.17	112.74	111.93	111.12	114	115.99	113.9	114.8	115.52	111.82	114.16	112.54	112.66	113.02	110.58	117.08	113.25	114.73	110.74	110.05	108.94	117.61	111.05
103.05	100.38	100.02	96.878	104.15	102.99	99.808	100.38	106	98.156	98.356	102.02	101.34	102.16	99.164	103.08	101.74	100.78	98.234	98.925	100.77	99.724	100.9	99.608	101.1	99.548	101.33	104.43	101.11	99.619	99.759	101.25	102.24	100.25	100.48	97.891	101.1	100.71	104.51	102.38	103.53	103.78	101.71	98.628	101.95	102.16	101.63	102.1	100.51	98.952
99.484	101.25	104.4	102.99	104.25	105.71	105.06	111.89	106.17	103.76	104.97	109.84	103.78	104.67	108.48	105.02	103.99	109.84	104.27	104.61	105.62	102.73	112.65	104.81	108.54	108.51	105.6	107.41	107.6	105.61	106.82	103.97	104.02	107.63	108.45	107.53	104.87	98.145	107.11	105.52	106.68	103.48	110.56	102.63	104.69	102.39	101.93	103.28	104.06	106.72
104.95	102.21	103.55	103.59	105.59	109.63	104.42	110.25	102.25	106.04	106.1	109.21	102.84	105.45	105.14	107.3	99.248	105.76	105.08	105.02	104.91	105.58	106.19	106.43	107.8	106.42	104.46	107.91	101.47	112.5	100.88	103.63	105.67	104.21	108.93	107.21	99.172	103.04	108.15	103.33	109.63	110.88	111.23	105.4	106.22	109.71	103.05	107.78	105.36	107.41
110.23	109.58	111.99	109.22	116.4	110.86	113.98	114.57	112.48	111.21	115.02	115.14	111.64	114.66	110.43	112.02	110.46	112.73	114.38	112.51	117.28	115.39	106.93	114.07	113.06	113.44	111.06	112.01	111.59	114.42	111.35	113.49	111.74	114.82	115.14	111.43	113.36	112.65	112.96	114.93	115.39	108.28	114.27	115.72	111.04	112.03	113.15	118.63	112.89	115.26
108.67	104.5	105.81	101.19	106	105.46	110.43	106.3	106.01	104.05	103.21	113.09	110.17	109.05	107.12	107.82	106.97	109.09	108.22	107.84	104.61	103.48	106.07	105.11	107.63	109.3	108.68	100.57	108.79	103.8	102.62	110.54	108.29	104.08	108.79	103.17	107.06	106.69	106.77	108.98	106.24	110.86	108.96	108.96	108.47	107.2	106.69	105.62	106.99	107.65
110.28	109.7	113.66	114.05	114.2	110.67	112.24	108.01	107.49	110.78	111.96	116.66	114.18	110.92	110.38	115.71	113.03	115.09	112.88	113.77	110.56	114.45	111.44	108.88	112.08	112.95	107.74	112.33	112.09	108.87	107.5	113.93	113.28	110.36	110.28	114.69	109.35	114.99	109.46	113.9	113.52	113.95	111.16	110.59	111.35	113.66	112.09	111.93	107.63	111.88
102.65	107.29	104.87	106.35	103.87	105.71	103.26	102.32	108.06	105.01	106.59	107.72	106.58	103.04	104.05	101.74	109.41	109.51	109.32	110.47	105.14	102.04	101.89	107.1	106.77	103.19	104.17	103.19	106.55	104.23	103.8	101.16	104.57	105.85	106.51	110.75	112.88	108.32	103.62	103.91	105.61	107.87	106.18	108.4	111.2	109.67	103.69	103.37	103.21	107.53
108.97	108.42	108.04	112.66	116.76	109.28	115.49	108.91	106.86	112.82	107.59	108.65	111.53	111.75	110.19	112.73	108.85	106.54	112.9	110.67	112.55	108.67	109.76	110.41	108.95	114.86	111.04	110.96	110.94	114.99	112.41	110.42	112.86	114.19	108.63	111.69	112.23	113.87	111.78	111.46	111.05	111.93	109.5	109.47	109.47	111.3	108.28	107.49	113.32	110.3
117	119.18	117.77	115.8	121.62	121.71	117.79	116.86	120.15	115.02	119.74	114.4	117.34	119.68	114.81	117.74	118.61	118.76	115.97	119.21	116.93	115.11	118.73	119.86	116.08	119.48	117.79	115.03	114.6	116.79	119.32	118.84	121.12	114.3	116.65	116.9	116.93	115.97	118.37	115.44	121.09	114.11	118.6	116.58	118.44	119.17	123.45	116.26	118.45	119.08
112.34	117.29	118.46	114.52	114.94	109.62	112.06	111.9	115.26	108.37	114.14	112.33	114.24	116.61	114.93	115.53	107.36	109.64	112.35	108.34	113.49	114.03	111.46	115.06	111.89	109.7	111.27	115.63	110.88	111.28	110.24	109.73	115.91	111.46	111.24	111.33	112.58	113.87	113.31	116.62	114.76	115.31	111.32	110.7	111.72	112.2	114.98	113.82	117.19	112.17
106.87	101.43	107.63	105.99	107.29	103.57	107.61	106.2	108.88	108.14	104.72	108.66	106.57	106.9	109.92	101.97	108.54	100.35	103.71	107.41	107.56	102.99	105.29	102.38	108.73	104.85	105.97	107.07	105.31	110.07	108.33	109.01	104.87	108.23	107.52	107.24	106.54	104.44	106.22	108.11	111.6	108.77	103.11	107.45	108.15	106.6	109.31	107.8	106.17	105.53
108.01	104.53	103.36	105.31	102.65	103.49	101.82	103.46	107.32	99.622	105.99	103.58	106.5	102.74	106.99	102.84	105.18	105.41	105.62	107.36	105.45	102.05	107.31	103.72	104.21	101.67	106.19	105.49	100.01	103.68	106.08	101.03	104.02	106.01	100.97	108.63	105.56	108.6	105.54	100.16	108.38	100.98	106.63	103.91	105.99	108.18	106.7	105.36	104.47	102.63
100.75	100.34	99.184	100.11	105.11	100.56	96.046	104.61	99.299	101.27	102.77	102.5	98.124	97.807	99.617	103.72	100.84	100.33	103.33	104.42	103.14	102.77	104.17	103.13	97.381	101.34	103.22	95.723	100.51	99.204	103.32	104.78	98.263	103.48	103.43	103.98	99.064	100.36	101.9	104.18	98.893	99.781	99.36	99.76	102.28	100.94	99.338	104.12	104.21	98.409
104.78	109.65	109.45	110	103.96	109.41	105.77	106.61	108.91	103.06	105.98	110.26	104.31	104.89	105.56	107.06	105.41	110.92	104.73	108.64	109.39	109	105.53	107.74	108.34	107.52	105.23	104.14	104.76	105.02	108.38	106.07	107.08	107.14	102.38	104.73	107.66	107.85	107.83	109.58	104.37	106.97	101.8	105.25	109.3	102.9	107.43	108	106.3	107.53
111.87	112.56	107.92	110.47	107.91	107.41	113.3	111.61	112.48	113.27	108.7	115.86	114.74	107.72	110.87	114.36	115.89	109.76	113.84	107.4	109.79	114.19	110.16	113.12	107.13	112.63	113.4	112.53	111.86	106.98	112.09	112.58	114.83	107.1	116.11	111.62	107.14	109	108	114.89	112.83	107.04	112.79	115.63	113.3	112.12	106.51	109.32	116.08	109.34
110.44	108.85	109.26	113.02	111.32	110.22	108.72	113.64	107.16	112.89	111.08	109.92	110.28	111.16	108.86	113.99	111.36	113.58	115.69	112.98	115.52	109.69	113.68	111.24	111.06	110.97	111.19	113.62	112.01	113.28	107.64	112.31	111.01	117.2	110.98	110.96	108.64	110.47	113.72	117.99	110.87	108.34	108.99	108.73	112.88	109.05	108.41	114.56	112.42	115.45
105.53	108.23	104.67	111.62	104.78	108.98	106.28	105.09	103.87	106.08	106.74	104.67	107.74	101.85	107.48	106.19	103.19	103.19	103.28	108.15	102.27	111.42	102.96	105.03	112.38	104.32	108.03	103.63	110.67	102.77	107.11	109.26	108.48	106.26	101.73	107.67	108.08	109.88	108.83	102.06	103.63	108.19	103.33	101.62	106.06	105.56	103.28	104.34	100.72	101.42
110.28	114.41	115.12	109.38	112.05	113.72	110.93	114.69	113.28	106.18	112.15	112.65	105.74	112.1	110.49	113	111.85	110.35	113.45	113.71	113.09	110.69	114.87	113.65	114.46	110.28	114.88	107.95	111.22	109.74	106.83	115.03	110.42	113.58	109.24	113.04	111.95	113.93	109.04	107.61	112.06	111.2	108.95	109.93	104.8	105.72	110.25	116.92	110.42	110.01
104.57	101.26	101.92	101.33	109.76	104.72	106.96	103.15	106.04	103.52	107.19	106.04	105.8	105.06	107.85	101.57	106.97	104.14	99.6	106.92	108.69	105.97	105.92	104.86	101.81	106.02	107.59	104.85	103.8	108.35	106.14	107.26	106.74	104.37	106.45	107.4	105.3	101.43	104.47	101.1	109.3	107.36	106.1	103.21	108.45	106.66	105.64	105.07	102.98	102.34
104.33	103.3	110.52	104.12	108.66	102.42	104.22	105.5	108.82	107.7	106.35	105.36	105.36	100.9	103.42	105.19	101.3	102.89	110.16	102.14	104.92	109.59	107.7	105.12	105.98	107.41	105.8	110.44	102.46	110.42	100.25	106.35	102.49	110.06	101.35	105.64	107.52	105.63	108.25	101.05	100.01	105.51	104.59	103.23	105.56	102.91	108.78	106.14	107.1	103.9
105.69	105.34	106.89	99.112	107.66	106.09	104.59	105.74	105.76	107.11	107.85	107.28	104.67	106.89	106.41	105.14	104.22	106.14	102.22	106.29	106.29	107.88	108.72	104.95	101.85	102.99	107.23	105.28	110.97	103.11	100.75	106.4	103.52	106.32	104.66	107	105.61	109.11	106.33	106.92	105.71	106.99	107.32	101.25	105.99	103.83	107.68	105.79	104.69	102.97
107.89	109.98	105.37	110.72	108.38	110.69	108.15	107.63	106.72	106.44	105.57	106.81	103.91	109.91	105	103.79	107.77	107.67	106.11	106.83	104.07	103.3	109.31	106.26	104.59	108.89	106.19	106.58	109.39	107.61	104.79	104.46	107.36	108.71	105.61	106.02	109.49	107.64	105.26	105.81	104.19	105.63	104.25	108.66	104.06	107.98	109.42	109.44	106.84	108.49
107.9	101.87	105.81	104.89	103.09	107.47	104.78	103.89	104.47	101.02	100.98	107.97	107.72	107.3	105.93	102.51	107.97	106.45	103.64	102.53	107.66	106.44	104.37	106.28	99.647	107.4	106.63	103.91	103.56	107.31	102.82	101.96	102.24	104.71	108.59	106.51	101.39	107.65	105.52	97.499	101.65	105.52	102.64	104.06	105.3	105.38	107.28	100.17	105.78	103.05
98.677	104.32	102.1	104.02	103.84	103.93	106.48	107.41	104.37	107.25	106.84	105.98	104.28	107.78	103.2	99.322	104.35	106.26	106.38	108.75	103.48	99.913	107.64	105.38	102.91	106.16	107.76	105.37	104.74	105.04	97.975	103.64	103.91	106.36	100.13	101.71	103.41	105.99	109.35	101.5	100.12	105.07	104.83	107.25	99.154	105.02	106.18	106.49	101.36	101.91
102.78	100.9	100.97	105.29	108.23	107.61	107.45	108.67	103.12	109	106.23	107.28	103.84	107.49	105.73	107.04	105.83	106.56	103.62	103.88	101.84	106.97	108.08	103.29	103.54	105.1	106.9	104.82	107.89	108.35	107.68	103.96	113.65	103.79	104.62	100.07	105.23	103.58	104.73	106.59	103.69	102.35	105.12	105.54	109.46	102.69	106.71	106.37	106.84	102.17
100.48	95.503	101.96	98.784	99.023	98.556	104.41	100.38	100.56	98.659	98.489	101.22	98.478	102.91	100.15	103.74	100.65	99.547	99.568	101.72	99.313	96.354	98.242	102.89	96.722	94.732	99.966	102.04	102.89	98.007	104.49	97.352	99.585	100.58	96.371	107.08	100.28	97.807	101.42	99.69	97.375	98.04	99.609	96.576	96.512	100.91	101.19	98.502	103.02	102.68
108.45	99.547	105.82	104.07	102.8	102.88	103.05	104.94	103.14	107.09	101.84	105.98	104.92	105.36	107.35	106.11	104.8	105.34	107.94	109.03	105.28	104.66	104.48	105.54	105.82	107.87	104.32	105.9	104.18	103	104.48	105.89	110	105.56	103.94	108.57	106.36	103.32	106.9	107.24	103.75	106.61	106.56	108.9	108.67	108.77	102.73	107.74	104.49	108.71
107.12	104.15	109.31	97.094	105.39	108.15	102.2	100.66	104.8	101.65	101.03	104.34	104.36	107.67	102.67	102.78	102.78	106.74	104.87	106.17	102.61	100.53	107.26	106.7	100.48	105.49	103.6	101.71	107.19	108.01	106.81	105.65	100.45	102.05	104.43	104.25	101.17	104.41	102.5	106.44	104.97	104.69	102.02	104.19	108.92	105.77	102.68	100.15	103.25	105.91
105.5	108.94	108.7	111.87	114.23	108.26	108.48	110.91	108.8	109.55	111.25	111.65	112.04	103.73	114.47	113.02	108.25	109.81	109.64	112.07	108.72	111.56	112.09	107.53	115.08	104.82	113.16	110.84	107.46	114.01	108.6	111.15	107.49	112.7	114.83	110.44	110.48	111.37	110.04	108.96	108.76	109.65	113.34	113.06	109.49	110.86	109.42	107.87	107.86	108.11
101.84	106.59	101.2	106.97	105.06	104.64	100.37	99.873	105.15	103.1	102.17	103.3	105.68	104.8	103.32	102.53	104.28	106.32	104.74	105.3	101.89	103.62	103.75	103.01	105.66	105.87	104.56	106.69	103.76	102.05	99.951	106.15	107.16	105.31	102.71	101.59	100.92	102.99	101.55	105.05	99.372	100.97	108.86	103.68	105.76	103.19	104.34	101.27	103.76	103.9
104.08	106.76	107.65	103.91	101.58	107.4	107.84	105.55	107.03	107.08	100.53	106.19	107.87	104.48	111.14	106.26	102.24	109.09	109.65	102.78	104.75	103.34	105.3	105.16	103.66	105.31	104.62	103.29	106.65	103.34	109.87	106.27	105.78	101.94	103.13	105.27	108.71	103.27	109.3	106.59	107.87	100.58	106.83	105.7	105.51	106.01	102.43	106.12	102.05	106.83
113.1	111.35	111.28	113.54	111.98	109.32	112.77	111.49	113.39	112.96	114.54	114.27	109.35	108.26	106.35	107.61	106.98	109.92	110.07	114.26	111.69	108.11	111.16	113.89	111.03	108.93	116.04	113.8	113.12	119.49	113.36	113.42	112.47	115	109.28	107.51	111.73	113.67	110.17	115.03	116.33	115.93	109.49	110.67	108.86	112.51	112.64	110.33	113.03	110.57
111.53	114.13	111.7	111.49	109.15	114.4	106.65	110.9	111.53	113.5	109.32	110.51	106.66	108	110.89	111.95	110.85	111.1	109.02	111.08	109.82	108.16	107.07	111.66	109.17	107.54	108.37	110.05	112.26	109.17	114.81	107.87	106.04	106.06	108.78	108.59	108.67	110.72	109.06	108.49	105.91	111.67	116.44	110.88	111.24	112.34	107.47	112.74	110.72	109.08
103.85	106.72	104.67	102.41	102.85	105.15	105.61	102.82	107	103.21	105.58	105.61	101.82	104.92	109.24	103.72	102.72	108.93	104.1	98.447	103.96	104.86	103.36	106.07	106.87	107.85	105.3	105.42	109.15	100.82	106.08	101.77	100.03	103.7	104.21	102.37	108.56	105.29	104.07	103.8	102.34	103.18	105.95	98.334	104.64	104.46	103.12	105.53	106.24	104.43
116.38	108.87	109.89	113.69	113.38	110.73	116.35	112.83	112.9	111.14	109.32	111.23	112.7	110.08	111.9	111.81	111.87	113.2	113.31	108.54	113.38	114.04	114.3	115.01	107.34	112.31	113.07	110.49	113.22	112.62	109.88	113.11	107.27	114.06	112.25	116.94	112.55	115.11	109.84	112.46	114.57	112.68	111.6	111.12	111.61	109.06	110.76	112.23	109.34	111.15
100.48	99.81	100.94	98.443	102.92	103.02	98.127	99.586	97.524	101.56	97.272	101.34	98.21	104.1	100.78	100.13	95.667	96.786	102.21	99.74	103.11	97.04	99.395	94.476	103.01	96.187	101.51	99.936	101.82	101.36	105.3	101.62	96.894	98.538	104.43	101.31	101.19	103.65	96.555	98.39	100.09	97.851	96.567	98.09	100.49	101.36	100.87	105.21	97.846	98.117
100.71	102.77	101.72	101.44	102.63	102.59	97.619	100.14	98.85	105.8	99.929	100.23	98.66	100.03	103.82	103.22	103.67	100.85	103.36	104.43	105.67	100.4	98.822	101.51	101.13	102.54	98.534	99.164	104.56	100.68	97.378	100.91	104.95	104.73	101.44	101.67	99.834	100.68	100.48	103.24	103.19	102.1	102.13	101.65	102.5	96.715	100.94	105.49	99.79	98.7
111.65	108.7	110.6	110.24	112.79	109.71	111.22	110.86	110.49	113.48	105.4	112.7	110.95	108.05	113.32	114.88	110.33	110.77	110.67	110.08	112.21	106.2	109.09	117.59	109.98	113.63	114.19	110.09	111.05	109.89	112.98	106.03	108.36	111.85	113.33	110.22	108.31	113.21	111.89	112.83	110.08	113.54	110.95	116.34	112.37	112.35	112.59	112.98	114.06	110.6
104.54	101.82	106.59	109.17	107.95	102.63	104.84	106.18	103.66	107.2	105.95	110.6	105.93	103.8	106.95	103.97	107.47	98.82	103.43	106.91	102.01	106.77	107.49	102.08	106.88	106.42	110.42	108.38	107.33	104.88	103.22	104.78	109.89	106.3	109.08	109.62	109.87	103.62	109.41	106.71	110.07	104.97	105	106.89	102.38	107.14	100.66	105.92	110.42	110.7
108.98	107.09	107.82	104.19	106.95	101.24	105.43	108.32	105.15	106.54	102.87	109.4	108.25	104.79	108.2	110.2	111.44	104.53	104.89	108.69	108.38	107.3	99.36	100.51	109.73	111.59	111.76	112.12	107.58	104.08	104.85	108.57	107.31	105.87	107.96	103.95	107.1	103.5	103.18	106.09	107.6	101.39	106.68	110.67	109.17	106.74	106.87	104.35	105.97	107.32
114.96	117.06	119.06	114.7	113.85	119.27	116.62	117.96	112.44	116.68	112.64	114.82	116.38	115.4	115.7	114.92	119.85	115.91	114.57	114.35	115.65	114.68	121.21	114.94	114.36	119.27	116.6	122.06	112.93	113.62	119.66	116.59	113.6	113.66	116.95	117.9	118.25	114.72	116.48	117.85	116.83	114.18	115.68	116.69	117.79	114.93	114.16	116.52	120.84	115.77
107.96	104.45	103.06	109.38	106.96	108.26	101.67	105.99	106.28	107.03	108.53	109.58	105.09	106.39	106.65	107.36	103.65	109.01	107.79	103.3	108.57	100.45	108.21	109.73	108.28	111.96	100.84	106.91	107.26	106.66	104.12	106.88	107.1	105.42	107.56	107.31	106.34	102.82	106.7	104.82	102.93	104.52	105.16	111.34	108.26	105.45	104	105.66	112.13	110.04
114.57	109.17	109.73	109.01	113.24	114.41	109.11	108.67	110.84	111.23	108	110	110.41	109.77	110.24	106.62	111.95	113.13	111.95	109.78	108.93	109.96	116.83	108.6	107.19	111.53	109.51	111.96	111.36	114.33	110.92	110.56	110.97	112.18	107.75	111.03	113.07	110.18	115.47	110.53	110.46	106.68	110.59	108.07	112.59	111.54	108.64	113.53	112.38	116.16
117.87	114.58	112.91	118.9	114.58	112.72	113.19	112.46	110.79	114.77	112.08	114.01	112.17	115.49	109.09	113.41	112.08	114.77	117.53	111.93	114.77	113.62	112.58	115.62	109.36	112.87	110.39	114.06	112.05	113.51	113.46	111.59	114.89	115.83	110.9	110.05	113.94	113.67	112.51	115.9	118.89	112.64	113	113.68	116.21	113.74	117.89	109.14	115.01	113.38
100.53	103.92	105.54	97.931	98.663	99.168	102.53	102.96	100.86	93.25	98.937	101.23	100.68	103.81	101.43	97.684	98.178	102.03	103.32	98.914	98.634	97.341	100.9	103.8	97.894	101.05	100.44	103.3	100.16	103.92	100.82	103.35	103.28	97.672	104.87	100.55	102.83	98.977	103.58	99.708	96.948	98.888	103.92	100.57	103.86	102	101.08	104.01	98.277	102.06
115.36	111.99	109.99	112.61	117.24	114.26	114.81	112.71	112.13	112.76	113.29	109.48	112.2	107.87	117.95	111.79	110.81	110.33	108.37	110.66	113.57	117.16	113.15	110.15	114.61	110.46	114.29	112.66	111.32	109.33	117.04	115.32	115.86	116.16	107.57	110.15	115.49	110.88	114.67	109.7	112.21	110.31	111.47	116.98	110	113.64	111.87	115.37	112.35	112.75
99.622	101.43	101.06	93.091	100.15	101.01	98.04	99.953	97.638	101.87	97.508	102.19	104.86	100.74	101.55	102.15	106.54	100.94	102.98	105.01	106.2	98.15	100.71	98.035	101.64	97.609	103.32	103.5	98.87	101.17	102.69	93.824	101.28	99.301	101.38	107.39	99.942	102.01	100.11	101.4	97.695	100.55	99.006	98.914	97.094	97.963	103.99	97.868	96.933	100.61
113	105.06	117.63	109.94	112.76	109	110.42	107.35	108.99	111.61	112.7	108.98	109.71	110.27	112.84	109.86	108.76	111.95	106.54	111.7	112.55	111.26	116.68	109.76	110.02	109.31	110.52	114.03	110.87	110.24	116.72	110.93	111.86	109.66	112.44	111.24	108.89	109.82	112.85	106.17	111.37	106.92	110.92	113.08	112.6	113.75	113.48	112.41	110.49	111.1
107.1	114.37	111.36	108.28	112.29	111.71	110.14	110.33	113.65	112.53	110.32	110.01	108.49	112.51	111.48	109.24	111.43	111.52	114.09	113.93	111.12	112.42	109.14	108.52	115.06	112.16	106.1	111.07	111.77	112.23	115.48	115.09	113.05	109.25	107.49	112.25	114.01	109.16	113.45	108.94	110.01	111.73	109.36	112.4	111.39	107.99	108.99	109.36	110.15	109.42
107.9	106.15	105.78	104.21	105.87	106.2	106.98	107.26	101.98	104.5	106.84	109.81	104.41	106.48	106.3	104.77	105.08	108.2	104.44	107.53	106.24	103.23	107.61	109.56	101.27	105.63	105.25	112.56	101.23	106.88	108.41	106.18	107.2	104.94	104.93	105.04	107.48	104.87	107.62	103.27	106.12	103.56	109.96	107.49	106.46	104.93	105.22	105.96	108.87	107.87
102.97	108.57	101.19	101.7	102.93	105.19	104.3	105.64	105.05	105.41	104.64	105.05	106.86	107.34	104.9	102.5	105.08	106.89	108.2	107.4	108.64	109.99	111.21	102.61	105.3	104.11	108.24	110.05	102.3	104.02	103.93	108.25	110.66	108.06	109.13	107.3	106.05	108.69	105.45	102.88	106.57	103.19	102.73	103.76	106.75	105.43	103.75	110.21	104.71	103.74
110.37	104.93	104.51	105.54	104.32	104.64	105.95	103.24	103.64	103.24	109.24	107.31	109.61	108.67	104.87	108.09	100.9	102.54	107.98	107.9	106.29	101.37	104.35	105.2	102.64	103.64	110.59	107.8	106.48	102.82	108.76	102.84	105.06	104.43	105.77	105.21	109.64	102.95	102.55	103.46	107.83	100.9	103.35	109.93	104.21	105.15	110.98	104.21	105.98	109.27
102.67	104.86	104.24	99.419	101.38	104.46	102.99	104.71	104.06	105.56	104.34	103.48	103.92	103.72	103.82	103.72	101.72	105.04	105	106.13	104.27	102.86	105.46	102.14	103.6	99.668	102.79	99.247	108.34	102	103.98	102.52	109.08	103.7	101.31	105.2	104.55	102.96	105.42	101.66	106.18	105.38	105.24	105.39	103.08	104.33	102.36	104.88	101.1	102.44
105.19	104.11	106.84	109.6	103.23	110.49	108.95	105.11	109.08	105.87	110.73	100.32	104.29	103.91	106.44	108.43	107.3	105.1	104.31	106.28	109	103.13	107.76	104.31	104.78	107.88	103.45	106.6	105.18	108.05	107.55	106.08	107.98	105.01	107.03	108.1	106.16	100.87	105.26	109.43	104.64	103.44	107.22	106.25	106.89	105.99	104.55	99.683	109.65	105.79
105.67	113.58	114.36	113.38	109.93	114.13	113.07	109.76	116.24	108.12	111.47	115.44	110.15	109	109.98	114.58	110.98	110.69	110.35	112.05	115.06	111.78	113.73	114.79	115.28	110.73	119.06	108.9	109.99	113.02	114.28	108.48	111.57	117.71	109.93	110.97	111.27	109.96	109.29	107.21	113.58	113.67	113.28	115.74	110.24	110.09	111.56	114.32	113.42	112.47
101.44	101.1	97.958	94.736	98.486	101.3	104.34	100.4	100.09	97.657	99.154	99.084	104.28	98.799	104.06	96.455	98.174	96.164	97.382	104.03	97.384	99.69	100.81	101.98	97.739	100.77	100.29	99.155	100.33	101.78	101.68	102.7	96.329	97.016	104.87	99.27	99.357	100.93	105.15	97.813	102.52	97.714	98.052	98.021	99.23	102.16	100.55	102.18	100.98	105.22
107.45	107.12	110.4	104.05	102.43	105.72	103.42	107.78	103.72	101.99	103.91	104.54	109.89	102.02	106.36	105.59	111.69	108.81	111.91	107.99	108.76	109.23	108.16	110.36	106.94	103.71	101.75	105.02	109.55	109.9	106.76	102.83	107.15	105.83	108.71	103.11	108.86	103.47	105.26	107.07	106.1	106.58	107.26	106.45	108.88	103.65	102.9	110.52	100.94	103.69
113.93	113.85	113.78	115.11	110.33	116.38	109.78	106.03	109.14	113.78	109.18	109.37	112.32	110.11	113.74	114.7	113.78	113.06	117.41	109.18	112.42	109.24	111.2	111.74	113.6	113.43	114.29	113.09	113.7	111.81	114.29	113.15	114.97	115.37	111.6	112.63	113	114.78	114.88	112.69	112.95	113.83	111.68	115.26	111.99	109.89	111.11	106.25	108.87	109.22
107.86	114.93	107.92	109.73	111.84	108.04	111.37	108.47	112.77	110.23	108.47	110.21	107.88	110.58	112.25	110.34	113.07	111.39	116.53	110.94	106.68	112.79	111.81	105.16	112.72	111.87	110.24	113.39	115.15	111.48	111.27	111.36	111.2	110.04	109.35	112.57	111.96	109.08	111.93	111.94	109	110.33	110.65	116.54	109.05	111.97	110.92	108.37	110.91	112.07
104.24	107.53	110.23	104.99	105.31	107.89	106.59	105.27	101.94	108.51	111.59	103.5	103.78	109.6	107.8	110.13	107.22	101.46	109.29	105.95	110.52	109.44	106.51	109.6	108.65	105.91	108.97	106.96	102.18	103.31	107.53	108.16	106.91	102.62	104.26	108.17	107.96	103.27	106.91	104.43	106.35	107.3	109.45	103.31	105.56	108.78	109.65	108.69	106.47	109.86
107.46	113.96	110.42	110.18	112.73	113.47	112.48	108.24	113.24	107.13	110.12	107.93	114.57	112.27	115.23	112.11	106.73	114.31	112.45	113.08	110.04	110.01	110.83	103.24	111.69	109.55	109.41	112.81	110.18	107	111.31	114.32	111.06	113.45	109.18	115.19	111.5	112.1	114.01	113.66	110.77	111.73	109.43	108.58	111.77	109.64	117.62	110.84	118.51	107.65
102.03	104.27	103.53	102.42	103.71	103.59	105.25	111.5	108.45	105.55	105.83	104.87	105.75	106.04	105.33	110.14	109.29	105.53	105.64	101.8	104.3	103.77	102.91	104.27	103.24	105.78	101.66	105.63	105.9	102.74	107.83	111.26	107.53	103.23	105.58	106.73	105.3	103.85	99.889	101.85	105.7	104.6	105.25	105.59	108.29	103.26	106.54	104.45	104.51	100.28
110.49	114.93	113.84	111.43	112.57	110.38	107.68	115	115.94	115.86	114.07	110.81	117.79	111.33	116.96	112.55	107.61	112.65	112.45	114.02	107.34	114.82	113.22	115.98	115.31	112.85	115.49	113.01	110.27	115.04	110.3	115.93	115.38	112.86	109.89	111.55	107.03	111.82	104.88	113.13	110.37	111.41	111.82	113.35	115.09	114.56	117.96	112.1	110.83	113.16
117.23	116.56	115.21	116.92	120.83	119.72	117.33	121.44	117.08	118.37	116.39	117.29	113.55	119.21	120.2	119.76	115.15	116.87	118.15	117.69	123.01	113.39	114.36	115.87	115.66	118.32	117.51	117.02	117.04	118.62	114.89	116.1	113.12	119.29	119.19	113.97	114.9	119.82	121.59	117.22	118.13	111.78	119.27	116.84	117.13	120.06	120.02	121.48	118.73	115.26
105.22	106.09	104.98	111.7	104.96	106.72	104	102.34	104.89	105.49	107.97	106.94	104.09	108.91	106.41	103.14	102.38	103.58	105.56	105.99	104.12	106.04	107.6	107.16	107.31	106.08	106.34	102.28	110.87	108.62	104.7	105.35	102.77	106.41	104.34	107.11	104.92	106.67	106.02	102.61	105.37	104.58	108.83	105.04	110.89	105.3	112.3	108.7	102.47	105.7
100.7	102.88	105.63	105.56	100.75	104.59	106.57	104.35	105.55	99.526	107.66	108.26	100.53	105.42	104.87	104.92	101.13	101.29	105.54	105.21	101.79	102.3	103.06	104.81	107.97	105.11	105.92	107.63	103.88	103.1	105.01	106.68	98.972	100.6	101.02	104.31	103.19	107.17	100.92	100.63	106.2	101.94	101.34	102.06	103.87	100.89	100.58	99.713	104.84	102.86
102.27	101.56	106.17	109.43	106.96	103.77	105.74	107	105.88	102	107.33	110.01	106.41	106.37	109.29	107.02	101.02	112.6	106.31	108.4	104.65	105.51	106.21	104.02	103.67	108.66	108.5	105.89	106.58	105.17	105.19	102.92	109.07	106.64	105.07	103.36	104.15	110.34	104.25	106.61	106.93	106.72	105.77	107.89	109.48	105.09	109.06	106.51	106.16	105.25
103.55	106.05	100.96	103.82	105.43	106.63	108.41	108.06	108.13	104.81	104.05	106.4	108.42	107.53	105.81	109.12	108.33	102.18	102.66	110.12	105.73	102.61	105.08	105.81	107.44	107.36	108.39	104.75	102.65	106.18	104.6	112.22	104.87	106.64	105.95	103.37	105.45	108.77	109.68	108.2	102.06	105.17	109.08	108.88	108.48	102.46	106.64	108.2	105.3	106.06
116.61	114.57	109.34	114.21	110.91	107.26	109.74	112.81	113.29	110.32	110.72	113.85	107.89	112.43	110.03	110.14	114.87	111.37	114.18	113.91	113.12	113.82	113.23	114.04	113.06	111.64	112.19	108.18	115.42	115.85	107.62	109.47	110.7	111.84	107.67	112.33	109.38	109.79	108.9	112.91	111.13	113.22	107.68	112.11	111.48	113.33	112.14	114.42	110.28	110.37
115.95	112.46	111.89	110.54	110.33	113.79	113.55	109.35	114.42	115.74	113.17	114.71	110.37	113.42	114.85	110.47	116.36	108.41	114.16	112.63	113.72	113.28	112.49	113.98	114.13	109.74	111.68	114.44	113.29	117.43	116.54	113.65	112.07	115.58	109.53	111.81	111.92	115.36	113.49	113.86	116.73	112.68	112.61	112.17	107.57	111.92	114.96	109.96	113.97	113.71
116.7	113.54	118.28	119.34	110.98	119.87	115.72	117.86	123.46	120.06	116.04	116.09	117.45	112.69	117.68	119.89	117.08	121.01	114.87	116.47	116.44	120.67	119.24	120.71	115.5	120.61	119.17	115.81	111.7	115.06	118.62	121.79	117.73	118.15	116.71	120.03	114.51	117.3	118.09	119	119.42	116.75	118.08	117.52	120.46	114.97	119.08	116.75	118.5	118.07
110.59	108.82	109.6	112.14	110.7	109.85	104.73	112.68	113.48	109.67	109.56	111.02	105.47	109.22	108.33	107.77	111.42	114.11	108.84	109.14	113.48	110.31	109.89	108.95	112.83	106.25	110.16	112.21	106.45	110.91	109.73	108.74	109.39	107.27	118.1	107.17	114.52	113.91	111.97	109.99	108.73	106.64	107.95	112.04	113.75	107.57	113.44	110.25	112.56	106.93
113.61	110.88	114.8	114.97	110.51	110.02	112.48	113.6	109.09	108.58	104.04	111.39	113.61	111.25	111.67	109.1	115.87	114.6	112.82	113.49	108.21	117.39	109.13	112.69	110.97	109.41	112.44	105.78	110.7	114.81	106.39	111.32	106.68	112.9	108.57	107.09	106.17	110.31	112.06	114.31	116.84	108.41	113.11	106.03	114.67	112.22	116.21	112.78	111.97	109.27
103.58	106.6	108.86	102.88	104.16	103.08	106.38	108.26	111	106.71	103.62	102.91	103.39	104.26	103.83	107.39	105.37	108.44	102.19	105.58	104.51	108.95	98.997	107.68	104.66	107.65	106.01	104.32	105.26	104.06	105.46	109.55	110.42	109	108.32	109.14	106.82	107.13	107.67	108.82	104.42	107.89	109.89	104.42	106.17	104.2	107.24	106.33	101.18	108.67
106.22	112.87	108.78	110	112.68	109.76	114.74	112.1	105.44	110.45	111.45	115.47	108.85	114.26	109.3	113.31	113	112.94	114.33	115.21	107.9	111.59	110.15	108.11	108.06	112.08	108.22	112.4	109.44	110.58	112.41	109.91	111.65	111.3	108.54	113.13	111.19	111.33	113.94	113.47	108.33	111.97	110.32	113.1	108	110.54	113.09	108.26	106.23	111.53
108.82	110.57	109.98	107.78	111.19	109.19	108.38	104.63	107.23	110.03	101.79	108.47	110.58	111.47	110.24	108.92	113.94	110.07	112.29	107.04	114.58	108.18	111.16	111.4	112.33	108.95	106.87	110.22	108.64	109.86	106.79	108.99	109.73	105.3	107.09	109.06	110.27	105.48	112.76	107.04	110.67	109.54	115.62	112.09	109.39	110.64	109.36	111.07	107.4	109.32
106.42	105.5	107.81	108.7	106.98	109.99	110.74	109.41	108.32	104.87	107.97	104.44	102.18	106.41	106.46	107.69	105.43	103.63	107.05	105.33	105.44	107.36	108.87	100.54	106.86	102.8	111.54	109.6	106.04	108.9	102.92	105.77	108.86	111.62	109.09	103.32	107.11	105.87	109.6	113.26	109.37	104.89	108.78	111.76	111.17	110.91	105.53	104.26	101.9	104.84
112.15	105.28	110.23	109.34	110.49	108.81	110.31	107.86	110.41	113.62	108.7	110.33	107.66	109.34	113.02	112.71	108.42	110.84	110.2	113.81	107.75	108.9	113.55	109.42	110.43	110.18	114.58	110.89	113.56	109.22	111.01	111.84	112.54	109.98	108.82	107.75	106.3	108.15	109.85	108.8	105.66	110.81	109.16	108.1	110.67	112.64	113.88	109.32	110.07	109.72
104.4	101.09	99.726	101.52	102.95	105.17	102.63	104.54	102.61	104.22	99.724	104.74	105.5	105.44	100.21	106.38	107.81	102.33	102.38	103.02	106.17	102.27	107.91	105.98	102.99	107.19	106.48	104.75	105.06	102.85	105.43	103.79	102.68	102.84	106.07	102.81	102.94	106.02	103.57	109.18	102.07	103.44	101.84	105.54	102.4	105.67	105.07	103.31	104.57	104.74
100.86	101.37	96.837	99.247	98.742	98.813	104.16	95.477	97.033	101.6	101.49	97.171	97.752	97.985	97.154	100.15	99.37	101.11	102.61	99.849	103.52	107.13	102.42	99.671	97.846	100.71	99.947	97.983	102.09	101.07	103.48	99.094	98.987	97.78	100.34	102.47	100.54	97.361	99.809	99.006	102.54	101.89	99.36	99.776	101.16	103.65	103.63	97.747	99.401	96.84
99.811	103.06	99.319	98.913	93.948	102.47	101.09	98.816	100.01	99.763	99.057	105.68	99.331	103.85	100.12	94.729	97.798	99.716	97.549	103.96	99.903	99.062	96.729	96.365	95.483	99.669	102.12	99.116	98.305	104.68	100.17	102.2	97.229	101.45	104.88	93.766	99.584	97.637	100.97	100.35	100.08	102.66	101.32	98.519	98.952	97.094	101.81	101.34	100.63	97.894
100.91	100.78	97.201	98.674	99.254	97.255	98.288	97.86	97.417	102	101.17	94.729	99.467	102	101.31	98.506	95.828	96.786	100.81	105.9	96.781	97.749	97.949	100.71	101.63	103.82	96.989	97.645	95.775	96.524	96.703	97.24	99.982	99.528	98.908	96.459	96.159	98.054	100.88	100.09	100.8	100.5	95.882	98.34	96.623	100.5	96.835	96.601	98.172	98.604
106	107.1	103.67	105.45	109.39	106.85	101.83	104.8	104.88	104.37	104.66	107.99	106.58	112.47	107.64	105.4	106.82	107.8	108.01	111	102.94	108.5	106.27	110.18	109.09	103.66	110.78	107.83	103	105.66	107.67	106.52	105	104.09	111.76	106.25	112.69	106.38	101.29	106.82	109.99	109.38	106.28	107.06	108.67	105.47	108.32	108.5	104.2	105.43
109.91	112.71	115.37	114.42	115.23	111.73	111.18	112.26	110.01	112.56	112.69	108.23	116.44	112.14	108.22	113.23	112.74	109.32	113.64	112.52	115.76	110.34	108.68	108.16	111.22	115.36	108.88	110.65	110.12	111.71	112.4	113.88	108.48	107.21	116.68	111.14	113.43	113.19	113.41	114	110.21	108.29	114.7	111.22	113.34	115.45	115.2	111.74	108.06	110.68
110.76	113.37	110.51	117.07	111.78	111.24	114.73	108.61	111.91	115.29	113.75	111.37	109.81	114.21	111.43	108.34	116.19	110.82	111.16	112.42	108.97	112.21	111.93	111.12	112.28	111.76	110.21	112.7	108.88	110.93	111.95	108.64	113.86	113.6	109.04	110.9	109.91	107.15	112.98	111.36	113.55	110.5	107.59	109.2	110.43	109.62	110.79	110.68	112.97	112.43
100.64	99.381	100.34	105.68	99.941	97.583	102.56	103.18	103.94	100.34	98.402	101.18	101.91	100.75	103.55	96.989	98.705	101.46	97.602	96.443	104.2	103.5	98.112	96.95	100.91	104.18	105.73	97.881	101.02	100.44	96.935	101.26	102.85	102.63	98.099	104.21	99.504	99.424	98	101.3	103.81	98.73	101.8	100.39	100.24	96.891	100.26	102.29	101.65	101.26
104.67	107.6	104.39	109.68	105.66	109.85	108.91	109.81	103.35	111.01	105.35	110.21	108.77	110.98	110.29	112.29	109.03	113.56	112.88	110.57	106.39	106.43	107.3	111.18	107.79	106.68	110.6	109.78	106.77	111.36	111.03	106.38	107.54	110.03	112.91	111.79	112.3	107.54	109.55	109.12	111.93	109.16	109.25	111.7	106.73	109.98	115.58	108.44	103.99	112.18
105.54	104.21	104.68	104.92	102.57	108.63	105.29	104.87	107.32	102.59	108.98	106.96	106.27	102.92	106.45	105.64	102.87	104.64	107.66	104.21	105	102.45	106.23	111.6	103.63	108.3	107.37	106.91	108.26	107.01	107.52	100.85	109.67	104.12	104.52	103.61	103.46	108.66	106.25	106.78	107.62	103.62	108.39	103.91	100.56	108.07	107.89	106.74	106.9	106.11
112.78	115.47	111.87	112.75	109.89	112.56	109.31	111.7	111.22	106.39	115.33	110.22	116.69	110.21	107.9	111.14	116.82	114.02	110.59	112.96	112.42	111.27	116.17	109.47	107.13	110.21	109.28	113.98	110.19	109.74	110.6	112.25	112.38	115.44	107.86	119.84	111.65	108.48	112	108.72	111.29	110.12	114.4	114.68	110.78	111.51	115.77	106.4	113.03	117.06
112.08	103.33	106.12	108.37	106.46	107.88	109.17	103.75	107.29	104.59	101.34	108.45	111.63	103.84	106.67	102.49	107.51	107.3	111.64	106.72	104.77	107.73	105.28	106.53	107.82	104.38	105.35	104.28	110.69	101.63	102.09	107.37	103.52	102.44	106.02	104.54	109.55	103.15	104.39	105.97	111.12	111.07	107.66	105.95	107.47	108.81	103.9	105.14	104.55	106.69
105.64	106.27	103.26	104.51	108.67	106.58	108.78	99.873	99.916	104.56	104.72	99.037	107.13	104.82	103.92	106.78	105.16	103.66	100.5	104.2	102.52	105.48	100.56	105.47	102.67	106.73	104.4	105.49	103.79	105.01	101.36	104.6	106.14	102.9	104.4	101.68	107.18	107.39	106.97	109.11	105.67	104.9	102.52	104.57	104.12	102.99	107.01	108.43	103.78	106.63
115.69	113.98	107.93	108.35	108.67	106.78	106.46	111.48	110.87	110.14	109.92	113.28	108.03	109.01	110.74	111.75	110.43	115.22	108.94	104.17	106.92	109.26	107.15	108.1	109.59	105.91	112.28	109.99	114.84	104.68	111.55	107.72	105.6	111.76	114.03	110.57	110.57	107.03	112.86	110.32	110.1	113.25	105.38	109.07	106.77	112.37	109.2	111.27	110.59	108.08
108.35	112.77	110.94	110.67	112.38	112.78	110.56	110.63	114.46	109.63	107.63	112.61	112.06	110.23	114.11	112.1	113.97	108.98	111.56	111.16	107.85	109.11	112.82	110.36	109.53	111.11	108.73	105.01	112.29	112.87	111.96	112.53	112.79	112.4	109.29	108.58	108.18	110.06	106.73	109.31	112.62	110.89	113.27	111.38	105.94	114.05	112.86	112.36	110.75	110.45
107.55	104.35	105.91	105.47	102.8	107.44	104.73	103.73	101.39	107.76	108.26	105.85	105.36	106.32	103.22	104.04	104.69	103.97	105.94	106.69	102.13	106.85	104.06	108.2	107.01	108.77	103.22	106.3	106.09	106.2	108.78	107.72	105.73	103.63	107.74	104.53	104.96	104.8	108.46	107.16	104.61	106.75	104.66	106.41	108.49	104.22	106.53	109.64	102.77	102.46
112.19	112.78	111.75	109.48	115.5	109.6	111.5	114.66	116.61	113.16	114.38	112.46	109.59	111.2	110.08	112.41	109.79	113.38	108.24	112.92	117.49	107.51	110.53	116.54	110.1	107.62	112.41	112.65	116.75	108.12	109.43	115.14	113.09	111.78	114.7	111.93	109.04	110	112.19	105.69	114.29	109.83	109.35	109.77	109.51	112.44	114.17	105.7	108.55	111.25
100.95	105.39	112.99	105.29	104.25	108.38	106	104.27	106.22	105.68	108.78	108.26	107.84	104.67	97.318	104.83	106.03	102.17	107.01	105.5	104.87	107.27	105.1	107.68	103.49	104.1	103.7	104.97	105.81	107.47	104.94	106.29	101.51	101.86	108.97	107.29	99.296	105.43	107.97	101.58	107.04	101.71	106.48	104.19	105.24	107.3	104.57	107.61	99.852	104.49
106.88	107.59	106.01	107.04	105.28	104.56	102.25	105.57	105.17	107.84	102.36	108.56	102.18	99.271	105.42	102.29	107.13	104.43	106.34	103.5	103.53	105.51	106.92	107.22	103.4	101.62	102.49	109.3	106.38	102.99	104.94	101.81	106.68	104.51	106.96	103.16	105.45	107.56	106.49	103.33	103.58	104.04	108.03	105.23	106.75	103.06	104.13	106.88	103.34	104.35
106.56	104.22	108.87	103.19	102.9	101.65	108.61	103.81	105.47	104.22	103.62	107.07	106.06	105.37	107.08	105.51	107.56	104.82	96.66	100.37	108.02	101.69	108.21	103.55	107.26	106.84	103.09	105.06	106.47	104.27	105.78	102.59	106.82	106.18	105.33	99.773	106.06	105.59	104.53	106.26	102.06	104.64	108.13	104.86	111.13	105.21	105.95	105.57	108.73	109.04
103.34	97.141	98.174	99.997	99.991	99.549	99.023	101.97	99.363	105.27	101.96	98.084	101.17	98.453	101.17	104.35	101.26	102.54	98.767	97.357	98.453	102.54	98.593	102.18	102.91	97.249	102.9	98.596	99.288	98.711	99.55	100.5	98.852	98.804	98.772	96.295	97.866	101.98	98.845	100.36	101.01	106.63	99.248	101.22	99.467	98.153	99.907	99.274	101.32	98.076
107.57	104.09	102.92	103.87	108.26	105.22	108.81	102.34	104.64	105.27	108.48	106	103.37	102.46	108.46	105.51	105.62	103.89	106.09	103.24	107.17	105.65	108.24	100.35	109.26	106.77	104.95	106.59	105.91	105.47	102.18	110.52	104.95	103.43	104.58	101.49	107.98	104.66	103.85	105.17	109.68	104.76	105.82	103.43	102.47	103.9	101.99	101.17	103.92	102.55
109.36	113.02	111.69	114.25	110.78	115.82	113.67	114.54	114.29	113.75	112.28	114.32	109.42	112.92	111.71	114.3	113.03	111.39	113.88	115.24	116.09	110.28	116.16	113.67	115.27	108.79	111.78	112.04	114.48	109.79	116.34	113.7	114.36	112.41	114	112.86	112.25	115.08	114.76	114.19	111.24	108.46	111.34	116.97	114.71	110.65	108.42	115.06	113.37	111.49
102.85	100.24	100.06	99.753	99.724	100.84	96.54	96.787	97.804	99.589	98.7	100.95	101.12	103.94	102.37	101.75	100.2	99.701	95.847	99.36	95.786	102.92	99.942	98.848	100.21	102.31	103.14	97.464	97.001	99.173	97.107	101.66	99.316	102.15	99.13	95.34	96.767	101.74	100.97	97.75	99.351	103.17	101.37	101.31	99.88	102.15	99.228	98.235	102.87	100.61
101.59	97.656	99.829	102.75	99.621	99.581	95.228	103.49	99.287	101.11	99.848	100.57	95.969	96.748	91.814	99.953	95.461	99.515	95.377	103.86	98.986	96.631	101.82	100.48	97.499	96.924	97.454	100.36	97.211	100.27	99.853	99.228	99.672	98.975	98.684	100.78	94.832	97.053	94.195	101.84	97.726	103.36	98.864	100.93	97.377	100.04	99.65	96.192	99.858	95.815
97.904	96.224	105.25	100.12	97.285	97.945	98.28	100.13	98.425	95.851	95.922	98.84	99.127	97.815	100.38	99.802	103.97	96.958	102.25	95.361	99.151	101.77	98.876	102.03	98.034	98.124	99.951	100.65	97.617	100.73	96.154	102.99	100.76	100.73	100.68	98.532	103.39	99.648	103.41	97.288	98.128	99.853	101.47	100.46	103.52	99.042	100.36	101	103.69	102.62
112.52	112.88	110.36	114.01	113.64	114.63	110.51	106.71	111.14	112.37	113.56	107.15	110.66	114.95	107.2	112.56	110.14	112.09	113.62	109.56	112.32	111.85	110.66	111.88	109	111.34	111.92	112.28	109.19	115.66	113.2	108.82	108.85	110.55	113.6	110.42	111.14	112.04	110.69	115.04	108.06	113.84	112.28	105.53	107	113.33	108.53	111	112.53	108.93
116.23	111.32	113.09	108.74	110.95	110.25	112.8	105.8	109.77	118.51	113.7	113.91	114.71	115.11	110.67	111.88	112.61	110.35	111.09	113.92	112.04	109.16	109.78	108.77	108.52	116.87	110.23	107.76	114.97	114.67	110.4	111.17	108.09	108.07	114.89	109.86	109.28	112.13	109.72	111.55	115.92	114.78	113.23	110.8	106.63	112.08	110.13	113.99	109.89	109.79
111.33	112.52	106.33	107.47	108.51	109.11	106.2	111.04	108.92	111.22	111.71	111.6	109.05	113.46	109.69	107.75	109.68	111.4	110.01	107.83	108.06	110.58	110.19	107.17	112.91	111.7	108.28	112.63	113.27	109.14	111.03	116.17	111.98	107.88	112.32	113.88	112.85	108.57	107.66	108.77	109.96	109.88	107.13	114.03	110.26	110.38	112.5	112.02	109.28	114.28
104.13	106.98	107.2	106.84	106.03	102.41	101.55	107.2	104.8	105.56	105.82	106	108.7	111.14	105.36	106.29	105.04	104.91	104.74	102.35	101.65	106.62	108.45	103.72	106.99	107.03	109.51	105.95	101.02	106.56	107.74	103.37	109.73	108.9	104.29	106.69	108.55	107.06	106.24	105.02	107.32	107.98	108.6	111.27	107.59	100.62	107.07	107.53	105.88	106.93
104.66	102.58	105.15	104.66	107.47	99.793	108.37	104.84	109.53	102.96	105.61	103.42	104.18	104.9	105.31	102.67	104.08	103.6	105.76	109.16	102.2	107.06	109.31	106.28	99.713	105.91	105.65	102.73	105.17	102	104.95	103.08	100.69	104.94	106.31	101.38	107.6	103.09	101.7	105.34	102.67	103.4	106.41	107.62	107.65	104.74	104.54	106.35	104.94	103.7
103.4	105.32	108.38	109.14	105.72	102.51	101.45	105.29	105.58	102.83	112.51	107.69	108.37	101.17	108.76	103.43	105.19	110.64	103.85	107.23	106.83	105.54	99.954	104.72	104.14	107.02	106.06	108.95	107.02	104.37	103.26	103.4	107.45	105.08	107.93	106.54	104.47	107.07	105.48	105.87	101.56	106.04	106.56	104.22	107.11	100.97	102.66	100.94	107.48	105.51
105.86	106.61	102.82	104.29	102.85	103.96	102.84	103.32	103.26	106.72	106.52	103.09	105.94	102.6	107.53	103.35	104.31	105.99	104.04	107.29	108.02	102.94	102.82	105.93	106.74	102.21	106.86	106.68	104.53	108.54	105.65	103.65	104.87	101.32	106.18	104.34	106.33	105.27	109.04	105.82	102.35	109.28	105.12	102.45	103.41	106.49	102.91	106.41	108.64	105.3
102.56	111.26	106.34	102.57	103	99.672	110	104.88	106.56	103.4	101.04	102.34	105.1	106.7	107.56	106.67	108.12	104.62	102.75	107.81	103.46	104.68	107.48	105.35	102.86	108.64	103.58	106.74	101.8	103.78	107.06	105.08	103.01	103.43	107.17	105.27	106.41	107.51	100.62	103.79	108.02	106.76	107.14	105.49	110.31	107.77	110.27	112.31	109.5	103.39
107.15	103.94	107.44	106.08	104.77	105.11	108.43	107.13	108.81	105.3	103.45	106.19	107.42	112.74	106.96	101.97	105.74	108.38	106.63	104.68	104.75	108.34	107.42	100.75	101.78	104.62	110.16	109.19	104.42	105.77	105.63	100.22	105.81	107.16	109.4	106.24	109.58	106.16	106.93	106.33	105.1	101.38	107.14	107.07	106.47	108.34	107.53	109.5	101.25	107.05
99.848	102.36	103.8	103.91	102.84	100.59	99.365	100.77	105.03	100.59	98.437	99.817	97.471	102.03	102.47	104.15	100.94	100.68	103.72	101.14	102.02	102.18	97.409	102.67	100.57	99.196	102.45	101.85	97.832	94.368	104.34	101.36	97.975	95.472	101.08	97.946	97.039	102.38	104.07	102.7	102.02	100.33	97.621	103.82	101.3	102.81	102.88	102.77	97.754	97.939
109.3	110.06	109.97	106.55	112.5	111.29	110.78	113.37	113.34	112.41	109.57	114.9	110.55	111.15	111.81	110.27	113.56	113.79	113.1	113.99	109.09	111.86	111.09	107.99	114.69	111.26	115.99	108.98	112.29	110.4	106.28	110.02	108.78	114.08	113.31	110.79	108.68	114.18	111.88	113.6	109.8	110.75	115.74	108.74	108.55	110.73	107.82	113.77	110.66	112.88
118	116.9	117.37	117.88	117.96	111.25	116.12	113.66	117.37	111.97	115.94	116.64	118.37	117	115.86	109.11	115.43	116.55	120.13	116.24	117.87	117	116.34	116.11	117.52	119.23	114.25	116.7	117.98	115.4	115.12	117.51	110.14	117.97	117.57	117.94	117.1	111.7	119.15	110.75	117.34	116.89	117.26	115.86	118.49	114.55	114.06	109.64	114.14	110.86
116.98	114.36	112.66	119.08	116.72	119.75	120.52	114.22	118.2	118.74	121.51	118.3	117.77	115.45	119.13	121.54	118.79	116.07	116.37	115.66	120.16	119.95	115.89	118.75	121.1	115.69	116.71	115.21	117.77	119.9	121.16	118.65	115.42	116.92	116.96	120.7	117.86	118.75	115.75	117.55	120.5	121.06	121.64	120.28	122.87	116.34	116.29	113.7	117.89	114.79
113.07	113.78	112.07	107.69	109.75	114.97	105.83	115.16	109.96	113.88	110.02	107.95	112.3	106.32	111.16	113.92	108.88	114.32	106.01	106.19	110.67	108.66	113.52	108.76	109.5	109.08	108.64	112.31	110.84	112.14	113.59	116.93	110.19	108.07	106.33	109.75	105.84	107.96	112.29	113.89	108.54	107.72	109.14	112.16	109.77	106.97	113.3	114.46	109.44	107.42
114.67	116.82	115.25	119.49	118.67	115.97	116.68	118.38	115.01	120.09	120.68	117.12	120.7	116.06	117.53	113.43	121.01	117.44	118.75	115.93	120.29	119.77	121.27	113	119.57	119.98	114.13	118.63	118.03	113.52	116.52	117.5	117.84	122.68	117.46	114.48	115.11	119.79	115.86	118.7	118.25	120.87	120.21	125.16	115.85	114.75	116.25	116.63	119.93	116.98
105.79	104.95	107.44	107.16	104.47	107.52	110.69	104.53	106.49	104.52	104.26	105.84	104.32	100.35	105.27	107.7	100.21	104.28	106.37	103.41	107.86	106.79	104.2	101.38	106.36	105.81	102.86	103.9	108.57	105.11	109.11	104.96	105.64	105.25	105.11	106.19	104.58	107.69	104.98	104.9	107.44	105.47	107.11	104.22	108.86	104.81	105.72	105.16	104.95	106.48
104.13	108.42	102.74	103.97	102.7	110.11	102.02	107.19	104.16	102.79	111.61	110.14	107.83	106.34	105.67	104.74	107.17	108.55	100.51	108.7	102.87	105.43	104.36	108.12	102.58	108.42	109.25	103.58	105.16	102.78	103.84	103.87	103.97	105.92	106.66	104.48	100.76	104.16	108.79	107.37	107.54	103.16	102.04	106.86	104.31	109.68	106.34	103.48	105.04	109.45
106.08	104.31	108.38	103.52	104.69	101.26	106.81	103.58	103.77	98.735	103.37	108.16	105.76	108.25	105.85	108.05	104.69	102.04	104.66	106.46	109.2	104.09	105.24	102.91	104.57	107.61	104.68	104.1	106.89	108.91	106.01	106.55	106.42	106.21	106.01	102.81	107.22	108.02	102.3	103.56	108.69	106.7	107.82	107.66	105	102.67	106.88	104.35	104.26	100.92
106.83	99.795	105.11	97.841	108.51	104.5	105.38	104.45	103.84	106.44	103.69	105.73	107.19	103.66	106.48	104.98	100.53	104.21	105.87	101.35	105.24	101.51	104.22	107.6	105.11	104.29	109.5	107.2	105.77	103.29	101.35	108.86	104.62	103.41	104.06	101.99	104.14	100.8	105.41	107.88	106.02	106.21	105.47	106.39	104.43	106.52	107.68	104.04	106.69	104.8
98.988	108.48	109.12	99.938	105.22	102.96	105	102.67	108.02	104.46	102.04	106.18	107.3	106.79	103.11	103.72	107.4	108.64	100.98	106.44	105.15	106.39	100.59	105.16	106	102.09	107.8	102.27	106.34	103.53	107.58	102.71	101.09	105.62	104.11	101.85	105.86	105.96	105.19	105.29	103.81	105.05	108.99	105.3	101.35	110.94	104.61	104.53	107.15	103.56
103.66	106.19	103.86	98.554	105.74	103.97	108.27	103.21	99.025	103.77	106.46	106.32	103.29	102.92	104.5	104.86	105.88	106.59	104.93	105.55	104.17	106.58	107.37	102.94	106.63	104.69	102.25	108.23	106.58	104.54	106.15	104.13	102.92	109.7	110.22	107.22	102.36	103.96	101.64	110.22	102.54	106.03	103.54	103.36	100.67	110.41	106.05	110.8	107.47	105.12
106.99	103.31	108.39	106.23	104.46	103.32	109.25	103.6	106.59	105.61	105.23	106.38	106.39	102.64	106.46	104.3	107.68	107.25	106.77	106.17	103.46	107.02	107.45	108.51	103.29	108.38	109.17	105.73	103.92	105.21	105.02	103.9	104.67	102.88	106.93	104.43	107.21	107	107.96	103.89	111	105.5	103.93	103.07	110.47	105.31	106.09	103.49	103.81	110.88
106.48	108.25	107.46	102.63	108.42	106.03	104.37	107.84	103.18	108.01	106.83	106.28	105.24	105.7	109.16	104.06	107.99	101.64	105.65	99.043	107.24	104.87	104.38	107.52	102.54	102.26	104.29	106.61	103.46	100.61	103.47	105.82	111.24	105.38	105.83	105	106.91	105.09	106.18	103.75	105.13	105	107.21	102.77	105.14	107.83	110.86	101.47	102.22	106.32
104.6	105.75	106.68	103.48	103.69	102.75	109.1	105.32	104.95	105.4	102.92	109.01	105.24	103.88	101.46	106.48	106.78	101.29	107.75	106.55	106.82	104.5	101.36	105.2	109.23	105.01	109.34	105.39	107.87	105.53	105.58	103.07	106.93	108.01	106.79	104	104.94	106.21	104.13	103.88	104.25	104.7	107.09	102.98	103.87	103.28	105.59	106.61	105.75	112.36
114.18	111.96	116.39	112.35	111.07	114.15	112.85	113.24	111.33	112.94	114.8	111.72	112.98	109.14	114.01	111.84	114.2	114.39	112.72	112.18	111.49	112.83	110.63	110.59	104.85	113.73	108.53	111.05	112.32	113.36	111.69	109.87	109.9	111.39	109.86	107.98	111.84	108.97	111.85	116.31	111.86	109.72	114.87	111	111.85	115.43	111.69	110.54	112.85	110.57
105.15	106.29	103.55	105.95	102.46	105.08	105.01	105.75	97.342	106.02	107.83	104.99	102.23	108.94	106.76	106.61	105.66	104.6	104.92	107.07	102.59	105.8	100.64	103.59	102.92	104.5	104.68	103.16	105.55	107.36	100.88	101.1	104.65	107.73	103.37	103.81	103.53	105.14	105.18	104.83	102.77	104.24	105.69	100.64	103.63	106.08	105.24	109.09	104.15	103.52
105.16	107.95	103.5	103.19	103.23	103.9	106.72	102.61	103.28	102.97	105.63	105.04	107.34	101.4	105.35	106.45	103.74	101.58	106.06	106.19	105.51	101.67	102.73	109.69	104.25	105.47	107.68	105.12	107.67	104.28	102.39	107.55	101.77	106.88	102.08	107.82	108.64	107.68	109.09	107.55	104.82	105.44	107.07	103.05	102.93	103.33	108.31	107.09	108.33	107.5
116.16	113.38	111.76	111.34	116.22	113.21	111.18	116.29	111.97	109.75	114.42	110.86	111.9	115.83	113.28	109.19	112.9	111.99	106.62	110.59	114.96	113.23	111.16	114.04	115.15	114.22	112.74	109.18	113.49	111.8	112.3	112.61	111.91	112.21	111.51	110.45	110.12	113.98	113.31	114.21	117.33	111.39	117.15	113.09	110.54	111.76	110.86	110.85	112.68	113.35
106.49	108.45	102.97	102.83	101.04	106.28	109.31	110.5	105.22	109.21	105.86	108.54	104.39	102.53	103.47	103.59	103.47	102.66	101.42	103.13	102.05	102.08	106.13	101.94	104.79	110.78	105.2	107.98	106.36	107.13	101.39	108	103.85	110.92	107.94	103.53	105.91	104.02	104.48	105.09	99.86	113.99	106.09	106.11	103.93	106.86	99.413	109.58	106.88	107.44
106.73	106.4	104.31	99.342	102.99	102.01	102.33	102.61	105.51	107.25	105.06	105.16	104.63	105.94	107.77	104.49	109.82	98.382	109.13	100.51	104.07	104.04	103.07	105.25	103.88	102.57	103.92	104.6	106.54	104.65	104.38	104.19	105.84	101.95	106.62	103.84	104.76	102.88	108.94	102.42	103	104.06	108.18	108.13	101.76	104.67	107.95	105.86	106.27	106.17
113.76	115.27	113.14	116.9	118.75	115.14	117.49	114.42	115.86	121.24	118.08	112.94	113.93	118.64	115.47	115.77	118.24	115.97	117.64	116.7	114.21	115.43	115.29	116.65	116.12	115.21	121.19	113.98	116.64	114.18	120.33	114.39	114.87	116.97	117.6	118.51	120.44	114.93	115.87	117.81	114.74	117	116.22	116.97	116.12	113.84	117.41	117.55	116.4	115.34
105.07	105.73	105.47	101.13	105.68	104.56	104.39	101.68	98.753	103.25	105.68	101.92	102.11	102.91	105.09	104.37	103.78	102.31	101.08	103.24	106.39	100.87	105.16	104.31	106.61	101.49	100.17	100.87	106.83	102.3	112.78	102.03	106.26	102.66	98.958	100.01	107.91	108.57	104.33	100.05	102.42	105.52	104.51	103.34	97.683	107.33	106.04	104.96	101.37	104.54
114.8	117.14	116.77	114.4	119.48	120.68	119.51	116.04	118.79	118	115.75	116.83	118.41	115.85	118.72	118.26	112.36	118.09	121.9	113.31	117.97	120.79	115.32	117.77	113.54	117.98	119.16	120.26	113.88	118.12	114.96	117.97	117.55	120.47	118.03	116.17	115.97	117.51	120.02	116.45	118.05	118.96	117.48	121.54	118.19	115.77	118.67	114.8	113.35	117.7
103.56	102.82	104.17	101.78	105.65	107.88	108.59	103.61	106.82	103.47	99.953	102.5	105.66	105.68	106.44	106.01	103.5	100.85	103.46	103.15	104.21	102.27	105.8	98.93	103.84	105.12	108.24	103.56	107.38	108.07	104.63	105.32	106.76	105.24	102.06	102.26	104.3	103.38	101.67	108.53	103.98	102.92	102.53	99.695	99.87	103.68	103.39	103.08	106.73	108.38
107.9	102.32	105.69	108.83	103.59	104.95	107.68	107.48	106.36	100.18	103.87	106.25	107.05	104.81	103.45	109.9	104.87	104.93	109.22	101.69	108.16	104.83	108.01	104.01	106.04	106.13	101.45	108.07	106.1	111.03	106.68	103.92	104.06	106.92	102.56	105.15	106.65	101.3	105.42	109.68	106.52	105.42	105.05	109.45	107.81	107.89	105.38	105.78	105.9	105.69
107.55	105.82	96.93	103.39	103.2	103.04	101.38	103.52	107.87	102.19	105.46	108.17	103.76	104.54	104.98	100.86	100.8	108.04	104.4	110.57	107.57	107.68	110.97	107.87	103.73	102.51	102.15	105.19	102.49	106.48	104.4	103.85	106.03	106.86	103.62	102.69	104.82	102.32	106.79	105.67	109.87	101.95	104.4	100.73	103.12	105.74	103.86	99.711	107.53	101.65
105.22	112.21	103.16	102.55	104.09	105.88	109.2	101.56	104.6	101.73	109.3	106.31	105.98	104.22	111.9	106	103.05	112.8	107.43	109.4	102.99	108.03	106.09	106.36	103.42	104.47	107.47	106.64	107.97	104.43	104.17	103.19	106.25	109.45	104.54	100.74	103.77	108.97	102.26	108.81	105.01	106.44	103.73	105.45	108.35	105.4	106.32	101.45	106.42	104.57
112.67	118.56	108.7	112.07	110.86	110.17	111.87	112.84	109.95	112.65	108.62	112.12	117.4	108.17	113.57	110.88	112.33	109.64	108.43	113.12	108.96	110.64	115.39	110.41	117.2	112.6	116.39	110.47	108.84	111.46	110.1	112.07	112.66	109.08	111.87	108.72	113.16	113.32	113.05	113.1	112.09	109.28	115.02	108.69	114.77	112.17	114.44	108.39	111.2	111.5
105.54	101.12	103.56	107.68	102.53	102.92	103.94	108.24	106.64	107.16	107.35	104.83	100.42	108.36	106.92	108.57	106.41	104.35	104.13	108.3	106.46	107.2	109.55	103.9	105.89	106.97	105.49	105.13	108.47	104.52	104.45	107.27	109.55	104.96	108.23	108.03	106.33	108.09	104.96	100.8	103.11	105.71	103.41	106.46	106.65	107.27	104.13	105.88	105.67	102.52
97.822	99.64	98.84	99.208	96.475	102.66	102.96	103.63	98.654	98.099	99.721	100.89	104.39	101.98	99.404	100.24	101.47	102.02	99.269	97.975	100.37	103.58	97.315	99.842	100.38	100.18	100.61	100.2	103.39	99.157	103.94	97.907	103.37	98.283	99.843	102.74	104.55	101.34	98.549	94.728	103.71	100.51	96.754	96.754	95.557	98.935	98.244	99.976	96.27	96.675
112.65	116.08	113.8	112.8	111.35	115.32	113.16	109.74	111.81	115.15	111.19	113.87	112.36	108.15	118.51	109.95	115.3	113.95	104.77	110.52	117.33	112.19	115.89	111.47	113.93	115.37	107.83	113.75	112.23	112.9	112.05	112.95	111.85	109.8	110.31	113.13	113.09	109.37	111.38	111.21	111.6	111.71	112.86	113.52	113.03	113.62	112.4	113.99	112.79	111.81
104.44	104.44	100.43	104.51	102.31	103.64	105.61	105.99	103.83	102.15	105.11	104.31	101.81	108.85	103.34	105.94	104.23	109.89	105.86	101.1	106.89	105.43	103.78	99.055	102.78	102.89	104.21	107.52	102.23	100.73	103.27	110.37	107.36	104.3	102.21	107.09	108.63	106.76	106.97	110.02	106.35	103.75	107.69	101.5	103.91	102.31	103.47	105.3	107.09	104.89
109	101.22	105.56	103.63	109.34	103.92	104.53	100.46	99.873	106.69	105.62	111.08	104.01	106.43	100.29	104.98	99.771	104.88	100.86	102.15	102.25	106.53	107.58	103.86	105.63	103.85	107.71	102.85	100.86	107.04	108.1	104.46	102.21	100.85	112.37	104.86	104.65	105.45	106.28	106.87	108.8	105.04	103.35	105.16	105.29	106.08	105.12	103.08	105.87	101.77
111.46	109.44	115.73	112.31	113.46	109.61	112.87	117.3	113.23	113.97	119.31	117.21	112.12	110.53	113.73	113.13	111.6	113.59	110.65	113.17	111.29	113.51	111.75	105.3	111.01	113.85	113.76	114.45	113.58	111.63	108.58	114.85	104.45	105.21	114.31	107.46	112.42	112.24	115.15	116.42	106.21	112.81	111.38	111.78	111.26	111.03	114.06	111.05	107.69	111.7
112.86	117.07	115.89	109.68	109.3	108.72	110.97	114.92	113.14	112.45	110.5	108.04	111.65	110.47	114.67	111.19	109.44	110.41	111.94	110.58	112.26	112.56	108.45	108.15	110.11	111.38	110.96	108.78	112.34	113.58	108.69	111.71	107.78	107.31	109.67	112.06	109.32	114.28	108.05	111.61	110.11	105.61	109.01	109.7	108.28	111.51	112.7	109.3	110.68	114.81
110.45	103.43	105.77	108.81	109.01	103.7	103.57	102.86	106.85	105.79	108.26	107.99	105.47	106.92	101.39	105.08	101.66	105.42	105.42	104.51	107.15	106.06	104.88	106.32	106.98	106.72	105.02	106.03	99.675	103.34	108.92	106.59	106.21	101.8	105.4	108.11	104.8	99.349	109.36	105.03	107.74	104.2	108.75	107.73	103.8	102.14	109.15	106.38	107.22	106.87
96.279	99.844	101.9	100.85	103.34	98.357	102.8	97.24	98.652	100.99	98.338	101.02	97.768	104.11	101.77	102.28	97.988	98.177	101.97	96.619	102.1	99.55	92.174	101.92	101.81	97.433	98.444	98.715	100.79	94.92	98.358	101.02	96.062	99.887	100.67	102.32	98.69	97.867	104.28	103.14	101.95	101.72	97.868	95.377	104.69	100.66	101.9	98.319	98.855	104.62
111.38	112.47	110.28	112.78	109.38	111.36	109.36	110.43	116.13	111.86	111.38	108.98	114.45	116.44	107.73	112.7	109.69	109.17	107.61	110.55	114.29	116.07	109.25	115.8	108.83	112.66	110.79	111.75	112.48	114.48	114.01	115.24	110.06	111.23	105.97	108.63	114.75	112.22	112.29	111.02	114.66	114.64	111.39	113.83	111.56	114.03	116.03	113.13	112.92	110.29
103.39	102.82	104.75	108.13	106.4	106.34	106.2	103.75	104.09	106.56	102.96	108.93	105.2	104.48	102.04	103.21	98.591	103.51	104.49	109.9	105.59	108.27	105.08	107.62	105.03	105.64	106.52	106.29	103.56	104.66	104.53	104.26	107.56	106.94	106.16	105.01	108.64	99.872	107.91	107.61	102.95	107.44	104.39	106.01	106.11	102.99	103.29	108.22	103.03	103.59
106.97	109.44	105.49	109.64	106.85	107.44	108.99	106.23	105.35	108.16	103.71	106.38	109.27	106.88	104.37	109.15	108.6	108.08	104.66	101.8	103.18	105.77	103.33	107.47	107.81	100.87	107.69	108.69	108.03	102.87	105.28	106.68	107.52	106.19	103.22	108.51	109.33	106.88	111.13	109.81	107.51	110.81	108.98	108.15	108.78	105.66	109.95	108.25	106.44	104.13
103.06	107.26	104.83	104.41	107.58	103.31	108.74	107.56	105.18	102.14	108.57	109.68	107.05	107.89	107.52	102.09	107.38	108.96	102.91	108.03	107	106.55	106.31	107.09	104.63	106.51	109.05	104.79	110.07	107.91	111.41	100.82	103.07	106.91	108.49	105.91	108.34	106.09	104.34	110.83	108.04	106.4	107.12	101.9	109.13	103.9	108.94	104.01	108.88	107.21
109.91	110.43	112.49	110.24	110.2	110.31	110.8	115.2	110.58	112.51	106.96	112.34	112.63	109.59	110.52	108.7	112.08	109.72	108.08	112.78	114.21	112.34	110.25	108.92	110.25	109.49	110.22	110.58	108.57	112.17	109.92	107	110.32	110.7	110.45	111.97	111.09	107.49	115.45	112.01	112.91	110.26	106.35	113.39	113.56	109.59	111.74	112.66	114.45	114.96
120.18	118.56	113.48	118.44	117.73	117.85	115.06	118.92	112.12	117.82	117.1	114.75	119.41	116.06	118.61	117.05	119.46	120.04	116.89	121.18	116.47	116.81	117.69	118.97	118.48	118.89	121.63	117.09	120.82	115.44	115.14	119.12	115.19	117.63	124.43	117.63	116.81	119.66	116.89	118.17	120.41	113.42	117.79	116.81	113.49	116.3	119.58	116.21	115.58	121.53
107.43	104.6	103.73	97.885	106.92	109.73	109.24	106.55	105.59	104.88	103.12	107.01	106.19	99.755	104.16	99.118	104.85	101.59	108.45	106.09	109.21	107.32	108.37	109.38	107.13	106.51	103.8	106.14	106.69	103.86	107.75	103.47	104.48	108.04	108.96	101.79	111.04	104.01	104.75	104.25	106.13	107.03	100.57	107.08	99.795	105.84	104.76	104.27	105.32	104.54
108.78	103.85	102.67	108.58	105.97	107.63	109.12	105.97	106.45	104.66	108.03	101.42	100.58	106.98	102.19	101.46	105.1	107.79	105.1	105.06	101.25	105.17	104.57	101.96	104.64	102.16	108.26	100.56	105.3	106.23	106.85	108.35	105.02	102.5	107.42	107.6	107.22	105.49	103.6	103.2	107.13	106.48	108.17	103.23	107.73	108.51	107.8	104.43	105.8	109.92
115.01	117.51	112.78	114.34	120.02	112.2	122.39	116.4	118.01	114.92	119.15	117.79	117.55	116.8	119.27	114.09	117.89	112.46	111.74	114.11	117.52	115.87	117.65	119.22	117.05	115.97	118.77	117.67	115.01	118.55	117.51	117.4	124.13	120.41	118.01	116.79	117.83	119.51	117.97	114.29	118.42	116.76	117.29	115.66	115.55	115.36	117	115.8	117.17	117.22
107.76	105.61	107.97	108.34	111.77	109.4	108.44	106.94	105.96	103.64	107.6	103.93	107.94	110.79	108.09	102.95	106.41	103.76	111.03	106.55	107.75	103.71	107.51	101.66	109.72	107.97	102.57	107.42	110.52	104.55	105.5	102.92	108.03	107.01	105.98	101.69	104.76	104.1	106.26	107.26	108.15	101.05	105.29	112.58	106.39	106.97	103.48	103.67	108.58	103.28
101.87	102.49	102.34	99.36	101.34	101.35	99.166	99.672	101.6	96.854	96.535	105.75	99.588	98.444	99.157	103.9	103.64	104.61	100.52	100.77	103.12	101.71	96.394	102.96	101.49	100.85	103.04	99.738	98.053	103.26	99.295	96.723	98.802	97.429	107.78	97.28	96.624	98.772	102.53	98.369	100.07	100.09	97.294	99.706	102.28	102.86	101.93	101.18	99.465	101.11
108.12	108.31	102	107.35	109.18	107.22	105.46	109.7	100.56	103.11	105.88	111.77	106.53	101.38	105.98	106.52	109.31	106.51	106.64	106.05	105.93	105.37	104.99	104.13	106.71	105.45	106.09	100.36	106.79	103.34	102.53	104.53	100.45	108.69	103.95	106.65	106.46	108.17	105.11	105.1	108.34	101.69	109.33	107.48	105.9	105.18	105.66	104.4	102.56	104.05
102.97	104.21	105.34	107.56	105.65	104.37	107.68	105.88	107.69	106.36	105.82	109.17	106.02	108.16	106.28	108.61	106.65	104.74	106.18	110.65	103.53	107.04	106.18	106.64	104.59	105.76	105.97	108.11	107.33	104.6	104.75	103.39	106.23	106.05	109.36	106.99	109.59	105.32	107.47	111.83	106.32	97.042	109.2	107.17	105.08	105.63	102.81	106.34	104.48	105.69
103.37	105.69	107.27	104.87	103.15	101.94	104.13	105.68	109.26	105.07	105.85	108.01	103.4	106.92	103.95	103.58	102.48	105.21	104.78	103.55	107.59	105.57	99.959	104.84	104.1	106.59	105.19	104.1	104.08	107.12	106.42	104.73	105.39	102.21	104.26	101.61	102.77	102.93	103.63	101.4	103.09	106.36	104.38	103.39	102.55	102.69	103.23	104.57	107.49	104.58
115.19	110.09	113.52	109.71	113.9	112.9	114.3	113.26	109.94	113.88	110.46	110.28	110.57	113.08	117.25	108.86	106.8	110.73	108.94	113.95	114.34	110.06	111.97	107.24	113.78	110.12	112.39	112.38	115.01	111.86	114.79	114.29	111.98	110.23	111.85	112.87	111.71	109.18	108.59	108.25	111.7	114.54	111.95	113.6	111.01	114.34	111.38	111.13	112.39	117.15
105.9	100.29	109.83	104.51	105.95	105.74	104.15	104.94	104.41	104.51	108.58	104.04	105.27	106.64	103.75	104.32	100.5	105.8	104.47	98.464	104.61	109.39	104.44	103.44	108.01	100.07	108.48	106.24	103.85	105.74	107.41	105.11	107.9	105.12	105.91	107.96	106.83	106.25	109.34	103.53	106.78	106.26	105.99	103.51	104.44	103.41	104.49	107.27	108.45	106.03
113.35	111.38	114.66	113.46	110.81	109.89	116.67	112.91	111.71	112.98	115.01	112.59	107.96	114.85	112.4	112.8	109.96	109.27	114.71	110.85	112.72	107.74	112.48	111.41	112.26	112.91	113.47	113.33	110.94	107.62	107.72	115.38	114.35	113.47	113.69	113.76	114.81	113.53	109.2	108.07	112.65	107.99	116.91	114.44	112.45	111.21	113.76	109.67	107.13	110.72
100.68	100.42	103.05	97.003	99.618	100.13	100.87	98.628	99.473	104.64	99.866	99.929	100.01	98.332	97.428	97.358	100.87	99.262	100.4	100.98	99.67	103.94	103.95	99.793	100.34	99.624	105.32	103.43	99.15	100.83	98.456	98.552	97.747	100.48	100.42	102.59	98.691	99.64	104.71	100.39	101.22	100.94	104.99	97.014	100.39	100.25	102.52	96.535	99.847	99.295
108.23	107.88	111.28	107.75	102.1	105.12	107.31	104.64	101.57	109.99	106.21	106.16	105.72	108.47	105.18	108.14	105.36	106.17	106.79	108.59	104.61	103.01	108.73	104.88	105.61	99.976	106.26	107.97	102.26	108.3	106.52	107.19	108.43	107.14	106.36	105.71	111.19	105.2	104.02	106.48	105.91	106.24	108.94	101.41	105.24	107.75	105.52	107.87	104.84	105.9
106.07	105.08	104.35	105.46	110.52	108.11	103.11	102.27	105.08	104.78	101.8	105.85	104.08	105.1	104.15	105.22	106.89	105.79	107.28	105.07	103.28	106.65	101.78	102.61	105.32	105.86	104.69	106.91	104.14	101.7	103.72	104.19	107.66	104.06	105.66	106.61	104.55	107.82	106.02	105.84	107.17	105.96	104.97	105.17	101.66	110.29	102.37	109.55	102.07	103.84
104.28	97.976	103.54	98.672	97.311	104.11	99.436	98.816	99.401	99.93	100.68	97.036	102.62	100.59	97.963	103.27	101.3	105.42	101.03	106.18	100.46	94.397	100.19	98.705	100.47	104.63	101.39	100.4	105.03	99.168	97.76	100.69	97.62	99.725	100.72	99.822	94.19	99.647	98.061	101.37	101.92	106.28	96.749	102.21	103.94	101.73	101.98	101.6	96.437	94.695
103.22	107.27	96.507	96.491	97.458	103.72	98.611	100.23	100.57	99.433	103.9	101	100.31	98.076	103.47	103.2	98.118	102.7	98.861	104.97	97.932	99.873	99.366	100.79	101.58	102.36	97.503	106.06	104.39	99.741	97.618	96.791	97.179	98.186	95.266	101.38	100.36	100.27	99.506	98.919	102.06	100.86	100.42	96.761	102.13	97.234	100.57	97.524	101.38	104.9
108.88	109.76	109.05	111.97	113.77	111.26	112.98	113.87	109.87	104.59	112.74	112.14	112.85	108.25	111.37	110.53	110	113.41	110.74	110.63	113.41	113.37	110.21	113.09	111.31	114.32	110.11	111.3	114.33	108.03	111.55	113.19	113.51	112.21	112.72	113.42	111.65	109.93	114.04	113.61	111.34	113.39	109.02	111.93	110.16	110.86	108.4	112.02	110.33	111.76
111.13	108.34	115.68	112.92	109.38	112.42	112.21	110.68	111.46	114.36	114.7	116.96	113.59	114.8	111.95	113.16	111.2	114.18	111.25	112.16	112.01	112.27	106.63	114.45	114.01	112.32	105.28	110.54	106.23	115.63	114.6	109.8	110.13	114.34	109.93	111.89	108.22	113.01	110.23	114.81	115.54	109.04	109.19	116.58	115.91	113.82	106.71	113.2	113.62	105.21
113.18	113.62	113.41	113.01	109.2	107.57	111.53	112.95	109.66	109.89	111.21	109.42	116.66	107.23	111.39	113.3	105.27	114.13	111.75	110.15	112.25	110.87	115.45	111.47	111.15	116.76	109.12	111.33	109.7	109	107.23	111.54	114.97	114.88	108.22	110.39	112.83	109.41	110.85	110.93	107.97	108.49	120.84	114.93	110.43	108.36	110.84	112.33	112.96	107.46
106.91	108.03	107.14	106.78	105.8	101.42	110.74	107.75	106.55	104.4	101.99	105.67	101.57	107.74	105.36	108.46	102.83	104.99	105.42	106.56	102.6	104.54	106.44	103.68	105.51	115.39	104.42	101.68	106.21	104.52	106.71	105.15	100.62	104.21	108.77	108.54	103.78	101.62	102.4	106.42	102.62	105.36	106.54	102.19	103.07	107.85	109.27	107.04	107.38	106.02
121.95	115.46	117.11	119.35	115.14	117.96	117.71	116.9	117.66	112.28	117.1	118.84	121.83	114.38	115.57	120.14	114.61	112.22	117.74	116.5	118.16	116.35	117.7	115.82	117.29	114.48	113.64	117.96	117.89	118.37	116.86	119.49	117.7	121.91	118.94	116.6	119.82	113.3	117.97	116.54	118.82	117.44	117.62	117.03	112.76	118.21	115.01	119.07	116.89	118.23
105.69	102.75	107.89	100.98	108.83	103.89	107.69	107.23	106.48	103.79	107.33	104.03	100.14	109.29	103.84	103.41	103.53	102.53	103.89	102.84	104.78	98.082	106.45	102.9	102.06	104.67	100.18	104.63	107.69	109.85	108.54	103.59	105.75	108.84	105.43	108	106.5	108.17	102.44	106.17	101.66	110.64	103.82	107.54	104.74	105.44	102.69	101.95	108.53	99.668
110.73	109.83	109.33	106.14	109.23	109.7	111.5	107.83	105.34	110.39	109.01	112.8	109.2	109.28	105.06	112.53	110.19	105.78	105.59	110.83	111.15	113.92	113.5	109.22	106.01	109.57	112.25	110.02	112.22	107.75	106.75	106.48	114	105.54	111.58	110.54	108.7	108.19	107.78	109.46	110.35	112.5	108.35	107.6	112.42	111.2	113.78	113.48	114.55	111.71
112.55	110.61	111.3	110.69	110.49	108.54	111.15	110.16	111.52	114.8	110.21	113.15	110.32	109.54	107.86	108.83	109.27	106.12	112.04	109.35	111.55	115.6	111.67	109.78	111.44	113.65	114.28	112.62	109.59	112.25	106.86	112.74	108.17	106.13	111.55	109.28	111.78	111.25	109.1	113.07	106.19	111.95	109.84	108.95	113.93	107.33	111	113.16	108.22	112.53
108.03	103.3	100.83	104.24	103.71	108.21	105.73	103.24	102.26	105.69	108.22	107.49	100.6	100.43	106.98	102.2	101.93	102.59	107.8	106.48	107.43	106.89	107.23	97.944	105.05	101.41	103.13	105.64	101.93	105.11	104.38	106.06	104.33	105	106.1	106.81	102.7	102.95	109.09	104.4	105.4	102.13	99.494	104.92	102.54	102.56	104.1	109.57	102.56	101.42
114.88	116.17	114.9	114.03	117.33	120.51	116.46	115.93	114.73	115.44	119.02	116.96	117.28	117.2	113.17	110.59	116.18	118.11	111.15	116.63	118.41	114.41	115.31	118.13	115.49	118.9	113.21	114.79	117.28	115.11	114.51	116.94	118.52	115.86	109.29	115.93	115.39	115.81	116.14	121.53	114.67	116.06	119.57	114.08	114.41	115.17	117.78	118.06	115.47	118.42
113.68	112.5	113.33	114.42	108.75	111.54	110.81	113.75	109.25	110.81	111.58	111.48	112.33	112.87	112.99	109.81	112.26	114.06	113.23	112.93	116.95	109.4	110.08	111.19	110.71	105.25	112.89	113.63	113.32	108.73	109.97	112.38	109.49	111.78	110.33	113.1	112.47	110.03	109.54	113.21	110.28	115.32	111.44	112.13	111.08	112.1	107.51	111.63	109.02	114.04
109.06	101.29	107.83	108.61	107.34	100.48	101.18	106.55	108.77	103.19	106.5	106.11	107.14	107.79	102.93	104.19	104.95	104.34	103.67	103.42	104.13	105.22	106.09	104.78	104.99	109.03	103.17	106.12	100.31	105.45	108.51	108.34	103.65	103.31	106.68	105.34	103.65	104.98	103.49	105.22	105.05	102.97	103.96	103.36	103.65	101.37	104.02	101.67	102.29	102.96
112.99	109.65	111.3	111.21	113.02	114.89	107.22	114.09	112.72	119.85	110.12	111.4	111.22	112.38	113.49	111.67	110.75	109.67	109.44	112.04	113.8	114.24	115.67	113.46	111.33	113.7	115.22	111.53	111.28	113.21	114.85	111.92	116.02	111.33	115.71	114.43	112.46	107.58	112.33	109.13	111.06	109.52	115.05	110.43	117.14	108.99	110.72	113.2	113.69	113.75
107.26	103.29	104.76	100.04	108.48	103.21	105.82	106.21	106.15	103.67	100.86	103.58	104.5	109.48	107.91	108.75	104.51	101.66	107.71	106.73	101.5	107.24	101.96	105.7	107.36	103.96	108.41	102.07	103.97	109.58	103.59	108.34	103.12	103.29	108.3	106.56	107.19	104.73	101.32	101.07	104.44	97.892	109.15	103.37	104.55	103.01	104.5	100.55	108.9	104
105	104.42	105.23	109.13	105.5	110.11	105.68	106.63	107.09	103.08	102.87	105.28	108.27	106.12	104.63	109.09	100.36	103.7	106.65	107.26	104.94	105.31	106.13	104.78	103.94	101.85	105.15	109.24	104.75	108.06	105.05	102.2	107.58	111.9	105.2	104.16	107.35	101.67	107.38	101.03	102.9	104.64	103.09	102.2	104.11	107.34	102.99	105.11	104.38	103.67
104.97	106.26	104.91	103.26	104.38	104.3	103.78	104.64	110.58	108.56	105.06	102.23	104.16	102.94	106.81	111.49	103.72	106.75	100.14	107.89	103.35	102.38	106.26	106.5	105.16	107.22	105.25	103.02	108.3	101.09	107.6	106.93	107.02	106.78	103.76	108.39	108.26	103.25	104.56	100.88	103.38	106.58	99.999	102.85	103.05	103.13	107.5	102.12	102.63	106.24
102.79	103.68	106.13	105.49	107.82	104.84	106.22	103.98	105.6	108.15	106.87	100.27	107.01	107.58	102.73	104.16	104.71	107.12	105.95	107.09	103.38	104.07	103.89	103.88	105.15	108	104.53	107.63	103.26	111.2	105.24	104.87	102.83	108.67	103.65	109.38	109.1	108.46	107.14	107.95	104.76	104.57	100.87	105.12	107.54	108.81	104.03	100.98	103.38	102.59
107.55	104.59	104.48	103.73	105.46	105.64	107.4	109.2	106.38	109.62	104.12	103.3	104.41	109.6	104.47	104.02	106.48	107.49	100.15	103.04	101.94	110.07	99.006	103.52	106.4	105.48	105.26	106.82	109.62	106.16	109.38	108.54	106.93	107.63	102.62	105.69	106.09	107.6	108.48	108.42	105.89	100.91	103	107.74	106.58	104.02	104.66	105.97	106.99	109.52
108.01	105.67	105.78	104.95	105.04	98.528	103.22	98.747	104.11	109.02	102.34	103.85	107.05	101.47	102.83	103.11	100.98	101.98	103.97	100.84	100.17	104.66	109.49	108.21	105.8	104.13	105.14	101.06	104.97	105.48	106.12	104.99	105.15	103.1	106.19	104.53	102.97	105.82	97.275	101.99	100.59	103.33	109.2	102.51	104.56	102.4	106.41	103.16	102.37	103.97
107.51	105.66	107.17	109.25	111.23	102.87	106.04	102.14	107.38	107.54	106.26	107.9	104.94	108.92	104.03	102.31	106.86	107.63	108.52	102.46	102.89	104.94	108.18	104.99	103.69	104.01	101.54	105.82	105.26	105.81	108.97	108.96	107.65	106.45	104.06	105.39	110.01	106.37	107.99	110.26	103.32	111.9	101.5	105.02	110.17	103.75	109.46	107.19	103.93	103.83
105.66	105.58	107.27	109.97	106.71	105.56	104.27	107.99	109.28	104.25	107.02	108.06	103.92	106.26	105.15	106.97	105.13	104.46	109.21	105.13	105.58	106.35	110.01	106.24	104.07	104.18	107.74	106.26	105.98	106.89	102.89	105.78	104.42	109.48	104.46	107.68	108.05	105.98	104.85	105.74	102.96	109.02	108.6	103.1	108.86	102.48	106.85	108.66	104.81	110.88
102.51	103	98.973	101.04	100.53	100.55	100.21	96.121	99.567	103.75	98.082	102.09	104.55	101.62	103.64	104.11	104.65	102.2	104.29	97.334	97.539	102.93	98.357	94.583	100.98	97.303	98.507	104.29	99.701	94.774	97.742	100.54	103.25	101.75	100.42	97.069	104.29	97.526	101.51	102.25	101.42	99.97	100.96	100.65	102.02	102.95	104.64	104.99	101.26	102.65
111.49	112.36	106.49	107.99	109.89	111.04	108.12	106.1	109.43	107.92	109.85	112.56	112.74	108.84	110	110.96	110.3	109.87	108.11	110.16	107.46	111.73	111.69	111.01	108.76	110.85	110.03	113.63	105.81	109.61	107.82	111.15	111.27	113.35	108.5	108.87	110.82	111.24	110.21	113.27	110.02	107.68	112.71	103.44	108.1	112.16	100.83	113.89	105.69	108.9
106.93	108.44	107.71	100.32	104.98	107.07	104	107.04	104.95	109	110.25	104.86	109.04	102.03	103.26	109.51	107.49	106.91	104.97	105.43	110.34	109.74	104.7	101.67	105.13	109.36	105.96	104.63	109.81	106.24	103.99	105.7	104.85	107.85	107.55	107.04	104.3	102.71	106.45	102.2	101.3	109.41	107.41	106.12	104.96	107.23	105.22	105	107.97	111.2
106.11	103.35	109.69	107.16	103.65	105.16	107.14	106.59	110.24	108.07	106.33	109.4	106.08	109.95	107.11	105.77	107.06	107.66	102.4	105.52	104.59	109.76	103.68	103.18	109.29	110.01	107.85	106.03	109.12	113.27	110.95	108.07	107.23	104.13	106.57	106.94	107.64	107.69	110	106.89	109.41	106.84	107.85	104.63	108.93	110.05	105.42	110.21	107.2	105.92
105.29	103.51	103.21	106.11	107.85	105.43	104.31	106.83	106.07	105.5	100.32	106.37	104.8	102.85	108.31	106.71	109.3	109.68	104.9	107.48	105.21	108.34	101.14	102.22	108.5	105.13	109.93	104.83	101.88	103.03	105.29	101.86	107.77	107.54	99.862	107.57	106.33	103.35	105.59	103.26	104.93	104.89	106.68	99.885	105.19	104.81	104.72	106.44	107.95	103.72
105.68	105.86	105.61	109.38	106.6	101.8	102.38	113.34	105.91	106.05	110.13	108.5	107.92	108.13	110.91	108.87	102.06	107.66	109.97	108.36	105.16	106.57	108.36	107.06	103.33	101.69	106.8	106.98	107.64	110.16	104.8	111.39	109.72	108.29	106.79	104.63	103.08	108.87	108.69	104.98	107.21	113.72	106.97	102.97	104.71	108.51	102.1	110.23	106.77	105.28
99.008	104.92	104.98	102.34	98.863	105.15	106.29	106.28	105.78	105.57	102.59	101.22	107.22	108.44	104.88	101.39	104.73	102.46	107.4	105.94	108.78	106.27	105.94	102.29	104.87	101.15	104.28	107.08	103.44	105.78	101.33	107.36	105.17	107.24	106.69	104.4	107.39	101.72	102.05	106.8	106.02	106.87	102.07	104.48	103.19	104.25	106.32	99.569	101.13	105.83
110.15	110.89	109.89	114.4	113.15	109.3	110.35	109.71	111.79	114.2	112.74	111.41	112.94	114.2	114.21	113.18	114.58	111.74	110.1	109.26	104.78	112.17	110.34	111.86	107.44	115.03	111.48	109.46	108.4	112.09	116.47	111.47	110.21	112.35	112.13	111.17	111.39	114.43	114.92	112.19	114.11	107.07	112.03	108.78	108.41	111.75	107.44	110.13	110.26	107.3
109.86	98.85	100.61	106.69	101.48	103.7	105.64	105.06	105.74	107.35	103.21	102.28	104.72	104.81	105.28	105.95	101.71	109.77	103.85	107.41	106.23	100.36	109.94	109.21	103.31	107.08	112.62	103.06	102.71	104.69	103.48	102.16	104.86	104.34	105.99	104.78	101.87	110.58	106.76	105.7	105.17	106.86	101.6	102.61	101.05	103.09	102.74	105.02	109.38	105.12
99.914	102.81	102.75	98.861	102.05	102.84	99.66	98.252	100.3	101.36	105.99	99.76	99.387	104.5	97.304	97.314	98.086	101.26	100.02	101.57	103.88	99.803	98.159	102.6	99.176	99.966	100.76	101.04	99.583	102.09	106.57	98.004	98.691	99.491	101.52	101.04	101.6	98.231	98.158	102.05	99.357	103.16	99.22	103.71	100.95	98.91	97.816	103.17	99.926	101.44
105.79	109.59	107.44	106.64	107.39	106.95	107.83	106.45	96.624	110.09	105.01	100.99	103.99	107.36	106.94	108.01	105.76	103.18	105.72	108.94	105.93	106.82	107.18	105.81	109.54	107.39	106.28	99.355	108.28	105.92	101.43	105.78	105.28	106.74	104.81	103.71	104.58	108.26	105.18	104.73	103.33	112.06	103.86	107.86	105.1	108.79	108.21	109.12	103.19	106.24
113.02	108.99	115.01	111.15	112.93	112.33	109.83	111.5	115.93	113.91	114.99	111.26	110.51	105.96	113.99	110.07	113.28	108.47	113.57	112.34	112.56	112.07	109.8	106.19	107.26	111.18	110.29	115.21	116.37	109.8	106.59	114.66	110.56	112.46	116.05	117.46	109.31	109.38	113.25	111.78	114.16	114.56	111.67	112.8	105.61	111.68	107.98	115.07	114.09	118.31
108.84	106.52	107.81	108.39	108.69	109.17	104.59	110.96	105.98	107.01	108.05	103.06	106.37	106.79	105.45	106.95	106.27	107.19	106.21	108.84	103.63	103.03	109.46	107.58	108	105.29	109.02	104	106.09	103.68	107.39	105.58	105.21	110.59	106.25	105	105.76	105.11	104.42	104.08	103.46	106.85	103.86	107.83	106.49	101.94	108.35	108.52	106.79	112.64
102.72	108.51	103.13	105.74	102.85	102.96	108.16	104.31	107.29	102.8	108.06	110.43	105.89	103.85	104.12	107.06	107.18	104.62	109	108.93	102.12	103.99	107.26	104.5	112.36	104.63	104.77	104	109.02	103.3	101.57	102.83	102.67	107.01	108.56	105	108.01	109.05	104.31	105.2	106.67	104.51	104.83	106.52	107.92	106.6	102.54	102.56	102.8	102.44
106.96	101.86	103.78	106.96	106.85	106.05	106.61	102.8	100.7	104.23	100.53	100.39	104.33	103.22	104.14	102.57	100.79	104.99	105.32	101.44	99.669	104.13	102.43	102.74	107.42	105.92	100.69	104.38	104.54	105.97	104.94	102.02	106.54	104.8	103.02	107.92	106.59	106.32	103.15	109.9	102.83	103.78	101.46	106.24	101.41	105.85	106.63	103.99	107.23	105.2
110.16	106.4	106.3	106.44	106.01	105.16	106.6	107	103.78	106.34	104.43	108.86	109.31	113.57	108.16	103.39	107.34	101.14	103.54	102.94	107.98	104.24	105.54	107.32	107.88	108.28	108.77	109.4	106.34	102.14	108.94	105.05	105.9	110.5	101.22	109.18	105.94	103.64	108.07	106.26	104.62	102.83	107.56	108.66	104.95	108.08	105.85	103.28	107.84	105.85
107.07	106.2	106.22	104.31	105.2	106.47	106.35	107.03	106.32	105.79	102.94	104.59	110.66	109.51	110.02	107.38	106.04	107.16	108.77	111.02	103.69	105.28	106.56	107.29	104.48	111.16	107.87	105.13	111.01	103.28	108.05	105.95	107.98	103.15	112.31	109.75	106.24	110.71	103.8	103.94	103.95	105.92	104.81	105.21	107.44	108.49	107.15	103.89	108.37	106.79
103.61	100.62	100.36	103.06	106.05	107.22	104.32	107.4	101.79	101.44	107.16	106.07	105.97	101.98	107.09	103.89	100.35	101.76	104.66	100.46	107.64	106.87	105.56	104.44	102.21	104.56	107	103.31	103.63	104.23	101.18	103.41	105.3	104.74	103.94	99.781	107.68	108.93	99.625	106.17	105.36	101.82	103.19	103.29	105.4	104.42	102.13	105.08	104.38	105.02
117.51	115.79	116.78	113	116.99	117.45	116.53	119.98	116.06	121.06	115.07	114.28	111.06	112.18	116.62	117.57	112.19	118.07	113.79	114.82	114.82	120.91	116.69	116.47	118.34	122.19	114.89	116.03	112.3	116.42	113.2	112.65	117.64	115.05	114.14	118.65	118.05	114.54	118.72	116.77	114.03	115.02	115.58	117.12	115.14	113.77	114.9	117.67	117.9	115.92
98.182	104.5	107.55	105.54	108.07	101.83	109.01	105.32	107.09	109.59	108.87	105.54	107.71	102.45	104.58	103.81	103.55	108.06	107.44	107.5	110.42	103.42	104.37	106.34	106.55	104.95	104.95	110.33	105.55	102.7	107.73	108.37	103.74	105.72	103.79	103.47	106.59	109.28	103.55	105.19	109.31	107.28	104.67	100.36	105.51	106.49	102.01	105.22	103.41	103.29
100.87	101.72	104.16	98.99	97.729	102.05	102.11	99.666	100.7	103.74	102.72	101.06	101.55	103.97	101.09	105	99.549	101.66	99.445	98.628	99.639	99.126	104.04	98.535	97.74	101.89	104.84	104.4	97.987	102.14	106.24	100.13	106.78	99.924	105.09	99.076	100.76	105.69	104.75	102.47	101.76	103.1	101.8	101.23	102.52	99.147	102.28	101.83	101.1	103.75
105.61	107.72	104.01	106.74	108.89	106.98	108.75	107.3	103.88	101.36	109.86	107.8	100.47	106.5	106.37	105.09	105.95	104.48	105.77	111.01	101.27	107.98	103.69	104.89	107.2	107.42	106.26	109.28	108.08	104.53	108.88	108.98	107.33	109.38	103.17	107.11	107.15	101.9	106.25	105.79	101.22	106.45	107.54	107.98	103.28	103.82	108.48	109.84	104.01	107.77
99.96	98.145	107.73	99.192	105.83	98.834	101.08	102.12	99.431	98.21	97.71	96.851	101.51	104.59	99.343	101.67	97.172	99.178	93.328	101.91	99.408	103.09	104.18	100.29	99.773	99.188	99.687	102.49	95.993	100.3	99.595	98.145	98.619	98.977	101.72	96.129	107.91	101.04	99.171	103.28	100.06	99.492	102.94	101.86	99.084	102.56	96.947	99.602	99.548	98.061
116.92	118.97	117.21	120.58	115.3	118.48	117.28	116.8	117.12	112.99	119.08	119.62	120.01	119.48	120.03	113.13	119.73	120.01	118.13	122.72	112.59	119.26	117.37	117.87	119.35	121.15	118.5	120.56	116.26	115.15	119.33	119.33	115.47	116.77	115.94	117.2	114.42	115.65	119.01	117.83	114.39	119.37	114.13	113.58	118.66	115.73	116.54	118.98	116.12	117.39
106.29	105.91	109.1	109.72	106.61	109.44	112.51	111.4	106.04	110.52	109.46	107.82	110.21	105.71	104.5	106.76	105.6	105.67	102.99	107.28	110.09	109.47	110.68	110.9	106.05	105.32	108.57	104.96	104.98	110.83	108.01	109.45	103.73	105.63	107.83	107.45	110.44	108.26	106.31	110.28	107.61	107.15	105.1	106.7	105.13	108.06	107.62	107.45	105.69	108.92
106.43	102.57	102.81	102.86	108.66	103.06	106.45	101.26	104.62	105.38	106.26	106.88	105.52	103.9	106.4	112.29	101.54	103.65	101.26	101.67	101.38	100.93	106.44	101.24	100.22	110.8	102.75	105.31	101.85	104.79	106.67	104.86	106.29	100.63	103.54	104.01	102.02	103.15	104.45	105.26	100.1	104.79	106.39	105.42	100.72	105.08	103.14	106.87	106.34	104.67
110.07	113.52	112.89	110.14	113.85	112.94	103.96	109.78	110.5	111.4	107.73	108.78	114.86	111.48	105.43	109.07	111.74	112.03	109.29	116.62	107.45	109.86	111.18	108.62	107.87	110.2	106.65	108.52	113.62	106.84	115.12	111.42	110.38	112.24	114.58	111.5	106.7	109.97	108.76	110.81	106.72	115.66	105.08	114.08	112.99	111.48	108.5	111.22	108.43	111.38
104.6	107.98	103.22	106.33	105.15	103.05	102.51	103.35	108.54	109.07	109.25	104.01	104.22	110.59	102.54	108.38	101.83	109.43	108.1	107.35	102.26	103.52	99.539	105.61	104.72	105.36	104.98	101.29	104.47	103.23	106.4	106.68	101.39	107.02	103.86	107.85	105.47	103.43	105.08	108.43	105.35	102.04	103.79	106.55	107.85	105.89	101.69	108.02	105.17	107.13
108.55	109.38	110.46	113.45	108.22	112.31	109.73	110.25	109.62	111	113.62	117.53	115.94	107.33	114.17	109.09	110.74	107.14	116.26	109.36	108	114.51	109.93	110.14	110.73	110.19	109.21	113.58	111.33	107.2	108.89	107.43	107.94	110.85	107.16	109.67	115.9	109.48	114.33	110.84	100.91	110.49	113.21	109.26	112.56	111.34	108.31	104.12	111.47	110.13
102.01	105.74	106.68	106.59	107.25	104.71	106.89	105.39	104.41	108.29	101.81	104.97	105	99.223	102.13	106.28	108	109.09	107.42	107.52	104.83	104.2	103.66	104.67	108.75	103.8	102.18	102.82	103.34	108.03	106.66	104.75	107.91	108.31	106	106.78	106.02	106.3	106.56	108.66	108.26	104.08	104.03	106.06	102.65	105.36	103.51	110.47	104.54	108.16
98.438	98.593	99.717	102.11	102.18	100.32	100.87	97.269	103.45	99.794	100.81	98.318	100.13	103.65	95.829	95.606	99.245	102.51	104.52	104.99	103.72	99.821	100.12	99.11	101.07	97.685	100.17	101.06	101.08	102.85	100.2	104.77	102.18	98.904	97.036	99.997	101.63	100.63	99.897	103.52	99.336	95.792	98.671	99.306	95.403	97.497	102.48	99.978	101.13	102.34
96.551	98.211	102.42	98.094	102.94	104.53	103.37	100.72	101.46	99.678	99.211	98.719	100.96	97.751	99.733	98.431	100.79	98.693	100.31	101.57	97.477	101.12	99.946	96.815	100.29	97.455	96.822	98.384	99.54	105.06	98.938	98.687	101.88	97.04	99.295	97.903	99.263	99.668	98.185	98.181	100.75	96.823	101.39	95.47	98.193	101.28	101.69	100.49	97.917	101.13
110.73	107.14	114.71	111.13	111.5	110.8	112.93	107.84	112.92	111.61	111.03	116.48	110.77	111.08	110.78	108.53	110.12	109.18	111.51	109.72	109.23	104.63	112.01	109.11	112.15	111.76	111.23	108.59	111.15	110.19	109.44	114.44	110.76	108.39	111.03	109.48	110.56	111.24	113.43	107.86	112.33	110.88	107.96	108.52	111.96	113.12	113.06	113.33	107.77	111.05
107.61	107.59	102.38	99.885	104.65	109.09	105.75	104.8	105.25	104.96	105.77	104.52	106.06	109.95	101.44	108.09	107.56	99.754	109.1	106.04	101.21	103.62	100.33	106.15	104.9	99.757	103.02	109.45	108.32	104.34	103.95	103.89	102.48	110.95	108.61	108.1	105.88	106.4	111.38	106.38	101.48	110.63	108.31	107.49	107.43	105.82	104.88	108.12	103.88	106.7
98.8	98.798	100.89	101.22	98.702	97.426	100.43	101.11	100.38	98.132	101.99	101.5	93.948	98.509	101.19	103.8	99.46	96.73	101	98.375	103.6	95.914	95.544	103.37	93.728	98.065	103.45	99.276	104.23	100.3	102.94	99.759	102.34	99.668	101.39	95.228	99.72	96.837	97.227	100.95	100.56	102.79	100.65	97.756	99.706	101.87	100.65	102.2	102.36	101.7
113.09	116.09	118.49	110.77	110.96	110.15	112.46	110.03	117.86	109.2	111.57	117.43	117.16	109.64	114.78	112.5	112.28	114.71	111.83	109.45	110.24	112.83	116.75	111.64	112.04	116.96	119.58	112.02	109.28	114.85	112.9	111.83	112.73	116.97	114.41	115.48	111.65	114.6	110.9	114.49	114.68	112.73	111.1	106.73	113.25	112.21	115	108.72	114.59	115.34
112.51	101.57	111.83	111.95	112.38	113.56	108.93	111.13	113.68	113.04	113.91	111.66	108.28	108.68	107.21	109.1	107.88	108.96	112.29	107.43	112.85	110.55	104.56	114.12	109.05	109.45	111.5	107.75	109.78	112.64	112.35	108.76	111.5	110.89	107.54	109.64	106.79	109.65	112.01	109.53	112.8	113.7	112.89	114.67	109.87	109.09	110.3	108.28	114.15	110.31
105.33	108.14	105.72	107.51	103.5	107.21	105.42	106.11	109.77	105.13	104.51	106.67	109.2	101.94	99.876	105.71	104.75	108.25	101.25	105.52	104.94	110.7	105.89	102.11	106.92	103.82	106.6	108.93	105.34	106.16	106.16	105.75	106.48	106.26	104.09	102.02	104.2	105.37	106.37	106	111.73	107.97	105.22	103.93	110.8	106.27	103.22	103.98	100.34	105.48
111.47	107.74	109.94	112.42	110.94	112.14	106	110.73	108.23	114.05	111.51	115.65	111.82	112.19	112.98	108.83	116.58	112.54	112.53	113.4	112.32	113.48	107.9	106.12	108.23	108.71	111.62	107.52	110.07	110.78	110.89	113.28	110.68	108.58	110.58	114.8	111.02	113.3	115.37	108.5	111.33	110.41	109.12	110.65	109.86	112.09	108.23	109.37	113.17	110.91
103.45	107.96	107.66	106.12	104.49	108.44	103.8	103.47	103.7	108.01	106.33	105.4	110.58	110.37	108.89	103.01	101.23	106.71	103.26	107.13	108.11	107.69	106.73	103.1	102.25	104.24	109.42	105.95	103.28	105.95	104.94	103.95	100.29	102.95	107.69	104.21	107.5	104.36	110.09	104.46	108.34	109.94	103.89	106.25	108.26	105.09	103.54	105.46	105.23	113.02
103.32	108.49	105.58	105.82	101.27	102.46	105.16	108.22	102.87	105.89	107.09	106.1	107.27	105.92	103.6	105.51	104.13	101.45	100.7	103.98	105.94	108.65	103.38	102.56	101.2	105.9	103.01	103.74	106.61	104.2	101.96	103.88	107.24	106.74	104.21	106.23	107.71	105.48	104.18	106.54	104.6	106.47	109.71	109.81	104.27	101.75	105.36	112.71	106.23	105.66
102.62	106.53	104.43	108.6	104.71	105.98	102.68	103.24	103.18	106.94	102.19	103.49	103.2	103.77	102.76	98.876	108.16	98.538	107.08	104.1	104.64	106.53	104.77	107.62	102.73	100.82	100.82	98.565	107.15	106.23	104.61	108.61	101.1	102.41	104.05	106.46	105.25	104.02	106.03	104.64	105.44	104.11	107.77	105.13	105.04	104.41	106.81	106.73	102.59	105.85
108.59	115.82	110.98	112.35	109.66	109.23	109.72	111.74	114.55	112.25	115.29	109.92	109.73	114.17	109.63	111.61	110.23	108.51	114.35	109.66	108.1	113.96	113.43	109.74	110.86	113.86	114.1	115.8	111.79	113.17	110.41	108.34	109.5	111.62	114.5	109.44	114.55	114.94	108.9	111.6	111.28	112.72	114.65	115.29	109.45	109.19	112.57	111.52	114.55	113.42
107.9	108.67	104.28	108.62	105.67	108.56	106.89	103.56	107.11	107.02	105.14	106.66	101.78	102.57	109.85	108.1	101.93	101.78	106.28	106.97	106.13	102.52	105.1	102.35	104.9	109.52	103.14	107.38	106.65	105.21	104.21	104.48	110.72	102.39	105.81	107.59	107.08	106.06	104.96	105.41	110.37	102.45	103.76	110.88	107.13	106.85	105.05	105.16	105.52	106.4
104.92	104.55	107.66	106.7	106.27	103.48	104.14	107.44	107.04	107.48	107.28	108.52	102.81	107.63	110.76	104.32	107.55	105.83	104.1	107.07	108.71	104.1	105.92	107.76	108.15	107.62	107.37	103.87	107.71	101.98	106.12	107.15	106.11	109.37	106.41	106.69	102.75	105.57	107.56	108.06	102.97	104.07	104.45	109.28	104.72	109.41	105.3	102.61	106.56	105.22
112.3	109.74	116.47	112.12	113.68	112.65	111.78	111.12	113.1	115.16	113.28	107.26	113.03	112.18	114.11	110.84	114.12	105.76	113.44	108.22	114.19	118.02	110.12	111.52	110.14	114.69	113.26	112.8	111.71	110.98	112	110.92	112.37	109.42	115.22	111	110.8	113.95	113.03	104.6	110.14	112.22	112.79	112.37	113.82	113.18	114.2	111.11	109.71	107.65
107.65	104.11	108.31	102.76	107.09	104.15	103.01	105.52	104.52	103.61	110.52	112.7	105.52	102.2	105.46	106.39	104.68	102.13	104.15	104.78	104.42	104.74	105.83	106.09	101.38	105.12	106.25	101	104.24	103.29	108.75	105.95	105.95	106.72	101.3	106.95	105.5	108.86	107.16	104.51	108.17	110.74	103.92	104.42	106.87	107.96	104.4	102.5	107.59	106.95
109.99	108.66	113.39	108.29	111.44	106.93	108.51	112.01	108.76	110.6	115.04	106.77	112.51	109.92	108.78	108.1	107.85	112.5	107.97	114.04	116.09	110.1	109.08	112.19	111.12	107.98	107.2	112.16	112.03	106.26	113.84	110.99	112.25	107.81	110.8	110.36	115.84	112.88	108.33	107.94	112.19	112.44	110.23	106.81	112.76	111.79	113	109.68	108.76	107.43
103.7	107.88	107.36	107.35	105.88	104.23	105.71	104.93	103.21	106.33	103.64	103.46	103.72	106.61	104.96	108.25	107.96	104.12	106.57	103.07	106.61	102.73	106.1	102.95	106.57	110.23	106.79	106.68	103.47	100.2	99.209	104.94	105.54	106.67	101.26	103.26	104.01	107.71	102.96	102.05	105.92	101.75	103.87	105.26	105.37	104.21	108.36	103.05	107.43	105.24
105.86	107.73	109.08	109.76	104.14	109.33	101.94	103.6	105.01	107.9	111.16	103.72	105.44	102.96	100.94	103.19	105.33	104.65	106.39	109.51	104.85	106.19	103.15	105.91	105.85	107.19	103.69	108.03	104.41	109.09	108.93	102.47	106.74	105.13	105.44	105.1	106.94	106.35	103.51	105.69	103.15	103.28	102.04	102.45	101.97	103.57	102.1	110.04	102.46	109
106.86	99.648	105.02	110.06	104.58	106.87	109.21	109.19	107.6	110.3	110.5	107.72	106.52	106.1	111.29	106.71	106.91	107.92	104.62	106.34	104.91	106.13	104.44	105.81	105.62	104.67	102.78	106.21	109.36	99.61	112.06	107.61	107.52	104.88	107.57	106.77	108.43	104.16	105.89	104.92	108.35	105.33	106.55	108.08	108.77	103.9	108.8	105.83	104.26	103.26
105.11	97.659	101.68	102.96	101.82	103.49	96.741	101.19	98.471	101.07	102.63	99.371	104.35	104.67	102.89	96.532	98.854	102.64	99.328	100.3	100.48	100.09	102.78	95.706	99.415	99.909	99.516	97.007	102.5	103.74	101.96	100.66	104.28	100.75	98.653	99.625	97.861	106.93	101	101.2	98.26	105.98	102.66	100.52	102.09	100.67	99.816	102.23	100.01	100.38
112.25	116.85	116.46	114.87	114.83	113.38	116.42	115.12	119.52	115.36	118.84	115	118.21	117.86	116.1	114.71	120.68	116.76	114.57	115.67	117.88	117.72	115.45	117.38	117.08	115.8	112.65	115.96	117.44	114.74	115.14	113.76	113.25	117.63	114.91	113.83	118.88	116.02	115.35	110.94	113.1	117.13	119.5	114.96	119.84	119.83	116.16	116.68	119.19	116.3
112.66	113.69	114.36	108.84	110.03	115.33	113.82	106.48	110.59	111.29	112.05	112.31	113.87	115.07	117.97	116.81	110.9	111.83	112.59	113.91	113.58	115.17	111.12	112.02	114.69	112.82	111.6	107.28	113.33	112.96	112.44	115.36	111.59	110.45	111.35	113.26	112.77	111.77	111.91	116.97	110.81	111.85	114.63	111.15	116.5	111.66	112.63	113.24	110.12	114.67
105.44	104.08	96.719	100.04	102.6	99.566	99.543	105.6	101.42	99.763	101.49	103.22	103.28	97.885	102.72	99.873	100.77	100.48	105.66	103.59	98.897	99.025	100.52	101.08	101.71	98.096	102.72	104.34	104.77	96.938	97.661	99.59	101.01	103.67	97.938	100.97	100.19	100.22	100.55	98.676	98.089	103.63	101.69	103.3	103.18	101.37	103.2	105.36	105.2	105.54
107.31	106.75	112.31	109.19	103.2	103.82	106.29	105.1	103.31	106.85	111.71	103.22	105.1	108.29	102.98	106.68	103.84	104.95	104.65	102.61	106.01	106.86	100.86	103.61	108.54	108.41	105.07	104.16	102.52	100.22	100.24	108.12	103.6	104.9	109.6	105.64	106.25	107.28	103.91	103.63	103.18	109.74	102.4	104.72	101.86	109.09	106.64	104.96	103.58	107.17
108.98	111.93	111.26	109.87	109.9	110.18	111.73	112.52	112.12	115.82	115.53	112.71	111.58	110.78	112.94	109.91	109.05	113.3	109.43	110.78	112.04	111.07	113.12	108.41	113.07	111.2	111.03	111.58	112.51	111.37	108.6	111.8	110.53	115.52	114.07	111.37	111.77	111.83	111.82	109.1	113.84	109.41	109.2	111.9	112.03	111.55	112.96	112.33	113.08	113.93
101.66	104.66	101.86	105.6	105.16	105.4	103.08	102.25	110.5	101.27	98.412	102.84	100.3	100.55	100.6	106.37	106.93	107.72	106.11	105.15	103.6	107.35	106.07	103.21	102.34	102.68	105.46	107.78	103.75	102.98	104.43	105.57	105.72	105.82	101.91	104.74	101.27	100.53	106.13	102.08	106.11	101.1	104.7	100.93	101.55	102.09	107.01	102.66	105.62	105.05
100.4	102.71	103.12	104.34	105.74	107.53	106.88	106.03	102.81	103.67	103.62	103.99	102.54	105.24	109.86	107.4	105.8	111.2	102.52	106.81	102.31	109.14	108.33	108.15	103.31	104.2	105.28	107.45	100.16	101.05	106.09	103.68	106.67	107.84	108.36	101.93	107.59	105.21	109.39	104.55	108.29	107.79	109.72	107.12	109.22	105.05	101.55	100.72	103.23	108.96
114.69	117.3	118.21	116.86	117.43	116.07	113.66	116.14	114.95	122.85	113.99	114.34	117.36	115.81	118.05	115.72	116.05	118.22	113.2	114.02	111.69	118.57	118.08	115.83	115.46	113.68	114.98	117.87	115.5	116.79	117.77	116.67	116.12	113.2	113.41	119.53	114.48	115.06	116.34	118.92	115.94	114.87	120.37	120.71	116.16	114.47	116.33	114.61	115.97	114.05
109	99.652	111.67	104.4	101.07	107.87	109.01	105.81	107.58	101.16	105.88	104.5	100.83	106.1	109.8	109.05	107.44	100.45	107.31	105	104.9	104.67	104.57	108.55	107.99	108.52	106.44	104.43	108.86	108.61	101.44	106.89	106.79	104.02	105.67	103.57	105.29	105.06	105.26	106.29	104.26	103.38	107.61	107.29	106.52	104.63	105.71	98.912	104.17	104.57
112.5	116.42	111.22	107.39	109.18	111.98	108	109.16	114.03	110.35	113	114.35	109.52	113.71	109.71	112.34	109.15	113.06	112.15	113.26	106.58	114.02	112.08	110.24	112.85	111.5	113.65	110.72	108.23	113.41	111.03	111.42	113.98	114.73	110.54	107.31	110.32	113.71	110.42	109.89	111.53	113.39	109.17	112.45	108.32	110.81	112.62	107.12	110.23	112.03
105.48	103.55	104.56	102.43	104.44	109.37	102.74	108.98	106.81	105.09	107.28	105.07	107.41	107.1	105.56	105.48	105.66	102.2	104.72	104.42	102.63	100.31	103.38	105.61	104.43	108.14	102.42	107.09	109.44	101.61	106.04	109.15	103.95	103.44	106.6	106.18	110.49	109.43	108.26	101.03	107.32	104.6	106.95	109.61	106.3	107.78	103.5	109.25	108.31	103.81
105.96	111.38	104.9	107.34	108.62	105.79	106.13	103.85	104.71	106.09	104.66	108.03	106.35	105.4	108.37	106.67	109.97	108.78	108.14	105.88	107.54	108.46	105.61	113.14	102.63	104.54	109.46	106	108.05	106.48	110.17	106.24	106.44	105.71	104.78	111.16	106.43	105.32	107.43	105.98	108.61	109.14	107.9	106.43	109.28	109.35	101.75	106.77	111.48	111.3
105.63	110.42	106.68	104.01	101.75	103.15	102.79	105.37	107.03	107.92	105.58	109.28	107.08	108.12	106.9	103.87	108.23	107.83	106.53	104.3	109.77	98.815	106.26	102.31	103.6	104.8	104.15	101.84	104.08	109.52	105.23	107.02	107.84	106.32	107.48	104.77	109.63	102.4	102.29	104.55	106.82	108.95	103.64	103.3	101.17	104.24	110.39	105.95	106.57	107.2
108.49	104.14	104.58	106.76	107.39	104.11	108.32	105.85	105.3	107.32	112.24	102.31	104.09	106.29	106.1	105.78	100.59	103.19	106.54	110.22	108.23	107.62	100.63	108.69	105.91	107.46	104.97	101.16	107.02	108.05	104.96	104.88	106.19	108.35	110.54	106.1	105.97	103.79	106.39	107.21	104.53	103.37	109.07	105.49	106.19	105.03	100.71	102.42	107.73	108.03
110.78	114.4	110.68	118.9	116.13	115.02	114.28	115.54	116.61	117.28	119.42	112.88	116.47	118.05	119.89	116.07	117.37	119.27	114.96	121.67	118.71	116.65	119.04	117.56	112.91	113.74	116.82	112.85	112.44	113.93	117.56	116.6	113.44	119.91	117.98	115.29	116.37	116.09	116.11	111.03	117.2	112.28	117.48	113.89	117.39	115.28	116.22	116.09	120.07	114.02
108.87	113.91	112.42	110.52	110.76	111.87	112.43	110.92	107.86	106.76	112.75	110.66	114.64	110.98	109.45	109.1	107.7	109.9	111.28	113.26	110.83	113.47	110.63	109.55	113	112.85	108.09	114.31	111.17	115.55	110.89	107.26	112.61	113.47	111.98	114.42	113.6	110.94	109.06	107.81	109.88	113.18	114.21	110.97	110.19	113.55	112.35	106.32	107.56	112.66
101.93	108.94	104.57	106.98	105.63	106.4	110.15	102.77	106.72	105.03	107.41	107.41	104.62	100.08	103.11	101.1	103.59	100.61	106.74	101.78	104.52	107.23	104.88	106.52	103.13	105.14	104.94	102.09	104.54	105.03	108.99	101.82	101.21	105.22	106.2	101.95	103.83	104.18	106.61	108.37	108.95	107.1	106.82	108.57	108.66	103.72	103.1	103.62	101.82	101.02
117.63	117.45	121.55	119.67	115.21	118.58	117.46	115.44	115.61	115.01	115.53	116.54	117.99	117.74	117.1	118.29	113.7	115.35	115.8	119.23	119.54	116.01	117.01	117.74	115.96	119.42	116.68	119.11	119.29	115.56	120.41	117.12	117.2	120.38	116.11	116.81	117.05	117.23	115.24	117.61	118.78	118.68	119.03	120.49	119.45	118.67	117.53	116.41	117.58	120.33
103.46	107.96	103	106.94	106.45	107.34	106.98	100.73	103.46	100.04	107.44	103.42	110.75	106.76	102.32	105.79	99.565	101.51	101.18	109.24	103.76	102.6	109	107.32	106.44	108.25	102.14	102.5	103.64	103.82	104.9	107.5	103.86	106.8	103.91	106.12	107.25	105.13	105.94	106.99	103.9	107.24	104.64	104.28	102.08	108.59	107.37	106.77	107.32	106.55
109.86	109.13	103.75	104.31	107.78	105.58	109.35	111.69	103.46	104.08	106.52	110.24	101.3	109.56	104.95	104.07	105.97	107.18	105.42	107.61	106.89	106.88	106.51	107.19	106.3	104.6	103.85	100.44	103.73	107.66	106.08	110.92	105.4	105.34	105.51	108.04	108.07	105.59	105.68	101.55	103.45	101.85	109.85	107.62	104.17	104.97	108.58	110.06	112.62	110.4
115.6	120.14	117.85	121.37	115.02	112.98	117.68	113.26	118.05	116.33	119.63	123.22	120.53	120.4	116.72	118.44	120.12	120.98	117.42	119.55	117.02	118.33	118.46	114.75	119.38	113.63	121.49	121.86	117.95	120.57	123.17	118.42	117.95	116.36	118.76	117.59	121.49	119.61	116.71	115.79	116.86	122.5	119.51	116.04	118.98	116.61	117.79	115.46	118.12	114.26
113.81	111.6	114.78	111.47	110.05	113.01	108.78	113.19	114.74	109.94	110.2	109.3	112.51	112.88	110.94	109.9	115.78	107.3	113.06	110.04	113.25	114.85	110.53	108.16	108.19	117.38	108.8	109.69	112.54	114.64	116.68	112.99	109.83	109.09	111.99	111.79	111.67	112.33	110.22	104.93	109.67	112.68	114.19	111.01	114.48	113.69	113.22	109.19	108.27	109.18
113.78	102.5	102.95	106.01	107.3	106.88	105.24	107.96	106.32	106.35	109.81	100.59	107.53	104.62	105.84	105.89	102.69	102.79	107.58	103.61	105.4	106.74	105.94	100.87	102.91	106.23	109.69	108.63	105.02	104.74	105.51	104.07	103.23	107.5	102.44	108.32	104.33	104.6	107.65	105.84	104.54	109.58	104.44	106.45	107.07	110.11	105.31	106.68	111.62	104.56
110.98	111.63	110.72	111.72	110.89	113.61	104.86	108.61	113.88	111.18	111.29	113.93	111.11	115.49	110.52	111.31	107.39	116.06	106.53	109.39	106.95	114.02	109.96	105.94	114.72	107.06	110.98	113.09	114.58	113.28	106.96	112.74	109.44	113.39	110.77	117.41	108.99	107.78	113.04	110.04	110.62	111.99	112.5	115.02	112.64	111.57	113.09	112.65	109	112.79
111.3	114.54	112.78	111.89	110.08	112.41	110.96	114.99	115.16	116.08	110.54	115.53	114.86	107.49	109.5	116.34	114.03	113.56	113.46	114.21	118.65	116.41	112	109.53	107.72	113.63	113.76	113.43	108.77	105.47	111.24	112.46	112.89	111.69	113.52	118.61	114.33	115.05	110.58	110.48	106.76	110.56	107.33	114.93	110.89	114.47	109.34	107.09	111.9	113.5
109.96	115.05	111.78	110.87	105.72	112.54	114.36	112.85	111.32	114.75	109.73	111.67	110.79	106.43	110.74	110.77	108.61	111.56	111.18	111.31	106.79	112.32	108.25	110.14	115.66	110.84	111.99	110.63	112.32	108.08	111.9	113.61	113.23	116.89	113.59	118.8	108.86	112.81	111.17	113.55	113.37	115.99	112.81	112.97	113.17	111.28	113.81	110.85	114.31	113.83
108.77	110.65	113.01	111.1	111.14	115.81	112.48	111.29	108.48	114.51	110.66	109.13	114.4	111.13	110.38	112.37	112.89	110.54	111.36	111.2	109.61	112.95	109.45	112.04	111.16	116.73	117.27	110.44	111.4	113.2	114.81	114.34	114.9	111.85	107.75	112.97	109.41	108.24	111.61	114.22	117.53	111.99	114.13	109.67	112.37	110.7	112.12	112.18	113.26	111.88
104.23	107.14	106.97	105.43	102.49	106.04	106.16	102.19	104.89	106.66	107.76	105.06	104.78	104.12	103.53	109.45	106.87	103.83	103.41	101.99	102.55	106.43	104.67	105.07	106.04	102.16	104.65	100.57	104.72	104.73	102.98	104.1	103.98	105.44	105.18	103.4	109.08	103	106.78	107.65	100.19	103.68	106.4	102.22	104.44	104.17	104.61	102.97	103.96	105.43
104.38	113.35	107.58	111.89	112.53	111.24	111.76	114.62	106.29	114.29	110.97	112.83	110.84	110.02	108.57	109.51	112.55	110.93	109.5	110.08	113.84	110.08	109.15	113.82	112.87	110.11	112.59	116.46	109.39	114.74	111.44	112.4	111.75	113.12	111.61	111.96	112.63	116.76	111.67	113.08	111.46	112.29	115.91	115.21	111.2	104.87	112.35	115.4	113.01	110.32
104.56	107.91	107.66	106.21	105.59	103.1	108.49	107.96	110.31	106.71	110	108.51	104.93	107.3	101.57	100.57	103.62	110.29	105.73	105.7	107.57	105.66	105.49	104.42	109.33	106.63	106.87	107.59	106.52	107.71	107	103.75	105.49	107.1	107.41	110.68	106.41	107.59	104.39	104.69	105.19	103.27	105.95	109.73	104.5	106.32	107.74	105.37	107.02	112.14
105.72	105.31	105.6	109.36	104.99	104.87	108.54	105.65	102.61	102.66	105.7	109.22	102.52	105.46	108.63	107.7	105.65	101.56	102.54	109.07	105.63	110.11	110.36	106.29	100.88	105.91	104.81	107.78	106.92	103.59	103.38	110.48	107.32	106.14	103.25	108.85	106.86	104.11	113.73	105.38	113.16	108.18	104.61	107.11	107.35	103.08	108.12	108.48	107.67	100.36
108.82	106.87	104.3	101.71	104.28	103.67	105.69	103.81	100.44	105.36	105.55	105.13	108.23	104.37	107.9	103.28	107.68	102.07	105.23	107.42	107.12	106.06	104.12	105.55	105.07	105.02	108.1	100.12	101.34	102.74	102.67	108.23	106.76	108.77	112.06	106.76	110.03	107.13	105.24	101.73	101.36	104.8	101.71	106.03	103.91	107.05	102.04	102.38	97.939	103.61
107.47	102.44	104.92	108.6	108.06	104.39	109.68	101.08	104.89	101.84	104.89	103.31	100.46	101.87	108.25	106.54	105.78	107.03	103.79	100.9	101.7	103.99	106.65	103.43	105.13	104.25	103.91	106.93	104.79	105.43	108.66	104.94	107.13	104.76	104.24	101.68	104.92	107.25	102.36	101.9	103.67	108.49	107	108.49	105.69	101.43	104.1	105.02	106.55	105.09
112.55	113.57	112.56	111.49	114.62	111.18	108.97	111.95	104.84	111.23	106.62	116.12	110.49	110.25	117.97	112.52	111.42	108.04	111.7	108.56	112.47	109.73	114.58	117.76	109.85	110.96	116.5	114.19	113.94	106.8	116.29	114.01	109.73	109.7	113.02	116.4	112.03	114.6	113.38	113.27	115.34	115.22	112.74	110.4	112.27	110.14	113.41	112.77	117.18	111.36
110.65	110.52	113.26	111.7	111.4	112.97	109.7	112.38	112.27	116.01	115.64	113.73	114.54	115.19	109.87	111.28	115.08	112.62	113.51	111.4	110.79	112.84	112.84	113.83	112.37	112.96	106.06	109.86	112.79	108.24	113.48	113.94	114.11	110.8	115	112.62	110.49	109.61	112.5	113.81	113.6	112.06	113.44	114.73	114.47	110.75	113.57	115.83	108.79	113.82
108.3	112.58	111.82	116.56	109.4	110.95	115.08	109.33	106.94	109.16	109.66	109.76	111.74	109.82	115.51	112.13	109.51	112.58	112.67	112.79	114.94	113.78	112.63	113.87	115.14	113.42	112.24	114.53	114.23	113.45	113.72	112.04	112.44	118.59	109.96	111.58	111.58	114.01	111.79	107.81	116.17	114.29	113.14	116.84	114.33	114.45	115.18	112.13	113.06	113.84
107.24	112.57	109.86	102.78	106.49	107.79	107.63	105.09	103.58	108.49	103.3	106.54	109.44	103.93	106.99	107.3	109.06	107.78	106.66	105.86	104.71	107.85	104.15	108.15	106.97	110.12	106.33	104.26	108.68	106.57	108.51	106.98	110.63	102.99	106.36	104.67	108.49	105.77	100.92	107.98	109.15	102.7	105.81	104.6	105.95	105.93	103.9	105.17	104.62	104.42
119.75	118.97	116.58	118.08	122.36	119.97	121.95	118.87	117.77	120.48	121.61	116.04	118.17	115.66	119.88	117.25	116.5	119.87	112.52	115.3	118.16	116.59	120.01	119.77	118.04	113.88	119	119.05	116.82	121.71	116.68	114.79	115.91	117.05	120.88	118.63	116.9	116.73	115.3	115.5	117.2	116.62	115.28	116.5	120.99	122.13	117.42	114.16	115.62	119.82
101.72	105.88	103.47	103.18	101.5	100.27	100.67	105.97	109.75	103.45	107.83	104.88	102.94	107.64	110.38	98.337	103.8	104.81	102.89	103.44	104.31	106.78	107.94	107.75	103.85	105.82	104.22	104.96	109.9	106.65	103.97	104.64	104.85	104.08	104.6	103.94	101.18	99.328	100.93	100.96	105.92	106.65	101.63	102.9	109.39	105.58	104.42	100	102.66	110.49
114.45	116.44	108.13	112.5	115.74	110.07	112.26	109.74	111.02	109.04	114.23	111.05	114.78	106.89	109.83	111.85	109.04	114.1	117.62	112.12	114.01	112.09	110.07	114.25	111.1	110.11	115.88	109.43	108.35	111.82	110.98	117.89	112.47	110.04	109.55	110.81	115.09	109.46	112.61	113.48	103.51	110.12	111.4	113.52	107.25	111.49	113.38	115.62	110.02	110.96
110.97	110.77	112.12	114.13	108.8	110.83	110.23	111.07	110.03	112.55	111.13	108.83	107.16	109.57	109.84	111.52	110.42	110.06	112.39	110.76	109.62	109.23	114.07	114.69	114.37	105.2	110.43	110.63	106.08	110.97	115.1	110.69	110.08	106.82	111.24	109.76	113.9	109.23	107.51	111.84	110.33	113.62	113.09	111.23	109.18	111.84	111.28	110.04	109.73	109.33
116.1	109.14	115.79	111.45	110.71	115.95	108.49	111.9	111.33	112.91	110.97	114.24	113.04	112.17	111.64	105.78	111.45	110.25	111.47	112.46	112.88	109.06	111.08	112.37	115.56	109.82	110.66	114.02	111.99	114.54	114.91	108.58	110.33	114	115.35	108.45	109.19	114.32	113.91	114.51	107.02	105.65	110.67	113.85	111.92	112.38	112.75	107.07	110.65	113.53
113.26	113.42	114.57	115.52	112.82	111.25	113.03	114.98	112.94	112.96	108.19	114.26	109.16	116.31	111.23	111.35	112.14	114.19	116.8	112.98	111.06	112.6	113.69	114.65	110.83	113.46	112.05	115.15	107.36	114.74	107.9	113.9	111.34	112.12	115.2	113.87	112.42	110.47	113.5	104.87	114.26	114.02	110.6	115.37	112.59	113.73	109.71	113.06	111.4	110.55
108.02	107.53	107.35	106.32	107.68	107.77	108.79	102.82	105.66	106.69	105.78	107.21	107.66	109.5	110.21	107.1	103.71	109.9	109.53	109.77	108.31	106.34	108.62	106.94	106.3	106.64	109.79	108.79	102.43	104.75	107.28	104.15	107.41	107.34	106.72	108.68	108.2	107.05	104.6	110.48	105.23	104.03	104.49	103.23	110.46	107.79	107.84	109.69	104.38	111.07
106.4	108.75	106.65	105.99	108.83	109.49	107.34	103.89	104.69	106.98	109.75	106.16	104.76	106.8	104.83	108.08	106.36	106.37	108.33	107.8	108.31	103.63	112.04	108.87	108.78	104.41	108.38	109.47	108.55	105.94	106.87	107.78	103.36	108.64	105.88	107.38	110.75	107.01	103.24	104.9	108.45	110.92	109.22	108.47	101.09	105.82	114.65	101.12	104.53	108.57
109.46	105.99	106.32	104.32	110.43	104.22	109	103.72	103.02	108.23	104.78	108.32	105.9	103.49	107.93	103.67	107.77	102.93	104.57	102.59	108.65	103.86	108.64	101.43	112.35	105.86	104.56	104.18	108.35	107.46	108.18	104.95	104.83	103.57	105.39	110.46	107.1	101.57	108.03	109.09	108.79	106.14	101.3	104.46	106.03	109.19	100.57	105.91	108.53	103.58
106.2	104.89	107.19	104.75	106.38	105.01	105.32	104.04	110.84	106.19	103.77	109.34	107.92	104.93	106.4	105.24	104.58	103.04	105.21	108.8	104.31	107.54	105.88	101.52	107.13	103.91	112.63	106.5	110.15	102.08	103.51	105.76	105.8	108.63	107.83	108.89	105.96	109.69	105.45	108.61	102.68	105.29	107.86	102.8	103.56	103.6	107.36	104.52	106.2	105.69
105.71	107.76	104.9	107.1	105.23	107.27	107.32	106.45	104.79	105.99	108.98	105.09	108.31	110.32	106.13	107.27	104	107.03	109.59	106.67	104.81	106.5	105.88	105.51	102.13	107.52	104.52	107.6	107.44	102.07	102.01	107.13	102.33	109.13	105.62	104.2	108.09	102.53	111.14	105.23	102.79	104.9	107.24	107.24	105.97	102.14	101.54	105.01	100.72	107.14
108.94	111.03	112.42	112.24	111.19	111.34	111.59	106.68	114.68	111.75	109.19	112.76	110.5	113.87	111.92	106.72	106.52	108.03	112.34	111.43	110	115.38	109.49	114.28	109.45	108.29	111.53	107.42	110.84	110.28	113.37	111.27	109.28	112.48	114.38	110.88	111.24	110.74	112.25	110.29	113.2	115.54	111.15	109.96	113.49	111.02	113.02	114.85	107.24	112.14
114.46	113.28	111.88	111.98	112.85	111.25	112.95	113.76	113.09	116.74	112.92	113.85	109.02	112.74	108.86	111.49	105.24	106.57	109.04	114.33	106.99	110.58	110.33	112.52	105.92	110.48	114.76	113.65	114.78	111.45	106.48	110.01	112.78	110.58	114.99	109.58	112.47	111.67	112.73	114.28	112.46	111.29	113.64	109.63	115.58	112.45	113.05	114.06	114.28	112.81
110.77	111.39	109.53	110.76	106.95	111.33	109.9	107.53	109.83	104.76	110.93	111.15	108.14	110.52	107.09	110.05	113.72	112.98	114.01	111.51	109.79	107.95	112.21	109.56	110.39	109.74	114.25	107.69	111.81	106.39	113.35	105.73	112.03	113.34	112.37	115.71	104.34	116.1	109.62	109.98	114.13	106.61	109.99	109.37	114.74	108.84	111.35	110.44	113.04	104.4
107.45	106.02	112.44	112.45	108.47	111.65	109.87	107.2	111.47	105.51	106.73	114.92	112.8	108.04	104.36	105.94	111.15	109.34	111.77	110.24	114.75	108.87	110.6	109.27	110.24	109.39	110.51	108.44	110.11	107.79	107.38	107.51	107.91	106.49	110.35	111.5	108.34	109.81	111.88	110.55	108.26	105.33	111.17	105.53	113.35	107.99	106.07	107.8	109.27	110.47
106.55	110.27	104.15	111.19	106.04	109.41	110.17	111.16	102.74	106.3	108.37	105.66	107.22	106.32	104.68	104.81	104.7	106.76	107.84	108.19	104.05	105.98	106.53	108.3	102.47	104.27	105.16	105.96	105.51	110.25	111.08	109.73	103.52	106.79	104.66	108.78	108.07	107.12	108.27	104.94	105.77	106.72	105.98	108.47	105.46	108.46	105.6	106.29	101.11	108.7
105.42	100.39	107.65	104.36	105.3	104.92	105.79	104.26	106.81	107.97	106.54	102	109.39	100.49	108.19	102.21	107.53	104.32	108.33	107.64	103.79	104.41	104.5	103.16	102.3	102.74	103.06	108.17	105.1	104.95	105.84	105.12	108.2	104.67	105.62	108.4	107.01	103.48	104.31	106.33	104.37	105.78	108.35	104.35	104.44	104.39	104.15	105.57	105.16	105.88
105.89	103.22	104.99	105.32	103.66	105.8	106.41	108.29	108.19	107.14	105.26	103.08	106.1	103.27	103.97	106.98	102.96	103.24	104.34	105.24	108.56	102.07	105.7	103.79	104.83	109.57	105.33	108.2	100.78	110.16	103.34	106.1	106.56	105.55	106.14	108.28	104.87	107.63	102.17	102.72	105.05	103.6	104.24	106.6	107.83	106.83	102.61	104.59	112.57	103.06
122.13	119.26	111.81	116.62	118.34	117.85	118.21	116.85	123.67	115.43	117.09	117.84	117.2	118.07	121.32	118.71	117.71	119.47	118.08	118.32	113.83	113.92	116.11	119.61	112.48	121.25	115.62	121.89	117.08	119.73	118.31	118.2	117.02	117.69	121.63	118.59	118.09	111.24	119.06	116.36	115.1	122.08	118.3	118.21	123.4	119.96	121.76	120.38	115.2	116.37
110.37	108.35	113.17	111.85	111.99	112.12	107.82	110.85	111.76	111.28	112.51	113.99	106.87	115.26	114.94	109.99	111.75	117.85	111.98	113.55	111.68	107.63	112.54	111.2	106.87	115.27	111.14	109.64	113.41	107.46	107.85	112.89	108.86	110.26	110.86	111.65	114.25	115.34	114.39	112.6	109.29	111.34	117.69	111.56	111.51	115.33	112.44	108.39	111.72	110.11
107.14	107.72	103.71	106.71	102.45	103.82	105.18	105.54	106.4	100.85	102.08	102.32	108.18	108.64	105.05	109.71	104.76	103.51	104.41	103.94	103.37	99.834	107.59	103.35	101.83	106.96	106.48	105.93	103.83	103.79	101.28	103.45	106.47	107.19	108.76	105.5	108.19	102.64	104.43	108.55	106.85	107.08	105.79	107.76	107.27	103.02	101.2	106.22	103.83	105.09
96.044	95.934	103.72	103.74	101.5	98.883	102.97	100.43	102.16	99.015	99.744	100.8	99.99	98.573	99.92	100.53	100.4	98.67	98.612	97.941	94.878	95.582	100.89	101.88	102.5	98.277	101.81	96.296	98.344	99.778	99.387	97.176	101.13	94.871	107.53	99.69	100.96	100.08	95.281	98.465	100.66	94.863	100.27	97.123	102.16	102.74	106.81	98.745	99.719	101.84
111.51	113.33	110.2	115.13	106.59	114.01	110.7	112.17	109.14	114.26	111.46	114.64	109.51	108.68	110.53	110.14	109.84	112.77	113.24	108.62	111.33	108.78	113.92	113.53	112.07	113.15	108.93	112.5	112.74	113.84	112.94	114.15	110.41	110.7	111.79	110.8	109.88	112.37	118.61	108.98	112.51	113.35	109.63	108.65	111.45	115.73	111.57	105.77	112.06	111.59
113.46	109.86	115.28	109.64	111.92	106.21	112	110.23	112.58	107.1	112.71	110.36	107.14	113.52	108.73	109.96	108.97	109.8	114.19	106.53	115.79	108.72	111.13	113.6	110.5	109.19	111.05	109.7	112.13	113.2	111.79	109.63	112.7	114.41	113.48	112.54	108.02	112.76	115.54	112.29	109.99	114.18	110.45	110.37	109.37	114.85	107.34	107.94	111.08	111.74
113.03	110.48	114.42	113.66	112.84	113.11	115.02	109.05	116.8	115.65	110.52	108.5	114.4	112.62	110.59	110.15	116.87	114.36	108.21	111.1	113.62	116.04	114.61	109.73	116.11	111.68	114.43	114.73	111.96	113.22	115.52	115.75	111.64	116.05	114.66	113.3	115.66	112.99	110.68	114.51	109.55	115	112.96	114.19	111.36	114.27	113.3	107.45	116.33	108.61
110.27	110.55	110.19	105.84	114.9	109.85	111.87	110.53	113.3	109.67	110.95	113.84	108.12	110.15	111.88	114.44	115.48	110.66	112.96	111.05	109.77	111.79	112.65	115.32	110.73	111.47	114.5	111.98	111.68	109.92	113.16	108.94	113.19	111.53	113.62	114.53	113.54	113.09	109.4	109.57	111.03	111.36	111.78	113.72	113.85	109.73	111.85	113.86	110.78	114.84
113.97	109.77	108.44	113.11	111.96	110.33	112.11	108.72	115.03	110.13	112.7	115.42	111.87	117.04	110.3	110.14	116.08	113.44	111.79	114.41	113.74	115.74	111.73	114.92	116.35	113.35	115.24	112.19	112.25	112.82	117.75	117.04	111.28	111.96	110.03	113.1	110.84	110.82	110.47	111.82	114.18	114.02	111.79	114.95	109.28	112.91	112.18	109.34	114.23	114.27
102.94	99.714	101.89	98.827	100.97	105.31	102.41	101.37	100.01	100.86	99.767	103.77	105.04	104.46	98.307	100.22	98.904	97.378	103.34	102.07	97.61	99.65	101.39	102.2	99.934	99.106	97.565	98.681	100.87	99.686	99.37	100.45	97.405	100.65	100.44	101.43	101.07	101.93	101.31	102.44	97.007	99.233	98.728	104.62	100.09	96.753	103.52	101.47	102.51	98.795
110.19	109.85	113.85	110.72	111.08	112.39	111.74	113.06	114.11	113.66	108.85	114.09	113.99	111.6	112.9	113.32	112.39	112.48	112.15	109.36	111.6	111.48	114.07	115.21	111.75	109.98	107.38	110.9	109.84	104.93	108.01	114.08	113.63	117.62	113.21	110.84	112.9	115.53	118.95	114.11	111.95	110.31	110.64	111.49	115.35	113.92	111.28	107.4	112.71	105.8
107.06	103.73	99.268	107.11	105.36	108.21	105.11	106.01	105.05	102.16	105.85	104.57	108.65	106.72	108.99	109	104.77	111.77	98.692	107.66	106.33	105.69	107.8	99.576	107.47	107.67	104.48	102.45	103.07	101.92	106	111.97	104.22	107.54	102.78	105.65	107.3	102.77	106.25	105.82	106.04	107.89	99.918	105.41	105.45	102.69	106.52	104.82	101.28	98.783
104.17	105.64	110.33	103.08	107.66	104.14	106.52	106.48	103.04	107.07	102.24	107.85	104.18	102.43	109.86	111.31	110.78	106.35	108.14	108.11	109.21	108.21	104.67	101.96	108.42	103.35	112.04	104.73	108.72	106.56	107.86	106.1	104.2	105.49	105.24	105.64	105.02	103.35	103.2	104.34	106	109.83	107.5	102.76	107.81	106.59	107.4	106.14	105.46	104.58
113.39	113.24	104.76	113.47	108.14	114.26	109.41	109.16	105.79	107.74	109.28	108.73	109.2	111.71	114.47	112.63	112.66	112.47	112.33	111.73	110.57	112.72	110.14	109.08	110.25	107.91	115.64	110.82	108.49	106.85	109.87	113.39	111.4	110.42	109.74	108.23	110.47	113.95	109.06	111.3	107.14	115.4	115.68	109.27	109.25	109.36	111.18	115.9	111.75	110.61
100.82	96.186	97.912	98.74	100.55	100.27	99.786	98.17	101.74	104.35	101.41	106.76	98.785	99.983	100.39	101.38	107.35	99.553	101.53	101.34	100.06	99.576	100.61	102.59	104.94	103.14	103.35	96.626	99.708	97.211	100.73	99.585	102.62	102.4	101.8	97.863	101.62	105.74	102.12	103.67	100.12	98.798	100.45	102.72	103.36	98.262	100.8	101.84	101.27	102.31
107.58	103.21	104.76	100.82	106.91	102.57	101.52	107.9	104.56	105.96	102.57	107.98	105.71	104.46	105.54	106.83	101.63	102.6	106.07	102.06	107.47	100.55	107.23	101.3	99.944	106.63	108.9	105.84	104.29	102.21	99.989	105.09	103.58	102.78	105.42	105.3	107.98	106.55	103.14	99.118	107.05	104.28	106.01	101.32	101.94	99.931	99.815	110.03	107.39	107.62
104.67	105.66	111.63	105.72	108.59	106.29	109.57	108.12	106.22	101.1	103.76	105.7	109.35	106.21	103.79	107.47	102.58	103.76	104.26	109.54	109.54	107.24	107.94	106.17	102.36	108.09	106.33	104.93	106.18	103.28	102.47	103.49	109.92	104.97	105.45	105.62	107.69	107.77	106.42	106.75	99.099	105.26	107.78	102.65	105.29	105.16	107.85	105.44	104.15	108.56
108.18	106.6	107.85	108.79	104.08	106.86	105.67	106.56	101.37	107.74	105.54	107.86	108.22	105.96	103.62	109.26	104.1	105.13	107.44	109.78	104.8	107.86	107.86	108.51	104.5	101.43	104.4	101.04	107.23	111.17	108.62	104.35	100.53	110.65	103.23	107.84	105.34	105.13	103.32	108.45	110.07	105.62	101.91	106.75	107.97	105.58	107.68	103.83	105.32	109.59
102.63	100.64	97.121	102.36	102.51	100.51	102.83	100.03	98.898	103.51	100.78	102.17	99.834	99.082	101.04	96.984	96.412	104.23	99.482	101.14	99.991	104.05	102.18	101.29	94.408	99.839	100.62	98.679	101.14	99.294	95.344	98.521	102.43	102.53	105.46	101.32	103.3	102.19	98.421	100.94	101.99	97.066	98.075	94.893	104.93	103.01	98.546	101.06	101.54	98.041
108.31	113.13	113.51	111	111.83	111.53	113.3	112.12	111.38	113.21	112.4	111.68	111.81	111.72	107.1	112.98	115.08	114.19	109.63	116.25	110.98	113.79	112.77	116.16	114.78	111.61	111.73	116.06	114.33	111.82	110.18	115	115.16	108.65	111.95	111.79	112.02	117.66	108.84	113.91	109.73	113.07	116.19	115.66	111.43	115.72	108.82	116.45	109.18	112.71
109.64	108.33	107.39	106.67	108.69	112.45	108.36	109.64	107.82	107.09	108.08	111.02	112.74	107.71	112.97	108.36	106.09	109.35	115.16	113.04	109.18	113.35	110.98	115.58	110.8	113.49	111.44	109.53	112.59	116.36	111.5	106.28	111.23	107	106.69	115.05	107.28	108.53	109.85	110.1	109.27	115	106.77	109.19	112.32	112.32	110.64	109.17	109.32	112.92
101.19	105.11	98.116	95.21	103.87	99.955	99.642	99.636	100.5	97.901	103.05	99.56	105.6	102.04	98.625	106.51	101.31	99.244	101.45	104.03	101.62	98.347	103.52	102.43	98.736	100.15	103.86	102.86	98.123	102.49	106.64	102.77	102.87	103.5	100.76	102.68	99.563	96.448	104.84	103.9	96.443	101.26	97.338	96.165	99.179	99.812	98.805	102.65	102.63	102.63
120.06	114.92	116.07	115.79	113.97	116.37	120.26	118.1	115.84	116.13	116.86	114.98	116.5	115.4	119.33	123.52	116.28	112.09	117.48	118.36	119.37	118.2	118.53	118.04	118.52	116.25	116.53	108.84	113.46	117.26	112.9	113.68	113.6	113.17	112.71	117.09	112.24	112.45	115.68	115.87	119.65	113.63	117.66	116.66	115.98	119.74	116.89	115.51	116.4	116.02
102.98	102.89	101.63	102.75	107.29	102.47	105.28	102.47	105.75	103.77	105.86	105.02	106.15	103.8	103.01	109.51	106.08	104.76	105.29	106.2	109.65	102.96	104.09	104.82	104.24	104.93	102.07	97.718	103.9	103.41	101.76	103.23	102.9	107.09	106.33	105.14	104.81	105.91	105.52	106.58	105.67	103.83	107.98	106.12	105	105.04	102.53	104.29	102.14	103.11
116.88	113.08	120.49	115.08	119.07	118	119.27	119.91	119.77	120.31	118.4	123.29	117.68	117.17	114.86	116.16	118.83	121.42	120.59	119.6	118.28	117.91	126.37	118.79	117.27	119.44	115.25	116.84	119.72	119.18	116.02	117.07	115.48	119.38	117.87	119.65	114.63	117.21	117.8	119.49	117.54	116.81	116.04	117.91	118.13	118.98	117.31	111.7	116.41	118.86
103.71	104.98	107.31	102.69	107.55	106.52	108.37	107.93	106.37	102.71	106.61	109.04	104.07	104.34	105.81	107.79	108.25	109.04	109.84	102.77	108.06	105.81	106.3	105.41	106.01	105.37	105	106.97	107.12	101.65	103.11	106.83	107.73	106.47	107.69	105.45	102.45	104.56	101.34	105.41	104.16	105.48	104.38	105.72	103.5	103.58	106.53	109.3	105.23	109.39
111.31	104.08	106.76	104.53	110.61	105.38	109.3	101.14	103.21	108.39	109.77	107.41	102.22	103.68	106.63	106.96	104.61	107.15	105.91	106.45	108.53	103.62	106.04	103.79	105.2	102.21	106.67	106.05	103.67	107.15	101.16	104.29	102.53	108.57	105.18	103.46	108.28	102.75	104.67	105.9	107.43	105.11	104.33	105.33	103.46	102.16	106.8	102.37	106.14	105.68
105.84	104.6	105	106.79	102.03	104.34	107.81	101.08	106.23	107.61	104.35	108.73	107.78	104.58	105.44	104.6	104.92	110.25	102.69	105.34	109.61	102.42	106.36	104.78	108.16	109.04	105.85	104.7	106.53	104.37	105.83	106.52	105.31	109.08	109.34	108.03	101.87	105.69	104.71	105.01	106.08	102.67	101.98	102.01	99.184	101.52	103.02	103.89	106.07	107.99
114.81	100.64	109.89	108.82	106.97	110.46	105.11	106.78	109.67	105.37	105.15	109.45	106.13	104.29	108.35	107.77	103.66	108.43	103.52	103.3	102.42	104.22	102.98	107.51	109.63	111.22	105.37	107.88	105.26	105.34	108.36	109.55	104.05	103.35	105.66	109.83	104.96	106.85	105.3	106.42	107.74	107.79	102.31	103.48	106.37	106.08	105.98	107.65	106.54	105.74
113.38	110.87	111.87	112.59	109.88	108.29	110.08	112.81	107.15	111.17	113.66	110.92	107.88	109.47	113.14	114.02	109.13	112.75	110.34	107.75	110.5	110.77	108.09	110.68	113.66	105.22	109.83	114.37	112.5	112.42	108.98	108.66	112.64	114.95	111.1	110.39	113.97	112.1	112.76	109.44	109.19	111.1	111.96	111.9	110.6	108.49	110.35	112.5	109.63	113.31
107.94	106.38	103.01	103.3	107.04	105.82	104.66	105.32	106.22	106.67	106.76	112.47	106.79	104.53	109.02	113.04	106.45	108.73	110.33	110.31	104.92	107.08	106	104.44	108.14	103.06	107.44	108.76	102	103.91	106.66	104.19	104.1	108.12	110.21	108.8	103.78	107.04	105.38	109.13	107	110.84	106.95	112.03	104.39	109.69	107.83	101.95	103.47	105.44
108.63	107.39	108.03	106.37	106.34	100.28	104.37	110.44	106.67	107.43	108.76	106.66	107.1	108.05	106.55	109.62	105.99	108.59	107.47	106.92	103.25	109.92	104.65	105.31	105.71	105.49	108.83	104.21	108.28	108.6	106.46	104.31	102.46	104.21	104.93	107.51	107.33	109.15	105.35	105.5	104.32	105.29	106.21	103.84	109.4	108.21	106.97	101.97	103.42	107.97
107.42	109.17	105.81	107.1	110.67	112.66	110.85	103.21	104.89	101.26	106.92	107.72	109.07	106.74	102.6	108.71	108.91	106.24	110.98	106.12	105.04	107.53	110.9	104.67	109.46	109.68	108.96	108.22	104.28	106.25	105.82	106.62	105	109.57	103.54	110.14	107.16	107.56	103.37	108.69	106.15	106.71	105.95	105.84	104.65	109.63	107.97	105.63	107.12	108.23
109.91	107.82	100.42	105.9	106.47	106.36	107.55	104.3	109.74	108.02	104.58	104.56	105.86	106.96	109.53	109.43	103.7	105.94	109.28	106.88	110.55	109.57	101.01	106.23	103.53	105.34	107.8	109.37	107.28	110.89	105.19	105.52	108.88	110.24	106.57	105.75	111.12	105.9	108.8	106.51	107.05	106.95	110.3	104.9	108.04	110.6	105.18	109.74	108.81	106.69
110.96	111.58	111.07	109.03	107.86	109.8	107.53	113.08	109.64	111.21	110.12	109.16	108.2	104.47	110.81	110.21	108.9	108.04	107.14	111.07	112.68	107.08	107.2	105.95	111.83	104.11	110.94	109.34	109.98	108.05	113.37	105.41	109.19	108.38	104.98	109.4	103.6	112.31	109.67	109.09	108.09	109.5	111.2	106.31	111.86	105.14	111.27	106.8	110.73	106.97
112.42	116.59	116.56	111.86	115.3	114.5	110.2	111.44	113.97	112.74	112.6	110.35	115.08	108.71	111.26	117.66	114.57	111.13	110.61	110.48	110.86	110.65	113.44	111.8	114.88	110.79	114.7	113.62	113.12	113.98	110.15	114.04	114.4	115.27	109.97	110.25	110.74	110.09	116.71	111.25	117.99	110.76	113.37	110.5	114.3	109.28	112.56	106.3	114.15	111.09
100.52	103.24	100.71	100.32	98.623	103.72	97.146	103.19	99.779	97.069	98.728	101.13	98.115	105.23	105.09	102.59	98.944	101.77	99.144	96.032	100.91	101.46	103.64	101.4	100.01	100.5	103.75	104.74	104.92	95.504	96.186	101.51	98.652	98.9	100.67	104.95	100.95	96.709	102.87	101.75	100.5	98.816	100.38	106.8	103.31	101.84	99.18	99.53	103.04	99.122
103.5	100.98	101.41	101.81	100.28	97.838	95.847	102.69	101.65	99.66	98.543	99.696	102.75	100.5	103.48	100.89	97.272	95.044	100.98	99.928	97.645	103.24	94.984	101.37	99.479	99.407	107.29	104.52	94.753	101.51	103.95	96.033	100.87	101.51	102.38	98.587	98.911	102.59	102.77	97.727	98.808	102.91	97.488	102.46	98.788	99.509	97.51	98.3	94.704	101.3
112.05	115.2	110.01	112.03	115.54	112.59	113.09	115.29	114	117.44	114.34	113.38	114.21	114.04	111.95	111.36	110.87	112.37	110.42	111.95	113.93	112.63	113	112.25	116.63	112.49	114.21	111.22	112.81	105.24	115.82	116.28	111.57	112.6	115.87	109.35	111.52	115.33	106.7	113.9	113.99	107.4	110.15	112.7	113.53	112.04	112.85	112.24	114.71	111.3
108.47	110.77	106.4	105.99	105.87	107.65	108.35	106.18	104.11	106.2	107.51	103.38	105.83	106.53	109.51	106.24	107.58	104.46	107.8	104.24	107.11	102.48	105.85	105.35	99.615	102.91	107.94	107.26	108.41	105.02	103.71	108.53	103.81	109.84	104.51	106.57	108.68	106.61	105.52	106.28	107.06	103.94	106.1	109.09	106.44	109.83	104.22	104.62	107.25	106.44
105.19	106.27	107.32	103.64	104.27	106.86	104.11	108.38	108.32	108.18	109.21	110.39	109.38	105.49	108.05	106.35	103.94	105.86	105.19	106.77	108.87	104.36	109.77	106.16	110.01	106.33	103.19	108.03	106.26	106.72	105.22	103.61	107.96	104.76	106.84	104.13	108.91	102.59	113.33	106.66	103.7	106.74	110.29	107.21	106.3	105.84	108.45	103.07	107.7	102.85
105.91	108.11	101.11	103.75	105.91	103.43	104.66	103.64	104.04	105.13	105.13	104.16	105.83	107.32	105.26	104.54	99.286	108.76	105.23	106.19	107.23	105.56	103.17	105.96	105.16	105.85	105.36	103.48	107.12	106.53	105.92	105.05	105.96	101.36	101.69	104.61	106.4	107.09	106.84	101.67	101.65	106.64	106.27	104.4	105.01	106.45	106.05	109.16	104.56	108.05
99.446	97.979	102.1	95.32	104.83	101.37	98.522	98.262	103.38	102.42	100	97.77	100.29	100.43	101.22	98.911	99.302	106.21	99.122	100.91	103.57	100.2	99.193	100.56	97.266	102.68	98.903	97.595	104.34	101.03	104.02	99.018	95.479	98.998	96.998	97.054	98.554	103.4	100.98	99.203	100.65	103.08	99.057	101.43	101.27	101.54	99.102	95.749	102.06	96.183
102.25	97.209	104.02	101.38	94.21	99.759	100.87	97.482	98.012	103.93	101.79	102.76	101.89	100.77	101.95	100.19	102.39	101.9	100.67	103.14	97.859	95.317	95.368	98.565	101.39	102.63	102.7	97.443	100.1	99.638	100.33	100.36	101.87	101.13	96.99	98.582	102.13	98.923	95.947	101.51	99.197	103.35	104.52	100.34	102.65	100.47	99.171	98.336	104.12	100.68
106.9	100.93	102.1	103.02	103.43	107.6	107.97	106.11	106.49	107.32	102.77	105.24	104.93	104.05	108.09	107.74	103.47	102.69	107.27	107.27	110.51	107.72	107.1	106.5	105.2	107.64	107.71	105.96	107.22	108	102.21	98.916	104.36	104.36	106.52	106.75	110.22	101.44	100.61	109.23	100.08	109.7	108.56	107.05	110.42	103.21	107.64	104.96	102.1	104.51
109.77	107.61	112.46	109.98	108.45	112.48	114.04	102.13	107.53	105.64	110.26	108.65	111.24	108.4	109.22	111.69	111.64	108.45	111.16	107.56	112.4	108.82	115.09	108.86	111.48	111.65	110.77	114.24	109.36	115.09	112.26	112.42	108.83	111.47	113.39	107.14	109.93	114.53	107.73	107.25	108.53	109.09	111.27	108.27	112.54	111.14	105.93	111.32	114.16	110.42
97.38	107.17	102.55	98.104	101.02	95.913	101.92	98.071	98.482	102.36	103.12	100.15	102.13	102.01	99.216	101.3	96.986	101.86	102.82	95.954	103.47	100.88	99.402	99.082	101.53	99.821	99.673	100.82	99.578	99.932	101.39	99.808	103.28	103.93	103.05	97.717	99.591	99.456	101.45	96.228	95.533	100.53	101.62	100.16	96.573	100.5	96.064	101.95	99.653	102.22
97.639	99.907	100.72	100.41	101.65	97.053	98.317	99.762	98.328	99.89	104.71	97.889	97.876	100.29	99.573	98.179	99.107	100.11	100.44	96.782	97.699	97.21	99.995	96.581	99.691	101.18	105.65	102.8	98.461	101.9	99.108	98.75	106.09	101.44	96.522	99.219	101.52	98.494	101.36	99.15	102.89	97.066	99.009	97.593	102.57	98.381	97.636	99.866	100.95	102.31
102.32	105.16	103.32	101.25	107.17	103.24	107.2	103.85	103.23	105.97	103.82	100.96	107.64	106.48	107.91	105.64	102.94	103.32	104.63	103.21	103.31	105.96	104.22	103.92	102.9	104.96	103.05	100.35	104.22	102.01	104.79	105.58	101.85	103.17	107.66	108.22	105.06	103.73	103.22	107.91	99.035	106.69	105.55	102.48	104.7	104.71	105.55	107.5	103.92	107.67
106.75	107.82	104.68	102.98	106.04	108.62	107.08	109.95	107.28	100.79	105.25	109.66	111.91	107.48	107.05	109.68	107.1	107.28	107.96	108.06	104.77	110.63	108.55	110.66	105.1	107.83	104.53	109.2	104.68	109.61	104.96	102.52	109.23	106.79	100.89	107.89	103.27	108.31	101.02	105.3	111.3	112.86	112.27	105.12	104.39	105.88	106.61	105.82	106.69	104.28
96.72	100.79	102.55	99.886	103.24	99.385	100.96	99.739	103.79	104.49	101.4	95.823	100.6	102.72	103.8	96.896	101.68	97.645	100.39	99.218	100.48	105.01	98.365	97.807	99.911	99.828	97.089	99.383	100.78	105.04	101.21	101.74	96.927	99.606	99.106	100.78	97.231	98.847	102.99	99.007	98.907	98.263	101.57	98.169	100.01	97.361	103.03	100.82	99.698	98.848
112.3	112.86	113.37	112.39	111.1	111.7	114.61	110.83	111.07	113.46	111.23	116.04	111.66	111.04	111.48	115.65	110.12	112.21	112.63	118.51	111.33	112.69	110.97	113.17	116.09	116.12	110.13	110.89	113.56	107.61	112.91	114.01	113.4	109.26	113.51	112.98	110.87	107.74	115.68	113.64	112.37	112.15	109.56	109.93	109.77	115.78	114.41	111.87	112.24	111.95
96.956	102.64	101.17	98.003	103.88	101.92	101.41	101.44	100.43	103.21	98.75	103.15	101.62	98.375	98.597	99.998	100.09	105.91	101.85	97.96	100.45	100.67	103.12	99.033	99.54	100.78	97.907	99.414	103.61	105.24	103.17	105.39	103.66	101.37	98.168	104.13	97.478	101.06	101.45	101.33	104.88	101.76	98.337	100.24	104.23	102.03	99.681	98.936	98.349	99.867
102.86	101.23	106.71	105.58	106.29	104.45	101.41	99.582	102.36	104.84	106.19	100.99	106.38	102	103.94	107.17	108.13	104.15	106.68	99.113	102.3	104.56	107.41	103.92	103.55	101.8	107.74	102.67	103.38	106.19	99.635	103.05	102.53	105.3	105.24	105.74	107.26	106.04	109.08	101.63	102.08	105.95	103.36	106.32	104.96	107.22	104.9	102.58	104.53	106.86
[truncated: 700 more rows]
[truncated: 150 more columns]
