# Supplementary material for: Genetic dissection of main and epistatic effects of QTL based on augmented triple test cross design
Source: PLoS One. 2017 Dec 14;12(12):e0189054. doi: 10.1371/journal.pone.0189054 (PMC5730204; doi:10.1371/journal.pone.0189054)
Supplement: S8 Supporting Information — (ZIP) [file pone.0189054.s008.zip › z4_1850_0.8_10.csv]

98.86	100.75	98.728	99.409	99.013	102.11	100.81	100.1	100.07	99.054	100.28	98.424	99.292	100.04	98.282	100.81	99.754	99.489	99.865	99.23	101.34	100.03	98.263	98.819	100.13	99.453	101.53	99.92	100.53	99.871	99.552	100.1	99.754	99.736	98.761	99.56	100.21	98.36	98.594	99.124	99.344	101.17	100.03	99.248	99.674	100.51	99.082	101.38	99.385	101.07
109.23	109.96	110.86	110.94	109.22	110.83	111.06	110.55	110.4	111.36	109.23	109.49	109.71	110.72	110.59	110.35	109.02	111.86	109.18	109.77	111.69	112.1	109.42	110.53	110.94	108.92	111.09	109.76	110.05	110.32	110.9	110.5	110.17	109.22	109.71	110.59	111.5	109.83	109.73	110.44	109.24	109.42	111.17	109.69	110.65	110.06	108.51	110.13	110.11	109.65
103.09	104.41	102.81	104.64	105.82	105.62	104.44	104.17	105.5	104.97	103.65	103.99	104.52	102.72	104.37	103.03	104.34	102.49	104.61	105.36	104.22	102.28	103.45	103.91	102.73	104.22	104.15	104.07	101.95	103.73	103.89	104.94	104.22	104.6	102.92	104.99	104.63	102.68	103.62	104.89	105.34	105.7	105.04	102.95	104.08	103.64	104.44	102.57	104.25	103.52
103.93	103.77	105.63	105.85	102.82	104.62	104.55	103.54	104.44	104.25	104.73	103.3	104.85	103.41	102.21	103.8	103.27	103.11	105.01	106.19	103.79	103.46	104.55	102.75	104.46	103.03	103.43	106.62	105.02	103.87	104.68	103.94	104.83	103.75	105.4	103.57	104.56	103.95	104.53	103.88	105.31	104.96	103.54	103.58	103.67	104.95	103.67	104.17	105.27	105.76
111.69	112.32	111.26	111	111.12	112.81	111.4	112.22	111.52	110.66	112.16	110.71	111.48	111.96	110.04	110.91	111.33	111.1	113.07	111.81	111.26	111.4	110.61	111.13	111.16	110.74	111.22	110.01	111.42	110.41	110.13	112.13	113.47	112.63	110.43	112.31	111.54	111.52	112.36	110.91	110.55	111.19	111.38	111.78	112.02	111.37	112.92	111.23	112.36	112.62
111.77	110.56	111.22	110.63	111.29	111	110.25	112.25	112	111.47	110.9	113.01	110.25	111.83	111.14	111.1	111.39	109.99	109.61	110.64	111.79	110.47	110.08	111.03	111.55	112.07	110.95	108.82	111.9	111.15	110.12	111.43	112.45	112.17	109.63	111.42	111.16	110.04	111.5	111.16	110.32	112.13	112.26	110.92	112.34	112.14	111.62	112.61	112.85	110.93
104.52	104.36	105.45	104.57	103.95	105.38	104.98	104.38	104.19	104.41	103.55	104.39	102.98	105.57	103.6	104.92	103.38	103.18	103.73	103.77	104.46	106.24	104.37	104.5	103.1	103.24	105.5	104.96	104.32	103.61	103.6	103.7	104.15	104.13	104.49	102.9	103.65	104.57	104.28	103.93	105.26	105.06	104.13	103.54	105.08	104.63	104.07	103.97	104.53	104.06
109.54	110.9	112.49	112.39	111.58	112.85	110.01	110.78	112.4	112.04	110.63	108.78	110.94	112.86	113.51	112.88	111.6	112.94	111.78	113.31	112.48	112.35	111.34	111.51	112.81	112.35	111.59	112.25	112.2	113.04	114.1	111.84	111.65	113.41	112.03	111.59	112.36	111.83	111.64	112.33	113.55	112.17	112.56	112.6	112.16	111.37	111.15	112.33	110.7	112.7
105.95	106.49	106.18	106.35	106.35	105.4	105.08	107.33	105.14	106.78	104.37	104.65	104.07	104.97	104.64	105.22	105.63	105.43	106.99	105.44	105.71	106.79	105.55	104.77	104.93	107.28	106	105.2	104.89	104.21	105.59	106.32	104.71	104.25	105.68	104.45	105.72	105.94	106.38	105.44	106.49	106.66	105.14	105.6	105.51	106.46	104.91	106.1	104.85	105.4
103.91	106.58	106.57	104.22	106.05	104.29	105.62	105.2	106.11	104.97	105.95	104.97	104.14	106.67	104.64	105.01	105.99	104.66	105.7	106.24	106.65	105.9	105.8	104.62	105.48	105.67	105.9	106.8	105.65	104.76	106.45	106.23	105.2	104.62	104.56	106.65	104.84	106.15	105.56	105.57	104.59	107.07	106.77	104.88	105.97	103.97	105.51	106.5	104.92	106.08
105.7	106.85	105.14	105.98	106.14	105.28	107.26	106.77	105.67	104.08	105.72	105.56	105.79	105.51	105.93	104.53	106.71	105.74	106	105.54	106.81	106.29	104.34	105.55	105.16	106.41	105.53	106.4	105.38	105.2	104.6	104.23	106.29	105.81	106.33	105.63	104.73	104.88	106.02	107.55	106.28	106.78	105.56	107.04	105.44	106.27	105.7	106.64	107.42	107.28
100.29	99.071	101.45	99.107	98.592	99.179	98.906	101.12	98.251	100.97	99.487	101.69	99.105	100.54	100.91	100.45	100.94	99.71	100.31	101.29	100.19	102.27	100.42	100.68	100.66	99.223	100.57	101.7	100.13	100.17	98.891	99.7	99.997	101.51	101.48	98.622	100.87	101.16	99.854	99.808	99.932	100.43	99.524	100.12	100.41	100.48	100.24	99.831	99.917	100.25
105.79	105.77	106.06	105.29	104.77	106.09	105.37	102.97	104.9	105.63	105.33	105.39	105.32	106.21	104.67	106	107.24	102.51	106.25	104.35	105.66	105.32	105.7	105.83	105.23	104.81	106.48	106.42	104.87	105.65	104.73	105.21	104.8	106.34	105.94	105.48	105.98	106.1	104.97	104.74	106.02	104.56	107.77	105.39	105.69	105.67	105.5	104.56	105.13	105.17
106.31	106.15	105.94	106.89	106.13	105.68	107.4	105.46	107.66	105.83	106.91	105.84	106.49	106.4	106.68	105.99	107.27	106.24	106.62	106.72	105.76	107.86	106.1	106.14	106.6	106	106.61	106.08	105.42	107.88	108.11	104.9	106.1	106.03	105.74	105.47	106.42	105.71	107.14	104.72	104.61	104.83	106.06	106.37	106.66	104.93	105.62	105.79	104.84	106.34
105.48	105.78	105.37	105.35	104.83	106.13	105.24	105.21	105.85	104.41	105.25	105.99	106.34	106.13	104.9	104.96	105.13	107.2	104.2	106.42	105.66	102.67	106.19	106	106.07	106.53	106.41	104.48	105.48	104.56	106.67	106.2	104.36	104.68	106.83	104.97	105.83	105.15	106.06	105.73	104.8	106.39	105.16	105.83	106.41	105.87	106.24	105.82	104.6	106.86
111.71	112.37	112.66	111.26	110.77	112.84	112.44	111.68	112.26	111.81	111.7	110.63	111.37	111.16	110.84	111.43	112.3	111.49	111.96	111.32	111.83	111.7	111.97	110.75	111.04	112.39	112	112.3	111.7	111.62	112.02	112.17	111.53	112.23	111.27	110.58	111.99	112.17	111.69	110.78	111.66	112.78	112.43	111.29	111.73	112.39	110.43	113.09	112.87	111.72
106.93	105.49	106.25	106.9	105.89	104.92	106.75	105.16	105.03	106.78	106.08	104.61	105.06	105.87	104.38	106.68	105.55	104.17	106.47	106.71	105.42	105.7	106.12	106.21	105.28	105.33	106.97	105.46	105.38	106.08	105.13	106.05	106.61	106.49	106.44	104.02	105.03	104.91	105.37	105.83	105.09	106.08	104.86	106.83	105.49	106.52	106.01	105.15	105.69	105.55
117.93	118.2	118.08	116.93	118.65	116.8	118.23	117.49	117.57	118.79	118.3	117.86	117.64	116.41	117.79	115.97	118.06	117.69	118.59	116.44	116.37	118.43	117.16	119.09	118.49	115.74	117.49	116.58	116.77	117.43	117.24	117.39	115.57	118.09	116.88	118.34	117.11	117.75	116.91	118.21	117.54	117.92	118.97	118.52	118.45	117.46	119.52	119.1	116.81	116.41
105.42	106.58	105.49	104.23	105.99	107.02	105.55	105.3	105.24	106.41	106.18	105.94	105.21	105.59	105.6	106.12	106.82	106.18	105.91	105.47	106.41	105.83	105.65	106.22	106.16	107.35	105.37	104.48	105.59	107.17	105.15	105.55	106.18	105.7	105.42	104.53	105.73	105.47	105.21	105.59	105.45	106.93	106.47	105.47	104.76	105.48	105.21	105.64	105.32	106.73
108.52	105.91	106.11	107.98	105.98	107.12	107.59	106.43	106.5	106.6	107.12	106.12	106.9	105.72	107.46	106.32	106.55	106.77	108.01	106.36	107.39	107.21	106.84	107.75	106.97	104.94	106.81	107.86	106.81	106.74	107.75	106.32	108.07	106.56	108.47	108.33	108.4	106.67	108.12	106.39	107.21	106.63	107.44	107.82	106.64	106.33	107.75	106.83	106.75	108
104.71	104.05	107.65	104.58	106.23	104.42	104.54	103.15	105.09	105.48	103.94	105.03	105.6	105.41	106.07	104.64	105.62	106.22	106.36	106.11	106.66	106.07	105.02	107.18	106.2	105.44	105.97	105.35	105.05	103.71	106.65	105.82	105.77	104.55	104.7	105.22	106.69	105.63	105.03	104.58	105.32	105.35	106.59	104.26	105.76	106.67	104.87	103.27	106.02	104.47
111.4	113.72	112.35	112.79	110.81	111.08	114.05	111.58	111.36	112.28	112.44	112.05	112.42	109.7	110.64	111.01	111.86	113.17	111.79	110.13	111.88	110.31	110.21	112.36	110.15	111.93	111.42	111.98	112.5	111.92	112.93	112.62	113.62	110.04	113.36	113.1	113.18	111.63	111.29	113.76	110.93	111.86	111.07	111.21	111.11	113.02	113.95	111.37	112.27	113.47
110.52	110.52	111.28	108.11	110.27	110.84	109.28	110	109.61	109.34	110.6	109.62	109.95	109.87	109.02	110.51	110.19	110.39	111.65	110.08	110.36	109.81	110.56	110.17	110.74	110.32	109.05	108.91	111.41	108.94	109.79	108.97	109.26	110.82	108.88	108.96	110.53	109.74	111.01	110.14	110.42	109.43	110.51	110.3	109.78	109.89	110.48	109.62	109.27	110.05
105.94	106.09	105.26	105.83	106.61	105.05	105.11	105.15	102.83	105.16	104.97	104.5	105.77	103.85	106.4	106.92	104.43	106.65	105.43	104.46	106.37	105.45	105.75	105.07	105.07	104.47	105.1	106.35	104.02	105.75	104.25	106.45	104.77	104.62	106.28	104.52	106.6	105.85	106.1	104.87	104.72	105.28	104.03	105.78	104.92	108.11	105.66	104.9	105.08	105.97
105.62	106.9	105.35	104.53	105.21	105.04	105.23	103.46	104.54	105.28	106.97	103.85	105.67	106.01	104.66	106.11	105.57	106.16	104.46	105.02	105.16	106.67	103.93	105.66	106.03	106.06	106.93	105.77	106.55	105.88	106.23	105.48	106.13	106.16	106.87	105.62	104.87	106.99	105.45	105.2	106.32	104.99	105.48	105.58	105.96	106.12	104.31	105.43	106.4	106.42
110.08	109.48	110.27	110.49	109.7	110.79	108.81	109.37	110.01	109.65	108.86	108.74	110.43	110.51	109.95	109.69	111.31	109.44	109.66	111.17	109.79	110.77	110.31	109.02	108.81	109.99	109.15	110.22	110.31	108.26	110.26	107.55	108.53	110.29	109.2	108.36	111.5	109.97	111.16	108.89	108.91	109.48	109.97	109.38	109.51	107.92	110.54	109.62	108.88	111.06
105.71	104.21	104.53	103.16	103.55	105.49	105.58	103.78	104.3	103.66	104.74	104.55	102.92	104.87	103.64	104.21	103.5	104.31	104.3	105.07	104.41	105.65	103.82	105.26	104.35	104.39	103.73	104.39	106.2	104.16	105.9	103.81	104.26	107.35	105.52	103.89	104.65	104.35	104.82	102.95	105.16	104.03	104.88	104.5	104.6	103.94	104.59	105.22	104.1	103.55
100.27	101.04	100.07	100.59	99.388	100.68	99.419	100.57	100.39	100.29	100.71	101.2	100.35	102.76	100.21	101.29	103.03	101.16	101.55	100.41	101.62	100.27	100.67	100.02	100.69	101.66	100.76	100.78	101.47	102.02	100.41	100.68	102	99.982	99.56	101.38	98.901	100.89	101.39	100.89	99.689	99.747	100.99	100.46	100.23	99.834	101.14	101.46	99.137	99.816
111.45	110	109.95	110.93	111.06	110.2	111.26	110.64	110.06	111.07	110.59	109.42	110.91	110.66	112.54	110.87	110.53	111.5	111.83	109.71	113.16	109.91	109.64	110.84	110.75	110.63	110.76	108.98	110.66	111.59	109.9	110.39	110.04	110.95	111.31	110.96	111.58	110.69	110.29	109.94	109.36	109.4	110.53	109.61	109.85	109.49	110.51	109.55	109.36	110.54
111	111.04	111.5	111.95	111.61	109.57	111.08	110.62	110.29	111.06	108.82	111.04	110.36	112.32	111.01	111.62	112.04	112.84	111.65	112.14	111.97	112.68	111.11	110.62	111.46	110.99	110.16	111.79	110.95	110.24	110.71	111.56	111.82	109.99	111.45	110.96	111.22	111.53	111.6	111.3	111.1	110.89	112.1	111.35	110.3	112.49	111.33	111.27	111.34	113.15
105.95	104.8	103.87	104.32	104.37	106.7	104.44	102.23	104.69	104.31	105.81	105.15	104.66	103.35	102.55	103.48	104.19	104.3	103.74	104.31	103.7	102.88	103.58	104.06	105.36	103.92	105.38	105.6	105.01	103.93	103.37	101.89	102.8	104.53	103.03	103.73	103.47	103.2	106	104.53	103.73	103.73	106.1	103.54	103.8	103.78	105.83	105.69	104.34	106.4
108.09	107.62	106.19	106.4	107	105.76	106.57	106.29	106.95	106.11	105.8	106.9	106.28	106.68	106.79	106.77	107.2	106.26	107.25	106.61	106.01	106.49	106.78	107.4	107.04	107.99	107.52	107.95	107.24	106.92	106.92	107.3	106.83	107.35	104.03	104.64	107.39	106.07	107.82	104.85	106.93	106.43	108.17	107.39	107.6	106.97	106.75	106.74	107.02	106.13
105.31	105.57	104.62	106.02	107.25	106.43	104.83	105.72	106.6	105.86	105.01	105.99	104.66	105.92	106.95	104.73	106.4	105.57	106.13	106.75	105.02	104.56	105.62	105.02	105.03	104.52	104.01	105.5	106	106.17	104.05	104.84	105.47	105.67	105.44	105.8	104.77	104.58	103.77	104.04	104.45	104.68	105.02	105.92	103.61	106.32	105.36	104.8	103.83	104.01
112	111.05	110.93	112.85	110.86	111.94	110.96	110.17	111.2	112.29	111.22	110.69	111.98	110.87	110.8	110.87	111.19	112.63	113.14	110.08	112.71	110.21	112.87	111.08	111.17	109.75	110.44	111.11	112.22	111.02	110.77	110.55	111.09	109.23	110.08	112.9	112.26	111.46	111.53	111.42	110.84	111.79	111.77	111.05	111.78	111.96	111.97	109.89	110.67	112.09
99.82	100.8	101.7	100.55	101.28	101.01	99.806	98.966	101.96	99.69	98.646	101.27	100.94	98.741	100.58	99.677	100.12	98.47	100.01	100.14	100.67	100.5	99.772	99.55	100.86	99.224	100.91	100.63	101.3	101.02	102.1	99.539	98.202	101.24	99.616	101.19	99.977	100.12	100.04	100.74	99.26	99.637	101.5	100.51	99.612	99.558	99.319	99.565	99.436	99.823
100.05	100.13	99.432	100.7	100.71	100.11	100.34	100.75	99.476	101	100.16	102.08	100.27	99.394	98.792	100.72	100.92	102.1	98.824	100.27	99.247	99.399	99.497	99.917	101.33	99.19	101.05	101	100.64	99.86	101.52	99.719	100.8	97.94	100.63	98.151	100.54	99.547	100.11	99.783	101.69	101.25	100.83	100.5	99.069	99.217	100.63	101.21	100.15	100.44
105.63	105.78	104.79	104.86	105.38	105.95	104.86	104.72	105.9	103.48	105.14	105.43	105.76	106.16	105.36	105.2	104.89	105.65	104.73	104.32	105.51	104.75	107.4	104.56	105.7	104.89	106.15	106.54	106.11	105.79	106.21	105.1	104.43	104.98	104.9	105.19	106.3	105.92	106.63	106.44	105.55	105.8	105.23	105.64	105.67	104.3	104.76	104.53	104.57	106.71
110.83	110.79	111.34	109.64	111.04	112.6	112.86	110.17	111.52	111.97	112.02	111.53	112.02	111.97	111.41	112.42	111.09	111.73	112.09	111.53	111.3	112.56	112.29	113.23	112.77	112.52	111.63	112.43	112.85	112.55	110.79	111.73	110.96	111.97	112.28	111.16	111.45	111.77	112.12	112.89	111.64	111.72	113.47	111.18	112.9	112.53	111.89	112.46	111.9	113.47
99.381	100.94	99.333	99.127	100.77	100.06	100.04	100.52	102.4	97.999	99.327	100.7	100.74	98.704	99.685	99.669	101.84	98.618	100.38	99.121	99.053	98.274	99.959	99.978	99.928	99.444	100.41	100.11	99.817	99.812	98.304	101.84	99.7	100.78	100.05	100.52	99.752	99.322	101.04	98.453	99.295	100.63	99.981	100.87	99.577	99.341	98.162	99.192	99.142	99.813
110.43	110.1	108.85	111	110.25	109.53	109.9	109.87	110.72	109.71	109.72	111.51	110.97	109.87	111.19	109.24	109.01	110.03	109.57	108.13	110.12	110.94	109.5	111.3	110.33	109.92	109.35	111.43	109.39	109.06	109.96	110.95	109.32	109.31	108.84	110.71	111.18	110.93	109.24	109.14	109.36	109.66	109.49	109.54	110.78	109.79	109.08	109.15	109.83	109.32
105.51	105.52	106.28	105.87	106.09	105.99	104.39	104.71	106.27	105.25	107.01	105.52	106.38	105.59	106.01	105.37	105.53	105.5	107.54	105.89	105.53	106.02	105.09	104.73	104.98	104.68	106.23	106.74	104.86	105.09	105.6	105.85	104.69	106.46	105.42	104.92	106.03	103.61	105.7	103.99	105.88	103.7	104.07	107.03	106.53	105.69	104.6	104.65	105.82	105.19
104.82	103.77	105.59	105.71	105.39	105.78	106.41	103.76	105.44	104.18	104.57	104.97	103.57	104	105.43	105.16	103.89	104.76	104.25	102.72	103.77	106.07	104.66	105.26	104.49	105.21	104.19	105.14	105	104.83	105.07	105.69	104.52	104.64	104.87	107.06	105.66	105.65	105.64	105.05	105.51	103.85	105.91	106.13	105.41	105.7	103.69	105.11	105.5	104.82
108.31	104.52	105.06	104.36	104.96	104.48	107.42	105.49	106.25	105.87	104.36	106.57	105.79	105.12	105.42	107.15	104.71	106.02	105.03	105.97	104.14	105.92	105.64	105.68	106.8	104.33	106.97	106	105.3	104.98	105.37	104.79	104.23	105.49	105.61	105.84	106.54	105.09	105.71	106.76	104.34	104.99	106.54	106.31	104.88	106.33	105.65	107.13	105.63	103.93
111.17	111.48	113.44	112.3	111.2	111.86	111.34	112.24	111.95	112.62	113.53	112.84	111.42	113.02	114.04	112.9	111.56	111.97	111.84	111.51	111.89	112.44	111.09	113.24	112.81	111.4	111.89	111.86	112.17	113.23	112.15	112.35	112.12	111.12	112.33	111.58	112.81	112.8	111.39	112.5	112.78	112.4	111.74	111.3	111.39	111.54	111.6	113.4	112.56	111.44
100.21	99.562	100.22	99.901	99.104	99.695	99.94	100.4	99.294	100.45	99.939	100.24	99.683	100.11	98.171	99.485	99.642	99.993	99.063	100.23	99.824	101.45	99.248	100.36	101.5	100.65	99.374	99.513	100.35	100.71	99.689	100.7	99.167	100.39	99.918	100.22	101.29	99.793	100.2	99.246	100.6	98.646	98.794	100.02	101.71	99.999	100.94	98.319	99.867	99.543
110.82	113.08	111.42	110.67	111.92	110.96	110.42	111.11	110.16	112.3	110.66	108.61	109.95	112.1	111.06	110.77	111.84	108.92	112.03	111.43	109.73	112.37	110.31	112.48	112.08	111.24	111.7	111.26	110.45	111.02	109.95	111	110.95	111.56	111.25	112.95	111.44	111.48	111.5	110.3	110.77	111.99	110.37	111.44	110.11	110.67	110.27	111.99	112.27	111.82
104.05	107.19	107.24	103.47	103.52	105.99	106.04	106.41	105.43	105.01	105.58	105.99	106.29	107.34	105.07	103.99	105.06	104.9	104.24	107.06	106.59	106.45	105.15	106.8	105.71	106.55	104.36	105.88	105.81	105.29	105.12	104.67	105.49	106.56	105.84	105.19	106.04	106.14	104.72	105.65	105.18	107.43	105.06	105.62	105.7	107.59	106.78	106.69	104.58	105.38
111.88	111.16	112.15	112.16	111.75	111.47	112.64	112.37	112.77	111.1	111.28	111.14	112.27	112.08	111.52	110.36	111.74	112.13	111.78	111.45	112.76	112.18	112.21	110.38	111.56	111.4	111.96	110.96	111.54	112.56	111.09	112.32	111.95	112.47	111.52	112.76	112.72	111.51	111.67	111.67	111.66	112.13	111.85	110.48	111.49	112.73	113.41	110.53	112.94	109.91
105.23	103.5	106.78	105.89	104.93	105.34	106.49	107.4	104.73	106.38	106.11	106.39	105.49	106.32	104.28	104.1	105.71	104.38	105.81	107.32	104.44	103.67	106.67	105.66	105.2	106.77	105.78	104.66	104.96	105.78	104.31	104.15	105.48	104.13	105.97	105.53	104.34	106.78	105.65	105.83	105.57	104.43	105.39	103.37	106.3	106.82	105.7	104.87	106.03	105.21
106.61	105.47	105.26	107.47	106.1	106.36	106.87	107.27	106.89	105.26	105.46	104.29	106.91	105.55	105.85	106.38	104.85	106.36	107.1	106.61	106.12	107.02	106.76	106.42	104.22	107.02	104.86	105.6	108.14	106.95	106.55	106.66	105.23	107.41	106.84	106.59	107.37	106.92	106.76	106.7	106.31	106.49	106.5	107.72	105.44	105.61	106.13	105.17	105.65	106.66
113.32	111.53	111.08	112.54	111.27	111.23	110.38	111.91	110.86	111.21	110.95	110.69	111.49	110.37	111.43	110.1	112.23	112.12	110.12	111.25	108.86	110.79	110.67	111.23	110.6	110.94	111.57	112.39	110.77	111.13	113.09	111.25	111.33	111.51	111.62	110.96	111.45	109.88	110.72	110.9	111.87	111.85	112.17	110.46	110.45	110.22	110.65	112.43	111.55	109.91
105.51	104.46	104.86	105.04	104.68	104.79	105.42	105.95	105.72	103.92	105.23	105.02	107.68	106.27	105.73	105.89	104.89	103.4	105.59	105.07	103.92	106.81	105.25	104.52	105.61	105.38	105.92	104.95	105.81	104.26	103.37	107.07	105.12	104.52	105.35	104.59	104.82	104.63	105.65	104.97	104.92	104.76	105.57	104.98	103.88	104.23	105.12	106.28	106.85	105.53
107.06	103.83	105.71	103.89	106.45	106.86	105.17	105.56	105.94	107.02	106.45	106	105.15	104.65	105.1	104.87	105	104.59	105.48	106.23	105.45	104.2	104.93	103.11	106.93	104.18	105.56	105.48	106.4	105.08	105.94	105.25	105.15	105.68	106.43	104.88	105.21	104.91	104.91	104.52	104.98	106.83	103.55	106.32	104.65	105.42	106.32	106.4	105.02	104.46
99.252	100.61	100.11	100.49	100.89	99.115	100.37	100.17	100.06	100.89	102.1	101.3	99.841	99.32	101.83	100.78	100.58	101.26	101.02	100.75	99.67	99.886	99.594	101.63	99.374	102.21	98.983	100.87	101.03	99.429	99.539	101.66	101.45	99.605	98.92	101.34	100.52	102.03	101.67	101.78	100.61	99.831	100.11	100.56	100.93	101.17	101.06	99.61	101.93	100.18
105.16	106.8	107.09	106.44	106.16	105.62	107.8	106.55	104.41	105.53	106.56	105.49	106.77	105.62	105.72	107.41	105.75	104.93	106.27	104.54	105.84	104.68	104.77	105.24	105.35	105.76	105.98	104.38	105.94	105.34	105.71	106.42	105.5	106.4	106.49	106.65	107.43	105.66	104.64	105.22	106.15	106.1	106.25	105.24	106.54	105.93	106.02	106.35	105.41	104.75
107.73	106.19	106.86	105.76	106.38	107.15	106.2	106.66	105.53	106.72	106.91	106.52	106.09	105.99	105.81	107.71	104.46	105.6	105.55	107.44	106	107.83	106.56	106.83	104.25	107.4	106.87	107.26	107.35	105.18	105.44	106.87	106.07	107.08	106.36	105.04	106.96	105.32	106.42	106.06	107.19	107.54	107.09	106.24	106.6	106.79	106.58	108.2	107.73	105.71
117.55	116.18	116.28	116.58	118.43	117.34	116.57	118.39	117.04	118.76	117.68	118.07	117.43	118.18	118.33	118.58	120.15	117.53	119.4	117.73	117.18	117.88	116.51	117.36	115.91	117.34	118.88	116.63	117.36	119.52	118.09	117.43	117.63	117.05	118.09	117.42	117.92	117.99	118.07	117.91	115.45	118.22	117.16	116.72	117.72	119	116.51	118.35	118.21	119.13
98.955	100.14	99.09	100.08	99.027	100.25	100.48	101.78	99.798	99.925	99.185	100	100.55	100.4	98.947	100.54	99.582	99.665	100.53	98.841	99.333	99.584	99.386	100.45	98.465	99.579	100.61	100.76	99.287	99.034	100.45	99.433	99.968	99.609	99.419	100.06	99.129	100.26	100.61	99.076	100.49	99.235	100.8	99.71	99.559	99.67	100.42	98.68	98.821	98.25
111.97	109.79	110.83	111.95	111.15	111.21	111.18	110.3	110.74	111.76	111.15	110.32	112.79	111.08	111.98	110.95	110.51	111.12	111.34	110.88	111.25	111.32	111.24	110.93	112.93	111.15	112.19	109.95	112.66	111.16	111.13	111.69	111.99	110.77	110.71	110.66	111.3	111.21	109.78	111.68	111.94	109.35	111.47	109.93	112.82	111.29	110.44	111.69	111.35	112
98.948	101.35	101.14	99.936	100.58	101.73	99.696	100.08	98.893	101.04	100.4	100.27	100.73	101.7	99.722	101.33	100.45	101.18	100.06	101.35	101.29	102.25	99.556	100.91	100.4	102.72	101	99.918	101.05	99.717	100.57	100.71	101.89	100.61	100.69	98.902	99.233	100.08	100.12	100.12	98.518	100.14	100.94	100.54	100.8	101.36	101.91	99.975	100.15	100.64
112.01	113.38	111.37	112.65	113.95	112.36	113.42	112.05	112.99	113.12	112.7	112.12	112.47	111.47	111.85	113.23	110.53	113.06	111.02	112.7	111.87	114.41	112.75	112.33	113.69	112.98	113.31	113.4	113.3	112.76	111.96	112.25	112.98	112.2	111.89	113.13	112.13	112.72	112.68	111.98	112.93	113.44	111.7	112.18	113.01	113.27	114.29	112.46	113.48	113
106.55	107.83	106.42	104.94	106.32	106.26	106.77	105.85	107.73	108.24	106.46	107.01	106.18	105.35	108.06	107.52	105.67	105.82	106.3	107.11	106.54	107.67	105.79	106.04	106.18	106.27	108.01	107.2	106.71	106.24	105.96	105.18	104.97	105.69	105.73	106.47	107.27	106.4	106.46	106.82	105.59	105.96	106.28	107.09	105.62	106	105.93	108.07	105.37	105.49
104.44	105.22	106.07	106.2	106.21	105.06	104.58	103.89	107.37	105.17	105.44	105.88	105.08	106.53	105.55	107.14	106.31	106.11	106.06	105.97	106.51	106.4	105.44	105.23	105.45	105.68	106.57	105.91	105.86	105.27	107.36	106.32	105.08	105.16	105.63	105.36	105.42	105.26	105.41	104.46	104.8	103.32	104.64	104.65	104.74	105.5	107.02	104.79	107.1	105.51
107.31	106.17	105.1	106.7	105.87	105.98	105.41	107.13	107.54	104.94	106.31	107.33	106.06	104.15	106.69	105.76	108.44	105.63	105.52	107.66	106.16	104.97	105.71	107.45	106.39	106.47	104.85	106.9	106.93	106.33	106.05	107.5	106.24	103.77	107.5	105.04	105.22	106.09	106.37	107.37	105.97	105.02	106.77	104.38	107.64	106.31	105.56	106.93	106.21	106.14
105.12	106.2	104.86	103.62	106.22	106.43	106.55	106.24	106.98	108.84	105.45	104.99	106.25	106.53	106.43	105.56	106.84	104.82	105.87	104.84	106.77	105.51	105.45	106.96	104.23	105.35	107.88	105.98	105.28	106.2	105.18	104.77	105.35	104.83	106.27	105.04	106.64	106.48	106.66	104.4	106.97	105.62	107.14	107.05	106.02	105.59	104.84	107.84	105.11	106.1
103.43	105.81	104.74	104.7	103.21	103.91	106.22	103.58	104.68	104.34	104.18	104.63	104.59	105.54	104.37	103.5	104.82	103.05	103.26	103.75	104.95	104.27	105.64	104.24	104.37	104.2	104.28	105.16	104.76	104.46	103.29	105.1	105.3	103.33	103.46	102.79	104.46	103.35	104.26	105.38	103.64	104.98	104.04	104.29	104.76	105.15	105.4	103.12	104.91	104.78
110.74	112.54	112.39	111.6	111.89	112.5	110.9	113.81	112.4	110.93	111.17	113.48	111.94	112.59	111.39	111.81	112.79	111.08	111.05	112.35	111.02	111.89	112.29	111.64	111.14	111.84	113.6	112.2	112.12	111.43	111.49	113.68	110.91	113.46	110.91	111.08	112.15	111.21	111.54	112.95	111.77	111.7	110.93	113.52	113.13	113.88	111.13	111.73	112.16	112.11
103.55	103.86	104.54	104.77	105.2	105.42	106.47	104.5	103.1	105.17	103.71	104.51	103.03	104.47	104.4	105.44	105.32	105.72	104.76	103.73	104.06	104.64	105.27	104.92	105.12	103.09	104.96	103.12	104.75	104.11	105.08	104.98	103.14	103.6	104.48	106.21	105.35	105.26	104.07	105.93	104.97	104.68	104.01	104.59	105.68	103.98	103.93	104.97	103.01	105.45
112.08	112.34	112.1	112.44	113.06	113.98	111.84	112.73	112.39	113.4	113.21	113.52	115.08	113.15	113.81	112.81	112.69	112.91	111.75	113.28	112.17	113.59	112.51	114.37	111.87	113.32	112.16	113.91	112.5	112.39	113.06	110.48	112.59	111.24	112.75	113.65	112.41	113.17	113.02	113.33	112.3	111.48	114.03	113.46	113.16	113.7	112.81	112.7	112.38	114.01
101.23	100.86	101	99.042	99.245	100.35	99.811	100.4	101.29	101.46	100.69	103	101.13	101.91	101.56	100.76	99.982	100.81	100.83	100.31	100.8	102.17	100.49	100.37	99.601	100.98	99.643	100.42	99.624	99.773	99.76	99.158	100.9	101.36	101.94	101.64	99.759	99.809	100.21	99.752	101.68	100.37	99.685	99.775	101.59	100.19	99.955	101.35	98.47	98.225
109.9	109.77	110.03	109.79	109.2	108.37	109.55	110.13	110.51	108.28	110.44	110.63	110.57	110.52	110.5	111.8	109.77	108.2	109.1	110.63	109.49	109.21	110.4	109.16	109.76	108.71	109.19	110.53	110.49	110.14	109.69	109.81	108.63	111.49	110.78	108.51	109.49	110.07	110.43	109.48	111.84	110.16	109.51	111.12	109.76	109.19	108.45	108.71	109.64	107.11
106.29	105.01	104.85	106.23	103.96	104.56	104.92	104.81	106.53	106.45	105.32	105.27	107.4	104.93	107.04	106.52	105.77	106.4	104.42	107.41	106.28	105.77	106.48	106.74	106.41	106.93	105.98	105.79	106.72	105.88	106.67	105.88	106.18	108.2	105.45	104.74	105.53	106.43	106.96	104.36	104.43	107.05	107.15	106.5	105.35	104.94	106.42	105.69	105.49	105.66
103.61	104.21	106.39	105.08	104.9	104.85	106.21	105.17	105.57	104.98	106.16	104.53	105.76	105.82	105.57	104.97	106.06	103.68	104.86	105.17	106.86	105.98	105.51	105.06	106.85	105.6	105.92	104.58	105.47	106.6	106.06	106.34	107.06	105.34	105.34	105.71	106.06	104.3	105.78	104.58	105.28	106.16	104.98	105.67	105.41	104.58	105.33	104.45	104.07	106.54
104.31	103.16	105.23	105.82	103.84	105.19	103.93	105.38	103.17	104.28	105.19	103.47	104.19	104.18	105.09	103.45	104.18	102.88	104.62	105.52	103.8	104.83	104.83	105.17	104.97	105.65	105.16	104.18	103.86	104.79	105.82	104.62	103.45	106.19	104.72	104.79	105.88	105.49	104.53	102.68	106.79	104.37	102.99	104.84	103.65	105	105.38	103.29	104.62	105.33
106.87	107.4	107.16	106.36	108.2	105.62	107.13	106.23	106.62	107.7	106.14	105.44	106.88	106.34	104.6	107.24	106.83	107.34	106.78	105.81	107.03	107.26	105.85	104.49	104.74	106.97	108.28	105.71	106.03	107.24	106.78	106.3	105.57	105.8	106.5	106.04	107.66	106.1	105.43	105.23	106.97	106.91	106.12	106.29	105.06	107.03	106.45	105.7	105.58	105.55
112.55	109.94	110.65	112.84	111.77	111.33	113.47	109.56	110.84	111.23	111.66	111.27	111.92	110.94	110.71	110.53	111.83	112.44	110.41	112	111.81	110.87	111.92	111.79	111.23	110.25	111.18	111.68	111.39	111.1	112.01	110.94	110.21	112.4	113.66	112.66	112.11	111.39	110.95	110.78	112.65	112.38	111.69	110.45	110.78	112.73	110.33	112.96	110.58	111.22
100.22	98.761	98.791	97.628	101.13	100.66	99.531	98.964	100.75	101.03	100.54	99.586	98.992	98.851	98.367	99.023	99.798	99.194	100.12	99.769	98.836	100.45	99.633	99.8	100.12	101.34	99.621	100.94	98.553	100.94	99.217	98.531	98.191	100.39	99.063	100.76	99.312	100.05	100.3	100.49	98.903	100.42	100.05	99.743	100.11	99.487	99.782	99.034	98.422	100.22
105.77	106.43	106.08	104.88	105.17	105.62	106.31	105.46	106.04	105.83	104.5	106.41	105.31	105.55	103.14	106.48	105.64	105.93	105.73	105.58	103.51	106.8	105.12	105.16	105.59	104.03	105.31	105.03	105.26	106.95	105.39	104.27	105.51	104.74	106.23	105.51	104.56	105.34	105.7	105.11	105.52	103.89	105.59	106.51	105.2	105.88	103.23	106.18	105.86	105.33
100.9	99.418	98.78	99.071	100.2	100.8	101.3	97.371	99.298	100.78	98.498	100.08	99.438	99.075	99.154	99.868	99.291	99.294	98.562	100.37	100.71	100.1	98.36	99.484	98.824	100.44	100.93	100.67	97.643	101.82	99.311	100.73	100.67	99.038	99.213	98.399	99.059	99.076	100.05	100.53	98.232	100.06	98.827	100.2	99.71	100.03	99.72	98.941	100.78	100.79
100.35	101.49	100.91	99.251	99.529	99.942	99.994	99.631	99.045	100.08	100.6	100.8	100.04	99.643	100.16	99.075	102.21	99.259	100.61	97.839	100.1	100.49	100.33	99.165	100.08	101.16	99.642	100.14	101.73	100.42	100.35	99.293	100.12	99.567	100.93	100.66	98.273	100.74	100.35	99.833	99.408	100.15	99.663	97.75	100.76	100.21	99.944	101.04	100.55	99.429
110.12	109	110.52	110.81	108.67	110.45	109.22	109.65	108.88	110.67	110.68	108.86	108.83	109.87	110.34	108.61	109.55	109.73	109.94	110.8	111.29	109.15	108.87	109.81	110.94	110.12	110.04	110.22	109.48	109.04	109.2	109.03	111.03	110.62	108.45	111.8	109.38	111.5	109.64	109.84	109.08	109.49	111.38	110.66	110.7	110.47	111.94	109.58	110.49	109.73
112.92	112.48	112.6	112.77	113.11	111.96	111.74	113.9	112.87	112.3	112.93	113.24	112.91	113.8	114.19	112.02	111.88	111.83	113.28	112.32	112.11	112.67	112.88	112.16	114.47	111.84	113.77	112.16	112.23	112.98	112.12	112.52	111.99	112.71	112.04	112.43	112.6	113.91	112.54	112.65	112.65	113.75	111.57	113.28	113.93	112.88	113.16	112.18	113.07	112.27
110.1	111.35	111.86	111.24	110.48	111.49	111.93	111.95	111.41	111.03	111.88	112.21	112.98	110.47	111.86	111.81	110.94	110.85	114.02	110.54	112.18	111.13	109.64	110.38	109.7	112.65	111.37	110.39	111.68	110.42	111.24	110.54	111.55	112.69	110.86	111.23	110.6	110.32	112.27	111.08	111.25	109.88	112.02	110.67	110.61	110.02	111.12	112.67	110.1	110.06
113.03	110.69	111.54	112.01	111.87	112.32	109.7	111.41	111.11	108.96	111.25	111.38	110.59	110.55	111.33	111.96	112.51	110.44	111.94	111.97	111.12	111.7	110.26	113.96	112.65	111.03	112.98	114.7	113.73	113.04	111.42	112.52	110.91	111.52	113.34	110.49	112.44	111.09	111.71	112.23	111.61	111.05	112.28	112.49	111.55	111.67	110.92	110.99	112.25	111.63
105.23	105.8	105.73	105.57	105.7	106.69	105.59	104.11	107.05	105.44	106.56	107.03	107.5	106.76	105.45	106.07	106.04	105.45	105.74	106.47	106.85	105.97	106.36	105.22	105.56	105.02	105.81	104.76	105.58	105.62	105.65	105.18	106.88	104.54	105.15	105.32	104.19	107.18	106.41	104.74	105.91	106.37	106.18	105.75	107.13	105.77	103.89	104.3	105.29	105.42
104.95	106.17	105.6	105.51	105.84	104.89	104.09	106.6	103.94	105.07	105.68	105.83	105.32	105.4	105.08	105.1	106.22	106.75	105.7	105.2	106.51	103.91	105.49	106.28	106.07	104.97	106.12	104.83	105.29	104.23	105.86	105.09	106.07	105.05	103.98	105.92	104.1	106.87	104.76	104.34	106.17	104.55	105.43	105.95	106.93	104.98	105.89	105.85	104.2	103.98
103.59	104.84	104.88	104.76	102.43	103.88	103.52	105.52	106.19	104.26	104.94	103.02	102.77	104.53	104.78	104.89	102.93	104.22	103.07	104.21	103.26	104.15	103.14	106.01	103.87	105.36	105.53	104.09	103.35	103.61	103.76	104.46	105.06	106.33	103.41	105.97	104.44	105.81	103.98	105.16	104.91	104.68	103.95	104.17	104.26	103.56	103.75	104.61	105.51	104.91
106.3	107.52	105.03	104.91	106.11	106.78	105.41	106.49	103.6	105.84	105.37	104.74	106.83	105.06	106.02	106.34	107.07	106.69	106.25	105.86	105.91	105.13	105.69	104.76	106.35	105.81	105.38	105.85	105.77	106.47	106.97	104.36	107.26	106.19	108.18	104.83	103.89	105.06	106.57	106.75	106.93	105.06	105.37	105.43	106.17	106.62	106.15	106.08	105.55	106.25
116.09	118.66	117.27	117.45	118.67	120.58	118.25	117.76	117.26	119.65	118	116.62	117.21	116.46	117	117.02	118.82	118.48	118.18	117.46	117.63	118.47	118.12	117.31	116.99	118.47	117.28	118.96	116.37	118.26	119.86	117.15	116.75	117.99	118.27	119.05	116.92	118.78	116.45	119.23	117.03	117.76	116.66	116.48	116.01	116.07	116.97	117.27	116.03	117.07
105.68	106.41	106.68	106.5	105.55	106.83	106.37	107.5	106.56	108	107.59	108.34	106.88	106.85	107.01	106.62	106.14	104.79	106.61	105.99	106.94	105.42	105.31	107.04	106.95	106.13	105.34	107.3	106.43	106.7	107.49	106.79	107.15	106.15	105.7	108.3	106.05	107.31	105.64	106.82	106.74	106.74	106.92	105.79	108.06	105.75	105.82	106.64	106.14	107.13
110.82	112.45	112.81	112.93	111.2	111.55	112.17	112.04	109.88	112.48	112.05	112.03	113.33	112.44	110.8	111.88	111.59	110.61	112.34	110.56	110.28	113.09	112.36	113.07	110.33	111.66	112.47	113.08	110.63	111.65	111.13	111.7	111.88	112.83	109.44	110.59	112	111.29	111.46	110.58	111.39	111.97	112.11	112.09	112.62	111.68	110.97	112.71	111.02	112.06
100.55	103.31	102.86	101.87	101.01	101.14	100.31	99.395	100.69	101.11	99.676	100.25	101.44	101.84	100.52	102.26	101.83	101.78	102.48	100.4	100.57	101.66	100.89	102.23	100.2	99.81	100.25	101.88	100.31	101.47	100.65	100.19	99.248	100.5	98.924	101.56	101.53	100.74	102.14	99.729	102.1	100.89	100.57	100.88	101.01	101.58	102.14	101.03	99.403	102.33
106.56	105.23	105.37	107	103.36	105.75	104.1	105.44	105.71	105.74	105.58	104.26	105.54	105.29	106	105.53	107.06	105.86	104.83	105.71	105.84	106.14	104.78	106.51	104.24	105.77	105.95	104.95	105.04	105.96	105.76	104.89	106.37	104.27	105.9	106.6	105.28	105.34	105.99	105.91	104.75	104.92	105.57	106.05	104.54	104.91	105.35	106.43	107.4	106.42
104.95	103.65	105.42	103.29	105.69	102.11	104.54	105.56	103.71	103.87	104.73	105.02	103.44	105.07	103.75	104.39	104.05	105.03	105.41	103.01	104.31	103.74	104.75	104.42	104.72	104.4	104.99	105.7	104.36	106.22	105.15	105.19	104.96	104.78	105.23	105.07	104.21	104.38	103.79	104.59	105.13	105.82	105.58	103.61	105.43	104.47	105.06	105.24	105.21	104.23
110.22	111.82	111.81	111.75	110.09	112.51	110.5	111.89	111.04	110.61	109.7	109.76	110.6	110.47	112.17	112.04	112.78	110.94	110.62	111.82	111.5	110.26	112.14	111.85	110.4	111.88	111.74	112.13	112.57	110.81	110.28	110.23	111.2	111.28	109.81	111.52	110.83	112.11	109.12	111.39	109.94	110.59	111.62	112.39	111.25	112.56	112.56	111.57	113.66	111.29
105.78	104.81	106.31	107.5	105.77	106.07	105.8	107.09	105.69	106.11	107.56	107.57	107.13	108.43	108.28	106.99	106.77	107.42	106.95	106.44	105.57	108.47	106.15	107.44	105.52	105.28	106.82	107.25	108.65	108	107.44	106.17	107.05	105.68	106.88	106.4	106.08	107.15	106.17	106.21	107.44	107.28	106.88	107.7	105.88	107.77	105.89	106.68	108.5	108.53
105.4	106.25	106.04	106.5	105.59	104.37	104.88	106.65	105.87	106.2	104.88	104.38	106.06	105.9	107.36	106.61	106.75	106.81	105.62	104.65	105.79	105.65	106.2	106.64	106.71	103.74	107.01	107.2	106.47	104.97	105	106.09	105.37	104.47	104.08	105.23	106.93	104.91	106.87	105.26	106.2	106.69	105.08	106.25	106.88	106.01	106.52	106.6	103.82	106.64
106.24	104.17	103.69	104.2	105.99	104.19	105.9	106.08	105.82	106.29	104.24	105.99	104.67	105.47	106.45	106.27	104.74	105.79	107.37	103.16	106.38	104.26	105.39	106.22	105.08	104.4	105.51	105.72	105.62	105.54	105.23	104.48	106.31	106.01	104.59	106.13	107.12	104.05	105.59	104.85	105.55	106.53	107.36	104.17	105.12	106.36	105.86	103.81	106.63	106.23
99.481	99.449	98.903	100.77	100.12	99.286	99.996	98.747	100.47	100.33	99.206	100.28	101.18	100.95	99.524	98.622	100.38	100.98	98.685	102.13	99.145	101.06	100.47	100.04	99.898	102.2	98.696	98.769	98.958	99.236	100.01	98.244	99.126	99.632	99.627	99.291	101.25	98.462	99.08	98.796	100.22	100.84	100.11	99.865	99.78	101.28	99.972	100	98.147	100.57
111.77	109.49	111.66	113.11	109.05	111.33	112.25	112.97	111.46	111.87	111.55	110.78	112.82	111.48	112.7	112.38	112.1	109.88	112.72	113.27	111.06	112.06	113.83	113.04	112.68	111.19	113.02	109.98	111.56	111.33	111.29	110.91	111.87	110.23	111.71	111.72	111.55	113.19	112.62	111.26	111.28	112.46	111.59	112.45	112.09	110.77	110.82	111.02	111.69	112.17
105.39	105.35	106.37	106.84	106.03	107.06	106.38	105.63	107.04	107.27	107.42	108	107.78	107.05	107.75	106.22	105.63	106.58	106.27	106.26	105.13	105.48	105.42	106.34	105.8	106.1	106.55	108.55	106.37	105.69	105.79	107.63	106.15	107.74	104.09	105.29	106.16	105.9	106.24	105.03	106.07	106.61	106.19	106.32	106.48	105.38	106.31	104.61	105.87	104.99
104.22	105.35	104.84	103.71	105.13	105.52	105.09	103.63	104.97	104.05	105.35	102.76	103.9	103.96	104.54	102.19	104.27	105.38	106.02	105	105.58	103.92	103.69	105.19	105.09	104.09	105.34	104.07	102.86	105.98	105.38	105.3	103.82	104.69	103.57	102.78	105.38	104.92	104.49	104.44	106.02	106.23	103.82	103.67	104.49	103.74	105.09	104.88	105.14	104.24
113.95	111.52	114.9	113.49	112.25	112.89	112.68	113.04	113.27	112.91	112.93	113.05	111.59	112.23	112.68	113	113.27	112.44	113.23	112.72	113.3	111.49	113.93	112.41	113.41	113.47	113.3	111.28	112.02	111.41	112.61	112.88	112.44	109.67	114.13	113.21	112.61	111.96	112.59	112.01	110.62	112.13	113.04	113.23	112.52	113.36	111.85	113.4	113.31	113.84
100.46	98.551	101.71	98.311	98.808	99.746	98.691	100.51	100.69	99.004	99.296	101	99.643	99.874	100.23	98.869	99.929	100.21	99.657	100.42	100.12	99.869	100.03	98.766	99.649	99.497	100.01	99.144	99.997	100.29	98.842	100.69	99.673	99.267	99.872	99.272	100	98.023	99.256	99.355	98.804	97.47	99.482	99.119	99.23	100.11	99.906	100.14	98.387	99.548
105.7	105.82	105.23	104.9	103.71	103.69	106.82	106.21	104	106.2	105.67	107.38	105.89	105.52	105.3	105.43	106.65	105.02	106.42	104.74	107.51	106.27	103.69	106.31	106.41	105.47	105.17	105.57	104.91	106	104.05	105.88	106.53	106.15	105.83	105.05	104.99	106.11	105.02	106.44	105.93	105.6	104.74	105.6	107.11	104.86	105.35	106.14	106.34	104.8
106.92	107.1	107.69	106.09	105.85	105.79	107.75	105.62	106.83	105.81	105.75	106.31	105.44	106.64	106.71	105.75	105.39	107.1	106.92	105.95	106.29	105.19	106.24	105.01	104.95	106.07	106.2	105.8	107.52	106.69	105.57	105.03	106.16	106.95	106.2	105.63	106.75	107.1	105.88	106.3	105.68	105.26	104.28	105.75	106.88	106.19	105.41	106.96	105.13	104.67
116.38	115.13	115.1	115.56	116.87	116.68	116.97	116.15	117.17	116.67	117.21	116.73	115.04	115.59	116.17	116.39	115.27	116.48	116.31	117.8	115.6	116.98	116.59	116.65	115.79	115.97	116.43	116.29	116.7	118.2	118.07	116.54	117.11	117.39	116.89	115.83	117.24	117.52	117.07	115.99	116.65	117.23	115.92	116.23	115.57	116.01	116.6	117.27	116.48	116.88
107.91	105.96	105.64	105.26	106.63	105.94	107.95	105.77	106.89	106.81	106.39	106.79	107.49	106.41	108.54	107.51	108.07	104.83	106.56	104.2	105.38	105.88	106.45	105.21	105.81	105.59	107.16	106.09	108.84	107.17	105.95	107.13	106.48	107.47	105.89	108.07	105.55	106.41	105.88	105.61	105.56	105.17	104.97	105.1	105.24	107.48	106.03	106.22	105.91	105.72
100.55	99.549	100.51	100.45	100.8	102.32	100.23	100.69	100.94	99.893	100.11	100.85	100.9	101.29	101.48	102.62	100.41	99.656	100.65	99.984	101	99.393	101.44	100.81	100.49	101.13	100.05	99.955	100.01	100.94	101.02	100.77	101.9	101.46	99.938	99.967	100.35	99.092	100.94	100.56	100.5	100.19	101.79	100.25	100.88	100.9	101.47	100.21	99.654	101.88
110.32	111.93	110.52	111.61	111.07	111.08	111.23	109.63	110.08	112.49	110.42	110.04	110.73	111.13	110.86	110.55	109.25	111.92	110.41	110.8	110.9	111.37	111.2	111.23	111.63	109.45	110.96	109.85	110.35	111.01	109.37	110.59	110.29	110.45	110.16	110.42	110.52	111.49	110.94	109.79	110.12	109.93	108.95	112.11	110.62	111.21	110.41	110.49	110.93	109.48
107.07	106.64	106.74	106.75	107.99	107.34	106.46	108.51	107.26	105.59	106.96	105.92	107.12	107.49	107.17	105.34	106.48	107.18	106.39	106.21	106.7	106.84	107.22	106.87	105.87	107.36	106.01	106.7	105.55	108.08	107.79	106.75	106.08	107.45	105.46	106.69	106.33	107.36	106.07	106.92	106.17	107.57	105.9	107.53	106.85	105.93	106.86	107.14	105.28	108
107.86	106.89	107.82	107.82	107.03	104.85	105.5	105.99	105.03	105.93	107.26	108.38	106.91	107.4	105.32	105.16	105.78	106.09	106.65	106.01	106.23	107.43	106.02	106.76	105.78	105.67	105.77	105.78	106.07	106.04	104.13	106.04	104.11	106.38	106.43	105.65	106.29	108.03	106.09	105.86	108.44	106	104.32	104.99	105.17	105.81	106.11	105.51	106.46	106.35
104.96	106.72	106.67	106.36	109.27	105.22	106.18	106.6	106.96	106.79	104.78	106.47	105.09	106.38	105.21	104.45	106.98	105.98	105.52	107.6	105.32	106.47	107.14	106.24	106.27	105.76	106.53	106.22	107.45	105.19	104.93	107.09	106.32	105.44	105.08	106.34	105.65	106.32	106.26	106.06	105.27	105.69	104.72	105.79	104.93	105.42	108.59	106.59	104.11	107.35
111.22	109.95	112.39	110.46	112.91	111.62	111.07	111.6	111.65	111.1	112.54	109.97	110.53	111.61	111.98	112.39	110.16	109.9	112.04	111.76	110.66	112.36	111.15	111.85	111.62	112.17	110.33	112.17	110.84	110.45	110.94	110.66	111.74	111.01	111.92	110.61	110.7	110.87	111.84	110.64	112.74	110.76	110.47	111.71	111.93	109.88	112.57	111.82	109.82	111.72
99.013	101.8	101.63	99.996	99.79	100.18	99.088	100.73	100.57	100.01	102.84	101.63	99.017	101.18	102.55	101.45	100.33	100.68	99.793	100.89	101.54	100.6	99.317	101.12	99.657	101.12	100.13	100.75	101.16	98.053	100.04	101.17	102.11	100.45	100.85	99.949	99.604	100.42	100.74	99.791	98.724	100.91	100.39	102.26	101.02	100.48	101.69	101.36	99.816	101.85
100.7	100.62	101.03	100.78	100.27	101.14	100.65	99.585	100.08	100.27	100.9	100.71	101.5	100.61	100.03	101.14	100.39	103.11	101.16	100.16	101.29	102.66	101.59	101.55	100.57	101.37	100.05	100.17	102.6	102.28	102.89	102.47	100.74	101.62	101.11	100.67	100.53	99.305	101.48	100.52	100.22	100.28	100.62	101.17	102.49	101.53	99.892	99.619	102.62	100.23
106.04	105.35	104.56	104.81	103.55	105.05	105.59	104.35	104.85	102.69	103.65	104.42	104.52	105.01	104.52	104.78	104.51	104.91	106.09	105.71	105.52	103.72	104.52	105.48	104.29	104.33	103.62	104.26	105.11	104.44	102.98	105.24	104.77	103.77	103.37	105.07	103.92	105.52	105.32	104.9	104.62	104.3	104.78	105.81	104.93	104.09	103.64	102.94	104.72	105.24
105.78	107.08	108.2	105.26	107.37	106.14	105.37	105.6	105.88	105.71	106.35	106.25	105.73	106.96	107.06	106.59	107.04	105.84	107.51	107	105.73	106.59	105.62	106.68	105.67	107.5	106.95	107.72	104.79	107.79	105.19	105.19	106.48	105.45	106.23	106.07	106.53	104.83	107.46	105.45	106.22	106.01	107.41	105.89	106.06	107.2	106.36	104.74	106.33	104.96
109.95	111.32	110.97	112.54	111.82	110.85	112.02	110.68	111.36	112.52	112.84	112.17	111.75	110.68	110.64	109.51	112.24	110.49	111.84	111.65	111.25	111.01	111.24	110.74	110.76	111.83	110.46	111.3	110.68	111.66	111.5	111.25	111.54	112.51	111.58	112.5	111.95	110.51	109.71	110.98	111	111.39	110.64	111.51	112.56	112.3	111.26	110.53	111.81	112.16
105.48	106.23	104.76	101.68	105.4	104.57	105.12	102.57	104.86	104.37	104.61	105.45	104.32	102.24	105.33	104.67	105.03	104.87	103.7	105.55	105.83	102.83	102.52	104.82	105.11	104.12	104.69	105.45	103.75	104.53	105.74	104.22	103.82	103.83	105.64	103.95	103.04	104.28	103.94	103.08	104.54	104.69	104.49	106.22	103.97	105.28	105.03	104.82	103.29	105
108.58	110.36	110.84	108.3	110.11	109.97	109.87	108.93	110.5	109.67	111.58	109.87	109.71	110.59	109.67	108.54	109.78	109.75	110.06	108.96	109.2	109.82	109.84	110.48	108.9	108.27	109.26	110.79	108.6	109.37	109.7	110.2	109.08	108.13	108.9	110.77	110.98	109.91	108.75	110.12	110.9	111.2	109.21	110.26	109.16	110.4	110.6	109.59	109.46	109.85
105.91	106.59	105.7	106.28	106.49	106.44	107.05	105.26	105.48	105.62	106.49	106.63	106.44	106.42	106.71	104.76	105.96	106.94	104.92	106.26	105.83	106.56	105.15	105.38	107.14	103.93	106.25	106.72	106.04	105.21	105.81	105.45	106.65	105.36	106.42	106.45	105.83	105.24	106.31	105.35	105.51	106.55	105.69	105.89	107.6	106.33	105.47	105.08	104.25	105.67
109.96	109.61	110.54	109.42	109.1	109.99	110.76	109.61	110.4	108.65	111.04	109.73	110.16	109.53	109.61	109.1	109.84	110.47	110.46	108.97	109.06	109.05	109.7	109	109.79	108.76	108.09	109.85	110.09	109.22	107.95	110.53	110.61	109.58	110.9	110.4	110.59	112.01	110.62	110.3	111.51	110.41	109.15	109.09	110.57	108.93	109.75	110.77	110.97	109.42
110.07	107.59	110.73	109.7	111.34	108.3	110.29	111.91	110.32	109.85	110.59	109.21	109.49	111.19	111.01	109.91	110.42	108.81	109.1	109.1	109.64	108.89	110.63	109.93	110.26	110.65	110.17	109.87	108.89	110.52	109.3	110.63	110.06	110.83	110.57	109.91	109.61	111.35	110.47	111.6	109.4	110.62	110.88	112.7	110.05	109.77	109.89	110.96	109.85	110.35
112.21	110.51	110.42	111.66	111.77	112.19	110.36	111.74	110.4	110.29	111.43	111.97	111.06	110.69	112.15	112.68	111.2	110.93	112.6	111.89	110.61	112.82	112.64	111.25	111.23	113.29	112.07	110.8	111.21	111.22	110.27	111.74	111.07	109.68	110.74	109.93	108.75	111.4	112.33	111.8	111.76	111.11	112.64	110.86	111.2	111.06	112.32	110.44	111.45	112.29
104.44	104.78	104.36	104.53	103.35	102.87	104.49	103.84	104.89	104.48	104.81	103.41	104.48	105.79	104.65	105.37	105.84	104.2	103.42	103.73	105.1	104.3	105.02	104.8	105.21	103.56	105.7	105.21	103.79	104.95	106.13	102.66	104.37	105.03	105.08	105.99	103.88	104.57	104.81	104.14	104.52	105.93	104.92	104.26	103.7	105.83	103.9	104.31	103.33	104.08
110.47	109.53	111.52	111.3	107.94	111.25	111.06	110.67	109.76	109.37	109.02	111.16	111.06	109.86	110.41	110.81	109.8	110.38	111.79	110.45	111.34	108.05	110.9	110.52	110.62	110.25	110.62	110.52	109.9	110.37	110.93	109.97	109.44	111.8	110.06	110.86	110.03	110.71	109.57	109.04	109.5	111.69	110.62	110.45	112.14	112.53	111.25	111.26	109.82	109.28
99.059	100.16	97.752	99.586	99.69	100.47	99.928	100.21	100	98.447	99.231	98.727	100.35	99.919	99.932	101.46	98.504	98.998	98.488	100.41	100.02	100.24	98.394	100.44	99.857	99.713	98.906	101.84	98.775	101.04	98.99	100.9	101.99	100.39	99.203	99.557	99.665	99.486	99.185	100.78	99.952	100.72	101.26	100.1	101.01	101.87	98.136	99.859	99.099	99.434
110.96	111.56	111.77	109.96	109.37	110.66	109.75	109.56	110.9	109.44	109.61	112.05	110.78	110.69	109.5	109.15	110.16	111.68	109.03	109.77	111.05	110.81	111.07	111.54	111.94	111.81	111.68	110.78	110.68	109.79	111.76	109.32	110.47	110.2	111.47	111.07	111.14	108.98	110.76	110.74	110.64	109.91	110.05	110.68	110.87	108.47	110.2	109.35	110.11	111.86
112.09	111.96	110.36	113.53	114	112.99	112.93	111.89	112.04	112.2	112.92	112.65	111.83	112.1	110.52	111.63	112.56	111.95	112.25	111.73	112.96	111.52	109.68	114.17	111.77	112.06	111.58	111.99	112.44	112.72	112.24	112.97	110.65	112	112.08	110.73	113.2	110.68	111.56	111.04	113.19	113.72	112.76	111.27	112.83	111.49	112.89	112.17	110.98	112.06
103.24	103.42	104.39	103.05	104.74	104.52	103.61	104.92	104.89	105.74	104.05	104.62	103.54	103.05	103.51	104.21	104.75	103.92	104.78	104.13	103.16	104.65	106.18	106.22	104.42	103.38	105.25	104.86	103.24	105.46	101.96	102.91	104.36	103.9	104.52	103.1	104.27	103.36	105.16	103.45	103.73	102.47	104.71	104.3	102.79	104.6	103.35	103.93	102.85	105.24
100.64	101.65	100.39	101.26	100.97	99.995	101.26	98.752	100.87	99.654	100	100.39	103.02	101.05	99.481	100.95	100.76	100.24	99.666	100.04	100.32	99.586	100.76	100.69	100.39	101.8	101.33	100.12	100.87	98.232	99.935	99.881	101.14	98.555	101	99.637	99.883	99.503	102.47	99.898	100.95	99.842	100.92	100.19	100.4	101.77	98.824	100.98	99.319	99.742
102.49	103.77	103.57	105	103.49	103.92	103.51	103.23	104.32	104.22	103.86	103.32	103.53	104.96	103.11	105.71	103.74	101.56	103.07	104.95	104.41	103.67	104.23	104.76	103.14	103.86	103.7	102.96	105.21	106.16	104.8	104.3	103.7	104.29	104.03	104.7	104.83	104.06	103.88	104.78	104.38	104.78	104.18	104.65	103.49	102.58	104.86	103.72	104.01	104.3
105.52	104.89	104.18	105.2	106.61	106.13	106.49	105.8	103.58	104.54	105.72	106.36	105.49	105.31	106.16	105.79	105.72	107.77	106.79	105.95	104.19	106.24	104.14	107.27	107.13	106.08	105.4	106.8	105.16	107.06	105.62	104.53	105.42	106.39	105.68	106.02	105.47	104.57	106.04	106.13	105.24	106.92	105.78	105.07	107.07	105.11	105.05	106.3	106.59	105.07
104.25	105.42	104.7	106.08	104.86	105.27	104.48	104.78	103.38	104.45	106.48	104.77	103.14	103.8	103.97	105.02	105.33	104.1	104.54	105.18	103.96	104.42	104.1	106.35	104.53	105.09	103.86	105.63	105.95	104.58	104.85	103.91	102.6	103.72	105.15	105.56	103.96	104.17	105.17	104.01	105.62	104.48	106.05	104.95	104.87	103.91	103.95	103.47	104.78	106.2
99.976	99.995	100.21	99.169	99.021	100.54	100.06	100.92	99.995	99.379	100.2	100.38	99.531	98.389	99.353	100.35	97.919	99.844	98.609	99.867	99.102	99.702	99.658	99.442	100.77	100.13	99.705	99.213	99.585	99.68	100.79	100.75	98.781	99.319	101.88	99.995	99.788	99.367	98.834	99.856	99.686	99.872	99.685	99.304	98.697	100.6	99.848	98.356	98.551	99.268
106.96	105.92	106.96	105.49	107.45	106.09	107.45	105.72	108.28	106.5	106.33	105.72	104.73	106.24	105.04	106.6	105.65	107.55	105.14	107.42	105.17	105.71	105.14	105.81	104.43	106.53	105.05	105.31	108.01	105.14	105.94	106.17	106.29	106.61	105.17	107.42	105.71	106.6	106.23	106.18	105.94	106.57	105.67	107.14	106.55	106.39	104.71	106.89	107.23	104.8
104.98	104.07	104.77	104.69	106.18	107.07	107.23	106.96	106.01	105.59	104.96	105.77	106.33	106.4	105.32	105.11	106.7	105.07	105.49	104.72	105.75	105.31	105.22	105.06	103.87	104.95	106.2	105.42	105.22	104.61	105.82	106.17	105.77	103.69	105.94	105.85	105.63	104.78	106	105.66	107.16	106.63	105.99	104.43	104.1	105.74	104.61	106.83	104.11	104.08
103.99	105.43	105.63	104.71	105.2	106.3	106.93	106.15	106.41	105.18	105.26	104.9	105.3	105.31	105.05	104.74	105.62	106.96	104.99	106.25	107.19	105.28	104.94	105.17	105.34	105.83	105.93	106.64	107.19	105.6	105.2	103.98	105.72	105.45	105.41	104.62	106.45	105.16	106.42	105.32	104.74	105.51	105.38	104.55	106.3	103.58	106.49	106.6	106.63	104.58
117.96	117.22	117.45	117.54	116.53	116.5	117.69	118.18	117.05	119.45	117.76	117.09	118.36	116.84	118.3	119.53	117.86	118.71	115.63	118.51	117.9	117.79	117.97	117.44	116.97	118.36	118.13	117.88	118.71	117.79	117.84	117.98	119.21	117.45	117.33	117.15	117.49	119.42	118.88	117.84	118.48	117.18	117.5	117.42	117.32	116.84	117.08	117.95	118.49	116.53
111.38	113.73	111.23	110.4	112.42	111.26	110.63	112.48	111.19	113.04	110.92	109.51	111.4	111.69	111.35	110.77	113.22	111.02	112.24	113.06	110.82	111.67	114.3	111.75	111.51	110.89	110.68	112.11	111.98	110.57	112.23	110	110.99	111.47	112.32	112.4	111.12	111.25	111.26	109.96	111.34	113.09	110.66	111.1	113.16	110.73	112.4	111.06	111.9	112.48
110.2	108.51	110.25	111.86	110.42	111.59	110.25	111.42	108.56	110.44	111.28	110.83	111.11	108.31	108.81	109.87	109.43	110.12	111.52	110.77	109.09	109.53	109.31	108.9	111.09	110.49	109.69	110	109.53	108.9	110.27	109.78	109.93	110.16	110.34	109.33	110.44	110.71	109.19	110.5	110.45	109.78	110.49	111.53	109.14	109.98	109.63	109.76	110.83	109.63
108.85	109.97	109.98	110.15	109.25	111.48	109.53	108.03	109.16	109.45	111.23	108.75	108.25	110.47	109.23	109.7	109.4	109.42	110.53	109.46	109.9	107.9	111.21	111.23	109.93	109.39	108.25	109.72	109.43	110.46	109.38	109.87	110.33	110.86	108.47	108.88	109.45	108.15	108.65	109.22	109.42	111.53	110.71	108.89	110.31	108.44	110.34	110.06	109.43	109.18
104.19	103.34	103.23	104.26	104.61	106.12	104.39	105.51	104.22	105.01	103.12	103.24	103.6	103.03	102.88	104.39	105.79	104.06	102.82	104.52	105.35	103.09	103.93	103.87	104.27	105.06	102.36	103.92	103.04	104.22	105.43	104.67	103.91	103.66	103.93	103.73	104.45	102.71	104.51	105.35	105.41	104.95	103.72	104.19	104.92	103.74	101.96	104.37	104.73	103.65
101.41	100.07	100.01	100.4	102.11	100.48	100.44	98.729	100.2	101.58	99.816	101.48	100.72	101.48	99.909	100.66	100.38	100.79	100.73	101.31	100.46	99.947	101.46	99.824	100.75	100.05	99.953	100.35	100.99	100.66	100.77	100.63	98.772	101.56	99.866	101.08	99.479	100.65	99.61	101.17	101.4	101.3	100.63	100.24	101.92	101.33	101.58	99.357	99.241	101.67
100.48	100.02	99.864	100.63	100.37	100.14	100.2	99.967	100.81	99.881	99.257	101.32	99.398	102.14	101.15	101.6	101.22	99.534	101.23	99.854	100.07	101.54	101.01	101.52	100.21	101.91	98.534	100.19	100.05	101.85	101.69	100.84	101.1	100.23	100.1	100.4	99.196	101.26	101.39	99.405	101.09	102.03	100.29	100.38	99.979	99.638	100.95	100.41	100.62	100.68
105.32	104.93	106	104.8	104.74	105.24	104.15	105.1	104.03	105.84	107.44	104.21	103.42	106.8	103.69	105.6	104.94	105.03	106.28	105.56	105.83	105.26	107.03	104.88	105.88	105.32	105.52	103.76	104.22	105.85	104.45	105.08	106.25	104.34	104.93	104.71	106.9	103.57	105.64	105.14	105.54	104.54	104.55	105.56	105.64	105.3	104.29	105.45	102.97	105.47
107.96	106.04	107.23	107.03	105.17	104.22	106.48	104.84	107.18	106.53	106.79	105.11	106.87	105.23	106.09	108.27	107.47	106.99	106.31	107	106.11	106.21	106.48	107.32	106.66	106.91	105.52	106.38	107.27	105.94	108.58	107.67	106.02	106.88	105.55	106.31	106.91	106.56	107.42	107.36	105.57	105.03	107.11	106.52	108.08	105.41	105.75	106.52	106.48	107.3
105.68	105.78	107.13	106.15	106.41	105.65	105.48	106.63	106.46	105.87	105.78	106.82	106.32	105.63	106.46	105.44	106.43	105.7	107.74	105.04	106.63	106.34	107.96	106.38	106	106.16	107.15	104.79	106.52	106.5	105.94	107.45	106.31	106.62	105.47	104.24	107.17	106.03	104.87	107.5	106.18	106.18	106.79	105.43	105.91	107.52	105.72	107.91	106.71	106.12
106.2	106.7	106.24	107.17	106.89	106.3	105.69	107.28	107.17	105.67	105.34	106.42	107.52	105.87	106.78	107	106.04	105.32	105.74	108.69	106.77	105.83	106.01	106.37	105.94	107.39	104.72	105.56	107.3	105.28	106.16	106.68	105.59	105.61	106.63	107.75	106.42	106.94	104.95	107.17	104.65	107.01	106.85	104.54	105.97	105.22	105.7	106.93	107.03	105.42
105	105.7	107.32	104.93	105.73	104.79	104.37	104.31	104.9	104.62	105.19	106.24	105.89	105.99	105.08	106.19	104.82	104.7	106.02	106.26	106.49	104.24	105.57	105.56	104.38	105.92	106.32	105.51	104.4	106.91	104.17	105.36	104.34	104.3	105.42	106.35	106.42	107.53	104.91	103.63	104.35	106.04	106.43	105.95	105.51	107.21	104.81	104.28	104.95	104.11
105.52	106.11	104.84	106.39	104.22	105.49	104.96	105.04	104.59	104.75	106.98	105.96	104.75	105.7	105.64	106.26	108.05	103.21	106.05	105.32	106.82	105.57	105.97	106.85	106.04	106.61	105.99	106.16	104.8	106.66	105.94	106.01	106.29	104.02	104.4	105.79	105.27	105.01	104.66	104.78	103.62	105.37	104.44	107.28	105.32	106.25	103.45	105.79	105.66	104.47
103.65	103.95	104.29	106.29	106.02	104.99	105.37	105.29	104.84	103.71	102.69	104.14	105.76	104.67	101.52	103.23	103.1	102.71	104.35	105.06	104.97	103.65	105.57	104.73	104.33	103.11	102.93	103.03	105.47	103.4	103.32	104.95	105.34	104.63	103.23	105.67	104.1	103.85	102.88	102.64	104.27	104.44	105.58	101.88	103.7	104.69	103.82	103.83	104.37	105
105.95	104.87	105.33	104.56	103.95	105.37	105.78	104.24	106.51	104.8	105.79	104.27	106.21	108.15	104.74	104.41	106.21	107.52	104.61	105	105.09	106.29	106.69	105.89	106.83	103.95	105.09	104.44	104.72	106.13	106.03	105.73	106.45	105.65	105.13	105.77	105.97	104.93	105.87	106.2	105.16	106.55	105.19	104.38	106.57	106.01	105.89	105.52	105.72	104.33
106.22	106.42	106.14	107.62	105.38	108.49	105.44	105.22	106.27	107.53	106.25	106.44	106.86	104.14	106.01	106.47	106.79	106.04	105.17	107.51	106	107.01	106.66	105.94	105.24	105.41	106.58	105.99	106.21	105.47	104.59	105.83	106.56	106.86	107.54	105.98	106.47	105.11	105.98	106.53	106.65	105.33	106.28	105.68	106.19	107.11	105.99	106.28	107.19	107.86
104.67	103.76	105.27	105.28	103.88	104.53	104.25	102.67	104.38	103.76	105.69	103.97	103.9	103	104.8	103.92	104.33	104.47	104.34	105.26	104.56	102.3	105.45	104.56	104.97	104.17	105.22	103.69	104.77	104.25	105.18	106.62	103.25	105.15	103.88	104.28	104.74	103.82	104.33	106.15	104.14	104.12	105.16	103.57	103.66	104.55	105.8	104.2	103.28	104.55
103.41	105.27	105.29	105.42	104.84	103.2	103.63	105.28	104.4	104.05	103.23	103.63	103.92	103.3	103.5	104.96	103.55	103.68	105.47	104.87	105.02	105.02	103.4	104.8	104.67	104.66	104.23	103.82	104.15	104.83	104.3	103.6	102.42	103.93	104.85	104.88	104.81	105.65	105.2	103.12	101.7	103.89	101.85	103.58	105.07	105.06	103.53	103.02	103.96	103.52
104.76	104.78	105.97	105.57	106.25	107.24	106.16	103.76	105.35	103.53	106.15	108.82	107.2	105.24	105.88	106.79	106.4	104.48	107.34	107.38	105.28	107	104.43	106.87	106.72	106.05	105.64	105.71	105.97	105.29	106.23	106.31	104.49	106.31	107.82	104.86	104.72	105.2	106.36	104.67	105.01	107.19	104.36	106.51	105.66	105.74	105.47	104.21	104.19	106.14
106.6	104.42	105.84	107.02	106.65	105.47	106.48	105.33	106.19	105.66	104.57	105.22	106.99	105.86	106.17	105.75	106.32	104.98	105.84	106.19	106.95	103.54	105.7	106.41	104.74	106.98	106.84	105.33	105.39	105.64	104.49	106.08	104.41	106.18	104.98	106.93	105.9	105.28	106.13	106.32	106.05	107.83	103.39	104.45	104.15	104.13	106.18	104.47	106.65	105.15
109.77	109.57	110.97	111.31	109.91	111.73	109.56	109.97	109.67	109.52	110.8	110.02	109.51	110.07	110.57	109.93	110.44	109.83	109.3	110.7	110.08	109.97	109.98	108.97	109.11	110.73	111.54	110.36	111.58	110.67	108.51	110.38	109.75	109.03	110.32	109.7	108.76	110.51	109.91	108.13	108.91	108.44	108.91	109.66	109.36	112.18	109.36	110.52	111	109.06
106.59	105.78	105.31	106.33	105.46	105.27	104.62	106.3	105.57	105.11	106.89	106.03	105.57	104.88	106.79	106.41	106.47	106.8	107.91	106.75	106.31	105.41	107.07	106.7	107.59	105.04	107.23	107.5	105.58	106.09	107.44	105.15	106.9	105.92	106.21	105.37	106.07	106.42	106.46	105.59	104.54	106.04	106.52	105.35	106.27	107.5	107.11	107.01	105.46	104.71
106.34	104.86	104.08	104.63	106.94	107.64	105.62	105.17	104.51	105.61	103.9	106.61	103.75	104.05	104.98	103.74	105.33	105.42	105.08	107.89	105.99	106.2	104.83	105.29	105.24	105.89	105.11	103.93	104.5	105.71	105.94	105.16	105.19	104.9	107.02	105.81	106.48	106.51	107.67	105.98	105.6	106.96	105.45	106.95	104.59	104.55	106.42	105.34	105.23	106.35
104.62	105.07	106.15	106.4	106.32	107.18	106.71	106.53	105.98	105.1	105.78	106.19	106.22	105.96	105.16	107.37	105.74	106.32	105.58	106.13	107.01	107.94	106.33	105.19	105.36	106.57	105.19	105.57	105.96	106.44	106.35	105.79	105.58	107.06	105.93	106.26	108.11	105.05	106.71	106.18	105.57	105.69	106.17	107.09	107.09	106.02	105.53	107.05	106.83	106.69
105.04	105.73	105.9	105.87	106.18	105.45	106.07	105.73	105.76	106.32	106.3	105.77	104.49	105.99	104.91	104.14	105.38	105.13	105.03	104.41	107.33	105.98	105.45	107.07	105.23	105.2	106.58	106.25	105.65	104.33	105.88	105.91	105.14	105.13	106.59	105.91	105.17	106.89	105.75	107.63	105.4	105.85	104.29	104.8	106.34	104.86	106.47	105.72	105.7	105.43
106	103.9	103.97	105.07	105.48	103.8	106.11	104.61	105.38	104.11	104.36	105.37	105.51	103.21	107.29	105.25	105.18	104.27	105.3	104.82	105.12	106.25	104.46	102.62	105.79	104.66	105.74	102.43	104.13	104.26	104.14	105.85	103.52	105.65	105.22	106.98	104.98	105.24	105.44	105.38	104.66	104.92	105.72	104.68	104.01	105.63	104.57	105.92	104.41	105.04
105.92	104.99	106.17	105.25	105.29	105.85	105.4	105.39	106.2	107.17	107.47	106.39	106.86	105.72	106.83	106.09	106.68	106.06	104.25	105.65	105.3	105.69	106.4	107.65	105.18	106.71	105.18	106.42	105.8	106.18	105.24	105.33	105.35	104.69	106.02	104.12	105.92	105.25	106.24	106.81	106.57	106.22	107.46	105.76	106.45	104.79	106.72	104.15	106.78	106.2
107.7	108.25	106.49	106.27	106.16	105.22	105.96	105.29	105.98	106.17	108.02	106.87	106.28	106.68	106.38	105.72	106.38	105.11	105.65	107.51	106.72	106.47	105.95	105.25	106.14	105.28	107.05	105.25	105.66	106.98	105.4	105.55	106.33	106.1	104.86	106.43	106.61	107.7	106.49	107.22	107.87	106.27	105.74	105.77	108.02	105.59	106.45	106.5	107.13	107.46
98.772	99.49	100.06	98.94	99.964	99.278	101.64	99.029	98.745	101.13	99.237	98.673	99.784	99.618	98.782	100.77	101.14	99.99	99.781	98.996	99.771	99.983	99.984	99.848	98.856	100.36	100.44	101.03	98.901	99.342	100.24	99.889	99.599	99.428	100.17	100.53	101.09	99.99	100.42	99.206	98.588	98.738	99.148	99.264	100.85	98.597	100.4	99.606	98.935	99.911
106.18	106.3	106.11	106.99	105.97	103.86	107.21	104.75	105.94	106.82	105.36	104.85	107.19	107.61	106.8	107.88	105.86	106.54	106.5	105.35	104.92	104.49	108.09	107.27	105.29	106.35	105.93	106.98	106.04	105.99	105.63	105.08	104.41	106.34	105.99	104.89	107.86	106.54	106.64	105.97	107.62	106.89	104.42	106.26	107.4	106.59	104.56	106.06	106.3	105.56
112.93	110.13	112.01	110.29	110.95	111.92	111.6	110.39	111.35	113.14	112.04	110.79	109.94	110.63	110.34	110.84	111.3	111.05	109.89	112.48	110.53	112.13	110.91	111.79	112	110.23	110.8	113.34	109.97	111.36	111.31	111.38	111.85	111.14	110.38	110.9	113.04	110.89	111.21	110.59	111.96	112.35	110.34	109.82	111.84	111.99	111.02	111.06	110.02	112.84
106.09	108.2	107.54	104.94	107.3	105.36	106.69	106.08	106.7	106.82	104.55	107.88	107.01	106.95	107.11	106.86	108.17	105.16	107.94	106.2	106.34	107.58	106.76	106.26	108.16	107.69	107.99	107.21	105.96	108.05	105.83	106.46	106.2	106.33	106.1	106.26	107.74	107.02	105.89	107.89	105.47	106.8	107.77	106.7	106.53	107.38	108.29	105.77	107.04	107.14
100.6	99.931	100.48	100.61	99.595	99.92	102.18	101.04	101.2	100.75	100.78	100.93	99.852	99.977	101.03	99.876	101.62	100.59	100.67	101.54	100.2	100.6	100.45	100.99	99.936	99.683	100.63	100.68	100.05	100.41	102.03	100.81	101.97	100.92	99.802	100.78	101.08	101.72	100.15	99.407	101.27	100.41	102.5	100.5	100.06	99.424	100.33	101.61	99.565	99.97
100.82	100.55	99.704	100.38	100.52	100.86	98.935	101.16	100.96	100.1	100.85	100.08	101.05	101.23	100.91	100.33	100.68	99.043	99.246	99.903	100.21	98.825	101.46	99.555	99.144	100.73	100.16	100.66	100.79	99.29	98.034	100.31	101.54	101.6	100.37	100.45	102.75	98.476	100.82	99.575	100.46	99.077	100.77	99.278	101.31	100.33	100.45	102.56	100.14	101.62
106.78	106.26	105.31	105.29	106.56	106.04	105.71	105.11	107.1	107.15	105.66	104.34	105.71	106.2	106.82	104.48	105.04	105.92	106.19	105.82	105.87	106.37	104.76	107.48	104.47	106.11	105.87	106.88	106.35	106.39	107.57	105.18	106.62	105.42	106.06	106.93	106.83	106.28	105.9	106.07	106.6	105.95	105.54	107.67	105.83	107.17	105.18	106.29	106.6	105.7
107.36	107.63	105.13	106.23	106.07	106.45	107.86	107	107.95	105.95	106.36	105.65	106.62	105.8	106.4	106.68	105.89	108	106.17	106.4	107.12	106.42	106.61	105.21	104.52	105.96	104.71	106.78	108.18	107.23	104.59	106.41	107.34	105.77	105.75	107.55	105.02	106.48	106.63	105.92	106.89	105.72	105.7	105.98	105.96	106.7	105.5	105.4	107.14	106.64
113.4	112.46	110.78	111.08	110.7	111.61	111.91	110.84	111.6	111.28	112.85	111.5	112.88	113.16	110.72	111.23	111.64	111.67	112.14	110.76	111.4	110.83	110.98	111.33	112.4	113.05	111.14	111.87	111.4	111.32	111.6	112.43	111.02	111.26	112.57	111.03	110.81	111.15	112.86	112.85	111.52	111.06	111.81	110.98	112.82	111.12	110.92	111.08	112.85	113.08
100.95	101.2	99.147	101.8	100.24	100.39	100.6	101.81	100.62	101.58	100.04	101.29	101.59	101.02	100.11	101.33	101.16	101.19	100.49	103.41	99.554	100.91	101.59	101.24	101.08	99.554	99.013	101.15	99.665	100.19	100.93	101.23	100.09	101.23	100.24	100.14	99.643	99.778	100.24	101	100.74	100.95	100.88	99.772	100.67	100.8	101.24	100.26	101.05	100.93
109.19	109.86	109.83	110.17	109.89	109.26	110.52	109.42	110.06	109.01	109.26	109.94	110.84	108.24	110.98	108.61	109.19	108.88	108.49	110.69	108.96	108.72	109.43	109.91	108.63	109.72	109.13	111	110.11	109.19	110.79	110.12	110.23	110.54	109.74	109.76	110.11	109.87	108.42	110.38	108.99	110.11	111.51	108.17	109.84	109.39	110.32	109.98	109.68	109.72
101.34	102.08	99.655	99.418	102.06	100.45	101.89	101.1	100.06	100.52	101.34	101.06	99.961	101.22	101.05	102.58	101.55	99.914	100.74	100.51	99.793	99.643	100.19	100.22	101	101.63	100.47	99.286	100.89	100.9	101.21	100.77	99.961	100.8	101.45	100.54	102.49	100.68	101.6	101.96	100.15	99.721	100.56	101.12	100.69	101.79	102.91	100.24	101.47	101.7
111.21	111.44	110.48	110.07	112.2	112.29	109.7	113.05	111.46	109.9	112.21	111.72	112.26	112.59	113.22	110.88	112.72	113.06	112.26	111.51	111.9	111.3	111.66	110.88	110.57	110.2	111.99	111.58	111.57	111.42	110.74	112.22	110.79	111.28	112.06	111.03	112.3	110.54	111.09	112.01	111.24	111	110.96	112.31	112.13	110.25	112.09	112.75	110.72	111.75
110.81	110.67	112.11	111.91	109.11	109.99	111.35	109.52	109.83	109.59	109.73	111.54	109.24	107.52	111.68	111.04	110.45	107.98	109.3	110.6	109.73	109.94	111.38	111.24	109.95	110.33	109.88	108.87	108.9	110.81	110.03	111.25	110.02	109.55	109.13	111.29	110.54	109.24	109.94	109.68	109.81	110.29	110.48	109.21	111.7	108.99	109.71	107.83	109.01	109.95
115.72	115.49	114.41	114.31	115.95	114.65	114.32	115.64	116.37	115.67	116.25	115.91	116.85	116.23	118.36	116.27	115.14	116.35	116.37	116.34	117.63	115.62	118.45	114.72	114.68	117.23	115.25	116.87	115.1	116.6	115.68	115.33	116.82	116.92	115.38	116.38	115.48	116.33	116.95	115.17	116.29	117.31	117.13	115.98	116.76	116.71	117.32	117.3	115.81	116.64
112.34	110.53	110.98	111.41	111.17	110.75	111.87	111.14	112.3	109.85	113.5	112.13	111.42	111.01	112.7	111.45	111.23	110.34	110.89	109.33	109.31	112.2	110.89	111.49	111.71	110.25	111.55	111.57	110.21	112.04	110.75	112.53	112.2	110.84	111.35	110.16	111.29	111.05	110.91	110.03	110.87	111.49	111.83	110.86	111.33	111.83	110.4	111.5	112.31	111.07
118.51	118.48	118.82	117.1	119.32	118.07	116.5	116.72	119.31	117.98	117.8	117.49	117.23	118.12	117.26	117.96	117.28	117.45	117.75	117.34	116.56	118.69	118.5	118.35	117.49	118.27	118.3	119.39	117.72	116.98	118.17	117.2	117.5	115.96	118.37	117.46	117.62	118.56	117.21	117.82	118.23	117.36	118.38	117.12	117.43	118.03	117.41	118.3	117.22	116.82
104	105.95	103.98	106.35	106.8	106.05	105.04	104.63	105.59	107.5	104.66	105.17	104.26	104.32	105.52	103.98	105.65	104.38	105.56	105.36	105.38	104.01	105.92	106.87	104.37	106.67	104.4	105.33	105.21	104.67	104.71	104.24	106.5	105.88	106.55	105.26	104.52	104.57	103.68	105.5	107.15	104.66	103.94	105.23	105.22	106.31	104.99	107	105.05	104.49
105.69	105.52	104.68	104.14	105.57	106.14	103.43	105.32	104.74	104.89	104.68	105.95	105.15	105.07	105.59	105.59	104.1	105.48	104.92	106.12	102.77	106.15	105.96	103.44	105.42	104.87	104.62	105.24	106.82	106.02	105.27	106.26	106.11	106.83	105.63	106.47	104.49	104.2	104.81	106.4	104.68	105.91	104.14	104.95	105.42	104.61	105.29	104.9	104.79	104.54
104.23	105.36	103.55	105.28	104.61	104.97	105.5	106.51	105.96	104.93	105.83	105.92	106.57	106.15	105.59	105.42	105.16	105.51	105.11	106.15	106.96	106.1	105.35	106.24	105.87	105.86	105.06	106.32	105.94	106.89	104.98	104.92	105.26	104.5	105.67	105.87	104.11	106.16	105.83	105.95	106.17	103.18	104.3	104.56	106.2	105.61	105.52	106.2	106.21	105.81
100.87	101.44	98.708	100.87	101.11	101.31	100.93	99.034	100.52	100.2	100.04	101.42	100.68	100.78	100.51	98.917	99.947	100.17	99.785	100.22	98.668	100.41	99.774	99.221	100.65	100.09	100.65	100.06	101.97	99.528	98.852	100.87	99.432	103.08	99.918	100.76	101.06	102.01	100.45	99.926	101	100.64	99.62	99.722	101.08	101.41	100.27	100.48	100.2	102.18
105.25	106.51	106.45	104.72	103.81	105.91	105.72	104.68	104.98	105.19	105.23	105.58	107.17	105.25	104.62	104.43	106.05	106.51	105.62	104.69	106.03	105.57	105.87	105.46	107.26	104.44	104.54	104.94	105.14	105.91	107.32	105.06	107.52	105.25	106.09	105.97	106.27	105.45	105.53	106.17	104.77	104.92	106.18	105.54	105.06	105.15	103.81	104.53	105.52	103.87
106.03	106.71	106.63	106.15	105.47	107.91	106.2	106	106.65	106.9	106.42	105.02	108.19	106.64	106.88	107.12	108.04	107.03	107.71	106.68	107.71	108	107.12	105.5	107.08	106.49	106.98	107.99	105.2	105.5	108.06	108.18	106.08	107.96	106.77	107.5	105.02	106.16	108.75	106.89	106.41	105.99	105.99	104.95	106.47	107.26	105.97	106.62	105.73	106.02
106.78	104.47	103.9	106.5	105.82	105.47	105.83	104.67	105.43	105.73	105.49	105.7	105.4	104.94	106.33	105.71	105.76	105.36	104.85	105.44	104.35	105.78	104.62	104.86	106.16	107.23	105.57	105.2	104.58	107.33	106.46	105.94	106.65	107.41	105.62	105.73	106.3	106.56	105.53	105.74	104.87	105.87	105.77	106.01	105.15	105.01	105.9	106.11	104.83	105.97
113.43	114.44	111.76	114.5	112.8	112.13	113.62	113.84	112.73	112.27	112.31	111.57	112.67	112.47	113.58	113.69	112.54	112.27	111.93	112.4	114.65	111.43	113.11	113.2	112.87	113.35	113.12	112.44	113.92	113.27	113.61	113.1	112.52	111.67	113.68	113.53	113.99	113.32	112.29	112.46	112.85	112.11	111.25	112.88	112.89	111.92	112.28	113.18	110.75	113.31
103.91	105.47	104.53	103.86	105.01	104.15	102.58	106.36	103.71	103.96	103.65	104.69	103.05	106.58	103.88	104.21	105.12	104.51	104.23	105.63	104.09	105.08	105	104.96	104.25	104.21	102.84	102.43	103.72	103.11	104.43	103.85	104.49	103.5	104.41	105.81	103.66	104.33	103.91	104.1	105.14	103.93	105.01	105.61	106.01	104.44	104.89	104.84	106.41	106.49
111	112.11	113.65	111.46	112.35	112.57	112.33	111.94	112.48	111.97	112.04	112.32	111.19	112.24	110.65	112.25	112.7	112.31	112.85	110.94	112.35	110.98	111.7	110.82	111.25	113.82	112.36	112.03	111.74	112.36	113.09	110.93	112.02	111.4	111.97	112.11	111.82	112.25	111.4	114.13	111.63	111.15	113.08	112.72	111.75	112.18	111.26	115.05	112.36	111.79
107.41	106.36	106.83	107.88	107.49	107.29	107.64	106.52	106.17	107.7	107.34	108.1	109.09	106.05	105.78	106.18	106.33	108.17	108.06	106.97	107.89	107.31	108.91	106.56	107.19	106.61	106.45	109.35	107.72	106.08	107.21	107.35	107.52	108.4	106.91	105.81	109.61	106.41	108.28	107.3	106.45	107.47	106.82	108.54	109.23	109.22	106.06	108.76	106.19	107.48
100.36	100.67	101.62	99.545	101.07	100.93	101.16	100.41	99.958	100.17	100.91	98.132	99.763	101.26	101.27	100.72	99.405	101.12	101.22	100.1	100.07	99.665	100.63	100.03	99.374	100.07	99.606	100.61	99.376	100.75	99.453	101.9	100.17	99.291	99.954	100.21	99.902	100.03	99.714	99.816	98.842	102.38	100.28	100.02	99.27	101.01	101.26	100.68	101.06	101.21
111.48	111.13	111.39	112.69	111.35	111.64	110.83	111.65	110.72	111.29	111.38	110.87	110.7	110.51	111.85	111.88	110.73	110.86	110.6	111.71	112.75	112.47	109.82	112.67	111.9	111.88	111.03	111.43	112.65	112.17	111.76	112.45	110.71	111.69	111.13	112.54	110.99	110.54	111.86	112.48	110.82	112.84	111.68	112.63	111.7	110.12	110.5	111.61	112.46	111.93
111.79	110.96	111.71	110.44	111.34	110.37	110.3	111.2	110.18	112.3	111.49	110.6	110.64	110.63	108.86	111.26	112.51	110.14	110.99	110.31	110.57	110.97	112.94	111.96	110.86	111.8	111.22	109.18	111.44	112.12	111.81	111.49	110.92	112.66	112.49	110.66	111.24	110.38	110.6	111.09	109.98	110.26	111.37	111.55	110.26	111.26	111.02	111.48	110.3	110.41
104.29	103.67	104.24	104.2	103.68	105.04	103.32	103.77	105.8	103.3	103.85	105.29	103.37	104.98	103.49	105	104.82	103.78	105.19	103.24	105.03	104.2	103.75	103.64	104.88	102.66	104.73	105.28	104.91	104.82	104.32	104.47	104.16	105.17	105.14	104.31	103.49	105.07	104.45	104.31	103.49	104.63	103.99	104.66	104.71	104.35	105.48	104.66	105.2	103.92
113.86	112.53	111.45	112.23	112.22	112.3	112.06	111.4	112.88	112.18	112.2	111.53	111.41	110.95	112.47	112.44	113.87	111.91	112.46	111.92	109.72	112.26	112.34	111.14	113.63	112.55	112.18	112.39	112.34	113.11	113.05	112	112.76	112.11	111.78	113.27	112.25	113.09	112.11	111.68	111.5	111.29	113.62	110.04	112.26	110.55	111.64	112.34	111.23	111.56
110.82	111.38	111.17	112.81	110.96	111.91	110.44	112.39	111.06	112.73	112.59	111.87	111.69	113.47	112.4	113.15	112.8	112.2	112.68	110.5	111.21	111.64	111.23	112.28	111.54	113.38	113.02	111.93	111.23	111.29	111.64	112.35	111.76	112.32	112.24	113.34	111.76	111.81	111.44	111.13	110.93	113	111.64	112.04	110.72	111.32	112.44	111.25	113.46	112.2
105.5	105.46	105.8	104.24	106.25	105.71	107.76	104.83	106.04	106.13	107.37	105.64	106.05	106.03	105.89	105.42	105.29	105.43	104.26	106.45	106.02	106.19	105.35	105.32	105.3	104.01	105.28	105.93	105.9	105.52	105.93	107.56	106.53	104.94	104.82	105.4	105.6	104.92	106.62	105.38	105.98	107.35	105.29	104.84	103.29	105.3	105.64	105.58	107.93	105.81
107.22	106.88	106.94	104.99	107.06	108.88	105.46	106.6	108.14	107.53	106.67	106.71	107.66	106.72	106.16	108.12	106.09	107.14	106	107.04	108.06	107.59	106.82	107.38	106.17	107.83	106.8	107.33	106.23	107.46	107.99	106.07	106.86	107.35	106.59	106.65	105.86	104.91	104.99	107.87	106.34	106.93	103.85	106.35	107.34	106.41	106.41	105	108.05	107.14
104	104.54	105.57	104.18	103.62	104.31	103.19	104.27	104.27	103.72	104.51	104.91	104.85	104.91	104.57	103.9	106.2	103.94	104.08	104.04	103.71	102.88	104.94	103.83	105.99	102.41	104.39	105.54	104.54	104.16	103.07	105.88	106.11	105.31	104.48	105.03	105.99	104.34	104.4	104.89	104.88	102.61	104.78	104.07	105.88	103.64	105.43	105.72	103.78	105.02
100.68	99.202	98.312	99.221	99.422	99.098	99.253	99.868	100.64	100.58	100.49	100.52	99.977	100.14	98.565	98.78	99.434	100.59	99.657	99.477	99.79	99.851	99.411	100.76	100.4	99.538	100.47	99.956	99.939	98.412	99.093	100.17	99.093	99.14	99.397	98.715	100.27	98.99	98.999	99.698	100.09	99.802	100.94	99.702	100.51	98.391	100.59	98.048	100.13	100.62
111.59	112.86	112.07	113.38	113.9	112.62	111.68	112.91	111.7	111.31	111.29	111.06	111.47	112.13	112.89	112.11	110.5	112.16	111.69	113.11	112.1	111.43	110.47	111.65	112.72	111.74	112.36	110.61	112.11	110.55	111.98	112.37	110.51	111.07	111.41	110.43	110.85	112.66	111.41	112	110.77	112.77	109.59	111.72	111.36	111.51	112.98	112.86	111.26	111.3
113.34	110.65	110.52	112.77	112.7	112.67	111.07	110.55	112.44	113.41	111.44	112.7	112.07	111.55	111.82	111.94	111.71	112.19	111.97	111.88	113.52	111.75	113.61	111.64	111.43	111.34	112.03	113.12	112.67	112.46	112.12	113.22	112.76	111.15	112.35	111.77	112.47	112.98	113.96	112.86	113.16	111.11	112.55	111.36	112.19	111.88	113.42	113.26	110.63	114.04
111.16	111.52	111.58	111.59	113.12	111.13	112.74	111.58	113.07	112.14	111.58	111.13	111.79	112.02	110.11	111.47	111.41	111.88	112.1	111.01	111.44	112.51	111.83	110.65	113.69	113.61	111.93	112.84	110.48	110.96	113.24	111.41	111.95	112.12	112.88	111.77	111.39	111.5	111.11	111.14	111.93	111.19	110.7	112.26	110.23	109.97	112.12	110.32	110.69	109.51
105.1	105.77	105.8	106.44	106.53	106.98	105.91	106.04	107.2	106.79	107.49	105.39	105.64	107.47	106.96	106.24	107.01	106.54	106.58	106.49	107.02	108	105	107.01	107.01	104.99	105.8	106.81	107.09	106	106.73	105.88	107.85	107.01	106.88	105.56	105.84	106.31	106.3	105.67	106.6	106.99	106.99	106.64	105.94	109.08	106	107.33	106.61	106.43
109.55	108.85	108.81	110.68	109.99	108.62	111.11	109.5	110.55	109.74	109.09	109.79	108.83	110.15	109.69	107.75	108.5	110.26	109.41	110.66	109.51	110.56	109.69	111.64	108.94	110.56	108.56	110.17	109.63	109.31	106.85	109.27	109.42	110.56	111.04	111.85	110.89	109.77	109.31	109.57	109.6	109.05	110.81	109.39	110.3	109.41	110.57	109.13	111.11	108.96
102.22	104.4	104.66	104.13	104.51	102.08	103.31	104.72	104.9	104.48	103.83	102.45	104.78	104.77	102.4	104.41	104.65	104.28	103.39	105.03	103.12	104.09	105.17	104.36	105.16	105.32	105.73	103.51	103.36	104.51	103.68	104.69	103.33	102.27	103.94	103.51	103.64	104.63	104.79	103.43	103.84	103.66	104.2	103.3	103.25	103.78	103.8	103.72	104.13	101.61
99.607	99.823	103.23	102.67	101.6	101.42	103.46	100.19	101.44	102.52	102.2	101.95	99.825	100.77	101.62	99.841	101.39	101.99	100.75	100.47	101.28	100.96	101.3	100.79	99.915	102.39	100.23	101.81	102.02	101.56	100.78	102.14	99.753	100.54	99.453	98.786	100.98	101.13	101.78	100.38	99.782	100.42	100.15	101.13	100.95	101.03	99.168	99.465	100.17	100.91
107.64	106.41	106.98	106.89	106.92	107.1	107.59	106.13	106.31	105.75	107.75	108.29	106.34	108.04	108.03	106.86	107.47	108.61	109.59	106.62	107.01	106.64	106.84	106.28	106.27	105.37	107.52	106.14	106.7	106.04	106.28	106.8	107.05	106.75	108.11	107.47	106.92	106.88	105.64	106.5	107.27	106.52	105.85	106.17	105.81	105.72	105.86	107.46	105.87	108.12
100.38	100.77	101.82	101.34	102.64	101.97	100.02	100.32	101.83	101.28	101.32	98.863	100.47	101.15	99.646	100.82	101.26	98.954	101.99	100.89	101.36	100.37	101.23	100.93	101.05	101.11	100.75	101.38	101.62	100.31	101.49	102.72	102.89	101.37	101.61	100.73	100.77	101.52	101.4	102.51	100.72	100.35	101.17	101.93	100.39	100.61	99.487	100.94	101.92	101.77
104.79	104.64	105.66	105.22	103.37	102.93	106.16	104.96	104.25	104.76	104.62	104.38	104.56	103.3	103.92	106.98	102.45	103.38	103.64	103.52	104.41	105.74	102.94	104.78	105.24	102.98	103.45	103.81	105.7	103.39	103.01	103.03	104.81	104.1	105.07	104.01	105.33	103.33	103.51	103.81	104.58	104.46	103.46	104.86	104.86	105.13	104.97	103.36	104.73	103.47
105.33	106.23	105.79	105.06	105.28	105.04	103.76	102.42	105.15	105.19	105.02	105.82	105.1	103.2	102.91	103.69	104.82	105.29	105.96	104.3	105.26	104.16	104.38	105.46	104.11	105.39	104.07	105.01	105.09	104.37	104.24	105.4	105.93	103.87	103.14	105.38	103.99	104.01	104.15	103.97	105.32	104.16	103.83	105.52	103.12	105.14	105.08	105.49	104.83	104.85
105.02	105.66	106.14	106.94	107.88	106.5	106.27	106.32	105.79	102.89	104.31	105.71	105.47	105.45	105.27	106.06	106.87	105.94	105.97	105.07	108.96	105.1	107.32	105.93	106.21	104.93	106.17	106.18	107.05	105.1	105.7	106.34	105.84	105.13	106.17	107.69	105.14	106.17	105.45	105.91	105.24	106.59	105.47	105.48	107.24	105.35	105.08	106.64	106.79	106.47
105.71	105.16	106.29	105.12	107.55	104.97	106.45	105.41	105.2	106.85	105.48	104.95	104.26	105.4	105.05	107.6	105.14	106.52	105.55	105.63	104.91	105.53	104.86	105.65	105.69	107.88	104.82	106.21	104.84	106.9	104.95	105.21	105.07	105.04	105.18	105.88	104.48	105.45	106.74	105.92	104.54	104.41	106.59	105.86	105.99	104.5	105.57	105.29	106.43	105.92
104.56	104.95	104.78	105.35	103.73	103.95	103.8	104.6	104.42	104.2	105.97	104.55	105.19	104.48	106.71	106.23	105.29	105.17	104.64	103.08	104.06	104.59	103.24	104.94	103.24	104.58	103.36	104.2	106.42	104.55	103.32	102.78	105.97	104.83	106.02	105.22	102.84	105.59	104.78	105.09	106.57	104.93	103.96	104.55	105.12	105.15	105.91	105.47	104.88	103.51
116.97	117.93	117.41	117.26	117.31	116.41	117.46	120.03	116.49	117.02	116.23	117.66	117	117.74	117.1	117.57	117.22	119.08	119.12	117.42	118.41	118.35	118.62	117.84	117.78	116.1	118.12	117.07	119.14	118.3	118.83	117.13	116.39	119.17	118.3	117.36	118.46	119	117.38	116.57	117.6	117.29	117.92	117.62	116.38	118.5	116.14	116.79	117.37	119.15
109.23	109.75	108.86	109.81	109.78	109.32	109.6	109.21	110.57	109.53	109.27	110.06	108.6	109.47	109.9	109.82	109.56	108.22	109.69	110.55	109.35	110.95	110.87	110.27	109.03	109.78	110	109.62	109.12	109.3	108.46	108.23	109.57	107.93	109.53	110.65	111.08	111	110.11	108.78	109.03	109.69	110.16	109.91	108.67	109.17	110.41	111.22	110.93	110.54
111.11	113.76	114.25	112.87	111.85	113.26	113.74	113.59	112.57	113.6	112.76	112.95	111.55	113.39	112.65	111.61	113.79	111.63	112.73	113.54	111.67	112.52	112.2	111.26	113.71	112.72	113.1	112.75	113.14	111.37	112.9	113.92	113.44	111.77	113.3	112.07	112.91	111.94	112.25	112.39	113.29	113.52	114.29	112.52	111.87	112.88	113.23	112.65	112.8	112.94
111.85	112.78	110.89	113.03	112.69	113.49	112.37	112.79	112.46	111.09	112.58	112.2	110.49	113.61	112.07	110.49	112.71	112.12	113.17	111.38	110.94	112.03	113	113.25	111.97	112.39	110.4	111.96	111.86	112.39	111.64	110.76	111.17	110.23	111.24	111.71	113.17	111.61	113.2	111.03	112.48	112.83	113.03	113.08	111.3	111.65	112.97	111.7	110.6	111.68
102.32	99.569	101.78	100.4	100.94	99.96	101.59	100.32	100.69	100.34	100.03	100.74	99.978	100.86	100.34	99.179	99.775	99.782	99.526	100.54	100.32	100.26	100.64	99.614	102.55	100.88	101.37	99.318	100.7	99.292	100.26	100.71	102.06	102.28	102.03	99.137	100.63	100.6	101.13	99.301	100.88	98.809	101.28	100.54	101.83	100.9	102.09	99.798	99.734	101.26
107.45	107.02	105.05	106.41	107.42	106.51	104.34	108.08	105.67	106.22	107.53	107.16	106.94	106.35	106.51	105.7	106.54	107.24	107.54	107.51	106.96	104.51	107.27	103.31	106.1	106.83	107.31	106.24	106.02	107.24	104.84	105.84	106.6	106.67	106.29	106.43	106.32	106.63	107.95	105.63	106.57	104.53	106.77	105.77	106.72	105.16	106.31	108.1	107.29	105.56
110.69	110.83	110.54	111.86	108.74	110.45	111.89	111.79	110.46	111.06	110.46	110.65	110.52	111.37	111.5	110.09	110.92	111.75	112.97	110.3	110.79	111.42	110.32	110.44	110.85	110.72	110.27	111.88	111.12	111.7	113.15	111.22	111.38	111.98	110.16	112.48	111.76	110.81	109.14	112.14	113.03	110.1	111.93	110.62	112.32	110.82	112.09	112.86	111.12	112.58
99.263	99.896	99.314	99.21	98.113	101.38	101.27	101.2	100.34	99.615	99.755	100.39	99.557	99.596	100.24	100.1	99.656	100.06	99.346	100.05	100.11	99.466	99.85	99.071	99.181	100.85	98.983	98.912	99.859	100.6	100.07	99.734	100.95	100.77	97.509	100.59	99.579	100.36	99.893	99.031	99.378	99.177	100.11	100.39	99.086	100.65	100.31	99.401	101.07	98.111
100.68	100.01	99.066	99.623	100.06	99.579	97.514	99.974	99.652	98.858	99.978	99.045	99.718	99.58	98.94	100.52	99.969	98.089	98.788	99.33	99.009	100.76	100.03	100.72	100.06	99.943	100.72	98.464	101	99.956	99.97	99.809	100.26	99.994	100.59	100.66	99.892	98.208	100	100.76	97.836	99.942	100.22	100.85	100.01	98.885	98.722	99.984	99.634	100.79
109.01	108.13	109.56	109.31	110.71	109.31	111.19	109.97	109.39	111.37	109.38	110.35	111.17	110.58	109.8	109.52	108.94	109.25	109.69	108.63	108.59	108.03	110.77	108.92	110.17	109.78	110.3	108.99	109.04	109.89	111.12	108.83	109.18	110.04	110.07	109.34	109.17	109.1	109.36	109.25	109.55	109.58	111.02	109.09	111.21	111.24	111.04	110.65	109.89	109.76
103.24	105.15	104.49	106.03	104.96	104.08	103.57	104.45	104.01	104.29	104.72	103.8	102.85	106.17	104.64	105.65	105.91	105.04	106.35	104.51	103.15	104.11	103.65	106.66	104.5	104.51	105.04	105.97	105.95	103.57	105.44	105.11	103.01	104.43	104.61	104.58	103.98	103.02	105.66	104.28	103.59	104.85	105.1	104.22	106.12	105.55	105.95	105.01	103.91	104.61
111.66	111.67	112.02	112.48	111.62	111.75	110.97	112.01	111.33	110.29	113.18	112.89	112.45	109.95	111.93	111.32	110.59	110.21	109.92	112.5	112.3	111.65	109.86	111.68	110.72	110.49	109.94	112.41	109.55	110.94	112.05	111.57	110.38	112.92	110.8	109.87	110.94	110.91	111.12	110.84	110.93	110.87	109.33	111.4	111.56	110.89	110.2	110.72	111.81	110.73
106.9	104.22	105.77	106.41	106.94	104.95	107.19	105.86	107.16	107.75	106.31	106.45	107.61	104.41	106.14	105.47	105	105.8	104.19	104.09	106.55	105.5	106.44	106.54	107.3	107.53	105.14	105.92	105.6	106	106.78	106.21	106.03	105.74	106.52	105.47	105.24	106.13	105.36	104.98	105.38	105.7	106.81	107.51	106.32	105.13	106.23	105.88	106.35	105.07
112.76	113.76	112.11	112.29	111.74	113.38	111.13	111.75	112.33	113.77	114.05	112.06	111.28	112.88	112.57	111.06	112.6	111.61	111.75	112.5	112.06	111.58	113.43	110.25	110.31	111.97	111.79	111.84	110.74	110.77	112.81	111.97	112.86	112.82	112.83	113.6	112.51	112.07	111.32	110.5	111.26	111.46	111.51	114	111.73	111.23	112.92	113.21	110.96	111.29
100.73	101.9	101.71	103.25	100.17	100.35	99.79	101.6	101.23	99.978	100.5	100.54	101.54	100.99	99.166	101.88	100.97	100.63	99.592	100.76	101.03	101.32	102.54	100.3	100.03	101.99	101.2	99.51	100.32	100.98	101.7	100.16	100.8	102.03	100.43	101.11	99.586	99.432	100.5	99.904	102.41	101.79	100.03	101.51	103.05	102.62	101.59	102.82	101.2	101.34
110.14	111.56	111.69	109.7	112.1	111.39	111.51	111.51	110.17	110.79	111.39	111.94	110.71	109.7	111.74	108.66	111.67	109.99	112.71	110.94	110.83	110.31	110.24	111.17	111.25	109.97	110.24	109.54	110.76	110.87	110.65	110.85	111.33	110.74	110.03	111.87	109.66	108.62	110.39	111.22	109.75	110.48	110.58	112.16	109.66	109.59	109.34	110.84	110.39	112.21
112.24	112.5	111.99	112.33	111.69	112.27	112.1	111.8	111.5	112.5	111.84	111.83	111.74	110.23	112.31	110.9	112.07	112.43	113.09	111.48	113.05	110.89	112.33	112.12	111.6	111.05	112.52	112.14	112.36	112.03	112.47	113.23	112.87	111.69	110.88	112.04	111.92	111.73	111.61	110.74	111.93	111.67	112.28	110.98	111.21	112.03	111.75	111.26	112.27	110.97
118.7	117.1	118.38	116.76	117.77	119.79	117.04	119.51	117.91	116.42	115.97	118.05	117.51	117.39	116.45	117.42	118.92	118.16	118.63	117.93	116.62	117.94	115.66	117.07	120.16	117.37	117.99	118.97	117.79	117.81	116.84	117.53	117.09	117.96	118.31	118.12	117.94	117.63	116.38	117.65	117.42	118.06	117.26	117.5	117.78	115.55	117.59	118.17	117.86	116.69
102.63	104.46	105.19	104.43	104.39	104.05	104.37	106.12	103.28	105.06	103.5	104.73	104.84	105.22	102.25	104.13	103.84	104.61	105.03	104.34	103.75	104.44	104.21	103.2	103.8	105.12	103.77	103.79	103.96	103.88	102.3	104.88	103.43	104.04	104.32	104.21	103.75	102.67	104.04	104.57	104.98	103.84	104.37	104.02	103.65	104.71	105.02	102.08	102.5	103.07
109.4	111.15	110.37	109.23	112.25	111.65	109.33	110.1	109.66	110.95	110.11	110.01	110.68	107.52	110.74	110.56	110.17	110.9	110.89	111.27	109.52	110.02	111.09	110.43	109.52	110.08	109.35	110.03	110.46	110.29	108.56	109.77	110.07	108.43	110.08	110.24	109.28	109.79	109.86	110.16	109.33	110.82	111.42	111.1	109.44	109.81	109.66	109.68	109.72	109.79
100.6	104.05	99.486	100.85	100.93	100.07	100.55	101.17	100.16	98.745	101.37	100.97	101.81	100.57	100.73	100.58	100.59	101.01	101.33	101.18	101.05	100.27	99.393	98.972	99.522	100.4	99.037	101.31	102.06	100.65	98.911	100.48	100.74	100.61	102.03	99.321	99.131	101.24	101.26	100.26	100.13	100.5	99.643	100.41	100.25	98.726	100.44	99.973	100.29	101.21
102.74	104.07	103.85	104.36	105.79	104.19	105.88	104.63	105.6	105.83	103.06	103.01	105.81	103.61	102.83	104.79	104.69	103.27	104.56	104.57	103.72	103.46	103.05	104.15	105.02	104.33	102.39	103.82	102.91	104.04	104.85	104.74	104.36	103.7	102.68	104.88	104.97	102.69	103.44	104.43	103.97	104.48	104.51	103.25	104.73	103.26	103.96	104.79	103.66	104.87
112.06	111.19	111.92	111.18	113.22	111.65	110.98	110.3	111.35	111.88	110.61	110.08	109.82	113.18	111.6	110.73	111.57	111.22	109.13	110.02	109.87	110.76	111.49	109.19	109.78	111.45	112.25	111.68	111.48	112.15	111.31	112.31	111.07	109.74	109.65	111.52	110.47	112.06	109.85	112.48	110.77	109.86	111.78	111.4	109.82	110.38	110.5	111.72	111.74	111.93
111.04	111.08	110.03	111.24	110.48	111.37	111.73	108.22	110.46	111.38	111.95	110.02	110.32	110.2	111.82	111.48	110.8	112.5	109.82	111.38	111.18	111.5	110.07	111.75	112.62	111.34	112.26	110.71	111.86	110.98	112.22	111.08	110.96	110.39	110.26	111.01	109.89	113.37	112.94	111.94	112.09	110.88	110.66	111.34	110.1	111.1	111.34	110.34	112.36	111.18
105.68	106.25	107.41	106.9	106.96	105.34	106.83	106.75	106.59	105.56	106.86	107.9	106.47	107.08	107.02	106.76	106.05	105.71	105.35	106.82	106.49	107.49	106	106.99	106.53	107.02	107.44	107.41	105.48	106.95	106.95	106.76	107.66	107.27	108.93	107.36	106.15	106.72	104.99	105.69	106.35	106.34	105.36	105.47	106.84	106.49	106.02	107.49	105.74	107.99
110.36	113.45	110.5	112.42	111.47	110.32	111.3	109.59	111.56	111.47	110.03	112.68	111.39	110.83	111.76	110.76	112.29	111.52	111.68	112.49	111.29	108.92	111.44	111.2	111.16	112.08	111.1	110.16	112.89	110.68	111.64	111.36	112.33	109.79	111.13	112.07	111.15	111.21	110.75	112.03	111.06	109.67	111.53	109.15	112.98	111.34	111.12	112.71	111.4	111.22
99.199	98.734	100.98	97.898	99.243	98.935	99.347	100.37	99.029	100.37	99.105	98.19	99.818	99.453	99.905	100.06	99.997	100.57	99.98	99.176	99.622	99.86	99.202	98.444	98.941	99.536	98.554	98.795	99.336	98.841	100.5	100.8	100.42	100.56	99.756	99.823	98.055	99.457	100.12	99.259	100.2	99.937	101.16	100.07	99.261	101.27	100.63	100.48	99.578	98.116
99.947	99.875	100.23	99.873	100.9	99.735	100.15	98.778	99.256	99.564	98.561	98.661	99.162	98.993	98.332	101.08	100.57	98.288	99.314	101.57	99.857	98.442	100.05	99.807	100.85	99.207	100.84	99.283	99.091	98.376	98.673	101.24	100.62	100.09	99.828	98.023	99.474	99.558	99.312	98.57	97.912	99.034	99.026	100.67	99.783	98.863	100.6	99.2	100.09	98.275
104.03	102.57	104.91	105.58	104.87	105.89	105.11	105.74	105.1	105.64	105.78	106.36	105.31	105.21	105.19	106.14	105.15	104.88	106.45	105.91	106.2	105.27	106.04	106.29	106.84	107.28	104.4	104.54	105.68	105.35	104.45	105.58	105.12	105.4	104.77	105.4	106.85	105.91	106.22	106.21	105.57	104.43	104.41	105.02	105.16	106.64	105.48	105.87	105.11	107.29
103.85	103.84	104.43	104.64	104.9	103.29	104.35	104.88	103.3	102.67	102.68	104.13	104.65	104.39	104.28	104.7	104.67	104.94	104.15	103.3	105.01	103.82	103.26	104.69	105.32	101.73	103.98	103.32	104.63	103.07	102.99	103.97	104.34	103.55	103.94	105.03	104.31	104.89	103.24	104.81	105.32	103.83	104.2	103.15	104.3	104.44	104.87	102.96	105.27	103.61
102.14	105.49	104.59	103.95	104.7	104.86	102.93	102.3	104.65	103.34	104.29	102.55	104.78	104.38	103.39	102.43	104.88	104.08	102.59	103.35	105.13	103.9	105.81	103.04	103.46	104.21	104.17	105.23	105.44	104.59	105.47	103.33	105.25	105.05	106.83	105.02	105.06	103.69	104.58	104.85	102.79	105.34	104.92	104.27	102.84	103.07	104.5	103.76	103.96	103.47
105.12	106.14	107.86	106.89	106.2	105.47	105.79	105.55	106.84	106.03	106.89	107.29	107.05	107.47	107.74	106.14	106.09	105.58	105.76	106.34	105.57	106.86	106.83	107.72	107.67	107.22	105.31	107.41	108.29	107.69	106.67	106.37	107.26	106.83	106.61	106.96	106.3	107.68	107.37	107.24	107.06	104.95	106.87	105.84	104.48	107.42	105.41	106	106.24	106.36
112.56	112.68	112.04	113.04	112.67	112.11	112.16	113.7	112.77	112.57	112.4	115.07	114.21	112.22	113.14	112.81	112.92	112.66	112.72	113.16	111.57	111.19	114.45	112.66	112.39	112.13	114.89	113.14	113.37	113.59	112.83	112.22	113.75	111.82	113.03	113.21	113.45	112.63	113.07	111.74	112.35	114.06	111.51	111.8	112.41	111.95	112.1	113.66	112.05	112.99
111.41	107.94	108.51	109.55	107.96	111.5	110.77	108.31	110.88	109.45	109.13	109.48	110.2	109.74	111.74	109.05	109.51	110.89	110.2	107.97	110.4	110.39	110.65	110.39	111.32	109.87	109.76	111.83	111.07	111.08	109.41	108.31	110.02	109.2	110.57	110.31	108.88	108.76	110.22	109.93	108.78	111.16	109.18	111.42	109.57	109.61	110.81	109.33	110.16	109.37
110.29	110.63	111.12	111.1	110.13	109.74	112.37	110.33	110.25	111.04	110.4	111.03	110.58	111.8	112.78	111.07	111.45	110.96	110.14	110.42	109.8	112.56	111.29	110.55	110.11	111	110.63	111.15	112.78	111.91	109.65	109.97	111.69	110.69	110.52	109.93	111.2	110.96	110.36	111.69	112.97	110.93	111.45	111.26	109.56	112.93	111.79	110.54	110.88	109.19
98.777	100.51	102.28	100.83	100.43	102.75	99.648	100.81	100.62	102.02	99.775	99.855	100.27	99.952	99.078	99.724	98.978	100.5	101.49	100.97	99.977	100.72	100.72	101.45	100.6	102.11	100.41	101.14	100.46	101.05	100.21	100.51	102.05	100.55	100.14	101.85	99.911	100.49	101.47	99.422	100.37	99.678	98.841	100.66	100.93	100.8	100.29	100.99	101.19	100.69
106.85	106.2	106.49	104.65	105.23	107.26	104.99	106.81	105.45	105.91	105.87	106.81	105.25	106.05	106.69	106.46	106.79	106.7	104.45	105.05	106.16	108.23	104.96	108.22	106.58	104.38	105.12	105.05	105.53	105.4	105.49	106.48	105.02	106.66	104.74	104.97	105.6	107.95	105.04	104.68	106.98	106.44	106.04	105.14	105.57	105.95	104.83	105.39	106.52	106.5
110.35	113.3	110.65	110.09	112.4	111.24	111.76	110.52	110.66	109.53	110.5	111.97	112.59	111.7	110.8	110.29	110.96	111.5	110.82	111.06	110.73	111.54	110.5	111.04	110.18	112.67	110.66	110.32	110.65	112.14	111.02	111.7	111.57	111.75	110.38	110.34	110.85	110.23	111.55	111.95	111.48	110.54	113.27	111.81	111.28	111.17	110.31	111.97	110.07	112.18
103.42	104.14	105.18	103.73	104.08	104.35	104.28	104.16	104.82	103.94	105.04	103.64	104.38	105.75	104.67	104.17	105.31	105.67	103.49	105.67	104.86	105.18	104.76	103.66	103.51	107.58	104.82	105.31	104.2	103.56	104.76	103.75	102.37	105.58	104.74	104.05	104.38	105.78	105.06	104.39	104.66	105.28	103.46	105.91	105.98	107.03	103.77	105.95	105.46	103.83
108.52	106.59	109.23	107.77	106.55	107.11	106.49	106.91	105.86	106.79	105.2	106.43	106.78	106.7	108.85	107.61	107.71	105.85	108.28	107.34	108.04	106.23	105.93	107.39	105.9	106.92	106.06	105.74	107.91	107.63	106.88	106.66	107.37	107.64	107	106.14	107.31	107.74	107.88	105.79	107.45	106.67	107.65	107.3	106.14	106.67	106.19	106.17	105.33	105.37
98.76	101.22	99.791	99.906	99.156	99.89	100.56	100.79	100.33	99.775	100.12	98.713	99.185	98.515	102.2	101.24	97.699	99.674	100.35	99.898	99.473	100.88	101.71	100.57	101.34	101.35	98.439	99.035	99.993	98.597	102.11	98.452	100.41	100.23	100.15	100.49	100.12	100.32	99.725	100.86	99.354	99.217	99.381	98.954	99.381	98.346	99.597	99.23	99.963	100.82
106.5	104.56	104.29	106.82	107.56	105.57	105.4	105.23	105.76	105.5	106.82	106.47	105.84	105.08	105.16	105.99	106.4	105.73	105.4	107.68	105.09	105.97	106.34	104.64	107.19	107.04	105.37	103.68	105.73	106.04	107.12	105.29	105.1	106.24	107.02	106.34	105.54	106.43	105.89	104.44	106.27	107.61	105.2	107.73	105.75	105.38	106.51	106.79	105.53	106.39
105.33	104.36	105.82	103.69	104.04	105.82	106.43	105.46	105.81	106.61	105.39	106.6	105.72	105.36	105.56	106.95	105.53	106.19	105.08	105.58	105.09	105.77	105.23	105.06	105.19	105.22	106.8	106.59	106.52	106.31	105.69	104.4	106.92	105.47	104.74	106.14	105.48	104.74	105.13	105.4	106.6	105.11	104.33	104.37	105.5	105.77	105.5	104.78	106.27	105.57
105.73	107.4	105.8	105.37	107.32	106.69	107.8	107.62	106.71	106.68	106.56	107.18	106.87	105.58	106.97	105.6	107.22	105.88	106.35	106.74	106.78	106.73	107.15	105.97	105.85	106.06	106.96	105.28	107.24	105.33	106.8	105.18	106.68	105.55	105.63	106.05	106.3	107.46	107.27	106.96	106.44	106.63	104.48	105.61	105.62	108.35	105.26	106.52	106.49	104.15
105.06	106.16	105.35	106.19	106.8	106.19	105.64	105.1	105.59	105.79	104.61	105.89	107.18	107.26	106.02	103.37	105.51	104.57	106.12	107.32	106.13	106.04	106.61	107.92	106.4	107.18	107.22	104.14	105.93	106.88	106.2	107.17	105.35	106.03	106.95	106.27	107.01	105.83	107.58	105.46	106.59	106.23	106.37	104.61	107.73	104.82	104.96	105.97	105.64	107.04
112.47	111.91	111.19	110.94	111.33	110.92	110.69	111.9	111.28	109.78	111.45	111.41	111.63	111.73	110.75	111.43	110.65	110.76	112.28	109.94	111.12	111.31	110.05	111	112.99	111.71	111.87	110.82	111.14	112.89	109.64	111.12	109.73	113.1	113.47	110.49	110.46	112.37	110.4	113.12	110.65	110.28	110.78	111.62	111.44	111.2	110.75	110.89	110.94	111.99
106.82	107.34	106.05	106.68	106.91	106.06	106.14	108.42	105.77	107.48	107.51	106.06	105.42	106	106.1	106.44	107.28	105.29	106.8	106.68	108.03	105.75	106.24	106.01	106.15	106.82	106.1	105.18	106.35	107.46	105.94	107.07	105.54	105.74	106.81	105.13	105.29	106.09	106	106.28	105.9	106.32	107.31	106.2	106.67	106.44	106.1	105.8	107.28	106.65
112.58	111.83	111.69	110.95	111.35	111.48	110.84	110.75	111.16	111.22	111.38	111.19	112.38	112.48	111.97	113.03	111.19	109.94	112.71	111.03	112.7	110.98	111.48	112.76	110.67	110.59	111.11	110.89	112.4	111.23	112.1	111.42	112.08	113.36	112.1	111.08	111.8	111.47	112.41	109.7	111.3	109.42	111.09	113.49	112.18	113.64	110.5	111.66	110.98	113.12
109.49	109.63	110.68	109.5	111.19	110.98	109.25	111.81	109.55	110.6	112.32	111.33	109.37	110	109.95	109.89	110.4	110.9	111.8	111.24	110.86	112.63	110.86	110.39	110.66	112.43	111.78	109.72	110.15	110.84	111.41	109.58	110.89	111.3	112.35	110.28	111.18	109.46	108.83	110.78	110.95	111.55	109.12	109.61	110.82	109.24	111.49	109.16	111	109.69
99.478	99.44	100.42	99.858	98.023	100.07	101.83	100.1	99.943	100.47	101.16	101.81	100.27	99.105	99.876	100.35	99.841	99.129	99.538	99.769	99.976	98.636	98.71	99.825	99.644	100.18	101.48	99.862	99.863	98.65	100.44	99.236	99.936	98.267	100.36	100.67	98.426	99.221	99.907	98.543	99.56	100.01	99.699	99.814	98.983	99.637	99.626	98.65	98.836	99.408
115.9	116.61	116.46	115.51	117.04	117	115.7	116.94	114.97	115.69	116.43	115.18	117.01	116.4	117.01	116.82	116.09	116.03	116.37	116.69	116.46	115.83	115.92	117.17	116.26	117.43	117.74	116.43	116.64	116.35	116.12	115.75	115.86	115.56	116.53	115.76	116.51	116.15	116.25	115.99	116.37	114.69	116.07	115.8	117.87	115.12	116.85	116.44	115.88	115.54
105.78	106.3	104.81	105.1	107.84	107.72	107.07	107.19	106.65	107.82	107.04	106.71	106.55	108.11	105.76	106.58	107.18	106.2	106.67	107.15	105.39	106.69	107.56	107.65	107.82	106.14	104.82	106.45	107.1	107.35	107.18	105.52	105.14	105.51	107.78	106.88	107.71	106.29	105.51	106.11	108.01	107.28	107.46	108.42	106.69	106.84	106.32	107.1	107.9	107.42
100.95	99.377	100.38	102.24	100.32	102.53	101.61	101.6	99.075	101.98	101.49	100.1	99.418	100.67	100.01	101.37	99.358	101.25	99.74	100.34	100.99	101.24	99.782	101.49	101.18	100.91	100.37	100.53	101.23	99.859	100.92	100.15	101.44	101.6	101.58	100.39	100.54	101.9	100.92	102.17	99.419	100.81	99.739	99.86	101.78	101.68	100.94	100.74	102.38	100.94
105.12	104.81	104.83	104.32	106.72	105.65	105.76	107.63	106.1	105.21	106.65	106.31	105.25	105.58	105.81	106.45	105.71	106.34	105.19	106.5	106.87	105.82	106.87	104.74	107.22	105.58	104.18	105.64	105.37	105.51	105.3	105.13	106.04	104.83	106.64	105.56	105.78	107.01	105.65	103.8	106.21	105.59	104.76	104.12	105.5	106.55	104.64	105.57	105.26	104.8
103.5	103.56	103.82	103.82	105.9	104.41	103.75	105.66	102.7	103.79	104.2	104.76	103.99	104.98	104.62	105.19	105.23	104.78	104.72	102.88	105.31	104.41	103.3	102.31	105.5	103.92	105.14	105.12	103.75	105.56	105.01	103.57	104.88	104.83	103.6	102.8	104.72	104.92	104.8	104.37	105.16	104.91	104.31	103.04	104.56	103.09	103.59	103.94	104.52	104.49
111.5	113.7	112.66	111.32	111.54	112.85	109.99	111.49	110.78	112.7	113.58	111.49	112.44	111.1	110.92	112.72	111.89	111.85	111.99	111.97	112.63	112.22	113.03	111.51	111.96	110.91	111.6	112.56	112.74	112.05	112.53	112.67	112.1	112.02	111.29	111.6	112.05	112.41	111.46	112.19	111.13	111.89	111.85	110.97	111.22	112.05	112.91	110.76	113.25	111.98
104.39	104.26	104.15	103.63	104.13	103.42	104.83	103.59	103.59	104.64	103.35	105.19	103.86	104.15	103.45	102.84	104.19	104.33	103.65	103.43	104.83	104.45	102.29	104.61	104.22	104.72	105.26	104.7	103.12	105.73	103.98	106.18	105.65	103.8	104.21	104.71	103.81	104.14	106.33	103.82	104.87	103.62	105.37	104.05	104.66	104.72	104.17	103.66	104.43	104.52
112.88	111.84	114.65	111.04	111.52	111.98	111.51	111.98	111.7	111.03	112.97	110.64	111.47	109.55	112.33	112.66	111.54	113.34	113.56	109.74	111.44	111.56	113.27	112	113.11	111.75	112.85	112.42	110.33	111.28	111.33	113.58	112.01	110.73	111.06	110.81	110.72	110.05	112.45	111.69	112.87	111.82	112.01	111.91	113.17	110.44	112.68	111.77	112.4	112.11
106.58	105.35	106.19	107.81	108.2	106.81	106.35	107.42	106.42	106.37	107.87	104.92	106.12	106.54	107.84	107.04	106.61	105.94	106.03	105.31	106.91	106.65	106.39	107.85	106.06	107.35	106.77	106.87	108.21	106.82	107.73	106.57	105.97	107.17	106.49	104.59	107.39	106.49	105.02	106.73	106.53	105.29	105.66	107.47	106.92	104.51	105.74	107.08	106.94	106.54
100.65	99.589	99.644	100.87	100.52	100.67	100.63	99.84	102.06	99.923	101	100.2	98.849	100.82	99.334	99.525	99.121	100.41	99.428	100.79	99.503	100.43	99.621	100.17	99.473	100.6	98.368	100.17	101.49	99.569	100.71	100.69	99.203	99.913	100.53	100.67	99.914	98.817	99.258	99.67	100.98	99.718	100.77	99.17	100.61	101.03	98.868	101.44	101.49	100.81
105.03	105.91	105.82	105.25	105.34	106.04	107.43	105.77	105.34	104.83	104.52	106.08	106.91	107.28	105.67	107.4	104.53	106.27	106.35	104.96	105.89	107.6	105.73	106.39	104.62	104.02	105.72	105.19	106.41	104.73	107.44	105.72	106.05	105.22	105.32	105.87	107.32	105.32	105.82	106.8	105.42	107.96	106.5	104.45	107.43	105	102.9	105.09	105.33	105.5
103.78	104.39	105.48	105.34	103.88	105.41	103.95	104.28	105.52	104.39	104.38	106.41	105.63	103.98	105.31	106.55	103.54	104.63	105.43	104.39	105.57	104.91	103.91	106.31	105.8	104.4	105.25	105.91	105.42	104.67	106.85	105.59	105.43	104.13	105.45	106.66	105.48	104.18	103.28	104.16	104.6	103.67	104.05	106.44	105.21	105.85	105.46	104.97	105.02	105.81
98.595	100.12	98.972	99.502	100.95	101.51	100.71	100.56	101.12	98.725	100.09	99.024	100.02	99.152	100.88	101.26	100.19	100.23	100.2	100.79	99.587	99.883	100.17	100.9	100.41	100.09	98.981	99.542	101.22	99.287	101.77	101.26	100.82	99.816	101.68	100.09	99.386	101.51	100.44	100.56	99.983	99.616	98.881	100.55	100.13	100.16	101.9	100.79	101	100.38
106.55	106.58	107.99	106.82	108.15	106.8	106.59	107.22	108.11	106.21	106.02	105.97	108.38	107.73	105.7	106.72	107.58	108.58	107.75	106.11	106.66	106.75	107.02	106.47	105.64	107.75	108.7	106.87	107.99	107.1	107.84	105.89	106.05	106.91	107.11	107.46	107.15	107.22	107.41	105.56	105.43	105.83	105.43	105.74	107.96	107.11	107.93	107.08	106.61	107.77
101.25	97.719	100.46	100.49	100.26	100.52	98.311	100.42	101.01	100.07	100.24	100.39	99.444	99.991	99.472	100.84	100.68	99.359	101.23	99.993	99.767	99.811	99.997	100.32	100.19	101.34	100.17	100.64	100.82	100.67	98.34	99.082	98.159	98.251	99.786	99.489	97.584	100.07	99.576	100.53	99.572	99.383	100.6	97.809	101.53	100.14	99.638	98.389	98.418	99.399
100.48	100.09	100.76	100.87	100.6	99.506	100.19	100.87	102.05	101.39	99.48	100.08	100.73	102.71	100.62	102.08	100.15	100.71	100.18	100.88	101.19	101.08	101.13	101.27	100.93	101.55	100.67	99.849	100.28	100.39	100.42	99.745	101.4	99.73	101.54	100.25	101.18	100.77	100.19	100.85	100.18	100.25	100.84	99.042	101	100.9	101.69	100.02	101.69	103.4
112.05	112.19	111.69	113.36	113.28	110.9	112.76	113.13	111.62	111.19	111.42	112.1	113.24	111.95	111.79	111.74	113.22	113.69	111.3	111.94	112.68	112.37	111.26	112.32	112.01	112.11	112.13	114.23	112.6	111.54	111.76	111.82	111.26	112.35	111.49	111.33	111.95	112.43	112.12	111.86	112.52	112.27	112.06	112.47	111.51	113.02	111.34	111.62	112.52	113.01
110.36	112.22	111.28	110.35	111.48	111.86	111.39	110.67	111.47	111.73	111.68	111.87	111.52	110.92	111.2	112.43	111.39	112.08	111.33	110.05	109.66	111.5	111.17	113.02	110.52	110.84	110.9	110.88	110.86	111.06	110.24	110.22	111.27	111.03	110.2	111.62	111.24	112.15	110.19	111.11	112.19	112.46	112.99	110.41	111.62	109.79	111.79	111.28	111.41	109.34
103.28	105.63	104.37	103.86	103.71	105.59	105.74	105.38	104.76	104.48	105.5	103.84	104.35	105.59	104.01	103.65	103.9	103.23	104.89	104.49	103.75	104.43	105.1	103.64	104.79	104.93	105.21	103.38	103.94	104.24	103.5	104.94	104.32	104.75	102.43	104.42	102.55	104.42	103.47	104.12	103.79	106.58	104.41	104.49	104.03	103.71	103.8	104.81	102.91	102.94
103.15	105.83	104.57	104.4	105.06	104.68	104.08	104.47	103.76	104.44	105.86	105.27	104.09	104.96	105.17	103.03	106.06	104.06	104.56	103.73	105.86	104.27	104.58	105	104.64	105	104.49	104.07	104.14	105.25	104.68	104.44	102.88	104.33	104.38	104.74	105.65	105.27	104.8	104.97	103.72	104.55	105.31	102.82	103.32	104.67	104.4	103.92	104.53	106.45
105.32	105.49	105.24	106.51	103.61	103.93	106.84	106.27	106.34	104.4	105.82	105.64	105.27	106.41	104.03	105.87	105.39	105.11	105.29	106.11	104.63	104.11	105.97	105.19	104.56	106.41	105.77	104.75	105.17	105	105.78	105.17	106.98	106.2	103.91	105.15	105.51	107.15	106.87	105.35	105.54	104.54	105.46	104.98	105.52	104.99	105.8	105.74	105.91	106.26
100.58	99.412	101.35	100.13	99.829	100.7	100.15	100.91	99.319	99.925	100.4	100.7	99.448	100.66	100.95	100.69	99.745	100.88	101.78	102.37	100.54	99.493	100.25	98.143	100.52	99.74	101.26	101.07	100.6	100.54	100.48	99.859	100.65	100.37	100.45	99.86	97.085	100.21	102.29	101.65	99.972	99.39	99.449	102.33	100.5	99.677	100.08	99.901	101.17	99.646
105.76	106	105.9	106.65	104.53	105.99	105.39	104.93	105.63	104.6	104.54	106.35	106.04	104.91	107.54	105.73	104.36	106.62	106.3	104.56	105.84	105.27	104.44	104.25	105.27	104.3	103.95	105.35	104.54	105.94	106.28	105.27	107.62	106.08	105.35	105.66	104.72	105.19	105.31	105.87	105.25	105.63	105.42	106.36	105.99	106.54	105.63	106.95	107.15	106.2
105.12	106.25	105.68	105.72	106.96	106.08	103.93	106.32	106.92	104.71	104.5	105.81	106.5	105.27	105.67	104.96	106.3	105.79	105.97	106.98	105.06	107.32	102.86	106.32	105.64	105.88	106.34	105.92	105.26	103.98	105.77	105.41	104.14	105.86	106.42	106.29	104.98	105.1	103.41	105.26	106.28	105.38	104.94	105.04	105.05	106.26	105.32	104.88	106.05	104.66
110.13	105.96	106.41	107.39	107.8	106.12	106.26	106.15	106.53	107.09	107.05	108.08	106.34	107.01	107.09	107.81	106.86	105.9	107.77	107.76	106.84	106.53	106.49	107.49	106.19	106.47	107.84	106.8	107.75	107.47	105.68	107.84	107.14	108.66	108.12	107.2	107.24	105.79	107.75	106.92	107.2	106.57	107.95	106.75	106.49	107.63	106.82	108.17	107.13	106.23
104.45	105.47	104.28	105.29	105.46	105.59	105.44	105.78	104.43	104.7	105.95	105.85	106.19	103.45	105.16	105.18	105.4	106.32	106.01	105.51	104.07	106.27	105.07	107.16	106.4	104.51	105.9	105.83	105.3	107.32	105.47	106.1	105.43	104.98	105.93	104.59	105.85	105.06	105.52	106.49	105.17	105.67	106.19	105.11	106.11	106.46	105.69	106.02	106.21	106.2
104.97	104.87	105.35	105.08	106.58	103.8	104.86	105.27	105.43	104.24	105.9	104.74	106.77	105.96	104.56	105.77	105.44	105.23	107.31	104.46	104.56	104.87	106.02	106.51	106.14	106.7	104.67	106.61	105.88	104.16	102.96	105.6	104.54	105.8	104.4	104.96	105.17	105.42	105.49	104.72	104.45	105.47	105.97	103.86	104.63	105.04	106.25	105.98	104.77	104.62
99.33	99.74	100.26	99.843	99.836	100.4	99.869	99.684	100.52	98.886	98.454	99.703	99.766	98.286	100.08	101.61	100.16	101.23	99.066	99.282	99.639	100.42	99.125	98.176	99.628	99.28	99.004	100.46	99.403	99.793	99.273	98.988	100.7	100.08	100.98	98.601	100.68	99.495	98.662	100.63	101.26	99.35	100	99.606	99.717	98.815	100.33	99.397	100.78	98.106
105.99	105.92	105.64	105.55	105.84	104.9	106.22	104.96	105.99	105.51	106.22	106.68	106.54	106.09	105.63	104.77	105.58	104.5	104.39	105.13	105.75	106.8	106.16	105.87	104.07	106.3	104.58	104.43	105.81	106.03	105.93	104.11	105.1	108.18	104.42	106.85	104.57	105.61	107.25	107.08	105.09	106.08	105.87	104.8	106.03	105.95	106.05	106.41	106.07	105.49
109.75	109.6	109.88	109.1	111.46	110.08	109.09	110.12	111.16	108.2	109.95	109.83	109.62	109.48	108.63	109.45	109.79	109.15	110.14	111.01	110.65	110.32	110.71	108.49	109.21	109.53	109.4	108.43	110	109.51	109.48	110.86	110.83	108.3	109.08	109.09	108.77	110.87	109.56	110.14	109.85	109.08	111.12	110.23	110.82	110.35	110.22	110.27	110.25	111.27
116.75	117.63	116.44	115.77	115.33	115.44	116.21	116.42	117.49	114.94	116.23	116.65	116.66	114.02	115.4	116.72	116.73	115.76	117.7	114.71	116.82	115.72	116.96	115.26	117.59	115.81	115.51	116.87	115.16	116.23	115.62	115.82	116.86	116.24	115.3	114.93	115.48	115.35	116.17	115.47	117.79	114.87	116.64	114.62	114.68	116.24	117.37	115.98	116.98	116.86
106.73	105.45	103.9	105.84	106.03	107.57	108.28	104.98	105.15	105.32	105.58	105.67	106.35	106.93	104.45	106.03	105.8	103.41	105.84	105.54	105.65	105.28	105.12	106.71	104.69	104.79	104.46	104.99	106.7	105.52	106.86	106.41	106.17	106.69	106.27	107.48	105.37	105.56	105.96	104.79	103.27	106.06	106.31	105.76	105.46	103.55	103.98	105.64	106.99	105.63
99.95	99.392	99.801	98.994	99.34	100.42	99.18	100.06	100.61	99.88	100.93	99.009	98.5	99.779	99.61	98.245	100.49	100.51	100.48	100.79	100.29	98.973	98.866	99.697	98.266	100.3	100.29	99.853	98.437	100.09	98.151	98.703	99.025	100.88	100.83	99.562	98.554	98.4	99.306	98.489	99.445	99.664	99.196	98.604	98.112	99.873	99.482	98.937	99.988	99.59
106.61	105.6	106.09	105.34	105.83	106.22	105.21	105.82	105.97	107.1	105.61	106.32	105.2	107.33	107.1	105.69	105.82	105.86	105.3	107.59	105.37	107.04	106.62	107.09	108	106.49	106.72	105.72	105.79	106.77	107.01	105.33	107.03	107.16	107.96	106.03	106.63	106.08	104.04	107.33	108.77	106.35	106.8	106.19	106.32	105.58	105.57	104.51	105.3	105.83
101.71	101.84	100.53	99.19	101.44	99	100.61	99.25	101.07	101.01	100.26	101.2	99.776	98.888	99.573	100.31	99.863	100.4	98.863	99.995	101.13	99.749	99.931	101.87	98.218	100.69	99.977	102.25	102.18	101.61	101.73	101.82	98.839	100.73	100.48	101.09	100.22	102.24	100.77	101.23	102.36	99.14	100.22	100.7	100.8	101.59	100.32	100.68	100.94	100.72
104.35	105.24	105.15	105.31	105.27	105.57	104.74	105.03	105.43	105.9	105.97	105.81	105.16	105.05	104.5	106.14	105.58	104.05	107.43	104.7	105.35	106.13	106.59	106.39	104.1	104.41	106.31	105.16	106.26	104.94	107.34	106.23	106.66	104.9	104.57	106.06	104.42	106.05	105.26	106.07	103.28	105.41	105.26	105	103.62	104.37	106.45	104.65	104.85	104.97
107.6	106.83	106.83	107.74	108.34	108.32	107.31	106.02	106.28	105.82	107.46	107.27	105.81	106.11	107.45	107.4	106.52	106.07	106.64	108.08	107.63	105.42	107.95	108.23	107.54	107.76	107.63	105.62	108.6	105.67	106.44	106.53	107.85	107.54	108.32	106.46	108.03	107.18	105.91	108.18	106.47	108.05	107.03	107.12	108.42	106.48	106.26	106.63	108.44	105.54
111.27	109.19	109.68	111.61	110.2	110.7	110.27	109.39	110.17	111.49	110.92	111.44	110.38	111.04	110.27	112.04	110.16	109.87	111.27	110.89	110.69	109.43	110.44	111.39	110.49	110.27	110.77	110.28	110.84	110.11	110.69	110.4	111.54	111.45	111.53	109.04	110.07	110.49	109.89	108.94	111.91	111.09	110.47	109.72	110.5	110.13	108.97	109.84	111.59	109.94
110.74	110.64	109.64	112.01	111.58	111.42	111.11	111.99	111.92	110.81	112.29	112.55	109.86	111.75	112.07	111.39	110	111.36	109.24	110.18	111.11	110.58	110.12	110.79	110.67	110.95	112.12	111.86	109.42	110.17	111.2	112.12	111.81	111.65	111.34	111.49	111.11	111.75	110.92	111.15	110.43	110.78	110.28	111.42	111.44	111.42	111.15	110.77	112.22	110.4
104.69	106.17	105.78	104.46	104.15	105.17	105.37	105.16	105.74	105.1	105.04	105.6	105.14	103.93	105.01	105.58	104.61	104.98	104.16	104.37	106.02	105.4	106.92	105.15	105.55	105.58	105.98	104	104.96	104.1	104.16	105.72	106.81	105.18	105.15	104.64	106.81	105.53	103.67	104.88	106.09	105.04	105.99	106.42	104.1	106.84	104.68	104.08	106.2	105.62
107.35	105.84	106.61	106.53	107.36	106.59	107.71	105.81	106.34	107.36	107.84	106.14	106.41	105.94	107.34	107.98	107.65	105.88	105.63	106.37	106.66	106.49	105.47	106.62	105.78	106.84	106.16	105.35	106.27	107.96	106.46	106.04	107.25	106.29	107.1	105.41	106.86	105.17	104.96	104.21	107.47	106.42	106.85	107.37	107.2	107.56	106.96	105.99	106.09	105.74
104.87	104.78	106.21	105.45	105.35	105.88	106.24	106.48	105.81	106.48	104.06	105.68	105.94	105.66	105.5	106.18	106.09	107.15	104.72	105.82	105.17	105.28	105.52	107.34	106.35	105.26	106.05	106.43	105.42	104.49	104.85	105.91	106.63	105.65	104.88	105.03	105.36	105.94	105.93	106.33	105.33	105.99	105.05	105.85	106.5	105.15	105.59	105.12	104.89	104.66
104.89	105.44	106.14	104.14	105.44	105.43	105.01	106.01	106.51	106.72	104.79	106.26	106.52	103.95	103.52	105.49	106.68	105.06	107.33	104.71	103.97	105.24	106.04	105.62	105.51	103.91	103.84	105.25	106.24	105.32	106.48	106.64	104.39	106	105.97	104.64	105.7	105.03	105.91	104.57	107.52	104.7	105.47	106.85	105.88	104.75	104.81	104.9	105.98	105.62
103.87	105.04	103.25	103.72	104.78	104.04	105.15	104.75	103.82	105.21	104.74	104.56	102.76	104.57	105.61	105.82	103.81	104	104.4	104.4	103.84	103.33	104.16	105.62	104.68	106.11	102.93	104.48	103.58	105	105.19	104.53	106.11	105.12	104.06	103.6	105.41	104.85	104.59	104.46	104.41	104.49	104.92	105.66	104.27	103.42	105.75	105.44	104.54	104.99
112.07	111.54	110.4	111.07	111.67	110.45	111.41	110.7	113.09	113.07	111	109.64	110.47	111.78	110.9	112.01	110.38	112.02	112.24	112.87	110.21	111.58	112.26	109.82	111.45	110.98	111.96	111.82	112.38	111.06	110.78	110.68	113.09	111.98	112.14	111.42	110.67	111.14	112.71	112.12	113.17	111.46	110.69	112.69	111.41	112.08	112.57	114.36	112.06	111.98
100.1	100.18	99.542	97.916	100.25	101.55	99.273	100.47	99.409	99.762	99.031	99.983	99.254	100.54	99.928	99.045	101.67	99.58	100.1	100.37	99.569	99.507	98.802	100.65	100.76	99.219	99.791	99.27	100.66	99.464	98.824	100.64	99.918	99.316	100.37	100.65	100.01	100.16	100.76	100.43	98.821	98.95	99.911	100.12	98.539	98.81	100.61	101.33	101.34	100.6
106.42	106.06	105.36	106.14	105.44	106.67	105.71	105.15	105.02	105.8	106.43	105.49	107.14	106.48	105.58	107.34	105.75	104.31	106.62	105.79	105.02	104.23	103.93	105.03	105.38	105.03	106.93	106.74	105.51	104.57	104.88	105.18	106.46	105.46	104.59	106.47	105.73	104.59	106.32	107.5	105.89	105.84	104.34	105.12	105.69	105.61	105.61	105.57	104.66	104.49
106.31	107.58	107.48	107.62	106.98	108.31	107.53	106.07	107.42	107.65	108.14	106.92	105.59	106.22	105.26	107.22	107.76	106.31	106.85	106.73	107.08	106.06	106.9	107.28	107.43	106.87	107.54	107.75	107.78	107.86	106.33	105.52	105.95	107.65	105.65	105.99	109.25	107.35	106.99	106.95	107.61	107.5	106.53	108.36	106.37	108.3	107.14	106.15	106.32	105.89
106.52	106.45	106.2	107	106.22	106.82	106.23	106.77	106.22	106.29	106.08	107.85	104.72	106.13	106.78	106.19	106	105.61	106.73	105.74	106.35	107.13	105.32	106.79	105.96	105.38	106.01	105.38	106.02	105.33	106.14	107.39	107.51	107.17	106.74	106.47	106.9	105.85	105.92	105.23	105.89	105.91	106.26	107.61	107.09	106.1	106.99	106.43	105.21	107.83
105.32	104.96	106.52	106.51	105.38	106.04	105.77	105.57	104.45	106.77	103.52	106.4	104.96	105.45	106.2	106.24	106.46	104.86	104.77	106.32	104.66	105.05	106.64	104.47	105.61	105.18	105.87	105.69	104.11	104.29	104.88	106.74	104.96	106.23	106.61	105.25	104.46	105.54	106.84	106.21	105.41	105.57	105.97	106.41	103.76	106.04	104.58	105.76	107.24	105.75
111.55	113.12	111.1	111.36	110.14	110.99	111.63	110.5	111.66	113.29	112.47	110.35	111.61	111.03	112.84	112.92	110.86	112.45	110.65	110.97	110.99	111.69	111.3	109.35	110.49	110.44	110.71	111.74	110.25	111.12	112.15	110.53	110.72	110.34	110.34	112.24	111.12	110.12	110.99	111.59	110.87	111.18	110.22	110.95	111.19	110.51	112.18	111	111.17	110.68
109.55	111.45	110.41	110.22	108.9	111.13	108.98	110.25	110.99	109.59	108.8	108.83	108.72	108.49	111.63	110.08	110.65	110.33	110.02	109.63	109.81	110.3	110.87	108.78	110.51	109.81	110.16	109.68	110.45	110.35	109.4	111.19	110.61	110.25	110.5	109.91	110.53	109.19	108.61	110.96	110.68	111.49	109.93	109.63	110.57	110.72	110.51	110.67	109.43	109.81
106.33	104.07	106.51	105.72	105.92	106.65	105.15	104.51	105.17	106.8	104.49	105.38	106.06	105.23	104.46	107.29	105.23	106.81	106.5	105.01	104.09	105.69	107.18	105.32	105.25	106.35	105.47	105.53	107.24	106.78	105.12	103.99	107.14	105.21	105.02	104.99	105.17	106.73	106.4	106.25	106.69	105.99	104.97	105.22	105.83	105.19	104.71	106.23	106.79	105.41
105.21	105.21	105.54	105.85	107.2	104.28	105.17	104.44	104.75	104.47	106	105.25	105.33	104.92	107.11	105.23	106.05	106.26	105.69	105.02	105.86	106.7	106.17	105.39	105.16	105.24	108	107.41	105.48	107.2	106.11	105.61	105.88	105.71	103.84	106.16	106.37	107.4	105.46	105.48	105.15	106.9	104.92	104.26	104.83	107.41	107.48	105.21	105.93	106.38
110.66	112.27	109.79	111.3	110.98	112.06	112.7	113.12	110.92	111.5	111.35	111.69	112.11	110.72	113.71	112.95	112.47	112.52	111.69	113.14	113.13	112.19	110.39	111.22	110.83	112.62	111.36	110.81	110.99	112.32	111.71	111.74	112.44	112.04	110.96	112.59	110.98	112.42	112.57	111.51	113.03	113.03	111.74	112.04	110.68	111.9	112.87	112.42	111.99	111.66
110.43	111.14	110.49	110.75	111.57	109.84	109.58	110.88	110.12	110.43	111.57	111.78	110.28	110.13	109.98	109.96	111.11	110.69	109.71	110.44	110.75	111.23	112.64	110.36	110.25	111.18	110.78	111.28	110.77	110.62	110.82	112.35	109.48	111.15	111.57	108.97	110.89	111	109.68	111.9	112.02	111.18	110.58	109.35	109.64	111.26	112.23	110.97	109.67	110.54
105.55	107.97	106.37	105.52	106.71	107.1	106.17	105.16	104.64	105.16	106.17	105.38	106.67	105.54	106.74	104.74	106.16	107.02	105.13	106.55	105.99	106.83	105.28	105.83	105.88	107.14	105.78	105.87	105.1	104.64	105.55	106.63	106.61	107.56	104.29	106.22	104.69	106.8	105.58	106.05	106.19	106.01	104.89	105.09	104.77	106.45	105.9	104.85	104.78	106.02
115.96	115.59	117.2	115.67	114.63	116.44	115.06	115.52	116.54	116.21	115.39	114.93	116.23	116.91	116.04	117.97	116.4	117.07	115.92	116.09	114.74	116.51	117.19	115.43	115.85	115.98	116.6	115.42	116.64	117.12	116.38	116.1	118.23	116.97	115.39	115.69	116.82	116.27	116.33	117.93	115.97	115.75	116.59	116.26	116.31	116.7	115.36	117.2	114.89	115.04
106.21	106.89	107.3	106.28	105.51	106.1	107.23	105.72	106.54	105.21	107.99	105.35	106.05	106.81	107.44	106.75	106.4	107.41	106.34	106.15	105.48	107.26	105.44	106.37	106.38	106.07	105.82	106.5	106.8	105.49	104.74	105.73	106.55	105.1	106.57	104.6	105.11	105.27	105.77	105.91	105.87	107.62	105.88	105.86	106.76	105.55	107.06	106.11	105.41	105.12
104.13	103.49	103.77	105.07	102.6	104.21	105.29	105	105.69	105.15	105.07	103.83	104.57	105.29	105.64	102.77	104.06	103.55	104.4	104.94	102.59	104.28	103.62	103.44	103.95	104.49	105	104.76	105.07	102.03	103.99	103.78	105.14	104.19	104.49	103.24	103.89	105.13	106.35	104.63	104.95	104.5	104.99	105.72	104.17	104.89	103.59	105.23	105.7	105.61
105.48	103.63	104.32	106.18	103.01	105.57	103.37	104.2	103.57	104.07	104.25	104.39	104.59	104.31	106.82	104.22	104.43	104.63	104.78	103.23	104.6	104.67	104.17	105.07	104.12	105.95	102.81	104.13	104.72	103.65	102.27	104.5	103.54	104.5	104.1	103	105.18	105.09	103.99	104.58	105.86	103.11	103.84	104.35	103.43	105.76	104.52	104.09	103.97	105.07
104.91	105.7	105.42	107.21	106.38	105.73	106.38	105.45	107.57	106.91	106.72	107.6	105.82	105.66	105.77	107.46	106.22	105.8	106.02	106.84	105.64	106.31	104.78	107.44	106.14	106.74	106.02	107.24	106.12	106.1	106.17	105.64	106.57	107.07	105.83	106.42	107.86	107.51	105.96	106.33	107.16	107.53	105.16	107.59	106.43	105.71	107.18	107.02	108.48	106.44
105.45	104.18	103.36	103.47	105.36	102.97	104.48	106.38	106.36	103.59	105.56	105.3	103.17	103.15	105.33	103.35	103.51	102.87	103.9	104.18	105.17	104.56	105.03	104.96	104.76	104.14	105.26	105.37	103.77	104.41	103.72	105.23	105.7	104.18	103.1	105.64	103.77	103.9	104.94	104.97	104.39	104.75	103.64	104.21	104.28	103.97	104.46	104.22	103.83	103.44
111.23	112.16	111.63	111.05	111.55	111.16	112.69	111.78	109.42	111.72	111.59	110.63	111.97	112.19	108.75	111.26	111.22	110.72	111.66	110.19	110.02	112.17	112.05	111.95	111.07	112.29	111.66	111.22	110.7	110.75	110.38	111.97	111.98	112.15	111.19	110.49	111.59	111.66	110.46	111.57	110.93	111.31	110.03	110.69	111.99	111.63	111.54	110.73	111.95	110.29
106.08	105.09	105.62	106.55	105.98	104.21	106.75	105.26	107.59	105.63	106.03	106.46	106.97	107.75	105.59	105.26	107.35	106.2	107.54	106.28	106.71	103.94	105.52	106.17	106.33	105.93	107.02	106.16	104.77	105.85	105.4	107.15	104.22	106.71	106.62	107.43	106.31	106.66	104.98	106.17	106.23	106.06	105.56	105.84	105.04	104.31	105.27	106.44	107.58	106.34
99.701	100.71	100.03	100.29	100.6	101.12	100.38	99.845	99.582	100.93	100.97	99.419	101.14	100.98	100.63	99.644	99.947	99.493	99.245	101.78	100.16	98.414	99.264	98.753	100.52	100.15	100.61	98.827	98.731	100.03	100.54	99.546	99.297	101.35	100.07	101.12	101.99	100.41	99.482	102.18	100.85	99.217	100.59	100.18	100.05	98.891	99.257	99.972	99.611	101.41
105.09	105.67	105.86	105.91	104.1	106.38	104.44	104.78	105.37	105.46	106.6	104.35	104.36	105.84	104.87	102.85	104.61	105.83	104.41	105.02	104.06	106.85	106.39	105.06	107.08	104.29	104.99	106.32	104.66	105.79	104.22	107.52	105.79	104.55	105.94	106.17	105.73	106.87	106.32	105.8	105.16	105.94	105.19	106.09	104.68	104.76	105.76	105.21	105.86	105.85
105.68	106.29	105.63	106.51	106.62	106.21	107.28	107.06	105.41	104.91	106.03	105.92	105.16	104.97	104.28	106.94	105.29	103.94	106.49	105.05	106	105.8	106.18	104.98	104.83	105.57	106.05	105.29	106.74	106.6	105.15	104.41	104.69	105.13	104.79	103.81	105.12	104.53	105.4	105.92	104.96	105.88	105.5	104.13	104.83	103.86	106.25	106	105.11	104.71
106.19	105.4	104	107.79	106.95	108.25	105.8	106.03	107.22	106.76	106.31	106.23	105.69	106.7	104.7	106.08	107.47	107.02	107.05	104.51	106.35	105.51	105.13	105.89	105.33	105.79	106.1	106.09	104.91	107.55	103.9	106.77	105.78	104.43	106.07	104.86	106.1	106.39	105.08	107.22	105.79	105.75	106.27	106.72	107.55	105.84	107.01	105.06	106.69	106.7
100.35	101.08	100.85	100.33	101.4	98.494	100.67	99.116	100.75	100.58	100.73	101.13	101.06	99.311	99.579	100.94	100.9	100.01	99.953	100.68	99.891	99.84	100.73	100.73	100.28	100.07	101.24	100.41	97.412	99.664	100.19	101.18	101.07	100.52	100.36	100.8	100.74	99.537	98.642	99.225	101.34	100.49	101.65	101.08	99.25	100.43	100.05	101.21	100.76	100.06
109.14	109.99	111.5	111.98	110.89	110.98	110.98	109.32	110.7	111.92	110.97	109.71	111.09	112.06	110.5	110.76	111.46	109.39	111.05	110.51	109.64	111.43	111.75	110.4	110.14	111.4	111.63	112.25	111.88	109.48	109.99	111.72	110.49	110.71	110.58	109.92	109.36	110.19	111.43	110.9	110.48	110.4	109.92	111.59	111.68	109.35	110.16	110.83	111.51	109.85
110.72	110.36	111.64	109.74	112.02	110.67	113.12	110.26	110.43	110.87	110.62	111.21	112.01	111.3	110.89	111.5	111.79	111.66	110.74	111.1	112.24	112.85	111.92	111.62	112.12	111.5	111.5	113.39	112.26	111.68	113.08	112.63	110.89	110.94	111.04	111.35	111.4	110.83	111.23	110.15	111.61	111.63	111.59	110.47	111.99	111.13	112.3	112.61	110.54	111.14
105.26	102.76	105.2	104.99	103.44	104.43	106.69	103.77	103.3	104.83	106.17	103.92	103.32	105.66	105.48	105.06	103.66	104.54	102.47	104.23	104.87	104.26	105.08	104.71	103.65	104.89	104.03	103.75	105.37	104.27	104.18	105.45	105.78	104.24	104.12	103.96	104.1	102.45	104.73	104.1	103.05	104.32	104.68	105.53	104.48	104.86	105.41	104.79	104.65	103.98
106.48	105.51	105.51	105.75	108.54	105.22	104.55	105.23	107.51	105.4	107.33	107.44	106.41	106	104.38	106.53	105.66	106.33	106.82	107.45	106.74	106.16	107.77	107.26	105.91	106.82	106.06	105.21	105.87	106.93	105.93	108.82	105.79	106.17	107.16	105.78	106.78	106.2	106.67	106.65	107.06	106.81	107.1	105.82	108.12	106.55	105.78	107.98	105.88	107.68
112.29	111.71	111.83	109.8	110.74	112.89	110.37	112.31	112.18	111.3	111.12	109.81	111.32	111.21	111.05	111.23	111.44	110.84	111.41	110.69	111.98	111.65	111.53	109.41	111.2	110.52	111.06	111.42	110.67	110.51	111.59	109.43	112.55	111.55	110.16	112.51	111.92	110.88	110.1	111.1	112.49	112.49	111.19	111.07	110.06	110.83	110.28	112.7	113.96	112.31
107.35	107.5	106.91	107.09	106.77	106.03	105.75	106.27	105.08	107.4	107.98	105.82	106.68	107.45	107.47	105.78	107.07	105.73	106.08	107.32	106.36	106.86	106.99	106.04	107.31	108.29	106.55	104.57	104.74	106.4	107.86	107.19	108.03	106.52	105.14	107.5	105.33	106.71	106.42	106.84	107.6	106.4	106.67	106.06	106.72	108.05	107.44	106.87	107.1	105.89
100.54	102.21	99.402	100.54	99.507	100.6	101.48	101.07	101.12	100.78	101.19	100.85	100.31	101.78	101.94	101	100.92	101.33	101.47	102.04	101.93	98.921	100.85	101.05	99.28	100.13	101.03	100.41	100.08	100.74	100.23	100.24	101.8	102.71	101.73	100.82	102.06	102.32	100.83	100.94	99.564	101.27	100.3	101.44	101.11	101.46	101.28	100.04	100.52	99.689
105.07	105.11	105.08	106.27	104.22	104.67	107.02	104.46	105.76	106.34	104.3	105.18	106.3	105.17	105.6	104.62	104.49	106.42	105.28	104.38	105.05	105.52	106.56	105.34	105.08	105.13	104.6	103.9	107.23	104.96	105.57	106.51	105.49	105.34	105.07	104.67	106.42	105.11	104.95	105.99	104.62	105.69	106.03	106.66	104.6	105.48	106.94	105.03	105.25	105.39
102.9	105.47	105.16	106.19	107.11	105.91	105.08	106.11	104.48	105.35	106.02	104.16	106.04	104.68	105.06	106.17	104.65	106.79	106.02	105.92	106.34	105.7	105.42	105.69	106.19	105.23	106.03	105.65	107.89	105.79	106.27	104.05	105.06	105.4	105.78	106.26	104.69	106.72	105.83	105.73	104.85	104.68	105.79	105.95	107.11	104.6	106.19	105.69	105.21	105.73
106.05	105.33	104.32	105.26	105.58	106.22	104.03	106.04	106.4	106.04	105.17	105.53	105.03	105.8	107.66	103.8	107.27	105.71	104.15	105.31	106.88	106.26	106.32	105.29	106.12	105.46	106.19	105.73	104.45	105.49	106.18	104.94	105.33	105.66	104.7	105.81	106.3	106.72	105.23	107.68	105.24	105.86	106.06	106.54	107.76	105	104.86	106.03	105.99	104.04
102.48	99.856	100.76	100.11	100.87	101.19	100.36	102.12	100.59	101.56	101.57	100.82	101.32	100.85	100.64	100.25	100.81	100.07	101.74	101.66	101.05	101.41	99.93	100.53	99.988	100.86	102.46	100.53	100.34	100.34	100.86	101.82	100.2	100.23	101.47	101.44	102.01	101.23	100.67	101	100.35	100.74	100.98	99.157	100.89	102.25	99.747	101.51	101.23	101.81
104.33	105.04	104.67	104.92	106.77	103.61	105.73	104.57	105.69	104.31	104.16	103.07	104.67	103.92	104.22	104.63	105.2	103.22	105.37	104.88	104.75	104.67	102.56	105.09	102.84	105.87	103.33	105.46	104.55	103.89	104.81	105.84	104.57	103.99	105.19	105.02	104.71	104.4	106.18	103.74	104.61	104	105.02	102.96	105.01	104.32	105.48	104.79	105.02	104.47
111.42	111.48	112	111.16	111.5	111.96	111.32	111.39	110.6	111.07	111.33	111.03	112.17	112.46	110.94	111.75	111.52	112.35	110.51	112.3	111.33	110.92	110.42	111.69	111.96	111.57	111.25	111.1	112.25	111.36	110.96	112.37	110.86	110.34	111.02	111.73	110.67	110.65	111.5	111.17	112.32	111.89	111.83	110.4	111.83	110.8	112.4	111.91	112.15	111.96
107.31	105.55	106.47	108.05	105.91	108.56	106.51	107.97	106.87	106.4	106.62	107.32	106.48	107.1	107.59	107.69	107.37	107.2	107.52	107.02	107.04	108.32	106.44	108.41	107.23	106.27	106.86	107.86	106.53	107.51	107.83	106.47	106.4	106.79	106.13	108.89	106.8	107.28	104.79	107.34	106.4	107.59	107.33	106.99	108.82	106.04	107.47	107.02	106.51	106.91
113.07	113.51	112.13	114.24	112.32	113.55	114.39	112.06	112.54	112.36	110.79	114.33	111.31	113.19	111.7	113.52	113.54	112.87	111.58	114.9	111.48	113.02	112.04	112.34	113.21	113.74	110.88	113.03	112.59	110.26	113.71	114.56	111.1	112.63	113.16	112.99	111.66	113.3	111.81	113.84	111.04	111.35	112.4	113.28	112.16	112.65	111.42	111.3	112.31	112.75
105.23	103.01	104.77	104.07	103.3	104.78	104.98	103.64	103.33	104.33	104.28	104.74	105.23	104.61	105.17	103.75	103.51	105.37	104.21	105.99	106.67	102.76	103.03	103.58	105.04	104.57	104.62	104.33	102.54	104.71	105.96	104.49	104.11	103.72	105.51	103.57	103.99	105.36	102.91	103.9	103.66	103.75	103.47	105.19	103.53	104.75	105.71	103.98	103.09	104.07
113.16	111.8	112.63	111.39	109.7	109.94	111.99	110.88	110.51	112.07	112.66	111.73	110.53	111.34	112.93	112.5	112	111.43	111.59	112.12	111.1	112.64	112.16	112.31	112.15	109.56	111.36	110.25	111.61	111.7	110.76	112.33	113.02	111.7	110.85	112.01	112.06	111.15	112.03	112.29	109.94	110.16	112.76	112.36	111.25	110.8	112.97	111.66	111.51	111.45
112.26	111.35	112.25	109.82	112.23	110.79	111.98	110.65	111.35	111.97	110.97	111.78	111.07	113.14	111.19	113.11	111.32	111.73	110.74	110.94	111.78	110.53	112.79	112.44	110.35	112.24	111	109.28	109.56	112.53	110.65	110.9	110.51	110.5	111.44	110.46	111.55	111.19	109.78	111.52	110.05	110.97	111.88	111.78	111.22	109.91	111.06	111.57	112.03	110.96
110.98	111.5	112.91	111.7	111.39	110.42	110.89	110.77	111.13	112.28	110.6	111.43	114.47	111.86	112.45	113.16	110.08	111.29	110.89	112.01	112.37	109.8	110.8	112.79	111.03	112.05	110.69	112.43	111.62	112.25	112.89	110.77	112.18	112.87	112.32	110.99	112.09	110.65	110.54	111.57	111.57	111.13	111.66	110.79	111.83	111.76	111.54	111.66	111.85	111.49
105.38	103.55	107.04	105.95	105.77	105.51	105.19	107.69	106.44	105.93	105.33	105.35	106.69	105.82	106.28	105.86	105.19	106.82	105.96	105.9	104.99	106.37	105.18	105.29	104.55	105.01	105.93	106.29	104.37	105.19	106.68	105.8	105.28	104.63	105.07	106.31	105.26	106.33	104.69	105.07	105.21	105	105.14	106.55	106.85	105.76	106	105.15	105.99	104.57
104.95	105.14	105.99	105.75	106.59	105.75	105.32	104.61	105.21	107.12	105.77	107.44	105.62	106.74	105.91	104.81	105.71	105.69	106.7	105.1	106.11	104.19	105.67	106.58	103.05	106.46	104.14	105.71	105.41	106.91	106.43	105.53	105.22	105.31	104.84	105.32	106.73	106.1	105.04	105.21	106.37	107.68	103.8	105.73	106.86	105.29	105.21	105.22	104.95	104.75
105.66	105.57	106.29	106.47	105.94	105.66	106	106.09	103.79	105.81	104.87	107.04	105.58	104.75	106.47	105.01	106.11	105.15	105.49	105.36	104.38	106.36	105.59	104.58	106.36	104.83	105.94	104.89	105.46	105.71	105.04	105.83	104.77	106.28	105.26	106.45	105.12	104.68	103.76	105.34	105.77	104.6	106.76	106.22	106.19	105.42	103.98	105.68	105.52	105.18
107.2	105.24	105.98	107.26	108.41	106.16	105.65	107.2	105.7	106.68	105.74	106.81	104.02	105.11	106.36	105.98	105.24	105.2	105.48	105.31	105.6	107.74	103.89	106	106.5	104.62	106.05	106.6	104.74	106.67	107.08	104.42	106.29	106.7	104.73	106.82	106.38	105.87	107.12	105.63	105.03	106.4	106.44	104.17	105.61	106.51	107.35	107.54	107.07	104.93
105.15	106.92	106.11	106.35	106.1	105.04	106.27	106.05	106.19	106.76	107	104.28	105.37	103.8	106.31	104.86	106.64	105.56	104.36	107.34	105.78	105.03	105.9	106.74	106.2	106.52	106.13	105.25	106.81	106	105.94	106.33	107.05	106.4	105.18	105.54	105.07	105.9	107.14	104.66	106.94	105.09	106.14	106.67	106.29	105.06	105.55	105.58	107.26	106.56
107.17	107.09	106.71	105.86	105.91	106.38	104.3	106.14	105.29	106.95	106.46	105.44	105.45	106.7	105.25	105.96	106.39	105.41	106.29	106.53	105.32	106.07	106.2	105.34	107.07	106.82	107.02	105.15	105.49	107.12	105.01	106.28	106	106.77	106.34	104.29	106.29	106.35	105.98	106.04	108.23	106.62	107.25	107.1	104.97	105.45	104.67	105.28	106.5	105.97
110.27	109.84	112.12	112.62	110.35	111.03	111.46	108.95	110.43	111.73	108.92	110.09	110.8	110.28	110.47	109.87	111.09	110.21	109.19	113.16	111.36	110.05	110.28	109.58	111.85	111.73	110.63	110.19	109.75	110.29	111.09	111.33	109.56	110.61	110.71	110.45	110.53	109.55	110.48	111.6	110.4	109.12	110.95	111.07	110.81	109.85	110.7	111	110.76	112.27
99.557	100.51	99.647	100.54	101.97	101.46	99.973	101.18	99.47	98.863	99.368	102.48	100.31	100.39	100.91	99.827	101.7	100.24	99.825	101.42	101.96	100.96	101.4	99.953	101.6	100.2	99.154	99.283	100.73	100.17	100.62	99.503	100.81	102.02	101.68	100.51	98.815	101.83	100.83	100.81	100.98	101.37	101.04	99.974	101.66	102.42	102.55	100.13	101.45	100.53
117.29	118.19	116.55	116.58	117.81	117.41	118.41	118.23	117.61	116.18	116.09	116.86	117.14	117.18	117.51	116.77	117.91	118.56	119.14	117.86	118.84	117.38	118.22	118.63	118.48	117.75	117.98	117.32	119.83	117.5	117.46	117.65	119.17	117.01	116.91	117.12	117.47	117.42	118.15	118.58	118.43	116.79	118.1	117.91	118.31	117.41	116.54	119.24	117.54	118.29
106.46	105.03	106.28	104.53	104.09	106.81	104.51	106.7	106.82	104.83	106.35	105.84	106.61	106.56	107	104.66	107.48	107.76	105.67	104.55	106.31	107.67	106.7	104.42	104.89	106.17	104.66	105.9	105.59	104.94	105.65	106.61	104.81	108.84	106.55	104.76	105.02	106.22	106.49	106.65	104.64	106.19	105.87	106.72	106.47	106.35	106.53	107.54	105.87	106.79
105.29	104.58	103.29	104.64	103.12	102.92	103.57	103.45	105.39	103.47	102.45	103.81	102.95	103.28	103.88	102.56	104.58	103.64	103.75	103.21	101.69	104.25	104.78	103.85	104.02	103.38	102.02	104.96	102.7	104.04	103.34	104.27	104.06	103.75	104.2	102.93	103.07	103.37	104.22	104.29	104.38	103.41	106.39	104.19	103.47	105.72	103.55	103.03	104.19	103.62
102.33	104.94	104.28	103.91	104.16	104.43	104.64	104.83	103.11	104.66	103.95	105.9	105.14	104.26	105.87	102.47	104.02	104.08	105.87	103.47	103.94	104.96	105.06	104.69	104.53	104.58	104.93	105.1	103.78	103.34	104.67	104.77	106.03	104.38	104.35	103.77	104.19	105.56	104.04	103.65	103.64	102.48	105.17	102.58	103.63	104.73	104.33	104.99	104.55	106.1
104.14	104.22	104.53	104.31	103.79	103.78	104.84	104.85	103.7	104	102.28	104.91	103.96	104.15	104.81	104	103.8	104.83	104.79	104.45	104.87	102.39	104.76	104.37	105.7	104.42	104.16	102.33	104.21	104.11	103.92	105.94	105.21	105.1	106.46	104.44	105.18	104.51	104.8	101.95	104.62	104.13	103.97	104.38	105.36	105.18	105.63	104.96	103.41	103.5
111.35	111.56	111.09	110.85	110.63	111.32	112.35	111.48	111.48	112.08	112.5	111.43	111.91	110.59	110.14	111.76	111.41	111.32	110.36	111.61	112.31	111.41	111.31	111.18	110.83	111	110.97	110.17	111.1	110.76	110.84	111.45	111.25	112.38	111.77	109.57	109.66	109.99	112.5	110.17	113.15	112.15	111.15	111.89	111.54	112.06	110.66	110.42	110.41	110.49
104.65	103.91	105.22	103.76	104.72	104.89	103.71	105.01	106.71	103.86	104.58	103.74	103.52	105.76	105.03	105.21	103.72	103.08	104.13	103.84	103.12	105.44	105.23	104.36	104.55	104.54	104.2	105.27	104.22	103.94	104.2	104.28	104.61	103.87	103.68	104.03	103.62	103.68	103.56	102.94	104.3	104.41	102.9	105.31	103.67	105.2	103.94	104.35	103.78	104.15
105.81	106.06	105.63	106.73	105.4	104.95	107.25	106.9	106.36	107.06	105.92	106.21	106.65	105.99	104.01	105.71	106.31	106.01	105.27	106.04	106.77	106.69	104.55	104.83	105.56	106.32	105.58	107.08	106.14	105.76	107.47	106.15	107.2	106.1	108.39	105.18	106.68	106.82	105.97	105.77	104.47	107.64	107.95	107.79	107.46	105.35	108.14	105.9	104.94	107.08
104.74	104.5	104.98	105.85	105.77	104.48	104.63	106.22	104.26	104.72	106.89	107.55	106.39	103.54	105.95	106.34	105.27	106.67	105.13	105.11	105.19	104.62	104.61	106.84	105.04	107.96	105.33	105.54	105.63	105.23	105.92	106.64	104.79	106.69	103.74	105.7	104.64	104.56	105.24	105.55	106.68	105.37	106.12	107.33	106.42	105.81	105.77	106.32	105.94	106.59
105.82	106.32	105.5	105.57	105.58	106.5	106.25	104.5	105.43	107.53	105.1	106.4	105.64	105.21	106.49	105.47	106.3	105.06	105.26	105.08	106.97	104.76	105.96	105.62	105.04	104.74	104.89	107.09	106.12	104.16	107.3	105.83	105.3	104.01	104.96	105.36	104.14	105.02	107.06	106.67	104.45	105.91	107.97	106.57	104.53	105.76	106.46	104.85	105.94	105.67
98.369	99.456	100.41	99.723	98.075	99.774	99.477	99.229	100.13	100.28	99.691	100.37	99.621	100.16	98.078	99.822	99.929	99.277	99.655	98.887	99.424	100.24	99.658	100.76	98.123	99.336	100.78	102.24	100.49	98.905	100.42	98.776	98.579	99.133	99.506	100.24	99.439	98.871	100.72	99.629	98.99	101.91	100.07	98.648	99.457	99.395	100.03	100.15	97.966	99.453
112.19	112.13	111.49	110.87	112.37	112.29	112.23	112.12	112.45	112.54	112.68	111.35	112.08	112.17	112.45	111.48	112.78	112.65	110.2	111.51	112.49	112.11	110.54	111.93	111.86	112.3	111.83	112.6	111.73	111.82	112.46	112.76	112.48	113.24	111.2	111.67	114.11	110.85	113.52	111.52	112.24	112.23	111.88	112.07	110.73	110.76	112.21	112.04	111.32	113.01
110.33	110.3	109.79	111.11	110.56	111.85	110.43	110.12	111.78	111.08	112.14	112.71	109.92	110.45	112.33	110.07	111.54	111.75	111.22	111.47	109.74	111.13	111.33	110.38	109.98	110.66	110.08	111.37	111.13	110.16	109.87	110.02	109.74	111.92	112.07	110	111.05	110.49	109.64	110.11	110.66	111.47	110.87	111.52	110.56	110.88	110.2	110.39	110.53	110.84
109.3	111.93	111.38	111.78	111.25	112.04	109.48	111.39	112.24	110.67	111.22	111.25	111.65	109.54	110.32	111.98	111.09	111.53	111.06	110.62	111.26	110.45	110.37	110.57	112.18	111.74	112.66	111.7	111.18	110.6	110.98	109.96	109.4	110.94	112.52	111.87	110.76	111.89	109.08	110.63	110.64	111.69	111.33	111.2	110.59	111.87	111.07	110.29	109.71	111.11
105.8	104.37	104.92	105.66	104.44	105.54	106.35	106.6	104.79	105.27	105.41	104.93	105.12	104.2	103.84	103.54	103.5	103.24	102.26	103.97	104.09	104.63	103.86	104.54	105.54	105.43	104.94	104.1	103.42	105.64	105.94	106.04	105.44	104.41	103.8	105.59	105.57	104.39	105.28	105.2	105.72	104.22	105.92	103.27	104.31	103.31	104.93	104.92	104.12	106.2
112.2	112.6	111.55	111.63	111.27	110.25	111.49	112	111.95	112.25	111.82	109.94	111.83	111.15	111.24	112.4	110.52	110.12	111.53	111.53	111.85	110.28	111.01	112.48	114.01	111.82	111.94	110.72	109.44	111.31	111.25	110.56	110.85	112.87	110.81	111.13	112.52	111.2	111.03	111.45	110.76	111.46	112.49	111.25	110.88	111.61	113.05	111.43	112.47	113.12
104.14	104.07	105.33	104.49	103.61	104.31	103.17	104.61	104.19	103.91	104.26	104.11	105.03	103.96	105.69	103.24	103.88	104.1	103.68	103.65	104.4	103.19	103.23	104.62	104.85	104.82	103.07	104	102.64	103.1	102.74	103.6	103.85	104.88	105.28	104.65	103.3	104.53	105.46	104.47	105.71	104.5	104.16	102.63	103.99	106.56	101.56	105.5	103.26	104.63
105.68	106.62	105.36	106.35	104.89	104.29	106.62	106.35	107.21	105.23	107.51	106.42	106.37	106.95	105.15	108.04	107.17	106.36	108.34	105.21	108.42	107.22	106.6	106.29	108.13	104.77	109.13	106.76	105.37	106.27	105.49	104.81	105.84	106.26	105.95	106.69	106.86	107.3	106.96	105.4	104.97	106.69	105.33	106.28	105.51	106.93	105.35	103.79	106.61	105.58
105.59	105.36	108.41	107.32	105.86	105.02	105.6	106.32	106.64	104.09	106.43	107.1	105.14	104.59	105.6	105.19	106.05	106.55	105.91	106.36	106.34	104.98	105.37	105.42	106.82	105.86	105.55	107.39	104.45	105.06	105.8	107.77	107.06	106.05	103.63	105.65	106.55	104.51	106.6	106.52	105.7	103.13	106.5	105.55	106.62	106.01	107.6	106.1	107.37	105.59
103.23	105.91	105.77	102.25	104.24	103.43	102.51	105.77	103.96	103.78	103.11	104.04	105.35	105.01	103.58	103.35	103.67	102.96	102.93	104.64	104.64	104.56	105.65	103.77	103.63	105	104.98	104.12	104.03	104.48	106.39	103.58	104.81	103.93	104	104.27	103.7	103.94	105.44	104.42	104.25	104.72	106.05	103.6	104.57	104.32	104.2	103.27	104.14	104.22
106.4	106.67	105.01	107.07	105.28	105.75	103.87	105.12	104.45	105.02	105.58	105.19	106.21	106.44	106.04	105.86	107.41	105.52	105.98	105.44	105.78	106.68	105.11	105.15	106.06	105.06	105.95	104.03	104.85	104.77	106.36	104.68	104.99	106.37	107.01	103.6	105.88	107.61	105.98	106.38	104.48	104.58	105.19	105.44	105.07	105.53	104.85	107.89	105.57	103.06
100.39	100.64	100.54	100.25	100.03	99.288	99.44	100.5	99.991	100.48	100.24	98.545	100.33	100.89	99.568	100.04	100.69	100.34	99.812	99.389	100.75	101.11	100.96	99.941	98.913	100.41	100.43	100.03	99.43	99.316	99.205	98.735	100.27	101.17	99.714	100.68	98.858	100.27	100.21	100.48	99.866	100.93	100.99	100.18	100.81	100.13	100.05	100.76	99.003	100.16
111.09	111.42	111.89	110.65	111.55	111.11	112.09	109.8	110.02	110.37	110.65	112.45	111.63	111.93	111.37	112.35	111.21	112.18	110.4	110.86	109.45	111.54	110.69	113.06	111.78	111.6	112.38	110.22	112	110.35	111.63	112.01	112.26	109.88	110.43	111.66	111.47	111.11	109.35	112.17	111.69	111.46	112.75	111.15	110.48	112.47	111.29	111.65	111.04	111.77
110.57	111.04	108.64	109.26	110.5	110.62	109.32	111.42	112.71	110.15	111.19	110.89	112.29	109.62	110.31	111.82	110.61	111.45	111.44	110.48	110.7	111.25	110.57	110.86	110.76	111.4	110.91	110.97	110.63	111.32	111.6	110.27	111.27	111.6	110.6	110.89	110.49	111.4	111	108.6	110.27	110.4	111.27	110.89	111.81	110.96	111.66	109.47	110.6	110.23
110.71	111.21	113.23	110.04	110.56	112.74	110.9	112.97	111.67	111.79	113.28	111.55	112.03	110.53	111.23	110.27	111.38	110.83	112.21	111.65	111.79	111.73	112.15	112.11	112.91	112.64	112.21	111.51	113.03	111.83	111.32	112.24	112.6	111.65	111.87	110.92	109.54	112.88	110.37	111.5	112.17	112.52	112.5	112.92	112.57	113.65	111.5	112.29	112.91	111.56
111.32	110.77	111.12	111.97	111.18	111.28	111.83	111.45	111.17	110.84	110.3	112.36	110.21	111.77	110.49	110.8	111.18	111.09	109.04	112.67	110.82	110.46	111.09	110.87	109.74	111.28	111.85	110.9	110.22	110.61	110.87	111.01	112.11	112.01	110.03	109.37	110.8	111.49	110.7	111.46	111.56	111.31	111.95	111.05	110.01	113.01	112.3	111.14	112.03	111.23
117	118.29	117.79	118.8	118.72	116.44	117.83	117.08	117.35	118.82	116.3	118.29	115.57	116.24	118.22	117.57	117.28	118.67	118.23	116.71	117.42	117.53	116.98	117.76	117.26	116.67	116.24	118.03	119.05	117.67	117.62	116.63	117.57	117.92	117.19	117.74	117.37	116.44	116.69	117.89	118.57	115.94	117.02	117.07	118.17	117.91	119.41	117.7	117.32	116.74
106.18	106.64	105.16	104.63	104.23	106.13	105.66	106.04	105.63	105.74	106.63	103.88	106.26	107.3	106.56	105.41	104.64	104.37	105.6	105.97	106.08	104.92	105.6	106.78	103.98	106.03	104.55	104.66	106.19	106.8	106.81	105.73	105.05	105.51	103.13	104.89	105.75	105.88	102.99	105.23	105.11	106.23	105.23	105.93	105.35	105.12	104.42	105.93	105.83	105.48
104.49	104.36	104.23	104.29	103.79	105.41	104.44	104.57	105.38	104.4	104.3	104.37	104.76	103.41	102.05	104.12	103.06	103.24	103.9	103.44	105.05	104.37	105.19	104.37	104.49	103.44	104.03	104.67	105.18	105.73	104.93	105.39	103.76	103.43	105.89	106.24	105.56	104.25	102.61	104.98	103.7	103.02	104.14	101.93	103.09	104.43	103.59	105.48	104.28	104.65
109.19	110.53	109.93	108.58	109.91	111.61	109.62	110.09	109.18	109.97	109.81	110.45	110.54	110.41	109.99	110.35	109.73	109.6	110.16	110.81	110.53	109.75	107.9	112.03	109.09	109.75	110.49	110.67	110.65	110.64	111.04	108.55	110.02	110.65	109.37	108.68	110.4	109.22	110.54	110.35	109.86	111.7	110.74	107.41	110.45	111.36	110.79	110.57	110.36	109.18
106.34	105.16	106.07	105.35	105.73	107.3	105.15	106.31	104.96	104.23	105.96	104.82	105.93	103.92	105.59	106.15	104.91	106.65	104.99	105.69	106.21	107.29	107.06	105.09	106.4	106.89	106.54	105.23	104.53	105.31	104.05	105.22	105.66	105.71	106.5	105.85	105.42	105.43	104.25	105.49	104.29	105.52	104.77	105.41	105.67	106.04	105.5	106.87	105.65	105.61
104.95	106	105.46	104.56	105.45	107.5	105.76	106.24	105.36	105.67	106.22	105.21	106.74	105.53	105.2	105.63	104.18	104.93	105.05	103.29	104.61	105.91	106.19	104.62	104.98	104.85	106.39	105.25	105.28	106.24	105.02	105.86	105.67	106.76	105.79	105.36	106.35	105.31	105.1	106.75	105.02	103.95	104.85	104.06	106.05	105.15	106.44	106.13	105.77	104.54
103.34	103.86	104.74	104.59	103.89	105.03	104.88	105.28	104.19	104	104.34	104.04	104.55	107.12	105.18	105.02	105.76	104.08	104.64	105.02	104.4	106.08	105.53	104.26	104.57	104.65	104.29	104.11	104.56	104	104.92	106.15	105.39	104.46	104.41	103.82	106	105.41	105.21	105.83	104.72	104.55	104.36	105.83	105.42	104.69	105.07	104.48	103.87	104.54
110	111.58	111.06	111.68	113.34	112.43	111.23	112.14	111.91	112.39	112.25	110.99	112.52	112.03	110.81	113.1	110.54	110.95	111.82	111.35	111.69	110.77	111.52	113.02	112.06	111.72	111.66	110.43	112.43	112.35	112.34	110.94	113.1	112.34	112.03	112.92	113.4	111.41	111.01	111.78	111.48	112.32	111.48	112.88	113.39	112.74	112.62	112.19	111.99	110.96
106.25	107.26	107.64	105.48	106.69	106.18	107.28	105.76	106.64	105.97	106.39	105.63	104.95	107.28	107.59	107.29	106.6	107.2	106.85	106.51	105.78	107.35	106.4	106.56	106.02	106.58	105.03	105.92	105.62	106.6	107.24	106.06	105.67	106.53	106.62	106.63	106.64	107.14	105.8	106.57	107.06	106.8	106.43	106.2	104.94	105.74	106.67	105.09	107.06	107.6
105.8	105.85	104.37	104.57	105.05	105.65	106.45	105.25	106.79	105.31	107.08	105.22	104.74	105.49	104.95	107.03	106.15	106.67	107.2	107.14	104.96	103.25	104.71	105.56	106.01	106.08	106.76	105.23	106.16	106.61	105.63	103.99	104.82	104.67	105.93	106.88	104.92	104.5	105.35	106.19	104.16	106.47	106.78	106.08	105.01	104.99	105.56	106.5	105.72	106.85
99.799	99.367	99.913	101.15	97.882	100.16	99.275	100.88	99.523	100.38	98.346	100.46	98.659	101.12	100.8	100.65	99.112	99.046	99.116	100.24	99.666	99.855	100.53	100.94	99.873	98.988	99.33	100.31	101.9	99.667	100.22	99.276	100.6	99.053	100.98	99.19	100.44	100.01	100.77	100.19	100.3	100.31	100.78	100.51	100.71	99.252	99.953	100.09	100.19	100.64
107.61	107.01	105.67	106.33	106.89	106.83	104.72	104.21	106.24	107.37	104.3	106.2	105.96	105.97	105.27	104.99	106.74	106.31	105.74	106.13	105.68	107.32	106.37	104.23	104.4	107.1	105.9	106.46	105.42	107.01	105.97	105.95	106.43	105.1	104.5	104.95	106.25	105.15	106.09	105.87	106.91	105.44	105.12	106.1	107.24	107.52	107.34	106.84	106.85	107.07
104.46	104.5	105.24	104.31	105.42	104.94	104.51	105.79	104.79	106.29	106.22	104.71	105.97	107.26	105.27	106.35	106.27	105.56	106.2	106.01	105.77	106	105.41	105.17	104.89	105.91	105.45	104.41	105.68	105.85	105.2	105.97	106.38	103.44	104.41	105.27	106.12	105.64	105.15	106.39	104.48	104.51	105.74	105.24	104.19	106.41	104.72	105.66	104.51	105.96
104.33	107.69	104.96	104.64	104.97	104.38	105.73	104.81	104.6	104.22	105.77	105.61	105.43	106.08	104.08	102.74	104.39	106.78	104.64	105.71	104.36	106.18	105.32	105.43	106.57	106.12	106.43	105.92	105.53	107.12	107.65	105.03	107.71	105.87	104.83	105.57	104.56	104.91	106.3	106.21	105.02	105.72	104.31	106.18	106.54	105.64	104.86	106.35	104.36	106.05
103.22	105.05	106.56	105.05	105.14	106.68	106.5	105.19	106.36	105.68	106.37	106.65	106.15	105.46	107.39	106.65	105.74	104.9	106.28	106.74	106.28	106.19	107.08	104.36	105.71	106.33	104.36	106.31	104.44	107.5	104.52	106.76	106.01	104.26	105.06	105.16	105.63	106.86	105.07	105.91	105.35	106.26	105.51	104.65	105.43	103.56	104.99	105	106.22	105.74
105.12	105.12	106.26	105.95	106.09	104.89	106.61	103.57	105.2	105.1	105.3	105.22	106.64	105.53	104.01	102.36	105.53	105.85	104.33	105.62	105.51	104.54	105.18	106.83	104.43	105.92	104.11	106.68	105.05	103.72	104.77	107.47	105.52	105.2	105.87	105.16	105.52	106.1	105.4	105.08	106.04	105.2	104.43	105.8	106.93	106.01	105.51	105.09	104.26	105.36
112.71	112.9	111.76	114.72	112.98	113.9	113.77	112.45	112.21	111.81	112.92	113.77	113.26	111.56	111.88	112.83	112.77	112.68	113.94	112.66	113.86	113.14	111.77	113.31	112.91	113.41	111.42	112.35	111.57	114.53	112.88	112.43	113.21	112.04	114.39	111.13	113.27	111.96	112.16	111.25	113.61	113.09	110.86	113.22	112.26	111.59	113.02	112.61	112.23	113.49
105.87	106.17	105.91	106	107.19	105.43	104.68	106.05	105.92	105.92	105.19	106.9	105.37	105.81	107.05	105.95	105.67	106.34	106.69	105.79	104.99	107.04	106.3	106.77	105.75	105.91	106.91	104.36	105.25	104.55	105.08	105.64	104.95	106.04	105.66	105.5	104.72	107.29	106.19	106.08	106.73	105.73	104.96	105.07	104.78	106.2	105.61	104.3	104.25	106.14
106.2	107.45	107.77	107.09	107.6	108.27	107.26	106.5	105.77	106.56	106.54	106.51	105.79	106.74	106.45	107.57	104.95	106.07	105.99	105.17	107.97	106.81	106.51	106.21	105.8	106.34	105.96	106.06	105.71	105.31	106	105.94	106.17	106.82	106.51	104.79	105.26	105.96	107.51	106.08	105.17	105.77	105.9	106.42	106.57	106.95	108.25	108.2	107.88	105.34
98.659	99.83	99.37	98.8	99.645	100.78	101.23	99.545	100.39	100.33	99.113	99.295	98.905	100.37	99.748	100.92	99.478	98.951	99.957	99.732	98.368	100.03	101.17	99.774	100.2	99.024	99.363	100.16	100.75	99.081	98.73	98.619	99.646	98.468	99.267	98.898	99.451	100.86	99.654	99.216	98.792	100.51	100.12	99.246	97.872	99.316	100.35	99.26	100.02	98.703
103.58	103.7	104.63	105.73	104.45	103.95	103.66	104.55	103.58	105.65	104.44	103.94	105.32	104.07	105.24	106.11	103.63	103.34	103.73	104.74	104.18	104.35	104.79	104.38	104.31	103.6	104.36	102.75	103.42	103.13	103.91	104.62	105.02	102.98	103.62	105.1	103.51	104.93	103.84	103.34	104.42	103.51	103.39	103.58	104.8	104.25	104.44	103.11	104.62	104.89
111.73	113.15	111.83	111.22	111.7	112.19	111.36	113.48	112.09	112.36	110.56	111.78	110.58	111.96	110.62	111.78	112	112.19	111.24	111.86	112.62	113.65	111.43	111.19	112.56	112.13	110.83	111.36	111.09	112.14	111.53	111.86	111.01	112.93	112.95	112.58	111.19	111.82	113.99	113.06	111.23	112.4	110.85	110.93	111.83	110.37	113.19	111.35	113.84	111.3
106.67	104.63	105.82	105.3	104.43	104.92	103.54	104.23	105.73	105.46	104.77	105.6	105.63	106.24	105.32	105.37	103.79	106.88	105.5	104.87	105	105.67	105.95	106.53	106.03	103.72	103.89	106.37	104.66	104.65	105.82	103.98	104.66	103.98	105.53	103.69	106.03	106.89	105.63	105.48	105.02	105.07	105.59	107.27	106.69	105.12	105.23	105.58	103.29	106.58
108.6	107.44	108.97	109.83	109.05	110.02	109.68	109.88	110.44	110.28	110.81	109.68	110.64	109.26	111.06	109.72	110.83	109.98	111.35	110.14	110.34	109.69	111.04	110.04	108.8	110.92	109.11	110.75	110.64	108.03	110.34	110.01	109.81	109.36	110.19	109.44	109.47	108.16	109.99	109.06	108.92	109.46	108.69	109.81	111.83	108.8	109.48	109.11	110.27	110.58
105.58	107.17	106.59	106.26	104.57	106.25	105.96	105.6	103.96	105.19	106.43	107.31	104.25	105.09	105.83	105.23	106.17	105.24	106.21	105.68	105.52	104.87	104.49	104.54	103.14	105.85	105.57	105.19	106.92	105.11	103.75	104.82	105.67	104.7	106.37	104.46	104.41	104.29	106.86	105.2	105.56	105.01	102.07	105.43	104.8	106.43	105.91	105.73	104.12	106.11
111.83	112.16	113.31	111.75	113.8	110.82	111.33	112.58	111.28	111.36	112.17	111.96	112.55	111.6	112.08	112.5	112.49	113.23	111.07	112.07	113.16	111.72	112.36	111.81	112.7	112.6	112.05	111.9	111.33	112.1	112.55	111.75	111.72	113.2	112.01	111.77	112.3	112.64	112.02	111	111.61	111.52	113.64	113.44	111.44	112.56	111.89	111.68	112.66	111.06
107.84	107.87	106.98	106.78	106.04	107.58	107.57	106.52	107.41	108.35	106.41	106.11	107.67	107.03	106.86	108.99	106.39	105.1	106.59	107.16	106.45	107.9	107.24	107.27	107.91	107.02	107.31	106.93	108.05	107.26	105.14	108.77	106.81	106.88	105.91	105.02	108.06	105.83	107.02	106.21	107.31	107.77	106.54	106.59	106.44	106.29	107.48	107.81	106.6	106.38
106.45	106.68	105.32	107.42	105.91	105.83	103.46	106.99	105.97	106.91	106.81	105.81	106.31	106.63	105.82	106.16	107.05	105.74	106.34	106.99	105.98	106.89	106.55	106.39	106.16	106.73	107.17	107.51	106.49	106.73	104.81	105.47	107.01	108.46	106.4	107.56	105.5	106.66	107.11	106.99	108.44	106.5	106	105.12	106.71	105.15	106.65	106.8	105.53	106.95
105.39	104.83	105.66	104.68	104.07	104.43	105.27	104.35	105.12	104.69	105.65	104.6	103.89	106.38	104.35	104.58	105.71	104.71	104.27	105.63	104.35	105.05	105.42	105.45	104.11	104.72	107.17	107.33	106.14	105.1	104.95	104.83	105.76	104.02	104.27	105.51	105.69	104.05	105.76	104	104	106.36	105.56	104.92	103.73	105.42	103.92	104.75	103.14	104.98
99.617	99.182	100.53	99.155	99.626	98.607	100.21	98.901	100.21	100.17	98.685	99.113	100.18	99.725	100.26	98.787	99.125	99.543	100.25	100.1	100.04	99.937	99.531	99.953	99.204	101.73	99.044	98.761	99.66	100.16	101.55	99.02	101.2	101.37	100.68	100.59	100.75	99.217	99.542	99.245	100.49	100.23	99.033	98.062	99.729	97.701	99.542	98.963	101.94	100.75
104.37	104.44	103.89	103.96	105	104.25	105.3	103.85	105.47	103.52	102.99	105.4	104.44	103.05	105.08	104.36	103.45	103.32	104.28	104.41	102.96	104.12	105.8	102.37	104.43	103.25	103.68	103.37	104.16	103.92	105.56	102.14	106.26	103.18	104.9	103.25	104.97	105.61	104.78	105.8	104.78	104.26	104.54	104.74	104.84	103.08	103.09	104.56	102.73	105.06
108.01	106.19	108.21	106.52	106.98	107.66	107.55	107.68	108.82	106.84	107.36	106.79	106.49	106.77	105.61	107.96	108.65	106.94	107.09	107.95	106.89	107.25	106.43	106.49	106.11	107.2	107.8	108.03	108.12	106.77	106.22	108.12	106.84	107.5	106.08	106.66	108.13	106.77	106.93	106.74	107.66	106.4	107.46	107.98	107.13	107.21	105.5	106.54	106.13	105.86
104.86	103.75	105.41	105.72	104.85	105.77	104.57	103.81	105.03	104.16	105.19	103.67	106.04	105.17	105.32	106.39	105.77	105.92	105.61	105.37	104.21	106.42	104.68	106.98	104.63	105.49	105.77	105.52	105.88	105.75	105.51	104.58	106.46	106.25	105.8	105.22	104.64	104.87	104.61	105.06	106.66	105.26	107.06	106.4	105.81	106.83	106.39	105.39	107	105.62
107.75	107.47	105.11	107.36	105.61	106.35	104.97	106.7	108.45	106.53	106.49	106.21	105.46	107.35	106.4	106.47	106.23	108.22	106.98	106.25	105.85	106.27	106.22	105.73	106.18	105.4	105.36	105.44	107.77	105.54	106.56	106.61	106.52	106.92	104.95	105.59	105.57	105.76	105.81	108.46	106.87	106.4	105.68	106.67	107.24	105.73	106.18	106.09	105.64	105.67
107.5	105.27	105.05	104.38	104.6	102.79	105.79	104.55	106.63	106.73	105.36	105.85	105.34	104.6	105.06	105.77	105.14	105.38	105.53	105.84	105.77	106.14	105.57	106.05	105.1	106.4	105.03	106.38	105.87	105.88	105.73	105.73	106.21	106.1	104.91	106.2	106.91	107.09	104.72	105.27	104.41	105.25	105.55	105.46	104.47	106.44	106.46	104.03	105.52	106.2
106.39	107.43	105.74	105.71	105.61	105.91	106.91	106.61	105.88	106.09	106.79	105.26	105.92	105.9	106.43	105.25	105.33	105.54	105.51	106.66	105.83	105.86	105.46	106.26	107.11	106.76	106.53	107.59	106.01	106.45	105.01	105.99	107.23	106.79	106.38	106.58	106.33	106.29	105.39	105.26	105.73	105.36	105.74	106	106.11	105.56	105.63	106.3	105.39	104.97
105.51	104.16	105.41	106.49	105.54	106.38	106.83	104.81	104.16	105.29	105.15	106.88	106.32	106.54	104.23	106.54	105.61	106.14	104.37	105.47	105.27	106.7	105.88	106.26	105.42	104.45	105.2	105.16	106.19	105.79	105.82	104.69	104.95	106.58	107.21	105.08	105.07	104.96	105.26	106.07	105.11	106.85	105.76	106.4	106.38	106.33	104.05	104.61	107.11	105.58
100.4	100.38	100.39	97.622	99.033	99.407	101.02	99.42	98.369	99.146	98.617	99.897	99.727	98.657	98.891	99.343	101.22	99.956	98.973	98.661	99.304	99.265	100.34	99.765	97.94	100.49	99.549	97.938	100.37	98.562	99.989	100.98	98.883	100.73	99.844	99.849	100.63	100.26	100.74	98.658	99.029	99.445	99.212	99.999	99.644	99.21	100.68	100.49	100.32	99.68
105.26	105.1	104.97	106.82	106.51	104.47	104.38	105.58	104.54	106.35	106.15	106.46	104.86	105.42	104.88	103.99	105.35	105.69	106.5	105.04	103.41	105.14	103.57	105.46	107.2	105.52	104.86	106.31	105.06	103.47	105.8	105.15	105.34	103.58	104.65	104.82	104.16	104.61	104.67	106.65	107.2	105.33	103.93	105.48	105.73	107.32	103.92	104.98	105.97	108.55
104.62	105.09	107.55	104.89	104.52	106.6	105.15	106.31	104.27	104.16	106.9	105.55	105.98	103.68	104.81	105.65	105.69	106.3	104.02	105.58	105.18	105.36	103.64	106.52	105.3	106.05	106.63	106.38	105.36	105.86	105.72	106.81	104.75	105.09	105.44	106.2	104.74	105.01	104.76	105.61	106.58	106.14	106.25	105.35	106.93	105.43	104.56	106.62	104.61	105.36
99.528	100.09	100.58	99.97	100.27	98.862	101.24	98.946	99.591	100.85	100.14	100.57	101.87	99.355	99.032	98.368	99.153	99.6	100.24	99.999	101.81	100.08	100.54	99.733	99.795	100.09	100.2	101.4	99.359	98.739	99.23	99.691	100.24	99.868	99.872	100.27	100.08	100.7	99.749	99.287	100.67	100.37	99.316	100.84	101.13	100.54	101.18	100.35	99.006	100.6
112.01	110.98	112.3	112.81	110.04	111.44	110.82	110.82	111.25	110.9	111.45	111.34	111.75	111.29	112.52	111.79	111.83	111.12	110.65	112.11	111.23	111.25	112.45	112.26	110.65	110.94	110.45	112.32	111.32	111.3	111.64	111.68	109.89	112.53	112.18	110.13	110.82	110.81	110.81	110.87	110.81	111.32	110.08	109.78	113.1	110.6	110.57	110.7	111.27	110.22
106.99	104.9	105.4	105.88	106.88	107.64	106.61	106.26	105.42	107.24	107.27	105.07	108.26	106.76	105.8	105.72	105.98	106.23	107.53	105.46	106.06	107.53	107.23	107.7	107.11	107.39	106.97	106.08	105.38	107.08	104.84	107.79	107.43	107.29	105.86	108.01	107.08	106.19	107.03	106.21	107.31	106.29	106.56	106.8	106.28	107.8	107.53	104.89	106.74	106.88
104.82	102.64	103.55	104.94	103.85	105.75	105.58	104.8	104.03	103.73	104.72	103.09	104.36	104.55	103.68	106	105.52	103.6	104.19	105.23	103.21	105.77	104.57	103.92	102.78	105.1	105.01	105.8	104.29	103.13	103.6	103.7	103.94	101.44	105.32	102.81	104.08	103.07	104.61	104.56	103.99	104.18	104.79	104.17	103.62	105.29	104.01	102.73	105.65	103.79
113.99	112.76	112.57	111.21	112.6	113.9	114.41	113.75	111.67	111.82	113.44	112.72	112.76	112.51	112.28	111.57	113.1	112.63	114.73	113.09	112.68	113.76	113.28	112.5	112.64	112.45	111.89	112.35	114.61	112.96	111.17	113.17	113.03	112.59	111.56	112.34	113.05	112.25	112.87	113.23	113.4	113.41	112.71	112.14	112.66	113.21	113.85	112.41	112.7	112.8
105.93	106.04	106.69	106.51	105.98	106.84	105.91	106.04	106.95	106.96	106.41	105.74	105.86	106.21	104.61	106.64	106	106.97	106.53	106.02	106.32	106.24	107.1	105.93	105.93	107.97	105.25	106.64	106.06	106.36	106.89	107.24	104.83	107.8	106.38	106.91	106.31	106	106.57	104.62	105.6	106.07	106.81	105.68	106.79	107.38	105.35	105.73	106.06	106.11
113.21	112.4	112.13	111.86	113.06	111.88	113.37	113.64	112.82	114.31	111.45	111.72	114.91	112.55	114.03	111.02	113.25	112.84	113.44	111.07	112.15	112.8	113.26	112.32	113.51	113.24	113.31	111.61	112.06	112.19	113.43	113.24	111.54	112.2	112.21	113.72	111.76	113.27	112.74	111.88	112.97	111.97	112.16	110.71	111.63	112.81	112.89	114	112.42	113.3
105.22	106.2	105.21	105.68	106.63	105.05	104.3	105.14	105.38	104.3	104.58	105.88	105.53	106.02	105.62	106.07	103.81	105.51	105.4	105.02	104.98	105.17	105.7	103.95	103.99	105.23	105.6	106.17	106.24	104.99	106.39	105.85	106.03	106.03	104.46	105.2	106.28	105.83	104.85	105.36	107.3	103.95	103.49	105.26	104.66	106.78	107.52	105.32	104.91	105.06
104.49	105.54	106.79	106.25	106.66	105.49	105.05	103.53	107.25	106.46	107.06	105.17	107.17	105.93	105.48	106.4	106.45	104.89	105.85	105.13	105.43	107.28	105.57	107.08	105.66	104.37	105.86	105.47	106.56	106.42	104.31	106.11	104.85	105.39	105.31	106.19	106.72	106.06	105	104.43	106.04	106.48	106.1	104.6	106.54	105.87	106.02	107.69	105.51	105.29
111.31	110.76	111.84	111.12	112.85	112.72	111.49	112.41	111.8	109.83	111.62	114.23	112.62	111.92	111.78	111.68	112.53	112.19	111.72	112.5	111.31	112.95	111.6	112.07	111.46	112.73	110.78	112.33	110.77	112.54	113.03	109.05	111.43	112.4	110.86	112.23	111.62	111.6	109.83	111.43	112.51	112.13	111.46	113.34	112	110.96	112.25	112.25	111.43	112.03
111.44	112.01	109.67	110.93	110.31	111.01	110.17	112.26	110.19	110.06	111.72	110.9	110.21	113.1	109.08	111.32	110.99	110.81	111.27	110.01	111.81	111.57	109.17	112.14	110.71	110.75	109.9	110.13	111.27	110.79	110.57	109.79	109.82	109.69	111.67	111.18	111.83	110.15	110.26	111.05	110.87	111.64	108.9	111.39	111.1	111.75	110.61	111.74	109.23	110.75
104.59	104.92	104.04	106.1	103.9	103.91	104.9	104.18	105.12	103.54	105.27	105.54	103.22	104.45	104.05	103.37	103.68	103.88	104.92	104.1	103.46	104.13	105.32	105.38	105.79	106.99	104.76	104.69	104.16	104.89	103.51	104.44	104.04	104.32	105.15	103.99	104.73	104.47	102.68	104.73	104.58	104.35	104.94	103.89	104.56	103.51	104.49	105.37	104.31	102.68
98.067	100.72	98.481	100.26	98.169	99.092	101.43	99.441	100.06	99.226	98.88	99.374	98.989	100.07	100.99	100.28	100.58	99.301	99.303	99.754	97.849	101.22	100.93	98.146	99.416	100.52	99.868	100.41	99.407	99.804	100.53	99.576	98.497	99.38	98.719	100.7	98.959	99.999	99.712	100.56	100.08	99.863	100.35	100.7	100.03	99.062	101.3	99.834	99.631	98.782
103.94	105.02	105.57	105.19	103.11	104.37	105.3	103.95	104.86	103.83	104.25	104.86	104.34	103.58	104.34	103.7	105.1	103.06	104.21	102.99	104.62	104.84	104.47	104.4	102.96	103.9	103.89	104.87	104.85	105.18	103.25	102.21	103.71	104.36	104.39	105.08	104.3	104.66	104.45	105.46	103.58	103.46	104.52	104.43	104.18	104.32	104.45	103.7	104.53	104.43
111.44	110.32	112.31	111.64	113.25	110.7	113.34	111.44	111.28	111.91	111.47	111.5	111.31	112.51	112.25	110.55	110.67	110.67	111.84	111.71	111.92	111.83	111.39	110.95	112.43	111.78	111.52	112.17	112.11	110.47	112.08	111.66	110.81	112.03	110.57	110.77	110.6	111.54	111.44	111.63	113.03	111.79	113.04	111.52	109.4	110.65	112.3	110.78	111.32	111.89
102.61	103.55	103.99	103.85	105.32	102.91	104	102.93	105.1	103.21	103.99	104.25	103.46	105.68	105.64	103.77	103.58	104.53	104.14	104.95	103.92	104.07	103.73	106.1	104.15	103.42	102.66	104.21	104.1	104.17	103.9	104.5	102.87	105.39	102.94	103.79	104.77	103.55	104.14	103.95	104.85	104.52	104.5	104.72	104.09	103.79	104.74	103.04	104.23	106.28
106.83	107.4	106.7	106.1	108	109.61	105.02	108.28	105.46	107.19	106.32	107.27	106.61	106.76	108.62	107.46	106.56	107.02	107.69	106.16	106.17	107.02	107.72	107.46	106.55	106.17	108.05	106.88	106.15	107.32	106.26	106.14	106.97	106.34	107.27	105.99	107.09	107.56	109.15	106.66	106.69	107.12	106.82	107	107.1	106.96	106.4	105.34	107.94	106.03
106.61	105.97	105.3	105.58	105.99	106	106.29	104.96	105.49	106.88	105.75	104.95	106.14	106.31	106.25	103.95	106.52	107.51	106.92	106.77	106.38	105.94	105.51	105.62	106.37	104.36	106.02	106.49	105.42	105.23	106.28	107.83	105.54	106.66	105.71	106.21	105.04	106.28	107.31	104.99	106.62	106.44	106.53	106.16	109.31	104.96	104.68	107.18	106.24	104.94
106.43	106.51	106.67	107.78	105.26	107.01	107.8	107.48	107.42	106.29	106.3	104.22	106.5	105.9	106.45	107.27	104.87	106.13	106.37	108.16	108.86	106.98	105.9	106.57	107.84	107.19	106.77	106.39	107.17	108.34	106.57	106.67	109.44	108.99	106.72	105.15	105.58	107.6	106.42	106.04	107.38	107.32	106.85	105.73	107.69	107.2	108.08	106.77	107.58	106.27
112.36	112.14	112.27	112.81	112.82	113.36	113.09	112.09	112.6	111.21	113.19	111.29	114.18	113.81	112.01	112.42	112.16	113.89	112.87	111.93	113.06	112.13	112.54	113.07	112.22	113.68	112.89	111.61	112.6	111.64	114.18	112.32	112.83	113.1	112.43	112.7	113.02	110.8	114.67	114.35	112	113.25	113.75	112.01	111.96	113.32	113.28	112.4	112.15	113.28
112.05	111.91	112.19	112.66	112.26	111.64	113.03	111.04	113.14	111.43	112.85	112.2	110.16	111.25	109.84	111.35	113.21	111.84	111.53	114.5	111.69	111.48	111.77	110.45	112.78	111.98	112.16	112.73	112.73	113.61	112.51	112.54	113.4	112.9	112.43	111.96	113.39	112.08	113.3	111.35	110.84	110.66	110.68	112.48	112.17	111.05	110.64	112.61	112.98	110.32
104.48	104.44	104.26	104.49	103.67	103.81	102.96	103.81	105.85	103.87	105.55	102.7	105.07	104.08	103.2	103.93	104.23	105.31	103.16	104.85	103.55	104.33	104.04	105.67	104.82	104.13	103.6	104.51	104.41	104.4	103.47	104.74	104.7	102.93	104.42	103.84	105.17	104.37	104.25	104.11	104.15	104.55	103.54	105.98	104.94	104.55	103.24	105	103.77	103.54
104.15	104.79	105.24	105.48	104.18	104.52	106.12	104.06	106.17	106.43	106.83	104.85	103.53	105.83	105.57	104.64	105.37	106.55	106.62	106.38	105.9	105.48	104.45	105.54	104.52	106.17	104.03	104.37	103.97	105.73	106.2	107.27	105.3	106.1	105.99	105.86	106.58	105.82	104.69	105.81	104.79	105.65	104.65	105.18	106.59	106.64	105.61	104.88	106.06	105.81
110.19	111.97	111.37	109.86	111.8	110.78	112.15	111.72	110.35	112.81	110.89	109.42	112.55	110.42	112.09	113.22	110.38	112.41	111.79	111.5	110.95	112.19	111.37	111.41	110.7	112.32	111.51	111.36	111.12	110.94	112.44	109.81	109.99	110.37	112.29	110.82	111.8	111.42	109.65	110.54	112.92	112.72	110.98	111.11	110.81	110.36	110.89	109.43	111.53	111.45
110.68	111.28	112.12	110.64	111.7	110.79	111.77	110.7	112.79	112.18	113.47	112.99	110.75	112.85	112.12	110.53	110.86	111.17	112.22	111.77	113.04	113.74	111.94	112.31	110.62	112.76	111.29	110.83	110.94	111.58	111.48	112.68	111.61	111.89	111.56	112.01	111.1	111.94	113.25	112.19	112.54	110.58	111.11	111.08	111.58	112.3	111.76	112.85	111.74	112.52
105.67	103.55	104.79	103.71	102.44	104.41	106.37	104.76	105.1	104.59	105.23	104.98	104.03	105.8	104.66	105.16	105.42	103.28	104.86	105.21	104.49	103.49	104.47	106.64	105.77	105	103.6	103.69	104.81	104.6	103.99	104.27	103.85	104.61	103.95	104.37	103.65	106.79	105.95	104.85	104.15	104.69	104.1	104.71	104.51	105.84	104.8	104.73	106.43	104.63
104.89	105.85	103.55	103.87	103.14	102.28	103.95	105.17	104.14	104.87	103.44	105.32	105.19	103.67	105.78	103.98	104.78	102.11	102.68	105	104.57	103.07	105.5	105.6	104.06	103.68	105.02	104.82	104.08	104.38	105.74	104.11	104.45	104.32	105.02	103.64	102.93	103.95	104.18	103.54	104.7	103.21	104.29	104.41	103.71	103.4	105.49	102.92	103.81	102.26
106.65	105.88	105.19	106.19	105.08	105.45	104.93	106.42	106.38	106.01	103.87	104.28	106.43	107.39	104.93	107.37	106.27	104.98	106.93	106.68	106.14	105.07	105.72	104.92	106.56	105.16	105.95	107.3	106.09	105.66	105.31	107.45	104.27	106.18	104.64	105.25	105.21	106.29	106.14	105.01	106.09	105.71	104.78	105.51	105.83	105.13	105.89	106.46	106.04	106.61
105.95	105.49	106.84	105.26	106.75	108.37	106.48	106.23	105.88	104.74	107.46	106.36	108.41	105.18	104.59	107.87	106.21	106.06	105.9	106.53	107.42	104.61	106.18	106.58	107.62	107.33	107.52	105.17	104.63	106.07	105.88	107.52	107.08	107.28	105.94	106.58	106.94	107.52	106.44	105.51	105.32	106.23	105.94	106.01	106.9	106.05	106	106.09	105.15	106.58
99.322	101.22	99.432	100.83	99.183	100.07	99.744	99.618	99.738	100.26	100.94	100.6	99.529	99.43	98.5	100.91	99.951	99.348	100.86	99.502	99.282	101.19	101.02	100.05	100.77	99.668	99.716	100.12	100.9	101.52	99.921	100.37	98.468	99.735	99.727	100.8	100.51	100.42	100.7	99.741	98.876	101.45	99.572	101.16	99.767	101.01	99.529	99.278	100.54	99.206
105.94	105.81	104.58	106.05	105.23	104.8	105.32	107.19	102.9	105.01	106.44	103.79	104.24	104.16	105.32	107.6	106.46	106.29	106.55	104.92	104.66	105.99	106.48	104.45	104.09	105.97	106.11	105.56	106.41	105.13	105.17	105.12	105.27	105.02	104.91	105.48	105.11	105.74	105.21	105.47	105.88	103.23	105.01	105.88	106.56	106.31	104.07	106.29	106.25	104.69
110.25	110.89	111.9	113.69	109.59	111.16	109.79	111.3	111.75	110.05	110.96	112.19	109.94	110.28	111.73	108.62	109.13	110.25	111	110.36	110.45	111.76	110.39	110.5	111.66	111.07	110.98	110.09	110.44	110.35	110.12	108.99	110.42	111.2	109.13	110.71	110.39	110.5	110.49	110.82	111.51	110.62	111.26	111.26	111.2	110.78	110.85	111.49	110.28	110.82
105.26	105.88	106.16	103.18	105.41	105.77	104.69	105.25	106.25	104.83	106.33	105.32	103.6	106.76	106.53	104.47	105.38	106.05	105.73	104.61	105.43	104.78	105.2	106.28	106.74	104.72	105.47	107.1	106.1	105.98	106.9	104.69	106.31	105.41	105.03	104.31	105.75	103.72	105.33	105.82	107.03	106.64	105.88	104.79	105.97	104.23	106.28	106.26	105.57	105.36
102.68	105.68	104.69	105.73	105.17	105.74	103.92	105.13	104.02	104.01	103.23	104.66	104.23	104.93	103.95	103.7	103.72	103.3	103.75	103.43	104.61	104.14	106.16	103.94	105.92	104.61	104.2	104.47	104.58	102.53	103.85	103.15	102.99	103.87	103.82	102.98	104.15	104.11	104.32	103.04	104.1	103.56	104.3	103.47	104.48	104.82	105.42	104.76	104.25	104.67
100.43	99.96	99.308	99.799	101.04	101.02	100.99	100.41	99.038	99.154	101.89	102.57	100.09	100.39	101.15	101.03	99.593	99.906	101.78	101.61	99.744	100.47	99.477	99.19	99.484	100.12	99.399	99.442	99.611	101.42	98.429	101.64	100.99	98.873	101.17	101.88	101.49	101.68	101.07	100.46	100.03	99.634	100.25	99.783	100.73	101.38	100.37	101.65	100.91	100.55
105.85	105.26	106.42	106.7	108.05	105.25	103.51	106.47	105.22	106.16	105.55	106.26	107.52	105.03	105.2	105.84	106.07	104.25	106.35	106.65	106.85	106.13	106.03	105.53	107.68	108.03	105.13	106.51	104.52	106.53	105	105.73	104.87	107.62	107.04	105.27	106.71	104.08	104.28	106.44	104.53	106.27	106.49	106.82	105.49	105.9	105.7	106.18	105.25	107.06
105.04	106.68	105.77	105.76	106.05	105.98	105.59	106.47	106.32	106.15	106.47	105.46	106.24	106.71	106.02	105.57	103.97	105.29	106.05	104.73	106.56	104.93	104.73	105.62	106.34	104.88	105.29	104.42	103.88	106.65	105.52	106.43	105.25	105.7	105.56	105.93	105.12	105.43	104.94	106.46	105.23	106.21	105.2	105.39	106.6	105.32	105.47	105.53	105.51	106.48
110.79	110.76	112.44	111.06	110.53	110.34	111.83	111.3	109.86	111.35	110.49	109.82	112.23	110.84	111.65	110.88	111	110.87	111.55	111.44	111.56	111.02	111.43	111.56	110.85	110.69	110.36	111.79	111.27	110.84	112.36	114.16	111.33	112.79	110.82	109.78	109.8	111.66	110.04	109.85	109.2	111.74	111.12	112.57	112.03	110.46	110.95	112.35	111.28	111.69
105.78	103.75	105.74	104.9	105.44	104.59	105.14	105.14	104.08	103.7	105.27	103.12	103.64	104.05	104.28	103.42	105.17	103.93	104.57	103.59	104.67	105.2	102.73	103.57	103.15	103.27	104.44	104.85	104.93	105.63	104.07	104.24	104.03	103.63	104.09	104.53	103.35	105.58	103.68	103.47	103.21	103.84	104.17	104.53	103.69	103.07	104.79	101.88	105.34	104.04
110.95	113.46	111.25	113.27	112.28	113.03	112.77	111.3	112.5	111.64	111.51	111.9	110.79	114.52	110.26	113.57	111.97	111.05	111.13	111.76	112.91	111.59	112.03	113.3	112.89	111.24	112.34	112.15	111.25	111.5	112.5	111.65	113.06	112.93	111.29	112.55	114.31	112.72	113.02	110.81	111.16	111.74	113.6	111.21	112.39	110.56	111.65	112.87	113.13	110.87
105.58	103.92	104.21	104.87	106.19	105.43	104.28	104.91	105.91	104.49	104.73	105.7	105.25	104.68	106.17	104.92	104.75	106.08	105.26	106.21	105.8	105.79	106.37	106.33	107.48	105.72	104.92	106.62	105.3	106.48	104.87	104.21	106.61	106.39	106.09	104.44	105.89	105.09	104.24	106.48	105.83	106.25	103.82	104.86	106.33	105.12	106.19	104.92	105.03	104.41
107.79	105.75	103.54	105.88	104.88	104.89	105.36	104.67	104.86	104.43	104.99	105.57	105.62	107.09	104.8	104.23	105.7	105.89	107.41	107.04	104.9	105.16	105.14	105.28	104.72	106.84	104.87	104.46	106.03	105.46	105.7	106.39	104.86	104.72	106.29	105.21	105.88	106.12	104.12	105.57	104.9	105.53	104.25	106.08	105.07	105.03	104.82	105.72	104.92	105.17
99.525	99.129	100.25	98.285	100.85	100.23	99.29	99.741	98.18	100.06	100.43	99.405	99.687	101.15	98.739	100.62	101.71	99.176	99.939	98.802	99.999	99.727	101.23	97.906	99.061	98.888	100.59	99.596	101.39	100.5	100.76	99.813	103.09	100.41	100.11	98.415	100.07	100.73	99.993	99.442	101.66	102.13	100.41	101.28	99.695	99.854	99.474	101.1	99.786	99.835
111.84	110.92	111.07	110.64	110.72	111.5	113.25	110.57	110.8	113	111.52	111.68	111.65	110.49	110.92	113.3	112.83	111.1	111.06	112.93	111.27	111.36	113.16	111.86	109.48	113.06	112.8	111.41	110.5	111.53	111.6	111.28	111.32	110.95	112.66	112.7	110.33	110.33	112.8	112.58	112.46	111.02	111.69	111.29	113.66	112.14	110.99	112.15	112.23	111.53
100.6	99.715	100.62	99.814	98.414	100.37	97.724	101.38	99.878	99.217	99.902	98.685	99.862	99.134	101.89	99.312	99.35	99.014	100.33	100.55	99.469	100.14	99.063	100.66	99.802	101.42	101	99.98	100.45	99.541	99.71	97.777	99.206	99.7	99.867	100.84	99.213	99.954	99.541	99.222	100.5	101.06	98.322	99.02	99.658	98.301	99.605	100.31	99.868	98.296
100.34	100.38	99.878	100.34	100.07	100.14	101.54	100.83	101.39	98.649	98.101	100.12	101.23	99.996	99.303	101.37	100.32	99.35	99.921	99.886	99.819	99.441	100.58	100.28	100	99.175	100.74	99.574	100.52	99.949	99.355	100.76	99.311	99.248	100.73	100.69	99.639	99.557	99.714	100.43	101.13	100.86	100.2	100.43	99.213	100.2	100.04	99.873	100.98	100.23
116.16	116.25	116.86	114.75	116.41	117.07	115.33	115.22	114.82	115.96	116	117.02	115.87	116.59	116.84	116.17	115.84	116.3	117.47	116.96	117.8	116.36	117.21	115.04	115.88	115.56	115.32	116.6	114.62	116.1	116.7	116.48	116.43	115.23	115.93	115.29	115.67	116.44	114.66	116.49	115.14	115.93	117.41	117.2	117.26	117.82	115.57	116.31	114.91	115.8
113.44	111.93	112.2	112.9	111.86	112.55	111.43	111.11	114.36	113.52	114.64	113.05	112.4	111.6	112.22	112.03	111.4	112.89	112.6	114.34	114.06	112.95	113.41	113.3	112.86	111.36	113.74	112.79	112.95	112.5	112.96	113.18	114.36	113.11	112.28	113.2	113.18	111.76	112.63	113.04	113.55	112.53	112.96	113.63	113.19	113.34	112.01	113.12	113.73	113.48
112.82	110.51	111.46	112.05	111.57	112.57	111.52	113.34	112.3	112.51	112.21	111.89	111.93	114.34	110.5	111.15	112.85	111.94	112.36	112.7	112.68	111.79	112.15	113.06	111.78	111.73	112.13	113.7	113.96	111.78	113.16	112.57	112.15	111.96	112.62	111.92	112.62	111.46	111.2	112.33	111.43	110.71	111.78	111.35	112.84	112.1	113.11	112.32	113.08	112.93
110.8	110.14	112.56	110.63	111.45	111.59	110.21	111.61	113.05	110.81	111.53	112.41	111.54	111.43	110.61	111.27	111.79	111.87	111.82	110.9	112.39	111.62	111.76	112.4	111.21	112.02	112.64	110.45	111.14	111.31	109.95	113.21	110.88	112.34	111.97	111.35	111.71	112.6	110.94	110.5	111.41	111.45	112.18	110.7	110.76	112.27	112.25	110.91	112.35	111.48
107.81	107.36	107.66	108.29	107.53	106.16	108.58	106.83	107.94	106.47	106.42	107.29	105.43	107.6	105.11	106.73	106.04	106.99	105.69	106.96	108.34	106.31	107.21	106.3	108.23	108.17	107.67	106.15	107.35	106.43	107.59	106.7	106.13	106.34	106.28	106.19	106.91	106.95	105.76	105.75	106.36	107.3	108.45	106.65	106.93	107.47	106.83	107.33	107.48	107.09
106.17	104.96	104.93	104.67	105.82	105.98	104.35	104.48	105.76	105.38	104.67	105.09	105.17	105.25	105.93	105.27	104.51	107.07	105.24	105.99	105.64	106.09	104.8	107.09	105.54	107.47	105.37	104.74	105.37	104.99	105.38	104.08	104.66	104.93	105.13	105.16	106.49	105.42	106.4	104.83	104.73	105.68	105.33	104.79	104.97	106.85	105.34	106.07	105.73	106.28
107.46	107.42	104.83	106.91	106.56	106.26	105.99	105.46	105.78	107.8	105.82	106.11	107.38	105.48	106.38	105.48	104.54	105.59	104.48	106.12	106.61	105.96	104.82	105.33	106.28	107.12	106.55	106.95	107.16	105.24	105.78	105.32	106.25	106.05	105.86	106.61	106.55	106.04	105.49	106.22	105.9	106.36	105.71	106.75	105.92	106.56	104.93	106.3	105.54	104.89
111.91	112.02	111.01	111.43	110.93	111.81	110.42	113.05	111.52	110.84	112.36	110.92	111.06	111.26	110.83	110.46	111.32	112.15	111.12	111.77	110.44	111.26	112.31	111.3	109.79	110.39	113.24	112.09	110.73	112.02	111.54	114.22	110.4	112.01	110.7	110.82	110.47	110.31	111.59	110.31	111.9	110.56	111.83	110.73	111.23	112.01	111.29	110.26	111.68	111.26
110.4	112.09	110.63	109.66	111.91	111.16	110.06	111.28	110.81	110.86	111.58	112.59	112.39	112.79	108.63	111.96	111.93	110.09	110.83	111.25	109.87	112.89	109.38	109.93	111.03	111.85	111.23	110.29	110.72	110.74	110.89	110.55	110.98	112.27	110.94	113.07	110.32	110.57	111.73	110.82	111.34	112.55	111.03	109.89	111.56	112.43	111.76	109.74	110.44	110.76
104.32	106.45	104.8	105.23	104.56	104.15	106.23	104.89	104.67	105.14	104.66	105.52	104.83	105.15	106.01	104.47	104.8	106.32	106.3	105.16	106.85	106.27	106.28	105.14	104.96	106.44	104.03	105.44	107.01	105.62	106.52	107	104.78	105.16	105.58	106.54	105.59	106.56	104.48	105.29	103.77	105.7	104.5	105.57	105.32	105.51	105.09	103.99	106.34	104.71
106.29	103	106.35	105.91	105.73	105.66	106.03	104.59	105.81	103.71	105.61	105.8	106.22	105.75	104.86	105.51	106.03	105.87	106.91	106.58	103.99	106.47	105.77	107.04	104.37	106.22	106.38	104.88	104.85	105.63	106.15	106.22	105.9	106.15	105.49	105.81	106.36	106.58	105.65	106.62	104.85	106.63	105.76	106.07	104.52	105.66	105.84	106.31	105.38	105.99
105.49	105.08	104.45	105.59	105.27	106.53	104.48	105.34	104.37	105.08	104.37	104.62	104.25	104.49	105.44	104.95	106.22	104.95	104.72	106.23	104.79	106.52	103.99	105.85	106.42	105.55	105.94	104.59	103.46	107.16	105.41	104.79	106.07	104.33	107.38	105.84	105.29	106.36	105.44	105.22	105.55	104.51	105.77	104.6	106.19	106.38	106.15	104.14	104.8	104.53
106.95	105.4	104.52	104.57	106.31	106.29	105.73	104.48	106.28	104.72	106.3	104.71	107.24	104.92	104.86	106.24	104.58	105.36	105.29	108.06	105.69	106.48	105.87	106.31	105.45	107.5	104.22	107.47	105.45	106.02	106.66	106.35	104.39	105.62	106.36	107.02	106.52	105.52	104.3	103.36	105.22	105.34	107.24	105.37	106.65	106.57	105.69	105.54	104.63	104.06
115.4	116.33	115.43	115.96	115.52	116.26	115.37	115.3	115.97	116.11	117.24	117.91	114.46	115.44	116.64	117.35	115.98	113.92	115.97	116.99	114.82	116.64	117.47	115.85	115.53	116.27	117.27	114.36	117.5	115.87	116.99	117.22	116.17	117.24	115.93	116.57	115.22	116.03	116.96	116.01	117.1	114.61	116.25	116.35	113.94	115.04	116.03	118.04	116.73	115.66
99.386	99.915	98.878	99.823	99.526	99.678	100.87	99.904	101.7	100.01	100.49	99.578	99.458	100.18	99.068	99.49	99.288	99.823	99.979	101.94	100.65	99.425	98.759	100.32	100.38	99.747	100.81	99.554	99.289	99.081	99.049	99.45	99.582	99.804	99.524	99.239	99.746	100.09	99.539	100.43	99.516	98.576	100.45	99.536	100.17	99.656	100.37	100.05	98.78	99.611
117.34	116.87	116.33	117.32	116.47	118.24	117.26	117.48	117.41	118.04	116.83	117.87	117.63	118.83	118.86	118.19	118.17	117.6	117.76	118	117.91	117.01	117.83	115.55	118.17	117.73	117.51	116.55	117.62	116.81	116.15	119.23	118	118.7	117.44	117.55	117.43	118.91	117.09	114.64	117.55	117.71	117.6	117.79	116.7	118.25	117.55	117.73	117.02	118.25
106.32	103.79	106.85	104.92	105.64	104.94	103.88	105.97	106.21	105.75	106.08	105.51	105.06	105.54	105.6	106.02	105.35	106.26	104.08	104.9	104.63	106.62	104.72	103.83	105.41	106.58	104.91	106.16	106.53	105.8	104.67	105.97	105.15	106.13	105.65	104.94	106.61	103.45	103.46	106.27	106.6	106.03	104.43	105.66	105.32	106.65	104.82	105.21	104.61	104.6
109.87	110.72	111.12	109.49	109.98	107.84	110.97	111.82	110.32	111.2	110.48	110.19	109.19	109.37	112.11	108.41	109.94	109.44	112.22	110.54	110.43	109.76	110.97	110.24	109.29	112.75	110.8	109.94	109.33	110.6	111.64	109.82	111.62	109.67	110.57	109.7	110.65	110.91	111.06	108.63	111.27	110.45	111.63	109.39	109.97	109.93	110.34	110.1	108.77	109.48
99.093	99.123	101.08	99.718	100.24	100.71	100.43	101.59	100.6	100.33	100.9	100.86	100.41	99.789	100.26	98.946	100.1	101.37	99.084	101.05	99.81	100.2	100.91	99.694	102.16	98.801	99.811	100.62	100.62	99.582	100.05	99.809	101.23	99.399	100.5	99.17	99.619	100.92	101.43	100.72	101.01	100.23	101.41	100.72	100.67	98.757	97.965	101.28	100.06	100.82
115	112.08	111.31	112.32	113.01	113.53	112.04	114.23	113.15	112.92	112.84	113.91	111.62	113.34	113.83	113.07	112.6	113	113.75	114.33	111.61	112.73	111.46	112.14	113.48	111.98	114.17	111.95	112.84	113.52	112.94	112.11	112.61	113.71	111.27	111.54	112.68	112.16	113	111.57	111.56	111.26	111.5	113.52	112.54	112.55	111.83	112.17	113.13	112.7
106.04	107.05	105.33	105.47	106.08	106.14	106.8	106.57	107.23	104.3	105.28	105.34	106.62	105.53	105.27	106.12	105.25	105.43	106.99	107.38	106.48	105.2	104.81	106.62	105.45	105.57	108.33	106.04	104.61	106.61	106.93	106.83	105.36	106.13	104.7	106.35	105.72	107.48	106.42	106.81	105.19	107.15	105.93	104.12	106.89	106.63	106.25	105.64	106.2	106.29
103.2	103.69	105.48	103.81	103.61	105.56	103.79	103.1	104.85	104.37	104.63	104.15	106.91	105.43	104.52	104.23	104.54	104.77	104.48	104.88	104.48	104.73	104.96	105.39	103.06	104.32	104.12	105.24	103.61	103.11	103.94	104.29	104.75	102.65	104.67	105.3	104.49	104.73	106.62	104.66	103.61	104.35	104.67	104.49	106.02	104.87	104.06	105.47	102.54	105.92
104.66	104.57	104.9	105.03	104.71	105.11	104.81	104.92	104.45	104.4	104.18	106.16	105.07	105.41	104.39	105.76	105.97	105.96	105.57	104.68	105.62	103.72	106.2	104.89	105.31	103.33	103.05	107.24	105.17	104.62	104.25	103.56	104.7	104.83	104.73	103.78	105.29	105.54	105.38	105.36	104.68	105.27	104.7	104.33	105.95	106.14	104.92	103.65	105.37	105.13
109.79	111.16	111.99	113.68	112.27	113.16	110.33	110.46	110.64	111.93	111.48	112.56	110.61	111.05	111.74	112.91	111.2	113.09	110.49	110.8	111.14	109.26	112.14	112.03	110.82	110.76	112.5	110.12	110.75	111.14	110.97	111.79	111	110.51	112.85	112.79	111.67	111.49	111.5	109.6	112.59	112.1	112.73	111	113.08	111.97	110.73	109.45	110.27	112.45
101.5	100.2	98.336	98.932	99.479	98.318	99.773	99.731	99.973	99.646	99.583	99.41	100.33	99.74	99.571	101.51	100.01	97.023	100.32	100.18	99.219	99.847	99.598	99.154	99.603	100.39	101.4	99.807	98.123	101.11	98.958	98.735	100.96	97.817	98.717	100.33	97.553	99.105	100.72	99.001	99.26	98.439	100.62	98.442	99.112	98.057	101.03	97.327	100.41	98.746
112.02	112.02	111.5	111.04	110.84	112.52	112.57	112.13	111.11	113.97	111.95	111.55	114.02	110.9	112.81	112.67	110.48	110.91	111.27	110.99	111.76	111.86	112.47	112.29	112.78	110.98	111.94	112.16	111.31	111.63	111.13	111.61	111.7	111.1	111.58	112.95	112.18	112.45	111.74	113.64	112.19	111.22	111.5	112.81	110.85	114.04	111.6	112.08	111.57	110.73
105.62	104.9	105.45	103.31	104.32	106.16	106.76	107.11	106.31	105.16	105.76	105.92	107.38	105.85	105.27	104.56	105.37	104.56	105.7	104.96	105.92	105.77	105.11	105.14	107	107.02	105.44	104.79	104.34	105.9	106.41	105.62	105.07	105.1	105.2	106.33	105.86	106.1	106.1	105.93	105.72	104.75	105.71	103.58	104.52	105.5	105.67	105.8	106.19	105.76
110.85	113.03	113.01	111.32	111.57	110.53	112.19	110.82	112.58	110.41	112.37	111.23	111.49	113.46	111.54	113.03	112.48	111.88	111.93	114.05	112.55	111.18	111.91	112.3	112.91	112	112.46	110.66	111.04	113.22	113.32	113.65	113.1	112.38	112.79	113.1	111.62	112.65	111.39	111.38	111.49	112.14	111.74	110.87	111.99	112.2	113.6	111.81	110.27	111.49
105.96	106.56	107.39	105.7	104.71	106.2	106.74	106.71	105.99	106.55	106.82	107.7	105.9	107.12	105.93	105.6	106.99	107.02	106.37	105.78	105.44	107.31	106.6	107.56	106.65	106.02	107.3	107.4	106.76	106.36	105.5	107.46	105.95	105.14	106.33	106.35	107.5	105.18	106.62	105.16	105.66	106.12	105.39	105.65	106.26	106.2	106.82	108	104.93	105.03
105.24	106.17	105.44	106.52	106.87	106.97	107.8	106.3	105.59	106.43	107.57	106.39	105.39	107.59	105.7	105.05	107.2	105.94	106.66	106.11	106.96	106.47	105.8	106.53	107.34	106.04	105.33	106.56	105.28	106.14	106.88	105.12	106.34	106.14	106.01	106.73	105.53	107.2	107.63	107.73	106.58	105.79	106.16	104.84	106.92	105.55	105.87	105.66	105.55	107.34
111.33	112.97	110.81	112.33	111.22	112.14	112.99	110.71	113.97	111.45	113.49	111.69	111.62	112.32	111.78	111.81	113.31	112.69	110.64	113.28	111.12	109.67	112.11	110.56	110	112.41	110.19	111.33	113.02	110.9	111.06	111.73	109.14	111.74	112.17	111.04	112.19	111.14	110.97	110.93	111.05	110.86	110.66	110.17	111.93	112.88	111.16	110.45	111.56	111.78
108.79	108.99	109.48	110.28	108.95	108.58	107.99	109.92	111.27	109.83	110.59	109.84	110.19	108.75	111.53	109.63	110.93	109.7	109.95	112.55	109.14	108.62	108.89	110.37	111.07	109.08	110.33	109.4	109.72	110.25	108.36	107.59	109.68	109.79	108.7	109.42	110.03	109.57	111.26	110.22	110.31	109.31	109.15	109.22	109.07	109.42	108.43	109.3	109.88	107.56
103.11	102.71	104.8	104.12	103.12	103.92	104.09	103.75	103.44	104.78	102.54	104.01	105.75	103.36	102.94	104.07	105.31	103.66	104.68	106.49	103.71	104.83	102.58	104.73	104.45	102.83	104.54	105.4	104.85	104.19	104.52	103.72	104.54	105.91	103.66	103.73	104.57	104.81	104.77	104.6	105.94	103.94	104.29	104.64	103.97	103.73	102.59	103.42	105.2	107.57
99.006	100.3	99.704	99.839	101.16	99.94	99.205	99.994	98.675	100.23	101.48	99.635	99.287	100.61	100.24	101.15	100.33	100.9	99.82	100.39	100.59	101.04	101.42	99.239	98.551	101.45	99.374	100.64	99.662	101.49	100.29	100.07	101.17	99.983	99.513	99.928	99.79	98.876	101.66	101.76	100.98	99.305	101.05	101.52	100.57	100.72	100.15	100.45	99.926	100.62
117.86	118.87	118.5	118.09	118.61	117.14	116.27	116.43	117.42	116.8	117.99	116.78	117.22	117.27	118.59	118.08	117.81	118.78	118.64	118.19	118.89	119.03	116.87	117.38	117.17	117.59	118.37	117.36	118.67	116.6	117.42	118.4	117.93	117.72	118.53	116.37	116.81	117.23	117.47	116.17	118.8	118.96	117.9	117.9	117.67	117.44	117.71	117.24	117.05	117.72
112.96	110.79	112.05	112.01	112.94	112.25	110.7	112.65	112.8	112.79	110.96	111.58	112.19	111.32	110.77	111.2	110.92	109.82	110.45	111.12	111.52	111.66	109.14	111.75	111.68	110.61	113.56	110.96	111.87	112.35	111.67	111.28	111.21	112.06	111.74	111.79	111.58	113.68	111.09	111.7	110.66	113.62	111.26	110.15	112.35	112.9	111.8	112.43	113.75	109.39
105.51	106.79	106.53	106.83	106.14	108.36	105.47	105.46	106.55	106.2	105.71	106.36	106.04	106.05	105.83	104.81	106.57	107.53	106.61	106.91	107.9	105.92	107.14	106.25	105.97	105.25	108.29	105.91	106.15	106.05	105.76	106.18	105.75	106.39	105.66	108.77	108.86	106.86	108.56	106.3	107.04	106.5	104.37	106.55	106.23	107.17	105.96	106.66	105.33	108.12
103.28	104.49	104.1	102.14	104.57	104.41	104.29	104.12	103.14	104.19	103.49	104.43	103.67	105.09	102.81	104.34	103.31	103.7	104.92	105.16	103.8	103.59	104.14	103.64	104.07	104.76	103.36	104.64	103.55	103.48	104.18	103.78	104.64	105.49	105.3	105.15	103.58	103.09	103.55	103.82	103.79	104.88	104.21	103.86	105.36	104.23	105.13	102.72	104.19	104.63
105.67	106.02	105.42	106.72	105.55	106.87	105.58	105.13	107.34	107.09	105.2	107.07	105.87	104.75	104.97	104.09	105.98	104.78	105.74	106.59	106.6	105.42	104.35	106.99	106.88	105.76	106.36	106.58	104.85	105.08	105.05	105.32	105.64	106.23	107.33	105.23	106.06	105.08	105.48	105.37	105.83	105.48	106.72	104.65	105.87	106.1	105.45	105.93	107.27	106.27
113.78	111.89	112.36	111.5	112.84	112.18	112.52	112.47	113.7	112.81	114.12	113.9	113.8	113.21	114.01	113.24	111.46	114.13	113.12	114.27	112.11	113.2	114.33	113.41	112.52	112.14	112.19	112.37	113.89	112.95	113.82	112.76	112.91	111.6	111.94	114.39	113.24	113.2	111.23	112.96	112.73	112.64	111.39	112.88	113.39	112.82	113.91	112.29	112.29	112.43
104.68	107.19	105.58	107.34	105.37	105.47	106.49	106.24	106.29	104.7	104.05	105.66	104.86	106.93	104.65	105.09	106.16	104.47	105.82	105.85	105.32	105.7	106.57	105.35	105.88	104.45	103.43	104.24	105.15	105.96	104.83	105.99	104.94	106.64	105.42	104.57	107.61	106.05	106.22	105.62	105.82	105.38	105.41	105.93	105.25	105.34	106.01	106.32	106.2	106.05
110.75	111.01	111.39	110.29	111.19	111.25	111.09	110.38	110.72	111.33	108.86	110.18	109.83	109.65	110.73	111.21	112.08	111.03	111.17	109.71	110.7	109.52	109.98	110.08	110.44	111.23	111.69	109.95	111.25	111.31	111.44	108.65	109.82	111.31	109.2	110.67	112.04	110.71	111.27	111.05	109.87	110.72	109.97	109.71	110.52	111.99	110.14	111.74	110.52	110.92
104.91	106.07	105.56	104.41	106.01	105.94	106.81	106.02	106.4	105.16	105.29	106.73	105.35	105.7	106.04	105.81	106.79	106.47	105.84	106.98	107.16	105.36	106.33	105.95	105.71	105.42	106.21	103.95	107.26	105.25	105.96	106.07	105.09	107.35	104.91	105.47	106.2	105.82	105.13	106.33	104.9	104.93	106.31	104.95	105.57	107.57	106.22	107.16	106.72	106.69
105.1	104.84	105.13	106.95	107.35	106.58	104.37	104.79	104.08	104.52	104.66	104.16	105.89	106.55	105.39	104.72	106.16	105.35	106.36	105.47	105.73	105.95	105.7	106.74	104.3	104.13	106.71	104.12	105.36	105.99	105.01	104.37	105.33	106.38	106.72	104.64	104.96	106.18	105.49	105.19	105.01	106.31	105.3	105.65	106.38	104.99	106.02	104.6	104.58	105.1
109.98	110.11	111.46	109.02	112.49	109.89	110.31	109.48	111.42	111.38	111.25	111.83	108.88	110.18	110.72	110.36	109.94	110.46	111.8	110.18	109.7	110.89	111.68	111.59	111.96	111.59	110.7	111.16	110.41	111.8	111.33	110.47	110.03	111.28	111.59	112.36	109.68	110.42	110.62	110.72	111.2	110.51	110.79	111.47	111.1	111.44	111.07	110.29	109.74	110.51
103.49	103.83	102.63	105.36	104.18	102.42	104.12	103.52	104.22	102.3	104.74	104.36	105.71	105.37	104.07	103.88	103.69	105.36	104.12	104.74	103.66	104.23	104.5	104.33	102.54	104.9	103.99	104.92	104.74	103.89	103.31	102.93	104.42	103.93	105.05	103.76	104.82	106.03	104.45	103.29	104.55	106.16	104.67	104.61	105.02	104.54	103.69	105.8	101.68	104.49
104.34	107.2	105.18	106.03	105.52	105.76	105.84	104.8	105.79	105.73	107.27	104.54	105.76	105.15	104.62	106.03	105.99	105.54	103.82	105.39	106.65	105.65	105.71	104.1	103.86	106.74	106.81	106.28	107.97	105.57	104.76	105.6	105.41	107.37	106.46	106.48	105.04	107.33	104.57	105.25	106.33	106.42	104.12	106.45	105.93	107.02	105.87	105.74	107.75	105.98
104.69	104.82	106.09	107.56	106.95	104.5	106.66	104.65	106.19	105.04	106.91	105.58	105	105.44	105.39	106.07	105.22	107.61	105.93	107.07	106.44	106.09	106.53	107.45	104.89	108.88	104.72	105.67	105.52	105.12	106.68	106.42	106.43	105.84	105.66	106.11	105.2	107.07	105.7	107.7	106.36	104.67	106.08	104.68	106.94	104.9	107.29	105.02	105.58	106.49
106.73	104.73	105.65	104.86	105.85	105.69	105.97	106.22	106.86	105.19	104.23	106.5	106.71	105.35	106.3	106.53	106.06	105.35	104.87	106.08	105.13	106.72	106.2	106.22	105.5	106.3	107	106.26	105.68	105.96	106.54	105.82	106.19	105.62	105.89	106.38	107.08	105.82	105.39	106.73	105.84	107.31	106.49	106.89	105.53	107.63	105.7	105.46	105.64	105.81
104.71	104.82	105.71	106.32	105.17	105.62	105.27	105.83	106.19	106.2	107.37	107.28	105.84	105.51	105.23	108	107.55	105.86	107.39	106.77	104.26	105.57	105.01	106.66	107.63	106.03	107.44	107.23	104.99	106.89	105.81	106.95	105.97	106.75	107.17	105.67	107.15	105.77	107.68	106.26	105.38	105.35	105.21	106.13	106.97	105.6	105.87	107.06	105.23	107.54
118.42	117.94	119.16	117.8	117.15	117.13	118.46	118	117.92	116.36	116.62	117.65	118.08	117.3	117.74	116.86	117.06	116.24	117.37	116.66	118.54	116.35	117.06	116.15	116.93	116.46	118.87	116.1	119.42	118.41	117.34	116.44	118.23	116.7	120.1	118.11	117.68	116.27	117.35	116.3	119.14	116.81	117.25	117.87	117.16	118.45	117.68	117.4	116.63	116.65
104.9	107.83	106.09	105.24	103.83	107.76	104.08	105.43	106.17	106.66	106.88	105.83	107.23	106.28	105.79	107.1	106.13	105.84	106.19	106.56	107.18	107.28	105.4	106.63	106.27	106.61	105.77	107.85	106.32	106.13	105.74	105.58	106.05	106.08	106.11	105.52	108.13	106.12	108.53	107.52	108.32	106.36	107.14	106.26	107.33	107.1	105.94	105.59	105.48	106.25
100.8	100.83	100.76	100.62	101.81	100.06	100.3	99.529	100.41	100.44	101.04	100.97	100.4	102.04	99.647	100.34	101.27	100.21	100.44	101.13	101.16	100.28	100.46	100.45	101.36	101.22	99.953	101.02	101.13	100.33	101.3	101.37	100.19	100.95	101.19	99.804	100.38	101.98	102.7	100.86	100.9	102	101	99.54	100.26	101.58	100.86	101.18	101.01	100.61
112.83	111.45	111.7	110.71	111.8	111.15	110.67	110.73	112.7	112.36	111.92	110.54	111.18	111.81	110.3	111.82	111.82	110.43	112.67	111.04	109.71	112.57	111.48	111.99	112.32	112.11	109.92	111.12	110.92	111.86	110.49	113.22	110.84	111.4	112	112.29	112.52	110.2	113.39	111.35	111.9	112.55	110.31	109.93	110.2	111.93	110.88	110.31	111.22	111.64
104.25	108.14	105.79	104.84	103.62	105.35	105.27	106.69	104.88	104.43	105.05	103.5	105.28	106.6	105.57	104.81	106.79	104.89	103.08	107.5	105.36	103.68	104.24	106.06	104.68	107.48	105.17	105.28	104.24	104.67	105.86	106.18	104.93	105.21	106.17	105.6	105.61	103.94	105.38	107.23	103.88	105.4	106.42	106.15	106.19	105.39	105.76	106.46	105.27	104.6
108.85	110.35	108.61	110.43	110.26	109.08	110.08	110.24	110.97	110.97	110.17	111.19	110.02	111.09	108.81	110.63	111.08	109.96	110.14	109.24	109.86	109.92	110.14	110.07	109.15	111.78	110.37	108.82	109.59	110.51	109.06	110.98	111.25	110.84	110.51	111.23	109	110.55	109.69	110.47	111.53	108.45	109.84	110.54	109.12	110.64	111.93	110.46	110.02	109.29
113.71	111.47	114.32	111.62	111.72	112.09	112.21	112.33	111.73	111.48	111.63	112.15	111.65	112.26	111.08	111.42	111.97	110.41	111.08	110.05	111.93	111.1	111.93	113.55	112.56	111.76	112.04	112.08	111.61	113.82	111.15	111.72	111.61	112.58	111.97	112.7	112.7	113.27	110.91	111.79	112.23	111.08	111.7	112.39	112.04	111.6	112.26	110.95	112.26	111.38
105.91	103.81	106.61	104.87	106.28	104.75	105.85	103.89	105.38	106.24	104.61	105.3	105.43	106.68	106.17	103.78	106.9	104.54	105.34	104.9	105.22	105.93	105.49	104.41	105.86	105.43	105.95	105.94	104.72	105.42	106.52	105.36	105.34	105.27	106.22	103.85	103.55	107.11	105.42	105.78	106.29	104.05	105.41	105.07	104.6	105.85	104.94	106.55	106.32	104.44
110.32	111.11	111.72	110.27	112.08	112.15	112.21	111.71	111.83	111.16	111.2	111.02	111	111.7	111.17	111.02	111.57	111.29	111.48	110.92	110.9	112.77	110.24	109.93	110.14	111.12	111.26	111.16	110.49	110.4	111.36	111.76	109.83	110.66	109.48	109.81	111.13	108.99	109.7	111.6	110.98	112	110.28	111.54	111.01	110.35	110.74	111.22	111.39	111.06
105.15	104.69	104.62	105.18	105.52	104.67	104.06	103.58	103.55	103.56	103.92	103.82	104.53	104.19	104.14	104.52	103.93	105.27	103.87	104.18	104.96	105.5	104.48	103.46	104.44	103.05	105.19	104.41	102.97	104.96	103.49	104.37	102.97	104.47	104.6	105.06	104.69	102.85	105.38	103.16	105.38	103.95	104.6	104.68	104.97	105.41	103.47	104.81	104.5	102.22
109.15	111.51	111.4	110.63	110.82	112.14	111	110.33	110.55	111.59	110.99	111.21	111.88	111.84	110.25	111.07	111.49	110.21	112.13	109.91	111.75	110.97	111.39	112.5	110.04	111.16	110.14	111.83	111.31	112.76	112.54	111.92	111.63	110.36	110.19	112.41	112.99	112.25	110.15	110.84	110.38	111.31	111.34	112.68	111.2	111.33	110.5	110.15	111.24	111.96
106.3	103.67	104.01	104.23	104.87	104.68	104.33	105.63	105.41	104.13	103.25	103.81	103.95	103.25	103.47	104.57	103.68	104.48	105.3	103.92	104.68	104.78	103.99	103.92	104.94	102.89	103.64	103.57	104.04	105.01	103.21	105.46	104.78	105.71	104.67	102.99	104.61	104.47	103.77	105.08	105.79	106.36	104.33	103.6	105.14	105.27	103.47	104.55	103.72	105.03
106.78	105.57	106.11	106.93	104.65	106.19	104.64	107.53	106.52	106.68	106.04	105.1	107.01	106.81	105.13	105	105.46	106.15	105.68	104.72	105.6	105.93	105.18	106.31	106.24	107.14	106.13	106.45	106.98	106.66	105.4	104.72	107.54	104.71	106.36	107.68	107.13	106.13	106.97	106.43	104.84	104.97	106.92	107.07	106.01	107.28	106.17	104.92	107.69	106.39
111.94	111.21	111.24	111.88	112.05	111.08	111.44	111.09	111.11	114.25	113.04	112.37	112.77	112.74	112.54	113.43	112.13	112.3	111.86	112.88	112.57	111.42	111.71	112.68	114.24	112.28	109.15	110.49	111.77	111.7	113.3	113.09	111.81	112.42	112.44	111.08	113.11	111.38	111.66	112.64	112.07	111.91	112.71	111.38	112.99	112.98	112.16	111.44	111.47	111.06
105.3	107.05	105.4	107.51	106.05	105.94	104.99	104.74	106.24	104.57	104.43	106.3	106.78	105.01	106.01	105.55	106.55	103.53	104.51	103.72	105.4	104.43	105.3	105.49	107.68	104.36	104.86	105.38	104.26	104.82	105.14	107.1	105.14	107.22	105.45	106.62	105.48	105.21	105.45	105.59	105.62	105.38	106.96	106.65	104.96	106.58	106.09	105.51	105.1	105.64
112.01	112.24	111.62	111.62	111.49	110.98	112.47	111.02	111.9	112.4	112.28	111.7	112.44	110.49	111.05	112.4	110.86	112.12	110.45	111.39	112.45	110.37	110.72	109.49	111.91	111.79	110.04	111.83	111.02	112.59	111.21	110.54	110.79	112.91	111.3	109.95	110.93	111	111.47	111.79	110.52	110.35	111.59	111.76	111.72	112.17	112.22	110.55	111.32	111.41
101.18	99.824	99.928	100.56	101.1	102.02	101.09	101.28	99.033	100.15	100.37	101.42	100.05	99.496	102.29	100.03	99.767	100.82	100.77	100.04	101.67	101.69	101.42	100.26	99.665	102.09	100.35	101.64	101.83	99.841	99.417	100.7	100.97	100.54	100.93	101.32	100.5	99.022	99.654	99.976	100.7	99.963	100.92	101.76	101.19	100.04	101.47	101.15	100.94	101.06
103.44	103.56	103.86	105.11	104.25	103.2	103.67	104.32	104.62	103.66	102.99	104.45	104.9	103.96	102.98	104.27	102.24	103.37	103.38	103.25	104.88	102.75	103.37	104.99	104.49	105.71	104.45	103.73	104.49	104.16	103.67	104.38	104.25	105.85	105.58	104.97	105.1	105.13	103.39	105.06	103.4	105.11	105.33	103.69	103.79	104.65	102.86	104.28	104.87	104.3
105.03	105.48	106.29	106.45	104.82	105.11	106.46	105.17	105.05	106.04	104.66	104.4	104.86	105.91	105.24	104.97	105.34	106.18	105.04	105.49	105.21	107.21	106.46	106.42	104.46	106.25	105	106.1	104.27	105.41	104.71	106.84	107.92	106.06	106.98	105.2	105.96	106.11	104.74	106.21	106.07	104.48	103.75	104.66	104.84	104.19	105.65	105.75	105.12	106.13
104.39	105.56	104.93	105.22	104.96	106.34	106.23	106.51	107.43	105.95	107.05	105.12	105.77	105.96	106.06	106.19	104.78	105.42	107.03	105.2	105.85	105.73	106.39	105.78	106.02	105.99	105.66	104.54	105.76	103.94	106.55	107.16	106.21	104.95	105.51	105.44	105.79	105.94	106.5	106.03	106.95	106.32	106.74	105.19	106.47	106.88	107.51	107.21	104.78	105.47
105.33	104.96	105.15	105.46	106.46	106.34	105.42	105.28	104.21	105.9	105.31	103.37	104.57	105.93	104.91	106.31	105.15	104.44	106.57	105.88	106.29	105.45	104.53	104.8	105.88	106.25	106.26	105.49	105.33	105.06	107.37	104.56	106.62	106.15	105.34	104.85	105.56	104.41	105.32	106.36	104.81	106.32	105.34	106.9	105.35	106.38	104.75	106.04	105.44	106.83
109.53	108.13	108.58	108.64	110.07	110.04	110.88	109.89	112.78	110.05	109.13	108.71	110.93	108.93	110.02	108.43	111.5	110.02	109.98	108.16	109.26	110.4	110.33	109.43	109.87	109.76	109.74	110.15	110.13	109.39	109.88	110.47	110.55	109.94	108.57	109.5	112.38	109.46	111.05	109.55	110.07	110.66	109.65	109.42	110.04	109.37	109.47	108.43	110.74	109.47
106.07	106.93	105.89	106.58	104.34	106.18	105.85	106.57	107.15	107.52	106.37	103.53	106.78	105.55	106.35	107.25	105.61	107.49	107.1	106.17	105.19	104.84	105.32	106.64	107.59	105.2	105.24	105.89	106.87	105.99	106.46	107.73	104.9	105	105.95	105.21	106.25	106.16	104.65	105.91	105.81	105.62	106.39	105.24	106.49	106.03	106.07	106.88	108.35	106.41
112.53	112.33	112.09	111.28	112.93	111.07	112.49	110.57	109.92	111.25	113.95	113.64	111.29	112.46	110.64	111.25	110.62	112.89	111.47	112.21	111.36	110.47	112.08	112.02	112.64	111.45	111.1	111.18	113.05	113.08	110.82	111.52	112.52	111.48	109.92	113.3	111.73	111.69	111.47	112.36	111.12	111.69	112.07	112.27	110.55	110.53	112.76	112.32	111.97	111.51
106.85	105.47	104.79	105.86	106.09	106.45	106.19	105.38	105.65	105.46	105.46	105.33	104.84	105.91	104	106.4	104.39	106	105.39	105.76	106.17	105.46	106.97	105.46	104.86	104	106.08	106.24	107.28	107.29	107.05	105.02	105.44	105.93	105.02	104.88	105.3	106.05	103.74	105.02	105.87	106.08	105.8	103.18	105.29	105.77	104.33	106.71	105.3	105.38
112.62	111.04	111.44	112.57	110.4	109.68	109.72	111.16	110.75	111.85	110.67	112.96	111.35	111.53	111.62	112.02	111.58	111.55	110.08	111.6	112.36	110.75	109.83	111.37	108.66	109.38	111.36	110.9	111.63	111.78	111.17	112.02	110.85	112.35	111.19	112.09	111.37	108.2	111.33	111.03	109.97	112.4	112.34	111.14	110.48	110.67	113.37	111.56	111.14	109.8
110.45	110.51	112.72	110.67	110.29	109.9	110.13	110.93	112.54	111.31	111.84	111.01	111.67	110.24	111.94	111.68	110.98	111.97	111.47	113	111.19	111.06	111.13	110.75	111.42	110.6	111.09	110.36	109.79	112.4	111.08	110.4	109.78	112.42	111.3	111.82	112.87	110.44	111	111.38	111.37	110.26	110.64	112.31	111.03	111.53	111.54	112.51	111.23	111.39
110.21	111.4	109.45	111.31	110.56	111.53	111.7	109.3	111.1	111.04	110.75	110.32	110.97	110.95	111.04	109.46	110.78	109.25	110.89	110.7	110.44	110.06	110.59	111.28	111.22	111.71	109.77	109.17	111.08	112.26	111.26	109.78	110.45	110.69	110.55	112.17	109.94	111.2	110.68	111.35	111.73	110.82	109.61	109.44	111.09	110.08	110.56	109.41	109.76	111.46
110.19	111.66	113.25	111.34	112.49	110.64	111.7	110.54	110.73	110.55	111.51	111.57	111.01	112.47	112.8	111.93	112.34	112.16	111.84	111.7	111.01	111.5	112.35	113.04	112.01	112.2	111.15	112.17	110.6	112.8	111.91	111.38	111.12	112.84	111.34	113.26	112.31	110.45	111.36	111.28	113.26	112.1	112.15	112.3	111.63	112.31	112.54	111.33	111.92	111.63
105.61	105.44	106.81	106.26	105.88	104.8	104.99	106.12	105.53	105.98	106.54	107.33	103.65	106.94	106.06	105.62	106.34	107.48	105.8	106.69	105.94	106.79	107.44	105.68	105.66	106.49	105.81	106.56	105.98	105.26	106.78	105.51	106.39	105.78	105.8	107.68	106.34	106.57	104.77	106.15	106.38	104.27	107.75	105.77	106.13	106.72	105.26	106.62	104.86	107.31
109.69	108.96	108.7	108.92	109.57	109.82	109.29	109.39	111.63	110.85	109.79	110.97	111.06	110.8	110.63	109.75	110.04	109.99	109.7	109.55	111.24	109.64	109.72	109.88	108.84	107.8	110.18	110.1	107.8	110.76	108.64	110.88	110.03	110.09	110.12	109.49	109.91	108.46	109.55	109.41	110.63	110.85	109.77	108.67	110.1	109.28	109.98	110.91	109.91	109.16
112.96	112.14	112.13	111.23	111.04	111.48	111.41	110.58	110.79	112.92	111.47	112.49	111.48	110.65	111.62	110.68	112.23	110.75	111.36	111.07	112.5	111.28	110.99	113.6	113.43	112.34	111.82	112.52	109.98	111.42	112.64	111.19	111.73	111.31	111.79	112.26	109.35	113.34	112.64	110.16	111.17	112.11	111.97	110.78	111.35	112.26	110.58	109.94	110.62	111.13
111.36	111.75	109.66	110.59	110.03	111.66	110.13	110.92	110.81	109.39	109.76	111.22	111.77	111.69	108.53	109.34	110.54	111.19	109.51	110.58	110.28	111.38	110.43	112.43	109.43	110.35	110.94	111.42	109.69	108.53	110.29	109.95	111.23	111.74	111.6	110.93	109.91	110.04	108.76	110.78	110.83	112.27	110.47	110.56	111.22	110.1	110.83	109.66	109.97	111.16
101.26	101.13	99.046	98.681	100.82	100.03	99.037	101.16	98.554	98.584	100.64	99.543	100.29	99.757	99.755	99.194	101.03	99.658	98.713	98.809	100.56	100.03	98.88	99.081	99.064	99	98.588	98.078	100.69	100.35	99.714	99.442	100.16	100.3	99.104	98.872	97.678	100.72	99.359	101	100.84	100.46	98.989	99.47	100.29	101.89	99.289	99.507	99.257	100.11
106.79	105.57	107.97	106.87	105.54	107.59	105.58	105.66	105.54	107.83	108.02	106.39	105.93	106.78	107.22	106.88	105.38	105.78	104.15	106.67	105.77	106.17	106.98	105.28	107.15	106.34	105.6	105.72	105.84	104.77	105.73	106.65	106.8	106.87	104.71	107.39	108.08	106.35	105.29	107.57	105.54	106.13	107.78	106.42	105.68	107.45	106.91	106.08	105.28	106.89
110.98	112.13	112.72	111.19	112.81	111.81	113.13	112.19	112.26	113.47	110.67	112.57	111.31	112.48	111.64	111.09	112.07	113.14	110.67	111.05	112.52	111.78	112.02	112.01	112.93	110.88	111.78	111.38	111.97	111.59	112.43	112.56	111.11	112.25	110.91	111.91	111.39	111.99	113.07	112.78	111.38	112.99	111.49	110.52	111.69	111.76	111.38	113.09	111.88	111.43
112.26	110.28	110.68	110.91	109.9	110.11	111.91	110.14	111.75	109.62	110.09	110.4	111.25	109.36	110.47	110.56	110.54	109.89	110.81	110.66	109.6	110.91	110.49	110.08	110.31	112.8	110.73	110.23	111.7	109.9	111.13	109.93	110.59	112.74	111.73	110.19	110.22	109.36	111.27	111.14	111.68	109.24	111.76	111.4	110.09	109.44	111.31	110.69	110.59	110.17
100.37	99.09	99.522	98.875	99.144	99.07	101.32	99.624	98.907	98.652	98.113	98.694	100.2	99.603	100.18	98.703	99.551	99.453	100.11	99.583	102.15	100.74	99.873	99.658	98.21	101.36	99.616	99.39	98.502	99.331	99.557	99.682	101.1	99.48	100.16	100.26	99.486	100.27	99.758	98.558	99.853	99.175	100.24	100.17	100.72	98.847	100.2	101.62	99.329	101.05
113.25	111.59	112.3	112.13	112.03	112.84	112.36	112.13	112.49	111.62	111.62	113.27	111.82	113.02	111.92	112.36	112.18	112.3	111.96	112.7	111.38	113.02	112.27	112.78	111.63	112.48	111.24	111.23	109.95	112.51	110.7	111.85	111.03	111.57	113.25	110.64	113.62	112.86	111.18	111.13	111.27	112.34	111.93	112.55	111.09	112.35	111.41	111.56	113.21	112.39
105.71	106.23	104.23	106.48	106.74	105.18	104.8	105.23	106.1	106.78	105.64	104.62	104.75	104.37	105.49	106.26	107.05	105.22	104.12	105.22	106.46	106.23	105.44	106.43	105.24	105.16	105.63	106.19	105.96	105.19	105.07	104.45	105.58	106.45	104.67	104.5	105.56	106.49	105.57	105.65	105.15	107.8	105.14	105.39	105.89	104.63	105.83	105.49	106.21	106.35
99.627	98.684	97.815	98.95	99.229	99.168	98.137	100.84	99.507	100.57	101.89	98.463	99.811	98.874	98.548	100.17	97.941	100.03	99.924	98.619	101.41	99.1	99.657	99.755	101.36	99.575	99.258	98.849	100.07	99.899	99.827	99.233	100.97	99.203	99.07	100.11	101.04	99.957	99.58	100.59	100.46	99.869	100.11	100.29	99.181	101.11	98.933	99.012	98.604	100.42
105.55	105.22	106.57	104.1	103.57	105.13	103.85	105.7	104.64	104.68	106.18	103.76	104.64	104.38	105.53	104.54	104.8	104.68	103.67	103.19	104.04	104.74	105.88	105.31	104.45	105.34	106.09	104.05	104.61	105.1	104.62	105.08	103.21	104.52	105.56	104.11	104.84	106.1	104.48	104.43	104.37	104.77	104.43	104.63	102.77	103.27	104.88	105.18	106.06	102.59
106.03	105.45	106.96	107.04	106.8	107.33	107.18	107.71	108.8	106.43	105.92	108.38	105.81	107.2	106.57	107.43	107.23	108.6	106.82	106.02	108.19	105.56	106.81	106.29	105.14	107.88	107.1	106.87	108.45	106.92	106.13	108.64	106.95	107.3	106.76	106.05	107.13	106.5	106.84	108.72	107.53	107.49	107.4	107.24	106.81	105.55	108.23	107.17	107.14	109.21
104.96	102.8	104.91	104.63	105.67	104.97	104.39	104.07	105.07	103.78	104.46	106.32	103.68	105.15	104.26	105.52	105.41	103.41	104.11	103.47	103.5	103.37	106.7	105	104.38	105.12	105.79	105.74	103.54	104.38	103.22	105.08	104.39	104.76	104.11	103.99	104.13	104.94	105.97	105.32	104.59	103.71	105.22	104.27	104.14	103.98	104.29	104.38	104.65	105.83
106.5	106.37	107.28	106.74	107.35	106.03	107.55	105.3	107.33	106.28	106.75	105.86	106.82	107.01	107.23	105.34	107.31	105.44	106.33	105.53	104.59	106.31	107.3	107.58	106.17	106.7	105.39	105.77	105.69	106.69	104.4	104.45	107.25	105.41	106.57	107.02	105.88	105.26	107.62	105.35	106.06	105.55	106.93	106.12	104.91	106.61	106	106.66	105.96	106.31
104.8	105.87	105.06	105.95	103.98	105.52	104.86	106.01	105.9	104.31	103.18	104.64	104.58	106.18	103.94	104.75	106.16	105.1	107.35	104.92	105.29	107.18	105.39	105.43	104.84	106.46	104.23	105.21	105.87	106.89	104.53	105.9	107.08	105	105.56	105.19	104.7	104.01	106.19	105.56	106.24	103.69	105.94	105.84	105.71	105.04	105.01	106.45	104.67	106.53
105.29	105.23	106.8	106.3	107.25	103.84	106.03	106.63	107.32	105.83	106.54	105.69	107.02	106.42	106.62	107.71	107.26	106.9	106.17	106.28	107.53	106.92	105.58	106.94	105.11	106.73	104.88	106.66	106.61	105.72	106.95	107.07	106.6	106.75	107.59	106.06	105.42	106.36	106.82	105.67	106.34	105.69	106.6	107.22	105.55	104.35	105.53	104.42	105.49	107.36
117.05	118.22	116.9	117.61	117.88	118.44	115.82	116.91	118.36	116.25	118.12	117.56	116.83	118.25	116.93	118.52	119.1	118.08	119.42	117.67	117.88	118.31	116.35	117.94	117.25	118.16	118.12	119.03	118.04	117.39	117.09	117.23	119.2	117.72	116.46	117.03	118.61	116.94	116.3	117.17	117.63	119.59	117.77	117.13	118.11	116.82	116.77	117.68	117.75	118.52
103.92	104.8	104.33	104.81	104.66	103.95	103.06	105.36	104.48	104.47	104.28	104.83	104.39	103.89	104.19	104.57	104.54	104.06	103.8	103.88	104.02	105.6	104.82	102.36	103.88	103.81	105.78	103.67	103.82	103.5	102.29	103.93	104.37	103.63	103.8	106.13	104.61	105.5	103.81	103.83	102.99	104.24	105.43	104.31	104.59	102.83	103.97	104.64	104.46	103.68
110.64	110.01	110.96	109.76	109.22	109.41	109.98	111.6	109.5	109.76	108.52	109.85	108.96	108.71	110.14	108.55	108.87	110.35	110.59	108.03	110.45	110.46	109.42	109.79	110.55	109.73	109.69	109.1	109.55	109.39	109.4	109.89	109.93	109.9	109.8	109.18	110.87	109.33	109.72	107.99	109.9	108.91	110.39	109.08	109.01	109.77	110.52	109.22	109.56	109.61
103.82	104.9	104.28	105.51	105.38	104.14	105.99	105.39	105.45	104.3	104.95	105.38	105.54	104.69	105.6	106.59	104.97	104.89	103.96	105.9	104.48	103.75	106.19	105.29	106.58	105.41	105.8	104.18	103.05	104.21	103.28	106.6	104.25	104.71	104.49	105.29	104.33	104.53	106.02	106.27	106.56	106.11	104.36	104.6	104.09	105.45	106.48	103.4	103.37	106.04
107.9	106.15	105.53	106.58	106.5	106.41	105.64	106.52	106.98	108.29	107.16	106.41	104.46	107.39	107.99	107.59	105.89	106.89	107.4	107.04	106.11	104.79	106.71	107.53	106.51	106.94	106.43	105.5	105.98	106.97	105.71	109.41	107.64	108.63	107.14	106.61	107.63	105.45	107.55	108.15	106.63	106.4	107.56	107.26	107.45	107.33	105.69	108.13	105.72	106.37
110.27	111.93	111.49	111.69	111.14	111	109.64	111.46	110.91	111.3	110.74	110.91	110.33	110.36	110.42	111.99	111.36	112.43	112.43	112.94	112.58	111.37	111.37	111.6	113.55	110.77	111.03	111.19	110.22	111.05	111.15	112	111.29	112.7	111.92	111.8	111.56	111.81	110.97	110.94	110.55	111.01	112.27	111.4	112.09	110.33	111.39	110.38	111.15	111.3
109.66	110.37	108.65	108.36	110.79	109.84	110.1	108.74	110.8	109.44	109.23	110.39	110.28	109.71	110.54	109.4	110.39	110.9	111.34	108.55	108.71	110.35	111.18	110.64	110.73	109.7	109.22	109.96	109.93	111.11	109.81	110.34	110.66	110.18	109.28	109.78	112.5	110.09	110.75	109.78	110.47	109.99	109.79	109.18	109.97	108.71	110.41	109.99	111.89	109.49
105.29	104.34	105.22	104.99	104.53	105.47	104.76	104.13	105.4	104.95	105.17	104.53	103.97	104.93	103.74	104.79	105.87	103.81	104.59	104.75	105.19	104.96	104.4	103.79	103.26	104.14	105.3	103.48	104.77	102.84	103.22	104.41	103.85	105.12	104.67	104.65	103.67	104.54	104.02	104.81	103.7	104.49	104.89	104.25	103.97	105.39	105.06	105.01	105.22	105.35
100.75	99.298	100.75	100.6	100.55	100.76	100.68	100.62	100.79	99.487	101.17	98.82	100.24	100.21	100.6	99.644	98.83	100.71	101.4	100.67	101.01	101.13	99.76	100.1	99.956	100.75	100.4	100.61	99.273	100.29	98.931	99.733	100.79	100.81	100.08	98.969	101.47	101.77	101.09	99.208	99.562	100.71	98.873	100.86	98.65	100.88	99.545	98.844	100.68	100.93
104.38	102.68	105.03	105.2	105.06	103.93	104.11	104.53	103.49	105.06	103.84	105.07	103.74	103.8	104.41	104.1	102.95	105.87	104.61	103.92	104.05	105.77	105.53	103.9	104.26	104.75	102.68	101.95	103.88	103.56	103.85	103.93	104.75	102.29	105.05	104.66	103.46	104.5	104.33	104.01	103.97	104.1	105.12	102.54	103.66	105.58	102.99	103.77	104.22	103.25
111.71	112.67	111.39	110.43	111.13	111.82	110.86	112.93	109.12	112.15	109.27	111.52	111.12	111.16	110.75	111.83	111.78	110.17	113.03	109.25	110.98	112.02	111.1	111.3	110.19	112.81	110.99	112.15	112.87	110.57	110.94	111.05	111.46	109.89	109.81	110.12	111.07	112.71	111.97	110.48	112.05	110.72	109.94	111.53	109.99	110.39	110.02	111.83	112.87	109.95
100.97	99.978	101	100.87	100.87	100.36	100.59	101.16	99.708	102.51	100.71	102.19	101.7	101.13	100.39	100.76	102.01	99.865	101.8	100.89	100.52	102.57	101.37	99.026	101.73	98.549	100.8	101.28	101.16	100.73	101.91	100.43	101.6	100.61	101.23	101.33	102.11	101.24	98.913	99.62	101.42	100.45	98.779	101.12	101.3	100.03	101.85	100.09	101.02	99.777
113.52	114.29	113.16	112.04	112.22	112.22	112.78	112.41	113.01	113.79	113	113.45	114.79	114.09	112.77	112.72	112.92	113.06	112.87	112.76	111.46	111.3	113.6	111.99	112.65	112.5	111.55	112.01	113.64	114.21	112.35	113.31	113.65	112.58	112.24	112.82	113.99	111.6	114.32	114.35	112.75	112.14	112.72	112.69	111.64	113.57	110.97	113.75	112.13	112.19
105.52	102.53	105.35	104.87	104.72	106.16	104.08	105.09	105.93	105.5	105.47	104.7	104.5	105.2	105.67	106.88	105.89	106.23	105.68	105.7	105.97	105.38	105.57	105.91	105.5	106.24	106.72	105.47	105.55	103.77	105.68	105.98	104.24	104.3	106.99	104.8	106.66	106.28	105.39	106.01	105.83	105.68	106.64	106.15	105.95	105.12	106.06	105.71	106.74	104.69
103.97	105.73	104.22	104.19	105.48	104.3	105.37	105.89	105.21	104.32	105.64	106.6	106.73	103.81	105.51	105.74	105.23	106.44	105.43	106.76	105.07	105.49	105.52	105.59	105.48	105.67	106.02	106.04	104.12	105.86	106.83	104.98	104.89	105.44	106.31	107.03	105.18	106.21	105.53	107.3	103.64	104.84	106.19	105.42	105.24	106.25	104.01	105.29	106.1	104.44
105.95	106.73	105.68	106.24	105.89	106.18	106.13	105.5	106.04	104.59	105.48	105.87	104.01	107.18	104.6	104.58	108.16	104.93	107	106.95	105.31	105.12	105.84	105.76	106.27	106.25	104.79	106.57	106	105.95	105.54	106.27	105.85	105.37	105.67	106.5	105.81	105.65	106.99	105.13	106.64	107.93	103.61	106.41	106.14	107.25	105.73	104.59	106.3	105.89
105.12	106.68	105.93	106.42	105.82	105.45	106.52	105.38	107.41	103.76	105.37	107.43	105.71	104.5	105.84	105.46	104.41	105.82	105.86	106.91	105.12	105.89	105.3	105.43	106.52	105.62	106.35	105.95	105.41	102.63	106.86	104.82	103.91	104.75	103.84	106.37	105.93	105.26	104.51	106.28	105.6	106.26	104.7	105	105.2	103.79	105.61	105.32	103.86	105.32
110.43	109.91	111.51	110.27	110.76	110.67	110.99	109.92	110.68	109.86	110.97	109.38	110.32	111.38	108.65	110.09	110.97	109.05	110.18	110.44	108.01	110.79	111.61	109.55	109.93	110.15	110.52	110.5	110.62	111.72	109	109.8	109.35	109.38	109.73	110.18	110.06	108.17	110.01	109.79	109.68	109.79	109.9	110.02	110.48	110.18	111.16	109.5	111.11	110.44
113.35	112.18	111.96	110.52	110.55	110.33	112.24	111.1	110.95	112.88	112.54	111.02	111.22	111.93	111.24	109.62	111.33	113.64	111.06	112.26	111.76	112.66	112.52	112.13	111.15	111.1	112.89	112.44	110.37	111.9	110.87	113.28	110.69	112.12	109.89	111.39	112.26	111.3	111.18	111.71	111.6	111.35	112.91	110.75	112.83	111.68	111.31	111.47	109.93	111.66
105.2	106.31	105.81	105.64	106.6	107.02	104.77	105.28	106.68	106.57	106.92	106.52	106.29	105.22	104.96	104.12	105.7	105.43	103.62	105.98	105.79	105	104.21	105.1	107.22	106.32	106.74	103.28	103.8	106.65	106.25	104.3	104.93	104.58	105.06	105.55	105.44	106.84	104.93	105.46	105.45	103.58	103.83	105.76	105.53	105.91	104.86	107.77	105.65	105.21
105.41	106.33	106.6	105.79	104.79	106.79	106.42	106.31	105.28	105.67	105.42	107.59	105.38	103.96	105.59	105.96	105.62	105.77	106.19	104.92	106.79	103.62	104.9	107.22	105.6	105.61	105.74	106.3	105.4	106.1	106.5	105.41	107.74	107.58	105.41	105.83	106.54	105.77	107.62	105	107.35	105.65	106.57	106.32	105.92	103.72	105.87	106.99	106.51	107.26
111.52	110.63	112.37	111.77	111.24	111.59	111.8	112.34	113.68	112.21	110.88	112.58	111.78	112.49	111.92	111.74	111.44	113.07	111.49	112.65	112.86	111.23	111.6	112.68	110.18	112.36	112.94	111.75	112.52	111.66	112.65	111.52	111.85	113.27	112.83	111.08	112.29	112.28	112.34	113.35	112.67	111.61	112.39	112.02	111.52	112.21	111.12	113.83	111.4	112.75
115.33	117.34	116.68	115.89	116.13	116.76	117.4	115.32	115.71	115.86	116.45	115.1	116.95	116.29	115.17	117.26	116.56	117.15	116.17	115.89	115.73	115.72	115.38	115.48	118.52	116.25	116.19	116.85	115.74	116.12	115.72	116.3	116.05	116.53	116.24	115.95	116.44	115.69	115.56	118.78	116.46	114.87	117.9	118.79	115.98	116.9	116.29	116.3	116.23	115.56
110.9	112.84	112.58	111.68	110.08	111.62	112.16	111.38	111.93	110.31	112.87	112.48	111.57	111.99	111.99	110.54	111.18	111.46	111.85	113.13	111.76	113.71	110.84	110.57	111.45	110.54	111.7	111.09	110.17	110.94	113.42	110.52	112.92	112.17	111.3	111.97	110.63	111.7	110.89	112.34	112.06	112.34	111.97	109.73	111.06	113.52	112.89	111.87	112.99	111.46
105.11	103.21	105.19	103.75	105.27	104.92	104.62	105.44	105.58	105.99	104.62	106.19	105.01	104.64	105.46	105.28	105.8	106.92	106.53	105.41	104.46	104.92	103.98	105.86	106.02	104.08	106.36	106.21	106.56	105.4	106.32	104.76	105.62	103.59	105.34	105.4	104.69	105.2	104.33	105.99	106.13	104.44	104.52	105.3	105.07	104.34	105.31	105.77	105.13	104.56
105.99	106.59	107.75	105.9	106.25	103.93	106.19	104.91	105.67	106.1	106.33	104.08	105.42	107.05	106.24	105.46	105.11	106.98	106.47	107.14	106.03	105.07	104.11	105.23	105.12	105.44	105.4	104.87	105.46	104.55	105.5	105.56	105.2	106.35	104.21	106.02	104.9	105.58	106.44	106.28	103.88	106.24	106.24	105.6	105.07	106.31	105.85	103.65	105.73	104.71
104.25	103.18	103.64	106.42	103.47	104.55	106.08	103.83	105.09	104.75	103.44	104.06	105.02	105.16	103.98	103.93	105.61	105.03	104.34	105.53	103.18	104.29	103.39	104.18	102.35	104.4	103.75	103.41	104.92	104.59	106.01	103.99	105.83	104.47	104.3	105.41	104.36	103.2	103.35	102.75	106.14	103.82	105.02	102.81	103.4	104.3	104.92	105.07	102.63	105.12
99.133	100.76	99.437	99.395	100.55	99.832	99.938	99.876	100.06	99.816	99.938	99.231	98.971	99.268	99.237	99.66	100.01	98.628	99.838	99.811	98.826	99.131	100.72	101.17	100.12	99.423	99.46	100.06	99.04	99.406	98.69	100.79	101.57	99.735	99.684	99.68	100.82	101.14	99.921	100.82	98.772	99.365	100.06	98.664	100.49	100.74	100.54	99.24	99.879	99.823
106.16	108.28	108.03	107.53	106.98	106.79	105.2	107.05	105.76	105.52	106.43	106.28	107.3	106.58	105.18	105.15	107.12	105.52	107.03	106.08	106.68	105.99	107.07	108.47	106.84	105.77	106.62	105.61	105.91	107.14	106.98	104.43	107.69	105.54	105.7	105.92	105.9	105.91	106.25	107.45	105.36	105.66	106.77	106.11	107.02	106.41	106.54	106.63	106.34	106.14
105.33	105.84	104.75	105.74	105.29	105.35	105.73	105.44	105.68	105.5	106.08	106.39	103.65	106.44	105.39	106.03	105.8	106.01	106.41	106.25	104.94	106.62	105.18	104.14	106.65	105.95	105.28	103.43	105.13	104.95	105.26	104.47	105.03	106.75	104.34	105.48	103.68	106.85	104.81	106.11	105.66	105.19	106.08	106.24	105.45	105.88	104.65	104.55	105.25	106.95
104.25	103.73	103.76	101.81	104.09	103.84	103.9	105.26	105	105.71	104.27	103.9	103.82	105.32	105.47	101.99	104.75	103.95	104.39	106.37	104.88	105.77	103.05	104.42	105.74	106.1	104.11	101.52	103.07	103.83	104.61	104.04	101.93	103.31	104.63	106.72	104.03	102.89	103.76	104.9	103.78	103.47	103.87	105.1	104.76	104.75	102.72	103.37	105.31	104.77
105.92	106.48	104.96	106.44	106.4	105.99	107.5	108.48	106.81	104.93	106.34	106.72	106.25	106.58	106.36	106.37	105.57	107.04	106.11	105.74	106.87	106.16	107.08	106.21	106.2	106.11	104.62	107.07	106.21	105.84	105.98	105.86	105.84	107.24	106.64	104.94	105.34	105.95	105.22	107.3	107.36	106.47	106.42	106.27	107.36	106.13	105.6	105.23	106.64	106.33
100.77	100.91	98.826	99.59	98.705	98.863	99.526	99.695	98.383	99.904	102.34	99.277	99.636	100.62	100.19	99.923	100.74	99.246	100.22	99.159	99.863	99.654	101.68	100.26	98.67	98.098	98.203	99.356	100.18	98.755	100.42	99.219	100.59	100.82	100.84	98.76	101.39	101.38	99.925	99.737	100.01	100.52	100.22	98.227	99.693	101.25	99.795	99.972	100.45	99.007
111.36	109.91	112.88	111.22	110.08	111.29	110.38	108.95	111.37	110.32	111.37	111.36	112.12	110.42	111.56	110.83	111.14	111.12	112.01	111.78	111.85	109.1	111.62	111.15	110.7	111.88	111.67	110.97	109.24	111.66	111.65	111.71	109.65	111.96	111.93	111.42	111.47	110.67	110.04	110.06	111.53	111.9	111.37	112.62	111.28	111.62	111.76	109.98	112.76	109.74
104.74	103.88	104.16	102.49	103.09	103.87	103.63	103.48	103.92	104.88	103.38	105.77	104.15	103.56	103.91	104.32	105.35	104	103.83	103.74	103.64	103.66	103.36	103.07	104.98	104.23	103.73	104.13	105.53	103.12	105.27	106.16	104.71	103.77	104.88	104.02	103.47	105.51	103.88	104.81	105.03	104.58	104.33	103.04	104.4	105.2	104.79	106.17	103.19	103.2
100.13	101.29	98.257	99.827	99.578	99.797	99.697	100.47	100.33	101.75	98.181	99.591	99.93	99.904	101.83	101.59	98.73	100.12	100.65	98.145	99.83	100.67	101.72	99.881	99.469	101.55	100.85	101.73	100.54	100.73	102.46	99.504	100.08	98.669	99.246	100.27	100.06	100.76	99.765	99.925	100.94	100.05	99.916	101.52	100.42	99.194	100.44	100.2	99.547	100.3
113.02	112.99	111.6	111.16	112.01	112.68	112.83	111.28	111.22	112.81	111.88	111.26	110.84	111.74	111.16	111.88	110.18	112.25	111.47	111.17	113.15	112.89	112.15	112.09	112.68	111.32	111.77	114.35	111.94	110.59	112.33	110.61	112.21	112.48	111.06	110.77	112.3	111.39	112.46	111.48	112.4	112.24	113.13	111.79	110.89	113.7	112.55	111.96	111.9	112.77
112.49	112.27	109.38	111.88	111.51	111.52	109.92	112.14	111.43	111.23	111.13	110.31	111.69	109.36	110.47	110.38	110.37	110.29	109.23	111.4	110.43	112.13	110.24	112.46	110.31	110.82	110.21	111.44	112.22	111.36	109.94	110.27	111.25	109.95	111.41	109.33	110.34	110.34	112.51	111.76	110.96	111.07	110	111.51	110	110.3	110.22	111.66	109.79	112.96
101	99.752	100.31	99.691	100.62	100.92	100.5	99.254	101.52	100.43	101.11	101.05	100.23	99.012	100.96	99.385	100.87	100	99.564	99.759	100.91	98.79	101.76	99.243	99.908	101.3	100.27	100.8	99.911	99.244	101.29	100.1	99.167	99.97	102.46	99.757	100.02	99.847	100.54	99.501	100.97	101.18	100.03	100.81	100.59	100.6	100.45	98.53	101.38	101.15
100.26	99.341	100.96	99.914	99.769	101	99.988	100.27	101.27	99.408	98.601	99.128	99.628	101.7	99.323	99.701	99.105	99.081	100.93	100.25	100.78	101.18	99.551	98.429	100.66	99.791	99.683	98.823	100.04	100.75	100.52	98.183	99.865	99.112	100.42	100.22	100.16	100.21	99.439	99.69	99.901	100.11	100.01	99.713	99.07	100.68	100.15	101.12	98.778	100.11
113.16	111.34	111.33	111.15	110.97	112.23	111.95	110.62	111.27	112.31	112.64	110.53	112.11	112.42	112.68	109.98	111.98	110.87	111.52	111.78	113.55	110.57	112.26	112.16	112.07	111.87	110.63	111.9	110.32	111.27	112.66	110.28	109.66	110.88	111.26	112.85	110.9	111.44	110.85	113.02	110.96	112.23	111.76	113.99	111.93	112.13	111.39	110.8	111.44	112.37
105.65	105.7	105.85	104.02	106.12	104.77	106.2	104.76	103.14	105.9	106.25	103	106.43	106.48	105.44	105.09	104.98	104.8	106.52	105.66	105.7	104.77	105.6	104.51	104.65	106.83	106.44	106.11	106.29	104.94	106.43	106.09	106.3	105.01	105.46	104.33	105.04	106.1	105.38	104.04	104.97	105.9	105.36	105.58	105.58	105.16	106.39	106.41	104.41	104.64
103.51	102.07	105.31	104.24	103.79	104.73	104.98	104.36	105.23	103.26	102.81	104.49	104.26	103.08	104.94	104.57	102.47	103.99	104.36	104.69	104.99	104.37	103.88	104.19	103.59	104.56	105.72	103.61	104.04	103.22	104.53	103.73	106.14	102.85	104.81	103.17	103.29	103.72	104.96	106.65	102.25	104.82	103.66	104.61	103.01	103	103.49	105.03	103.5	104.18
112.95	112.16	113	112.31	114.26	113.22	112.94	112.04	111.57	112.95	111.96	111.95	113.69	110.3	111.48	113.25	112.06	112.52	113.38	113.35	112.35	111.92	111.63	113.29	111.02	113.41	111.99	110.82	113.04	112.69	113.61	115.3	113.92	113.69	111.53	112.69	111.31	112.85	112.63	111.08	113.03	112.08	114.15	113.5	113.32	113.27	112.67	114.2	112.7	111.91
112.44	111.79	112.35	111.88	113.69	112.58	113.45	112.49	111.3	112.32	112.61	112.47	113.45	111.9	113.23	113.21	110	112.11	112.44	110.2	112.32	110.79	111.92	111.47	110.75	111.69	111.41	114.92	111.97	110.48	113.26	110.75	111.9	112.7	113.04	111.9	111.39	111.93	113.48	110.7	111.19	111.21	112.22	112.22	112.56	112	111.83	112.32	111.86	111.53
104.29	104.92	107.22	105.04	107.05	105.45	105.85	105.66	106.19	104.97	105.23	105.87	103.51	103.89	104.66	104.34	106.16	104.51	104.06	107.14	105.41	106.06	106.07	104.59	105.68	103.91	104.81	105.6	105.34	105.71	105.15	107.15	103.79	105.82	105.86	105.31	106.11	104.05	104.32	106.49	104.7	104.6	106.01	105.94	105.21	105.36	105.12	106.78	105.42	104.18
106.54	105.64	107.54	106.58	106.73	105.07	107.62	106.24	106.55	106.63	104.99	107.19	106.02	107.68	105.66	106.25	105.67	106.75	106.01	106.91	105.86	107.48	105.9	104.84	105.06	105.9	106.41	106.29	106.83	105.69	105.7	106.53	107.05	107.69	106.59	107	104.74	107.03	105.56	105.74	108.63	107.81	108.05	106.48	105.34	105.17	107.57	105.38	106.19	105.9
104.55	105.73	106.86	106.9	105.08	107.26	106.43	105.79	105.19	107.07	108.27	106.66	106.88	106.12	108.3	107.79	106.14	108.02	106.43	106.33	106.71	106.9	106.4	106.4	107.37	105.68	107.98	106.69	107.99	107.12	105.92	106.9	106.07	107.77	105.01	106.56	107.97	107.98	106.59	105.5	105.69	106.27	106.55	103.44	106.43	106.38	106.24	107.02	105.24	105.72
106.9	107.32	105.15	105.12	106.08	107.78	107.14	105.99	105.25	105.81	105.71	106.94	106.61	107.38	106.68	109.35	106.69	107.55	107.17	108.3	108.21	107.23	108.04	106.13	106.36	107.54	107.53	106.27	107.72	106.8	106.44	107.06	107.41	106.47	106.84	106.88	105.39	108.16	108.67	105.74	106.18	107.01	106.22	108.37	106.64	105.7	106.8	108.22	108.4	106.39
117.48	117.02	116.77	117.03	117.17	119.05	116.8	116.83	117.72	117.35	119.17	117.4	116.27	118.08	118.43	118.64	117.92	118.89	117.93	116.68	117.35	117.98	116.29	117.14	117.62	115.5	117.95	117.73	118.93	117.38	117.21	117.96	119.52	118.19	117.03	116.48	118.11	118.88	117.32	115.1	117.95	119.01	117.93	117.13	116.99	117.66	115.86	117.47	117.38	118.7
109.68	110.8	110.71	111.74	111.22	111.26	110.05	111.81	112.25	110.37	111.12	111.06	112.55	111.25	112.3	110.04	112.22	111.24	109.46	111.6	111.08	112.02	111.59	111.31	109.79	111.15	110.82	111.07	111.35	111.04	110.71	111.06	112.16	110.97	111.49	111.48	111.75	110.99	110.19	111.51	111.32	111.45	111.05	111.7	111.6	110.65	109.29	109.98	111.06	111.22
110.49	111.86	109.22	110.13	108.57	111.01	109.98	110.39	109.81	110.16	108.85	109.68	109.94	108.8	110.35	110.42	111.72	109.81	111.86	109.09	112.09	110.17	110.61	110.93	109.12	111.53	112.39	110.05	110.57	110.05	111.28	109.76	108.22	109.22	109.49	111.87	109.17	111.08	111.4	111.02	109.32	109.84	110.21	110.65	109.45	110.82	110.46	109.68	109.41	108.84
100.57	100.79	101.02	101.14	101.64	101.27	103.8	100.34	100.22	101.17	100.35	100.45	101.27	101.22	100.35	100.66	100.81	101.41	100.73	100.47	100.5	100.23	102.19	101.26	101.17	100.27	100.65	101.01	102.08	99.77	101.83	100.78	101.81	99.589	101.86	101.35	100.86	100.32	100.95	100.64	102.52	101.95	102.45	101.02	100.51	101.5	101.78	101.95	101.8	101.01
106.05	105.36	105.54	105.19	106.94	104.76	106.27	105.52	106.46	105.19	104.8	105.22	104.2	105.91	106.29	106.48	105.27	106.28	105.36	107.22	104.4	105.2	104.91	106.06	105.59	102.58	105.08	105.47	105.07	106.21	105.43	106.27	106.41	105.46	105.49	107.1	106.95	105.45	103.54	105.79	106.16	105.62	106.62	104.77	105.04	105.91	105.61	106.12	105.31	105.72
106.67	106.69	107.76	105.06	106.11	107.1	105.29	106.19	105.48	107.06	105.64	105.52	107.32	104.82	106	106.58	105.38	105.19	105.5	108.07	107.63	105.59	107.09	106.07	105.89	106.44	104.67	106.82	106.01	105.84	105.9	104.61	105.05	106.97	107.15	105.21	106.52	106.19	106.7	106.51	106.99	107.32	106.01	105.84	106.32	106.54	106.91	106.97	107.41	106.13
111.4	113.24	112.35	111.59	111.26	113.24	113.67	113.17	111.99	114.56	113.13	112.01	112.11	112.97	112.63	112.17	112.57	112.81	113.16	112.01	112.92	113.46	113.95	112.87	113.65	114.71	112.92	112.35	112.45	112.47	111.37	113.22	113.47	114.01	112.8	110.87	111.94	112.12	111.89	112.24	112.48	114.27	113.45	115	111.01	112.28	112.47	111.66	112.05	112.29
103.64	104.29	105.01	105.58	105.95	105.47	104.87	105.59	105.35	104.65	105.47	104.64	103.39	105.55	104.47	104.64	105.26	103.79	104.44	102.13	105.85	105.01	105.61	105.4	104.03	105.46	104.43	105.84	104.56	105.04	104.9	102.7	103.67	106.51	104.65	105.64	105.09	104.71	105.06	103.78	105.64	105.3	103.65	104	104.13	105.66	105.26	106.24	104.48	105.51
112.55	113.26	113.46	112.49	113.49	113.44	114.31	113.14	114.39	112.14	111.86	112.83	113.11	112.08	113.82	111.65	111.97	112.9	113.17	110.93	111.82	111.08	111.63	110.75	111.82	113.73	112.88	113.54	111.74	112.7	112.65	113.58	113.89	112.05	111.42	110.84	111.47	112.47	113.75	112.07	114.57	112.15	113.49	113.39	112.58	113.58	113.13	112.76	112.45	113.16
109.15	110.67	109.69	109.44	110.64	110.29	109.19	110.28	109.69	109.68	109.7	110.69	107.79	109.65	110.8	110.04	109.02	110.51	108.69	110.44	109.5	111.18	109.27	108.16	110.1	110.39	109.61	109.42	109.19	110.68	109.99	110.54	109.97	110.92	111.15	110.84	110.5	109.85	108.9	109.74	111.43	110.71	110.63	109.62	110.4	108.93	109.53	109.9	110.31	108.77
103.52	103.88	104.47	104.6	103.36	104.37	104.63	105.24	103.3	104.37	104.01	105.65	103.43	103.03	104.4	103.42	104.98	102.92	104.15	104.28	103.66	104.7	105.16	104.34	103.7	104.95	104.51	105.23	104.97	103.41	103.73	104.11	104.95	104.26	103.93	104.32	105.65	104.24	104.76	103.8	104.94	104.25	105.53	105.17	103.7	103.04	103.42	104.8	102.19	103.83
102.46	105.56	105.31	106	103.69	104.46	103.43	103.1	104.91	102.56	103.32	103.29	104.22	104.99	104.05	105.25	103.27	103.51	104.88	103.68	104.58	104.57	104.08	105.09	103.4	105.55	104.47	105.59	105.41	104.47	104.32	103.81	104.85	103.38	103.83	103.35	104.89	103.39	102.35	103.83	102.92	104.42	104.36	104.04	104.9	105.72	104.33	105.16	103.85	104.91
105.15	106.34	103.87	103.07	104.49	104.17	103.08	105.76	103.02	103.79	104.12	102.7	104.16	103.07	103	104.8	105.69	105.27	103.35	104.86	103.85	104.1	103.73	103.93	103.63	104.3	105.18	103	104.32	103	104.54	106.79	103.69	103.98	103.5	103.59	103.17	103.43	103.63	103.62	103.78	104.01	103.41	104.71	105.81	104.1	103.93	103.76	103.66	103.77
110.96	109.51	110.28	109.56	110.02	108.97	109.93	109.45	109.95	109.53	109.73	110.84	110.11	110.73	109.28	109.52	108.3	110.4	107.94	109.69	109.99	108.68	109.19	110.46	109.74	109.78	109.25	110.4	110.33	108.63	109.47	110.31	108.99	110.16	110.49	109.3	109.41	110.06	108.93	110	110.33	109.09	109.6	109.82	110.22	108.41	107.59	109.73	111.13	108.9
104.79	104.83	105.92	105.85	105.17	104.3	105.05	105.74	104.18	105.39	104.57	106.13	102.23	103.72	105.57	104.65	108.29	105.61	104.1	106.86	104.75	106.77	106.74	105.69	104.94	105.4	104.29	104.96	105.07	104.9	105.31	103.83	105.19	104.13	105.52	104.6	105.97	105.19	104.34	105.39	104.89	106.03	105.03	103.68	106	103.82	106.09	105.17	105.21	103.37
111.23	110.97	111.3	112.18	110.93	111.92	112.48	110.86	111.83	111.84	110.33	112.52	110.15	111.48	111.63	112.8	110.15	111.15	110.79	112.44	110.95	110.97	111.26	111.42	110.9	110.2	111.04	109.45	111.36	112.16	110.63	112.71	110.79	111.73	110.78	111.28	110.41	110.69	110.36	112.05	111.13	110.9	110.37	112.08	111.23	111.48	112.36	111.06	110.64	111.2
107.2	106.41	107	106.2	106.6	107.79	106.39	105.88	105.8	107.8	105.86	105.59	105.46	106.88	107.72	106.09	106.28	106.24	105.41	105.23	107.47	105.54	105.79	106.94	106.33	106.69	107.53	105.39	107.31	105.84	106.1	105.65	106.52	105.85	105.7	106.52	106.03	107.12	105.61	106.99	108.26	106.94	106.81	107.89	107.64	107.26	106.38	105.57	109.01	105.99
112.35	114.14	113.45	113.62	111.87	112.63	112.97	112.13	112.78	112.14	112.05	111.21	114.28	112.47	112.64	112.75	113.42	112.18	113.71	113.02	111.83	113.01	114.98	112.49	113.67	112.76	113.5	111.17	113.03	114.76	113.41	113.46	111.56	112.35	111.69	112.76	111.92	112.13	112.95	112.77	112.21	113.09	113.25	114.07	114.19	111.94	113.92	113.59	113.05	112.82
107.38	109.26	107.46	107.52	106.15	107.59	106	107.38	106.01	108.04	106.04	105.93	108.23	107.6	107.11	107.87	107.17	106.94	107.42	107.04	106.09	106.37	106.09	106.55	106.41	106.81	105.65	105.3	107.22	106.6	106.48	106.78	107.95	106.19	107.53	108.62	106.13	105.98	107.8	106.97	106.87	107.08	106.04	107.82	106.9	106.13	107.27	107.59	106.13	106.8
105.56	105.75	105.24	106.95	104.76	105.94	105.87	105.79	106.45	106.3	104.86	104.24	105.3	107.03	105.32	106.27	105.53	106.11	106.92	105.34	105.44	107.65	104.04	105.6	106.4	106.89	104.76	105.89	106.35	105.46	103.88	104.28	106.65	106.22	104.52	104.93	105.2	106.09	104.53	104.61	104.82	105.18	105.52	105.93	106.23	105.32	105.52	105.52	104.15	105.91
105.11	105.98	106.81	106.37	106.06	105.8	105.53	104.5	105.45	105.56	105.37	105.74	106.03	102.51	105.13	106.25	105.4	105.61	104.43	106.38	105.3	105.99	105.25	105.49	107.29	106.93	104.43	106.97	105.47	105.74	104.04	105.53	106.79	106.34	104.6	105.75	106.14	105.48	105.33	105.35	105.86	105.26	105.86	106.09	104.19	106.06	106.3	106.92	104.8	106
106.66	108.07	105.39	107.84	107.39	108.04	108.31	106.71	105.4	106.24	106.6	107.46	105.97	108.21	105.32	106.23	107.01	107.64	106.41	107.27	107.24	107.57	106.99	107.14	105.34	108.86	106.44	106.7	106.18	106.23	109.41	107.41	107.39	106.47	108.14	107.17	105.94	107.96	106.66	107.81	106.19	105.98	106.35	106.04	106.5	106.9	105.55	105.53	107.87	107.9
104.9	105.21	106.16	105.97	106.56	105.32	107.81	104.89	105.49	105.86	107.73	105.58	106.34	104.28	106.31	107.39	105.6	105.48	105.54	104.8	106.17	106.26	106.7	106.63	107.24	106.07	105.8	106.29	107.43	106.87	104.78	106.75	105.34	106.83	104.04	106.76	104.73	105.66	105.48	106.29	104.96	106.41	106.03	105.69	108.43	107.01	106.44	106.78	105.39	106.25
106.45	105.21	105.26	106.2	105.16	104.73	105.15	104.9	103.8	105.31	105.48	105.26	106.06	105.5	105.61	105.11	104.98	105.26	103.01	105.01	105.4	107.23	105.77	105.33	104.58	105.08	106.61	105.16	105.72	104.87	104.69	105.39	106.11	105.15	106.71	104.83	104.26	105.52	106.04	106.15	107.51	104.99	103.88	104.56	106.67	106.24	106.43	105.17	106.28	102.92
112.26	110.58	111.74	111.55	111.05	111.97	111.11	111.72	112.46	112.4	110.69	113.09	112.55	111.31	112.4	113.43	109.99	112.43	113.65	111.2	111.74	112.17	114.98	111.22	112.28	110.45	111.06	112.53	112.05	111.29	111.18	111.86	112.3	113.37	112.18	112.66	112.32	111.05	112.9	112.83	111.67	112.06	112.99	112.18	110.79	112.65	112.06	109.41	111.72	112.19
106.96	108.66	106.33	106.22	106.86	105.41	104.77	105.98	107.46	106.92	105.98	105.46	104.14	105.64	107.1	106.05	108.04	106.65	106.48	105.6	105.66	106.22	107.51	106.22	106.48	106.16	105.13	105.12	108.2	107.92	107.53	106.49	106.7	106.95	105.84	108.82	105.14	105.55	106.27	107.29	108.11	105.96	107.72	106.07	106.5	105.36	105.73	107.44	105.97	106.92
112.73	112	111.4	111.76	112.38	111.37	111.22	110.79	110.77	112.67	113.23	112.48	111.97	113.67	112.58	113.1	111.97	111.59	112.31	110.68	112.45	110.24	112.36	113.56	111.65	111.53	111.8	114.96	110.74	111.19	112.07	112.05	109.94	112.51	112.64	110.65	112.86	112.49	112.59	111.69	111.89	109.84	113.76	112.63	110.97	109.44	112.43	111.53	112.76	111.86
98.343	101.03	98.918	100.29	100.08	101.13	98.656	100.23	101.07	99.208	98.835	98.769	97.974	100.42	98.788	100.19	98.989	98.611	98.961	99.363	101.79	99.4	100.04	98.573	97.978	99.894	99.13	99.3	101.09	99.467	100.66	99.737	99.783	98.308	100.26	98.439	99.149	99.154	99.571	101.55	99.609	100.05	99.76	99.879	100.58	100.16	101.1	98.98	100.98	100.37
105.84	105.54	104.47	106.47	106.88	106.9	106.05	106.01	106.48	105.25	105.99	105.3	106.05	105.62	106.48	107.55	105.86	107.18	106.45	107.04	105.97	105.38	106.61	104.98	105.27	104.58	105.45	108.3	107.04	106.17	107.33	105.71	106.57	106.9	105.5	106.18	107.71	106.23	105.82	106.71	106.63	105.67	104.86	106.7	103.44	106.76	103.43	105.42	105.42	107.37
111.41	111.66	110.81	110.24	113.21	111.84	110.41	110.7	110.22	112.18	110.46	111.22	110.46	112.02	110.39	111.03	111.41	111.01	111.88	109.75	112.63	112.2	110.84	112.32	111.96	110.15	111.71	111.16	111.23	112.1	111.45	110.7	111.32	111.05	112.1	109.52	111.01	111.2	112	110.72	110.95	110.97	111.06	110.12	110.47	112.37	109.71	111.23	110.96	111.64
112.21	111.06	111.03	111.99	111.79	110.52	111.81	110.9	112.15	111.53	111.1	110.51	112.31	112.49	112.09	112.04	110.91	112.74	110.34	109.92	111.46	112.71	111.32	112.58	111.38	111.86	111.78	112.81	109.62	111.67	112.22	111.63	109.87	112.51	111.45	112.53	111.32	111.49	112.11	110.44	111.82	112.43	112.84	111.61	110.96	111.63	112.07	111.93	109.29	112.04
110.47	111.92	111.19	111.64	111.93	112.26	111.07	110.75	111.39	112.28	111.16	111.66	110.8	111.66	110.41	110.89	110.74	112.18	110.72	111.68	111.9	112.17	111.44	110.61	113.73	111.77	112.34	110.88	110.33	112.12	111.8	111.22	111.55	111.64	110.46	111.17	111.83	111.68	111	110.7	111.25	110.16	111.47	112.37	112.15	110.75	111.35	111.66	111.43	112.58
110.85	109.96	112	108.54	112.05	111.06	110.53	110.5	110.77	111.19	107.94	111.66	110.33	109.94	111.24	110.7	109.79	111.04	110.93	110.14	110.55	110.21	111.49	111.48	108.97	109.8	111.32	110.63	111.88	110.02	110.58	110.91	111.06	110.49	110.14	110.44	109.85	110.6	109.1	111.38	110.47	110.88	111.18	108.86	110.89	111.66	110.92	110.18	110.96	110.42
106.5	104.58	105.06	103.8	105.23	105.68	105.46	105.96	104.28	105.8	104.51	105.75	104.69	104.21	105.25	105.58	104.93	104.27	105.26	104.93	107.08	103.99	104.09	105.2	104.43	104.76	105.56	105.41	105.49	106.94	105.99	106.32	106.53	104.21	105.29	105.93	103.93	107.13	106.71	106.6	106.18	104.52	104.19	104.68	105.04	108.99	103.57	105.31	106.98	106.53
104.76	104.63	106.32	104.1	104.82	104.78	104.94	104.97	105.7	105.38	106.18	103.93	104.77	104.92	106.96	105.7	106.48	104.09	107.32	105.46	105.25	106.02	105.95	106.92	106.52	106.95	104.54	105.26	106.36	105.86	106.99	106.43	106.45	105.55	106.83	104.68	106.08	104.36	105.64	105.36	107.33	105.38	105.52	106.06	104.92	105.37	105.05	105.03	104.81	106.65
106.53	107.77	107.24	107.47	106.84	106.69	107.42	107.11	107.21	109.37	105.88	107.89	106.13	106.54	107.37	105.22	107.57	106.62	106.16	106.31	107.09	106.66	105.34	106.35	105.03	108.81	107.24	107.45	106	108.2	106.73	105.49	106.16	105.72	107.29	105.84	105.1	105.81	106.78	107.86	106.81	106.84	106.7	105.78	107.07	106.34	107.46	106.46	106.66	106.64
117.07	118.54	118.39	117.34	118.6	117.47	117.01	118.14	118.21	117.2	117.92	116.54	115.18	116.53	118.08	117.29	118.05	117.37	119.17	116.72	117.04	117.21	119.13	117.27	116.99	117.66	118.53	117.32	117.88	118.08	118.58	116.38	118.24	115.31	118.4	117.12	118.04	117.62	118.11	117.34	118.21	117.52	118.33	119.04	119.26	117.2	117.93	118.08	117.03	117.53
105.08	105.89	106.23	105.31	106.99	106.3	107.18	106	105.01	107.11	106.71	104.67	106.05	106.18	105.39	104.36	107.37	105.66	106.16	105.48	106.19	105.66	107.31	105.89	105.24	106.22	106.17	105.59	105.03	105.76	105.82	108.46	106.66	105.12	106.4	107.04	106.49	104.98	106.15	105.25	106.47	107.02	106.31	106.9	105.94	106.73	107.68	107.47	105.2	106.2
110.13	113.67	111.06	110.45	111.87	111.7	111.43	111.36	111.84	111.3	111.82	112.21	111.31	111.44	111.69	110.69	109.46	111.49	110.77	111.44	110.64	112.4	111.07	110.69	111.37	111.32	110.74	111.24	110.37	112.04	110.74	110.63	112.35	109.79	111.23	111.5	111.32	110.82	111.88	111.12	110.55	111.85	111.23	110.32	110.7	111.98	111.42	110.68	111.58	113.14
107.91	106.32	107.17	104.8	107.07	107.69	105.61	104.81	109.04	105.15	106.77	107.23	106.62	106.88	107.74	107.35	106.29	106.5	106.71	105.17	106.8	107.09	105.56	107.41	106.75	106.49	106.31	107.43	105.96	106.27	106.15	104.5	105.04	106.79	106.89	104.96	106.78	106.63	106.68	106.97	106.9	106.23	106.31	104.44	106.38	106.74	106.56	105.5	107.93	106.14
112.14	112.2	110.54	112.69	111.44	111.48	111.73	112.42	110.97	113.14	110.33	113.25	111.85	112.62	110.8	112.27	110.67	113.34	113.43	112.29	111.64	112.5	112.66	113.47	110.72	111.81	112.45	110.93	112.89	111.28	111.29	113.4	112.56	110.36	111.71	112.93	110.69	110.37	110.69	113.46	112.74	112.98	111.86	111.01	112.71	113.05	112.54	112.09	111.04	112.4
104.97	104.84	105.54	106.05	104.89	104.92	104.59	105.75	104.65	105.42	107.18	106.51	104.37	105.93	107.06	106.14	105.59	105.04	104.36	104.65	105.75	104.63	104.49	105.62	106.69	104.8	104.92	106.25	106.43	105.44	105.02	104.39	104.53	105.38	106.42	105.29	104.67	105.37	106.52	104.81	104.84	106.87	106.42	104.07	104	105.03	104.59	103.06	105.21	105.69
100.93	100.69	100.4	100.93	101.71	100.47	100.83	101.97	99.84	101.13	101.14	100.46	102.34	101.26	101.04	100.98	101.28	100.57	101.15	100.99	100.85	101.08	101.6	100.72	102.41	101.75	101.97	100.16	100.63	100.06	101.29	101.13	100.52	99.705	99.585	100.7	101.88	101.26	99.686	102.98	99.934	101.69	100.9	101.23	99.733	101.57	100.97	102.32	100.77	100.09
111.25	114.17	112.11	112.49	111.8	111.63	112.54	110.44	111.65	111.26	112.63	113.2	111.69	111.83	112.09	111.35	111.62	110.97	111.53	113.1	110.71	111.25	111.49	110.92	111.7	111.4	111.09	111.17	112.53	114.09	112.69	112.17	111.46	109.71	110.7	111.95	111.33	111.58	111.31	112.62	111.51	112.13	111.01	111.85	112.51	110.2	113.47	111.05	113.05	110.66
105.67	103.3	105.1	106.3	104.54	106.15	103.96	105	105.52	104.33	105.25	105.83	106.24	107.36	106	106.34	106.01	104.52	106.86	105.88	106.15	105.33	104.95	104.77	105.55	106.34	105.14	105.63	104.31	106.37	105.34	106.1	106.26	105.91	105.82	104.5	104.65	104.68	105.85	105.93	103.68	105.4	104.66	104.04	104.73	104.65	105.76	106.57	105.89	105.49
107.7	104.94	107.26	105.13	107.24	105.65	104.66	105.02	106.15	105.79	104.92	106.54	104.97	106.77	106.09	103.78	105.82	104.78	106.25	104.39	105.14	105.77	105.13	105.89	106.07	105.05	106.42	105.74	103.62	103.86	105.7	104.26	105.5	104.96	105.51	105.86	105.24	104.48	105.09	105.93	106.45	105.06	106.43	105.66	104.59	105.58	105.86	105.82	104.57	104.02
111.33	110.44	109.56	110.8	109.91	110.42	110.75	108.83	110.29	109.18	110.2	110.82	109.63	111.15	111.13	110.26	109.89	111.53	110.59	109.83	110.18	110.8	110.84	110.87	110.08	111.92	110.12	111.07	110.11	110.54	111.15	111.14	111.05	110.89	110.58	110.51	109.81	109.94	110.59	110.96	111.68	110.49	111.73	109.75	111.25	112.62	110.08	108.67	113.1	108.69
104.99	105.44	105.23	105.97	106.56	105.98	108.2	105.71	105.81	103.75	105.86	105.83	106.24	106.88	106.02	105.52	105.53	106.15	105.62	105.38	105.59	106.57	105.73	105.43	105.8	105.78	107.28	104.93	106.45	105.71	106.38	105.54	107.23	105.19	105.48	105.5	105.23	105.87	106.35	106.46	106.08	106.23	106.47	105.4	104.69	104.59	104.3	105.36	105.83	103.88
108.77	110.41	109.71	110.79	109.79	110.91	110.18	111	109.43	109.41	109.97	108.62	110.86	108.44	109.39	110.16	109.69	110.45	110.18	109.81	109.48	110.46	108.58	110.31	110.86	108.25	110.19	110.56	108.75	109.94	108.85	108.3	110.07	109.02	109.8	110.85	109.76	110.5	109.85	108.11	109.14	110.51	110.02	110.04	110.3	109.65	109.74	110.71	110.22	110.61
103.9	103.9	103.46	104.19	102.18	104.85	104.06	104.51	104.75	103.52	105.08	105.31	103.31	103.84	105.81	104.16	104.88	103.83	104.56	103.76	103.51	104.68	105.47	104.11	103.2	103.71	105.25	104.5	104.24	105	104.6	103.6	103.77	104.64	105.59	102.03	103.73	105.17	103.78	105.24	104.97	104.99	103.6	104.55	104.79	103.46	105.39	103.79	104.57	104.59
113.18	112.39	113.22	113.14	113.85	112.25	111.74	112.62	112.74	112.1	112.29	113.21	113.51	112.52	112.42	113.51	113.31	113.36	113.51	113.38	112.43	113.11	112.58	113.21	112.97	113.54	114.25	114	112.77	113.69	112.39	113.47	111.87	113.96	113.05	112.53	112.22	112.06	114.81	113.48	113.46	112	113.79	112.86	114.12	112.75	113.46	113.69	113.55	112.32
106.1	106.36	105.17	104.5	102.18	104.02	104.83	104.76	103.36	105.09	105.44	104.34	106.46	104.11	105.98	105.76	105.4	107.75	105.28	103.75	105.91	104.77	104.72	106	103.92	105.76	105.55	104.69	105.26	104.49	105.71	104	104.23	105.27	105.94	105.97	106.75	105.31	105.04	104.09	105.51	107.17	106.59	105.61	105.01	105.42	104.7	104.89	105.97	104.58
104.66	105.59	107.9	105.03	105.52	104.72	105.64	103.81	105.29	104.83	105.21	105.28	105.49	103.78	105.8	107.31	105.46	106.2	107.25	105.53	104.06	105.41	104.18	103.67	104.87	105.29	107.81	105.93	105.87	104.71	106.07	105.74	105.13	106.59	104.81	106.62	105.84	105.33	104.58	104.81	105.4	106.59	105.64	104.57	103.38	105.59	106.11	105.75	107.32	106.29
111.11	110.12	111.34	112.06	111.19	112.15	111.22	111.48	111.83	111.18	113.15	111.51	110.03	112.35	110.69	111.21	110.64	111.34	110.18	112.65	111.72	112.16	110.27	110.68	110.56	110.09	109.74	112.47	111.77	110.52	110.54	110.29	111.28	112.57	112.74	110.23	112.1	110.53	110.58	111.83	110.98	110.23	112.59	110.55	112.73	109.66	112.26	110.78	112.92	111.26
106.77	106.22	105.59	105.43	104.97	106.17	103.96	106.41	105.97	105.43	106.56	106.1	105.52	106.32	106.23	105.68	105.24	105.9	105.85	106.14	106.48	104.52	104.56	105.13	104.66	104.82	106.52	105.45	105.95	105.4	106.59	105.54	104.54	106.14	104.75	105.87	106.27	105.3	106.37	106.47	106.7	106.72	104.36	106.05	106.09	104.93	105.72	105.82	105.06	105.77
107.95	107.59	108.1	106.84	105.67	106.61	106.15	106.52	107.98	106.46	106.76	106.28	105.93	108.44	106.25	108	108.51	107.62	106.65	107.16	107.46	106.76	105.12	107.45	106.35	104.26	105.73	106.17	107.05	105.7	108	105.87	105.27	106.72	105.5	105.6	106.41	105.79	106.92	107.7	107.98	105.83	106.46	106.94	106.84	106.4	107.82	106.55	105.29	106.03
104.83	105.38	106.54	104.63	106.01	106.06	107.28	106.44	107.39	105.12	105.06	106.04	107.62	105.94	106.48	106.46	104.4	106.11	106.81	105.52	104.81	105.28	105.24	106.56	104.22	106.61	105.88	104.53	105.5	104.86	105.96	107.13	104.94	106.44	106.92	105.06	106.93	106.24	105.39	106.46	106.04	105.84	104.76	105.03	105.33	105.41	106.49	104.52	107.2	104.84
105.45	106.13	104.74	107.01	103.92	106.23	106.25	105.72	106.51	106.07	106.95	106.44	107.26	106.23	105.06	105.57	104.97	103.87	104.64	106.34	105.25	104.1	105.49	105.38	106.02	104.17	104.65	104.65	106.83	106.33	106.07	105.33	105.75	106.39	105.12	105.57	105.81	105.46	106	105.13	105.78	106.1	107.66	105.64	105.19	106.83	106	104.98	104.51	105.1
104.47	105.2	105.69	105.34	106.99	106.08	106	104.66	105.48	105.1	105.42	106.22	104.32	106.51	105.55	105.45	105.45	106.21	106.49	106.06	106.76	106.93	105.02	105.45	107.21	105.92	107.18	107.08	106.01	105.97	104.46	107.47	106.41	104.51	103.59	106.01	106.17	105.8	105.88	104.54	107.09	105.89	104.35	107.08	106.49	106.75	106.16	105.93	106.03	104.57
108.37	109.85	109.86	108.66	110.02	109.52	108.52	109.05	109.13	109.02	109.04	110.91	108.92	107.59	111.04	111.63	111.05	109.97	109.96	108.71	109.88	109.39	109.89	109.36	110.8	110.8	108.66	110.18	111.18	109.8	108.69	110.93	110.64	109.04	108.68	110.41	109.8	108.26	109.86	109.98	109.99	109.26	110.45	110.24	109.67	110.63	109.24	110.11	109.64	110.11
112.85	112.84	112.94	113.36	114.06	111.28	112.76	112.66	112.95	112.41	112.69	114.42	113.22	112.42	111.16	112.13	112.04	113.5	113.49	111.94	112.56	113.33	112.09	112.68	114.8	112.82	112.02	114.83	113.14	113.45	110.22	113.51	113.22	113.74	114.47	111.74	110.82	113.16	113.41	112.69	112.62	112.82	113.24	111.64	113.09	111.89	112.18	111.73	113.01	112.42
109.87	110.63	111.61	112.17	110.46	111.34	111.97	108.62	112.45	111.38	111.45	110.85	110.66	110.68	111.65	111.04	110.27	110.57	110.98	112.07	111.55	110.64	111.52	111.15	111.51	110.99	110.49	111.06	111.5	112.96	112.58	112.5	112.69	110.91	111.61	111.52	113.12	112.39	111.38	110.56	110.48	111.17	110.98	110.54	111.69	110	110.94	110.6	111.36	111.51
113.54	111.87	111.44	111.44	110.07	111.39	110.91	113.62	112.54	112.98	110.32	111.94	111.41	112.01	112.26	111.97	110.83	110.53	111.99	111.84	112.02	112.89	111.21	111.84	112.95	110.97	112.32	111.44	112.27	113.11	111.45	110.98	111.06	112.15	112.08	111.36	111.65	111.16	111.79	112.21	110.49	112.28	114.09	111.03	113.47	113.33	111.48	111.08	110.73	112.3
103.72	103.73	103.99	104.59	106.3	105.45	104.76	105.19	104.49	103.07	102.27	105.48	103.8	105.34	104.32	104.47	104.19	106.31	103.96	104.17	103.19	104.63	103.71	103.53	104.18	105.4	103.73	102.98	105.87	105.8	105.46	104.81	105.56	105.73	104.6	105.03	104.66	102.35	104.32	103.7	105.67	104.5	104.26	103.88	104.1	103.42	106.04	104.62	105.98	105.24
104.36	105.71	107.77	105	105.89	104.08	106.54	106.38	107.53	106.68	107.14	105.93	106.25	106.87	105.17	106.78	106.34	107.23	105.16	106.77	107.76	107.01	106.25	105.4	106.72	106.34	106.53	108.16	105.4	105.51	106.22	106.62	105.8	104.92	104.55	106.07	106.62	106.21	105.28	107.74	106.75	105.49	104.6	105.25	105.06	104.94	105.39	106.64	105.92	107.3
106.08	106.54	107.47	105.59	107.43	106.58	107.23	107.07	107.57	107.43	106.61	108.39	106.64	106.99	106.76	105.87	106.61	106.16	106.75	107.28	108.16	104.67	106.68	108.45	106.53	106.95	106.87	108.47	106.76	107.86	106.93	106.58	105.63	106.19	108.27	107.3	108.06	108.32	107.85	106.79	106.56	107.06	106.21	106.71	107.16	106.77	106.58	104.93	107.9	106.18
111.1	111.41	110.54	111.8	113.69	113.45	112.66	111.25	112.63	112.88	112.36	113.3	112.51	112.7	111.64	112.3	111.98	110.78	112.19	111.37	111.73	112.99	111.77	112.96	112.6	113.32	112.44	112.57	111.16	111.93	113.01	110.9	113.27	110.23	110.25	111.7	110.39	110.74	112.4	110.57	113.26	111.59	110.76	112.25	113.06	110.8	112.84	111.98	111.99	111.08
111.13	110.56	110.68	110.11	110.8	110.8	109.77	111.12	111.28	110.36	111.06	110.37	109.88	112.31	109.91	112.12	111.05	111.03	110.47	109.53	111.52	110.35	110.3	110.01	109.9	110.34	111.01	108.86	110.8	111.22	110.58	109.81	110.62	111.46	111.66	113	111.57	110.28	111.16	108.21	110.51	110.96	110.87	109.35	110.05	109.68	110.41	109.27	109.74	109.84
109.92	109.45	110.52	111.79	112.36	112.35	111.67	112.23	111.51	112.3	111.42	111.22	112.47	111.23	110.75	112.67	110.54	110.88	111.81	110.96	112.08	112.13	111.47	111.42	110.66	112.69	110.62	110.78	111.65	111.24	111.8	112.41	111.33	111.91	110.05	112.58	111.16	112.05	110.04	113.18	113.05	111.53	111.02	111.76	111.45	111.14	110.73	110.3	110.5	112.34
106.15	105.95	105.53	104.99	105.53	105.11	105.27	106.75	105.51	107.14	107.27	106.17	104.16	105.65	107.88	106.62	106.51	105.37	106.43	105.45	105.07	106.39	106.19	106.23	106.67	104.15	104.25	107.17	106.79	104.64	106.88	105.62	105.03	106.49	105.33	105.15	105.89	105.99	106.54	105.75	106.41	104.18	105.62	105.32	104.46	106.53	106.53	105.44	106.55	106.42
99.334	100.92	100.48	101.28	100.48	99.16	101.28	98.169	100.42	99.317	99.319	100.42	100.82	99.898	100.72	98.738	100.65	99.892	99.183	100.02	99.633	100.67	98.319	99.7	99.7	101.34	100.65	100.25	99.616	100.67	100.86	99.986	100.76	99.287	100.34	100.81	99.122	99.154	100.01	101.27	101.22	100.86	98.998	99.726	98.478	98.097	100.46	100.09	101.11	100.46
107.03	106.29	106.65	107.08	107.78	106.07	106.12	106.19	106.2	106.38	105.3	107.05	105.92	105.93	106.66	107.99	105.6	107.65	106.35	107.58	105.79	107.18	106.07	107.37	105.25	105.66	106.07	105.17	105.76	106.13	106.35	106.51	106.59	105.84	106.11	105.76	105.58	106.52	105.6	106.62	106.25	106.35	106.8	105.26	107.06	105.66	105.8	106.45	106.86	106.75
106.5	106.85	104.72	103.67	104.36	104.96	105.26	106.4	104.45	105.02	105.46	106.51	105.71	104.74	105.94	106.17	105.84	105.6	105.45	106.18	105.54	106.91	106.99	105.8	106.71	104.11	105.87	104.97	105.02	105.59	104.81	104.92	105.35	105.29	105.95	104.08	106.23	106.67	106.93	104.48	105.8	105	105.16	105.36	106.27	105.34	106.2	106.04	105.24	105.36
98.32	99.857	100.16	99.567	100.91	100.34	100.93	100.57	99.427	101.05	100.69	100.52	98.89	100.35	100.62	99.381	99.955	99.959	100.21	98.437	99.003	101.25	98.935	98.506	99.381	99.348	99.627	99.001	100.78	100.6	100.44	99.948	100.63	99.483	100.89	101.98	99.79	99.86	98.802	99.741	100.12	100.56	100.62	99.282	98.519	100.41	99.453	99.074	100.66	100.95
112.71	111.25	111.4	111.42	112.2	110.59	111.15	111.23	111.48	112.36	110.9	110.65	111.73	112.13	109.39	111.66	112.42	110.28	110.12	112.86	111.08	111.89	110.89	111.19	113.02	110.15	110.95	112.6	111.79	112.44	110.79	112.49	110.92	110.72	111.84	112.36	111.89	112.12	112.75	111.75	110.64	111.35	111.25	111.6	110.78	111.97	111.68	111.88	110.91	111
117.52	117.44	116.31	117.99	118.93	119.26	117.99	117.46	118.71	117.81	118.45	118.46	117.81	119.01	117.07	116.87	118.91	115.7	117.8	117.62	117.47	118.11	115.94	117.36	119.07	117.49	118.17	118.04	116.72	118.01	118.43	118.1	117.11	118.2	115.79	116.75	118.41	117.17	115.98	118.84	117.63	115.71	117.38	118.47	119.72	117.03	118.01	118.18	116.4	118.75
112.09	113.24	110.82	110.24	112.25	112.64	114	110.28	110.58	113.68	113.09	111.95	111.75	110.33	111.8	112.17	111.78	111.46	111.64	111.47	112.37	111.27	112.29	112.38	113.17	110.88	112.77	112.51	111.48	111.82	113.64	111.1	112.88	112.23	112.61	112.3	111.23	112.39	110.34	112.65	112.13	114.03	111.3	112.02	112.8	112.36	112.67	111.4	112.74	111.87
107.87	106.59	107.5	107.94	108.42	106.01	106.73	108.09	107.17	106.29	107.82	107.54	106.4	105.38	106.07	106.93	104.77	107.39	107.96	108.32	107.38	106.8	106.18	107.18	106.87	108.33	105.38	105.15	108.4	107.1	106.59	106.01	106.76	107.42	107.3	107.76	107.09	107	107.67	107.42	109.52	107.78	106.85	106.03	107.15	105.22	106.72	109.41	106.35	105.95
100.26	101.36	99.556	100.72	100.06	100.98	101.58	100.95	102.13	100.43	99.12	100.75	99.963	98.944	103.23	100.51	99.349	99.581	99.175	100.24	100.86	99.59	99.19	100.35	99.307	100.87	100.38	99.214	100.5	100.59	98.743	101	101.37	101.02	102.07	99.967	99.865	100.6	100.48	100.16	99.057	100.16	101.88	99.634	100.18	98.432	99.843	99.354	101.12	100.05
111.37	110.36	109.88	111.44	110.61	111.07	111.02	108.84	109.44	111.11	112.11	109.7	110.59	111.32	110.68	111.13	112.55	110.27	110.85	110.12	112.19	109.55	111.31	109.97	110.7	111.86	111.98	111.52	110.83	109.29	111.96	110.61	110.63	110.8	110.77	111.31	111.34	108.68	110.56	110.34	110.39	111.14	111.17	110.5	110.28	111.46	110.89	110.48	110.6	111.69
111.1	112.36	111.03	111.15	110.22	111.87	111.95	112.64	111.58	111.29	112.36	111.25	111.51	110.69	110.87	111.07	109.73	113.85	111.56	111.1	110.29	110.95	111.6	112.18	110.91	112.09	112.24	111.91	112.05	113.36	111.25	110.43	111.28	112.29	111.55	110.97	111.78	109.58	111.15	113.01	113.29	112.01	112.15	112.48	111.97	113.42	112.03	109.94	110.48	110.59
101.06	101.32	99.574	100.4	100.2	99.589	100.49	100.91	99.853	102.19	99.826	99.99	100.49	101.55	101.17	98.701	99.399	98.728	101.97	98.411	98.525	100.2	99.242	99.993	100.88	99.945	100.96	98.27	101.66	100.27	101.26	98.656	100.5	98.664	98.647	98.291	101.54	100.14	100.03	100.79	101.8	100.63	99.423	100.02	101.35	100.21	99.227	102.95	100.78	100.49
116.21	117.12	115.25	116.02	115.37	116.44	116.26	115.78	117.08	115.76	115.73	115.77	116.79	116.5	116.26	114.5	116.49	116.4	116.68	116.01	116.37	116.48	116.88	118.22	115.03	116.98	116.17	115.96	115.99	115.83	116.38	116.46	115.99	118.46	117.37	116.12	115.8	116.18	115.22	115.34	116.74	115.96	116.62	116.88	114.65	117.57	116.56	116.64	117.09	115.98
100.68	100.12	99.185	100.51	101.03	99.768	99.838	101.25	99.845	100.24	101.14	101.34	101.19	101.63	101.57	100.13	100.55	99.916	101.49	102.32	102.51	98.943	100.99	101.74	100.55	99.905	101.34	100.44	100.9	100.68	102	100.65	99.783	100.92	101.15	99.951	99.262	100.23	100.85	100.24	99.944	100.38	100.54	101.1	100.93	98.872	100.98	101.32	100.76	102.12
111.25	113.01	114.34	112.63	111.19	111.83	110.75	110.97	110.84	112.36	112.58	112.07	112.35	111.69	112.22	113.09	110.99	110.83	112.78	112.83	112.29	112.8	113.1	112.37	112.13	111.12	113.02	111.29	111.75	110.51	112.62	111.93	110.82	111.7	111.56	111.62	110.06	111.35	111.14	111.47	111.48	112.46	112.45	112	111.74	111.91	112.62	110.78	110.61	112.47
112.78	113.26	111.82	112.45	113.31	111.85	111.72	112.08	112.09	111.67	111.87	112.02	110.84	112.34	112.02	112.53	112.31	112.67	112.89	112.44	113.8	113.52	110.55	112.77	113.13	114.72	113.19	113.17	113.22	112.41	112.82	113.4	113.32	113.9	113.02	113.52	111.61	113.14	111.79	113.11	112.28	112.76	112.68	114.05	112.31	113.18	111.92	113.92	112.94	113.46
106.93	105.68	105.49	106.37	104.78	104.78	107.58	104.85	105.91	104.55	105.77	105.52	105.22	106.27	106.63	105.81	107.32	106.39	106	105.25	105.11	106.15	106.14	105.56	105.58	105	107.2	105.57	105.6	106.16	106.15	106.12	106.86	105.44	105.96	106.71	106.04	105.56	106.78	104.96	106.37	104.2	103.82	106.22	107.23	105.69	106.46	105.36	105.34	105.55
106.25	106.63	107.9	104.93	105.64	105.85	104.23	106.3	105.89	106.13	104.36	105.71	105.8	105.54	106.82	107.08	107.35	104.78	106.17	106.9	105.15	106.63	106.1	105.63	106.74	105.53	105.71	105.18	105.56	106.29	105.06	105.01	106.79	105.12	106.45	105.57	104.73	104.34	105.43	105.88	106.35	105.67	105.11	106.04	107.01	105.84	106.6	106.21	105.33	106.69
106.63	103.29	104.83	104.56	106.29	105.07	105.69	105.49	104.65	105.4	104.92	105.7	105.24	105.88	105.82	105.87	105.41	105.76	104.73	106.47	105.79	104.96	105.07	105.98	105.2	105.91	106.83	106.33	106.83	104.65	104.81	105.59	105.1	105.21	105.46	105.32	106.12	106.97	105.61	105.67	106.47	106.7	104.33	105.36	104.92	105.73	106.3	105.8	104.77	106.2
105.79	106.64	104.89	105.88	103.8	105.29	105.3	105.85	105.59	104.19	105.33	106.53	105.51	104.21	103.91	103.56	104.96	105.02	104.94	106.26	104.77	103.54	104.36	105.8	105.86	106.21	104.15	104.95	106.54	105.23	104.53	106.52	105.52	105.89	105.53	105.16	104.64	104.36	104.79	105.1	104.72	106.28	105.36	104.48	105.61	104.62	105.23	105.9	104.37	104.79
105.75	106.59	106.24	106.7	107.21	106.65	107.42	106.94	106.52	106.11	106.69	106.13	107.36	105.6	105.87	104.85	106.8	107.86	105.51	106.41	106.62	106.85	105.81	106.51	107.03	105.96	106.88	106.6	107.06	106.92	105.54	105.79	104.86	107.15	108.18	106.86	106.82	107.12	107.3	106.25	105.24	106.57	106.03	105.29	107.52	104.77	107.13	107	106.59	106.89
117.06	118.58	116.83	118.13	118.64	117.54	116.51	117.2	117.12	118.11	118.02	116.51	118.27	116.48	119.33	117.77	118.01	117.3	118.34	117.28	116.8	119.1	117.85	116.44	116.74	116.68	115.75	118.7	117.49	116.53	118.28	118.49	115.42	117.12	117.52	116.61	119.32	117.03	117.77	116.71	117.71	119.17	117.85	117.12	117.57	116.6	117.11	116.78	118.98	117.06
111.43	107.44	111.23	110.62	110.35	110.32	111.17	111.6	111.55	111.97	109.67	110.3	112.12	110.85	109.52	111.49	110.21	112.03	110.63	108.94	109.91	111.58	109.78	111.36	110.47	111.09	109.87	109.86	109.4	109.79	109.94	109.84	111.19	109.82	111.72	110.2	110.35	110.2	111.76	110.7	110.43	110.8	112.08	109.63	110.74	109.19	110.62	111.18	110.12	111.16
111.15	110.4	111.56	111.49	112.7	111.14	111.88	113.36	110.48	111.25	111.19	112.11	111.04	111.49	111.91	110.61	110.6	111.35	111.29	111.74	110.84	111.72	111.25	110.73	111.49	112.01	112.26	111.85	110.82	110.82	112.1	113.07	111.76	111.79	111.19	112.17	114.84	112.28	111.54	112.69	112.43	110.55	111.54	112.07	112.79	111.54	109.79	111.89	110.2	112.29
111.47	112.83	111.7	110.98	112.94	111.11	112.13	111.7	112.69	112.27	111.24	113.65	110.92	112.01	111.75	112.51	113.07	112.33	111.1	111.78	112.99	112.17	112.17	111.54	111.19	113.54	111.62	112.64	112.36	109.74	111.92	112.65	111.76	112.36	110.52	111.53	113.03	111.19	111.82	110.95	112.69	113.62	111.16	111.75	111.29	111.87	111.42	111.36	110.19	111.87
106.34	106.45	105.33	105.65	107.19	105.17	105.93	105.54	106.51	106.79	105.1	106.75	105.9	105.68	105.87	106.5	106.93	106.2	107.86	105.4	106.49	106.17	105.92	105.75	104.97	106.2	106.49	107.09	104.49	106.44	104.79	104.92	106.19	107.38	106.37	105.42	106.87	105.45	106.47	105.91	105.39	105.26	106.52	106.04	107.29	105.19	104.82	105.76	106.39	105.51
104.51	104.85	103.5	105	105.76	106.01	105.58	105.34	104.52	104.09	104.37	104.1	105.31	105.52	105.3	107.19	105.29	105.15	106.18	104.62	106.45	105.56	104.5	102.92	104.78	106.45	104.59	107.53	104.49	105.72	105.65	104.82	104.55	105.59	105.07	105.25	105.01	105.46	105.84	105.01	105.99	104.67	106.19	105.23	105.27	105.6	105.19	104.12	104.21	105.48
105.72	106.73	106.1	105.65	105.06	105.09	105.14	105.1	103.74	105.66	105.99	105.05	106.63	103.81	105.67	104.76	105.24	105.33	106.68	104.95	105.62	107.16	106.77	104.31	105.09	104.84	106.34	105.42	105.36	104.18	105.76	104.4	105.91	103.54	106.03	104.77	104.76	105.23	106.35	106.49	106.36	105.26	105.85	107.52	107.57	105.1	105.42	106.07	105.61	105.51
110.81	112.3	110.84	111.95	111.19	112.8	113.35	112.69	111.91	110.69	112.37	112.55	112.16	111.79	112.51	112.4	112.99	113.24	113.8	111.46	111.65	112.62	111.12	111.82	113.13	110.55	110.56	111.54	112.23	112.07	111.67	113.29	113.81	113.02	110.23	112.63	111.35	111.93	111.7	112.08	111.5	111.79	112.37	112.55	110.14	113.28	112.26	111.59	112.8	112.56
111.1	111.22	111.32	110.95	111.66	111.41	110.33	111.36	111.54	112.56	112.08	111.57	110.72	112.69	110.25	113.17	111.71	111.58	111.78	112.3	112.44	111.17	111.27	110.21	110.28	110.34	111.4	111.58	111.31	111.91	110.77	111.12	111.67	111.12	111.74	109.09	110.7	111.33	111.46	112.36	110.98	112.64	110.67	110.57	111.56	110.84	112.24	111.66	110.99	113.11
110.76	110.58	111.02	110.19	110.98	111.97	112.1	111.45	110.8	109.72	111.02	110.51	111.07	111.13	111.76	109.58	111.14	112.85	110.28	111.84	110.47	111.5	110.92	111.84	111.94	112.01	111.76	112.17	109.9	110.37	111.49	111.3	111.63	110.83	110.17	110.73	110.81	110.11	111.7	111.19	112.44	111.93	111.06	111.83	111.56	111.39	110.7	109.93	111.18	110.63
105.89	105.74	106.99	105.87	107.94	105.29	105.72	107.56	106.44	105.73	106.04	107.08	106.24	107.21	106.22	106.33	105.43	106.59	106.18	105.68	107.09	106.21	105.49	107.24	106.99	108.07	106.58	107.51	107.17	105.65	106.43	105.52	106.88	106.06	105.96	104.82	105.38	106.81	105.17	107.27	105.85	106.37	108.09	105.49	107.15	105.36	106.27	105.98	106.32	107.82
110.61	110.16	110.94	112.39	111.28	111.08	110.82	111.59	111.13	112.34	113.68	111.69	110.06	110.9	111.23	111.74	111.68	109.63	111.12	112.15	112.1	112.55	110.26	111.73	109.76	112.11	111.54	109.77	110.53	112.02	111.38	111.68	110.51	110.59	112.18	111.19	110.59	110.9	109.82	111.82	111.28	111.82	111.41	112.77	110.57	110.48	111.23	111	110.66	111.44
104.6	106	106.96	106.63	105.27	106.25	107.42	107.23	105.64	106.84	107.73	106.67	105.49	106.51	106.05	104.63	105.31	106.58	105.73	106.3	104.79	105.21	105.46	106.13	107.32	104.73	106.52	104.91	108.67	107.51	105.69	105.04	104.87	106.62	104.88	105.12	107.03	105.77	106.27	107.85	106.97	107.53	106	106.42	104.92	106.85	105.81	105.7	107	106.9
103.99	104.23	103.79	105.79	103.64	103.47	105.65	104.04	105.43	104.88	105.24	104.5	105.2	103.84	103.83	103.69	105.12	104.85	103.76	102.99	103.26	104.96	106.07	103.16	106.86	105.21	104.44	104.57	103.88	102.97	104.05	105.35	105.32	104.43	102.8	103.39	104.16	104.47	103.74	104.32	104.69	105.19	103.31	105.38	103.63	104.75	104.54	104.72	105.2	106.12
106.19	104.97	103.76	104.77	104.13	104.87	105.53	105.31	105.48	106.77	105.48	104.8	105.51	106.98	104.7	105.23	106.07	105.39	106.13	105.11	106.03	105.29	104.99	104.37	106.99	105.74	105.58	106.68	106.35	105.04	105.37	104.19	104.97	105.45	106.7	106.57	106.94	106.73	105.29	107.58	107.09	106.69	105.43	104.96	105.97	107.68	106.69	106.47	104.04	105.23
99.896	100.86	101.08	99.815	99.396	98.991	99.285	98.76	100.36	100.77	100.3	99.235	99.749	99.202	98.203	99.982	100.05	100.35	99.957	100.01	100.21	99.37	99.717	100.34	99.289	100.82	100.67	100.53	101.02	99.873	99.854	100.21	99.183	100.32	97.955	100.25	98.644	100.34	99.034	99.257	99.875	100.92	101.49	99.604	99.217	97.125	99.524	98.685	100.5	100.94
105.35	105.34	105.33	105.5	104.81	105.49	105.72	105.21	104.57	104.96	104.42	104.45	105.62	103.86	104.98	103.44	105.7	105.39	106.1	105.88	105.77	105.67	103.37	104.86	105.49	103.64	105.75	104.81	104.28	107.33	105.26	105.44	104.07	105.96	105.75	105.74	105.06	105.26	106.8	104.48	105.24	105.71	104.55	105.32	105.55	104.87	106.73	106.66	104.81	104.16
107.12	105.19	105.37	105.49	104.17	106.25	106.01	105.59	104.76	105.61	104.33	105.92	104.85	104.49	105.82	104.76	105.37	105.94	105.27	106.19	106.05	104.86	104.92	104.73	105.63	106.47	104.53	104.88	105.1	105.49	104.48	105.59	106.25	106.05	105.66	105.65	106.25	105.94	105.86	106.35	104.72	105.24	105.92	106.06	105.46	104.55	105.83	105.32	106.15	104.93
105.86	105.2	104.26	104.61	103.14	104.43	104.91	104.12	104.67	104.87	105.35	106.78	101.91	105.68	104.04	105.78	105.29	106.64	106.56	104.68	103.46	105.05	104.53	104.91	103.47	104.18	105.11	105.31	103.64	103.49	104.26	106.24	105.43	104.43	105.58	105.51	105.1	104.22	104.83	103.47	103.77	104.88	105.73	104.96	103.72	104.88	103.16	103.1	105.25	105.09
100.58	99.643	100.19	99.225	99.91	100.5	101.31	101.88	101.41	100.73	100.63	100.19	99.558	101.24	99.807	99.136	100.21	98.844	99.688	99.959	100.76	101.2	100.15	100.03	101.34	98.993	100.44	100.24	99.443	99.312	100.83	99.703	99.369	99.667	99.324	99.583	100.2	99.846	98.786	100.28	101.69	99.83	100.51	100.71	98.991	99.744	99.956	99.833	100.6	100.12
112.89	111.2	111.08	111.94	113.16	112.67	112.67	111.41	111.22	113.02	110.86	112.14	111.47	111.47	110.89	111.5	112.41	111.36	112.89	111.05	110.66	113.98	111.03	110.37	113.89	111.87	112.36	112.11	110.53	110.45	112.34	113.91	111.75	111.21	111.53	111.18	112.67	112.38	112.6	112.4	109.67	112.8	113.5	112.18	112.59	112.15	113.33	110.1	110.88	110.44
104.4	105.76	104.25	104.03	104.73	103.73	103.67	107.36	106.17	105.6	106.16	104.93	102.95	104.95	106.4	104.87	105.42	105.13	104.61	104.48	104.05	107.38	105.83	104.98	102.81	106.35	105.53	104.47	105.46	106.43	104.57	103.79	104.72	103.84	104.06	103.92	104.31	106.59	103.69	105.63	104.41	105.57	106.04	103.71	105.8	103.91	104.51	106.55	103.9	105.35
108.86	110.82	110.22	108.6	110.48	108.91	110.07	110.53	108.81	108.4	108.26	110.2	108.68	110.4	109.68	109.92	109.71	110.85	110.45	108.25	108.98	109.49	108.65	107.8	108	108.95	110.69	109.83	110.18	110.43	109.4	110.25	111.03	108.75	110.64	110.07	108.55	111.87	110.61	109.68	110.77	109.9	109.35	110.51	110.63	109.21	109.87	109.48	111.34	109.32
100.73	98.879	98.485	100	99.503	99.023	100.35	97.657	98.916	100.57	98.407	98.308	100.73	101.45	99.662	100.49	99.977	98.676	99.81	100.61	99.943	100.82	99.892	101.08	99.404	101.17	98.916	99.117	100.27	98.448	100.53	100.51	99.853	98.474	100.98	98.904	100.66	99.813	100.68	99.803	100.08	100.07	99.144	99.819	99.34	101.21	100.54	100.59	99.087	100.46
111.74	110.62	110.54	110.11	112.3	112.7	110.88	111.69	111.54	113.28	112.42	111.53	112.05	110.92	110.21	111.81	111.83	110.1	112.95	111.04	112.85	112.21	109.97	111.46	110.4	110.81	111.76	111.13	112.24	111.47	111.01	112.6	111.56	110.05	110.7	110.89	111.73	112.24	110.66	112.5	111.93	111.37	111.06	111.41	110.91	111.24	112.2	111.46	112.07	113.14
111.76	111.6	111.87	110.63	111.09	111.96	110.66	110.82	112.02	110.27	113.12	113.48	111.05	112.39	112.58	112.89	111.78	111.17	111.59	111.84	112.56	111.4	113.15	111.88	111.3	110.96	111.37	111.31	112.36	110.76	108.78	109.79	110.96	111.91	111.65	112.25	113.57	113.39	111.12	112.01	111.78	110.87	111.19	110.94	111.59	111.45	112.11	110.37	112.35	111.88
105.73	105.21	106.94	108.99	105.13	106.72	106.46	107.59	107.42	105.43	106.33	106.77	106.75	107.04	107.54	107.36	108	106.36	106.7	105.61	106.84	107.24	106.09	105.6	105.57	106.92	107.46	106.84	106.53	105.43	105.63	106.46	104.93	105.06	106.69	107.19	106.99	106.68	106.34	104.46	106.33	105.64	106.74	105.91	104.42	105.18	107.47	105.24	105.93	107.1
100.11	99.059	102.35	100.35	100.07	97.674	98.664	99.116	100.59	100.96	100.7	101.16	100.12	100.71	100.22	99.953	98.361	99.353	99.075	99.151	100.03	98.927	99.171	99.931	99.331	99.936	99.726	99.906	100.97	101.13	101.98	100.03	100.06	100.5	99.622	100.43	100.38	98.172	100.6	97.748	100.26	100.79	98.886	99.48	101.07	99.768	99.03	99.57	99.356	100.46
105.08	106.1	105.64	105.15	106.2	105.75	106.38	104.65	105.33	106.44	104.44	106.38	104.74	105.42	104.71	105.49	106.9	107.13	106.6	105.82	105.21	105.66	105.75	104.31	105.53	105.08	106.85	105.07	104.91	103.83	105.17	104.39	104.51	106.16	104.85	106.34	105.57	105.34	105.28	105.63	107.06	106.57	105.18	105.21	105.64	105.59	104.44	106.78	105.48	105.29
113.23	114.05	112.84	114.2	113.63	112.06	112.43	113.72	114.74	113.25	112.74	111.99	113.21	113.76	111.39	113.65	111.67	113.22	113.8	112.23	113.51	112.45	113.99	111.16	112.61	114.2	113.8	114.19	114.1	112.44	112.87	114.51	113.84	111.39	112.91	113.55	111.25	112.66	112.21	112	112.44	113.76	111.01	111.67	111.87	111	112.35	113.48	112.8	112.5
104.41	104.93	104.52	105.27	105.07	104.87	105.39	104.18	104.58	104.75	104.65	103.62	104.14	103.68	104.21	104.35	104.17	104.12	105.25	105.96	105.58	105.33	104.47	105.9	103.24	105	104.75	105.52	105.55	105.33	106.01	104.99	104.04	105.56	105.96	105.21	104.18	103.06	104.9	103.96	104.1	105.71	104.66	106.91	104.66	102.97	104.95	103.68	104.18	106.37
109.39	110.09	109.03	109.62	110.17	109.92	108.6	110.07	111.16	110.32	109.84	111.08	108.83	110.25	109.3	109	110.06	109.1	110.9	110.26	108.7	110.4	109.49	109.84	109.67	109.23	109.38	110.19	109.39	109.96	109.66	108.57	109.68	109.47	109.66	107.31	110.19	108.49	108.9	110.78	110.32	109.99	109.46	109.64	109.79	109.41	108.99	110.94	111.43	110.65
115.97	116.9	117.09	115.47	115.84	116.04	115.95	116.44	116.47	116.26	115.64	116.71	115.37	114.75	116.9	114.93	116.78	116.52	117.44	116.87	115.73	116.47	116.11	117	115.04	114.93	114.94	116.75	117.84	117.13	117.45	115.66	115.8	114.26	115.3	116.55	117.4	115.22	116.41	115.2	116.4	115.41	116.28	117.01	116.25	115.65	115.74	115.56	115.62	116.18
105.75	104.25	104.48	105.54	105.24	105.41	105.22	108.33	105.34	106.3	105.27	106.1	105.55	105.13	104.74	105.04	105.76	104.03	104.21	105.39	106.27	104.94	105.19	105.83	105.41	106.57	105.2	104.24	106.71	105.44	106.34	105.55	106.38	105.41	104.94	104.94	105.32	106.6	104.31	104.04	105.83	105.82	103.86	104.39	105.61	105.11	105.18	105.97	105.72	104.66
110.02	109.06	110.19	110.28	110.88	108.85	111.24	111.01	111.36	108.68	111.08	109.67	110.93	110.01	110.98	110.48	110.04	110.91	110.25	111.34	110.6	109.82	111.42	108.87	110.14	109.53	109.48	110.63	109.86	110.1	111.13	108.83	110.55	108.8	109.59	110.84	110.78	110.94	109.78	110.69	108.18	110.18	111.05	108.76	109.63	110.26	110.89	110.99	111.13	110.04
105.51	106.93	106.09	104.65	106.62	105.34	107.11	104.93	104.11	104.57	106.71	105.31	106.43	106.27	105.96	108.24	106.91	106.24	104.93	105.33	105.27	104.74	106.86	104.32	104.51	107.04	106.63	107.17	106.83	105.06	105.61	105.34	105.69	104.17	106.49	107.13	105.77	105.32	106.98	104.92	104.87	107.15	104.8	106.77	104.46	106.81	104.73	105.5	106.15	105.82
110.5	110.86	111.66	110.22	111.62	109.78	110.06	109.31	111.5	112.32	112.3	111.47	110.39	110.6	112.12	111.61	110.03	112.77	111.18	111.72	112.67	112.25	112.08	111.53	110.7	110.4	109.49	111.32	111.05	109.58	109.47	111.94	111.68	111.08	111.47	112.8	110.58	110.54	110.86	111.89	111.7	111.74	111.12	110.34	110.82	111.49	110.72	110.94	110.53	110.81
106.59	105.28	104.27	106.99	106.49	106.61	105.59	107.07	105.74	106.95	106.39	105.47	104.88	105.48	105.43	104.99	103.81	104.79	104.26	106.25	106.46	108.26	106.74	105.6	106.38	103.84	105.86	104.82	105.85	104.78	106.07	104.69	106.26	106.09	106.88	106.51	105.35	103.8	104.84	105.56	106.83	105.81	105.99	103.96	105.13	106.24	104.07	105.26	106.21	105.33
112.04	112.44	112.18	113.43	112.21	111.95	111.5	112.19	110.7	112.61	112.25	114.09	112.25	111.72	110.97	112.83	112.97	113.55	113.26	112.84	112.85	114.03	111.44	113.18	114.38	112.69	112.99	112.66	112.49	111.97	111.69	113.61	113.11	113.68	114.93	113.46	113.9	112.28	114.11	114.56	112.34	113.87	112.73	113.65	112.11	112.04	114.36	114.77	114.41	113.73
110.7	112.45	111.01	110.24	112.22	110.69	112.15	110.21	111.02	111.33	111.95	111.04	110.53	110.54	110.72	113.69	112.63	111.67	111.24	111.27	111.69	111.19	112.05	110.12	111.45	111.43	109.16	110.51	112.59	110.85	113.07	110.18	113.44	111.59	110.86	112.95	112.6	111.42	110.37	112.49	110.33	110.42	109.99	110.78	110.47	111.82	112.39	112.81	110.55	110.83
104.57	104.29	105.05	104.54	106.46	105.76	104.92	104.04	105.22	104.61	103.06	106.38	105.05	104.26	105.61	105.82	105.24	105.76	104.48	105.97	103.94	105.35	105.8	103.84	104.66	104.16	103.78	105.05	105.21	103.86	105.46	105.26	104.63	105.44	103.11	104.69	105.65	104.88	105.38	105.95	104.01	105.84	104.28	105.15	106.09	105.94	103.97	105.74	103.35	104.27
102.78	103.99	105.69	104.64	104.38	101.36	104.09	104.83	104.86	105.67	105.43	104.27	103.68	103.62	103.91	104.17	104.14	102.52	104.53	103.88	104.3	103.96	104.12	104.5	103.68	104.18	103.01	103.58	106.23	104.39	104.72	103.86	104.93	104.73	103.73	103.7	103.61	103.55	105.83	104.6	103.9	102.99	104.25	103.25	103.53	104.62	104.69	105.03	104.95	104.85
105.59	105.4	105.17	106.28	104.83	105.57	106.13	105.54	103.6	106.17	104.98	105.82	107.06	105.84	106.83	106.06	105.59	104.88	104.85	104.27	105.83	105.06	104.53	105.13	105.43	103.81	105.15	104.79	105.38	105.9	104.97	106.66	104.37	106.53	106.47	105.41	104.43	105.22	104.35	104.75	103.8	105.25	106.5	106.03	103.53	105.03	105.49	105.51	106.17	104.05
105.63	104.44	104.04	105.98	105.23	104.02	105.96	105.02	104.56	106.05	104.57	104.17	105.85	105.44	106.08	106.06	106.2	103.92	106.34	105.56	105.72	104.44	105.13	106.41	104.51	105.74	106.18	105.99	106.32	104.95	105.21	106.55	105.9	107.01	103.47	104.79	105.28	104.81	105.89	104.51	105.76	104.56	105.98	107.02	105.76	104.69	105.49	104.49	106.47	106.33
105.46	106.23	104.11	105.72	105.96	107.05	105.76	105.32	107.47	106.86	105.34	105.44	105.24	106.6	105.61	104.84	107.42	105.73	104.86	105.79	105.37	105.3	105.06	105.78	105.69	104.97	104.41	105.57	105.06	106.18	107.2	105.37	107	106.83	105.88	106.08	106.9	107.58	105.36	105.96	107.52	106.12	106.26	105.91	105.44	106.41	106.59	105.49	104.9	106.82
105.19	105.71	105.75	104.77	106.2	107.51	107.12	106.1	104.58	105.38	106.58	105.54	107.93	106.33	106.76	105.51	103.49	106.82	106.16	105.94	106.67	107.43	103.34	105.04	106.42	104.77	105.21	105.18	105.06	105.83	105.62	107	107.25	104.85	105.53	104.96	105.98	107.04	105.69	106.03	105.64	105.63	104.6	104.78	104.39	104.5	105.92	105.97	105.81	106.11
100.52	99.451	101.53	99.466	99.413	100.94	101.5	99.235	99.303	98.917	100.27	99.494	100.05	101.37	99.672	100.25	99.68	101.9	100.94	99.734	100.08	98.729	99.284	99.322	99.333	100.95	99.68	101.13	99.709	100.7	100.22	101.15	100.52	98.877	100.11	100.71	100.78	100.64	99.535	99.276	100.15	100.54	100.38	100.51	99.512	99.331	100.81	101.59	99.855	99.498
111.91	111.23	111.29	111.42	111.7	111.62	111.92	111	112.2	111.48	112.31	112.34	112.88	110.89	112.11	111.36	109.48	113.05	111.62	112.47	110.54	112.83	112.14	110.73	110.91	111.93	110.09	113.04	112.33	112.61	112.54	111.57	112.57	112.39	111.72	111.52	112.91	111.13	113.14	111.38	111.07	111.31	111.37	111.47	112.32	111.32	111.21	112.98	111.33	111.57
106.74	104.83	104.27	105.43	104.99	104.76	104.12	105.07	104.98	105.13	105.29	104.21	103.48	104.24	103.98	104	104.19	105.09	103.88	104.03	103.58	105.67	103.18	105.01	104.64	105.31	103.94	103.94	105.17	103.66	105.42	104.01	103.79	105.34	104.55	103.23	106.21	105.14	105.2	102.77	104.2	105.17	105.3	105	103.74	103.49	105.88	104	103.92	104.21
105.41	105.94	106.12	107.27	105.05	105.27	105.74	105.18	105.5	106.42	107.35	105.81	105.68	105.64	105.57	105.1	108.19	104.9	106.15	105.89	105.65	104.07	107.2	105.77	107.82	106.9	106.33	105.07	106.83	104.64	104.96	105.58	105.52	105.84	105.13	103.52	106.41	107.22	105.99	107.56	105.77	106.45	106.02	104.52	106.81	106.7	106.95	105.4	106.18	106.33
103.47	105.02	105.75	103.36	104.93	105.7	104.5	106.51	106.21	105.62	104.87	105.47	104.03	105.59	106.76	105.6	104.99	104.96	105.32	104.82	105.18	104.86	106.16	105.79	105.23	105.33	104.09	106.11	104.17	103.6	105.91	105.61	103.72	103.86	106.09	104.56	104.43	104.21	105.31	105.56	105.05	105.13	104.68	105.14	105.64	105.48	105.08	105.72	107.84	105.46
110.91	110.53	113.07	110.34	110.66	109.23	111.11	110.41	111.54	109.59	112.32	112.44	110.98	109.81	111.15	112.43	112.33	110.89	111.36	112.38	110.57	110.46	109.41	111.1	111.53	112.28	112	111.98	111.57	111.42	113.1	112.55	111.19	110.84	112.72	110.11	111.74	111.42	110.96	110.3	110.03	112.03	110.4	112.15	112.08	111.56	110.92	111.09	112.16	112.72
111.43	113.32	110.5	113.35	111.49	110.6	110.84	112.03	113.27	110.97	110.44	110.36	111.21	110.62	110.48	111.7	112.1	111.69	110.99	110.55	110.8	111.34	111.71	109.74	112.06	113.74	112.08	110.71	112.55	111.82	110.29	111.43	113.04	112.81	113.48	110.07	111.07	111.44	112.23	111.94	111.44	111.03	111.14	110.52	110.8	111.7	110.66	110.79	112.37	113.02
108.05	109.84	110.59	110.82	109.89	110.48	108.76	108.11	110.37	110.12	108.66	110.75	110.73	110.44	108.74	111	109.28	109.26	112.12	109.61	109.22	110.43	109.78	111.16	109.91	109.55	109.5	109.25	110.86	109.84	110.86	109.27	109.5	109.25	109.88	109.17	109.33	109.93	110.66	110.08	109.3	110.26	107.49	109.01	109.72	111.63	111.29	108.94	110.07	109.62
109.62	111.61	111.36	110.75	113.13	111.8	109.98	110.78	110.57	112.23	112.03	110.98	112.39	109.24	113.26	111.64	110.79	111.42	111.04	110.93	111.34	110.06	112.03	110.86	111.19	109.84	111.44	111.97	110.9	110.83	109.75	112.14	110.54	110.56	111.07	111.16	112.46	113.03	110.86	110.99	110.86	111.21	110.22	112.32	113.14	108.78	112.15	111.51	111.78	111.94
112.46	111.75	111.56	112.3	112	110.76	111.8	110.77	111.45	110.39	112.92	111	110.57	111.81	112.53	112.31	113.47	111.13	112.47	112.7	110.19	111.69	110.77	113.14	110.3	109.85	110.59	111.79	109.47	112.34	111.66	110.33	110.79	109.8	112.17	110.26	111.72	110.27	111.62	112.12	110.94	109.89	111.01	110.77	111.14	111.08	111.22	111.07	111.72	112.52
117.51	119.1	118.15	119.25	118.13	118.18	118.41	119.09	118.69	119.19	117.7	117.77	116.21	115.46	117.39	118.55	115.88	117.65	118.15	118.35	116.48	117.13	117.39	118.4	118.6	116.79	117.25	117.71	118.66	117.33	116.03	116.14	116.94	118.31	118.98	115.95	117.89	116.34	118.85	116.81	116.13	118.44	118.62	117.58	117.13	117.79	118.54	117.08	117.35	117.46
105.72	104.46	106.6	105.08	105.01	106.35	104.98	107.3	103.81	106.08	105.93	105.13	104.62	104.24	106.1	105.13	107.54	106.24	106.35	105.27	105.64	104.31	105.56	104.82	106.58	104.87	105.26	106.36	105.7	104.94	104.71	106	105.87	104.21	106.49	107.21	105.72	105.28	106.5	104.72	105.58	105.03	105.3	105.7	104.52	104.43	105.05	105.79	104.7	105.31
117.22	117.78	117.11	118.99	117.29	117.36	118.15	117.61	117.39	117.12	119.06	117.23	118.85	118.45	117.27	117.27	117.29	115.25	115.84	116.43	117.3	118.07	118.95	118.38	118.24	116.38	118.46	116.6	118.39	117.45	118.57	118.31	118.63	117.57	115.66	117.1	116.79	116.36	118.88	118.64	117.71	118.36	117.64	116.87	116.98	119.47	117.55	118.49	117.08	118.34
106.17	105.41	105.4	105.57	106.13	104.49	106.51	105.26	105.87	106.04	104	105.2	105.33	106.48	104.98	106.14	104.89	105.12	105.6	105.74	105.85	105.34	105.91	105.59	105.97	106.9	105.33	105.71	106.16	106.02	106.92	105.73	106.18	105.12	106.01	106.73	106.03	105.32	106.29	106.55	106.5	105.53	106.41	105.41	103.61	105.36	104.95	104.45	105.32	106.11
105.34	105.54	105.08	105.71	105.87	103.63	105.12	107.11	106.53	105.36	104.35	104.25	105.11	105.92	104.72	106.31	106.28	106.11	106.11	106.19	105.28	105.6	104.65	105.54	107.08	104.07	105.93	105.64	105.12	106.51	105.59	105.94	105.35	105.34	102.57	105.18	106.32	105.52	104.18	106.3	103.96	104.48	105.9	105.37	106.03	105.83	107.14	105.77	104.81	107.3
105.29	105.13	103.58	104.24	105.25	104.77	103.97	104.32	103.77	105.75	105.22	105.74	103.3	105.27	105.76	104.61	104.43	104.24	104.19	104.72	105.5	104.46	103.52	105.15	104.21	105.55	104.25	104.53	103.06	105.42	104.54	104.28	104.19	105.58	103.58	106.84	104.44	106.35	104.67	106	105.66	103.01	104.14	105.76	105.59	105.2	103.39	104.04	105.42	104.69
104.48	104.09	104.55	104.26	105.03	103.63	105.19	104.54	102.89	104.99	103.76	104.54	106.69	104.92	104.35	105.36	104.54	106.05	105.96	101.91	103.68	104.29	108.16	103.58	103.89	105.15	105.02	105.27	104.99	104.72	105.47	103.67	104.43	104.83	104.87	105.98	105.01	104.07	104.25	105.71	105.45	105.13	106.34	103.49	104.66	103.52	105.3	104.39	104.27	105.95
106.55	107.25	105.21	105.88	106.07	106.08	105.12	106.12	106.19	104.54	105.53	106.13	107.38	105.51	106.45	106.32	106.1	105.36	106.74	105.38	105.92	105.97	106.25	106.1	103.96	105.31	105.3	108.15	106	105.38	105.83	104.58	105.11	106.47	104.91	104.88	105.6	106.4	105.99	105.9	107.19	105.08	106.03	107.14	108.12	105.01	106.78	106.3	106.53	106.64
100.75	101.76	99.496	99.3	98.633	98.914	101.65	99.313	98.17	98.803	98.062	98.635	99.684	99.733	101.11	100.39	98.952	99.217	98.119	99.881	99.648	100.5	100.74	100.96	100.35	99.677	101.11	98.685	98.06	99.411	101.51	99.038	98.561	99.271	100.59	99.495	101.12	100.07	99.786	100.58	98.889	100.94	98.844	98.23	98.473	99.531	99.313	100.71	99.705	100.82
104.84	105.83	104.03	105.22	105.3	105.27	105.73	104.8	105.86	105.53	105.42	105.38	104.51	105.23	105.41	106.5	104.15	106.87	105.25	105.41	106.5	105.46	104.36	104.98	105.5	105.59	103.83	104.47	105.35	105.85	106.5	103.76	106.78	105.51	104.71	105.97	103.43	105.26	104.6	105.77	105.38	105.08	105.03	104.52	106.61	104.92	104.31	104.26	104.41	104.99
106.77	105.85	105.86	107.07	105.39	105.6	106.73	107.13	106.68	104.05	105.29	105.72	104.71	105.95	105.26	105.15	105.38	105.8	104.99	105.98	106.15	104.11	105.34	106.72	103.57	106.45	106.25	104.66	104.96	105.41	104.03	106	103.91	106.31	105.59	106.9	107.46	104.74	104.61	105.21	104.93	107.24	107.76	105.95	105.47	105.66	105.99	105.14	103.94	105.4
109.28	110.18	109.74	109.91	110.34	110.88	111.03	110.7	110.07	111.62	112.77	110.35	109.65	109.73	110.02	110.65	109.68	107.93	109.04	110.69	109.45	108.83	110.54	110.6	109.93	110.75	110.5	111.35	110.02	110.36	109.03	109.52	111.77	109.55	111.11	109.04	110.65	108.43	110	111.05	110.99	110.23	110.25	110.21	108.81	110.32	108.9	110.18	110.72	109.55
117.21	117.38	117.22	116.01	114.64	116.85	116.47	116.35	117.84	116.52	117.27	115.75	115.48	117.16	116.37	116.19	116.57	114.67	117.94	116.85	116.04	116.67	116.84	116.74	116.04	117.8	116.25	118.36	115.66	116.86	115.86	117.75	116.13	115.99	116.04	117.22	117.57	117.04	116.63	115.62	115.82	116.73	117.56	114.19	117.25	114.72	115.62	116.95	117.19	115.51
105.65	104.64	105.53	105.88	106.67	103.96	106.05	105.11	104.54	105.6	105.17	105.28	104.66	105.78	105.28	105.45	104.2	105.03	103.99	107	105.58	104.4	104.76	105.51	105.33	105.62	105.13	106.49	106.1	104.86	105.57	105.07	103.48	105.4	104.67	106.25	105.36	105.29	104.64	105.28	106.75	105.32	105.34	106.73	105.01	103.54	104.59	105.05	106.83	105.81
109.67	112.17	112.09	111.5	111.43	111.55	111.42	112.6	111.93	111.26	112.8	110.42	111.53	110.68	111.29	110.57	111.68	110.62	109.44	110.59	111.76	110.22	110.76	111.83	112.57	111.42	111.56	112.49	111.76	112.23	111.16	111.94	110.87	112.65	111.43	111.23	112.04	110.79	110.49	111.6	111.28	112.96	111.36	111.27	112.15	111.25	110.13	111.41	112.12	111.82
107.06	107.3	105.97	105.03	104.72	105.78	106.87	106	104.67	106.02	105.43	107.29	104.6	106.26	107.03	105.21	106.01	105.24	107	107.53	105.83	105.26	105.97	105.43	105.74	106.94	105.37	105.88	105.35	105.82	106.15	106.58	105.75	106.74	105.38	105.83	105.79	105.58	107.21	107.03	105.42	106.71	106.12	106.52	105	105.54	107.23	106.55	105.97	106.6
117.33	114.64	116.3	116.38	117.41	117.63	115.81	116.14	116.82	116	117.7	115.12	117.09	115.39	116.2	115.44	116.35	116.13	117.06	115.14	117.45	117.09	115.24	116.43	117.22	117.03	116.3	116.81	115.43	116.28	116.46	117.11	116.66	116.18	116.24	116.41	117.17	115.09	117.3	116.11	116.17	115.91	116.88	116.44	115.87	116.91	115.77	117.74	116.17	116.72
112.31	111.78	110.29	111.69	113.04	112.39	113.14	112.51	110.71	113.27	110.98	112.69	112.26	112.44	112.14	112.87	112.35	111.16	112.61	112.91	111.87	112.34	112.07	112.43	111.33	110.31	113.16	110.75	111.19	110.69	111.77	112.13	112.1	112.11	112.8	114.09	112.7	112.91	112.12	113.04	112.48	112.19	113.41	111.62	112.94	111.15	111.54	112.28	111.7	112.23
117.43	118.69	116.87	116.05	117.06	115.99	118.16	116.41	117.36	116.62	118.47	116.74	117.57	116.89	115.68	117.83	116.81	118.9	118.39	116.54	117.45	118.38	115.57	116.93	115.34	120	117.56	117.41	117.67	120.1	118.92	117.39	117.62	118.74	117.07	119	119.19	117.89	117.05	119.06	116.21	117.63	117.39	117.28	117.05	117.41	116.34	117.32	118.29	117.93
110.42	110.65	108.31	109.66	110.48	110.67	109.48	109.87	109.34	110.78	110.27	111.41	107.81	110.09	109.76	110.28	109.81	109.08	109.4	109.69	108.46	109.2	109.97	109.34	111.01	107.9	111.41	110.75	108.61	109.23	108.83	109.63	110.49	109.74	109.35	110.86	109.85	111	109.63	110.11	109.3	109.71	109.4	109.54	109.22	109.38	109.23	109.04	109.19	109.31
113.99	112.6	112.74	112.75	113.3	111.36	112.79	112.42	111.06	112.63	113.14	112.11	112.51	114.37	112.12	112.41	112.64	111.7	111.93	112.18	111.44	112.44	112.6	111.95	111.77	114.23	112.82	112.62	114.04	112.67	113.56	112.01	112.35	112.92	111.99	113.7	112.59	112.01	111.37	113.33	113.67	112.92	114.43	112.54	111.6	113.71	111.08	111.93	113.52	113.46
111.76	110.75	111.65	113.82	112.2	111.55	112.72	110.82	112.93	111.4	110.61	111.41	111.92	112.52	110.42	111.8	111.53	111.64	112.16	112.08	112.58	111.56	113.32	111.22	112.51	112.97	112.44	111.54	111.93	112.27	110.29	113.57	113.03	112.02	111.75	113.1	112.37	113.25	112.14	110.09	111.78	111.47	112.01	112.93	112.68	112.51	113.9	112.13	111.84	112.86
106.1	104.68	105.27	104.51	105.81	104.93	105.74	106.78	105.74	105.36	105.39	105.88	106.21	106.19	104.62	104.56	103.8	104.7	106.08	107.26	104.66	106.39	106.09	105.86	105.91	105.93	105.56	106.03	106.31	106.6	106.18	104.77	105.74	104.17	105.44	106.72	106.06	106.71	104.86	105.27	105.51	105.65	106.21	105.04	104.94	105.67	107.05	106.21	104.96	105.1
99.744	100.17	98.351	100.13	99.89	100.63	100.32	99.794	99.741	100.35	99.413	99.938	100.22	99.019	98.378	98.66	99.685	99.408	99.999	101.38	100.15	100.11	99.405	99.37	100.37	99.236	101.11	101.05	100.21	99.197	100.48	100.02	99.555	99.239	99.415	101	98.51	99.755	100.2	98.502	100.77	97.025	100.45	99.411	99.25	100.28	99.766	101.21	98.687	100.62
110.5	111.69	111.53	112.23	109.87	111.56	113.17	112.57	110.31	111.65	111.03	111.77	111.96	113.37	110.17	112	112.05	111.39	110.9	111.4	110.5	111.37	111.11	112.83	109.76	110.68	110.44	113.1	112.8	113.41	112.06	111.73	111.68	111.02	113.03	113.1	111.8	110.56	113.3	110.48	110.01	112	111.05	110.94	113.32	110.04	111.43	109.82	111.68	110.96
100.46	101.29	100.89	100.59	101.45	100.01	100.21	102.58	100.15	99.782	99.443	101.22	100.51	100.54	100.99	100.36	98.41	100.39	100.41	99.662	100.3	100.94	99.844	100.68	100.32	99.432	100.9	99.038	100.14	100.39	100.06	100.12	99.71	101.02	100.45	102.68	100.86	101.4	101.5	101.45	101.56	99.895	99.489	101.74	100.65	100.37	101.3	100.03	101.36	100.46
106.19	105.87	105.16	105.73	104.57	106.17	106.72	105.44	106.35	105.28	107.13	103.63	106.46	106.09	105.45	106.99	106.6	106.09	107.13	105.05	104.56	105.08	106.54	105.27	106.94	106.22	105.93	105.52	105.15	106.97	105.64	106.64	106.26	105.79	104.87	106.97	105.11	107.86	105.05	104.95	105.02	106.95	105.46	106.57	106.97	105.96	105.62	105.77	106.84	105.41
97.893	100.31	100.32	99.479	101.65	99.518	101.34	98.564	100.31	99.211	100.24	100.82	100.7	100.99	100.79	100.26	98.762	100.47	99.86	101.77	101.39	99.991	100.44	100.18	100.51	100.65	99.621	100.18	99.945	100.59	100.58	100.87	101.02	100.35	99.868	100.37	98.901	99.662	101.12	100.16	98.987	100.94	100.61	100.99	99.374	100.83	99.983	99.412	102.42	100.29
107.02	105.65	106.95	107.35	107.29	106.58	105.62	104.64	107.27	106.1	105.11	106.63	105.9	106.7	107.86	106.37	105.12	106.43	104.35	105.87	105.74	105.54	106.48	105.55	106.91	106.47	106.01	105.79	105.18	106.33	105.71	106.72	105.09	106.28	105.16	105.59	105.3	103.86	104.59	104.7	105.29	105.56	105.54	106.28	106.46	104.26	105.55	107.86	106.55	106.69
101.2	99.743	101.65	100.17	99.735	100.13	99.845	101.43	100.68	99.982	99.092	100.55	99.626	99.337	100.35	100.72	98.832	99.969	102.75	101.94	100.6	100.72	100.46	100.99	100.08	100.41	100.27	100	100.61	100.35	100.61	98.538	101.68	101.22	99.188	100.76	100.37	99.139	101.08	101.68	100.5	100.37	100.42	99.084	101.75	101.18	100.14	100.22	100.92	100.7
110.54	112.08	113.25	112.5	112.5	111.8	110.26	112.25	111.01	110.28	109.2	110.69	112.09	111.54	111.37	112.02	111.43	112.55	111.88	112.13	110.53	110.41	111.71	112.16	110.88	111.82	113.3	112.14	111.18	110.94	110.94	113.3	111.24	113.21	111.41	112.58	113.35	113.77	112.26	111.45	110.93	111.28	112.23	109.94	113.7	112.28	111.31	110.23	114.09	111.29
105.48	105.19	105.29	105.71	105.16	105.49	106.42	104.62	105.34	105.24	105.47	104.94	106.09	104.78	106.52	107.42	105.91	105.22	105.72	106.15	105.71	106.44	106.9	103.82	105.69	103.02	105.18	105.24	105.41	106.11	104.54	105.73	106.25	104.9	105.44	105.82	105.35	108.33	106.77	104.82	104.65	105.63	105.68	104.39	104.67	104.77	105.14	105.12	105.05	105.94
100.41	102.33	100.53	99.185	101.15	101.77	101.07	102.45	102.5	101.15	100.5	101.15	99.782	101.01	99.714	100.69	99.498	100.64	100.45	101.8	99.592	100.38	101.65	100.82	99.861	99.866	101.44	99.264	100.38	99.096	100.7	101.29	100.69	98.969	102.14	100.15	100.96	100.56	100.56	101.47	101.27	101.11	100.7	99.016	100.68	100.33	100.29	101.44	100.53	99.276
105.92	107.05	107.04	105.86	106.32	107.61	105.05	106.52	105.45	104.12	104.91	107.53	104.68	104.61	106.91	107.08	105.14	106.52	105.51	105.63	105.01	105.98	106.3	104.18	106.69	105.41	105.58	105.54	105.04	106.98	106.52	105.38	106.34	105.95	105.21	104.96	105.95	105.07	106.27	105.41	107.16	105.82	106.6	104.55	104.91	106.9	105.42	103.9	106.23	104.44
103.82	104.48	104.19	103.09	103.57	104.93	105.24	104.5	105.27	103.5	104.7	104.38	103.53	107.5	104.61	103.81	103.02	105.18	103.62	104.24	103.9	104.24	104.53	104.25	104.5	103.24	103.24	103.24	104.37	104.06	103.43	105.67	104.74	104.32	104.09	103.78	101.76	104.98	105.79	106.04	104.05	104.42	103.98	106.04	103.23	105.14	104.28	104.5	106.34	105.11
104.89	104.92	103.29	104	103.85	104.36	103.33	103.76	104.61	104.83	105.51	105.01	105.86	104.75	105.46	103.79	102.92	103.74	104.3	103.82	105.22	105.54	103.99	103.86	104.73	105.17	102.62	104.38	106.36	104.91	104.01	103.93	103.25	103.37	103.61	105.29	104.46	106.36	103.36	102.98	104.65	104.54	103.15	102.83	102.51	105.97	104.5	103.53	104.44	102.51
111.32	111.12	112.1	111.01	110.21	112.37	111.87	110.63	110.75	112.03	111.3	112.14	111.78	111.92	108.97	110.32	110.48	111.18	111.28	110.21	110.59	109.89	111.01	110.7	111.65	110.66	110.97	110.31	110.88	111.01	111.93	112.11	111.91	111.05	111.49	112.12	110.52	111.34	109.76	110.45	111.2	109.77	111.36	110.39	112.29	110.85	110.52	110.21	112.41	111.46
110.83	111.62	112.45	111.7	111.98	111.85	112.98	110.86	112.25	111.85	112.49	113.1	111.9	111.09	111.9	111.6	111.91	109.89	111.63	111.02	111.51	111.8	112.47	111.95	111.11	113.11	112.34	113.18	113.11	112.4	111.16	112.3	112.14	112.52	111.05	111.73	111.94	112	110.91	111.09	113.17	110.55	111.96	109.75	110.14	112.37	111.99	112.23	111.99	111.51
110.42	111.76	109.11	111.69	112.61	109.57	110.44	110.76	111.65	109.81	110.48	109.81	111.25	109.57	109.96	108.43	110.8	110.95	110.57	110.71	109.68	109.75	110.81	110.14	109.54	109.01	111.32	111.07	111.6	110.95	109.93	110.35	112.24	110.57	110.83	111.65	110.39	111.27	112.26	110.81	111.95	110.48	110.32	113.2	110.4	111.01	111.72	110.32	110.64	109.23
100.51	99.57	100.48	99.839	100.68	99.829	100.47	101.12	101.82	99.091	99.014	100.02	100.89	99.5	101.64	100.66	102.1	99.718	100.98	99.205	100.26	100.84	98.286	99.345	100.8	100.58	99.708	98.99	101.74	100.05	101.16	101.09	102.32	99.285	99.508	99.319	100.16	100.05	101.29	99.878	100.32	101.1	100.95	100.09	99.773	101.01	99.762	99.564	100.47	99.614
117.72	118.75	117.05	117.56	117.29	117.83	116.51	115.72	119.68	119.15	118.12	116.99	117.39	118.21	116.26	117.49	118.96	117.59	117.96	116.91	118.02	117.91	116.44	118.98	117.14	117.59	116.78	117.41	118.08	117.27	117.09	116.25	117.66	117.06	118.11	116.63	117.23	117.02	118.4	117.83	118.69	116.61	118.05	117.82	117.36	116.39	118.09	116.64	117.4	116.41
113.95	114.25	110.23	111.94	112.17	112.08	112.39	111.64	112.36	112.85	111.85	111.52	111.08	111.2	110.94	111.51	112.71	112.48	113.36	112.72	111.78	111.43	112.66	109.14	111.29	113.3	112.21	112.05	112.42	111.81	111.42	111.33	113.33	111.83	110.63	112.08	112.33	112.91	112.34	110.31	111.8	111.16	111.09	113.61	112.55	111.21	112.53	112.66	111.03	111.37
101.77	102.15	99.712	101.1	101.6	100.44	101.27	102.04	100.84	100.54	101.02	101.01	100.34	100.26	101.03	102.13	102.56	101.34	102.77	100.84	101.15	102.27	100.94	100.52	100.04	101.44	101.27	101.54	102.28	100.54	99.974	100.73	101.27	100.53	100.28	101.82	100.57	100.46	101.53	102.46	100.18	101.51	101.7	100.54	101.38	100.72	100.43	102.52	100.97	101.61
105.41	105.31	104.5	105.94	106.2	104.13	104.66	107.82	104.93	106.24	105.36	107.98	105.44	106.44	104.15	106.39	106.55	105.93	106.11	104.78	104.44	103.24	105.37	105.36	105.68	105.75	105.85	104.77	105.96	105.4	106.07	104.63	105.29	104.79	105.86	104.17	106.12	107.19	106.03	105.26	107.37	105.4	104.34	105.6	105.14	104.9	104.38	104.15	104.63	106.21
116.23	117.14	118.09	117.25	116.05	119.03	117.67	118.5	118.6	117.44	118.67	116.23	119.87	116.53	117.79	117.78	117.33	117.44	116.33	117.39	118.05	116.61	116.81	116.86	117.16	118.98	116.62	117.81	118.38	118.39	117.99	118.1	117.6	117.17	117.58	117.46	119.4	117.93	116.46	117.53	116.46	116.9	116.5	117.54	118.03	117.79	116.47	118.52	117.66	115.25
105	104.15	106.46	104.57	102.71	102.97	105.8	104.96	105.89	103.78	105.45	104.64	103.63	103.07	103.17	103.06	104.16	104.22	104.45	103.87	103.87	104.07	104.75	102.15	104.59	103.48	103.21	104.11	104.16	103.76	106.93	105.45	104.61	103.96	103.36	104.03	104.51	103.57	105.31	104.17	104.11	105.02	102.97	102.05	104.8	105.45	103.04	104.29	103.99	104.61
112.01	111.66	111	111.6	110.97	111.39	110.97	111.46	113.47	111.03	110.64	111.31	111.41	110.74	112.85	110.66	112.03	111.27	113.2	112.39	112.43	110.78	113.32	110.93	111.26	114.13	111.23	111.49	112	111.46	112.33	113.5	112.86	111.75	112.58	112.14	112.56	110.93	110.86	111.23	110.65	110.89	111.57	111.94	112.33	113.09	111.61	109.83	113.3	111.37
106.45	106.8	107.45	107.57	106.74	106.25	108.03	108.22	106.75	107.24	109.15	107.88	107.32	106.95	107.8	107.23	108.02	107.41	106.85	105.93	105.09	106.33	106.86	106.63	107.18	106.48	106.74	106.26	106.9	108.24	108.09	106.23	107.39	104.89	106.35	107.69	107.11	108.42	106.88	106.74	105.9	108.1	106.71	106.57	105.75	105.6	108.11	105.81	106.87	109
112.06	113.33	111.63	111.63	112.1	111.73	111.96	111.84	112.23	111.98	110.68	112.12	112.54	112.18	112.66	111.47	112.87	112.68	112.81	110.62	111.74	114.05	111.07	113.29	110.56	112.45	111.8	112.99	111.89	111.55	112.9	111.97	111.48	110.65	111.95	114.46	111.71	112.84	111.14	112.12	111.34	112.8	111.32	111.14	112.27	111.43	111.42	112.32	112.87	111.57
115.84	117.32	115.97	116.3	116.02	116.11	116.29	114.25	115.99	115.66	116.84	115.67	116.27	116.42	115.33	114.83	115.35	115.48	115.48	117.58	116.5	115.84	116.43	115.97	116.2	114.89	117.21	117.91	117.29	117.53	116.63	115.87	117.94	115.42	115.81	115.31	116.06	117.05	115.42	116.77	117.21	116.34	115.68	114.7	115.91	116.85	114.75	114.87	117.49	116.38
104.74	102.32	104.66	103.05	104.66	105.23	103.07	104.69	103.04	105.51	102.6	103.69	104.54	103.54	105.4	104.1	104.27	103.71	103.46	105.15	105.76	103.85	104.86	105.04	105.75	104.87	105.6	103.74	104.5	104.55	105.34	104.95	103.02	104.96	104.17	104.08	103.3	105.24	103.94	103.7	104.02	105.94	102.11	103.44	103.5	103.33	104.65	102.6	103.96	103.96
103.6	103.6	105.27	103.07	102.46	103.69	104.72	104.61	104.85	104.54	104.98	104.83	105.21	105.17	103.52	105.06	105.37	104.01	104.12	104.74	104.44	104.88	103.24	103.11	105.82	105.69	104.13	104.41	105.79	104.19	103.48	104.46	103.45	104.34	103.83	102.92	103.14	105.54	104.17	103.02	102.58	102.99	104.69	102.68	103.39	104.34	104.45	104.06	104.69	105.47
104.3	105.18	104.6	105.3	106.15	106.49	106.12	105.31	107.59	105.48	105.94	105.37	105.45	106.24	106.15	105.76	105.76	105.11	104.61	105.33	106.31	105.41	105.48	107.17	105.46	106.68	104.89	106.03	106.43	105.74	105.57	107.57	103.23	106.34	106.13	105.03	106.1	104.42	105.37	105.02	105.62	105.66	106.78	105.34	105.57	105.07	104.31	105.7	104.72	105.9
107.22	108.17	107.29	107	107.58	106.57	107.07	106.45	105.42	107.02	107.33	107.96	105.99	104.94	107.22	107.71	106.87	105.33	105.47	105.05	107.2	106.29	105.77	106.52	106.83	107.38	105.88	107.24	106.6	104.78	106.01	105.49	106.45	107.27	108.27	106.83	105.86	107.51	105.91	106.37	106.82	105.44	105.57	106.34	107.12	106.47	104.66	106.68	106.33	105.91
100.84	101.4	99.222	102.34	101.11	98.801	101.02	100.71	101.11	101.25	100.03	100.12	102.05	100.82	99.833	100.48	100.85	99.83	99.488	102.21	100.08	102.53	102.79	102.38	102.76	100.34	101.7	102.19	100.9	101.89	101.23	101.13	100.88	101.47	99.818	101.09	101.48	101.86	100.97	100.62	101.17	101.52	100.61	101.55	100.92	101.15	100.53	99.764	100.87	100.89
106.06	107.36	106.26	106.99	107.49	105.22	106.15	106.06	106.34	107.3	107.17	107.06	105.33	105.88	105.71	105.51	105.79	105.77	105.6	106.13	105.43	105.25	104.59	105.62	105.93	107.05	105.11	105.48	105.91	105.23	106.3	106.7	106.7	107.08	104.96	106.13	105.1	105.21	106.68	106.22	105.82	106.28	104.79	106.86	106.84	105.39	107.18	107.38	106.91	106.43
105.83	103.75	104.25	105.93	103.56	106.12	107.18	103.98	106.3	105.49	105.18	105.43	105.16	105.14	104.96	106.19	105.56	104	106.12	105.24	105.83	105.67	105.83	105.75	105.33	106.1	105.34	107.28	104.29	104.39	106.35	106.41	104.28	105.38	106.25	104.89	107.38	104.99	104.72	106.61	107.41	105.6	106.19	106.74	105.61	106.69	105.73	104.33	104.82	105.94
107.23	105.99	105.56	105.61	106.02	105.89	104.93	105.84	107.03	106.07	105.65	106.57	107.36	105.38	107.13	106.04	105.53	105.15	107	105.34	106.87	106.41	107.19	108.79	106.41	105.79	106.27	107.18	106.02	106.49	105.38	106.53	105.09	106.39	106.91	105.98	105.82	107.22	104.86	104.01	106.1	106.18	106.51	107.07	105.95	106.99	105.75	105.02	106.03	104.5
106.03	107.26	106.93	106.09	107.46	106.81	105.87	107.41	106.23	106.87	108.35	106.99	107.59	107.94	105.51	106.34	106.13	106.85	108.57	106.49	106.27	106.35	107.43	107.89	107.31	107.49	107.6	106.86	106.01	105.99	107.29	106.77	106.45	106.88	106.38	106.92	107.43	107	106.24	106.66	107.53	106.7	105.56	106.57	105.52	107.23	107.57	106.43	106.49	107.4
105.1	104.42	106.22	105.04	105.13	104.71	104.5	105.98	104.74	103.56	105.2	104.45	105.29	104.93	107.88	105.64	104.89	105.19	104.26	107.15	106.3	105.09	106.76	104.57	107.56	107.95	105.6	105.34	106.37	104.91	106.34	105.57	106.76	103.97	104.74	105.94	106.05	105.08	107	106.04	105.01	104.74	105.66	105.84	104.78	104.64	106.53	104.99	104.07	106.49
106.01	106.64	105.17	105.58	106.91	106.53	105.87	105.38	106.87	106.19	102.94	105.96	105.32	105.95	105.28	107.66	106.69	106.11	108.07	105.39	106.61	106.18	104.55	105.76	105.93	105.2	104.86	106.18	107.1	106.52	105.44	105.83	105.31	105.22	105.52	104.68	105.93	105.83	104.93	106.5	106.29	106.17	105.93	105.8	106.74	106.7	104.92	106.13	106.76	106.54
113.17	113.29	112.37	113.28	112.4	112.71	111.61	113.58	113.35	112.36	110.71	113.75	112.55	110.31	111.37	111.76	114.27	111.76	113.2	112.45	112.57	113.36	113.78	112.58	113.34	111.96	112.47	111.69	112.95	112.65	113.12	113.8	113.1	112.95	112.47	112.42	113.53	111.96	112.75	113.88	113.16	112.69	112.55	113.49	113.19	111.83	114.05	112.37	112.34	113.49
106.42	104.59	107.1	108.14	103.88	106.7	107.71	105.81	105.41	106.32	108.52	107.04	105.55	106.1	105.45	105.86	107.59	105.11	106.6	106.47	105.33	107.43	105.27	104.99	105.09	106.18	104.5	105.89	106.51	105.35	105.22	105.91	107.16	106.2	106.27	105.74	106.67	106.46	106.62	105.46	105.67	107.47	104.94	106.9	105.72	107.54	104.15	105.49	106.22	105.64
107.49	106.57	107.23	105.82	106.56	106.3	108.3	106.39	106.36	108.3	105.64	106.95	106.81	106.95	106.59	106.48	106.92	105.48	107.54	106.71	107.22	105.14	106.78	106.72	107.32	105.63	107.74	107.05	106.17	106.37	106.47	108.61	107.35	106.3	107.03	107.09	107.77	105.69	108.29	107.17	108.11	107.24	108.02	107.98	106.25	106.08	105.99	107.16	107.68	106.38
97.698	100.36	100.53	99.956	101.46	99.879	98.852	99.456	101.36	98.689	100.25	99.371	98.413	99.837	100.06	99.625	99.341	100.7	100.68	99.605	100.82	99.094	99.799	99.502	100.59	100.47	100.89	98.778	100.44	100.16	100.72	99.409	101.64	100.22	99.022	100.9	100.26	99.794	99.373	98.598	100.43	99.055	101.31	99.867	99.428	101.3	98.335	100.38	101.34	98.425
112.71	112.45	112.78	112.18	113.32	113.99	113.04	111.14	113.22	113.14	112.33	112.83	111.69	113.1	113.37	112.67	114.13	115.61	113.79	111.79	111.92	111.78	113.51	112.54	112.02	113.39	113.28	112.12	111.96	112.4	113.31	111.92	113.43	112.28	113.48	113.56	113.29	113.71	114.22	115.03	112.97	112.24	113.42	112.09	110.51	112.06	112.53	112.32	113.18	111.9
103.78	105.67	103.89	103.7	105.26	104.68	106.23	105.39	104.88	104.68	104.55	105.44	104.7	106.9	104.77	104.72	105.34	105.19	104.16	103.87	105.16	105.33	104.09	105.31	104.94	103.37	103.91	105.66	104.4	105.26	104.15	104.68	103.86	105.54	104.12	105.57	104.64	106.26	103.09	105.03	104.25	105.3	103.38	105.41	104.83	106.82	103.35	104.71	104.71	103.88
104.23	105.54	105.3	105.38	104.89	107.04	105.86	103.72	103.57	104.62	105.46	104.74	104.05	104.59	106.29	105.39	104.99	104.83	106.39	104.92	107.02	105.7	105.13	106.45	107.12	106.92	105.64	106.01	105.39	106.06	105.14	105.57	104.57	105.39	105.59	104.26	103.19	104.27	105.01	105.46	104.92	105.12	103.92	104.53	105.17	105.46	104.18	105.86	105.69	105.24
100.88	98.441	98.745	100.27	101.29	101.01	101.78	99.737	101.06	101.37	100.67	98.35	100.65	99.821	98.935	99.704	100.22	98.473	100.5	100.88	99.991	100.85	99.343	99.849	99.528	99.805	99.527	99.41	98.659	98.919	99.42	100.28	98.283	98.986	100.14	99.49	98.461	98.932	100.3	99.991	99.072	100.53	100.7	98.213	99.883	100.08	100.05	101.14	99.877	99.548
104.99	107.27	105.26	107.31	107.06	106.58	105.88	105.16	105.59	105.47	105.72	105.75	108.05	107.43	106.46	107.35	106.59	105.37	105.31	106.59	105.21	104.78	105.34	106.84	106.51	107.6	106.13	107.36	104.53	106.65	105.11	106.66	106.86	104.69	106.55	107.57	106.38	106.69	108.89	107.2	106.08	105.9	105.71	105.31	104.73	106.81	107.61	105.66	105.18	107.05
105.99	105.55	105.99	105.6	106	105.86	105.93	105.91	105.56	106.17	105.79	105.52	104.51	103.81	104.77	104.91	105.93	105.47	105.17	106.25	105.14	104.44	106.12	106.25	103.41	103.88	105.57	106.17	104.38	105.84	105.06	106.04	106.04	105.43	105.25	106.46	104.28	106.37	104.47	106.22	106.01	106.32	106.48	105.67	104.22	105.77	104.8	105.88	105.32	107.24
113.01	111.37	111.37	111.68	111.81	112.09	111.3	111.71	109.88	110.4	112.64	112.11	110.73	109.48	111.34	112.26	111.2	110.18	111.31	111.52	111.19	110.63	112.77	109.57	110.76	111.17	110.1	111.05	112.27	111.4	112.85	110.39	111.33	110.73	112.36	112.3	110.8	111.1	110.21	110.46	110.53	110.78	112.13	110.94	110.45	110.82	111.63	109.25	112.03	110.7
102.3	104.37	102.7	103.96	104.05	102.86	106.21	104.46	104.93	103.83	104.7	102.89	105.71	104.65	103.18	104.14	103.34	103.32	105.48	104.93	104.43	105.41	103.65	106.24	104.81	104.29	104.08	104.68	103.67	103.14	104.69	103.45	104.72	104.25	103.95	103.95	103.34	103.9	103.38	104.6	105.32	103.76	103.76	103.65	103.56	104.73	103.87	104.15	104.85	104.19
104.8	105.51	105.68	106.74	106.07	105.01	107.57	105.11	105.7	106.69	104.73	106.6	106.69	105.14	106.16	105.71	106.32	103.73	105.91	105.05	106.78	106.12	106.02	105.48	106.64	106.23	105.87	106.08	107.03	105.78	106.35	105.57	107.58	104.32	106.89	106.86	106.28	107.2	105.32	107.34	106.78	105.15	104.73	107.1	106.4	105.54	107.07	104.47	107.44	106.67
106.54	106.22	106.28	105.65	106.33	106.58	106.03	105.26	106.22	106.61	105.46	107.29	104.92	106.94	105	108.16	105.96	106.02	106.44	107.11	106.99	106.9	106.25	107.42	106.22	105.82	107.25	105.61	105.94	105.19	106.94	106.43	107.62	106.27	106.64	107.43	105.76	106.07	104.89	105.41	105.32	105.72	106.41	106.55	106.63	106.54	105.8	107.05	105.81	106.19
106.1	106.18	107.09	106.41	104.61	108.29	106.02	107.94	106.79	104.11	108.27	107.46	107.35	105.75	106.19	107.3	105.66	106.44	106.28	106.78	106.63	105.56	106.3	106.31	106.46	106	106.9	107.47	106.24	105.67	105.68	106.21	106.24	107.04	105.33	106.05	106.41	106.44	106.74	107.47	105.17	106.3	106.57	105.91	106.51	105.98	105.56	107	107.89	106.49
111.59	110.57	112.12	110.86	110.91	113.72	111.86	112.5	112.29	111.73	110.87	110.45	112.02	111.91	112.36	110.99	110.85	112.18	111.48	112.39	111.14	111.58	111.39	112.06	112.33	113.32	110.97	111.27	112.45	111.66	110.91	110.88	112.24	112.5	112.15	111.12	112.02	112.75	112.24	113.98	111.61	111.94	113.16	111.29	112.55	111.1	111.85	111.43	110.37	112.13
100.68	99.671	100.02	98.924	98.692	100.01	100.19	100.08	98.725	99.238	100.2	100.05	100.88	100.26	98.086	102.11	99.263	98.457	100.54	100.21	100.4	97.663	100.71	99.401	100.39	100.69	100.7	99.725	99.602	99.262	99.658	99.768	101.53	99.613	99.02	99.833	99.772	99.433	99.202	99.169	99.637	99.77	97.706	100.06	99.18	99.659	101.03	100.73	100.01	99.297
100.3	101.93	100.29	101.06	99.577	100.13	101.52	100.46	100.25	100.86	99.596	99.779	100.92	100.8	101.34	99.77	101.3	102.18	100.45	100.95	100.35	99.403	99.399	102.17	101.52	101.1	100.36	101.13	101.23	99.57	98.535	100.09	99.097	100.31	98.545	100.05	100.3	100.08	100.62	100.06	100.5	100.05	99.313	100.32	100.54	99.062	99.443	97.209	99.884	98.925
112.07	109.33	109.01	111.5	109.22	109.81	111.12	112.44	110.67	110.89	109.79	110.35	111.97	111.15	112.4	112.42	110.12	111.17	111.31	110.18	111.34	111.59	110.67	110.21	110.86	111.33	110.79	111.09	109.41	110.12	109.14	110.84	112.58	111.2	110.32	110.25	109.54	111.98	111.95	110.15	111.23	110.06	110.54	110.51	111.02	108.7	110.34	111.05	111.17	109.04
110.87	111.11	111.89	110.5	110.31	111.25	111.3	111.04	110.87	111.63	110.59	110.58	111.36	111.44	111.06	111.43	111.81	111.76	111.75	110.92	111.02	111.61	109.25	111.14	110.04	112.37	110.04	108.67	111.62	111.34	112.32	110.55	110.81	110.88	111.02	111.34	111.22	110.94	110.87	110.4	110.25	111.86	112.19	111.16	110.74	110.63	110.61	110.42	111.83	110.14
106.88	106.52	106.57	107.74	107.42	107.56	106.96	105.5	106.11	106.89	105.12	107.74	105.59	108.95	106.48	105.83	105.61	107.2	107.33	106.48	106.31	107.66	107.38	106.03	106.81	105.89	106.39	107.16	106.76	107.47	106.48	106.47	105.75	106.59	105.94	106.38	105.61	107.11	106.12	109.11	105.14	108.6	106.84	108.14	105.86	106.15	105.15	107.06	105.83	107.8
111.15	112.89	112.6	111.5	111.62	111.21	111.72	110.51	111	112.11	111.32	111.58	110.88	110.36	112.17	109.56	112.33	112.19	111.54	109.12	110.66	110.17	109.99	110.33	110.59	110.21	110.03	111.12	111.5	111.74	111.89	110.22	111.53	112.36	112.02	110.51	110.16	111.52	111.04	111.46	111.04	112.98	110.5	111.74	109.93	109.93	111.71	112.36	110.95	111.78
105.45	106	105.04	105.79	105.66	105.96	105.9	105.61	106.79	105.4	105.82	105.51	105.4	105.54	105.93	107.59	104.86	104.63	104.62	104.2	106.17	105.93	105.76	105.77	105.37	104.93	104.58	104.78	104.09	105.3	106.15	106.28	105.92	106.73	105.3	106.15	106.21	105.27	104.62	106.25	106.52	107.63	105.57	106.69	105.33	104.11	102.81	105.86	106.51	106.76
106.53	105.14	106.16	105.98	106.68	106.95	108.63	105.85	105.59	106.82	106.1	105.66	106.47	106.72	106.19	106.6	105.45	106.75	106.07	106.23	105.82	105.97	106.07	104.59	106.28	105.75	107.41	106.79	107.35	105.13	107.15	106.07	106.26	106.76	106.56	107.16	107.83	106.8	105.53	106.24	105.89	106.07	105.5	105.99	106.49	106.6	107.43	108.13	106.24	105.57
105.83	105.7	105.51	106.1	106.99	105.87	106.04	104.06	104.36	105.26	106.33	106.06	107.74	106.21	106.79	104.76	104.56	105.16	106.16	106.65	105.31	105.14	104.14	105.03	106.07	103.9	105.65	106.52	104.9	104.5	106.19	105.57	106.67	106.85	106.17	105.01	104.95	104.61	105.9	105.55	107.59	106.42	106.71	105.73	105.26	106.18	106.52	104.86	104.62	104.58
105.54	106.59	106.5	105.66	105.74	106.19	107.4	103.64	106.52	105.83	106.58	103.26	106.69	104.96	104.93	105.88	104.05	106.33	106.16	105.41	107.84	104.53	106.5	105.18	105.75	105.51	105.87	106.73	105.51	105.51	102.99	105.57	104.12	104.91	105.22	105.36	104.74	106.01	105.36	106.14	104.87	105.63	105.23	106.3	105.36	106.77	106.78	105.87	105.35	106.03
110.28	111.28	112.55	109.5	112.21	111.3	110.97	111.84	109.89	110.78	112.46	111.45	111.65	111.94	111.12	111.08	112.14	112.68	113.04	110.54	110.98	113.02	111.05	110.47	110.72	112.29	111.87	112.32	110.89	111.35	110.59	109.91	111.96	109.31	112.56	111.02	112.34	111.34	111.44	110.59	110.78	112.18	110.88	109.96	111.08	111.3	112.38	112.18	112.36	112.96
101.15	99.818	99.765	101.05	100.83	99.856	101.95	99.656	100.86	100.17	100.86	100.58	99.751	100.37	99.877	99.376	100.47	99.902	98.252	101.14	100.26	102.12	102.48	100.21	99.753	100.56	101.19	101.1	99.741	101.15	100.86	100.33	98.464	100.13	100.23	99.625	101.24	101.3	100.86	100.07	100.95	99.883	100.72	101	98.549	100.26	98.324	98.612	99.327	100.16
110.13	109.91	109.79	111.6	110.64	111.56	109.96	109.15	111.2	111.14	111.33	111.48	108.77	111.05	110.86	110	111.26	109.83	109.7	109.75	110.7	111.24	110.17	110.02	111.3	110.69	111.41	110.88	111.41	110.18	110.53	110.96	108.76	112.05	111.23	112.62	111.63	110.27	111.93	112.03	111.51	110.34	111.07	110.32	111.91	111.89	110.47	110.41	112.18	109.7
107.31	104.77	105.85	104.28	106.65	104.62	103.86	105.05	106.3	106.33	107.96	103.36	106.94	106.14	105.25	106.42	106.32	105.51	105.35	105.12	105.8	104.79	105.5	105.01	105.44	104.8	104.72	105.49	104.19	105.38	103.41	103.45	105.27	106.33	106.33	104.95	103.67	107.47	106.7	104.87	103.89	105.29	106.34	105.18	105.12	105.08	106.27	105.83	105.5	105.21
105.44	105.65	106	105.3	105.66	105.03	106.31	103.91	106.08	107.61	106.55	107.12	106.33	105.27	106.47	106.62	106.12	105.75	105.48	107.07	104.7	105.05	105.7	106.63	106.05	105.43	105.86	106.01	105.28	105.23	107.33	105.7	104.77	104.51	108.34	106.09	106.5	107.03	105.97	105.03	106.27	106.5	106.39	106.25	106.35	105.46	105.4	104.03	105.28	105.43
110.97	112.37	111.13	111.71	110.58	113.37	112.41	111.95	111.46	111.42	109.74	112.44	110.94	111.48	111.24	110.82	111.06	111.17	113.57	112.6	110.34	110.81	110.01	110.55	111.66	111.61	111	113.69	109.74	110.93	112.45	112.59	111.72	112.73	112.23	110.23	112.06	111.45	112.93	112.94	110.37	112.37	112.5	112.33	112.16	111.97	112.45	111.04	110.73	111.71
101.26	100.3	100.9	101.28	100.32	100.8	100.46	101.05	101.02	100.15	100.96	101.66	99.811	100.63	100.75	100.29	100.22	101.03	100.36	102.28	99.871	103.1	101.31	100.18	100.41	102.06	101.58	101.14	100.24	99.098	100.07	100.14	101.59	102	99.909	99.094	101.47	98.659	100.47	100.21	100.23	98.795	99.99	99.569	99.244	101.41	101.66	101.59	99.765	100.79
99.898	100.8	99.79	98.688	100.06	99.042	99.453	99.641	98.245	99.241	100.13	100.62	99.289	101	98.955	100.8	99.58	99.17	99.156	100.07	100.06	100.39	99.314	99.716	100.3	99.33	99.982	100.37	101.89	101.43	100.3	100.68	99.626	100.11	100.17	100.33	99.612	100.02	99.616	101.31	98.517	99.068	100.57	100.69	100.02	100.26	100.4	99.987	99.262	99.781
105.8	104.15	106.61	106.13	104.77	106.27	106.52	105.39	105.29	105.68	105.52	107.86	104.93	105.22	105.6	106.36	106.44	105.64	105.69	105.97	104.06	106.67	107.43	105.99	105.88	106.64	106.15	105.69	105.87	104.3	105.86	105.59	105.94	105.69	105.03	105.42	104.85	105.81	106.69	105.93	106.16	106.79	106.59	105.99	104.42	105.54	105.36	105.66	106.95	105.28
106.45	105.94	106.17	104.52	105.03	106.19	105.03	105.14	106.79	104.48	106.78	105.23	106.67	105.69	104.6	105.53	105.88	105.26	105.78	105.47	106.63	106.89	106.18	104.45	106.62	106.5	106.62	106.18	105.54	106.36	104.44	106.19	106.01	106.41	105.93	105.51	104.68	105.99	104.94	106.99	105.94	104.18	105.29	107.09	105.07	106.65	105.67	105.3	105.01	105.57
106.22	104.88	104.71	104.74	104.32	104.61	104.06	104.92	103.95	102.89	104.56	102.8	105.6	105.41	103.69	104.11	105.44	104.23	104.79	104.46	103.46	104.98	104.36	104.6	104.6	102.95	103.77	103.79	104.2	103.83	104.9	104.42	106.17	104.53	103.86	105.24	103.44	104.08	103.53	105.25	105.47	105.21	104.22	105.46	105.01	105.27	104.68	105.23	104.18	104.94
106.01	105.73	104.82	106.24	105.49	106.24	106.89	106.27	105.08	107	105.28	107.18	106.46	106.37	104.96	105.99	106.42	105.18	105.59	106.34	106.99	106.07	106.4	106.68	106.21	107.18	106.45	105.64	106.65	107.34	107.28	105.52	105.79	106.19	106.57	107.49	106.19	108.23	106.1	106.35	105.98	105.81	107.23	107.01	105.09	106.48	106.34	105.77	107.2	105.04
107.37	107.15	106.08	105.7	105.93	106.96	104.67	105.29	105.59	104.03	106.44	104.2	105.26	105.25	104.15	107.29	105.25	106.57	106.18	105.15	105.86	107.13	106.66	107.32	105.32	105.32	104.61	107.02	105.55	107.32	103.69	105.94	107.12	105.72	105.2	106.4	105.99	106.37	105.98	105.57	105.47	105.37	105.28	106.53	105.57	105.55	106.99	106.75	105.74	107.57
106.15	105.39	103.02	104.74	102.9	102.73	102.71	104.99	103.64	103.41	103.98	102.51	104.15	105.24	106.06	105.82	105.22	105.06	104.86	104.41	101.63	103.83	104.69	104.42	103.13	103.78	105.27	102.75	103.98	104.98	104.7	102.83	105.53	104.58	103.27	103.58	103.43	104.69	104.85	105.2	103.2	104.45	105.83	103.9	105.49	103.68	104.99	103.49	104.49	105.92
105.67	106.59	106.18	105.49	104.8	104.79	105.92	105.19	104.36	105.71	105.35	106.63	105.19	104.21	105.07	106.22	106.06	104.58	106.73	105.73	107.45	105.68	105.17	104.7	105.12	106.78	105.89	105.45	105.39	107.3	106.01	104.81	105.91	106.56	105.5	105.94	106.7	105.62	106.28	105.97	106.17	105.24	105.55	105	105.43	106.36	104.02	105.16	105.62	104.56
110.2	111.57	113.48	112.28	110.93	111.32	112.09	112.71	111.38	114.13	111.19	112.84	112.81	112.75	110.46	111.47	111.87	111.13	112.73	111.68	111.01	112.93	110.82	113.77	112.11	109.45	113.25	110.4	112.31	110.41	111.83	109.88	113.11	112.04	111.34	111.57	112.16	111.29	111.28	112.71	113.16	113.39	112.7	112.18	112.7	111.31	112.34	111.7	112.19	111.66
105.73	106.78	105.52	107.6	104.73	106.84	106.99	105.63	106.62	106.88	106.28	107.79	106.43	105.43	105.96	104.89	106.7	106.54	106.33	106.98	106.87	106.06	106.87	105.91	105.57	107.21	105.6	106.58	105.98	105.48	105.07	107.27	105.64	107.73	106.73	105.23	105.4	107.29	107.25	106.68	106.62	109.19	106.29	107.58	107.04	103.64	107.23	106.18	106.47	106.19
106.68	105.79	106.08	103.51	105.03	105.5	106.45	104.72	106.34	105.86	105.77	105.16	105.14	104.93	106.66	107.13	107.11	104.63	105.28	105.3	107.32	106.54	104.46	105.51	105.76	105.16	107.43	107.04	106.86	105.85	105.29	106.66	105.71	105.8	106.5	105.13	105.84	105	106.05	104.57	105.58	104.74	106.24	105.47	106.27	105.98	104.03	104.88	106.11	105.4
109.74	109.57	111.01	110.59	109.22	109.98	110.58	110.82	108.92	109.65	108.65	110.83	109.51	109.4	109.27	109.17	110.13	108.05	110.63	110.47	110.2	108.4	108.64	110.26	110.66	110.02	110.02	110.39	109.12	109.76	110.38	109.23	108.41	110.01	109.89	110.64	108.95	109.3	110.18	110.67	109.58	109.48	109.9	108.8	109.42	108.84	109.24	110.18	109.52	109.14
103.54	106.02	103.39	104.42	104.15	104.5	102.62	105.82	102.38	105.08	102.45	104.99	104.13	104.87	105.22	104.82	102.25	103.41	103.88	105.6	103.03	105.78	104.46	104.43	103.21	103.34	102.47	103.59	103.98	103.08	101.91	103.18	104.19	103.32	104.76	104.21	104.11	104.54	103.69	102.38	103.74	104.17	103.11	104.69	104.92	105.16	102.51	104.68	104.73	103.75
105.68	106.63	105.18	104.5	104.26	105.55	104.86	107.28	105.55	105.49	105.17	106.18	104.95	106.1	104.98	104.66	105.4	105.04	105.26	104.79	106.12	105.82	105.81	107.45	106.09	103.89	104.7	106.38	107.48	106.34	105.43	105.41	104.4	104.53	105.24	105.23	104.01	105.22	104.77	107.04	105.24	106.42	106.2	106.74	104.46	106.92	105.45	105.09	106.18	104.76
110.99	111.25	112.42	111.46	112.5	110.31	110.17	109.47	112.08	111.9	111.17	111.47	111.62	110.04	111.98	111.17	112.06	110.9	111.43	110.48	111.75	111.85	111.44	111.59	110.7	113.61	111.77	111.97	109.95	110.79	111.53	110.65	110.81	111.33	110.67	111.5	111.44	112.41	111.32	111.19	112.06	111.43	111.05	110.41	109.55	111.3	111.51	112	110.93	112.06
108.85	106.93	107.21	105.41	107.2	108.62	106.48	107.36	108.02	108.26	107.68	107.44	105.59	106.73	106.65	106.54	107.02	107.65	106.68	106.28	107.55	106.13	107.12	106.95	106.73	105.63	106.94	107.85	107.26	106.52	105.92	107.56	106.85	105.26	107.31	106.64	106.11	108.21	104.46	104.13	107.45	108.31	106.5	107.97	106.96	107.25	105.73	106.65	106.54	107.17
106.69	106	105.43	105.49	104.94	104.24	105.11	105.27	105.96	104.67	105.32	105.64	105.31	105.34	105.15	103.52	105.37	105.36	107.69	104.98	103.44	106.33	105.95	106.01	105.91	105.94	105.46	103.24	105.37	104.88	105.1	105.35	106.41	105.08	107.05	105.63	105.31	105.77	105.14	105.72	107.34	104.34	106.49	106	105.43	104.87	105.69	105.14	105.24	106.35
111.61	111.12	112.13	111.48	110.98	111.86	110.32	112.27	111.11	112.92	111.93	111.93	110.01	110.89	110.26	112.6	110.52	109.97	110.02	111.81	111.06	110.62	113.33	111.47	111.42	112.67	111.81	111.42	110.81	111.41	110.74	110.83	111.71	111.39	111.56	112.67	111.66	110.65	111.55	111.63	112.25	111.26	111.9	111.37	113.09	111.34	110.55	110.36	111.81	113.26
104.37	103	104.4	106.64	102.97	102.53	102.72	104.42	103.52	104.57	105.33	104.61	104.95	104.78	104.52	102.36	103.5	104.04	105.75	104.73	103.93	103.33	105.01	103.02	103.8	104.5	104.53	104.58	104.17	102.81	103.8	105.08	104.47	102.33	103.3	104.27	103.43	103.23	105.36	105.31	104.35	102.27	104.18	104.64	103.19	103.7	102.32	102.62	103.69	104.39
103.29	106.72	104.45	106.43	103.74	104.74	105.41	105.36	105.11	105.23	106.11	105.04	104.29	102.7	105.3	104.56	106.76	104.92	104.37	104.55	104.93	104.59	105.29	104.65	103.77	104.05	104.3	103.73	105	104.24	104.17	105.29	103.98	105.46	104.15	105.59	105.27	105.42	104.09	105.5	105.82	107.23	104.78	105.07	103.99	105.25	104.76	106.52	104.08	103.47
111.1	112.01	110.61	113.16	112.77	110.93	111.7	112.54	112.29	111.66	111.52	111.67	111.41	110.76	110.91	112.87	111.37	111.76	111.63	113.04	111.69	110.35	112.03	112.16	111.63	110.3	112.15	112.02	112.07	110.45	112.93	112.24	113.94	110.95	113.14	113.72	110	112.07	110.69	112.18	112.81	112.98	111.56	110.17	111.27	112.55	111.25	110.47	110.96	112.73
100.7	99.248	99.582	100.03	99.243	98.614	100.05	98.972	102.03	100.32	99.198	100.26	100.11	101.14	100.21	98.081	101.13	100.07	100.58	99.26	99.481	99.513	99.037	99.739	98.359	99.127	99.246	101	99.39	99.52	99.483	99.736	101.09	100.25	98.555	100.18	99.986	99.088	99.696	99.967	100.51	99.806	100.33	100.16	99.598	100.48	99.204	99.074	98.967	100.06
105.43	105.07	106.75	105.89	105.69	106.42	105.12	105.58	105.93	105.95	106.32	105.51	106.74	103.75	104.85	104.13	106.51	104.98	105.44	106.33	105.45	105.5	105.89	106.41	105.01	104.3	106.95	106.42	104.95	106.41	105.76	105.95	104.95	105.79	106.06	105.56	105.22	106.17	106.34	105.23	104.38	106.6	105.68	105.63	105.77	105.19	107.15	105	105.97	103.65
111.6	111.46	111.07	112.05	110.28	109.27	111.04	111.76	111.29	110.67	111.2	110.18	112.42	111.05	111.39	111.78	109.28	112.11	111.89	110.64	109.95	109.72	111.56	109.34	110.63	111.86	110.95	110.46	111.54	111.53	111.53	110.31	110.79	110.5	109.79	110.99	111.11	112.02	110.2	110.36	111.25	110.7	111.99	111.41	110.34	111.83	110.55	111.38	112.38	110.7
105.69	106.95	105.86	106.02	104.53	106.06	105.49	106.39	105.67	104.46	105.27	105.02	107.89	104.19	104.62	104.69	104.91	104.8	104.7	105.28	105.63	105.8	104.92	103.65	104.55	105.08	103.28	106.06	106.94	106.98	106.33	105.04	106.01	102.97	105.25	104.88	102.92	105.05	104.36	105.25	105.85	105.43	104.73	106.03	107.32	105.72	104.23	105.38	105.67	106.45
104.73	105.04	106.6	105.67	106.13	106.24	105.85	105.36	104.47	105.43	105.72	105.77	106.45	104.96	105.42	106.7	105.45	107.65	106.89	105.86	105.53	104.83	106.09	106.38	106.8	105.71	105.2	106.28	105.52	104.83	105.89	106.4	105.8	105.58	105.57	104.93	107.08	106.09	104.7	104.5	105.66	105.71	106.34	105.91	105.76	104.81	106.35	105.96	106.68	105.35
105.28	103.78	103.72	103.48	103.81	104.77	103.37	103.29	103.63	102.78	104.05	103.62	104.77	104.67	105.59	103.71	105.14	104.29	103.59	103.91	103.79	101.85	104.73	104.43	105.96	105.11	104.2	104.13	104.11	105.49	104.19	103.16	106.16	106.55	104.23	104.47	102.69	102.32	105.2	104.57	103.46	105.77	102.62	103.97	104.29	103.31	104.73	104.89	104.11	105.1
109.39	108.28	109.78	108.99	108.12	110.04	109.1	109.84	109.66	108.34	109.11	110.61	108.96	108.22	110.64	108.95	108.05	108.9	110.98	111.21	109.89	109.64	109.43	109.97	109.02	109.54	110.58	109.5	111.34	108.97	109.28	110.61	110.55	110.16	110.07	109.96	109.06	109.82	109.4	110.86	110.34	109.06	109.1	110.48	110.87	111.66	109.54	108.82	111.62	110.21
99.69	100.66	98.977	100.34	99.157	99.955	99.373	102.15	99.744	100.36	98.819	99.97	99.636	100.26	99.334	99.767	97.938	100.78	100.09	100.05	100.19	100.08	99.296	99.517	99.838	101.31	100.19	100.15	99.106	99.905	98.147	101.38	101.09	99.839	101.7	100.35	97.774	99.551	97.906	99.567	100.4	100.18	100.3	99.426	100.06	99.308	101.41	98.694	98.591	99.9
105.34	105.32	106.3	104.17	104.36	105.42	105.07	104.6	105.18	103.07	103.78	104.75	106.67	104.64	105.17	105.86	105.45	105.41	102.89	104.86	104.69	104.65	105.26	105.78	105.75	105.72	103.65	104.18	104.8	103.56	103.95	103.68	104.35	104.1	103.9	104.22	104.31	104.58	105.31	105.25	105.01	106.81	104.34	104.92	105.31	106	105.28	105.3	104.68	104.48
105.6	105.18	105.64	104.22	104.64	105.81	103.29	105.14	105.28	105.72	105.56	105.57	105.64	104.51	103.72	105.12	105.23	105.48	106.45	106.17	104.55	105.91	105.86	103.87	104.83	104.58	104.12	106.11	103.63	103.32	104.97	105.07	105.12	102.78	105.14	104.47	105.98	103.56	105.7	105.54	104.93	104.34	105.39	105.04	105.53	105.55	104.45	105.36	105.6	104.6
105.85	106.84	104.13	104.5	107.09	106.67	105.85	106.57	104.73	105.99	106.28	103.93	105.73	105.19	106.46	107.59	105.81	105.57	107.39	105.32	105.28	103.78	106.41	105.55	105.51	106.92	105.84	105.46	105.55	106.92	106.25	106.6	105.33	105.53	106.45	105.99	104.67	104.95	104.1	106.61	107.14	104.5	105.35	106.73	105.58	106.2	106.23	105.04	106.25	104.84
104.43	104.59	104.28	104.96	104.24	105.11	104.56	105.46	106.35	104.9	105.47	105.53	104.86	105.24	104.88	105.13	105.45	104.39	106.27	104.35	105.04	105.53	104.91	105.93	105.42	104.59	104.92	104.11	103.91	104.38	105.29	104.12	104.62	104.12	104.8	106.14	104.17	106.21	105.42	104.86	104.73	105.04	104.42	104.51	105.61	105.32	104.1	104.13	104.92	105.76
117.81	118.27	116.84	118.1	117.53	116.13	117.69	115.63	118.65	117.34	117.31	117.4	117.73	116.79	116.39	116.59	117.09	118.9	116.87	117.75	118.86	117.11	117.04	117.89	118.38	116.66	118.38	118.11	117.61	119.18	116.87	117.8	117.33	118.73	117.77	118.95	118.38	118.29	117.08	118.84	115.7	118.23	115.94	117.55	117.03	117.24	117.36	117.28	118.58	116.95
111.35	110.81	113.5	110.55	110.6	112.64	112.28	112.62	110.26	111.82	112.54	112.08	112.52	112.11	111.6	112.91	112.99	112.49	111.23	111.22	113.59	110.92	111.42	112.06	109.5	112.39	111.84	112.79	112.19	110.49	112.02	112.75	113.32	111.96	111.97	110.77	112.02	112.22	111.76	111.42	112.58	110.82	112.36	112.72	112.88	111.61	112.18	112.8	111.83	111.61
112.23	111.9	112.58	111.52	110.63	111.71	111.78	112.48	112.67	111.12	112.26	111.44	110.92	111.17	110.97	113.2	111.88	112.79	110.88	111.67	112.45	111.35	112.03	111.42	112.96	112.06	112.76	110.04	112.44	111.41	112.21	112.28	111.62	113.66	111.08	109.94	113.7	112.71	112.48	112.84	111.12	110.94	112.1	112.22	111.23	112.31	113.65	113.14	112.37	112.39
106.02	103.87	105.72	104.25	105.88	105.21	105.67	105.29	106.45	104.9	105.11	104.76	105.39	105.85	105.8	104.97	105.33	105.62	105.44	106.21	105.81	105.88	104.96	107.07	103.24	106.37	106.15	104.91	105.62	105.5	105.45	105.21	106.81	104.3	105.41	106.33	105.34	105.59	105.7	103.73	105.47	107.29	104.88	107.72	106.5	105.86	106.84	104.36	106.67	105.28
106.94	106.54	108.14	107.76	104.5	105.48	105.86	107.83	108.68	106.9	105.36	106.33	106.08	107.22	106.61	106.01	105.32	107.17	107.81	108.22	106.35	105.39	106.03	105.58	107.14	106.08	105.46	106.32	109.54	106.35	106.67	107.75	107.34	108.1	109.05	106.37	106.26	107.57	107.82	106.57	108.05	106.12	106.83	105.36	107.43	106.29	106.21	106.8	108.04	105.43
105.78	105.38	105.55	105	104.74	103.88	104.26	104.83	106.67	105.08	104.88	105.42	104.43	105.14	104.43	106.41	104.82	104.33	105.13	107.53	104	105.22	105.2	106.27	104.44	108.69	104.5	105.85	104.99	103.59	104.77	105.48	105.88	104.21	105.63	105.3	103.72	104.51	104.22	104.03	103.85	105.29	106.91	104.46	104.79	106.13	104.88	104.69	103.21	104.21
99.4	99.642	99.387	100.15	100.01	98.065	99.409	100.67	98.568	100.04	98.606	98.31	98.99	99.944	99.645	100.1	99.736	101.01	100.32	99.588	100.26	100.5	100.11	99.193	100.53	99.67	100.7	99.164	100.98	99.723	99.5	98.094	98.46	100.41	99.553	100.09	99.012	99.042	99.286	99.033	98.376	99.318	98.324	98.628	100.39	100.71	99.365	98.42	99.96	100.48
100.36	101.01	100.54	101.21	101.04	100.17	100.23	101.41	101.2	100.13	100.15	100.46	100.94	100.74	99.973	99.946	101.14	99.398	99.572	101.95	100.44	100.59	100.33	99.74	101.29	100.64	101.12	101.24	101.7	99.516	101.36	100.87	101.77	101.44	100.58	101.32	100.59	99.987	99.471	101.44	100.41	100.86	101.46	100.14	99.567	100.58	100.98	102.18	100.2	101.07
106.58	104.66	104.87	105.87	106.81	106.83	105.8	106.58	106.08	106.07	105.56	106.55	105.56	107.53	106.78	105.76	103.66	105.5	107.21	107.1	104.44	106.71	105.87	106.69	106.62	105.28	105.25	106.24	106.12	105.56	106.26	106.22	104.9	105.2	105.06	104.95	105.12	106.04	105.77	104.82	106.13	109.1	105.79	105.87	105.55	106.43	105.23	107.28	106.77	106.96
112	110.89	111.31	111.55	110.68	112.31	111.86	113.08	110.96	110.77	112.56	110.58	110.59	111.34	111.81	111.67	111.64	111.95	110.69	111.87	111.58	111.3	113.02	111.1	113.03	111.52	111.63	111.01	112.71	111.18	112.58	111.28	110.97	112.69	110.71	111.19	110.57	112.62	112.29	112.03	111.55	111.81	112.46	111.61	111.9	112.13	113.08	110.9	110.65	111.91
106.24	107.33	105.71	105.45	106.85	106.92	106.75	106.3	106.1	105.73	106.5	105.75	105.02	105.22	104.92	104.96	106.28	107.04	106.05	106.94	108.91	106.17	107.1	107.2	107.07	107.39	108.15	107.64	107.07	105.78	106.13	106.02	106.56	106.76	106.2	106.62	106.54	107.11	106.45	106.64	106.14	106.96	108.3	107.41	106.99	106.49	105.07	106.55	104.98	106.76
106.55	107.83	106.49	105.77	106.05	105.44	107.48	108.02	106.74	105.15	107.63	106.28	106.91	106.6	107.78	104.47	107.03	105.47	107.18	106.48	105.82	105.79	105.08	107.92	107.25	107.43	108.17	104.29	107.42	106.34	105.73	108.25	105.46	106.49	106	106.74	107.47	107.91	105.99	106	105.88	106.52	108.12	105.75	105.54	106.37	105.75	105.89	105.77	106.15
109.63	111.42	110.43	110.15	112.09	109.94	109.9	109.12	109.85	109.68	110.43	109.27	110.92	109.68	109.34	109.89	109.65	110.06	111.05	109.24	111.8	110.77	110.78	110.28	111.03	109.45	110.39	111.1	111.38	109	110.88	109.77	110.07	109.39	108.79	111.14	110.26	108.96	108.62	110.16	111.38	109.65	109.12	108.55	110.17	110.87	110.86	110.15	110.15	109.75
106.04	105.88	105.28	104.88	104.4	105.79	104.76	104.76	107.16	105.32	105.56	106.06	106.92	105.27	104.48	105.96	104.66	104.92	106.33	105.13	105.38	106	105.19	105.12	105.01	105.72	105.29	106.12	106.83	104.58	105.81	105.35	105.7	104.68	107.18	105.47	104.43	105.2	105.94	105.08	104.16	105.6	104.12	105.91	105.75	105.89	105.14	105.55	105.03	106.08
112.38	111.86	113.81	111.97	112.97	111.3	113.7	113.24	111.36	111.28	111.74	111.47	110.95	109.83	111.13	112.41	112.86	112.16	111.04	113.25	111.29	111.81	112.03	112.88	111.33	111.9	113.17	112.33	111.36	111.88	111.7	112.34	111.2	110.9	112.25	111.02	111.46	112.27	112.3	111.41	111.38	113.39	111.2	111.71	111.41	112.24	111.94	111.8	110.67	111.37
106.4	106.36	104.9	105.07	106.61	106.29	106.26	105.29	105.4	105.9	104.68	104.67	105.18	105.71	104.25	104.83	106.35	105.32	106.11	105.54	106	104.68	105.71	106.23	105.38	106.31	103.13	106.59	105.03	104.79	105.77	104.99	106.76	106.64	105.49	106.53	106.26	105.49	106.52	106.46	105.79	106.33	105.54	105.72	107.3	105.21	104.99	105.6	106.16	105.11
105.52	104.96	106.14	105.35	104.9	107.4	106.18	107.22	106.57	106	107.29	106.84	106.17	106.17	105.31	106.33	107.68	105.67	104.92	107.2	106.01	106.87	106.28	107.03	105.53	107.4	106.37	106.59	105.28	106.09	104.54	105.8	104.02	104.59	103.95	106.49	106.59	106.74	107.23	105.86	106.29	106.82	107.22	106.12	105.87	106.15	106.4	106.3	105.16	106.54
108.39	110.74	110.21	110.51	110.01	110.37	111.01	110.64	110.13	111	109.19	109.65	109.32	108.6	110.18	109.65	110.18	109.46	110.43	110.51	109.7	109.84	110.08	107.43	109.03	109.65	108.51	108.5	110.56	110.31	110.22	110.01	109.08	109.2	110.28	108.23	109.54	108.82	109.67	110.15	108.63	109.6	109.11	109.25	109.52	110.52	110.26	108.69	110.69	109.63
108.33	106.38	106.32	105.58	106.77	105.38	104.24	107.67	105.09	106.46	106.7	105.3	104.95	104.26	106.14	106.1	104.2	105.76	104.63	105.31	106.76	107.15	105.89	104.95	106.41	106.44	106.21	106.22	107.57	107.38	106.07	104.63	106.26	105.71	104.15	105.03	106.04	105.78	105.98	106.15	105.18	105.43	106.75	106.3	106.73	106.04	106.63	106.08	106.64	106.94
104.7	104.59	106.04	105.69	105.06	104.74	105.71	105	106.79	105.98	103.3	104.81	105.53	105.06	105.37	104.83	104.92	104.93	106.46	105.96	105.39	104.73	106.49	105.06	105.47	105.27	107.28	104.02	104.91	105.77	104.62	105.76	107.23	106.04	106.51	104.58	106.35	106.83	103.93	104.45	105.53	106.59	106.05	105.15	104.25	105.6	104.93	105.83	104.24	105.85
100.1	100.86	100.73	100.75	100.16	99.425	100.74	100.35	99.374	98.675	99.157	100.26	99.66	100.81	100.94	100.63	100.11	100.47	99.826	100.48	99.644	100.49	99.685	99.198	99.667	100.32	100.09	100.3	100.16	101.71	99.317	100.26	100.24	100.85	100.19	100.9	101	99.593	101.17	100.45	99.659	101.66	99.697	100.32	100.05	101.91	101.36	101.29	101.07	99.047
107.01	107.16	109.17	106.89	105.13	107.51	105.14	108.24	106.34	106.69	107.08	106.35	105.04	105.42	106.61	105.59	105.88	106.61	105.27	107.03	106.22	105.95	105.85	107.6	105.27	104.98	105.42	106.22	106.2	107.25	106.76	105.44	105.34	106.08	106.08	106.32	105.46	108.01	105.26	106.16	106.53	107.17	106.65	105.54	106.04	106.35	106.85	106.72	105.41	108.48
101.61	104.6	105.27	104.05	104.61	104.6	104.21	104.95	104.52	104.84	104.32	104.31	103.41	104.24	104.48	105	102.69	103.64	103.36	104.94	103.64	104.74	104.71	106.62	105.44	104.35	104.64	103.16	104.63	104.49	104.65	102.93	104.31	104.68	104.63	104.53	105.22	103.06	104.12	104.34	105.16	105.13	104.26	105.54	103.61	105.35	105.75	103.38	104.49	105.23
106.81	107.64	106.77	107.4	106.24	107.23	106.21	106.7	106.39	106.73	107.51	107.24	105.75	107.2	107.91	105.38	106.52	106.27	105.99	106.92	105.97	107.68	105.92	107.55	105.58	105.24	107.16	107.19	107.83	106.53	108.27	105.83	106.54	106.03	107.95	104.92	107.09	105.92	108.08	105.45	106.71	106.46	106.5	106.86	105.63	105.9	107.01	107.12	108.41	106.68
111.56	109.59	110.47	110.35	110.74	111.92	111.55	112.19	110.52	109.83	110.32	110.16	110.28	110.93	111.72	111.16	112.48	110.77	111.28	110.24	110.84	111.21	112.31	110.64	111.87	111.22	111.08	111.57	110.81	109.99	111.19	109.65	111.62	110.88	111.96	110.92	110.22	111.26	109.09	112.54	111.55	110.44	111.19	111.67	111.37	111.72	112.03	111.67	111.52	112.19
104.56	105.24	105.64	104.98	105.65	106.73	105.57	106.4	105.63	106.36	107.4	105.6	105.93	105.79	104.01	104.98	105.81	106.81	106.34	106.59	103.6	107.1	104.85	104.73	104.8	107.12	106.4	103.6	104.39	107.12	107.22	106.59	103.48	105.28	106.44	104.5	106.74	104.81	105.23	105.48	106.02	106.9	104.08	106.27	106.95	104.89	104.53	105.62	106.31	104.86
112.76	113.73	114.37	113.13	111.86	113.74	113.51	112.12	113.3	113.01	113.45	112.81	113.1	110.75	112.74	114.11	112.64	114.03	111.82	112.78	114.35	112.86	112.24	113.63	111.58	111.52	112.6	112.25	112.86	112.61	112.98	112.09	112.3	113.94	112.16	112.98	110.88	112.76	112.03	111.21	112.67	112.06	113.79	113.72	114.61	112.96	111.51	112.6	112.88	111.29
104.97	104.14	102.88	104.36	103.84	104.69	104.63	105.1	105.02	104.84	103.52	103.46	104.26	103.55	104.94	103.19	104.88	105.64	102.68	104.22	103.72	105.76	104.64	105.78	104.06	104.81	105.35	106.12	104.11	102.86	104.64	106.44	103.5	105.16	105.46	105.18	105.38	106.16	104.35	103.5	103.87	105.63	105.54	104.62	105.17	103.36	104.04	104.19	105.52	104.53
105.7	105.28	104.37	105.39	106.71	107.05	106.56	106.24	105.53	104.9	106.04	105	105.4	106.15	105.08	103.18	105.65	106.01	104.72	105.26	107.74	105.74	104.4	103.8	104.85	104.57	106.62	105.98	106.09	103.41	105.55	105.49	106.7	105.74	105.69	106.14	106.32	106.79	105.38	105.4	104.88	104.68	104.66	106.63	106	106.79	105.21	104.91	105.66	104.64
105.16	106.51	106.49	106.78	106.19	106.08	103.55	107.87	107.75	105.85	105.76	105.56	105.13	104.34	106.64	106.65	104.3	105.44	106.49	104.65	105.81	106.88	105.81	105	105.4	106.82	105.58	104.68	106.27	107.12	106.59	105.52	107.86	107.65	105.36	106.4	107.09	107.92	107.06	107.15	106.06	104.59	104.3	104.7	106.39	106.81	105	106.44	107.23	106.72
105.04	105.34	105.58	105.13	105.9	105.25	105.09	106.06	106.21	106.3	104.86	104.82	106.06	106.48	105.89	105.98	104.61	105.65	106.37	106.51	107.81	106.01	105.55	105.3	103.98	104.47	106.11	104.32	104.69	105.14	104.81	105.43	105.12	106.12	106.47	105.42	106.14	104.61	105.49	105.83	105.53	105.14	104.93	106.05	104.87	106.27	105.77	104.68	105.83	106.33
105.58	105.95	107.21	106.1	104.62	106.22	105.33	104.99	106.35	107.94	104.68	104.62	105.49	105.66	103.9	103.66	103.91	107.36	104.67	105.56	104.16	105.63	105.84	105.69	103.92	105.9	105.95	105.66	107.34	106.15	106.6	106.81	105.12	105.8	105.08	105.59	105.22	106.15	107.51	105.66	104.72	106.15	105.75	106.46	105.81	105.49	105.8	106.23	105.43	105.79
110.72	111.38	110.42	111.42	110.8	112.47	111.85	111.19	111.1	110.53	112.06	112.12	111.07	111.03	110.87	111.36	111.13	111.29	109.48	110.82	111.59	110.74	110.86	109.73	111.08	111.39	110.78	111.1	110.65	111.29	112.48	111.15	109.79	111.68	111.21	113.66	111.4	112.61	110.67	111.04	112.42	111.94	111.28	111.76	112.71	109.56	111.88	112.22	112.64	110.15
100.16	100.91	101.29	100.27	97.957	100.11	97.762	101.02	97.66	99.955	100.11	102.2	100.02	99.887	100.66	100.65	99.346	98.677	99.372	100.64	98.949	100.32	101.29	100.22	101.14	100.64	101.59	99.49	100.03	99.367	100.49	99.997	99.757	100.63	100.66	101.15	100.27	99.317	101.37	100.74	99.674	99.916	99.916	99.399	101.81	100.13	100.3	100.36	101.1	100.92
99.921	100.04	102.46	101.1	99.663	101.45	100.01	100.05	98.482	99.192	100.08	101.58	99.968	100.5	100.61	101.4	101.21	99.557	100.61	100.17	101.46	100.15	100.91	100.15	100.74	101.78	101.89	99.407	100.79	101.73	100.62	99.476	101.5	100.08	100.19	99.197	99.572	98.515	102.46	100.14	100.19	99.634	100.15	101.22	100.18	99.874	99.626	100.52	100.19	101.24
104.37	104.35	103.86	104.25	102.84	104.41	104.01	104.31	105.22	105.39	103.23	104.19	105.29	104.36	105.16	105.02	103.79	103.8	105.75	101.43	103.97	104.9	103.26	103.84	103.63	105.64	104.24	105.41	103.22	105.91	104.09	103.95	103.63	103.02	103.54	103.86	103.41	104.93	103.75	102.32	104.36	104.77	105.07	104	102.58	104.26	104.28	104.58	105.46	104.88
106.83	107.25	107.33	107.72	107.38	105.95	106.94	106.36	106.83	106.63	106.92	107.79	107.55	106.31	106.38	107.01	106.5	108.22	107.64	107.31	107.46	107.05	106.22	107.88	108.11	107.68	106.66	108.13	106.14	108.13	107.39	106.87	105.83	106.66	105.94	106.5	107.78	106.62	107.41	106.19	107.06	105.42	106.3	105.46	106.43	106.64	106.2	107.35	105.1	107.9
100.01	100.08	99.57	100.98	102.25	101.48	102.04	99.557	100.99	102.38	100.77	100.5	100.39	101.7	99.34	100.95	99.235	99.895	99.988	99.809	100.63	100.09	100.25	99.43	98.961	100.68	101.44	100.68	101.69	98.356	102.15	100.47	101.02	99.612	99.319	99.668	99.754	99.529	100.62	100.49	100.12	99.641	99.073	101.15	101.74	101.21	99.457	100.51	100.78	99.668
105.6	105.96	106.9	104.55	106.23	105.42	104.53	105.69	107.07	104.83	103.99	105.64	107.13	106.34	105.17	104.41	104.95	105.34	104.74	106.89	105.65	104.79	106.27	106.21	104.08	104.39	105.41	106.61	104.69	106.55	107.09	105.47	106.32	105.79	104.93	105.28	103.74	106.13	105.38	106.2	104.53	104.45	105.08	104.04	106.47	103.61	104.32	106.24	104.72	107.08
99.56	100.11	100.27	99.081	100.96	100.4	101.34	99.067	100.35	99.675	100	101.17	97.579	100.04	100.51	99.614	101.39	98.451	99.256	98.723	98.372	100.18	100.31	100.5	100.49	100.63	98.82	100.66	98.004	98.864	100.05	98.212	100.65	99.92	100.66	98.72	98.781	99.463	101.23	101.78	100.61	99.866	98.913	99.795	101.31	98.04	98.603	99.907	99.003	98.4
105.01	104.22	104.12	105.77	106.24	103.61	105.09	104.71	104.52	105.97	104.77	106.01	106.61	106.62	105.74	105.16	105.68	105.74	107.52	105.46	105.33	104.68	105.2	105.58	104.83	106.17	106.44	106.23	106.13	105.95	106.58	105.88	107.14	105.48	105.17	105.85	104.75	104.7	105.47	105.34	105.22	105.43	105.33	104.95	106.78	106.42	106.46	105.32	104.77	105.72
105.76	105.1	105.44	105.14	106.71	104.81	104.93	105.36	105.3	107.16	105.43	106.2	106.87	106.95	105.54	104.22	105.15	106.2	107.37	106.46	105.3	104.69	106.77	106.88	104.58	105.75	106.16	105.41	106.52	105.8	106.39	106.64	104.75	105.83	105.32	105	105.04	104.71	105.12	106.17	107.36	105.58	106.39	105.53	104.27	106.64	107.66	106.34	105.49	104.22
105.26	104.98	104.62	105.01	103.9	106.38	106.16	105.14	104.75	105.94	106	105.64	104.45	105.05	104.81	104.84	107.36	106.09	105.3	104.92	106.15	107.12	105.14	104.44	106.39	106.61	106.08	105.88	104.66	106.16	105.3	105.55	107.98	105.94	104.62	106.46	105.6	104.26	105.15	104.74	104.02	104.54	105.86	104.03	105.61	106.57	106.89	105.51	105.05	105.66
111.12	110.05	109.12	110.16	109.09	109.41	110.19	107	110.74	109.48	109.68	109.01	110.96	109.7	109.24	111.55	110.34	108.56	110.55	109.25	108.02	109.93	109.41	110.1	111.05	110.14	111.85	108.51	109.75	109.94	109.28	109.7	110.18	110.85	109.24	109.9	108.75	111.08	110	109.46	109.65	110.51	110.44	109.36	110.49	108.93	110.47	110.31	110.98	108.86
106.01	106	105.85	106.31	105.82	103.88	106.04	107.13	105.89	106.92	103.91	106.12	103.83	105.39	105.33	104.96	105.69	105.9	106.41	106.78	106.53	106.38	104.43	106.66	104.59	106.12	106.27	106.83	107.25	105.98	105.99	106.35	105.22	106.11	105.14	104.63	107.27	105.76	106.22	107.12	105.11	106	106.6	107.03	106.5	105	104.63	105.88	105.75	105.73
100.33	99.88	100.2	99.45	100.61	99.46	98.253	98.979	100.62	98.418	101.07	99.79	100.26	101.46	100.33	99.396	100.63	99.697	99.118	99.328	99.348	100.52	100.01	99.165	99.866	99.901	98.42	101.17	101.89	99.533	100.65	100.06	101.01	100.71	99.616	98.304	99.795	99.763	99.032	100.26	100.2	98.938	100.04	100	99.661	100.25	100.24	98.334	98.292	99.683
107.19	106.86	107.16	105.52	105.56	106.11	106.56	105.81	105.83	106.03	105.52	105.91	108.01	107.5	104.95	105.98	105.34	104.2	106.71	107.19	104.76	106.87	106.55	108.11	104.99	106.5	105.3	104.81	104.54	106.12	104.43	106.91	105.97	104.26	105.41	106.49	105.97	106.65	106.84	105.57	105.43	106.71	107.93	106.18	106.64	106.7	104.89	105.35	105.2	104.61
111.99	113.26	111.11	112.33	112.19	112.1	110.14	112.6	110.19	112.59	111.45	111.7	111.87	111.34	111.14	111.55	111.13	111.3	113.37	112.23	111.7	113.26	113.13	111.92	111.89	112.04	113.35	111.74	112.14	111.13	111	111.25	111.93	111.62	112.6	110.76	112.41	112.05	111.24	113.04	111.74	111.93	109.67	112.44	112.58	113.08	113.14	112.29	112.34	111.03
112.18	111.02	111.96	112.09	110.37	112.97	112.76	111.45	111.73	112.49	111.47	113.66	113.27	111.46	113.68	110.28	111.53	111.73	111.02	112.84	114.03	111.94	110.91	111.99	112.97	112.64	111.14	110.1	110.75	111.82	113.01	113.15	111.6	110.76	113.52	111.46	111.55	112.11	110.61	113.75	112.78	114.04	112.06	110.22	110.77	111.76	110.64	112.8	110.92	112.32
111.53	111.06	111.1	111.09	110.94	111.56	111.8	111.69	110.57	110.9	112.39	111.98	111.27	113.48	112.64	112.04	113.35	111.36	112.23	113.07	111.94	111.52	110.65	111.13	111.86	113.38	111.88	113.74	111.94	110.81	111.87	112.02	111.51	112.02	110.92	112.71	112.17	112.1	110.98	112.92	111	112.29	111.08	111.73	112.18	112.86	111.24	112.75	112.91	112.24
110.66	112.93	112.06	113.1	111.83	112.12	112.19	113.02	111.93	112.98	112.13	113.03	111.41	112.92	111.59	111.62	111.3	112.4	110.53	110.6	111.86	111.74	111.67	109.65	111.96	112.92	111.72	110.66	110.72	111.69	112.43	111.65	111.08	112.28	111.47	113.06	112.43	111.49	110.14	111.15	110.96	112.95	111.88	112.01	111.61	112.14	111.39	112.1	111.87	112.64
112.02	109.66	112.78	111.27	111.81	111.55	113.05	112.84	112.33	110.84	112.19	110.44	109.39	112.44	110.94	112.07	111.97	111.82	111.73	110.85	112.2	112	110.26	112.47	112.45	109.43	110.74	110.99	111.46	112.37	111.5	112.51	112.08	113.45	110.97	112.43	113.27	110.04	113.22	109.59	112.94	112.15	113.01	112.57	111.26	111.59	112.32	109.64	109.91	112.8
99.982	99.532	99.754	99.965	100.33	99.958	99.29	100.68	98.509	99.598	100.91	100.04	99.405	100.99	99.312	100.56	99.192	99.84	99.604	100.28	100.39	101.61	98.938	98.951	98.791	100.95	99.607	99.994	100.44	100.47	100.55	100.59	98.963	98.821	98.886	99.961	100.24	99.837	99.077	98.547	101.03	98.23	100.95	98.515	100.22	101.12	101.56	98.168	99.195	98.742
110.8	110.29	110.7	111.33	111.56	110.28	110.73	110.19	110.54	109.89	109.4	111.25	110.78	110.7	110.31	110.31	109.12	108.77	110.4	108.78	108.65	109.51	111.68	108.33	111.5	110.82	110.06	109.26	109.94	110.71	109.62	111.42	111.39	109.9	109.48	108.02	110.41	110.82	109.9	110.88	109.9	110.9	109.59	110.35	112.25	110.09	110.85	107.76	110.34	109.56
106.18	107.49	105.95	106.71	107.53	106.46	106.9	106.9	107.51	106.39	105.51	108	106.83	106.63	108.05	106.73	106.49	108.39	106.65	107.84	107.52	106.24	106.22	107.15	107.21	107.25	107.49	106.56	107.17	107.43	105.74	106.22	107.16	106.72	108.1	104.76	105.82	107.16	105.78	107.96	105.59	106.41	107.11	106.43	106.82	106.65	107.38	107.6	108.25	107.64
106.92	106.39	104.21	105.99	104.49	104.94	106.31	104.99	104.34	104.18	105.82	105.43	105.63	104.02	104.45	104.61	104.31	104.09	105.41	105.75	105.83	103.69	106.82	105.82	104.52	103.11	106.1	105.4	105.01	104.47	104.57	103.67	103.54	105.21	106.11	105.05	105.59	103.52	104.65	104.92	104.74	103.2	104.22	105.01	105.13	105.44	106.17	103.97	105.47	103.92
100.6	101.47	99.731	101.25	99.663	99.675	100.75	99.24	100.03	101.67	101.96	99.596	101.41	100.52	99.988	100.76	101.47	99.557	99.263	100.54	101.56	100.45	100.55	102.89	101.4	98.435	100.26	100.59	101.17	101.86	101.04	100.29	99.721	99.946	101.91	97.823	101.93	102.29	100.12	101.26	99.427	99.258	99.818	100.92	99.698	99.828	100.28	101.15	101.35	101.62
106.4	105.72	107.76	105.94	104.96	105.02	105.82	105.54	106.28	104.56	103.22	106.29	106.29	107.41	106.27	107.13	106.5	106.56	106.68	106.36	106.16	105.86	105.98	106.9	106.56	105.08	107.38	107.45	105.69	105.82	106.29	106.21	105.82	106.39	106.22	105.89	107.11	107.21	106.54	105.05	106.78	105.65	106.44	106	105.81	104.36	105.41	107.43	106.69	105.81
103.9	104.96	106.64	105.67	105.81	106.64	106.73	104.13	106	105.58	104.36	105.51	105.44	104.53	105.1	104.3	104.76	106.23	105.03	105.44	104.03	105.86	104.99	106.16	106.94	104.6	106.84	105.11	106.13	105.86	104.96	107.09	105.51	107.21	105.38	105.02	104.8	106.08	104.39	104.26	105.03	106.49	105.78	107.76	107.29	105.21	105.13	105.38	103.56	106.24
110.12	110.52	110.64	112.26	111.28	110.84	110.9	110.33	111.68	110.52	111.21	110.06	112.04	109.66	110.46	113.45	111.25	110.69	111.5	111.01	110.27	112.54	110.48	110.8	112.21	110.5	113.02	111.41	110.85	110.96	112.15	112.16	111.2	111.14	110.3	112.41	110.75	110.76	111.63	110.18	111.16	110.95	110.1	111.2	109.74	111.29	110.22	111.65	111.76	111.69
105.36	105.21	104.63	106.2	104.95	105.95	106.37	104.96	105.02	105.71	104.14	105.12	105.62	104.42	105.12	105.92	104.48	105.35	105.17	105.55	104.27	105.94	105.1	106.39	104.49	105.42	106.11	104.88	105.9	103.3	105.63	103.49	106.35	104.94	102.74	106.65	105.42	105.53	107.08	105.93	105.03	106.49	105.33	106.56	104.96	105.5	105.56	105	103.97	104.26
111.49	109.43	110.1	111	110.46	109.82	109.93	109.94	110.18	110.96	110.75	109.68	110.82	109.95	109.14	110.42	110.22	109.5	109.97	109.36	108.23	110.49	109.42	112.63	111.58	109.85	109.85	111.03	111.55	110.76	109.28	110.08	110.31	112.52	110.94	110.51	109.76	110.36	110.06	109.88	110.64	109.41	110.94	110.52	111.38	109.77	109.81	109.63	110.74	110.8
110.77	110.11	110.02	110.37	109.78	110.85	111.33	110.41	109.58	111.81	111.08	112.64	111.09	110.39	110.72	113.19	109.65	109.87	112.16	108.89	110.87	109.15	111.22	111.86	110.34	111.51	111.96	110.1	110.73	112.77	111.27	111.53	110.89	110.83	111.13	110.63	111.47	111.11	111.36	112.15	108.73	112.12	112.29	110.98	110.71	111.42	110.36	111.74	110.9	109.98
104.3	106.07	105.29	106.75	105.42	104.98	105.15	106.12	104.78	105.35	105.43	105.55	104.24	105.57	105.93	104.36	106.05	104.84	106.32	105.05	105.71	105.77	105.93	104.69	104.47	105.57	105	106.77	104.96	106.52	106.37	105.71	105.06	104.39	105.78	105.95	104.93	105.37	106.11	106.68	105.17	105.7	105.13	104.7	104.06	105.69	105.46	107.14	104.14	105.47
104.5	107.49	105.45	104.84	107.45	105.21	104.21	107.17	106.34	105.49	105.54	106.41	106.24	105.08	106.28	105.41	105.88	103.18	105.02	105.19	104.53	105	106.49	103.87	105.1	104.25	105.56	106.01	104.64	105.06	105.75	104.34	104.73	105.24	103.81	106.35	105.23	105.08	105.12	106.64	105.1	105.91	104.74	105.14	105.12	106.15	104.57	103.79	106.78	106.13
100.41	99.533	99.459	99.788	99.728	97.848	98.903	100.14	101.46	98.29	100.76	100.24	101.12	101.52	98.607	98.883	98.54	100.28	98.718	100.56	99.202	100.39	100.13	99.54	100.74	101.21	99.666	98.775	100.63	101.52	100.28	101.31	99.736	98.739	100.54	98.195	100.51	100.72	100.06	99.286	100.24	98.867	98.907	99.174	101.09	99.775	97.532	100.46	99.428	100.71
101.16	98.022	98.717	100.32	100.15	99.783	98.452	100.08	99.565	99.654	99.301	100.53	100.11	100.66	99.728	101.95	99.989	100.04	98.813	99.191	101.57	99.976	100.25	99.523	100.88	98.62	100.06	99.767	101.59	99.626	100.13	99.459	100.17	99.495	99.241	99.557	99.78	99.777	99.458	99.758	100.93	100.32	98.506	98.908	99.746	101.01	99.696	98.546	99.375	100.9
104.6	105.29	105.6	105.28	105	105.23	106.05	105.9	105.91	104.42	106.88	103.34	104.7	105	105.57	104.42	105.89	105.93	105.63	104.51	103.85	105.95	105.86	105.66	106.5	105.86	104.22	104.94	106.41	105.61	105.08	103.93	105.02	103.78	106.33	104.55	105.94	104.31	103.82	105.88	105.52	106.51	105.05	106.71	106.07	104	105.6	106.23	106.66	105.03
111.21	110.3	110.42	112.01	111.8	110.69	110.55	110.96	109.93	110.43	110.89	110.8	111.24	110.66	111.56	110.49	112.43	110.61	112.23	110.32	112.57	112.27	111.41	111.33	112.02	111.22	112.13	110.65	110.71	110.55	111.32	111.6	112.7	111.33	111.06	110.39	109.41	113.01	109.73	110.45	111.32	111.88	109.72	110.21	111.58	111.85	110.55	110.28	111.12	112
101.62	100.18	100.87	100.39	100.13	101.2	100.35	102.56	99.72	98.908	101.38	99.937	101.09	100.32	101.32	100.22	98.135	100.15	99.741	99.133	98.948	101.17	100.96	100.59	100.62	100.45	100.61	102.11	102.34	100.56	100.42	100.37	100.46	100.98	100.02	102.23	99.666	101.26	100.18	98.971	100.14	100.51	100.96	100.8	101.6	99.08	99.031	101.37	101.4	99.887
103.26	103.44	103.57	104.5	104.89	104.75	104.63	103.89	102.59	105.97	104.23	104.24	103.01	106	105.01	104.61	104.2	103.96	104.22	104.28	103.39	104.47	106.21	103.11	104.52	104.79	104.23	103.36	104.01	104.22	103.49	103.54	104.06	105.22	102.88	105.82	103.92	104.68	104.31	104.41	104.37	105.23	102.24	105.31	104.2	103.76	102.89	102.99	104.4	103.11
119.13	118.66	118.41	117.65	117.79	117.85	118.56	114.8	117.56	116.5	115.98	117.01	118.53	115.8	117.97	118.34	118.15	116.15	118.1	117.83	116.63	117.91	118.19	116.48	118.29	116.87	116.71	116.42	118.55	117.95	117.83	116.97	118.64	117.88	117.57	117.02	116.38	118.04	117.72	118.03	118.19	118.07	117.67	117.99	115.96	118.22	117.28	116.59	118.16	117.28
119.19	117.41	117.64	116.22	117.97	116.68	118.63	117.73	116.45	115.85	116.36	120.68	116.7	117.33	118	117.75	118	117.61	119.41	118.04	117.98	118.19	116.3	116.88	117.3	118.7	118.79	119.02	117.85	116.19	116.93	117.86	117.15	117.09	115.99	116.93	116.85	116.6	119.28	117.26	117.66	116.25	118.88	117.98	118	115.82	117.7	117.83	116.09	118.59
105.43	103.3	102	105.5	104.01	104.24	104.54	103.69	105.33	105.16	104.9	104.05	105.52	104.14	105.91	103.27	103.56	105.33	104.68	103.77	103.89	103.24	105.38	103.41	102.86	105.11	104.5	103.3	103.57	103.6	104.57	105.26	105.67	103.53	103.17	105.09	104.82	104.5	104.9	103.37	104.28	104.37	104.43	104.26	104.59	104.41	104.09	103.67	101.63	104.07
113.09	113.3	112.32	112.47	111.81	111.24	112.34	112.67	113.48	112.47	113.78	114.15	113.25	113.39	111.23	113.26	110.95	112.21	111.95	112.64	111.28	113.31	111.45	111.51	112.6	112.61	113.02	111.65	112.78	112.28	112.75	113.72	114.83	113.25	112.98	113.34	112.09	112.97	112.84	112.37	112.72	112.21	112.68	111.48	113.18	111.36	112.07	113.28	112.37	112.84
106.42	104.71	106.32	107.59	106.87	105.63	106.42	105.4	106.12	106.53	104.9	106.84	106.34	106.95	106.98	106.45	106.13	105.62	106.86	107.41	105.4	106.96	106.07	104.64	105.68	104.84	106.29	106.82	104.94	105.95	106.73	105.08	106.72	106.94	106.52	106.17	106.91	105.82	105.82	107.16	106.19	106.22	106.56	106.36	106.17	104.32	108.38	105.4	105.24	105.05
103.69	104	104.53	104.5	103.77	105.38	104.81	105	103.44	104.1	102.38	103.5	104.98	103.81	105.32	104.43	105.74	104.12	103.95	105.55	103.85	102.4	104.81	105.01	105.15	103.62	104.74	105.05	105.63	104.62	104.79	104.24	106.93	103.82	103.17	103.82	104.15	105.78	103.49	103.86	103.69	104.66	104.03	103.21	104.77	103.78	103.31	105.48	104.45	104
105.42	104.75	106.43	108.25	104.96	106.18	105.93	104.75	105.67	104.47	105.54	104.56	105.49	104.02	105.07	105.35	104	103.74	105.41	103.66	104.97	105.37	104.76	106.47	105.53	103.9	103.68	105.14	105.19	105.48	105.25	105.69	105.34	106.5	104.17	105.38	103.51	105.09	107.63	106.35	105.93	106.97	104.44	106.57	105.78	104.15	104.3	105.42	103.8	106.06
106.08	105.58	103.46	105.59	104.22	103.76	105.37	106.91	105.64	105.11	105.07	104.99	105.47	104.33	103.78	104.78	104.99	103.77	104.99	106.62	106.09	106.26	104.66	106.48	105.78	104.73	103.8	105.4	104.38	103.6	105.04	106.02	106.1	103.01	104.93	104.68	103.99	105.33	105.5	104.49	104.72	105.06	104.08	104.49	103.59	103.78	105.16	105.77	106.08	104.49
106.05	104.66	105.8	107.29	105.98	105.06	106.66	105.35	107.93	105.96	103.61	106.11	106.63	105.25	106.45	105.27	109	105.62	105.9	106.04	106.07	104.15	106.45	105.94	106.37	104.71	105	106.88	105.1	106.14	105.29	106.48	106.59	107.86	107.69	105.87	106.49	106.04	106.69	106.97	105.88	105.61	105.19	106.7	107.28	106.16	105.89	106.03	107.43	105.16
106.08	105.57	104.59	105.58	107.14	106.3	105.01	105.39	104.35	107.26	103.87	103.29	106.89	103.35	105.3	103.93	106.52	106.23	107.19	104.88	105.87	105.4	105.62	104.87	105.69	105.85	104.67	105.31	104.22	104.96	106.15	106.31	106.44	107.06	106.05	105.55	105.62	105.9	104.43	105.59	106.65	105.79	106.56	105.48	104.94	105.98	106.15	105.11	107.34	104.48
101.85	98.339	100.82	99.657	100.3	100.68	101.36	100.04	99.042	100.93	99.425	99.74	97.718	102.07	100.59	100.21	99.848	99.279	99.521	99.338	99.7	99.552	100.55	99.599	98.842	100.09	100.68	99.787	99.612	99.841	99.248	101.37	98.81	101.19	100.27	99.536	101.19	99.575	99.146	100.62	100.72	98.045	100.08	98.961	100.54	101.77	100.56	101.97	100.69	100.11
104.31	106.45	104.51	104.58	106.84	105.21	104.37	104.08	105.23	105.66	105.82	106.08	104.63	104.93	104.84	104.51	105.91	104.57	104.87	104.2	106.22	104.77	104.7	105.82	104.97	106.12	104.61	104.57	103.89	104.62	106.24	105.14	104.85	104.79	106.53	105.1	104.76	105.51	106.04	104.01	107.11	105.38	104.81	105.21	106.02	104.55	105.41	105.46	105.48	103.48
106.04	105.94	104.32	106.52	107	106.49	105.51	105.53	106.16	106.19	104.51	105.43	105.7	105.43	106.82	105.97	105.25	106.59	104.97	104.82	104.93	104.65	106.29	104.61	106.07	106.69	106.11	106.29	105.42	105.45	104.56	104.02	107.55	107.15	105.33	105.02	105.49	105.55	106.75	105.16	105.46	105.67	106.41	105.85	106.84	105.67	108.56	104.83	106.64	106.54
111.19	112.71	110.54	111.73	111.11	109.92	111.7	111.36	111.81	111.56	112.41	109.98	111.83	112.12	111.46	111.33	110.15	111.76	109.35	110.82	111.08	110	111.03	111.15	111.5	110.71	111.24	112.66	110.98	111.66	112.65	111.89	110.2	109.86	111.42	110.88	111.46	111.97	109.78	110.79	110.54	111.81	111.49	110.7	112.37	112.48	111.06	113.09	112.74	111.05
107.47	108.83	106.96	107.69	106.42	106.21	106.63	107.45	106.24	107.21	106.51	107.16	106.35	107.69	107.28	106.43	106.08	107.67	108.61	106.77	106.49	107.16	107.58	107.16	106.65	107.96	107	107.92	107.14	105.59	107.59	109.06	106.18	107.29	107.91	107.21	107.36	107.17	107.69	108.55	109.41	106.41	107.81	107.54	106.65	107.4	106.38	106.79	107.04	107.13
105.04	107.08	104.97	106.44	105.96	105.95	108.24	105.84	107.63	106.88	105.83	105.78	105.75	106.17	106.24	106.75	106.3	106.37	107.52	107.28	105.05	107.44	106.9	106.93	107.49	105.96	106.95	104.63	107.13	107.36	107.3	107.01	105.52	106.52	105.06	105.18	106.96	107.39	106.32	107.42	106.92	107.59	106.95	107.92	107.23	105.32	106.77	106.59	106.47	105.9
111.48	112.07	110.94	110.66	112.73	110.49	112.4	110.99	112.1	111.78	111.44	111.67	109.9	110.48	112.61	111.54	110.92	113.09	111.22	111.94	111.87	110.85	111.85	111.51	113.47	112.1	110.49	110.4	111.17	112.86	113.83	111.33	110.56	109.45	111.82	110.65	111.46	111.3	111.05	110.85	111.47	113.18	111.82	111.25	111.36	111.78	111.59	110.03	111.36	110.95
106.34	106.94	104.95	106.95	104.08	106.31	105.44	107.22	106.48	105.82	107.12	107.35	107.19	105.17	107.57	108.08	106.36	106.34	106.47	107.68	105.17	106.52	104.84	104.55	105.89	106.16	105.47	105.75	105.6	105.82	106.46	105.94	107.47	106.74	104.74	106	105.75	105.29	106.46	106.36	104.87	106.23	105.49	107.27	106.75	107.75	106.59	107.98	106.48	107.27
99.239	101.05	99.957	100.82	100.57	102.32	100.64	100.29	99.212	99.668	101.14	100.75	98.54	100.79	99.598	99.053	100.76	100.34	99.485	100.97	99.091	100.74	100.14	100.17	100.61	98.426	99.961	100.86	102.03	102.26	100.15	101.79	99.824	100.62	101.89	102.56	99.649	101.85	99.942	99.999	100.39	100.38	100.11	99.269	100.99	100.79	99.196	100.15	100.24	99.82
113.16	112.06	113.69	111.85	112.45	110.93	112.47	113.56	111.67	114.13	112.68	112.94	112.56	111.42	113.38	113.23	112.15	113.68	112.3	112.47	112.83	112.31	113.33	111.89	111.94	113.01	113.44	113.11	112.55	112.43	112.76	112.22	113.58	112.26	112.39	111.88	113.83	113.97	112.61	113.38	113.08	113.38	112.73	111.37	112.56	113.53	112.56	111.33	114.9	112.45
111.61	111.38	111.88	111.61	112.45	112.19	110.24	111.16	111.5	111.92	112.47	111.37	110.03	111.73	112.14	112.11	112.16	110.52	112.76	111.14	110.7	110.16	110.87	112.21	111.95	112.46	112.77	110.31	110.91	111.59	111.16	110.21	112.42	112.54	110.95	111.52	111.56	112.11	110.47	112.84	111.84	111.31	113.06	111.1	111.63	111.39	112.84	111.62	109.8	112.1
111.83	111.99	112.63	110.72	110.88	112.63	111.51	112.98	112.08	111.74	111.43	110.91	110.72	111.15	111.22	112.31	111.66	111.24	110.6	111.66	112.11	112.31	112.09	111.41	111.78	110.44	111.05	111.15	111.73	110.2	111.21	110.23	111.54	109.97	111.28	110.87	110.41	110.14	110.96	110.91	110.85	110.67	111.29	110.24	113.1	111.03	110.54	110.66	112.01	112.36
106.01	106.79	106.57	106.85	106.96	105.41	105.71	105.92	106.5	107.64	106.11	106.22	104.28	106.86	106.64	104.67	107.73	104.89	108.46	106.5	105.57	106.92	104.24	103.65	106.46	105.8	104.87	106.23	107.11	105.47	105.48	104.87	106.2	104.81	107.53	104.93	106.91	105.73	108.03	106.15	105.03	107.71	107.34	106.56	106.54	105.52	105	106.72	106.02	105.33
109.18	109.47	109.09	109.39	108.65	108.65	108.6	109.8	111.52	108.2	109.7	110.78	110.29	109.58	108.95	110.35	108.02	110.26	109.2	110.81	109.68	109.02	109.5	108.83	109.85	109.72	109.42	111.58	108.17	109.4	109.91	108.7	110.2	108.42	108.51	110.39	110.13	109.11	109.04	108.95	109.39	109.46	106.95	109.82	110.53	109.48	109.37	109.04	110.98	110.6
111.99	110.81	111.73	111.33	113.26	111.83	110.93	110.46	109.61	112.48	109.98	111.53	111.28	111.02	110.75	111.6	110.34	112.12	110.86	111.85	111.83	110.8	111.93	111.72	110.29	110.98	111.82	110.65	112.44	111.5	112.75	109.86	111.85	111.13	110.81	109.84	111	111.17	110.81	110.85	109.76	110.72	110.17	111.79	111.78	110.96	111.7	110.94	110.94	110.95
99.398	100.95	98.412	99.111	98.896	101.27	99.035	100.02	102.26	99.117	99.402	99.833	99.33	99.539	100.26	100	97.831	100.69	98.544	99.294	101.19	100.05	99.808	100.46	100.29	99.606	101.44	101.15	102.15	101.5	98.782	101.14	99.771	100.64	99.201	99.187	99.238	100.4	100.23	99.284	98.848	98.866	99.721	100.52	98.909	99.953	98.639	98.685	98.319	99.56
111.35	113.11	111.24	112.51	110.89	111.73	113.3	112.04	111.94	109.14	111.45	111.75	113.23	110.24	112.22	110.42	112.08	109.43	111.99	111.66	111.65	110.99	111.64	112.71	112.95	112.29	111.76	110.74	110.32	110.58	111.89	111.16	112	112.41	110.66	112.77	112.21	111.27	112.51	110.25	113.13	111.29	112.25	112.19	111.64	111.88	110.14	113.35	111.9	112.16
106.42	104.85	105.2	105.3	105.69	106.01	104.31	105.42	106.2	105.47	104.53	106.11	105.72	104.48	105.16	104.99	106.38	104.49	105.3	104.85	106.04	105.18	105.87	103.8	105.08	106	104.47	105.14	105.47	105.89	106.44	106.22	105.68	105.85	105.87	106.12	106.13	105.38	105.55	105.13	107.76	104.71	105.16	106.42	104.24	104.97	104.79	105.17	102.72	104.66
105.83	106.87	105.42	108.23	105.76	106.43	105.59	106.7	106.03	106.67	107.59	105.81	105.54	107.96	107.06	107.96	106.71	107.08	107.43	107.47	106.78	103.66	106.31	106.66	107.19	106.33	107.58	105.63	107.97	107.12	106.25	106.29	107.44	105.49	106.8	107.14	105.6	107.13	106.26	107.05	105.65	104.99	106.09	105.9	105.79	107.25	105.62	105.69	106.07	105.55
105.89	105.65	105.93	106.04	105.39	105.68	104.84	104.77	104.64	105.57	104.9	105.07	106.51	106.3	105.39	106.92	107	104.68	106.38	105.92	104.85	106.1	104.92	105.8	105.09	105.55	105.44	106.33	105.53	102.69	105.34	105.16	104.04	106.11	106.63	105.63	104.21	104.63	106.63	105.78	106.71	105.91	106.7	105.45	106.89	106.03	106.11	106.21	105.89	104.17
114.12	112.6	112.78	113.05	113.07	113.22	113.31	112.55	112.51	112.11	113.57	113.69	113.38	112.35	111.72	111.36	114.07	113.18	112.3	111.99	113.1	112.91	111.95	112.36	111.97	111.44	113.27	112.86	113.47	113.56	113.93	112.48	111.39	114.76	112.87	112.31	112.84	112.31	111.88	112.87	113.45	111.55	112.7	113.18	111.88	113.46	110.72	113.8	112.18	113.23
113.11	113.03	112.29	112.79	113.06	110.8	111.11	112.14	111.47	110.65	114.04	112.08	111.52	112.61	112.44	111.54	110.93	112.16	111.52	110.23	111.83	112.49	111.67	111.28	111.92	111.42	110.69	112.06	112.84	114.89	111.57	110.79	112.91	110.12	112.15	111.3	111.24	111.87	110.96	112.74	113.45	112.09	112.13	114.2	111.89	111.31	112.96	111.57	112.15	110.93
101.27	99.709	99.918	101.6	102.73	100.22	99.189	101.24	101.4	99.409	101.37	100.78	98.944	100.55	101.13	101.33	101.49	99.869	101.43	100.38	99.977	100.34	101.61	100.85	100.75	102.22	100.84	101.77	101.93	102.68	99.918	99.617	100.26	101.29	100.76	101.56	102.01	99.923	101.09	101.73	100.75	101.55	102.75	100.56	100.56	101.62	102.81	101.21	102.47	101.8
107.07	105.43	107.68	105.13	107.45	107.65	106.88	106.76	105.62	107.03	106.03	107.41	106.61	105.7	107.04	107.39	105.47	105.76	106.26	106.31	106.02	106.22	106.77	105.8	107.74	104.77	106.06	106.01	106.96	104.41	107.39	106.37	106.36	106.44	105.81	107.92	106.47	106.72	106.46	105.97	106.06	107.79	106.61	106.33	106.13	106.19	106.75	106.62	106.81	106.04
106.61	106.6	106.76	105.68	107.44	106.06	106.97	106.45	107	107.04	106.27	107.8	106.67	107.68	105.78	108.18	106.05	106.33	106.69	106.75	106.88	107.58	108.23	106.83	107.71	106.51	106.58	106.67	106.87	107.63	105.24	107.26	107.14	106.71	106.3	106.66	107.85	107.29	105.71	105.54	106.6	106.77	105.33	107.2	106.13	106.5	107.17	106.32	106.98	107.11
110.3	110.37	112.56	112.66	111.46	109.97	111.29	109.59	111.05	112.17	112.62	111.71	110.85	111.29	110.49	111.09	110.83	110.38	112.56	112.32	111.13	111.09	112.74	111.38	109.93	110.59	111.43	112.42	111.67	111.41	109.67	109.75	111.4	111.6	112.11	111.87	111.8	110.92	112.1	111.04	110.07	112.4	110.14	112.15	111.35	111.09	110.39	110.02	112.41	111.67
109.74	111.35	111.69	110.68	110.95	110.65	110.95	111.71	113.04	110.5	111.76	111.1	111.42	112.35	111.05	111.65	109.48	111.66	109.03	111.62	111.08	110.92	111.16	112.01	112.04	110.8	110.09	110.78	110.77	110.93	111.16	110.53	109.23	110.79	110.42	110.69	112.01	111.6	111.23	110.92	110.8	111.31	112.31	111.22	112.26	112.3	110.96	112.66	111.46	111.62
104.07	106.4	104.7	104.28	103.73	104.12	105.15	105.54	102.24	102.98	105.5	103.86	104.28	103.76	105.05	104.62	105.17	106.22	105.31	105.26	104.97	104.67	104.43	105.46	105.55	103.99	104.89	103.28	105.62	106.22	105.67	104.13	104.95	102.75	104.92	104.91	104.82	104.97	104.03	104.95	105.31	104.79	104.03	106.07	105.59	103.9	104.18	104.53	103.91	105.27
104.84	105.23	105.89	104.72	106.89	105.02	106.21	105.4	105.5	105.09	105.05	105.71	105.65	105.95	103.02	105.28	105.34	105	105.28	103.98	107.16	106.31	105.91	105.08	105.13	105.82	102.65	104.72	106.07	105.96	105.4	104.36	106.16	105.55	106.19	106.03	106.76	105.47	104.94	106.64	105.75	104.98	105.05	105.24	106.15	105.72	105.57	104.36	105.6	104.65
99.29	100.87	100.32	100.01	97.661	101.8	100.11	100.53	100.25	99.694	99.366	99.279	99.394	100.72	100.99	100.44	98.105	100.45	100.01	101.61	98.263	99.393	99.288	100.1	99.307	99.264	97.606	100.45	100.52	99.437	99.048	99.928	100.6	98.932	100.14	99.598	99.107	99.973	99.57	99.584	99.688	100.64	98.852	99.161	99.165	99.481	99.855	100.29	98.874	100.83
110.09	108.76	110.97	110.81	109.58	110.16	111.89	112.25	111.04	110.04	111.16	111.09	111.36	111.34	111.7	110.56	112.1	111.23	109.91	109.94	110.25	111.13	110.94	110.81	109.6	111.03	112.23	111.37	110.07	111.99	110.72	111.96	110.87	109.46	110.41	110.75	110.8	109.57	111.37	111.05	110.38	110.16	110.46	109.91	110.28	110.41	110.68	111.38	110.29	111.27
112.44	111.38	111.54	112.43	112.59	110.7	112.27	112.1	111.91	111.44	110.82	111.35	111.88	112.18	112.01	110.32	111.97	110.11	112.17	111.78	111.88	111.65	110.96	114.01	111.66	112.08	112.37	110.53	112.84	112.4	113.26	110.6	112.88	113.29	112.52	113.14	111.43	111.92	112.5	112.45	111.7	111.75	114.49	112.54	111.84	111.6	110.3	113.98	112.42	111.04
111.95	111.5	110.79	112.05	111.88	114.82	110.47	110.08	112.31	111.2	112.9	112.05	111.92	112.11	112.47	111.54	113.4	111.29	113.37	111.69	112.18	113.72	113.98	110.64	115.09	111.86	111.36	112.51	111.8	111.76	112.2	112.93	110.25	112.13	112.23	112.41	111.9	111.08	112.57	111.56	112.26	110.93	112.66	113.55	113.74	110.72	112.43	110.28	113.9	111.92
112.29	109.69	112.15	112.02	112.27	110.91	112.04	110.98	110.93	111.09	110.44	111.58	112.66	110.59	109.64	110.54	111.12	111.63	110.87	112.29	112.09	110.73	110.7	109.83	110.55	109.96	109.82	112.4	110.95	111.44	111.4	111.1	111.29	111.85	112.08	111.98	110.04	112.28	112.08	111.4	111.32	112.13	110.28	111.18	111.13	111.3	110.35	111.99	111.73	111.97
112	110.52	110.25	110.83	112.01	111.18	112.02	110.52	112.61	112.75	109.43	112.31	112.84	111.95	110.84	111.29	112.11	111.2	111.86	111.55	112.34	112.16	111.61	109.97	111.58	109.71	110.62	112.16	111.21	111.84	111.06	112.61	111.89	110.14	110.26	111.36	110.35	110.27	111.56	111.02	112.43	111.2	111.84	111.16	111.05	111.57	109.52	111.75	111.6	112.31
106.88	106.35	105.2	105.51	108.04	105.57	107.32	105.86	105.1	105.08	106.22	106.82	106.87	108.09	106.28	105.86	108.02	107.06	107.59	105.86	106.05	107.12	106.7	106.68	105.54	106.12	106.42	106.71	107.2	106.23	106.01	105.52	106.55	107.69	106.68	107.27	107.23	106.37	105.5	107.51	107.15	106.41	107.79	108.57	105.24	106.09	106.55	104.79	105.44	107.5
103.8	103.14	103.21	104.58	103.25	104.62	103.77	104.66	103.89	105.93	106.2	103.28	105.26	103.86	104.69	104.1	105.86	103.67	103.33	104.85	104.65	102.88	105.52	103.8	103.09	103.78	102.96	104.67	103.77	103.64	103.75	104.8	104.22	104.8	103.77	104.1	104.58	104.36	103.57	103.13	106.43	105.54	103.14	103.18	105.78	103.28	104.89	103.81	105.66	104.93
114.21	112.48	112.99	114.26	111.22	113.41	113.43	112.19	113.52	113.17	111.86	113.08	113.54	112.5	112.94	114.41	113.3	113.65	113.18	112.28	113.62	113.01	115.15	112.23	113.4	112.1	113.27	112.54	113.29	111.83	113.21	113.17	114.94	111.61	112.08	113.31	112.88	113.3	113.45	113.45	113.17	112.74	111.52	113.79	113.76	110.53	112.32	112.17	112.58	113.45
104.37	105.5	105.28	106.31	106.76	104.96	106.49	105.58	104.67	105.99	105.92	105.68	107.45	103.92	105.8	106.41	105.44	103.92	104.14	105.64	106.15	104.92	107.03	105.45	105.22	104.92	106.39	107.14	105.95	105.23	105.6	105.08	105.87	105.58	105	103.7	105.21	107.14	104.95	104.77	105.11	105.46	106.75	106.5	104.86	105.44	104.52	105.09	104.93	104.61
107.87	105.03	106.53	105.67	106.97	105.7	107.18	106.24	106.99	107.01	106.31	106.42	105.61	104.67	106.92	105.38	105.16	107.03	106.67	106.83	106.01	105.32	106.68	105.12	107.3	107.68	106.67	107.5	106.13	105.24	106.91	105.65	106.81	105.88	106.1	106.78	105.4	106.77	106.59	107.34	106.99	106.37	106.3	105.89	104.65	105.42	105.89	106.49	104.93	105.72
107.7	105.32	105.36	104.45	104.49	106.56	106.01	105.99	104.57	104.52	105.58	105.67	106.39	106.09	106.57	105.24	105.67	105.31	105.58	105.39	105.87	105.59	105.68	105	105.34	106.35	105.6	105.53	105.64	103.33	104.76	104.72	106.07	104.92	105.74	104.67	106.99	105.88	105.65	105.7	104.5	104.69	105.11	104.85	105.81	106.65	105.59	105.29	105.34	105.82
110.83	110.98	109.42	111.64	110.95	108.12	112	110.63	111.81	109.38	112.91	110.2	110.49	111.55	112.36	111.6	111.03	109.81	112.1	109.01	112.16	111.16	112.38	112.77	110.6	111.25	108.98	112.17	111.61	111.09	112.51	110.05	111.12	110.39	110.65	111.3	110.94	109.9	110.54	111.88	112.71	110.12	113.24	111.8	110.75	111.66	111.02	110.57	112.11	110.52
111.03	111.11	110.78	110.98	111.56	110.03	111.85	111.13	109.83	111.67	111.18	111.36	111.14	110.2	110.73	112.96	111.08	110.08	111.86	110.13	111.6	109.76	110.59	109.97	111.78	111.98	109.33	110.59	108.92	111.72	110.33	111.56	110.62	109.95	112.24	111.7	110.15	109.6	110.94	111.74	111.78	110.87	110.61	109.42	110.72	109.66	110.72	110.55	110.17	110.72
111.07	113.87	110.56	110.41	112.73	110.2	111.6	110.78	111.38	112.05	109.38	110.61	111.82	110.72	110.01	111.99	111.33	112.09	112.23	112.51	111.9	111.45	111.46	113.41	110.14	111.38	112.63	110.79	111.73	111.4	113.31	110.75	111.95	112.75	111.79	110.95	113.15	112.64	110.47	111.7	111.86	113.02	111.98	111.1	111.9	112.13	111.03	110.97	111.6	111.64
107.85	109.03	106.73	107.24	108.34	106.76	107.05	106.35	106.47	106.66	106.52	105.59	107.22	106.46	108.04	106.14	107.45	106.2	106.94	107.31	106.65	106.35	106.39	107.17	106.13	105.42	107.05	106.7	106.1	106.59	107.89	107.92	106.56	106.21	108.66	107.84	106.91	107.66	108.61	107.09	107.64	106.41	106.78	107.57	107.32	107.59	105.1	107.75	106.24	108.14
107.25	105.08	107.33	107.42	105.27	106.36	107.19	106.55	107.15	106.83	106.86	105.35	105.35	108.3	107.48	106.84	106.51	104.85	106.8	106.71	106.47	106.92	107.92	107.47	106.2	107.73	106.72	108.45	108.13	106.56	107.17	107.43	106.05	105.92	106.04	106.99	106.86	107.31	105.77	106.88	106.76	107.86	108.79	107.04	105.55	106.18	107.45	106.51	107.11	108.08
105.33	105.01	105.54	104.68	105.48	104.69	106.42	104.55	104.23	105.91	107.59	105.8	105.89	104.8	105.95	104.67	105.76	105.39	107.38	105.5	106.47	105.38	103.88	106.95	105.62	104.93	103.55	105.24	103.72	105.04	104.67	105.89	104.68	105.49	106.41	105.04	106.05	105.02	104.7	105.77	105.7	106.23	104.41	105.29	104.36	105.24	105.26	104.92	105.79	104.45
111.93	112.95	111.6	111.89	110.92	110.83	111.15	112.26	112.13	112.2	113.52	112.47	110.53	111.95	111.48	113.48	110.73	112.84	113.23	110.82	111.57	113.18	113.34	110.94	113.03	112.01	110.53	110.7	111.97	111.43	111.37	110.7	111.65	111.57	111.18	112.07	111.46	110.81	111.14	111.58	112.27	112.97	111.65	112.96	113.72	112.88	112.32	111.41	112.03	111.41
106.17	106.77	103.79	105.02	106.15	106.91	106.43	106.22	104.71	104.98	106.94	105.89	106.31	106.82	107.92	106.41	105.4	106.49	105.08	105.36	104.62	105.44	105.56	104.03	105.42	106.58	106.97	108.27	105.68	104.63	105.2	106.3	104.36	106.71	105.58	105.82	105.76	105.01	105.41	104.42	105.02	106.28	105.89	104.42	104.95	104.89	105.23	104.06	107.36	106.24
113.29	112.61	112.51	112.71	115.47	112.11	112.1	113.2	114.57	111.91	112.98	113.43	113.21	113.47	113.56	112.81	114.76	111.92	113.65	114.5	111.87	113.05	113.52	111.82	111.37	111.01	111.08	112.92	114.71	113.8	113.11	112.47	112.35	112.06	112.33	111.4	113.15	113.04	114.37	112.51	111.56	112.26	113.11	112.65	114.76	112.74	113.94	111.86	112.56	113.46
106.31	105.25	106.51	107.15	105.72	106.6	104.68	104.77	105.97	105.13	104.25	105.73	106.58	105.71	106.36	106.08	104.78	106.02	105.16	108.59	105.39	106.1	106.8	106.55	103.78	106.75	106.29	104.62	106.93	105.9	107.87	105.84	104.74	107.67	105.47	105.98	104.81	104.93	106.84	106.54	104.97	105.82	104.81	106.24	105.11	106.16	103.68	106.49	105.83	105.71
106.05	105.36	106.38	106.67	107.89	108.09	107.44	107.25	107.21	106.22	107.75	106.98	108.65	106.93	106.3	106.35	108.02	105.28	106.09	105.84	108.13	108.54	106.91	106.5	103.68	105.41	106.89	107.21	105.95	106.89	106.11	106.51	108.23	105.31	107	108.31	106.71	106.33	106.84	107.2	107.23	105.82	106.33	106.65	107.94	107.52	108.44	105.7	107.13	107.63
102.83	105.01	106.13	105.09	103.24	105.49	105.04	104.56	106.93	106.08	106.26	104.48	105.75	105	105.44	106.52	105.05	106.46	105.48	105.79	104.03	106.89	104.81	106.39	104.9	103.98	105.24	105.08	104.04	106.12	106.36	105.47	105.94	104.37	103.8	105.47	105.21	104.64	106.04	106.44	105.68	105.02	106.21	105.02	105.11	105.01	103.9	106.05	105.17	105.92
111.14	110.42	109.09	110.13	110.44	109.38	110.51	110.49	110.73	110.84	108.91	109.5	110.01	108.83	110.96	110.03	109.92	111.57	109.49	109.97	111.41	109.69	109.12	110.84	111.4	111.79	110.03	109.76	108.98	109.9	109.84	109.67	110.78	110.62	112.09	111.42	110.99	110.78	110.7	110.75	110.71	108.67	109.57	111.17	111.54	110.38	108.78	110.88	110.94	110.49
112.35	111.82	112.01	110.66	112.02	111.76	110.1	111.81	109.88	110.28	112.73	111.01	110.71	111.76	110.96	111.26	112.11	112.14	111.22	111.26	109.73	113.03	111.66	112.21	110.73	110.61	111.81	112.23	111.13	111.23	110.14	110.89	111.63	111.25	110.97	111.68	112.18	109.75	110.86	111.26	111.49	110.29	110.25	110.85	112.47	111.63	111.32	110.74	110.37	112.81
104.82	103.8	106.53	104.36	104.83	105.31	104.28	105.39	104.58	106.12	103.42	105.1	103.99	105.13	104.7	105.53	102.43	104.92	105.3	101.85	103.85	102.83	106.06	103.43	104.07	105.39	105.1	105.11	103.76	104.09	104.72	104.63	104.34	106.08	104.11	104.28	104.67	105.28	104.77	104.42	104.59	106.48	103.96	105.02	104.98	105.68	104.97	104.55	106.33	103.18
111.67	110.12	110.18	107.82	109.95	109.66	110.41	110.15	110.55	109.07	109.43	109.23	110.89	109.39	110.02	111.54	108.63	110.9	109.64	109.11	109.43	110.62	110.21	110.41	109.18	111.83	110.22	107.76	109.5	109.18	109.54	110.67	110.08	110.11	109.89	109.56	108.56	111.1	110.53	110.86	110.82	109.78	112.12	111	110.22	110.21	109.9	109.55	110.23	109.4
112.32	112.36	112.69	112.95	112.76	112.7	114.02	111.6	113.6	112.66	113.6	112.91	112.79	112.99	112.61	113.73	114.05	112.9	113.03	112.42	113.45	112.92	113.5	111.67	113.01	112.55	113.85	113.03	111.41	113.56	112.57	112.45	113.39	113.9	113.95	112.58	113.27	113.9	113.43	112.81	113.73	113.13	112.3	112.62	112.58	111.68	111.98	110.97	113.46	113.52
99.846	100.88	100.01	100.06	100.1	99.916	100.2	99.423	101.59	101.09	100.27	99.939	99.027	99.226	99.733	99.594	99.885	101.11	100.07	100.25	100.35	99.971	100.6	101.12	102.07	101.56	99.434	100.1	99.962	100.85	101.15	100.75	99.508	100.38	100.26	99.651	99.072	100.24	99.659	100.64	100.74	100.75	101.28	100.44	102.06	99.344	101.6	100.27	101.11	101.33
107.11	106.5	105.51	106.31	105.01	107.63	107.21	106.03	105.49	105.73	105.97	105.91	106.25	105.75	108.01	105.5	107.02	105.65	105.19	106.59	106.53	105.65	106.13	105.88	107.22	106.7	107.47	105.18	106.33	105.77	106.5	106.54	106.2	105.67	104.69	105.26	107.35	106.3	107.34	106.54	106.23	106.53	106.38	106.46	105.97	106.52	106.77	105.99	105.12	106.05
106.1	105.29	105.31	104.65	106.08	105.21	107	105.08	105.46	106.93	106.53	107.37	105.36	106.23	107.08	107.49	108.15	106.1	105.62	104.82	105.71	106.34	106.12	106.59	105.61	106.34	105.3	105.38	107.2	105.5	106.89	108.17	104.96	105.43	106.82	104.83	107.54	105.12	106.59	103.98	104.91	105.6	106.44	105.22	106.62	106.28	107.54	106.02	106.32	104.98
99.769	99.964	99.067	101.95	102.11	100.65	100.5	102.65	101.53	100.44	102.19	99.426	100.6	101.01	99.76	99.455	100.38	100.41	99.46	102.93	100.55	100.16	100.09	99.682	100.45	99.169	100.01	101.23	100.81	101.44	101.06	100.83	99.582	100.79	100.75	100.22	100.79	99.991	100.11	101.02	99.316	100.7	100.11	101.83	100.01	101.49	100.94	101.18	99.373	101.87
99.072	99.28	100.26	100.23	98.295	100.79	99.917	100.6	100.23	99.399	99.847	99.348	97.982	99.924	100.35	98.865	99.339	99.755	100.79	101.14	100.2	100.74	99.963	101.22	99.874	98.54	99.764	101.05	99.999	100.23	100.89	100.81	98.741	100.77	100.7	99.596	100.51	99.044	100.92	98.426	99.624	99.202	100.25	100.39	100.3	99.097	96.815	99.57	99.615	101.13
101.08	100.25	100.23	100.46	101.02	102.27	100.24	100.34	100.37	100.44	100.56	101.26	99.895	100.87	100	101.46	99.714	99.983	101.75	100.33	99.514	101.7	100.45	99.945	100.35	100.71	100.23	100.91	99.84	99.581	100.36	99.846	100.92	99.498	100.14	101.28	99.667	100.17	102.31	100.71	101.25	100.91	100.21	99.55	101.49	100.26	100.99	101.51	101.29	101.3
104.43	105.67	106.6	106.9	106.56	107.29	107.33	105.03	105.92	107.16	106.13	108.41	105.09	106.08	106.56	104.5	107.6	104.83	103.49	106.88	104.99	107.85	105.55	105.99	105.77	105.22	104.6	103.43	105.43	106.03	105.2	104.32	105.57	104.84	104.94	105.44	106.43	105.48	105.92	104.97	105.18	103.12	107.01	105	105.59	106.69	105.45	103.2	107.28	104.6
106.69	105.05	105.98	106.08	106.96	105.61	105.1	106.36	104.6	106.81	104.99	105.59	105.32	105.63	104.26	106.3	105.96	105.15	105.7	104.37	105.21	105.96	104.67	106.52	105.17	106.46	107.29	104.62	104.61	104.81	103.99	102.65	105.52	103.99	107.26	105.13	106.78	105.52	107.03	104.54	106.3	105.57	105.61	105.83	105.61	106.19	103.41	105.77	105.17	104.28
105.26	106.63	105.16	107.71	106.35	106.13	105.34	108.33	107.51	106.9	106.59	107.4	106.59	107.88	106.17	108.24	107.87	107.17	107.74	107.45	105.51	105.79	108.31	105.94	108.36	107.5	106.72	106.22	105.48	107.92	105.89	105.69	106.83	107.11	107.3	107.74	106.19	104.71	106.38	105.69	107.19	106.33	105.62	106.36	106.09	106.54	106.3	106.22	105.7	106.36
115.71	116.76	115.23	116.27	117	117.05	116.1	116.42	115.51	116.83	116.09	117.29	114.97	116.38	116.16	118.01	115.37	116.51	115.37	117.18	116.13	114.94	116.12	115.53	117.35	118.63	116.07	116.56	115.41	117.13	114.71	115.08	116.52	115.74	116.49	116.86	116.36	115.47	115.05	115.9	115.57	114.98	117.87	116.53	116.11	116.22	116.75	115.63	116.84	116.26
109.15	109.43	108.98	110.81	111.79	110.04	109.89	109.46	108.88	110.75	110.39	111.52	109.59	110.92	109.09	109.82	111.08	111.29	109.18	110.03	109.99	110.55	108.53	109.47	111.84	110.32	110.7	111.56	110.85	110.53	109.17	111.34	111.29	109.97	109.5	109.93	109.5	110.58	108.23	109.97	110.82	110.49	111.59	110.65	111.36	110.08	110.69	108.29	109.52	108.59
111.53	110.82	110.28	109.91	111.01	111.17	111.69	110.1	110.48	111.86	110.72	110.39	111.14	110.5	110.21	110.32	110.98	109.63	111.07	110.81	109.65	110.54	109.88	110.59	109.69	110.25	110.81	110.51	109.2	111.24	110.21	110.64	110.42	110.96	111.25	111.24	110.41	111.08	111.08	111.23	109.71	109.56	110.26	110.54	110.91	108.44	111.4	110.62	112	109.85
107.53	105.99	106.36	104.69	106.86	104.71	105.35	106.28	104.64	104.41	105.48	104.46	105.51	105.41	106.35	105.49	105.02	105.22	107.02	105.99	105.91	105.91	106.2	105.98	105.01	104.67	105.51	106.03	106	105.48	105.3	104.62	105.57	105.11	105.44	105.9	106.39	105.73	105.2	105.51	106.15	105.68	108.12	106	104.19	106.9	106.38	105.86	106.62	106.18
99.235	100.46	100.59	99.908	102.33	101.12	100.95	100.05	100.15	99.223	99.437	99.848	100.7	101.29	100.77	100.76	100.86	99.849	101.03	101.23	101.21	99.556	98.514	101.97	101.48	101.15	100.24	100.65	100.29	100.79	101.45	100.77	99.671	100.73	99.072	101.71	100.79	100.46	100.25	100.12	101.41	98.548	101.53	101.57	99.789	100.96	99.11	102.53	99.286	100.4
105.58	104.99	104.24	105.2	105.33	105.57	105.54	106.42	105.14	105.91	104.71	105.29	104.87	106.27	104.94	105.7	105.41	105.89	106.16	104.73	106.6	104.82	105.67	105.18	105.33	107.3	107.05	104.2	104.79	104.51	106.11	103.73	105.46	105.6	104.64	105.7	105.33	104.41	105.23	105.95	105.3	105.26	106.72	106.04	104.96	103.82	105.08	105.47	106.67	106.22
104.27	104.66	105.76	103.85	104.37	103.82	105.49	104.99	104.42	105	103.57	104.83	103.33	105.25	104.93	103.99	103.14	103.63	104.06	105.11	105.24	104.04	104.71	102.72	105.4	105.85	104.41	104.61	103.28	105.02	102.97	103.77	104.61	104.69	102.65	104.28	103.72	102.32	104.2	105.09	103.9	103.47	105.85	104.42	104.8	105.09	104.34	104.91	104.76	104.93
105.94	106.49	107.58	106.79	107.26	106.32	107.6	107.44	105.86	107.26	107.41	105.83	107.7	105.6	106.99	109.5	106.67	106.19	107.19	106.57	105.76	106.01	105.69	106.88	109.04	106.96	107.32	107.12	106.49	105.43	108.94	106.33	106.93	106.2	106.82	107.6	105.5	106.8	105.33	106.61	109.04	106.32	104.78	107.27	105.96	106.73	107.45	105.1	106.79	107.68
99.935	101.22	102.2	103.26	100.88	102.11	99.402	99.973	102.08	101.55	99.834	100.67	101.33	101.68	100.97	100.7	101.22	100.35	101.52	102.67	102.14	100.69	100.54	100.78	102.27	102.66	100.5	100.7	99.944	101.53	101.71	102.04	99.399	102.63	99.842	100.98	99.44	101.91	100.82	99.453	100.59	101.27	101.62	101.35	101.99	101.49	99.977	99.658	100.38	101.8
108.03	105.61	107.67	105.88	106.46	106.83	107.45	107.91	108.51	107.64	106.19	106.38	106.72	106.08	106.24	107.29	107.58	107.38	106.33	107.76	107.14	106.03	106.08	106.38	105.4	106.17	107.82	106.78	105.26	106.47	106.44	107.73	107.8	106.43	104.76	106.52	106.33	105.45	106.77	107.55	106.81	107.79	105.74	106.86	107.28	106.95	105.54	108.4	107.53	106.86
111.33	110.35	112.21	111.3	111.37	110.97	110.24	111.33	110.27	112.07	110.31	109.82	111.47	111.34	111.69	111.68	110.94	112.55	112.45	111.97	112.34	109.61	109.19	112.68	110.29	109.49	112.32	111.55	112.08	111.32	111.4	110.73	111.83	110.12	110.92	111.1	112.62	111.77	112.14	111.35	109.4	111.64	111.52	112.24	112.56	112.88	110.47	111.73	111.7	111.55
105.44	104.46	106.58	105.04	105.64	105.27	104.86	105.88	103.75	106.68	107.02	106.3	105.13	105.1	105.95	105.21	104.54	105.34	104.34	105.14	105.61	105.37	105.87	105.51	105.24	105.53	104.8	105.52	105.57	106.72	105.9	106.01	105.85	107.2	106.53	105.63	105.22	105.92	105.24	106.82	105.87	106.07	104.33	108.12	105.92	105.27	104.77	105.64	106.18	107.13
105.79	106.76	106.13	106.55	107.16	106.29	106.89	107.12	107.13	106.54	107.03	105.8	105.07	107.01	106.3	106.95	105.91	105.89	106.3	107.61	105.68	107.87	107.48	107.51	105.58	107.96	107.1	109.25	107.29	107.69	106.57	107.65	107.59	108.26	106.49	106.67	106.84	105.39	106.67	106.3	106.86	107.7	107.8	107.3	107.02	108.23	106.11	106.74	104.15	106.87
105.78	105.86	104.75	107.75	105.9	105.08	107.66	108.23	106.04	107.78	105.45	105.96	104.79	106.41	106.77	106.86	107.15	107.15	107.8	107.19	107.85	107.51	106.55	106.61	104.72	105.02	107	107.88	105.32	106.04	107.35	106.86	107.57	106.06	107.58	105.74	105.23	105.89	107.79	105.78	106.28	107.4	107.57	106.61	106.32	105.7	106.77	106.97	107.1	108.22
108.54	112.08	111.62	110.41	110.55	110.54	110.66	111.56	111.6	110.64	109.99	110.96	111.01	110.93	111.52	112.1	110.6	111.6	111.05	110.93	110.99	110.64	111.55	111.32	112.03	111.49	112.91	109.6	110.78	111.11	110.52	111.03	113.19	109.92	110.23	110.95	112.24	110.64	111.01	111.37	111.63	111.81	110.22	110.99	111.49	110.81	111.25	111.6	110.32	111.93
101.14	102.29	98.572	99.937	100.85	101.11	100.28	99.385	101.23	100.62	101.67	101.31	101.3	101.53	100.84	100.98	99.171	101.36	99.847	99.535	101.2	100.62	101.01	100.52	100.76	100.13	100.81	102.51	100.5	100.35	100.59	101.16	99.785	100.85	100.97	99.768	99.271	101.11	100.7	99.853	100.34	101.39	99.658	102.34	99.644	101.85	99.779	99.228	100.7	102.1
100.49	100.75	99.582	99.47	100.6	100.55	99.87	101.04	100.33	100.43	99.975	101.31	99.639	100.38	99.176	99.732	99.2	100.33	99.393	99.383	100.75	100.82	101.66	100.23	100.42	100.67	100.3	99.599	99.929	100.39	100.18	100.76	100.24	101.15	100.14	100.51	99.843	100.02	99.441	99.523	99.821	99.698	100.82	99.473	99.056	101.52	99.596	101.25	99.42	99.264
105.93	105.97	106.23	105.19	107.45	104.33	106.76	105.09	106.06	105.51	107.82	104.91	106.23	106.08	105.23	107.27	103.96	105.74	106.47	105.34	104.19	107.69	104.32	106.15	107.27	105.86	107.42	107	105.96	107.26	105.02	107.36	106.43	106.26	106.22	106.65	105.65	106.27	106.35	106.14	105.4	106.96	106.1	106.92	106.18	104.84	105.81	106.97	106.33	106.64
110.22	110.25	109.53	108.97	109.16	109.78	111.02	109.81	109.73	110.71	110.37	109.86	111.12	109.13	108.99	109.07	110.36	110.61	110.63	109.87	108.47	110.03	110.48	109.31	109.28	110.23	110.42	110.05	110.04	108.97	108.2	109.41	110.28	109.41	111.86	110.67	109.12	110.92	111.5	107.84	109.35	110.4	109.58	109.21	110.57	109.45	109.68	110.1	110.67	108.48
101.83	100.53	101.78	99.986	101.29	100.44	100.4	101.87	101.25	99.791	99.532	100.65	101.85	100.47	101.45	100.51	101.31	101.61	101.32	101.93	101.96	100.29	101.28	101.88	101.09	101.46	100.53	101.19	100.05	101.71	100.76	101.33	100.6	100.2	102.33	102.13	101.13	100.74	100.61	102.2	102.7	101.24	101.41	100.99	101.24	100.73	101.3	99.901	102.28	100.58
117.63	117.56	118.21	117.1	117.87	116.34	117.23	117.23	117.3	118.61	116.65	117.15	117.26	116.34	117.87	117.22	117.12	118.66	116.57	118.22	118.2	115.33	118.18	118.57	116.36	117.11	119	117.03	117.77	118.12	118.16	117.14	118.14	118.5	117.08	118.8	116.99	118.45	117.97	118.8	117.42	118.39	117.59	117.92	116.93	117.32	117.6	116.47	119.07	118.41
111.72	111.69	112.68	111.62	113.85	112.44	111.41	110.76	113.07	112.12	111.72	111.14	111.58	111.25	112.07	112.68	112.35	112.59	111.74	112.56	112.28	111.91	112.09	112.87	112.37	111.24	110.84	113.52	111.26	112.8	114.29	112.86	111.62	112.25	112.28	112.23	110.52	111.59	112.18	112.25	112.4	112.05	111.43	111.2	112.84	113.07	111.6	113.22	110.75	111.97
104.75	107.35	104.41	105.91	105.66	105.94	106.75	106.8	107.59	103.66	105.19	106.43	105.29	105.76	105.99	105.18	106.41	104.94	107.37	105.05	106.22	106.18	106.4	105.71	105.29	105.62	106.47	105.13	107.15	104.89	106.38	106.44	104.93	104.93	105.42	105.3	106.48	106.52	105.71	106.1	105.54	107.22	106.69	105.21	106.08	106.48	105.5	105	105.74	104.71
105.1	107.18	104.64	105.44	105.04	105.61	104.18	105.08	104.72	104.47	104.2	106.16	105.38	106.14	104.22	104.28	103.89	104	104.63	104.77	105.9	105.39	104.16	105.56	103.93	105.92	106.22	104.28	105.82	103.9	105.93	103.51	104.72	104.9	105.29	105.52	104.79	104.3	104.01	105.77	104.78	105.1	104.59	105.9	105.91	106.31	105.52	106.36	105.68	104.5
104.35	104.84	105.17	104.88	105.24	103	103.63	103.62	103.56	103.64	104.27	103.68	103.81	104.18	103.64	104.15	104.37	103.64	104.13	103.4	104.65	103.79	105.27	103.94	104.39	103.9	105.5	104.79	105.15	105.58	106.2	103.83	104.33	105.7	105.07	104.23	104	103.95	105.42	104.24	105.31	105.01	105.07	101.77	104.89	105.23	104.13	104.45	103.33	105.21
105.35	106.1	106.21	105.26	106.83	105.9	105.16	103.92	104.63	106.2	105.07	104.74	105.24	103.45	105.21	105.1	105.81	105.7	105.97	104.05	106.61	104.71	106.24	105.34	106.12	104.84	106.04	104.41	106.16	105.35	105.36	106.81	103.74	104.14	104.21	105.73	104.82	104.38	106.13	104.64	105.69	106.52	104.63	104.82	104.75	106.5	105.84	106.31	105.53	106.38
101.59	101.79	99.556	101.3	101.33	101.38	99.619	101.65	99.4	100.39	102.03	100.63	101.07	99.833	99.543	101.61	100.89	101.45	99.978	99.308	100.11	99.787	100.94	99.211	100.36	100.79	102.21	99.328	101.38	100.53	101.05	100.76	98.957	101.27	100.66	99.608	101.58	99.519	100.63	100.29	99.348	100.74	100.45	102.15	99.721	101.46	100.6	100.49	100.24	99.983
99.999	98.359	99.397	99.718	100.18	101.79	98.811	99.879	100.05	99.002	100.05	99.589	100.67	99.813	100.44	98.392	100.14	99.849	99.7	99.862	100.65	100.67	99.991	100.6	99.329	100.4	99.889	100.38	100.17	98.897	100.22	100.26	99.493	99.919	98.969	99.266	99.763	99.831	101.01	101.26	98.78	100.1	98.479	99.772	100.35	100.72	99.451	98.909	99.578	99.394
106.08	105.77	108.58	106.71	106.85	106.27	105.81	107.68	106.05	107.29	105.69	106.37	108.26	105.86	106.53	104.99	106.25	107.51	107.47	108.79	106.7	107.03	108.34	105.61	106.2	108.4	106.33	106.43	106.24	105.57	106.78	107.25	107.97	108.14	106.1	107.73	107.11	107.23	106.97	107.75	106.58	107.35	105.35	105.85	106.94	106.82	108.79	107.13	107.35	104.5
106.52	104.52	103.84	104.1	103.56	103.68	102.91	105.4	105.21	103.6	104.34	105.24	103.58	101.89	103.22	104.2	105.26	103.09	103.91	102.68	105.32	104.02	103.67	103.75	103.94	104.83	104.37	103.94	104.36	104.13	104.37	104.66	104.27	105.02	104.33	103.37	103.42	103.48	104.62	104.86	104.91	104.6	103.77	105.61	103.85	105.27	105.16	105.41	103.65	104.79
98.379	99.734	100.59	99.898	99.16	100.19	99.202	100.1	100.63	100.66	100.17	98.853	101.38	101.03	98.656	100.35	98.423	100.89	100.71	99.263	100.03	100.15	97.436	98.244	101.15	101.16	100.47	100.53	98.878	99.304	99.098	98.609	100.74	99.174	100.13	99.144	100.99	101.59	98.799	99.682	100.8	100.4	100.17	99.97	100.26	100.24	101.59	99.73	100.09	98.914
105.22	105.8	104.71	103	104.51	104.92	105.47	103.65	106.28	106.11	103.83	105.14	104.54	103.16	105.99	105.82	103.35	106	105.13	106.43	104.98	106.19	106.4	103.93	106.03	104.85	105.09	105.38	104.52	105.7	105.66	105.2	104.99	105.91	104.7	106.14	105.15	104.2	105.02	105.75	105.79	106.52	104.19	103.48	105.02	104.73	104.51	103.27	104.58	103.9
113.49	111.25	111.33	111.49	112.16	112.32	113.29	112.54	113.81	112.26	111.95	113.64	113.05	114.49	113.22	112.34	112.27	112.54	111.91	111.64	111.7	114.16	112.66	114.4	113.28	112.68	114.15	113.95	113.1	115.06	113.25	112.52	112.41	112.38	111.66	111.24	112.82	112.78	113.4	112.64	112.91	113.1	112.78	111.66	111.41	111.85	112.49	113.58	113.74	112.1
112.88	112.41	112.63	112.19	112.24	112.96	111.64	114.01	113.54	113.44	112	112.57	112.09	113.89	112.72	111.33	111.29	113.22	113.09	111.83	112.9	112.44	112.86	112.75	112.27	111.99	113.3	113.15	113.56	112.5	112.18	113.47	113.82	113.68	111.99	111.38	113.1	112.45	112.03	112.11	111.52	112.86	112.53	113.52	112.54	111.07	112.78	114	112.92	112.67
104.05	103.85	105.37	105.38	104.74	104.36	106.46	106.21	104.57	104.29	104.59	104.24	105.42	104.08	103.3	103.88	103.83	102.3	103.52	105.01	104.19	104.21	103.67	104.19	102.58	103.73	103.58	102.72	104.59	103.32	103.47	105.92	104.34	102.76	104.62	104.08	103.67	102.4	103.4	104.51	103.81	103.07	103.86	104.18	104.81	102.95	103.37	105.49	104.22	104.5
106.32	104.34	106.16	103.39	105.33	105.2	106.43	104.59	106.23	105.72	105.81	105.28	105.9	105.66	105.61	105.6	105.76	104.72	106.5	105.71	105.85	104.45	105.39	106.39	106.22	105.34	105.61	105.76	106.2	105.82	104.63	105.46	105.58	105.72	105.43	106.16	103.76	104.99	105.62	106.78	104.65	107.25	104.25	105.13	104.49	105.91	105.46	102.86	106.64	104.8
112.91	109.91	112.87	112.41	110.99	110.95	111.07	113.45	110.37	110.9	111.16	111.69	110.86	112.75	112.2	112.12	112.26	112.02	113.03	112.28	109.79	110.03	111.25	112.27	111.6	111.61	112.56	110.99	113.18	110.25	110.09	111.67	111.34	111.66	111.34	111.27	112.15	109.95	112.52	111.38	113.57	112.32	110.39	113.02	111.77	112.15	112.1	110.07	111.71	110.95
101.6	99.628	99.316	99.451	99.334	97.559	100.74	99.273	100.36	98.198	100.18	98.961	98.504	100.65	99.049	100.5	100.81	100.89	100.81	99.668	99.418	100.33	100.56	99.535	98.824	99.451	98.418	101.01	99.214	100.38	101.3	100.05	100.81	98.814	98.274	98.777	99.965	99.786	100	100.27	98.159	98.915	99.861	100.43	100.43	98.901	101.31	100.19	100.06	99.765
107.5	106.18	105.69	105.58	106.16	105.25	106.63	106.87	105.92	105.91	107.13	104.8	107.47	106.84	106.43	104.86	105.26	106.84	106.62	106.89	107.18	106.02	107.23	106.47	107.33	107.65	104.93	107.4	104.48	105.48	105.26	105.18	105.65	105.92	107.89	106.7	107.26	106.34	106.16	107.28	104.72	106.95	104.45	106.11	106.29	105.81	104.78	106.05	106.63	105.66
105.55	105.36	104.62	106.33	105.76	107.6	106.21	105.81	108.5	105.04	104.33	106.26	105.51	106.47	106	104.64	105.51	106.83	105.15	104.49	108.93	107.27	106.61	105.17	106.25	106.1	106.68	106.86	105.91	105.69	106.96	104.85	106.33	107.16	106.86	106.54	105.78	105.9	105.55	105.8	104.54	106.75	105.06	105.77	105.55	106.67	104.96	105.97	106.16	107.05
105.21	105.44	104.04	104.03	104.03	104.9	103.98	106.06	106.05	107.24	104.47	104.8	105.09	105.58	106.41	104.29	104.59	103.75	105.78	104.33	105.3	104.87	105.1	105.69	105.02	105.69	103.5	105.52	105.24	103.51	104.2	105.42	104.73	105.79	104.2	105.94	104.91	104.36	105.35	105.19	104.45	104.28	104.49	105.65	105.25	105.3	106.37	105.53	106.38	105.55
104.96	105.38	104.81	105.94	105.41	106.69	106.64	105.55	106.99	106.14	105.98	108.67	106.43	105.39	104.34	107.9	105.35	105.7	106.56	106.62	107.19	104.18	106.93	104.55	105.94	106.6	105.71	105.55	104.86	105.83	106.48	105.96	105.49	106.06	105.98	106.18	105.15	107.06	106.01	105.63	107.12	105.7	106.41	105.49	107.19	105.51	105.74	106.84	106.45	106.92
106.04	104.82	104.38	104.4	104.4	104.19	103.65	105.18	104.64	106.9	104.57	103.08	105.12	106.84	103.97	106.12	104.47	106.26	104.66	104.43	104.58	104.72	105.33	104.75	103.85	105.48	104.7	105.16	105.75	104.5	104.42	105.1	104.82	105.94	104.11	104.82	105.81	104.75	105.71	105.95	106.09	103.55	105.36	104.11	104.96	103.31	103.98	105.69	104.96	105.19
110.18	109.85	109.4	110.1	109.43	109.23	109.82	111.74	110.11	109.46	109.56	110.22	108.41	108.8	109.75	109.66	109.52	109.21	107.77	110.02	108.73	108.22	110.15	110.03	110.39	109.13	108.17	110.27	109.98	108.82	109.3	108.47	108.52	110.1	108.88	109.89	109.41	109.11	107.85	109.43	109.8	109.98	110.11	110.59	109.21	109.41	108.84	109.92	110.67	109.89
116.96	115.95	116.22	114.83	115.56	116.51	114.36	115.1	116.24	114.82	115.07	114.78	115.19	118.2	116.95	114.88	118.26	115.59	117.7	115.73	116.55	117.51	115.19	116.18	117.36	116.32	116.53	113.18	116.77	117.76	116.52	116.9	116.26	117.74	115.94	117.7	116.28	116.89	115.42	114.35	115.56	116.59	116.66	115.49	115.73	114.93	115.24	117.13	116.36	117.19
113.38	112.3	111.53	110.56	113.35	111.31	112.56	111.61	110.84	113.66	112.78	111.37	112.7	112.49	112.23	111.22	112.23	112.57	111.89	111.46	110.78	111.69	111.5	112.02	110.95	111.49	112.07	111.58	111.52	112.7	112.91	111.67	111.9	112.84	110.91	112.09	111.44	111.26	111.48	113.03	113.17	110.59	112.39	111.9	111.27	110.14	110.63	111.38	112.87	111.01
105.48	105.15	106.98	105.44	104.97	104.78	105.74	104.09	104.32	106.69	105.78	104.79	105.69	104.05	102.8	104.22	104.86	105.37	105.22	104.66	105.86	107.12	105.39	105.61	103.12	103.21	105.62	105.79	105.12	104.84	104.71	104.77	104.76	105.4	106.44	105.03	105.08	104.9	103.94	105.81	105.22	103.99	105.01	104.95	104.06	104.96	105.77	105.86	103.84	104.74
110.01	109.27	110.34	110.99	108.24	111.52	109.23	110.28	109.58	108.44	109.19	109.22	108.18	108.82	110.61	109.92	109.11	108.73	107.62	108.95	109.4	110.69	110.3	111.52	110.38	109.41	108.32	109.76	110.96	108.68	110.55	109.74	108.46	109.39	109.27	110	111.56	108.83	111.11	109.82	107.87	111	109.87	109.33	110.77	111.27	111.15	108.49	109.61	109.84
99.723	99.128	98.796	99.966	100.6	100.77	99.55	98.625	101.07	99.599	99.332	100.23	99.807	101.35	100.59	99.999	98.412	97.934	101	98.746	99.685	98.556	100.09	100.88	99.719	100.49	98.4	99.829	99.442	101.38	99.765	99.409	99.917	98.885	100.11	99.924	99.623	98.946	98.801	100.97	101.2	100.1	99.036	98.967	99.37	99.802	99.521	99.82	99.596	99.792
101.24	97.716	100.35	100.77	99.351	100.4	99.822	99.632	99.81	100.29	99.025	100.7	98.903	100.76	99.967	100.13	100.06	101.81	100.82	99.672	99.15	98.244	99.552	100.55	100.18	99.8	99.788	99.028	99.4	99.25	100.34	100.01	98.758	100.77	100.19	98.007	98.782	101.48	101.19	99.578	99.535	100.17	99.012	100.43	99.29	99.78	100.71	99.209	99.226	99.38
112.16	114.56	114.06	112.43	113.34	113.16	113.81	111.73	111.97	112.69	113.32	111.6	111.71	111.56	114.12	113.61	112.64	112.49	112.78	113.32	111.68	111.36	112.16	112.42	114.83	114.04	112.71	114.44	110.64	112.14	112.45	113.42	111.47	111.83	113.68	112.67	112.52	112.24	112.79	111.73	111.79	113.95	114.12	113.58	113	112.48	113.95	113.75	112.97	112.76
106	106.1	106.08	106.51	105.98	107.18	105.91	106.74	104.3	104.95	103.91	105.23	106.79	105.31	106.49	105.24	106.01	105.34	104.45	106.04	104.35	105.85	105.23	104.65	105.52	106.41	105.93	106.93	106.9	105.7	105.96	106.71	104.96	105.39	106.64	105.14	105.51	105.96	106.52	106.74	106.19	105.56	106.4	106.12	106.57	102.89	103.3	105.57	104.45	104.28
113.12	111.85	112.32	113.08	114.27	112.16	112.07	112.17	112.73	112.46	111.68	113.2	112.92	114	111.63	112.71	113.28	111.92	113.5	113.9	112.67	111.99	113.53	113.24	112.02	113.05	112.33	111.95	112.64	112.38	113.88	114.62	111.71	112.72	112.45	113.4	111.92	113.13	112.68	113.78	114.75	112.26	113.3	112.9	112.43	111.79	113.45	113.05	113.52	113.18
111.53	111.74	113.18	111.78	113.33	112.44	112	111.88	110.95	112.74	112.45	109.87	111.4	110.38	110.11	111.69	110.16	111.98	112.21	113.23	111.11	111.39	110.9	109.74	110.66	110.93	110.79	111.61	111.63	112.22	111.89	110.67	111.43	111.54	112.06	111.79	111.42	112.26	111.34	110.49	111.33	110.61	110.63	111.02	111.13	112.24	112.15	111.02	110.33	110.43
107.21	105.65	106.39	105.96	105.16	106.19	106.12	105.93	106.82	105.82	104.2	103.9	105.29	105.1	104.95	104.74	105.08	105	106.54	104.57	105.92	104.36	105.13	104.88	105.39	106.52	104.58	106.61	104.8	105.79	105.55	104.85	105.38	105.85	105.29	106.11	104.84	106.41	105.21	104.06	106.59	106.24	105.74	105.07	104.14	104.52	105.4	104.25	105.97	106.45
112.04	113.92	111.91	110.41	111.68	111.66	111.43	110.86	111.35	112.6	111.57	111.58	112.26	110.99	111.96	110.71	112.67	110.76	111.62	110.32	111.09	111.29	110.81	112.29	110.78	112.41	111.16	111.78	111.09	112.08	112.7	110.85	112.81	111.42	113.11	111.34	111.86	111.33	111.34	110.77	112.07	113.29	111.13	111.57	110	112.12	112.11	111.2	112.33	111.69
107.95	106.68	107.14	105.8	106.09	105.98	105.71	107.4	105.01	107.78	108.25	109.21	105.68	106.01	107.26	107.15	105.26	107.69	108	106.82	106.67	106.72	106.65	107.29	107.63	107.5	107.08	107.26	108.49	106.52	106.3	106.44	106.87	107.11	108.16	107.07	106.51	108.25	106.96	106.65	108.36	108.38	107.26	106.42	107.5	105.21	106.29	107.92	107.6	107.79
99.399	101.46	99.543	100.17	99.954	101.31	100.04	98.878	99.529	101	101.04	99.485	100.92	99.751	100.19	100.23	101.87	100.43	100.07	99.126	100.95	98.747	99.167	98.804	100.67	99.175	98.591	100.47	98.862	99.817	100.78	99.188	99.418	100.3	100.26	98.695	98.905	100.1	100.85	100.81	99.567	98.936	100.11	99.261	100.81	99.248	100.33	100.22	100.2	99.539
112.84	110.45	112.39	110.98	112	112.34	111.4	111.71	113.38	112.48	110.47	113.59	111.81	112.48	111.96	112.97	110.82	110.53	111.66	112.96	111.02	111.61	112.94	111.06	113.48	113.11	113.41	113.63	112.02	111.98	113.63	111.95	111.42	112.89	111.47	112.4	112.11	111.86	112.82	111.51	112.13	112.83	112.73	112.4	112.16	112.52	110.22	111.93	111.65	110.6
103.63	105.74	102.95	102.56	105.63	103.54	104.91	102.81	104.46	104.05	104.31	103	103.47	102.73	103.79	103.65	104	103.29	103.16	104.72	105.23	103.75	104.18	104.58	103.98	103.37	104.61	104.62	104.23	102.32	104.83	105.32	103.4	104.72	103.63	104.51	105.28	103.18	104.05	103.84	101.93	104.54	104.21	106.12	103.76	104.33	104.17	104.55	104.24	105.02
100.48	99.392	98.533	100.52	101.01	100.47	99.771	100.79	98.754	98.264	98.877	99.546	99.61	99.021	100.73	100.36	98.832	100.66	99.215	101.55	101.03	101.78	99.629	99.85	100.12	100.79	100.12	98.726	99.179	98.65	100.37	100.35	98.403	99.217	99.157	100.5	101.64	100.15	100.28	99.291	100.11	101.04	99.784	99.291	99.752	100.25	98.101	99.91	99.335	98.731
103.65	104.26	104.29	101.67	105.98	105.35	104.38	105.57	104.44	104.82	104.63	104.25	102.61	103.95	103.84	103.98	104.81	103.67	103.76	103.02	104.61	106.93	103.78	105.76	105.26	103.63	105.12	105.19	104.5	103.22	105.5	104.67	103.32	105.86	104.45	104.58	103.67	104.69	102.47	103.93	103.34	104.16	102.87	104.52	105.41	105.37	104.28	105.49	103.9	103.83
106.33	106.03	107.31	106.15	106.54	106.97	106.15	108.2	106.85	105.5	106.23	107.06	107	103.86	107.81	108.34	105.61	105.8	107.76	104.7	106.59	105.18	107.24	107.33	106	104.89	106.39	107.6	106.09	105.15	106.97	106.32	107.83	106.67	106.09	106.28	105.47	106.65	107.25	104.63	106.97	107.52	106.08	107.17	106.74	106.11	105.32	106.83	106.86	107.02
112.9	111.94	110.05	111.62	110.68	110.74	110.97	111.57	111.69	110.64	111.84	112.09	112.19	113.75	111.26	111.38	110.63	112.42	112.67	111.08	111.26	113.46	112.39	112.87	111.46	110.86	112.49	112	112.52	111.51	111.86	110.77	111.56	112.26	111.44	112.32	113.03	112.6	111.54	111.48	113.23	111.6	112.58	111.61	111.62	111.12	110.95	111.75	112	112.42
99.731	100.37	98.958	98.57	100.83	99.936	101.32	100.19	101.75	100.8	100.21	100.23	99.67	101.32	101.29	100.1	101.44	100.67	101.18	101.42	100.53	101.17	99.917	100.61	101.84	99.658	99.33	100.39	100.7	100.09	102.4	100.62	100.62	102.59	99.277	99.809	101.25	99.637	101.75	101.03	99.399	99.983	100.84	99.532	101.27	100.98	100.87	100.48	99.308	101.48
104.1	103.98	104.73	102.74	103.53	104.11	105.71	105.37	102.11	104.54	104.94	104.26	103.78	105.08	104.81	104.69	104.29	104.82	104.45	105.5	104.77	103.29	104.5	104.1	103.65	103.16	102.69	103.99	104.98	104.65	103.57	104.96	102.99	107.36	105.62	104.19	104.42	104.06	103.82	103.67	103.95	105.11	104.68	103.86	104.48	105.49	102.98	102.95	104.83	105.97
105.63	105.57	103.81	105.49	106.01	105.51	106.48	105.61	106.25	104.28	105.73	106.9	104.73	106.87	106.9	104.12	106.51	105.29	105.42	106.99	105.99	103.66	106.91	105.59	105.3	105.47	106.52	104.95	105.84	104.65	106.03	104.48	105.3	106.66	107.29	105.87	104.73	105.82	104.04	105.2	105.37	105.82	105.16	105.71	105.4	106	105.27	104.3	105.98	105.78
100.7	100.8	99.981	100.62	101.72	99.478	99.443	100.15	99.602	101.25	99.563	101.39	100.12	100.92	100.72	99.242	101.45	100.45	99.756	99.894	100.96	100.29	100.02	99.118	99.833	100.2	101.52	100.46	100.45	100.87	100.95	100.06	100.99	100.59	99.483	100.77	99.731	100.07	99.032	101.88	100.61	100.32	100.21	100.15	100.01	98.994	100.42	99.784	100.26	101.47
110.91	111.48	110.57	110.99	112.5	109.94	110.52	112.74	112.05	110.3	111.07	110.68	110.46	111.93	111.4	111.9	111.86	111.41	112.2	111.09	112.25	111.53	111.76	110	109.47	110.41	112.24	110.32	112.43	111.55	110.54	110.4	112.18	111.54	111.8	112.27	110.75	111.23	110.34	111.03	111.31	110.02	109.52	110.96	112.21	110.44	110.91	110.69	112.08	111.25
111.65	112.44	112.22	110.49	110.07	111.91	111.8	112.06	111.53	111.98	112.24	112.12	111.58	113.98	112.78	111.01	111.42	111.25	112.98	111.21	112.82	111.91	111.89	112.33	112.26	113.12	111.49	111.74	113.31	111.38	111.29	113.67	111.93	111.98	113.3	112.5	112.78	112.71	111.95	109.76	112.96	111.78	112.56	111.95	110.29	112.81	109.89	111.75	111.4	112.06
106.21	105.35	105.86	106.37	106.59	106.46	105.66	106.02	106.55	106.63	106.49	106.82	106.19	105.11	106.89	106.81	105.99	106.12	105.61	106.29	105.08	104.25	106.65	105.15	106.54	105.02	104.81	106.1	104.72	105.29	107.31	105.87	106.17	104.99	104.68	105.47	105.6	105.19	107.78	105.37	106.82	104.05	104.92	105.72	105.74	105.36	107.09	105.99	106.25	106.48
106.62	105.05	105.88	106.48	105.87	104.38	105.68	105.67	106.12	104.18	104.64	106.61	106.67	105.47	105.9	103.8	106.82	104.97	105.48	106.09	105.96	105.4	106.72	106.68	105.19	107.08	105.29	106.21	106.65	107.43	106.53	107.06	104.06	104.93	105.67	106.25	105.33	104.32	104.29	106.37	106.05	105.99	106.11	106.43	106.2	107.11	105.13	105.11	104.93	105.74
117.97	117.11	117.1	117.76	117.5	118.64	118.01	117.25	116.5	117.28	118.75	117.33	116.53	117.04	118.6	117.71	118.56	118.62	118.42	117.54	116.49	117.83	117.78	118.28	117.75	117.16	117.57	117.79	117.85	116.73	118.46	117.76	117	116.59	117.14	116.56	117.26	119.09	118.07	119.17	118.74	118.55	116.45	117.81	117.15	117.38	117.64	116.19	116.76	117.4
99.204	101.17	100.34	99.226	98.728	100.5	100.46	99.469	99.061	99.832	99.497	102.02	99.051	100.35	100.64	99.684	100.69	99.347	99.435	99.68	99.8	99.221	99.888	101.28	98.942	99.403	99.371	98.636	98.827	99.004	100.27	99.27	98.44	100.8	99.846	101.73	100	99.729	99.336	100.82	100.03	100.43	100.38	99.568	99.344	98.316	98.847	100.88	99.264	100.59
111.12	110.06	109.29	111.64	112.37	111.01	112.46	111.07	111.81	111.2	111.65	111.35	112.74	111.54	111.19	110.75	112.25	112.5	111.69	111.25	109.74	110.71	111.14	110.55	111.56	111.78	111.97	111.26	110.5	111.66	111.72	112.01	110.83	110.62	111.8	111.39	112.54	112.07	112.6	110.92	111.95	110.45	111.45	110.01	110.53	111.68	111.24	110.66	112.07	110.25
109.22	110.14	109.64	110.25	110.93	109	110.32	108.91	108.94	108.79	109.84	109.87	110.5	109.92	110.02	107.89	110.15	108.83	110.24	109.48	109.75	109.24	109.51	107.63	108.48	110.06	108.23	110.54	109.76	109.86	109.12	108.14	108.27	110.45	109.72	111.23	109.79	109.29	109.73	109.74	109.85	109.89	110.24	110.61	112.07	109.58	110.75	109.64	110.13	110.89
103.74	104.87	102.69	104.08	103.62	103.6	106.17	104.44	103.98	104.75	103.37	104.34	102.84	103.72	102.43	104.16	104.52	105.01	103.6	103.75	102.89	103.89	105.2	102.4	104.85	104.19	104.46	104.87	105.47	105.12	104.44	103.6	103.1	103.51	104.45	103.87	103.59	104.41	104.69	104.53	104.29	104.29	104.95	104.97	105.28	104.53	105.44	105.49	105.15	104.55
105.3	105.39	104.48	105.33	105.37	104.22	103.85	104.29	104.1	104.78	105.22	103.9	103.95	105.46	103.35	103.95	105.55	104.88	103.84	103.96	103.51	105.1	103.86	104.69	103.84	103.27	104.76	105.39	104.95	104.31	104.41	104.53	105.01	103.52	104.01	103.77	105.38	105.88	104.25	103.71	104.82	104.05	103.44	104.94	105.88	106.3	105.32	103.75	104.7	104.96
109.84	110.98	110.05	110.06	109.96	109.6	110.67	111.74	110.76	111.3	110.61	109.62	110.32	108.36	110.37	108.7	108.94	109.87	111.11	110.22	109.64	109.35	110.42	109.73	109.31	110.11	110.23	110.43	110.43	110.48	110.27	112.97	110.29	110.55	110.74	108.88	108.46	109.55	109.34	109.99	110.48	110.24	109.22	108.78	108.49	109.48	111.04	112.76	109.96	110.35
115.56	116.29	116.85	117.17	115.53	116.13	114.92	115.28	116.38	117.25	116.05	114.73	116.83	117.16	116.86	116.76	117.56	117.45	115.59	115.59	116.27	116.98	115.83	116.22	116.41	117.33	116.1	116.5	117	116.21	116.29	115.72	115.84	117.27	116.17	115.76	115.07	115.74	115.4	116.56	117.75	115.23	115.57	115.63	116.36	118.01	117.94	115.71	115.57	116.56
104.83	106.19	107.19	105.88	106.77	106.86	107.16	106.24	106.55	107.74	107.95	106.6	106.37	107.09	107.59	106.99	106.51	107.67	106.29	105.55	107.21	106.97	106.92	105.94	107.17	105.89	104.88	106.56	107.84	108.14	105.95	106.18	107.88	108.36	106.5	106.08	105.77	105.77	107.57	106.28	107.04	106.77	107.54	107.16	106.89	107.11	107.09	107.73	107.47	104.54
104.31	104.22	103.47	103.02	102.86	104.17	105.08	104.12	102.49	104.63	105.22	104.34	103.38	104.53	105.46	102.91	103.94	103.76	104.5	103.44	104.16	103.24	105	104.39	103.97	105.52	104.41	102.27	105.95	103.33	103.66	103.82	104.19	103.55	104	103.06	104.47	105.13	104.41	103.59	104.77	102.81	104.66	104.29	104.07	105.35	103.67	104.16	105.19	104.4
110.56	110.63	109.42	111.09	111.61	111.34	111.66	112.02	110.9	108.44	109.51	109.5	110.33	110.48	109.38	110.58	110.83	108.86	112.64	110.81	109.8	111.61	110.58	109.2	109.91	110.97	111.39	110.97	111.47	110.61	110.85	110.64	110.29	109.65	110.17	109.89	110.2	110.73	110.68	112.65	111.47	111.27	111.43	110.36	109.71	109.67	110.72	110.16	109.25	109.24
104.72	103.69	105.05	104.57	103.58	103.22	103.18	104.15	103.71	103.81	103.53	105.06	104.51	103.01	103.48	104.23	104.15	103.08	105.27	105.73	104.72	104.76	103.77	104.84	105.56	104.83	103.29	104.46	104.43	103.51	104.55	105.34	104.65	104.03	104.15	104.74	105.9	103.62	105.42	102.41	103.64	103.57	104.2	104.24	103.62	102.36	103.6	105.77	103.11	103.43
112.18	110.3	110.79	111.59	112.69	110.58	113.02	111.41	111.24	110.9	109.45	111.31	111.21	111.58	111.61	111.73	110.18	108.95	110.41	110.41	110.66	110.77	111.35	111.74	112.45	111.93	111.62	112.74	111.52	112.13	111.55	111.8	112.14	111.44	111.37	110.73	110.7	111.37	111.08	110.52	112.1	111.93	109.9	110.84	110.91	110.88	109.97	112.98	111.16	111.13
111.82	111.1	112.34	112.23	110.11	112.64	112.9	111.96	112.72	112.71	112.37	112.69	109.95	111.55	112.48	111.88	111.38	112.09	112.06	113.47	111.87	111.49	111.99	111.94	111.81	111.47	112.52	111.36	111.43	111.83	112.22	115.98	112.44	110.02	113.13	112.41	112.71	113.19	113.11	112.04	110.92	111.46	112.2	112.52	110.09	112.93	112.8	112.69	111.2	112.43
100.62	101.6	100.33	102.08	101.38	101.96	102.46	102.17	100.48	102.05	100.54	100.77	101.18	101.57	102.39	101.51	101.62	101.38	101.01	101.16	100.22	100.01	101.2	99.939	100.71	100.27	100.99	102.57	100.59	100.46	101.7	101.8	101.32	100.79	101.4	100.26	102.43	101.39	99.963	101.2	100.93	99.676	101.28	102.56	101.37	100.8	101.74	101.08	100.04	102.15
104.65	105.83	107.15	105.81	104.87	106.96	105.27	106.34	106.24	108.48	106.17	105.47	105.53	106.92	106.68	105.63	105.13	104.74	106.73	105.46	105.76	106.03	105.16	104.66	105.77	105.46	104.85	104.45	105.93	104.47	105.95	105.54	106.91	106.06	105.24	104.59	103.98	104.62	105.16	105.67	107.34	105.22	105.4	105.02	105.32	106.72	104.6	105.53	106.08	106.75
105.09	104.1	104.72	104.17	102.26	104.06	105.09	105.57	103.97	104.6	104.06	104.4	105.12	104.74	104.46	104.56	105.21	102.2	104.25	105.06	105.7	101.88	103.06	105.33	102.53	103.09	105.09	103.52	105.13	104.54	103.63	103.43	104.84	104.54	103.79	104.88	105.88	104.85	103.15	102.43	105.81	103.91	103.73	103.78	104.95	104.4	103.33	103.82	104.01	104.13
106.3	104.06	104.99	106.61	103.5	105.14	106.03	104.78	103.77	105.87	104.82	106.35	104.54	103.65	106.05	103.96	104.77	104.63	105.92	106.45	105.44	106.37	105.34	104.28	105.33	105.54	104.92	104.49	105.62	104.84	104.1	104.65	104.25	106.56	106.03	102.8	105.78	105.42	104.38	104.98	105.57	106.42	104.7	105.86	104.35	104.91	104.36	105.47	105.32	104.89
113.51	112.89	112.26	112.34	111.81	112.85	111.78	112.61	112.43	112.39	112.32	113.42	111.89	113.39	113.89	111.99	112.91	112.76	113.48	113.62	112.9	113.23	112.02	113.19	114.1	110.83	111.74	113.1	113.32	113.37	114.26	112.08	113.32	112.91	112.53	111.27	114	113.81	112.89	112.89	112.47	112.88	113.64	111.56	113	111.77	113.86	112.39	111.27	112.83
106.29	106.28	106.28	106.83	106.91	106.1	106.12	105.71	105.13	103.83	105.25	104.45	105.5	103.98	106.71	106.4	107.22	104.48	105.18	104.99	105.98	106.53	105.62	105.3	107.25	104.99	106.14	105.63	106.2	106.68	105.96	104.92	104.88	106.27	105.25	106.59	104.18	106.58	104.39	105.78	106.82	105.19	105.37	105.23	105.12	106.31	104.24	105.24	104.87	105.14
106.32	106.96	106.01	106.69	105.57	108.13	106.65	107.07	105.69	105.81	106.97	105.92	105.1	105.46	105.35	106.9	107.13	105.62	106.68	104.57	106.03	105.5	106.27	106.33	106.39	105.98	106.8	106.86	107.45	107.48	106.32	106.15	107.86	106.44	106.1	105.38	108.42	106.55	107.4	107.82	106.44	105.45	107.02	106.94	106.66	105.94	105.26	107.1	106.02	106.33
104.3	105.9	104.94	105.47	104.96	105.04	103.2	105.84	107.08	104.34	104.38	102.54	104.81	106.53	107.12	105.4	104.72	105.4	106.46	105.54	105.98	105.44	106.54	104.79	105.78	103.69	104	105.36	104.31	103.58	105.98	103.43	103.83	105.66	105.46	105.49	105.05	103.64	104.36	104.74	105.95	105.77	106.71	106.2	104.59	105.62	104.86	105.68	105.54	105.24
105.46	104.8	102.59	104.89	104.1	104.6	102.6	105.45	105.21	103.33	104.11	103.59	104.1	104.16	104.35	104.4	103.39	105.14	103.71	104.41	103.53	105.48	104.94	102.68	102.62	104.67	105.52	103.71	103.22	103.02	104.35	103.87	104.78	105.27	104.05	104.73	102.68	104.6	104.61	101.92	104.22	104.95	103.62	106.62	105.73	103.76	104.41	104.69	105.62	103.98
106.95	103.81	105.11	106.47	103.74	106.57	106.7	105.52	104.83	104.78	105.87	104.14	105.02	106.31	106.07	104.65	106.7	105.79	104.32	104.3	105.62	106.01	105.4	105.13	104.76	105.55	107.29	105.51	105.8	105.63	105.31	105.56	104.49	105.55	104.08	104.74	106.24	104.91	105.24	105.38	105.07	105.1	106.26	106.8	105.57	105.76	104.78	105.64	106.67	104.83
101.84	101.01	98.514	101.35	101.19	101.44	102.56	100.78	100.55	100.73	99.837	100.81	100.73	101.31	101.95	101.35	101.08	100.37	100.52	100.46	101.07	99.387	99.893	100.16	100.09	100.91	100.47	99.832	100.21	100.17	101.87	100.26	101.18	101.19	100.84	98.825	98.813	100.57	101.76	100.61	101.09	99.048	99.826	99.759	100.29	101.77	100.67	100.1	99.848	100.46
111.69	112.13	113.59	111.13	112.14	111.59	111.94	111.34	111.83	113.04	112.36	112.26	110.74	111.55	111.6	113.06	113.04	112.49	112.03	110.19	110.89	112.9	112.37	111.18	112.48	110.53	112.35	112.22	110.28	112.63	110.99	114.04	111.54	111.76	111.67	111.96	111.15	112.21	111.5	112.23	113.44	109.88	113.43	112.05	112.73	111.24	113.23	112.41	112.88	111.36
105.68	105.81	106.24	104.75	105.07	106.43	104.72	105.21	106.12	106.85	106.43	106.2	106.89	105.41	106.63	105.94	105.65	105.55	105.48	105.88	105.32	104.73	104.11	106.98	106.38	104.63	105.99	105.32	105.2	105.92	104.29	106.21	104.12	105.82	105.73	107.93	106.03	104.26	105.66	105.51	105.84	105.51	104.83	104.87	105.65	105.56	105.07	104.08	103.51	105.07
106.86	106.09	107.01	107.39	105.78	107.38	105.58	105.52	106.75	105.22	105.29	107.83	106.41	105.35	106.84	107.63	107.03	107.72	105.23	106.84	106.22	105.82	105.31	106.25	107.62	107.52	106.42	107.2	106.41	105.57	107.66	107.01	105.35	106.68	107.11	106.43	105.82	106.45	106.21	106.19	104.18	106.9	107.2	105.74	105.51	106.37	105.53	107.07	105.35	106.79
106.7	103.97	106.33	106.41	105.06	103.84	106.75	104.61	106.35	106.94	106.22	106.38	106.29	105.3	104.46	104.76	106.6	105.19	106.14	105.87	104.3	106.72	105.39	104.63	105.19	105.66	106.67	106.13	106.7	105.3	105.98	105.29	105.29	105.45	105.35	106.88	105.84	104.87	104.99	106.09	105.32	105.15	107.51	104.81	105.39	106.1	103.83	105.12	105.3	105.76
106.92	105.81	107.33	106.45	105.93	107.13	106.14	105.72	107.02	106.28	107.8	105.77	106.38	106.26	106.61	106.94	107.13	106.19	106.02	106.22	106.88	107.08	106.47	108.08	104.76	105.96	107.78	106.78	105.08	106.56	106.92	107.16	104.8	106.84	106.66	106.65	105.21	107.11	106.55	107.78	106.69	107.36	106.17	106.7	106.68	106.29	107.59	106.32	106.37	106.38
104.52	103.28	105.44	106.83	104.55	102.52	104.18	106.42	104.3	103.77	103.88	106.19	105.39	106.56	104.6	104.61	104.83	104.09	103.93	105.04	105.34	104.1	104.37	104.37	105.11	103.66	105.12	103.94	103.87	104.11	104.81	105.02	105.68	104.24	106.06	104.45	104.73	105.46	105.34	104.15	104.08	103.62	103.63	103.82	104.18	104.27	105.25	106.28	103.7	104.73
104.33	104.81	104.26	107.93	103.53	107.55	106.22	105.43	105.49	105.57	105.77	104.41	104.04	105.75	105.39	105.21	106.29	105.23	105.82	103.47	104.97	105.31	106.21	104.74	106.49	105.9	105.59	105.4	105.41	104.56	105.07	104.85	104.5	105.88	105.12	106.85	103.56	104.91	105.22	105.16	105.01	105.58	105.61	105.77	105.69	104.25	105.71	107.07	105.55	104.7
[truncated: 700 more rows]
[truncated: 150 more columns]
