# Supplementary material for: Genetic dissection of main and epistatic effects of QTL based on augmented triple test cross design
Source: PLoS One. 2017 Dec 14;12(12):e0189054. doi: 10.1371/journal.pone.0189054 (PMC5730204; doi:10.1371/journal.pone.0189054)
Supplement: S8 Supporting Information — (ZIP) [file pone.0189054.s008.zip › z4_1850_0.8_5.csv]

119.21	117.1	118.94	115.98	117.42	119.03	118.07	116.33	117.17	120.46	117.82	119.04	117.58	116.37	118.35	117.64	114.88	116.71	119.03	117.58	118.35	116.57	114.6	119.73	118.61	118.67	119.53	118.58	114.55	117.79	116.38	117.79	119.47	115.52	117.74	117.1	119.11	117.32	118.47	117.45	118.37	117.71	118.15	117.03	118.57	118.26	117.91	117.6	118.39	117.76
111.11	111.01	110.19	111.06	110.51	111.83	112.99	112.52	108.6	113.6	111.08	110.82	109.2	113.21	109.82	111.74	111.07	110.57	112.03	111.74	113.09	112.73	111.99	108.82	111.5	111.34	112.38	112.02	111.65	109.82	110.69	112.44	110.52	110.88	110.86	111.81	110.8	112.9	110.78	110.9	112.75	113.73	112.18	112.28	111.98	110.06	110.77	112.43	111.78	111.72
114.72	116.61	116.41	113.9	115.33	117.11	116.04	117.32	115.86	117	116.22	116.71	113.55	114	116.46	116.48	117.21	117.14	114.67	117.22	115.42	116.06	116.24	115.67	116.47	116.21	114.53	115.35	115.45	114.57	115.7	117.48	115.43	117.36	116.76	116.71	116.6	116.66	116.87	117.69	116.18	116.16	116.2	115.85	116.27	114.49	116.94	116.27	115.16	117.13
99.745	100.26	100.6	99.105	98.617	100.4	98.878	98.946	99.729	102.79	99.648	99.665	100.76	97.885	99.365	101.09	101.02	101.51	102	103.1	99.051	99.617	100.55	99.709	100.24	101.12	101.77	97.75	98.743	100.37	100.28	102.51	100.4	99.544	99.465	98.124	99.858	99.914	99.474	100.77	102.34	97.143	100.87	99.616	97.652	100.55	100.3	97.156	98.732	100.37
106.8	105.91	105.29	105.83	106.67	107.84	108.01	107.4	106.88	105.5	104.84	106.54	105.12	104.63	105.97	105.51	107.58	102.86	105.06	103.61	106.42	105.83	103.65	102.76	105.07	104.35	106.86	103.98	104.43	104.56	106.67	104.88	107.71	107.15	107.64	103.87	105.75	106.17	104.65	106.6	106.54	106.09	104.97	106.05	106.49	106.64	107.47	104.7	106.5	105.18
112.16	111.71	111.11	109.13	111.55	112.07	110.29	111.98	114.01	112.14	110.39	113.37	111.24	110.66	110.51	111.4	111.58	111.96	112.38	110.61	111.46	111.43	111.72	110.82	112.49	110.79	110.08	112.24	109.78	113.53	112.41	112.93	112.07	110.38	111.36	110.76	111.29	112.52	113.06	113.48	112.05	109.58	114.28	110.34	110.13	112.47	109.48	112.07	110.51	110.38
107.01	106.45	105.18	106.79	106.6	108.33	104.87	108.57	106.94	107.91	106.28	108.41	106.39	105.68	105.62	108.72	107.63	107.05	105	105.24	108.87	105.12	107.19	106.7	104.38	108.49	108.06	106.79	108.02	107.56	108.4	105.88	107.27	105.7	106.25	107.37	106.28	107.45	107.81	106.2	109.09	109.04	108.59	106.79	107.72	107.06	107.42	105.37	107.01	107.62
105.3	104.47	108.16	106.33	108.81	106.31	106.22	104.72	105.1	105.38	104.1	105.75	103.88	105.73	105.61	104.39	106.53	105.09	106.62	105.69	106.06	105.14	107.16	103.39	104.83	106.11	104.43	107.98	103.8	107.47	107.59	106.17	105.85	106	106.04	106.87	106.6	104.97	104.39	105.17	106.31	106.19	107.1	105.8	103.75	107.06	104.86	105.5	105.87	106.16
113.8	112.84	113.21	112.78	112.78	111.33	113.29	111.45	113.88	114.04	114.63	114	113.05	112.11	109.7	115.31	112.84	111.88	113.55	113.09	112.3	113.17	111.91	110.88	114.26	112.85	112.85	112.7	113.23	111.95	114.3	111.53	111.46	112.39	111.84	113.97	113.28	113.83	111.94	112.33	112.91	114.12	109.42	111.91	113.63	113.36	110.79	111.95	113.94	111.04
106.62	105.27	104.3	108.33	106.77	105.93	103.68	106.48	103.89	107.15	104.78	106.54	107.31	104.47	105.95	106.56	104.95	105.28	106.24	106.24	105.94	105.81	103.82	106.57	104.15	106.46	103.93	105.34	104.05	105.75	104.95	107.37	105.56	104.09	105.71	105.5	105.97	105.33	106.16	106.93	106.84	105.72	106.96	105.71	105.64	104.24	105.98	106.23	104.17	105.59
108.51	110.11	110.8	110.1	111.4	111.72	110.55	111.12	110.33	112.15	111.69	111.64	111.51	110.03	113.82	110.94	112.31	110.66	111.18	109.26	110.99	114.5	111.48	110.95	110.2	110.83	111.59	109.8	112.26	113.27	112.71	109.75	109.77	112.46	110.45	111.82	111.32	111.37	109.17	111.85	110.87	110.99	111.22	111.15	111.33	112.19	110.63	111.22	111.07	110.59
105.55	105.81	105.48	106.87	105.7	109.82	102.67	105.27	103.8	105.47	106.17	104.56	103.84	104.27	106.88	103.92	104.86	105.08	104.86	106.56	104.49	105.18	106.14	105.77	103.3	106.88	108.65	103.6	106.03	108.61	106.02	104.65	105.48	105.04	104.91	103.61	105.02	108.55	105.77	105.97	105.93	104.12	105.05	106.84	105.91	104.65	104	104.95	105	104.85
106.98	101.37	103.76	106.11	105.15	105.84	104.66	105.42	105.04	103.89	105.95	105.75	106.54	105.3	104.67	106.14	107.33	104.01	106.55	105.56	108.72	103.15	106.38	104.18	105.21	104.08	103.57	106.89	106.17	104.54	106.08	106.31	104.52	107.76	104.7	106.06	106.59	102.92	105.35	104.41	103.35	107.84	103.48	105.92	105	103.58	104.61	107.43	106.47	106.83
105.27	106.1	105.09	106.41	104.6	104.65	104.62	104.45	104.46	104.25	106.02	105.89	105.86	103.85	106.87	105.55	104.33	106.38	106.25	107.34	107.44	104.65	105.16	106.25	106.54	103.56	103.37	104.59	105.5	106.54	108.6	106.27	105.09	104.07	103.98	107.4	104.56	104.1	105.46	106.52	106.5	104.79	104.97	106.17	104.26	107.84	104.85	107.58	105.13	106.12
111.02	111.32	112.16	111.02	111.5	113.48	111.3	111.52	114.22	111.67	110.34	111.58	110.9	112.17	112.47	111.97	111.45	111.69	110.69	111.32	110.14	110.8	113.76	111.45	112.77	112.14	114.14	111.55	113.56	112.06	112.89	111.85	112.14	109.59	110.04	110.29	112.64	111.13	111.99	110.75	112.84	112.47	112.44	111.42	111.79	110.22	113.76	110.62	111.7	112.34
100.15	102.38	101.88	101.4	101.76	100.12	101.72	99.934	102.22	101.47	102.25	99.748	98.395	100.2	101.58	100.99	100.26	99.652	99.513	100.82	100.64	101.43	100.8	100.14	101.09	100.05	102.51	102.52	100.92	102.02	102.9	102.02	100.05	101.77	102.11	101.81	100.57	102.17	101.49	100.43	99.642	100.95	100.16	101.24	101.77	103.39	101.44	102.09	102.62	98.704
112.02	111.95	112.58	111.79	111.16	113.73	112.2	111.54	112.34	112.42	111.55	113.45	111.34	111.2	113.41	112.85	112.45	109.73	113.73	111.74	111.66	113.14	113.84	110.54	112.02	112.42	112.15	113.15	110.36	109.94	111.33	112.57	111.72	112	113.31	110.21	109.58	112.33	113.08	111.66	112.39	109.37	110.35	109.98	111.14	111.44	113.13	113.34	111.95	115.19
110.33	108.93	109.39	109.75	109.74	110.31	109.03	108.84	112.15	109.36	108.55	109	109.85	107.67	110	110.38	111.58	110.78	110.08	110.87	108	110.54	108.3	109.75	108.97	108.91	112.26	110.01	109.55	108.99	109.86	109.43	110.14	109.67	108.55	110.84	109.34	107.98	112.16	109.08	107.58	110.92	111.3	109.89	107.15	110.9	109.69	109.31	110.13	110.66
109.31	110.13	110.68	108.89	111.22	111.91	111.66	109.96	112.2	110.89	113.54	112.78	110.41	109.87	114.01	109.97	111.29	109.93	111.37	111.2	112.78	112.12	109.11	110.85	113.08	111.75	111.58	110.48	111.76	109.56	111.42	110.04	111.42	111.36	111.92	112.86	110.37	109.2	112.08	110.73	109.86	112.04	112.83	109.9	113.09	110	113.14	111.7	110.21	111.25
107.52	105.51	106.73	106.73	106.43	108.16	105.68	104.01	107.58	104.88	105.21	106.5	107.71	104.41	106.66	106.08	105.6	105.56	105.48	106.53	106.69	105.72	107.56	106.96	105.44	107.35	103.95	107.2	108.25	107.66	106.94	105.92	106.46	107.25	105.2	106.22	106.02	104.52	104.62	107.22	105.83	106.07	106.87	105.86	106.25	105.57	106.49	104.33	106.87	106.22
100.24	99.9	100.11	100.69	101.25	98.386	98.85	99.82	101.11	101.35	100.6	99.209	99.63	100.48	97.024	98.3	98.975	101.12	100.58	97.808	101.05	98.703	99.972	100.01	99.217	100.48	97.447	99.563	100.06	98.443	99.829	100.31	101.15	98.574	100.37	101.24	98.734	99.309	97.004	100.51	99.139	99.771	99.569	99.885	99.217	98.014	98.306	98.954	101.05	98.979
107.87	107.56	107.54	108.08	105.73	106.58	106.29	106.01	106.83	107.27	105.9	106.19	106.73	103.7	107.55	107.2	105.39	107.46	105.54	104.68	106.84	106.94	105.81	105.43	106.06	107.21	107.57	106.32	107.51	105.42	105.48	108.5	105.69	105.65	107.93	106.96	105	105.65	108.29	107.78	106.75	106.9	107.82	107.91	105.96	106.32	106.6	107.44	105.95	104.74
104.03	102.3	104.2	104.26	104.83	102.5	104.17	104.28	102.93	104.95	104.06	104.35	104.54	105.38	102.52	105.35	102.96	105.39	105.86	103.7	103.91	102.93	104.4	106.2	102.4	104.93	105	105.1	104.71	105.58	106.04	105.51	104	106.53	105.07	104.98	102.12	104.52	105.15	105.2	105.76	104.28	106.5	105.67	107.33	105.57	103.92	102.46	103.01	106.24
111.78	111.79	111.34	109.57	112.11	108.55	112.01	109.31	110.34	110.24	111.63	111.86	111.3	112.91	107.02	110.68	112.21	109.66	111.58	109.7	110.38	110.04	110.8	110.19	110.51	110.25	110.17	113.87	110.02	109.19	110.29	111.09	109.63	110.7	111	110.28	109.31	108.02	113.03	111.12	109.87	109.99	110.64	110.01	110.85	109.81	110.93	113.47	110.84	110.86
110.42	111.13	108.58	110.31	109.22	109.65	110.75	109.84	108.79	111.06	109.96	108.51	108.39	109.82	107.95	108.98	107.98	110.16	111.54	111.35	111.86	108.52	111.06	109.22	110.92	108.6	111.59	110.48	109.84	110.16	110.42	108.54	108.57	110.47	109.57	111.64	109.59	111.61	108.82	108.72	107.12	110.74	110.86	110.65	109.86	111.71	109.95	111.78	109.54	109.87
118.07	116.65	118.71	117.32	118.46	116.98	118.57	118.57	116.25	118.27	117.78	118.32	116.9	116.91	118.64	117.29	118.21	119.5	120.82	116.12	118.88	116.16	117.9	118.49	119.75	118.29	117.22	119.13	117.7	118.7	116.26	117.39	118.11	116.86	118.35	118.06	117.21	118.64	116.37	118.57	120.32	116.7	117.78	119.14	116.46	117.15	117.95	118.5	118.29	115.69
106.4	106.79	106.04	108.81	106.24	104.64	105.94	106.59	106.79	105.19	106.6	105.77	107.4	108.94	105.65	109.02	103.53	107.27	105.91	106.75	105.79	103.78	106.5	108.06	105.04	106.92	104.88	105.73	105.93	106.72	105.84	104.81	105.59	105.83	104.9	106.67	105.18	109.31	105.74	106.1	107.35	106.06	104.33	107.89	107.25	104.74	106.3	105.9	104.71	109.2
106.41	105.95	105.24	103.85	107.86	105.88	109.43	105.79	105.91	105.23	107.29	106.52	105.97	107.36	106.21	106.78	105.66	107.64	106.53	107.36	106.05	108	107.41	105.88	107.38	106.39	105.53	107.02	104.78	105.2	104.55	106.55	102.21	104.97	105.77	105.09	108.17	107.09	108.2	108.04	107.49	105.49	108.98	107.91	105.39	105.43	106.64	107.12	106.86	106.14
111.95	111.51	111.9	110.2	109.97	113.09	112.21	112.64	108.62	113.35	111.99	111.47	108.28	109.92	111.46	110.28	110.36	111.33	107.33	111.78	108.85	111.7	111.16	110.59	110.24	109.89	111.37	112.07	112.07	112.58	111.26	111.69	109.92	112.1	112.93	111.49	113.49	111.47	112.7	110.49	109.97	110.88	109.66	111.81	109.95	111.17	111.54	112.25	112.05	110.2
112.69	112.58	113.07	110.97	113.05	112.77	110.96	112.76	111.92	114.64	114.35	113.59	112.86	114.58	112.68	113	111.3	111.53	112.86	113.84	110.79	111.33	112.97	111.84	110.12	113.45	112.39	111.45	112.62	111.79	113.56	113.02	110.61	112.77	112.93	112.43	114.13	114.27	112.42	112.64	115.82	113.27	112.05	113.11	111.08	113.03	112.71	113.05	114.75	110.25
106.75	106.83	106.7	106.12	106.89	107.02	103.06	107.75	108.36	104.92	108.05	107.35	106.3	108.19	106.37	104.72	105.66	108.23	107.64	107.52	107.11	106.29	108.28	105.88	106.69	106.9	105.24	106.3	106.68	103.55	106.75	107.95	105.76	107.43	108.89	106.65	106.18	107.42	108.13	108.42	103.06	104.21	106.59	105.63	106.84	104.91	106.72	105.76	106.35	105.76
104.37	104.36	107.62	109.45	103.98	104.82	106.11	103.16	103.64	108.49	108.26	106.02	104.59	104.37	107.26	104.8	105.18	104.02	106.08	106.02	106.27	105.23	107.9	106.6	107.18	104.51	104.87	105.86	104.93	103.38	104.98	109.35	104.68	108.44	104.28	105.56	106.19	103.68	102.87	107.17	108.33	107.66	105.98	104.77	104.9	106.57	104.27	105.56	105.51	104.36
106.39	105.64	106.41	105.02	105.84	106.72	108.75	105.77	106.99	108.94	106.07	106.29	106.87	105.65	104.68	108.3	104.89	105.38	108.44	107.08	107.49	107.02	107.01	108.84	105.03	107.11	104.23	106.91	106.78	107.68	106.62	105.4	108.41	103.12	105.31	107.61	105.55	109.93	107.04	104.74	105.95	106.13	105.57	107.11	106.11	106.56	106.99	108.61	105.1	108.23
105.39	106.4	108.72	105.15	106.22	105.63	105.77	106.35	106.52	102.17	105.31	108.2	104.34	105.26	104.98	106.59	107.65	105.49	105.77	106.41	105.82	106.74	106.75	104.82	106.11	107.23	106.83	104.41	105.77	105.97	106.37	108.42	107.02	108.56	106.69	105.54	105.84	105.6	105.09	105.58	105.21	104.07	103.8	105.41	104.06	106.33	105.4	105.29	103.99	105.97
103.98	103.87	104.31	103.69	102.43	104.51	104.43	104.34	105.41	103.69	103.04	102	104.57	104.5	103.42	102.66	104.98	103.3	103.55	105.08	106.1	105.41	104.1	103.04	103.58	103.81	103.8	102.35	105.2	101.84	105.1	103.2	101.91	104.59	105.69	103.12	103.96	105.04	103.17	105.86	102.67	103.95	103.5	104.47	105.25	104.12	104.37	104.7	102.77	104.38
105.42	104.55	104.8	106.3	105.89	106.52	107.59	106.74	105.68	107.43	106.91	106.44	106.5	104.43	105.01	106.17	107.31	107.01	106.94	105.79	109.21	105.52	106.64	110.3	105.14	106.36	106.77	106.81	108.98	105.25	106.52	105.85	106.59	105.51	106.38	107.96	106.65	105.54	106.61	107.58	106.36	103.88	106.07	105.29	106.12	104.39	108.69	106.39	106.32	105.43
100.32	98.669	101.69	100.71	99.475	99.617	99.175	99.37	99.015	98.741	97.757	99.561	100.78	99.094	101.5	100.03	100.67	100.21	98.897	101.63	99.207	98.136	100.3	99.1	102.16	97.524	101.44	99.415	101.09	99.06	100.85	99.852	102.12	99.564	97.704	99.507	100.34	99.433	97.289	101.2	98.91	96.891	100.87	98.471	102.48	97.982	99.011	99.736	101.15	101.22
106.23	103.61	105.94	107.96	108.63	107.5	106.78	109.74	104.35	105.58	104.35	104.35	104.86	107.74	106.71	106.64	104.51	106.52	108.23	108.23	108.43	105.69	107.13	105.49	105.49	105.49	106.4	104.36	107.15	106.25	108.48	105.76	106.42	109.19	106.2	107.77	107.67	106.2	107.37	106.79	105.56	104.56	106.7	106.57	107.4	107.63	107.01	107.34	106.76	105.85
106.78	105.81	105.67	105.8	106.24	106.51	105.84	107.29	108.25	106.39	108.93	104.76	106.38	106.12	103.45	105.04	109.29	106.53	107.28	107.27	105.03	106.77	106.09	104.23	109.56	105.66	107.53	107.36	106.45	108.67	107.72	106.9	108.46	108.34	105.03	109.17	106.03	108.58	106.91	109.47	104.99	108.36	107.37	106.49	107.14	107	106.13	107.45	106.27	104.54
110.71	110.19	111.82	109.31	114.14	112.37	112.82	111.88	113.56	111.67	111.21	110.76	109.34	111.99	112.14	111.47	114.68	109.69	113.74	112.55	109.4	111.55	113.01	112.58	110.73	109.97	112.82	113.83	110.36	112.21	111.17	108.66	112.43	111.26	112.67	110.12	112.17	110.22	113.18	111.31	110.41	111.74	110.83	111.23	111.82	111.07	113.55	111.2	110.84	111.67
111.2	111.05	114.82	114.1	111.36	111.29	111.33	112.99	111.56	111.08	110.3	112.28	111.89	114.07	113.57	112.07	112.71	109.98	111.42	111.65	114.35	109.91	111.6	112.91	113.74	114	112.56	114.48	112.26	110.67	112.34	112.1	111.9	111.79	110.76	112.32	112.91	114.07	111.33	111.46	111.26	112.56	112.64	111.02	110.88	112.75	112.91	111.62	111.05	111.22
111.63	112.18	110.3	111.6	113.69	111.34	111.78	111.7	112.64	111.05	111.1	112.13	111.65	111.81	111.4	112	114.01	112.76	112.51	111.4	111.03	111.42	111.94	112.08	111.94	111.13	112.17	112.01	111.39	111.87	113.28	113.44	111.36	112.55	111.43	109.88	111.61	111.21	111.87	113.37	112.73	111.83	111.92	112.83	111.76	113.05	111.88	112.97	111.81	112.87
109.45	106.31	106.6	106.7	106.38	108.32	106.87	109.48	109.07	106.46	107.83	108.1	105.46	108.54	106.01	108.31	105.43	105.25	108.05	104.35	107.11	105.13	105.16	106.83	106.92	104.11	107.91	108.82	106.88	107.24	107.34	106.63	106.57	106.79	110.19	106.22	108.36	107.38	105.97	104.91	104.47	108.25	106.37	107.37	106.67	105.63	108.46	108.24	105.68	105.41
110.78	109.55	109.68	110.59	109.15	112.28	110.63	110.57	109.11	109.79	107.26	109.8	108.23	108.61	109.05	110.22	111.34	108.58	107.28	108.74	109.32	108.11	110.42	111.09	109.17	107.78	109.97	111.23	108.84	109.17	110.18	109.22	110.4	109.16	111.44	109.18	107.63	108.35	111.41	109.75	109.97	111.4	109.51	107.23	108.63	110.26	110.71	110.2	111.16	109.55
106.42	106.45	105.79	106.25	110.48	103.96	108.35	109.88	106.95	109.86	104.77	106.68	107.51	107.05	108.36	106.54	106.65	104.65	106.6	108.36	105.68	105.18	108.16	104.58	104.97	106.2	106.64	107.44	104.26	106.86	109.45	103.66	107.46	106.86	107.77	107.57	107.26	104.84	105.99	106.99	108.03	104.85	107.32	107.95	107.72	106.9	105.13	108	108.94	108.88
102.92	104.12	104.32	106.8	104.24	106.08	105.25	105.29	106.11	104.43	105.97	104.35	104.63	103.24	107.78	108.03	105.54	105.6	104.03	105.99	105.04	104.4	107.35	103.52	108.09	106.45	108.36	104.86	105.68	105.82	105.58	103.63	104.89	105.07	106.49	106.48	106	104.3	106.14	105.57	106.05	104	103.47	107.02	103.17	104.91	104.58	105.27	107.11	105.94
101.84	99.933	101.83	101.64	100.73	101.83	100.69	102.2	103.03	99.496	100.53	101.42	101.05	100.8	102.65	104.6	100.57	102.93	99.013	101.44	100.51	100.24	100.78	101.32	102.13	102.76	100.71	101.17	101.18	101.53	100.92	99.945	101.74	101.05	101.76	101.22	102.24	103.46	100.97	100.43	100.09	101.43	102.12	100.12	100.38	101.99	98.387	100.09	103.15	100.9
99.67	100.05	99.894	101.81	99.077	99.617	99.369	96.906	100.2	99.902	100.66	100.01	101.38	98.863	99.694	98.166	97.722	99.122	99.414	98.884	100.77	98.517	100.03	99.427	99.933	100.68	101.79	99.507	100.62	97.706	101.64	97.963	101.13	100.41	101.13	100.09	100.12	99.475	98.304	100.27	98.086	101.84	100.57	98.161	101.15	100.99	99.388	102.19	98.448	100.32
111.93	112.47	112.43	112.02	112.85	114	111.43	111.98	113.55	110.6	113.77	113.79	112.6	112.7	112.25	111.83	114.12	112.08	112.66	112.75	113.64	113.66	109.4	112.63	111.98	111.9	113.15	112.2	111.38	112.34	112.83	114.09	112.17	114.66	113.11	113.83	113.58	113.88	111.99	113.23	112.43	107.63	112.69	111.59	113.05	111.43	114.9	112.39	112.4	114.59
116.54	118.21	116.21	118.36	118.12	118.69	117.16	116.36	116.99	117.67	119.87	116.88	118.06	116.23	116.61	118.05	119.7	116.98	119.13	117.5	117.65	117.88	117.39	117.77	119.54	117.8	118.24	118.63	116.27	118.7	118.25	116.96	119.61	117.56	117.01	117.32	117.77	117	120.73	118.82	116.94	118.42	118.27	117.34	117.08	117.39	119.33	117.75	117.36	116.29
101.66	100.63	97.42	100.07	100.28	99.621	100.03	100.39	98.049	100.57	99.012	101.41	100.6	98.87	99.374	100.58	99.807	99.982	100.21	100.65	98.904	101.96	100.99	99.437	102.24	99.979	99.935	101.02	100.26	101.22	101.78	100.88	98.434	101.05	99.467	100.37	101.12	100.79	98.966	98.585	102.32	98.635	101.97	99.507	101.3	99.897	100.19	98.232	100.74	100.37
107.13	106.79	107.76	104.82	105.55	105.65	104.36	104.01	106.03	106.15	105.95	105.4	106.27	105.44	107.05	105.6	106.64	103.94	109.11	107.33	104.5	105.31	106.44	105.21	105.16	108.67	105.08	104.05	104.48	105.07	106.23	104.78	105.82	106.38	105	104.99	106.08	108.64	106.19	104.43	104.95	103.5	106.01	107.73	104.39	106	106.77	105.47	105.76	108.47
110.73	110.48	111.03	110.21	111.26	110.35	109.44	109.12	111.67	111.88	110.82	110.4	110.94	109.55	112.04	111.19	110.32	109.49	113.08	110.48	109.2	110.55	110.72	107.77	112.77	109.39	110.41	110.56	112.14	110.79	112.98	109.85	107.44	112.14	110.59	111.07	109.01	110.67	110.04	112.24	110.3	110.67	109	111.09	110.77	110.7	110.63	110.08	111.8	111.28
105.42	106.59	104.41	103.38	106.05	106.96	105.65	104.23	107.34	106.42	104.93	106.09	105.1	104.99	103.98	104.04	105.22	105.25	106.04	106	105.76	106.14	106.27	106.06	105.31	105.75	106.75	105.27	109.48	107.04	106.52	104.97	104.82	106.04	106.5	104.43	103.92	103.91	105.62	106.5	105.13	105.21	104.64	104.48	104	105.54	105.28	106.35	107.32	105.13
111.95	111.98	112.77	110.89	112.88	111.76	109.98	110.33	109.34	109.04	112.34	109.87	111.61	108.51	108.89	110.8	107.22	110.57	111.7	109.18	110.64	110.38	112.85	110.99	108.56	112.36	111.95	109.63	109.56	109.53	110.77	112.67	109.18	112.01	110.41	111.2	109.89	108.12	110.48	110.01	107.76	111.07	111.41	110.69	113.39	111.92	110.57	109.51	109.62	110.59
109.82	110.21	109.03	108.38	108.47	108.99	113.35	107.95	110.87	108.16	110.36	111.28	110.21	112.27	110.94	110.62	109.29	111.07	108.29	109.73	108.11	110.66	110.97	107.81	112.26	110.39	111.88	110.35	110.02	111.77	108.24	113.24	108.65	109.3	109.53	108.33	111.49	108.09	111.25	109.59	107.97	110.74	111.32	108.93	110.59	109.35	109.09	110.86	109.96	111.96
111.46	113.01	113.31	110.17	113.2	112.39	113.45	110.61	113.01	112.6	112.13	110.66	110.72	112.03	111.93	110.85	110.87	112.22	111.09	110.26	110.12	113.13	112.27	111.07	111.83	111.58	112.94	112.51	111.24	111.72	109.24	113.06	111.2	109.22	111.67	111.97	112.69	110.01	110.77	111.7	109.78	112.09	111.46	111.1	112.58	111.59	109.47	112.38	111.16	110.92
101.03	99.947	99.542	98.726	100.93	99.194	101.23	99.469	100.57	100.91	102	102.78	99.477	99.213	101.35	98.779	99.343	99.327	100.59	99.821	100.6	99.312	99.205	97.816	99.602	100.86	101.99	98.861	101.16	99.494	101.55	101.39	100.71	98.019	100.74	100.59	101.15	98.998	100.72	100.84	100.46	99.925	98.902	100.19	100.07	100.53	101.14	98.933	100.35	101.19
109.37	111.79	112.5	113.54	113.65	111.19	111.28	110.69	111.36	108.79	111.52	111.38	112.86	110.98	112.47	109.85	111.56	111.57	109.38	110.32	111.37	111.44	111.05	112.06	110.46	113.58	109.78	109.88	112.29	113.78	111.26	110.98	111.72	113.79	111.86	112.58	111.79	110.68	111.56	111.55	109.71	111.47	110.49	107.39	110.09	111.07	113.34	112.18	112.06	112.33
118.37	117.45	114.1	114.67	115.1	115.86	113.73	117.4	112.64	116.24	115.71	117.23	116.94	115.01	117.21	116.3	115.99	115.59	117.23	117.72	116.1	116.03	118.73	118.73	116.02	118.83	115.57	117.37	117.54	116.71	115.94	116.24	116.82	113.87	115.81	115.05	118.61	116.49	116.45	115.53	119.09	117.77	116.58	114.29	115.36	115.95	115.69	117.22	114.05	114.55
105.45	109.51	106.75	105.68	104.69	105.57	105.28	105.72	105.31	105.23	105.61	104.74	106.41	107.33	106.28	104.23	108.62	107.37	106.09	108.02	105.65	106.4	107.19	105.82	105.9	106.79	104.39	107.68	103.63	106.88	105.85	105.33	106.43	107.17	108.81	105.6	106.5	104.57	107.41	105.9	105.58	106.38	105.39	104.63	105.34	104.58	105.62	106.32	105.34	103.76
106.75	106.73	104.19	104.08	107.9	108.09	109.45	106.77	105.19	106.23	105.68	106.24	107.22	106	105.86	107.02	105.76	108.09	107.45	106.93	107.86	108.37	106.96	105.82	106.56	106.53	108.52	106.4	107.02	105.2	108.5	107.39	104.89	106.19	106.36	105.85	103.94	104.95	105.72	106.88	108.32	107.2	107.61	106.27	105.92	106.17	107.62	106.69	108.36	106.47
104.87	106.91	106.77	102.81	105.59	105.08	104.21	105.54	106.9	105.77	104.23	105.96	104.98	103.87	106.88	104.24	104.48	108.15	105.22	105.82	106.06	105.56	104.5	105.18	105.73	104.01	105.12	107.23	103.37	106.42	103.67	106.07	105.87	106.97	106.88	105.65	105.34	103.89	104.4	103.91	107.22	105.07	105.11	104.79	106.02	106.23	105.73	105.89	106.22	108.15
111.66	110.96	109.73	110.63	110.01	110.58	111.06	109.32	110.04	112.18	108.91	108.72	110.31	109.64	111.76	110.15	108.98	108.4	111.3	109.84	110.55	110.31	110.59	110.69	108.47	109.28	111.23	108.78	110.29	110.9	108.35	109.39	112.58	108.93	110.12	110.52	109.81	107.06	109.42	110.52	110.04	110.26	109.2	110.31	109.49	111.95	109.59	109.77	110.6	110.23
116.63	117.47	116.3	114.19	118.22	116.33	119.6	118.16	118.12	120.15	117.77	117.32	117.18	117.87	118.54	116.11	117.49	118.55	119.71	118.05	116.76	115.98	118.66	117.66	118.38	117.25	116.43	117.61	121.31	116.99	116.45	116.27	117.64	117.4	115.1	115.81	118.25	115.25	120.12	117.17	117.3	117.14	115.95	116.4	117.05	116.59	117.07	116.9	119.28	116.69
110.43	110.66	110.06	111.6	109.95	110.64	108.04	111.06	111.72	110.1	110.48	110.28	109.76	111.69	110.21	112.58	112.25	110.41	109.27	111.36	113.28	111.82	109.46	111	110.12	109.42	109.89	109.75	111.11	111.82	112.14	110.39	111.24	111.04	111.9	110.9	112.29	109.94	112.88	110.17	110.75	113.02	111.41	111.21	112.49	110.82	110.45	110.24	111.27	110.65
111.45	112.51	111.98	111.93	114.37	111.9	114.83	112.05	112.68	111.19	111.14	112.55	113.33	111.33	112.46	112.38	113.1	112.58	109.48	113.09	111.99	111.77	113.56	111.38	110.83	113.39	111.53	109.72	111.64	112.09	111.66	110.3	115.23	112.75	111.04	112.26	108.68	114.23	110.17	110.96	110.85	112.89	111.57	112.11	112.72	112.61	109.96	112.94	113.37	111.5
101.59	100.45	99.158	100.53	99.046	99.695	101	98.092	100.46	99.497	100.33	99.912	101.29	98.66	98.121	98.55	101.05	100.29	104.58	100.24	99.236	100.86	102.67	99.6	98.114	99.581	99.606	100.75	100.78	101.36	100.17	97.913	100.71	102.15	99.464	97.21	100.54	100.03	101.45	100.74	98.197	99.086	101.43	102.9	100.9	99.659	98.954	100.73	101.82	98.828
104.39	104.41	104.15	104.38	104.55	103.1	104.41	104.27	104.86	104.3	103.05	104.9	104.67	103.88	103.93	101.46	103.11	104.94	104.27	105.13	104.09	102.72	103.96	106.39	104.72	105.92	103.55	104.13	106.34	106.59	106.09	104.05	105.8	103.23	104.7	105.11	104	104.49	102.25	104.32	104.34	103.35	102.88	103.06	105.3	106.16	104.25	103.83	105.88	105.05
104.88	106.76	105.65	105.95	108.62	105.11	104.25	104.48	106.15	105.94	106.63	105.41	106.2	106.16	104.69	104.78	106.51	105.95	107.07	106.13	105.03	105.71	107.24	104.95	105.06	106.51	105.23	105.57	107.06	108.13	106.59	103.06	106.95	107.34	105.13	107.52	105.61	104.59	106.54	106.36	104.56	104.48	107.54	108.17	106.97	108.22	105.07	108.52	105.64	106.87
119.32	117.54	116.92	118.47	118.28	115.02	116.3	118.29	118.34	117.13	116.84	118.42	117.41	117.54	115.98	116.79	117.08	118.03	117.58	115.75	118.19	117.12	116.06	117.9	119.19	118.58	118.96	117.72	116.39	120.2	118.25	118.41	119.1	117.59	116	117.96	115.92	120	117.78	118.32	116.81	116.14	118.25	114.79	115.57	115.18	117.63	117.98	116.71	118.49
106.52	103.18	104.41	106.17	106	104.73	103.89	103.67	105.29	106.51	104.66	104.4	104.02	104.67	104.96	104.63	105.28	105.39	103.48	105.19	104.18	104.81	105.27	106.48	105.85	105.26	103.65	105.35	102.27	105.52	105.31	105.18	107.51	104.08	102.18	104.2	105.4	105.93	103.52	102.87	104.33	103.27	106.04	103.9	105.14	101.32	102.97	105.22	104.71	104.28
119.09	117.32	118.63	115.83	119.3	115.48	118.03	117.25	116.61	116.26	119.23	116.67	121.84	119.06	117.2	117.64	117.09	118.14	115.15	117.66	116.15	116.1	119.04	116.74	118.5	118.32	117.98	115.36	118.54	115.11	117.68	117.24	118.67	118.34	117.9	119.75	118.09	117.53	119.1	117.62	115.79	119.51	119.46	116.28	117.83	116.55	118.09	118.04	118.5	116.66
104.57	106.42	104.91	102.01	105.54	103.12	102.73	105.1	106.24	103.8	106.35	105.05	103.9	104.03	104.8	107.16	104.38	103.27	104.19	107.41	103.63	105.25	103.64	106.39	104.67	103.98	103.46	104.91	105.46	103.52	105.03	102.13	105.11	104.29	105.43	104	103.87	104.54	102.61	102.45	104.47	103.68	105.2	105.61	103.6	104.76	103.62	103.12	102.79	104.45
107.2	107.58	104.33	107.74	105.55	106.55	106.52	104.7	105.86	104.89	104.67	105.93	108.33	107.57	105.15	107.99	107.4	107.61	106.42	108.13	106.98	106.24	106.31	104.66	106.99	107.16	106.87	107.36	107.23	106.79	106.78	107.32	106.69	107.26	106.36	105.6	108.09	103.82	104.44	108.09	104.66	106.02	105.92	107.18	106.39	103.7	103.54	105.09	106.13	106.03
114.04	113.45	112.72	112.2	111.93	114.63	110.92	114.19	110.69	113.58	112.62	112.7	111.65	111.92	111.08	111.93	114.44	110.91	112.84	114.93	114.39	110.67	110.97	112.58	110.68	113.41	112.63	110.93	112.75	112.33	113.15	113.35	113.31	112.19	113.3	112.46	113.36	111.63	114.57	112.36	111.26	112.4	113.3	113.61	112.76	111.13	111.7	112.62	113.14	112.46
104.01	104.95	103.38	105.48	104.52	105.53	103.12	104.8	103.89	105.15	103.88	104.96	103.52	105.38	103.4	104.49	105.23	105.64	104.93	106.66	104.23	106.23	104.8	105.3	105.61	107.28	104	106.73	104.94	100.82	105.06	104.87	102.78	105.43	107.95	107.1	104.01	105.24	104.98	103.75	103.8	102.52	103.59	103.7	105.77	104.88	104.2	103.58	102.89	104.35
109.87	110.8	111.76	110.39	111.9	111.23	112.65	111.62	112.02	112.18	112.21	109.78	112.52	110.47	111.55	109.55	112.03	110.27	109.56	110.4	111.54	112.13	111.38	111.71	112.88	113.78	113.76	111.96	111.85	111.79	111.8	112.51	111.59	112.19	110.69	109.98	111.42	113.57	112.87	112.02	111.57	112.82	112.05	112.49	113.32	110.06	111.03	111.87	112.41	112.84
115.51	113.15	111.53	110.78	115.37	114.19	111.92	111.48	112.14	112.57	112.42	113.32	112.44	114.05	111.5	113.68	113.03	113.92	111.83	110.4	112.49	113.61	112.95	113.64	114.18	112.26	113.61	112.95	113.88	112.47	112.9	111.82	110.24	113.58	112.83	112.33	113.81	113.14	112.05	112.4	112.57	110.28	115.13	114.31	115.17	113.27	114.44	113.68	113.84	110.12
105.58	107.01	106.86	104.16	105.12	106.56	104.73	106.04	106.57	108.07	105.39	106.9	106.51	107.16	107.53	105.66	105.98	106.81	103.31	105.45	106.13	106.18	104.33	106.96	106.94	105.16	105.36	103.44	108.26	107.14	105.07	104.82	106.18	106.29	106.7	107.24	107.57	106.07	106.12	104.6	108.09	107.16	107.66	108.82	106.49	105.02	106.38	107.17	106.64	105.6
100.63	99.762	100.5	101.01	100.2	99.851	99.374	99.135	100.25	100.67	99.107	99.496	99.644	101.64	100.76	99.108	99.311	100.22	101.1	100.47	101.83	99.308	100.26	101.67	100.27	101.1	99.381	99.433	102.23	103.67	98.528	99.587	102.7	99.99	101.29	103.17	103	101.78	101.57	99.645	98.384	98.394	100.44	98.777	101.21	99.867	100.78	100.99	100.82	98.957
103.45	105.01	104.68	103.26	105.47	103.7	103.54	105.76	105.03	104.13	105.27	106.12	105.47	102.38	105.52	103.18	105.19	104.35	105.72	104.57	102.51	104.59	105.67	104.51	105.75	103.59	103.62	103.87	107.6	103.06	103.63	106.27	104.69	105.88	104.79	106.86	103.65	104.51	103.09	103.96	105.81	103.97	104.73	105.43	104.82	104.69	104.07	104.46	102.99	104.32
104.69	107.11	106.05	104.11	107.77	103.51	104.65	104.79	104.35	105.98	106.81	105.06	105.21	106.71	106.78	105.04	106.92	104.15	104.46	107.1	104.87	106.43	107.92	103.86	106.69	103.8	104.9	107.16	107.81	106.35	105.25	104.64	107.42	106.38	105.05	104.58	104.43	108.18	105.42	104.51	104.89	105.23	106.6	105.24	105.58	104.5	104.18	106.67	105.89	107.56
106.89	107.07	108.57	104.61	106.35	104.65	104.51	106.79	105.49	107.29	106.91	107.37	107.19	106.54	106.94	107.52	106.47	106.38	105.61	108.29	107.74	107.86	107.87	106.91	108	105.23	106.77	106.8	105.69	106.51	105.39	104.47	105.17	106.47	106.51	106.9	106.7	107.02	107.79	107.6	106.73	106.92	107.89	108.38	108.28	107.7	106.55	107.19	108.8	103.43
106.72	105.53	105.55	107.71	107.92	106.37	105.48	105.83	104.4	105.46	108.89	104.65	104.7	108.56	106.58	105.02	105.28	106.75	105.84	105.52	107.65	103	105.79	106.73	104.5	104.67	104.97	106.53	106.95	106.27	105.65	103.44	105.96	106.3	104.91	106.23	106.56	106.76	105.92	107.55	103.67	103.5	104.15	105.53	103.27	103.83	106.47	106.71	105.14	106.22
107.2	106.88	102.54	106.99	105.71	106.42	106.03	106.26	106.3	105.92	106.16	108.61	107.83	105.76	105.14	107.08	106.78	105.23	103.58	106.63	105.3	107.21	106.72	105.02	104.81	107.39	108.67	104.06	103.85	105.76	104.95	106.43	106.15	106.03	104.97	106.15	107.56	104.7	106.95	105.1	105.82	104.82	104.77	106.75	106.23	107.55	107.45	106.79	106	104.27
110.43	111.03	109.08	110.96	110.92	111.86	111.06	109.6	111.74	109.76	110.48	109.9	110.12	109.18	110.92	109.36	111.53	110.5	109.42	110.03	112.16	110.58	110.56	109.03	113.26	108.69	110.59	112.28	111.3	112.88	109.79	111.63	112.33	110.92	109.96	113.07	111.44	110.98	111.97	109.76	110.86	112.06	110.99	110.95	111.36	109.2	110.01	107.91	111.6	110.19
107.04	105.59	105.87	104.91	106.27	104.53	104.81	106.14	103.98	104.61	103.96	103.47	104.82	106.87	106.39	106.94	103.64	104.68	106.55	104.47	106.5	107.44	105.44	108.56	107.15	105.46	105.62	106.92	105.95	105.61	108.68	106.17	104.78	105.64	104.57	105.68	105.15	105.42	103.56	104.52	103.75	103.56	105.24	104.17	104.65	105.62	107.5	106.64	105.98	105.61
107.8	104.69	106.32	104.96	106.9	106.64	106.44	104.21	107.76	104.25	107.1	108.41	105.61	106.93	105.64	104.37	106.6	105.55	105.37	106.96	105.92	104.19	106.01	106.58	106.08	107.91	106	102.55	105.78	104.53	106.67	107.34	106	106.63	105.37	103.99	104.92	106.58	105.87	104.31	105.88	107.07	106.78	106.23	108.22	106.94	104.64	106.65	104.97	102.98
101.56	99.474	100.94	99.701	99.576	101.77	99.946	101.88	100.49	100.62	98.794	101.26	99.776	99.848	99.28	100.38	98.855	99.088	99.783	99.993	101.16	100.66	98.624	100.7	100.04	99.332	98.852	94.729	102.05	102.43	98.755	101.34	99.113	99.405	99.109	100.26	99.605	99.494	100.27	97.735	101.28	100.47	99.217	99.998	100.06	99.063	101.37	99.825	100.26	102.66
98.897	98.793	99.782	101.63	100.44	99.614	99.408	101.5	100.12	101	99.497	101.96	100.8	100.26	98.158	99.482	101.25	100.57	100.01	99.89	101.02	99.178	102.43	100.25	100.32	102.85	101.13	99.84	99.777	99.327	101.25	101.17	97.602	102.17	98.557	99.795	100.66	101.09	100.08	101.12	99.665	100.2	100.32	102.49	99.616	101.56	101.79	100.21	101.49	99.942
111.92	111.07	112.35	109.93	111.49	112.95	112.16	110.88	112.08	112.08	112.2	110.79	112.29	112.34	112.08	110.97	113.28	112.57	110.01	112.28	113.38	112.08	111.67	112.36	111.12	113.43	113.09	112.02	111.08	111.14	111.44	113.01	112.98	111	110.61	111.79	111.88	110.99	110.16	112.18	112.5	112.39	112.11	112	111.64	111.84	109.48	112.35	110.97	110.85
99.308	98.267	99.978	100.74	99.353	98.136	100.64	98.842	100.67	99.631	100.44	97.073	99.142	98.448	98.469	100.32	102.37	101.67	98.112	100.91	99.671	99.376	99.879	100.27	102.38	100.43	102.26	99.661	100.7	99.452	102.83	101.31	99.891	100.51	101.14	102.07	102.52	101.26	97.773	98.712	99.085	99.489	97.13	100.27	98.348	99.901	99.637	99.801	98.508	100.2
110.29	109.78	112.15	109.46	112.04	112.9	110.66	109.78	110.52	113.01	112.06	110.02	111.85	111.58	111.13	111.14	112.06	110.43	110.51	111.55	112.59	110.38	113.15	111.27	112.02	113.6	111.7	110.34	111.93	112.11	111.05	110.74	112.15	110.65	110.39	110.14	111.95	111.76	112.52	108.49	112.06	112.19	110.83	111.26	111.47	111.36	111.13	110.71	110.94	108.62
105.4	107.13	107.51	104.96	106.31	106.26	107.23	106.42	106.39	103.5	106.71	107.78	108.05	104.99	108.01	106.12	105.67	105.89	103.06	106.1	105.64	106.34	106.05	105.95	108.02	105.94	106.06	107.11	106.42	107.28	108.75	107.2	105.11	104.84	107.12	105.43	106.76	106	107.44	105.11	105.7	105.98	103.16	105	104.79	105.32	104.77	107.28	107.32	107.75
110.25	111.04	111.6	112.83	113.13	112.28	111.44	111.88	113.86	112.31	111.38	110.96	113.55	110.84	111.1	111.93	113.09	112.11	113.94	111.52	111.59	112.17	112.47	111.37	111.8	110.24	111.72	112.85	112	111.46	112.04	110.05	111.23	113.51	111.14	111.49	110.26	112.92	112.5	111.78	112.6	111.91	111.39	112.39	112.49	112.27	113.01	110.98	112	112.2
109.94	111.22	108.56	111.88	108.81	109.64	111.17	110.24	110.9	111.14	109.82	110.35	111.8	111.48	108.51	110.59	109.82	110.91	112.58	110.39	111.7	110.67	112.61	112.32	112.15	110.56	114.2	111.35	112.81	110.86	112.66	110.03	110.93	111.16	113.19	111.82	110.51	111.44	108.1	113.31	110.75	112.31	112.53	111.63	114.19	112.07	110.63	112.15	112.08	110.54
102.31	105.81	104.56	104.2	104.83	103.64	104.84	104.26	106.11	105.88	101.68	102.49	102.44	104.92	104.1	105.71	103.03	103.78	104.73	103.92	103.95	104.77	102.94	103.35	103.4	105.28	103.21	104.56	103.03	104.99	103.08	103.28	104.03	103.14	104.57	102.85	104.33	104.69	103.42	102.6	103.98	104.76	104.34	106.36	105.04	104.37	104.3	104.36	102.41	104.45
111.19	112.73	113.52	112.16	109.73	113.28	110.84	110.98	113.22	112.93	110.82	111.22	111.39	110.52	109	112.11	113.85	110.17	113.3	112.42	111.43	113.66	111.12	111.43	110.59	112.38	112.21	110.62	111.5	112.5	112.87	109.49	112.26	113.2	110.85	113.84	110.83	112.12	113.7	111.07	113.18	109.94	111.05	113.45	110.11	110.63	111.88	110.72	112.29	110.94
111.64	110.24	110.8	110.02	110.76	109.49	111.45	113.14	111.29	110.52	111.38	112.08	110.78	109.22	111.97	110.07	111.43	111.89	112.12	110.98	110.02	110.52	110.42	110.46	113.41	111.28	112.37	109.74	109.9	111.49	110.5	111.05	110.06	110.37	111.45	109.81	112.86	110.02	112.39	111.95	112.51	111.23	106.78	112.99	110.78	109.49	110.4	111.41	112.21	111.13
106.89	105.38	104.67	107.21	105.4	104.62	105.62	103.59	105.02	105.26	106.43	104.35	104.78	105.83	105.78	103.72	106.98	107	105.78	107.14	104.77	105.87	104.96	106.69	105.75	107.04	105.68	103.46	106.78	105.77	105.19	105.66	104.95	108.12	108.37	105.24	105.17	103.83	107.22	105.06	105.07	105.56	105.85	105.4	104.7	105.72	107.12	104.52	102.98	105.02
107.24	107.18	106.6	106.16	105.64	107.34	107.76	106.02	105.31	104.01	107.8	106.94	105.23	105.87	106.65	106.57	106.11	105.18	106.34	103.5	107.57	107.05	104.97	106.46	104.75	105.83	104.33	107.47	105.05	107.01	107.05	105.14	106.33	106.96	105.06	106.98	107.96	104.22	106.04	106.36	107.13	108.72	107.64	108.29	107.52	106.38	107.39	106.05	109.86	106.76
105.81	105.37	104.15	106.73	104.07	105.47	106.38	104.32	107.37	106.41	105.04	105.88	109.08	106.77	103.72	107.18	105.54	104.86	107.04	105	106.51	107.86	104.06	105.29	101.56	104.52	104.58	103.42	102.68	105.3	105.17	103.57	105.63	103.83	104.48	104.75	105.92	105.45	103.75	106.08	104.13	107.13	106.04	105.73	106.34	107.54	105.8	104.05	106.59	106.05
119.03	118.88	118.62	117.13	117.2	116.73	117.37	118.02	118	119.53	119.29	117.1	118.06	119.87	117.06	120.15	117.97	118.75	118.66	116.8	118.58	119.3	118.54	117.97	119.07	117.85	116.55	119.7	115.4	119.19	118.12	116.81	118.12	117.06	116.92	115.74	116.65	119.24	116.39	120.66	117.18	116	118.39	114.73	117.09	117.72	117.89	117.27	117.6	117.74
111.8	109.14	109.94	109.69	112.17	110.73	108.48	110.39	110.59	110.95	108.17	112.16	109.86	111.63	111.17	110.26	112.72	109.9	110.69	109.26	112.55	111.26	109.61	109.09	107.39	110.17	111.69	113.02	109.19	110.22	109.03	108.89	109.1	110.76	111.42	110.92	110.35	110.67	109.24	109.72	111.49	110.58	111.56	111.99	111.6	109.79	112.29	109.09	111.64	111.2
106.24	104.33	107	103.19	104.41	105.29	103.59	106.24	104.13	103.26	107.01	105.93	104.69	106.19	104.97	106.09	104.8	105.64	107.67	106.88	107.48	102.77	105.38	107.81	106.95	106.24	104.44	106.73	105.57	106.54	106.73	106.33	103.31	105.93	105.75	104.2	104.88	108.39	106.19	105.04	105.03	106.58	105.3	105.45	106.2	102.9	104.84	105.44	105.14	103.95
107.01	106	105.92	107.59	104.05	105.05	104.4	106.59	106.46	102.72	101.36	106.72	106.93	105.42	105.91	107.08	106.81	105.64	103.03	105.68	103.69	105.13	106.61	104.59	105.37	106.17	105.29	106.18	103.5	106.39	103.83	105.55	104.27	104.99	106.78	104.46	105.25	105.26	105.33	105.87	106.02	105.02	106.31	106.94	104.97	105.11	106.58	105.76	106.75	107.42
106.97	105.22	105.92	107.86	104.48	105.3	106.14	105.78	106.3	104.07	106.72	107.72	104.54	104.61	106.42	106.23	107.9	107.08	105.03	105.64	104.03	105.79	104.94	104.59	104.93	107.42	104.43	105.39	103.68	104.92	107.2	107.06	106.05	104.8	104.41	106.4	107.12	103.89	105.58	105.01	104.86	104.71	105.78	106.31	104.96	104.9	102.49	104.28	105.7	105.09
105.34	101.82	104.94	104.78	103.05	104.56	104.29	104.72	105.06	102.4	103.5	105.9	107.12	106.04	103.4	101.89	102.89	104.19	104.44	105.03	105.22	102.52	104.11	105.19	105.04	103.84	103.3	105.06	104.62	105.04	104.89	106.45	103.76	102.7	103	104.55	105.17	102.98	103.97	105.84	101.95	102.6	105.21	103.36	102.37	102.46	104.48	104.14	107.15	104.3
108.17	105.17	106.87	104.05	104.4	106.22	105.77	104.83	105.65	106.06	106.94	106.07	106.67	105.26	105.5	106.48	107.47	104.7	104.47	107.33	105.19	106.95	105.21	107.94	104.85	108.77	104.94	105.54	106.67	107.33	105.94	107.17	107.21	106.31	106.25	102.34	108.79	105.82	105.97	103.19	105.36	105.22	106.39	107.52	107.62	105.03	106.53	108.24	107.57	103.69
104.88	106.57	107.82	108.1	105.03	107.16	108.71	106.14	105.58	105.82	106.78	105.44	106.96	104.33	106.41	105	104.02	107.76	108.31	106.62	107.04	104.62	108.07	106.03	106.6	107.62	108.07	108.13	109.05	105.64	106.79	102.83	104.69	106.36	103.75	106.05	104.1	105.19	106.87	103.79	105.26	106.11	104.83	105.97	104.95	107.91	106.36	106.29	105.27	104.76
106.08	108.11	105.52	105.16	105.67	106.89	105.95	105.12	105.84	106.75	107.22	102.86	106.09	103.3	104.14	104.3	107.16	107.22	105.21	104.53	105.11	105.66	106.3	106.8	106.55	104.79	104.82	106.36	105.33	104.82	105.98	106.05	104.62	104.94	106.41	104.37	105.64	104.78	105.19	105.39	104.72	107.17	103.98	106.06	105	105.59	103.76	106.07	106.65	106.05
108.03	109.15	107.54	108.67	111.7	108.16	109.75	109.93	106.33	108.55	110.06	108.17	109.88	109.15	109.25	111.69	109.96	110.35	109.86	110.69	109.22	109.56	110.85	108.91	110.34	110.29	111.47	109.42	109.59	109.86	108.17	110.25	109.83	109.9	109.74	108.85	111.62	109.61	109.06	109.22	109.57	111.12	109.22	111.21	106.7	109.77	108.88	110.56	110.72	109.06
103.86	104.92	104.69	105.59	105.23	105.74	102.76	105.01	104.21	101.91	105.28	105.37	104.6	105.43	104.31	105.53	107.39	105.39	105.3	106.12	103.4	107.04	104.53	105.8	103.09	101.35	104.7	103.07	104.72	102.32	104.35	104.25	104.68	105.02	104.23	102.84	104.69	103.58	103.29	103.27	103.93	106.54	102.32	104.86	103.63	104.17	103.71	104.43	105.8	104.52
113.45	112.47	112.76	114.12	112.44	110.44	112.9	111.11	110.85	111.01	109.65	109.78	111.17	110.41	111.44	112.64	112.23	109.74	113.09	112.21	110.23	111.64	112.42	112.22	112.65	113.02	111.08	111.9	111.89	112.73	110.97	112.4	110.05	113.34	111.25	110.79	112.9	112.42	111.03	111.56	110.72	111.92	110.14	110	114.35	110.98	112.09	109.37	112.87	111.51
99.397	100.37	99.508	99.381	101.59	98.665	97.868	100.36	101.41	98.986	101.73	101.35	100.33	100.34	98.322	99.935	99.497	100.17	100.72	100.51	100.45	99.823	100.31	99.852	98.582	101.91	101.64	102.17	97.814	98.061	99.683	101.23	98.596	100.82	100.4	98.334	100.56	100.25	99.443	99.024	99.747	99.061	99.8	100.77	100.72	100.95	100.68	98.558	99.682	100.74
105.77	104.95	108.42	105.99	105.72	103.53	106.88	105.99	104.91	106.48	105.39	105.36	107.03	104.07	103.97	104.78	104.45	104.53	106.21	107.56	106.09	104.71	106.88	106.81	106.09	107.27	105.98	107.25	108.61	108.08	106.15	104.71	104.72	105.22	106.8	103.93	106.62	106.77	106.6	107.38	105.49	105.61	107.38	104.88	103.7	105.11	106.07	104.72	107.83	105.31
106.77	106.6	108.3	107.79	104.43	107.11	107.34	106.45	107.19	105.76	106.91	108.09	105.55	104.68	108.01	107.8	105.42	108.54	106.06	107.04	107.65	107	108.78	106.55	105.58	106.59	107.12	104.26	104.87	105.66	108.15	106.65	108.64	104.88	107.05	107.98	107.55	105.27	105.23	107.87	106.74	107.07	106.64	107.17	106.23	105.13	107.83	107.67	107.54	107.57
103.35	105.03	104.24	104.17	104.7	105.48	106.72	105.46	103.91	103.1	105.41	105.35	104.76	105.78	104.84	105.71	104.39	105.49	105.87	105.8	103.11	105.17	102.63	105.73	104.84	104.63	105.41	105.16	102.89	106.41	103.91	105.98	103.22	104.69	103.15	105.77	105.11	105.47	103.19	105.82	105.27	105.87	107.35	103.85	105.69	106.93	104.34	106.08	104.28	105.06
110.91	110.16	109.36	109.05	109.17	109.83	110.77	108.25	111.06	111.53	110.87	111.54	110.83	110.29	111.4	109.56	109.47	109.78	110	110.7	111.14	107.56	108.29	109.45	108.44	109.83	109.2	110.44	111.94	109.77	110.38	109.08	110.97	110.47	110.34	109.58	109.8	109.45	108.28	112.02	110.67	107.98	109.84	110.22	107.99	110.04	109.85	110.08	109.3	108.68
107.44	104.08	104.92	107.91	105.73	104.88	104.45	105.05	106.65	107.07	105.25	105.35	104.27	106.82	105.6	105.72	104.21	105.69	105.04	105.42	108.4	105.89	105.7	107.14	106.83	105.64	104.81	105.38	105.8	107.96	107.7	105.47	105.52	106.02	106.72	105.49	106.08	106.11	105.43	105.81	105.65	108.36	103.66	106.84	106.83	105.74	104.75	105.77	107.9	107.57
101.57	99.736	100.63	99.337	101.44	99.527	102.11	101.18	100.2	102.22	101.05	102.12	101.32	101.2	101.43	101.27	101.54	102.92	101.27	101.39	98.792	100.27	101.99	100.98	101.52	103.11	103.16	98.629	100.54	101.15	101.53	99.527	101.23	100.12	100.51	101.21	101.85	100.34	103.13	102.35	102.47	97.986	102.25	102.43	98.567	100.03	99.73	100.76	99.988	99.991
105.35	105.06	105.45	107.26	105.31	106.12	104.53	104.6	106.39	106.34	105.32	106.28	106.13	108.06	103.8	105.98	107.21	107.36	105	107.46	105.16	106.94	106.56	104.73	105.9	105.36	105.52	104.83	107.02	105.5	106.24	104.47	106.66	104.89	105.01	103.59	106.76	103.88	106.59	107.72	105.43	104.98	102.89	105.71	104.93	103.65	105.69	104.84	104.73	107.43
105.05	103.75	106.06	104.92	103.63	105.76	104.91	104.4	105.66	105.22	105.98	105.69	104.95	106.34	104.49	106.48	104.8	107.1	106.84	105.48	103.75	105.62	107.18	105.58	105.85	105.55	104.57	106.18	103.65	105.64	106.18	105.09	104.06	106.33	104.22	105.36	107.07	106.29	107.43	105.21	104.19	105.67	103.37	107.1	107.02	106.12	106.63	107.98	105.91	105.5
105.48	105.21	107.04	106.67	105.42	104.26	106.25	106.6	106.98	103.83	106.47	103.57	105.43	104.69	104.76	105.38	104.48	105.66	103.34	104.78	104.54	103.96	104.82	104.71	105.69	105.21	106.29	105.76	107.32	106.88	106.49	105.05	104.64	105.45	105.63	104.04	106.19	104.69	105.32	106.21	106.04	106.66	107.41	105.92	107.33	104.88	106.27	104.05	106.58	105.94
117.03	116.9	115.24	117.07	118.21	118.26	117.69	117.4	116.89	118.33	117.69	114.85	117.63	119.56	118.61	116	116.72	116.48	116.14	119.02	117.64	117.37	116.7	116.9	116.03	117.62	118.69	117.58	117.7	118.47	116.23	117.12	116.96	117.24	116.86	117.9	117.23	115.96	116.52	119.61	115.88	119.23	118.34	117.54	120.03	119.83	117.97	117.14	119.89	118.43
108.39	110.1	110.53	111.41	112.58	113.24	111.68	111.57	111.37	109.83	112.93	113.42	113.24	112.95	110.47	111.77	113.84	112.76	109.93	112.03	109.86	112.32	110.67	113.48	110.74	111.64	113.47	111.87	113.38	110.17	111.66	109.48	111.06	112.26	111.85	110.23	109.77	109.43	111.54	111.17	111.03	111	110.62	114.02	112.31	109.97	110.17	111.17	111.52	112.14
102.5	99.826	100.26	101.25	101.43	98.739	101.28	98.929	100.3	100.29	99.371	100.48	100.92	102.5	100.87	100.63	100.04	100.35	103.27	99.947	99.057	101.65	98.94	99.667	102.46	100.88	102.1	101.27	99.319	100.8	100.81	102.19	102.89	103.33	99.76	100.52	100.85	101.69	100.53	99.65	99.787	99.982	98.922	101.46	100.47	100.13	100.08	102.14	101.65	99.729
111.23	111.59	111.66	110.94	110.55	113.24	110.39	111.03	113.07	110.41	113.81	111.44	113.17	111.32	112.34	112.5	112.09	110.68	111.97	111.34	111.02	111.4	110.76	111.95	111.64	110.24	107.83	111.41	112.88	109.38	110.12	111.66	110.47	110.5	110.2	110.88	111.22	111.64	110.67	110.48	111.75	109.73	111.54	109.42	113.88	111.73	112.5	111.42	111.01	111.28
106.86	107.2	106.53	103.81	103.46	105.1	108.22	103.55	103.47	105.26	106.65	107.75	107.13	104.9	104.72	105.8	105.78	106.63	105.85	103.12	105.16	105.14	104.69	107.14	106.26	104.88	107.21	105.37	104.39	105.17	108.05	107.19	106.41	106.43	107.65	106.75	106.44	106.27	105.58	106.74	106.51	104.91	105.75	107.49	104.31	106.61	103.77	107.56	106.33	103.22
106.82	104.2	103.99	106.04	104.12	107.67	105.71	106.66	106.84	105.17	108.19	105.5	104.27	104.63	104.99	103.95	104.23	105.82	107.15	106.74	103.66	105.69	105.53	105.41	108.3	104.35	104.28	105.8	103.97	108.33	105.25	103.67	105.8	103.97	104.16	106.03	105.48	105.75	106.9	105.99	106.34	102.72	104.29	106.27	107.26	106.22	105.19	106.35	107.31	105.39
107.52	105.64	107.54	104.83	105.64	107.16	108.31	106.36	104.36	107.42	107.07	107.16	108.04	106.95	105.14	104.03	107.49	107.87	106.68	107.4	105.99	107	105.39	107.7	106.53	107.65	107.09	107.53	107.27	107.3	106.19	106.64	106.73	107.68	105.15	104.53	108.38	106.68	108.1	104.82	105.04	106.41	105.85	103.62	106.75	105.85	105.23	105.84	105.54	106.42
104.91	105.95	107.17	106.88	105.22	104.62	107.06	104.17	107.15	106.74	106.45	104.77	105.06	106.4	106.5	105.66	108.75	106.29	105.55	105.7	106.67	107.38	108.24	106.4	105.29	106.16	105.94	105.15	106.32	106.06	106.97	108.47	103.65	106.35	106.85	105.21	106.23	108.02	107.34	106.43	105.95	106.06	104	105.38	105.45	106.62	107.19	107.2	105.11	104.72
113.05	112.31	113.65	109.96	113.15	112.6	111.97	113.03	110.61	111.49	112.37	111.44	110.05	110.81	109.71	112.3	109.36	111.82	110.39	112.94	113.83	111.09	110.93	111.4	112.39	112.59	112.15	112.35	112.68	111.81	111.68	111.75	111.62	111.99	112.5	109.55	113.34	111.69	108.79	111.36	110.83	111.6	112.02	112.32	112.52	112.6	113.54	112.3	110.72	111.2
103.89	108.26	105.05	105.17	103.75	104.66	106.16	104.32	104.98	106.12	106.18	105.17	105.36	105.13	103.47	105.67	106.31	106.44	104.33	106.85	104.61	104.98	104.23	104.58	107.55	103.49	106.06	106.99	103.15	106.18	102.98	102.77	104.99	106.79	103.95	105.99	106.58	104.34	106.01	105.64	105.21	105.17	106.36	104.16	105.9	106.28	107.07	106.07	106.62	104.99
114.56	111.83	111.91	111.77	113.08	113.17	112.38	114.24	112.35	111.76	111.11	112.02	112.22	114.76	111.21	113.95	111.45	111.45	110.28	113.15	113.88	113.11	110.38	110.67	112.03	111.45	114.5	114.86	112.79	111.6	110.89	110.89	112.72	110.49	113.15	113.95	111.72	112.06	111.18	111.64	111.93	112.13	113.09	112.46	110.35	112.77	112.02	110.49	112.58	111.35
113.04	112.43	112.62	112.68	111.93	109.33	112.96	115.19	112.65	112.57	112.89	114.16	112.1	113.75	113.98	112.66	114.05	113.01	113.88	112.14	111.95	113.58	113	114.87	113.48	113.58	110.5	115.69	112.31	113.09	112.42	110.78	112.13	110.79	113.92	113.15	112.39	111.05	112.01	113.27	112.78	112.69	112.15	113.91	113.65	110.88	110.29	113.43	113.18	113.03
105.99	106.34	106.79	109.99	107.32	106.39	105.68	107.99	107.01	107.89	106.11	106.6	106.12	108.06	108.87	105.62	105.46	103.42	105.49	106.88	105.9	106.61	107.85	106.42	106.89	103.45	105.29	106.54	107.12	106.54	107.68	106.39	105.3	105.34	107.74	106.73	107.14	106.78	105.94	105.98	105.66	106.2	109.29	106.65	108.04	105.75	106.36	106.88	107.87	105.66
104.97	109.21	107.09	105.37	103.49	109.47	104.81	103.06	107.06	106.27	105.67	108.06	104.15	106.45	106.19	109.56	106.5	106.73	107.75	105.67	105.62	104.74	107.14	104.79	106.63	104.61	106.73	104.13	107.22	107.1	106.74	107.18	104.15	108.08	106.89	106.3	104.73	105.96	105.94	105.98	108.64	104.31	106.96	106.67	107.03	105.53	105.54	106.44	104.69	106
108.43	106.17	105.37	107.34	108.2	105.4	106.48	104.43	105.39	108.41	105.37	106	108.19	104.81	108.58	106.17	106.91	105.42	106.81	106.07	105.67	105.18	106.28	104.24	106.21	105.37	105.71	106.36	108.01	104.34	106.36	106.83	104.43	106.4	105.99	106.68	105.5	105.14	106.87	106.79	107.92	108.83	105.91	106.44	104.97	104.61	107.57	107.33	105.38	107.09
107.3	105.73	108.83	106.9	107.75	106.62	105.34	104.98	107.07	108.41	105.92	107.64	104.56	103.21	106.3	105.71	105.25	104.99	104.44	107	105.95	107.17	105.15	106.68	107.99	108.23	105.64	107.46	107.6	104.82	106.23	107.17	105.63	108.08	106.78	107.21	107.42	105.54	109.17	106.81	108.3	106.83	107.29	106.29	104.49	104.11	106.17	106.6	108.22	105.33
99.968	98.988	99.646	98.935	100.36	101.11	102.62	100.68	99.207	100.32	98.426	99.272	97.369	101.18	100.95	100.6	98.692	100.51	100.51	99.041	98.632	99.496	98.215	98.746	98.543	99.086	101.62	99.951	100.88	98.787	99.561	97.254	100.77	100.1	97.963	101.43	99.964	102.81	99.673	100.22	100.11	99.192	99.971	100.14	101.66	99.876	101.6	99.706	100.3	98.758
112.07	110.55	110.97	110.29	110.82	110.51	111.3	110.03	113.94	110.05	110.66	113.63	110.21	110.44	109.65	111.89	113.24	110.72	112.15	109.79	110.92	111.18	109.02	111.38	110.93	109.02	109.38	110.14	112	110.87	111.51	111.55	109.62	112.94	111	110.71	112.81	110.2	112.01	109.43	112.88	110	110.43	112.1	110.39	112.87	109.32	114.23	112.13	110.09
103.93	104.76	106.33	105.77	106.95	104.97	105.38	103.18	102.95	105.48	106.2	105.55	104.81	104.87	106.41	105.79	105.7	107.15	107.11	104.61	105.51	104.66	106.16	104.28	106.62	105.61	104.92	106.36	106.51	105.19	105.5	104.21	106.49	103.65	106.01	106.5	105.24	103.6	104.35	106.68	105.65	105.21	102.98	104.94	105.78	104.84	104.75	105.45	105.61	105.53
106.65	105.14	107.51	104.98	104.19	106.48	104.98	107.53	104.7	105.11	104.63	105.32	106.51	106.25	107.23	110.31	103.98	108.33	104.79	108.86	105.77	106.84	105.31	106.6	106.3	108.15	104.64	107.83	105.06	103.8	104.35	105.18	106.42	106.65	104.22	105.82	104.92	105.48	104.8	107.13	104.93	106.94	106.87	104.82	104.57	108.04	105.1	106.29	107.78	105.5
103.41	104.69	106	104.85	108.63	106.24	106.53	106.28	105.62	106.83	104.83	104.11	105.79	104.57	104.17	106.39	104.77	105.43	105.23	105	104.75	107.03	103.93	103.5	105.6	106.36	106.43	106.83	105.15	105.39	108.07	106.47	104.61	105.54	106.07	106.42	107.46	106.67	106.21	104.77	106.78	103.4	104.66	106.31	105.43	105.69	104.93	104.63	103.3	103.17
106.59	107.47	106.88	105.37	107.29	105.45	107.02	107.37	105.86	107.72	108.29	107.47	106.49	106.05	108.09	105.48	106.77	107.5	108.33	108.52	105.99	104.09	109.06	107.03	108.44	106.5	106.23	109.51	105.28	108.11	107.17	105.79	104.81	108.07	106.97	105.76	107.6	104.87	107.22	108.17	104.62	108.18	106.28	107.88	107.51	107.51	106.03	105.22	106.82	107.44
105.56	104.5	103.74	107.95	105.19	106.81	108.26	104.1	106.15	104.55	105.6	107.06	106.54	107.2	105.27	107.51	105.07	108.19	103.91	107.12	106.91	106.46	108.91	105.5	106.04	106.74	105.27	105.11	107.83	104.7	106.16	105.68	107.68	105.65	107.09	104.35	104.98	105.43	107.45	105.39	105.32	107.14	105.66	105.4	104.11	105.75	105.43	106.46	108.56	104.29
106.36	104.96	107.77	108.64	107.13	106.14	105.08	105.56	108.28	108.3	106.51	107.83	105.33	107.3	105.5	103.73	105.26	106.88	108	104.04	106.68	107.36	107.24	108.81	106.03	104.48	106.33	106.24	107.26	105.8	105.72	109	105.46	105.56	105.64	109.74	107.71	107.44	107.04	106.89	105.38	108.1	107.92	108.08	108.71	105.57	107.62	110.22	107.18	108.64
107.76	103.27	108.47	109.14	104.98	107.34	105.4	106.52	106.49	106.49	107.47	107.57	108.08	105.33	106.54	105.9	107.68	106.71	105.7	106.63	106.06	104.16	108.35	107.13	107.23	105.27	106.48	105.89	105.93	103.32	104.45	105.28	107.44	107.4	104.38	107.15	105.57	107.13	108.67	105.47	106.42	103.4	105.22	106.84	107.34	105.73	105.48	105.51	106.29	106.52
109.93	111.62	111.12	111.45	112.36	110.88	111.87	111.62	110.13	110.98	114.04	111.21	113.27	109.24	111.49	110.54	111.26	110.66	108.36	110.72	111.13	112.88	111.53	112.62	112.61	112.07	112.9	110.04	111.24	111.9	113.42	110.72	111	110.79	108.35	111.32	111.66	112.02	111.83	114.32	112.21	109.44	115.08	111.01	112.32	114.33	112.62	111.94	111.45	112.08
100.11	100.72	102.43	100.88	102	103.29	102.94	100.64	101.4	101.1	100.45	101.16	100.91	99.547	101.46	100.59	100.64	100.79	100.07	99.502	102.8	100.73	101.47	100.44	99.996	99.871	99.257	100.3	100.89	98.446	102.08	102.25	100.95	100.68	100.19	102.47	100.81	100.71	100.67	100.8	101.16	102.73	100.63	101.95	101.7	101.96	100.75	101.98	101.08	102.15
107.16	103.87	107.29	105.75	105.2	106.06	102.93	105.69	105.35	104.9	105.85	101.48	104.86	104.86	106.34	106.51	107.23	105.25	105.85	106.03	104.22	104.41	105.26	105.77	105.78	104.24	108.41	105.49	106.24	107.13	107.53	104.54	106.85	104.81	104.87	106.74	104.19	107.06	106.5	104.01	105.33	105.65	104.63	105.68	106.52	106.52	106.36	106.26	105.77	105.52
98.967	100.59	99.996	100.08	98.903	101.68	101.64	99.251	99.132	99.324	103.29	100.26	101.3	98.223	99.42	100.45	99.123	98.73	101.53	98.246	98.914	99.441	100.08	101.02	99.923	98.688	100.27	101.67	99.63	100.69	99.663	99.047	100.44	100.5	101.89	100.18	99.703	100.42	100.01	101.13	97.533	97.996	100.74	101.68	101.43	100.71	100.56	99.251	98.452	99.489
100.39	99.171	100.36	100.03	101.89	101.23	101.74	99.424	101.74	100.72	98.069	99.125	100.7	100.24	98.943	100.15	100.69	101.12	99.676	97.661	99.03	98.994	98.837	99.397	98.809	100.73	102.01	100.69	97.367	100.32	100.43	98.784	99.43	99.541	100.56	99.256	100.08	100.84	100.84	99.845	102.15	100.7	101.77	100.96	100.32	99.476	98.135	99.413	100.34	100.14
107.21	105.83	107.23	106.53	104.73	107.7	106.2	105.74	105.23	105.62	107.67	105.9	103.33	105.75	106.57	105.95	105.97	106.6	107.51	104.53	108.48	105.07	105.94	106.95	105.66	105.04	106.06	104.75	106.1	105.95	106.7	105.47	103.61	106.48	107.83	105.4	103.79	105.88	105.9	105.9	105.49	107.1	106.38	107.16	104.25	106.54	106.9	107.29	105.86	105.54
105.59	106.23	104.2	105.83	104.35	106.16	104.53	104.78	105	106.54	104.46	105.26	104.87	106.15	107.36	105.66	106.19	106.57	105.15	105.34	105.73	104.73	106.4	106.16	106.16	105.68	104.95	105.99	104.91	105.09	106.38	107.43	106.24	104.51	104.48	106.74	106.86	105.25	103.06	106.55	106.72	106.21	106.11	105.36	104.45	104.27	107	105.46	104.57	105.61
99.424	99.576	98.242	100.88	98.238	99.677	100.76	99.05	99.597	100.27	98.126	99.589	99.5	100.08	99.292	99.525	101.5	99.409	99.413	101.06	100.79	99.785	100.95	99.659	99.638	99.738	100.41	100.31	100.43	100.98	100.69	97.691	99.529	100.6	99.755	98.436	100.69	103.12	99.228	99.485	98.993	101.69	99.339	100.19	101.11	99.124	101.16	101.08	95.985	100.22
109.88	109.97	111.26	111.67	111.66	111.87	110.74	110.06	112.76	112.55	110.45	114.22	110.84	111.75	111.92	109.76	111.28	110.11	110.74	110.04	112.19	108.72	110.67	109.7	112.42	111.8	112.37	110.79	111.89	114.83	112.03	110.05	112.69	111.02	110.91	110.44	112.47	110.31	107.04	111.07	110.75	111.62	110.95	110.51	110.24	111.14	110.09	112.36	109.4	112.39
105.52	104.99	105.57	105.71	104.51	107.53	107.56	104.17	103.82	106.23	104.35	106.99	105.75	105.14	105.73	107.12	108.62	106.83	105.49	107.76	104.69	104.97	105.15	104.24	105.78	107.68	106.17	108.61	106.45	106.16	106.88	105.63	107.22	105.73	106.21	106.56	104.37	106.07	107.81	106.35	107.07	107.66	106.21	106.74	108.04	106.21	105	107.02	105.08	104.19
105.74	106.06	107.19	107.13	109.62	105.41	106.34	107.75	105.96	107.09	106.2	106.94	103.62	103.48	104.02	104.36	107.98	105.94	106.99	107.06	105.83	108.13	107.25	105.65	106.03	107.7	105.94	106.06	106.42	105.15	106.11	105.72	107.24	105.69	105.15	104.47	104.85	105.66	108.23	107.84	106.32	106.16	105.01	105.4	106.5	105.15	108.81	106.27	107.79	105
106.82	103.71	104.7	107.25	103.38	105.01	105.82	104.8	106.45	107.95	107.27	105.75	105.83	103.71	104.64	105.58	103.74	106.55	105.46	104.44	107.23	105.37	106.43	106.67	106.28	106.42	106.15	107.56	104.84	105.88	106.37	103.09	104.29	104.69	106.12	107.32	104.64	106.41	103.43	106.7	105.38	104.74	103.91	106.53	106.92	106.54	105.68	106.05	105.87	105.55
105.03	109.95	106.83	106.89	105.28	108.51	105.7	105.89	107.03	108.25	107.26	107.27	107.26	108.83	105.31	105.34	108.48	105.89	106.11	106.89	104.62	106.66	106.58	106.61	105.82	107.22	106.46	107.55	106.43	104.95	106.47	106.98	106.69	105.16	107.52	105.98	104.02	107.19	108.02	105.87	108.03	107.57	106.26	108.1	109.31	107.71	107.17	108.07	106.14	106.81
103.33	102.88	104.72	101.65	102.57	106.26	106.08	103.22	102.4	102.44	103.12	104.24	102.8	105.72	104.38	104.98	103.45	105.37	103.36	103.25	104.72	103.56	104.92	105.31	106.04	103.09	104.2	106.85	103.9	105.72	104.7	102.52	104.26	104.05	104.13	103.97	103.95	102.31	103.65	103.41	104.1	103.5	104.45	101.75	105.84	104.74	103.75	104.59	105.33	105.32
106.93	107.44	107.67	105.37	107.93	103.92	105.12	107.13	108.26	106.73	104.71	105.86	105.24	107.31	106.97	104.87	106.67	107.22	109.29	104.96	108.62	107.35	105	105.08	106.29	108.38	105.93	103.04	106.44	107.2	106.16	105.2	104.33	106.94	107.28	103.02	107.06	105.31	106.75	105.15	103.83	107.22	104.36	106.67	103.48	107.73	105.9	106.52	105.76	107.29
106.39	105.62	105.22	104.78	105.09	105.06	107.62	105.35	106.12	105.63	104.57	105	105.27	105.55	105.2	105.55	105.92	106.01	105.87	103.27	105.05	102.45	105.1	104.41	106.72	105.41	104.73	107.02	104.75	105.7	108.52	106.26	104.08	106.27	108.09	104.45	107.68	105.42	106.05	105.15	105.69	106.43	102.66	103.61	104.98	105.86	104.88	105.73	104.6	105.81
105.38	104.01	103.86	103.85	104.1	103.1	106.94	106.05	106.62	103.68	106.26	106.1	107.32	103.67	103.1	101.82	102.83	105.11	100.14	104.15	103.25	104.54	103.86	104	103.1	104.54	104.01	104.69	105.19	102.57	105.66	105.52	103.08	104.46	106.51	103.39	104.82	104.89	104.41	103.91	105.41	103.66	103.64	104.02	101.88	102.88	102.33	102.84	105.67	104.61
112.53	113.47	107.62	110.78	111.36	110.65	111.44	109.56	109.44	111.43	109.69	107.66	109.84	111.2	114.95	111.24	110.59	112.1	110.07	111	112.35	113.26	113.43	109.58	110	112.57	110.3	112.92	111.9	110.05	110	111.55	111.14	110.79	111.89	110.09	111.24	111.2	110.56	113.26	110.58	111.77	112.78	110.99	111.89	112.05	111.31	107.74	111.16	111.06
109.79	112.73	112.03	109.82	110.61	111.36	108.86	111.95	111.51	110	111.37	110.81	111.5	113.24	109.25	109.9	111.82	111.88	109.82	110.78	113.22	112.51	110.81	109.88	111.61	110.97	111.31	110.86	111.01	111.43	108.83	111.88	111.97	109.75	111.53	108.86	111.28	110.43	110.6	109.68	111.69	111.92	110.27	110.16	109.36	110.02	110.6	110.77	111.56	111.12
106.69	105.31	105.53	104.8	106.42	105.88	105.21	103.75	106.24	103.76	104.97	105.27	105.44	106.13	105.74	106.08	105.47	104.9	104.88	104.1	106.95	106.92	107.33	105.57	103.92	104.13	104.37	105.58	106.06	104.51	105.88	104.44	105.06	106.73	104.61	105.47	107.14	104.73	105.85	105.57	105.74	102.82	105.03	106.28	104.74	105.73	104.95	104.84	104.53	105.77
104.16	107.25	104.64	104.22	105.62	105.08	105.76	106.88	105.5	104.68	106.6	105.41	106.17	103.97	105.95	108.22	105.46	106.17	106.37	107.96	104.43	104.4	106.27	107.31	104.93	103.57	104.67	105.35	106	105.33	105.02	104.14	105.86	105.33	107.98	106	106.19	103.64	105.83	105.53	106.8	105.62	106.37	105.69	106.88	105.92	105.75	106.33	107.04	106.84
111.75	112.65	111.01	111.4	110.71	111.14	112.17	111.18	112.77	110.46	111.67	110.35	108.92	111.1	108.97	109.56	113.04	110.87	112.61	110.51	110.91	112.23	111.91	110.13	107.74	112.6	111.46	109.89	111.38	109.45	112.54	110.26	110.69	111.43	111.17	110.76	109.68	109.15	111.66	109.12	109.96	109.55	109.75	110.07	111.54	111.89	109.62	111.35	110.87	109.87
109.26	106.69	107.09	107.01	107.37	104.53	105.83	106.42	108.28	106.26	107.42	106.32	106.06	106.72	109.21	107.03	106.86	104.43	106.6	106.67	105.61	105.27	107.46	107.8	106.81	107.01	106.09	109.52	107	110.15	107.11	107.93	107.92	106.96	106.33	107.28	107.36	106.97	106.95	107.31	106.58	104.27	108.49	107.72	107.05	106.01	105.09	106.02	107.4	106.8
105.83	106.28	105.56	104.34	104.82	105.96	106.53	105.53	102.15	104.29	105.98	105.26	104.6	104.52	106.94	104.61	106	103.94	105.61	105.32	104.95	104.84	103.27	105.95	103	103.53	105.39	104.25	105.27	105.22	105.06	106.65	103.31	107.8	105.27	103.67	104.68	103.38	105.83	107.24	104.54	105.29	102.6	102.82	105.83	105.18	104.99	103.12	105.73	102.66
105.32	105.05	104.61	106.14	107.5	103.12	104.34	104.86	103	102.92	106.22	105.89	105.2	105.28	106.23	106.23	106.94	102.12	102.07	105.19	104.02	105.42	106.5	105.59	105.16	104.86	105.56	104.22	103.49	104.59	106.67	105.16	105.43	106.09	105.23	103.38	106.02	102.77	106.8	103.05	102.3	104.59	103.61	104.6	106.08	106.13	104.29	104.15	106.13	104.37
100.62	98.733	100.57	98.445	99.408	97.775	101.3	99.292	98.615	101.01	99.697	99.372	101.95	99.689	100.62	102.7	98.701	101.63	98.539	98.234	100.98	100.52	99.389	100.4	102.9	97.603	101.28	102.56	98.124	101.51	99.805	100.23	99.68	101.5	99.922	100.39	99.132	101.44	99.815	100.95	99.99	99.846	100.3	99.982	99.839	99.948	99.606	99.981	102.75	98.237
107.3	109.3	106.31	105.64	105.46	107.15	105.49	107.77	107.98	104.92	105.69	107.54	107.52	105.78	107.53	104.62	106.02	105.83	107.19	104.67	107.58	107.99	105.64	106.91	106.19	106.75	107.18	106.86	107.45	105.36	107.16	106.93	109.36	106.05	106.3	106.99	107.74	105.91	103.95	104.63	106.2	105.19	106.51	107.47	105.43	105.4	104.18	105.92	107.31	104.26
102.21	98.22	100.32	100.67	99.291	100.91	100.43	100.04	101.1	100.28	102.18	100.86	103.48	99.023	98.893	99.91	101.16	100.9	101.45	100.52	104.19	100.68	100.73	99.148	100.12	100.15	103.04	100.15	101.1	99.556	101.71	101.82	100.64	99.65	102.55	100.2	100.42	100.24	99.346	100.22	99.726	100.21	101.84	100.48	102.81	99.675	98.677	101.25	100.37	99.598
104.92	108.07	107.07	105.2	105.28	105.87	103.07	105.59	104.39	106.69	104.17	107.12	105.93	108.11	105.21	105.29	106.19	105.05	105.97	104.38	104.42	106.32	106.19	104.96	105.26	104.58	107.2	104.19	104.69	106.15	104.82	104.67	104.59	104.22	104.23	104.07	106.5	105.6	103.57	104.8	106.09	105.18	104.22	106.53	103.24	105.73	106.04	105.61	107.6	104.94
106.63	104.64	104.96	104.25	107.74	107.86	106.19	106.02	107.29	106.63	105.11	106.75	105.64	108.27	108.09	105.55	105.75	104.1	106.74	106.05	106.63	105.5	107.08	107.02	104.65	107.74	105.29	106.51	105.51	106.08	107.37	105.01	105.96	106.12	106.71	105.98	105.83	106.65	105.28	105.55	105.65	106.91	108.13	106.79	107.65	105.62	106.37	105.79	105.23	106.82
106.51	105.95	107.95	105.12	105.35	105.6	105.4	104.94	106.25	108.23	106.19	105.02	104.87	105.87	106.83	104.81	107.14	107.74	104.66	106.22	104.51	106.14	108.34	107.46	105.07	107.24	107.68	104.98	107.22	105.98	108.61	105.33	105.43	104.55	105.12	106.13	105.81	104.58	106.05	105.06	105.23	107.55	107.88	107.16	105.45	104.99	105.5	106.51	107.96	107.13
111.82	112.29	114.14	114.03	112.15	113.62	112.59	113.46	111.06	113.99	115.47	112.99	110.04	111.95	112.91	113.66	113.9	111.71	111.85	112.68	115.16	112.97	113.24	113.81	114.59	112.27	113.25	113.91	112.82	112.39	114.78	113.78	114.36	112.13	113.64	111.15	112.98	110.97	112.45	113.67	110.62	113.91	112.03	114.61	114.12	112.99	110.39	113.57	113.04	113.15
109.8	109.82	111.29	112.64	108.87	112.12	110.43	110.44	112.13	108.92	110.37	109.9	109.2	110.55	112.42	110.15	110.92	109.83	111.36	111.6	111.16	111.75	112.64	111.25	110.68	113.44	111.48	111.61	111	112.39	110.67	111.08	111.08	111.55	112.02	111.34	111.51	110.37	112.44	114.7	110.75	112.09	112.25	110.53	111.61	113.06	113.07	110.36	111.46	112.44
106.55	106.46	107.54	105.29	106.19	104.71	104.95	103.57	103.49	105.85	105.45	105.53	105.72	106.45	103.75	107.74	103.69	105.28	106.01	104.31	105.1	105.52	103.24	104.01	105.49	104.87	104.64	105.73	102.1	105.76	106.12	105.78	105.98	105.64	104.97	104.76	104.73	108.15	103.79	106.74	105.09	104.57	105.49	105.26	107.12	107.03	105.45	104.27	104.5	104.85
106.38	105.88	104.89	106.32	106.56	106.96	106.95	107.48	104.91	109	107.54	106	106.28	106.26	108.35	106.64	108.67	105.45	105.31	106.15	106.6	108.56	108.73	108.28	105.03	106.82	108.81	106.49	107.59	107.6	109.49	107.05	107.88	108.18	107.55	107.25	107.14	105.84	107.65	107.81	107.56	107.54	104.47	109.16	105.5	108.88	106.73	106.78	107.62	106.63
99.728	99.411	100.24	100.71	100.11	99	101.19	97.715	97.794	99.752	98.834	101.49	99.528	101.25	100.2	99.367	98.971	99.697	103.18	98.612	101.78	98.488	99.834	100.95	100.43	99.777	98.075	100.78	100.67	100.3	99.914	98.475	100.46	99.467	99.945	100.36	99.42	98.819	101.56	100.52	100.68	101.39	101.35	100.51	100.35	101.99	99.294	100.03	100.09	100.59
104.49	107.66	104.39	105.18	106.08	105.71	105.39	104.33	108.61	104.57	107.35	105.51	105.36	107.11	104.74	106.11	105.59	104.69	106.37	106.74	105.85	105.92	106.63	104.5	106.85	106.42	105.68	105.61	105.63	105.76	106.9	105.76	103.93	106.78	105.37	107.29	108.4	104.29	106.68	104.15	105.17	104.34	105.02	106.38	107.29	106.94	104.27	103.89	106.83	105.42
107.6	106.86	104.15	107.21	108.1	107.26	104.7	106.06	108.02	105.82	106.64	106.01	103.85	106.35	105.88	105.1	105.99	107.62	105.66	106.74	106.24	104.12	107.89	104.82	106.87	106.32	107.04	105.62	107.72	107.16	106.48	105.51	105.39	106.82	105.84	105.73	106.94	105.51	105.46	108.14	107.14	108.12	107.74	105.21	106.02	103.39	104.98	106.17	105.84	107.49
110.76	106.6	110.42	108.95	109.57	108.14	109.64	111.17	109.51	109.77	109.07	108.61	108.94	109.79	108.32	111.01	106.83	111.16	108.48	109.84	110.29	110.46	107.85	110.78	108.54	111.89	109.99	107.29	108.99	110.1	107.68	111.56	108.44	109.89	108.3	112.02	108.84	110.45	108.2	109.91	109.56	110.76	108.92	108.39	108.36	109.63	108.46	110.1	109.89	108.19
111.39	111.17	109.88	110.84	111.77	111.82	111.06	110.62	110.3	111.68	110.6	110.94	111.5	112.85	112.43	109.79	110.01	111.75	110.38	111.66	111.19	111.61	112.82	110.06	110.77	111.2	111.87	109.91	109.97	111.85	110.79	111.97	112.44	111	109.93	110.11	112.33	110.6	109.13	109.76	112.9	111.21	111.1	110	110.12	109.62	112.45	110.19	112.13	111.08
100.03	98.364	98.555	98.767	98.726	99.624	98.962	99.485	99.952	99.166	98.611	100.77	99.95	101.22	99.778	100.91	100.77	99.011	99.129	102.59	100.31	99.255	98.068	99.166	98.839	100.06	99.723	103	99.08	99.616	100.87	99.75	99.315	99.216	97.862	101.58	100.16	102.03	99.4	99.886	102.58	98.244	97.633	98.159	102.15	100.17	100.17	98.406	99.359	99.674
111.3	110.64	110.49	111.67	110.8	108.8	110.66	111.88	108.99	113.17	109.02	112.14	111.47	108.92	109.19	110.78	109.14	111.81	108.91	111.38	109.65	110.14	113.15	110.06	109.47	110.35	111.31	110.72	110.78	111.23	110.05	110.21	111.63	110.24	111.73	111.71	110.42	110.48	110.52	111.98	109.1	110.43	110.64	110.22	111.89	110.65	112.89	109.59	110	108.03
101.17	101.26	99.421	101.59	100.84	99.565	100.38	100.27	100.82	98.666	99.018	98.605	99.315	98.822	100.67	100.92	97.473	102.6	100.59	98.87	101.02	99.547	101.72	100.91	98.485	98.492	101.28	101.36	97.311	99.262	98.98	101.79	97.186	101.4	99.907	98.163	100.14	101.09	99.436	97.796	97.566	99.656	98.421	99.851	99.113	98.204	100.18	102.01	100.12	98.57
111.31	109.69	110.82	110.26	110.24	110.22	110.73	111.09	111.85	111.7	112.7	113.82	110.31	111.06	112.14	109.1	110.57	110.88	111.61	112.33	109.24	109.88	109.96	111.01	110.23	110.01	110.89	112.89	112.4	110.45	112.67	110.95	110.32	110.8	110.82	112.08	111.35	112.27	110.64	114.08	111.57	112.18	111.57	110.42	111.32	111.82	110.38	111.7	111.95	110.78
111.64	109.85	109.65	109.66	111.15	111.78	111.32	111.56	110.05	111.28	110.54	110.81	111.75	112.38	109.86	111.36	112.07	108.07	108.48	111.13	108.9	107.79	109.72	111.95	112.47	110.48	110.03	110.75	113.4	110.92	111.27	110.77	110.57	110.77	108.55	110.58	111	109.41	110.75	111.35	110.3	111.67	110.35	109.84	111.05	111.57	108.52	113.74	108.93	109.11
107.57	106.6	107.13	107.56	105.85	104.41	105.62	104.18	105.01	106.29	107.75	106.37	106.51	104.98	104.26	105.27	103.84	104.6	104.69	106.76	107.35	105.65	105.79	103.85	103.46	104.51	105.71	104.49	102.19	105.66	104.46	108.01	104.46	105.29	102.7	103.74	102.7	105.05	105.91	105.7	105.12	105.8	104.36	104.49	106.24	105.67	107.45	101.82	104.27	105.31
109.49	109.6	109.34	111.43	110.4	112.19	109.62	108.81	110.49	109.08	112.46	111.63	110.6	109.48	111.54	111.76	109.22	110.49	111.74	110.55	109.13	108.96	112.05	109.12	108.44	109.21	112.09	112.47	109.39	110.57	109.27	113.09	109.69	111.55	111.92	111.34	111.67	111.3	111.91	111.3	109.78	109.55	111.1	108.49	111.35	112.03	111.89	109.4	109.87	112.57
105.74	106.68	105.18	105.57	105.77	105.3	106.27	105.86	106.53	105.36	104.59	104.63	107	106.77	104.89	107.09	107.46	107.85	107.02	105.6	107.68	107.35	105.94	105.01	107.01	106.97	107.33	107.29	106.43	106.38	108.41	105.66	106.36	106.33	103.57	106.47	108.71	105.08	106.38	105.34	105.95	107.26	104.85	106.23	106.12	106.2	103.47	106.98	106.08	106.6
111.04	113.15	112.26	111.35	112.28	113.84	111.14	112.93	112.47	111.37	111.54	113.7	113.59	110.68	111.52	109.91	111.56	111.18	113.41	113.32	111.07	111.52	112.16	112.21	112.07	111.75	111.56	113.5	114.23	111.8	112.34	112.69	112.39	112.56	111.27	113.56	112.21	111.9	112.41	113.28	112.05	110.91	112.76	110.96	113.88	113.87	110.69	112.38	110.73	111.91
112.7	114.41	111.61	111.93	111.57	111.55	111.63	112.89	113.24	112.1	110.97	110.56	109.98	112.77	114.3	112.98	111.1	113.68	110.19	112.57	112.02	111.7	112.24	110.38	108.8	112.31	112.12	112.33	113.01	110.2	111.58	112.15	114.07	110.86	109.37	111.7	110.38	112.61	112.57	111.86	111.47	111.34	111.49	112.44	111.61	112.25	113.83	111.48	111.48	112.88
104.83	106.47	105.74	104.38	106.57	105.79	106.82	107.49	107.78	105.23	107.48	109.16	105.12	105.59	108.79	103.73	107.97	105.46	106.58	107.82	107.66	108.1	106.82	105.5	107.03	107.14	105.35	106.02	105.38	105.67	105.05	107.43	106.41	107.11	107.22	106.97	106.13	106.83	106	105.13	105.08	104.91	104.26	103.86	104.66	105	105.22	105.41	105.39	104.71
114.04	111.5	111.6	113.17	113.82	111.35	111.08	109.69	114	111.65	111.55	113.04	112.15	112.57	112.19	111.87	112.79	112.3	111.22	113.92	111.85	112.02	111.85	112	112.54	112.53	111.95	114.69	113.01	111.72	112.36	110.62	111.18	112.95	112.3	112.64	113.13	111.84	109.96	112.29	112.08	113.95	110.94	111.5	110.15	111.92	110.55	113.75	113.61	110.96
105.76	105.55	106.88	104.61	105.54	104.53	104.19	105.59	105.11	105.52	107.81	103.42	104.32	106.19	103.81	105.28	103.22	104.11	104.01	106.01	106.14	105.13	107.33	107.4	104.63	106.58	105.89	102.48	104.15	106.14	105.07	103.76	105.14	105.27	103.31	105.66	106.38	105.89	104.22	105.4	103.67	105.26	105.7	103.52	105.69	104.57	104.45	106.37	105.82	106.01
110.97	109.64	111.49	111.73	111.1	112.08	109.54	112.24	111.95	109.92	109.36	107.61	110.29	110.55	111.8	110.73	110.09	110.19	109.33	111.19	107.6	109.31	110.49	109.3	109.68	110.06	109.51	111.56	109.62	111.85	111.3	108.38	111.12	110.94	110.47	108.62	109.58	107.98	111.84	110.32	110.45	108.69	111.32	110.4	110.37	111.13	109.91	111.11	110.17	112.33
100.42	100.42	97.872	100.45	99.499	100.28	99.077	101.64	98.972	101.41	99.608	104.16	101.03	101.4	100.72	101.51	101.25	101.41	101.22	100.97	99.417	102.05	100.21	102.09	102.53	100.44	101.55	101.69	100.67	101.01	101.7	101.62	100.5	97.747	100.76	100.37	102.95	101.11	98.82	97.973	100.21	99.131	101.08	103.22	101.52	100.68	102.14	100.44	99.757	100.05
117.02	116.37	118.18	118.08	117.6	116.68	118.7	117.43	119.56	115.8	114.46	119.07	118.58	117.62	118.3	119.11	117.93	118.8	118.21	118.05	118.19	117.82	117.96	116.15	116.39	118.15	118.08	119.37	118.51	115	115.94	117.06	117.98	119.09	118.52	118.34	116.06	117.46	116.42	117.75	118.16	118.34	119.09	117.49	118.3	119.15	116.69	118.54	118.65	117.96
107.82	107.59	106.7	106.82	107.33	107.6	107.57	106.66	108.1	108.34	104.46	106.21	106.14	104.53	107.1	107.43	109.4	106.42	104.35	105.87	106.71	107.7	106.25	108.35	107.41	107.93	106.62	107.85	105.2	107.89	106.9	105.03	107.15	108.31	109.63	105.28	105.95	105.99	107.23	106.34	107.85	107.8	108.5	108.73	107.27	105.68	107.3	106.47	106.14	106.63
105.68	104.79	107.42	106.57	103.81	103.41	106.26	107.26	103.33	104.02	105.96	104.53	105.22	104.82	104.66	105.42	106.6	107	103.22	105.5	106.61	104.01	106.29	105.93	105.16	104.44	105.9	105.03	105.43	106.68	107.45	106.47	106.02	107.06	105.31	105.53	103.13	105.62	104.17	103.65	105.26	104.81	104.06	106.99	105.57	105.32	105.72	105.6	105.61	105.64
108.15	110	109.35	110.63	109.43	110.46	109.04	111.46	110.85	110.63	110.23	108.66	109.34	113.29	112.06	108.96	110.56	108.69	111.77	108.38	109.98	108.32	109.52	109.87	108.05	108.74	107.98	112.45	108.41	108.89	109.19	111.49	110.47	109.25	109.06	111.35	109.26	107.75	108.37	109.59	112.11	111.61	108.47	111.04	109.8	110.28	108.53	108.28	110.59	109.42
108.61	110.47	112.77	113.27	111.67	110.7	112.22	113.81	110.28	111.01	113.05	111.85	111.86	111.84	114.77	112.45	110.22	112.24	113.45	110.13	113.26	112.57	112.36	111.38	110.53	112.94	112.31	113.79	110.31	114.16	111.9	113.96	112.73	114.29	108.98	112.09	111.21	108.4	112.11	110.47	113.01	110.74	112.71	109.18	113.49	110.9	112.54	112.06	112.84	111.57
106.34	106.71	106.52	106.3	105.72	107.25	105.74	107.14	105.81	107.44	107.8	105.2	108.51	105.79	103.87	104.58	107.44	107.47	104.51	106.26	107.07	107.27	106.31	105.65	107.67	107.88	106.98	106.85	106.8	106.01	106.92	106.78	107.89	106.04	103.89	105.67	104.13	107.87	106.01	107.35	108.15	106.55	105.17	107.14	106.77	104.88	108.52	105.82	105.12	107.66
101.43	101.68	102.7	100.75	100.45	99.486	101.17	97.487	97.461	97.972	100.79	100.61	101.88	101.8	99.429	98.3	98.95	99.112	101.67	100.33	100.98	100.68	99.075	99.586	98.803	101.85	97.371	100.37	100.9	99.582	99.905	100.26	99.573	101.91	100.48	100.18	101.42	99.711	99.655	99.778	100.18	100.74	100.95	100.24	101.09	99.87	100.9	100.65	99.407	98.867
105.82	105.5	106.66	105.5	104.27	107.05	105.22	106.52	105.12	106.99	104.54	105.32	105.34	106.27	106.7	103.72	105.47	104.04	104.52	104.97	103.27	105.08	106.13	105.1	104.04	105.08	105.29	105.15	104.81	105.1	105.58	104.73	104.61	106.09	106.93	103.86	104.84	104.69	104.21	104.87	106.4	104.41	105.63	106.74	105.26	105.88	107.24	106.45	105.55	104.66
102.42	104.56	105.02	104.91	103.05	103.27	102.32	104.83	106.18	105.01	104.38	104.7	103.18	104.65	104.9	103.68	105.02	103.63	104.01	105.39	102.63	104.15	105.38	105.05	103.86	103.54	104.04	104.61	103.05	105.22	104.62	103.88	103.47	105.23	102.97	104.13	105.11	103.69	102.31	104.26	104.8	104.73	103.21	103.34	103.59	105.06	103.54	103.28	106.23	103.63
101.44	99.65	100.87	99.598	98.919	99.681	99.517	98.869	98.461	99.888	100.75	102.31	99.989	100.52	98.915	100.4	100.47	98.845	100.78	101.09	99.986	101.02	100.77	101.07	102.28	100.63	98.977	101.75	101.35	99.774	99.475	99.229	100.1	100.96	99.875	97.958	99.298	98.998	101.56	99.748	98.758	100.64	101	101.24	101.12	101.69	99.761	99.267	101.46	100.52
102.04	100.01	99.156	101.8	98.93	100.04	100.52	101.25	100.23	100.27	97.507	99.611	98.048	98.719	100.05	101.06	98.075	100.57	98.915	100.64	99.5	100.94	100.83	101.71	99.497	103.67	101.03	100.27	98.122	101.47	99.163	99.386	99.487	99.098	100.52	101.24	102.21	101.42	100.46	99.781	98.902	100.59	101.06	99.434	100.85	100.82	99.321	100.92	100.92	98.948
105.93	106.65	106.53	105.61	107.3	107.5	105.99	106.23	107.43	107.61	106.97	107.93	106.25	108.22	106.2	109.4	104.27	106.98	105.02	107.01	104.46	106.05	107.2	106.66	109.91	108.01	107.05	106.71	109.49	107.79	105.09	106.35	105.87	106.07	106.38	105.83	108.36	105.4	105.98	107.38	106.69	106.09	106.65	107.02	108.04	108.35	105.83	106.65	105.6	108.73
106.83	105.48	104.33	104.85	106.64	105.75	107.14	104.91	106.49	105.98	105.31	107.53	107.27	105.45	106.1	105.82	106.36	104.26	105.09	106.3	103.84	106.64	104.78	105.19	106.81	107.05	106.66	106.29	106.21	107.22	105.88	105.22	105.91	105.63	105.6	109.15	106.14	106.41	105.15	103.59	105.56	104.56	106.4	107.44	107.01	104.83	106.03	104.83	106.32	106.38
112.77	111.92	111.53	113.32	112.06	110.36	113.17	112.82	111.59	111.53	112.27	110.77	111.6	112.64	112.62	113.03	114.6	110.63	113.05	112.94	109.73	111.56	111.67	113.29	113.21	114.3	112.57	114.14	112.12	111.07	113.06	110.03	111.85	111.24	110.56	111.88	110.79	112.02	109.67	113.9	112.04	111.88	113.24	112.68	112.62	112.37	111.7	111.3	108	112.62
104.98	105.13	103.87	102.68	103	104.19	104.64	106.14	104.27	104.29	104.67	104.59	105.18	105.7	104.99	104.3	100.74	104.42	105.51	104.59	103.95	103.21	103.38	102.51	104.15	104.21	104.1	104.63	104.39	103.02	105.06	103.02	102.9	104.87	102.73	104.54	104.24	103.37	104.6	102.49	104.73	101.32	102.87	104.5	102.35	102.9	104.31	105.19	104.57	103.72
101.86	104.69	103.79	105.54	103.77	104.08	103.96	102.55	104.75	104.07	103.8	103.64	106.15	103.75	104.18	103.71	105.18	106.71	105.63	103.86	103.37	104.9	103.77	104.86	103.93	103.83	104.6	104.6	106.01	102.58	102.82	104.11	105.22	105.79	102.11	103.92	102.65	105.71	104.03	104.07	104.87	102.1	103.31	104.85	105.68	106.55	104.08	103.45	104.21	102.66
101.19	100.06	101.11	99.254	99.362	101.24	100.86	99.167	102.78	99.284	99.132	99.747	102.79	100.83	101.11	100.47	100.46	98.519	103.35	102.49	100.47	100.49	101.33	101.84	98.727	100.21	100.62	99.796	101.64	99.338	99.873	100.97	100.35	100.12	96.422	102.66	100.02	100.2	100.97	99.934	100.74	101.66	100.98	100.21	99.811	101.58	101.44	100.74	100.13	98.819
106.28	107.34	107.78	106.8	105.61	106.92	106.38	107.82	106.81	106.79	105.76	106.36	106.82	105.88	106.57	106.36	103.83	106.04	106.6	105.69	105.19	107.14	108.94	105.64	106.71	106.13	105.91	107.32	106.22	106.06	107.22	107.44	105.55	105.51	104.81	107.62	105.72	103.66	105.53	105.92	106.73	105.99	107.34	107.21	107.94	105.6	107.23	108.08	107.27	106.09
103.05	105.51	104.66	106.79	106.51	106.34	106.52	107.21	106.07	105.13	103.86	105.85	105.2	106.09	105.07	106.56	105.6	105.61	103.85	106.48	106.94	105.44	105.02	106.37	105.28	105.68	106.58	106.12	104.2	104.37	106.41	105.21	106.15	107.15	104.66	104.3	106.15	105.77	107.52	105.11	106.73	105.76	106.22	105.97	105.85	108.08	107.54	105.26	106	106.15
112.17	115.85	112.4	114.07	113.2	112.84	111.85	112.89	112.56	113.39	112.83	114.17	115.13	113.56	114.5	111.39	112.59	110.96	115.06	115.99	114.39	115.54	114.36	113.19	112.71	112.49	113.48	110.47	112.14	113.83	112.63	111.51	109.76	112.32	112.14	112.44	111.82	112.23	112.14	115.18	113.96	112.01	112.97	112.26	112.45	111.73	111.6	113.05	112.69	114.21
115.59	117.2	118.03	117.56	116.95	119.13	117.33	117.65	118.72	117.4	116.95	117.45	118.01	116.14	119.26	117.61	119.2	116.78	117.77	116.53	117	117.37	117.15	118.24	117.99	117.84	118.82	116.84	117.41	119.81	118.39	117.6	118.09	118.28	118.61	117.13	116.29	116.97	121.17	116.5	116.27	116.63	116.7	119.22	118.11	115.47	118.59	117.11	115.64	114.62
106.6	105.65	103.76	105.07	106.13	106.35	108.22	107.27	104.64	106.86	106.03	104.92	105.9	106.11	106.48	105.79	105.67	106.72	106.53	108.99	106.29	107.8	105.31	106.1	107	107.6	106.47	105.91	107.28	104.85	107.31	105.66	106.81	107.31	107.74	106.1	108.14	107.08	106.21	105.25	107.96	107.65	107.17	108.22	106.52	107.45	103.75	105.28	108.1	107.79
113.07	111.27	112.18	109.97	113.33	112.02	113.07	110.59	112.67	110.52	111.87	110.48	110.27	111.37	111.25	113.56	112.9	109.54	110.55	109.09	113.4	111.09	116.34	111.67	110.93	110.6	111.81	110.42	109.21	112.03	110.76	112.61	113.57	112.91	111.65	112.84	109.87	112.77	112.32	111.7	112.33	111.26	112.01	111	109.48	112.24	111.43	112.89	113.65	111.97
105.86	105.82	105.64	104.67	106.34	104.71	109.3	107.55	104.89	107.66	106.14	104.62	104.35	108.06	105.74	105.6	105.83	105.33	107.55	106.05	107.51	105.93	106.7	103.64	107.07	107.33	107.84	104.99	105.41	107.31	104.51	108.3	107.19	105.22	106.76	107.39	104.28	105.41	106.29	106.7	104.49	107.57	105.99	106.81	103.65	104.21	105.42	104.33	106.21	104.11
105.37	107.22	107.82	102.77	104.33	105.42	103.82	107.24	106.13	107.57	107.01	106.47	104.64	105.61	106.35	107.28	106.74	106.29	106.63	106.41	103.22	104.53	107.11	106.18	107.75	108.64	104.2	104.66	106.74	108.16	105.74	104.39	106.92	105.83	104.83	105.59	106.5	105.24	102.32	101.99	108.08	106.62	106.27	106.23	106.46	106.51	104.59	105.5	105.39	106.55
105.28	106.15	105.06	105.41	107.08	106.06	106.4	106.86	106.04	105.27	106.56	106.7	103.04	108.02	106.8	106.98	105.42	108.29	106.62	107.31	105.06	106.93	105.27	106.01	105.31	106.22	106.17	107.52	106.62	107.61	104.31	106.66	104.28	106.92	106.5	104.12	104.34	107.2	104.91	104.45	105.85	106.46	105.27	107.08	106.14	103.12	107.46	108.33	103.64	104.23
110.18	111.12	111.21	108.54	110.64	108.81	111.17	111.16	111.12	110.08	108.37	108.9	107.58	110.56	111.94	109.48	110.39	109.9	107.94	108.79	107.41	108.74	110.35	109.57	110.12	109.73	108.68	108.52	110.31	108.53	112.21	108.45	112.35	109.3	110.1	111.4	111.11	111.76	109.68	109.73	111.1	109.23	110.68	109.46	110.98	109.84	111.77	108.25	108.73	110.06
102.51	102.33	104.17	104.83	104.85	106.33	102.61	106.48	105	104.9	102.45	105.92	106.36	104.26	105.56	105.01	105.87	104.15	103.53	103.57	104.5	107.52	103.64	105.98	103.4	106.88	106.08	103.34	105.85	103.21	104.46	103.36	105.8	104.8	104.2	103.89	100.85	105.64	102.96	102.75	101.22	103.56	104.48	103.22	104.82	102.74	103.2	102.85	105.82	103.94
107.02	108.36	104.98	105.1	106.09	105.52	103.69	106.39	104.65	106.29	105.37	108.05	105.75	105.07	106.24	103.31	106.74	106.73	108.7	108.18	106.46	102.86	102.57	105.89	107.06	106.77	104.93	105.45	105.9	108.15	108.16	105.09	106.8	107.01	104.06	105.96	104.5	105.27	105.68	107.02	106.02	106.32	108.39	106.78	106.6	108.08	104.83	109.7	106.35	105.62
112.55	112.29	112.06	112.45	111.1	110.94	110.81	110.95	110.89	110.47	111.45	111.43	110.61	110.75	110.92	111.43	110.09	111.92	110.48	111.69	109.64	111.65	111.52	111.36	113.18	110.08	110.62	109.73	110.98	114.29	112.62	113.4	109.79	111.33	112.42	109.27	111.99	111.65	111.24	111.77	109.77	110.07	111.54	111.26	112.02	112.89	111.03	112.33	111.24	111.6
104.71	106.41	103.73	105.72	102.95	105.82	104.9	104.52	103.68	103.72	106.62	106.79	104.91	105.91	104.8	106.31	104.34	104.81	105	104.01	105.05	104.9	105.24	106.93	103.67	104.13	106.3	106.4	105.7	105.15	101.65	103.88	106.31	105.93	105.9	107.73	103.02	102.27	105.09	106.43	106.84	104.58	103.8	105.57	101.92	105.69	107.45	105.68	103.41	104.03
102.04	104.33	104.63	104.75	102.26	101.16	105.77	104.99	103.16	103.9	103.26	104.89	104.73	105.57	105.36	104.6	103.88	105.09	102.42	104.71	105.09	105.24	103.49	103.53	103.46	104.27	105.02	103.52	105.51	105.49	101.12	103.3	104.95	105.64	105.29	106.81	104.76	105.23	105.71	102.53	104.48	102.94	104.78	104.51	105	102.83	103.78	102.47	105.52	104.19
107.9	107.11	108.61	108.61	108.46	106.52	108.35	106.65	109.08	107.53	104.12	106.13	106.49	107.33	106.7	109.65	108.82	106.96	106.6	108.56	104.74	107.91	105.99	108.11	109.03	108.76	107.73	107.75	104.99	106.26	106.73	107.67	107.12	106.25	107.5	105.28	109.06	104.34	106.31	107.58	106.05	107.54	106.17	107.68	105.83	106.8	103.86	108.37	107.28	107.39
109.83	111.48	108.29	110.21	111.29	112.12	109.45	110.69	113.53	110.64	111.64	109.13	110.53	111.33	111.74	110.73	111.33	111.35	110.6	112.69	109.59	111.99	111.3	110.13	112.44	109.77	111.19	110.78	108.08	112.43	112.09	111.4	110.37	111.59	112.35	110.95	111.6	109.3	110.05	110.72	110.92	109.26	110.57	110.77	107.91	110.99	110.96	110.38	111.72	113.6
105.33	104.67	105.39	106.69	108.43	107.6	104.77	105.54	103.88	105.78	105.84	105.77	106.48	108.62	106.08	107.24	105.83	104.88	106.53	107.09	104.87	105.93	106.06	105.08	105.28	105.16	105.03	106.7	105.9	106.75	106.51	106.05	106.26	107.18	107.39	105.92	106.88	106.73	105.65	106.59	106.79	105.47	105.82	107.42	105.17	105.98	106.02	107.13	107.08	108.38
107	106.42	109.47	107.49	108.48	105.91	107.23	106.02	108.78	107.76	106.29	105.98	105.99	108.15	106.34	106.27	106.43	105.3	107.3	107.99	108.28	106.19	106.38	107.01	106.05	106.48	107.1	108.18	107.24	107.22	106.01	105.07	107.86	106.51	104.96	103.26	105.31	108.98	109.07	107.93	105.64	107.21	106.62	105.16	107.21	105.32	106.93	107.53	106.45	105.97
99.882	99.098	101.61	99.325	99.204	98.089	99.749	97.546	98.225	101.04	101.94	99.709	99.29	100.32	100.24	100.06	100.76	98.915	96.605	100.34	101.72	98.217	100.8	97.849	99.651	98.571	100.1	100.26	102.41	98.521	100.43	99.097	97.941	98.857	99.429	100.61	96.308	101.2	101.94	99.753	97.891	98.694	99.511	99.537	98.885	98.349	97.886	98.298	99.302	99.469
104.21	104.22	102.45	103.77	103.36	103.95	103.74	104.18	104.52	105.09	105.53	103.74	103.98	104.07	104.45	105.04	103.29	105.29	101.43	104.9	103.35	103.52	103.15	104.8	103.91	104.72	105.53	105.49	106.09	103.53	105.65	104.19	101.59	106.02	103.8	104.6	105.14	104.03	104.38	104.83	104.05	104.53	104.72	104.24	103.89	105.46	103.54	105.11	104.53	106.27
107.47	106.69	106.28	105.89	106.19	107.55	105.89	106.07	107.31	105.42	106.6	107.65	104.66	104.41	104.18	106.35	106.66	104.11	107.64	104.11	106.14	106.45	107.34	108.07	106.25	105.37	106.02	105.76	106.75	104.25	105.99	106.86	108.46	106.9	105.37	105.59	104.83	105.43	106.01	104.08	106.58	106.31	109.1	103.65	106.33	105.06	104.67	106.76	105.35	108.85
109.44	109.65	110.08	108.07	109.75	108.37	109.16	109.67	111.58	109.52	109.33	109.55	111.19	109.14	112.56	109.49	109.48	107.5	110.81	109.95	110.59	107.43	109.23	109.89	108.6	110	109.27	109.65	111.75	111.34	108.3	109.3	110.26	110.92	109.96	109.5	111.11	109.83	112.49	111.64	110.58	111.39	110.53	112.14	108.72	107.67	108.59	107.22	112.34	108.86
110.4	109.54	112.81	109.86	110.43	109.79	111	111.98	109.32	109.11	111.97	108.76	113.01	110.66	109.59	111.63	110.03	110.59	110.03	110.88	110.17	111.38	109.35	109.77	113.05	109.63	111.92	110.56	110.44	108.6	109.08	111.78	110.14	111.77	111.02	110.5	109.47	108.39	108.78	112.65	110.76	110.9	110.3	112.1	111.2	110.89	107.33	112.33	109.48	110.67
113.25	112.37	114.07	112.01	110.19	110.71	110.79	113.82	112.7	110.84	112.32	112.15	114.86	114.4	112.14	113.19	112.71	113.08	112.43	113.08	111.53	111.02	110.29	112.94	113.02	111.79	112.45	111.71	111.95	110.65	112.79	113.69	109.49	110.78	110.85	113.6	111.84	112.8	114.53	112.2	110.53	111.11	112.5	110.05	111.85	110.27	113.51	112.87	112.64	111.94
109.88	110.2	111.07	110.56	109.98	107.89	108.67	108.45	108.84	108.61	108.69	108.81	111.13	109.73	108.92	110.1	110.37	109.17	109.13	109.35	109.12	109.24	108.93	108.57	110.27	111.38	112.15	112.13	111.03	107.92	110.17	108.82	109.85	107.59	109.67	111.3	110.85	110.37	111.08	110.48	110.94	108.12	111.25	109.94	109.43	110.69	108.21	109.24	111.43	108.55
106.37	106.97	104.71	107.2	102.5	106.49	106.41	104.9	105.71	106.27	106.32	106.29	103.96	105.23	104.14	104.06	106.27	105.78	105.03	107.53	104.61	104.12	105.07	102.61	103.78	106.6	107.4	105.23	105.2	103.46	105.99	106.43	105.47	105.59	104.2	105.06	105.76	105.15	105.32	105.76	104.59	107.21	104.61	104.65	103.4	104.87	103.94	106.8	106.29	105.66
100.72	100.58	100.9	98.416	97.395	100.04	100.97	100.71	101.03	100.96	99.297	99.758	99.025	100.32	100.2	98.504	97.582	101.97	98.655	101.24	100.57	97.597	97.557	98.24	97.708	99.682	98.334	100.81	99.037	99.514	100.71	98.335	100.77	100.25	100.77	100.9	96.404	98.421	101.71	99.585	97.67	101.05	100.44	100.02	99.542	102.21	100.74	100.54	99.822	99.379
104.02	105.45	103.19	104.72	105.15	106.34	106.67	105.92	106.6	106.58	103.1	103.16	104.78	105.28	105.37	107.02	107.44	104.85	103.25	103.05	102.7	107.04	104.3	105.11	103.91	104.17	105.35	106.11	105.3	104.27	103.76	106.84	106.49	105.67	106.06	104.41	105.74	104.01	104.71	105.42	108.63	106.19	104.36	106.36	106.96	106.13	105.75	105.37	103.78	105.83
102.52	102.3	104.23	104.35	104.74	104.55	103.84	104.42	104.84	105.32	102.99	103.53	105.71	104.92	104.41	103.77	105.98	104.18	105.43	102.25	105.42	103.82	104.33	104.39	100.21	103.69	101.76	104.47	103.51	100.54	104.2	103.18	103.65	103.47	102.83	103.13	103.85	105.33	104.94	105.38	104.84	104.61	104.06	101.21	105.05	104.66	104.81	102.55	104.71	105.5
104.82	104.61	106.88	104.05	105.9	104.25	103.5	105.43	104.16	103.93	103.61	102.96	104.24	107.53	105.33	108.11	106.48	107.39	104.23	106.19	103.97	103.72	103.02	106.65	107.37	104.67	102.21	106.85	103.61	106.99	104.44	103.98	107.69	106.56	104.29	104.98	104.74	107.79	104.7	103.73	104.83	105.41	106.07	104.48	106.68	102.48	106.31	103.69	103.29	106.03
111.33	113.3	113.51	111.57	110.63	110.98	114.61	113.35	114.22	109.32	113.46	112.75	112.02	113.49	112.57	114.56	112.04	112.36	114.35	114.1	113.05	111.89	111.57	112.83	115.06	114.99	114.66	109.59	112.14	115.3	114.26	114.04	113.68	111.95	112.78	112.07	111.79	113.52	113.17	112.55	112.84	112.51	113.34	112.48	112.19	114.05	113.42	112.8	112.68	113.27
104.65	106.97	105.18	105.8	104.1	105.76	105.31	102.87	104.99	103.23	103.57	103.56	104.59	105.69	105.89	102.44	104.57	105.33	105.87	106.55	103.71	105.99	106.24	104.2	107.12	106.13	104.41	108.08	105.82	106.85	105.35	107.62	103.67	107.41	103.48	104.14	108.28	105.74	107.5	104.52	107.2	102.78	104.64	104.66	104.2	105.17	105.15	105.37	105.86	105.82
111.35	111.87	110.02	111.08	110.15	111.56	112.46	111.47	111.21	113.31	111.88	109.7	110.82	110.95	112.93	111.91	112.31	110.79	109.48	112.02	109.24	112.48	111.71	112.65	110.39	109.62	110.6	112.25	108.08	110.56	111.78	113.01	110.49	109.66	111.41	110.21	110.34	113.15	110.59	112.11	111.25	108.41	111.25	111.72	112.63	109.98	112.04	110	110.33	109.48
103.41	107.24	105.92	105.01	105.11	105.74	106.75	104.06	105.47	105.06	105.52	106.25	106.1	104.44	104.31	105.63	105.18	105.13	104.97	104.31	104.89	108.79	105.14	107.18	106.98	106.32	107.5	106.34	105.29	104.83	106.84	105.42	106.25	106.35	103.98	106.09	104.65	105.53	104.37	105.33	107.73	104.61	105.49	105.54	106	107.09	107.11	106.24	104.94	104.64
105.35	105.34	103.81	105.94	104.62	106.02	103.67	105.49	102.66	106.45	103.07	102.44	104.75	105.29	104.78	104.29	105	105	104.07	104.82	104.25	104.43	103.58	105.99	104.93	103.44	103.68	105.22	105.2	103.48	103.73	104.24	104.81	105.12	103.66	106.15	103.02	104.65	104.82	104.04	104.5	102.58	105.34	106.73	104.8	103.19	103.68	105.29	104.96	104.9
116.62	115.35	118.22	117.41	117.25	117.07	116.91	117.27	118.14	115.63	118.48	116.47	117.43	116.72	115.54	117.91	117.92	115.56	118.43	116.65	117.14	117.85	119.55	116.57	119.82	120.28	119.09	119.1	117.25	117.83	118.12	114.77	118.21	117.52	118.73	117.75	120.14	118.04	116.19	118.07	117.57	116.21	118.8	117.6	117.64	119.11	116.97	118.31	116.2	116.38
107.54	106.97	104.69	107.83	104.92	104.75	106.65	104.78	105.27	104.67	109.57	107.36	107.12	103.71	106.17	106.58	105.76	105.89	106.42	104.62	105.89	106.51	106.74	104.8	106.27	106.1	104.22	105.58	106.59	106.43	104.11	104.63	104.87	105.46	107.35	105.69	107.21	105.1	104.59	104.04	104.01	105.94	104.51	106.08	104.35	105.13	107.73	106.03	103.45	104.82
105.13	105.08	104.32	104.87	104.64	104.68	102.22	105.86	104.31	106.12	106.02	103.76	104.83	103.91	106.04	104.38	105.88	104.8	103.81	104.11	104.71	104.52	102.93	105.18	101.03	104.84	102.36	104.31	103.33	105.06	103.4	102.31	105.42	104.76	104.59	103.86	103.41	102.31	105.12	105.11	104.34	104.67	103.05	102.26	104.19	103.42	104.87	104.7	104.61	105.19
109.45	109.09	109.36	109.55	110.79	109.07	112.25	109.56	112.77	111.15	110.03	109.04	109.73	112.21	107.84	112.75	110.22	109.92	110.65	110.3	108.47	110.16	110.17	108.81	108.05	108.05	108.77	108.28	110.11	109.1	108.97	110.29	111.1	109.09	109.07	110.43	110.28	110.1	110.01	110.16	109.63	108.98	110.35	109.91	110.95	112.65	109.64	111.42	110.02	109.8
106.37	102.1	104.12	105.06	104.17	106.2	104.37	105.3	104.37	105.23	103.98	103.48	105.16	104.87	105.96	103.26	105.95	104.69	104.26	102.02	104.74	106.24	104.31	103.84	105.66	104.15	103.76	104.08	104.22	105.03	102.92	103.45	106.9	104.11	103.6	105.52	103.91	104.81	105.38	103.24	103.79	106.52	104.7	106.96	103.49	105.56	104.95	103.48	105.98	104.41
104.47	105.59	106.6	106.95	106.53	104.89	106.94	105	104.62	103.17	108.74	105.71	105.86	104.14	106.68	104.5	103.17	105.56	105.22	106.56	104.2	106.32	105.28	106.24	103.42	107.56	106.68	107.67	105.43	105.04	105.41	105.59	105.8	105.45	107.42	104.8	105.35	103.83	105.99	105.07	104.13	106.82	107.59	104.6	107	105.12	104.97	105.89	105.35	104.67
103.76	103.7	104.95	105.62	104.33	105.29	107.39	105.67	104.58	104.49	105.77	104.65	104.76	105.13	103.12	104.33	106.36	106.63	104.27	105.89	107.19	104.57	104.45	103.97	103.79	104.26	104.86	104.5	103.87	105.22	106.18	105.74	104.48	105.5	104.99	103.58	104.38	104.92	103.09	105.73	105.92	102.35	104.78	107.24	104.81	105.02	106.21	103.46	105.82	104.83
111.28	109.45	110.86	110.74	111.09	109.88	110.07	108.42	107.28	107.82	111.03	110.59	110.23	109.44	110.62	109.91	111.35	108.97	107.64	108.85	111.49	110.91	108.06	108.83	110.91	110.17	110.53	108.72	111.36	108.78	107.44	109.87	111.3	110.28	111.73	111.46	109.65	110.53	109.66	109.53	110.25	108.67	111.4	112.58	110.1	110.45	109.96	109.76	108.31	108.92
118.89	118.25	117.42	116.9	117.87	118.5	116.64	118.74	118.37	117.98	118.54	118.95	116.76	116.36	118.71	118.07	116.55	120.16	118.55	119.95	117.23	116.2	117.06	118.27	116.43	118.82	118.38	116.22	117.93	120.19	116.09	116.87	115.77	115.74	119.11	117.86	117.13	116.64	116.72	118.65	116.52	117.11	118.2	117.55	117.62	119.37	117.32	120.31	118.72	116.96
112.47	111.2	110.47	109.77	111.85	114.02	111.63	111.75	113.25	113.2	113.67	111.71	111.87	113.36	112.52	112.63	112.61	109.99	110.76	112.61	110.97	113.07	111.15	111.14	112.35	112.74	111.07	111.33	111.22	111.61	112.36	113.07	110.22	109.67	110.37	112.01	111.85	111.76	112.06	110.9	108.4	109.84	112.03	112.78	113.03	111.06	111.2	110.38	110.74	112.28
112.59	112.25	113.46	113.73	110.33	113.16	112.85	110.49	112.18	113.56	114.61	113.93	112.92	113.18	110.58	113.16	114.33	113.08	111.58	111.35	112.43	115.79	112.34	113.8	112.31	115.5	112.76	113.68	110.26	114.52	113.06	114.08	112.3	112.84	112.18	111.19	112.08	111.68	111.62	112.68	114.81	114.23	113.82	110.98	111	113.99	114.1	114.09	111.6	112.5
105.73	104.66	107.26	105.52	106.25	104.88	104.32	107.45	105.15	105.43	104.95	105.44	106.6	103.54	107.27	103.94	103.04	104.29	104.56	106.79	105.52	106.63	106.79	104.51	107.52	105.82	104.09	105.65	106.92	104.87	105.65	104.63	106.87	105.04	104.19	107.38	105.56	103.88	104.05	107.38	104.42	107.16	103.46	106.9	104.48	102.61	105.72	105.44	107.01	104.86
100.45	102.33	102.86	101.71	100.38	102.65	98.818	98.324	100.47	101.59	100.91	101.21	101.02	101.15	102.28	102	99.429	103.49	102.07	102.43	101.43	99.787	99.033	100.24	101.31	98.868	101.27	104.08	101.3	101.56	100.76	99.32	100.88	99.181	100.72	99.985	102.07	101.28	102.22	101.22	101.55	102.27	101.19	103.03	103.58	101.1	101.3	102.84	104.25	99.514
105.08	104.87	102.08	105.51	104.38	102.11	104.29	105.99	105.53	103.2	104.5	104.65	104.95	105.26	104.16	104.16	102.81	104.94	104.77	105.86	104.08	103.58	104.22	105.38	101.97	106.06	103.12	104.98	105	104.34	106.34	107.37	104.39	105.13	104.79	104.81	105.41	104.39	104.88	102.78	105.43	105.53	102.91	106.09	106.14	103.89	105.09	105.24	104.33	106.79
102.45	101.64	100.51	101.33	100.78	102.15	101.05	102.69	100.81	100.81	100.59	101.87	99.839	100.67	102.42	100.48	101.71	102.65	99.938	101.9	101.17	101.76	100.07	101.34	100.68	103.54	99.747	99.702	101.16	100.76	99.882	101.39	101.07	101.63	103.47	100.77	99.07	100.89	102.85	101.39	102.47	100.34	100.75	100.68	101.54	102.11	99.709	100.98	101.49	101.52
116.04	115.15	115.14	117.58	114.35	116.36	115.48	114.68	117.59	115.63	114.38	117.8	118.39	115.54	115.98	115.39	116.06	116.38	115.9	115.13	116.59	115.18	116.36	116.44	115.99	116.27	115.59	115.4	118.91	115.81	115.91	115.44	115.94	114.73	117	117.1	116.02	115.61	116.13	114.76	118.57	113.57	117.97	114.9	116.15	115.43	115.92	116.6	115.95	115.13
106.61	105.82	105.33	105.86	105.56	106.2	105.89	104.13	106.3	105.76	108.24	106.57	106.27	104.58	105.42	106.3	106.89	106.1	106.74	105.47	104.92	106.34	108.04	106.59	107.84	106.06	107.12	105.14	106.16	106.87	104.9	106.61	106.52	104.55	107.09	104.44	108.11	105.89	106.01	107.46	105.58	105.61	105.22	106.52	105.87	105.36	106.18	106.25	107.77	106.35
104.87	102.51	106.04	105.12	104.79	107.29	105.26	103.61	103.48	105.68	106.93	106.64	104.99	106.11	105.51	106.22	105.45	103.36	105.35	106.47	106.24	104.15	106.78	105.53	105.87	104.69	106.79	106.98	106.17	105.63	104.28	105.97	106.5	105.91	103.48	106.34	105.84	106.05	104.2	106.07	102.78	105.71	105.53	106.91	106.6	105.62	103.43	106.9	106.28	106.4
101.09	101.03	101.33	100.32	99.265	101.91	99.516	101.64	102.38	100.41	101.18	100	99.666	99.031	99.24	100.89	99.653	101.63	100.01	104.91	101.65	101.09	100.41	101.48	99.978	102.05	100.72	102.54	99.875	101.46	98.661	101.61	102.64	99.284	99.804	98.779	101.04	98.601	102.49	101.89	99.038	98.899	100.55	101.9	98.617	100.17	100.49	101.66	102.51	102.45
113.87	113.16	111.8	111.34	111.83	110.78	109.41	113.24	111.29	111.13	111.25	111.34	112.79	110.62	110.9	113.09	113.45	112.64	111.55	113.6	113.1	113.58	112.44	111.31	112.3	111.69	111.85	112.25	110.93	112.82	114.15	111.3	113.2	113.07	109.48	111.92	110.72	110.79	112.4	113.65	112.45	110.89	112.21	112.01	110.42	110.78	110.47	110.93	113.11	113.09
112.72	110.09	112.93	113.02	111.33	110.74	109.71	108.85	113.36	110.89	113.49	112.44	111.62	110.75	113.47	111.16	112.62	111.73	112.25	112.15	111.54	112.6	111.86	111.84	114.96	111.46	110.76	110.02	112.81	113.43	112.15	111.79	110.47	111.3	111.95	112.07	112.06	112.56	114.17	112.97	111.35	111.25	112.04	110.34	108.28	111.67	110.98	110.76	109.76	110.85
114.45	116.81	114.9	117.03	115.56	118.19	116.79	116.4	115.44	115.82	117.24	118.44	116.69	115.38	113.82	115.84	116.75	115.73	117.85	116.78	117.83	115.91	115.85	114.57	116.35	115.95	116.71	115.71	115.71	115.41	113.63	115.78	117.08	117.8	115.71	116.95	114.53	116.17	116.07	118.91	116.56	116.24	117.17	117.43	116.71	114.19	117.07	115.46	118.48	117.52
106.57	108.63	106.72	106.53	106.66	105.4	106.91	109.06	105.71	104.52	104.04	106.14	106.43	104.15	104.3	104.77	107.2	106.64	105.85	106.56	105.04	104.56	105.46	104.27	105.85	103.67	104.6	106.37	106.94	105.86	104.27	105.9	108.08	104.76	105.73	106.12	106.5	106.2	106.41	106.11	106.1	105.41	106.52	106.78	106.22	105.74	105.72	108.31	103.82	107.53
108.53	109.13	109.52	110.55	111.47	108.94	109.48	106.86	110.31	109.43	111.95	110.68	109.87	109.66	108.52	109.11	109.47	112.37	110.01	110.5	109.43	108.26	110.35	107.83	109.33	108.68	110.81	109.93	111.57	108.05	111.85	109.83	111.56	110.69	109.19	108.79	105.95	110.08	112.49	108.98	108.88	112.05	110.11	109.7	109.58	110.7	111.84	111.26	113.31	111.25
111.51	111.16	111.18	112.48	110.42	110.14	109.89	110.61	108.83	113.52	111.31	110.13	110.27	109.08	111.44	110.73	110.09	108.75	109.65	109.51	109.53	108.17	112.26	110.68	109.89	109.42	109.58	109.97	109.35	111.58	111.72	110.38	110.74	112.13	109.16	109.67	110.72	109.15	110.67	109.91	109.86	109.7	110.69	109.58	109.67	110.54	109.6	111.47	109.22	108.46
112.48	112.85	110.66	110.09	111.72	110.6	111.54	112.41	110.39	112.5	110.43	112.42	112.42	110.78	110.13	111.11	109.89	112.61	112.33	110.38	110.45	110.62	110.31	110.94	109.74	110.28	110.33	112.26	112.53	110.97	111.31	110.55	110.93	111.48	111.33	111.36	111.74	111.36	113.05	111.86	111.88	110.51	113.04	110.01	112.23	111.71	111.08	111.59	110.4	111.31
104.39	106.21	106.3	104.49	103.95	105.7	105.44	105.97	104.29	105.62	104.94	106.59	107.2	106.35	104.78	103.68	105.55	106.03	104.98	107.05	106.4	104.16	107.11	105.54	104.2	105.87	104.76	106.63	103.34	103.18	106.15	104.62	105.43	104.61	104.18	104.09	103.11	106.49	105.75	103.22	104.13	105.97	107.12	104.95	106.32	103.01	104.55	106.87	107.09	106.04
106.64	104.24	102.14	101.95	105.55	103.83	105.18	103.65	105.17	103.76	102.5	104.4	101.33	105.21	105.88	104.22	104.49	103.33	103.74	102.13	103.54	104.17	105.29	103.62	104.99	105.29	102.93	102.81	101.41	102.8	102.9	105.84	103.83	105.43	105.33	105.01	103.2	104.28	104.16	105.07	102.47	106.39	106.08	106.71	106.11	102.96	107.23	104.89	102.62	105.36
102.71	101.26	99.996	99.76	100.91	102.09	100.03	100.4	100.7	101.62	99.431	100.27	100.16	100.04	101.31	99.431	98.576	99.315	99.54	99.745	101.95	99.884	99.323	99.484	101.03	102.15	101.55	100.05	100.8	99.978	101.05	100.62	102.64	99.759	101.69	98.5	101.33	101.25	99.431	101.65	98.464	101.34	99.536	100.84	98.725	99.669	99.605	100.97	98.662	98.436
116.51	119.35	118.38	117.35	117.09	118.35	114.59	116.07	120.06	116.38	116.48	117.24	118.78	116.6	119.75	119.06	117.14	118.74	115.13	118.19	117.47	114.22	117.59	118.43	117.41	118.89	119.73	115.37	117.05	114.32	118.93	119.03	117.88	116.59	117.63	115.34	116.25	118.14	116.18	117.96	118.5	118.43	116.99	117.73	117.86	114.88	116.39	117.4	118.41	117.45
117.9	113.99	116.87	114.86	117.33	116.54	114.27	116.39	115.62	115.57	115.36	118.48	115.55	117	116.72	115.67	119.17	116.38	115.99	117.66	117.15	117.18	116.27	115.4	116.06	116.14	116.59	113.32	116.33	116.79	117.53	115.52	116.05	115.89	115.16	114.02	115.86	116.31	115.99	116.1	118.14	115.34	113.97	114.64	116.52	116.39	114.86	117.58	118.37	115.87
111.49	111.06	111.08	112.25	113.04	110.49	111.6	110.53	111.26	112.43	111.59	112.09	109.87	112.75	111.98	112.93	113.46	110.47	112.51	110.61	112.5	112.03	111.35	110.96	110.3	109.4	112.45	111.2	110.82	111.62	112.33	110.03	110.76	112.71	111.65	113.16	110.98	112.27	108.65	109.97	113.29	109.78	111.97	109.82	109.85	110.6	108.19	109.47	109.47	110.41
104.41	105.1	104.33	104.72	104.63	105.46	106.26	103.64	104.28	103.93	103.06	104.2	103.62	103.8	104.59	103.68	102.19	103.38	104.72	105.33	104.14	103.08	105.94	102.27	103.79	104.75	102.56	106.24	102.43	105.36	106.24	102.92	105.1	103.61	105.97	101.79	104.88	106.35	101.92	104.41	104.84	105.75	103.16	103.02	104.72	104.66	104.8	104.54	104	102.07
110.48	114.27	110.08	112.41	112.85	112.1	113.47	110.16	113.48	110.61	111.91	111.66	109.65	114.03	113.26	111.66	112.12	110.91	111.43	110.45	113.33	114.27	111.9	112.58	111.94	111.92	110.53	111.49	112.83	112.22	111.17	112.07	111.13	112.44	112.56	111.13	111.83	113.88	112.21	110.25	110.81	113.4	114.04	109.65	111.53	110.21	112.08	111.21	110.98	111.67
104.2	103.69	105.26	105.4	105.62	104.73	103.35	103.07	103.88	104.14	106.09	101.91	106.55	104.57	103.97	103.64	104.48	104.14	101.39	102.59	103.77	104.22	105.04	105.52	106.44	104.92	103.29	104.46	103.91	103.06	102.04	105.01	105.61	107.04	104.03	103.49	103.45	103.17	104.78	104.11	105.44	104.25	103.68	104.15	105.39	105.26	103.92	102.64	105.61	105.59
105.64	106.71	107.64	104.8	104.2	105.4	104.54	107.69	106.8	106.37	107.51	106.86	106.42	105.13	105.91	107.15	106.4	104.51	106.92	105.57	107.35	105.7	104.94	106.62	106.77	105.68	103.61	106.92	106.35	104.55	105.43	106.43	106.51	105.1	106.96	106.46	105.61	106.7	105.57	104.74	107.89	105.83	105.89	106.95	105.35	103.18	106.6	106.12	104.65	106.5
104.23	104.38	105.46	104.23	104.54	104.04	102.49	102.95	105.92	104.65	102.18	103.95	106.9	103.41	104.98	105.34	104.14	104.68	104.66	107.08	105.19	103.67	103.9	104.79	104.4	105.32	106.59	104.95	103.77	104.96	105.99	103.64	105.2	107.04	107.65	106.69	106.38	103.7	105.95	104.46	106.13	104.9	104.51	106.49	105.25	104.57	106.43	106.44	104.17	106.11
100.15	100.96	100.14	104.16	102.26	101.87	102.01	99.304	99.962	101.53	101.02	98.441	101.27	100.96	101.64	100.44	99.441	99.338	100.51	102.85	101.95	99.212	103.87	101.02	101.7	101.27	100.26	101.74	102.29	99.145	101.24	100.49	99.08	100.26	100.27	102.16	100.48	103.7	102.09	100.21	98.827	100.89	101.68	98.815	100.08	102.41	101	100.9	102.27	100.25
106.19	106.17	108.76	106.05	106.48	105.71	107.7	106.9	106.57	106.47	107.24	106.33	103.54	106.72	105.32	106.75	106.38	106.49	108.82	106.63	105.87	105.26	105.73	106.09	107.63	105.38	106.23	106.46	107.22	105.19	106.05	106.43	106.29	108.85	104.85	105.82	105.22	106.49	105.76	106.91	106.12	104.94	107.18	106.82	108.46	106.48	108.65	105.5	106.14	106.28
116.32	117.32	118.27	117.23	117.2	117.23	116.99	117.65	116.8	119.45	115.89	118.35	118.03	117.08	116.36	116.04	118.08	118.96	118.57	116.96	115.25	118.26	117.37	118.07	117.17	118.58	116.11	116.39	117.11	116.67	118.43	115.93	118.73	117.8	117.24	117.18	119.44	115.8	115.73	115.74	117.19	118.21	120.52	119.04	117.01	116.54	117.16	117.42	117.17	117.24
106.45	107.94	104.48	107.28	107.43	105.15	107.21	104.33	107.58	105.13	108.11	107.23	107.87	107.67	107.46	105.82	107.17	109.09	106.87	106.91	106.51	107.53	108.86	106.49	106.44	108.37	107.17	106.37	105.52	109.04	106.91	107.33	107.37	106.97	106.91	108.24	107.58	106.03	107.74	106.49	107.99	106.04	107.13	106.76	109.33	107.53	108	107.59	105.58	105.32
107.62	104.72	104.44	104.73	106.75	109.58	104.44	105.3	104.41	105.71	105.62	106.82	103.81	107.05	108.47	104.18	102.34	107.29	107.77	104.47	105.89	105.22	104.5	104.23	106.67	105.95	108.16	107.29	104.45	105.42	103.49	104.37	106.74	105.67	107.88	105.28	106.63	105.8	106.34	105.56	105.64	105.18	105.51	105.92	104.78	105.24	106.68	106.8	105.47	104.58
103.32	106.85	103.97	105.43	104.92	103.27	105.06	104.91	105.29	102.31	102.99	102.7	104.84	105.27	106.08	104.95	105.85	105.41	105.32	103.45	104.85	104.55	105.7	104.53	103.28	104.6	102.84	105.91	104.18	104.52	103.54	103.68	102.9	107.27	104.8	104.7	104.99	104.26	104.29	105.95	105.61	106.46	102.52	103.86	105.41	103.05	105.13	106.27	104.42	107.22
104.6	104.15	104.88	102.85	105.61	103.7	103.99	103.66	105.91	106.16	104.59	104.49	106.56	104.91	105.51	103.83	103.46	105.25	105.05	102.17	105.5	104.88	104.18	104.49	104.15	105.11	103.92	106.48	103.45	105.37	103.53	104.23	104.83	105.97	105.42	103.95	104.04	105.9	103.34	104.55	103.37	105.07	105.07	104.58	103.42	104.92	105.99	103.07	103.63	104.8
99.946	99.795	99.61	98.653	100.3	101.89	99.208	101.86	101.39	100.92	99.954	99.486	99.398	99.694	100.19	100.58	101.43	101.32	98.276	102.41	99.9	100.54	102.42	100.29	98.877	100.7	99.368	98.762	97.159	99.451	100.48	100.35	100.85	101.47	101.37	101.02	98.364	101.76	100.96	100.35	99.117	99.743	99.363	101.03	101.08	98.476	101.25	101.8	100.85	97.002
108.91	110.49	110.34	109.28	110.39	111.55	108.77	109.99	111.54	109.35	110.43	109.95	108.16	108.95	110.34	111.4	111.72	110.22	109.31	110.58	109.87	108.8	108.22	110.25	108.14	110.74	107.79	108.86	108.73	108.41	111.74	109.96	109.05	108.52	109.71	110.2	111.64	108.09	109.08	108.97	109.84	110.43	109.6	111.36	112.05	109.88	110.49	108.03	109.05	111.3
117.36	117.57	116.11	117.76	117.55	118.66	116.64	117.23	118.19	117.44	117.33	115.62	119.25	119.32	116.61	117.79	115.58	117.96	115.33	116.85	118.9	117.89	118.67	118.42	117.95	118	116.38	116.29	117.16	118.07	116.63	116.86	117.94	118.21	117.94	115.8	120.21	117.64	116.49	119.07	117.85	116.93	116.66	118.27	117.06	117.42	116.52	116.56	118.25	118.25
112.27	114.5	112.48	114.11	113.42	114.77	114.06	113.92	114.75	109.38	112.5	109.61	113.9	112.38	115.84	114.29	114.77	114.46	114.98	116.04	113.77	113.67	111.87	113.79	113.91	112.11	112.67	113.41	111.93	112.67	112.74	111.83	110.73	113.16	113.67	113.3	113.11	113.19	115.07	112.02	112.21	114.26	110.16	113.74	112	112.32	113.53	113.84	112.95	113.52
117.62	117.75	117.21	116.08	116.84	117.53	115.01	114.56	117.11	115.49	116.83	117.52	118.39	116.75	115.23	113.25	116.37	116.09	117.01	117.57	115.85	118.51	116.06	116.77	114.34	116.15	117.43	118.7	115.21	117.95	115.52	114.16	116.38	116.24	115.36	114.51	113.39	115.43	116.63	116.15	117.48	118.29	117.34	115.23	118.09	116.02	114.95	117.03	117.38	115
107.01	105.58	103	108.1	106.26	104.48	106.75	107.57	105.28	106.85	104.63	104.27	104.98	103.99	104.53	107.23	105.67	104.56	103.11	104.48	108	107.08	106.06	106.97	105.71	104.4	104.94	106.26	106.96	107.92	105.94	106.07	106.11	106.01	105.66	106.37	107.22	106.25	104.75	107.06	105.35	104.65	107.13	106.49	106.54	104.86	104.78	105.08	106.53	106
107.08	103.26	104.87	104.79	105.06	105.87	105.32	104.88	104.73	104.1	102.83	104.71	106.8	105.12	108.84	105.75	104.96	104.26	105.14	105.13	103.13	104.36	105.23	106.29	105	106.14	105.67	103.28	102.34	104.82	104.79	102.97	105.51	105.24	107.38	106.35	106.12	103.44	103.34	105.16	107.15	105.26	105.07	106.94	106.41	105.51	105.29	106.32	104.57	107.4
109.25	111.53	110.17	111.77	112.03	111.55	111.11	110.91	111.52	110.31	110.67	111.14	112.53	113.4	110.06	110.35	110.42	112.81	114.26	111.45	108.67	112.11	112.02	110.56	109.9	112.68	111.4	111.97	109.92	110.23	109.89	110.2	111.32	111.78	111.55	111.34	112.29	110.99	112.64	110.16	110.74	111.76	109.78	112.69	110.41	110.53	110.87	112.69	111.59	113.21
106.92	104.85	107.43	104.08	105.54	105.17	103.14	106.06	107.51	105.42	108.21	106.2	105.59	104.46	107.44	103.8	106.24	104.98	105.19	107.34	104.44	105.26	105.42	106.21	105.91	102.6	106.36	105.73	105.91	106.38	108.16	103.59	106.38	105.17	108.07	106.54	107.02	106.03	106.16	105.59	105.34	106.09	105.19	106.39	105.72	107.95	107.37	105.86	105.77	108.32
109.43	110.63	112.93	113.47	109.62	111.74	111.36	111.78	111.19	109.63	113.17	112.14	113.4	111.41	110.66	111.5	111.16	110.86	112.86	110.99	109.9	113.14	112.06	110.77	110.6	111.59	110.73	111.36	112.25	109.68	111.06	110.4	111.26	112.22	112.24	110.58	111.65	113.79	111.45	111.46	110.59	112.32	112.57	112.17	111.55	112.33	112.36	111.51	114.12	111.35
99.678	98.4	98.331	100.34	97.963	100.23	101.33	101.74	100.56	101.64	98.997	99.436	100.13	100.8	99.025	99.733	100.18	100.97	100.93	100.62	101.24	98.573	99.431	102.2	100.88	100.48	98.371	100.73	103.58	100.87	99.529	100.16	100.29	101.23	102.1	101.09	100.19	102.56	102.43	101.34	99.75	101.47	102.81	101.38	99.129	101.34	99.332	101.31	99.593	99.837
106.88	106.83	106.59	105.46	104.1	104.8	106.25	104.74	103.82	106.05	105.85	104.26	105.63	104.67	106.56	104.21	105.35	105.89	106.27	105.11	106.42	103.43	104.38	105.86	103.66	104.72	105.66	107.61	103.82	107.78	104.96	106.44	104.01	105.68	106.68	107.76	106.26	103.93	103.48	105.63	106.51	105.17	107.32	109.06	105.23	103.53	104.69	103.62	104.14	104.9
103.5	104.91	104.24	104.04	104.86	107.47	104.69	103.67	102.8	107.01	107.53	106.63	101.29	105.95	103.11	106.15	105.14	104.08	105.03	105.27	105.07	107.84	104.71	107.71	106.5	105.95	102.5	107.43	106.17	104.59	105.19	104.39	105.05	104.35	105.89	106.02	104.89	108.87	104.65	103.04	106.73	105.92	105.92	104.9	104.83	106.7	103.79	107.38	105.84	105.8
107.02	106.07	107.31	105.14	104.57	106.47	107.73	104.58	105.77	104.84	106.81	106.76	107.33	104.27	105.05	106.6	103.24	106.74	104.88	106.52	102.53	104.27	104.75	105.95	104.4	105.87	105.56	104.63	106.79	104.13	106.7	105.1	106.52	103.98	104.26	104.6	105.99	107.01	104.18	105.32	104.24	104.86	105.45	104.02	105.94	105.24	106.15	103.43	105.73	104.96
105.21	104.75	104.7	106.73	104.55	107.06	105.8	102.65	105.76	104.62	106.28	104.46	106.9	105.73	104.6	107.07	107.8	104.62	105.63	107.22	107.07	103.43	104.9	103.54	105.09	103.35	105.38	107.51	106.93	105.22	104.24	104.93	105.48	105.11	106.5	104.03	104.67	105.77	105.79	106.88	104.88	103.39	107.05	104.25	103.47	106.43	105.2	104.77	104.76	105.69
101.3	99.278	100.28	98.821	101.17	99.303	99.275	100.87	98.827	99.342	99.323	102.3	99.227	100.38	100.25	99.804	99.025	102.26	101.28	101.58	97.942	101.33	98.711	99.51	98.914	100.63	98.91	98.754	98.417	99.878	100.49	101.75	100.26	100.15	100.04	97.625	99.291	100.7	101.11	99.664	100.36	98.239	98.56	98.698	100.44	100.23	99.736	97.826	99.612	98.954
104.81	104.65	105.5	105.72	105.82	104.43	105.25	105.32	104.88	106.15	103.65	107.56	106.8	105.32	106.79	104.33	104.46	105.66	106.48	108.92	102.44	106	104.35	106.52	106.16	105.61	104.24	105.74	104.27	106.88	106.69	107.33	107.63	105.44	105.38	105.46	105.34	107.14	103.6	104.46	106.06	103.49	104.9	105.57	105.68	106.17	106.3	108.02	104.47	105.5
111.02	113.46	112.71	112.49	109.91	110.89	109.99	112.34	111.12	112.06	111.05	111.35	112.44	115.67	110.73	112.11	111.83	111.82	110.76	110.79	109.88	112.25	113.59	110.45	111.66	110.15	111.21	111.75	111.59	110.46	111.38	111.63	111.68	110.87	112.49	111.3	110	111.07	114.5	111	110.98	113.89	115.04	112.88	112.15	110.7	112.14	111.75	110.58	111.26
105.72	104.47	106.25	108.13	106.29	105.58	103.88	105.16	104.59	102.73	105.49	106.63	105.42	103.56	106.44	107.57	107.21	106.7	105.28	107.48	108.62	106.26	103.78	106.48	106.05	106.18	103.35	105.51	107.54	106.21	106.78	105.54	105.1	104.67	106.33	107.56	104.13	105.2	105.45	105.49	105.13	106.28	105.35	105.86	104.8	105.06	105	106.58	104.7	106.26
111.52	113.83	111.79	110.72	113.55	114.57	111.96	109.31	110.39	110.39	111.95	111.05	110.52	112.63	112.09	113.02	113.85	111.88	111.18	110.8	111.36	110.99	112.06	111.25	112.24	111.54	111.63	111.54	112.67	113.04	112.01	112.06	113.06	110.8	110.02	112.69	112.9	111.65	112.45	110.52	114.02	112.47	111.2	113.49	113.03	112.93	110.37	111.18	112.7	111.69
98.723	99.584	98.524	99.473	99.067	101.21	100.01	99.028	101.33	98.203	100.46	99.505	98.965	100.46	99.792	100.38	99.824	99.337	98.92	99.516	98.549	100.04	101.05	101.41	100.88	100.7	101.33	99.401	100.67	102.16	99.761	102.43	98.708	99.333	101.65	99.241	102.43	102.02	101.7	99.239	98.37	100.97	99.632	98.306	99.86	101.16	100.67	100.52	102.43	98.534
105.12	105.95	104.12	107.97	103.86	105.28	107.07	105.26	105.76	106.83	105.28	105.59	103.03	105.24	106.27	104.86	106.7	104.2	105.75	104.99	106.15	103.74	106.84	105.29	102.93	104.54	105.82	104.93	106.07	105.82	104.62	106.22	105.34	104.48	103.74	105.57	102.84	107.56	107.11	106.05	105.95	106.57	106.54	105.02	106.88	105.17	105.69	104.37	108.29	104.42
111.94	110.91	111.1	112.88	113.59	109.78	112.12	112.1	112.63	111.92	111.54	109.09	111.51	112.01	114	111.89	111.37	111.07	109.64	111.94	113.36	113.44	111.18	110.76	110.82	111.92	111.62	113.52	112.32	112.49	112.66	112.09	112	110.7	111.56	110.94	111.78	110.18	112.7	110.61	111.45	110.56	111.54	113.16	112.12	111.04	113.47	110.24	113.88	111.43
117.73	116.74	115.29	117.23	116.19	116.94	119.06	116.66	117.62	118.65	119.06	118.04	117.53	115.77	116.69	119.61	117.78	118.51	116.58	117.78	119	119.17	116.71	117.1	117.1	119.58	117.44	117.11	115.87	118.1	117.61	118.19	118.79	117.92	117.34	117.16	118.03	118.13	118.51	119.09	118.1	118.37	116.17	118.25	116.77	118.19	116.67	117.81	117.07	117.79
104.42	105.61	105.39	106.13	103.77	106.87	105.24	104.11	104.44	104.98	102.43	105.67	106.31	105.86	105.94	104.47	105.9	106.28	103.34	105.05	104.74	106.29	103.81	103.56	106.89	103.94	106.89	106.38	103.07	103.3	105.74	105.15	106.34	107.49	106.63	105.79	106.38	106.06	106.55	105.28	105.53	106.57	104.96	104.46	105.03	105.96	104.4	105.91	103.74	106.11
111.09	111.11	110.13	110.32	109.91	109.85	113.55	111.73	110.49	109.63	109.61	108.58	110.08	111.22	110.17	107.8	109.91	110.25	109.07	110.41	110.15	107.92	110.51	109.53	111.83	110.54	110.83	109.84	111.58	110.66	110.25	112.05	111.44	112.43	110.72	111.48	109.47	110.74	110.39	111.67	108.26	109.16	108.95	108.95	109.84	108.93	112.5	108.93	109.88	111.7
108.41	106.99	107.69	107.29	106.58	108.26	105.26	108.61	108.08	104.75	106.66	108.3	105.43	107.75	105.94	105.37	107.53	107.61	106.69	107.31	106.71	106.9	106.34	105.55	104.99	106.79	107.22	107.01	108.07	106.11	106.74	105.69	106.89	106.18	106.29	106.67	107.97	107.82	105.52	106.61	108.51	107.89	108.41	105.3	108.66	106.57	108.4	105.26	108.19	106.74
106.31	104.11	105.94	105.88	105.83	103.53	104.94	104.94	106.24	104.59	104.74	104.73	102.79	105.41	104.4	103.94	105.24	103.14	109.93	105.29	106.37	106.18	107.33	106.58	105.67	106.59	103.18	102.76	103.52	105.66	106.48	106.63	103.93	106.07	104.94	105.55	105.69	105.6	105.27	107.04	104.52	103.98	105.58	104.5	105.23	105.47	103.9	102.63	105.35	103.44
110.93	110.04	110.52	110.22	110.47	109.23	109.82	109.62	110.66	110.71	109.02	108.82	111.62	111.6	110.5	110.35	111.43	112.62	110.67	109.44	113.71	108.8	107.22	109.65	111.27	111.44	110.09	111.45	110.51	111.74	109.91	112.15	109.3	110.99	112.77	109.3	112.18	110.15	111.42	111.01	110.2	112.73	112.4	110.21	108.78	112.38	109.73	110.58	111.04	112.08
112.03	113.24	109.52	109.9	110.96	112.39	112.95	110.66	110.56	111.07	112.07	112.22	110.58	113.85	112.17	112.37	112.62	111.08	111.24	110.48	112.36	113.88	110.94	110.19	112.89	110.7	110.32	112.92	112	113.07	111.02	112.59	110.02	111.2	110.64	111.06	112.18	112.14	112.89	113.12	112.38	112.07	111.8	110.78	115.25	113.04	113.71	111.98	112.53	109.96
111.61	112.57	111.38	107.02	110.19	109.37	107.73	108.69	110.12	110.35	109.19	108.43	108.23	109.29	109.24	108.59	108.79	108.13	109.04	111.74	112.14	111.18	110.38	110.42	108.4	108.84	107.55	107.62	109.76	111.37	110.97	111.75	110.7	110.47	110.71	109.09	111.61	109.25	109.39	110.13	111.55	109.92	111.27	110.79	111.57	110.37	110.42	110.51	109.73	108.17
112.34	108.71	113.94	112.64	112.07	110.98	112.98	109.48	114.01	110.19	110.43	112.31	112.82	110.41	112.67	110.42	113.55	110.95	113.6	112.76	112.43	110.71	111.85	112.64	112.91	110	110.36	110.23	111.22	111.7	113.27	111.53	110.82	112.24	112.26	111.6	113.3	110.65	110.95	109.03	111.07	108.72	109.6	110.69	110.52	110.22	110.65	113.49	113.7	112.22
104.71	106.77	106.62	107.02	106.07	104.69	106.49	106.73	105.39	107.03	105.95	105.91	106.32	104.34	106.13	104.8	105.2	107.65	105.87	106.66	105.98	105.26	106.65	106.95	104.94	106.41	106.47	107.18	107.47	107.48	107.55	106.14	105.95	106.15	108.33	105.82	106.89	106.65	106.29	107.43	107.45	107.53	107.82	105.55	107.66	105.71	106.18	106.89	107.4	105.35
106.29	105.23	106.96	105.33	107.81	105.63	103.05	104.18	106.24	107.11	103.93	103.93	106.76	106.53	105.42	105.7	107.23	105.43	106.24	108.16	103.66	105.41	106.51	105.82	104.3	105.17	107.93	105.99	105.67	107.05	106.22	106.8	105.71	105.32	103.95	107.49	105.52	104.41	104.86	104.86	104.43	105.27	106.39	105.62	105.92	102.58	106.84	104.86	105.12	106.23
111.31	112.77	112.69	112.29	113.73	112.57	111.54	116.05	112.19	111.37	113.5	114.01	112.69	110.25	111.51	113.56	113.47	113.32	113.58	112.4	113.86	111.7	114.1	113.95	113.48	110.64	111.84	110.12	111.21	112.48	114.6	111.65	111.94	111.85	111.24	112	111.82	111.19	112.05	112.6	112.21	111.73	111.62	110.86	112.96	113.34	113.04	112.71	113.31	111.36
104.27	104.84	103.85	103.16	102.77	104.21	106.04	104.42	103.56	105.6	104.82	103.86	105.02	105.11	102.34	103.9	105.23	105.34	104.21	106.23	104.74	104.12	104.3	105.73	105.25	104.56	105.53	101.71	104.39	102.89	104.82	104.95	102.97	101.7	104.8	104.27	103.34	105.01	101.78	103.29	103.82	103.19	103.71	102.65	104.54	103.49	103.92	106.31	102.26	103.55
107.67	106.51	106.94	108.35	106.78	107.24	106.94	108.19	106.46	105.65	104.43	108.08	108.45	105.55	109.65	107.77	105.84	107.49	108.11	105.91	107.18	108.89	104.89	107.7	106.52	104.84	106.6	106.82	109.23	105.59	106.41	107.84	107.84	105.59	104.27	106.45	108.18	105.78	105.9	105.91	106.31	106.92	106.61	108.48	106.66	107.83	106.76	106.56	106.08	107.8
105.41	105.95	105.71	105.08	104.44	105.16	106.58	107.14	104.5	106.4	104.87	104.97	105.39	105.61	105.28	105.07	105.38	105.96	103.24	103.36	104.65	104.93	106.12	104.16	104.98	104.19	103.68	104.6	102.78	103.63	103.32	105.31	103.38	107.11	103.47	104.64	107.16	103.21	104.08	105.36	103.21	106.02	104.95	104.52	108.07	103.06	104.85	103.57	103.89	105.01
101.75	101.52	100.48	103	101.97	98.676	101.51	100.72	99.975	98.485	102.07	98.744	100.41	100.04	100.53	99.888	100.78	99.047	101.58	100.15	99.635	99.352	100.69	98.817	100.59	99.024	99.485	98.6	100.5	100.11	100.4	98.996	97.869	99.297	100.46	97.533	99.862	97.855	100.53	100.07	100.24	100.46	99.496	98.144	99.013	99.925	99.23	99.02	98.929	98.061
110.99	112.64	112.03	113.02	111.89	111.17	110.9	113.74	111.41	113.85	111.3	110.98	112.92	112.28	112.81	110.46	113.86	113.26	110.18	110.18	112.76	109.99	110.21	112.17	112.06	111.44	112.74	114.49	110.29	113.08	110.86	112.34	113.52	113.24	110.68	112.97	110.11	111.26	112.49	113.03	112.03	110.84	111.89	112.41	113.31	110.64	110.14	111.39	110.7	112.4
106.95	103.58	105.21	105.92	106.76	103.98	102.54	105.67	104.99	106.7	104.36	105.49	104.08	106.33	106.62	104.17	104.13	105.84	105.79	106.65	105.85	104.03	104.25	105.38	103.8	108.84	105.86	105.18	108.06	107.52	105.4	105.64	104.61	106.24	103.94	105.96	105.61	103.5	105.31	105.07	105.98	106.5	105.77	103.61	106.76	106.38	106.3	104.47	105.72	105.21
111.17	112.16	110.47	110.43	110.36	111.55	112.12	112.24	112.59	109.48	112	110.88	111.23	111.05	112.39	109.76	110.3	111.31	111.18	109.45	111.67	110.43	111.45	112.42	110.35	111.21	111.1	112.18	111.66	111.99	112.06	111.14	109.74	109.63	110.56	109.81	110.13	111.95	110.3	112.3	111	110.65	111.69	110.51	110.37	111.42	109.28	112.59	108.37	110.61
110.68	110.16	110.75	109.78	110.71	110.32	108.39	110.29	109.48	110.83	110.47	110.8	109.26	108.82	109.52	110.74	110.97	111.55	109.26	111.9	109.9	109.21	110.37	110.22	111.55	111.13	109.74	109.42	108.87	109.54	109.07	111.22	111.2	109.89	110.47	109.55	109.27	108.23	109.56	110.41	109.32	109.63	111.24	110.4	111.26	110.42	111.22	109.53	110.21	110.78
105.76	104.02	108.21	105.83	109.16	107.34	106.96	103.01	105.43	104.92	106.37	104.68	107.81	108.05	105.49	104.5	107.78	107.2	104.84	106.42	106.19	107.44	105.01	106	106.13	106.4	103.1	104.54	105.46	106.71	107.67	104.37	104.64	107.27	104.4	105.47	105.02	105.4	104.09	106.84	104.88	107.55	106.41	104.53	105.53	105.94	106.23	104.57	106.34	107.04
105.02	103.56	108.45	105.03	105.82	106.19	104.86	105	106.29	107.35	106.07	105.88	107.37	105.76	106.16	105.5	106.09	105.81	102.91	107.55	103.7	105.76	103.61	104.97	107.47	106.61	106.15	104.93	106.79	104.54	104.54	105.98	106.52	105.68	105.36	104.47	105.87	108.02	105.11	103.46	105.62	107.21	105.84	106.33	103.54	103	106.5	106.55	104.91	103.78
105.27	104.83	103.99	107.77	105.31	105.65	105.53	106.66	107.72	105.78	107.44	105.49	104.55	105.35	104.8	105.92	104.53	104.37	103.94	106.67	105.79	106.06	106.6	106.89	104.11	105.41	104.82	105.28	105.49	106.25	104.65	105.93	103.84	104.32	104.76	105.54	105.69	107.71	107.56	104.88	107.13	106.71	107.12	106.21	104.95	105.2	104.61	107.36	104.34	107.47
108.18	107.94	109.34	109.8	110.57	109.69	109.48	110.14	109.2	109.36	111.23	110.36	110.4	111.93	110.72	109.86	111.73	109.86	110.38	111.33	111.45	112.13	108.91	109.56	110.59	109.51	113.08	110.53	109.58	109.98	110.72	110.22	109.01	113.04	108.71	110.91	112.67	111.25	110.58	107.51	109.87	110.06	107.86	108.16	109.54	111.31	110.76	109.6	110.05	109.43
105.42	104.15	104.9	105.05	105.67	104.92	102.12	103.16	103.4	105.97	105.09	104.51	100.35	104.36	102.92	102.46	105.34	104.44	104.81	105.31	104.12	106.46	102.47	103.07	106.11	107.73	103.47	106.12	106	103.2	102.8	103.75	104.4	105.01	105	104.99	103.07	102.19	103.62	103.96	105.07	103.49	104.4	108.03	106.91	105.15	103.67	104.12	104.29	106.16
105.98	105.59	104.81	105.96	106.31	105.51	107	107.67	104.18	106.36	104.32	105.81	105.12	102.59	105.2	105.87	106.31	105.22	105.96	105.33	104.95	105.78	104.44	107.2	103.62	104.82	104.55	104.98	105.97	104.78	107.2	104.14	105.03	104.98	105.51	108.02	106.62	105.62	105.33	105.24	105.46	106.95	107.94	107.69	107.46	104.22	106.53	106.23	106.18	108.21
105.17	105.57	107.58	105.57	105.31	105.33	105.48	107.01	107.55	107.04	105.38	108.23	106.43	106.17	107.21	106.66	106.88	104.29	105.56	105.73	104.38	106.33	107.53	103.51	105.3	106.07	106.08	105.02	105.39	105.46	106.1	107.73	107.51	107.56	104.54	103.54	104.53	105.91	108.81	106.41	106.12	107.69	104.54	105.71	108.42	104.39	106.72	104.86	107.39	106.99
112.38	108.28	110.11	110.81	112.19	111.06	109.94	110.6	111.23	110.76	111.03	112.37	109.07	110.29	112.23	111.58	109.34	110.68	111.36	111.39	109.65	113.17	111	109.11	109.9	107.72	108.79	109.78	110.28	108.57	111.91	110.34	111.41	111.6	112.26	110.29	110.4	109.24	111.08	112.26	110.66	111.87	110.91	107.69	113	111.27	109.77	110.6	110.14	110.15
117.08	117.51	115.88	114.65	116.58	117.24	115.64	115.68	118.28	116.3	116.59	115.95	115.1	117.58	117.03	116.44	115.39	116.13	118.67	117.75	114.37	114.31	115.16	115.82	115.8	115.72	116.1	118.52	119.13	116.63	116.3	116.06	115.48	116.08	117.02	117.34	114.88	116.12	115.25	116.79	115.23	114.15	115.55	117.56	116.32	113.19	114.8	117.74	117.81	115.84
106.03	102.81	104.03	106.95	106.23	104.13	107.26	104.86	107.15	105	107.02	106.65	104.42	107	103.3	105.94	105.1	107.73	104.57	103.82	106.45	105.22	104.12	106.4	105.43	103.47	105.33	106.44	106.1	106.15	106.15	106.23	106.49	105.53	106.95	105.77	103.99	104.81	104.21	106.32	105.36	106.77	106.83	105.88	105.5	105.01	106.12	102.46	106.57	104.64
107.31	105.38	104.12	106.16	105.15	104.38	106.7	105.65	104.53	106.17	107.1	105.09	104.84	104.88	105.93	105.75	107.47	106.65	107.32	103.24	107.6	104.77	105.97	106.28	106.13	104.86	106.09	105.54	103.51	106.26	107.54	106.58	106.2	106.14	105.85	105.43	106.06	105.82	105.74	103.7	104.45	108.03	108.04	106.82	104.37	106.2	106.85	106.58	105.98	105.58
112.6	110.69	110.75	108.95	112.47	110.84	112.14	111.1	111.23	112.54	109.72	110.4	108.87	112.01	110.7	112.93	112.17	111.17	113.04	113.25	110.63	111.48	111.06	112.56	110.83	110.05	112.77	112.12	113.23	110.28	113.94	110.44	111.26	111.38	109.75	111.1	110.4	112.01	110.99	110.24	111.45	109.99	111.99	111.19	110.77	113.53	115.22	112.57	112.29	112.05
100.87	100.87	101.28	101.89	99.026	102.01	101.02	99.802	100.17	100.9	100.33	99.4	101.22	102.14	102.63	100.76	101.51	99.824	100.45	101.79	100.72	102.72	99.581	99.577	101.07	99.357	101.4	99.553	99.877	100.12	101.57	101.76	99.364	98.789	99.662	98.119	100.92	100.84	99.655	101.67	100.58	99.762	101.29	101.12	99.012	100.81	103.37	100.86	100.97	98.2
110.01	110.61	112.38	109.57	110	110.22	109.58	108.34	110.09	108.97	110.74	111.04	111	110.78	110.31	112.32	110.71	109.06	111.44	111.36	110.71	110.18	109.92	109.04	109.63	107.36	107.68	108.39	110.33	110.72	109.65	108.55	109.52	107.67	111.21	108.44	110.56	108.23	110.42	108.6	112.09	109.58	110.76	111.68	110.23	107.72	109.17	112.11	110.84	107.91
99.267	97.733	99.02	99.165	99.497	100.03	98.96	100.59	98.33	98.217	99.244	98.001	98.485	100.2	99.139	101.43	100.38	97.884	100.44	99.809	100	98.472	100.44	99.658	98.458	98.958	100.49	98.832	99.489	100.19	98.133	98.558	99.02	97.276	102.14	98.556	98.902	101.13	99.664	100.3	99.936	101.68	100.5	100.7	100.9	98.289	98.04	100.03	100.17	97.259
100.55	99.832	98.041	97.284	100.76	101.05	100.68	99.068	99.494	100.4	102.12	101.18	97.273	98.077	100.09	100.38	100.4	101.72	101.16	101.49	99.237	101.21	100.37	100.43	100.82	100.45	99.768	101.35	100.35	100.48	100.77	99.908	99.216	99.045	102.52	99.213	99.552	101.13	101.98	101.99	100.41	99.674	102.53	99.575	102.16	99.81	101.43	102.81	102.04	100.16
109.19	112.14	108.06	109.49	108.37	110.42	110.43	107.72	107.57	109.02	109.42	109.57	110.51	108.77	109.27	110.2	110.54	109.58	110.05	110.5	112.08	107.94	111.04	107.69	109.94	109.19	110.73	110.91	111.96	111.07	110.52	108.98	110.45	112.23	108.49	108.61	109.48	111.43	109.72	110.47	109.93	110.93	110.77	110.99	110.35	110.61	111.01	111.2	110.24	108.09
110.26	112.06	111.2	112.07	111.43	109.95	109.93	112.6	111.74	109.05	112.81	110.54	112.78	111.7	110.14	110.08	109.74	112.54	112.4	112.4	112.51	111.93	111.47	110.26	112.3	110.68	114.13	111.58	111.95	110.8	111.8	111.31	115.34	111.66	113.29	112.44	112.39	110.47	111.99	110.48	111.58	110.56	113.04	111.66	110.17	112.69	110.42	112.52	112.68	111.38
112.11	111.29	110.44	108.56	111.43	112.39	109.79	110.06	110.53	109.58	110.19	110.7	111.2	108.88	109.4	111	112.41	111.7	110.68	108.74	109.39	111.56	110.56	111.23	108.64	110.11	110.32	110.34	109.7	111.52	109.12	110.38	109.76	110.93	112.08	110.24	111.94	112.24	111.34	112.68	111.34	110.39	111.46	111.3	109.38	110.38	111.65	110.88	110.42	109.22
105.63	105.1	106.62	107.22	104.12	104.71	105.74	106.51	106.39	105.37	108.92	108.09	104.47	105.44	105.15	108.56	104.73	106.9	106.68	106.97	105.83	106.13	106.23	105.43	108.17	105.11	106.12	107.35	105.31	106.8	106.1	107.84	106.71	107.55	107.21	107.01	105.68	108.86	106.13	106.31	105.25	104.22	106.3	104.98	104.96	105.16	105.01	105.49	104.99	104.88
113.17	111.32	111.27	110.96	112.87	111.33	113.91	111.68	111.8	112.01	113.96	114.43	111.44	112.84	111.49	111.74	112.91	112.15	110.19	112.22	112.39	112.7	110.51	112.95	112.69	112.33	112.95	110.7	112.14	110.34	114.48	111.37	113.36	111.97	111.45	109.67	112.41	111.91	112.04	114.03	112.47	112.32	112.88	111.02	111.64	112.94	112.18	111.64	111.08	111.73
109.18	108.83	109.61	110.4	110.4	110.72	108.49	108.2	109.53	110.41	109.08	109.79	107.9	108.57	111.4	111.26	109.91	108.61	107.86	109.64	109.32	109.36	110.27	109.61	109.9	109.1	108.53	107.65	111.11	110.46	110.47	111.41	110.55	109.94	110.17	111.51	108.94	109.98	109.22	111.93	109.37	109.86	107.86	109.87	110.48	109.45	109.49	111.65	108.69	109.73
110.76	111.57	112.62	112.72	110.37	109.96	111.93	109.97	111.88	111.44	111.43	109.44	110.12	110.16	110.36	112.29	110.86	111.35	111.21	106.6	111.6	112.06	110.93	111.72	109.53	108.58	109.84	112.04	109.96	111.05	112.47	110.11	110.8	108.52	111.54	110	113.05	111.63	109.32	110.47	108.98	111.93	111.3	111.22	110.76	111.08	109.02	110.76	110.36	108.38
103.18	105.64	105.68	103.52	107.89	104.51	101.38	106.19	103.82	103.56	104.97	103.41	105.58	103.62	103.57	106.38	106.23	104.59	105.68	106.62	104.23	105.62	104.36	104.14	107.1	106.91	105.21	104.29	104.43	105.95	104.47	106.85	103.03	106.32	105.53	106.93	105.49	105.07	106.25	103.97	103.47	104.63	103.87	105.62	105.49	105.16	104.36	105.49	104.98	103.32
112.32	112.17	110.88	111.04	111.12	112.23	111.89	111.19	112.15	110.81	113.27	111.3	110.8	110.49	111.79	111.72	114.01	111.63	109.32	112.59	111.85	109.69	112.83	110.55	111.76	111.13	111.63	113.59	112.44	112.1	109.23	112.07	111.67	111.3	113.74	114.32	114.38	112.09	111.47	113.55	112.47	112.28	113.65	113.38	112.01	113.14	110.15	112.56	112.75	112.15
108.52	104.45	105.28	107.03	106.69	106.18	107.77	106.42	107.68	104.59	106.51	104.79	106.55	104.91	105.72	109.3	105.02	106.62	105.51	106.53	107.08	105.96	106.66	106.41	106.78	107.2	105.22	106.77	106.01	104.85	105.73	106.61	107.35	108.32	106.94	106.16	105.11	106.18	105.55	103.93	106.47	106.83	106.06	106.31	104.86	106.13	108.18	105.19	107.21	105.89
111.76	111.77	111.38	111.97	112.41	110.88	110.71	110.04	113.81	112.86	111.25	111.26	109.81	112.02	110.51	110.92	111.3	115.12	112.16	111.01	111.23	110.52	112.1	113.22	111.6	111.3	112.03	111.6	113.09	113.21	112.84	109.34	115.07	110.28	111.95	112.37	111.34	112.32	111.71	111.06	109.44	109.91	111.2	111.23	108.93	111.06	112.2	113.05	113.23	111.91
108.46	106.6	105.55	106.4	104.69	109.31	106.93	106	106.65	106.55	106.24	105.64	105.19	105.85	105.85	104.09	105.83	106.07	105.34	105.28	106.49	104.92	107.09	104.9	103.16	107.87	105.09	107.89	107.61	104.16	104.81	106.79	107.98	106.02	107.11	106.73	104.37	105.76	107.07	106.34	104.39	107.84	108.08	104.97	107.19	106.25	107.92	105.34	105.68	106.14
100.31	101.58	99.106	99.463	99.141	99.766	101.09	100.2	99.587	98.814	96.275	99.417	99.608	99.014	99.055	97.716	99.379	99.914	100.59	98.915	98.56	100.16	101.49	101.85	99.425	98.637	99.961	99.613	98.093	98.621	98.34	100.71	100.31	99.525	97.763	97.633	99.382	100.75	99.593	99.643	100.71	99.132	99.737	97.058	100.16	100.19	98.915	98.748	99.731	100.35
106.41	106.4	105.63	107.35	105.46	106.4	105.41	106.98	106.48	107.27	105.84	107.03	106.86	106.83	108.03	104.1	107.25	106.87	107.93	107	108.06	106.22	105.96	106.66	107.6	106.83	103.53	108.33	106.78	106.02	105.22	106.25	106.38	108.49	107.53	107.92	105.19	105.65	106	106.46	105.97	105.91	105.78	105.75	106.3	105.08	105.37	103.37	106.88	107.92
106.37	103.77	104.11	105.45	104.47	105.64	103.11	103.32	107.41	104.69	105.51	105.89	102.79	106.08	103.5	104.16	105.44	106.31	104.19	103.78	104.68	106.19	103.5	103.54	105.42	104.65	101.53	102.3	103.06	105.5	104.03	104.05	105.11	103.62	104.41	104.03	105.42	103.15	101.65	102.11	102.71	103.84	103.11	103.48	103.69	101.79	105.13	103.72	103.58	105.39
106.79	104.55	106.15	105.93	106.61	105.63	106.32	106.13	104.81	106.32	105.11	103.88	105.19	105.51	105.07	103.5	104.09	102.46	107.36	105.53	102.92	103.2	104.01	105.73	106.85	103.7	106.26	106.28	104.69	106.93	104.62	106.16	106.33	105.47	103.63	106.19	106.32	105	106.12	105.69	105.34	104.87	105.94	104.52	105.57	105.28	107.49	105.96	106.06	105.65
108.35	106.07	108.2	104.88	107.76	107.47	109.08	104.05	106.15	105.27	105.98	106.32	105.73	105.65	108.05	104.61	105.8	104.78	105.22	106.94	106.77	107.71	105.37	106.18	107.41	106.34	107.61	106.38	106.59	107.25	105.54	106.42	103.69	105.73	108.62	102.92	107.16	105.98	107.48	108.12	106.52	105.99	106.14	105.46	106.84	106.67	105.89	105.13	106.91	108.2
105.26	107.07	106.84	105.57	106.38	107.05	107.49	107.25	107.34	108.46	107.57	108.33	106.32	108.47	104.3	107.77	104.45	106.49	107.06	105.04	106.83	106.27	107.37	103.55	106.82	105.2	106.52	106.8	107.17	108.63	103.89	106.6	108.22	109.2	105.21	107.14	106.53	105.43	107.44	107.78	106.61	104.65	108.49	108.92	107.22	105.01	105.91	104.94	104.55	106.31
107.41	107.23	103.36	107.85	104.56	104.35	105.2	106.71	105.72	107.89	105.47	105.23	104.23	108.61	104.87	106.49	104.14	107.58	106.04	106.7	108.28	106.52	104.76	105.03	105.75	108.42	105.89	106.23	106.58	104.84	108	106.28	108.11	107.3	104.89	105.65	102.31	105.2	105.84	107.13	105.9	105.69	104.49	106.22	107.88	105.81	105.8	102.61	104.27	104.54
112.93	111.72	113.67	110.8	110.13	112.13	111.62	111.56	113.2	112.27	114.62	113.23	111.46	113.23	111.19	112.51	111.51	111.46	110.34	113.69	111.24	110.86	112.71	113.62	108.79	113.71	112.85	111.96	113.26	111.77	109.98	112.19	113.63	110.98	113.99	110.3	110.74	113.28	112.25	111.99	111.14	110.59	111.66	111.87	110.47	111.09	111.49	107.1	109.92	112.39
105.8	108.32	107.46	106.79	106.05	107.77	107.07	106.72	106.46	105.59	108.48	107.65	107.18	107.6	104.63	104.37	105.3	106.71	103.12	104.9	106.18	108.05	105.7	108.05	104.5	107.74	107.72	106.71	106.9	104.61	107.48	105.01	107.63	108.52	107.12	106.89	104.85	108.03	104.88	107.39	104.89	109.14	107.7	106.09	106.32	105.65	107.15	104.93	105.38	105.27
106.03	105.96	107.42	105.31	103.81	103.95	105.44	105.96	106.95	105.3	105.34	107.91	106.8	104.17	104.36	104.38	105.99	104.88	105.29	105.6	103.94	106.71	105.28	105.06	107.16	105.2	107.7	104.33	106.2	106.15	105.32	106.75	105.14	104.03	104.27	106.46	106.02	103.71	105.02	105	105.83	103.22	104.65	106.22	105.82	106.05	108	103.69	104.06	106.34
106.91	104.01	106.62	106.4	107.07	105.38	104.61	104.66	106.39	104.13	105.86	106.8	106.96	105.29	105.88	103.31	106.48	103.95	107.45	105.14	107.58	106.23	107.2	104.41	105.28	105.61	105.05	104.45	105.71	106.54	106.23	105.84	105.71	105	105.36	105.7	106.75	104.41	104.96	106.64	106.53	105.71	103.53	107.17	107.65	105.75	105.78	106.05	104.07	104.32
104.35	105.37	105.24	105.02	105.24	105.7	104.17	105.78	104.59	105.96	103.89	102.61	105.09	104.51	105.29	102.89	106.29	104.68	105.33	103.68	103.39	105.98	105.1	105.05	104.86	105.58	104.77	104.23	105.01	104.28	104.84	105.06	107.08	104.67	104.79	106.01	104.12	105.94	105.35	104.96	106.84	105	104.15	104.9	106.52	104.87	104.87	106.45	104.86	103.97
101.47	101.14	101.3	101.33	98.793	99.371	99	100.03	99.392	101.41	99.441	101.54	100.33	100.5	99.953	99.23	101.51	100.35	99.316	102.35	98.548	100.61	102.78	100.22	101.73	101.15	100.88	99.722	100.65	100.92	101.35	99.622	101.13	100.98	102.28	100.18	100.58	98.011	100.99	101.91	100.35	98.899	100.9	100.88	98.947	101.55	98.193	101.24	100.86	99.287
107.64	106.31	106.48	105.87	106.37	106.48	105.25	106.06	104.85	105.06	106.27	105.4	106.43	106.62	104.27	106.25	104.85	106.17	104.59	105.41	104.24	105.88	105.39	106.04	107.18	106.54	107.77	106.79	104.2	104.69	107.28	104.94	105.75	105.53	103.92	105.59	104.58	107.15	105.29	105.42	106.14	106.94	105.5	105.19	104.69	106.49	107.25	108.18	105.83	104.23
105.61	107.21	105.03	106.44	106.02	105.72	106.98	105.56	107.09	104.41	104.14	104.46	105.2	107.13	106.21	105.61	106.92	103.6	105.17	107.21	107.01	105.78	106.09	106.39	106.85	105.63	106.88	104.15	104.6	103.76	105.53	106.74	104.03	106.12	105.62	106.38	106.64	105.38	105.6	105.68	103.99	106.03	103.42	106.29	104.28	104.66	105.41	105.89	105.28	104.62
105.25	106.58	104.95	105.42	107.1	106.41	104.61	106.42	105.5	105.68	101.69	106.12	103.92	104.75	106.49	106.8	106.78	106.64	105.64	108.04	106.87	107.08	106.55	105.71	105.9	105.17	105.52	105.66	106.15	104.72	104.58	106.91	106.15	107.06	105.44	107.15	106.38	106.36	106.37	104.72	105.93	105.39	107.1	106.6	106.07	104.52	104.82	106.46	103.79	105.76
111.27	110.92	110.74	111.62	109.94	110.07	114.27	110.36	111.7	109.72	111.83	108.67	111.89	111.69	110.35	111.09	110.52	111.37	112.11	110.93	112.48	110.95	111.2	109.52	109.6	110.51	112.96	110.17	111.59	110.85	112.46	113.97	110.91	111.09	112.13	111.52	109.25	110.59	112.83	110.78	110.64	111.27	112.58	112.09	110.96	111.04	111	108.59	109.87	111.04
105.54	106.74	106.37	107.4	108.25	106.56	106.02	106.47	107.16	107.42	106.79	106.63	104.11	106.5	108.04	108.31	107.51	107.68	106.81	105.83	106.57	105.74	105.86	106.55	105.97	107.91	106.03	107.33	107.1	104.61	105.83	107.52	107.19	103.91	108.39	106.45	108.15	104.66	107.75	104.96	109.23	105.35	106.58	106.82	105.71	105.75	105.55	105.73	104.41	105.66
105.99	107.26	106.71	107.34	109.89	107.47	108.62	106.72	108.78	107.95	104.76	105.82	107.67	106.03	107.46	106.8	107.19	108.87	106.26	106.74	107.34	106.1	106.47	104.16	107.16	106.62	106.74	107.01	106.29	104.62	106.18	107.65	105.27	108.38	106.26	106.03	106.5	107.86	107.07	106.1	107.56	105.07	107.85	105.86	105.38	105.93	105.31	106.35	107.74	104.78
114.39	111.4	111.92	112.86	110	112.36	114.59	114.41	112.17	111.23	112.78	114.21	113.84	111.29	113.07	113.14	115.06	113.24	111.06	112.48	112.79	111.88	113.03	114.27	114.47	113.42	114.61	112.35	110.91	114.17	113	111.54	111.21	112.59	112.13	112.94	114.05	113.62	109.54	112.2	110.26	112.19	112.48	114.8	113.67	111.42	111.8	110.61	113.92	115.11
110.99	112.28	111.05	109.25	111.36	111.43	110.14	112.52	111.79	110.09	111.63	114.18	110.38	108.52	110.99	112.23	110.93	113.43	109.24	110.43	109.95	111.97	112.83	111.8	112.01	112.31	111.33	111.01	111.62	109.41	111.52	110.23	110.74	111.8	110.64	109.75	109.06	112.1	112.14	110.49	111.64	110.96	111.87	111.8	110.34	110.13	109.49	110.06	113.04	110.75
106.36	106.66	106.63	106.77	103.68	106.81	105.49	108.35	104.87	107.83	107.6	105.6	105.95	105.83	105.56	105.3	106.09	107.18	103.46	102.25	103.91	106.6	104.79	105	103.7	105.41	107.12	106.86	104.34	106.68	105.56	107.47	105.19	105.83	106.57	103.74	105.19	105.14	107.58	104.98	104.61	105.65	105.34	106.29	108.91	106.9	105.98	105.28	105.87	105.28
109.58	113.2	110.82	111.82	110.63	110.48	110.53	111.92	110.53	112.15	109.41	111.58	109.02	112.56	110.67	110.86	111.09	112.29	110.4	113.58	111.1	113	111.25	110.35	110.57	107.76	111.29	111.07	112.23	110.68	112.35	112.09	111.77	112.25	112.33	111.32	110.9	111	110.29	109.62	110.54	109.97	111.31	110.78	109.28	110.52	110.98	112.53	109.93	111.38
106.61	103.71	106.17	104.29	106.43	105.48	103.37	106.13	105.9	105.32	106	105.78	105.7	105.65	107.23	105.56	104.85	103.22	107.77	105.11	104.82	103.71	106.4	106.98	103.8	104.61	104.74	105.48	105	106.04	105.59	105.86	106.47	106.41	105.49	103.93	106.31	104.93	106.63	104.26	105.17	104.5	104.45	104.58	104.89	105.59	104.89	104.04	104.84	105.02
107.41	106.69	106.33	105.88	105.84	106.64	105.73	107.52	105.87	107.09	107.85	103.54	106.5	105.24	106.63	104.47	107.88	105.72	107.22	104.91	106.2	105.42	107.58	106.32	104.78	107.67	108.43	105.4	105.27	105.48	106.45	106.23	106.1	105.96	104.61	106.16	107.13	106.18	106.12	105.78	105.69	106.29	106.61	104.78	105.48	105.28	105.56	106.5	105.65	106.83
107.71	105.05	104.04	104.94	104.81	100.46	107.64	106.54	104.89	106.67	103.48	105.51	105.35	104.01	104.28	102.9	105.59	104.2	105.88	105.36	104.67	106.7	105.25	104.77	106.54	103.98	104.9	107.44	104.62	104.11	106.38	105.21	104.86	104.34	104.65	105.2	105.09	104.55	105.12	104.48	104.08	105.22	105.49	104.3	102.51	105.2	104.28	105.69	103.96	105.19
114.54	113.2	114.15	111.8	110.89	115.45	113.29	112.66	112.16	110.54	111.13	113.7	110.33	112.63	110.69	113.55	113.58	113.42	112.08	112.3	112.64	113.54	110.58	114.69	113.98	112.95	111.81	111.72	111.73	112.7	113.8	113.24	113.11	111.17	114	113.37	112.09	113.41	112.32	114.64	112.32	113.79	110.21	114.7	112.15	113.91	110.81	114.56	113.23	112.72
105.16	104.71	106.48	106.11	103.69	105.85	104	104.05	105.63	103.67	105.64	104.17	104.6	102.06	104.73	104.17	106.83	104.79	105.89	104.63	104.27	103.89	102.01	105.88	104.13	102.64	106.52	103.29	106.28	104.8	104.72	106.1	105.16	104.15	105.93	106.81	102.98	104.85	103.91	102.63	106.88	104.76	104.24	102.26	104.94	105.29	105.07	106.36	104.88	104.7
106.99	107.61	104.72	106.29	107.46	107.41	105.9	108.6	106.09	108.01	108.44	105.66	107.44	109.73	106.47	106.71	106.3	109.05	105.87	106.32	106.53	104.89	106.78	107.65	106.82	105.97	105.95	108.27	107.11	107.43	106.64	106.29	108.25	106.58	108.22	109.29	106.11	106.22	105.83	106.16	107.26	106.52	107.49	107.46	109.44	108.5	107.28	107.37	106.41	104.9
109.95	110.96	108.6	108.73	110.27	108.67	111.35	112.63	107.76	108.98	108.3	110.03	110.52	110.8	108.77	112.06	110.36	109.38	109.85	108.26	110	109.73	109.21	112.15	110.89	112.83	108.93	109.36	111.26	111.44	109.46	109.68	109.13	112.11	111.01	109.83	109.92	110.21	112.91	111.07	110.5	107.14	111.34	108.69	109.18	108.18	110.92	108.29	111.34	111.17
114.1	112.44	111.84	111.15	111.76	112.13	113.87	111.99	112.65	112.46	114.22	114.11	114.34	113.22	110.49	112.76	110.56	114.1	113.66	114.24	113.9	111.95	111.75	112.95	112.11	110.63	114.01	113.95	112.58	111.63	113.25	111.59	111.72	111.9	112.6	111.47	112.8	112.68	114.49	113.87	113.56	112.96	112.37	112.75	112.22	112.11	112.8	111.73	112.79	112.62
106.06	106.12	105.61	105.79	106.48	105.4	107.69	105.22	106.48	104.58	108.11	108.18	106.39	108.37	106.35	105.8	106.5	107.44	105.82	104.39	109.27	106.39	106.06	107.79	109.04	106.67	107.16	107.1	105.88	104.12	106.76	104.68	106.08	103.78	107.56	106.05	107.04	106.38	106.71	106.46	106.94	106.3	106.39	108.24	106.83	105.58	106.36	106.8	107.49	104.39
112.24	110.04	112.13	110.84	113.55	110.48	110.78	109.36	111.15	111.89	111.37	114.26	112.7	109.9	113.65	111.7	113.17	112.07	110.38	111.7	110.5	112.65	112.54	112.66	110.59	110.71	110.38	108.94	110.27	110.65	110.47	111.56	110.55	113.52	112.02	111.67	111.35	110.81	109.81	110.6	110.24	112.56	112.96	111.87	111.34	113.21	111.01	112.57	109.19	111.41
113.51	110.72	112.19	113.22	111.44	110.5	108.99	110.51	112.12	112.18	112.35	114.18	112.2	109.11	112.23	110.85	114.79	108.9	111.33	109.7	110.52	113.25	109.9	110.61	111.03	111.2	113.95	110.8	110.14	112.64	111.83	112.48	110.85	111.11	109.53	113.12	113.24	110.38	113.71	109.36	109.48	110.85	110.97	110.34	110.36	114.57	110.36	112.66	114.35	110.14
98.403	99.891	99.318	100.72	100.01	100.08	99.453	98.371	99.532	101.01	99.423	98.838	100.26	98.608	99.191	97.875	99.359	99.415	100.13	100.99	100.06	99.907	101.7	99.538	99.106	100.9	101.56	99.716	100.64	101.88	99.162	101.48	100.43	99.076	100.54	101.05	100.21	101.73	103.38	99.566	100.9	98.988	100.53	98.943	101.29	101.9	99.294	99.946	100.95	99.402
107.24	105.36	106.71	106.33	106.31	108.34	107.22	106.19	106.27	106.36	105.34	105.42	107.6	106.03	107.06	107.64	106.56	106.32	105.64	106.68	106.99	104.25	108.38	107.23	104.47	106.62	106.11	107.25	106.92	106.18	108.71	105.75	107.98	104.03	105.47	104.86	107.49	107.84	109.33	107.12	107.13	107.99	106.05	106.33	107.46	107.85	105.72	107.57	108.12	106.25
105.84	105.81	106.86	105.15	104.09	104.79	106.34	106.74	105.5	106.84	106.95	105.83	108.59	107.01	107.23	103.56	106.24	106.82	107.08	105.92	106.97	106.94	106.49	106.83	108.51	106	107.76	107.34	105.72	107.23	107.35	107.13	108.35	108.06	107.07	108.07	105.58	106.91	106.36	107.7	105.65	105.85	104.45	107.29	106.96	108.14	104.58	108.63	107.82	106.89
103.16	105.51	101.85	102.94	104.37	103.37	102.63	103.2	102.13	104.13	105.28	104.62	104.37	103.22	106.48	103.85	103.43	102.13	105.07	104.01	103.8	104.83	104.86	104.64	103.45	103.89	103.88	102.17	103.67	102.87	103.91	104.32	104.79	106.12	104.51	105.22	103.25	105.49	105.03	104.47	102.83	102.31	104.43	103.63	104.47	103.71	103.29	104.13	104.76	105.05
107.27	106.05	103.76	104.87	104.31	104.74	104.7	105.17	108.13	103.85	106.11	105.97	106	106.06	105.03	105.69	105.54	106.31	105.59	105.86	105.4	104.04	104.02	106.13	106.8	105.27	104.68	103.68	106.45	105.55	104.35	105.89	108	105.1	105.97	105.94	106.39	105.68	105.27	105.53	107.44	106.08	103.94	106.69	103.86	107.47	105.43	104.63	104.08	103.41
112.52	111.49	110.38	111.18	111.22	111.48	112.33	111.55	110.48	111.22	111.4	109.7	109.82	112.07	110.69	111.85	112.09	113.2	111.19	109.16	112.5	110	110.58	110.91	108.71	110.79	111.97	112.17	113.18	111.13	111.87	110.99	110.31	110.57	112.62	112.03	113.5	113.06	109.05	112.17	112.91	111.16	114.31	110.69	107.94	112	111.46	111.04	109.97	111.71
104.21	104.54	106.61	103.99	106.83	106.33	105.65	105.33	105.62	104.83	106.7	105.49	104.53	104.17	106.5	107.11	104.59	105.55	107.29	103.92	105.53	105.15	104.95	106.92	106.37	106.36	106.7	105.86	105.22	108	106.12	104	109.29	103.22	104.51	106.29	106.45	105.58	106.81	102.56	105.67	104.91	105.24	103.79	105.62	106.01	107.75	107.46	104.6	104.61
105.36	104.96	104.19	104.2	105.11	104.35	105.75	103.64	105.85	106.09	104.92	103.94	106.57	104.56	103.85	103.56	104.75	104.88	106.16	105.66	106.68	106.27	104.39	102.51	103.71	104.33	104.92	106.43	105.25	106.01	104.47	104.21	105.47	103.96	107.84	104.11	105.61	105.52	104.7	104.86	105.36	105.46	105.21	103.66	105.8	105.55	106.11	106.67	107.12	104.4
115.53	116.32	115.04	116.03	115.06	115.41	115.32	115.13	115.01	116.05	114.39	116.59	116.23	118.09	115.87	118.08	115.58	119.17	114.68	115.72	118.48	116.1	119.1	115.76	117.01	116.83	115.77	115.01	116.96	118.65	115.66	116.24	114.83	118.52	117.7	116.16	116.13	115.34	116.13	115.07	117.88	117.84	115.26	114.14	114.93	116.04	115.23	116.84	116.7	115.52
112.22	112.21	111.03	112.63	112	111.77	109.37	112.63	112.63	112.55	112.17	111.77	113.97	109.6	111.16	111.3	113.51	110.95	111.96	110.82	113.06	110.43	112.05	111.8	113.78	112.87	112.75	112.49	112.51	109.6	112.45	110.77	110.77	111.89	111.37	110.93	111.12	111.71	111.85	111.45	110.38	110.13	111.76	111.18	112.2	111.39	111.19	110.76	109.07	111.75
98.018	97.037	100.02	99.421	102.04	98.279	99.354	98.929	99.591	99.259	100.95	99.874	99.2	96.832	99.774	99.94	100.79	99.873	101.15	98.234	99.679	99.455	99.573	100.79	96.686	103.42	100.49	99.731	99.018	98.513	99.502	101.01	100.81	98.879	99.321	99.731	100.62	100.79	99.247	100.53	98.593	98.991	102.13	102.76	102.11	100.78	100.33	100.93	98.743	100.32
114.91	112.09	113.47	113	112.4	113.84	112.99	111.57	113.87	112.93	113.12	112.23	112.97	113.43	112.54	112.3	110.58	112.24	112.73	110.13	112.5	113.66	111.65	114.28	110.57	114.42	112.02	113.21	113.51	113.44	110.83	113.21	113.72	113.67	113.51	113.93	114.09	111.54	111.86	110.37	113.7	114.58	112.92	114.88	114.46	113.06	114.62	113.63	112.19	113.67
106.32	105.29	106.13	103.74	104.89	107.44	106.59	106.61	104.22	107.35	106.17	104.37	104.01	105.4	105.9	108.97	104.99	106.37	104.71	105.83	105.21	104.7	104.8	106.21	105.96	107.61	105.93	105.97	104.51	105.54	106.65	103.92	106.07	104.42	108.68	106.31	104.12	106.98	105.89	103.75	104.4	107.31	104.33	105.31	107.14	104.44	108.56	108.3	104.94	104.97
104.58	105.42	108.29	106.15	106.6	103.66	105.71	106.55	105.52	107.14	106.43	105.74	105.76	104.37	104.6	105.94	106.09	105.34	108.04	105.67	105.6	106.13	106.75	104.95	105.73	104.37	106.33	106.17	105.88	106.41	104.61	105.14	105.52	109.13	105.06	106.56	104.66	101.98	105.52	105.68	104.98	106.12	105.84	105.66	108.56	104.77	103.84	105.76	105.78	106.95
112.94	111.88	110.97	110.56	110.27	113.01	109.91	110.75	110.25	109.32	113	111.55	109.62	112.14	110.49	109.89	110.69	111.77	111.58	109.84	111.08	109.38	110.06	109.93	109.28	110.94	109.51	108.05	112.87	111.18	109.97	111.22	111.04	109.48	109.54	108.86	110.65	110.99	111.24	109.26	110.87	110.76	110.4	107.38	112.52	108.58	110.95	110.58	110.97	109.29
107.8	104.3	107.43	105.72	105.52	106.58	105.54	105.21	107.15	107.65	104.76	104.07	106.65	106	104.89	105.43	105.84	103.96	105.4	105.55	104.94	106.98	104.99	103.82	105.8	105.56	107.01	106.04	106.48	105.68	106.34	102.81	105.31	104.8	104.88	104.69	107.54	105.44	106.52	105.52	104.67	106.86	104.92	107.02	106.36	106.06	106.01	105.18	105.32	106.83
99.495	99.22	99.12	100.15	101.49	99.073	99.109	100.66	99.239	99.545	99.511	100.18	99.802	99.586	99.176	100.4	100.26	101.31	99.608	100.96	99.51	98.432	100.33	100.98	96.872	97.635	100.16	99.29	100.11	100.13	97.219	98.363	97.735	97.126	99.883	97.955	98.277	98.257	100.28	98.248	100.66	100.4	99.553	101.33	98.487	101.64	99.596	100.07	101.46	99.531
103.92	105.55	104.88	106.39	104.49	103.99	104.46	104.03	102.52	103.01	104.38	103.52	104.69	101.92	102.92	106.47	104.26	102.76	104.72	103.05	104.93	103.6	103.3	103.51	105.24	104.93	105.86	103.97	101.89	103.8	102.71	104.62	102.43	102.95	103.39	103.99	102.65	105	103.6	103.08	104.15	105.66	102.91	105.15	104.21	102.72	103.75	103.93	103.49	102.69
105.07	106.15	105.7	105.79	106.4	106.5	105.69	105	107.54	106.34	105.19	104.8	109.4	106.81	104.95	105.94	103.71	105.74	107.46	107.92	105.63	105.92	107.39	102.94	107.04	106.63	105.94	104.88	107.82	107.39	104.75	106.5	104.18	105.84	105.21	107.17	106.44	106.74	107.68	104	103.55	104.77	105.69	103.48	106.56	106.39	107.17	107.53	106.05	106.58
105.1	107	107.11	103.84	107.04	105.05	105.95	104.76	106.17	108.1	105.7	105.48	106.87	106.92	106.23	105.38	105.97	104.15	107.42	107.78	106.55	106.26	105.73	105.42	105.72	105.75	105.91	106.67	104.39	106.36	107.08	105.85	105.54	106.26	106.48	103.83	103.83	105.64	106.45	104.39	105.48	107.43	106.71	107.7	105.69	104.36	105.04	105.41	104.94	104.21
100.41	100.19	98.911	99.038	99.472	99.062	100.26	100.88	102.02	99.674	100.44	100.01	98.479	99.356	98.639	99.166	101.58	98.424	102.13	99.429	100.33	99.118	99.705	100.58	101.09	100.31	100.09	100.26	99.288	99.833	98.171	99.337	98.449	99.851	100.6	100.19	101.07	101.97	98.563	102.66	98.224	101.2	98.943	98.536	100.07	100.86	101.06	99.499	99.993	99.732
101.03	97.968	101.97	98.173	100.41	98.567	100.85	100.41	100.49	98.581	99.547	100.97	101.87	100.75	100.91	100.54	100.47	99.093	100.83	100.22	101.16	98.869	102.01	102.56	101.12	98.947	100.46	100.19	101.03	99.288	100.42	98.999	98.872	101.62	99.398	100.93	99.825	98.109	102.55	100.89	97.806	101.49	99.274	100.11	99.597	100.39	101.71	102.52	99.147	102.59
105.42	103.85	104.4	100.94	104.73	106.49	104.8	103.49	104.55	104.24	103.56	105.13	103.31	105.1	104.53	107.25	103.75	103.51	104.61	104.62	105.93	105.1	107.32	104.31	103.11	104.02	107.96	107.6	104.58	103.23	104.08	104.37	105.09	103.77	106.38	105.34	102.37	105.32	102.89	104.76	105.51	106.02	104.02	106.58	105.54	104.44	104.05	105.97	106.11	104.36
105.8	106.15	107.41	105.8	103.94	108.9	108.33	106.06	106.12	107.16	105.57	105.92	107.58	106.25	107.41	105.98	106.82	106.65	104.32	105.52	104.82	106.4	105.73	106.3	106.69	105.87	107.42	104.22	104.98	106.02	107.57	106.67	107.38	107.64	105.5	106.2	105.95	107.65	106.08	107.37	107.8	108.42	106	106.1	107.8	107.97	105.13	108.28	105.2	104.84
109.62	109.18	111.23	111.02	111.39	111.83	107.91	112.7	112.14	112.09	111.77	113.34	112.51	110.97	110.51	112.16	109.71	111.48	111.27	111.88	111.9	111.42	111.98	112.63	111.14	111.43	113.84	111.93	110.76	111.81	114.72	114.02	111.44	109.6	111.33	112.43	110.52	112.87	112.23	111.32	111.22	113.76	110.21	110.81	110.61	110.73	111.14	111.36	113.13	110.16
105.33	105.16	105.58	105.44	104.25	105.23	105.44	104.03	106.35	106.5	105.93	107.59	103.75	106.7	104.37	105.22	103.69	106.57	106.6	105.74	105.53	105	105.34	107.51	106.61	103.4	105.13	107.79	107.11	106.84	106.89	106.2	106.51	105.63	105.57	105.5	105.3	104.61	107.09	107.12	106.72	105.04	105.51	106.91	104.68	104.22	106.45	105.74	104.75	107.17
110.25	110.33	112.32	113.65	111.87	111.9	111.45	111.95	110.43	112.93	111.13	112.8	110.58	111.39	110.23	112.51	110.82	110.35	111.11	112.35	112.04	113.84	110.47	111.06	112.87	110.52	110.7	111.46	112.08	111.57	112.29	112.27	108.72	114.22	112.58	110.94	111.21	114.1	112.02	111.73	109.86	111.37	113.54	112.15	112.17	113.52	112.63	111.26	108.68	112.72
111.2	113.87	113.1	112.7	110.99	108.88	113.18	111.21	110.43	111.5	112.15	113.84	112.25	110.64	111.29	110.2	111.91	113.69	112.29	109.15	111.47	111.95	110.51	111.83	110.69	110.32	112.83	112.54	110.76	109.89	111.35	109.77	110.91	111.09	111.54	112.55	111.76	111.83	112.01	112.18	111.73	110.2	110.57	112.01	111.92	110.43	108.97	111.66	112.98	110.67
113.26	111.48	111.41	115.2	110.19	111	112.41	114.11	112.66	111.81	112.44	112.5	113.05	114.7	112.41	112.82	112.17	114.43	113.53	114.15	112.64	113.73	113.36	111.75	112.58	111.39	113.83	113.01	111.89	110.26	111.92	112.79	113.75	111.6	112.73	112.63	112.3	110.17	114.01	113.18	114.68	109.4	113.71	112.13	114.64	113.22	114.14	113.79	112.57	112.13
104.35	105.18	106.75	104.78	105.76	101.55	107.2	103.43	104.78	103.84	104.73	108.2	105.75	106.07	104.83	106.5	106.14	103.78	105.33	104.89	107.05	105.98	105.69	106.23	105.49	104.78	103.64	104.33	106.08	105.29	105.38	104.91	106.08	108.22	105.04	106.46	104.06	105.04	104.7	106.12	105.75	106.33	105.27	106.53	107.06	105.4	106.27	105.54	105.13	106.13
107.02	106.65	106.87	106.5	105.9	107.36	104.8	108.19	104.65	107.92	106.84	107.33	105.76	106.54	105.95	106.42	105.66	104.85	107.42	105.32	106.8	105.97	105.52	105.47	105.9	104.25	105.61	106.17	105.25	104.7	108.19	107.71	104.57	104.33	105.23	104.97	107.5	107.57	106.75	106.35	106.03	104.96	106.63	106.28	103.33	105.66	106.55	109.52	108.07	104.07
98.977	98.867	99.549	97.494	100.31	101.23	99.678	99.511	100.5	101.35	100.05	101.83	98.946	98.011	98.953	101.3	100.16	100.8	97.597	102.21	100.1	98.544	99.872	100.62	100.17	100.55	97.449	99.697	101.52	99.581	98.013	97.995	100.33	99.213	100.23	101.22	100.81	100.93	103.08	98.935	100.68	100.31	100.24	98.771	101.85	99.91	99.449	101.1	100.29	97.697
106.17	105.37	104.39	106.72	106.78	107.16	103.99	108.24	104.71	107.75	105.02	106.59	106.9	107.91	109.34	104.89	106.01	107.45	106.49	105.61	107.66	107.41	105.69	105.18	106.47	107.26	107.58	107.11	105.35	104.9	106.1	106.45	105.64	106.66	105.86	105.22	107.43	105.71	107.83	106.59	105.36	108.2	108.17	104.62	105.96	106.18	105.97	106.21	105.89	107.2
107.48	105.54	108.63	107.26	107.34	105.89	107.15	107.15	107.84	107.62	108.12	106.01	107.27	105.11	107.93	106	108.88	106.18	104.84	106.73	105.22	106.38	105.54	105.84	104.08	106.27	107.19	105.25	105.38	106.95	107.67	106.9	108.29	105.25	107.77	106.78	105.07	106.93	103.78	105.77	105.37	106.97	105.16	106.77	107.55	108.37	105.76	109.16	105.51	106.05
107.06	104.5	106.17	105.61	105.46	105.81	106.54	105.71	106.53	107.72	106.54	105.05	105.84	106.19	106.03	106.1	108.51	106.12	104.61	104.08	105.13	102.33	104.79	107.67	103.7	104.29	104.7	104.89	107.06	105.88	104.47	107.03	106.73	105.96	103.9	107.31	106.4	105.46	105.25	105.43	105.2	105.6	104.76	104.76	105.69	105.37	107.46	104.33	104.46	107.15
113.29	110.65	113.62	111.66	110.67	112.07	115.6	112.84	113.7	111.87	109.22	112.07	109.69	111.41	112.38	113.36	109.9	111.02	111.71	112.96	110.08	111.86	111.74	112.79	112.31	111.86	110.49	112.32	112.34	111.05	112.23	111.88	110.95	110.58	113.3	111.75	112.49	112.56	114.02	109.93	113.84	112.24	112.35	112.25	112	112.6	111.72	111.39	112.73	113.15
118.4	116.6	118.57	118.37	117.98	116.02	113.87	116.1	117.42	115.21	115.29	116.4	115.13	118.17	114.15	116.61	116.4	116.99	114.94	116.91	112.74	115.27	117.88	115.85	118	117.64	115.64	116.38	116.66	116.32	116.93	116.29	115.4	116.58	114.81	116.22	116.38	116.57	113.22	115.31	117.31	115.2	115.29	116.58	117.11	113.91	115.38	116.55	117.19	117.14
107.46	104.84	104.45	104.18	105.76	105.19	105.46	105.63	106.5	104.61	103.52	105.94	106.66	106.07	106.52	104.29	107.9	104.67	104.56	105.83	105.89	107.37	105.01	105.14	106.37	106.24	106.81	107.07	105.25	105.23	107.04	105.33	106.32	106.85	103.7	106.39	105.53	103.87	104.97	105.77	106.12	107.56	105.66	106.23	104.51	105.53	106.63	107.56	107.19	107.28
105.93	105.16	104.84	105.77	106.77	106.58	105.47	105.44	102.15	106.3	104.69	105.28	107.19	104.79	103.68	106.26	105.4	106.67	104.88	106.77	106.6	106.22	105.39	105.24	105.85	107.6	105.72	105.61	102.92	106.05	107.17	103.85	104.45	104.45	106.44	105.62	106.54	108.23	105.85	105.79	105.62	104.3	105.98	105.42	105.74	103.95	107.37	104.9	104.85	104.87
113.31	111.65	113.4	112.35	112.28	110.76	110.11	112.18	112.05	110.54	112.64	111.72	112.55	110.94	110.66	112.33	109.99	111.85	112.67	112.11	111.79	113.01	113.96	110.24	113.51	109.96	111.54	111.91	109.12	112.89	112.35	111.73	112.85	112.51	110.46	111.56	113.68	112.51	113.3	114.82	112.59	111.61	112.96	111.44	112.59	111.81	111.88	110.93	111.67	113.58
104.05	103.83	104.93	104.75	103.89	104.34	102.6	103.77	103.6	104.01	104.15	102.71	102.88	104.16	103.56	105.74	105.67	103.16	106.17	103.33	104.86	103.71	105.55	105.35	104.11	104.92	103.68	103.75	103.76	105.06	104.01	104.27	105.02	107.92	105.65	106.24	105.4	103.81	105.75	105.98	103.59	104.95	105.54	102.87	102.98	103.71	100.81	103.69	103.28	103.45
107.44	104.17	103.8	103.33	103.93	107	107.41	105.41	106.55	104.47	105.43	106.36	107.17	105.53	105.85	106.12	107.5	106.16	105.77	105.88	106.11	106.01	107.05	106.55	106.73	106.66	104.77	106.59	105.46	108.05	105.37	107.94	107.83	106.25	107.12	107.64	107.34	106.06	109.67	107.36	105.32	106.26	106.86	107.33	107.32	108.01	105.73	108.72	107.54	106.69
104.02	107.14	104.43	105.77	104.55	106	104.93	105.04	104.13	105.62	106.54	105.14	107.63	105.85	105.25	103.91	104.68	105.44	106.35	105.68	106.09	104.72	106.27	108.13	103.13	105.45	107.78	106.49	105.64	104.57	104.21	106.39	106.41	105.74	104.93	105.79	105.06	105.05	105.9	104.62	106.08	104.94	104.92	104.16	102.56	104.48	105.87	104.37	107.27	103.69
106.08	105.66	103.37	104.76	106.44	103.97	105.23	104.22	104.04	106.24	103.54	105.82	105.41	102.82	103.13	102.46	104.25	104.02	104.89	106.18	106.02	104.39	105.54	102.76	105.54	103.85	104.6	105.99	105.24	105.4	103.79	104.26	105.84	104.95	104.83	104.13	102.89	103.8	105.46	107.73	104.65	105.32	104.4	102.52	103.88	105.71	103.78	103.26	106.14	106.36
107.85	106.48	105.62	108.85	106.21	107.48	106.13	107.19	107.43	107.14	105.79	109.58	107.96	106.05	107.92	106.73	107.13	106	105.62	106.62	106.28	105.15	105.9	106.73	108.62	106.72	106.05	107.03	107.05	106.52	106.85	108.54	104.61	108.3	104.81	105.01	105.4	108.58	105.87	105.76	107.33	106.31	107.19	106.61	105.98	108.75	106.51	106.11	106.84	106.99
110.73	108.56	110.55	111.73	111.39	110.27	110.9	109.44	111.51	110.83	108.5	110.94	111.41	109.25	109.06	109.3	108.86	107.71	110.64	109.48	110.91	111.77	110.23	111.36	110.16	111.01	112.45	108.29	113.12	110.51	109.7	109.87	111.5	108.94	111.67	110.49	112.49	111.27	109.13	107.4	111.38	112.17	110.2	112.08	111.21	109.2	111.57	110.9	113.43	110.72
111.53	109.44	110.88	111.89	111.45	113.11	111.16	113.23	112.57	111.09	111.48	112.48	112.21	115.09	112.28	109.96	112.68	109.93	112.66	112.22	110.1	109.88	113.42	113.92	112.94	114.19	113.4	110.21	111.52	112.39	111.66	113.25	110.85	112.79	111.63	110.07	112.85	113.94	110.96	111.21	114.1	111.43	110.8	112.47	113.22	112.46	112.01	112.38	111.68	112.39
97.548	97.614	100.73	100.72	102.33	98.071	99.641	99.897	101.01	99.59	98.853	99.464	101.56	98.858	100.56	100.41	99.506	101.11	99.647	98.351	100.05	98.593	98.925	99.503	98.517	99.67	99.232	97.679	100.25	100.1	97.639	101.25	101.17	98.939	102.01	99.571	99.991	98.344	96.034	100.54	98.692	101.84	99.526	100.33	100.03	100.77	100.42	100.78	100.7	100.11
106.92	105.72	105.53	106.19	106.96	106.13	106.68	106.16	105.62	106.03	106.98	107.43	105.34	105.23	106.56	106.71	105.97	104.59	105.82	106.55	106.4	107.24	107.43	107.7	107.54	105.21	106.24	107.38	105.71	105.59	106.03	106.48	103.04	105.95	104.6	105.3	105.96	105.42	104.45	105.37	105.73	107.41	107.17	107.35	108.34	103.86	105.94	105.92	106.18	106.69
105.33	106.38	105.84	107.06	103.86	105.61	106.23	103.96	105.85	105.34	104.86	105.81	104.88	103.15	103.93	105.31	104.19	104.81	103.96	104.72	108.01	106.28	105.29	104.82	101.33	107.53	101.92	105.68	105.17	107.21	106.23	106.47	106.25	105.48	106.4	105.17	104.96	105.54	105.18	103.81	106.53	107.57	106.43	105.62	105.21	106.71	107.05	105.03	105.82	107.09
111.39	111.42	112.16	112.18	110.76	113.16	109.57	110.63	112.52	114.91	113.62	111.81	112.55	112.33	109.76	110.47	112.01	112.04	112.58	112.96	112.97	112.48	108.65	111.25	112.41	110.84	111.47	111.16	112.22	110.63	113.16	111.38	113.92	111.81	111.54	112.82	113.41	114.19	112.18	114.85	112.71	110.22	112.45	116.6	108.8	112.75	110.42	112.24	112.8	113.38
104.98	104.28	105.55	107.68	106.49	106.99	105.6	106.18	107.34	108	104.14	104.26	107.59	105.41	106.31	106.03	107.01	105.77	106.19	105.6	106.89	104.58	104.58	105.35	104.62	106.28	106.43	110.87	107.28	105.75	105.1	106.4	105.83	106.32	105.31	107.24	107.53	104.88	106.56	105.09	108.14	106.21	104.8	105.98	105.94	104.59	106.74	106.47	106.48	104.96
110.87	111.66	110.06	112.37	111.3	108.59	111.43	111.66	107.83	109.4	109.37	106.72	109.82	109.92	107.4	108.28	110.63	109.5	108.69	110.44	111.1	109.46	111.68	111.88	110.08	112.03	108.33	108.78	108.22	110.48	109.56	109.83	107.93	111.32	111.97	111.19	108.28	108.57	110.61	108.38	111.88	112.36	108.51	109.42	110.04	108.24	109.94	110.82	109.3	110.31
112.53	112.78	112.57	112.26	110.74	111.29	110.31	114.62	111.14	109.51	111.59	111.01	112.08	110.58	111.23	108.62	111.53	113.49	111.99	109.54	111.54	112.32	108.97	110.99	113.98	113.27	112.67	109.64	110.95	112.7	111.06	113.63	111.35	111.23	114.38	110.58	111.15	110.55	111.38	109.05	112.18	108.87	111.67	112.27	112.81	112.64	108.84	110.35	110.28	110.11
104.25	104.84	104.39	105.72	105.06	106.21	104.66	105.94	106.94	103.56	105.47	107.38	105.49	103.84	104.57	105.41	106.81	105.52	106.09	106.45	108.68	107.62	105.39	103.79	106.04	106.53	104.64	105.59	104.04	107.6	105.31	108.41	104.02	106.33	107.21	103.36	107.56	107.31	104.03	105.59	103.52	105.11	105.72	108.24	104.84	107.24	105.28	106.08	105.02	105.68
100.56	100.93	98.227	100.18	99.75	100.42	100.21	97.705	99.115	102.14	101.47	98.82	100.4	99.99	100.7	101.07	101.39	102.3	99.881	100.32	99.734	97.855	102.4	101.98	101.72	100.58	99.903	99.497	99.864	99.977	99.836	100.75	100.19	100.08	99.223	102.15	101.17	100.02	100.57	100.23	99.582	100.73	101.43	102.79	101.17	99.076	100.04	99.033	99.988	99.311
104.17	105.3	105.24	104.66	106.55	106.21	106.46	104.62	105.49	105.06	107.29	104.36	105.1	105.47	105.53	105.31	104.87	105.73	105.84	105.61	102.17	103.76	106.81	105.61	105.83	105.41	107.04	106.58	107.19	104.03	106.92	105.57	105.18	104.85	104.49	105.41	105.12	106.03	105.32	105.89	104.03	104.42	105.08	105.46	107.86	106.83	105.25	105.33	107.46	105.79
107.01	105.62	104.24	104.58	104.41	107.69	108.9	104.83	106.66	105.07	104.99	108.6	107.14	105.77	106.93	103.88	105.17	105.7	104.07	108.71	108.57	105.12	105.71	106.87	106.71	108.32	107.5	105.02	105.42	106.66	106.65	105.8	107.54	106.5	107.11	108.54	105.42	106.47	105.89	107.23	105.44	105.44	106.2	105.6	104.34	104.97	106.17	107.77	107.18	106.13
105.59	104.59	103.49	106.73	105.23	105.28	103.91	106.82	106.95	106.75	106.68	106.11	105.96	104.45	107.12	107.43	104.38	106.52	105.64	105.47	106.21	105.89	104.94	105.56	105.25	104.46	104.41	103.58	104.07	105.94	106.48	106.23	104.46	110.18	106.26	106.84	105.71	106.94	104.47	105.18	105.59	106.96	104.86	107.46	104.95	106.08	106.62	105.38	104.75	105.49
104.48	106.56	104.72	105.43	105.51	106.78	107.22	103.92	107.58	107.08	104.24	104.43	105.77	104.5	104.95	106.68	108.42	103.77	106.69	107.43	104.9	105.66	104.33	103.73	104.95	103.7	105.67	102.87	107.14	105.24	106.14	106.95	106.65	106.11	102.83	108.18	104.77	104.22	106.17	107.03	107.65	106.05	107.15	104.49	107.69	104.16	105.6	103.24	102.68	107.19
107.19	107.18	106.59	106.99	107.8	104.86	106.36	108.04	106.04	107.73	107.08	105.76	107.85	106.04	107.43	106.58	106.41	103.8	108.6	106.67	105.97	105.63	105.74	107.18	105.02	106.27	106.46	106.6	105.81	108.28	108.55	108.95	106.25	106.59	105.92	105.71	105.51	105.48	105.97	107.33	107	104.19	105.5	106.33	106.44	107.07	107.15	107.03	106.59	105.95
107.44	103.72	105.1	104.77	104.36	106.91	105.27	104.42	105.93	104.51	109.2	105.3	107.22	106.56	107.1	106.03	104.9	106.35	106.51	105.56	103.42	106.09	105.98	106.91	104.33	104.53	102.35	103.94	105.15	104.77	104.89	106.58	106.18	106.56	105.71	105.4	104.92	106.5	106.28	106.26	105.4	105.32	104.97	106.64	107.17	105.01	104.63	104.4	105.43	105.71
107.17	104.67	106.05	106.21	106.43	104.83	107.9	105.67	106.34	105.82	106.43	107.09	106.05	105.59	105.04	105.81	107.28	104.92	108.31	106.6	105.56	105.82	107.13	109.9	106.9	104.51	104.23	107.2	106.85	106.18	105.73	104.35	108.22	106.17	108.02	107.31	106.59	102.57	107.66	106.09	104.75	102.78	105.22	105.34	105.86	105.05	106.36	106.01	107.67	104.52
108.91	108.9	108.68	108.95	107.37	108.36	106.53	106.28	108.66	105.63	105.29	107.67	108.33	106.47	107.22	106.02	109.33	106.18	105.06	104.61	106.51	107	109.17	105.91	106.86	109.31	105.47	105.8	107.54	108.61	108.08	106.58	105.23	106.47	108.83	107.05	105.37	106.6	104.96	108.32	106.49	107.31	107.17	106.77	107.75	107.67	106.93	107.95	105.87	105.48
109.59	111.69	112.36	111.26	111.14	110.62	113.86	110.21	111.26	111.98	110.51	111.47	111.43	111.17	112.26	111.88	112.19	112.85	109.98	111.63	112.59	112.65	112.79	111.41	112.89	111.91	110.47	111.22	112.64	113.24	110.1	110.75	111.96	112.64	110.39	112.25	113.91	111.67	113.02	113.81	112.03	109.62	111.12	110.97	110.83	111.25	110.83	110.48	113.24	112.27
117.77	114.51	115.12	116.79	115.75	114.48	116.44	118.45	116.4	116.63	116.38	117.36	116.13	117.6	114.91	120.36	116.24	115.84	117.97	114.73	116.06	117.25	117.69	114.89	115.71	116.8	114.7	116.81	114	115.78	118.36	118.04	114.02	116.72	116.45	116.9	117.16	113.88	118.7	114.61	116.93	118.71	115.3	115.41	118.34	116.74	114	116.79	114.46	117.84
103.75	104.99	105.2	103.56	105.14	102.46	102.14	103.58	103.35	104.6	106.87	104.33	103.5	104.67	107.16	105.56	103.63	105.67	104.88	107.61	103.86	102.67	105.63	104.56	106.78	103.82	103.95	102.45	104.55	104.04	107.11	105.78	106.08	103.67	103.33	103.85	104.99	101.46	105.91	104.56	106.16	103.39	105.79	104.66	102.71	105.21	105.55	105.63	103.34	103.16
101.14	100.01	100.34	101.65	103.82	100.3	99.626	99.912	100.58	99.372	100.22	99.808	99.188	100.17	101.4	99.657	99.157	100.07	100.6	99.613	101.15	100.16	100.37	102.19	102.52	102.83	98.786	100.36	99.184	100.63	100.06	101.05	98.089	99.71	99.657	101.18	99.845	101.97	101.54	99.912	102.8	101.21	100.01	100.8	101.68	100.51	102.02	99.157	100.92	100.92
101.38	100.93	98.178	100.28	101.39	101.28	103.01	101.89	100.34	100.51	99.471	100.55	100.23	101.96	98.589	99.713	100.64	101.66	99.333	99.794	100.22	101.77	101.1	100.69	100.12	102.48	100.28	100.39	100.03	99.039	101.8	100.85	99.237	100.55	99.998	98.705	99.45	99.784	96.606	99.177	98.879	100.3	100.13	100.92	101.98	101.48	101.81	100.91	101.14	98.019
106.13	103.78	103.64	106.46	103.81	106.32	104.01	104.53	105.8	105.86	107.38	104.47	104.48	106.57	105.02	105.19	106.46	105.5	105.08	107.29	104.89	102.82	107	104.59	104.47	103.39	104.09	104.66	106.75	105.03	105.99	107.36	107.83	104.15	106.3	105.08	103.71	106.56	104.65	103.39	105.68	104.92	106.02	103.86	105.85	104	105.95	106.14	106.15	105.75
105.14	105.9	107.56	105.79	104.54	106.18	106.55	107.23	106.71	106.29	105.3	106.16	105.81	107.32	105.72	105.21	105.73	106.44	108.89	103.16	108.35	107.21	105.97	108.06	104.61	106.13	106.73	105.62	105.83	106.67	108.08	107.52	107.6	107.23	106.9	104.77	107.35	106.21	106.99	105.92	107.53	106.75	107.81	106.38	106.75	105.15	107.36	108.2	104.97	106.8
116.92	116.14	117.3	117.6	114.84	116.79	116.82	114.92	115.57	116.58	116.1	116.46	117.57	115.31	116.91	118.35	115.57	117.44	115.74	114.3	116.43	116.05	115.41	117.23	116.5	118.77	115.74	115.5	115.69	115.07	114.96	116.35	116.68	117.55	116.7	116.41	114.65	114.69	118.26	116.54	118.29	115.05	116.61	119.07	117.47	116.95	118.36	114.96	117.22	118.54
107.44	105.76	106.37	108.77	105.8	107.49	108.37	107.42	104.1	105.59	105.6	103.84	107.45	107.64	106.76	105.77	108.73	108.62	105.73	105.79	105.89	106.43	105.71	108.65	105.93	105.45	104.53	105.88	108.89	106.28	106.89	104.47	107.1	107.49	106.73	104.86	105.79	106.68	106.49	105.13	108.29	106.49	107.63	107.23	106.41	105.47	107.53	105.33	106	107.7
105.47	107.16	105.65	106.51	106.45	106.99	105.67	103.88	103.46	106.95	106.64	105.67	105.62	107.58	104.71	105.44	103.21	107.18	105.09	105.31	105.23	105.57	106.22	105.77	106.45	102.46	105.77	106.71	105.46	106.2	105.25	105.4	106.76	106.36	106.63	106.96	105.56	105.38	103.7	105.12	108	104.93	104.98	105.58	108.84	106.13	106.77	104.87	106.65	105.35
101.52	102.03	97.597	100.5	98.827	100.25	99.968	97.97	98.648	98.715	102.29	100.69	102.38	99.813	98.797	98.221	99.228	99.823	99.706	99.51	100.3	101.71	99.329	97.74	97.309	101.2	102.62	99.584	99.626	99.768	99.33	100.24	100.64	98.941	99.22	100.21	99.659	103.36	102.4	98.705	98.152	98.872	99.319	99.4	100.13	99.483	101.05	100.66	98.721	100.11
106.61	106.8	106.45	105.39	107.55	107.36	106.69	105.53	106.09	106.51	104.77	108.11	106.91	104.22	107.32	104.84	105.79	106.52	108.24	106.37	107.75	103.87	106.32	106.26	106.34	103.26	106.51	107.81	106.19	107.4	104.34	105.11	106.43	105.11	106.7	106.76	108.07	103.74	104.16	108.76	103.81	106.51	107.76	104.15	104.6	105.7	107	106.43	107.66	105.36
104.03	103.85	105.51	103.82	105.47	103.77	103.4	105.11	106.51	104.25	103.59	101.48	104.31	104.14	101.52	105.51	100.76	101.45	104.51	103.55	102.62	104.06	102.28	103.87	103.79	104.93	104.07	101.87	104.13	103.5	103.71	103.55	103.1	103.23	103.53	104.7	103.9	104.1	103.81	103.36	106.27	101.44	104.56	102	105.65	104.3	105.31	105.2	105.34	104.74
113.15	113.41	111.51	109.26	111.34	108.52	109.04	110.85	114.99	112.25	110.13	111.74	111.98	112.93	111.76	111.8	110.47	112.56	112.06	113.23	112.6	111.52	111.47	112.2	111.55	111.17	111.69	111.13	113.33	111.85	112.8	112.71	111.54	111.77	111.25	111.95	111.9	112.28	111.14	112.42	114.09	115.03	111.59	110.92	111.24	112.55	111.23	112.12	112.39	110.16
111.66	111.24	109.57	111.51	113.97	113.36	111.62	111.29	113.5	111.28	109.84	111.4	110.6	114.17	110.74	111.35	108.88	110.64	112.39	110.19	110.35	113.35	110.63	109.66	112.73	112.2	112.42	110.85	114.2	111.13	110.83	111.44	111.9	114.46	111.83	112.24	110.88	112.93	109.7	113.94	113.97	111.03	111.88	114.03	114.86	110.91	113.02	111.32	110.14	112.66
98.813	101.99	99.082	102.11	101.92	98.956	99.597	98.885	99.728	99.016	101.19	98.475	99.312	100.1	99.435	99.269	98.577	100.45	100.7	102.56	101.13	100.1	99.894	98.881	101.07	100.2	98.37	100.47	100.34	98.896	101.43	100.55	99.487	98.272	100.49	98.835	100.68	98.942	99.489	99.347	100.63	98.736	99.041	99.669	99.702	100.93	97.896	98.833	98.628	99.478
101.84	99.356	102.77	99.69	100.81	99.722	100.97	100.46	100.48	100.82	101.25	100.8	101.14	100.9	97.299	99.201	103.46	102.32	101.52	99.539	102.18	100.25	101.73	99.266	99.578	101.35	101.77	99.345	101.22	100.92	101.49	101.58	101.53	101.95	101.48	100	101.77	99.969	101.05	100.75	101.44	101.96	99.968	101.06	100.13	98.085	98.139	99.175	99.271	98.681
111.98	111.83	112.48	113.03	112.55	112.6	111.92	112.14	112.45	113.58	110.62	111.31	113.02	110.87	112.54	112.9	112.88	112.62	110.84	114.15	110.92	113.67	111.02	112.87	112.07	111.13	111.89	111.33	112.51	113.17	111.27	112.96	110.21	113.61	111.34	111.68	111.29	114.24	111.25	111.28	111.81	111.5	112.78	111.23	113.29	113.15	110.18	113.57	109.81	110.81
104.69	104.58	107.17	104.43	102.85	103.52	103.4	106.79	101.76	103.51	104.09	106.94	106.12	105.43	103.6	103.02	102.49	104.67	104.11	105.17	104.73	103.07	104.95	105.16	104.6	103.14	105.17	105.75	102.7	103.62	104.8	105.22	106.08	104.13	104.45	106.3	103.71	104.23	103.1	105.49	104.54	104.76	105.18	102.46	105.06	105.38	103.26	102.98	104.64	104.82
105.78	105.89	105.46	106.03	104.41	105.5	106.23	104.31	104.64	104.91	104.28	105.47	106.49	105.83	104.15	104.54	104.27	104.12	107.94	107.22	105.04	106.05	105.86	106.35	105.41	106.6	106.24	105.03	105.65	107.3	105.72	105.54	106.47	106.92	104.89	102.76	105.05	105.11	103.18	105.2	105.41	103.43	105.94	103.2	107.32	105.61	105.23	107.24	104.76	107.74
119.79	117.53	117.93	117.95	118.08	118.47	117.48	118.76	118.2	118.81	118.77	117.76	116.67	118.94	119.2	118.42	117.5	117.6	119.62	118.09	117.97	117.99	115	118.86	115.96	116.56	117.51	119.03	117.12	119.43	117.26	117.48	118.87	117.27	115.69	113.46	116.99	118.77	117.88	117.22	116.92	117.97	120.07	118.77	113.62	117.5	117.13	116.51	119.48	117.86
106.56	107.41	107.28	106.55	106.07	107.83	106.39	106.75	105.94	107.36	106.79	104.23	106.85	104.85	106.41	104.36	106.66	107.95	106.78	104.8	106.55	107.52	108.44	106.5	106.93	105.23	105.14	106.72	106.97	103.75	107.37	107.88	106.81	108.75	107.27	104.07	106.19	108.8	105.98	106.76	107.36	107.86	106.04	108.05	106.63	106.39	107.21	107.02	106.2	107.36
110.53	110.74	112.21	110.23	112.72	111.16	113.31	112.65	111.34	111.47	111.95	114.09	111.86	111.13	110.85	112.24	110.94	114.47	110.29	110.11	111.38	110.03	112.44	113.68	113.72	109.94	110.92	109.58	109.81	110.29	110.76	113.76	110.35	110.58	110.76	112.97	113.67	112.07	112.98	114.2	112.86	112.5	112.19	110.62	111.98	112.5	111.7	109.41	111.34	112.55
108.52	107.96	108.64	108.94	108.56	107.74	107.56	105.14	107.14	104.98	108.28	104.96	107.43	108.31	107.29	105.51	105.99	106.35	106.14	108.23	109.4	106	105.4	105.57	107.88	104.19	109.72	107.3	108.53	109.27	107.66	106.62	108.02	106.36	107.96	106.18	105.13	107.31	106.1	107.22	104.52	106.53	108.49	107.12	105.49	107.75	106.8	105.75	107.24	106.48
112.23	109.49	112.1	108.37	109.23	111.51	111.91	108.1	108.75	110.43	111.98	110.18	108.29	110.79	109.33	110.17	111.41	111.41	109.86	110.6	111.26	110.9	107.83	110.49	109.7	109.14	109.89	108.06	110.85	110.81	109.58	107.52	109.69	110.83	110.61	111.37	109.43	109.85	109.05	113.7	110.53	111.98	110.93	110.45	107.99	109.51	111.75	110.99	109.04	111.5
116.89	116.7	116.21	117.12	118.99	115.55	115.06	118.13	117.8	117.66	117.37	118.27	116.65	119.63	118.03	118.35	115.76	117.26	119.25	119.24	117.56	114.82	117.65	117.01	117.17	115.71	115.09	119.45	119.59	117.16	119.26	118	116.24	118.57	117.14	114.97	117.98	116.63	118.07	115.85	116.28	117.74	115.53	118.08	117.19	116.63	116.11	115.81	119.28	119.13
105.55	105.53	106.7	106.4	105.38	109.64	106.83	108.13	107.07	107.42	106.52	108.12	105.73	106.45	107.65	105.92	109.01	107.53	106.2	106.68	107.05	108.61	105.08	106.94	107.12	107.88	107.2	110.59	104.91	106.82	107.66	107.43	106.6	104.81	104.91	104.67	107.23	106.13	105.86	108.75	106.51	105.87	107.06	108.28	107.03	106.97	108.12	105.71	107	107.24
105.97	103.03	104.65	106.74	107.12	105.59	106.23	106.45	106.28	105.09	104.72	105.86	104.04	106.6	105.05	104.94	104.56	105.53	104.25	104.96	107.2	106.99	102.87	103.25	103.05	104.42	105.37	105.41	105.87	105.52	103.6	105.4	104.91	106.03	106.76	105.26	106.01	104.91	106.31	104.57	103.22	106.74	106	104.71	104.96	107.84	105.86	102.96	105.76	104.82
101.1	100.82	102.21	102.96	101.01	101.35	101.42	101.98	100.12	99.703	101.06	98.871	100.48	102.6	100.82	101.25	99.361	99.433	101.38	100.45	98.795	101	98.773	99.368	100.18	103.28	100.75	100.15	101.7	100.2	103.54	99.554	102.4	100.78	100.02	101.14	100.96	101.02	102.63	100.99	100.67	101.33	100.35	100.89	102.2	101.74	101.59	102.2	100.82	99.766
97.927	99.46	100.14	100.5	100.26	100.17	100.21	99.132	100.44	100.05	102.13	100.42	99.644	98.394	100.58	100.43	100.98	100.64	100.32	99.382	100.69	99.21	98.373	97.733	101.17	99.924	98.978	99.235	100.29	99.788	98.801	98.307	98.159	98.623	100.51	101.44	99.09	99.535	99.277	100.82	99.893	101.97	99.955	102.52	100.3	99.491	102.73	98.486	99.329	102.2
100.94	99.716	99.441	99.198	100.89	101.92	99.88	98.478	99.788	99.16	99.413	99.8	102.37	98.239	97.515	100.58	100.87	100.86	101.24	100.29	99.831	99.933	100.7	100.04	101.21	100.07	101.12	100.1	99.223	100.31	98.715	102.11	98.684	99.661	99.334	100.87	100.78	98.597	99.478	100.77	99.942	98.658	99.741	98.101	100.9	100.29	101.65	101.07	101.04	99.513
105.76	105.02	103.73	106.26	105.14	106.07	107.36	106.19	106.73	106.91	105.47	106.95	104.8	106.04	104.22	106.92	105.46	104.94	106.13	104.66	106.01	105.08	105.35	105.53	107.77	103.01	108.39	108.36	105.1	104.37	104.58	107.77	104.37	105.4	105.2	106.55	105.66	106.38	106.39	106.91	104.98	107.37	104.66	105.7	107.99	107.55	104.55	105.77	106.82	105.88
104.73	106.16	105.16	106.83	103.63	106.13	107.86	106.07	105.28	107.51	107.71	106.27	105.6	108.23	106.71	106.18	106.3	107.19	105.36	105.93	106.23	104.73	105.99	106.4	106.16	107.61	109.11	104.62	105.8	108.16	108.61	105.85	107.44	106.13	107.67	107.7	107.4	104.7	107.38	105.87	105.01	104.02	106.75	107.65	105.61	109.54	107.1	107.5	106.32	107.11
111.79	113.98	112	110.3	114.84	112.97	114.03	112.75	114.73	113.14	111.48	114.22	111.92	113.21	114.73	110.17	115.43	111.43	113.67	112.1	113.71	113.81	113.62	111.99	113.1	113.56	112.63	113.63	114.98	111.78	111.28	112.46	113.23	111.35	112.29	115.17	114.14	113.34	112.38	112.56	114.28	112.53	111.23	109.76	113.4	112.49	113.46	111.06	111.41	113.21
112.09	113.09	115.68	111.46	111.73	115.61	113.53	111.83	112.35	112.16	114.15	111.61	114.61	112.47	115.14	111.96	113.87	111.78	111.91	111.1	110.84	113.87	111.97	111.89	112.23	111.3	111.11	112.83	110.41	112.68	112.51	113.36	111.67	111.29	112.35	113.38	113.98	112.83	112.11	111.9	111.49	115.83	113.84	110.74	114.47	112.45	113.08	112.31	112.12	112.07
111.04	111.05	110.73	112.41	111.64	109.86	109.84	111.89	109.04	111.28	109.73	113.55	111.35	109.87	111.92	113.14	111.08	110.12	112.58	109.94	110.37	111.46	112.83	111.34	110.89	111.05	110.22	109.69	111.43	111.14	111.64	111.41	110.94	112.08	112.58	113.25	111.91	110.04	111.55	110	111.98	112.38	111.31	109.76	112.36	113.36	110.28	109.73	111.4	110.31
112.61	111.2	112.22	111.52	112.68	110.98	111.45	109.54	110.95	112.24	109.63	112.6	111.43	110.16	112.08	112.1	110.26	110.94	111.43	112.21	112.7	112.01	111.98	110.15	111.77	110.42	112.98	110.1	110.34	109.76	111.12	110.81	111.45	110.19	110.73	110.85	112.65	111.41	110.18	111.38	109.17	110.93	110.57	112.28	111.94	109.5	110.73	112.12	111.36	111.97
111.42	110.89	111.57	112.55	112.41	111.71	110.14	110.08	111.33	109.44	111.21	111.68	110.13	112.96	113.07	111.42	112.2	112.64	109.35	109.62	110.84	111.21	113.29	110.91	108.88	110.09	112.32	111.58	109.96	111.82	113	111.02	113.6	112.07	112.77	109.32	112.34	109.94	111.1	111.77	110.03	110.24	110.27	110.79	111.37	112.15	111.02	109.65	111.71	110.71
104.37	105.19	105.81	106.55	105.43	104.31	106.97	108.09	106.52	104.04	106.29	108.12	105.87	107.48	105.14	107.13	107.05	106.53	106.7	105.73	103.93	104.89	103.66	105.28	105.52	105.89	106.38	105.32	105.24	103.78	105.23	107.19	106.12	105.48	106.83	106.15	106.37	106.78	105.96	105.61	107.99	105.25	105.27	107.92	104.73	107.46	107.52	107.33	106.39	104.82
107.22	106.86	107.42	106.76	105.91	106.85	107.17	108.73	108.3	108.59	108.63	107.78	107.78	109.04	107.04	107.75	106.29	107.63	106.77	107.53	107.75	105.43	107.03	108.91	106.62	107.78	104.84	107.21	106.41	108.09	105.87	106.24	108.7	105.29	106.07	106.74	108.62	106.99	108.18	107.41	106.33	107.28	106.18	107.71	107.95	104.06	106.89	106.41	108.69	106.56
110.99	111.16	111.41	110.75	113.4	112.93	112.03	110.36	110.95	110.86	111.73	114.08	111.91	112.48	112.6	114.54	109.53	112.09	109.81	108.13	112.59	109.16	109.91	113.26	110.45	109.98	110.2	108.33	111.29	110.2	112.08	112.2	111.2	112.87	112.57	111.17	109.75	111.98	110.21	109.4	111.44	111.54	109.53	112.79	109.43	111.68	113.9	112.68	111.39	112.2
111.35	114.65	110.74	109.89	109.79	112.48	112.69	113.35	110.67	112.43	109.57	112.17	110.73	109.8	112.03	112.07	112.47	113.76	111.61	110.7	112.41	112.79	112.78	111.64	113.15	110.63	110.66	110.13	112.91	109.17	113.84	111.06	112.36	112.14	112.45	110.6	111.94	111.85	112.34	112.66	112.37	111.39	111.89	112.74	112.6	110.33	110.21	111.74	110.95	110.09
112.62	112.51	112.14	111.96	112.45	111.16	110.77	112.07	111.67	112	111.55	112.35	111.08	112.38	112.29	111.6	112.34	112.45	113.71	111.92	110.11	111.85	112.89	110.65	111.64	111.61	112.22	111	112.42	110.47	111.23	109.77	111.22	110.64	112.83	111.71	110.17	113.71	111.18	111.8	111.46	109.56	112.53	111.13	112.57	111.79	112.23	113.84	112.34	112.75
111.45	107.88	108.32	113.22	111.1	110.97	109.55	112.21	109.47	108.59	111.57	108.73	108.73	109.34	109.25	109.78	111.26	111.95	108.19	109.32	112.44	110.01	109.12	112.85	108.83	110.51	108.85	110.24	109.54	109.92	109.81	111.92	108.42	110.56	108.17	111.85	111.15	108.34	110.17	110.64	109.2	110.16	110.11	111.17	110.08	110.11	110.01	113.43	109.51	108.34
104.48	103.3	101.47	105.87	103.05	106.29	103.44	105.09	103.82	102.74	105.9	104.01	102.19	103.02	100.88	104.58	103.98	104.82	104.52	103.52	103.14	102.55	104.12	104.55	102.65	105.13	103.13	105.07	102.28	103.69	103.79	104.24	103.35	101.12	105.83	103.31	105.3	103.1	104.64	102.53	102.08	104.56	103.42	103.12	105.82	103.93	104.08	106.38	103.43	107.14
106.25	108.56	105.03	106.93	108.72	105.98	107.29	107.17	105.72	105.37	105.85	106.54	107.67	108.59	106.7	106.13	108.77	106.4	105.78	107.79	107.7	107.33	107.79	107.33	105.52	105.8	108.61	107.26	106.26	108.43	106.13	105.11	105.66	108.73	107.19	106.27	105.98	106.23	104.98	107.38	105.27	105.85	106.55	109.27	107.38	108.18	108.11	109.26	107.72	106.77
113	110.65	111.31	111.7	112.04	109.59	109.39	112.06	113.04	111.43	109.67	110.84	110.54	113.09	112.04	112.72	112.09	111.27	111.92	112.82	110.87	113.97	112.27	110.07	112.62	111.54	112.15	111.66	111.59	112.36	110.09	112.72	112.16	111.17	113.45	111.14	112.08	110.69	109.72	110.81	110.13	112.69	111.74	111.69	112.63	111.37	111.04	111.12	113.14	110.17
108.94	110.92	109.75	106.99	111.62	110.57	109.63	110.68	111.09	112.12	109.69	110.21	109.5	109.8	108.72	109.03	110.38	109.64	110.37	110.16	109.73	111.01	111.56	111.31	109.35	110.09	109.91	107.75	112.01	110.38	109.14	111.5	111.46	111.39	109.69	111.33	109.21	110.76	108.72	112.34	108.69	111.36	109.09	109.52	108.35	108.05	111.88	110.77	108.71	109.73
110.31	111.3	114.16	111.18	113.14	112.09	110.69	112.51	112.26	111.18	112.17	110.34	113.11	109.34	112.11	113.05	111.49	111.35	112.03	111.48	110.15	111.4	113.32	114.01	111.14	112.68	110.75	110.53	111.22	111.83	111.7	112.55	112.45	109.84	113.92	112.47	110.28	110.81	111.01	110.68	112.66	113	110.49	112.24	113.25	110.64	111.87	113.41	111.04	112.43
105.17	104.02	106.42	102.43	102.28	106.93	105.46	105.73	102.96	104.15	104.34	101.84	102.73	102.75	104.18	106.64	105.31	106.55	104.16	103.04	104.48	106.25	104.11	104.57	102.99	106.23	103.43	105.21	104.47	104.21	103.63	104.91	104.78	102.39	102.87	103.53	104.6	102.77	103.94	104.01	102.46	104.26	103.39	102.69	108.27	103.74	103.46	104.46	102.36	105.76
105.92	106.27	106.92	106.59	105.63	106.74	106.11	104.06	108.77	107.36	108.08	107.76	104.62	105.28	105.95	106.23	106.93	101.86	107.23	106.3	104.92	108	104.18	105.81	106.36	103.84	108.29	106.62	105.6	105.69	106.68	103.84	106.63	105.42	106.05	106.78	106.61	105.77	105.3	109.15	107.36	106.77	106.43	106.3	107.33	107.9	104.91	103.52	106.74	105.51
98.23	98.942	98.733	99.115	99.172	99.3	100.31	100.63	100.53	99.695	98.892	100.64	98.695	97.778	99.006	98.243	98.494	96.599	101.6	100.43	100.13	101.21	101.56	99.261	99.69	100.71	100.84	101.07	99.163	99.008	102.1	103.34	97.821	100.05	100.82	99.752	100.77	98.746	98.152	100.66	100.83	102.77	100.39	102.16	99.874	101.57	98.75	100.61	98.922	101.96
103.46	104.2	106.54	104.99	105.67	102.38	105.34	106.15	104.45	104.65	106.07	103.56	101.98	106.44	107.01	107.38	105.01	105.29	105.93	107.55	105.31	105.27	104.15	103.65	106.95	106.67	106.06	102.65	104.78	103.36	101.66	103.74	105.81	104.9	105.13	105.6	105.97	105.76	104.16	102.93	104.24	104.24	104.98	105.32	106.11	104.25	104.95	104.25	103.5	106.15
104.63	104.59	104.09	103.58	104.65	104.75	103.54	104.04	105.84	103.85	102.94	107.22	103.46	103.81	104.76	105.96	104.42	101.93	105.7	103.64	104.67	102.94	102.22	105.66	103.37	103.19	104.68	105.29	102.74	104.59	104.36	103.17	103.99	102.02	103.37	104.25	105.08	103.98	103.57	102.59	102.85	103.9	102.39	106.33	104.49	103.9	103.14	103.85	104.82	105.34
106.35	104.81	106.19	106.16	108.11	106.19	106.76	107.31	105.27	107	103.43	105.78	102.58	106.51	102.45	106.92	104.48	106.3	104.05	105.82	103.29	106.99	105.27	104.12	105.2	107.45	104.51	104.94	104.23	106.27	104.49	106.16	105.62	107.86	105.79	105.73	106.13	108.29	103.66	105.41	107.56	105.02	106.11	108.99	105.62	105.51	106.84	107.66	106.9	106.76
105.74	107.07	105.71	107.42	105.08	105.96	105.57	106.83	106.48	105.55	104.04	106.46	105.96	106.22	105.85	107.53	105.95	106.42	103.59	105.81	105.97	106.18	108.36	106.23	105.96	105.09	103.59	107.32	106.13	106.39	103.79	106.91	106.17	105.43	108.35	107.21	104.72	107.67	106.57	105.83	105.56	105.94	106.56	106.6	103.77	103.93	104.75	104.49	105.62	107.06
109.46	112.11	111.34	110.88	108.92	110.62	110.78	113.14	110.67	107.47	109.62	110.61	109.72	111.01	110.44	113.48	110.4	111.4	108.92	111.17	110.27	110.06	110.96	110.96	108.5	111.34	109.17	111.06	113.04	109.72	112.02	111.37	111.28	110.13	110.64	109.68	110.18	109.05	109.01	110.91	111.41	110.76	109.76	108.95	109.49	108.55	111.14	112.26	110.02	110.16
112.14	112.13	109.38	110.52	107.92	111.95	108.01	112.33	109.31	110.48	110.68	109.45	109.3	111.15	111.01	110.83	111.18	109.64	109.58	109.65	109.62	109.38	113.12	110	110.6	109.55	110.31	110.96	110.15	111.8	110.1	110.67	108.96	110.56	110.22	108.18	109.89	111.25	110.35	110.71	108.88	109.2	109.06	109.44	109.84	111.53	109.24	112.88	109.03	110.62
108.57	111.79	109.88	111.13	109.16	111.15	111.63	109.22	108.19	111.09	108.02	109.51	109.56	109.26	112.43	110.57	111.6	110.62	111.48	110.18	112.92	112.59	111.2	109.65	110.9	112.69	111.27	109.18	110.68	111.26	112.17	109.87	110.62	109.88	110.12	112.43	109.78	112.48	111.02	111.92	110.23	110.32	111.78	109.22	109.71	111.14	109.29	108.26	110.08	109.94
97.923	99.351	100.81	102.24	101.23	101.38	98.26	102.68	99.696	99.915	99.293	100.16	98.868	100.38	99.84	99.765	100.94	99.965	99.04	98.941	102.19	101.44	101.18	100.66	101.47	99.813	101.59	100.73	98.424	101.64	99.913	100.03	100.62	100.27	98.305	100.97	100.37	100.37	102.11	100.18	100.51	101.18	99.725	101.77	100.48	100.19	101.78	102.7	101.03	99.505
109.81	108.84	109.93	111.28	110.78	112.65	109.58	112.09	107.78	111.45	110.86	111.5	110.75	109.47	109.15	110.39	108.58	113.62	109.84	110.65	110.73	111.18	111.68	112.36	111.86	112.71	114.67	111.76	110.77	109.67	110.38	110.51	112.91	111.63	111	111.88	111.34	110.91	112.03	109.44	111.43	109.82	111.88	111.04	110.24	112.28	112.4	112.38	112.59	112.04
99.629	101.3	100.8	99.913	99.188	100.53	100.49	98.748	98.477	98.966	99.637	100.47	102.24	101	98.712	99.948	98.829	101.34	97.09	97.563	100.48	100.03	102.49	101.02	99.761	98.296	99.334	99.407	99.786	101.22	100.52	99.081	99.219	99.258	100.38	99.758	99.582	99.454	98.242	97.917	99.064	97.969	102.61	100.35	100.93	101.11	99.46	100.58	100.02	99.159
103.85	103.81	104.45	104.53	104.2	105.42	104.83	105.07	105.55	105.65	104.37	105.1	105.92	105.39	104.69	105.23	104.66	106.75	103.63	103.44	107	104.81	104.53	101.81	106.12	106.35	104.82	103.61	105.94	103.35	103.34	104.27	106.15	103.51	103.84	104.53	106.68	103.16	103.32	102.49	101.86	104.88	103.25	106.61	104.24	105.61	106.61	103.81	104.8	105.23
104.38	107.4	107.63	104.44	106.41	105.75	105.55	106.91	105.47	105.29	106.52	107.06	106.57	107.48	106.94	107.19	104.99	106.26	105.08	105.88	104.76	105.22	105.75	103.67	104.15	105.66	106.01	104.63	106.41	105.12	106.19	109.81	104.94	105.02	102.22	105.83	104.38	107.56	105.06	105.66	104.1	104.22	104.21	106.32	103.78	107.31	106.56	106.28	104.41	104.5
109.99	110.01	110.74	111.83	108.83	113.14	110.41	112.4	110.37	110.69	111.6	111.2	111.93	112.3	110.67	111.63	111.87	111.5	110.55	108.03	111	110.36	110.55	111.49	110.96	110.74	112.61	110.77	112.11	110.01	111.08	110.58	110.22	111.17	111.47	110.77	110.65	111.06	109.31	111.68	112.86	114.31	110.36	110.29	110.45	111.96	112.35	110.7	111.99	111.78
113.08	111.82	110.14	110.51	113.83	110.93	112.83	111.1	113.94	111.44	111.77	110.8	113.41	110.91	109.73	112.57	111.07	112.36	110.72	112.96	113.48	110.9	112.08	111.36	112.98	113.7	112.21	111.73	112.8	112.01	111.71	111.98	111.62	112.32	113.06	112.32	110.98	112.04	111.88	111.79	110.78	111.48	113.96	112.08	112.6	110.46	111.27	112.15	113.28	111.64
99.383	100.87	101.68	101.01	102.4	101.42	102.87	101.2	104.22	101.91	101.26	101.5	101.36	100.61	101.27	101.3	98.479	100.47	101.53	99.35	100.21	99.773	101.19	101.88	104.04	102.34	101.18	100.24	100.73	101.52	100.89	99.714	99.672	100.38	99.367	100.19	101.82	99.322	98.441	101.75	102	100.62	103.65	99.575	101.34	100.33	100.11	100.77	100.19	99.8
105.95	106.86	104.61	105.68	105.79	105.4	104.82	105.46	106.02	106.64	106.68	104.89	104.54	103.67	103.05	105.87	105.72	106.82	107.94	104.36	107.78	104.58	104.9	104.29	106.14	106.67	106.42	105	105.54	105.56	105.14	103.88	107.91	105.69	104.8	104.78	105.2	106.09	105.62	105.94	106.05	106.05	104.54	105.41	105.23	105.72	106.37	106.4	105.26	106.19
108.78	110.8	110.29	109.65	109.59	108.47	108.97	109.42	110.72	108.42	108.66	110.58	109.88	107.64	109.57	110.82	111.23	108.09	110.46	109.16	110.9	108.97	111.38	110.97	108.2	108.58	109.89	110.76	109.61	108.32	111.12	109.27	109.25	112.19	111.15	110.25	109.71	107.53	108.2	110.66	110.94	109.63	109.65	110.36	110.1	110.48	110.88	109.43	108.8	108.38
105.11	107.22	107.76	107.9	105.27	105.31	108.65	105.66	105.82	104.55	106.28	105.97	106.31	106.39	103.54	106.76	106.09	105.23	106.62	107.53	104.03	104.53	102.95	105.35	103.85	106.53	105.8	107.29	104.69	108.1	109.05	105.78	106.54	104.39	105.23	104.17	106.15	107.68	105.03	105.33	105.3	107.3	105.51	106.49	106.06	107.34	104.63	106.46	105.71	104.87
115.91	115.28	114.55	117.59	116.61	116.93	115.77	115.22	115.89	115.89	113.47	118.47	115.27	115.24	113.95	117.93	114.69	116.31	116.15	115.35	115.81	114.95	113.82	117.07	116.58	116.53	116	116.64	115.57	116.23	116.9	117.34	115.64	116.75	115.34	117.37	116.28	115.75	115.25	115.36	114.28	115.18	117.63	116.29	118.22	116.88	116.78	117.24	113.49	116.56
105.87	103.58	103.37	106.38	105.62	106.34	106.73	104.38	106.31	105.62	106.35	106.18	105.34	107.15	104.7	105.67	105.21	106.23	103.37	102.66	106.65	105.33	106.27	105	104.07	105.56	105.79	103.08	106.88	104.8	105.66	104.97	104.17	106.31	108.2	106.07	105	106.83	105.83	106.11	105.3	106.33	105.38	105.55	106.48	106.71	106.87	106.04	105.91	105.06
109.06	109.6	110.99	108.47	109.69	109.31	109.35	111.21	108.48	108.56	111.22	108.88	106.91	108.38	109.96	107.2	110.02	108.9	112.26	108.75	110.36	108.87	110.15	108.11	110.84	111.48	107.94	110.11	110.76	109.71	108.81	110.13	109.31	108.87	109.44	110.06	109.01	109.48	107.33	108.03	108.73	109.63	110.96	110.71	111.68	107.72	109.18	110	107.56	110.23
104.29	103.2	105.85	106.5	105.04	103.58	104.07	102.93	103.99	102.2	104.39	105.55	104.13	104.5	105.26	104.61	104.68	103.86	104.29	103.89	105.41	105.3	104.3	105.37	103.18	102.55	103.94	103.83	103.23	105.82	103.68	103.29	105.25	102.32	103.17	106.59	103.55	103.62	105.15	104.09	106.55	104.54	103.96	104.05	104.54	103.61	104.42	104.26	105.28	104.73
99.47	100.93	101.29	99.973	98.514	100.75	99.658	99.484	98.24	98.935	99.375	100.71	99.835	100.07	100.22	99.218	100.22	98.576	102.93	97.088	101.03	100.66	100.41	100.59	102.39	99.299	101.3	101.44	98.662	98.029	99.352	98.244	99.384	99.158	99.366	99.308	97.915	99.556	99.334	98.997	99.092	101.27	100.77	98.193	101.43	99.193	100.58	100.27	99.469	98.532
115.32	117.14	116.43	118.11	121.4	119.69	115.34	118.83	118.62	117.91	118.25	116.47	114.69	119.67	116.89	116.77	119.88	120.49	118.09	119.12	116.33	117.38	116.27	116.77	118.05	116.64	118.78	116.27	117.35	116.57	116.24	118.63	116.18	119.51	116.39	116.4	116.89	117.01	116.64	116.09	119.46	117.02	117.15	117.15	117.94	117.65	116.63	121.76	117.4	117.33
103.56	103.82	103.77	106.29	101.99	106.35	105.95	103.55	101.94	102.5	103.89	104.54	104.15	102.82	105.09	102.92	104.4	104.2	105.5	104.84	103.97	103.83	106.83	104.31	104.95	103.42	105	101.41	104.1	103.83	104.08	105.35	102.2	101.96	105.61	104.56	102.3	106.66	104.1	104.19	102.6	105.47	104.4	106.28	103.41	102.08	104.37	106.78	106.01	104.96
103.88	102.18	105.49	104.97	106.94	106.51	107.27	104.68	103.8	105.29	105.14	101.84	103.82	104.95	103.86	105.35	105.17	103.83	102.27	103.07	106.88	102.87	103.74	105.65	102.31	103.71	104.41	105.32	104.6	102.43	105.1	104.42	103.94	104.6	105.13	102.28	103.3	102.93	103.67	102.24	105.15	103.37	104.85	104.47	102.98	101.77	104.21	104.76	102.84	104.42
111.82	111.51	111.63	111.86	110.98	109.44	113.65	113.04	113.52	110.04	111.55	112.64	110.9	109.63	110.61	111.19	112.28	109.72	111.63	112.58	111.82	109.63	113.11	110.96	111.9	108.1	109.48	112.13	109.23	111.15	112.33	110.63	110.96	111.31	112.49	113.7	111.65	113.44	110.47	112.8	111.05	110.47	111.54	109.85	111.42	110.84	109.56	111.86	112.02	111.21
110.68	110.46	112.35	109.2	110.17	109.12	111.39	108.92	109.65	111.08	110.68	110.63	111.59	110.28	109.97	112.25	109.02	111.06	107.98	112.94	110.68	112.45	107.88	112.69	109.74	111.09	110.12	112.8	108.01	106.52	110.6	110.59	109.18	109.53	112.13	111.29	109.26	110.8	108.78	107.8	109.21	111.7	110.21	109.23	111.86	111.05	110.37	109.92	112.12	111.18
111.56	111.87	113.32	110.89	111.99	110.56	110.91	110.21	110.51	108.85	113.27	111.43	112.19	111.58	112.46	111.14	110.34	112.59	111.16	113.38	110.86	108.35	112.51	112.36	112.52	112.18	113.21	111.47	109.35	112.92	111.88	111.62	114.97	112.49	112.08	110.68	109.67	110.88	112.08	111.62	110.33	111.53	112.32	111.24	113.07	111.01	112.12	111.05	112.91	110.6
115.66	114.5	116.49	115.97	117.03	117.57	115.17	116.06	116.68	117.36	115.33	116.78	117.69	117.34	117.72	116.75	116.75	115.35	118.41	116	114.11	115.15	114.88	116.98	115.12	115.86	114.54	117.51	116.5	115.47	114.74	116.93	116.74	117.27	114.18	116.54	117.1	117.42	114.74	117.14	115.1	117.34	115	117.48	114.52	114.27	117.46	116.46	117.3	116.09
99.481	101.89	101.98	102.16	100.12	98.707	99.184	98.794	100.68	99.636	101.21	101.34	98.844	102.12	98.372	99.293	99.149	99.313	100.31	99.095	99.772	100.29	100.27	100.12	99.956	100.64	100.16	101.93	99.458	104.35	100.08	102.53	100.35	98.124	100.22	97.402	100.8	100.32	101.12	100.75	99.261	101.43	99.978	101.24	99.078	101.23	99.758	100.85	99.408	101.68
106.53	105.97	107.66	107.2	106.16	106.63	105.91	105.01	105.33	106.39	105.68	107.51	107.45	107.4	106.6	106.31	106.89	107.08	106.69	106.19	105.76	106.26	106.24	105.8	105.44	107.46	105.21	108.12	107.08	106.41	106.9	108.27	105.83	107.02	107.98	107.38	108.61	105	107.28	108.45	107.21	107.47	106.18	105.06	107.43	104.12	106.53	105.8	108.62	107.88
102.24	99.723	99.065	100.69	101.06	100.11	99.57	102.44	99.851	100.98	101.05	102.21	100.66	100.33	100.12	101.83	100.54	100.99	102.66	99.567	102.06	99.582	101.21	99.088	101.23	99.906	100.2	101.13	100.66	100.71	100.55	99.012	100.16	100.08	100.53	100.31	99.308	100.26	102.54	99.745	102.14	100.52	102.15	100.4	100.97	102.24	101.08	99.874	98.36	99.316
106.11	105.7	107.21	107.2	106.76	107.45	106.72	104.75	105.59	107.91	107.77	106.62	106.57	107.8	105.72	107	107.08	107.26	105.85	106.97	106.83	107.98	107.42	106.93	105.13	107.78	106.62	105.99	105.57	107.07	106.26	108.21	106.84	107.45	107.04	106.9	104.94	105.92	106.34	106.51	107.33	106.86	106.77	106.14	107.74	108.04	106.77	105.78	108.04	104.46
105.01	107.62	104.85	104.37	106.21	104.51	106.13	107.54	105.32	104.86	105.83	106.66	106.99	106.24	105.12	108.44	107.85	105.31	106.1	105.52	106.17	105.88	107.71	110.31	105.36	105.98	106.57	106.46	107.22	106.43	105.3	107.34	105.4	107.6	104.93	106.23	108.49	108.3	105.68	107.6	105.62	108.06	105.81	108.46	106.09	107.13	108.38	105.49	105.46	106.71
112.72	112.07	112.14	112.21	111.66	109.16	109.75	110.47	111.83	109.76	112.37	111.82	113.71	111.42	111.79	113.26	112.29	109.07	114.4	112.17	113.16	111.66	113.48	110	112.55	111.73	111.51	112.77	112.88	112.38	112.7	111.13	110.35	111.12	112.94	112.5	111.13	110.67	112.79	112.49	112.9	112.33	111.82	112.14	111.45	111.02	112.52	110.39	112.27	109.74
109.55	112.33	112.33	110	110.86	110.49	110.76	111.07	111.07	109.65	110.84	110.82	111.31	112.08	110.59	111.58	109.01	110.15	109.52	109.6	108.11	110.95	111.26	111.86	109.86	111.22	111.23	110.58	106.17	110.58	109.66	109.57	110.21	111.24	109.36	111.37	109.18	110.62	109.93	110.7	111.39	112.91	108.56	112.75	112.43	109.59	110.77	111.11	111.18	110.25
106.6	105.05	105.47	105.46	107.77	102.39	105.61	105.01	102.97	104.08	104.87	104.15	106.12	106.13	106.29	104.09	105.18	103.73	104.41	102.07	104.99	105.52	106.38	104.96	105.51	102.88	104.12	104.58	105.73	103.52	104.22	105.58	107.47	105.65	107.23	105.9	105.09	102.61	104.06	105.33	105.16	105.36	102.42	104.78	104.52	107.43	102.04	103.26	104.37	104.34
100.5	101.03	99.538	101.78	100.83	101.29	102.11	99.573	100.06	104.63	99.569	100.59	101.94	100.52	99.713	99.72	100.41	98.321	102	99.939	100.46	100.18	101.47	101.62	99.989	100.91	99.661	100.62	99.916	101.6	99.906	101.57	97.968	99.723	99.889	102.54	101.04	99.573	102.54	100.66	99.621	100.68	101.24	101.44	101.99	98.786	100.07	98.915	102.32	101.8
103.73	103	103.18	104.9	104.41	105.66	103.51	103.64	102.89	102.56	105.8	105.05	103.54	104.74	101.87	103.69	104.09	103.53	103.49	104.94	105.31	103.6	104.05	104.98	103.37	104.55	104.47	106.86	103.56	104.9	105.82	104.18	103.46	104.57	103.74	102.77	102.6	104.9	101.68	103.64	104.99	103.37	105.8	102.82	104.45	103.97	102.5	103.84	107.21	103.43
112.21	113.04	110.66	112.23	111.48	109.79	110.81	114.02	113.08	111.7	111.53	112.79	112.66	111.65	110.74	111.56	113.33	109.58	113.09	113.36	112.25	111.64	111.12	112.6	112.85	111.05	112.57	112.11	112.28	112.31	111.85	113.5	111.93	111.63	112.21	112.32	110.66	111.97	113.04	112.34	112.44	110.18	112.88	110.4	109.88	111.98	113.57	113.54	114.87	111.41
112.04	111.53	112.61	110.81	108.3	111.88	110.52	111.97	108.73	108.77	111.98	112.84	110.19	112.31	110.44	111.44	114.74	112.33	109.1	111.66	111.26	109.89	112.41	112.59	108.8	111.41	110.36	110.52	112.47	110.93	110.04	111.95	111.23	112.15	109.09	111.55	112.36	112.04	111.95	110.29	111.18	111.5	110.41	111.73	109.93	111.5	109.24	109.08	112.32	109.7
106.2	103.67	106.01	106.72	105.83	106.07	105.04	106.65	105.58	105.16	105.27	108.38	106.24	106.02	105.42	108.15	106.79	104.9	108.03	106.19	105.08	108.46	105.57	107.55	105.22	106.64	107.24	104.96	106.62	103.59	106.92	105.77	105.81	108.08	106.23	103.34	102.97	105.75	105.28	107.5	106.23	106.51	106.15	106.42	105.9	107.35	106.98	105.81	105.86	104.82
105.63	106.36	104.39	106.37	106.21	108.39	106.58	106.92	107.08	106.98	106.54	106.29	104.85	105.37	106.65	106.69	102.8	106.32	108.11	106.29	107.94	105.53	106.63	107.11	106.35	108	106.57	103.85	106.07	105.97	107.69	104.57	109.14	108.36	106.34	105.69	104.59	105.34	103.84	105.16	107.84	106.66	107.03	107.13	108.09	106.65	104.41	105.38	105.39	109.28
110.77	108.22	109.65	109.68	110.5	109.64	109.71	109.78	111.71	106.9	110.77	111.34	110.29	110.36	111.52	111.9	112.63	110.52	108.78	108.88	108.82	111.43	109.82	111.77	107.66	110.93	110.24	112.59	109.43	109.5	111.39	109.79	108.6	110.88	112.71	110.65	108.72	108.9	109.32	110.55	109.88	111.76	111.48	112.14	110.62	112.44	109.07	108.71	109.64	110.08
99.956	99.033	98.029	99.282	97.572	99.419	100.53	99.995	99.845	98.869	100.32	98.687	101.14	100.09	99.463	101.74	101.42	101.03	98.153	99.796	98.805	99.813	96.241	102.27	98.361	98.543	97.082	101.61	97.26	100.36	100.78	101.05	100.76	100.99	98.528	102.07	99.772	101.43	100.87	98.989	100.35	99.544	98.602	99.625	100.72	98.205	100.17	100	99.733	100.78
105.3	105.77	102.67	105.62	107.46	105.3	102.87	106.3	107.25	104.59	103.25	107.87	105.43	105.2	105.89	105.82	105.14	106.58	104.8	104.04	106.96	103.99	104.47	105.09	105.17	105.23	105.6	105.84	106.23	103.61	105.28	107.11	104.97	106.17	104.36	106.82	106.14	105.44	106.45	105.65	105.17	106.59	106.91	104.14	105.13	107.14	107.06	104.79	104.45	104.1
105.83	103.65	104.8	105.4	103.66	105.34	102.78	106.01	104.9	103.12	103.38	104.48	106.09	103.24	103.44	105.78	105.57	103.86	104.37	103.77	103.31	101.51	104.2	104.8	103.84	105.43	103.91	104.81	104.13	106.18	103.95	103.83	103.47	102.78	102.89	104.35	105.7	104.67	103.45	104.15	105.05	105.25	104.57	103.64	104.25	104.94	104.83	104.31	106.39	104.05
103.12	105.09	102.96	102.86	103.36	103.96	101.87	105.01	104.76	103.84	102.59	104.22	102.45	102.43	102.23	104.46	105.61	103.21	102.32	104.96	105.59	104.25	104.27	105.17	104.84	103.07	101.55	103.65	102.29	104.01	102.98	102.98	103.99	105.44	105.82	103.3	104.34	102.43	103.08	103.48	104.36	104.04	106.49	103.06	103.6	102.98	105.77	103.91	103.36	100.82
105.69	106.76	105.77	105.84	105.01	105.15	105.88	105.58	104.96	107.01	104.56	105.49	103.45	104.9	106.7	105.71	105.71	106.94	104.34	104.37	106.48	103.36	107.34	103.77	106.96	104.75	104.72	103.5	103.37	105.25	104.92	107.9	104.36	106.29	106.65	104.74	104.61	104.61	107.31	106.23	107.09	105.83	106.44	105.74	106.62	103.64	105.72	106.34	105.31	104.33
110.11	108.41	110.03	111.3	110.65	110.73	107.92	112.39	109.67	109.81	111.76	110.79	112.42	109.3	110.99	112.13	110.39	110.41	109.21	108.21	109.52	109.94	111.68	110.14	110.39	112.28	108.38	111.15	108.99	111.71	110.49	109.08	110.93	108.94	110.23	107.53	110.37	110.07	110.41	113.06	111.64	112.55	111.57	112.1	111.65	108.01	110.54	111.6	110.7	109.44
107.42	108.86	106.53	106.51	107.95	107.3	106.77	107.24	107.07	105.54	107.19	104.93	108	108.19	108.48	108.64	108.17	106.11	107.32	106.89	106.11	106.42	106.18	106.9	108.62	105.99	106.18	106.95	106.35	105.87	106.2	106.18	105.87	106.51	105	106.63	107.63	106.4	105.75	106.51	107.04	108.22	104.39	107.37	105.45	106.51	106.77	108.78	105.83	106.26
108.59	106.15	108.36	107.81	106.32	106.24	106.11	108.03	107.48	105.53	107.01	107.14	106.1	106.95	105.22	108.24	106.69	107.38	106.91	107.47	108.69	106.25	106.86	105.8	105.69	107.22	103.74	108.68	107.18	104.97	107.08	106.3	106.93	106.94	105.52	105.67	106.9	106.83	107.91	107.71	106.08	105.08	107.97	107.59	106.89	105.72	107.79	106.52	107.57	105.85
110.62	112.41	112.83	109.99	112.95	113.44	111.46	111.1	112.02	112.03	111.66	111.38	113.67	111.64	112.03	111.64	110.32	113.68	109.27	109.27	112.82	109.72	112.6	109.89	111.05	109.35	111.15	111.34	110.66	110.14	112.34	111.67	112.83	109.63	111.86	111.36	113.73	111.83	111.89	111.15	111.81	113.34	112.97	109.82	112.54	110.84	109.79	112.31	112.61	112.06
109.45	109.16	110.16	107	109.77	110.21	110.07	107.94	108.66	108.27	110.39	110.4	108.98	108.94	109.68	108.44	110.11	110.17	110.1	109.78	109.53	109.45	108.02	110.65	112.24	110.05	109.2	109.82	112.01	106.77	109.15	108.52	110.75	109.56	109.34	110.55	109.9	111.1	109.84	109.98	107.91	111.93	110.61	108.56	109.33	108.51	108.57	112.47	110.12	109.48
112.82	111.23	114.12	111.33	110.59	111.43	111.4	112.13	112.35	110.79	110.12	109.48	110.54	110.88	112.85	110.06	112.55	110.54	110.81	111.92	112.28	111.27	111.03	111.07	111.42	113.44	113.88	111.09	110.73	110.2	111.1	112.88	111.28	112.17	112.84	111.41	113.47	109.52	109.7	111.47	112.08	111.18	109.83	110.85	112.1	109.92	111.47	112.38	110.93	109.55
99.214	97.942	99.157	100.09	100.12	99.304	99.51	100.13	100.64	101.24	99.45	99.378	100.33	99.307	99.572	100.86	100.56	101.78	95.98	99.87	100.55	98.909	99.252	98.796	99.94	98.913	100.41	100.12	100.66	101.04	99.506	98.479	98.278	101.76	98.416	100.66	102.81	97.158	98.344	99.999	99.29	99.829	99.703	101.01	102.53	98.541	98.234	101.9	99.859	99.687
104.78	104.52	104.54	104.34	105.89	105.13	107.44	106.03	107.07	103.19	104.63	102.67	105.63	103.03	103.7	104.36	103.22	105.73	104.01	105.57	103.4	105.35	105.57	105.31	105.45	103.18	104.26	102.88	104.73	104	106.57	103.11	103.81	102.98	104.32	105.99	105.6	105.58	104.31	104.05	103.15	102.92	103.33	104.53	104.82	103.64	104.11	105.14	104.31	103.78
116.52	119.26	118.7	118.23	117.42	117.97	117.15	119.46	116.96	116.07	115.86	118.31	118.66	116.08	118.07	116.9	116.68	120.31	116.79	115.67	116.74	119.25	116.71	118.2	118.81	119.63	119.27	118.55	118.86	118.48	117.46	118.07	117.46	118.05	118.15	117.1	117.56	118.11	119	118	117.62	116.22	115.06	117.6	117.82	118.72	118.35	118	119.07	120.1
107.62	110.54	109.74	109.42	107.68	111	109.33	111.35	111.26	109.23	110.99	110.06	110.72	107.86	109.89	109.44	109.05	109.27	108.56	112.27	109.36	110.78	110.61	109.29	110.36	109.45	108.95	110.36	109.1	110.49	110.22	110.21	109.81	109.34	109.88	110.37	108.16	110.66	108.83	109.14	108.92	109.34	108.8	109.92	111.58	107.62	107.39	111.81	109.97	111.1
119.34	116.91	116.21	114.84	118.18	116.02	115.48	116.58	115.55	115.77	115.06	117.57	115.47	116.7	114.46	114.66	116.8	118.56	115.9	115.43	118.15	113.79	114.91	116.68	114.89	115.62	115.51	116.97	112.39	116.58	114.27	115.97	116.62	114.28	116.83	116.92	116.13	115.53	115.52	117.89	118.64	115.5	116.57	118.13	117.79	116.07	116.72	117.04	115.24	116.62
118.71	118.26	117.61	119.07	116.79	118.12	118.28	117.43	116.49	118.72	118.78	118.53	119.31	118.3	117.58	118.11	115.68	114.79	117.52	119.36	117.95	117.6	118.94	118.62	118.93	119.66	117.73	118.29	116.86	118.3	116.98	116.69	118.8	118.44	119.43	120.32	119.31	115.94	119.27	117.47	119.58	116.55	117.47	116.12	119	117.47	120.05	116.96	118.57	118.96
104.15	106.45	107.39	104.8	105.4	105.48	106.81	107.9	106.04	107.9	106.34	106.19	105.29	105.99	107.79	108.54	106.37	102.87	105.05	106.81	103.84	106.3	107	106.77	105.11	104.76	106.23	106.97	104.96	104.41	105.82	105.69	105.86	106.52	103.67	106.39	106.46	105.59	106.25	107.14	106.56	104.52	105.03	106.98	105.38	105.03	105.89	106.46	105.63	106.55
112	112.12	113.63	110.85	112.46	112.08	112.77	110.84	110.84	113.46	111.56	110	110.42	112.32	112.02	112.51	112.69	112.39	114.43	111.48	111.32	111.78	111.02	112.27	112.88	114.03	112.6	113.83	112.42	110.07	110.29	113.32	112.7	113.54	108.96	110.13	112.4	112.34	113.55	112.67	111.37	111.64	112.25	112.15	112.18	112.87	113.75	112.49	110.4	112.11
105.78	105.86	107.33	102.96	106.37	106.06	104.54	108.46	107.12	107.62	106.05	105.32	104.9	105.57	107.15	105.94	106.58	108.64	105.43	106.46	104.35	106.12	106.52	107.97	108.37	106.86	105.21	105.23	104.61	103.13	106.57	105.13	103.55	108.19	105.2	105.1	104.91	106.91	105.4	105.16	106.06	105.58	107.78	106.98	106.95	104.95	106.31	105.01	103.15	105.83
111.77	110.84	111.26	112.25	113.23	110.8	113.82	112.64	111.72	112.26	109.13	112.39	107.98	112.93	112.42	111.07	112.23	115.15	111.39	115.09	111.64	110.89	114.69	113.3	109.23	110.01	110.49	112.56	112.33	114.02	113.51	112.35	112.19	113.88	111.33	112.08	111.54	113.35	111.2	112.14	111.8	110.98	112.54	112.26	111.28	110.57	110.06	111.96	111.8	111.6
109.24	105.55	106	108.65	106.2	107.79	104.92	107.55	105.23	107.9	108.22	107.26	108.82	107.5	105.57	109.35	108.18	107.97	105.37	105.47	105.81	106.3	107.91	106.38	107.18	105.24	105.53	108.43	106.12	107.62	105.48	105.29	106.99	107.64	107.51	107.21	108.97	106.95	106.26	103.93	106.95	108.47	109.71	106.09	107.77	105.16	107.62	106.3	104.76	107.56
101.09	101.33	99.354	100.2	100.63	101.16	100.25	100.23	100.04	102.19	102.62	101.44	101.02	101.01	101.56	101.45	100.06	101.48	100.77	101.46	101.24	99.722	100.72	100.06	100.32	98.517	101.32	99.969	99.17	100.19	101.83	100.37	100.35	99.835	100.54	99.478	99.885	99.645	100.74	100.02	101.02	99.185	100.6	101.8	100.62	99.305	101	99.719	100.58	101.8
106.6	106.56	104.95	109.34	106.77	107.05	105.59	104.5	106.66	107.94	107.29	105.92	108.06	110.1	106.68	104.32	105.04	108.74	107.66	107.99	105.26	104.67	107.11	106.3	106.66	106.57	106.97	107.19	104.74	104.27	106.43	108.36	106.45	106.63	106.53	107.46	107.02	105.76	105.86	108.08	107.35	106.14	106.67	106.79	104.9	107.6	106.57	106.39	105.44	106.99
105.97	105.78	105.08	105.19	103.36	106.52	104.94	109.02	106.64	104.11	105.44	106.91	105.83	104.17	107.17	105.3	105.14	105.4	105.7	107.07	106.22	105.82	104.21	105.83	105.81	105.62	105.27	104.73	107.06	105.62	107.93	106.16	105.9	104.89	105.71	107.1	104.99	106.58	105.8	106.14	106.16	104.83	104.41	106.93	102.79	106.47	106.37	106.47	103.24	103.29
111.01	110.98	112.9	112.47	111.73	114.28	112.38	114.58	111.34	112.36	111.23	111.42	110.6	109.37	113.38	111.88	109.05	112.56	113.22	110.95	111.92	110.47	112.27	111.84	111.32	113.52	112.73	111.19	112.51	110.73	112.47	112.42	112.79	111.99	110.27	109.89	111.25	110.91	108.52	111.1	109.92	113.25	110.88	112.02	111.19	112.04	113.6	110.5	112.64	110.1
107.12	105.75	106.93	104.91	105.6	105.04	104.54	105.63	105.99	105.88	105	105.09	106.29	104.42	103.33	106.13	104.28	105.03	104.73	107.36	107.24	102.94	107.14	104.7	105.49	104.33	105.31	102.95	106.31	105.42	105.57	105.76	105.95	106.94	105.77	107.19	105.89	104.56	105.02	105.48	107.44	104.77	106.16	105.08	106.76	104.68	106.55	107.16	105.29	105.17
105.51	106.03	107.7	108.15	107.49	104.69	109.16	106.41	108.28	104.97	107.82	107.12	106.81	104.93	106.04	107.07	107.37	103.53	105.51	108.2	105.09	106.09	109.67	107.5	104.82	105.95	105.51	104.8	106.34	106.96	104.51	105.98	106.05	106.19	106.73	106.38	106.93	106.73	106.54	104.7	105.82	107.1	105.65	106.29	105.94	104.97	105.49	106.32	107.17	107.53
99.843	101.35	98.178	101.48	98.52	100.63	100.7	99.55	99.019	99.223	101.18	100.2	98.074	99.372	101.29	99.4	100.93	101.65	98.308	98.124	98.925	99.266	97.325	98.445	100.09	99.237	97.487	98.228	96.597	101.01	97.939	98.585	100.38	99.16	100.64	100.02	101.4	99.669	99.188	99.175	100.2	101.21	99.022	98.488	96.96	98.68	99.167	99.14	101.79	100.07
111.51	112.34	111.77	113.85	111.21	111.26	113.25	111.92	110.61	112.86	113.87	112.63	111.39	111.33	110.75	112.01	111.01	110.8	109.95	113.55	112.23	114.6	113.82	113.97	112.92	114.88	111.36	111.2	109.39	113.75	115.62	115.13	112.7	112.22	111.22	113.82	111.72	110.88	112.67	111.38	109.91	113.56	112.99	111.55	114.16	110.47	112.35	111.13	110.7	114.86
113	112.89	110.54	112.18	113.13	113.02	112.17	112.02	110.64	112.6	110.96	110.33	109.78	113.3	113.12	110.35	110.59	111.89	112.31	113.08	109.48	109.6	111.55	110.96	112.99	110.88	111.76	113.44	112.37	111.78	110.07	112.18	112.73	110.25	112.82	111.63	111.76	110.67	112.59	112.17	113.64	114.27	113.01	109.9	113.2	112.25	110.18	113.65	111.96	111.28
105.51	104.66	104.7	105.33	107.59	106.09	106.39	107.07	108	107.28	109.21	105.65	105.85	107.68	105.81	106.74	105.1	106.1	106.57	104.61	106.42	107.69	103.58	104.57	104.86	105.86	104.6	103.43	105.75	105.52	106.68	106.79	105.87	104.66	104.5	105.59	108.86	105.11	106.36	104.59	106.7	105.97	105.81	105.3	105.38	106.54	104.54	105.58	104.88	103.6
100.5	97.524	100.98	98.019	100.86	100.6	98.672	98.516	98.297	100.43	100.61	98.92	100.08	100.55	99.03	100.96	99.233	100.12	98.655	100.38	100.39	97.179	98.111	100.83	101.74	99.25	100.9	100.92	99.713	99.6	101.28	100.72	99.814	98.431	101.3	98.356	101.38	97.917	100.29	100.64	99.917	99.994	100.32	101.69	100.15	100.66	100.16	101.64	98.626	101.61
104.47	107.91	107.41	105.7	107.56	105.34	106.61	106.5	107.86	104.39	107.47	106.72	106.39	107.27	106.14	105.55	108.09	107.37	107.51	106.88	106.45	105.57	107.23	105.39	104.29	105.08	108.41	109.44	106.95	105.29	106.56	107.03	106.52	106.31	107.56	105.19	104.74	107.12	106.25	103.84	106.92	106.37	106.87	105.68	104.6	107.08	106.16	105.26	104.39	104.7
99.931	100.89	102.58	100.47	100.39	101.67	99.485	99.619	101.47	99.213	103.34	100.17	100.19	101.11	100.22	99.383	101.13	99.879	99.443	100.48	100.11	101.24	99.11	100.09	100.77	100.31	101.08	102.71	100.43	101.48	98.589	99.661	101	98.739	98.84	101.04	99.488	102.2	99.619	100.68	100.1	100.91	100.44	101.73	102.63	98.941	99.532	102.38	100.59	100.26
111.16	108.98	109.72	107.88	109.96	109.8	112.16	109.72	111.98	110.19	110.55	108.94	110.35	110.16	108.76	111.7	110.61	108.89	107.97	110.73	110.78	108.91	109.75	110.73	110.07	110.34	110.24	109.89	112.4	109.05	109.81	109.42	109.79	109.15	108.05	108.22	108.49	108.3	109.97	110.38	108.33	110.51	111.88	107.86	109.42	110.11	110.94	108.8	108.17	106.83
107.03	106.7	106.93	106.74	105.23	105.77	105.24	105.74	106.59	106.13	105.42	105.68	105.46	106.77	106.63	105.37	105.22	105.3	107.33	107.78	105.08	104.7	106.84	106.54	103.97	108.74	104.86	105.87	105.9	104.8	106.05	106.43	105.95	106.65	107.42	106.36	101.68	104.3	106.08	105.63	106.22	104.37	108.44	105.67	103.53	104.52	104.79	104.59	105.89	106.88
104.97	103.92	105.86	105.61	105.12	105.88	105.59	105.58	107.73	106.81	106.09	105.05	104.99	104.19	105.43	105.88	106.43	102.95	105.78	105.85	104.48	106.5	104.84	108.55	104.69	105.27	105.01	104.21	105.05	106.41	103.97	104.38	104.67	106.37	104.51	107.04	105.58	105.77	105.17	105.86	108.33	103.53	103.78	104.71	102.6	104.22	104.81	105.34	106.94	104.17
103.75	108.09	105.5	107.88	105.81	106.16	104.65	107.05	104	102.51	107.12	103.82	104.38	107.58	104.3	104.82	105.71	107.34	104.98	104.18	105.6	105.61	104.91	105.92	105.27	107.42	104.17	104.66	106.48	104.15	105.22	107.04	106.95	105.42	104.42	106.1	104.13	106.7	104.08	104.64	104.63	104.74	104.82	106.64	106.78	104.78	106.67	106.51	107.86	104.56
105.63	105.74	106.7	105.06	105.72	105.97	107.37	105.11	106.35	105.76	103.45	106.47	104.67	104.53	105.38	108.97	105.56	104.04	104.55	105.97	107.42	106.36	105.44	103.17	104.93	105.54	104.05	101.86	105.68	104.86	103.71	106.09	105.9	105.52	106.75	105.12	105.83	103.82	107.62	106.79	102.89	102.86	104.52	104.86	105.43	106.57	106.45	107.19	104.54	105.25
107.24	106.48	105.6	106.9	106.57	105.77	106.54	104.56	106.51	107.05	105.67	105.95	106.85	108.24	105.67	107.22	106.5	105.85	110.23	105.87	106.37	106.41	105.68	106.82	106.99	108.57	105.92	106.62	104.66	106.54	106.5	107.31	107.28	106.47	106.41	105.72	105.32	105.82	106.25	108.83	108.3	106.12	106.73	105.79	106.99	104.28	106.71	106.83	101.93	104.99
112.33	112.32	112.51	109.19	111	111.45	110.82	111.23	111.97	113.64	110.28	110.2	113.75	111.52	113.13	110.06	111.25	111.83	113.85	112.13	111.64	112.56	112.75	108.82	113.16	109.24	113.26	112.41	111.28	111.72	112.42	114.83	112.04	110.85	111.24	109.82	112.34	111.35	111.85	112.19	112.92	110.65	110.95	110.1	112.15	111.53	112.62	112.29	110.61	113.18
105.27	104.55	106.07	106.68	104.42	104.8	106.12	103.59	104.79	105.2	108.24	107.66	105.84	105.86	106.24	103.82	107.57	104.22	106.66	106.85	107.3	106.88	107.97	105.25	106.06	106.08	103.06	106.5	104.51	103.34	106.19	105.55	107.07	105.77	105.81	103.99	106.81	103.96	105.45	105.35	106.7	103.49	106.46	105.13	106.14	106.86	104.96	105.95	105.95	108.6
109.9	110.61	110.64	111.75	110.91	110.22	111.75	113.14	111.88	110.11	109.88	111.3	111.27	109.98	110.35	110.25	110.87	109.38	112.97	110.77	110.6	112.18	112.87	109.03	111.64	112.18	111.23	109.94	110.03	109.01	111.91	112.97	111.61	111.07	112.08	110.32	112.34	109.83	111.57	113.98	111.01	110.08	112.01	109.51	111.84	111.01	111.64	109.65	111.12	109.35
107.17	107.89	105.8	105.36	105.32	107.08	107.56	104.78	104.07	104.41	105.16	104.82	106.7	106.2	107.04	106.45	106.39	105.16	104.94	104.93	104.68	103.36	104.8	104.06	106.35	107.55	105.79	106.65	104.33	106.69	103.87	106.21	104.44	104.63	104.83	105.19	105.03	106.18	108.29	106.93	104.69	105.23	105.68	104.78	107.24	107.46	103.84	105.9	106.77	102.69
112.73	112.16	112.48	110.09	110.71	110.14	112.27	114.06	110.77	109.04	112.01	111.59	113.75	111.93	111.82	114.48	110.71	110.5	113.14	109.6	111.9	111.07	109.86	112.88	110.37	112.36	111.32	110.95	112	112.77	112.04	111.62	112.95	110.71	112.6	112.93	112.28	112.87	112.74	112.67	111.65	111.72	110.93	112.24	112.23	111.42	113.15	110.81	110.42	109.67
111	111.8	111.07	112.09	111.09	108.74	112.01	113.19	111.68	110.6	111.72	114.12	111.67	111.51	113.25	112.2	112.81	112.45	110.54	111.37	113.97	112.29	112.9	109.95	111.26	112.16	112.25	112.78	111.92	110.79	112.19	112.39	109.25	110.61	112.21	112.03	110.49	111.36	113.37	114.01	111.57	112.16	112.43	109.85	111.78	112.03	110.22	110.97	111.27	111.27
105.28	108.47	107.47	105.87	108.69	104.83	106.57	107.97	108.16	106.75	106.96	106.82	105.3	107.74	107.6	104.68	106.17	107.29	107.7	105.84	105.81	107.58	106.15	106.32	106.38	106.25	108.34	106.04	106.51	104.89	105.64	107.61	106.56	106.5	106.65	104.6	105.5	105.64	105.01	107.12	105.2	105.99	104.54	106.77	106.53	108.83	104.83	104.7	106.62	106.32
99.194	98.375	99.049	97.922	98.691	101.85	97.626	97.799	102.21	101.48	101.16	101.34	102.24	100.5	100.5	100.99	98.377	101.92	97.081	100.02	102.07	98.114	98.278	99.387	99.959	99.019	98.365	100.81	99.209	99.916	99.669	101.25	98.456	101.6	100.53	99.654	99.686	98.673	99.355	98.915	101.42	99.472	99.213	99.765	100.16	98.258	98.768	100.74	99.632	100.08
108.55	105.65	105.93	106.18	106.2	104.59	107.03	107.34	109.05	108.72	103.99	106.16	106.71	104.61	105.11	105.93	106.49	102.3	106.01	105.81	108.21	108.13	104.85	103.97	106.77	107.91	106.49	107.67	107.2	106.29	104.53	108.67	105.45	105.98	106.16	106.16	105.36	104.95	105.6	107.26	105.11	106.1	107.76	108.43	105.78	106.35	104.45	106.37	104.92	103.9
106.41	105.85	106.64	105.57	105.54	108.07	107.94	108.82	106.39	106.44	107.05	105.32	105.37	107.07	106.7	104.53	106.35	107.92	106.06	105.74	107.72	106.38	104.7	105.73	107.03	106.92	104.09	106.74	106.98	107.22	105.39	107.5	107.44	103.41	105.97	106.08	106.93	106.59	104.43	107.19	106.31	106.92	107.38	105.47	107.9	106.57	107.01	105.34	105.93	106.79
108.34	106.99	105.83	106.75	105.55	105.65	106.45	105.56	108.36	108.07	107.52	107.6	108.38	107.46	108.4	105.92	102.39	106.79	107.2	107.83	106.47	104.08	106.23	108.41	106.48	106.97	104.99	108.03	105.61	105.81	108.61	107.87	105.17	107.45	105.81	106.56	106.99	105.53	105.08	105.32	108.84	106.95	104.87	106.28	106.73	105.95	107.29	105.52	107.06	105.28
111.09	112.23	112.04	112.88	112.15	112.15	112.55	109.01	109.76	108.49	112.54	110.36	110.29	112.03	111.53	111.26	112.29	111.91	112.47	111.75	110.87	111.44	109.97	111.94	112.78	110.31	111.62	111.91	112.05	110.83	110.95	109.8	107.97	113.46	111.53	110.47	110.6	108.09	111.75	110.3	110.83	110.17	111.72	113.05	111.72	113.17	109.58	109.66	109.85	112.31
105.73	104.81	106.96	104.72	106.51	106.18	106.68	104.84	104.26	105.61	103.51	105.01	105.47	105.38	105.32	105.42	105.31	105.19	107.88	107.17	107.16	104.23	106.67	104.35	106.16	107.11	104.78	104.21	104.31	106.1	103.54	105.42	106.25	105.12	108.3	106.47	106.15	106.97	106.5	103.41	106.08	105.81	106.13	106.17	107	104.6	105.32	102	105.06	104.7
104.5	104.43	106.27	105.44	105.81	105.81	102.2	105.38	103.24	104	105.81	104.13	104.52	104.76	104.74	103.81	104.59	103.87	104.17	104.26	103.65	103.56	103.25	103.2	103.59	105.36	104.43	105.23	105.73	104.37	105.48	104.17	105.77	105.37	103.92	103.93	103.24	105.49	104.61	103.46	103.63	104.26	105.78	103.02	103.93	104.61	104.84	103.59	105	105
110.94	112.58	110.87	113.59	113.05	113.65	114.61	113.4	111.46	111.53	112.51	111.6	111.53	111.51	111.83	114.33	113.45	112.85	113.61	113.31	111.7	114.33	111.03	112.54	112.17	114.06	112.8	112.96	113.67	113.84	113.12	110.97	113.2	111.49	113.37	114.28	111.27	111.22	111.3	113.63	114.28	112.67	113.49	111.63	113.3	110.84	112.41	113.88	112.28	112.45
107.77	104.78	106.19	109.1	104.37	105.64	106.09	103.22	108.61	106.75	105.52	107.31	107.11	106.01	102.82	104.6	104.72	105.24	107.52	104.92	106.88	105.8	104.98	106.54	104.48	105.15	106.36	108.16	106.31	107.78	107.17	105.15	107.04	106.19	106.15	106.45	105.85	104.77	106.66	106.25	103.98	103.57	105.67	105.47	107.22	104.12	106.04	107.05	105.06	106.27
113.66	113.67	111.55	113.63	113.58	110.95	110.04	109.32	113.83	111.53	110.2	112.31	110.77	111.53	112.7	114.23	111.85	111.84	112.36	111.56	109.97	110.57	111.67	112.11	110.56	112.82	113.04	112.89	113.8	112.97	112.43	111.12	111.58	112.93	112.24	109.75	112.28	111.23	112.19	111.14	111.94	111.68	111.83	112.64	109.91	111.77	114.32	114.06	115.26	113.29
106.6	104.51	103.6	106.97	104.7	103.91	104.92	105.47	105.21	102.11	107.31	103.94	104.78	105.62	106.95	103.85	105.08	105.91	105.65	104.23	107.2	104.43	107.13	108.02	104.48	106.64	104.81	104.46	105.03	106.14	104.81	106.5	109.25	104.16	105.63	104.6	102.33	105.17	105.19	107.02	106.31	106.54	104.47	107.08	106.53	105.99	106.38	106.44	105.56	104.92
105	103.09	105	105.65	104.45	105.27	104.28	102.75	105.01	105.67	104.49	103.75	105.59	106.52	107.11	106.06	103.72	104.25	104.04	104.29	103.1	103.33	104.3	103	103.84	104.81	104.16	103.37	103.78	103.63	106.01	104.72	102.6	105.24	103.64	103.89	104.75	102.84	101.69	106.59	106.2	103.58	103.74	104.22	105.51	107.2	104.14	106.2	105.99	104.27
106.28	106.51	107.31	105.07	104.26	104.42	105.96	105.59	106.29	106.57	104.41	103.68	103.88	103.95	101.57	103.37	104.39	105.63	104.35	104.89	103.26	105.1	105.75	103.77	104.87	104.1	105.11	106.53	104.97	105.66	107.67	107.43	103.75	105.1	105.4	107.48	105.32	105.12	103.23	105.67	106.65	103.87	103.91	105.83	104.01	105.79	107	107.02	105.58	105.71
110.09	110.19	111.22	111.93	112.02	110.79	112.37	112.42	112.91	110.67	111.92	112.87	111.59	111.21	111.85	112.37	112.9	114.68	110.13	110.23	111.14	110.54	109.53	111.38	112.08	111.22	113.33	110.83	108.4	110.3	109.75	112.41	111.61	112.52	112.24	112.38	111.55	112.75	111.16	111.23	111.58	110.72	111.87	112.27	111.25	111.93	111.86	111.06	111.1	111.11
101.08	100.42	101.9	103.24	98.854	100.06	102.91	100.05	100.14	103.34	101.1	100.83	101.2	101.81	101.15	101.29	102.31	99.783	101.83	101.15	100.33	102.75	100.37	100.79	97.919	102.28	102.12	102.61	100.02	100.44	104.15	100.6	99.848	100.42	101	100.5	98.678	99.873	101.59	101.16	100.02	102.91	100.53	101.15	100.56	99.781	99.957	101.59	100.56	101.77
110.26	108.48	107.62	110.4	111.61	108.01	111.92	110.49	110.92	108.95	110.5	110.22	107.99	109.7	108.51	109.75	110.06	109.64	107.26	108.61	110.1	109.32	110.82	108.72	112.36	110.47	111.15	109.88	108.28	110.42	109.61	108.74	107.56	110.61	109.56	110.9	111.98	111.33	111.13	109.51	109.59	110.4	109.54	110.67	107.1	109.32	109.21	108.6	108.68	108.29
99.241	99.512	98.711	99.46	101.2	98.868	98.342	98.743	98.973	100.59	99.986	98.46	100.32	100.32	101.06	99.777	97.786	99.397	99.428	99.912	98.756	101.02	99.179	99.836	99.076	100.33	98.765	99.59	100.42	100.63	99.884	100.18	101.02	100.73	102.15	98.51	100.93	97.841	99.039	100.54	98.721	100.99	100.99	97.942	99.665	100.39	100.37	99.018	102.51	99.471
105.26	103.92	104.19	104.53	105.92	106.06	104.77	104.42	105.03	103.88	104.5	106.86	106.06	105.75	105.53	103.78	104.01	104.25	104.58	107.95	106.14	104.78	105.7	107.36	104.6	104.35	104.53	103.4	105.45	107.39	105.27	103.89	106.36	103.92	105.65	103.87	105.53	103.7	104.32	104.89	105.4	104.37	104.67	104.09	105.14	103.82	105.88	104.72	102.97	105.26
104.13	105.34	105.8	105.61	105.42	103.78	106.4	104.92	106.01	106.59	103.26	104.32	107.55	104.03	105.85	104.88	103.69	106.8	104.22	104.98	106.45	105.12	106.04	104.86	104.37	106.88	105.42	105.08	106.39	105.01	104.21	106.93	106.56	105.51	106.66	106.27	106.31	106.84	104.93	104.78	104.27	106.32	108.02	104.76	104.54	105.56	105.69	105.33	105.33	106.84
100.92	99.412	101.34	98.683	99.92	101.32	99.82	98.16	100.74	100.19	99.115	99.529	98.784	101.13	98.622	100.52	101.01	99.859	101.11	100.91	100.85	99.044	99.791	100.2	100.37	99.986	100.23	100.71	100.33	100.11	102.26	102.25	100.17	97.802	102.07	101.06	99.421	102.01	100	102.21	99.936	101.06	102.08	100.69	100.09	101.2	100.46	100.92	100.85	101.08
112.13	112.56	112.7	113.83	113.14	111.29	114.43	110.89	110.6	112.24	111.09	112.68	110.23	111.41	110.29	111.5	114.32	113.65	112.72	111.06	111.45	107.84	111.65	109.63	110.64	111.43	112.26	111.7	110.87	109.38	111.99	112.27	112.49	111.91	109.94	110.52	112.13	110.68	113.19	112.6	110.94	111.96	112.04	113.48	112.68	109.67	112.79	110.36	111.6	113.94
106.91	101.84	103.37	104.81	104.87	104.83	106.19	104.04	106.6	107.89	106.46	106.74	106.28	106.4	105.77	105.59	104.55	108.01	106.96	104.6	107.43	106.62	107.04	108.1	105.52	105.77	107.38	105.04	107.64	108.3	105.8	106.56	106.57	106.4	105.71	105.9	107.55	107.41	104.49	106.91	106	105.61	105.69	105.57	106.17	107.5	107.79	106.39	105.84	104.8
100.74	102.21	102.17	99.051	102.01	100.23	101.39	101.09	100.68	99.945	98.592	98.616	100.32	101.87	100.04	99.448	102	100.01	101.59	100.67	100.86	102.19	102.26	102	99.195	101.61	99.75	103.05	99.014	101.41	101.27	98.353	98.681	100.14	101.73	101.66	101.21	100.69	100.88	100.72	98.396	102.75	98.158	101.29	100.81	99.867	100.71	101.55	103.05	102.58
111.51	110.66	109.76	110.13	110.13	109.82	111.8	112.06	110.55	111.3	113.65	111.38	111.1	110.55	111.46	111.31	111.85	111.77	111.56	112.56	111.63	110.12	110.21	111.86	112.21	112.05	111.43	111.03	111.84	112.85	112.77	112.65	111.54	113.53	110.28	110.34	110.9	111.3	107.78	110.39	110.49	110.93	113.78	110.99	113	110.82	111.63	112.52	110.27	112.04
105.96	106.4	106.22	104.77	107.22	105.33	106.15	104.56	106.27	104.1	104.14	103.94	105.46	104.25	104.17	106.09	104.06	104.58	106.16	104.57	105.66	107	105.08	106.23	106.66	106.53	104.81	104.42	103.61	105.3	103.59	107.04	106.25	105.1	106.51	106.8	105.91	104.54	106.05	103.9	105.75	108.37	104.22	106.12	107.12	104.73	103.06	105.13	101.48	105.94
118.42	115.25	115.73	118.38	116.85	115.53	114.96	117.34	117.66	115.89	113.82	116.82	116.01	113.73	115.84	114.83	116.46	115.9	115.68	116.11	116.51	115.1	112.65	115.22	118.01	115.58	114.77	114.88	116.13	115.38	115.41	116	115.71	116.24	116.18	117.4	116.39	115.07	116.73	116.18	117.24	118.21	117.28	114.33	117.05	115.7	115.43	118.49	118.1	117.41
102.36	100.65	98.891	100.42	99.159	99.278	99.752	102.23	98.907	98.93	97.707	98.644	99.626	102.07	99.946	100.86	100.9	98.799	101.28	99.664	99.857	101.25	100.63	100.36	100.7	98.206	98.515	98.83	98.785	99.977	99.626	100.24	101.61	99.214	100.26	100.9	100.81	98.909	100.46	99.679	102.28	100.18	101.92	101.93	97.933	99.749	100.27	100.05	100.57	97.913
110.23	109.9	111.63	111.54	108.79	109.92	110.39	110.42	109.31	111.85	109.52	109.61	109.64	109.72	109.85	110.55	110.9	110.94	110.8	110.28	109.61	109.68	113.04	110.87	111.2	108.49	111.76	109.31	111.12	110.68	111.73	110.86	109.33	109.14	111.98	110.29	109.48	112.28	111.49	112.18	108.87	109.18	111.04	109.32	108.64	112.05	111.56	109.82	110.65	110.96
111.33	112.82	110.93	108.47	110.82	111.3	108.31	108.29	111.1	113.21	109.81	110.32	110.71	109.56	114.56	110.7	109.6	110.14	110.37	109.08	113.81	110.62	110.23	113.75	111.17	110.95	111.79	109.09	112.2	110.63	110.63	112.37	110.77	112.48	107.95	113.19	111.34	111.02	111.19	110.24	111.82	112.39	111.78	112.95	111.81	111.31	108.52	110.87	110.43	109.42
105.96	108.5	107.64	107.75	106.7	105.26	107.45	108.23	104.94	106	106.01	106.79	105.25	108.11	107.8	106.37	106.78	105.56	103.88	105.36	107.09	105.31	104.05	107.27	107.29	104.97	108.97	106.02	106.38	106.09	106.03	106.76	104.45	103.28	104.07	107.94	107.25	105.36	103.51	105.15	106.99	106.13	104.68	105.94	106.69	105.38	105.02	107.91	105.97	104.59
105.47	106.71	106.53	103.96	103.62	106.9	105.65	104.94	106.72	106.07	106.11	103.17	104.46	107.21	106.24	105.39	108.27	103.83	106.41	107.36	103.43	107.64	105.14	104.17	102.83	104.47	105.04	105.16	107.19	105.56	108	105.71	104.02	105.71	107	106.01	105.41	106.83	105.14	104.33	106.49	103.79	104.43	105.76	104.04	105.56	105.73	106.35	104.15	106.45
102.82	104.57	103.86	105.82	104.75	104.39	102.64	102.75	103.53	105.08	105.82	103.33	104.59	103.35	103.7	103.83	103.36	104.58	104.39	105.84	102.87	104.18	105.41	104.47	103	102.15	105.32	103.08	104.32	103.52	104.09	104.27	104.48	105.29	103.6	103.55	104.71	104.93	103.54	105.65	102.81	105.15	102.07	103.39	105.61	103.95	104.56	104.77	101.17	104.26
107.12	104.95	104.62	105.84	106.01	105.43	104.65	104.03	103.8	104.22	105.2	106.88	104.45	106.85	107.17	104.73	106.13	107.06	107.07	107.47	105.96	108.98	106.42	107.48	104.13	105.04	104.96	106.56	104.38	104.68	107.61	104.34	104.79	105.63	104.19	106.86	106.77	104.29	105.17	107.71	105.94	105.6	105.95	106.7	106.14	105.61	106.4	105.39	108.08	104.76
105.74	105.06	103.46	105.54	102.8	103.58	104.65	106.01	100.99	105.42	104.43	102.8	103.99	104.23	106.86	103.38	105.55	105.83	104.34	102.91	102.1	107.05	104.3	104.43	102.75	105.73	104.37	105.28	104.46	106.28	104.24	104.5	104.57	102.81	105.42	105.13	105.13	104.84	104.34	102.86	103.49	106.5	104.03	105.35	104.83	104.27	104.5	105.57	106.07	103.5
108.54	111.83	110.07	110.45	112.14	110.58	111.75	112.21	110.28	110.57	109.89	111.47	110.51	111.37	111.45	111.63	109.94	110.27	110.48	110.11	110.72	108.09	113.24	110.97	109.83	110.78	108.88	110.29	112.17	110.74	111.69	111.67	111.47	109.42	110.58	109.94	110.81	111.69	109.14	108.98	109.79	110.84	111.36	110.28	113.51	111.98	110.24	109.03	110.17	110.88
112.25	112.3	110.68	111.08	113.49	112.96	110.93	112.86	112.77	112.76	110.66	112.21	112.1	115.63	110.76	113.33	111.63	110.49	112.76	110.42	110.17	109.57	111.9	110.48	111.18	114.33	112.7	110.56	113.04	113.35	111.36	112.32	112.62	111.06	112.67	111.67	114.17	113.24	111.76	111.21	110.48	112.61	111.29	109.56	112.16	113.76	112.87	111.99	111.78	111.39
106.81	106.05	104.4	104.75	104.05	105.66	105.01	105.56	104.96	106.07	106.29	105.69	104.09	106.96	105.54	105.99	105.17	108	107.26	105.7	106.98	103.81	106.35	105.94	105.47	103.05	104.87	105.71	106.06	106.06	104.7	107.33	102.47	102.97	105.52	105.36	103.93	106.95	103.54	104.99	106.13	106.08	105.85	104.77	106.53	106.27	107.39	104.26	105.84	105.52
109.69	112.19	113.26	109.01	110.4	111.04	111.36	111.87	109.55	109.44	108.95	110.85	112.69	110.65	110.96	112.05	111.81	110.52	112.4	111.09	110.98	110.87	112.98	111.77	112.75	111.75	112.24	110.29	110.11	111.43	110.61	113.43	111.31	112.72	110.25	110.62	112.41	108.89	113.43	110.91	111.03	109.26	110.23	111.61	111.42	111.61	111.01	110.13	111.55	113.34
104.83	104.25	105.35	106.67	107.13	106.42	103.98	104.79	104.62	105.5	104.33	105.78	103.44	105.26	104.58	104.21	106.35	103.65	105.19	105.01	106.9	104.67	106.51	103.27	104.49	104.29	105.51	104.06	107.16	107.76	105.38	104.16	103.33	105.98	104.26	103.88	104.59	103.84	105.04	105.99	104.35	103.02	103.35	105.49	104.74	105.71	106.11	102.27	103.8	103.16
119.84	116.47	117.64	117.5	119.2	117.02	120.1	117.81	117.01	116.16	116.88	117.35	116.91	116.69	117.25	115.75	118.12	117.41	119.28	116.84	118.09	118.1	118.11	116.92	119.35	118.01	116.26	116.92	116.64	117.08	118.14	118.03	117.44	118.08	119.32	118.19	119.18	117.28	117.85	118.02	117.41	117.32	117.51	120.46	119.55	118.79	117.9	119.72	115.25	116.81
102.66	105.56	104.27	102.57	104.98	104.13	105.15	104.11	102.94	104.42	104.06	103	103.46	102.69	106.17	104.77	103.27	101.48	106.62	103.6	102.8	104.33	105.18	104.09	102.95	102.51	106.79	104.53	107.09	103.63	104.29	101.61	106.83	104.52	104.77	105.33	101.81	104.62	104.22	103.71	102.55	104.71	104.92	105.27	105.07	102.74	101.38	103.77	103.26	104.73
106.53	104.47	107.52	106.18	106.94	107.73	108.41	107.72	108.82	105.1	105.34	106.54	108.6	103.94	105.58	106.1	104.97	106.41	106.1	105.16	107.16	108.03	106.82	106.56	106.29	109.11	108.57	107.47	106.05	107.31	107.74	105.92	105.36	105.18	106.44	106.28	104.1	107.88	107.54	107.63	107.67	108.02	105.28	105.64	107.61	106.49	107.78	106.72	107.48	108.89
105.61	105.39	105.62	105.89	104.86	107.87	105.08	106.49	105.61	107.54	105.25	104.82	106.74	103.11	104.99	104.59	106.94	104.68	105.52	103.66	105.3	104.23	106.43	105.51	102.93	103.83	104.63	105.03	105.5	105.68	105.02	106.79	107.28	104.13	106.07	107.29	105.76	105.32	104.07	104.04	105.01	104.87	107.05	104.35	103.4	105.4	105.91	106.68	104.98	106.41
105.44	105.98	107.97	103.94	104.03	106.49	107.04	105.68	104.89	105.1	107.23	106.32	106.83	106.34	105.35	105.59	105.4	107.86	105.79	106.09	103.97	106.86	106.56	104.16	105.49	105.22	107.4	106.3	105.61	107	103.88	106.54	106.2	105.81	107.4	107.18	108.79	107.81	104.67	105.09	103.33	106.64	106.58	108.02	105.25	104.86	104.64	105.74	107.22	107.42
108.41	105.53	106.93	105.9	104.41	109.06	105.28	108.55	107.32	106.66	108.52	104.39	105.43	107.06	108.47	104.36	103.88	105.78	106.39	105.03	106.12	105.44	107.37	106.37	108.31	107.51	106.17	108.28	105.73	105.43	105.61	106.8	105.68	105.39	106.33	106.1	104.61	105.46	105.9	106.55	106.81	104.96	107.01	104.74	108.26	107.55	107.05	106.45	105.83	105.95
106.49	105.72	104.68	105.81	106.75	106.41	105.23	106.44	108.13	105.06	106.26	107.03	105.75	106.81	107.63	104.63	105.6	106.68	105.49	104.92	105.09	106.08	105.79	106.05	104.36	106.35	105.88	105.61	104.24	105.83	105.91	106.32	105.7	105.32	106.65	105.85	107.29	105.62	106.23	105.8	105.96	104.98	105.81	106.13	106.11	106.38	106.35	104.49	106.82	105.77
109.59	106.15	108.22	106.4	107.19	105.96	105.38	104.41	108.31	105.41	106.1	105.78	108.22	104.62	106.48	107	108.38	106.22	108.05	107.26	107.29	105.08	106.11	106.43	105.62	106.47	106.87	107.17	106.76	106.82	107.86	105.2	107.02	107.1	105.74	104.94	105.48	105.54	108.03	106.69	106.22	105.29	108.23	107.39	105.76	106.38	106.78	105.5	105.82	107.23
98.978	101.74	100.52	100.63	99.771	100.03	99.516	101.14	99.97	100.02	102.04	99.877	99.185	100.72	100.54	100.74	100.29	100.67	98.717	99.599	98.262	100.86	100.7	99.875	98.715	99.816	98.82	100.25	100.61	100.06	100.1	98.987	98.025	101.78	98.989	101.04	100.23	100.2	99.628	99.518	100.69	100.88	99.496	103.03	101.38	101.16	99.938	100.34	99.143	98.88
108.18	106.47	106.16	105.72	105.09	106.34	107.48	103.97	104.48	106.83	104.67	106.87	107.71	104.5	106.31	106.99	105.86	105.56	107.22	104.12	105.88	108.16	107.47	108.45	106.21	105.93	106	107.51	108.06	106.78	106.84	107.24	107.14	106.6	106.6	107.81	105.94	107.09	106.74	107.1	105.97	106.78	105.9	106.45	104.66	104.9	105.42	105.63	104.46	106.42
111.01	109.92	113.66	111.24	112.61	111.85	111.92	109.99	111.38	111.11	111.95	111.26	112.08	112.72	112.74	111.57	113.06	111.7	109.72	109	111.82	110.37	109.87	111.63	110.04	112.01	109.89	112.81	113.45	111.95	108.33	111.24	112.54	111.06	110.74	111.72	110.7	112.21	108.85	110.73	111.94	111.57	111.49	111.44	111.84	111.29	109.62	111.74	111.17	113.9
107.64	105.68	105.6	105.47	105.9	105.05	105.82	105.46	105.79	105.33	107.67	106.84	106.74	106.05	104.52	105.62	107.47	104.61	107.55	105.92	104.92	105.86	108.22	105.78	105.61	105.99	108.37	106.4	106.63	107.81	106.41	105.67	106.63	107.59	105.74	105.48	104.53	105.84	107.8	104.88	106.81	105.31	104.97	107.97	107.53	105.3	106.02	106.66	104.52	107.5
104.94	104.27	103.79	104.87	106.24	103.71	106.2	104.19	103.52	104.79	107.99	105.38	104.8	105.91	106.46	103.36	105.44	105.71	105.2	105.47	102.57	106.8	104.14	105.44	103.91	104.34	106.62	107.69	106.37	104.07	103.57	106.86	105.39	104.49	103.71	105.12	106.23	104.61	102.18	106.43	105.52	103.45	103.91	102.13	107.46	104.28	104.78	105.4	104.8	105.19
101.38	100.63	99.843	100.94	98.374	99.377	103.47	100.78	99.882	99.985	100.33	100.03	100.36	100.7	102.7	101.86	101.47	100.35	99.577	100.01	101.95	101.41	100.36	101.51	101.92	101.35	102.42	101.45	100.83	101.09	100.22	100.61	98.202	100.31	99.889	101.7	100.01	101.26	99.122	100.64	99.747	101	98.519	98.488	98.215	101.09	98.904	100.27	99.844	100.46
105.01	106.93	105.78	106.76	106.51	106.74	105.74	108.57	106.28	105.99	105.02	107.06	104.28	104.71	105.31	104.92	105.19	105.19	106.19	104.92	105.8	105.56	105.25	104.88	105.15	105.21	103.95	106.36	105.27	105.79	106.12	105.03	105.92	104.04	103.03	103.53	106.13	105.38	104.17	108.12	105.28	103.21	104.7	106.56	106.35	103.98	107.07	107.59	103.02	105.92
118.39	117.14	116.51	116.98	118.71	115.44	117.67	116.67	118.83	118.29	118.07	115.98	117.39	119.41	119.16	118.35	118.22	115.48	119.96	116.24	116.25	117.48	116.87	117.76	115.46	115.73	116.48	119.67	116.7	118.33	117.65	116.3	117.34	117.65	116.71	118.61	118.06	118.59	119.57	115.29	117.4	117.07	116.22	117.49	117.33	118.32	115.66	116.89	116.54	118.24
112.47	113.22	111.5	113.89	111.31	111.09	110.76	112.6	112.18	112.68	111.25	111.43	113.58	112.75	112.79	110.95	112.5	113.88	111.71	112.92	113.51	109.64	113.14	113.78	112.28	111.2	111.89	112.42	111.82	112.72	111.35	109.5	112.24	113.02	110.59	111.81	112.68	112.78	111.76	111.46	112.62	110.56	112.26	114.87	110.99	112.23	111.76	112.55	113.24	112.11
98.981	100.87	99.933	98.745	99.879	98.556	98.355	97.913	99.226	98.997	98.677	100.8	100.79	98.132	101.1	99.851	99.609	97.115	101.4	99.526	99.932	101.76	101.44	100.45	100.95	100.81	98.958	100.15	98.866	97.323	99.419	99.416	99.756	100.66	99.347	101.02	102.25	98.701	98.682	101.46	100.46	100.23	98.326	98.128	98.606	99.085	98.909	100.19	100.42	98.608
100.4	100.22	98.754	97.757	98.721	99.114	97.947	99.452	98.781	100.48	99.435	100.23	99.505	99.693	100.77	102.26	100.42	99.662	100.55	102.55	99.477	100.05	100.85	100.52	101.28	100.24	100.11	101.7	99.372	99.853	96.946	101.57	98.403	98.75	100.15	101.2	99.878	97.732	99.242	98.64	98.592	100.25	100.11	99.003	96.203	98.77	98.66	99.683	99.355	100.84
105.28	102.72	104.69	103.63	104.18	103.82	103.59	106.13	104.33	105.04	104.84	103.42	104.65	104.24	104.98	103.03	105.89	104.82	106.53	103.36	104.1	102.95	102.85	106.34	105.89	102.98	106.19	104	103.94	103	107.09	104.33	105.15	105.2	105.67	103.79	103.89	103.75	105.07	104.14	104.88	106.15	106.12	103.99	104.25	103.26	102.39	103.7	104.88	106.5
105.27	103.42	108.02	103.28	101.6	104.01	104.29	105.17	103.75	104.43	105.3	104.13	105.52	105.87	103.77	105.01	105.06	103.54	104.23	103.91	104.75	105.92	104.73	102.15	104.63	104.2	104.59	103.69	102.37	105.53	103.42	105.61	103.21	103.26	104.8	106.38	103.6	103.32	103.79	103.28	104.62	103.32	103.33	101.83	103.3	103.7	104.05	103.93	106.38	100.58
113.61	110.11	112.91	112.46	113.55	112.82	111.38	115.7	111.72	113.68	114.14	113.48	113.11	115.65	110.85	113.45	112.66	114.21	112.52	111.12	112.91	113.88	115.2	113.85	111.56	112.58	112.24	111.14	112.11	114.67	114.68	114.1	113.38	113.36	113.84	112.01	113.01	113.21	112.51	113.01	112.65	112.88	114	112.8	113.3	113.9	112.8	111.82	112.29	112.36
105.49	104.14	104.85	106.64	100.97	106.41	104.98	102.69	104.2	103.99	105.02	105.19	107.48	102.7	102.7	105.71	105.07	102.36	104.86	104.77	104.36	104.31	102.73	104.96	104.08	104.14	103.99	105.02	104.49	103.66	104.77	102.89	103.51	104.82	104.7	103.75	103.4	102.98	105.34	103.59	105.9	105.46	104.77	102.76	105.5	102.46	104.84	103.36	105.38	105.12
107.29	107.61	107.74	105.81	106.77	108.47	106.92	107.63	105.68	107.56	108.67	105.15	105	106.03	103.75	107.44	107.12	106.58	105.1	106.84	109.43	106.6	107.77	105.86	105.19	106.67	108.01	104.87	108.64	105.71	106.87	108.51	104.97	105.25	106.66	106.38	106.32	107.82	105.13	108.35	105.27	107.28	105.9	108.84	106.2	106.85	104.95	107.41	108.82	104.59
105.99	107.65	106.68	108.18	108.02	105.88	107.8	105.32	107.77	107.8	105.59	107.7	109.31	107.89	105.15	105.93	106.57	106.8	104.88	106.9	105.35	105.42	105.54	106.27	108.39	108.09	104.83	107.35	106.63	106.99	107.06	108.29	108.54	107	107.12	106.26	106.88	105.95	108.7	107.54	104.89	107.12	106.14	104.56	106.42	107.73	107.84	105.2	106.51	106.24
102.84	105.01	103.12	103.75	107.9	102.52	102.88	105.13	103.28	102.4	104.89	102.46	102.43	103.09	104.52	104.93	103.33	104.32	105.44	104.92	103.22	104.23	105.59	103.62	103.69	102.18	103.69	102.64	106.64	104.57	101.81	103.18	103.15	103.25	105.03	102.6	103.41	104.36	103.5	104.94	105.9	102.89	102.73	106.21	102.4	103.88	104.16	106.36	106.78	104.3
105.49	104.37	107.73	106.17	102.93	105.34	105.55	103.69	105.17	104.96	104.6	104.53	105.66	104.96	104.62	106.84	105.36	105.07	105.87	105.28	106.51	106.81	104.65	106.71	104.77	107.13	107.36	104.89	106.43	104.2	106.29	106.72	105.83	104.91	104.86	105.07	106.15	105.68	105.69	106.08	103.6	105.93	101.8	107.21	104.97	105.64	105.35	102.22	107.23	106.49
106.35	107.25	106.97	107.76	107.34	106.73	108.07	106.67	107.9	107.69	105.97	107.31	106.13	108.11	105.52	105.8	106.03	104.8	104.89	105.88	106.23	106.17	106.16	107.08	105.83	104.78	108.08	108.16	105.3	108.47	108.72	105.27	107.34	105.8	107.33	107.31	106.57	105.96	107.08	105.38	108.82	106.37	106.65	106.27	107.47	104.46	107.12	105.82	107.75	106.71
102.27	100.89	100.9	99.918	100.83	100.06	99.725	100.19	100.57	100.31	100.72	100.95	100.72	103.34	100.86	101.98	101.11	103.51	100.7	98.927	98.443	100.7	101.7	101.21	101.42	100.73	102.27	99.446	99.764	100.68	100.71	101.28	100.99	102.83	99.478	100.53	102.2	100.91	100.62	100.48	99.576	101.16	100.9	101.65	100.52	101.6	103.44	97.907	100.95	101.02
113.64	109.68	112.61	111.5	110.48	112.48	113.81	112.61	109.91	111.66	111.37	111.79	109.54	113.68	110.9	109.83	110.47	110.09	110.47	110.83	111.44	111.01	112.15	111.08	111.83	110.94	110.76	113.97	110.94	109.39	111.51	111.31	110.44	111.46	112.42	111.58	112.36	110.21	112.01	109.98	109.36	112.92	109.89	111.96	112.86	111.14	110.97	110.33	110.37	110.81
100.38	102	101.29	101.2	99.79	101.04	100.62	100.01	98.825	99.563	100.17	103.99	100.66	102.98	99.53	99.687	101.77	100.38	101.3	100.79	103.42	100.86	99.626	98.562	98.848	100.68	99.601	100.22	101.45	100.4	101.03	98.791	101.8	100.75	100.08	100.74	100.48	100.16	101.44	99.691	101.58	100.57	101.17	99.271	102.14	97.903	102.62	101.47	100.63	102.64
112.69	112.15	111.88	111.03	111.37	112.98	111.13	113.04	112.31	113.28	113.7	112.8	112.79	113.68	113.66	112.9	112.07	113.58	112.68	114.01	112.46	111.66	111.89	109.83	113.67	114.01	112.76	114.05	113.28	111.4	108.35	111.87	111.69	113.16	111.4	113.05	110.91	110.89	110.75	111.23	114.07	112.79	112.66	112.38	114.18	110.71	113.06	110.1	111.53	113.3
105.8	106.83	107.15	103.82	104.46	105.18	106.88	106.31	104.86	104.89	105.81	104.36	105.16	107.28	105.37	104.62	104.82	103.86	104.82	105	105.11	104.86	104.64	104.82	104.1	103.91	106.95	104.34	105.2	107.07	104.27	104.32	105.7	107.85	104.87	104.96	104.25	105.07	105.13	103.4	105.63	106.22	103.29	105.67	105.18	107.46	103.54	105.05	104.71	105.88
106.66	106.29	104.44	106.86	108.56	107.54	104.48	105.71	105.84	107.3	106.49	105.46	107.9	106.69	106.77	104.63	106.38	104.66	108.57	104.18	107.34	107.48	107.08	106.56	106.72	106.48	107.56	107.9	107.17	107.96	106.43	104.02	107.33	108.6	107.39	105.62	107.25	106.18	108.25	107.3	107.14	104.9	104.83	107.85	107.29	106.2	108.74	107.41	106.44	107.32
111.89	111.87	111.48	110.71	113.37	111.32	111.9	110.03	112.26	112.13	112.43	112.49	112.28	111.62	111.98	111.95	112.07	111.01	110.97	110.34	111.65	112.88	112	111.86	112.35	112.51	110.88	113.06	111.77	113.28	111.18	111.59	114.12	111.53	111.96	112.13	111.6	111.52	112.27	110.79	112.43	113.76	111.52	110.31	110.67	114.5	111.71	110.69	112.58	111.85
103.26	104.92	102.2	103.67	103.57	103.33	105.61	102.82	103.67	103.58	103.44	101.4	106.67	105.2	103.36	104.81	105.57	104.23	105.47	105.83	105.9	105.29	104.86	104.42	103.86	105.39	104.68	105.3	103.18	104.66	103.5	105.53	102.33	103.74	105.2	102.94	107.11	104.19	105.82	103.37	104.04	106.34	103.14	104.72	102.49	103.68	104.42	103.98	103.53	102.56
111.74	112.62	114.23	113.96	111.63	114.77	111.84	112.7	112.12	111.34	113.82	111.86	111.27	113.07	113.49	113.51	111.95	112.1	113.05	110.47	113.15	110.53	109.97	112.1	113.2	114.2	113.48	112.09	113.19	112.77	113.94	113.68	110.98	113.12	112.48	111.35	113.58	114.33	109.53	111.15	110.93	112.03	113.54	112.85	109.94	114.62	112	114.69	114.09	112.13
105.56	105.42	104.21	107	106.98	106.3	106.07	107.02	104.63	106.25	105.19	105.22	105.58	105.05	105.34	104.86	106.6	105.82	104.75	104.81	107.06	104.38	105.27	104.45	104.55	106.69	106.66	105.5	104.65	105.38	104.38	103.2	105.06	104.79	103.83	106.42	107.84	105.23	105.81	106.5	107.37	105.54	104.92	104.51	105.5	105.68	104.93	107.95	104.45	105.92
118.18	116.53	115.03	116.86	115.07	118.05	115.21	113.79	115.82	116.7	115.68	116.49	116.88	115.74	115.75	113.19	117.68	115.93	117.84	116.56	115.98	117.6	112.92	114.92	116.38	116.03	116.65	117.99	114.45	113.77	119.66	116.59	116.42	115.66	114.83	117.42	115.15	114.5	115.38	116.17	117.71	116.6	115.52	114.89	116.02	117.94	116.86	114.68	114.02	113.53
108.53	110.89	110.31	108.02	111.17	113.07	110.33	110.48	108.23	109.11	111.11	108.01	111.09	109.97	111.05	110.15	110.88	111.43	110.53	109.45	109.19	108.33	110.52	109.24	110.33	108.11	110.14	111.83	109.24	111.55	109.59	109.9	109.37	108.65	108.73	111.38	112.07	107.11	111.28	111.17	108.72	110.14	108.19	109.53	113	111.93	111.78	108.97	107.81	110.25
99.498	101.87	101.28	100.69	101.17	99.133	99.989	101.35	97.461	100.54	96.857	99.861	101.52	102.76	100.43	99.517	97.584	100.44	99.351	100.57	99.831	103.29	97.81	100.7	99.298	100.28	99.231	98.447	99.29	98.119	98.533	99.488	101.23	98.831	100.85	100.66	98.314	98.793	100.78	99.874	99.613	99.501	101.34	100.27	101.54	98.341	97.584	99.624	99.295	99.192
116.67	119.35	115.52	117.28	118.88	117.82	116.78	116.2	118.09	120.65	116.1	118.37	117.43	116.07	117.37	117.17	118.63	118.53	118.02	120.28	118.13	119.38	114.35	115.19	118.77	116.63	116.52	117.95	117.26	117.59	118.82	119.11	118.2	119.79	118.48	119.11	119.89	116.85	116.87	117.48	117.93	118.55	117.4	114.66	117.28	117.29	117.27	119.27	118.42	115.89
115.52	120.12	117.5	116.81	119.25	118.43	117.27	116.84	116.71	116.38	117.19	117.19	117.42	118.34	117.12	118.48	119.41	119.85	118.21	115.98	118.61	118.32	119.48	115.5	116.8	116.21	118.49	118.25	118.53	118.14	117.67	118.52	118.09	119.28	118.22	117.65	117.37	116.66	117.8	118.17	117.66	116.87	118.13	117.55	119.23	115.65	116.33	118.82	118.76	117.67
106.57	105.88	105.61	105.78	105.56	106.09	106.87	103.71	107.03	106.32	108.37	107.51	105.88	104.14	107.76	105.43	105.9	103.75	106.83	107.4	106.75	106.55	104.25	105.71	107.98	106.18	105.06	107.24	107.99	106.87	103.67	107.56	106.05	106.18	107.84	106.15	104.53	106.45	106.64	107.41	107.54	107.58	106.99	107.54	106.87	107.8	106.36	106.29	104.55	106.84
107.1	112.15	109.05	110.82	110.6	109.78	109.62	109.18	109.88	108.73	110.06	107.27	110.55	108.66	108.73	112.93	111.51	109.69	110.64	109.81	108.22	109.23	107.36	110.7	108.41	109.4	107.98	110.48	110.17	110.74	109.03	110.15	111.89	110.84	111.14	110.19	110.89	109.48	111.63	109.43	109.08	110.45	110.4	107.66	109.79	110.08	108.55	110.54	108.37	109.24
104.79	105.13	106.03	106.69	105.35	105.62	104.3	107.31	108.48	107.77	105.94	107.14	104.22	106.67	106.33	107.16	105.63	106.31	105.29	108.11	107.63	106.24	104.77	104.98	105.26	106.11	107.86	106.73	105.54	107.58	106.91	106.61	106.36	104.31	105.33	106.92	103.63	108.57	105.39	106.55	107.37	104.31	106.89	104.86	104.97	107.05	106.4	106.81	105.86	106.95
107.61	104.3	104.2	106.05	106.44	104.12	104.97	105.51	105.44	105.35	106.02	104.91	106.3	101.95	107.19	103.74	104.39	106.25	105.53	107	106.98	104.89	104.86	106.36	105.23	102.78	105.19	105.92	105.03	106.26	106.14	106.75	104.7	106.21	104.9	108.05	105.01	106.01	106.07	103.01	104.9	105	105.53	105.99	104.84	107.24	105.92	107.94	104.27	109.33
107.71	104.74	107.65	106.02	104.72	105.62	104.88	105.91	105.3	106.19	105	108.82	107.55	107.26	107.52	106.92	104.96	105.84	106.16	104.32	106.33	105.65	106.04	105.05	105.89	105.48	105.65	108.3	105.43	105.7	103.18	107.21	105.16	108.69	104.92	104.42	106.55	106.96	108.03	106.33	105.73	105.78	106.4	105.45	107.13	107.96	104.51	107.17	106.03	105.89
119.68	116.43	117.21	117.34	118.34	115.47	118.95	118.23	119.34	117.27	119.67	116	114.91	116.22	117.08	117.21	118.19	117.17	117.94	116.97	117.31	117.41	117.92	116.94	119.71	116.85	116.58	114.55	118.71	117.38	120.07	120.04	115.94	116.71	117.24	117.51	116.77	115.32	113.66	117.38	116.29	116.43	118.02	116.84	117.79	117.92	118.95	116.58	115.99	118.84
111.99	112.26	110.42	110.68	112.72	110.8	112.08	110.87	111.92	112.53	111.58	111.34	111.87	113.22	109.78	111.75	112.89	112.35	112.82	109.85	111.66	113.17	112.46	115.73	110.77	111.24	111.74	112.07	113.61	113.57	110.43	112.09	112.58	112.55	112.48	110.52	110.38	112.84	109.15	111.77	113.16	112.59	113.95	111.08	112.05	111.86	111.69	113.62	112.2	113.05
110.86	110.95	110.52	111.19	110.94	113.45	110.6	110.39	111.36	112.67	109.15	111.04	109.82	110.64	111.35	111.63	112.04	111	111.46	112.68	112.62	110.49	111.38	111.74	112.32	111.68	110.84	112.69	112.45	111.54	110.95	111.86	111.5	110.05	109.61	112.38	111.28	110.87	111.28	112.27	109.67	113	110.58	112.57	111.44	111.73	110.97	112.86	112.64	111.91
108.98	110.6	108.98	111.17	111.6	111.83	109.2	109	109.87	112.22	112.38	109.33	111.2	108.89	110.65	110.49	111.3	108.52	110.39	112.32	109.56	110.18	108.01	108.27	109.81	109.61	110.7	109.22	108.62	110.96	109.23	109.62	108.97	110.27	109.02	110.92	109.48	108.89	110.58	109.35	109.19	108.53	110.4	111.2	107.71	108.31	107.05	108.92	110.54	107.65
104.23	104.39	106.21	107.59	106.54	107.56	104.83	105.6	104.59	103.97	107.91	105.02	107.17	106.53	106.65	105.8	107.23	106.83	105.78	105.75	107.65	107.39	107.94	107.16	106.66	106.7	106.23	106.72	104.95	107.21	106.32	105.67	105.79	106.43	108.43	106.44	106.68	105.47	107.45	106.99	106.31	111.68	106.1	105.88	107	106.87	107.85	106.71	107.16	104.51
103.87	105.41	106.69	104.89	104.37	104.66	105.51	100.46	103.04	103.48	104.62	105.66	103.83	107.07	105.92	104.9	104.53	105.05	105.11	107.85	107.98	104.37	104.8	104.54	105.72	104.26	104.84	105.83	106.41	106.59	106.12	104.06	105.92	104.85	104.51	106.56	106.4	105.18	106.1	102.68	104.88	105.31	105.08	106.91	106.39	105.02	105.45	105.63	105.75	104.07
113.68	115.27	118.23	116.14	118.29	116.74	117.4	114.98	115.57	116.2	115.41	114.11	116.52	116.84	117.34	115.61	117.71	116.62	116.69	115.12	116.87	113.75	117.36	116.2	116.15	116.77	114.52	115.45	118.65	116.34	117.36	117.74	117.08	116.45	113.85	115.76	115.91	114.81	116.69	116.77	114.26	116.04	114.02	115.68	116.96	117.7	115.65	114.54	114.99	117.08
104.46	107.25	105.35	106.04	104.63	105.5	106.55	105.2	104.87	105.82	106.03	105.91	106.03	106.11	105.73	106.46	107.17	104.42	105.51	107.03	103.9	107.58	105.05	102.5	105.63	105.18	104.17	105.9	103.78	103.82	104.54	105.54	108.4	106.38	105.57	108.29	107.48	105.43	104.49	105.12	105.36	106.27	105.74	103.66	107.04	106.31	106.32	106.88	103.18	105.86
104.57	104.66	104.75	106.01	102.27	104.92	104.48	103.12	103.49	105.61	105.63	103.17	103.49	102.3	103.69	105.84	106.71	102.15	104.36	104.1	104.1	105.94	105.61	102.9	104.51	105.19	104.59	105.9	104.8	101.84	105.13	104.03	102.22	106.58	104.27	103.16	105.95	103.75	103.7	103.62	103.19	105.74	102.78	104.86	105.11	104.94	103.96	106.4	104.07	105.74
111.15	114.87	111.44	110.17	109.59	110.52	113.56	111.89	111.63	112.19	109.8	114.07	113.27	111.3	113.03	107.76	110.04	111.15	112.24	112	110.08	111.95	113.7	111.3	110.73	110.2	111.03	114.43	112.34	112.67	108.98	109.68	111.8	110.48	108.95	114.09	112.27	111.84	110.89	112.07	112.52	111.71	111.32	112.61	112.9	112.77	113.16	112.06	112.13	111.76
105.63	104.85	104.28	107.98	107	105.58	104.74	105.26	106.87	106.74	105.69	107.13	105.66	107.38	106.74	106.88	106.41	106.11	105.79	105.81	108.9	105.91	105.14	106.51	106.24	107.17	105.64	103.22	107.14	105.61	106.01	108.36	105.13	107.08	105.2	107.88	104.09	105.31	107.1	105.44	107.18	106.56	106.94	105.32	106.58	107.59	107.48	104.08	104.77	107.23
104.93	105.6	104.86	104.69	103.78	103.95	105.47	106.33	107.64	106.28	105.01	103.58	106.67	106.1	104.71	106.23	104.84	106.95	104.23	103.39	104.14	107.04	104.08	104.98	105.25	104.48	105.95	105.24	104.83	103.03	106.73	104.36	106.98	105.03	103.4	105.33	106.08	103.92	103.76	106.22	105.52	102.37	105.73	104.2	105.28	106.09	105.16	103.34	106.5	105.97
110.22	111.34	108.76	108.81	106.82	110.55	107.95	110.24	111.86	109.03	109.37	110.36	110.56	109.44	110.4	111.3	108.55	110.48	110.18	110.3	110.46	109.87	112.09	108.69	108.27	109.37	109.46	108.19	108.35	111.12	110.46	110.48	111.5	109.89	112.48	109.65	109.95	110.93	109.84	109.56	108.76	109.05	111.81	110.77	110.96	107.91	109.49	111.08	109.61	106.82
99.945	99.602	101.92	102.65	101.55	102.45	101.09	100.45	100.19	100.28	103.91	99.509	99.046	99.371	100.23	100.24	101.29	103.06	101.28	100.07	98.975	102.63	101.43	102.22	99.472	100.53	101.07	101.99	100.23	100.31	101.48	99.57	101.55	99.475	101.1	100.5	100.2	101.58	99.373	101.08	100.21	101.98	99.817	102.82	101.14	101.44	102.8	101.64	101.35	100.83
104.04	104.65	104.05	102.65	103.74	104.37	103.27	104.51	104.13	103.11	104.22	105.44	105.28	104.76	105.64	104.74	103.82	106.84	105.08	104	104.12	102.9	104.11	103.91	101.03	102.68	105.14	104	106.13	103.46	104.05	104.84	104.42	103.37	103.65	105.14	104.31	101.75	100.95	105.31	104.93	105.17	106.61	106.12	104.59	104.46	103.32	106.05	102.13	104.12
105.44	105.99	104.83	107.63	105.52	107.36	106.37	107.12	106.67	107.66	106.92	106.6	108.84	108.91	103.46	106.63	107.01	105.38	104.68	104.59	106.92	105.69	106.7	104.75	105.95	107.62	107.51	106.15	104.42	108.01	105.97	105	106.72	104.54	107.42	106.33	105.14	106.72	105.35	106.84	108.39	106.9	106.72	105.92	106.69	105.97	107.72	104.22	104.29	105.4
103.9	104.17	107.04	106.16	105.01	103.02	104.95	107.04	105.61	106.12	105.71	104.84	105.4	106.28	105.5	107.29	103.53	105.03	108.31	106.33	104.99	105.09	105.84	105.78	106.85	105.49	106.03	105.17	105.48	104.84	106.02	104.39	106.35	106.15	104.33	106.26	102.57	107.37	105.82	103.84	107.29	104.65	106.32	104.92	105.14	105.57	105.8	106.75	107.14	108.19
107.27	107.69	106.79	108.38	105.16	104.06	105.82	107.06	108.71	106.17	107.05	105.6	105.03	104.69	107.42	104.27	108.42	107.34	108.22	106.61	103.97	105.76	108.01	107.91	106.04	108.32	107.46	104.3	107.88	107.5	105.56	104.38	105.8	108.84	106.17	107.03	107.2	104.31	106.6	106.93	106.09	108.46	108.86	108.14	108.52	106.78	107.39	108.6	106.48	106.6
104.23	103.66	103.74	103.91	104.21	104.93	104.16	104.8	101.92	104.24	104.17	103.77	105.5	104.46	104.56	104.14	104.72	103.35	105.25	103.75	105.28	105.12	102.97	104.45	103.29	104.78	105.95	103.12	105.54	103.35	103.89	105.53	102.55	105.87	103.98	103.7	104.33	103.87	103.34	103.45	105.64	105.47	106.12	104.69	104.04	102.37	103.98	104.15	104.6	102.4
106.38	105.27	106.09	104.51	105.76	105.66	106.89	108.05	108.96	107.17	108.68	108.16	107.28	108.03	107.46	107.18	108.3	106.61	106.56	108.56	106.51	104.45	107.3	105.06	108.02	107.32	108.11	106.22	107.81	104.59	108.76	106.59	104.73	105.73	107.5	106.82	109.04	108.29	107.84	108.01	106.13	106.5	107	106.94	107.94	103.75	107.18	105.53	105.74	107.29
109.95	109.02	111.89	110.68	108.95	111.21	111.72	108.41	111.81	111	109.56	109.56	110.6	109.14	110.15	109.71	109.69	110.46	108.71	108.28	107.65	110.28	109.76	110.15	109.64	108.71	110.71	109.53	108.67	110.07	110.22	110.34	110.67	109.77	108.73	109.21	110.19	110.44	108.74	109.14	110.59	108.74	109.7	109.26	111.03	110.99	108.34	111.16	112.45	109.08
108.31	105.12	107.54	105.98	106.63	105.91	105.59	106.01	105.5	105.3	105.58	104.54	108.1	106.01	108.83	105.78	107.63	106.76	107.19	105.21	108.16	106.71	107.1	108.39	105.33	105.23	107.93	104.54	105.38	107.25	107.33	106.57	107.13	106.47	107.76	103.59	106.52	106.08	105.97	107.78	107.38	107.5	105.43	106.68	106.39	106.87	104.13	106.56	108.12	106.84
112.62	111.49	111.99	112.34	110.57	110.87	112.79	113.75	109.32	110.45	113.83	109.97	109.65	112.2	111.95	111.23	112.23	109.73	112.17	111.11	112.87	112.67	111.63	110.89	111.6	111.11	112.5	111.45	111.72	112.93	108.86	107.38	109.68	111.71	111.42	111	110.82	113.51	113.15	111.07	110.95	109.72	111.83	110.85	111.23	110.38	111.55	109.89	112.53	110.93
111.39	109.55	111.56	110.84	109.59	110.26	110.83	108.45	109.44	109.56	110.56	108.52	110.67	109.93	109.68	109.15	112.31	108.7	111.01	108.96	108.18	110.04	109.06	109.02	109.76	108.47	108.62	111.33	111.2	110.54	111.48	110.3	111.95	106.82	112.21	111.68	107.11	110.98	109.68	111.33	110.54	108.61	110.12	109.02	110.34	110.2	109.97	111.59	110.96	109.31
107.3	104.62	106.75	105.26	104.78	105.37	104.81	105.55	104.72	104.5	105.1	105.52	105.91	105.05	104.79	103.52	106.19	105.48	103.21	105.76	105.42	106.93	106.36	106.34	105.02	103.28	104.58	107.32	105.28	104.71	103.71	104.61	105.78	106.31	104.38	105.67	105.34	106.21	102.76	103.4	104.66	105.33	104.5	104.82	104.15	106.57	107.49	103.64	103.91	106.02
111.34	111.04	111.15	111.8	109.74	110.9	111.74	111.76	112.23	111.28	109.79	110.5	112	113.12	112.54	112.77	111.46	110.4	111.79	111.2	112.88	112.03	112.91	111.84	113.02	111.43	111.13	114.25	111.25	111.85	112.23	113.02	112.13	109.97	112.7	112.18	112.1	111.73	112.87	109.59	111.96	110.38	110.1	111.57	111.13	112.73	112.29	110.62	114.42	113.15
107.31	105.43	106.92	104.5	106.49	104.99	106.88	106.8	106.51	107.79	105.42	106.46	105.03	105.07	105.44	104.2	104.35	105.38	102.6	104.92	104.29	104.95	106.04	106.8	105.22	105.32	106.43	106.73	104.06	108.58	106.55	107.06	107.72	106.36	107.33	105.51	104.07	106.31	105.65	103.04	103.7	106.29	104.12	105.85	104.9	106.52	105.96	104.75	105.41	105.66
107.23	107.23	106.7	107.39	107.92	106.51	106.5	105.69	109.36	108.08	105.88	107.46	105.54	105.56	106.08	106.5	107.25	105.77	108.02	108.21	107.44	106.24	105.21	107.56	106.19	108.93	107.69	107.93	107.7	104.67	107.34	107.81	104.49	106.92	107.06	105.79	107.09	106.71	105.06	106.42	107.46	107.79	108.67	105.64	105.36	105.28	106.09	105.51	105.37	108.82
116.7	116.36	115.05	116.63	118.1	116.61	116.92	115.33	116.52	116.85	116.8	114.91	117.21	115.6	115.11	115.49	117.74	114.69	116.37	115.21	118.26	117.5	117.61	117.71	118.99	116.68	115.26	113.67	116.59	116.79	119.38	116.1	116.26	116.6	114.87	116.06	115.16	116.08	115.14	116.86	117.53	114.08	114.83	118.28	115.67	113.62	117.21	115.89	117.52	117.87
100.41	98.044	102.1	99.345	98.755	98.449	99.412	100.3	101.13	100.01	101.86	99.129	98.821	100.29	102.67	99.327	98.753	99.619	101.17	99.961	99.56	100.44	100.74	99.612	100.49	99.066	100.67	99.439	101.4	97.011	98.758	100.68	101.12	100.88	101.3	99.203	99.295	98.967	102.49	100.01	98.311	99.511	100.76	100.86	99.545	100.04	101.28	99.496	100.98	99.731
103.69	106.22	104.6	106.63	106.69	104.42	106.66	104.93	106.53	105.67	104.24	104.18	105.75	105.42	105.93	105.84	104.32	105.34	104.96	102.28	105.41	106.07	104.17	106.8	106.23	104.92	105.96	105.48	106.47	104.63	105.74	105.08	104.84	104.72	105.68	106.07	105.31	105.06	105.38	104.41	106.08	105.35	106.62	104.59	104.24	106.8	105.14	104.08	106.07	106.07
100.69	100.27	98.814	100.3	101.96	101.19	99.978	100.36	97.362	100.21	98.552	98.714	101.8	101.92	98.242	99.98	98.564	98.957	98.886	99.338	100.92	100.29	101.93	100.5	100.87	98.854	99.923	100.92	99.819	99.524	100.78	101.61	100.01	99.9	100.35	101.04	99.009	97.939	100.43	98.617	99.603	100.95	99.779	99.531	103.74	99.202	100.59	100.03	99.669	99.715
105.68	107.33	106.55	106.7	107.11	105.92	105.37	104.59	105.28	106.87	107	106.92	105.13	106.96	105.05	104.65	106.67	105.74	104.15	106.51	106.81	106.77	106.68	107.34	104.99	104.47	105.95	106.96	105.27	104.96	106.18	107.71	108.76	107.74	106.01	105.71	107.16	106.04	106.05	107.74	106.4	106.41	106.45	106.54	102.81	106.43	106.22	106.57	104.01	105.89
100.67	100.08	100.08	100.17	101.18	100.62	99.289	100.41	100.12	101.54	101.05	97.39	99.608	99.721	100.48	100.23	100.35	99.932	100.66	98.421	99.692	99.483	98.762	101.47	99.787	98.8	99.975	99.381	100.01	99.5	99.687	97.267	99.118	97.333	100.49	100.25	98.074	99.729	99.263	101.96	96.97	96.65	99.927	99.68	101.41	98.883	98.024	99.291	97.676	98.948
109.5	110.53	110.19	110.45	108.53	110.45	111.26	109.86	109.67	109.68	109.86	110.68	110.47	112.52	110.67	110.7	110.94	109.82	111.1	110.87	108.72	111.86	109.39	110.63	109.1	110.36	110.21	108.71	111.93	110.03	108.45	111.39	108.63	110.44	110.6	109.49	110.46	109.76	109.39	112.67	112.39	111.22	110.08	108.45	110	110.02	112.89	110.05	111.43	107.63
114.49	110.4	111.04	109.86	111.7	110.58	111.74	111.38	110.4	110.78	113.7	111.21	111.31	110.58	111.74	111.79	112.04	110.6	109.57	112.13	109.39	113.72	113.41	110.34	112.41	113.08	111.99	112.62	112.38	110.54	112.19	111.24	110.49	112.63	112	109.39	110.16	112.86	113.32	111.8	111.94	109.56	112.32	110.51	110.81	112.55	112.95	110.48	112.14	111.05
100.22	99.046	98.192	100.1	101.76	100.63	99.921	100.11	98.533	101.87	100.95	100.86	100.63	103.09	100.19	100.59	99.918	99.687	100.29	99.818	101.04	99.799	101.5	99.811	101.18	100.18	101.76	100.5	101.21	100.12	99.391	99.995	100.27	101.42	99.693	99.6	98.601	100.76	101.15	102.06	99.76	100.21	99.272	101.67	100.23	101.62	99.374	101.85	100.76	98.618
99.724	101.45	99.715	99.033	100.9	101.08	100.49	103.38	99.325	98.523	102.26	101.16	99.609	100.98	101.15	101.98	100.85	99.675	100.43	99.728	100.38	100.19	99.108	99.865	100.52	101.23	104.27	101.85	101.47	100.79	98.957	99.473	100.99	99.863	103.12	100.72	100.08	99.907	100.22	101.56	102.89	101.57	99.58	100.59	101.67	100.89	100.21	102.04	101.26	101.44
107.04	106.56	107.65	106.11	105.01	105.39	106.76	107.17	108.24	105.77	103.79	106.65	106.96	105.77	107.23	108.03	105.74	106.57	106.62	107.1	104.65	105.71	105.93	106.63	104.78	106.85	107.72	105.43	104.98	107.29	104.94	105.61	105.95	107.77	107.06	105.04	107.61	107.13	105.03	105.38	106.91	104.31	105.31	105.88	105.76	106.61	105.47	106.14	107.37	104.67
106.41	105.49	104.77	106.47	101.72	106.38	104.28	103.59	104.42	105.57	104.95	104.23	106.29	104.28	106.46	106.22	106.13	103.68	103.6	104	106.13	103.88	105.23	105.2	103.69	105.41	104.27	106.88	106.22	104.92	104.97	102.27	102.07	103.91	104.73	105.93	106.19	105.5	102.6	106.32	106.93	103.67	104.42	103.66	105.32	105.19	104.04	106.02	102.4	104.64
104.51	105.75	103.12	105.55	103.12	102.45	104.6	101.97	102.76	105.76	103.73	103.95	103.83	103.48	105.47	104.45	103.47	105.09	104.02	104.05	105.19	104.49	105.34	102.54	104.17	105.94	103.22	103.78	103.43	106.13	104	103.44	105.38	106.49	104.56	104.91	106.42	105.73	103.34	105.82	104.53	105.78	104.49	104.3	101.65	104.65	104.68	104.79	104.94	104.46
112.16	112.61	110.88	110.29	111.31	111.33	110.98	111.66	111.44	111.55	110.42	110.83	110.86	113.51	111.05	110.18	112.68	110.24	110.39	111.12	113.81	109.21	111.05	111.69	113.93	112.44	110.37	111.15	112.06	112.74	111.21	111.41	111.12	111.84	112.42	110.9	112.37	110.65	109.75	111.1	112.52	111.34	111.9	112.24	110.92	113.83	111	111.9	111.68	110.19
117.13	117.61	117.3	115.96	116.59	117.86	117.21	116.94	117.49	117.31	119.08	119.37	117.21	117.38	116.71	117.39	118.19	118.83	118.12	114.91	116.25	116.46	120.3	115.1	117.46	118.61	119.03	120.83	117.87	116.88	118.57	116.4	117.94	112.78	119.52	116.55	118.61	117.52	116.23	119.29	116.53	118.03	117.04	118.99	111.81	118.84	118.69	116.96	118.44	118
108.9	110.63	110.29	110.5	109.89	110.27	110.34	109.41	110.14	110.36	109.09	109.71	110.5	112.94	109.84	110.97	111.91	110.69	113.19	112.38	109.48	108.93	111.62	110.31	112.11	111.28	110.08	110.4	111.31	111.22	110.06	110.53	111.08	110.42	110.5	111.53	110.4	111.78	108.92	112.19	110.6	111.29	110.95	111.57	108.52	109.71	109.56	111.12	111.85	110.69
106.96	106	103.85	105.51	105.52	104.48	105.9	105.5	106.74	104.89	104.64	104.4	104.88	107.18	106.92	105.74	104.07	105.1	104.95	104.36	105.93	105.47	104.94	104.85	109.8	105.76	107.39	107.3	104.01	104.8	104.54	102.41	105.91	106.9	105.62	104.99	106.72	105.5	106.04	104.65	107.47	105.94	105.95	106.17	105.74	106.79	105.5	106.64	105.88	105.88
120.06	117.34	115.86	116.65	117.71	115.16	118.22	118	117.94	119.05	118.54	119.57	119.73	116.83	117.16	116.92	117.33	116.93	119.71	116.58	116.7	120.22	118.97	116.9	119.76	117.31	117.62	119.57	117.73	118.22	119.28	116.29	118.02	119.49	117.12	116.85	115.84	118.14	116.21	117.68	117.65	116.15	117.75	117.31	118.29	118.51	116.44	118.74	116.64	117.93
111.05	110.52	112.47	113.13	112.32	112.13	112.24	111.53	112.16	113.29	111.22	111.38	110.45	112.67	108.55	110.72	112.34	111.58	112.24	111.31	111.08	110.25	112.96	112.42	112.74	113.61	111.7	107.81	110.91	112.56	111.11	110.04	113.46	111.84	112.11	110.71	110.35	112.68	113.37	112.35	110.4	112.16	110.37	114	111.5	112.4	110.46	110.61	109.82	112.2
111.01	110.79	110.02	109.6	111.09	112.21	109.82	114.29	110.83	112.53	110.36	108.62	111.76	111.29	110.67	112.68	112.08	112.36	109.57	113.02	110.4	110.89	113.38	109.65	110.16	110.55	110.85	111.5	111.07	110.3	108.53	111.36	113.02	109.46	112.31	111.89	110.14	111.89	112.35	111.64	113.56	109.08	111.17	111.7	109.76	108.48	110.98	110.25	110.6	112.52
106.13	104.39	107.5	109.5	105.86	106.78	107.46	107.93	106.56	105.98	105.57	106.2	107.24	106.66	107.09	107.93	106.44	107.08	106.02	106.2	105.01	105.8	104.69	105.74	106.01	104.69	105.9	105.47	107.39	105.95	104.61	107.21	107.11	106.62	103.85	105.58	106.17	106.83	107.18	108.98	105.88	107.22	107.05	106.23	106.08	108.05	106.32	103.69	105.55	105.81
119.56	117.14	116.48	117.3	117.15	119.52	117.32	114.97	118.12	118.34	117.11	118.09	117.75	118.17	118.98	116.98	118.04	118.13	117.4	118.8	118.65	118.81	115.8	117.94	119.59	118.35	116.96	115.67	118.84	118.2	117.85	117.21	116.3	117.99	118.35	118.99	115.97	117.33	119.24	116.2	117.36	118.23	118.15	119.05	117.67	117.66	115.15	115.96	117.98	116.47
110.38	109.64	112.38	111.28	109.68	111.06	110.41	108.74	111.02	109.7	111.65	112.21	111.48	110.17	110.31	109.9	112.12	110.28	112.14	113.55	110.26	111.42	109.48	108.45	110.82	112.19	112.08	110.84	111.55	109.13	110.85	108.08	110.48	111.07	109.43	108.7	111.47	111.46	109.48	109.97	109.41	108.66	109.85	111.16	109.26	111.46	110.11	108.05	112.01	111.3
110.64	111.36	109.86	108.4	108.1	106.1	108.09	112.25	110.02	107.93	111.01	108.71	108.59	108.09	108.54	110.1	108.97	108.89	110.84	108.65	108.96	110.14	110.47	108.89	111.03	108.6	110.52	110.51	110.32	108.68	110.17	109.42	110.84	112.18	110.22	109.26	109.69	109.28	110.13	109.46	109.68	109.99	108.33	109.22	110.49	112.22	109.41	110.26	108.65	108.18
104.71	104.3	105.42	104.52	103.34	104.64	107.4	105.67	104.68	103.13	105.82	105	106.38	106.93	105.19	106	104.92	104.38	106.17	104.68	106.76	105	106.52	106.15	105.86	105.32	105.29	106.97	104.36	105.41	105.72	104.85	104.58	104.16	104.85	106.14	107.78	104.17	105.63	104.97	104.22	104.72	106.39	106.04	105	106.1	106.19	106.03	107.32	103.53
109.36	112.69	109.86	110.95	110.71	114.18	112.25	111.6	113.36	112.61	111.02	112.53	111.11	112.9	112.91	113.07	110.21	111.78	112.56	111.78	111.63	112.33	112.07	112.04	112.08	114.22	112.03	112.58	112.02	112.01	110.08	112.44	111.78	112.24	113.39	111.98	111.2	111.48	112.65	113.61	112.33	110.63	112.52	112.14	112.39	111.52	109.68	112.85	111.77	110.3
116.38	116.31	115.38	116.86	118.02	119.86	115.83	118.83	117.89	118.58	117.32	117.35	117.55	118.42	117.66	116.63	116.88	115.89	117.24	115.83	116.55	116.46	117.25	117.27	117.93	118.91	118.8	117.22	116.22	119.27	119.1	119.5	116.94	116.11	119.2	114.95	118.95	120.61	117.95	117.75	117.52	115.65	114.24	119.27	119.3	118.06	115.63	113.88	119.87	117.03
105.81	106.85	105.52	105.12	104.18	104.56	105.46	104.1	102.85	104.96	103.88	105.13	106.29	103.19	105.8	105.5	104.48	107.26	105.51	106.17	104.92	107.24	102.38	104.62	103.98	105.84	102.22	103.82	106.42	105.87	105.06	106.18	103.74	105.05	106.76	107.45	104.12	103.74	105.29	102.39	104.24	104.91	103.47	106.78	104.68	104.73	104.39	103.1	106.37	104.61
101.67	104.89	104.36	103.48	106.22	103.67	107.2	103.09	104.07	104.83	104.43	103.22	105.39	103.95	103.69	106.37	104.14	105.09	106.48	103.92	104.01	101.19	106.12	105.23	101.63	104.36	104.87	103.29	105.75	102.63	103.62	102.08	102.92	100.58	105.51	103.29	103.77	101.66	102.76	105.46	104.6	102.91	103.55	104.02	101.68	106.9	102.41	104.74	105.17	105.08
104.9	108.85	104.8	104.46	103.24	103.8	104.54	103.74	102.7	103.36	106.19	105.46	107.04	104.55	105.16	105.58	105.22	104.54	106.17	104.04	103.82	104.09	105.31	103.6	105.29	103.53	104.77	103.81	102.94	104.64	105.21	105.1	104.05	106.63	106.16	104.74	104.64	104.96	107.14	105.23	103.93	107.15	105.06	104.56	103.23	106.8	107.57	104.99	103.58	104.1
105.24	107.48	106.24	104.91	106.32	104.46	104.1	104.87	104.47	105.45	105.14	106.6	108.77	107.37	106.34	104.77	105.68	106.26	106.01	105.67	106.02	104.5	104.96	108.12	106.63	105.65	104.27	104.97	107.43	106.68	104.7	106.45	105.87	106.94	105	104.9	102.84	102.95	103.47	106.5	104.47	104.68	106.37	105.08	105.23	106.01	105.22	107.91	104.06	108.3
110.99	111.45	111.96	111.15	110.3	110.91	111.04	110.86	109.04	111.94	111.21	110.05	111.79	111.14	110.74	112.74	111.7	111.06	111.74	111.2	110.56	110.79	113.05	109.61	109.77	110.85	112.81	110.73	111.61	109.15	112.03	108.85	111.68	112.01	110.02	110.78	110.75	110.31	111.08	110.72	109.46	112.29	111.34	111.25	111.15	111.95	109.84	110.01	111.08	111.07
104.61	107.41	107.21	105.43	106.29	103.95	104.2	106.93	106.94	107.07	104.63	104.77	104.97	107.14	106.5	103.37	104.49	104.81	108.93	105.09	105.01	105.69	105.6	106.38	105.88	104.17	108.08	104.1	106.13	106.96	105.69	105.74	105.43	104.89	102.69	104.83	104.86	102.58	106.51	104.93	104.2	104.15	106.34	106.9	106.73	105.78	105.45	105.51	106.86	105.85
106.58	103.94	102.73	105.34	105.54	103.66	106.05	107.64	106.67	103.89	106.16	104.66	106.3	106.44	105.5	104.77	103.08	104.61	104.87	107.19	105.23	108.15	104.65	104.71	105.63	105.86	107.1	105.84	104.32	107.69	106.14	106.81	104.85	105.17	106.06	105.75	104.71	107.27	104.97	106.43	103.55	107.98	105.61	106.29	106.38	106.33	105.05	104.4	105.1	106.32
115.79	116.67	115.16	114.75	116.96	117.01	116.95	114.73	116.25	113.11	117.18	114.58	114.65	117.7	116.08	117.28	115.19	117.84	116.28	115.94	116.58	115.44	115.4	115.57	114.13	117.04	116.08	116.8	115.26	114.39	118.01	115.21	115.74	115.88	114.3	115.91	117.72	115.41	115.99	114.61	116.24	115.57	118.78	114.54	117.84	116.97	114.62	114.26	115.79	115.94
107.48	104.62	105.72	106.01	105.73	103.87	105.34	106.5	106.87	103.24	104.76	105.55	107.35	105.83	104.15	104.41	106.85	104.99	104.69	109.19	104.69	105.57	107.8	105.23	107.88	105.82	106.25	105.53	106.92	104.83	105.26	104.22	103.79	105.44	107.01	105.36	105.47	104.4	104.64	104.54	104.18	106.49	105.83	107.56	106.59	105.41	106.44	106.46	106.53	104.54
105.57	105.69	104.26	109.32	107.27	107.5	106.17	106.31	106	106.51	105.13	106.35	106.1	105.03	105.81	106.04	107.1	106.94	103.78	103.38	104.09	108.61	105.6	106.69	105.53	106.08	107.55	107.37	105.18	104.51	105.61	103.37	102.6	106.79	103.96	106.62	106.44	109.74	106.26	106.31	106.12	106.31	108.2	106.62	106.01	106.68	107	105.84	105.9	105.19
111.49	110.72	111.09	111.6	110.27	110.57	112.48	110.74	111.75	111.3	111.74	110.63	111.75	111.7	110.73	112.12	113.52	111.72	112.67	112.53	110.01	110.71	111.67	109.62	110.37	110.46	109.99	110.7	109.39	114.17	110.99	110.03	111.7	109.22	110.17	111.88	110.37	112.34	110.92	110.79	108.86	108.8	112.13	111.76	111.65	110.2	109.56	111.88	109.19	110.12
105.86	102.86	104.92	107.05	106.14	104.38	104.92	105.11	102.69	106.9	107.72	104.53	106.18	107.31	106.75	106.25	105.87	106.74	104.99	105.93	106.33	105.12	107.61	105.56	107.32	105.78	105.7	106	108.76	105.1	107.07	107.64	107.25	105.56	105.44	105.62	105.44	107.19	106.66	104.15	106.92	105.04	103.53	105.25	106.97	105.39	106.48	106.61	104.89	104.57
106.42	105.31	106.99	107.46	107.81	107.03	106.09	107.23	106.8	106.71	106.93	105.76	107.83	105.35	105.68	108.23	107.57	105.79	106.56	106.12	105.85	107.38	105.1	106.93	107.84	107.44	109.7	107.52	107.89	105.9	106.52	107.64	104.98	105.62	107.49	107.27	105.82	106.95	105.7	106.91	105.03	107.43	104.35	105.73	107.68	108.52	107.41	105.59	106.26	107.96
110.76	114.77	111.83	109.13	113.17	111.22	110.78	111.55	113.33	113.05	111.31	111.4	110.51	112.07	109.94	113.37	110.42	112.86	111.39	114.19	110.82	111.26	108.36	111.58	111.65	113.46	114.23	113.89	110.96	111.54	110.93	110.64	112.73	111.74	109.45	111.89	111.28	111.07	113.12	114.38	111.75	113.05	111.84	110.81	111.49	110.99	109.89	113.93	111.45	112.49
105.95	106.22	106.14	105.71	104.26	103.87	106.49	106.15	104.16	104.94	103.17	105.7	104.31	106.71	106.02	103.41	105.14	105.45	107.32	107.1	103.94	104.37	104.96	105.48	103.37	104.14	104.74	103.85	104.01	106.49	103.3	104.59	105.87	105.63	105.58	106.24	104.44	105.36	104.76	104.75	104.91	103.67	104.07	105.02	105.84	105.08	104.48	109.7	107.68	106.33
105.39	106.41	103.02	105.48	106.02	105.1	105.29	104.15	106.79	105.37	107.2	103.97	104.53	105.87	104.02	104.27	106.15	105.38	104.37	105.37	106.63	107.52	105.31	105.73	105.79	106.54	105.11	106.2	103.72	104.37	105.05	106.21	106.67	106.53	105.55	104.24	104.38	107.11	106.9	106.47	104.33	105.87	106.61	104.95	106.34	104.85	105.98	106.93	106.64	104.41
104.82	107.5	106.63	103.83	105.65	105.6	106.65	105.22	106.02	104.62	104.2	104.74	105.43	106.22	107.41	105.71	104.97	105.3	106.51	105.31	106.94	103.98	106.09	102.9	107.08	106.78	105.29	107.11	105.18	105.53	107.31	105.88	105.45	103.29	105.37	107.1	103.55	104.83	104.31	103.04	104.84	103.04	103.93	105.11	102.94	103.75	107.21	104.46	104.98	106.07
105.88	106.02	106.51	105.97	104.22	105.12	107.19	107.01	108.36	105.9	106.65	106.2	103.79	107.05	107.36	106.72	105.64	105.55	107.2	104.18	108.92	109.54	105.66	107.35	107.11	105.46	107.13	107.71	105.14	108.06	105.7	106.05	107.07	106.57	107.84	107.58	108.23	104.57	107.31	108.46	106.05	105.43	105.53	106.97	106.44	108.74	106.37	103.82	106.82	106.6
112.39	112.89	114.24	111.46	111.61	112.45	114.4	114.64	110.35	113.16	111.43	110.96	111.7	113.12	114.62	112.23	112.82	111.26	112.22	111.95	112.71	111.05	112.76	112.22	111.67	113.11	111.33	111.53	111.8	112.67	112.94	110.15	112.32	111.03	112.37	112.47	110.58	112.25	112.04	112.98	111.14	112.52	110.32	110.84	113.67	109.48	111.66	112.67	113.24	110.8
106.8	105.78	106.01	107.83	104.17	105.16	105.54	106.27	104.92	109.13	107.04	105.61	106.01	106.08	104.66	108.83	105.98	105.07	106.06	104.67	105.95	106.06	108.36	106.62	104.8	104.89	106.29	104.85	105.77	108.36	106.65	106.54	104.92	106.48	105	104.48	107.07	106.34	106.72	105.07	106.19	103.98	106.17	107.42	107.59	109.1	107.97	108.2	105.59	108.12
105.79	105.05	107	105.4	105.26	106.22	104.75	106.12	106.29	106.39	103.1	106.32	103.61	106.23	105.37	107.95	105.84	104.9	105.75	106.11	106.27	104.31	105.42	104.11	105.93	108.72	106	107.31	103.9	106.68	105.79	107.26	106.71	105.51	107.25	105.69	105.81	107.78	105.25	103.54	102.75	105.98	105.8	105.96	103.07	105.01	106.43	108.08	106.25	105.77
104.52	102.81	105.36	104.03	106.25	104.75	101.85	103.58	104.67	104.67	103.87	104.63	105.38	104.5	104.76	102.81	103.14	105.51	105.97	103.82	103.69	103.79	103.4	104.24	104.6	105.47	103.25	105.14	105.85	103.85	103.14	102.4	103.54	104.78	104.43	106.4	105.77	105.77	104.15	104.19	106.9	102.82	103.56	102.59	104.49	106.74	105.12	104.54	102.22	101.48
105.07	103.71	104.04	102.81	104.82	105.28	106.66	105.33	106.36	105.56	105.82	105.23	106.48	105.37	102.2	104.99	104.73	103.72	104.27	106.29	106.96	104.29	104.86	105.98	106.68	105.5	106.56	103.94	103.32	104.43	105.15	103.86	104.37	103.51	103.56	103.71	104.35	105	106.77	104.36	104.51	104.37	105.8	106.66	102.85	105	104.18	106.36	105.08	105.86
103.91	103.48	104	102.32	102.95	103.59	104.83	105.31	103.67	104.38	103.2	105.85	104.82	102.76	104.77	104.35	106.63	104.95	102.46	102.45	105.27	103.66	103.17	106.55	105.54	104.61	104.17	106.64	103.77	103.78	103.72	103.47	105.73	105.63	104.1	103.81	105.7	104.03	101.98	104.53	106.52	102.71	104.34	103.13	103.85	103.88	103.47	105.58	105.38	105.99
106.07	106.83	105.82	105.36	107.49	105.72	105.45	106.35	105.07	106.38	104.93	106.96	102.11	105.49	104.4	102.33	108.88	106.05	106.71	105.94	106.03	106.45	108.42	103.34	105.77	107.82	105.92	106.01	103.99	105.23	105.84	104.06	107.94	108.22	106.32	105.81	106.83	105.41	105.45	104.72	104.15	107.44	105.71	104.17	104.59	106.98	107.03	105.49	105.27	105.89
105.38	105.6	107.21	108.04	106.6	105.6	104.95	107.61	106.21	105.7	106.32	106.4	107.62	108.15	106.2	105.67	108.87	107.7	106.1	106.43	105.67	106.13	105.63	106.49	106.06	107.11	107.74	107.11	106.95	105.97	107.57	107.81	107.23	109.51	104.29	106.32	105.88	106.52	109.08	107.7	106.71	104.83	105.77	107.12	109.19	107.72	106.08	106.59	106.86	105.4
112.06	110.26	113.37	111.62	111.43	111.24	110.67	111.3	108.78	110.5	111.74	112.91	111.7	111.39	111.12	108.78	109.36	109.51	111.98	108.57	109.92	110.56	111.51	112.62	109.03	110.28	111.36	112.77	110.21	109.35	111.59	109.19	109.34	111.57	110.07	111.55	109.97	109.91	109.12	109.51	111.4	109.28	112.02	111.89	112.25	110.97	110.12	110.49	110.58	110.61
98.353	100.28	97.534	99.722	99.78	100.5	102.14	101.02	98.432	98.38	98.915	100.84	101.31	100.72	100.33	100.63	98.485	100.74	99.476	99.873	98.389	98.708	100.96	99.02	97.106	101.21	99.892	99.128	100.78	100.13	98.65	99.21	101.87	98.199	101.02	99.89	100.62	98.726	101.74	100.47	97.3	99.466	99.019	100.74	98.555	101.81	100.48	97.265	100.69	101.01
112.44	111.98	114.34	111.03	112.58	110.66	114.01	112.74	114.14	115.52	113.7	113.27	112.53	111.75	113.65	113.23	112.99	112.49	112.72	112.58	113.38	111.98	113.27	112.59	113.23	112.41	113.41	113.61	114.37	114.88	110.9	111.76	111.06	113.04	111.86	111.56	112.29	111.26	111.6	112.91	112.47	113.57	113.4	113.74	112.81	114.12	110.84	112.53	113.95	113.56
111.46	111.24	111.42	112.22	111.18	112.84	109.85	112.82	113.22	111.54	110.48	110.61	110.94	111.75	111.65	112.9	112.15	113.16	112.82	112.57	112.07	110.08	111.1	112.05	112.09	112.75	113.21	111.88	110.93	112.86	113.99	114.24	111.58	111.33	114.43	110.83	111.37	112.22	111.59	112.17	111.67	112.36	113.52	111.13	114	110.63	113.78	113.93	112.16	113.36
112.98	112.71	112.36	111.53	111.27	109.99	110.64	110.91	111.52	111.81	108.69	110.48	111.46	112.35	114.21	111.25	110.27	111.5	111.96	111.9	110.88	111.17	109.81	110.96	111.38	108.79	111.15	110.3	112.65	112.56	112.27	110.11	112.79	111.19	109.29	110.79	111.46	113.12	112.36	112.52	109.77	111.41	110.54	110.65	111.7	114.39	111.5	112.8	110.66	112.22
106.77	106.07	105.83	104.56	104.55	107.29	105.3	106.17	108.65	106.3	106.9	105.68	106.01	105.71	104.43	105.23	103.84	107.5	105.61	103.76	106.24	107.07	107.19	104.62	105.24	104.89	105.24	106.24	106.14	106.66	107.25	107.82	107.24	107.76	105.54	104.32	105.06	106.09	105.46	108.79	104.73	106.36	106.5	103.94	107.82	106.7	106.36	104.77	105	106.67
101.51	96.463	101.43	101.44	99.508	100.78	101.05	101.96	100.87	101.22	101.27	100.63	100.48	101.8	100.72	102.44	101.06	99.965	99.331	99.148	101.48	99.493	100.48	99.932	101.32	102.91	99.765	100.24	99.803	100.58	101.18	99.509	101.9	99.457	99.255	101.42	100.88	98.166	103.48	100.44	101.62	99.891	100.25	99.946	103.04	99.901	100.17	100.13	101.87	99.261
106.2	106.85	106	105.34	104.73	105.15	105.74	107.33	107	104.28	105.14	103.99	106.01	103.97	105.93	107.77	105.54	105.95	106.53	106.2	105.54	107.84	105.59	105.83	106.83	108.13	106.86	104.64	105.72	108.54	107.45	107.67	105.63	106.44	105.99	107.23	107.42	108.21	106.85	106.95	105.85	107.07	106.75	106.62	106.79	104.89	105.91	105.54	104.7	107.02
112.05	111.95	116.2	113.26	109.27	113.01	113.2	114.32	113.36	114.19	114.61	113.57	112.28	112.77	113.01	111.71	111.12	110.89	111.76	112.95	112.59	111.49	111.35	110.47	114.35	113.42	113.4	114.15	111.72	113	112.5	112.66	112.89	113.86	111.56	112.08	114.22	114.45	112.76	112.46	111.94	112.93	114.05	112.25	113.21	112.18	113.26	109.54	113.95	113.75
103.4	104.5	107.79	107.73	105.85	107	105.59	106.31	104.92	105.83	105.84	108.03	103.85	104.83	106.14	104.25	106.2	107.85	106.8	104.4	106.78	106.41	104.83	106.41	103.54	105.59	106.4	105.91	106.28	106.18	107.19	106.47	107.18	106.09	106.24	105.08	105.87	103.23	105.18	103.4	104.63	106.99	106.43	107.8	103.94	108.62	106.09	106.13	106.94	106.27
116.47	116.97	118.73	119.68	118.13	117.32	117.73	118.8	118.32	117.54	117.68	118.6	117.24	116.85	117.47	117.59	117.19	118.2	117.17	118.84	118.48	118.39	118.29	116.83	118.22	118.55	118.56	117.26	117.48	117.15	117.22	119.16	118.65	116.65	117.65	116.75	117.6	117.13	118.97	118.3	115.43	118.41	117.92	118.18	118.47	119.03	117.11	118.17	117.01	120.31
99.053	100.6	99.919	101.59	100.75	101.93	99.714	101.5	100.72	100.88	100.83	99.066	100.3	99.221	97.939	101.64	100.23	99.634	100.48	98.993	100.57	100.14	99.833	101.44	100.4	100.26	99.791	100.5	97.996	100.74	98.029	99.455	100.62	101.1	98.949	101.39	99.813	98.207	98.756	100.78	100.69	99.799	97.838	101.74	100.11	98.698	99.855	101.17	100.58	96.784
113.17	112.71	112.36	111.06	111.7	113.41	113.01	110.44	113.68	112.27	110.35	110.32	110.63	113.32	110.73	110.43	109.98	111.62	112.46	111.7	111.23	110.84	110.65	113.41	113.08	112.46	111.5	111.23	111.88	111.43	113.58	113.83	112.35	113.23	113.76	110.61	109.98	109.89	114.16	113.04	111.11	112.3	110.95	112.93	112.45	110.37	113	110.32	111.23	111.83
105.15	104.18	104.38	107.79	108.01	104.83	105.53	106.27	106.37	106.92	107.65	107.98	107.35	106.16	107.34	106.93	107.35	105.06	107.05	104.95	106.96	105.41	107.13	107.07	105.74	105.52	105.55	106.8	105.93	108.6	105.91	105.9	107.11	105.32	107	107.9	105.95	106.38	105.88	106.74	108	106.07	107.3	104.73	106.77	104.96	104.43	108.4	107.64	105.92
108.88	106.47	105.62	107.75	106.43	106.41	105.67	105.05	106.78	106.52	104.08	104.83	103.01	109.14	106.35	106.06	107.95	103.48	107.74	107.08	105.09	106.39	107.2	108.58	106.83	103.09	105.97	107.98	107.87	107.95	107.56	104.62	105.22	106.24	105.27	104.19	106.18	107.99	105.58	108.45	108.61	106.86	106.22	107.17	105.46	106.96	105.03	105.9	105.09	105.47
103.64	103.05	102.87	104.47	104.37	104.58	105.4	106.3	104.05	104.69	105.38	103.09	105.2	102.82	104.17	104.63	104.17	106.25	104.07	102.73	104.31	105.46	104.7	102.72	104.22	102.35	104.75	103.68	105.56	102.99	105.9	103.37	104.23	104.32	104.29	103.06	105.25	106.02	103.02	103.51	102.96	105.75	103.1	102.93	103.64	104	105.62	104.54	104.92	103.22
101.37	102.91	99.308	98.763	101.08	99.451	100.16	99.187	100.24	99.069	99.294	100.59	100.04	99.336	101.62	99.758	100.34	100.18	100.87	101.56	98.315	100.37	100.57	100.76	99.627	100.76	99.879	98.992	98.518	100.66	98.69	97.621	96.072	100.78	99.523	99.248	99.712	101.39	101.42	98.856	102.24	99.188	99.874	99.218	98.769	101.31	101.46	99.201	101.83	98.05
106.94	104.94	105.75	106.58	102.68	106.02	102.84	104.14	105.35	104.29	104.7	106.1	103.27	106.83	105.82	103.81	105.29	106.58	105.2	104.83	104.3	105.17	103.58	104.8	105.07	105.43	103.43	104.48	103.92	105.02	101.54	106.98	103.95	105.69	104.73	104.81	101.14	105.83	104.7	106.18	105.93	106.09	104.86	104.84	105.85	102.87	105.69	104.17	104.65	105.25
105.88	107.9	106.57	106.67	106.96	108.22	104.65	107.83	107.96	106.84	106.65	106.43	108.45	105.63	108.15	103.76	105.6	107.41	107.77	105.62	104.73	102.91	106.06	107.88	106.51	106.08	104.1	104.17	105.35	107.56	107.06	104.3	104.34	105.62	106	106.57	107.74	108.22	105.51	106.33	105.45	106.67	105.43	103.83	106.1	107.7	105.51	106.66	106.91	107.33
105.48	104.72	106.79	107.95	104.68	105.6	106.59	103.67	106.17	105.8	104.98	107.32	107.19	105.34	104.9	105.06	106.83	106.43	106.2	103.56	106.43	105.3	105.54	104.09	106.21	105.96	105.64	107.53	105.41	106.27	104.9	103.17	108.04	102.78	105.38	105.18	102.86	105.93	103.84	106.87	106	106.97	104.88	106.07	105.34	107.15	105.92	106.35	103.16	105.22
107.35	105.86	104.52	105.44	104.61	103.92	102.61	105.25	103.93	106	105.57	105.04	105.04	106.49	107.45	107.17	103.96	104.85	104.63	107.16	105.43	106.3	103.67	106.33	103.33	106.53	107.25	106.2	106.6	105.72	104.76	107.82	106.5	105.79	106.62	106.43	103.84	106.18	105.86	105.44	107.27	104.72	105.31	104.69	103.42	106.47	105.75	103.88	105.83	106.34
111.29	111.97	110.17	111.47	109.33	111.81	108.8	110.58	111.09	112.17	110.55	110.51	111.94	111.04	110.4	111.08	111.45	110.82	111.48	110.24	112.06	111.23	112.63	112.2	112.01	109.93	112.78	109.71	110.57	113.44	111.86	110.7	109.7	110.84	112.71	108.82	112.28	113.34	112.83	110.73	110.9	111.41	110.19	111.28	111.73	113.31	110.36	113.04	111.2	111.32
112.31	112.21	111.43	111.52	110.22	109.26	111.41	111.7	110.51	112.22	110.29	110.91	113.13	110.86	110.23	110.46	112.2	112.78	111.68	111.91	110.45	111.72	111.25	110.81	110.63	110.71	110.14	110.97	110.92	110.21	112.28	109.85	113.66	111.52	109.97	108.68	112.74	110.65	111.03	111.16	112.49	112.84	109.37	110.61	109.08	111.68	112.3	111.84	111.31	111.1
108.59	107.42	103.87	107.82	107.96	108.33	108.28	106.41	105.16	108.46	106.49	108.08	107.42	107.01	104.95	107.25	106.41	107.19	107.06	107.92	108.16	104.57	106.94	104.62	106.58	105.82	105.58	108.27	108.56	108.09	107.33	107.56	106.3	107.73	106.61	106.43	107.29	108.07	105.99	107.68	107.1	106.99	108.04	106.57	107.52	106.32	105.17	107.08	104.8	105.79
111.49	113.22	111.33	112.61	112.02	110.81	110.72	111.25	113.61	112.4	112.39	112.09	113.87	111.72	115.5	115.19	114.95	111.56	113.06	112.5	110.36	113.93	114.12	112.29	112.35	112.55	112.72	113.19	112.6	110.87	111.38	112.8	112.66	114.22	112.72	114.58	113.36	113.6	115.05	111.16	112	112.53	113.71	114.19	110.92	111.97	112.68	112.46	112.16	110.33
105.84	108.35	105.81	107.42	105.35	105.18	107.35	106.78	106.71	107.48	106.56	108.19	106.16	107.65	107.43	105.92	105.99	107.59	106.31	106.32	106.42	107.08	108.14	108.77	109.75	106.14	106.71	104.21	106	107.22	108.29	105.93	105.59	107.69	106.22	107.85	107.43	108.59	107.76	109.67	105.98	107.09	105.52	106.95	108.56	105.86	104.96	107.82	105.93	106.62
103.33	103.26	103.32	104.39	104.41	106.25	104.14	103.71	102.82	105	102.25	106.34	103.07	104.61	103.33	104.06	104.25	103.64	106.96	107.43	106.73	104.33	105.52	103.81	106	105.22	105.05	105.94	104.72	101.81	104.86	102.72	105.69	104.47	101.79	105.14	102.77	105.69	102.25	105.33	105.91	103.96	104.3	105.61	104.9	105.15	103.29	104.38	103.9	105.71
103.56	103.81	106	104.67	104.18	104.67	104.01	103.97	103.25	105.14	104.17	103.9	102.15	105.02	106.34	103.84	103.12	105.77	102.75	104.2	104.44	103.32	104.38	105.36	102.65	105.35	102.14	104.49	102.46	103.31	105.29	103.44	105.04	102.34	104.03	104.67	105.15	102.13	102.06	103.72	106.84	102.95	103.36	102.96	105.09	104.09	105.23	102.51	104.01	104.03
104.87	104.89	104.4	105.41	105.95	102.39	104.13	102.88	103.02	106.22	104.71	107.02	105.5	104.27	104.43	105.5	106.29	105.79	105.1	105.12	106.12	102.87	101.78	106.28	104.72	106.29	102.53	107.09	106.12	105.7	102.87	105.36	105.38	104.13	105.63	103.08	103.11	104.57	105.71	106	106.81	106.74	106.71	104.34	105.59	103.16	104.57	105.07	103.76	104.77
106.44	103.85	104.74	106.07	108.9	108.68	106.89	105.18	106.74	105.39	107.37	107.35	104.99	104.8	106.64	105.64	104.04	104.44	107.64	106.46	107.45	105.89	106.93	107.54	104.52	105.93	106.3	105.43	107.23	106.04	108.28	106.09	106.82	106.59	106.62	105.9	105.9	108.94	108.46	105.54	105.19	106.75	108.43	107.4	104.12	105.34	106.91	104.11	106.21	107.11
113.48	112.37	112.62	113.25	112.11	112.63	112.37	112.42	111.59	111.65	112.08	112.57	112.14	112.53	112.66	113.84	111.4	114.71	114.18	114.69	112.78	111.97	114.63	112.8	115.88	112.08	113.86	112.83	115.53	112.99	111.75	111.95	110.77	114.41	111.98	113.86	112.23	112.16	112.25	112.88	112.89	112.55	113.72	113.31	112.42	113.42	111.72	113.73	112.4	111.23
112.79	111.71	112.71	111.46	113.68	110.88	111.63	112.81	114.41	113.98	112.75	111.89	112.69	111.82	111.56	113.12	111.91	113.01	112.91	111.94	111.47	112.74	113.38	111.93	113.37	112.8	113.55	111.5	112.44	111.83	112.64	111.45	113.59	113.03	114.14	114.45	113.01	111.66	113.42	111.15	114.32	111.68	111.89	113.34	112.21	112.26	113.98	112.88	114.2	111.09
106.27	106.05	107.77	105.41	107.56	105.85	103.97	103.85	103.98	105.27	104.96	104.85	104.18	105.58	106.59	105.45	107.26	103.97	106.64	105.48	103.88	104	105.23	104.98	104.12	106.68	105.37	104.59	105.98	106.27	103.89	107.68	108.4	103.34	103.85	105.9	105.77	106.34	107.15	108.47	105.86	103.9	105.12	106.92	106.02	105.42	106.95	102.59	107.74	104.19
108.53	107.39	104.98	105.09	106.6	107.62	107.99	107.68	107.6	107.67	105.2	105.89	108.06	106.88	106.73	108.38	106.73	106.36	107.3	109.42	105.79	107.7	108.97	107.18	107.52	106.9	105.81	107.76	109.43	106.2	107.97	107.07	107.21	106.57	106.7	106.82	105.67	107.48	104.91	106.45	106.61	108.27	107.78	104.72	107.16	106.71	106.3	105.7	106.05	106.32
105.31	107.52	105.07	107.2	104.27	105.73	106.62	106.48	104.83	103.95	104.57	104.04	105.89	102.83	106.37	104.27	103.29	106.55	103.47	106.69	106.22	103.46	103.88	106.16	106.11	107.7	105.09	103.99	104.36	104.53	106.77	106.23	103.75	104.63	106.23	104.71	106.34	103.66	105.03	106.31	105.04	103.83	105.09	104.47	105.9	102.24	104.64	105.32	106.68	104.63
106.45	106.06	103.74	106.45	104.3	104.76	106.33	104.82	106.34	106.1	104.03	106.35	105.23	103.46	105	106.04	104.69	105.36	104.84	105.54	102.99	105.88	107.38	106.19	105.34	105.16	104.85	107.72	106.17	106.39	104.12	104.86	104.37	104.74	106.25	102.99	106.6	104.1	106.4	105.56	103.73	104.84	107.38	105.67	104.42	105.55	104.93	105.71	106.81	105.13
105.75	105.34	106.51	107.32	106.35	106.01	108.72	105.59	106.08	104.79	106.1	105.16	107.36	105.18	104.66	106.41	104.71	105.77	105.61	106.28	104.72	105.3	104.96	106.65	106.36	105.45	105.17	105.88	108.16	105.44	106.28	106.47	105.02	106.83	106.96	104.04	106.71	105.97	103.75	106.37	106.43	105.7	106.34	105.26	106.64	106.56	106.48	106.98	105.67	105.72
104.13	106.54	107.9	106.47	106.67	104.12	105.2	106.69	106.93	104.52	106.39	106.47	104.4	105.59	107.01	106.49	106.68	105.95	106.04	104.37	104.91	105.34	106.54	106.69	105.7	106.14	108.23	105.7	105.42	106.54	105.96	107.8	103.6	106.14	105.25	107.6	106.19	105.68	105.67	105.69	108.42	107.46	108.4	107.35	104.56	105.04	106.24	105.35	104.22	105.31
110.6	109.02	108.89	109.71	107.91	109.5	110.76	107.82	108.57	110.42	110.82	110.35	109.79	108.61	108.88	110.28	111.3	110.89	110.54	110.18	110.71	109.76	109.54	110.83	110.76	110.04	111.56	110.79	110.98	111.19	110.22	111.28	111.2	107.36	109.14	109.24	109.75	110.98	110.29	108.66	109.27	111.86	109.76	110.85	109.27	110.84	109.53	110.23	108.31	110.35
111.62	110.93	110.12	110.16	109.15	110.55	109.74	110.63	110.92	111.38	112.66	109.92	111.72	111.92	109.64	111.35	111.51	110.97	111.31	111.54	114.68	110.03	111.69	109.89	111.99	112.37	110.89	111.36	110.84	107.27	111.14	111.4	110.03	109.62	110.21	109.17	111.39	112.13	112.81	113.61	110.78	109.44	113.22	110	110.8	111.46	110.87	111	111.52	112.89
103.99	105.53	105.28	107.38	104.8	105.15	106.54	107.5	106.59	105.47	106.37	104.78	105.04	105.74	105.19	103.58	101.5	104.23	105.51	104.38	104.73	104.22	104.97	107.18	105.42	105.49	105.94	106	105.53	103.6	105.33	106.35	105.75	102.23	104.66	107.81	107.03	104.84	105.41	106.62	106.21	107.24	105.27	105.46	106.12	104.85	103.98	105.78	105.55	105.58
98.54	102.29	100.42	101.75	98.842	99.274	100.19	99.207	99.137	98.237	100.5	98.56	99.205	100.68	98.089	99.459	101.61	100.19	98.541	102.2	100.2	101.35	101.61	100.04	100.1	99.195	96.703	101	100.61	98.305	99.845	98.677	100.27	100.08	100.84	98.409	99.898	99.115	99.456	97.875	99.973	99.193	99.336	101.65	98.906	99.964	99.725	96.749	100.4	99.737
106.66	105.37	104.89	104.68	104.09	104.39	107.25	105.05	107.45	104.38	105.85	102.94	105.56	105.87	104.92	103.84	106.02	104.54	105.64	104.29	103.78	104.88	102.22	105.41	104.05	104.61	105.89	103.93	107.17	105.45	104.77	103.99	101.73	104.41	104.92	106.83	103.52	103.93	108.02	101.23	103.16	103.6	105.2	106.18	103.76	106.12	105.03	106.08	103.57	104.38
103.24	104.85	102.77	104.43	104.8	105.66	104.94	102.38	103.98	104.95	105.19	104.22	103.85	107.19	104.53	105.61	102.3	104.46	102.49	102.59	105.29	104.99	106.31	101.98	103.91	106.29	102.83	103.67	103.43	105.73	104.46	104.71	104.82	103.18	102.43	103.75	106.35	103.99	102.31	104.32	101.98	104.02	102.55	105.51	104.45	106.72	104.21	103.19	103.48	105.2
99.33	98.728	99.436	99.497	100.23	100.67	99.855	101.44	101.17	99.352	99.345	98.597	98.221	100.95	99.225	99.294	100.58	100.94	100.84	97.947	101.07	101	100.37	99.434	99.757	102.48	100.63	99.136	99.57	99.239	101.97	98.517	98.612	99.444	98.54	99.606	98.402	98.936	101.14	101.44	100.62	99.893	98.901	99.867	99.187	99.532	100.11	99.376	100.39	99.069
106.34	106.33	106.42	104.96	105.98	104.55	105.39	106.15	107.17	106.08	104.45	105.34	107.3	106.29	106.29	106.84	103.69	106.06	105.2	103.41	107.29	104.65	105.03	105.34	103.93	104.8	104.93	107.1	106.49	104.93	106.94	104.46	102.32	105.9	105.11	106.75	105.72	104.12	105.72	105.22	107.39	104.94	106.56	107.62	105.43	106.97	105.22	106.72	105.22	106.04
110.06	110.61	113.2	112.32	113.19	110.32	111.66	109.91	110.6	111.53	110.77	111.92	111.82	110.88	115.25	110.99	110.41	110.11	110.35	110.75	114.37	109.3	114.01	111.73	112.12	112.01	110.24	112.51	112.92	110.68	115.08	113.5	113.39	112.13	112.95	110.07	113.47	111.84	111.94	111.83	112.62	112.74	109.72	115.12	113.18	112.49	112.26	112.26	111.72	111.34
118.05	117.89	117.8	117.87	116.53	117.23	118.84	117.44	118.74	115.4	116.29	119.56	117.19	118.4	117.34	118.73	118.68	120.16	120.62	114.53	115.78	117.09	117.56	116.15	119.43	115.51	116.85	119.79	116.89	118.13	119.35	118.58	119.18	118.36	117.4	115.73	118.59	118.14	115.25	115.44	116.6	117.38	114.86	118.18	117.58	119.35	115.85	117.31	119.5	117.62
97.339	99.735	100.54	100.74	101.41	100.63	99.721	98.962	99.724	100.61	101.35	99.358	96.659	97.53	99.803	100.55	100.28	98.872	98.796	99.159	97.4	100.21	100.2	98.411	100.87	100.14	99.586	99.692	100.65	99.734	99.467	99.096	100.89	101.35	96.145	99.699	98.916	98.808	100.59	97.342	99.648	99.48	100.56	102.41	100.33	100.58	99.44	100.29	99.778	100.24
100.7	99.858	99.712	99.999	100.97	100.42	98.305	100.65	98.545	99.989	101.98	98.033	101.48	100.89	100.37	100.49	102.01	100.06	98.637	102.47	99.41	99.354	99.76	100.52	100.7	101.8	100.25	99.149	99.128	99.334	100.91	99.665	99.826	99.185	99.007	100.99	101.55	101	102.78	100.38	97.318	101.41	99.225	101.84	97.904	101.01	99.984	100.08	99.534	98.682
115.7	114.78	117.08	116.76	118.25	116.43	117.4	115.38	115.01	117.04	113.74	115.93	116.42	117.6	115.68	114.97	115.72	117.17	117.27	115.78	116.14	115.81	116.88	114.39	116.17	116.64	114.62	114.94	115.58	114.2	115.01	115.85	115.28	117.45	116.52	115.68	116.53	118.52	116.81	116.76	114.36	116.71	116.96	117.82	115.02	117.11	117.84	118.07	119.6	115.07
107.51	105.68	107.45	109.57	106.73	106.03	105.43	105.17	106.57	107.49	108.6	107.57	106.96	107.87	106.74	107.7	106.35	106.86	106.06	105.91	105.38	108.36	105.17	106.07	106.6	106.6	105.73	106.9	107.92	104.47	104.99	105.12	107.34	104.56	107.84	104.74	104.08	106.03	105.19	106.31	108.27	106.61	105.03	108.54	103.78	104.19	105.77	108.5	104.76	107.66
98.43	99.559	97.551	99.251	99.471	99.356	98.173	98.448	100.78	102.32	100.74	99.663	100.05	100.27	98.103	99.671	99.065	99.449	99.805	98.522	99.207	98.993	100.03	101.78	99.462	99.381	101.46	99.044	98.17	102.24	101.57	100.17	98.913	99.465	98.158	100.17	100.43	101.66	99.017	99.416	99.728	100.08	99.789	99.366	101.02	97.108	99.572	102.13	98.788	99.709
107.91	106.91	107.53	106.91	108.87	106.25	107.6	105.14	107.25	106.82	107.56	108.25	109.53	106.3	105.23	107.28	105.93	105.9	107.86	108.45	106.95	107.2	105.43	106.83	106.42	107.9	109.06	106.13	107.05	105.62	105.96	107.03	104.39	106.9	106.06	106.7	107.63	106.85	109.46	106.46	106.02	105.62	107.99	108.04	107.12	107.65	107.69	108.77	105.45	106.96
106.63	109.48	108.58	106.01	105.91	106.28	107.01	106.68	107	106.78	106.95	106.58	106.61	106.97	106.22	104.27	106.33	106.74	106.3	105.75	107.51	105.72	107.37	106.32	106.9	107.95	107.48	107.05	105.56	106.15	107.29	107.59	109.74	109.32	108.45	106.32	106.17	106.33	107	109.08	105	107.01	106.56	107.3	108.02	107.53	106.46	109.17	106.23	108.09
116.61	120.11	119.52	117.28	118.25	115.7	118.28	116.8	119.96	116.79	117.87	117.76	115.33	116.92	118.16	117.23	119.12	117.53	118.73	119.2	116.45	118.06	118.32	117.93	117.63	117.36	121.53	118.21	117.27	117.27	115.99	119.01	118.72	117.68	118.26	116.51	115.88	120.61	117.28	117.66	117.65	119.26	117.98	115.06	115.32	116.76	115.87	116.98	117.71	116.3
106.85	105.85	104.05	105.67	103.19	106.53	104.8	103.83	104.92	106.74	105.9	104.43	105.2	103.91	106.25	106.72	107.02	105.58	104.56	102.99	105.84	104.92	107.86	108.1	105.32	103.59	104.05	107.17	104.85	106.14	105.87	104.85	107.81	102.93	107.57	105.45	105.3	104.4	106.87	104.97	104.68	104.52	105.18	104.58	105.48	104.67	106.18	104.79	105.37	105.34
117.18	115.86	117.1	118.3	117.17	118.86	116.79	117.93	117.73	119.43	118.4	115.61	118.9	116.43	118.46	116.16	118.16	119.16	116.08	118.82	116.61	118.2	118.71	117.06	118.61	118.48	117.85	117.36	117.74	120.18	117.71	117.75	117.29	118	118.78	119	116.7	114.71	118.08	117.8	118.68	116.09	117.59	117.09	117.57	117.79	116.89	117.47	119.03	116.86
101.15	99.026	99.988	100.69	99.944	99.246	97.615	102.04	100.47	98.425	100.76	99.09	99.447	97.78	98.942	99.218	99.66	98.024	100.56	100.64	97.594	99.108	99.532	98.432	99.678	98.811	101.44	99.732	97.345	100.67	98.573	102.68	100.79	97.141	102.71	101.21	98.328	100.97	99.462	98.94	102.05	99.495	99.925	98.42	99.507	100.35	99.007	97.642	101.04	100.07
111.78	112.9	110.12	110.73	111.9	111.21	109.86	110.88	112.46	113.45	110.69	113.26	109.8	110.26	112.22	110.48	111.88	111.9	114.18	112.7	110.5	112.28	110.54	108.87	110.58	109.24	111.84	111.26	113.36	110.49	111.31	112.17	111.67	112.61	110.11	110.52	113.23	112.54	110.83	111.85	109.56	112.26	109.61	110.92	113.69	110.78	111.18	111.14	111.89	110.66
112.01	109.95	110.45	111.61	111.62	111.12	111.97	108.79	110.54	110.35	108.97	108.7	108.56	108.64	111.03	110.16	111.14	108.95	109.09	110.07	108.77	112.47	110.39	110.59	109.25	106.74	109.96	110.39	109.64	111.68	110.38	112.03	108.39	109.79	110.52	110.57	111.45	109.9	108.63	110.36	109.95	110.21	108.69	113.22	110.85	111.72	109.98	111.71	109.91	108.24
103.43	106.47	104.73	106.47	107.87	104.27	106.1	104.58	108.08	106.65	106.33	104.35	105.52	106.58	106.22	104.52	105.36	104.76	106.66	105.76	106.71	105.9	105.05	104.89	107.44	106.04	105.33	107.39	106.55	106.81	107.7	105.31	104.17	108.2	108	104.45	105.23	107.11	104.93	105.89	106.48	104.49	105.82	106.91	106.49	106.94	104.04	106.51	106.79	107.2
107.11	107.12	106.92	108.49	108.8	104.45	106.42	105.92	106.5	107.42	107.78	108.46	110.04	105.84	106.05	106.7	109.2	106.4	105.97	106.69	108.91	107.22	106.79	108.41	104.77	108.22	106.71	107.26	106.86	105.49	107.23	104.36	105.37	107.14	107.83	105.86	107.31	104.39	108.24	107.66	105.15	107.78	106.19	108.73	105.63	105.91	106.51	109.63	108.02	106.62
115.92	117.48	115.62	115.46	115.26	117.66	115.63	114.99	114.82	117.35	115.3	118.59	114.51	117.53	115.24	116.48	117.3	114	115.09	117.98	119.2	118.93	117.82	116.52	115.34	117.09	115.95	115.46	117.22	115.49	117.94	115.46	117.2	115.73	116.64	116.57	116.59	116.18	116.12	115.06	115.95	115.05	115.6	114.98	114.48	116.72	115.65	116.67	116.31	116.61
105.1	106.23	106.41	106.09	107.65	105.74	107.1	106.69	104.07	104.77	106.76	105.47	106.38	102.81	106.04	103.22	106.39	106.58	107.57	105.23	104.66	107	106.62	106.63	104.66	104.64	107.6	104.49	102.33	106.38	105.7	106.23	106.12	104.39	105.56	106.72	105.04	105.02	106.2	106.76	105.07	105.16	105.21	104.95	104.54	105.66	105.07	105.96	105.17	106.34
108.7	106.7	107.59	107.74	106.99	106.58	108.07	104	104.37	104.24	107.75	106.61	104.74	105.62	105.98	103.29	107.05	104.14	105.61	104.89	104.41	107.22	104.49	106.24	106.41	106.42	105.87	105.21	104.43	105.22	105.96	106.11	106.46	106.01	109.14	103.76	104.9	106.74	104.68	107.15	105.68	103.33	105.62	105.81	106.86	108.21	106.12	105.15	106.47	106.08
117.7	117.92	116.96	116.74	115.47	118.22	115.13	116.72	116.02	114.88	117.54	116.22	114.97	117.38	115.08	115.4	116.66	115.64	116	115.89	117.98	115.84	118.4	116.43	115.57	115.68	114.86	115.6	116.42	116.87	116.62	114.87	114.35	113.43	113.88	118.25	117.89	117.01	117.37	117.11	116.07	115.77	116.57	116.18	117.65	116.03	116.82	115.69	117.72	116.63
112.54	113.37	112.45	113.32	109.2	112.72	113.57	114.17	110.72	110.38	111.65	109.6	108.8	110.32	112.72	113.03	109.8	111.66	112.18	109.39	111.73	110.75	113.27	110.92	112.17	111.48	110.56	111.08	111.02	113.86	110.11	112.69	112.16	111.84	111.52	111.02	109.74	111.91	109.25	111.14	110.85	113.11	111.83	111.63	115	113.42	111.66	113.56	113.39	113.24
111.63	112.35	109.98	110.25	111.34	112.79	111.48	110.55	111.6	109.78	112.44	111.3	112.8	113.63	113.26	111.03	109.24	110.65	110.92	110.52	112.6	111.48	112.14	109.85	112.48	112.81	111.02	113.45	113.25	112.46	111.65	113.33	112.93	111.06	111.11	111.15	111.12	113.39	113.33	110.91	110.27	112.71	110.24	111.65	110.8	112.27	110.56	111.8	110.66	111.17
105.98	107.52	105.84	105.08	105.75	107.6	103.44	107.63	105.56	105.79	105.43	102.37	107.38	105.45	107	105.74	104.8	106.65	106.9	106.95	108.16	105.76	105.87	105.18	105.34	106.3	105.01	104.53	105.75	106.8	106.93	105.36	106.75	107.02	106.41	106.2	105.99	103.54	105.76	106.06	104.88	106.38	104.83	105.21	105.31	104.47	107.73	105.18	107.46	105.3
110.47	108.58	111.24	110.56	111.13	107.67	110.54	111.15	110.56	110.08	107.39	111.02	111.1	111.01	110.19	111.47	108.87	109.5	112.55	109.8	111.57	109.68	111.72	110.06	109.07	110.32	108.92	110.2	109.7	108.64	108.97	112.81	111.13	110.69	107.87	110.67	109.65	109.42	112.2	111.54	109.94	111.59	110.64	109.77	110.62	108.92	108.39	110.24	110.85	110.68
105.37	104.92	107.4	105.94	106.84	108.59	107.64	107.01	106.72	107.08	107.61	106.87	107.16	107.39	106.22	106.03	106.5	103.48	107.39	108.66	108.13	106.66	107.14	106.16	106	107.95	107.52	105.99	107.78	105.01	106.53	107.12	107.03	106.67	106.86	107.39	105.79	107.15	106.68	107.79	106.57	107.96	108.48	106.6	107.01	105.86	108.81	106.66	104.91	107.92
106.89	106.84	107.67	108.04	105.95	103.77	107.74	106.22	104.82	108.05	105.53	104.72	107.04	106.56	106.19	106.58	106.51	105.43	104.96	106.05	106.53	106.58	106.79	107.68	107.97	104.51	105.74	106.91	107.13	108.3	105.98	106.91	107.3	104.73	107.12	107.67	107.36	105.89	107	107.11	103.1	105.96	105.91	105.29	106.94	105.77	105.15	105.7	106.57	105.83
106.62	106.29	106.31	105.06	105.7	104.06	106.48	106.81	108.22	106.95	105.62	104.29	107.1	106.62	106.74	104.71	106.56	104.04	104.94	107	103.92	107.61	107.2	107.58	108.13	106.17	106.64	105.33	105.82	108.03	101.59	106.54	105.94	104.49	106.87	107.63	105.64	107.69	105.17	106.33	105.45	107.18	105.44	105.67	107.93	106.86	106.71	106.24	106.96	108.1
106.88	106.76	105.91	107.28	105.42	104.7	105.94	102.57	107.06	105.77	106.38	106.51	105.75	107.86	105.33	105.25	106.11	103.78	105.31	106.62	105.54	106.41	106.15	104.75	102.58	105.75	104.99	106.72	108.08	106.09	104.57	106.51	106.59	106.05	106.32	106.5	105.62	105.5	106.42	104.83	106.42	105.75	107.58	106.18	104.91	104.34	106.37	106.89	104.98	106.42
99.482	101.47	99.708	101.48	101.07	99.875	99.243	99.753	98.861	99.957	100.46	100.15	100.14	99.987	101.61	100.99	100.03	99.936	100.53	99.385	101.9	100.11	99.478	99.108	99.877	99.944	99.494	100.63	98.838	99.868	99.367	99.811	100.41	98.789	99.402	102.09	101.83	97.76	97.832	99.275	100.31	98.335	99.394	101.5	99.607	100.53	100.87	99.255	98.954	98.61
112.77	113.07	113.59	111.08	110.61	112.26	113.1	110.56	111.57	112.44	111.14	111.37	112.27	110.85	113.07	110.31	110.95	111.29	112.51	111.64	112.4	111.11	111.18	110.78	111.15	111.33	113.86	114.35	112.14	109.48	111.22	110.96	113.51	111.87	111.65	111.96	111.39	111.05	110.62	110.52	111.22	111.63	112.61	111.14	112.31	114.63	111.35	110.27	111.2	111.64
101.96	100.02	101.64	101.25	99.539	102.46	100.73	99.436	100.58	102.24	101.35	101.1	98.483	98.808	100.46	100.14	101.32	97.467	100.21	99.068	98.731	100.85	100.97	100.46	101.21	102.06	98.568	101.89	100.66	100.19	101.53	99.274	100.81	102.26	100.74	101.11	101.3	101.87	101.34	100.37	98.678	99.352	100.83	101.15	101.67	101.28	100.45	99.868	100.04	100.18
105.74	106.61	106.63	104.88	106.19	106.65	105.3	105.98	105.42	105.17	106.42	103.96	106.85	106.16	105.02	107.79	107.9	106.35	108.02	107.9	106.66	108.34	105.26	106.69	105.37	106.35	105.68	105.32	105.16	106.53	106.72	105.87	105.95	107.24	105.9	106.72	107.76	106.83	106.65	105.66	103.75	106.24	106.41	106.65	106.67	106.71	106.76	106.3	107.05	105.84
99.979	102.35	101.1	102.05	100.82	99.201	100.86	101.3	100.53	102.66	101.32	100.21	100.01	97.291	101.05	100.46	100.09	97.733	99.734	100.91	101.94	98.478	97.735	102.56	99.593	100	101.92	101.37	99.155	97.664	101.21	99.482	98.243	101.49	99.936	100.65	99.781	98.747	100.76	101.51	100.13	99.561	100.52	99.171	98.554	99.782	99.186	98.645	99.381	100.42
108.04	105.79	105.46	107.06	106.66	105.7	105.28	104.15	106.15	104.84	105.64	105.51	103.82	107.3	106.24	103.86	105.57	104.68	105.09	104.17	105.93	104.53	102.02	104.77	104.99	106.09	105.35	104.29	105.87	104.8	106.69	104.69	103.41	105.49	107.93	105.87	107.14	104.68	106.76	103.65	104.91	103.19	106.61	107.55	106.67	104.21	107.52	104.09	104.76	103.95
110.52	110.6	111.62	109.65	111.53	109.38	110.85	110.31	110.23	109.9	108.73	113.52	110.19	110.73	110.73	108.28	112.46	110.56	109.68	109.15	109.01	111.22	110.89	110.23	108.74	110.63	113.96	110.83	111.89	111.92	111.32	109.83	110.85	109.03	109.1	111.06	111	109.97	109.34	109.06	113.17	111.05	110.88	109.69	111.5	109.63	109.44	111.83	110.27	111.74
103.65	107.89	106.31	105.43	105.89	104.93	105.46	106.36	105.21	105.99	104.91	107	104.91	104.33	105.78	105.15	104.85	104.26	106.37	105.68	104.83	105.66	105.4	106.37	108.26	104.82	105.1	105.04	106.52	106.41	104.64	107	103.3	107.01	105.54	104.68	105	107.69	104.05	104.85	106.32	104.57	105.96	104.97	103.11	104.89	105.14	106.26	106.9	104.87
106.75	107.01	105.76	106.42	108.15	104.94	106.19	106.36	105.62	106.7	104.66	106.51	102.92	104.37	104.59	106.52	104.57	106.44	105.5	105.46	106.48	104.72	105.78	108.38	106.1	105.28	106.67	105.2	108.63	106.12	106.21	105.83	105.7	107.42	107.83	106.33	107.51	107.57	107.21	106.05	105.75	107.5	102.75	105.88	106.4	104.05	106.49	104.59	105.34	106.76
101.85	107.36	105.77	104.44	104.33	105.71	104.07	104.1	106.1	102.64	105.84	107	106.38	104.89	103.48	103.73	105.26	105.56	103.93	103.9	102.89	103.73	103.76	105.56	105.47	106.12	104.74	105.13	104.3	104.33	105.86	105.53	103.3	106.31	105.96	106.1	104.04	106.58	107.15	103.47	105.44	104.19	105.71	104.93	104.71	104.01	105.89	103.66	102.5	108.08
112.51	112.82	112.57	112.53	113.42	111.82	112.57	110.29	113.21	110.77	110.66	114.08	112.5	110.54	111.91	112.24	110.31	111.58	113.79	111.79	112.88	111.37	110.67	110.43	111.47	110.76	111.38	110.7	112.42	113.68	111.46	112.99	113.57	111.5	111.65	115.06	112.21	113.29	113.46	110.86	114.4	111.35	110.75	111.76	113.49	112.19	111.11	112.18	110.38	112.61
111.63	111.49	111.7	111.71	108.68	111.55	108.93	113.01	111.49	108.25	111.97	112.18	110.91	112.97	113.11	110.54	111.88	111.56	111.64	112.16	108.27	111.21	111.53	110.58	110.86	109.32	110.89	112.24	109.97	110.53	113.38	112.42	110.44	111.08	111.77	111.82	112.4	109.55	110.85	110.89	113.92	109.13	110.71	110.64	111.05	111.1	113.06	112.13	111.58	111.41
104.84	105.8	107.15	105.36	103.63	105.86	103.92	105.59	104.84	106.75	105.94	104.72	103.67	103.07	106.74	105.54	104.02	105.67	104.62	106.55	102.91	105.14	106.09	105.78	104.84	104.9	106.92	107.17	103.77	105.34	107.33	105.03	105.77	106.38	103.45	104.33	106.26	104.61	105.35	105.93	106.17	107.72	105.16	104.82	106.4	106.09	106.64	103.77	105.43	104.55
103.9	104.04	105.48	106.59	101.86	107.16	105.51	106.33	104.05	104.6	104.59	102.85	104.96	104.06	104.44	105.15	104.6	105.06	106.83	103.3	106.24	102.96	104.26	104.46	105.42	105.6	107.94	104.15	104.37	104.07	102.79	103.42	104.74	107.89	104.65	104.42	103	106.16	104.16	105.42	106.99	104.61	105.01	103.95	106.44	103.83	104.05	102.65	104.71	104.67
112.48	111.9	111.28	111.45	111.52	112.88	114.19	112.89	111.3	112.1	111.05	112.01	112.99	114	112.97	111.41	111.84	112.56	110.13	110.27	114.01	111.46	111.3	111.98	113.17	112.49	112.6	113.77	113.86	113.75	112.07	110.8	113.5	111.66	110.75	110.88	112.54	112.02	113.41	110.96	111.78	111.57	113.06	109.9	112.28	109.9	112.91	111.02	112.46	112.59
108.02	110.48	109.37	110.03	110.8	110.53	110.46	112.42	112.15	112.17	110.91	112.25	109.51	109.01	111.42	110.74	108.96	111.78	107.31	111.29	109.35	110.13	109.79	109.48	108.67	109.97	110.2	112.42	110.81	109.79	110.82	111.15	111.27	110.79	111.73	111.15	110.63	111.31	110.63	108.54	110.44	112.27	109.9	110.24	109.75	111.29	110.23	110.3	111.9	110.34
110.72	112.81	111.06	111.51	111.57	111.03	111.67	113.23	112.4	112.39	112.23	111.63	111.25	112.41	110.69	109.65	113.46	111.02	113	110.29	114.33	111.66	112.06	114.74	111.39	110.72	114.83	115.56	111.77	111.19	113.93	111.55	109.79	111.41	112.47	111.83	110.04	114.09	112.52	111.11	111.48	112.95	111.29	111.29	113.9	110.45	111.1	112.14	113.17	112.34
100.37	99.471	99.856	100.7	99.347	100.46	98.99	97.733	98.547	99.983	100.3	99.549	98.335	99.979	99.949	100.14	98.018	99.574	100.3	100.01	100.18	98.709	100.01	100.27	100.88	98.337	99.511	100.45	99.942	98.632	98.333	97.363	101.44	97.585	99.355	98.684	99.948	99.035	100.56	97.944	99.438	99.419	97.746	100.17	101.21	99.233	100.9	100.12	100.97	98.362
106.31	104.95	104.78	107.43	106.64	107.26	108.45	104.63	105.89	105.28	107.74	106.68	107.14	105.22	107.67	104.59	107.25	105.4	106.64	105.49	105.13	105.4	105.99	106.5	106.62	107.63	106.99	104.92	105.8	105.79	105.48	106.15	106.01	104.17	106.58	105.69	104.74	106.21	106.57	103.18	107.12	107.17	107.17	109.31	106.12	104.69	106.96	102.83	106.4	106.84
106.03	105.19	104.71	104.36	105.91	103.05	106.32	108.81	104.2	105.18	106.73	103.9	105.66	104.66	105.26	105.41	105.81	104.45	105.47	105.81	103.42	104.86	105.52	107.77	106.22	104.25	106.82	104.2	104.64	105.82	105.21	103.26	103.36	107.24	105.11	105.76	103.42	105.58	105.25	104.85	105.84	104.83	106.21	108.38	107.07	105.56	102.38	105.41	105.43	105.76
102.9	106.25	107.61	103.48	103.55	102.7	105.85	105.09	103.69	106.34	105.24	104.44	104.16	105.88	104.16	106.25	105.46	104.32	105.16	103.18	105.87	103.87	105.71	106.34	104.54	105.7	106.66	105.39	105.95	103.02	104.31	102.95	105.02	105.77	106.16	104.12	103.54	105.16	105.31	103.59	103.79	106.5	105.13	106.08	105.53	103.14	105	105.47	104.26	105.52
104.8	104.69	105.18	105.16	105.81	107.57	103.83	106.42	107.41	106.24	105.16	105.61	107.48	106.38	103.87	105.62	106.33	104.53	104.78	106.55	106.96	104.98	106.15	106.77	105.49	106.49	106.27	107.11	106.43	106.96	108.77	106.79	106.46	105.17	106.87	107.16	106.66	109.99	104.61	105.2	105.27	105.5	108.34	104.21	106.92	102.58	104.78	106.48	106.35	106.04
111.32	110.71	109.47	109.63	112.26	110.29	111.49	111.51	110.75	112.87	114.18	115.37	110.81	112.65	110.58	110.26	112.15	109.45	109.65	113.18	109.07	111.7	111.25	110.24	110.09	111.95	113.12	110.5	111.71	111.32	110.9	113.67	110.26	110.74	110.57	111.75	110.79	112.86	112.38	112.57	111.81	110.91	110.74	113.55	110.45	111.77	113.16	110.9	112.48	111.35
100.15	99.29	98.82	101.58	101.37	100.44	97.501	99.465	99.361	99.574	101.28	96.181	101.28	100.17	100.11	100.16	100.67	98.431	99.459	99.562	100.19	99.924	99.652	97.371	100.08	97.687	100.73	98.121	100.57	100.53	101.28	101.64	99.964	99.092	99.157	100.75	99.938	101.37	102.13	99.615	99.297	100.24	101.36	98.729	102.13	101.51	101.34	98.969	98.369	100.72
106.01	105.9	107.04	104.48	104.84	106.58	104.62	104.89	106.03	105.94	107	104.27	105.53	107.07	102.79	103.05	106.03	106.79	107.15	104.76	105.99	106.58	105.56	106.09	105.19	107	104.65	104.78	106.47	105.89	105.48	104.17	104.91	106.18	106.2	104.75	107.16	107.76	106.59	105.69	105.72	104.83	105.94	104.97	105.29	104.35	103.18	105.13	107.33	106.36
111	111.35	111.65	110.28	110.7	111.82	111.85	111.33	111.62	110.39	113.44	111.74	111.79	112.31	111.18	110.05	110.59	110.29	111.42	111.17	110.47	112.98	112.76	112	112.21	112.12	110.74	112.52	113.38	109.38	111.79	112.36	111.65	110.75	109.69	109.23	113.5	112.15	109.35	112.11	109.34	112.52	111.26	112.74	112.45	110.8	109.97	109.93	111.13	108.5
112.64	111.94	112.18	111.8	112.49	112.77	111.74	111.05	109.82	109.63	111.42	110.85	109.54	113.62	112.61	110.95	111.24	109.85	111.86	111.03	110.51	111.63	110.52	110.21	109.34	110.27	113.47	111.96	110.9	110.77	109.88	110.18	113.48	112.31	112.02	109.31	111.69	108.68	111.34	110.98	109.55	111.25	111.85	110.87	113.28	111.27	110.16	109.9	111.38	110.35
112.97	113.04	112.19	111.45	112.06	113.31	111.02	110.78	111.97	111.18	112.85	111.27	111.16	110.54	112.22	112.37	112.14	110.78	113	113.82	111.69	111.69	111.4	110.65	109.25	112.78	109.85	110.6	110.32	111.34	111.05	112.15	114.29	111.71	110.19	110.29	110.6	112.25	113.49	110.74	112.35	110.08	110.18	111.55	111	111.59	111.18	109.01	111.27	112.21
102.02	101.39	97.744	99.742	97.319	99.4	100.98	99.047	100.77	98.384	99.72	99.336	100.37	100.64	99.066	99.483	101.11	100.69	97.322	98.971	98.524	99.085	98.52	98.568	99.594	100.8	98.256	100.55	99.543	101.22	101.82	101.27	99.036	98.485	99.236	101.03	99.587	100.83	100.09	100.16	100.65	100.81	98.944	99.642	100.23	101.77	101.07	98.568	100.7	100.73
106.83	104.79	105.53	104.54	104.18	104.88	106.23	104.62	106.05	104.84	106.4	106.08	106.73	105.27	105.88	105.14	105.08	106.13	105.75	105.61	104.94	106.16	106.85	106.53	106.23	105.51	104.73	104.14	105.39	106.77	107.59	106.64	105.13	105.22	107.42	106.98	105.19	102.99	105.01	105.67	104.58	105.94	104.29	107.37	106.12	102.08	103.79	105.41	105.49	106.11
112.77	112.07	110.9	111.02	112.46	111.96	112.98	113.4	111.92	112.09	112.37	111.85	112.11	110.64	109.95	111.03	112.08	112.4	112.24	113.08	110.29	113.26	111.26	111.63	111.55	111.38	113.08	114.68	111.29	110.79	112.67	112.97	111.31	109.39	113.47	111.56	115.16	111.44	112.59	113.13	109.6	111.99	112.15	111.39	110.16	113.97	109.19	114.07	112	111.11
100.13	102.02	99.355	98.917	98.736	100.32	99.991	99.9	100.29	98.278	99.309	101.64	100.07	99.067	100.2	99.321	98.652	101.25	100.94	100.57	101.6	96.982	96.712	99.416	99.247	99.668	101.69	99.715	101.56	101.33	98.193	99.842	99.747	99.793	96.409	99.936	100.56	99.979	101.38	98.467	97.52	98.561	98.678	102.05	103.04	101.42	100.1	98.935	98.483	101.57
115.17	114.09	114.95	114.86	116.94	117.03	116.52	116.99	116.99	116.06	116.88	117.18	116.51	116.43	116.03	114.61	116.08	117.08	116.56	118.08	114.14	117	117.67	116.5	114.91	114.9	117.15	115.87	118.46	116.44	114.66	116.58	116	115.92	115.3	116.88	113.42	115.48	118.32	115.52	115.71	116.5	117.24	115.42	116.12	115.02	117.35	117.59	116.86	116.14
105.85	105.46	105.82	105.02	108.12	104.7	106.25	104.91	105.16	103.67	102.99	105.24	107.47	105.68	106.64	105.81	103.07	107.73	108.99	105.55	105.84	104.14	104.09	105.78	104.07	105.91	106.37	105.34	105.22	107.26	105.77	104.49	104.69	105.15	105.37	107.23	104.15	104.96	106.6	104.32	108.13	105.41	107.39	103.41	105.58	105.22	106.44	107.4	105.5	104.05
104	106.71	109.35	104.81	106.56	103.68	106.56	105.89	107.72	109.61	105.09	107.39	107.62	105.13	105.82	107.32	105.42	107.32	106.96	107.66	107.16	107.04	105.96	107.5	105.89	104.53	106.44	105.67	105.04	107.8	104.21	104.71	107.48	105.55	105.28	107.07	108.76	107.53	105.54	107.39	105.11	105.3	104.02	105.89	105.84	105.87	106.56	106.09	106.17	106.25
107.31	105.01	105.45	105.5	104.74	103.9	104.61	104.21	104.69	105.1	105.51	104.1	103.16	105.34	102.85	105.42	102.78	106.21	106.56	103.87	106.79	105.09	103.73	105.81	105.33	107.24	107.36	107.74	103.22	103.61	105.24	104.98	106.81	107.87	105.94	107.48	105.24	106.73	104.99	105.29	105.8	105.42	105.11	107.82	106.07	105.05	105.69	105.71	106.02	104.06
107.79	104.49	105.44	106.13	107.44	106.24	104.26	106.82	105.74	106.51	105.65	107.57	109.13	104.72	107.58	104.31	106.97	105.89	107.27	105.75	106.14	103.09	103.26	106.84	108.54	105.48	104.58	106.16	107.46	106.54	107.74	104.92	105.06	106.99	107.53	106.77	107.65	106.29	106.72	105.75	104.79	108.17	106.33	103.68	105.77	104.91	107.98	103.97	107.98	105.26
106.76	107.07	109.83	105.49	106.4	108.02	106.27	106.22	107.11	108.08	105.82	107.13	106.43	105.57	104.74	107.92	105.93	105.87	105.97	107.57	107.04	105.1	105.31	106.35	105.28	106.63	105.78	107.21	106.8	107.26	108.12	106.49	104.69	105.66	104.98	106.17	105.51	104.71	107.53	106.46	105.81	106.55	104.82	105.28	106.41	105.97	105.09	105.24	106.13	105.41
108.51	110.35	109.55	110.41	108.27	110.88	111.04	111.87	111.83	110.08	110.07	111.16	107.51	109.3	112.09	111.96	109.15	110.35	111.12	108.99	111.11	110.84	109.29	110.61	108.85	110.42	109.54	109.56	109.44	111.73	108.76	109.56	109.54	111.04	111.2	108.74	110.74	110.83	109.98	110.39	109.95	109.43	111.37	109.58	109.25	109.18	109.08	109.24	111.51	113.3
104.04	104.53	103.14	105.06	104.4	106.28	101.77	104.54	103.28	106.69	102.98	104.82	103.44	105.01	105.84	103.12	105.83	104.44	104.3	103.2	103.2	104.08	102.95	103.34	103.03	103.95	103.05	103.55	102.37	103.85	104.88	104.62	103.58	103.08	104.5	105.39	105.75	104.73	106.01	104.82	104.56	103.72	103.51	105.18	105.47	102.48	104.54	104.04	103.98	102.06
99.768	99.292	100.82	100.96	99.188	98.014	99.95	98.603	100.34	103.17	101.04	96.993	100.94	101.62	100.06	101.64	100.3	100.38	98.992	99.65	100.53	100.38	100.23	101.27	101.3	100.94	98.755	98.144	101.51	101.06	100.8	100.43	101.91	99.247	100.76	99.37	100.77	100.89	99.741	101.29	99.625	102.74	100.87	100.72	102.5	101.39	100.05	100.62	98.336	100.53
111.39	111.92	114.24	110.17	112.1	110.99	111.16	112.6	112.91	113.29	112.02	114.18	110.54	113.26	111.13	110.33	113.27	111.21	111.72	112.94	109.94	113.41	112.85	109.93	112.25	111.56	111.22	110.24	111.07	111.36	113.79	108.86	113.16	112.92	111.02	111.14	110.86	112.96	111.99	110.7	111.42	111.15	113.76	111.05	111.98	113.1	112.44	112.82	111.11	112.83
106.42	104.92	104.62	104.41	105.26	106.09	104.68	103.82	106.21	104.35	104.76	103.91	103.84	104.62	105.1	104.47	104.08	103	102.23	106.47	105.91	104.61	106.72	104.04	105.79	101.53	106.71	104.69	105.46	106.51	106.88	104.15	103.55	104.48	105.19	104.41	105.77	105.82	103.65	103.63	104.58	104.66	103.33	103.74	105.35	104.23	104.93	105.96	104.27	107.54
106.46	106.23	106.9	105.8	107.17	105.7	106.05	105.58	105.11	105.34	107.8	105.97	108.34	107.54	105.58	105.27	106.62	105.62	105.46	106.59	106.38	107.09	106.33	105.06	106.6	105.49	106.44	106.61	105.07	107.35	105.38	107	103.7	105.36	105.81	110.68	107.54	103.48	107.31	104.95	105.18	106.19	106.47	106.58	107.62	105.37	106.33	106.33	108.03	105.61
116.82	117.42	115.12	117.42	116.62	115.59	116.02	115.78	115.41	115.61	115.89	114.95	116.88	116.92	114.98	116.54	117.36	115.02	116.28	112.4	114.6	117.38	116.63	116.17	116.08	115.61	117.27	118.11	115.68	115.99	118.89	118.3	116.15	115.73	115.84	118.4	117.4	116.51	115.63	116.8	116.49	117.83	116.96	115.07	116.03	114.89	117.91	117.7	116.05	115.48
111.25	111.17	109.73	111.7	110.41	112.58	109.81	112.06	110.75	110.09	112.25	110.92	112.2	109.69	111.63	110.05	109.26	112.05	110.13	112.85	110.97	110.92	109.19	110.14	110.86	109.89	108.31	111.68	111.61	111.65	109.63	110.07	113.38	109.96	109.32	112.18	110.55	109.93	114.42	111	109.98	110.12	109.91	110.96	111.96	109.18	110.78	111.64	111.48	110.65
104.14	105.85	103.9	105.78	104.57	105.5	107.45	105.17	104.41	105.18	105.98	108.41	105.44	105.44	104.3	103.16	105.85	102.93	103.71	105.51	105.81	105.9	102.32	104.32	106.64	105.58	106.63	105.47	103.6	104.75	104.99	104.04	104.65	105.91	103.62	105.47	104.57	104.12	105.35	104.47	104.48	102.95	105.48	106.04	103.92	104.58	105.57	107.48	104.76	103.54
106.45	104.78	106.86	103.94	106.36	109.61	107.05	105.99	108.05	109.25	106.47	106.12	104.43	105.51	106.77	105.55	107.84	106.42	106.14	107.07	108.12	103.57	106.37	106.6	105.68	106.74	104.49	106.79	109.67	106.85	109.02	107.14	107.29	108.12	107.75	108.65	109.28	108.02	105.38	108.01	108.01	105.88	104.74	107.91	106.83	106.89	106.52	108.75	108.37	107.23
113.96	115.33	116.15	118.73	115.49	116.07	116.32	116.62	116.88	115.62	114.31	117.8	114.73	115.34	116.76	113.93	115.63	115.24	114.51	115.27	116.07	116.69	116.71	117.63	116.51	116.81	117.75	115.35	116.79	114.89	117.29	117.69	116	116.71	117.49	118.14	116.97	115.72	116.82	116.41	116.56	117	114.54	115.61	114.78	116.12	115.41	114.01	114.98	115.52
104.51	103.99	103.3	107.93	107.38	106.61	105.85	105.79	105.38	104.72	104.2	107.48	107.45	106.25	104.9	103.4	104.84	105.63	106.1	105.3	106.88	104.84	104.89	107.75	108.42	107.09	106.51	105.94	105.22	106.97	103.97	105.12	107.97	105.53	107.32	106.85	105.32	105.6	104.94	107.71	105.48	107.3	104.79	105.85	105.48	108.36	107.47	107.6	104.6	104.85
109.75	111.31	114.04	113.36	110.79	112.51	111.03	113.6	111.72	111.6	109.91	111.89	112.17	112.1	111.45	112.35	110.46	112.55	113.83	107.93	110.98	112.36	112.36	113.18	112.65	113	111.83	112.18	112.5	112.88	112.21	112.95	112.04	111.24	109	110.48	112.44	110.34	111.1	111.91	111.28	111.07	113	113.13	113.56	113.24	111.95	110.85	112.88	114.57
108.72	109.4	106.33	105.58	105.16	109.29	106.59	104.52	104.75	108.51	108.35	107.13	107.42	107.63	106.65	108.03	104.75	106.74	105.79	105.19	107.28	105.94	105.68	106.15	107.32	107.18	105.81	108.39	106.95	106.85	106.68	107.76	107.84	107.26	107.55	107.46	108.93	108.89	107.27	106.79	106.62	107.64	107.09	106.95	103.84	108.71	106.06	106.66	106.14	104.82
104.9	103.87	105.1	100.18	104.7	104.23	104.48	104.38	104.54	103.3	104.09	104.06	101.85	100.82	103.4	103.23	104.27	104.6	102.87	103.72	102.86	103.84	102.78	103.71	105.13	104.21	106.32	104.81	102.8	104.53	105.05	104.58	104.51	105.82	106.53	103.94	104.47	101.99	101.73	104.76	106.44	105.03	105.12	106.13	102.37	104.17	104.86	103.41	105.34	104.93
106.82	107.04	106.97	106	104.58	107.76	106.02	106.32	105.39	108.34	105.76	106.94	105.53	104.66	104.13	103.73	104.64	104.1	105.17	105.8	105.76	106.73	107.22	108.6	107.57	103.53	104.65	105.2	105.87	104.89	106.01	104.42	105.87	106.56	107.25	104.77	106.24	106.23	106.52	107.51	104.06	106.3	104.44	107	104.84	105.45	104.72	106.14	107.12	105.69
112.58	112.01	112.99	113.15	111.46	108.65	112.38	111.1	115.31	110.37	112.79	110.7	113.69	113.46	111.99	111.68	113.67	112.77	111.3	112.21	110.99	112.45	112.89	110.14	112.9	111.08	111.13	111.68	114.27	112.4	112.39	108.11	113.45	111.77	112.14	111.57	112.44	111.98	112.84	112.57	111.97	113.42	113.58	114.43	113.64	113.53	111.75	111.82	112.59	110.3
104.81	106.4	104.37	104	103.63	103.64	103.44	105.82	104.12	105.84	104.38	104.66	103.54	103.4	103.23	103.39	104.97	104.93	103.3	104.37	104.68	105.81	103.6	103.83	105.15	101.25	105.49	103.73	106.47	104.22	106.29	103.06	106.17	103.55	104.5	103.49	102.77	104.53	106.06	104.46	104.94	102.66	105.94	103.47	104.95	103.1	104.79	101.27	105.38	105.13
105.07	104.48	105.87	106.07	104.56	105.85	106.01	106.07	107.14	108.01	104.91	105.44	105.48	105.25	106.2	106.43	105.64	104.99	107.13	107.5	104.98	106.82	107.88	106.35	106.53	106.16	105.77	106.44	104.49	107.52	106.46	105.98	103.53	106.38	105.06	105.44	107.09	105.22	106.83	108.55	105.59	106.79	104.86	105.98	106.76	109.11	105.8	107.16	108.07	105.26
110.85	111.17	111.54	109.89	108.25	111.9	111.04	110.9	112.86	112.05	111.85	109.88	110.92	113.45	111.37	113.25	112	111.81	112.2	111.92	110.78	110.29	113.18	109.18	110.83	111.04	111.82	111.38	112.04	113.29	111.1	111.98	110.78	110.63	111.27	110.63	112.6	111.42	112.32	112.35	111.83	113.29	110.93	111.17	112.77	111.96	112.1	109.67	109.69	110.13
109.12	110.65	110.77	110.7	109.08	113.21	109.97	110.54	111.4	112.82	112.05	111.59	111.03	110.28	110.84	111.58	111.29	111.33	111.59	111.66	114.06	110.17	110.43	109.9	110.15	111.97	110.85	111.09	112.57	111.16	110.66	111.12	112.41	110.42	109.94	110.61	111.11	111.36	110.5	112.37	112.44	110.79	109.49	111.75	112.01	110.24	112.5	111.25	110.97	108.7
108.21	105.05	106.86	106.46	105	107.63	104.97	104.02	105.86	106.2	106.31	105.71	103.29	107.67	104.24	104.82	103.5	106.02	106.39	103.8	106.08	103.65	106.24	106.24	105.27	106.94	105.12	106.69	104.69	106.8	105.83	107.16	105.41	105.69	106.16	105.17	104.7	105	108.56	105.31	106.99	105.47	103.58	103.73	105.53	107.51	107.32	106.33	105.58	107.67
99.494	98.125	100.68	99.892	99.905	99.885	101.18	100.2	101.19	100.6	99.262	102.34	100.03	99.867	100.83	100.56	99.74	99.114	100.92	100.3	98.687	100.43	99.067	100.98	99.633	99.441	101.03	99.88	100.45	100.82	100.37	100.18	98.104	100.66	98.765	99.367	101.33	100.32	99.701	99.345	100.83	99.18	99.254	98.528	99.148	99.188	103.27	101.47	99.151	101.27
100.24	102.16	101.33	101.02	102.06	100.12	101.29	98.003	100.12	102.04	100.78	100.98	102.73	101.39	100.31	100.93	99.757	100.42	101.22	99.419	98.9	97.744	100.89	99.589	99.997	100.93	97.216	100.98	100.1	100.14	100.36	101.25	100.18	100.24	100.42	98.908	100.16	100.92	98.97	101.82	100.12	97.654	101.96	99.313	100.93	97.106	99.201	103.11	99.732	100.37
105.03	105.24	104.39	105.61	102.8	106.33	103.54	106.21	105.86	105.37	104.05	105.19	105.52	105.19	103.84	107.98	104.8	104.09	105.72	105.15	102.18	104.61	105.28	106.05	105.7	105.48	105.81	104.54	106.04	103.95	105.28	107.51	104.6	106.89	106.34	105.69	107.53	106.51	106.25	106.99	103.94	105.52	105.25	104.84	107.93	105.31	105.93	107.66	105.17	105.63
106.59	106.2	106.2	105.16	105.55	105.84	105.7	105.74	105.59	109.58	103.81	107.46	105.03	106.21	105.57	106.88	106.62	106.81	108.84	105.71	104.78	104.17	107.36	104.34	107.78	104.4	108.44	104.82	107.72	105.17	105.11	105.93	105.04	105.3	105.56	104.27	106.51	106.33	106.72	106.56	107.21	105.47	105.32	105.67	104.9	105.85	105.82	106.85	105.03	104.92
110.99	110.86	112.26	110.4	112.33	112.02	110.13	110.53	112.53	111.49	109.69	109.02	112.64	112.03	109.62	109.99	112.35	110.47	110.14	108.81	110.96	108.42	110.45	111.76	110.02	112.64	111.04	109.85	111.49	109.98	110.78	112.48	108.8	112.06	109.46	112.15	110.31	112.69	111.1	110.69	110.64	112.17	109.14	111.66	108.62	110.68	110.89	110.44	112.09	110.57
112.35	111.07	109.18	111.82	111.08	111.7	109.73	109.11	110.81	112.29	108.64	112.76	112.67	111.43	111.63	110.88	113.86	110.93	109.83	113.72	111.16	109.46	112.06	111.37	109.74	110.51	111.66	112.07	112.59	111.95	109.07	111.42	110.3	110.76	111.53	108.49	111.13	111.84	112.11	113.49	112.64	112.07	109.7	109.76	111.1	111.06	108.75	109.93	112.03	109.93
106.51	105.07	106.06	105.04	104.02	106.44	106.24	106.1	106.51	106.74	104.83	105.51	105.93	105.9	105.36	104.26	107.58	105.31	105.55	108.73	107.21	106.21	104.6	107.56	104.68	106.14	105.57	105.5	105.73	105.08	108.82	105.93	105.86	106.17	107.05	105.45	104.1	107.35	107.36	106.79	107.1	107.68	106.02	107.18	107.98	106.82	106.36	106.18	106.05	106.92
103.76	104.05	107.24	106.09	105.39	105.35	104.2	107.13	104.84	104.6	107.33	104.24	105.63	105.47	105.8	104.94	105.71	106.34	103.87	106.43	104.45	106.68	105.41	105.16	104.11	104.82	105.61	105.68	105.53	106.03	107.33	106.88	103.59	105.77	106.13	106.43	105.99	103.26	106.26	106.36	106.2	105.57	103.76	107.73	103.27	103.63	105.47	105.14	105.49	103.27
96.995	99.618	98.918	101.17	101.6	100.4	99.723	100.22	100.28	99.503	98.85	100.92	99.037	99.139	101.73	99.986	100.27	98.962	101.48	99.475	97.583	100.48	99.859	99.268	98.69	101.04	98.594	97.236	99.317	100.46	101.03	101.79	100.45	98.683	99.924	100.04	100.51	99.004	99.953	101.9	99.434	99.889	99.781	100.05	99.966	100.91	99.126	98.542	101.49	100.12
98.719	99.921	102.54	101.81	98.815	97.897	99.284	101.85	100.13	97.183	99.833	98.69	99.381	98.256	100.4	102.63	99.268	99.248	100.38	101.05	98.865	99.854	98.029	100.23	97.768	100.51	99.362	98.756	99.338	99.326	101.96	99.874	98.99	99.628	99.328	100.33	100.62	100.78	99.892	99.738	100.11	101.35	101.03	101.22	98.704	102.15	99.824	99.462	99.668	101.16
112.41	113.75	109.35	113.03	113.61	110.33	112.82	110.56	112.95	111.69	110.94	112.07	110.64	112.94	109.9	111.92	110.69	109.86	113.36	109.52	112.98	111.18	111.48	112.66	111.31	112.34	111.51	110.77	113.18	115.42	111.8	111.15	111.68	114.08	111.72	111.18	112.33	113.24	114.61	111.34	112.7	111.84	112.23	114	110.81	114.2	112.41	112.91	113.44	111.5
104.46	104.11	103.21	105.25	106.18	103.93	106.32	106.13	105.42	106.69	106.08	105.77	107.56	105.87	105.47	103.65	103.88	105.4	105.43	105.53	105.66	105.33	106.44	103.75	108.47	105.52	107.12	104	105.09	103.24	107.87	105.76	106.12	105.57	105.33	107.16	104.23	104.36	104.88	106.29	108.33	105.26	106.2	106.72	106.84	104.03	107.05	107.14	106.74	107.56
109.39	113.01	112.01	112.27	109.25	109.19	111.52	111.09	111.26	112.94	110.93	111.17	112.58	111.8	113.33	112.11	111.98	111.76	112.32	113.34	110.59	112.54	112.67	109.05	111.7	112.05	111.93	110.76	112.16	110.27	111.72	112	111.49	111.07	110.45	111.05	110.64	111.95	112.01	111.98	111.16	113.76	112.65	113.41	112.06	112.11	110.4	112.42	110.75	111.65
98.364	99.484	101.56	99.794	100.55	99.872	99.479	99.316	101.84	102.14	99.138	101.09	98.965	100.78	98.897	102.11	100.12	100.7	99.151	101.47	101.57	99.356	99.471	100.33	101.21	100.06	101.4	98.169	99.06	100.28	101.21	98.744	101.79	101.27	100.88	99.596	101.02	101.45	101.2	101.79	99.989	99.588	98.629	100.38	99.81	100.8	100.53	101.56	100.7	99.001
105.67	105.74	107.43	108	108.73	105.74	105.59	104.14	105.97	104.35	106.43	108.66	108.8	108.2	103.99	105.63	106.13	105.64	106.36	105.29	105.83	107.1	107.21	105.14	106.8	107.02	107.69	105.29	106.95	107.76	107.08	105.57	105.61	106.54	106.76	106.49	104.43	106.92	106.95	104.71	104.82	105.15	105.7	108.63	106.55	105.52	106.58	107.4	106.04	106.95
105.03	107.6	107.98	107.44	106.38	107.02	106.19	108.55	108.13	106.38	107.15	107.63	104.89	107.63	106	108.72	107.29	107.69	106.68	106.53	106.96	106.49	108.61	107.82	108.53	107.75	107.01	107.73	106.03	108.19	106.82	107.75	106.98	107.28	106.44	107.39	107.64	104.98	108.94	107.56	108.08	106.95	105.6	106.62	106.3	104.3	104.15	108.16	108.24	106.62
107.9	110.25	110.45	109.21	110.15	109.29	108.84	106.61	108.67	110.14	111.11	108.28	112.1	110.31	110	109.46	111.86	109.21	108.13	109.71	111.33	109.66	109.2	108.47	111.74	110.29	110.32	110.12	111.08	108.39	110.23	110.67	109.17	110.53	110.26	110.78	109.93	111.19	110.37	109.39	109.48	108.64	110.49	110.64	108.28	110.51	108.48	110.09	107.04	111.25
111.51	112.93	113.28	110.3	110.48	115.2	111.31	112.01	110.47	109.21	110.56	112.62	112.1	111.84	113.12	112.79	110.7	110.68	110.89	111.64	111.23	110.94	111.66	112.27	111.82	110.26	111.11	110.7	109.38	111.86	111.76	112.47	110.74	109.84	112.77	111.58	112.93	111.19	111.32	110.87	112.64	110.54	112.47	112.16	110.5	112.92	110.47	111.5	111.37	113.2
103.82	103.48	105.57	104.53	102.05	105.23	104.53	102.86	104.97	101.17	103.11	105.04	104.16	106.2	102.42	104.71	104.78	102.36	106.11	103.68	103.43	105.56	104.85	103.45	104.3	105	106.28	102.24	104.73	102.84	103.54	105.2	104.47	105.18	105.44	104.88	107.29	104.29	106.33	102.51	103.32	104.59	100.34	102.23	103.97	104.09	104.59	105.38	105.16	105.33
111.23	111.11	109.57	111.98	111.34	109.75	110.79	112.5	111.24	113.4	110.8	111.6	110.31	109.88	111.23	110.94	111.12	111.9	111.05	109.46	109.96	112.07	110.02	111.68	110.99	109.04	112.02	111.4	112.3	111.03	111.55	111.61	112.64	109.28	110.91	110.01	112.51	109.67	111.03	109.46	112.33	109.95	110.69	111.38	109.6	112.04	109.71	112.59	109.62	112.44
107.03	106.91	106.89	106.28	106.41	106.63	105.86	106.17	104.04	106.88	104.4	105.97	106.2	107.07	105.94	106.9	106.23	104.84	106.37	107.68	105.54	105.61	107.15	105.85	107.12	104.17	105.6	105.48	106.34	106.95	105.87	105.98	108.17	105.49	107.1	107	104.28	109.17	106.39	107.69	105.57	105.18	104.81	105.38	105.55	105.96	104.43	108.02	108.9	104.27
110.9	111.85	107.89	111.45	114.37	109.55	113.03	112.74	110.79	109.46	110	109.36	109.34	108.57	113.01	113.58	111.88	109.78	110.81	111.33	109.53	109.56	111.58	111.3	110.56	111.29	111.66	109.2	113.19	111.67	108.84	113.51	113.87	113.01	110.89	111.27	109.58	111.5	112.22	109.51	112.48	109.77	113.24	110.3	110.5	111.11	111.98	113.16	111.28	110.92
99.742	99.245	98.932	98.394	99.85	100.52	101.24	98.838	101.05	100.27	99.22	99.146	99.939	100.77	100.37	99.897	99.083	101.08	99.252	100.07	97.796	101.26	98.584	98.011	97.698	99.808	99.956	98.507	99.302	100.85	99.237	97.739	98.333	99.797	99.542	99.663	100.99	98.066	102.65	99.889	100.23	99.035	98.652	99.798	98.665	101.37	100.05	99.401	100.53	100.11
106.93	103.31	106.07	106.05	102.91	101.93	103.97	104.47	105.57	104.07	105.43	104.37	105.02	104	102.57	103.53	105.26	105.09	104.13	104.57	103.6	105.08	104.28	104.21	104.64	105.88	105.33	104.24	103.94	105.51	103.17	106.31	106.44	104.49	105.08	105.83	103.4	105.22	107.61	103.31	105.17	105	104.53	106.35	105.21	105.28	105.63	103.6	104.26	104.73
106	106.09	105.75	104.6	106.61	104.89	104.54	104.43	105.73	106.84	105.42	103.05	104.84	105.19	106.08	104.66	104.27	103.26	103.89	104.73	107.38	105.71	106.23	105.11	105	106.29	103.71	105.14	105.85	104.64	106.57	106.87	105.72	105.34	105.76	106.39	104.59	103.17	104.43	106.48	105.8	106.05	107.43	105.27	104.59	103.21	104.19	105.37	103.15	105.82
108.25	107.64	107.57	105.94	106.62	103.69	105.53	105.17	105.55	103.84	107.33	104.38	105.33	105.7	106.76	106.32	107.81	106.1	105.56	102.77	107.42	108.38	106.32	103.29	107.02	107.11	104.57	105.87	107.3	104.47	106.11	107.08	105.21	106.55	104.32	104.16	106.03	105.32	106.31	106.18	104.44	107.29	107.19	108.54	108.04	107.23	105.28	105.05	106.01	107.64
99.7	100.37	99.41	102.49	101.3	100.59	99.997	98.979	101.32	98.629	98.678	99.087	102.19	101.45	102.56	100.28	96.496	102.51	100.62	97.655	100.28	100.67	100.88	101.13	99.19	100.87	100.27	99.33	98.993	100.07	99.172	99.368	103.18	97.669	99.859	100.07	101.01	99.81	103.63	98.372	98.62	99.147	99.797	102.08	100.28	99.72	100.89	101.47	97.319	97.875
101.44	104.75	105.05	104.1	105.85	104.07	104.14	104.61	103.13	104.02	103.82	101.48	102.29	103.37	104.13	103.29	103.88	103.4	103.66	104.11	103.91	106.9	103.6	104.02	105.22	105.17	103.19	104.71	104.06	101.66	103.96	104.54	104.09	103.96	104.55	103.72	102.54	103.21	102.77	105.13	105	103.51	103.32	104.47	103.24	105.01	104.83	105.54	103.68	104.65
113.56	109.63	110.76	112.54	109.54	112.8	111.41	113.33	111.91	112.42	110.95	110.15	111.61	108.82	113.77	109.9	112.64	110.78	111.04	112.36	112.78	113.32	110.77	113.47	112.76	113.07	110.35	112.19	112.98	113.59	112.94	112.62	113.12	113.78	114.52	109.1	108.47	112.05	113.61	111.63	113.17	111.51	111.69	113.21	109.74	112.2	113.84	112.09	111.37	112.17
106.13	105.68	105.57	105.5	106.39	105.31	104.84	107.95	104.88	106.21	105.44	106.39	105.38	104.6	105.62	107.06	107.28	105.23	108.14	105.35	107.46	105.92	103.81	104.83	103.36	106.48	104.17	105.89	104.57	104.56	106.99	106.06	104.23	105.16	104.35	105.76	105.63	103.4	107.3	104.23	104.98	104.73	104.13	106.52	105.82	105.7	106.53	106.82	105.78	103.47
104.93	106.15	106.54	106.71	105.58	105.33	106	106.32	104.09	104.8	105.07	106.2	105.48	105.95	106.49	106.07	105.87	106.29	104.31	107.81	102.81	106.46	104.05	105.78	103.45	104.18	106.34	104.66	105.33	104.48	104.43	104.17	104.4	103.09	103.85	105.11	104.67	106.77	106.98	105.25	105.71	105.87	107.23	106.07	106.97	103.87	106.08	106.08	105.22	105.95
108.44	110.39	111.1	107.79	109.97	109.8	110.07	110.25	110.76	106.97	111.09	107.9	108.16	111.34	111.32	108.86	109.94	108.28	109.59	107.59	110.75	110.72	107.09	110.67	107.41	110.42	110.97	108.75	110.14	110.86	108.21	109.31	111.42	107.02	109.39	111.19	109.74	110.12	110.07	110.24	109.65	110.79	109.86	111.48	108.56	110.26	111.1	110.65	109.92	111.45
100.9	99.983	97.278	101.51	99.112	99.669	98.858	99.639	101.07	98.85	97.265	101.02	98.488	100.16	97.44	97.587	100.26	98.481	99.172	98.807	97.518	99.705	97.701	97.935	99.253	99.884	99.647	98.804	98.446	100.44	101.31	99.903	102	100.63	99.433	100.4	98.537	100.53	99.935	97.417	100.93	99.778	99.327	99.784	98.988	98.55	99.478	101.6	97.63	102.4
104.88	107.14	107.32	105	103.93	104.64	106.39	106.92	106.36	107.22	107.17	104.51	103.86	104.58	106.88	107.02	106.33	107.32	105.98	108.33	105.73	106.31	107.28	108.95	107.67	104.32	105.01	107.03	105.82	105.19	106.44	106.71	106.34	105.1	104.47	105.99	107.5	106.28	104.05	105.04	105.34	107.69	104.88	108.26	106.19	106.16	105.45	108.52	106.53	106.39
108.67	109.64	109.98	107.32	109.75	108.85	108.8	110.09	108.87	108.93	109.33	110.27	109.17	109.76	109.46	110.44	108.59	111.25	110.05	111.63	109.21	109.94	109.24	109.31	108.01	108.35	108.97	111.19	110.49	111.03	109.98	109.96	110	108.46	111.91	108.36	111.53	110.11	111.56	110.15	110.35	111.2	108.3	112.24	106.84	110.74	109.53	109.09	109.71	109.64
105.42	105.12	106.04	105.87	107.12	107.85	104.38	107.51	105.96	105.9	105.23	104.96	107.93	106.09	107.86	105.56	107.24	106.23	105.78	105.37	107.03	104.28	104.92	106.41	106.13	104.08	106.57	106.7	104.96	106.04	106.91	104.22	107.09	107.41	107.43	106.51	105.26	105.16	108.19	104.94	104.41	106.14	107.03	104.55	106.17	103.26	107.67	105.11	105.81	102.76
104.7	106.46	108.79	105.51	106.67	104.88	105.74	106.27	105.33	105.68	107.72	107.74	107.51	107.97	105.38	107.12	104.48	106.44	105.68	105.9	105.41	105.88	105.49	105.21	104.98	108.58	104.16	105.38	105.95	106.02	105.97	105.78	106.82	104.71	106.66	107.29	105.59	106.89	104.89	105.26	107.18	105.74	107.2	105.04	105.91	104.52	107.72	106.57	106.44	106.53
101.43	99.601	100.06	104.22	100.18	100.59	100.78	101.27	100.77	99.724	99.262	101.38	102.91	101.65	99.951	101.81	99.961	101.3	100.67	99.835	100.29	99.632	99.706	101.07	101.33	100.45	102.35	102.17	99.416	101.05	98.754	98.94	101.41	99.083	100.92	102.6	99.304	97.977	99.799	101.3	100.09	98.831	101.49	100.22	99.884	99.744	101.16	98.991	99.676	99.472
107.27	106.85	107.22	108.61	106.8	106.23	106.36	104.98	106.14	105.45	104.85	105.5	103.83	103.48	104.1	105.95	106.16	106.09	105.99	104.9	106.38	105.26	103.05	104.59	105.85	104.56	106.38	105.29	103.51	105.43	106.27	104.01	105.46	105.09	105.57	104.42	105.43	104.21	108.82	108.62	105.94	106.23	106.22	105.8	107.3	106.26	106.64	106.93	103.66	104.82
105.17	106.67	105.99	107.42	104.63	102.8	105.82	103.37	104.99	105.2	106.34	104.91	104.81	105.7	105.64	104.43	105.61	105.79	103.92	106.43	103.91	103.74	107.96	102.89	104.19	103.94	101.64	107.91	103.58	104.12	105.24	104.6	104.16	106.47	104.12	103.66	104.85	102.77	103.21	105.27	103.07	104.61	103.9	104.85	104.69	104.54	102.69	103.67	104.32	103.01
104.93	106.62	104.43	104.6	104.51	104.54	105.39	107.38	102.42	105.83	105.35	103.86	106.18	104.11	106.1	105.69	103.83	105.36	104.43	104.1	104.47	104.39	104.17	105.79	105.06	104.29	104.31	104.27	104.47	103.73	104.2	105.88	102.96	103.59	105.22	105.38	103.16	103.19	103.9	103.91	103.63	106.41	104.14	105.66	104.46	105.67	103.87	104.23	105.12	106.39
106.74	105.45	108.36	106.14	108.51	107.3	106.97	104.56	108.12	106.5	107.06	106.74	106.23	107.24	107	107.12	105.79	109	108.38	106.24	105.69	108.06	105.13	108.59	106.47	107.72	106.71	106.71	105.52	105.84	108.24	105.89	106.55	106.84	105.46	107.04	106.24	106.81	107.44	107.15	107.2	105.51	105.58	106.91	104.59	105.71	105.59	108.72	104.77	106.02
99.806	98.763	105.82	100.75	101.02	100.91	101.04	101.7	100.44	99.002	101.26	100.84	100.84	100.61	98.439	100.96	100.08	99.313	100.84	101.34	102.2	98.146	100.9	100.69	99.058	99.367	101.7	101.96	99.726	100.34	98.857	100.14	99.105	101.33	100.18	101.89	101.42	100.69	103.01	100.58	100.54	103.65	100.59	100.31	100.95	100.7	99.213	101.85	102.34	100.68
103.5	104.03	102.37	106.51	104.84	104.18	104.64	104.36	102.37	105.4	103.4	103.39	105.38	103.39	105.02	104.54	103.47	104.28	102.06	104.78	105.5	105.72	102.92	104.82	103.9	103.9	103.1	104.36	105.79	105.21	103.36	105.35	104.41	104.63	105.36	104.19	103.15	104.67	105.22	104.98	103.89	103.51	104.59	102.31	104.84	105.56	105.13	105.8	102.99	106.4
104.06	105.43	104.17	104.95	105.84	102.99	104.27	104.68	103.84	104.55	104.13	104.31	103.63	105.76	105.78	103.96	105.37	107.15	106.77	103.65	104.37	106.28	104.12	105.19	103.95	104.39	107.15	106.04	103.15	104.6	103.87	104.95	105.56	104.21	106.79	103.54	104.87	104.78	103.16	104.8	101.48	104.17	105.52	105.3	103.9	104.79	105.89	104.72	103.67	103.99
116.77	116.85	115.89	116.31	116.75	117.02	117.53	117.56	115.76	115.08	115.94	113.01	114.84	115.07	116.72	114.06	113.25	116.1	114.87	116.52	115.83	114.51	115.91	116.42	117.62	114.65	114.19	117.37	116.14	116.16	116.52	116.14	116.68	115.16	114.77	116.79	117.27	115.69	115.39	114.27	116.87	116.87	116.49	116.42	116.69	117.54	115.01	115.08	114.95	117.82
110.15	110.16	109.58	111.11	113.43	110.81	110.06	109.22	110.53	112.9	109.19	110.02	112.39	108.22	110.92	108.63	110.15	109.77	111.94	111.26	109.43	109.36	110.15	111.71	108.39	112.6	109.81	111.79	110.59	110.3	110.5	108.54	110.98	111.01	110.12	108.85	110.68	113.1	109.72	109.75	110.15	112.23	111.7	108.64	110.23	108.67	109.97	111.35	109.9	109.52
108.14	106.13	106.73	108.25	105.79	104.63	106.3	107.4	109.07	106.3	106.76	104.63	106.2	106.31	106.58	105.34	108.3	106.11	106.69	107.61	105.93	106.66	106.79	106.1	106.65	106.23	108.65	107.14	106.72	105.47	108.03	105.57	106.67	105.48	106.7	107.32	107.73	105.5	106.65	107.12	106.6	105.47	106.86	105.76	104.86	108.04	105.76	104.73	105.37	105.3
110	110.85	110.11	109.21	108.87	108.44	111.64	112.46	111.33	111.14	107.44	110.89	110.11	109.97	111.54	109.94	111.33	109.9	111.7	112.37	111.58	111.21	109.12	110.05	111.01	111.22	108.48	111.22	109.62	112.2	112.27	111.52	107.55	111.29	112.95	111.33	109.86	111.8	112.11	109.49	109.36	111.48	112.64	110.8	110.43	109.87	110.19	110.07	108.95	110.73
115.13	116.93	116.4	116.72	117.27	116.02	115.63	116.19	117.4	116.81	115.5	118.24	112.84	115.16	114.67	115.55	116.34	115.99	117	116.97	114.95	115.01	114.87	114.43	117.41	115.25	117.67	116.89	118.01	116.68	118.23	114.6	116.14	117.63	117.26	115.55	114.81	116.25	116.35	117.86	116	113.81	117.12	117.56	117.18	115.3	116.18	115.24	114.79	116.11
106.19	108.05	104.64	106.91	106.3	106.53	104.14	106.4	105.87	104.92	105.21	107.39	109.32	107.17	106.91	108.03	106.36	106.9	107.19	105.52	104.68	106.66	107.64	105.22	107.38	106.39	106.77	106.77	105.93	106.61	104.63	106.57	105.87	107.13	105.98	107.95	104.52	107.11	106.25	106.34	107.52	106.52	104.59	105.7	106.32	107.04	106.46	107.67	105.86	106.6
117.08	118.28	115.4	115.12	118.1	116.24	114.66	115.68	115.48	117.85	115.28	117.48	116.63	115.33	118.57	117.37	116.76	116.9	116.78	115.98	114.24	116.04	116.83	115.06	117.54	115.15	118.11	115.81	116.48	114.85	115.3	114.61	115.71	119.14	115.42	114.81	115.17	117.89	117.08	116.76	117.32	115.86	116.96	116.57	114.63	116.24	116.75	115.11	114.99	118.18
106.31	105.64	107.54	103.99	107.14	105.57	105.77	105.44	105.65	104.53	106.18	105.29	105.91	105.17	105.8	105.44	107.26	106.34	106.91	108.46	104.53	107.21	106.3	104.44	104.82	105.23	107.66	104.2	105.88	104.19	105.65	103.67	104.7	107.11	105.18	105.05	102.63	105.32	103.04	104.68	104.56	106.74	105.17	107.37	106.11	107.09	106.98	106.18	105.95	104.68
104.89	105.01	102.74	105.03	105.25	105.63	101.83	105.31	103.88	103.53	103.85	104.35	105.57	105.77	104.84	102.27	103.57	103.59	103.72	102.44	103.33	101.86	104.72	105.15	103.05	103.79	103.69	105.39	106.29	102.23	105.17	107.18	104.55	104.16	101.81	106.51	102.53	104.88	103.58	102.58	103.19	104.66	106.03	105.27	107.25	106.96	102.38	102.15	105.66	102.22
107.89	112.84	109.87	109.1	111.58	111.63	113.33	110.24	112.24	112.33	111.42	111.15	110.22	109.23	113.48	110.33	110.63	111.66	113.14	111.18	110.89	110.27	113.82	110.56	110.74	111.32	111.69	109.84	110.71	109.22	112.17	111.87	109.88	113.81	110.75	111.08	109.1	109.62	110.92	111.97	111.58	112.3	112.03	110.63	111.48	109.26	114.66	111.89	111.29	111.15
109.44	109.29	105.34	107.24	106.8	107.18	106.23	106.94	106.96	106.97	106.75	105.93	104.99	106.8	106.83	108.31	106.7	108.75	106.51	106.46	105.2	108.49	106.87	105.17	106.42	107.94	105.94	106.09	105.01	104.8	108.71	107.59	107.79	105.58	105.99	107.11	108.82	105.75	105.9	106.15	106.62	106.04	107.51	107.9	105.7	105.7	108.66	107.31	105.45	106.31
111.69	112.22	112.78	112.49	109.25	112.52	112.03	111.54	113.31	112.71	111.74	112.22	111.51	113.43	110.99	114.23	110.46	115.99	112.33	111.29	110.12	112.79	111.51	112.99	111.51	111.14	114.64	113.58	112.97	111.97	111.97	112.15	114.96	112.85	111.89	112.52	111.95	112.33	113.37	111.08	111	112.19	110.86	111.85	110.78	112.32	110.39	110.9	110.61	112.14
112.77	111.34	112.19	114.56	111.66	112.17	112.52	113.13	112.85	109.32	112.63	112.79	111.95	112.62	111.4	112.13	114.05	111.9	112.43	113.51	113.71	114.34	116.1	113.28	110.93	114.01	112.98	111.52	114	113.67	113.81	112.47	115.73	113.47	113.04	114	112.65	112.76	113.63	114.23	113.3	112.37	111.16	112.84	113.9	113.78	111.72	110.89	114.63	112.42
102.97	102.91	103.66	102.54	103.39	104.8	103.73	102.99	103.27	105	105.38	104.54	103.5	105.35	103.45	104.18	104.3	103.83	103.11	103.02	103.08	103.27	103.63	104.52	103.68	104.76	102.97	103.09	101.03	102.91	104.84	101.38	101.32	102.4	104.54	102.83	103.77	104.7	103.19	102.4	104.9	103.71	103.29	102.49	104.83	106.49	106.09	103.37	103.35	105.14
106.6	105.41	106.32	105.72	105.6	105.6	104.01	105.14	108.41	107.92	105.85	104.47	107.51	106.85	106.72	106.12	103.41	105.44	105.89	105.66	106.46	108.3	105.57	106.86	103.56	106.31	105.89	104.78	104.35	106.19	103.1	104.54	107.92	106.46	105.18	105.82	105.73	105.5	105	105.64	105.27	103.94	107.04	107.17	103.87	104.84	106.64	105.67	105.67	108.03
104.89	104.82	105.06	107.44	105.83	104.87	107.28	104.4	104.03	104.23	106.89	105.39	103.37	105.59	104.97	103.62	104.58	101.52	105.17	105.4	105.13	105.2	105.33	104.74	102.22	107	105.18	105.07	104.72	103.09	103.27	105.07	105.13	103.7	103.96	104	105.85	106.06	103.7	103.31	105.65	104.43	106.98	104.72	103.48	106.01	104.63	104.78	104.66	106.66
112.62	110.75	110.84	110.19	111.34	113.66	112.53	111.96	111.82	110.87	114.12	111.92	113.1	114.7	112.13	113.56	112.32	110.92	109.13	112.68	111.87	114.28	111.16	111.51	112.02	113.47	112.23	111.62	111.73	113.05	113.07	112.06	113.36	113.04	113.33	111.94	113.37	110.36	113.23	113.8	113.69	112.63	110.98	114.44	109.25	109.44	111.66	111.67	110.95	111.37
112.43	113.17	112.45	112.75	112.94	111.54	111.55	110.35	110.95	113.34	110.82	112.29	113.22	113.23	111.49	110.41	110.82	111.05	111.88	112.34	111.25	112.33	111.3	113.48	111.92	110.03	112.48	113.29	113.04	111.8	112.32	113.23	108.83	111.42	111.02	110.62	113.1	111.82	113.57	113.21	112.44	112.95	111.38	112.49	112.72	113.55	112.14	111.55	113.83	113.7
115.22	118.12	114.62	115.19	117.94	116.86	115.9	115.98	116.56	116.79	117.39	115.18	114.66	116.02	116.09	117.17	115.64	113.98	116.81	118.12	114.69	116.53	112.44	116.24	115.69	116.58	115.44	115.84	115.53	115.49	115.86	115.56	114.81	117.23	118.75	116.54	114.46	114.12	116.32	116.77	117.26	115.61	117.67	116.33	117.61	115.83	115.68	115.33	115.22	115.83
103.81	106.1	104.13	103.13	104.45	102.91	105.31	106.89	103.19	102.8	103.69	102.43	105.52	105.53	103.58	104.17	104.17	103.63	104.2	104.22	102.93	104.34	102.84	106.2	103.58	104.65	103.86	104.49	104.22	104.25	101.75	105.1	105.82	105.4	102.14	104.11	105.38	104.68	103.25	104.91	106.89	104.06	106.19	103.96	105.37	104.37	103.36	105.09	102.98	103.57
116.04	116.49	114.36	113.85	115.79	117.31	116.77	116.58	116.68	115.73	118.98	119.21	115.64	116.28	116.53	116.1	115.7	115.96	116.05	113.82	115.13	115.01	115.86	117.68	117.1	116.01	116.27	114.81	115.74	115.69	114.29	113.96	116.46	115.51	117.09	115.84	115.49	115.62	115.62	114.4	115.08	115.24	116.24	117.44	116.46	114.71	115.06	117.31	117.36	115.86
104.59	105.14	105.96	107.15	106.49	106.77	105.36	104.96	105.96	104.95	107.11	105.46	104.54	106.12	108.02	107.74	107.08	105.06	106.38	104.95	105.28	104.69	105.31	105.33	108.79	104.96	105.37	105.84	104.03	104.78	106.55	105.63	107.01	102.84	107	106.39	106.77	105.68	104.34	106.81	106.94	107.49	107.44	107.22	106.45	104.59	104.76	106.24	105.5	105.61
107.3	106.07	106.21	106.7	106.14	107	104.95	104.1	105.16	106.8	106.12	104.71	106.53	104.46	106.13	108.02	105.11	106.07	106.61	105.04	105.69	103.74	106.22	105.03	108.27	106.33	107.57	105.7	105.82	106.5	105.13	104.99	104.89	104.24	106.64	102.94	104.41	104.26	105.33	105.12	103.69	108.14	107.23	104.93	108.71	107.6	106.55	107.05	104.73	105.82
105.23	106.35	105.19	103.72	103.98	105.71	103.82	104.51	103.07	106.09	105.85	104.96	103.94	101.73	104.47	107.83	104.67	104.91	104.16	105.87	103.94	105.93	102.87	105.58	108.49	107.34	104.55	105.07	105.17	103.75	105.11	106.08	104.15	108.11	103.87	104.5	106.07	106.45	106.57	104.18	103.57	103.31	103.79	105.19	104.81	104.16	105.69	106.71	105.05	104.39
119.48	116.72	118.42	115.91	119.16	118.51	117.86	119.05	118.61	117.02	116.61	115.54	118.79	117.1	119.08	117.42	118.17	118.06	119.26	115.91	119.93	116.57	118.75	119.71	119.28	117.48	116.83	117.26	118.09	115.21	117.95	116.94	118.35	117.57	119	118.49	118.24	117.37	118.53	117.75	118.13	117.91	114.87	118.75	118.42	115.56	116.29	116.15	118.16	116.51
105.22	109.74	105.59	106.91	106.27	107.23	106.64	103.63	104.57	106.47	105.83	106.82	106.59	105.08	105	103.66	105.74	105.03	105.8	106.62	105.48	107.03	108.15	107	106.2	103.91	107.74	105.46	110.23	104.79	106.51	104.17	105.74	103.99	107.11	106.96	105.99	103.97	105.65	105.28	105.74	105.46	108.11	106.46	105.17	104.19	106.17	105.07	104.69	106.52
99.025	98.946	100.39	99.275	97.978	97.769	98.874	99.846	101.26	99.538	100.21	98.387	102.09	101.4	99.016	99.876	99.881	98.478	97.548	100.6	100.83	99.963	99.294	99.736	99.221	100.18	98.147	99.271	99.114	101.18	101.57	101.33	101.08	99.057	99.576	101.18	100.08	98.333	101.18	100.3	101.53	95.619	103.6	101.52	103.95	100.88	100.06	99.777	100.9	101.93
105.47	104.58	106.7	104.95	102.12	105.39	105.15	104.88	102.92	104.36	104.91	104.67	103.66	104.6	103.78	104.33	103.33	106.01	106.42	102.73	103.22	103.75	103.82	104.39	106.08	104.84	106.5	104.07	102.45	104.21	102.82	104.85	102.85	103.63	102.2	104.37	105.15	104.49	106.56	103.14	102.37	105.66	105.3	105.55	103.87	105.37	104.64	103.73	103.04	106.27
105.37	104.23	105.32	104.57	104.52	102.73	105.8	105.3	103.46	102.68	106.26	103.24	104.42	105.06	102.94	102.63	105.97	104.91	106.44	105.11	104.53	104.05	103.92	104.17	105.34	105.08	104.09	106.07	105.5	104	103.21	104.91	104.74	105.05	102.58	103.69	106.3	104.23	103.07	105.45	104.34	105.3	105.1	105.29	104.78	104.77	102.59	104.56	104.1	103.28
99.97	100.32	102.49	99.957	100.08	99.711	98.746	99.219	99.238	101.19	101.87	99.44	100.14	98.998	101.07	103.32	95.626	100.11	101.13	98.924	97.373	100.32	99.359	97.593	100.65	99.106	97.63	100.3	99.239	100.52	100.34	99.794	101.19	100.45	99.769	99.831	98.142	101.51	101.76	98.339	99.689	99.822	101.83	100.7	99.66	98.908	99.523	100.55	98.596	99.787
111.79	113.44	112.44	113.97	113.15	111.04	113.53	112.93	113.27	113.43	111.81	112.18	112.5	112.44	113.96	114.32	111.48	112.79	110.63	111.24	111.52	113.97	109.39	111.49	112.13	114.77	112.83	110.32	111.75	115.23	112.73	110.59	111.16	113.24	113.03	113.12	110.78	111.49	114.76	110.82	111.95	112.38	113.22	110.93	109.85	111.15	111.75	111.36	110.7	110.57
105.65	105.89	106.52	102.83	107.07	104.51	105.39	106.95	105.24	107.14	105.84	106.55	105.37	103.97	104.36	107.69	104.96	106.46	105.6	106.06	104.67	105.55	106.3	105.64	104.82	104.69	105.78	104.64	104.91	105.78	105.51	103.91	105.9	104.49	105.71	107.83	107.01	106.47	106.4	105.01	107.7	105.02	104.85	106.8	105.16	105.98	105.07	106.52	107.59	104.86
112.97	112.36	111.92	112.08	111.85	114.78	112.98	111.59	111.72	113.07	112	111.45	113.75	110.7	111.75	112.86	111.44	111.31	112.71	110.64	111.17	111.51	111.89	111.18	111.12	111.89	111.2	112.85	112.27	110.76	108.7	109.9	112.73	110.75	108.32	111.94	115.46	112.83	112.3	113.46	110.96	109.76	111.06	111.93	111.28	112.26	111.8	110.45	111.17	111.4
100.22	97.612	100.99	97.863	99.734	101.02	99.905	101.6	99.78	97.86	100.22	101.04	98.276	100.3	98.907	99.933	100.71	101.22	100.06	101.65	97.531	99.238	98.192	101.19	100.44	98.779	98.908	98.793	98.438	100.46	98.843	100.55	99.647	99.242	98.966	99.66	97.12	100.05	99.94	98.312	99.085	98.236	98.87	98.687	101	99.754	100.63	99.969	99.647	98.58
106.87	105.37	105.54	104.52	102.65	104.05	105.74	105.05	104.38	106.36	106.25	106.21	103.81	105.39	103.46	103.41	105.07	103.75	104.95	106.44	105.95	102.74	105.02	105.18	106.1	105.45	104.11	105.39	103.95	104.86	104.26	105.18	105.69	106.49	106.15	104.37	103.52	106.31	103.99	104.12	105.46	106	106.44	105.17	105.7	106.14	103.97	105.31	105.64	103.91
99.408	98.818	99.176	100.35	101.57	98.485	101.01	98.629	99.579	100.68	99.312	103.31	100.75	98.411	98.588	102.6	99.915	99.549	100.84	100.37	98.971	98.876	101.01	98.871	98.699	99.85	101.55	101.57	101.93	102.6	100.96	100.75	98.968	100.37	100.43	97.119	100.85	99.078	99.518	98.925	102.81	100.73	101.08	98.329	98.961	98.468	99.761	100.26	100.53	100.29
111.24	110.83	109.34	106.8	109.3	109	111.36	111.09	109.47	109.1	111.79	110.36	111.01	113.2	110.73	111.12	111.14	110.48	111.24	111.91	108.55	110.5	109.14	109.53	112.92	110.71	110.3	113.03	109.99	111.46	109.7	112.43	111.04	109.69	109.83	109.19	110.33	113.32	110.78	111.53	110.86	108.43	108.45	111.38	110.13	109.18	110.35	111.4	111.97	111.56
104.46	103.94	103.71	105.53	102.52	107.05	105.09	104.15	105.37	102.5	104.45	103.78	107.18	104.61	102.08	101.91	104.21	104.5	105.86	103.78	104.6	106.35	106.58	102.9	106.31	105.12	103.1	103.65	102.07	102.11	104.53	105.8	102	104.63	104.72	103.58	103.41	105.67	104	104.13	105.54	103.88	102.34	104.2	108.3	102.94	106.37	103.85	104.15	105.53
105.86	105.11	106.05	108.02	106.65	105.37	107.32	106.37	106.38	106.34	106.98	106.19	104.77	105.03	106.29	108.11	106.14	106.28	106.1	105.87	107.63	106.68	105.14	107.3	104.2	105.59	106.86	106.9	105.83	106.92	107.41	106.13	106.69	103.44	106.45	106.18	106.83	107.66	105.86	106.08	107.46	105.42	106.4	106.9	103.69	104.71	107.2	104.77	106.86	107.23
106.2	104.52	105.2	104.02	105.65	104.74	105.7	106.41	107.63	105.69	104.41	103.93	105.89	105.53	105.56	105.05	105.32	104	105.95	103.65	104.21	106.66	104.01	105.06	106.15	105.29	103.4	103.68	104.57	106.79	103.86	104.63	104.48	105.42	103.41	104.28	102.93	104.77	104.89	103.31	105.68	106.49	103.07	103.72	106.26	104.1	104.34	105.48	103.45	106.03
110.74	112.01	111.97	112.38	112.92	114.61	113.02	112.23	112.93	112.65	112.18	111.6	113.27	113.2	110.85	112.19	110.95	113.99	113.27	115.91	112.24	113.27	113.47	114.39	112.77	111.74	112.89	109.7	113.43	112.93	112.53	113.78	111.67	114.5	115.75	112.41	111.93	114.68	112.6	113.11	114.66	115.14	114.82	112.1	112.5	112.74	112.7	112.05	113.09	110.45
101.13	98.214	101.25	99.3	100.61	100.65	99.664	100.78	100.07	99.459	99.047	102.76	100.75	98.893	101.1	99.595	100.01	101.05	101.68	99.336	98.906	100.9	98.204	98.936	103.52	100.02	99.27	100.46	100.31	97.338	99.751	99.738	99.702	100.74	99.743	101	98.997	102.52	100.59	98.121	99.904	101.76	100.25	99.979	98.637	99.324	100.32	97.818	99.516	99.315
111.79	111.67	110.35	112.18	112.05	113.68	113.5	111.04	112.98	111.93	112.33	112.45	112.69	113.28	112.47	115.3	113.47	111.78	112.51	113.89	112.21	111.03	113.56	112.1	110.41	114.7	114.45	114.66	111.37	111.74	114.56	114.15	114.35	111.34	112.38	110.91	112.08	112.04	112.47	113.59	112.96	111.29	113.76	113.39	112.36	111.44	114.65	112.2	112.32	113.43
107.17	104.96	106.47	107.68	105.65	107.03	107.55	105.13	104.76	103.94	106.23	107.41	105.19	105.89	105.96	107.78	106.92	106.38	105.87	104.24	107.83	107.46	104.49	109.4	106.54	106.39	106.25	105.69	108.85	108.6	104.77	106.17	106.18	106.57	105.53	109.34	106.73	106.97	108.5	105.11	107.17	105.73	107.36	107.2	106.54	107.71	107.41	107.25	102.82	106.01
104.56	106.04	108.28	105.68	105.99	105.87	106.99	105.9	106.39	106.27	105.42	105.55	106.7	107.85	106.18	105.02	107.81	106.68	104.56	105.58	104.67	104.84	105.37	106.39	105.46	106.42	105.43	104.03	105.43	108.64	103.65	103.73	109.32	105.28	104.09	105.27	104.43	106.31	104.88	107.68	105.58	105.71	104.25	106.62	107.27	104.44	106.5	104.77	104.87	106.9
106.19	103.9	103.75	106.4	105.9	105.62	107.81	107.42	105.08	103.65	104.16	106.37	103.66	103.8	103.35	106.87	105.45	103.04	103.68	103.48	104.16	105.73	103.49	105.6	104.34	106.51	107.64	103.26	104.79	107.08	105.39	104.09	104.54	104.99	104.67	105.85	107.5	106.27	104.79	106.04	103.77	105.73	105.84	106.06	104.43	105.35	105.23	106	105.34	103.83
104.55	105.18	103.82	105.87	105.25	105.52	105.4	105.59	105.96	106.73	105.21	105.4	103.45	103.9	105.96	108.51	105.84	105.15	104.89	104.27	104.26	103.5	104.4	106.14	104.25	106.28	106.19	105.68	104.94	106.54	103.98	106.7	104.92	105.1	103.8	104.62	106.69	105.97	105.77	107.3	104.29	105.88	104.44	106.99	106.05	103.71	105.14	108	103.08	105.71
105.47	105.72	106.32	103.89	105.19	103.52	106.79	108.23	103.14	107.28	105.99	105.41	106.07	106.4	106.17	105.6	105.6	107.37	107.96	106.4	105.46	105.32	105.96	103.54	107.73	104.96	104.09	107.11	106.85	104.89	103.47	105.51	104.87	105.31	105.04	105.54	107.12	106.14	106.27	108.1	103.26	104.39	103.18	105.8	106.56	105.47	105.29	105.73	104.04	104.69
105.43	105.91	106.13	104.01	106.46	106.31	103.53	105.4	105.55	104.69	106.98	105.33	108.1	105.97	107.17	105.68	106.86	103.93	104.37	107.49	105.76	108.13	104.2	106.1	105.95	106.3	104.75	106.23	104.92	106.65	105.77	103.95	106.41	105.04	104.42	104.54	106.26	104.8	105.75	107.41	106.82	102.16	105.57	104.74	107.09	106.11	105.35	105.9	104.58	105.1
104.79	106.44	104.36	106.36	105.44	106.02	105.81	106.7	105.68	106.63	106.01	105.74	104.75	105.68	105.28	104.1	104.1	104.65	105.36	105.86	105	105.1	105.35	106.18	104.99	105.42	103.47	104.58	104.38	104.58	105.26	107.31	103.77	108.97	105.77	105.81	104.23	105.78	105.26	106.92	104.91	106.73	107.2	106.05	105.77	104.43	104.31	105.81	106.05	106.63
104.12	102.16	105.86	104.79	105.35	102.13	104.12	102.48	104.5	105.47	103.58	103.5	104.51	105.03	101.71	102.02	104.79	104.78	105.24	103.63	104.53	104.5	107.06	104.39	106.19	102.93	103.05	104.11	103.32	105.74	103.21	105.89	103.61	104.25	105.48	103.89	105.89	100.5	106.05	105.32	104.46	103.72	104.57	104.15	103.5	103.62	103.97	105.34	105.11	104.11
107.14	110.57	111.9	109.4	112.47	109.75	112.18	109.17	111.02	112.04	110.56	111.1	109.81	109.61	109.79	111.41	111.85	109.61	110.47	112.31	110.9	108.71	109.37	111.64	110.55	109.84	109.12	111.47	111.84	111.89	111.59	112.73	111.82	112.75	107.98	111.22	110.19	108.59	108.58	110.22	110.47	109.06	110.3	110.53	109.31	110.66	111.52	110.01	112.05	109.89
106.04	107.41	107.77	105.56	106.74	105.93	107.63	106.03	106.12	106.23	105.95	107.75	106.73	104.99	107.2	106.41	107.69	108.4	104.99	106.38	106.68	108.88	104.82	107.08	105.75	104.24	105.61	106.55	107.25	105.28	107.04	105.02	103.93	106.86	106.12	105.61	106.82	104.48	106.42	104.25	107.95	106.44	105.16	105.41	106.67	105.37	105.91	106.22	107.29	106.81
104.54	105.53	104.7	103.97	106.95	105.45	108.24	105.06	106.95	104.96	105.29	106.03	104.27	104.19	105.3	104.54	102.96	106.77	106.97	103.14	104.58	105	104.15	104.71	104.81	104.78	105	105.62	102.79	104.4	107.07	106.07	104.28	105.69	104.63	105.88	106.41	104.4	104.61	104.55	106.2	105.89	104.24	105.7	105.57	105.09	106.12	103.44	104.64	104.13
112.82	111.92	113.37	109.7	112.84	112.41	113.61	113.43	109.93	111.86	111.45	111.8	113.37	110.84	114.33	114.07	110.17	111.4	112.49	111.38	110.71	111.83	112.32	112.37	111.84	113.52	110.91	109.84	111.16	110.6	110.73	111.4	112.17	114.52	111.46	110.3	109.65	112.43	112.73	112.08	111.28	110.2	111.44	110.62	115.61	111.15	113.42	112.11	112.18	113.8
112.67	108.97	110.72	110.6	110.21	108.38	111.21	109.65	111.01	112.86	111.79	111.44	110.57	114.54	109.23	111.34	111.48	113.45	108.64	110.12	111.65	110.12	109.33	110.74	111.73	111.84	110.89	109.39	111.09	112.61	111.54	110.42	112.25	109.46	109.49	111.32	111.05	109.71	110.8	109.02	110.16	112.07	112.04	110.47	110.86	110.85	111.11	111.47	111.07	110.79
99.957	98.177	98.122	98.899	99.41	99.162	101.03	99.557	100.27	100.78	100.42	98.513	100.41	99.171	99.729	98.645	100.65	100.58	97.003	98.78	99.97	97.415	100.24	100.06	101.03	99.233	102.13	100.68	101.21	100.45	98.185	101.4	100.15	99.105	100.52	100.28	99.526	100.39	99.291	99.785	101.31	102.44	98.019	98.384	99.836	98.558	97.605	101.52	100.98	99.368
100.35	100.6	99.899	99.063	98.694	99.998	100.62	99.049	100.42	100.2	100.4	100.37	100.27	102.46	99.421	100.19	98.657	98.318	101.55	100.12	97.49	100.51	99.736	101.9	98.254	101.51	100.16	101.98	99.679	98.662	101.31	99.004	101.07	102.19	98.398	100.26	100.75	100.33	100.21	99.445	98.953	99.653	97.707	100.54	97.716	100.4	100.1	97.645	100.67	101.82
111.38	113.03	111.8	111.71	112.74	111.43	113.26	110.98	111.04	112.81	111.78	112.14	112.31	109.04	111.37	108.97	113.58	112.34	112.41	109.7	112.6	114.79	112.86	109.46	111.81	114	111.38	109.86	112.01	109.63	110.55	112.57	110.98	111.54	111.64	111.28	112.25	113.04	110.72	112.1	109.19	110.68	113.03	108.89	110.54	112.09	109.1	111.5	112.78	113.45
101.06	100.9	98.198	100.08	98.548	98.391	100.28	100.29	100.64	100.6	100.68	101.64	99.759	98.141	102.71	101.04	99.348	101.85	99.444	99.944	100.02	99.577	100.45	99.51	97.484	100.39	100.38	102.5	97.303	100.34	100.32	98.677	100.26	99.14	101.36	99.856	100.6	99.904	99.696	100.29	102.04	98.456	98.506	98.941	101	99.234	97.99	101.31	100.29	97.775
113.81	112.69	111.94	111.67	113.74	108.99	111.89	112.16	115.31	113.76	114.14	113.62	114.29	112.78	111.55	113.37	112.13	111.28	112.76	112.57	114.64	112.63	110.37	112.93	111.91	110.44	111.13	110.74	113.01	113.64	114.07	111.85	111.26	112.49	111.59	112.67	112.52	110.75	113.45	111.27	112.88	112.36	110.96	111.97	114.77	113.35	111.43	112.15	112.61	112.59
106.77	109.74	108.97	105.9	106.42	107.63	107.17	105.17	106.33	105.14	106.55	106.96	107.1	105.78	104.01	105.92	106.08	106.79	106.3	106.04	104.6	105.52	105.57	106.89	107.03	104.74	105.43	105.4	106.85	107.45	105.78	104.12	109.09	106.59	104.41	104.38	105.96	107.97	105.83	105.19	106.24	106.3	106.46	108.48	107.13	106.86	106.35	105.03	105.93	105.74
106.68	105.88	106.68	106.6	106.57	103.33	107.05	107.68	104.88	104.62	104.54	107.27	104.06	106.22	105.81	107.31	106.28	107.21	106.31	106	104.68	107.16	104.24	106.24	106.03	108.28	106.85	105.67	105.78	107.61	107.25	107.24	106.39	106.58	106.96	108.65	104.92	104.17	106.01	107.87	107.78	106.57	105.5	105.46	107.5	105.1	106.23	106.15	107.33	107.19
106.65	110.5	108.58	106.95	109.38	109.83	107.55	111.42	111.74	109.28	109.2	110.11	109.15	108.85	111.36	109.32	109.38	110.54	108.86	109.04	109.23	108.61	108.49	110.59	109.6	109.77	107.08	109.27	108.99	109.67	110.81	110.27	109.27	108.75	110.86	109.04	109.66	110.44	110.55	109.62	110.5	108.76	109.28	110.67	111.4	110.09	108.39	110.7	107.95	109.27
108.94	108.8	107.34	109.88	107.64	108.35	110.23	110.92	108.43	108.41	109.5	107.92	109.22	112.23	107.8	107.9	108.43	107.88	107.93	109.78	110.95	109.68	111.09	109.48	109.09	109.41	108.89	110.6	110.03	111.13	109.51	109.57	109.92	110.65	111.36	111.26	109.74	111.64	110.27	109.95	108.67	110.47	110.92	109.86	110.24	107.83	110.54	111.85	109	110.6
107.57	106.45	105.48	104.16	106.48	106	105.95	104.52	104.8	105.75	105.82	105.11	105.13	104.8	105.1	104.84	106.14	105.1	105.63	105.25	106.41	105.87	107.13	106.52	104.87	106.71	107.26	105.41	104.97	104.06	105.52	104.66	104.63	106.25	106.15	106.46	105.17	104.49	104.64	107.58	105.44	104.86	104.75	103.81	106.92	104.71	105.48	106.95	105.86	105.21
97.942	101.02	102.29	100.8	101.13	102.76	102.73	99.351	101.68	103.12	100.44	100.56	101.26	100.89	101.39	100.36	98.884	100.66	100.51	101.64	99.5	99.34	100.02	101.62	102.05	100.79	99.462	100.63	101.42	102.22	101.31	99.648	100.52	100.64	100.93	101.96	100.27	101.74	102.48	100.68	100.63	101.13	100.76	98.706	100.24	102.68	100.84	101.32	100.26	101.09
102.76	100.15	98.951	102.25	99.627	100.01	101.89	98.942	99.955	99.775	99.016	99.597	99.433	100.71	97.994	99.378	99.255	101.85	101.53	101.91	100.37	99.445	100.47	98.198	98.436	97.885	100.62	100.04	100.26	100.3	101.06	98.546	98.879	102.54	101.7	100.31	98.075	99.646	99.626	101.81	98.987	102.09	99.478	98.89	98.656	101.42	101.35	103.73	97.015	98.359
106.48	104.88	104.51	104.23	105.63	105.09	103.96	106.57	106.85	104.92	106.63	103.91	104.93	105.98	104.86	102.33	105.52	106.23	104.97	103.44	105.67	107.66	104.52	105.22	104.73	107	105.89	105.53	106	106.6	105.56	104.78	105.88	106.58	104.8	103.2	105.24	106.57	104.63	104.96	107.24	105.79	105.94	106.8	106.14	104.82	106.23	106.35	105.15	105.14
105.19	104.58	106.07	105.36	105.14	105.13	104.28	107.06	105.79	104.68	103.68	104.31	105.38	105.98	106.41	106.09	107.7	107.14	105.17	105.51	107.08	105.81	104.89	106.46	107.01	102.87	105.57	107.04	106.03	104.93	105.06	104.99	106.3	107.04	106.46	104.88	104.27	105.24	104.45	106.16	105.21	104.7	107.13	107.11	107.33	107.07	106.38	107.31	104.82	104.19
101.4	101.08	102.03	100.42	102.27	100.07	101.1	99.934	99.503	101.13	98.202	101.32	100.91	100.12	99.95	101.89	97.549	100.74	99.538	102.61	101.3	100.8	98.953	100.05	99.34	100.17	101.53	100.32	101.38	101.93	101.67	99.33	100.26	98.758	100.59	99.081	100.9	101.23	100.68	99.18	98.454	102.51	102.17	101.22	102.32	102.47	101.92	101.13	101.95	100.17
115.23	116.38	116.99	115.07	116.39	116.06	116.49	116.77	116.01	116.21	115.97	115.63	116.02	115.58	116.25	115.18	114.44	116.09	116.62	115.68	116.39	115.37	115.05	114.28	114.59	115.7	115.6	117.31	116.34	116.12	116.6	114.82	117.84	116.7	113.99	115.24	115.11	116.14	113.8	117.09	116.11	116.21	115.93	117.81	115.5	116.44	118.67	114.78	117.18	115.68
112.96	108.89	110.41	108.76	113.36	111.65	110.62	109.51	111.21	111.72	110.12	112.78	109.28	112.59	112.05	112.02	112.42	109.62	110.74	108.99	111.1	112.21	110.34	111.74	111.75	109.06	112.49	109.96	110.35	110.42	113.33	110.66	110.55	111.57	109.25	110.41	113.13	110.07	110.24	109.19	112.12	111.13	111.39	111.23	113.68	112.5	111.01	110.23	110.7	111.12
102.97	106.12	105.6	103.14	102.56	104.67	105.42	104.39	105.77	104.27	104.61	106.73	105.49	105.06	104.31	106.21	104.91	106.88	104.18	104.05	103.66	103.94	102.52	105.97	104.67	107.29	104.34	106.28	105.37	103.51	105.63	104.49	103.09	103.3	105.76	103.82	104.82	103.24	105.51	104.91	106.22	104.65	102.55	107.49	102.12	102.33	104.11	105.47	107.66	106.41
106.95	107.63	106.33	106.14	105.88	107.66	106.23	106.7	105.06	103.77	105.96	104.49	105.46	105.99	107	105.57	106.88	105.58	105.31	106.35	107.66	106.16	105.82	107.29	106.63	106.88	104.45	107.5	107.31	108.52	106.03	106.94	105.81	104.96	105.16	104.62	105.2	105.63	106.19	104.99	105.14	107.87	106.64	105.22	108.13	107.16	108.38	108.13	106.74	106.12
101.83	102.81	104.21	102.68	104.46	102.63	105.08	104.12	103.96	104.58	104.76	105.15	105.48	104.05	103.26	105.02	104.67	104.08	103.58	103.58	104.2	104.46	104.47	102.19	103.22	106.64	102.87	103.55	102.92	104.3	102.88	102.6	104.77	104.92	102.81	104.17	102.19	104.57	103.47	103.16	102.48	104.33	101.61	104.82	105.54	104.33	102.25	102.74	102.07	103.18
105.13	104.45	104.97	104.04	104.41	105.35	106.81	106.7	104.73	104.5	106.06	104.74	104.57	102.73	103.76	104.47	107.84	106.51	105.59	106.16	104.84	103.47	103.41	104.71	105.7	104.22	105.38	105.36	104.64	105.6	104.82	105.17	105.87	102.74	108.09	104.29	106.5	105.46	105.58	106.71	105.98	105.51	104.05	104.84	104.73	102.24	105.11	103.79	105.86	106.88
117.68	116.68	116.49	119	118.85	116.47	115.23	117.28	118.8	116.71	118.39	118.8	116.33	115.3	119.05	116.45	117.25	117.55	117.1	117.42	116.6	116.86	117.73	116.05	117.68	117.82	117.91	117.92	115.99	116.7	118.35	116.69	117.57	117.88	119.62	118.38	118.87	116.66	116.8	116.85	117.42	115.36	118.41	118.97	118.43	117.68	118.73	116.45	117.69	115.49
101.72	100.9	102.66	101.26	99.215	101.28	98.883	99.055	99.483	100.95	102.13	99.021	100.31	98.989	100.26	102.79	99.479	102.89	102.35	102.05	102.93	99.761	101.74	102.18	101.42	100.24	98.85	102.21	98.901	100.04	99.88	101.16	101.85	99.627	100.15	101.06	102.57	100.99	101.89	101.64	101.87	103.47	101.96	103.26	101.54	100.98	99.451	100.86	102.03	99.24
107.51	106.73	104.83	108.83	106.73	107.52	106	106.75	107.86	105.8	106.97	106.23	105.95	105.92	105.21	106.2	106.99	107.05	108.1	106.2	106.17	106.92	108.26	105.66	108.96	106.12	104.72	107.26	107.06	106.4	108.79	107.63	106.49	108.54	106.36	106.34	108.18	107.72	107.14	107.3	108.43	108.82	106.53	107.15	107.13	105.15	108.4	108.18	106.08	106.39
107.84	103.37	105.17	103.62	103.92	105.25	104.37	105.23	103.04	105.33	107.64	105.27	105.2	103.49	105.88	106.61	104.28	107.44	105.59	105.86	104.84	104.52	105.31	107.59	106.73	104.4	105.24	105.6	106.86	104.92	107.23	106.87	102.77	105.99	106.4	108.09	103.46	105.1	106.4	105.47	105.39	105.62	106.09	104.2	104.77	105.04	104.67	104.15	105.66	104.79
107.01	104.7	105.91	103.25	105.39	105.17	106.63	106.41	104.66	107.21	102.43	105.78	106.72	103.36	106.95	104.89	102.9	101.76	107.41	106.71	104.32	104.59	105.47	105.04	106.81	104.01	105.65	106.57	106.37	105.79	102.93	103.8	106.26	107.57	104.48	103.82	106.89	105.62	103.92	106.78	108.31	106.31	107.56	105.12	105.79	105.26	105.9	105.5	105.51	104.18
112.47	110.87	112.65	111.09	111.34	112.14	110.2	111.02	113.44	111.73	111.96	110.73	110.83	108.9	112.03	114.33	109.95	111.7	111.39	112.38	109.34	116.04	110.42	109.76	112.82	112.15	112.21	112.9	111.76	112.32	113.23	108.1	113.23	111.82	113.03	112.61	109.62	111.39	111.21	110.56	113.66	111.22	111.86	110.77	112.16	111.54	112.56	111.95	111.14	111.95
108.43	110.38	111.48	109.68	111.6	108.51	110.73	111.19	113	109.2	110.14	108.68	108.76	108.33	108.05	106.86	110.04	106.95	110.75	109.66	110.73	110.86	108.96	108.01	111.2	109.13	111.07	110.17	110.01	108.85	110.63	109.7	109.89	109.9	111.54	110.44	109.02	111.29	109.98	109.39	108.5	109.87	111.71	110.98	111.73	111.56	110.06	110.7	110.22	108.99
107.2	105.37	105.18	106.06	107.35	106.97	104.48	104.02	106.5	105.51	105.82	105.78	103.24	105.75	103.24	106.85	104.72	103.42	108.8	104.23	102.78	104.4	104.58	108.75	104.77	105.04	106.06	106.07	106.71	107.23	106.23	106.92	106.66	104.76	104.81	104.39	105.31	106.46	104.16	105.06	105.27	107.43	105.38	105.37	104.96	103.8	104.95	106.2	104.35	106.01
103.77	105.95	103.86	104.78	102.83	104.72	102.68	104.13	105.03	105.98	102.1	105.47	105.17	104.22	103.18	101.61	103.91	104.45	104.48	105.7	105.23	104.95	102.09	105.75	102.69	103.79	106.37	105.18	103.49	105.78	106.45	104.03	102.7	105.81	106.24	104.73	104.59	103.25	105.81	104.57	103.8	103.47	101.66	102.35	103.92	103.47	103.35	105.92	104.82	103.91
111.2	111.04	111.4	113.91	111.48	111.83	111.31	113.19	110.58	111.41	110.18	110.22	111.83	111.51	111.37	109.82	114.45	112.1	110.95	110.91	113.76	112.71	110.45	110.5	113.95	113.08	113.13	110.46	111.26	115.04	113.55	111.47	112.69	111.55	112.02	113.43	112.8	114.11	111.56	111.8	112.26	111.63	112.82	110.13	109.32	111.74	112.89	110.98	110.46	111.89
112.33	116.02	111.62	113.78	110.64	113.11	112.75	112.36	111.11	112.51	113.06	111.68	110.51	113.17	110.94	112.39	113.5	112.73	112.15	110.48	110.71	112.48	111.87	111.16	111.23	112.57	113.06	110.25	111.59	112.69	110.97	110.48	110.28	110.25	111.01	113.02	111.91	110.06	112.83	111.22	112.11	110.26	110.37	111.79	111.71	110.95	113.1	112.01	111.09	112.55
105.54	103.57	104.54	102.83	103.93	104.19	104.9	104.63	107.37	105.09	104.53	104.39	107.06	108.19	105.98	107.97	106.35	104.53	105.39	105.56	103.53	106.46	105.83	105.52	104.73	104.71	104.76	104.59	101.59	105.88	104.34	105.27	104.06	104.38	103.45	103.72	107.02	106.15	103.85	105.74	107.38	106.25	107.34	108.82	103.8	105.04	103.18	105.66	103.1	104.07
104.41	103.43	104.22	103.26	103.83	105.95	103.94	102.91	103.35	104.82	103.1	102.93	102.76	103.2	105.76	103.08	103.99	102.37	106.21	103.99	105.47	103.33	104.04	103.3	105.38	104.39	105.87	103.11	103.14	104.22	105.41	103.23	103.19	100.27	106.93	105.58	103.03	102.87	103.35	103.85	104.72	101.89	104.28	107.5	102.08	104.77	103.95	104.48	105.54	106.07
109.25	107.94	106.02	105.31	104.38	106.08	107.02	109.01	107.37	107	107.6	107.54	106.17	107.29	109	107.7	107.12	106.25	107.86	106.26	107.08	105.68	107.69	105.84	104.76	108.38	106.51	106.95	106.74	104.9	105.04	106.3	104.74	105.59	106.93	109.09	106.16	108.49	108.61	108.87	106.54	106.52	109.76	107.18	106.18	105.09	105.47	107.3	108.34	107.35
106.36	105.66	105.46	106.61	106.55	105.02	104.3	106.88	104.49	104.21	107.64	104.18	104.6	108.41	106.45	107.88	105.05	103.68	106.38	107	108.61	107.23	105.47	105.49	104.04	107.58	106.23	104.78	106.81	105.61	106.97	106.01	102.62	107.71	105.05	105.83	108.97	105.47	103.56	104.77	106.86	105.98	106.38	105.03	105.55	106.06	106.71	104.94	105.36	107.23
102.84	104.3	103.09	102.71	105.76	104.06	105.57	103.64	102.9	104.96	105.67	101.63	103.72	104.79	103.95	105.09	104.16	104	105.97	103.81	102.25	104.79	104.35	103.74	103.35	102.66	104.17	106.11	102.85	103.27	104.27	105.93	106.21	104.32	103.37	103.49	103.03	105.51	103.27	104.17	104.31	102.77	104.23	104.77	106.12	105.86	102.98	105.08	105.05	103.73
99.248	101.63	101.93	99.38	99.442	99.413	100.98	99.126	101.04	100.99	100.38	100.88	100.54	100.9	99.483	99.958	102.17	100.4	102.04	101.58	101.6	100.49	99.813	98.406	100.29	103.14	103.04	100.36	101.9	102.05	100.37	101.27	99.55	101.03	100.81	99.44	100.08	102.06	99.704	99.227	100.68	100.38	98.681	99.416	101.58	103.22	98.352	100.79	102.21	100.2
111.81	112.49	112.46	110.28	112.94	111.23	110.47	112.74	112.07	112.13	112.13	110.49	114.07	111.19	112.05	112	112.86	112.75	110.52	111.86	112.27	112.93	111.52	111.41	114.52	113.74	111.52	112.47	111.1	109.64	113.37	110.41	111.5	112.28	114.44	112.81	113.79	110.1	111.84	112.18	110.56	112.87	111.38	110.99	112.82	115.46	112.3	111.82	110.57	113.75
108.17	107.96	107.61	106.68	102.13	106.95	106.04	107.1	106.2	107.33	107.99	107.21	106.12	105.57	109.85	105.92	108.06	106.22	106.3	108.65	107.28	106.23	106.37	105.68	108.74	109.3	106.07	107.88	108.43	108.89	107.43	108.89	107.36	109.25	108.13	109.27	104.55	106.7	107.35	107.32	106.28	107.58	106.91	105.67	106.89	108.63	104.94	106.7	107.14	108.13
105.88	108.2	105.19	105.96	103.2	107.24	105.18	107.07	106.96	109.65	105.38	107.76	103.98	108.43	108.21	105.08	106.61	107.6	105.16	106.66	106.11	106.58	107.89	107.9	107.18	103.83	105.57	106.48	105.3	105.93	107.97	106.33	107.48	105.25	106.25	106.5	107.12	105.14	105.23	105.97	105.91	106.27	105.23	105.91	107.1	106.17	105.93	106.88	107.42	108.72
115.27	117.93	115.09	117.8	114.99	117.15	114.47	117.47	114.53	116	116.05	117.32	116.55	116.58	116.27	117.33	117.11	116.69	116.79	117.47	117.3	116.39	116.45	115.1	114.66	115.95	115.46	116.79	116.53	115.88	116.95	116.98	114.94	117.2	116.53	115.74	116.82	118.39	117.97	116.65	115.31	117.47	114.88	116.97	116.62	116.71	115.4	118.57	114.69	114.82
105.58	104.56	104.41	105.93	103.43	104.3	103.4	103.82	104.47	104.4	103.87	105.36	103.45	103.38	104.51	104.85	103.27	104.23	106.36	106.94	104.98	103.74	105.13	106.02	107.23	105.68	103.05	105.28	104.11	104.24	104.5	104.59	104.61	104.75	104.3	103.31	103.42	104.48	104.4	103.58	103.92	106.82	104.05	101.35	102.48	104.48	103.82	101.53	104.51	105.16
105.63	103.5	104.54	103.46	105.21	103.77	105.18	103.96	103.27	106.21	107.1	104.83	103.55	108.71	104.14	105.61	104.57	107.19	105.98	105.68	103.27	104.36	107.38	105.82	104.16	105.44	104.81	107.17	107.23	104.38	103.73	107.18	105.02	104.26	105.52	106.63	105.82	103.72	105.61	106.15	101.59	105.13	104.79	104.7	109.34	103.97	105.72	106.25	105.16	103.21
111.81	112.01	111.85	111.29	113.45	113.7	110.6	112.98	113.23	113.14	114.18	111.12	112.1	111	110.84	112.48	111.98	110.61	112.33	112.07	112.26	113.03	109.51	111.98	112.08	111.89	113.8	112.93	112.23	111.76	112.14	113.67	113.11	110.66	112.5	112.98	111.49	111.48	109.97	111.74	110.29	112.72	112.19	112.88	111.03	110.71	111.82	112.72	110.22	112.54
105.75	104.88	103.31	106.86	104.75	106.73	105.32	105.82	106.12	107.5	106.09	106.03	104.03	105.77	107.2	105.79	108.93	107.39	106.61	109.01	107.24	104.72	104.51	105.63	105.27	107.2	105.56	106.81	104.91	105.09	107.02	106.58	107.8	105.68	108.19	107.19	107.42	106.1	106.17	105.45	104.68	106.46	103.48	106.45	106.61	106.2	107.14	107.57	108.72	106.82
106.52	105	106.98	105.82	104.66	105.79	105.02	104.49	104.84	105.75	106.02	106.11	105.35	107.03	107.27	105.7	104.96	105.53	107	104.02	105.63	108.53	106.13	108.6	105.92	103.89	105.14	104.7	108.23	106.81	106.67	104.48	105.82	106.1	105.61	105.55	105.94	106.27	104.85	105.18	106.56	104.82	103.68	102	105.91	106.08	106.31	106.61	106.6	107.59
108.67	105.81	105.75	106.24	106.78	105.64	106.86	104.33	106.02	106.31	104.19	106.92	106.98	105.53	105.14	105.63	105.31	105.11	106.21	108.45	103.55	105.37	106.95	105.04	105.99	103.46	105.35	106.34	106.66	104.23	107.73	105.09	104.25	106.59	106.82	106.63	104.91	103.95	104.47	103.83	106.89	105.39	105.43	105.89	106.8	107.15	108.49	106.66	106.48	106.45
106.51	106.55	103.15	104.45	104.61	106.17	106.22	105.16	104.46	105.76	106.12	104.42	103.53	105.18	102.26	106.17	104.71	107.4	106.79	105.56	105.7	104.63	105.8	103.23	106.6	105.32	102.86	105.13	104.27	103.4	104.34	104.94	105.27	102.63	104.67	103.11	103.28	107.42	103.93	105.27	104.19	104.29	102.67	104.83	104.25	104.65	105.85	104.75	104.93	104.24
117.54	117.52	118.94	116.83	118.54	118.6	119.33	118.54	118.24	117.4	118.2	116.66	116.43	116.15	118.51	117.19	118.76	116.11	115.82	117.1	119.15	116.3	119.14	116.22	117.17	118.14	114.86	114.6	117.84	118.33	119.27	118.72	115.86	119.17	114.89	118.98	118.44	118.15	116.96	115.5	117.84	118.25	116.27	116.03	117.34	117.11	118.75	117.77	117.19	115.82
106.03	104.02	106.03	104.43	103.45	104.98	105.06	104.54	103.72	105.56	106.11	104.15	106.89	104.75	103.98	106.16	105.68	104.95	105.77	104.42	105.87	105.3	105.36	103.59	105.38	104.48	106.89	107.14	106.03	105.79	104.6	106.8	105.26	104.81	104.94	106.83	107.28	103.45	104.82	107.01	105.19	106.77	104.94	103.11	106.48	105.64	105.66	105.81	104.39	104.36
103.75	103.65	102.49	104.68	105.43	103.59	104.67	103.3	104.21	103.11	106.34	103.51	101.8	104.12	105.37	102.26	103.81	104.66	105.92	104.83	103.01	102.03	104.17	106.76	102.12	104.03	102.2	104.06	104.29	105.83	104.1	103.77	103.09	103.34	102.65	105.42	104.01	104.82	105.61	105.1	102.51	103.59	104.88	104.45	102.48	105.51	102.46	105.65	104.23	106.3
116.74	117.29	119.84	120.26	115.96	118.8	119.1	115.4	117.93	116.59	118.87	119.81	117.77	117.29	118.18	118.2	118.5	115.64	117.81	117.29	117.52	119.41	117.07	119.28	118.46	117.24	116.87	116.06	116.18	119.13	116.04	115.01	117.01	119.86	117	117.7	117.59	118.73	118.65	115.99	118.09	118.54	118.92	117.75	118.04	117.3	118.36	116.6	115.88	118.27
102.25	102.76	103.56	104.36	104.73	106.25	103.15	106.21	103.38	102.32	104.86	104.17	105.37	106.04	104.51	103.93	102.17	104.54	103.55	104.96	104.58	102.98	104.08	104.79	103.1	104.9	103.05	105.12	105.53	103.68	107.55	102.9	105.73	103.58	105.29	104.63	104.11	103.92	104.13	104.03	103.02	103.45	104.4	100.79	105.51	105.06	104.87	103.36	104.04	105.21
107.75	107.23	107.8	106.37	106.66	105.17	108.03	108.33	105.61	106.69	105.57	107.17	105.83	108.32	105.83	106.73	105.58	106.04	108.26	104.35	105.94	107.07	107.96	106.55	105.79	109.25	102.79	107.43	105.97	108.5	105.83	109.27	106.11	105.84	109.18	105.89	106.87	108.04	106.1	102.83	106.48	105.51	104.49	108.06	107.48	107.92	107.36	109.25	104.46	106.07
103.25	107.23	104.24	106.43	105.33	106.67	104.86	107.18	106.86	105.79	103.86	105.65	106.88	107	103.23	106.51	106.54	105.5	104.85	104.76	105.83	104.52	106.45	105.35	105.7	106.44	105.18	106.51	104.22	107.88	105.54	107.2	107.09	104.04	105.5	106.05	108.12	103.47	106.24	104.18	105.27	104.97	105.23	105.95	103.95	105.93	107.74	106.16	106.34	106.3
106.27	107.35	103.79	105.15	103.64	105.44	106.79	106.09	106.14	104.11	107.37	104.83	106.07	105.71	103.75	105.41	107	105.6	107.38	106.49	105.01	104.56	106.15	108.12	104.39	105.6	103.39	106.07	107.16	103.69	103.95	104.15	105.55	105.56	104.54	105.29	105.72	105.11	104.44	106.3	107.69	106.02	104.86	104.36	105.38	104.93	108.59	103.46	104.41	105.71
119.77	116.07	118.73	118.73	117.71	117.86	116.59	114.65	118.31	119.24	118.04	117.19	116.35	119.29	117.9	116.91	119.15	117.76	118.33	119.59	117.55	118.96	116.38	119.3	117.08	117.8	117.4	116.58	115.94	118.01	119.35	115.14	119.24	118.25	117.14	116.23	117.6	118.93	118.6	119.39	115.87	118.01	118.26	118.03	118.76	117.44	116.82	116.93	115.79	118.75
101.47	99.595	99.812	103.31	100.49	101.59	102.5	101.57	101.25	99.22	101.82	101.76	100.59	101.35	101.55	100.53	100.03	100.9	100.69	100.52	99.837	100.48	101.9	102.42	100.34	101.85	101.77	100.07	102.58	99.959	99.208	100.66	99.746	102.03	102.4	100.92	100.42	99.789	99.618	101.63	101.51	100.27	100.85	99.113	101.71	99.83	100.31	100.72	99.879	100.69
111.7	113.06	113.57	109.44	110.28	111.72	109.79	111.55	111.55	111.13	114.72	112.18	111.28	114.43	112.48	113.04	109	111.73	111.5	111.1	110.86	113.51	111.84	113.98	111.61	111.88	110.5	111.93	111.2	110.97	112.17	113.12	112.79	113.84	110.31	112.2	110.45	109.79	112.52	113.65	113.2	111.99	110.79	111.03	110.71	112.6	111.45	113.17	111.26	111.23
105.98	105.2	101.88	104.34	107.29	103.49	103.53	105.3	103.96	106.19	105.97	105.12	105.96	104.16	104.74	105.34	105.1	104.69	103.93	104.53	105.5	106.44	105.92	105.22	104.1	106.06	104.09	104.43	105.27	105.55	103.16	104.4	105.68	103.28	103.21	105.39	105.24	102.88	104.53	105.44	104.51	105.5	104.89	106.87	105.85	106.03	104.72	104.29	103.86	105.24
107.11	105.37	103.96	105.08	105.65	106.68	105.03	105.44	106.29	105.58	107.04	105.22	106.32	103.25	105.68	105.95	105.44	104.84	105.76	106.88	105.97	103.58	106.82	106.45	104.77	104.62	105.28	104.85	106.17	106.58	104.05	102.59	104.92	105.73	105.05	107.48	105.26	106.93	108.01	104.63	104.45	105.2	106.52	102.45	102.66	103.47	106.55	103.87	106.49	106.69
116.86	116.9	118.26	116.86	119.27	118.28	115.62	118.23	118.02	116.49	116.93	117.92	117.62	118.21	119.37	120.07	118.27	117	116.94	119.18	115.37	118.05	118.24	118.44	115.66	115.96	117.54	119	115.02	117.94	118.52	118.69	116.77	116.85	117.44	116.9	117.81	118.63	118.2	116.83	117.44	116.36	116.32	117.51	116.46	119.48	118.08	114.58	114.51	120.43
112.74	111.47	111.09	112.13	113.05	111.13	112.2	109.21	111.2	114.1	111.63	112.87	111.75	112.41	111.1	109.11	110.29	110.96	111.6	111.58	112.03	111.61	112.53	110.88	112.3	112.43	112.41	112.8	109.59	111.58	110.91	112.89	109.73	110.01	110.13	112.67	108.19	110.54	110.37	112.68	114.1	111.85	110.58	112.6	111.76	114.24	111.85	112.74	112.35	113.14
101.73	101.57	102.23	100.98	100.77	100.01	98.111	99.468	100.63	102.12	102.95	101.24	101.95	101.19	100.07	100.22	101.21	102.51	100.06	100.71	102.55	98.834	101.41	101.27	102.83	98.801	99.865	100.93	99.991	100.77	102.32	101.9	101.7	100.52	99.677	100.88	99.005	101.43	99.776	99.477	99.721	100.01	101	101.06	101.49	99.528	99.917	101.11	103.26	101.68
102.41	103.75	105.15	103.95	103.37	104.01	104.72	105.06	101.82	103.05	104.6	102.81	105.94	103.16	107.65	104.04	104.84	104.12	104.46	103.97	105.84	104.77	105.4	105.76	104.56	103.36	103.05	103.16	104.6	104.92	105.43	103.68	104.79	102.66	104.72	105.71	103.78	103.04	103.55	103.05	103.23	104.43	102.93	104.37	105.23	103.37	102.03	104.1	102.32	104.19
106.36	107.32	103.65	103.95	107.15	102.71	105.56	105.26	104.08	106.2	104.82	103.05	102.58	101.82	104.39	105.21	105.08	104.74	104.48	106.55	103.86	104.76	104.76	103.89	101.96	103.29	102.39	105.05	104.36	105.16	104.94	105.24	104.78	102.81	106.46	104.89	103.35	102.68	103.04	103.98	104	104.11	103	103.82	105.88	106.56	103.18	106.03	105.84	103.16
100.1	100.36	101.14	98.051	98.878	101.87	101.64	97.7	101.84	101.1	99.118	99.119	101.89	101.11	101.65	99.11	100.98	100.16	99.481	101.93	100.07	98.911	102.01	99.989	101.23	99.607	99.379	99.971	99.327	99.325	101.77	101.24	100.34	100.15	102.27	99.094	99.01	102.13	99.804	99.804	100.41	101.97	101.71	101.71	101.2	102.51	101.15	99.554	101.48	101.82
104.04	103.34	103.05	103.91	103.31	104.56	104.65	103.97	105.02	104.82	105.08	103.7	100.64	103.39	104.7	104.54	102.48	104.63	103.17	104.91	104.11	105.46	106.09	103.65	105.2	105.64	101.27	104.6	104.04	101.85	103.86	105	106.05	105.95	103.41	106.54	105.25	104.45	101.91	103.62	102.31	107.39	103.93	103.63	103.14	100.63	103.33	104.82	104.88	103.02
113.32	113.55	111.21	112.43	112.16	112.69	112.88	115.27	114.09	112.24	114.07	111.44	111.46	113.76	112.93	112.36	112.61	113.92	114.41	112.62	113.89	113.81	113.67	112.54	114.18	114	112.54	110.13	116.21	113.11	114.17	111.64	112.19	112.83	111.48	113.95	114.37	113.72	111.92	113.96	110.6	111.49	112.69	112.57	113.76	111.46	114.68	114.32	111.33	112.27
109.26	107.28	107.4	106.84	108.59	105.61	106.03	106.65	107.64	106.92	107.51	104.72	109.01	106.56	105.82	106.37	106.49	107.18	105.23	107.1	106.83	108.28	107	106.56	106.1	106.41	105.77	108.35	107.03	105.4	107.54	105.3	107.63	105.13	108.32	104.51	107.02	107.12	106.51	107.48	106.23	106.85	106.59	108.17	107.36	106.65	107.43	106.39	106.11	106.24
110.99	108.55	112.24	111.88	112.14	108.3	110.94	110.19	109.04	109.77	109.09	107.55	110.69	110.05	108.42	109.85	111.21	111.09	111.18	108.84	108.49	110.48	109.98	108.77	111.24	110.08	106.91	108.76	109.8	110.08	107.44	109.24	108.54	110.19	107.07	110.28	110.09	108.32	109.05	108.75	107.33	110.47	107.27	110.96	109.21	111.65	110.82	111.4	109.19	108.97
98.02	99.608	99.691	100.17	99.564	98.995	100.8	99.161	99.512	99.087	99.53	99.416	97.363	101.25	99.113	99.672	100.22	99.188	100.19	100.46	100.31	102.29	99.716	102.63	99	101.58	101.44	102.08	99.577	102.51	99.729	101.73	100.36	100.19	100.31	98.152	97.996	101.65	99.057	101.11	99.871	100.85	98.429	97.504	100.98	98.258	100.61	100.39	101.72	101.24
110.39	110.37	111.46	108.76	111.99	111.23	112.16	111.6	112.57	112.16	109.4	111.5	112.54	114.63	112.35	111.96	110.95	111.27	112.11	112.2	110.92	114.97	113.54	111.66	112.82	114.2	114.02	112.99	109.53	110.14	111.74	110.9	111.04	112.66	112.39	111.22	113.44	110.96	111.15	111.19	113.84	111.35	112.26	111.52	111.6	113.02	111.47	111.37	112.09	109.25
107.86	103.87	106.17	105.08	108.74	105.62	106.28	103.85	106.57	107.3	106.59	107.26	106.51	107.56	103.99	106.9	105.51	106.11	106.7	103.85	107.07	107.68	103.98	107.31	105.29	107.42	105.05	104.78	106.46	106.31	104.93	106.95	104.86	107.15	109.13	104.96	107.31	106.11	106.48	107.64	105.1	106.13	104.17	103.86	106.41	105.38	106.14	103.97	107.16	106.14
101.28	100.37	101.11	100.85	101.17	102.35	99.479	99.621	101.23	100.37	101.18	101.18	99.588	101.45	99.905	99.663	99.216	101.49	99.45	101.07	100.74	100.84	100.51	98.776	102.54	99.999	101.1	99.436	98.494	99.698	98.503	98.399	99.852	100.95	101.09	98.117	100.06	99.589	100.76	100.69	100.16	98.58	100.22	99.112	101.73	101.46	102.75	101.7	102	100.21
106.52	106.61	105.2	106.55	103.87	102.28	105.84	103.14	105.05	105.88	105.92	106.87	106.24	105.38	106.16	104.56	105.41	103.43	105.11	106.13	103.4	106.23	107	106.26	107	105.34	106.67	104.48	105.53	103.76	104.34	109.26	105.16	105.39	105.99	105.43	106.96	107.07	103.33	107.45	104.65	104.83	104.19	103.93	103.17	104.35	104.25	106.13	105.21	102.86
110.04	107.66	110.31	110.26	109.99	110.88	109.38	108.08	109.36	111.66	110.22	109.82	111.36	109.64	110.64	108.8	109.27	110.33	106.04	109.62	110.34	109.13	108.13	108.49	108.01	110	110.12	110.05	110.12	111.12	111.43	110.99	108.48	108.13	108.76	108.12	109.01	109.15	108.59	110.57	108.3	110.39	109.6	109.99	108.12	109.14	109.68	107.57	109.78	109.23
98.484	101.05	99.959	99.637	99.346	100.16	99.454	99.166	100.7	99.85	100.06	98.011	98.441	95.584	100.9	100	99.217	100.85	99.071	98.654	98.131	95.989	99.414	100.77	99.354	100.23	100.2	101.77	97.182	99.183	98.266	99.241	101.46	100.77	99.912	99.401	99.775	100.28	101.1	101.1	97.449	100.27	101.62	100.32	99.776	100.25	100.29	100.42	97.317	99.447
106.57	106.57	105.15	107.63	107.36	107.01	107.74	105.3	106.51	104.7	104.39	105.19	105.24	107.02	107.8	105.01	107.04	104.88	105.35	106.19	106.97	106.29	105.64	106.78	107.04	108.08	104.18	105.84	106.95	106.53	106.46	105.55	106.6	105.13	108.8	106.92	106.35	108.07	106.58	107.52	106.23	106.95	105.08	107.06	106.27	106.2	104.95	106.04	105.92	104.53
104.95	104.27	105.17	104.8	101.4	103.69	106.28	104.08	104.41	106.96	103.32	105.73	104.78	103.77	104.22	104.89	105.47	104.01	103.41	104.85	105.45	105.8	104.7	106.52	105.5	105.39	104.79	105.66	102.18	104.56	104.57	103.14	105.15	105.01	103.86	104.28	106.46	102.49	102.61	103.29	102.44	102.65	105.62	103.01	105.23	105.5	105.17	102.5	104.73	104.38
99.865	101.22	100.11	101.18	101.65	101.18	100.72	99.738	100.01	100.36	99.611	100.59	98.916	100.52	102.07	100.57	98.836	101.32	101.09	99.301	97.127	101.58	101.72	101.9	101.14	99.552	99.993	98.637	99.742	100.89	98.436	99.426	100.24	98.307	100.53	100.45	101.95	99.287	100.4	100.35	102.91	99.547	101.4	101.89	99.311	98.218	99.282	100.13	98.904	98.698
113.1	112.09	110.79	112.99	111.95	111.72	113.15	111.36	114.88	111.9	112.03	113.51	111.22	115.1	112.17	114.3	113.07	111.5	112.16	113.83	112.06	113.64	114.72	112.92	113.25	112.13	110.87	111.88	111.29	111.98	111.13	111.53	111.97	114.9	114.61	115.64	112.8	112.15	114.75	114.35	113.82	112.33	111.56	114.34	112.6	115.22	111.76	110.98	114.5	112.14
106.19	105.96	105.18	106.62	105.83	107.74	107.22	105.1	106.53	105.45	105.47	105.46	104.85	105.33	105.15	107.94	105.71	104.75	104.73	108.13	105.26	103.46	106.35	106.22	106.08	105.18	106.26	105.82	107.16	106.53	105.85	104.87	106.5	106.3	107.72	105.21	105.57	106.75	105.29	106.34	107.02	107.24	104.45	104.42	105.24	103.93	106.62	107.2	105.47	107.54
104.59	104.14	105.01	103.82	103.64	104.94	102.22	103.93	104.99	103.8	105.56	102.15	105.35	105.34	104.01	102.52	102.96	102.98	101.12	106.64	104.52	103.25	105.41	104.27	105.71	105.05	103.77	104.9	101.49	103.67	106.08	103.94	105.3	103.15	102.29	105.34	105.22	104.42	103.64	104.19	103.77	101.48	103.35	103.95	104.53	106.37	103.2	103.61	103.83	105.04
105.18	105.51	106.93	102.52	101.82	101.51	102.7	103.39	102.82	105.14	106.03	104.77	104.76	104.03	105.81	103.54	104.64	103.84	104.97	103.04	104.08	104.78	103.25	103.23	104.37	103.37	105.75	105.92	104.67	103.35	104.52	101.42	104.1	101.94	103.66	103.92	105.34	103.71	104.85	106.4	105.2	104.09	105.57	105.5	103.74	104.85	103.17	102.89	105.21	106.19
105.41	105.6	106.26	104.67	105.21	106.2	105.55	103.57	105.94	105.27	105.42	103.23	106.68	106.98	104.72	105.96	104.06	102.7	104.51	105.96	105.27	105.33	104.66	104.6	106.77	103.66	103.81	105.1	104.79	103.14	104.47	106.79	104.23	106.17	102.51	102.7	104.55	106.69	105.44	103.5	102.84	106	103.54	103.32	105.1	107.71	105.46	103.19	103.82	104.85
107.36	106.71	105.78	105.72	106.82	106.14	105.53	105.31	105.69	107.06	107	107.78	109.92	106.67	108.25	106.39	105.02	108.07	106	106.17	105.85	108.67	105.27	106.46	105.69	108.44	108.17	108.71	107.58	105.65	108.25	105.37	105.2	106.03	105.34	107.06	107.19	107.72	107.24	105.85	108.36	106.54	108.39	106.54	106.12	108.29	105.97	109.11	105.17	107.18
108.07	104.64	105.78	103.97	105.23	103.97	105.49	104.92	104.09	105.37	103.89	105.16	104.96	107.43	105.01	103.11	104.57	107.06	104.01	104	103.49	104.11	103.88	104.99	104.55	103.64	104.35	107.23	106.16	105.43	104.45	104.69	103.24	104.82	106.09	106.36	105.38	102.37	104.51	105.64	105.04	104.64	103.48	105.58	105.93	105.63	105.61	105.17	104.07	104.35
105.26	105.61	104.63	108.35	103.83	105.72	102.76	108.59	105.17	107.46	105.7	105.71	105.66	104.64	107.37	104.22	105.87	106.95	105.26	105.66	104.15	106.88	106.82	107.09	107.86	104.88	107.6	106.67	104.97	105.85	105.2	104.46	106.82	104.14	105.17	104.99	106.31	106.21	105.72	104.79	104.25	105.04	104.33	107.77	104.85	105.45	106.66	103.75	105.49	106.83
111.67	110.73	109.78	109.54	110.32	110.39	112.96	111.06	110.39	111.67	110.71	109.24	112.17	110.55	110.02	108.4	113.8	111.95	113.26	112.1	112.66	109.34	112.02	112.79	111.81	111.38	112.96	110.95	110.08	113.5	109.72	112.28	112.93	110.73	111	110.68	111	110.13	108.98	111.35	109.5	112.17	111.24	108.8	111.56	107.97	110.74	112.99	110.63	110.77
105.33	107.95	105.02	106.02	108.44	106.31	105.66	103.48	106.16	105.32	105.85	105.72	105.68	102.38	107.18	102.83	105.56	105.4	107.08	105.67	105.69	106.18	102.67	105	105.87	104.6	104.9	104.83	106.49	105.81	107.26	106.41	106.69	105.11	104.43	105.37	107.28	104.25	105.12	107.77	103.46	103.94	104.77	104.84	104.89	105.62	105.88	104.29	105.07	105.33
105	103.09	103.79	106.63	106.25	106.05	103.54	106.62	106.6	104.66	107.18	103.48	104.38	104.27	105.05	105.78	104.96	105.52	105.03	106.95	104.61	106.81	106.94	105.17	103.25	104	105.12	106.68	106.33	105.91	105.87	105.63	104.5	104.24	106	105.5	106.01	106.19	106.97	105.08	105.52	105.06	104.88	105.72	103.93	107.67	104.92	106.68	105.5	108.14
97.564	99.38	98.955	99.56	99.465	97.208	102.07	99.66	98.599	100.19	101.17	100.56	97.795	101.36	100.17	100.47	100.49	101.03	103.3	100.72	100.84	99.667	98.883	98.51	99.634	100.39	100.86	101.75	99.209	98.885	100.3	100.41	100.21	100.57	99.699	100.04	99.338	99.571	101.17	99.549	97.948	100.08	100.37	100.34	98.443	98.729	99.008	100.58	99.719	99.292
111.64	113.56	112.94	113.28	109.08	112.69	111.42	110.16	111.77	111.64	113.04	111.96	113.41	113.62	109.67	112.1	110.6	110.67	111.42	108.5	111.7	112.79	113.55	111.22	113.17	111.92	111.67	111.33	112.11	111.84	111.51	111.76	112.84	112.01	113.32	113.66	113.09	111.81	112.88	112.24	111.53	113.84	112.83	111.44	112.12	113.65	112.29	112.92	113.49	111.5
105.09	103.57	104.03	105.35	103.79	104.41	104.76	104.33	103.88	106.02	104.32	103.82	104.3	107.54	103.42	102.35	106.18	105.26	104.7	103.84	102.94	104.69	103.51	104.61	103.48	103.75	104.25	105.19	105.64	108.73	106.11	104.99	105.17	105.35	104.81	106.45	106.69	105.08	105.24	106.22	104.31	105.26	104.82	105.38	101.94	105.41	103.89	105.29	106.1	106.68
104.05	105.04	102.52	104.85	103.26	104.48	104.23	102.88	106.52	103.88	102.96	103.62	102.45	102.17	103.76	105.27	102.96	103.26	104.91	103.56	104.8	105.18	105.09	104.19	103.45	104.29	105.21	104.7	105.63	104.02	105.72	104.52	103.37	102.63	102.16	105.33	103.29	102.54	106.19	104.25	104.8	104.29	103.61	104.66	103.71	102.05	102.97	104.14	104.58	105.13
113.13	109.88	111.59	111.73	112.41	111.81	109.59	111.7	110.8	111.04	110.86	111.82	113.39	111.86	110.42	111.26	112.27	109.11	112.12	112.72	113.22	111.39	113.46	110.86	110.87	112.15	110.94	110.56	111.29	110.04	111.37	111.01	111.96	114.31	110.46	110.69	110.49	108.81	111.56	111.47	110.83	111.51	112.12	111.36	112.68	113.44	113.78	109.35	113.66	112
103.89	106.12	103.82	103.32	106.14	103.94	105	106.95	106.2	106.79	107.61	106.6	104.82	105.08	104.14	105.01	108.79	107.17	105.18	106.04	105.11	107.25	105.26	104.37	105.51	105.54	104.19	105.2	106.74	107.44	105.48	105.28	106.2	105.71	106.09	106.78	105.71	106.77	104.67	105.87	103.6	104.52	104.74	107.73	105.78	105.96	104.08	106.66	107.32	106.32
105.14	106.13	106.31	104.24	103.77	105.2	105.4	103.81	104.52	106.32	107.38	105.97	104.89	102.34	107.11	104.96	105.11	103.58	105.69	106.24	107.93	104.43	105.36	102.91	107.84	106.58	105.82	106.75	106.21	105.82	104.05	106.08	102.06	105.15	106.51	103.54	105.09	105.87	104.76	106.94	104.04	107.55	104.84	108.06	107.49	105.57	105.83	103.34	106.72	108.21
106.95	106.88	104.6	106.22	107.03	107.86	104.29	107.04	109.49	108.24	107.1	109.81	106.78	105.96	108.25	108.4	106.19	104.59	108.07	106.57	108.34	106.29	107.1	107.5	108.65	109.34	106.51	106.81	107.6	107.96	106.41	105.03	106.14	106.52	106.78	106.36	105.56	107.58	106.32	107.49	108.87	105.89	107.14	106.18	107.79	108.23	105.91	106.14	107.44	106.62
100.43	99.42	101.02	100.62	101.48	99.806	101.13	100.81	100.28	100.13	100.58	102.68	98.943	102.24	100.28	100.72	101.73	100.24	103.25	101.88	101.55	99.368	100.14	100.68	97.08	100.02	99.239	99.563	99.273	101.62	101.36	99.674	101.06	100.28	101.66	99.031	100.68	100.45	101.7	99.426	98.969	100.82	99.29	99.655	99.454	98.76	98.979	99.368	102.41	99.877
113.1	111.37	112.97	111.51	111.75	109.42	111.32	112.08	109.12	111.56	112.29	111.92	111.77	112.92	113.24	110.47	109.49	114.68	113.52	112.57	113.5	111.82	112.01	111.5	112.29	110.19	111.66	110.26	113.82	111.53	111.56	110.98	110.89	113.14	111.19	111.35	112.1	111.8	112.98	113.9	110.61	113.39	109.3	113.26	111.13	111.92	110.57	112.07	111.36	113
111.9	111.36	112.04	112.24	109.55	113.07	111.99	113.9	112.53	114.06	110.8	112.43	111.53	112.6	110.82	112.96	111.97	113.42	112.85	112.28	112.33	110.64	111.9	111.02	111.32	111.71	112.22	112.51	112.7	111.9	111.99	115.67	112.21	112.21	112.03	111.27	112.81	110.69	110.71	111.59	111.31	112.11	110.34	112.93	111.06	111.47	110.09	110.42	111.81	112.14
110.72	108.75	111.71	110.52	111.18	111.08	113.59	111.41	112.39	109.93	109.84	110.43	113.63	112.62	111.76	111.36	109.38	110.52	110.13	110.71	110.79	108.82	110.19	110.58	110.94	111.09	111.58	111.73	110.36	110.91	113	110.23	111.06	109.73	110.54	114.41	113.31	111.01	111.76	109.45	110.73	110.33	110.22	111.64	113.18	111.67	112.11	111.35	113.12	112.11
103.69	103.59	102.73	104.04	103.62	104.54	103.99	103.77	103.2	104.54	102.92	103.23	102.53	104.16	107.03	102.65	104.89	104.03	104.85	104.44	103.42	104.79	105.26	103.29	104.57	103.86	101.34	105.55	104.68	104.77	103.92	103.28	105.04	105	102.76	101.36	107.17	104.33	103.77	102.8	102.62	103.81	102.18	104.44	104.26	104.26	104.63	105.98	104.33	105.02
106.1	107.77	105.8	106.78	108.48	107.11	105.99	106.21	105.74	106.73	106.01	105.58	107.56	107.67	104.18	104.53	107.6	107.15	106.17	109.15	107.31	106.42	108.04	109.87	104.93	106.66	105.84	106.32	106.98	105.98	106.73	105.94	108.42	106.96	106.71	107.06	104.42	105.68	107.96	105.95	107	108.03	107.01	107.62	106.66	109.03	105.27	106.48	107.3	107.3
101.54	102.08	100.23	100.67	101.16	101.67	100.69	100.09	101.52	101.28	97.746	100.6	99.96	100.61	105.06	101.3	99.45	100.07	101.43	100.51	99.187	100.59	99.609	100.96	101.53	102.02	101.26	99.953	100.8	102.76	101.08	100.32	101.05	98.786	98.488	102.58	100.42	101.05	100.42	101.03	100.39	101	100.78	101.25	99.908	102.72	99.039	101.54	101.35	101.22
104.58	105.79	107.36	106.15	106.06	103.82	105.8	106.72	105.17	108.59	107.71	107.13	107.16	107.25	108.83	107.23	105.16	108.11	105	106.97	105.21	105.31	104.02	107.49	106.39	106.22	106.26	106.67	104.2	104.89	107.46	107.85	105.91	106.68	106.67	106.07	108.04	106.31	105.68	105.82	106.83	107.18	105.87	105.62	105.94	107.67	105.57	107.26	106.24	105.6
113.65	111.88	111.62	112.96	111.81	113.29	110.9	110.19	110.1	113.23	109.72	110.4	111.32	112.98	112.2	110.08	108.82	112.12	110.13	110.47	111.5	111.67	112.82	109.88	111.08	110.9	110.64	116.47	111.5	111.54	111.61	110.68	112.99	110.25	110.73	110.67	110.78	111.47	111.75	111.47	112.6	112.16	111.79	115.17	111.19	110.84	111.93	112.84	112.42	110.57
112.8	111.32	110.64	111.5	114.3	110.21	110.87	111.9	110.45	111.52	111.3	110.78	110.53	114.54	110.09	112.21	113.13	111.82	113.28	111.34	111.62	111.94	111.55	109.72	110.7	112.12	113.14	109.16	109.7	110.99	111.49	110.28	112.57	112.26	110.92	112.42	108.83	111.11	110.97	112.22	110.4	113.01	110.58	112.51	110.25	109.87	113.24	113.09	112	111.06
111.7	111.07	110.93	112.38	110.18	112.17	111.65	112.17	113.06	112.03	112.47	110.32	113.44	113.27	112.06	110.69	112.94	111.79	112.98	111.6	114.27	112.41	111.2	112.2	112.11	113.61	112.57	114.63	113.03	112.04	112.9	111.3	112.23	113.01	111.28	111.32	110.59	110.98	110.15	109.35	111.47	112.05	111.59	111.66	114.08	111.27	111.5	114.24	112.26	113.22
102.64	100.94	98.788	102.58	100.87	102.09	98.753	98.69	101.78	102.66	97.659	100.03	99.879	99.999	100.99	97.746	100.7	100.78	100.34	99.646	98.533	98.749	98.611	101.22	99.571	100.75	99.92	99.499	100.43	101.81	101.57	100.45	100.83	100.71	98.38	99.735	102.47	101.9	101.1	100.58	98.599	101.54	98.129	103.17	100.48	98.888	98.484	97.93	101.34	102.36
102.9	99.561	99.787	100.32	100.89	100.24	99.836	99.784	100.55	97.779	99.831	98.111	98.06	101.85	100.51	101.61	98.901	99.072	98.487	100.82	98.957	97.696	99.704	98.744	100.39	99.942	98.63	98.989	99.317	99.304	101.38	100.3	100.31	100.81	102.51	97.43	100.03	100.28	99.771	98.968	98.222	99.943	101.67	100.55	100.4	100.79	100.85	101.32	98.494	100.44
104.29	106.02	105.64	106.26	106.35	104.71	105.89	105.29	104.41	104.49	104.07	106.62	105.34	105.34	106.96	107.24	105.55	106.65	106.51	104.51	104.54	107.82	108.34	105.19	105.49	106.34	105.69	104.75	106.18	105.86	106.38	105.55	105.03	103.25	106.06	103.43	104.42	105.85	106.39	105.13	106.18	105.93	105.76	105.48	104.36	106.56	105.32	105.05	105.72	109.48
110.63	112	112.05	109.71	109.95	110.56	109.84	110.13	110.28	109.15	110.83	109.4	107.78	111.02	112.76	110.39	111.34	111.11	109.89	112.13	110.45	109.59	110.27	110.62	110.24	110.84	108.87	110.04	109.35	110.42	110.91	111.01	112.71	110.37	111	110.88	109.39	110.06	111.25	110.09	109.94	110.8	107.88	110.2	109.54	111.53	110.9	111.85	112	109.22
106.37	105.97	106.89	107.32	105.96	109.35	106	105.73	107.64	109.58	107.8	107.36	106.91	105.97	108.12	105.69	106.37	104.76	106.19	105.76	105.82	107.91	107.39	105.65	105.46	106.54	106.06	107.76	108.45	107.69	105.16	106.06	105.69	104.43	106.67	105.61	104.92	105.45	103.97	108.09	108.91	104.15	104.88	105.99	107.5	105.88	106.95	107.34	105.56	106.21
101.88	98.928	98.816	99.388	98.857	98.341	99.996	98.615	98.139	99.361	101.17	98.39	102.88	97.802	97.843	102.69	100.66	99.325	100.34	99.017	101.64	101.04	98.01	98.799	99.767	99.413	96.545	100.24	100.64	98.989	99.379	99.505	100.17	99.962	100.25	99.22	99.462	98.973	99.762	99.998	101.01	99.682	101.51	98.856	99.994	97.651	98.139	100.91	98.06	97.859
104.71	106.43	106.93	106.41	105.25	105.8	107.95	107.96	104.03	107.39	106.65	105.83	105.19	106.55	104.94	105.87	105.16	107.42	105.29	106.34	107.17	103.37	107.49	106.33	106.1	107.6	105.15	103.68	105.67	105.05	105.76	106.25	105.83	105.29	107.31	105.83	105.33	106.1	105.6	105.5	106.63	104.42	106.84	106.27	106.87	107.21	103.68	106.11	106.61	106.61
112.35	111.4	112.68	112.25	111.79	113.08	113.26	111.25	112.11	113.08	111.84	114.18	113.04	115.03	110.85	114.74	113.45	113.36	112.92	114.35	113.43	112.59	114.57	112.37	113.99	113.42	113.67	112.11	112.57	111.06	113.01	114.82	113.43	114.15	112.08	113.83	113.07	114.8	113.44	113.18	113.36	112.59	112.92	111.77	110.11	112.79	113.75	113.91	112.25	114.44
106.61	104.48	104.75	103.83	105.53	102.94	105.45	103.82	104.63	103.96	103.9	102.69	105.16	104.26	106.68	104.93	105.36	104.95	103.82	105.84	103.6	104.16	104.42	104.46	106.14	104.94	106.04	102.76	104.44	104.83	102.91	105.19	104.62	104.49	105.84	103.58	104.53	103.61	105.06	104.34	104.75	101.84	102.63	104.93	102.66	104.1	106.39	103.14	105.71	104.75
110.3	113.09	111.43	109.27	108.99	111.61	111.76	113.67	111.56	112.17	111.6	110.88	111.72	113.03	111.36	109.29	112.26	112.78	110.96	111.99	111.56	108.9	110.6	111.28	112.18	110.53	114.28	109.83	111.2	111.33	110.45	109.51	111.97	109.88	111.51	109.05	110.22	111.21	111.19	112	114.04	111.26	109.58	111.34	110.25	110.59	111.43	111.69	111.79	110.28
110.06	109.95	110.9	111.15	109.29	111.37	108.8	105.69	110.58	108.8	109.3	110.65	108.89	109.1	109.35	109.65	110.55	111.26	108.94	109.31	109.55	112.13	109.12	109.61	110.91	110.76	110.98	109.02	109.15	108.26	112.05	108.63	107.92	110.65	109.44	109.3	107.96	111.75	110.7	110.54	108.31	112.35	110.48	109.82	110.13	110.01	110.11	108.44	111.57	110.75
110.96	110.14	109.38	111.57	110.01	109.65	109.56	107.54	110.4	109.16	109	112.79	111.2	110.24	110.84	110.99	108.11	109.38	108.19	111.53	108.01	111.06	109.29	109.26	108.77	107.54	111.1	111.26	110.57	110.4	106.09	109.13	109.59	110.23	109.58	107.97	109.22	107.11	109.24	112.39	109.21	108.46	108.61	109.99	110.77	110.72	108.42	110.58	110.87	107.02
110.57	112.35	108.44	110.43	111.03	111.91	109.02	110.92	110.07	110.57	107.06	108.81	109.03	110.6	108.44	110.11	109.05	108.64	107.94	111.48	109.63	109.36	109.18	111.23	109.47	109.7	109.68	111.06	108.95	109.85	110.96	109.37	109.29	109.81	112.55	108.41	110.13	111.47	110.72	111.22	106.59	109.46	109.96	109.94	107.57	110.32	112.42	109.68	110.47	110.55
113.03	112.42	110.04	111.46	113.73	110.83	110.05	112.52	111.91	111.28	112.06	114.5	112.42	108.98	111.5	111.03	111.04	110.49	113.6	113.03	112.06	113.43	113.63	110.4	111.61	112.51	112.24	111.76	113.15	112.87	110.33	112.5	112.45	112.11	109.93	110.88	110.85	111.79	113.04	113.58	111.94	111.22	111.1	110.99	111.04	113.55	110.29	110.95	113.56	111.51
110.09	110.68	109.59	110.91	111.67	107.97	109.41	109.71	111.66	110.03	108.76	111.25	111.72	111.33	109.36	108.86	108.53	110.49	109.67	109.89	109.86	110.46	112.17	109.62	110.73	110.32	111.83	112.46	109.99	113.55	112.12	109.55	110.4	109.09	110.6	110.09	111.91	111.08	110.65	109.44	108.36	111.42	111.24	108.59	111.17	110.96	110.08	111.27	109.88	110.9
101.42	99.77	100.89	100.28	98.964	99.331	100.67	99.209	100.95	100.12	98.728	97.734	97.214	100.18	100.04	98.862	98.071	101.95	98.872	99.73	98.275	99.036	100.1	97.95	101.52	101.07	98.81	99.379	97.105	100.26	99.967	101.37	100.22	99.55	100.16	98.757	101.44	102.92	100.57	100.69	99.349	100.09	102.12	103.11	98.364	99.359	99.24	98.455	101.56	98.007
106.46	104.8	105.4	106.04	106.52	106.51	106.55	106.02	105.9	105.42	105.49	104.11	104.51	105.88	106.57	107.17	105.51	104.84	106.82	104.48	106.06	105.7	106.75	105.39	104.56	105.08	104.82	106.04	106.27	104.74	104.75	106.92	106.25	107.67	106.77	106.43	106.07	105.87	105.29	105.11	107.55	106.84	106.38	105.65	106.62	103.89	104.79	106.03	103.44	105.66
101.97	100.99	97.48	101.11	100.82	102.55	101.28	98.755	102.14	101.42	102.13	101.9	101.31	99.294	100.56	100.29	101.75	102.01	99.09	100.95	99.184	102.11	97.426	101.46	101.41	100.71	101.35	99.783	98.533	98.65	99.157	98.793	101.37	98.822	100.22	100.41	100.56	98.753	99.369	99.367	101.04	99.99	101.56	101.77	100.35	99.117	99.372	100.77	102.09	102.1
[truncated: 700 more rows]
[truncated: 150 more columns]
