# Supplementary material for: Genetic dissection of main and epistatic effects of QTL based on augmented triple test cross design
Source: PLoS One. 2017 Dec 14;12(12):e0189054. doi: 10.1371/journal.pone.0189054 (PMC5730204; doi:10.1371/journal.pone.0189054)
Supplement: S8 Supporting Information — (ZIP) [file pone.0189054.s008.zip › z4_1900_0.2_10.csv]

105.36	101.09	107.69	102.26	102.52	114.27	105.2	101	101.61	101.56	106.67	101.15	103	105.16	99.502	104.1	104.12	105.55	103.81	106.34	108.17	106.4	106.44	110.57	108.38	109.12	108.83	101.48	105.05	106.38	108	102.29	103.7	102.48	104.99	105.15	104.68	108.16	101.73	108.73	104.13	101.54	104.09	106.67	109.8	102.37	99.091	103.09	100.94	111.38
109.93	100.88	106.37	104.46	101.84	109.32	103.59	103.22	101.55	104.11	103.51	100.16	102.63	110.44	107.13	105.72	103.76	108.12	104.2	110.09	111.33	105.53	103.31	112.23	103.76	108.57	104.78	104.92	105.84	100.49	109.2	110.18	104.09	105.78	112.04	101.25	109.05	107.34	107.55	106.01	105.35	102.98	107.59	103.61	100.81	101.81	109.44	103.32	101.35	94.76
114.73	114.91	115.03	109.26	109.33	113.98	112.47	111	115.09	112.47	111.65	109.01	114.77	109.24	106.3	109.54	107.79	109.06	114.72	107.71	113.36	105.75	110.39	111.32	116.88	116.14	110.01	105.24	115.98	109.49	109.77	107.56	110.18	108.26	106.98	115.17	111.67	114.68	109.96	111.95	107.94	117.73	111	108.52	117.59	107	109	115.66	112.53	112.74
107.4	101.33	109.47	103.94	109.98	104.85	111.45	108.68	101.8	107.28	109.08	101.94	110.89	111.11	103.75	102.13	110.55	99.54	108.91	108.62	105.37	101.68	106.71	108.11	106.94	103.22	108.02	108.83	98.934	104.18	100.47	107.58	112.13	99.52	109.15	104.72	110.84	106.7	104.48	105.78	102.58	106.25	103.58	103.52	109.58	103.35	104.78	104.35	106.28	104.94
104.69	108.01	103.02	104.06	105.83	102.11	104.07	100.83	105.06	105.92	99.747	104.8	107.68	106.72	104.57	105.83	101.04	105.39	101.71	105.55	103.53	111.98	106.61	104.92	103.41	105.73	99.944	106.59	100.69	108.42	109.46	103.03	102.11	105.22	101.6	102.7	101.1	95.114	104.74	103.92	103.83	101.83	103.96	105.96	108.22	101.26	105.2	103.58	105.43	105.53
112.86	112.56	108.52	110.19	111.89	109.23	108.77	115.45	109.03	106.28	113.84	107.73	114.06	106.46	109.4	110.19	111.6	111.78	104.01	112.89	115.92	113.04	110.48	115.15	110.87	107.09	106.36	115.04	110.15	117.86	106.69	115.81	112.25	116.94	114.16	109.31	115.4	113.75	107.25	113.78	107.22	114.72	117.68	106.22	107.54	114.5	114.99	113.22	116.98	115
117.6	118.05	113.81	114.84	116.41	123.05	122.05	113.06	113.54	115.67	118.49	114.84	112.01	118.11	118.89	108.32	119.34	118.36	122.17	120.31	122.92	121.36	117.87	119.92	115.62	112.39	118.11	115.86	113.88	123.1	113.3	122.91	119.76	109.4	111.39	117.87	119.61	112.78	116.85	118.51	119.03	112.15	114.49	115.63	116.81	123.08	116.78	121.02	116.56	115.44
121.32	106.72	113.48	107.38	114.08	114.55	105.1	112.15	116.86	116.6	117.01	116.6	115.52	114.87	113.45	114.89	116.73	113.56	105.15	109.5	111	113.71	107.26	118.26	113.96	114.99	109.68	118.71	122.3	105.97	115.02	109.51	106.22	114.08	110.75	117.32	110.19	112.99	117.38	112.06	109.43	113.34	111.69	106.82	115.09	113.55	108.75	114.85	104.71	110.29
111.75	104.85	113.26	113.84	110.68	116.2	117.43	111.11	108.93	105.57	112.82	111.83	111.58	119.89	112.05	106.42	105.84	107.73	111.63	107.27	107.73	112.54	111.07	111.59	112.96	109.19	111.61	113.19	109.74	111.14	114.13	110.18	115.9	111.78	114.94	116.61	118.26	115.37	116.34	112.13	114.39	114.77	119.63	111.01	107.98	113.53	109.64	112.98	110.46	108.37
107.53	111.97	118.35	109.21	112.5	109.34	107.85	110.59	115.35	111.12	110.79	110.18	110.19	110.61	107.65	109.96	110.44	116.59	110.26	115.13	113.88	109.95	112.95	116.86	110.83	105.81	105.42	117.71	116.25	109.2	111.94	107.35	109.01	117.54	115.46	108.34	107.33	106.34	109.05	110.32	114.32	111.79	113.5	111.91	109.73	108.31	110.25	115.86	108.17	114.35
103.15	102.62	97.2	98.151	101.47	92.656	98.103	103.04	104.98	99.377	97.589	103.21	103.86	96.953	102.4	107.19	99.975	95.81	100.34	104.23	98.535	101.52	97.438	102.7	100.17	99.327	102.57	100.97	100.58	95.194	97.578	102.71	96.826	107.71	95.432	94.697	100.47	100.02	95.554	99.369	101.72	100.51	103.15	98.146	104.42	92.98	98.488	99.152	101.68	96.178
107.15	111.9	104.95	110.96	107.33	103.68	106.49	111.44	102.82	112.62	102.54	101.31	103.9	104.01	101.49	110.31	111.84	109.81	109.58	104.92	113.51	108.56	102.95	98.411	110.65	104.91	106.96	108.9	104.57	106.4	99.273	106.87	107.05	110.38	105.77	111.36	101.15	106.78	104.3	102.09	98.818	102.67	106.15	104.3	104.78	102.1	104.47	101.63	109.3	107.3
107.58	99.276	103.68	104.38	98.141	103.35	106.34	106.53	99.891	101.33	102.13	97.578	106.19	104.35	104.69	101.03	99.955	100.93	101.15	101.12	110.64	105.19	109.58	106.47	105.77	102.82	106.24	110.61	109.39	102.26	100.27	103.59	102.47	104.95	104.83	107.98	107.88	107.86	102.95	104.24	101.14	109.03	102.4	98.67	101.44	105.49	104.51	101.53	108.08	102.58
109.16	109.02	112.64	110.57	111.69	117.94	116.92	109.1	115.89	119.09	109.34	112.79	111.46	107.96	116.1	106.26	109.89	112.12	110.04	112.88	114.56	108.89	108.33	119.63	114.99	116.35	113.26	112	110.83	116.26	111.11	109.63	114.39	113.92	113.34	105.83	115.37	110.68	105.5	112.02	109.32	113.14	116.14	102.48	115.49	108.46	116.39	107.32	115.95	112.14
111.79	114.56	118.5	115.68	120.61	109.73	119.74	113.28	121.55	110.85	114.27	117.81	112.37	121.15	106.79	114.2	119.98	115.6	118.03	120.03	120.94	117.43	118.12	122.68	111.85	107.36	115.67	117.57	113.98	115.77	114.5	122.22	113.9	114.14	116.94	117.15	114.46	120.28	119.24	118.77	115.18	114.72	116.11	120.22	110.53	114.26	119.4	110.22	120.56	114.97
117.38	110.32	109.51	110.71	115.85	111.92	111.77	108.83	113.58	115.26	109.99	114.1	114.12	114.41	106.08	109.32	117.84	105.41	111.58	114.71	109	111.75	113.3	108.86	103.23	101.77	110.57	110.78	110.88	109.35	111.01	106.32	105.72	114.11	110.55	111.79	113.34	111.27	111.49	109.5	110.25	110.98	112.28	103.76	117.24	113.41	111.41	110.67	111.36	106.86
117.97	117.99	119.23	115.27	122.5	118.45	119.58	112.74	118.63	118.44	122.25	125.81	118.19	112.87	127.05	122.51	113.24	116.32	116.24	122.25	120.46	121.95	122.57	116.33	119.83	118.41	120.33	118.67	119.51	116.79	117.44	123.86	118.65	116.57	119.24	117.86	114.05	118.18	119.91	119.35	122.73	117.39	111.51	115.67	115.93	111.64	118.03	119.76	116.13	115.46
117.69	107.27	116.28	110.05	112.29	114.84	113.81	115.55	109.45	113.78	113.52	111.82	116.54	111.37	112.51	115.39	112.64	115.33	110.83	114.5	115.1	113.91	116.83	111.79	117.77	112.11	112.26	107.58	111.89	115.23	112.2	114.32	114.04	113.43	113.15	116.88	110.43	114.91	111.54	104.42	117.19	107.97	113.07	115.27	110.76	109.85	106.26	119.99	111.59	110.94
99.812	107.71	108.11	108.17	100.63	103.46	106.35	104.11	99.461	107.45	110.41	101.5	107.31	99.142	104.19	102.26	99.558	108.59	105.55	106.52	106.83	107.88	103.92	104.86	105.69	107.78	104.1	104.63	102.48	106.49	106.11	104.24	105.97	112.45	103.89	107.5	112.79	102.79	105.58	96.254	107.43	104.29	104.85	110.04	111.86	102.15	104.49	106.26	113.35	108.47
111.38	112.35	115.32	109.89	109.06	110.85	116.16	112.5	112.68	116.5	108.98	113.1	107.57	118.14	110.22	115.79	117.13	108.54	105.23	109.9	113.77	107.77	111.96	106.87	112.53	112.99	102.52	108.15	115.16	110.46	109.12	107.57	110.09	109.49	111.8	110.85	108.22	109.36	115.12	108.7	114.04	113.4	103.06	111.98	111.01	112.9	112.64	105.04	113.77	112.64
105.59	112.02	107.28	110.69	110.32	102.41	101.83	110.02	101.53	101.3	108.59	107.72	101.62	107.52	105.17	104.07	111.09	105.39	96.689	101.13	110.37	111.02	107.03	112.39	104.98	105.75	106.51	102.84	101.48	103.87	100.17	104.06	106.38	105.88	105.56	99.029	110.61	100.38	109.32	107.16	105.03	107.22	103.26	105.03	101.14	100.33	106.41	105.68	101.07	104.14
109.49	103.78	105.27	101.8	102.13	107.41	103.13	102.79	113.87	106.55	110.34	105.7	101.83	101.04	99.91	102.51	105.2	106.46	105.97	107.24	105.64	102.47	104.11	108.84	112.44	104.63	101.28	105.45	108.36	105.59	110.86	115.87	108.04	105.48	109.98	112.52	113.84	109.39	110.37	110.95	107.61	104.79	97.559	103.02	108.93	108.7	107.27	109.06	108.39	107.62
101.36	103.72	104.54	101.37	101.7	101.11	101.68	106.33	99.141	106.33	104.34	106.67	107.53	101.14	106.05	104.22	104.6	98.562	103.91	105.61	107.65	102.99	103.34	109.95	100.07	114.34	111.17	101.37	98.823	108.19	106.23	101.19	101.01	103.49	103.84	108.74	105.97	105.93	105.21	101.22	109.65	103.9	109.29	100.15	104.04	103.31	100.32	99.199	111.22	104.83
107.26	99.713	112.88	98.051	104.26	108.18	101.8	106.23	109.98	110.98	106.69	101.48	104.04	101.95	103.06	102.05	104.51	106.42	112.83	113.26	102.75	101.67	110.44	102.89	111.23	101.51	107.99	106.14	99.735	108.97	105.67	104.56	112.18	104.96	107.26	103.33	108.74	103.92	101.67	108.77	106.24	111.11	101.39	104.32	106.71	106.17	102.43	107.81	102.15	107.06
116.61	112.1	107.49	116.71	114.19	112.05	110.28	108.6	111	113.41	117.09	114.44	117.17	106.49	114.61	121.64	114.14	111.55	108.81	106.89	106.75	112.48	108.39	113.87	112.07	109.75	111.2	109.19	115.42	108.71	108.65	106.96	118.82	111.59	112.52	107.41	113.02	110.53	117.11	111.01	108.02	115.38	112.86	109.98	109.56	108.86	115.22	108.22	109.04	109.41
112.66	108.89	110.11	113.26	109.88	107.22	113.05	116.61	106.29	116.5	115.43	109.41	115.88	109.49	111.78	112.95	107.13	113.15	116.06	111.96	115.18	110.44	111.5	114.08	112.49	106.48	110.43	112.8	108.39	113.23	114.26	112.22	115.72	113.11	111.71	109.95	110.95	113.72	106.56	109.87	111.71	109.48	110.08	109.18	112.86	112.54	112.12	104.9	115.55	112.08
109.13	107.1	110.36	108.58	103.31	111.93	109.24	109.67	99.683	107.25	110.6	104.38	107.82	103.16	113.36	107.99	104.49	107.93	105.52	108.03	106.25	105.16	107.89	104.9	105.84	111.6	108.42	98.004	102.62	106.44	103.26	108.8	109.84	98.136	104.39	116.89	110.15	101.28	99.533	104.72	112.85	104.92	102.63	110.36	106.28	104.25	105.4	110.12	108.93	102.03
98.129	106.29	102.18	99.136	101.96	104.93	101.68	103.6	115.07	98.471	110.55	102.53	106.74	105.11	99.236	109.91	108.19	110.94	105.58	105.53	103.44	101.01	101.03	104.41	104.9	103.63	104	112.31	106.03	105.38	104.07	105.94	104.38	104.83	99.798	103.56	106.35	111.54	106.38	102.17	105.69	111.77	109.56	104.2	105.21	105.88	95.865	100.79	110.68	106.91
104.6	101.12	102.05	100.26	105.07	105.19	116.24	102.14	104.58	104.4	110.21	110.12	103.95	100.28	102.21	106.35	104.21	108.71	108.63	102.72	112.79	105.05	103.37	106.29	108.41	111.98	104.25	100.38	106.1	107.35	105.02	102.43	109.45	101.84	102.88	107.51	109.72	112.73	110.62	107.87	102.22	106.75	108.24	106.38	104.89	112.47	106.63	107.93	100.44	96.287
108.58	108.76	111.24	108.29	112.25	116.04	108.47	109.71	109.93	107.5	108.24	106.49	114.45	112.63	109.15	113.74	112.84	110.87	107.75	108.17	112.27	109.78	111.57	108.69	100.07	105.36	99.402	107.9	112.22	111.4	109.59	113.33	109.35	106.76	107.83	107.23	113.66	113.7	119.04	107.08	119.6	107.01	108.8	107.28	107.84	104.36	116.23	112.53	112.7	113.2
115.14	114.04	111.76	107.82	115.06	112	110.74	108.86	112.9	108.9	112.12	114.6	113.33	111.68	105.66	107.1	117.81	113.39	112.17	105.05	117.73	110.6	122.05	120.02	116.17	113.13	113.16	109.2	111.77	107.63	112.48	108.43	113.6	114.33	115.85	115.54	116.35	114.4	110.75	105.64	110.63	114.09	111.61	111.44	111.16	111.12	106.63	114.76	109.43	108.29
99.373	103.18	105.13	101.29	101.55	97.324	103.58	101.94	101.9	104.49	104.52	103.99	94.808	107.42	102.31	101.77	102.87	106.5	100.77	103.09	98.624	99.555	104.55	100.93	97.549	95.924	101	94.836	98.536	98.343	111.7	101.18	98.89	98.853	103.24	99.913	100.36	103.03	105.22	102.52	98.803	99.455	99.584	104.24	99.602	95.54	103.77	102.21	102.23	103.07
109.3	107.42	114.53	105.76	106.7	112.16	112.52	114.6	108.17	110.22	104.96	114.49	112.32	111.17	112.72	113.44	107.52	104.94	118.89	119.06	111.55	113.33	111.92	113.14	108.49	114.1	113.21	113.16	114.96	115.92	111.77	109.85	111.88	105.46	113.43	105.23	108.1	115.22	113.24	115.61	117.03	105.99	109.74	110.97	114.83	113.59	105.77	111.94	111.65	111.32
100.03	103.18	110.56	108.24	107.78	108.5	108.79	97.98	103.07	104.09	105.96	96.875	102.41	107.81	103.68	103.99	103.56	103.8	111.75	107.31	111.13	98.051	110.43	111.78	100.7	101.85	114.92	103.63	106.7	102.68	107.23	107.23	107.89	106.36	101.74	106.82	106.59	109.99	107.98	101.76	110.77	105.56	100.92	103.02	110.5	106.51	104.92	105.2	111.84	101.37
116.68	117.18	120.47	114.64	111.9	115.65	115.96	116.78	111.33	107.12	115.2	114.55	111.32	112.91	111.37	118.54	110.69	118.87	109	112.99	114.92	108.99	113.8	117.94	114.26	115.29	108.03	110.61	107.72	111.7	117.2	114.7	120.82	112.99	109.47	108.78	113.31	118.3	114.26	112.19	110.92	113.44	110.73	118.43	111.34	112.36	109.11	109	115.18	111.8
107.67	112.62	104.16	100.08	105.11	110.7	109.46	103.88	110.94	99.373	111.92	106.84	110.08	104.82	106.53	108.41	107.11	102.13	107	102.91	106.33	106.45	108.93	103.97	109.9	109.1	99.394	107.54	106.19	108.71	109.93	106.07	105.33	110.39	109.97	99.879	104.18	102.84	113.53	108.59	107.4	109.12	102.87	102.89	106.41	105.34	106.41	100.79	108.15	107.02
97.107	105.28	99.042	95.554	96.735	106.94	99.9	103.64	104.71	103.07	96.457	101.54	97.301	98.383	99.61	98.322	100.61	90.633	100.85	101.41	97.269	100.49	96.344	109.75	97.776	94.361	103.07	105.15	102.24	98.059	98.605	100.11	95.472	98.603	96.411	99.895	100.88	101.97	97.628	93.212	97.027	101.19	94.247	104.99	101.34	97.988	98.156	96.398	101.52	99.486
101.73	101.79	102.36	96.027	101.97	96.264	109.25	96.036	95.715	94.316	100.64	95.373	99.929	104.92	98.704	100.36	98.941	101.85	99.072	99.024	104.26	101.96	98.058	96.419	98.982	100.39	96.874	96.479	102.45	97.539	103	99.024	100.05	99.456	101.57	104.31	98.7	99.705	105.91	99.24	103.64	95.171	97.871	103.54	97.018	88.748	104.9	105.03	98.664	98.769
99.223	96.861	101.85	100.96	98.196	100.94	94.957	105.37	97.381	98.675	103.39	103.16	96.297	102.33	97.235	98.074	98.509	95.448	101.17	100.69	100.1	101.31	95.275	106.04	99.078	96.758	99.429	103.34	97.778	103.84	98.284	98.807	97.696	106.74	101.39	102.9	91.623	100.62	104.72	99.955	97.628	96.214	98.994	102	104.62	101.34	99.219	97.704	101.11	101.83
114.29	113.66	109.38	112.48	107.04	108.86	106.4	112.33	112.14	110.88	112.47	107.18	113.24	112.78	116.56	110.31	116.03	111.45	108.35	104.6	111.52	117.4	113.37	109.48	115.71	105.68	107.58	113.14	115.54	110.41	111.63	111.65	108.49	109.4	107.63	110.12	111.25	114.74	111.57	119.4	105	109.84	111.61	110.35	117.33	107.57	113.26	116.7	105.76	107.2
107.54	110.99	108.37	119.41	116	112.33	113.59	114.41	113.68	110.45	112.46	110.52	113.6	111.61	110.97	111.73	116.36	113.37	111.47	114.05	117.92	109.61	108.07	109.91	112.42	112.48	113.62	115.68	114.3	113.44	118.35	110.59	111.84	119.55	110.62	109	110.29	115.9	115.61	112.56	115.1	112.54	113.79	110.2	113.65	112.19	114.89	113.75	111.24	109.08
115.11	110.51	112.15	112.61	111.53	112.01	111.79	111.74	112.82	117.91	113.72	107.27	107.93	110.66	107.43	113.31	106.83	106.94	109.8	111.18	111.77	111.6	117.74	103.65	106.41	101.52	112.5	106.66	105.91	109.74	114.48	113.42	108.39	113.08	114.12	105.74	111.84	116.12	110.62	108.57	116.41	113.08	110.42	109.46	112.41	116.89	114.93	112.77	110.54	111.56
101.52	106.2	108.69	105.94	100.54	102.5	104.11	100.73	107.51	102.11	108.04	104.23	113.12	100.18	98.784	100.87	106.91	112.85	102.83	109.98	106.22	106.26	100.04	105.6	103.4	105.09	104.3	108.92	99.838	110.46	107.95	101.23	104.25	105.14	100.58	108.36	108.99	111.11	106.87	100.65	113.16	103.88	103.11	106.18	107.61	110.41	103.29	110.17	103.24	107.33
112.37	114.99	117.08	111.27	111.59	115.13	117.36	112.01	121.1	121.73	114.96	120.47	118.3	115.19	110.9	120.87	115.09	120.77	113.14	119.17	115.45	114	117.43	118.04	122.16	116.75	118.22	114.08	115.79	112.1	109.42	112.22	121.56	113.66	119.88	113.76	121.77	114.39	112.31	117.13	121.2	111.48	112.26	112.93	118.58	113.89	111.19	109.99	121.25	120.8
112.19	102.38	108	109.98	102.61	109.88	98.202	113.28	107.97	112.89	104.54	106.34	110.59	107.05	106.02	107.28	109.58	101.76	104.72	103.98	112.45	106.74	108.86	107.72	102.48	104.24	105.48	109.42	108.69	105.91	105.52	108.94	106.53	102.35	103	105.6	107.76	113.44	104.83	101.1	106.83	104.41	104.76	107.17	111.72	104.85	106.27	102.13	107.12	111.75
113.96	111.68	112.39	109.41	115.97	119.09	109.66	112.43	113.27	113.78	105.58	109.89	113.71	109.07	109.24	109.87	110.62	107.04	111.28	111.56	106.37	106.14	107.35	112.71	114.63	108.83	105.56	107.4	110.21	111.42	109.28	110.77	111.61	107.33	109.36	111.03	107.41	111.67	106.64	111.3	112.51	109.67	107.12	108.06	106.72	109.75	110.87	110.44	106.26	115.63
102.37	104.27	106.15	103.28	111.66	107.12	99.574	106.53	102.23	101.2	103.48	107.33	105.24	105.39	100.3	103.2	107.78	105.68	103.55	102.96	105.67	104.82	103.1	110.77	105.45	102.58	103.29	106.92	104.79	103.68	108.92	108.44	105.5	98.415	102.96	107.72	102.99	108.26	107.86	106.09	107.57	105.41	104.98	107.4	107.95	105.11	104.27	101.73	99.779	107.89
100.64	107.54	109.29	107.88	106.87	110.95	103.29	102.42	111.05	105.25	102.34	100.23	104.71	106.7	94.321	110.4	102.26	103.06	109.37	104.74	103.39	103.98	107.43	104.08	100.76	106.86	101.15	106.33	109.58	104.1	108.48	112.98	105.37	106.05	103.59	109.64	102.32	105.41	102.61	107.16	104.11	105.38	106.92	106.66	98.381	104.36	112.45	104.65	109.84	107.07
110.6	105.26	109.95	105.34	107.73	109.04	115.22	109.83	103.47	111.45	103.35	112.88	113.3	117	106.15	106.23	109	101.86	111.71	109.81	113.66	112.16	109.55	113.26	108.48	114.33	117	105.63	108.65	114.13	110.62	108.06	115.41	112.17	107.58	104.52	105.19	114.39	105.12	114.13	107.74	106.43	111.33	115.44	114.44	114.08	110.42	104.6	114.14	111.88
99.41	108.66	101.8	108.47	106.69	105.79	113.22	110.84	112.31	107.56	105.6	107.11	106.01	108.26	107.22	107.29	110.92	107.04	106.5	101.08	107.51	104.66	107.49	103.68	103.07	108.42	99.766	103.12	106.66	105.36	107.48	111.29	102.47	105.76	101.13	103.38	104.26	105.95	103.14	109.42	107.32	112.09	101.21	103.68	108.93	109.94	106.49	103.5	107.4	106.06
104.41	105.09	109.04	110.38	104	103.33	103.92	109.71	104.22	108.47	107.05	103.39	100.81	107.95	106.77	105.72	113.17	107.34	103.3	106.33	108.38	108.84	108.43	106.77	105.52	107.17	106.02	109.89	107.85	105.23	106.38	108.58	109.09	105.39	103.07	108.54	107.23	105.26	104.94	107.13	101.31	102.34	105.68	106.64	105.62	101.18	106.61	108.26	107.28	105.89
106.3	107.15	115.47	109.54	118.3	114.09	111.51	106.56	115.97	110.91	110.47	113.6	113.36	109.33	116.18	121.43	111.34	115.38	108.51	108.46	105.85	111.95	110.31	113.72	108.3	110.92	103.24	115.43	109.57	108.6	110.31	108.97	105.01	110.55	112.13	110.95	109.96	114.99	115.58	108.25	117.04	114.02	114.39	105.77	113.5	114.48	112.7	111.89	113.68	107.07
105.45	112.08	105.51	102.09	107.37	106.54	105.88	94.198	108.81	105.35	100.17	110.21	100.88	108.86	105.42	109.14	106.76	103.85	108.15	105.5	95.756	99.771	109.16	103.1	105.7	104.49	105.94	106.94	101.58	110.39	103.86	104.91	104.26	103.48	105.6	108.64	109.26	107.53	102.62	107.45	106.28	100.98	98.867	102.86	107.5	107.48	105.17	107.59	102.3	109.91
110.91	112.29	107.27	109.91	113.35	112.4	112.1	113.04	114.26	111.96	111.73	108.6	113.08	108.7	112.08	113.11	111.86	116.72	114.53	111.15	111.85	113.32	112.5	113.7	114.53	112.94	119.43	111.33	110.32	118.35	113.9	112.38	113.15	108.31	111.97	108.57	112.25	115.71	105.06	117.37	112.91	110.17	109.51	112.51	113.87	106.62	111.74	114.43	109.38	111.28
107.25	103.28	111.34	107.62	105.96	105.65	104.42	104.86	108.95	103.7	108.46	104.33	99.807	103.37	106.86	106.22	105.25	103.5	102.37	105.61	100.38	106.37	103.24	110.01	108.7	108.34	101.79	105.96	105.62	103.53	102.97	107.41	106.21	100.89	111.1	106.23	109.61	107.01	104.97	103.62	102.7	100.4	112.56	103.29	102.09	105.27	105.69	104.1	101.75	108.14
98.364	98.868	104.55	102.81	100.77	101.97	101.27	103.14	101.37	102.26	105.02	104.06	94.369	100.86	104.58	96.566	97.427	100.45	99.383	99.343	99.449	101.68	105.09	101.98	100.03	98.65	102.34	105.47	100.35	96.57	94.845	101.79	108.86	100.84	102.55	98.49	99.623	103.75	102.95	103.67	100.63	101.09	99.375	98.842	100.63	105.39	105.89	106.39	99.793	100.66
112.28	114.02	112.89	114.01	113.5	113.86	114.67	114.4	105.07	117.56	109.95	117.57	108.38	110.49	114.56	114.97	111.22	105.09	113.32	111	116.65	115.99	110.15	109.02	117.88	109	112.18	115.37	117.55	110.72	114.05	108.63	112.48	109.68	107.68	112.36	119.11	111.18	108.9	109.08	111.92	112.19	108.64	114.8	116.45	107.07	107.43	111.24	109.68	112.11
103.28	112.35	103.7	100.75	107.56	104.56	107.26	103.36	105.16	107.44	103.12	104.94	104.17	102.75	101.85	102.15	98.434	103.23	108.66	106.31	111	102.03	109.13	108.02	111.4	105.7	110.25	110.25	110.81	105.57	104.22	101.88	107.49	105.62	101.04	109.7	97.973	98.021	102.4	102.66	108.98	102.91	108.18	109.19	108	110.06	103.93	102.61	106.92	108.02
105.22	110.7	113.63	103.92	107.57	105.61	109.62	111.06	96.316	104.41	111.28	105.73	106.15	107.23	105.95	101.18	105.36	100.74	99.462	101.58	101.99	103.48	107.62	109.9	108.78	99.33	109.49	98.583	107.84	105.31	107.23	103.31	110.59	105.42	102.13	108.69	107.84	107.39	104.85	106.43	106.39	106.17	103.6	106.03	114.45	103.49	104.61	109.42	108.23	102.76
106.56	108.16	105.08	107.15	104.63	103.5	106.56	104.95	113.73	104.24	104.17	98.076	108.96	111.82	110.37	104.34	101.66	104.18	106.23	108.45	102.06	107.21	101.61	109.61	112.76	107.33	102.73	103.29	105.02	110.34	100.87	111.92	105.28	104.78	115.54	108.82	110.3	98.475	109.21	103.24	106.54	103.87	100.93	108.67	106.67	104.62	103.75	107.32	104.4	107.37
110.78	115.59	111.66	108.54	111.69	117.17	110.82	116.12	114.99	112.26	119.65	111.05	110.24	115.2	107.29	118.13	112.03	117.97	109.16	111.62	114.95	113.63	109.12	109.09	104.62	105.87	110.89	112.02	112.75	109.69	111.83	115.36	110.97	111.48	120.94	120.46	110.18	114.24	110.55	117.12	116.44	113.44	113.7	111.87	112.01	109.84	113.46	110.97	113.54	122.37
114	101	106.67	106.52	99.699	104.41	105.57	103.82	104.7	102.45	108.93	104.71	106.14	104.46	107.4	106.72	100.31	103.15	102.84	106.57	108.56	109.81	102.89	101.59	107.06	101.16	109.29	107.6	103.41	105.29	105.43	103.85	109.3	108.35	108.14	104.96	104.17	112.74	108.16	104.96	104.33	114.83	105.82	104.75	105.92	101.61	108.83	106.28	106.21	105.36
111.36	113.52	111.65	107.26	108.97	115.33	116.91	108.24	102.75	110.38	111.54	108.49	110.86	116.06	110.43	114.86	110.3	113.95	109.98	107.98	117.82	114.53	109.46	106.89	114.33	113.98	112.92	106.8	111.25	109.44	109.58	111.09	110.77	112.05	108.31	113.89	108.66	113.51	110.13	110.22	119.77	105.11	109.66	116.34	115.97	106.99	114.07	101.15	108.18	119.35
103.59	99.033	100.04	97.98	100.38	93.011	96.673	106.93	102.79	101.91	103.92	102.2	95.495	102.16	99.793	102.04	102.44	107.36	102.19	95.185	103.69	105.13	100.1	99.301	94.995	96.496	111.71	103.15	100.87	102.15	103.47	101	95.192	94.777	101.63	101.09	108.24	92.546	99.855	102.83	100.79	96.932	102.48	98.434	100.26	98.678	101.45	100.48	102.22	102.47
113.61	112	112.73	110.08	112.05	116.23	108.24	110.18	116.58	107	117.87	109.46	118.54	121.38	112.41	114.33	110.65	110.1	114.09	115.12	116.55	109.24	105.93	111.43	108.66	109.75	110.52	116.19	110.41	107.78	115.08	109.6	109.7	110.68	108.78	113.63	113.78	105.13	110.15	107.73	113.45	111.99	119.36	109.55	112.76	117.14	111.42	108.3	115.09	111.21
113.11	112.12	111.98	111.75	111.72	112.38	116.51	111.5	106.56	107.1	113	108.54	112.31	111.02	114.65	112.05	110.65	104.1	109.91	112.01	110.8	118.44	113.69	108.87	110.2	111.47	108.55	108.31	112.96	113.41	107.4	113.13	114.39	113.92	116.02	113.52	115.41	110.93	107.73	114.53	114.1	110.98	115.54	114.58	110.1	114.3	110.99	116.75	111.62	113.98
103.76	106.26	104.88	105.25	107.32	104.7	103.76	107.18	109.63	108.41	106.93	101.14	103.85	102.19	105.72	109.44	103.04	102.5	105.41	109.31	104.62	99.954	101.88	105.12	103.09	107.24	103.68	109.36	106.37	102.1	109.11	99.103	98.071	103.41	106.55	106.61	102.7	104.18	105.69	107.68	103.6	112.18	104.86	103.22	102.62	109.05	103.94	102.12	108.88	106.54
101.29	104.8	106.11	107.44	95.776	105.73	108.5	106.19	103.22	106.38	104.19	106.06	110.7	106.95	103.07	102.81	104.79	107.62	108.56	106.67	106.23	100.25	102.3	105.56	109.79	97.696	106.04	103.81	100.9	100.97	99.924	105.27	102.79	104.05	103.16	101.27	102.39	106.45	104.86	109.25	102.99	106.16	98.071	104.93	99.558	100.96	99.524	107.15	107.14	109.14
117.85	119.29	122.02	114.2	117.12	110.54	122.52	113.5	117.88	118.39	116.8	120.8	120.06	118.38	115.42	109.83	119.71	122.52	116.31	112.35	116.69	117.61	117.2	116.5	123.81	120.58	120.67	114.08	119.34	115.8	118.35	114.4	123.33	121.37	118.47	109.79	125.42	111.06	113.74	117.68	113.45	117.58	116.28	113.93	121.98	117.39	115.94	117.35	117.36	122.41
108.29	104.35	99.514	111.06	101.49	108	103.78	102.28	106.72	105.32	104.73	104.8	106.86	99.77	107.47	105.55	104.25	101.75	101.49	104.92	108.23	100.11	101.79	109.8	106.77	107.77	108.19	104.35	111.83	108.77	98.731	104.84	106.21	104.6	108.32	109.53	107.17	108.24	101.54	109.89	106.02	105.82	101.46	111.04	104.07	103.23	100.22	106.29	103.86	103.05
104.33	107.41	103.76	102.7	109.71	109.58	101.04	97.983	104.9	103.72	109.45	107.75	102.03	97.573	108.27	106.47	100.3	110.62	110.1	103.76	107.24	96.934	102.81	106.86	107.25	106.91	105.24	103.62	100.55	104.66	105.86	111.75	108.23	103.15	110.76	109.8	101.75	105.22	100.39	104.79	99.354	102.06	106.08	106.58	108.83	98.116	106.33	108.77	112.25	105.79
106.84	113.72	114.83	113	115.96	109.75	112.54	110.18	111.02	108.29	107.77	111.62	110.68	107.88	109.23	115.9	115.78	108.74	110.35	104.23	105.01	112.58	110.91	107.91	117.54	120.71	112.36	110.17	109.45	113.26	109.54	115.84	113.39	113.11	112.63	113.2	107.55	110.99	105.22	112.67	121.18	108.79	116.59	112.58	114.25	113.05	110.93	106.74	117.07	115.6
100.55	103.26	94.643	98.088	100.59	106.4	99.436	97.221	97.659	106.72	101.82	97.299	106.12	93.694	103.08	98.056	103.55	99.094	97.518	103.53	105.27	106.07	103.4	98.965	95.069	96.879	99.941	98.101	98.357	105.81	106.85	99.339	101.36	98.904	100.68	105.75	98.917	100.97	100.33	96.697	99.169	97.884	100.36	99.479	96.905	106.71	92.141	103.5	102.43	99.009
105.88	102.65	105.07	112.25	107.58	104.82	106.03	102.79	108.82	101.14	109.98	101.84	103.05	103.29	105.33	107.75	107.77	107.51	110.16	106.66	104.41	107.23	107.16	104.08	105.62	106.83	107.19	97.366	101.8	106.56	102.55	104.83	108.12	106.34	109.1	103.96	100.99	99.194	105.47	107.5	102.5	107.02	108.2	105.73	109.13	100.84	109.02	106.35	110.69	111.61
105.99	109.26	110.78	103.4	110.61	105.01	107.12	105.74	103.67	111.56	102.34	102.78	107.03	105.41	106.69	104.86	100.02	103.58	110.7	102.66	101.15	101.87	104.91	101.77	108.45	106.64	103.33	104.09	102.66	100.99	100.7	104.12	102.92	102.69	108.72	98.844	102.63	110.08	107.67	107.37	105.09	102.76	106.71	103.65	97.305	104.66	105.76	104.69	107.81	109.51
108.75	111.55	109.86	107.16	117.17	111.52	113.5	115.93	112.79	108.65	114.06	115.97	107.2	110.22	111.6	111.6	119.12	110.89	111.03	111.63	107.58	110.3	106.97	112.71	110.08	110.67	113.21	100.32	115.32	107.02	116.32	110.41	115.51	110.47	109.04	106.98	110.74	113.97	114.49	108.62	106.72	108.82	104.32	111.59	105.66	108.49	113.09	116.32	114.25	108.07
118.4	115.79	111.22	104.1	116.03	110.22	113.41	116.99	115.92	102.06	109.07	114.12	115.86	115.33	109.64	114.31	110.82	109.5	112.59	116.92	108.8	115.26	110.71	112.47	121.27	116.03	116.8	114.25	118.46	118.26	110.67	112.9	111.8	111.46	116.01	116.63	118.27	111.05	112.67	114.22	112.87	112.3	113.38	106.91	112.35	119.5	108.77	110.48	111.23	111.74
112.37	107.75	111.66	108.84	110.56	112.68	111.62	112.01	110.33	111.27	110.44	106.31	109.62	109.89	108.15	113.9	110.83	112.11	112.09	106.29	107.98	112.6	114.53	106.86	108.44	107.67	113.79	113.15	117.41	108.72	110.5	110.88	110.02	106.93	106.98	111.53	101.26	110.22	115.2	109.66	116.12	107.64	106.61	114.81	103.32	116.49	111	109.82	108.21	104.75
115.92	111.11	119.63	113.78	115.01	116.96	110.47	112.96	111.84	113.38	111.5	109.46	108.82	116.44	107.33	112.38	109.19	108.5	111.58	110.81	110.1	114.18	116.09	116.97	113.25	112.56	112.63	112.24	113.48	114.71	113.06	111.77	112.52	105.74	108.66	116.74	107.4	112.27	115.04	112.56	112.71	112.54	105.55	106.51	110.08	108.6	112.13	118.78	116.51	118.16
106.32	110.4	102.41	104.84	107.02	98.921	108.97	105.44	113.72	103.65	108.75	110.44	115.93	111.58	104.51	107.52	110.39	103.1	108.39	105.55	107.25	106.49	106.8	103.93	101.18	106.73	106.42	112.89	105.25	103.38	111.54	109.86	104.32	103.56	102.44	100.61	104.01	103.25	103.72	110.18	109.06	101.66	104.17	103.01	112.39	106.39	101.74	106.84	114.18	105.79
100.05	106.61	104.66	112.85	109.65	113.21	107.49	104.38	108.24	105.06	99.408	107.28	101.49	105.2	107.01	95.511	101.08	106.42	103.97	110.14	103.83	109.23	103.54	104.6	104.47	107.89	104.12	102.44	102.82	111.49	104.64	107.99	108.53	104.33	109.52	109.72	100.27	108.43	105.52	102.77	109.11	102.01	101.52	101.41	108.35	100.05	103.81	104.74	107.02	108.24
106.21	103.51	116.91	107.52	109.79	107.75	104.8	108.65	110.72	103.82	106.2	100.93	107.64	109.02	99.198	110.41	104.74	108.36	105.11	107.77	106.47	112.9	112.7	104.4	106.57	107.18	104.17	101.32	106.57	103.97	104.93	103.92	104.18	106.62	110.83	104.36	105.06	103.44	105.66	109.61	109.25	108	107.2	111.57	102.25	109.85	109.53	95.636	109.82	107.4
110.91	113.48	105.9	111.65	103.94	107.3	109.07	105.69	99.695	109.28	103.31	110.05	106.28	106.87	100.79	102.13	108.01	108.66	100.57	106.55	109.95	110.2	109.49	106.53	107.62	107.24	106.46	104.38	108.86	101.25	104.53	109.98	109.78	101.86	113.75	105.56	103.03	103.57	110.22	108.46	107.05	105.69	112.56	114.63	111.1	105.69	108.24	102.63	109.19	109.09
100.6	101.38	103.19	107.29	103.13	103.3	100.96	106.31	106.08	110.11	103.22	100.77	101.6	101.7	103.25	108.52	108.45	109.51	102.13	106.93	108.75	107.66	105.63	95.926	105.21	100.42	99.272	106.43	104.55	105.06	99.37	110.99	108.82	102.79	102.65	101.84	102.84	106.19	103.93	106.27	103.4	101.6	105.98	102.72	104.83	105.42	102.83	98.373	107.92	101.96
114.08	110.26	117.24	117.63	114.71	119.14	116.95	117.85	111.11	119.98	115.6	115.48	120.06	110.58	116.08	112.66	108.71	112.31	119.91	111.29	117.42	118.7	114.13	111.42	114.67	115.33	120.72	115.69	109.96	117.18	110.78	116.95	114.49	124.74	116.51	111.83	117.26	114.39	114.35	116.61	114.47	120.99	114.29	123.07	112.13	127.06	108.99	116.6	113.79	117.1
110.63	108.49	109.32	102.81	105.23	107.78	104.77	108.1	104.98	103.9	105.2	108.44	107.13	110.21	103.65	100.55	103.21	102.55	103.32	103.6	101.3	99.831	108.84	107.65	110.8	104.61	104.76	104.27	104.08	100.58	102.42	112.17	101.61	111.05	108.94	103.02	108.11	108.24	104.81	107.54	103.46	106.96	108.42	106.25	110.07	105.69	102.97	104.52	105.27	105.42
108.4	106.68	109.67	105.67	107.76	106.15	98.895	113.56	100.57	99.253	103.86	100.84	108.28	97.776	103.77	99.614	109.11	106.48	106.25	101.6	99.95	103.77	102.1	107.64	109.67	105.79	103.47	100.89	104.71	110.72	99.429	103.6	114.16	106.36	107.89	103.93	107.51	106.17	106.69	97.32	106.78	109.64	111.96	102.29	111.35	103.6	108.81	102.01	113	105.03
112.67	103.15	108.67	110.25	101.38	109.16	111.76	103.73	103.45	103.42	108.56	112.26	109.22	105.09	106.03	105.03	107.36	102.78	108.68	100.33	107.33	113.6	104.82	113.41	110.73	106.63	107.16	107.45	103.23	99.633	100.72	110.24	108.66	104.11	95.923	108.83	106.43	103.54	105.44	110.14	104.56	109.82	110.93	104.29	105.94	109.72	107.81	108.62	105.27	106.57
109.87	101.34	111.59	105.6	108.8	107.85	115.53	108.24	106.8	107.56	104.16	104.31	108.06	100.44	105.78	101.91	106.78	105.53	104.23	101.76	99.51	107.85	108.01	106.06	100.05	110.93	106.78	106.25	104.39	103.29	108.71	105.12	107.36	107.58	103.85	108.52	110.28	104.01	103.83	108.65	103.34	104.89	102.67	109.54	104.69	104.29	105.31	97.475	107.47	106.61
101.53	100.95	103.85	105.86	99.99	102.72	104.88	100.69	108.06	104.76	100.55	96.958	101.88	104.16	107.42	98.741	94.476	105.62	95.889	103.43	99.897	96.823	88.841	101.31	104.37	104.62	106.64	106.99	100.87	95.101	95.37	98.341	105.22	100.12	103.83	95.909	94.527	107.09	98.115	99.502	106.86	108.36	103.95	94.54	102.81	101.36	108.48	102.81	97.536	103.83
104.66	105.38	104.09	105.77	102.09	103.66	108.93	108.92	100.41	111.09	102.56	107.01	104.63	103.81	106.77	108.45	103.31	111.13	106.48	102.54	98.482	105.92	104.69	105.05	104.33	101.54	97.008	108.73	102.21	105.88	107.25	104.73	103.22	99.719	108.1	100.67	106.89	110.25	106.75	108.78	101.55	110.64	105.98	110.03	108.08	101.17	102.82	100.66	95.655	100.49
105.22	118.19	109.26	110.32	116.39	107.41	112.32	107.18	111.84	119.01	109.72	115.93	107.62	109.12	113.92	113.91	114.58	110.44	111.7	103.73	111.8	116.56	112.48	108.57	111.11	111.73	116.85	113.87	116.77	117.55	115.67	113.5	116.45	117.95	117.84	116.52	117.48	112.1	111.32	111.74	115.18	107.73	110.43	110.25	113.99	117.07	108	109.05	116.46	116.78
104.27	105.23	103.23	101.45	106.32	109.2	98.479	99.533	101.37	100.84	101.76	104.65	107.42	108.05	104.01	102.73	103.6	100.77	101.13	97.821	105.76	99.048	103.67	101.83	104.49	104.58	99.539	108.85	98.937	102.64	102.93	103.36	104.29	103.55	105.86	108.93	97.359	109.35	106	101.73	106.43	108.72	105.22	97.348	99.16	105.09	103.38	104.94	106.45	102.39
102.03	109.29	101.86	104.92	104.4	103.74	103.14	104.68	104.99	104.15	100.41	99.288	104.05	107.07	102.99	111.32	103.43	106.12	106.71	102.24	109.04	99.928	100.33	103.95	102.37	100.77	101.84	103.09	102.66	101.34	106.92	104.91	102.76	101.43	108.05	101.25	106.21	100.35	99.187	107.97	107	103.26	97.97	100.41	105.81	108.28	109.3	99.5	104.29	105.74
110.44	112.25	109.03	107.77	112.22	113.69	111.65	111.86	106.97	110.49	109.47	111.51	108.21	111.9	107.17	107.87	113.44	107.26	105.32	111.94	108.44	112.18	115.57	110.33	106.78	110.58	112	113.65	108.28	104.4	109.06	111.06	108.03	115.02	104.59	114.88	119.66	113.97	111.3	108.29	112.56	111.04	109.44	113.13	113.45	110.8	106.34	110.86	107.4	112.72
95.14	99.492	101.76	102.28	95.513	100.32	108.56	103.87	94.582	93.41	98.643	93.101	102.47	103.91	100.47	95.608	97.902	98.107	100.86	100.91	100.56	106.12	100.99	102.11	98.972	101.47	107.24	105.17	104.34	98.499	91.665	103.63	100.74	93.842	101.1	107.2	101.34	102.9	105.53	94.981	101.98	102.76	93.318	107.42	98.345	101.26	94.523	102.66	101.51	99.496
108.7	109.87	109.75	112.72	112.27	112.8	112.95	114.42	111.01	111.06	110.66	109.8	111.31	113.07	108.44	108.85	111.56	101.44	109.05	105.82	111.79	112.05	108.05	109.84	102.74	113.16	113.55	112.26	113.75	109.99	113.95	118.08	105.1	103.37	108.86	106.41	109.94	115.06	109.59	105.81	106.69	110.27	114.01	110.96	111.32	105.45	108.69	111.87	108.4	108.77
96.667	104.35	103.25	102.81	108	104.73	98.105	105.01	108.44	106.82	107.72	108.24	106.44	111.13	107.24	102.76	108.02	101.88	100.8	110.09	103.76	103.47	102.81	106.56	104.71	102.9	112.08	104.14	104.62	100.98	104.93	99.88	99.631	98.936	99.689	104.4	103.61	104.08	100.12	108.46	109.77	103.23	104.4	105.23	102.94	111.34	97.012	106.85	102.25	101.34
100.24	105.95	106.65	106.65	105.44	107.81	106.84	110.02	110.94	104.17	104.76	105.45	98.903	104.04	103.92	108.38	105.32	109.04	102.69	107.34	107.04	106.96	103.43	107.62	105.69	104.21	105.52	112.1	103.76	105.01	110.71	106.51	105.57	101.63	107.44	104.74	98.915	106.96	111.41	106.04	108.92	104.44	107.23	106.88	108.28	108.02	106.43	105.03	109.8	98.68
106.32	105.75	105.62	104.6	111.39	105.61	102.2	108.76	105.35	110.68	95.555	98.88	99.791	99.375	100.53	103.49	97.178	105.21	103.37	107.65	99.308	109.48	100.92	99.201	103.78	100.81	104.57	109.36	101.88	103.37	99.74	105.65	101.68	106.07	110.25	106.18	100.65	108.51	103.1	103.83	101.66	103.8	98.752	107.44	106.83	106.79	104.75	106.36	104.96	104.03
105.67	109.14	112.32	105.87	105.49	108.96	98.757	107.85	109.95	112.42	107.46	107.38	102.25	109.61	107.47	115.12	102.35	112.68	107.6	105.46	102.81	103.34	104.5	107.1	110.17	102.73	104.67	102.92	105.67	106.08	105.59	110.5	114.77	100.49	108.01	108.11	102.39	108.64	110.68	105.73	103.59	110.84	110.73	106.78	108.49	109.98	103.24	111.57	106.45	108.87
103.54	106.57	103.3	102.84	105.89	111.02	104.72	109.16	103.7	104.82	108.88	107.63	112.27	108.75	106.42	106.29	105.82	106.38	104.24	105.49	105.61	102.38	103.36	102.05	105.66	104.04	106.99	103.54	105.56	101.62	106.76	106.11	103.98	108.4	95.742	106.59	102.29	105.72	101.39	105.62	111.59	101.71	108.93	104.36	105.56	108.91	105.47	105.37	103.26	105.87
112.78	114.07	110.09	107.03	108.99	112.53	113.14	107.45	108.38	112.98	113.1	109.39	115.07	108.96	108.34	118.05	106.59	111.31	105.31	114.68	113.9	108.55	115.1	109.78	107.98	112.27	113.22	114.46	114.1	110.54	111.11	106.77	110.64	111.02	114.92	115.16	114.28	111.24	109.92	110.25	114.96	105.86	110.96	112.76	106.76	111.89	116.87	115.1	112.82	114.8
99.48	97.22	97.033	98.175	97.874	100.52	100.97	100.81	102.19	102.15	96.34	98.504	105.09	99.648	97.091	99.293	104.31	93.221	94.765	100.1	107.61	101.36	103.42	105.52	100.76	103	98.465	99.466	97.114	102.57	104.56	97.377	100.76	102.17	96.24	99.752	105.16	99.458	98.884	97.373	104.5	94.974	99.296	104.8	102.38	89.327	101.88	96.827	103.45	101.46
101.2	110.26	108.83	102.79	103.6	105.22	101.9	106.16	101.68	104.28	107.83	102.16	104.54	106.84	100.74	105.83	104.97	104.64	108.56	104.28	102.46	110.86	106.84	103.7	107.95	99.852	103.1	104.13	99.844	101.34	104.26	106.02	105.03	105.22	100.3	96.471	99.613	110.32	103.96	102.82	98.945	106.31	105.97	106.31	102.24	108.22	106.2	108.58	108.43	106.11
107.13	102.49	108.08	104.35	103.32	106.51	101.12	103.82	107.58	99.893	106.77	108.04	102.94	102.67	110.37	103.44	112.99	107.63	103.33	104.12	107.73	110.39	104.77	108.07	107.78	108.54	105.93	111.45	107.88	106.16	108.45	103.24	101	112.67	103.95	113.37	107.57	111.96	109.39	103.64	104.26	103.91	111.22	103.23	109.76	102.73	105.19	107.53	102.45	109.94
105.91	96.359	100.48	93.866	100.09	98.815	106.1	99.286	97.722	100.07	98.052	100.92	97.639	100.81	104.44	98.954	102.29	99.725	97.939	98.818	97.627	99.156	97.136	93.336	99.325	99.517	100.02	102.78	102.08	100.89	97.253	93.708	101.95	100.32	99.638	103.45	101.36	106.8	94.694	103.01	105.28	99.047	105	101.62	97.315	107.59	99.011	105.63	109.41	100.55
111.65	94.937	110.72	111.96	107.55	105.61	102.43	96.616	102.61	101.06	105.46	108.49	107.37	104.6	100.34	103.65	107.59	109.57	105.42	102.28	113.2	114.34	108.86	109.32	104.4	112.35	103.18	105.97	107.12	108.14	102.91	109.34	101.36	106.07	109.61	107.8	108.57	106.56	112.06	109.09	106.45	110.19	105.8	105.18	105.61	104.19	106.56	104.41	107.67	106.28
114.25	103.66	111.4	105.45	109.61	108.26	103.66	107.81	102.83	109.18	104.28	102.19	105.38	100.22	107.45	106.7	102.25	97.539	107.9	104.8	112.37	103.14	114.21	114.05	110.21	109.01	103.26	102.27	112.1	107.2	105.04	115.24	103.67	102.41	102.07	107.76	105.03	110.64	106.08	108.77	102.85	106.9	105	107.09	106.4	110.13	102.1	106.12	106.22	104.78
122.59	120.87	119.13	116.45	116.91	110.14	125.1	116.13	113.1	110.51	116.19	114.52	113.3	119.42	119.61	118.07	115.82	123.71	118.87	113.42	122.93	116.98	112.39	114.49	115.41	114.83	117.82	116.36	122.74	114.68	114.78	117.76	118.26	112.09	115.99	117.77	114.97	110.91	120.91	114.78	119.24	117.09	121.19	113.19	120.4	122.22	117.71	124.88	124.49	124.85
101.59	102.25	107.62	104.91	107.08	107.29	110.56	107.88	106.9	100.13	101.77	109.26	98.755	105.82	107.76	106.56	108.33	110.57	105.18	101.05	110.36	111.66	103.44	110.03	94.657	106.71	102.79	106.09	109.32	111.34	101.75	107.98	112.76	96.53	104.19	108.28	106.49	106.4	107.24	105.32	103.61	98.973	108.36	107.42	105.4	103.75	108.95	105.99	104.49	108.68
106.13	112.42	104.11	109.97	111.42	109.46	114.69	104.89	111.19	109.24	106.11	112.04	105.3	109.88	104.64	114.69	109.74	105.02	110.14	113.1	111.27	109.66	120.94	113.95	107.93	109.17	106.03	111.4	107.96	109.1	110.62	108.1	104.88	110.52	108.37	110.7	111.98	103.93	109.72	109.07	105.28	108.41	113.72	108.27	115.31	116.82	109.84	105.61	102.98	117.49
104.87	110.55	101.78	103.29	106.43	99.071	106.21	107.04	104.47	104.7	101.75	105.72	104.68	107.87	105.77	107.89	105.08	105.06	108.15	107.19	101.51	98.678	102.38	102.68	102.3	102.59	105.02	106.5	98.331	107.64	99.112	99.535	106.73	102.22	108.14	101.09	111.35	96.991	102.52	105.79	102.66	104.02	108.14	101.07	101.38	100.08	102.44	102.31	107.9	103.49
112.06	116.81	116.95	115.43	110.73	105.21	111.89	112.19	111.17	114.19	111.63	104.71	107.77	119.52	109.14	107.28	110.21	113.27	113.5	107.3	110.54	110.61	109.85	111.65	112.43	104.96	109.84	108.05	112.78	106.21	116.89	116.34	110.69	110.91	114.3	103.8	108.8	111.23	113.65	116.18	112.18	112.95	109.3	113.45	115.26	114.41	103.69	111.19	111.96	110.24
110.7	111.02	109.52	113.32	107.77	110.2	110.36	116.09	118.58	109.69	103.75	105.6	112.05	111.86	111.01	113.87	113.18	107.98	108.3	109.08	108.04	112.2	111.87	108.69	112.87	107.12	109.04	116.96	106.2	109.74	114.88	105.71	112.41	114.81	106.73	110.8	114.81	113.1	112.46	112.35	112.93	113.83	114.05	105.72	107.52	106.44	111.28	114.77	108.98	115.93
112.57	116.15	112.83	114.56	112.62	112.06	114.23	105.97	103.75	117.89	113.15	104.24	109.27	111.21	118.88	115.21	106.87	109.49	110.2	111.6	108.74	114.09	121.75	110.73	114.43	111.25	112.08	112.63	113.32	113.11	114.37	113.87	111.3	106.39	108.55	110.89	108.92	105.38	110.17	110.95	108.71	114.59	108.26	116.33	114.43	110.63	107.93	114.01	108.54	110.28
104.57	105.26	102.44	102.71	109.36	107.36	105.39	101.08	109.09	105.89	110.82	100.74	106.46	104.56	106.89	99.639	104.52	102.98	102.53	100.66	98.412	109.42	106.78	106.97	106.76	102.51	104.47	107.68	107.5	99.416	105.76	109.85	106.35	116.02	104.04	106.9	103.08	104.26	101.21	101.91	106.65	103.67	100.19	100.59	106.45	108.99	101.46	114.85	103.55	109.58
119.87	111.79	111.86	111.58	110.27	108.25	112.14	106.77	110.42	116.24	111.18	113.44	110.42	111.97	116.41	112.87	113.81	109.62	110.04	111.66	107.86	112.33	112.49	110.64	115.71	113.01	112.97	116.71	108.62	108.26	111.02	114.99	110.59	114.06	109.57	119.59	103.61	115.22	107.73	111.56	111.1	115.77	109.34	110.79	111.93	114.14	111.27	107.5	109.98	107.29
103.68	109.74	103.26	108.22	109.74	105.19	101.95	104.33	106.73	107.51	108.63	104.34	110.69	109.46	104.12	107.58	107.76	105.09	98.88	105.06	105.99	108.41	108.84	101.74	111.7	104.52	103.24	109.84	102.94	109.69	104.95	102.36	101.28	107.92	111.39	101.12	98.417	105.84	108.49	99.024	111.82	106.71	106.47	105.01	100.33	110.4	111.52	100.71	107.02	101.84
96.565	99.329	98.008	96.997	100.85	92.25	102.56	97.049	98.888	101.82	98.871	100.45	103.75	101.51	94.79	92.638	101.01	98.922	102.08	101.36	106	99.496	98.002	108.6	97.117	104.65	94.911	100.83	96.03	99.095	99.819	98.999	94.982	108.66	95.619	96.853	102.76	97.496	99.41	104.66	100.46	94.447	98.92	98.145	98.856	100.41	97.637	99.853	96.939	101.68
108.11	99.874	107.46	106.79	99.734	105.43	104	109.61	106.91	106.54	106.85	100.88	104.32	103.82	107.76	110.7	102.75	109.41	102.55	107	102.74	108.02	111.45	106.4	101.96	106.86	101.76	108.45	105.24	109.72	105.88	103.38	101.33	107.49	109.71	103.42	110.36	101.19	100.58	106.96	109.02	105.15	98.602	114.98	104.27	105.51	103.27	103.06	106.89	105.33
103.35	107.91	103.57	112.07	103.57	104.58	108.1	107.35	103.55	106.77	102.76	107.19	110.37	107.45	106.52	108.18	105.01	110.02	109.35	102.93	103.63	105.05	108.18	105.89	107.7	104.25	104.64	100	113.01	105.26	105.59	103.88	107.67	110.24	104.74	105.6	109.06	105.67	108.57	106.94	107.3	105.57	105.85	109.71	106.13	108.45	102.38	109.82	106.83	100.36
103.08	106.94	103.98	104.06	107.94	107.81	107.96	104.97	107.75	110.88	108.45	101.55	104.81	109.25	110.39	104.8	111.79	104.73	100.44	103.16	100.67	106.06	104.91	105.27	102.79	108.09	108.61	104.93	101.21	104.69	107.6	101.19	103.54	101.78	99.886	107.02	108.26	105.13	100.79	104.85	104.59	108.8	104.2	105.14	107.71	104.38	103.86	98.983	103.34	98.606
110.22	111.01	108.17	113.13	109.68	110.12	115.82	118.42	111.19	118.85	109.45	111.93	110.11	108.55	115.69	113.73	109.31	119.12	120.02	110.31	110.6	106.44	114.66	116.71	111.9	103.96	107.87	109.16	115.45	106.13	110.65	107.55	105.67	110	108.58	113.44	116.16	112.26	116.03	115.98	104.8	111.41	110.41	114.45	106.94	111.74	109.14	110.94	110.15	112.6
110.41	105.53	108.63	107.99	104.59	107.96	109.1	102.56	104.02	104.78	107.83	112.04	106.13	107.42	108.05	104.11	108.83	109.35	104.79	104	107.53	109.38	101.48	104.55	107.7	101.58	103.88	104.88	106.56	102.94	109.51	105.26	108.71	108.86	96.772	105.99	104.15	105.99	109.27	99.621	105.73	109.02	104.34	105.1	109.34	110.71	105.18	105.98	105.49	99.621
107.25	110.65	104.53	106.92	115.72	106.38	107.27	106.03	103.71	112.33	101.59	109.23	109.65	105.78	112.9	111.27	105.93	109.43	106.14	115.07	101.74	107.02	109.45	99.868	98.067	105.9	103.53	100.57	105.34	105.59	104.5	111.07	101.79	104.5	105.78	111.04	103.42	103.2	102.07	96.631	108.14	104.8	106.43	110.66	107.55	104.8	107.87	108.72	107.17	110.46
108.54	115.76	113.1	107.86	101.44	111.75	106.1	107.98	106.28	114.06	106.82	108.72	106.19	104.42	106.58	109.04	103.39	103.56	106.82	109.47	113.96	104.16	108.65	110.2	105.12	106.32	106.06	103.87	106.95	103.38	105.13	104.41	108.8	103.76	107.13	111.85	106.94	111.39	106.78	99.194	109.07	107.47	109.32	107.71	111	107.28	109.42	111.35	112.43	105.65
108.04	100.79	104.05	106.13	114.58	107.44	103.2	100.7	100.16	104.46	105.03	106.59	104.53	104.39	103.07	98.183	99.405	102.21	106.29	107.84	104.43	105.26	97.613	104.28	105.24	103.01	102.29	100.18	102.31	100.92	106.96	107.73	102.52	105.4	102.14	100.42	102.03	111.17	104.3	103.66	107.5	103.87	101.77	103.52	106.38	106.41	98.527	113.7	102.78	102.94
111.21	109.13	114.88	106.53	115.64	113.89	113.17	111.37	105.69	112.35	107.56	109.58	104.21	110.16	114.69	110.7	116.73	113.59	106.71	112.32	99.824	111.57	113.09	112.57	115.23	111.16	113.77	107.94	110.07	111.68	114.12	111.68	112.67	111.71	112.98	112.54	111.66	112.87	105.21	114.49	113.23	118.99	109.83	109.12	113.61	110.62	111.26	108.52	114.54	113.98
107.6	111.76	108.36	115.03	109.44	109.84	112.52	118.51	111.07	113.44	112.63	114.37	108.68	106.54	112.38	113.49	107.05	111.02	111.73	107.68	118.26	113.99	116.88	107.86	115.36	110.68	108.62	112.06	114.55	112.75	113.87	114.17	105.35	110.24	109.36	117.8	111.91	107.08	106.22	107.56	109.68	109.96	111.2	117.37	109.15	104.89	105.76	109.79	112.18	113.86
115.76	110.81	107.93	104.24	106.22	109.52	104.58	112.05	104.13	101.5	109	98.126	101.3	108.89	103.86	109.09	99.513	101.13	103.29	102.4	107.16	107	100.22	100.16	106.09	105.2	107.68	106.66	109.04	100.25	107.43	97.709	108.27	103.46	109.16	103.8	104.67	108.27	107.48	104.71	113.07	104.22	100.54	109.43	109.59	109.15	108.52	104.09	110.36	103.19
106.52	103.53	101.46	99.804	106.53	103.17	102.07	102.85	101.41	102.32	107.78	100.95	113.92	100.11	102.43	97.071	98.348	103.08	105.13	101.75	100.86	105.44	103.06	98.048	104.9	106.92	102.48	105.29	101.76	96.386	99.278	105.59	104.94	108.91	95.156	105.1	100.78	104.7	104.27	104.12	102.26	104.49	98.529	106.56	98.829	101	101.67	101.3	101.71	107.3
104.53	107.96	110.78	106.25	110.49	106.77	110.57	102.33	101.41	105.79	102.74	112.83	104.11	105.64	110.77	105.51	104.33	114.59	100.17	109.95	111.9	107.36	109.87	114.52	107.32	103.2	102.74	107.14	105.91	106.34	108.37	110.95	110.88	109.71	106.9	103.01	106.81	104.2	105.57	110.45	105.44	109.37	108.01	108.23	104.18	101.66	105.53	110.57	106.62	109.34
116.48	107.82	112.11	113.81	111.67	118.13	110.46	114.51	110.15	114.97	112.73	109.63	113.67	106.79	106.89	116.36	110.21	112.42	111.4	105.53	113.58	105.54	107.38	120.13	110.56	113.63	106.5	116.56	116.96	116.24	113.87	111.75	112.75	114.58	115.67	115.2	106.11	110.95	111.11	109.39	114.55	114.04	107.31	112.19	109.13	108.37	113.9	111.45	111.2	104.55
103.69	101.29	103.33	101.68	100.81	103.08	101.92	101.07	97.485	106.51	101.43	101.05	96.389	95.664	100.61	104.61	101.54	99.463	94.572	97.23	101.09	93.191	101.47	100.5	98.099	97.509	99.98	104.6	94.94	95.027	105.08	110.85	104.38	100.88	98.372	96.161	100.37	101.69	104.22	99.021	101.3	105.14	97.465	97.681	103.58	97.658	105.64	99.537	99.084	95.941
111.58	98.912	104.93	110.66	105.16	106.89	103.49	108.38	105.96	106.15	105.15	105.96	105.35	104.65	103.68	106.32	106.95	112.57	99.162	99.791	103.8	111.49	100.89	112.16	109.5	106.28	112.16	109.63	106.17	104.77	112.48	108.95	104.63	99.382	104.92	107.29	103.71	103.25	113.76	102.58	110.52	108.98	106.97	107.58	104.37	107.06	111.12	107.29	104.35	101.79
98.099	98.424	99.994	104.24	93.269	98.496	90.189	100.15	98.879	103.92	92.769	106.87	98.431	99.795	95.007	98.149	97.016	101.49	105.33	103.13	97.632	94.618	100.71	100.16	100.04	103.77	99.979	94.11	98.282	93.647	102.37	99.429	99.973	100.31	99.686	104.15	97.424	101.04	98.865	101.85	97.74	102.48	100.14	98.39	94.767	98.07	100.66	91.026	99.16	101.38
97.715	111.24	104.79	103	113.39	101.68	105.82	107.68	108.09	99.317	105.85	102.42	104.47	101.32	101.77	102.97	104.3	96.703	102.88	107.48	101.86	105.51	107.25	105.71	100.93	101.36	104.87	107.61	104.58	105.53	106.01	111.06	98.776	109.83	110.12	107.07	104.96	99.24	111.8	107.31	108.26	103.85	102.73	103.06	109.99	97.738	102.5	106.4	108.27	103.57
111.02	111.01	113.58	112.39	107	110.61	116.59	113.21	114.95	112.1	112.41	111.33	109.96	107.2	109.44	108.09	112.07	116.32	108.12	106.65	107.93	108.78	111.49	109.16	110.87	110.25	120.26	107.49	114.02	117.01	113.25	107.74	113.3	103.28	107.35	111.24	103.24	114.59	106.59	109.15	111.45	109.24	110.26	105.89	115.87	116.22	101.09	113.86	115.85	112.43
125.12	112.37	123.94	116.1	122.72	115.85	113.73	113.66	119.67	118.53	118.04	114.26	112.49	118.08	119.7	119.37	119.3	116.69	116.1	114.26	119.66	119.96	118.8	121.87	115.17	117.72	117.2	111.99	113.88	120.6	111.31	111.71	114.3	114.89	112.38	116.18	120.96	116.41	121.15	123.97	116.8	116.88	118.45	120.72	115.34	119.73	121.19	121.23	117.6	112.76
100.32	106.44	104.83	102.39	105.66	102.53	102.71	100.89	99.383	99.965	98.194	102.12	102.33	97.272	104.83	102.33	106.91	102.5	96.149	100.92	101.48	98.329	106.05	101.12	97.898	95.687	101.72	98.806	100.57	104.64	102.61	97.121	99.813	97.677	95.833	99.858	102.64	101.15	100.79	102.41	103.97	96.946	94.551	99.124	94.45	96.208	107.36	102.52	95.982	94.201
108.89	99.447	105.38	97.114	102.83	105.54	101.16	97.378	109.57	101.73	98.629	105.69	104.58	103.72	98.278	101.23	95.14	88.123	99.423	102.2	98.214	107.98	101.96	100.04	95.175	100.24	96.773	99.973	102.42	103.8	102.59	97.093	104.39	97.475	99.343	104.48	101.5	101.94	97.914	103.42	99.7	101.95	97.636	99.047	103.05	106.55	100.7	101.61	107.35	103.91
115.78	111.85	107.64	108.77	114.24	110.65	111.95	108.86	104.2	107.01	103.86	112.61	109.59	110.42	107.05	104.64	112.31	106.56	114.13	107.56	108.5	109.38	108.08	109.46	112.66	111.12	104.39	110.85	117.21	108.97	110.91	120.34	110.52	111.87	110.85	109.48	106.26	112.48	108.81	110.27	111.59	102.82	109.71	104.51	109.16	107.48	109.35	112.22	108.81	111.76
110.16	108.25	106.53	104.83	111.18	103.07	97.75	102.63	112.69	112.5	108.29	106.25	103.52	109.56	106.55	95.296	102.91	104.08	105.55	110.28	107.37	107.66	107.64	107.4	107.07	104.02	110	103.72	106.06	102.48	106.2	107.68	107.64	101.2	101.34	103.67	106.54	105.79	102.94	106.22	101.11	107.9	110.65	103.7	104.54	105.18	106.34	103.99	103.45	105.84
106.58	113.35	109.84	113.9	113.73	106.11	110.32	114.3	107.3	111.34	116.24	107.97	105.4	115.9	108.16	109.84	109.82	112.09	111.15	111.58	108.36	109.82	116.5	110.89	114.89	111.09	113.8	113.04	109.64	109.78	113.74	112.24	115.48	106.42	110.37	113.53	105.97	106.89	110.57	109.95	108.14	112.06	112.45	111.77	112.02	106.26	106.52	110.95	107.92	110.5
108.38	106.58	108.38	105.35	105.86	106.25	117.52	112.01	103.22	114.31	110.52	107.23	107.59	97.259	106.68	106.33	109.09	99.686	111.81	109.67	105	102.09	101.44	109.51	99.856	103.36	107.59	113.18	110.65	107.85	109.14	101.6	110.33	98.393	105.77	107.72	104.58	100.2	108.7	108.98	107.2	102.23	115.29	103.5	114.68	109.58	104.77	112.72	105.56	106.56
96.539	103.99	97.95	88.838	102.54	101.37	99.247	107.24	100.7	99.871	99.415	97.187	104.72	99.405	94.722	91.652	99.922	98.449	100.11	99.076	99.902	103.62	99.1	105.2	102.75	97.91	99.243	101.65	98.667	97.527	103.45	101.19	100.96	102.29	103.91	100.11	100.62	89.691	93.721	96.542	100.44	101.37	107.48	98.934	100.3	92.222	102.84	95.995	97.84	101.78
102.05	101.93	109.35	108.3	100.68	103.49	106.24	109.74	107.3	97.371	110.72	107.25	101.7	104.65	109.02	104.85	110	107.3	94.722	99.616	109.81	100.4	101.05	109.72	112.73	102.39	108.53	103.48	104.57	104.79	102.43	101.29	105.54	100.29	115.81	100.84	97.669	103.9	107.15	103.61	103.57	105.96	103.61	103.6	109.03	107.03	101.54	107.11	105.39	104.31
110.79	105.78	111.15	113.44	112.53	112.71	113.34	109.93	112.04	116.13	118.1	106.6	108.74	113.9	112.26	106.42	113.49	109.9	115.55	117.32	109.32	110.02	115.31	110.88	112.18	109.02	112.41	113.57	116.45	111.44	109.4	110.12	114.04	119.04	110.18	104.47	111.42	115.34	109.65	113.75	118.4	106.67	113.21	120.04	104.6	106.94	105.05	111.51	108.76	113.66
113.53	107.65	117.53	108.59	103.53	105.28	108.58	106.53	109.46	114.15	107.88	105.86	111.11	109.67	106.07	106.59	111.62	117.17	106.98	110.97	105.57	108.01	114.43	115.86	115.65	111.29	117.39	103.34	108.89	108.01	110.73	104.49	108.43	109.86	109.85	113.44	117.7	113.08	109.95	110.64	112.07	107.69	113.78	108.52	105.64	107.74	111.89	112.31	109.36	111.57
101.78	104.54	103.46	108.42	108.2	109.73	101.14	106.64	105	102.27	104.16	108.38	105.37	101.19	110.21	103.88	103.1	106.21	101.05	101.33	103.89	107.42	108.93	108.03	99.173	110.78	110.66	104.63	106.15	105.55	110.41	110.11	102.32	106.46	106	108.92	102.98	105.22	106.56	106.67	106.41	107.83	103.29	108.18	103.06	106.11	106.85	106.73	110.8	104.18
108.39	108.7	109.37	111.65	113.81	108.01	110.05	114.71	118.01	109.31	109.16	108.15	110.52	108.46	108.86	113.2	109.98	112.05	110.42	109.83	113.01	111.64	111.62	112.98	111.47	118.16	108.03	116.69	115.04	114.13	105.34	114.02	112.41	108.63	119.14	112.04	109.37	117.73	109.23	105.95	106.36	110	114.75	109.34	105.41	112.96	112.58	116.09	113.38	112.35
112.21	113.5	108.74	118.38	105.95	109.54	109.38	108.83	110.49	108.78	111.51	116.61	106.31	111.9	117.91	114.38	106.53	114.51	110.99	111.71	114.19	111.79	110.33	111.92	113.2	111.67	115.42	115.18	113.3	114.97	113.53	106.1	116.92	112.66	109.28	111.36	111.25	112.32	108.14	113.7	113.7	109.97	112.15	112.07	107.7	113.67	113.98	116.13	118.89	109.01
106.72	102.88	97.142	104.64	102.07	108.62	107.91	108.15	105.41	102.87	106.52	106.7	102.64	105.54	104.59	107.97	102.01	104.45	101.57	103.37	105.57	103.61	99.232	100.8	103.69	109.07	103.33	108.65	104.75	105	106.83	106.52	95.328	101.31	102.41	100.2	102.35	99.015	107.29	104.06	106.12	102.12	99.741	101.87	103.06	105.01	102.25	106.61	108.36	103.55
110.4	113.43	112.61	111.19	116.24	112.5	105.23	112.95	110.72	111.97	109.51	111.96	108.05	109.05	111.23	111.07	111.31	115.33	112.36	110.75	106.04	110.53	112.49	118.3	108.97	107.28	108.91	112.9	109.11	109.74	112.78	114.82	112.58	108.73	117.65	117.51	106.6	108.68	105.76	110.06	112.52	108.67	113.64	115.27	121.15	117.49	118.88	108.79	117.52	114.94
101.08	101.22	105.71	107.22	107.74	107.76	102.49	111.51	105.79	108.7	101.86	106.34	105.22	106.91	110.31	103.34	108.39	104.86	108.55	106.41	110.25	107.51	106.08	102.34	108.41	111.13	105.45	107.65	108.95	107.17	102.14	98.032	112.23	104.22	103.46	99.686	105.21	104.94	106.36	106.63	102.27	108.49	104.89	109.79	109.49	110.91	111.95	106.91	102.65	108.25
109.84	111.63	104.89	108.52	113.69	108.89	114.67	113.48	103.99	109.82	109.55	107.47	108.39	109.97	104.74	114.88	118.06	110.96	111.52	104.89	111.6	112.33	110.62	109.88	109.59	112.42	116.4	110.62	107.59	111.63	113.72	112.12	110.34	109.92	111.93	110.64	112.63	111.21	115.55	105.57	108.38	110.87	107.55	110.16	113.89	114.88	106.62	114.76	111.36	104.78
115.82	114.73	117.68	112.88	107.51	107.73	106.04	107.49	109.04	111.49	108.64	113.7	106.36	111.81	111.15	111.79	109.42	112.86	110.92	107.03	107.14	113.08	111.46	108.64	112.52	112.03	106.99	106.39	114.07	110.44	110.08	109.22	110.53	108.55	113.45	106.27	111.97	111.97	115.45	105.7	106.39	107.48	116.66	110.05	112.5	105.13	107.41	109.52	109.81	116.74
105.64	100.28	102.58	104.3	105.19	102.34	103.63	108.85	102.48	102.2	106.82	108.12	105.86	107.23	100.98	100.97	107.72	101.66	106.77	100.87	109	107.51	107.53	100.06	105.06	108.94	105.97	106.94	106.01	108.88	104.84	98.038	108.97	103.06	106.65	102.64	102.97	113.71	105.47	106.54	107.34	108.87	112.95	108.17	106.67	105.12	100.51	106.7	103.13	108.69
115.3	116.42	117.74	116.29	119.09	118.76	114.11	128.56	116.82	118.13	121.72	117.22	116.44	123.41	112.13	111.51	122.96	117.25	115.49	121.4	119.58	116.51	116.92	119.05	116.52	113.2	118.55	112.87	114.47	119.44	114.26	128.55	120.79	116.38	123.92	111.56	118.14	121.35	119.27	122.85	117.13	120.31	116.23	116.65	126.02	113.7	118.91	115.06	112.91	114.87
113.38	110.43	120.47	109.72	111.12	105.85	113.22	116.86	110.68	109.64	109.72	107.64	120.34	115.72	111.59	111.37	110.67	108.73	112.18	112.42	110.92	109.02	109.72	113.42	110.35	112.6	115.39	118.42	110.03	110.08	109.28	110.01	111.41	117.45	117.16	111.29	112.83	111.45	112.59	110.45	112.03	115.6	108.03	109.94	109.9	118.23	108.21	115.19	114.66	111.1
108.11	105.91	109.37	99.938	111.1	99.601	106.98	106.69	106.73	107.69	112.8	104.98	104.66	113.21	106.25	107.19	101.59	104.06	98.178	109.57	106.8	107.11	103.18	105.26	113.17	110.52	112.67	108.24	100.61	104.55	108.52	104.27	95.235	105.45	97.959	108.02	104.95	107.84	102.11	105.08	104.22	110.32	106.63	107.33	105.23	101.99	103.84	100.64	109.06	105.73
116.65	117.52	112.2	119.24	120.71	121.7	120.02	120.27	114.86	119.72	119.21	117.23	127.56	124.74	116.25	117.06	114.57	114.24	111.66	116.49	121.55	121.97	121.83	118.28	118.02	114.36	114.25	115.19	120.75	118.47	114.08	120.89	115.98	117.35	117.03	113.54	119.54	127.5	116.37	123.14	115.83	122.12	114.62	119.94	121.8	117.68	122.75	114.66	119.99	117.29
104.11	99.502	98.479	95.615	94.97	100.69	100.2	97.735	101.02	97.4	99.655	98.774	93.455	95.716	100.79	95.766	101.41	95.888	103.76	98.355	103.58	100.8	98.947	101.75	98.278	103.65	106.71	95.221	98.556	105	104.38	95.911	98.69	97.836	102.38	100.58	97.764	100.93	100.11	103.18	103.87	103.88	94.633	100.58	97.648	97.602	98.214	105.17	101.11	101.6
105.66	105.79	108.47	104.69	108.91	116.78	107.45	105.6	100.64	107.29	107.23	109.4	104.96	102.94	108.63	106.92	106.85	106.39	110.98	103.91	104.1	99.749	107.11	106.16	102.11	95.425	107.65	98.172	106.46	103.46	98.028	108.46	106.45	99.758	98.082	106.27	106.09	104.63	102.08	107.69	106.25	99.831	104.52	110.43	104.56	109.44	104.42	102.8	103.53	100.96
112.2	101.1	101.87	107.04	104.67	107.36	109.8	105.5	103.45	105.62	100.6	105.39	107.62	106.21	107.39	104.53	99.581	106.59	102.87	98.137	106.66	105.65	103.51	105.45	110.27	103.55	108.88	99.884	106.44	104.81	105.57	107.03	106.83	111.15	108.74	97.898	108.06	110.16	101.25	108.15	108.76	104.98	102.16	107.68	102.49	107.81	104.34	104.78	110.23	104.05
105.44	105.03	108.37	104.29	101.2	111.45	102.43	96.058	103.97	106.2	105.9	105.9	106.49	99.931	99.029	109.72	106.27	108.31	102.57	101.24	102.53	111.12	110.52	110.25	99.372	112.55	104.44	106.46	109.53	104.79	105.49	103.45	105.6	109.48	103.86	102.23	107.06	100.01	106.58	111.49	109.92	111.26	99.604	103.05	108.7	107.72	103.46	112.07	106.76	110.67
98.37	95.872	96.73	103.15	103.08	99.865	102.37	96.35	101.25	101.41	94	106.67	102.41	99.493	99.53	100.5	104.07	93.777	97.084	97.953	107.56	105.41	98.114	99.628	102.14	97.579	102.93	100.82	92.255	105.6	98.825	95.824	95.993	99.718	102	92.909	107.08	101.01	100.51	101.43	97.049	101.52	96.05	99.756	99.513	98.005	97.375	102.72	101.08	98.495
107.36	104.32	108.99	106.25	102.91	107.38	103.12	104.64	103.83	106.99	99.931	103.25	102.93	107.29	106.07	109.36	106.94	103.14	107.12	103.72	103.12	96.806	103.86	105.86	103.32	103.21	107.63	104.45	102.79	106.74	102.7	106.59	109.96	101.52	99.387	99.403	104.71	106.99	107.17	107.63	105.61	97.024	98.284	99.554	106.23	109.96	110.21	98.296	102.93	103.72
115.92	107.77	111	119.17	118.59	108.48	112.27	112.46	112.32	109.61	111.02	110.75	108.18	113.09	104.74	116.07	107.55	111.2	115.99	108.01	109.07	110.78	109.08	111.81	102.77	107.97	113.82	108.67	112.81	110.64	108.18	110.49	112.2	114.76	108.25	115.47	108.36	109.32	115.13	113.66	112.43	111.52	107.63	106.15	111.08	115.22	107.27	109.99	111.25	114.33
116.8	112.49	115.45	105.15	108.98	112.6	110.68	112.03	108.52	109.75	112.14	109.22	115.31	112.97	106.01	114.18	116.03	114.18	107.42	113.82	110.07	109.23	112.85	110.33	106.66	116.13	107.54	115.01	111.54	117.3	113.71	113.17	107.59	105.6	109.02	108.33	111.25	110.62	106.82	110.69	108.38	113.67	108.39	111.2	113.27	114.62	111.34	106.11	110.22	111.41
113.54	104.27	112.79	107.97	102.89	111.99	106.66	109.95	110.07	120.38	108.87	112.83	105.91	107.57	107.18	119.5	116.16	107.09	116.37	109.99	110.01	107.58	112.4	109.67	110.01	108.02	114.75	114.57	107.12	117.37	113.44	110.66	111.69	112.24	114.89	109.23	108.68	108.22	107.9	115.87	111.8	112.08	109.84	112.47	112.06	107.38	111.16	104.91	112.18	112.09
101.59	97.916	104.07	92.523	101.14	102.49	100.43	96.887	104.55	96.398	102.98	101.04	99.193	96.361	100.85	104.5	96.961	95.962	101.46	102.19	89.447	100.78	99.122	96.49	99.936	103.67	94.787	101.21	98.995	100.1	93.072	103.42	103.37	102.35	101.54	100.34	98.611	101.62	95.686	97.995	99.808	105.94	96.605	101.67	95.833	102.63	107.75	104.72	95.067	101.29
98.564	100.28	101.47	95.172	98.039	104.03	96.147	99.944	94.375	98.811	102.49	101.11	98.413	99.92	98.521	98.386	96.705	100.29	93.381	97.919	94.224	96.764	98.713	102.5	103.75	97.332	96.357	99.315	96.236	101.48	105.86	100.12	100.15	100.3	100.4	95.057	99.046	100.79	97.667	99.72	107.46	97.556	96.013	92.884	104.47	103.14	100.09	107.17	96.559	106.63
109.83	109.9	111.96	109.04	111.42	111.48	111.41	108.91	105.13	111.46	107.4	111.06	108.88	112.24	109.63	111.52	106.61	109.18	108.86	116.06	102.94	113.03	112.97	112.56	115.64	111.43	111.24	108.38	111.1	108.81	109.52	114.08	114.32	109.26	98.165	112.61	111.18	117.48	108.05	104.39	100.94	113.4	109.14	108.42	107.39	111.46	110.71	113.47	112.49	109.06
117.73	115.03	111.84	118.87	112.58	112.29	106.56	116.45	113.3	110.52	111.41	114.25	106.66	110.22	116.61	113.9	111.34	111.34	109.58	105.84	113.73	113.74	119.86	120.61	116.78	110.6	118.27	104.57	111.41	112.75	108.63	111.43	109.53	109.88	114.95	115.74	108.76	115.34	112.44	109.28	112.96	119.23	116.3	118.32	113.52	112.55	117.15	114.2	115.83	114.61
112.49	113.81	111.78	114.46	109.44	111.93	112.67	110.33	110.85	112.39	114.65	113.41	114.9	113.01	113.33	110.03	116.69	117.11	114.32	119.06	119.36	114.89	111.17	110.85	105.3	111.51	109.65	111.16	105.35	117.08	112.32	113.95	113.62	105.92	110.36	112.86	111.45	114.86	112.94	108.13	110.17	107.21	110.69	112.56	110.5	110.77	115.71	109.57	111.49	115.29
113.96	108	111.78	111.14	114.32	107.87	116.22	111	114.52	109.08	111.8	109.33	111.23	110.33	115.4	110.35	107.58	115.09	108.54	110.81	110.16	111.17	112.68	114.13	116.73	110.6	110.77	111.55	113.45	109.83	111.76	105.37	113.06	112.1	110.12	111.8	116.78	108.68	115.02	110.04	114.5	111.03	114.37	111.88	108.05	114.56	109.35	116.23	111.6	110.65
108.24	107.41	105.05	109.61	108.53	106.61	109.56	107.46	113.08	106.72	111.41	103.49	110.17	102	109.57	108.21	113.82	107.75	107.1	108.01	111.48	109.24	102.37	100.93	110.5	111.96	108.38	110.19	103.06	110.32	98.967	106.85	105.86	104.56	112.18	102.39	103.69	112.89	101.83	112.34	108.22	102.7	107.86	110.51	106.93	109.08	99.728	115.56	112.04	98.925
103.59	108.11	106.94	108.14	99.243	108.83	109.48	112.75	106.54	110.95	105.27	109.29	110.41	104.83	103.85	104.99	104.57	102.19	113.87	110.23	102.18	103.91	105.03	107.67	109.17	108.1	111.6	111.33	111.09	110.99	105.59	110.09	107.37	105.63	105.01	109.33	109.68	111.56	109.81	106.15	106	111.26	105.52	99.147	109.92	105.71	109.3	101.56	110.49	105.55
112.34	114.25	104.6	109.99	103.68	112.86	107.58	103.08	113.81	114.72	109.89	115.81	112.03	115.87	114	111.66	112.8	110.45	108.63	112.11	111.78	112.27	113.68	111.8	112.87	108.08	110.57	111.64	113.81	112.42	107.95	112.52	112.33	115.59	114.57	111.56	117.12	117.8	110.41	116.81	110.14	111.83	111.66	105.3	111.23	109.51	113.48	110.58	114.55	106.49
103.56	98.654	105.95	97.782	106.21	101.41	99.65	107.28	106.6	104.01	101.44	99.347	103.28	109.77	103.15	105.24	104.78	102.99	100.39	105.75	100.47	107.44	105.51	103.15	106.62	102.44	107.7	97.228	107.84	106.32	100.44	104.57	112.3	105.54	99.898	104.51	99.98	105.46	97.062	105.76	100.67	107.78	109.17	105.67	100.7	105.21	104.06	102.53	106.41	98.857
104.73	105.51	109.52	110.78	106.61	97.551	105.41	105.08	107.69	110.51	107.12	107.02	107.59	106.99	101.5	107.04	105.5	105.51	105.52	111.88	110.51	99.514	106.03	113.2	106.53	104.85	100.89	102.16	113.06	103.28	106.89	105.36	107.13	106.72	106.07	109.18	114.18	108.93	111.78	107.26	104.11	107.71	111.67	105.33	111.34	102.18	110.1	108.94	105.38	106.51
114.21	110.86	108.48	117.01	105.34	111.96	110.36	107.59	113.22	112.84	111.43	106.93	111.07	111.26	108.18	104.53	107.13	112.51	108.26	112.84	111.65	109.75	107.47	117.03	111.86	108.66	109.17	105.62	116.58	112.65	112.23	101.28	110.87	110.44	111.55	120.74	111.22	113.71	111.57	117.07	99.989	117.32	110.55	111.53	106.73	109.05	110.74	111.52	107.45	108.66
103.29	108.42	106.75	101.8	107.35	102.4	105.62	105.07	105.26	112.55	104.71	111.22	102.94	113.42	111.21	100.37	107	98.548	108.76	103.1	103.92	103.72	103.06	103.85	106.83	105.73	105.69	108.87	106.87	108.67	105.02	104.16	106.99	100.82	106.29	108.91	106.22	102.64	110.78	98.079	108.46	106.82	102.64	100.35	111.89	106.9	107.58	105.21	110.31	100.22
107.3	102.23	113.75	100.53	108.29	111.92	103.35	109.13	102	104.23	106.12	106.21	106.44	107.89	107.45	102.13	109.94	108.95	101.75	104.75	104.41	106.21	106.76	107.33	109.01	102.99	108.11	110.42	105.4	103.3	103.56	103.56	103.51	103.67	111.07	110.47	114.13	107.75	105.14	111.44	109.87	110.64	109.29	109.14	104.07	104.53	102.7	110.99	104.69	115.75
110.51	107.85	114.87	110.47	107	110.86	105.23	111.42	111.02	111.4	111.7	106.82	112.19	112.91	103.09	107.64	118.53	108.12	117.54	111.67	112.58	106.25	112.45	114.16	113.71	109.52	108.02	113.16	118.6	109.17	111.86	111.48	112.58	106	116.3	112.49	115.86	112.2	109.2	113.59	110.41	113.51	106.85	112.49	113.17	113.51	109.48	116.04	111.46	108.16
106.72	105.3	108.86	108.53	100.18	109.32	107.43	105.24	105.64	105.99	109.05	98.589	105.93	111.03	105.46	108.58	108.43	108.61	106.3	109.39	103.71	111.95	105.3	108.72	105.37	110.23	105.35	102.23	108.01	110.67	109.74	109.82	105.4	110.2	104.01	104.01	109	105.84	107.45	105.68	102.11	107.38	107.14	104.43	99.519	112.05	105.24	103	110.42	101.29
100.6	99.341	96.509	104.99	98.068	98.083	106.29	104.63	94.149	104.39	100.36	105.56	101.35	97.455	95.726	100.62	101.3	99.437	101.55	102	106.83	100.2	105.69	102.33	101	100.2	97.098	100.82	102.15	106.54	97.247	102.87	106.33	99.77	104.12	98.295	97.054	97.723	98.961	104.9	103.18	102.29	102.52	104.57	102.83	95.479	96.588	106.57	98.101	101.46
109.02	111.18	102.43	104.77	105.69	108.01	103.92	104.8	104.07	106.01	109.68	107.59	102.69	103.22	108.04	106.54	111.37	111.65	102.79	105.23	106.59	106.13	103.96	106.04	95.382	107.12	110.19	108	105.44	100.19	100.56	106.87	109.01	101.92	111.6	112.6	107.24	102.24	108.99	110.16	108.38	112.44	107.27	109.15	106.6	106.63	109.18	106.54	104.39	98.857
109.41	104.8	111.65	107.62	107.41	101.94	102.99	105.47	104.31	105.87	108.53	108.25	106.91	102.68	102.4	109.27	106.91	101.29	108.08	108.67	98.879	104.94	108.26	105.8	97.538	107.62	112.21	107.89	105.42	111.84	99.666	107.31	106.18	107.69	107.11	105.14	110.39	106.57	103.29	105.65	100.62	102.34	100.19	108.67	104.37	104.97	105.84	104.75	106.39	102.94
105.99	110.84	104.03	111.3	110.21	109.51	116.7	110.01	112.41	110.8	111.59	107.27	109.09	108.57	111.57	111.81	111.09	116.17	111.58	113.53	108.99	112.61	115.82	110.66	111.45	112.8	106.11	113.57	118.53	111.95	105.92	107.08	108.25	111.29	104.91	111.14	110.72	110.33	110.9	111.4	111.96	111.48	115.62	110.66	109.54	107.93	112.38	115.02	113.41	113.95
107.61	104.16	102.35	110.35	104.75	105.05	108.54	101.83	103.94	104.35	106.29	107.93	100.49	104.15	104.47	107.04	108.84	100	110.75	106.67	102.87	106.47	104.91	103.65	106.95	107.2	108.11	101.51	102.69	107.2	106.86	106.33	111.96	101.71	109.32	105.27	103.8	100.35	105.8	104.24	111.87	115.87	106.37	108.02	108.41	106.91	101.29	104.59	104.3	110.78
120.53	117.52	114.53	116.24	118.35	114.84	115.43	114.35	119.56	117.05	117.83	117.4	124.25	114.12	111.49	118.26	115.88	117	116.23	117.71	114.28	126.65	113.36	114.11	120.09	116.8	120.01	115.85	114.55	117.08	115.71	118.3	117.28	116.13	113.07	122.31	119.88	118.09	113.39	114.09	110.54	112.9	116.24	125.99	117.67	117.51	116.11	113.48	110.31	113.02
110.19	110	109.82	113.82	113.34	111.59	107.92	113.78	104.95	105.55	103.56	118.73	103.76	103.93	111.6	110.39	112.92	113.12	100.65	108.83	112.98	105.67	106.3	110.97	108.82	110.63	113.91	109.87	113.03	110.21	115.46	111.24	109.05	116.58	115.63	110.43	114.51	105.61	109.21	107.25	113.2	112.72	110.28	108.3	107.05	119.52	110.17	103.25	116.48	108.58
106.53	96.286	98.852	91.184	102.29	94.446	93.953	103.14	105.13	96.238	102.16	101.81	95.158	104.07	99.092	98.924	96.015	103.94	107.04	98.503	97.906	105.23	100.84	103.27	96.356	96.415	95.371	101.06	104.02	105.96	103.83	94.445	95.563	96.606	98.773	102.94	94.87	97.001	100.13	98.685	99.113	102.52	102.24	103.75	91.736	99.765	99.968	102.37	98.779	100.29
111.17	108.96	105.65	109.8	109.11	110.79	106.71	114.79	108.26	113.17	107.64	114.8	111.45	113.07	111.44	113.88	107.43	111.7	114.5	112.05	106.89	111.69	106.23	110.26	111.09	110.86	117.89	113.05	111.45	109.33	117.99	108.58	111.42	111.22	105.61	112.79	108.13	111.6	110.44	115.71	113.44	105.96	112.13	104.17	114.12	111.89	109.21	120.98	108.01	111.22
104.29	107.06	104.01	103.75	107.93	108.38	107	106.36	103.45	107.56	105.64	107.07	107.45	106.22	112.93	100.28	105.18	105.08	106.5	105.25	106.64	100.79	106.94	103.82	103.36	107.62	100.89	112.08	107.15	106.12	106.53	102.69	105.69	97.624	107.43	108.28	108.13	107.36	105.59	112.61	109.43	113.58	100.53	104.29	100.57	104.84	102.03	104.51	108.13	109.77
103.75	109.89	103.99	104.66	106.5	110.95	104.13	108.09	109.54	107.81	106.46	107.73	106.15	107.09	105.72	108.76	107.56	110.17	110.77	105.74	106	103.92	114.5	110.67	107.28	107.95	104.6	109.8	106.15	103.5	104.47	104.91	99.996	104.76	106.12	112.17	111.13	108.99	108.27	105.91	105.46	111	105.58	104.34	106.05	111.08	104.97	107	108.1	112.5
108.78	100.8	111.44	104.3	105.94	107.38	106.68	107.74	103.5	106.34	105.28	107.29	107.23	106.04	105.2	103.72	104.11	103.16	102.38	104.82	103.51	103.03	106.91	104.56	106.81	105.64	113.31	104	106.02	108.51	105.67	108.92	111.93	105.74	102.14	111.33	109.62	105.04	108.8	104.08	110.74	108.61	106.5	105.42	102.23	109.03	109.75	106.21	104.81	108.58
114.72	114.46	108.08	111.53	112.81	111.08	113.46	108.45	108.85	110.43	110.19	107.78	113.6	111.74	107.35	104.91	108.65	111.63	109.71	116.59	114.31	115.11	109.81	102.03	109.85	105.41	111.78	111.51	109.81	107.91	117.14	114.02	109.16	112.49	112.57	121.81	114.34	112.21	119.41	112.62	112.72	110.42	111.26	114.92	115.91	110.55	110.31	113.61	113.64	111.44
108.2	106.6	104.14	97.011	98.45	109.28	109.17	100.79	105.58	103.19	103.24	106.76	105.5	105.53	99.587	105.31	108.32	102.79	103.62	108.01	108.99	104.99	102.01	109.11	105.96	102.47	103.07	103.29	106.14	102.51	105.53	103.03	99.064	104.15	99.553	107.86	101.87	100.61	101.33	105.98	109.1	102.16	106.36	105.15	110.41	103.04	105.03	105.39	108.22	103.14
100.42	110.55	102.09	102.83	108.3	103.93	104.77	104.5	109.44	105.76	107.18	106.21	101.22	107.89	111.41	106.46	106.78	111.67	108.72	104.62	106.13	108.26	108.64	100.02	107.51	103.93	104.89	106.92	106.15	110.99	108.7	105.13	102.85	107.4	102.87	106.35	106.65	109.09	108.95	103.97	110.84	98.326	103.17	102.75	102.82	109.11	103.33	106.35	100.03	104.66
102.24	97.905	94.572	103.75	91.729	100.91	99.921	102.81	96.123	107.18	102.15	98.747	103.51	101.14	101.33	99.108	100.35	95.787	102.32	100.08	95.968	94.448	100.3	98.133	100.32	98.95	101.81	100.37	102.01	99.186	99.366	108.81	103.43	104.95	98.68	105.65	98.345	100.66	105.89	100.49	95.879	103.3	100.31	97.698	98.24	105.81	99.375	108.81	104.16	103.24
97.649	105.66	93.812	99.269	102.42	99.196	97.868	101.43	96.921	101.24	97.261	102.72	102.34	108.6	100.95	101.84	95.822	100.1	98.426	100.38	100.78	99.457	103.41	100.46	99.14	99.379	100.76	95.384	94.984	97	95.108	102.54	96.122	98.333	99.884	100.45	98.49	100.57	104	104.65	100.84	96.939	95.424	99.422	105.99	102.69	98.743	97.818	101.84	96.35
108.71	111.36	113.91	110.91	106.16	108.6	106.85	107.06	105.75	108.68	99.973	110.43	108.71	107.18	103.45	105.74	114.49	107.68	103.31	105.36	108.02	103.99	109.37	109.77	110.24	112.37	111.29	107.99	104.52	109.67	105.66	104.47	104.88	109.4	105.55	104.35	105.77	103.28	110.58	104.56	106.7	105.92	112.17	105.59	105.68	103.8	112.35	101.95	109.55	108.68
111.53	112.04	111.56	105.79	109.83	118.37	109.97	116.86	112.51	109.94	112.6	108.26	114.98	111.68	108.84	109.84	109.4	114.65	115.57	109.57	113.77	109.94	115.79	114.59	112.14	111.52	113.45	112.52	111.04	113.88	111.19	111.62	116.37	108.75	114.63	110.29	108.59	106	113.79	108.2	110.39	101.87	115.2	113.36	113.33	110.1	118.23	110.63	113.79	108.88
107.74	115.24	113.07	114.38	113.19	108.97	109.06	108.64	109.89	107.59	109.51	113.67	108.49	116.28	114.18	109.41	108.66	109.1	109.13	112.68	110.95	117.27	112.66	111.34	116.12	110.34	112.25	105.18	114.51	112.73	112.37	115.45	118.9	115.32	109.87	117.22	109.03	112.74	112.64	107.31	111.78	111.9	110.12	119.3	112.82	116.03	108.09	106.57	111.48	112.48
104.93	101.12	108.89	110.38	104.16	108.72	105	107.39	107.34	108.44	105.93	102.85	101.74	99.645	111.23	101.02	113.29	106.01	102.71	110.01	111.35	109.37	102.96	107.36	102.85	106.21	102.58	106.55	101.78	109.97	105.4	106.29	113.91	110.72	100.67	107.07	104.46	106.15	108.42	104.41	103.91	107.55	105.47	104.12	105.74	104.82	104.48	105.73	104.37	111.81
108.97	111.01	113.19	111.74	107.46	108.59	108.75	110.39	111.93	112.64	114.61	102.07	110.78	108.51	112.27	117.97	109.23	116.58	111.51	109.93	117.15	108.35	113.81	109.06	111.73	111.25	112.65	115.1	110.91	112.59	104.83	107.96	112.42	105.9	114.2	112.37	112.47	110.58	112.47	109.12	111.84	114.56	114.78	116.54	110.46	109.47	113.47	117.69	116.55	108.73
110.78	99.913	102.76	111.87	108.93	107.93	105.59	100.99	103.7	98.324	102.03	112.1	96.633	105.19	105.8	108.36	100.4	104.1	103.33	98.06	100.61	102.17	103.04	107.01	102.8	105.89	107.32	106.57	98.158	111.76	99.993	105.87	108.78	105.89	103.9	95.886	104.85	110.19	103.14	107.38	103.98	104.36	100.78	101.25	103.46	104.49	102.89	99.015	99.431	105.72
106.63	100.78	106.79	109.95	100.86	106.22	106.54	102.41	98.383	112.15	108.43	105.97	97.271	110.36	108.41	105.41	104.09	101.25	102.72	105.38	110.9	102.64	101.75	108.79	105.55	106.48	109.19	105.45	104.24	101.49	109.46	110.21	102.54	99.241	107.76	109.48	106.18	108.65	105.38	109.61	103.26	110.67	103.97	101.1	107.26	101.13	99.436	102.82	105.51	107.04
107.06	113.94	114.77	110.28	114.88	117.16	115.2	112.37	116.11	113.45	113.71	115.1	111.52	103.74	106.89	111.93	110.01	107.76	115.71	118.34	112.4	115.56	115.08	107.52	118.87	106.1	108.26	110.23	115.03	113.75	106.96	113.48	105.58	108.25	111.92	110.6	116.53	115.59	108.65	107.04	114.21	119.85	110.2	119.11	115.82	105.73	111.35	113.77	107.1	116.54
109.94	106.16	105.97	109.46	107.61	107.93	108.74	97.83	101.93	104.74	108.88	101.19	103.89	104.94	102.82	112.64	109.15	107.43	104.78	105.26	104.17	112.05	107.02	108.02	103.18	100.96	107.65	105.17	107.08	104.34	109.25	104.89	108.51	102.71	104.06	105.86	105.73	112.34	101.55	97.215	103.85	106.2	105.97	102.98	106.74	103.45	105	104.14	108.93	103.86
105.52	98.041	95.908	95.789	103.95	103.08	98.47	101.7	106.62	98.423	99.198	104.79	94.972	98.918	96.58	99.979	107.47	95.063	100.05	94.779	104.78	103.33	97.522	100.15	99.467	96.399	98.824	97.544	101.89	102	99.089	100.93	99	103.41	102.75	96.37	97.24	102.77	98.031	106.61	97.64	93.995	96.705	102.17	97.512	102.36	103.01	96.302	101.78	99.216
98.964	91.085	98.637	93.83	100.5	98.488	97.868	91.793	102.48	103	100.84	99.037	99.168	102.79	97.137	98.264	101.9	101.4	101.57	100.67	100.56	94.727	108.81	100.54	106.7	99.047	96.653	100.73	94.512	94.844	99.594	104.54	97.316	97.097	95.007	94.689	99.689	104.06	102.05	98.599	97.745	93.763	97.379	98.977	94.731	93.573	101.09	95.971	106.98	102.67
113.29	111.99	114.8	110.61	114.46	112.82	113.99	114.63	119.18	112.26	108.77	105.58	115.29	109.6	112.23	105.82	111.81	115.26	111.72	115.03	114.45	114.06	112.01	108.49	119.61	115.54	109.08	108.55	110.14	105.18	110.65	107.32	105.64	109.07	108.93	116.15	107.96	106.68	113.16	103.38	111.7	112.15	105.68	110.1	114.3	111.96	104.64	105.15	107.52	113.91
107.62	110.8	108.82	106.95	106.16	104.69	109.32	112.69	107.5	108.25	108.4	107.19	105.42	106.08	107.62	106.72	108.07	103.66	107.91	112.47	107.89	108.86	106.39	113.07	110.25	107.14	100.34	105.56	110.08	109.13	106.77	105.72	109.91	107.54	108.85	108.14	101.53	111.21	104.72	100.67	104.63	112.68	116.87	99.397	108.95	106.5	106.17	108.93	109.89	106.12
108.39	102.3	98.709	99.482	100.13	98.59	104.04	108.88	106.64	106.84	103.15	104.2	105.24	101.16	104.92	107.75	100.61	102.89	110.29	97.852	104.63	103.6	101.12	106.88	104.41	101.45	98.276	103.16	102.67	101.75	100.67	104.5	104.77	105.96	106.03	106.87	103.54	102.94	107.95	108.12	106.04	103.49	98.514	110.87	100.73	104.06	106.75	110.73	102.07	100.95
110.93	99.738	104.09	105.61	103.96	96.47	101.09	96.981	110.9	108.06	99.885	102.94	100.8	108.51	104.47	108.51	105.59	104.07	105.19	105.42	107.54	108.1	104.87	107.84	106.84	106.77	104.84	107.28	102.28	102.3	106.4	105.64	111.75	104.19	101.82	102.03	102.06	103.8	104.85	106.16	110.57	102.59	106.85	107.45	104.27	112.11	104.23	103.72	103.7	101.3
108.54	111.77	112.2	110.17	114.86	115.11	112.08	107.16	114.62	112.72	109.04	105.4	111.68	112.96	117.45	116.93	114.48	112.35	112.71	109.26	109.14	115.65	106.09	115.09	114.13	117.42	109.01	110.23	117.14	116.19	108.29	113.02	111.22	110.28	112.99	106.15	115.53	108.8	110.55	116.04	114.09	111.49	111.22	112.33	117.04	111.77	116.4	122.32	114.08	116.03
113.07	104.16	112.35	105.73	107.33	100.94	104.77	104.85	106.52	104.12	104.37	107.59	108.91	108.64	112.09	105.46	107.41	109.54	105.78	106.09	102.26	105.57	107.66	105.87	107.72	99.046	109.37	103.97	105.14	104.48	103.1	107.12	106.51	111.53	108.03	104.71	105	107.85	108.94	111.41	108.44	104.88	105.34	101.52	104.48	100.64	110.43	106.64	101.56	100.81
106.81	108.51	105.2	103.05	101.03	108.75	104.99	97.698	104.15	102.51	107.99	102.06	106.81	103.12	104.18	100.48	99.346	101.89	110.67	104.47	109.29	103.89	107.88	106.29	111.35	108.51	104.23	104.95	105.33	103.47	109.16	99.919	106.33	103.6	103.97	112.46	103.74	104.33	108.87	106.14	107.02	103.38	105.6	110.97	109.63	107.87	105.36	109.87	105.53	104.23
122.49	118.47	118.45	113.09	115.61	118.41	118.28	117.19	114.36	116.34	113.77	113.85	120.95	118.81	119.8	122.44	125.44	129.95	119.79	115.93	117.32	121.77	118.7	120.21	119.57	117.78	118.92	124.81	113.38	115.69	112.86	117.25	120.23	122.8	116.41	116.01	118.45	121.02	119.75	120.01	115.07	117.2	113.47	119.3	117.29	116.58	117.07	120.24	115.81	115.21
108	103.21	111.45	102.23	107.44	106.47	102.96	108.62	105.72	104.85	108.24	102.12	101.6	102.93	104.7	107.75	105.89	110.44	101.3	103.6	106.45	109.19	106.3	107.12	104.99	112.41	108.96	111.23	100.92	104.71	101.83	107.3	107	102.62	111.75	109.84	107.52	107.83	107.43	105.61	106.7	106.96	103.77	104.41	108.41	97.947	109.87	101.01	108.58	105.51
115.92	110.58	112.42	113.67	101.67	113.81	115.91	111.25	112.55	117.25	113.38	109.6	111.34	117.69	114.21	113.3	111.08	111.91	107.1	107.62	109.73	112.92	108.17	113.69	107.09	110.97	114.38	108.91	110.92	110.48	117.43	106.07	110.51	111.98	111.35	109.87	111.91	108.55	110.17	108.15	117	111.65	109.77	110.64	110.56	111.35	107.92	108.37	110.24	107.13
105.69	109.17	111.47	106.32	106.33	98.338	103.97	103.24	105.6	103.41	104.95	101.17	107.72	108.71	110.73	105.87	106.44	104.6	99.671	101.42	107.78	107.01	109.37	104.11	105.43	106.39	104.39	108.59	101.64	102.51	103.77	104.72	103.43	106.25	106.78	105.91	106.94	101.17	109.51	104.71	105.49	107.26	109.21	103.67	104.35	100.73	111.08	106.83	105.44	103.99
110.51	112.6	104.95	103.15	106.07	100.88	108.62	108.45	106.74	101.09	107.18	101.47	116.15	103.45	107.66	107.95	110.01	102.7	109.28	102.8	110.93	107.11	102.57	101.04	101.21	106.06	105.95	110.79	101.95	108.4	111.95	107.79	106.24	106.78	103.2	115.3	101.15	112.05	116.7	109.05	103.35	107.74	112.8	105.17	105.59	107	99.372	95.782	105.49	109.84
109.81	111.14	107.8	107.16	108.87	106.75	107.43	107.44	108.48	107.02	103.24	106.28	107.71	111.8	105.93	104.85	105.76	101.32	101.69	105.58	97.294	104.27	106.26	105.05	106.76	101.07	104.32	108.01	104.19	109.94	102.66	108.24	111.51	103.76	107.4	110.23	101.39	108.12	106.9	103.96	107.35	108.35	104.37	107.01	102.36	109.54	105.35	102.18	103.71	110.92
110.09	104.68	107.69	107.1	103.79	104.01	107.61	104.77	103.95	108.3	107.21	106.81	109.29	110.5	104.35	105.23	99.134	103.4	103.92	106.22	103.68	109.69	108.35	104.49	96.883	102.65	106.88	102.38	110.46	106.43	108.05	98.359	109.93	100.03	106.75	100.35	113.2	104.53	109.65	102.91	102.33	112.49	108.01	105.62	106	100.54	102.75	106.57	101.04	110.12
101.56	102.69	99.089	101.77	97.965	102.11	100.77	100.81	102.46	104.2	96.494	105.09	100.11	98.689	103.81	105.89	100.96	103.35	110.31	104.74	99.847	98.226	95.28	100.38	99.812	99.907	105.5	99.753	111.65	97.332	100.86	100.67	102.81	98.032	97.424	102.2	100.03	100.77	97.424	103.16	99.349	98.963	102.13	104.13	103.24	95.444	105.04	101.55	98.198	100.79
105	102.21	104.24	104.5	106.87	105.68	105.95	103.79	104.97	104.95	103.36	103.63	98.434	103.85	105.3	108.4	109.03	105.54	101.77	105.1	103.69	105.83	102.86	112.66	108.83	104.25	100.15	110.42	104.32	103.39	107.8	111.61	104.55	103.66	103.47	101.19	104.03	106.9	100.6	103.81	106.89	107.25	109.44	105.45	105.02	102.38	101.33	100.51	105.43	105.5
106.44	108.14	103.71	107.98	114.4	107.18	107.13	111.14	105.25	103.56	109.76	114.9	113.65	103.61	112.53	103.54	113.89	113.9	104.68	101.41	109.08	108.79	99.517	103.97	104.92	110.45	101.41	105.59	104.84	106.97	113.54	106.35	107.9	104.9	103.43	106.68	102.17	108.85	102.41	108.31	105.92	104.51	108.09	106.29	104.08	112.4	111.45	103.65	106.07	102.7
104.91	104.05	105.44	107.33	101.77	104.98	105.04	107.57	107.23	105.48	99.824	108.34	109.59	101.32	108.06	102.49	106.42	104.59	109.81	106.14	107.53	104.57	105.64	105.77	105.56	100.79	107.72	107.18	98.961	104.28	108.12	102.11	100.25	104.62	111.63	105.44	108.15	109.52	109.83	105.18	108.94	106.3	105.87	103.24	101.46	100.14	102.98	109.04	108.01	107.85
107.55	106.1	106.13	113.31	107.06	112.88	107.85	110.11	104.68	116.08	112.55	104.29	110.24	112.06	109.57	106.21	109.02	101.94	108.48	113.83	110.34	107.22	107.51	105.15	113.36	116.6	107.75	108.86	109.63	113.11	103.98	105.31	108.7	115.59	113.97	111.31	109.64	119.3	108.97	104.45	107.08	108.54	108.62	110.45	106.78	110.21	114.83	105.58	109.29	108.28
105.72	99.077	109.51	102.3	102.03	105.67	112.34	104.45	104.01	111.11	108.54	106.54	109.78	105.3	100.64	107.75	107.8	105.73	108.35	103.36	108.74	106.01	100.5	107.57	108.17	114.51	109.63	103.72	107.45	102.93	105.91	104.34	101.07	106.69	102.05	107.4	105.64	104.16	111.37	110.21	105.27	107.17	103.55	104.12	106.26	98.639	103.89	103.19	103.7	111.81
112.27	104.72	106.01	98.7	106.81	101.2	110.82	102.1	107.77	110.27	103	107.52	108.88	104.61	106.51	106.73	105.27	99.906	108.52	108.35	103.52	104.68	114.47	105.78	104.07	104.77	104.94	103.43	104.01	105.28	111.01	104.43	110.81	105.52	106.83	102.74	107.32	104.57	96.358	107.29	103.96	106.49	102.88	103.68	105.32	107.75	103.41	103.01	104.74	107.49
101.88	95.889	102.71	99.981	99.643	97.323	102.4	100.49	105.82	96.823	102.87	102.8	99.224	104.54	98.189	99.958	101.07	105.37	98.19	104.54	96.653	110.23	100.66	103.22	97.165	102	97.475	100.19	103.22	93.406	99.245	95.768	103.92	100.51	100.13	102.04	101.91	100.17	103.42	99.789	100.59	101.95	96.131	97.322	102.19	102.59	99.465	93.018	92.331	104.6
110.57	105.3	109.69	105.52	107.08	108.6	104.45	110.44	100.89	100.95	105.95	107.32	114.55	107.48	105.82	110.57	111.99	101.66	108.91	108.52	104.58	104.45	106.39	105.14	110.46	105.82	110.92	112.95	110.05	106.22	106.01	106.69	110.42	107.17	109.79	106.81	109.24	106.93	107.47	101.54	105.59	112.49	108.39	104.08	112.22	105.16	113.97	103.69	109.14	105.09
116.47	110.86	110.41	111.51	116.11	111.48	120.13	109.68	111.06	110.63	113.72	111.27	118.19	114.63	108.17	112.31	115.27	112.53	111.54	106.41	113.17	113.16	110.9	113.22	113.28	114.71	106.7	112.31	110.92	117.59	108.77	110.88	117.46	112.34	109.58	109.5	115.23	112.4	111.89	113.4	113.88	120.61	111.29	113.74	113.81	111	118.69	110.73	104.32	112.46
102.38	101.37	108.59	102.99	106.6	108.5	101.86	94.463	100.86	102.57	107.82	103.71	105.01	102.94	101.65	112.2	100.73	105.16	105.86	103.72	106.57	102.93	100.68	100.33	103.77	104.63	102.4	102.96	100.78	111.68	105.95	106.95	104.34	105.31	99.155	101.78	112.61	108.74	108.61	104.42	102.39	101.85	107.09	103.39	108.09	109.14	111.34	108.12	102.76	102.38
106.22	109.37	103.08	102.12	108.19	100.97	107.62	106.62	105.06	108.44	102.89	102.9	105.68	111.02	102.07	106.36	103.62	106.08	101.2	102.18	107.63	111.81	103.81	103.5	107.34	104	105.36	109.36	109.55	107.84	108.82	111.92	105	105.56	106.93	106.86	102.77	104.72	107.42	106.76	106.91	101.71	111.09	104.86	105.46	105.24	105.55	99.064	105.46	99.315
107.03	111.67	106.69	106.65	109.05	105.5	108.1	103.65	107.84	107.72	110.45	101.48	108.39	102.1	112.9	99.617	101.2	105.35	106.47	106.36	106.98	108.81	102.76	112.41	112.26	98.645	105.17	104.23	105.83	102.42	108.36	103.92	105.16	105.95	107.64	110.41	99.619	102.7	106.15	101.71	104.75	96.308	108.19	106.05	105.22	113.79	105.47	104.69	105.95	109.33
109.58	114.07	107.1	111.25	106.41	112.24	113.54	107.27	112.13	108.92	110.08	114.48	109.99	112.1	110.14	113.61	113.95	113.52	114.64	111.44	111.02	106.23	115.29	113.25	114.33	119.01	110.33	112.82	114.38	116.19	109.25	112.83	112.26	105.02	112.91	116.48	113.88	107.32	112.54	114.14	114.91	107.8	113.35	113.23	109.78	105.66	113.21	109.79	110.87	113.5
106.5	104.78	112.69	107.71	104.98	112.57	110.85	104.62	116.91	108.05	102.61	108.48	106.31	108.18	106.17	103.52	102.02	107.02	110.1	100.81	107.51	110.37	107.69	95.304	110.53	100.21	109.41	107.91	106.27	104.97	104.09	107.54	104.14	102.32	107.16	107.63	103.24	104.35	110.76	104.15	105.49	105.95	105.5	107.41	104.1	109.77	109.17	115.86	111.52	105.41
101.61	108.67	99.518	105.18	106.47	106.96	103.34	104.97	100.39	101.89	103.55	104.93	107.8	106.75	116.71	100.96	103.88	110.23	106.45	110.87	110.2	101.13	104.78	98.38	106.97	108.19	99.722	100.25	106.02	101.85	100.34	108.92	106.16	104.19	104.56	100.61	112.6	103.12	105.31	102.45	114.9	102.25	104.13	111.88	105.85	108.07	104.63	103.87	105.99	105.61
96.346	100.45	101.46	99.877	104.13	109.21	111.03	105.03	102.47	103.53	107.54	103.98	104.32	99.628	99.597	98.835	104.26	109.32	107.19	106.82	104.47	107.79	103.98	103.33	103.52	102.88	102.82	103.3	106.39	107.95	98.886	102.41	103.96	106.89	106.46	102.3	105.27	109.61	101.88	102.89	106.35	114.13	106.33	107.61	96.301	105.17	103	109.72	108.01	106.26
101.12	102.26	104.82	115.6	107.89	107.6	108.07	107.83	108.38	104.12	106.11	106.22	108.57	111.76	108.37	110.48	108.56	111.17	106.02	109.06	109.64	106.72	109.72	108.52	101.31	104.18	102.95	102.21	101.07	104.58	107.2	100.02	114.65	104.44	107.54	102.62	109.95	100.92	105.3	103.11	97.811	105.51	110.78	102.04	104.07	106.56	110.63	106.53	102.7	103.36
106.06	102.63	106.8	102.05	101.87	100.73	109.17	103.91	105.56	111.42	110.15	104.78	100.7	105.2	106.38	108.99	113.12	111.61	104.77	105.24	112.97	106.21	107.75	104.09	107.42	107.7	110.81	105.22	106.81	100.96	105.76	104.6	108.4	103.48	109.07	105.79	105.17	105.22	105.73	111.76	105.3	104.07	101.49	109.07	106.34	100.3	106.94	97.18	98.408	107.66
107.07	104.9	105.41	99.737	111.15	106.22	102.49	100.52	106.85	106.84	107.65	109.89	106.99	105.34	102.46	106.61	101.35	109.23	102.93	96.468	108.8	109.06	106.08	113.33	106.22	105.47	102.39	106.74	108.33	106.51	104.5	108.91	104.01	107.37	107.31	105.77	107.92	106.28	108.52	110.18	102.84	106.81	109.14	104	108.08	102.39	107.84	109.2	105.67	106.33
106.68	105.17	101.95	106.61	110.36	100.7	101.95	107.58	103.89	104.22	108.84	110.95	107.93	108.25	99.291	106.24	110.48	108.36	108.19	103.93	106.5	107.39	109.86	101.11	104.29	106.82	99.992	101.66	103.54	104.44	108.46	106.99	111.25	110.03	111.18	105.19	113.73	105.38	108.98	99.524	105.89	104.47	112.32	104.84	109.32	103.92	110.9	102.64	109.83	100.79
101.01	108.42	99.69	108.72	109.41	105.29	108.06	102.97	108.99	109.05	100.85	103.5	110.08	109.28	105.68	109.68	102.96	100.91	106.37	106.88	101.65	106.12	105.04	107.95	106.18	108.74	109.67	105.05	110.17	113.07	105.38	103.75	101.88	102.74	109.23	103.66	105.56	107.31	103.12	104.85	103.57	103.75	104.2	105.65	102.87	102.97	100.27	110.28	104.05	108.77
113.24	108.36	104.45	106.32	106.15	111.26	111.22	112.65	107.37	108.11	109.44	110.12	109.99	108.28	109.6	109.36	118.22	106.05	111.19	104.66	106.26	107.88	106.4	108.09	110.85	113.43	113.54	104.56	113.14	108.86	114.18	108.98	109.08	108.26	103.88	115.59	110.44	103.04	114.69	109.41	108.55	112.53	111.43	109.09	108.85	112.44	105.88	111.09	110.71	113.74
99.861	97.836	98.667	100.36	98.314	100.74	97.308	99.49	97.891	98.813	100.85	98.368	94.055	94.22	93.827	104.61	104.98	103.87	92.089	99.59	102.55	93.486	99.371	100.4	99.27	101.6	98.498	105.87	98.898	99.492	104.44	102.82	100.08	104.55	103.76	96.552	102.42	97.508	92.611	108.77	97.842	101.08	103.29	99.981	98.898	98.941	102.49	100.75	99.692	96.235
102.97	101.95	106.91	99.033	104.02	103.26	110.35	105.04	104.46	106.25	98.768	109.13	113.81	105.19	105.98	109.73	107.13	102.57	106.1	110.06	106.37	107.74	107.22	105.31	104.07	109.6	100.74	113.96	103.52	112.42	105.12	105.49	106.02	108.94	110.26	100.22	100.17	109.65	107.83	107.37	99.091	109.78	100.02	106.15	101.15	104.87	106.32	102.68	107.54	107.04
103.45	110.23	104.12	112.25	112.54	108.77	104.46	106.67	104.85	105.9	105.73	108.83	110.69	105.66	111.12	110.09	103.77	102.59	108.77	104.82	106.79	99.017	109.56	103.55	109.13	107.85	108.69	106.15	103.41	108.65	105.78	101.37	107.96	106.67	106.69	107.28	107	110.92	101.9	106.38	108.43	111.05	107.53	104.61	106.58	104.33	108.45	107.78	112.69	102.83
96.917	101.2	104.79	104.71	99.353	100.09	96.667	104.04	95.583	102.14	99.195	100.77	96.7	93.558	98.06	99.908	103.92	104.9	108.34	97.964	107.14	99.003	93.555	105.8	100.97	103.69	97.802	100.09	97.051	96.061	98.812	104.3	103.44	102.91	103.32	102.14	100.23	102.97	101.37	105.37	107.7	99.736	104.61	102.31	99.167	99.398	94.942	108.31	99.567	95.369
113.66	113.21	108.78	111.39	112.26	109.7	112.49	105.88	111.03	115.31	107.63	106.12	115.83	113.27	107.65	113.22	116.32	120.07	108.9	113.27	116.93	107.46	114.88	113.52	113.16	111.76	117	110.65	113.08	110.38	117.97	117.29	122.09	114.45	110.64	113.4	114.43	109.98	112.73	110.21	106.35	113.43	108.52	115.17	106.53	107.42	107.32	102.28	111.8	110.91
103.95	97.747	108.11	107.46	110.61	101.26	100.04	104.75	105.95	111.25	103.98	107.28	102.96	107.72	106.71	107.17	100.94	104.52	106.37	102.71	104.56	108.09	98.987	108.74	110.72	110.24	98.061	105.95	102.13	107.9	109.16	105.78	105.15	103.18	101.9	101.33	105.58	103.77	107.53	103.54	101.09	98.863	104.54	104.18	105.39	109.04	105.07	105.48	110.64	103.26
110.68	109.28	107.21	106.98	112.75	100.28	108.3	102.21	112.67	107.68	106.56	108.55	106.38	107.91	106.51	104.33	99.287	109.76	103.68	107.95	102.17	100.12	107.87	98.283	106.45	105.82	110.59	100.72	102.57	107.01	103.45	104.35	109.6	102.05	101.65	108.92	105.19	114.03	104.94	106.23	109.02	115.36	106.84	104.78	109.28	101.98	106.21	108.01	104.66	103.92
98.869	98.778	102.88	103.03	102.3	97.791	97.432	98.878	98.315	97.549	98.554	104.24	98.169	103.46	103.18	96.368	100.63	98.156	97.287	95.923	98.625	100.69	98.422	96.995	104.12	101.07	93.067	98.778	102.44	100.38	105.47	99.876	94.232	100.15	103.12	100.59	96.11	105.05	101.04	103.18	106.25	99.445	98.428	97.641	101.75	103.83	104.81	100.35	98.579	101.27
102.72	98.697	97.548	101.14	102.62	108.13	95.026	106.47	99.852	95.288	107.89	99.094	101.77	100.52	99.833	96.509	102.89	103.9	103.88	95.379	105.14	97.383	100.31	105.02	99.566	100.94	97.87	102.72	100.87	104.31	99.742	103.25	104.57	102.69	101.38	102.5	102.94	101.94	102.56	96.963	97.615	96.104	96.272	97.608	101.02	102.49	103.72	104.66	98.165	104.19
98.543	106.13	106.33	103.2	110.32	104.15	108.66	102.01	110.87	111.53	109.99	109.84	102.93	112.85	105.34	101.51	104.77	106.21	109.46	101.27	106.76	100.37	102.95	108.1	110.88	110.55	102.81	106.9	106.78	102.36	107.27	110.56	104.39	106.12	109.01	112.57	107.41	105.08	105.43	103.63	109.8	108.2	105.04	105.45	109.51	103.4	103.13	104.77	100.79	102.07
105.45	106.87	107.94	97.653	101.69	105.35	104	104.86	100.4	105.91	94.879	96.809	99.723	102.92	101.22	104.11	98.334	104.2	98.036	102.17	96.382	104.19	96.259	97.886	96.467	106.25	101.71	97.139	102.45	102.12	99.55	104.85	100.22	107.7	104.02	98.187	98.979	95.881	99.634	104.02	98.448	101.81	94.875	109.04	93.648	96.299	99.553	103.9	101.74	102.31
103.45	106.47	108.06	101.19	102.74	108.1	103.01	110.82	114.06	112.57	107.58	106.29	101.83	108.51	108.51	104.38	108.64	102.69	107.49	109.75	100.97	110.47	106.63	103.39	107.51	101.23	104.42	111.65	108.69	99.717	109.8	106.14	107.88	108.71	106.62	106.88	113.04	107.92	103.68	104.27	116.49	109.31	107.77	106.78	106.77	107.28	103.65	100.9	109.09	106.87
110.5	107.22	105.52	106.98	102.58	106.86	106.17	103.96	105.55	106.84	109.89	110.45	104.23	109.3	105.98	106.65	106.36	109.01	107.3	108.69	109.05	109.11	103.3	102.65	111.91	105.66	108.85	103.93	102.98	100.12	108.47	104.3	113.89	99.003	110.25	99.045	106.93	107.26	105.06	108.04	105.59	105.38	97.261	106.49	104.78	109.19	107.95	105.76	105.88	97.498
105.07	102.69	105.79	108.42	104.27	105.81	105.12	115.76	107.68	111	108.79	107.37	104.37	108.98	102.64	104.46	105.82	106.82	105.74	107.31	106.09	104.7	103.63	98.827	111.98	109.1	102.3	102.27	103.54	103.64	101.32	102.42	103.46	104.87	109.16	104.84	108.09	105.9	108.52	101.45	107.21	104.56	107.59	104.69	101.28	109.97	107.39	107.63	103.42	108.42
113.43	102.49	103.83	108.09	105.65	105.48	105.76	105.82	108.45	113.02	113.21	115.39	105.67	103.4	113.03	106.21	105.66	109.01	105.18	110.3	106.44	110.54	106.4	107.42	107.4	111	113.87	105.83	111.77	106.89	102.66	104.45	104.07	110.01	109.68	106.42	108.3	113.61	102.63	106.9	113.21	112.37	109.27	112.85	107.9	105.66	109.26	110	105.53	108.14
107.76	107.62	103.46	108.36	105.63	104.35	104.94	99.876	102.39	103.82	100.83	105.77	106.84	103.34	100.35	111.39	107.96	105.48	106.41	101.92	102.9	107.32	110.89	102.72	103.25	99.467	100.09	105.02	106.66	98.782	106.17	99.274	106.97	103.03	100.69	103.73	107.36	103.05	105.02	104.42	106.16	105.64	111.24	98.099	105.42	101.66	95.392	106.24	104.98	95.814
98.842	99.481	101.58	97.016	94.955	95.866	102.72	97.991	103.57	104.79	103.87	94.808	102.87	104.26	100.56	97.971	101.2	98.924	97.723	101.75	97.171	98.379	103.07	102.96	101.83	98.611	102.94	103.73	98.644	99.704	95.957	101.7	99.341	102.29	102.97	98.171	100.87	102.07	100.69	103.13	101.83	95.62	95.74	99.448	95.348	96.328	99.815	104.39	104.61	97.229
112.99	108.08	117.1	116.01	107.88	105.24	106.65	102.54	112.13	111.46	108.68	108.31	120.15	117.99	111.71	112.57	107.58	109.86	114.8	114.47	110.24	104.58	111.1	110.22	107.51	106.33	108.73	112.85	115.04	114.52	118.28	108.57	107.19	114.5	113.51	111.34	109.02	111.35	107.8	110.69	109.63	109.12	111.56	110.01	107.98	115.85	108.96	113.87	115.72	114.31
102.59	99.793	103.88	98.867	97.397	106.16	96.882	106.23	102.07	95.77	99.083	104.83	96.491	102.27	106.71	100.74	99.922	101.61	101.94	101.36	103.23	108.68	95.957	102.21	95.452	103.95	95.793	99.955	97.592	100.62	103.01	94.52	91.368	103.55	97.942	99.376	92.295	101.31	96.541	104.09	105.2	100.99	96.665	98.45	98.535	101.1	99.627	105.32	96.297	103.34
104.74	102.84	101.47	98.104	102.04	103.82	101.45	102.13	103.54	102.75	100.33	94.868	93.499	98.318	98.59	95.887	99.249	99.287	106.33	101.34	102.57	100.48	100.79	100.11	99.578	98.916	102.61	108.26	94.893	95.278	99.04	104.07	97.264	101.99	95.595	91.755	103.02	96.657	99.919	103.37	100.33	99.421	102.71	102.23	106.48	98.393	99.879	107.8	98.797	101.45
105.71	109.37	109.95	112.67	107.85	114.62	103.78	108.38	105.84	106.67	111.65	111.78	110.81	104.59	110.37	108.56	105.71	114.5	109.68	114.83	106.3	109.72	113.59	113.54	104.76	105.6	107.93	107.8	106.77	110.69	104.94	114.92	102.57	107.99	110.21	113.19	112.57	108.42	108.25	116.75	110.18	108.12	109.63	115.79	106.79	111.22	109.79	113.06	108.73	112.48
109.01	110.92	113.6	107.9	107.92	113.05	113.14	103.95	105.63	112.12	115.99	112.59	110.4	106.55	110.44	112.33	102.99	113.26	109.43	109.79	100.76	110.87	111.7	115.32	107.82	113.42	113.15	114.91	103.89	118.1	103.53	115.58	116.44	112.86	106.27	109.75	109.64	108.54	106.91	107.15	108.78	110.41	114.17	105.39	109.74	112.01	115.54	108.44	110.2	110.75
105.18	100.39	99.155	98.788	107.99	102.34	98.68	105.16	99.094	93.674	96.241	97.358	95.015	100.52	101.62	101.19	97.225	100.56	96.341	99.537	90.852	100.99	97.908	108.47	100.97	102.05	107.07	98.206	92.605	101.57	98.977	101.77	100.17	101.52	102.69	97.462	101.19	102.39	99.512	102.79	98.776	98.38	104.5	103.8	105.49	99	106.47	102.47	102.51	96.096
95.464	100.14	103.69	94.938	100.42	102.99	96.206	98.219	101.69	98.918	103.36	95.35	94.842	100.84	91.982	95.809	92.823	100.56	104.07	102.51	94.317	100.57	103.14	102.37	93.535	100.92	100.99	99.838	98.48	95.151	94.143	96.487	100.82	104.09	96.784	103.79	97.326	99.939	98.599	103.44	102.86	99.872	94.872	97.284	103.34	101	101.62	98.306	99.654	102.14
111.37	116.54	108.47	114.59	106.5	110.98	115	111.15	112.34	105.81	113.99	117.98	108.55	113.6	111.81	117.99	108.81	113.58	113.65	109.06	115.32	105.24	112.98	104.01	111.04	108.17	113.84	113.25	109.99	108.96	105.11	109.4	110.34	119.95	111.76	111.16	109.58	114.88	103.6	111.01	109.19	109.01	112.89	111.88	112.23	113.85	114.28	113.57	107.17	111.44
101.37	108.62	105.19	104.43	101.94	105.87	105.93	103.64	101.52	103.04	104.52	103.12	108.82	107.88	110.15	102.78	106.75	105.59	108.25	107.27	103.92	104.63	108.48	104.1	112.12	109.05	105.28	95.943	103.35	104.79	106.15	103.6	98.112	98.531	105.54	106.08	99.986	101.94	105.36	105.91	102.48	103.85	108.64	106.62	104.16	105.74	107.42	106.88	104.42	103.28
104.01	106.96	109.28	103.73	100.44	101.97	101.43	105.14	108.92	103.96	107.34	101.59	108.26	111.55	106.43	105.75	101.78	108.04	99.271	104.95	104.58	104.84	104.59	107.52	100.23	97.923	106.21	104.54	100.61	105.76	99.87	109	106.05	104.85	107.02	100.72	103.79	105.59	104.46	105.75	106.96	106.06	108.85	108.71	104.87	104.82	100.61	96.473	105.26	102.89
107.12	105.11	107.32	104.21	109.83	102.46	103.34	108.79	109.56	106.46	106.38	108.8	106.27	109.07	105.25	109.8	107.57	109.29	105.07	108.8	107.34	100.93	107.06	109.41	103.57	112.42	104.39	105.34	104.59	103.86	111.86	108.52	103.12	102.94	105.49	111.83	105.42	103.61	106.2	106.97	107	105.06	106.59	103.78	102.58	106.74	107.08	103.61	108.75	100.68
97.425	99.746	100.05	99.881	97.479	93.897	107.07	103.13	105.04	105.29	104.6	104.65	101.08	100.17	104.82	106.14	101.53	103.46	102.38	93.669	102.88	97.179	99.139	106.79	99.993	104.98	105.21	99.584	95.525	100.51	98.316	103.53	103.1	98.495	108.17	99.333	96.641	105.15	100.92	100.42	99.925	101.83	107.13	100.55	104.33	103.85	104.02	99.102	100.3	104.02
106.83	111.18	102.11	101.42	104.37	106.47	111.2	109.87	100.03	103.86	103.94	102.6	104.46	108.05	109.46	108.78	104.53	108.53	104.09	106.75	105.58	102.12	110.12	108.56	111.63	110.31	106.2	108.7	103.34	104.48	100.23	102.39	103.48	105.85	106.23	100.51	108.97	97.078	107.4	105.87	96.893	101.67	110.58	110.9	109.16	101.03	107.8	111.36	107.22	104.61
108.02	109.49	115.98	111.42	116.03	114.17	106.1	111.34	107.37	116.84	111.84	113.58	108.87	108.77	109.3	114.6	108.06	107.75	112.51	116.21	113.03	113.13	112.86	105.5	115.37	115.49	108.89	116.96	113.52	107.38	111.29	105.94	112.62	109.25	109.44	111.73	112.65	113.45	110.94	113.46	119.9	111.26	113.58	111.46	102.26	111.15	108.17	118	113.97	106.61
111.07	108.75	102.46	111.17	100.94	105.53	109.2	107.72	102.83	111.92	106.25	107.62	103	105.54	107.99	101.59	106.39	103.94	106.41	94.33	102.3	107.03	106.31	100.53	105.05	98.308	105.33	106.51	104.66	107.98	109.14	107.55	102.28	106.58	108.04	101.71	105.35	103.18	102.33	103.3	106.7	109.09	108.67	101.21	105.34	108.62	104.14	107.18	102.93	107.74
107.36	110.29	107.35	102.83	105.78	107.31	104.43	106.66	107.17	113.51	118.48	105.74	104.75	107.28	112.45	104.61	108.47	102.13	108.16	103.19	108.69	108.73	104.54	105.71	109.23	105.42	102.47	104.35	112.12	107.75	105.98	104.06	106.14	105	107.15	105.59	105.7	104.64	108.83	105.18	106.74	107.65	107.35	106.9	109.26	103.91	105.72	110.51	107.86	109.87
101.61	101.52	98.074	96.842	101.29	101.38	95.196	100.75	95.901	97.756	101.25	100.97	101.46	109.55	105.54	102.83	102	101.53	103.61	104.56	98.385	100.73	98.338	89.948	95.511	97.943	104.54	104.45	99.195	98.338	101.35	98.136	99.536	88.168	100.91	101.51	96.087	95.568	95.297	96.36	101.59	93.559	101.69	102.39	97.989	103.15	101.98	95.482	98.972	104.48
105.62	105.78	106.27	108.17	113.7	110.95	98.847	103.82	108.95	110.7	107.86	108.9	111.62	104.34	108.21	110.13	111.77	103.69	114.93	105.56	111.08	109.31	108.67	109.85	113.41	105.65	111.82	110.11	114.05	112.96	111.48	108.39	114.49	113.53	109.49	109.38	106.11	111.01	112.99	109.65	110.6	109.23	111.57	107.68	109.6	106.76	105.24	110.09	108.78	109.51
100.98	95.883	100.89	99.044	102.91	100.41	99.092	101.64	103.05	97.963	105.3	96.364	103.27	97.115	92.679	93.948	96.548	97.51	101.35	92.471	90.718	100.85	103.86	101.77	98.928	100.73	99.879	107.58	100.4	95.584	97.287	95.382	103.14	101.11	97.87	103.65	101.18	104.16	101.61	99.641	94.07	98.231	98.749	102.24	100.54	101.7	96.188	99.893	99.794	96.098
107.35	103.05	107.65	113.73	107.14	110.62	106.02	105.28	106.06	102.18	109.2	103.1	112.69	108.48	106.01	103.14	110.2	107.12	107.28	107.99	103.79	102.81	105.01	93.905	108	108.3	106.9	102.76	105.75	104.02	97.039	100.98	105	106.04	98.307	100.74	99.257	105.11	102.17	110.08	103.91	98.851	108.26	106.19	101.59	99.178	102.05	101.69	104.1	105.52
104.2	104.01	103.92	110.34	102.66	106.69	111.35	99.195	105.1	109.93	109.54	103.43	105.76	102.91	108.38	100.49	109.78	102.28	107.62	98.032	103.03	99.341	113.62	104.38	111.96	102.67	108.65	113.31	108.51	99.796	99.93	105.8	104.86	108.38	99.173	97.309	103.46	108.17	105.16	105.65	101.4	100.66	105.27	106.48	105.43	101.59	99.421	103.67	102.54	104.66
108.46	101.62	103.14	109.69	98.856	101.48	108.1	109.09	101.04	106.16	103.64	106.28	103.34	106.75	102.88	104.94	104.03	108.48	107.57	105.72	110.15	101.26	103.33	102.29	105.43	105.99	110.02	108.22	99.365	103.73	100.39	112.54	102.03	105.7	102.27	108.09	103.87	102.89	109.7	101.74	97.489	105.4	108.97	106.54	104.67	101.92	105.09	108.5	102.94	106.71
102.14	99.745	106.05	103.23	105.16	101.1	104.16	99.97	101.15	95.327	102.24	103.52	100.65	104.41	103.37	97.567	96.941	98.326	98.533	102.85	106.99	99.951	98.169	100.28	107.65	102.14	104.57	101.59	103.93	102.93	99.503	99.937	97.611	99	100.27	98.901	100.09	99.958	99.015	96.247	96.16	104.31	101.47	100.23	99.781	97.639	105.11	91.515	99.513	100.48
106.95	105.94	109.29	104.92	103.65	101.74	102.87	99.418	111.01	104.02	101.78	101.84	107.83	111.09	109.11	103.19	103.65	101.12	107.16	102.96	99.35	105.73	104.42	102.14	100.69	109.98	102.42	106.54	103.03	105.17	106.96	107.28	106.42	106.97	104.77	103.46	100.51	103.22	111.29	104.04	98.854	113.15	102.92	105.7	101.26	105.7	97.929	104.61	104.97	105.99
99.098	104.87	100.45	97.429	103.97	98.738	102.52	107.69	99.777	111.85	107.2	105.33	107.75	96.864	103.44	105.41	104.08	103.8	99.054	102.44	101.19	109.78	104.1	105.37	105.25	96.241	106.45	112.44	107.04	103.56	108.37	102.59	109.4	104.4	109.97	107.75	111.22	107.59	104.36	110.7	107.45	103.92	100.85	102.24	102.81	104.94	105.07	105.5	113.13	101.17
94.395	103.57	99.392	102.3	100.37	103.66	100.82	106.95	95.741	98.632	102.14	103.88	98.041	97.917	94.186	95.128	104.38	99.229	102.05	103.08	99.325	91.125	104.5	97.791	98.479	101.81	97.93	100.35	99.737	97.318	108.32	100.19	100.82	98.251	104.2	102.29	102.62	103.73	97.42	101.34	104.98	96.444	101.67	99.858	96.288	102.24	100.02	97.852	92.435	102.09
107.99	109.44	104.87	110.07	103.48	107.96	107.78	107.06	99.388	102.58	104.49	105.41	109.11	109.22	110.31	107.51	106.49	107.56	105.81	105.4	105.36	103.02	102.65	109.71	110.08	107.82	110.88	104.82	103.93	103.15	105.09	106.48	104.67	100.61	103.05	103.62	108.13	100.38	105.48	109.6	102.64	105.74	107.68	110.35	98.791	112.13	107.69	104.23	107.4	106.04
110.77	108.99	116.93	116.77	114.43	118.81	116.18	113.3	108.61	111.48	109.1	108.05	111.36	102.88	110.28	116.87	114.92	115.86	104.96	113.1	110.98	117.43	111.03	119.4	107.19	114.69	106.07	114.12	114.82	111.76	112.37	103.79	109.23	120.28	113.99	112.43	115.25	114.77	106.7	112.57	107.14	109.07	112.38	112.51	118.68	105.9	111.22	108.71	112.41	111.74
98.993	101.92	101.94	97.439	101.43	106.14	103.44	103.21	96.104	98.676	102.58	96.868	98.676	101.16	102.78	103.24	101.12	101.15	96.54	95.313	104.86	101.49	98.749	100.21	98.07	94.95	101.71	97.118	103.49	100.18	102.96	91.551	97.671	104.73	98.021	108.7	100.58	99.317	105.82	102.28	103.44	100.93	100.4	101.21	102.14	98.84	99.411	100.32	94.214	102.58
107.41	99.772	102.86	97.412	100.78	102.4	99.732	101.4	95.446	98.415	99.242	98.889	104.91	101.67	98.787	99.188	100.46	97.486	96.509	97.756	100.97	104.21	98.82	98.512	99.262	103.5	94.93	105.56	100.52	103.46	99.937	105.44	105.14	102.4	103.23	98.878	99.318	101.5	98.339	97.051	102.81	98.839	98.8	102.32	97.008	105.07	99.455	96.231	99.614	101.58
108.54	110.68	107.33	110.58	113.43	103.8	114.8	109.34	106.7	109.14	111.04	110.85	105.69	111.13	108.75	108.84	109.24	112.24	108.66	109.98	110.56	113.62	121.1	111.73	100.92	114.66	106.59	107.38	104.07	114.12	109.62	103.56	116.75	106.43	114.36	111.43	112.48	110.41	109.71	109.8	104.68	107.29	104.88	112.95	105.7	115.02	109.91	109.72	101.8	111.74
105.84	103.68	108.3	104.7	103.46	104.85	111.97	107.4	106.88	101.99	106.19	109.77	100.94	106.62	107.26	105.02	104.24	105.29	104.55	110.88	103.5	110.28	107.23	105.35	98.226	101.24	96.525	99.931	104.77	99.476	104.89	104.51	101.72	110.56	101.21	106.55	103.11	100.82	103.57	107.08	109.67	107.69	106.32	106.56	104.79	105.69	99.469	107.09	109.84	100.46
123.21	119.6	117.44	120.13	115.21	120.76	118.79	120.21	118.42	111.19	116.54	123.19	127.59	120.79	115.49	119.65	114.14	119.11	111.9	117.39	121.58	118.91	122.93	118.49	115.12	117.64	118.24	113.43	117.06	116.67	120.5	117.74	116.37	115.79	115.95	120.35	118.39	116.41	119.58	121.98	117.83	114.28	111.83	116.19	117.01	114.77	117.32	125.38	118.33	120.71
106.75	116.67	115.24	112.79	114.85	111.02	116.73	112.47	106.6	112.57	117.5	112.21	115.14	105.31	113.23	112.77	109.46	111.21	111.36	112.31	111.7	111.45	117.28	111.26	112.43	108.4	107.31	111.31	113.42	116.06	101.17	112.53	104.39	108.18	104.74	107.07	109.9	104.45	108	109.8	111.66	105.48	119.05	107.86	111.7	111.26	114.91	116.21	110.28	114.02
111.67	106.48	117.67	113.85	110.07	113.62	107.72	109.79	115.79	114.23	110.09	112.12	114.34	114.9	108.76	115.5	114.54	112.48	109.65	110.47	112.64	112.34	105.85	105.15	109.8	110.44	105.75	105.54	113.64	113.94	111.94	107.16	110.36	119.4	116.02	115.11	111.64	116.52	111.21	111.35	110.01	115.03	112.98	112.5	110.45	119.71	111.99	113.97	110.13	119.72
101.3	108.61	108.37	107.22	106.56	110.77	107.11	105.43	102.61	108.13	106.73	112.45	106.51	102.21	99.324	104.67	111.43	108.66	106.94	106.9	106.15	101.94	102.77	100.93	114.72	105.36	106.79	101.24	105.18	107.91	105.99	104.77	105.22	104.2	103.25	105.05	106.06	106.96	105.49	102.06	107.12	107.96	114.58	106.75	103.36	100.97	107.72	110.55	114.32	102.02
113.73	112.61	110.21	112.23	109.18	116.2	108.03	109.82	113.12	110.57	103.06	112.44	114.41	117.65	108.55	109.51	109.21	113.09	118.02	112.35	111.23	100.22	111.65	114.43	114.07	114.4	116.08	103.43	115.06	110.02	106.49	110.61	110.34	104.58	112.69	110.72	109.62	111.4	106.13	113.03	114.44	108.04	108.55	110.16	113.2	116.57	108.96	112.66	113.87	110.96
106.26	103.8	107.57	102.29	112.27	104.1	98.603	106.96	105.7	106.79	102.76	107.04	102.56	98.995	104.23	106.47	106.58	108.85	103.31	110.03	107.28	110.36	105.86	105.43	111.34	102.37	107.78	103.05	104.91	109.35	107.45	104.61	110.28	99.035	110.26	103.59	103.81	108.09	101.94	104.69	105.65	103.62	102.69	103.95	109.12	110.39	104.69	102.31	107.45	106.9
103.32	95.071	101.14	102.4	105.41	96.886	100.32	99.698	106.69	104.46	90.495	97.139	96.118	104.5	104.63	104.54	101.74	104.41	101.32	92.335	95.271	103.83	97.404	107.36	99.601	100.41	101.23	102.38	98.751	95.438	99.073	103.11	99.464	108.53	99.755	104.1	100.95	98.223	101.8	100.59	98.731	107.33	102.92	99.948	103.06	98.918	97.16	99.625	103.15	100.62
103.09	99.475	100.07	100.89	99.433	101.53	102.26	93.511	97.552	98.332	104.28	97.767	98.812	98.376	100.46	90.776	102.59	96.721	102.77	99.796	101.61	103.7	107.88	104.47	98.89	95.45	100.22	101.13	91.818	107.77	102.39	99.582	101.14	92.236	105.1	106.93	101.57	96.797	102.54	104.72	93.926	98.642	101.23	102.27	100.07	89.789	106.65	101.34	98.82	102.38
113.95	108.3	121.64	113.91	111.39	113.67	110.82	110.43	115.34	112.95	114.89	113.14	114.71	109.06	116.15	112.74	113.09	107.71	114.45	109.93	115.11	114.89	106.67	110.59	111.09	115.17	110.78	104.61	108.5	112.95	111.31	112.29	108.14	116.76	112.15	113.45	112.62	111.01	110.02	114.23	112	107.09	118.4	108.16	117.08	109.12	112.09	109.43	117.8	115.65
102.89	106.1	110.89	107.79	100.96	108.3	102.02	105.11	103.12	101.77	103.7	109.26	111.4	109.03	105.41	111.73	111.71	102.29	110.65	104.2	106.52	105.42	105.63	101.66	99.053	106.28	104.97	104.55	106.21	101	103.8	106.26	104.84	108.65	107.63	107.15	108.93	105.49	101.26	106.21	104.89	103	102.04	103.75	107.98	102.81	102.47	99.201	109.61	102.6
119.15	110.71	113.44	113.68	117.48	115.3	123.47	120.64	116.47	116	112.92	115.93	114.44	111.77	115.24	118.26	119.43	118.54	118.16	120.96	120.94	108.78	109.49	118.95	121.12	112.99	120.19	119.29	114.8	118.56	115.57	118.87	117.34	110.34	118.78	116.45	122.18	116.65	117.6	118.09	110.03	122.54	113.14	117.5	119.45	117.57	115.07	117.53	116.35	109.89
99.591	99.794	102.78	95.315	103.93	106.38	100.8	96.948	94.665	101.69	99.024	91.581	95.55	102.7	98.456	101.56	102.79	98.039	100.58	97.194	100.14	105.57	101.01	106.91	103.62	103.24	94.306	99.433	103.42	92.932	96.703	97.836	102.53	99.188	100.54	100.64	101.82	98.063	97.353	101.4	98.959	94.786	97.824	99.82	104.44	99.711	94.623	99.827	94.959	109.69
101.37	101.93	109.33	106.26	104.27	103.56	107.24	105.35	104.54	118.07	103.7	108	107.33	106.29	105.25	103.82	112.85	107.4	107.15	99.047	108.3	94.9	104.38	111.8	104.6	111.84	104.02	108.26	99.329	107.84	107.1	102.91	102.86	108.42	107.3	101.33	107.64	103.08	107.04	106.72	104.85	111.72	104.73	99.8	102.11	108	108.87	105.94	103.72	106.4
108.87	115.11	109.13	114.2	111.19	114.29	114.72	110.06	115.46	110.42	114.49	115.07	121.61	109.04	110.9	111.1	108.2	115.14	116.06	108.41	119.02	117.77	111.65	115.75	113.34	119.33	113.22	116.52	113.39	114.34	114.38	115.76	111.74	122.32	116.78	111.47	118.9	114.71	109.87	116.97	109.82	108.28	112.58	110.85	110.49	110.16	114.86	109.06	114.98	112.24
105.68	100.66	100.41	101.52	105.43	109.97	101.6	104.83	101.77	101.37	105.4	104.34	102.57	100.03	109.59	102.03	102.7	103.12	103.82	103.98	105.5	102.97	102.51	101.57	103.83	106.94	103.03	105.75	105.88	109.11	105.96	103.68	101.4	106.01	103.58	100.13	103.14	109.81	100.62	103.86	102.74	102.23	101.81	104.22	106.73	106.12	101.62	99.194	103.21	99.52
108.82	115.95	109.91	115.58	112.89	108.12	116.28	110.25	115.58	113.01	114.28	106.78	108.2	112.4	105.69	106.52	112.95	114.35	113.14	110.61	114.97	115.64	108.6	110.94	109.11	113.19	108.74	112.21	117.37	108.87	112.31	107.21	112.1	109.61	116.7	118.55	107.86	112.73	109.04	115.71	111.38	113.34	111.64	109.6	111.51	112.01	104.86	104.71	106.83	110.52
105.93	112.49	100.52	106.44	101.69	111.12	101	106.1	110.08	103.81	98.98	107.86	107.42	102.6	103.51	107.67	104.99	109.47	97.229	105	105.67	102.53	106.22	109.32	107.09	104.2	100.95	104.22	108.25	100.06	106.95	103.82	105.33	111.49	98.798	100.91	103.9	102.81	107.33	110.01	101.38	111.68	105.75	110.26	108.94	111.99	106.85	108.96	111.98	106.94
101.61	103.3	96.267	103.45	99.063	99.135	98.545	95.09	100.68	98.754	101.33	100.63	100.21	99.916	97.392	97.898	97.944	103.73	96.446	101.22	97.307	101.87	101.71	100.79	105.82	100.1	98.539	99.454	109.45	98.727	104.17	99.306	101.03	96.351	101.14	104.23	98.719	97.145	99.154	105.72	97.113	106.78	103.57	99.375	98.456	97.738	99.986	101.11	104.12	101.04
102.51	110.5	106.45	104.24	103.19	106.19	108.93	108.99	104	109.54	102.93	102.32	105.38	110.32	100.67	112.18	107.45	107.78	106.18	102.31	108.96	100.86	107.72	102.77	107.32	106.48	101.03	103.24	108.89	101.59	105.96	103.54	103.59	105.69	109.87	105.79	102.36	109.64	107.34	100.31	98.475	103.88	104.67	107.34	102.1	104.76	104.3	103.57	99.678	100.34
110.86	110.99	110.41	117.32	111.6	113.04	110.91	115.25	108.54	113.36	113.19	101.39	109.42	109.63	111.4	115.33	102.94	114.14	111.93	110.39	110.25	109.51	106.83	112.57	114.04	114.8	112.17	110.4	102.83	108.18	103.57	112.07	106.03	104.94	109.16	109.76	115.97	109.67	111.09	113.58	107.62	110.1	111.93	105.85	107.62	117.22	113.97	111.3	105.24	111.19
99.566	106.06	109.09	101.87	103.59	109.83	100.74	105.44	103.27	102.05	100.34	103.52	102	113.07	102.33	107.09	107.16	105.93	102.28	107.28	100.51	106.33	101.45	102.54	101.81	100.63	107.28	96.983	107.13	101.55	102.85	107.21	105.19	103.11	106.66	103.99	99.384	103.91	99.711	100.78	97.544	104.34	96.307	103.22	106.62	107	102.73	102.42	104.71	104.54
102.61	101.54	110.59	102.61	100.02	99.303	107.12	102.62	103.28	105.27	103.59	101.28	105.65	102.08	105.99	108.37	106.01	109.54	106.17	105.27	109.88	105.49	107.17	102.83	108.62	105.85	107.95	99.319	103.4	103.87	101.92	103.94	107.86	100.27	100.1	101.02	101.39	108.23	107.87	109.29	106.47	103.5	107.05	101.31	104.81	97.807	96.411	98.038	103.37	107.36
108.07	107.69	106.89	102.97	103.85	101.78	102.76	106.88	103.79	99.213	97.434	109.36	104.91	110.6	107.82	108.87	108.69	105.89	100.89	111.63	100.85	109.02	103.05	107.1	105.97	106.29	109.24	104.87	102.73	103.31	107.68	101.15	103.64	101.58	102.61	105.04	104.12	110.1	106.26	109.01	106.82	109.12	103.19	108.74	109.57	106.21	114.1	105.87	109.39	105.42
98.197	99.735	106.94	103.76	108.75	98.492	108.82	105.65	109.94	102.76	106.23	98.382	105.68	104.68	104.81	104.99	102.53	101.16	105.72	105.54	102.25	104.67	103.74	103.12	110.82	96.872	106.08	110.03	100.59	107.66	102.3	113.68	102.22	104.14	100.62	112.17	97.66	95.353	106.31	103.98	107	107.46	103.68	104.26	103.42	106.64	105.38	100.75	101.94	103.57
112.74	104.89	101.92	100.99	101.79	101.72	107.36	106.16	105.96	102.29	101.01	98.284	104.9	103.91	105.74	107.22	101.92	104.8	98.736	104.42	103.26	103.3	103.85	103.5	106.02	105.42	106.59	102.53	102.62	106.29	94.899	106.36	104.46	103.8	101.13	102.32	102.64	105	108.17	101.36	103.11	102.24	101.15	106.19	103.09	106.84	99.272	106.05	102.93	108.97
96.656	94.796	97.088	97.407	98.543	100.36	97.105	99.362	100.39	92.843	100.21	95.898	100.57	105.44	98.316	96.612	96.815	97.948	105.45	94.47	97.111	105.12	91.956	99.17	95.456	105.54	99.218	98.954	97.177	99.209	102.78	99.989	96.426	99.322	93.625	103.95	102.88	100.54	99.399	98.874	99.395	102.37	95.554	99.213	100.79	98.998	109.93	103.47	105.95	104
111.37	114.1	107.17	113.45	105.39	109.25	112.11	111.94	113.52	108.45	110.48	107.93	105.49	108.03	109.07	111.45	106.43	113.49	111.85	110.15	118.32	104.61	117.5	109.31	101.95	107.07	111.62	113.49	110.69	110.29	106.67	111.46	116.61	109.69	108.36	110.85	101.37	105.07	112.77	114.81	116.55	114.92	112.46	107.66	110.85	107.31	116.15	114.11	106.57	112.26
102.83	109.8	104.79	104.71	100.78	105.54	99.097	104.47	105.65	99.322	107.39	112.02	102.96	104.82	107.65	108.54	105.16	109.17	106.87	108.87	104.75	105.91	107.44	101.63	97.748	102.45	105.22	109.67	108.14	105.45	106.5	109.2	106.45	99.254	100.57	105.04	101.77	108.08	104.3	115.19	99.895	107.3	102.36	109.38	104.93	106.75	101.88	108.6	102.27	102.94
109.72	116.22	118.03	113.49	107.79	114.14	114.31	115.49	115.14	107.69	115.62	109.96	110.93	103.83	108.59	108.89	113.79	114.97	107.58	114.71	119.79	114.62	112.74	111.28	114.77	111	113.41	115.17	108.68	112.34	118.89	113.96	115.73	115.15	118.89	108.39	113.51	111.29	116.01	113.53	112.23	111.98	113.27	111.27	113.2	107.8	114.94	109.12	105.41	114.82
101.37	101.64	106.59	110.82	105.31	102.62	107.29	106.78	103.31	103	107.6	106.15	109.56	106.04	106.43	103.97	102.99	106.85	102.07	109.78	103.9	111.73	100.16	112.1	100.32	107.68	103.47	101.98	106.99	108.24	102.36	108.09	106.5	106.21	108.41	104.24	110.41	104.25	109.89	103.52	102.4	106.33	102.42	98.33	104.25	105.63	106.61	107.19	108.67	109.32
106.68	109.32	103.73	111.33	108.4	107.13	106.81	112.84	104.38	105.05	106.38	106.02	110.97	107.35	107.12	104.48	103.47	103.73	101.96	106.14	109.73	104.3	107.01	111.14	112.13	108.05	105.47	100.92	107.74	109.35	110.72	106.24	106.73	109.12	103.23	104.72	104.74	109.99	105.82	110.38	110.62	105.72	109.38	103.87	110.66	106.35	106.3	110.24	109.86	104.39
104.15	103.84	109.12	106.39	111.01	105.29	103.03	101.48	105.18	115.18	112.17	105.07	107.24	104.75	106.49	103.38	106.61	105.47	108.36	102.73	105.69	106.04	114.37	104.25	110.98	104.58	109.46	105.96	106.27	109.92	103.38	106.53	108.93	101.15	107.76	103.21	105.86	108.31	103.48	108.44	105.58	108.92	104.02	112.33	110.6	104.88	108.76	104.55	107.64	108.42
112.11	104.9	107.93	104.16	97.633	107.15	103.46	109.52	101.88	94.955	108.33	106.03	105.28	105.96	109.32	106.67	115.29	103.12	103.53	107.45	103.9	105.93	108.6	111.51	108.61	102.85	111.14	108.62	107.4	106.22	108.37	109.46	110.56	98.329	102.66	105.72	102.81	104.55	108.51	105.83	105.26	112.63	108.79	115.21	109.64	101.13	104.89	109.92	105.38	107.53
107.58	114.62	111.26	105.67	108.79	110.1	112.25	114.41	108.93	116.08	110.78	108.95	107.83	107.81	113.24	109.07	114.98	110.45	112.56	117.22	111.37	111.1	113.28	117.39	110.57	109.73	116.75	112.51	114.41	114.84	108.1	114.4	112.67	112.24	117.09	113	112.52	119.29	108.91	114.96	113.87	111.25	113.5	112.63	109.2	114.57	114.31	107.05	109.37	111.36
102.29	95.866	102.42	94.346	97.248	97.252	95.701	98.21	95.272	101.75	95.875	98.918	105.09	93.93	95.365	96.735	93.844	106.55	100.05	96.139	104.63	100.28	94.492	93.686	96.852	96.984	106.34	98.337	97.807	105.26	99.028	92.837	94.876	98.757	98.291	100.71	102.15	97.633	104.95	99.06	103.25	98.971	96.447	98.399	95.639	100.03	97.986	101.47	100.5	105.56
110.6	115.61	109.06	111.31	110.43	115.6	115.29	111.31	114.46	112.44	106.58	112.53	112.47	111.22	111.44	111.34	109.43	115.54	108.77	107.59	112.38	107.87	115.79	111.41	112.83	105.64	117.74	112.69	106.07	114.13	112.72	111.61	114.79	108.96	106.94	110.07	112.73	115.01	111.46	115.18	109.47	111.36	111.06	110.2	114.09	112.23	114.4	106.1	109.77	116.42
101.61	107.99	97.521	105.01	106.71	104.3	106.31	107.31	104.71	105.48	102.62	104.67	105.09	110.8	105.59	101.76	100.36	99.007	105.83	104.41	105.64	101.03	106.58	108.45	106.97	109.41	101.99	106.77	103.62	106	107	103.01	105.13	104.57	105.23	106.29	92.794	100.01	105.34	107.86	106.45	96.804	108.47	102.8	99.618	101.07	102.97	107.02	103.01	100.57
103.01	111.38	105.27	111.16	112.87	108.67	103.09	105.92	110.18	104.01	109.69	102.62	110.56	109.32	108.88	103.98	109.33	104.97	104.27	113.02	101.69	104.89	100.73	107.69	100.32	111.23	106.02	108.28	102.25	98.236	102.72	102.87	110.8	105.95	102.04	103.68	111.06	107.52	114.15	104.08	109.33	106.94	101.16	108.84	102.15	107.52	99.382	102.22	105.44	101.85
101.13	108.84	98.86	102.13	101.52	107.18	108.86	107.43	108.95	103.7	103.91	101.06	107.19	105.7	109.83	102.79	107.4	104.94	107.15	102.62	104.12	105.71	104.91	108.37	106.96	103.69	104.09	100.65	104.75	108.38	103.26	105.81	104.77	106.49	111.88	102.25	104.61	101.7	102.64	106.73	104.54	106	97.237	111.33	111.49	107.55	105.14	104.18	112.18	104.22
112.39	106.27	102.16	107.58	107.61	107.93	105.21	105.03	105.67	104.49	107.18	104.87	102.27	110.97	107.81	107.43	109.63	100.08	104.74	101.44	111.33	105.22	103	109.86	111.7	102.34	102.16	106.2	106.34	99.557	102.66	111.06	106.7	108.17	107.04	104.17	106.53	107.75	106.26	104.93	108.35	97.969	105.24	106.12	109.67	104.38	107.97	106.83	106.05	100.11
108.27	105.75	110.12	106.73	107.03	106.65	105.41	106.95	108.71	107.31	108.18	105.66	105.92	104.74	109.2	106.7	100.73	107.73	102.09	111.05	103.84	106.56	110.41	107.3	101.58	105.52	101.71	101.98	107.47	106.02	109.54	107.73	108.93	113.6	110.02	106.4	108.12	108.25	110.55	109.25	110.3	106.87	108.57	108.48	102.85	107.18	104.77	101.51	110.38	113.51
98.693	99.358	103.98	104.46	99.303	102.31	105.61	103.19	100.1	95.634	98.17	92.127	96.742	102.64	99.873	102.16	103.66	99.559	95.931	100.11	96.254	98.197	100.73	101.77	103.34	98.025	104.01	100.05	103.77	103.76	98.287	102.14	101.85	98.012	105.17	102.23	101.63	103.57	93.46	107.25	94.702	100.19	101.23	102.49	98.493	98.106	101.24	103.49	98.238	102.03
123.28	116.98	116.42	116.23	117.67	114.18	119.12	110.83	117.44	117.75	115.85	118.22	121.11	114.77	121.41	114.6	115.42	119.86	119.44	120.01	118.44	120.91	121.74	110.4	114.13	114.89	110.85	108.05	115.32	117.14	117.22	112.33	123.11	116.96	120.64	123.19	119.32	115.17	118.79	115.54	119.86	113.55	113.97	121.45	122.86	119.34	114.41	120.23	119.02	109.55
105.92	102.79	109.76	111	111.19	118.39	111.99	110.98	110.44	109.2	109.55	110.29	111.96	112.57	110.06	111.4	107.06	110.17	110.96	110.9	113.13	106.75	114.48	115.81	115.86	107.23	110.45	113.44	112.07	111.18	114.14	114.7	118.14	111.57	114.62	112.79	114.08	110.28	112.55	111.22	104.15	118.1	116.99	112.22	115.13	107.47	108.63	114.88	117.19	113.14
102.93	104.43	105.53	103.21	109.2	111.68	100.4	104.27	101.36	103.29	105.63	103.8	103.86	101.47	108.33	100.37	102.85	104.68	101.08	101.45	108.13	106.03	107.17	100.47	105.95	102.04	106.28	101.44	99.647	106.39	109.38	106.08	101.68	104.06	95.228	103.21	103.19	110.22	104.28	110.78	106.39	100.38	98.679	104.76	104.29	100.27	104.58	103.46	105.13	102.91
108.21	109.61	108.74	114.17	108.52	113.57	111.58	110.37	110.31	112.33	108.48	114.16	106.78	105.33	116.69	109.73	107.49	114.34	109.02	110.48	111.17	108.87	109.06	112.98	108.77	111.19	107.5	104.3	107.1	112.25	108.56	110.34	105.92	109.08	116.87	112.08	110.48	111.33	111.15	123.75	103.81	105.06	109.66	113.88	113.93	114.09	109.81	106.47	110.93	103.37
104.35	106.45	101.76	111.22	105.94	104.3	109.93	112.29	103.79	112.54	101.34	101.49	101.61	104.01	102.87	97.702	109.78	102.64	108.79	107.01	104.77	103.88	105.96	104.53	109.3	102.96	108.42	109.64	103.79	102.72	106.67	108.21	99.839	104.33	107.01	105.26	105.05	102.19	105.57	109.82	110.6	101.72	102.38	103.26	103.41	107.9	110.46	102.52	107.04	106.48
101.81	101.18	100.2	94.049	102.31	100.63	98.112	103.05	102.92	99.165	96.618	99.194	101.04	98.838	103.1	97.354	104.9	101.47	103.65	100.22	98.202	88.224	101.95	109.6	106.94	97.454	102.77	103.32	99.077	97.059	103.58	107.45	101.38	104.47	99.489	96.961	101.09	99.695	100.99	104.94	100.92	101.29	103.01	98.957	100.55	98.485	99.416	102.02	101.63	94.404
105.78	108.79	108.8	104.23	105.9	107.29	99.081	101.8	108.65	106.2	105.79	106.08	109.73	105.32	105.54	103.19	105.53	104.22	102.09	102.91	100.95	108.01	101.19	104.82	108.05	106.8	104.09	108.28	105.31	102.62	108.83	101.46	102.13	104.8	103.66	108.28	103.06	106.06	104.84	107.36	111.06	107.39	110.85	102.38	105.03	102.77	103.86	110.62	102.46	105.09
102.86	105.82	104.6	108.59	103.53	102.31	106.09	106.04	101.96	107.85	98.495	104.9	101.98	101.55	105.47	106.62	104.19	101.28	101.19	104.62	107.97	105.04	105.05	103.86	104	108.9	103.29	106.16	103.1	107.65	105.52	105.84	102.53	109.51	106.12	100.52	100.08	100.94	101.37	103.92	108.62	104.28	106.37	107.19	105.05	104.54	102.3	106.51	98.708	106.26
109.38	107.19	109.7	113.41	109.9	114.94	113.19	106.26	106.78	110.4	109.66	113.26	115.19	108.98	114.96	111.31	111.11	111.78	110	110.27	118.62	111.35	110.78	104.75	112.6	118.66	115.63	118.14	108.32	115.38	107.26	110.18	107.81	116.03	112.49	112.82	112.66	114.42	110.24	109.4	115.65	106.94	111.35	108.8	110.69	107.72	114.59	117.22	107.09	111.67
102.59	102.92	99.221	107.34	107.02	105.22	108.62	100.61	106.15	107.06	104.56	101.91	101.01	108.16	103.13	107.02	102.81	104.55	107.2	107.9	101.87	110.17	104.35	104.35	102.92	99.154	102.47	104.45	103.76	111.29	103.8	107.85	104.48	105.51	102.28	101.84	105.03	103.67	98.133	100.81	106.53	105.81	105.8	100.77	113.15	101.47	106.24	102.2	104.23	102.47
102.86	113.98	107.14	112.31	110.53	108.04	103.96	109.58	110.07	110.57	105.85	109.42	103.71	103.54	106.97	105.2	107.07	107.92	109.98	104.52	112.14	107.89	105.41	108.56	109.43	111.9	110.75	105.09	110.43	105.94	107.07	105.7	103.64	102.04	104.64	103.25	106.84	103.98	102.58	107.26	106.28	103.6	104.88	103.54	104.35	106.97	108.82	103.95	107.94	103.91
110.38	111.58	116.51	112.38	111.39	110.01	110.36	113.58	120.07	110.01	113.28	107.84	111.85	110.99	111.04	107.21	112.28	111.24	113.45	107.34	111.55	105.74	106.5	111.73	106.1	109.36	108.55	115.31	115.72	107.68	112.04	110.47	112.74	108.19	103.35	113.16	112.35	106.55	115.93	112.83	112.39	104.41	107.04	112.4	114.95	107.65	110.32	107.57	107.1	107.56
113.37	103.71	105.16	106.73	107.09	103.87	102.96	110.92	107.8	105.74	98.611	109.32	106.18	106.73	110.04	108.11	115.91	107.1	103.27	107.83	104.33	103.94	100.79	105.35	105.91	107.73	106.5	100.76	104.29	107.1	101.97	103.56	114.79	104.81	109.84	103.95	105.55	108.96	107.65	102.73	108.82	103.2	107.75	110.86	108.78	108.39	102.7	100.45	107.89	111.8
104.19	104.15	105.2	105.14	105.45	109.1	100.73	104.01	102.94	101.85	108.19	108.02	102.47	105.25	103.12	102.08	105.57	103.99	108.1	101.99	109.23	101.24	104.82	108.75	108.08	105.73	100.95	103.04	103.36	105.99	107.78	105.98	114.53	105.96	99.768	104	105.43	101.98	104.2	98.097	109.62	105.98	105.73	107.81	105.23	107.24	104.49	108.07	109.24	109.2
110.01	108.62	108.58	113.46	107.37	109.56	116.72	104.32	110.61	110.19	112.23	108.84	112.11	112.43	104.94	106.58	111.11	112.01	112.5	110.42	109.39	104.61	111.38	111.08	107.93	105.49	112.27	112.03	110.54	110.34	112.1	112.13	111.88	108.5	114.59	109.63	108.87	114.98	107.02	108.59	113.5	110.77	107.66	111.19	112.19	110.94	111.52	113.58	111.94	109.02
99.278	102.91	100.04	100.41	100.4	96.809	100.92	98.431	103.23	95.81	99.984	102.83	102.66	97.311	99.038	95.673	102.42	103.31	97.683	99.776	98.998	99.977	96.437	98.131	108.01	95.361	99.855	103.04	97.234	103.3	99.52	101.96	97.515	99.036	95.602	91.79	98.685	99.76	102.51	97.256	99.238	95.573	101.66	106.45	99.871	100.04	97.15	99.247	101.84	97.804
109.65	114.6	108.83	112	114.03	110.42	112.15	111.11	109.29	105.28	111.06	107.86	112.4	105.12	108.74	115.68	113.4	105.61	105	113.67	108.71	112.48	110.28	113.12	113.52	112.81	115.56	108.43	111.74	109.38	106.06	110.99	114.37	110.62	113.97	107.04	115.53	112.17	111.82	106.76	116.74	103.92	108.69	116.07	114	117.51	112.42	111.54	116.8	112.18
94.201	101.29	103.32	97.539	104.32	100.34	99.385	107.56	92.706	99.607	100.92	98.478	92.784	100.89	101.02	99.369	101.9	105.57	94.942	96.385	102.05	108.85	101.35	99.838	101.58	96.093	101.82	99.842	94.378	102.43	94.414	97.8	102.7	103.55	96.801	99.042	102.27	99.115	99.671	100.82	100.02	93.416	99.803	91.574	102.03	103.12	98.563	101.43	96.308	95.295
123.64	114.43	114.02	116.73	119.58	113.48	117.01	119.4	112.94	115.79	121.09	118.42	118.65	118.7	122.1	117	115.1	115.65	115.94	115.53	119.12	108.12	115.13	116.98	119.6	116.15	117.35	123.78	123.84	117.84	117.53	118.25	122.02	118.49	121.11	121.35	117.15	115.35	118.27	120.23	112.48	113.25	113.38	121.09	119.61	118.09	122.13	119.74	120.68	118.36
110.07	104.04	107.28	102.84	106.64	99.265	110.74	113.31	107.35	110.46	97.524	106.76	105.7	101.19	104.56	101.59	106.68	104.62	111.07	109.32	105.08	101.76	101.71	102.95	102.63	104.55	101.94	108.2	102.85	105.62	104.48	109.63	107.52	112.57	108.91	109.12	105	108.06	104.4	110	104.61	102.97	103.41	107.1	108.72	108.73	106.9	104.2	104.57	108.42
115.54	118.14	112.37	116.14	120.35	113.89	117.01	119.51	114.31	113.88	114.97	115.98	117.48	119.77	113.44	112.85	118	121.18	112.82	118.48	115.64	120.37	110.69	118.34	113.26	114.86	118.19	116.68	124.41	124.77	119.57	109.41	124.01	114.39	117.57	109.83	116.63	117.81	116.7	118.54	113.5	112.8	125.54	118.03	120.07	118.31	115.18	118.13	112.18	120.08
102.38	111.02	98.055	103.97	102.76	102.66	99.572	96.979	102.96	96.933	100.4	102.76	101.55	97.87	98.548	100.32	101.52	99.138	94.201	101.51	107.15	105.29	105.23	106.09	100.79	101.2	101.4	100.69	101.41	94.936	96.528	101.15	105.54	107.21	102.28	101.49	101.65	99.201	102.48	104.14	100.3	102.29	94.678	98.485	104.68	107.49	98.049	97.88	100.97	99.542
107.62	102.93	105.19	108.49	103.15	106.48	103.05	101.73	102.77	100.74	105.06	97.463	100.49	104.82	108.58	109.77	107.52	104.32	105.52	102.21	98.821	106.14	106.82	98.835	101.46	107.54	102.99	101.62	107.07	109.95	101.5	111.94	111.98	107.32	104.14	105.64	106.07	103.94	106.63	104.12	108.98	101.84	101.49	106.64	99.936	105.47	105.44	97.971	104.68	109.83
120.36	107.54	113.92	111.27	113.11	107.3	111.77	115.39	114.44	111.76	113.04	112.34	113.23	112.59	115.56	110.91	114.34	113.5	109.28	113.14	117.45	106.28	110.02	103.74	115.39	110.81	113.18	106.64	115.36	113.32	104.99	109.85	113.77	108.14	113.57	110.02	116.26	112.88	112.89	107.57	107.61	107.51	116.48	114.44	110.43	114.68	113.4	112.13	112.27	112.79
104.66	113.42	109.52	102.74	95.429	109	110.99	107.43	112.22	97.387	103.75	101.74	100.45	113	109.36	105.41	103.46	98.694	98.499	110.17	104.27	110.62	105.54	101.28	107.67	109.88	103.79	104.18	102.89	102.51	102.97	110.86	104.71	100.24	104.01	106.96	105.87	109.24	105.27	106.42	107.58	107.84	107.04	103.05	103.62	104.56	101.65	103.78	108.83	100.77
111.09	109.49	108.5	116.85	106.82	102.96	114.07	105.09	107.68	106.41	107.06	111.79	106.98	108.58	112.97	102.06	112.48	111.11	107.84	115.49	107.59	112.98	118.18	110.65	115.38	113.34	104.57	117.38	108.98	107.05	110.01	100.41	105.46	105.69	108.33	116.59	104.17	114.02	114.25	110.08	105.95	104.65	113.46	112.04	115.36	111.85	112.6	105.18	110.06	101.05
96.003	107.28	109.15	106.76	103.99	105.71	100.27	106.76	107.11	107.15	109.63	105.19	104.5	111.25	108.96	97.514	102.59	105.75	104.73	108.86	105.25	104.46	111.18	105.6	109.41	106.92	109.07	107.31	104.42	102.84	109.9	101.79	105.65	100.17	104.95	111.24	106.98	110.08	102.91	103.06	101.18	106.64	108.37	105.41	105.65	108.99	107.88	105.31	107.17	99.033
100.3	91.514	102.89	100.36	97.186	102.36	103.74	97.396	98.527	97.988	103.85	104.64	102.73	101.13	97.978	102.11	98.861	100.95	102.46	98.171	99.278	104.35	96.694	92.461	102.81	100.53	103.03	98.995	100.99	106.46	100.89	105.16	100.46	102.85	100.52	101.71	101.74	97.249	100.93	102.62	102.98	98.44	96.734	104.56	103.38	105.28	108.8	101.9	103.55	98.031
100.5	107.67	103.33	105.33	102.4	105.56	103.62	106.9	105.61	108.3	109.53	100.35	102.14	100.16	109.16	107.48	108.23	102.25	101.32	108.49	106.37	107.61	106.44	108.59	112.52	107.38	103.28	99.565	109.94	102.4	100.04	104.4	103.68	104.19	107.32	109.32	108.59	106.19	106.43	110.7	103.07	105.71	104.14	102.29	106.32	103.39	109.29	110.57	102.35	108.5
108.9	113.88	103.42	104.56	106.72	110.29	105.4	103.08	103.7	110.97	102.85	105.86	112.69	104.27	109.34	107.96	110.81	103.58	106.97	99.126	109.67	111.2	105.54	105.34	99.457	103.1	107.57	106.67	107.92	107.73	106.1	96.64	100.99	108.17	102.85	108.04	108.62	108.76	105.54	105.28	109.69	109.81	108.56	107.04	101.49	106.47	104.14	107.62	106.76	114.12
101.53	101.27	107.91	107.55	106.33	104.08	108.39	100.57	103.97	98.502	105.82	99.251	105.77	109.23	96.751	106.93	104.29	106.01	108.76	105.38	103.59	104.33	104.4	102.89	96.817	109.87	107.33	104.43	102.95	100.92	106.53	109.14	106.01	103.77	99.871	109.08	104.4	103.75	104.8	109.18	100.28	105.8	96.841	105.3	104.68	101.86	106.9	103.27	102.45	104.76
101.61	100.6	101.05	103.73	105.97	105.27	106.79	107.02	106.14	102.04	100.28	98.666	96.313	105.46	106.42	101.31	100.91	104.26	107.11	108.42	103.23	108.6	102.6	105.77	105.42	100.51	103.49	101.94	101.15	112.25	103.74	110.24	99.064	109.14	109.16	104.07	96.441	104.87	109.59	105.32	99.601	105.87	103.42	101.1	100.39	105.26	104.28	97.385	105.01	98.923
105.87	106.56	109.36	108.93	108.19	106.31	105.14	103.47	104.58	102.59	105.07	102.51	115.57	100.38	103.53	109.85	107.77	107.48	108.03	103.44	105.42	105.66	107.24	107.03	109.61	108.71	104.9	111.13	108.78	101.08	106.09	101.55	104.12	107.03	105.82	103.65	108.12	114.01	102.9	103.55	103.39	105.56	106.29	100.71	101.91	105.52	107.15	108.98	100.78	106.71
99.949	101.86	106.37	101.98	101.83	95.522	97.224	101.9	97.174	98.459	97.507	98.085	97.392	94.791	95.939	104.17	104.01	100.79	98.264	101.53	103.7	97.457	99.533	96.57	97.403	105.17	99.616	101.03	97.055	93.979	99.714	102.27	100.78	100.2	93.194	100.75	99.179	96.324	102.51	97.876	95.454	93.445	102.95	95.918	103.11	101.57	97.7	98.712	94.117	95.001
106.29	106.01	103.72	109.53	105.9	104.47	94.113	108.73	104.12	102.11	110.48	111.09	110.81	111.7	108.26	108.04	110.05	104.31	101.17	106.82	109.41	105.13	101.41	111.09	109.43	106.68	102.15	100.41	105.78	101.99	108.81	110.22	102.94	104.34	107.3	108.03	109.14	103.82	104.81	105.09	108.58	105.23	106.79	104.38	106.36	111.76	113.04	101.92	104.26	103.92
102.96	102.53	105.21	107.49	101.1	100.65	105.25	102.15	111.99	100.59	103.02	104.38	103.65	105.64	106.71	107.11	106.98	106.97	105.53	110.91	104.07	103.95	105.82	103.17	107.96	102.18	105.7	103.55	105.61	106.21	106.56	105.07	104.58	104.63	101.77	108.81	107.49	103.06	100.92	107.03	104.81	100.85	103.85	112.62	102.27	109.76	107.29	110.09	103.17	110.7
114.2	113.35	122.17	116.81	119.21	114.98	120.93	117.55	116.47	121.16	118.62	122.69	123.25	121.43	118.73	108.5	114.96	112.95	119.33	114.91	115.11	119.7	112.25	119.69	113.39	115.04	116.83	108.94	118.06	117.5	110.05	124.94	114.8	116.82	118.31	114.08	120.63	120.69	115.2	112.8	123.18	113.04	119.23	115.66	117.97	117.29	115.5	120.99	118.36	119.19
104.41	104.22	109.56	102.89	107.03	104.19	104.56	105.89	108.29	96.925	102.69	107.12	100.42	101.04	108.42	102.36	106.7	102.42	100.25	105.56	102.46	108.25	105.62	108.36	103.98	103.86	105.79	106.22	106.84	105.78	102.33	101.5	102.49	105.16	102.12	105.64	107.56	98.966	113.62	103.82	106.2	102.98	107.27	101.37	106.74	102.06	103.19	105.32	97.804	101.67
109.32	98.071	105.02	111.1	110.48	102.8	111.34	103.38	105.87	102.45	110.16	104.14	98.568	99.859	105.25	105.31	110.49	106.27	101.76	110.98	107.3	103.44	103.11	109.56	105.11	109.08	104.78	104.22	109.78	101.66	108.99	105.36	102.34	109.66	104.12	107.8	112.55	107.59	110.26	101.38	103.36	104.2	107.28	106.67	95.917	106.22	103.51	99.312	109.72	105.4
98.521	102.77	105.86	106.2	105.56	108.31	108.79	101.21	104.35	103.31	109.59	111.12	106.27	105.22	100.92	100.72	107.11	112.9	99.783	106.48	105.81	110.72	103.06	107.97	108.96	106.89	112.84	108.29	116.04	113.78	108.43	106.64	108.12	105.79	101.33	108.66	113.17	108.79	108.65	108.32	103.93	107.51	96.378	104.3	102.23	112.95	114.89	106.78	102.22	108.99
112.98	107.45	111.26	113.12	107.91	109.31	105.73	108.93	105.51	103	115.17	108	110.74	112.73	112.69	112.69	107.3	118.56	112.85	105.45	104.93	106.54	112.52	106.88	111.02	115.11	110.31	109.53	114.06	102.45	111.5	108.98	109.3	110.26	118.15	115.79	101.1	111.95	112.36	116.15	107.01	118.08	108.84	113.29	108.36	117.9	122.03	113.14	104.22	111.94
104.08	103.82	108.22	107.53	107.95	105.66	100.84	100.02	104	104.86	103.27	102	106.41	110.61	101.64	103.04	103.7	108.95	104.15	105.05	107.37	110.61	101.25	108.51	109.84	104.64	101.49	105.56	98.388	106.38	101.22	106.57	110.34	106.8	100.84	108.93	108.98	105.24	106.01	102.27	99.912	110.15	104.36	101.4	106.57	106.55	111.78	110.29	99.66	106.23
105.96	103.27	105.11	108.51	109.64	106.88	103.4	98.688	106.2	111.14	101.76	105.78	105.45	113.57	107.23	101.73	106.67	109.74	103.47	99.087	103.36	104.26	101.84	105.27	107.31	105.52	109.07	111.22	109.28	111.48	108.2	102.96	107.03	103.99	104.71	106.57	103.28	104.15	103.66	108.86	111.64	107.67	111.8	108.85	104.63	106.42	100.82	108.66	101.74	106.17
112.64	122.22	120.15	113.09	118.49	116	114.37	121.43	113.08	119.13	113.94	115.63	115.6	121.37	119.58	122.79	110.38	117.53	122.8	119.03	120.19	115.22	110.69	121.32	115.63	116.62	123.98	114.81	115.52	119.24	120.73	118.95	115.7	116.56	115.41	115.58	119.96	118.06	119.83	119.17	117.17	115.7	117.51	117.13	116.37	119.15	115.23	119.71	117.04	118.31
95.84	108.8	97.267	95.305	99.96	100.97	107.89	98.493	94.797	102.89	99.885	104.53	94.785	98.49	103.22	97.913	97.224	98.084	96.401	100.59	96.455	104.15	104.34	97.428	102.83	104.78	98.274	95.48	104.63	98.511	96.425	104.21	104.74	93.915	105.9	96.539	95.107	97.33	106.87	97.089	97.104	97.945	101.3	99.583	96.879	100.05	100.62	95.282	102.32	94.048
108.16	111.84	113.29	110.6	107.47	113.52	117.92	110.09	109.09	112.09	110.7	112.08	113.12	115.29	117.5	114.99	110.9	105.74	116.06	109.4	109.99	116.54	111.22	112.42	107.95	113.53	113.88	111.13	113.56	115.85	109.25	109.58	118.56	115.03	113.97	109.82	109.31	116.51	109.85	109.42	111.13	112.67	109.81	115.43	114.72	108.88	117.49	118.78	114.9	112.48
106.36	107.2	103.96	103.06	102.08	106.21	107.95	106.82	107.21	108.67	108.97	110.08	113.78	112.8	101.39	112.78	103.03	104.46	107.03	103.83	106.79	104.67	111.07	104.48	107.3	103.41	103.62	105.08	101.07	108.53	104.01	107.23	109.41	104.37	109.65	106.83	103.33	104.77	101.96	103.13	110.49	101.5	107.05	103.59	110.65	99.269	101.37	106.18	100.95	108.2
116.09	102.8	113.91	120.6	114.09	111.39	110.05	108.19	111.62	110.07	116	108.45	110.73	112.71	111.61	108.54	112.82	111.24	108.6	107.16	111.96	113.61	102.61	108.68	106.06	115.31	115.69	113.58	112.08	108.92	111.28	109.05	112.14	109.14	111.9	111.03	118.93	113.99	109.33	106.16	113.06	115.23	116.35	115.79	114.28	115.61	105.99	109.77	104.67	115.45
111.75	115.05	112.76	113.92	112.89	106.42	113.12	106.61	112.1	112.78	114.84	113.45	112.92	106.31	114.82	112.99	111.54	116.59	110.71	106.41	105.2	118.48	107.12	116.1	106.84	114.48	118.25	107.85	102.79	113.45	117.13	110.24	108.6	113.5	107.16	107.68	106.46	118.61	108.3	108.97	111.42	111.77	111.22	112.01	113.81	105.22	107.59	106.83	110.75	112.73
106.31	106.07	104.29	113.48	107.03	100.86	108.28	111.32	107.87	111.16	112.09	108.84	110.64	107.83	110.73	108.02	105.86	100.09	104.93	107.33	105.25	101.93	108.09	107.87	113.43	108.72	107.29	102.61	101.58	101.18	103.92	103.38	112.88	104.35	108.14	108.1	100.96	106.55	102.1	105.54	104.32	103.35	107.82	102.49	107.68	103.68	104.61	109.71	110.07	108.91
102.88	99.8	99.426	106.42	107.06	101.28	103.75	99.518	103.43	110.28	112.6	105.33	105.19	107.28	106.86	106.11	105.68	102.51	102.03	110.47	105.9	107.75	104.88	105.24	111.81	106.13	112.35	104.73	103.02	103.51	105.69	104.24	108.65	108.54	101.19	105.43	105.59	103.04	105.94	102.25	101.47	102.3	103.56	102.32	102.56	110.31	103.42	108.09	106.57	103.11
113.1	110.49	106.37	112.06	112.23	114.67	111.11	111.09	113.53	107.37	108.86	112.11	103.39	114.28	108.5	106.92	109.89	112.51	115.72	108.97	105.82	112.67	104.82	120.98	111.09	112.13	108.68	110.78	101.54	106.79	110.08	111.99	111.07	110.36	111.75	106.05	103.06	109.8	116.65	109.44	107.96	108.45	110.83	104.03	104.29	109.25	115.03	109.8	110.87	114.46
113.62	113	112.24	109.71	112.05	110.27	109.79	111.36	104.41	111.31	105.75	105.79	111.1	111.85	104.95	110.9	114.89	110.16	112.24	110.4	114.85	110.47	114.13	115.64	110.76	111.41	110.26	112.65	107.35	108.75	106.9	112.68	105	107.41	113.26	108.38	113.66	108.22	113.44	113.37	104.59	111.79	109.92	111.73	113.5	110.16	110.86	112.82	111.67	109.69
97.084	103.34	101.98	102.91	94.74	97.671	102.74	101.95	102.25	103.57	98.571	102.1	98.795	101.39	103.17	100.72	100.24	101.4	100.13	101.41	98.497	100.5	95.896	100.53	102.71	101.73	99.247	102.13	101.5	104.08	100.3	96.898	100	105.59	106.44	101.19	102.54	105.76	102.21	95.91	104.18	105.63	107.08	90.905	98.882	107.09	103.47	102.61	97.633	95.921
102.48	103.28	113.1	104.52	101.78	100.21	104.61	101.37	104.39	102.04	100.59	111.77	103.98	102.64	107.43	110.76	108.81	102.95	108.83	108.97	104.51	106.23	99.361	108.52	108.68	100.36	107.02	104.26	99.771	102.53	109.29	103.69	105.91	103.25	102.07	108.02	102.43	107.39	103.76	106.65	111.14	106.31	101.19	105.75	107.44	103.75	101.33	104.76	106.01	100.76
108.13	110.24	104.95	102.98	102.25	101	96.059	100.36	108.85	109.89	107.99	106.87	109.29	113.56	110	102.34	100.76	105	105.85	109.82	109.88	111.21	108.11	103.35	103.32	108.43	108	114.29	106.69	100.42	106.27	102.35	107.83	100.24	101.32	101.25	106.5	106.43	110.07	109.23	102.74	103.2	115.22	100.17	108.06	109.76	100.19	105.95	108.78	106.04
117.35	111.96	117.71	116.57	107.76	112.29	114.33	111.64	116.71	114.08	115.14	114.26	111.78	108.62	111.67	112.66	110.52	110.88	116.69	112.12	114.15	111.56	111.35	111.37	106.3	111.27	110.32	115.65	112.12	116.92	109.9	116.01	107.14	109.46	109.49	113.55	109.78	111.63	113.28	111.07	112.75	115.31	109.95	119.53	111.46	108.27	108.17	108.52	106.42	110.58
101.68	107.19	108.09	106.34	107.75	106.13	103.11	104.73	106.98	107.26	109.53	109.34	107.66	109.62	109.69	103.44	107.81	107.69	102.01	106.63	109.86	113.77	107.54	110.31	107.6	103.61	103.22	108.09	98.907	105.77	106.05	114.04	104.08	104.09	101.9	113.38	106.35	111.39	110.82	109.67	105.99	106.67	104.85	104.43	105.34	103.62	106.35	105.82	105.12	111
100.61	105.7	100.19	103.26	101.16	105.76	105.38	108.36	108.33	106.99	105.28	104.3	98.525	107	110.27	106.64	98.07	103.24	111.5	99.48	108.84	101.29	108.09	101.63	109.43	95.164	99.246	102.28	107.77	102.49	105.01	107.24	103.6	107.16	104	99.848	100.71	107.06	106.77	104.87	108.32	102.89	105.96	98.551	102.31	106.8	100.9	108.94	106.62	107.58
107.42	111.54	114.76	110.85	105.41	113.58	109.99	111.69	112.13	113.63	113.31	102.69	116.07	107.05	114.09	112.3	113.95	104.78	111.27	107.53	111.05	113.06	103.91	113.35	112.8	114.96	117.16	108.82	109.63	115.03	109.78	118.86	108.87	112.43	108.65	112.96	113.9	106.02	114.45	111.85	109.22	112.9	117.4	104.21	107.9	118.3	113.41	109.95	109.29	108.41
108.01	109.09	105.32	110.14	103.38	110.39	106.71	108.64	107.81	104.71	108.86	102.55	107.69	103.88	106.24	108.11	104.43	106.7	106.33	108.71	110.12	106.49	108.9	108.71	105.33	100.49	109.14	110.05	103.86	108.67	103.23	105.78	107.22	106.49	107.04	106.28	102.96	110.62	102.98	100.29	104.21	102.53	108.44	108.08	106.12	106.32	111.59	103.85	106.11	99.613
100.03	106.5	99.847	102.75	96.946	102.16	100.15	100.09	100.09	106.78	103.87	95.821	105.76	103.5	99.597	101.6	98.143	108.12	95.854	102.69	96.361	100.4	105.37	104.49	96.803	100.61	103.8	105.62	101.19	101.6	99.156	107.18	107.03	96.702	98.401	98.268	99.231	99.738	104.19	100.7	106.4	107.31	97.798	99.332	101.66	100.51	104.55	100.43	104.09	96.993
101.05	99.886	100.82	103.56	103.73	104.05	100.36	103.73	101.49	96.768	97.604	109.44	100.19	101.51	99.246	101.81	98.659	97.998	100.54	102	96.21	98.156	97.274	103.79	102.09	97.63	99.296	106.15	102.06	101.42	101.43	99.247	101.58	100.56	97.731	107.03	103.06	100.55	102.09	99.682	101.12	98.781	105.84	97.554	97.706	99.233	94.885	104.29	94.258	100.37
108.15	100.8	104.68	108.42	100.74	99.968	107.81	103.39	115.1	104.97	108.42	102.41	104.75	104.01	106.92	105.05	107.91	105.75	104.57	102.74	104.16	105.66	107.18	105.24	102.83	103.47	105.09	106.01	106.01	104.92	106.99	103.78	109.49	99.224	110.32	102.48	102.27	101.31	105.76	104.61	104.69	106.01	104.92	105.66	111.2	106.6	107.74	107.76	107.09	103.64
109.67	113.38	111.22	108.04	108.48	108.72	116.31	107	113.55	110.16	111.64	110.54	115.32	107.22	104.98	115.97	104.36	110.94	105.75	116.21	109.23	113.5	102.48	106.86	113.06	112.32	118.25	114.09	109.91	107.25	109.35	114.56	110.83	111.82	112.84	111.19	111.75	113.04	111.23	105.21	116.51	109.66	113.73	114.78	109.87	111.86	107.19	111.4	107.97	116.32
99.431	102.83	100.02	100.48	99.606	99.947	104.06	99.455	101.52	103.67	99.597	98.074	110.38	97.829	101.06	99.05	97.452	98.741	99.317	98.619	98.618	105.09	100.25	103.56	100.68	102.06	101.25	101.79	103.93	101.11	100.89	99.169	101.74	104.38	101.23	100.06	100.97	98.593	99.867	100.56	94.484	94.835	97.754	106.72	97.682	106.26	106.57	104.82	100.93	105.12
102.13	99.009	108.03	92.776	98.906	97.778	104.03	104.07	103.25	94.017	101.41	97.044	106.79	99.697	97.781	99.578	98.86	104.17	100.32	103.87	103.68	101.05	103.14	101.68	99.421	95.865	98.715	95.339	104.01	104.14	95.924	103.69	104	102.22	97.282	101.62	97.303	99.476	100.61	102.27	99.89	98.401	103.62	96.01	103.35	100.28	101.81	105.51	102.73	101.44
115.02	109.72	113.71	118.15	106.07	110.1	110.5	114.7	112.92	114.14	114.74	112.42	113.55	114.65	111.72	112.99	112.27	109.1	105.44	107.32	114.8	111.4	109.24	106.31	108.99	111.73	116.66	109.21	115.14	114.2	114.58	114.52	109.31	112.87	117.18	119.21	113.52	111.46	110.13	105.69	115.52	109.35	117.32	108.88	106.94	109.91	114.36	110.11	113.25	112.23
100.77	93.467	98.779	106.02	97.866	102.88	95.932	106.4	100.43	103.13	103.48	101.73	110.53	100.73	96.538	102.81	107.93	103.08	101.59	103.33	100.6	94.733	97.566	97.672	100.65	107	98.576	103.2	94.772	100.66	100.87	97.319	94.881	97.332	103.18	100.67	105.73	94.431	94.789	102.6	100.54	101.46	98.861	103.98	101.16	101.48	101.82	101.5	91.496	95.372
115.18	106.79	109.55	106.31	101.44	104.72	108.51	106.93	105.66	104.07	107.26	110.62	108.96	109.23	108.47	110.8	104.17	110.95	104.84	109.56	104.55	104.38	99.776	109.66	97.768	104.36	101.71	103.63	104.62	99.671	101.75	112.38	111.06	105.71	97.244	109.49	102.05	105.58	104.15	110.34	106.7	100.95	107.67	111.73	107.79	108.25	105.48	103.91	103.07	109.82
98.185	109.36	104.79	106.11	105.69	100.74	112.35	102.98	108.83	103.95	102.12	103.46	105.36	106.64	104.36	108.46	105.04	103.18	110.52	103.56	108.98	108.03	105.59	107.98	105.78	106.59	105.1	108.34	106.44	101.49	106.12	101.9	109.26	103.1	111.19	106.9	106.62	110.4	102.04	102.45	104.91	107.14	106.24	105.46	102.14	110.46	107.55	105.89	111.75	98.934
98.34	110.44	109.94	118.36	110.04	105.92	108.02	108.01	106.83	115.36	111.63	110.83	111.91	111.15	112.67	116.21	114.71	111.74	115.78	115.67	110	106.67	107.86	110.69	113.35	103.67	116.28	106.79	108.35	109.42	112.04	111.45	114.65	112.99	107.33	106.05	107.36	112.55	112.89	106.44	106.98	106.51	109.59	104.74	109.89	118.3	105.28	110.65	112.73	110.32
105.05	104.06	107.27	102.79	107.38	105.19	104.19	108.06	105.95	104.7	107.51	100.59	103.23	111.97	104.61	101.59	105.92	108.12	104.97	102.03	108.02	104.39	104.22	103.57	98.648	104.7	99.607	110	106	118.71	110.26	105.76	104.18	106.1	107.02	106.97	105.9	106.8	109.88	104.81	97.393	103.64	110.09	98.256	103.39	103.03	109.05	108.86	106.82	100.32
101.4	106.38	106.39	101.1	106.42	109.83	109.05	105.56	107.18	105.02	110.41	107.65	108	104.08	103.27	107.63	103.72	110.07	102.37	111.14	105.91	100.63	108.47	110.34	101.28	106.14	105.5	107.19	105.24	105.68	114.07	107.55	100.47	103.72	101.55	107.99	106.18	108.7	105.42	102.17	108.42	104.39	104.38	104.4	112.34	107.25	110.9	109.62	105.85	103.14
99.265	103.56	107.23	100.12	99.785	100.79	97.508	98.91	97.686	95.768	101.41	100.96	100.43	95.04	98.806	104.14	93.868	97.14	104.79	101.67	101.29	96.142	96.759	109.99	104.52	96.899	99.387	100.84	106.83	100.99	103.43	99.003	108.09	106.69	99.204	101.93	102.07	99.785	97.356	103.55	100.68	94.734	102.27	97.508	106.23	101.46	97.648	102.21	100.79	95.821
99.25	102.65	113.12	103.61	111.25	105.44	110.45	109.12	107.78	106.9	104.64	101.63	107.92	110.9	100.77	104.58	106.77	99.307	103.01	99.432	104.01	104.5	105.6	102.26	108.7	109.55	101.54	108.34	102.15	109.01	106.28	109.18	106.17	108.41	100.81	99.688	106.36	106.92	108.15	112.09	106.46	111.12	101.6	107.9	103.54	106.78	103.36	105.77	99.302	110.07
100.52	98.052	104.97	100.87	104.14	107.25	98.9	100.78	104.96	101.48	106.7	106.79	103.77	101.06	106.24	104.22	104.38	103.52	107.1	109.57	106.59	102.71	113.18	106.61	100.37	110.7	107.19	106.83	103.6	103.72	105.93	97.564	99.621	109.3	102.88	101.31	106.74	106.97	105.76	105.57	108.64	101.15	109.41	110.9	103.71	105.55	102.99	104.24	105.38	102.96
114.27	115.03	113.03	109.09	112.24	113.51	109.46	104.92	105.79	113.58	106.41	116.13	112.11	113.06	114.93	110.38	112.25	117.33	108.36	109.23	108.54	115.43	107.2	117.06	108.1	111.7	112.6	115.94	110.63	110.2	107.44	111.15	109.35	110.02	109.7	111.71	108.34	107.1	113.95	113.7	108.38	109.27	112.17	115.48	111.71	111.38	111.64	108.29	109.17	107.72
119.43	123.56	117.65	116.65	122.65	103.13	114.78	120.66	119.4	114.68	113.59	117.12	116.09	112.85	121.98	117.9	118.12	122.79	115.01	118.08	114.08	115.49	120.42	112.15	116.6	117.27	126.83	117.58	113.62	115.64	117.81	118.99	119.14	116.93	117.94	119.62	115.04	116.84	121.27	121.17	115.44	120.39	117.56	113.44	112.86	112.82	119.35	116.84	114.76	117.45
110.73	105.46	117.48	115.68	104.25	109.35	115.05	111.85	107.21	113.18	116.46	117.2	115.03	102.12	110.42	112.78	108.23	108.38	113.7	110.58	110.72	109.22	107.97	116.32	103.29	109.01	107.65	112.15	110.3	111.38	113.34	106.66	114.95	107.4	102.21	113.54	105.43	109.43	118.14	111.37	112.8	111.49	111.49	112.18	108.84	113.96	109.14	107.18	109.28	109.15
104.01	101.69	97.572	100.51	104.7	97.78	97.775	101.51	104.99	95.368	94.77	100.26	100.02	98.043	96.123	101.13	103.85	90.701	98.514	97.758	102.68	105.29	97.617	101.02	103.53	99.357	100.91	97.398	100.03	97.687	107.76	103.32	99.672	103.35	97.004	101.14	97.777	99.88	96.593	96.632	99.975	99.838	97.74	100.85	102.61	100.4	94.8	98.754	104.62	98.006
98.474	104.74	103.88	103.38	109.34	102.02	101.81	107.33	106.78	106.03	110.51	105.19	109.05	106.97	106.46	104.84	107.43	103.75	106.94	108.58	103.11	105.01	101.49	104.34	109.08	106.88	111.72	99.909	107.43	107.27	98.999	106.61	105.87	103.74	103.91	108.46	109.49	109.41	112.73	107.92	107.45	101.14	98.291	107.07	107.25	104.91	107.04	106.82	102.09	108.68
102.25	105.35	107.41	107.3	112.16	103.77	107.22	102.61	111.52	108.64	109.65	99.414	113.28	97.67	105.53	105.21	105.46	108.5	103.53	104.99	100.29	106.9	113.13	107.4	103.2	105.35	106.36	108.44	101.45	109.06	99.321	104.32	106.01	108	102.37	104.82	103.42	100.06	105.82	100.41	99.549	103.43	105.58	102.19	102.32	106.51	106.64	106.95	108.42	102.54
91.801	102.14	96.35	101.53	95.851	101.33	101.68	95.392	93.566	97.407	98.69	102.72	102.26	104.14	96.981	100.59	100.04	102.01	102.94	96.803	97.269	95.614	103.75	93.446	105.44	99.662	100.6	98.356	95.777	104.39	103.36	104.62	99.454	98.458	103.23	100.71	104.48	98.378	96.168	102.36	101.23	103.29	105.11	96.756	100.1	96.813	98.988	96.744	99.326	100.35
107.84	105.09	114.06	104.93	112.84	116.52	113.68	110.38	111.95	117.01	115.37	106.74	109.82	110.51	118.56	113.98	117.51	111.47	111.71	111.78	108.33	115.35	112.3	113.67	111.67	115.91	113.6	113.19	107.24	115.8	114.78	110.5	117.48	115.32	110.26	111.74	114.7	110.82	112.08	112.21	117.14	108.74	110.02	121.41	115.55	114.25	112.28	109.23	115.04	109.79
102.24	109.68	109.79	95.056	108.03	108.82	108.57	102.32	110.95	101.57	103.05	101.6	103.05	102.2	105.8	104.55	98.371	103.1	104.22	106.85	102.63	106.34	107.02	107.61	98.964	108.55	103.5	109.11	107.71	104.92	106.03	106.95	105.05	109.11	103.21	106.58	107.8	106.44	107.47	104.66	105.76	103.03	100.22	108.49	106.35	107.48	99.481	106.31	101.92	103.14
110.19	111.64	113.77	114.69	108.25	111.01	108.87	101.96	110.53	108.46	115.35	112.83	109.44	111.94	111.95	106.67	112.06	103.65	107.33	106.76	114.01	110.36	104.28	112.21	101.51	109.89	103.41	116.52	103.76	117.57	109.85	106.16	107.3	106.64	111.53	106.4	112.71	107.81	112.39	113.43	111.93	111.31	111.93	112.91	107.59	103.98	111.52	108.59	106.06	100.66
99.799	108.08	107.98	101.21	104.16	95.222	99.148	104.31	105.14	103.4	99.242	100.37	109.88	106.02	102.47	112.5	104.12	107.52	99.555	108.28	104.32	108.87	105.89	108.85	105.22	102.35	105.61	105.77	105.83	103.65	107.11	105.67	99.812	99.2	108.13	101.82	102.48	99.589	110.73	101.86	110.06	102.34	104.94	104.38	104.69	105.57	102.21	105.44	106.02	103.55
109.54	116.41	111.65	112.34	107.57	111.77	114.07	112.81	107.15	113.15	115.96	115.35	114.75	106.2	109.05	111.45	118.11	113.09	109.49	110.72	108.12	111.75	112.82	116.82	105.92	115.57	110.8	111.01	103.15	111.42	114.77	114.07	113.75	108.97	112.73	108.36	113.54	109.7	105.6	109.92	112.24	108.21	112.55	110.16	114.58	112.27	109.79	111.68	112.31	105.32
97.028	101.03	100.4	100.06	101.65	101.04	100.85	98.804	96.332	92.523	97.947	98.932	101.47	98.202	96.7	104.22	94.834	95.357	98.834	96.958	100.62	103.53	105.47	95.662	101.86	102	98.387	95.681	99.334	100.17	97.633	98.359	102.39	96.281	102.69	93.711	103.2	102.16	96.353	104.67	102.71	94.759	93.361	98.864	100.51	102.71	104.31	102.65	99.543	104.67
110.01	105.2	106.67	109	105.89	109.8	106.22	104.79	108.95	107.91	106.8	109.98	104.56	106.14	109	106.2	103.56	116.81	110.2	110.6	106.08	115.05	107.41	103.27	110.56	108.02	104.11	102.54	105.1	108.09	109.54	101.16	106.35	102.85	110.91	105.01	100.13	119.2	101.72	109.44	107.19	107.17	105.73	105.41	105.26	106.34	107.2	102.38	108.38	102.11
111.48	109.21	111.18	112.55	116.7	110.82	111.78	111.74	108.85	110.99	116.71	111.25	111.19	108.88	111.93	113.77	109.73	109.71	108.27	114.45	110.08	111.67	111.32	109.88	113.32	111.61	122.64	111.02	109.38	110.39	110.71	109.01	110.42	118.16	110.85	108.63	109.93	112.82	110.41	112.18	116.1	112.62	109.37	114.36	114.15	110.65	112.42	113.9	120.27	114.95
104.34	106.31	111.29	107.62	107.47	106.02	111.49	107.54	108.02	103.05	107.44	102.57	105.25	108.23	109.24	102.96	107.86	104.5	106.71	105.7	105.29	108.63	104.36	107.04	111.1	103.36	106.6	109.41	108.54	108.43	107.73	101.7	106.95	105.69	111.94	107.46	108.11	109.02	110.69	107.03	102.84	109.41	105.84	107.89	106.23	108.79	110.97	104.11	116.33	100.14
114.25	114.91	115.41	117.65	107.9	113.14	115.5	109.56	115.14	107.47	116.66	113.08	114.89	109.59	110.21	114.46	107.46	116.87	117.37	111.69	111.21	111.98	102.22	118.02	116.14	114.26	111.97	121.8	113.3	115.25	107.17	109.83	116.3	110.12	106.63	118.95	111.38	107.86	113.99	109.25	115.78	109.98	115.53	114.74	108.26	115.27	115.99	117.05	115.71	109.79
110.71	105.48	105.39	107.31	103.42	111.09	107.39	103.23	109.18	100.61	106.88	96.67	110.15	101.3	107.11	110.64	103.54	104.31	105.94	108.72	112.74	103.97	105.33	97.667	98.173	102.76	97.388	101.82	105.61	102.97	106.61	113.25	104.11	103.76	102.07	106.65	104.05	104.17	103.74	107.3	105.92	107.27	111.58	105.3	107.7	109.12	105.27	106.52	110.19	102.53
116.23	117.57	118.24	116.77	117.27	117.08	115.51	116.81	120.94	114.44	119.65	117.36	120.31	120.75	120.44	120.05	112.49	114.05	122.78	121.08	112.31	122.43	118.39	115.83	125.33	121.62	116.39	119.01	111.28	119.45	112.47	114.14	115.83	121.02	115.79	115.89	112.29	111.08	117.46	115.64	124.2	116.14	115.95	121.58	117.52	123.85	121.73	123.93	118.77	123.41
107.15	101.65	110.05	105.78	109.31	110.63	111.44	104.6	104.09	105.24	111.23	111.37	105.78	105.28	107.16	110.13	102.56	110.92	107	106.56	100.96	112.02	104	104.91	105.13	102.83	110.97	109.65	106.31	103.48	101	106.27	108.29	105.73	108.35	109.41	102.72	103.63	100.69	106.23	107.03	110.67	110.71	112.13	110.73	110.23	107.65	111.15	110.71	113.87
111.94	115.94	109.52	112.01	112.89	112.33	107.51	113.78	109.3	116.47	117.17	110.68	118.23	114.44	108.73	111.53	111.74	115.52	112.52	107.57	116.4	111.28	112.72	109.1	113.62	112.78	115.86	110.46	109.09	112.45	109.05	115.7	111.42	109.65	113.4	112.82	110.81	115.46	113.5	108.57	109.32	117.73	113.67	113.3	108.52	107.42	108.37	113.64	119.37	112.39
103.82	105.73	110.37	108.94	101.54	101.29	108.49	107.64	104.95	100.15	103.72	99.973	98.363	106.74	102.38	107.89	106.36	99.631	107.81	102.46	109.02	102.17	107.33	100	104.89	104.47	104.13	101.72	107.96	105.87	105.13	105.76	105.61	108.12	110.85	104.21	107.08	105.97	108.37	109.58	105.54	106.65	107.63	105.91	102.99	106.69	103.61	101.8	104.56	105.43
102.44	115.75	111.76	114.72	112.48	115.74	115.96	110.02	116.24	109.63	111.32	109.98	112.29	111.47	119.65	106.88	113.27	108.38	111.99	104.66	110.65	110.86	106.77	114.07	112.68	110.47	114.66	112.34	114.61	107.85	113.41	113.48	117.94	117.89	110.51	115.07	113.21	110.18	107.4	109.62	114.37	115.19	110.72	109.9	109.9	117.44	109.19	104.07	107.02	112.79
94.946	106.76	100.28	95.39	98.276	100.38	102.83	100.91	101.75	95.823	100.21	98.281	103.68	94.613	103.96	100.94	107.07	99.492	100.72	98.967	101.19	99.8	98.871	100.14	100.58	103.47	98.596	99.767	97.152	103.96	99.733	98.849	101.02	102.04	95.6	100.85	92.886	107.31	105.19	100.68	101.1	98.94	96.405	104.79	99.797	104.09	100.23	107.73	97.068	97.859
113.64	107.21	109.24	107.46	112.29	114.55	112.06	106.67	106.24	104.32	108.18	109.29	114.07	108.17	106.33	111.17	110.27	113.14	112.01	110.75	112.42	109.05	116.65	109.05	114.54	114.15	112.11	111.33	112.33	112.05	112.92	113.02	112.21	109.35	115.39	103.73	115.26	110.74	106.42	116.6	113.35	112.82	104.01	114.96	111.27	107.94	110.54	114.75	111.6	111.28
101.83	97.418	106.23	98.02	100.02	96.698	99.665	97.035	100.34	94.224	95.981	106.57	105.48	102.58	99.363	96.141	105.94	100.63	101.19	102.43	98.492	105.55	95.486	101.38	107.12	101.59	101.9	99.543	92.274	96.913	98.915	97.342	99.621	102.44	93.124	97.079	102.68	95.712	98.338	104.66	99.567	98.99	95.478	94.377	102.77	101.23	100.33	99.422	102.78	97.05
113.05	108.84	105.91	111.99	108.91	116.05	105.01	115.65	104.11	114.31	114.37	111.57	110.41	110.49	116.59	113.99	110.3	108.71	105.57	110	112.82	106.7	113.27	107.22	106.84	104.02	117.45	109.22	110.02	112.41	104.93	111.49	113.19	103.72	113.64	111.8	111.76	109.81	112.74	97.792	107.23	109.44	106.73	110.27	114.51	109.5	116.04	108.04	113.99	113.46
107.56	113.11	108.72	116.14	111.98	107.79	111.86	116.13	109.5	116.34	103.05	113.94	111.32	118.32	110.89	117	108.72	111.53	113.26	113.18	108.78	115.77	111.55	106.94	108.99	114.89	111.49	111.61	111.57	110.47	113.66	107.87	106.08	113.32	107.24	108.02	107.2	111.67	113.56	112.19	109.41	113.6	111.46	109.96	112.25	111.85	109.51	108.34	115.74	118.4
104.48	108.12	110.68	102.88	101.39	109.33	104.39	107.84	106.56	107.67	105.7	109.27	101.73	103.01	111.46	104.17	101.36	103.91	103.9	106.64	106.56	107.23	108.13	102.71	102.51	107.94	108.05	109.54	104.02	104.92	105.32	105.35	105.27	106.1	103.84	102.29	107.02	110.04	100.79	104.56	105.35	107.05	98.34	104.88	108.85	104.4	109.04	105.93	100.22	105.18
119	115.09	113.13	120.34	117.87	118.96	121.21	114.31	120.64	113.65	111.26	113.41	122.72	116.11	115.09	113.8	114.45	122.62	118.39	116.25	116.08	118.61	113.27	117.93	116.21	113.18	123.75	115.02	117.88	118.58	117.13	116.72	119.04	118.49	118.29	116.9	121.16	120.06	114.16	119.12	121.27	115.45	113.52	113.83	119.39	118.65	114.15	117.55	111.1	118
108.77	117.46	107.2	114.23	110.87	111.05	111.72	109.73	110.09	107.7	113.51	111.32	119.06	111.35	110.8	112.74	111.35	115.19	121.42	111.33	120.55	109.73	109.44	116.86	114.45	113.07	111.39	107.62	115.93	115.48	115.32	109.05	112.23	110.14	109.92	104.14	113.37	109.49	112.4	110.81	115.11	121.35	111.62	106.83	107.2	108.48	114.84	111.33	111.9	109.94
98.134	111.38	110.2	108.62	111.37	108.34	104.39	99.434	105.33	109.15	101.56	111.12	99.927	108.26	102.46	99.851	109.72	105.97	103.22	106.82	107.34	111.26	103.96	108.99	102.99	110.39	109.08	100.3	106.41	106.44	103.54	103.14	110.42	107.9	107.63	111.75	106.72	99.767	102.56	106.35	108.99	101.85	105.82	105.81	103.76	102.05	108.94	100.44	103.26	98.649
103.77	103.04	109.9	104.79	107.65	107	107.62	110.12	107.03	110.5	107.43	104.2	105.25	105.41	105.67	109.66	108.09	107.88	100.23	106.66	101.86	106.48	107.06	110.1	104.15	106.5	108.05	115.54	110.48	107.73	106.83	107.02	103.81	111.36	101.72	106.17	108.89	107.14	106	110.02	103.64	103.05	109.02	100.01	98.116	105.95	104.59	104.4	106.49	107.94
108.79	113.5	109.51	108.14	113.68	108.89	110.76	109.34	117.01	104.13	109.45	113.61	111.56	109.97	106.77	105.45	113.11	108.13	109.03	114.84	116.1	110.92	113.69	111.19	116.38	110.74	115.25	115.4	106.95	108.92	112.84	113.85	108.71	113.57	112.96	115.62	112.48	113.66	114.8	113.6	112.18	107.25	111.87	110.32	111.77	115.91	110.66	111.17	117.22	122.06
111.8	115.72	116.95	115.58	111.37	110.49	109.37	107.12	112.6	110.27	112.84	115.67	114.93	108.37	108.95	115.44	110.64	111.24	110.21	113.12	110.16	112.42	115.89	107.98	111.7	111.28	112	116.82	115.64	108.56	115.79	114.98	110.31	105.89	113.8	112.37	110.6	108.46	111.98	108.11	110.65	118.81	117.8	112.61	113.87	111.79	109.56	110.94	112.96	105.83
104.2	103.06	101.83	102.47	101.05	108.18	105.11	110.72	104.65	103.71	106.72	103.98	108.41	104.57	108.3	104.61	104.58	107.2	105.49	111.22	107.57	105.19	105.73	99.993	102.23	108.56	110.17	102	106.04	104.73	103.82	99.953	106.45	104.6	102.74	100.69	104.09	100.98	101.96	103.49	107.28	99.926	113.18	107.75	105.97	111.91	100.98	101.1	107.42	103.35
98.098	109.34	104.59	102.29	109.1	107.98	108.1	103.29	108.49	111.58	101.21	102.59	105.51	109.1	107.28	104.32	109.69	108.89	107.81	108.59	106.43	108.98	106.2	108.42	113.57	102.43	110.3	111.54	104.38	105.57	105.63	111.38	101.94	107.39	111.78	103.88	101.09	104.8	107.83	105.47	111.35	104.63	107.34	104.3	99.999	107.41	114.38	107.57	102.75	102.39
99.097	107.25	105.52	106.84	104.67	103.55	104.2	102.92	104.96	106.11	107.62	100.09	105.89	103.91	103.71	108.01	100.99	101.35	104.17	102.16	102.38	108.3	108.45	111.66	104.94	104.28	103.57	103.46	105.43	110.48	106.37	107.86	107.5	108.24	108.61	106.23	103.89	108.75	102.7	111.56	105.73	107.01	114.42	106.76	103.94	102.77	107.39	106.37	103.32	103.43
115.66	114.24	111.38	106.19	112.7	107.33	112.3	116.84	109.51	111.15	108.27	110.76	114.5	112.64	113.01	106.16	106.69	109.34	112.62	108.83	111.54	111.97	106.34	111.81	116.19	114.21	116.17	115.14	110.56	112.88	110.75	109.63	114.96	114.3	114.23	116.69	110.99	111.03	111.6	112.32	114.59	117.46	109.12	114.04	111.89	113.86	113.36	115.69	104.53	110.07
106.77	105.18	109.73	105.67	116.09	113.38	107.67	102.29	109.39	111.32	102.27	107.46	108.54	108.17	108.59	106.59	105.15	106.9	105.39	107.53	108.18	104.39	108.54	105.44	105.8	108.96	104	103.52	106.47	107.18	102.58	107.56	102.13	107.65	106.23	106.27	109.43	106.71	113.08	108.83	101.56	111.31	106.25	106.39	105.55	102.49	112.33	108.59	107.82	106.3
97.813	106.74	108.53	100.18	107.61	110.96	108.93	107.46	103.17	102.69	105.27	109.4	105.19	106.24	100.83	111.44	104.13	101.27	105.99	101.5	102.28	102.57	108.93	100.44	102.65	106.63	97.142	107.61	108.94	105.54	102.05	106.77	111.78	95.942	105.06	109.76	101.82	104.12	105.56	103.96	102.26	109.32	110.3	108.35	104.04	101.21	110.03	104.9	103.57	102.28
102.37	95.622	97.248	94.724	99.108	99.104	101.37	95.546	100.64	104.5	98.152	100.87	97.745	95.74	97.477	99.736	95.248	97.949	98.42	102.47	95.889	100.08	102.73	100.29	99.204	97.15	95.746	104.15	93.032	101.46	102.06	98.95	100.07	101.17	98.497	104.57	97.511	92.397	96.794	107.92	96.566	95.89	99.009	96.96	97.524	100.95	98.519	98.692	97.308	101.32
107.17	109.78	103.87	107.34	112.31	108.67	106	106.77	104.99	108.92	113.02	107.35	108.17	105.72	107.43	106.52	100.7	102.84	106.42	104.9	102.8	110.03	104.39	103.53	107.28	108.2	112.21	104.8	104.17	106.07	104.95	106.6	109.92	105.88	117.11	111.71	102.93	106.27	110.11	110.32	110.09	99.907	103.12	106	102.91	97.089	107.71	109.78	101.72	102.08
98.66	95.338	102.96	101.82	98.827	97.162	104.92	94.112	98.513	101.88	102.65	103.8	95.663	102.62	103.84	100.6	99.265	97.457	101.81	102.64	101.31	101.16	100.67	97.716	105.27	100.1	99.507	104.03	103.52	99.471	103.18	99.233	99.675	104.02	98.782	93.839	95.889	97.993	96.753	94	102.29	97.668	101.2	99.716	99.199	102.14	104.98	100.6	98.663	99.179
107.92	100.04	100.25	104.21	105.38	105.61	109.09	104.94	103.55	108.16	104.77	104.88	104.28	103.52	100.59	103.73	104.65	106.5	98.867	100.45	103.62	102.32	106.34	105.32	104.66	99.479	104.39	97.675	103.13	110.41	109.22	101.61	102.65	102.1	105.18	109.64	101.51	102.02	106	101.49	105.82	96.889	100.3	107.82	101.6	110.88	105.32	102.23	103.67	100.68
107.84	101.92	104.43	107.63	110.44	108.17	109.3	106.58	99.657	103.96	97.748	106.89	101.23	107.74	107.69	102.73	106.44	109.46	102.86	106.85	103.58	98.972	106.91	111.14	99.715	106.3	97.464	99.289	103.84	106.15	110.15	105.65	106.81	101.59	102.94	105.85	110.39	107.69	101.53	103.69	108.28	106.24	104.58	104.39	105.23	105.05	102.8	105.19	114.16	103.33
109.1	106.5	105.63	103.16	107.3	106.82	102.84	104.58	111.7	107.7	103.97	104.31	103.4	104.48	103.37	101.61	107.45	107.78	105.6	111.25	109.02	102.65	105.56	102.36	108.62	107.19	104.7	107.7	98.988	108.12	110.87	106.03	106.29	102.79	106.04	112.27	100.39	112.73	107.6	108.61	102.17	104.11	106.61	106.2	105.23	108.08	110.07	100.14	104.47	105.05
105.9	104.11	104.6	102.35	103.33	108.84	101.94	104.05	105.34	105.23	97.837	105.57	109.16	104.07	106.78	110.29	106.9	105.32	107.38	104.63	105.06	105.87	103.97	99.076	100.58	108.75	113.35	100.89	104.94	99.513	106.23	108.56	103.05	103.68	105.35	103.89	113.18	110.28	116.79	105.71	109.59	106.78	108.05	110.37	101.39	111.57	100.75	103.29	103.02	105.44
102.14	105.89	100.34	104.94	102.88	107.65	101.61	104.1	107.47	102.67	106.43	98.201	103.57	101.11	108.05	101.26	101.81	105.9	109.19	103.55	106.44	104.25	104.37	105.41	106.21	108.22	104.31	106.06	110.21	103.96	111.36	108.74	104.4	108.92	105.17	104.04	96.071	106.92	97.91	99.193	99.882	108.28	107.42	108.58	106.18	103.01	105.68	102.93	103.34	103.73
107.08	109.32	107.27	108.16	105.2	107.63	105.55	109.19	111.67	103.76	102.5	107.07	105.05	104.83	103.53	106.98	105.27	103.63	109.44	106.3	105.35	101.49	114.69	102.69	105.28	108.41	104.83	105.01	106.63	109.53	105.25	107.16	97.751	111.05	108.44	113.95	103.78	104.28	106.83	109.56	110.64	103.75	95.928	104.83	107.44	109.88	111.25	108.49	102.56	105.1
104.79	105.34	107.7	97.848	104.84	103.38	108.29	111.29	103.53	104.94	101.79	105.75	105.99	101.5	102.02	106.85	106.25	102.47	106.26	105.11	105.28	105.92	100.87	112.09	103.72	108.32	110.87	101.91	105.64	103.25	105.44	105.31	106.93	105.89	111.05	112.12	108.92	102.99	106.18	105	104.33	101.57	104.83	100.9	104.51	115.01	115.75	106.29	104.89	101.12
113.85	104.74	107.9	114.39	111.68	108.89	108.34	111.78	113.23	111.03	113.81	112.84	103.1	103.96	113.26	113.61	113.34	109.55	106.07	114.9	111.14	111.13	103.6	109.9	113.93	111.55	111.95	114.31	110.87	106.78	114.64	110.07	110.53	116.42	110.46	108.43	108.61	109.06	108.58	109.2	110.57	107.03	108.9	105.78	111.5	108.75	105.85	113.69	112.96	107.34
99.114	108.9	101.53	100.26	106.36	106.49	108.5	103.17	111.58	102.37	105.14	107.13	108.29	102.53	105.99	106.86	103.91	102.19	104.11	106.16	104.69	103.63	104.59	104.88	105.24	106.97	103.94	103.04	105.05	108.09	104.67	110.35	100.85	106.73	102.55	103.89	103.04	106.47	101.16	105.37	103.8	105.02	108.39	105.73	105.3	100.61	104.34	104.57	112.56	107.01
108.39	106.01	98.288	110.71	107.61	102.29	106.62	103.81	104.58	97.228	103.51	108.14	98.554	98.877	101.24	105.53	104.7	103.01	101.69	106.4	106.56	99.711	110.41	111.05	103.23	103.2	106.63	107.96	105.77	106.98	99.304	100.36	102.79	107.65	105.69	101.2	111.39	102.52	102.2	104.36	97.263	101.66	105.93	100.47	101.26	105.79	99.837	106.94	96.422	111.96
107.94	110.4	109.76	101.92	106.29	112.31	106.25	112.41	104.82	114	102.88	108.4	115.56	104.31	109.93	115.92	107.38	104.05	110.57	105.06	109.09	107.06	117.5	105.83	117.19	107.4	117.31	112.39	107.38	108.4	112.64	111.98	110	103.35	109.86	108.77	109.36	111.17	110.62	103.22	109.23	111.22	111.24	113.97	111.12	113.43	106.77	106.38	111.53	110.13
111.46	105.79	109.75	101.97	103.54	99.492	102.67	107	108.04	103.06	106.98	99.064	104.79	108.98	100.01	107.21	101.66	102.89	102.38	109.69	107.21	104.87	98.942	100.48	105.45	111.5	106.26	102.67	106.79	101.86	112.86	101.89	103.1	108.06	109.99	101.96	105.41	103.91	98.836	99.042	105.64	102.47	99.448	105.3	106.33	99.695	104.6	104.04	104.52	106.68
103.26	106.1	110.76	105.74	104	102.53	103.6	111.25	105.01	111.02	100.29	95.944	104.17	107.37	107.96	107.11	108.89	98.114	105.36	98.773	103.44	100.03	108.14	102.11	98.751	103.11	108.62	106.48	106.5	101.02	102.16	98.297	94.081	101.8	96.778	104.41	101.65	101.21	106.06	109.96	104.03	106.47	103.72	107.29	104.06	105.24	106.13	108.31	101.55	105.49
105.76	110.46	107.25	104.6	105.21	102.29	115.38	106.27	104.99	107.85	101.72	103.65	108.28	105.18	108.68	108.66	112.21	107.31	103.74	101.44	103.19	106.04	107.66	108.09	104.25	108.99	107.11	105.79	104.21	108.66	102.87	104.03	103.65	104.03	116.23	105.09	105.46	103.01	104.8	109.67	105.82	105.74	107.88	100.46	108.96	109.15	103.8	110.23	109.42	107.88
103.76	102.1	109.28	107.19	106.58	100.78	104.78	106.18	103.68	105.84	100.19	102.84	103.38	98.845	103.69	107.39	105.35	112.75	112.13	105.81	101.87	109.81	103.92	102.73	105.37	107.63	109.78	103.67	106.74	105.92	107.15	103.6	105.9	103.24	108.13	103.51	104.8	109.05	101.14	105.45	106.17	106.32	111.33	104.78	109.94	103.54	109.44	107.28	100.88	97.447
109.62	106.97	110.3	110.85	115.08	104.99	107.62	105.27	103.49	106.98	110.12	106.63	104.04	109.94	107.09	104.94	105.88	105.86	110.89	111.44	101.58	109.4	106.43	103.16	113.73	107.31	105.12	106.38	104.14	99.472	113.29	107.7	111.48	108.82	104.11	102.34	107.8	111.15	109.15	108.64	106.59	106.79	108.33	108.7	103.68	102.97	106.19	111.29	106.1	106.81
104.19	106.27	105.89	104.94	110.6	99.835	105.16	109.1	109.52	101.91	107.98	102.93	107.89	106.02	103.93	103.32	108.74	107.47	106.07	108.82	99.555	102.54	106.73	104.32	106.86	100.68	103.92	107.23	106.64	101.83	103.7	106.9	112.69	105.84	109.6	106.55	106.14	103.94	106.64	105.46	103.03	103.24	112.89	97.968	106.87	105.8	106.15	99.813	101.57	106.98
107.24	106.88	105.03	102.17	104.27	105.91	96.227	106.96	108.6	107.78	102.56	109.6	109.13	111.27	104.16	105.12	99.6	106.32	104.97	105.4	108.31	107.38	104.57	107.7	110.07	107.61	102.5	109.13	101.91	105.72	108.35	99.032	114.27	104.75	97.052	106.96	107.32	105.31	108.66	110.83	105.41	108.27	104.82	107.61	104.49	104.46	102.96	103.45	106.3	103.55
105.16	112.37	107.51	115.18	111.67	107.19	109.32	119.44	109.64	108.54	107.27	115.15	107.88	110.46	111.6	114.75	113.87	110.63	114.44	110.42	106.77	114.12	112.88	114.11	115.43	115.91	110.94	107	109.19	103.86	109.02	111.76	110.68	113.28	111.25	106.62	114.05	110.24	107.62	107.64	103.93	115.71	107.98	106.3	109.47	111.04	113.04	112.77	108.83	109.6
105.66	109.76	107.21	105.47	106.18	109.99	107.71	103.62	103.61	105.15	107.8	105.12	100.27	98.312	109.67	111.24	106.44	104.67	105.68	106.45	107.77	102.34	105.41	101.18	107.57	105.83	100.24	106.05	113.92	96.809	104.87	103.64	101.59	104.4	104.13	99.422	106.39	104.2	103.24	100.54	102.21	104.17	106.41	105.57	105.22	104.16	101.49	101.66	111.53	104.12
107.07	108.77	99.812	101.58	105.85	99.512	109.93	105.4	106.78	105.81	109.32	101.75	102.84	105.92	108.34	104.96	105.41	101.57	105.35	104.84	110.92	104.31	106.69	103.56	104.08	105.44	105.8	101.2	110.27	109.83	107.24	109.37	108.04	96.978	112.7	105.68	106.02	112.28	108.15	102.3	99.317	102.94	106.21	104.79	110.93	108.1	102.39	107.06	102.71	107.32
104.83	105.58	108.44	104.78	99.53	100.26	106.93	101.96	103.16	103.59	106.66	99.699	107.58	107.81	109.42	111.19	109.5	100.89	101.74	103.2	107.4	106.9	105.59	108.55	103.61	108.5	105.88	104.32	106.65	102.17	104.21	109.42	105.46	104.87	104.38	105.24	110.6	112.12	103.52	106.07	108.56	105.9	108.9	106.36	102.24	106.74	106.63	104.81	111.42	106.91
102.58	105.68	107.05	105.51	107.14	107.39	109.5	106.08	105.74	106.97	104.76	101.75	110.38	103.3	102.1	107.29	104	106.49	106.23	104.89	103.49	106.2	104.83	109.22	108.78	101.44	106.21	108.73	107.35	108	110.78	110.11	108.39	113.03	103.91	109.39	102.41	108.93	107.83	104.35	102.21	103.63	107.89	106.93	103.48	104.17	105.82	100.7	101.59	109.21
110.63	111.7	112.02	109.57	109.45	116.22	113.34	114.27	115.04	111.82	110.92	115.09	111.3	116.54	117.7	113.82	111.55	116.33	114.57	115.19	117.21	110.43	107.49	116.6	105.41	112.53	113.78	111.93	114.8	113.53	109.89	113.22	109.28	114.83	115.43	106.7	112.81	120.07	116.02	116.2	104.11	110.16	107.02	108.84	114.97	112.27	116.21	110.43	108.61	116.16
111.87	108.53	109.27	112.83	112.61	111.7	109.78	102.61	107.86	107.62	107.27	107.37	111.82	110.35	104.75	108.33	108.67	107.79	107.04	119.82	111.87	108.48	110.36	108.63	112.83	118.21	102.92	111.79	104.39	107.58	106.78	113.92	106.53	115.49	115.76	115.6	110.25	116.26	107.02	111.12	112.39	118.27	111.35	117.22	113.12	108.22	111.31	116.24	113.91	108.9
105.91	105.76	100.46	97.579	103.26	110.79	102.13	106.49	105.96	103.13	109.57	105.75	109.63	104.57	110.38	103.68	110.7	107.16	104.22	104.19	107.42	109.19	109.01	103.63	110.24	101.59	102.1	107.97	103.66	108.76	104.83	102.09	104.61	104.07	114.61	102.05	105.9	102.11	107.29	96.87	105.21	96.743	104.01	105.56	108.25	109.68	103.29	107.88	106.37	106.96
98.694	110.3	101.29	103.49	104.38	103.73	107.1	107.31	109.94	108.41	108	100.84	105.56	107.16	113.37	107.68	97.777	105.5	110.69	100.07	104.66	102.27	107.52	106.89	103.78	104.27	104.55	104.64	106.46	110.36	107.08	102.41	102.98	109.31	100.44	111.51	104.08	104.75	108.29	102.32	104.91	107.46	109.56	99.419	101.1	106.87	110.24	101.4	104.49	102.87
112.53	112.8	109.33	111.13	108.82	110.94	115.62	114.81	119.9	107.38	109.8	110.05	110.9	107.01	109.37	114.3	116.25	110.15	109.56	113.56	102.42	116.65	111.59	113.98	114.47	111.85	115.46	110.62	115.52	113.32	112.72	111	108.6	109.62	108.89	113.42	111.34	111.42	109.87	114.7	105.89	108.36	109.05	113.14	116.79	103.05	111.53	109.09	108.79	109.88
109.97	105.58	108.51	106.84	113.42	110.64	106.32	103.23	102.62	104.71	107.37	100.58	105.86	108.76	109.31	103.15	105.69	104.55	103.68	108.3	110.2	106.99	105.7	109.22	106.84	103.77	99.326	104.02	109.03	112.94	110.81	105.74	111.96	106.37	100.84	110.16	107.59	103.44	107.22	109.28	97.739	107.02	110.37	106.21	108	102.73	102.18	108.94	103.65	99.848
115.71	108.69	110.05	111.64	107.2	116.83	111.53	107.68	111.88	111.57	109.1	103.9	117.67	114.38	114.11	113.28	112.26	114.52	109.1	107.25	106.99	107.81	107.21	113.21	109.05	108.01	111.24	108.3	108.14	108.04	108.36	110.91	108.62	113.59	110.67	108.04	101.51	108.07	108.31	112.37	108.8	112.49	111.24	116.91	110.64	108.83	104.71	112.2	106.56	110.97
98.624	104.26	109.43	107.33	107.92	104.82	108.93	103.42	103.74	110.73	99.959	104.35	102.03	107.91	102.09	105.63	106.16	103.38	110.23	104.31	109	101.71	101.66	108.38	110.69	106.61	112.19	107.47	104.12	108.13	103.1	101.31	102.71	114.36	110.8	110.98	113.12	107.7	111.06	104.51	104.92	107.71	106.22	99.784	109.73	107.06	112.45	101.47	106.9	104.51
108.66	105.02	100.87	105	108.93	103.72	102.91	98.818	101.24	109.72	108.52	108.97	100.05	102.09	109.32	105.65	98.186	103.9	104.99	106	108.98	102.14	102.65	105.79	103.69	111.84	105.18	105.65	103.46	104.58	104.53	104.69	97.12	102.43	108.54	106.25	104.15	107.17	109.1	101.94	106.22	107.66	107.71	102.45	105.19	102.45	107.26	105.69	108.65	102.12
110.6	107.75	111.36	115.87	108.38	118.2	111.6	113.09	114.92	110.2	102.31	109	112.23	117.87	113.71	111.08	107.52	107.3	111.07	112	111.31	114.07	109.44	110.53	116.59	121.38	108.79	108.92	113.5	115.45	113.13	106.33	113.04	115.73	112.97	115.45	112.27	109.78	111.78	112.39	111.93	115.33	114.29	116.41	108.27	115.72	115.18	112.48	109.97	108.97
96.675	99.85	101.63	99.719	98.676	103.9	100.1	96.212	98.419	96.666	103.37	100.92	101.38	103.58	94.93	104.32	95.095	106.03	99.638	102.34	104.99	96.995	101.67	98.996	109.94	96.054	98.408	98.196	101.87	97.783	97.025	96.692	105.29	107.29	106.02	95.646	95.963	93.604	98.791	100.62	95.207	104.97	106.24	101.38	99.314	100.99	96.995	93.859	104.48	95.606
109.84	112.44	109.44	109.45	113.7	113.22	114.1	111.23	115.01	112.15	112.14	111.41	108.03	110.74	113.63	107.56	114.44	112.82	114.02	113.34	110.75	111.37	113.13	113	110.01	110.91	111.17	113.48	112.44	117.69	110.99	106.53	114.22	117.16	109.79	112.78	113.42	115.64	109.25	111.87	115.05	112.33	109.66	115.44	101.63	110.16	105.94	116.96	116.17	103.9
105.66	112.92	104.65	98.924	100.32	102.56	98.483	106.67	108.68	109.64	100.24	104.7	99.775	105.27	106.25	102.6	107.22	104.88	100.64	109.55	104.09	111.95	104.46	106.64	107.68	118.53	96.955	107.59	105.58	108.81	105.17	107.36	106.77	101.51	102.91	110.99	109.63	108.34	96.438	109.64	103.87	106.06	109.83	105.74	106.99	110.32	102.79	107.69	107.07	109.18
108.45	106.83	113.52	105.53	108.1	103.4	104.51	106.96	107.15	103.82	106.65	102.44	111.91	100.69	106.11	105.2	100.7	101.43	104.54	109.51	97.075	106.56	95.221	111.34	102.58	102.27	110.46	107.84	106.72	107.64	109.19	114.87	108.6	110.24	102.55	102.52	103.85	106.53	103.84	97.77	103.47	107.62	99.78	101.9	99.966	102.54	99.108	102.21	107.33	98.868
104.02	98.392	93.976	103.16	97.315	99.374	106.09	93.865	103.02	95.089	101.94	100.34	98.265	99.628	104.71	101.55	100.69	103.56	101.75	102.13	100.72	94.932	92.567	97.063	102.14	94.156	97.252	102.07	96.583	102.28	99.502	101.61	97.562	99.089	100.03	96.553	104.59	101.43	104.15	105.26	97.682	105.8	100.44	102.74	97.542	103.46	100.71	98.888	100.48	100.65
104.68	105.99	102.82	103.72	111.67	105.7	107.34	107.04	108.97	107.96	104.19	105.96	102.28	96.448	110.94	104.13	111.12	111.55	101.75	109.65	108.96	105.95	102.84	104.6	101.83	109.49	105.99	109.11	106.14	104.65	110.49	110.15	107.16	102.84	108.01	102.09	110.47	99.808	108.95	103.67	106.89	105.55	104.16	104.4	107.48	112.9	104.95	103.83	106.35	104.33
107.34	108.03	106.53	103.98	110.24	107.06	105.79	103.25	102.89	106.52	108.81	100.2	104.09	106.95	109.21	101.19	106.08	111.15	107.66	108.63	101.23	110.23	106.6	111.79	109.9	108.7	103.1	110.13	111.84	106.09	109.51	108.67	105.65	114.1	106.12	106.25	108.24	110.44	109.32	106.68	103.95	104.13	103.61	109.17	113.48	105.18	108.67	105.94	102.69	109.37
104.24	102.8	98.458	99.464	106.79	107.25	102.14	102.86	99.79	105.05	103.79	108.12	104.63	105.81	109.72	109.83	103.41	111.85	103.85	106.63	108.95	100.41	101.23	100.11	103.94	104.04	104.55	102.43	103.74	106.87	106.31	105.44	105.88	105.57	104.69	102.6	107.74	99.247	101.63	101.24	107.82	103.01	109.59	101.84	104.35	103.95	104.88	105.02	102.1	107
110.64	104.72	107.52	106.47	109.89	102.47	104.51	100.8	106.31	101.42	107.6	105.14	94.079	100.72	107.67	106.57	110.88	108.16	106.94	100.62	102.54	109.17	103.36	101.16	101.35	109.83	105.03	102.63	106.81	106.02	111.76	110.98	112.11	106.86	104.19	109.74	113.34	99.782	104.54	107.78	102.15	104.44	105.65	103.68	105.86	109.31	105.03	104.33	112.85	106.81
116.27	106.78	105.51	108.49	107.37	112.7	109.98	106.56	108.16	116.52	115.19	111.5	107.31	114.71	111.42	118.92	110.57	115.06	109.62	112.67	108.91	109.96	109.72	113.87	117.63	110.68	110.39	109.5	115.74	112.13	113.06	114.96	105.21	115.45	115.89	106.12	115.83	109.8	111.47	111.51	114.04	109.04	107.67	109.03	115.08	117.42	114.73	107.64	117.33	110.02
117.66	108.12	116.8	109.31	111.64	113.12	113.09	120.18	109.82	113.22	108.28	108.35	110.63	107.8	105.1	112.13	110.46	109.45	106.39	105.02	109.14	104.92	111.97	110.6	110.64	113.27	111.05	100.26	108.43	113.18	113.02	108.9	116.95	114.15	113.43	114.27	111.82	115.41	111.16	119.11	108.86	109.68	111.41	107.99	109.53	106.6	114.64	103.11	111.98	115.58
103.87	103.71	99.373	99.009	96.72	106.21	106.07	100.92	97.849	97.789	99.404	97.959	101.37	95.704	95.977	101.02	101.72	98.92	93.609	97.906	97.725	105.2	105.6	105.5	99.865	98.908	100.27	105.68	100.53	96.596	94.502	96.319	95.552	99.551	100.96	105.85	108.01	93.497	95.755	98.882	97.09	99.747	98.623	99.486	101.41	103.46	105.64	100.53	91.63	98.795
105.85	104.35	112.43	110.61	109.4	110.29	108.98	110.2	108.77	107.9	103.86	108.54	112.83	104.08	105.69	103.84	107.89	108.33	102.51	114.12	109.07	101.35	101.78	102.39	106.66	101.11	108.61	108.12	100.14	106.1	110.16	104.36	109.54	105.08	107.16	106.49	110.57	107.4	108.39	102.9	104.84	105.94	103.81	105.08	112.84	108.58	106.05	109.63	106.41	106.46
109.89	107.25	109.27	109.31	110.07	104.7	105.63	105.94	106.1	104.83	108.56	109.78	104.9	100.86	109.27	105.68	103.65	104.14	109.42	107.06	106.35	108.44	109.06	102.53	104.26	101.98	114.03	110.38	110.19	112.32	106.04	105.09	104.92	112.98	109.88	102.93	106.98	103.24	108.73	101.95	101.69	105.77	105.74	108.4	106.54	109.56	104.78	110.2	107.93	104.98
114.61	110.12	116.43	110.66	112.27	108.03	110.71	117.18	116.15	109.76	109.97	106	108.73	114.58	111.52	112.19	106.43	113.14	114.26	112.52	111.18	112.73	109.44	112.73	105.16	108.45	116.69	109.63	114.44	107.85	104.15	108.23	112.84	106.63	117.4	112.7	109.97	114.06	107.97	109.68	109.93	110.15	111.05	117.56	111.52	109.08	115.63	116.88	112.15	114.88
104.08	108.3	108.3	109.53	106.24	102.76	111.07	105.12	106.8	105.59	103.65	100.48	104.22	100.73	109.01	112.93	101.37	114.25	96.014	113.79	110.15	112.63	107.96	106.57	105.41	103.12	105.34	102.96	109.63	111.48	110.06	103.7	104.85	103.59	107.13	107.96	109.54	103.54	104.76	106.93	108.81	98.624	118.52	111.87	110.32	109.59	113.21	104.19	108.58	109.71
102.39	98.452	110.23	106.01	104.69	110.88	104.35	104.22	106.92	106.37	107.12	107.1	96.303	102.25	101.4	106.71	107.23	106.82	106.53	105.02	109.17	100.45	108.45	108.15	107.87	111.95	110.83	106.22	101.85	109.62	100.66	107.25	112.35	110.82	109.34	105.23	104.33	108.22	103.92	105.61	107.84	103.02	106.13	105.74	106.24	107.09	99.399	95.199	103.23	107.59
109.82	103.1	107.02	106.17	103.4	109.14	102.84	103.01	109.46	110.27	109.55	101.39	107.03	104.91	103.22	107.71	106.67	109.89	114.35	103.42	110.64	107.34	110.16	104.01	107.37	102.41	111.11	102.22	104.02	107.28	109.29	109.67	101.37	105.7	105.77	104.96	106.41	105.89	108.41	98.173	109.72	103.86	109.66	105.84	106.63	108.83	101.21	104.77	107.72	103.43
110.28	100.93	107.77	105.19	110.59	106.1	105.48	104.12	107.23	109.86	102.36	103.46	114.43	108.7	100.75	102.84	106.95	103.18	108.53	107.95	105.5	105	105.56	111.65	106.06	108.55	105.81	104.68	105.1	100.1	107.73	106.98	109.37	106.47	103.36	110.59	103.83	112.52	109.65	108.55	104.91	106.24	108.37	104.55	107.44	102.28	103.83	101.92	103.29	106.63
106.3	115.44	114.95	107.15	110.03	114.24	111.06	111.27	110.89	105.88	112.27	107.21	106.49	108.46	112.9	113.38	119.64	105.47	109.36	111.7	112.49	105.24	106.71	104.41	106.93	107.34	110.52	103.08	114.48	112.58	108.76	109.94	110.03	110.49	107.97	108.16	111.98	106.86	112.98	112.55	111.81	105.48	111.91	106.29	112.37	114.17	104.21	104.22	113.89	106.28
101.49	103.68	102.46	108.62	104.45	109.08	106.56	104.11	106.04	99.431	99.197	104.7	107.73	107.5	101.9	106.52	95.762	109.1	102.74	102.6	98.424	101.08	106.22	101.56	100.8	110.86	105.07	108.26	108.64	107.37	105.27	104.85	103.79	98.733	102.92	104.85	107.3	107.71	104.35	106.86	109.44	104.65	108.05	96.535	110.11	103.59	107.47	102.25	108.97	107.02
100.68	106.91	106.05	110.24	103.96	103.19	103.53	106.05	102.27	109.33	100.5	106.2	102.63	104.25	107.03	103.28	103.23	102.83	106.6	105.03	101.09	105.47	104.02	104.55	103.84	102.45	100.87	102.91	101.96	99.574	97.096	105.16	99.906	110.34	113.05	109.41	104.65	104.81	108.02	103.98	108.34	107.03	99.327	104.88	107.49	104.01	101.15	107.07	102.92	104.39
108.3	109.95	107.54	113.13	104.14	105.61	104.38	105.37	117.22	107.71	103.84	103.78	110.07	100.84	108.04	95.295	106.62	110.67	109.25	105.9	103.59	105.48	102.53	106.54	106.24	104.66	103.51	104.88	102.94	103.44	104.02	105.3	103.95	108.4	102.14	97.956	103.49	105.77	107.78	103.48	103.52	109.97	113.93	105.53	107.94	101.5	105.28	108.47	107.03	107.4
106.49	109.76	101.72	113.69	106.08	101.26	108.16	104.72	110.8	108.39	90.991	105.87	107.75	103.98	101.98	97.006	104.32	102.12	105.93	101.04	105.4	101.72	100.36	102.38	106.47	106.08	113.08	104.59	110.52	107.54	105.43	105.81	103.01	107.14	104.18	103.32	104.81	104.83	106.74	99.64	109.33	103.32	103.45	107.55	107.85	109.73	103.54	104.95	107.8	111.68
104.48	103.76	104.16	106.79	104.58	105.09	108.49	100.7	104.24	100.49	108.08	98.933	102.39	106.24	106.58	106.49	109.81	106.18	103.71	103.41	104.4	100.31	102.58	105.77	109.29	107.09	107.32	104	106.06	108.86	105.24	104.67	98.442	105.94	104.15	103.02	106.53	107.44	110.7	106.3	103.6	101.02	104.1	103.3	109.94	107.83	108.26	100.51	100.78	105.52
114.45	110.63	113.23	111.26	112.21	108.28	112.24	108.15	106.06	108.86	109.88	108.76	116.9	111.05	111.17	108.85	110.1	111.9	111.48	108.85	115.65	119.51	115.23	102.79	115.95	105.45	114.51	111.8	112.43	112.67	108.67	109.26	112.87	115.63	117.85	108.79	111.03	106.82	119.03	109.39	108.25	113.34	111.1	109.78	107.33	107.11	115.44	112.93	105.98	108.99
108.58	108.08	111.81	101.88	101.74	99.346	105.71	110.02	104.17	107.65	101.29	105.21	103.23	107.13	103.18	104.76	105.9	112.39	106.28	105.91	104.44	106.85	108.74	107.33	101.49	105.04	108.18	109.95	109.09	104.66	106.69	109.4	109.76	106.29	100.55	102.09	112.07	106.51	103.51	106.85	110.13	107.03	107.21	107.4	112.8	105.45	103.51	108.38	106.51	104.91
110.65	115.19	109.13	102.35	110.22	104.25	102.95	105.25	109.67	108.54	110.82	108.54	103.24	102.02	106.74	107.45	109.03	107.01	103.16	110.57	107.79	110.33	109.86	104.5	108.47	113.3	109.42	106.29	100.74	101.3	107.28	110.72	104.65	102.86	108.08	114.64	106.18	99.129	104.69	110.31	107.81	107.73	103.29	101.65	100.44	106.41	103.17	111.62	102.75	107.93
109.53	103.48	104.51	102.15	102.66	96.598	108.67	103.03	103.55	104.97	98.836	107.61	108.28	108.16	107.08	108.73	104.23	104.02	105.38	104.83	105.21	106.97	111.01	106.15	100.55	104.18	100.31	110	102.6	103.3	106.42	103.07	106.76	107.26	98.915	104.97	107.96	103.14	105.59	107.74	107.16	105.5	113.17	102.94	105.92	108.77	105.88	103.66	106.85	106.91
105.86	111.14	103.05	104.61	103.21	103.66	97.742	112.13	104.41	110.27	104.61	106.04	111.06	103.75	114.48	108.27	100	103.71	110.1	104.08	107.93	105.48	107.09	104.56	108.89	110.13	104.79	106.51	108.9	107.94	105.44	113.54	100.8	114.85	109.6	102.32	100.97	111.45	110.04	103.71	102.51	110.41	109.49	101.65	102.88	104.57	107.56	106.03	104.14	106.94
113.03	113.82	105.34	109.89	111.26	113.24	116.07	115	113.21	111.82	109.68	109.17	113.41	108.88	112.86	107.3	108.71	113.8	115.07	111.14	111.34	106.47	113.37	107.86	108.07	115.66	110.37	110.17	111.6	114.18	111.32	112.68	110.43	113.16	109.41	111.84	113.84	107.74	113.84	107.64	116.44	108.46	108.7	110.35	116.03	110.47	113.27	111.72	107.64	115.32
96.375	103.46	106.74	100.79	101.84	104.21	103.28	96.84	100.72	101.75	101.49	103.51	104.83	97.724	93.17	97.669	102.27	102.35	103.31	100.68	107.12	106.72	96.889	97.323	100.18	99.736	95.598	102.84	99.428	102.54	94.149	96.445	96.04	102.04	98.586	97.839	98.355	96.416	99.974	107.99	97.375	106.3	100.31	100.38	104.64	103.86	102.13	101.11	99.899	99.682
100.29	109.37	112.64	92.884	105	100.55	104.14	113.11	107.99	99.294	105.02	98.549	108.86	100.14	104.65	105.23	111.68	105.48	107.52	101.59	105.71	102.49	103.5	102.23	101.4	104.75	100.76	103.23	102.96	107.39	108.19	102.26	101.9	112.24	107.41	106.35	108.39	106.04	109.34	107.07	104.43	108.99	104.61	103.18	105.39	104.12	101.38	108.68	104.22	108.9
105.2	103.74	101.81	98.722	106.11	108.46	106.73	102.6	107.36	103.28	102.24	108.36	107.84	104.17	106.34	107.34	107.83	102.72	107.91	109.52	102.18	107.39	104.82	103.65	106.02	111.04	103.59	108.57	110.66	107.79	104.7	107.54	97.031	99.705	113.19	104.05	108.73	103.15	100.93	102.34	104.11	104.55	110.08	105.09	98.851	104.11	104.67	113.59	100.64	103.02
108.88	106.64	115.2	111.79	116.79	106.93	107.41	108.77	106.77	110.93	116.52	106.4	108.05	109.2	112.85	104.49	108.24	119.3	115.26	110.75	111.52	113.1	115.69	109.01	114.14	115.62	105.78	110.32	114.75	118.18	115.69	115.17	111.87	109.7	108.28	116.6	108	108.22	107.71	112.93	111.54	110.58	112.12	117.01	107.71	113.8	108.23	112.1	117.08	116.11
106.92	100.27	101.77	106.64	103.87	107.03	105.35	101.04	104.49	106.75	105.39	102.99	108.64	106.53	102.32	100.01	111.89	101.83	103.84	97.729	102.08	98.009	102.04	106.15	101.88	104.76	104.91	109.6	104	104.67	111.62	104.79	106.36	109.95	106.54	103.05	111.63	104.29	108.56	104.51	104.05	109.36	106.04	103.56	105.05	102.26	106.27	102.42	106.86	104.55
104.55	109.14	104.54	109.35	104.81	108.01	107.73	104.71	104	101.34	113.8	106.2	108.61	105.66	102.09	103.31	101.37	107.97	101.17	106.38	99.921	112.52	101.89	113.49	107.64	106.23	105.94	103.49	108.29	105.29	111.74	100.76	104.76	100.36	108.03	106.48	99.566	104.16	110.35	104.26	107.06	106.28	107.49	109.91	102.8	109.5	104.92	99.568	107.13	104.96
103.79	103.69	105.18	106.83	109.12	108.93	104.13	108.2	108.05	104.91	102.9	100.76	101.78	106.79	107.8	103.56	108.86	104.81	103.03	101.89	102.87	107.79	109.99	105.51	107.09	101.05	107.78	109.77	108.52	102.62	105.42	108.24	105.31	105.68	110.31	105.02	116.26	109.27	105.05	103.58	113.12	107.67	103.68	111.1	106.16	105.2	105.45	109.36	109.03	109.38
103.77	109.18	106.95	101.77	105.14	101.57	105.54	108.87	105.33	103.86	99.077	101.73	103.83	107.14	113.26	106.76	103.5	111.01	105.54	102.52	104.15	105.52	110.65	107.69	105.92	105.07	103.63	112.38	107.49	106.84	108.64	102.26	111.82	109.59	111.49	103.43	104.54	105.39	106.01	109.88	99.597	101.67	106.79	112.82	102.62	107.24	101.78	104.86	106.35	103.36
111.47	107.03	112.76	113.22	115.19	110.53	106.57	112.3	114.56	110.39	113.81	112.78	119.08	115.34	111.52	111.28	108.3	113.55	107.04	106.61	110.9	111.93	109.58	110.34	104.86	113.9	110.38	104.59	112.15	113.05	111.49	114.22	114.6	105.8	112.27	111.47	110.93	115.32	111.45	122.01	115.92	114.22	113.77	116.22	109.64	113.88	113.69	112.03	110.79	106.94
103.61	99.842	102.7	106.46	99.549	97.251	91.023	106.88	109.35	93.966	102.72	100.69	96.147	106.13	102.83	100.6	106.69	102.71	94.808	97.91	98.861	101.22	97.832	96.764	100.9	103.34	99.459	101.18	100.66	100.53	103.97	100.01	98.209	96.66	100.53	97.78	106.61	100.11	90.205	103.02	96.548	99.227	98.714	101.26	99.284	103.15	98.799	106.48	100.73	98.305
103.77	99.614	104.84	100.23	103.15	105.65	102.19	102.5	107.47	106.57	105.69	99.263	100.04	100.2	101.95	108.26	105.03	103.86	110.87	104.64	105.07	107.03	102.74	105.41	105.28	95.967	102.27	108.56	104.81	100.29	99.894	101.59	97.895	104.16	106.96	104.28	108.93	100.73	100.41	108.1	98.444	98.862	98.393	98.838	102	101.66	103.73	100.77	115.85	103.02
110.73	106.97	110.8	108.83	111.46	118.84	111.23	111.94	114.87	119.77	117.36	113.37	114.35	115.42	116.07	118.05	109.9	109.76	108.62	115.14	108.62	114.45	109.26	110.91	117.19	114.04	119.17	110.42	108.2	112.24	111.82	112.45	113.7	113.13	120.09	109.97	113.62	112.17	113.85	109.89	111.62	111.78	115.91	110.55	112.61	119.41	114.96	117.47	116.89	117.37
111.99	110.85	110.01	110.53	108.31	112.73	108.2	110.32	109.18	112.73	114.82	111.28	109.42	116.98	105.73	101.33	107.83	106.11	106.26	106.97	116.69	113.73	100.31	113.02	113.37	108.02	113.08	112.32	105.85	109.67	111.13	117.13	118.31	120.59	111.45	115.83	107.42	110.79	114.74	111.57	112.86	110.07	113.23	108.52	109.87	114.12	109.34	108.44	112.94	109.41
103.67	109.86	111.3	111.73	107.18	109	115.12	105.35	105.89	109.69	105.5	108.79	103.51	105.76	104.16	107.57	111.96	101.62	103.53	105.44	103.88	104.44	106.29	103.7	112.21	107.28	104.93	107.67	111.65	111.05	106.18	106.67	108.82	102.39	110.6	103.77	106.91	110.08	106.4	111.61	108.64	109.59	104.64	111.03	111.04	110.83	107.42	107.98	103.34	103.74
111.58	110.58	104.52	108.81	111.64	108.96	111.94	113.11	107.23	109.19	104.62	108.61	110.39	110.93	115.78	108.68	115.17	118.21	113.35	112.37	108.96	110	110.49	112.81	110.97	113.15	109.89	103.74	110.37	113.01	108.54	110.78	102.15	109.41	111.51	111.06	110.17	111.2	114.72	111.76	115.05	113.42	113.87	107.94	106.37	112.5	113.88	114.36	111.78	112.23
98.186	100.13	97.881	103.09	97.808	96.14	95.003	100.92	97.836	99.114	106.63	97.702	95.569	105.51	102.65	101.25	99.708	94.552	103.07	98.688	97.686	101.06	97.966	94.248	98.793	106.5	96.619	92.506	103.55	95.212	96.821	97.143	107.21	102.46	98.229	100.79	100.7	98.197	102.21	102.77	99.012	102.34	99.15	99.711	100.25	96.381	100.36	97.877	105.57	97.812
103.93	106.11	100.2	103.03	108.76	105.38	101.04	103.69	108.61	109.28	110.38	108.2	102.98	103.33	105.93	103.64	107.29	109.1	109.87	103.79	104.92	111.46	110.98	108.05	109.75	99.75	107.68	104.24	107.18	99.147	100.79	103.05	108.61	107.44	109.24	112.43	102.07	100.69	107.25	107.6	109.37	107.25	106.74	109.16	103.33	101.97	108.06	109.58	108.51	112.81
101.15	97.669	99.276	101.97	105.58	98.151	98.783	98.305	98.214	99.225	102.34	99.857	103.27	95.186	106.85	95.875	95.931	102.79	97.542	104.51	101.92	102.7	99.778	105.53	99.269	95.922	100.09	97.885	92.654	100.66	95.848	96.355	100.61	96.293	102.17	94.128	94.152	97.772	99.421	96.412	100.19	99.064	106.38	99.781	96.805	101.96	94.76	103.75	97.853	97.99
103.1	107.11	108.58	105.06	96.902	105.14	104.15	105.78	102.28	105.11	101.53	103.09	104.91	106.97	101.56	105.34	102.68	100.26	107.29	111.15	109.47	103.5	112.3	106.87	103.46	106.89	110.37	109.04	103.74	95.302	107.32	109.46	106.4	106.41	104.33	103.52	103.48	105.62	101.98	106.22	107.9	102.17	102.44	109.45	109.32	104.71	106.54	104.96	109.02	109
114.63	106.72	103.6	113.76	107.24	108.32	111.97	117.53	113.03	111.67	114.39	112.35	105.25	116.88	114.18	117.87	104.36	109.37	113.7	102.59	112.43	111.28	111.12	111.16	108.65	110.03	107.36	113.25	111.69	120.83	102.91	116.32	113.82	105.35	110.5	108.86	109.7	113.63	108.43	110.77	111.72	112.32	112.95	106	110.62	108.95	111.98	119.12	117.37	116.55
101.5	100.71	109.75	105.24	105.12	107.99	108.26	105.54	107.95	103.24	105.37	107.62	109.13	100.77	104.05	103.51	104.08	106.77	102.18	105.08	110.42	108.69	110.42	103.38	105	107.66	105.28	108.42	106.67	106.75	103.11	112.17	104.49	112.03	99.493	106.85	106.64	110.3	109.68	105.71	108.05	105.78	112.49	104.95	101.65	108.74	102.84	106.81	109.62	100.57
111.89	110.99	120.1	118.93	112.39	104.42	113.65	107.21	112.68	110.12	114.48	113.55	113	106.92	110.08	110.8	105.45	109.39	118.83	115.13	110.99	113.33	109.32	109.94	111.56	109.66	113.6	112.54	110.95	118.28	106.69	114.45	111.04	107.63	113.47	107.07	107.17	115.36	114.89	115.46	114.26	105.15	105.42	114.11	109.3	111.65	118.5	107.4	115.22	107.8
106.63	106.84	114.4	107.32	107.69	109.03	109.41	106.9	107.98	115.44	110.3	108.65	105.89	111.86	106.26	104.85	107.12	103.76	108.58	110.05	105.36	107.58	102.73	108.24	104.83	105	114.51	107.54	103.32	107.79	106.76	107.87	109.98	111.49	107.4	109.51	110.62	110.88	103.05	102.08	110.8	109.29	107.01	104.74	101.93	102.49	109.22	108.63	109.39	105.31
102.7	108.64	110.77	111.32	112.44	106.76	109.07	102.33	102.31	100.64	101.75	111.72	104.94	110.53	112.88	104.87	105.41	110.44	109.39	106.01	106.46	110.49	106.53	96.479	105.72	103.29	108.23	100.59	98.224	106.21	113.63	106.13	110.77	111.16	104.33	104.69	106.78	101.47	106.15	109.16	102.53	104.58	103.5	111.27	108.32	111.57	104.77	110.2	109.36	107.48
108.74	103.35	108.04	104.82	101.66	101.39	108.3	102.83	108.92	107.08	108.56	105.94	105.66	106.19	106.16	120.38	108.84	106.06	102.63	103.78	102.2	103.61	104.48	109.76	103.69	106.69	108.33	105.96	106.76	105.75	102.86	102.3	110.21	103.58	101.95	107.8	99.779	111.39	105.77	106.82	111.94	101.08	106.82	109.2	105.36	101.1	107.83	98.862	106.62	107.36
111.05	113.94	109.81	109.81	114.24	111.42	113.12	109.71	113.38	112.39	114.99	112.13	115.5	113.56	105.4	111.13	104.87	116.78	115.27	111.06	113.11	111.52	112.18	114.37	118.43	106.25	112.82	112.09	111.28	109.01	110.08	110.26	110.1	115.95	114.45	113.48	107.65	114.43	114.19	109.93	106.33	114.72	112	115.23	107.18	116.77	115.55	109.81	111.14	100.76
106.2	105.26	102.55	110.1	102.26	104.56	108	99.219	107.49	107.37	108.61	107.99	103.92	102.91	98.975	104.7	97.509	107.63	105.56	101.24	112.29	106.6	105.8	99.226	109.44	99.016	107.27	100.08	103.91	106.28	107.77	108.18	106.31	102.48	107.56	109.25	104.97	104.36	105.6	104.76	105.11	102.86	102.12	107.71	103.87	103.37	102.75	110.47	109.04	104.17
106.26	106.74	106.26	103.98	106.78	106.53	106.37	106.02	107.4	112.11	106.89	105.4	101.38	108.79	104.34	99.496	112.3	105.67	106.5	108.91	112.47	105.26	103.49	112.39	102.77	105.66	107.2	101.42	111.4	107.73	104.37	103.34	108.09	107.63	110.76	108.91	113.84	100.18	97.974	109.15	104.29	103.49	112.51	109.59	111.05	104.53	103.73	110.87	106.5	109.78
107.37	108.05	115.96	101.87	111.19	107.1	107.34	110.41	100.29	106.73	102.46	102.78	111.78	103.58	105.02	108.22	107.62	102.32	100.53	98.802	106.14	107.83	105.32	109.21	106.56	97.455	105.69	110.89	102.74	102.84	104.49	110.19	102.81	104.86	104.72	106.4	108.83	108.15	111.93	105.09	107.36	102.52	100.06	98.836	108.45	103.68	107.55	107.94	109.94	104.38
104.94	105.53	104.42	102.07	106.94	101.24	98.049	106.18	105.71	96.716	111.58	103.81	110.37	106.89	106.43	100.8	102.46	103.46	103.58	103.79	107.2	104.28	103.81	97.379	107.81	101.28	97.917	107.02	105.86	104.5	105.47	108.39	110.06	103.67	107.42	103.96	110.19	104.5	97.254	101.53	103.08	98.878	107.67	103.55	101.19	104.38	101.6	106.47	103.46	106.53
99.458	99.184	96.857	101.28	99.514	98.792	96.73	105.83	102.8	103.55	92.152	103.34	101.42	100.6	95.37	100.95	101.73	104.93	107.26	104.55	100.32	98.722	95.618	102.06	92.804	100.11	97.617	102.03	96.762	98.778	104.79	97.556	100.41	99.896	102.14	96.886	98.674	102.08	103.51	101.5	95.458	101.41	96.246	103.2	101.35	101.52	101.06	93.328	99.832	103.06
103.66	102.7	107.51	106.41	103.12	107.03	110.12	103.77	102.19	97.013	105.03	100.95	103.19	104.2	106.59	106.3	109.3	104.02	108.43	102.85	106.58	101.59	109.05	108.48	102.84	100.23	105.17	108.69	100.83	106.35	109.4	109.63	104.68	106.78	100.49	92.294	109.73	106.74	107.86	103.22	107.67	96.635	108.99	101.84	103.39	106.56	102.77	100.99	103.08	98.213
111.31	113.14	102.44	107.84	106.8	106.51	104.9	110.18	114.12	108.02	110.01	104.23	100.31	107.47	97.902	106.21	110.38	110.72	107.53	109.79	103.34	105.56	113.03	105.47	110.4	105.06	109.13	104.51	106.83	107.94	101.86	106.14	113.75	110.5	106.2	99.303	105.1	107.84	108.05	104.31	112.92	105.85	103.43	104.56	104.12	104.39	104.76	102.91	106.19	106.18
107.75	105.55	107.34	103.83	102.36	108.56	103.95	103.73	106.61	102.95	105.31	98.928	104.98	107.3	104.32	109.99	107.59	105.93	108.68	108.59	110.46	101.49	100.73	101.38	103.55	111.28	104.97	101.1	102.57	108.85	109.22	98.171	108.2	102.92	110.83	106.91	100.26	111.68	106.62	108.4	103.98	103.46	108.17	103.97	106.91	103.88	102.11	103.82	111.95	106.76
98.932	110.66	105.74	106.08	101.12	100.9	108.99	101.49	103.87	107.98	97.638	107.03	104.13	104.67	100.86	104.16	104.88	100.95	102.79	104	104.04	101.82	114.55	106.96	100.37	111.1	107.35	108.57	108.88	110.94	100.76	104.23	116.04	103.13	103.47	100.21	103.73	109.79	108.75	107.4	100.14	105.43	102.86	103	111.08	101.63	108.3	108.46	111.62	103.67
105.91	111.02	111.2	110.18	108.46	104.12	106.81	106.74	103.75	108.52	113.68	110.67	107.35	99.662	107.5	110.25	102.86	110.72	101.41	103.79	105.98	104.2	102.83	108.78	108.09	106.02	107.1	104.81	102.3	106.37	100.31	105.15	108.83	102.2	102.52	102.71	101.22	108.96	111.01	107.71	101.61	100.86	105.05	105.76	103.27	107.42	101.08	107.64	106.77	103.25
112	103.38	103.52	99.1	103.58	106.11	107.8	101.3	109.69	104.83	100.48	110.22	104.01	103.32	107.65	105.76	103.61	103.38	108.5	107.48	107.83	105.99	104.67	98.088	101.21	108.86	104.41	105.96	105.62	107.19	106.7	110.45	107.6	105.5	106.47	107.36	106.38	106.61	107.4	104.27	105.84	104.69	102.1	102.75	105.13	98.249	103.67	103.78	103.62	105.84
113.33	108.81	110.51	110.58	111.58	116.04	112.1	114.91	108.83	112.42	110.64	107.97	116.52	109.03	105.32	112.45	114.76	111.45	109.46	114.58	110.44	112.77	115.9	108.01	115.85	107.67	106.54	113.25	112.04	110.75	112.39	111.28	115.95	108.4	111.47	111.59	112.99	115.95	110.67	107.85	109.45	102.22	117.58	109.25	108.63	114.63	111.63	110.93	113.44	115.42
108.71	109.35	108.55	109.14	108.54	107.25	110.19	110.28	116.69	107.56	108.41	111.21	106.32	110.92	109.41	114.35	109.81	109.97	102.68	114.07	114.4	110.97	107.63	109.85	110.93	111.93	111.11	107.49	114.14	104.36	109.25	110.97	115.46	109.72	102.88	110.32	110.7	107.47	110.3	118.49	106.24	106.33	110.78	121.14	109.34	106.64	107.67	108.37	116.03	114.66
109.09	113.38	110.5	112.66	114.07	109.66	114.83	105.44	102.99	110.37	108.55	106.18	105.94	110.02	113.37	112.17	115.97	111.05	110.47	116.18	113.77	106.97	109.7	111.41	113.07	112.47	113.16	111.15	109.43	111.52	116.9	111.01	113.54	109.99	112.92	119.3	114.76	110.08	112.46	110.43	110.91	107.03	113.5	108.69	113.75	103.33	105.84	107.29	111.49	118.25
104.44	105.94	107.07	108.21	104.68	104.04	107.87	103.69	105.35	103.6	108.99	108.65	109.85	111.08	106.87	111.86	108.28	102.48	103.82	101.26	104.26	112.44	111.11	105.13	100.75	107.15	107.1	109.49	103.66	101.13	104.11	110.38	107.31	104.08	107.13	106.27	107.01	106.3	108.41	106.45	101.9	100.81	105.39	106.69	101.66	112.29	102.29	103.73	104.28	104.15
119.35	108.22	109.78	105.09	105.11	103.87	106.1	103.43	108.45	107.39	110.54	106.13	109.2	106.31	101.74	105.06	109.96	106.92	107.03	110.32	102.79	108.74	106.93	107.11	103.66	104.54	108.44	105.94	95.355	106.15	106.41	104.83	103.43	108.48	112.93	105.02	109.34	103.65	107.31	106.77	110.17	110.8	112.79	107.36	107.81	103.45	104.39	105.79	106.19	103.52
104.6	114.84	108.98	118.35	113.46	109.91	116.4	112.38	114.11	113.11	107.69	115.08	112.53	114.92	104.78	113.75	109.45	112.71	107.15	114.93	110.81	114.85	111.37	104.27	115.18	105.3	113.69	111.19	110.03	116.41	116	117.41	113.31	109.64	108.26	115.23	107.53	111.28	110.48	112.01	103.77	108.73	115.98	109.59	111.83	114.25	111.72	114.05	111.4	111.69
108.87	114.49	112.97	113.07	111.51	108.97	108.56	113.24	101.45	111.14	115.74	107.69	111.83	107.03	106.64	107.7	110.96	114.49	115.24	113.25	111.74	109.1	108.28	115.75	115.2	108	109.24	107.83	105.14	111.83	104.93	114.67	109.1	117.94	116.41	116.01	106.89	107.14	107.9	111.1	110.37	111.59	111.83	108.99	117.15	113.29	112.94	113.94	111.7	103.28
107.94	104.72	106.35	106.58	107.85	113	103.03	102.68	111.56	105.67	107.16	104.15	106.81	106.63	103.13	97.271	111.1	104.7	106.47	99.22	109.64	104.38	110.32	108.75	106.69	106.03	104.61	106.74	112.39	103.43	108.53	109.92	108.05	106.72	106.94	106.22	100.03	106.13	98.288	105.9	104.01	105.47	112.4	100.91	102.16	102.03	105.95	109.93	104.54	104.46
116.88	108.62	113.37	105.48	111.31	113.13	112.01	117.6	103.41	111.08	109.63	108.25	114.72	108.12	113.97	112.27	109.76	109.74	108.77	112.56	107.63	106.5	106.09	109.54	109.28	110.1	110	112.36	108.17	105.96	110.02	116.8	108.82	109.85	108.89	109.69	101.21	109.52	108.48	106.15	109.41	111.51	113.11	108.81	105.09	111.94	115.78	109.2	113.44	110.04
117.74	108.7	111.48	110.92	116.66	115.34	110.96	111.79	112.93	106.75	111.6	112.46	109.14	116.47	115.83	112.48	111.65	110.67	113.27	109.35	112.98	112.42	105.34	105.06	106.58	113.99	115.65	110.7	110.57	106.49	108.12	110.03	107.39	112.38	113.47	108.41	109.77	114.27	113.19	102.67	110.04	111.12	116.67	117.39	114.46	114.66	111.98	104.72	116	111.93
107.95	105.34	108.73	106.42	104.31	105.56	100.9	99.707	110.64	100.96	104	102.49	106.84	110.53	106.72	105.64	107.61	103.58	108.25	109.94	108.32	98.806	102	106.76	103.14	103.38	104.57	101.81	103.18	108.32	101.37	106.19	110.3	107.66	116.54	103.12	107.28	108.08	105.92	107.4	104.86	106.27	106.9	101.13	100.33	101.21	102.34	107.42	112.79	107.89
111.04	113.73	114.64	107.23	113.96	112.29	109.3	115.92	108.14	109.89	111.03	110.13	108.43	116.16	118.76	111.59	110.26	113.83	109.93	121.3	106.91	111.72	110.85	108.85	108.54	109.67	118.15	106.19	113.08	103.49	111.25	114.68	110.2	110.6	113.77	113.7	112.65	114.18	113.19	111.3	111.75	120.21	108.75	117.35	115.1	114.14	109.48	114.6	111.69	116.76
103.4	102.35	100.88	104.75	99.564	97.94	98.894	94.844	97.153	101.39	106.63	102.95	99.79	101.66	103.18	100.54	102.32	100.44	96.397	107.44	96.728	100.08	96.378	99.717	100.1	106.02	104.87	96.22	97.238	100.45	95.533	90.746	97.384	102.71	101.16	100.84	104.26	104.06	104.7	100.1	99.245	98.244	101.67	101.14	101.53	93.917	101.5	100.02	102.12	100.39
112.68	101.84	114.41	106.36	113.34	99.515	103.96	108.73	106.14	108.64	103.87	106.09	99.051	105.46	106.75	106.79	106.42	107.92	110.86	108.23	105.37	100.7	106.62	105.98	105.89	106.73	100.21	107.07	110.06	106.61	111.52	109.32	103.93	99.493	109.51	106.46	104.11	112.07	105.17	108.21	110.92	101.87	103.43	110.18	108.16	112.8	99.527	105.68	104.46	111.01
98.213	97.715	95.585	99.107	101.17	99.448	94.986	93.01	96.944	101.82	104.07	99.725	94.147	93.302	104.77	103.4	104.11	96.097	101.09	93.336	96.99	105.3	102.47	97.473	104.77	98.109	91.917	98.697	97.278	96.858	100.22	98.159	97.747	104.69	101.66	101.7	101.27	106.24	97.86	94.349	100.38	98.01	97.677	98.598	99.427	97.646	94.945	98.659	102.59	99.852
109.14	112.58	110.49	114.74	110.1	107.7	108.86	111.67	106.57	112.46	109.01	109.54	109.05	110.26	109.33	108.7	111.65	112.08	105.7	110.33	107.17	109.62	105.69	108.66	107.78	112.64	110.45	105.09	106.13	114.32	112.23	98.486	105.86	111.9	108.98	116.46	107.58	109.34	110.65	107.55	109.41	109.99	102.55	113.72	109.35	111.94	115.07	110.01	110.6	103.51
109.11	106.53	105.93	108.71	107.37	105.95	108.5	105.86	110.9	110.01	107.08	108.22	103.84	107.19	108.16	112.78	114.11	105.29	112.11	102.84	104.89	103.02	104.64	109.32	108.64	107.44	108	107.24	99.309	101.77	106.53	107.55	107.74	110.37	109.13	104.49	106.39	107.53	106.06	113.24	99.567	107.47	106.81	110.19	105.83	106.59	114.94	111.69	102.74	106.66
105.06	109.36	101.23	112.77	102.06	100.41	101.98	106.14	106.55	108.45	111.04	95.595	106.29	101.03	102.02	111.49	104.87	101.72	103.29	104.98	108.17	104.03	107.03	104.61	99.341	104.52	102.75	110.94	102.34	109.66	101.28	102.75	103.22	99.78	102.2	105.63	105.03	102.51	107.74	105.17	108.69	98.789	99.239	104.84	106.59	109.62	102.64	108.31	106	100.83
104.89	106.39	110.59	108.51	102.11	102.04	107.03	102.92	102.46	104.21	110.02	105.11	107.75	110.91	109.52	104.23	105.03	106.95	110.74	107.78	98.795	111.7	106.44	103.1	113.55	97.402	108.59	102.45	107.12	108.33	107.62	107.53	107.21	108.42	105.74	107.61	106.77	106.14	103.49	104.28	101.69	105.45	103.59	108.39	106.26	105.31	102.15	106.78	107.4	102.89
103.59	102.09	107.14	100.55	104.52	111.18	101.01	104.19	108.76	103.89	103.19	104.48	105.24	106.19	105.51	100.52	106.19	108.18	105.45	110.48	103.29	108.28	103.09	104.98	105.4	100.72	105.68	100.72	104.89	102.69	105.46	103.39	96.823	104.19	98.308	105.08	100.52	105.78	101.8	112.82	106.63	105.18	100.55	108.32	106.89	107	101.06	103.12	102.78	108.01
108.54	105.1	101.58	94.27	106.41	104.69	104.55	114.02	101.17	108.11	109.45	103.32	107	105.37	108.56	106.16	108.22	106.98	107.9	103.93	108.82	101.51	101.68	99.585	113.55	104.45	110.33	103.34	103.3	103.66	108.37	105.29	105.87	104.58	109.45	106.79	102.3	108.83	109.71	106.46	107.74	103.68	106.11	103.94	104.87	105.43	106.8	113.37	104.31	109.46
108.46	111.93	101.37	107.05	101.71	101.7	104.43	105.2	108.62	100.72	105.75	106.81	103.41	103.97	101.82	102.43	104.66	106.15	104.94	105.4	106.14	109.91	105.42	110.34	106.86	105.74	106.15	103.98	100.83	97.576	106.19	102.39	105.82	105.99	99.304	107.93	101.03	111.35	102.75	107.8	105.77	103.72	100.76	102.99	106.95	103.59	101.64	102.77	105.37	105.61
107.07	102.34	106.43	104.17	104.28	105.98	107.46	104.92	106.22	113.75	105.24	104.34	105.14	110.33	101.22	96.114	101.69	101.95	103.37	101.02	103.45	108.18	96.97	109.42	103.91	100.69	108.43	101.54	109.42	109.67	100.55	102.62	109.74	102.58	102.63	106.32	105.56	99.506	109.11	101.22	101.58	107.3	102.7	104.81	107.17	103.23	110.62	100.34	105.25	100.4
108.14	109.91	108.78	109.54	111.66	108.99	109.84	114.06	114.13	110.1	107.18	111.82	103.7	111.41	117.37	109.11	114.09	108.89	106.06	113.81	110.76	111.86	114.3	112.1	114.88	110.64	111.02	110.16	110.84	111.81	111.45	105.74	110.55	111.32	110.74	113.61	115.97	113.32	106.97	111.45	113	111.67	106.55	106.97	112.98	115.84	112.94	112.21	109.96	110.33
117.67	112.71	109.46	112.95	111.77	112.38	113.8	112.73	114.9	112.47	111.18	110.56	113.2	117.26	115.77	110.92	115.35	110.97	111.85	116.55	116.81	106.81	112.07	117.94	113.73	109.92	105.31	109.05	111.73	115.58	105.55	109.7	115.91	117.3	115.69	112.21	115.41	109.75	109.08	107.75	117.22	111.59	111.72	109.92	110.56	109.51	109.06	110.85	107.92	113.28
108.43	105.44	105.09	110.71	109.3	101.85	98.556	102.93	106.18	105.73	101.85	104.33	105.07	106.23	101.78	108.1	113.33	96.883	100.94	108.45	103.69	98.905	111.97	102.65	107.95	103.64	108.78	107.25	106.83	114.16	103.75	105.87	112.5	108.44	110.56	106.54	106	102.67	102.41	108.05	103.17	103.98	109.1	100.67	109.6	108.97	114.76	105.51	110.73	102.24
105.37	104.71	104.06	111.63	100.92	107.04	106.48	107.52	104.69	109.95	100.48	111.4	103.74	107.92	105.32	100.54	106.03	104.66	105.24	104.53	101.39	105.37	107.94	105.1	105.98	106.73	104.19	105.93	102.79	98.324	107.71	101.98	109.31	103.8	107.06	105.58	105.22	104.47	100.47	110.71	107.2	105.27	108.96	112.23	99.915	98.644	103.37	108.97	105.14	111.28
104.32	104.39	96.709	106.27	104.6	110.77	104.9	107.87	101.1	108.47	103.71	108.58	106.17	105.45	104.58	94.875	104.19	100.02	105.54	100.44	102.58	105.98	103.91	105.09	104.75	105.9	106.55	108.91	98.568	101.76	104.96	109.77	98.607	104.14	109.7	110.14	103.49	102.85	103.83	105.6	103.72	104.09	104.57	108.27	113.11	102.78	105.09	101.8	102.97	103.07
110.07	106.86	110.1	113.15	103.18	106.08	105.52	109.6	106.59	109.96	109.57	108.93	107.96	112.44	109.07	109.17	113.11	113.08	113.33	113.57	107.47	110.07	114.71	107.63	108.27	112.4	106.12	105.25	111.65	108.31	105.85	109.8	121.69	114.17	113.15	110.04	111.47	107.84	113.37	110.36	110.6	112.39	110.43	117.31	115.13	113.61	119.91	112.91	113.22	113.24
102.99	99.445	96.413	102.76	99.095	101.04	96.393	97.043	97.629	99.318	104.33	101.18	99.202	102.61	103.19	105.72	102.39	101.14	103.81	99.858	98.454	98.803	99.854	97.667	100.12	101.51	96.463	95.259	101.73	98.585	94.838	101.05	102.42	103.83	99.743	100.3	103.62	98.748	95.332	102.88	98.648	103.52	103.79	101.45	102.47	103.1	95.622	100.8	105.39	98.938
109.2	107.59	115.32	111.78	107.89	114.85	115.14	112.3	109.22	111.7	115.53	115.7	110.73	114.98	115.84	112.62	113.53	110.44	117.44	111.27	108.49	110.34	116.74	112.09	108.82	116.6	109.52	114.79	116.16	111.2	110.28	111.77	109.81	109.18	114.01	116.33	112.2	108.94	109.04	107.63	110	112.5	109.25	112.46	115.9	104.22	116.45	109.39	109.74	111.78
118.75	110.68	119.98	112.64	118.22	116.74	112.25	114.77	111.79	119.58	114.08	118.6	115.88	120.97	125	119.45	119.53	116.75	120.07	119.07	114.34	116.98	117.64	113.73	116.84	120.13	117.54	120.24	116.66	121.73	118.11	117.72	108.94	116.92	117.39	117.48	115.81	117.14	123.22	117.83	115.64	125.38	119.69	118.49	123.83	118.99	114.96	122.96	111.86	119.8
118.32	120.31	116.74	118.32	115.84	118.26	116.22	116.33	117.55	115.44	111.4	117.4	114.44	114.61	115.6	114.21	118.19	115.06	113.62	114.78	120.52	113.33	118.87	123.05	113.99	110.8	108.97	113.19	117.45	120.23	115	113.93	115.09	110.65	113.15	120.5	110.82	114.74	113.57	120.5	117.73	114.62	121.44	115.44	119.16	115.5	112.25	109.75	120.78	115.04
108.04	108.19	104.01	104.99	100.35	103.11	103.13	107.17	110.71	99.929	104.3	100.64	105.41	98.082	101.22	107.07	109.41	101.86	107.66	104.8	104.21	106.24	107.5	111.2	109.48	100.15	112.2	103.03	105.42	104.79	106.12	98.76	104.34	103.5	106.47	109.7	102.77	107.3	105.98	106.16	105.38	106.78	107.36	110.55	103.25	97.075	107.58	102.85	105.83	107.7
106.11	101.45	104.76	109.31	107.27	102.54	105.56	105.19	107.05	109.22	104.57	105.87	107.51	100.23	106.7	100.05	108.2	109.33	108.94	101.6	108.42	115.35	108.87	107.65	107.7	104.69	106.59	103.91	106.18	100.01	101.86	104.65	110.01	101.61	104.36	99.887	105.72	109.7	105.54	105.84	107.14	106.74	102.48	96.883	104.53	102.94	104.89	110.44	103.06	102.43
105.6	104.28	108.62	95.75	106.83	106.49	103.54	109.14	105.47	104.09	97.894	98.428	104.67	107.16	106.54	104.83	106.01	104.68	105.47	107.61	110.29	102.44	110.41	107.47	105.91	104.1	106.46	108.53	100.89	101.17	108.47	100.9	102.99	108.5	100.43	110.72	107.14	104.38	106.14	105.04	106.98	110.43	111.4	107.88	102.75	108.29	109.49	113.01	103.76	99.227
94.555	99.404	94.807	98.311	104.36	100.9	100.94	94.288	102.09	101.44	99.709	93.845	101.6	96.192	94.748	100.98	92.126	100.76	101.9	100.42	96.802	103.93	99.521	103.18	101.48	99.025	99.371	101.14	101.59	97.328	96.993	101.19	96.896	103.21	99.93	97.178	98.871	104.97	99.277	92.899	99.74	94.559	104.53	93.174	91.135	98.803	104.52	102.77	98.184	103.12
108.82	108.02	106.23	105.18	103.73	107.25	105.73	102.59	107.43	107.11	106.57	102.49	102.16	110.72	110.19	104.72	110.45	106.3	106.38	108.62	105.27	107.51	105.66	98.565	106.41	105.91	108.79	102.13	107.05	97.031	106.88	99.606	104.94	105.73	103.22	105.67	108.1	99.229	106.77	116.3	106.47	102.74	106.32	98.779	111.22	103.92	107.01	104.46	107.2	105.53
113.04	109.35	115.93	110.72	110.6	109.63	109.44	109.37	113.49	102.95	112.55	116.19	106.97	108.25	106.91	108.43	110.36	107.95	114.49	115.66	113.94	108.72	109.57	112.44	108.98	106.25	111.59	110.15	110.09	104.27	106.59	113.03	107.19	114.38	107.4	113.94	109.12	107.82	109.78	110.42	112.32	111.05	112.17	108.93	113.18	108.92	103.71	114.51	108.6	108.14
109.5	112.78	109.96	115.76	114.6	112.94	111.59	111.36	116.73	107.91	112.07	110.34	112.34	114.99	111.61	112.66	108.16	113.23	117.08	113.77	105.49	109.6	109.11	110.89	105.74	112.22	111.09	111.04	112.96	113.04	104.1	114.38	102.54	113.81	107.47	115.97	106.96	118.23	113.87	106.76	107.31	110.19	113.74	110.88	108.53	114.13	110.84	113.6	109.75	114.83
107.01	109.72	107.91	109.99	111.14	109.37	115.11	108.66	114.78	112.44	110.84	109.83	106.96	111.38	107.45	111.67	111.16	115.36	113.23	116.79	113.19	106.61	110.02	117.18	111.18	110.77	107.51	106.07	109.73	113.7	110.68	110.12	105.63	111.96	116.4	113.55	116.53	101.74	110.73	110.67	113.54	108.65	116.13	113.69	121.44	112.54	106.66	114.35	116.32	107.35
107.11	106.94	111.81	110.07	109.41	112.15	109.4	108	103.46	106.22	109.21	103.21	104.34	105.66	105.92	109.96	108.08	107.33	108.7	107.32	108.79	98.044	109.94	110.34	111.58	106.64	98.084	107.8	107.34	101.33	106.28	106.53	101.72	108.05	104.27	107.21	101.96	101.43	109.8	99.425	107.25	104.61	109.05	109.1	111.69	102.05	115.59	101.46	103.31	103.07
114.93	115.22	113.86	108.15	117.73	112.06	113.21	107.86	109.41	104.13	109.52	110.66	108.84	114.61	120	111.86	112.69	109.01	109.56	110.72	114.14	108.88	115.5	113.92	111.74	112.94	104.68	110.11	109.28	113.28	110.73	105.88	107.06	112.61	111.2	107.68	113.81	113.58	108.11	111.91	112.32	111.37	105.74	107.12	109.75	101.15	109.66	110.48	113.09	107.59
107.64	110.14	101.01	99.467	99.686	107.06	109.05	102	107.23	105.37	104.38	101.71	107.45	106.85	104.49	109.67	107.94	107.32	108.16	111	108.9	111.53	105.17	112.73	106.76	113.51	110.19	106.64	113.22	106.79	103.88	99.663	107.85	109.85	112.09	107.89	106.48	104.11	107.09	113.11	105.14	105.57	111.81	105.45	109.49	109.17	106.07	108.62	102.25	107.85
114.88	116.79	121.08	118.61	118.96	114.4	113.01	116.17	108.35	114.22	121.31	121.59	114.53	119.95	117.88	122.21	117.47	118.9	120.69	118.42	118.74	114.74	124.81	121.4	115.76	113.89	121.34	111.95	115.1	116.59	118.18	118.32	117.26	119.26	115.74	119.96	121.62	120.58	117.21	118.43	115.08	113.36	116.63	117.25	115.58	118.68	113.02	118.23	112.7	114.33
111.04	114.78	109.58	107.62	110.16	105.63	114.57	112.74	108.56	118.7	108	112.02	117.78	119.42	108.32	107.95	116.71	112.05	109.79	109.71	116.07	106.07	106.72	109.99	107.43	108.25	111.08	111.98	106.03	111.56	105.22	107.52	106.04	108.63	115.84	110.45	106.23	111.71	121.84	109.68	113.16	117.48	109.59	115	107.02	105.09	109.72	110.85	111.2	100.63
112.25	103.23	104.59	100.54	109.21	105.86	110.92	105.07	102.04	100.62	106.39	102.49	111.97	105.64	109.78	103.32	102.52	113.19	106.96	104.53	114.07	105.97	108.6	109.52	106.99	108.57	106.62	113.41	105.23	102.55	106.46	112.77	108.2	108.6	101.2	107.19	102.62	108.18	109.23	102.37	104.15	107.25	106.56	104.57	116.84	104.89	106.58	106.31	106.33	100.97
101.28	106.02	107.33	105.45	100.17	97.653	103.81	103.51	101.86	105.85	104.35	97.226	103.55	102.82	103.3	105.57	103	107.23	102.28	101.6	109.76	106.41	102.89	102.2	105.33	105.02	107.31	102.9	107.45	109.66	104.32	112.14	98.949	101.74	106.85	102.06	103.37	108.58	104.89	102.79	100.57	106.73	104.81	102.97	100.9	104.12	98.881	98.244	101.24	98.087
112.19	108.18	116.82	107.87	110.33	112.54	111.58	111.31	113.35	110.3	116.02	114.41	109.03	113.12	107.85	109.65	112.94	113.15	108.48	113.54	108.78	109.32	115.48	114.76	109.74	113.91	114.2	114.86	107.88	113.75	108.89	108.3	104.23	113.09	113.98	113.91	114.98	111.63	116.96	109.88	115.26	108.89	108.46	116.52	120.3	110.64	115.89	111.72	114.1	119.57
109.54	111	111.74	108.1	107.42	114.6	105.6	107.24	114.75	107.55	115.75	110.17	110.17	111.82	109.7	112.05	111.57	109	111.42	106.66	114.18	111.61	109.44	113.58	111.35	117.07	105.73	109.68	111.53	109	113.74	105.65	115.47	109.7	110.64	113.19	112.44	110.95	115.77	112.16	109.43	104.16	106.97	109.58	112.37	109.91	111.8	114.99	108.79	107.18
113.19	105.13	113.72	108.52	109.35	112.08	112.37	112.18	115.37	110.7	108.28	113.54	102.74	112.61	117.33	111.92	114.59	112.24	115.49	111.73	107.04	113.94	107.22	111.99	116	110.43	113.12	113.9	112.77	114.52	112.55	113.95	108.31	111.47	119.66	109.86	108.02	116.31	110.38	111.02	109.39	111.53	112.91	111.44	111.52	111.73	111.67	108.89	115.22	112.46
106.83	106.07	112.49	101.7	110.53	105.94	108.11	110.84	106.1	100.81	109.76	106.92	103.28	103.72	100.8	115.56	113.52	109.05	104.02	108.92	114.07	100.8	101.52	104.36	107.64	107.85	108.18	105.51	104.4	106.67	101.21	112.02	109.37	100.9	109.2	108.66	105.34	104.61	102.17	104.36	110.52	105.98	106.57	109.46	97.264	101.63	101.03	105.89	106.66	112.71
118.91	114.86	117.55	112.57	112.82	114.6	111.76	116.77	108.3	112.58	113.12	117.26	112.03	112.58	108.53	106.26	113.62	113.82	113.34	114.65	107.69	109.67	110.11	106.72	107.2	108.89	116.25	109.21	113.04	111.1	119.02	113.62	107.65	112.18	113.59	111.29	105.64	109.78	112.58	112.26	111.48	112.34	111.05	115.61	114.6	107.28	106.94	108.84	113.35	113.97
110.53	111.98	110.01	107.85	106.1	112.47	105.9	105.33	105.93	106.84	107.71	106.85	107.6	107.66	110.79	107.45	105.98	109.07	109	107.43	105.96	108.6	109.25	107.29	106.77	109.49	108.76	107.77	111.41	107.41	103.29	106.44	105.23	116.2	110.73	103.55	109.55	108.78	103.69	100.15	102.1	106.93	100.51	109.95	102.78	106.2	102.88	102.65	109.97	105.02
114.13	104.12	115.37	108.64	109.45	105.4	104.69	115.32	110.23	105.99	103.62	110.46	107.79	104.05	103.67	106.39	107.72	108.99	109.61	103.26	105.41	103.17	109.76	106.68	110.65	103.68	103.99	105.32	111.39	105.07	108.51	112.18	105.73	104.6	111.29	108.98	105.3	107.28	106.84	101.01	105.88	107.34	107.93	101.67	105.61	107.59	107.89	105.5	105.49	104.06
103.81	106.24	100.36	109.1	102.03	104.43	110.99	105.37	102.1	106.24	104.44	101.85	103.98	105.47	106.49	105.09	103.83	113.86	107.19	109.75	108.04	108.45	108.73	100.68	101.57	105.3	104.48	107.79	106.01	104.25	104.9	105.51	103.72	115.04	108.25	103.49	107.43	104.84	105.89	103.27	103.3	105.5	106.19	105.47	104.97	112.11	110.93	101.09	106.41	106.24
109.12	109.52	111.45	108.25	110.54	107.1	116.42	108.78	114.9	111.76	114.2	105.46	114.53	112.45	109.31	112.74	107.23	112.83	116.78	109.19	117.38	108.77	109.67	110.85	110.1	109.31	116.6	114.95	112.36	114.04	109.12	113.84	109.14	114.74	113.36	115.15	108.85	108.71	107.99	115.91	110.19	112.49	115.01	108.32	111.21	115.43	117.17	113.13	112.42	108.08
107.73	106.31	106.23	109.64	104.33	105.52	106.5	106.03	102.3	108.14	101.08	110.84	101.21	102.18	108.68	103.92	104.89	103.8	110.89	106.46	108.36	102.15	104.8	105.81	105.24	104.75	103.27	106.4	101.71	104.01	104.64	103.71	101.34	108.37	100.64	108.93	109.9	100.26	103.56	103.4	108.68	106.45	107.69	109.21	100.36	103.65	109.81	106.91	101.35	104.45
113.12	111.13	113.05	111.52	114.3	107.92	120.44	114.31	110.61	102.8	107.53	109.9	116.25	111.04	111.71	111.85	111.76	109.62	112.77	107.89	114.44	108.04	115.5	117.72	109.91	112.84	109.25	113.59	114.03	115.69	114.26	110.97	115.27	112.52	105.32	106.04	113.32	108.29	110.13	110.82	109.76	113.75	114.87	113.69	107.47	111.81	107.47	109.23	113.96	111.84
108.99	101.06	106.91	107.42	99.649	103.99	103.46	107.04	109.21	106.5	100.72	106.03	98.879	108.23	108.66	101.21	104.26	96.954	109.82	107.01	104.59	105.62	107	106.35	106.02	104.24	102.99	101.12	103.8	110.13	105	105.73	104.72	110.38	107.21	103.26	105.03	107.78	102.21	103.03	103.8	108.42	104.86	96.77	101.4	104.19	100.98	101.94	100.48	102.57
109.31	111.9	114.19	110.92	102.46	104.37	110.88	108.04	105.25	104.17	107.61	113.56	110	107.52	104.65	109.86	106.44	97.627	105.26	105.41	105.18	117.9	111.67	107.31	105.5	108.75	108.63	109.5	104	108.96	110.47	104.46	106.32	107.61	106.74	107.46	103.38	106.26	103.44	108.83	96.891	102.53	103.99	104.25	103.77	102.26	112.81	115.73	110.21	110.2
105.25	110.59	107.02	100.73	108.44	108.35	106.69	108.36	105.43	104.87	112.75	106.62	109.26	109.15	103.14	113.15	109.34	109.15	107.09	108.16	104.28	99.531	110.61	111.18	100.34	104.38	108.45	102.35	102.28	108.25	108.79	110.07	105.6	104.84	115.88	110.29	110.52	111.26	101.33	105.68	103.29	101.17	104.79	108.49	106.68	110.52	109.87	103.5	103.17	103.87
114.49	109.89	104.83	108.06	108.52	104.3	105.67	110.29	106.73	101.98	105.78	107.15	104.89	102.44	100.59	104.89	98.929	106.26	109.74	107.16	104.25	109.62	111.47	103.54	111.14	102.66	106.46	112.05	105.9	108.23	105.08	110.41	110.38	110.58	111.92	110.19	108.54	116.44	103.55	108.58	103.23	104.64	107.99	108.48	111.28	110.99	107.8	104.19	113.56	102.91
107.2	107.34	107.58	112.51	112.54	113.5	104.82	109.82	112.51	110.92	106.39	107.58	117.73	104.15	113.95	114.05	113.02	117.28	109.53	108.26	108.29	113.96	114.51	106.24	112.25	108.1	113.06	108.93	115.43	105.39	105.55	119.59	108.89	111.22	111.54	116.02	111.2	119.45	115.43	112.07	108.96	110.9	109.39	104.98	108.85	116.18	105.83	111.19	109.84	114.08
110.94	106.49	111.72	106.09	108.46	108.85	107.3	115.06	111.39	108.09	110.41	109.8	107.7	112.88	108.24	112.66	109.43	108.51	114.19	102.26	106.23	107.81	111.57	108.86	108.5	113.88	109.91	108.03	107.61	107.59	110.97	113.39	111.62	113.08	111.2	113.57	111.36	116.29	113.5	112.7	105.53	114.95	113.47	107.45	121.75	109.2	117.87	103.8	115.52	111.51
117.34	118.98	109.66	111.5	107.36	112.41	112.14	113.67	113.43	116.64	105.09	112.92	111.05	118.26	114.57	115.37	111	106.97	101.31	113.8	104.97	107.72	114.1	112.74	110.85	114.68	113.23	109.66	108.08	114.77	105.27	110.67	111.39	114.22	112.35	115.29	112.24	115.3	109.96	116.04	112.24	112.97	111.24	108.35	111.67	110.48	117.97	110.28	112.1	114.43
108.11	110.06	112.83	116.33	105.94	112.78	109.19	108.9	109.28	111.32	110.09	112.92	114.64	111.94	116.69	111.07	113.51	110.18	111.69	110.97	114.05	109.78	105.55	107.68	112.24	103.69	113.19	113.72	111.28	111.89	107.94	111.01	113.25	109.91	109.32	105.43	110.34	105.42	110.46	109.24	110.77	110.19	107.82	107	109.79	111.01	107.28	114.9	116.29	110.55
98.574	102.57	97.545	98.328	100.71	99.136	97.701	102.08	101.3	96.554	97.764	103.06	100.37	100.08	102.25	97.795	102.63	98.466	94.825	102.09	93.834	97.634	99.547	96.083	97.029	102.01	103.08	99.353	97.841	102.64	99.409	99.642	106.13	101.73	103.57	97.198	97.058	96.663	109.7	100.25	97.994	100.11	97.17	97.354	99.979	103.65	94.827	100.88	97.141	99.976
105.61	101.41	100.82	109.57	112.06	101.92	110.91	101.17	102.46	105.55	100.55	106.46	108.9	103.51	103.32	106.09	108.11	104.99	105.53	103.64	105.11	109.65	105.86	108.16	109.31	98.908	105.3	102.07	101.01	107.31	106.49	100.95	109.54	106.27	104.74	104.89	109.56	102.79	104.94	104.99	101.99	104.16	109.44	100.21	107.23	102.63	100.86	109.2	103.42	102.86
106.89	105.39	109.91	104.35	105.98	98.755	100.78	105.63	108.89	102.65	104.35	100.45	104.88	105.13	103.09	107.01	114.03	110.18	108.56	106.34	106.45	105	102.02	104.24	108.99	106.88	110.59	100.56	108.11	106.83	98.655	107.99	103.43	109.24	95.338	104.97	113.78	111.42	108.85	102.12	99.787	107.11	102.01	106.94	103.06	96.368	101.62	106.34	103.11	105.99
105.88	103.97	103.93	107.5	108.97	108.29	104.44	102.68	106.34	101.91	100.79	98.08	103.85	101.39	101.57	102.2	105.61	100.97	103.21	103.29	100.21	102.39	104.55	110.13	99.923	107.71	98.575	109.17	105.71	103.67	107.34	106.95	107.88	101.48	103.95	116.21	104.55	103.39	105.55	108.27	99.039	106.3	106.02	105.06	105.94	102.21	101.64	100.51	102.14	103.11
108.29	109.66	104.47	106.09	110.56	107.29	101.76	106.04	108.05	105.91	102.45	102.61	102.72	108.64	107.01	106.65	114.4	103.87	106.92	104.86	107.81	105.71	104.31	107.59	103.81	102.31	105.49	110.28	106.23	110.46	106.58	102.8	103.61	109.21	108.04	103.05	113.94	105.56	99.676	104.9	109.15	101.55	106.61	103.33	101.76	107.89	111.56	107.36	113.03	106.49
115.79	102.43	107.43	109.09	109.93	109.55	114.25	105.07	106.35	110.03	108.73	112.65	109.69	110.38	112.96	110.15	110.58	114.57	113.32	111.45	108.6	114.19	108.47	111.01	114.94	109.89	116.68	106.49	111.6	107.47	106.16	112.07	112.57	117.87	109.97	114.96	111.11	106.91	116.63	119.31	114.69	111.81	110.79	108.25	116.93	108.98	113.58	113.4	110.13	106.24
114.94	110.79	109.61	114.28	111.07	113.83	112.56	111.08	114.13	108.65	110.68	107.64	106.62	116.95	112.03	109.78	119.52	111.69	110.1	114.74	114.47	108.55	112.26	114.58	106.12	110.25	110.58	116.05	114.74	116.53	108.27	110.91	110.48	107.43	108.68	106.12	115.76	109.35	106.83	109.25	115.5	115.04	116.22	110.23	115.19	117.52	106.76	109.05	110.13	114.17
99.104	103.89	102.51	101.35	102.96	97.503	101.35	96.755	96.548	101.57	100.41	97.221	99.28	100.02	98.7	95.865	99.886	98.84	98.773	94.988	93.716	95.627	100.99	104.11	98.292	105.47	96.456	99.905	90.514	92.706	97.924	99.309	103.16	94.393	100.83	96.129	109.68	100.15	100.02	95.924	105.28	97.148	97.832	92.295	102.34	102.49	105.28	100.43	97.436	100.36
102.16	101.12	104.7	104.96	99.538	105.51	91.294	101.26	97.768	94.658	102.87	97.805	90.86	101.98	97.369	96.652	103.09	103.34	103.38	103.05	102.01	101.24	99.878	98.837	100.08	97.342	98.233	96.621	108.1	96.993	105.26	95.396	94.36	103.67	102.69	102.25	97.457	103.49	92.564	104.6	100.68	104.71	99.248	101.37	97.412	99.597	96.197	95.391	96.712	103.41
101.1	108.38	103.05	105.73	105.77	107.5	104.85	102.22	111.8	103.66	99.223	107.08	108.61	104.76	110.54	107.95	108.39	100.98	112.59	102.32	106.33	105.65	106.73	99.477	104.93	108.63	105.29	99.685	100.16	104.84	107.61	102.05	101.95	94.245	108.78	109.04	104.35	106.08	112.74	100.41	103.3	102.67	108.02	110.08	102.06	101.85	107.68	110.52	109.75	109.85
103.17	111.64	105.02	107.69	102.94	108.94	110.33	108.28	109.26	110.12	103.7	108.26	106.57	108.27	107.24	106.82	104.99	108.68	102.46	98.176	107.36	107.23	113.8	110.82	108.23	110.8	108.81	110.35	108.32	106.34	99.662	109.25	106.91	111.28	109.98	110.68	105.61	104.51	113.41	107.26	105.77	109.41	113.29	112.48	97.793	103.51	106.14	108.54	108.87	105.43
109.1	108.62	108.39	107.51	106.93	109.93	109.34	110.71	110.45	116.16	110.91	110.17	110.32	113.55	112.66	114.73	111.62	113.27	110.5	113.74	109.2	108.97	109.99	106.03	108.46	107.91	114.35	114.16	115.77	109.45	101.84	107.37	112.3	114.77	107.68	113.02	113.83	110.73	110.07	103.78	110.06	109.09	111.96	108.07	102.64	110.05	105.86	106.98	109.35	105.03
104	103.44	102.14	105.77	103.51	112.29	100.66	101	102.53	109.05	103.41	103.36	104.94	108.85	105.95	99.246	109.88	106.46	103.28	102.62	110.55	100.25	101.55	103.09	109.51	109.55	106.2	102.68	105.96	101.89	100.69	109.76	111.66	105.8	106.59	106.62	104.24	105.53	107.48	100.23	101.5	109.46	107.79	106.41	103.99	111.93	100.42	108.92	109.65	100.63
111.47	110.15	114.68	108.4	102.49	101.95	103.38	107.71	108.64	101.74	103.42	107.83	101.33	109.51	108.36	110.07	101.27	110.96	103.05	103.43	104.76	111.25	111.59	104.73	102.53	111.62	108.63	108.34	110.79	108.49	99.818	99.192	102.81	110.99	107.84	103.95	107.16	105.66	109.39	96.403	99.566	102.06	105.96	104.36	111.45	107.46	108.72	103.24	100.68	102.86
112.46	107.49	111.19	117.31	111.11	111.16	116.02	109.32	112.38	115.23	113.65	116.66	113.23	109.45	113.82	111.32	110.92	106.73	111.43	112.14	113.92	110.7	110.43	118.54	110.95	118.31	116.88	112.53	113.71	111.54	113.11	115.51	107.82	113.57	117.21	114.78	107.06	112.79	117.63	110.76	115.53	110.09	114.31	118.32	111.69	114.59	109.88	111.69	115.39	112.72
114.98	108.11	112.17	112.37	112.28	118.04	115.08	114.63	113.74	111.12	108.41	105.33	108.2	109.06	116.42	115.66	111.64	109.91	105.7	110.92	117.16	108.53	109.88	111.28	110.75	107.58	121.41	110.11	109.24	114	111.1	113.06	110.26	109.87	108.95	112.7	110.29	112.14	113.42	108.35	112.31	106.37	112.87	112.24	117.9	109.25	116.61	119.45	111.99	111.47
101.67	104.68	100.92	107.84	98.441	98.435	95.983	105.05	100.51	98.559	98.6	99.489	98.934	97.971	98.549	107.06	106.11	105.01	102.8	105.64	103.03	93.49	99.483	99.476	101.39	106.47	93.843	102.17	95.654	99.32	101.19	104.7	101.07	105.25	100.5	99.244	105.88	99.792	103.11	102.04	99.405	100.35	106.85	96.594	94.59	101.93	100.92	102.76	101.38	97.052
102	106.53	102.36	106.69	107.63	108.03	105.9	105.01	104.63	108.21	103.01	115.54	106.95	104.76	106.4	98.653	105.88	107.21	109.31	105.99	102.63	105.92	107.55	108.5	102.11	110.06	105.56	110.97	110.02	106.07	102.99	107.46	98.712	107.17	104.6	106.71	108.06	108.92	100.9	111.53	100.86	109.73	100.53	110.54	109.05	107.97	113.63	105.88	105.42	111.5
104.47	113.8	107	105.97	106.7	103.77	108.59	104.6	103.3	106.92	105.9	104.78	109.23	112.91	105.19	113.48	103.06	99.089	104.85	109.57	108.59	107.34	103.41	102.64	107.24	102.46	105.58	108.6	107.29	108	112.21	100.25	107.04	101.83	107.63	102.88	106.95	105.9	110.29	103.23	103.01	105.24	105.56	111.61	108.46	102.1	105.45	101.74	102.8	106.79
103.19	105.07	109.51	111.46	103.04	102.46	104.61	106.09	103.64	106.02	100.2	111.07	102.74	106.23	104.72	102.69	107.18	107.4	108.56	104.11	97.664	103.72	101.67	106.85	108.38	97.753	106.93	99.309	114.24	109.52	106.15	100.81	101.17	95.611	106.55	101.82	105.41	103.09	106.88	109.83	107.08	101.59	99.054	102.63	101.57	102.81	105.48	106.59	94.845	107.85
111.32	108.36	101.56	110.25	109.46	104.56	103.19	103.83	108.81	110.35	97.755	107.98	113.53	104.43	110.37	103.3	107.17	104.69	102.52	113.02	106.46	104.62	109.24	103.32	111.21	110.01	106.75	104.91	100.4	107.99	105.98	103.12	103.51	99.895	110.58	107.22	105.53	102.34	105.65	102.29	106.38	105.3	104.44	105.78	103.71	109.54	109.12	104.39	108.67	105.57
114.22	106.57	108.77	101.12	108.8	103.06	108.28	101.25	106.54	104.81	101.36	108.18	103.96	107.38	108.03	108.58	112.26	106.14	107.22	105.24	106.35	100.58	109.25	115.58	100.38	107.8	107.28	105.25	107.13	105.05	106.74	101.24	101.01	106.56	105.39	101.6	105.37	105.15	116.27	104.67	106.43	101.39	108.88	109.77	103.51	110.88	105.87	101.44	107.2	104.19
118.16	111.5	107.21	111.99	105.49	115.66	111.49	108.37	113.97	112.43	107.79	107.68	113.86	110.31	116.89	107.78	113.24	112.11	107.52	110.24	117.59	115.63	113.68	109.13	105.92	112.48	112.47	110.33	105.62	106.36	112.82	103.95	113.16	105.25	105.75	110.27	114.81	114.3	113.7	111.67	113.92	105.61	106.51	111.62	114.05	109.62	108.43	108.03	111.83	112.59
100.85	105	104.31	108.46	104.57	103.77	104.93	105.09	105.3	99.747	106.59	109	108.53	105.68	108.89	105.82	106.79	108.18	111.22	107.44	102.39	101.53	108.15	102.05	108.46	107.05	111.65	106.21	109.39	108	106.33	106.03	104.84	106.38	103.76	101.28	105.62	100.24	101.78	104.53	105.45	102.78	100.61	109.77	103.87	108.11	102.18	108.8	109.75	102.38
111.65	115.14	113.42	113.32	115.14	106.51	110.32	114.81	114.44	106.98	114.67	113.44	103.57	116.39	116.09	105.45	116.04	112.4	114.28	108.33	109.3	106.21	115.4	112.45	116.08	114.4	104.98	108.81	119.24	113.3	106.52	115.58	111.19	107.66	112.99	112.19	120.31	111.6	112.6	107.44	105.04	109.13	115.54	120.08	109.65	108.23	109.95	113.59	116.31	104.78
102.71	99.77	95.223	94.851	102.03	97.814	96.003	103.8	99.932	101.68	96.782	100.3	94.422	98.706	100.8	100.08	99.873	100.92	100.57	98.582	104	100.07	94.993	103.5	98.728	95.73	94.964	101.25	101.54	103.84	101.45	98.604	103.61	106.21	103.95	97.07	98.2	105.52	102.99	102.54	102.76	96.049	105.66	98.089	102.78	98.16	97.606	100.5	100.26	99.442
102.71	97.694	92.775	103.31	91.292	104.67	104.77	99.252	99.862	99.591	96.682	104.95	99.36	105.2	101.59	93.961	100.15	99.716	90.428	98.938	99.224	103.42	97.605	101.91	98.724	104.76	99.844	94.09	95.17	99.956	103.68	103.75	99.929	95.374	95.874	97.79	103.03	95.813	100.66	98.045	105.68	95.422	99.914	96.612	99.733	101.75	94.014	101.36	106.19	97.637
103.94	101.9	105.79	100.55	102.21	104.53	103.42	108.19	103.67	105.62	111.68	102.37	102.9	104.09	99.948	108.05	103.13	106.41	107.21	105.85	110.62	107.9	111.05	105.9	105.32	104.26	106.66	109.3	106.25	105.22	105.41	101.62	110.13	106.17	105.09	105.49	107.94	106.42	108.43	111.43	105.03	108.2	104.94	107.75	97.508	107.12	100.76	107.67	101.49	111.54
104.68	114.48	109.33	106.14	103.04	110.85	113.12	109.12	107.17	109.86	111.92	108.15	107.94	106.79	110.59	104.39	109.83	109.41	103.76	110.19	112.68	114.48	113.39	108.68	109.73	115.24	112.55	106.24	111.32	108.6	107.31	109.65	110.43	112.46	104.38	112.87	108.33	110.07	109.47	112.99	113.54	109.67	110.03	105.73	110.18	110.75	108.63	109.01	108.47	110.52
102.27	104.25	110.04	109.75	104.83	101.29	107.96	102.63	106.37	105.86	108.27	103.49	102.8	101.5	109.66	106.9	103.8	107.67	106.19	106.95	105.26	103.34	104.37	108.56	100.53	105.42	111.94	107.6	101.9	105.67	103.82	106.97	100.59	100.32	101.73	98.488	102.51	109.86	102.79	107.8	105.94	108.65	100.14	106.15	109.76	99.01	105.7	108.92	104.99	104.68
106.55	109.54	99.531	107.23	105.23	106.62	103.82	101.76	99.132	101.02	110.78	104.75	103.7	101.99	101	113.7	102.91	104.36	108.83	101.37	109.6	110.2	108.31	107.81	104.33	104.89	103.96	103.39	108.42	103.75	106.82	102.44	106.22	100.47	100.14	106.3	104.91	107.46	109.71	102.77	111.13	107.73	109.57	102.28	96.669	104.88	106.41	108.52	102.7	99.381
107.87	109.02	111.51	102.2	113.62	110.84	114.69	114.45	112.74	106.67	110.72	107.1	113.3	112.71	108.48	113.49	108.15	111.62	104.84	104.57	112.02	116.67	108.77	108.05	111.96	109.73	109.55	110.96	111.08	111.19	106.94	112.95	112.33	112.97	107.55	103.6	108.64	110.69	112.48	110.42	111.17	111.2	112.47	108.32	110.28	114.26	111.92	113.16	108.79	114.88
106.09	101.4	105.72	97.075	107.08	102.36	100.13	104.1	104.65	98.315	101.51	101.77	105.59	106.73	109.27	104.85	99.772	108.29	110.69	107.87	101.65	106.18	103.37	106.09	107.69	104.18	106.25	98.565	108.12	103.88	102.15	104.98	101.9	101.38	98.186	104.26	101.95	104.73	101.71	104.3	103.12	105.63	97.945	99.77	104.81	104.07	98.945	100.59	104.05	103.94
118.8	110.04	116.84	111.84	114.59	109.24	103.26	106.96	111.65	113	110.91	109.31	111.55	113.81	109.82	109.3	106.71	110.34	118.11	113.14	111.4	110.54	109.95	107.68	112.03	113.14	113.67	112.34	107.07	111.66	113.21	117.85	110.95	107.62	116.52	115.34	113.17	109.76	112.59	104.9	114.17	111.02	109.96	119.45	112.03	117.24	112.17	116.13	111.49	112.78
104.14	107.47	104.44	103.34	109.34	109.54	104.03	107.66	107.07	107.6	111.38	110.34	111.22	101.9	106.73	103.76	103.73	106.71	105.02	110.73	105.02	110.81	107.21	100.32	108.89	107.01	106.72	102.97	105.11	111.81	100.63	110.64	104.29	104.56	111.52	107.18	109.46	106.43	103.78	101.06	104.71	106.55	105.25	104.12	108.26	105.12	102.02	103.62	110.77	105.67
109.64	106.53	110.6	105.6	109.45	104.44	100.61	105.73	107.98	112.2	102.74	104.25	109.39	111.69	112.08	102.73	102.51	103.32	116.95	101.66	102.77	106.82	112.08	103.2	112.85	109	108.89	101.26	98.962	101.37	108.63	100.15	106.97	104.31	109.53	105.61	106.29	101.91	105.11	109.34	107.35	110.86	105.34	108.12	103.96	97.927	109.28	103.21	100.6	99.534
112.68	116.06	107.1	113.34	118.62	113.73	109.66	100.67	116.92	113.3	111.81	111.68	113.41	119.65	111.98	114.01	114.34	114.28	109.77	111.99	113.89	118.9	115.3	112.6	117.26	112.92	113.55	110.65	107.97	113.54	112.36	111.62	115.38	108.71	115.78	112.34	110.52	115.51	109.56	114.05	111.28	107.42	116.31	108.43	114	113.3	114.14	118.7	109.67	112.35
109.09	104.4	105.3	100.96	108.06	103.98	101.13	99.739	106.93	101.16	102.37	104.78	97.869	104.67	104.79	108.09	108.59	108.74	103.35	106.43	103.73	106.13	105.41	101.77	104.91	105.19	103.3	105.24	105.33	98.394	96.714	100.2	103.17	104.04	110.42	102.93	107.37	98.942	100.22	110.39	107.23	102.71	112.91	111.65	103.75	101.34	109.18	107.32	95.337	105.23
105.76	105.72	107.51	104.04	106.02	103.99	102.76	106.6	99.443	103.97	104.36	100.65	108.63	104.68	106.5	110.56	112.26	107.09	103.94	105.43	112.45	103.38	107.5	109.57	112.32	99.581	113.25	103.57	103.01	101.33	111.81	106.98	97.52	106.38	99.409	108.61	103.48	99.966	100.12	100.59	98.707	103.09	103.01	100.85	106.34	106.37	110.82	104.99	108.01	108.04
106.52	108.1	107.35	112.16	110.57	106.97	107.13	110.13	115.06	112.6	111.02	113.47	112.02	111.17	114.13	112.55	115.21	108.14	110.43	100.3	113.63	114.62	113.16	110.01	113.21	112.51	108.37	112.06	106.06	107.81	113.89	105.9	106.94	112.27	105.47	103.97	114.13	107.36	103.26	107.98	107.42	107.83	111.54	106.63	105.7	111.86	105.79	111.36	105.71	107.65
108.1	109.76	109.87	108.76	107.1	106.37	105.35	102.07	109.46	103.45	106.6	103.51	109.97	112.5	114.65	103.84	103.8	109.62	104.77	109.37	102.39	99.123	104.24	109.26	107.27	102.48	104.59	105.15	106.89	105.17	110.51	106.01	102.39	112.41	107.91	102.51	117.66	106.56	104.56	102.96	106.05	108.61	104.57	105.12	112.36	111.5	102	103.36	100.27	108.1
108.65	114.79	109.85	114.42	110.7	102.79	111.41	118.87	112.02	111.19	108.05	116.27	111.54	114.98	112.1	109.5	111.77	105.33	114.7	107.67	110.64	110.81	105.59	114.11	109.15	113.96	108.45	115.23	105.42	107.73	111.38	110.07	111.83	113.37	108.36	106.57	109.86	107.25	111.79	112.67	110.3	113.53	117.7	108.23	108.72	108.24	108.48	111.6	110.4	109.44
114.67	111.02	117.57	113.1	108.66	107.25	119.13	116.4	106.01	113.53	107.81	109.78	111.92	113.34	113.5	108.44	110.18	113.52	108.05	111.73	107.19	111.84	110.81	110.69	112.27	118.68	113.46	110.67	114.74	115.55	108.38	112.83	107.91	115.33	116.63	115.64	114.51	109.28	113.5	111.73	107.2	114.18	107.11	109.27	116.68	115.21	114.47	113.55	114.45	111.64
108.14	110.45	105.39	111.77	105.69	103.75	107.66	106.59	104.67	115.7	107.97	107.94	103.53	106.71	104.45	106.54	105.84	109.92	107.14	104.75	104.18	102.1	101.24	113	102.33	107.25	106	105.5	105.11	105.62	113.51	106.67	108.9	108.82	104.76	107.24	102.62	102.6	103.67	111.75	107.56	102.84	104.62	112.38	108.62	105.97	104.28	102.99	106.17	109.6
101.26	108.85	106.18	105.41	102.02	109.31	103.31	106.11	96.474	108.33	107.22	99.907	98.999	107.02	108.11	99.722	109.36	105.85	104.49	103.25	101.42	106.81	111.1	102.85	113.2	103.8	106.91	99.286	103.28	101.83	98.177	104.1	108.12	101.28	99.498	99.176	105.35	111.9	107.65	98.934	104.7	104.21	103.82	97.338	102.16	98.917	94.47	105.99	101.26	107.27
105.31	114.99	105.64	107.57	110.1	112.11	112.52	108.14	104.54	114.92	107.43	105.85	108.98	105.62	111.14	116.37	117.16	109.08	119.37	112.98	110.92	110.82	109.2	104.97	111.25	108.52	109.91	102.09	113.86	112.49	108.71	107.5	110.7	112.81	110.27	106.63	116.2	111.84	110.92	111.73	107.55	105.75	111.46	108.44	111.07	109.33	112.25	106.95	110.31	113.9
117.36	112.52	116.35	107.9	112.27	99.084	106.27	109.06	107.44	110.09	110.63	112.53	113.42	112.88	109.8	103.63	119.34	109.54	114.79	109	109.54	114.53	112.47	116.51	104.53	112.02	116.39	106.99	104.55	111.09	105.75	105.99	115.04	109.34	116.01	104.73	110.12	113.09	112.96	112.32	105.64	108.63	110.6	116.77	109.42	115.57	112.27	112.12	111.88	111.16
107.06	106.58	102.4	105.78	102.85	103.31	100.19	109.99	108.06	104.4	104.35	107.49	101.42	107.48	103.52	106.27	110.33	108.31	108.42	112.92	107.82	101.94	106.78	105.2	107.95	104.35	109.7	105.1	105.39	109.35	104.16	112.88	109.25	112.15	104.03	112.22	106.63	108.52	102.9	113.13	102.35	110.1	107.17	105.11	104.67	102.32	102.46	101.69	108.19	104.75
113.99	111.81	113.79	115.02	115.6	112.79	113.93	111.86	119.2	115.72	107.68	113.32	115.21	118.01	112.62	115.89	114.44	117.74	119.32	112.29	110.15	113.64	109.38	108.97	113.58	116.61	111.89	110.19	113.01	109.09	114.55	111.45	108.97	120.81	112.6	114.21	111.91	109.45	110.01	115.35	111.06	109.76	112.16	117.79	115.52	109.31	119.2	115.46	116.25	113.32
109.28	115.38	112.5	107.48	111.86	113.83	113.94	110.26	112.22	110.72	104.94	110.9	109.12	106.68	114.51	110.27	116.15	107.4	113.27	110.62	113.48	114.42	110.17	114.19	107.46	110.14	119.13	113.35	109.82	114.57	116.08	111.01	112.61	112.98	114.6	108.79	109.15	111.12	110.29	110.5	105.71	114.02	111.25	117.13	113.66	104.39	110.35	110.33	110.4	108.01
107.47	109.11	110.34	101.25	105.13	109.22	106.78	113.91	113	106.11	106.92	103.99	108.84	104.12	102.1	109.3	99.898	103.46	110.32	110.13	108.51	101.49	108.41	109.77	104.23	105.18	112.49	109.79	109.9	105.12	101.01	108.88	106.97	106.68	108.86	106.72	104.75	102.72	106.32	109.2	103.92	104.56	107.72	108.48	105.82	101.16	105.38	107.46	109.31	105.91
110.9	108.53	108.39	108.14	115.4	113.43	110.45	109.96	111.21	110.83	113.98	111.73	104.95	109.84	114.13	105.46	113.09	112.45	110.75	110.02	112.77	114.06	109.55	113.25	105.84	117.18	104.68	112.39	113.18	114.66	115.85	111.91	110.79	112.61	105.42	115.52	111.86	113.91	109.45	106.51	112.88	111.08	108.74	112.79	105.57	110.1	107.18	114.77	110.44	110.38
105.11	113	109.91	113.51	107.15	110.22	118.05	110.73	110.49	104.01	115.89	114.11	114.63	110.66	106.04	119.81	107.82	108.83	111.93	109.47	109.84	112.19	114.01	106.25	109.55	110.01	109.07	110.64	109.14	109.35	114.61	106.92	108.14	106.75	110.58	113.07	104.47	107.64	115.53	113.71	111.08	106.9	114.05	111.95	112.2	110.23	114.59	107.81	116.46	107.08
104.88	109.76	104.91	109.78	106.79	107.88	107.09	106.94	103.37	108.22	104.33	106.28	108.55	106.79	101.26	108.87	99.295	106.65	111.54	105.7	108.23	102.81	103.33	109.22	106.55	98.032	107.77	112.43	104.64	106.45	104.2	108.81	105.55	105.54	107.45	104.02	111.4	105.25	107.29	108.62	106.93	106.63	105.36	109.82	103	106.39	107.2	101.96	104.9	103.13
112.14	110.41	114.02	109.87	111.36	114.87	114.62	110.07	112.61	108.9	108.57	111.87	106.45	114.06	117.1	106.7	111.43	112.93	102.68	119.47	112.73	108.46	111.56	108.76	112.81	113.6	107.85	118.74	110.47	111.87	114.72	117.01	104.36	109.2	109.33	107.01	118.88	113.68	108.89	110.02	114.77	110.12	112.35	106.9	108.34	113.59	110.2	110.36	107.32	106.95
108.48	112.24	112.95	113.43	104.61	122.22	111.87	107.43	115.31	106.16	117.56	109	112.09	115.11	107.24	110.28	114.95	117.62	114.45	105.14	110.84	115.13	111.51	109	113.75	112.24	115.26	116.74	111.82	109.69	108.08	109.19	102.06	106.72	116.78	110.96	104.56	113.01	110.42	113.29	116.76	111.74	109.23	108.48	109.3	111.52	106.6	110.22	109.1	109.93
101.53	100.17	96.724	99.685	98.375	104.2	96.191	104.1	103.21	99.209	99.872	99.521	97.378	95.819	96.854	98.009	98.559	97.704	99.802	94.418	94.039	103.32	102.35	102.35	99.011	98.213	98.841	95.54	94.618	97.121	98.04	100.02	99.329	100.02	94.295	103.79	97.96	97.041	104	106.13	95.944	106.99	92.582	98.611	99.581	95.662	106.68	105.16	96.543	100.4
102.98	111.02	107.01	102.95	104.15	104.94	103.95	99.945	110.05	108.44	101.62	105.41	105.69	107.46	105.88	108.08	101.43	99.87	108.14	105.49	103.17	109.54	109.38	105.61	101.52	107.51	97.755	106.63	106.54	109.78	107.27	106.84	104.69	104.45	100.38	112.11	106.26	106.45	102.11	104.9	111.33	101.56	105.66	103.97	105.05	106.93	105.44	109.56	106.68	108.66
110.25	113.33	113.88	109.83	115.45	112.01	110.54	109.82	110.83	111.46	109.92	111.43	115.44	114.63	110.54	113.6	117.24	120.94	115.37	109.11	114.19	116.16	116.18	108.59	114.53	112.42	114.37	111.28	112.65	109.25	120.07	113.82	109.96	115.22	109.54	108.81	107.42	116.59	113.98	113.95	122.54	116.16	116.12	108.8	110.32	108.82	109.78	117	110.81	116.77
105.5	99.734	102.21	102.37	108.72	100.67	102.51	109.64	107.05	100.93	99.088	99.276	107	98.618	101.65	110.37	103.59	105.22	105.29	108.49	110.22	113.03	107.25	103.89	108.62	109.57	109.55	106.48	99.506	102.16	107.68	101.01	101.92	103.24	104.31	106.34	102.04	101.57	103.92	102.5	96.858	103.31	104.85	106.8	110.4	109.13	108.17	103.03	115.67	99.13
107.45	108.33	113.98	109.78	112.42	105.38	109.47	111.43	102.81	109.2	109.03	116.31	117.72	113.24	109.34	107.26	112.56	108.76	113.03	114.66	113.19	116.83	109.8	119.03	112.32	111.47	109.94	110.4	106.8	110.5	109.31	110.87	112.44	106.71	106.91	114.19	108.99	111.55	110.8	103.11	111.36	115.95	111.23	109.54	107.98	108.94	107.12	110.76	107.05	111.09
111.52	109.94	106.78	110.69	107.14	108.77	110.97	117.33	113.18	113.33	112.23	110.99	109.97	110.37	116.76	115.81	113.92	110.71	116.78	113.72	115.04	110.45	109.91	111.97	117.78	108	108.46	105.67	111.61	109.39	108.7	114.39	115.69	113.89	112.72	117.35	105.57	113.49	106.7	111.64	113.44	107.33	110.71	109.85	109.05	104.46	112.79	109.37	108.16	115.23
102.77	113.23	103.71	103.73	104.4	102.01	103.57	106.95	104.14	112.71	107.4	97.305	109.6	106.2	101.74	103.47	108.55	110.41	112.19	102.6	102.78	104.59	103.69	102.1	106.76	104.37	105.36	103.67	108.07	98.566	107.13	105.51	99.636	109.28	108.19	107.47	103.77	106.43	106.5	104.09	105.58	112.97	101.14	102.64	110.51	109.49	105.28	103.85	103.35	104.26
111.14	111.33	110.69	110.9	114.22	114.03	121.06	110.38	111.04	111.64	114.06	115.06	105.94	111.18	110.09	112.05	107.54	115.16	115.49	114.63	116.23	108.79	116.79	109.6	111.06	118.36	113.21	119.54	115.05	114.36	111.88	119.29	114.31	116.8	114.01	109.76	115.6	109.89	118.99	113.07	116.53	116.81	112.24	115.78	105.79	112.51	107.35	112.23	114.23	111.72
122.1	125.11	116.83	115.94	118.26	116.18	115.25	120.43	112.79	122.46	121.71	120.69	118.27	120.86	120.89	117.73	118.44	113.98	117.67	114.27	108.22	117.62	116.77	115.7	118.34	115.52	114.81	120.36	118.95	117.89	114.73	120.34	121.76	117.2	121.55	122.26	122.24	118.9	126.7	115.69	115.12	114.76	117.98	121.81	117.4	119.42	116.92	123.29	118.8	120.73
99.536	99.311	98.59	102.11	107.56	92.932	94.929	102.95	104.21	94.911	105.15	102.63	97.357	98.555	102.2	102.46	98.539	103.95	92.295	104.68	95.885	98.356	97.667	102.92	98.609	99.151	96.922	92.9	96.939	99.391	97.301	99.74	95.953	99.685	97.887	95.428	103.69	104.22	102.57	102.73	99.317	97.457	101.13	109.1	97.06	98.622	96.781	107.29	97.8	98.041
99.767	95.622	104.46	100.34	99.773	101	97.187	99.402	100.91	96.053	88.643	96.438	102.48	99.252	98.131	95.727	99.365	99.648	96.531	101.53	103.21	95.521	99.942	96.215	108.75	92.245	99.501	107.17	101.45	97.989	99.738	95.755	107.25	96.777	100.45	104.45	100.57	100.14	101.32	99.128	96.137	101.68	96.752	98.158	102.92	101.12	96.219	93.285	99.71	96.574
108.57	103.32	101.01	113.42	103.39	108.13	112.05	109.11	106.02	103.21	107.77	106	110.04	102.38	103.03	106.51	104.49	99.278	101.74	108.79	98.824	102.67	103.49	99.568	111.4	106.67	104.08	108.49	102.06	106.39	112.59	105.84	108.01	111.61	99.067	105.42	111.57	106.9	105.85	102.14	105.61	104.6	108.33	105.61	107.75	99.527	109.55	102.17	104.99	108.14
100.13	103.92	103.1	104.29	107.29	95.476	101.28	101.6	103.55	106.34	98.766	103.15	105.92	99.122	96.904	98.848	102.72	103.22	107.72	104.63	101.21	102.61	106.7	103.86	103.49	101.32	106.18	103.83	102.37	106.19	101.95	111.23	100.83	100.11	100.49	103.22	98.456	102.52	98.362	108.5	107.16	98.06	106.49	101.54	108.02	101.1	106.44	99.14	106.68	107.05
115.23	104.49	115.86	110.89	113.52	105.72	109.12	109.89	115.24	109	113.08	112.75	115.15	110.3	112.1	110.11	114.24	107.34	114.82	110.4	111.57	115.35	109.73	116.5	104.52	110.79	113.44	114.15	112.51	118.35	110.3	113.63	112.48	114.88	110.76	112.58	114.73	115.94	107.59	110.23	103.08	108.84	118.13	110.7	111.24	110.82	112.08	107.56	107.93	112.21
98.377	104.25	98.57	101.9	102.14	101.41	103	101.86	97.456	99.075	104	98.074	97.75	102.13	104.52	95.4	101.34	102.35	103.14	103.15	101.07	99.491	101.68	106.41	105.56	104.1	104.04	95.321	102.09	103.42	104	88.479	104.91	104.27	104.43	98.238	102.9	102.32	103.76	102.64	104.91	97.485	106.86	102.27	100.39	101.26	103.95	104.39	99.429	98.263
108.33	105.96	94.935	99.326	104.75	105.92	109.8	101.71	107.2	102.28	108.44	100.47	110.14	99.515	113.72	107.37	103.53	106.33	103.89	108.95	107.87	99.144	107.2	105.18	107.54	104.71	102.32	110.06	106.48	102.68	104.41	103.95	103.53	109.44	97.27	104.75	109.52	103.76	98.25	101.7	106.32	105.48	107.36	105.69	104.29	101.62	99.487	105.3	99.043	104.04
99.497	98.497	101.18	94.816	101.86	98.736	106.08	102.84	97.059	99.047	96.856	104.64	102.04	100.71	103.83	97.991	101.23	96.126	104.1	105.17	105.33	100.95	100.34	96.724	105.02	99.87	99.51	106.61	97.872	97.865	97.985	99.565	102.68	103.08	99.752	102.82	94.319	98.32	104.31	101.53	100.7	104.91	107.09	98.389	95.381	99.966	101.41	103.85	102.38	99.762
111.18	105.9	106.54	108.13	107.74	117.28	105.32	111.91	105.05	114.61	102.64	108.91	108.87	113.76	115.3	109.83	112.51	112.19	112.54	105.67	109.35	105.74	110.51	108.8	107.62	109.23	106.69	108.55	102.91	108.11	112.1	111.22	110.11	109.92	112.6	114.18	110.76	117.26	109.63	108.63	103.31	109.81	111.09	109.21	110.07	112.56	103.87	109.03	109.22	112.43
110.23	112.47	116.31	104.93	114.64	108.26	110.26	114.92	109	108.97	111.4	113.79	112.99	105.62	107.06	109.46	114.15	112.25	112.57	109.46	108.93	110.99	113.18	112.19	111.65	112.29	104.8	115.2	112.26	113.53	114.26	113.05	116.72	107.97	113.72	106.1	107.14	112.26	111.52	103.12	114.03	114.8	109.07	112.22	110.65	106.41	111.49	106.53	110.34	111.42
115.7	110.73	108.95	110.22	117.4	111.69	111.03	108.04	121.1	117.07	108.53	114.61	114.49	113.85	108.78	104.77	109.38	111.14	109.86	115	112.88	106.41	104.39	117.87	113.98	115.56	109.89	107.77	111.81	114.02	111.51	113.72	118.15	107.18	107.15	113.63	112.35	112.15	104.38	117.69	117.27	112.16	114.56	112.52	108.22	113.58	115.59	112.08	103.56	112.81
109.41	102.53	105.58	106.84	108.73	102.79	105.18	111.59	104.22	108.64	108.95	102.2	108.29	111.32	111.82	105.41	101.98	103.08	108.31	100.66	100.02	99.913	104.81	114.02	97.311	111.06	108.1	106.94	99.967	106.34	100.5	109.67	105.36	107.63	111.72	108.74	105.11	104.2	104.89	104.43	106.91	106.84	99.063	100.53	102.01	104.33	106.51	108.24	102.33	101.61
121.57	113.58	117.46	111.03	119.51	118.35	122.18	111.89	116.44	122.5	112.81	116.96	112.32	115.31	111.49	112.32	113.77	107.49	115.39	115.63	112.58	117.24	115.69	116.24	120.33	110.84	118.16	121.4	113.45	118.81	111.98	120.04	120.13	119.55	118.77	115.13	120.3	106.15	120.82	115.23	117.29	117.39	119.64	114.63	113.93	116.14	112.69	116.65	119.05	117.91
96.165	102.03	98.452	104.15	101.18	101.8	103.6	106.19	95.281	103.47	100.74	104.1	98.503	97.209	98.507	105.38	102.19	103.15	95.83	100.11	101.32	103.83	102.03	106.22	105.42	96.495	101.58	99.714	98.055	103.22	98.446	113.99	104.52	98.009	110.28	101.12	103.27	98.533	105.31	103.29	105.47	96.151	96.003	97.451	94.992	104.53	97.05	101.06	98.27	93.608
105.08	110.03	107.89	106.7	109.88	107.95	103.99	110.17	103.88	104.61	109.89	113.24	109.05	114.85	114.55	115.68	108.2	110.89	111.02	108.34	100.09	106.18	110.13	112.35	108.09	110.35	107.98	112.82	105.03	106.54	101.19	106.35	110.99	103.18	109.73	105.94	107.97	109.82	105.22	96.728	109.64	109.32	105.31	112.32	106.72	107.62	106.89	105.35	108.42	107.47
114.89	113.85	117.14	115.67	117.8	120.5	117.57	114.33	114.18	116.03	121.1	122.6	116.5	110.46	118.23	116.45	112.5	116.58	112.97	119.76	115.14	110.64	116.83	119.04	116.28	118.23	121.8	118.38	121.46	113.32	109.5	126.45	118.93	115.83	122.55	113.13	115.51	120.24	122.09	114.39	114.63	113.38	112.27	114.52	118.71	121.87	118.5	117.35	114.49	115.96
119.21	108.18	107.08	109.14	112.64	117.7	113.71	107.66	110.13	117.69	110.11	112.85	111.07	110.64	112.52	125.23	112.13	111.22	116.04	110.55	111.66	115.62	114.88	115.18	119.1	112.56	112.97	114.21	117.08	109.43	113	109.87	111.36	110.9	110.98	114.75	110.39	109.38	118.43	117.23	107.76	114.14	115.7	118.07	117.06	113.89	116.69	112.46	110.94	108.04
97.431	100.46	100.47	100.03	100.62	99.228	102.45	96.081	101.5	103.66	99.742	97.989	97.541	101.8	107.21	100.06	96.238	101.46	95.892	94.829	101.84	105.35	96.138	97.195	98.122	104.3	104.55	99.097	95.886	105.24	101.63	106.53	101.42	97.04	104.04	96.732	109.91	95.344	101.26	101.39	97.445	94.872	90.683	103.28	101.58	100.53	98.714	99.689	96.789	98.11
115.2	115.9	113.73	107.1	113.67	104.28	109.77	106.54	116.22	109.67	107.38	107.41	111.23	117.47	105.84	111.13	109.07	111.23	109.78	111.64	110.72	114.81	113.47	113.81	100.27	113.39	109.94	118.42	110.85	117.67	113.71	118.9	112.41	106.4	106.2	112.79	113.87	111.8	115	111.53	113.58	108.84	112.35	113.97	112.93	110.92	108.04	113.26	112.58	113.14
111.28	105.46	113.83	109.99	108.72	110.05	110.46	111.92	117.91	113.58	113.22	115.6	110.86	109.43	116.63	117.99	113.68	111.1	109.35	106.92	116.45	113.17	113.23	117.85	117.03	115.31	108.78	110.09	111.48	109.88	114.74	112.31	107.71	111.18	106.29	111.99	112.51	106.65	111.54	113.01	116.13	103.94	116.2	116.59	112.48	107.87	117.16	109.62	111.8	114.91
100.69	100.74	105.26	106.28	103.89	96.786	100.04	100.67	98.382	103.52	100.57	106.82	105	101.99	98.682	100.88	100.93	98.931	107.19	101.84	103.5	97.314	99.958	100.85	100.79	100.19	97.461	101.7	99.762	103.42	95.968	99.345	98.489	98.632	102.47	97.246	98.549	102.48	110.3	102.91	98.935	99.368	105.74	101.94	103.38	102.93	99.669	102.94	104.03	100.76
100.96	110.07	115.03	108.42	101.36	112.6	104.53	109.47	109.07	109.86	109.16	108.68	108.85	111.66	108.99	109.12	104.66	104.62	103.04	103.97	99.889	103.47	106.66	104.33	103.44	111.41	107.02	104.19	109.87	107.8	110.02	104.2	105.27	108.92	105.42	107.81	106.85	102.85	99.125	107.68	109.27	105.88	113.33	109.83	106.43	100.96	110.95	105.68	105.46	106.37
115.5	109.01	116.45	105.55	109.39	113.21	109.54	113.25	106.58	108.14	104.08	108.91	111.03	108.63	117.61	110.64	108.6	106.98	109.79	116.21	115.46	117.74	112.35	105.9	107.58	108.72	106.78	111.19	106.06	110.49	114.71	112.11	109.8	111.43	114.38	108.43	112.55	108.34	112.5	108.72	111.44	116.84	112.31	110.41	110.71	110.87	108.39	103.57	112.14	110.93
102.21	105.8	105.83	99.766	100.82	107.4	101.87	106.94	109.64	100.88	101.98	102.78	101.75	105.06	106.05	105.18	108.77	109.33	110.68	103.73	105.89	113.06	105.88	105.2	107.34	104.5	100.32	102.72	106.05	106.43	102.62	101.95	104.24	105.72	109.08	105	102.74	108.76	106.2	106.87	106.4	114.17	111.55	103.95	107.89	100.37	101.3	105.98	106.87	103.85
105.91	106.93	108.69	104.15	109.95	109.64	103.98	105.82	110.06	103.74	103.15	105.07	103.76	114.53	98.828	104.8	105.52	101.61	104.54	103.1	104.09	102.61	105.57	103.75	102.31	103.82	100.52	99.88	103.95	105.45	109	105.6	110.29	102.41	102.22	112.34	106.73	107.94	110.57	106.43	112.52	113.22	108.67	108.86	107.74	108.55	104.73	105.99	108.13	100.73
115.46	109.91	117.71	107.04	111.69	111.44	112.92	113.93	113.7	114.62	118.22	111.55	107.61	115.02	114.67	108.26	114.99	110.81	110.59	108.82	106.86	114.06	114.19	109.38	109.77	113.04	114.43	116.9	110.01	110.6	111.57	112.32	107.9	113.42	111.9	111.2	111.88	115.28	110.95	115.47	114.34	112.02	113.4	108.2	115.43	110.31	112.79	116.77	114.04	115.87
109.14	112.09	113.04	107.51	110.76	109.2	109.07	113.85	106.54	110.93	112.89	115.3	107.64	101.51	109.15	111.86	108.22	111.94	110.86	114.13	108.85	106.1	110.07	106.3	111.83	107.98	113.45	104.72	109.8	110.24	114.65	108.55	115.26	114.25	107.93	111.75	105.75	106.35	113.53	114.5	111.51	120.02	118.44	112.4	102.38	113.99	115.69	110.03	111.52	110.31
104.38	97.77	98.473	100.65	104.99	99.42	102.92	98.567	103.15	101.1	103.87	102.53	104.51	97.098	103.96	97.948	102.21	97.383	95.359	98.838	102.48	98.526	100.42	106.53	99.13	100.38	94.756	106.86	107.26	99.442	98.739	99.529	93.513	101.81	106.45	99.587	106.25	104.75	101.96	96.572	105.1	101.56	96.673	103.78	104.49	100.48	108.42	101.25	96.825	102.29
102.91	97.226	102.54	99.557	103.47	97.675	102.32	103.86	98.423	101.37	101.51	98.498	100.33	99.168	99.566	100.26	98.932	102.58	99.414	102.78	98.767	107.04	107.82	97.936	98.498	100.14	97.759	97.207	104.58	102.19	96.524	101.5	97.15	102.62	97.76	101.61	97.901	102.24	100.93	100.87	102.01	103.99	97.599	101.63	101.69	101.47	99.081	102.79	101.14	89.622
114.65	115.82	118.04	118.45	118.24	121.48	120.79	115.09	118.91	115.19	116.87	117.57	114.53	119.4	120.87	118.71	120.38	117.05	118.35	123.51	117.8	112.18	118.07	110.6	115.5	117.07	114.94	114.43	116.15	116.89	113.87	112.33	125.11	123.9	120.35	115.46	118.67	116.04	117.83	125.67	118.07	115.46	110.78	117.98	113.46	118.08	110.65	120.86	115.72	117.62
113.83	122.69	109.25	115.5	121.16	118.53	110.68	116.41	116.29	113.42	114.45	121.03	115.27	122.79	114.61	115.88	113.67	117.71	114.45	116.48	115.43	116.82	118.74	113.29	117.3	117.35	122.52	114.53	114.01	117.02	119.85	120.04	112.39	120.03	111.76	117.52	114.69	119.33	108.01	119.93	115.29	112.89	111.43	112.98	116.35	119.2	115.87	115.7	115.21	123.07
107.14	100.66	105.85	103.23	108.61	109.09	109.06	114.28	105.91	111.2	113.53	105.68	109.5	110.53	110.32	108.1	106.88	107.74	108.24	111.13	108.63	113.43	110.8	115.41	108.95	106.65	108.98	108.63	110.5	111.32	109.32	108.77	109.56	114.56	108.34	109.32	111.93	109.21	111.25	108.22	116.33	108.36	111.63	113.82	104.18	111.49	110.8	105.06	108.31	112.49
101.16	102.68	102.35	110.32	107.34	103.05	105.8	104.46	105.83	104.56	103.72	97.049	110.25	98.247	106.23	111.19	107.47	109.85	96.89	102.77	104.83	100.04	104.91	104.01	103.81	108.31	103.41	105.43	103.54	106.31	102.21	106.71	111.73	106.32	104.52	97.193	106.32	102.36	104.5	112.45	103.88	105.16	109.36	109.83	110.78	110.56	105.77	102.18	99.809	106.11
113.32	114.29	103.75	106.92	107.87	112.51	109.99	108.89	107.55	105.58	113.13	105.87	105.54	110.47	105.95	105.14	112.45	106.82	111.9	110.12	111.16	108.72	114.15	109.07	111.09	115.7	105.82	112.88	108.75	109.76	110.54	105.84	112.32	106.59	105.81	106.84	107.68	113.86	115.54	114.56	110.2	109.62	107.8	106.65	114.22	115.31	106.64	113.62	113.56	110.59
105.25	101.7	108.58	102.15	100.83	98.35	104.42	109.4	108.05	113.83	106.62	100.48	104.59	103.98	105.43	101.35	103.76	104.82	103.62	109.5	103.64	105.55	103.11	108.32	98.889	105.04	108.37	102.22	107.83	104.37	104.72	105.95	108.66	103.54	108.98	102.93	106.12	98.211	105.11	103.99	105.7	100.34	109.29	104.66	107.22	107.3	100.92	104.3	102.64	106.28
104.94	103.93	101.14	98.636	102.26	101.42	97.516	106.53	98.848	100.68	101.11	102.11	101.92	97.892	99.417	101.44	103.81	105.92	98.034	98.729	102.19	102.1	99.38	100.5	103.27	99.626	98.979	104.99	99.592	100.78	103.04	101.14	98.53	100.53	96.811	100.9	99.738	99.248	96.72	102.83	105.1	99.576	103.76	98.493	96.729	102.45	97.422	103.42	96.994	93.124
104.52	104.4	112.62	114.31	110.63	110.71	113.23	110.57	111.48	108.42	114.13	104.23	114.08	109.11	112.8	108.89	109.94	106.68	109.65	118.59	111.58	108.68	114.77	105.81	116.51	105.38	107.58	108.7	109.17	110.99	106.4	110.85	109.61	112.1	110.18	110.25	106.77	112.23	114.14	108.61	108.29	104.08	108.74	116.1	114.54	115.25	107.88	112.73	114.43	118.49
107.19	109.37	102.74	107.53	100.1	109.21	108.87	102.48	106.87	105.83	101.06	111.12	104.23	105.93	108.85	99.533	105.76	104.84	106.87	102.76	109.64	108.21	102.23	101.54	111.11	107.64	101.83	102.22	108.5	101.73	106.78	103.27	101.34	105.64	108.13	106.25	102.91	107.49	107.59	105.16	104.89	106.89	100.86	106.05	113.86	102.91	104.69	102.55	110.1	102.9
117.29	109.53	108.52	114.5	108.81	121.12	108.85	112.54	120.52	108.28	109.45	112.82	108.09	109.91	113.51	115.73	104.56	111.95	106.58	107.06	110.64	113.14	116.27	111.31	109.2	110.11	111.71	108.19	111.58	116.54	110.22	113.61	111.58	108.11	115.93	105.87	110.17	108.32	112.54	105.32	109.96	110	112.53	113.9	109.22	118.3	107.23	116.03	103.57	109.97
112.32	105.21	99.904	107.58	105.54	102.05	104.07	107.27	103.38	102.4	111.6	110.17	102.58	107.78	107.39	107.09	102.11	103.98	105.45	102.91	103.38	109.48	103	103.52	105.27	112.88	104.71	104.11	103.38	104.22	107.01	99.722	105.83	105.21	107.57	103.08	101.75	107.28	110.88	103.61	104.21	105.06	107.06	103.69	103.28	102.43	107.27	103.41	102.02	99.503
96.916	94.634	97.957	98.69	97.383	99.701	110.2	98.537	98.414	107.84	104.04	103.46	100.47	103.27	97.195	104.08	100.15	98.948	101.88	97.637	93.596	96.707	105.51	98.956	103.26	101.11	101.64	93.021	99.129	101.59	91.735	103.59	104.01	98.987	102.37	101.31	96.959	104.54	103.76	98.072	99.546	97.129	98.765	101.05	99.713	93.478	100.64	97.948	93.986	97.279
100.92	100.68	105.77	106.97	106.75	103.74	108.64	108.16	102.37	104.36	110.15	109.96	92.298	104.6	105.22	108.14	100.14	98.336	108.72	102.49	105.62	107.93	103.31	99.29	106.76	103.77	107.52	111.64	105.39	100.86	104.38	103.41	102.82	104.09	103.77	102.87	101.36	102.97	105.51	105.45	102.32	102.49	103.11	106.96	103.71	105.64	111.51	105.04	105.3	113.82
107.34	106.63	103.45	92.694	107.03	103.55	105.8	102.52	107.08	109.28	104.91	109.8	98.987	106.81	105.31	109.41	105.26	107.03	107.17	103.6	106.24	106.87	106.15	102.73	108.43	107.56	104.27	101.14	109.86	101.23	107.33	112.1	100.26	106.68	104.23	110.36	106.41	105.08	108.09	108.1	96.659	101.6	102.94	103.91	103.32	108.37	102.1	100.65	104.12	105.38
103.78	107.5	103.64	106.28	107.77	112.68	102.4	108.82	106.23	105.87	102.18	100.52	111.41	101.77	107.79	106.99	106.23	107.84	112.74	102.55	105.8	103.77	107.1	100.88	106.54	103.79	109.42	109.77	107.27	106.05	106.69	102.19	106.59	103.91	103.92	103.84	104.21	105.41	108.08	105.9	111.77	100.31	100.93	100.74	109.45	107.61	110.19	105	111.68	104.78
117.33	117.39	118.85	119.47	118.03	121.84	118.68	115.9	117.27	120.27	115.52	124.09	119.03	117.4	121.66	117.24	112.99	122.96	117.46	111.83	121.1	117.27	112.41	121.53	117.07	117.03	115.88	119.68	121.79	112.32	118.92	118.12	120.78	120.86	109.81	118.9	116.71	117.17	112	109.03	112.9	119.02	111.57	119.99	115.45	111.54	118.74	117	116.27	111.28
101.98	107.97	106.2	105.9	107.66	113.41	103.11	99.705	107.99	109.38	112.27	97.548	106.6	110.91	102.17	102.35	104.24	100.64	99.044	101.19	102.73	107.01	107.27	109.01	104.52	114.6	110.11	102.22	109.61	107.05	107.32	108.69	110.89	104.64	104.42	108.15	106.33	102.25	102.31	102.41	102.74	108.36	102.04	98.359	104.21	111.41	109.63	105.71	108.18	113.58
106.03	117.97	123.37	113.12	120.09	119.78	117.63	114.48	114.11	115.98	122.1	121.03	120.19	118.76	120.09	117.69	115.94	119.84	116.42	118.43	112.79	117.11	110.48	118.82	119.99	117.11	113.82	118.54	123.07	117.9	114.01	120.01	116.45	120.98	115.59	118.55	114.18	117.71	124.78	121.88	109.94	114.98	115.99	119.49	117.49	120.7	125.27	126.67	120.75	117
107.19	110.05	111.22	111.65	115.91	112.37	110.03	108.44	113.12	107.98	109.08	105.92	114.75	111.6	107.81	109.92	114.12	108.44	109.12	110.54	114.69	110.46	111.26	113.33	111.81	110.51	117.98	109.12	106.22	114.41	106.81	108.68	106.34	115.07	109.99	107.59	110.83	106.89	112.57	109.4	110.8	107.53	105.61	108.54	110.41	113.62	102.34	108.11	120.79	108.87
110.1	104.31	110.12	101.29	106	104.08	102.29	100.32	107.23	105.32	108.6	104.56	110.36	105.39	109.57	104.06	103.28	102.09	108.16	104.95	99.69	108.33	105.95	105.72	106.15	102.85	104.02	108.39	109.21	103.85	106.4	106.72	107.81	106	101.32	105.09	100.03	108.58	105.37	112.31	113.3	107.48	102.85	114.1	110.14	104.08	96.991	107.33	104.9	99.503
110.23	110.32	109.7	108.54	110.88	108.95	108.99	110.06	106.9	106.59	115.56	109.61	108.67	115.53	107.06	106.87	118.38	111.29	115.35	111.63	114.81	110.14	107.59	115.73	110.14	112.6	108.61	106.09	109.05	110.83	110.2	106.09	113.03	114.77	108.52	107.24	117.89	107.66	106.04	108.06	105.42	107.58	108.25	115.3	108.48	111.42	108.76	112.24	105.96	108.05
106.5	109.88	107.04	107.79	105.34	109.64	111.01	111	111.12	110.86	113.58	107.88	106.21	111.24	116.06	107.54	111.51	110.54	113.53	111.84	114.62	111.98	112.85	112.23	109.48	111.84	111.02	117.94	109.01	106.6	114.14	115.79	108.4	112.1	107.02	100.45	110.39	114.41	107.09	114.71	112.96	110.12	101.3	113.61	111.9	113.39	105.2	117.38	112.43	114.83
103.68	107.12	105.14	111.47	107.47	106.86	102.3	104.34	104.32	105.37	106.15	108.25	102.94	106.12	102.16	102.48	103.08	107.39	109.96	103.24	103.78	103.89	108.01	105.05	102.14	109.99	101.76	104.95	101.6	106.13	103.25	106.5	104.42	105.16	103.31	110.03	105.5	107.43	102.67	99.328	109.35	97.952	104.88	106.23	105.46	102.78	102.97	109.29	102.42	104.03
102.77	104.42	107.68	105.9	100.24	103.37	110.39	101.85	106.6	106.24	105.05	108.09	110.29	106.04	102.46	105.96	97.269	103.06	103.46	99.872	107.74	103.82	108.69	101.38	103.41	106.73	104.2	110.91	100.8	104.17	96.78	103.28	103.6	104.18	106.06	110.33	104.11	107.56	100.28	101.43	103.51	99.31	100.51	101.52	109.14	106.15	107.96	100.02	105.81	107.76
113.61	116.9	109.49	119.7	116.54	116.27	116.37	121.18	111.95	115.86	121.4	122.69	115.82	122.07	118.65	122.89	120.66	119.96	123.24	118.97	120.73	112.25	115.93	121.29	117.28	124.55	119.91	116.95	111.73	121.26	118.84	114.19	112.5	120.15	113.29	120.55	121.38	116.86	118.2	116.12	119.08	122.94	114.24	119.8	117.64	119.91	117.35	115.19	110.99	113.93
119.11	114.02	114.02	117.53	118.68	118.18	115.37	118.13	118.78	117.69	116.84	119.58	120.7	114.78	119.32	112.41	112.33	114.48	121.44	118.48	120.42	117.04	117.17	117.33	117.83	117.55	116.78	109.67	118.46	119.61	117.97	122.79	121.13	120.96	116.7	123.09	112.99	115.66	115.02	123.74	119.83	117.28	116.95	121.84	119.14	116.02	115.66	119.89	117.88	115.99
104.38	105.97	108.58	103.19	103.25	113.38	103.75	114.66	101.96	106.98	106.36	105.9	103.39	100.27	111.34	98.782	103.74	106.63	106.47	101.05	106.88	107.05	110.35	110.24	109.17	112.49	109.61	110.16	108.26	112.4	106.78	102.88	104.06	105.49	107.82	107.2	102.21	103.15	106.35	104.62	107.41	105.49	103.49	105.84	103.81	104.47	101.12	103.37	105.39	102.06
106.59	106.41	105	100.34	110.69	98.33	107.06	107.33	110.71	108.47	101.68	107.63	98.007	112.9	99.219	109.58	108.4	105.34	106.52	109.01	104	110.38	110.35	106.14	106.1	105.94	102.37	107.2	107	103.99	103.36	105.91	109.22	108.49	105.03	106.5	104.53	107.31	97.48	109.16	103.53	106.51	105.9	101.21	107.79	102.69	106.82	105.68	106.97	108.68
106.64	112.62	106.44	109.19	114.76	105.18	111.82	113.94	105.99	108.87	109.46	113.66	107.04	112.61	110.39	115.13	107.12	114.58	107.04	109.19	103.88	112.05	111.33	111.76	114.28	108.79	116.49	119.62	106.4	109.18	109.96	108.31	107.91	112.48	107.2	114.25	109.94	112.59	107.04	112.83	108.91	106.6	111.87	104.78	108.59	111.17	105.48	107.57	107.64	107.58
108.19	99.849	99.192	93.762	99.724	107.16	105.39	100.97	104.52	104.76	100.27	96.401	100.84	103.46	107.2	96.495	99.92	102.66	103.44	103.73	103.79	106.46	108.5	108.84	105.47	101.15	104.43	106.82	100.61	105.17	106.37	106.8	104.06	103.43	105.16	104.98	110.23	107.37	105.6	108.11	110.43	102.42	102.13	101.59	106.09	105.74	108.22	101.49	104.07	100.9
105.48	104.71	102.58	103.9	101.77	105.73	103.94	103.99	104.67	101.39	100.98	104.41	106.15	103.03	105.09	109.29	104.37	102.63	108.8	103.84	102.77	112.01	105.08	95.585	112.2	104.86	102.65	99.37	111.1	102.91	107.45	105.92	105.63	111.56	100.26	100.74	103.98	108.5	99.24	101.83	103.21	107.05	103.87	105.24	101.72	103.25	103.45	102.99	106.22	104.93
111.61	107.9	113.89	107.89	112.36	111.62	115.2	113.98	113.87	113.28	114.91	112.75	109.56	110.58	110.18	110.01	114.79	109.66	112.85	111.1	111.53	108.14	106.3	105.29	112.31	110.36	107.23	113.01	114.74	114.9	109.03	109.11	111.01	110.13	109.87	110.46	114.08	114.79	112.41	108.29	111.41	114.92	112.26	116.69	104.26	106.9	106.1	104.67	113.44	113.06
109.78	113.04	115.68	112	113.98	114.53	114.32	118.4	104.55	117.16	122.37	120.56	115.81	116.04	113.3	112.16	117.48	119.88	117.45	114.47	110.48	117.73	114.46	114.19	115.11	113.29	114.93	117.51	123.21	116.32	116.86	115.69	120.88	110.39	121.36	115.59	114.72	119.96	111.12	118.3	119.39	120.62	120.91	117.94	115	115.88	111.46	117.99	116.84	113.28
102.48	99.419	102.57	101.88	97.71	100	101.79	97.126	97.062	98.243	100.56	98.731	98.803	98.399	101.2	103.78	93.296	97.583	103.21	98.775	105.9	96.664	98.112	96.774	98.455	106.48	101.65	101.81	103.56	100.93	94.546	101.83	100.65	91.231	98.284	99.622	100.5	98.212	98.954	97.793	100.64	106.53	95.078	97.969	96.624	92.697	97.804	99.104	96.61	100.37
111.85	110.29	110.62	115.03	112.27	109.72	106.05	107.93	115.77	108.21	106.79	112.55	108.82	111.49	118.37	113.56	117.24	110.96	112.16	111.49	111.61	111.87	113.35	113.58	110.92	114.2	109.25	110.52	116.93	107.53	110.26	110.03	107.83	115.01	111.55	111.64	105.99	112.82	103.11	107.22	112.16	115.04	117.45	111.06	118.08	107.26	113.47	114.16	112.74	113.33
108.57	105.32	112.93	108.53	107.68	112.59	102.87	108.79	108.21	109.89	107.69	106.37	108.13	108.81	103.94	110.14	112.27	108.57	107.35	118.89	113.01	107.01	111.1	109.67	107.61	114.24	113.83	118.98	118.02	110.89	114.47	111.16	103.21	106.88	111.01	113.98	107.3	106.97	114.33	104.84	110.26	107.13	106.52	106.15	110.77	107.49	110.22	113.13	105.62	112.55
117.12	110.37	109.05	113.99	105.92	111.45	110.17	113.68	105.76	114.59	114.43	105.9	104.09	110.93	107.08	105.96	112.09	110.97	109.49	111.91	107.88	107.67	110.17	105.27	106.69	107.88	106.2	111.06	115.53	110.03	105.81	111.47	109.41	108.15	106.02	106.34	116.4	109.9	111.24	111.49	110.77	111.06	107.6	113.45	106.33	116.44	116.11	114.31	110.63	109.55
109.09	110.05	108.7	117.8	114.49	108.37	106.74	114.33	114.26	112.97	113.44	109.93	108.02	107.54	106.72	104.83	109.17	115.98	107.71	117.3	103.79	107.73	111.49	113.86	103.61	107.82	114.85	105.87	106.1	107.48	109.24	118.04	110.99	103.25	118.41	108.07	111.05	109.56	114.75	108.2	108.39	113.46	107.76	114.78	112.23	115.24	106.09	109.16	108.11	115.47
106.61	104.55	107.39	104.18	111.47	107.37	102.77	104.6	99.525	103.95	111.86	114.13	106.64	108.25	102.85	109.67	111.42	105.21	107.91	98.432	107.9	114.36	111.91	103.33	111.94	101.53	103.96	109.71	106.49	110.51	104.57	102.97	103.96	106.69	113.49	111.26	112.66	104.46	108.58	108.74	100.4	106.04	105.61	105.76	106.17	98.114	106.28	115.81	106.67	114.13
108.82	109.07	108.84	111.49	112.14	113.45	109.85	105.9	117.24	110.15	116.5	111.98	113.05	112.76	110.04	114.55	111.29	109.59	115.14	113.62	109.83	111.38	114.08	107.52	109.01	112.88	110.88	110.54	114.63	106.45	99.319	110.84	106.69	104.81	113.6	103.8	113.33	109.04	110.54	108.88	113.52	110.88	106.72	113.44	108.99	108.84	108.63	108.46	113.63	104.93
107.75	107.57	107.39	106.36	108.42	110.2	111.24	107.73	108.05	107.5	106.46	104.08	105.98	109.68	106.69	105.99	104.57	108.31	105.08	108.5	103.18	100.36	104.27	105.45	107.84	103.8	105.62	106.18	101.55	108.32	100.09	108.1	102.39	104.36	101.77	104.85	103.05	109.71	98.792	112.01	109.3	105.12	107.32	105.66	106.44	107.33	107.13	105.43	103.58	104.15
106.13	101.54	109.78	109.3	109.77	103.75	106.35	103.35	103.55	99.385	105.93	104.7	108.9	107.92	103.77	100.74	105.28	102.34	106.61	106.84	103.85	102.05	96.147	102.63	106.81	103.69	105.96	111.31	107.29	104.45	105.02	101.32	105.65	107.6	111.61	107.22	104.02	106.57	108.86	106.46	106.49	103.09	111.76	103.16	101.57	104.94	107.52	107.59	109.28	108.34
108.79	102.44	106.98	104.85	106.88	103.17	109.48	101.4	106.23	110.58	107.96	102.47	103.25	107.26	105.67	109.6	110.06	104.41	103.85	108.62	101.44	109.25	112.17	105.95	105.16	104.5	107.04	104.06	103.82	109.32	100.45	104.16	105.12	105.56	102.83	105.3	107.18	111.22	111.25	104.89	111.53	109.05	100.22	106.9	107.09	112.33	105.3	109.8	104.37	109.15
106.61	106.4	112.75	110.57	107.98	113	105.36	114.26	114.3	107.37	111.84	110.22	105.69	105.8	112.91	114.18	111.15	108.53	117.92	112.51	112.64	116.3	117.44	110.44	112.01	113.36	105.15	116.86	110.85	115.9	108.01	106.39	109.11	107.27	104.8	114.2	112	109.8	111.4	103.98	109.08	106.8	110	108.17	105.6	115.45	103.62	110.15	107.87	108.55
107.59	102.85	113.02	107.29	112.48	111.6	108.52	115.2	110.23	116.62	112.35	112.95	107.92	116.23	116.09	109.03	111.95	106.89	108.11	110.76	113.42	111.87	107.74	106.28	110.12	112.73	111.73	108.49	112.02	106.65	111.66	110.76	103.52	105.39	107.05	107.72	104.68	110.31	107.75	110.62	118.37	110.21	111.55	110.59	110.63	108.58	112.87	111.16	112.84	115.71
110.77	114.79	108.78	111.99	116.76	111.49	112.41	118.4	115.44	114.42	115.75	110.08	112.59	114.73	114.22	109.56	109.35	115.53	115.03	111.8	113.32	111.24	109.85	119.65	112.38	107.43	108.92	116.57	112.61	115.39	119.05	107.28	104.39	111.35	110.2	111.48	112.2	110.3	108.04	107.66	111.4	111.33	105.31	108.78	105.21	113.28	113.08	110.18	110.41	115.52
105.75	100.17	101.93	106.63	106.08	103.15	107.17	109.69	106.54	109.7	106.14	104.98	105.42	104.41	103.95	104.04	105.04	106.36	107.88	110.31	103.93	102.09	104.76	106.91	103.65	110.94	108.02	103.44	102.69	112.76	103.67	113.41	103.55	111.59	104.48	104.42	106.91	107.06	104.76	104.21	103.96	105.95	104.27	105.38	102.4	102.32	101.97	105	104.82	105.69
110.81	109.72	106.61	117.57	108.82	106.62	108.35	113.26	114.57	109.79	108.82	110	105.51	112.32	111.5	113.17	112.74	110.69	105.39	109.6	110.76	110.31	101.65	105.72	112.23	108.88	107.09	107.22	108.68	102.73	107.32	112.85	110.23	113.19	111.05	105.63	109.6	112.99	109.05	112.23	105.8	109.86	108.56	108.25	110.11	110.42	105.57	105.53	109.41	111.09
113.43	103.69	109.34	111.44	106.62	110.46	108.82	106.72	113.32	115.11	112.33	117.36	106.78	112.61	115.59	120.13	112.31	108.43	109.71	113.89	107.63	117.17	104.54	109.27	110.96	114.89	111.63	111.47	103.32	105.27	111.01	106.65	113.7	105.08	110.76	106.53	106.29	113.97	112.67	110.75	111.85	116.94	112.02	114.76	113.05	110.07	113.67	109.92	110.04	105.88
102.46	107.03	102.88	105.25	108.27	101.66	110.29	108.87	101.07	102.7	106.8	101.55	107.36	100.39	106.1	98.397	102.78	108.3	103.52	109.95	100.97	106.1	103.14	107	104.86	103.82	106.95	105.97	108.67	106.26	98.764	103.32	109.48	106.74	102.9	103.4	105.76	104.39	109.04	108.18	104.92	102.69	104.6	104.98	102.91	105.98	109.49	105.85	102.32	101.1
107.19	110.62	111.3	116.58	113.73	112.7	107.65	113.89	111.99	109.02	116.25	115.41	112.62	111.85	113.25	108.65	117.44	114.01	109.52	110.94	108.6	107.4	111.17	109.53	107.84	113.14	111.85	107.78	111.47	111.96	112.88	105.98	113.39	111.54	109.99	110.04	115.27	111.54	109.58	109.3	108.6	113.41	108.15	114.82	114.33	104.31	110.01	113.74	112.5	112.5
101.14	102.86	112.95	105.95	109	104.41	103.09	106.48	101.42	105.47	103.33	106.22	104.62	110.81	107.24	103.2	104.2	105.39	109.29	107.85	100.18	110.53	101.6	110.85	100.55	103.02	105.2	111.83	107.8	102.47	104.71	104.13	105.57	108.53	111.73	101.49	100.43	106.17	107.4	107.72	103.81	99.57	107.5	101.77	109.45	103	110.15	103.96	111.49	105.29
109.53	116.64	112.33	110.31	111.61	112.45	111.76	109.11	112.52	116.46	116.29	109.92	110.55	112.14	112.29	104.77	109.63	111.36	107.08	107.48	111.32	109.61	111.12	113.21	110.58	114.52	112.35	112.49	113.34	107.79	115.78	109.95	115.13	107.95	111.85	103.36	114.2	112.82	112.58	113.42	111.36	111.96	109.98	110.17	115.97	111.84	107.03	110.36	108.25	109.25
106.93	110.82	104.04	108.05	109.49	105.5	101.44	109.72	102.79	104.55	112.57	103.48	105.49	109.18	106.08	106.38	106.58	107.87	101.05	110.24	101.9	107.09	109.09	97.63	109.92	102.67	102.95	101.18	101.01	103	105.87	97.598	103.13	101.84	105.96	102.29	106.99	104.31	106.65	104.33	107.82	101.52	106.2	106.4	109.59	105.76	106.59	103.75	100.72	111.21
109.08	115.18	111.85	109.57	108.41	113.06	108.57	106.6	108.3	109.26	113.66	111.34	120.14	114.25	105.44	112.26	115.42	109.19	111.19	106.76	110.39	109.36	110.7	108.03	113.16	113.83	106.01	116.05	108.41	113.78	106.5	112.89	107.43	107.27	110.15	104.32	110.22	106.56	109.87	112.56	113.59	105.82	104.82	113.93	111.84	106.07	113.1	110.01	115.21	109.77
115.94	113.6	113.39	113.61	108.65	112.58	112.01	119.95	111.73	110.84	111.38	114.61	114.71	104.09	111.62	111.12	116.23	114.35	112.58	108.03	116.18	112.73	112.52	111.53	107.7	114.44	110.61	112.86	115.97	113.56	115.45	108.33	114.93	117.43	113.6	113.46	110.75	112.49	104.39	114.93	106.22	111.33	111.23	116.62	106.61	112.23	115.73	113.41	108.18	115.86
102.57	97.502	104.32	97.698	104.36	101.72	98.164	102.13	101.41	97.733	97.255	103.64	97.737	95.193	94.582	95.905	102.49	103.95	98.288	97.885	107.19	96.067	96.046	100.4	93.008	98.29	100.9	102.92	103.05	97.646	95.831	97.342	100.63	95.722	104.12	109.47	98.911	101.2	98.978	102.14	103.59	97.432	103.3	103.59	93.224	106.73	99.751	101.2	101.8	98.105
108.25	110.59	101.79	105.3	102.35	105.11	109.47	104.33	104.92	110.65	110.31	112.86	105.51	104.32	109.79	108.74	98.361	104.16	105.31	102.33	108.33	108.9	106.94	104.48	104.08	102.99	106.64	108.95	105.68	106.18	106.74	104.46	102.81	105.46	105.11	104.84	108.73	102.74	113.91	107.95	107.93	103.59	105.83	107.61	102.6	110.75	103.58	102.38	104.95	107.42
104.03	109.98	110.96	105.53	108.7	105.13	111.69	107.71	111.24	105.3	105.88	104.72	102.87	102.03	106.83	117.97	108.91	108.55	104.17	109.76	102.28	101.83	111.41	109.94	106.72	100.75	103.93	105.22	111.22	104.58	108.21	105.02	104.11	106.52	110.29	108.76	103.88	108.11	106.27	105.71	100.77	112.51	102.48	104.36	100.81	108.81	102.82	113.13	115.09	109.16
96.801	104.46	100.09	106.54	106.41	103.57	109.27	106.76	104.76	110.3	102.73	107.04	105.53	100.81	108.26	110.59	105.34	110.95	110.98	99.342	103.57	109.93	109.89	98.81	112.71	103.82	104.8	110.83	112.45	104.66	106	107.95	112.37	106.64	111.67	102.48	104.39	109.34	100.44	98.736	114.66	103.9	113.41	107.82	107.69	108.98	109.66	107.28	112.76	102.62
107.77	103.93	108.47	102.18	104.81	104.12	98.396	102.93	113.16	105.31	107.22	108.59	109.43	108.27	98.075	104.39	107.08	103.44	102.83	103.77	96.135	101.44	107.07	109.21	109.79	104.87	108.26	104.64	108.49	99.989	103.13	108.84	108.64	100.82	105.6	101.68	102.67	103.4	104.58	107.7	109.93	104.48	103.09	108.22	105.03	105.88	108.38	100.83	104.84	109.51
95.022	96.852	96.996	95.301	103.49	98.223	98.476	98.255	96.158	95.5	97.194	98.713	99.703	95.384	100.82	100.86	101.44	104.62	104.2	99.554	97.195	104.94	105	102.28	98.818	101.81	95.609	99.944	98.222	99.114	106.49	100.22	95.876	106.25	101.46	94.068	99.245	97.531	92.857	103.91	98.437	96.963	101.86	98.4	100.08	97.771	99.872	102.82	96.316	103.69
102.52	104.43	109.2	110.9	114.12	108.33	114.6	112.09	114.49	111.09	118.03	112.11	111.12	110.91	110.96	111.97	114.48	115.12	111.58	108.3	108.49	117.74	109.7	112.87	111.19	105.41	111.11	105.71	111.35	110.02	113.55	112.38	113.84	110.92	111.81	112.11	106.46	103.51	112.3	114.61	106.02	109.84	117.52	109.21	108.01	114.88	115.81	114.53	112.43	116.91
98.371	96.426	100.81	100.01	102.64	99.535	95.838	96.835	100.92	100.02	104.25	98.764	105.76	100.75	98.059	99.633	104.25	100.25	105.36	96.515	102.19	101.33	98.085	105.2	101.49	97.815	98.17	102.02	97.464	93.319	98.122	101.31	102.5	99.143	102.54	95.553	102.59	99.589	104.3	100.5	97.071	103.75	91.32	96.318	93.04	100.06	105.56	100.55	95.47	95.474
104.55	103.52	99.911	103.5	110.73	101.97	102.87	105.55	108.27	104.05	110.95	108.67	110.58	105.55	108.43	107.27	106.36	109.78	104.99	103.8	100.4	104.35	102.47	105.61	107.98	105.65	106.07	103.78	110.11	103.15	106.37	104.06	109.1	106.86	104.59	104.81	106.07	100.98	107.57	103.18	100.22	105.86	101.17	100.39	112.12	108.24	107.68	103.49	107.19	110.17
97.548	101.89	97.684	98.029	96.364	94.615	101.99	99.791	96.131	105.94	97.141	100.12	104.32	99.073	94.789	92.956	97.922	102.18	95.129	93.735	93.771	103.21	96.684	108.81	100.05	102.09	100.77	99.806	98.798	101.9	102.51	99.505	95.173	97.76	98.885	103.96	92.959	104.04	99.001	97.526	102.72	100.31	94.542	99.078	97.694	107.47	101.45	98.834	95.027	98.724
118.81	110.25	119.91	116.32	114.43	118.27	114.37	111.7	108.65	113.71	111.53	115.16	111.45	114.06	105.94	110.8	116.44	112.6	112.54	113.86	118.67	109	106.49	113.29	112.48	110.7	115.24	114.33	110.49	115.35	108.25	112.44	113.4	103.11	112.65	110.45	110.7	112.8	104.77	117.58	113.86	108.02	112.06	111.22	110.78	115.24	111.66	117.38	116.01	118.31
110.7	111.98	105.56	102.05	103.04	103.77	103.38	105.25	101.12	104.59	105.64	101.74	103.2	106.34	108.19	105.61	104.76	110.18	110.48	109.57	108.29	107.66	112.51	108.15	107.74	105.04	108.27	104.84	103.86	105.57	112.07	109.23	102.48	110.64	107.15	104.23	104.35	114.61	104.89	101.54	112.79	103.48	105.07	103.33	106.43	105.69	109.68	102.6	104.76	100.81
94.436	100.09	99.223	100.38	101.79	103.84	95.597	99.89	105.34	100.5	103.82	101.51	97.241	97.606	98.84	98.213	104.55	103.1	99.014	104.07	93.964	97.454	94.001	102.59	98.107	95.212	101.75	98.299	94.796	101.82	97.755	97.655	93.716	97.59	96.929	105.67	98.262	96.261	94.14	100.8	95.351	103.49	104.19	103.51	101.95	96.547	100.39	102.84	102.5	96.113
103.93	102.02	106.88	104.4	104.56	107.42	99.579	100.6	108.16	104.2	106.91	105.6	101.07	105.5	103.98	99.681	99.732	107.31	106.74	103.41	109.23	104.64	100.05	107.32	107.58	106.68	113.11	101.74	106.71	104.61	108.67	106.12	99.162	105.49	106.02	101.32	108.63	102.36	100.09	104.24	106.15	103.32	101.01	103.66	108.78	101.51	99.651	102.66	106.45	108.59
101.91	93.34	103.28	96.12	98.432	97.762	98.999	104.76	98.836	103.88	98.257	99.91	100.08	104.73	100.34	103.44	95.54	102.69	103.61	101.69	102.05	97.334	95.64	100.56	94.727	105.26	98.082	98.517	102.65	101.39	96.663	101.9	104.45	94.565	98.278	93.757	98.774	100.84	99.345	99.044	106.26	99.182	100.21	107.34	94.601	100.3	98.697	95.007	97.491	102.5
102.5	107.06	112.01	96.618	108.33	104.5	98.82	109.72	96.603	104.8	110.81	105.59	102.59	108.28	103.94	102.94	111.9	106.78	106.8	106.21	104.58	105.3	102.41	107.11	97.063	105.43	100.89	107.04	104.68	104.34	101.11	98.483	99.801	105.36	109.45	101.01	100.42	104.12	107	103.71	105.72	104.56	105.5	106.19	101.79	104.7	104.23	110.06	104.83	106.44
105.47	107.95	108.28	108.78	105.78	106.05	113.27	104.03	101.35	110.92	106.18	102.35	101.63	107.78	102.3	106.56	103.53	105.17	112.7	103.87	99.063	107.25	101.6	106.23	104.58	108.73	105.71	102.13	102.92	108.09	108.04	107.38	108.53	104.6	109.27	106.92	104.16	109.54	111.31	106.1	109.24	106.92	111.14	107	108.2	103.34	102.91	97.156	107.76	98.949
120.26	117.26	117.78	122.35	118.06	116.43	118.39	109.64	112.22	119.95	113.94	113.61	122.06	113.23	116.37	117.38	117.97	123.83	123.14	113.6	118.94	118.62	114.32	112.15	112.35	117.04	117.41	116.84	116.36	118.23	119.84	118.48	117.25	120.08	119.38	119.38	119.13	116.69	120.88	126.42	120.82	116.69	119.45	120.12	119.79	115.22	112.35	116.3	119.3	119.2
102.46	106.66	109.34	101.91	108.96	106.5	104.49	103.21	108.72	106.93	103.36	107.78	107.52	105.02	103.69	103.97	104.59	105.61	101	105.99	107.47	106.66	103.75	100.26	103.44	106.84	106.43	106.92	101.89	103.13	110.14	111.75	106.72	110.4	108.27	114.76	107.96	110.3	104.97	110.58	109.17	102.31	104.11	103.73	102.57	108.85	108.27	107.15	102.06	105.53
106.96	114.34	107.07	103.19	103.56	111	103.62	102.24	104.64	110.09	109.39	106.56	100.08	100.8	110.61	106.11	101.77	108.9	108.26	106.82	102.79	107.96	104.76	107.28	113.73	104.86	107.57	106.97	106.06	101.53	102.39	105.99	105.64	103.78	103.61	108.13	99.317	108.41	105.2	108.34	105.84	100.05	103.22	111.24	104.98	108.02	102.97	105.9	105.71	109.07
104.03	108.28	108.18	104.4	103.4	104.07	103.82	107.16	109.8	108.67	102.82	103.71	102.89	106.66	99.059	103.39	104.97	109.16	103.36	97.391	108.03	96.315	104.18	101.38	106.39	106.02	107.21	105.78	109.75	112.86	98.301	107.86	104.61	100.23	110.45	107.22	96.848	102.73	109.12	107.96	103.04	106.23	107.12	102.24	95.218	112.08	103.19	103.07	99.752	107.36
103.53	103.3	112.5	103.77	110.29	102.92	99.973	102.56	104.08	103.87	107.34	105.48	111.25	105.41	108.09	101.61	106.96	110.88	110.69	105.76	112.47	105.49	104.18	104.39	106.92	103.92	110.87	106.71	107.34	105.63	101.3	102.87	109.38	107.13	103.37	109.05	110.89	106.92	103.39	104.14	101.31	109.42	107.44	103.03	105.36	107	103.13	106.21	101.26	104.06
104.42	108.82	102.41	106.12	106.15	101.54	96.476	108.67	101.76	105.54	108.04	108.96	98.354	111.58	106.46	106.52	105.82	105.85	106.32	98.298	103.69	112.82	106.89	103.63	107.38	105.94	101.23	108.22	104.07	109.33	103.87	106.91	107.22	106.66	106.92	112.25	106.77	110.85	106.61	105.11	109.43	100.19	104.56	108.15	101.39	105.58	105.17	107.73	103.42	107.77
106.64	100.16	105.4	104.99	104.04	110.22	105.04	106.53	100.32	101.56	103.67	105.72	105.27	107.94	109.4	102.03	108.41	97.411	106.05	101.03	104.96	100.75	109.59	104.82	100.76	107.54	101.56	102.88	105.38	112.9	106.9	106.44	99.39	104.83	103.94	103.62	107.96	101.83	109.29	104	105.46	108.54	105.85	107.45	107.76	104.55	112.56	103.11	103.27	102.83
109.7	105.9	105.06	104.94	102.91	111.97	97.693	100.87	108.73	102.35	101.75	109.22	105.54	103.65	102.47	108.4	98.097	108.75	102.23	101	103.46	108.7	102.76	104.72	107.52	105.21	99.74	104.46	106.93	108.13	110.13	103.14	105.46	105.93	98.779	109.31	103.16	110.64	107.6	105.97	105.29	112.54	106.92	101.73	100.71	104.85	103.47	105.82	100.65	107.18
101.77	109.44	109.54	104.88	103.3	105.48	103.32	104.66	105.3	102.54	103.2	105.46	102.54	100.11	109.96	108.2	104.89	108.71	105.78	106.31	106.35	103.4	106.68	103.75	104.97	105.96	106.68	108.11	106.83	105.42	99.445	108.06	109.09	106.62	104.96	111.19	104.13	101.42	106.89	103.44	109.53	105.53	100.81	102.31	108.25	102.8	105.02	112.23	104.63	106.56
110.73	108.52	108.73	113.84	115.18	114.39	115.64	116.58	110.11	108.5	114.83	114.02	111.65	109.7	112.78	111.41	114.23	117.2	109.99	108.92	109.8	108.75	113.43	115.34	106.95	109.51	114.61	116.91	109.76	113.38	106.61	110.61	107.94	115.39	115.67	115.2	112.32	114.64	109.36	110.64	116.01	113.79	113.07	115.42	114.27	111.49	114.28	103.94	111.52	114.22
98.239	102.92	100.01	98.533	101.99	100.66	98.735	101.21	101.27	99.892	92.959	103.52	100.56	99.255	106.19	96.086	97.936	96.251	102.64	100.51	98.666	98.919	100.08	102.04	96.65	107.47	95.05	97.947	94.507	95.483	104.79	104.79	100.34	102.37	98.464	106.1	95.52	102.08	102.38	99.095	99.372	99.687	109.89	99.227	92.326	95.333	96.462	110.18	97.257	101.05
101.14	102.12	108.24	107.91	105.08	110.18	109.31	113.18	108.52	107.39	110.97	107.36	105.25	108.63	107.74	104.13	106.63	99.9	109.83	107.03	106.07	107.1	111.41	106.93	103.01	104.77	112.39	100.65	106.79	107.28	109.76	101.73	110.68	104.59	105	107.45	109.3	100.93	105.06	104.29	108.71	108.1	106.57	111.26	107.27	109.82	106.22	110.88	112.18	102.75
105.07	104.56	111.06	105.69	109.91	106.26	114.53	107.63	110.54	109.05	102.61	106.42	109.29	105.74	101.99	97.191	111.45	111.92	112.92	109.04	113.09	105.32	101.12	101.98	106.52	106.87	106.95	103.38	105.42	101.47	103.54	109.65	107.18	106.9	102.42	103.82	106.3	105.85	102.55	105.39	105.81	109.84	108.51	103.44	106.32	108.65	109.65	110.37	108.86	109.34
97.881	101.88	101.97	96.731	101.5	104.24	98.103	102.77	100.7	101.54	103.41	104.86	105	98.059	100.73	98.315	96.805	101.74	102.42	97.469	95.54	95.706	102.91	95.085	96.862	91.963	98.942	96.252	102.9	98.624	100.25	104.16	105.81	101.41	95.468	99.274	98.566	103.85	96.447	101.59	99.272	102.57	97.181	97.546	97.285	100.43	103.23	100.04	104.55	106.59
108.62	104.73	106.79	105.48	109.77	105.76	104.24	103.82	106.97	105.31	110.5	111.86	104.06	110.16	104.94	106.98	106.94	102.81	99.258	102.55	113.08	99.29	101.7	106.3	103.91	105.77	109.02	99.948	103.67	109.68	103.49	104.67	99.465	106.18	109.35	108.27	105.89	111.38	108.06	107.15	102.32	101.62	99.229	105.53	107.07	106.37	107.59	104.84	107.95	104.15
107.34	106.47	103.97	104.91	104.68	106.5	110.04	102.98	103.82	103.31	107.23	106.51	99.964	103.27	105.37	101.28	108.34	103.44	102.34	107.06	113.25	103.93	105.08	103.84	104.11	116.23	112.42	100.8	111.08	112.06	107.27	108.28	103.6	112.32	101.74	105.71	100.67	103.49	112.43	105.52	106.82	105.78	107.53	106.41	109.07	102.51	98.745	97.397	107.06	102.82
106.87	109.92	102.88	100.95	113.12	105.6	111.08	109.75	105.23	114.23	103.79	111.76	113.52	104.52	102.56	103.49	110.8	106.12	105.67	101.79	105.22	101.07	102.34	105.99	109.41	102.71	104.88	103.95	107.86	107.56	101.13	106.79	102.94	104.97	110.3	110.73	108.53	108.32	112.26	109.84	105.23	101.32	99.627	102.95	103.4	105.28	102.16	102.05	109.25	105.63
108.25	99.706	107.71	105.9	105.38	104.96	105.01	97.543	104.39	105.88	104.78	107.02	100.48	107.74	103.57	102.61	109.14	107.37	104.8	103.79	107.61	104.61	104.59	105.7	101.95	95.347	103.48	99.296	101.4	101.32	103.97	112.88	101.49	110.44	104.86	108.53	112.56	106.72	109.23	106.45	103.49	108.94	109.07	112	112	103.42	103.53	110.62	102.14	99.585
104.47	98.934	92.545	97.331	98.687	101.97	104.83	96.075	101.31	101.96	101.26	96.09	99.922	98.333	98.98	100.86	96.325	97.742	98.528	98.994	102.88	105.63	98.338	99.019	104.7	103.43	100.17	99.726	94.987	95.719	105.44	98.65	103.97	102.52	96.368	98.878	95.152	105.23	99.689	99.717	101.9	101.63	99.324	99.644	101.49	98.864	99.916	104.71	102.91	97.678
95.588	101.98	101.88	102.12	101.95	104.98	103.39	103	108	105.56	109.27	103.73	103.53	103.98	107.38	106.55	102.4	108.47	102.69	106.05	100.52	108.96	108.03	100.05	103.28	107.1	103.29	102.51	102.74	107.49	103.77	98.457	100.67	99.02	107.27	105.18	108.76	103.71	102.89	105.2	100.63	98.877	108.1	104.84	100.95	99.476	103.27	108.33	98.383	103.62
104.92	110.18	108.69	106.41	107.43	110.25	111.53	110.82	104.88	109.93	107.54	105.58	108.82	112.49	103.73	110.56	109.31	108.26	107.6	106.05	107.29	108.23	105.97	103.6	109.26	100.67	109.01	107.13	111.15	102.57	106.67	106.03	107.45	104.63	108.55	103.2	105.23	106.17	106.71	106.07	100.92	109.4	106.18	106.53	105.49	109.95	108.3	106.78	111.52	107.73
94.956	95.929	102.84	100.96	104.01	97.847	100.09	108.61	92.425	98.785	90.007	94.446	98.379	97.955	99.392	95.267	97.581	99.785	101.31	92.844	100.23	98.735	97.483	101.65	107.61	96.167	98.031	101.22	98.737	94.661	103.14	99.601	100.31	99.427	103.22	99.292	97.359	101.81	94.087	93.658	95.429	105.73	96.708	101.48	98.675	99.872	99.25	99.576	104.02	101.45
103.92	104.82	104.99	108.68	104.4	104.5	102.51	103.4	105.59	104.79	102.79	105.61	108.37	103.03	109.68	102.68	109.82	104.72	105.23	103.86	97.489	108.81	95.875	103.58	100.04	103.11	106.48	104.84	106.72	102.77	104.92	101.5	102.99	107.56	108.39	103.51	110.9	102.31	110.07	101.01	104.32	100.38	102.34	101.35	107.28	99.842	108.81	109.68	106.48	97.382
100.67	99.911	101.81	100.33	98.716	98.301	91.033	101.77	104.8	101.16	103.47	95.745	100.59	101.31	100.7	98.003	92.861	99.532	99.955	100.83	106.67	98.947	102.76	97.537	101.31	98.55	97.483	99.026	99.314	98.707	98.216	100.99	98.991	103.64	99.19	104.32	97.827	102.39	100.43	101.77	98.259	99.68	99.404	100.06	98.361	97.42	102.95	93.084	101.16	98.455
99.82	100.41	92.525	99.931	99.414	100.14	94.591	103.13	99.324	98.273	100.87	102.01	94.107	94.156	107.13	97.154	105.63	102.02	96.746	97.607	97.102	102.92	101.13	101.72	95.546	92.808	103.49	99.279	96.217	100.74	95.017	99.837	99.516	89.962	97.053	101.85	96.462	101.71	101.01	96.715	104.79	96.916	98.664	102.66	95.833	102.44	99.102	97.919	95.862	99.827
108.08	108.79	101.02	107.72	102.24	110.01	103.38	99.563	102.65	105.75	112.78	106.12	101.13	106.35	107.73	106.24	108	107.79	106.13	104.93	106.27	103.69	99.801	98.243	101.4	104.41	107.9	109.24	104.54	109.76	96.826	104.03	106.53	103.24	106.09	110.23	108.43	103.78	105.46	100.96	110.32	111.89	102.44	108.07	102.55	102.15	107.86	108.7	102.86	100.75
117.38	114.88	116.66	119.99	120.99	124.02	114.29	117.21	110.82	117.92	113.01	118.38	121.7	119.83	116.84	115.67	116.32	119.27	112.95	119.55	121.06	115.42	117.54	115.09	120.23	110.97	118.04	118.53	125.61	113.35	117.62	114.77	116.07	109.71	120.18	112.26	123.27	116.73	115.96	116.33	116.4	118.93	118.97	115.21	117.94	111.66	121.07	122.77	119	122.44
117.48	115.3	115.01	114.24	112.08	110.15	115.04	110.17	110.35	111.04	110.75	113.21	109.34	115.68	115.46	111.43	109.31	112.12	111.48	117.89	113.8	110.59	108.74	112.17	115.29	112.87	114.92	109.47	110.29	109.74	115.59	110.42	111.48	107.75	112.62	110.97	110.21	114.11	108.1	115.41	106.76	112.67	104.74	118.66	113.4	113.32	117.89	111.56	110.36	113.09
104.22	108.71	109.34	104.37	110.09	113.76	104.05	110.08	110.35	102.59	104.62	103.8	111.41	104.89	107.68	107.97	103.87	108.34	103.6	106.76	106.14	107.33	103.46	104.41	110.16	104.61	105.34	106.09	109.94	111.5	103.74	104.07	108.45	103.03	106.06	112.84	109.03	104.86	97.403	101.75	106.25	108	112.47	109.84	101.4	105.54	104.44	106.82	106.94	104
107.8	114.5	105.43	108.94	113.88	105.87	106.83	111.52	118.62	103.96	115.25	110.21	113.42	105.88	112.05	109.82	102.63	114.07	109.55	113.78	100.9	112.28	108.41	110.05	110.29	108.29	112.04	108.38	109.62	106.16	115.5	115.02	110.41	112.27	106.77	121.09	109.5	108.52	105.54	105.73	109.57	113.13	113.74	118.48	114.24	103.75	104.88	111.03	114.36	110.58
104.07	97.925	100.79	103.25	97.939	102.02	98.563	101.98	100.29	99.677	105.79	101.3	94.504	101.12	101.63	98.699	103.41	97.059	100.55	101.76	103.37	95.474	102.66	95.659	99.061	98.941	98.639	103.91	99.442	93.539	103.9	104.44	105.51	101.48	99.549	98.177	104.98	105.82	98.431	101.73	107.35	97.909	100.84	105.12	102.76	96.137	103.3	99.84	95.437	107.34
104.03	107.18	103.2	104.83	104.75	107.91	101.63	104.42	96.495	112.92	104.14	106.33	107.67	108.04	111.61	105.62	106.13	111.08	104.14	103.75	110.94	106.78	103.92	111.54	111.42	107.95	97.655	101.59	104.98	104.66	106.71	104.91	101.9	102.55	103.69	108.86	102.44	103.44	104.07	105.26	107.08	103.87	104.2	105.2	96.494	100.1	94.734	106.8	110.41	101.77
101.37	107.38	110.6	101.24	99.67	106.92	105.97	103.23	109.52	101.67	103.67	103.2	107.47	107.44	104.18	112.43	104.21	104.9	105.71	106.85	98.031	105.91	106.52	113.97	107.6	110.73	102.03	102.82	101.83	107.94	104.47	105.47	107.25	108.43	106.68	105.03	103.79	97.344	105.76	107.33	105.95	107.04	101.56	100.12	100.49	103.31	103.7	101.49	102.48	108.39
105.49	101.17	103.88	108.33	108.37	111.3	105.8	108.67	105.45	106.98	97.67	107.17	107.05	102.34	111.6	108.56	103.78	105.43	104.15	107.41	105.56	110.23	101.74	107.84	103.67	107.55	108.19	105.46	109.25	108.92	107.06	105.29	108.15	106.18	109.66	108.21	106.19	100.62	107.65	110.85	101.3	111.99	105.79	102.91	107.15	106.67	105.48	103.37	106.48	108.67
105.19	104.97	101.49	104.22	107.95	110.56	106.73	109.69	104.47	113.82	104.79	110.68	106.62	107.81	101.92	104.19	101.52	112.41	106.4	104.01	107.19	101.97	100.91	109.97	113.32	108.43	106.95	103.78	106.29	106.9	102.82	103.46	101.84	98.936	109.77	103	102.98	101.59	109.27	101.43	100.89	111.45	112.03	110.16	109.2	104.39	105.8	101.95	107.52	102.95
107.55	108.88	107.08	105.82	107.81	109.46	104.83	103.27	112.12	112.75	105.96	105.13	102.71	107.43	105.82	107.29	110.78	104.01	102.61	108.42	109.19	108.48	108.3	105.96	101.58	103.68	106.52	110.65	111.16	109.98	99.966	108.02	104.8	110.09	111.24	114.19	106.68	105.39	105.23	102.2	111.44	108.38	106.37	111.01	105.83	105.57	102.77	110.75	104.68	108.25
106.69	116.6	110.07	107	109.81	104.75	111.64	110.5	116.84	113.81	107.25	108.82	114.36	109.04	109.8	108.65	111.44	110.46	108.05	110.5	111.32	114.7	111.19	110.07	114.8	118.79	111.35	109.19	115.61	113.14	105.15	109.24	113.26	114.49	111.31	108.33	117.98	104	114.95	109.98	115.71	107.96	113.67	110.17	107.14	107.77	115.75	118.2	103.8	118.18
101.55	98.43	102.81	100.59	109.66	101.37	94.828	105.16	97.959	104.42	100.53	100.55	103.68	108.18	98.523	99.417	99.73	97.707	104.03	106.71	99.949	102.03	101.77	96.244	98.228	98.129	97.989	102.43	97.212	102.38	101.03	95.6	100.57	99.52	101.65	99.087	101.68	105.11	104.91	99.835	101.07	95.158	99.148	99.899	100.64	101.56	99.951	96.628	99.837	105.33
107.01	114.07	113.1	108.23	109.11	107.87	113.31	113.12	108.91	110.03	111.79	114.78	112.52	107.69	110.55	109.97	110.02	107.49	112.3	109.84	113.43	112.86	117.23	111.14	111.03	110.35	105.11	111.28	111.58	109.95	119.54	111.1	110.71	110.94	116.74	110.33	113.07	110.46	106	110.97	117.27	116.58	114.92	115.29	113.71	117.38	112.69	118.22	118.27	112.95
110.83	97.795	108.34	109.96	106.88	107.56	105.23	108.46	102.93	105.44	110.42	103.37	107.77	99.98	99.975	100.95	108.88	107.2	95.151	106.96	101.59	108.11	108.15	102.56	101.81	107.65	105.7	106.4	98.375	99.482	100.49	106.88	104.56	102.32	106.16	103.05	97.379	106.56	104.49	105.26	104.33	101.57	103.69	107.27	108.3	105.83	109.67	106.43	102.11	99.757
107.93	110.86	97.245	100.02	106.72	103.03	108.14	110.11	111.15	104.42	106.37	110.13	104.79	102.59	109.31	104.42	108.04	107.76	105.64	111.77	102.98	107.88	109.1	105.66	105.48	114.74	107.15	103.4	105.96	103.05	104.04	98.174	107.85	99.139	100.91	108.83	107.63	108.24	109.8	104.67	101.06	103.49	102.92	100.5	109.65	97.658	106.53	114.21	99.842	108.47
109.82	110.66	114.7	112.89	114.84	110	110.49	111.61	107.85	114.48	113.99	116.06	115.24	111.15	113.58	109.95	114.5	101.4	114.12	102.4	115.12	111.16	111.68	112.78	104.26	112.81	107.23	109.09	110.86	108.64	112.04	108.97	119.92	112.11	111.21	119.37	113.78	112.32	115.17	112.87	112.54	110.92	110.49	121.65	107.75	114.37	115.45	113.33	113.32	106.31
116.15	108.9	111.14	108.57	110.67	112.56	119.01	110.47	114.04	114.15	111.38	116.03	107.93	112.7	112.63	108.05	120.15	111.22	106.45	107.57	111.99	114.17	114.6	109.99	107.89	112.32	111.83	109.35	109.62	117.5	113.16	113.07	103.53	112.32	111.77	113.13	111.88	114.43	106.75	118.3	107.66	111.87	114.05	111.03	110.11	111.01	110.03	110.52	107.26	115.18
94.513	92.021	100.31	99.164	99.694	91.189	97.386	94.506	97.158	101.7	100.6	92.038	101.17	96.494	103.67	99.433	92.022	88.171	104.61	94.296	100.55	98.081	97.418	99.685	101.81	95.575	101.89	105.96	104.82	98.149	97.846	97.782	103.96	95.733	103.44	96.961	96.057	100.34	99.919	95.103	99.865	104.01	92.466	101.28	96.211	98.105	97.697	95.799	97.568	96.311
111.35	115.15	111.93	112.62	110.79	114.98	107.6	105.9	109.3	112.13	110.27	111.19	114.53	111.64	107.09	114.82	110.84	109.93	105.23	113.68	114	110.59	116.74	115.79	110.19	110.38	111.7	109.6	113.31	109.14	110.38	115.39	116.63	111.78	109.44	111.89	114.5	117.65	114.35	107.87	108.4	113.95	116.39	107.64	114.52	115.17	113.21	109.96	111.53	109.92
120.71	117.28	113.49	111.3	118.79	117.12	110.75	116.07	125.54	122.66	111.04	113.29	114.2	117.54	111.63	116.2	110.07	118.35	116.36	117.59	116.68	114.54	113.71	122.83	114.3	109.96	118.68	115.02	111.44	118.1	119.1	121.26	118.2	117.1	114.26	112.64	117.9	114.23	119.99	118.5	114.25	124.01	114.96	117.47	118.99	112.13	113.27	113.18	117.57	116.07
111.55	106	104.77	115.8	112.27	111.56	108.83	110.9	114.51	113.51	108.49	110.01	112.72	113.11	113.86	113.58	111.74	113.64	104.7	107.3	113.33	110.58	109.85	105.97	111.11	113.43	114.68	114.85	113.77	115.81	112.68	113.07	111.12	120.7	114.12	109.27	113.47	110.86	108.7	116.88	104.18	108.14	108.57	110.85	109.99	110.74	112.32	108.66	117.55	112.3
105.26	95.359	100.41	101.85	107.25	102.9	105.46	103.17	102.57	102.81	97.891	90.559	95.661	105.25	102.52	103.23	99.291	95.592	98.814	99.135	102.87	106.07	95.021	97.476	98.306	101.47	106.41	102.43	98.579	100.52	105.14	100.18	106.2	106.04	99.296	100.81	103.75	99.807	99.897	102.44	100.81	97.935	99.68	101.18	100.48	99.935	98.692	101.25	102.64	101.63
105.43	102.89	105.86	109.63	110.88	105.73	108.11	102.12	106.98	114.75	108.57	102.65	109.54	113.22	101.02	105.96	114.17	108.01	111.12	116.06	104.64	107.83	110.99	103.76	102.56	114.12	109.53	112.2	105.38	105.79	105.49	108.08	103.24	109.8	110.64	105.56	108.62	107.55	103.99	111.41	109.58	107.28	111.65	109.64	103.71	108.22	101.63	107.57	109.67	104.72
101.91	111.73	105.91	107.95	106.92	112.32	109.22	102.93	107.65	105.43	105.57	109.07	111.94	100.41	107.1	105.46	102.02	106.39	112.6	109.59	106.15	100.73	106.3	103.62	105.24	107.69	105.06	109.59	100.09	100.15	107.86	109.15	109.38	101.22	107.58	108.6	109.75	107.34	103.53	110.68	102.43	106.62	105.33	99.99	111.59	100.55	103.89	105.21	104.04	106.3
104.33	106.23	106.77	104.22	108.99	107.75	101.9	107.02	99.848	101.05	110.45	108.21	104.08	106.51	106.98	111.06	109.75	104.88	104.93	102.41	114.16	108.22	112.18	110.5	110.91	108.11	97.959	105.04	106.21	106.36	104.62	109.01	108.47	114.34	109.28	108.69	106.74	106.78	109.39	106.18	107.1	108.2	103.16	100.47	106.68	106.76	104	106.9	105.99	103.97
117.61	110.57	107.22	114.07	114.47	109.82	117.22	114.19	111.57	110.03	110.72	106.4	106.05	113.23	107.27	116.99	109.82	116	106.34	108.88	109.59	110.78	112.45	112.17	103.78	112.02	110.88	112.22	111.99	107.91	112.74	109.74	110.77	111.03	107.95	111.7	108.88	113.63	116.11	108.62	108.24	112.19	111.49	112.39	112.4	109.63	114.45	109.44	115.56	116.58
108.04	108.95	99.751	107.13	101.36	108.51	106.55	110.57	108.94	109.19	112.06	103.76	104.46	106.41	102.04	99.409	98.863	101.27	98.982	100.53	102.99	105.36	104.42	107.04	107.27	102.42	108.91	104.96	109.52	105.95	110.53	101.24	105.1	105.99	113.16	105.96	105.62	104.78	106.67	93.736	105.42	106.86	105.39	108.22	106.31	104.72	107.07	112.43	105.16	102.79
113.22	110.32	108.3	106.39	111.42	112.65	103.36	111.49	110.28	111.19	111.59	107.03	102.52	98.145	113.68	110.63	107.81	112.42	112.4	108.61	116.56	109.92	118.55	107.36	114.36	107.73	111.5	110.3	115.58	112.5	117.3	109.62	110.98	111.5	111.94	109.79	111.3	108.56	108.27	109.79	110.27	111.23	110.96	107.71	110.18	105.81	110.36	109.61	108.54	111.22
93.699	102.44	101.83	102.34	103.75	96.684	96.538	97.807	92.744	95.589	96.178	102.84	98.753	101.53	93.391	96.596	98.793	101.58	103.03	104.54	101.99	98.903	98.439	102.46	99.59	98.936	97.534	95.048	98.051	93.806	101.97	96.804	94.907	99.636	101.67	100.23	95.995	104.32	98.754	102.58	100.05	104.84	102.06	107.12	100.34	100.08	103.23	99.176	98.219	97.632
98.885	103.66	95.72	103.09	98.81	101.74	98.533	103.58	100.76	100.81	102.82	98.126	101.58	98.159	101.78	92.656	99.104	100.58	97.788	105.74	102.26	102.41	101.33	109.44	100.64	99.149	97.876	101.67	99.949	93.824	99.576	101	109.59	104.81	101.3	99.718	95.022	98.717	95.856	105.04	100.45	100.17	100.42	94.014	102.34	95.778	98.826	99.813	97.952	102.28
103.9	107.09	107.68	109.28	101.66	100.86	104.35	107.4	100.67	106.94	104.69	108.24	98.966	108.72	108.43	111.23	103.94	107.64	107.45	108.34	108.82	111.7	106.24	104.83	105.82	103.94	106.72	105.08	110.99	103.53	103.84	102.12	106.03	109.11	109.95	110.64	106.4	110.11	114.23	101.7	113.19	110.88	109.57	107.93	103.36	106.01	104.27	102.15	117.17	108.44
107.03	107.97	108.51	98.868	110.48	102.21	104.92	101.15	105.33	112.39	102.44	108.74	104.53	106.06	104.43	111.06	100.86	109.66	102.69	108.82	111.07	103.66	100.35	106.26	101.38	107.01	103.39	105.61	102.83	106.37	102.11	113.7	109.96	101.57	116.4	109.2	105.01	105.97	105.2	99.63	105.33	100.98	105.51	113.75	100.85	99.643	104.72	102.38	113.59	106.38
104.01	107.6	112.86	108.5	106.3	110.15	97.165	105.66	102.65	113.12	105.76	106.97	99.906	111.39	103.95	108.8	104.92	101.26	99.498	105.94	103.94	106.78	110.76	108.15	105.1	106.11	104.26	104.49	108.29	107.48	100.02	110.08	103.05	105.55	102.39	106.32	103.66	106.28	107.33	99.057	106.04	108.28	104.49	108.37	104.94	106.48	107.51	100.06	102.82	107.91
115.7	113.28	113.4	115.56	113.03	102.37	115.32	107.23	107.88	108.44	116.03	113.08	114.65	111.6	114.51	107.51	112.59	116.44	110.19	110.24	112.67	109.79	111.85	116.4	110.58	108.91	114.25	109.92	116.02	109.56	113.17	108.78	109.46	114.78	111.51	108.92	109.52	108.19	111.57	116.52	105.36	105.14	109.55	112.21	110.92	104.61	114.77	112.46	114.66	109.95
102.32	102.96	103.74	101.08	106.1	106.38	112.81	105.43	108.3	106.16	105.96	108.91	106.44	111.09	107.45	102.38	105.51	103.05	105.13	102.88	104.54	107.8	105.17	113.04	103.86	102.09	108.47	110.73	104.64	110.46	108.76	106.14	111.68	112.41	103.65	105.31	109.24	110.04	107.67	107.57	107.84	103.84	112.26	105.13	108.65	109.41	101.44	106.97	99.138	104.06
105.9	107.66	103.88	101.58	107.8	103.94	109.77	112.58	99.841	103.83	109.47	104.24	104.11	102.21	108.13	99.433	98.39	100.9	103.83	96.423	108.54	108.55	109.09	107.65	102.45	105.81	104.58	103.09	107.37	97.193	111.08	104.51	111.26	103.63	107.24	105.52	103.4	109	104.5	107.64	105.46	98.599	108.09	102.82	103.72	102.59	96.507	104.99	103.45	104.43
112.04	118.2	114.25	108.06	110.97	109.6	108.91	110.61	111.16	108.51	108.92	117.12	104.76	110.98	114.13	107.36	110.18	110.13	112.31	102.65	116.85	111.93	113.26	110.12	116.64	107.84	112.61	118.56	115.53	113.3	116.78	110.24	110.69	113.17	106.23	115.31	104.46	114.14	106.89	109.6	108.63	110.55	114.84	106.47	108.71	110.25	114.83	110.43	110.46	114.57
102.14	101.9	107.17	107.67	104.25	102.55	108.48	102.8	104.13	104.45	101.82	107.88	103.35	106.83	102.8	107.37	102.07	99.144	107.23	105.29	105.7	104.39	110.93	103.13	105.13	100.23	105.02	101.6	106	105.62	98.386	107.75	106.73	103.95	105.27	101.23	98.032	98.799	101.51	102.2	106.51	108.16	105.82	103.53	101.2	106.58	105.57	109.33	101.37	102.97
104.03	109.47	109.73	104.49	111.15	112.28	110.21	108.07	105.74	101	111.33	113.6	113.42	111.33	104.43	106.06	107.77	107.68	112.36	108.85	104.68	109.42	107.44	105.12	102.16	105.96	109.25	104.21	105.91	108.26	109.84	110.65	113.76	105.4	104.05	103.5	109.27	113.89	103.29	111.81	106.67	100.92	101.45	109.15	102.49	101.95	111.43	108.92	106.55	108.22
110.25	107.28	113.81	115.05	109.84	116.55	111.61	109.29	115.49	111.71	117.63	114.19	115.07	108.27	112.81	119.07	115.31	116.17	114.38	116.07	110.85	112.68	110.7	115.72	113.35	109.96	110.31	116.56	109.36	113.32	110.99	107.32	112.46	112.07	103.82	111.69	111.41	115.73	113.09	118.56	111.78	119.87	119.65	110.9	116.81	115.47	112.19	116.32	116.42	113.07
104.99	109.34	101	106.36	106.53	106.2	105.7	105.15	101	108.83	100.61	106.02	106.9	106.55	103.14	107.47	103.39	97.144	103.23	99.017	100.1	98.09	104.66	101.59	103.75	113.76	104.07	115.08	104.15	109.16	105.51	103.3	103.42	105.97	102.66	109.05	106.85	106.96	101.8	111.85	111.62	108.92	105.91	102.93	106.41	104.89	113.55	109.72	97.337	106.03
102.4	101.74	110.5	100.98	107.49	108.31	105.74	108.8	103.64	107.39	104.51	107.08	108.38	106.37	107.82	100.89	107.36	109.48	105.56	109.53	106.32	107.96	105.68	107.19	107.46	109.68	109.19	112.03	100.77	105.22	108.33	101.14	102.6	104.77	106.14	106.66	107.99	102.54	107.35	107.6	100.41	102.76	103.4	106.42	106.8	107.51	104.97	103.67	102.44	106.66
109.96	113.9	116.94	118.92	106.5	110.69	111.29	108.26	102.11	120.93	113.59	111.38	109.38	113.53	112.67	108.83	114.03	112.39	113.46	106.93	111.92	111.78	112.19	114.14	107.2	114.77	107.97	101.6	111.48	113.74	109.43	113.89	111.21	111.82	115.31	109.67	111.32	113.72	118.04	109.67	111.03	108.64	109.02	114.61	111.67	112.65	110.49	112.02	105.89	109.82
100.1	102.79	101.79	101.08	94.94	101.27	103.15	99.995	102.1	101.23	102.95	104.55	100.62	95.223	98.249	101.41	99.374	102.52	100.42	92.697	95.986	97.996	96.258	95.124	99.449	100.34	100.48	102.82	101.31	100.15	106.78	100.02	99.769	99.115	98.546	97.214	100.79	98.948	99.037	99.203	98.284	103.16	101.58	99.497	100.97	100.5	98.889	97.255	104.53	103.37
114.77	108.08	118.92	113.71	114.7	104.62	105.58	113.94	117.8	110.9	109.87	109.23	112	112.63	116.19	112.01	111.07	107.52	108.75	109.15	107.3	114.75	113.51	110.97	117.67	103.52	114.54	112.94	112.7	116.65	114.31	107.98	114.24	113.63	115.92	114.81	115.4	106	109.08	114.26	106.95	117.48	112.26	106.17	108.27	112.42	116.76	115.28	105.85	109.3
112.15	112.29	110.65	112.42	110.55	101.9	113.91	111.66	105.51	112.08	116.15	112.49	107.78	110.96	104.46	110.39	110.17	111.81	109.73	108.68	111.54	112.92	111.95	111.27	114.15	103.98	107.53	112.07	102.13	107.17	111	106.17	105.6	109.43	106.36	111.89	109.42	115.63	106.95	111.38	109.78	104.34	113.9	108.99	108.25	112.16	107.67	107.71	105.65	107.67
93.989	97.101	103.95	100.62	107.05	102.1	101.39	94.431	106.47	98.648	95.603	101.9	102.84	104.29	93.61	97.802	104.69	100.03	101.13	98.161	97.249	105.18	98.118	97.902	99.402	100.79	97.242	106.52	97.539	97.464	98.173	99.378	96.909	99.328	99.645	98.919	99.053	105.45	100.25	103.53	102.16	104.14	97.402	101.24	96.791	97.498	103.89	94.704	104.64	96.824
109.7	112.74	112.39	114.11	108.68	106.41	111.99	118.62	114.79	112.58	114.43	115.93	113.39	108.81	105.73	110.09	110.09	109.37	110.11	121.01	103.91	110.09	110.17	111.33	114.06	110.46	115.36	106.92	115.7	111.55	111.48	109.79	113.74	110.87	116.09	113.21	108.28	114.56	109.05	113.81	107.81	115.35	107.9	112.69	114.87	115.3	114.35	111.53	113.23	112.49
103.81	98.724	104.11	101.18	102.52	96.998	109.73	96.254	98.478	98.095	104.09	98.99	100.65	99.344	96.876	95.847	99.723	103.03	103.77	102.44	98.185	108.1	98.59	94.773	93.705	105.83	102.98	102.13	105.17	106.4	104.37	102.38	103.14	101.14	100.9	97.509	102.15	105.76	109.86	92.431	92.649	106.17	97.873	102.19	100.35	101.42	95.19	100.3	107.34	102.87
102.53	108.64	108.27	104.75	102.98	108.99	109.52	107.14	100.5	108.79	108.64	108.74	107.81	97.52	104.52	107.66	108.29	108.1	113.16	104.14	107.04	111.29	107.75	108.9	106.79	110.38	101.27	111.4	112.29	106.77	109.2	109.82	108.9	100.54	105.6	109.66	104	107.03	108.18	103.06	105.83	111.48	105.38	109.86	107.23	111.83	110.84	105.19	110.37	104.08
115.43	100.97	106.79	109.61	109.16	111.03	111.13	107.62	102.93	114.72	104.36	112.39	111.12	113.76	111.4	107.92	111.05	114.93	104.84	109.34	107.41	109.08	110.2	107.8	107.55	111.22	111.66	113.54	106.05	106.16	108.61	115.6	108.32	114.21	110.21	107.1	107.68	105.97	111.18	110.92	111.53	106.86	107.11	104.67	112.62	111.82	109.43	105.18	109.51	108.95
107.31	102.38	105.86	99.159	100.21	96.001	96.179	96.811	95.885	95.765	97.732	98.867	98.588	95.578	104.52	103.43	104.68	101.46	96.94	101.51	100.04	96.821	98.879	95.845	102.85	101.45	95.371	93.443	98.921	98.851	93.293	103.28	102.96	104.86	103.11	97.32	100.03	103.7	105.92	96.25	97.351	96.878	98.793	98.275	104.09	99.073	95.116	97.293	103.51	98.918
104.15	107.34	103.5	102.61	107.04	104.21	103.55	113.69	102.79	102.74	107.27	109.61	114.32	103.96	104.92	111.57	104.85	105.32	109.17	102.29	107.21	104.99	109.29	108.08	103.93	102	106.62	109.63	102.51	108.65	106.97	95.955	106.17	100.42	106.43	103.44	103.41	102.47	104.83	106.44	109.05	105.91	102.61	104.78	98.929	105.08	110.83	106.42	104.68	107.14
118.03	113.54	109.67	111.72	109.75	113.58	114.61	107.25	111.24	112.18	111.72	110.35	113.61	108.27	108.81	111.04	105.76	109.94	115.38	107.65	110.38	111.8	108.21	111.78	111.81	104.36	108.52	106.17	112.86	116.32	111.22	112.34	111.83	115.57	105.65	115.42	113.23	110.02	113.08	106.97	112.47	117.2	112.06	103.31	109.14	111.19	110.17	107.89	111.75	104.87
106.5	113.4	108.08	107.21	110.99	107.25	106.16	104.76	105.43	111.35	107.56	97.2	106	108.01	110.53	105.06	112.59	108.15	105.93	102.01	108.53	107.66	104.91	107.21	108.66	106.65	113.8	103.59	104.6	104.18	104.57	105.35	104.57	99.521	106.47	108.71	110.12	106.01	109.84	104.33	106.28	111.65	106.77	109.58	106.15	104.37	101.04	103.04	109.63	104.21
115.48	112.6	115.82	110.75	114.02	112.08	119.2	108.52	111.89	106.88	111.3	107.91	112.72	106.66	111.28	112.88	111.91	114.34	110.32	116.4	111.16	107.72	112.48	106.03	110.97	108.84	112.72	110.15	107.89	112.66	115.06	104.16	114.63	108.59	114.07	111.43	109.59	119.32	105.96	108.06	115.69	105.46	109.43	120.71	112.13	113.9	113.32	115.83	111.67	113.31
112.2	109.62	107.74	111.63	108.07	106.91	115.22	115.21	114.95	110.77	114.68	113.54	116.75	107.57	116.77	110.84	117.26	114.88	106.51	110.74	110.34	114.6	114.1	117.51	107.35	106.37	112.35	116.23	113.29	111.02	111.29	111.7	116.13	112.45	113.75	113.6	113.91	119.05	110.2	114.17	116.12	115.55	106.7	108.85	112.61	115.46	109.21	114.06	112.8	111.03
117.06	111.22	113.01	110.98	111.52	110.33	111.62	113.55	112.38	109.44	112.58	111.67	115.61	110.36	105.01	106.22	112.94	115.53	112.03	110.24	112.99	118.48	108.8	111.94	117.57	113.08	109.86	108.66	112.16	112.78	112.04	104.99	113.61	111.3	111.33	115.51	106.58	115.56	115.14	113.29	107.62	110.83	111.05	118.07	112.18	112.61	107.92	117.01	110.95	109.11
113.33	103.58	108.41	111.72	104.74	102.85	103.27	106.85	111.04	107.32	115.84	110.85	106.9	109.62	109.25	112.73	104.45	102.25	107.48	104.6	105.55	112.89	113.26	109.11	104.06	103.45	100.75	111.55	105.48	110.76	105.15	105.38	109.37	110.27	108.39	111.11	105.1	106.73	104.54	112.51	104.99	106.03	108.43	109.22	108.36	106.25	110.4	102.79	107.72	107.04
105.98	109.72	112.79	108.85	114.04	113.28	104.42	109.14	110.15	111.26	107.7	112.15	111.88	110.07	117.05	107.29	110.51	110.61	106.98	110.39	111.14	109.79	113.76	110.31	111.95	115.13	113.56	110.84	114.3	114.26	111.06	112.36	114.72	113.23	111.49	108.97	113.85	112.39	115.34	115.07	108.3	112.89	113.29	108.58	112.71	113.8	114.3	108.04	108.97	104.96
102.02	103.69	103.26	101.26	102.01	98.898	108.58	107.46	106.46	105.84	103.52	108.04	103.86	109.04	96.153	103.57	104.03	103.17	102.6	109.18	102.69	107.03	104.16	105.66	106.37	109.83	106.66	101.14	111.99	102.97	103.36	97.849	108.77	96.799	105.14	109.24	108.47	102.62	99.447	96.189	106.18	104.1	103.59	101.54	105.82	105.26	99.819	101.39	99.076	105.57
108.34	103.93	105.47	107.57	104.37	105.62	108.1	102.58	100.71	105.38	110.52	102.54	100.99	104.26	105.03	107.43	110.07	107.15	109.78	101.82	105.59	105.41	108.29	111.81	107.11	107.81	103.78	103.53	107.44	109.63	110.59	109.27	109.78	110.73	108.46	106.62	107.52	105.16	103.72	106	107.37	104.53	99.264	105.1	107.58	99.72	108.17	112.25	103.87	110.16
107.86	105.47	106.03	101.42	110.83	105.67	101.53	98.19	103.29	108.21	102.39	101.84	105.83	107.26	107.96	111.58	109.67	107.06	107.98	109.13	105.4	108.61	105.98	104.99	105.34	102.03	111.68	110.2	106.83	102.63	103.44	100.42	110.84	117.8	108.94	99.392	105.62	101.49	100.92	109.33	111.92	104.15	110.82	103.99	107.02	104.12	108.92	103.53	101.04	105.63
110.3	102.06	102.98	104.25	107.1	109.49	111.87	105.51	110.86	101.44	107.38	108.43	101.45	112.35	104.8	111.59	109.29	104.66	107.73	105.37	111.24	102.68	105.12	108.86	115.14	104.24	106.75	114.78	100.19	105.04	102.92	108.31	105.1	109.66	104.97	102.49	105.59	107.07	106.46	106.74	104.13	106.19	105.37	106.52	108.13	114.64	111.64	108.33	111.35	111.66
101.5	97.797	102.17	99.398	97.653	100.05	101.67	103.55	100.57	93.666	105	99.259	95.18	102.39	105.71	98.131	93.709	101.74	100.32	103.85	103.75	103.01	101.82	96.923	98.327	101.22	95.457	99.457	108	96.647	101.47	102.6	96.955	103.52	97.932	100.96	103.02	96.29	103.75	104.87	102.5	100.49	102.03	100.53	103.51	97.742	94.112	100.25	99.822	100.53
114.89	111.45	116.82	113.47	109.38	114.99	114.06	113.26	112.46	113.62	109.57	118.6	111.27	109.43	112.44	110.84	110.33	116.72	112.57	116.56	104.97	101.47	110.56	110.85	107.82	109.77	110.07	117.46	116.12	108.68	109.18	112.45	111.68	111.09	106.97	110.36	112.54	112.68	112.61	111.03	108.38	110.45	114.35	107.02	113.79	114.61	109.63	119.68	114.74	115.15
103.1	96.912	105.14	96.046	103.19	111.18	101.46	104.53	105.3	106	106.68	112.08	101.98	107.79	109.31	103.44	103.76	100.07	100.03	109.52	105.02	107.18	101.92	103.78	104.25	97.513	103.57	103.95	107.52	105.86	111.74	101.88	107.04	106.79	103.22	104.27	103.19	103.48	103.69	101.46	103.56	101.53	100.26	103.42	106.81	103.05	101.99	109.62	108.12	101.54
105.95	104.97	106.72	104.72	101.52	107.58	106.64	109.62	104.32	107.92	105.83	107.57	104.8	104.76	105.84	101.67	105.2	110.42	97.9	106.23	106.57	103.18	106.25	102.78	106.41	108.42	104.19	98.435	107.14	106.62	107.78	111.23	103.23	99.628	101.96	106.4	110.22	111.12	107.31	102.97	104.26	110.86	112.65	107.44	113.62	106.62	109.2	107.35	109.18	105.67
97.983	107.47	99.797	101.19	106.51	96.672	98.973	100.51	103.07	99.175	101.63	96.128	99.599	101.3	97.85	98.171	100.34	105.89	101.54	102.93	104.14	101.53	101.23	95.439	97.624	99.472	97.925	95.87	94.938	99.01	100.77	97.626	97.636	95.554	103.52	97.549	97.642	103.55	99.623	97.264	103.63	99.794	99.748	99.894	102.1	103.69	96.454	95.456	102.99	99.492
102.82	113.15	106.33	112.22	106.27	101.16	106.31	105.17	102.51	104.93	108.86	109.17	106.89	107.42	111.46	114.48	97.253	109.52	108.82	106.62	100.73	107.37	106.46	110.88	100.31	107.58	102.61	104.26	110.07	109.69	100.78	98.149	105.93	106.72	104.41	110.84	111.08	110.24	109.17	108.27	107.48	111.94	104.15	106.81	103.55	103.26	105.74	104.12	108.7	105.54
106.69	103.48	101.45	104.35	110.88	103.7	109	105.15	98.608	101.98	103.78	106.44	104.19	104.76	100.12	102.04	107.11	104.47	106.62	106.7	102.94	101.37	101.25	106.07	103.24	100.72	107.44	106.28	103.02	103.04	101.97	97.282	104.97	96.048	102.41	102.62	99.619	103.28	98.459	105.72	101.43	97.874	103.6	103.83	98.601	110.21	100.28	100.34	105.32	100.34
107.03	106.54	108.67	114.11	108.65	110.92	112.39	111.15	109.48	116.41	113.79	107.2	106.65	110.01	108	112.93	110.25	107.21	116.25	114.06	111.65	106.15	107.57	111.16	108.69	106.55	105.82	108.09	107.34	111.38	113.2	110.58	111.88	104.68	115.11	110.51	115.19	115.89	113.31	113.91	113.86	112.26	105.49	109.25	109.65	105.36	113.36	113.97	110.98	105.88
100.61	106.53	106.31	110.47	110.76	104.8	104.67	105.92	114.73	105.06	108.04	105.08	102.41	102.8	108.95	108.4	110.27	101.66	100.64	111.55	101.61	103.32	108.48	102.38	110.39	106.53	113.6	110.79	104.37	107.19	105.78	102.93	109.62	105.41	109.24	104.91	106.58	104.75	105.47	108	102.1	103.77	113.8	105.45	104.25	108.13	107.3	104.26	98.573	103.45
105.55	106.72	106.92	106.98	106.36	111.41	98.544	102.47	106.63	107.06	104.1	105.32	117.22	106.76	112.19	105.86	97.992	99.141	101.47	102.31	110.15	104.39	103.48	108.23	105.69	107.9	104.57	105.53	101.77	107.69	104.62	104.59	112.11	101.04	105.91	103.88	111.93	97.78	106.81	102.08	109.39	104.35	110	111.23	104.48	106.76	108.62	115.09	106.78	111.07
107.67	108.39	108.06	104.04	103.35	107.65	112.58	103.31	107.67	106.82	109.37	108.38	102.35	104.22	105.87	109.97	109.57	102.28	106.64	108.88	106.59	103.65	99.185	105.91	106.43	103.88	108.75	101.47	106.86	107.45	104.49	105.83	104.15	100.95	102.53	108.92	103.01	116.17	105.59	103.87	105.26	111.38	110.2	103.85	103.81	103.69	106.21	105.32	100.89	103.1
110.85	101.41	108.66	104.96	107.15	101.56	108.57	104.14	106.79	107.59	106.18	97.579	101.12	100.71	105.21	104.64	108.71	106.12	106.94	109.27	104.19	110.06	106.03	107.17	109.52	96.493	104.65	97.152	106.41	108.38	106.37	104.77	108.43	105.9	100.4	102.99	106.5	107.38	106.33	104.71	107.36	107.89	106.4	110.36	105.95	104.43	102.47	110.41	108.85	108.68
99.601	102.52	105.78	107.7	104.34	106.7	105.24	101.2	114.98	102.23	105.16	98.467	99.074	103.34	103.61	108.67	106.78	105.8	103.06	105.1	104.48	103.54	107.34	104.66	104.09	100.14	102.44	100.26	103.11	99.258	101.92	102.3	104	106.4	105.86	91.95	107.23	107.53	112.66	103.62	104.46	100.14	103.17	105.99	100.9	101.78	103.51	105.47	104.73	103.71
115.16	109.8	111.24	110.85	112.7	109.04	114.96	110.63	105.24	111.73	114.05	111.1	113.82	110.7	114.45	110.21	109.3	112.33	113.41	114.08	109.09	110.32	113.61	109.55	112.77	107.41	112.24	108.98	111.75	112.97	105.11	114.92	109.08	112.74	113.12	113.01	110.36	108.92	114.7	113.69	114.85	111.33	115.76	108.46	117.33	110.67	116.73	111.36	116.79	113.22
103.78	113.64	104.88	111.99	112.86	107.43	106.25	104.23	102.04	107.38	102.86	111.82	107.74	105.16	109.3	108.36	104.8	110.8	103.71	106.27	102.01	105.99	108.56	106.77	105.7	106.89	105.96	107.9	110.36	111.49	104.35	107.28	107.1	109.49	105.12	101.18	106.09	109.47	104.56	108.19	111.88	108.7	103.86	106.15	111.5	111.09	109.23	107.24	108.36	105.37
106.53	106.39	108.35	107.57	107.41	103.39	104.4	108.29	103.82	107.9	103.4	109.04	102.04	102.13	101.71	107.21	105.94	108.05	103.13	102.79	105.19	106.98	111.02	103.04	109.8	102.36	100.62	106.98	106.83	101.62	108.57	104.66	107.95	105.04	108.05	106.66	106.29	104.01	102.08	101.68	105.75	111.49	105.45	104.29	112.41	103.1	103.71	107.43	103.17	101.93
107.7	105.6	111.37	111.65	108.56	112.63	119.3	108.92	103.32	106.75	110.02	112.26	111.24	112.36	115.86	113.01	111.44	111.1	111.15	110.02	118.73	113.8	111.5	112.24	104.46	114.42	114.39	114.99	108.68	110.92	103.19	112.04	106.4	109.81	112.88	107.42	110.26	111.35	108.01	117.47	107.51	111.81	114.74	113.64	112.21	112.88	116.96	108.76	111.16	110.88
99.768	95.618	100.34	99.132	100.48	95.934	105.29	101	98.167	101.15	99.785	96.691	97.635	108.23	100.65	98.45	99.972	101.92	99.053	103.88	95.868	98.279	98.967	99.149	98.551	99.081	100.7	100.22	96.984	95.38	105.91	100.11	93.449	96.936	99.847	100.4	96.244	102.37	95.645	97.039	98.097	104.67	100.36	98.019	99.345	99.551	105.34	102.64	104.89	99.541
97.958	104.3	102.2	98.52	103.15	101.04	103.51	105.3	103.64	107.6	101.31	103.72	107.72	100.57	103.32	103.16	101.37	103.8	99.659	103.7	104.94	103.06	107.33	111.08	104.36	104.26	105.35	103.51	107.05	97.084	105.38	101.55	106.7	109.32	103.23	105.76	107.62	106.14	109.92	109.39	108.67	103.04	104.11	99.251	105.13	106.6	104.44	104.81	102	108.02
106.13	97.068	106.56	102.54	108.7	97.504	108.45	104.79	101.71	111.6	100.9	105.28	103.1	104.41	103.52	114.48	114.06	107.44	108.97	107.55	110.75	104.13	109.06	108.22	101.86	101.1	104.82	110.8	105.47	105.57	102.51	103.51	101.78	104.8	109.45	106.67	108.11	108.29	105.59	108.06	109.1	103.38	106.89	106.34	108.17	107.91	108.06	104.86	107.18	105.23
99.675	100.38	100.78	110.8	103.55	102.16	105.68	101.59	101.61	99.048	99.868	101.11	96.052	96.741	106.19	101.08	96.819	102.24	104.91	107.7	99.333	98.481	102.12	101.45	100.09	99.735	99.849	96.824	99.627	96.967	99.205	93.66	101.24	105.1	103.69	101.4	101.26	103.03	99.56	101.19	105.47	101.84	99.774	98.849	103.43	103.5	100.41	99.205	100.22	105.36
107.94	105.83	105.81	101.51	101.15	104.49	103.65	110.69	107.48	104.13	111.72	105.65	106.12	97.735	106.65	103.17	103.96	106.44	106.9	109.63	100.8	108.12	108.34	107.33	109.99	98.468	108.99	104.95	104.62	111.46	108.41	106.64	109.71	110.61	102.22	111.56	110.69	109.18	110.76	102.34	106.14	109.83	113.11	102.62	100.56	105.32	104.53	106.95	109.65	107.21
102.91	102.56	105.41	104.89	106.31	101.36	109.44	102.16	105.32	101.18	105.04	110.56	97.549	105.75	102.43	107.53	101.03	104.63	102.77	104.91	104.36	108.04	108.32	100.61	102.92	117.52	111.11	111.53	107.07	101.2	106.28	112.53	109.42	99.082	112.04	100.47	99.656	103.34	105.97	105.28	108.81	102.88	109.81	106.85	108.71	110.49	101.29	107.22	107.02	110.62
114.95	112.13	110.95	111.47	111.89	110.65	113.22	118.08	110.16	111.66	112.12	107.8	109.34	112.56	108.26	107.91	113.87	104.98	116.25	118.84	112.43	114.8	118.1	116.4	117.42	116.15	117.46	110.53	117.25	112.38	111.27	116.39	109.72	108.72	106.09	116.58	109.69	114.98	109.43	112.26	113.06	115.97	113.03	108.02	112.38	109.29	115.02	107.94	110.62	116.87
98.002	98.634	96.43	101.63	94.653	99.531	104.1	103.67	108.57	98.852	99.164	96.109	100.89	106.09	96.878	104.6	99.996	95.029	107.65	95.64	101.27	98.692	96.729	100.31	96.79	102.59	100.89	104.94	104.76	100.51	101.46	101.37	98.116	96.566	104.48	97.688	101.99	104.25	103.21	98.234	101.1	102.48	104.31	94.637	109.45	109.18	100.31	101.69	95.791	86.485
105.31	110.21	103.73	113.27	105.85	115.4	110.28	107.82	111.43	119.7	113.83	106.11	102.9	113.95	114.51	117.35	108.76	113.08	109.6	110.88	114.34	104.49	111.8	105.46	112.05	113.49	113.64	112.06	108.58	106.12	109.86	109.61	117.08	109.7	105.81	109.66	111.59	106.76	105.21	106.34	107.74	105.45	110.85	108.22	108.02	110.75	117.27	114.24	110.41	108.27
105.17	106.82	104.21	103.83	104.77	99.268	108.26	104.79	103.79	108.3	106.16	109.9	104.87	107.22	102.48	107.63	106.16	109.05	107.71	106.67	107.53	98.268	99.651	110.05	109.44	102.13	105.58	112.03	109.94	108.88	102.81	105.36	101.83	104.27	108.22	103.9	107.32	105.11	107.43	108.1	104.55	105.38	106.28	105.04	114.96	105.95	102.43	107.3	106.83	98.208
113.24	112.29	111.51	117.09	114.99	116.06	112.7	117.13	109.06	109.02	112.6	111.06	110.75	113.45	121.67	115.03	107.53	115.47	112.1	109.26	116.72	115.01	116.39	109.68	113.91	108.57	111.4	116.21	107.78	102.62	108.8	121.11	114.14	116.45	110.92	109.48	110.89	115.26	108.75	110	114.57	111.27	110.08	104.64	112.5	116.37	111.16	105.9	114.41	113.51
116.3	112.06	111.33	115.03	115.88	112.28	111.79	121.41	113.05	116.1	113.4	109.14	115.07	109.51	111.52	113.03	113.55	113.49	111.2	110.98	113.27	110.17	112.02	114.6	106.26	112.24	114.75	109.7	114.42	105.06	116.23	113.17	109.05	111.19	115.27	113.09	116.84	110.27	102.78	112.15	111.09	119.9	117.16	113.81	108.86	120.11	111.22	109.38	116.7	111.79
103.1	94.924	107.5	102.95	107.96	109	114.5	102.16	101.36	104.25	106.15	106.17	105.47	103.28	111.82	111.55	107.22	100.98	109.97	104.4	104.4	108.91	109.44	103.94	104.44	104.57	110.99	102.56	98.763	108.91	112.04	108.11	111.27	102.62	100.74	101.76	104.85	106.03	109.34	108.57	103.9	103.09	108.26	104.89	112.12	105.55	104.52	103.84	106.55	101.53
106.16	106.26	109.44	105.25	111.17	109.71	104.02	96.269	102.31	113.24	107.21	104.46	98.284	108.37	107.7	106.52	110.34	111.12	96.223	112.28	106.53	101.77	108.92	101.48	111.57	103.04	104.16	107.95	100.02	99.751	106.58	106.39	103.97	98.56	105.46	108.2	108.23	102.31	100.26	105.46	107.34	103.64	105.68	100.47	107.66	98.07	106.06	104.72	103.08	100.87
103.97	106.42	108.23	103.72	106.69	107.12	104.08	105.85	104.7	96.827	100.8	110.11	110.8	102.82	101.77	107.76	108.19	102.6	105.49	108.26	112.81	105.72	105.6	109.22	109.88	107.09	105.72	106.84	107.94	105.68	105.43	102.92	104.81	103.89	98.425	109.8	106.55	101.13	105.77	109.39	104.33	106.27	109.34	109.16	109.02	105.91	111.31	100.99	108.63	107.59
101.13	103.28	103.8	95.431	104.57	99.441	96.493	95.636	97.821	97.538	103.52	107.09	98.958	98.085	97.584	101.51	98.779	100.35	102.02	103.69	97.2	95.504	102.78	104.01	99.683	99.226	98.368	98.557	105.42	101.59	100.64	98.925	102.66	99.306	91.928	109.97	99.489	103.1	95.65	106.86	99.325	93.458	95.986	99.741	96.109	106.7	97.703	107.96	100.29	101.37
98.506	100.99	98.667	97.205	98.303	99.125	101	99.373	105.3	101.62	102.75	95.14	98.839	94.457	98.504	100.81	99.742	98.808	99.619	97.512	99.246	103.14	102.74	106.47	102.68	99.745	91.164	103.25	96.748	106.91	100.19	100.05	99.225	106.26	107.28	102.94	94.381	102.44	101.42	98.347	106.96	96.724	101.95	97.918	95.947	102.04	99.941	101.68	104.48	100.65
116.08	111.79	108.53	106.83	104.45	109.4	105.23	112.03	105.61	111.29	111.06	112.78	114.27	113.85	113.88	110.9	106.52	118.08	113.8	107.97	117.99	114.05	109.11	105.7	112.85	107.53	112.13	116.48	112.96	111.7	115.56	114.53	114.13	117.32	111.28	114.74	109.27	109.22	112.15	118.87	107.87	118.35	113.93	115.16	112.28	105.6	108.51	114.08	110.11	110.42
110.4	111.02	104.09	104.6	105.27	107.64	107.83	104.36	105.78	106.32	105.29	108.31	105.32	108.51	103.75	111.42	109.78	108.1	104.63	101.99	110.65	100.85	107.73	105.46	106.06	107.87	106.63	112.75	101.32	109.05	106.06	105.18	104.91	112.81	101.59	104.54	109.57	107.74	107.01	101.3	109.97	101.61	105.28	98.898	103.71	103.41	112.12	106.37	100.3	107.96
115.39	112.1	117.59	112.66	103.09	120.44	116.95	113.87	105.84	109.54	109.18	110.15	110.49	114.41	113.94	117.17	116.66	112.14	111.08	118.85	112.34	107.66	107.69	109.48	105.19	108.02	107.25	114.44	112.97	116.28	108.51	114.26	110.07	114.19	112.58	108.78	106.77	110.34	115.88	105.66	110.53	114.54	114.81	111.04	111.97	108.91	109.41	112.81	110.93	108.27
102.57	100.21	103.65	110.13	104.29	94.767	100.43	98.053	99	101.87	98.586	95.356	97.516	100.83	100.79	102.43	97.153	100.93	102.49	97.272	99.617	98.865	98.603	96.059	94.065	101.72	99.794	102.1	99.432	107.59	103.96	99.659	99.972	99.43	102.29	99.535	102.41	90.374	104.77	104.37	95.639	106.93	99.115	96.94	98.374	100.19	107.62	101.79	99.352	98.021
96.226	95.9	95.992	101.29	105.14	102.8	99.567	99.938	103.08	95.265	97.431	94.142	102	94.041	102.09	95.465	100.39	102.84	106.81	98.226	100.27	99.837	96.176	100.02	97.346	98.347	98.971	104.64	100.71	99.655	96.856	90.805	95.453	96.775	97.16	99.399	98.74	96.134	99.114	92.094	104.94	102.61	98.998	97.267	97.07	96.36	99.46	99.358	106.96	103.28
102.89	99.238	107.12	102.16	107.09	104.92	98.247	105.7	108.74	100.79	104.24	104.52	111.06	106.76	104.39	103.8	97.849	99.169	104.77	96.449	102.58	108.18	110.76	103.43	108.3	97.444	99.608	106.05	107.83	99.081	100.21	102.84	104.84	105.25	103.44	99.97	103.43	102.72	111.42	105.04	105.72	105.66	101.98	103.43	110.76	101.92	103.6	107.38	104.21	103.86
107.38	104.61	106.46	109.31	106.4	105.46	107.03	101.48	109.13	110.99	109.02	107.3	101.27	98.344	101.93	104.74	100.05	108.37	106.79	98.823	99.568	108.11	104.52	106.83	104.79	103.59	110.9	108.6	110.43	107.18	107.51	106.4	107.45	102.1	104.53	106.21	111.19	95.683	104.91	103.59	111.7	105.74	107.86	105.84	109.32	109.12	103.33	106.36	99.241	111.37
101.53	107.01	104.54	108.48	110.21	107.41	108.87	111.19	102.49	106.62	114.22	109.36	106.94	107.47	107.79	103.94	103.43	109.46	108.2	106.01	106.8	106.41	105.05	106.8	107.87	99.437	103.15	105.79	112.47	103.87	102.93	106.22	106.75	107.78	111.36	100	107.58	107.73	107.55	106.89	108.6	107.04	105.29	109.18	100.23	102.85	102.36	110.32	107.46	103.62
104.48	107.09	101.27	107	106.83	107.58	102.28	104.36	100.67	103.29	105.64	105.82	111.16	106.25	103.71	101.06	105.76	109.36	108.09	100.97	107.5	103.74	97.804	100.1	107.63	94.891	107.07	102.32	112.47	105.26	110.18	110.07	106.42	108.17	109.59	111.07	99.064	104.27	101.75	106.94	107.25	109.54	104.08	101.33	107.87	99.551	105.57	101.43	104.53	108.07
102.14	105.04	101.88	101.2	99.072	113.56	102.67	100.58	104.6	108.37	107.24	107.01	104.2	107.36	111.56	105.33	101.47	107.98	109.1	103.98	106.12	106.19	108.39	95.908	106.58	104.2	109.57	104.8	105.78	102.35	104.33	102.12	111.87	104.81	102.97	108.34	106.86	103.33	105.35	109.09	107.45	103.07	106.18	103.56	104.01	104.02	106.16	99.308	107.91	106.4
115.87	111.75	127.33	118.5	109.51	123.01	116.24	118.66	116.14	118.16	116.42	117.62	121.48	119.58	118.42	116.36	115.24	114.18	120.76	122.57	120.38	121.01	108.96	118.8	118.57	125.41	116.84	118.08	123.1	113.66	120.43	114.03	116.41	113.48	118.26	116.68	118.89	117.74	117.24	117.35	122.38	117.38	118.46	122.52	119.21	123.21	120.59	123.24	117.89	116.14
100.74	104.83	103.7	104.43	100.2	104.94	104.17	105.01	107.7	111.08	102.25	109.64	103.24	101.68	101.61	101.95	100.46	102.2	98.66	98.066	100.18	100.74	110.19	104.64	107.75	103.08	105.28	102.12	101.39	101.25	104.61	103.04	107.38	109.37	103.99	101.55	101	101.04	102.75	102.32	109.24	99.321	100.27	93.534	109.35	103.08	108.2	105.92	101.02	100.67
103.51	108.91	108.37	110.93	101.45	105.61	107.35	101.55	105.83	107.67	108.64	106.58	105.26	103.83	106.36	105.85	106.52	104.93	106.25	104.39	108.05	109.45	109.06	103.61	108.5	109.71	111.48	110.74	102.7	103.14	100.64	103.74	107.05	105.12	100.87	105.85	108.58	103.84	106.3	108.2	109.85	101.47	103.37	108.54	104.99	95.536	104.86	107.79	104.59	108.79
110.2	107.06	110.79	105.38	112	113.9	103.69	112.11	110.39	104.24	109.67	110.19	112.22	104.92	120.75	109.64	112.43	108.29	106.53	108.31	114.43	110.98	106.2	105.89	108.42	111.53	111.35	104.62	114.41	111.15	105.64	108.39	115.24	102.64	104.24	113.08	107.3	113.81	110.01	108.39	114.1	115.21	113.17	114.36	111.08	111.2	106.69	108.86	114.41	107.03
114.62	114.92	115.6	124.54	119.48	119.14	119.69	117.45	118.5	120.87	120.7	118.54	112.44	118.64	117.71	111.74	114.84	116	124.38	115.27	123.44	117.64	116.08	124.53	128.01	116.05	111.96	115.39	114.45	123.36	111.68	117.48	112.5	113.12	112.78	123.37	118.46	112.28	116.49	119.54	119.59	119.93	119.18	118.61	123.84	116.98	122.02	114.45	114.72	115.13
113.26	109.76	107.29	110.63	109.4	111.63	110.16	111.83	110.72	113.14	108.24	113.48	103.1	110.32	108.71	110.31	113.05	110.88	112.6	108.38	117.15	110.23	111.57	111.47	110.01	103.39	110.81	109.65	114.31	106.1	114.6	111.71	111.53	109.13	112.63	117.78	113.67	122.46	111.66	111.48	112.62	114.63	109.44	110.6	116.8	108.32	104.92	111.09	111.65	112.76
110.52	103.12	104.91	116.15	111.31	111.27	110.84	115.76	112.59	112.69	115.91	109.31	112.19	109.39	112.58	109.9	109.19	115.85	111.1	113.91	112.68	115.45	113.25	107.72	113.22	111.72	116.04	113.88	109.06	111.14	114.57	110.92	109.77	115.42	115.09	111.01	108.06	112.31	110.7	120.35	120.36	113.96	114.54	114.83	117.31	109.91	115	101.52	112.2	111.59
107.71	105.37	111.37	101.61	103.41	103.11	108.41	101.35	100.72	102.96	110.63	108.78	105.78	105.51	106.91	105.69	101.01	106.57	107	109.89	100.6	104.66	103.74	109.28	102.45	114.12	110.07	103.54	111.38	111.39	114.33	106.42	102.86	107.11	99.266	104.94	110.44	107.64	104.82	109.36	107.26	106.32	107.23	106.22	103.19	101.7	105.73	105.08	104.56	102.19
106.63	105.43	109.6	109.82	105.38	106.58	102.49	103.02	107.03	109.69	108.48	110.52	110.15	106.8	106.08	106.3	105.5	107.08	102.24	101.76	108.67	106.97	103.53	110.67	106.98	100.97	105.74	110.82	96.9	109.01	107.51	108.41	104.15	107.91	110.11	101.26	105.88	105.23	105.06	113.99	107.18	106.73	110.18	107.57	104.65	104.13	107.11	97.512	107.5	100
105.84	102.46	97.076	102.49	104.3	106.64	106.74	102.09	107.06	107.45	102.25	104.22	103.29	104.57	100.47	108.74	114.14	105.4	96.711	103.76	104.98	99.467	104.74	107.95	105.41	99.63	98.509	109.97	105.76	106.68	107.03	110.03	107.19	106.92	100.61	103.62	102.25	105.52	96.119	103.27	105.33	105.26	104.2	96.181	109.5	100.6	103.78	100.25	105.63	103.45
112.02	110.16	104.8	103.01	106.31	105.12	105.02	111.46	108.1	103.4	112.62	109.29	104	105.08	103.58	103.33	109.74	109.16	106.39	108.83	109.73	107.71	99.531	110.04	110.85	104.06	109.67	104.16	108.64	104.82	111.41	105.21	109.23	112.4	106.57	105.04	107.8	112.45	107.86	96.587	102.94	104.14	105.94	106.63	107.3	106.74	108.93	107.35	104.63	115.33
101.28	109.95	107.97	106.54	102.46	108.96	106.72	105.12	98.965	102.06	103.8	108.21	106.3	104.78	102.57	99.151	104.55	106.05	110.18	103.19	112.79	103.52	101.09	104.57	106.07	110.85	112.85	101.5	112.03	102.65	106.91	108.86	103.18	100.87	111.79	99.819	107.26	107.68	105.49	102.51	102.89	104.31	109.03	104.78	101.97	104.18	112.72	107.39	107.99	107.63
98.45	99.485	102.44	106.86	101.58	98.415	101.96	92.881	99.862	101.29	99.805	104.23	100.36	93.274	98.516	98.285	101.58	101.59	101.9	101.54	100.17	97.744	98.869	97.588	104.37	103.04	104.07	102.51	99.719	100.03	102.92	103.04	104.03	98.146	96.386	100.44	97.76	97.817	96.228	95.501	99.306	93.613	98.189	101.82	103.97	102.25	101.76	98.29	106.69	92.709
113.95	115.18	112.37	108.61	111.26	104.17	106.7	112.98	113.45	111.81	108.7	112.88	117.21	112.47	109.37	108.99	109.69	118.93	119.22	110.13	111.47	107.35	115.13	105.95	111.54	115.89	112.75	113.8	109.01	112.86	112.63	111.08	117.61	111.09	115.91	112.23	109.64	111.22	112.89	110.46	110.55	111.21	112.12	113.02	118.35	117.31	114.53	116.21	112.78	113.47
96.719	100.75	101.87	102.92	100.76	95.124	107.65	100.43	98.409	101.7	94.201	99.304	95.716	102.39	96.582	100.07	96.584	108.99	92.711	107.02	100.76	102.73	100.06	107.6	98.984	99.383	105.09	99.175	100.59	95.867	103.32	102	96.785	101.59	96.734	102.43	100.41	96.519	103.84	97.432	96.94	103.88	103.11	103.01	101.22	103.47	100.69	103.95	102.2	98.24
108.63	110.72	106.12	112	108.3	110.12	114.7	112.78	111.37	113.71	110.65	113.64	105.53	110.85	112.15	107.18	109.8	109.6	112.09	119.1	108.48	107.4	110.02	105.5	108.54	110.82	114.28	110.22	107.77	114.48	117.77	117.44	117.25	112.21	112.54	111.19	108	110.46	110.28	115.47	112.45	111.82	111.38	108.1	107.09	113.93	115.59	108.43	112.59	107.95
113.8	113.95	106.55	118.09	111.44	109.06	117.97	107.49	107.87	110.69	116.22	110.82	111.98	109.24	109.1	109.44	105.06	118.49	113.46	114.85	106.62	111.75	115.14	108.91	109.1	109.45	106.16	114.75	107.77	115.15	112.79	110.15	112.62	115.04	109.04	111.23	112.9	108.03	114.55	117.65	109.98	112.63	110.89	107.27	112.86	112.4	114.62	111.47	112.94	106.72
106.13	102.76	107.8	106.48	114.57	104.51	103.63	110.42	103.77	111.69	100.24	102.51	103.24	111.14	110.16	102.69	105.67	101.39	103.38	106.4	111.76	110.83	106.6	106.09	102	106.11	104.66	104.51	107.16	110.95	103.49	104.11	103.63	100.97	107.54	112.63	111.46	105.38	103.76	106.26	112.62	111.79	97.136	106.4	106.06	105.46	101.09	105.43	104.49	109.81
97.511	107.19	102.94	100.55	108.95	102.32	102.74	103.02	93.939	98	100.01	104.71	96.263	104.72	102.27	102.96	100.22	97.392	103.11	101.21	100.68	100.54	90.683	100.33	106.03	105.5	104.72	103.01	102.08	103.73	96.936	99.205	99.161	98.556	100.31	108.91	98.53	95.353	101.81	100.43	99.555	101.33	103.31	107.55	103.75	98.583	98.232	102.94	104.79	101.84
109.25	105.93	105.91	105.08	104.56	98.741	102.08	106.84	105.77	110.66	103.19	104.98	108.85	105.46	98.366	99.885	100.93	106.72	100.38	94.455	103.13	102.99	101.9	104.03	100.26	104.25	107.13	106.64	104	104.23	105.26	102.8	103.39	108.24	103.84	107.96	107.31	101.13	109.51	107.26	103.17	104.58	109.48	106.67	104.67	105.02	100.87	102.03	96.721	97.189
112.69	115.33	111.99	113.17	107.2	111.98	113.59	108.55	105.89	110.27	104.37	108.76	109	107.33	105.22	109.35	106.24	107.79	111.08	105.43	109.92	110.44	105.45	112.78	106.31	105.7	107.3	108.04	110.36	111.24	111.47	107.95	100.88	101.55	115.76	106.61	112.96	108.85	108.43	113.22	107.43	109.49	100.18	105.2	100.81	109.78	111.49	114.82	106.77	106.02
109.63	105.98	108.55	114.44	111.16	103.58	110.99	107.58	115.14	110.27	113.54	110.07	110.69	119.76	115.03	114.32	109.92	104.77	110.71	109.83	118.14	114.02	112.34	108.8	106.92	113.92	112.06	108.64	110.6	111.58	112.28	116	113.25	109.83	115.99	113.51	110.48	112.18	114.25	114.3	112.16	116.83	113.01	116.2	113.22	111.04	113.06	109.94	112.35	116.98
112.35	122.77	117.68	124.6	117.96	110.18	114.23	116.58	118.13	120.24	119.29	117.31	113.25	125.8	124.17	117.98	115.88	116.5	119.2	116.43	113.68	118.95	115.72	117.89	118.49	117.11	120.3	119.99	120.3	115.89	115.32	116.92	120.6	118.75	118.06	113.73	119.87	119.28	114.13	121.54	116.3	114.04	120.62	115.44	116.94	117.11	114.7	115.64	118.64	121.74
112.3	113.76	114.05	114.42	115.83	117.24	111.49	116.86	114.51	120.44	108.44	111.51	110.33	109.52	111.07	115.36	112.83	115.37	112.48	111.96	116.94	108.67	107.15	116.14	110.84	111	107.68	106.81	113.99	114.34	108.99	112.77	113.91	111.92	115.38	110.39	115.23	110.02	118.96	110.83	115.26	110.15	117.38	117.69	114.69	114.06	120.01	115.44	112.83	119.19
106.37	99.349	107.95	108.73	108.3	109.68	109.17	105.87	104.26	98.217	104.5	105.22	109.61	101.97	106.73	104.57	102.65	102.58	114.7	103.62	100.66	108.75	104.1	108.67	107.76	102.33	104.75	105.35	100.38	102.93	105.62	101.64	99.81	105.13	109.5	105.65	106.84	107.18	107.36	104.57	104.15	109.05	103.56	106.44	107.32	103.61	101.78	105.95	105.66	99.326
113.22	104.77	106.98	109.26	112.62	112.94	111.79	116.13	116.45	111.85	121.37	115.18	113.97	111.17	106.12	112.8	112.76	109.81	107.13	114.93	118.79	108.05	113.46	112.52	108.23	111.85	117.72	111.11	107.35	116.62	104.72	112.11	110.87	106.1	108.83	111.74	108.33	108.51	114.34	112.76	110.07	112.89	110.83	118.53	113.17	114.05	110.16	111.44	111.12	111.35
109.06	109.29	107.29	110.25	113.32	107.19	105.62	109.02	105.21	116.4	113.16	111.69	110.57	110.78	109.55	113.43	118.1	116.26	111.43	112.52	104.63	110.19	111.82	111.13	110.84	102.39	109.42	118.98	108.09	112.87	111.57	106.86	111.69	111.17	109.78	107.95	113.04	112.99	105.44	110.76	113.17	112.62	112.31	109.94	113.23	108.6	106.72	111.57	111.88	110.1
108.74	114.87	112.66	120.89	108.62	107.86	109.54	106.79	112.34	110.87	114.32	114.33	119.14	113.91	108.29	110.01	111.24	114.28	108.19	109.89	112.89	113	110.01	113.66	111.6	108.49	107.42	112.26	109.27	108.73	107.13	115.6	118.34	111.95	114.17	113.71	107.22	111.37	109.21	111.41	113.7	112.87	113.97	115.04	113.96	119.7	113.35	106.5	121.88	107.46
101.05	104.28	103.01	104.33	109.29	104.67	102.16	108.07	108.74	107.88	106.76	105.32	104.43	100.9	101.06	110.42	102.28	104.19	98.15	101.89	111.1	103.08	106.76	108.17	102.14	107.53	101.56	107.25	100.12	105.72	105.24	107.3	107.4	110.84	109.73	100.22	100.44	105.27	99.975	106.23	102.21	105.44	108.26	108.61	99.397	109.16	103.61	103.82	103.49	109.56
104.67	105.27	105.94	112.9	104.63	113.27	107.63	106.12	102.41	106.44	106.68	105.29	103.76	106.11	109.02	107.77	104.57	100.82	101.52	104.88	106.14	105.38	107.42	103.51	106.75	104.24	104.31	98.568	109.25	104.13	103.43	104.41	104.24	109.03	101.35	108.73	102.07	104.96	104.53	104.26	105.1	103.28	104.53	107.86	103.97	100.38	111.87	105.13	101.4	108.53
104.7	108	108.99	109.73	113.29	115.97	106.77	105.75	113.74	102.35	111.01	110.88	112.43	111.55	108.47	112.2	114.3	110.65	106.08	108.22	107.89	111.82	111.41	111.03	112.26	112.67	108.27	113.93	110.27	105.88	104.08	112.06	111.65	108.28	105.64	116.4	114.64	111.02	108.47	104.2	109.34	106.68	107.3	113.45	107.96	107.03	106.12	112.48	110.55	105.8
110.25	117.95	120.47	113.49	121.35	122.26	115.69	115.93	116.06	122.7	119.11	115.72	116.44	123.47	110.09	118.85	113.28	116.36	116.28	122.2	113.15	123.06	121.77	112.24	113.54	114.95	120.16	110.18	113.49	116.32	121.08	109.5	125.94	115.49	119.06	119.04	119.16	124.65	112.31	121.05	115.84	121.63	118.17	118.14	119.18	114.99	111.69	123.03	120.16	112.01
112.74	113.11	119.13	117.99	114.86	109.55	113.17	112.4	118.18	113.69	115.12	114.89	109.48	104.27	115.7	112.1	110.36	119.37	113.18	123.42	115.42	110.36	112.25	112.85	108.27	117.99	106.4	113.49	112.61	108.26	110.69	112.68	113.73	111.21	104.52	111.8	110.7	113.78	111.32	110.55	109.93	110.5	107.92	111.78	115	111.13	116.52	110.87	115.08	117.9
103.13	108.38	107.71	106.62	113.77	107	105.88	107.26	109.98	106.83	110.75	106.55	104.51	104.01	107.28	108.87	106.89	104.31	99.197	107.59	111.99	111.03	103.09	111.03	102.88	103.59	103.72	104.57	104.44	104.29	105.19	106.99	107.05	103.27	102.61	108.63	112.75	110.58	102.58	105.36	107.12	109.55	106.71	108.81	103.59	111.23	101.81	106.76	102.59	115.4
107.5	111.99	112.27	109.65	110.23	114.26	113.5	108.97	113.73	106.79	112.48	112.91	117.87	112.54	110.77	110.44	116.11	109.71	113.05	118	115.93	107.57	109.97	111.31	116.78	111.27	114.87	116.26	110.41	114.58	114.45	110.26	117.07	106.86	111.28	109.37	116.93	117.05	112.5	119.96	110.14	112.12	104.53	118.53	116.26	106.49	108.21	108.55	113.14	110.56
100.46	96.05	99.572	102.07	101.36	96.491	102.02	92.769	102.66	102.48	98.836	101.45	104.09	100.11	107.06	96.039	97.865	96.675	97.032	98.782	101.45	98.726	107.91	100.46	98.162	96.993	98.687	100.1	98.991	104.1	97.346	99.835	100.72	95.994	99.147	97.557	104.13	100.17	103.11	101.9	101	103.22	100.24	98.945	96.779	93.137	106.29	106.28	100.66	103.96
110.71	111.4	113.5	106.69	108.73	117.45	120.1	109.92	115.61	109.02	109.31	104.98	112.81	114.2	114.34	112.24	110.55	116.57	113.32	113.92	113.04	119.1	112.48	107.31	107.22	112.91	115.27	113.4	112.83	115.99	114.94	112.77	113.63	113.53	110.5	115.82	118.84	108.38	114	116.19	112.07	108.57	115.19	111.48	112.74	109.13	109.5	107.28	116.32	110.58
105.75	110.42	117.11	114.38	108.11	110.54	106.13	107.35	108.29	107.41	107.93	112.65	111.63	111.29	109.01	111.03	114.39	114.56	111.14	111.52	113.74	103.47	105.67	108.32	107.07	112.05	107.08	112.92	111.47	110	109.16	108.78	112.78	106.05	112.86	105.43	111.1	115.71	113.7	108.47	112.6	107.64	116.03	111.39	109.5	107.81	111.34	115.2	107.83	116.07
104.33	102.43	99.059	93.918	109.14	95.416	101.62	101.5	100.8	94.978	104.44	94.29	96.69	98.29	95.94	95.048	100.94	103.52	97.634	95.067	95.119	98.72	99.794	99.16	98.227	104.22	97.2	93.825	102.07	101.88	99.205	101.48	96.252	100.98	90.462	99.756	100.27	101.81	96.911	102.61	106.84	103.93	97.93	99.241	92.898	95.993	101.11	98.204	97.248	103.09
111.03	106.78	110.56	101.22	107.42	108.61	106.2	103.67	105.23	106.54	112.13	108.31	104.59	103.75	114.62	108.18	103.65	106.36	103.91	104.17	103.64	105.59	105.28	101.2	107.99	101.19	104.62	102.55	112.96	106.73	111.72	107.3	101.13	115.88	105.94	105.57	107.44	100.83	108.62	107.01	108.62	98.457	104.49	107.48	110.77	101.8	113.79	107.12	106.72	102.8
109.74	110.68	111.06	109.04	112.23	108.72	105.6	113.51	106.72	110.99	115.31	109.18	109.24	110.85	111.14	112.46	108.34	109.79	114.83	106.4	112.27	109.94	113.23	108.96	116.2	108	106.92	115.58	106.86	112.13	109.85	117.28	110.85	112.07	109.64	112.32	109.76	105.93	108.75	112.1	114.42	105.58	111.06	113.51	108.14	109.46	112.31	108.35	105.92	111.93
106.93	109.42	112.39	111.64	115.83	115.52	112.19	115.19	110.82	114.3	111.64	105.74	106.14	109.23	119.61	112.06	109.11	104.09	113.29	106.2	109.95	116	109.49	109.12	104.55	109.41	118.46	105.48	105.14	113.72	117.73	112.04	108.09	108.83	117.42	106.9	118.53	114.75	109.05	103.55	102.92	112.19	111.26	111.02	115.05	112.18	112.67	117.47	110.03	108.44
108.58	106.01	104.88	105.54	105.48	109.02	109.45	107.58	105.98	105.11	107.99	104.73	102.72	110.4	102.61	105.54	107.37	103.35	109.02	100.06	103.96	108.12	108.33	112.73	99.398	99.989	98.739	105.2	111.42	104.75	104.52	104.7	108.26	105.28	103.21	102.18	105.08	106.92	106.71	105.98	103.32	112.05	109.19	109.02	107.41	106.19	104.46	105.95	106.25	103.28
107.49	107.26	103.26	104.51	106.71	105.83	107.53	107.55	107.74	112.79	105.82	112.38	105.76	102.68	106.39	111.34	101.72	109.25	103.59	112.89	109.52	109.32	109.88	105.59	109.39	104.79	106.97	106.34	103.8	108.87	103.96	107.36	106.72	105.9	107.75	99.096	112.03	103.89	111.73	106.87	105.82	105.03	106.59	102.54	108.1	109.33	109.47	104.49	106.04	109.03
102.06	106.21	108.2	100.42	104.43	99.302	102.07	97.986	99.627	107.6	103.4	111.02	107.62	102.6	102.47	106	107.03	109.58	101.27	100.8	105.15	101.01	106.93	106.22	104.15	100.42	98.696	105.58	103.21	107.16	101.22	99.609	108.6	112.1	102.68	102.11	112.64	103.94	106.7	99.643	108.22	102.5	103.15	102.24	103.33	107.88	106.83	111.29	104.82	101.51
106.23	90.236	102.47	107.65	96.836	98.872	106.17	101.06	100.52	97.594	100.24	94.533	99.529	97.749	99.958	94.47	102.06	102.76	104.56	98.751	101.55	100.16	101.2	98.599	98.898	98.519	102.9	101.18	99.424	102.72	103.61	100.94	100.77	94.78	98.008	97.301	95.386	102.83	98.338	103.16	103.94	104.57	102.19	97.158	101.29	99.231	107.23	96.838	96.244	98.661
110.08	109.56	117.84	113.35	109.98	116.46	109.85	107.87	114.69	112.44	108.47	116.15	112.61	111.93	108.81	116.79	112.53	116.36	113.2	115.24	110.93	117.15	111.47	111.59	115.39	120.86	105.19	110.14	112.97	109.88	112.52	109.95	116.5	111.8	109.05	108.35	113.03	108.1	115.74	105.98	111.4	109.48	117.42	110.6	112.56	107.35	117.31	106.87	109.42	107.08
112.22	114.31	114.85	112.53	110.24	117.44	110.02	115.26	109.76	111.75	111.84	113.43	108.74	112.43	116.97	110.05	113.21	112.22	113.43	114.09	118.2	113.47	116.1	114.61	110.3	111.36	110.63	109.18	109.45	108.59	117.06	109.95	109.24	106.83	116.17	107.03	108.99	113.57	107.76	115.41	111.11	113.57	111.49	116.48	110.51	114.56	114.73	111.49	112.84	112.27
104.2	99.157	103.53	106.01	100.36	106.04	109.82	105.77	106.07	101.61	104.72	107.44	104.7	110.73	102.43	99.141	110.83	104.35	103.17	104.88	108.26	103.08	107.3	107.01	103.8	110.38	100.95	100.21	103.96	105.1	112.62	104.82	102.79	110.69	106.54	104.24	106.14	110.34	108.36	112.99	107.39	104.49	104.44	110.14	108.4	103.67	107.89	104.53	105.6	107.71
102.59	104.59	102.29	107.02	101.03	107.57	107.35	106.43	101.62	107.65	102.63	101.05	104.62	110.15	109.02	106.86	102.33	109.73	103.09	106.12	99.624	108.17	108.89	105.33	105.28	102.24	96.532	110.11	104.39	107.12	98.125	103.87	105.73	111.31	106.65	114.06	101.49	100.95	103.4	112.77	111.34	99.426	109.64	108.01	103.8	114.26	102.16	105.55	108.73	101.98
111.53	109.28	111.56	108.99	108.07	110.14	111.92	114.92	108.29	111.5	105.16	108.42	113.07	113.56	109.95	113.49	105.96	116.09	110.95	112.01	111.89	110.58	109.88	105.21	108.78	108.1	116.07	103.99	110.04	113.68	112.03	105.05	115.19	112.14	108.41	111.78	117.26	115.41	113.11	109.14	106.89	111.04	109.8	112.71	110.92	108.86	110.21	117.6	109.9	112.17
105.87	110.86	105.85	106.16	103.12	109.02	103.67	103.4	97.52	103.32	104.72	97.561	103.75	105.48	105.28	108.42	105.39	110.94	104.65	101.97	106.04	110.18	109.34	111.59	107.09	101.31	110.67	104.55	103.6	103.83	114.04	103.73	104.13	110.72	105.1	108.11	104.33	105.41	108.45	102.87	103.58	111.23	103.1	106.88	106.48	107.98	104.05	103.38	111.72	108.04
106.12	104.32	100.81	102.53	108.44	102.13	105.72	102.99	103.05	103.6	105.42	105.98	99.725	109.82	100.44	107.88	109.78	104.59	99.94	109.75	106.45	99.14	103.79	101.84	106.25	102.26	111.23	109.04	108.65	99.497	106.59	100.54	105.21	102.22	106.84	106.7	108.47	106.49	107.83	102	103.14	101.43	111.26	99.486	107.39	100.37	112.92	101.99	104.52	108.78
107.36	108.06	105.37	105.74	102.6	105.86	106	101.85	104.22	105.1	108.23	108.49	100.89	107.1	101.93	107.26	105.54	109.16	103.78	101.1	109.08	109.21	106.7	105.54	104.92	105.53	109.59	107.77	105.64	104.3	109.39	105.71	111.2	100.82	104.92	109.86	99.51	104.94	99.601	103.11	100.1	108.64	102.39	101.84	107.73	107.96	98.578	108.27	105.3	110.94
101.3	101.01	100.9	98.842	105.1	93.883	101.7	102.54	104.06	106.06	100.3	99.595	105.83	99.808	103.1	101.29	101.44	108.32	104.08	102.72	98.588	99.871	101.68	97.056	97.166	101.78	102.83	97.791	99.155	101.25	99.303	102.88	102.21	99.967	105.25	96.326	105.21	105.31	97.949	100.98	104.48	104.96	103.12	103.94	94.524	99.425	97.965	95.395	104.8	101.37
107.59	106.61	97.748	109.61	110.11	105.82	106.41	103.76	110.3	111.47	109.03	107.17	107.48	103.66	109.74	107.73	109.67	100.83	103.12	115.61	108.99	108.75	107.28	102.03	104.71	102.33	107.79	104.11	106.56	104.76	110.59	107.9	109.33	109.75	102.62	110.02	105.08	104.71	103.48	109.62	102.46	101.37	105.16	104.66	110.91	109.72	106.15	107.18	104.37	101.82
113.46	107.85	116.08	111.79	113	105.68	104.52	107.47	111.39	105.16	114.19	100.93	110.69	115.8	113.25	106.65	107.22	115.07	112.96	109.13	106.43	108.33	113.51	104.76	111.4	107.14	115.73	110.86	113.61	112.35	106.14	108.57	110.91	107.04	111.1	117.65	108.84	115.01	110.1	111.15	107.33	108.42	110.22	109.79	109.87	112.4	105.54	112.37	111.29	113.36
108.99	108.65	109.09	106.32	111.57	103.89	116.13	113.72	109.37	112.9	106.51	106.95	108.77	111.79	109.48	107.78	110.05	111.38	106.81	114.88	116.32	107.25	110.85	116.39	112.11	111.93	104.45	105.88	114.09	113.01	107.56	115.22	110.65	109.67	105.92	112.91	112.89	107.71	111.71	111.88	104.17	108.7	100.51	108.98	108.34	109.41	109.5	107.19	107.81	110.79
104.17	108.04	101.27	102.79	106.65	103.62	101.16	102.03	102.58	108.92	106.76	101.97	113.93	104.53	99.794	104.35	106.76	107.84	102.75	108.7	101.22	97.028	107.55	105.33	110.87	102.81	106.78	106.62	103.6	107.23	106.76	100.42	109.53	105.02	98.49	101.53	98.9	102.74	109.21	105.42	101.7	102.95	106.98	109.82	111.62	108.11	101.39	104.68	102.44	104.85
106.82	95.431	101.49	100.13	103.73	104.54	100.01	103.17	101.91	102.04	100.28	107.27	97.896	101.68	96.505	100.93	106.7	100.36	103.28	100.9	103.43	102.18	107.25	101.9	97.946	100.68	101.15	96.806	105.09	96.325	103.7	102.02	105.36	100.06	104.83	102.84	101.05	100.93	97.007	101.82	96.76	103.15	103.73	104.25	96.594	101.72	101.84	101.82	95.498	102.47
106.42	114.48	112.4	101.72	106.85	106.07	100.79	97.394	106.42	107.47	108.27	104.37	105.45	107.71	103.64	105.74	108.82	104.48	108.29	108.23	110.79	105.74	108.78	102.9	101.37	109.85	109.51	99.753	109.84	113.52	104.74	103.31	107.15	113.71	106.34	106.06	110.8	108.28	111.55	110.64	102.95	106.74	109.37	113.76	110	102.57	101.62	103.77	111.8	107.11
109.87	113.5	116.85	104.95	107.73	110.35	110.27	109.15	105.65	105.86	106.95	109.2	115.18	108.28	111.91	113.22	112.07	117.1	110.66	111.08	108.57	111.87	105.49	104.52	114.92	110.55	113.16	110.21	112.25	109.25	112.87	108.23	109.89	113.3	109.62	105.91	108.8	113.44	117.78	115.73	113.75	108.05	107.44	113.84	109.32	109.11	110.3	114.33	114.49	110.12
107.94	106.86	104.35	105.28	108.23	105.02	104.78	103.3	107.44	105.23	104.59	103.98	105.76	111.45	104.25	108.65	104.94	101.92	102.91	101.8	106.08	102.16	105.67	105.43	105.01	103.42	105.57	105.77	108.62	109.51	106.34	107	100.05	102.3	99.901	109.33	112.5	104.35	104.97	98.691	100.67	109.1	106.79	109.07	102.24	108.85	98.489	105.47	107.57	101.64
97.68	104.75	93.647	103.85	94.919	100.39	102.83	105.7	95.355	102.83	100.55	108.34	101.96	101.93	97.823	98.712	108.17	95.392	95.621	96.534	102.85	94.882	100.21	97.829	98.102	103.38	98.526	101.32	97.649	98.093	104.09	99.214	94.644	98.554	95.667	98.529	99.681	102.34	96.951	97.162	102.04	99.799	100.25	101.61	100.62	91.949	97.533	98.37	97.885	100.14
105.19	107.17	101.81	109.32	105.41	104.21	102.57	105.84	104.97	101.98	103.09	110.81	99.402	106.71	105.91	99.565	103.45	100.99	104.75	103.18	105.84	113.97	100.17	103.03	114.08	109.8	103.32	108.63	102.02	105.55	111.67	111.28	106.63	103.25	109.58	104.51	106.34	104.44	104.19	99.878	106.49	104.92	109.61	109.56	102.99	112.2	106.84	108.93	107.48	104.41
110.77	111.31	119.22	105.83	107.42	111.35	112.38	112.68	109.7	113.8	112.94	115.53	106.71	111.6	108.21	109.73	112.82	105.9	106.3	109.17	111.02	112.72	114.01	111.32	112.39	114.95	111.31	115.64	113.49	114.5	117.32	117.04	108.39	111.68	112.45	114.19	109.07	107.39	114.94	112.13	109.41	109.08	108.91	111.74	109.36	108.05	111.75	109.79	113.32	115.98
104.49	106.32	111.2	102.5	104.85	100.32	103.2	104.42	105.76	106.92	106.65	107.02	105.15	108.11	101.04	106.49	100.52	109.09	104.62	102.03	99.063	111.3	101.21	105.1	100.4	103.59	107.15	104.49	105.42	105.7	106.08	104.35	108.2	105.13	107.52	106.42	105.15	106.61	110.07	108.25	106.22	109.43	109.29	110.08	101.89	103.37	101.66	103.31	111.12	108.39
113.23	115.1	114.19	113.27	107.35	103.89	107.01	109.86	117.04	112.81	110.87	112.81	118.81	116.1	107.38	110.14	114.82	108.58	118.77	112.02	114.42	114.23	116.97	114.72	111.47	113.28	112.23	113.56	110.48	106.9	119.26	112.91	113.46	115.52	111.54	106.37	111.99	113.36	110.52	117.05	112.06	113.74	109.07	112.09	108.49	120.23	108.85	115.74	106.57	114.2
101.63	110.01	107.23	104.63	107.45	105.48	97.329	109.85	106.19	104.48	101.81	113.71	113.19	112.01	105.6	108.48	103.84	108.53	107.64	100.48	106.84	108.87	107.52	104.44	113.73	109.32	112.69	106.11	109.57	103.07	103.71	101.14	106.15	106.58	101.95	113.15	105.95	104.3	106.26	111.73	105.19	109.89	109.79	106.24	103.21	107.18	103.91	100.64	99.386	106.2
106.93	104.77	105.78	106.27	105.64	103.24	103.46	103.08	104.76	101.54	105.56	101.17	102.96	112.19	102.25	101.08	104.82	105.6	103.8	110.92	102.67	102.65	103.06	103.37	106.97	104.95	106.75	108.54	107.37	102.08	101.94	108.85	104.11	110.28	105.7	98.513	102.1	103.19	111.36	103.32	94.664	105.33	100.37	97.899	112.77	108.58	98.457	108.11	104.82	104.12
101.08	107.56	108.37	112.65	111.73	110.62	112.32	112.23	121.55	113.04	112.42	109.61	111.04	110.2	109.31	110.73	107.45	111.12	110.07	108.17	115.58	105.75	106.2	113.95	109.36	115.98	111.9	110	112.51	114.52	109.08	113.78	111.31	113.04	108.44	107.32	112.29	110.5	111.62	115.08	109.86	110.44	111.48	109.4	108.32	112.73	112.37	106.36	109.71	106.71
107.55	98.403	108.47	108.43	105.86	105.31	105.46	105.31	101.66	101.98	106.84	106.97	104.57	99.866	105.97	105.17	110.77	107.47	106.28	108.34	100.87	103.06	97.382	103.91	110.27	103.4	105.27	105.23	111.29	100.38	102.58	100.72	104.89	111.51	106.12	107.7	109.72	106.72	109.31	111.02	104.77	99.55	114.09	108.91	106.59	107.23	105.99	100.7	113.91	106.74
100.89	102.12	110.71	108.99	109.33	106.42	107.59	100.71	96.543	104.63	103.46	103.88	100.62	102.53	100.95	104.24	107.84	106.79	107.38	106.01	110.28	102.11	110.74	107.97	112.63	104.36	105.13	106.11	105.75	100.48	110.41	99.251	105.94	99.957	108.27	104.88	103.61	101.3	102.44	106.81	109.21	102.54	109.18	104.91	98.887	101.87	107.48	101.74	106.74	99.82
99.03	99.928	101.63	104.38	103.76	98.42	103.99	100.66	104.36	95.662	95.407	101.53	106.3	95.341	94.432	102.71	101.05	101.7	103.63	98.239	104.81	96.841	96.86	94.175	89.017	102.84	105.37	104.78	104.6	103.74	100.23	95.05	97.494	102.87	102.35	95.354	92.369	95.77	103.31	98.945	96.059	98.731	104.3	105.16	104.01	100.57	92.798	102.6	99.881	94.566
96.212	109.76	105.41	109.26	106.9	106.7	113.49	102.18	107.9	107.44	102.34	106.44	107.22	104.86	111.78	100.84	109.97	105.84	104.89	108.51	105.03	105.55	111.61	107.18	102.48	105.25	107.46	105.42	114.7	103.93	106	104.57	100.45	107.36	103.47	105.14	108.79	104.78	106.62	103.1	108.04	108.1	110.71	106.19	107.83	108.97	108.39	99.728	105.3	100.9
97.848	96.198	96.036	100.25	99.643	99.679	104.39	97.907	96.568	101.5	97.871	100.78	98.343	102.86	102.94	103.72	101.25	97.989	102.1	98.878	96.717	101.76	98.865	96.65	103	100.32	97.925	105.4	104.01	98.461	98.754	105.58	101.74	101.05	102.57	103.66	94.074	98.352	96.528	99.391	98.874	96.986	97.573	98.12	102.8	96.786	98.565	104.8	104.56	97.853
95.289	97.925	96.819	98.118	98.486	107.96	99.776	105.03	97.902	103.5	100.39	102.38	96.466	95.331	100.6	105.86	98.34	99.228	98.798	98.678	100.07	99.304	100.07	100.27	101.03	101.54	95.31	97.189	105.09	101.13	106.48	96.48	100.67	94.512	105.13	99.187	100.72	97.301	104.43	102.9	95.434	93.872	95.772	98.249	104.74	104.34	97.685	99.848	100.26	105.09
103.61	100	96.401	95.91	99.435	98.732	103.47	97.641	99.733	103.57	102.04	103.76	105.82	107.05	89.278	97.68	99.489	97.834	102.83	96.993	99.294	104.75	101.65	92.216	107.37	98.892	102.96	104.08	98.064	96.733	99.979	104.91	97.641	105.77	102.22	100.85	100.42	96.481	92.816	93.648	100.65	100.84	101.03	99.521	94.6	96.517	103.81	99.373	95.23	95.618
104.25	101.54	105.03	104.02	101.95	105.48	112.27	109.49	105.38	106.77	105.53	109.27	111.5	106.38	99.712	114.8	111.94	107.08	104.48	100.41	103.09	104.61	102.77	101.07	99.515	108.53	102.5	102.36	107.88	103.03	105.3	106.98	101.57	107.4	104.49	111.11	108.38	105.64	102.4	106.04	97.886	101.85	104.41	102.8	107.47	109.01	107.5	105.25	106.76	101.82
107.02	112.28	108.91	108.16	110.24	109.22	106.81	107.79	112	110.13	107.92	112.28	121.92	114.21	116.24	107.85	117.14	110.97	112.11	114.4	115.83	114.63	117.79	112.8	112.52	107.8	118.5	113.9	114.26	121.51	109.24	111.89	109.99	113.63	114.87	116.23	112.23	112.21	104.55	111.46	108.99	115.86	106.71	112.18	111.45	114.31	115.38	115.63	111.4	113.31
109.11	108.71	101.81	104.66	105.87	101.3	104.09	107.41	105.29	102.68	106.53	103.47	104.71	109.26	109.31	100.82	102.92	105.03	103.66	108.78	111.63	102.12	109.83	101.97	112.46	99.432	101.37	110.35	109.31	111.99	103.25	102.1	107.95	104.22	103.45	102.68	106.37	103.79	108.67	101.09	104	99.226	110.82	97.72	102.51	98.854	104.31	109.35	107.91	104.77
98.774	102.37	104.53	101.99	108.07	105.57	108.33	103.11	101.71	104.56	105.01	105.39	109	102.98	104.12	114.85	101.47	109.8	107.59	104.43	106.61	95.357	100.5	101.58	106.93	107.21	107.26	108.97	106.31	103.69	97.156	109.44	107.28	104.11	104.86	109.56	103.18	103.48	107.03	102.16	102.22	101.14	103.09	96.993	112.07	100.86	98.451	106.03	109.26	102.39
107.31	108.38	102.94	107.17	109.11	103.66	106.69	107.59	105.06	103.94	111.39	106.28	100.59	107.94	106.67	108.27	101.02	107.34	103.41	102.25	109.55	104.49	104.15	104.51	111.44	111.15	101.66	103.28	99.18	106.41	115.47	108.57	104.45	104.9	108.21	104.02	100.43	104.36	101.32	105.13	109.84	104.6	104.5	113.28	104.64	100.32	105.37	109.16	103.69	103.82
105.76	104	108.97	103.81	108.09	105.34	110.83	106.19	109.93	103.86	100.99	107.2	100.98	109.15	108.76	110.02	96.914	105.93	113.45	112.16	107.25	105.78	112.22	105.15	101.01	108.97	106.85	105.52	107.82	109.39	105.69	111.74	109.61	103.77	107.82	100.56	104.6	103.17	104.77	100.9	102.28	101.25	107.5	106.86	103.41	96.669	110.07	101.79	102.34	109.36
102.94	105.16	102.62	113.23	104.58	103.09	111.16	100.05	102.52	112.43	103.61	104.71	98.575	102.09	108.4	105.42	108.83	111.52	110.82	107.25	104.28	111.53	108.57	103.94	103.73	111.77	117.13	105.38	105.3	103.91	101.15	113.38	111.95	107.67	102.9	103.8	104.4	104.03	111.46	100.94	108.45	109.7	107.82	104.85	109.81	103.12	106.05	106.44	110	103.24
99.423	105.32	106.28	102	106.99	112.99	102.82	105.49	101.8	104.28	106.38	102.06	108.97	103.65	103.62	106.78	106.65	103.23	109.52	110.03	105.87	104.6	102.45	112.3	107.2	102.03	107.16	106.94	103.48	107.69	103.78	100.83	105.11	104.98	98.134	100.11	105.12	102.83	113.76	103.09	99.294	109.34	101.61	110.44	107.29	109.18	118.45	111.61	103.84	104.59
113.48	107.9	119.34	112.03	110.54	111.45	118.32	107.27	115.07	114.75	106.03	111	116.36	113.53	110.07	106.97	107.73	118.11	110.77	107.89	108.15	108.97	112.43	115.55	113.72	113.7	108.66	109.56	107.01	117.05	112.55	111.62	112.77	107.23	113.11	108.66	112.46	108.47	117.31	113.67	108.09	116.78	104.6	112.02	113.34	108.16	112.59	110.65	111.05	113.86
107.2	113.67	110.92	113.28	103.48	106.28	105.46	98.701	108.65	104.48	109.44	100.39	100.55	107.07	112.56	101.76	103.61	110.36	108.93	104.44	105.18	109.4	106.48	99.393	105.78	104	108.82	104.51	106.58	105.12	105.75	106.69	108.96	110.81	103.66	101.87	105.72	104.08	106.28	109.81	108.03	105.51	100.97	104.36	103.65	104.33	104.09	105.54	104.82	111.15
98.905	102.64	105.29	106.3	103.18	105.75	117.73	112.35	103.44	105.5	101.3	109.12	109.95	98.191	102.49	96.62	109.9	104.82	103.29	103.15	104.38	100.6	105.37	101.97	105.21	104.18	104.25	107.85	97.656	101.4	101.08	110.13	100.12	103.75	98.975	105.08	109.66	110.77	101.97	101.24	107.63	101.37	107.88	107.34	104.83	104.15	106.92	104.46	106.15	107.09
111.31	109.82	109.48	113.49	106.33	117.95	114.06	110.11	113.11	114.36	110.85	114.41	110.84	113.03	118.72	118.96	115.35	109.63	111.75	107.86	114.09	111.14	112.04	110.34	114.93	111.6	114.2	117.66	110.88	115	105.56	113.12	107.89	108.44	111.45	115.47	112.17	114.68	121.42	110.27	114.13	116.49	115.04	110.47	112.73	114.42	112.37	108.23	110.51	108.3
108.26	111.24	100.45	110.51	98.77	104.82	106.8	104.22	103.41	101.58	101.6	105.45	109.61	108.64	109.08	111.6	100.11	103.02	104.11	108.95	103.64	103.98	103.73	107.55	101.16	99.591	103.76	101.77	104.67	102.7	102.74	102.92	109.89	106.86	102.39	103.83	103.88	104.16	109.37	102.86	102.88	103.3	95.561	111.75	106.19	110.06	103.74	107.13	108.5	109.36
108.26	113.29	106.49	112.76	115.56	105.32	106.64	105.77	110.88	110.89	114.23	110.85	108.9	105.37	107.55	112.1	119.19	115.62	112.95	109.58	110.84	110.57	114.72	114.09	110.74	117.36	112.18	111	110.66	111.99	111.92	111.13	107.91	109.99	106.44	107.07	116.61	109.78	110.75	114.2	111.38	110.78	105.61	116.32	104.98	112.59	113.11	110.53	113.34	114.58
111.26	113.12	110.86	115.42	115.32	111.3	108.54	110.69	122.15	111.6	113.99	113.27	111.02	114.45	117.75	112.45	113.8	108.3	111.43	109.68	112.2	115.02	111.25	116.06	111.88	112.44	109.11	110.41	114.9	108.64	113.11	109.45	105.06	111.16	112.1	108.39	107	112.18	116.63	105.87	118.86	113.34	107.92	111.64	114.12	113.17	109.48	107.05	103.7	109.57
102.06	111.26	111.18	103.57	100.1	111.63	101.92	102.01	103.77	104.58	109.52	108.8	100.22	112.04	95.399	110.28	104.77	103.07	106.68	106.32	107.8	109.57	100.39	107.67	106.13	106.42	107.05	104.77	106.51	107.91	110.67	113.76	109.07	106.48	107.69	103.64	99.306	103.78	107.37	108.01	112.93	104.28	104.74	105.16	102.68	103.96	103.45	102.11	100.17	106.93
105.12	107.53	107.14	103.91	112.49	104.54	107.97	100.86	104.68	103.48	104.17	107.67	109.25	106.86	108.5	110.64	106.62	98.876	111.88	117.58	112.38	110.02	115.87	105.27	111.02	98.48	109.42	110.68	106.07	102.4	106.15	106.88	111.95	103.94	102.67	101.01	105.8	110.41	108.69	105.11	108.33	107.53	108.37	111.96	103.3	103.12	106.51	103.47	105.79	105.83
112.85	118.89	105.76	108.79	108.11	112.04	113.51	106.76	109.67	109.87	105.54	109.99	108.01	109.78	112.95	107.27	107.36	110.43	106.61	105.42	111.82	109.79	114.23	109.55	107.06	108.67	113.58	113.53	104.39	112.17	114.31	110.92	106.5	112.76	108.42	116.56	114.6	112.01	115.38	108.39	108.11	117.4	115.16	115.77	112.56	109.42	105.77	108.01	114.5	106.89
115.48	103.45	101.19	105.79	100.49	102.71	108.38	104.24	104.37	100.1	102.48	109.47	104.95	101.58	104.87	108.74	98.716	99.565	101.8	105.41	103.69	104.11	108.63	108.44	108.17	102.79	108.77	105.74	107.24	100.84	106.14	102.68	104.67	102.7	96.5	103.74	107.96	109.01	110.88	100.37	102.37	107.03	103.82	104.47	108.87	104.71	106.24	105.36	100.89	109.21
100.86	105.15	97.631	102.45	97.645	95.871	100.19	98.921	97.719	103.25	95.657	95.361	93.826	106.09	93.707	100.47	106.46	107.18	99.36	99.299	101.38	91.292	97.721	105.93	98.677	98.413	103.89	98.792	97.499	99.149	97.021	102.27	101.46	101.07	100.54	96.858	98.03	102.78	97.544	102.64	103.43	103.88	96.052	99.182	98.215	96.888	96.358	98.139	97.955	106.58
106.98	103.63	108.8	102.05	115.13	106.35	105.35	109.98	107.07	104.9	98.778	107.26	110.26	107.56	108.32	101.68	108.02	107.81	110.8	106.34	103.95	107.02	104.48	110.53	101.62	109.29	107.03	107.68	107.91	108.77	103.74	107.99	108.28	108.05	104.65	109.56	102.87	103.08	103.52	105.4	107.58	101.94	107.21	108.47	103.7	110.44	109.69	105.21	107.8	109.97
104.35	102.23	103.94	106.17	103.13	106.28	111.26	107.03	102.93	106.39	110.23	103.12	102.08	102.57	105.37	108.04	106.54	112.43	111.57	95.983	105.72	109.05	107.37	103.46	103.53	109.71	110.14	105.52	109.57	106.57	109.14	110.32	105.2	110.73	108.72	104.62	107.68	109.45	106.95	95.429	106.26	105.81	100.13	108.33	105.18	110.41	104.6	114.03	105.33	110.03
105.04	105.34	105.38	99.481	107.38	112.06	108.54	102.66	108.28	107.11	104.18	108.63	103.16	109.28	103.28	109.44	108.94	108.71	104.32	98.546	106.92	102.67	104.75	105.93	112.87	105.07	107.75	107.53	113.31	106.77	103.15	104.57	109.79	105.47	108.85	105.47	107.07	107.37	106.55	105.2	105.23	100.14	109.96	102.22	109.81	102.34	108.87	103.25	105.3	110.56
109.5	109.12	107.36	98.471	102.92	102.9	108.52	100.99	103.73	100.06	94.929	102.16	106.7	103.52	107.28	107.22	96.975	100.67	107.69	108.59	104.71	104.57	98.549	105.37	111.23	107.85	104.86	97.648	100.97	99.723	105.67	104.48	107.91	107.22	100.65	92.804	108.21	103.58	103.67	101.49	103.06	107.37	109.42	103.76	106.7	106.63	103.69	105.31	107.89	104.45
120.23	109.93	108.35	112.38	112.85	110.6	113.45	110.64	116.49	117.74	113.95	118.17	117.19	115.14	112.99	111.11	109.65	114.82	105.04	109.57	114.59	111.92	112.14	109.72	110.98	110.32	112.87	105.93	113.8	107.65	114.05	109.29	112.51	116.55	113.16	111.25	107.96	107.83	115.58	107.34	110.68	112.22	110.26	111.25	109.89	108.78	111.7	109.83	113.77	105.39
105.76	102.96	103.11	106.95	108.2	104.18	104.6	105.54	110.17	100.7	102.28	105.95	108.57	97.887	103.91	105.44	107.01	107.02	118.51	104.08	107.95	105.11	104.04	107.08	111.17	105.28	108.38	103.69	111.5	100.74	109.76	108.76	107.41	103.88	103.88	101.36	107.42	103.73	98.408	104.5	110.12	106.6	103.16	102.05	102.24	101.35	101.11	100.05	100.52	102.08
107.34	104.08	100.44	106.99	102.1	111.35	103.82	107.59	108.18	107.86	108.61	103.91	115.24	110.86	106	106.53	104.53	100.38	99.364	107.57	101.93	99.916	99.689	102.74	108.18	106.29	99.542	107.17	106.61	106.07	108.05	110.27	102.88	104.18	100.42	106.84	111.92	110.68	108.2	99.535	101.68	107.68	104.07	106.86	113.65	106.6	103.64	111.51	103.47	107.23
113.37	113.56	112.72	111.44	109.82	101.04	111.15	102.95	114.28	110.8	111.92	114.6	107.02	108.65	112.17	103.24	111.28	107.04	106.95	111.93	115.28	108.59	111.59	109.91	114.09	112.1	112.84	112.51	110.55	114.01	114.02	116.55	110.98	111.22	112.01	114.54	113.07	109.75	115.89	111.8	104.97	110.79	107.78	105.74	110.52	111.71	110.34	108.77	112.1	114.35
104.68	109.06	103.7	108.21	105.8	102.49	98.174	109.76	105.43	108.46	107.97	101.7	103.35	109.99	109.19	109.14	105.07	105.56	103.98	105.81	105.88	104.96	110.14	108.05	107.26	105.32	101.24	104.32	105.97	111.64	104.3	110.64	106.84	101.77	113.39	107.89	108.42	107.3	106.1	104.6	102.43	101.03	106.86	105.72	100.78	103.17	104.83	99.657	104.11	107.16
114.73	115.94	114.26	125.9	117.06	118.13	113.12	117.98	120.76	118.79	117.17	115.9	119.02	122.45	114.19	121.35	113.2	113.8	112.66	119.2	115.68	119.51	118.44	121.13	112.53	115.87	115.07	111.69	118.73	119.28	118.85	110.25	119.72	125.87	114.44	122.93	122.72	118.64	113.07	114.7	119.6	113.02	117.3	119.2	114.78	115.65	116.58	117.34	118.16	112.49
110.42	104.92	102.79	107.24	105.47	106.66	109.98	103.22	108.56	98.167	103.12	103.1	108.32	110.25	104.95	106.51	107.97	108.08	99.842	112.27	101.03	106.5	101.49	104.84	106.62	110.96	104.42	101.31	111.57	111.32	102.97	104.1	106.28	110.47	103.61	102.66	110.17	104.08	106.93	104.13	96.684	110.35	104.23	104.5	102.52	107.41	105.11	102.73	102.58	107.15
103.85	99.178	109.54	111.12	103.68	107.2	108.17	105.89	104.87	98.801	102.45	104.06	105.9	107.81	101.6	101.8	102.24	101.04	104.86	97.465	108.29	107.17	103.86	100.41	105.66	98.64	104.35	101.31	104.47	111.14	105.81	101.55	104.52	97.362	110.25	107.32	105.69	106.27	108.66	102.95	107.01	105.68	109.55	110.61	107.65	102.89	105.31	106.79	103.77	99.625
112.89	108.33	111.31	113.66	112.9	111.34	109.57	117.43	115.07	110.48	111.14	109.04	112.07	109.89	112.32	115.68	110.08	107.07	116.9	108.59	112.17	112.74	105.73	113.62	112.61	117.61	112.72	110.81	117.7	117.32	114.23	111.79	113.15	110.41	115.36	113.04	109.95	111.96	109.78	106.05	115.93	115.3	111.9	108	105.45	111.81	109.83	117.66	108.66	112.02
115.72	103.43	106.16	110.05	109.06	110.93	111.21	110.31	117.03	115.14	109.63	110.88	110.3	117.2	108.85	110.39	109.7	108.51	107.39	108.46	106.81	115.4	111.29	106.86	107.41	113.41	112.55	113.21	106.71	106.61	109.74	110.66	111.31	113.77	110.1	106.96	110.48	114.91	112.81	113.45	110.59	105.15	109.09	117.36	110.22	111.22	105.33	111.29	109.56	113.63
106.74	107.43	106.83	110.17	110.1	106.72	107.43	103.52	111.12	107.73	108.77	104.57	103.02	106.31	107.19	108.27	113.11	111.15	106.62	107.76	108.22	107.22	111.44	109.49	112.14	111.74	112.95	104.65	107.98	104.05	100.65	107.32	106.14	97.538	105.6	108.07	101.7	105.94	102.91	101.52	108.74	108.9	104.49	103.97	109.71	105.14	112.07	101.72	108.21	103.4
109.17	107.36	110.02	97.746	102.74	101.65	107.42	104.44	107.92	108.42	103.78	105.24	107.98	103.63	111.82	103.33	108	105.23	107.35	107.15	98.771	105.26	108.03	103.44	110.16	103.47	111.61	106.72	110.04	104.11	116.74	106.36	106.45	101.84	102.72	107.58	105.78	102.56	102.46	109.87	104.71	106.8	106.26	106.16	106.03	107.4	107.31	102.3	106.69	107.29
101.55	105.56	103.36	106.62	108.21	104.35	110.07	107.01	103.87	109.35	113.18	109.36	99.626	108.14	109.56	108.29	105.34	106.02	99.903	101.83	101.96	105.41	108.64	108.31	108.18	110.82	104.69	108.16	104.79	100.37	110.04	100.28	103.36	103.38	104.83	103.38	101.33	99.137	105.27	106.08	106.52	105.13	103.45	111.16	109.91	106.04	105.2	107.95	99.982	106.4
109.16	104.1	109.27	107.99	101.75	110.72	106.91	108.22	105.5	104.55	107.14	105.85	111.1	103.81	107.09	104.53	105.82	108.14	107.2	105.77	105.27	115.7	107.98	102.56	112.47	112.25	108.62	111.65	103.95	105.86	109.33	103.54	113.49	110.43	110.89	102.05	104.98	109.9	107.58	104.08	104.9	112.02	107.4	107.14	106.19	110.87	103.9	110.19	103.75	105.71
115.31	119.74	116.42	107.99	115.27	112.86	111.9	115.3	106.59	112.26	111.2	111.56	114.91	114.51	111.51	107.99	105.85	108.81	111.76	113.31	115.09	110.95	108.61	116.49	112.76	116.19	113.25	113.63	109.37	112.27	109.56	111.63	107.08	107.63	114.22	111.8	114.94	117.17	118.17	114.89	118.67	115.22	116.44	111.69	114.18	113.25	103.85	114.81	111.04	109.21
112.96	114.14	114.56	120.97	119.07	118.48	120.8	120.93	118.79	117.35	118.13	117.58	120.81	111.42	123.95	118.94	113.43	112.51	121.46	116.62	116.77	115.41	112.33	122.87	115.26	115.64	114.33	116.11	118.44	113.56	116.27	119.26	113.82	115	124.55	124.4	120.95	115.85	117.84	120.36	113.26	124.73	118.21	120.06	118.32	116.71	115.22	116.07	121.06	125.13
107.28	104.69	106.88	106.09	108.31	107.78	101.66	111.32	108.61	107.15	101.68	109.25	114.25	108.04	101.25	100.61	102.62	103	102.65	109.81	108.25	105.87	106.1	104.61	111.38	110.55	106.76	108.19	101.72	105.48	104.56	110.13	106.92	105.82	107.13	102.96	106.65	108.02	108.46	108.43	105.43	105.4	107.42	107.11	108.69	108.72	105.74	103.56	103.98	99.745
113.45	110.73	115.69	111.47	108.47	113.48	107.69	111.73	114.14	113.93	109.63	111.08	101.18	113.84	111.4	112.15	107.35	119.29	114.4	112.98	110.08	108.8	117.26	110.39	114.7	109.78	108.6	113.4	114.91	106.21	124.38	108.17	113.12	112.94	108.15	112.68	112.03	116.28	106.76	111.71	110.01	107.96	102.86	108.7	110.7	116.78	109.55	118.63	111.08	107.29
101.49	103.73	101.74	102.9	104.02	107.88	96.446	102.63	99.415	110.32	106.5	103.47	102.07	106.53	105.86	104.32	101.96	107.77	104.95	109.87	100.75	108.21	110.41	102.96	103.93	100.84	107.93	104.99	106.38	100.59	103.8	105.46	103.2	109.97	103.03	103.61	105.6	111.62	104.58	98.237	99.839	103.8	97.506	103.3	106.63	107.44	110.15	101.08	100.95	102.88
104.12	119.71	110.5	112.64	108.7	102.05	108.23	101.59	100.66	102.13	107.16	103.18	106.86	106.65	102.2	105.77	98.074	105.5	106.71	104.02	105.8	99.825	104.5	104.79	105.55	107.56	98.435	109.28	103.85	105.07	102.07	104.97	106.03	104.76	108.41	105.96	109.97	109.5	107.62	110.7	103.74	107.77	106.06	103.17	105.68	102.73	104	106.77	102.96	104.83
96.367	90.741	100.06	100.84	102.99	101.33	98.187	99.024	99.651	96.309	99.342	97.883	101.64	99.75	100.64	98.001	100.35	102.95	104.28	101.51	100.97	100.42	99.699	97.697	100.85	97.876	95.013	96.783	104.92	97.066	96.322	99.255	105.83	96.247	97.369	107.14	97.333	101.26	96.712	101.53	101.79	108.62	93.889	102.98	97.543	100.25	96.906	100.55	102.55	98.591
103	109.21	110.98	99.155	101.86	113.79	104.34	104.31	102.81	108.54	100.81	105.79	105.69	103.25	103.78	107.94	100.4	108.44	103.53	104.61	106.38	103.02	104.31	105.43	114.11	102.93	112.22	107.94	102.74	106.37	107.18	104.27	111.48	102.85	103.08	102.28	106.73	99.368	101.78	106.27	106.49	103.72	106.57	109.04	106.55	102.53	109.91	99.013	104.07	99.798
103.07	109.82	102.28	103.91	102.4	110.82	102.35	105.06	101.36	111.96	100.66	109.93	103.94	107.17	103.04	108.34	107.31	100.26	104.08	113.09	108.66	101.41	103.14	114.03	106.21	103.82	104.61	105.3	109.85	106.02	101.69	111.33	100.43	102.45	106.56	102.98	100.46	104.2	107.42	111.34	104.51	99.96	103.07	106.05	103.08	107.72	103.85	105.68	106.89	101.19
114.47	114.98	118.82	120.15	124.39	114.03	118.83	125.63	121.52	120.33	114.06	120.07	115.31	115.13	121.16	122.18	119.01	118.74	118.41	120.76	117.87	117.35	118.43	114.1	112.25	114.33	117.08	114.49	123.49	117.91	110.91	114.06	115.9	119.72	113.29	120.34	116.54	122.56	113	121.51	116.13	119.24	122.76	116.89	122.03	116.43	116.1	118.3	117.53	119.95
105.47	107.91	110.91	103.35	104.85	111.99	99.536	106.78	110.36	104.58	107.97	103.59	111.92	105.47	107.53	106.53	107.69	100.69	100.64	102.94	101.87	104.33	103.34	101.02	102.98	101.83	107.43	108.89	105.92	107.87	111.45	105.06	102.91	100.98	101.12	102.17	107.47	105	105.98	110.52	102.47	105.52	105.58	105.46	114.89	108.85	104.89	104.81	102.05	107.18
105.34	101.51	102.7	101.29	114.17	107.78	105.39	106.26	106.55	102.17	108.82	110.54	114.22	101.26	110.36	104.17	105.08	98.944	107.29	107.12	105.05	110.29	103.84	106.8	106.19	93.657	108.28	106.15	110.09	99.727	98.811	104.91	105.02	102.48	105.16	104.9	105.33	105.49	105.83	106.14	110.43	107.2	101.84	101.72	105.78	109.07	105.75	107.35	102.86	104.28
113.53	106.22	113.44	107.33	113.5	107.62	116.8	106.33	113.4	114.21	109.14	115.71	114.72	116.54	107.84	109.85	109.85	110.84	113.86	107.5	107.01	113.89	105.6	112.67	108.41	107.63	116.98	105.96	108.75	114.14	111.76	111.39	106.16	112.1	111.65	112.08	119.11	112.29	115	111.34	112.45	113.75	108.64	112.62	115.44	112.02	111.14	115.85	117.57	109.62
98.523	98.92	103.38	99.955	106.27	107.37	102.51	106.79	108.38	104.97	107.54	106.92	101.6	102.04	102.26	101.93	103.11	110.9	106.24	104.99	102.61	103.59	103.28	104.53	96.772	103.48	103.01	105.11	106.62	101.17	104.52	103.81	105.07	104.75	109.38	103.16	98.052	108.53	100.69	107.14	104.56	103.87	105.75	107.05	101.08	107.05	106.5	105.86	106.49	109.93
111.84	105.91	104.84	103.12	105.85	110.05	104.85	109.12	102.5	110.88	109.87	104.93	107.63	106.78	105.63	102.4	105.82	111.44	104.85	106.95	99.714	104.24	111.08	113.22	106.8	101.26	102.19	109.62	103.79	105.84	109.21	103.67	105.99	105.47	106.19	105.05	101.31	105.86	104.35	104.98	106.88	106.42	106.36	109.09	110.74	106.3	109.49	106.21	99.868	107
104.27	102.7	106.46	108.68	109.07	105.93	100.33	106.86	105.68	108.13	103.27	104.54	100.57	111.59	101.8	102.91	102.11	112.95	96.949	105.34	106.2	108.08	112.49	104.99	104.82	101.53	105.86	113.82	104.63	105.35	108.37	102.54	109.92	100.81	100.24	96.862	108.49	107.96	106.29	104.42	109	106.59	110.97	106.54	108.96	106.41	110.57	104.72	107.71	103.88
100.73	93.284	95.206	102.14	103.47	107.01	92.327	102.31	95.467	103.49	101.48	97.622	92.623	103.96	94.85	104.61	99.535	98.437	96.988	100.09	102.04	98.978	100.34	101.25	102.44	97.018	97.934	98.068	96.535	98.559	102.83	101.73	105.77	100.16	98.145	97.908	97.5	101.14	99.815	100.27	101.58	104.89	103.3	101.72	99.722	101.49	98.965	99.82	103.67	101
103.29	108.07	106.5	101.55	103.85	107.67	104.77	106.36	114.61	100.81	104.32	105.77	103.39	107.54	101.79	103.28	111.77	112.77	105.51	106.35	99.414	99.845	104.15	104.19	109.85	104.59	107.5	105.83	101.48	106.24	108.14	97.604	105.97	101.46	100.51	104.23	108.06	104.74	98.802	110.23	96.877	109.29	109.25	107.07	104.4	101.64	105.37	108.29	107.55	102.06
111.58	104.48	102.43	107.63	111.02	109.52	106.48	109.74	108.92	104.3	105.73	97.053	103.93	101.35	103.08	107.14	108.87	103.73	104.17	103.37	110.9	106.12	99.923	106.11	108.23	110.06	100.95	104.6	107.28	104.18	103.23	108.17	104.23	100.05	110.38	108.94	106.45	108.7	102.15	111.83	104.52	109.73	109.92	106.63	95.098	106.76	112	107.36	110.69	100.79
111.31	109.24	107.11	114.72	107.28	105.81	112.86	110.96	113.81	111.24	110.1	107.46	111.86	115.75	104.34	113.84	107.95	110.16	107.34	114.07	109.64	112.75	108.55	114.82	116.53	115.72	113.66	111.47	114.23	113.82	108.01	106.38	110.31	110.77	111.39	110.33	111.73	109.98	108.63	115.02	109.02	114.02	109.99	117.49	113.89	111.63	112.18	107.7	103.77	109.49
106.34	107.38	117.69	110.96	110.57	115.15	109.18	111.15	110.57	107.27	109.89	110.96	116.36	107.75	112.45	103.85	113.86	114.68	108.87	107.07	113.92	107.52	107.72	110.94	108.37	111.44	108.55	110.15	112.06	108.52	111.02	111.51	108.01	106.21	108.48	104.47	110.36	108.6	110.33	105.3	111.11	108.05	103.05	108.99	115.01	102.43	108.94	110.56	110.64	110.09
101.29	97.582	103.34	104.34	107.43	102.36	106.87	106.23	101.14	99.473	107.93	108.73	106.51	99.287	102.64	106.22	108.41	108.45	108.65	97.879	104.6	103.71	99.843	108.13	102.28	105.64	103.25	108.93	108.28	105.75	101	103.31	101.86	108.26	104.09	100.47	102.9	104.3	104.99	108.08	105.21	104.69	106.32	105.8	106.97	94.906	108.73	101.9	110.85	108.09
111.4	111.53	106.15	104.18	109.56	100.74	107.21	101.9	102.53	102.67	102.81	105.69	106.62	107.17	107	103.34	104.71	106.4	101.53	107.97	110.76	107.95	106.04	108.67	101.45	110.99	109.73	100.48	105.02	110.94	109.64	105.31	104.25	99.708	102.81	106.99	101.69	100.32	108.19	104.43	105.57	108.15	99.571	107.56	114.63	108.01	103.5	102.59	102.11	106.79
105.39	100.31	101.68	101.86	104.42	97.68	106.62	98.156	98.48	97.858	100	101.71	100.37	102.69	102.1	98.95	107.29	104.64	100.75	96.968	100.36	104.05	94.001	99.733	100.86	102.6	107.11	99.385	102.2	107.11	101.56	92.999	100.66	97.503	100.85	99.142	102.47	96.929	96.935	99.347	108.06	104.65	104.27	95.566	101.39	98.203	97.373	102.05	96.188	104.08
109.48	109.41	112.35	112.51	114.54	115.52	113.68	117.71	114.42	116.05	105.52	106.52	115.95	112.82	111.18	121.66	110.44	112.46	117.51	111.04	110.55	112.07	110.46	117.67	108.7	111.72	104.46	107.87	112.32	114.64	110.7	113.48	108.54	110.59	112.8	106.17	111.14	116.24	112.33	119.9	114.98	115.22	106.73	115.79	107.91	119.19	109.78	113.57	111.93	115.73
106.83	107.45	108.88	106.76	100.06	101.82	108.76	108.11	107.61	104.49	111.6	99.499	107.89	107.03	105.52	107.46	111.02	103.93	106.46	108.12	104.53	111.9	105.51	106.93	105.65	106.06	107.93	105.32	102.61	105.94	97.381	104.62	106.46	101.18	101.28	104.1	107.69	103.92	105.4	105.68	104.81	105.47	106.12	96.65	112.9	107.55	103.89	108.23	99.602	104.84
114.19	114.78	112.32	115.21	107.21	112.58	109.1	112.69	105.73	106.34	112.17	109.86	109.63	113.68	109.53	112.42	113.81	113.75	113.65	108.86	113.26	108.65	113.07	115.76	112.41	114.08	108.47	115.07	107.98	113.26	116.54	111.05	111.73	113.19	110.45	118.78	112.93	112.45	107.99	114.53	114.02	106.02	114.89	108.69	113.05	111.45	107.24	107.18	113.29	104.55
100.75	101.05	102.86	98.013	100.14	99.601	98.048	102.32	97.99	99.922	101.11	99.359	107.76	107.06	102.16	97.869	104.14	102.03	99.881	103.88	102.32	102.78	103.57	104.04	102.15	103.32	96.287	97.455	101.08	106.58	103.11	97.957	103.59	100.75	106.66	102.23	104.54	96.863	99.871	94.588	98.522	102.91	97.863	94.73	98.483	101.04	103.57	94.376	97.554	100.43
103.45	112.19	111.95	107.42	100.68	101.92	105.05	98.16	108.34	106.34	107.98	106.57	101.05	104.24	112.13	101.45	107.96	109.37	102.1	103.85	105.03	107.34	103.82	99.661	101.09	105.72	102.27	104.85	106.36	103.23	103.56	102.93	104.54	108.29	106.13	106.42	108.11	103.53	110.17	105.14	105.81	111.13	101.16	104.74	103.38	103.43	110.74	106.72	107.49	111.79
101.29	104.93	103.38	112.8	105.76	105.92	104.01	102.72	103.77	104.77	105.84	115.03	99.225	106.8	110.53	105.52	104.94	108.15	105.31	105.98	109.3	102.56	109.58	107.58	104.68	109.35	104.05	99.362	102	109.27	107.05	102.55	101.23	104.99	99.714	102.98	108.69	106.92	106.78	111.64	101.27	104.28	105.79	108.26	104.92	94.908	103.26	105.68	103.02	103.65
102.39	103.69	106.08	108.74	109.03	98.834	99.998	107.6	104.11	104.81	103.55	102.02	100.28	108.74	104.74	104.35	106.06	111.25	103.47	103.38	110.83	107.04	103.79	100.74	107	104.68	111.44	110.24	110.31	113.41	107.18	99.886	104.37	95.22	105.32	101.56	110.3	112.9	103.1	104.09	108.46	105.3	111.66	105.01	106.67	107.91	109.14	101.95	102.72	108.35
103.54	106.98	106.99	104.07	114.04	107.07	99.168	105.23	105.14	96.875	106.69	107.09	105.15	104.12	104.81	106.52	106.84	102.48	102.47	108.65	105.29	109.45	109.85	93.791	112.15	103.61	101.92	106.72	104.32	100.86	108.38	97.844	101.94	102.22	105.03	107.9	107.84	104.11	107.18	105.32	104.47	101.86	105.02	110.73	106.33	106.08	110.95	110.81	107.58	108.28
110.03	105.82	107.02	102.05	100.96	116.09	100.12	107.76	107.58	105.32	105.15	106.15	103.41	101.51	108.61	107.01	96.524	103.77	103.41	103.06	107.24	106.99	103.65	107.59	107.7	104.5	106.71	106.18	106.17	94.041	106.23	109.25	104.61	108.25	108.51	108.3	112.25	105.87	111.84	105.69	110.03	105.07	105.32	106.09	106.15	103.99	108.92	112.42	104.84	108.1
116.72	105.57	112.16	102.97	115.48	107.81	112.6	105.52	109.88	110.04	110.76	110.45	107.16	110.68	107.62	117.19	109.52	113	106.97	107.75	111.21	109.96	110.43	109.9	105.62	103.64	110.35	110.93	109.88	107.71	111.95	109.06	114.78	106.12	108.87	116.08	113.73	108.08	108.73	106.66	103.23	117.93	109.3	109.03	114.18	110.08	103.52	104.09	118.38	113.42
109.4	102.04	108.98	108.67	104.54	108.65	113.27	102.89	102.66	102.91	108.91	103.09	107.4	101.95	102.96	110.44	105.67	110.13	109.21	110.56	102.97	107.29	100.62	106.51	105.55	109.73	107.43	106.69	105.83	105.95	103.71	105.52	105.03	103.28	100.39	111.21	104	101.69	103.81	107.51	106.34	106.22	102.84	107.01	100.94	109.33	108.34	103.8	105.59	105.28
114.28	112.07	117.3	113.65	115.43	114.16	116.38	118.74	107.46	114.21	113.65	112.03	109.62	106.18	113.01	109.49	112.32	109.03	110.1	116.06	112.49	116.65	113.4	110.02	117.47	111.39	109.21	113.41	115.95	115.86	112.55	111.8	118.85	111.11	110.22	114.05	111.52	123.88	112.54	112.64	118.87	120.38	105.97	116.11	107.05	119.58	110.08	116.25	119.37	113.59
101.31	107.73	108.8	110.62	104.92	109.23	108.62	108.91	113.94	107.36	105.93	102.23	106.69	112.88	104.91	108.72	106.99	108.59	109.19	104.9	108.26	103.59	105.79	107.34	101.48	102.64	105.11	106.02	105.4	106.31	108.37	103.88	108.54	106.06	109.86	110.78	102.44	102.11	100.93	111.86	108.75	110.26	107.8	100.78	111.56	106.14	104.4	106.27	110.61	110.1
108.2	107.97	108.52	111.25	110.52	108.21	117.3	107.68	115.63	118.35	111.04	105.06	114.43	103.95	107.74	110.17	107.13	109.21	110.06	113.66	110.63	111.67	115.14	105.33	111.78	113.75	108.26	111.77	115.13	110.57	111.89	115.46	110.73	108.69	109.94	103.12	114.62	120.04	112.04	114.19	111.4	110.88	112.27	122.38	112.52	118.48	117.95	109.72	105.61	105.32
115.23	109.07	108.83	108.83	113.38	117.48	111.87	114.35	112.38	114.22	112.88	110.49	112.82	104.88	117.78	114.65	114.28	116.4	112.46	113.81	119.55	115.08	107.89	116.94	117.96	114.17	110.54	110.49	115.41	110	116.79	118.16	108.95	114.2	116.4	112.52	112.62	110.05	105.86	106.64	117.94	109.96	108.09	111.14	110.7	112.76	112.48	112.62	111.54	114.44
105.71	102.95	103.55	102.35	103.13	99.457	104.62	100.94	103.09	106.46	106.22	103.3	106.02	106.31	105.63	103.98	105.12	105.9	107.96	109.88	108.16	101.72	97.613	106.79	108.98	108.22	105.59	106.27	98.736	110.19	103.38	103.66	101.59	101.26	108.38	98.747	98.964	107.91	105.89	99.261	108.58	104.42	105.55	106.81	110.04	108.66	100.51	104.46	104.98	103.52
109.29	107.05	110.84	105.87	112.67	108.4	110.93	113.42	108.25	112.25	111.94	106.4	111	111.7	109.04	111.91	109.47	110.65	108.88	111.85	112.16	106.07	110.22	109.88	109.45	103.91	107.95	113.14	110.86	116.09	113.77	114.52	107.21	113.82	110.46	112.04	111.13	106.86	115.35	113.68	113.08	116.03	112.62	111.54	117.43	110.49	112.1	111.37	112.09	110.09
110.53	111.78	114.79	113.52	111.89	114.46	114.21	115.99	106.43	107.16	112.04	113.23	118.09	110.88	103.94	111.18	109.75	110.78	115.38	119.17	114.01	108.76	121.25	112.42	114.95	114.46	111.75	114.23	109.96	108.25	115.4	110.72	107.77	110.27	108.14	108.75	107.12	113.08	113.83	111.98	117.73	110.36	112.28	114.92	114.05	109.69	111.21	113.92	112.49	117.17
107.55	101.01	101.68	105.64	103.25	104.85	109.69	109.63	104.75	107.23	112.15	105.09	106.13	107.87	102.89	109.06	99.993	104.95	107.22	101.91	101.44	106.72	108.04	101.16	108.45	110.67	109.28	106.67	106.74	106.91	104.91	107.68	102.25	106.14	104.61	109.16	107.25	104.21	104.44	108.82	106.09	108.36	104.26	100.62	105.17	104.89	100.33	101.77	105.23	105.1
110.07	108.82	114.23	112.57	107.77	111.38	112.44	111.63	111.24	109.44	107.58	112.76	109.79	110.17	115.64	111.71	113	113.4	110.22	109.89	111.23	112.23	106.73	110.84	112.78	114.1	111.91	109.54	115.71	107.9	114.9	108.58	109.69	117.54	115.05	113.6	111.66	111.83	106.46	116.45	111.09	105.34	111.71	114.31	107.96	109.57	116.88	114.48	111.08	115.66
110.8	108.57	108.22	108.63	109.2	103.24	109.14	104.06	105.15	106.76	109.88	108.82	115.1	110.52	108.59	107.28	117.12	106.19	108.78	105.2	110.49	110.4	116.61	112.98	107.13	106.53	114.12	108.32	115.38	116.45	103.72	113.12	109.36	101.93	110.64	108.18	111.65	110.88	115.15	111.89	108.01	106.26	113.16	112.9	107.96	104.14	109.33	114.19	112.83	106.81
101.54	105.24	114.49	105.54	103.87	101.3	102.44	106.89	107.78	103.88	109.58	106.06	106.18	113.83	107.63	107.41	108.12	109.69	111.11	106.37	106.75	106.95	110.16	107.84	106.75	105.19	101	103.38	104.35	103.08	106.19	111.55	103.51	105	106.15	107.57	113.95	110.33	107.65	103.02	111.44	110.32	108.27	106.4	110.14	108.07	105.55	107.62	102.46	116.01
102.3	103.76	96.366	104.97	99.696	98.712	95.811	99.659	101.6	102.46	99.206	100.71	101.27	99.761	92.87	101.45	102.9	95.799	97.837	104.38	95.782	100.97	95.17	100.15	98.128	98.703	94.498	101.27	98.849	101.12	91.605	96.095	95.644	105.45	96.735	106.34	103.35	102.53	99.402	90.834	101.97	106.03	93.49	101.52	96.047	105.17	99.729	101.71	94.388	98.728
103.95	105.14	104.38	105.98	104.93	108.07	96.433	103.4	106.93	103.18	99.871	104.09	104.82	108.16	107.26	106.46	103.69	104.46	98.677	105.24	99.39	97.126	109.07	101.84	106.92	106.17	104.65	104.07	108.34	108.34	101.76	105.48	99.494	105.87	100.5	102.32	105.53	101.95	100.48	100.31	98.884	106.78	107.55	106.03	107.95	97.226	107.99	99.714	107.31	99.122
120.25	117.9	116.01	116.92	117.8	119.28	117.9	117.73	117.88	117.05	114.99	111.66	118.43	119.33	110.27	116.54	119.89	118.83	113.86	122.4	114.51	108.13	119.39	116.43	117.29	112.33	123.68	120	115.78	120.41	115.93	124.12	117.78	118.46	115.46	118.8	112.85	126.71	122.92	119.36	117.08	116.74	118.47	116.31	115.25	118.58	118.04	117.27	111.42	118.48
102.41	104.75	103.33	104.83	98.584	101.83	108.3	102.35	105.12	99.462	111.61	105.31	102.7	103.66	103.51	106.38	104.68	107.89	106.66	108.93	100.08	106.71	102.56	105.79	100.47	103.79	104.94	103.44	99.011	98.224	109.82	109.43	107.15	109.91	109.76	100.91	103.8	100.17	101.65	99.685	106.23	104.66	105.68	106.98	106.14	105.88	104.92	104.37	104.43	105.68
106.66	111.79	104.2	107.92	107.65	105.58	107.83	102.76	105.5	107.78	107.61	105.45	108	105.26	110.12	102.47	108.2	103.18	98.102	104.52	103.23	107.22	106.37	106.22	103.41	99.811	106.98	101.14	112.2	110.37	108.13	108.61	108.95	111.32	107.42	108.8	112.23	105.41	100.19	102.3	106.19	109.04	105.9	103.38	106.5	103.63	101.75	104.93	108.23	106.15
94.983	96.168	102.68	98.36	91.7	100.96	103.06	103.25	103.64	101.68	100.17	94.431	102.8	97.934	96.66	103.69	99.503	102.86	90.178	98.21	95.552	105.59	98.116	100.94	102.52	98.492	100.42	100.09	96.898	104.85	96.793	103.71	101.76	94.183	105.2	103.93	104.23	99.826	101.32	99.517	105.55	105.57	101.6	98.093	99.716	100.54	97.333	105.99	96.42	98.314
95.222	98.188	106.68	98.676	109.76	106.51	108.93	107.54	106.75	107.35	110.07	108.26	98.905	98.459	96.614	103.28	97.458	110.37	105.86	107.44	100.55	108.76	104.55	99.205	109.92	99.658	107.42	109.95	103.57	106.49	103.07	101.26	110.71	102.71	105.72	102.37	107.26	105.15	101.98	106.59	110.11	106.34	101.51	103.46	97.597	102.82	99.461	100.76	102.46	104.07
107.7	110	108.53	107.49	102.98	108.4	109.39	112.57	106.22	109.74	107.37	114.52	114.42	112.74	108.71	112.18	107.24	108.64	107.58	106.96	103.47	106.85	115.95	116.9	108.18	112.46	112.87	112.9	102.8	108.56	108.87	107.86	106.75	101.72	113.89	112.64	111.1	111.37	105.06	113.21	109.81	109.5	108.08	113.87	111.68	106.2	113.02	110.65	109.23	104.47
106.2	104.05	112	111.25	111.19	102.11	104.9	104.03	107.82	113	108.91	110.17	110.46	106.87	108.55	108.19	106.14	109.94	104.2	105.96	100.15	104.24	108.34	116.11	106.54	107.48	108.43	108.9	106.97	106.52	112.88	100.66	105.83	109.09	101.66	105.05	109.52	109.03	103.71	106.6	108.1	104.8	103.33	101.28	106.71	105.85	110.55	108.17	106.73	104.42
116.2	113.36	115.85	109.54	115.49	111.78	119.48	113.1	107.13	113.64	114.74	112.45	104.11	114.26	110.08	111	106.94	116.2	108.28	108.99	112.06	113.76	115.92	118.14	113.18	116.36	106.82	108.4	114.48	114.4	113.87	119.54	111.26	110.52	110.88	108.44	108.32	108.4	111.64	115.93	111.98	108.19	120.09	111.21	105.68	115.55	111.25	115.13	110.63	114.05
111.08	115.7	109.81	114.18	114.36	114.57	113.76	117.56	112.35	113.65	111.2	116.08	116.07	102.56	105.34	109.37	112.2	112.49	116.66	109.67	113.29	110.26	106.35	116.06	102.29	118.34	112.8	122.24	111.84	114.03	110.11	117.36	110.14	114.77	111.14	112.26	113.55	114.58	116.89	111.95	107.29	110.38	114.32	107.27	110.48	105.48	118.46	106.05	114.09	111.21
103.2	106.01	105.54	100.18	110.66	107.23	106.19	106.71	107.46	105.4	104.43	107.28	110.79	105.6	112.28	105.96	108.91	101.45	106.93	110.42	109.84	102.26	107.59	107.79	104.15	108.05	103.17	107.82	104.65	103.15	101.83	105.86	103.15	105.83	102.2	103.99	109.77	105.57	110.16	106.21	105.13	106.88	106.44	108.49	106.83	103.7	104.73	105.63	104.44	105.77
108.93	103.76	107.06	104.27	109.33	105.38	104.62	105.16	105.08	106.94	107.36	106.86	104.84	101.5	109.84	103.63	106.78	106.59	105.28	111.31	99.873	109.59	101.23	102.15	98.369	102.94	101.72	107.3	99.444	108.1	104.79	102.4	109.3	98.637	101.66	100.91	110.03	101.65	98.482	104.25	105.77	111.69	104.97	102.61	98.7	108.54	101.42	105.72	106.2	105.05
112.07	110.53	112.13	112.24	113.16	112.68	109.17	105.55	106.89	115.45	107.75	113.04	106	108.26	107.3	102.34	114.47	107.27	107.82	114.1	115.58	116.07	112.3	102.2	114.43	104.92	112.52	107.14	112.94	109.46	113.07	107.73	106.27	108.06	107.13	103.22	112.09	111.74	111.75	110.6	105.88	104.55	106.56	111.81	109.03	116.53	114.64	115.02	108.65	116.3
100.07	105.46	102.47	98.204	104.42	110.77	111.24	104.49	102.41	99.654	105.3	108.57	105.65	104.32	105.07	100.8	102.08	105	108.42	104.44	102.37	105.97	105.84	109.98	102.33	105.26	100.52	99.651	99.445	104.49	111.62	105.43	99.493	102.65	108.53	106.01	102.6	108.86	101.47	107.49	108.63	101.03	98.325	109.97	98.693	105.65	108.48	98.068	107.34	103.04
118.25	110.54	119.23	118.09	118.18	110.16	113.21	116.17	119.65	116.38	120.44	116.85	118.92	118.23	118.51	118.42	111.62	115.65	116.28	115.43	118.36	120.15	115.22	116.49	121.79	114.65	111.61	112.07	124.39	116.48	122.26	117.68	118.5	115.79	121.63	110.72	117.99	112.19	114.85	114.07	115.68	121.03	114.5	119.24	122.85	114.77	116.93	113.27	114.16	124.55
107.46	113.5	113.35	116.06	111.37	110.2	110.44	110.78	111.06	108.75	111.69	119.81	113.11	108.74	110.39	109.82	112.71	114.4	109.58	105.39	110.79	107.4	107.67	110.94	110.36	115.95	103.51	107.29	109.87	108.97	104.37	111.94	108.51	105.97	106.77	103.85	108.87	106.08	108.91	114.67	110.79	109.57	106.73	110.85	112.03	116.32	111.83	113.15	109.43	113.44
106.33	108.49	110.12	109.91	107.38	115.35	108.35	110.51	113.75	108.19	108.67	112.18	111.08	112.85	106.83	108.02	108.7	107.4	114.39	104.99	108.3	106.65	101.97	107.32	111.84	109.91	111.61	123.71	106.55	109.59	107.6	108.31	112.28	109.49	115.39	104.38	107.99	110.96	108.13	102.73	112.99	108.69	105.67	111.94	105.01	110.4	111.69	105.43	111.26	112.54
109.35	109.66	116.98	113.56	113.14	113.81	112.1	110.19	116.24	110.62	112.59	110.74	108.58	103.9	107.64	117.29	102.16	111.53	108.11	108.19	114.04	110.28	110.31	110.42	113.25	111.46	113.63	114.36	110.36	108.84	114.96	112.44	113.36	114.13	105.92	123.98	112.18	113.19	110.73	110.66	105.81	110.54	112.25	111.58	105.22	111.67	111.87	106.68	112.35	116.88
114.02	119.28	112.73	112.97	112.23	104.59	110.9	106.9	113.1	108.08	108.03	112.44	115.39	111.93	109.5	106.79	107.6	114.48	113.42	113.31	110.97	113.12	104.47	112.73	116.72	116.63	109.3	103.68	115.7	108.24	119.89	104.59	108.43	108.72	108.37	114.12	104.95	112.22	114.22	111.19	112.72	109.71	116.86	110.2	106.31	112.31	110.26	114.71	111.45	111.54
109.56	102.42	102.53	102.85	106.69	99.394	103.36	107.06	101.5	109.62	99.476	99.902	107.55	108.24	104.85	99.893	101.85	108.04	104.16	95.495	104.83	105.55	102.09	104.83	102.27	106.89	101.88	101.62	102.75	98.771	105.15	100.99	106.23	104.36	103.47	108.13	111.98	107.25	105.08	108.15	101.94	98.595	106.34	104.95	108.14	109.23	105.13	104.39	105.56	101
106.44	100.84	111.18	100.31	111.18	107.64	102.7	103.48	107.7	99.032	106.71	106.33	104.36	109.25	105.03	108.71	105.04	104.07	103.69	106.2	109.41	114.91	109.64	104.63	103.35	107.29	110.13	110.19	106.3	105.2	99.258	105.04	105.37	108.19	104.57	104.83	107.52	108.9	110.1	110.14	105.83	106.13	100.75	105	101.35	101.37	109.3	113.49	109.09	101.9
110.81	113.38	106.46	102.35	106.62	105.21	103.79	108.96	109.8	108.68	107.69	112.63	108.97	108.84	107.16	113.36	99.235	105.22	106.67	102.37	105.44	109.64	105.56	103.81	109.57	106.21	115.39	104.55	104.04	106.66	104.24	113.03	108.18	106.83	105.2	105.38	106.11	107.82	100.61	105.69	110.09	106.39	109.81	108.13	102.78	107.51	104.95	99.535	101.05	98.981
114.57	113.38	114.58	120.4	118.17	115.76	115.11	116.77	124.87	116.08	115.95	116.52	113.69	116.65	116.75	114.52	124.43	114.43	114.17	120.63	113.94	122.29	116.48	121.33	118.85	121.66	108.76	122.41	113.54	118.35	117.75	119.39	119.3	114.95	119.36	115.5	117.59	119.24	114.5	119.11	117.83	113.01	118.17	124.17	114.15	115.77	111.86	112.97	115.9	115.51
112.19	108.43	116.29	109.74	107.75	106.09	113.1	122.84	119.32	109.94	115.83	114	113.33	108.69	111.64	107.72	111.38	114.65	111.33	111.54	113.38	115.27	113.69	115.2	110.23	116.83	115.57	104.55	115.48	110.3	114.82	112.42	115.36	109.24	119.46	110.72	110.47	112.51	108.46	113.26	112.42	111.75	117.6	108.88	111.05	114.62	114.97	111.57	112.38	110.15
104.96	104.2	102.83	102.15	108.65	102.29	102.23	105.75	106.34	106.41	99.778	101.18	108.88	108.09	106.13	99.446	112.3	105.31	101.86	103.53	107.34	107.53	106.29	102.47	108.65	107.64	107.59	108.12	108.52	103.4	105.66	107.16	101.44	105.94	99.779	104.43	104.4	106.07	109.45	105.56	105.82	108.74	104.12	100.61	104.23	102.74	103.71	108.43	102.88	108.16
99.93	108.52	102.23	101.63	96.323	101.4	105.71	106.52	111.23	108.62	111.85	107.82	101.6	95.216	100.72	109.47	102.96	109.87	105.91	105.46	102.63	102.88	110.98	106.52	102.69	105.08	101.67	101.42	108.54	108.07	111.54	105.67	107.82	105.3	107.99	110.83	106.71	102.52	104.1	98.237	111.51	97.618	103.84	103.29	111.4	105.43	110.67	108.66	106.34	106.37
114.81	110.68	107.62	108.52	112.86	110.58	113.23	105.96	112.41	105.18	111.65	111.99	107.82	112.06	114.61	107.75	110.52	102.22	106.62	113.8	109.59	113.54	111.17	110.83	113.6	111.07	107.96	106.94	107.61	117.2	109.51	109.22	112.01	112.05	108.61	109.25	109.56	112.74	110.4	117.22	113.54	120.47	117.17	111.09	107.24	112.42	118.78	117.84	112.39	109.38
95.3	95.852	101.58	103.45	97.559	99.013	102.52	103.03	96.958	102.04	102.29	96.478	98.613	100.96	102.74	101.17	93.959	99.849	101.29	100.06	103.48	104.5	102.19	104.99	97.841	102.65	99.273	106.36	102	96.294	95.476	96.331	102.18	92.67	103.85	94.978	96.372	99.442	97.761	95.26	95.519	97.596	105.91	97.54	101.88	98.723	97.304	95.506	92.451	103.59
105.66	97.434	102.94	102.44	102.06	103.42	105.63	103.4	108.08	110.69	104.26	99.041	99.145	104.23	105.06	105.79	101.79	107.97	105.01	106.02	106.02	104.77	109.08	104.15	103.5	101.82	103.8	115.11	102.54	96.909	104.97	107.62	108.85	109.23	105.71	102.21	101.63	106.54	100.72	103.27	107.58	108.67	108.34	105.86	102.73	100.16	101.24	102.4	104.55	107.19
107.8	112.74	111.18	109.08	106.95	112.64	113.41	112.25	106.63	110.85	113.05	111.53	111.23	111.45	108.32	108.41	111.38	117.19	114.68	114.75	103.28	111.25	115.88	114.44	125.78	115.78	113.41	106.85	110.21	110.56	103.42	111.54	113.23	109.25	114	103.24	114.73	114.15	114.25	110.44	111.3	110.65	112.88	110.72	111.6	117.2	110.84	117.36	115.65	113.13
100.72	108.69	107.89	103.78	107.39	104.57	111.03	103.03	110.47	105.85	106.07	106.3	100.08	107.4	103.79	112.81	103.73	100.34	104.96	105.63	110.34	107.54	104.02	104.91	115.85	108.13	104.98	102.31	110.22	105.49	102.98	100.14	112.62	104.21	104.85	105.9	106.78	98.606	105.95	110.15	109.13	97.916	106.72	104.78	111.13	109.4	102.65	102.76	102.5	104.01
116.16	111.49	118.53	123.2	118.61	120.14	116.19	121.09	116.08	117.37	117.98	125	118.23	125.46	117.32	118.67	120.6	114.62	115.47	123.42	120.5	111.69	117.91	114.98	117.98	117.84	122.12	118.3	114.13	117.08	117.4	117.26	117.22	112.08	124.71	114.73	113.63	118.17	120.45	119.52	118.35	120.38	113.57	121.96	109.64	121.73	117.88	116.28	112.97	116.87
113.05	114.6	106.67	110.59	115.91	109.23	116.78	113.95	115.57	120.13	109.91	116.08	113.02	116.2	109.17	106.13	108.83	113.7	115.4	108.3	115.55	112.05	112.09	112.14	119.35	111.8	114.48	104.68	116.08	111.49	109.61	107.82	111.87	110.72	106.96	110.88	111.24	105.36	112.11	113.57	110.33	109.17	120.23	118.57	113.25	112.92	108.64	110.86	110.45	112.65
100.7	106.13	109.86	107.84	113.4	109.18	111.67	104.03	101.99	104.53	102.78	105.44	104.72	106.41	100.62	104.97	102.23	103.58	104.62	107.25	101.8	107.77	106.8	100.58	108.57	106.6	106.28	105.92	101.76	104.23	105.49	107.1	108.12	106.42	101.66	108.35	106.14	114.3	108.67	108.83	109.17	102.44	104.76	107.06	106.83	109.55	104.64	109.21	114.15	107.87
104.42	96.737	99.061	107.82	106.04	104.14	105.56	106.46	100.21	107.25	107.97	106.83	105.71	103.96	104.7	99.343	105.85	105.44	103.27	98.794	104.34	104.22	103.15	106.34	101.29	109.19	99.149	103.94	98.166	106.09	103.8	105.52	99.578	101.6	104.32	105.24	110.45	114.7	102.44	111.01	106.65	108.69	103.6	111.35	110.68	99.589	105.03	106.93	104.71	99.408
109.15	108.27	103.64	102.81	107.49	109.31	107.55	103.89	110.93	100.9	106.12	110.61	105.67	105.42	108.65	105.64	106.85	106.73	111.23	108.98	110.9	106.43	105.94	108.21	107.04	102.58	103.53	106.75	107.42	105.66	109.65	109.94	106.31	109.8	102.46	98.305	107.26	103.03	112.4	102.48	110.93	104.15	106.45	104.02	110.88	104.96	105.66	104.61	107.44	109.06
110.93	111.98	113.18	111.3	112.06	111.96	112.63	116.86	108.51	112.79	120.46	115.92	108.17	109.87	112.3	115.2	110.5	112.65	112.29	117.35	118.51	109.43	113.16	107.69	113.88	117.31	110.07	104.79	109.09	112.54	110.09	108.03	108.89	105.33	107.5	118.72	116.09	107.41	116.29	116.28	111.55	108.77	118.79	113.22	111.29	116.38	100.72	117.32	111.12	115.65
100.56	101.92	97.769	101.63	93.666	101.39	99.995	96.969	102.02	101.04	98.681	97.976	104.12	102.22	95.62	95.536	99.1	94.597	99.222	99.021	108.62	93.86	98.359	104	100.65	100.91	100.33	101.84	87.592	99.182	102.48	107.08	103.4	103.06	95.279	104.19	91.71	98.435	94.999	101.6	98.978	101.02	103.24	97.369	100.03	95.937	108.73	96.949	103.54	98.827
100.7	101.49	98.665	98.376	94.874	96.227	97.679	101.04	99.125	98.579	103.36	102.39	96.489	96.295	99.777	99.546	99.688	103.35	101.3	101.76	106.06	103.76	103.41	106	98.837	95.464	98.907	96.305	100.91	98.421	98.754	103.66	104.14	98.18	104.6	100.28	100.83	100.4	101.07	98.852	98.283	99.92	103.43	99.233	101.46	100.17	99.201	98.925	95.758	95.71
112.88	108.34	112.28	113.94	109.11	114.97	107.63	112.85	114.57	118.92	110.04	112.82	111.35	119.16	106.89	113.42	109.69	118.55	114.17	111.08	114.03	109.55	116.24	105.72	112.87	118.18	112.26	112.91	112.57	116.41	108.28	113.71	110.91	118.05	110.55	112.7	110.14	107.23	108.78	111.06	112.03	117.29	115.56	109.37	105.59	111.98	109.28	114.05	111.88	113.36
101.9	102.25	99.519	100.26	102.69	97.954	99.131	100.89	105.45	94.216	96.965	99.354	97.59	94.856	102.04	101.44	103.95	104.03	104.44	97.076	97.975	100.78	101.1	98.568	96.789	102.34	100.04	98.218	102.51	106.93	93.416	103.65	103.48	104.08	97.74	102.4	99.245	99.879	105.02	96.298	100.51	102.44	102.5	104.81	102.07	93.838	100.04	97.6	104.45	99.655
111.24	107.69	111.34	107.82	114.1	111.71	113.15	114.07	110.01	113.57	106	114.99	111.78	109.46	113.96	114.93	111.53	109.96	116.96	111.93	115.25	110.93	108.11	106.43	109.46	109.85	111.65	116.55	116.38	109.81	112.92	111.83	115.36	109.12	109.98	115.53	115.2	114.33	108.74	113.07	113.05	109.87	109.29	109.55	110.78	110.7	105.36	117.65	114.58	113.36
112.87	107.2	111.93	101.75	102.49	104.9	106.93	102.45	103.78	104.43	101.71	102.63	100.15	101	106.45	104.77	105.56	101.51	112.56	103.12	103.31	101.46	103.41	107.28	101.42	102.71	105.62	104.68	109.59	107.45	104.8	102.77	101.78	106.6	108.82	115.16	104.89	105.29	108.88	104.43	110.6	109.62	103.72	105.8	107.14	109.66	104.34	108.24	104.71	113.42
103.18	101.47	101.59	105.47	99.848	99.959	102.8	100.7	104.38	103.53	107.4	105.96	100.99	105	103.43	102.97	104.55	104.06	103.3	100.57	101.26	102.73	96.306	100.3	110.84	102.71	108.72	100.73	98.128	105.49	110.22	109.12	109.66	103.68	106.06	102.09	101.78	116.55	104.21	101.46	104.36	97.247	95.894	102.81	101.38	99.197	114.49	103.52	105.71	102.68
98.689	106.43	106.62	109.13	102.03	106.41	104.14	108.08	103.62	109.69	112.8	105.4	107.59	103.83	107.91	105.42	106.2	109.19	103.43	107.25	101.91	104.52	98.819	106.08	101.12	106.02	105.84	102.06	104.38	107.59	111.04	110.47	107.52	107.17	102.98	111.41	105.3	105.91	112.23	105.58	109.4	108.33	105.84	106.19	107.46	103.59	106.38	106.86	107.79	106.54
108.54	102.93	102.28	106.04	104.33	104.19	100.37	108.11	110.64	106.14	104.2	108.93	103.41	98.375	103.32	112.41	105.75	110.13	103.88	106.47	104.14	107.3	106.14	98.159	104.43	100.6	109.42	113.11	105.81	110.56	103.07	102.35	100.89	106.03	112.5	105.99	104.39	100.46	107.17	108.71	105	104.97	101.91	104.35	106.05	110.21	110.15	105.32	102.14	101.83
109.83	115.85	113	101.81	104.91	108.06	113.29	114.19	116.09	110.14	114.8	108.76	110.35	118.47	111.3	104.03	106.2	110.63	106.74	115.03	113.23	114.19	109.41	106.41	115.98	109.79	112.49	109.13	115.25	114.21	111.04	113.15	110.57	110.2	113.56	116.42	108.64	113.13	111.25	110.83	105.52	111.87	106.92	111.37	114.56	116.71	106.64	111.36	110.06	107.55
103.47	104.28	107.68	103.32	106.48	100	110.91	107.49	104.84	112.78	109.21	114.37	105.06	111.92	107.55	104.72	104.54	106.66	105.35	104.28	108.61	109.05	102.67	110.21	108.76	108.36	105.73	100.84	101.69	102.67	114.51	101.44	99.632	106	103.26	108.61	104.35	108.23	106.79	105.23	105.94	105.24	112.1	103.18	107.05	104.38	101.87	101.74	105.68	105.92
108.09	103.23	100.17	110.46	98.642	103.87	110.57	104.14	105.29	102.88	107.11	107.32	104.93	107.39	99.476	102.55	102.61	106.23	105.89	105.69	101.38	102.59	102.75	106.22	105.2	102.56	105.45	96.878	105.15	108.24	110.87	104.98	108.23	108.84	104.77	105.7	107.97	102.98	103.8	101.61	104.77	104.36	102.28	102.59	99.929	103.45	103.41	99.331	100.92	101.59
108.65	104.58	106.91	104.13	104.43	100.9	111.3	102.22	110	108.02	109	113	99.689	109.3	104.32	104.18	100.39	103.11	108.79	115.73	105.19	113.12	107.76	103.72	106.91	101.09	111.25	105.58	109.37	101.17	102.14	103.52	104.61	105.24	105.38	105.75	103.73	112.36	107.69	111	108.67	105.53	107.64	106.09	101.61	105.97	111.4	107.56	104.71	105.47
116.22	118.27	119.97	116.06	116.23	115.28	120	116.81	117.45	114.24	115.59	121	115.56	117.24	117.89	120.72	118.2	116.07	113.08	122.45	119.87	123.48	119.24	118.69	116.4	123.39	115.41	118.43	120.51	120.57	119.91	121.83	119.36	121.77	112.99	108.58	116.61	120.59	120.3	123.67	119	121.32	119.51	119.81	118.62	116.81	114.35	122.25	114.92	118.68
105.4	96.99	100.08	102.63	107.36	98.225	100.73	102.58	103.29	100.17	102.37	100.58	100.19	93.452	98.58	95.792	100.85	102.06	97.261	92.373	107.88	94.872	99.826	103.56	102.4	94.776	95.239	97.386	101.1	101.53	102.28	94.227	99.216	96.638	106.85	100.55	104.16	102.98	95.519	103.51	102.94	98.719	106.16	98.35	93.625	96.416	95.647	98.793	105.65	98.152
99.585	110.14	105.09	105.12	98.399	103.6	101.86	104.34	102.3	108.3	107.02	108.71	103.66	109.97	96.215	110.2	103.96	99.877	105.74	107.52	105.55	107.31	106.5	111.39	111.84	104.47	106.76	107.21	106.7	104.97	102.93	113.72	106.33	107.58	105.39	106.43	107.07	112.31	107.73	105	108.28	103.68	105	100.98	110.93	107.53	112.15	102.96	102.61	103.87
[truncated: 750 more rows]
[truncated: 150 more columns]
