# Supplementary material for: Genetic dissection of main and epistatic effects of QTL based on augmented triple test cross design
Source: PLoS One. 2017 Dec 14;12(12):e0189054. doi: 10.1371/journal.pone.0189054 (PMC5730204; doi:10.1371/journal.pone.0189054)
Supplement: S8 Supporting Information — (ZIP) [file pone.0189054.s008.zip › z4_1900_0.2_5.csv]

102.27	112.08	107.73	111.75	104.57	102.51	115.5	104.49	104.46	97.122	108.23	107.48	108.05	97.14	101.05	112.11	93.58	105.04	120.87	105.68	107.05	106.58	109.96	111.3	98.938	105.23	106.29	104.48	104.9	106.38	107.32	110.33	103.87	106.98	101.18	96.754	104.8	106.3	107.22	99.087	97.43	101.16	112.21	103.07	103.52	104.35	105.25	102.93	117.15	113.15
110.81	106.19	113.87	120.35	113.02	121.92	115.53	117.3	110.22	112.2	107.49	117.06	115.59	104.48	112.38	116.08	111.72	118.37	111.06	126.45	105.72	115.89	103.99	113.32	112.97	112.78	111.93	97.258	116.16	110.75	116.11	104.15	110.18	108.42	114.61	103.21	112.52	113.7	114.7	117.11	120.34	120.87	114.61	106.39	114.75	108.36	103.9	111.57	110.45	125.83
111.77	111.21	118.86	120.84	108.98	108.17	111.98	115.34	112.86	113.12	111.59	115.64	116.98	114.77	112.17	115.08	107.14	117.19	104.31	113.46	103.41	107.7	116.42	116.52	110.45	108.11	110.81	114.51	108.16	112.96	112.16	107.42	112.46	111.13	109.09	109.55	110.92	106.13	114	113.03	108.17	102.55	103.85	103.68	110	113.84	107.87	120.86	103.73	104.91
116.86	114.14	109.74	104.84	116.01	116.76	111.52	116.42	111.22	113.47	119.46	107.85	122.1	114.84	117.93	116.17	112.91	107.67	111.49	115.69	116.83	118.67	111.05	114.89	113.92	105.69	115.14	109.93	120.12	114.37	112.7	118.32	113.7	102.74	116.89	112.89	114.17	112.94	113.41	116.18	113.45	108.02	107.57	114.62	112.41	111.37	112.05	109.9	107.2	113.48
111.62	101.14	113.24	102.09	102.32	110.74	112.03	107.28	110.44	98.699	105.52	106.67	112.56	102.43	111.8	105.15	105.87	104.09	106.27	100.77	102.85	109.02	106.73	99.656	101.92	106.24	109.5	101.87	109.18	100.07	105.84	107.23	105.09	100.69	109.54	107.21	110.14	112.73	107.15	101.58	108.5	102.07	107.52	110.22	106.04	114.19	112.06	105.48	103.49	106.39
105.49	116.34	113.38	118.23	123.21	119.36	112.74	116.46	113.21	111.49	117.53	100.86	114.62	112.3	108.67	118.14	116.39	114.17	110.41	117.84	116.39	113.58	123.72	107.99	106.87	113.67	122.05	117.07	117.61	118.74	124.4	120.03	111.5	105.81	112.16	113.7	105.97	113.74	129.57	123.54	110.22	115.79	121.92	126.37	125.01	114.09	112.85	116.1	122.11	123.07
109.65	122.18	105.1	104.16	111.02	105.32	99.587	107.03	98.364	107.91	98.944	102.27	110.38	108.82	107.77	105.01	101.52	102.16	101.72	102.17	113.98	109.27	107.69	107.71	104.08	109.92	100.63	109.21	111.49	104.66	100.34	106.73	99.596	99.259	108.21	100.01	103.6	107.43	105.63	111.54	101.84	95.713	102.27	108.03	102.56	105.1	96.069	96.107	105.66	97.546
105.94	112.32	108.92	101.22	111.21	102.74	111.96	106.12	113.09	112.97	109.3	116.48	108.06	111.72	114.43	114.5	110.33	109.97	103.75	112.06	100.1	108.81	113.63	112.52	111.81	105.77	106.82	115.1	109.84	105.58	106.67	115.18	113.65	110.65	113.07	110.73	101.86	109.3	105.32	104.06	110.36	111.6	113.53	108.96	112.71	102	105.92	104.53	112.11	113.73
105.88	107.85	103.26	106.04	106.65	109.03	109.64	108.98	95.834	100.34	103.82	110.7	107.81	109.15	106.38	105.44	106.67	100.05	102.81	103.24	96.397	108.95	102.99	99.452	111.19	104.48	107.55	102.39	99.525	107.18	107.4	105.7	100.03	106.64	109.89	108.63	106.26	108.43	97.266	106.55	101.98	102.81	112.4	100.37	107.85	106.03	113.47	104.06	111.77	103.78
105.36	120.48	101.75	107.81	104.14	93.387	104.36	102.59	100.15	103.79	106.95	100.86	96.186	100.81	102.76	95.487	98.335	103.95	107.87	110.04	104.03	107.41	109.46	115.81	99.811	104.36	103.48	102.5	98.013	100.27	103.2	104.56	111.07	102.45	106.69	109.46	108.08	104.97	99.503	101.02	107.29	101.05	103.24	97.166	106.51	101.84	104.85	98.709	104.31	105.46
87.471	101.13	96.704	100.69	103.06	97.971	94.183	94.989	98.726	92.99	98.259	102.62	105.11	103.83	97.691	101.65	98.001	94.553	102.71	99.801	99.488	100.28	92.752	96.401	104.38	104.04	92.002	102.4	99.597	108.01	104.23	108.22	99.167	98.547	95.496	104.02	92.408	100.36	94.681	113.16	112.12	98.739	104.06	97.526	98.442	93.268	96.709	88.014	103.1	97.3
112.52	111.18	116.96	105.83	110.1	103.82	113.31	103.46	104.71	122.58	112.94	117.7	112.73	104.8	114.38	116.19	108.3	118.19	104.84	115.17	118.02	106.87	100.88	111.01	113.87	116.22	114.68	114.41	109.59	118.76	111.14	108.94	114.42	107.81	112.69	115.77	116.23	111.32	118.23	112.97	116.66	111.1	109.83	114.5	111.07	105.35	112.31	104.31	103.56	110.38
117.06	113.37	116.54	108.55	111.11	100.22	112.23	100.22	103.96	111.09	123.39	110.93	110.07	112.57	113.59	115.15	112.57	109.56	103.52	102.36	112.93	110.72	111.49	111.18	115.41	121.02	104.65	117.18	112.43	114.7	112.63	112.78	108.16	113.94	113.01	113.59	118.12	118.3	110.57	112.03	117.12	114.81	110.6	112.19	110.43	115.85	121.59	118.59	120.05	115.43
110.46	110.97	111.16	106.55	109.06	109.28	106.23	122.49	117.33	110.76	105.43	113.36	121.36	113.35	113.26	112.15	98.474	110.39	111.43	119.9	111.76	108.55	107.8	104.64	110.98	106.58	108.23	110.74	114.82	118.98	110.91	111.97	124.06	116.32	106.31	117.57	111.72	105.74	116.8	106.81	113.69	106.3	109.88	111.12	110.11	109.05	111.71	113.85	110.31	108.3
111.76	110.19	107.06	111.95	117.09	117.13	104.02	111.8	104.59	110.9	106.13	119.39	114.12	101.99	108.99	109.27	102.66	110.68	111.97	112.07	99.963	122.68	109.71	103.46	113.43	110.52	113.65	105.48	113.66	114.53	115.72	108.7	108.49	106.83	108.57	113.81	100.04	107.14	119.96	113.79	101.97	110.25	112	103.46	115.34	114.14	112.57	104.52	105.67	117.16
112.71	111.09	109.14	115.54	110.65	113.81	112.02	108.32	109.5	110.75	106.72	112.66	110.56	116.4	98.72	112.21	106.02	107.82	116.19	103.65	107.6	119.13	111.43	95.438	108.91	106.45	109.9	119.84	112.49	108.13	115.56	108.29	107.3	106.7	107.84	103.7	107.38	110.24	114.07	117.88	112.23	115.63	115.38	112.08	108.75	117.46	109.51	116.23	107.13	107.72
105.36	114.68	105.18	97.165	110.15	106.86	111.83	114.97	120.37	103.88	99.738	101.36	95.097	101.96	108.45	91.722	109.43	108.62	108.66	100.8	99.492	104.6	99.923	103.84	103.64	110.76	105.14	103.49	103.56	106.13	111.6	107.1	108.59	109.92	105.53	106.11	100.91	99.662	107.07	107.22	110.92	102.28	108.02	103.52	107.61	105.47	108.75	105.62	99.817	95.1
109.53	122.73	111.56	107.1	106.14	111.91	109.84	111.52	110.64	111.13	101.66	113.96	111.36	116.82	102.97	112.91	113.6	108.22	114.17	119.85	105.79	114.27	113.7	106.15	109.13	107.77	111.89	106.41	110.4	104.17	108.26	110.94	110.85	114	110.46	115.86	107.91	106.26	110.17	104.64	105.61	115.12	117.21	111.41	108.23	108.27	104.25	114.66	112.91	118.53
112.24	111.9	113.09	115.68	111.67	109.4	108.4	114.27	105.45	112.96	116.3	109.24	118.57	109.43	101.34	108.17	112.38	114.56	111.18	106.24	111.09	117.45	114.08	116.14	104.57	108.18	113.02	108.71	108	108.93	120.22	103.7	113.06	114.89	115.39	106.42	120.19	107.32	117.38	109.91	116.05	111.45	107.63	112.39	114.22	109.17	118.47	108.51	105.77	110.19
117.04	121.08	110.61	114.75	101.38	109.94	114.46	106.03	119	108.73	107.22	116.56	103.27	112.59	112.37	116.71	115.17	123.38	113.67	121.56	112.38	111.01	106.92	105.38	118.09	110.41	113.36	112.09	115.13	105.9	111.38	107.33	108.01	111.48	109.98	114.48	114.42	115.4	99.214	107.49	109.31	108.24	106.55	118.14	103.91	100.04	114.78	109.81	113.37	106.19
118.14	104.85	120.88	112.69	110.18	115.01	107.18	117.07	102.41	104.92	116.92	118.9	108.88	113.44	109.03	111.34	107.47	115.05	114.51	110.8	105.75	110.75	111.16	110.46	115.67	104.42	100.82	113.32	115.92	111.66	97.489	108.83	112.93	102.57	119.93	115.37	116.7	107.64	108.67	121.1	118.24	116.11	110.49	107.41	111.19	103.34	106.58	117.15	111.95	107.13
114.32	100.45	105.5	116.41	113.76	111.57	113.67	101.77	111.75	112.52	106.69	111.74	109.86	111.95	110.42	116.2	117.55	114.38	111.4	107.77	112.57	103.49	115.8	107.35	112.14	107.73	106.78	112.47	113.43	114.27	118.05	120.55	107.24	106.37	108.28	114.39	109.9	109.54	105.22	114.91	113.83	109	119.04	111.09	112.75	117.71	101.82	103.92	125.71	108
113.71	110.88	113.74	117.62	103.49	105.96	114.78	109.92	107.75	109.82	100.77	113.51	113.6	111.21	107.31	111.74	111.08	114.73	106.96	113.27	119.9	106.46	113.61	120.92	111.62	110.59	106.76	118.21	110.6	106.23	108.39	112.78	102.29	110.18	110.6	116.18	110.63	115.67	109.08	116.64	111.26	109.81	115.03	124.64	122.79	110.49	119.96	110.66	100.74	108.76
106.98	107.39	102.07	103.12	108.5	112.38	107.84	114.09	112.57	108.16	113.71	122.44	103.89	109.16	110.15	101.47	109.06	110.42	113.1	106.54	107.5	109.01	107.6	113.56	109.19	105.24	103.41	111.68	110.33	98.033	117.08	109.67	106.27	110.63	107.97	108.13	110.17	102.05	98.263	100.98	97.889	99.913	103.29	102.14	100.94	90.72	112.21	107.63	105.9	106.69
110.93	105.95	114.58	111.35	111.45	109.54	105.9	108.66	107.96	105.47	105.84	107.39	98.891	101.95	96.29	112.19	107.73	109.52	102.93	111.89	110.69	105.21	105.56	106.1	102.12	97.497	113.37	109.77	101.35	101.81	106.63	106.03	102.86	106.47	116.34	118.38	111.31	111.47	106.68	113.33	112.13	99.088	102.97	101.93	108.19	108.66	114.08	103.23	109.12	99.537
115.01	110.57	114.86	112.13	107.2	115.1	115.78	117.58	117.8	110.02	109.46	111.4	111.23	116.35	122.26	109.06	121.72	109.92	117.19	110.24	109.21	119.61	114.31	103.69	104.9	105.3	110.87	115.99	104.94	113.4	102.64	104.23	112.31	115.96	105.82	111.97	115.65	92.904	117.64	115.25	104.99	106.51	107.79	111.59	112.93	117	115.22	114.78	110.95	104.4
112.41	126.68	113.34	110.96	107.24	123.52	116.75	122.52	111.79	109.6	116.02	121.5	110.9	112.98	106.73	120.89	117.74	97.82	111.37	116.85	113.57	110.7	109.97	105.06	103.14	111.77	110.04	111.77	112.21	113.63	110.52	109.33	108.83	113.87	110.45	107.65	118.81	110.96	105.59	105.33	116.3	101.44	115.29	121.26	106.07	112.64	114.45	117.95	114.21	113.94
94.512	98.147	104.68	94.822	97.959	105.76	109.12	109.03	98.935	105.3	100.46	110.52	95.101	109.97	108.88	111.31	109.84	100.88	110.65	103.04	96.602	113.14	112.59	103.6	98.585	105.91	108.11	99.518	101.4	107.34	108.21	97.231	105.76	106.38	115.91	107.58	95.358	107.53	99.947	106.27	109.14	103.96	109.05	104.69	97.621	106.89	103.65	107.57	104.67	119.79
105.01	116.19	101.59	115.84	106	107.27	98.429	97.663	96.385	103.21	106.54	107.62	97.855	109.05	109.12	105.48	104.11	105.96	100.27	112.8	111.62	106.45	108.35	94.294	104.61	105.94	108.77	100.66	111.55	111.99	116.1	100.34	101.83	104.44	102.95	99.142	104.35	107.23	92.224	110.74	107.71	110.27	101.34	105.89	109.14	107.67	102.57	108.56	107.7	95.89
109.65	104.59	94.763	102.93	104.2	109.96	113.69	104.5	107.34	103.57	115.45	106.8	107.23	104.74	101.82	106.13	113.54	110.94	109.05	108.03	112.35	104.73	101.34	98.781	108.05	101.34	107.49	103.2	105.92	103.64	106.18	97.895	100.3	100.1	109.98	109.64	116.19	106.77	109.74	103.3	103.6	98.545	103.37	109.81	111.75	106.1	108.17	102.1	106.32	112.65
101.37	103.85	100.47	97.98	101.82	102.77	99.838	91.54	100.12	102.78	114.26	109.62	98.384	97.813	98.24	100.54	96.584	104.49	104.91	106.41	104.74	100.78	94.762	98.733	98.56	100.02	94.095	103.79	94.006	111.5	103.75	93.687	102.72	96.229	94.667	104.63	97.381	103.44	99.078	98.003	103.24	101.36	104.98	98.651	105.74	95.5	103.4	103	104.28	101.49
108.14	104.45	113.77	103.83	112.43	101.43	103.59	106.76	109.43	101.97	102.99	112.01	113.88	100.49	95.442	104.63	101.02	114.94	100.61	110.12	109.39	106.96	107.09	104.75	103.27	108.52	98.041	102.59	107.04	96.122	99.496	103.89	99.997	110.28	108.47	110.32	103.78	107.74	96.722	103.22	106.34	108.93	107.74	111	100.36	104.01	104.95	108.15	114.8	104.18
119.39	108.88	113.34	115.9	104.98	111.63	104.29	109.76	106.58	116.11	116.14	113.59	114.06	111.36	118.42	113.17	109.05	116.13	126.28	103.99	103.9	110.1	113.66	112.07	109.82	107.25	111	104.49	113.42	104.37	114.15	114.7	114.74	104.58	119.71	113.24	110.82	112.73	112.75	119.35	112.22	112.7	116.93	111.35	106.27	106.53	112.55	111.8	111.54	123.83
111.74	115.19	106.9	112.84	111.22	118.56	103.22	106.69	117.75	111.94	111.67	108.17	101.86	120.45	113.4	115.66	100.64	105.31	115.08	113.44	114.14	118.72	118.44	113.94	121.38	107.78	116.35	114.9	122.67	109.15	108.58	119.66	116.67	116.82	107.58	113.87	107.63	110.94	105.8	119.01	104.53	108.63	109.57	118.17	116.62	104.5	116.36	107.9	113.17	110.7
99.532	105.65	109.36	110.33	113.27	104.58	103.36	102.36	103.33	108.1	107.92	108.37	96.407	105.19	96.695	106.81	104.54	104.77	115.73	106.64	112.65	103.99	101.86	115.98	104.11	96.229	107.12	100.64	113.64	111.38	109.04	98.627	97.562	106.23	116.42	97.948	98.987	103.05	111.03	105.09	102.26	98.71	114.78	112.54	105.17	111.06	108.07	105.09	114.6	109.38
111.68	109.6	106.88	118.63	110.71	101.32	108.48	98.705	100.51	106.73	102.8	101.71	103.47	94.134	107.46	106.24	107.55	111.7	101.92	103.38	104.83	110.32	110.43	100.8	97.497	106.56	105.59	102.72	99.662	96.809	109.98	110.71	104.51	105.71	101.3	112.11	102.63	103.87	110.08	107.7	101.04	108.54	103.26	105.94	99.74	113.77	97.89	109.17	106.35	99.385
105.41	102.85	105.24	114.21	107.59	115.13	106.82	108.73	104.45	101.35	108.61	106.17	102.26	110.97	103.54	109.33	115.33	111.94	110.27	110.22	102.12	105.68	116.87	104.29	108.68	104.14	110.47	111.99	107.94	107.4	103.53	110.77	106.6	102.15	109.84	116.66	108.82	98.997	107.63	105.62	114.49	106.76	99.992	111.8	100.5	110.68	102.94	101.94	107.58	110.64
113.8	111.98	105.51	108.31	104.75	117.58	105.42	107.81	115.48	117.06	103.5	106.85	112.31	118.08	112.29	119.11	117.95	111.67	112.84	113.56	111.43	109.52	125.62	103.33	114.24	120.41	117.33	105.21	115.33	101.26	109.18	110.8	110.12	111.87	111.14	112.69	103.32	121.32	107.18	119.98	109.43	108.46	116.85	110.96	109.95	104.91	111.46	112.08	108.77	118.09
98.351	99.932	99.455	97.422	101.01	107.78	104.84	99.303	105.46	102.53	98.773	108.9	101.48	101.6	110.71	97.126	104.73	103.59	110.73	108.66	107.5	111.04	102.06	97.672	103.08	108.03	111.76	97.006	107.81	110.65	106.39	97.359	108.2	114.49	102.33	107.58	114.13	106.07	109.9	99.322	101.63	107.65	103.61	104.65	106.85	100.71	99.484	107.4	102.46	108.69
104.05	107	100.35	105.75	111.68	103.5	107.32	114.73	108.73	109.27	111.97	102.73	101.79	102.08	103.83	112.01	112.5	109.45	108.74	109.51	96.724	104.85	107.26	106.68	111.22	109.59	98.784	109.7	112.47	110.03	104.66	110.16	106.58	103.33	106.56	109.32	99.333	107.74	104.21	102.25	98.496	106.63	103.78	102.31	105.91	99.513	104.72	106.83	110.52	99.317
107.57	121.16	112.6	110.82	109.23	118.42	120.94	105.62	117.72	117.52	116.66	120.39	112.26	116.4	111.5	111.85	117.06	118.52	109.31	112.94	119.96	113.32	110.93	119.13	104.84	121.43	118.38	117.87	117.35	123.83	117.16	116.21	116.25	118.67	109.88	117.55	112.86	116.8	113.4	116.32	114.99	112.5	115.93	110.11	108.56	112.92	125.7	117.51	124.78	123.23
113.95	108.09	113.07	119.91	109.84	116.99	111.53	109.13	109.4	107.38	108.4	109.31	112.96	114.8	119.12	110.79	111.86	106.86	102.29	116.2	99.188	110.47	108.92	115.63	120.11	113.2	113.3	104.07	113.26	115.21	111.72	106.61	107.41	111.58	115.15	107.99	113.78	116.43	104.2	102.33	111.79	117.88	102.88	106.11	119.66	103.61	108.99	111.17	113.48	112.87
98.846	108.32	98.245	94.446	105.1	97.872	107.12	105.42	102.69	109.68	99.82	94.904	112.07	98.638	103.44	97.616	94.857	102.15	101.32	103.26	103.71	100.1	111.56	98.287	109.96	107.42	97.241	98.476	96.713	94.181	96.839	101.6	99.308	102.36	100.75	100.82	106.26	101.5	102.95	90.001	102.47	95.346	98.779	94.598	95.507	96.28	101.04	94.312	96.401	94.636
101.43	100.08	110.77	97.647	108.39	110.36	106.38	108.66	100.72	108.3	102.87	100.53	107.08	93.68	116.4	99.756	110.54	105.28	100.25	95.323	111.56	103.76	111.8	103.47	109.38	99.47	105.52	111.48	102.55	110.67	111.13	108.68	104.52	98.235	114.3	105.64	112.64	97.113	105.98	98.737	110.35	106.58	111.3	108.33	107.42	101.16	98.506	108.47	98.904	100.25
103.45	108.68	116.07	105.55	110.21	113.38	109.46	101.32	110.88	102.97	109.2	109.5	118.98	117.38	111.66	104.67	106.18	103.66	113.22	115.11	102.87	111.01	104.6	109.76	108.2	114.13	113.97	113.3	114.05	109.87	106.38	122.82	114.87	111.87	110.24	116.93	110.4	109.76	114.4	107.49	114.18	113.53	100.86	116.72	118.31	108.53	119.09	110.85	112.93	108.5
112.59	109.51	117.91	117.41	115.86	121.9	120.36	119.04	116.41	123.6	120.04	117.12	113.84	114.54	112.36	116.12	125.69	119.71	114.61	123.95	117.88	123.09	127.18	105.13	118.04	125.77	120.41	118.35	123.89	121.03	115.05	105.47	120.05	113.45	120.3	121.34	116.27	116.49	120.48	109.85	123.29	121.62	119.86	115.65	114.55	117.05	113.61	117.6	112.06	115.35
112.71	115.23	99.024	104.24	119.86	108.42	103.33	126.27	117.89	103.84	101.5	109.08	112.38	115.99	102.73	107.77	103.1	111.36	117.23	108.66	104.59	112.54	111.67	114.22	117.5	112.87	120.35	109.45	107.25	107.52	116.17	112.34	106.08	112.58	108.35	114.85	102	115.13	111.78	110.88	114.95	106.49	110.39	93.558	112.17	112.2	113.63	109.96	111.03	118.14
101.28	102.55	107.54	108.65	97.783	98.993	112.07	110.15	108.46	97.378	103.81	116.07	108.85	103.96	111.06	101.05	100.78	108	102.12	101.49	110.23	100.74	100.37	100.35	108.11	105.85	101.66	110.45	108.16	102.84	106.33	109.99	108.03	107.88	107.27	103.69	107.06	107.2	98.293	108.18	109.18	111.67	97.087	104.82	105.3	106.77	91.734	110.81	97.883	110.95
91.229	102.31	96.755	98.442	105.91	105.67	112.33	103.35	99.83	103.54	104.56	107.26	103.79	108.99	106.97	107.28	101.91	118.82	105.44	98.593	112.76	115.71	104.99	107.1	109.82	108.49	108.77	110.6	121.05	101.26	108.78	100.72	114.4	99.705	103.32	109.92	113.08	107.22	101.03	101.63	108.29	106.16	104.06	102.14	94.966	107.34	107.94	108.02	106.88	97.238
103.62	103.8	104.7	102.08	116.51	104.28	115.98	110.88	106.37	109.77	101.2	115.74	99.593	108.01	102.4	107.17	107.68	104.67	116.16	101.5	103.72	103.28	108.95	100.23	106.15	114.19	102.62	106.52	106.01	119.03	110.96	103.8	111.75	103.35	106.66	102.83	110.11	106.68	108.99	108.29	113.05	106.85	100.13	104.44	102.95	106.36	107.19	104.74	105.63	106.93
100.81	106.9	107.37	95.672	106.23	93.101	105.29	101.07	108.65	100.48	107.81	111.13	101.05	103.58	101.49	104.5	101.82	109.03	104.93	99.451	110.15	109.61	97.09	105.54	105.58	100.56	111.77	103.96	102.46	105.85	102.18	102.95	98.576	98.823	105.34	108.99	99.144	94.883	101.99	103.65	106.71	105.72	104.54	97.801	100.6	107.04	99.785	108.16	101.44	99.132
106.65	101.06	101.29	103.34	104.87	107.47	109.37	106.15	108.98	108.83	102.32	109.66	117.37	99.181	103.14	98.297	104.76	104.21	103.55	107.85	95.635	101.74	108.93	115.94	101.51	108.16	113.7	105.86	115.29	109.56	97.621	106.93	103.02	103.14	103.41	116.88	105.35	113.85	106.43	99.043	104.09	106.25	109.11	111.56	111.19	106.31	108.1	105.21	105.88	111.47
105.96	111.97	108.41	109.52	113.45	107.31	115.41	115.83	108.99	110.38	115.22	105.84	112.99	118.76	107.32	122.11	112.07	113.23	118.29	116.98	115.02	112.95	118.31	120.4	120.01	114.63	110.7	105.53	114.7	119.53	104.22	114.51	104.58	110.32	115.87	113.85	111.19	119.56	117.07	110.91	111.25	109.69	113.22	110.39	114.31	119.6	112.36	117.75	114.74	115.79
102.88	108.76	98.537	96.003	100.38	92.48	102.68	99.351	95.782	106.27	95.954	93.925	100.79	101.72	97.935	109.96	104.99	105.29	111.15	106.06	99.842	100.61	103.29	103.37	106.06	99.057	105.27	104.97	92.445	96.111	98.409	103.76	100.12	104.82	106.97	103.16	92.453	94.435	95.064	108.19	105.75	98.766	99.379	97.323	101.73	106.82	100.05	103.3	105.13	101.75
105.13	109.09	105.49	100.7	94.547	106.03	103.2	104.51	99.409	105.71	96.644	104.69	97.606	112.3	107.65	103.11	110.64	112.9	103.83	106.17	104.93	106.66	99.048	107.03	106.76	101.61	111.59	97.918	100.42	112.61	109.49	106.91	104.67	110.87	105.74	109.76	111.05	106.66	100.14	108.99	109.56	96.805	98.567	100.52	107.43	110.75	103.73	110.73	109.67	101.56
121.68	110.8	118.09	109.29	121.37	116.7	118.69	118.1	116.34	117.74	110.22	113.35	116.45	114.02	118.17	116.14	118.46	121.55	127.82	119.45	119.09	110.86	112.19	126.46	113.46	119.29	118.37	119.89	118.17	119.53	113.01	111.7	120.76	122.54	120.58	122.61	107.48	112.15	112.24	117.73	113.52	121.52	127.9	122.13	113.93	116.96	123.08	119.56	117.96	113.25
111.49	110.55	105.57	105.12	110.65	103.89	107.63	106.44	107.07	105.19	116.01	107.19	103.55	122.38	114.99	110.53	110.95	112.84	100.68	113.31	108.86	117.21	105.1	110.36	110.6	111.44	116.22	109.42	100.5	104.73	109.25	116.55	108.79	108.67	116.31	106.46	113.65	110.07	114.94	116.16	106.11	113.78	110.34	102.29	107.34	122.88	111.45	113.83	120.6	113.61
116.27	114.12	122.14	115.79	110.82	105.73	109.43	107.26	113.21	118.54	95.649	114.95	118.56	112.98	109.15	122.38	110.91	105.28	105.84	115.65	113.51	111.02	112.53	116.53	108.8	111.28	112.07	111.62	109.39	112.7	124.02	116.9	109.67	114.22	113.83	111.78	111.56	108.51	117.06	107.76	110.98	103.22	102.25	110.05	111.59	110.01	107.39	107.98	105.93	114.58
124.53	115.8	115.31	113.53	110.33	118.74	118.32	116.03	111.44	126.13	114.56	123.94	118.37	122.77	116.76	113.37	120.38	114.48	110.98	113.74	108.42	109.36	118.75	118.84	114.2	115.97	118.52	114.47	111.87	117.97	117.9	121.2	118.06	117.96	115.81	114.49	119.79	116.68	116.48	120.51	124.47	125.67	124.71	113.22	114.65	118.38	118.6	107.81	114.85	128.19
114.69	112.7	114.07	119.7	109.14	120.24	109.75	113.55	101.44	105.38	111.14	111.07	108.3	116.52	122.87	116.8	111.73	117.42	113.48	123.51	111.57	109.81	109.79	116	120.44	115.54	117.27	112.29	121.51	108.49	108.89	106.68	121.51	115.36	110.31	107.27	104.18	103.29	106.97	108.18	114.22	120.29	107.49	106.41	101.76	121.19	112.07	114.26	116.97	109.32
97.406	106.28	110.63	114.45	102.73	107.3	104.74	100.73	106.51	103.63	107.53	109.31	103.77	96.199	91.935	106.98	101	111.66	104.11	107.28	106.36	111.19	107.35	102.71	104.62	108.78	105.49	106.27	105.96	104.38	108.78	105.55	109.83	111.65	106.95	100.11	108.04	98.498	104.39	106.53	103.01	109.66	115.77	112.87	109.86	106.53	100.62	107.1	107.04	102.82
116.1	105.23	104.19	106.53	105.15	105.8	114.96	105.47	96.617	104.51	107.96	107.08	109.5	103.01	108.84	104.79	109.42	111.65	111.62	102	108.27	100.87	103.82	105.36	101.06	111.08	98.32	105.41	109.71	107.09	113.59	100.48	109.19	110.55	109.27	106.97	118.03	114.97	104.89	110.84	108.83	99.572	115.36	105.5	97.838	107.38	106.06	115.15	107.7	111.94
110.57	104.21	114.32	113.35	115.92	108.88	112.86	116.27	107.02	120.5	103.52	111.98	119.28	112.98	103.76	103.66	105.5	113.6	107.49	105.87	111.53	113.6	113.85	103.15	115.93	116.84	112.35	108.96	114.25	113.65	116.81	101.38	110.58	111.37	109.5	115.41	108.48	110.02	117	112.65	117.61	108.76	114.73	114.1	100.29	113.65	101.83	113.49	110.72	112.36
115.22	114.95	108.96	124.26	122.69	111.93	124.4	110.84	118.56	109.5	113.68	121.07	124.68	121.22	117.52	114.42	125.86	121.06	125.72	116.39	111.49	128.86	124.93	124.97	119.88	123.27	113.66	112.79	116.13	120.09	122.75	117.52	116.15	115.75	118.57	114.22	111.27	115.19	120.49	109.84	111.65	119.05	122.37	119.69	120.86	127.95	119.02	118.8	117.46	109.83
108.58	110.83	100.32	109.58	115.05	115.45	121.75	102.34	102.9	116.59	110.59	110.25	118.21	113.98	102.58	113.48	110.68	110.62	110.29	118.89	112.79	115.62	114.45	100.78	108.09	108.16	110.79	111.92	110.97	110.15	105.56	100.78	106.57	113.92	107.67	103.71	110.91	117.06	115.39	109.55	110.74	103.09	108.3	111.91	107.03	109.63	109.58	103.1	113.26	113.57
107.65	108.71	108.35	108.14	107.92	108.14	107.97	105.52	104.35	107.74	107.97	103.94	108.02	106.65	107.36	103.93	103.68	95.128	109.89	110.79	99.173	113.22	109.67	112.21	102.3	104.02	107.72	109.94	108.53	109.48	109.62	107.46	103.91	106.12	105.61	105.74	106.74	101.44	112.32	102.05	97.912	109.07	110.57	112.35	102.72	102.94	104.44	106.37	104.67	96.626
116.19	115.76	113.7	113.98	117.33	114.86	106.05	115.15	109.42	114.54	118.84	117.7	113.61	115.23	115	117.55	122.66	115.67	109.42	107.45	113.72	104.71	106.85	110.95	107.53	112.53	115.68	117.78	123.76	113.72	115.52	118.25	104.4	100.52	109.06	113.87	100.6	107.78	107.64	110.19	113.6	111.12	114.03	112.79	113.19	123.89	111.66	115.77	108.01	114.05
115.28	110.46	108.72	111.97	122.41	115.78	109.27	116.43	110.92	106.31	115.58	109.72	118.75	109.33	107.64	118.84	117.89	116.78	112.5	117.62	107.77	118.52	109.16	118.17	113.49	112.22	115.12	116.42	115.99	110.51	120.93	109.75	104.28	109.88	117.6	117.55	108.3	116.11	105.93	112.06	110.69	111.84	108.96	109.86	116.09	109.11	118.29	114.85	110.41	117.45
96.815	100.26	103.38	96.717	108.11	98.744	98.517	95.381	97.799	99.475	98.764	99.929	101.57	109.99	91.002	96.544	104.8	110.55	99.744	96.331	98.841	95.131	99.019	101.82	96.51	98.349	104.09	95.407	109.16	92.344	99.451	94.443	106.29	101.12	95.233	98.289	109.5	98.228	102.45	94.737	98.157	90.989	101.74	108.26	104.07	105.09	105.17	102.1	106.07	97.989
100.87	104.71	106.72	106.38	101.32	102.77	98.001	102.6	117.11	113.5	104.63	108.62	104.23	105.04	94.941	105.07	104.74	108.95	111.56	110.92	108.98	107.71	111.98	106.72	109.27	115.65	108.62	100.54	98.844	103.96	104.04	105.99	103.54	102.45	119.49	103.38	107.97	109.96	107.27	95.45	103.37	96.525	109.22	105.03	110.73	97.716	106.35	105.12	109.91	100.42
108.84	105.61	103.46	100.42	105.01	102.47	108.18	95.057	113.88	101.04	111.03	112.85	104.56	101.87	107	114.16	100.67	106.81	108.49	103.76	107.22	105.6	114.7	106.96	100.63	103.72	113.14	100.25	105.22	107.05	104.93	102.86	104.9	99.448	116.35	104.36	103.24	107.87	100.64	109.03	108.13	102.12	107.52	105.55	110.34	103.71	117.3	106.87	110.9	104.65
108.91	108.42	112.95	108.01	117.5	108.43	107.67	108.49	103.72	113.97	110.95	117.1	112.95	112.85	110.4	107.61	116.61	113.91	113.39	107.87	110.92	115.02	110.64	110.61	108.8	108.8	120.17	106.44	108.88	106.63	125.54	109.17	116.97	110.06	113.09	112.21	104.16	115.86	109.79	107.85	109.54	114.81	109.11	109.8	116.84	107.11	116.66	115.74	114.67	105.02
100.5	91.856	109.97	104.06	97.029	115.5	101.27	106.9	97.896	115.41	114.24	100.23	107.76	98.025	117.36	113.24	108.85	108.06	114.33	111.57	97.831	103.97	93.754	109.88	106.36	103.01	106.19	108.12	116.72	109.52	107.25	107.5	111.53	104.4	103.17	110.79	109.2	113.14	108.67	114.63	98.395	93.773	99.372	108.64	102.52	106.84	101.87	106.68	109.76	104.87
112.78	108.04	107.39	112.08	104.14	115.86	105.79	107.46	121.34	108.2	117.15	110.22	106.83	115.41	111.93	114.22	108.08	111.49	107.82	109.01	107.75	113.78	114.69	109.86	114.63	107.53	114.37	111.61	119.04	118.92	105.94	111.53	111.5	111.09	106.91	111.35	110.23	113.88	108.49	117.8	106.09	102.92	113.84	109.72	115.63	118.88	122.31	110.71	111.46	112.14
105.03	106.39	107.61	104.94	114.54	105.2	114.93	94.884	103.2	114.8	105.59	104.11	95.74	108.01	105.48	109.98	110.56	110.17	112.48	103.44	104.37	109.41	100.6	105.88	110	111.88	101.98	102.24	99.167	106.15	106.72	106.09	108.84	103.42	107.3	104.3	112.72	99.432	111.82	104.1	101.88	104.03	97.277	111.42	100.57	109.38	106.12	105.77	108.01	107.01
110.79	117.86	110.96	116.21	111.47	112.75	114.57	110.35	109.22	114.76	119.23	114.25	127.04	111.79	111.69	117.56	109.55	112.2	119.27	106.64	119.9	113.2	104.13	113.71	111.17	110.81	118.12	109.04	111.71	116.82	110.89	115.24	109.73	107.5	111.77	105.83	119.73	109.18	115.14	108.61	111.53	107.58	118.78	114.49	99.459	100.46	111.53	115.98	106.17	111.55
104.88	99.842	100.8	113.54	112.87	106.71	97.183	98.445	105.42	102.3	107.94	99.736	106.56	107.13	111.02	111.57	111.81	107.19	103.37	96.753	103.14	99.282	112.11	96.304	116.14	108.65	110.28	100.55	102.68	107.96	111.5	104.59	93.64	105.59	100.5	102.3	100.37	106.72	104.33	112.01	103.63	112.01	105.5	98.757	113.9	106.4	109.33	103.15	110.57	102
108.24	105.06	109.69	108.7	107.65	105.24	110.23	100.45	98.404	101.79	116.02	105.82	104.51	110.71	107.89	100.9	110.3	102.07	111.05	109.44	102.36	105.58	101.24	112.36	102.96	101.25	110.75	106.65	106.23	103.33	111.91	120.73	107.35	105.53	97.711	103.33	104.59	101.79	106.36	106.63	97.226	106.86	108.11	99.625	109.14	105.21	102.82	104.54	109.67	104.89
110.82	108.43	107.67	104.22	106.61	100.84	102.55	100.99	95.004	102.03	106.85	103.66	110.03	102.39	103.49	103.86	107.26	107.64	102.06	113.2	111.36	106	105.8	106.03	109.01	111.19	108.43	102.88	87.399	109.67	94.298	93.052	113.57	112.52	113.3	112.52	114.46	108.13	107.26	111.75	102.5	96.377	103.2	104.39	105.88	108.31	110.4	109.51	107.15	112.82
106.54	105.58	103.32	108.46	106.88	108.48	115.6	113.69	100.13	118.27	108.83	125.64	109.86	104	110.51	103.77	111.08	109.96	120.23	112.78	120.65	119.48	106.87	106.91	102.55	105.21	120.12	110.48	110.21	110.23	111.83	116.67	115.81	108.32	106.13	115.03	114.26	121.52	115.72	117.32	118.98	109.03	105.5	112.84	118.75	109.35	108.17	107.51	109.96	108.98
103.1	100.65	96.808	108.94	100.95	96.734	105.53	100.75	106.94	104.84	100.38	105.34	100.45	106.3	104.07	107.35	103.07	97.036	107.83	99.409	111.09	99.248	107.26	102.9	106.8	104.56	96.914	98.158	108.73	99.602	104.44	97.634	99.062	94.97	102.04	105.11	105.2	101.31	110.94	107.53	116.22	99.917	105.66	103.34	104.56	98.292	101.24	109.04	105.67	97.521
111.81	118.65	111.69	108.88	115.7	109.36	102.77	112.24	111.37	113.01	114.01	118.19	110.35	109.26	108.96	107.09	112.32	113.89	119.86	105.42	108.69	108.13	116.52	119.05	108.09	108.32	120.12	107.26	108.54	112.79	115.28	112.77	108.85	103.83	117.19	115.42	118.63	112.11	108.15	110.44	120.3	112.96	118.46	116.25	117.2	109.28	110.36	109.07	118.78	118.26
108.97	100.79	108.9	94.739	113	101.2	102.04	101.48	104.23	93.954	109.46	93.828	98.701	104.84	101.85	98.041	97.003	99.622	95.154	110.36	90.674	91.582	104.6	98.121	101.83	95.214	95.223	108.12	89.598	96.552	101.94	100.1	102.85	89.838	93.375	91.546	99.27	104.18	94.581	107.36	102.61	95.357	97.584	104.9	101.96	98.861	103.66	99.608	89.182	96.712
99.121	98.72	101.99	104.42	100.57	96.014	101.64	109.76	95.679	103.23	101.55	107.53	105.69	107.46	100.17	94.142	96.06	98.165	99.638	99.836	94.569	108.02	88.682	99.655	108.55	108.45	95.455	108.26	104.95	101.75	95.986	98.89	99.925	101.65	93.217	101.42	98.577	104.52	101.73	93.985	100.15	96.26	99.921	96.251	96.401	100.95	107.92	107.84	98.471	96.105
101.62	98.909	107.24	107.82	110.87	95.123	109.28	96.307	105.03	103.87	104.28	105.12	104.66	103.94	115.67	108.97	103.33	106.09	108.2	104.12	103.05	101.34	109.72	102.76	100.95	107.82	98.363	97.938	99.902	104.89	100.65	99.1	99.113	109.13	97.41	111.1	105.92	104.08	112.86	108.48	106.07	103.73	104.27	104.75	114.24	98.196	102.13	97.417	104.56	108.53
106.54	114.55	103.52	109.96	117.76	111.09	116.78	115.71	118.55	118.3	112.04	112.1	114.1	112.56	104.65	108.73	107.74	110.62	115.69	108.84	114.18	117.19	112.24	102.84	114.16	117.33	109.25	113.29	118.11	121.88	112.15	108.43	120.83	113.09	115.16	109.91	110.67	115.34	99.797	110.5	115.18	114.61	109.97	109.25	118.85	112.18	116.57	120.38	110.03	118.06
116.17	113.42	110.98	112.18	103.28	118.91	113.9	115.46	111.84	106.5	110.06	107.65	111.95	105.41	116.5	119.67	109.48	116.97	113.9	112.35	106.59	111.36	113.95	110.39	110.93	109.36	108.96	109.51	127.53	111.82	114.01	113.2	105.83	116.5	99.702	112.6	110.69	106.68	107.97	110.04	109.29	116.22	105.36	115.81	111.81	111.03	111.92	113.18	117.58	104.11
107.63	92.781	111.61	101.02	97.204	111.09	104.69	108.12	106.34	97.965	102.99	104.54	104.14	104.2	103.22	106.52	110.86	105.46	97.295	96.734	108.43	102.19	105.14	103.89	101.76	106.89	97.877	109.43	108.81	104.75	103.63	104.47	108.12	103.09	110.47	99.761	105.6	111.06	105.06	101.56	107.88	108.74	111.91	105.63	101.51	110.5	96.057	100.64	114.95	109.32
105.2	96.616	102.16	98.843	99.748	101.54	107.93	108.21	96.047	105.73	97.628	101.48	91.24	100.37	94.49	91.886	104.29	97.91	99.142	91.446	93.663	94.308	111.25	100.3	102.6	102.46	99.731	93.128	93.896	97.826	97.346	105.08	98.151	92.933	102.12	92.122	99.38	103.53	98.554	98.799	94.978	91.599	100.01	90.038	95.321	102.03	101.35	101.83	95.843	100.07
99.606	103.77	96.923	107.79	110.9	113.91	99.689	105.91	111.46	108.96	114	97.957	106.92	103.12	104.63	113.15	93.054	113	102.87	106.42	95.923	106.3	108.51	111.02	105.19	102.38	105.59	102.16	103.4	110.3	103.96	104.6	109.51	99.796	104.22	96.131	97.904	116.56	108.96	105.9	106.67	105.6	108.14	105.51	114.82	105.46	101.6	106.29	102.5	95.881
107.94	103.99	117.33	105.48	98.929	107.62	105.66	108.31	114.52	97.435	104.8	100.77	112.95	102.1	96.835	105.31	108.58	110.23	99.147	116.49	105.87	109.22	103.07	101.45	106.93	109.63	112.48	107.87	101.67	108.4	102.37	111.88	104.44	102.09	100.33	105.25	111	100.72	100.04	99.364	104.14	107.42	103.35	105.92	106.58	113.11	111.75	101.2	104.27	99.303
125.63	121.46	114.42	107.71	114.37	122.15	114.33	119.28	111.09	114.74	110.51	117.1	118.89	113.76	119.54	113.19	120.82	119.18	113.11	123.63	119.26	107.69	115.62	113.62	117.73	110.11	124.52	129.01	113.21	120.52	114.79	123.14	107.18	111.9	115.4	110.73	113.81	120.86	119.85	111.71	121.78	121.83	116.18	122.18	119.85	118.08	115.06	116.41	115.13	113.99
116.83	121.07	128.98	123.87	113.37	116.56	122.82	117.46	115.24	118.86	118.84	118.18	117.75	112.76	116.01	116.51	115.07	114.64	115.12	115.85	121.2	118.65	114.6	112.5	118.23	112.81	123.84	113.79	118.56	117.7	125.91	107.85	116.35	123.92	109.52	111.9	113.79	123.89	112.18	122.7	116.36	112.75	111.58	128.17	113.91	118.81	118.15	120.28	114.25	117.49
98.513	107.95	102.05	97.478	106.57	92.945	97.656	96.517	99.469	107.27	111.01	99.954	112.13	103.64	101.48	91.074	93.937	98.507	96.635	101.82	101.69	95.518	103.88	101.9	96.526	94.646	103.45	104.87	100.27	93.904	93.368	102.97	99.043	96.902	100.66	103.72	102.24	96.978	100.57	101.19	100.63	96.042	104.64	100.02	101.14	102.22	96.147	108.37	105.46	98.534
105.03	101.48	106.6	94.664	99.372	98.643	96.743	98.885	98.369	95.283	97.23	89.243	89.332	96.001	98.101	94.529	96.35	92.189	106.95	99.757	102	92.118	104.73	105.68	108.77	109.84	103.46	93.191	105.78	101.23	104.45	102.47	100.6	100.81	104.2	93.343	103.11	97.567	104.05	105.37	96.719	100.75	97.814	100.67	103.81	90.672	90.734	94.454	100.28	103.38
100.97	106.34	103.6	96.271	105.66	116.74	108.68	98.009	105.93	107.44	98.341	102.86	98.799	107.45	110.63	100.29	106.11	103.66	104.18	103.07	103.35	100.89	106.67	116.42	117.2	105.95	102.5	113.38	111.7	101.98	109.99	106.64	101.41	105.9	109.47	97.389	98.26	107.62	102.14	117.18	103.76	97.547	104.78	100.55	106.29	106.78	107.29	113.35	105.88	102.95
106.51	106.63	110.15	106.22	102.63	108.64	114.2	99.703	104.09	103.65	108.26	109.04	108.15	102.85	108.83	109	105.12	104.79	103.87	111.08	105.45	112.02	113.7	106.92	105.2	107.4	105.01	105.43	110.87	109.48	108.37	104.03	101.32	106.69	117.51	100.21	106.96	103.47	103.01	93.382	108.92	105.64	101.76	103.41	106.63	105.69	104.49	106.37	102.54	103.15
98.459	106.35	110.82	107.51	103.16	108.4	105.11	114.36	109.63	104.11	99.149	99.33	104.04	103.44	105.51	106.26	104.16	108.73	112.67	97.933	106.75	103.99	111.52	102.31	103.08	96.145	101.42	104.34	103.29	109.54	96.473	104.07	102.42	102.56	110.62	103.62	89.946	110.13	117.97	99.471	99.729	100.79	106.54	104.06	102.83	114.82	98.601	110.27	110.1	105.93
108.68	97.12	105.01	105.81	95.413	96.092	95.832	96.591	102.41	100.18	101.51	105.46	109.6	96.612	93.357	98.146	88.802	106.1	100.7	97.654	96.596	102.25	106.21	96.521	104.75	102.49	106.95	103.74	98.926	96.557	99.592	96.304	101.49	99.968	98.539	95.141	103.82	100.95	100	95.229	98.688	95.47	107.98	103.8	93.692	95.975	103.73	98.125	103.35	101.43
108.28	100.47	104.82	110.78	93.723	112	102.28	106.44	112.44	109.5	117.69	96.801	104.41	100.37	98.959	107.1	95.009	107.03	96.634	99.986	102.22	107.06	101.74	108.23	104.89	105.52	109.99	101.95	106.05	114.4	101.15	104.48	103.3	107.36	101.7	106.63	109.85	99.517	99.417	98.154	106.63	112.08	104.58	111	111.83	114.09	104.37	100.82	96.726	108.22
113.36	107.89	114.26	107.18	120.99	119.94	102.46	111.4	109.94	110.43	114.7	109.94	105.07	113.18	116.66	118.59	108.85	107.63	106.68	111.64	112.6	117.01	104.46	110.98	114.85	110.88	111.6	106.13	103.38	108.55	112.46	117.95	106.82	108.16	109.12	110.49	119.47	115.37	108.67	117.93	102.4	106.04	109.4	112.46	115.59	115.48	103.04	117.8	112.1	110.31
121.28	117.72	117.29	105.95	109.2	111.96	114.13	116.87	109.45	107.46	110.04	105.87	113.78	119.92	113.7	116.92	114.26	119.82	113.17	120.26	110.57	113.26	115.23	109.91	103.67	109.04	117.23	116.16	110.8	113.35	115.52	113.51	98.342	111.55	119.19	115.45	113.78	117.66	118.4	120.17	118.65	109.3	103.33	107.27	113.47	116.19	115.28	110.46	111.12	102.56
107.94	109.51	116.29	108.83	115.97	108.51	103.06	104.12	122.17	107.6	114.24	118.14	108.67	107.83	109.9	100.24	106.84	120.62	116.78	108.96	118.19	113.3	104.15	109.91	119.95	115.98	106.22	116.22	117.98	101.7	113.65	110.69	107.36	110.76	121.03	109.6	115.72	107.08	111.62	113.02	105.21	116.14	114.83	109.96	114.37	104.85	116.49	111.47	114.63	112.2
120.21	117.41	119.53	115.27	119.82	121.16	116.17	112.1	124.65	115.25	119.59	117	108.41	114.8	116	117.78	119.41	117.92	111.21	117.79	124.11	119.11	112.46	112.29	115.53	106.87	107.68	115.02	119.18	111.25	117.85	116.06	115.06	107.59	118.74	123.49	118.69	119.96	119.78	122.82	111.84	124.52	116.43	111.33	113.28	119.05	111	120.7	122.9	121.36
109.8	114.28	111.11	108.79	120.92	110.95	114.92	109.19	107.39	115.51	106.55	113.69	98.68	112.39	104.73	108.79	106.45	109.74	109.24	108.06	112.85	104.66	99.732	110.31	109.88	114.19	110.3	115.13	105.07	102.53	113.39	112.81	110.04	107.05	105.46	111.92	103.09	105.61	103.76	117.25	110.97	102.59	107.76	107.29	111.27	110.55	111.64	112.33	108.4	109.63
91.584	110.14	97.203	101.49	90.713	108.34	106.28	111.89	105.75	107.66	101.48	105.43	107.53	99.914	100.01	103.54	107.18	100.51	102.78	103.1	99.472	101.72	106.66	103.35	97.938	100.73	109.69	108.67	109.66	102.96	106.51	102.3	108.05	97.409	113.19	103.4	106.12	103.76	98.163	99.619	100.08	100.75	106.34	106.67	103.25	104.26	112.23	96.182	102.72	105.27
101.4	111.3	104.27	111.4	108.75	103.51	105.58	95.601	105.08	104.34	116.74	108.24	98.984	105.78	100.74	114.87	103.54	102.86	107.72	99.259	99.647	105.02	100.08	104.9	106.88	93.829	110.23	103.24	103.58	100.53	112.06	110.83	110.05	97.406	103.83	103.37	104.24	105.41	105.59	108.9	106.66	102.27	107.41	109.44	106.79	111.68	97.812	111.49	104.79	103.99
104.85	98.723	108.08	109.84	108.43	114.69	99.716	108.96	110.97	105.36	110.33	96.921	104.27	107.38	99.007	99.043	102.42	117.76	114.46	99.65	99.923	104.25	107.75	109.72	97.424	105.81	108.88	104.12	107.34	102.18	104.63	108.34	106.79	102.89	104.31	110.32	108.47	115.57	101.22	118.94	103.92	96.304	105	110.36	100.21	106.33	94.91	112.74	103.68	100.3
114.92	111.26	106.49	115.49	104.46	102.52	111.86	108.75	112.73	121.87	111.52	118.61	111.23	116.17	106.07	115.19	111.07	114.08	115.46	104.9	110.19	110.75	107.65	121.21	114.48	120.32	114.76	117.96	115.25	121.6	113.51	116.3	104.35	106.61	112.21	108.23	111.32	109.37	105.38	109.8	115.01	110.29	108.57	116.89	119.71	122.89	111.02	105.7	117.59	112.66
105.19	102.47	97.706	100.64	101.73	106.04	97.955	99.19	102.7	102.68	101.72	102.07	102.67	107.43	107.99	97.839	106.55	104.08	101.33	107.4	109.63	105.78	113.29	103.96	108.68	109.65	106.22	106.22	104.96	107.41	103.72	97.478	103.12	99.688	110.13	103.18	113.33	98.55	99.688	104.73	103.61	102.32	101.96	110.23	99.104	94.914	100.69	104.53	107.48	101.95
102.59	99.757	101.02	103.33	96.924	100.75	101.61	100.95	111.15	118.05	108.02	113.42	102.18	103.33	104.41	98.319	100.27	106.66	102.99	111.41	101.03	102.79	106.12	104.22	98.83	114.08	105.96	106.47	109.97	108.36	97.193	96.555	103.32	110.84	115.17	108.15	107.05	104.5	104.85	103.7	107.22	108.49	105.52	111.41	100.71	106.74	97.668	109.97	102.66	103.25
110.85	112.83	109.93	113.75	110.83	110.85	110.43	104.47	121.3	117.55	107.15	112.41	112.9	115.67	113.23	112.41	106.96	102.99	106.44	109.87	105.63	105.52	113.46	102.57	110.56	115.68	109.23	106.48	111.71	102.7	99.978	106.87	104.82	101.74	115.78	103.03	107.22	108.55	123.43	106.25	106.39	107.84	120.66	111.61	105.27	108.13	106.92	110.43	112.32	110.94
104.57	105.79	102.91	100.41	116.62	99.775	112.34	108.81	117.72	105.89	102.79	114.57	97.257	115.02	106.9	106.09	101.85	109.58	106.3	100.6	104.2	105.49	100.95	112.61	109.12	93.46	108.35	107.67	108.59	103.02	109.55	101.03	114.57	104.4	115.05	97.827	102.72	100.95	105.15	115.11	100.66	106.61	112.66	104.96	104.97	111.48	105.99	102.23	104.54	109.16
102.13	108.72	106.34	102.32	105.03	104.72	115.18	110.97	105.45	98.709	98.56	112.92	111.84	111.25	105.16	112.29	105.54	105	105.22	103.52	98.861	107.66	104.94	111.5	101.28	104.81	103.18	102.03	107.5	105.64	103.44	113.21	107.14	105.27	110.61	99.623	104.6	113.62	108.35	116.52	104.54	110.67	104.18	107.08	104.91	116.41	105.17	101.24	110.77	106.23
118.43	104.31	111.85	108.35	110.81	112.71	110.37	105.29	118.58	109.88	110.12	115.71	108.91	110.15	109.55	118.18	105.32	112.69	108.92	108.26	109.03	123.18	112.81	116.35	111.26	109.96	113.42	111.93	119.17	104.33	105.44	112.04	107.53	106.95	120.16	101.32	98.059	113.8	105.39	110.32	103.91	106.33	103.73	108.77	103.99	113.39	105.63	117.19	108.89	114.88
102.2	100.75	100.82	93.76	111.36	99.682	107.13	103.8	109.78	99.594	106.36	100.03	102.98	109.61	112.36	94.576	109.85	102.85	109.95	110.88	102.87	111.3	108.66	108.54	102.96	115.01	101.16	111.73	109.24	115.01	104.8	102.89	104.74	106	107.89	109.12	102.59	103.17	91.919	102.05	104.66	99.981	107.52	103.43	98.829	107.75	104.81	106.52	104.47	110.85
105.09	113.88	96.992	103.67	103.06	99.269	109.75	110.41	98.173	108.76	103.84	101.5	107.91	98.543	111.33	101.31	105.97	112.5	107.06	110.8	100.27	105.62	113.54	105.31	101.02	102.8	96.837	104.18	116.85	111.61	100	109.32	101.97	111.36	115.78	105.73	100.5	110.99	109.69	107.23	100.5	102.86	111.33	111.81	103.26	104.44	108.36	112.44	110.4	108.32
108.46	98.585	95.262	101.56	95.508	94.916	102.46	95.079	102.03	103.24	93.069	95.19	99.798	102.27	104.62	95.951	100.1	100.13	94.528	98.821	110.91	106.73	101.12	98.757	99.969	83.107	102.94	105.25	109.65	100.69	104.87	104.48	93.849	104.78	100.65	101.9	98.859	92.731	99.72	90.711	95.078	94.219	88.7	103.52	96.14	104.36	97.947	99.609	98.31	103.73
106.91	109.89	101.94	110.42	105.92	104.55	102.79	110.45	99.747	109.75	97.705	105.72	102.06	105.25	94.564	99.139	105.68	104.1	102.53	100.38	100.67	105.96	97.194	102.34	102.93	98.175	105.46	106.32	92.188	105.02	106.9	97.262	105.44	108.76	107.49	98.115	109.52	104.43	111.92	94.518	98.705	103.75	95.813	109	101.56	101.47	95.502	104.45	107.41	105.76
110.96	101.77	102.08	105.24	102.35	112.4	101.02	99.02	106.04	104.05	109.99	111.73	101.89	105.26	104.33	96.7	116.05	102.32	101.71	108.47	111.3	106.59	99.584	107.93	103.66	104.24	103.4	97.699	104.06	109.4	111.13	110.78	108.61	105.43	105.35	108.65	109.16	98.473	101.88	106.14	108.58	107.29	109.8	101.51	94.472	108.63	103.61	111.01	101.83	109.63
98.471	108.04	94.911	99.509	103.59	104.96	104.77	97.341	100.2	111.91	107.73	111.29	98.178	108.18	103.49	99.918	109.9	104.94	102.77	117.3	96.007	105.92	101.15	98.906	99.75	99.107	101.67	103.97	103.72	110.5	103.08	110.12	109.05	105.51	107.88	100.68	106.48	107.38	102.46	114.64	110.42	107.15	103.13	107.6	104.89	103.01	112.57	114.39	101.42	103.95
108.78	116.39	121.69	105.2	112.48	115.59	111.48	113.34	116.49	106.85	111.1	110.46	113.78	109.82	112.03	113.57	107.91	115.19	114.51	111.97	119.19	122.29	107.24	104.2	116.01	114.01	108.6	106.46	107.52	119.93	110.2	109.73	110.62	115.24	106.09	100.63	106.13	116.7	110.79	103.75	100.2	106.56	110.71	116.23	106.68	110.3	107.7	112.75	119.23	107.91
96.522	102.71	104.18	92.382	106.56	108.49	105.73	113.27	107.75	107.5	103.29	104.65	100.37	109.08	108.33	112.22	104.1	96.176	110.24	111.96	108.5	101.31	108.45	103.7	102.54	110.93	96.456	92.792	102.27	111.6	103.59	96.75	106.71	104.07	95.568	102.26	102.84	108.68	107.71	97.17	112.92	109.66	109.5	100.75	106.64	107.2	108.85	105.9	102.84	108.47
120.14	115.14	114.11	101.83	107.86	117.79	115.32	110.49	118.55	109.55	111.04	115.22	110.13	116.76	104.88	109.47	103.23	117.28	112.24	117.73	111.34	112.84	115.26	115.48	116.39	115.1	120	110.54	115.01	115.58	106.93	109.2	119.26	114.73	108.14	112.54	113.53	117.53	123.09	107	110.67	103.57	113.93	109.77	115.32	108.88	113.72	120.95	106.88	110.08
108.11	96.886	104.93	102.61	95.115	92.193	93.737	103.53	96.836	95.256	97.765	97.137	104.33	99.475	100.17	98.665	100.03	111.01	94.234	101.28	102.52	96.671	94.585	95.884	98.438	99.709	108.2	91.865	104.28	104.81	110.79	97.596	97.25	100.55	96.329	101.54	110.19	100.41	103.7	93.28	95.853	100.25	96.849	87.483	106.84	102.67	102.86	102.06	96.052	104.62
107.37	99.997	94.148	113.21	110.69	107.1	107.55	96.769	111.64	106.61	104.68	107.27	106.08	117.95	108.06	108.57	114.11	104.24	99.676	100.33	108.11	110.96	106.16	106.44	99.197	102.26	103.58	104.91	102.22	107.75	107.48	112.36	111.23	99.952	115.19	101.72	102.65	107	113.56	103.92	105.92	106.3	101.8	112.5	108.72	100.41	101.87	110.15	98.478	105.38
114.44	107.38	109	110.21	102.55	113.51	106.97	112.58	118.26	104.09	107.99	112.05	106.38	110.92	113.53	116.18	118.29	111.61	114.82	104.85	109.05	114.47	107.29	114.02	107.96	103.82	121.18	117.18	110.88	112.02	115.44	115.64	112.94	108.48	108.08	115.97	106.9	112.23	108.21	106.21	102.85	110.96	110.37	120.34	113.72	112.63	107.98	110.12	108.33	113.99
105.33	106.61	113.65	109.23	106.62	108.9	114.68	98.339	97.996	104	104.17	103.12	109.2	118.95	101.47	105.19	110.54	106.41	108.31	97.607	111.29	110.74	103.87	111.5	106.19	108.97	110.4	100.67	107.17	107.46	105.29	101.68	111.9	102.82	107.9	109	102.37	112.08	103	108.76	96.377	100.32	110.76	106.04	103.83	100.98	106.85	104.19	116.3	107.14
104.48	107.32	104.14	105.87	114.66	108.75	103.53	101.53	107.23	109.24	99.635	102.1	103.86	107.96	113.88	101.11	96.085	109.99	92.354	101.09	108.34	99.78	105.88	101.45	101.17	100.04	111.59	99.324	103.35	107.95	98.175	106.36	110.61	103.83	109.27	106.63	103.04	99.927	107.98	105.41	108.63	101.45	99.482	108.07	104.86	99.694	106.72	107.03	105.16	104.24
115.1	114.2	115.37	111.65	113.92	115.7	109.55	103.64	115.92	111.59	112.82	110.58	117.84	111.44	110.11	113.18	119.04	105.72	116.95	111.41	111.08	104	120.6	111.44	109.02	106.41	111.29	117.44	110.63	124.56	114.4	109.78	111.51	111.94	122.26	102.89	107.53	112.43	111.08	105.99	107.98	97.515	116.11	110.31	110.37	115.87	105.4	112.49	108.04	113.63
103.7	102.68	104.08	98.269	118.72	107.49	106.88	105.47	105.78	108.77	101.81	105.03	99.412	106.23	104.92	98.761	106.33	110.5	102.12	108.97	111.59	121.89	108.05	106.29	102.35	106.56	99.202	102.3	98.233	102.27	101.61	97.678	109.24	108.13	111.25	105.52	106.76	105.36	103.22	106.13	106.34	108.78	110.87	97.671	117.76	115.72	97.677	104.52	108.65	101.34
101.93	115.58	104.68	106.59	112.45	106.84	101.15	110.83	112.58	117.69	118.44	113.52	107.98	111.61	108.01	112.71	106.3	116.97	110.44	111.44	109.28	114.24	109.78	114.58	109.14	123.92	110.29	110.9	108.97	114.01	112.73	108.72	114.22	106.13	121.02	104.77	116.96	105.16	112.45	108.68	115.65	107.97	106.38	107.91	103.71	104.32	107.18	113.17	109.72	118.86
110.82	111.15	113.15	109.37	114.28	113.77	117.23	118.07	107.75	111.63	112.4	112.96	103.33	115.04	108.61	107.9	115.01	114.06	113.25	113.27	103.27	114.8	114.99	112.31	115.74	107.71	111.14	111.52	117.48	115.89	108.86	108.93	115.78	108.01	111.09	113.86	114.94	103.85	104.89	114.74	113.1	107.91	113.48	104	111.07	106.22	111.7	110	108.87	110.56
116.57	113.93	108.48	112.95	116.09	111.96	109.28	109.67	110.14	105.23	112.03	123.68	103.63	108.36	110.34	114.87	103.68	121.48	108.23	112.04	112.51	112.11	109.69	111.26	110.09	111.13	113.12	115.27	108.84	120.71	112.34	103.26	114.3	116.65	115.54	116.73	110.24	110.89	117.52	100.44	109.9	112.84	111.96	108.04	103.89	109.86	105.98	113.61	113.86	122.03
101.32	100.42	105.71	103.13	108.38	106.25	104.02	106.27	109.33	103.64	107.33	99.25	111.38	109.84	103.02	109.3	100.06	107.99	95.122	106.56	104.6	108.27	103.8	110.89	101.2	114.05	110.02	105.35	111.02	106.22	111.29	105.3	105.86	110.09	106.41	112.28	112.9	102.08	114.74	99.545	111.5	101.35	110.97	103.45	106.2	99.294	105.22	107.11	104.27	104.87
99.505	97.241	102.31	102.16	101.21	96.38	94.478	94.244	90.917	88.452	99.688	93.848	89.415	100.57	94.265	94.252	103.05	104.14	96.666	97.715	100.47	93.46	103.12	88.113	100.39	98.196	108.9	99.604	104.96	96.618	109.17	94.67	100.5	94.89	96.602	100.85	97.391	104.06	100.4	103.86	102.02	98.053	98.22	106.86	101.35	101.87	96.086	98.364	110.94	105.26
110.58	108.45	110.74	94.7	98.017	96.652	105.76	90.42	105.09	102.23	106.88	98.723	113.04	103.34	102.69	95.411	100.1	85.9	99.443	98.445	103.47	106.03	99.669	108.54	92.477	94.666	102.99	86.332	101.2	110.17	97.135	102.26	104.41	92.033	100.46	98.606	95.359	102.75	107.36	103.26	100.33	104.13	95.414	110.97	99.294	100.36	94.029	105.41	91.601	100.02
100.53	115.29	99.284	109.39	106.55	105.93	103.97	107.33	111.43	106.17	104.68	104.87	111.28	97.592	104.7	104.32	103.12	101.66	95.902	103.2	107.78	100.56	110.87	105.57	108.25	101.58	107.11	97.935	106.93	104.82	107.19	106.96	105.43	92.978	107.5	108.22	104.12	104.93	111.32	109.05	109.05	111.41	102.85	114.04	98.134	107.65	108.66	106.56	114.27	112.09
107.1	118.38	112.33	100.69	109.9	101.53	109.66	112.27	112.14	119.39	117.85	112.89	110.54	106.25	108.76	114.82	113.78	109.37	108.79	112.93	113.28	113.05	109.79	107.75	119.08	112.85	120.17	109.57	103.64	109.6	106.91	114.52	111.98	109.97	115.7	105.71	110.71	112	120.06	98.324	120.11	111.28	114.74	106.85	114.32	114.74	107.7	109.75	123.65	108.4
90.924	105.69	97.228	103.8	97.07	99.3	108.92	100.5	101.62	101.95	99.652	95.974	104.76	94.372	97.932	109.71	101.29	92.359	105.84	99.249	96.574	99.735	97.251	98.254	104.7	94.141	100.8	108.26	103.77	99.754	113.93	105.58	100.24	103.21	100.4	99.074	107.59	100.73	98.638	94.905	98.407	100.7	111.22	99.007	111.18	106.32	102.04	106.41	102.48	106.52
112.53	112.13	103.67	117.97	119.74	106	119.1	115.93	117.57	108.11	107.75	107.26	111.77	105.77	112.22	109.3	118.07	105.24	110.39	112.75	108.9	111.78	108.31	108.27	113.73	103.22	105.81	112.03	104.62	101.44	107.91	98.924	116.15	105.58	116.66	117.36	113.13	110.26	104.27	114.61	106.68	104.81	107.85	112.6	111.24	118.97	106.02	100.1	116.83	121.49
100.05	113.58	106.95	102.64	102.35	96.636	96.622	106.39	115.87	103.67	110.77	106.48	106.44	101.51	99.24	108.69	112.96	115.07	104.8	105.36	103.85	100.59	100.87	101.94	111.02	108.5	108.31	113.13	114.95	105.59	98.748	111.19	106.97	103.36	109.33	101.44	109.21	108.31	104.13	104.49	99.557	99.066	109.85	106.63	107.55	116.49	108.68	103.91	105.99	104.36
99.669	107.12	109.44	100.19	110.27	102.39	107.65	109.69	102.7	103.96	111.03	105.73	106.03	103.2	113.26	107.41	114	106.85	105.9	105.56	110.12	101.71	109.97	107.33	97.77	111.1	104.1	112.86	102.71	108.24	114.73	105.69	113.47	107.68	105.64	109.18	104.65	111.7	93.648	111.07	101.91	105.07	112.12	103.05	109.54	106.96	109.45	104.93	105.65	100.03
110.37	112.98	115.42	109.4	112.44	106.56	110.26	113.36	113.68	108.19	114.71	111.98	104.91	114.89	116.51	115.78	107.76	106.64	114	120.29	115.87	110.09	105.67	109.8	100.53	113.13	106.07	107.89	118.31	112.35	100.16	114.82	100.97	111.26	119.89	110.14	108.74	109.4	112.87	113.67	108.86	114	105.52	115.98	107.11	113.28	106.2	109.35	114.44	111.49
112.38	114.55	116.35	107.14	116.06	103.6	115.12	115.32	115.69	115.64	109.84	118.92	117.58	114.23	110.15	107.47	112.88	111.68	110.18	99.348	113.27	110.69	113.95	105.81	109.9	112.88	99.633	118.86	106.58	105.32	113.81	100.24	110.23	107.87	108.12	115.59	110.36	114.35	113.22	109.66	101.54	114.23	114.71	111.1	114.06	109.13	112.1	112.16	126.07	111.39
109.98	105.48	117.38	115.39	112.94	112.33	116.35	115.83	113.17	104.53	116.79	113.33	118.59	107.46	113.96	107.05	106.89	108.78	108.13	116.71	116.86	113.14	105.08	108.28	116.93	113.93	106.59	107.72	107.19	109.69	114.75	107.84	114.14	107.81	118.39	115.07	108.01	111.24	109.47	112.92	108.45	108.67	116.99	113.85	118.44	109.68	110.39	118.15	111.98	116.07
99.558	108.29	101.71	111.37	99.943	100.23	101.19	99.917	102.94	97.55	101.94	99.371	103.6	92.865	95.442	91.475	99.312	94.309	96.165	89.904	106.74	107.04	102.28	99.116	104.16	95.278	98.226	105.88	104.65	108.69	99.337	97.422	97.294	100.83	100.6	94.001	98.842	105.74	94.144	101.3	97.012	104.44	98.285	92.464	102.01	93.671	94.042	101.5	107.53	101.86
99.682	91.915	92.373	106	99.164	107.17	99.892	103.48	101.92	100.57	97.412	96.782	97.918	91.406	83.552	106.64	100.86	99.718	100.99	98.956	95.181	95.056	93.312	102.88	102.87	90.358	95.249	101.41	110.34	97.747	99.203	102.25	108.77	96.263	101.6	106.98	96.99	96.088	96.099	95.545	104.62	100.92	95.799	100.52	101.06	101.95	105.96	92.854	98.823	99.939
99.148	101.55	100.1	93.617	94.828	99.423	101.97	98.373	96.027	103.91	96.134	99.465	93.627	95.527	105.04	97.635	97.438	96.389	100.09	104.34	99.062	106.13	105.97	107.86	96.1	104.74	107.25	97.419	101.96	102.54	103.97	94.047	102.47	99.22	103.66	99.413	91.132	97.955	93.447	103.4	96.045	99.048	100.8	99.015	98.948	101.33	101.32	102.53	104.29	108.89
110.75	99.321	109.61	111.94	106.79	110.41	106.58	109.28	109.67	114.35	108.2	114.91	113.54	107.76	113.43	101.57	105.83	110.23	108.9	100.08	110.71	105.74	104.38	105.76	106.48	109.09	111.87	107.46	102.73	93.834	106.61	101.56	105.81	112.86	107.1	109.08	112.84	107.11	105.35	105.08	108.56	98.587	110.33	105.25	101.66	103.85	106.59	109.25	104.77	115.95
101.89	101.27	101.97	105.52	106.06	108.29	106.76	110.82	114.08	106.67	110.39	106.76	106.02	103.69	101.29	106.42	106.24	111.66	99.562	106.4	100.88	105.06	98.913	106.57	109.97	104.03	117.79	105.09	105.93	103.19	110.04	110.17	108.54	109.75	104.97	109.14	96.382	102.07	107.32	99.229	111.57	102.19	103.89	104.67	111	102.62	107.44	102.31	106.57	104.92
111.28	104.78	109.94	112.85	109.5	100.44	104.61	102	112.34	104.36	101.69	104.44	108.19	109.04	104.4	112.85	101.65	107.73	113.94	98.761	97.176	103.26	102.71	99.295	113.63	98.684	100.06	97.266	113.69	112.38	101.65	108.8	109.33	115.86	106.5	109.02	99.569	104.71	99.984	109.4	105.39	111.63	105.36	114.03	105	99.282	103.68	104.45	102.35	110.44
103.26	94.53	97.089	100.47	103.86	115.43	93.903	113.25	98.056	105.06	105.61	101.1	100.6	104.29	97.073	110.75	93.615	102.3	95.726	109.01	99.086	96.106	108.94	96.226	105.92	99.771	98.42	99.236	113.16	118.92	106.39	107.67	98.909	104.19	95.823	101.48	98.606	100.05	100.64	110.74	104.8	101.8	104.28	104.06	104.03	102.4	103.3	93.981	115.07	103.9
95.604	94.241	108.47	93.829	99.896	91.43	101.52	99.572	102.14	103.44	101.13	97.009	109.51	95.066	108.27	102.83	97.61	97.577	104.02	99.654	106.13	105.68	106.36	100.71	99.198	96.8	95.883	106.38	110.39	102.14	94.795	99.029	100.76	105.4	103.39	95.573	100.19	94.288	96.869	104.81	94.235	97.387	92.975	105.28	101.29	98.045	97.794	90.991	103.97	99.625
112.65	111.36	111.82	98.742	104.2	105.73	102.79	101.3	99.603	111.47	104.46	106.58	106.92	98.894	101.98	101.27	110.77	111.15	108.04	100.06	100.97	113.88	110.18	98.726	109.14	101.93	107.48	105.12	102.12	102.4	108.23	107.83	101.74	106.9	107.04	99.572	104.4	105.57	106.53	106.55	110.33	106.41	98.555	114.67	105.2	97.965	109.65	105.77	113.76	97.013
112.14	95.249	105.38	98.898	105.32	110.42	105.37	101.36	99.409	106.23	105.06	106.5	99.345	112.77	103.55	99.75	108.81	108.67	101.23	102.66	102.77	104.33	98.391	104.01	116.3	105.97	98.743	104.2	116.12	107.94	110.05	104.08	105.74	101.49	110.42	114.34	105.06	103.53	104.95	109.4	102.42	94.329	104.52	104.3	102.6	107.33	103.54	105.79	98.616	104.49
108.65	102.52	114.34	117.61	111.6	111.58	113.58	116.15	107.42	116.11	111.83	114.9	112.23	107.9	112.99	105.28	104.98	112.45	111.9	106.03	114.17	116.7	110.72	109.87	112.94	110.9	112.2	110.49	118.13	115.28	105.84	109.71	110.28	109.24	106.6	109.77	121.49	107.57	112.5	103.54	118.34	114.55	105.2	103.29	111.78	106.45	114.12	112.45	113.24	114.65
101.69	105.83	104.8	97.061	105.04	106.99	98.725	107.32	104.91	104.81	103.97	108.85	105.32	99.575	100.49	112.61	106.42	102.88	107.22	103.66	98.121	108.43	104.91	93.164	109.16	99.276	109.66	99.767	96.613	108.08	99.519	101.12	108.6	108.09	104.66	98.999	103.85	98.164	96.404	102.73	105.42	106.69	96.679	104.99	105.5	112.91	108.49	96.159	103.45	108.11
104.23	97.121	104.99	103.09	109.89	109.25	98.717	109.51	107.96	104.81	113.63	102.41	99.098	99.483	109.64	102.12	100.16	105.66	108.62	108.79	109.61	104.83	102.83	108.4	104.67	105.55	104.84	101.54	93.945	110.08	108.12	98.59	102.85	105.67	103.83	99.982	102.74	109.29	105.22	113.96	109.18	104.87	110.54	95.321	104.56	105.04	113.62	104.27	109.52	103.55
104.05	100.88	106.64	107.43	103.74	103.83	98.504	108.88	114.8	112.69	101.38	106.48	101.7	107.79	116.21	112.85	110.13	99.139	98.816	109.35	105.08	105.87	101.88	108.59	107.32	113.93	110.75	103.07	100.42	112.15	106.78	106.7	115.84	102.95	114.12	107.38	111.3	111.6	110.5	102.15	110.33	113.06	104.93	96.951	117.16	102.68	108.69	102.69	104.44	111.6
115.41	112.27	106.24	106.94	115.82	117.12	109.51	108.76	120.29	105.96	104.84	106.18	111.17	118.68	123.02	113.05	111.31	105.92	113.41	109.31	107.72	114.94	107.91	111.19	127.3	103.92	109.04	109.12	109.85	112.22	111.11	116.52	113.61	106.1	113.18	103.49	114.52	118.06	106.82	115.28	112.27	109.77	110.2	114.28	121.47	105.93	113.77	113.3	115.62	111.41
120.06	122.19	112.24	118.06	116.73	116.29	108.87	120.37	114.64	119.96	119.37	114.38	121.43	123.61	110.44	111.62	122.54	117.44	112.54	125.15	113.89	117.31	121.35	121.93	111.68	126.21	112.27	112.02	115.04	115.72	122.65	119.14	120.65	119.63	115.05	107.39	123.02	110.86	112	120.89	105.87	117.71	124.35	119.45	115.62	117.15	126.48	118.14	120.11	115.79
106.89	108.6	97.079	98.366	94.929	96.039	92.117	102.8	101.52	100.51	96.086	107.1	101.92	89.834	100.88	98.181	92.519	102.19	94.486	98.505	92.748	101.64	102.82	88.916	96.178	101.89	102.11	106.77	97.672	96.18	103.26	97.479	98.554	103.38	100.65	102.92	107.13	96.62	96.271	95.768	97.968	104.22	98.931	98.767	96.559	103.7	98.042	109.71	107.96	101.66
94.473	98.454	98.798	105.39	97.759	101.06	100.73	107.85	106.16	105.57	100.18	100.7	101.78	96.105	88.804	104.26	93.604	96.401	96.987	99.73	93.528	108.23	100.66	96.615	96.082	102.53	99.384	100.67	94.493	98.134	99.8	106.02	94.721	106.08	102.84	97.028	104.62	99.056	96.835	106.84	94.332	101.87	94.575	100.45	92.035	95.343	95.788	107.74	101.56	99.147
108.53	113.01	94.148	104.07	107.8	101.67	100.59	106.78	111.15	101.65	105.29	96.636	99.763	103.95	115.71	110.61	107.94	102.98	102.56	106.85	105.48	104.92	103	100.62	114.54	97.744	99.628	104.08	120.26	111.92	113.92	103.95	107.37	105.34	107.99	92.404	108.89	96.626	110.89	107.19	103.63	99.887	101.35	103.7	108.52	106.4	110.5	104.39	105.46	105.07
109.47	117.01	102.92	106.49	103.05	106.39	109.5	98.416	106.35	117.32	108.23	102.71	106.49	105.6	100.99	103.68	100.63	103.46	99.924	105.79	104.51	104.2	104.01	109.62	108.55	105.71	105.88	104.7	107.29	106.2	116.9	112.25	109.29	101.1	103.67	105.22	107.76	103.44	101.08	106.14	102.61	102.91	106.52	107.59	101.45	106.07	96.02	107.73	103.93	104.21
108.02	109.15	108.5	104.35	116.06	106.9	112.77	123.21	119.63	105.06	111.17	115.03	106.47	105.76	109.6	108.23	109.32	105.23	105.64	107.33	116.63	110.13	110.05	116.39	109.8	114.46	110.38	112.22	115.78	102.55	110.63	113.31	107.18	108.36	111.52	115.16	107.28	119.65	112.13	111.69	108.38	117.29	100.46	114.08	112.17	115.01	112.09	112.95	115.84	105.1
95.699	100.32	107.17	102.16	98.551	98.329	108.15	103.97	96.525	113.18	102.08	100.01	93.473	100.94	104.57	104.45	102.11	110.34	107.86	95.251	104.32	101.15	103.77	96.198	97.145	99.186	104.29	100.69	96.046	100.97	106.51	104.28	97.441	104.48	90.386	92.163	107.8	96.682	97.983	104.89	101.24	106.07	95.511	94.442	93.147	99.635	101.69	95.724	104.34	93.881
103.7	106.06	101.15	105.48	109.65	109.7	97.835	114.87	104.49	103.44	106.63	102.92	109.37	109.24	106.83	104.87	100.85	107.54	113.63	101.35	109.62	105.13	109.94	104.46	108.21	101.22	100.84	108.44	95.997	106.38	111.13	100.81	100.09	105.91	100.87	111.15	112.25	105.48	105.83	102.79	101.9	109.76	109.64	113.49	106.64	99.03	95.516	107.5	104.8	106.85
104.62	105.52	107.83	107.22	106.27	113.3	108.63	93.156	96.919	106.76	104.71	104.81	107.78	109.45	107.82	99.583	111.83	105.24	106.5	96.829	106.53	107.51	100.47	102.12	116.84	109.64	102.65	110.68	98.881	104.97	105.37	98.23	108.95	105.04	104.26	99.669	108.58	104.51	103	110.23	105.87	108.29	97.084	102.3	107.98	107.85	103.2	101.55	98.573	108.65
107.11	97.413	94.823	101.34	103.14	95.631	97.569	98.139	102.53	99.225	103.46	107.33	108.61	91.295	105.14	96.864	100.13	96.891	99.315	95.076	86.45	102.62	98.907	94.917	100.27	102.27	102.26	110	106.26	106.78	96.344	99.403	104.12	106.24	106.07	99.031	98.818	93.718	105.4	98.692	94.93	105.01	102.54	99.967	101.63	109.18	99.79	94.261	96.624	99.141
102.44	107.8	102.04	112.6	116	106.98	102.13	100.88	106.05	105.49	108.65	100.09	108.54	110.72	103.06	107.88	102.55	103.25	109.26	104.55	108.34	104.25	109.28	104.66	115.66	107.05	110.4	104.89	101.51	108.95	99.723	106.21	103.4	100.74	103.68	102.81	107.31	111.62	107.83	103.61	111.05	111.1	106.08	98.653	100	103.29	109.52	99.443	100.12	108.01
105.9	106.23	103.65	99.087	100.9	100.88	103.64	99.783	104.83	106.35	98.095	107.38	108.89	109.03	103.53	106.26	100.79	105.95	107.07	96.872	104.9	110.19	103.23	111	112.36	113.33	107.98	100.63	100.82	105.66	115.04	101.36	114.22	97.942	105.13	106.05	100.81	100.08	109.97	102.08	106.61	108.6	116.2	102.44	102.77	107.77	99.185	110.75	100.36	107.8
104.3	101.31	107.47	101.46	107.07	102.28	109.09	99.461	110.52	108.98	109.64	100.27	105.46	101.34	99.049	106.98	118.48	110.16	101.37	106.64	103.29	111.25	108.15	108.73	106.73	98.796	97.178	94.87	102.87	113.36	114.37	102.34	102.1	107.33	100.57	107.11	101.85	113.27	106.09	116.18	109.29	96.785	108.58	103.88	105.43	114.09	104	105.93	108.41	96.658
108.03	105.32	104.9	105.33	102.12	109.91	121.49	103.07	109.16	105.49	102.62	102.3	106.7	103.41	110.52	107.53	106.21	102.35	99.315	112.11	109.71	105.44	104.48	97.824	106.09	105.72	116.15	102.16	109.25	99.638	108.73	104.22	107.09	103.44	105.72	107.58	101.62	116.12	103.09	107.7	105.5	103.92	107.63	104.71	108.96	105.25	103.9	93.812	114.97	104.49
113.54	109.68	114.67	101.66	107.33	117.44	118.2	110.76	106.22	116.55	129.09	105.39	114.91	109.62	110.15	109.61	106.5	117.26	118.77	110.94	112	111.19	106.54	111.5	115.79	117.52	98.337	113.79	99.838	112.14	104.27	105.43	100.9	107.71	109.9	103.5	104.16	111.83	111.64	105.11	110.15	114.52	107.36	113.9	118.51	112	110.59	110.84	101.98	106.55
113.23	103.92	97.123	99.173	101.66	95.122	109.01	104.34	106.66	103.22	101.95	108.93	100.07	107.61	105.59	96.361	101.28	102.49	109.74	96.144	94.204	114.92	93.58	103.84	102.75	110.53	109.66	106.43	103.19	101	108.93	103.83	112.49	102.6	103.99	103.67	99.605	98.777	100.76	94.473	102.27	95.945	103.38	102.07	96.932	104.97	103.37	101.66	105.32	106.09
119.18	109.63	115.69	108.67	115.58	110.13	106.55	104.82	109.34	110.84	115.05	111.94	113.67	111.35	113.77	111.87	113.21	100.95	109.24	111.6	113.22	121.76	120.27	102.54	107.68	105.11	110.97	115.42	114.43	124.61	116.69	110.41	115.77	103	107.33	116.24	110.04	105.59	104.61	106.26	114.48	108.7	116.82	102.78	110.5	110.83	109.78	106.77	109.13	106.28
101.86	100.68	99.157	104.11	97.016	96.944	93.383	103.76	107	95.25	95.584	103.95	100	102.89	109.3	100.08	107.8	103.76	102.84	100.58	94.642	99.779	98.53	99.287	99.441	96.224	99.309	96.856	100.27	106.01	105.85	101.23	103.19	105.16	99.474	102.89	99.355	101.19	96.29	100.86	102.91	99.797	96.685	107.15	100.65	97.68	92.468	102.27	95.857	95.236
107.39	104.16	109.68	100.66	106.24	108.4	107.89	106.02	92.823	110.02	109.75	103.25	109.4	104.77	102.39	106.93	107.59	103.52	110.51	98.79	118.27	104.43	103.94	109.74	96.151	110.66	112.99	109.95	105.85	99.536	100.95	103.64	109.72	108.28	101.92	100.18	102.47	111.07	111.4	110.52	107.15	106.89	103.11	101.16	97.179	101.39	104.11	114.05	112.2	105.36
108.66	109.59	115.09	118.69	105.83	118.06	105.69	114.28	107.76	119.48	113.58	109.62	102.76	106.34	108.73	107.62	102.6	109.88	110.4	113.15	109.48	107.3	112.77	108.85	108.16	112.53	114.06	106.39	104.09	107.35	117.33	109.25	114.34	116.99	113.2	116.3	114.02	109.27	105.4	107.68	108.11	112.16	104.8	109.97	112.45	110.1	107.11	108.42	111.99	107.14
106.83	105.52	102.3	106.27	108.47	105.15	104.09	100.08	107.46	108.6	102.92	115.29	100.87	108.65	104.95	114.4	105.26	112.6	105.2	102.07	101.94	108.1	106	104.36	109.63	110.3	111.97	94.087	100.8	108.37	107.93	112.99	109.19	108.09	102.09	106.41	111.52	116.04	107.67	103.68	105.84	104.89	102.44	103.03	105.84	105.03	101.62	97.527	109.01	106.76
102.18	107.9	95.094	101.6	107.6	96.069	107.51	104.08	99.724	101.26	99.297	105.66	100.45	109.53	107.23	103.41	104.91	107.98	100.74	109.94	102.68	102.18	110.68	105.18	99.639	102.23	94.879	109.94	104.28	106.25	107.28	105.07	101.81	97.449	104.48	104.47	110.72	101.11	103.24	92.149	105.34	106.37	98.492	102.81	105.9	93.621	102.71	94.64	109.68	101.34
108.07	101.84	106.48	104.75	103.23	104.05	101.12	103.3	102.39	113.17	110.17	103.39	106.51	104.2	110.43	111.4	107.88	101.23	104.09	102.6	116.62	111.54	107.31	115.11	110.45	107.53	101.84	112.02	94.385	105.97	112.88	108.43	102.14	105.43	93.918	112.34	105.97	105.69	108.52	115.12	106.28	103.42	94.812	111.26	103.08	122.89	109.08	106.48	102.99	107.42
109.39	111.65	112.64	105.85	105.86	109.5	106.61	107.87	116.28	115.22	112.26	100.59	116.35	110.01	109.03	101.04	116.5	106.49	107.2	117.2	108.41	116.82	112.48	108.35	105.58	115.54	115.5	110.45	115.56	114.3	109.27	106.49	109.75	107.53	110.42	111.66	111.28	112.72	115.73	107.25	116.66	107.59	111.18	121.25	108.13	105.91	106.77	109.15	110.44	115.25
97.706	100.46	106.78	103.98	101.8	88.362	97.965	100.97	95.844	89.411	90.622	103.52	99.341	102.08	102.56	102.68	111.29	104.51	99.506	85.963	104.85	94.262	90.342	98.491	104.94	103.01	100.8	101.14	102.18	100.47	102.92	102.65	94.068	108.06	104	91.224	95.341	101.26	90.1	108.5	100.41	102.02	96.553	108.87	96.518	101.23	103.98	102.45	96.106	107.52
103.56	120.21	100.5	102.55	103.43	96.912	104.59	95.691	109.04	101.03	98.428	100.93	102.96	106.5	102.24	105.79	116.32	111.27	91.989	106.43	111.59	97.943	96.956	97.977	103.97	96.505	104.29	104.62	103.13	105.38	97.658	94.545	107.11	106.66	99.148	94.707	107.48	95.063	105.1	101.9	100.59	104.94	106.24	90.087	102.19	105.4	97.154	105.58	100.1	107.68
93.901	100.84	90.599	99.754	99.95	95.102	93.739	97.294	102.46	91.607	101.35	100.3	99.416	92.336	96.781	104.81	99.931	99.584	100.42	110.46	101.72	96.064	99.263	96.441	93.792	100.62	96.443	101.87	93.353	101.14	105.73	102.99	104.53	95.096	93.656	100.63	99.853	98.215	100.49	100.08	89.66	102.1	95.346	98.566	97.911	106.06	101.91	106.28	107.68	107.32
102.96	107.45	101.5	104.68	110.22	106.72	97.612	107.31	99.784	98.527	100.61	106.97	104.86	103.08	103.8	107.09	101.84	88.706	103.48	100.64	103.46	105.32	107.72	98.547	102.65	102.31	107.1	98.428	103.12	106.27	108.01	103.57	112.05	111.42	101.48	109.26	110.04	111.01	102.52	104	93.544	108.2	105.66	106.16	107.68	101.1	94.328	112.32	102.89	105.16
91.904	103.62	101.45	91.513	97.672	104.87	105.63	100.4	100.77	95.701	105.32	107.04	98.875	104.62	105.39	95.853	95.334	106.02	100.66	101.83	103.3	102.74	104.71	94.175	105.15	103.23	97.774	99.497	103.13	98.786	90.524	104.54	104.21	99.961	104.47	102.13	100.34	98.08	103.21	103.05	104.78	96.449	100.53	94.705	107.54	102.96	107.23	93.397	99.864	94.78
116.34	107.08	105.19	110.12	109.46	108.54	101.52	105.11	109.37	107	108	109.05	103.55	115.73	105.77	95.98	105.13	114.45	100.51	107.54	103.45	114.94	107.06	109.33	103.76	98.558	108.2	104.77	95.168	106.98	105.01	114.37	102.73	110.84	109.85	112.1	104.84	103.81	98.602	104.66	113.65	102.84	106.24	103.22	112.46	108.46	99.173	106.22	106.21	108
98.277	96.965	99.719	99.973	95.128	104.14	98.729	94.336	100.1	98.674	100.18	109.18	101.83	95.565	102.76	94.758	101.95	91.039	102.74	100.66	104.84	100.72	91.919	105.48	99.109	99.375	97.518	96.012	95.634	91.618	102.59	90.944	90.023	109.16	106.09	97.66	100.12	99.78	101.47	103.43	98.884	99.426	97.578	98.704	98.279	102.47	95.321	104.74	92.294	105.09
115.25	110.37	110.78	113.44	115.58	111.23	116.8	122.87	111.66	113.59	107.66	100.61	117.48	103.7	111.28	110.48	112.2	111.21	113.95	112.58	109.3	112.68	119.82	114.59	97.734	108.83	102.16	120.41	108.34	115.46	114.98	112.28	105.79	109.74	105.94	107.9	100.74	117.51	112.22	113.14	106.91	108.41	118.34	112.92	113.41	117.06	104.21	117.08	108.4	107.23
104.09	102.45	99.76	99.133	104.23	107.04	103.92	100.17	105.38	112.13	103.8	101	102.18	101.24	103.13	111.75	96.3	106.8	104.05	108.42	102	97.983	106.36	108.28	105.06	108.31	107.41	111.98	104.7	109.81	104.8	108.15	106.39	109.99	96.643	95.983	104.93	94.753	108.94	109.73	104.79	106.22	97.988	105.85	111.1	115.97	99.903	105.85	102.35	99.246
119.04	114.72	113.23	110.77	108.99	105.04	115.39	123.74	111.02	113.24	105.57	109.63	106.47	118.34	110.51	109.9	108.88	112.07	118.11	112.69	104.86	113.45	109.08	111.8	106.42	113.93	111.41	102.7	116.14	115.26	122.93	113.55	106.06	120.34	121.05	113.65	112.57	118.47	114.02	118.73	106.22	106.02	111.58	115.56	117.11	110.07	112.2	123.98	113.09	100.7
108.31	119.06	105.4	110.63	101.62	115.95	110.11	105.16	109.1	105.18	104.01	108.9	110.69	106.35	118.43	101.22	107.76	101.65	110.18	108.01	115.74	111.64	105.56	116.23	110.54	115.85	112.28	112.02	110.07	106.88	106.43	106.66	111.26	111.15	114.85	108.13	126.47	115.71	106.79	106.31	113.51	106.35	110.74	107.12	104.67	104.6	117.66	108.83	109.95	110.5
107.4	111.2	108.26	100.68	112.93	104.23	97.284	100.82	115.95	103.98	100.07	111.47	97.416	102.25	104.36	104.01	100.13	108.39	97.259	103.31	103.15	100.76	108.75	107.6	110.64	110.86	111.53	105.02	109.09	105.72	108	108.17	103.75	94.227	101.04	103.17	102.21	109.15	102.43	109.67	108.92	106.99	104.81	98.735	99.803	106.07	95.974	108.52	93.457	112.21
101.98	101.41	105.57	100.79	102	92.62	90.985	102.39	93.221	107.56	103.67	99.829	99.673	102.81	106.44	85.545	96.124	109.21	101.63	91.796	96.533	100.08	94.443	110.56	97.455	105.77	100.9	91.413	86.072	106.7	94.67	106.28	104.17	110.77	106.2	98.758	99.338	103.65	103.97	94.292	95.006	97.054	98.518	105.55	104.94	99.003	102.73	99.471	102.09	97.544
108.18	98.535	103.19	116.5	108.01	107.82	108.6	105.83	104.86	100.69	107.03	98.887	105.49	104.87	94.944	104.81	108.92	97.907	103.94	108.92	108.16	103.48	110.73	92.122	107.42	100.11	95.285	115.18	104.2	99.866	107.54	105.56	98.746	100.18	106.73	106.6	109.6	106.42	106.85	104.76	102.15	104.52	102.65	106.48	105.77	113.26	101.81	104.54	111.17	104.15
113.52	116.87	109.15	116.06	111.84	111.94	112.51	113.6	115.33	116.51	106.91	112.2	115.95	111.65	105.53	110.78	109.49	113.18	101.08	116.11	113.98	114.78	105.35	115.08	118.41	110.1	104.93	117.1	102.41	112.1	104.46	116.09	117.35	115.6	110.48	115.4	106.44	113.73	106.74	108.61	110.6	106.89	111.76	109.28	104.12	104.35	108.88	113.38	106.96	100.22
117.25	107.45	121.82	113.4	113.03	106.18	110.05	116.18	116.57	115.05	114.32	110.59	115.61	111.93	114.56	111.51	117.06	111.35	120.09	107.78	114.68	110.27	113.39	109.7	109.33	106.78	113.6	118.89	118.31	110.7	115.4	105.95	111.5	120.49	108.86	116.83	116.29	109.52	106.21	109.76	110.05	111.84	116.85	104.66	109.18	107.69	109.63	117.76	117.88	112.34
107.47	116.49	102.72	110.15	113.96	118.44	106.04	103.57	107.6	107.09	110.17	114.45	122.28	108.28	111.92	102.93	120.54	107.99	112.28	108.39	112.17	113.87	108.25	102.44	106.74	110.83	110.05	106.17	104.99	109.52	112.05	113.59	116.07	114.26	110.67	107.35	116.04	111.9	112.77	112.59	111.74	105.92	101.36	99.972	117.69	111.56	110.96	118.55	103.98	114.8
94.422	101.81	95.567	104.41	105.62	103.73	91.85	105.11	101.5	105.3	110.01	102.6	103.75	108.25	101.94	96.504	100.36	98.775	100.87	99.2	98.367	102.41	98.717	105.51	106.56	111.22	97.975	92.689	102.22	108.53	95.46	93.41	103.21	104.34	96.353	101.36	98.124	111.31	101.39	95.895	103.94	97.477	104.66	105.33	90.01	98.169	89.638	94.553	104.93	99.975
108.12	99.386	100.52	106.39	117.76	113.27	102.05	100.88	116.09	108.74	101.45	102.83	105.19	109.9	110.76	93.749	105.3	99.295	114	107.49	104.65	107.69	103.4	105	105.25	109.33	103.49	102.65	103.78	105.49	101.24	106.13	106.13	108.44	102.38	96.368	110.55	109.82	107.37	101.36	108.52	106.37	105.09	110.36	98.728	116.92	108.74	112.33	110.7	98.328
116.17	112.95	115.01	119.58	114.53	118.72	116.25	103.87	109.7	106.74	112.18	109.49	107.77	116.58	117.9	110.23	101.94	106.48	111.15	110.29	106.21	104.44	114.25	120.71	113.31	104.81	111.6	109.53	114.88	109.48	111.22	122.39	115.14	115.07	106.16	109.58	113.64	110.82	113.3	111.53	107.93	114.83	109.49	113.46	114.9	114.82	118.6	116.22	114.15	119.56
105.06	102.12	108.66	107.44	101.48	111.63	102.02	103.22	102.7	99.398	106.64	104.57	108.69	103.78	108.25	106.65	103.81	110.05	107	104.65	107.87	108.84	103.66	95.065	101.68	111.75	109.71	108.08	113.01	112.68	112.23	110.28	110.69	109.58	112.78	110.42	114.09	100.7	105.5	112.24	109.29	111.85	111.94	102.61	98.615	98.951	102.28	105.6	109.56	115.46
116.98	113.62	112.07	116.01	117.82	107.35	108.25	113.77	111.02	108.09	115.05	104.92	119.27	104.11	111.29	99.192	109.26	110.79	110.91	106.47	111.52	114.59	110.64	115.96	112.87	102.28	115.15	105.29	109.99	107.09	111.14	107.71	109.22	116.46	105.68	106.87	103.76	104.32	113.88	99.041	109.43	119.32	109.61	101.74	105.67	114.67	117.62	110.83	109.13	113.08
102.71	109.49	103.34	114.08	116.63	107.17	103.67	109.28	99.541	109.66	102.78	120.85	112.18	104.47	107.76	105.7	114.22	106.06	104.13	100.65	99.279	109.39	110.93	105.42	110.38	98.291	100.23	103.16	100.61	109.25	102.04	107.91	106.8	108.49	109.92	106.39	102.01	102.33	101.68	113.52	104.52	102.93	106.43	105.6	103.52	98.856	108.47	106.2	107.01	110.81
106.32	102.86	102.54	108.88	100.77	107.78	106.33	103.34	105.96	104.44	108.96	103.99	108.52	99.958	100.23	103.26	101.66	105.75	111.92	99.368	96.543	102.57	100.96	109.75	109.51	107.82	100.71	107.35	100.18	102	105.76	101.52	103.98	103.14	110.68	104.18	105.8	103.4	110.31	106.61	107.36	108.81	100.33	92.125	100.14	104.19	103.68	105.5	112.6	105.68
100.7	106.51	114.8	100.18	102.92	103.42	109.63	97.735	111.7	110.37	104.53	99.529	111.32	104.16	98.804	107.15	89.552	106.48	110.86	98.914	97.059	118.88	104.73	112.75	109.29	109.05	109.61	105.2	110.07	93.235	113.86	103.22	113.94	109.68	102.13	101.06	108.7	100.7	98.942	102.74	105.72	110.95	93.385	102.87	105.93	113.31	110.85	104.29	109.61	109.43
105.55	104.91	104.56	103.23	105.05	111.8	108.98	109.13	97.982	106.74	104.23	95.268	104.72	108.95	111.65	105.8	106.94	112.73	93.707	107.3	105.84	107.34	104.73	89.968	98.827	103.59	110.13	108.02	107.72	103.72	106.96	101.6	111.21	106.97	102.66	99.59	104.03	103.35	100.26	112.56	105.49	113.18	105.94	109.1	103.9	108.85	103.28	90.326	91.066	106.17
98.482	90.287	106.49	107.06	97.563	101.68	95.097	94.6	99.57	102.39	105.22	103.89	101.3	104.37	98.505	102.37	103.75	87.694	106.65	106.02	102.16	96.952	101.08	96.672	101.35	91.202	90.308	96.14	100.68	104.03	105.69	97.324	99.95	97.369	94.184	99.064	102.95	95.873	107.47	86.99	102.38	104.28	92.695	97.975	100.06	102.42	98.718	110.88	97.95	100.04
110.11	99.451	108.71	109.14	113.84	97.355	115.73	109.75	102.78	102.56	106.08	101.36	99.754	109.99	105.47	110.15	105.64	107.49	116.19	108.08	105.05	112.41	106.66	104.85	97.83	105.67	104.16	100.47	104.15	108.71	103.59	96.767	104.88	95.448	105.68	102.49	104.91	110.56	107.07	105.97	103.36	103.23	107.71	108.43	96.696	104.86	109.93	112.2	104.25	115.59
111.29	116.22	107.26	124.43	101.06	114.13	118.45	103.12	113.82	117.43	111.15	108.26	104.77	115.86	110.73	117.33	110.87	120.75	108.46	112.07	106.78	108.31	105.83	109.98	115.93	105.6	116.56	114.82	114.56	105.37	121.64	113.21	111.08	117.25	108.08	118.7	112.68	108.24	118.41	109.93	109.59	109.83	120.42	109.62	110.61	103.52	112.39	107.95	119.07	104.56
94.162	92.073	98.243	99.437	101.73	100.48	101.58	94.676	96.544	96.816	96.542	106.27	103.19	99.713	94.224	106.12	98.656	105.92	101.03	96.801	102.04	100.32	100.02	103.35	97.125	97.75	94.995	95.973	99.154	101.21	101.9	104.93	92.113	92.257	98.133	101.47	95.735	106.82	100.05	100.2	97.7	95.655	103.63	100.5	95.195	104.29	101	104.31	101.78	94.344
100.49	105.56	108.39	105.87	109.87	107.81	111.49	96.24	106.45	97.572	114.96	100.69	103.32	106.93	105.78	106.33	109.62	110.84	105.71	100.64	111.47	105.47	115.54	103.05	102.53	105.54	118.11	111.48	116.19	110.75	103.95	104.28	102.51	111.38	106.57	110.08	106.81	98.72	102.59	110.49	101.61	121.15	110.7	94.147	103.21	106.82	94.636	110.28	119.6	96.872
105.83	104.5	108.09	114.62	99.4	109.11	105.9	109.09	101.31	102.52	101.74	101.29	103.55	107.48	96.493	97.972	101.86	106.68	112.38	104.86	109.2	102.62	112.47	104.57	107.97	100.95	100	119.01	96.234	103.91	98.756	101.13	102.46	108.17	111.08	104.97	113.48	103.67	103.1	98.21	108.18	103.53	108.04	104.03	108.65	115.92	103.12	109.65	103.91	111.26
110.58	115.26	107.88	110.77	106.11	108.73	127.82	116.78	104.64	112.5	106.78	113.01	109.86	107.17	118.7	103.85	108.85	113.7	108.53	106.23	105.31	109.39	106.93	101.65	111.27	108.29	104.94	104.25	116.58	116.29	106.94	110.27	112.91	110.92	103.83	109.36	111.08	103.88	106.85	106.45	110.29	111.58	113.09	115.23	110.47	111.72	113.82	108.58	117.19	108.61
104.17	110.23	106.67	97.813	104.72	110.23	99.217	106.61	103.53	101.55	103.89	96.512	102.49	113.48	98.269	96.408	106.33	108.32	103.57	110.39	102.62	114.96	112.92	99.987	109.01	104.18	96.201	104.72	110.71	105.84	103.62	100.39	104.54	107.1	106.69	104.32	110.38	113.57	108.58	107.62	105.5	104.83	105.39	102.86	98.311	109.53	107.81	100.18	110.09	113.64
110.45	106.79	112	110.74	108.91	100.87	105.21	102.95	108.63	117.34	108.76	110.76	114.96	105.86	108.06	106.45	104.91	106.79	109.18	108.12	113.67	113.71	107.49	115.72	110.75	122.52	111.38	120.94	107.04	109.14	108.26	112.63	108.39	106.81	109.81	105.39	116.99	106.03	110.08	109.14	100.8	116.94	114.48	100.33	100.09	110.1	111.33	107.93	111.18	107.02
102.93	108.24	96.149	101.19	98.742	96.372	105.4	109.21	104.73	96.312	101.18	94.496	96.06	101.2	108.82	103.84	98.946	102.68	95.811	108.25	104.53	102.6	101.96	107.14	105.44	109.6	100.45	99.441	103.4	114.42	95.083	108.44	107.7	99.758	104.19	102.7	105.1	103.65	106.1	103.48	107.43	105.54	113.74	99.831	104.23	105.25	98.628	111.69	105.38	98.924
104.31	101.68	102.39	113.56	108.99	104.63	104.03	101.61	103.17	100.42	104.11	106.08	103.21	114.54	105.16	99.624	98.912	114.11	110.3	103.07	108.14	116.49	99.928	115.37	100.98	103.18	105.14	107.82	115.18	105.54	105.22	109.03	102.21	103.92	106.44	106.46	100.28	102.47	104.82	108.36	110.28	103.16	105.28	109.79	103.72	109.34	102.04	101.62	108.67	106.61
112.92	119.05	109.61	110.68	101.81	121.77	110.85	107.82	115.05	111.46	109.83	106.51	114.36	98.347	118.11	118.06	110.3	109.15	118.9	117.59	109.67	108.16	119.46	111.51	114.23	120.95	102.62	112.91	118.94	105.77	114.66	107.85	107.36	110.05	109.53	108.75	120.28	110.64	107.18	103.88	117.58	115.82	112.79	99.468	110.53	103.85	119.66	106.78	112.52	107.1
113.33	112.11	111.4	106.37	116.72	111.42	115.33	123.01	121.69	111.27	120.23	121.14	119.34	119.16	119.88	115.41	116.67	124.24	125.41	117.66	127.91	108.32	104.84	116.77	116.02	116.4	123.09	122.19	115.61	122.92	113.05	114.42	119.57	116.5	121.03	114.8	115.89	118.2	119.31	117.19	120.22	114.24	112.27	109.01	114.12	119.23	118.06	120.05	117	124.17
97.147	96.32	101.26	105.34	103.6	109.24	103.5	106.34	99.693	93.909	102.01	98.639	98.155	92.904	98.386	103.65	102.32	98.264	97.695	99.431	95.485	97.835	99.563	94.94	90.636	99.01	99.606	95.172	98.921	92.233	95.268	102.97	90.176	109.72	100.53	97.121	108.85	97.692	98.849	97.327	102.91	95.429	88.747	99.34	105.24	104.14	103.89	99.444	99.336	101.59
110.32	114.83	111.97	115.86	106.39	102.18	104.6	116.07	112.78	104.88	105.75	104.53	98.827	113.61	105.77	113.78	117.07	106.43	106.86	116.43	97.233	107.12	117.43	109.75	107.95	112.11	119.32	116.93	106.13	111.26	108.9	112.24	106.15	111.02	111.04	105.23	106.8	115.8	106.17	114.93	110.19	104.88	112.62	113.11	105.44	110.42	110.26	109.73	111.93	104.15
108.32	104.29	120.81	109.6	115.76	112.55	109.52	109.47	120.32	106.31	119.09	105.59	106.78	113.6	115.38	110.89	107.8	110.95	112.98	112.49	106.35	115.52	99.591	113.63	111.88	105.31	110.24	125.17	112.3	111.33	115.85	116.06	113.76	115.29	113.87	117.26	110.42	111.88	116.36	110.94	112.4	102.97	107.48	109.46	103.26	105.85	113.41	116.24	121.04	117.68
113.57	109.13	114.36	111.04	116.31	105.27	113.08	105.05	109.54	113.27	113.65	104.2	111	113.03	108.8	111.22	115.29	111.16	113.69	109.77	107.23	112.62	106.22	108.83	115.48	117.03	116.12	105.31	106.01	106.44	106.88	115.17	106.09	107.73	114.37	112.44	109.53	109.32	111.25	112.06	103.75	108.37	97.399	114.62	107.15	107.17	103.05	104.85	103.23	118.73
93.637	102.46	103.69	94.86	99.778	104.25	105.2	104.14	97.423	113.98	96.84	96.417	95.476	89.166	100.01	101.93	101.99	105.68	103.35	94.478	99.22	96.99	97.607	100.54	107.39	102.98	104.69	99.162	106.27	94.391	106	104.87	91.327	103.76	101.34	100.32	113.93	100.57	104.56	99.831	98.909	97.886	95.866	100.83	100.98	97.498	104.91	100.31	95.335	103.69
108.05	109.29	112.12	104.61	109.78	95.506	103.48	109.55	103.07	117.26	105.69	103.88	102.75	102.47	108.55	105.56	105.39	114.19	105.73	100.01	101.03	99.157	103.75	109.49	112.82	105.34	105.76	94.826	100.1	102.29	100.65	103.7	106.91	108.37	102.99	113.53	110.34	98.206	106.69	110.29	102.92	97.191	107.09	101.98	101.28	107.66	100.44	102.49	109.17	109.63
109.02	102.4	108.05	110.7	104.5	108.25	104.41	102.29	114.41	111.64	116.28	99.774	107.69	114.29	112.51	111.98	112.67	109.79	107.88	113.72	117.49	104.6	114.46	106.48	110.6	112.68	113.54	111.27	107.85	110.74	102.38	116.19	106.82	103.14	113.32	107.58	103.41	110.71	108.13	119.91	114.3	111.51	111.82	106.41	111.27	107.24	118.73	106.68	106.92	101.06
115.08	114.05	112.87	114.76	112.6	119.11	113.33	122.06	111.49	111.8	112.58	127.38	121.98	116.15	126.84	124.62	111.4	111.7	117.12	115.84	112.99	117.76	122.32	109.72	116.42	120.43	121.23	126.53	118.72	117.68	124.52	115.78	115.79	114.67	122.33	115.2	116.51	116.43	115.26	113.75	120.48	104.92	115.3	112.28	114.88	114.1	115.62	115.1	121.19	110.39
113.8	118.71	115.69	105.25	100.88	109.36	109.75	105.41	105.45	102.42	108.86	110.18	108.1	115.15	109.75	111.17	107.15	114.74	105.25	106.01	102.04	108.87	113.24	113.7	104.67	106.31	113.28	111.66	122.37	115.65	116.52	110.14	117.07	117.37	122.01	111.02	112.11	106.54	105.47	111.08	125.24	119.97	113.42	104.63	108.34	112.26	119.14	110.18	113.72	112.29
107.01	104.6	109.44	105.86	102.5	108.09	107.22	103.38	106.43	103.52	98.933	102.58	106	103.15	111.6	100.24	97.464	102.4	98.161	104.74	102.72	111.23	111.24	111.43	103.56	105.27	114.01	106.9	99.272	111.02	110.97	106.44	110.53	99.796	107.89	104	103.83	107.91	102.07	105.53	101.38	103.4	101.85	102.15	100.88	107.59	106.99	106.86	103.96	103.3
102.24	100.93	99.573	107.03	106.78	110	107.61	101.63	111.26	106.51	101.96	107.42	106.18	103.31	107.9	105.5	108	93.615	98.556	102.12	105.35	109.48	106.48	108.29	105.8	114.88	105.15	105.32	111.92	105.3	110.78	105.98	103.74	113.28	97.924	107.25	104.38	103.72	117.84	110.51	109.26	98.774	105.9	118.01	111.07	117.35	110.46	110.07	106.33	100.03
111.35	115.34	96.59	109.71	103.4	107.5	101.33	101.85	98.509	102.66	107.02	102.99	101.14	103.84	107.77	115.75	105	113.24	105.44	101.94	101.61	106.04	109.64	111.65	112.03	111.59	107.31	106.83	96.367	98.97	105.33	107.86	94.186	107.98	104.48	109.78	102.28	107.53	99.105	105.29	122.69	114.32	110.14	114.3	104.56	104.37	99.434	105.62	107.53	102.87
107.38	93.237	105.63	96.659	106.09	103.3	100.17	104.71	108.75	101.67	100.14	105.39	101.58	89.274	98.998	100.45	94.087	95.519	98.193	111.56	94.924	100.73	100.89	97.698	99.109	102.64	96.622	100.87	92.499	97.953	93.204	99.54	107.08	98.834	106.68	98.907	102.9	97.533	101.05	99.818	91.248	105.32	104.27	98.979	95.78	94.439	101.52	100.53	102.54	92.711
109.81	104.97	104.77	112.37	109.51	94.16	100.89	110.05	106.6	103.74	105.41	99.038	110.91	105.4	108.85	107.08	93.984	99.292	101.73	108.17	110.94	109.91	104.62	107.89	105.01	102.98	105.83	99.961	107.21	98.001	109.29	105.92	102.09	105.51	104.24	103.46	98.614	98.541	97.326	97.495	110.36	108.58	97.427	112.82	107.28	110.5	103.85	96.846	102.52	106.61
109.22	110.18	104.51	102.36	105.49	114.54	110.41	114.77	103.93	97.758	100.49	106.01	111.93	110.42	113.25	100.91	105.67	97.688	103.06	102.5	103.96	107.37	101.62	106.64	107.34	101.01	108.74	101.8	102.25	99.461	108.32	107.1	105.02	102.65	105.99	101.72	111.78	103.26	99.652	108.27	102.8	103.23	112.21	96.217	118	112.66	110.08	111.79	104.19	104.6
111.4	114.52	111.9	108	114.17	99.568	106.62	111.8	105.8	110.36	113.24	105.93	105.28	115.67	112.56	104.76	106.41	107.08	116.72	107.74	124.86	109.42	110.75	108.35	108.59	109.32	114.67	115.36	106.86	112.67	110.53	105.12	99.146	107.85	106.16	111.32	114.47	107.7	104.66	108.33	115.51	114.14	106.35	106.11	107.49	104.74	110.45	116.09	108.25	105.73
99.554	121.5	108.55	118.54	105.63	115.35	112.23	106.25	120.56	109.99	113.13	106.48	112.83	107.23	114.32	108.77	118.68	105.28	115.3	105.63	110.57	117.71	111.73	105.49	114.02	107.05	110.44	103.59	117.61	112.85	112.39	109.32	107.3	109.57	111.74	106.58	110.73	116.43	110.52	111.81	121.61	115.99	105.1	117.26	118.16	107.9	105.49	115.2	112.83	116.42
120.23	109.47	105.98	110.91	121.86	101.5	114.24	109.9	106.38	117.94	110.56	111.58	117.19	113.29	113.61	110.04	108.93	113.91	115.37	108.51	113.88	104.04	108.67	116.2	111	110.21	107.46	114.79	108.26	115.55	107.73	117.74	110.76	106.17	106.22	121.46	112	115.52	118.95	109.14	107.87	102.17	110.87	108.75	115.62	106.66	116.18	111.77	107.42	111.14
104.12	101.96	107.87	101.73	112.21	97.451	113.09	117.88	110.04	105.41	109.37	109.04	107.08	106.94	105.34	103.54	113.06	109.51	106.25	111	107.01	109.77	121.16	116.64	114.14	108.82	109.56	112.18	113.97	109.77	108.88	118.65	107.15	110.6	107.98	111.91	106.25	111.82	106.26	112.51	106.66	106.37	113.07	111.76	109.35	117.59	105.13	110.11	126.14	108.46
114.4	114.9	111.36	120.5	113.71	121.32	129.5	111.03	113.85	111.49	117.99	107.53	121.36	114.8	110.37	119.41	118.05	111.71	117.31	114.1	114.59	108.61	116.87	107.9	114.3	131.24	117.63	115.27	124.19	126.35	119.84	121.04	118.62	113.8	112.48	120.71	118.07	110.89	116.61	106.09	117.87	109.12	110.01	117.82	116.21	116.06	108.69	111.68	112.31	113.49
99.072	110.65	108.01	106.23	99.293	96.916	104.43	108.48	102.9	101.35	100.33	108.13	99.143	96.968	96.644	96.505	100.97	87.606	100.51	107.43	95.915	89.129	95.122	94.502	98.273	99.217	97.809	102.04	93.379	99.68	103.21	97.777	101.29	107.36	95.866	90.134	96.006	99.571	94.278	92.148	103.51	96.187	104.55	105.07	98.74	101.87	97.109	102.9	87.46	94.162
106.02	98.535	108.64	106.24	103.69	110.13	103.36	109.71	102.19	103.15	103.94	103.37	102.97	97.878	100.56	103.12	102.29	105.6	97.368	100.15	101.85	97.612	105.35	104.15	103.82	100.3	106.55	99.899	97.395	99.392	114.51	101.94	100.59	97.745	103.29	98.902	103.86	104.68	100.15	106.56	104.16	106.24	102.76	97.896	112.73	104.99	108.72	108.95	106.14	106.27
97.624	109.71	99.146	100.19	100.39	101.65	104.31	112.92	111.66	104.84	104.28	102.6	113.71	105.07	101.87	114.19	102.54	106.77	107.32	114.02	106.64	99.006	107.58	104.3	103.69	97.592	97.645	101.81	103.79	110.31	106.67	103.1	103.26	103.28	99.614	97.112	106.86	105.15	100.57	100.62	93.699	105.52	103.03	97.624	106.22	104.89	104.13	103.98	110.34	99.409
104.38	106.6	108.12	115.24	93.064	108.27	109.64	104.13	107.28	103.1	105.54	104.26	101.89	111.6	104.89	110.1	103.93	106.95	106.07	108.45	110.9	115.07	104.84	99.102	110.63	106.14	94.206	106.44	102.77	99.809	102.41	100.96	105.6	115.08	109.4	99.377	103.42	116.02	105.95	99.927	103.49	104.48	104.75	111.29	112.29	102.8	112.93	112.39	115.98	101.46
107.34	102.5	95.49	90.405	97.575	99.038	103.96	89.348	97.696	100.93	97.173	100.01	98.732	99.482	92.24	104.25	104.81	95.304	104.27	101.36	104.69	95.269	100.89	97.092	101.05	95.793	94.96	103.14	103.64	94.589	95.406	94.32	110.08	101.12	90.487	102.36	91.703	99.478	104.92	108.01	102.74	100.84	101.63	92.849	95.625	92.925	100.8	109.17	102.11	96.6
104.04	116.3	115.61	114.61	112.47	113.64	108.08	106.92	116.01	107.95	115.92	113.48	113.7	112.46	114.07	118.87	116.43	110.02	114.22	112.75	111.66	108.86	104.89	108.78	111.34	112.56	105.63	126.97	120.83	105.93	108.68	118.21	121	111.77	107.36	110.47	110.29	112.6	100.23	107.56	112.3	107.17	109.94	108.81	122.64	108.13	116.28	119	106.3	114.07
109.62	109.24	111.16	105.39	118.67	112.7	105.41	103.03	108.48	96.678	108.44	97.179	100.14	103.33	101.98	103.55	105.88	96.991	102.14	116.24	99.389	104.56	109.28	104.11	107.79	114.27	109.7	101.65	106.47	111.25	108.86	107.43	101.81	105.83	117.15	106.47	102.28	112.47	102.89	110.12	113.8	102.89	102.12	102.3	105.99	106.69	106.99	108.51	104.11	105.84
108.02	112.26	123.45	109.23	103.34	98.32	104.07	99.902	113.54	106.7	102.02	101.68	101.96	107.2	111.84	112.24	115.71	101.37	101.35	113.54	105.72	100.21	106.39	95.256	106.99	101.28	105.7	100.99	104.38	115.83	97.675	109.2	112.45	101.89	103.8	103.06	103.34	108.09	104.91	104.93	98.279	105.57	108.13	112.26	106.46	103.24	107.86	106.8	101.76	106.34
117.47	119.66	134.82	111.85	119.91	122.09	115.56	122.33	125.43	108.42	116.4	115.98	122.75	125.69	122.33	120.4	121.25	110.49	115.77	116.9	106.59	116.1	101.52	116.89	114.02	112.13	119.76	121.43	120.35	118.96	119.56	122.37	121.76	116.37	119.46	116.65	117.79	107.4	113.98	116.3	113.86	127.09	127.3	121.8	123.41	115.74	117.81	112.71	109.38	111.68
107.42	115.77	110.15	106.8	113.88	110.96	115.6	106.5	112.48	119.39	116.9	118.38	110.03	116.91	110.97	110.2	116.57	113.65	118.61	109.36	103.46	117.44	117.11	105.5	119.65	120.99	111.67	115.29	102.05	106.13	114.17	111.75	114.65	97.93	121.74	110.88	113.43	110.04	107.9	112.44	117.69	118.9	120.23	106.81	112.64	118.46	111.44	118.48	113.81	107.39
111.51	105.07	98.23	103.9	106.31	106.48	99.636	107.8	104.51	103.5	98.538	104.32	107.03	111.93	110.15	106.38	96.478	102.62	101.93	110.98	102.52	111.55	113.52	105.84	106.27	108.66	104.31	105.23	105.48	110.49	105.26	99.594	103.96	108.49	100.25	102.71	104.9	108.88	104.21	101.69	104.29	102.59	105.02	112.51	102.23	103.45	97.389	102.54	103.66	103.76
111.94	108.77	110.62	110.75	112.68	112.09	113.37	112.74	101.68	106.22	107.76	106.65	113.76	114.63	112.12	116.18	110.67	110.39	107.5	107.95	117.78	116.57	113.63	110.48	115.65	107.11	107.02	101.5	108.71	107.1	114.21	108.05	111.92	111.77	114.93	107.58	110.64	107.09	109.45	108.16	116.88	114.4	115.16	106.4	109.41	117.24	111.33	112.69	113.02	109.11
116.23	109.02	98.412	107.85	94.608	108.66	114.39	100.78	107.67	97.989	94.957	112.16	100.22	100.82	102.68	108.56	109.48	103.31	100.2	102.93	103.32	113.61	104.49	107.14	99.058	112.91	112.64	98.02	107.84	104.49	98.075	102.28	106.57	108.27	102.49	108.72	108.8	105.56	97.295	106.84	108.96	99.788	111.01	113.54	101.69	113.4	113.05	107.59	109.59	104.25
106.81	105.62	103.33	107.48	97.273	105.02	100.1	105.72	105.64	106.27	112.27	106.38	105.96	97.569	108.76	107	106.85	104.24	104.51	108.11	106.58	103.21	96.366	104.12	105.22	107.53	109.39	104.87	99.664	95.468	109.63	106.2	99.797	112.55	107.41	118.91	96.212	108.58	107.09	103.19	106.69	110.12	100.84	109.59	117.88	118.39	107.26	107.41	106.75	103.67
111.81	110.21	102.08	106.61	117.78	101.17	111.43	121.05	106.79	109.22	112.25	114.43	112.63	106.05	108.92	111.16	107.42	113.52	103.23	116.23	115.45	114.64	115.1	115.29	114.33	119.26	117.87	115.11	111.99	114.51	109.72	102.91	114.59	124.32	114.37	113.81	110.77	116.89	115.31	104.15	116.41	111.9	119.89	115.38	111.14	112.02	104.65	118.22	109.29	117.8
100.6	111.46	102.42	99.474	102.53	104.39	104.96	97.383	101.46	102.39	111.15	104.05	104.58	110.02	108.06	103.87	100.93	103.37	107.24	106.36	104.24	103.81	110.64	96.548	98.676	106.35	96.934	107.77	102.9	106.68	93.349	101.56	109.08	110.85	108.05	98.017	99.329	109.74	102.82	106.65	103.21	104.64	102.35	108.2	110.23	111.41	104.63	109.11	96.505	101.55
99.077	99.105	97.107	104.71	99.348	98.04	104.89	101.45	93.965	101.96	100.03	98.695	103.54	98.309	101.83	97.649	108.88	98.242	104.22	102.43	107.82	99.113	107.39	103.42	105.48	98.822	94.417	99.222	105.15	102.56	107.28	97.781	93.776	97.462	98.429	105.4	110.05	97.255	100.76	99.401	100.2	102.65	100.93	104.92	102	98.553	97.012	106.04	107.08	92.612
115.39	105.14	102.14	105.69	113.81	95.71	107.06	120.45	110.36	98.5	109.65	97.721	102.01	103.76	103.16	99.651	107.92	96.043	104.65	98.633	115.28	106.47	106.96	104.01	104.05	99.802	112.54	104.41	101.03	105.23	103.6	114.33	113.22	100.27	98.789	109.57	117.45	104.12	111.39	106.42	105.56	103.07	106.6	113.02	101.05	98.943	107.71	99.586	104.8	98.877
104.64	102.17	104.19	100.56	101.72	100.63	103.95	96.655	99.845	105.77	111.43	97.851	108.37	108.63	106.8	107.41	107.18	112.7	103.76	109.89	108.19	106.04	105.38	101.49	107.61	104.96	109.43	101.81	111.07	103.88	107.39	104.52	103	104.7	102.65	104.06	100.04	103.19	109.39	107.71	103.91	99.503	104.2	110.36	104.13	98.573	103.02	114.18	107.21	107.44
110.49	97.709	105.56	99.718	102.6	100.75	89.279	103.88	105.62	104.74	106.8	102.66	95.692	99.3	100.83	104.18	101.72	100.2	106.57	100.55	107.93	104.51	103.54	100.58	104.38	97.345	102.13	105.45	87.849	100.01	104.58	97.969	97.797	99.478	101.71	99.626	100.36	107.76	97.314	99.392	100.96	92.66	102.51	95.216	101.69	99.49	100.74	98.554	104.76	103.97
109.65	112.02	102.72	97.301	106.71	110.75	98.889	108.94	107.65	112.19	104.52	108.06	102.07	105.4	105.14	107.92	112.12	107.48	110.65	105.48	106.24	103.78	100.89	103.4	97.912	106.51	105.66	112.55	107.04	101.85	105.45	104.68	108.64	109.4	102.24	109.07	102.19	109.74	101.55	103.39	105.56	104.27	104.06	98.133	105.92	101.06	103.77	105.92	103.07	105.31
106.74	104.89	111.15	111.61	105.12	105.37	106.23	105.34	101.71	114.8	110.54	107.02	108.41	115.98	108.33	104.26	99.625	106.06	104.5	106.08	101.41	105.5	112.68	104.62	102.99	116.83	113.76	111.61	105.89	104.99	99.904	111.32	107.25	104.7	105.88	103.28	113.88	115.22	107.49	99.851	104.9	108.4	109.92	106.35	103.29	108.31	109.69	108.45	104.87	110.32
118.42	105.18	106.8	116.6	109.64	105.94	110.47	110.38	108.73	100.9	122.54	113.48	105.2	107.23	109.52	112.13	114.72	110.55	112.22	107.79	111.31	115.23	109.55	111.96	115.3	112.06	110.52	118.69	110.8	113.5	113.38	116.82	112.59	106.88	110.68	115.82	104.6	108.93	128.46	102.43	107.1	105.17	107.51	115.4	101.46	112.86	108.62	114.48	100.34	122.04
111.06	113.42	103.25	112.19	101.34	106.51	112.04	103.5	103.25	111.91	101.93	106.74	107.32	111.13	104.55	105.72	110.07	111.23	103.43	107.47	112.38	100.94	100.29	101.84	104.53	114.43	103.29	113.07	99.236	102.5	117.04	109.65	106.85	103.75	100.85	105.58	100.87	104.31	107.41	108.08	106.99	91.625	114.19	111.42	107.65	109.24	98.035	106.19	101.49	110.83
101.9	104.63	102.67	100.72	96.672	93.009	107.69	105.78	99.185	104.27	103.78	111.89	105.19	102.69	102.74	97.288	104.04	102.13	99.35	97.555	104.01	105.38	108.15	103.36	96.216	101.36	86.295	108.6	99.876	103.39	99.608	107.42	99.062	101.73	98.712	101.4	101.75	107.5	110.46	113.85	105.65	109.85	112.01	101.36	110.59	103.62	92.713	101.25	103.8	102.14
104.43	104.93	95.374	109.19	103.58	94.988	92.768	106.47	92.782	101.2	101.79	108.08	109.36	97.062	102.29	107.53	111.89	96.019	99.469	103.62	104.76	103.19	98.46	99.984	109.48	105.38	96.864	102.76	102.99	104.19	99.796	107.1	104.21	99.541	98.458	112.13	105.41	98.717	96.178	102.87	103.67	97.265	90.412	100.46	102.72	94.045	104.44	102.51	97.965	109.32
103.86	92.792	106.65	99.183	109.56	105.96	114.26	107.1	93.756	98.935	107.52	99.653	106.99	101.34	111.1	103.12	101.89	108.16	110.22	108.18	113.16	106.89	102.36	103.45	99.044	109.27	113.26	93.891	104.23	103.13	102.85	97.665	104.24	111.83	98.157	95.736	105.74	98.349	106.66	114.47	103.13	98.828	105.1	109.84	99.789	115.77	102.81	110.78	100.6	102.38
109.48	123.36	109.48	112.6	111.83	99.469	117.05	102.5	109.8	112.96	113.33	117.72	117.97	111.51	115.28	106.95	110.71	100.65	116.58	108.25	112.21	110.69	107.17	106.38	112.34	108.52	114.92	118.62	113.29	110.31	111.71	118.17	112.37	106.27	115.55	118.48	109.3	105.01	113.61	116.54	107.48	110.35	109.03	118.08	109.94	123.11	112.29	117.51	118.87	112.01
103.21	107.17	105.34	114.7	105.65	97.805	108.81	105.97	107.76	114.82	103.17	95.309	108	112.87	97.012	108.57	112.85	102.59	111.9	95.997	107.18	105.81	96.95	109.67	102.72	97.617	106.55	100.85	106.98	104.99	100.7	106.98	107.15	100.7	103.44	103.94	107.84	96.589	108.97	116.82	101.34	99.802	106.27	107.36	102.12	95.432	111.16	110.07	107.02	108.32
100.49	100.86	97.779	101.14	95.488	97.895	98.798	97.06	100.63	104	98.481	96.97	99.969	103.71	101.05	91.941	103.44	100.64	97.793	100.61	100.39	99.099	94.027	104.12	98.698	108.87	98.576	88.249	101.36	88.373	103.61	101.72	102.41	100.96	96.836	109.78	99	104.64	98.91	102.98	103.9	95.321	96.447	93.301	91.004	95.628	101.14	105.24	102.58	97.361
100.33	97.85	110.44	94.209	103.2	98.595	90.614	105.72	107.13	101.52	101.86	100.92	112.7	108.49	94.511	99.245	102.97	101.67	100.38	94.109	101.69	97.548	102.26	84.446	99.999	99.682	100.24	93.895	101.57	102.56	101.14	107.1	103.58	97.275	104.62	103.02	107.92	100.75	104.38	108.44	106.2	105.01	102.94	97.117	98.024	97.506	98.774	107.88	95.476	102.55
101.45	106	109.39	97.899	103.66	91.719	100.18	107.43	104.91	100.18	96.436	97.797	92.196	96.569	102.64	97.331	91.444	96.418	99.907	106.02	98.761	100.64	110.41	97.181	98.858	92.051	94.236	109.53	101.72	102.87	105	108.31	102.15	90.59	100.7	104.66	114.21	103.82	108.24	97.429	98.956	104.35	112.04	97.06	94.897	101.18	107.07	102.49	102.88	105.22
109.13	105.1	102.56	104.38	110.1	100.04	109.97	106.69	106.51	102.15	108.13	102.77	106.07	100.24	114.46	113.75	101.78	109.1	107.98	104.29	100.88	106.15	105.83	101.75	112.04	98.788	104.94	108.42	107.55	109.91	102.35	99.818	104.4	103.2	111.98	112.36	102.62	111.15	110.57	107.67	105.41	105.02	111.02	109.42	112.84	100.95	103.57	108.29	103.97	99.925
99.644	101.82	99.867	103.51	101.84	101.07	107.91	96.818	95.426	102.66	104.62	101.52	101	98.582	95.931	97.557	90.769	103.18	94.187	102.56	109.93	98.206	93	98.29	97.197	99.663	96.962	101.6	100.55	87.846	98.892	99.587	95.68	99.907	94.433	99.961	102.76	102.69	106.24	96.101	105	110.43	97.478	107.78	108.3	108.76	94.456	103.59	96.443	102.87
97.514	113.07	109.93	106.93	111.07	112.38	112.57	111.57	111.52	113.05	107.84	121.29	114.59	106.5	111.31	111.32	117.65	110.74	120.72	105.42	113.06	122.72	112.21	106.87	115.41	111.33	102.68	115.66	113.37	115.71	114.15	111.99	113.7	111.01	105.25	113.37	107.13	111.16	110.34	111.65	119.91	112.4	116.13	109.83	111.65	112.31	108.93	117.61	114.89	109.82
101.28	105.5	103.09	113.43	112.5	105.96	92.507	102	105.6	107.31	97.59	98.528	109.52	98.779	102.47	103.33	106.2	93.46	106.06	104.64	104.21	114.82	95.136	101.13	112.59	105.6	100.53	103.83	100.85	108.51	102.98	113.46	103.62	106.24	104.74	100.64	111.11	101.21	105.58	103.62	106.65	101.45	103.77	109.87	106.73	107.18	106.15	116.82	100.52	108.09
110.9	104.49	106.65	112.05	108.14	114.83	113.55	112.61	110.7	110.64	113.62	108.57	107.15	109.31	112.08	106.41	108.03	112.26	112.35	101.28	112.57	113.54	113.67	101.51	115.98	103.54	118.1	118.9	117.03	109.01	113.42	106.54	116.52	117.79	104.66	109.04	113.3	114.01	101.14	110.68	106.47	105.19	113.11	103.47	115.84	109.56	110.35	106.38	113.13	113.52
107.73	111	109.17	99.218	105.07	107.59	113.96	105.98	95.346	111.24	105.62	102.88	118	103.99	112.42	107.7	91.492	107.1	102.6	107.63	100.79	111.08	99.498	101.91	99.016	103.39	109.08	107.57	100.83	109.92	105.87	99.495	105.52	102.38	98.647	112.41	103.21	101.1	105.79	107.39	112.32	106.43	95.182	100.25	101.38	112.65	105.32	109.78	108.35	108.76
106.96	97.641	87.277	118.35	104.71	107.6	102.89	99.845	114.5	102.27	108.25	103.44	108.97	104.3	99.217	97.65	108.52	106.36	104.84	106.54	102.14	101.67	110.89	95.657	97.684	108.12	101.28	101.95	100.2	115.74	111.27	108	100.5	104.26	110.37	98.574	102.93	101.31	102.15	102.23	105.74	99.737	110.15	106.79	116.62	111.94	101.5	103.32	102.61	104.32
111.2	114.07	111.18	115.33	108.73	112.3	123.01	113.98	114.21	124.1	107.78	103.3	101.89	113.6	103.11	115.37	105.52	110.04	105.41	115.17	112.38	99.932	106.29	109.96	106.3	107.76	106.3	113.53	107.08	111.48	116.09	106.25	118.69	110.85	111.56	104.87	109.35	108.83	108.24	113.78	108.17	109.14	107.98	116.45	106.81	106.01	98.251	122.04	115.23	99.407
100.96	99.827	111.26	97.928	95.884	102.15	91.718	107.7	101.34	101.21	95.185	98.431	92.104	90.193	99.442	95.69	102.13	102.21	94.394	102.97	103.51	96.152	94.821	95.273	102.16	94.957	101.83	102.89	93.504	99.927	101.27	100.15	99.565	98.952	100.32	100.09	100.16	96.652	106.84	95.831	105.59	103.66	101	91.553	102.95	103.53	99.009	94.902	108.87	88.953
105.24	100.65	101.94	108.45	101.12	112.7	101.98	105.95	100.2	106.14	116.25	108.97	108.88	111.79	112.2	105.14	109.03	107.78	112.33	107.52	105.73	110.61	107.72	100.06	111.44	104.54	102.23	105.68	106.72	114.26	111.18	101.66	111.54	103.31	106.65	107.41	104.73	109.59	103.95	112.95	110.43	102.03	107.38	107.4	114.11	104.04	103.19	96.453	94.303	109.53
102.34	107.71	108.05	102.34	102.54	102.04	106.64	98.439	105.34	107.25	96.83	108.03	101.03	106.23	100.81	103.74	100.35	121.52	107.96	106.21	105.26	107.89	103.46	111.71	110	101.25	104.21	94.514	93.378	104.67	104.08	91.04	98.488	102.65	105.3	104.75	109.36	97.518	111.13	100.95	105.17	101.08	93.777	111.64	103.89	92.13	106.37	99.995	102.39	116.24
100.09	109.69	102.81	96.942	104.23	102.43	107.39	113.72	96.945	98.115	105.79	112.84	106.35	106.18	109.7	106.01	108.9	111.04	97.09	104.21	109.9	111.52	98.594	100.73	107.39	111.46	108.88	107.85	105.81	101.09	103.32	106.84	112.05	102.7	100.69	103.42	106.34	100.22	105.67	100.87	110.59	107.43	105.61	111.17	107.46	114.55	110.8	101.98	105.76	103.66
98.234	99.165	98.686	100.53	101.7	111.35	103.39	93.423	98.5	103.89	95.283	104.02	102.69	105.22	103.57	106.56	105.57	90.297	101.49	101.52	104.51	99.781	91.14	95.43	98.536	94.739	95.775	105.02	99.371	92.761	100.68	91.778	103.27	108.24	107.84	96.342	98.386	95.945	101.29	103.06	108.8	97.567	98.433	102.91	104.52	98.076	108.48	110.17	91.089	96.971
104.81	109.9	110.46	107.89	96.176	123.07	102.48	102.75	106.36	100.05	112.03	104.85	108.53	108.18	100.22	94.516	105.56	109.67	102.92	103.82	114.61	105.82	107.44	118.28	111.24	100.53	114.94	106.79	113.55	102.91	106.01	113.02	112.4	99.133	108.1	113.98	105.68	107.32	106.94	104.86	112.85	102.05	90.631	108.57	96.002	105.77	109.97	107.5	106.26	98.06
119.32	103.98	110.46	98.959	109.61	106.02	107.27	106.64	115.62	107.3	108.11	105.06	111.4	105.06	106.63	108.73	102.23	115.27	102.15	94.445	106.74	102.26	107.12	109.17	108.9	112.33	105.97	99.77	101.16	111.47	101.47	110.91	108.11	107.93	112.33	104.54	109.74	110.34	106.52	106.6	105.01	111.7	104.66	109.75	103.16	98.536	100.67	109.63	102.8	116.3
105.41	113.4	98.072	111.26	113.68	103.83	112.05	105.39	111.42	107.88	112.15	108.12	111.44	105.12	104.6	99.392	109.66	104.73	105.88	114.56	110.5	116.16	112.24	108.93	113.35	111.81	112.88	106.07	109.15	107.53	109.48	111.46	106.82	110.55	117.35	114.49	107.09	106.77	102.63	119.72	117.77	113.96	113.61	104.19	104.1	112.27	104.41	110.28	100.21	114.64
113.53	110.53	106.23	115.38	102.45	107.09	109.99	107.67	111.1	106.04	111.61	113.13	113.25	109.5	100.64	111.66	113.73	111.36	111.33	104.3	109.27	107.77	113.09	108.19	106.43	105.81	110.18	113.08	113.35	108.91	115.48	109.65	111.95	108.84	106.7	110.38	105.58	105.51	106.89	117.47	116.58	113.5	113.22	104.96	108.09	107.29	110.19	105.25	107.02	108.66
118.23	125.29	113.15	114.57	114.72	124.18	120.65	120.31	120.36	114.26	114.74	112.63	116.75	116.37	120.39	118.21	111.84	123.22	125.38	108.63	115.24	113.3	117.94	118.37	122.89	117.83	122.9	108.86	121.65	112.14	120.41	122.65	121.45	116.9	112.29	115.12	111.44	117.22	117.11	112.72	113.19	118.52	120.63	121.72	124	118.23	115.11	119.73	126	110.46
101.3	105.88	97.914	102.95	95.956	99.339	100.55	101.34	99.466	99.189	102.38	99.045	96.888	92.441	93.274	109.28	94.23	92.471	108.1	100.08	93.499	103.39	104.38	109.07	101.78	96.497	105.45	99.347	103.6	93.778	105.42	112.29	105.74	105.43	102.95	105.98	104.24	97.526	97.53	97.291	108.09	100.75	94.569	96.885	99.406	102.71	101.03	97.521	103.89	105.41
117.62	109.24	115.13	108.53	114.5	115.56	110.1	113.63	117.85	103.83	111.13	107.7	105.89	107.96	112.91	116.51	118.76	104.89	110.93	115.07	106.96	107.23	113.54	111.4	107.1	123.7	106.33	119.38	112.7	111.14	106.34	119.66	102.16	107.63	106.13	111.53	112.24	105.69	114.86	103.77	114.4	115.17	113.86	110.43	110.37	113.65	107.28	109.09	111.66	118.62
115.32	116.49	108.9	113.17	113.41	114.13	107.18	115.95	113.28	118.85	105.13	108.56	109.61	112.77	113.16	112.37	111.76	114.06	111.22	120.43	106.4	106.88	111.35	110.15	102.02	111.38	115.78	105.71	123.78	113.86	116.04	113.76	110.6	108.12	115.04	111.12	118.79	100.67	110.61	114.39	126.13	117.51	104.41	113.04	107.5	110.36	112.1	117.27	112.72	111.37
107.1	101.63	114.65	106.5	112.02	103.49	106.06	102.35	108.94	108.52	103.41	106.67	111.47	108.2	102.02	96.533	106.29	99.044	114.72	97.431	108.99	101.17	114.06	104.98	108.44	111	101.85	100.22	104.54	107.06	103.64	113.12	107.5	106.17	100.7	103.22	101.76	108.18	111.99	104.8	106.41	100.47	100.87	114.55	111.79	100.42	97.955	116.88	105.33	109.93
91.004	96.589	99.157	96.918	101.6	104.53	98.901	104.21	103.69	106.17	104.17	104.54	97.05	103.79	94.352	99.537	97.449	100.17	101.56	105.43	99.132	97.429	91.283	107.49	105.77	100.13	104.02	104.18	105.67	110.13	108.49	99.719	100.43	98.338	100.45	102.2	99.984	108.27	94.851	99.137	103.83	93.021	94.779	94.434	97.613	102.33	95.723	102.07	101.45	90.705
106.55	112.6	101.89	109.54	103.91	112.65	114.01	106.3	109.15	115.04	103.45	119.39	114.18	117.74	120.12	114.82	124	113.93	101.49	111.09	111.72	105.64	111.01	110.54	107.35	113.25	110.35	112.28	109.05	111.02	97.617	113.46	113.79	102.55	108.52	120.5	111.41	103.02	110.8	116.19	109.87	104.2	104.53	110.09	114	108.57	110.87	109.02	106.05	116.29
105.12	107.43	109.6	103.06	106.23	107.1	97.391	105.65	98.443	106.11	99.847	103.45	97.87	103.84	104.23	109.04	102.96	100.07	110.16	100.6	107.28	98.445	110.52	104.64	105.4	105.42	108.53	98.239	106.99	100.24	102.99	94.007	101.58	100.32	107.15	106.32	103.04	106.63	109.06	105.06	97.269	100.2	108.29	99.245	104.09	95.388	104.86	103.04	99.618	106.51
109.69	115.63	104.87	106.52	111.71	103.62	106.88	103.55	116.72	108.26	112.57	109.15	102.06	111.94	116.39	105.37	113.6	109.06	115.67	111.44	110.33	119.96	120.96	111.86	113.14	109.9	115.08	113.06	105.09	111.97	115.54	109.36	110.12	103.36	110.74	114.73	106.63	114.68	115.42	113.69	114	107.51	108.62	110.49	108.68	112.81	121.71	110.42	114.9	106.04
114.08	109.86	114.95	107.31	111.62	113.26	119.07	113.62	112.48	118.46	113.04	113.98	120.07	109.79	109.86	114.1	117.09	113.79	120.71	110.55	115.41	112.1	113.32	114.02	106.79	115.54	114.27	117.91	112.75	121.5	110.2	122.02	116.65	116.88	125.27	120.07	110.02	112.29	103.96	104.46	114.67	114.7	120.07	104.64	115.84	109.78	108.53	116.56	113.64	108.92
106.29	110.17	105.06	101.03	105.82	109.53	103.97	113	107.04	100.75	103.5	108.86	113.07	103.74	109.53	112.91	109.55	105.51	101.93	103.02	103.82	110.43	101.01	106.53	100.76	97.793	93.278	98.474	105.33	102.32	105.4	105.3	102	106.87	102.95	100.78	102.95	105.57	103.17	101.72	102.56	100.42	110.05	107.94	103.92	99.406	110.44	110.23	98.791	102.81
111.19	113.68	94.237	102.63	100.23	110.09	110.25	105.3	104.17	106.82	101.23	107.94	111.71	114.72	110.92	102.61	106.78	108.58	101.28	103.04	101.08	110.87	114.28	110.44	102.14	107.86	103.33	107.68	110.29	114.97	106.67	109.17	99.835	106.69	114.12	110.24	113.59	111.13	102.23	102.13	99.875	106.6	102.18	117.69	106	103.71	92.359	109.15	103.28	105.4
114.59	117.22	116.89	108.93	113.23	109.97	109.35	109.62	120.93	109.83	113.21	115.46	107.34	107.43	108.01	120.56	110.95	101.4	113.02	114.31	118.36	118.14	109.85	112.36	112.16	103.09	105.22	111.78	110.55	104.12	115.22	117.27	109.6	112.75	115.88	105.63	114.23	105.45	110.59	111.73	97.508	126.1	104.27	114.32	111.97	118.2	107	106.45	114.6	110.21
102.94	105.68	104.53	110.16	98.887	105.54	99.165	100.21	111.84	97.838	109.19	112.2	97.751	104.38	98.277	98.575	95.959	111.12	115.81	113.19	104.6	101.95	99.769	106.05	113.1	96.622	106.9	109.99	112.35	103.01	95.771	99.928	113.22	99.164	112.97	106.13	111.13	108.04	106.57	95.724	104.88	101.32	100.81	111.01	104.77	106.64	102.1	109.34	92.266	96.775
98.071	96.433	94.388	101.58	96.564	113.2	100.46	100.42	105.52	100.81	104.3	103.83	102.17	99.278	99.995	92.888	96.201	95.768	96.04	104.54	101.28	98.238	105.43	105.72	105.31	98.093	102.71	98.427	99.905	92.694	102.29	100.12	95.489	100.61	97.94	100.94	98.331	100.03	102.68	99.668	98.123	101.16	104.53	100.49	100.84	98.784	99.575	98.275	98.146	101.53
112.84	122	116.23	120.02	113.34	115.77	114.18	106.93	122.87	114.65	112.22	114.1	117.57	103.19	116.21	114.03	114.16	114.99	117.08	122.44	119.74	112.75	121.09	113.47	117.16	115.72	114.64	113.27	113.61	127.13	118.33	120.25	117.15	114.35	115.45	115.22	116.59	113.7	119.36	113.42	115.26	122.79	120	118.51	109.52	114.45	113.98	109.32	125.26	123.13
109.16	112.68	118.6	102.9	101.58	112.33	109.61	106.65	100.41	105.84	99.664	107.65	109.33	103.07	95.694	108.63	108.76	103.29	105.01	105.41	106.73	100.28	105.11	109.49	101.7	107.14	101.4	101.4	112.52	101.75	104.57	114.15	100.05	96.084	99.208	106.1	100.17	110.19	104.9	100.62	101.3	104.23	99.062	112.58	101.82	117.09	97.563	116.02	112.44	109.37
112.12	101.23	108.08	101.01	100.64	104.83	105.25	109.86	102.6	106.4	95.504	103.98	105.08	101.81	109.52	107.77	110.19	100.93	104.4	107.38	100.01	100.41	107.53	101.73	119.2	104.71	107.1	96.355	103.06	102.57	107.04	110.14	107.15	102.05	101.17	100.54	103.99	106.55	107.7	108.62	102.68	106.43	113.6	109.44	113.08	104.04	100.88	108.79	96.733	103.9
107.58	87.24	99.91	98.881	92.683	97.402	102.03	106.63	100.33	93.08	99.724	106.72	99.033	106.27	97.609	93.715	98.492	108.71	95.122	95.64	97.18	100.33	102.35	100.2	102.89	97.528	94.904	101.41	99.125	96.669	94.999	110.29	97.111	95.825	101.81	98.093	103.98	105.98	95.917	98.511	107.41	96.68	101.54	102.31	97.692	108.97	95.621	104.26	92.962	92.19
95.588	99.414	98.726	112.2	108.38	99.835	105.45	96.892	92.468	104.08	90.766	88.796	97.477	99.094	93.383	100.16	96.756	92.971	93.176	101.67	101.23	103.39	102.21	100.47	104.14	103.58	95.045	94.062	100.9	98.761	103.63	102.51	96.354	103.28	96.612	106.1	92.124	95.991	101.19	106.37	98.875	97.283	98.243	91.634	104.43	101.35	105.83	106.53	94.561	99.412
109.03	98.726	99.644	109.01	105.74	100.43	106.97	108.79	99.781	115.27	103.26	105.56	112.19	109.68	103.93	109.74	119.16	109.72	97.947	98.789	102.07	111.39	106.9	101.85	108.84	107.69	100.2	116.39	106.15	109.37	104.7	110.61	100.24	102.24	113.21	98.578	104.87	104.31	105.71	104.28	107.11	97.26	107.17	103.24	110.73	116.7	101.16	104.86	110.32	104.95
110.61	111.61	118.55	107.09	112.74	108.92	108.21	110.7	111.41	116.86	106.06	113.05	110.79	113.96	116.32	106.97	115.48	120.83	112.18	108.65	110.36	110.67	119.86	113.98	112.11	111.26	105.54	107.64	113.43	122.21	110.74	117.54	120.2	118.63	111.64	105.77	111.93	118.61	119.35	109.49	108.41	106.52	113.81	101.6	114.69	106.19	117.9	114.78	114.54	110.92
100.58	107.72	104.65	109	110.63	106.35	110.62	101.34	104.24	111.74	100.47	102.8	107.72	113.24	103.9	104.35	111.25	106.57	103.64	104.13	100.18	99.357	110.72	104.93	108.78	110.8	110.83	100.94	105.57	101.79	103.82	104.89	104.98	97.125	105.87	96.424	106.11	104.84	104.82	103.55	111.19	106.62	104.5	103.91	107.68	105.19	103.3	108.88	108.76	101.57
110.54	107.62	99.588	101.39	105.18	108.18	104.53	102.11	102.88	108.88	105.2	98.623	100.02	97.485	111.94	94.273	106.03	105.75	106.09	110.86	103.12	99.654	102.49	110.18	110.09	105.12	105.39	110.86	105.42	105.18	118.4	101.61	109.26	111.4	108.65	98.335	108.04	108.33	111.57	102.82	103.21	105.06	101.89	106.91	103.05	108.41	106.49	98.571	113.36	94.525
105.59	113.09	96.113	112.17	107.04	98.594	104.82	107.28	102.15	109.32	104.11	106.61	101.06	101.36	100.07	107.4	99.262	109.71	101.9	104.34	101.86	104.18	102.48	107.4	107.52	106.49	108.17	105.86	106.2	105.38	102.99	106.9	100.67	103.54	106.78	108.6	105.95	103.06	104.71	107.57	99.141	102.39	103.21	107.75	111.53	98.963	106.04	106.07	109.51	104.74
112.95	100.18	107.2	108.43	109.2	102.96	88.687	105.95	108.41	102.86	105.59	101.16	109.49	105.47	106.22	103.19	93.651	105.48	103.62	103.11	104.82	109.33	100.53	103.56	94.988	101.87	104.42	109.28	105.18	109.13	102.22	111.79	109.67	107.62	110.87	106.32	114.22	99.982	113.47	110.96	104.49	107.77	96.798	101.53	106.04	99.618	105.89	116.01	121.27	116.45
118.29	106.61	110.34	109.61	107.14	117.02	114.38	118.67	106.75	115.65	113.95	107.67	122.39	108.97	111.06	108.13	109.31	110.51	115.67	114.73	112.13	111.43	113.86	111.16	111.63	108.58	109.47	109.18	117.04	117.72	107.28	95.574	116.06	111.77	114.47	112.59	111.29	116.05	109.37	110.73	108.48	110.23	105.87	104.55	117.26	112.19	110.42	108.06	104.63	108.25
105.12	105.45	103.04	107.97	101.19	100.52	102.39	103.1	113.05	105.02	106.98	113.16	107.97	102.73	99.818	109.64	101.38	100.14	112.79	102.85	99.401	104.56	101.68	101.01	107.1	98.351	104.63	112.04	104.92	107.27	109.46	103.17	103.28	113.51	113.92	105.67	109.64	112.16	111.62	109.45	98.534	104.69	105.75	106.31	113.27	103.44	100.13	112.87	103.44	102.38
121.77	118.01	107.85	115.18	120.74	116.13	112.84	118.88	112.18	118.81	122.36	118.9	113.24	114.08	115.82	115.09	115.45	111.12	113.26	111.86	123.25	106.59	118.54	120.31	118.01	122.74	115.66	125.74	106.5	119.71	122.23	109.15	118.21	119.7	122.55	112.55	120.61	116.75	112.87	112.97	121.33	118.34	118.53	118.56	113.55	112.59	120.3	124.93	120.06	112.26
112.13	115.01	107.23	107.22	112.34	109.48	118.12	111.1	112.54	105.5	105.52	106.49	114.09	115.5	112.98	115.17	105.1	109.94	108.85	110.91	116.71	105.14	111.12	119.05	114.02	113.83	108.07	106.19	111.27	111.92	112.88	108.35	114.5	100.99	121.1	113.84	109.98	109.76	110.56	106.48	105.66	106.27	106.42	117.6	113	120.09	104.85	115.88	108.39	108.06
110.73	113.51	110.18	102.73	111.96	113.99	108.13	117.61	112.88	109.06	117.7	107.5	111.58	112.84	117.72	100.45	105.78	118.34	112.77	108.48	114.15	115.38	112.91	101.99	117.7	115.47	106.73	111.01	107	112.53	103.58	110.69	101.87	113.02	119.75	105.89	107.54	109.21	107.31	107.74	112.92	113.35	110.28	111.47	109.61	111.07	107.79	107.34	113.28	110.52
100.64	110.23	110.96	106.74	98.221	96.45	98.405	80.747	112.38	97.213	105.64	101.58	115.16	96.044	95.816	100.53	107.64	94.908	106.46	102.83	99.008	99.648	98.782	104.4	94.726	97.651	92.044	85.249	102	99.055	100.9	107.3	102.4	100.86	98.582	97.111	106.42	99.01	98.754	102.37	105.8	101.61	105.46	104.92	100.81	111.46	101.04	102.75	91.757	107.58
103.04	107.99	118.01	110.81	117.59	120.17	106.07	107.63	121.42	107.19	104.47	110.19	112.8	118.1	116.76	114.33	116.88	109.64	116.1	108.83	117.66	104.82	109.97	112.22	107.43	106.01	120.38	110.29	112.04	114.03	110.82	106.78	115.15	107.64	125.2	110.43	119.55	121.04	110.06	109.93	99.425	111.29	117.13	117.97	112.05	112.8	102.19	122.42	114.15	123.69
112.49	115.63	100.78	109.88	111.58	103.19	102.68	118.72	104.04	108.66	115.38	113.47	122.37	111.07	111.32	111.09	116.57	106.97	110.7	115.33	116.76	115.93	99.548	105.9	99.401	111.11	108.01	109.59	117.98	107.32	102.51	111.83	107.99	110.23	107.06	109	110.76	105.55	104.49	114.61	113.77	102.72	110.11	108.3	117.06	120.5	114.9	111.79	111.52	114.85
109.78	111.24	116.83	114.77	108.3	102.65	115.7	108.32	111.57	106.52	106.58	117.04	103.12	109.88	107.89	112.5	110.29	113.46	110.23	114.99	109.32	107.27	106.24	122.16	110.67	109.32	113.29	110.06	115.15	104.56	116.45	114.23	112.16	109.25	114.21	110.75	112.89	116.19	115.14	110.78	103.45	112.98	107.16	108.76	103.18	102.98	108.77	106.67	110.87	116.86
104.89	100.09	102.91	100.62	107.94	97.624	97.005	104.36	106.9	96.963	99.326	101.51	96.765	93.069	104.13	100.18	103.1	98.936	96	99.639	108.05	102.53	104.83	98.645	102.2	101.43	101.02	92.604	120.13	104.11	105.37	100.9	102.42	100.26	102.75	93.527	90.698	98.274	105.35	101.03	93.998	100.98	105.86	95.476	99.716	96.889	94.174	94.51	99.28	104.3
101.85	102.11	111.05	105.58	106.08	99.884	101.66	102.29	104.69	102.8	104.47	108.09	110.92	112.01	106.39	99.666	113.81	110.01	93.319	109.76	104.47	101.32	107.47	99.902	110.42	105.65	113.74	107.87	99.633	112.52	102.09	108.27	110.12	108.03	108.28	97.177	115.09	99.977	105.53	107.44	102.84	106.99	100.72	114.8	108.35	110.84	101.73	110.73	101.67	97.758
115.46	114.59	118.17	112.01	110.33	109.54	113.1	110.61	109.23	116.1	118.18	116.13	110.61	107.17	109.22	112.03	119.34	108.53	117.82	113.6	112.58	108.45	115.64	106.31	115.31	111.08	106.59	115.42	112.55	121.57	114.46	106.49	119.58	114.97	109.89	111.9	118.89	120.78	112.05	114.05	104.54	110.82	123.23	120.9	106.21	106.14	117.79	116.19	112.15	113.84
110.41	113.8	103.75	109.04	111.84	109.69	108.66	106.95	116.97	111.14	116.45	111.4	109.71	116.77	112.38	104.88	109.43	112.01	112.23	115.48	113.87	114.76	101.07	115.67	110.31	115.92	112.15	114.68	111.77	101.74	118.72	109.62	107	107.28	101.44	113.34	114.94	116.17	105.97	110.41	110.47	105.79	115.37	110.98	107.81	108.52	105.19	116.82	108.06	118.3
120.32	101.4	111.85	111.69	117.09	110.95	113.35	105.81	105.51	107.48	107.57	107.31	103.37	115.24	111.83	110.82	112.47	112.19	106.99	111.01	114.05	106.67	108.42	116.3	113.7	106.58	107.63	108.9	115.87	109.93	108.82	114.36	113.88	113.7	108.98	118.51	103.47	110.76	117.65	118.37	109.26	106.82	115.23	108.68	104.39	103.8	111.48	113.73	109.69	112.98
106.14	107.49	105.06	106.63	110.01	101.82	101.95	111.58	99.13	99.22	112.18	103.41	109.52	100.33	100.47	100.22	103.56	103.97	112.29	112.49	113.84	112.32	103.37	112.24	108.36	99.929	102.69	109.27	104.75	100.53	114.54	114.82	110.37	97.116	114.2	110	113.9	118.32	102.09	103.13	102.9	104.18	99.152	108.19	104.2	102.1	106.06	107.04	100.61	103.7
112.09	110.58	104.97	108.97	104.26	107.11	107.85	110.19	111.98	103.17	104.72	109.35	116.7	116.9	107.41	112.35	111.99	112.51	100.39	111.21	109.49	108.78	111.25	114.29	111.69	101.02	104.49	114.59	110.27	102.92	112.87	116.17	107.09	102.33	117.68	110.56	117.24	111.32	110.47	103.16	111.09	109.78	106.46	103.58	115.44	106.9	103.16	104.06	109.14	106.02
114.85	105.22	106.02	96.948	101.01	107.84	103	107.94	105.46	108.82	109.77	111	108.08	106.12	98.877	117.11	111.39	102.08	108.5	109.97	107.35	102.08	98.869	105.56	101.49	100.2	106.82	111.97	104.32	108.2	106.24	109.53	113.11	107.94	103.03	111.96	107.28	99.773	102.18	107.49	112.63	109.05	110.96	97.453	104.09	109.69	101.12	100.42	107.93	111.03
110.98	113.87	115.14	101.86	100.63	112.79	101.9	102.99	105.23	102.59	102.19	111.34	106.58	98.097	99.737	114.01	105.47	106.24	97.674	106.53	103.77	105.67	114	109.63	103.59	107.75	108.21	106.73	116.38	103.66	111.42	111.94	98.637	108.67	106.74	104.56	105.08	105.48	113.8	104.66	108.19	103.33	101.79	107.75	93.386	112.05	105.23	104.72	110.45	103.41
118.57	119.12	108.04	116.44	128.28	120.2	121.78	115.49	109.53	119.37	122.08	121.65	110.09	116.56	118.1	122.37	112.02	125.84	120	117.31	117.14	127.3	114.81	114.24	114.42	116.44	119.87	125.3	117.86	121.62	121.68	128.36	118	120.2	119.3	113.94	107.66	108.47	117.64	124.1	112.9	110.35	115.7	106.62	121.55	111.88	108.45	111.43	113.83	118.29
108.7	104.2	103.48	96.717	102.67	96.911	97.138	95.815	112.88	105.99	100.37	103.12	103.14	95.047	100.77	95.482	98.031	100.1	101.18	99.714	103.27	99.057	94.319	101.1	102.47	96.708	105.9	99.206	99.314	101.02	95.118	92.607	90.668	92.937	108.12	104.57	97.13	98.689	98.195	100.05	104.85	91.523	101.39	98.178	101.43	94.214	97.758	104.85	113.45	105.87
104.63	107.84	105.86	107.61	100.1	107.19	106.67	109.05	102.23	107.94	110.91	98.117	101.24	110.15	109.63	107.6	107.04	102.88	116.11	97.623	105.6	105.91	108.19	103.37	101.52	111.96	109.36	102.55	108.84	114.31	103.28	102.31	105.71	113.88	100.03	108.61	107.32	101.88	105.79	100.69	114.54	100.47	100.84	112.01	103.46	96.605	104.55	103.96	96.399	95.665
100.09	104.58	103.6	102.6	101	109.35	117.33	106.23	104.81	101.2	100.72	115.4	108	99.988	107.78	105.16	113.34	101.56	105.4	107.79	97.776	109.33	98.927	106.7	100.18	101.9	101.52	104.42	94.884	114.76	102.55	101.48	108.86	100.48	103.31	103.97	101.45	102.14	108.07	108.67	94.977	99.21	113.84	97.045	106.35	110.56	108.49	103.36	104.5	110.82
101.26	106.28	106.05	107.82	92.878	100.37	110.12	110.3	99.287	100.62	102.09	102.83	100.83	105.72	110.62	106.76	106.92	98.406	105.21	111.73	117.36	97.915	106.58	98.878	102.58	110.57	100.72	97.841	98.697	112.44	112.73	95.392	104.48	114.9	110.94	112.32	94.921	107.28	107.35	107.77	108.26	100.65	109.73	111.77	106.13	106.01	107.9	100.9	99.252	110.28
92.582	110.52	101.11	100.24	104.13	91.071	99.507	99.231	101.18	93.688	108.06	92.945	91.824	109.63	97.752	112.02	102.79	101.59	96.403	88.253	102.76	104.24	102.9	95.658	102.39	96.929	106.37	88.97	103.91	103.39	97.404	106.4	100.77	94.998	94.063	102.82	92.362	99.72	105.96	104.25	104.43	90.932	95.598	106.02	88.163	98.237	108.66	99.609	101.74	98.045
98.377	106.77	97.172	105.42	105.17	97.395	98.205	93.02	95.921	101.43	95.897	97.466	92.472	100.09	97.727	108.36	92.291	92.788	104.1	87.682	99.544	105.59	105.31	104.89	102.18	100	106.87	97.741	90.197	98.138	96.133	99.868	104.84	96.44	98.22	96.961	99.408	99.412	98.536	99.116	106.91	106.52	105.35	100.13	106.08	99.964	101.84	93.062	97.804	101.68
101.89	113.23	100.25	116.04	109.95	114.46	109.41	116.59	113.21	111.86	109.24	107.95	117.24	113.47	116.57	108.45	114.52	105.11	108.17	118.27	114.9	111.22	124.2	106.84	104.93	101.25	108.12	113.23	113.07	112.94	106.66	113.37	116.88	108.03	116.54	113.42	109.9	110.62	124.44	121.22	105.77	112.92	114.2	115.79	110.16	116.29	117.88	100.05	105.78	122.71
109	111.06	112.14	105.48	110.6	105.25	115.18	99.149	114.26	116.67	103.29	113.46	107.38	119.67	110.79	106.74	107.96	111.51	114.97	108.35	108.46	114.69	124.93	111.95	109.58	119.36	110.49	113.54	107.79	112.49	114.87	110.55	112.83	106.16	107.49	106.19	117.05	109.55	111.83	117.34	108.7	111.92	103.88	106.14	108.36	114.78	105.83	106.58	102.24	113.31
100.93	107.22	104.37	101.37	112.25	106.62	108.68	106.24	100.45	104.77	103.21	110.88	93.487	101.13	103.41	106.95	112	98.114	103.08	105.75	107.12	112.19	105.82	99.93	106.12	107.39	110.84	100.22	110.25	107.13	105.35	99.93	107.36	97.002	97.694	103.89	100.93	109.38	106.28	105.27	114.68	100.33	107.07	107.59	105.83	113.36	103.9	100.98	107.22	103.92
108.87	88.795	98.285	94.934	103.48	100.68	107.32	94.108	106.39	96.942	100.92	96.795	98.798	107.54	102.01	98.882	102.45	96.874	91.664	107.02	102.1	107.08	95.426	92.182	93.814	108.68	105.27	106.21	99.016	97.885	100.79	99.88	105.33	98.914	99.344	93.01	96.878	111.38	96.346	103.02	98.607	98.13	104.13	95.361	102.59	101.64	95.691	97.171	94.842	100.29
113.31	109.11	118.08	108.74	111.6	106.68	117.75	116.57	113.08	98.767	100.86	111.2	112.47	104.43	114.68	116.33	112.61	108.82	105.67	107.67	114.56	112.01	113.42	113.11	98.478	109.12	104.81	113.85	113.36	107.98	105.53	100.8	107.7	109.86	104.68	115.53	102.85	123.63	110.29	114.75	105.93	112.58	107.88	104.09	112.87	115.92	111.3	113.64	107.99	113.88
122.54	131.57	121.13	126.64	115.21	117.81	121.08	110.24	117.44	112.42	112.7	115.46	115.94	119.84	116.48	117.27	113.26	125.65	123.67	121.74	129.04	117.55	115.34	118.78	129.03	120.33	118.05	118.55	111.52	117.1	125.77	127.93	118.21	116.87	124.62	112.89	108.92	109.51	110.27	125	117.44	110.36	119.17	114.74	125.98	115.29	117.53	118.14	107.09	107.28
102.28	101.02	103.78	107.5	108.68	102.29	102.66	105.98	113.62	108.87	116.68	111.41	103.33	110.75	108.73	111.8	113.79	113.63	111.15	115.04	105.28	109.15	118.48	108.56	101.8	106.22	112	110.61	101.91	104.37	102.82	110.41	113.36	104.59	108.56	110.7	99.531	111.63	106.95	113.83	110.08	115.54	114.74	107.67	111.24	108.6	101.39	107.93	106.8	108.67
91.912	100.42	100.79	99.554	99.86	101.72	103.73	104.33	104.2	97.965	101.55	98.819	91.655	94.065	105.06	106.94	98.399	100.77	103.99	105.17	107.48	115.5	106.55	101.46	107.77	108.09	103.2	102.51	102.02	104.55	105.73	113.32	111.13	105.38	97.893	105.24	104.2	109.19	105.21	103.55	100.61	102.4	103.56	92.769	100.02	101.45	107.18	106.38	92.757	102.86
104.18	107.64	93.367	100.56	104.82	108.89	103.88	101.17	106.98	108.72	101.02	98.174	105.53	104.39	102.11	99.405	109.68	98.465	101.16	105.41	108.51	106.19	96.106	98.637	106	112.44	118.89	111.35	104	118.41	97.358	110.2	101.14	107.6	99.559	106.15	104.3	108.64	101.26	103.09	104.27	104.21	107.27	106.32	102.52	109.05	111.79	108.06	103.11	114.46
109.81	101.87	99.006	107.42	113.29	107.63	105.38	99.702	107.58	102.97	113.69	98.717	98.688	109.4	113.4	100.53	107.99	112.47	103.75	117.62	103.65	109.74	104.68	112.92	107.24	105.45	100.01	109.66	107.72	105.56	108.86	103.4	101.4	101.77	102.69	113.54	108.36	107.9	109.42	102.17	114.49	98.77	109.22	104.28	107.54	104.09	93.443	102.78	111.97	106.69
97.525	107.39	107.39	103.61	101.23	111.9	105.55	109.51	99.046	103.77	110.69	105.28	106.33	119.87	107.5	109.43	101.06	108.69	100.23	106.59	111.22	114.39	102.48	108.29	103.73	105.45	99.055	108.2	108.93	118.89	103.07	100.98	108.97	109.42	99.165	111.61	97.648	113.22	98.714	98.699	110.5	114.13	106.66	112.82	97.702	107.75	104.73	105.24	112.67	107.93
100.35	101.9	108.46	98.601	101.97	108.35	99.773	93.388	107.96	103.11	104.62	102.85	102.26	108.05	106.47	101.57	102.48	107.17	105.49	107.82	109.78	114.47	101.6	99.778	109.06	97.861	103.43	98.763	107.49	108.33	110.52	99.688	109.59	102.9	92.445	107.85	111.26	103.75	107.91	105.25	103.27	107.76	102.39	105.04	104.81	101.58	112.49	99.325	112.12	101.89
105.33	106.59	104.59	110.01	103.06	112.55	104.79	100.83	99.614	107.73	105.15	98.117	99.246	105.32	109.6	110.21	111.21	102.86	108.47	98.049	108.72	99.286	95.823	108.31	106.44	103.8	101.87	101.66	108.62	109.07	99.185	111.56	98.991	110.21	106.61	106.06	109.6	102.22	103.15	103.25	108.94	105.32	102.55	110.48	102.43	103.72	109.28	102.38	106.75	103.57
113.25	110.92	122.21	107.36	115.2	114.9	106.42	109.74	110.08	116.86	105.91	117.78	116.4	104.72	113.42	107.66	120.45	121.78	113.87	109.31	111.48	109.35	109.08	103.24	106.22	108.37	115.18	108.37	122.09	119.18	113.44	111.18	113.77	114.25	107.72	121.45	110.35	105.8	106.14	108	104.83	117.11	116.33	109.88	111.32	105.61	114.22	95.996	113.87	113.09
108.48	115.61	113.29	114.19	108.34	114.29	108.05	110.68	109.29	109.51	108.11	101.95	115.28	108.61	103.03	110.59	111.46	115.63	107.05	122.53	111.88	120.09	111.17	110.86	116.92	105.9	112.88	114.1	118.57	113.58	114.09	112.99	115.91	115.45	113.53	115.94	119.71	117.46	112.78	102.47	112.7	108	112.5	113.7	112.82	115.16	103.77	109.92	106.82	115.96
108.25	110.4	114.72	107.68	109.94	107.2	104.79	112.39	105.9	117.43	110.76	109.92	110.92	114.67	107.69	110.24	114.4	104.85	110.52	105.15	102.58	122.58	107.99	110.96	111.13	111.64	110.49	116.84	101.19	109.46	116.3	102.95	106.84	107.59	107.2	109.35	110.34	116	116.29	117.37	113.97	104.56	113.95	105.9	115.47	109.36	103.22	112.78	110.77	110.75
108.7	104.4	109.54	108.23	92.538	101.57	105.43	107.81	104.4	99.25	104.77	99.399	100	102.85	113.8	111.76	103.08	113.37	101.83	112.92	106.77	102.58	108.38	100.43	103.33	109.91	95.154	101.77	104.63	100.27	104.74	102.74	103.66	101.11	113.13	102.78	111.74	99.71	107.71	99.043	98.71	100.99	104.76	93.005	104.59	99.701	101.26	108.76	98.112	102.4
95.444	100.44	110.79	104.29	117.89	106.48	117.86	101.07	102.86	101.21	107.47	111.85	100.5	115.42	111.79	102.89	103.94	111.79	102.71	99.007	105.2	107.54	105.47	111.45	107.29	103.33	103.73	112.9	106.04	107.11	107.9	105.52	103.27	101.42	111.8	114.38	113.11	106.79	109.89	108.12	114.03	110.74	104.34	106	104.96	108.83	102.65	103.92	108.39	104.18
97.439	100.88	107	100.9	106.87	106.61	101.73	101.85	99.656	102.35	103.78	99.954	108.62	102.69	110.88	100.53	106.46	117.41	109.23	107.59	106.84	105.82	111.02	106.7	111.55	103.18	97.614	101.88	95.246	104.61	103.09	107.47	104.59	105.47	104.16	101.03	103.85	104.4	105.02	110.93	109.04	108.63	107.75	109.51	97.128	100.56	102.84	105.22	106.69	107.35
109.94	108.36	106.79	106.83	109.73	107.01	106.91	108.21	101.81	101.29	98.036	105.76	105.39	106.71	106.93	114.4	104.35	105.26	103.11	107.96	98.586	106.43	106.66	102.69	104.94	94.853	102.6	102.13	108.55	106.72	113.9	114.74	107.27	105.82	111.13	108.56	102.36	105.74	97.153	106.39	107.06	109.28	104.87	110.57	103.94	107.33	100.24	104.31	105.2	108.08
110.12	107.5	97.831	107.46	104.17	118.34	116.09	109.99	109.47	106.3	104.22	114.16	108.53	113.22	102.15	105.38	102.99	105	111.93	106.52	115.36	102.46	102.08	104.92	109.79	103.12	107.56	110.04	118.19	107.23	110.2	119.94	110.51	108.17	106.91	112.19	109.16	110.19	116.82	104.76	103	106.83	107.45	112.95	106.46	98.955	109.1	109.33	110.92	110.5
104.05	103.29	105.92	104.98	97.686	101.21	103.51	101.52	100.62	111.48	103.22	94.433	104.91	102.03	98.792	98.445	107.74	92.731	99.863	98.141	104.95	99.326	107.65	106.31	115.84	102.35	101.78	112.45	106.83	107.53	96.295	103.16	108.09	107.79	99.998	107.05	103.73	94.656	103.69	105.6	103.98	98.209	105.64	104.96	96.191	111.74	101.17	104.87	107.9	108.67
112.72	108.82	115.04	108.13	111.34	113.13	115.82	116.39	112.29	122.77	104.62	103.82	112.73	115.04	113.33	106.13	105.36	116.45	106.28	109.84	105.16	113.28	109.65	116.92	110.24	112.34	106.79	112.58	106.1	107.18	119.31	110.48	116.82	112.57	118.25	111.3	122.95	119.94	113.94	108.63	117.42	109.48	103.65	113.3	104.94	110.99	110.58	112.94	114.05	112.12
96.705	96.155	103.27	96.588	105.05	91.129	104.36	102.38	104.62	100.96	106.88	96.331	97.183	111.02	94.722	94.227	111.9	102.83	107.15	101.06	102.85	100.09	100.97	107.05	104.66	95.52	90.718	100.05	106.62	102.67	95.08	97.27	103.84	93.871	91.177	103.31	96.979	91.011	100.69	95.229	103.77	95.34	99.152	97.436	109.65	103.78	105.58	100.55	109.17	105
93.535	107.94	101.96	101.71	102.29	96.292	96.234	101	105.38	104.4	106.17	105.68	95.966	94.854	106.55	97.45	97.783	102.39	100.22	95.126	97.908	98.61	102.79	100.96	98.343	110.06	104.54	103.52	102.59	106.13	98.664	104.53	100.52	93.763	100.32	103.41	108.15	92.593	108.04	106.6	99.793	103.11	96.861	100.54	99.759	104.09	96.385	98.666	101.65	106.64
100.34	104.53	100.87	114.47	105.43	98.067	112.4	102.24	101.58	109.12	101.26	110.61	111.3	99.067	109.61	93.862	102.64	109.47	105.32	103.23	105.21	109.61	97.963	93.037	97.378	100.35	103.65	104.62	108.48	95.909	101.32	100.71	99.453	109.73	110.89	113.02	93.016	99.168	103.19	118.2	101.39	108.03	107.02	103.02	104.76	106.62	102.37	119.23	107.23	96.482
99.033	99.481	97.114	113.35	110.79	102.66	103.53	96.247	111.51	110.63	117.14	110.51	98.708	110.08	96.947	102.77	96.727	99.575	111.02	106.64	106.63	97.856	105.81	109.11	102.36	95.357	101.18	105.64	101.49	115.22	110.02	113.12	105.59	98.704	101.82	101.32	96.534	104.14	99.2	104.08	109.39	102.6	103.45	94.061	93.799	107.68	88.112	103.75	108.77	103.63
113.55	115.42	109.54	104.77	103.08	113.73	98.472	111.61	103.67	107.75	105.31	101.46	108.51	99.64	107.75	107.38	110.93	114.28	105.12	104.28	103.26	100.1	98.815	102.66	112.61	106.36	111.58	99.622	105.26	104.25	105.69	108.58	112.17	104.21	109.83	119.82	99.173	101.57	104.53	106.91	110.74	108.46	107.65	100.7	105.86	107.53	108.4	103.66	98.939	108.35
114.82	116.9	108.5	114.02	110.46	116.67	111.11	115.45	113.45	116.82	119.18	114.13	103.63	114.32	120.41	111.55	117.38	125.22	117.46	113.72	106.91	111.29	119.5	111.71	113.41	116.25	113.99	115.29	111.06	122.01	121.1	116.59	110.48	121.01	109.7	120.6	118.22	119.52	107.21	111.35	113.86	116.14	116.79	115.3	124.68	113.43	117.23	113.92	108.47	113.21
106.63	106.31	99.795	106.13	109.76	112.93	106.47	103.77	111.88	106.19	117.59	106.77	106.74	104.15	115.22	113.33	110.33	109.16	96.656	98.182	105.89	105.54	104.31	106.22	107.25	112.27	111.71	110.27	110.37	109.05	113.48	111.98	117.76	108.1	109.34	109.51	105.66	104.5	106.1	110.98	102.25	109.11	108.34	105.99	103.78	100.89	112.39	104.23	111.86	107.56
111.82	112.16	102.96	103.28	112.54	104.51	114.03	112.32	116.92	112.77	102.15	103.48	111.57	113.73	107.06	101.06	104.06	112.33	108.03	108.71	111.4	115.14	114.41	113.98	114.93	115.83	107.76	118.93	104	108.7	108.93	111.44	107.4	110.73	120.21	104.87	103.75	104.28	102.25	116.62	108.77	105.04	104.05	104.34	111.52	101.36	104.35	106.5	99.737	111.85
96.442	111.11	102.62	102.63	105.63	101.93	110.52	106.24	110.83	109.94	98.833	98.964	106.93	102.42	106.98	99.828	98.392	105.51	97.868	94.097	102.85	104.14	96.984	109.44	98.619	105	107.39	102.39	101.37	98.756	105.06	97.989	105.75	101.58	109.8	101.68	107.26	107.33	108.24	94.632	98.114	103.87	103.79	103.2	105.41	112.91	106.01	111.06	112.64	100.66
110.06	105.13	107.85	101.6	105.47	113.69	102.35	107.39	108.51	108.96	101.62	100.53	106.23	105.27	105.77	109.49	111.58	113.11	95.524	110.71	108.79	107.74	109.91	106.46	99.168	112.14	103.42	112.03	110.26	109.99	101.65	103.49	102.92	100.9	106.81	107.21	106.97	107.87	111.72	105.08	103.05	103.31	104.18	105.31	106.76	104.41	109.2	110.78	106.97	106.35
109.67	112.67	114.28	107.04	115.69	108.8	124.99	111.28	104.9	100.93	112.28	114.3	106.42	109.76	111.5	114.25	113.21	109.73	111.25	113.83	110.8	110.12	112.05	111.72	107.75	100.28	115.71	117.32	104.45	107.89	106.81	111.8	106.71	109.1	110.93	101.58	104.93	102.38	116.67	109.21	104.75	113.59	104.1	116.83	107.68	104.9	106.28	111.25	102.91	112.14
108.3	104.77	111.57	104.71	94.09	111.9	109.18	93.408	102.37	106.33	109.74	106.5	108.91	104.89	104.02	110.2	111.61	111.18	108.31	107.72	109.74	111.53	107.2	113.5	115.82	100.5	110.56	113.05	100.79	98.883	102.5	105.42	106.98	100.29	109.44	107.89	100.48	108.35	102.69	110.42	100.34	106.04	102.4	107.77	103.68	107.26	104.8	101.46	105.43	106.75
100.48	101.57	100.38	105.57	99.497	87.263	98.598	96.653	100.7	95.311	92.495	97.422	90.275	94.497	104.87	106.55	96.032	107.79	98.345	96.226	101.67	101.91	101.33	100.82	105.33	98.128	100.07	112.23	94.052	99.553	101.08	96.476	95.421	99.437	96.238	109.43	101.92	97.168	101.14	100.53	100.57	105.38	96.06	104.9	102.98	96.529	99.076	98.356	106.95	96.685
117.32	107.54	111.09	106.15	113.67	108.33	113.41	111.18	112.08	120.28	109.85	122.49	115.54	112.91	116.96	110.16	108.19	117.52	110.97	104.54	113.7	114.43	107.18	117.64	101.22	115.78	102.7	116.47	116.7	109.01	108.6	111.45	114.97	108.06	110.88	108.94	113.45	109.85	117.03	111.19	104.73	112.21	113.56	108.32	112.54	112.77	116.81	106.66	111.33	109.23
109.78	102.57	99.013	103.78	102.02	91.662	102.36	105.4	104.74	95.837	104.57	108.29	106.73	100.24	97.828	106.68	109.4	95.843	110.63	104.67	100.72	107.42	105.13	105.76	103.41	92.689	103.57	108.97	97.626	102.97	101.4	109.17	100.6	92.29	107.92	98.196	101.65	107.77	111.94	97.615	112.01	96.794	99.271	106.43	108.55	110.09	106.42	100.11	96.972	100.25
107.33	113.41	105.91	102.75	114.06	117.33	112.93	121.4	104.1	109.91	101.88	114.17	110.48	108.28	110.16	108.16	107.64	109.58	109.18	114.53	113.47	105.45	110.95	105.09	115.6	110.07	111.56	118.46	113.07	105.46	109.81	114.45	106.45	119.43	111.82	101.91	107.35	107.61	110.47	117.21	115.87	103.88	103.13	113.53	115.83	102.73	112.08	113.12	111.42	113.37
104.72	106.23	96.421	101.49	104.71	100.57	100.36	95.479	105.31	105.77	93.799	104.81	102.88	104.44	105.4	104.19	111.2	111.37	102.19	106.56	108.67	110.03	107.02	105.17	100.6	106.71	106	109.31	104.18	104.34	114.45	106.84	97.448	91.315	97.706	103.19	103.75	99.572	118.62	111.51	108.57	105.64	97.586	105.84	103.15	109.58	96.728	103.68	103.29	108.82
106.75	112.9	103.8	112.03	105.35	107.27	108.55	108.45	110.71	110.18	101.89	114.52	106.64	100.53	105.41	105.73	109.06	100.31	105.34	111.1	112.03	105.12	102.29	108.34	102.3	102.28	107.13	99.189	103.06	105.33	103.21	111.7	108.37	109.83	113.24	109.43	100.9	113.68	102.54	110.7	110.18	102.63	110.13	105.18	104.63	107.21	109.01	103.13	113.34	113.84
104.45	116.79	106.91	113.55	115.64	111.23	105.12	99.89	106.89	105.27	116.82	117.98	100.31	112.5	118.39	112.06	112.5	110.3	110.06	110.49	116.19	103.74	104.39	98.761	108.31	103.3	109.26	116.27	115.19	104.07	113.79	106.82	112.65	111.22	115.72	114.47	110.93	103.15	120.44	121.23	103.42	123.46	113.02	105.77	109.96	102.95	116.7	111.88	102.22	118.28
105.57	101.75	108.07	85.553	106.55	96.902	102.19	93.414	105.46	102.9	105.37	103.41	108.47	109.63	110.66	100.33	103.92	102.06	99.667	106.27	107.84	107.02	104.61	103.88	112.79	94.876	113.14	105.44	110.64	108.26	107.5	96.146	102.41	122.4	96.02	112.9	106.02	111.89	101.64	104.01	110.36	107.78	103.72	110.53	108.93	105.49	112	112.63	106.56	117.8
106.31	107.81	117.33	108.84	107.68	115.87	124.06	110.27	121.12	117.36	109.66	101.88	114.66	102.25	110.53	113.09	110.23	110.05	109.11	110.85	112.84	106.01	116.93	114.65	110.54	112.97	106.54	114.23	112.77	110.09	107.17	103.77	113.26	118.08	118.98	113.27	109.91	107.95	113.27	114.32	108.28	111.46	106.95	114.37	111.78	112.17	111.75	103.43	116.31	103.66
101.03	105.87	107.18	111.11	106.97	106.26	111.49	100.37	99.094	101.04	104.24	105.74	109.95	95.307	101.85	103.01	107.27	95.253	110.58	105.72	104.49	114.89	103.78	100.58	91.321	100.95	111.11	97.568	106.91	104.5	108.9	97.736	107.02	109.14	109.2	111.33	98.102	116.15	118.59	109.42	101.5	114.48	102.06	106.9	112.28	102.4	105.01	98.39	105.67	95.587
103.02	108.75	109.61	105.58	105.7	115.11	97.597	105.25	109.88	105.32	100.98	103.11	106.6	105.95	106.89	95.634	111.42	105.74	107.55	98.312	100.98	117.86	110.81	101.48	111.75	111.41	99.146	112.56	106.31	101.6	101.29	103.48	110.32	99.348	103.46	106.53	113.59	104.73	106.5	105.39	111.81	108.1	100.39	108.73	111.46	108.25	100.47	110.92	103.63	101.18
110.08	97.531	107.38	118.98	102.75	106.4	105.54	105.1	104.9	97.032	107.02	102.99	110.24	104.68	103.08	101.76	113.92	115.17	109.26	108.19	110.13	97.189	107.12	105.92	111.63	99.915	104.14	110.7	111.67	108.49	107.97	108.12	96.393	103.65	108.58	106.05	107.67	112.99	112.07	107.39	110.47	106.47	102.75	109.39	105.1	104.61	105.37	111.3	102.06	112.32
112.76	105.87	111.07	117.95	106.11	110.91	113.53	100.9	120.61	112.83	115.37	102.22	111.15	110.57	114.36	108.97	113.55	110.93	112.77	107.15	116.03	109.8	109.48	110.01	112.85	110.83	112.7	99.09	108.22	107.75	106.56	115.5	116.09	109.93	111.62	119.93	109.28	109.4	104.44	110.42	123.05	120.46	110.28	114.08	111.78	111.91	112.66	115.15	113.44	117.35
101.38	109.7	115.58	109.31	104.3	101.35	99.539	98.663	104.66	98.141	94.75	106.88	104.23	104.6	105.63	102.14	106.55	104.27	108.57	101.27	105.88	109.29	110.37	113.39	108.29	103.15	102.9	113.13	108.54	116.38	101.37	100.62	105.28	98.026	97.316	105.64	107.77	102.61	101.63	114.37	100.84	97.292	106.01	103.3	113.05	96.24	108.82	115.02	107.43	103.35
121.16	116.43	103.68	109.43	109.35	118.53	110.95	118.16	109.76	108.13	108.02	107.8	114.01	103.65	105.78	117.4	113.88	112.97	112.87	119.55	107.67	111.37	113.84	111.41	111.85	109.14	115.31	106.29	115.05	116.49	106.97	120.96	113.21	110	111.91	115.54	108.74	104.41	108.3	106.03	119.22	111.36	98.77	101.66	108.89	116.96	115.34	115.38	122.1	108.53
118.44	112.71	105.57	113.68	109.91	110.26	106.98	114.35	114.88	97.876	108.52	106.91	108.28	118.96	115	114.11	110.65	110.3	118.81	117.64	103.92	123.55	112.43	111.19	118.25	110.92	113.35	117.56	118.8	115.52	115.78	109.91	113.22	107.17	113.53	114.91	112.98	108.73	105.36	112.22	118.14	122.9	111	117.92	118.88	112.49	113.69	108.15	120.21	113.16
98.76	108.48	100.2	103.17	99.611	109.25	101.2	102.65	99.647	96.693	90.175	94.112	98.01	99.974	94.049	98.377	99.587	101.04	102.36	104.84	101.38	102.79	97.288	96.849	107.58	101.92	110.5	96.6	102.77	100.97	101.46	98.255	99.684	97.548	101.87	103.16	108.66	99.93	96.403	106.66	95.514	103.62	95.6	95.845	92.366	103.53	104.8	93.083	102.31	97.298
92.453	106.06	106.36	93.779	100.3	103.71	98.727	88.858	100.03	96.918	99.546	98.942	95.275	99.799	99.289	94.187	96.007	97.408	104.07	96.792	105.94	86.406	95.174	99.955	97.754	103.67	92.933	105.75	99.994	87.487	102.8	100.73	96.14	100.4	102.3	101.81	95.508	98.57	97.205	103.18	100.36	93.636	102.03	95.78	93.65	96.507	91.622	97.647	100.17	108.81
117.33	104.47	104.01	112.78	104.81	112	113.63	113.55	118.08	110.09	120.13	114.39	108.9	106.02	109.23	111.71	109.55	112.46	112.85	112.25	114.8	107.77	121.22	110.89	100.59	121.24	107.83	112.48	111.86	105.57	122.87	111.68	119.45	108.03	110.81	118.62	115.46	117.5	106.38	106.75	107.13	115.43	114.3	112.16	115.23	112.37	108.68	105.56	115.32	116.64
101.9	103.2	103.28	112.77	109.45	94.212	101.14	113.22	110.9	103.41	105.38	103.08	104.94	110.66	107.85	96.091	104.79	105.1	102.18	109.26	97.325	114.51	99.951	111.38	106.59	116.1	111.11	109.17	108.06	101.66	100.38	94.135	102.89	104.85	100.41	109.04	102.24	102.53	106.37	109	111.83	99.469	100.31	104.46	113.65	110.21	111.39	100.84	107.55	102.26
113.02	102.27	112.86	116.49	110.2	107.86	118.86	119.84	112.72	103.1	110.65	111.09	110.54	115.71	113.34	115.35	105.83	109.54	105.97	121.68	118.24	113.34	99.529	110.78	111.58	109.28	118.51	107.59	108.65	108.66	106.73	115.96	106.64	104.89	103.73	110.49	114.23	119.48	110.84	109.83	96.922	112.7	107.37	107.84	112.63	116.77	106.98	106.27	113.63	105.84
119.13	112.56	107.18	102.41	107.89	113.35	115.25	116.77	112.8	124.62	117.34	110.4	108.92	114.37	106.98	118.48	114.24	107.58	116.92	109.79	123.85	113.05	110.48	105.25	110.84	113.5	107.9	111.54	108.35	111.02	119.24	116.11	113.76	107.19	119.03	115.05	119.47	108.69	111.94	113.37	120.41	113.3	114.41	120.4	113.95	109.08	116.37	122	121.87	114.81
103.84	103.87	99.118	106.45	105.43	102.07	105.65	102.6	116.09	97.437	106.42	104.49	100.73	110.92	107.49	110.27	102.65	93.739	106.39	108.28	105.02	97.96	107.4	103.83	108.07	109.89	101.82	105.07	105.18	101.6	109.96	102.51	107.97	101.11	95.822	99.228	108.72	111.1	100.15	103.38	107.64	105.8	97.843	103.14	91.153	107.26	109.87	105.99	105.28	109.28
109.41	111.08	106.21	101.29	112.88	102.62	110.12	108.38	110.26	109.69	107.46	98.526	107.53	106.28	113.11	105.55	107.41	114.42	105.5	109.69	105.6	115.22	102.92	105.78	107.62	103.8	103.15	104.23	105.27	102.51	104.92	103.28	106.31	107.4	105.89	112.16	109.05	106.07	104.5	102.99	109.21	106.67	103.12	112.33	107.7	102.03	112.61	106.2	103.58	104.71
107.43	108.83	100.05	118.18	104.22	111.22	111.36	109.64	111.53	115.76	111.99	116.25	116.27	117.31	96.958	116.01	106.86	102.31	106.94	112.01	111.55	110.92	112.58	112.18	104.75	117.57	112.02	108.15	108.56	110.23	104.23	114.79	111.43	110.75	111.18	111.5	106.36	109.98	110.25	109.47	106.39	114.37	113.92	107.91	118.62	106.59	108.86	108.6	104.5	108.81
104.12	109.46	101.43	111.47	107.03	116.3	100.4	103.35	120.75	113	110.88	101.67	105.2	102.79	104.84	110.86	112.08	112.47	105.29	110.16	113.59	103.95	106.54	114.63	111.56	104.8	108.47	108.52	106.24	116.91	104.69	107.79	116.42	111.29	104.21	118.86	114.06	116.56	113.86	110.22	107.07	120.02	111.97	114.55	110.03	116.5	116.72	109.91	111.66	119.58
110	103.07	109.25	111.44	115.93	112.3	114.9	112.74	111.48	110.48	111.27	106.67	119.43	107.8	102.17	110.65	109.66	114.85	104.3	106.04	109.82	106.44	125.01	114.66	117.74	105.7	102.13	109.56	104.33	104.76	118.07	112.52	109.53	114.82	113.88	110.48	111.9	108.12	109.62	114.73	108.6	103.61	120.6	108.47	107.64	105.23	110.75	115.31	110.39	113.47
99.958	109.37	102.24	104.52	104.54	104.25	104.55	113.83	103.54	106.57	110.18	103.99	111.81	106.72	101.48	110.24	100.35	98.264	106.46	114.48	107.06	107.73	105.7	116.5	109.49	113.55	113.16	110.9	115.22	97.465	101.14	112.25	106.99	112.78	102.48	109.11	107.04	121.54	106.95	110.71	95.415	108.47	108.74	98.438	110.19	101.29	118.57	110.46	104.7	112.59
99.761	109.93	101.35	106.13	113.9	102.63	109.6	102.82	102.86	106.44	102.96	112.53	100.57	112.16	108.27	106.19	113.66	103.65	111.62	99.94	113.41	105.15	110.66	99.71	108.27	107.68	110.54	111.1	107.26	99.516	103.06	97.669	110.76	106.12	110.15	101.25	114.67	116.22	110.39	103.67	118.37	116.53	103.47	111.49	103.06	101.13	96.701	114.99	105.41	111.71
103.18	106.26	117	111.43	104.29	108.12	111.4	103.33	105.99	112	114.73	106.41	101.96	109.01	108.13	101.22	109.58	105.52	120.44	108.1	102.81	110.12	111.11	104.73	112.12	107.68	113.73	104.3	105.9	108.72	111.45	106.66	97.901	104.14	117.81	111.17	108.97	109.87	98.434	109.62	101.93	107.14	107.75	109.07	97.81	110.41	114.33	106.98	104.24	97.34
108.23	105.57	106.22	113.3	111.63	103.74	111.67	105.58	98.43	96.523	106.54	109.22	110.7	108.31	103.29	100.88	106.79	104.28	103.71	109.79	106.01	110.22	108.26	105.92	93.028	105.36	102.45	103.21	105.94	99.984	106.23	107.44	97.323	109.57	111.11	103.23	98.872	103.26	107.15	103.88	112.75	113.36	103.14	103.69	96.286	113.67	96.567	104.57	107.29	105.24
109.63	101.13	106.52	112.83	108	103.01	101.03	101.48	108.36	110.62	111.34	108.51	100.44	100.92	98.888	102.25	104.49	105.3	103.34	103.8	103.45	110.62	100.52	106.66	108.67	103.38	108.11	102.61	113.62	108.38	106.25	108.2	113.22	104.76	109.53	105.39	113.78	93.447	104.33	105.35	102.05	107.48	108.66	97.967	115.77	104.25	102.26	103.51	100.55	109.26
104.67	105.84	98.017	106.82	101.44	102.65	90.35	107.75	107.86	108.16	106.19	100.81	95.597	109.06	94.868	98.952	106.55	92.008	94.767	100.69	103.4	101.08	100.78	104.88	95.978	96.405	99.6	103.08	103.14	98.342	99.403	109.47	97.752	95.971	101.34	103.03	93.96	97.34	97.157	107.64	104.68	95.452	100.68	100.22	107.26	103.33	97.419	106.3	99.334	99.069
100.69	112.03	94.923	100.32	103.53	101.98	106.76	102.99	111.51	112.14	111.21	106.58	99.449	97.013	115.03	93.928	110.51	113.48	107.92	105.46	108.24	117.83	111.14	106.12	107.4	106.03	105.43	108.92	97.773	109.26	100.2	105.1	106.07	103.88	100.98	107.1	104.71	100.65	109.14	105.13	102.86	103.98	103.66	109.61	113.25	110.72	105.12	99.737	99.533	105.24
107.17	101.01	99.983	93.517	101.93	102.97	108.68	111.58	98.604	98.19	103.61	94.871	102.69	100.58	103.98	108.98	98.327	99.128	91.239	100.56	106.92	104.46	102	96.233	101.33	103.54	92.111	102.12	98.386	101.52	109.25	96.75	99.587	103.2	99.992	96.498	106.76	104.26	100.7	105.07	98.064	107.54	104.17	105.32	103.49	108.99	109.06	96.991	101.57	99.655
108.45	105.7	116.07	99.296	110.2	106.78	111.37	109.13	107.93	105.45	99.312	98.848	110.37	109.8	107.61	97.212	110.06	106.22	99.383	99.123	101.8	107.63	105.56	99.185	103.08	105.1	102.55	109.53	100.78	108.11	105.85	99.878	101.76	109.35	98.394	110.29	102.69	108.74	102.72	108.96	108.44	100.25	93.377	103.69	96.932	113.46	103.53	109.75	109.93	107.38
106.02	105.69	112.8	115.4	107.4	103.05	110.22	104.52	107.46	109.07	96.952	99.781	114.57	104	106.56	105.63	110.34	105.13	102.41	110.48	100.94	104.66	106.24	107.18	100.18	104.98	110.95	104.93	98.454	106.79	105.96	100.43	106.41	100.27	102.72	114.02	105.28	98.823	107.39	99.814	105.36	108.44	106.77	102.17	103.3	96.413	114.44	111.68	110.85	110.78
113.65	105.19	93.191	104.95	102.21	104.22	102.65	99.678	95.389	102.28	99.317	103.73	105.95	100.95	106.65	105.63	110.56	103.03	109.2	104.5	110.76	105.1	105.75	107.74	103.68	105.95	107	98.145	108.78	102.63	102.82	105.61	100.28	102.22	100.84	104.57	106.23	107.26	97.448	108.54	94.441	103.97	111.1	99.795	102.99	109.98	103.45	110.21	100.9	102.08
109.01	109.44	109.98	103.96	110.45	106.19	105.49	109.79	97.106	105.65	106.44	113.33	99.697	98.46	99.921	98.791	111.18	107.8	98.505	108.35	108.67	113.48	106.37	117.59	101.77	102.08	104.38	104.29	101.65	104.27	112.46	106.44	102.84	97.347	110	100.6	105.4	107.48	95.241	105.81	108.52	104.65	105.08	112.84	105.69	107.59	107.94	100.67	103.95	108.39
109.76	105.49	96.222	104.91	100.21	100.35	108.57	100.65	111.07	110.51	103.85	105.03	111.19	103.81	107.61	101.83	104.62	108.93	101.1	105.55	96.077	109.01	100.4	101.41	111.89	108.42	105.46	96.162	108.83	107.95	101.24	104.13	104.93	95.107	110.03	108.39	104.7	98.821	109.46	105.01	96.409	107.73	103.94	104.32	105.28	108.71	101.47	107.24	105.09	105.16
100.91	108.43	98.039	107.04	97.108	104.86	102.58	100.7	110.19	110.52	113.67	103.88	99.055	103.27	102.31	97.689	103.73	104.56	96.079	105.97	108.16	107.89	107.05	106.72	101.68	103.21	100.07	96.951	111.14	105.75	99.375	108.24	107.87	108.42	108.41	102.24	107.71	105.27	109.27	107.49	105.63	92.533	108.55	100.73	108.84	97.767	102.6	111.71	104.48	106.52
108.16	103.64	109.13	111.18	91.153	108.82	106.41	103.57	113.12	110.03	108.63	106.84	108.71	99.169	109.25	120.87	110.74	111.38	105.73	102.98	102.76	103.88	114.41	100.81	109.26	107.59	108.65	105.52	106.76	110.44	109.66	111.69	114.48	108.98	109.89	100.52	105.4	109.39	99.617	102.81	108.64	107.66	97.192	106.06	104.76	106.52	103.33	112.67	111.9	105.61
104.61	118.95	117.41	112.11	114.14	111.65	114.23	115.1	106.92	115.02	101	111.66	112.77	104.46	117.37	116.71	114.86	101.22	103.63	113.53	109.61	116.73	103.66	114.37	117.02	106.01	113.19	101.16	117.18	108	114.48	100.51	120.2	113.86	114.43	125.65	114.9	109.78	109.71	105.27	98.579	114.19	110.93	119.31	111.68	112.61	105.15	110.49	106.23	110.53
114.83	105.12	103.53	115.08	97.272	94.344	98.177	105.63	112.69	110.61	104.64	103.99	106.32	106.66	117.15	118.28	112.13	101.77	97.608	96.569	104.52	111.61	99.049	111.14	106.64	116.14	112.87	104.91	108.13	105.93	95.665	101.44	110.3	98.853	105.69	110.25	110.2	106.57	102.72	104.26	114.75	110.49	101.43	101.79	111.33	111.09	108.93	108.73	101.13	97.86
99.763	109.85	102.18	112.07	93.457	104.15	106.23	103.78	108.05	100.25	105.99	106.54	98.082	112.86	108.46	107.07	110.29	105.72	105.91	114.35	103.48	103.68	105.89	103.57	111.27	102.52	110.25	112.44	103.51	108.82	114.85	111.48	107.7	106.61	108.81	108.32	102.11	107.53	98.409	102.33	98.068	106.21	102.51	100.93	113.94	102.62	106.37	110.59	102.91	108.46
99.935	94.062	94.609	94.257	96.769	98.104	105.53	110.96	108.13	105.59	106.91	96.245	105.73	104.01	90.498	96.345	100.57	101.59	92.613	102.86	104.42	105.45	100.1	95.742	93.753	100.79	106.52	94.775	96.571	99.435	102.2	104.96	95.341	100.52	97.816	114.12	92.192	104.23	95.132	101.31	98.993	100.44	92.72	97.363	101.01	93.95	93.796	101.89	105.32	104.48
108.47	111.91	112.24	121.7	127.95	114.13	111.89	105.72	110.77	115.17	117.43	117.19	121.85	120.26	114.88	115.57	118.84	115.77	114.47	122.48	112.54	118.45	117.4	118.4	119.53	115.22	128.78	123.85	117.27	118.02	120.54	115.82	120.33	117.75	113.5	112.45	113.28	125.23	113.04	116.93	122.62	117.52	124.06	125.67	117.68	113.45	120.34	124.47	124.56	117.46
107.46	110.04	101.11	111.04	90.051	104.21	109.58	100.85	111.92	97.525	109.26	100.08	104.15	101.22	110.32	109.32	108.07	107.44	110.47	110.05	105.85	108.74	103.01	114.61	103.11	119.13	112.9	110.73	109.27	108.03	102.72	103.39	105.66	118.72	104.1	106.64	98.577	98.429	113.79	107.25	109.63	106.5	97.881	110.15	104.3	108.42	108.87	107.78	102.82	102.3
100.2	106.61	105.22	113.26	103.71	100.62	104.91	109.52	98.512	95.797	98.648	115.63	104.82	98.926	101.51	104.77	102.18	104.26	105.94	106.62	109.68	96.446	112.4	104.89	106.65	96.014	108.78	103.73	107.1	112.1	105.01	106.05	102.57	109.42	102.53	106.75	104.95	100.7	105.61	111.07	103.65	114.45	104.43	110.87	108.35	102.54	107.22	108.85	101.66	113.49
109.97	104.39	111.38	114.41	113.61	111.65	108.46	112.48	107.46	114.17	114.51	114.81	120.2	114.46	101.66	106.47	121.08	113.02	116.45	108.45	116.26	119.29	116.18	104.88	112.09	120.68	114.04	112.32	108.33	111.11	112.66	111.81	111.14	105.92	110.76	108.06	114.99	117.56	112.62	111.28	110.37	114.28	101.14	108.66	114.02	106.48	116.48	106.25	106.38	118.01
107.15	126.77	120.82	106.39	114.66	115.04	114.2	118.21	116.05	117.08	117.65	110.76	107.7	120.97	121.63	121.78	120.09	114.53	125.79	113.68	115.68	119.28	115.75	117.71	116.02	107.19	116.04	112.01	114.88	111.52	111.86	105.49	114.26	115.33	111.93	111.18	119.98	113.31	111.98	115.17	121.49	122.18	118.07	119.48	116.48	118.83	120.52	122.27	124.85	125.26
105.38	107.25	109.97	110.1	103.66	105.4	106.93	111.74	104.64	105.42	109.27	102.1	103.99	112.78	102.34	116.3	103.12	104.04	109.42	100.84	102.33	106.15	98.867	106.37	108.5	117.02	105.29	100.82	102.84	101.16	110.9	106.05	104.62	107.49	101.7	106.37	108.63	109.68	113.23	110.01	102.18	101.09	109.6	103.52	109.35	99.867	99.503	106.25	110.72	101.22
109.3	111.24	103.34	103.84	106.38	94.769	108.85	101.18	99.272	111.97	108.34	98.572	99.415	114.01	105.1	108.84	110.83	103.34	102.82	115.86	107.41	106.04	100.33	92.096	101.17	104.4	110.45	97.019	103.06	100.28	111.31	108.38	106.9	105.78	98.888	114.9	109.3	104.5	102.11	94.849	107.57	97.675	101.83	97.932	97.948	113.3	107.3	102.38	111.19	103.99
112.02	106.36	111.34	110.25	109.09	104.87	111.16	112.28	108.67	108.81	107.67	97.786	110.29	107.52	104.49	111.28	106.43	99.233	114.53	109.91	115.58	105.84	112.54	115.23	114.27	109.25	96.837	103.51	101.98	109.83	112.48	96.135	100.39	108.4	108.96	114.53	110.86	109.43	100.81	104.97	122.17	116.29	104.69	99.876	93.748	108.18	113.02	105.86	97.562	108.79
108.9	109.06	110.22	109.04	95.776	98.977	99.782	106.7	103.98	112.23	103.29	101.84	108	109.89	102.21	106.2	113.15	103.97	103.85	104.05	103.83	110.18	106.07	109.96	109.7	106.41	112.92	98.486	103.34	103.32	112.18	101.93	105.23	105.01	104.56	103.63	108.3	103.23	105.79	98.177	112.04	109.68	111.11	112.07	109.13	102.7	112.76	105.74	97.53	97.245
109.31	106.81	105.32	112.77	105.28	106.64	108.3	105.26	97.483	106.53	105.53	102.09	109.08	97.408	106.22	115.92	99.373	106.01	97.128	110.11	113.18	111.39	108.4	110.49	99.848	108.52	100.95	104.39	117.53	105.91	100.39	96.588	109.93	102.76	108.64	108.4	97.25	109.28	106.9	99.017	105.96	109.12	97.485	106.14	103.39	106.58	101.55	103.69	106.45	102.19
104.97	97.01	108.11	106.08	111.22	110.22	103.02	106.34	120.64	101.79	110.17	103.64	107.47	104.79	102.61	108.83	106.88	109.02	93.101	111.34	98.15	103.37	102.9	102.55	104.94	98.926	105.26	106.19	107.33	107.06	114.37	104.08	105.42	105.04	111.17	116.68	97.449	100.57	109.76	103.35	100.92	109.25	106.42	107.9	101.45	106.31	98.579	95.488	107	101.61
110.51	96.866	95.268	105.07	96.862	107.93	102.35	104.68	105.37	101.18	96.581	110.17	101.4	103.59	106.74	103.92	108.17	98.736	102.69	106.47	105.59	101.37	108.15	115.28	104.37	113.8	98.924	111.9	106.42	104.48	100.99	115.94	106.94	102.1	107.98	113.7	116.62	101.28	108.37	97.983	101.32	103.02	103.56	102.23	102.34	103.64	104.7	99.973	100.89	105.92
102.26	104.39	97.517	100.88	93.822	106.42	102.67	100.11	106.66	109.76	106.1	106.25	103.04	104.84	112.31	105.7	105.46	98.725	105.3	106.31	110.13	98.316	102.62	105.34	111.37	110.62	97.14	107.64	90.768	100.93	103.67	109.07	92.444	103.23	102.7	100	101.78	98.229	115.39	95.202	93.967	115.38	104.23	103.12	112.17	108.21	102.78	95.274	104.31	105.18
122.97	107.1	111.17	108.54	102.05	115.39	111.56	108.72	103.31	121.1	112.62	109.5	107.78	105.52	104.93	108.8	113.03	106.69	118.45	111.91	96.465	95.887	116.08	105.5	110.96	106.21	112.97	112.78	111.17	110.95	108.74	108.41	110.67	120.47	113.5	103.96	114.82	109.09	113.93	117.58	116.57	120.2	110.3	109.61	106.31	116.31	121.01	113.56	116.79	110.97
92.203	98.089	100.4	105.35	104.01	101.77	99.792	110.65	102.95	104.2	103.64	96.757	103.49	101.24	109.06	102.8	107.45	98.282	103.81	107.15	104.98	100.32	113.33	100.07	102.12	107.63	110.63	104.58	100.07	94.049	103.81	106.35	107.09	104.78	112.72	103.05	103.69	109.52	102.59	105.9	97.769	94.191	103.88	98.617	101.76	99.506	96.076	91.434	98.267	100.23
105.87	115.21	116.34	115.74	115.89	119.13	109.43	116.36	105.51	108.09	112.09	107.17	112.39	111.78	104.83	104.4	110.13	105.6	105.43	119.07	115.43	108.51	106.49	110.77	100.16	117.67	111.59	120.96	121.14	111.25	106.87	119.2	102.54	120.59	111.86	110.09	109.71	111.16	105.78	115.56	105.39	114.89	119.6	109.06	120.94	107.39	112.78	109.76	109.59	110.17
94.499	100.87	103.48	102.8	98.528	101.38	95.474	102.85	104.12	111.85	98.668	89.825	98.873	101.51	101.75	104.68	107.29	102.29	93.128	104.11	99.702	94.587	101.97	105.6	97.564	96.491	95.705	99.469	90.906	103.91	89.367	99.447	96.313	97.837	91.447	107.26	101.67	105.74	99.182	108.85	98.799	96.524	102.18	102.58	98.12	93.949	96.832	106.54	95.524	96.929
99.248	104.11	102.22	108.15	99.877	107.04	100.6	92.416	90.348	108.23	107.4	101.09	103.1	92.518	97.787	89.954	102.86	97.053	109.29	92.29	103.51	99.151	98.01	97.214	102.01	102.2	107.09	112.61	96.708	94.521	108.23	101.92	102.09	97.611	100.13	107.87	91.498	98.943	106.38	88.02	92.971	101.57	94.827	97.5	99.964	97.195	103.07	96.436	100.04	105.67
115.83	116.94	115.16	115.87	124.55	117.41	116.69	115.79	119.45	116.42	112.37	123.03	116.08	120.37	120.29	120.91	122.53	113.33	120.55	124.87	120.65	119.9	122.31	122.62	112.08	118.34	126.27	121.37	121.53	118.02	115.39	115.54	117.8	124.28	120.92	120.04	121.56	113.58	112.89	112.3	125.38	116.04	121.36	126.3	114.52	113.72	116.06	122.7	121.08	119.93
110.58	105.41	106.87	101.52	111.85	103.55	102.17	109.99	103.33	108.88	100.48	108.78	105.47	111.76	107.81	103.24	108.66	107.47	101.53	106.86	103.43	102.9	103.47	108.62	105.11	106.51	109.2	109.81	110.83	97.535	104.62	112.5	99.565	98.988	106.25	108.55	112.27	109.35	105.25	108.94	103.63	103.74	105.37	105.38	106.02	98.47	103.94	107.82	108.32	104.07
120.13	101.18	116.05	116.55	98.076	110.76	98.742	121.44	100.89	100.14	105.44	112.42	113.12	113.57	114.89	110.83	106.43	109.79	106.6	106.11	114.46	111.04	106.31	106.78	103.93	109.42	108.59	110.63	106.1	107.77	105.62	116.56	107.16	109.1	105.61	116.38	118.59	107.42	103.25	105.68	104.1	111	104.54	101.56	107.87	122.89	108.99	108.99	112.54	104.41
106	95.638	103.73	103.3	104.16	117.55	109.5	102.59	111.11	104.41	98.646	110.48	114.2	103	113.44	111.42	111.27	102.46	108.6	110.63	110.09	105.58	94.289	98.173	98.795	109.03	105.94	103.64	112.53	100.14	108.84	108.95	97.233	111.03	102.91	100.47	104.7	116.82	105.64	106.24	109.34	103.39	108.82	104	114.85	115.02	103.16	98.643	108.44	106
107.91	97.834	122.99	118.84	107.11	102.82	102.99	103.53	110.8	103.4	103.72	112.29	100.5	99.68	110.12	100.51	109.41	105.94	107.21	116.63	100.14	115.64	115.45	108.09	103.57	105.02	95.453	107.59	103.82	103.94	104.84	106.57	110.11	108.45	109.3	110.74	106.46	111.9	108.35	113.29	106.33	104.7	105.11	106.02	102.05	104.25	101.69	114.28	107.23	106.65
92.29	94.26	101.33	99.97	101.64	100.18	101.2	99.495	94.089	102.23	89.564	94.488	105.01	94.842	103.91	106.27	95.517	100.5	107.94	90.636	94.133	95.304	100.62	102.95	99.485	97.393	106.92	91.074	96.985	98.92	101.95	99.659	109.04	101.11	96.612	99.314	106.69	107.55	96.288	100.44	98.374	97.884	103.96	91.314	90.612	100.54	109.68	94.776	102.78	94.886
117.48	109.24	120.88	120.23	120.08	106.86	122.7	112.02	104.81	113.57	121.93	112.13	115.37	116.13	114.82	104.44	115.65	111.13	112.9	117.71	104.02	113.63	115.31	106.72	116.91	117.5	123.4	119.87	119.35	114.58	123.24	114.79	119.86	118.14	112.91	119.15	118.2	116.49	108.13	126.34	117.75	118.2	116.39	112.21	118.51	126.98	115.56	108.85	127.71	108.67
109.2	106.71	98.166	96.791	109.25	109.33	104.26	112.54	111.87	102.66	121.04	113.33	101.23	107.21	106.81	116.7	106.48	96.343	107.68	106.46	112	108.51	111.84	107.54	103.98	111.94	110.09	100.58	104.86	98.424	105.12	99.504	103.95	113.52	100.88	100.28	106.21	115.79	105.45	106.73	94.541	98.812	100.64	107.26	102.28	104.83	93.001	117.77	105.24	99.341
104.94	101.64	102.62	104.31	116.1	104.36	105.14	100.58	89.755	108.09	107.57	110.17	97.253	111.34	113	97.127	102.25	108.76	102.34	104.25	97.164	110.94	104.58	102.82	98.444	110.97	102.84	96.595	104.16	103.38	104.02	102.68	98.716	110.28	108.63	97.364	117.51	110.11	107.2	104.24	94.8	102.94	105.68	111.93	101.34	103.44	103.69	99.161	103.23	110.76
109.83	104.7	111.88	103.08	106.42	101.25	108.93	103.32	104.35	101.73	102.48	112.76	109.22	107.36	104.01	100.41	109.92	111.48	113	112.05	105.66	93.505	109.03	101.51	110.49	113.13	96.718	98.107	99.837	102.94	106	107.42	96.061	100.8	108.21	113.8	103.02	102.78	107.72	111.33	100.98	107.65	99.58	107.44	95.218	101.96	103.3	110.76	98.478	106.42
105.84	104.68	102.33	98.413	103.31	114.66	101.82	100.76	112.12	104.04	103.14	113.7	98.849	105.78	100.69	90.845	105.07	111.01	106.8	106.08	106.59	116.82	105.95	93.192	106.25	102.48	114.59	103.13	114.81	93.132	110.42	105.87	104.75	114.14	104.65	100.61	105.82	98.749	106.16	116.35	113.02	105.3	104.98	112.92	98.831	98.223	109.55	113.21	108.37	110.32
106.57	111.62	103.31	113.64	105.8	115.4	122.82	115.18	114.74	111.43	109.23	105.23	111.52	123.75	114.47	111.94	106.68	116.34	112.46	110.17	110.9	114.76	115.66	116.96	117.84	106.26	116.61	110.53	102.47	113.24	113.36	110.38	98.585	115.29	117.08	116.85	111.52	115.3	113.95	112.23	113.68	106.37	110.44	118.76	96.475	111.08	110.57	115.88	111.47	122.16
114.49	105.51	118.28	105.88	105.82	116.09	112.2	117.81	107.25	115.82	115.67	102.62	110.16	111.12	107.55	109.88	111.59	112.45	114.74	119.56	112.53	113.34	112.96	111.24	109.39	107.62	105.06	114.62	96.988	111.4	118.07	109.55	110.69	101.92	109.89	107.71	117.9	110.85	110.88	108.25	116.01	113.16	107.83	105.53	101.6	99.679	114.33	107.32	111.86	111.74
105.96	109.94	106.33	110.42	108.58	114.96	108.91	114.17	104.89	111.18	115.37	107.79	105.11	106.01	106.08	102.48	102.04	108.99	112.58	110.95	119.76	108.72	104.18	112.91	109.15	120.7	111.03	114.61	106.28	104.5	113.07	116.4	111.38	114.88	106.09	115.46	113.67	103.26	104.75	109.94	102.06	101.26	117.49	105.59	109.33	104.37	108.87	102.87	115.1	104.17
104.45	112.18	114.85	109.21	106.54	88.072	100.2	101.59	109.42	99.342	94.971	108.88	112.96	107.46	107.65	102.32	104.57	109.75	104.1	97.339	111.48	105.89	108.82	109.12	110.66	106.29	100.89	95.341	107.78	101.93	100.65	107.09	102.19	109.33	106.59	116.61	99.059	98.94	112.25	106.2	104.54	112.58	107.75	103.44	111.98	99.909	104.99	110.66	105.55	100.42
101.94	116.03	100.84	110.42	106.71	105.76	109.51	111.16	101.48	115.08	102.38	101.71	106.52	101.06	105.04	99.862	100.98	107.43	105.6	106.07	110.58	103.53	98.648	99.605	111.56	107.54	109.04	107.35	104.15	103.1	109.58	107.77	111.15	108.44	107.22	109.15	97.995	108.52	109.21	97.775	107.37	114.32	105.04	110.56	112.09	101.99	110.72	101.13	104.77	105.73
112.63	93.558	110.08	111.01	103.04	96.269	101.05	105.54	109.76	101.87	96.699	110.43	110.94	109.25	104.04	101.77	106.99	107.14	111.92	108.18	105.75	110.91	102.91	107.95	110.32	108.55	102.97	95.235	101.87	100.54	101.74	94.448	102.99	105.7	100.56	102.41	105.14	100.85	110	105.03	105.55	112.18	103.83	101.17	104.2	99.759	105.99	106.56	110.15	104.95
105.54	107.4	104.19	98.409	99.079	99.343	107.72	107.08	103	99.064	104.69	102.66	101.77	103.61	103.61	105.81	114.68	103.74	116.72	103.64	109.3	102.28	104.16	96.766	104.86	111.86	105.18	101.42	99.769	109.07	100.79	108.35	110.9	110.53	109.29	105.54	110.49	109.17	111.06	104.03	116.49	103.53	104.45	106.37	108.51	102.53	106.84	111.5	101.92	112.96
116.37	95.016	96.035	109.65	101.73	100.93	119.05	108.1	93.958	102.15	116.3	109.73	101.28	101.63	109.23	109.45	100.44	106.62	107.66	113.12	101.48	110.62	111.26	102.05	107.72	107.9	98.188	104.45	104.21	106.77	108.12	110.94	111.07	114.23	100.23	115.21	102.49	104.79	107.58	109.68	107.48	101.82	105.32	108.62	106.35	107.64	112.3	97.136	105.4	102.88
118.53	111.68	116.13	122.88	119.39	111.46	109.13	121.77	118.57	113.59	108.59	114.67	120.87	123.49	114.87	113.58	121.5	104.09	118.59	118.15	120.13	111.93	114.46	119.92	119.72	115.54	101.9	126.6	116.6	111.96	117.64	120.41	121.87	104.64	106.39	118.56	121.16	105.03	116.18	112.48	115.89	110.53	121.38	111.3	125.33	120.1	123.79	114.17	109.38	117.35
107.06	116.21	117.31	109.69	112.87	111.52	117.33	105.94	115.6	113.94	117.38	111.68	121.64	112.65	106.34	103	111.28	118.19	124.63	122.5	111.88	111.71	110.08	103.34	116.73	114.41	122.69	121.64	125.36	119.05	111.55	106.94	113.08	111.4	109.16	116.77	113.61	114.78	104.6	112.6	113.95	105.11	123.63	116.71	118.6	113.49	108.42	111.1	106.53	106.49
102.39	102.41	114.79	110.25	101	93.651	105.23	101.1	102.31	93.618	102.21	101.62	96.66	106.54	98.734	99.156	102.23	96.067	96.341	92.344	102.12	98.313	94.913	100.49	99.287	107.47	110.9	102.42	92.799	99.029	95.927	98.075	98.933	102.87	94.166	96.78	98.307	95.052	96.29	98.24	94.598	102.92	96.375	105.78	93.214	99.16	99.023	99.232	99.777	101.33
100.76	104.13	108.38	96.334	105.54	98.615	106.97	97.119	91.154	97.296	104.45	102.75	101.17	98.191	105.24	95.988	100.92	110.29	104.34	97.435	95.753	100.32	106.36	101.03	98.01	103.22	98.913	100.46	86.742	91.836	100.54	104.94	101.91	104.83	108.09	111.35	105.98	105.64	100.53	103.33	99.849	100.15	105.1	102.68	96.002	99.949	104.13	102.33	104.49	103.55
117.74	111.27	118.11	116.09	118.31	116.05	119.29	115.06	115.16	111.36	113.69	115.11	101.91	110.33	109.83	119.32	108.34	107.52	107.5	106.84	112.07	112.02	114.54	111.87	115.35	111.12	110.91	111.52	121.21	106.92	113.49	114.9	116.79	107.1	112.53	114.93	114.67	112.59	117.42	110.97	105.94	111.37	122.69	109.91	108.8	116.78	110.3	117.25	124.25	110.84
108.28	111.21	112.21	108.52	114.92	118.22	116.5	111.34	112.18	111.25	116.74	106.08	105.27	113.42	109.33	116.94	110.51	114.64	101.74	111.22	113.54	108.04	109.79	113.83	109.44	114.04	116.64	116.01	106.7	117.79	119.29	117.87	115.37	111.44	112.66	122.96	109.77	109.96	106.34	116.65	116.4	110.52	113.17	114.38	110.46	114.25	109.2	116.9	109.65	111.34
99.673	97.608	94.771	107.26	101.63	106.16	102.84	104.28	103.73	103.16	103.67	96.962	98.933	106.73	100.95	104.17	103.95	106.13	99.127	104.14	103.75	107.45	105.14	100.91	101.48	107.35	98.897	97.556	97.713	104.29	99.874	94.939	93.239	106.51	94.458	90.592	101.5	103.41	109.14	96.717	102.8	92.58	101.85	100.88	98.639	91.534	101.78	106.12	100.14	107.12
111.62	105.09	103.12	112.28	112.99	114.18	117.04	109.46	111.18	110.25	121.12	110.72	118.31	120.8	110.53	109.15	113.54	118.03	111.83	110.88	115.09	108.63	108.95	100.67	114.21	103	113.73	110.62	108.2	120.8	110.41	120.34	109.48	109.1	116.9	115.65	108.48	117.32	118.26	105.33	113.52	113.87	115.85	116.05	116.5	113.4	118.27	120.66	103.22	115.86
95.332	105.42	104.54	101.19	111.63	111.17	107.21	102.78	108.01	104.19	107.37	112.17	101.86	102.19	108.76	109.03	101.69	97.962	107.32	114.66	105.83	116.06	103.07	103.73	105.8	105.86	117.11	113.36	95.384	105.88	100.11	104.75	112.86	99.958	105.53	106.61	104.79	112.43	105.12	109.9	108.65	107.52	105.35	103.41	108.33	113.82	99.371	103.05	107.39	107.11
113.1	104.09	105.68	106.21	114.05	104.59	106.21	115.86	107.01	100.88	100.74	98.971	106.66	107.83	96.733	108.43	107.2	106.23	110.49	111.16	106.19	113.05	112.18	116.26	104.89	111.66	108.89	97.797	106.74	110.02	104.05	102.16	99.686	98.112	109	110.49	115.11	114.77	109.01	118.09	111.14	102.96	105.99	110.48	104.56	98.322	97.508	106.12	101.67	106.55
121.99	124.27	114.96	119.16	116.75	116.75	118.23	122.09	117.1	119.01	116.59	127.01	120.14	122.51	121.97	109.59	125.83	110.86	118.86	124.06	117.31	122.02	126.79	111.93	108.65	115.37	122.65	113.82	118.54	119.47	119.17	113.45	125.38	117.26	114.22	114.69	123.99	117.52	110.69	119.57	121.61	114.97	113.81	107.31	117.52	112.8	111.64	119.51	118.65	124.22
108.01	123.59	113.54	108.93	117.16	112.28	114.09	114.97	106.69	104.06	117.03	107.73	107.68	114.94	108.28	107.21	108.9	109.82	111.56	124.44	108.97	103.29	113.2	122.2	100.33	115.87	116.18	110.32	114.85	106.86	115.28	117.02	115.85	106.67	109.1	119.92	111.91	111.18	109.72	112.98	120.47	110.09	113.32	104.11	118.23	104.1	108.95	111.25	99.66	106.02
103.87	106.64	102.92	100.74	104.81	110.69	107.77	110.31	110.06	103.98	119.08	98.795	99.732	103.51	105.04	114.43	114.93	109.1	102.04	108.82	115.08	106.02	107.83	109.18	106.79	109.49	101.81	105.42	109.97	103.08	116.08	112.01	103.03	97.848	106.76	116.09	112.18	110.32	104.1	102.5	108.23	98.907	104.18	105.45	103.8	108.59	97.192	99.661	102.31	102.45
106.8	107.17	109.76	100.53	100.3	108.21	114.62	109.21	101.61	106.09	102.58	105.67	114.35	95.869	106.87	109.23	103.62	103.34	105.17	95.535	101.24	96.387	111.87	110.65	101.35	101.1	98.58	105.44	114.4	102.36	96.645	111.57	101.2	112.7	106.61	108.07	106.86	105.59	98.127	104.51	107.6	107.36	102.35	109.25	113.8	95.827	96.208	102.19	102.01	109.6
122.3	117.51	117.41	122.76	116.39	120.83	123.24	117.73	114.49	125.22	110.96	118.67	114.98	120.37	120.12	119.5	121.85	113.76	117.73	115.2	121.02	117.63	116.66	115.1	117.6	109.16	121.28	109	118.31	115.55	112.36	115.89	117.73	123.68	116.35	127.19	119.01	116.17	119.67	116.72	117.12	127.45	126.49	114.23	119.02	119.87	127.18	119.88	119.83	127.41
102.8	102.43	93.762	103.93	99.415	105.75	108.39	100.06	101.96	100.04	109.81	99.328	93.828	101.51	101.98	98.092	99.12	98.375	96.621	97.967	94.571	95.005	103.28	96.514	94.101	101.19	100.49	95.129	108.12	98.935	98.973	105.41	93.626	105.91	102.45	110.44	105.83	103.22	96.334	99.408	102.72	113.08	89.935	101.79	101.62	97.549	99.68	103.26	95.011	97.408
100.9	106.7	111.92	111.97	97.457	108.88	93.776	98.382	106.53	102.92	99.943	98.677	113.35	105.35	101.43	97.252	100.51	108.3	106.25	98.096	109.61	92.536	101.44	106.35	101.82	102.01	106.42	102.31	107.19	103.96	98.932	106.84	104.52	105.28	102.28	101.17	105.38	112.71	101.51	103.01	110.38	114.01	96.894	94.847	106.81	109.78	100.22	108.44	105.33	101.62
95.619	110.63	103.28	98.944	99.323	98.676	98.023	93.946	102.19	95.454	104.76	101.63	91.399	97.092	98.499	101.93	102.96	101.47	109.71	107.73	102.82	93.638	104.89	104.93	107.06	96.223	107.04	105.54	91.668	107.04	103.21	93.61	99.063	100.54	100.69	106.81	110.78	102.57	100.71	105.41	100.28	102.26	100.03	99.568	98.225	100.7	100.93	108.88	96.755	90.896
105.75	102.6	112.22	110.42	104.6	103.44	111.17	113.75	108.19	109.86	110.55	110.26	109.15	102.8	105.24	105.1	106.8	112.58	107.17	105.39	104.13	113.45	102.24	106.56	109.89	103.97	112.38	104.42	106.49	100.32	101.94	104.71	103.46	103.77	109.83	103.88	102.61	102.94	103.28	100.99	103.32	94.408	113.42	104.6	106.12	97.794	105.81	106.38	109.3	110.47
106.73	97.145	100.86	90.142	93.974	98.413	95.795	105.84	96.989	105.64	100.92	97.28	103.63	100.98	108.59	91.23	98.273	101.55	98.026	95.516	104.46	98.202	98.238	96.684	100.79	100.37	104.45	97.58	101.45	102.16	88.595	98.682	100.79	104.48	100.13	98.243	100.99	102.28	94.8	98.684	102.23	102.55	98.509	94.535	102.67	98.708	103.29	89.01	99.401	100.9
105.74	105.76	101.27	104.19	104.1	106.95	100.81	111.86	107.8	105.52	109.21	97.626	106.59	105	102.54	110.22	101.72	100.11	113.34	106.28	103.78	104.47	112.07	112.8	102.11	112.8	104.5	102.71	113.25	115.76	105.52	108.59	100.49	102.07	107.73	97.694	105.74	111.73	105.53	111.03	99.425	105.96	102.84	112.99	104.68	101.35	109.45	106.56	103.42	100.91
106.42	100.36	109.95	100.91	92.721	109.68	113.3	106.38	105.68	96.735	103.72	106.94	117.55	104.5	108.41	99.178	104.27	101.53	106.53	114.96	106.13	108.87	98.579	101.17	99.153	110.16	102.28	106.02	109.48	106.1	115.24	111.93	102.96	101.86	110.03	107.76	108.33	113.1	98.158	107.9	104.48	104.65	104.65	106.54	114.03	96.564	100.67	104.27	106.41	101.09
105.23	107.46	101.66	100.77	103.71	101.48	98.415	106.11	99.305	109.22	96.193	109.14	104.02	97.675	105.1	106.44	105.2	105.01	107.35	109.14	108.29	103.41	113.11	104.89	103.03	101.59	102.77	94.775	101.95	107.17	96.386	102.1	103.72	106.25	103.06	107.09	108.73	106.7	98.839	102.84	106.42	103.14	96.63	108.14	93.052	108.71	102.63	111.2	102.86	105.5
116.91	104.37	109.43	102.1	120.71	104.84	109.06	111.49	110.83	123.33	113.37	116.22	110.39	111.77	107.32	108.78	107.14	118.27	102.23	115.36	111.85	115.22	115.94	114.22	118.9	108.98	111.33	110.81	114.63	115.23	114.32	118.01	110.42	110.86	103.29	116.88	118.63	108.18	111.85	108.21	118.47	111.11	113.73	119.02	112.29	111.7	109.34	100.43	115.24	118.79
98.093	111.74	108.04	103.3	105.21	114.5	101.98	115.4	104.24	102.08	108.2	108.01	104.01	105.73	102.85	100.1	106.77	98.214	110.96	107.87	111.1	103.45	103.13	112.71	100.29	100.67	109.17	108.62	105.38	111.99	95.766	104.82	103.07	99.559	102.13	104.8	106.09	103.86	107.7	101.37	102.11	95.495	100.81	104.32	102.72	112.84	100.77	111.8	107.23	99.88
105.91	99.275	95.941	101.67	101.19	108.53	88.355	103.18	104.46	105.2	103.15	109.65	99.621	99.521	94.311	99.68	100.49	99.94	95.051	96.532	104.85	98.201	97.227	94.562	96.763	88.44	97.209	95.314	98.61	107.59	98.719	96.666	99.881	112.38	105.43	96.49	99.767	100.6	100.61	105.08	100.5	103.66	96.553	103.85	96.492	95.651	105.95	102.17	101.42	96.723
112.44	108.18	107.48	108.73	116.63	109.63	117.63	111.43	114.81	112.31	109.25	107.21	104.46	109.97	103.46	109.16	116.79	114.63	109.45	113.66	110.98	111.5	107.29	109.75	110.15	119.11	115.73	109.97	109.86	113.31	111.18	107.18	113.95	115.19	118.47	107.75	109.98	112.74	106.6	118.33	119.31	107.79	117.3	109.99	102.11	121.27	113.48	119.53	114.1	110.12
112.78	101.94	109.86	109.18	111.9	108.35	102.42	97.541	104.42	101.05	102.78	111.04	98.24	105.92	110.89	104.25	109.5	104.36	111.07	103.13	108.38	105.6	114.75	113.35	108.07	114.52	106.95	103.59	105.92	99.036	113.64	98.376	101.49	108.11	105.75	107.95	101.57	105.48	109.93	109.82	113.46	92.86	97.47	95.962	108.31	108.24	101.76	109.4	110.52	100.21
105.74	114.51	108.01	103.88	107.79	108.21	108.24	119.26	106.99	110.81	115.21	115.95	110.12	117.67	112.99	107.96	107.68	111.87	103.89	110.14	113.65	114.22	109.24	101.79	103.55	112.22	107.29	105.14	111.21	117.37	108.23	117.63	112.56	106.95	112.27	107.33	117.81	112.89	106.83	110.2	105.02	102.44	117.15	121.29	120.5	110.62	122.4	116.67	108.22	108.87
107.17	118.42	109.42	103.8	94.008	109.96	101.62	106.56	103.91	102.75	108.49	110.28	112.25	108.82	102.38	103.83	107.93	107.8	101.23	105.87	110.06	103.71	105.36	111.73	110.65	105.59	108.15	103.19	103.28	98.648	111.14	100.36	107.07	106.01	100.49	112.47	100.65	111.75	107.91	111.37	99.716	103.54	103.66	102.95	104.99	109.69	100.5	107.83	110.75	104.98
105.4	107.97	103.82	100.69	105.9	101.82	108.43	103.67	95.148	102.09	97.04	103.79	105.67	109.18	104.1	110.75	112.96	105.51	106.29	104.3	102.81	102.16	103.23	106.36	97.082	107.34	108.67	108.31	101.31	104.96	109.12	100.88	107.02	100.11	99.907	102.84	106.82	103.47	112.97	107.33	100.88	106.4	108.75	96.567	109.16	105.4	99.002	107.18	102.21	100.21
109.91	115.5	116.04	110.72	118.64	123.51	103.38	107.59	110.34	106.83	117.63	109.65	122.35	108.25	114.45	115.18	113.6	119.41	114.51	120.94	116.02	113.9	112.84	120.21	116.81	108.88	99.888	106.94	112.4	113.09	115.06	115.34	113.53	119.75	109.08	109.96	120.2	118.21	115.31	107.98	118.69	103.75	115.79	102.67	117.72	105.01	109.35	127	112.9	125.94
98.544	109.42	100.78	107.07	100.99	107.82	105.72	102.38	107.08	98.56	111.06	103.38	99.74	111.79	102.97	109.82	108.52	108.49	99.581	110.17	109.22	107.94	102.76	102.47	111.53	105.14	105.5	109.42	104.54	110.99	106.93	104.19	106	100.07	104.14	99.886	100.97	109.1	107.11	107.66	104.04	113.75	106.84	107.81	108.21	103.54	106.99	108.66	107.92	108.88
109.77	117.02	116.57	105.25	112.83	105.36	115.19	109.43	111.63	109.2	111.84	111.8	113.99	111.21	113.49	108.91	113.07	108.71	111.12	107.49	110.85	108.89	115.93	111.01	112.42	114.17	109.15	117.83	116.16	117.98	113.73	118.85	114.81	112.93	106.63	101.66	115.5	113.31	119.14	109.96	105.37	114.86	119.04	110.06	111.28	104.33	109.33	109.82	116.25	113.74
116.25	111.14	112.61	107.3	116.34	109.17	107.78	112.15	118.43	103.54	111.92	119.35	115.52	108.02	102.77	120.58	114.12	117.42	116.54	110.46	119.46	114.61	109.81	117.56	119.63	120.81	117.45	109.61	112.3	110.76	102.14	107.97	111.13	108.37	102.1	117.26	113.09	116.87	111.68	116.82	110.48	105.33	111.49	103.06	110.42	109.27	106.99	107.08	114.89	109.11
112.38	107.63	109.81	115.12	107.82	105.55	124.78	102.7	105.98	101.7	103.83	110.8	107.36	105.39	103.97	107.31	115.54	106.88	112.69	106.57	99.152	104.54	102.88	112.89	110.7	99.153	106.78	110.99	103.45	104.55	96.481	107.91	110.21	106.47	100.27	105.44	106.15	107.94	105.13	102.85	99.835	98.54	111.45	113.46	100.14	108.67	108.99	112.9	108.1	111.23
102.36	108.27	103.56	104.88	104.27	99.369	106.9	105.88	111.96	103.42	101.78	103.31	107.28	103.9	106.81	99.691	112.84	109.18	106.87	106.68	108.21	103.63	99.306	111.52	113.26	104.98	98.249	104.93	108.95	103.34	105.07	104.54	106.06	105.45	106.55	107.68	113.08	96.366	110.64	117.43	96.771	109.81	113.01	98.122	103.99	97.774	100.88	106.84	107.18	97.381
118.06	113.27	100.41	115.93	107.02	115.06	113.63	109.36	109.82	111.77	115.01	107.23	120.73	117.03	113.06	100.79	109.68	118.38	114.32	119.29	113.7	116.74	108.73	114.56	109.52	112.39	124.11	102.03	105.09	110.47	110.58	110.13	110.47	105.68	116.23	110.24	110.29	113.88	118.57	113.29	110.36	108.14	112.14	106.9	114.42	112.54	107.99	112.74	105.63	120.92
109.03	103.18	116.45	107.04	102.47	110.24	109.67	108.84	107.93	104.05	101.06	102.64	98.968	104.68	104.12	117.25	106.49	111.15	108.62	108.69	118.53	109.6	104.03	110.94	108.05	104.97	109.16	105.15	108.19	110.17	116.08	109.39	99.298	103.85	112.16	101.06	105.36	103.1	109.44	102.78	104.32	108.55	107.93	104.12	99.502	108.83	108.99	102.28	110.88	110.02
111.54	111.91	113.83	110.26	113.44	118.04	108.06	106.14	112.46	99.727	121.98	114.58	115.77	112.33	117.42	105.35	107.17	108.72	114.35	112.37	109.25	113.73	119.32	100.07	110.67	110.18	117.91	104.15	112.8	105.14	112.81	108.86	111.23	109.32	111.17	106.66	116.32	113.79	111.6	113.34	113.95	116.22	105.05	106.36	107.08	115.47	110.74	119.21	104.5	112.96
109.48	111.53	115.63	108.35	110.35	119.68	100.17	112.05	116.3	121.72	110.67	119.57	110.16	109.31	105.85	114.48	119.66	112.94	115.48	111.99	112.26	121.41	113.66	105.88	105.29	108.52	102.69	111.59	110.25	115.76	113.46	114.94	108.09	109.74	120.55	118.27	103.08	112.64	112.04	117.37	114.04	117.11	117.56	109.64	111.09	104.4	111.13	104.1	106.72	112.51
111.27	107.43	110.98	114.02	107.68	100.8	106.68	103.09	108.24	107.91	101.25	105.78	101.08	115.92	93.952	115.44	102.91	110.78	107.19	100.41	102.54	108.44	109.11	106.89	102.16	112.9	115.58	106.22	111.18	108.78	112.4	109.77	104.99	104.57	105.27	106.73	102.57	101.39	100.87	104.64	113.97	104.97	99.218	105.08	108.14	108.76	110.6	110.32	105.09	118.53
102.32	102.64	103.21	98.681	106.89	102.32	103.37	97.827	104.24	106.2	116.65	107	103.94	112.25	102.72	109.47	107.26	104.51	120.04	108.34	118.24	109.81	118.18	104.03	104.42	109.88	99.266	100.12	104.2	112.71	109.72	100.65	102.74	112.31	106.38	107	100.56	106.93	101.78	113.26	124.12	103	103.63	109.35	110.81	99.296	110.38	109.59	101.98	104.99
98.816	105.76	98.344	103.76	112.36	101.77	108.47	99.318	113.12	98.512	109.3	113.66	100.66	106.81	103.38	101.61	102.25	112.12	103.41	109.62	101.05	103.43	104.56	106.05	99.512	100.39	108.43	106.9	102.36	105.59	112.42	102.84	101.59	102.88	103.34	101.49	103.84	109.64	110.02	110.83	105.24	106.44	102.28	113.87	104.91	115.07	122.63	109.9	113.86	101.11
95.613	109	100.03	101.65	107.54	103.74	97.413	104.19	107.83	101.05	103.19	99.139	97.937	92.849	92.582	100.24	97.502	91.531	102.5	98.649	92.846	97.911	102.66	98.885	93.298	96.643	106.41	103.99	94.251	105.58	101.63	103.63	98.148	93.386	95.416	92.699	98.642	97.338	111.29	96.693	98.087	99.273	96.192	92.404	108.49	93.514	102.84	106.63	94.283	102.68
101.81	101.36	107.58	107.24	109.6	106.95	108.28	104.35	114.29	108.19	105.47	111.55	103.95	107.62	107.19	101.53	102.51	102.81	105.28	102.86	102.88	110.65	101.33	111.25	107.69	108.91	102.45	107.21	113.6	102.03	102.7	100.47	100.37	107.92	109.36	108.29	107.29	99.272	103.14	106.79	101.05	105.94	101.83	112.77	118.12	118.54	106.23	102.81	99.032	107.26
108.82	113.02	114.64	111.01	101.77	102.99	109.98	108.8	104.25	116.98	105.14	108.19	102.13	100.5	102.4	96.012	108.58	112.3	100.27	115.72	106.73	115.04	110.87	99.655	99.06	104.8	113.9	97.594	116.48	110.04	107.22	103.64	115.56	110.4	109.76	100.79	105.67	112.11	107.03	104.52	103.65	109.92	108.5	97.363	101.34	101.84	108.46	108.8	105.22	107.7
112.29	109.78	111.27	108.9	103.09	112.83	115.1	129.31	119.85	111.98	115.72	106.04	116.22	119.46	112.35	104.54	107.07	104.86	113.91	115.73	110.29	114.95	109.8	99.289	104.35	112.57	121.84	110.48	121.92	110.62	118.24	113.61	116.74	111.64	99.373	114.35	112.97	102.34	103.43	106.73	108.65	119.32	109.84	103	116.89	111.5	103.59	113.06	124.03	109.25
107.16	111.97	109.87	115.37	97.352	115.37	94.838	106.73	105.99	113.58	105.66	102.84	105.09	115.18	116.9	105.37	95.708	104.93	110.19	108.96	115.8	107.15	110.8	109.94	114.26	104.05	111.14	125.46	107.17	113.89	109.51	96.708	112.25	117.97	118.56	111.12	116.41	111.17	105.9	114.93	119.09	115.1	106.95	109.1	111.77	106.82	105.69	110.29	115.44	108.75
113.57	93.971	105.25	108.73	103.51	108.21	102.07	102.2	101.35	100.93	103.1	109.87	105.43	104.97	105.33	102.19	108.99	109.02	118.48	110.27	110.84	93.808	105.12	111.19	101.74	107.69	108.67	115.87	110.9	113.08	106.2	100.34	113.07	107.42	109.44	108.16	108.42	115.07	108.47	110.65	106.22	105.94	98.603	105.79	107.06	98.194	109.09	111.35	110.52	104.33
99.803	106.36	106.78	109.61	109.69	97.706	108.57	109.88	114.3	103.15	112.64	101.22	114.46	99.246	93.053	102.89	102.42	101.74	101.26	107.71	97.117	95.839	103.27	102.1	110.95	104.36	100.11	99.359	107.18	104.13	107.38	99.03	100.41	111.89	101.54	98.112	105.17	100.2	101.85	107.41	102.77	97.765	111.72	106.8	102.64	104.62	100.86	103.54	107.3	109.62
109.88	98.152	102.81	100.34	101.66	108.53	109.69	104.7	100.75	115.81	105.88	100.04	98.033	108.34	108.76	98.196	111.08	112.54	111.09	103.73	98.167	111.61	106.77	111	106.09	110.33	104.25	104.27	102.04	102.18	107.54	104.28	103.54	109.2	113.78	113.47	101.02	105.34	103.66	106.05	101.3	100.1	105.46	110.03	107.51	96.417	97.021	102.81	98.503	114.28
107.82	109.71	107.56	102.05	107.44	108.6	104.08	106.91	106.73	101.48	98.216	108.77	105.36	109.1	102.34	112.59	105.84	104.68	110.79	103.94	104.84	105.11	114.47	108.4	106.51	107.47	106	104.33	104.29	99.29	99.675	97.76	99.966	92.938	106.7	102.9	104.5	108.75	105.4	101.42	100.73	98.368	107.65	107.02	103.96	107.74	110.62	107.56	98.796	107.28
115.87	122.02	110.13	108.81	116.38	110.39	109.24	111.18	108.36	112.07	111.51	114.55	109.57	113.42	110.49	114.93	114.75	110.23	112.89	116.7	104.56	114.63	105.81	116.9	107.28	107.39	109.09	111.15	114.49	105.72	113.72	109.97	106.1	111.48	105.58	102.61	119.2	103.78	116.09	114.06	112.45	113.95	113.49	102.43	111.8	114.6	107.32	109	117.32	106.47
111.09	104.3	109.57	108.89	110.52	104.11	112.87	109.85	107.67	111.78	113.53	111.85	108.01	113.54	120.86	113.95	112.67	110.08	112.19	113.38	107.6	116.27	115.43	119.35	108.9	122.95	107.43	113.97	112.63	104.02	105.01	108.86	106.84	102.37	114.24	111.87	113.23	98.503	117.19	120.41	115.03	115.08	121.49	109.98	106.87	112.77	122.55	113.91	106.12	97.124
110.38	110.34	111.9	106.51	111.71	110.22	104.08	111.21	98.918	98.515	120.69	105.66	110.17	108.02	104.49	99.569	110.37	107.04	109.55	98.119	101.43	106.09	108.64	110.42	105.66	103.99	102.3	109.93	104.13	109.67	109.2	104.97	101.24	105.44	104.98	106.13	100.57	99.855	107.96	99.885	99.467	105.26	111.27	104.98	96.366	111.4	97.08	102.64	99.536	100.94
111.04	100.42	104.5	109.08	109.12	104.7	109.26	105.07	108.13	102.3	104.7	108.83	101.48	109.96	97.672	96.129	113.96	106	109.66	105.23	94.703	105.31	110.98	107.73	104.43	110.49	103.94	102.73	110.75	108.09	104.17	106.01	99.786	109.26	111.53	105.11	107.39	106.93	108.94	102.63	110.25	103.85	106.4	114.09	111.61	108.13	103.43	109.69	103.54	102.96
109.3	102.01	104.52	118.5	107.08	108.49	97.29	104.75	100.09	108.59	105.14	103.63	103.03	110.7	107.54	104.86	102.59	106.03	118.04	99.583	107.41	100.38	103.45	107.29	106.73	102.63	109.89	103.51	96.664	102.79	97.697	102.13	105.37	101.28	98.1	105.19	102.75	97.342	105.84	96.041	93.444	97.1	105.73	99.567	101.78	105.41	106.61	98.13	108.02	108.13
108.95	119.85	112.77	110.46	116.51	116.05	104.71	114.43	119.8	115.36	119.24	109.98	119.23	109.49	111.34	111.25	114.59	113.95	109.54	107.27	116.86	117.06	97.828	115.03	114.17	102.99	104.84	111.25	112.68	109.34	111.88	112.61	102.86	111.97	107.83	116.33	103.45	117.63	109.16	111.25	122.77	109.85	113.65	109.62	108.18	108.99	111.24	111.52	109.79	113.1
97.625	109.5	104.53	107.4	106	107.71	108.38	109.62	97.574	105.08	112.43	92.925	97.841	114.71	109.79	98.073	104.38	100.5	111.14	112.27	110.21	108.59	109.22	106	99.339	98.461	105.64	101.07	95.708	112.6	105.29	103.99	106.89	111.47	101.56	106.29	106.02	104.47	111.45	109.69	113.31	106.89	113.82	101.62	107.46	104.95	105.9	111.3	106.87	103
104.43	105.31	111.02	107.21	103.73	109.02	107.46	101.57	106.64	114.41	109.29	107.83	111.81	98.08	110.45	99.676	107.57	105.07	113.21	101.74	106.97	103.18	110.35	101.89	109.95	111.75	103.89	112.49	106.05	99.453	103.59	112.3	108.47	103.45	103.03	110.83	97.784	111.12	108.66	104.84	107.19	108.05	107.15	106.58	106.66	103.73	108.55	105.45	103.92	113.46
108.42	108.6	104.4	111.12	109.54	117.34	107.78	105.16	107.63	109.08	107.37	106.85	102.38	108.96	101.58	104.82	115	117.71	114.85	117.37	112.64	117.52	108.45	114.29	118.06	119.51	113.2	117.2	108.35	121.18	112	116.89	110.54	105.69	100.45	105.72	102.6	110.07	99.946	113.48	120.79	113.13	112	115.38	108.96	104.48	108.89	111.72	110.72	108.56
107.84	109.23	102.44	107.91	109.2	110.22	111.16	119.23	111.71	110.19	107.33	115.74	113.44	116.46	95.402	105.72	102.43	120.43	106.9	113.31	108.77	101.12	109.03	107.91	105.9	95.882	110.13	109.84	107.05	107.67	119.85	99.626	108.09	106.19	111.94	105.05	108.13	110.92	105.8	99.588	106.3	113.51	111.52	108.49	111.42	112.03	102.27	101.05	100.25	103.4
109.67	108.03	114.54	114.92	107.22	119.84	112.57	112.67	117.4	106.32	122.27	112.16	109.65	108.77	121.85	111.41	117.55	119.14	106.25	107.9	107.16	109.67	110.26	105.56	117.52	107.27	105.54	109.73	112.72	110.7	108.6	120.79	109.42	109.78	110.14	104.86	119.9	107.89	104.15	120.52	107.32	108.84	107.42	114.41	114.16	112.62	113.96	122.29	118.9	116.62
102.62	106.1	101.89	110.54	98.657	106.41	104.38	108.86	114.19	102.72	89.74	102.35	109.45	93.677	105.52	101.37	115.43	106.2	104.88	106.35	105.18	104.6	110.71	101.23	111.3	102.57	110.03	96.665	94.216	107.66	96.768	107.75	106.83	90.951	97.74	98.813	108.5	99.542	98.295	109.62	109.59	98.61	107.45	107.63	110.98	102.61	111.39	100.07	107.97	104.94
102.04	100.28	97.37	99.811	91.445	98.258	98.704	100.08	87.413	101.85	95.464	101.75	99.858	105.58	96.939	97.186	89.692	99.121	110.54	103.35	98.214	103.64	106.01	99.211	99.927	98.368	93.425	92.179	103.5	101.72	108.16	92.58	99.89	102	93.843	88.208	104.15	101.78	98.791	102.63	100.38	105.7	94.794	95.802	114.14	105.91	103.29	104.69	98.752	99.594
107.15	102.92	106.17	107.16	101.68	100.96	109.19	110.56	116.39	101.62	104.88	101.16	108.67	106.29	104.17	100.44	102.93	99.27	108.23	116.29	108.09	100.54	108.89	103.67	98.893	100.47	107.7	101.39	97.166	107.19	103.5	111.72	106.03	103.61	115.86	109.03	92.562	103.47	109.2	113.92	108.18	98.842	114.55	100.32	103.06	112.24	101.8	99.522	107.48	101.02
108.71	110.01	103.79	113.93	108.71	108.57	116.88	113.66	100.61	106.83	109.97	103.77	106.51	109.35	107.39	119.14	116.14	100.29	120.78	103.63	99.842	107.21	114.17	106.08	110.47	109.26	116.54	111.8	111.03	108.4	110.98	114.6	110.79	110.49	114.37	103.75	108.14	114.94	96.952	114.93	108.94	108.28	103.93	103.57	115.31	110.41	105.71	108.92	103.63	112.24
100.06	104.5	96.738	101.52	105.25	93.541	93.138	101.9	94.509	99.445	96.251	97.586	94.317	102.59	102.25	96.292	99.85	100.58	87.605	102.81	98.56	93.927	92.633	101.25	108.47	97.812	96.81	102.69	92.505	85.883	96.985	101.7	104.97	100.94	99.596	100.16	101.23	107.06	100.09	101.64	94.732	104.87	102.55	102.13	92.067	99.517	101.78	100.01	101.32	105.63
107.41	107.37	106.3	110.32	107.49	99.389	102.73	108.02	113.2	100.74	109.73	102.4	111.12	107.98	99.834	107.22	113.1	104.3	106.31	107.12	109.21	100.31	113.09	111.32	113.25	111.24	116.2	102.02	102.32	104.12	110.92	109.32	103.84	110.07	107.19	108.2	108.04	102.27	100.17	109.12	115.7	106.71	107.67	102.05	106.84	105.57	109.67	106.73	107.32	98.584
98.605	114.07	103.35	100.71	101.81	95.34	105.12	97.547	99.699	103.1	105.9	97.664	107.96	110.98	107.64	111.59	107.79	104.85	97.039	107.24	103.04	115.85	104.64	108.97	107.64	95.851	100.44	106.32	112.17	113.61	104.61	111.94	103.48	114.67	107.78	100.9	98.912	106.35	107.53	107.8	115.39	105.35	104.08	104.21	105.72	101.77	111.81	101.27	104.9	105.48
107.55	104.94	105.26	109.17	105.17	100.1	100.49	105.19	114.76	104.43	113.72	106.21	110.45	98.334	104.82	102.57	108.35	109.3	109.08	105.04	103.18	104.42	101.91	113.5	105.32	105.13	104.67	105.64	104.54	103.68	109.88	108.12	110.67	98.807	99.126	102.51	108.09	102.64	110.24	113.98	101.77	103.36	108.06	98.938	104.07	113.71	107.5	108.75	108.85	104.16
105.71	105.69	102.66	102.31	109.39	104.25	102.33	105.01	114.68	103.1	113.54	98.532	110.65	112.52	101.66	105.28	100.48	104.54	112.86	110.65	101.13	99.587	106.42	104.94	97.032	109.43	110.15	111.27	113.96	107.56	111.76	100.83	104.56	107.99	106.75	99.428	104.22	119.73	107.98	99.213	103.51	108.91	108.5	100.26	109.66	113.36	105.91	108.99	109.02	111.75
107.24	103.12	109.68	108.06	98.73	99.746	103.67	106.36	103.15	103.62	104.24	105.09	97.058	102.96	99.602	106.72	104.14	106.3	106.18	104.34	108.77	106.53	102.01	110.45	109.71	105.75	106.65	106.65	107.37	107.45	103.11	107.56	101.91	105.99	110.45	100.65	109.4	102.86	110.96	97.594	110.25	108.95	93.639	94.108	109.45	89.744	94.529	101.17	97.68	102.67
107.2	110.11	109.56	105.17	102.03	109.58	99.627	109.63	107.12	111.22	106.76	105.75	106.28	105.79	104.36	112.33	95.477	95.459	102.35	102.15	107.24	110.18	95.588	98.675	103.08	106.54	118.57	108.45	105.98	105.11	102.99	108.68	106.04	98.518	117.49	103.37	99.499	105.1	113.54	105.3	109.84	112.06	107.72	101.74	101.49	109.25	100.64	107.99	103.22	105.05
110.83	100.74	98.063	107.98	111.05	111.71	106.29	111.5	107.68	97.115	109.11	108.08	111.62	105.81	104.04	113.24	104.07	105.64	104.79	110.81	104.98	108.43	108.55	109.59	104.84	99.995	104.87	115.19	108.49	95.314	110.01	107.23	105.39	112.37	106.26	104.78	103.87	114.52	103.31	100.95	110.51	101.31	104.42	109.97	113.76	107.9	100.55	107.26	106.23	99.859
93.975	97.682	95.802	98.859	103.66	101.38	100.89	104.92	110.67	103.32	96.198	101.66	92.941	92.289	104.21	103.49	98.874	100.42	103.78	99.994	96.29	91.513	95.879	95.705	97.071	91.139	99.42	102.81	106.66	102.07	102.61	103.68	102.76	92.767	104.14	101.95	97.323	98.184	96.863	101.23	99.498	100.31	96.754	101.01	93.121	101.27	97.076	95.235	100.61	99.009
107.72	119.22	105.85	113.65	112.11	116.01	111.7	104.25	118.83	115.64	105.13	111.77	116.53	110.27	114.93	112.61	110.85	109.12	106.92	114.89	118.57	120.82	108.63	116.97	105.78	112.22	117.05	107.77	108.75	112.09	108.72	113.48	124.42	104.29	107.04	111.03	111.65	108.5	111.12	113.49	106.56	107.51	123.91	123.45	108.57	113.41	112.26	115.47	104.45	105.69
114.52	117.49	104.27	112.95	111.03	112.37	121.98	113.35	114.33	100.99	116.12	114.61	116.9	115.42	111.7	109.14	120.88	105.23	104.86	111.93	127.79	106.96	112.14	123.03	106.05	111.81	114.48	108.88	110.07	108.79	107.4	109	110.95	111.5	115.91	110.31	117.17	99.029	114.41	112.56	111.04	116.11	117.42	107.03	115.15	107.93	113.12	108.49	104.87	108.91
107.46	104.98	113.25	104.69	95.169	105.39	107.55	102.45	113.23	108.51	103.36	114.23	112.84	100.3	105.7	109.96	103.72	105.34	96.149	106.81	114.41	104.58	108.69	98.887	99.32	108.65	91.826	116.26	108.2	101.27	106.45	104.2	109.57	117.74	107.55	102.16	111.15	110.5	109.82	107.06	107.56	106.95	110.23	95.995	114.51	106.07	112.8	103.25	115.45	103.62
100.64	104.54	105.73	113.19	97.914	115.95	114.23	109.7	100.79	105.91	101.76	99.888	96.902	112.34	111.97	96.757	104.61	104.95	100.61	99.844	101.04	104.61	113.71	109.18	97.609	109.47	112.61	110.49	98.567	100.42	104.3	111.01	100.63	106.02	104.66	107.84	92.792	109.18	110.14	117.52	106.48	111.72	109.1	107.49	107.27	108.55	102.99	99.39	108.84	103.91
105.08	103.24	111.43	106.9	99.377	105.42	104.89	109.82	105.27	106.69	106.6	104.98	114.77	105.8	108.39	105.31	105.36	103.35	105.89	109.16	112.7	101.51	109.4	102.32	108.33	100.93	104.82	107.41	105.82	99.161	104.98	98.847	108.57	106.13	99.948	104.03	104.66	106.79	104.41	114.44	107.49	99.387	108.92	115.02	116.17	108.04	96.15	103.9	104.74	110.04
120.18	111.64	117.77	106.02	107.98	112.76	120.29	113.8	105.92	105.11	107.07	116.82	115.34	115.24	107.05	117.12	114.38	110.69	110.46	111.16	108.97	104.96	99.735	108.46	114.75	116.55	111.09	106.54	119.15	107.07	111.04	124	106.95	107.23	110.84	116.32	115.16	111.05	109.49	113.39	115.19	108.03	115.04	112.76	106.04	117	112.16	109.15	110	107.1
96.874	101.07	96.363	105.93	100.26	100.93	103.32	101.16	94.729	101.41	98.024	105.98	97.75	97.691	93.863	103.23	94.038	105.23	101.37	97.59	99.127	99.107	101.51	100.94	104.39	92.089	99.781	92.004	102.48	105.43	112.87	106.56	103.57	98.812	105.73	101.2	105.38	101.29	95.029	98.863	101.02	98.068	101.93	105.06	93.708	89.888	96.381	104.86	107.04	105.03
96.61	109.71	103.94	112.6	104.38	104.28	109.8	109.55	108.53	105.06	108.41	110.77	102.64	102.72	106.15	104.95	99.692	111.34	107.83	102.14	99.555	99.128	100.6	104.4	102.7	104.82	103.49	97.203	99.728	105.33	103.63	102.61	107.83	107.39	108.56	105.07	107.83	107.59	108.51	107.88	98.075	109.8	104.16	93.345	109.85	111.41	103	102.14	108.24	109.06
91.403	98.303	98.761	99.379	98.328	88.866	107.14	100.25	99.682	108.33	103.51	95.226	110.07	92.15	99.567	108.24	97.977	103.24	101.78	101.34	101.73	102.83	92.823	96.688	96.447	93.229	102.22	100.13	102.14	100.44	96.295	99.219	94.755	94.292	103.56	97.113	109.82	95.751	102.99	93.054	106.43	95.862	101.36	105.84	95.578	104.87	110.75	105.7	102.92	107.52
102.93	91.511	113.63	94.143	101.7	107.09	105.8	98.149	98.835	92.98	90.574	106.68	95.13	100.23	91.929	98.632	100.79	93.837	100.07	102.12	101.23	98.717	96.933	98.485	102.56	108.38	93.996	101.64	100.41	91.341	108.73	89.618	84.703	99.394	109.61	103.82	102.51	99.992	99.988	89.951	97.397	113.32	100.6	99.368	94.928	99.463	100.98	98.406	98.305	90.17
110.49	107.81	113.06	115.02	108.03	113.07	113.65	110.5	109.16	118.73	108.71	108.16	116.66	104.89	116.21	109.76	118.43	102	111.77	114.75	118.74	120.28	114.15	119.94	108.24	116.69	117.05	106.2	116.24	108.92	104.97	117.21	111.66	113.79	111.32	114.91	107.84	111.3	118.44	108.07	106.69	116.79	108.68	106.95	117.36	111.27	117.86	104.74	110.61	110.22
111.36	119.53	125.37	113.36	112.09	112.96	112.02	111.62	110.67	109.46	107.59	112.4	109.11	112.59	112.85	109.04	107.64	107.56	117.55	110.81	106.18	118.22	108.05	108.77	104.99	110.83	108.67	110.79	115.46	117.43	112.5	105.03	117.64	110.16	122.82	107.44	112.56	119.22	99.312	115.26	113.28	113.41	110.91	107.2	110.77	120.87	110.66	119.88	112.93	116.09
114.92	105.86	114.54	105.52	114.23	113.82	110	105.95	114.92	107.47	120.57	107.77	114.43	111.8	113.59	112.68	115.12	116.65	115.49	109.21	113.69	113.08	107.64	111	118.83	113.31	106.45	106.26	117.06	116.35	109.8	113.54	111.83	114.36	113.53	105.87	104.17	106.77	111.87	115.23	112.83	120.39	107.08	109.91	116.33	110.8	110.44	120.03	112.36	120.06
109.9	110.66	119.5	98.943	103	118.25	117.21	112.76	108.51	112.31	116.22	118.48	109.55	105.09	110.61	114.86	106.59	106.76	110.3	111.05	113.44	121.87	111.15	113.66	114.12	103.58	112.35	115.69	104.16	113.72	109.43	110.99	102.75	122.52	109.6	118.82	103.68	105.47	100.55	114.61	109.94	114.73	120.81	110.68	110	115.88	115.03	111.15	112.12	111.61
115.01	113.01	110.2	104.87	109.43	112.79	113.43	114.16	104.94	108.83	110.14	120.8	108.34	113.95	97.588	115.96	105.22	114.15	105.9	113.57	119.29	110.3	110.97	115.83	113.72	111.27	115.93	116.17	111.1	113.03	112.32	105.61	107.38	109.98	114.59	102.53	107.81	111.45	101.6	126.1	111.35	96.461	114.59	111.83	106.87	108.8	119.72	105.81	116.61	112.16
116.93	115.62	114.39	104.51	112.25	106.61	117.1	124.05	114.3	104.99	115.66	111.46	112.04	112.64	110.94	105.9	109.06	112.59	114.71	104.83	123.95	103.49	106.45	113.35	119.04	115.3	118.63	114.93	114.81	121.16	113.46	110.33	109.75	101.52	119.51	116.85	104.31	106.48	107.99	118.51	117.26	113.09	116.13	104.22	111.82	114.51	106.26	111.31	114.33	114.47
106.46	104.44	113.37	110.31	106.73	109.39	100.96	100.57	105.28	103.13	108.83	108.63	106.8	102.11	109.15	108.03	107.74	112.28	105.53	109.86	105.86	110.01	105.53	99.209	103.57	103.75	114.89	103.35	103.83	100.33	102.11	113.01	113.61	101.98	105.23	105.22	102.87	109.77	104.95	103.6	109.57	109.2	116.95	109.66	109.83	111.95	103.95	95.564	104.84	109.61
113.88	116.77	107.56	116.31	110.53	113.15	104.76	105.24	116.76	116	113.36	110.4	102.91	112.89	110.55	108.41	108.47	104.99	116.02	103.89	111.95	117.12	110.99	109.28	123.01	122.57	114.83	116.51	109.11	119.98	106.5	104.56	104.69	111.24	113.34	110.17	110.23	108.91	119.66	121.67	115.28	107.98	114.03	118.85	103.51	113.92	121.51	113.63	113.18	119.59
101.85	109.21	107.68	103.93	112.48	114.32	107.11	109.55	114.01	95.066	104.16	113.04	103.32	100.19	105.56	107.35	104.66	103.36	102.15	97.541	114.35	110.83	103.83	103.49	108.27	95.063	108.9	110.44	109.1	106.75	103.34	111.95	105.23	104.89	101.12	110.84	107.52	109.52	109.13	108.84	109.6	108.25	106.16	105.34	104.3	108.92	109.23	109.47	105.5	109.17
97.803	109.14	103.54	105.71	103.75	104.61	101.65	98.176	103.88	104.41	108.66	103.44	99.951	102.63	102.28	98.885	100.78	103.63	100.2	102.52	101.42	101.3	109.88	101.74	106.65	97.561	112.99	102.42	99.113	108.06	97.601	111.47	102.42	102.53	99.787	103.46	110.92	101.45	102.62	100.97	114.71	104.58	99.919	102.92	110.17	109.58	103.14	95.24	106.43	106.79
112.68	114.92	104.37	107.08	112.78	112.94	110.64	121.6	117.79	117.66	114.53	117.52	119.89	104.1	120.87	110.33	110.53	115.98	118.36	110.64	113.71	114.75	121.46	109.15	114.59	112.04	110.57	110.19	110.4	113.89	116.64	107.1	120.97	103.77	115.62	107.32	115.07	116.64	111.72	107.2	112.78	108.35	109.5	107.91	112.12	117.6	106.43	113.98	117.81	117.4
120.34	106.26	122.46	114.87	115.17	121.58	117.11	132.14	119.4	98.584	112.87	111.93	110.76	118.59	118.09	115.92	120.24	114.8	110.69	112.45	117.73	115.97	114.03	109.2	119.33	120.45	120.21	111.6	107.91	118.67	115.2	120.72	117	109.87	124.67	116.93	110.3	122.26	121.32	112.62	122.99	120.36	110.66	109.72	113.86	115.42	117.29	104.31	122.74	122.86
109.96	99.762	101.05	107.89	102.3	119.19	106.19	104.01	111.49	109.33	100.04	108.6	115.62	105.9	106.86	105.62	103.62	107.18	109.18	112.61	100.65	105.67	103.24	111.35	104.95	107.71	104.82	103.43	106.41	106.38	105.06	106.33	105.85	104.17	107.87	109.92	108.79	109.01	109.34	107.46	112.99	102.79	104.35	109.93	98.567	105.26	112.5	102.51	110.7	97.97
104.38	95.952	99.147	106.48	97.025	98.239	106.66	100.44	109.51	104.15	104.41	95.906	99.239	98.3	106.8	101.95	99.408	100.99	97.044	91.662	91.29	95.206	106.89	96.503	97.768	99.678	99.527	102.51	101.36	107.03	101.5	101.6	105.21	108.41	95.722	106.13	96.735	102.29	99.026	100.99	99.169	95.049	98.695	97.747	98.624	94.123	112.96	103.13	110.92	100.46
116.24	109.5	104.34	116.22	111.37	109.69	109.8	110	103.21	115.53	113.15	112.73	119.39	107.98	103.36	108.48	120.44	113.03	108.31	104.78	110.91	112.37	107.65	102.66	108.18	115.64	108.99	111.6	114.19	111.24	110.41	120.73	107.49	103.19	113	109.34	108.49	106.96	107.35	115.23	113.72	113.69	112.44	108.93	106.66	112.58	118.97	105.88	110.48	111.14
110.07	102.64	113.88	119.71	113.53	110.52	106.15	103.91	113.44	114.59	103.69	109.69	108.36	103.86	112.08	113.17	122.96	111.52	104.92	107.01	112.18	104.74	109.81	111.01	116.61	107.52	107.7	110.41	109.3	117.01	114.99	109.77	115.59	109.32	101.54	117.58	119.26	105.03	106.47	106.41	112.93	118.05	104.77	105.81	109.3	106.26	110.87	101.88	111.99	112.97
105.25	95.21	98.21	106.31	95.57	98.112	92.397	100.33	99.282	94.913	99.304	101.19	92.45	101.65	96.838	101.7	95.743	95.546	98.72	98.749	108.4	102.34	98.462	103.71	104.85	97.487	94.606	104.07	104.1	100.78	100.66	101.61	99.94	101.62	97.996	100.48	101.36	103.94	98.789	102.11	103.31	95.274	98.845	103.77	105.55	110.12	109.77	92.126	108.24	93.663
114.84	110.58	100.24	102.44	107.11	104.96	107.69	96.528	107.87	99.392	108.89	105.03	102.56	105.41	108.6	103.99	101.83	106.41	106.94	102.29	105.25	104.21	98.819	105.13	109.94	103.1	111.85	100.76	99.925	108.27	106.5	106.74	101.76	101.82	105.42	106.19	108.36	118.55	106.64	106.19	118.05	106.52	108.78	107.22	102.46	108.7	99.544	102.34	104.2	108.05
101.59	104.91	95.384	109.79	108.49	102.4	105.8	106.41	108.96	100.48	107.38	100.19	101.54	93.166	102.83	104.18	93.721	111.68	99.176	98.078	102.13	94.874	102.52	95.055	103.66	97.902	105.27	104.11	104.16	102.7	99.268	101.52	104.38	98.077	101.28	110.02	97.35	96.5	100.77	98.296	96.265	91.367	106.86	98.296	103.62	102.66	104.61	95.328	92.326	102.13
110.4	105.72	99.385	97.242	111.3	111.85	104.47	105.34	109.99	107.2	105.97	107.62	92.482	108.16	108.37	96.01	110.47	97.818	107.81	102.01	103.16	100.44	103.75	100.02	99.882	107.63	106.42	103.9	110.78	115.5	105.36	101.88	102.74	105.54	99.974	90.842	108.63	98.391	110.73	106.7	102.66	99.351	106.07	105.66	107.67	100.1	104.3	104.7	104.52	104.15
110.57	110.77	115.49	107.97	103.82	114.27	117.52	112.15	114.04	116.03	107.49	112.81	109.03	107.18	113.07	119.7	117.14	111.46	106.56	112.59	111.83	114.2	108.36	121.45	110.09	104.8	108.8	104.28	106.45	113.88	110.79	107.05	120.08	117.33	116.66	108.06	117.31	111.16	121.71	123.72	109.64	108.58	111.27	121.96	106.78	121.37	107.34	108.76	116.24	118.49
100.53	112.26	101.85	116.43	99.549	112.55	106.81	110.45	110.92	104.04	107.46	102.96	104.37	109.53	109.15	116.65	113.37	114.86	104.28	108.01	102.12	105.57	95.881	100.9	104.32	111.46	111.99	101.33	111.11	101.22	103.77	97.107	107.9	96.255	106.28	112.93	107.21	94.662	103.45	108.23	107.11	104.97	96.919	97.8	104.84	103.29	105.19	107.91	108.69	111.84
124.23	112.57	105.59	118.02	113.37	112.74	99.753	101.64	100.95	108.53	109.21	113.49	104.44	119.6	109.25	119.71	108.49	113.96	108.65	100.75	116.23	116.68	118.73	105.1	111.07	118.94	107.06	111.84	103.86	110.17	110.69	107.56	114.42	100.22	121.75	119.15	112.95	99.347	106.85	112.07	109.27	109.21	108.94	104.92	119.95	115.26	107.76	107.49	113.92	114.16
110.09	106.55	107.45	100.69	101.06	108	95.008	107.28	110.51	107.74	109.68	104.19	104.2	107.39	110.76	112.21	101.19	106.51	103.8	105.93	111.15	105.43	105.11	109.84	99.262	112.3	98.472	105.71	106.38	103.49	111.28	101.12	103.71	111.7	108.43	100.98	105.52	97.22	103.18	106.48	103.08	106.14	101.49	101.92	109.9	92.984	111.82	103.27	107.53	110.31
104.47	112.78	108.02	121.22	118.66	97.532	97.923	108.64	101.84	104.69	111.3	100.92	102.23	111.55	96.916	104.83	98.435	111.75	108.1	105.18	105.92	106.68	107.64	105.59	100.98	110.99	94.309	114.33	107.03	97.266	102.52	100.19	108.46	105.91	110.27	106.2	115.22	103.47	112.76	107.56	98.791	107.63	106.75	97.921	103	109.38	108.08	105.26	105.01	113.49
105.34	102.87	104.08	107.02	109.19	107.71	104.11	105.18	98.409	104.8	111.09	108.71	104.1	98.904	107.99	102.19	105.82	107.54	106.2	107.16	99.561	102.16	107.66	111.12	105.65	100.03	104.46	100.56	106.61	102.46	102.71	105.09	101.57	111.88	101.49	108.24	102.82	107.83	104.9	112.2	105.27	107.75	102.79	113.2	107.36	106.78	114.37	110.38	100.06	108.29
110.64	104.02	101.63	116.44	106.81	109.83	103.67	100.48	97.835	103.05	108.67	104.28	109.55	108.54	104.35	106.82	109.12	99.64	108.13	96.774	98.887	101.68	95.376	105.71	103.89	100.46	107.57	118.38	115.5	99.223	113.71	109.61	103.58	111.29	111.63	104.83	95.905	107.43	107.27	104.04	107.87	104.65	104.9	114.75	104.2	113.7	112.81	112.71	101.94	113.04
112.19	110.87	102.25	113.17	115.49	118.8	108.64	110.98	112.39	119.12	113.38	107.8	112.52	110.34	100.82	119.64	109.86	102.07	104.07	119.31	107.3	111.58	110.78	117.52	110.34	115.36	113.62	119.52	110.92	108.2	105.18	125.41	117.8	114.24	119.7	105.89	108.54	109.84	108.13	118.27	108.81	112.22	109.02	113.35	113.67	121.87	106.04	114.27	111.54	112.4
114.38	118.61	107.56	109.83	105.9	106.32	109.41	103.41	104.11	107.41	104.1	110.51	101.73	107.11	108.79	102.2	110.77	110.75	108.65	109.29	112.66	109.53	113.31	116.21	111.64	123	108.89	111.28	97.766	118.3	107.93	106.05	107.23	109.63	116.55	111.05	107.54	112	113.55	106.19	110.76	109.84	113.45	110.58	100.89	113.64	111.75	109.27	115.05	117.31
114.18	116.15	123.25	111.85	119.91	114.12	114.04	119.54	112.39	116.97	113.47	113.79	109.09	122.49	118.01	119.8	111.28	113.51	116.76	119.62	120.9	120.66	113.88	115.03	116.94	113.66	113.23	117.28	115.35	111.02	118.23	124.69	108.14	109.56	119.91	118.6	112.75	117.16	126.53	114.27	118.94	124.03	107.08	114.94	103.39	117.9	109.32	116.52	118.82	106.55
107.2	95.931	96.103	100.54	110.71	95.426	98.469	96.924	98.492	87.496	104.72	100.01	101.05	98.603	104.6	88.554	95.809	105.25	101.05	92.381	102.18	98.198	107.91	103.31	102.2	108.21	93.625	96.561	112.22	100.85	109.53	98.306	91.649	96.171	98.187	93.507	99.713	102.86	103.56	104	98.846	104.99	93.873	108.75	105.37	93.678	102.04	96.107	99.818	105.4
105.49	111.57	106.33	98.885	105.94	111.72	103.3	98.645	104.74	105.48	115.04	88.391	97.637	110.84	108.97	106.19	115.16	102.82	103.92	107.74	103.58	104.38	104.28	106.05	108.9	104.22	110.2	112.95	111.99	103.78	99.676	110.15	99.719	105.22	101.17	105.24	106.57	111.28	103.09	113.79	102.52	106.59	112.22	106.62	104.78	121.2	109.1	108.31	112.34	111.51
96.761	104.46	103.59	106.53	112.41	104.72	103.91	114.35	99.237	113.93	97.537	101.73	103.71	98.377	106.84	110.06	94.928	118.2	95.978	103.86	109.37	100.41	100.25	112.69	101.58	105.72	101.63	88.128	104.3	112.75	98.397	112.05	98.983	105.82	108.36	106.32	109.15	101.56	106.78	103.93	103.07	106.87	107.56	109.56	103.8	102.93	116.35	102.35	102.08	111.94
105.43	108.07	107.61	110.79	102.17	94.86	109.26	120.96	107.66	117.49	109.16	116.33	110.63	108.27	110.34	119.2	113.58	110.52	104.16	115.53	112.59	113.37	117.82	111.33	121.34	111.01	113.95	110.55	111.37	108.31	117.67	114.35	111.19	106.71	114.08	106.54	109.4	111.96	109.85	103.03	111.89	109.51	112.36	109.49	115.55	111.38	107.43	108.13	109.35	109.19
112.29	104.57	116.13	105.26	121.66	111.63	106.15	110.37	111.24	116.48	108.49	120.55	115.7	120.61	115.5	108.39	100.11	110.42	108.88	112.03	106.62	107.05	110.12	114.21	102.59	110.09	116.78	107.51	113.33	111.39	120.96	113.15	102.97	111.86	101.29	116.15	100.64	122.75	121.18	107.61	108.19	99.699	103.29	111.67	109.31	113.75	115.1	111.23	114.72	113.85
100.39	101.37	92.795	99.534	93.558	105.47	108.64	107.4	106.55	93.016	89.868	95.568	99.007	99.284	98.833	97.678	110.88	96.675	103.49	99.139	97.953	107.98	99.778	97.491	99.018	103.46	86.135	93.776	99.6	106.21	105.93	96.893	106.91	92.87	106.03	98.714	96.933	97.222	92.878	89.797	102.97	101.5	100.38	90.458	102.71	105.57	100.2	97.169	95.373	104.31
124.62	111.62	114.67	113.17	118.37	107.23	113.99	116.05	113.51	112.11	115.54	104.32	108.21	114.48	118.6	106.71	113.74	115.02	106.19	111.59	101.52	113.3	105.36	114.88	111.87	106.93	109.43	108.93	103.96	113.08	115.08	119.59	107.49	121.27	120.94	111.68	108.07	112	112.83	113.79	116.42	109.99	102.41	111.77	103.34	109.61	107.92	113.63	116.17	107.53
104.06	98.004	102.48	104.49	102.2	94.11	98.617	108.43	102.55	102.13	100.91	107.69	101.81	95.136	102.28	102.07	98.802	101.26	99.988	98.082	107.65	101.69	106.91	95.816	102.64	95.234	89.796	100.29	98.816	101.82	104.67	105.98	104.54	99.036	93.88	90.027	104.03	106.78	97.22	97.733	101.49	108.05	94.721	100.17	97.614	101.78	100.55	97.35	99.973	102.65
103.82	97.572	96.846	102.72	103.57	100.06	105.01	100.68	110.5	98.601	99.566	98.567	98.67	98.566	99.15	95.842	99.819	101.91	98.592	106.47	105.64	97.34	103.17	110.56	113.82	101.04	90.29	98.73	97.117	89.676	96.387	103.18	102.38	100.2	101.25	92.887	100.5	98.081	98.601	97.021	99.735	98.977	95.006	102.16	91.459	104.1	100.09	88.6	98.269	92.282
100.76	112.09	126.02	117.04	116.41	110.22	108.8	110.49	112.75	113	108.12	111.88	117.37	102.14	118.2	111.14	107.77	115.61	114.29	120.26	110.79	104.74	115.28	116.89	119.83	110.95	98.939	119.49	122.92	107.53	110.37	106.65	114.19	112.32	111.78	120.92	113.2	101.5	103.66	104.24	109.33	109.88	116.71	110.76	116.39	115.53	121.85	105.97	115.26	115.91
107.92	102.78	108.31	104.05	105.74	107.11	103.73	114.77	106.37	108.23	102.01	102.32	109.29	103.96	103.94	104.06	105.32	106.98	110.12	98.608	98.516	99.576	99.973	106.26	101.11	101.78	103.78	106.33	108.88	103.51	102.3	114.53	90.35	102.5	102.08	105.09	107.5	105.49	106.56	105.2	109.37	108.04	109.62	93.767	103.68	109.34	98.798	107.49	107.54	101.3
115.4	114.33	108.74	106.04	111.44	106.97	106.52	107.53	106.24	110.6	108.86	111.02	105.19	111.62	114.97	102.93	108.77	101.09	112.06	98.796	106.96	103.18	101.62	111.73	109.76	105.85	110.17	107.68	106.35	100.45	99.799	105.74	101.18	105.36	103.11	107.42	94.876	110.47	102.63	110.08	105.02	105.58	105.65	107.69	106.59	101.84	109.84	105	106.49	99.354
121.25	122.43	107.15	112.87	114.02	108.84	120.02	116.42	111	122.64	112.48	121.8	118.23	114.7	120.63	117.65	119.03	109.91	116.16	115.87	118.75	123.72	115.62	118.71	107.04	121.77	115.13	114.82	116.58	116.86	118.32	115.57	116.85	111.74	112.92	116.23	123.73	117.39	121.29	113.55	118.61	111	121.23	109.57	112.23	116.51	120.89	124.62	116.68	112.94
108.85	103.56	102.14	96.943	96.588	95.644	99.997	95.388	97.786	93.852	108.27	89.847	97.621	101.17	92.064	97.821	105.53	101.03	97.11	103.46	95.2	105.91	95.876	89.491	115.34	99.948	105.63	99.49	104.61	98.727	101.89	111.83	102.48	103.24	105.48	105.35	102.76	95.861	108.94	94.558	96.235	102.24	96.93	109.3	89.643	105.78	97.948	99.193	105.98	104.85
101.47	103.95	100.37	98.266	99.149	108.57	109.5	111.02	99.074	115.06	105.69	103.57	102.28	108.03	105.02	107.74	108.4	107.76	102.28	110.83	104.63	104.8	102.02	104.15	102.14	107.5	114.28	105.23	105.71	103.6	113.1	110.74	106.1	109.65	112.2	113.23	100.3	106.3	112.46	101.37	102.38	103.67	97.822	104.32	112.24	102.34	109.02	109.36	105.13	109.56
116.8	120.12	118.2	122.19	122.84	114.47	118.07	122.68	117.03	116.67	118.28	118.45	125.99	128.22	121.73	126.82	111.79	119.1	121.53	115.01	118.45	118.83	121.23	121.16	114.63	109.81	124.22	120.18	105.78	113.83	117.4	115.82	110.81	114.34	116.42	118.1	120	116.24	112.15	112.6	120.61	110.16	111.01	119.29	116.19	123.39	121.63	115.62	123.15	118.84
111.75	110.45	98.946	113.55	99.297	105.98	112.72	101.18	101.94	111.42	105.72	106.83	105.62	105.17	107.85	103.67	106.59	106.74	107.4	102.4	110.22	95.738	103.05	98.022	104.4	107.24	101.46	107.67	106.56	101.91	105.71	105.34	108.45	104.28	104.82	101.8	94.222	111.87	100.48	117.77	110.79	106.45	99.671	114.32	98.988	113.08	99.539	102.83	109.62	113.15
105.57	120.23	117.29	116.18	116.06	126.65	114.04	116.53	106.99	131.01	114.25	119.9	118.29	114.75	120.07	110.46	115.78	124.25	118.75	121.65	114.65	112.58	116.68	113.5	116.61	114.02	116.51	112.1	115.25	116.09	121.67	117.56	119.82	120.22	117.22	123.28	113.68	119.09	110.56	113.72	116.33	127.26	120.85	122.46	118.2	116.16	121.2	109.39	109.29	115.61
101.48	105.76	104.76	103.11	108.1	103.13	100.87	99.623	101.85	111.4	99.66	104.52	96.791	102.53	109.04	114.15	101.74	106.27	109.32	101.37	115.17	102.62	107.42	105.99	107.98	102.82	104.24	104.22	103.19	103.42	100.88	102.58	99.395	109.28	103.02	112.55	104.24	103.43	103.5	103.24	107.41	105.11	103.34	104.07	111.96	99.894	104.22	99.782	108.43	94.382
119.51	107.88	104.5	108.55	106.93	102.91	115.8	105.64	101.87	101.58	100.98	106.19	103.41	97.248	102.55	109.56	107.69	111.52	112.67	104.36	104.19	103.53	105.25	103.33	109.12	109.4	110.1	100.67	105.68	100.33	104.01	102.84	102.96	115.18	103.11	103.1	94.708	102.1	100.77	106.78	108.02	107.39	104.09	105.95	115.98	102.97	112.56	113.15	109.26	100.88
117	115.96	107.35	114.28	111.41	116.74	106.68	107.41	102.78	109.59	110.74	109.93	114.79	111.05	117.98	112.63	112.71	106.2	112.33	117.03	105.76	119.57	108.16	111.55	117.06	111.95	111.28	109.51	107.02	118.64	107.22	108.72	116.54	101.13	111.71	111.22	108.88	107.08	112.75	112.97	115.71	111.46	112.19	100.84	107.69	112.26	115.61	103.03	108.2	117.34
101.23	104.73	106.22	110.34	111.3	111.46	103.42	97.368	103.27	103.62	102.18	111.13	101.25	105.18	100.81	103.18	110.82	97.92	110.85	114.11	105.15	106.97	99.562	108.32	105.97	104.69	93.765	118.44	112.63	112.27	107.83	108.39	109.33	108.78	104.36	105.43	104.02	105.2	104.65	104.62	103	96.641	101.06	103.19	104.94	107.18	103.58	101.13	114.52	99.313
120.92	105.58	109.92	107.43	110	109.29	105.8	117.05	108.11	115.42	112.45	106.08	117.81	115.67	112.8	104.12	107.61	108.52	110.09	107.9	105	119.42	119.33	110.57	115.75	111.42	112.07	112.47	116.71	112.54	109.6	104.91	105.59	111.55	101.76	105.97	108.4	109.91	110.25	109.92	114.15	103.65	112.2	112.57	105.99	106.24	111.47	111.13	119.55	111.57
103.15	103.99	91.209	102.81	106.36	112.04	105.33	106.25	102.28	104.14	109.24	107.18	102.84	103.59	102.85	101.57	115.79	104.86	113.64	112.33	110.2	101.14	100.03	107.95	104.03	101.71	107.13	104.27	106.05	103.21	111.07	89.296	103.39	104.46	104.94	114.4	109.93	108.56	104.59	101.53	106.61	108.7	100.5	108.29	104.46	115.24	101.64	102.27	107.6	116.95
115.62	121.19	114.2	112.46	106.69	110.81	115.36	112.61	110.88	128.23	117.72	116.04	106.35	113.24	107.98	121.26	118.22	114.6	106.41	108.08	105.79	114.72	112	111.93	112.25	120.16	117.37	112.39	111.98	115.76	110.74	111.15	118.29	101.67	121.12	112.87	113.24	110.62	114.98	103.54	114.24	106.9	113.1	105.43	109.49	107.94	119.66	108.99	101.64	116.13
105.97	107.34	107.53	110.64	110.28	103.61	105.62	103.39	97.988	108.5	98.147	98.255	106.82	95.108	111.51	105.27	105.53	105.29	102.38	110.28	110	103.1	106.98	110.72	98.763	105.79	108.24	110.7	104.37	95.719	105.39	100.46	102.54	97.738	105.93	103.8	112.92	100.5	104.5	104.59	101.37	100.49	110.35	104.78	102.29	102.35	99.847	107.06	107.37	100.86
113.01	111.85	99.991	99.54	102.42	97.03	104.45	108.3	106.55	103.5	97.667	108.7	102.39	107.64	110.29	106.17	103.53	120.51	100.94	113.39	106.53	104.12	101.87	104.75	105.57	108.14	101.51	97.341	102.78	113.4	110.27	100.69	111.76	99.99	104.17	104.96	104.83	97.83	103.32	109.42	108.21	102.62	102.33	106.03	107.06	104.17	107.33	91.999	104.76	103.13
120.25	111.92	122.15	115.26	106.77	106.77	106.88	118.49	103.12	117.79	112.66	119.74	112.44	113.26	108.63	116.68	106.82	111.72	107.37	110.45	106.57	113.79	113.37	115.01	118.11	107.5	108.87	115.44	103.43	103.64	116.63	111.09	110.68	118.88	114.88	112.57	107.54	113.49	106.01	107.14	113.08	120.25	117.62	115.95	116.07	114.82	115.64	115.21	112.85	114.05
108.31	103.26	98.878	104.55	110.96	113.19	101.83	105.6	108.35	114.43	113.67	114.4	110.44	100.29	116.41	116.1	107.87	115.58	112.52	118.2	111.8	97.961	111.73	111.51	112.49	123.9	108.59	113.89	101.25	112.94	102.09	117.61	110.19	107.82	106.22	111.56	111.94	106.81	111.72	114.77	111.95	113.27	116.16	116.2	109.55	108.23	104.9	107.44	113.17	111.59
113.09	119.78	110.26	116.3	112.35	111.66	119.47	114.1	111.37	113.93	117.34	113.57	108.16	114.73	107.99	110.9	120.71	112.97	119.01	113.78	111.04	101.37	111.36	115.79	115.44	118.15	111.02	111.54	119.92	111.03	108.45	110.03	109.61	109.68	112.75	110.88	111.29	103.27	113.26	113.1	110.86	111.12	114.03	114.75	103.58	115.25	110.62	115.17	102.97	111.5
113.61	102.88	107.61	113.41	106.89	110.23	106.39	120.12	114.34	111.52	114.35	111.04	121.32	112.62	108.57	109.35	114.4	122.44	111.8	111.43	117.58	102.11	114.52	114.85	109.47	110.62	108.13	107.95	111.44	116.77	121.04	113	111.88	108.41	117.09	115.43	113.24	111.84	119.48	110.5	109.95	109	110.79	118.35	115.62	112.13	116.37	114.01	114.32	107.27
109.62	115.22	103.62	122.24	113.83	117.68	116.76	109.25	117.41	113.17	107.57	112.56	119.86	107.75	111.15	108.73	109.58	111.21	104	110.92	111.5	112.42	119.84	105.88	110.88	114.42	115.58	110.66	117.13	109.2	115.32	107.41	110.76	107.03	115.31	121.16	115.28	110.6	118.15	114.9	111.25	111.03	110.42	111.7	118	110.96	109.81	102.16	113.2	108.94
104.38	109.32	99.5	102.38	104.25	111.64	107.02	101.55	112.17	99.39	115.85	104.78	115.15	104.26	111.76	103.47	107.29	101	117.01	115.35	110.95	110.84	99.066	106.17	104.37	106.73	110.59	111.22	112.26	101.43	104.29	109.15	108.29	107.34	112.26	99.402	110.43	114.16	105.25	115.46	113.82	105.21	115.3	105.39	101.6	106.37	109.76	105.69	107.41	102.73
96.584	102.76	104.56	101.4	112.17	96.712	103.66	105.06	111.86	105.99	105.1	96.37	105.89	99.606	95.64	105.85	108.12	95.406	106.76	107.74	110.49	117.72	102.69	99.275	101.71	104.79	107.56	103.78	104.21	102.3	102.51	108.1	111	107.91	98.386	104.18	96.938	103.61	112.18	110.2	108.31	99.555	105.93	107.19	102.73	99.305	108.42	108.23	100.21	106.56
112.38	96.218	118.13	109.14	105.24	109.57	96.468	108.6	100.81	100.42	113.37	104.2	106.22	105.75	110.94	107.48	112.25	102.62	109.57	103.08	106.2	104.24	103.56	100.28	106.74	100.04	108.51	106.7	91.681	111.47	106.82	95.798	115.73	106.61	103.2	107.32	107.78	116.42	103.51	107.7	103.06	105.92	106.43	109.25	110.18	96.111	100.39	99.131	110.43	103.24
99.28	102.94	98.34	93.504	98.441	98.147	98.873	92.946	105.18	98.113	99.542	101.83	102.37	104.72	98.093	102.33	108.34	105.38	97.185	111.28	92.225	99.484	104.31	104.21	100.27	111.42	92.289	102.82	105.26	105.69	102.24	97.065	100.85	96.496	103.77	94.219	97.494	100.68	96.426	95.178	103.88	101.82	97.593	96.779	104.26	100.3	93.436	108.55	103.65	96.859
116.4	117.38	110.45	114.51	111.86	107.99	107.11	120.43	105.87	120.4	117.29	109.78	109.89	111.96	103.76	110.89	123.07	115.96	113.47	115.52	107.79	111.35	115.3	105.38	106.54	112.69	112.95	114.95	114.93	104.81	109.88	111.41	114.74	107	110.23	118.02	109.04	113.85	118.49	104.39	111.28	119.46	99.347	111.42	106.4	105.69	115.88	107.32	113.42	105.43
102.89	100.31	99.564	106.89	102.4	102.24	105.17	101.44	99.152	99.538	117.37	106.63	104.57	96.277	106.28	106.75	108.19	102.98	109.39	98.391	106.87	103.49	96.284	107.29	112.01	102.33	107.01	103.7	104.62	101.01	110.12	107.01	102.91	104.26	103.1	104.29	100.69	100.63	97.367	97.457	101.52	109.57	99.43	101.35	96.456	106.09	107.57	101.19	105.43	102.35
117.85	103.85	117.2	110.14	109.9	108.17	117.26	111.05	115.62	105.7	115.26	113.69	117.39	110.95	109.42	117.09	112.05	114.53	115.67	115.65	110.31	97.343	128.09	111.98	115.7	118.69	116.6	105.92	108.97	103.98	108.79	99.188	115.45	110.58	115.56	116.96	119.69	110.01	107.51	114.11	117.56	118.86	105.94	110.29	115.47	114.21	110.81	115.91	109.42	104.02
106.25	113.6	107.54	106.48	107.45	102.8	112.23	104.13	110.16	107.3	106.63	109	108.24	118.64	100.24	110.64	103.22	104.81	111.65	102.79	108.48	103.73	99.585	110.25	103.26	102.12	103.55	108.89	98.717	110.82	104.03	105.92	101.49	100.85	108.67	110.57	108.48	103.37	116.5	110.6	94.598	111.11	94.495	105.38	96.421	111.5	112.19	109.29	102.57	101.6
112.29	113.75	117.65	116.98	113.2	120.68	104.29	116.19	117.37	109.06	112.9	115.44	102.84	120.75	108.74	110.81	106.69	118.93	120.54	113.81	117.63	114.24	122.54	114.12	116.88	113.69	121.86	114.26	115.68	112.66	118.58	113.41	122.3	112.83	119.13	122.85	113.82	110.65	119.17	115.34	114.42	110.44	113.45	113.88	116.03	124.21	118.65	106.46	119.31	116.07
112.06	109.97	110.88	113.99	110.73	105.67	115.63	110.63	106.44	109.09	108.24	112.17	113.59	113.15	105.87	102.81	112.99	118.46	108	113.67	106.38	108.79	104.44	108.89	119.27	116.53	109.87	107.29	119.55	109.26	112.81	111.27	104.76	104.39	118.01	111.14	121.15	105.3	114.02	113.6	105.29	110.97	116.95	110.72	112.03	113.3	112.53	107.81	114.87	105.41
104.45	112.39	112.72	99.368	92.416	108.98	104.15	100.27	97.396	103.95	102.38	110.11	107.15	110.55	100.89	96.034	108.28	113.27	106.38	109.22	102.65	115.35	112.58	106.2	100.94	103.38	102.98	100.81	107.92	101.64	94.455	103	107.97	105.59	103.76	101.98	101.29	97.394	108.4	101.23	110.6	105.17	104.22	107.55	103.77	111.48	102.4	106.91	100.72	101.31
118.8	111.07	107.73	111.84	118.35	113.11	124.85	117.25	117.8	116.92	104.2	105.44	115.73	109.14	112.43	106.59	119.35	113.87	106.63	113.78	113.17	113.38	112.17	116.95	116.56	111.67	114.59	113.82	109.56	113.45	112.95	113.14	108.99	111.67	118.04	111.9	110.46	114.25	116.15	122.11	114.92	115.45	117.04	107.76	113.36	114.93	110.48	102.85	119.75	114.47
109.98	117.15	112.67	118.48	106.84	112.89	113.24	120.55	114.01	108.54	105.15	111.09	112.55	100.77	120.27	102.28	116.36	103.5	112.58	104.57	100.48	110.26	103.93	104.21	109.74	108.28	109.78	110.12	107.66	109.87	109.2	107.88	107.13	113.86	111.63	114.74	103.6	121.14	104.77	115.86	104.81	119.85	116.78	107.72	121.84	111.9	114.5	110.56	113.72	112.12
111.45	109.65	101.83	115.7	99.724	108.09	107.11	117.65	96.84	105.11	101.23	111.35	113.48	98.857	104.79	109.66	102.31	111.65	106.52	103.84	104.73	108.11	107.34	97.119	103.61	105.52	99.321	105.66	99.708	106.03	94.104	108.47	104.48	107.73	101.79	100.35	101.3	115.17	108.99	110.44	111.78	103.18	106.95	104.16	104.19	115.25	119.18	104.52	103.9	116.13
104.92	110.45	109.07	109.49	103.25	99.815	106.8	101.25	107.97	95.415	109.04	101.94	104.61	112.61	104.85	111.06	107.49	98.926	100.27	105.14	103.26	117.16	104.72	104.33	113.94	108.95	105.45	108.01	100.31	102.99	109.2	102.07	107.07	104.17	104.1	104.58	105.79	110.89	106.44	96.709	106.36	101.29	104.99	104.56	104.4	111.55	106.55	103.32	100.59	107.67
112.44	109.54	104.71	105.09	105.94	99.544	97.095	105.07	113.71	110.72	96.264	104.29	115.76	107.25	101.89	105.22	105	112.57	111.78	116.65	102.09	109.05	113.25	105.15	114.52	105.35	105.88	118.59	107.18	106.51	109.61	98.896	98.543	105.91	109.99	109.33	107.34	104.52	97.886	103.66	96.162	105.23	99.442	102.47	102.53	107.66	103.07	104.71	108.08	108.74
105.49	103.87	108.95	98.035	108.05	102.3	109.08	107.09	106.61	109.12	103.19	105.73	111.29	108.18	97.006	105.91	101.53	109.55	101.3	103.75	106.5	107.88	115.61	110.15	112.22	96.395	111.08	107.18	104.75	107.8	109.04	101.98	95.804	107	105.8	100.09	105.39	102.35	117.37	109.99	111.42	100.92	99.626	102.39	115.44	105.59	105.48	111.13	99.353	101.3
108.12	106.83	101.56	110.4	104.62	104.48	117.76	101.41	108.58	111.05	106.68	109.42	101.59	102.69	98.886	98.987	109.55	111.85	112.03	100.58	111.44	113.57	104.01	111.49	96.519	109.32	93.133	100.97	115.72	110.86	103.03	102.13	102.13	116.52	101.88	108.19	108.26	107.16	101.38	99.345	107.61	107.29	106.02	112.34	115.36	110.83	109.61	110.08	100.46	111.69
99.835	91.971	92.794	102.16	101.78	100.49	96.98	106.44	105.31	90.637	104.27	98.271	100.01	97.788	100.44	105.59	96.19	100.25	97.907	96.383	93.499	103.46	97.282	102.81	93.884	101.27	98.898	99.588	96.687	103.38	100.32	103.73	97.5	91.474	93.745	102.99	101.11	99.908	111.36	94.679	107.76	105.92	102.96	87.852	99.689	101.25	103.32	99.653	96.635	97.743
117.52	112.05	120.96	110.1	119.48	110.35	119.39	119.25	109.41	113.81	103.83	116.8	107.58	121.23	109.18	110.05	114.98	109.75	118.57	108.16	104.28	114.24	111.42	112.12	107.74	117.29	114.07	102.73	108.32	107.99	97.991	113.9	116.03	116.96	107.43	115.11	108.04	107.79	114.78	110.15	111.03	106.21	108.28	110.24	108.78	109.74	109.49	107.44	106.11	110.21
105.27	101.75	111.56	110.91	110.26	93.724	111.85	99.254	103.64	110.56	107.71	110.74	95.149	94.177	104.94	105.39	106	107.68	106.55	103.85	103.64	98.096	104.81	98.155	102.25	105.98	106.56	108.89	111.51	111.2	111.12	107.58	96.458	101.04	103.87	102.15	103.97	101.73	105.35	100.92	99.605	107.32	104.86	105.36	106.38	98.943	105.92	114.22	110.27	101.85
98.673	101.66	104.79	92.09	95.248	93.661	98.79	100.86	102.45	83.016	98.445	101.29	103.4	107.55	102.2	101.33	107.98	103.1	100.21	95.018	97.546	100.61	108.57	94.901	97.358	101.37	100.26	97.182	98.845	102.23	100.85	95.561	96.221	89.525	107.08	105	100.21	108.6	95.953	98.827	97.154	105.31	112.19	110.42	102.34	110.08	90.749	100.16	99.039	102.58
103.96	102.56	95.454	95.384	96.869	90.237	99.831	105.87	101.64	104.08	96.606	96.15	90.873	102.9	90.889	105.72	105.07	95.713	105.18	110.84	103.38	97.624	100.35	94.195	94.763	106.63	93.794	99.458	103.13	104.32	104.84	104.69	105.62	97.393	105.32	90.805	103.12	100.6	100.78	97.112	99.542	106.75	103.14	105.11	100.7	109.37	101.46	106.74	99.762	97.184
114.1	105.85	111.9	104.03	109.44	110.21	104.63	114.3	110.85	115.82	118.46	106.74	112.12	108.96	113.33	111.62	109.11	121.94	110.3	109.33	112.26	110.53	120.13	112.25	106.93	119.63	116.38	108.46	106.93	115.89	104.42	110.02	105.29	112.56	109.81	98.406	115.48	111.95	105.38	111.83	113.76	105.57	117.35	110.36	114.8	112.38	104.34	115.92	110.64	113.03
98.953	90.272	100.19	94.722	105.01	101.73	98.312	94.638	97.148	99.894	91.972	97.403	96.661	106.96	104.11	101.98	95.694	97.589	102.45	109.96	95.644	103.02	105.4	102.25	106.45	100.83	95.249	89.74	104.04	95.766	98.827	103.4	101.41	97.234	105.06	102.67	92.858	102.04	103.32	102.94	110.69	99.011	90.368	99.399	102.39	99.535	105.85	95.612	109.81	92.31
104.01	113.5	109.25	115.48	114.26	105.97	109.25	105.58	95.865	114.44	106.8	100.84	106.63	115.84	104.12	102.94	112.33	112.85	110.12	107.84	114.5	110.06	102.32	113.14	110.92	111.12	114.31	101.81	116.32	112.1	117.57	113.88	113.21	109.81	113.64	107.79	109.77	107.02	119.74	103.9	113.4	118.04	115.33	110.16	104.94	111.96	114.2	115.65	106.86	106.64
106.66	101.17	110.01	109.54	111.2	110.43	104.71	107.36	103.47	106.27	109.9	102	110.24	107.06	109.13	109.47	103.91	117.76	112.11	116.1	109.87	113.27	108.06	106.15	109.08	115.86	107.24	105.13	118.06	118.16	114.54	113.15	103.24	114.5	113.03	106.12	102.52	109.38	105.8	109.24	116.26	110.88	104.97	109.56	107.68	108.63	107.96	109.87	106.4	101.87
111.95	99.706	106.14	104.49	103.79	103.43	103.89	105.73	98.787	112.32	110.29	105.03	98.48	109.53	112.59	112.59	104.5	104.11	114.85	102.91	106.54	97.179	106.66	108.58	106.34	106.83	110.27	100.07	100.06	103.18	108.53	98.31	106.11	101.03	100.55	103.74	117.86	106.98	105.32	106.04	103.7	106.63	116.04	111.3	113.73	105.76	110.59	108.6	108.32	107.02
106.92	117.63	93.43	101.61	106.14	101.71	108.71	102.44	107.77	105.58	107.62	98.226	106.66	99.057	97.565	97.725	91.524	108.46	116.58	104.3	103.04	98.359	101.75	106	99.605	105.98	100.47	98.867	112.03	107.76	108.59	116.08	108.7	113.06	105.56	101.37	110.28	102.02	101.06	106.67	114.09	107.06	107.8	111.61	112.14	116.33	109.18	100.97	105.91	107.07
109.37	105.54	111.98	107.42	98.15	104.68	105.6	105.46	105.15	108.82	104	107.81	102.62	106	97.659	104.77	111.67	107.26	103.62	106.99	108.09	114.59	115.18	114.72	101.51	99.998	109.11	100.39	108.81	104.97	103.78	106.58	108.27	112.86	106.63	102.13	102.42	108.32	109.77	105.5	111.5	106.68	110.04	110.61	108.71	113.56	109.34	103.87	104.65	110.51
117.1	116.5	116.58	117.45	107.56	105.56	120.05	110.46	115.9	109.99	112.07	125.04	113.38	117.56	109.95	104.26	117.24	112.77	108.33	118.09	115.98	106.56	113.15	114.52	111.76	113.08	111.5	113.79	108.65	114.27	116.51	112.99	115.57	111.88	110.09	109.97	119.21	119.6	115.02	114.13	106.26	107.59	118.94	111.37	109.39	104.37	122.54	111.54	115.85	107.35
101.34	113.37	102.62	115.08	99.623	109.33	103.2	107.02	108.64	103.89	105.16	103.3	106.97	105.39	108.56	103.87	106.98	98.064	109.57	107.3	97.813	115.4	106.61	101.13	105.12	106.77	105.19	96.999	102.86	107.46	105.11	109.88	102.93	110.98	105.43	111.58	101.94	107.28	94.741	109.96	110.68	110.24	101.7	113.04	109.05	104.19	98.01	104.96	112.15	110.28
103.71	105.73	104.28	101.64	101.2	107.76	105.29	107.59	112.6	112.78	106.48	99.952	104.6	111.97	116.22	105.95	106.9	113.42	118.83	103.51	107.12	115.68	103.79	121.53	104.71	110.15	104.93	110.08	101.88	102.43	108.56	97.917	108.76	100.64	111.32	103.71	101.05	97.461	96.002	103.97	112.89	109.36	108.56	110.45	102.65	103.82	108.37	111.01	107.24	108.22
116.74	116.01	116.44	114.53	118.9	113.33	112.21	110.98	109.24	110.91	104.79	111.18	106.69	106.28	111.27	111.14	110.53	110.47	113.73	106.9	103.31	115.01	115.48	111.08	111.34	109.55	114.17	114.31	114.03	110.78	100.94	106.47	109.74	117.25	113.8	115.1	112.06	110.69	105.16	116.19	109.31	109.85	119.93	111.55	111.91	115.24	113.87	112.72	114.14	106.83
98.347	102.33	106.67	105.76	105.96	94.698	118.35	112.77	101.25	111.05	100.65	109.76	108.86	107.7	108.01	107.44	106	104.38	104.84	108.73	114.99	98.197	104.83	98.961	113.12	109.12	115.21	109.52	104.58	108.76	111.64	101.3	109.71	112.69	99.512	104.62	100.76	105.65	104.17	116.93	100.27	105.59	99.857	108.73	114.62	95.816	105.51	104.39	111.35	116.85
108.55	106.4	102.41	98.106	102.94	98.098	109.01	111.94	114.62	101.71	100.99	105.61	105.37	103.75	103.12	105.68	103.97	107.94	109.24	103.59	104.38	103.94	101.25	105.37	104.56	109.75	103.74	104.77	102.19	103.95	109.68	106.54	111.21	101.45	111.26	104.38	110.94	110.88	104.31	105.69	103.17	109.32	106.64	89.399	109.83	105.64	106.01	104.93	97.356	109.43
105.13	107.91	98.106	106.82	101.23	105.02	106.31	101.24	92.933	114.17	113.15	108.86	108.21	99.991	110.8	97.032	103.84	110.48	100.81	108.69	106.1	107.88	106.22	106.96	101.99	104.1	107.51	98.778	100.38	116.88	112.43	108.66	106.89	100.59	110.14	112.24	128.38	101.29	103.38	109.93	111.12	105.99	116.36	103.19	105.1	107.62	108.66	103.16	116.35	114.59
95.123	101.83	107.73	92.92	99.402	97.002	95.983	107.79	90.656	100.24	93.801	100.98	96.877	105.45	101.99	105.78	100.16	106.69	98.063	101.82	94.835	95.683	104.11	102.35	99.628	102.59	96.428	104.63	102.69	101.52	100.21	94.458	104.48	98.548	95.223	106.48	108.66	97.029	100.23	99.65	105.92	103.72	99.474	101.77	89.791	103.38	99.256	101.52	101.24	98.833
104.05	101.41	106.3	104.4	103.63	107.28	117.9	107.89	103.79	106.84	111.87	100.77	101.92	105.75	96.922	101.69	102.71	95.972	108.42	90.348	102.16	105.53	99.018	104.76	102.41	102.4	95.366	110.8	106.76	100.61	98.731	98.72	110.15	94.867	105.39	100.64	105.35	106.84	98.496	96.125	97.699	94.074	99.068	111.83	108.52	103.69	105.63	101.68	105.11	97.547
111.28	119.95	111.45	109.04	114.85	113.34	107.92	111.81	109.48	109.79	115.65	118.69	105.06	105.68	114.75	109.49	111.5	111.74	103.02	104.26	110.7	106.14	111.96	110.1	113.08	109.93	115.49	115.47	108.33	116.73	115.26	117.62	110.48	112.58	118.6	114.66	100.32	116.61	116.24	115.71	115.88	113.37	116.89	115.78	113.62	112.65	105.54	102.08	105.41	102.01
101.44	105.18	101.14	103.95	106.69	108.17	93.405	97.842	101.51	102.03	106.11	104.32	93.056	97.92	100.4	102.42	110.03	101.81	96.254	102	97.848	99.466	93.025	103.71	104.28	105.31	90.768	99.265	102	106.31	98.46	100.72	101.76	100.04	90.464	106.42	103.47	91.527	103.64	96.7	108.43	95.538	94.432	103.2	96.275	103.93	95.726	93.096	98.067	95.319
103.27	106.58	103.15	96.414	98.761	112.38	104.5	110.85	107.29	105.23	104.23	113.26	113.17	102.75	90.687	119.32	106.97	107.46	96.828	98.04	103.98	110.66	99.004	105.8	94.769	106.04	109.25	101.87	107.82	100.95	107.37	101.66	110.71	106.79	105.28	104.77	109.38	101.64	108.53	106.98	103.02	105.9	102.5	104.14	108.21	100.15	115.16	100.28	104.12	112.89
114.45	99.72	107.61	121.92	107.11	118.12	103.87	107.18	116.81	115.63	114.74	114.09	100.71	111.8	116.2	115.57	109.69	114.29	119.43	112.3	110.45	115.14	111.55	105.23	117.92	107.69	114.55	110.55	110.47	121.35	108.4	106.6	111.16	107.86	106.12	112.2	113.02	109.07	115.67	104.86	112.37	112.46	113.65	111.97	104.35	111.39	114.41	113.67	113.21	107.04
99.736	96.08	107.2	99.918	93.747	107.27	105.77	96.95	104.6	103.56	93.848	95.898	102.28	102.97	104.13	102.2	102.61	99.245	96.739	97.757	106.64	95.675	91.199	112.54	96.614	104.82	95.222	97.013	107.51	93.85	101.49	100.09	102.73	91.133	96.148	102.53	98.708	99.726	101.31	103.65	98.911	104.51	95.421	98.175	104.88	96.904	93.056	103.77	98.722	104.13
108.29	109.68	104.45	106.15	115.39	112.11	106.32	110.42	111.7	118.52	113.55	113.36	115.59	104.33	118.17	112.38	106.79	112.08	112.08	117.86	114.23	112.73	111.8	115.32	116.91	110.54	123.53	113.77	106.52	104.81	107.14	112.85	109.99	100.22	109.95	109.68	108.79	119.26	116.37	111.82	120.88	113.05	112.99	118.38	106.71	115.98	109.02	111.58	114.62	125.29
107.52	109.43	111.94	113.31	101.68	114	109.26	119.29	107.28	115.33	110.13	103.23	105.63	97.051	116.55	111.21	117.6	111.01	113.85	106.19	106.44	108.71	102.85	115.39	106.69	116.07	113.7	107.41	108.25	109.41	112.88	109.4	104.72	108.49	105.32	115.21	107.34	111.09	110.35	106.55	110.06	115.5	104.03	110.97	106.29	111.57	112.76	109.82	108.51	109.95
108.69	102.14	111.04	104.51	110.43	108.01	108.44	118.9	105.34	111.92	106.69	107.35	113.42	98.576	106.05	109.5	117.7	102.33	101.81	106.63	111.09	112.17	103.37	109.48	110.59	108.37	103.14	95.164	104.07	106	110.66	116.08	109.43	107.45	106.74	112.68	107.53	111.71	114.94	106.32	104.25	114.41	105.85	111.04	110.48	110.88	105.13	102.08	106.9	107.18
93.956	98.777	99.342	100.9	99.494	98.544	104.9	101	100.77	97.853	102.15	97.39	95.634	100.72	99.108	97.651	104.71	90.913	100.67	111.32	97.413	97.799	104.73	102.28	101.51	104.38	99.48	101.23	110.6	92.522	103.99	104.36	98.431	106.86	103.73	91.761	93.591	103.55	107.63	101.36	97.531	106.56	100.72	105.36	104.38	94.83	94.208	98.975	96.693	108.33
99.306	109.22	109.09	104.59	107.27	110.64	104.64	102.26	97.14	108.73	114.41	111.21	106.11	110.39	101.32	102.48	100.96	107.36	107.44	102.78	107.95	110.24	100.31	100.35	105.78	112	102.05	107.79	102.44	105.28	102.97	101.1	100.5	105.28	107.02	103.64	106.15	107.82	98.277	119.37	99.923	110.58	95.318	108.74	105.39	101.85	110.2	106.93	109.61	112.3
103.57	107.25	107.85	109.19	123.34	112.95	106.59	107.04	111.48	115.81	102.11	106.97	106.52	111.77	109.77	115.7	106.36	101.25	115.53	111.99	108.78	111.36	111.13	104.97	106.14	112.63	112.74	109.71	107.99	115.75	116.36	115.26	114.46	108.1	97.933	105.51	109.64	111.68	115.47	110.35	110.39	108.3	105.52	107.59	111.23	110.73	115.69	109.29	105.54	118.06
102.41	104.5	99.172	98.317	102.01	105.05	106.17	107.49	109.89	99.404	113.37	104.54	110.76	106.71	110.71	108.6	106.52	106.15	106.1	110.4	98.568	110.27	104.4	100.67	93.319	107.34	111.8	100.87	98.944	118.68	104.33	110.58	99.396	104.5	107.6	109.03	104.67	103.91	102.15	109.19	104.02	109.66	112.6	105.54	102.11	102.51	103.33	104.81	105.16	110.05
107.83	110.06	106.95	110.62	109.57	116.32	108.64	110.58	110.89	115.58	105.75	107.3	112.17	115.51	111.97	117.44	113.79	117.62	103.99	109.31	111.59	112.85	109.91	110.44	114.19	104.61	109.72	100.81	105.91	110.09	104.93	103.32	101.91	108.54	102.23	108.33	113.65	107.3	109.22	103.82	112.61	110.79	119.29	106.71	111.21	112.28	108.04	104.71	103.84	113.67
106.89	112.51	105.08	105.96	107.17	115.86	103.04	99.655	92.081	96.168	102.77	101.42	104.47	104.95	106	101.77	100.98	98.491	101.36	106.11	105.46	106.83	118.41	106.75	101.94	105.98	109.34	106.24	105.84	94.155	105.37	102.54	104.61	99.444	113.02	98.101	95.767	109.39	97.826	105.48	107.36	101.96	104.08	105.1	107.32	113.01	105.18	105.33	111.51	99.476
106.9	108.44	103.41	102.44	106.68	111.26	100.98	103.12	101.59	102.64	107.16	104.78	101.32	101.59	100.01	105.41	105.3	97.195	104.17	109.76	105.5	102.64	98.034	108.15	105.61	111.79	104.14	106.95	95.819	101.11	112.09	103.03	105.84	103.44	107.83	106.26	107.94	112.05	103.65	106.16	95.251	111.59	109.56	105.44	110.72	101.83	106.18	109.16	101	100.16
113.09	112.79	112.55	110.88	117.12	113.12	113.24	116.17	108.65	103.22	111.1	114.25	111.92	117.38	123.29	119.21	119.59	108.93	114.38	120.38	107.72	111.81	110.79	110.36	114.52	112.69	109.37	118.29	114.69	105.38	109.69	121.85	119.49	112.35	108.58	111.02	107.67	113.24	116.52	112.89	112.68	119.2	117.07	113.73	121.61	113.5	113.52	116.09	112.44	115.59
105.4	107.39	101.37	110.14	98.624	117.49	108.53	107.51	100.46	108.41	95.5	106.07	113.69	98.286	100.07	100.94	117.04	108.83	106.99	107.06	102.97	98.126	113.73	105.22	103.29	107.95	103.54	116.19	102.31	114.02	108.25	108.94	98.197	97.612	101.57	105.54	103.15	104.79	104.75	102.57	107.19	97.588	101.82	106.43	108.23	101.55	102.21	105.49	103.35	98.485
103.83	96.382	98.702	103.84	101.2	97.867	97.678	114.02	100.62	90.198	91.546	99.463	103.95	108.53	95.959	99.889	100.32	108.54	98.525	105.31	98.305	98.663	95.614	111.68	102.13	93.41	100.34	107.71	93.552	95.376	99.383	93.705	94.199	91.974	100.88	101.05	98.121	102.51	93.403	95.838	102.05	103.48	97.618	98.29	106.62	88.085	96.025	95.914	104.23	96.287
89.465	96.93	103.98	93.356	97.294	109.01	100.39	108.13	100.73	99.925	100.3	112.57	96.888	96.046	97.802	94.117	106.84	93.298	96.128	104.24	107.1	94.998	98.231	104.59	96.409	100.33	101.1	100.25	114.42	103.93	96.829	93.48	108.77	94.85	97.198	103.71	91.246	99.381	99.838	103.22	102.93	106.62	105.36	105.25	110.5	95.035	98.479	102.63	101.01	99.787
110.76	111.84	107.64	98.704	100.92	107.48	104.77	99.21	101.96	100.46	103.62	104.97	106.3	98.485	105.67	99.702	102.47	100.85	105.98	106.6	110.3	104.07	103.96	111.52	97.863	105.14	106.94	103.14	99.132	113.67	107.53	107.13	100.11	102	111.26	98.812	100.35	110.04	109.8	101.25	93.738	106.65	98.17	99.228	104.69	103.25	105.66	102.51	100.27	100.22
97.628	97.713	97.183	101.79	97.583	107.72	100.75	107.23	98.944	106.59	99.539	105.93	98.104	99.625	100.24	102	101.04	105.49	96.525	103.85	102.93	109.24	109.91	103.73	99.424	101.79	97.755	108.77	102.05	94.833	98.969	96.799	89.519	105.1	103.14	102.18	103.16	94.336	96.874	98.561	104.62	106.55	98.124	100.72	102.84	94.53	89.559	96.949	98.263	98.782
107.36	97.161	103.17	96.868	113.06	103.68	107.1	108.23	104.76	110.95	97.046	101.55	107.55	103.1	114.12	110.94	104.62	111.68	105.39	117.67	105.3	102.4	110.19	117.19	109.92	106.27	102.92	104.15	105.5	113.46	100.36	104.11	118.67	118.21	102.27	108.26	97.238	104.03	113.85	99.188	107.24	110.11	111.62	94.232	105.85	105.86	110.55	107.16	109.16	109.41
110.23	108.41	120.35	112.24	112.03	124.41	115.17	109.31	105.78	109.16	114.19	113.85	109.37	116.43	108.3	111.19	111.92	117.5	115.19	112.36	106.07	115.1	110.34	115.65	109.45	114.98	113.79	118.26	117.16	107.17	114.62	114.1	109.94	108.05	111.54	119.62	116.04	110.68	113.18	115.51	114.87	103.46	113.12	110.72	106.83	102.58	113.31	108.95	112.79	111.09
103.19	111.2	103.73	107.78	109.17	97.7	102.66	109.71	106.19	104.93	106.04	107.68	101.57	105.33	111.59	109.8	100.23	104.82	107.71	104.09	107.1	106.78	101.45	104.54	106.46	113.76	97.366	95.112	103.02	107.16	116.17	102.65	118	104.56	107.85	105.51	105.53	108.07	104.87	93.07	104.77	110.1	106.34	105.35	107.38	111.4	98.704	105.36	109.82	98.456
112.69	104.4	114.99	106.35	109.05	108.36	103.53	108.15	109.45	102.27	100.88	111.09	104	102.8	105.02	102.94	108.22	103.42	110.79	105.62	107.23	118.43	104.61	108.37	111.7	97.207	110.38	112.02	108.94	110.6	109.91	104.91	107.8	103.58	104.83	103.41	112.7	106.21	111.06	102.88	107.75	111.84	111.09	107.26	110.3	110.16	106.98	113.21	106	109.19
107.2	112.91	113.09	113.82	115.44	114.04	117.34	103.76	106.83	111.83	106.27	112.88	116.06	103.18	114.97	115.83	105.42	107.97	107.71	112.01	114.5	105.45	112.35	117.78	111.41	110.45	112.43	113.67	107.14	106.31	107.26	111.17	117.51	108.43	94.894	110.79	110.87	102.94	102.21	113.82	105.54	114.93	113.41	114.15	107.14	109.28	107.55	98.371	108.93	110.25
117.32	119.05	105.74	120.68	100.59	113.9	114.14	113.34	111.06	115.6	106.8	109.77	106.02	117.19	104.62	104.7	110.07	106.64	114.55	104.94	116.62	114.96	117.29	115.65	111.91	115.4	113.69	113.26	111.03	105.93	105.52	112.28	118.81	111.7	103.66	117.64	107.64	109.17	113.29	107.21	105.28	104.57	107.44	107.02	113.36	115.19	114.1	107.84	109.68	113.58
95.47	98.034	90.901	104.05	97.255	102.8	99.725	99.333	101.21	94.151	100.37	100.52	99.873	103.06	99.18	90.683	94.662	97.505	104.11	107.79	100.62	103.62	103.4	94.928	102.01	97.925	96.636	96.967	103.63	97.341	100.51	90.815	105.29	100.19	92.427	103.2	97.702	98.283	96.229	99.886	100.23	105.2	97.787	103.65	101.12	96.85	101.39	108.53	99.983	102.94
119.07	115.46	112.19	114.49	116.86	120.9	121.75	110.69	109.34	117.23	123.1	110.36	121.29	121.8	113.79	117.62	113.09	114.88	113.71	108.18	119.57	123.29	115.44	118.45	113.69	118.53	117.6	109.14	119.04	120.89	114.36	115.17	117.16	116.09	112.89	119.81	119.1	120.38	121.27	115.75	114.76	112.99	112.65	116.01	115.99	120.52	116.48	130.25	121.11	122.37
98.861	110.14	105.02	109.45	109.76	99.3	106.45	115.63	100.75	109.39	106.63	101.02	106.14	109.37	113.34	102.8	105.86	107.37	91.993	110.61	103.12	103.84	99.73	101.04	107.54	101.44	115.87	101.7	108.56	111.92	106.22	108.41	99.472	105.69	97.877	106.65	106.64	107.51	103.7	105.88	108.37	104.92	112.34	105.23	107.84	114.11	110.88	108.02	107.69	98.57
97.699	93.738	108.08	109.18	102.43	106.34	97.97	110.81	103.37	99.6	103.82	98.282	108.65	103.31	95.447	102.05	95.353	105.24	97.64	94.961	99.43	102.23	99.251	92.889	97.063	104.82	97.708	87.884	100.21	107.41	96.429	93.354	103.21	104.75	109.32	110.01	88.777	99.168	93.003	103.82	104.62	96.083	106.7	104.83	102.19	92.275	88.294	102.93	97.743	105.37
114.72	99.616	102.88	107.54	113.55	96.741	102.77	97.264	120.98	99.389	108.64	108.46	114.38	106.26	99.984	112.11	106.97	108.65	108.37	101.65	108.88	101.06	93.823	111.71	110.12	106.99	103.59	105.88	103.1	104.7	107.15	110.52	100.12	105.36	103.82	105.3	110.51	115.6	107.5	108.03	108.5	104.99	101.74	101.19	102.59	105.54	101.8	108.62	102.96	106.97
107.11	111.57	106.48	106.8	110.17	107.85	99.792	104.5	101.77	105.27	101.01	106.71	112.5	100.86	105.01	109.49	96.396	111.4	103.82	115.13	104.4	108.16	103.96	105.27	119.09	107.73	105.36	97.922	99.268	106.94	105.31	114.21	102.69	111.77	118.45	106.01	105.08	111.92	93.239	102.31	104.78	101.88	111.24	101.38	116.39	105.16	107.53	107.86	111.72	103.52
111.11	113.85	120.8	107.1	114.49	111.26	110.41	113.11	111.64	117.32	114.9	122.26	106.21	109.76	112.9	107.08	109.89	117.69	113.42	111.7	110.2	119.01	105.73	108.15	114.07	110.65	112.33	102.13	115.02	116.35	120.37	104.94	116.27	120.92	104.4	125.09	101.62	118.18	110.62	116.25	110.99	102.98	116.32	105.33	109.67	116.82	108.55	114.49	107.78	102.58
93.189	101.34	99.11	104.59	95.154	104.44	102.14	106.22	103.98	93.398	95.802	96.706	96.881	102.52	91.677	101.15	96.666	103.46	103.82	104.89	107.57	93.639	93.604	103.79	99.642	97.267	105.86	98.367	99.82	95.061	109.33	97.782	101.99	98.327	100.2	98.321	103.05	91.945	93.144	94.574	102.24	98.11	103.32	106.55	95.329	102.17	105.96	100.4	101.31	104.02
93.001	96.391	101.66	103.4	96.854	101.24	96.089	101.92	90.783	102.09	99.666	101.04	94.375	96.473	103.37	94.77	102.09	92.532	103.8	103.95	93.356	108.09	97.048	92.633	104.84	96.256	102.12	96.91	102.84	112.08	112.35	101.51	104.02	98.329	98.364	91.94	104.97	100.83	112.65	99.884	95.992	91.73	99.015	102.6	99.462	96.146	99.527	91.702	97.966	88
108.23	114.63	109.77	104.03	107.28	102.61	102.79	99.306	111.64	111.27	103.43	105.74	113.71	108.63	105.57	107.03	116.03	107.54	101.34	113.39	105.88	105.01	106.23	96.969	112.82	106.18	103.65	104.65	102.34	112.35	102.04	95.913	111.17	102.79	100.14	99.452	103.1	108.83	107.28	101.48	105.11	106.34	110.03	113.78	107.82	101.28	95.682	91.504	104.31	107.22
111.61	109.28	96.015	105.68	102.67	101.97	103.8	103.34	105.55	111.88	109.21	109.08	110.11	95.136	106.66	105.13	105.73	104.23	102.09	112.39	103.16	117.57	102.31	106.09	99.408	101.31	101.91	110.35	103.78	112.4	99.353	108.1	104.41	110.82	96.134	109.99	108.89	104.29	100.38	113.17	112.72	106.92	112.99	103.19	102.81	112.72	106.46	108.73	102.36	106.59
101.99	111.01	108.52	111.52	103.61	109.95	108.14	120.69	111.25	115.07	109.64	118.42	98.626	100.16	107.76	107.78	114.18	118.02	109.44	113.88	110.58	100.39	123.62	110.26	113.21	112.54	108.24	105.94	116.98	120.77	108.11	117.02	114.34	105.16	117.56	112.72	106.64	107.02	104.58	115.66	113.52	112.53	107.6	108.65	105.31	116.63	105.5	112.58	111.43	112.73
103.26	109.22	108.19	104.04	123.88	94.375	111.01	105.55	101.25	109.55	106.22	98.428	111.32	101.37	101.99	104.05	112.01	105.99	112.95	111.05	113.36	113.38	102.13	109.13	112.13	105.42	111.47	116.26	106.51	111.02	118.89	101.19	100.99	109.8	108.14	107.71	111.43	111.68	103.97	113.62	114.05	103.56	104.31	100.84	103.5	99.327	104.92	112.77	97.711	100.19
96.849	105.06	102.54	106.09	101.08	102.47	101.79	99.953	105.16	108.9	99.247	101.85	104.7	101.31	110.16	110.9	103.36	113.53	107.63	116.5	108.39	100.9	99.697	98.07	99.018	103.88	99.556	105.47	109.1	108.65	102.39	98.985	106.12	101.16	105.3	107.08	111.62	111.43	102.75	96.661	107.34	106.93	105.58	111.3	106.13	101.72	106.27	92.877	97.22	103.65
106.64	107.92	102.96	113.55	110.35	107.03	105.45	102.9	106.76	102.31	102.32	104.04	104.47	103.29	114.97	98.141	89.477	100.62	100.57	109.64	105.39	111.83	105.78	104.51	109.34	110.21	104.35	103.74	113.49	109.09	107.11	104.92	101.56	114.36	101.49	106.68	106.69	102.29	97.434	106.72	97.533	106.28	111.55	111.58	114.9	103.79	106.97	99.658	105.31	103.61
101.09	108.35	106.95	111.94	104.15	110.51	109.93	113.62	107.45	104.86	102.83	96.159	98.425	102.99	103.87	104.85	102.33	114.65	96.524	99.892	102.69	114.38	106.24	107.71	108.5	106.77	92.857	101.6	97.414	105.41	103.63	104.96	104.3	107.62	104.12	91.007	111.17	98.042	104.55	108.38	106.15	102.99	104.2	103.99	108.35	105.93	108.1	112.37	104.61	104.42
96.309	105.3	101.07	101.2	97.392	98.574	110.19	102.33	106.87	99.28	92.228	97.222	101	101.82	99.165	109.98	97.508	108.29	97.698	100.97	106.9	96.031	94.056	101.8	94.163	103.48	100.86	99.241	102.08	96.554	99.165	93.598	105.68	99.569	105.26	113.04	100.19	104.05	117.07	95.707	102.86	104.25	101.88	103.19	98.856	100.71	104.55	97.399	102.99	104.01
114.76	109.04	119.34	121.89	105.79	108.1	114.75	113.04	116.47	109.65	114.14	113.85	108.97	103.32	110.41	108.58	114.21	113.57	111.25	107.21	112.38	109.55	112.2	102.55	118.84	115.34	116.71	114.39	106.44	122.42	116.08	116.24	114.51	101.98	121.64	107.79	113.02	116.09	113.95	113.38	119.28	107.16	103.61	112.75	111.9	114.17	114.03	116.01	106.07	113.86
112.27	108.92	115.5	111.06	115.06	105.54	116.69	110.86	115.86	108.91	116	111.97	107.91	120.58	102.87	102.59	111.57	110.43	115.99	107.37	114.69	101.86	110.1	115.47	118.9	113.49	108.23	95.535	110.9	112.66	113.83	113.94	113.81	111.72	108.62	114.87	111.86	116.68	102.21	110.97	104.5	105.08	114.75	110.14	110.39	114.57	116.83	122.01	112.45	109.81
113.49	105.37	116.1	109.89	109.11	114.84	111.05	108.49	103.13	113.16	111.2	115.4	113.29	107.82	117.23	110.56	120.18	116	109.31	115.77	111.75	117.08	108.02	110.12	105.65	102.1	117.56	113.66	98.884	114.91	106.38	118.12	124.7	115.17	109.39	107.62	99.062	116.47	114.8	118.79	102.29	112.84	120.56	116.41	117.07	107.53	110.32	115.9	106.14	111.72
112.49	104.97	106.78	107.77	117.58	113.61	112.38	113.83	115.44	114.26	113.87	109.62	114.49	120.21	111.19	110.01	124.63	110.05	106.3	107.8	115.63	115.43	102.73	124.7	119.6	111.22	108.68	112.76	123.3	112.58	113.81	112.77	104.89	115.4	111.13	112.5	106.49	114.21	108.86	108.22	107.58	104.11	112.7	115.13	108.15	107.55	100.65	108.18	121.97	114.78
109.98	103.2	102.67	109.07	114.48	111.08	117.61	118.93	99.356	121.19	102.01	99.552	105.92	113.61	115.17	113.68	115.08	96.521	107.11	116.26	124.12	113.67	109.29	111.05	108.39	118.01	100.23	109.77	112.57	105.14	109.89	114.35	113.13	104.59	109.52	111	114.53	108.84	115.79	103.18	105.89	107.05	108.7	112.33	100.88	105.93	101.69	113.5	115.96	110.78
119.44	113.9	112.24	114.82	117.62	115.25	124.98	118.77	127.14	120.64	117.95	114.76	114.35	125.67	116.89	121.48	117.99	115.7	111.98	114.49	121.89	118.85	119.16	114.55	114.24	113.89	123.36	109.92	120.37	122.56	125.42	112.03	112.42	122.21	119.47	119.4	112	117.45	117.97	112.74	123.48	113.53	112.84	120.59	117.56	115.45	124.19	113.66	109.82	111.29
103.98	109.73	100.59	104.86	100.57	113.39	113.36	110.97	103.27	108.22	103.38	95.578	104.09	114.21	105.15	106.38	107.23	107.88	110.2	104.08	110.95	107.11	108.04	112.85	108.11	107.41	108.4	98.001	108.41	101.83	104.91	105.88	105.45	112.19	108.95	101.27	111.34	107.22	116.06	110.86	101.39	107.07	114	103.22	108.37	98.49	102.09	113.57	112.79	111
99.622	103.46	101.81	104.78	99.37	116.37	106.04	104.71	106.52	111.71	113.11	99.727	106.18	111.16	113.2	105.56	106.32	109.69	103.39	112.79	99.333	113.21	105.03	116.11	110.2	112.5	104.15	112.14	110.73	112.82	101.32	99.083	109.93	98.625	107.78	111.25	104.67	108.1	106.73	109.75	105.7	111.51	107.57	108.37	106.14	112.92	106.15	99.745	100.32	117.04
112.44	112.96	105.44	112.87	105.17	109.37	110.21	107.58	98.691	108.66	101.17	105.84	115.44	105.62	107.78	105.35	103.15	106.67	117.92	105.38	114.84	105.45	112.83	114.23	105.24	105.95	101.79	110.33	110.22	107.6	112.32	120.77	98.442	112.16	108.36	109.16	100.67	113.63	108.01	113.05	100.13	103.01	116.65	101.34	106.74	115.61	104.08	104.62	110.09	105
98.457	108.73	111.38	99.928	104.27	95.726	105.68	107.57	102.95	105.17	99.338	109.81	110.58	103.4	100.4	100.51	96.584	105.32	108.15	120.3	99.667	98.092	111.12	109.25	106.23	97.624	97.611	111.68	104.73	104.81	108.13	106.56	114.59	106.56	106.5	100.08	103.48	118.28	110	105.43	105.09	103.94	101.72	106.5	105.8	103.43	108.45	103.82	95.16	120.35
112.5	112.39	110.22	110.52	105.18	101.91	107.61	106.68	114.1	115.72	114.63	109.03	105.37	107.14	108.47	103.71	113.59	107.11	110.05	113.43	105.59	109.55	107.82	103.33	112.71	114.55	100.09	114.65	106.29	108.34	105.66	114.57	105.93	108.04	100.57	108.06	113.86	104.58	107.77	110.59	99.859	103.41	104.75	102.39	104.26	106.36	104.05	113.59	104.92	110.37
110.52	116.01	109.89	105.64	115.1	116.93	110.09	112.98	112.86	114.21	105.8	109.91	106.22	123.28	103.87	112.03	103.59	106.27	114.18	110.29	110.06	113.39	115.86	107.8	110.57	110.85	112.14	104.72	114.96	117.5	104.54	122.88	113.17	111.15	110.67	114.75	113.02	111.55	118.04	122.15	114.06	111.4	120.14	109.68	116.02	110.61	112.33	126.36	114.3	108.3
112.7	103.87	110.07	106.94	119.79	106.98	107.36	116	106.16	109.31	111.16	110.64	105.66	111.04	115.45	111.71	108.43	106.24	118.47	109.48	107.6	111.64	110.21	106.38	103.18	120.15	109.67	119.27	107.45	123.8	112.47	107.96	109.71	111.69	115.18	101.79	120.82	102.11	113.87	112.07	107.95	104.62	113.47	110.94	110.38	118.92	118.28	105.64	111.19	103.72
107.44	106.11	106.12	110.95	105.21	98.784	104.44	107.81	103.55	115.97	102.44	114.6	103.75	105.75	100.91	96.817	106.17	111.48	112.3	102.77	104.14	103.9	108.46	99.256	106.95	107.52	102.82	111.15	101.06	111.17	101.74	106.16	105.01	108.73	110.32	103.67	111.73	99.894	112.79	103	111.43	107.96	105.05	110.07	106.73	106.11	95.065	109.98	99.768	112.32
110.05	114.13	112.18	102.05	102.93	114.94	111.78	110.55	110.21	122.06	109.45	101.9	117.02	123.61	110.84	109.34	108.81	107.18	108.74	108.85	112.08	111.09	112.5	110.09	115.38	114.83	115.5	113.72	119.1	119.01	113.53	108.48	117.24	117.8	107.32	112.07	110.41	113.72	108.72	111.62	114.98	116.94	108.79	109.76	109.87	109.57	114.54	112.21	112.61	105.2
89.611	103.08	108.57	98.836	102.2	95.255	110.22	116.76	108.12	115.46	104.42	103.99	106.49	116.55	107.49	97.311	106.92	100.67	111.22	105.6	109.91	105.16	100.7	106.58	110.35	98.963	107.46	104.63	102.7	107.15	97.984	104.8	108.49	101.04	101.78	106.95	110.58	102.44	102.95	91.031	110.35	105.96	105.08	116.91	103.84	102.42	105.91	111.01	103.04	106.56
102.38	100.85	96.698	91.656	98.986	100.12	97.223	108.22	86.726	94.051	104.52	100.6	100.37	105.28	101.58	103.83	108.18	94.232	103.16	104.11	107.78	96.466	109.79	107.11	91.878	99.711	106.82	104.64	102.3	91.166	104.61	101.98	97.71	93.59	93.136	101.75	103.81	100.84	93.79	90.93	102.64	98.202	99.435	95.676	94.975	114.62	92.625	109.08	93.822	101.79
116.59	105.06	108.58	115.15	108.23	106.63	110.49	111.47	114.57	109.63	115.28	114.86	103.2	96.393	106.55	106.51	105.28	110.78	108.05	103.06	98.699	114.46	108.36	111.53	110.94	109.96	108.04	104.43	103.49	112.35	108.59	103.52	108.18	120.67	114.08	105.95	105.56	102.51	116.77	105.58	105.69	109.77	112.16	108.88	105.61	111.58	111.6	109.5	97.939	109.88
105.27	116.77	117.82	107.79	117.28	117.91	122.84	121.01	108.37	104.2	108.09	112.34	113.75	115.44	104.96	114.45	131.58	114.31	107.5	113.9	115.6	105.32	107.77	112.93	113.01	115.01	122.76	112.85	105.1	115.69	110.07	106.17	112.42	121.59	110.65	105.95	104.76	106.15	108.02	106.16	107.17	110.2	113.27	117.01	115.47	116.98	108.29	112.5	109.05	115.49
99.922	118.63	115.46	111.98	113.88	109.62	109.95	111.8	124.46	109.63	111.08	112.56	111.07	109.17	116.06	112.88	113.69	113.06	107.32	111.89	109.63	105.88	105.04	108	106.08	112.93	111.6	116.68	102.7	103.84	120.15	109.62	105	118.73	106.38	111.83	112.68	114.47	104.75	111.06	111.4	113.62	109.53	113.79	115.59	99.493	107.36	118.2	111.03	109.97
115.67	114.21	115.16	105.58	126.77	115.98	103.44	108.48	114.72	109.73	115.56	110.42	113.03	111.73	110.09	116.88	103.12	104.2	114.42	109.84	106.68	109.3	116.88	108.21	109.71	123.35	107.43	106.36	112.28	118.57	113.28	109.91	108.23	114.04	119.2	100.13	119.46	120.87	108.13	112.82	115.97	110.6	118.87	107.63	116.01	108.91	98.086	112.46	114.35	114.98
103.9	105.84	107.56	106.09	106.67	111.24	102.42	104.36	110.94	108.47	103.48	107.64	103.14	97.789	104.77	110	111.88	97.941	104.91	105.21	102.46	101.96	97.359	109.29	117.07	101.85	107.13	102.54	96.14	102.79	100.79	101.25	101.69	98.772	112.88	99.437	107.89	104.7	97.216	104.29	102.83	106.49	99.508	99.106	100.95	97.208	97.53	105.07	106.58	103.19
104.42	104.04	102.64	114.46	106.14	111.54	110.81	100.72	100.37	95.454	115.28	108.31	100.83	103.66	99.861	107.47	104.5	101.91	95.546	108.76	102.36	102.62	112	107.54	97.254	113.8	102.88	105.95	102.45	102.14	102.47	109.48	109.79	105.37	107.77	109.16	120.77	103.31	103.75	112.41	121.66	117.55	104.81	106.18	101.42	104.74	108.98	104.11	105.74	99.832
105.72	101.17	107.63	108.16	97.764	110.56	108.44	102.41	100.09	95.965	91.575	97.386	98.201	100.23	107.5	103.58	91.952	95.97	107.5	95.72	97.978	101.97	100.39	99.049	112.49	106.17	101.47	95.007	93.658	97.855	100.28	104.35	99.87	106.77	98.556	100.33	100.86	101.37	110.76	104.96	104.92	102.78	103.87	101.93	102.38	94.419	102.32	95.398	105.08	104.47
91.217	105.36	101.74	103.91	93.225	95.883	105.31	106.3	91.022	97.801	98.434	106.29	103.06	104.84	99.757	96.356	108.67	100.53	108.6	113.25	103.7	107.71	95.51	94.725	105.13	111	102.79	102.76	103.04	100.08	108.02	99.391	112.35	108.58	108.3	106.55	111.23	103.56	102.08	101.64	101.86	102.2	99.458	111.07	104.77	106.24	104.2	103.35	100.82	96.285
105.97	110.96	111.66	109.22	111.02	123.1	112.72	108.31	115.91	110.48	111.69	106.36	117.74	118.8	112.4	110.74	121.91	112.77	111.5	111.33	104.81	115.78	124.31	109.95	110.04	122.68	99.482	114.82	111.62	118.25	115.36	114.61	113.09	112.45	116.79	104.06	115.45	109.65	112.55	106.71	103.05	111.65	105.51	106.24	115.35	106.02	114.01	115.76	111.65	109.82
105.57	102.2	119.28	106.61	102.08	99.021	103.56	105.31	108.08	99.857	106.7	110.71	96.327	109.93	101.56	100.49	105.56	106.18	97.037	100.35	105.48	107.94	103.85	106.92	101.05	105.82	100.94	112.62	99.677	97.836	110.58	104.6	104.39	108	102.8	108.63	118.93	107.74	106.1	112.15	105.64	104.74	108.7	111.17	112.95	107.29	110.83	94.715	108.14	107.5
103.46	95.73	99.619	108.89	102.17	107.98	104.71	114.85	99.125	105.56	113.38	101.08	100.9	110.17	105.56	95.992	102.71	104.83	97.351	116.83	110.02	105.6	107.71	107.2	102.25	99.687	110.43	107.7	104.31	100.21	97.445	108.39	110.13	107.04	101.44	102.43	109.64	99.929	106.35	107.68	104.71	105.39	113.81	113.73	117.34	106.02	103.14	106.16	103.8	116.15
111.63	113.99	117.86	117.18	119.57	111.86	120.88	122.79	122.55	122.12	116.5	129.03	123.21	122.95	116.81	112.52	119.74	117.35	122.08	116.58	126.65	114.17	112.62	123.25	130.4	107.84	118	108.25	109.12	124.64	109.34	117.32	124.47	118.81	117.78	109.21	121.28	115.66	113.91	120.91	115.94	117.86	121.89	124.43	118.95	117.18	119.14	124.35	110.8	121.77
108.89	101.61	113.72	107.84	108.46	108.26	110.93	113.57	116.63	112.79	108.89	111.38	122.34	110.81	113.43	108.98	106.71	103.97	110.33	117.64	107.7	116.97	122.61	119.18	111.76	116.48	110.38	116.26	110.24	108.61	115.22	114.94	110.74	109.38	115.66	115.68	111.5	109.66	106.96	111.94	114.41	108.63	109.22	107.14	104.75	105.38	106.88	106.8	112.13	106.56
103.81	106.01	102.09	105.76	103.69	110.92	108.74	109.48	108.57	101.14	104.59	104.84	100.85	110.48	100.21	95.078	103	101.84	101.4	107.36	103.49	102.53	107.47	98.841	108.47	98.273	93.437	105.63	105.66	91.715	104.26	105.76	111.72	101.68	104.11	104.75	99.801	95.272	111.87	99.783	108.28	109.07	106.61	105.5	108	98.121	105.77	103.14	103.47	106.34
105.74	103.36	101.52	103.54	110.52	108.36	116.87	106.64	104.18	110.19	106.49	108.28	99.592	104.49	119.95	105.22	100.43	111.48	107.95	97.806	104.14	111.88	102.13	104.38	113.89	109.33	105.04	114.15	110.02	110.94	110.64	104.55	119.19	111.79	114.23	114.44	119.26	97.828	96.147	108.21	90.991	110.04	98.236	100.16	108.11	98.778	110.96	101.01	104.5	101.8
100.68	101.68	101.87	110.33	104.07	91.625	105.65	93.549	98.973	99.022	99.186	111.01	103.13	103.38	100.64	101.79	96.855	102.68	100.91	108.33	99.786	103.36	92.509	101.73	94.819	104.23	103.76	96.848	104.53	93.411	101.59	95.062	109.93	102.91	100.84	102.04	102.43	102.42	99.946	95.844	101.19	96.685	103.65	97.373	107.9	103.32	102.17	100.86	99.553	102.74
120.27	104.7	106.98	108.82	104.03	112.38	109.59	102.03	114.51	114.22	108.29	112.07	113.15	111.36	113.39	104.81	113.82	120.52	107.68	117.45	112.79	104.45	107.51	112.26	103.05	105.04	108.81	104.54	110.36	111.71	110.79	111.17	108.02	114.46	104.69	104.09	107.21	114.89	116.11	109.74	110.21	116.46	117.27	109.86	114.86	109.21	104.75	107.42	114.98	114.99
118.72	98.938	109.3	101.7	102.1	110.59	107.78	95.319	99.43	111.1	111.37	106.34	107.36	107.66	103.26	105.84	96.647	100.6	102.79	108.66	106.09	106.24	99.455	103.46	104.33	106.92	107.28	104.52	104.45	107.92	100.4	105.93	104.29	102.97	107.09	96.165	111.09	100.3	106.29	102.85	107.13	103.09	97.645	103.49	99.621	102.36	101.38	99.878	114.05	102.4
108.33	108.15	117.01	111.46	103.46	103.37	102.53	111.19	106.26	109.8	107.87	109.08	115.74	120.26	108.11	107.52	106.35	102.18	111.27	108.47	115.21	114.59	111.51	109.39	109.25	105.01	108.44	108.99	103.25	112.95	111.97	108.31	112.22	98.467	111.88	114.32	108.86	101.26	109.86	109.7	112.6	110.88	112.02	107.22	115.7	105.84	108.77	114.98	111.22	112.17
110.62	104.59	105.94	113.37	112.01	116.9	108.56	103.42	108.43	112.45	101.5	117.6	101.5	113.17	107.9	111.44	105.3	104.06	117.28	101.14	114.63	117.59	111.96	107.66	112.13	116.3	104.49	112.96	103.42	103.94	108.55	103.11	112.08	104.85	111.3	108.73	117.25	99.995	105.12	115.16	113.55	104.1	107.15	112.5	111.53	114.6	111.34	110.09	109.28	113.72
107.04	99.146	102.13	108.67	112.59	104.62	106.95	109.8	105.68	96.25	104.7	106.52	107.07	113.96	109.7	108.11	106	108.56	102.81	96.321	103.05	107.99	100.92	110.02	107.8	108.98	102.14	104.64	113.3	113.92	111.36	100.16	113.65	105.12	108.92	111.86	114.64	105.6	107.02	103.56	96.987	98.567	89.152	105.9	107.31	107.57	108.6	106.04	111.84	101.95
112.42	102.13	91.515	103	97.751	97.283	97.437	103.94	102.71	102.28	91.073	98.076	99.154	90.157	90.033	108.14	107.42	109.89	98.025	103.41	97.907	106.05	99.026	96.04	96.674	95.008	105.1	94.206	117.07	98.953	105.05	98.457	96.822	98.69	100.17	102.13	101.89	102.2	105.66	97.898	100.2	99.034	98.313	93.13	99.604	97.914	101.32	99.019	105.69	97.65
107.83	111.45	106.59	93.012	98.527	104.66	106.34	102.78	111.66	107.68	106.83	113.91	98.689	111.28	103.16	104.71	108.59	104.55	110.68	105.87	101.24	105.89	97.092	101.57	107.91	104.64	114.51	101.53	108.38	97.509	101.66	105.26	103.23	104.63	109.12	104.99	103.55	109.01	106.26	105.05	100.61	108.58	105.44	112.41	102.57	106.28	106.98	103.38	107.18	105.6
104.04	98.462	102.26	101	97.803	102.71	104.54	100.43	95.564	93.749	100.93	103.91	99.64	97.105	96.147	91.406	99.401	102.29	97.693	106.84	100.35	102.85	101.35	101.87	94.401	99.803	117.83	93.469	105.95	93.827	97.512	97.326	103.57	96.299	90.022	101.44	101.48	92.544	93.749	95.617	94.222	105.04	110.04	98.755	96.476	105.36	93.004	97.587	105.92	98.959
97.12	97.814	111.85	100.9	104.14	94.624	97.647	103.34	101.31	99.787	107.53	101.1	106.76	96.918	95.258	96.977	102.58	95.899	97.181	103.12	99.601	111.53	105.34	98.459	84.545	102.56	105.32	93.859	98.918	100.07	99.854	95.754	96.101	100.17	102.88	98.588	97.03	98.893	97.537	102.48	95.598	98.292	100.53	107.02	103.33	100.68	91.163	96.927	105.22	103.04
100.32	101.07	105.55	110.83	102.48	93.75	98.969	110.5	105.32	103.25	104.08	101.99	104.59	100.41	116.96	111.25	103.54	100.18	104.59	107.88	111.17	101.05	110.67	102.63	106.5	108.95	109.05	104.92	103.17	100.93	104.36	107.64	99.051	100.74	103.39	104.02	101.84	111.32	104.08	98.209	104.48	106.85	104.93	105.31	103.84	108.18	101.06	102.73	106.3	111.06
104.11	107.59	108.22	109.94	108.62	104.73	98.547	113.39	110.18	109.07	103.12	92.714	111.93	105.45	103.65	114.47	117.58	106.42	110.72	107.31	100.83	115.88	103.85	98.379	108.52	97.254	109.96	105.1	110.46	110.12	105.75	110.78	110.58	106.36	101.98	104.05	100.19	112.9	106.64	98.103	109.79	98.79	109.08	113.65	104.22	106.98	101.31	107.03	105.3	98.387
101.22	106.65	106.79	109.33	98.749	108.05	103.98	102.42	111.48	114.52	102.75	106.75	109.18	106.55	101.32	98.41	102.7	107.85	102.08	104.82	103.1	105.71	103.82	96.874	101.9	90.687	97.453	106.15	105.77	99.72	112.48	106.24	106.63	106.33	106.88	109.7	108.09	107.9	102.14	103.19	101.97	107.5	104.93	102.48	98.495	109.22	96.707	98.793	97.743	102.23
109.63	101.66	105.14	105.01	100.69	114.85	109.38	109.85	100.19	100.61	110.28	102.28	95.876	105.81	100.06	108.54	103.43	110.29	112.06	103.27	110.61	112.41	109.87	104.4	103.35	107.81	112.24	112.69	101.75	105.69	106.45	107.13	102.67	105.73	109.72	110.5	105.84	107	108.66	101.25	103.48	101.34	99.152	97.734	112.29	114.27	107.72	111.04	108.93	104.52
116.93	118.24	119.42	119.99	116.42	126.13	114.51	119.66	117.06	124.02	110.11	112.56	111.06	110.94	113.64	107.39	109.52	110.91	115.09	120.67	126.62	115.49	120.62	114.87	111.92	116.89	114.2	125.66	122.18	117.92	122.58	119.59	116.22	116.72	120.82	114.04	111.85	121.42	108.24	110.97	118.58	124.38	115.63	108.1	111.2	115.46	117.32	124.48	116.9	112.18
100.23	102.8	108.3	108.59	105.13	102.18	104.37	109.23	102.28	108.24	107.08	107.2	112.85	100.62	111.22	99.884	109.58	99.46	106.89	101.89	102.42	115.08	106.04	103.11	103.92	100.91	98.382	112.15	109.98	110.65	105.02	109.1	105.89	115.96	108.84	108.55	118.32	100.25	112.53	102.84	105.22	101.25	104.01	112.68	109.46	104.25	109.76	103.39	110.73	99.441
112.2	108.26	108.05	116.85	101.9	99.534	102.79	93.892	104.6	105.01	107.52	105.55	107.22	111.91	100.57	103.2	103.04	108.14	112.2	107.07	108.98	106.59	99.13	119.85	105.28	111.66	105.16	104.54	118.98	103.56	97.752	106.04	108.5	107.59	103.58	102.19	107.76	109.1	102.38	106.25	100.46	110.82	108.25	103.19	102.23	110.75	104.66	117.36	96.152	104.44
107.5	109.46	104.61	97.21	103.39	110.65	100.69	103.8	102.61	100.97	103.37	104.31	93.55	97.923	93.856	106	105.35	102.09	102.64	97.008	100.87	104.96	104.87	101.23	101.01	96.153	96.399	102.66	96.594	104.09	100.09	110.19	105.13	101.69	98.312	93.829	96.276	103.1	98.943	88.154	105.95	100.87	97.693	99.654	102.64	103.44	102.99	104.06	101.54	94.788
100.29	100.58	108.99	104.02	99.477	105.24	98.606	101.6	108.74	94.122	118.25	99.232	110.37	108.87	102.17	103.48	99.822	107.67	107.62	115.92	111.37	96.936	107.8	102.59	104.86	116.45	99.076	103.04	102.08	100.68	105.49	108.58	104.38	108.86	106.96	100.11	102.52	110.59	104.4	111.15	107.42	103.57	102.39	108.3	124.41	104.31	108.31	102.69	99.758	108.53
110.39	110.99	107.63	109.6	112.35	102.69	129.71	105.31	109.55	115.12	119.13	118.3	103.06	109.4	112.21	109.03	109.24	117.55	107.68	99.388	117.99	112.1	116.07	120.18	109.14	111.39	113.38	108.7	116.83	104.21	106.3	119.59	109.95	105.77	108.59	117.79	121.16	114.95	115.65	109.27	112.55	115.51	116.3	105.25	118.83	106.01	120.38	114.45	117.86	111.84
100.67	106.95	102.29	105.83	109.15	113.7	105.8	120.11	111.39	113.26	106.95	108.3	111.76	106.16	101.99	105.36	101.18	105.11	102.12	109.11	99.793	105.06	113.1	105.53	103.74	98.394	99.366	103.15	101.46	110.13	105.51	102.91	110.16	119.45	106.27	114.87	101.62	105.61	108.51	106.39	111.09	107.62	111.88	111.44	101.14	101.42	102.7	99.975	97.954	107.1
102.63	115.97	116.31	109.06	114.59	116.3	110.7	108.13	106.72	120.3	112.09	113.17	106.17	112.19	110.98	111.4	105.9	116.41	107.9	106.43	116.69	113.1	117.88	116.94	110.9	113.65	114.33	121.03	116.1	111.05	119.87	112.19	112.03	101.96	117.94	118.78	104.38	117.05	114.04	112.43	105.46	114.67	112.34	107.07	110.33	112.46	113.78	107.83	106.61	107.72
95.467	105.34	105.81	110.99	111.74	101.33	110.53	110.46	98.537	107.62	101.21	101.27	105.01	109.73	105.4	106.98	103.18	106.2	108.24	100.86	100.03	101.27	98.237	103.47	103.98	102.27	108.71	106.09	93.745	104.95	106.84	96.761	115.33	100.89	103.26	100.35	112.57	103.15	102.43	108.97	106.34	112.82	106.33	105.4	105.31	111.45	93.73	102.36	105.4	111.44
100.72	108.74	101.03	105.9	114.9	97.495	104.58	102.04	104.23	115.08	102.22	106.01	99.26	108.97	105.31	106.3	101.58	106.13	105.16	95.295	112.06	113.37	115.69	97.847	114.37	99.948	103.3	108.87	106.3	105.33	107.5	103.35	93.359	102.34	101.61	104.93	93.012	111.86	104.99	104.51	111.24	108.73	114.92	117.05	109.4	107.07	102.57	101.11	105.04	110.28
95.343	109.63	113.66	99.774	104.01	103.04	101.64	98.482	102.03	104.23	104.67	96.801	102.89	105.5	99.33	110.82	110.37	98.939	105.91	109.61	99.185	108.81	105.1	103.72	107.18	114.16	100.01	104.15	112.46	94.521	103.02	96.691	100.33	96.898	106.08	102.69	108.65	110.91	105.31	98.721	100.51	107.97	110.43	98.132	101.38	109.81	96.864	108.85	103.56	107.35
111.81	106.6	107.11	114.23	104.47	116.8	115.62	112.18	114.92	108.54	108.21	105.95	105.44	110.05	110.43	116.23	102.94	119.3	113.15	107.62	113.41	108.81	109.23	115.5	110.54	111.16	122.45	111.65	117.95	118.08	109.64	107.4	107.93	109.81	107.68	111.47	99.118	108.53	106.73	103.23	110.49	113.42	110.86	106.54	109.76	104	115.09	106.04	124.78	109.98
105.36	104.61	108.24	109.42	100.24	100.25	109.4	97.832	96.351	110.74	94.814	106.33	105.52	103.44	101.3	116.06	103.13	111.89	110.79	103.22	106.58	102.17	106.37	107.67	102.67	116.82	102.85	95.108	104.05	107.07	100.54	105.9	107.13	110.67	103.3	99.89	107.32	104.43	108.1	113.72	110.57	112.73	101.5	100.37	101.92	119.6	103.45	101.51	99.755	101.86
97.742	95.155	92.136	90.094	103.01	103.19	101.32	98.005	93.567	109.08	96.037	98.936	92.521	99.026	103.67	96	106.25	99.419	106.48	108.04	98.305	114.9	103.47	106.64	100.18	106.82	100.65	105.53	95.988	99.763	98.459	100.47	108.41	103.34	98.903	97.497	97.458	92.198	94.404	101.81	104.63	98.447	105.64	96.977	92.524	91.143	94.864	106.41	98.473	101.47
108.71	105.79	111.82	113.17	107.84	114.55	109.93	111.22	103.27	101.74	106.82	116.57	95.361	111.13	103.78	95.59	98.002	103.41	105.08	106.51	104.42	111.24	113.78	113.12	110.34	103.81	108.57	106.38	102.26	114.99	101.42	107.39	97.807	105.65	109.72	106.98	109.07	106.41	105.21	113.89	113.03	102.83	108.48	115.52	107.17	106.97	103.73	111.47	114.35	101.72
107.43	100.61	96.753	102.33	101.35	98.535	108.53	105.74	112.13	106.18	104.92	107.19	104.79	91.443	103.24	112.91	104.05	105.06	95.674	107.16	103.5	107.79	90.359	103.89	102.66	103.41	111.99	100.67	104.61	103.36	112.75	99.657	95.04	99.501	107.3	100.7	98.109	101.44	102.45	116.42	108.37	101.17	101.37	106.27	110.43	98.419	108.83	109.64	101.41	103.59
105	100.51	103.46	105.69	94.492	95.274	91.809	105.06	102	98.57	98.788	101.04	101.38	97.964	104.33	101.89	96.086	96.697	98.683	105	94.006	103.44	96.415	98.587	103.59	103.11	91.557	97.717	96.875	110.77	92.11	106.57	97.752	96.777	105.66	99.582	87.109	94.689	93.241	105.58	90.53	103.43	91.685	94.874	107.33	103.07	97.251	107.6	91.244	98.068
111.03	110.8	108.99	98.567	109.69	100.06	108.28	108.29	113.66	110.68	106.14	108.01	118.15	109.65	116.29	118.17	105.77	108.68	103.81	97.514	115.28	106.76	110.18	102.2	104.79	104.74	105.42	110.19	106.41	109.56	106.08	113.23	99.036	105.22	106.48	113.81	113.54	107.86	110.07	116.22	106.89	109.69	104.21	104.54	113.41	103.98	103.91	110.82	111.27	99.255
114.07	105.13	106.91	101.57	107.21	109.69	118.36	104.52	114.58	111.29	119.27	117.84	112.51	100.58	103.42	114.22	108.74	113.93	113.5	104.71	114.26	115.03	105.14	113.72	108.56	119.59	106.55	112.95	111.59	119.07	112.53	110	105.78	109.41	113.9	111.81	115.55	118.15	109.99	114.86	111.63	110.62	115.82	111.18	116.22	107.27	103.96	117.2	110.63	119.19
110.32	108.19	108.11	98.295	112.57	107.79	111.85	104.51	103.19	100.33	102.4	102.85	111.63	111.39	100.75	116.08	107.02	98.646	103.11	101.23	112.62	111.19	109.64	98.98	98.422	104.33	103.09	109.68	109.81	99.911	97.31	112.56	108.56	98.339	96.844	101.76	113.35	110.51	101.06	100.11	106.78	105.24	110.98	109.72	98.308	102.03	108.16	111	111.09	103.53
104.83	109.9	104.09	98.88	109.46	94.407	108.58	106.59	94.73	103.7	102.35	112.06	113.97	102.91	98.686	116.2	104.24	114.31	103.46	106.87	103.65	95.434	104.39	105.52	116.72	109	109.07	98.324	101.47	108.35	96.286	103.07	99.494	108.05	105.38	100.79	110.81	115.02	101.14	112.7	107.99	107.62	108.78	98.711	100.97	96.845	106.58	99.841	109.49	102.28
98.055	95.902	116.24	104.75	100.74	106.48	108.52	98.133	104.39	110.9	114.27	108.48	109.46	109.75	105.33	114.61	100.32	102.12	99.468	114.03	91.391	106.68	97.603	97.81	103.57	102.87	105.83	108.53	103.29	98.145	109.91	103.92	112.05	100.36	110.9	110.13	96.934	102.71	110.39	110.63	110.31	115.36	106.45	100.05	105.44	104.12	120.97	114.76	100.69	107.89
109.13	102.28	98.384	109.19	107.39	101.16	105.67	108.31	101.09	107.23	114.52	105.36	102.68	100.25	100.9	91.273	112.57	103.93	109.72	106.76	101.3	110.92	108.25	102.85	100.86	97.42	106.49	115.62	106.41	102.28	94.466	106.21	108.67	108.76	114.41	108.49	111.41	98.544	108.84	104.52	113.65	100.77	110.89	102.98	111.22	111.75	104.87	107.21	96.354	93.47
102.37	101.38	106.08	97.568	101.43	106.07	109.2	101.87	107.2	121.45	105.85	103.09	94.167	111.71	98.548	96.659	103.25	99.14	112.44	107.7	106	103.06	113.98	96.999	107.66	102.3	99.662	112.63	113.16	96.041	101.87	105.65	120.65	103.6	107.2	101.9	114.92	102.77	107.65	98.142	106.49	99.022	112.74	102.98	108.8	101.06	109.31	102.31	91.816	103.33
92.71	98.099	100.1	107.75	112.86	103.77	98.712	95.969	109.65	103.87	106.53	99.066	94.011	97.28	99.087	106.26	95.864	116.58	103.36	102.53	99.737	99.227	93.319	96.493	103.49	103.62	111.32	92.375	110.57	91.724	98.406	91.415	98.905	95.439	103.21	102.65	99.114	101.36	102.21	98.797	95.227	93.852	97.604	97.274	90.8	96.872	110.59	92.19	96.426	99.8
100.34	96.566	113	100	110.29	106.73	110.56	102.3	104.25	109.88	112.94	114.09	106.12	108.24	109.51	110.27	114.04	97.39	104.27	115.82	112.45	96.064	107.69	101.43	113.76	111.32	115.47	105.77	114.56	104.37	101.67	103	109.42	105.95	106.77	103.77	99.524	100.78	103.08	102.91	107.89	107.23	111.97	108.63	100.12	104	110.75	107.44	105.17	105.64
102.34	110.37	110.35	100.33	109.21	103.27	104.52	103.86	106.16	108.02	99.765	114.05	107.98	107.7	109.28	109.46	108.8	101.01	106.31	109.3	109.83	113.54	103.93	115.87	118.78	104.11	104.12	105.32	116.68	109.97	102.96	105.64	97.389	107.25	102.45	105.47	110.35	108.93	96.833	107.58	100.17	100.52	102.4	106.4	95.414	117.57	113.38	100.6	101.7	107.86
114.14	114.79	107.84	100.41	108.58	104.82	115.46	114.55	107.3	114	116.54	113.75	111.72	107.39	108.87	102.97	112.3	114.99	107.92	110.91	108.43	110.02	109.72	108.92	109.63	116.06	112.08	111.23	103.69	122.73	118.03	115.27	108.04	104.89	106.53	114.44	114.05	116.44	103.12	119.52	106.7	108.26	114.62	107.58	106.05	114.94	114.16	115.46	99.963	110.07
97.838	101.6	101.27	109.66	108.36	110.39	115.91	107.13	111.63	109.96	104.63	102.55	100.32	99.985	108.6	95.927	110.71	106.37	100.14	105.59	107.79	112.59	101.21	104.56	100.63	110.59	108.28	111.23	110.27	107.55	103.07	112.61	110.5	105.14	102.95	106.74	96.359	105.62	105.28	101.87	101.28	93.477	108.53	104.78	108.87	105.36	103.98	108.04	104.21	108.6
114.04	100.95	121.46	111.27	100.34	113.62	105.74	111.37	113.35	120.27	119.4	111.14	102.55	109.78	109.85	116.88	110.2	103.2	112.59	105.81	106.73	112.48	111.74	108.4	114.99	100.63	111.48	104.9	108.22	112.76	114.42	113.97	111.51	101.01	108.04	111.28	100.9	110.07	113.62	103.95	111.86	112.3	114.47	105.41	109.47	113.45	123.84	105.47	98.593	109.99
114.75	119.64	125.37	107.42	117.22	115.75	111.26	112.31	116.16	116.5	115.68	121.73	111.36	116.15	116.79	114.99	123.92	119.79	112.87	120.35	120.32	107.43	117.66	125.21	119.06	111.79	126.86	115.47	110.22	117.69	116.9	108.63	106.89	114.08	115.43	109.59	122.95	118.47	120.46	113.43	120.44	114.06	116.04	119.57	113.8	110.69	116.11	115.68	113.55	117.86
107.47	108.87	101.96	108.34	102.9	96.477	94.66	102.68	102.69	94.989	107.88	100.33	99.695	102.34	99.189	95.961	100.99	99.073	103.03	101.26	102.2	108.35	95.4	106.39	100.98	104.53	105.79	95.072	102.31	99.915	108.1	103.71	100.34	105.14	97.855	101.46	99.704	110.89	106.06	107.04	110.41	101.38	104.36	99.348	100.41	96.571	101.41	92.417	93.091	101.69
108.53	111.52	107.07	112.68	113.44	114.21	108.18	110.47	107.34	112.75	115.53	106.41	103.95	98.328	104.99	100.29	104.69	105.3	109.3	107.16	95.664	96.685	109.82	110.29	111.9	104.61	93.02	112.59	109.01	103.46	116.59	110.15	101.35	107.38	109.21	104.3	105.72	119.19	104.02	107.58	106.35	111.58	96.604	107.15	110.77	100.92	111.81	101.35	102.54	115.65
103.93	104.2	99.803	113.05	108.29	103.83	110.18	103.92	103.18	106.68	106.79	110.06	107.34	106.55	111.43	108.99	103.26	101.53	113.12	103.31	102.1	105.96	99.628	105.29	109	100.23	108.72	112.76	108.15	111.26	111.99	108.57	99.103	109.99	99.877	98.777	101.66	95.774	106.02	106.23	104.45	107.31	101.07	106.48	104.64	106.64	104.22	108.71	100.49	108.15
110.32	107.98	109.68	113.04	106.48	105.92	107.53	105.06	103.83	109.23	100.11	107.46	102.63	107.99	112.77	108.65	105.08	99.642	105.13	102.25	101.56	101.78	106.6	105.01	104.86	96.51	106.12	105.32	105.37	106.18	108.81	105.92	104.03	100.8	101.44	100.19	112.64	100.37	110.61	106.89	99.129	110.12	106.72	109.25	103.19	105.27	111.45	107.49	106.26	103.98
103.6	95.071	100.84	96.397	95.68	94.187	103.22	96.724	95.956	97.574	97.518	98.251	102	95.487	103.5	101.25	91.956	102.58	102.59	96.846	90.758	94.748	97.498	103.67	103.09	108.82	99.878	103.9	106.69	96.734	104.62	94.814	99.591	106.47	103.78	95.724	100.2	102.62	98.069	97.743	99.928	106.4	102.01	101.31	112.5	93.679	102.72	96.683	98.659	101.43
90.99	110.59	96.681	96.151	98.948	102.64	95.067	99.12	86.83	99.698	92.212	101.28	101.61	98.864	95.906	95.811	98.274	106.79	103.25	95.221	95.12	102.8	91.877	103.04	98.49	97.369	107.33	102.52	116.56	101.13	93.62	101.58	107.14	99.287	105.16	107.92	100.67	104.02	95.877	93.996	99.163	98.607	104.03	93.741	108.15	98.919	94.611	97.493	95.778	89.523
100.27	105.33	111.54	110	106.7	99.105	106.2	105.33	102.91	103.91	117.3	102	107.51	102.97	109.24	102.68	97.82	96.182	105.01	104.7	107.03	102.21	97.116	98.049	105.59	105.05	94.35	103.56	112.04	103.13	106.37	104.67	105.7	100.38	110.68	105.81	106.07	92.306	93.365	108.78	107.3	101.48	106.55	107.98	105.07	104.84	105.28	114.06	96.759	102.82
90.454	93.183	102.64	105.99	111.67	94.68	96.754	102.88	95.495	96.212	99.906	101.53	102.87	98.341	104.93	94.866	97.257	96.586	102.06	104.29	99.774	100.18	98.314	100.27	99.242	100.62	108.74	103.16	98.734	97.435	98.213	91.644	94.164	102.1	93.061	100.28	95.505	99.601	96.767	98.681	93.738	98.808	103.99	101.21	103.84	90.351	106.64	92.402	97.073	105.64
108.97	102.4	98.373	99.303	102.9	103.19	100.22	105.53	100.68	101.79	102.81	105.67	106.75	105.33	106.65	100.14	101	106.4	110.41	108.53	108.01	101.11	110.44	102.83	104.76	103.52	99.028	114.77	112.15	99.096	101.72	104.81	108.66	109.94	103.97	108.04	105.65	109.56	105.25	103.51	103.26	109.3	104.38	109.81	103.12	106.77	103.56	103.16	102.97	95.233
102.68	113.8	111.5	101.83	103.26	98.221	106.19	100.37	103.35	106.4	101.65	110.36	100.12	103.1	98.519	108.17	107.03	101.83	100.67	110.33	103.13	100.14	94.899	112.07	105.6	100.72	110.85	105.6	104.77	111.97	103.18	110.77	108.9	97.108	99.98	101.08	94.069	107.55	106.35	106.94	100.46	102.09	107.97	112.46	111.6	101.39	103.67	99.789	103.72	112.54
116.43	114.65	120.12	115.55	121.94	118.28	105.16	118.16	113.67	123.92	122.55	120.67	108.45	121.48	118.85	114.09	113.89	127.22	116.52	120.85	114.6	117.97	110.56	118.73	118.8	120.23	110.52	117.94	115.12	123.15	127.09	121.46	111.44	125.06	114.84	114.57	114.6	107.28	115.78	123.85	110.85	120.49	111.51	111.04	127.17	118.56	112.98	118.52	108.78	110.93
100.61	88.207	101.09	107.04	101.44	101.25	104.15	93.137	99.912	100.35	96.685	98.225	93.184	98.702	97.705	94.846	94.548	100.8	95.011	98.65	103.51	103.1	105.12	107.2	102.39	97.626	101.08	102.95	112.28	107.06	93.636	97.586	101.48	88.019	101.19	101.31	94.185	102.21	91.946	102.34	99.011	105.55	95.475	94.289	94.51	99.168	106.72	107.5	97.092	103.57
111.52	107.4	105.45	113.04	96.745	104.25	104.03	105.75	104.09	108.06	110.76	104.57	105.7	96.736	103.02	113.87	112.52	114.55	98.646	108.15	101.54	103.11	110.47	106.55	114.86	113.03	104.13	116.09	108.03	107.37	103.22	108.22	100.85	109.2	111.53	104.06	100.5	97.109	104.3	101.6	105.02	108.93	102.78	107.02	108.93	105.31	107.5	108.11	99.07	114.12
107.58	109.39	103.44	103.11	110.26	116.05	113.26	115.39	106.28	113.33	116.67	122.3	112.48	110.53	115.49	111.05	118.81	115.3	111.52	118.06	115.44	113.71	121.7	108.2	111.46	112.17	111.47	107.92	106.52	120.19	117.41	105.74	109.54	109.34	115.67	111.54	106.25	115.98	120.99	118.6	117.57	109.46	110.92	110.44	114.36	124.26	102.98	107.33	114.24	114.03
107.26	110.79	111.82	109.35	104.38	109.5	99.191	107.92	104.9	107.29	111.43	111.83	111.45	113.22	103.19	104.09	114.67	102.79	105.06	112.7	103.86	111.01	100.76	112.67	100.29	110.74	100.72	113.54	102.33	110.99	99.052	105.44	99.563	113.2	101.17	105.91	109.3	109.85	108.4	106.16	113.64	109.94	106.83	109.72	108.98	103.39	115.05	115.65	105.76	103.14
110.49	114.94	111.54	116.77	111.09	115.66	110.8	112.65	110.11	106.89	109.25	120.44	108.77	111.28	106.16	117	109.57	114.02	118.83	116.63	103.86	119.14	108.3	111.35	117.18	110.03	116.15	112.62	109.7	115.78	109	113.7	111.1	115.4	106.38	115.41	116.66	112.66	114.06	101.99	107.26	102.25	110.14	116.41	110.38	114.87	120.9	120.48	109.19	114.65
100.95	101.02	106.88	108.98	104.68	106.12	108.39	98.457	109.22	96.935	111.21	97.079	113.92	103.21	114.86	113.24	113.62	106.07	101.69	107.87	111.16	106.09	112.02	102.75	103.59	109.71	111.4	105.08	107.16	105	95.578	116.03	102.83	103.7	106.18	113.93	108.34	101.92	100.57	111.41	113.56	103.81	107.36	102.47	100.62	103.58	100.07	119.77	102.9	113.12
113.99	119.81	109.31	109.25	115.69	120.65	113.7	115.07	108.52	113.53	120.88	112.6	118.38	127.9	116.66	121.54	116.46	114.7	124.33	114.34	115.58	125.49	113.94	122.45	119.86	116.92	114.45	123.39	120.05	118.09	113.19	123.09	119.42	124.67	120.26	115.06	120.07	111.83	115.11	115.14	119.27	118.45	118.98	117.24	111.12	119.2	124.91	119.13	114.38	129.47
105.75	102.8	106.83	107.99	104.62	105.69	111.95	112.16	113.95	106.62	100.03	101.6	101.17	102.61	105.28	102.77	105.66	103.24	105.41	98.392	109.85	95.502	110.19	109.11	104.39	111.21	104.77	105.08	106.92	101.59	98.281	102.83	107.49	100.45	105.96	106.14	98.113	110.37	103.83	105.22	111.79	104.45	103.89	111.85	105.6	105.44	112.67	107.46	109.08	95.384
102.83	100.22	98.895	98.521	108.11	109.37	110.23	103.93	107.95	97.279	106.94	104.84	105.5	107.5	112.48	96.776	105.81	107.9	108.04	102.57	99.78	100.9	101.81	105.5	100.23	104.47	90.382	102.83	108.95	107.23	96.295	109.03	108.07	97.159	107.88	103.77	104.46	106.5	100.5	107.61	95.631	110.08	107.94	108.47	97.813	113.35	105.5	108.57	110.08	110.39
107.42	108.14	102.28	100.91	108.72	105.94	98.471	101.87	106.76	101.87	116.09	99.979	105.34	112.01	112.96	106.29	102.31	106.28	112.8	112.94	108.59	109.41	95.648	91.478	102.98	108.52	106.38	97.937	106.11	109.13	115.85	107.6	103.96	105.85	113.14	105.16	107.46	102.02	102	108.11	101.4	108.12	106.52	107.69	101.09	108.11	107.9	102.93	108.7	104.16
107	108.37	107.59	95.958	100.95	97.439	112.76	112.86	109.16	105.24	104.47	104.03	101.05	109.3	106.43	103.28	101.11	103.47	99.146	108.74	105.08	113.5	109.06	98.546	105	101.91	101.64	107.37	103.76	99.431	94.765	100.32	117.42	104.77	100.24	99.768	104.01	109.9	98.691	104.07	109.46	104.28	111.79	112.39	102.57	107.22	107.71	102.98	105.68	102.97
91.069	98.696	108.94	99.93	99.364	101.63	105.04	101.07	96.803	108.5	97.624	99.526	104.69	103.72	97.626	91.236	94.03	108.87	107.45	100.59	104.74	97.049	97.082	98.986	96.933	103.79	96.61	105.71	111.35	95.205	105.29	96.959	99.585	105.62	101.44	108.39	105.64	106.17	107.51	104.86	100.83	96.789	98.991	103.04	89.058	100.05	100.05	103.6	98.613	100.26
106.36	115.31	109.88	110.59	111.75	123.66	112.71	106.74	108.29	113.08	118.84	116.84	114.46	108.51	105.92	107.29	104.49	117.92	114.08	112.5	114.44	110.76	122.44	108.43	109.01	101.53	105.43	114.27	108.96	119.41	113.24	118.01	118.71	119.95	107.92	111.54	121.27	113.04	108.95	114.24	117.14	104.02	116.04	119.67	117.17	115.69	112.84	112.71	110.7	117.7
114.11	117.39	97.835	112.18	115.99	108.5	109.53	106.5	106.56	105.08	110.39	112.5	111.64	115.91	103.28	115.96	108.19	116.59	111.2	111.08	114.07	117.6	117.3	116.8	120.05	112.89	100.8	117.38	116.45	110.15	117.63	114.08	113.6	114.72	113.98	115.29	108.87	113.64	109.51	104.56	111.97	112.54	115.91	112.54	118.34	116.8	109.65	111.27	109.62	110.16
110.98	112.46	108.07	110.61	96.352	112	108.19	111	100.14	107.42	110.06	107.46	115.52	102.69	103.59	105.91	104.46	97.735	102.21	97.393	109.25	108.01	110.49	107.82	110.25	107.53	109.9	108.65	109.02	106.55	108.37	107.93	105.98	97.743	103.03	102	112.63	105.03	114.23	104.77	112.55	102.89	117.34	106.87	109.76	117.45	99.049	105.54	107.15	107.14
101.63	104.64	95.229	95.852	98.134	94.949	101.07	105.8	109.79	104.08	100.25	104.41	96.033	105.56	93.374	114.66	93.156	89.089	99.247	99.055	99.04	94.818	95.42	107.64	99.86	105.24	104.36	111.53	104.1	100.12	98.026	102.16	94.512	101.05	98.465	103.98	102.58	103.08	98.758	103.86	87.53	108.91	104.23	107.89	110.78	93.47	94.88	97.263	100.5	97.838
114.6	101.79	108.5	104.42	113.73	107.41	96.587	106.02	105.36	103.51	99.039	107.95	103.1	106.15	99.466	106.68	112.62	106.44	105.19	108.47	100.58	110.9	102.87	105.24	100.39	109.12	111.1	106.42	104.07	110.59	110.09	108.33	107.96	104.38	111.83	111.87	105.22	113.14	110.42	100.38	104.64	109.62	110.72	102.52	104.45	110.19	106.27	111.8	106.53	113.21
106.81	111.8	110.01	105.8	104.23	109.17	107.79	103.43	111.2	105.66	113.06	98.406	114.65	114	105.19	99.167	107.33	110.54	105.27	97.556	106.41	108.22	106.78	108.41	105.16	114.68	114.52	96.939	99.281	110.16	100.18	110.67	105.63	111.41	103.06	108.17	108.42	109.25	101	104.89	108.72	107.03	104.31	109.19	103.24	101.42	105.33	105.04	109.84	111.03
102.7	111.09	102.14	104.85	106.43	101.36	98.44	86.892	107.45	105.37	100.42	109.51	104.28	111.16	100.87	111.11	109.93	111.6	96.216	106.57	110.42	106.83	107.16	106.81	97.007	108.8	112.78	108.99	109.61	100.95	93.861	110.79	106.34	104.76	97.704	99.814	109.75	110.08	111.18	105.85	109.07	113.81	123.44	101.97	114.13	103.32	116.51	112.18	100.46	117.92
118.16	119.03	115.9	113.76	116.59	114.64	113.79	115.66	108.58	113.41	122.41	112.83	120	119.52	118.03	107.71	116.52	114.95	116.28	116.21	107.1	108.48	119.7	117.14	115.58	122.26	116.83	112.43	116.67	117.6	109.75	113.34	109.76	121.94	104.51	117.62	115.57	108.12	128.84	115.68	109.86	115.38	110.56	112.27	124.63	119.53	118.59	107.25	119.74	129.38
104.74	107.96	99.716	105.61	102.71	104	105.63	107.69	108.99	96.134	106.41	101.72	111.93	105.1	97.777	98.924	110.2	102.22	101.56	103.81	108.18	104.16	104.43	101.22	104.45	93.689	104.42	106.16	109.12	97.394	104.9	96.73	95.947	111.35	100.89	110.47	112.5	103.52	101.01	106.12	96.203	103.26	104.69	105.64	106.56	110.15	106.26	102.68	105.58	113.88
107.44	116.28	107.52	104.04	115.87	111.97	112.03	111.7	120.57	107.13	110.41	104.04	115.66	111.34	110.27	116.28	117.38	118.55	114.2	111.97	112.39	115.37	105.23	102.01	112.48	116.92	111.11	118.5	111.06	113.06	118.74	114.07	110.19	107.52	113.1	108.87	116.31	106.52	112.73	107.61	115.54	117.47	100.87	115.47	111.73	109.12	116.87	117.4	113.51	118.19
97.464	101.67	103.28	99.534	96.095	92.487	99.681	100.16	87.742	104.5	92.785	103.13	92.687	97.472	100.07	97.729	108.42	86.231	103.51	100.15	94.188	101.29	89.688	109.01	100.44	104.66	99.606	104.31	100.15	104.1	102.24	96.266	108.93	99.155	93.788	95.047	97.741	107.9	103.26	90.842	103.97	98.595	100.47	102.87	101.2	97.889	104.32	107.26	92.526	102.17
105.41	107.17	112.27	115.61	110.8	108.31	107.64	101.35	102.96	121.23	114.35	108.15	105.79	104.22	109.39	112.58	117.84	100.28	111.91	106.11	107.12	107.54	110.8	111.17	114.22	109.03	116.45	110.57	113.77	111.22	109.26	118.96	111.71	115.55	114.67	110.79	107.97	109.21	108.8	106.41	101.26	103.99	115.13	105.05	109.4	113.19	115.53	107.4	104.19	106.47
119.37	108.18	112.9	106.13	112.52	107.46	105.46	115.46	114.33	111.99	104.92	110.91	109.11	116.64	111.07	107.27	107.15	105.02	110.99	115.43	107.06	104.23	106.67	113.92	116.86	113.2	112.32	106.67	116.03	110.27	110.54	102.45	108.79	104.85	105.59	109.56	98.149	114.1	110.68	104.36	110.01	110.03	110.76	109.64	113.19	114.5	112.45	108.9	106.77	107.16
111.62	107.15	112.61	102.95	103.56	103.31	109.44	108.21	108.45	102.49	101.1	110.23	96.906	106.29	113.9	107.94	103.63	106.86	106.37	111.16	101.72	103.32	108.73	111.19	101.49	105.04	109.77	110.82	102.12	110.51	110.09	109.67	108.88	107.47	99.784	107.01	102.28	111.15	106.21	110.43	108.09	103.36	109.2	107.3	109.53	107.48	108.65	106.98	102.14	99.635
108.74	110.46	115.45	107.62	112.74	112.59	109.57	109.42	87.735	100.66	104.92	113.52	113.07	106.74	103.99	104.17	104.93	99.935	104.68	110.04	113.9	109.74	110.16	108.69	110.31	97.684	102.23	108.47	107.09	106.56	110.81	96.746	104.45	107.07	105.41	103.06	107.57	104.05	99.889	102.03	108.94	106.89	107.65	105.51	107.63	106.03	110.4	107.04	95.986	93.06
103.16	106.34	104.53	105.31	113.96	104.31	114.78	104.92	107.69	105.45	103.55	116.11	100.24	99.997	113.11	105.47	104.42	106.6	104.13	109.57	104.98	108.86	110.66	109.02	104.67	97.435	116.95	104.13	106.63	101.37	107	111.21	109.58	102.72	96.434	102.59	106.66	109.39	99.705	116.54	109.26	112.47	106.16	112.51	112.6	110.27	113.94	103.08	107.02	101.49
101.45	107.07	103.42	97.534	103.7	99.042	98.767	104.92	102.52	100.96	98.393	99.713	107.01	108.6	95.608	99.16	97.393	97.369	99.586	104.81	99.822	112.85	94.585	109.35	100.33	100.68	100.23	96.009	96.177	97.716	108.94	104.41	104.43	103.41	100.73	111.12	104.08	100.11	95.999	90.969	101.14	99.775	103.3	101.39	97.625	104.75	97.431	99.862	102.74	94.858
103.24	99.651	106.07	112.28	100.36	102.64	108.5	106.41	117.22	113.39	109.37	111.38	104.22	102.47	103.92	106.93	105.01	110.83	97.741	107.19	99.455	105.3	108.02	104.52	100.42	111.02	102	103.35	111.38	103.15	108.6	105.23	106.12	108.74	108.72	104.24	109.84	108.74	110.91	112.99	97.965	102.54	113.09	112.3	101.74	111.44	103.88	108.81	112.83	108.78
102.02	108.23	102.46	97.08	114.23	102.56	102.49	103.17	109.64	103.8	100.62	102.97	107.25	107.95	96.699	103.55	104.13	105.18	103.63	103.26	105.91	100.6	109.31	106.35	110.03	115.1	104.27	99.528	98.37	101.72	100.95	108.92	111.3	113.57	111.13	111.29	100.21	104.18	107.59	91.303	108.54	107.87	100.5	97.768	105.72	101	108.49	103.87	97.835	102.59
105.32	96	107.62	100.55	96.279	102.48	92.893	102.32	95.954	92.906	105.72	95.983	99.574	96.949	105.68	102.19	95.451	107.06	106.09	92.44	100.03	99.43	91.619	100.72	96.269	103.41	106.13	98.917	97.478	100.35	92.064	97.863	100.22	96.347	102.3	104.96	99.806	90.535	109.88	96.007	109.46	102.99	96.171	105.41	104.81	98.432	101.29	98.414	101.48	102.98
106.89	101	106.57	102.21	104.73	105.43	111.48	109.27	110.93	113.12	102.22	106.71	112.2	106.29	105.17	99.775	102.34	110.03	106.97	105.07	107.19	104.1	103.38	99.514	98.277	103.71	100.66	110.06	100.67	104.38	98.891	103.27	110.24	104.38	102.7	114.83	97.334	107.22	104.47	109.37	104.36	114.07	99.801	110.8	96.035	107.97	105.51	100.91	106.66	102.18
103.25	115.33	105.89	108.95	104.56	105.96	102.13	107.41	105.23	104.09	98.574	112.31	103.46	101.22	108.88	110.5	108.25	115.65	103.07	113.84	95.404	104.55	101.21	104.81	100.77	106.28	109.69	101.99	106.45	95.473	107.13	114.11	107.68	102.73	103.05	108.83	109.26	103.01	108.9	111.15	109.07	103.45	108.88	107.65	103.19	104.38	107.91	105.86	105.88	109.44
98.755	104.62	102.52	105.12	107.53	100.77	109.69	108.8	100.14	108.35	110.68	101.65	104.4	105.21	109.09	102.56	106.49	101.81	104.72	103.67	100.14	93.632	98.128	111.95	108.25	104.99	104.55	107.63	107.49	98.911	104.39	101.19	107.09	106.26	95.701	99.732	111.24	110.06	113.12	106.63	100.3	98.353	110.54	107.85	104.77	106.47	108.53	100.57	104.29	99.053
117.84	109.08	118.21	108.35	109.7	104.29	114.32	110.4	108.07	108.65	101.24	116.94	116.24	109.04	105.51	112.1	110.89	104.24	106.54	111.8	111.86	118.95	117.36	113.08	111.85	111.07	107.3	107.41	112.54	104.82	118.01	110.47	107.98	106.79	112.7	112.08	113.94	112.44	104.34	105.2	113.87	120.02	111.53	107.02	110.89	118.48	119.03	113.85	116.87	107.58
103.68	109.83	103.14	112.67	116.2	100.78	106.92	107.48	114.26	109.04	116.88	107.4	110.09	103.71	113.69	107.45	111.04	95.552	102.56	106.75	110.29	109.41	105.03	108.77	103.71	108.09	101.19	110.02	102.85	104.07	96.32	111.63	108.12	102.02	106.83	95.636	98.552	109.74	102.73	102.52	105.02	107.98	103.05	101.19	107.17	98.158	107.07	120.1	102.06	104.29
103.94	98.895	100.58	103.52	108.98	93.658	104.56	92.158	96.386	104.78	104.23	102.1	107.19	97.184	94.001	109.5	98.839	101.38	101.75	96.969	107.75	103.96	109.15	103.14	111.98	105.6	95.565	95.559	104.26	99.98	102.13	94.842	101.39	100.04	109.83	88.958	102.87	96.929	98.686	101.34	110.62	100.16	100.14	92.821	102.97	101.23	98.718	99.949	102.24	102
96.03	105.55	99.527	104.72	107.76	109.06	117.39	103.63	110.22	111.29	105.82	101.41	102.24	106.64	99.406	109.13	100.75	104.36	104.5	99.584	105.23	96.139	112.42	111.46	105.66	102.58	102.32	101.37	107.81	110.75	107.27	103.73	111.74	104.11	106.91	112.08	103.04	107.29	103.16	108.55	92.333	106.1	101.24	103.02	103.72	98.8	101.22	107.11	91.857	108.64
107.99	108.56	110.65	119.82	105.82	115.9	109.05	112.07	108.58	113.36	107.53	108.28	114.84	116.11	114.65	107.94	109.78	119.05	116.86	105.55	116.84	105.98	108.4	112.37	118.97	115.23	109.05	102.48	109.68	119.13	106.31	116.47	116.92	122.3	115.65	105.04	111.11	101.12	114.13	117.83	109.16	110.15	121.1	115.74	109.44	101.8	113.12	111.18	103.35	112.13
106.42	102.18	109.69	113.71	104.57	115.4	111.06	105.96	106.87	102.37	101.34	106.46	105.87	100.36	101.57	97.697	112.66	110.73	108.87	111.25	106.22	94.251	108.03	97.439	110.97	102.3	113.57	105.18	107.47	104.07	102.99	99.025	95.35	107.37	102.19	98.214	99.161	104.02	101.05	110.48	107.11	97.232	107.53	113.5	100.93	99.324	103.94	102.52	102.08	105.92
102.16	104.63	103.62	110.64	110.65	104.39	96.794	98.733	104.92	104.59	95.146	103.23	87.831	116.26	101.69	101.6	112.64	102.97	110.86	102.64	112.1	97.806	97.649	106.78	107.01	99.546	107.91	100.59	99.58	106.83	107.03	114.68	96.481	99.657	106.68	98.648	112.92	104.5	99.731	104.25	110.56	109.25	95.22	97.533	110.12	111.99	94.103	105.61	97.529	105.6
107.31	106.19	102.16	98.748	97.135	101.68	95.889	99.825	102.12	93.788	105.59	98.603	95.065	99.154	95.132	96.716	104.01	92.834	98.771	95.326	102.94	101.22	102.52	97.052	101.18	95.024	97.047	99.152	108.37	105.55	101.51	104.77	95.694	93.703	106.12	101.69	101.05	92.113	110.08	96.334	98.234	94.254	94.959	99.579	90.425	102.17	99.886	102.62	97.955	108.77
101.97	115.25	103.44	97.165	97.866	107.74	106.91	109.98	112.87	105.2	104.22	105.51	105.92	107.63	97.003	106.74	103.58	106.35	101.85	102.29	100.55	100.6	99.613	111.07	105.39	106.63	114.26	100.1	99.378	109.23	105.02	114.15	111.96	115.98	98.39	104.32	101.55	102.08	114.19	97.433	104.89	104.97	109.15	104.58	101.83	112.69	111.63	105.33	99.957	114.86
104.74	115.77	102.36	111.28	111.43	103.4	95.979	104.55	104.66	113.89	104.64	100.18	105.71	105.68	106.74	114.84	104.79	108	108.31	109.11	106.23	105.34	114.72	113.31	111.59	113.52	108.56	103.44	109.11	114.15	112.55	105.6	107.3	105.38	110.69	109.82	97.678	105.58	113.64	105.62	98.877	99.899	103.34	101.09	99.135	105.64	104.44	109.84	117.37	102.06
113.98	106.97	112.14	114.16	108.49	111.03	108.86	100.69	107.43	116.4	109.05	112.55	111.59	107.1	104.39	110.59	108.21	121.76	120.33	112.84	103.16	110.42	114.1	110.56	112.16	111.8	110.59	113.97	103.51	105.92	118.69	104.53	111.24	106.8	112.98	115.74	109.84	110.38	116.97	115.05	111.66	110.89	114.86	106.25	110.56	115.36	106.82	109.19	112.03	110.77
104.9	115.1	110.26	110.09	97.459	111.43	114.43	103.98	100.89	105.89	112.38	101.37	100.79	107.8	102.35	103.77	106.19	108.38	106.85	107.68	108.2	109.75	105.02	105.64	98.239	105.79	102.72	103.41	103.37	103.88	107.83	109.72	101.51	103.57	111.9	101.74	111.72	108.71	100.63	106.99	106.94	106.5	108.63	104.47	107.27	104.77	97.116	109.92	106.04	106.06
113.26	118.15	107.55	111.26	112.68	115.8	105.17	108.54	114.96	108.27	107.33	110.87	108.83	125.87	118.47	116.36	114.46	104.63	115.92	102.11	112.08	117.59	115.3	116.81	116.79	115.06	112.35	111.88	110.33	112.21	116.9	112.55	115.65	117.46	102.44	104.91	115.66	112.06	106.57	107.26	101.48	110.83	100.8	108.45	117.48	115.34	115.32	109.88	113.75	112.87
102.78	108.98	108.45	109.49	111.04	114.88	112.04	100.48	105.12	115.33	108.74	110.78	114.84	116.04	107.37	104.17	108.24	107.35	106.9	119.9	111.21	121.89	109.22	111.42	113.66	114.5	113.44	109.14	103.47	109.72	109.58	110.75	113.25	115.15	109.89	122.05	110.05	109.71	121.64	115.07	110.04	110.59	106.39	115.41	114.98	112.32	120.47	108.04	111.88	110.73
106.75	106	110.75	96.939	106.47	98.411	108.81	107.15	98.814	111.8	110.33	97.341	99.582	97.388	111.91	92.556	99.625	99.747	99.711	92.985	104.86	112.9	114.28	108.33	111.23	111.09	103.25	91.489	106.38	110.06	105.53	104.09	96.179	105.11	101.54	93.052	104	100.33	105.3	94.854	111.01	94.925	97.96	102.76	104.1	97.663	112.6	109.62	94.376	104.26
100.17	98.213	104.85	98.478	107.88	108.29	111.96	112.98	106	105.37	107.23	103.05	107.06	101.36	105.6	104.32	105.34	97.705	105.16	102.35	106.04	96.284	120	113.64	111.86	109.69	107.68	105.66	105.99	106.51	100.51	114.58	102.88	116.57	106.82	116.45	104.34	98.769	106.12	98.228	101.62	108.57	97.408	106.41	111.99	106.87	98.452	102.99	103.3	99.966
98.952	103.29	96.246	104.38	108.41	108.44	105.34	104.97	112.44	98.838	98.808	102.2	110.19	103.09	102.36	103.21	105.89	96.906	108.86	109.06	107.03	103.45	100.07	102.48	102.54	104.5	103.63	105.41	115.36	103.65	97.998	101.46	108.74	100.07	111.88	110.69	113.06	100.43	103.24	90.809	102.41	105.27	108.78	104.65	103.19	100.06	101.57	106.86	98.61	106.66
113.33	113.39	114.46	99.19	111.02	110.78	111.39	107.76	111.75	119.09	112.92	104.68	110.45	106.42	114.74	117.34	104.29	115.7	107.47	109.25	102.67	114.25	113.37	106.68	116.46	117.83	108.6	114.07	109.48	109.97	105.95	116.49	110.46	118.34	119.49	116.92	111.58	106.79	101.14	114.25	105.32	100.34	116.59	107.23	104.58	112.15	113.85	113.55	105.51	122.68
113.9	105.51	112.35	112.19	105.68	105.93	113.65	118.09	109.71	111.27	102.2	106.79	115.48	108.57	102.35	101.44	108.5	108.8	115.52	113.43	109.69	106.16	110.28	115.91	102.72	115.7	115.51	108.54	109	111.63	112.26	115.49	106.64	109.54	115.68	114.2	112.25	113.94	111.97	112.97	107.28	114.35	103.93	113.06	103.08	101.45	115.87	111.89	109.73	112.08
100.13	98.133	96.215	111.49	95.085	96.402	98.969	98.667	97.683	99.727	96.793	96.74	96.537	102.15	105.3	99.47	100.05	103.07	102.13	99.945	104.87	99.575	101.47	105.38	99.486	100.46	102.79	103.56	96.839	97.667	106.86	103.38	101.78	104.29	101.7	103.57	105.64	93.979	94.751	101.6	109.98	97.827	89.336	101.46	94.524	93.733	104.33	97.387	103.51	101.05
106.39	112.88	104.23	103.07	106.81	102.42	105.2	105.54	102.52	104.6	109.97	112.85	104.36	106.03	110.03	105.06	100.1	102.71	108.89	109.9	105.7	106.54	111.5	110.55	110.98	101.24	109.69	100.24	100.92	111.22	104.4	101.54	106.7	111.42	110.35	107.99	103.47	105.75	106.59	105.35	100.98	113.08	105.83	105.41	101.09	105.88	100.59	107.58	94.942	107.41
111.28	104.26	104.41	103.92	100.59	109.11	102.47	94.564	105.19	102.01	92.811	104.22	96.553	100.22	108.75	107.5	100.57	103.83	107.23	107.01	94.834	107.89	104.24	98.421	103.84	109.58	109.11	99.579	97.613	105.9	109.23	99.209	97.121	104.34	111.64	110.4	109.26	99.523	96.197	97.168	105.6	102.51	106.45	96.14	102.22	98.407	102.2	95.511	102.37	110.15
110.82	110.96	107.26	112.27	106.68	114.55	102.98	118.16	107.17	105.03	102.4	106.46	121.66	110.92	101.88	109.06	105.77	101.65	105.09	102.54	103.14	112.09	107.54	101.95	115.57	109.06	101.72	96.817	99.71	112.91	107.33	104.57	103.41	103.27	110.43	103.96	102.35	102.97	111.15	103.89	106.66	103.15	116	111.94	108.56	104.01	113.41	109.21	107.79	106.28
99.598	102.57	101.92	107.97	112.56	98.677	99.568	105.67	110.36	99.072	98.686	95.897	100.99	103.89	99.992	106.9	96.237	110.63	107.77	107.75	101.75	92.044	108.25	99.458	107.02	104.48	105.15	100.66	106.47	105.83	115.03	106.35	106.28	106.87	102.8	106.04	106.35	104.71	93.898	100.72	100.68	98.849	110.55	101.2	104.02	108.72	101.86	114.89	110.29	107.42
118.94	107.78	109.67	117.27	109.07	108.3	122.91	114.93	110.56	103.84	114.69	108.88	112.55	104.91	109.08	108.21	115.76	111.36	117.52	116	114.86	113.01	110.81	111.3	107.89	112.1	110.4	111.52	117.91	110.08	109.93	110.71	111.7	116.64	116.99	110.35	112.62	113.47	116.05	116.25	111.77	125.46	114.43	115.61	117.69	117.36	110.54	103.45	110.54	108.72
113.78	107.68	109.32	98.417	105.22	105.32	104.85	108.86	113.54	108.84	107.13	105.31	115.45	106.6	101.74	97.114	109.76	104.33	104.64	104.16	98.456	105.84	105.59	106.85	102.22	100.13	99.824	102.65	106.91	104.08	110.71	114.83	108.59	98.232	104.82	107.4	103.01	98.43	101.06	103.59	100.98	101.66	104.87	104.71	100.8	97.058	105.55	108.03	115.81	108.32
116.02	108.83	115.21	118.44	112.49	126.68	116.81	111.76	110.78	117.38	109.67	113.51	115.33	104.02	108.23	117.51	113.76	115.17	117.39	108.69	111.98	106.46	110.27	108.46	120.96	114.42	118.43	112.66	102.72	113.14	112.42	112.7	117.4	112.26	107.69	111.63	112.9	120.92	101.7	111.45	121.17	115.33	105.89	117.78	123.14	115.08	109.05	115.17	111.88	116.24
100.89	103.07	97.504	101.22	96.073	106.33	113.2	96.91	104.19	99.823	100.97	104.93	93.729	100.66	109.54	91.821	97.332	92.938	107.72	94.27	100.05	99.2	98.768	104.07	103.95	96.887	114.9	91.036	103.65	99.04	107.74	100.88	102.88	93.816	103.27	85.697	110.42	99.396	97.306	101.53	100.98	90.697	106.27	101.2	94.792	103.21	109.37	92.516	106.2	106.13
109.95	117.13	113.09	110.73	110.39	105.56	102.94	116.09	101.07	106.84	107.38	107.27	107.07	100.8	104.25	104.72	112.99	104.13	114.1	118.78	94.642	113.36	114.06	103.78	107.44	104.19	112.13	107.57	104.31	101.02	108.34	103.82	115.52	102.73	102.65	116.39	109.31	115.05	112.38	104.04	102.88	112.3	99.402	110.13	101.06	115.78	99.065	112.43	106.01	102.47
115.71	112.92	117.65	108.45	114.29	103.87	105.15	120.76	99.605	109.47	109.38	109.03	115.67	105.66	119.62	108.39	108.47	108.07	116.03	111.57	108.48	111.71	110.46	113.31	116.6	113.8	113.21	108.28	109.11	106.34	111.44	114.88	112.97	113.73	114.95	101.76	114.66	120.65	110.89	108.89	113.6	99.617	118.77	110.43	110.36	114.21	106.09	110.64	113.99	115.55
101.93	106.37	98.229	105.32	108.68	104.41	108.48	118.12	110.07	110.72	98.993	107.92	105.81	99.539	110.27	100.12	106.87	100.73	101.78	106.43	108.24	106.6	99.735	97.924	90.071	101.33	96.46	105.21	105.62	100.29	107.24	102.41	106.15	111.63	104.66	104.01	104.55	105.64	109.89	102.56	107.33	103.82	99.072	102.46	96.263	110.42	109.36	111.1	102.23	112.38
108.16	96.549	99.608	107.35	103.94	111.54	104.99	111.29	107.13	109.21	96.312	110.55	105.4	108.4	107.86	106.63	104.37	99.607	108.63	103.46	104.3	110.19	101.37	105.45	109.56	96.138	110.23	110.85	105.29	107.84	114.07	99.468	106.78	116.47	106.34	101.48	99.528	108.74	103.2	101.79	113.55	115.74	101.13	97.062	113	105.57	106.4	114.02	96.894	104.55
101.21	108.43	102.82	105.93	108.09	93.668	105.54	106.46	98.783	108.64	102.34	98.995	108.61	108.25	110.09	105.1	102.63	104.9	102.11	113.94	112.47	110.95	96.752	103.49	100.88	108.34	101.7	109.39	109.13	110.06	109.2	104.43	105.5	107.25	103.3	114.52	104.92	104.86	101.73	101.74	104.76	112.59	97.755	99.184	113.24	107.04	101.31	112.14	102.65	103.31
116.2	108.24	100.36	104.21	107.13	117.55	110	108.13	105.15	116.86	102.22	107.93	115.28	105.86	110.7	101.55	111.81	112.14	105	109.57	105.27	117.8	111.82	110.14	107.11	112.13	126.46	108.61	106.25	112.12	113.99	122.03	115.69	113.41	111.52	110.1	109.37	113.32	111.57	119.23	102.94	111.87	116.2	112.26	115.77	114.67	114.49	111.6	108.38	95.825
100.64	114.61	94.241	105.84	106.6	109.86	103.65	106.52	96.182	100.74	109.46	114.62	106.9	105.28	107.12	107.27	108.4	96.925	113.11	100.24	107.72	100.05	100.4	106.83	103.15	106.45	102.95	109.16	104.37	97.639	109.87	108.12	104.91	106.93	95.288	111.12	103.93	102.51	105.42	117.37	114.36	102.08	94.347	101.9	100.54	98.512	95.026	99.277	108.51	107.26
118.29	111.89	120	107.91	110.19	110.06	109.25	113.69	112.07	113.82	102.79	113.84	116.42	110.71	113.86	109.8	116.21	101.57	112.17	106.9	106.61	111.78	111.09	121.16	114.79	118.21	104.74	113.05	122.64	110.06	108.6	118.36	110.39	116.37	111.14	114.75	108.9	113.1	114.85	112.58	113.01	113.81	107.51	105.7	112.84	113.78	112.57	110.41	108.04	110.28
110.5	98.865	109.82	104.43	105.24	107.89	112.08	107.5	105.32	106.33	103.05	105.54	98.385	113.1	104.67	106.97	101.89	110.68	105.79	110.26	118.61	101.24	111.2	101.47	100.29	110.42	100.29	102.47	99.734	108.23	108.83	107.83	104.84	107.29	108.71	114.68	104.46	109.91	106.94	107.09	108.42	114.48	101.73	102.08	103.43	105.05	106.19	102.17	110.6	95.474
109.97	103.94	106.3	115.2	112.67	110.02	107.73	115.31	112.43	125.87	110	112.12	118.22	104.66	109.46	111.85	111.33	115.28	115.63	115.6	115.96	116.8	114.38	114.92	107.53	108.29	104.64	117.24	114.12	116.89	110.57	111.04	106.79	111.58	108.41	124.32	102.39	109.7	111.56	108.02	116.52	116.9	107.43	108.77	112.44	105.8	116.23	105.59	110.82	107.73
101.77	109.95	107.57	105.7	107.88	110.37	107.75	110.03	109.66	113.3	104.56	108.54	107.76	105.34	120.46	111.5	109.42	105.19	96.472	116.05	101.7	112.8	105.84	111.45	104.09	103.08	102.04	113.23	99.639	107.6	110.1	100.62	106.44	106.61	107.41	102.58	109.89	107.33	102.56	105.64	111.82	101.52	110.16	111.92	107.12	104.48	102.58	112.07	111.44	103.25
113.83	106.86	121.74	108.45	111.14	112.09	109.83	106.03	115.95	114.1	114.01	104.99	109.34	120.19	106.72	111.52	110.43	106.97	106.5	111.3	111.28	109.87	105.35	113.65	120.31	109.77	109.16	116.74	106.21	115.46	110.68	115.38	108.86	111.31	107.29	105.12	105.3	114.53	115.5	113.97	111.43	108.22	114.23	107.43	104.87	104.13	106.43	117.34	119.7	115.76
99.438	113.68	102.43	107.48	103.77	101.66	114.23	97.648	102.57	97.357	105.65	110.6	108.99	110.59	102.24	105.68	101.84	103.82	107	106.32	112.11	100.13	107.97	108.94	102.57	100.15	99.642	107.18	107.28	100.97	104.65	101.72	106.3	100.03	100.79	110.48	109.72	100.32	106.43	106.6	104.9	106.65	92.846	105.03	102.05	112.19	108.49	109.22	109.11	111.52
106.2	105.83	101.95	97.178	100.83	101.73	108.54	100.04	105.57	110.64	110.12	103.9	101.55	103.05	107.75	105.08	101.14	102.7	113.36	101.91	99.961	98.45	110.23	101.75	115.65	110.29	113.44	103.53	97.943	107.69	114.44	100.54	107.27	101.91	98.501	104.51	108.37	97.11	101.07	107.48	103.27	111.73	104.04	112.31	102.14	111.74	103.87	109.97	104.42	106.7
116.38	107.02	110.1	103.31	105.94	99.596	98.223	102.84	100.43	112.56	103.12	105.83	98.072	102.29	96.769	109.99	101.35	104.35	110.57	108.42	105.72	98.086	98.633	99.573	104.74	112.57	107.84	101.83	112.74	105.17	101.85	98.308	106.82	108.44	100.87	107.19	111.61	115.56	102.84	105.67	105.59	95.802	104.59	105.98	106.19	107.86	97.429	107.16	101.79	105.61
110.46	102.51	105.95	102.75	99.567	112.06	109.57	109.14	109.56	102.72	100.06	110.58	107.78	108.05	107.09	119.84	109.1	111.04	107.01	108.7	104.25	105.43	102.03	112.25	113.63	109.91	118.47	111.21	112.77	111.51	111.76	114.37	110.37	112.17	110.56	116.07	114.43	107.35	116.47	125.55	113.63	119.96	110.37	114.36	102.75	111.99	122.05	106.56	104.65	110.73
108.48	107.94	105.25	103.03	112.13	113.56	102.81	112.76	116.22	110.08	117.56	110.39	113.66	110.82	112.96	110.48	110.91	110.66	112.41	103.8	105.84	109.87	112.17	118.17	111.97	113.49	117.66	105.49	119.93	111.82	110.7	112.19	102.17	110.41	104.45	107.06	112.02	109.05	117.46	117.8	109	118.49	108.91	107.62	99.187	116.31	110.22	118.18	116.77	115.99
101.18	99.549	95.453	105.25	90.683	99.777	106.18	94.926	100.67	101.5	103.37	105.3	100.31	100.29	102.3	95.151	101.71	97.409	94.966	96.563	104.41	94.24	106.61	99.864	99.388	110.84	99.449	102.46	99.05	100.94	99.539	110.14	97.713	90.759	102.71	109.12	96.698	108.86	95.562	93.096	106.07	97.522	93.539	97.816	107.94	108.56	103.72	99.719	99.281	98.782
98.768	106.64	110.78	106.8	107.92	106.05	95.483	109.08	112.41	108.49	97.248	95.535	109.65	112.84	102.89	108.73	102.74	108.04	115.09	107.24	102.96	112.24	110.06	103.34	97.962	106.22	110.19	117.14	104.91	95.114	111	107.73	107.04	98.674	102.87	106.63	103.69	101.82	100.95	106.87	110.1	100.02	104.98	107.02	102.09	93.892	106.26	96.84	102.44	106.03
107.85	104	100.77	114.32	101.69	101.36	98.438	95.046	107.71	106.56	113.83	104.22	104.73	102.83	100.22	104.75	97.864	102.48	103.59	104.89	106.98	108.43	102.78	110.46	108.18	101.98	99.686	106.33	95.886	102.31	105.89	98.575	99.732	108.72	106.29	108.26	109.85	97.331	100.14	99.304	106.5	103.81	106.41	96.568	105.07	108.3	95.82	106.02	105.14	112.55
106.67	115.81	118.66	122.11	113.89	123.7	103.32	110.14	113.77	119.85	111.55	115.09	107.23	111.55	114.08	125.36	105.75	113.17	114.12	108.14	106.83	112.17	115.55	107.46	122.95	113.94	107.6	114.2	109.31	117.66	108.4	114.88	104.68	111.65	114.01	110.66	119.78	107.72	119.55	113.12	112.94	107.14	110.18	108.88	124.94	113.96	108.06	115.8	108.49	112.48
122.91	118.65	121.27	116.13	111.34	124.5	110.42	107.77	115.61	114.22	117.55	116.61	114.85	113	121.44	118.21	118.26	113.41	118.18	122.17	122.39	120.05	123.7	109.04	120.53	120.99	117.74	111.58	114.61	122.71	116.33	117.1	126.89	114.43	113.93	108.5	119.37	116.71	123.82	114.38	111.38	118.2	118.62	117.78	110.97	123.08	112.51	123.15	105.73	125.77
105.64	105.56	106.1	106.28	100.93	109.91	98.855	101.69	97.112	102.54	113.2	101.83	96.471	102.76	102.86	102.2	104.08	100.15	102.72	101.16	113.54	106.77	101.51	97.15	108.64	105.71	109.53	106.66	114.08	101.03	107.04	111.08	110.39	106.52	114.38	112.53	100.28	100.85	113.83	112.99	101.64	102.38	100.97	110.87	110.49	97.978	108.6	107.81	97.189	104.56
114.34	101.88	113.78	113.56	116.77	110.89	109.16	109.15	110.5	103.47	120.19	108.56	111.84	105.26	108.8	108.19	114.68	105.03	110.96	116.12	107.71	104.5	112.86	109.79	114.59	113.68	114.26	111.8	109.45	112.39	122.13	110.78	110.53	114.77	113.69	108.74	108.49	110.76	114.84	112.77	109.21	109.3	113.34	104.29	116.06	103.33	109.88	117.63	98.245	116.26
112	102.39	105.27	104.27	102.08	109.04	104.24	115.55	106.55	101.91	96.678	102.81	105.65	105.82	106.39	108.62	110.89	111.91	103.12	100.08	96.792	108.52	102.16	104.22	106.62	100.42	107.79	107.11	101.16	113.91	89.202	98.409	100.24	111.1	101.48	105.43	115.8	103.72	106.41	100.85	100.09	98.44	100.07	108.2	104.33	102.36	101.78	107	109.17	107.92
112.88	123.7	115.74	104.75	105.96	118.27	109.08	106.65	120.15	119.2	116.83	108.22	120.23	115	123.46	108.61	109.32	105.98	112.86	108.19	113.27	108.24	112.77	107.56	115.3	110.8	112.87	119.13	109.47	112.31	110.96	120.73	114.19	105.92	112.97	125.27	117.03	109.37	112.88	106.69	119.28	113.84	114.4	102.53	115.27	116.01	111.66	105.48	106.96	109.18
104	105.9	104.06	106.63	111.94	104.3	108.26	100.3	110.95	106.96	115.1	104.98	107.65	111.84	104.15	99.509	107.74	97.307	101.49	103.28	107.55	107.33	118.63	106.99	104.53	110.8	109.9	109.72	97.472	109.48	109.35	113.47	102.35	100.1	99.387	100.7	109.15	117.11	120.47	114.27	105.28	105.39	105.22	107.31	104.93	93.415	109.45	99.907	100.54	110.39
113.75	111.34	116.29	106.48	108.15	106.46	111.77	105.97	105.79	109.5	110.13	117.05	102.94	108.04	118.4	114.16	115.9	111.95	116.63	115.16	112.48	105.46	113.91	104.43	107.1	111.34	112.68	110.25	111.2	123.49	107.65	105.05	111.17	113.23	113.14	103.64	108.36	109.93	111.37	110.35	108.54	108.33	108.88	108.1	106.05	107.64	107.05	99.857	106.1	110.53
93.165	94.74	91.19	97.808	97.91	102.51	109.12	96.091	101.03	95.798	97.385	101.75	105.03	102.77	100.6	95.346	107.37	101.17	97.532	91.954	100.27	101.93	103.11	102.9	108.93	92.612	93.924	105.96	95.315	90.502	99.871	92.829	94.413	110.53	101.93	102.23	100.64	92.562	102.38	107.63	99.825	107.12	104.1	95.086	103.36	95.587	100.09	105.92	99.718	102.8
99.136	109.13	102.34	113.37	105.59	110.99	97.561	101.28	104.63	109.75	111.11	106.84	103.16	114.22	110.3	110.13	108.4	106.78	111.01	107.1	108.94	104.69	106.44	114.14	100.68	100.21	112.06	102.67	111.39	105.16	98.195	119.84	103.06	110.37	110.44	106.76	108.81	92.877	101.68	104.28	107.41	101.23	106.05	110.46	107.89	107.1	112.27	106	109.3	106.79
102.23	102.96	105.57	115.49	110.84	105.34	101.83	113.39	105.18	113.03	103.16	106.23	104.11	117.27	110.98	102.37	103.92	103.92	105.47	103.69	111.44	105.87	98.755	100.64	105.5	112.9	102.96	99.538	114.12	112.05	102.14	103.55	102.02	97.968	102.29	103.95	109.76	102.21	105.28	104.62	111.8	104.24	108.09	103.81	111.58	106.87	99.035	103.32	108.79	104.91
108.88	114.21	116.58	116.55	109.93	108.4	110.13	117.71	108.64	107.75	108.94	118.49	104.88	100.77	100.67	107.57	114.11	111.28	108.91	110.87	111.46	115.11	115.69	111.56	115.08	109.56	104.62	113.21	110.34	121.1	108.77	111.54	112.39	117.68	113.07	115.24	118.45	110.07	110.46	115.88	116.25	113.44	104.55	114.28	114.54	110.51	112.55	105.51	114.25	106.48
117.2	117.2	116.8	104.26	112.72	112.97	116.22	110	103.56	109.99	107.1	111.93	113.42	112.24	110.5	110.79	108.18	115.13	110.62	110.4	108.32	118.25	113.75	112.93	110.13	110.36	114.04	111	97.558	110.69	105.99	114.95	103.91	110.98	108.41	110.52	120.8	114.98	115.57	108.26	120.13	111.43	104.93	101.22	118.9	114.12	106.27	106.42	115.85	119.33
105.62	109.48	90.36	101.02	96.538	102.46	104.13	102.3	101.3	101.86	105.76	103.58	101.14	100.6	91.723	101.16	107.22	100.86	91.743	112.14	104.47	101.34	101.66	90.164	105.41	95.045	107.47	107.64	103.65	90.015	110.45	98.206	105.62	100.87	101.08	104.32	104.67	97.85	91.453	91.836	103.77	102.91	99.483	92.376	99.172	101.48	104.32	90.638	106.96	102.71
106.57	105.59	97.444	106.78	105.07	104.87	104.46	104.1	100.19	112.46	110.47	109.06	108.63	98.09	99.61	106.16	107.45	104.79	117.85	104.09	105.89	111.9	110.19	102.22	111.11	106.68	107.46	114.99	111.31	104.23	110.56	106.02	121.23	107.23	96.865	102.95	105.2	109.44	108.25	114.25	104.5	108.41	102.39	107.78	110.38	102.3	103.03	101.33	112.38	112
121.55	118.6	115.92	115.21	118.25	118.08	121.87	119.61	116.34	108.62	121.68	117.57	122.04	117.07	118.75	118.16	123.08	115.84	121.77	120.52	116.64	105.02	118.8	109.63	116.48	116.74	108.98	112.05	121.68	112.33	110.12	122.25	113.41	116.22	111.13	120.19	116.26	118.23	121.35	119.35	116.26	115.16	111.37	111.66	117.85	111.34	112.72	111.12	113.92	114.86
112.78	99.358	107.47	97.534	105.54	105.95	107.41	110.98	101.98	102.7	102.87	103.29	111.29	113.15	105.67	111.4	105.65	111.76	113.16	105.2	101.55	100.57	109.48	101.2	105.7	106.6	112.24	109.04	109.23	101.52	104.35	106.94	100.34	112.6	104.73	105.83	114.6	95.939	111.84	113.95	111	103.49	116.31	104.5	107.44	106.53	100.07	116.86	105.77	103.71
102.29	111.44	110.43	101.25	99.641	113	105.15	100.95	100.1	104.99	109.69	93.191	112.67	105.46	105.36	103.39	106.06	112.43	101.02	104.32	109.99	111.85	108.43	104.69	110.07	111.46	104.09	108.32	106.85	111.49	117.98	111.51	102.37	111.88	111.49	107.79	107.47	100.33	108.77	103.28	104.06	102.86	105.07	105.08	106.15	104.28	97.395	93.453	111.08	99.249
96.974	106.06	101.67	105.99	100.77	99.891	101.06	107.62	106.15	98.788	108.31	100.58	106.81	106.35	95.125	102.55	108.41	105.1	103.88	106.1	107.41	93.68	104.7	112.42	100.04	102.53	109.67	104.75	101.7	103.04	109.29	111.01	107.34	101.01	106.7	104.44	108.39	102.36	108.51	98.865	101.82	106.09	105.67	97.828	99.538	100.59	103.49	110.13	103.88	99.858
98.498	111.22	109.2	103.32	105.25	104.28	108.78	106.9	106.56	107.45	98.057	102.21	107.25	103.64	109.96	111.95	102.87	105.49	106.4	104.74	103.4	104.26	103.25	107.66	111.96	115.17	102.16	106.03	107.71	109.84	112.43	101.69	107.12	106.7	109.27	112.45	92.624	115.92	113.7	110.12	102.12	111.17	111.28	105.06	103.25	111.74	104.42	102.96	109.31	104.7
97.449	116.76	102.06	105.98	107.91	103.08	100.73	115.46	113.79	103.04	103.18	101.42	104.4	94.195	116.06	106.04	104.79	101.18	105.94	112.73	113.79	96.715	111.57	99.22	108.64	108.05	105.27	102.9	102.03	110.26	106.57	110.88	102.29	103.06	104.43	107.35	111.14	112.27	103.95	109.88	104.66	109.55	100.83	110.94	105.8	105.48	106.95	112.1	107.26	105.37
117.26	118.12	108.64	101.27	105.48	103.85	119.02	100.74	114.88	112.01	115.95	108.22	109.01	112.84	107.34	110.29	102.9	106.5	107.19	114.55	109.88	118	108.75	115.17	118.51	105.94	110.23	114.99	110.81	119	118.41	107.84	117.58	119.54	115.19	118.4	115.13	115.47	113.38	113.2	109.92	107.43	105.25	120.4	106.94	120.01	110.31	110.91	104.12	114.23
106	107.2	101.5	111.22	101.25	112.15	107.85	108.6	112.61	106.83	100.11	113.8	112.52	107.38	110.09	99.966	99.479	113.87	108.29	104.52	104.04	100.23	107.94	96.956	103.01	113.97	99.706	101.11	105.85	103.51	99.56	96.174	103.87	108.64	110.26	110.78	108.29	119.87	98.299	115.63	117.22	107.75	114.84	104.78	99.149	104.22	104.29	107.48	108.99	104
112.64	106.69	101.83	104.39	107.3	111.01	107.14	114.22	108.69	102.39	108.9	99.786	100.64	102.91	114.36	110.83	97.578	115.69	116.88	109.01	112.06	106.86	98.6	111.84	102.83	110.27	104.95	102.97	107.95	109.26	108.35	115.63	109.42	116.86	102.65	110.63	102.46	104.13	102.26	101.26	102.75	111.85	99.433	106.5	114.6	102.12	109.77	96.635	104.1	94.804
114.16	114.91	106.2	107.17	107.26	109.61	113.31	109.59	105.64	118.69	110.19	114.57	105.96	115.49	105.59	108.43	115.94	113.6	114.39	114.02	108	113.36	113.35	115.65	112.12	108.55	108.32	108.46	109.53	110.6	111.79	110.8	112.63	117.51	114.75	116.86	110.71	106.47	108.28	110.28	112.74	112.03	111.03	105.95	111.94	118.09	110.29	108.91	109.33	113.86
100.13	105.7	106.72	106.43	99.686	105.84	108.71	114.66	100.46	107.78	110.02	102.32	93.051	99.723	112.92	113.77	96.297	98.359	101.49	103.59	96.132	99.872	99.201	105.46	108.43	98.837	96.608	105.64	104.57	105.98	112.84	110.93	94.986	105.47	107.29	116.98	112.94	105.48	100.14	104.36	107.35	109.81	105.63	105.05	102.6	113.03	110.24	109.27	105.82	111.62
112.27	106.69	107.44	123.72	106.32	117.87	112.65	111.62	110.05	106.13	104.04	109.81	112.15	102.34	115.38	113.63	110.79	113.4	123.84	110.83	110.17	106.02	117.91	110.81	115	110.62	111.68	114.74	112.84	116.39	112.23	115.37	108.94	112.42	123.09	108.07	108.38	109.42	106.96	112.35	119.42	112.02	105.07	116.27	101.21	121.22	112.13	115.01	115.79	109.77
106.39	110.69	102.7	110.55	108.34	111.21	98.759	91.048	117.01	107.37	101.29	114.23	102.74	109.63	102.4	112.06	106.68	109.43	112.07	100.25	109.19	99.189	102.65	101.55	120.48	107.05	97.686	110	96.597	112.53	102.06	99.941	102.14	107.52	105.09	97.733	112.58	107.99	110.42	110.98	106.3	102.92	97.393	98.976	102.41	103.21	107.34	93.054	99.123	102.33
101.6	98.217	101.54	93.665	108.79	105.93	101.68	97.027	107.69	107.22	107.64	106.67	115.31	100.19	106.36	97.556	99.719	95.458	95.481	89.224	103.87	106.62	104.29	108.91	107.42	103.68	101.57	98.164	99.883	110.77	103.07	115.04	108.55	110.93	101.61	105.74	107.46	111.25	97.185	102.9	103.46	106.45	109.41	105.79	98.544	105.76	102.86	106.89	116.69	105.05
114.17	108.54	112.52	117.82	110.74	117.72	104.93	101.4	117.65	103.81	105.03	113.37	109.42	113.53	116.33	108.6	109.52	123.46	119.55	102.76	110.84	106.73	110.24	108.04	104.47	106.91	110.51	117.17	108.75	116.56	114.62	115.95	111.67	96.043	115.03	118.03	114.57	119.63	111.41	99.798	111.26	113.06	107.1	107.65	118.24	108.08	106.6	111.67	107.36	109.16
110.14	102.38	110.62	102.97	108.99	108.12	100.2	104.42	100.93	105.27	99.22	96.334	98.641	106.28	100.06	107.9	114	96.395	111.41	103.43	105.07	116.27	104.07	102.68	107.63	95.368	110.98	102.37	109.65	107.56	108.48	109.68	105.85	93.622	112.03	99.424	91.708	104.07	101.48	103.95	99.305	100.31	105.01	112.98	105.44	103.56	99.563	104.38	108.12	105.29
117.47	117.23	112.09	108.05	116.5	105.08	115.89	118.09	111.78	108.19	117.76	115.94	109.4	117.18	105.01	111.13	104.92	114.3	109.37	112.5	103.96	116.41	108.34	115.11	111.04	117.38	113.84	113.84	113.05	117.77	111.8	121.99	114.39	107.83	110.95	108.54	111.83	114.06	118.44	107.09	119.38	107.38	105.29	115.21	111.8	121.19	109.32	111.17	116.7	115.98
98.585	111.74	104.82	107.69	112.8	112.93	115.2	111.9	112.95	109.71	101.44	103.32	112.58	115.8	98.467	108.65	100.94	110.36	109.4	109.37	110.71	105.81	117	109	106.29	105.01	101.82	108.35	111.9	109.43	106.91	109.66	106.59	101.17	109.66	109.85	117.44	109.29	107.38	116.57	112.16	111.44	101.52	116.58	106.1	104.45	115.29	116.94	111.61	108.51
100.93	104.53	107.2	101.97	99.613	106.99	99.24	106.33	108.2	97.117	100.07	105.2	104.69	111.36	103.1	102.37	104.07	100.98	105.64	108.49	100.7	106.01	100.36	106.61	94.908	105.83	91.466	97.619	111.72	97.945	107.58	100.4	110.04	111.97	109.06	104.58	109.5	109.83	108.6	103.04	101.01	123.07	108.22	110.78	103.84	96.149	105.96	104.32	106.01	100.59
107.36	99.488	102.66	111.91	101.28	106.12	113.17	112.5	105.68	109.32	113.18	102.22	109.16	109.39	102.36	101.76	106.7	100.94	105.16	105.78	97.62	101.92	105.49	109.28	107.99	106.34	108.02	104.61	98.44	105.12	104.24	107.48	109.89	103.45	113.8	109.26	103.88	100.73	111.35	109.94	95.374	103.65	106.78	108.34	108.91	108.33	99.806	106.52	114.15	108.31
108.39	111.68	111.45	116.56	107.46	117.93	120.22	109.34	114.26	113.29	114.07	112.4	117.89	112.94	114.56	120.26	119.97	114.31	112.66	111.47	116.51	120.19	110.04	111.12	115.9	109.59	110.77	116.58	114.5	113.78	116.2	111.68	114.23	117.86	104.7	114.75	114.83	110.24	114.57	111.85	110.35	109.06	108.94	111.31	112.61	119.17	106.78	116.25	113.78	110.73
99.662	108.42	103.09	102.43	107.43	107.03	102.73	113.34	112.1	105.75	107.92	95.102	107.18	105.24	104.97	115.84	106.57	104.48	108.29	107.8	115.78	98.294	98.522	106.01	112.4	111.7	111.08	108.32	115.91	115.84	111.26	114.46	109.81	108.94	109.57	105.94	115.21	109.45	111.67	107.97	116.34	105.4	109.12	101.84	102.39	100.92	109.43	101.78	112.72	104.99
111.14	104.09	111.11	111.73	108.39	114.16	93.585	110.38	113.09	109.07	108.47	107.78	105.37	96.801	98.144	111.65	101.12	103.85	100.98	101.15	104.43	110.61	114.16	108.86	101.06	105.07	103.51	111.11	108.98	112.18	109.93	106.02	106.01	103.76	112.6	97.433	96.803	105.39	98.734	116.78	113.65	110.16	106.38	106.97	102.03	102.13	106.09	108.81	105.44	95.588
100.36	105.1	118.88	106.56	105.46	105.15	119.53	107.32	106.55	108.95	109.01	97.375	105	98.697	98.774	100.03	102.85	111.56	113.16	106.9	101.97	107.95	107.83	109.75	106.54	103.28	108.24	99.403	111.19	113.81	103.64	112.95	111.69	108.62	111.87	107.34	105.17	103.67	101.82	107.2	111.25	100.73	107.32	97.921	108.82	112.45	102.85	99.636	109.98	115.4
103.53	101.07	116.45	119.78	111.88	106.21	106.88	104.08	113.16	102.43	112.58	97.911	106.53	101.01	102.49	106.84	105.76	90.581	105.44	108.31	115.64	104.12	103.86	95.236	104.23	99.016	98.334	110.06	99.426	112.94	94.089	105.11	98.019	107.73	112.23	100.91	97.843	102.39	98.581	114.59	114.33	99.084	104.12	111.2	107.3	104.82	106.75	100.34	96.311	109.23
97.44	97.496	103.48	98.433	95.873	103.28	97.001	101.37	106.23	93.713	99.767	90.933	97.518	98.696	103.26	105.94	98.246	110.06	91.307	108.07	100.29	102.6	102.74	107.29	101.77	100.1	108.7	104.89	99.612	101.03	94.986	100.9	101.96	97.938	99.598	111.01	95.85	98.731	98.86	106.06	97.438	96.751	102.16	104.73	101.14	111.22	92.657	97.612	101.36	96.971
113.01	105.22	118.19	112.93	108.65	112.61	110.35	112.16	107.16	110.52	115.56	113.93	109.3	106.43	112.95	110.34	111.49	106.77	108.5	110.89	108.26	104.62	107.28	107.04	101.44	104.57	115.48	107.78	111.06	113.52	99.205	112.02	108.95	113.89	125.34	106.7	109.4	109.08	114.65	109.12	102.71	101.62	113.35	115.46	121.09	109.74	111.15	104.38	106.7	111.01
109.43	122.28	114.61	116.22	114.52	111.87	108.9	117.95	110.07	121.77	112.96	117.38	113.33	105.87	119.66	116.89	109.32	124.33	107.22	116.04	113.03	116.91	111.05	113.81	110.05	110.92	111.52	110.31	109.16	108.7	104.57	121.25	110.65	113.53	108.94	112.02	115.51	112.82	108.19	115.89	108.1	112.85	111.92	109.01	103.91	115.09	107.59	114.25	117.57	106.9
119.64	103.52	104.38	100.05	101.99	106.83	108.52	110.05	110.96	113.46	113.94	111.44	111.85	101.71	117.1	107.25	108.37	117.69	103.4	103.72	106.93	119.13	109.74	114.62	111.31	113.84	109.5	113.9	108.36	106.23	98.983	105.92	109.04	105.55	121.53	103.74	114.22	108.59	113.22	100.42	112.97	110.66	112.21	115.05	113.53	111.34	105.69	108.02	105.14	106.99
109.14	108.68	105.65	119.08	118.5	113.18	111.94	103.4	111.16	108.81	114.42	114.19	109.44	111.78	112.44	110.76	115.13	103.2	113.64	104.6	104.35	112.89	115.06	110.89	108.77	101.67	108.69	105.45	109.53	102.43	114.56	106.29	104.05	110.88	114.16	116.65	106.74	106.02	116.72	107.21	103.14	104.52	118.51	104.44	112.7	111.37	111.26	108.87	117.59	104.53
117.41	108.57	111.31	108.74	109.1	108.52	105.67	106.72	107.73	102.72	115.26	113.41	107.07	107.35	110.27	114.88	109.06	108.74	106.62	103.44	102.18	109.87	103.63	118.34	109.66	117.38	111.38	118.03	102.98	111.61	112.35	107.62	113.17	111.28	107.76	110.08	108.6	110.89	111.98	107.05	109.56	110.42	107.87	108.45	119.5	114.81	110.84	108.36	104.83	110.46
103.33	108.69	107.96	113.65	99.138	112.1	108.43	110.36	101.8	104.58	109.39	105.03	106.57	105.14	108.24	107.92	116.56	106.5	110.55	106.26	92.828	107.85	103.05	102.03	109.62	118.8	106.43	105.25	119.08	105.57	106.8	105.33	111.02	103.61	101.32	97.992	99.72	102.38	114.17	113.65	102.37	104.65	110.04	111.33	106.26	106.61	109.93	104.08	105.64	108.41
104.74	95.1	110.41	106.44	105.68	101.72	101.8	106.83	101.38	103.5	103.13	98.459	103	105.15	110.27	112.09	109.22	100.21	114.44	95.191	107.97	102.55	103.85	111.59	104.41	108.6	107.92	95.963	106.83	102.32	115.06	106.68	95.962	106.57	99.081	111.4	107.77	100.94	116.37	109.45	104.17	108.83	109.65	108.61	105.44	100.7	101.55	106.65	103.5	106.99
110.66	110.52	102.92	114.44	110.34	112.14	107.31	113.97	100.56	108.91	110.65	114.03	112.24	108.18	110.54	118.04	111.59	114.85	112.62	114.4	114	114.63	103.07	107.14	112.08	113.05	101.18	112.33	109.62	110.62	106.51	110.73	109.97	116.12	109.29	115.02	108.15	113.72	106.84	116.07	118.98	113.77	109.12	112.42	109.26	111.3	118.35	107.98	105.84	110.14
102.81	110.61	106.62	107.6	98.426	101.51	107.61	103.65	105.24	109.9	101.36	105.56	104.32	104.4	104.94	113.71	112.57	106.34	106.16	98.777	105.96	91.18	110.37	102.86	108.64	108.55	107.9	112.02	98.259	103.2	108.32	100.23	112.48	106.77	103.03	106.4	107.97	92.784	91.981	97.588	102.25	102.13	109.5	101.21	107.77	94.57	104.61	97.52	106.89	109.05
109.68	108.06	101.75	109.97	110.91	110	108.79	117.88	109.35	118.51	113	116.96	111.47	121.6	108.86	111.2	114.07	105.5	106.93	105.94	119.78	114.8	111.56	117.09	116.17	109.78	118.46	105.64	109.59	111.75	118.32	111.25	113.84	104.01	113.7	115.35	110.42	115	109.14	111.31	116.24	114.15	111.29	103.3	108.77	113.99	112.76	116.77	114.31	105.94
119.1	120.61	107.46	116.4	121.08	112.95	104.32	113.68	110.13	107.12	110.79	112.51	105.37	111.82	112.32	116.15	107.99	112.5	108.92	102.68	113.01	103.24	109.26	113.7	108.67	108.77	113.5	113.99	124.26	117.35	113.37	114.47	109.92	107.57	104.53	115.04	106.2	114.3	115.63	112.05	121.7	103.15	109.75	113.52	111.47	102.86	123.43	118.76	106.18	105.39
113.77	113.8	101.82	106.62	108.36	105.84	104.09	107.26	106.54	119.37	102.93	112.14	110.86	121.61	107.32	106.31	109.42	112.83	115.25	118.66	101.07	118.6	107.52	100.15	108.85	107.45	105.78	107.99	114.71	109.49	113.32	124.68	110.57	121.8	116.42	99.823	111.27	119.2	110.03	111.58	114.08	111.99	117.67	108.82	114.15	112.1	116.52	112.24	107.89	120.04
103.8	109.34	102.53	113.75	99.448	104.36	117	107.55	110.61	113.45	107.53	100.98	97.703	112.19	101.37	106.11	105.64	105.53	103.18	106.37	92.682	102.3	109.87	106.11	103.41	96.268	107.77	102.56	109.83	105.51	99.766	100.11	107.45	99.743	108.22	111.98	106.46	101.73	104.63	108.25	97.116	107.76	102.5	116.07	96.921	107.84	103.17	99.273	107.7	107.84
110.53	108.95	107.32	107.96	104.87	109.29	112.12	109.22	111.28	111.69	109.35	109.74	119.05	102.53	101.89	111.59	98.461	108.93	110.25	117.96	110.23	111.19	118.2	112.52	117.16	110.83	116.86	115.19	112.18	113.22	99.826	106.47	103.05	120.19	106.07	121.12	106.83	114.59	107.68	108.93	109.75	116.45	113.37	108.1	106.63	116.59	113.05	104.16	112.96	108.24
108.78	101.65	103.07	107.46	106.96	104.6	100.85	108.22	102.66	103.68	106.56	103.48	108.31	105.33	99.027	118.01	93.532	103.97	112.71	103.32	107.69	111.58	109.79	103.64	104.12	106.48	107.87	119.29	109.83	107.99	104.35	107.58	107.76	101.85	102.9	102.11	107.48	106.67	114.8	103.32	103.81	112.49	108.9	111.97	110.3	109.04	111.8	111.02	104.37	112.91
109.55	107.48	111.64	112.09	96.255	109.16	104.29	100.89	112.7	106.41	110.8	102.82	107.86	107.61	98.166	100.86	104.06	109.16	109.31	110.84	95.204	102.35	105.02	101.91	109.32	103.72	118.22	101.28	105.87	110.1	99.392	105.66	112.22	109.45	97.993	107.05	97.056	99.77	111.12	110.34	104.15	102.36	112.04	105.41	111.57	108.54	107.02	104.15	97.69	95.553
105.6	101.61	109.38	102.42	108.4	99.929	107.87	102.2	105.11	104.55	107.33	105.74	113.41	98.06	102.21	102.14	104.75	94.772	108.68	105.15	105.1	111.65	106.13	104.7	109.81	112.44	108.92	100.38	102.89	113.61	110.32	110.14	106.21	109.96	110.74	99.119	111.37	107.55	109.93	101.49	103.87	92.211	113.85	108.22	123.4	113.35	101.28	114.73	105.43	105.45
108.27	100.52	112.42	103.29	116.82	105.05	102.25	106.94	102.83	103.57	105.99	102.55	101.78	104.1	97.301	100.31	101.96	112.44	107.56	100.39	102.77	101.56	109.5	105.03	95.852	108.54	100.68	109.09	106.64	108.44	103.81	108.3	99.613	100.52	103.7	106.12	103.43	114.43	105.46	107.16	109.27	101.72	109.8	115.09	103.11	102.34	101.08	95.138	98.544	110.51
94.434	104.07	104.62	100.99	104.8	100.29	100.22	101	112.35	103.88	92.605	105.74	107.89	107.84	96.726	101.72	94.129	101.15	110.8	104.22	106.52	94.232	101.24	99.302	96.873	96.876	107.37	96.141	90.183	100.22	100.18	96.637	104.03	99.569	100.22	91.989	102.68	91.708	102.76	99.504	95.112	97.674	102.35	99.229	97.674	97.438	100.01	97.702	90.546	101.14
95.363	108.2	107.86	109.75	104.6	111.42	106.95	100.65	108.79	99.397	105.49	110.93	95.346	103.35	103.15	113.96	106.85	104.48	99.451	100.67	106.36	104.25	114.37	94.884	109.83	115.46	109.47	119.06	106.17	110.38	108.28	106.72	112.07	107.72	115.15	118.11	107.51	101.4	109.57	112.08	107.74	105.21	108.13	100.56	111.93	103.29	108.39	102.04	106.65	111.5
111.85	115.81	102.5	123.77	113.95	111.54	108.98	111.18	113.8	123.44	110.66	109.54	112.15	112.27	115.01	115.27	105.19	126.29	110.96	108.51	120.79	112.49	110.3	118.92	100.3	104.85	112.99	114.92	114.5	109.17	112.42	101.9	102.53	105.65	114.57	111.62	122.66	117.01	116.89	109.01	114.37	111.99	106.03	108.97	108.25	108.02	110.3	110.68	107.64	117.04
95.659	111.93	102.56	99.902	103.94	98.536	106.6	104.41	94.532	103	102.25	95.273	99.947	110.28	98.943	96.273	102.21	94.422	93.985	97.083	99.881	102.01	99.755	102.36	99.458	100.67	98.916	100.25	101.63	98.604	88.751	96.344	100.81	97.254	90.716	100.77	92.345	96.045	96.875	109.9	107.13	103.05	95.858	107.21	103.36	97.485	81.037	102.93	96.488	105.89
121.44	106.49	108.14	108.44	112.89	118.16	119.01	109.51	110.96	108.04	109.97	114.68	115.77	114.27	116.9	113	114.88	103.42	109.53	105.35	119.52	106.78	117.65	104.56	119.46	120.43	104.04	111.14	111.25	111.02	121.43	115	114.49	115.02	112.83	112.58	110.85	105.78	107.73	108.94	117.38	122.86	116.74	107.28	113.51	113	110.8	105.44	116.77	112.85
113.32	106.65	121.99	110.5	106.42	118.58	116.75	114.29	118.83	117.66	115.63	113.01	121.94	110.48	115.8	112.98	114.71	115.58	111.67	117.57	117.23	117.2	110.72	113.1	108.12	115.15	106.78	116.15	113.95	111.46	106.89	116.77	116.24	107.08	108.16	118.63	114.85	108.38	111.31	125.25	119.35	113.07	110.77	107.94	101.9	110.44	111.59	105.42	113.28	116.91
119.96	117.17	108.81	112.82	112.85	107.76	106.74	116.1	106.05	106.76	108.27	113.36	107.28	105.52	104.15	111.34	111.97	116.16	108.71	114.46	113.37	112.98	120.24	103.78	97.619	114.74	108.78	114.37	110.76	113.22	110.32	119.51	104.96	117.03	118.49	106.76	116.29	122.2	112.39	109.88	110.28	122.74	112.38	111.57	116.07	109.05	108.23	111.92	105.94	112.74
104.61	104.66	112.33	108.96	106.13	100.72	112.21	110.65	112.8	104.25	109.79	111.72	98.13	105.98	102.08	108.02	99.396	115.38	112.65	108.4	100.04	110.56	109.85	108.96	106.21	112.68	109.42	107.24	107.44	108.49	110.31	103.66	109.19	113.47	107.68	114.51	108.1	102.9	108.3	109.66	95.482	109.54	110.9	104.21	104.86	103.66	103.95	104.9	99.469	104.98
100.38	107.39	102.22	108.63	101.58	104.54	111.84	105.71	110.69	111.28	109.83	104.44	110.28	105.54	107.03	109.58	106.21	114.57	105.01	100.87	106.8	110.57	110.89	105.95	102.91	101.89	112.63	107.83	108.26	103.4	106.99	111	100.42	104.9	110.49	105.32	101.82	105.7	98.744	97.423	108.77	112.16	94.333	117.98	103.68	113.79	107.35	103.8	110.57	105.04
98.481	106.73	112.55	112.53	105.56	105.69	109.57	106.88	108.71	111.2	98.864	108.66	113.34	100.9	108.07	109.71	110.89	95.671	113.76	103.09	104.02	106.73	109.92	112.94	110.15	109.3	98.781	120.03	96.779	112.15	111.27	100.75	111.22	110.95	104.53	105.19	105.65	103.06	115.91	110.67	112.49	110.51	107.41	105.32	99.257	101.84	107.66	109.42	105.02	112.42
101.23	107.39	96.986	111.97	103.84	106.38	100.9	110.17	109.6	107.17	105.77	97.692	104.77	102.52	108.5	103.38	113.53	103.63	100.33	111.4	110.62	99.939	111.18	111.15	110.3	102.97	112.74	111.52	104.16	106.97	103.29	103.7	110.86	105.06	98.745	101.73	110.49	104.38	104.37	102.96	98.798	105.72	99.826	96.09	107.41	106.55	104.2	107.01	105.4	103.83
107	111.34	107.8	118.17	107.69	107.33	104.88	100.4	110.74	113.93	109.21	105.14	102.44	103.51	108.55	103.22	105.39	106.39	104.51	112.23	117.55	111.22	96.778	107.07	103.9	108.58	99.717	110.22	106.47	105.51	100.2	98.297	96.074	109.39	102.28	102.58	102.21	104.67	104.18	107.57	106.11	95.867	109.24	105.85	107.34	101.54	102.36	104.61	99.793	99.796
97.389	102.5	107.39	99.303	107.68	105.67	104.64	105.75	92.485	99.025	103.4	91.001	92.983	103.95	98.211	98.802	98.26	92.482	99.722	100.68	98.676	97.196	103.06	105.21	92.409	100.1	97.627	100.27	99.245	105.4	104.29	94.205	102.41	107.64	98.115	102.91	97.989	105.13	103.71	93.541	94.089	92.243	98.931	96.708	100.07	98.768	94.669	102.88	94.456	104.66
113.8	103.58	104.83	99.184	112.83	106.78	103.19	107.89	104.12	103.63	112.3	99.283	97.735	106.54	107.14	106.69	100.53	101.22	104.35	112.22	100.02	96.9	95.055	107.21	109.62	105.14	101.63	108.82	113.53	98.369	106.11	111.23	102.42	111.08	103.33	103.86	103.95	103.91	98.409	102.52	108.37	106.5	106.38	97.263	110.27	108.14	107.65	105.91	107.96	105.64
107.23	99.902	108.66	107.08	98.289	100.1	117.17	107.87	99.941	110.04	114.54	105.21	102.9	105.43	98.829	107.7	97.251	102.95	106.65	109.96	105.64	100.84	102.06	102.92	100.81	94.651	104.73	102.74	101.89	110.11	104.32	110.81	102.63	93.107	100.29	105.14	106.65	109	98.647	107.47	104.16	99.114	90.127	99.875	103.78	103.86	108.96	97.6	103.95	101.74
123.89	114.4	122.15	119.42	111.69	120.63	123.8	110.13	118.34	110.89	118.54	119.64	114.77	116.94	124.25	112.78	123.19	116.34	113.94	121.03	103.44	110.75	121.47	122.64	112.5	111.7	110.59	122.12	107.9	113.38	124.3	115.98	124.34	113.87	116.66	108.27	108.78	116.33	115.58	117.13	112.9	110.12	120.14	118.31	118.97	117.53	114.76	116.55	128.9	114.37
107.38	102.73	111.22	105.48	105.3	104.56	109.37	109.83	110.23	114.71	107.41	117.21	108.97	114.94	110.48	111.85	104.93	107.18	107.29	102.81	119.18	108.98	115.32	103.72	115.34	111.07	105.86	108.24	109.47	116.87	119.04	116.93	113.8	111.94	110.02	110.41	112.96	105.97	101.29	102.55	103.85	106.25	114.07	114.3	117.4	112.02	106.09	105.21	109.22	109.56
104.03	103.54	104.9	101.01	105.13	106.2	112.3	104.79	105.08	111	103.95	103.72	112.25	103.92	102.98	103.92	108.02	114.61	98.47	109.08	101.27	103.9	103.78	101.38	105.88	95.923	97.637	102.17	112.67	106.58	110.58	102.6	108.75	102.8	99.064	102.39	100.24	101.52	99.539	105.34	113.22	113.24	116.5	100.54	103.4	101.12	111.54	99.066	100.31	104.27
116.9	109.85	100.64	117	111.21	114.51	112.78	116.93	108.21	113.2	106.51	112.95	108.55	112.07	111.76	107.91	113.4	110.38	119.54	127.12	110.87	112.59	111.83	116.35	110.34	112.27	110.89	112.63	106.21	121.92	115.87	106.5	110.12	111.93	111.26	108.34	106.75	110.89	104.99	106.62	111.21	107.33	108.31	115.76	115.06	116.92	103.47	108.92	114.49	97.765
114	98.348	113.14	114.1	111.9	114.44	106.48	115.54	110.9	119.27	109.34	108.19	106.3	112.04	118.62	121.84	111.06	106	103.13	106.68	102.07	112.62	120.6	116.3	108.82	115.28	98.087	119.54	110.2	110.56	114.42	118.83	104.23	104.9	110.33	114.35	114.69	102.01	104.38	104.21	114.85	102.54	110.83	113.59	105.82	101.06	109.18	110.29	107.05	114.85
115.19	96.271	99.729	111.29	110.7	108.38	112.6	110.07	105.69	109.37	112.64	109.71	113.09	110.17	109.99	95.628	103.81	103.42	105.36	99.985	108.32	106.23	111.92	114.74	110.95	115.33	106.99	115.43	110.91	111.71	117.54	107.41	105.71	106.85	112.75	110.16	113.78	108.16	110.67	103.96	111.7	105.82	105.01	102.42	101.46	111.25	110.06	101	104.41	108.29
121.71	114.08	114.09	126.81	103.82	114.74	120.83	117.86	118.48	119.13	109.54	112.39	114.39	103.08	110.05	118.2	122.25	106.25	113.05	113.79	114.86	102.83	107.82	114.72	109.48	114.4	118.8	109.13	118.31	104.31	116.65	112.36	114.14	108.61	114.29	107.47	101.97	108.41	107.63	108.3	121.64	113.89	119.57	113.13	113.55	122.53	103.81	108.47	110.55	109.56
105.32	101.08	105.5	102.69	104.51	98.242	103.72	111.09	103.62	102.76	104.94	101.48	104.7	110.03	101.87	111.22	109.46	107.26	107.42	102.65	104.81	108.4	102.58	100.47	96.342	116.28	105.68	100	108.62	105.06	110.63	104.81	107.81	105.67	111.58	100.71	100.43	105.75	107.85	102.54	97.911	105.48	106.37	99.796	113.16	104.03	103.6	101.85	104.16	118.68
114.23	96.85	107.09	98.339	107.79	112.08	100.58	101.03	106.78	104.27	106.73	107.88	98.354	107.35	102.89	107.51	109.81	113.32	111.25	109.44	99.017	107.97	106.55	105.74	102.16	102.81	108.17	109.3	95.462	101.25	114.38	104.14	101.31	111.72	108.54	106.92	103.99	108.92	108.56	106.66	114.74	108.96	113.14	112.21	114.1	99.85	106.19	110.66	102.89	115.6
111.53	101.74	111.07	107.98	96.072	105.46	114.46	100.75	104.36	108.79	104.11	97.693	115.87	104.42	107.85	111.92	104.42	107.42	115.66	115.23	101.21	107.62	103.55	113.01	105.96	94.324	108.91	112.02	101.24	110.34	108.42	105.02	103.82	102.58	104.58	106.59	108.86	102.74	109.64	114.01	115.87	107.53	109.31	116.13	104.03	100.49	113.64	110.37	106.01	104.07
98.376	96.781	98.844	95.14	103.55	106.37	98.378	113.01	109.4	99.222	105.26	93.31	102.67	99.811	91.053	101.99	104.95	100.45	100.92	101.75	97.934	104.72	106.95	96.495	98.386	99.798	105.17	101.34	87.882	103.14	106.71	97.757	102.92	93.675	96.348	96.135	102.4	102.19	103.42	112.55	100	90.256	104.65	99.44	97.004	98.851	109.61	97.769	101.44	100.9
113.13	105.06	102.19	107.8	97.68	96.972	102.97	106.8	111.88	96.556	104.74	107.16	112.07	100.32	109.55	108.61	102.11	103.15	91.03	99.782	105.62	107.61	100.16	100.86	102.54	103.58	102.97	100.58	104.43	110	106.74	101.51	103.9	99.942	109.49	114.57	94.767	97.556	114.59	108.58	107.12	112.87	99.997	108.7	95.232	99.487	99.661	104.44	103.82	107.56
109.33	120.18	114.08	111.55	115.16	114.18	114.17	117.45	107.67	112.47	109.28	104.83	105.44	115.81	111.97	113.98	118.7	115.77	112.87	113.65	119.29	114.5	124.36	105.57	114.35	115.19	109.72	117.68	113.21	106.52	103.69	107.14	107.87	116.42	111.49	108.4	119.13	118.52	110.32	108.25	106.67	111.69	107.51	108.12	113.55	110	100.02	119.97	118.32	107.79
98.648	105.17	98.804	97.495	100.79	95.876	94.219	99.659	97.762	99.782	104.87	95.221	101.55	92.997	106.96	105.29	98.872	108.68	98.791	103.35	106.23	99.467	93.727	105.07	105.22	104.61	100.84	88.19	98.425	105.57	94.105	101.92	103.41	101.93	93.713	92.506	103.14	107.27	98.892	104.97	99.961	95.185	100.06	101.11	107.29	101.37	102.78	99.761	96.285	102.73
105.31	110.43	111.23	103.23	97.253	103.25	105.41	104.29	107.64	108.32	110.3	101.31	105.02	95.908	106.75	112.5	102.45	105.34	106.5	94.245	106.15	104.5	102.07	107.83	107.95	102.82	107.43	101.64	108.04	110.2	100.03	113.95	102.46	109.68	106.02	105.69	102.56	104.31	104.29	98.986	104.73	100.4	113.44	105.11	110.42	112.11	101.32	99.087	105.49	116.52
116.43	111.15	116.17	113.66	108.37	109.15	114.48	112.23	110.24	114.18	113.72	110.17	112.87	108.01	101.69	109.72	109.36	111.78	109.4	115.56	120.71	107.62	112.29	109.44	111.8	110.42	110.55	107.74	118.05	123.54	116.92	111.93	109.71	116.59	113.26	107.97	112.83	115.58	98.168	121.41	104.05	114.02	106.6	103.42	110.17	113.05	103.69	116.22	102.27	112.67
103.07	103.84	91.153	103.34	96.692	104.37	95.802	104.36	101.49	101.86	94.375	108.29	101.06	102.18	97.151	97.237	96.267	102.56	95.388	103.45	96.986	103.54	101.6	96.856	111.78	106.75	88.894	95.416	86.086	90.074	103.11	110.16	92.623	94.48	99.942	105.3	96.004	101.01	101.91	104.22	106.19	101.55	99.788	105.75	96.577	94.729	96.189	99.118	100.36	95.161
105.17	99.306	109.41	109.33	101.77	106.21	105.01	105.05	97.033	94.191	106.38	113.38	110.06	111.76	108.27	101.19	112.43	103.59	103.78	105.54	88.123	103.52	108.83	95.776	103.05	109.39	104.31	110.31	104.03	99.998	110.74	102.79	111.47	101.58	107.25	100.31	107.16	107.53	106.22	100.39	112.9	102.64	105.21	99.845	115.36	105.91	120.5	112.35	107.6	104.43
106.54	115.81	101.58	113.5	120.43	106.59	101.31	115.82	108.47	106.55	111.86	105.26	114.74	113.61	112.88	122.21	112.26	108.38	112.4	109.79	107.66	111.7	104.54	116.54	114.1	116.89	109.54	114.62	113.52	111.99	117.34	100.19	112.85	108.4	108.26	111.53	114.42	107.03	109.35	114.56	114.99	107.53	113.78	120.59	112.53	105.24	127.25	108.49	103.84	115.34
112.83	112.94	113.82	119.52	115.19	108.91	117.44	113.13	114.06	117.05	111.88	110.19	116.15	111.36	117.38	121.09	115.59	116.8	116.35	104.4	109.02	119.16	115.9	109.68	105.72	120.63	114.9	102.02	103.46	107.59	115.31	108.9	120.82	110.13	110.53	116.94	112.14	104.59	109.85	122.92	111.78	89.489	107.33	107.67	117.45	112.72	110.88	105.57	114.43	115.16
114.73	117.14	112.07	117.69	110.74	119.6	120.03	108.53	111.38	107.07	115.55	106.92	117.73	112.61	111.09	116.7	123.05	108.4	104.32	109.84	114.9	110.66	119.7	113.75	111.99	107.19	114.95	115.91	100.51	104.59	114.98	107.79	111.22	107.06	114.83	115.02	107.72	99.704	106.34	113.58	111.63	115.17	114.95	111.74	107.7	110.02	116.25	116.03	108.84	105.45
96.642	93.077	104.04	95.744	103.72	89.9	110.04	101.09	99.913	100.37	98.543	95.413	90.286	97.09	105.5	107.13	95.047	98.757	104.56	105.44	100.21	90.56	97.526	109.07	110.36	99.178	110.98	98.084	100.53	93.856	96.561	95.575	97.802	99.893	102.48	100.54	95.323	109.94	100.51	101.74	98.03	96.526	90.227	107.73	94.919	98.357	101.96	93.956	102.27	89.696
125.2	122.48	116.25	118.72	116.67	116.71	114.63	112.3	109.25	114.48	124.54	121.99	112.82	114.98	116.33	122.98	117.25	117.02	120.17	116.75	115.99	104.75	119.52	113.94	113.56	114.41	115.6	117.07	119.19	117.23	124.41	115.49	113.33	121.11	114.42	121.4	109.04	125.13	116.84	118.82	115.31	116.44	122.16	122.26	123.65	115.08	115.21	130.07	115.17	116.4
117.32	108.24	113.98	110.32	112.98	100.06	112.96	102.43	110.57	114.11	109.62	107.57	112.08	119.15	111.08	112.9	113.29	100.57	111.9	111.1	117.93	109.38	111.81	106.7	109.88	111.91	115.59	109.71	111.4	114.41	103.18	115.4	101.98	114.23	121.58	118.98	114.5	106.4	106.2	114.8	117.75	103.28	110.91	112.11	109.37	116.37	111.35	113.11	113	115.94
95.782	100.84	102.87	95.064	95.36	100.53	101.38	106.41	99.667	96.902	107.59	87.438	102.57	100.1	108.73	100.67	99.1	99.229	101.11	103.41	88.989	105.65	101.82	99.186	96.703	104.14	103.32	97.598	101.4	98.35	103.6	102.89	99.488	90.657	96.248	93.659	95.869	106.05	106.58	101.23	103.89	96.346	104.84	101.47	100.84	101.03	94.076	98.828	99.852	108.14
105.47	92.83	105.08	93.291	107.53	97.884	115.53	92.651	97.76	107.68	95.655	98.24	102.51	108.04	101.39	99.578	101.82	103.69	101.46	97.409	97.685	104.52	100.74	100.5	88.916	97.293	107.7	94.779	98.663	95.079	96.166	103.63	104.9	97.87	105.93	90.597	103.7	101.04	91.627	100.04	102.54	109.34	97.989	91.164	101.41	92.846	96.697	99.198	103.17	98.914
117.52	118.88	118.44	113.29	122.05	120.36	119.69	120.86	116.11	120.9	116.65	117.21	123.38	126.77	116.5	123.22	115.14	116.13	117.32	116.83	125.6	110.72	115.11	108.26	118.33	122.44	114.75	110.21	118.9	123.64	116.46	123.8	113.28	121.44	110.74	120.52	113.69	124.41	114.49	119.65	117.47	118.96	118.15	111.44	114.12	119.9	115.64	118.37	115.75	113.52
97.118	103.94	103.25	112.63	108.37	108.31	108.78	100.2	104.07	98.783	105.31	106.44	106.66	118.27	108.01	104.58	104	103.24	98.29	104.55	106.61	109.36	107.21	112.52	101.77	110.55	107.93	95.773	97.671	103.2	105.33	106.69	104.74	109.88	107.24	101.14	102.28	106.87	102.11	105.78	102.13	109.09	105.19	102.71	104.49	93.748	106.15	103.09	106.14	94.935
106.1	107.49	104.3	104.06	106.4	96.593	103.27	109.01	101.96	105.46	101.95	98.454	113.73	98.067	108.23	113.82	100.67	108.59	95.262	104.51	112.07	106.6	98.925	100.7	93.823	108.74	106.76	106.27	109.84	113.61	111.53	108.31	105.2	105.27	113.09	98.184	109.87	109.38	114.08	103.27	100.42	102.16	103.83	104.09	102.13	109.18	95.568	102.78	104.08	103.15
89.48	114.64	110.92	103.92	114.16	107.8	114.9	105.99	109.59	101.33	109.79	114.86	102.22	109.29	101.54	104.61	112.58	112.5	109.11	118.78	107.34	95.276	97.586	113.7	97.078	98.19	104.55	106.04	105.73	108.13	106.34	106.05	102.44	109.92	103.71	105.03	105.51	104.26	99.696	107.49	98.752	105.29	97.97	114.49	109.5	97.985	106.43	107.47	104.49	101.92
103.42	114.14	99.251	112.84	104.52	102.82	109.89	101.27	105.32	105.98	110.27	105.16	108.28	110.34	105.6	108.15	109.39	105.63	95.297	106.53	96.411	100.22	111.23	105	100.54	103.27	101.39	105.76	101.25	106.24	107.77	99.154	104.95	108.54	101.99	112.31	117.56	105.96	107.28	105.63	95.159	105.58	108.78	111.49	96.205	100.46	107.45	103.69	101.31	108.24
115.45	113.56	120.17	121.79	115.42	123	119.39	115.95	115.24	116.51	116.04	117.45	122.22	121.54	111.99	116.51	114.11	114.11	106.12	111.21	103.6	113.58	116.06	113.11	113.28	110.35	124.83	116.14	113.14	120.41	125.71	107.38	116.79	113.29	121.41	111.47	117.09	121	116.36	128.62	121.69	120.24	110.18	114.43	111.02	118.23	109.51	109.52	124.06	120.69
112.71	107.58	103.33	104.78	105.55	112.1	102.89	96.612	99.183	117.18	98.007	111.85	112.86	111.31	103.94	98.183	94.826	103.36	102.63	101.34	106.97	99.88	102.7	101.13	101.3	110.12	111.6	109.37	103.98	104.96	106.48	101.5	110.09	91.922	102.67	101.81	106.36	101.21	111.38	118.06	106.79	103.7	106.8	99.12	108.4	104.81	112.04	102.18	111.14	94.645
105.39	109.32	93.64	110.51	108.83	97.806	107.53	112.98	103.78	104.8	96.02	112.34	102.39	111.22	113.33	110.36	104.3	111.34	103.07	106.27	117.9	117.96	98.812	100.29	114.54	113.92	111.56	97.744	110.45	103.49	109.76	107.68	112.38	103.15	101.25	109.71	105.75	102.61	108.41	106.64	113.41	99.645	105.83	112.69	115.53	101.32	97.724	106.91	98.204	106.21
107.64	108.92	103.23	101.53	101.47	108.8	108.65	107.77	116.13	108.54	108.68	101	102.61	107.09	102.24	104.68	90.054	103.79	97.153	100.84	98.845	103.04	105.7	109.46	103.82	113.64	103.87	109.87	109.61	104.78	103.42	107.49	102.08	106.38	113.99	100.55	105.01	109.56	107.55	103.41	110.76	109.41	97.14	100.42	109.59	110.46	102.24	108.26	105.76	103.87
116.41	106.05	114.78	102.09	100.93	93.486	102.57	107.03	98.187	109.57	97.799	103.43	111.7	103.69	99.885	109.08	103.89	104.16	116.91	106.89	103.57	106.25	112.28	105.8	99.644	102.28	106.36	107.68	109.92	103.12	108.63	105.67	104.95	95.797	105.77	103.48	102.67	106.7	105.31	94.375	110.79	94.844	104.8	99.658	113.14	112.37	100.29	102.63	100.37	98.558
102.13	104.97	105.13	91.431	95.543	103.62	89.275	98.801	104.85	95.475	110.71	96.611	98.965	102.22	96.247	104.23	102.06	97.623	105.65	103.26	106.81	100.28	90.471	101.17	103.55	95.408	106.83	93.423	101.77	103.35	100.8	103.39	96.561	106.11	95.715	99.892	88.638	109.43	97.362	98.363	94.576	91.573	104.05	99.879	107.32	101.76	97.813	107.04	106.53	98.552
110.14	104.24	112.46	111.72	111.95	105.44	116.64	106.34	106.46	101.81	104.93	100.86	101.8	103.26	103.43	94.3	103.11	107.46	100.49	103.95	110.35	102.28	104.85	110.41	104.06	109.86	105.6	101.04	107.31	100.89	107.66	107.54	113.38	121.59	99.593	113.56	105.02	98.704	109.68	109.69	103.84	101.31	109.19	104.83	111.95	104.59	109.5	104.62	101.93	110.8
105.75	99.415	96.389	106.34	111.4	101.39	103.57	104.46	107.13	107.11	107.26	108.71	95.509	108.72	101.17	105.69	95.127	96.324	104.71	105.73	100.75	98.21	110.01	106.9	112.15	102.9	102.61	107.25	104.94	113.06	102.7	91.512	102.96	102.85	98.098	100.91	102.6	105.28	98.424	106.16	112.67	98.783	111.33	113.05	100.52	96.8	106.87	103.87	102.53	108.1
119.06	120.35	104.43	115.67	114.09	116.42	126.75	117.97	118.62	110.57	120.55	113.21	115.57	124.21	117.75	125.45	119.51	104.51	129.03	126.09	123.78	126.97	115.24	126.33	112.13	118.13	103.44	105.64	116.74	115.44	124.01	121.45	116.15	115.66	118.08	109.49	120.51	112.48	118.47	118.1	111.45	113.73	112.88	116.85	117.34	116.26	119.15	118.38	116.11	118.59
109.28	94.935	100.89	100.77	107.43	103.3	104.84	98.709	110.25	108	105.85	107.33	100.5	106.37	102.86	104.16	100.32	102.81	109.62	99.27	100.54	108.23	103.31	107.08	96.651	109.79	105.41	101.01	107.48	103.87	110.34	106.63	109.44	98.114	107.49	111.3	97.026	111.56	107.12	109.45	106.87	107.1	107.14	106.43	105.75	105.89	105.18	107.58	102.1	96.674
95.7	103.6	99.652	104.1	105.33	99.286	110.86	105.71	107.96	109.34	113.92	102.51	105.71	101.76	105.08	98.991	109.97	113.95	109.16	102.57	113.25	106.4	106.9	110.67	99.79	100.58	104.02	104.43	108.39	104.22	109.17	116.35	110.37	104.72	95.042	100.76	105.37	113.3	102.03	106.77	102.9	109.29	109.94	108.09	107.04	102.57	104.62	107.52	111.28	105.78
109.28	110.95	101.36	112.68	100.89	106.84	110.4	104.65	101.05	102.65	102.51	110.63	100.64	107.76	107.53	98.307	103.03	104.96	109.02	112.45	107.77	114.92	111.32	100.62	106.33	101.61	110.29	111.23	101.78	104.64	104.72	106.92	105.47	111.74	93.744	119.99	105.94	100.69	106.86	109.09	112.9	113.94	108.03	95.881	103.01	110.47	111.56	100.33	102.42	113.24
111.64	108.51	104.82	118.72	119.93	113.17	115.79	116.79	108.47	110.87	115.64	112.65	107.95	109.31	111.8	114.24	112.72	113.99	110.38	108.42	117.76	110.33	114.71	116.78	118.1	110.44	109.39	111.44	106.93	121.66	116.29	112.17	105.96	122.09	109.19	110.97	103.77	116.3	117.19	107.95	118.24	113.41	113.59	114.84	107.29	118.09	111.62	112.21	118.6	113.17
103.2	112.79	114.2	105.07	113.27	110.63	109.71	117.9	111.81	106.47	110.91	114.53	103.15	121.56	113.89	115.76	113.13	112.23	107.5	113.57	113.26	113.45	113.87	110.5	111.63	108.54	111.88	116.84	111.52	107.05	111.62	109.58	111	109.61	114.56	116.92	111.99	105.39	115.41	113.15	105.02	111.56	113.24	101.34	109.67	111.2	119.49	104.56	113.09	109.24
110.42	106.3	105.52	111.19	112.08	110.15	117.02	109.95	98.939	107.61	113.62	112.83	107.65	99.747	110.88	110.79	96.312	111.95	110.76	112.36	111.85	115.88	113.2	113.27	107.64	107.38	110.83	126.56	111.01	122.55	107.09	116.83	110.34	110.98	105.01	114.45	114.86	112.92	117.11	113.42	110.96	106.17	112.99	113.89	104.69	102.6	111.78	109.26	99.378	105.22
114.47	114.55	119.72	107.23	108.96	111.06	112.73	109.33	108.87	107.85	117.33	107.18	119.73	110.11	114.54	109.89	110.74	106.64	116.37	114.16	121.97	116.35	115.2	108.84	120.78	110.04	110.81	114.02	118.05	108.97	109.96	110.18	117.28	111.67	108.95	111.02	105.52	113.9	114.81	104.26	111.93	114.38	108.86	103.88	110.04	115.91	106.67	111.42	104.62	112.31
107.87	98.115	106.87	98.787	100.96	95.075	108.8	105.45	112.93	107.96	106.03	103.01	96.247	100.41	107.77	105.89	97.258	92.131	105.35	102.72	101.2	102.98	104.63	92.286	101.54	110.36	103.24	106.91	107.1	100.54	93.254	106.54	100.79	108.28	107.54	106.52	101.08	98.538	99.969	103.92	94.662	96.795	99.113	103.22	97.916	101.28	94.22	100.19	106.64	100.01
105.02	105.93	114.98	115.09	97.616	111.99	103.29	107.75	112.53	101.61	105.47	112.65	102.72	109.33	105.03	106.94	109.72	100.59	120.15	99.349	101.75	109.69	98.569	103.63	105.78	104.46	105.2	110.42	101.01	95.033	110.5	106.95	111.74	98.4	105.05	105.96	104.86	103.46	105.59	112.59	106.97	105.72	105.31	97.266	105.37	111.63	113.81	109.47	100.63	111.54
107.8	110.22	116.53	115.27	126.02	116.64	119.29	114.01	118.44	112.61	117.62	114.4	116.17	107.5	122.66	110.82	111.78	115.68	106.74	111.16	111.1	122.44	115.15	112.28	110.65	114.13	106.25	106.59	117	112.89	110.96	110.66	107.78	117.05	115.25	119.02	112.55	121.98	113.73	111.68	116.97	113.59	105.43	115.43	120.89	110.29	117.91	118.47	122.27	111.02
104.92	102.77	112.33	112.13	109.23	108.21	108.4	110.4	108.2	112.18	111.18	110.13	114.3	110.73	109.41	114.41	109.14	106.25	120.35	111.06	117.72	109.8	106.87	115.34	104.1	115.71	108.25	108.63	110.45	111.65	105.06	107.2	119.38	101.07	109.33	111.27	113.58	112.18	112.94	104.65	107.19	109.55	106.01	103.58	103.84	106.7	111.52	112.1	111.57	109.69
120.48	126.04	117.17	113.29	117.71	118.18	110.9	117.02	116.17	112.68	124.66	128.67	121.79	115.05	121.48	108.72	113.81	118.93	102.34	115.74	109.17	111.89	112.33	126.75	115.85	124.14	114.51	114.08	116.53	107.16	102.46	124.86	115.58	116.39	114.95	120.35	114.8	118.46	112.98	110.59	108.34	119	111.59	123.55	110.97	105.32	122.63	114.9	123.52	118.05
105.09	104.95	110.84	104.97	111.61	122.28	100.37	109.87	105.13	113.52	114.46	106.35	101.03	106.98	95.664	104.58	110.4	110.62	106.79	100.89	109.49	102.8	108.76	104.87	117.3	101.1	115.18	109.07	107.97	99.826	107.69	99.226	104.4	102.82	108.01	106.65	104.41	108.07	109.69	101.59	109.76	106.89	105.52	108.59	97.574	106.23	106.4	107.7	118.11	105.37
111.81	107.4	111.17	115.94	106.43	117.86	110.72	110.94	115.29	109.56	112.47	111.07	112.47	110.81	117.81	114.52	111.38	106.42	105.63	112.53	110.63	109.36	103.92	109.69	114.68	119.44	105.66	113.6	121.22	113.31	108.32	106.53	111.69	125.72	107.24	96.185	114.74	112.17	100.65	114.98	108.67	119.34	110.8	108.79	109.11	115.09	116.67	110.44	108.26	112.84
121.17	118.26	105.95	110.97	115.65	108.5	119.57	112.53	114.26	113.64	103.93	120.83	112.02	106.28	116.16	110.77	113.31	113.37	110.52	115.63	112.26	122.13	114.24	104.52	109.1	102.94	110.2	111.76	107.24	112.32	106.29	107.28	111.03	125.21	112.73	117.33	111.99	109.65	110.19	112.82	114.14	109.57	119.82	111.73	105.54	114.18	114.04	113.1	108.02	110.95
107.93	111.12	104.95	106.59	98.745	116.88	109.43	107.36	106.42	110.9	95.445	111.34	115.63	117.07	99.461	102.65	94.753	106.19	109.87	110.77	101.26	101.43	104.82	113.3	110.76	110.83	103.32	102.84	110.9	102.1	88.978	98.52	103.51	110.11	105.35	104.45	110.77	108.07	101.52	108.16	104.4	110.96	103.34	98.627	100.1	102.52	98.697	107.46	103.96	102.11
107.56	107.4	111.02	107.8	111.13	116.23	121.95	114.99	112.47	105.84	107.77	118.43	110.69	109.25	110.09	111.47	112.25	111.96	107.99	111.36	105.19	118.98	108.01	116.6	110.15	116.9	112.88	107.3	101.72	106.16	107.54	109.53	118.54	107.54	116.19	117.09	113.39	109.08	115.13	110.82	121.01	103.5	115.4	103.95	106.35	108.59	104.84	119.81	121.22	120.29
111.42	108.61	116.01	104.47	108.03	117.74	119.23	113.17	114.16	106.95	112.5	106.7	116.05	114.44	112.04	104.63	109.46	112.34	120.06	118.79	107.05	110.21	103.86	111.01	116.62	105.33	114.37	102.41	111.99	116.16	105.54	107.97	110.21	109.99	102.64	112.16	111.48	110.65	112.9	107.92	121.71	110.44	110.7	112.6	121.75	113.05	112.18	102.26	120.32	114.36
96.884	97.863	92.855	98.152	103.3	108.78	104.07	102.44	106.72	100.23	100.93	91.875	105.58	94.709	97.529	98.053	94.64	110.21	92.48	99.134	99.854	100.87	102.73	96.38	98.12	110.22	108.92	92.828	97.319	97.726	103.97	92.991	105.03	103.54	98.535	90.697	93.201	95.528	102.76	106.46	98.531	101.39	93.766	97.575	103.5	96.473	104.19	94.462	98.28	109.98
100.2	104.84	98.768	109.58	108.85	101.99	101.98	111.32	115.32	112.73	106.9	106.34	103.5	103.49	110.92	97.732	108.44	103.54	107.87	105.1	107.35	109.16	101.81	107.26	117.78	105.26	102.39	110.06	118.17	105.89	107.32	105.9	106.21	104.35	101.58	98.765	109.36	113.07	113.43	107.98	107.46	109.91	107.24	104.99	99.947	103.77	107.28	106.51	107.57	94.755
111.94	121.98	113.96	110.82	111.79	107.94	105.05	118.01	113.82	116.07	114.89	120.65	117.94	122.27	114.04	118.41	114.57	117.03	114.69	117.18	118.3	112.04	126.42	114.64	114.89	120.96	121.24	122.12	112.26	118.72	117.07	111.08	116.09	115.02	124.6	114.19	113.15	113.55	117.61	112.35	110.25	124.59	116.3	120.28	118.29	111.35	119.28	116.39	117.99	114.83
110.64	116.03	103.5	106.2	122.71	115.7	112.63	108.44	114.64	109.83	103.42	119.26	109.96	112.63	110.01	108.84	121.5	117.85	108.49	109.47	116.65	113.33	112.67	106.15	120.02	107.76	117.42	105.13	112.17	111.54	108.22	108.01	98.417	114.93	106.83	110.69	107.77	109.49	111.03	115	111.37	110.86	114.16	111.59	120.44	111.72	119.76	115.34	114.1	110.84
107.26	113.87	113.04	107.78	110.69	113.62	107.77	110.71	107.25	120.27	116.76	112.36	111.17	111.87	113.84	107.34	100.94	108.19	112.96	115.97	116.85	107.98	104.75	108.07	107.77	108.33	110.09	110.89	106.56	109.72	111.1	115.81	116.35	111.48	118.28	106.47	99.756	106.15	119.93	109.39	109.63	114.19	113.03	117.21	117.19	105.61	109.61	118.55	105.31	117.18
114.87	103.11	103.19	103.63	110.3	98.537	101.49	108.62	100.42	106.14	101.1	107.31	108.56	108.52	100.71	104.85	106.45	103.62	102.39	101.63	108.38	100.85	105.14	95.345	96.147	103.7	111.66	98.482	97.085	101.63	103.22	99.971	109.38	113.26	101.99	105.81	110.27	99.235	110.3	106.73	110.21	105.02	105.76	95.837	98.441	105.56	105.76	107.13	106.68	107.27
109.98	99.173	106.77	99.318	100.05	104.81	110.03	95.717	109.68	99.331	100.91	108.77	101.28	109.47	108.3	98.185	105.98	109.24	100.79	105.77	93.603	110.16	103.33	108.45	99.489	106.95	94.013	103.26	108.25	98.161	106.09	105.8	98.676	98.815	107.61	98.616	106.35	99.845	101.3	111.64	101.55	104.27	100.66	100.4	105.79	98.529	101.92	106.51	105.61	97.233
100.83	107.43	111.34	108.35	109.27	107.58	105.71	90.235	105.69	102.21	109.25	113.14	102.66	106.81	112.01	97.05	98.635	105.84	109.87	102.28	111.59	106.59	102.41	105.3	104.25	109.76	109.54	107.04	99.804	108.37	110.84	112.77	106.62	105.94	100.86	106.09	112.69	109.41	104.26	103.3	102.54	99	108.58	112.04	107.53	108.55	105.84	98.058	106.69	101.52
106.97	103.1	112.73	111.64	112.36	109.75	116.92	112.23	115.41	102.74	119.04	113.3	113.03	110.97	110.85	112.89	117.73	109.27	112.19	111.01	107.39	120.05	121.33	111.11	111.11	115.56	105.29	109.13	109.69	110.03	104.37	112.81	102.07	110.26	111.18	112.79	112.64	105.69	112.72	116.54	108.65	112.74	109.4	106.67	109.62	112.52	108.07	106.73	106.72	113.96
107.14	102.05	103.75	106.14	109.08	111.65	114.27	109.69	105.52	102.6	108.77	111.1	107.76	108.9	106.66	108.29	111.85	106.97	105.61	103.5	106.53	102.01	99.652	103.71	109.73	109.99	113.95	105.57	101.77	111.22	102.42	109.51	104.04	103.33	102.84	111.09	104.68	100.52	102.11	108.22	109.03	100.17	110.13	118.33	106.71	109.01	112.13	112.21	109.39	109.69
110.05	101.03	109.77	110.58	105.07	109.91	104.08	110.73	106.39	100.52	111.07	101.35	109.64	102.62	96.234	110.43	107.26	109.88	102.67	104.41	111.12	108.94	103.72	98.145	97.184	102.62	94.32	106.41	107.79	109.58	108.93	110.74	109.9	106.06	103.96	104.07	106.55	111.81	110.92	95.92	110.5	108.82	101.23	109.28	99.881	101.1	110.73	106.04	104.84	102.71
112.65	114.19	113.69	109.93	106.84	118.76	115.46	116.7	105.56	112.61	118.93	113.44	104.95	120.09	117.24	106.72	118.02	110.78	112.34	110.13	110.24	122.6	119.76	108.61	119.41	115.37	104.53	116.42	124.27	111.37	119.7	99.587	107.3	109.55	111.34	111.57	111.88	109.85	113.54	121.11	112.7	123.8	108.41	116.49	116.55	110.94	115.09	118.69	108.6	112.82
109.9	113.65	117.63	112.58	112.56	108.58	104.65	109.37	114.06	100.16	111.26	113.67	112.74	103.44	118.3	117.73	119.82	114.03	103.18	112.9	121.15	106.62	104	112.7	107.43	114.77	113.4	104.57	106.83	116.23	113.8	111.5	112.55	114.9	116.07	113.73	120.44	114.23	109.28	119.73	119.56	105.45	118.52	102.49	115.59	111.28	110.01	115.02	108.08	113.77
105.49	102.28	107.67	97.862	101.19	111.66	98.129	111.47	107.34	104.12	107.78	106.68	112.58	106.19	96.932	104.98	104.98	103.75	114.79	103.78	106.3	98.061	115.08	110.65	99.508	114.13	115.38	101.46	97.485	103.79	106.75	110.72	108.53	99.952	106.1	101.81	104.2	96.737	103.88	109.99	95.941	94.117	119.26	107.5	105.04	97.551	110.83	114.3	96.994	109.67
100.28	109.59	111.21	109.68	110.95	93.126	101.07	111.91	113.45	103.2	111.08	116.45	97.261	103.52	103.62	109.71	105.24	116.28	110.51	103.62	115.78	105.08	107.66	110.1	98.662	99.798	103.05	107.03	100.41	108	116.83	97.695	114.07	113.96	113.21	108.7	107.59	105.4	105.29	112.66	109.71	99.856	94.35	110.22	102.96	108.98	111.59	102.56	102.86	106.12
114.96	107.51	108.53	107.45	108.15	113.01	116.94	113.09	114.79	106.35	110.54	118.65	107.72	108.72	114.99	102.09	110.45	110.51	109.38	100.83	104.4	114.35	112.16	110.99	111.62	115.89	116.76	101.54	105.81	109.78	109.64	105.15	107.43	115.67	111.08	105.06	111.38	113.2	109.67	116.55	106.95	108.39	106.07	105.16	105.5	110.98	112.87	111.55	113.23	106.77
95.496	111.4	98.092	105.84	107.29	105.34	97.541	89.01	109.69	98.078	106.37	101.47	95.149	105.63	109.63	102.08	99.548	103.47	109.43	99.417	100.74	95.392	99.612	102.12	95.357	99.711	105.5	103.89	111.48	100.66	92.018	111.13	101.09	101.57	97.931	98.482	93.29	104.45	111.05	97.192	97.003	92.387	104.63	100.43	109.31	96.781	101.98	101.19	106.41	109.52
102.17	101.82	106.65	96.404	101.49	108.68	101.4	109.44	105.05	103.62	103.4	106.59	109.05	110.91	105.53	105.6	106.77	103.25	105.92	108.24	108.06	99.372	108.78	102.55	108.79	104.8	109.51	101.85	99.907	105.13	109.79	107.8	108.21	100.75	110.43	98.639	106.1	106.31	107.7	113.95	110.16	111.94	102.84	106.8	113.21	103.33	103.53	94.19	103.44	111.02
100.75	110.45	99.614	109.71	105.37	103.17	101.3	101.79	109.9	104.93	103.44	105.8	104.43	106.58	116.38	99.456	105.6	103.83	111.8	105.43	111.52	106.54	99.667	105.51	98.475	97.529	104.46	109.43	106.4	107.63	108.46	108.47	110.34	106.29	99.782	103.56	97.856	117.08	107.29	101.85	102.51	103.88	108.68	115.83	103.75	105.77	106.14	91.832	103.81	107.91
108.64	102.7	108.07	112.21	105.37	110.32	105.99	107.58	98.929	101.5	104.73	107.85	98.766	105.28	101.83	98.882	107.66	106.84	105.08	106.57	101.94	108.27	100.65	98.926	106.08	102.29	104.83	101.86	109.72	93.859	101.8	101.14	101.22	108.5	104.75	101.41	101.98	104.46	100.44	105.62	103.6	100.7	103.05	106.88	98.069	93.194	103.68	112.6	109.56	110.43
98.88	110.9	101.37	106.74	114.56	110.31	105.44	106.94	99.419	100.02	95.835	110.47	106.05	102.9	104.77	105.83	107.29	99.968	107.04	111.77	103.18	104.07	106.36	114.14	108.05	102.2	103.21	107.94	100.33	104.44	114.19	104.87	104.93	103.38	108.13	99.859	111.08	106.87	112.24	110.4	107.09	111.48	111.43	110.5	108.08	107.08	107.57	114.83	102.1	112.76
108.7	98.845	112.38	106.95	115.92	114.05	104.21	104.95	105.48	106.42	105.9	104.94	113.54	108.53	109.79	118.58	109.28	104.57	108.22	112.21	111.69	100.93	102.51	110.44	101.85	112.21	100.14	102.74	102.15	94.703	109.59	104.4	93.067	102.67	95.073	107.96	104.88	109.68	105.46	118.24	101.17	104.35	99.56	105.28	104.41	108.02	110.96	106.42	108.18	101.55
106.94	112.58	96.957	104.24	101.42	107.54	101.15	106.24	106.33	114.2	111.18	98.246	97.515	106.71	104.17	111.42	107.86	100.3	107.85	97.607	109.24	97.156	99.558	110.43	110.79	101.42	106.08	101.83	115.74	91.513	115.88	97.731	112.15	107.34	107.39	102.61	108.89	117.53	106.31	101.59	104.96	99.583	116.47	106.83	108.52	98.462	114.53	112.4	101.82	104.07
106.67	96.195	108.85	101.78	102.73	103	109.28	109.45	102.64	104.84	106.95	102.02	105.96	106.89	102.44	107.49	100.11	115.02	110.53	97.957	106.21	104.05	110.29	107.17	99.215	110.87	105.53	104.16	110.55	116.86	106.35	111.54	105.13	105.39	104.6	107.11	105.05	111.85	104.62	106.55	104.16	107.96	105	107.22	114.75	104.88	106.12	100.61	105.84	105.13
121.5	111.74	103.04	110.89	109.93	111.21	103.81	110.08	109.01	105.2	111.6	106.6	117.61	102.61	110.68	118.88	112.61	103.75	120.52	111.62	119.88	109.51	114.01	115.3	110.76	111.22	109.26	109.72	113.89	105.81	111.23	113.93	102.39	117.49	109.06	122.51	106.72	115.8	114.09	110.01	106.95	115.44	101.11	104.66	114.31	117.82	105.79	107.66	102.08	122.04
108.49	100.29	99.474	103.93	100.95	98.685	102.03	107.39	103.62	103.02	106.36	107.77	102.92	104.65	106.45	104	103.89	100.5	99.742	111.43	103.33	105.69	109.61	94.61	99.713	99.061	103.52	104.51	99.62	105.09	107.51	101.95	100.5	108.06	113.19	102.36	104.78	105.38	100.12	101.87	106.44	103.33	100.56	104.98	114.62	99.516	102.37	100.47	106.88	102.11
104.03	113.24	109.25	108.45	105.82	111.36	114.35	121.23	98.75	108.9	112.33	99.768	114.72	99.698	113.06	112.78	110.57	110.82	104.55	113.36	109.14	100.46	100.43	106.37	104.84	106.61	114.04	107.42	109.52	102.39	103.31	103.35	112.18	104.16	108.85	109.21	108.76	105.57	110.19	107.21	106.21	117.13	107.86	107.13	107.63	102.75	106.36	107.1	107.8	109.82
93.904	97.684	115.03	88.569	106.47	99.601	95.14	91.82	92.71	100.54	99.265	110.54	95.927	97.249	98.409	102.73	102.41	104.06	100.5	95.776	98.49	94.119	99.873	93.59	109.73	101.57	86.273	98.419	99.844	96.194	102.2	92.881	94.843	96.199	98.882	93.386	89.855	101.91	100.24	104.75	96.421	106.11	103.46	101.09	97.5	107.92	91.789	107.43	93.615	93.864
112.74	110.8	106.02	107.09	99.18	104.05	111.42	96.591	97.524	108.26	97.085	109.19	105.74	109.16	112.87	105.23	103.92	97.738	104.17	95.913	90.077	94.061	99.951	102.03	109.05	108.2	98.588	114.29	98.622	102.26	115.61	110.53	111.42	110.32	108.96	112.61	100.27	108.48	101.81	109.99	104.09	100.32	102.91	107.3	102.69	105.61	106.64	103.77	104.47	109.56
102.22	107.6	111.37	106.84	101.6	110.02	111.92	99.519	97.401	102.81	113.16	112.5	99.111	110.88	101.43	115	101.41	99.155	104.2	108.61	101.29	108.73	107.3	109.03	106.66	102.65	114.17	109.59	108.88	106.36	111.16	108.83	109.67	104.38	109.55	109.34	102.06	107.22	113.82	89.946	108.97	93.298	111.13	98.422	103.45	102.55	99.093	107.63	116.38	105.76
121	108.35	115.9	104.02	116.21	112.9	109.64	115.67	114.58	101.14	106.5	106.63	116.98	99.139	109.37	107.67	105.98	108.14	109.6	106	101.01	105.03	106.58	117.51	111.68	108.23	104.26	109.58	112.12	110.74	110.76	113.83	104.81	107.6	106.5	110.86	107.97	101.08	107.7	113.24	115	113.14	105.01	97.509	116.73	117.13	118.46	106.21	113.14	112.32
110.33	102.85	107.85	116.5	103.97	101.9	104.18	93.739	109.56	108.57	104.58	100.98	108.67	96.332	101.87	103.04	103.6	108.17	106.07	109.32	107.85	101.17	106.73	112.34	104.81	116.04	105.74	105.27	97.163	108.24	96.386	111.7	110.79	99.009	100.11	101.11	105.13	109.6	106.32	105.29	96.631	105.2	109.38	97.197	105.44	101.89	103.34	114.18	104.81	106.92
107.33	105.39	97.956	107.02	110.68	107.82	117.99	108.22	106.06	113.04	107.55	109.91	108.52	123.51	108.33	116.39	105.36	112.12	117.02	106.47	113.25	114.72	109.73	107.02	108.02	109.91	112.7	112.58	119.44	114.1	117.46	114.44	112.61	107.38	112.77	116.91	108.11	104.19	110.54	108.13	106.26	111.6	106.68	114.95	106.72	113.56	107.29	114.82	109.79	113.35
109.22	117.31	104.48	109.16	115.2	109.29	112.02	111.22	111.72	98.647	112.1	112.54	108.93	119.79	115.25	108.76	108.51	108.7	109.89	100.93	110.08	111.41	110.01	117.74	114.32	114.2	111.69	119.46	116.73	112.31	112.52	115.12	113.83	114.88	119.06	115.03	106.33	110.85	116.07	119.98	117.77	112.67	104.88	110.8	109.98	110.43	108.2	111.81	116.89	107.84
105.06	93.435	107.23	102.18	108.37	109.34	104.33	113.98	103.15	110.43	96.904	102.87	110.73	110.11	100.41	105.44	108.01	99.35	107.59	104.63	107.17	106.23	98.26	105.47	105.64	100.83	112.09	102.14	105.13	99.762	102.09	104.63	113.41	103.2	108.99	97.288	111.77	101.87	104.08	105.88	102.64	109.48	107.35	106.34	95.985	106.34	109.98	102.56	104.43	100.06
101.75	103.07	108.48	108.22	113.03	105.17	98.865	102.2	94.925	101.39	108.33	111.27	100.5	110.08	98.751	94.533	93.729	97.842	103.28	102.37	103.13	103.54	102.39	105.86	110.61	101.11	105.61	99.15	104.53	108.85	101.55	107.67	112.86	110.64	100.96	111.33	105.68	104.83	107.18	112.9	107.34	113.63	113.07	107.15	99.221	109.38	104.31	104.03	112.01	106.1
116.5	101.98	107.33	112.52	110.96	115.85	110.13	110.79	111.29	111.52	109.2	107.65	108.62	116.76	108.15	103.74	110.02	108.48	106.02	111.81	114.87	109.64	107.92	114.45	111.78	104.79	114.98	108.43	116.79	117.23	114.74	105.8	112.32	108.13	113.56	116.55	109.44	109.19	110.94	104.76	115.45	117.99	108.62	112.99	115.68	118.1	104.24	107.75	107.7	122.8
103.8	112.25	101.63	107.18	107.5	106.73	106.34	103.16	106.05	101.33	108.53	103.64	103.4	100.18	101.8	113.26	99.426	99.676	103.48	108.61	107.86	99.777	110.29	111.22	92.249	99.531	108.67	106.01	101.78	100.27	104.16	109.37	104.59	99.57	111.8	107.17	102.08	102.35	98.251	113.34	96.739	105.28	107.66	105.98	93.299	105.61	112.54	115.52	105.93	104.68
111.17	106.02	122.23	97.289	111.61	120.86	109.76	113.44	110.12	106.85	104.98	112.86	112.04	107.09	111.95	101.13	110.36	105.22	112.79	104.62	118.47	107.34	108.47	106.96	113	103.65	110.03	112.25	106.77	120.77	115.98	120.38	118.91	102.08	113.13	113.85	106.65	105.88	121.1	119.08	110.8	114.31	113.39	107.11	111.11	110.49	114.28	106.17	108.4	109.49
100.98	115.85	106.87	110.35	109.71	106.39	113.41	109.85	108.62	112.3	107.54	115.4	112.54	107.83	100.15	105.19	108.83	108.23	119.2	117.38	103.39	111.32	113.41	109.27	112.45	110.77	100.44	116.64	110.96	107.34	114.63	104.38	107.8	105.18	108.82	111.24	109.11	114.57	112.23	102.79	112.9	107.23	114.22	118.43	108.03	106.74	106.14	101.48	110.07	119.81
96.913	102.42	95.464	102.19	103.7	106.09	102.61	117.78	102.59	109.15	118.52	101.78	102.9	112.45	102.64	98.686	107.43	111.5	114.77	99.842	96.812	99.602	99.393	104.55	107.28	107.63	107.33	100.64	101.88	102.76	108.15	105.86	100.31	103.79	95.49	109.83	101.27	97.611	102.93	104.39	114.31	108.03	101.64	110.31	93.962	104.11	107.85	114.76	106.28	110.49
93.608	100.31	104.28	96.495	105.81	107.47	96.066	89.629	101.07	91.9	97.133	110.23	97.715	111.27	99.025	96.82	96.887	95.304	104.5	96.138	104.28	97.346	94.243	93.255	112.11	102.92	92.207	99.731	112.32	95.886	96.819	109.79	101.38	103.48	98.147	92.548	110.92	106.4	96.398	97.62	100.45	99.705	96.911	102.51	94.918	100.78	90.058	99.267	101.48	105.26
104.65	103.88	97.241	103.96	109.47	107.47	98.751	100.14	98.896	111.36	106.33	112.52	104.14	99.787	111.23	98.556	104.15	104.15	95.539	106.66	107.91	99.025	101.39	108.11	108.18	101.79	98.999	103.85	114.05	103.91	101.49	109.91	98.789	106.69	106.15	102.89	107.36	111.7	106.61	104.75	105.31	100.46	98.864	110.34	104.05	107.73	105.54	110.92	106.69	100.96
121.56	117.18	108.38	102.86	114.1	107.56	110.9	111.48	112.8	112.04	119.68	115.74	113.77	105.6	108.66	112.46	111.52	114.27	108.1	112.42	117.99	105.63	110.76	117.74	116.11	114.9	116.72	114.36	112.44	111.34	117.69	109.04	110.83	117.84	112.89	112.23	109.13	106.5	106.5	108.75	106.48	109.39	115.34	116.76	104.02	115.37	105.86	112.37	119.6	110.63
113.79	107.61	109.41	102.87	96.706	99	102.85	106.95	104.26	106.14	107.9	107.99	112.82	104.79	105.18	104.98	107.87	101.52	110.22	111.4	103.34	108.85	102.96	102.66	109.83	95.525	104.45	107.74	110.95	99.317	103.43	111.97	106.72	111.06	98.102	100.22	105.83	97.686	103.26	106.25	105.55	103.96	110.94	108.86	109.79	101.82	111.65	104.69	104.47	100.09
117.09	113.32	106.31	111.45	100.45	108.59	109.04	106.81	119.56	116.05	119.49	107.35	113.57	110.75	105.42	113.07	111.45	111.39	108.87	108.33	116.83	98.658	109.23	117.29	114.35	109.18	115.49	108.88	104.93	109.31	97.117	110.18	112.5	117.31	108.55	113.95	110.87	110.27	112.9	118.55	112.88	102.08	112.94	111.56	120.7	109.03	117.38	105.12	108.33	103.56
116.13	118.18	110.39	118.35	107.82	112.07	114.94	115.1	120.37	113.84	109.21	108.67	120.6	115.41	115.28	117.66	114	113.06	119.23	113.53	115.7	108.26	109.2	99.227	115.46	110.73	114.84	107.05	113.04	113.55	114.72	113.28	114.77	116.14	111.97	112.17	107.56	115.22	118.99	113.58	115.18	111.74	115.48	117.83	108.51	109.87	125.78	112.39	112.33	116.66
96.124	103.33	111.02	107.03	101.87	99.418	99.863	107.56	114.39	102.56	107.94	101.87	109.71	102.87	102.24	103.41	102.57	108.97	106.97	107.33	103.11	99.139	104.35	111.48	108.75	113.26	98.319	109.96	100.34	106.44	103.95	98.755	102.79	116.65	108.93	112.38	104.94	92.319	104.71	105.38	106.08	103.48	103.08	104.02	99.298	98.815	106.32	107.42	99.661	103.93
111.64	105.52	117.21	114.62	107.04	108.72	105.67	105.33	113.14	110.8	114.35	109.28	101.38	110.88	101.53	115.41	112.19	103.98	104.35	106.53	108.76	123.42	115.34	117.22	105.41	115.89	114.79	103.31	107	107.03	106.06	117.12	117.99	108.49	120.27	97.234	108.12	103.01	109.82	108.49	107.49	115.17	115.25	107.19	104.76	118.47	105.98	122.4	102.49	106.98
105.88	109.57	113.87	116.81	110.97	108.1	106.48	118.09	107.09	109.41	114.83	117.04	115.29	119.33	107.85	123.47	113.92	117.26	114.08	104.28	110.65	114.61	113.69	110.8	111.27	112.02	113.76	112.69	112.16	115.27	111.39	108.4	114.6	118.26	113.02	119.34	109.02	103.18	113.2	109.26	111.09	112.92	119.38	103.07	106.55	111.94	100	111.63	112.27	111.86
107.34	102.48	104.94	111.03	114.27	110.67	109.79	116.55	110.25	111.43	110.32	112.64	106.07	118.81	111.18	115.55	113.01	115.48	104.36	109.89	107.86	114.3	108.64	109.48	111.19	118.64	118.47	105.27	113.8	105.77	115.73	111.44	115.71	117.08	110.58	121.21	108	113.38	115.77	108.67	111.49	118.01	110.57	110.72	117.88	117.04	106.17	104.25	113.04	106.85
109.45	103.85	112.13	99.48	108.37	105.52	103.08	106.43	103.86	114.35	107.54	106.78	109.14	108.26	115.26	100.08	104.88	96.536	105.63	102.56	103.57	108.75	101.39	105.92	102.11	107.28	107.61	104.1	96.481	106.4	103.66	104.07	110.55	103.23	103	105.38	100.52	105.79	111.62	108.77	102.07	114.54	104.99	103.95	105.88	102.38	104.7	101.78	101.79	102.83
110.66	117.13	109.57	107.25	113.23	113.97	106.72	113.81	114.23	110.05	117.22	113.31	116.25	111.17	111.04	116.23	105.73	111.22	122.43	114.91	115.98	112.46	118.7	110.68	117.46	109.98	108.62	118.71	112.14	103.95	103.7	104.4	101.98	109.53	108.28	112.43	115.43	118.37	116.49	117.76	110.81	118.83	111.18	105.16	111.05	116.66	116.64	111.48	101.73	109.65
97.841	101.23	105.45	108.14	99.911	109.13	110.61	97.772	108.35	107.32	107.99	102.82	105.61	110.06	107.14	107.91	102.48	98.273	110.73	98.053	111.56	111.38	94.883	102.14	105.65	105.41	102.37	105.29	99.186	105.51	102.45	117.78	102.48	110.11	100.37	115.05	107.86	101.22	108.28	105.07	107.39	106.72	102.82	106.19	106.76	110.74	111.36	101.05	101.7	110.96
108.82	116.5	107.7	101.56	106.25	115.59	108.63	106.06	107.55	114.6	118.05	110.08	115.29	119.88	102.2	117.98	112.65	111.89	112.23	121.03	106.19	108.26	117.89	104.12	103.96	105.45	110.34	116.28	124.55	110.76	109.99	103.18	121.25	103.71	116.65	107.29	106.39	109.29	113.46	115.15	111.89	108.44	113.11	99.938	109.34	113.83	112.92	117.27	113.34	102.87
109.75	106.17	104.46	107.47	116.72	109.88	111.77	100.12	97.297	109.53	102.38	99.202	104.15	114.23	107.04	105.91	111.59	109.97	101.59	105.85	106.29	107.88	107.99	107.85	111.37	113.36	102.57	106.88	113.11	98.019	94.525	97.47	100.39	103.08	102.83	109.88	106.46	113.24	105.73	111.05	103.04	114.56	103.44	99.667	112.28	106.93	107.84	112.04	118.67	101.29
115.73	98.967	100.07	110.19	102.21	101.6	95.569	94.485	99.295	110.21	101.76	98.982	107.35	104.9	104.92	105.15	110.34	102.36	107.72	100.06	103.01	108.23	104.86	112	103.83	97.472	114.94	101.7	103.23	100.02	110.74	104.33	110.34	100.66	100.56	110.59	99.857	104.52	108.47	102.8	108.36	103.7	101.27	107.88	103.61	109.37	108.5	103.41	117.8	103.52
107.84	115.89	113.01	108	109.54	112.53	107.42	109.79	108.09	109.8	98.377	111.24	107.24	104.44	105.75	102.5	101.64	104.34	105.48	107.38	102.83	107.85	106.1	110.65	108.36	101.71	109.87	103.49	102.88	102.6	113.42	101.87	104.27	112.81	101.98	94.01	102.38	109.31	105.06	106.5	99.103	104.92	101.7	110.52	110.2	105.24	101.59	102.52	113.23	95.985
115.55	115.7	113.47	114.54	110.46	109.56	112.02	112.99	107.17	107.85	117.41	111.93	104.73	112.81	108.37	110.27	92.666	116.62	105.36	105.63	108.14	108.96	108.72	115.93	109	107.61	107.57	113.66	104.12	111.16	114.11	113.8	97.69	114.63	110.4	101.23	106.37	112.35	114.27	113.48	106.37	115.63	112.45	115.44	106.63	119.76	104.9	109.33	113.36	109.74
99.343	102.35	92.136	97.345	96.008	94.154	109.77	101.12	94.94	101.69	90.373	104.47	102.84	99.422	96.328	96.306	103.78	97.94	98.432	98.748	100.42	105.26	103.37	100.27	94.081	103.97	97.079	100.15	109.38	105.11	89.368	108.48	101.13	107.45	96.108	107.89	97.071	105.9	107.75	96.969	93.732	100.65	105.49	105.98	92.905	97.945	107.3	105.47	103.64	104.02
101.92	105.59	105.63	107.48	107.42	108.68	97.178	99.452	102.39	107.72	109.04	109.99	105.12	107.62	102.43	98.874	106.13	105.22	107.47	113.84	96.149	98.772	105.94	102.46	102.93	103.54	107.95	98.347	107.16	105.38	105.54	109.66	103.57	110.16	113.33	105.14	108.96	107.49	109.32	106.84	105.61	109.38	105.33	100.94	103.73	105.76	102.86	106.25	101.1	109.72
121.11	103.03	119.99	119.51	111.97	113.47	112.78	110.24	108.14	106.31	121.97	113.44	106.93	108.67	106.06	114.63	104.13	115.66	110.44	113.07	113	122.5	116.2	110.76	100.15	110.2	117.33	110.05	117.15	110.75	120.95	108.05	118.33	111.81	114.24	105.81	112.05	111.85	114.44	111.58	115.42	113.7	105.98	111.06	112.53	115.8	116.25	107.69	110.73	120.88
110.33	112.95	111.25	106.23	115.3	118.31	114.98	113.61	116.12	114.14	105.72	117.68	105.62	114.99	108.07	102.99	116.23	105.99	113.13	108.01	113.55	115.29	113.99	116.15	117.11	115.34	107.69	110.66	113.93	112.84	119.65	117.77	113.81	113.84	111.27	109.29	103.06	108.02	116.25	113	120.33	115.76	113.47	111.34	116.6	102.55	105.98	111.58	116.71	116.04
118.75	109.67	111.94	105.35	106.61	113.13	112.82	108.87	112.83	107.52	108.81	110.31	106.62	108.76	112.14	108	116.01	113.55	116.55	104.26	110.38	112.63	123.51	108.59	113.01	106.72	108.69	111.51	110.4	108.59	114.39	116.69	117.21	110.99	105.16	113.67	108.95	111	110.34	110.18	117.56	114.28	114.42	115.39	110.19	111.99	106.73	116.07	106.24	108.09
118.39	120.58	115.22	112.68	111.32	106.04	108.79	106.68	103.97	120.91	109.95	106.93	111.46	119.49	115.34	111.62	107.17	104.06	115.07	111.66	110.99	116.66	113.29	114.04	115.55	99.089	103.62	116.18	113.53	112.29	107.71	106.55	109.22	108.5	114.1	104.82	100.89	108.57	116.37	112.04	99.284	114.46	110.77	117.64	120.83	109.49	117.67	114.64	114.89	122.55
117.78	120.54	122.19	118.91	116.95	123.22	113.05	116.61	112.05	112.65	107.28	118.44	118.53	120.3	117.77	119.18	122.97	107.5	117.91	123.95	125.83	131.81	120.39	117.11	125.55	117.74	110.3	116.3	117.27	116.63	122.45	118.06	111.61	123.13	120.11	114.24	117.73	114.88	119.17	115.58	128.34	115.42	115.45	120.3	113.22	111.95	115.43	119.88	115.59	121.78
110.71	99.135	97.403	112.54	96.073	113.08	109.36	114.75	105.01	106.82	108.78	101.2	113.31	109.53	99.728	109.21	108.91	111.95	106.69	108.06	113.31	102.24	104.11	110.31	104.86	109.65	105.98	108.29	103.45	105.17	101.72	98.872	115.01	95.411	99.37	98.074	104.47	105.18	101.72	103.42	108.81	104.51	111.68	105.05	105.16	99.64	105.99	111.27	98.391	108.54
100.27	88.043	98.03	103.91	101.91	100.38	108.18	101.3	95.415	95.942	103.26	104.86	99.081	104.35	98.329	100.25	102.59	104	104.95	103.57	108.49	102.91	95.213	95.228	101.86	98.25	102.48	106.52	94.556	105.41	94.498	100.71	95.616	100.08	98.382	95.264	97.296	97.012	103.65	95.219	101.6	102.57	99.496	98.256	96.917	97.327	101.36	99.199	99.239	106.13
108.63	112.09	101.32	98.962	105.09	109.68	91.546	101.21	106.2	104.09	105.66	108.31	107.71	114.54	94.391	102.51	95.159	92.71	109.51	102.2	102.63	108.7	107.71	100.47	106.78	107.23	112.31	102.91	102.39	103.7	105.64	107.14	104.06	107.84	107.63	99.366	96.88	113.25	106.06	102.9	114.4	110.41	105.02	120.16	103.48	109.64	104.34	101.29	106.26	102.03
106.64	93.18	102.55	105.67	111.3	109.98	107.19	97.904	105	95.825	105.85	104.42	97.977	103.98	106.12	97.371	113.92	106.04	112.28	117.72	102.97	98.34	111.62	95.674	111.66	107.78	104.37	109.36	103.5	106	105.82	109.18	99.841	105.78	114.32	108.51	99.435	111.89	111.42	95.761	104.16	94.688	103.12	97.376	103.13	107.52	106.79	112.45	102.34	106.85
121.03	110.54	107.46	108.1	110.75	115.8	113.7	118.65	112.07	111.55	111.22	107.65	110.66	108.23	109.49	117.25	103.99	116.18	107.22	109.64	108.69	112.8	108.82	109.19	108.84	113.02	113.26	110.21	108.83	112.23	113.69	113.49	109.06	101.34	105.83	111.11	112.07	101.82	107.5	118.88	105.12	110.74	107.93	115.02	119.64	109	117.47	115.84	109.36	109.01
101.27	107.96	111.09	117.53	107.25	109.65	98.11	108.44	115.14	106.87	110.77	113.36	98.027	106.46	107.98	111.97	109.26	109.2	101.7	112.2	105.39	106.22	110.26	105.64	108.11	104.08	105.88	108.92	109.21	105.08	104.67	115.39	101.4	113.57	109.74	110.19	101.05	108.61	107.39	102.01	118.23	111.23	112.21	103.05	106.88	106.08	105.8	105.47	100.89	102.63
105.79	103.23	109	107.48	109.18	108.78	117.62	109.49	100.11	109.03	104.69	102.32	104	107.65	103.34	109.34	103.48	104.12	107.86	106.15	97.322	115.09	104.68	105.11	111.5	106.09	104.9	102.99	114.72	111.3	102.89	109.57	109.17	102.97	103.07	110.42	96.872	102.31	104.23	109.47	100.97	99.319	104.56	111.74	116.64	108.43	99.494	107.52	107.62	105.11
113.93	126.01	122.77	120.55	121.89	115.11	118.22	117.29	120.47	124.21	120.09	120.12	115.65	112.69	120.72	116.3	106.45	126.07	129.24	114.28	116.12	120.57	110.98	114.97	122.71	120.29	120.54	127.64	110.37	122.57	113.02	130.18	118.41	111.85	114.88	119	121.7	116.52	121.28	120.06	122.28	111.83	112.41	121.94	110.36	114.01	118.76	122.33	118.14	116.3
106.85	102.04	103.44	106.59	95.766	101.7	99.91	109.7	109.29	109.08	99.936	113.61	111.05	105.45	100.45	107.5	99.754	106.63	111.3	96.86	105	114.19	103.03	103.56	105.67	99.08	110.83	113.72	105.29	108.95	106.61	114.5	105.25	94.126	106.05	101.53	103.72	99.47	104.85	101.59	107.09	102.17	105.88	106.78	104.79	103.78	109.86	102.3	99.584	105.09
104.85	106.84	116.6	118.58	111.02	107.04	116.79	110.59	113.81	113.14	105.59	111.31	118.54	107.21	106.15	112	121.9	104.35	113.51	111.77	111.11	109.7	108.31	104.88	108.24	109.09	120.77	110.65	110.26	116.55	117.01	116.62	108.89	115.3	103.96	112.29	112.02	107.45	114.93	106.95	114.96	112.53	103.24	108.42	114.43	119.02	112.41	105.8	115.67	117.11
103.07	112.93	102.38	101.49	114.84	113.64	102.56	109.01	105.13	112.37	108.46	110.04	109.52	120.13	106.82	115.98	110.66	97.535	100.52	104.33	104.3	103.16	100.79	106.27	99.708	104.43	109.93	98.027	105.82	108	106.1	102.4	112.08	101.96	90.779	110.91	101.13	110.62	109.14	105.97	102.65	107.83	108.9	113.52	107.73	103.33	112.29	97.714	108.2	110.2
113.36	118.48	98.599	99.113	107.76	104.15	103.59	109.54	110.28	102.64	110.06	104.91	101.99	106.72	93.19	118.96	106.4	100.15	111.71	104.61	107.95	102.86	101.48	110.13	106.43	106.88	92.524	109.61	108.73	111.76	110.4	113.42	101.11	101.42	99.853	101.37	112.41	105.65	104.78	104.1	103.72	104.29	110.49	102.02	102.61	109.84	105.91	114.79	102.81	108.21
104.09	107.66	109.81	102.43	95.925	103.98	113.51	95.71	110.71	108.62	97.43	106.8	105.85	104.37	108.04	107.78	106.35	99.615	111.27	101.25	102.96	105.28	103.39	93.004	99.356	108.26	103.74	107.68	104.63	99.48	101.37	97.651	107.71	112.81	108.21	109.83	97.793	103.78	99.152	102.58	111.76	102.39	99.851	107.04	106.3	105.18	105.96	99.32	106.63	101.11
95.687	107.37	101.23	111.09	109.23	107.5	108.92	97.067	102.02	98.801	103.63	103.59	101.08	117.91	104.21	96.095	117.27	110.18	113.03	110.88	109.07	103.36	102.88	96.927	104.11	106.68	118.42	105.4	106.01	108.16	101.45	102.67	99.875	100.33	98.51	107.25	111.92	120.2	112.63	104.3	103.24	100.9	111.39	100.83	115.32	97.375	102.97	101.57	104.4	106.38
104.44	104.52	110.77	107.62	111.5	98.355	109.15	104.41	109.9	99.871	96.496	100.54	104.31	99.697	100.88	107.26	108.89	101.56	108.61	109.89	104.95	110.36	110.29	102.76	104.84	106.99	101.32	99.938	100.38	105.07	102.87	105.59	112	105.03	106.53	107.02	109.16	101.69	113.7	103.07	115.1	112.68	110.79	107.96	104.64	103.31	99.372	109.92	104.38	101.71
109.55	105.94	97.417	102.85	101.74	104.68	101.47	103.95	104.57	109.27	106.62	103.99	99.164	107.17	112.8	112.84	108.82	99.311	107.08	112.93	107.37	104.47	106.52	96.215	103.31	107.46	107.46	102.35	105.91	102.67	97.866	108.99	101.96	107.41	106.18	104.12	101.33	98.861	96.167	111.48	115.21	113.91	104.71	114.74	107.29	102.28	111.23	104.04	101.68	95.965
105.62	107.41	112.86	99.749	112.88	100.1	97.494	108.26	98.391	106.59	106.11	110.94	108.25	110.04	110.16	114.11	100.44	97.612	103.65	103.75	106.39	108.5	110.49	102.45	117.75	101.93	96.805	116.87	106.5	100.65	104.24	101.86	106.29	112.71	111.63	102.9	101.06	105.39	107.03	116.92	108.55	105.58	106.67	100.28	108.78	100.12	99.297	103.1	104.36	102.49
113.03	114.88	108.45	112.62	110.72	107.73	114.58	105.07	110.11	108.15	110.27	109.12	96.855	110.44	107.11	110.41	114.69	107.72	106.56	106.27	104.58	111.36	108.39	105.51	107.66	116.06	112.23	115	109.96	109.16	102.24	113.67	98.866	100.73	111.76	106.4	114.19	107.17	112.88	110.62	105.02	113.86	99.964	105.84	105.88	108.24	104.38	112.35	114.09	101.33
97.268	102.29	106.77	103.91	106.17	109.2	107.68	111.08	103.21	104.87	115.44	101.61	97.448	98.332	106.04	102.81	108.2	110.58	107.42	102.1	107.52	111.08	105.38	110.28	101.54	99.815	106.13	105.45	99.86	102.57	102.82	105.5	102.28	109.47	94.158	110.18	101.95	104.6	99.635	109.42	99.101	106.51	99.328	115.47	89.921	100.88	105.38	99.401	99.432	100.34
105.23	95.611	121.38	116.22	111.73	96.15	110.55	106.52	109.48	106.7	103.04	107.46	110.48	101.61	117.41	111.05	106.5	108.06	104.34	99.202	105.44	105.8	105.33	110.83	99.363	109.07	105.54	106.59	106.53	109.34	107.3	105.35	103.44	110.32	108.68	107.41	114.4	103.39	101.39	103.65	99.083	111.34	98.641	105.47	110.97	108.7	94.595	107.44	108.18	100.91
97.312	101.36	103.85	110.68	113.31	102.54	98.926	108.3	108.95	103.3	97.597	106.36	100.88	104.38	114.53	109.94	105.03	106.41	112.46	112.88	102.73	103.22	101.27	105.98	106.6	102.71	101.91	96.015	103.72	108.12	105.06	94.905	107.32	100.66	104.82	105.71	110.65	98.815	96.978	108.89	103.84	100.64	107.88	107.89	111.63	105.7	106.32	107.12	111.29	110.58
99.313	91.06	96.678	103.81	103.27	97.357	96.77	97.057	94.808	100.9	98.068	93.195	97.613	107.01	96.123	103.23	106.62	103.63	94.056	97.932	103.28	96.562	110.93	109.65	103.44	94.42	96.021	108.9	94.206	90.789	99.908	104.12	98.526	109.3	90.814	92.709	105.41	107.03	88.668	99.667	102.78	99.503	94.257	94.181	106.11	99.788	92.419	107.89	97.818	95.283
104.66	109.07	106.45	98.661	99.421	102.44	103.99	105.24	112.44	97.184	105.14	104.26	107.38	104.28	100.29	108.61	104.67	110.66	113.53	108.88	103.68	113.53	105.83	102.23	103.21	112.01	99.785	118.75	98.084	107.57	113.87	106.54	108.65	104.13	106.63	109.53	109.4	105.87	107.77	101.49	103.65	107	103.39	108.79	120.79	106.96	98.367	106.15	105.9	113.2
97.491	93.441	102.29	92.635	94.722	100.9	95.282	101.88	104.88	101.89	96.632	107.28	100.88	106.26	103.61	109.32	94.198	100.72	104.8	98.716	97.029	104.31	103.42	104.98	106.14	93.939	110.06	101.18	108.9	105.55	101.97	111.44	105.05	100.9	107.75	100.66	107.35	120.53	104.03	101.09	100.2	102.76	106.47	101.38	105.51	94.089	98.865	103.91	103.48	96.033
105.49	107.53	104.66	93.084	106.3	95.048	107.16	112.42	103.3	105.22	82.836	107.79	103.43	94.691	105.76	99.032	99.382	99.948	100.49	102.16	112.38	99.642	110.48	91.627	100.78	103.56	99.175	92.922	97.769	92.082	96.38	96.999	96.01	100.89	102.65	101.25	103	102.93	99.451	103.34	99.592	107.03	102.63	103.72	112.24	100.47	102.39	96.11	100.23	89.945
109.6	110.71	106.22	120.43	103.93	110.05	114.12	123.37	113.66	98.476	115.41	109.43	110.08	108.89	107.89	111.9	107.81	112	117.57	117.82	110.03	120.25	113.72	107.77	111.75	112.63	106.77	116.94	107.46	106.18	114.67	112.13	109.04	104.1	108.33	110.89	118.82	115.89	113.86	108.03	129.55	113.82	110.7	121.32	115.64	102.35	109.53	110.94	110.79	109.88
103.11	108.72	111.57	111.07	105.78	101.53	108.29	94.084	104.42	101.58	105.01	103.14	106.01	93.293	109.91	113.66	106.06	99.615	103.97	106.42	117.25	92.835	112.43	105.89	101.58	106.59	112.57	98.228	99.716	110.49	104.01	105.09	108.35	106.18	108.82	105.11	106.02	106.52	108.41	115.05	105.05	106.82	98.454	110.26	104.68	109.19	109.6	113.25	113.7	102.23
100.87	99.787	101.63	105.44	103.49	101.88	103.49	96.845	106.09	107.2	113.09	98.344	96.764	101.45	102.26	107.18	110.97	111.49	101.97	101.25	104.7	103.39	101.64	116.6	103.99	108.02	108.97	100.57	116.12	104.03	104.46	101.88	104.71	108.24	101.77	100.52	107.61	100.09	96.295	104.4	103.35	107.04	101.22	110.15	114.17	106.85	98.593	105.87	104.6	97.626
108.4	106.74	95.936	101.37	113.99	101.74	117.75	103.99	107.99	113.29	111.2	110.78	104	99.065	99.079	99.564	106.9	108.13	107.07	105.19	104.01	103.01	109.31	94.38	103.76	105.96	118.12	107.04	116.39	110.61	106.7	110.18	111.67	103.62	102.23	110.78	109.24	108.25	105.92	99.88	103.96	113.46	108.79	99.406	112.06	109.33	101.74	115.45	117.11	109.13
104.09	106.44	106.3	110.31	103.92	98.414	102.7	111.02	105.77	97.374	104.84	98.3	103.29	111.95	106.34	91.759	100.56	113.32	102.49	98.319	115.88	93.615	111.39	103.5	99.255	101.25	105.68	113.85	103.2	99.943	110.34	98.254	103.48	104.76	114.59	109.96	110.65	105.3	105.36	99.845	107.52	105.01	93.702	102.24	101.99	104.13	103.91	102.4	109.92	97.778
97.972	104.92	101.88	106.12	111.56	106.65	103.15	105.58	112.05	105.39	101.25	112.23	110.76	103.64	106.34	104.72	104.72	107.79	109.56	104.61	104.94	104.25	108.58	108.23	110.41	105.07	103.14	106.85	96.49	109.62	107.91	115.56	108.21	107.94	108.16	101.14	107.69	108.17	112.23	100.85	100.65	101	106.58	108.79	108.15	107.33	102.23	112.38	105.61	104.49
114.29	98.073	108.22	108.74	116.02	107.11	96.841	113.06	113.74	118.58	111.33	114.04	108.26	113.6	116.46	101.77	111.95	113.54	110.67	112.36	107.76	114.25	117.25	99.903	107.24	104.62	108.47	109.45	110.25	98.159	113.92	109.47	106.54	115.13	110.74	110.96	115.06	112.12	113.12	115.1	107.18	114.23	104.06	109.01	113.03	107.42	112.57	119.54	121.36	111.03
104.93	108.55	108.53	107.41	108.56	116.7	104.67	101.74	108.16	102.55	100.01	110.38	101.6	107.98	107.56	104.28	102.44	107.44	112.06	111.46	99.365	105.94	106.67	98.65	103.21	105.28	95.98	101.73	109.42	109.03	104.44	100.86	104.8	103.41	109.44	107.21	111.06	96.877	105.78	108.92	114.19	113	104.44	105.14	106.77	100.47	101.16	110.95	102.54	113.08
94.103	101.53	101.82	103.96	99.994	104.95	95.494	105.53	109.47	103.1	103.3	101.14	105.66	101.68	93.781	97.086	94.341	89.584	96.939	100.89	99.528	106.34	97.131	87.451	100.26	98.168	100.69	91.453	100.27	102.78	95.881	93.696	96.275	106.82	97.29	100.19	103.57	94.146	102.43	98.817	100.89	98.61	100.73	97.82	92.037	105.36	99.43	99.267	103.27	109.65
109.83	113.84	100.44	106.62	105.78	105.94	105.96	108.39	108.83	103.35	106.24	97.63	107.93	107.23	109.72	104.59	108.86	99.581	106.28	105.95	110.11	107.98	105.03	104.09	110.32	110.65	102.58	115.17	107.98	110.85	109.87	104.82	101.2	104.69	103.22	99.734	111.69	103.07	115.97	106.34	94.312	109.97	111.53	112.01	103.15	107.56	106.73	106.62	105.39	108
115.38	104.73	114.68	115.16	110.94	107.22	111.06	113.69	108.5	106.73	104.87	109.72	99.023	115.45	107.61	106.8	108.72	110.45	117.06	108.34	114.4	115.78	114.99	111.05	110.71	110.59	108.42	114.85	110.31	109.36	117.69	112.94	114.99	102.2	108.66	110.37	98.766	114.6	105.26	111.58	109.26	105.28	111.08	123.83	106.92	111.65	105.54	119.31	107.93	107.32
111.97	107.9	106.13	116.44	109.58	116.52	119.21	113.96	109.88	106.62	109.41	103.15	109.79	112.27	110.67	103.29	114.47	115.69	109.93	110.62	112.67	110.66	107.66	113.22	110.76	111.43	104.71	101.07	109.27	106.34	109.44	106.99	104.98	117.06	109.32	115.59	114.09	113.56	112.91	114.58	108.34	104.04	102.59	116.65	114.62	104.74	117.65	112.19	111.48	114.78
99.698	102.54	103.63	106.04	108.65	103.86	115.64	111.19	119.47	101.5	113.37	107.3	107.89	112.29	105.19	99.531	103.92	115.53	100.55	105.92	103.59	108.81	103.29	102.99	101.15	110.8	111.25	113.55	104.23	101.08	106.09	102.97	111.02	111.21	103.05	111.38	106.61	112.1	104.07	105.25	101.05	102.02	107.22	102.81	106.35	109.1	105.26	108.18	104.38	107.26
113.6	118.03	113.89	113.98	104.47	109.87	107.45	111.69	114.36	112.86	116.2	116.25	107.35	116.89	108.1	109.3	117.26	112.44	119.86	111.3	111.24	125.04	114.49	117.52	107.13	110.86	113.29	113.17	113.15	109.28	105.05	111.52	113.82	115.44	109.06	115.46	105.92	115.87	119.54	111.6	116.39	108.12	110.5	117.61	112.04	108.49	110.95	119.52	104.73	105.27
106.06	97.307	109.07	109.61	102.93	98.931	102.36	100.62	108.77	100.25	109.82	111.5	107	104.41	102.73	109.89	106.66	103.1	101.09	96.596	102.34	104.89	107.4	110.33	107.19	100.13	107.92	103.84	109.18	105.18	118.68	98.397	106.22	116.83	107.44	104.32	106.86	110.73	102.78	100.3	105.09	104.59	102.24	103.96	113.8	103.8	108.57	104.18	97.382	105.84
99.047	103.07	111.66	104.75	104.07	99.821	111.09	98.329	107.65	106.96	106.53	108.89	103.95	103.19	109.02	102.53	101.58	101.87	104.22	99.315	103.52	117.52	109.41	103.3	113.49	97.198	110.94	111.73	106.76	109.97	108.87	111.37	102.31	106.45	101.8	104.64	91.714	108.69	118.55	100.69	107.57	104.55	102.08	104.91	96.246	104.01	105.74	110.99	111.67	109.03
106.92	109.81	102.9	100.38	99.061	116.47	111.7	103.1	115.93	107.76	112.13	102.1	105.19	106.1	113.41	104.62	113.14	103.69	102.12	109.96	105.92	112.92	104.41	106.99	112.57	97.699	110.43	110.38	113.81	94.537	102.33	107.09	104.11	113.17	107.83	99.012	109.56	104.3	105.22	106.49	104.72	101.28	102.33	109.47	116.71	109.35	107.18	111.02	106.45	110.64
103.94	104.33	109.59	102.7	91.385	103.6	109	105.77	111.61	98.116	103.02	99.216	112.84	117.06	101.5	104.61	105.9	112.69	109.77	109.98	107.98	110.9	109.52	104.18	105.58	100.03	111.79	105.28	106.46	110.02	106.21	113.2	107.14	114.1	100.82	105.03	113.98	105.27	107.5	106.64	104.95	93.846	100.58	116.93	101.44	107.94	111.09	107.07	112.59	104.28
103.31	110.32	104.46	108.57	105.56	103.44	115.5	110.58	100.69	98.501	110.46	105.53	98.764	116.69	111.76	99.663	102.39	106.45	105.04	107.96	108.29	109.53	99.137	99.706	99.416	106.28	112.84	108.2	106.45	101.43	96.966	98.066	106.67	105.03	107.17	101.3	110.83	106.11	105.25	103.62	101.61	108.25	105.72	101.27	110.18	98.647	111.43	103.63	104.14	100.35
116.08	111.07	120.65	100.26	111.36	100.15	115.99	117.26	118	109.86	118.22	112.09	110.34	111.29	111.25	112.01	114.48	102.96	111.64	104.92	106.53	121.33	109.89	116.91	109.06	113.44	109.95	107.65	116.24	105.19	116.93	124.82	113.5	101.55	108.68	107.62	115.66	121.61	114.65	107.74	109.9	103.57	113.33	111.04	112.17	112.81	120.23	110.6	113.11	113.44
102.36	96.64	110.66	102.48	106.59	106.9	107.71	110.62	109.82	112.61	107.69	100.36	103.7	101.99	104.33	107.06	96.834	108.98	103.81	100.66	109.49	113.49	101.76	107.73	105.93	102.6	105.89	107.86	107.52	100.17	98.152	103.32	109.46	104.39	110.69	107.02	105.27	100.73	101.69	101.71	107.87	105.99	108.51	107.16	110.05	102.51	107.22	111.71	107.02	108.02
103.9	106.91	100.42	105.25	105.47	96.485	102.85	100.75	107.91	107.88	98.337	104.52	100.36	98.317	102.63	100.27	91.019	108.42	107.48	100.9	100.71	102.76	95.12	92.636	104.23	97.329	101.37	98.709	84.776	96.924	107.97	99.814	110.58	97.616	110.15	104.11	96.403	100.49	101.6	101.02	106.7	101.02	107.74	104.1	98.776	97.308	98.573	100.08	102.74	100.9
98.008	103.8	100.77	112.61	117.1	106.79	102.23	106.9	105	102.17	95.958	100.96	96.786	110.26	112.3	105.23	114.21	109.88	109.76	99.23	109.01	107.9	91.897	112.94	112.29	102.27	110.1	114.29	106.43	108.52	105.04	111.21	109.89	112.94	105.2	111.17	111.85	101.56	112.95	105.94	112.03	110.39	114.23	112.46	111.88	108.57	115.95	109.18	109.57	100.45
104.22	117.83	116	117.87	111.99	118.75	114.97	113.27	107.48	112.02	104.58	107.75	119.38	103.92	98.191	116.07	109.75	108.3	100.99	110.73	107.97	97.434	115.24	112.52	108.11	107.29	108.75	112.76	116.96	109.75	102.1	108.29	108.23	100.04	110.04	100.39	113.48	110.78	105.42	121.36	109.51	103.44	106.82	112.19	107.75	106.01	111.67	112.68	102.61	108.65
107.76	107.79	108.86	113.72	109.02	113.1	102.04	119.1	105.92	112.81	103.14	112.29	113.63	103.59	109.8	101.54	111.35	110.75	104.04	112.24	110.39	104.38	102.4	112	108.38	108.28	112.53	105.09	109.26	108.43	109.03	102.76	106.02	116.02	93.814	113.38	100.07	111.16	110.05	117.87	115.6	108.21	117.37	97.427	111.83	105.15	108.52	106.38	110.75	101.59
106.36	113.3	102.55	110.51	105.18	107.17	101.89	106.05	109.99	109.07	102.3	107.75	110.11	107.63	111.44	102.14	109.63	107.92	109.72	115.22	109.79	109.18	106.04	102.43	109.11	107.69	100.22	106.77	109.42	109.04	104.86	106.18	106.25	96.304	102.49	104.61	107.22	108.93	103.38	97.567	103.03	102.76	103.61	95.293	106.42	107.67	116.49	108.85	101.94	103.39
114.05	117.6	116.61	107.61	114.52	115.63	108.68	110.3	120.64	108.91	111.91	108.08	107.11	105.76	112.38	105.23	119.29	110.41	117.13	109.8	112.56	112.02	118.17	111.14	115.9	109.99	118.5	102.16	112.26	116.52	108.27	117.15	112.46	107.57	105.23	120.34	112.75	112.19	114.85	106.65	111.48	109.45	112.62	111.34	102.04	112.67	116.69	108.15	109.72	98.956
97.215	90.55	109.29	106.81	100.75	100.35	92.5	96.05	91.845	98.215	102.97	104.44	103.82	94.591	104.89	98.695	104.46	97.913	107.44	97.49	98.551	99.073	96.166	93.836	102.48	104.91	93.704	100.84	92.092	101.29	102.91	97.762	105.06	97.47	92.692	95.836	99.216	100.58	100.49	103.84	98.237	108.39	102.05	98.803	101.45	97.847	95.66	103.1	105.4	102.91
105.31	101.6	90.486	98.337	100.18	100.69	94.054	99.734	105.02	99.661	95.679	102.97	109.23	101.52	101.65	102.98	90.633	104.85	107.39	98.582	94.144	97.552	90.55	104.3	105.08	94.857	107.75	98.288	104.08	91.808	100.59	101.8	94.63	97.532	99.446	102.91	95.079	107.31	102.11	100.85	91.506	96.682	103.46	101.23	99.06	94.705	94.549	104.8	102.11	92.484
113.99	100.6	105.13	114.73	113.06	112.72	118.21	108.51	107.94	107.32	107.29	109.21	112.67	105.87	111.1	107.29	103.54	116.11	102.07	111	113.97	103.58	107.69	111.53	109.51	119.98	114.04	120.89	102.85	109.05	108.32	114.22	113.37	115.14	114.06	107.13	108.13	114.36	114.87	120.89	112.68	112.41	112.05	107.99	108.83	104.7	111.63	118.68	104.85	113.57
106.36	111.43	110.37	103.5	105.98	98.306	104.8	98.645	108.98	96.882	104.02	104.6	107.36	111.28	99.806	101.96	108.62	95.535	103.98	101	107.44	101.03	107.56	103.75	94.113	102.19	102.87	110.61	108.07	108.28	102.2	96.496	103.89	105.3	109.47	102.69	110	101.27	101.34	95.947	106.03	101.27	102.15	109.2	106.38	99.801	107.38	103.08	97.652	100.2
114.71	101.77	109.75	103.01	112.69	101.72	104.72	113.54	102.34	102.57	102.57	109.01	112.25	108.16	107.51	102.27	107.94	105.61	105.25	113.81	103	105.11	103.83	109.95	106.17	111.45	111.54	101.99	110.82	94.708	106.01	101.36	108.18	99.654	97.247	106.53	108.71	111.39	105.79	92.059	98.168	104.35	109.64	100.13	107.43	113.3	106.9	104.62	107.05	95.666
109.64	107.16	103.66	111.97	105.94	105.69	111.36	114.04	113.87	106.63	108.54	115.27	110.21	103.05	112.48	107.3	103.42	107.58	116.75	103.67	110.73	109.25	109.52	111.42	114.13	108.45	110.89	109.96	112.6	94.221	102.6	116.1	107.52	109.8	113.5	116.72	110.36	109.14	104.22	108.31	99.924	109.86	113.45	115.46	114.59	104.92	105.82	111.7	109.2	105.71
104.68	110.19	103.01	99.97	107.95	109.58	109.11	105.42	107.7	100.55	105.02	102.73	102.43	104.76	110.52	99.476	113.24	106.9	107.36	108.61	102.3	97.665	109.09	100.18	101.67	109.56	113.35	102.58	104.7	103.26	105.6	113.95	108.58	108.73	100.81	100.42	108.08	100.59	102.33	106.4	103.98	106.62	95.938	105.35	108.69	106.8	104.19	110.22	96.908	113.05
105.7	115.47	100.19	98.576	110.21	114.59	108.03	109.1	102.11	99.57	105.33	101.79	109.88	105.73	110.22	101.83	105.62	116.26	98.085	106.48	94.437	106.14	112.97	98.682	103.32	105.26	105.06	104.42	107.99	105.93	102.38	99.72	97.373	109.78	107.28	108.11	105.47	108.81	112.58	105.4	110.38	104.61	110.28	107.35	108.56	109.92	103.86	103.71	115.02	110.6
106.32	107.63	115.3	104.54	108.4	110.56	101.92	111.36	104.68	97.032	99.819	109.31	102.91	120.77	98.745	111.64	102.08	94.399	88.358	117.07	115.36	103.3	106.68	106.39	106.01	104.39	103.79	110.67	107.13	116.39	97.247	109.14	102.83	106.71	106.18	100.69	104.61	103.27	100.59	104.71	110.13	102.24	111.56	113.69	106.32	105.14	109.53	110.91	105.49	108.68
97.93	98.599	109.19	105.22	110.73	111.55	109.74	104.15	108.84	112.9	103.5	104.09	109.07	109.29	103.27	107.6	91.022	109.3	102.81	108.67	109.45	101.58	101.24	103.51	100.67	95.686	110.83	111.16	103.88	100.79	99.281	101.85	109.53	108.75	108.07	102.12	96.782	115.88	108.11	100.09	102.17	106.34	101.89	100.46	102.74	99.338	103.64	107.59	87.495	104.41
99.281	110.31	97.445	98.726	100.23	99.252	112.15	96.729	100.34	103.54	99.16	106.42	100.96	98.75	103.2	104.5	103.3	103.11	110.98	101.84	105.94	100.8	106.65	91.179	104.07	101.97	107.44	100.6	116.11	107.47	107.58	97.659	109.35	105.7	109.54	103.61	101.92	113.68	102.29	109.6	107.82	102.75	102.81	111.99	104.2	102.5	104.77	107.11	100.97	108.43
102.64	109.2	109.36	108.92	112.21	113.99	99.443	116.01	104.99	98.004	109.59	110.5	110.78	105.13	92.305	116.1	100.05	107.91	102.47	100.36	113.81	103.3	111.17	107.27	102.81	105.36	108.06	115.24	104	105.25	98.597	115.06	99.256	105.99	107.46	100.07	107	113.17	107.72	107.69	105.88	110.34	104.75	105.25	105.8	108.84	99.815	106.43	107.46	101.88
107.28	104.3	102.4	113.7	99.64	102.84	97.09	101.66	107.12	103.75	98.069	107.14	108.18	107.26	108.86	106.99	112.71	112.85	106.5	112.33	101.51	99.834	108.71	111.63	101.88	101.7	103.14	101.97	109.14	103.92	113.1	107.12	103.75	109.02	103.59	112.18	104.86	104.84	99.747	98.527	107.92	101.43	114.16	108.07	102.42	119.66	106.17	105.31	111.15	97.492
125.79	124.68	115.65	116.14	116.4	115.06	124.83	124.42	112.22	116.11	117.04	119.66	123.93	119.82	116.32	120.04	114.21	107.79	120	114.73	119.52	114.39	121.08	122.53	122.13	120.43	118.2	119.41	118.11	118.22	114.6	119.7	112.27	117.67	111.32	115.66	118.58	121.48	115.29	118.26	116.1	115.16	119.15	111.74	119.02	120.77	117.21	109.11	123.2	111.1
99.296	110.03	110.23	109.36	107.92	99.049	109.3	109.1	103.51	101.86	101.43	96.644	113.33	106.94	105.88	105.02	102.38	111.28	111.93	110.4	113.26	110.26	111.51	101.7	107.87	115.01	103.36	105.8	105.12	112.2	111.06	102.57	96.762	102.21	108.66	98.305	114.27	101.75	106.12	103.03	98.762	98.477	110.29	101.65	102.49	102.43	105.98	111.43	102.83	105.62
122.06	110.83	113.83	116.88	106.33	105.24	108.54	107.87	111.11	114.19	111.8	107.86	109.94	117.19	118.95	108.85	116.21	117.5	107.55	111.68	108.88	114.36	110.15	117.15	111	112.99	108.99	114.28	115.22	102.88	117.72	106.19	109.35	107.43	112.77	110.35	111.83	110.39	114.55	111	114.81	111.74	108.91	116.56	112.67	112.24	117.85	112.88	108.87	112.53
109.2	104.08	102.18	109.4	112.19	111.42	104.68	115.45	106.37	104.3	102.09	98.677	106.72	112.4	98.163	104.22	103.87	114.17	116.8	100.27	105.84	99.492	110.24	105.4	112.02	112.03	109.91	106.12	105.01	107.2	103.37	107.86	101.33	103.73	111.84	113.33	105.67	110.78	100.04	103.83	111.14	113.78	108.56	108.15	114.93	107.96	104.35	99.208	104.39	101.33
97.015	90.537	99.843	99.114	110.15	95.991	98.066	103.54	99.431	96.439	96.041	88.52	100.99	97.249	94.617	100.13	95.015	98.187	94.373	98.955	96.438	98.754	104.98	99.701	98.691	104.18	102.75	101.83	94.715	106.45	105.08	93.283	95.753	95.912	96.794	96.53	91.635	96.894	104.36	94.13	92.751	103.1	105.93	105.5	103.55	100.73	100.53	94.061	101.16	96.902
106.41	101.48	101.98	112.86	95.199	111.76	105.98	103.51	109.33	112.38	101.91	100.49	96.103	100.25	108.91	110.73	101.61	108.94	103.95	110.68	101.35	96.784	110.36	106.52	109.16	95.104	109.66	112.55	107.02	100.23	115.02	102.2	97.199	107.14	105.43	99.853	98.062	105.5	103.31	106.76	107	113.33	105.24	110.73	105.93	114.84	105.81	115.76	96.625	99.975
112.77	109.97	104.6	99.545	104.94	108.72	101.22	116.37	103.9	98.744	105.22	105.48	102.39	104.13	105.2	108.59	101.24	100.06	104.9	103.8	105.48	109.74	103.71	110.82	106.53	97.795	112.75	103.77	102.08	102.98	99.995	101.18	101.28	111.55	102.8	113.29	111.31	115.98	112.93	103.95	109.31	104.19	100.89	102.27	106.34	116.6	99.472	105.58	98.148	103.27
108.73	114.94	115.81	110.17	110.85	119.69	109.47	116.35	113.88	107.05	114.46	117.97	108.21	107.87	115.08	116.97	113.06	115.35	114.77	116.81	107.95	110.78	115.81	117.35	104.19	106.79	112.34	118.33	117.99	109.6	110.55	121.42	112.61	113.52	110.17	117.74	111.49	110.01	107.4	114.75	112.58	114.03	122.4	105.87	117.63	117.64	106.94	108.82	110.49	121.08
104.64	105.89	109.73	104.66	103.46	111.55	108.61	104.99	103.4	99.004	94.282	103.12	101.41	117.42	111.33	105.07	105.44	105.59	96.632	103.07	102.78	103.85	106.55	98.923	108.49	94.066	114.74	108.14	100.45	102.32	106.2	102.93	109.81	96.839	96.718	109.26	96.79	107.04	102.24	100.24	117.21	104.89	104.53	108.48	97.937	109.71	111.98	105.53	106.87	107.5
88.913	101.15	103.76	98.579	101.6	99.653	99.962	103.28	103.11	98.974	91.743	101.05	107.37	102.07	96.725	101.25	95.089	86.559	96.427	98.789	101.07	90.396	102.06	99.659	96.836	96.873	86.714	103.73	100	106.99	101.35	114.84	98.203	100.96	93.74	96.834	88.188	91.126	104.67	101.31	100.63	99.03	86.814	105.24	102.74	102.37	93.478	99.593	100.14	106.13
112.67	111.9	111.14	110.58	102.26	115.43	114.43	111.59	116.05	103.97	125.77	111.01	112.14	117.32	113.68	106.75	118.19	104.25	107.64	112.01	119.48	109.54	109.84	128	117.5	116.1	116.21	107.22	118.81	114.04	115.64	111.6	108.11	118.08	117.39	117.35	122.18	116.07	118.68	103.29	116.98	105.04	114.75	116.51	115.76	115.76	109.46	111.27	116.14	111.99
112.78	96.019	101.8	108.43	102.09	110.26	106.51	109.6	106.09	105.9	96.835	106.08	109.73	106.41	98.609	100.32	104.74	102.34	104.29	102.05	102.21	114.4	109.24	112.48	106.61	106.33	104.16	106.97	100.68	107.2	102.97	112.81	96.987	112.85	104.04	105.69	107.73	105.99	103.38	105.46	99.649	115.67	108.23	109.17	106.88	111.41	105.37	101.38	108.14	107.08
111.4	111.01	104.14	111.89	109.13	109.17	106.81	107.55	111.93	107.85	111.05	110.39	107.96	114.7	111.61	109.7	109.2	105.34	107.71	104.22	110.09	117.88	106.15	105.59	118.11	107.5	110.06	110.26	104.31	123.11	107.16	103.91	115.41	106.48	107.4	109.94	106.17	116.97	109.99	115.94	105.77	114.71	109.28	103.79	100.9	103.35	108	118.66	104	113.62
97.147	109.98	100.27	101.75	111.76	108.22	103.79	107.61	111.54	104.7	113	105.07	108.78	108.98	109.14	107.27	112.18	106.51	103.61	111.61	106.61	104.78	105.61	106.29	100.02	105.4	101.85	101.42	107.34	114.41	108.24	103.43	105.72	92.822	99.264	106.76	106.67	101.45	100.71	102.2	109.83	100.57	106.95	106.31	105.82	102.98	109.25	102.1	104.82	109.53
101.92	101.92	106.29	107.82	116.33	107.45	106.72	104.71	108.66	94.689	104.35	105.4	110.98	107.67	106.03	107.29	100.36	101.66	106.16	112.31	104.8	102.3	115.81	93.134	110.09	103.23	107.11	99.335	101.05	105.15	106.95	96.493	102.39	104.61	108.4	97.923	108.83	104.41	114.11	106.15	106.43	101.36	106.84	111.48	100.64	110.58	98.79	107.36	104.09	104.71
99.615	96.352	106.98	102.36	100.43	108.86	95.915	95.969	103.68	103.61	99.922	107.35	100.4	104.34	93.948	104.16	102.47	97.393	94.06	97.556	101.58	102.89	96.384	104.2	102.03	102.43	91.604	92.02	96.394	104.04	103.02	101.56	94.156	104.3	94.326	100.02	93.204	105.11	96.022	106	104.16	94.393	96.765	90.733	100.78	100.24	104.92	96.697	103.67	99.656
102.71	115.35	115.26	110.23	112.25	105.69	112.06	110.2	114.43	102.4	118.67	105.49	124.98	98.67	111.41	114.83	105.46	113.51	113.11	115.7	106.71	100.94	111.9	105.38	107.35	108.58	106.17	95.805	103.75	105	109.6	111.37	114.25	110.32	107.51	113.96	105.67	108.71	102.49	110.84	110.63	115.18	111.48	108.84	107.14	118.91	100.28	105.81	110.2	104.21
105.59	106.85	106.63	104.62	102.68	103.42	110.27	94.064	111.89	107.51	105.47	106.87	94.641	105.18	97.431	113.52	102.5	106.62	106.42	100.07	105.15	98.401	105.06	107.11	104.71	109.48	104.11	100.68	108.6	111.03	104.36	101.71	101.05	112.09	102.09	106.12	104.82	94.946	110.86	102.87	106.99	107.72	107.95	98.511	114.16	103.95	111.03	106.15	106.38	105.43
99.464	100.05	107.19	109.3	110.57	107.25	101.47	100.88	102.99	110.06	103.77	104.61	115.6	102.36	112.76	106.06	100.87	98.09	104.11	86.877	111.93	103.68	99.585	103.85	109.31	105.04	105.3	103.73	115.12	108.25	103.56	99.541	101.19	100.76	108.56	99.943	97.444	101.85	107.15	109.05	105.27	103.79	105.54	102.63	107.3	101.5	102.32	105.38	103.61	103.11
104.73	107.45	97.387	98.401	109.95	110.23	99.939	97.389	107.25	102.99	107.41	104.68	102.81	93.801	103.54	93.23	96.496	101.98	100.15	101.28	94.023	104.19	110.35	100.47	108.02	105.79	103.38	111.48	112.71	102.64	103.94	100.08	99.365	96.948	98.942	103.27	101.41	106.33	96.778	114.45	100.57	99.818	99.496	112.8	100.85	102.44	107.26	99.207	104.14	106.89
106.74	100.87	106.71	116.07	108.73	100.04	104.7	112.95	110.2	110.88	101.91	107.42	97.266	104.2	113.33	105.19	110.58	101.87	96.099	113.7	101.06	105.96	104.3	105.52	104.2	107.83	104.59	104.01	113.07	107.37	95.087	107.76	100.49	103.15	102.05	102.59	101.79	108.06	103.87	104.7	104.47	106.64	101.41	100.5	103.18	102.97	103.92	108.6	99.799	108.55
97.655	98.754	102.84	103.07	96.772	101.49	96.268	102.09	100.09	106.87	109.09	101.65	106.83	105.68	103.48	98.858	97.047	100.37	97.18	108.4	98.515	91.925	97.817	93.814	98.423	103.29	103.2	98.574	101.56	93.18	99.725	106.4	92.29	96.272	106.2	96.311	100.36	98.169	108.82	98.586	101.45	101.01	104.94	100.42	103.14	103.28	102.13	100.44	101.55	106.89
[truncated: 750 more rows]
[truncated: 150 more columns]
