# Supplementary material for: Genetic dissection of main and epistatic effects of QTL based on augmented triple test cross design
Source: PLoS One. 2017 Dec 14;12(12):e0189054. doi: 10.1371/journal.pone.0189054 (PMC5730204; doi:10.1371/journal.pone.0189054)
Supplement: S8 Supporting Information — (ZIP) [file pone.0189054.s008.zip › z4_1900_0.5_10.csv]

111.04	112.15	113.71	111.22	114.2	110.78	111.97	112.96	113.03	110.81	111.15	110.6	111.91	109.5	112.45	111.86	110.55	112.82	111.74	114.96	110.7	110.1	113.68	114.24	113.68	112.8	111.41	112.86	112.96	110.91	112.64	113.29	110.05	109.29	112.03	112.02	111.56	114.18	110.97	114.34	110.74	110.79	111.99	113.51	111.29	113.84	112.09	115.33	110.64	109.79
99.082	102.14	100.2	99.956	99.92	99.551	99.34	100.39	99.743	102.16	98.161	101.25	99.602	100.1	100.66	101.59	100.26	99.322	99.033	102.25	101.04	99.017	98.165	99.883	100.48	99.268	101.16	102.79	95.824	102.62	96.957	96.267	96.54	101.43	100.95	102.02	101.46	97.215	97.897	100.37	103.29	100.14	98.837	100.14	97.897	98.618	100.8	101.24	100.53	103.46
98.81	99.024	97.533	101.85	102.18	100.45	95.51	101.61	98.765	101.46	97.351	98.678	100.29	99.902	101.2	97.521	102.24	99.375	98.957	97.148	97.953	98.577	98.39	98.033	98.829	99.652	100.72	99.356	101.59	100.22	100.11	99.033	100.01	98.384	100.12	99.812	101.52	100.15	98.345	96.846	100.93	98.829	99.882	102.3	100.63	98.401	101.77	101.11	98.643	102.02
103.99	104.37	106.09	105.2	108.16	105.31	104.79	104.73	104.93	103.28	102.09	108.14	105.84	100.86	104.33	105.26	104.28	102.7	100.42	103.47	104.1	103.92	104.73	104.01	104.5	103.61	103.44	101.86	106.96	103.31	104.91	106.66	103.96	102.51	105.32	104.16	105.32	105.17	105.44	102.51	108.02	101.74	103.91	104.84	100.74	103.39	107.23	104.49	104.45	104.18
114.82	112.53	113.33	112.19	113.34	113.94	113.78	110.62	115.47	116.15	112.53	109.68	114.28	112.59	115.13	111.81	111.46	111.14	113.5	116.17	117.21	113.15	111.26	115.23	114.53	113.52	112.52	113.33	114.59	113.55	114.96	113.73	107.33	112.74	113.01	112.38	111.7	114.44	114.58	111.48	112.28	112.75	113.76	113.19	113.57	115.42	112.65	110.06	111.16	113.65
109.71	112.79	115.61	109.57	111.04	111.15	112.44	110.57	109.42	113.39	110	114.99	110.66	111.73	109.06	113.21	110.77	108.9	108.2	110.63	110.32	108.37	115.57	111.27	109.92	113.06	109.31	109.84	112.85	111.07	110.87	111.84	111.83	112.27	112.42	111.82	111.26	112.42	112.38	111.93	112.36	111.07	107.65	111.23	113.78	110.4	112.86	112.07	112.13	112.91
104.51	104.94	102.61	102.99	102.19	104.51	104.87	105.51	107.45	103.77	101.74	103.7	103.83	105.03	105.62	105.94	102.27	107.24	104.82	103.54	103.91	105.54	102.16	103.98	106.66	103.91	103.01	102.3	103.79	101.53	108.21	107.19	102.88	104.75	106.61	106.39	108.62	104.07	103.37	105.2	103.03	103.37	106.58	107.16	105.92	106.86	100.07	105.19	104.87	103.35
108.95	105.03	106.43	107.61	104.79	104.44	108.51	108.15	105.21	108.03	105.15	104.02	107.99	105.86	106.48	105.72	105.15	105.19	106.96	108.45	104.67	104.06	105.76	107.82	107.34	106.42	105.87	106.2	105.45	105.57	104	107.7	108.07	104.75	107.92	102.33	105.93	105	106.22	106.62	106.28	107.29	107.16	103.63	106.11	105.01	107.96	109.72	106.53	107.56
112.25	110.4	110.89	113.27	113.67	112.02	112.42	112.45	110.2	108.96	112.56	113.3	113.07	113.45	111.35	113.3	109.85	111.5	113.32	109.8	110.96	112.95	115.1	114.4	110.19	112.82	113.16	113.18	112.22	115.53	108.58	113.44	112.13	109.91	112.29	110.6	112.93	114.03	111.14	110.07	112.69	112.17	114.5	112.9	114.34	112.79	109.83	109.23	108.19	111.43
104.76	105.48	102.35	104.93	106.81	101.13	106.81	102.9	108.49	108.28	105.12	104	104.25	102.42	104.94	104.03	103.88	102.94	103.42	101.71	102.43	103.92	107.61	102.89	103.87	104.17	106.65	102.35	103.41	102.03	103.94	104.26	102.92	102.57	101.56	103.4	107.1	101.79	103.07	103.2	100.77	102.62	107.21	103.72	103.92	104.62	105.19	105.77	105.4	104.7
108.44	112.51	105.11	113.55	109.02	111.26	111.11	108.26	111.42	112.63	112.08	109.91	111.34	112.7	110.25	111.48	111.51	108.9	113.43	110.86	110.26	112.06	110.22	108	109.93	111.23	115.76	112.42	114.73	109.37	110.73	112.71	113.21	113.45	110.46	111.87	112.11	112.17	110.79	110.13	111.35	115.89	111.82	111.97	112.62	110.06	113.71	109.95	108.9	109.42
105.52	105.38	107.09	106.32	105.28	108.44	108.2	106.09	107.28	103.77	106.1	105.47	106.19	105.38	104.11	107.22	108.73	102.84	105.49	106.32	106.55	107.85	102.67	106.1	106.41	104.51	104.92	104.91	105.93	107.15	105.85	104.3	104.64	103.03	105.73	105.9	107.64	105.94	108.74	106.49	106.92	107.31	107.4	103.97	109.87	106.03	107.34	108.89	102.64	105.96
105.68	106.57	106.33	105.76	103.12	105.39	104.85	106.08	107.18	106.15	109.05	106.62	108.18	109.76	107.66	105.12	107.57	105.5	109.27	108.92	106.91	103.96	106.61	104.01	104.88	108.14	107.53	107.47	106.67	108.05	107.8	109.04	104.37	109.48	107.31	107.91	104.18	106.1	107.94	105.19	108.65	105.11	108.22	104.82	105.59	106.52	107.08	107.78	108.12	107.05
101.58	101.2	100.85	95.704	99.068	97.95	101.71	102.98	102.1	97.581	98.555	98.703	98.194	99.605	101.22	98.409	100.78	98.4	100.05	97.867	97.194	98.802	100.84	99.165	100.17	101.91	102.97	97.228	102.18	96.005	99.59	99.17	101.98	98.456	101.88	101.98	101.82	100.23	102.09	98.978	100.77	98.899	101.47	99.935	102.79	98.452	100.22	98.345	98.771	96.044
105.89	104.51	106.96	107.52	106.5	107.38	106.85	108.57	106.22	104.87	105.6	104.96	104.71	106.81	102.19	109.4	104.23	107.15	109.39	105.65	106.02	108.67	103.22	105.36	106.32	106.36	107.15	104.41	102.53	104.66	105.56	107.76	105.84	104.86	102.96	103.23	108.19	105.15	109.91	105.4	105.66	108.38	108.04	104.2	107.46	108.17	107.27	104.72	104.26	104.1
116.74	114.25	112.99	116.63	115.9	119.59	116.42	115.6	112.47	117.98	116.23	116.45	114.36	116.74	116.64	111.68	112.35	115.73	114.89	116.24	119.92	116.59	116.21	116.12	117.74	116.32	115.06	119.55	115.1	114.61	116.59	117.4	118.09	117.09	114.73	116.29	115.27	117.76	113.66	117.7	116.12	119.06	116.25	117	118.09	115.99	115.6	114.24	114.77	121.4
110.17	105.58	107.38	102.03	105.9	104.19	104.72	107.29	105.7	105.41	108.6	105.17	105.59	106	105.31	105.32	105.45	106.95	101.5	106.1	106.87	104.07	107.81	102.46	106.69	107.08	104.73	106.24	102.7	104.06	104.26	107.52	108.6	106.01	106.08	107.78	105.5	106.34	103.62	106.36	106.49	102.74	104.76	104.54	106.06	105.08	107.06	106.55	104.34	104.16
115.01	113.91	117.03	116.57	116.66	116.02	120.3	121.22	114.33	116.98	117.23	117	116.76	116.78	114.61	114.21	117.75	116.05	119.31	116.99	114.97	119.86	119.31	117.59	118.95	116.02	117.33	117.69	115.1	115.84	115.42	117.21	116.34	117.41	115.58	115.12	115.55	113.97	116.65	118.74	116.82	114.35	113.76	111.1	116.72	114.97	116.22	117.42	114.79	116.73
100.64	100.78	97.533	100.36	97.133	101.84	100.83	101.27	101.55	97.304	101.79	102.13	97.75	102.15	102.87	101.8	99.042	100.19	101.61	101.13	99.819	100.28	99.546	99.313	100.82	104.25	98.663	105.06	100.53	100.68	101.93	102.2	100.74	102.28	100.47	101.94	101.66	98.512	97.629	99.782	99.694	104.18	101.03	100.41	98.342	99.615	98.067	101.97	101.69	100.43
105.04	109.93	103.27	103.85	101.1	104.28	105.89	101.8	103.99	104.2	101.27	102.94	100.31	103.6	106.94	106.44	103.98	104.79	106.96	106.9	104.55	105.78	105.27	104.93	102.76	106.81	105.62	102.56	102.8	103.74	102.94	101.61	105.85	106.3	104.35	104.98	103.83	101.45	105.43	102.2	105.34	104.2	102.55	104.2	103.37	103.26	105.85	105.58	102.95	104.98
110.6	113.68	113.57	116.23	112.62	114.18	109.7	112.78	111.47	111.76	112.99	113.58	112.19	110.12	112.23	115.57	111.24	112.46	115.44	115.11	113.53	112.11	116.36	112.53	112.57	112.54	114.89	113.89	112.66	112.2	114.04	114.11	112.95	113.62	114.54	111.39	115.53	112.95	112.59	116.32	112.2	113.55	115.34	111.68	112.7	112.9	109.27	112.16	114.37	113.17
104.46	107.52	104.99	102.4	106.07	106.18	106.54	105.41	105.22	107.57	105.29	105.52	105.68	106.31	105.89	107.01	107.23	109.2	106.7	107.77	104.44	107.44	108.47	107.23	108.02	106.12	107.22	106.49	107.59	105.93	107.01	107.38	102.01	107.88	107.06	109.03	104.71	102.15	107.03	109.51	106.05	106.28	109.87	106.67	105.51	107.68	107.67	107.53	104.6	104.46
107.46	108.18	104.62	104.37	105.29	105.33	106.55	107.83	103.41	109.94	107.95	106.11	104.49	104.78	100.51	106.56	108.7	105.84	104.87	105.16	104.05	105.24	103.29	108.37	108.47	106.38	106.34	109.9	107.45	107.79	108.29	105.45	108.39	105.8	107.94	104.4	104.59	103.82	106.19	104.92	104.79	104.42	106.81	108.75	105.48	107.15	104.74	105.22	104.6	107.16
105.42	102.83	105.15	105.7	105.87	102.52	105.24	105.55	104.98	104.28	106.17	107.54	103.37	104.55	106.72	108.75	105.68	102.89	106.22	103.38	105.23	107.19	102.52	104.67	104.74	106.03	108.29	103.5	106.55	104.56	103.01	102.38	105.95	105.16	104.55	109.08	106.04	103.68	106.72	105.63	102.88	103.26	105.52	103.91	104.72	103.34	106.59	105.87	102.92	105.99
105.78	106.64	107.49	104.31	109.54	104.51	104.66	107.4	109.2	106.46	107.54	102.56	106.64	108.36	105.48	105.34	106.93	104.56	103.06	104.17	104.22	105.01	107.66	107.86	105.61	105.15	107.98	106.3	109.74	104.01	102.89	106.65	103.99	104.55	106.18	103.04	105.76	103.76	105.82	107.93	108.16	108.27	104.47	106.42	104.34	105.59	108.15	107.62	106.97	106.61
110.02	106.27	110.11	107.07	107.65	103.04	107.29	110.48	111.23	105.62	105.55	105.73	105.15	107.73	107.37	107.79	104.63	107.11	109.31	105.19	103.72	107.21	105.87	106.11	109.65	107.46	103.27	107.17	105.94	111.79	106.21	108.08	110.29	107.02	106.94	106.26	107.76	109.86	105.25	107.89	108.49	107.08	107.4	103.19	105.27	104.69	105.42	106.44	107.8	110.4
106.07	101.72	108.02	105.58	106.25	108.48	106.47	104.3	105.34	106.93	106.43	105.47	105.61	106.87	107.46	108.64	107.53	106.56	105.75	105.69	107.36	109.7	106.96	105.55	105.67	107.5	107.29	106.55	105.21	105.56	108.19	105.54	103.91	106.63	107.05	107.69	104.67	106.28	107.24	104.95	106.59	108.1	106.47	107.68	108.82	103.98	107.1	105.1	108.14	111.07
110.44	106.31	109.78	110.51	110.43	109.81	110.64	108.02	111.64	108.95	110.15	112.99	107.4	109.2	111.67	111.48	113.07	110.39	112.36	109.25	112.73	108.87	110	110.79	111.27	109.19	110.48	108.58	107.54	111.74	109.3	112.79	109.51	109.53	110.69	112.38	111.6	113.39	110.97	110.9	108.14	109.59	111.08	109.32	110.57	110.71	107.81	108.32	108.01	113.6
111.09	112.71	108.34	108.85	113.04	114.95	111.6	113.25	112.45	111.17	110.16	112.89	110.17	110.14	112.93	110.9	114.05	109.28	112.19	112.5	112.6	112.37	112.41	110.02	111.37	113.47	108.98	111.07	112.96	114.55	112.49	110.35	112.6	108.55	109.99	110.4	111.1	111.83	111.83	113.24	111.61	112.14	109.94	111.78	111.33	109.02	111.04	112.44	112.29	111.45
103.77	99.696	100.71	98.512	101.94	99.706	102.18	99.87	98.93	98.331	99.299	98.08	99.687	99.267	100.1	99.877	99.574	96.974	98.658	102.96	99.527	101.27	102.44	99.061	97.508	99.995	100.19	101.16	103.76	100.96	101.27	102.5	98.311	100.88	101.65	100.46	101.35	101.96	100.59	97.461	98.366	101.64	100.67	100.92	100.53	100.65	101.26	100.11	103.04	98.586
104.67	104.75	102.36	105.64	104.71	104.14	103.43	105.86	106.04	102.12	108.73	103.24	105.47	104.02	102.64	103.37	102.8	103.52	106.79	105.57	104.86	99.671	101.7	103.22	105.67	105.66	105.66	101.69	105.62	101.66	103.49	105.91	106.11	106.44	107.32	104.45	103.09	100.73	103.45	104.89	107.66	103.41	101.98	102.26	106.54	107.72	107.17	104.41	105.1	102.24
104.3	105.67	105.06	108.15	104.96	104.59	106.15	106.62	108.12	107.23	105.48	104.03	104.87	103.98	106.72	103.99	107.41	104.82	105.96	104.88	107.62	105.76	104.11	104.27	107.67	106.9	104.91	102.92	106.58	102.71	108.09	105.57	106.87	106.68	107.48	105.74	106.13	105.79	106.9	103.86	104.01	103.43	106.09	104.73	109.36	109.44	106.85	104.02	104.06	103.49
106.91	112.86	109.21	110.21	110.28	109.63	109.01	110.76	109.45	109.24	109.48	113.14	109.08	109.29	109.62	110.29	110.42	110.24	110.44	111.57	108.09	109.97	110.06	111.36	111.91	110.93	109.16	109.84	111.88	107.7	108.32	109.47	112.42	109.07	107.98	113.08	112.35	110.87	108.15	113.35	110.78	110.19	109.33	109.68	108.94	107.03	106.5	110.22	109.49	108.6
107.71	103.91	105.58	106.41	102.11	105.59	105.03	107.1	103.18	105.21	108.96	109.13	103.92	106.16	104.55	107.83	107.41	105.96	110.39	105.39	107.26	106.56	105.05	109.37	106.9	106.87	110.52	105.02	106.6	104.41	111.6	105.91	106.42	107.44	108.54	101.23	105.86	105.75	107.68	104.01	108.79	106.38	106.07	108.4	106.75	107.88	107.21	107.01	103.58	104.01
109.28	107.26	108.38	110.35	110.74	111.21	110.38	110.37	110.04	111.23	109.15	109.5	108.89	111.36	111.29	107.28	109.94	107.85	110.26	109.69	108.08	108.03	112.49	109.78	112.17	107.69	111.89	108.92	109.75	109.07	108.15	112.52	111.32	111.19	107.29	111.33	107.12	108.29	111.47	109.94	110.22	106.96	110.9	109.05	112.58	110.58	114.43	107.61	108.23	106.91
106.35	105.92	103.78	106.24	105.95	106.11	104.76	105.43	104.34	106.59	106.23	107.4	106.74	107.75	109.6	104.33	107.87	107.33	108.23	103.95	105.74	104.68	101.57	105.09	104.48	103.5	106.36	108.4	105.83	104.19	104.51	105.28	103.49	107.81	101.64	108.5	106.46	105.02	107.33	106.09	104.05	107.32	108.57	107.65	104.03	107	104.45	105.25	104.18	106.43
105.72	103.13	105.78	104.8	104.61	104	104.43	103.12	108.66	108.44	106.56	104.42	105.77	106.76	104.63	106.14	102.69	104.54	104.53	103.29	105.62	108.37	104.13	104.52	104.89	104.92	109.04	106.48	105.6	106	104.82	109.82	102.91	99.56	107.56	105.03	108.78	103.66	107.23	104.61	103.37	106.57	105.25	105.97	103.92	103.76	105.64	106.81	105.84	108.27
109.15	111.27	109.25	108.52	109.02	110.34	109.62	107.3	108.85	111.33	110.04	109.34	109.71	108.48	113.83	109.29	111.57	115.39	109.37	110.48	109.5	110.53	110.18	109.18	112.97	110.69	112.71	108.31	110.39	106.57	115.08	110.44	112.38	107.13	112.16	111.25	108.1	111.27	109.49	110.42	109.41	111.62	112.28	109.61	110.78	110.44	112.21	110.42	112.65	111.23
106.12	104.82	104.03	106.87	111.25	104.88	108.35	104.74	107.9	106.56	107.58	104.71	105.72	108.59	106.79	106.59	102	110.04	108.03	106.23	107.7	106.67	104.1	104.66	102.86	109.18	106.76	105.56	106.96	108.02	104.39	104.86	108.72	109.59	103.6	104.89	105.49	107.01	106.2	105.09	106.94	105.3	105.36	107.55	105.57	108.95	104.68	105.87	107.47	104.66
112.58	112.58	111.16	108.37	109.51	109.6	113.09	109.89	108.47	112.1	111.37	114.86	109.89	111.89	110.99	113.17	113.11	107.67	111.83	114.48	110.1	111.98	112.64	111.35	112.28	109.07	111.16	111.43	111.32	113.7	112.17	112.02	112.19	109.87	110.66	116.38	111.99	112.32	109.98	112.27	111.78	111.59	112.64	112.86	113.26	113.92	109.22	109.96	112.38	109.11
107.14	106.01	102.71	105.34	109.76	107.32	107.31	108.97	109.06	108.11	104.8	106.82	109.15	108.43	102.05	107.83	108.6	108.17	108.55	107.29	106.22	107.95	107.11	108.08	105.56	106.97	107.89	104.33	106.3	107.19	103.76	108.53	105.12	106.8	107.48	107.38	105.56	105.79	108.87	106.23	103.96	107.8	105.52	109.85	105.77	110.92	105.17	105.46	104.1	106.44
111.92	114.31	114.66	110.82	110.12	113.36	109.76	110.17	109	111.8	112.6	108.22	110.63	109.78	110.33	116.11	110.74	110.48	109.26	111.26	114.37	111.23	110.74	109.16	111.19	110.69	112.09	111.08	111.59	110.8	112.4	113	110.78	109.85	108.31	112.54	111.02	112.02	109.84	111.74	110.62	109.43	112.38	113.14	112.47	111.79	110.98	110.95	109.43	110.36
105.25	106.37	104.17	108.38	106.6	109.61	106.73	103.6	103.75	106.41	103.69	107.47	107.74	107.97	106.35	106.84	106.97	108.75	105.13	103.1	104.09	105.92	106.04	105.69	105.1	108.68	108.88	106.71	107.52	104.98	106.18	104.72	105.97	108.97	103.91	102.02	106.82	107.91	107.3	108.35	107.63	108.32	107.26	110.07	107.37	105.3	108.62	107.74	106.45	106.82
105.42	103.64	106.44	107.43	105.29	104.54	103.18	107.24	107.77	102.1	102.78	103.92	102.94	105.14	107.87	103.24	104.85	104.02	103.29	104.77	106.55	106.04	103.71	105.96	103.95	106.13	106.1	107.79	106.29	105.81	106.95	103.93	107.29	102.41	106.07	104.65	102.74	103.06	104.34	104.38	101.09	101.88	100.56	106.72	107.06	106.2	105.53	104.76	110.14	103.6
106.09	103.12	103.74	104.07	105.48	105.58	107.23	103.3	106.95	108.38	104.46	106.05	105.28	104.57	104.26	107.49	105.46	105.35	107.3	106.05	103.81	109	102.53	104.99	105.97	107.58	109.51	106.87	100.98	101.58	107.34	104	105.49	105.78	107.41	105.01	102.44	103.77	107.53	104.31	105.38	106.31	105.38	104.68	104.85	105.72	104.73	105.64	106.53	102.57
100.4	108.87	104.75	104.51	102.35	106.96	100.05	101.26	102.33	100.19	103.19	106.71	104.48	103.36	104.61	104.19	98.194	104.94	106.54	103.4	104.47	102.92	103.81	107.87	105.44	103.19	103.97	100.52	104.29	104.32	104.23	106.22	102.33	106.34	104.22	103.26	102.5	102.56	103.33	105.5	107.44	102.87	104.03	103.6	105.57	104.25	104.53	105.89	101.86	106.44
108.18	110.9	109.23	111.89	112	110.93	110.86	110.53	110.28	114.38	110.93	110.55	108.86	112.3	113.3	112.06	110.14	112.3	108.81	110.44	110.13	111.08	109.73	112.19	109.5	110.45	109.41	111.43	110.73	111.21	110.69	110.98	114.35	112.95	109.73	112.06	109.99	110.97	110.85	112.87	111.38	108.79	112.73	113.76	113.4	109.33	113.22	108.39	110.27	110.56
108.88	105.5	102.9	107.61	108.07	106.17	106.19	105.08	102.53	102.35	108.59	108.65	102.22	103.4	103.66	107.42	106.08	105.25	108.66	105.06	107.82	108.48	107.84	107.61	107.76	104.64	107.19	104.11	104.21	109.97	107.38	108.65	106.31	104.15	106.19	105.2	105.41	104.26	108.15	106.03	106.32	103.38	109.75	104.69	106.35	104.93	105.42	107.39	103.79	110.16
102.44	107.53	105.18	106.4	101.56	105.68	105.56	101.54	105.7	106.02	104.62	104.1	107.38	103.83	109.03	102.65	104.77	106.18	101.2	105.3	105.89	104.85	108.14	104.62	107.31	106.43	110.41	103.05	105.19	103.93	106.01	104.06	105.11	106.35	106.15	107.41	106.53	102.98	106.82	103.73	104.57	107.35	105.5	104.51	105.74	105.04	106.11	105.93	103.72	105.46
106.57	109.14	109.42	106.78	110.5	108.61	109.74	105.59	109.41	110.06	110.66	110.92	111.57	109.28	112.09	107.57	109	108.74	109.19	109.28	108.4	112.71	110.91	112.16	107.12	108.42	106.79	109.4	110.62	108.63	110.86	109.24	112.76	113.57	109.54	108.83	107.96	109.17	110.46	108.28	107.4	108.49	111.68	112.33	110.12	109.23	111.32	109.95	110.94	106.54
110.95	112.15	109.6	111.66	113.37	112.97	107.13	110.45	111.83	111.07	110.76	109.66	113.57	109.41	110.01	110.5	111.66	109.14	109.45	112.8	112.78	111.22	113.18	110.55	112.36	111.83	107.78	111.53	107.12	113.85	110.39	106.09	111.07	109.97	111.98	110.27	111.48	111.45	109.87	110.31	114.09	108.48	115.29	109.2	112.15	109.28	112.8	110.8	111.93	107.28
107.3	106.83	108.45	105.67	107.15	107.3	104.79	105.95	106.91	105.07	104.39	106.51	105.98	104.93	108.26	107.62	105.96	102.05	103.13	105.44	106.62	102.5	106.65	106.46	106.76	105.58	106.07	107.62	107.53	104.18	106.31	103.1	104.98	104.75	108.62	104	104.14	108.25	105.45	109.51	106.99	106.61	106.71	107.31	106.67	106.34	106.54	106.37	103	107.11
103.48	105.27	100.35	104.48	104.22	105.69	107.12	103.65	104.18	105.88	105.96	104.57	101.4	106.66	106.64	103.18	101.75	105.02	102.6	104.86	108.17	102.37	104.29	104.7	104.26	102.55	103.96	104.56	104.38	106.23	104.11	104.08	101.69	101.87	102.74	104.19	103.11	103.96	102.47	105.83	106.1	104.87	104.38	104.89	100.85	103.93	105.3	107.58	102.24	103.68
111.05	112	114.29	114.46	110.96	111.54	113.68	112.5	109.33	112.21	109.74	114.42	112.44	110.26	109.81	111.12	111.91	113.98	111.98	115.14	111.14	113.54	112	109.29	112.96	110.19	111.39	111.32	111.95	110.66	112.66	112.44	115.93	110.93	111.53	114.08	109.4	109.81	114.62	112.65	117.31	111.83	109.84	110.46	112.23	113.79	109.64	114.23	111.71	112.72
107.17	108.63	104.71	104.99	103.32	101.43	106.94	104.18	106.61	104.39	104.54	102.83	106.71	104.71	104.83	101.45	104.53	105.83	102.94	103.02	104.68	105.73	105.6	101.63	105.14	105.35	107.07	105.7	105.01	102.76	105.42	104.78	102.58	103.78	104.08	102.75	106.26	105.57	104	102.74	105.96	107.48	105.39	103.69	108.15	105.15	107.72	103.16	104.96	104.04
111.52	112.35	115.25	110.98	112.54	108.31	109.75	113.15	114.14	113.04	115.21	113.55	109.36	110.33	107.96	109.86	111.3	112.26	113.63	113.76	111.73	112.25	109.12	112.33	110.92	111.03	111.63	114.33	111.45	112.5	118.01	115.08	112.41	113.75	114.15	109.1	113.38	111.72	114.6	110.93	108.93	111.57	112.96	114.03	115.38	112.58	113.07	111.48	113.76	110.93
104.83	104.2	102.7	108.15	106.11	101.39	104.62	103.28	106.59	103.36	105.93	103.52	108.19	104.64	104.31	106.29	105.91	108.03	103.67	103.42	105.09	105.94	104.66	105.32	107.72	106.85	105.75	109.22	107.92	106.29	106.96	103.38	103.1	108.22	104.39	109.35	107.82	108.93	105.39	106.58	103.63	106.1	107.18	105.55	105.85	106.38	103.12	106.79	104.51	109.64
106.03	104.3	104.63	103.21	107.75	101.52	102.93	107.09	103.99	102.3	106.55	106.36	104.73	104.02	103.01	101.61	105.07	104.36	104.42	108.23	105.26	105.09	105.41	104.6	105.55	107.12	105.12	104.6	106.56	106.4	101.64	101.97	105.92	103.21	103.02	104.34	103.92	104.65	106.72	105.93	105.48	106.39	107.52	108.19	103.54	104.62	102.88	106.09	102.83	103.6
106.94	102.35	102.49	107.25	105.18	106.95	104.02	104.96	104.67	105.51	108.9	108.57	106.07	105.78	105.09	106.27	106.3	108.15	105.23	106.68	107.51	108.69	106.42	105.73	108.59	104.81	102.52	107.75	106.58	105.77	108.04	105.95	104.35	105.38	104.92	107.82	109.88	107.86	109.27	108.11	107.84	106.72	107.55	107.54	105.35	106.99	104.54	105.04	106.32	106.49
107.38	104.86	106.19	106.5	106.31	107.61	103.94	106.89	107.05	107.2	110.79	105.52	108.74	105.58	106.72	106.03	106.67	108.4	104.06	104.97	104.14	106.13	104.64	105.58	104.24	107.19	106.59	104.53	106.63	107.07	104.78	102.56	108.21	105.25	107.21	108.15	105.78	104.35	105.73	106.88	106.98	105.66	106.33	106.32	107.85	103.31	108.72	104.29	109.37	105.33
103.31	105.49	107.29	105.24	104.11	106.71	106.93	106.3	107.3	107.89	106.51	106.61	106.01	108.16	103.87	106.94	108.11	104.9	104.05	105.2	104.76	104.74	106.86	107.35	106.65	111.06	108.28	107.63	106.76	105.68	107.54	107.35	110.65	104.8	108.13	106	107.7	105.42	106.26	108.32	108.28	110.38	106.59	105.26	108.15	105.36	106.82	106.83	105.95	106.07
104.27	106.81	103.17	106.17	103.32	106.16	104.33	107.1	106.24	106.95	105.29	108.45	104.57	107.87	107.4	103.97	102.84	105.79	105.69	107.63	105.03	106.21	108.85	105.42	102.38	104.9	104.68	105.74	104.6	107.3	104.15	105.32	102.09	106.73	108.84	105.48	105.34	109.01	104.57	104.46	105.67	105.1	105.23	102.12	104.37	105.41	106.66	105.73	105.88	107.53
103.63	105.32	106.36	107.59	109.94	104.44	106.13	105.35	108.21	103.75	103.17	103.08	104.71	106.53	105.46	103.1	102.61	105.35	106.37	107.92	105.4	106.71	105.21	104.49	109.45	105.15	106.74	103.77	106.64	104.5	103.89	103.46	107.22	106.3	105.16	102.75	103.86	104.88	105.77	106.94	102.92	102.67	101.34	103.7	107.65	108.04	102.37	105.77	107.39	105.74
118.79	118.1	114.93	115.53	118.63	116.98	118.93	116.95	115.28	118.89	120.93	114.26	117.93	116.08	117.61	114.13	118.47	115.25	118.26	119.98	119.73	117.44	118.28	116.3	118.09	115.53	116.35	118.43	119.67	119.29	118.58	115.12	116.55	118.6	116.54	115.52	120.68	116.46	118.65	115.85	114.59	116.51	120	116.2	118.51	117.17	115.06	119.5	118.7	118.55
106.78	105.04	105.22	103.49	106.66	106.43	102.65	106.42	104.56	105.79	108.1	105	108.46	103.82	104.17	103.18	106.47	106.93	107.18	105.7	106.7	103.77	104.22	105.12	106.44	104.42	103.11	107.08	105.81	104.16	106.19	109.5	103.29	104.24	105.38	104.9	110.18	107.35	104.2	105.79	106.68	104.84	105.04	104.58	104.08	106.84	104.26	106.61	105.33	106.61
102.19	104.95	106.89	107.25	103.87	104.63	105.8	102.65	103.19	107.65	103.25	103.56	104.19	103.5	101.64	103.69	102.01	104.75	103.69	102.61	105.17	106.14	105.87	101.26	103.72	105.38	102.57	105.65	101.68	104.6	106.09	103.82	103.69	104.51	104.82	103.51	107.65	104.43	106.14	101.63	104.38	105.13	104.13	104	103.23	103.79	100.33	103.04	104.29	105.53
106.65	103.92	103.04	108.48	109.68	106.82	104.77	104.38	103.85	106.14	109.15	106.58	108.48	103.89	106.58	105.59	106.2	106.1	109.69	106	105.41	108.37	107.06	108.02	106.36	107.47	103.91	105.96	105.15	106.92	109.84	108	106.35	107.3	107.43	104.17	108.4	106.91	105.95	108.12	104.95	106.32	104.65	105.58	106.26	102.74	108.96	107.72	107.3	104.69
104.91	105.68	104.81	104.77	106.91	103.45	105.25	102.66	106.41	102.99	103.07	107.13	105.36	105.69	105.34	106.53	105.16	106.13	104.69	108.27	104.36	102.95	109.48	104.3	105.96	104.99	106.52	106.7	106.48	108.64	105.94	104.57	106.52	104.46	104.07	100.91	103.84	105.2	105.23	107.07	103.11	101.72	105.93	103.62	101.96	104.78	104.38	108.35	107.85	108.55
109.99	112.32	107.33	110.16	113.64	109.38	108.31	109.64	111.04	111.76	112.51	110.86	113.02	113.21	111.65	110.54	114.54	108.15	112.2	109.84	112.44	111.05	109.69	108.63	110.54	112.63	112.51	107.54	112.13	107.44	111.49	110.21	110	108.89	110.74	109.77	113.35	112.15	111.94	110.83	111.22	115.8	113.36	110.93	107.89	109.51	108.69	107.96	111.47	109.98
114.01	112.35	110.4	111.94	110.69	115.4	109.84	110.95	108.74	115.63	114.25	111.41	109.33	110.91	111.22	111.29	112.93	111.19	113	112.9	112.02	110.3	113.66	111.89	107.93	107.85	112.39	111.13	112.12	112.32	110.74	112.01	109.69	111.6	111.26	109.7	109.57	111.68	113.53	115.14	109.06	113.86	110.36	114.07	112.35	110.35	114.19	113.6	110.15	110.58
110.72	103.89	106.4	104	106.52	108.05	107.66	105.93	104.1	105.51	105.38	105.15	106.07	104.95	106.47	108.78	106.01	107.31	105.31	106.74	104.96	105.43	107.84	104.26	102.39	106.76	108.46	109.63	103.65	108.94	103.37	106.87	105.85	105.2	106.61	104.38	104.54	104.3	102.5	106.26	107.64	107.38	107.93	106.27	106.36	105.06	106.51	104.36	107.94	104.9
105.2	103.73	105.1	107	105.36	103.41	106.01	106.02	104.86	103.6	108.25	102.46	109.15	109.07	104.02	107.62	107.9	104.48	103.63	107.41	105.48	103.7	101.84	104.4	105.92	105.62	107.78	104.87	106.99	107.26	105.33	108.78	106.69	107.16	106.81	106.87	110.94	103.55	105.73	107.28	105.86	105.29	108.12	105.29	105.87	101.22	105.57	105.33	107.46	105.49
110.18	108.17	105.51	106.1	109.27	106.26	109.1	107.27	106.64	106.17	104.67	107.43	105.54	106.02	105.74	106.16	105.62	103.04	105.85	105.75	106.92	107.31	108.09	107.6	109.64	106.81	105.41	107.5	105.55	105.26	105.51	108.58	107.69	105.24	106.64	108.02	107.76	105.29	108.59	103.48	106.86	103.88	105.25	107.25	108.13	106.75	108.36	106.81	107.38	105.79
105.19	105.95	105.06	104.85	105.11	101.96	105.26	103.44	105.36	103.81	107.01	103.8	105.7	106.24	101.33	103.75	103.11	104.14	105.39	106.82	105.91	106.46	106.31	105.91	106.5	102.85	105.68	106.92	106.33	102.8	107.85	103.04	104.57	107.88	106.21	107.7	105.4	108.07	105.58	105.21	110.56	106.83	108.7	106.47	107.04	104.65	104.22	108.42	106.62	103.9
114.81	113.96	113.96	116.16	116.82	113.97	119.16	114.61	114.48	114.94	116.25	113.08	115.53	116.63	115.11	113.48	116.87	115.71	118.72	116.37	115.76	116.13	111.25	116.55	116.94	115.36	117.26	114.73	115.28	114.48	116.3	114.84	115.14	115.96	114.85	112.83	117.21	116.78	115.69	115.07	117.57	117.49	118.37	118.88	114.85	112.83	112.64	118.84	115.05	119.58
110.5	111.95	113	112.76	111.93	111.29	110.82	111.92	110.53	110.39	108.28	108.54	111.42	111.34	110.64	110.75	110.33	113.53	111.59	109.14	107.28	113.27	110.85	108.6	108.31	110.03	112.57	110.48	111.35	112.28	109.85	111.99	113.68	108.16	112.45	111.52	111.37	108	110.83	111.8	110.44	114	110.59	111.65	111.79	112.99	111.96	109.21	110.39	112.23
112.98	112.75	110.79	111.29	111.85	112.44	111.77	111.73	113.81	112.76	110.05	109.5	110.53	111.92	110.99	110.57	112.69	113.07	112.89	113.27	110.69	112.18	112.98	111.27	109.22	112.97	110.36	114.85	107.81	112.82	113.37	115.6	113.19	110.02	111.12	112.1	109.67	111.01	112.05	111.5	110.32	109.67	109.88	111.71	110.71	112.13	111.9	113.03	109.77	111.01
107.9	106.08	106.94	106.55	106.87	107.23	107.08	104.66	104.68	104.09	104.97	104.75	104.1	104.65	103.03	104.15	105.06	107.26	101.32	105.52	103.7	102.91	105.27	105.37	103.89	103.13	105.1	104.76	106.39	107.13	107.48	108.62	106.27	107.33	108.45	105.75	103.53	105.94	105.44	103.89	105.52	103.26	108.68	104.47	102.78	102.83	107.37	105.37	105.43	105.32
107.55	104.97	101.22	105.24	108.26	99.729	105.14	103.06	103.99	103.73	103.67	105.39	103.63	104.81	103.9	105.23	104.44	108.13	104.79	107.37	105.12	106.14	102.07	101.85	101.17	103.39	104.52	101	106.05	102.89	101.93	105.52	102.91	105.45	105.98	105.16	104.47	103.27	105.14	103.63	103.67	103.65	103.35	105.12	101.87	99.71	101.5	105.43	102.9	103.79
110.94	111.56	114.72	110.46	112.01	112.06	112.14	110.59	112.18	110.84	110.58	113.45	112.52	116.48	115.14	112.41	111.31	112.42	109.55	112.53	112.42	112.33	107.21	111.47	110.05	111.57	110.96	113.91	112.09	110.36	111.85	111.92	112.53	113.99	110.32	109.65	114.42	108.35	113.16	111.38	111.59	109.77	110.56	111.55	111.14	110.38	115.34	114.47	112.22	112.76
111.22	110.57	112.79	112.7	114.4	111.83	112.93	111.37	116.03	112.9	112.99	110.35	110.75	112.42	110.25	113.13	114.35	110.54	109.72	111.84	109.72	113.15	112.54	111.74	115.05	109.37	113.15	109.02	109.96	110.45	112.73	110.68	112.12	113.17	110.33	109.32	113.35	112.09	109.98	108.3	112.59	111.12	110.59	113.17	110.94	114.44	111.21	112.76	113.69	114.48
108.21	103.86	106.58	104.83	106.07	105.77	103.36	107.93	106.35	104.81	107.82	106.72	103.58	107.9	106.94	106.03	107.75	103.06	105.77	104.84	105.44	101.96	108.98	103.98	108.87	107.53	107.29	105.88	104.22	104.35	103.51	105.24	105	105.28	107.48	104.49	104.32	103.38	106.15	106.61	105.64	105.1	103.99	103.82	106.7	105.39	106.13	109.06	104.62	105.23
112.04	111.42	112.64	109.88	113.61	107.94	114.7	112.9	109.51	112.45	108.94	110.58	109.22	112.24	112.75	111.96	110.15	110.87	111.66	112.24	110.26	109.79	111.11	109.22	110.95	111.46	112.3	112.84	109.4	112.55	111.56	113.02	114.12	111.07	116.64	109.83	108.23	112.3	112.7	111.43	111.43	111.82	110.49	109.47	111.43	112.13	110.9	113.92	113.28	111.38
108.11	102.53	107.21	107.75	103.56	107.46	108.49	107.82	110.73	107.49	108.04	104.2	107.93	106.55	107.11	106.05	105.21	106.3	105.75	105.35	107.13	106.96	106.01	105.79	105.46	105.96	107.73	110.26	106.04	103.9	107.4	107.52	107.57	107.78	105.4	108.17	107.54	109.23	106.15	108.67	106.33	106.68	110.77	105.73	107.49	107.25	104.84	107.87	106.1	105.85
115.63	118.68	118.5	116.96	115.23	120.81	119.5	116.08	116.52	118.45	116.28	118.98	119.78	116.46	115.88	119	118.52	118.34	117.44	118.71	117.44	118.52	118.49	118.58	116.5	117.3	117.99	117.66	118.15	120.3	116.99	117.85	118.87	119.43	118.04	117.98	116.01	120.44	115.71	116.43	114.98	117.76	116.87	115.5	120.36	120.22	116.69	116.05	120.23	116.2
102.52	106.12	106.58	104.69	107.46	106.23	105.17	108.22	105.98	107.56	102.46	109.09	107.34	106.56	103.22	108.52	107.33	107.39	101.1	105.31	109.04	105.84	105.44	107.4	106.44	105.81	106.89	104.22	105.32	105.3	107.59	104.9	107.55	104.98	107.31	101.28	104.55	106.53	101.31	105.9	108.74	103.4	108.17	103.12	105.65	106.73	104.36	107.58	105.94	106.03
107.49	107.62	108.19	106.89	105.86	106.8	102.5	105.78	105.7	106.24	106.76	104.38	104.84	107.13	105.12	105.35	106.23	107.55	106.03	104.18	107.93	106.52	105.16	103.87	107.34	107.19	107.2	104.14	103.77	107.28	103.61	104.7	106.91	109.51	107.72	106.23	105.57	105.4	104.07	105.8	102.15	107.47	103.18	107.81	106.81	102.91	105.61	104.33	102.02	104.48
107.56	106.89	104.68	104.44	105.73	106.86	104.68	107.09	105.55	107.07	103.72	103.55	106.01	103.82	108.02	100.7	105.18	106.12	102.48	101.89	110	105.47	104.8	103.19	102.58	101.15	105.04	107.23	106.33	107.28	106.94	107.96	103.16	104.81	105.29	107.22	109.21	104.77	105.07	107.12	102.75	104.45	104.37	104.74	106.27	105.6	105.79	107.14	109.44	103.02
101.54	102.47	102.7	107.01	101.87	101.93	105.28	103.78	105.2	105.53	105.77	100.59	104.6	105.69	103.31	103.54	103.27	105.94	105.83	104.39	104.18	106.09	102.42	104.38	103.7	106.59	104.46	104.97	103.68	103	102.39	100.88	102.62	101.51	104.33	102.94	105.76	104.66	105.35	103.35	103.1	105.59	103.5	104.69	104.29	103.3	102.77	105.85	103.2	104.27
97.466	100.43	97.544	100.64	100	101.45	100.78	99.924	96.799	98.223	100.19	96.788	99.897	99.072	98.84	99.316	98.686	98.397	98.614	98.051	100.91	101.89	98.741	100.59	98.008	100.96	102.34	96.87	98.651	100.85	99.751	101.39	99.961	102.15	97.296	98.591	101.22	98.91	101.95	99.527	99.269	102.97	102.94	101.46	101.3	96.041	97.984	99.38	98.815	100.33
107.95	106.69	104.28	106.59	104.8	108.57	104.23	106.81	100.92	107.33	106.88	109.7	104.67	108.76	108.09	107.72	104.74	107.25	104.16	105.85	106.46	107.38	106.68	103.83	105.21	108.11	104.73	105.66	105.92	108.04	107.63	106.1	106.82	105.09	109.34	106.65	108.78	108.76	109.82	109.1	106.76	106.19	105.16	103.87	107.27	109.01	111.1	109.39	107.47	105.02
100.75	97.309	97.558	98.891	96.781	98.666	104.34	100.73	100.39	99.001	99.259	101.51	102.01	101.1	100.6	101.54	99.79	98.579	98.182	103.14	98.849	97.879	99.51	100.67	100.32	99.979	102.88	98.165	100.82	101.3	101.68	102.08	99.948	101.44	100.56	101.4	101.26	98.768	99.491	103.56	103.34	99.664	101.76	100.22	95.992	100.61	99.129	99.969	101.46	100.39
99.92	99.169	98.756	99.377	102.17	100.92	99.686	103.85	100.61	100.46	102.62	99.33	98.877	99.249	101.97	99.079	102.53	100.5	97.868	101.41	99.57	101.65	100.61	96.76	99.319	103.47	97.906	101.86	102.5	99.679	99.627	101.78	97.96	100.56	102.75	101.42	103.14	98.472	101.22	102.26	102.26	100.93	105.87	101.44	100.13	103.6	101.83	98.721	103.27	101.63
111.1	109.44	109.94	110.83	113.01	110.64	111.68	109.84	110.19	112.4	111.84	111.42	112.47	113.48	110.69	110.05	108.65	112.49	109.51	109.57	112.76	114.99	112.72	113.58	108.02	111.98	111.64	109.71	109.49	113.85	113.67	114.74	110.98	111.07	114.79	110.93	111.62	112.7	108.86	109.57	112.44	112.02	108.62	112.66	111.79	109.42	114.11	112.47	113.52	109.19
108.78	106.77	109.16	106.29	105.84	104.96	105.48	108.55	105.82	105.74	106.21	108.21	109.97	107.56	107.46	108.57	105.08	107.6	108.26	106.44	106.97	106.58	104.67	107.44	106.2	106.29	106.86	108.7	105.9	106.95	107.1	106.94	107.8	104.88	107.65	105.6	107.72	107.61	107.85	106.22	108.75	106.19	106.85	105	102.66	107.11	107.76	106.18	106.21	104.8
103.4	101.24	96.732	101.27	97.273	99.176	98.757	102	100.53	98.651	101.14	97.967	100.6	100.57	97.936	98.33	95.822	98.768	98.017	98.071	97.522	98.655	101.63	98.756	99.121	98.762	101.98	101.64	99.391	101.95	98.774	100.16	100.14	101.17	97.833	101.56	98.722	100.42	101.65	98.044	102.23	97.451	100.1	101.56	97.265	96.873	99.358	99.003	100.19	99.685
102.81	103.46	105.6	104.74	104.46	104.31	104.86	106.03	102.36	107.69	104.8	104.86	107.3	104.97	104.2	105.96	106.52	110.85	105.43	106.58	101.79	107.3	102.6	107.82	107.18	104.63	106.12	103.99	107.81	106.86	102.75	106.36	104.7	107.7	109.13	105.12	106.52	107.45	108.37	108.41	109.69	103.68	104.25	104.01	105.87	107.15	104.88	104.92	106.56	106.2
110.08	110.1	107.46	109.16	110.11	112.83	110.42	109.98	108.2	109.5	109.88	108.67	107.09	112.27	109.94	110.76	110.3	109.92	110.07	111.06	111	110.17	108.12	108.46	111.12	109.03	111.14	108.71	110.88	111.87	108.64	109.86	109.37	109.71	113.9	109.29	105.93	111.82	111.04	107.28	109.51	109.66	112.62	108.62	108.25	113.66	110.4	111.05	109.5	109.95
104.26	105.71	108.58	104.61	106	107.31	107.29	106.13	103.99	103.43	104.68	107.39	104.81	109.72	109.99	105.56	105.71	105.29	104.33	108.24	103.38	107.53	104.29	106.16	103.67	104.94	105.98	108.49	106.21	105.29	103.81	103.48	108.25	104.04	111.89	106.53	110.28	106.25	107.75	107.33	104.45	106.17	111.04	107.23	106.14	103.99	105.14	107.52	103.45	105.23
104.97	103.77	108.23	104.38	110.64	107.33	105.17	104.55	104.04	102.77	111	105.73	105.39	108.29	102.95	105.48	108.1	102.32	106.55	104.4	105.18	109.61	106.08	107.71	103.74	102.55	106.76	106.17	107.3	102.53	106.05	103.37	105.75	103.29	104.92	107.9	104.62	106.23	105.12	106.3	106.95	105.77	106.37	103.36	107.61	104.46	104.78	104.21	105.11	103.41
99.485	100.33	103.72	103.22	100.66	101.83	99.563	102.52	102.9	100.5	102.23	101.36	98.825	102.56	98.209	100.47	102.89	100.95	100.9	100.04	98.483	99.145	98.884	99.015	103.6	106.09	98.288	102.44	100.84	104.32	101.56	99.607	100.33	98.416	103.23	101.88	99.278	101.18	101.92	103.81	100.19	98.807	98.769	97.77	102.83	99.333	102.32	99.544	98.564	102.92
102.47	101.09	98.101	100.4	101.25	97.215	97.517	99.611	100.03	97.132	98.353	101.04	98.358	101.48	100.37	101.7	95.539	99.55	99.914	99.949	100.07	101.69	99.515	99.398	97.049	101.16	99.639	102.58	98.148	101.7	103.03	100.77	99.833	100.38	100.17	98.101	101.63	99.721	100.99	100.21	96.972	95.961	101.75	100.57	101.4	99.808	101.6	102.36	99.621	97.821
116.33	112.71	112.61	111.88	108.79	112.5	109.95	113.28	112.27	112.92	112.11	112.25	113.43	110.79	115.65	110.8	110.16	114.3	114.8	110.11	115.56	113.33	112.17	114.19	114.22	112.84	112.62	113.53	115.85	109.91	113.99	110.35	112.15	114.76	111.54	111.08	110.5	112.79	114.88	113.61	112.03	112.73	112.27	113.17	112.44	114.12	112.42	112.68	112.87	111.81
110.2	114.04	112.41	114.24	115.1	109.8	111.03	113.7	112.67	113.44	109.84	112.21	109.27	109.65	111.47	111.85	110.93	111.08	111.03	111.78	108.61	115.9	111.9	112.77	113.58	112.5	113.39	111.43	112.67	111.88	110.91	111.17	115.57	111.75	110.65	111.19	111.37	112.15	113.5	110.61	109.27	112.75	110	112.41	111.15	112.53	113.41	113.11	108.68	111.89
118.5	117.79	116.68	118.37	118.56	117.6	118.13	113.28	118.24	118.16	117.44	117.36	120.17	117.83	117.4	117.63	114.83	121.92	119.1	116.25	118.81	115.51	119.01	118.68	116.83	116.86	120.58	121.29	114.6	119.57	119.36	119.39	114.88	119.1	117.92	119.29	117.29	119.35	117.72	117.15	116.53	117.63	118.52	116.59	118.11	116.29	119.01	117.61	119.57	119.01
103.02	99.251	101.62	102	103.49	98.616	101.31	102.83	101.31	99.664	102.6	100.72	102.57	100.18	101.12	101.84	102.82	101.64	99.742	102.06	100.06	101.79	102	101.82	98.654	101.44	103.01	100.66	98.463	98.436	100.48	102.45	101.07	101.26	101.65	104.19	100.03	101.97	96.609	102.02	98.16	97.087	99.504	98.37	100.21	99.884	101.19	98.71	100.83	100.69
106.27	105.47	105.71	105.39	103.29	105.58	104.71	105.29	104.03	104.42	104.08	103.92	105.63	104.15	105.07	104.3	107.04	104.24	103.07	104.23	103.79	102.82	103.49	105.08	105.54	104.42	104.6	106.53	106.98	103.28	103.04	106.54	107	104.32	104.78	104.55	104.93	105.49	106.79	107.04	105.39	106.73	105.35	104.37	105.5	103.76	104.25	104.05	106.87	104.9
108.19	113.15	107.12	111.36	111.82	110.42	113.73	110.88	111.46	112.22	114.44	112.12	109.91	112.34	116.13	112.44	110.84	110.33	111.57	110.86	114.65	113.82	111.66	109.16	110.58	112.79	107.57	112.41	112.82	109.82	113.72	110.25	112.6	110.37	110.18	110.17	111.85	112.35	113.02	110.49	113.05	111.24	109.78	111.61	109.98	112.43	109.79	111.19	113.32	111.82
111.97	110.08	110.09	112.46	109.87	107.29	106.74	110.89	108.34	108.58	112.25	112.54	111.15	108.36	110.38	113.57	109.52	110.37	112.61	111.85	110.19	111.61	111.2	110.33	113.16	111.03	110.6	113.56	111.2	110.06	111.05	107.65	110.52	112.86	110.42	112.4	112.06	115.58	109.03	110.75	111.43	112.31	110.43	109.38	110.01	110.82	109.54	110.91	110.49	111
113.06	114.26	112.7	111.47	109.94	111.76	112.7	111.36	109.88	114.76	110.84	111.13	110.38	113.13	115.64	110.89	108.94	111.71	113.07	112.58	112.4	111.06	110.79	111.88	111.52	109.01	111.89	111.2	113.57	110.99	110.82	112.47	107.31	111.35	110.76	111.9	111.14	109.27	111.96	110.36	113.08	112.18	111.93	112.05	111.51	111.87	112.16	110.53	111.88	111.31
108.29	103.78	107.87	106.05	102.97	104.89	105.32	109.05	108.95	108.69	104.5	105.96	103.71	105.85	106.15	105.81	106.43	105.33	102.93	105.19	107.47	106.08	108.78	106.79	106.14	103.67	103.11	102.42	105.84	105.16	106.49	105.18	106.09	108.06	105.35	103.07	103.43	101.95	106.38	103.07	104.93	103.99	102.89	107.23	107.7	102.34	103.32	106.01	106.08	103.54
105.18	107.06	108.35	103.69	104.34	109.5	109	106.09	107.64	106.32	107.54	105.38	107.69	108.68	107.24	104.51	103.63	105.65	108.72	106.94	102.61	107.37	107.51	108.23	105.88	103.7	107.08	108.45	106.07	107.79	108.69	109.03	109.07	105.91	106.96	108.79	107.94	107.49	106.13	105.69	105.08	108.02	107.2	106.81	106.72	105.4	106.06	106.38	106.61	108.11
104.83	104.47	106.15	103.14	106.59	104.36	101.81	103.44	102.9	103.39	105.81	101.35	102.17	104.42	105.72	102.54	106.83	105.04	103.11	104.29	102.55	104.85	104.71	101.63	104.88	103.33	102.51	104.63	102.71	105.58	104.46	104.76	104.65	104.89	102.1	105.04	105.17	103.32	102.08	104.91	104.66	106.2	107.66	106.6	105.05	100.01	101.71	102.33	104.04	105.36
105.08	105.79	103.64	106.08	104.08	107.99	105.51	107.25	105.52	103.95	106.68	106.96	105.23	103.87	107.83	106.44	109.17	107.56	107.56	105.3	108.58	103.77	108.25	108.63	106.31	107.36	106.62	105.24	107.36	107.11	106.04	108.39	102.39	107.82	105.62	103.63	105.8	106.15	105.39	108.25	104.53	105.07	105.34	107.35	104.62	106.91	107.19	105.09	105.22	106.06
105.95	108.1	109.61	104.01	102.28	103.48	103.7	102.77	108.49	103.95	103.69	106.42	102.81	105.07	107.51	108.58	106.13	103.64	106.46	102.1	109.06	102.47	102.29	103.86	107.13	107.04	107.77	104.88	107.32	104.21	105.6	104.94	103.24	103.76	106.66	105.72	102.96	103.12	109.59	102.2	104.77	105.35	105.38	106.26	104.97	104.99	105.81	103.81	107.66	106.84
115.16	118.91	115.68	120.86	115.15	117.06	118.48	116.56	117.39	116.89	116.1	115.79	120.24	116.66	118.26	115.89	119.35	117.38	121.36	117.87	118.22	118.16	116.74	117.42	118.87	118.69	115.68	118.67	117.14	117.82	118.92	116.68	118.4	117.96	115.65	117.42	117.42	116.81	118.11	117.73	119.93	117.27	118.38	115.27	115.88	121.23	119.63	116.68	115.86	117.1
110.76	107.55	105.72	109.33	106.9	109.06	106.48	106.78	107.49	108.87	107.16	107.03	107.3	106.07	105.72	107.11	107.39	109.18	109.98	109.81	108.04	104.8	108.51	105.6	107.51	105.68	108.42	103.6	104.92	107.36	105.79	105.19	108.1	104.41	104.62	108.49	104.57	110.6	109.25	108.31	106.45	109.02	106.14	107.46	106.97	106.53	104.52	104.51	108.61	105.87
105.44	108.74	102.9	106	103.55	107.33	109.3	105.89	106.05	106.02	106.98	107.27	102.88	105.75	103.64	106.13	105.93	104.52	105.4	110.47	105.81	105.19	107.68	107.49	106.43	106.05	108.58	102.76	103.69	105.15	105.47	105.69	103.51	110.55	106.53	103.92	107.39	107.59	107.61	107.27	105.62	104.41	106.09	106.04	104.2	104.42	103.39	105.4	104.13	104.37
111.62	110.02	113.09	111.47	114.66	113.19	109.87	110.32	113	109.77	109.06	111.21	109.79	106.26	109.18	111.84	110	108.13	109.91	109.74	113.79	109.4	112.13	109.88	109.99	107.54	109.32	109.25	111.03	111.94	113.47	108.99	112.7	111.38	111.11	108.71	110.4	111.67	108.49	114.92	111.55	109.22	108.77	109.51	112.27	110.59	110.03	112.34	109.64	111.99
112.4	112.06	111.81	112.8	113.13	112.56	109.92	112.52	110.93	113.44	114.21	112.81	114.31	111.44	108.85	111.02	112.06	112.76	110.49	110.83	109.5	113.58	112.96	109.26	111.11	111.36	112.73	111.55	108.59	110.14	110.72	113.12	111.3	113.57	112.47	113.59	115.4	111.96	110.52	109.72	111.67	112.24	115.85	112.62	112.42	115.07	109.96	111.27	109.91	112.43
105.2	103.16	106.71	103.51	105.85	103.9	105.98	107.3	104.96	104.65	106.31	106.08	104.71	105	105.01	107.8	105.83	103.93	109.42	105.45	106.79	103.07	105.36	105.26	104.96	105.27	105.65	110.01	106.91	105.29	106.1	103.77	103.66	105.75	107.7	104.83	105.46	108.15	104.67	107.59	106.96	107.04	107.38	108.45	103.81	101.63	105.78	104.73	107.58	107.69
108.89	109.35	110.59	112.44	109.14	111.62	113.3	111	108.25	111.23	114.04	111.08	111.75	111.78	109.02	111.22	110.1	111.29	111.95	112.51	108.88	109.81	111.61	113.12	113.15	110.6	107.65	110	113.05	110.42	116.49	111.41	110.64	112.31	109.51	112.14	113.49	111.57	109.19	112.23	115.46	110.9	109.64	110.25	109.07	112.83	111.99	114.1	110.61	108.13
111.95	107.26	111.78	108.95	108.87	110.9	113.07	111.11	110.66	109.8	111.88	113.21	109.7	111.21	112.37	107.66	112.65	111.42	112.04	107.63	114.89	110.4	113.56	112.44	112.26	109.4	107.8	110.24	109.66	109.66	110.84	111.43	111.59	110.38	107.08	112.09	111.6	109.43	109.41	110.8	112.79	110.6	110.16	107.44	114.01	110.64	110.44	111.08	109.37	111.5
104.58	107.23	105.09	106.39	108.39	102.78	103.46	104.03	106.45	103.82	104.67	105.72	101.91	104.38	105.73	104.81	104.91	105.19	105.6	106.9	103.88	107.04	103.99	105.9	105.56	108.47	106.07	106.79	108.04	104.51	103.94	104.2	109.91	103.79	104.96	104.61	105.78	106.71	104.69	106.52	104.55	103.55	105.55	105.98	105.52	106.72	103.36	104.43	101.16	106.38
104.17	100.32	105.97	106.58	105.03	104.24	102.93	106.6	105.17	105.73	105.04	104.71	104.5	106.54	101.18	102.38	105.7	103.98	104.22	104.11	103.7	102.83	104.11	102.6	103.16	107.5	103.02	103.52	104.4	106.4	103.64	104.14	102.53	104.62	106.24	104.15	105	106.16	103	104.8	108.65	103.3	106.16	105.27	106.79	104.87	104.61	103.8	103.88	106.67
117.41	119.03	117.49	114.94	116.56	117.85	115.48	116.53	118.04	116.69	115.47	112.83	114.83	116.96	116.02	117.97	113.8	115.51	117.09	116.8	117.3	114.4	117.15	120.37	113.36	116.28	117.08	117.56	116.52	114.2	116.38	119.76	114.4	119.33	118.13	116.68	117.43	116.86	114.68	117.64	114.95	117.23	119.15	116.82	115.54	113.51	117.7	114.83	115.69	117.9
112.58	111.79	112.95	113.4	110.07	113.37	111.97	113.39	117.01	111.58	109.94	111.69	116.43	112.02	113.47	106.96	110.03	109.9	110.75	114.73	109.65	111.09	111.66	109.12	111	107.24	113.85	113.06	112.18	112.77	111.87	111.93	113.26	110.58	116.42	112.05	113.28	110.5	114.77	111.47	114.05	108.6	112.14	115.21	115.01	114.04	115.96	110.14	111.36	110.86
106.7	105.99	109.4	104.76	107.19	105.19	105.21	106.51	107.64	106.06	106.46	106.25	106.84	103.9	105.16	103.12	107.36	104.28	105.85	101.74	105.1	108.08	108.2	105.98	104.62	109.26	104.83	106.83	106.51	105.22	105.83	105.48	104.33	103.18	105.37	105.72	104.82	104.78	107.61	102.96	104.85	105.45	104.78	109.92	105.5	104.06	104.7	104.71	107.53	109.35
112.84	112.53	110.05	113.32	111.56	111.47	109.29	114.63	115.57	111.78	111.1	109.84	114.53	113.21	109.32	109.06	112.05	111.17	111.01	110.44	112.04	110.36	113.43	113.47	112.52	113.43	111.96	112.58	110.77	112.49	112.25	111.43	114.94	110.2	112.34	107.64	110.14	113.6	109.37	112.11	112.08	111.48	112.59	113.34	111.02	112.28	112.64	111.72	109.6	111.08
112.33	114.17	111.62	110.68	111.33	109.8	110.37	113.87	112.97	110.09	111.73	110.09	111.95	110.21	109.19	111.13	110.81	111.8	109.22	113.74	110.56	112.66	110.91	109.61	109.27	109.66	107.08	110.06	112.63	111.32	112.8	108.31	111.07	110.79	111.86	112.76	114.9	113.73	108.47	110.3	112.92	112.14	111.49	111.2	108.81	111.63	107.49	113	110.2	112.62
102.57	103.6	105.04	105.5	103.28	106	106.17	102.6	104.45	104.21	102.48	103.73	107.82	107.4	105.79	103.58	104.76	104.11	106.23	106.17	104.66	106.08	105.24	104.85	104.97	102.85	104.83	106.25	103.01	104.52	102.48	103.38	103.43	106.48	104.31	104.27	103.84	101.66	104.99	104.39	106.13	103.72	104.19	106.16	104.27	100.99	104.63	103.63	103.01	103.53
99.551	101.97	97.464	96.807	100.59	99.872	97.951	99.485	100.57	101.85	100.06	100.72	102.5	100.69	98.032	104.35	99.584	100.18	99.048	102.21	98.876	98.608	101.92	98.828	100.78	97.148	98.386	96.07	101.99	103.25	100.99	102.15	99.787	102.3	100.17	96.762	100.61	103.93	99.842	100.33	100.79	98.923	102.12	99.927	101.18	103.55	99.504	99.6	99.016	99.82
111.01	111.31	111.64	114.67	115.29	109.94	114.29	111.73	111.92	109.05	115.22	113.24	114.11	116.27	113.87	112.3	113.93	109.8	113.08	111.82	112.36	114.28	110.19	110.36	111.18	115.31	112.58	110.24	110.73	111.43	110.76	112.61	114.67	113.38	112.28	111.61	109.07	116.4	113.62	110.1	110.92	107.82	113.78	110.7	112.45	109.78	115.15	112.08	110.05	111.17
113.24	112.15	110.32	115.1	111.45	109.15	108.97	112.96	110.39	112.81	112.45	113.08	114.66	112.5	110.09	113.96	110.38	112.42	111	112.68	110.53	111.37	113.04	110.65	113	111.69	113.98	114.27	112.38	114.08	112.14	112.67	107.15	109.63	109.08	111.89	113.34	114.02	111.6	113.42	114.86	114.01	112.27	109.25	110.64	113.41	109.87	114.76	114.25	112.74
115.61	117.27	120.99	120.29	118.18	113.87	118.8	115.12	119.8	115.39	118.62	117.73	119.95	121.58	120.08	118.84	120.86	117.54	117.98	120.37	120.51	118.61	118.86	118.61	115.81	119.22	117.5	119.76	111.5	118.45	120.94	120.57	116.59	119.28	119.2	119.74	116.89	120.25	114.55	118.04	119.48	116.35	118.35	116.85	117.23	116.87	120.19	114.76	119.62	114.17
106.58	107.38	105.34	106.83	98.731	106.12	101.59	102.78	104.85	105.61	105.04	104.61	106.02	105.61	106.22	106.07	102.87	105.18	105.26	104.33	107.96	106.97	103.82	103.98	106.86	104.27	106.77	106.72	109.61	105.36	106.99	103.72	105.71	102.17	103.4	106.5	105.63	103.06	102.8	106.3	106.91	104.55	102.92	107.05	104.63	102.69	108.81	107.72	103.96	106.48
112.09	114.02	110.5	113.57	115.85	111.76	112.29	110.36	112.41	113.06	111.99	112.02	114.52	111.09	115.97	112.94	113.54	109.96	111.46	112.6	114.49	113.52	113.41	109.92	111.03	114.13	111.12	111.14	111.27	113.38	112.33	111.27	110.85	114.29	114.19	112.68	111.25	114.48	111.39	114.51	112.3	111.92	113.99	110.3	109.94	112.63	112.71	109.69	112.89	110.65
114.58	110.99	114.09	111.3	108.83	110.81	112.96	111.68	111.12	110.34	107.66	109.58	110.36	112.81	110.99	110.48	109.23	113.08	110.94	109.91	110.1	112.81	108.06	109.53	111.37	111.13	111.05	110.51	110.96	113.64	112.54	110.17	113.06	108.05	111.58	112.63	110.37	112.15	109.81	111.88	113.25	112.58	110.87	115.36	110.79	110.48	112.02	110.62	114.66	109.66
104.93	108.49	107.29	111.25	104.07	104.93	105.15	109.16	105.28	107.28	108.71	107.24	107.22	103.76	104.39	110.07	107.36	107.04	107.63	107.33	104.64	108.23	106.92	108.07	111.93	104.4	104.56	105.25	105.54	105.98	103.73	104.28	105.18	107.45	107.92	109.54	104.61	107.19	105.83	108.21	105.46	106.84	108.28	106.93	106.21	101.91	104.93	105.02	106.85	107.84
104.38	104.99	104.11	104.02	105.37	103.4	105.56	104.97	103.76	106.51	104.76	104.28	108.92	107.98	105.13	105.35	103.68	106.08	104.81	106.57	104.52	103.52	107.62	106.19	103.73	104.45	101.66	103.97	107.11	108.22	105.52	107.27	106.05	107.5	104.22	103.88	103.9	104.42	102.9	103.74	106.6	107	104.8	105.96	103.78	104.52	107.05	108.28	104.29	106.42
107.73	106.47	107.7	104.79	106.27	107.01	104.77	108.66	107.14	109.02	110.58	104.53	107.87	106.35	108.17	107.62	101.94	107.84	105.24	103.28	108.12	105.24	103.78	107.51	106.4	104.76	103.59	105.53	107.11	106.74	105.44	107.49	105.08	104.71	104.28	104.4	104.67	106.1	108.55	107.89	107.53	105.21	105.83	104.55	104.06	105.92	104.26	105.22	102.71	107.91
109.2	108.22	111.36	109.01	106.8	114.44	112.48	112.07	113.85	113.04	110.48	111.06	109.46	114.09	109.91	112.01	110.15	110.47	110.66	111.06	111.31	108.89	110.31	109.78	109.15	116.14	111.9	110.04	112.51	113.99	110.86	110.4	110.3	111.47	111.8	112.79	114.02	111.36	112.74	108.64	110.38	113.03	112.56	108.55	113.28	109.84	112.37	115.59	108.01	108.34
109.91	113.15	109.9	110.67	111.06	106.26	110.29	110.73	110.23	110.04	108.78	109.73	106.85	107.88	109.59	112.63	110.47	108.65	109	110.51	110.05	112.11	109.03	108.26	112.56	108.7	110.89	110.19	110.82	110.26	112.77	111.49	110.53	111.86	109.04	107.28	110.35	109.6	112.71	109.77	110.89	108.99	111.15	106.74	103.52	107.54	109.19	109.99	109.05	113
115.9	114.45	116.69	119.65	115.91	118.33	117.86	117.16	119.3	115.81	116.74	117.67	116.94	114.15	117.93	120.06	114.81	116.01	119.77	116.43	115.98	119.12	119.73	118.77	120.35	116.32	116.25	117.77	119	118.59	117.14	119.09	119.86	117.81	116.26	117.32	116.38	117.13	118.24	115.55	119.48	116.29	115.35	121.74	117.57	117.93	116.6	121.15	115.83	118.13
108.95	107.95	110.41	112.94	112.14	111.02	107.56	111.34	112.12	111.91	111.7	112.64	110.34	113.15	110.93	109.59	110.3	110.81	111.65	109.67	112.56	107.72	111.81	112.36	110.28	110.66	109.67	110.12	109.07	111.82	106.78	110.03	112.72	109.84	108.47	108	113.56	108.3	112.3	112.87	112.05	109.74	111.72	111.19	109.01	110.04	112.98	108	109.93	111.76
101.03	100.74	104.11	101.69	101.23	95.398	99.364	98.043	99.361	97.309	98.723	102.23	99.825	101.6	100.91	101.38	101.73	103.82	100.84	98.929	100.79	98.266	98.619	99.138	100.57	99.593	100.62	101.8	102.87	101.25	99.626	102.33	97.548	98.106	101.04	101.09	103.05	100.66	101.53	96.647	99.189	103.09	100.59	102.88	102.59	98.086	97.186	101.52	99.765	104.07
100.95	96.488	101.8	99.062	100.77	101.28	99.477	100.25	98.918	99.71	99.637	97.687	101.41	99.634	98.325	101.02	101.01	99.3	103	96.051	99.281	99.082	100.65	98.585	100.46	99.198	102.65	97.976	98.609	100.59	99.433	97.41	96.63	103.01	99.864	101.97	97.46	100.18	101.69	101.27	98.361	100.77	97.296	98.625	97.827	100.99	97.698	99.893	102.59	97.864
102.3	102.43	103.17	103.94	100.32	99.506	101.42	100.69	99.26	101.56	99.512	101.67	99.962	102.55	100.21	96.705	103.24	99.488	102.49	101.31	100.77	101.24	104.07	98.417	101.37	102.03	101	96.319	100.04	102.34	100.85	99.454	103.94	102.06	102.12	100.8	104.15	103.33	100.26	101.49	101.95	103	99.864	100.75	99.074	101.03	101.43	100.36	105.11	101.77
108.61	106.45	104.1	106.16	106.24	103.63	107.07	104.94	103.24	109.61	104.71	100.64	105.85	106.12	101.24	106.73	102.35	103.52	110.49	106.1	104.48	102.66	104.99	103.79	104.84	104.09	107.25	106.79	105.13	107.43	106.82	106.5	105.13	108.79	105.46	102.69	106.6	108.93	105.74	104.99	104.86	102.09	106.28	104.33	106.72	106.65	103.11	106.29	106.49	103.62
112.57	110.86	109.16	113.22	111.74	111.35	112.74	113.39	113.5	109.31	113	113.21	113.1	114.33	110.65	114.5	110.19	110.11	112.1	114.98	106.87	109.03	113.71	110.04	110.37	110.12	111.22	108.49	111.61	111.48	112.73	112.77	112.3	110.3	113.79	109.42	110.13	113.45	113.16	112.76	110.07	113.74	114.68	111.6	115.08	110.53	108.71	113.9	111.1	110.02
113.74	109.41	110.77	113.64	113.6	111.47	113	108.67	111.22	107.97	113.23	109.46	112.77	113.87	110.62	110.26	111.96	109.62	110.13	113.66	114.18	112.37	111.11	107.31	110.82	111.57	113.38	113.82	112.01	111.94	112.2	107.46	109	112.08	110.89	111.13	107.4	109.75	112.02	109.59	112.01	109.79	112.14	115.97	110.63	110.64	110.74	112.87	110.55	110.16
106.51	105.75	106.59	107.59	106.11	108.88	105.74	103.87	106.27	105.45	107.11	104.46	104.9	107.04	106.76	105.73	105.59	110.44	106.17	110.19	107.37	106.23	104.81	108.08	107.2	103.11	106.36	107.86	103.95	105.84	108.42	105.89	107.26	106.71	106.72	104.8	103.52	104.72	106.86	103.02	105.45	106.77	105.71	103.94	105.33	108.22	105.62	108.46	108.51	102.98
103.82	106.07	106.35	105.41	106.61	109.3	103.79	105.31	105.54	104.76	106.61	105.66	105.38	105	107.07	106.55	104.18	105.04	102.59	104.29	106.4	108.21	106.36	109.47	107.73	104.71	107.58	108.42	109.38	106.12	106.75	100.4	106.1	109.17	105.45	105.81	105.92	105.85	100.03	107.29	105.7	104.61	107.09	108.16	104.65	107.19	107.88	103.39	106.86	107.13
102.26	101.35	103.22	101.25	103.66	98.849	102.21	106.43	100.98	100.73	100.04	102.85	103.78	104.18	99.852	102.53	101.35	97.371	98.972	103.21	100.37	99.494	102.59	102.1	102.22	100.42	104.65	99.999	102.96	102.31	102.2	102.55	101.25	101.88	99.216	100.27	99.444	105.27	101.82	103.06	105.07	100.48	104.11	100.81	102.68	100.72	104.86	102.41	104.82	104.64
98.524	99.431	100.97	99.893	101.27	96.591	100.68	99.588	100.6	100.99	100.31	98.842	99.322	101.17	98.107	100.88	100.64	98.717	101.56	100.52	100.26	99.918	98.868	101.66	99.725	98.32	100.64	101.1	101.45	100.24	99.179	97.042	102.89	100.54	100.24	99.939	101.13	96.902	104.44	98.279	100.31	98.351	102.58	100.53	99.044	100.75	97.687	97.759	97.635	99.891
105.19	103.21	105.38	104.11	106.76	105.9	105.34	104.28	106.82	104.92	107.72	105.51	106.95	104.7	108.08	104.35	104.04	103.52	105.73	107.2	104.3	102.18	102.54	107.96	105.46	105.11	108.94	106.73	105.67	104.37	107.36	105.07	104.25	106.68	108.36	104.39	107.82	106.89	104.92	105.73	102.25	104.93	103.96	102.18	107.03	107.63	105.63	109.35	105.59	107.13
108.67	108.6	107.86	105.94	105.39	105.58	103.48	102.62	104.75	106.31	108.6	104.78	106.32	107.56	107.84	107.04	105.15	107.82	107.3	103.2	109.08	103.67	105.66	102.63	103.86	104.6	108.52	103.82	104.48	106.01	103.8	104.23	106.92	108.08	107.51	106.2	105.46	106.32	106.92	103.61	105.22	106.72	106.5	105.12	107.25	104.66	108.46	106.97	103.59	105.72
109.83	114.03	110.55	106.85	111.41	112.38	111.58	111.96	111.76	112.12	109.49	108.62	110.19	109.41	110.88	112.94	110.18	110.91	111.06	111.89	110.57	111.69	111.2	112.05	109.87	110.42	110.25	113.48	109.56	110.91	110.35	108.93	109.53	109.07	108.87	112.99	110.86	110.42	110.14	108.93	110.04	114.07	108.92	108.2	113.22	110.62	110.1	111.76	110.67	113.14
103.69	107.88	104.74	105.2	102.2	104	105.43	102.89	105.53	103.28	104.09	106.23	104.08	102.41	105.48	105.62	103.21	103.33	109.19	104.17	108.92	103.24	108.36	108.98	104.46	108.08	107.25	105.59	107.62	105.01	103.05	105.81	106.06	108.75	102.81	107.03	105.71	104.3	106.18	104.01	102.81	106.31	105.12	106.38	107.26	105.88	102.33	105.78	110.1	105.04
111.77	110.55	111.96	109.63	113.02	107.23	115.26	111	112.6	111.64	112.83	112.25	115.68	110.69	112.22	111.85	114.27	113.26	111.75	112.54	111.62	109.59	110.84	113.75	110.35	113.06	112.04	110.28	113.29	113.36	112.85	108.37	110.5	112.88	110.94	114.04	114.3	113.45	112.5	110.28	111.29	113.82	116.89	113.03	108.6	113.36	111.58	109.46	109.39	111.06
116.28	117.52	117.01	119.03	115.49	116.47	119.52	113.85	119.18	118.87	118.4	119.09	117.67	115.87	117.81	119.49	115.62	119.9	119.98	118.57	118.5	116.95	119.22	117.96	116.98	116.84	120.59	114.67	117.94	117.26	118.99	118.45	116.75	117.13	116.29	117.05	115.55	119.97	117.08	113.14	116.74	116.76	118.57	117.14	114.68	117.66	117.12	120.16	116.26	115.82
105.2	106.53	104.01	105.8	103.24	100.71	103.12	105.47	104.05	104.42	105.33	106.22	104.34	103.28	104.94	105.06	103.24	104.59	104.55	107.27	105.83	106.78	101.1	103.44	102.06	103.73	104.67	104.86	103.2	104.32	105.79	106.15	102.72	102.53	107.63	103.96	106.26	104.25	105.34	104.76	102.89	108.51	106.75	103.72	103.61	101.88	104.97	104.51	106.03	105.5
111.1	112.41	112.68	110.5	112.35	109.92	111.41	110.1	111.02	112.57	110.95	111.46	113.52	112.03	110.63	110.21	110.5	114.38	110.09	112.04	112.61	113.43	109.17	111.07	112.07	112.59	112.95	112.38	113.42	109.38	111.58	108.79	112.24	112.19	113.82	111.84	113.51	110.61	110	113.96	112.85	107.88	107.59	109.65	110.71	112.17	107.43	108.57	109.62	110.43
107.48	112.31	111.64	107.45	113.15	109.5	109.22	108.93	108.18	110.09	110.86	111.6	110.85	108.26	112.72	110.37	109.18	109.96	108.48	109.4	109.8	108.99	110.11	107.61	109.99	111.9	112.2	109.75	109.88	108	107.17	107.48	108.89	109.13	111.96	111.62	110.71	110.94	110.11	108.03	110.75	108.12	107.66	107.54	113.93	111.54	109.8	110.27	111.13	112.07
114.69	114.21	112.82	111.79	112.58	111.46	111.09	112.22	110.41	112.31	111.34	112.42	109.95	109.25	110.33	109.96	112.9	110.46	110.41	112.11	110.66	108.72	115.66	112.27	114.33	110.71	109.13	112.77	110.41	113.19	111.76	111.31	112.26	112.1	114.06	114.94	112.48	110.72	114.14	111.95	109.41	113.9	109.94	112.33	112.51	113.57	114.05	112.05	111.65	112.89
109.86	111.08	111.17	110.65	110.83	111.59	112.92	110.98	111.68	112.19	109.87	113.84	111.33	109.22	110.48	109.18	112.19	109.68	109.78	112.34	108.93	111.07	109.32	108.92	114.04	110.55	114.33	109.95	110.34	111.04	110.73	111.12	111.21	113.93	110.86	112.34	110.2	114.56	111.7	112.2	107.9	110.6	110.5	112.06	111.9	110.36	113.04	112.06	113.79	113.73
104.74	106.37	104.12	109.47	103.58	104.27	106.97	107.07	105.56	102.55	104.91	103.99	109.39	105.15	105.83	101.93	106.94	106.92	106.73	105.28	104.49	105.94	105.96	104.3	105.67	107.5	109.21	105.24	102.82	103.43	105.08	107.85	107.07	105.14	106.26	107.04	105.11	103.88	106.92	108.71	107.36	103.97	109.27	105.15	105.71	108.25	104.05	103.69	106.55	105.71
110.54	115.09	108.49	112.09	112.95	111.08	111.25	110.15	114.63	112.12	113.79	108.11	112.42	111.09	114.63	113.29	113.76	111.76	112.81	112.18	112.19	113.77	108.31	109.45	108.95	112.48	109.66	110.55	112.78	115.32	110.11	111.65	112.06	115.71	111.99	113.86	111.12	114.17	112.72	114.28	112.76	111.25	110.61	114.72	112.32	114.68	114.28	110.26	112.21	111.38
106.38	103.6	102.34	102.32	103.86	105.94	105.77	105	101.77	103.99	102.91	106.84	106.09	102.92	102.86	104.44	106.05	102.95	106.93	104.02	102.64	103.19	106.31	105.28	106.3	103.72	102	100.56	103.91	106.08	104.49	103.57	107.9	106.51	106.17	103.58	102.76	101.07	104.29	101.67	106.21	102.59	104.89	102.14	104.98	102.8	104.21	103.8	105.76	103.7
110.42	111.28	114.4	110.99	110.88	111.53	110.68	109.21	112.15	110.59	111.1	113.54	111.59	113.61	113.64	109.09	110.12	110.25	114.73	110.66	114.39	112.33	114.49	109.75	113.8	109.79	112.02	115.2	108.19	108.94	109.55	111.95	114.52	109.07	107.78	113.12	110.78	111.85	109.86	111.47	111.78	112.92	111.49	116.28	113.29	112.46	112.41	113.22	107.25	111.1
110.67	110.04	114.77	112.05	111.16	113.77	111.1	115.42	111.86	112.55	111.51	111.14	107.78	109.86	110.98	111.53	110.27	109.49	113.09	113.75	112.79	108.38	110.46	112.89	110.21	112.64	111.47	110.25	109.89	115.01	114.4	110.2	109.01	110.47	111.93	111.62	110.75	111.98	112.31	108.11	109.71	107.41	108.15	111.22	108.26	107.52	113.78	111.66	110.02	111.3
117.53	119.96	116.27	118	116.93	119.41	117.07	118.6	116.87	117.16	120.87	116.61	121.89	115.68	115.04	115.18	117.29	118.59	118.56	115.92	116.73	117.35	116.28	119.1	118.21	115.01	115.42	120.45	114.92	117.62	121.35	117.55	114.15	117.56	117.85	120.45	116.92	116.79	114.92	114.79	115.65	117.93	118.57	116.37	119.51	116.98	120.17	118.04	121.59	121.39
105.3	106.78	105.81	107.31	107.91	108.6	107.79	108.58	106.08	107.67	105.72	106.96	106.49	103.48	105.93	104.3	103.8	106.81	108.28	108.17	106.07	106.24	105.75	106.77	107.33	108.23	106.16	104.37	105.67	110.38	105.38	103.41	106.56	109.05	105.31	105.76	104.1	106.54	103.21	107.68	109.06	106.22	107.84	106.96	104.25	106.37	104.71	106.97	108.54	106.23
110.78	112.78	113.88	111.92	115.54	109.26	113.37	112.04	109.94	112.01	112.24	113	111.13	109.11	112.82	112.38	112.44	113.02	115.35	110.08	114.4	111.7	109.2	111.72	110.16	110.02	111.07	114.26	110.76	109.14	111.32	112.51	114.38	112.59	112.36	113.49	111.89	112.87	111.38	109.75	113.52	113.6	112	111.5	112.81	115.35	111.41	111.44	112.01	116.15
106.06	105.44	103.18	104.05	106.72	104.33	107.34	106.72	103.39	103.12	108.41	102.95	106.19	105.52	107.35	105.82	103.28	107.93	105.06	102.78	104.24	105.18	107.77	106.15	103.01	106.73	103.31	106.65	103.05	106.06	102.88	103.95	101.45	105.68	107.04	102.49	103.88	105.29	106.03	104.1	104.24	104.17	104.67	101.36	103.94	106.03	106.26	106.55	108.08	104.79
105.86	102.54	107.73	109.37	106.03	106.14	103.96	107.08	109.4	106.16	106.44	106.37	108.7	103.49	103.43	105.64	106.35	104.81	103.57	103.66	101.98	102.23	107.7	103.73	108.39	103.6	104.63	109.44	105.99	103.62	104.92	102.78	105	105.92	105.02	103.2	104.93	105.79	104.72	103.9	105.03	103.13	104.5	106.15	104.78	106.89	105.94	104.15	104.3	106.82
98.622	100.45	99.441	97.691	101.42	98.796	99.664	98.476	101.95	100.08	100.84	101.36	98.759	100.51	105.01	101.11	102.16	102.25	100.8	99.214	96.492	100.52	101.59	98.454	99.447	101.05	100.41	97.461	99.668	102.81	100.67	99.364	100.72	99.613	97.021	100.42	99.829	99.158	97.899	98.312	99.014	101.21	101.25	99.474	101.67	99.578	99.812	97.476	99.458	97.918
115.73	114.44	115.56	117.08	116.43	115.21	116.96	115.75	116.99	118.04	114.91	114.72	118.21	115.07	114.19	116.95	114.1	117.03	114.59	116.04	115.43	118.03	118.01	119.54	111.98	116.45	115.97	114.72	113.88	114.32	117.51	116.8	117.74	115.09	115.21	117.82	115.87	118.91	117.71	114.49	116.29	111.71	118.88	120.44	114.96	116.45	115.27	117.41	120.49	116.22
119.69	118.2	116.5	116.63	117.05	116.23	118.15	120.12	119.08	118.87	118.67	115.81	117.09	114.36	117.43	119.85	119.26	121.18	119.88	120.37	120.02	119.82	119.76	120.25	118.06	118.74	118.52	121.24	120.92	114.9	118.31	120.69	118.25	116.38	116.79	116.58	118.35	120.41	119.73	115.36	117.71	116.11	116.95	116.38	120.44	116.87	117.76	117.09	116.36	115.9
113	112.26	111.34	107.73	111.31	107.3	112.56	111.59	108.47	113.63	108.01	109.4	109.06	110.81	113.25	112.62	111.35	112.94	113.07	112.94	111.14	112.95	115.34	107.72	109.45	111.19	115.19	112.11	109.49	109.59	111.32	110.08	110.16	110.58	111.38	111.72	111.3	109.4	110.96	113.28	107.01	109.54	114.64	109.87	113.24	108.4	109.93	111.33	108.73	111.2
108.87	107.92	106.99	107.37	109.71	106.64	103.76	109.1	108.61	106.8	103.75	106.48	103.87	105.31	105.85	107.3	106.81	107.26	107.05	106.81	105.29	107.37	104.75	108.2	104.77	108.36	107.69	106.58	104.89	107.14	107.09	105.09	107.72	106.77	107.07	106.87	107.05	106.62	106.92	106.39	107.32	105.44	107.33	106.42	109.06	107.98	106.2	105.71	108.77	106.1
110.94	113.28	109.02	111.51	112.66	110.63	110.7	110.24	113.53	111.39	110.4	111.08	111.44	111.62	111.07	110.56	112.71	111.6	113.5	112.76	112.31	111.58	112.52	113.08	112.12	112.26	112.34	108.74	113.58	114.01	112.98	111.05	111.12	112.08	113.52	110.71	113.78	114.52	112.77	110.04	113.24	112.45	110.17	110	114.48	110.5	115.37	111.3	112.7	113.86
107.28	103.98	110.69	108.87	105.54	102.79	106.7	106.88	105.03	105.23	107.12	105.82	104.99	106.24	104.97	105.84	104.81	105.57	101.53	107.08	107.75	106.11	102.09	106.86	105.23	103.3	106.24	106.55	103.45	104	103.66	107.35	103.67	102.5	107.76	105.64	105.54	105.87	103.42	103.7	107	105.9	104.79	104.33	105.32	103.02	103.87	107.94	104.3	107.07
106.78	104.59	105.24	107.41	107.21	103.68	107.49	105.55	104.49	106.18	105.24	104.56	107.63	104.12	104.43	107.35	105.2	103.51	106.01	105.03	106.69	106.82	106.71	106.75	103.53	103.9	106.76	107.71	106.81	102.06	104.32	103.91	103.13	104.08	106.51	108.06	103.37	108.69	103.57	104.46	105.16	105.81	105.93	104.88	105.32	104.83	108.57	105.39	106.72	101.74
105.75	104.19	106.1	107.81	105.25	103.13	101.22	104.79	105.26	103.61	103.78	106.85	107.57	106.32	104.6	104.6	108.89	103	106.11	105.94	106.18	103.68	104.35	104.49	103.87	102.96	104.4	103.45	103.49	107.54	107.27	105.54	104.77	104.51	105.53	105.27	106.14	104.88	101.38	104.98	105.34	103.93	102.36	105.92	103.9	103.35	102.91	104.35	103.21	102.53
104.72	106.54	107.34	106.72	104.33	103.55	105.98	106.05	105.3	106.65	105.23	108.1	106	108.19	105.42	105.68	106.4	104.43	105.15	105.6	106.16	106.18	105.68	103.17	109.18	102.99	104.55	103.43	104.59	105.55	104.02	103.69	105.19	103.16	105.2	105.49	104.45	106.69	100.94	104.36	107.02	105.2	107.08	107.86	108.27	104.61	103.07	105.84	102.71	107.49
107.78	103.15	104.92	107.78	104.36	101.66	104.26	104.81	108.27	106.11	104.5	102.36	105.16	105.72	106.1	102.03	104.9	104.62	104.98	103.42	102.51	106.52	105.45	105.32	105.62	105.84	107.6	101.97	104.07	105	106.38	106.97	107.37	105.43	104.34	108.62	107.18	104.89	104.05	104.31	106.3	109.24	106.73	107.89	106.34	107.77	106.21	106.34	103.02	107.47
105.37	107.32	107.21	105.03	104.74	107	106.57	107.36	105.23	101.79	104.76	106.21	107.79	105.64	105.95	107.82	106.03	104.66	104.01	108.24	107.33	106.79	106.23	102.7	105.63	105.58	104.7	105.99	106.39	105.02	103.76	105.68	107.98	110.09	108.07	106.07	106.19	104.99	105.24	103.43	103.33	105.09	105.65	107.43	106.82	106.82	109.18	105.3	106.13	105.88
110.85	109.98	111.13	113.08	110.87	108.74	112.34	111.43	109.46	113.83	112.22	112.57	110.7	111.23	113.24	110.63	112.22	108.1	111.21	109.02	109.55	110.97	114.06	111.62	113.28	110.35	112.36	111.89	113.21	108.87	110.66	112.25	113.31	109.72	112.19	113.33	109.07	110.07	110.2	108.35	110.32	110.81	112.18	111.01	111.52	110.36	110.68	110.36	112.04	109.55
104.35	108.59	108.11	106.67	108.82	106.95	105.42	108.47	106.72	104.35	108.21	107.79	109.2	105.93	108.09	105.98	107.99	106.39	107.66	104.49	105.2	106.93	104.32	107.11	104.36	107.5	107.52	104.81	107.96	107.41	106.77	108.14	105.81	105.53	105.47	106.02	107.02	106.51	108.82	107.56	108.07	104.98	109.86	109.37	106.78	108.36	109.54	109.08	109.05	105.76
105.71	106.33	109.48	102.96	104.64	104.59	106.61	107.41	106.74	105.25	105.03	102.26	105.45	104.85	105.03	109.16	105.46	106.15	109.76	104.76	107.01	103.16	104.16	104.99	103.6	104.48	104.25	104.53	103.96	104.71	108.72	104.88	104.74	104.56	98.72	106.05	103.3	106.97	105.35	105.56	106.54	101.65	106.58	107.47	105.19	103.72	102.87	108.71	107.78	107.09
103.31	102.53	105.71	103.81	103.81	105.4	103.34	105.64	102.65	106.27	105.63	108.13	104.47	103.81	106.81	103.08	105.46	104.49	102.97	103.24	102.71	101.74	103.03	102.74	106.15	107.48	105.67	105.69	105.37	104.3	105.36	102.9	104.2	103.83	100.31	102.44	103.26	102.66	102.03	102.01	102.3	103.61	104.52	106.35	103.32	105.13	104.04	102.7	104.16	101.36
114.05	111.85	112.84	113.8	114.61	112.97	111.66	112.14	110.09	111.64	112.72	112.79	111.33	112.95	111.04	113.19	111.47	110.55	109.12	109.7	110.19	108.9	110.66	108.52	112.72	114.29	111.71	111.18	110.65	114.1	111.41	112.1	112.33	113.67	113.87	112.5	114.46	113.03	111.41	112.08	111.92	111.94	112.84	111.61	111.45	109.81	111.86	114.24	111.87	113.47
99.121	100.89	100.06	101.38	102.15	103.03	105.18	100.6	97.178	101.07	101.05	99.398	102.29	101.18	100.12	102.12	99.912	101.44	101.91	102.75	97.059	102.66	102.74	101.66	101.33	100.48	103.14	101.93	99.701	97.53	101.48	104.38	99.261	99.051	100.92	103.32	101.56	98.469	97.746	101.74	102.68	102.33	96.083	104.47	99.766	99.77	99.639	98.995	102.69	103.06
107.02	106.71	104.02	104.45	107.83	105.28	106.41	104.8	107.14	102.73	108.45	103.79	103.95	104.55	103.51	110.09	103.97	103.81	105.99	101.21	103.42	105.94	107.42	105.35	107.6	103.26	100.78	104.18	104.92	106	108.51	105.08	106.53	104.75	104.99	103.3	105.2	105.22	105.05	106.24	102.28	106.06	106.05	103.33	105.82	104.88	105.59	102.94	104.6	105.23
106.22	107.9	104.38	107.02	107.07	108.23	105.85	108.89	106.34	106.61	108.44	106.4	105.93	108.61	107.78	106.26	107.5	108.2	106.49	107.98	104.25	104.3	107.02	110.11	104.5	107.07	107.71	107.46	105.74	105.39	105.96	105.88	106.74	106.68	106.08	107.04	106.74	104.79	105.68	105.62	106.57	107.65	106.42	108.74	107.07	105.03	109.97	106.87	108.81	104.8
103.86	106	105.99	107.44	110.29	105.83	108.23	107.46	107.49	106.67	107.25	106.73	108.74	108.88	105.99	102.69	107.91	107.17	110.15	110.38	106.3	105.8	110.51	105.33	102.5	109.22	104.92	106.46	107.92	106.01	106.03	108.62	107.4	103.05	108.71	108.18	111.48	105.14	108.81	106.18	107.48	107.73	103.94	108.97	102.53	107.91	106.3	107.39	105.09	105.2
105.01	102.68	107.81	104.76	104.97	102.72	107.58	105.52	106.97	106.95	108.54	105.69	106.89	105.34	103.88	107.05	104.71	108.04	104.01	107.44	104.9	108.27	108.26	105.59	104.79	108.4	110.98	105	110.25	105.88	104.83	105.4	107.07	105.95	108.13	104.07	106.29	107.47	108.65	104.82	110.51	104.18	106.17	106.9	107.24	107.14	105.17	103.33	107.16	104.62
99.81	101.29	102.71	102.23	100.02	98.652	103.06	98.64	98.483	97.808	98.733	100.83	101.8	101.6	101.38	98.797	100.71	99.731	102.21	102.34	97.555	99.136	100.37	100.21	100.85	100.68	99.27	103.99	99.186	101.61	97.534	101.02	99.253	98.505	97.969	99.242	99.474	100.69	99.945	97.933	100.65	100.51	97.601	100.25	99.741	103.17	97.946	100.36	95.454	99.137
101.12	107.8	105.98	107.57	105.9	105.48	102.64	104.41	106.45	103.49	106.93	106.22	104.25	106.78	103.92	108.63	108.21	105.67	104.57	103.31	105.52	105.29	106.43	105.83	104.93	104.88	107.08	108.04	103.75	108.43	106.19	103.44	103.37	105.98	107.6	106.21	104.5	107.7	105.19	103.9	106.23	106.59	108.5	103.57	107.59	106.24	108.57	106.52	103.47	105.6
110.33	112.73	111.42	111.44	110.7	111.76	112.27	112.08	112.9	111.47	112.22	108.65	108.06	109.3	109.71	109.67	107.92	109.72	108.25	110.39	109.47	108.93	113.2	108.61	113.49	110.69	107.93	109.99	112.47	111.43	109.08	112.92	110.4	110.97	109.68	112.73	112.9	112.43	113.58	112.48	110.39	110.67	109.24	112.27	113.93	110.11	112.76	109.75	110.1	109.97
105.56	105.03	105.1	106.07	105.41	103.15	103.24	105.67	106.72	104.04	104.07	106.05	106.08	107.31	106.45	109.05	103.23	105.93	107.49	106.35	107.78	107.7	105.88	101.91	109.88	106.73	103.61	104.07	105.5	106.14	104.39	105.78	106.66	109.36	105.85	103.68	107.33	104.39	104.85	105.79	106.99	103.32	103.91	104.62	107.3	104.86	109.41	104.42	104.29	104.53
102.58	106.05	106.95	105.74	106.33	104.22	106.32	105.49	105.9	104.25	109.14	105.6	105.33	104.27	106.44	105.26	105.31	105.46	104.44	102	105.89	104.72	105.27	106.53	103.54	103.69	105.05	107.15	106.56	101.8	108.11	103.1	106.55	106.2	102.3	103.69	105.01	105.79	105.89	106.24	108.12	101.75	106.83	108.11	106.09	104.59	105.96	105.47	107.37	104.83
110.28	111.64	110.25	114.35	112.41	112.06	111.07	111.17	113.1	112.56	111.74	111.89	112.55	111.92	112.44	111.58	113.19	112.36	111.01	111.07	110.06	115.45	113.12	111.68	109.65	113.61	111.87	110.29	110.42	109.75	113.86	112.81	107.91	113.67	110.9	112.51	109.95	111.6	112.97	114.04	109.62	112.57	112.69	108.48	112.29	116.41	111.22	115.51	114.01	111.52
106.57	106.44	105.83	105.47	104.55	107.77	106.68	107.8	106.04	101.91	105.44	108.08	106.18	106	104.02	106.52	104.7	104.04	103.92	107.83	104.76	106.38	103.66	106.06	105.61	107.65	105.39	107.35	103.88	105.55	106.8	103.52	107.37	104.07	106.49	108.11	102.78	106.04	106.17	105.55	108.72	106.94	106.83	106.21	106.27	104.91	102.4	108.27	108.33	105.52
116.43	117.19	118.75	121.21	119.45	114.23	114.15	118.58	117.98	114.85	115.76	120.11	113.33	116.66	118.23	116.29	117.82	116.84	117.35	119.78	121.22	117.35	114.03	117.02	117.16	118.77	119.93	118.93	118.59	117.15	115.51	113.61	117.02	119.28	119.8	116.75	115.42	117.15	116.09	116.5	118.94	120.15	114.97	117.72	116.42	116.78	118.29	117.43	116.51	115.76
98.253	96.773	99.571	103.06	102.15	100.12	99.909	97.068	100.92	100.04	102.66	98.78	98.749	101.93	103.82	100.28	97.213	99.728	98.404	102.46	100.14	98.113	99.07	98.007	101.62	98.652	98.331	101.07	102.94	100.55	101.56	97.062	97.326	101.43	98.147	98.751	98.765	100.45	99.747	97.624	98.622	97.706	104.8	103.45	101.47	100.54	99.652	100.4	96.182	99.324
108.63	109.03	111.21	111.14	110	111.27	108.74	111.94	110.96	114.09	108.97	108.69	111.74	111.14	111.85	109.7	112.54	110.65	110.92	108.96	110.8	111.32	108.96	113.6	111.35	113.8	113.7	109.65	111.39	109.08	113.5	112.98	110.31	112.4	110.45	113.28	109.63	110.1	114.01	110.95	110.82	112.71	110.45	111.39	112.74	110.99	113.84	109.61	111.22	108.67
105.43	104.97	105.74	102.93	106.58	109.41	110.29	105.04	104.93	106.23	109.35	108.82	110.52	108.84	107.16	105.94	108.12	105.01	103.83	106.49	107.26	107.6	109.19	105.19	106.93	107.66	106.29	105.23	105.2	105.43	108.36	104.36	108.41	105.24	107.12	106.84	105.05	108.39	107.48	104.73	106.71	109.57	109.71	105.76	108.49	106.05	109.61	108.67	103.01	106.11
105.48	108.16	107.42	104.28	108.85	104.25	106.96	102.79	102.16	105.96	109.11	107.29	107.19	102.01	105.69	111.06	104.69	106.96	105.78	104.27	106.67	107.54	108.15	107.16	105.19	108.1	105.86	106.42	106.15	103.82	108.19	108.39	106.86	104.46	107.29	105.69	104.98	105.11	105.83	106.4	105.53	106.37	107.83	104.89	106.6	108.1	104.55	103.94	106.94	105.36
105.65	105.29	106.49	104.55	105.09	106.85	106.15	103.37	110.22	104	106	107.39	103.64	106.19	105.08	104.31	104.6	104.11	103.61	108.48	108.37	108.28	103.41	105.04	104.6	104.65	100.82	106.32	103.88	105.39	104.63	104.64	103.22	104.94	107.5	103.2	107.67	105.63	103.69	106.9	103.16	103.65	102.03	103.17	105.71	105.51	105.3	107.32	102.98	103.44
107.01	103.52	104.23	101.19	99.694	105.35	103.44	105.12	106.24	102.93	103.33	105.05	104.49	100.56	104.01	102.76	104.73	105.38	105.53	106.09	106.7	102.36	106	104.12	105.39	105.19	107.19	100.91	105.42	107.8	105.72	105.97	104.38	106.3	103.94	105.06	103.47	105.58	102.09	101.33	105.27	105.76	104.55	104.33	103.8	105.53	105.46	104	107.39	100.94
118.55	117.63	117.26	118.9	115.15	118.15	115.85	115.75	118.07	116.09	113.11	118.67	119.69	117.99	118.35	117.7	119.52	117.34	113.41	113.92	115.83	118.92	117.57	117.9	115.61	121.12	120.05	119.16	117.55	118.12	117.28	118.26	118.39	117.37	119.98	118.07	117.16	116.94	117.54	116.3	116.74	115.94	115.02	120.4	118.57	118.43	118.58	116.81	119.24	116.15
103.12	104.8	102.24	107.13	107.07	106.07	106.1	103.15	104.89	105.38	102.76	105.46	105.66	105.36	106.23	109.25	105.29	106.77	106.21	108.91	109.48	102.3	102.99	103.42	106.02	104.24	107.94	103.45	107.08	106.59	102.21	103.16	106.21	103.18	106.03	104.5	104.67	109.37	105.38	103.87	106.38	105.15	106.71	102.05	103.51	105.15	104.66	102.2	105.02	106.7
111.35	109.47	111.83	107.86	109.8	109.4	110.97	107.56	109.14	109.97	105.79	109.79	110.58	108.84	108.22	111.87	108.13	111.2	109.11	107.68	111.79	109.88	111.87	110.92	109.21	108.89	108.47	109.38	109.24	110.76	108.33	109.62	108.96	109.83	107.46	109.75	110.96	111.49	110.76	109.36	107.56	107.47	110.21	106.79	109.63	108.71	109.22	109.13	107.59	109.34
97.417	101.99	100.54	97.654	99.425	99.768	98.72	99.558	100.37	100.79	101.78	97.882	100.5	99.89	99.01	99.177	96.944	98.198	100.04	100.68	99.963	98.636	98.992	98.289	98.671	100.1	102.17	102.91	100.88	100.64	97.927	99.982	101.17	97.978	98.778	100.83	98.281	99.13	99.589	103.13	98.335	102.48	99.103	99.971	100.07	96.894	100.76	99.025	98.666	97.667
105.03	105.01	106.26	105.4	104.04	103.47	103.59	108.83	106.96	105.62	105.55	106.54	103.5	107.03	104.59	104	105.41	104.81	103.5	104.17	104.75	106.22	103.46	109.15	105.47	103.42	102.36	104.86	106.33	103.27	106.66	104.12	105.09	101.55	104.2	107.53	105.49	101.72	104.95	106.45	102.54	106.73	104.3	103.19	105.79	104.61	105.17	105.04	105.24	105
105.95	103.75	107.36	107.99	105.55	105.75	106.99	106.81	105.5	105.66	104.94	102.17	107.02	109	107.94	106.33	105.84	107.2	104.4	108.25	108.46	106.18	106.13	104.47	102.04	105.95	108.63	108.84	104.18	103.9	104.7	105.1	105.09	105.47	105.73	103.3	106.29	103.99	106.7	105.84	108.23	105.25	103.26	106.5	105.72	103.14	105.1	104.4	106.27	105.58
104.71	102.8	103.68	105.74	105.24	103.88	104.09	107.91	104.3	105.76	106.86	108.1	106.6	106.55	106.45	105.63	104.64	103.53	106.01	106.28	104.79	105.47	107.77	106.1	105.69	106.38	104.71	105.94	105.56	106.49	103.52	105.68	105.06	105.17	104.04	105.88	103.74	107.52	105.23	108.08	109.46	104.7	110.02	104.73	106.68	104.87	103.24	107.03	102.29	109.83
99.724	100.59	100.44	96.887	98.342	98.038	100.82	100.4	101.12	103.37	98.485	100.27	101.35	100.46	101.68	100.6	100.51	101.08	102.73	103.21	102.23	96.228	98.335	98.149	99.651	100.98	99.07	97.16	98.851	101.34	101.83	100.98	99.472	98.034	101.38	98.156	102.45	99.051	99.719	101.08	101.35	100.89	98.819	99.803	99.449	100.93	102.4	101.32	102.23	98.689
113.46	110.08	113.38	114.05	112.14	112.56	109.75	112.79	110.3	111.02	111.03	110.03	115.12	110.6	111.81	112.79	113.71	112.19	112.27	112.06	113.54	110.37	110.51	108.22	110.81	110.47	111.35	112.45	110.35	113.43	112.76	111.15	109.46	112.93	114.86	111.85	111.93	111.67	113.2	110.08	111.74	113.77	111.09	108.94	113.4	112.94	109.44	113.68	111.94	110.89
96.162	98.791	103.26	100.4	100.86	98.569	100.46	97.693	100.71	100.79	101.01	100.94	101.53	102.09	96.763	102.37	102.33	99.762	99.846	97.292	96.129	99.752	101.15	101.72	99.149	100.52	98.1	102.56	99.352	101.53	100.75	100.62	99.162	97.771	100.84	99.995	101.77	99.031	101.05	99.791	99.422	101.17	97.237	100.78	99.886	99.258	101.3	99.316	98.734	97.864
100.98	103.46	105.29	101.87	101.89	102.35	100.32	97.564	99.715	102.41	102.61	98.711	97.233	103.1	99.237	101.59	98.322	99.313	103.14	101.24	101.05	98.503	102.25	95.612	99.572	97.911	98.885	98.409	101.08	99.29	104.04	98.929	101.13	99.937	103.66	98.926	101.88	99.609	99.43	99.396	100.58	96.053	99.472	98.711	101.86	101.23	102.62	99.629	101.87	100.02
101.41	102.65	102.98	99.71	102.77	102.72	102.18	102.57	102.31	101.74	98.949	98.99	98.092	99.818	98.539	100.76	103.45	99.728	100.56	101.73	101.82	100.5	103.16	104.13	100.21	102.62	103.15	98.425	102.6	98.047	100.5	103.7	102.22	99.486	99.358	100.43	98.881	97.808	101.06	97.203	98.732	100.02	101.31	100.59	98.242	97.577	99.903	100.75	102.33	100.02
109.78	105.34	105.6	104.11	104.65	105.7	105.48	103.38	106.15	104.14	105.37	108.44	104.4	106.04	105.26	108.35	103.61	106.93	106.62	109.08	106.72	108.27	107.26	107.77	104.27	105.99	104.39	106.28	105.97	106.94	106.01	107.31	104.79	106.83	106.21	102.33	105.64	106.29	104.27	106.32	105.91	105.65	106.55	108.15	105.37	105.13	103.56	102.09	104.31	105.83
113.64	110.88	111.5	110.51	110.47	109.56	112.34	109.75	110.48	107.82	112.68	108.44	111.93	112.39	113.82	113.03	109.95	111.95	111.98	113.72	107.56	112.2	109.06	108.33	110.21	110.47	108.49	111.27	113.88	111.72	109.51	111.58	112.28	112.87	113.66	107.94	110.25	108.93	113.32	113.28	115.87	111.01	110.5	111.5	113.14	111.06	109.78	110.29	110.9	109.91
99.294	98.749	99.54	99.937	99.149	101.3	97.746	103.26	99.248	100.78	100.14	101.6	101.7	99.349	100.54	101.13	99.413	100.03	100.6	103.63	96.997	101.1	98.787	103.66	103.5	99.723	100.6	101.42	96.597	97.646	100.03	100.99	100.99	100.67	102.36	98.031	97.043	98.498	97.962	99.199	101.13	96.915	101.36	99.54	101.22	99.596	101.78	96.822	101.33	99.8
103.01	108.57	105.98	105.75	108.16	108.13	110.21	104.17	105.93	107.63	106.02	109.98	109.4	104.02	107.8	109.47	104.73	108.45	106.36	106.81	108.62	106.53	104.92	106.22	107.17	106.41	108.35	106.16	104	104.31	107.73	104.43	104.33	106.43	104.56	104.77	106.76	105.86	106.44	107.59	105.63	105.7	105.17	105.55	106.89	108.23	105.19	103.17	105.5	104.19
110.03	110.79	109.39	112.97	111.39	109.98	113.78	109.88	109.76	112.34	109.85	109.72	111.97	107.8	108.98	108.75	110.03	112.35	108.96	107.95	108.33	110.32	109.89	108.9	109.05	109.36	112.1	109.26	108.18	110.69	109.52	106.19	107	110.81	109.43	107.8	110.01	108.91	111.59	109.73	107.95	109.13	110.85	110.97	109.85	112.08	107.01	113.35	108.57	109.57
99.896	98.207	101.24	100.55	99.672	102.41	100.57	101.42	99.506	100.29	98.632	100.58	101.86	98.964	102.26	97.832	99.182	98.659	103.37	99.712	98.469	100.13	99.74	98.919	98.271	100.74	97.326	100.05	100.61	98.384	101.22	99.446	102.99	100.25	99.177	103.64	98.316	98.195	99.204	99.133	99.942	100.4	98.991	99.759	101.3	101.98	100.31	99.668	97.14	98.093
113.63	108.33	109.24	109.86	110.05	105.65	109.88	110.22	111.06	110.13	107.26	109.75	109.78	109.78	110.36	110.07	108.16	110.15	113.26	109.77	112.18	111	110.77	111.72	110.22	106.43	108.73	107.49	109.58	113.31	110.21	112.27	109.38	108.84	112.08	109.3	112.28	109.09	110.16	111	109.75	109.57	107.67	108.41	110.38	109.05	108.72	109.34	109.74	107.48
110.84	116.88	113.44	110.29	115.69	111.61	113.4	111.87	113.79	112.43	109.52	110.1	107.11	111.18	111.47	108.67	111.62	111.91	110.81	108.9	113.29	113.42	112.91	110.45	112.39	108.65	112.83	108.04	113.71	109.43	110.42	111.46	110.18	115.18	112.44	111.87	113.53	107.79	110.9	111.5	112.28	115.26	114.32	111.04	112.44	113.56	112.37	111.34	110.71	112.54
109.71	107.47	112.53	107.55	111.99	107.44	110.47	109.52	111.8	114.86	109.4	111.4	108.53	109.49	110.46	109.53	111.88	110.42	112.49	110.46	109.64	111.62	112.67	107.77	109.02	110.89	113.05	108.91	109.21	111.74	109.38	110.89	107.93	108.97	111.54	112.77	108.47	109.02	107.48	107.92	111.22	112.13	111.71	112.33	109.04	112.58	111.84	112.95	110.47	112.08
107.03	105.47	106.86	103.09	108.36	110.15	106.7	106.05	107.42	107.73	106.2	106.17	105.4	106.65	106.07	106.72	106.1	105.78	107.39	105.81	102.46	107.95	107.68	104.5	108.92	104.11	106.89	102.51	109.08	105.75	105.34	102.13	105.12	105.76	109.56	109.04	106.65	107.93	103.15	106.03	107.56	105.62	106.33	108.88	103.6	107.69	106.22	101.68	102.33	107.01
106.85	104.5	107.95	106.53	102.93	104.52	104.88	105.4	107.36	105.24	102.76	107.78	103.46	106.59	104.74	106.38	107.13	106	104.07	105.5	104.15	106.13	103.83	104.67	106.91	106.83	104.69	100.99	104.97	104.32	104.62	105.32	106.62	101.85	105.68	106.25	104.29	104.26	105.36	102.75	104.34	105.51	106.83	108.6	108.21	105.63	108.57	103.55	106.14	104.49
104.5	102.62	110.39	106.97	106.99	105.54	106.54	103.42	105.63	103.14	105.44	106.25	103.7	107.27	104.06	107.94	102.07	106.67	106.32	103.11	107.06	103.44	103.54	105.6	106.45	104.91	107.1	104.8	103.52	103.56	106.36	105.72	105.92	101.67	104.34	102.62	106.43	105.43	106.23	105.23	109.06	103	105.14	106.65	106.2	105.61	109.05	106.72	106.96	105.63
110.66	112.25	108.59	109.81	112.59	111.78	113.47	112.25	111.32	110.63	110.51	107.59	105.44	109.45	111.52	113.51	109.3	109.37	108.84	108.53	112.64	109.15	113.33	107.91	109.19	108.35	109.49	106.01	108.32	108.08	109.85	108.72	110.83	108.7	104.42	108.13	108.66	108.69	107.24	110.37	109.74	106.99	108.98	109.91	109.78	111.71	106.16	111.71	108.07	109.98
117.01	118.27	115.37	115.5	115.7	115.66	114.54	112.82	115.07	114.4	114.83	116.74	111.86	115	117.49	115.17	115.48	115.95	118.4	114.71	116.72	114.3	115.17	114.16	113.95	117.69	115.22	115.02	117.77	113.51	112.81	112.52	117.88	116.23	115.21	115.72	114.47	115.94	117.05	114.35	116.99	114.81	116.32	116.92	116.28	117.99	115.89	112.64	116.45	113.43
105.34	105.08	104.21	104.42	104.4	105.63	104.63	102.87	103.21	104.39	103.02	105.48	102.64	103.05	102.57	104.12	104.79	103.46	103.77	103.51	103.41	103.78	102.44	102.2	105.9	107.47	103.69	100.99	104.81	105.35	104.28	98.985	104.7	101.2	103.2	103.73	106.69	104.56	105.03	107.45	104.83	101.16	105.12	104.07	105.18	101.32	104.78	105.47	103.64	102.72
102.28	105.89	103.84	103.25	107.48	105.35	106.15	107.41	105.18	106.41	103.62	106.35	107.55	107.58	102.87	105.31	107.35	109.36	105.51	104.2	104.76	107.28	109.08	104.1	106.18	105.09	104.48	104.8	103.58	104.82	104.56	105.17	105.41	103.87	105.25	105.52	103.92	104.61	105.51	104.04	106.47	108.24	107.37	105.27	104.78	106.45	103.65	103.18	106.91	106.03
108.84	105.36	108.35	106.79	107.33	105.22	107.23	107.56	108.53	101.55	110.35	105.3	106.06	105.53	106.8	103.83	105.49	107.16	107.25	106.35	107.24	103.27	104.26	108.22	104.96	108.83	109.64	106.58	105.58	106.3	109.66	106.97	108.36	106.74	104.97	106.48	107.64	109.58	105.56	106.03	107.71	107.32	107.61	106.94	102.96	107.83	105.42	101.88	107.53	108.87
103.35	99.322	99.846	101.45	103.12	101.66	103.8	98.741	95.312	102.25	99.684	101.52	100.5	99.466	98.3	101.06	102.68	100.29	98.686	100.69	100.46	100.53	102.29	100.38	99.621	96.661	96.268	100.4	102.31	99.122	100.1	96.894	101.22	101.78	98.344	100.4	95.671	99.7	100.83	98.168	96.329	103.68	100.25	98.521	101.03	99.858	97.241	97.73	99.49	100.49
103.3	98.054	101.39	99.115	104.08	100.28	101.79	100.43	101.36	100.7	100.84	100.94	92.34	99.84	97.202	100.08	99.546	100.24	99.862	101.64	102.6	101.74	98.438	99.587	99.444	98.884	100.39	97.778	102.18	97.465	101.24	99.745	104.21	100.86	102.25	99.011	98.928	100.21	99.217	98.917	98.37	98.053	96.433	100.08	99.343	100.56	100.07	99.4	97.511	102.33
118.6	117.88	118.89	117.49	121.1	117.22	116.91	118.94	118.11	114.22	118.67	114.47	120.25	118.73	117.51	117.98	117.42	120.01	120.76	113.36	116.63	117.45	120.29	115.79	120.46	118.61	116.25	118.02	118.33	119.66	119.27	119.93	116.81	115.81	119.41	121.03	117.58	120.6	117.34	115.62	116.5	115.75	115.49	118.97	114.91	118.54	117.05	115.3	117.91	115.78
102.73	105.08	108.25	105.62	103.74	106.07	104.18	105.56	107.63	107.04	108.6	107.89	106.2	112.68	105.49	111.65	107.49	105.69	109.38	107.42	108.03	109.11	104.7	107.33	103.53	107.72	105.17	107.95	105.69	107.41	105.04	108.04	108.14	106.51	106.56	105.42	108.6	107.07	104.04	104.9	105	108.85	104.57	108.26	106.37	106.14	105.59	103.71	106.42	104.8
108.99	104.87	107.31	104.72	106.35	105.57	108.67	110.53	107.43	106.44	107.33	107.21	103.94	106.11	106.88	106.79	103.56	107.76	103.95	108.5	101.87	106.44	105.09	105.74	106.41	103.82	104.35	110.22	106.79	105.56	109.02	108.21	106.39	107.5	103.1	105.07	104.07	106.45	109.28	104.55	107.67	107.18	104.27	106.21	104.9	104.01	107.52	104.1	102.53	106.41
112.98	112.73	112.42	110.49	112.88	112.87	111.41	112.69	111.76	107.78	112.01	115.1	114.36	109.21	115.51	114.84	113.62	111.53	111.99	112.69	112.63	114.64	109.1	109.35	111.23	110.61	111.68	113.25	109.97	109.2	112.82	110.35	115.41	111.48	110.77	110.67	112.23	115.91	114.41	111.91	114.18	113.57	110.56	111.51	111.88	111.43	116.76	112.36	108.89	113.22
108.32	104.22	103.92	106.17	106.72	108.25	104.26	107.11	106.51	104.01	106.49	106.63	107.39	106.96	104.51	106.5	103.67	108.33	109	109.64	107.59	110.75	108.05	104.27	106.74	105.99	107.65	103.26	104.09	110.5	105.91	107.58	107.24	105.06	104.23	106.68	105.8	105.33	103.74	108.74	104.3	105.75	110.23	107.4	106.49	105.6	107.42	105.27	106.52	109.59
106.63	107.56	104.04	110.52	108.94	106.52	108.63	107.14	105.7	108.64	108.11	105.9	107.97	107.91	107.45	105.57	108.94	107.88	108.3	107.06	107.21	108.21	107.4	106.46	106.13	103.81	103.53	107.38	106.25	106.57	107.56	108.08	106.98	106.38	106.5	105.86	106.88	107.37	104.64	106.25	106.55	105.76	109.29	107.43	106.47	105.96	105.77	106.56	106.19	106.63
110.59	112.25	109.24	113.22	113.88	112.28	112.99	117.45	110.83	111.94	112.73	113.96	113.38	112.76	111.51	112.39	108.21	110.88	114.29	112.5	113.38	109.86	115.12	111.39	111.35	113.67	113.25	113.37	112.23	114.36	115.08	110.48	114.05	112.43	113.89	109.64	113.36	109.07	112.22	111.54	109.52	115.32	110.78	112.15	110.45	110.24	109.24	112.39	111.38	108.5
100.85	100.02	99.02	103.17	98.527	100.06	100.48	99.613	94.937	97.58	98.33	100.64	100.4	103.56	102.77	100.79	97.947	97.95	100.43	98.858	101.16	101.89	98.809	104.08	103.68	101.21	99.13	101.59	100.1	102.95	101.82	95.916	101.16	99.42	102.12	99.253	100.07	100.77	101.89	101.58	101.08	101.18	101.1	100.8	100.79	100.86	101.54	98.715	96.633	100.6
107.13	104.11	104.12	106.53	102.82	101.2	105.67	108.17	105.22	102.97	104.13	103.81	104.55	105.79	103.55	103.24	109.71	102.34	105.33	104.83	104.63	105.32	103.22	101.59	101.81	100.92	106.49	104.94	102.87	100.96	106.39	103.1	102.8	102.65	101.82	104.87	102.38	107.92	104.92	105.53	103.22	102.35	100.92	104.48	106.88	106.49	104.51	102.76	102.7	107.8
106.91	105.49	102.94	103.95	103.06	102.03	102.98	104.15	106.91	102.4	104.14	104.72	107.03	101.99	105.85	104.77	104.56	105.09	104.29	103.38	104.67	100.97	104.31	103.68	106.91	100.2	101.09	105.12	105.05	103.93	101.16	101.04	103.96	102.18	105.23	102.7	105.86	102.53	105.08	104.03	106.2	107.15	102.04	105.17	103.03	101.66	104.8	101.33	105.75	106.47
105.71	102.62	104.41	104	105.73	105.94	107.13	101.88	107.73	105.58	110.12	106.77	105.55	106.88	105.33	106.08	103.34	107.81	105.71	106.72	104.08	105.44	107.63	110.63	105.77	107.29	102.66	106.23	105.54	103.88	103.64	106.58	104.55	106.42	103.54	106.54	108.69	104.52	104.73	105.6	105.85	107.3	107.55	102.29	106.85	106.72	104.88	106.56	108.98	106.2
105.92	106.18	104.18	106.99	103.09	109.27	104.48	105.58	106.4	103.7	106.73	107.44	106.98	104.11	106.3	104.6	104.55	104.18	105.16	105.43	106.2	106.87	107.71	104.1	105.31	105.02	106.52	106.41	107.07	109.4	108.11	107.02	105.42	106.41	105.12	108.13	105.38	106.88	104.94	106.13	103.67	105.88	106.86	105.36	106.97	101.74	109.25	105.86	104.56	106.74
103.44	105.08	106.69	106.74	103.14	102.57	104.08	103.82	105.62	104.53	103.81	106.29	105.89	103.43	105.71	107.09	105.64	105.37	104.85	104.02	105.35	103.68	107.91	102.57	107.01	103.61	102.28	104.4	105.61	105.36	104.87	106.28	106.18	106.64	109.09	105.33	104.67	107.06	108.01	103.2	101.14	106.6	108.09	104.79	101.01	106.29	103.56	106.06	103.14	102.6
108.88	111.58	110.63	109.13	112.72	110.6	110.97	108.82	106.8	110.39	112.3	111.95	113.41	108.78	109.51	106.84	110.53	110.82	108.29	111.54	110.97	113.17	111.35	109.01	110.15	112.47	108.8	110.4	110.26	109.23	107.64	107.97	110.3	109.9	111.26	110.68	110.47	109.49	114.91	112.82	110.24	111.34	108.76	111.56	110.37	113.15	111.86	110.49	108.36	110.38
101.66	97.659	99.6	98.667	101.08	97.095	100.22	101.5	98.621	100.15	100.66	99.398	100.48	98.518	100.34	101.35	99.356	101.56	93.968	101.97	102.38	98.426	98.872	100.59	99.643	100.11	101.07	100.66	100.71	101.76	100.75	99.483	102.52	99.516	102.94	98.165	97.618	97.08	100.4	102.88	99.961	99.902	99.728	99.074	100.38	96.865	99.813	100.74	99.663	101.34
108.45	109.24	110.4	103.89	103.29	106.94	107.4	106.12	104.08	104.43	108.26	106.04	103.88	108.11	106.55	105.38	106.96	108.37	105.93	107.54	108.2	107.09	106.48	106.76	107.91	105.72	108.03	105.59	107.33	107.25	103.42	103.89	108.77	103.72	105.61	106.83	106.34	103.55	103.57	105.36	106.59	104.87	104.9	105.58	104.88	104.59	106.81	106.61	105.96	106.04
97.879	101.64	102.13	96.981	99.014	101.07	99.731	97.831	99.958	99.611	99.312	99.475	98.82	96.757	98.517	97.214	100.64	101.35	95.998	100.1	100.83	99.333	100.81	101.31	99.831	101.44	99.587	100.23	97.959	99.254	101.19	102.13	100.04	102.09	100.38	97.622	98.57	99.105	101.41	101.02	100.96	98.298	99.845	99.394	98.518	100.52	100.52	100.51	99.124	100.48
101.71	104.71	108.01	104.29	103.55	101.85	104.41	103.46	101.66	104.82	104.12	104.26	102.97	105.04	106.05	106.38	105.9	104.49	103.58	105.07	102.66	102.86	102.15	106.61	103.97	105.1	104.12	105.73	105.61	103.6	105.46	106.09	104.91	106.6	106.34	105.4	105.5	103.02	101.97	103.33	102.05	104.96	103.51	104.52	98.156	104.16	105.11	102.96	97.837	107.19
105.49	106.34	105.29	99.236	105	103.89	102.64	104.27	109.31	102.46	100	104.75	103.02	103.74	102.64	102.75	102.1	101.3	107.4	103.64	104.08	106.23	105	105.63	104.19	103.52	105.91	101.71	106.03	105.93	104.83	102.2	102.74	103.63	103.3	106.91	102.64	104.25	104.5	107.21	105.06	101.42	102.41	108.25	100.48	101.98	107.16	104.86	104.35	104.11
105.93	105.98	105.45	105.48	106.8	106.38	106.07	107.57	107.09	105.79	106.1	104.92	105.14	109.21	102.88	107.93	106.31	108.21	104.02	106.69	106.55	104.6	106.55	107.16	106.75	106.74	108.02	105.11	109.73	103.11	106.09	106.64	108.37	105.45	106.27	107.73	103.29	108.25	108.85	103.88	105.13	107.81	106.33	108.09	104.02	107.84	106.51	100.1	104.96	106.54
110.77	113.84	111.92	112.13	111.59	113.79	111.32	107.94	110.18	111.92	114.15	111.83	109.67	113.9	111.54	114.76	110.01	113.61	108.11	112.23	112.37	112.66	111.01	112.7	111.72	112.26	112.01	113.45	111.11	112.96	113.14	108.79	113.4	110.19	113.66	110.13	111.11	110.32	108.4	112.4	108.21	113.02	109.93	111.76	111.28	111.81	107.89	112.02	112.56	112.68
109.5	108.88	111.26	108.33	109.92	109.22	111.09	109.94	110.57	107.26	109.9	112.87	113.67	110.81	110.41	111.58	108.98	111.4	108.62	112.05	110.15	113.63	108.01	110.72	110.11	111.9	110.52	110.78	110.46	113.07	109.97	110.94	108.82	107.5	112.78	108.68	112.79	109.86	107.11	109.58	110.36	109.93	109.91	112.04	108.78	109.77	106.9	110.35	110.65	109.26
105.79	103.21	105.85	103.52	105.6	101.61	105.74	107.85	103.04	106.02	103.74	103.34	106.84	103.85	106.74	105.94	103.74	103.87	103.46	106.07	109.44	106.33	103.25	105.18	103.46	105.51	105.68	107.23	105.95	106.02	104.05	105.27	106.12	106.17	105.1	105.95	105.96	103.96	106.28	107.17	104.77	106.17	105.09	105.86	103.83	103.02	104.41	106.18	108.04	106.85
102.01	104.01	105.43	105.15	105.12	110.58	106.78	106.82	105.63	109.25	105.38	109.1	103.16	107.37	105.21	105.34	105.14	103.21	108.26	106.9	105.55	106.52	106.66	108.71	105.12	104.77	107.92	105.52	106.55	106.16	104.83	104.99	104.37	105.6	110.31	110.78	107.85	107.22	106.31	106.61	108.29	103.66	103.41	107.82	107.18	109.52	106.73	105.17	106.52	105.45
108.12	106.83	107.89	105.56	109.05	109.1	103.61	108	103.68	103.73	108.63	105.82	105.65	105.02	108.3	105.8	105.02	107.99	106.96	107.54	106.5	106.56	110.25	108.46	105.81	108.18	105.38	105.06	104.76	105.17	106.36	108.51	110.27	105.15	107.54	103.09	105.13	108.31	108.51	103.78	107.23	106.09	105.39	106.09	107.23	106.63	104.47	106.54	104.79	105.87
102.12	104.92	101.05	98.536	100.93	100.99	101.48	103.33	104.42	98.114	101.49	101.93	100.74	95.963	100.1	101.91	97.147	101.15	101.76	96.155	100.92	100.03	98.602	99.474	98.326	100.25	98.124	100.99	98.667	98.931	98.107	98.487	101.27	101.4	98.788	99.919	100.73	99.325	100.63	98.962	101.03	101.68	98.804	98.335	100.33	98.501	100.79	100.47	99.755	104.06
107.34	106.57	104.13	106.56	107.12	106.3	103.49	104.91	103.77	102.96	110.61	106.03	106.51	102.74	108.84	108.66	108.36	107.2	105.56	104.27	105.9	106.95	109.31	105.75	105.62	103.57	108.59	103.18	103.98	103.59	105.62	103.79	107.87	105.39	105.16	108.28	104.92	102.74	100.39	105.66	106.55	106.84	109.23	104.21	109.07	107	105.82	106.73	103.28	106.72
103.3	100.3	101.08	97.504	102.3	99.893	102.29	101.86	101.26	101.82	100.29	100.71	99.236	101.62	101.02	103.14	101.93	98.974	100.5	102.31	98.619	99.438	101.92	100.3	98.812	99.962	98.479	100.64	99.679	99.081	99.4	99.798	102.61	97.759	100.87	99.099	102.58	101.35	100.08	102.59	100.48	100.52	100.83	101.23	103.5	99.001	101.75	97.951	102.35	100.5
108.77	108.33	104.44	106.77	106.84	104.53	106.72	108	104.64	107.46	106.33	106.67	109.44	106.55	104.68	104.4	107.61	103.35	109.3	107.22	106.66	108.23	106.43	108.76	107.55	105.28	105.09	107.88	109.95	105.9	106.78	109.7	106.3	107.03	106.02	109.3	109.08	106.66	106.89	104.65	106.25	103.96	108.59	107.89	107.36	108.97	107.67	109.73	103.89	103.02
108.84	106.87	103.3	106.28	108.31	106.67	109.94	106.84	108.92	107.51	103.24	105.03	107.87	108.13	111.16	107.61	109.37	108.35	104.36	106.22	106.25	104.25	105.03	108.89	105.94	108.33	107.41	106.1	108	106.28	106.33	106.43	104.86	107.84	110.18	103.57	107.77	105.39	106.49	108.49	106.07	108.16	106.91	105	106.57	105.77	107.86	109.33	106.73	106.3
106.53	105.98	106.58	107.06	105.67	103.91	106.73	108.82	103.38	108.59	106.4	107.91	107.13	107.98	102.77	100.91	107.55	102.89	108.55	106.22	103.65	104.71	108.41	107.63	105.95	107.26	103.32	108.1	106.1	108.07	109.14	105.43	107.56	106.07	107.38	103.23	107.33	105.27	105.16	107.59	107.64	106.33	108.07	105.55	105.21	105.37	106.22	103.63	106.54	105.92
111.51	107.87	110.54	108.83	108.52	110.61	109.9	108.14	109.81	107.71	110.53	110.77	111	109.8	110.56	109.76	110.38	111.08	110.35	108.37	109.68	110.58	108.51	111.8	109.58	111.89	107.99	111.73	112.19	108.23	108.95	110.9	110.47	110.64	110.83	111.33	111.19	109.1	109.35	109.81	109.3	106.97	111.6	107.86	110.9	112.54	110.87	106.29	106.98	109.71
104.4	103.18	106.37	105.38	102.35	102.22	105.28	106.66	103.25	105.47	104.94	104.49	104.84	105.05	104.25	104.07	107.04	108.23	103.21	104.17	105.8	103.48	109.19	104.46	103.75	104.53	106.24	106.36	106.34	105.84	104.45	104.64	105.88	106.04	106.27	107.49	104.97	105.37	103.26	107.06	106.32	103.78	102.93	106.29	106.34	104.79	103.4	104.39	106.15	106.21
105.49	104.74	107.23	104.76	107.17	107.04	104.86	105.17	102.33	105.32	104.52	103.69	105.43	107.99	101.31	107.67	105.44	103.72	106.58	105.06	102.61	104.14	103.92	102.31	106.45	109.26	106.21	103.44	104.16	108.12	107.49	108.04	106.03	109.37	104.4	107.16	107.78	105.76	109.3	104.92	107.55	106.48	108.5	105	107.42	107.06	102.96	104.93	105.55	106.19
114.59	110.94	112.94	112.25	113.25	112.96	116.2	113.13	111.58	112.38	112.14	108.97	113.29	111.47	113.02	111.86	112.36	111.68	112.77	110.91	113.43	111.2	112.13	108.66	111.44	111.95	112.49	110.99	112.4	112.84	113.77	111.7	113.22	114.24	112.67	112.8	111.2	110.54	112.17	111.75	111.63	111.03	111.55	111.95	115.32	114.44	114.72	112.46	113.55	111.47
98.929	99.611	97.911	99.183	99.158	100.26	99.561	101.45	101.82	100.28	99.292	99.405	98.572	99.622	99.356	99.904	99.668	98.91	100.75	98.63	99.979	96.705	96.833	100.96	97.746	98.128	99.579	99.206	102.37	99.003	102.45	100.75	100.41	101.57	97.615	99.159	96.925	99.022	96.696	101.02	96.799	100.14	103.06	99.887	100.69	100.86	98.203	99.246	99.762	100.92
104.11	103.61	104.67	107.9	104.51	104.6	103.48	100.16	109.6	106.84	105.43	105.26	105.65	105.03	102.31	103.78	105.71	105.28	103.52	106.03	105.1	106.2	103.06	107.2	103.74	105.49	104.19	107.76	106.34	103.75	104.75	106.57	105.16	106.44	108.04	107.03	105.84	104.51	105.17	106.42	104.36	106.72	107.68	105.18	104.74	107.26	106.24	105.99	106.52	105.93
102.34	107.01	107.64	106.83	107.78	101.36	104.3	103.72	103	105.38	104.9	107.04	103.55	104.45	104.82	102.11	107.73	104.81	108.47	105.87	106.25	104.28	103.8	102.92	104.64	105.55	106.9	104.15	104.69	105.83	102.79	105.25	103.02	105.06	104.24	107.33	103.94	107.58	105.26	104.93	103.83	104.13	106.49	107.52	103.98	106.25	108.21	110.31	105.55	106.82
107.94	106.95	107.01	107.86	104.99	105.14	106.89	108.54	106.87	108.53	107.93	107.08	105.32	105.18	105.65	105.76	106.86	107.9	107.31	106.01	108.94	107.75	109.78	105.37	108.38	104.87	105.35	104.5	104.84	106.05	105.03	108.99	106.41	107.58	108.34	105.12	105.89	104.03	107.55	106.27	105.32	108.8	110.5	105.83	106.64	106.83	103.83	104.87	107.6	107.28
114.78	111.41	112.19	113.28	111.57	111.67	114.87	112.77	111.51	110.36	116.43	108.41	112.98	112.61	116.79	113.94	114.59	111.33	110.35	115.27	109.24	110.66	109.86	112.81	112.02	110.24	111.57	114.58	114.79	112.04	113.85	112.47	111.46	111.72	113.89	109.13	114.54	113.69	111.65	113.63	110.28	112.59	118.91	114.74	111.2	109.62	111.22	110.76	111.36	113.49
104.27	105.58	107.1	103.39	104.21	104.98	104.73	103.58	104.75	107.19	105.97	104.29	104.21	106.76	104.14	104.47	104.99	104	102.39	101.94	102.45	106.18	103.14	101.91	102.51	103.86	103.32	101.2	100.7	102.96	105.97	103.22	104.92	103.01	104.01	105.75	104.65	104.77	105.31	107.14	103.18	106.1	107.44	105.4	106.93	103.76	103.55	103.19	107.31	102.38
105.18	105.25	102.39	106.34	108.87	104.23	106.84	106.7	107.28	104.24	102.24	102.41	106.12	107.78	106.64	104.51	103.99	102.04	105.82	104.31	107.08	105.63	106.2	104.12	106.89	105.36	107.67	105.27	102.6	103.87	104.17	105.24	105.17	101.31	103.24	104.67	106.77	105.17	106.01	106.29	107.56	106.13	107.57	106.1	106.54	107.32	105.59	105.74	107	103.04
112.73	113.43	110.41	108.9	108.29	110.11	109.34	114.63	111.86	111.64	113.45	113.78	111.28	113.61	108.33	113.7	110.48	114.85	114.55	111.81	113.89	112.31	110.36	112.5	112.57	113.35	109.33	114.41	113.12	112.17	113.77	114.75	109.7	115.89	109.05	112.46	113.59	114.74	109.15	111.85	111.08	110.98	115.41	113.07	113.04	110.3	110.12	110.48	111.15	111.18
106.61	109.5	104.88	104.54	102.55	107.6	105.49	106.03	104.72	107.28	109.2	107.95	105.84	108.24	104.65	107.13	107.23	108.63	102	107.37	105.61	105.72	101.9	104.75	104.56	106.98	106.8	101.96	103.64	103.97	107.34	106.59	104.61	111.67	104.16	108.46	105.2	107.55	108.82	104.8	106.5	106.17	107.14	105	107.02	106.79	106.52	105.02	102.86	107.48
105.98	105.73	103.28	108.68	109.42	110.66	107.44	108.8	105.26	104.16	104.92	107.25	107.97	101.41	104.74	107.1	103.29	105.65	103.32	106.38	106.55	106.85	109.32	106.79	108.51	107.04	104.89	105.63	105.77	105.97	107.05	107.05	107.03	106.02	108.25	104.75	105.64	108.06	104.43	102.57	110.57	106.15	108.04	103.73	106.58	109.96	106.44	108.91	105.76	106.76
109.22	109.11	112.89	112.88	111.25	111.6	110.92	112.38	109.63	110.13	110.86	109.44	110.62	110.98	110.57	110.61	110.64	110.75	112.91	107.94	109.2	110.17	110.68	112.27	112.3	112.04	110.96	113.21	114.78	110.57	109	112.26	113.53	111.99	109.71	112.49	112.61	107.74	111.97	111.13	109.8	109.4	109.25	110.13	113.5	108.05	107.32	108.72	112.37	108.68
110.59	110.72	110.8	111.87	109.75	110.47	112.85	110.3	109.76	113.33	110.51	109.51	111.76	108.41	108.26	111.18	108.59	113.37	108.98	110.57	111.46	111.78	108.56	107.45	111.14	111.56	113.19	106.56	108.82	108.46	111.94	109.2	110.85	107.9	109.38	109.65	111.18	109.23	108.99	108.86	109.76	111.87	111.39	111.21	109.86	111.06	110.72	112.06	108.33	111.21
118.49	119.18	119.16	116.95	117.65	115.86	116.34	119.16	121.28	116.66	119.25	118.87	118.15	116.28	117.9	118.51	116.2	117.15	118.8	118.56	120.44	117.52	115.44	119.87	115.28	112.57	117.32	118.27	118.09	118.85	118.85	118.81	117.85	118.42	116.52	117.37	120.44	118.2	119.6	117.08	116.71	117.37	114.46	119.59	119.33	117.96	114.56	117.01	116.73	120.14
110.18	110.75	109.92	113.75	108.24	108.36	108.28	111.49	111.06	108.31	112.17	113.14	109.43	110.15	112.49	113.45	107.82	108.63	112.59	108.7	108.54	111.13	108.51	106.43	105.87	110.56	112.21	109.83	106.21	112.91	110.01	107.52	107.72	110.37	109.12	110.81	107.71	111.6	110.75	110.78	107.24	110.47	109.65	109.19	109.6	108.89	107.85	110.19	110.53	110.14
105.43	106.66	102.53	105.01	104.8	102.56	100.64	102.36	106.87	103.8	108.74	105.27	107.05	102.5	100.45	104.7	105.49	103.58	106.66	103.34	103.26	103.05	103.17	103.95	103.51	104.88	108.81	103.2	105.89	106.91	107.47	103	101.93	104.08	103.57	106.83	104.4	106.39	104.32	104.4	106.64	105.05	104.72	100.15	105.21	105.33	103.74	107.54	105.35	105.71
110.92	112.28	110.88	113.74	112.26	112.62	113.52	111.11	112.43	111.13	109.83	112.75	112.31	114.92	107.27	112.32	111.21	112.43	116.14	111.57	112.88	111.65	110.44	113.54	109.42	110.05	111.67	111.59	111.65	113.23	112.64	113.87	112.92	112.83	111.52	113.49	107.71	112.66	110.08	109.42	112.78	112.7	109.25	112.47	109.64	112.43	110.54	110.92	114.69	108.54
112.23	110.91	111.22	113.09	114.05	112.3	110.31	111.12	112.11	110.76	112.32	113.71	110	107.81	112.18	112.87	110.74	108.4	112.13	109.6	109.96	109.52	112.63	113.48	113.49	108.8	109.59	112.99	111.15	111.28	111.77	111.13	108.93	113.17	109.45	109.2	110.94	110.63	112.84	113.7	113.02	112.65	112.17	108.9	111.59	110.18	113.1	110.63	107.18	114.29
107.34	103.4	101.09	102.75	105.38	108.06	106.11	108.04	103.63	106.36	103.25	104.22	103.45	104.77	104.31	106.11	105.57	107.17	105.41	102.85	105.39	103.59	101.63	101.49	103.21	105.55	103.1	106.37	103.32	104.61	104.9	102.77	104.53	103.17	100.74	103.54	103.09	106.1	104.41	105.4	103.32	104.83	104.56	103.06	106.75	102.5	103.61	104.89	108.01	103.93
106.5	106	108.63	108.51	103.96	107.58	106.26	107.96	106.25	107.56	108.32	105.04	108	107.89	107.5	108.22	107.17	106.12	107.66	108.63	106.52	106.76	109.16	105.98	109.66	103.75	107	107.36	103.75	108	105.11	107.18	107.19	104.96	106.52	107.32	105.87	108.66	107.28	108.27	104.06	108.71	106.3	109.87	106.99	110.63	104.62	108.43	106.97	105.84
105.77	105.85	109.16	102.95	106.14	104.61	107.55	107.76	107	105.32	105.55	105.07	104.27	106.24	105.18	105.28	103.92	103.96	109.25	104.64	106.6	104.75	106.48	106.62	105.28	106.88	106.55	109.56	105.1	103.83	104.88	104.61	106.87	104.95	108.13	106.21	106.03	110.77	107.05	103.77	101.52	107.47	100.99	105.7	105.51	107.18	105.51	105.88	105.65	104.21
102.98	105.25	107	105.39	106.94	107.67	103.82	105.34	107.84	106.97	106.78	103.24	108.89	105.79	103.35	107.34	104.61	107.58	106.09	107.86	103.86	103.69	103.89	108.13	103.36	108.14	99.48	105.92	103.31	110.18	106.75	106.19	103.13	109.5	104.97	105.02	105.87	104.62	108.33	104.39	101.66	107.42	103.5	106.27	107.27	108.01	108.09	102.9	103.42	105.03
111.79	109.11	111.83	109.47	109.29	111.27	111.61	108.38	109.67	112.93	111.28	108.93	113.71	110.65	108.99	111.28	109.51	111.7	111.82	109.52	112.21	108.96	112.6	109.84	108.92	110.82	109.96	110.9	110.49	109.5	110.08	111.55	112.85	112	110.58	112.83	110.52	110.96	107.35	106.99	111.34	108.16	110.67	110.06	112.34	111.71	111.1	112.33	113.15	113.09
107.2	105.71	106.54	102.24	104.96	102.76	106.9	108.56	101.9	107	103.67	104.64	104.86	108.05	107.6	108.5	107.85	103.93	110.31	105.54	107.84	106.62	106.51	105.41	106	105.92	107.22	108.88	107.45	104.82	104.61	105.86	104.79	103.88	105.84	105.72	107.24	108.3	109.38	104.53	108.15	105.4	107.3	106.45	104.46	106.95	106.07	108.35	103.93	105.6
96.43	99.755	102.8	96.122	99.332	99.074	100.45	100.83	96.011	100.09	99.444	101.49	101.07	99.129	100.02	99.231	100.32	99.676	99.357	101.78	99.08	95.433	101.33	98.243	101.9	98.801	101.13	99.882	97.334	101.35	97.705	100.24	102.95	99.282	101.8	99.382	99.794	98.159	103.2	101.16	97.389	101.16	99.759	99.554	95.499	99.598	97.032	98.248	97.535	100.79
110.47	112.98	108.28	108.12	107.99	111.1	108.82	108.03	110.37	107.31	110.82	113.51	106.38	109.8	110.44	110.08	109.89	106.28	109.36	111.88	110.31	106.82	110.34	111.27	108.8	108.94	112.83	108.81	108.11	107.75	108.99	109.17	108.08	110.17	109.44	109.38	110.32	110.8	108.74	109.61	109.99	111.46	109.31	109.2	110.14	108.72	111.98	107.99	106.7	108.26
115.04	115.79	118.29	112.69	118.7	117.75	116.15	117.1	116.64	116.89	116.56	117.96	116.45	117.67	116.15	117.99	115.84	116.91	116.81	113.52	119.25	115.59	116.53	116.33	117.54	115.08	114.76	118.44	114.82	116.21	116.63	115.07	115.87	119.17	117.66	115.94	117.47	116.75	113.28	118.97	115.25	114.71	115.58	117.29	119.4	118.64	117.04	115.78	116.77	112.87
99.522	101.47	99.061	99.983	97.768	103.01	102.22	100.87	103.2	101.83	99.273	101.77	97.631	96.057	98.653	103.66	96.132	101.76	102.28	99.076	100.26	101.09	102.97	97.593	98.469	96.912	103.16	101.11	100.47	97.77	95.709	99.333	101.15	100.37	99.468	97.801	101.43	100.98	99.044	103.14	100.16	97.838	97.668	98.187	95.583	103.96	98.38	98.148	102.25	98.646
105.26	102.32	107.18	107.7	107.24	106.58	105.55	103.74	107.31	104.76	109.61	104.75	106.1	105.07	110.56	103.39	105.34	108.28	104.84	106.98	107.95	103.58	103.91	104.05	106.61	103.74	105.06	107.21	107.24	104.08	107.5	104.21	105.26	107.27	108.94	107.6	105.52	104.88	103.59	104.29	104.5	103.85	106.9	104.16	105.05	105.1	106.26	105.45	107.23	107.44
105.27	109.28	107.37	103.6	105.09	105.08	104.96	108.66	104.34	104.87	104.98	107.85	103.7	105.66	102.72	108.35	106.59	105.19	103.99	103.46	105.19	106.18	106.04	106.48	105.63	108.9	107.14	103.1	101.55	104.07	105.34	106.88	107.53	105.51	104.73	107.45	105.5	100.61	104.45	103.23	105.09	107.75	108.19	106.19	106.28	104.49	105.56	104.3	106.25	106.97
101.3	102.22	96.788	98.65	97.4	97.943	102.11	98.037	97.508	99.904	100.01	100.42	99.801	99.07	98.261	101.43	101.53	98.852	98.313	101.12	101.47	99.372	101.2	99.707	99.65	100.51	101.32	99.183	100.03	98.423	101.17	97.291	100.53	99.44	97.745	98.023	98.972	99.331	98.875	97.39	97.899	100.87	101.84	98.251	97.715	100.73	100.84	98.279	99.751	98.581
104.87	107.39	103.15	106.24	104.57	105.57	105.99	105.36	106.46	102.16	102.52	105.47	106.73	106.58	108.76	107.36	108.59	101.92	107.03	104.01	105.2	106.39	107.77	103.69	106.6	104.1	107.98	105.05	110.39	106.6	104	104	108.88	105.2	105.51	105.32	102.51	103.24	106.15	105.7	108.78	104.18	104.73	106.39	105.96	107.34	107.84	106.42	107.17	105.58
104.55	105.34	105.26	107.49	108.15	105.21	102.44	105.03	104.06	101.51	103.87	105.65	104.28	104.13	105.2	103.7	105.1	105.64	107.31	106.18	105.65	106.11	105.46	104.89	106.07	105.86	105.76	102.65	105.68	106.95	106.32	104.55	103.59	103.49	106.43	104.42	105.29	106.38	104.56	103.96	109.38	104.77	104.79	104.67	105.77	106.45	106.1	103.86	104.81	106.03
111.49	111.16	112.99	112.48	113.45	109.6	111.23	111.39	113.61	109.85	109.55	111.79	110.97	110.43	112.77	113.32	112.09	113.27	112.93	112.63	113.8	113.5	111.14	114.22	111.97	112.66	114.62	115.07	111.89	113.06	114.56	111.52	110.12	111.18	112.02	109.62	111.25	112.78	113.22	110.32	109.69	111.79	114.48	111.2	110.32	110.27	111.41	107.02	110.4	113.81
105.53	110.28	109.12	111.84	109.83	109.32	108.59	106.41	110.57	105.6	108.06	108.12	106.57	106.95	108.9	107.68	108.4	106.05	107.61	110.74	109.04	110.85	109.55	109.31	109.54	108.11	106.74	112.89	108.47	111.52	107.01	109.85	109.51	110.6	108.71	105.95	109.5	111.86	108.03	110.28	110.7	111.08	109.68	109.62	110.9	109.66	109.12	108.85	110.8	111.68
104.62	102.41	103.91	104.83	102.93	104.82	104.89	105.12	105.62	106.52	102.93	104.37	107.31	109.06	106.18	107.36	105.52	108.44	105.64	105.02	105.28	107.09	104.22	108.08	102.18	101.46	105.34	103.54	104.92	107.81	107.21	103.81	104.54	106.61	104.03	108.65	106.88	104.94	104.63	101.61	107.57	109.45	105.09	102.91	107.21	104.07	106.78	108.37	107.9	105.25
108.15	106.24	106.18	102.36	106.46	104.45	106.8	105.74	105.29	103.76	107.08	106.34	106.33	105.61	107.43	108.61	103.06	107.9	106.96	107.23	110.24	105.12	107.57	105.09	104.12	105.69	108.94	109.03	106.73	104.4	105.51	105.33	104.74	108.27	107	107.91	103.17	106.61	107.27	104.5	110.96	106.59	105.72	108.28	103.39	108.49	108.77	102.16	104	109.73
111.42	107.9	108.71	108.5	108.67	104.98	104.16	104.26	110.59	107.67	107.87	109.15	107.96	103.99	106.42	105.42	105.74	106.47	104.86	105.32	106.56	106	105.91	105.5	106.61	103.48	109.4	105.02	103.87	108.85	106.41	104.62	108.34	103.76	105.56	106.14	107.28	107.83	106.5	108.76	107.7	108.51	105.77	105.34	107.4	107.46	104.21	107.12	103.76	104.78
109.67	108.22	110.08	108.61	107.93	107.04	109.77	111.14	111.16	111.61	110.24	111.15	108.03	111.09	107.9	110.14	109.54	110.29	108.88	108.37	110.12	110.42	111.71	113.03	111.87	109.45	108.73	111.4	107.15	109.64	107.23	112.43	112.31	110.71	110.95	109.46	110.68	107.22	110.74	110.87	112.43	108.38	107.96	109.87	110.59	113.77	109.38	108.36	109.5	108.44
104.46	107.6	105.63	106.21	106.16	105.12	109.88	107.67	109.03	109.89	106.29	110.03	107.79	105.79	106.86	105.6	106.14	103.86	107.33	104.2	105.1	109.17	108.48	106.3	106.96	103.23	105.58	107.11	107.92	105.73	106.49	105.26	105.08	102.78	105.19	106.4	107.4	108.47	106.14	107.94	104.17	108.38	102.54	104.27	107.81	106.18	107.86	105.06	107.09	104.72
112.88	113.55	110.78	112.89	116.12	114.1	113.48	112.87	114.19	111.5	113.84	109.29	114.43	111.54	115.32	114.7	111.56	114.19	113.12	110.24	112.51	111.97	113.05	113.23	113.31	113.05	113.17	111.26	115.76	110.12	114.27	111.9	108.94	112.35	110.39	113.91	109.14	114.86	115.67	111.32	112.37	112.33	115.05	113.51	112.7	115.92	112.25	108.63	113.81	114.26
97.987	101.24	97.427	97.24	100.38	100.04	98.927	99.207	100.07	100.2	100.75	98.267	96.733	103.33	100.86	100.89	100.84	98.036	98.496	98.685	99.646	101.27	99.366	98.752	98.134	102.03	97.97	100.47	101.68	98.586	101.07	98.139	101.56	102.4	102.14	104.38	101.88	99.528	98.619	97.821	101.25	102.15	100.86	98.862	98.096	99.778	101.03	101.06	98.738	101.96
107.72	107.35	106.65	100.67	108.11	106.66	107.48	105.79	110.95	108.7	106.9	108.54	107.8	106.83	105.36	104.09	107.19	106.04	105.65	103.9	105.67	104.14	105.16	105.88	106.83	106.2	108.19	105.82	104.66	105.8	105.21	102.69	104.92	105.6	107.08	105.81	105.89	105.83	106.02	103.92	107.59	103.67	104.66	107.72	104.51	107.5	107.8	106.23	103.36	106.78
106.24	103.96	104.39	103.21	104.08	104.88	103.69	106.1	107.13	108.28	101.24	103.78	105.34	105.9	104.84	105.04	107.46	106.34	103.98	105.23	106.75	106.96	108	103.48	106.79	106.85	103.6	103.82	104.77	107	108.21	104.46	102.51	103.99	102.97	104.37	106.8	105.24	103.81	105.47	104.93	104.29	107.27	103.87	107.18	104.05	107.67	104.07	103.09	105.75
107.71	109.7	106.29	109.31	105.41	104.96	109.17	108.39	106.52	104.96	104.75	107.42	107.2	108.33	105.64	108.38	105.85	103.86	107.3	108.9	107.43	107.9	105.07	107.03	107.36	107.53	108.91	106.41	107.95	106.57	107.15	105.11	108.72	106.29	107.92	107.54	105.57	105.52	104.14	105.8	110.92	106.55	104.47	108.41	105.72	105.32	110.31	106.4	106.99	107.29
105.98	104.17	105.67	104.65	105.87	108.22	107.13	105.88	107.1	104.95	109.51	106.29	104.19	105.97	105.43	106.48	103.8	104.91	102.15	104.51	108.27	106.06	104.6	104.57	104.76	105.8	104.55	108.33	106.38	102.72	106.33	103.8	106.1	104.15	104.54	107.77	105.42	104.75	107.91	107.33	103.32	103.31	103.41	107.91	103.62	104.84	107.81	104.8	105.99	107.49
104.81	102.85	106.61	106.31	104.4	106.04	107.13	106.92	107.07	106.65	106.76	107.53	107.39	107.93	106.18	106.17	109.63	107.7	107.2	104.21	107.26	102.88	103.38	106.98	108.33	104.73	104.84	104.98	106.39	102.48	105.11	107	106.34	110.52	106.18	104.95	103.54	106.08	105.18	107.69	107.54	105.94	106.96	107.01	104.5	108.17	107.8	106.42	109.63	107
108.57	109.09	108.52	104.15	109.57	105.22	106.66	107.8	104.95	103.81	102.28	104.36	106.59	106.59	105.29	107.64	106.12	105.92	105.38	103.74	108.48	106.56	105.91	106.25	109.36	107.85	111.28	107.11	105.43	105.6	107.04	107.11	103.77	108.88	107.77	105.66	107.15	102.7	105.16	105.76	107.92	105.02	109.95	106.25	103.29	104.6	104.83	109.19	109.84	107.79
102.17	101.86	96.449	101.9	99.572	101.81	99.278	102.14	98.013	97.859	99.542	101.35	102.33	102.07	101.57	99.454	102.18	101.64	101.42	99.835	102.71	97.595	102.04	101.09	102.74	101.76	100.89	103.56	101.36	99.067	99.064	104.05	102.37	100.12	98.193	98.937	100.72	98.977	96.551	101.07	100.67	104.61	99.569	100.27	101.52	99.521	99.113	99.244	101.63	98.469
104.18	100.99	104.77	104.61	105.05	103.93	105.63	101.06	105.58	103.93	105.24	104.06	105.92	105.41	102.42	104.67	105.19	105.05	108.01	104.73	103.43	105.63	105.41	104.46	106.46	105.39	105.76	105.92	106.82	99.378	102.69	104.85	103.29	103.29	104.57	104.93	107.45	101.9	103.87	104.79	106.63	107.09	104.92	104.46	106.67	104	104	106.35	106.19	100.31
109.84	106.04	108.33	107.99	104.21	106.88	104.3	105.44	104.77	109.57	103.55	105.98	107.89	106.34	109.6	110.29	103.95	108.39	107.68	108.67	102.89	106.84	105.04	106.93	105.2	106.89	104.61	106.96	106.4	105.54	105.62	107.74	106.11	109.83	106.18	107	101.61	106.5	107.81	106	106.25	105.84	106.6	106.64	106.91	109.82	108.15	107.38	105.04	103.09
101.25	101.43	96.963	98.043	98.296	99.824	98.85	102.98	98.828	103.4	99.249	99.948	99.371	98.334	99.048	94.557	99.63	100.24	99.367	99.427	98.252	99.993	97.881	99.942	102.62	97.704	104.17	98.096	102.45	98.882	100.44	95.864	101.07	96.285	101.94	102.64	104.7	97.449	97.484	98.362	98.562	99.268	100.48	100.19	102.52	102.33	98.989	104.17	97.563	101.22
99.057	101.04	100.13	100.53	103.73	101.66	98.875	97.533	102.51	99.09	99.642	98.452	99.701	101.47	101.35	102.44	99.875	98.396	100.63	101.81	102.71	100.03	102.82	99.266	100.01	99.969	100.58	100.8	98.672	100.62	100.72	99.165	96.604	98.686	98.272	102.8	98.839	99.593	100.44	100.42	102.11	99.103	97.427	97.283	96.481	102.27	100.55	105.25	100.73	100.01
100.21	99.1	102.52	100.93	97.717	100.41	99.355	97.152	100.42	101.54	100.98	99.145	99.342	98.52	102.92	100.9	97.268	101.57	101.79	100.58	100.67	101.14	100.7	98.98	98.238	100.87	99.348	99.604	98.247	100.18	101.02	101.63	103.37	98.022	100.24	101	101.92	99.162	102.39	103.11	98.596	101.72	101.37	97.787	101.51	100.06	101.18	98.433	100.86	98.117
109.18	106.21	105.48	105.48	105.19	106.06	110.3	105.21	106.66	105.28	106.73	105.67	106.04	108.16	106.44	107.51	108.31	111.19	104.31	104.89	107.13	106.78	107.16	105.02	108.38	105.89	105.85	108.51	106.46	105.43	103.57	103.05	109.88	106.92	105.22	107.86	106.14	104.16	107.61	105.07	106.4	105.83	107.27	103.24	106.44	109.23	105.21	107.8	107.06	110.21
105.61	105.92	106.16	106.09	105.42	103.59	107.71	108.27	107.48	103.62	108.13	103.01	106.48	107.75	104.18	105.92	104.79	106.5	106.69	105.15	104.65	105.42	103.1	106.16	102.93	106.25	103.61	105.87	105.53	105.52	105	104.55	105.02	106.86	105.91	105.32	104.24	107.79	102.53	106.68	103.9	107.51	105.49	104.7	105.45	104.69	102.7	102.94	104.53	106.01
113.02	112.98	114.96	111.67	110.72	110.9	110.7	110.91	112.83	111.03	109.95	113.53	112.99	113.11	111.03	110.55	113.64	111.7	108.6	113.32	115.03	109.71	115.39	113.84	112.97	115.6	112.31	113.11	110.64	116.68	110.89	112.87	112.49	110.87	110.99	114.3	112.59	112.33	115.18	113.06	112.51	114.2	112.34	111.33	115.13	113.32	111.29	112.61	111.37	113.62
107.78	109.34	103.29	104.19	104.36	107.56	107.18	108.75	105.34	105.08	103.82	105.51	105.08	108.22	105.43	107.48	107.27	109.13	107.04	107.09	106.64	106.36	107.06	106.15	107.41	106.02	108.49	104.86	108.9	107.23	110.09	102.71	107.16	108.52	105.49	106.95	110.49	103.92	109.44	102.5	105.65	104.42	107.03	106.34	104.76	105.5	106.22	107.72	107.95	105.92
99.749	101.7	102.47	98.52	100.7	103.33	96.625	98.86	102.53	102.32	98.468	100.1	102.29	101.27	99.208	99.785	97.714	99.949	103.07	101.24	100.68	96.393	101.64	99.432	102.58	100.09	100.31	102.38	103.69	101.55	100.79	102.52	99.133	99.256	103.17	103.89	99.214	99.253	97.338	101.68	99.266	99.582	100.61	102.19	99.926	101.1	101.36	104.38	103.13	101.81
102.74	103.66	102.32	104.26	103.17	104.65	106.12	106.53	108.38	103.59	101.27	105.58	103.42	102.27	106.12	103.45	105.92	103.38	104.67	104.39	107.71	106.98	103.4	105.04	104.86	105.23	104.92	102.89	103.75	105.16	102.67	104.18	104.3	106.43	104.47	104.8	106.52	107.42	102.09	104.4	103.42	105.4	104.37	105.97	105.85	104.13	101.51	105.26	104.94	103.42
103.32	105.48	105.47	103.07	104.01	103.44	103.29	104.55	105.21	105.35	106.78	104.98	106.01	104.81	102.93	105.48	108.02	103.61	100.52	104.09	101.56	102.65	105	101.26	101.13	105.22	104.97	106.48	103.73	103.84	105.94	101.88	105.16	105.53	103.92	103.14	104.01	104.86	104.95	104.08	104.86	101.71	103.91	104.28	104.59	103.45	103.98	105.58	105.48	104.65
104.46	107.78	105.79	106.42	104.06	107.6	104.86	106.34	107.08	104.66	107.24	104.24	109.2	105.73	104.25	107.25	104.92	105.05	106.37	107.14	110.05	107.22	107.08	103.66	107.71	106.95	106.03	111.38	104.31	109.27	106.4	106.95	107.05	107.21	106.33	109.42	105.4	103.15	106.28	104.82	105.1	104.78	104.45	103.29	109.34	106.73	105.24	104.94	106.31	106.34
106.02	106.47	105.16	104.15	104.72	108.03	103.72	105.2	104.45	104.85	107.13	104.55	107.39	105.61	106.96	106.36	106.53	103.13	104.25	107.95	104.61	109.92	105.4	107.74	106.88	106.17	104.64	104.93	104.85	107.65	107.57	103.98	106.57	107.24	104.18	106.09	106.07	103.56	103.98	106.72	104.67	104.89	104.58	105.78	104.54	107.59	104.56	104.67	104.51	105.19
104.45	104.33	107.87	105.7	105.72	106.95	106.4	104.47	102.29	106.86	107.33	105.8	104.38	104.91	107.96	104.81	103.63	108.05	102.01	109.11	105.18	106.4	105.42	104.07	110.05	105.2	103.07	104.9	103.7	105.26	105.73	107.4	107.99	104.55	107.12	106.26	106.79	102.69	107.6	106.75	106.29	105.92	108.01	105.54	106.03	106.85	106.48	103.65	106.09	106.55
103.69	105.76	102.9	106.73	106.09	105.73	105.5	102.94	106.6	107.97	107.91	103.82	105.91	103.92	106.26	106.33	103.18	107.28	107.79	102.75	104.75	103.94	104.27	104.31	105.44	103.38	107.5	106.17	104.54	106.83	107.07	106.37	107.36	105.86	106.9	106.46	105.88	107.03	105.04	105.39	105.77	105.24	103.48	104.07	102.38	107.76	108.47	105.66	104.48	103.73
114.53	111.23	112.8	115.11	113.42	109.59	109.16	113.22	109.1	113.24	114.09	111.81	112.9	108	110.97	113.7	112.51	110.86	111.62	110.11	107.85	113.96	109.5	110.5	111.98	108.99	112.78	107.51	109.45	109.89	112.58	113.42	113.01	111.47	112.78	109.61	108.99	111.87	114.25	110.49	109.71	110.26	113.36	110.54	110.17	111.53	111.54	112.36	112.56	113.96
104.59	109.37	109.18	103.97	102.37	109.27	103.19	109.64	106.94	104.77	109.95	105.13	106.14	106.56	106.91	102.78	105.62	102.65	110.11	108.71	110.4	105.46	105.33	104.93	103.82	107.23	109.24	103.92	106.07	105.2	105.61	106.93	105.26	106.13	104.89	105.58	100.84	106.76	107.23	108.37	109.06	104.96	109.25	108.08	106.34	106.13	108	106.09	107.54	104.96
99.191	99.623	99.486	103.05	99.939	95.411	97.794	99.906	100.6	96.79	96.545	102.42	100.98	100	101.32	99.138	100.78	99.581	100.19	100.57	99.655	99.945	102.03	98.591	100.35	100.12	104.08	97.449	101.75	99.354	98.766	98.427	100.54	105.14	99.668	99.779	99.08	104.64	100.25	102.11	100.1	104.01	100.87	100.96	100.83	100.75	98.807	97.963	97.406	99.945
107.72	113.56	114.31	111.41	114.86	111.73	109.96	111.32	111.37	111.89	114.59	114.46	109.09	110.74	110.14	110.3	113.24	112.52	112.28	111.83	108.52	110.52	106.62	114.84	111.51	111.69	108.57	106.92	106.43	113.01	108.07	111.22	111.73	111.84	113.06	111.76	110.87	111.12	112.05	112.1	109.84	112.63	112.71	109.05	110.93	110.99	113.01	111.93	113.26	113.93
112.68	111.08	112.12	111.33	109.89	113.22	112.76	110.08	111.29	112.1	110.86	110.21	110.92	111.79	114.58	112.37	113.55	108.06	112.98	108.14	112.58	108.42	113.74	114.75	113.72	109.19	110.62	112.77	108.88	109.35	112.57	108.82	113.91	111	114.07	113.31	110.37	112.79	111.31	113.56	114.25	111.37	108.88	110.56	109.59	115.1	110.67	110.52	110.84	107.6
112.24	109.52	112.52	110.02	114.99	111.9	111.07	107.44	113.25	110.93	112.18	109.67	113.97	113.1	108.76	112.18	110.08	110.81	111.89	109.33	108.44	110.49	113.01	110.48	111.28	112.5	109.99	115.94	112.36	109.34	109.29	110.91	109.46	114.3	112.22	111.95	113.25	111.76	112.31	111.68	109.59	112.09	111.59	109.7	110.92	110.75	112.99	113.39	109.55	111.96
103.3	107.55	106.29	105.4	106.55	107.76	105.98	104.73	103.55	103.95	101.68	108.72	108.29	106.05	105.84	106.3	103.41	105.62	102.71	103.49	104.2	106.79	103.34	103.54	105.33	107.98	105.42	105.89	103.23	104.43	106.83	103.66	103.67	106.66	104.5	106.48	105.21	107.63	106.69	104.57	109.33	103.83	103.46	103.74	107.66	108.84	105.58	106.73	101.98	104.25
109.46	110.52	109.3	112.05	109.07	111.63	112.48	109.98	107.57	112.09	107.91	112.59	113.22	110	113.75	109.32	114.27	111.73	111.95	111.1	111.21	106.95	109.88	108.07	113.11	111.41	112.36	109.34	112.29	110.96	112.53	111	115.02	108.49	111.66	109.68	109.83	111.84	110.9	110.96	108.63	110.03	106.45	114.2	109.72	112.33	113.29	114.97	109.65	113.28
113.61	110.26	111.37	110.14	108.77	110.58	113.72	110.74	111.33	114.85	110.89	109.58	112.73	113.71	112.15	111.22	113.17	113.58	111.42	109.93	109.55	114.83	111.82	111.22	111.67	112.84	111.15	109.63	114.04	113.49	111.03	112.59	112.91	110.21	114.83	108.77	113.24	111.47	116.42	112.26	112.65	109.85	110.11	113.17	115.11	109.8	113.02	109.87	109.29	110.04
106.14	104.19	104.16	107.18	105.05	106.93	111.64	108.05	105.78	104.71	106.51	104.86	107.71	106.85	104.03	107.74	106.92	104.3	104.45	106.53	103.6	106.38	104.64	104.83	101.67	101.09	108.11	108.17	105.63	107.16	107.74	108.08	105.26	106.01	104.49	108.44	105.53	107.7	103.88	106.35	105.94	110.23	104.27	105.09	104.1	105.45	105.09	105.82	104.44	103.58
111.05	109.38	109.58	105.6	110.17	111.16	110.03	108.79	108.88	110.1	110.89	111.72	108.3	109.41	111.39	109.31	110.06	108.6	110.69	110.79	110.37	108.44	108.85	110.15	108.42	110.56	111.5	111.96	109.24	114.09	109.98	108.63	108.16	108.98	109.46	108.9	108.26	110.29	109.48	109.52	107.74	109.65	112	110.26	109.74	112.22	110.62	112.5	110.67	108.9
105.24	108.64	102.12	109.01	108.04	106.02	104.69	103.68	105.73	106	102.79	107.62	102.43	107.18	107.47	106.76	103.36	105.85	105.56	107.86	108.05	105.93	103.77	105.28	109.19	106.2	106.14	104.89	104.8	105.06	105.95	107.15	101.19	103.6	106.11	104.93	106.13	104.04	106.77	106.03	105.6	107.37	106.73	107.69	104.51	104.83	109.1	104.72	105.32	105.41
105.07	103.41	105.43	104.67	106.83	106.55	105.11	103.68	107.22	105.97	106.21	106.33	105.05	108.02	106.25	110.01	104.88	108.82	105.78	103.19	108.62	104.3	106.93	105.85	107.27	107.93	104.44	104.26	104.05	103.91	104.88	106.88	106.07	107.58	106.72	107.74	105.73	107.11	106.75	106.32	105.41	102.55	106.65	107.78	104.96	106.25	107.65	106.84	105.36	106.11
101.19	103.99	100.75	100.75	101.92	99.35	98.054	99.332	99.389	100.73	101.55	101.78	99.673	97.355	100.43	100.73	102.06	99.528	99.602	96.256	99.732	99.49	97.736	101.41	100.59	102.86	98.968	99.529	102.01	97.286	99.836	100.19	102.01	101.16	98.943	100.57	99.763	100.62	100.94	98.335	99.576	103	101.16	98.746	103.71	102.96	101.64	99.715	98.731	97.952
104.95	105.47	105.89	107.31	104.05	106.18	108.33	111.12	108.8	104.48	111.8	105.18	103.61	106.12	108.24	106.47	108.25	108.14	111.1	106.22	106.93	107.8	109.67	105.99	110.22	107.74	107.45	103.96	104.74	106.22	107.17	108.73	107.56	108.93	105.51	104.28	106.7	104.5	107.53	106.89	103.67	110.2	108.9	107.13	106.57	108.13	106.43	107.04	107.51	105.86
110.08	103.02	102.64	109.12	107.13	105.92	106.55	105.65	106.44	105.38	105.99	107.42	108.33	105.4	100.81	107.57	104.66	105.29	105.19	105.9	104.41	102.79	106.56	103.62	105.08	107.31	105.44	101.18	100.75	104.42	105.03	102.81	104.86	102.85	107.74	105.52	103.96	107.95	105.19	104.55	107.62	102.85	105.33	107.68	105.65	109.32	106.46	104.24	105.73	108.03
104.34	101.84	106.76	104.9	104.06	102.34	103.26	106.48	105.3	105.63	104.66	108.57	102.72	105.63	105.13	103.35	105.99	105.79	104.11	107.89	103.86	104.64	104.43	103.21	105.46	103.06	105.48	105.01	105.53	104.12	106.01	105.25	104.58	103.67	104.69	104.62	103.04	104.62	105.4	105	103.1	104.71	106.08	106.98	106.5	104.02	105.55	104.38	105.01	105.84
103.09	108.19	105.65	106.61	104.85	104.57	108.16	104.49	104.1	106.57	105.19	103.93	107.12	103.74	102.94	108.19	106.65	105.58	106.22	104.3	105.26	107.98	107.11	105.71	105.53	102.56	105.3	106.35	105.3	103.14	105.04	107.77	106.03	107.14	109.5	105.15	103.31	105.38	107.25	103.2	105.82	107.4	101.66	106.88	104.63	104	109.4	103.59	102.94	103.47
112.47	112.71	110.12	112.49	112.98	107.56	111.18	110.34	108.53	110.86	109.11	111.36	111.44	109.9	111.91	113.33	109.19	111.09	108.59	111.21	108.81	114.03	111.28	111.18	111.41	114.13	112.6	108.59	111.38	112.15	111.91	111.64	112.23	107.11	110.49	110.15	116.07	111.13	107.29	109.02	110.24	109.29	111.81	110.09	109.56	113.92	112.26	108.61	111.57	109.9
113.9	112.65	111.55	112.07	114.4	112.3	109.89	113.94	110.29	113.62	111.76	110.12	112.32	109.41	108.55	109.82	110.03	111.99	108.35	108.3	112.68	108.74	112.27	111.26	114.84	112.46	113.77	113.28	114.19	112.31	113.43	111.9	110.47	110.57	111.08	110.48	113.79	107.98	111.26	110.95	113.82	114.28	112.98	110.3	114.89	109.72	115.46	110.1	113.26	110.79
106.82	109.43	106.44	108.14	104.84	108.34	104.25	107.25	107.49	105.95	107.51	107.51	107.87	106.03	104.8	106.28	106.35	103.77	105.51	107.76	105.92	107.18	106.61	105.98	109.3	107.15	104.74	102.24	105.76	106.57	109.74	106.54	108.17	107.41	108.7	107.75	105.28	106.31	107.15	105.81	106.23	106.48	107.04	103.81	105.07	110.04	106.94	103.82	107.24	109.49
108.59	113.06	109.8	113.24	109.33	112.8	110.48	111.03	113.45	111.09	111.09	109.9	111.44	109.84	109.28	113.7	109.51	111.02	110.46	110.77	112.43	110.41	110.43	112.38	107.76	113.2	110.46	109.01	112.95	109.02	109.03	110.95	111.71	109.28	109.41	107.98	108.02	108.34	109.88	108.76	107.08	112.75	107.73	110.47	114.8	112.73	111.48	112.82	110.49	107.72
99.418	101.06	99.153	97.737	100.07	103.67	99.324	103.63	98.432	103.63	103.03	100.75	103.41	98.453	101.08	101.91	100.12	100.79	98.261	99.369	102.72	102.98	100.37	101.61	99.62	102.57	97.93	101.06	102.18	99.824	100.15	98.351	102.48	99.956	101.59	100.74	96.628	103.23	101.19	100.41	97.473	100.35	101.33	101.13	101.79	99.722	102.68	102.35	99.244	102.59
98.002	100.22	98.644	102.29	99.251	100.2	99.03	100.45	98.514	99.004	99.949	97.542	99.198	99.076	97.854	101.2	100.27	101.59	99.386	102.73	98.291	98.367	97.526	99.704	97.19	101.01	93.988	99.871	96.885	99.282	99.568	99.732	98.964	102.04	94.685	98.847	99.683	100.13	101.44	97.119	102.71	100.46	98.047	100.75	99.066	98.258	99.062	101.08	103.55	99.948
100.6	99.64	102.04	99.691	102.84	100.8	98.444	100.67	100.12	99.855	100.38	99.769	102.21	99.513	97.261	99.541	102.81	96.979	98.698	100.14	97.627	98.735	99.892	98.418	100.43	100.96	98.272	97.498	100.27	101.48	101.75	100.36	98.325	100.79	96.402	97.39	101.44	97.574	99.965	100.02	102.13	98.398	100.26	98.692	99.73	98.757	100.11	98.257	99.051	102.07
104.7	100.41	102.52	107.76	106.74	103.82	107.11	108.25	107.83	104.94	108.13	105.34	104.14	109.19	110.49	104.8	105.94	102.42	107.06	105.42	103.5	106.6	108.09	106.12	106.9	106.92	104.1	105.25	103.39	106.22	103.94	106.67	102.01	105.95	103.98	104.55	110.02	107.3	106.7	107.36	106.65	108.26	103.66	105.25	105.08	103.07	105.59	106.18	107.39	105.72
106.22	105.87	105.95	104.4	105.27	107.12	102.46	106.36	104.08	103.34	108.3	108.63	106.61	104.31	106.38	106.83	106.71	106.1	108.23	107.39	106.9	107.25	104.36	107.89	106.7	102.87	105.08	108.72	106.26	106.81	104.22	106.05	107.17	103.51	106.98	104.85	107.15	106.46	105.6	108.92	103.23	107.85	103.64	109.2	105.5	104.43	107.22	106.18	104.56	106.79
109.51	108.51	111.03	110.07	105.9	106.34	107.63	110.48	107.29	105.6	103.81	106.69	104.05	105.01	108.83	109.5	105.06	106.26	104.08	106.86	105.3	108.42	107.54	109.2	108.15	106.8	108.08	107.26	106.97	105.7	102.08	107.08	107.9	106.03	103.62	107.6	108.42	106.72	105.63	106.7	106.74	103.66	107.4	104.34	106.47	107.78	106.2	106.59	107.62	109.48
111.18	111.12	109.62	111.96	109.42	113.24	110.78	111.15	114.92	112.11	115.64	112.44	113.27	113.09	114.93	108.56	114.51	116.03	110.01	111.1	111.52	111	111.41	112.18	110.37	109.88	112.13	115.08	111.72	110.24	112.88	112.43	109.95	111.2	110.65	106.01	114.64	112.2	112.4	114.31	112.61	110.67	108.12	109.53	107.73	114.22	110.38	110.73	111.95	107.9
112.47	109.62	112.02	111.21	109.45	112.46	110.85	109.84	112.95	114.13	113.3	111.11	108.8	113.24	113.87	112.23	111.28	110.53	110.21	113.68	113.78	112.77	113.33	107.12	113.26	112.34	110.57	112.55	112.23	110.32	113.89	109.92	110.26	110.31	112.31	109.92	112.56	113.36	113.18	113.74	113.97	109.99	112.98	111.59	112.19	111.56	109.67	110.24	112.29	114.88
102.43	96.96	101.72	98.665	100.84	99.419	104.2	100.48	98.307	102.82	98.997	98.936	100.09	99.54	101.71	98.149	101.18	98.551	102.77	101.39	101.79	98.937	97.772	98.892	101.7	97.706	99.337	100.4	99.788	97.468	100.21	100.09	102.37	102.46	98.479	100.88	102.8	100.03	97.316	102.1	101.66	101.35	98.847	99.539	101.79	101.1	99.378	100.77	99.291	100.36
119.17	116.47	117.68	117.4	117.95	121.69	117.25	117.56	116.59	116.22	118.79	116.25	117.22	119.97	118.62	118.72	117.42	117.7	118.93	120.09	114.05	116.51	118.49	120	117.28	116.22	116.57	115.75	119.39	118.53	110.88	114.32	115.9	115.33	117.83	116.82	120.54	117.56	117.42	117.73	119.54	119.67	117.17	121.52	117.57	116.47	117.91	115.88	123.23	117.31
112.57	113.52	109.39	111.45	114.91	114.48	113.68	111.76	110.11	109.18	109.68	109.68	111.25	110.23	109.91	112.93	109.75	114.62	112.87	109.68	111.17	112.33	112.56	114.03	111.55	113.93	113.12	110.48	111.73	114.47	110.32	112.92	110.27	112.18	109.76	111.52	111.19	111.71	111.74	111.55	113.88	109.32	106.69	111.15	110.99	110.14	111.71	116.47	114.59	113.21
111.38	108.72	110.56	111.47	115.64	110.2	111.61	110.28	109.67	109.9	112.23	111.11	109.94	112.22	110.77	112.03	111.67	108.68	111.16	112.2	111.55	108.34	109.58	114.47	110.86	107.35	112.19	111.83	112.2	110.31	113.03	114.18	112.12	110.37	111.72	114.87	113.16	110.84	111.34	110.93	110.06	111.71	111.12	114.21	109.53	112.07	113.04	109.26	113.02	112.13
117.52	117.96	118.22	116.17	116.22	114.86	118.41	119.08	114.71	114.61	116.7	115.14	117.18	117.97	123.78	119.29	118.49	118.19	114.66	119.19	118.41	118.76	117.27	116.22	116.31	115.71	116.47	116.72	116.86	118.47	119.5	119.73	115.62	113.87	118.06	119.21	117.95	117.28	116.27	122.52	117.08	118.01	117.09	117.88	118.48	119.81	119.63	116.66	117.94	118.79
105.94	103.08	106.17	105.44	107.09	104.43	106.22	107.05	103.49	105.43	105.36	101.28	103.38	104.08	104.96	104.43	104.65	106.74	102.05	107.52	104.16	106.68	105.6	105.58	101.15	104.52	104.15	107.28	107.05	104.34	104.84	104.62	101.41	103.17	100.29	102.54	106.78	105.15	106.98	105.48	105.06	99.894	104.95	103.53	104.53	104.21	106.82	108.16	104.83	107.87
109.22	112.43	108.1	112.66	110.97	109.89	111.4	110.96	113.25	108.58	108.15	114.12	111.31	112.93	107.62	108.15	112.9	108.18	110.6	110.55	108.97	115.56	108.68	115.83	112.51	112.9	110.67	108.27	112.17	108.16	109.77	109.2	113.92	114.15	108.71	109.2	110.39	112.68	108.77	109.03	109.5	106.66	109.66	111.3	108.42	108.98	109.88	115.47	110.63	112.82
105.13	106.83	105.46	106.53	108.76	109.18	105.77	107.14	107.18	107.15	107.15	102.71	106.18	108.91	106.6	108.48	103.63	105.75	103.79	105.48	105.47	103.59	106.05	106.76	106.1	106.86	107.41	105.47	108.59	106.37	104.3	106.96	103.99	106.83	108.47	107.93	110.07	107.55	108.56	104.67	111.77	106.83	106.39	107.37	104.32	107.14	107.42	107.54	108.88	104.06
101.99	102.51	100.34	98.859	98.543	99.584	97.968	98.594	98.937	98.484	96.656	100.63	101.16	96.496	99.223	100.3	97.367	97.764	97.912	99.684	97.752	98.478	100.35	99.613	100.9	105.16	96.525	99.962	104.18	100.52	97.251	97.181	101.32	96.458	99.877	98.069	100.23	97.811	101.18	101.63	99.852	98.179	101.01	100.3	100.38	98.618	100.2	98.403	97.523	100.68
108.84	104.25	104.9	107.48	106.33	107.14	106.46	104.4	105.95	105.38	106.17	108.2	105.6	104.98	103.56	106.59	102.52	104.68	105.74	106.31	104.37	105.83	108.73	106.45	107.07	103.58	107.11	102.01	106.45	105.22	109.39	106.5	103.14	104.66	105.45	105.45	107.4	107.46	108.12	105.46	103.91	103.5	102.35	104.41	109.01	107.41	104.83	103.55	105.74	104.07
107.34	104.47	105.84	107.33	107.42	103.46	104.73	105.14	109.03	106.5	107.13	104.35	110.04	104.18	104.7	108.17	106.58	105.7	104.04	103.64	105.66	105.77	106.07	107.68	105.93	104.47	102.11	107.49	106.78	105.61	107.05	106.13	106.95	104.97	106.15	105.26	105.57	106.96	106.98	107.85	105.49	107.12	105.67	103.97	107.69	107.04	105.86	102.42	107.17	103.94
101.26	99.457	99.873	97.637	97.438	97.148	99.04	99.741	99.854	99.012	98.784	96.992	99.655	101.41	101.2	98.845	95.513	101.05	98.984	99.692	101.17	100.6	98.041	99.639	102.71	99.491	99.652	101.37	99.665	97.922	99.272	96.761	99.498	96.81	99.505	98.647	103.3	102.49	101.09	99.32	100.31	100.56	99.481	99.507	97.881	99.615	102.94	95.76	99.023	99.046
112.28	109.18	109.28	110.06	110.86	112.66	111.52	114.4	109.55	111.87	108.09	111.69	111.6	111.91	111.36	112.63	109.91	112.76	111.47	112.23	111.84	108.94	110.04	111.37	113.02	109.68	114.29	110.21	108.62	112.77	112.49	112.17	113.34	109.52	113.42	111.17	111.31	110.01	114.26	112.44	109.91	111.59	110.94	109.35	108.78	112.75	110.38	112.3	108.93	111.09
111.96	109.58	113.85	111.07	115.5	113.04	112.11	115.32	115	113.87	108.62	110.38	111.76	111.91	110.29	112.23	114.27	107.97	112.44	113.28	112.22	115.5	111.44	111.87	112.28	110.53	112.43	111.42	108.67	110.14	113.93	113.32	107.65	112.82	114.95	111.89	112.76	109.85	110.62	113.34	112.49	112.5	111.99	111.48	108.56	111.25	112.43	114.01	112.48	115.19
102.45	104.4	105.34	102.89	103.2	104.34	101.45	105.22	105.54	103.79	103.11	105.91	106.31	104.55	105.35	106.23	105.07	102.11	103.23	103.65	102.68	104.11	104.87	104.85	103.45	106.4	106.63	105.16	101.93	107.94	102.99	108.43	102.89	102.5	106.46	104.69	104.13	101.21	105.83	104.68	101.95	102.88	101.64	104.37	104.16	107.18	105.67	107.25	105.16	104.55
108.73	111.23	107.76	113.4	109.61	108.16	112.36	112.42	108.4	110.19	110.29	109.78	110.54	110.12	109.01	108.41	112.17	110.3	112.4	108.56	113.2	109.86	112.46	110.02	110.43	111.43	110.61	108.5	111.53	108.36	107.28	110.37	112.28	112.42	111.02	111.11	108.9	109.9	110.42	113.8	111.74	110.11	110.97	107	117.77	111.74	112.14	110.49	110.18	108.93
100.63	101.97	99.292	99.142	98.407	99.458	98.969	101.71	103.26	99.441	100.65	101.38	102.15	98.829	103.28	98.88	104.28	101.71	102.61	101.5	103.16	97.989	101.05	104.4	100.94	101.15	98.361	103.54	102.05	99.146	101.19	98.698	104.42	99.672	100.51	105.06	101.19	96.598	103.09	101.83	99.259	102.11	100.73	104.01	99.427	101.04	99.458	99.199	102.58	99.39
104.95	106.35	106.61	105.96	102.41	104.27	103.75	105.93	107.19	104.43	105.43	104.7	105.47	106.96	103.91	108.57	105.37	105.83	107.15	106.68	105.44	103.91	103.69	107.07	104.59	105.13	110.52	103.82	106.95	108.56	108.31	106.37	108.44	106.23	104.54	107.83	105.51	103.55	108.05	102.97	107.43	106.22	104.57	102.64	105.06	104.59	104.1	107.63	102.92	105.56
104.57	102.54	105.95	103.02	104.37	102.88	103.73	106.12	105.73	106.2	103.38	103.6	106.08	103.27	101.94	107.23	104.56	104.08	105.03	109.25	102.55	105.74	103.85	104.52	102.67	109.06	100.84	101.37	104.17	106.79	104.05	106.97	104.2	103.37	107.56	106	101.74	104.49	105.47	103	104.56	104.88	104.01	105.58	104.82	108	106.02	107.73	108.07	104.78
102.29	102.54	102.74	103.23	103.15	103.67	108.08	104.41	105.37	102.89	106.56	101.29	105.73	104.09	102.55	105.84	107.13	102.75	104.65	106.5	106.72	103.17	104.46	103.89	105.55	107.11	104.5	106.55	104.29	103.53	103.94	105.56	105.55	106.4	101.81	103.21	104.37	104.87	103.14	104.38	103.79	106.46	105.09	103.87	101.08	104.55	105.56	102.47	106.6	102.73
107.72	102.36	105.64	102.77	107.18	106.08	105.69	104.84	106.48	106.49	105.17	106.99	104.28	102.23	107.39	104.47	107.4	105.57	105.63	105.62	105.58	100.09	104.78	105.81	108.45	103.83	105.78	104.73	103.56	105.87	106.37	107.62	107.61	105.15	103.29	105.47	104.08	104.96	106.3	102.69	105.27	104.77	104.86	102.09	105.07	107.98	105.92	105.44	107.05	104.35
102.32	105.75	106.04	105.87	106.59	106.24	109.77	105.35	107.87	102.25	106.94	104.96	104.42	109.69	102.67	105.85	105.52	104.99	102.84	105.55	102.63	103.56	103.81	105.06	105.06	104.84	103.2	103.55	103.43	106.35	108	105.69	103.99	101.7	107.43	103.15	104.41	106.1	102.07	103.5	106.59	107.21	107.28	106.99	101.65	105.51	103.82	111.94	107.76	108.45
104.8	105.51	105.94	104.94	103.35	105.75	103.71	109.52	104.59	106.84	104.96	105.54	107.64	105.95	104.82	102.26	105.27	105.98	106.94	105.48	108.58	106.03	106.03	106.65	103.89	104.23	105.27	103.09	104.13	107.01	106.94	104.87	106.06	104.56	104.72	105.8	105	105.97	107.27	102.91	105.12	105.78	106.65	104.14	105	107.4	104.97	105.42	105.45	104.83
112.89	111.7	110.7	111.77	112.05	111.3	111.55	112.46	109.2	115.01	113.06	113.87	109.98	108	112.16	112.96	111.1	114.48	115.37	109.58	112.56	109.83	109.15	118.2	112.91	112.13	108.6	112.79	111.48	110.39	113	108.15	113.97	110.61	113.19	111.64	111.19	112.32	115.38	115.07	110.77	112.49	110.42	111.15	113.53	110	110.21	111.09	109.63	115
104.41	108.21	107.01	110.35	106.13	107.25	105.29	106.5	109.48	105.08	104.45	104.21	108.75	109.8	107.09	105.93	106.76	106.69	105.66	106.54	107	106.22	108.83	103.66	106.08	105.65	104.16	107.08	107.51	103.26	106.65	103.78	104	105.43	104.5	106.91	105.85	103.48	107.46	109.12	106.51	108.13	104.3	105.42	105.09	106.91	107.58	105.73	104.42	106.92
107.01	103.71	108.39	107.39	102.59	105.87	107.03	105.96	109.31	105.41	108.29	104.84	107.69	107.36	105.84	104.33	105.24	105.52	103.99	104	103.9	104.28	107.67	103.64	105.52	106.3	107.44	107.71	105.61	106.58	106.86	105.4	108.16	109.06	104.69	104.79	109.38	104.98	103.7	107.01	106.33	105.61	104.87	105.65	109.92	107.67	107.11	104.64	106.63	104.89
102.69	99.456	101.16	98.235	99.302	99.379	98.652	99.433	100.68	100.59	100.24	97.705	100.09	99.719	95.921	101.6	102.25	102.14	102.04	100.43	101.89	99.882	100.74	103.85	99.858	98.74	100.4	99.184	98.555	101.25	100.39	100.48	100.75	101.44	103.35	100.85	99.695	99.804	102.37	97.678	100.87	98.845	96.551	100.58	98.993	99.25	100.1	101.2	101.12	99.069
103.27	108.28	105.05	104.32	105.53	107.33	105.79	104.74	105.42	103.75	106.6	106.56	103.27	103.58	106.77	105.22	106.12	102.66	106.75	107.22	108.06	105.31	102.36	108.75	108.96	108.63	105.93	105.32	103.56	110.89	103.93	107.94	104.11	106.88	105.02	106.09	107.78	106.81	105.65	108.03	107.92	105.61	104.93	106.62	105.71	106.56	105.2	108.24	107.95	103.87
107.95	106.47	102.08	107.39	106	107.8	106.93	107.74	103.56	105.18	109	105.61	106.2	108.32	106.3	105.52	106.23	105.09	108.75	104.2	107.65	106.01	107.22	108.27	104.91	106.07	108.01	107.07	106.8	103.62	105.39	107.05	107.06	108.63	104.78	106.04	105.19	105.79	107.74	105.12	103.81	106.72	106.49	103.12	104.68	106.89	103.92	105.13	104.11	101.99
112.75	112.66	109.94	110.7	111.36	111.94	112.85	113.61	113.35	111.85	110.34	111.48	111.98	107.47	111.61	107.32	112.73	112.11	112.23	111.28	112.27	110.38	111.97	111.13	113.36	112.06	108.68	110.44	111.58	110.46	111.11	112.41	112.13	110.81	109.33	110.2	112.69	110.18	110.69	110.24	112.27	113.59	110.38	112.4	111.93	111.49	112.4	113.09	110.81	114.2
105.6	108.54	102.29	103.55	106	105.19	103.83	103.42	101.13	102.8	104.32	105.71	105.76	102.94	101.83	105.78	106.58	106.71	105.42	104.32	103.13	103.07	103.75	104.82	105.81	105.13	102.29	103.41	105.87	104.33	100.78	105.76	101.93	104.94	107.81	104.51	102.54	102.74	105.25	102.23	102.36	102.19	100.68	103.65	99.92	106.29	103.07	102.39	103.82	102.33
107.03	105.67	107.12	106.83	105.96	108.23	106.25	108.4	105.05	107.15	106.55	106.32	106.1	107.34	107.4	108.1	106.12	104.55	106.17	110.29	107.94	108.61	107.8	104.64	103.02	108.56	109.47	102.58	109.01	108.08	103.95	108.03	105.63	105.69	105.95	108.23	108.11	106.35	108.96	106.22	108.26	108.29	106.55	108.6	105.81	106.25	106.69	104.88	105.92	106.02
106.98	106.16	103.78	107.38	106.45	110.03	106.5	105.36	109.47	107.51	108.48	104.88	105.42	108.45	106.42	103.14	105.16	108.46	104.23	105.42	105.37	107.71	106.29	107.53	107.01	108.45	108.16	104.34	104.07	105.85	106.61	106.49	107.27	108.11	106.03	104.86	106.39	105.6	108.15	107.02	103.1	105.65	108.29	108.91	104.73	109.04	106.79	102.34	105.02	107.48
107.82	110.43	109.09	110.05	108.51	110.05	111.36	109.51	108.97	111.19	105.44	110.35	108.26	108.45	110.97	107.15	109.49	108.49	111.21	110.97	112.37	112.01	107.86	109.96	111.1	110.81	108.08	112.05	110.87	110.65	110.65	108.12	110.57	110.77	109.67	113.64	109.92	109.72	109.58	109.33	111.74	110.79	110.11	110.61	110.83	109.07	109.32	110.06	107.55	109.09
104.75	108.91	105.13	106.07	105.81	104.42	105.39	104.4	103.28	102.19	104.03	105.53	107.04	105.38	104.67	104.1	105.31	102.82	106.26	101.58	106.02	103.07	103.89	104.14	105.5	103.21	106.66	103.16	106.26	102.82	106.46	105.62	104.33	106.94	101.33	103.95	106.55	103.18	104.38	104.48	100.55	105.52	101.1	100.85	102.92	104.18	102.91	103.26	105.46	103.38
105.02	107.08	108.96	107.04	107.02	109.21	107.28	107.15	108.49	106.49	102.38	104.43	106.47	106.52	107.72	105.2	110.55	104.06	107.92	107.63	108.68	107.56	108.08	107.23	106.73	105.84	106.6	107.17	104.86	112.04	110.76	105.33	110.21	109.35	105.25	110.58	108.71	105.89	104.76	105.09	107.73	108.9	109.47	106.69	107.31	106.58	107.5	105.95	108.32	107
107.85	105.51	104.85	108.73	106.5	106.77	101.51	104.91	107.26	104.97	103.51	110.07	108.2	108.29	108.53	105.05	104.68	105.12	109.83	106.01	105.48	104.88	104.37	103.84	105.25	104.46	105.84	104.9	105.75	106.45	109.88	106.63	102.96	108.83	106.41	106.42	102.73	106.33	105.51	104.03	107.47	104.32	108.23	105.98	106.44	105.8	105.55	104.91	109.08	107.56
105.25	108.25	106.12	106.16	107.31	105.17	103.47	106.21	103.1	103.4	104.47	105.14	105.28	102.74	104.67	105.15	105.48	106.86	107.76	105.22	103.81	105.81	103.93	105.26	103.52	106.64	103.61	108.42	104.99	106.27	109.41	105.37	105.19	104.06	104.62	103.6	106.55	107.37	107.05	107.64	102.29	105.34	106.48	105.7	104.93	106.18	106.11	104.73	105.66	105.24
99.442	97.786	96.403	99.335	101.25	101.39	99.416	98.834	102.6	98.136	97.641	100.22	100.06	99.513	102.52	97.852	97.372	101.17	102.3	99.724	100.33	98.088	99.442	98.533	100.83	99.196	101.89	101.31	96.142	99.897	100.74	98.768	100.3	99.06	101.7	102.59	98.308	101.42	100.19	99.642	100.68	103.34	101.87	99.723	102.52	102.56	102.17	100.16	98.709	99.781
112.02	110.84	110.86	108.74	112.76	109.49	112.32	108.4	111.19	107.81	109.49	107.71	110.68	111.67	109.52	111.15	110.11	111.09	112.81	105.87	109.16	109.9	109.87	110.37	110.68	112.43	111.21	111.76	111.75	113.78	112.14	110.71	107.89	112.99	109.24	107.69	110.67	108.96	112.35	110.23	108.96	108.34	110.78	111.74	110.29	109.59	110.75	107.61	110.21	111.39
98.927	96.116	98.361	98.817	99.989	98.764	98.363	99.008	99.678	100.27	96.667	99.402	98.844	99.599	100.61	98.838	100.64	100.87	102.33	97.114	99.93	99.17	97.621	99.768	101.21	99.28	101.9	98.768	97.959	98.846	101.16	98.916	99.32	97.785	98.733	100.98	99.676	98.725	97.726	102.27	99.142	99.148	100.58	98.222	98.018	99.289	98.239	99.12	101.08	97.973
97.228	98.456	98.461	99.224	100.95	96.194	101.03	99.134	97.595	100.67	100.19	100.03	97.127	103.12	102.63	98.021	101.88	100.2	97.027	99.767	103.45	102.39	100.13	100.07	98.198	103.68	102.17	97.094	98.587	96.582	100.35	98.288	100.77	99.321	99.537	100.88	103.17	102.61	100.22	99.507	98.024	102.31	100.02	95.706	97.923	97.97	99.837	101.14	98.078	97.994
95.895	99.235	98.699	101.35	95.226	100.31	100.91	99.906	99.559	97.499	96.296	102.31	100.71	101.11	101.95	100.85	103.32	100.92	100.68	97.429	98.714	97.862	100.3	97.462	100.73	98.835	97.399	99.106	97.653	102.05	99.04	100.93	96.925	99.396	98.988	98.686	96.765	98.977	98.072	98.759	97.577	98.442	101.32	101.11	104.19	96.83	101.74	96.53	98.398	98.165
108.59	109.35	106.58	106.59	106.91	105.98	102.96	105.58	105.82	106.16	107.68	106.18	106.74	103.06	105.75	102.91	103	102.59	105.24	101.15	105.86	103.63	107.74	107.65	106.17	107.16	107.07	106.19	105.08	108.3	104.73	103.81	106.13	104.41	109.07	104.76	105.99	105.4	104.59	107.09	103.52	105.91	106.61	107.24	103.95	101.51	103.33	105.95	107.35	105.59
106.39	105.14	102.63	101.8	104.35	103.96	102.45	105.38	104.73	106.01	104.39	102.7	104.24	105.02	105.99	104.13	107.71	104.87	105.41	105.58	107.39	105.76	106.55	103.68	105.85	104.6	104.8	103.13	103.86	102.86	104.92	103.19	104.64	101.73	105.79	105.46	105.33	105.23	103.44	105.55	102.75	105.05	105.44	104.9	106.37	106.89	101.69	101.16	105.14	102.2
113.17	114.23	112.93	112.43	115.51	113.44	112.93	111.56	112.14	109.51	111.97	114.33	113.99	112.24	114.56	114.15	113.47	113.68	111.8	111.12	112.93	109.22	116.75	111.59	116.42	112.69	113.97	114.89	110.35	111.21	111.05	113.74	112.18	115.12	113.28	110.52	110.78	114.76	112.82	112.72	113.27	112.03	114.85	111.77	112.79	112.55	112.58	111.22	111.42	111.89
101.24	100.59	99.082	99.828	101.11	100.58	98.468	101.41	100.24	97.557	101.55	98.07	98.956	100.04	96.726	98.133	97.996	100.99	99.414	97.711	101.36	100.44	103.14	99.481	99.179	100.07	101.13	101.39	101.66	98.624	103.06	98.831	98.522	98.542	101.02	100.57	98.13	97.854	100.55	101.73	98.182	100.49	100.1	99.925	102.55	101.66	101.19	102.67	101.94	101.06
108.09	105.11	107.31	105.07	104.09	104.14	106.47	103.6	105.28	107.48	104.85	102.54	104.78	104.92	105.68	103.39	103.21	104.8	103.52	104.38	104.41	105.28	105.69	104.33	106.08	104.59	105.07	107.47	104.28	103.27	104.6	103.68	104.88	106.38	105.66	102.83	105.35	103.79	103.69	104.73	103.64	101.19	104.65	106.4	105.46	104.91	103.55	105.61	105.68	103.92
107.17	108.97	103.62	105.54	108.93	105.68	107.01	106.74	108.85	108.79	104.83	109.47	106.33	105.44	106.12	106	104.15	104.96	105.51	107.15	110.24	109.41	105.12	104	106.26	107.09	108.13	108.37	105.03	106.05	106.02	108.71	108.87	108.9	108.82	108.04	109.01	104.72	106.25	107.23	105.16	106.16	105.78	103.43	108.52	107.03	104.47	107.85	107.96	105.02
110.49	108.47	105.83	109.85	110.8	110.36	110.27	111.46	108.13	109.48	110.24	111.11	109.54	111.18	112.66	109.68	111.99	109.58	107.14	110.58	110.28	112.12	114.71	110.34	111.36	115.6	111.16	110.27	106.54	108.44	111.68	108.71	108.1	108.13	109.34	110.18	110.19	108.66	113.31	112.81	112.35	109.03	114.14	109.53	109.5	108.28	109.36	111.84	110.25	112.64
111.05	110.93	113.38	111.56	108.77	110.67	112.67	110.87	109.47	111.74	112.39	112.91	111.39	109.27	110.05	112.49	107.05	113.3	113.32	112.12	110.07	115.33	110.62	111.61	111.14	111.94	109.55	109.37	112.62	113.49	111.71	110.96	111.82	111.98	109.34	108.66	111.77	108.67	111.49	112.13	112.66	113.78	110.32	109.12	111.39	107.36	108.03	112.17	110.82	110.24
111.38	109.91	111.24	112.25	111.22	108.14	110.98	111.99	111.16	110.43	110.18	115.77	111.28	111.48	113.24	111.88	110.63	110.09	114.21	109.65	110.71	111.94	114.89	112.94	107.9	111.33	112.05	111.82	110.74	111.08	108.86	114.2	112.11	112.31	112.03	109.5	112.41	110.82	112.43	110.01	112.56	114.93	115.41	114.12	113.36	114.14	113.48	111	112.83	110.28
108.08	105.69	104.77	106.31	104.67	106.25	101.94	105.06	104.72	106.74	104.31	108.3	103.83	104.92	102.61	108.44	105.51	105.92	104.74	102.99	101.6	103.6	107.39	107.37	101.15	100.45	103.34	104.63	104.08	105.11	103	105.77	103.53	102.22	103.94	108.04	102.2	105.54	105.58	103.1	102.53	103.36	103.96	102.14	105.17	102.91	105.69	106.5	100.93	107.61
110.82	109.54	113.78	108.04	111.82	111.67	110.33	113.73	111.75	108.57	109.87	109.76	114.11	109.51	111.94	110.17	112.72	110.09	108.61	113.04	113.21	113.28	111.24	108.55	109.21	109.35	111.28	110.49	111.98	111.61	114.04	113.37	112.59	110.21	114.16	109.43	111.81	109.77	111.7	112.24	112.33	112.53	113.59	113.01	111.46	111.2	112.49	111.4	112.47	111.59
105.91	107.46	106.56	107.35	106.45	102.91	104.78	103.76	106.91	107.74	104.72	103.98	108.24	102.52	104.76	102.12	102.92	107.79	108.66	103.44	106.38	105.87	104.06	104.51	102.44	104.47	103.09	107.3	103.72	105.71	107.15	104.11	103.06	105.59	105.34	104.42	104.68	105.36	105.74	104.08	105.71	101.64	104.3	104.32	105.55	100.51	104.78	105.31	105.33	104.63
108.8	106.76	108.4	106.91	109.58	106.02	103.66	106.13	102.88	105.59	106.54	105.51	101.99	106.48	105.36	106.81	108.43	106.73	104.72	103	107.17	106.24	104.9	105.9	106.63	107.03	104.25	104.72	105.46	103.09	106.78	104.75	105.09	104.74	108.46	103.36	104.64	105.22	105.25	105.74	108.59	105.81	106.04	106.73	108.2	104.36	106.54	109.42	104.62	106.39
108.52	113.5	113.7	110.02	110.85	109.12	111.85	110.32	110.66	113.12	112.39	114.65	116.28	111.6	110.6	109.49	113.24	112.13	111.82	111.4	108.66	114.46	114.4	116.37	108.84	114.05	113.87	112.2	110.34	114.24	109.03	111.49	110.89	111.52	113.81	112.85	113.19	113.36	110.18	110.48	112.66	110.99	110.66	109.71	111.45	114.4	111.44	112.93	110.74	110.57
114.22	109.71	109.85	113.75	112.74	113.88	115.87	116.25	114.81	112.12	112.83	115.27	112.56	112.89	109.64	115.15	111.42	114.72	111.67	113.6	116.19	114.29	114.45	113.73	111.14	112.34	114.55	113.77	111.5	112.68	110.77	114.48	112.36	114.22	112.25	112.76	111.9	113.51	110.01	114.58	112.15	116.31	113.19	112.37	114.86	112.96	111.03	112.42	113.7	112.11
103.58	102.82	102.77	104	103.66	105.16	106.57	101.91	101.67	105.89	104.61	103.68	103.64	104.18	103.9	103.72	105.64	104.14	103.17	105.19	102.76	103.18	103.62	106.33	103.76	107.99	103.25	103.93	105.43	105.37	103.22	103.64	105.8	105.14	102.93	104.78	104.11	103.8	103.58	104.34	103.92	103.95	103.1	105.15	103.66	104.01	103.94	101.47	107.09	102.82
113.39	110.57	109.55	111.33	111.5	112.17	112.98	112.95	109.95	114.07	110.35	109.84	111.78	110.59	113.36	114.1	109.8	115.71	109.06	108.51	112.44	114.45	109.2	113.28	112.39	111.41	112.93	114.01	110.58	110.02	115.07	110.85	112.88	113.8	112.29	111.89	112.42	113.22	108.77	111.78	110.48	112.73	110.97	113.45	111.31	107.39	113.6	112.66	115.92	110.93
107.02	108.85	108.62	105.94	104.15	108.45	108.32	105.26	103.93	103.92	105.61	106.73	107.2	104.17	105.74	108.05	107.79	104.76	104.67	110.66	103.91	106.89	106.07	106.74	108.99	105.5	102.79	104.53	101.66	107.75	108.74	106.75	106.67	104.97	105.16	105.41	107.74	108.85	106.91	106.05	104.92	105.65	107.56	101.67	107.62	104.3	105.96	107.15	104.81	107.85
107.64	104.93	105.96	104.98	100.9	108.95	106.36	108.14	105.86	108.35	106.37	105.45	108.05	105.71	106.63	105.17	108.28	105.9	107.4	107.59	109.18	107.35	105.32	106.08	106.38	107.97	108.35	108.57	105.37	106.61	104.89	106.01	104.68	109.18	107.44	103.85	104.53	106.69	107.03	103.04	108.05	106.29	104.99	108.19	103.55	105.7	105.05	107.47	106.95	105.06
110.83	111.51	113.38	109.64	115	111.08	108.77	111.24	111.94	110.02	112.84	110.89	113.38	111.44	112.36	113.8	114.27	114.89	109.3	110.05	112.13	110.87	111.98	114.57	113.22	110.7	110.09	112.53	113.44	111.55	109.5	113.03	112.4	111.35	111.49	110.56	109.74	110.62	110.9	113.51	110.56	111.01	115.16	112.17	112.23	109.66	112.25	114.2	107.92	113.3
111.76	113.3	109.97	111.25	110.36	111.64	111.45	108.52	111.8	109.37	106.74	111.79	111.94	109.42	107.66	112.58	110.44	111.91	108.16	113.54	109.53	111.85	111.32	113.75	113.38	109.09	110.18	112.39	111.03	113.88	111.42	110.67	114.47	113.28	112.95	111.53	113.38	111.4	113.12	111.11	110.23	110.19	112.4	112.35	111.71	109.38	110.41	112.87	109.52	110.9
114.17	113.5	112.31	112.36	113.15	109.67	110.37	109.91	111.43	108.94	109.34	108.83	110.93	109.21	112.21	109.86	110.76	113.31	111.63	108.91	112.63	111.23	111.52	110.77	108.71	111.32	110.93	110.79	110.51	112.01	111.01	110.89	111.94	113.32	111.43	112.5	108.96	108.62	112.85	109.99	109.51	111	111.57	108.12	111.36	110.17	110.22	110.44	111.75	113.17
104.65	103.53	107.66	104.87	104.93	107.72	104.97	105.89	106.44	105.28	101.04	107.2	108.01	109.16	106	109.87	106.96	105.23	103.85	104.57	104.33	104.41	104.36	103.77	106.18	109.12	103.64	103.29	107.04	107.52	107.07	107.4	102.43	103.58	105.51	106.14	107.99	106.88	110.67	109.51	104.99	106.68	105.21	105.65	108.7	107.34	105.01	107.41	107.48	106.45
111.37	113.14	111.26	113.17	108.78	111.49	113.16	115.08	113.1	112.5	113.31	108.78	111.73	113.8	112.06	112.1	111.99	113.84	111.47	111.75	111.54	111.26	110.2	113.87	115.94	109.12	112.79	109.8	112.92	111.98	110.87	111.13	111.99	110.65	111.89	114.15	113.4	108.17	110.08	110.12	111.86	111.66	113.19	111.36	112.66	110.93	110.85	112.12	113.98	113.57
111.66	113.72	109.33	112.75	110.13	111.63	112.17	112.62	114.12	111.01	112.07	110.26	109.59	111.61	114.62	110.95	111.41	111.8	110.11	113.87	112.57	114.26	111.39	114.23	114.45	113.18	114.38	109.91	113.32	111.8	114.68	112.96	113.14	112.2	110.83	113.76	110.23	111.93	110.46	113.14	111.74	111.46	113.41	111.8	111.01	109.8	110.7	111.94	111.42	107.93
103.58	107.56	105.36	106.1	105.16	104.61	108.98	106.49	104.01	105.31	107.62	102.92	108.77	105.31	107.07	103.84	106.22	107.53	104.38	105.91	106.3	105.85	106.66	103.94	107.68	105.22	109.2	109.64	105.89	104.29	106.48	104.15	106.68	106.24	105.09	106.68	104.99	104.93	107.39	108.23	107.17	106.94	105.63	104.29	101.1	106.49	106.32	106.69	108.82	104.16
101.19	102.57	101.4	104.15	102.42	105.88	103.78	107.91	105.61	105.83	105.16	106.27	105.26	108.27	99.228	104.32	103.04	104.61	103.92	102.7	106.36	103.86	105.35	104.69	104.83	105.5	105.49	103.76	105.25	99.992	105.67	103.33	105.39	104.13	105.25	106.18	101.58	104.7	103.43	103.09	102.9	102.21	99.938	106.34	105.74	102.85	100.46	100.4	101.84	103.7
114.45	114.96	113.18	113.34	113.33	111.71	112.93	114.98	112.78	114.95	113.54	113.02	114.38	112.47	113.95	114.12	111.29	111.09	113.95	111.93	111.12	111.33	115.12	112.6	111.65	115.23	114.94	111.76	112.53	111.97	111.06	111.95	110.6	112.46	113.85	114.94	114.21	114.41	110.89	115.35	115.96	114.12	115.63	114.23	113.05	111.75	112.64	113.8	114.45	112.07
107.93	105.17	106.76	106.86	103.3	108.34	108.83	107.86	104.74	104.18	105.88	108.63	105.1	103.22	108.12	105.08	103.49	104.44	104.37	103.92	105.6	105.37	107.23	106.04	106.09	107.61	104.81	103.72	104.67	106.18	108.85	106.1	107.87	106.08	105	104.65	107.58	107.16	107.4	104.71	104.84	107.15	107.46	105.18	104.39	103.81	109.4	103.91	106.78	107.45
115.9	112.41	111.13	112.41	111.64	110.92	109.53	109.06	111.19	115.63	109.3	109.53	110.6	109.93	109.49	110	113.18	111.75	113.27	108.89	112.02	112.55	109.77	110.74	115.6	114.25	114.42	112.85	108.98	115.66	113.4	108.91	111.59	114.92	111.54	112.31	113.51	113.03	109.94	111.64	111.66	108.44	111.84	109.38	111.35	112.4	110.14	107.6	111.89	110.89
103.73	103.02	104.15	105.89	102.89	106.3	106.82	104.06	104.64	106.49	104.47	107.35	102.92	103.61	103.38	105.91	104.44	105.98	106.22	104.06	107.06	102.12	104.22	103.25	105.12	105.23	104.76	105.05	105.52	105.12	105.64	100.37	104.48	104.88	107.97	104.59	108.1	102.99	107.62	108.12	105.23	107.18	105.17	103.24	104.88	105.98	105.13	107.35	105.17	107.41
104.26	106.37	104.02	110	102.41	100.48	107.4	104.21	106.2	103.16	108.4	105.37	103.76	104.55	101.44	104.92	105.51	108.98	104.6	105.56	107.77	105.34	108.03	106.33	104.83	106.11	107.65	107.32	104.1	105.05	103.77	104.67	106.2	106.44	107.38	104.48	104.86	105.28	103.81	103.49	104.39	105.05	106.83	106.66	105.22	102.64	103.03	106.36	106.82	104.7
108.7	111.21	111.11	109.3	111.51	111.64	109.65	110.98	109.94	109.25	109.09	108.39	108.35	108.81	107.66	107.64	110.37	111.22	108.37	107.89	109.61	107.66	110.19	109.75	110.85	113.56	111.64	109.9	107.11	109.93	113.53	106.48	111.19	110	109.59	107.38	107.41	111.13	109.51	109.33	109.35	109.32	110.82	110.3	109.69	109.35	108.79	108.45	110.88	111.85
104.02	103.73	104.44	104.17	102.72	104.87	105.87	106.13	104.66	104.41	104.98	104.11	105.32	101.28	105.21	103.14	101.9	106.68	105.75	101.29	102.91	105.17	101.94	103.03	102.84	106.98	101.44	104.61	105.64	108.27	102.82	101.22	107.11	104.87	105.07	107.71	105.88	102.2	105.84	101.76	104.1	105.82	102.52	106.38	103.46	107.23	105.09	104.34	104.49	101.88
101.67	100.02	98.781	99.944	97.812	101.01	99.67	100.48	99.116	99.149	100.97	100.64	101.63	101.25	99.831	101.78	99.764	98.78	101.44	99.79	99.283	98.117	101.72	101.35	101.63	101.73	99.896	94.961	97.45	98.921	101.2	100.34	99.922	100.98	99.325	99.14	101.26	98.197	100.26	99.108	101.1	102.05	99.636	99.817	101.83	102.12	96.909	98.374	100.1	100.21
105.34	108.05	106.9	107.06	103.43	106.89	108.54	106.7	107.97	107.4	106.31	106.57	107.24	106.25	108.34	105.69	110.57	109.4	106.11	105.49	107.08	103.9	106.33	106.07	105.6	104.23	105.74	107.39	105.27	104.4	104.08	104.8	105.13	104.06	108.44	108.48	104.55	106.22	107.62	103.38	109.83	107.83	105.89	104.33	107.19	105.21	107.67	106.24	106.64	107.01
105.88	106.5	104.6	107.91	103.96	105.4	104.62	104.99	103.7	107.17	103.4	105.71	103.66	105.94	104.11	106.63	106.1	105.08	105.82	105.1	105.07	105.23	106.6	103.57	104.1	103.38	105.35	104.33	105.46	106.5	104.84	104.83	107.39	109.46	109.8	104.44	105.14	103.22	103.15	103.2	105.88	106.18	107.8	107.08	106.59	107.92	105.06	103.61	108.24	105.1
111.89	107.34	110.15	111.87	114.03	109.32	115.43	109.69	106.32	109.44	112.48	112.06	112.92	113.91	111.62	109.6	108.62	109.92	111.28	111.26	110.81	111.26	110.61	112.02	107.84	111.84	111.55	111.97	107.43	110.43	110.43	110.96	110.81	108.54	109.26	109.13	113.23	112.06	110.71	114.06	110.3	109.93	110.31	110	112.21	111.12	113.24	110.6	113.62	111.74
107.5	105.94	106.84	105.55	106.65	105.01	107.05	105.83	107.39	104.68	105.89	109.08	110.49	104.83	104.75	107.63	109.92	106.44	106.68	108.37	104.17	106.5	106.63	105.91	106.07	104.87	110.05	108.41	108.83	107.26	102.56	108.71	107.47	103.54	107.67	109.02	107.46	108.57	103.69	108.3	106.98	109.54	104.44	105.35	107.73	108.52	104.96	107.28	107.86	110.34
104.24	106.83	104.59	106.42	106.26	108.32	104.56	103.44	108.32	104.52	107.31	105.29	103.09	108.61	106.43	105.05	108.09	103.27	106.45	102.94	104.37	105.26	101.43	108.43	103.86	105.09	103.35	104.9	106.99	107.96	103.63	103.97	104.28	107.94	108.17	105.47	108.43	106.78	106.05	103.64	107.24	103.53	104.53	103.56	106.28	108.45	101.73	105.36	106.92	105.78
102.1	98.235	100.55	99.244	100.17	100.06	101.64	103.66	100.35	101.83	99.514	103.9	102	101.96	101.41	100.35	103.64	104.67	103.41	100.98	102.3	100.93	99.412	106.18	103.54	101.01	97.741	102.06	100.59	99.885	96.8	100.24	101.77	100.45	100.83	101.32	101.77	98.715	101.86	102.28	100.53	103.44	101.17	100.56	101.11	101.55	101.91	96.857	102.21	99.733
104.16	108.07	102.99	105.89	104.61	107.99	105.32	105.5	106.07	106.76	108.63	103.69	102.44	104.27	103.46	104.95	102.47	106.6	106.2	104.91	105.63	103.59	106.47	106.93	106.65	105.73	106.6	106.02	108.05	104.74	108.37	105.97	110.07	105.33	105.35	101.44	102.61	107.07	109.23	105.78	104.95	106.4	106.82	103.99	106.57	108.69	104.96	104.01	105.33	108.81
105.19	102.09	103.72	104.47	104.97	106.43	104.84	107.77	105.65	101.98	105.02	101.58	101.72	100.65	103.84	103.78	104.03	101.73	103.62	104.92	105.3	104.46	107.33	102.94	104.72	103.18	103.38	102.74	101.68	102.86	105.68	103.41	104.16	103.43	106.23	104.18	104.32	106.05	103.32	103.56	105.09	107.82	103.2	108.62	104.22	105.73	106.46	102.75	102.44	105.2
105.42	108.45	105.77	102.79	105.06	107.81	107.35	105.44	105.76	104.67	109.34	105.7	106.12	106.29	105.77	105.32	105.95	104.31	102.3	104.56	105.81	105.53	105.35	107.64	104.85	103.12	107.5	103.94	108.43	108.5	107.1	102.85	106.87	108.47	104.88	104.7	106.3	104.61	104.58	103.12	102.55	109.82	107.2	105.95	105	106.12	104.9	105.87	104.45	104.9
103.31	104.59	105.05	107.86	106.07	107.96	106	105.78	105.17	106.02	110.23	108.42	105.55	103.71	103.17	105.14	104.83	107.04	108.42	107.53	105.18	107.41	105.8	106.08	106.42	105.6	107.68	106.41	106.62	106.57	106.42	107.49	107.82	107.53	107.31	107.51	103.31	106.94	104.69	107.83	106.01	106.09	108.46	106.91	105.68	105.1	103.05	106.22	106.1	106.41
119.21	118.52	113.77	119.4	116.73	117.51	115.74	114.47	116.41	116.96	113.64	117.64	116.13	114.2	119.51	117.57	117.47	113.23	116.9	118.86	118.45	117.5	117.83	113.3	114.13	119.33	117.79	117.38	115.99	118.59	118.35	114.12	115.21	118.95	118.85	116.1	120.34	116.68	118	119.09	116.64	117.57	116.8	118.7	116.4	118.37	115.93	119.44	115.23	119.65
106.34	104.34	104.63	103.6	108.13	106.55	105.43	106.17	105.47	106.22	107	108.94	106.38	106.19	105.13	109.01	109.24	108.08	105.47	102.26	106.7	107.24	105.46	110.42	105.86	106.64	110.03	105.29	107.42	104.72	106.58	107.92	106.25	107.33	104.86	108.01	105.19	107.53	105.95	104.35	105.87	104.75	106.65	104.53	105.74	104.29	105.47	105.65	107.05	106.12
103.25	104.38	104.99	106.97	103.73	105.26	103.35	105.07	104.31	106.4	105.21	104.99	105.07	103.75	105.7	107.19	104.17	106.1	103.79	104.33	106.56	104.95	104.52	104.73	103.36	105.09	104.63	104.65	104.35	103.19	104.45	105.22	107.34	103.91	104.92	104.82	101.12	102.83	103.32	105.83	103.23	105.18	101.73	106.75	107.49	105.18	102.93	103.98	103.82	104.22
111.83	107.44	111.64	109.73	108	112.11	111.67	110.88	110.11	112	110.97	111.55	109.4	110.16	111.34	112.62	110.95	110.88	109.35	108.69	111.41	109.24	112	109.33	110.88	109.84	114.62	114.24	108.98	111.53	107.84	113.97	110.82	108.29	108.92	111.17	107.19	108.64	113.08	111.02	110.61	109.59	110.23	110.08	111.27	109.26	109.07	108.66	111.51	111.09
102.5	104.47	105.23	104.96	108.72	105.64	107	106.95	106.66	106.5	107.87	109.37	104.8	106.44	108.79	106.93	106.31	110.27	108.31	109.37	106.68	108.26	104.53	107.5	103.95	107.21	106.96	104.64	106.09	106.76	104.86	107.4	107.53	105.3	106.13	104.92	106.33	105.5	107.87	106.73	107.39	105.41	108.46	103.65	108.71	106.39	105.21	105	108.66	105.71
104.28	105.54	105.91	105.79	105.99	106.89	106.59	103.9	105.9	106.04	108.45	104.18	105.37	109.68	105.76	104.87	105.14	105.49	106.45	107.25	106.07	104.23	103.72	103.87	105.89	102.59	108.45	101.96	108.02	106.49	105.85	104.4	102.74	107.07	103.26	107.59	106.51	106.46	101.87	105.01	104.91	108.23	105.33	106.87	106.4	103.83	105.31	105.01	106.52	108.28
105.81	104.87	106.89	102.82	106.7	104.55	104.07	105.23	104.39	105.9	105.97	106.02	104.47	103.21	103.91	102.73	108.57	105.81	103.13	104.52	105.04	107.1	105.17	108.64	105.31	106.61	102.32	106.31	102.08	106.84	105.22	105.18	104	106.29	105.94	105.76	105.69	105.25	103.88	105.2	104.66	107.58	100.97	104.02	107.86	102.59	106.8	107.57	103.82	108.3
117.14	115.49	116.02	119.06	120.6	117.37	116.66	116.62	117.27	118.58	117.23	116.42	115.57	117.15	118.6	118.86	119.45	116.93	119.1	119.4	118.32	117.48	118.15	113.43	115.15	116.51	116.25	114.39	118.6	119.14	116.7	115.61	118.9	116.99	118.15	116.86	119.4	116.8	118.42	119.62	116.77	119.53	118.2	118.17	116.45	115.01	116.36	115.61	118.71	114.73
103.03	108.13	105.14	101.86	107.83	108.2	102.7	104.94	106.15	104.59	105.64	106.49	106.55	104.98	108.32	106.22	104.79	107.68	106.94	104.34	104.34	107.69	103.98	107.18	105.81	101.81	102.48	103.05	105.72	104.21	107.17	106.07	102.68	103.95	104.66	103.98	108.42	102.68	102.55	105.94	101.26	104.52	107.91	105.58	102.05	106.44	109.61	106.38	104.53	107.06
108.45	105.08	106.9	106.18	109.29	107.12	106.62	106.66	108.4	103.33	106.52	106.71	106.64	105.85	106.08	107.51	106.91	108.31	105.65	104.62	107.02	107	104.13	105.35	105.27	106.01	107.06	109.85	106.12	104.32	109.14	104.81	107.24	106.69	107.09	108.46	106.43	108.83	109.16	103.65	103.48	106.64	108	111.96	106.79	105.02	106.69	106.26	104.11	107.44
105.79	103.89	108.11	104.16	106.21	106.8	107.94	105.11	106.03	105.78	105.99	106.32	106.56	108.31	106.92	105.74	101.4	105.66	107.42	105.38	105.67	103.96	105.89	110.29	104.18	107.84	105.27	105.22	104.73	107.71	107.19	107.36	105.35	104.49	107.29	105.22	107.21	108.48	102.01	105.08	104.48	106.84	107.61	108.1	104.89	106.36	104	106.96	104.74	109.79
105.49	107.34	105.08	103.01	105.78	108.52	105.27	106.55	106.56	106.13	107.64	107.37	102.43	105.46	107.05	107.48	106.76	105.81	107.94	109.45	105.77	104.36	105.72	105.74	103.8	107.99	106.97	106.96	106.65	101.93	105.29	108.35	108.24	107.16	105.02	105.75	106.68	104.37	105.87	107.04	108.75	104.58	103.91	106.22	105.19	104.69	108.5	104.57	106.14	104.01
105.42	105.26	107.8	110.53	105.43	104.73	103.05	107.09	105.66	107.79	108.32	107.5	104.58	106.11	103.95	104.42	106.51	108.45	105.28	106.34	103.37	105.44	106.77	103.23	107.27	102.96	106.34	104.51	105.73	106.06	105.2	104.13	103.34	108.14	102.76	102.25	108.75	101.03	102.78	108.21	107.31	105.61	106.54	106.94	106.5	108.93	105.41	105.58	106.2	105.36
104.77	105.6	103.06	103.94	101.1	104.51	104.15	105.26	105.28	103.68	106.09	105.59	102.87	106.65	103.38	103.37	101.61	105.3	105.76	101.99	106.6	106.61	106.29	103.88	103.54	104.3	109.01	106.23	108.1	104.32	104.82	105.57	106.06	104.15	102.81	103.72	105.18	108.54	107.88	104.55	105.54	107.56	104.99	107.88	104.63	104.48	106.74	108.02	104.48	104.89
105.56	106.39	106.12	103.4	106.66	103.98	103.97	105.43	105.59	105.65	107.1	107.62	107.26	106.04	105.44	106.38	105.95	102.39	107.2	105.35	105.18	107.14	106.81	105.68	110.67	104.66	104.29	106.47	109.16	108.35	108.54	105.53	107.38	106.92	106.93	105.17	102.35	104.97	106.7	106.12	106.97	107.62	103.92	106.88	106.98	105.12	107.85	106.61	105.94	107.6
103.82	104.31	105.47	103.8	106.19	105.2	103.2	104.28	104.37	105.33	105.21	102.92	104.87	104.69	105.05	106.09	104.83	103	105.93	107.57	103.94	105.93	104.83	105.04	102.84	102.84	107.12	103.56	104.51	107.44	105.87	101.24	106.33	102.09	104.7	103.94	104.53	104.32	108.05	105.15	105.47	100.82	107.27	104.3	106.72	104.39	104.33	101.13	102.95	104.06
103.32	104.88	104.62	103.89	99.789	102.31	98.874	105.41	103.73	101.65	105.8	104.3	105.07	103.5	103.67	103.28	101.7	104.76	105.55	106	103.18	103.25	104.91	104.28	105.97	102.47	106.69	104.29	103.55	104.9	103.96	102.98	105.38	106.74	104.46	106.47	104.6	105.35	106.49	105.27	104.18	105.07	103.02	105.83	105.14	104.43	106.51	105.17	102.87	104.58
107.95	109.66	111.07	110.46	112.86	110.55	111.74	111.28	108.63	111.47	112.3	110.9	110.77	111.77	112.18	112.6	111.47	109.03	112.14	112.12	109.92	113.39	114.4	110.38	110.25	110.71	111.86	108.46	111.19	109.35	112.04	111.25	109.37	111.09	109.59	111.91	109.8	113.31	117.04	112.35	110.99	110.43	107.66	110.9	110.94	109.37	109.94	109.93	108.05	115.74
104.57	107.47	107.74	107.9	101.69	103.87	106.05	103.13	105.67	106.76	108.71	104.21	102.24	106.16	105.79	106.15	108.04	105.1	101.88	106.38	106.09	104.67	105.18	106.97	107.1	105.07	106.59	109.34	108.97	106.49	106.97	108.44	108.41	103.36	110.26	101.48	108.63	105.46	108.44	108.68	104.37	104.49	106.82	106.73	104.88	105.93	105.59	104.48	104.77	105.09
106.6	108.32	102.41	103.09	104.08	108.36	105.48	104.72	101.86	108.04	106.32	104.65	103.03	106.26	104.91	106.97	103.67	108.8	107.81	104.42	108.13	109.02	104.24	104.21	106.21	106.3	105.46	105.49	103.26	106.12	108.74	105.89	102.65	103.05	109.59	105.14	109.99	107.54	106.31	105.37	106.98	103.97	104.42	102.64	106.25	107.45	105.38	105.77	107.46	107.71
100.82	98.976	100.27	100.98	98.925	101.9	101.92	98.727	100.24	103.26	99.263	101.75	101.28	101.38	97.989	101.43	102.62	102.74	99.993	103.3	101.69	100.52	96.27	101.24	100.87	100.08	97.034	102.78	99.507	98.696	104.4	97.26	99.823	101.17	100.11	100.9	100.3	99.777	101.42	100.41	100.29	106.03	98.999	99.405	100.22	99.525	104.11	98.107	101.31	98.123
111.59	109.83	113.42	109.89	113.01	112.03	113.05	113.75	110.95	112.49	112.6	110.84	109.08	108.98	112.02	110.03	109.42	110.75	109.62	112.61	107.23	109.87	110.9	110.45	111.1	110.97	110.58	113.5	111.53	108.72	110.12	108.96	110.58	108.87	108.86	110.32	108.36	111.04	114.15	112.52	112.5	111.94	107.87	109.16	114.14	112.53	112.02	109.25	110.75	112.01
110.49	110.49	111.28	109.02	112.1	109.91	111.05	111.87	112	112.85	111.1	111.86	113.28	110.89	111.37	107.33	108.12	110.98	109.65	112.69	112.77	108.83	110.63	109.04	110.53	111.03	111.55	110.48	114.53	108.84	111.62	110.23	108.41	110.1	111.33	113.1	111.26	109.13	114.32	113.19	112.65	111.27	111.53	112.2	109.32	108.94	112.28	111.5	111.86	110.62
108.49	106.99	107.68	106.67	106.86	111.55	104.52	108.63	105.32	105.46	106.17	108.86	105.87	106.69	110.59	104.38	110.62	106.77	103.47	107.78	106.62	105.76	106.83	108.21	102.93	105.82	106.28	107.16	106.67	105.72	105.6	107.17	107.04	107.54	102.31	105.58	106.07	103.7	105.72	106.49	105.41	108.02	107.97	107.02	109.2	104.39	107.66	108.92	106.34	104.35
98.761	102.07	99.822	98.411	99.495	100.33	102.21	98.459	100.69	101.57	103.33	98.497	97.547	101.02	100.77	100.86	102.81	99.746	100.58	97.396	100.75	96.701	95.951	98.29	99.257	98.645	102.4	100.31	98.502	100.63	100.71	96.429	99.29	95.609	102.02	102.31	104.12	101.08	102.38	98.058	98.915	98.569	102.22	96.636	103.45	100.45	101.58	100.86	100.11	97.989
104.64	108.07	112.19	112.06	109.55	109.51	109.14	110.99	111.27	110.13	107.86	106.93	110.18	111.8	112.61	109.3	107.6	109.53	109.99	109.25	111.05	107.98	112.65	108.6	109.2	110.24	113.49	109.87	107.85	112.54	107.39	109.92	113.67	107.69	107.57	107.73	108.15	108.48	110.66	107.47	109.22	111.96	110.15	109.35	109.64	114.7	110.49	111.95	110.88	112.04
99.301	100.66	99.664	98.393	99.455	102.19	96.625	99.248	101.74	100.25	102.32	98.026	100.11	103.02	97.973	101.44	97.428	102.95	101.57	103.31	99.799	101.11	97.921	102.29	98.424	98.999	100.74	100.85	98.942	100.3	99.628	103.18	94.368	99.644	100.48	101.86	98.412	97.382	99.681	98.592	99.493	98.095	98.079	101.55	98.508	99.905	102.66	100.49	96.824	101.49
112.54	114.51	107.58	109.2	109.39	109.94	113.49	110.45	110.98	112.26	110.11	112.07	111.25	112.32	110.71	111.88	112.84	111.77	112.52	109	115.57	110.46	110.48	110.41	111.19	111.23	110.56	114.28	111.11	110.56	111.44	111.06	111.3	110.81	110.63	111.96	113.13	110.15	112.37	110.16	109.34	111.26	111.36	108.99	111.16	113.11	111.45	112.55	110.97	110.8
105.52	104.68	110.33	104.53	105.48	107.06	106.03	105.02	105.44	107.93	103.69	109.84	104.27	107.52	107.29	106.15	103.36	107.9	105.23	107.68	106.81	103.78	103.76	106.09	107.09	107.05	106.23	102.87	107.68	105.18	104.41	107.05	102.28	106.64	107.52	105.14	102.97	104.8	104.55	103.71	106.9	104.95	106.18	109.76	105.79	106.98	105.87	107.88	103.7	106.21
115.02	112.72	116.91	111.2	112.49	111.47	116.03	113.74	113.02	113.27	114.53	112.31	113.47	113.5	116.11	113.73	112.44	111.2	114.68	114.49	111.9	112.25	111.13	110.49	112.02	112.86	115.63	112.09	113.75	114.35	111.57	110.95	113.6	110.95	112.53	111.68	113.53	113.12	115.25	112.5	111.25	109.53	113.02	115.94	112.81	114.58	113.8	111.18	111.53	115.29
101.21	98.161	100.65	102.36	102.06	98.899	101.59	101.39	100.36	99.463	103.03	102.17	101.99	99.677	100.47	100.54	100.54	101.85	100.33	102.63	98.949	104.35	102.02	103.31	101.07	100.78	98.776	103.1	99.359	103.08	101.47	100.5	101.63	99.725	103.68	100.77	103.11	104.22	100.21	101.36	103.31	100.24	98.74	100.23	99.985	102.12	99.536	103.61	100.42	101.3
112.32	113.47	114.44	113.35	113.2	112.59	113.93	113.29	111.65	113.31	114.28	113.7	113.72	107.8	111.86	114.19	111.59	115.53	113.77	113.38	113.06	112.7	112.84	113.14	110.35	113.83	113.18	111.73	115.35	113.52	113.47	114.85	110.61	114.05	111.6	113.49	111.9	112.84	115.6	110.83	113.99	113.99	109.72	115.13	113.84	112.38	112.39	113.33	112.28	112.99
101.82	100.13	101.51	100.14	98.705	100.63	100.96	102.57	99.646	103.49	102.73	99.648	100.52	98.877	99.731	102.06	100.35	102.38	100.74	101.19	104.79	99.046	102.64	101.98	103.07	98.159	102.57	104.37	102.87	101.99	101.06	100.5	101.12	99.601	104.09	100.69	100.5	101.83	101.04	101.69	100.74	100.77	100.15	103.66	101.32	100.18	100.87	100.55	99.965	95.517
105.82	109.13	108.33	104.56	107.33	109.83	105.88	102.66	104.26	103.18	105.19	108.29	106.51	107.11	104.56	108.83	104.68	104.87	108.51	104.56	103	107.92	105.13	107.61	102.41	103.88	103.91	103.32	104.06	108.41	105.77	107.29	106.21	106.14	107.41	105.4	106.28	106.73	103.77	107.87	105.91	104.69	101.18	103.91	105.98	110.54	105.32	109.29	105.59	102.63
98.977	101.67	102.06	98.657	100.5	102.04	104.4	103.88	100.74	97.134	101.2	102.61	96.712	99.934	99.563	100.5	100.64	100.75	100.76	104.04	97.496	102.48	99.016	99.318	98.879	102.08	102.17	102.28	99.585	102.44	103.76	96.946	101.97	96.686	96.134	102.46	99.641	98.567	100.54	98.804	97.736	100.7	101.05	101.71	100.98	99.541	101.15	101.67	98.347	100.83
106.92	105.8	105.26	107.1	105.11	104.31	107.47	102.32	108.99	107	107.11	106.62	106.55	104.59	104.57	108.68	105.16	102.2	107.74	105.88	105.44	104.24	105.42	107.93	105.29	106.91	104.54	106.11	104.42	106.7	104.89	106.18	106.06	104.2	104.86	104.89	102.11	104.64	105.03	106.09	105.53	106.94	104.19	105.81	104.03	106.6	107.13	103.35	104.17	104.98
110.64	107.81	111.51	112.11	114.01	110.55	110.5	108.36	111.42	110.57	116	110.32	111.64	111.44	108.57	110.21	108.59	111.8	108.35	111.45	109.12	110.16	108.57	114.01	112.15	108.83	109.1	109.37	108.75	112.72	108.92	113.43	115.19	111.34	111.56	109.67	111.33	109.23	112.08	112.82	108	108.68	111.43	109.21	106.36	109.72	111.95	111.39	110.7	109.93
111.07	112.18	113.52	110	112.03	109.82	114.12	114.18	113.58	109.7	111.07	112.55	111.29	108.77	111.4	111.16	108.93	108.07	111.65	111.42	109.48	111.62	111.56	108.45	115.48	114.06	108.55	111.49	112.36	110.41	109.4	107.46	111.39	111.49	110.25	114.62	108.74	110.67	111.73	113.52	108.95	111.25	111.57	112.34	110.38	109.12	111.02	109.59	108.17	113.56
107.11	105.75	104.85	106.27	102.66	102.42	104.66	105.97	105.71	103.59	104.86	103.56	105.24	105.12	101.95	103.57	104.67	102.64	103.27	104.51	103.88	106.34	105.32	108.56	107.4	102.74	103.74	104.16	100.63	105.74	103.95	107.15	102.89	107.2	106.23	102.75	107.27	106.64	105.44	104.69	102.84	105.75	104.27	104.77	105.16	103.98	103.67	103.66	103.43	106.2
104.09	107.63	105.2	105.11	99.205	102.97	104.38	104.85	103.57	103.89	105.83	103.66	105.29	107.1	107.58	105.33	103.12	107.94	106.93	106.87	104.65	102.67	100.46	105.87	105.98	102.43	101.97	103.98	105.9	104.22	102.03	104.02	102.65	104.99	102.64	105.49	99.937	104.27	104.48	102.51	106.42	106.2	100.22	104.25	102.87	103.83	106.09	105.72	100.99	101.5
110.15	108.74	109.33	109.74	111.06	107.18	108.14	112.05	111.77	109.78	110.62	110.29	108.89	111.15	110.68	107.65	109.93	111.3	106	109.51	112.47	107.33	108	110.15	110.13	106.6	109.13	110.9	109.86	111.17	109.41	107.16	112.95	109.93	108.39	107.7	111.15	110.25	109.81	110.84	110.01	112.11	108.69	106.12	110.1	108.85	110.1	109.97	110.92	113.05
105.44	109.47	107.38	105.09	104.03	104.04	106.21	105.17	106.41	106.69	106.14	106.06	103.65	105.53	106.57	104.17	103.03	106.82	103.5	101.98	105.8	105.18	103.48	105.14	102.97	106.55	105.61	105.82	103.12	105.27	105.62	107.98	106.46	105.64	104.96	105.75	106.44	106.05	106.48	107.95	108.42	106.87	108.68	105.28	105.22	105.7	105.67	101.18	108.07	106.74
105.96	103.44	105.11	106.89	106.98	105.86	105.2	105.51	108.31	103.27	102.96	106.65	106.65	106.05	109.02	106.29	108.68	107.59	105.07	105.06	107.43	105.83	105.46	103.85	107.89	106.71	103.59	108.1	107.86	107.34	105.34	105.66	106.61	105.09	107.54	105.85	102.99	107.06	106.25	105.74	104.48	106.85	108.68	102.95	105.23	107.17	103.7	108.06	102.97	106.72
113.99	108.94	113.11	113.67	111.63	110.51	111.74	110.54	108.84	110.84	115.3	111.92	112.55	112.64	110.32	111.7	108.88	109.21	114.29	109.4	111.21	110.77	112.22	110.85	112.54	111	113.79	113.82	113.95	113.65	111.87	111.38	112.39	112.44	111.8	110.33	113.59	112.96	114.13	111.64	112.58	111.24	112.41	112.55	109.91	110.53	112.5	111.54	112.29	113.38
111.24	115.04	112.86	110.75	109.26	110.9	108.89	109.91	112.9	109.19	108.98	111.31	108.42	110.61	110.93	108.93	110.29	113.03	114	108.49	110.3	110.87	112.65	109.65	107.66	111.37	115.8	109.37	112.44	110.39	112.33	110.66	112.97	111.37	109.59	111.01	113.81	109.56	111.18	111.95	111.88	110.8	112.4	111.18	108.76	112.16	114.02	110.82	112.45	113.43
108.44	112.34	109.5	110.99	109.54	112.36	108.66	109.75	106.32	109.86	112.64	110.66	112.99	109.55	112	111.56	110.88	110.05	112.88	111.9	109.1	110.42	110.16	112.44	111.84	109.38	112.25	109.78	113.78	110.03	112.35	111.41	109.96	110.71	113.02	109.53	111.41	114.26	113.7	112.12	111.52	111.32	109.95	109.2	107.1	107.19	112.15	110	109.16	109.62
107.69	108.99	107.11	108.95	110.09	108.4	111.04	110.6	111.98	111.94	111.9	108.91	110.79	108.5	109.92	106.06	105.02	107.33	105.81	109.62	109.65	109.64	111.15	110.04	108.07	110.61	110.93	108.43	110	110.48	107.52	110.47	108.58	109.35	107.38	109.55	110.01	110.69	108.75	108.24	108.95	108.3	109.25	109.33	111.83	111.88	111.95	107.87	109.73	107.63
106.7	102.42	105.39	103.95	106.42	104.86	106.62	107.31	104.93	104.19	105.9	103.78	105.1	107.14	107.37	102.7	102.61	107.86	105.15	103.25	103.74	102.5	107.62	110.19	101.49	106.23	104.62	105.73	109.98	103.86	104.82	103.65	105.24	104.83	102.49	106.21	105.01	105.82	104.24	107.01	105.57	103.77	103.9	107.27	106.16	104.46	107.21	103.87	105.42	105.09
100.82	98.182	99.761	99.034	99.637	100.22	99.435	100.24	99.125	100.83	98.598	99.523	96.932	98.929	100.71	99.029	98.281	98.361	99.614	98.541	102.13	100.49	100.4	98.26	101.53	98.72	100.26	101.89	99.059	96.398	98.953	99.195	97.7	95.982	101.16	99.102	101.42	100.68	99.892	96.267	101.05	99.701	103.96	100.92	96.916	98.296	99.234	99.257	100.41	100.18
111.4	109.53	111.47	111.7	110.72	113.75	110.79	109.46	111.26	113.17	112.14	109.97	112.6	111.72	112.32	112.82	111.41	109.99	113.67	110.34	112.75	109.4	110.77	109.81	108.63	111.64	114.39	108.18	113.05	111.73	112.37	106.95	111	113.2	110.22	110.73	108.51	107.68	111.42	111.33	111.81	112.96	112.93	110.83	109.78	110.61	113.53	108.64	110.1	109.61
109.84	106.74	102.92	107.79	108.35	106.21	107.78	107.81	105.99	105.89	106.01	106.2	106.74	106.51	109.95	106.56	108.25	107.45	106.14	106.98	108.51	105.42	105.68	106.79	105	105.44	104.03	108.94	107.23	111.29	108.83	107.72	109.61	106.81	106.77	106.02	105.57	105.26	109.05	104.46	105.68	107.16	105.1	107.09	108.78	109.16	107.16	108	108.45	107.72
106.02	102.37	104	105.51	107.33	106.34	102.33	103.81	107.53	104.94	102.44	109.46	107.81	105.81	102	104.58	105.87	105.41	107.61	102.57	103.89	104.69	107.89	105.03	103.91	105.45	105.91	102.4	107.57	107.14	106.95	104.53	105.95	106.37	104.09	104.41	104.18	105.69	106.56	106.33	102.83	101.92	105.17	103.89	103.52	103.27	104.89	107.42	108.8	106.24
113.87	112.15	112.89	110.92	115.16	114.8	114.15	111.99	115.53	115.29	114.7	113.67	113.98	114.41	113.75	112.92	111.95	112.94	112.11	112.56	116.4	111.78	115.15	114.23	112.3	116.53	114.83	112.62	112.07	113.1	112	111.71	113.24	112.32	114.79	110.61	113.39	111.8	112.45	112.73	114.07	112.05	113.2	114.24	111.87	114.05	113.92	111.54	113.35	110.74
104.46	105.77	107.13	106.73	107.33	108.52	109.05	104.26	107.03	108.45	104.63	101.89	106.08	107.44	107.25	107.11	107.02	106.92	104.07	105.61	103.54	104.26	105.02	106.01	104.8	106.63	106.09	106.86	105.29	105.5	110.66	107.37	105.86	104.8	109.08	109.81	107.43	105.6	105.58	107.48	105.75	106.04	105.15	105.88	109.06	105.01	106.39	105.84	106.4	105.08
109.13	104.99	106.46	103.18	107.16	105.78	105.4	103.86	105.88	108.05	103.4	102.14	103.6	104.05	103.81	103.31	106.95	105.23	102.74	107.29	105.5	102.47	106.07	103.96	104.05	105.94	105.65	107.24	105.73	105.4	105.89	104.02	107.44	102.34	104.26	104.17	106.12	103.22	106.74	107.04	103.51	105.21	104.29	102.92	104.44	104.27	107.68	106.04	101.5	105.92
104.94	107.05	105.51	105.59	108.61	105.26	105.22	107.44	107.07	105.92	101.99	105.27	106.71	105.27	105.57	104.54	103.56	106.38	103.57	106.86	108.15	108.66	104.48	106.71	105.96	104.68	105.92	102.19	106.55	106.63	105.2	105.75	108.4	108.78	106.12	106.61	105.16	107.01	110.21	108.23	103.69	106.73	107.04	105.86	106.81	108.01	103.48	108.51	107.71	106.54
105.01	105.84	106.25	107.47	103.82	108.37	106.94	106.19	102.13	104.86	105.67	107.1	109.64	108.19	105.78	107.12	105.11	104.15	105.24	105.1	104.91	108.17	107.21	104.69	106.1	107.41	105.06	102.27	103.44	105.62	105.38	107.99	104.56	106.36	105.05	105.76	105.23	106.54	107.37	105.64	105.85	104.23	107.25	106.73	106.87	103.77	105.34	104.98	110.39	105.95
103.25	96.778	102	99.374	99.929	98.278	98.31	103.56	99.453	98.888	101.81	102.8	100.99	96.96	99.932	104.18	101.33	103.31	101.17	100.38	99.922	99.295	100.74	101.43	103.29	99.405	100.76	99.686	101.46	100.14	103.66	98.157	99.875	100.81	98.893	100.19	101.24	98.858	99.867	98.559	100.38	99.725	99.861	101.72	101.79	99.208	96.528	102.65	101.01	101.1
102.69	103.49	102	102.81	98.99	105.61	105.44	103.93	104.57	105.28	104.67	102.96	106.04	103.1	104.83	103.87	103.86	104.83	105.22	103.12	100.29	102.86	104.39	105.87	104.13	99.319	103.87	101.84	103.24	102.33	101.48	104.4	102.58	103.02	102.7	104.29	105.31	103.66	104.49	102.98	106.54	102.77	100.45	102.31	103.94	107	102.85	103.82	104.6	106.15
112.79	112.8	114.87	113.17	113	110.97	111.64	113.57	113.29	112.06	111.75	111.85	112.65	113.8	111.62	111.3	113.59	109.32	109.8	114.21	113.21	112.84	109.37	114.38	110.11	111.67	112.88	114.46	112.96	112.26	113.43	114.01	112.91	115.17	112.89	110.19	111.68	114.2	111.32	113.27	113.12	115.73	112.56	112.16	114.05	112.98	113.62	110.29	113.95	112.33
111.25	107.58	109.02	108.96	110.93	110.32	105.97	107.07	107.85	111.92	108.65	108.07	109.72	110.23	108.85	111.21	111.83	110.04	108.2	110.75	113.08	110.62	110.89	110.2	108.78	109.66	111.84	109.38	109.11	110.11	112.15	110.9	110.32	108.87	110.74	111.09	110.37	110.2	109.6	109.55	109.08	111.15	111.04	108.49	106.72	109.34	113.15	111.27	109.56	113.04
107.03	103.87	105.6	106.35	104.09	104.23	106.94	108.11	104.4	104.6	104.57	106.05	103.96	105.6	106.14	102.7	107.36	103.71	106.8	105.46	105.69	104.99	108.92	107.04	106.23	102.88	104.07	107.44	106.63	103.36	103.61	107.01	107.65	108.03	106.58	106.25	108.22	105.69	104.64	105.55	106.8	104.35	107.11	103.66	106.31	104.46	104.68	104.38	104	103.91
109.66	110.44	110.73	112.27	114.82	112.91	111.07	111.29	108.56	110.83	111.08	113.09	107.35	108.12	109.06	113.12	113.49	109.36	112.48	112.01	112.61	113.4	113.49	109.61	111.49	111.55	113.12	110.47	109.96	110.61	111.1	110.38	112.3	109.17	109.59	110.87	109.24	114.07	111.24	112.37	111.39	110.12	112.6	111.37	112.3	112.4	111.44	112.38	114	111.65
100.67	97.962	101.42	102.39	98.963	100.84	100.86	101.42	103.26	100.52	103.3	100.56	101.59	103.28	100.96	102.08	100.19	100.41	98.833	100.54	101.11	97.476	99.533	101.38	100.54	97.267	101.12	100.85	101.22	102.28	98.961	102.98	99.126	101.02	102.58	99.305	98.745	102.48	99.343	102.49	102.39	99.911	98.055	100.55	99.92	98.825	96.469	98.416	100.51	102.62
104.99	105.91	107.76	104.58	104.27	106.1	103.73	106.66	105.78	105.2	104.06	107.14	105.52	103.1	105.87	105.93	105.28	105.76	106.29	102.92	105.97	102.68	102.09	104.17	106.28	103.68	107.42	102.62	105.62	106.43	102.52	106.44	100.29	105.47	102.87	107.54	102.18	105.64	106.81	106.13	103.62	104.88	102.75	105.41	107.56	103.78	102.79	103.97	105.2	104.59
103.5	106.61	103.41	107.76	106.83	105.89	103.6	104.41	104.73	104.38	108.12	103.61	107.3	106.2	105.74	106.1	104.91	105.74	103.69	104.92	102.54	106.29	103.25	101.22	105.12	105.46	103.24	104.33	101.54	103.5	108.85	107.08	105.7	106.49	104.35	102.35	106.66	106.14	107.69	106.13	106.89	104.95	106.66	105.78	105.95	106.57	106.95	103.76	102.38	103.9
109.34	110.9	113.04	114.47	113.88	114.01	114.93	112.11	111.22	112.19	113.6	115.39	111.23	109.93	111.14	113.75	114.7	113.42	112.01	110.99	111.83	110.73	114.49	111.53	112.75	112.1	113.02	112.84	113.44	114.65	112.96	110.24	111.73	111.76	112.17	114.03	112.86	111.38	114.21	111.78	112.47	113.56	110.52	112.53	113.54	112.5	115.1	116.07	113.06	113.76
117.19	119.84	113.64	114.7	115.37	119.98	112.46	114.5	116.56	117.97	116.14	115.43	119.01	116.63	117.79	115.97	114.97	116.13	118.61	115.5	116.01	117.11	116.51	116.83	117.2	118.12	115.96	114.63	119.01	113.33	120.67	118.95	115.86	119.22	118.5	117.18	119.19	117.46	115.27	117.39	117.57	112.42	114.22	115.82	117.69	118.88	117.33	111.83	117.76	114.74
115.86	119.39	115.17	115.26	114.88	115.51	113.08	114.09	112.59	114.11	114.22	114.11	115.55	115.98	119.54	113.73	117.32	117.73	116.93	117.27	114.22	119.13	116.43	115.65	114.13	116.91	116.85	114.94	116.3	114.54	117.85	113.77	116.31	117.09	114.97	116.59	117.14	115.54	115.28	117.12	116.86	117.69	114.88	116.14	115.76	116.15	118.61	119.39	117.15	115.98
102.23	105.05	104.68	106.11	102.71	104.9	105.18	108.38	102.91	104.53	103.5	102.59	102.3	102.68	105.27	102.55	107.04	104.67	103.93	103.04	104.08	101.28	102.13	104.69	102.13	102.75	104.45	103.58	104.1	99.102	102.46	107.45	104.92	105.21	101.96	105.39	103.23	104.42	103.53	104.09	105.87	105.35	102.86	102.33	100.64	104.34	105.14	109.58	102.25	104.21
112.21	111.8	115.61	111.99	110.76	110.35	111.75	110.83	110.46	111.98	112.08	108.77	110.73	115.49	110.3	113.95	110.28	111.61	110.49	113.62	110.49	111.12	111.61	111.64	115.62	108.74	111.98	111.69	112.91	111.87	109.86	114.84	113.41	108.84	108.41	112.41	108.83	109.59	110.25	111.78	111.61	111.4	112.3	112.67	109.61	108.16	110.96	111.03	109.16	109.09
105.25	105.93	105.98	106.81	105.9	106.87	104.93	108.55	104.93	105.25	107.58	106.47	107.4	107.03	109.49	106.6	106.44	106.5	104.61	103.98	106.28	106.24	107.2	104.18	107.11	108.03	103.99	104.37	106.99	105.63	105.23	105.86	107.08	107.73	107.02	107.65	104.04	107.18	106.02	103.97	105.19	104.35	105.66	103.88	108.46	108.32	106.03	102.75	103.08	106.91
100.12	97.873	97.612	99.592	97.363	100.58	99.881	102.11	100.54	102.63	96.674	101.64	101.59	100.13	100.89	100.11	102.6	97.891	105.39	100.03	99.318	97.787	101.06	103.15	99.291	100.74	100.41	100.09	99.999	98.557	97.982	99.722	99.495	101.38	101.52	101.24	102.74	103.63	103.64	101.05	98.971	99.661	101.89	99.01	100.76	98.16	97.192	102.07	99.652	101.01
103.27	107.03	105.91	107.57	105.66	104.46	105.49	106.51	103.14	104.2	109.66	104.11	103.24	106.1	106.25	104.3	108.52	105.72	108.43	104.92	104.85	106.18	106.79	107.84	109.13	108.18	102.44	102.9	105.61	106.02	103.58	109.31	107.35	107.26	106.41	104.33	103.91	103.93	106.33	107.95	104.55	107.11	106.82	103.1	106.01	106.7	107.07	101.93	108.26	107.08
114.6	113.35	115.2	111	111.79	112.03	108.9	111.27	112.65	111.73	108.2	112.38	110.79	113.32	108.93	112.41	114.17	113.33	112.05	112.82	113.49	110.22	113.73	112.38	112.18	112.18	112.73	111.28	112.58	111.71	112.19	112.26	111.7	112.8	111.27	114.43	111.43	111.69	110.16	111.34	112.6	108.23	110.85	112.22	112.01	112.04	110.48	112.45	109.38	112.51
103.54	108.69	105.82	103.72	101.89	105.34	101.65	102.48	104.48	102.73	106.48	109.2	102.18	103.7	103.77	99.638	101.53	106.95	104.08	103.64	105.03	102.14	102.71	103.05	103.98	104.09	105.38	101.85	104.57	104.15	102.09	104.03	106.05	103.39	100.44	103.63	105.44	100.7	101.45	107.9	101.85	102.69	105.86	104.44	103.58	106.2	101.44	103.25	102.47	103.53
107.1	108.62	106.98	107.39	106.67	104.38	102.8	106.57	106.13	106.04	105.49	104.88	105.95	103.49	109.02	105.03	106.25	105.56	105.95	107.61	106.86	106.92	101.93	106.37	106.4	105.6	106.67	106.48	106.11	108.04	106.63	101.51	104.46	104.62	104.51	105.66	106.85	107.11	105.96	106.52	106.53	103.89	103.92	107.36	107.16	103.49	106.46	110.03	104.48	105.04
106.8	104.56	105.78	104.82	103.59	102.66	105.48	102.21	101.55	100.44	105.55	104.57	104.86	105.74	106.77	99.25	106.39	102.69	104.45	104.79	103.95	103.37	106.8	104.41	103.76	102.16	104.27	101.93	104.82	103.22	103.73	102.8	104.04	103.83	106.06	105.89	101.34	105.3	102.91	102.98	107.41	104.04	103.89	104.58	101.28	103.1	107.09	102.69	103.05	102.52
107.02	104.62	106.19	109.33	106.1	105.49	106.82	105.88	111	103.03	104.78	108.52	109.47	108.83	106.16	107.44	105.89	107.87	104.1	108.88	106.82	107.23	104.8	104.87	104.78	107.93	106.43	104.26	106.94	105.01	106.49	106.72	107.38	108.29	108.03	109.38	104.23	109.18	109.18	107.75	106.51	107.49	104.81	107.9	106.82	105.56	107.55	106.08	102.79	107.33
105.83	104.79	106.89	105.72	105.48	107.03	105.75	103.5	106.84	103.51	106.85	104.88	107.96	109.73	106.35	103.46	108.5	102.54	104.98	107.28	103.73	106.97	107.9	104.52	105.78	108.91	104.99	105.07	106.53	104.58	103.29	102.73	105.31	105.3	105.65	107.27	106.98	104.98	104.95	106.68	105.49	104.03	105.21	104.38	107.41	105.56	104.68	105.97	106.33	107.02
105.14	106.48	105.71	105.13	103.61	106.27	109.26	105.49	107.62	109	104.6	106.08	106.86	108.68	105.12	106.9	105.71	105.53	105.87	100.32	105.84	108.45	106.79	105.3	105.29	107.26	104.21	108.48	105.43	105.06	104.73	102.82	105.31	105.27	105.66	108.66	104.62	105.13	103.78	103.63	104.34	103.37	104.72	109.43	103.75	105.46	106.21	107.26	105.38	104.45
109.6	106.74	108.12	105.41	107.54	108.83	109.05	107.89	108.21	106.98	107.18	105.89	106.64	104.8	106.52	109	104.97	108.05	110.03	104.14	105.31	106.51	104.64	108.95	106.59	103.66	107.72	105.67	104.62	104.88	107.02	104.01	103.38	107.9	108.2	110.04	104.78	106.52	108.66	106.7	106.96	105	104.35	108.78	108.45	105.02	103.37	108.46	106.09	107.48
109.34	109.7	112.9	110.03	109.5	108.73	108.98	110.39	108.73	110.15	110.47	111.51	111.19	108.29	111	109.38	112.45	113.96	108.22	109.16	112.37	111.65	111.46	109.71	111.11	107.89	112.26	108.97	110.25	110.28	111.31	110.07	108.62	110.99	112.46	109.74	108.58	111.64	112.52	111.29	107.8	110.44	112.47	109.88	110.34	109.75	112.14	108.85	111.45	111.02
104.42	108.09	108.19	107.85	104.48	107.43	106.81	103.64	104.73	105.3	106.24	105.54	109.95	105.78	104.6	105.66	106.17	104.14	106.2	106.79	104.13	106.59	106.63	108.65	108.66	105.42	104.22	106.82	105.01	108.16	107.56	107.81	104.44	104.57	106.06	105.23	109.14	101.4	106.82	108.64	105.21	103.96	104.77	105.13	102.11	107.85	104.21	104.29	105.33	106.27
104.67	105.51	105.82	104.9	107.93	102.98	107	108.6	106.76	106.47	107.13	108.92	105.69	106.78	108.94	105.78	107.83	105.51	105.54	106.76	106.83	108.41	104.85	107.78	103.95	106.78	107.48	107.28	106.05	106.37	106.75	107.6	106.55	105.99	105.32	105.82	107.29	105.64	105.56	103.39	103.56	108.02	104.1	107.23	109.06	103.88	105.5	108.76	107.69	104.42
105.29	106.31	109.49	108.69	104.65	105.3	106.56	106.59	105.95	110.1	103.48	108.77	104.73	105.48	104.86	106.44	104.31	105.93	105.85	106.12	104.65	107.24	103.88	105.67	108.28	103.54	105.6	106.72	107.87	106.37	106.98	105.53	105.89	103.18	107.41	105.78	104.56	105.61	106.68	106.78	104.59	108.39	107.5	107.77	106.02	107.54	107.52	108.38	107.53	102.31
104.74	105.56	106.3	104.34	102.39	106.23	107.33	103.62	103.78	104.89	106	104.8	103.82	106.55	104.32	108.88	105.97	101.25	104.02	104.87	105.62	107.39	108.17	106.88	103.18	107.52	105.15	103.9	104.67	106.84	105.64	104.72	107.82	104.5	103.88	99.953	106.17	104.34	108.25	104.19	103.46	105.03	105.71	103.99	105.88	102.4	104.95	106.09	107.72	103.5
100.78	97.094	99.684	101.39	100.74	100.8	98.176	97.15	95.079	101.28	101.37	97.63	98.22	101.57	101.56	101.34	101.34	104	102.74	100.81	100.22	101.61	103.41	99.021	103.08	101.74	98.854	99.43	98.614	96.943	100.59	101.09	95.412	98.904	100.38	96.238	101.93	99.752	96.832	96.617	100.7	103.91	98.957	102.19	102.59	96.493	100.81	100.86	99.313	97.363
110.52	112.73	111.84	113.97	112.91	112.99	114.84	111.79	111.3	109.63	111.21	110.72	112.22	112.16	112.54	111.73	110.36	113.2	111.87	110.56	111.42	109.9	113.99	112.88	109.7	111.85	111	110.89	109.53	111.78	112.19	113.24	111.68	112.11	111.83	109.92	108.88	113.03	111.93	111.64	109.93	112.91	110.36	113.58	112.17	114.13	111.21	110.79	110.77	113.3
101.76	101.31	98.598	101.36	101.3	100.05	101.46	99.451	98.666	100.81	100.23	98.84	102.13	101.32	99.833	104.06	102.58	98.768	99.837	99.579	95.693	102.81	101.42	100.45	101.5	97.57	99.692	102.92	101.77	100.21	98.748	98.101	95.209	99.353	99.862	102.26	99.316	98.357	97.395	100.44	102.12	100.91	98.439	102.77	103.01	99.643	101.12	98.654	103.15	101.79
105.31	107.29	107.3	104.46	105.82	104.56	106.18	107.18	105.45	105.88	104.86	105.17	106.67	105.42	104.03	105.8	106.85	106.61	103.1	103.34	105.73	106.11	105.39	103.89	103.2	103.8	110.86	103	107.06	108.93	105.53	103.19	107.66	104.07	105.63	105.58	105.84	104.41	107.11	104.49	101.16	105.57	102.38	106.42	103.97	102.83	104.6	107.43	107.44	104.21
112.14	108.94	110.22	111.86	115.75	111.31	110.29	110.31	112.96	110.91	112.72	110.7	109.91	108.76	113.62	112.02	111.12	110.97	109.86	111.66	108.82	111.58	112.57	112.34	110.44	109.68	109.58	113.45	111.19	109.03	107.37	110.65	112.66	110.7	111.54	107.71	112.84	111.69	115.54	110.42	111.81	107.11	111.72	113.25	112.9	115.39	112.45	112.98	110.34	113.42
103.69	107.39	105.99	108.16	104.58	104.93	107.54	110.8	107.28	105.76	105.88	105.12	104.94	106.49	107.57	107.64	111.17	106.78	106.09	107.54	108.92	106.77	105.32	105.15	108.51	106.64	107.83	106.28	108.12	108.64	108.7	107.82	107.01	103.11	105.73	106.52	103.98	105.98	107.7	106.12	105.77	107.39	106.47	105.52	107.95	109.35	108.78	106.25	105.8	108.03
107.06	105.29	106.04	108.1	106.16	104.52	106.44	103.07	104.69	106.72	106.73	109.62	104.23	107.5	104.41	106.15	107	105.56	107.88	103.38	107.28	107.81	108.59	107.35	104.84	105.93	106.01	106.2	104.27	106.16	107.74	102.65	107.52	104.31	106.79	105.43	106.71	106.37	103.45	109.46	106.62	107.19	107.26	105.95	107.17	105.19	104.68	103.79	111.46	109.55
119.2	116.91	118.31	115.94	115.01	117.49	118.26	117.2	119.15	118.13	119.87	116.52	119.54	120.77	114.48	114.68	117.09	118.47	119.97	118.1	120.62	115.31	116.49	117.2	118.05	118.14	117.81	117.73	116.61	118.72	119.64	117.86	117.22	120.52	115.4	116.82	118.53	119.26	115.15	119.02	117.83	117.62	119.6	118.44	115.15	118.01	118.13	117.7	119.18	117.64
108.44	105.51	104.39	104.68	105.02	108	108.1	109.99	109.69	107.53	109.78	105.16	106.11	107.81	109.07	105.84	105.23	106.77	106.14	107.16	104.96	106.99	104.84	104.16	106.4	107.99	105.99	106.65	105.67	105.1	106.89	105.55	107.61	105.56	106.46	106.5	105.34	102.15	106.49	104.14	104.3	106.01	107.59	108.11	105.05	104.53	106.77	108.95	108.41	110.45
114.36	113.47	116.56	112.7	111.74	109.86	113.49	111.29	112.52	111.69	113.61	108.89	113.19	112.06	115.08	109.94	110.6	114.15	111.64	111.5	111.35	113.75	109.64	110.4	111.74	110.6	111.72	109.73	114.64	116.22	115.7	110.83	111.24	108.21	115.16	109.56	110.24	113.11	113.44	110.21	110.85	113.26	114.04	111.61	110.51	112.36	109.62	111.66	110.3	110.56
102.93	105.3	103.2	105.55	103.54	100.28	100.31	104.27	105.52	105.57	106.05	102.99	106.09	104.81	105.53	102.09	104.7	103.83	106.72	100.94	105.27	102.53	107.27	105.97	105.16	104.65	105.3	105.45	104.15	103.74	107.62	105.69	104.78	103.89	101.34	102.41	105.99	103.93	101.32	102.11	103.42	105.72	105	105.86	105.85	105.31	101.35	101.54	109.43	103.56
117.52	115.92	120.08	120.28	114.9	117.69	116.59	116.24	119.19	116.36	116.5	117.87	119.81	117.37	118.9	121.53	118.1	117.86	117.62	114.96	118.88	119.12	116.92	116.89	118.96	116.01	115.11	112.78	116.96	117.86	115.28	117.79	116.27	121.14	116.27	121.82	117.53	118.89	116.31	118.89	117.94	115.31	120.22	116.36	114.25	118.68	117.36	117.14	114.37	116.6
109.89	110.52	109.46	110.74	110.18	111.37	112.94	108.53	111.4	108.55	111.97	109.33	112.81	112.89	111.41	110.81	113.84	111.11	111.56	110.07	111.23	111.25	111.53	108.95	110.24	114.09	111.43	111.18	109.4	110.42	114.67	109.45	110.44	107.75	107.93	112.51	108.07	109.56	110.51	108.84	112.02	107.71	110.39	110.35	111.56	111.98	110.69	109.11	113.22	108.01
105.67	102.32	102.13	104.17	103.06	101.83	104.04	105.48	104.15	104.13	105.62	102.51	103.07	103.94	104.8	105.45	105.47	105.04	104.92	101.42	103.81	109.08	102.63	101.65	104.87	104.45	106.42	101.79	105.77	105.31	101.29	107.75	101.88	102.52	106.35	103.49	104.2	103.27	109.4	103.64	100.93	101.65	106.96	106.18	105.35	104.98	100.82	101.49	106	103.5
103.39	103.64	104.68	104.23	104.47	104.09	103.84	106.06	105.46	105.8	107.04	104.86	103.43	104.45	104.63	102.24	103.98	104.97	105.26	104.62	105.74	104.93	104.98	104.53	103.81	105.26	102.7	109	104.66	101.18	104.99	106.71	102.92	103.24	102.61	103.62	100.82	104.48	106.6	104.01	101.49	105.63	108.73	104.87	103.91	102.56	103.4	100.56	103.38	104.18
105.79	106.9	109.41	109.49	107.73	105.02	106.06	108.6	102.62	105.52	105.09	107.3	105.66	107.51	105.58	108.85	106.43	105.06	104.29	105.73	102.55	103.72	108.78	103.32	107.9	107.93	106.3	105.32	105.85	106.73	106.11	105.41	107.43	104.58	107.56	106.43	105.89	105.2	106.87	105.61	101.34	104.52	106.76	110.29	108.69	106.15	106.03	105.69	105.69	108.41
107.25	104.83	105.09	109.05	105.96	105.58	106.76	105.47	107.52	106.54	103.23	104.78	106.72	107.94	107.14	106.87	105.1	111.08	109.55	106.98	107.51	107.42	103.15	108.41	106.02	106.88	109.85	106.74	105.57	106.72	105.12	107.39	103.24	105.56	102.65	107.18	107.19	107.09	106.18	107.3	109.2	108.28	106.63	106.82	102.92	105.23	105.91	105.26	105.55	107.87
111.99	112.75	110.3	110.53	112.23	116.9	110.77	111.13	110.82	111.7	114.55	110.85	111.67	113.27	111.18	111.23	114.77	111.44	114.66	112.22	110.24	113.8	111.47	111.97	110.11	111.34	112.63	113.64	114.22	115.43	111.47	110.5	110.1	111.24	111.22	112.95	110.77	111.29	111.58	112.53	112.21	110.55	112.95	115.92	112.09	114.86	111.21	113.97	116.48	115.15
107.85	106.8	105.23	106.03	107.16	109.63	105.96	107.26	105.2	106.94	106.42	106.84	106.22	106.88	105.41	104.88	107.42	108.35	106.35	107.97	104.12	106	104.16	103.57	105.46	107.65	104.91	106.8	107.22	107.66	103	106.78	104.55	103.61	106.62	105.08	103.83	105.77	105.15	104.76	105.26	108.07	104.32	105.37	106.42	107.25	104.4	105.04	106.26	104.98
105.16	103.8	103.87	100.1	104.11	106.6	107.03	103.11	107.57	105.86	105.74	108.29	109.03	105.02	104.63	104.14	105.43	107.5	105.31	102.96	106.91	107.44	109.03	101.01	101.42	102.53	103.31	106.05	106.07	103.49	110.7	106.82	102.73	104.9	107.55	106.42	105.24	105.12	107.34	105.87	106.57	104.51	104.81	101.09	104.18	104.95	100.47	102.08	102.32	106.53
110.71	114.47	111.95	112.92	109.85	111.84	110.1	111.68	111.94	112.98	115.97	114.42	112.07	110.84	113.68	113.39	112.25	113.28	112.08	110.89	113.14	110.86	113.92	111.71	114.16	113.28	110.51	115.28	116.03	112.7	114.46	112.46	112.52	111.74	114.6	113.17	113.1	113.41	109.64	112.82	113.43	111.96	111.68	114.38	112.07	113.14	111.03	111.17	113.46	113.67
110.67	114.6	112.27	112.95	111.11	110.07	112.72	110.31	114.07	111.46	113.49	115.53	112.02	111.86	113.39	111.62	110.3	110.69	115.17	113.2	114.12	114.1	113.75	115.23	117.5	117.55	113.45	112.5	112.13	110.22	112.27	112.7	116.54	109.07	113.99	111.1	114.25	112.1	111.54	114.18	111.87	114.51	111.32	112.3	115.6	112.32	112.76	109.03	116.99	115.21
118.73	120.74	117.28	118.2	117.77	119.67	117.92	114.73	116.85	116.72	116.35	115.27	117.49	117.1	117.33	118.89	117.08	115.82	115.53	117.75	117.24	115.08	121.45	117.04	119.66	118.21	116.67	116.85	120.59	119.65	118.97	120.81	118.56	116.41	120.42	118.01	117.26	117.16	116.79	115.53	117.07	119	117.09	117.43	116.9	118.38	117.16	116.38	120.64	117.93
115.93	116.57	118.93	114.56	118.14	114.73	112.71	116.47	119.97	115.67	116.5	117.93	117.84	113.99	117.28	116.2	114.25	114.33	114.7	116.38	117.03	117.13	118.68	114.15	116.09	117.32	119.48	120.09	113.95	119.44	117.49	113.73	116.48	116.05	118.07	120.1	114.17	119.21	118.59	117.01	117.58	118.01	115.88	114.57	118.66	115.67	114.88	118.44	118.18	115.86
106.58	105.78	104.5	107.33	106.36	105.36	107.91	104.79	106.41	105.76	107.47	103.87	107.92	107.09	103.98	103.63	105.52	105.74	102.15	106.41	107.58	105.61	104.09	106.44	102.54	107.24	107.78	100.82	105.65	108.89	106.19	101.76	103.29	103.81	105.45	105.13	106.49	105.95	103.78	102.78	104.85	107.34	107.31	105.78	106.77	104.04	103.37	107.39	105.04	104.46
106.55	102.77	106.16	105.07	104.7	107.07	105.24	104.39	106.8	106.08	104.3	104.17	102.35	104.94	104.23	105.07	109.85	105.97	103.97	103.06	105.58	108.42	106.98	102.5	105.59	105.37	107.36	108.28	108.94	106.95	106.35	104.89	103.89	108.23	105.67	107.11	104.39	100.06	104.97	106.91	105.57	103.28	107.84	104.84	105.79	106.9	106.07	104.2	106.54	104.79
101.55	99.527	102.16	99.818	99.864	100.81	97.614	101.74	102	99.615	97.701	101.04	101.14	99.082	101.59	100.47	99.567	101.28	100.13	102.44	101.22	98.888	100.33	98.289	99.659	99.935	97.553	102.54	98.302	98.367	98.516	101.18	99.894	101.34	100.99	102.65	101.23	101.22	96.132	101.92	101.7	100.34	100.76	101.94	101.86	99.215	101.65	99.795	102.87	100.73
97.331	101.81	99.181	98.957	103.38	99.704	99.315	99.452	102.88	100.41	98.461	99.165	103.03	103.96	100.78	98.272	100.88	101.14	100.51	97.611	100.22	101.59	102.06	101.99	99.319	97.994	102.06	99.24	99.939	99.426	101.11	102.39	102.15	102.32	98.389	100.26	101.21	100.76	99.538	98.896	102.88	102.46	102.17	100.8	97.387	102.61	99.668	100.49	100.93	101.43
100.06	98.016	102.13	102.26	99.668	99.824	100.83	100.4	99.248	101	102.28	100.42	99.382	94.123	99.838	101.08	101.38	99.386	99.877	101.13	99.202	98.343	99.899	102.59	102.19	98.65	97.945	98.458	98.999	101.75	98.047	99.614	101.9	100.93	98.802	99.453	101.61	98.537	101.98	101.82	99.639	99.296	99.451	100.23	100.83	98.69	96.678	99.649	96.298	102.44
115.06	113.34	109.29	110.37	110.77	110.93	108.61	110.41	109.82	110.68	105.75	112.56	110.36	110.41	115.68	110.48	114.08	110.26	108.96	111.09	107.73	109.65	112.41	110.03	110.08	112.67	108.2	108.68	112.15	111.05	105.36	108.01	112.02	110.52	111.14	109.07	108.16	108.9	107.48	114.68	112.12	109.99	111.02	112.99	109.64	110.56	109.69	109.38	107.03	112.79
110.06	112.84	111.78	113.82	113.36	111.7	113.64	114.61	113.56	111.82	110.39	109.06	110.46	107.1	111.26	109.83	109.91	113.44	114.97	112.19	112.12	110.06	111.55	109.97	111.67	112.15	113.17	111.35	108.34	109.94	111.58	109.93	113.34	108.56	109.91	109.65	110.11	112.97	112.29	112.75	111.28	113.74	111.08	113.2	111.12	110.96	109.82	111.97	111.69	111.18
117.43	114.68	110.52	113.54	112.94	111.57	112.29	112.97	110.38	115.25	113.32	110.54	111.88	112.58	115.92	111.96	110.94	111.31	112.57	114.39	111.98	110.64	113.78	108.95	110.32	112.93	111.73	113.47	112.14	110.09	112.66	112.69	112.11	110.17	111.85	114.17	110.29	114.02	111.38	112.46	114.09	111	112.99	113.31	110.79	113.24	110.67	109.26	113.63	110.14
105.76	103.72	104.61	106.67	104.2	104.56	105.4	105.32	104.58	103.85	103.37	105.92	104.11	104.87	100.79	107.39	102.62	102.25	103.99	105.61	103.82	102.8	104.41	104.23	101.57	103.8	103.09	103.99	102.79	104.31	105.27	105.91	102.88	105.34	107.17	105.82	102.5	101.27	101.8	103.74	105.56	104.08	100.93	101.8	106.08	102.03	101.18	101.6	104.74	100.52
103.96	107.17	107.95	109.16	106.59	106.03	107.69	106.15	102.57	110.16	106.16	104.94	107.31	106.39	107.81	107.21	108.46	105.97	108.27	105.17	105.68	107.31	107.84	106.22	104.02	108.08	107.47	106.2	105.84	104.95	107.88	104.88	108.72	106.13	106.05	103.33	106.55	106.78	109.25	106.28	105.36	106.95	105.69	106.49	107.35	104.2	106.82	105.5	108.06	106.1
107.56	105.41	108.01	105.27	106.41	104.89	101.42	104.45	104.26	104.81	100.35	106.24	105.74	105.93	104.54	101.62	104.43	104.32	104.63	103.86	105.73	104.5	106.37	106.17	106.24	103.74	103.42	106.04	104.8	105.63	108.62	105.48	104.19	102.73	103.78	105.65	103.29	105.22	105	103.35	107.86	106.32	102.83	106.2	105.84	104.46	106.87	105.63	101.48	106.4
98.194	100.33	101.55	100.7	101.48	99.036	101.13	101.85	100.51	101.72	99.816	100.78	102.31	101.44	99.698	97.549	100.75	100.62	102.4	100.68	100.87	101.44	100.72	104.13	98.588	100.99	100.42	95.947	100.75	101.39	100.22	103.11	101.41	99.948	99.761	100.35	100.29	101.64	99.737	101.31	103.21	97.849	100.61	102.71	102.13	101.5	97.38	104.55	100.42	99.115
110.67	110.83	108.38	109.81	110.55	111.33	108.42	107.86	106.86	110.59	112.01	110.49	108.64	108.52	111.52	110.61	109.32	105.52	109.88	108.56	108.52	108.49	106.9	109.35	108.75	106.02	109.93	108.01	108.93	109.87	109.95	110.09	110.95	111.25	107.59	109.76	109.33	110.72	108.84	113.44	108.23	107.63	108.91	109.36	110.23	110.22	110.23	108.59	110.73	110.43
106.13	106.81	105.77	102.33	104.51	100.62	100.99	103.39	102.79	101.06	104.76	102.97	106	105.52	105.98	103.14	107.16	101.65	105.54	105.8	104.96	103.79	104.81	106.32	103.38	104.97	105.61	106.13	100.64	105.78	105.6	106.46	103.24	103.79	104.33	104.01	103.5	99.078	106.39	105.03	103.24	101.73	102.93	102.96	105.15	106.78	104.16	101.78	104.5	104.22
104.19	103.81	106.75	105.93	104.5	104.62	107.85	106.54	107.2	105.01	107.61	107.17	106.65	104.43	106.59	106.22	104.2	106.49	108.07	107.74	105.32	103.59	103.7	105.42	105.47	110.34	105.13	107.76	106.93	107.26	105.61	104.41	106.1	105.79	105.33	104.09	106.01	107.94	104.58	104.83	104.46	109.69	104.25	102.08	106.99	103.54	101.54	107.39	105.81	106.14
107.39	105.72	104.93	104.11	104.58	104.51	104.49	106.46	105.91	106.76	106.98	100.63	101.39	104.27	106.01	104.72	103.36	103.48	105.89	105.32	104.14	106.2	102.44	105.44	105.29	106.16	102.94	104.98	105.68	105.02	106.8	106.21	103.51	105.51	106.76	104.72	102.91	105.45	102.3	104.86	104.21	105.16	105.12	102.76	103.37	106.19	107.45	104.94	103.59	105.71
109.23	108.01	109.71	108.09	113.6	107.68	110.41	111.86	109.84	110.44	111.11	108.71	111.27	108.82	110.55	108.94	110.38	109.09	109.52	111.75	110.05	110.29	109.87	110.05	110.76	109.33	110.11	108.31	111.9	111.03	112.54	111.26	109.39	110.78	106.36	107.92	110.53	111.23	109.42	110.02	109.24	110.16	112.89	111.46	109.42	108.26	110.36	112.86	111.66	110.89
103.63	102.56	102.45	108.63	104.22	108.07	103.65	103.99	102.07	103.77	105.06	102.76	101.13	105.12	102.84	108.49	105.38	105.49	106.03	104.48	102.43	104.78	105.16	105.69	103.57	102.71	104.64	103.88	101.48	106.33	102.44	104.29	106.14	105.61	103.07	100.07	103.81	103.69	105.41	101.91	105.77	104.75	105.07	105.01	103.65	103.45	103.57	102.26	105.76	104.66
108.53	106.75	108.02	106.11	109.01	105.15	105.68	106.65	107.52	107.77	106.9	104.44	101.32	107.8	105.26	105.13	105.67	106.24	105.82	106.63	106.09	106.79	109.92	105.91	105.72	105.26	105.5	104.25	104.6	106.22	109.23	106.07	109.03	110.64	107.85	106.45	107.58	107.81	107.09	110.93	105.92	104.4	106.95	108.2	106.92	106.09	105.18	107.41	108.87	103.99
111.58	112.37	113.74	111.95	113.33	110.62	111.63	115.64	114.17	110.98	109.51	110.96	113.16	108.92	110.82	109.75	113.06	109.91	111.32	116.95	110.71	110.76	110.25	112.16	110.3	108.68	114.13	114.3	111.41	110.52	110.55	111.91	111.9	113.72	107.53	111.8	111.6	114.44	110.86	108.64	112.24	110.01	109.89	109.78	111.71	114.41	114.07	112.33	114.08	112.22
107.37	101.56	109.72	105.32	108.12	107.12	110.46	107.96	106.5	108.19	107.61	106.14	106.71	107.06	107.58	105.71	104.11	108.5	107.13	101.69	105.92	106.57	106.92	107.5	105.94	106.12	107.38	104.74	107.24	107.41	105.58	109.1	108.83	107.67	108.36	104.76	104.98	108.84	105.96	107.01	109.86	109.36	106.14	107.02	107.55	109.35	105.54	104.47	107.59	107.68
101.54	106.3	106.73	105.53	104.32	104.81	105.91	112.02	105.26	106.09	105.76	102.78	106.65	105.19	105.11	106.29	105.95	107.84	107.2	107.99	106.87	110.17	107.85	109.77	107.69	107.12	106.2	105.64	108.51	106.22	102.36	107.08	104.43	105.25	106.94	104.69	105.05	105.28	106.14	105.99	104.87	106.38	109.02	105.6	106.68	107.55	107.29	106.99	107.65	106.12
97.488	100.48	98.75	99.736	97.954	99.557	101.84	99.054	102.32	98.052	100.24	100.65	99.295	99.569	102.09	97.574	99.153	99.569	99.79	98.765	101.79	97.746	99.883	100.95	95.774	95.831	100.74	95.922	100.97	99.419	99.106	98.695	101.32	102.22	98.991	98.978	98.707	96.665	103.48	100.97	101.47	100.42	99.566	100.02	100.44	99.893	96.684	98.591	99.616	98.346
105.71	106.04	104.89	105.66	105.85	104.97	105.81	105.64	105.95	104.2	104.89	108.67	105.46	107.96	103.97	104.27	106.59	103.97	108.81	106.45	104.97	103.82	105.23	107.96	107.1	106.78	106.03	106.74	107.47	102.98	107.93	106.63	105.83	106.83	106.93	105.1	103.37	108.79	107.77	105.33	104.56	107	107.17	105.7	104.04	107.61	100.56	106.5	107.11	106.58
109.64	111.35	109.44	107.54	109.96	105.98	110.05	107.84	111.12	109.89	107.96	114.34	107.97	108.57	111.39	110.57	110.12	109	111.44	110.78	108.97	109.36	109.34	112.89	108.71	112.12	111.53	111.17	109.9	110.35	106.3	110.13	110.95	107.31	108.59	110.39	109.43	110.81	108.94	108.67	107.4	109.9	108.12	110.75	110.51	110.17	112.96	111.73	111.66	110.88
100.72	101.56	98.005	99.245	98.732	96.255	98.766	101.78	98.683	100.49	98.705	101.04	99.843	101.04	98.753	102.03	98.469	101.17	98.82	99.319	97.016	98.156	100.08	100.67	103.23	101.04	100.88	100.96	100.7	99.721	98.999	97.529	101.43	99.092	101.37	101.99	102.31	102.19	99.631	102.34	99.926	102.81	99.065	99.444	98.536	102.35	97.842	99.506	102.59	100.83
106.84	102.61	102.14	106.43	104.63	108.91	105.9	106.96	104.18	105.27	103.59	105	103.02	103.7	106.58	105.24	102.97	103.7	108.33	105.47	107.45	104.73	103.64	105.12	105.88	106.04	101.98	105.78	105.33	103.96	105.16	105.03	105.32	106.5	104.34	104.15	102.9	104.52	107.75	109.29	104.3	105.47	105.93	106.72	105.94	105.64	103.3	108.46	103.57	106.85
98.757	98.456	103.68	99.894	102.49	102.79	98.554	96.762	99.505	101	99.626	101.26	98.444	101.71	100.32	99.798	99.944	99.936	98.518	100.28	100.5	98.729	97.662	99.884	99.905	102.42	101.17	101.92	99.356	98.526	100.16	100.79	100.94	97.726	101.34	99.335	97.857	101.32	97.562	96.815	98.739	100.94	99.536	97.319	98.526	99.508	100.15	97.528	102.34	98.103
108.39	107.59	106.03	110.85	106.32	105.86	109.83	107.27	108.11	107.7	108.35	105.41	104.29	104.65	105.31	106.94	106.46	108.95	104.25	105.73	104.4	108.08	108.85	106.2	108.59	106.73	107.18	103.69	103.75	105.88	109.11	104.59	105.14	109	107.95	108.91	101.57	106.75	104.9	107.42	106.24	106.77	108.34	106.59	108.89	108.43	105.78	104.18	110.69	109.38
107.49	113.84	112.36	111.25	114.4	108.32	110.3	111.91	112.05	112.67	110.35	110.79	110.19	113.33	113.39	113.29	110.59	109.8	110.29	113.92	114.61	110.4	114.23	109.18	108.86	107.72	113.69	110.36	114.04	109.02	112.96	109.5	108.07	108.98	111.26	107.01	109.08	113.54	108.5	110.93	113.6	109.53	109.47	109.88	107.13	112.07	110.42	111.94	109.65	112.92
107.18	103.92	106.74	103.41	107.41	104.11	106.88	102.73	104.63	103.39	104.07	104.12	105.06	105.78	104.56	105.58	106.7	106.13	105.66	105.39	105.17	105.01	105.84	103.29	108.18	106.05	106.29	104.66	104.96	105.31	103.91	104.02	105.42	107.73	105.76	106.46	104.45	106.71	106.54	106.73	104.31	103.73	104.41	102.98	105.23	106.57	106.41	106.49	105.14	105.53
111.47	110.18	113.14	112.81	108.24	110.18	109.63	113.42	110.43	110.7	109.32	110.2	110.97	111.42	112.39	112.69	112.1	108.64	114.66	111.48	113.31	113.73	109.49	110.83	109.07	112.47	112.48	111.97	113.32	112.8	111.63	113.02	111.31	111.89	110.93	113.41	107.69	113.27	111.84	112.42	110.5	110.57	111.17	113.24	109.52	112.39	109.54	108.9	111.13	109.31
113.92	111.97	112.6	109.61	114.9	114.07	110.96	111.51	111.44	110.77	112.05	113.55	110.72	109.71	113.57	112.09	113.55	114.21	113.32	111	112.02	110.85	111.96	110.63	113.26	113.84	111.75	114.81	112.02	112.4	111.96	110.41	114.11	114.95	112.88	111.41	108.82	114.19	114.58	112.72	112.5	112.85	113.43	113.23	113.37	111.64	114.31	113.07	115.1	110.95
106.28	103.65	104.76	103.51	102.96	103.4	104.18	104.15	102.67	105.17	102.76	105.53	104.7	104.27	105.9	103.91	103.77	104.15	105.15	107.76	106.96	104.91	103.36	104.76	99.719	102.01	103.37	102.49	105.63	103.71	100.45	103.95	106.43	105.73	103.63	103.82	105.65	104.6	106.4	103.72	104.63	102.95	103.03	105.35	99.778	104.12	102.36	101.37	105.62	105.94
108.01	108.65	113.31	110.12	113.68	114.82	108.5	110.2	112.17	109.4	114.47	112.43	111.7	113.82	112.65	114.36	109.71	108.22	111.74	111.29	110.26	113.05	111.59	110.25	113.66	110.74	114.49	111.15	111.45	111.67	110.22	113.2	113.73	110.79	108.62	112.45	109.87	113.52	113.14	114.14	112.08	109.05	108.27	109.63	113.23	113.16	110.88	113.36	110.96	112.51
110.27	113.25	110.67	113.37	110.08	111.67	111.96	112.42	111.71	112.32	111.08	112.87	108.46	110.76	110.12	112.18	116.47	112.52	111.68	112.78	112.13	114.01	111.72	111.04	112.1	112.34	110.83	113.73	109.05	114.59	109.52	114.67	111.92	112.38	113.99	109.9	115.2	113.23	111.53	114.41	111.8	114.6	111.9	110.55	113.03	109.96	111.46	112.44	110.05	112.69
113.83	112.02	112.19	109.26	112.45	112.92	112.02	111.89	111.17	110.76	111.1	109.81	112.6	108.16	110.48	113.79	109.42	111.52	108.59	111.4	109.87	110.69	113.01	113.91	111.91	110.95	109.79	112.51	110.61	111.85	111.19	111.88	110.24	108.93	113.94	108.81	108.09	112.82	109.47	109.76	111.69	113.91	113.85	111.77	114.34	111.19	111.13	110.74	109.7	113.56
111.33	111.21	112.05	105.18	105.89	110.31	112.85	108.03	112.18	110.75	110.23	114.09	113.59	111.5	109.21	110.99	111.06	111.07	110.03	109.87	106.99	111.35	111.19	109.28	108.41	111.57	110.44	109.79	111.15	108.78	109.19	111.73	110.15	111.45	110.31	111.68	111.44	110.81	107.87	109.52	115.46	111.05	108.66	111.62	110.64	109.31	109.15	109.85	110.64	111.13
105.24	99.306	104.82	102.56	105.69	102.21	103.25	105.33	102.98	102.04	104.39	105.09	106.76	104.37	105.9	103.6	105.65	104.43	103.91	102.22	104.91	103.28	102.58	105.22	104.66	104.06	101.89	105.97	101.87	104.4	104.13	105.3	106.85	102.25	104.57	105.36	104.76	102.98	105.36	105.28	103.66	103.1	101.9	104.08	102.42	105.18	104.06	105.95	106.27	104.97
99.454	100.16	101.6	96.453	100.51	99.382	101.04	98.765	96.461	97.56	100.39	100.87	98.481	100.53	98.073	99.288	99.383	102.32	97.853	100.52	101.49	100.06	96.433	101	99.132	100.02	99.622	97.314	99.185	100.6	98.722	99.631	95.626	99.386	99.396	102.63	99.639	98.281	96.797	101.39	101.04	102.32	98.189	97.225	98.759	100.05	97.261	97.372	99.705	99.161
106.29	100.93	102.81	104.26	104.56	103.35	105.17	102.51	104.14	101.72	104.54	103.47	104.98	105.25	103.8	102.92	101.58	102.38	102.42	102.93	106.39	107.6	104.25	104.24	102.49	104.9	105.18	103.43	103.23	104.42	106.36	102.85	104.47	103.65	103.67	107.56	104.71	103.52	106.86	105.2	107.86	105.64	102.32	105.5	104.62	106.49	104.54	103.41	102.76	105.75
113.37	114.74	113.45	110.92	113.97	112.81	113.39	113.2	115.81	116.33	111.23	113.42	112.76	111.26	113.09	108.28	108.16	111.17	113.4	111.18	112.06	109.66	112.11	113.44	112.34	113.34	113.17	115.55	114.12	114.05	114.7	113.11	110.99	115.86	110.93	112.7	110.21	114.26	112.6	112.52	109.35	110.67	114.93	110.05	114.19	112.25	116.3	110.57	113.4	110.4
105.59	109.15	105.66	104.76	107.08	108.7	105.55	104.5	108.38	109	105.46	103.97	105.75	106.83	104.35	106.78	105.13	105.96	111.12	106.12	104.76	107.05	106.23	106.17	110.47	105.55	108.38	104.96	106.86	106.09	108.52	106.71	105.25	103.05	107.34	107.54	102.61	108.82	106.37	105.85	106.02	104.57	108.06	106.01	109.01	104.61	105.37	105.26	102.55	106.81
103	103.97	102.7	105.59	102.22	104.7	106.75	105.54	105.88	105	101.34	106.33	101.38	104.6	104.17	103.74	103.39	103.06	104.8	105.19	103.91	103.25	105.21	104.81	104.73	104.02	108.09	102.48	101.56	101.46	103.34	104.66	105.81	104.65	108.09	107.97	105.01	104.65	105.77	103.04	105.31	102.64	103.89	105.68	104.03	103.87	107.63	102.98	104.61	104.22
104.14	103.81	105.59	103.68	105.31	103.59	106.33	104.91	105.31	106.12	105.99	105.93	106.88	106.87	104.62	105.72	105.52	103.71	105.38	105.04	104.07	106.56	105.14	108.88	105.34	105.48	107.91	103.35	102.91	105.42	103.28	105.82	105.98	102.8	105.8	101.37	103.91	105.49	104.7	103.8	106.41	103.22	107.74	103.7	105.73	105.44	107.11	105.26	107.69	106.85
106.18	105.13	102.89	103.59	105.28	104.19	108.2	109.25	108.6	110.39	106.54	104.74	105.48	105.83	106.25	105.96	106.51	108.8	107	104.18	106.94	109.67	105.57	108.34	105.32	107.76	107.82	106.82	103.7	107.51	102.01	107.07	105.76	104.91	107.19	108.42	104.71	105.43	105.16	107.66	104.49	105.83	110.22	105.67	106.12	104.55	107.91	109.17	105.51	105.44
111.55	111.99	114.91	111.5	108.22	109.95	109.34	111.55	106.76	111	108.73	110.52	112.48	112.03	110.33	113.59	112.23	110.39	113.01	109.16	111.31	112.43	108.3	112.33	108.81	109.56	114.05	110.19	111.11	112.2	110.27	111.9	112.23	109.23	110.39	111.91	111.78	113.07	111.25	108.01	108.35	112.35	114.14	114.77	110.18	111.26	110.58	111.91	111.3	110.37
108.69	111.21	110.08	108.65	111.47	107.2	112.96	111.44	109.16	110.78	111.94	110.7	112.36	110.53	111.25	110.38	111.03	112.57	111.69	111.46	112.53	112.02	110.62	110.77	114.97	109.47	110.83	115.79	109.38	114.83	111.55	113.29	109.62	111.58	115.02	111.1	114.26	113.59	110.64	113.23	112.82	110.76	112.36	111.84	112.67	111.6	112.82	112.22	111.15	113.08
107.43	105.29	104.25	105.07	105.71	106.06	105.5	102.44	106.74	106.06	105.45	107.72	105.81	108.45	103.9	102.56	105.55	103.05	103.42	105.66	103.07	103.45	100.81	101.78	106.54	105.02	104.89	109.79	107.19	106.48	104.72	105.85	105.82	104.7	106.51	104.76	107.22	104.89	104.08	107.62	109.06	105.48	102.8	107.13	102.46	104.4	106.21	105.6	102.59	104.64
105.39	105.17	104.69	104.96	103.6	106.71	103.65	103.79	107.63	104.48	105.75	106.3	103.7	105.58	106.45	107.86	103.11	105.88	107.36	101.89	106.25	109.33	103.55	106.69	104.38	105.46	108.21	105.07	105.75	105.13	103.68	105.14	105.35	104.37	105.47	108.64	105.27	103.59	102	106.72	102.99	103.59	105.76	107.46	107.79	105	108.85	106.03	106.36	103.9
96.364	96.717	103.05	97.045	100.53	99.438	99.391	96.677	99.496	97.334	101.41	98.375	99.127	98.709	102.12	99.654	104.54	97.614	101.24	99.154	99.233	101.12	101.03	102.33	98.939	102.24	101.32	100.13	101.4	98.279	100.79	98.945	98.849	99.564	99.042	98.342	101.82	101.72	100.57	100.31	100.19	98.791	99.729	102.15	96.13	102.06	99.975	103.25	100.3	100.36
115.43	111.07	110	111.04	111.26	112.99	113.61	114.65	110.45	111.98	112.57	108.56	110.1	110.78	110.52	111.93	111.19	113.01	109.47	112.28	110.87	113.23	109.38	110.78	110.84	112.18	112.09	109.64	112.31	110.74	111.22	112.75	112.9	111.86	114.33	114.17	110.37	111.78	109.08	111.81	111.81	107.59	108.99	110.78	112.36	110.98	108.2	112.32	111.23	109.46
102.82	103.94	105.29	108.95	104.8	106.29	108.24	107.09	105.72	105.98	106.74	108.09	104.68	104.97	107.15	109.14	107.39	108.15	105.15	104.18	104.54	104.12	106.68	108.91	104.19	105.35	109.37	106.97	106.14	108.99	105.14	107.31	106.22	106.92	104.87	106.02	107.59	108.9	105.03	104.48	106.23	104.76	101.79	107.96	108.14	103.18	105.95	109.27	104.17	105.54
105.04	104.55	106.95	105.18	104.47	104.32	105.4	108.54	109.05	105.64	105.9	108.02	108.74	106.39	105.57	108.77	106.52	109.13	105.28	104.08	106.32	106.34	105.07	107.12	105.23	104.08	104.75	102.93	105.7	106.28	103.48	105.13	107.68	106.98	106.98	104.41	106.97	103.92	105.36	105.89	107.67	107.14	107.61	107.47	107.17	106.12	106.53	105.64	104.94	104.17
110.87	111.3	107.46	110.64	108.32	110.83	107.34	112.06	109.54	113.5	108.38	111.81	109.49	113.85	109.49	109.28	110.21	111.4	112.37	113.8	110.4	110.61	108.86	106.68	111.91	110.58	109.64	110.02	110.09	111.39	115.42	112.44	111.61	109.7	106.56	111.92	108.47	112.7	112.07	112.13	112.23	106.42	108.89	111.44	109.9	107.19	110.81	111.59	110.38	110.37
111.03	111.54	113.21	113.03	113.91	113.62	110.69	113.96	109.53	115.04	110.85	111.99	111.42	108.34	113.72	112.06	112.63	108.48	111.1	111.43	113.25	112.91	109.57	111.06	109.97	113.27	112.27	112.68	112.76	110.39	113.71	111.99	112.18	114.35	113.37	111.86	115.28	115.1	111.58	112.99	113.04	110.95	114.93	112.58	114.42	110.5	111.35	112.05	113.95	111.78
106.57	104.86	106.34	107.21	103.68	101.96	103.83	109.65	105	108.44	107.71	103.94	100.85	107.06	105.56	107.03	106.91	107.78	101.97	103.99	105.37	106	106.78	107.38	107.06	105.16	103.88	105.82	105.04	107.03	105.18	105.82	99.618	106.14	106.97	106.37	106.38	103.55	106.21	105.57	104.48	103.25	105.76	107.29	105.55	103.65	105.52	105.18	107.18	105.03
98.564	100.72	100.23	100.96	104.86	100.19	103.05	100.36	99.601	102.07	101.6	101.55	100.06	100.85	99.415	100.38	100.27	98.867	101.9	99.474	98.755	102.47	99.098	101.38	99.044	99.352	103.42	99.513	101.41	100.41	102.1	103.6	100.35	99.231	102.17	96.791	100.36	102.92	98.847	99.131	101.43	98.143	102.56	97.697	98.813	99.099	97.955	103.49	96.35	97.597
103.86	104.36	102.16	104.35	105	106.02	106.79	106.99	101.9	104.3	103.08	106.58	100.47	103.34	104.94	104.01	106.38	103.92	104.83	102.68	102.27	102.44	104.11	104.52	102.56	102.49	104.7	101.17	103.51	104.08	102.46	101.53	102.99	106.47	99.968	104.07	103.61	106.1	103.09	102.57	107.39	102.83	105.13	102.27	105.31	103.06	106.22	105.14	106.17	103.33
103.84	102.39	102.58	105.93	100.53	104.98	101.22	103.56	103.86	105.13	107.49	104.04	102.2	107.53	105.1	105.01	102.7	104.55	102.33	102.98	103.03	101.82	102.32	104.83	105.4	106.08	103.5	104.77	105.88	102.23	103.77	103.92	104.24	106.24	101.88	106.64	104.48	104.76	105.79	104.06	103.66	105.19	102.29	104.5	106.61	105.56	103.65	100.99	105.65	104.98
107.66	104.72	105.54	110.82	107.48	106.84	104.67	106.31	106.01	105.7	105.33	102.84	105.67	108.48	107.5	106.11	103.62	105.57	107.5	105.34	105.76	104.69	105.42	108.68	104.5	105.81	103.93	103.97	104.3	105.21	107.85	107.11	106.96	107.39	105.87	107.76	104.59	105.72	106.56	112.21	104.41	105.42	104.35	105.98	102.77	104.8	106.64	107.59	105.92	103.8
109.97	113.63	111.82	113.43	112.97	110.06	111.69	111.83	111.22	112.24	112.8	110.3	110.89	112.37	112.42	111.11	112.75	112.04	109.76	112.09	114.22	109.31	111.83	108.54	108.91	111.59	110.3	113.72	112	113.76	113.92	111.2	110.58	113.28	109.8	113.59	110.12	113.17	114.04	112.28	111.35	112.1	108.97	114.49	112.49	111.86	109.71	113.66	111.32	111.28
112.89	107.54	113.84	109.6	110.11	110.11	110.37	110.16	110.71	110.18	111.82	110.13	109.85	108.51	112.34	109.26	109.99	112.26	106.82	107.8	108.61	106.81	111.28	110.19	110.23	109.02	113.35	107.15	110.54	111.82	111.76	108.23	113.8	108.36	112.84	110.22	113.12	108.79	110.7	112.69	114.39	109.57	109.7	112.08	107.37	110.19	110.54	106.44	109.34	109.79
108.64	106.19	109.17	105.48	107.51	106.38	109.24	110.04	105.62	108.11	105.06	103.12	107.18	106.77	103.93	107.34	109.21	107.97	105.25	106.6	109.47	108.19	104.88	105.14	111	107.73	107.97	106.57	103.47	106.64	107.82	106.42	110.56	105.2	110.68	106.51	105.66	108.11	107.13	107.6	106.29	108.33	107.12	107.29	105.06	106.88	105.7	106.14	107.85	104.23
109.36	109.51	110.84	109.05	108.36	109.66	110.53	110.83	108.98	109.64	112.81	110.76	107.59	111.57	111.65	108.91	108.73	108.39	107.93	111.63	112.36	108.2	108.15	107.47	110.27	107.5	111.95	108.93	110.33	106.42	111.9	115.15	111.38	109.06	112.36	112.9	112.08	113.11	111.62	109.25	107.24	110.86	108.47	111.85	112.44	111.02	109.35	109.47	108.4	110.54
112.06	111.38	112.54	113.77	116.17	114.33	112.51	113.89	114.33	111.26	109.76	112.31	109.68	112.55	114.48	112.68	112.51	114.97	115.22	115.85	112.35	113.31	115.72	112.26	113.55	112.64	115.71	112.72	112.43	114.66	115.46	114.55	111.97	114.08	114.04	111.81	112.26	112.91	114.09	114.2	112.28	112.42	115.59	112.95	112.36	109.21	112.58	114.86	112.25	112.76
105.85	101.44	103.64	105.78	98.966	105.52	103.74	102.1	106.16	106.56	103.22	102.79	103.98	106.24	105.94	105.06	104.22	103.63	103.77	103.6	105.51	103.44	102.8	106.66	106.33	104.7	105.5	103.98	105.39	104.67	106.79	103.54	106.23	104.35	105.39	103.06	105.15	105.53	106.64	103.27	105.9	104.58	103.23	108.3	100.88	101.74	103.53	105.9	106.55	106.9
109.33	111.33	112.57	109.7	111.56	110.43	111.35	110.52	108.29	111.68	108.02	111.87	109.95	108.52	113.18	112.72	108.86	110.38	110.77	106.17	108.9	110.9	108.18	109.38	109.45	108.22	111.25	111.05	110.69	108.44	112.47	110.59	108.91	111.23	113.33	110.83	110.93	111.6	107.38	110.03	108.97	108.16	110.39	111.03	110.09	110.08	108.51	109.36	109.36	109
111.86	113.92	110.69	110.86	106.64	110.97	106.83	109.61	112.61	112.95	111.74	114.14	112.47	113.63	113.34	109.8	112.37	109.52	110.74	114.95	109.78	112.3	108.51	112.2	113.5	111.64	110.62	112.82	112	110.62	111.26	110.59	112.15	110.66	110.49	111.36	109.99	111.65	109.87	111.07	110.79	110.85	110.21	111.74	111.94	113.67	112.58	113.35	109.71	112.86
104.18	107.26	103.56	107.85	105.99	108.15	105.8	107.3	103.05	109.12	105.1	104.8	105.48	105.13	105.4	106.9	107.45	105.52	103.53	107.49	101.78	107.82	103.84	105.26	106.46	104.98	105.48	107.27	107.88	106.99	105.86	108.02	106.1	106.97	108.33	110.42	104.82	104.98	105.89	106.66	106.62	105.62	108.33	109.5	105.48	107.93	106.29	106.71	104.63	103.7
103.07	103.71	108.47	106.93	109.1	105.48	102.83	104.94	107.04	107.08	101.85	104.65	104.82	106.7	103.59	104.63	105.94	102.12	102.85	102.75	105.64	104.77	102.82	107.54	103.67	104.14	104.29	107.68	106.33	103.13	103.3	103.72	108.1	105.64	104.46	106.47	105.04	104.15	103	103.61	102.62	107.32	104.73	102.91	106.07	103.7	107.82	102.84	102.19	107.83
113.14	112.97	108.83	112.87	108.76	110.34	111.4	108.83	112.68	114.7	109.68	114.89	111.62	111.36	112.54	111.1	109.93	112.61	111.53	110.45	111.08	108.77	108.02	111.62	109.28	111.95	113.71	109.33	114.42	110.56	111.14	110.66	111.76	114.26	110.5	113.78	112.25	107.91	113.28	110.45	110.44	112.36	112.51	113.61	109.8	112.39	113.78	112.48	113.37	111.84
114.88	113.71	108.23	113.1	112.5	115.91	111.98	108.21	111.56	111.49	112.93	113.61	111.24	113.38	110.1	112.45	113.06	113.26	111.56	115.33	115.51	113	114.48	109.59	109.23	109.9	109.33	115.81	112.34	111.27	109.34	114.26	116.6	112.14	111.52	110.59	111.85	112.58	111.36	112.42	111.47	111.02	112.48	109.56	108.98	111.17	111.24	112.88	114.97	111.62
107.33	110.51	107.9	110.61	108.68	109.03	106.86	109.02	106.88	109.83	111.92	109.22	110.65	110.49	109.29	109.29	111.62	110.38	109.24	106.87	111.3	109.53	108.24	107.77	110.55	108.66	116.15	111.82	107.46	110.14	106.99	109.01	106.63	107.41	110.87	110.96	106.05	109.46	109.97	110.69	108.74	110.63	108.63	108.86	109.4	112.22	109.76	107.49	108.51	112.94
111.2	115.17	111.86	112.24	108.51	112.47	109.02	113.69	109.49	113.11	110.85	110.27	115.04	109.11	113.57	111.91	112.16	104.08	110.15	113.69	113.28	113.2	113.9	112.39	112.12	113.02	110.11	113.64	113.63	111.32	111.33	111.6	109.65	112.74	112.24	111.25	109.95	111.96	110.71	110.26	111.88	113.85	110.04	110.22	109.14	115	110.37	112.42	110.38	114.49
115.89	112.14	113.96	112.44	112.75	112.06	109.93	113.78	111.49	110.52	112.33	113.06	113.95	111.33	108.98	111.12	109.54	112.74	108.71	110.32	114.65	112.49	111.8	112.55	111.83	111.59	112.66	109.63	112.21	112.12	110.79	112.29	111.74	109.82	111.77	113.37	111.04	111.48	116.34	109.8	112.49	111.44	115.46	110.75	112.85	111.74	113.42	111.5	110.69	112.01
103.02	104.13	103.07	103.92	101.54	106.99	102.79	103.5	104.3	104.29	103.85	104.71	104.85	105.8	105.58	105.43	105.63	103.49	108.53	102.33	102.97	107.15	104.27	104.41	104.99	102.76	104.95	104.47	102.98	104.13	104.91	102.49	103.06	104.03	106.7	104.15	105.74	106.05	104.64	103.25	103.18	106.15	103.88	104.92	102.97	108.1	103.07	104.94	101.84	108.17
105.89	105.07	108.77	106.17	106.47	104.06	105.17	104.89	105.71	104.95	106.03	105	105.98	103	104.89	105.49	103.04	107.67	106.05	104.5	101.57	104.95	105.38	106.42	104.56	104.14	105.39	103.62	104.44	105.91	106.19	103.64	105.83	105.3	102.45	103.28	105.1	105.23	105.62	102.84	103.81	106.84	103.48	104.19	105.8	102.11	108.34	104.86	105.23	103.3
111.65	112.43	112.95	112.13	109.18	111.54	109.04	112.12	110.18	109.23	109.35	110.18	111.73	111.76	112.22	111.74	111.97	112.24	115.45	111.17	111.34	112.86	108.48	109.26	110.61	112.52	113.89	109.43	112.43	111.56	115.9	113.81	111.69	110.67	110.33	110.7	110.11	108.93	109.07	111.26	111.31	109.5	109.73	111.15	109.54	113.03	111.75	110.54	109.81	111.77
103.77	104.7	102.31	104.4	106.15	103.44	105.89	107.13	107.43	104.76	106.51	105.43	105.33	107.36	107.72	103.58	106.13	106.55	106.09	106.78	107.46	107.79	103.95	107.59	104.43	106.49	107.68	105.56	106.47	106.56	105.29	106.38	102.01	104.19	103.13	107.64	107.02	109.54	106.71	107.88	107.7	106.9	103.07	104.15	103.81	102.3	107.06	105.81	104.53	106.55
101.05	105.03	105.79	106.71	107.5	102.33	102.73	103.04	106.46	104.69	103.54	103.82	102.49	103.71	104.56	104.95	105.63	104.09	102.11	100.02	103.79	106.84	103.62	104.75	103.83	103.61	101.24	102.55	103.73	99.706	103.02	102.67	106.04	102.6	103.8	102.84	104.19	102.81	101.55	103.92	105.27	105.38	103.11	107.29	106.36	107.54	102.73	105.96	104.82	104.52
110.09	107.65	110.04	108.59	112.03	112.4	112.77	110	111.26	112.11	112.11	112.71	109.5	111	111.52	113.48	107.45	112.72	108.67	109.08	107.98	112.13	112.33	111.37	108.6	112.2	113.26	109.86	110.18	110.2	110.78	109.92	111.2	110.45	109.06	112.84	109.27	113.73	110.89	111.41	113.98	109.86	108.72	114.52	113.86	110.31	110.47	113.32	111.13	112.46
108.09	107.56	106.84	109.18	104.85	108	102.81	105.2	106.59	107.22	107.8	107.19	105.49	104.72	105.82	103.43	105.96	108.11	104.99	106.18	106.42	105.45	105.59	103.25	106.42	108.95	105.42	108.72	106.36	105.55	105.43	106.46	103.43	104.75	104.6	104.28	105.54	103.81	105.37	105.07	107.1	107.84	105.55	108.02	106.26	107.98	101.61	105.99	108.21	104.49
97.086	99.946	99.531	98.619	97.362	96.332	99.7	97.697	98.532	100.83	100.6	99.41	101.8	99.946	98.881	102.31	101.31	95.511	96.431	101.58	103.88	102.41	97.557	100.94	99.223	97.184	100.2	99.813	99.26	100.35	102.2	100.23	100.83	100.7	100.09	99.472	100	100.4	100.11	97.787	97.623	97.12	98.896	98.484	99.197	99.413	98.336	100.81	100.42	100.05
109.79	112.61	109.07	110.18	110.95	106.05	111.54	113.47	109.01	109.07	111.5	111.4	111.27	109.27	111.86	112.39	108.26	108.97	113.72	113.68	114.22	109.96	113.11	113.23	108.39	112.77	112.79	113.79	109.04	110.66	112.4	113.11	110.38	111.33	114.82	112.6	113.12	112.86	111.87	113.7	108.85	111.99	111.55	112.23	110.59	112.36	111.69	111.89	111.25	106.48
108.26	104.01	108.3	103.94	106.71	105.95	105.39	107.3	103.73	108.72	106.83	108.14	104.21	108.04	106.17	106.5	105.46	103.63	106.45	105.32	104.64	104.69	106.21	106.34	105.38	103.59	105.13	104.06	107.84	107.93	104.33	104.11	106.13	106.8	104.8	107.29	105.8	108	106.54	108.42	105.89	105.95	105.08	106.74	104.47	108.47	105.05	106.63	104.24	110.17
103.44	107.88	104.4	104.08	107.03	104.22	103.32	108.25	105.59	105.96	107.22	103.82	105.33	105.8	107.8	104.97	107.12	106.79	104.91	106.94	103.51	107.16	103.03	107.6	104.41	110.56	105.05	103.58	107.68	106.53	106	105.95	103.5	106.11	102.22	106.73	106.44	106.51	105.62	105.97	108.05	107.73	107.79	108.69	108.22	104.36	108.75	107.12	108.33	105.41
106.24	101.37	106.33	105.59	106.75	105.95	103.48	108.69	107.16	103.27	104.03	104.91	105.94	104.46	106.1	108.75	104.95	107.57	102.81	104.17	104.95	102.99	109.31	105.52	106.45	105.51	108.62	107.38	108.92	105.35	103.63	106.25	103.13	105.56	105.77	105.02	104.62	104.03	105.11	104.44	109.53	105.2	102.85	103.57	108.34	108.77	104.72	106.74	108.08	107.7
105.2	109	106.71	106.65	106.24	104.26	109.68	105.23	106.22	108.92	106.86	106.99	105.26	106.93	105.85	107.67	104.96	109.32	108.38	105.36	106.09	107.8	108.18	106.6	105.38	108.34	107.62	107.22	107.85	106.98	106.68	108.28	106.36	108.4	105.2	105.31	109.83	106.98	105.68	107.47	108.28	108.57	105.53	109.49	107.62	106.39	106.88	105.77	102.4	103.86
110.99	109.8	110.59	110.43	113.5	109.62	115.67	108.51	110.46	110.35	110.74	110.14	107.88	112.55	109.39	112.79	106.99	112.3	113.53	112.35	111.34	107.59	114.79	111.25	115.06	113.78	111.21	109.38	112.55	110.74	112.78	112.19	108.49	111.41	108.35	109.84	111.44	110.23	107.12	111.74	109.28	111.23	112.73	112.6	110.72	114.15	111.03	110.15	111.75	111.32
102.81	102.76	104.83	101.35	105.88	106.66	102.64	104.81	103.44	100.1	103.55	104.32	105	105.56	100.36	104.86	100.99	103.59	106.15	102.77	104.25	105.8	104.98	101.51	101.27	105.22	105.47	101.62	102.78	105.07	102.3	105.58	104.47	104.32	106.38	104.05	106.92	99.752	103.96	102.71	104.45	101.77	107.26	103.76	103.58	105.75	105.44	101.82	100.7	105.11
108.91	110.31	112.5	112.07	108.7	111.68	113.47	112.95	115.75	114.98	109.86	112.4	113.15	111.22	111.36	114.51	112.18	108.04	114.18	109.94	112.32	111.63	108.66	113.02	114.39	112	112.12	110.23	112.27	114.67	109.37	110.22	112.23	109.31	110.15	114.22	109.05	110.34	110.67	110.89	109.53	113.4	110.44	114.97	113.24	112.63	113.4	113.18	109.97	112.92
105.34	106.59	105.58	104.85	104.34	104.01	106.28	106.99	107.22	108.83	107.02	107.91	105.43	106.06	104.47	107.49	108.23	102.72	106.99	105.4	107.27	105.05	106.57	107.42	106	105.37	108.95	104.8	106.02	106.69	103.37	105.64	105.98	104.15	105.68	108.71	104.43	109	107.52	107.15	105.17	106.19	105.34	107.73	104.07	106.37	107.45	104.34	105.58	107.06
111.39	107.8	108.17	114.45	108.36	107.62	108.95	112.69	109.49	106.84	111.88	109.46	113.74	111.78	109.13	108.31	112.36	110.63	108.44	109.66	110.61	109	108.62	110.67	111.64	109.17	107.98	111.28	110.37	111.13	111.51	109.36	111.01	106.82	110.89	110.78	109.22	109.6	108.73	110.95	111.1	106.14	110.41	110.62	107.88	112.69	111.05	113.11	110.33	107.86
104.39	106.71	105.84	104.38	105.21	106.37	103.64	105.46	106.51	108.77	105.81	107.61	107.14	106.29	107.93	108.75	108.19	104.32	108.79	107.34	108.31	109.83	105.91	105.17	106.75	104.28	105.08	105.54	105.52	108.98	108.24	105.54	107.56	104.14	107.5	105.21	106.83	107.21	108.27	110.12	109.71	105.19	105.43	106.65	106.57	107.53	104.41	105.26	105.06	105.68
109.48	106.55	103.91	105.1	102.99	106.03	105.7	102.68	104.4	106.66	105	103.42	104.31	104.83	104.53	103.76	105.01	104.98	105.92	107.98	106.29	107.14	105.25	107.37	104.87	104.16	106.55	106.34	104.88	105.44	105.96	107.39	108.13	107.72	105.85	107.39	106.17	105.31	102.54	107.26	106.57	103.74	107.9	104.28	106.39	107.95	107.15	107.04	105.96	106.95
106.23	106.49	106.52	105.76	103.7	105.69	102.48	107.14	105.76	108.69	106.11	104.46	106.99	105.97	104.3	101.9	107.05	102.89	105.63	107.44	103.83	105.63	104.28	105.3	105.75	107	107.65	106.3	104.35	106.82	107.27	106.53	105.33	102.72	105.38	105.22	107.26	109.89	105.05	106.22	103.71	104.77	105.28	103.79	105.62	105.01	105.69	104.67	104.42	104.9
101.89	104.18	104.36	106.82	105.96	106.04	105.56	106.48	107.67	106.2	106.53	108.82	106.24	107.67	105.09	104.99	105.5	104.4	104.97	106.43	108.51	104.38	108.16	107.72	105.46	106.69	106.93	104.51	106.65	107.32	106.55	108.9	109.59	104.57	106.23	106.23	106.08	105.83	104.18	108.1	106.38	105.29	103.8	107.43	107.16	107.59	105.65	110.5	105.67	106.26
107.78	114.2	110.96	109.28	114.26	109.74	111.67	112.75	110.19	111.04	110.92	111.67	113.63	112.49	111.56	111.81	109.94	112.28	109.36	114.82	113.6	111.25	110.95	114.63	111.76	111.56	111.97	110.35	112.65	112.1	110.73	112.31	112.5	110.58	112.77	111.39	113.01	109.95	110.76	112.94	112.55	112.93	114.3	113.08	112.72	109.57	109.95	110.87	110.62	111.66
108.42	108.37	108.55	103.92	105.6	107.88	106.29	104.61	104.54	105.17	106.05	107.2	103.19	104.73	106.14	107.04	106.65	106.1	108.64	104.02	105.23	106.42	103.15	106.6	103.2	104.8	107.15	107.22	106.32	104.43	101.8	105.05	105.2	106.53	103.44	105.84	103.76	104.9	104.98	107.81	107.2	106.28	104.37	106.91	106.03	104.45	107.34	106.49	104.16	103.61
114.81	109.71	114.4	111.18	113.13	114.3	115.09	115.51	112.2	112.68	113.61	113.54	112.49	112.27	113.1	112.77	110.39	112.86	113.77	112.94	111.84	112.01	111.06	113.9	110.92	115.51	114.88	110.26	113.65	111.23	112.66	111.26	114.12	115.54	114.07	111	114.4	111.63	113.67	113.53	114.06	110.12	113.15	112.48	113.79	111.18	113.32	113.45	111.6	113.4
107.87	105.44	107.25	104.25	106.71	106.48	105.29	107.44	107.86	105.06	104.11	105.01	107.66	107.21	108.12	107.64	103.83	104.81	107.87	102.8	106.91	105.38	108.72	104.52	106.97	106.69	105.39	105.92	107.14	108.51	109.05	105.87	105.49	107.47	108.42	105.13	108.85	106.77	104.75	104.6	106.53	106.75	104.02	104.93	103.88	107.53	107.29	106.36	110.1	103.8
101.4	102.69	103.38	105.17	104.07	103.2	104.04	103.86	106.03	101.72	105.3	105.52	105.87	103.53	106.46	107.63	105.09	106.65	104.41	99.992	101.62	104.79	105.21	104.33	106.38	103.99	104.31	104.06	101.55	105.14	104.62	105.06	103.26	103.97	105.83	103.38	105.82	104.1	104.87	103.24	105.19	105.52	104.19	100.87	100.92	107.61	106.68	105.05	105.68	103.42
106.93	105.66	104.93	108.02	107.59	108.35	108.4	105.97	106.94	105.65	105.99	107.51	107.17	107.17	108.84	104.27	108.07	104	108	105.66	108.25	106.37	103.44	108.39	108.19	106.51	108.44	108.34	106.68	106.99	109.02	106.99	103.6	108.28	108.52	106.39	105.7	107.87	104.66	106.23	104.44	106.58	108.19	106.99	108.49	103.93	105.69	104.32	105.01	106.92
112.48	110.22	108.35	112.6	111.55	112.22	107.56	109.14	111.79	109.67	113.25	112.44	111.21	111.08	110.58	109.92	112.33	110.33	109.25	108.83	109.7	110.7	111.05	111.9	111.73	111.44	112.93	113.35	108.9	112.04	111.81	109.32	112.45	111.68	113.5	115.03	110.42	112.56	108.84	111.1	110.73	112.01	112.12	113.02	111.32	112.62	117.85	113.15	112.11	111.21
112.76	108.67	111.01	108.01	111.17	112.84	113.01	112.31	110.73	109.52	113.53	112.46	111.19	110.67	112.94	112.69	111.55	113.16	109.77	109.13	109.76	113.39	111.24	113.43	110.55	109.4	110.74	109.93	111.21	111.36	111.51	112.17	108.81	111.03	110.37	113.51	111.08	108.04	110.86	112.83	112.08	112.46	111.57	108.74	110.27	108.88	110.62	112.06	112.89	110.81
103.7	104.82	105.55	102.9	102.59	103.1	104.79	105.53	104.69	104.64	105.48	104.51	101.98	105.64	104.47	106.18	104.46	103.24	100.43	107.03	104.01	105.46	106.36	98.984	106.91	102.92	101.74	102.66	101.23	109.04	104.75	105.48	103.91	104.73	104.39	104.59	103.62	101.54	104.04	103.98	104.8	104.06	105.01	103.5	102.89	106.88	105.51	104.99	104.19	105.65
107.3	101.31	103.72	101.21	106.45	105.65	107.75	106.39	105.08	103.8	106.1	103.91	105.71	102.43	105.74	105.29	107.12	105.06	105.85	105.9	104.46	108.61	106.12	106.78	103.23	107.44	108.17	108.12	107.17	106.84	104.48	107.81	105.31	104.69	105.6	104.55	104.44	107.11	105.84	106.27	107.12	109.22	105.68	103.3	105.31	109.54	109.08	105.66	108.2	105.95
104.06	104.33	104.1	104.61	102.81	105.84	106.09	103.26	105.19	104.35	107.97	104.66	105.13	103.51	106.28	103.86	106.06	105.45	100.9	105.21	107.31	105.18	108.12	107.38	103.6	100.27	103.7	103.61	101.57	105.61	106.52	105.79	105.64	105.38	98.438	107.48	107.3	104.75	103.75	102.66	101.13	108.88	102.68	105.77	104.16	102.41	106.19	105.28	106.52	104.12
105.62	105.61	105.57	103.35	102.2	108.79	107.07	104.52	105.93	105.1	106.06	106.6	106.7	107.75	108.71	105.62	107.52	106.36	105.92	106.06	103.86	106.75	108.4	102.15	105.18	105.88	107.02	107.22	104.56	107.05	105.55	104.62	105.55	105.33	104.51	105.6	106.64	104.05	107.71	106.69	106.94	105.64	107.27	104.82	103.2	105.4	108.71	104.73	105.95	107.04
109.44	111.17	106.74	110.66	110.81	111.8	109.41	109.69	106.55	110.25	107.71	109.05	105.98	108.12	110.68	111.06	109.02	109.56	112.29	107.6	110.52	110.84	107.86	110.26	110.55	111.55	107.61	104.59	107.82	109.96	109.34	110.11	110.33	113.78	108.7	108.53	109.74	107.46	106.09	109.82	109.88	111.38	109.43	112.76	109.05	105.74	111.35	111.65	111.69	110.32
108.44	104.36	109	105.87	108.34	108.2	104.09	109.24	108.12	108.14	103.04	106.69	105.96	106.59	108.03	103.63	103.72	104.8	104.41	104.41	104.41	104.64	106.3	107.12	105.08	109.02	106.16	103.94	103.7	104.55	104.66	105.99	105.81	108.94	104.34	109.04	107.39	108.38	105.91	106.94	107.73	103.95	104.98	107.79	106.27	109.02	104.17	104.27	108.25	105.65
106.26	103.78	108.19	109.07	105.74	105.04	104.57	107.52	109.33	108.17	108.18	103.25	104.55	105.9	103.39	108.45	106.24	105.32	106.12	105.5	108.23	103.77	107.79	106.75	106.23	108.9	109.03	104.86	104.01	107.05	104.68	105.68	106.47	106.3	105.72	106.03	106.83	110.02	105.19	105.81	110.6	105.86	106.62	106.34	109	108.19	108.46	106.92	103.7	108.72
107.52	107.09	107.26	102.71	110.28	104.99	102.22	108.82	106.69	103.69	108.39	104.15	107.15	107.15	107.29	108.26	104.95	106.92	102.89	109.38	108.99	108.18	105.17	106.15	105.39	107.61	107.66	110.44	106.56	109.13	105.54	102.58	105.37	108.3	106.34	107.04	106.11	107.32	108.43	108.05	106.38	108.17	107.67	103.72	102.92	108.16	106.91	101.28	107.86	107.41
104.82	104.34	103.9	104.75	104.01	107.45	103.61	105.07	106.41	107.17	105.97	103.35	104.9	102.76	102.27	103.02	105.78	105.52	103.73	105.24	106.54	100.9	104.43	103.67	103.88	105.1	104.23	104.14	104.79	99.092	103.76	105.4	105.45	102.93	107.55	103.54	105.16	107.13	107.91	104.73	104.83	104.14	104.09	106.79	101.86	105.9	103.87	104.69	105.5	104.5
100.94	98.933	99.255	101.8	99.794	103.24	100.21	96.132	100.19	100.42	104.05	98.469	98.386	101.38	97.855	99.89	98.044	100.15	100.28	100.02	104.38	100.1	100.37	98.446	102.75	99.847	98.732	99.942	101.83	101.42	98.755	99.616	101.36	100.05	102.74	98.564	97.141	100.59	99.862	99.331	97.746	98.427	98.993	99.508	100.98	96.546	101.79	99.554	97.97	100.3
101.98	105.72	104.91	102.95	101.97	106.04	105.91	106.61	105.24	103.82	103.64	105.67	107.66	107.24	104.26	109.15	106.75	106.87	107.77	103.85	101.11	109.46	107.35	102.77	104.6	106.04	107.71	102.71	109.1	105.48	106.25	107.32	106.21	105.64	103.43	103.67	106.74	102.94	104.46	104.94	106.39	102.46	106.65	104.23	106.71	107.3	106.79	104.63	106.85	103.91
102.36	98.522	101.24	98.699	98.269	100.52	99.977	97.142	98.734	99.017	102.38	98.497	99.694	100.95	100.83	99.894	99.243	102.5	99.38	98.768	99.617	99.891	96.955	101.81	103.27	100.26	98.021	101.03	97.862	101.4	100.53	97.333	101.45	100.13	98.971	100.87	99.434	98.829	102.01	101.93	95.982	98.081	99.459	99.658	99.45	98.121	100.16	103.06	99.692	99.664
100.52	98.328	100.81	99.638	98.102	100.17	99.491	101.78	98.441	100.55	98.81	100.4	98.131	102.09	100.19	99.581	102.23	102.12	100.07	101.81	99.786	100.84	99.373	101.33	101.39	101.71	97.763	100.4	97.407	98.47	102.81	97.725	97.316	104.45	99.539	99.308	99.237	97.268	100.16	100.18	100.6	98.793	97.053	98.409	100.6	99.821	99.518	101.29	99.301	97.854
106.47	104.12	106.41	103.27	107.04	105.91	107.64	108.3	106.33	104.01	106.83	103.28	107.96	105.77	109.87	106.33	108.53	106.15	106.3	109.5	105.37	103.05	105.33	105.63	103.92	105.89	106.66	105.43	106.94	106.94	105.8	106.42	103.14	108.74	104.99	106.32	104.56	106.75	108.29	106.89	105.83	102.2	104.26	108.97	105.27	106.32	105.96	99.879	103.61	108.1
105.06	104.25	103.79	100.99	106.01	104.68	104.43	107.26	105.4	106.29	102.8	107.25	106.19	104.01	106.42	104.87	106.18	105.12	105.32	103.6	103.84	104.17	105.35	103.81	106.17	102.81	110.44	102.94	100.67	105.11	104.36	105.45	106.88	106.11	103.04	103.55	105.42	102.78	103.54	106.68	102.7	107.79	106.84	104.15	102.22	105.45	103.32	103.99	102.71	105.5
104.91	102.07	102.76	105.67	104.61	106.05	107.99	100.74	103.68	104.23	104.64	106.64	104.04	103.57	101.91	104.7	104.36	103.91	107.46	108.88	104.44	107.33	105.02	104.03	107.92	103.47	105.53	104.91	103.61	105.75	106.81	103.08	107	102.58	104.43	106.68	103.22	100.12	104.6	105.74	105.4	104.73	102.71	109.19	106.41	102.87	106.82	103.22	103.57	107.01
98.329	100.45	99.823	97.389	99.925	100.17	101.05	103.21	99.053	100.41	99.939	101.66	100.75	101.42	103.25	99.176	97.991	99.132	103.34	100.76	100.51	104.76	99.958	99.518	96.642	100.1	99.057	100.41	100.23	99.762	99.969	99.209	99.439	100.6	100.93	100.33	101.13	103.07	100.68	99.56	101.17	101.28	100.32	100.52	99.516	102.73	98.001	100.4	100.09	99.847
99.29	101.39	100.68	100.33	100.61	98.295	101	100.41	100.53	98.247	100.81	102.56	102.55	101.03	98.112	100.9	101.51	103.01	98.788	101.73	98.836	104.99	101.31	102.63	100.29	100.05	98.498	103.34	98.588	99.191	99.25	100.76	102.26	98.28	102.69	100.79	104.09	98.602	102.07	100.6	101.61	101.99	102.91	103.5	101.89	97.524	101.44	101.15	98.43	101.36
108.1	107.9	104.86	108.24	105.07	107.13	106.14	105	104.64	105.83	107.34	107.01	106.64	108.78	105.06	108.86	104.52	106.61	106.48	107.15	109.59	106.64	104.91	107.35	106.31	109.6	104.62	108.46	103.46	108.05	104.61	106.34	105.21	105.47	106.97	106.5	107.5	105.66	106	104.45	105.75	106.63	105.07	103.22	107.46	103.66	104.86	108.55	106.71	107.77
111.33	113.11	112.19	113.66	113.25	111.93	112.06	109.45	110.08	112.83	112.12	110.14	112.09	111.47	114.79	113.74	111.05	110.31	113.28	107.62	109.97	108.82	111.78	112.85	108.72	113.91	111.38	109.8	109.76	112.46	115.05	111.13	115.5	109.12	111.23	112.95	111.11	108.91	110.32	110.49	109.33	109.45	110.51	109.35	109.81	112.48	109.04	114.09	115.81	109.2
101.29	100.21	100.22	100.61	100.48	98.715	98.524	100.65	98.716	101	98.924	98.398	102.97	99.68	99.737	100.67	100.42	98.714	96.881	103.18	101.86	98.892	99.857	97.995	96.588	101.35	98.837	99.463	97.758	96.635	102.35	101.12	95.538	99.994	98.01	106.19	98.378	101.28	96.991	101.3	100.95	100.52	97.201	100.63	99.674	101.3	102.57	99.965	96.947	97.026
100.21	97.931	100.18	101.37	100.31	98.056	101.02	101.79	100.44	99.978	99.752	101.19	98.814	101.75	100.81	100.59	94.338	98.23	96.279	101.33	98.228	98.869	98.854	98.713	103.51	102.76	102.86	96.488	97.634	100.17	99.386	101.17	102.84	97.273	98.806	98.726	97.213	102.65	100.63	101.16	96.863	99.922	97.519	95.418	97.956	99.712	99.517	98.748	99.768	102.41
103.16	108.52	105.16	107.78	107.38	106.39	103.72	104.71	102.34	104.72	101.66	105.18	106.87	105.76	105.3	105.33	105.66	104.35	105.64	105.17	104.96	104.18	105.51	106.1	107.09	104.08	104.42	105.71	106.2	107.6	107.42	105.99	106.53	105.09	102.24	106.43	105.35	104.81	107.97	103.46	105.25	102.74	106.27	104.29	106.4	106.49	107.89	104.79	107.16	105.04
112.72	113.28	110.3	115.38	112.53	112.91	113.42	111.88	111.26	111.45	111.39	112.14	111.52	111.68	113.25	107.96	116.24	112.62	112.14	110.21	112.26	110.28	111.29	111.42	111.4	112.79	108.88	112.19	107.81	111.31	110.9	114.91	113.07	113.44	113.56	113.68	111.08	109.23	111.19	112.96	112.99	114.23	111.15	109.77	113.23	114.49	110.59	113.47	111.58	115.81
108.11	107.88	106.22	106.8	105.28	108.41	106	106.08	107.55	108.74	105.85	103.46	104.11	107.36	105.03	109.12	108.02	106.93	109.54	105.52	104.24	104.57	108.01	104.86	108.14	107.24	105.49	106.74	106.65	107.49	104.2	104.73	108	107.77	107.79	109.71	108.1	107.92	107.8	104.18	108.06	105.98	107.44	105.34	108.31	108.23	108.92	109.33	107.6	105.23
115.79	114.28	111.39	111.82	110.55	110.03	111.54	111.38	112.67	114.85	110.74	112.75	111.58	108.78	110.4	114.88	112.97	109.71	111.32	113.22	115.62	113.46	112.5	113.57	112.85	112.9	111.57	113.84	111.55	112.78	112.56	110	112.24	113.4	113.71	113.14	112.95	112.59	110.62	111.76	114.66	112.96	110.28	111.73	114.4	114.89	112.34	113.98	112.82	109.84
104.52	106.81	105.22	110.11	110.29	106.73	105.88	101.88	106.14	105.67	105.76	107.49	106.06	106.2	103.91	108.07	107.54	105.13	105.28	104.94	109.57	106.71	103.14	107.78	107.98	106.65	106.35	105.61	106.93	109.35	108.31	104.82	107.23	105.13	105.74	107.75	106.75	105.36	106.27	105.76	107.03	106.87	107.06	102.01	108.01	110.81	107.52	102.4	106.36	107.82
109.38	113.64	110.49	112.84	107.58	110.04	107.82	110.92	109.4	109.81	113.62	109.46	112.71	112.19	109.75	111.1	110.77	112.02	110.88	111.71	110.04	113.56	110.53	110.93	111.4	108.64	110.52	110.01	111.36	110.68	109.34	111.32	111.48	111.25	109.42	110.64	113.43	108.67	109.86	107.85	106.62	110.11	110.83	110.26	111.47	109.35	110.21	111.23	111.48	108.73
110.31	110.73	111.59	109.45	110.83	113.06	110.66	108.36	110.79	110.1	112.35	110.11	108.37	110.95	106.15	110.88	109.66	110.35	108.61	110.17	111.22	112.52	109.86	111.16	111.11	114.21	108.73	114.18	111.38	110.94	112.19	111.23	112.83	108.34	109.59	110.8	109.49	110.79	113.01	114.94	109.61	109.26	108.59	110.49	110.69	111.18	109.04	109.38	109.85	107.9
106.6	107.86	104.75	105.1	107.24	105.1	107.9	105.59	106.26	106.79	106.26	107.11	109.21	104.09	100.97	106.14	106.13	107.9	107.3	106.48	106.74	104.96	107.53	108.72	106.37	106.77	108.5	108.54	103.43	103.21	103.3	106.9	106.11	108.38	106.08	106.32	108.14	107.62	107.88	105.93	107.75	105.75	102.11	108.35	104.52	104.01	109.43	108.35	106.31	104.03
103.36	104.1	104.65	101.3	103.35	103.81	104.86	105.21	102.95	106.87	110.28	104.02	107.04	106.17	105.74	103.82	102.87	106.67	104.24	105.37	106.53	106.78	106.21	105.24	105.6	105.99	104.5	103.69	105.52	104.77	102.67	106.16	104.43	102.57	106.51	105.09	103.37	106.07	106.25	103.88	105.51	104.99	105.97	105.62	105.2	106.37	105.24	105.1	107.14	104.07
112.01	112.31	108.91	111.87	111.68	108.79	114.14	110.53	110.34	109.68	108.74	108.76	110.97	108.06	111.94	109.81	113.64	111.76	110.11	108.99	111.58	110.97	112.04	112.28	113.52	109.55	110.07	113.42	112.71	113.31	113.19	111.08	111.92	108.73	111.88	109.04	108.59	111.73	113.15	113.02	115.58	108.54	111.69	111.44	112.78	110.95	110.82	110.42	110.64	109.75
110.01	109.98	108.72	112.88	109.97	113.73	111.66	111.49	109.11	109.43	109.14	110.35	112.82	111.99	109.65	111.41	110.52	108.47	110.31	113.48	109.6	108.42	108.43	110.27	110.83	110.34	109.9	112.77	109.74	111.19	111.89	110.37	109.75	111.81	110.49	114.8	111.04	111.05	111.94	112.77	109.46	112.94	108.98	117.54	110.66	112.49	112.49	110.36	110.85	112.19
101.59	107.78	106.29	105.05	103.11	106.75	103.14	103.18	104.98	103.88	106.09	104.08	104.05	105.68	104.11	105.68	103.75	105.03	102.27	103.46	106.14	105.38	103.64	105.05	109.09	105.45	103.4	102.99	105.04	105.1	104.9	105.1	103.19	107.07	105.04	106.27	107.34	105.35	104.97	104.68	106.25	107.11	104.17	106.81	105.37	105.41	104.9	104.98	102.36	107.17
105.73	105.11	106.08	103.94	105.69	105.76	103.53	104.53	104.25	106.21	104.11	102.76	105.21	106.43	105.37	104.91	105.2	101.89	100.53	104.17	108.12	105.35	107.59	105.62	106.28	103.93	102.99	105.42	105.02	104.96	105.44	106.99	105.45	103.84	107.24	105.51	102.36	106.19	105	103.55	107.04	105.69	106.21	105.81	106.26	104.58	105.24	106.97	104.95	104.09
110.98	110.45	110.13	112.11	113.85	111.01	111.03	114.53	112.35	111.14	111.89	113.17	110.37	108.73	113.49	114.03	111.64	110.2	116.78	112.1	111.89	110.66	113.11	113.43	111	113.01	111.87	112.09	110.99	111.04	113.56	110.96	112.36	112.64	113.36	110.35	111.65	114.13	114.24	112.68	110.64	112.3	110.24	111.27	110.44	114.31	112.68	110.75	110.7	114.16
108.11	107.6	108.9	105.87	104.94	108.91	106.91	108.46	110.04	105.39	107.33	107.52	107.64	107.52	108.75	106.46	106.91	108.46	105.97	108.57	110.22	107.91	106	108.93	106.25	105.48	106.99	105.7	103.64	107.26	103.94	107.33	106.78	107.74	106.69	107.64	106.58	109.73	107.18	106.11	105.61	104.58	105.3	104.49	104.97	107.18	106.98	105.76	107.27	105.4
105.05	107.18	104.95	102.41	103.39	108.24	107.31	101.3	105.64	109.36	106.97	105.7	105.12	106.23	104.35	103.54	108.79	109.91	107.07	105.73	106.73	106.28	106.55	105.33	106.05	105.56	101.32	105.34	105.82	105.85	108.19	108.09	106.19	104.2	108.08	105.18	105.51	104.49	105.51	106	107.21	104.2	106.36	106.53	105.35	108.83	104.87	103.43	107.64	105.01
103.55	106.54	104.63	106.79	105.67	109.14	105.88	105.62	104.28	104.71	105.76	107.37	104.58	107.25	105.04	102.49	108.45	103.91	102.78	105.71	104.09	101.74	104.91	106.23	105.84	104.39	103.98	106.06	106.5	108.26	102.53	103.51	104.89	106.92	105.85	103.78	102.65	107.59	106.08	106.32	103.8	106.68	104.7	110.32	110.47	109.58	103.16	106.16	106.59	103.03
106.6	104.58	102.3	104.64	102.2	104.67	101.76	106.49	104.68	107.97	106.28	104.28	104.52	103.01	105.48	105.93	106.28	102.15	105.16	107.49	101.72	105.33	107.67	104.69	107.33	106.71	102.56	105.84	105.45	107.21	106.99	106.23	107.56	105.53	106.88	104.14	106.02	107.8	105.81	102.69	106.68	105.63	105.67	105.1	101.93	105.62	104.64	104	105.25	104.69
103.96	104.88	108.15	103.96	106.69	106.94	105.57	104.51	101.3	106.65	107.84	107.17	106.22	105.67	104.99	107.52	103.16	105.6	106.67	105.14	107.1	103.01	104.41	106.27	106.9	106.16	105.32	105.46	105.38	105.83	105.73	105.21	102.75	108.4	106.76	104.98	104.48	108.09	104.23	106.54	105.33	106.67	105.23	104.4	104.68	105.81	107.19	107.75	106.1	107.91
111.7	110.78	110.52	114.65	110.5	109	110.04	110.73	112.06	113.68	109.92	109.74	113.73	109.53	110	110.4	111.21	108.66	110.12	109.82	113.39	111.36	111.56	109.93	110.59	108.69	109.76	109.67	109.08	111.6	110.91	111.42	109.2	111.79	111.21	113.03	111.93	109.89	112.42	109.38	111.47	111.67	114.77	108.68	110.85	110.37	112.45	109.56	111.83	109.04
102.56	104.55	104.32	107.63	107.38	108.45	108.74	103.01	104.76	106.07	108.39	107.75	103.45	110.21	107.2	102.9	108.19	106.59	104.99	107.14	106.45	106.09	105.8	102.85	106.76	104.47	107.91	105.45	106.99	107.86	106.05	105.8	103.19	103.91	107.14	105.08	106.25	105.17	102.17	105.31	107.48	110.23	107.72	106.17	103.99	108.51	100.6	109.43	107.25	108.01
112.16	108.57	112.12	110.78	112.7	109.13	110.56	111.91	112.8	114.9	114.66	110.71	112.34	113.02	108.07	111.06	112.49	110.07	112.7	114.57	114.75	109.65	109.17	110.8	111.14	109.51	109.47	109.79	111.77	112.49	111.8	108.66	112.2	109.08	112.17	111.92	113.1	111.95	112.81	113.65	112.51	111.5	109.83	111.1	110.44	111.83	111.04	111.99	112.23	114.67
107.02	102.48	106.72	104.59	105.19	104.66	107.39	105.02	105.48	106.75	107.51	106.42	105.22	103.53	104.26	105.66	107.09	105.69	106.05	106.78	105.9	106.52	106.08	106.09	105.44	105.67	103.47	107.42	108.22	103.48	103.14	106.48	101.6	104.02	107.2	106.05	104.58	108.48	102.62	105.84	106.6	104.99	107.3	105.54	104.97	107.38	105.27	107.16	106.02	108.96
104.35	104.51	105.11	108.31	109.96	106.14	107.37	109.82	104.97	105.93	104.11	104.91	107.62	105.64	105.02	108	108.35	107.97	104.5	102.4	106.3	104.13	107.17	106.28	106.47	105.76	106.5	108.8	107.92	107.09	105.68	106.49	106.03	104	108.18	108.79	105.18	106.11	108.03	104.41	103.77	105.02	107.5	105.51	103.52	104.4	106.1	104.65	105.56	103.84
106.5	108.36	105.83	107.34	109.4	106.22	106.36	104.49	105.67	105.67	103.38	103.95	104.54	107.11	107.35	105.58	106.49	107.17	109.86	103.53	105.91	105.81	105.46	103.11	109.8	108.48	105.68	106.81	104.91	104.1	109.22	107.78	109.11	110.37	107.64	105.89	106.51	106.94	105.4	103.67	103.88	106.14	106.49	105.91	108.38	105.83	104.66	105.98	106.57	106.93
114.2	113.9	111.71	111.29	111.29	111.78	107.63	112.21	113.85	110.87	110.78	111.87	113.91	109.7	114.18	112.15	112.12	113.11	111.16	111.37	111.84	110.73	111.53	114.87	111.61	111.18	115.12	112.39	110.74	107.38	108.86	114.14	109.73	110.84	111.29	109.84	111	114.86	113	110.21	110.05	112.16	111.51	112.19	112.19	114.01	112.91	112.12	114.78	110.55
111.07	111.84	109.72	115.29	113.78	113.88	112.7	112.86	113.1	113.3	112.14	113.83	113.54	113.22	112.99	110.71	115.59	113.19	113.72	114.85	110.43	114.91	113.86	112.15	114.64	113.73	110.3	114.56	113.53	110.45	113.21	113.9	113.03	111.55	113.52	112.25	112.05	114.27	111.92	112.65	115.91	113.16	111.51	116.08	111.45	112.22	112.9	112.96	112.7	111.7
104.84	106.52	107.89	105.24	109.55	106.61	103.42	102.86	104.95	102.43	103.81	106.92	104.87	104.57	107.23	103.35	106.98	108.4	105.84	105.21	105.6	104.96	107.63	106.88	110.29	107.07	108.44	106.51	105.52	108.41	105.89	106.56	101.42	106.3	107.04	108.26	108.19	107.01	104.27	107.15	104.33	104.3	105.44	107.65	103.28	104.02	108.98	107.3	108.14	104.89
106.19	100.5	106.78	102.38	103.82	106.12	103.92	106.35	102.87	103.29	102.09	106.82	107.47	107.49	105.44	103.25	104.22	107.54	105.1	104.17	99.773	105.91	108.25	106.34	101.03	106.71	105.73	102.72	104.01	103.32	105.14	102.52	106.88	102.79	104.16	107.06	103.88	102.96	102.27	104.16	104.8	104.49	105.1	100.58	102.28	102.62	107.02	104.31	102.6	106.39
105.39	106.11	102.93	106.36	107.31	104.8	108.05	105.65	108.14	105.12	105.08	106.66	107.15	109.21	105.62	108.08	106.5	102.6	105.97	104.1	106.76	105.04	108.65	107.13	107.05	107.35	106.14	102.35	108.37	105.09	108.46	106.41	104.58	106.65	105.56	106.46	107.57	103.85	104.29	106.72	105.42	104.46	107.94	107.19	104.59	104.44	104.38	105.76	105.3	105.9
105.42	103.75	104.24	105.37	104.52	105.25	105.16	101.96	107.47	105.61	104.28	105.03	103.98	107.71	103.09	103.68	103.22	102.31	105.73	106.19	104.57	105.98	104.31	106.61	104.28	104.05	104.61	106.62	105.51	104.36	105.17	106.52	106.36	108.62	105.38	103.81	104.2	105.82	107.32	106.04	104.02	105.04	106.44	110.13	107.05	104.73	104.38	106.73	104.22	103.63
104.78	100.3	104.6	105.91	103.58	104.3	103.45	105.82	102.83	107.39	104.71	103.97	104.1	105.41	106.63	104.44	105.51	101.87	104.12	104.82	105.36	103.88	102.61	104.88	103.67	104.38	106.61	104.89	104.84	106.35	103.48	104.82	103.51	104.61	102.21	101.69	104.37	104.17	103.68	104.27	106.85	103.67	105.55	104.65	102.43	103.48	104.6	99.87	99.498	104.99
108.76	109.91	116.44	109.82	113.25	109.35	108.82	113.55	111.69	115.67	110.23	113.72	109.94	111.6	108.59	113.58	111.09	113.66	112.22	111.84	110.62	111.12	110.6	109.39	113.11	109.29	111.73	109.88	112.18	110.03	117.66	112.3	112.99	107.49	113.91	110.44	113.3	110.47	111.52	108.86	112.42	109.54	112.73	113.27	107.92	110.81	110.31	109.28	109.15	114
106.6	104.88	107.86	104.3	107.49	104.74	110.34	107.29	104.62	104.41	106.19	103.29	105.69	105.59	104.29	102.81	105.57	107.11	108	105.97	105.15	107.96	104.16	108.04	105.19	106.16	105.89	104.71	104.85	106.81	105.13	101.13	105.92	106.26	105.53	107.31	106.5	103.38	106.69	106.2	105.87	106.71	107.54	107.69	106.95	107.07	105	108.57	107.02	103.02
111.52	111.23	111.95	108	111.5	109.53	108.6	110.23	110.49	112.65	108.09	110.01	113.37	110.43	109.87	113.59	112.59	110.8	113.33	111.48	109.92	109.74	110.63	111.2	111.02	110.52	108.14	109.39	111.43	112.19	112.64	110.34	112.42	111.12	109.92	108.32	110.13	107.94	112.7	111.15	108.5	111.13	110.36	111.2	109.42	111.18	109.88	109.82	112.78	113.01
102.66	101.32	103.54	104.13	104.3	107.53	103.4	102.45	102.54	104.49	105.3	101.62	104.87	104.63	106.08	102.58	104.54	102.41	106.86	102.18	101.38	103.82	102.6	107.53	104.81	103.96	102.3	103.53	105.83	103.33	105.83	104.25	104.95	103.24	103.16	102.7	101.13	104.55	103.26	105.22	103.81	101.27	103.15	101.6	106.68	105.01	104.63	104	102.88	103.81
103.96	107.25	105.55	105.77	104.55	102.28	105.39	107.83	106.16	108.75	106.98	109.45	106.09	106	105.71	105.77	104.57	103.94	106.67	106.71	105.3	109.11	107.26	102.72	105.88	104.18	106.16	104.35	106.15	105.95	103.42	104.79	105.89	107.75	108.65	105.89	103.97	106.9	103.86	108.54	106.18	104.44	103.74	105.41	102.63	104.41	105.34	104.1	103.69	104.22
106.67	103.68	106.95	105.87	107.31	107.12	103.3	106.23	107.96	108.28	107.04	109.5	106.65	106.43	104.07	107.07	107.75	106.29	106.91	108.54	105.29	104.73	105.5	109.24	105.86	104.5	107.04	108.55	108.08	105.74	106.86	107.52	101.63	102.26	104.6	106.44	103.18	106.13	106.48	107.09	106.02	110.26	105.97	106.34	107.7	108.27	106.94	107.46	107.82	105.43
100.27	101.23	104.61	100.12	100.82	101.15	100.94	101.31	97.883	99.001	102.81	101.23	96.602	102.93	98.958	100.41	97.977	100.27	99.462	99.441	98.97	99.96	96.841	99.98	104.42	99.167	100.38	100.42	97.782	100.92	100.17	101.85	101.37	98.721	98.126	100.13	99.793	104.93	98.535	100.39	98.894	99.817	98.397	99.124	100.34	98.543	102.27	98.935	99.055	102
105.82	106.55	103.89	104.03	107.57	105.25	104.87	105.44	103.75	105.05	105.77	106.23	106.5	107.24	105.75	105.96	104.08	104.29	103.02	106.79	107.1	105.57	104.01	105.03	107.74	102.35	103.97	102.92	103.05	107	106.5	104.84	104.35	103.42	106.64	102.31	108.19	106.17	104.39	104.12	105.98	103.85	106.22	106.33	106.31	106.93	107.47	104.6	102.16	102.96
103.04	104.41	102	104.88	103.83	105.15	108.62	102.71	108.37	103.82	103.51	107.19	104.47	106.31	105.5	101.99	107.51	102.85	108.03	106.3	106.89	105.45	107.36	107.55	104.83	104.67	106.34	103.31	105.02	103.44	103.92	109.51	104.59	100.76	105.35	111.55	105.65	105.7	101.55	106.32	103.15	104.69	105.28	106.15	102.13	107.17	102.46	104.81	103.71	106.73
112.4	111.36	114.01	110.69	110.39	109.09	112.72	110.22	111.71	110.96	114.77	110.34	112.32	110.36	113.31	109.99	110.15	111.73	110.32	112.02	112.94	112.04	113.89	112.11	111.76	112.31	113.01	109.22	112.19	114.23	111.12	112.62	112.01	111.23	114.04	112.64	110.12	112.46	112.86	109.34	110.76	108.85	111.76	113.86	113.94	111.62	111.02	112.64	110.05	113.25
114.16	111.57	111.18	111.16	112.4	110.91	112.35	109.69	112.55	113.71	111.36	111.15	111.53	112.67	111.9	111.32	112.25	112.63	109.64	112.21	111.22	113.43	115.86	111.71	111.91	111.2	113.84	109.91	111.04	110.56	113.67	112.05	111.93	114.37	112.44	113.67	112.04	114.53	111.94	112.33	112.32	112.57	114.4	112.51	112.66	111.2	113.56	113.55	111.19	110.42
110.21	109.74	111.84	109.4	113.29	111.42	112.69	110.44	109.34	110.79	109.57	109.43	111.11	109.2	111.02	110.33	114.18	111.1	112.98	107.29	112.97	111.5	112.67	112.86	111.2	113.12	112.64	110.09	111.14	114.05	116.98	112.8	110.02	109.84	115.97	112.42	111.95	112.13	108.14	108.73	108.95	111.37	111.28	113.56	110.7	108.93	109.68	111.22	111.55	114.79
106.64	106.26	109	108.78	106.69	107.73	103.16	106.25	104.81	105.88	106.33	107.82	105.6	105.01	104.19	104.28	105.29	105.63	101.45	105.03	105.57	108.19	107.24	101.3	107.06	106.52	107.12	107.64	105.14	105.99	105.17	104.82	107.45	106.07	107.02	108.49	104.15	106.11	106.82	104.03	107.31	106.03	105.71	106.03	107.3	104.33	107.14	107.2	106.11	107.22
106.8	105.05	107.8	106.39	108.64	106.63	105.58	108.1	108.42	107.13	107.37	106.04	105.06	108.01	106.46	103.97	107.47	106.13	105.79	105.11	106.47	105.57	107.1	106.06	106.27	104.72	105.68	109.15	105.72	106.22	106.93	107.54	103.37	106.33	108.5	105.71	107.79	104.02	105.3	110.37	107.16	108.89	108.5	104.35	106	108.77	108.09	108.25	105.51	105.49
106.7	104.32	105.67	104.92	106.76	105.31	106.11	105.85	106.37	105.11	106.04	106.17	105.55	109.6	109.53	102.16	106.39	105.56	103.35	104.55	105.7	106.67	105.16	107.5	105.11	103.06	107.9	105.56	106.98	105.91	104.96	105.41	104.56	105.26	107.89	101.68	106.79	106.17	105.97	104.9	104.81	106.16	106.36	106.47	107.02	105.6	106.56	106.2	106.71	103.44
113.01	108.59	113.55	113.98	115.47	112.04	111.38	112.24	111.05	113.21	114.03	112.34	111.2	110.23	113.1	112.7	111.78	108.79	113.35	112.72	114.43	112.41	113.38	111.78	111.94	113.4	113.31	114.29	110.38	113.61	110.2	112.16	112.4	109.8	111.76	114.37	113.73	111.51	112.83	112.15	111.2	111.62	112.32	112.54	113.56	109.03	108.27	111.25	112.43	114.4
119.21	113.86	117.99	119.58	118.24	114.23	119.37	118.09	115.47	116.36	117.78	121.45	120.16	118.76	116.25	117.41	118.55	118.26	121.64	118.15	117.03	114.33	118.35	119.46	118.03	117.96	116.15	119.65	117.07	117.39	117.79	117.74	117.1	119.99	119.27	116.81	117.63	115.22	120.03	118.53	117.19	112.76	118.34	118.37	117.03	117.29	117.34	117.88	119.01	114.71
113.95	112.56	110.49	114.4	113.28	113.21	113.45	110.41	116.68	110.8	112.75	114.82	110.55	115.66	110.06	111.36	115.43	112.92	110.8	113.97	113.61	110.87	111.33	115.72	109.08	113.34	113.31	112.41	115.63	114.21	114.24	111.82	110.87	113.06	112.78	109.13	115.06	109.05	114.13	109.98	114.98	112.05	112	114.42	110.45	112.22	110.46	108.1	113.72	113.13
109.72	109.67	110.17	111.21	110.95	113.98	111.62	112.6	113.95	110.29	112.36	111.29	111.68	110.26	113.9	113.35	113.62	112.09	111.88	114.38	114.5	112.32	114.82	108.99	114.53	113.17	114.76	111.44	110.35	110.58	111.31	109.84	112.99	109.58	108.82	110.59	110.11	114.19	113.67	110.37	112.53	111.58	110.34	112.02	113.63	110.01	111.6	110.39	109.22	112.41
103.13	106.38	106.51	108.25	107.96	107.67	105.29	105.43	103.19	103.01	108.1	104.23	104.8	107.45	107.82	107.15	109.1	105.47	108.47	105.85	105.68	104.78	106.97	106.76	105.83	106.1	101.32	108.12	104.72	106.58	105.73	107.34	103.79	111.25	105.58	105.62	107.61	110.46	104.9	109.26	105.78	106.42	103.72	107.48	105.99	102.81	108.36	105.96	106.81	106.78
105.62	106.26	104.95	105.49	107.97	103.65	106.61	103.83	108.6	105.31	105.7	105.63	107.8	103.38	107.31	108.42	105.89	108.26	106.01	104.81	103.94	106.41	108.02	103.22	106.49	106.57	106.73	107.62	105.53	103.27	105.99	104.57	102.86	105.58	105.72	108.01	106.32	106.88	107.78	103.91	109.17	104.11	106.26	106.44	104.2	103.22	104.38	107.28	106.13	105.3
111.3	114.44	111.94	112.22	111.01	109.58	107.37	112.75	107.39	112.22	112.85	110.63	110.03	111.05	112.2	112.43	109.81	110.07	113.96	115.16	114.12	112.59	107.58	111.14	114.58	113.64	112.26	113.64	110.9	110.3	113.61	112.09	112.49	111.92	110.72	110.67	109.9	109.34	110.11	112.43	112.49	109.77	114.91	113.79	113.66	108.22	109.11	110.95	112.88	110.43
104.56	103.11	101.96	107.96	109.35	107.96	104.66	103.54	104.21	105.99	104.67	108.01	104.18	107.01	105.94	107.72	105.51	104.16	103.98	106.56	102.77	107.68	103.15	105.01	105.7	104.92	109.99	107.38	107.66	104.93	107.84	106.84	104.86	106.18	103.68	106.18	106.79	104.82	108.68	104.78	107.09	109.13	107.36	106.6	106.33	107.17	105.71	105.72	108.37	106.68
109.59	110.26	113.79	112.74	112.19	113.82	112.43	111.04	111.85	110.95	111.51	112.25	111.14	111.24	108.6	112.66	109.72	110.44	109.67	111.11	113.35	111.25	114.58	109.77	112.33	111.81	111.31	114.08	112.24	109.17	113.24	112.26	113.51	111.24	116.89	111.44	111.25	111.36	109.5	109.85	111.1	113.37	113.84	108.99	113.9	111.87	113.57	109.15	111	112.56
107.16	103.55	104.48	107.17	104.06	104.51	106.9	105.29	105.63	107.51	106.07	101.22	107.23	103.77	106.79	102.69	103.81	106.79	104.25	105.25	104.38	106.74	102.08	106.45	103.47	106.92	103.38	104.53	103.37	105.46	105.87	104.49	107.2	105.21	106.91	103.11	101.66	100.79	100.41	102.51	102.07	107.95	102.54	103.51	103.72	105.14	105.81	104.19	102.58	103.52
99.719	98.681	96.415	97.698	99.667	101.11	98.151	97.833	101.92	97.969	101.99	98.012	99.523	100.83	100.18	96.033	98.665	99.8	99.551	97.964	98.12	100.05	97.193	101.48	100.65	100.73	101.71	99.936	97.744	98.009	99.924	101.59	98.033	100.05	100.26	101.05	102.51	98.905	99.784	100.87	98.915	98.293	99.417	100.4	101.89	98.108	99.986	102.16	101.07	95.309
111.43	112.79	113.23	113.45	110.79	112.57	112.59	113.68	115.27	116.59	111.67	111.82	114.65	110.74	113.06	113.98	111.49	111.66	114.41	114.35	112.97	112.54	109.43	113.62	112.18	113.98	116.35	110.93	112.88	114.68	112.71	115.19	112.53	114.27	114.05	112.43	112.99	110.5	114.6	111.42	112.66	113.52	113.44	110.11	112.33	112.38	114.5	111.92	110.55	113.91
105.13	106.69	102.84	105.52	104.23	102.81	104.51	105.65	104.75	103.87	102.49	102.71	106.73	105.5	104.32	106.31	105.88	104.24	101.51	103.69	105.93	101.28	102.74	105.52	107.26	105.41	104.35	105.51	102.49	105.39	108.05	106.77	103.59	106.22	103.23	104.47	106.11	106.66	102.52	103.29	105.82	102.92	105.83	104.92	106.7	103.62	105.64	103.73	105	106.21
100.2	99.33	100.73	103.29	98.059	100.84	101.88	99.291	98.398	101.45	100.98	100.77	99.943	100.74	100.77	99.924	101.6	99.424	100.42	98.801	101.09	97.865	101.1	103.09	97.933	97.971	102.36	99.469	99.434	99.898	100.99	98.865	101.48	99.857	100.6	100.57	100.08	97.924	95.73	102.88	99.342	100.2	97.565	99.848	95.718	98.844	100.53	101.46	99.705	99.552
98.297	100.59	101.29	97.058	99.935	96.823	99.202	98.46	98.918	97.909	101.83	97.756	99.455	98.225	100.12	99.571	100.19	102.83	97.488	98.303	98.992	99.966	102.13	104.22	97.326	96.832	100.79	100.95	98.435	99.543	98.833	99.04	98.798	100.64	98.16	98.372	100.53	97.126	97.383	99.324	99.696	97.197	99.789	102.57	102.48	101.29	102.01	99.262	102.42	95.202
106.4	104.63	107.44	105.01	108.62	105.13	107.52	105.33	103.94	103.7	106.99	106.77	106.77	106.75	105.81	104.09	102.72	104.64	104.8	103.85	107.43	105.43	104.89	105.71	102.46	103.29	105.89	104.97	106.77	104.28	109.01	106.9	103.61	104.18	107.72	106.82	103.87	103.17	104.04	103.19	104.74	106.92	104.3	105.1	105.21	109.01	103.05	103.61	105.97	99.652
118.78	118.93	117.88	115.8	116.03	116.41	117.08	117.56	117.23	120.97	117.33	116.36	115.65	114.88	119.05	118.73	116.91	116.25	113.86	119.62	112.43	115.61	117.84	116.69	113.08	117.73	122.09	117.37	117.7	119.53	121.44	115.28	116.53	123.95	120.43	118.68	117.64	119.49	116.47	119.12	118.6	116.79	116.62	119.43	116.31	117.4	117.8	117.11	116.88	120.02
109.14	113.91	112.26	119.16	114.11	111.72	108.8	114.48	110.6	113.47	110.94	112.39	112.6	112.87	113.42	113.85	111.42	113.56	111.54	116.19	110.65	114.3	111.83	111.07	114.29	112.19	111.42	113.65	113.64	112.64	112.5	113.05	110.49	109.75	115.03	111.09	111.87	112.25	113.43	110.51	114.93	110.85	110.61	112.01	111.49	110.8	110.9	109.56	112.3	110.57
102.21	94.714	100.68	98.859	99.822	99.624	98.875	98.116	98.912	101.84	98.713	99.539	95.699	102.2	96.46	102.68	98.91	99.015	98.197	99.363	101.65	98.011	99.496	101.82	101.04	98.708	98.649	102.91	101.29	101.61	98.607	101.43	100.15	99.527	100.67	100	101.04	100.94	98.691	100	100.71	102.1	97.339	98.786	103.59	98.323	96.793	101.43	100.13	100.71
100.28	102.1	99.261	100.67	100.09	99.227	99.192	101.09	100.09	102.95	97.732	101.2	102.36	98.666	103.99	100.08	99.766	99.235	101.72	102.42	102.3	99.171	101.63	101.15	100.91	99.613	101.28	100.78	101.45	99.607	99.936	100.85	99.772	101.81	100.31	103.85	101.38	101.1	98.593	104.16	100.48	101.65	101.66	103.33	102.81	100.46	99.712	98.27	102.06	100.08
106.71	104.34	104.64	105.59	106.37	102.38	104.57	106.85	104.99	104.44	105.9	102.81	105.04	105.31	106.01	103.43	104.33	107.09	103.79	104.31	106.14	103.05	104.04	107.56	106.01	105.84	105.89	102.91	104.6	107.33	102.24	105.6	107.37	106.46	103.65	108.34	106.14	109.17	104.84	105.99	106.16	105.32	105.37	105.22	103.39	104.62	107.18	105.32	103.06	104.65
110.19	108.58	111.61	111.72	113.22	110.56	109.66	114.08	109.91	113.6	112.8	110.65	108.13	116.89	111.66	109.84	111.9	113.06	109.11	109.79	112.01	116.38	110.45	109.66	111.22	110.56	110.79	112.76	110.02	112.64	111.36	110.39	110.1	111.05	112.28	109.62	110.86	111.77	111.49	112.97	108.82	110.38	111.67	111.17	110.69	111.55	110.29	111.19	112.15	111.39
113.61	113.32	112.8	113.53	111	111.88	112.04	109.26	114.05	113.81	110.79	113.67	113.34	113.14	113.2	114.34	111.93	113.29	113.55	112.84	113.19	114.06	113.34	111.07	112.57	115.75	108.44	113.58	113.92	114.05	113.88	113.81	113.43	113.98	113.19	113.76	113.01	113.26	110.48	113.31	111.68	112.6	113.76	115.28	113.75	113.13	117.06	112.39	115.53	112.66
115.42	116.22	115.77	117.17	117.32	117.9	119.02	113.75	117.61	118.65	113.9	117.59	115.51	115.06	120.13	116.33	115.92	113.71	115.32	114.53	116.5	117.7	115.53	118.23	113.17	116.7	113.75	115.95	118.39	115.27	117.12	116.33	115.58	113.36	119.86	115.17	115.76	114.57	116.77	116.15	113.71	118.99	115.12	114.76	114.93	114.61	118.18	117.27	114.88	119.77
105.77	107.12	106.43	108.22	107.46	107.69	103.71	106.89	103.02	108.44	106.14	106.23	102.54	104.95	105.6	107.51	106.23	105.22	104.41	109.86	105.79	107.15	107.14	107.31	102.95	104.22	102.47	105	105.71	108.95	104.41	106.19	107.8	105.91	104.4	104.71	104.21	105.69	108.03	104.84	106.81	108.63	107.4	105.79	104.32	107.13	104.41	106.35	104.35	104.92
102.84	104.03	106.27	103.41	106.06	101.05	104.25	105.34	104.89	103.45	105.19	103.63	106.01	106.76	102.92	103.58	105.59	103.08	104.96	106.5	106.64	105.83	102.05	106.42	103.18	105.11	104.06	106.99	106.65	108.85	104.19	104.92	103.66	104.02	103.17	107.45	108.64	103.82	104.57	105.9	105.38	105.92	103.9	104.44	100.88	104.38	104.13	107.88	104.09	104.74
104.54	102.43	106.3	105.42	105.26	104.45	103.24	105.9	105.51	106.92	106.36	105.41	103.55	105.62	107.71	106.58	105.06	104.99	102.67	106.45	104.57	104.5	105.98	108.4	105.01	106.21	107.64	105.56	108.03	108.35	105.2	110.82	108.19	105.83	105.37	105.68	106.56	107.66	105.93	107.1	106.04	101.19	105.67	103.21	106.83	106.3	105.98	105	104.09	106.49
111.36	112.39	109.43	111.69	110.05	115.03	112.06	113.89	112.53	110.44	112.08	114.57	112.37	114.03	112.01	109.88	111.21	112.57	110.45	112.39	113.08	109.05	112.11	112.51	112.65	110.64	111.83	110.41	115.36	110.48	112.07	111.19	110.81	109.75	112.49	111.25	108.47	113.81	114.08	110.39	112.78	110.9	111.03	110.02	113.22	110.08	114.23	113.28	111.03	109.51
111.63	111.57	111.05	111.47	112.42	111.81	113.79	113.07	109.07	112.06	109.91	110.68	108.82	112.03	111.28	111.86	109.17	110.41	106.73	112.15	110.38	110.38	109.09	114.76	110.58	107.21	111.58	109.57	108.64	108	113.04	112.56	109.32	112	112.68	111.63	108.34	110.1	113.01	110.29	112.1	109.11	110.83	110.06	109.23	110.09	108.36	109.09	108.69	114.03
106.7	107.19	105.84	105.22	106.86	103.49	104.31	103.55	106.99	106.57	107.88	106.16	107.16	103.68	105.39	104.6	106.47	106.42	105.24	105.59	102.71	109.25	106.9	107.12	106.62	103.85	106.54	104.21	104.46	107.24	105.33	105.25	107.12	105.64	103.9	101.3	108.38	104.05	105.53	103.88	108.01	106.18	104.4	104.35	105.09	102.69	107.88	107.64	105.81	107.7
115.46	115.92	115.39	117.77	117.35	115.85	117.91	117.77	117.96	117.98	117.58	116.4	121.15	118.32	117.23	114.4	115.81	117.35	117.54	117.74	116.12	116.02	117.33	117.24	120.6	117.37	120.75	117.01	118.59	117.52	117.44	117.86	119.18	113.88	114.67	116.33	114.06	115.52	117.96	117.71	118.38	118.66	117.42	119.29	117.78	114.5	119.96	116.16	119.13	118.7
107.07	108.33	107.27	108.62	107.78	106.47	108.53	108.85	107.01	106.51	105.96	106.31	106.06	105.31	105.42	105.02	108.23	105.25	109.6	110.03	109.5	109.27	107.11	110.13	106.63	108.61	106.55	105.68	108.23	106.87	107.85	106.78	106.28	107.36	107.65	105.59	105.88	103.39	108.36	106.63	112.71	103.85	106.01	103.96	106.5	108.84	103.81	108.95	108.88	106.97
103.8	104.79	103.37	102.56	105.19	108.15	106.19	105.88	105.93	106.59	106.23	105.3	105.52	104.58	110.28	104.31	103.43	105.12	102.8	104.19	110.96	107.12	106.72	103.77	106.04	105	106.88	105.21	105.67	107.75	102.1	104.59	103.51	106.25	104.55	104.12	104.58	106.24	106.57	106.83	105.91	100.53	106.04	104.35	105.02	104.18	103.96	105.94	106.26	105.03
110.88	110.51	105.25	105.93	104.47	103.1	106.46	107.12	104.46	105.63	109.44	105.37	106.52	107.38	105.13	105.91	106.38	104.02	106.64	106.97	107.05	106.82	105.01	104.16	107.83	107.08	108.7	111.41	103.89	105.23	106.44	106.45	107.38	106.81	103.95	105.76	105.15	108.39	106.92	106.43	106.7	104.23	104.77	103.87	105.33	104.47	106.77	104.67	110.1	106.31
105.81	101.16	104.64	103.94	105.61	103.91	104.73	109.03	108.01	105.41	106.73	107.75	106.31	107.85	110	108.49	106.77	106.36	106.11	105.27	103.43	102.02	105.96	106.6	108.88	104.41	106.74	104.13	104.82	105.86	109.2	103.76	105.35	108.2	108.46	106.13	106.46	104.39	106.28	106.38	103.71	104.09	107.54	105.58	107.29	107.76	105.43	106.39	108.09	105.52
107.8	106.02	108.92	106.01	105.54	103.02	107.58	105.5	107.49	104.65	104.88	106.3	106.97	106.09	101.15	107.06	104.27	106.36	104.26	105.87	105.3	106.27	104.11	105.42	104.95	107.05	102.9	108.61	107.38	105.47	106.5	106.03	106.73	106.69	106.28	105.67	106.32	108.48	108.27	106.38	103.21	105.25	104.47	107.04	107.07	109.32	106.33	104.83	107.66	103.64
100.11	99.095	101.26	101.77	99.709	96.308	99.598	96.701	104.27	99.622	100.87	103.84	98.573	103.02	97.518	99.259	100.25	99.987	98.809	97.124	100.4	101.26	99.948	100.67	102.06	101.43	97.839	99.918	101.11	100.59	99.086	100.2	99.131	98.522	97.249	98.579	99.895	100.17	99.705	104.45	98.817	98.452	99.012	101.21	99.619	98.753	102.35	100.14	99.103	99.54
110.77	113.56	115.49	113.37	112.54	111.23	109.75	111.42	114.52	110.77	112.16	111.01	111.97	113.87	112.62	111.37	113.99	112.58	110.97	109.95	112.48	109.6	109.8	110.84	113.44	111.02	114.29	113.1	115.14	112.92	113.08	110.7	111.31	112.13	113.58	114.86	115.43	115.71	111.99	111.65	112.46	112.82	112.4	111.73	114.67	116.13	114.26	115.17	115.3	110.89
110.09	107.44	105.95	106.58	105.8	108.61	108.26	104.05	106.52	104.11	108.27	105.35	108.64	109.09	107.7	103.44	106.14	106.64	105.09	107.88	104.73	106.21	105.02	105.02	107.18	106.33	104.69	105.69	105.61	107.73	107.23	103.44	109.17	105.89	103.81	106.29	106.62	105.45	104.6	101.58	106.48	106.83	108.24	103.51	107.52	102.95	106.65	104.46	105.59	105.52
105.77	107.13	105.44	106.48	107.28	108.78	106.13	102.58	107.39	108.27	108.15	107.1	106.03	103.67	105.66	105.7	106.98	105.5	108.9	109.18	103.77	106.47	105.52	103.81	103.02	108.6	106.3	106.2	106.69	108.18	109.1	107.15	106.05	107.66	108.82	105.12	107.74	105.56	108.58	105.47	102.85	108.78	107.63	106.23	107.21	106.78	106.71	106.31	103.11	107.27
100.87	104.96	104.22	106.81	103.04	105.9	103.67	104.53	107.85	103.34	106.29	107.25	106.02	105.75	106.85	104.85	105.83	103.66	103.41	108.04	105.45	106.85	102.28	104.8	104.9	105.21	104.46	103.79	105.36	104.8	103.87	103.3	107.14	106.91	104.99	103.01	106.83	105.41	101.01	104.79	105.7	108.99	106.84	106.74	103.62	106.97	105.23	105.45	102.66	103.72
114.29	110.96	111.45	108.86	112.25	114.29	111.78	115.23	109.51	112.3	110.96	112.05	111.42	108.7	112.37	109.32	111.24	110.03	109.91	112.39	112.42	111.58	109.4	113.83	109.46	109.84	109.37	110.8	111.05	113.23	112.27	110.82	112.96	110.19	112.58	111.55	108.39	111.42	108.95	110.98	112.23	109.97	114.02	109.93	109.54	111.78	111.2	110.23	109.95	113.19
103.82	107.42	104.51	107.5	109.05	103.43	106.02	104.83	103.37	103.21	107.6	104.55	104.15	103.14	106.93	104.54	105.9	103.33	106.25	106.9	105.62	103.48	104.93	106.49	104.28	105.43	107.81	102.62	102.32	105.11	105.25	104.31	106.15	105.42	102.79	103.95	103.42	105.16	104.88	103.11	106.09	105.33	104.97	106	105.27	102.64	102.81	106.93	104.98	105.51
113.74	115.85	113.76	112.64	114.71	110.53	111.46	109.48	115.36	114.58	110.58	111.95	109.61	112.46	112.63	111.06	111.67	110.67	112.96	113.35	114.43	113.44	117.48	114.49	114.95	113.72	112.97	111.77	112.23	111.46	112.97	112.29	116.91	114.36	112.48	112.92	112.38	112.04	116.08	114.24	112.99	111.05	115.02	114.49	111.64	112.7	113.92	113.69	113.03	112.11
102.37	102.59	99.071	100.12	99.021	99.052	103.07	103.65	101.25	100.4	101.88	102.56	101.85	101.02	98.995	101.45	102.4	98.711	100.9	101.14	101.2	100.77	102.94	101.42	95.997	104.89	102.61	101.75	102.16	100.55	102.49	101.56	101.83	99.339	99.571	99.415	100.22	102.91	100.68	101.76	99.757	100.75	98.231	101.64	100.75	97.889	100.43	102.57	100.62	98.923
103.72	98.255	100.3	101.01	103.04	99.821	100.74	98.2	104.18	102.27	97.44	98.373	99.407	101.3	100.38	98.598	101.71	100.11	98.734	101.33	97.224	99.742	100.71	102.69	98.782	101.89	100.75	99.99	100.68	99.123	101.56	100.34	100.18	98.779	101.99	99.172	100.29	99.707	102.89	100.81	98.15	98.9	97.103	98.075	98.919	101.97	99.995	101.68	100.1	101.81
110.05	112.58	113.59	111.32	109	112.25	110.62	114.38	112.58	113.16	114.22	112.46	113.25	113.93	113.27	114.48	114.36	111.15	110.45	108.83	112.36	113.33	108.62	116.37	111.62	112.32	113.03	115.21	112.54	112.2	109.82	113.01	111.16	116.13	112.64	111.15	112.3	111.54	108.34	109.99	112.75	113.47	111.86	110.85	108.92	111.8	113.54	110.89	113.93	113.83
112.26	114.2	108.44	109.22	113.48	110.71	113.66	113.04	112.72	110.81	114.19	109.03	109.77	113.25	110.65	112.31	110.53	110.02	108.9	112.14	111.22	112.01	108.6	112.44	110.76	110.46	111.7	112.84	111.44	110.58	110.8	111.79	109.76	109.28	112.27	111.05	110.08	112.22	113.63	111.85	115.09	112.4	111.18	110.32	112.36	110.15	111.8	112.22	111.58	111.98
98.588	100.46	98.169	99.63	100.73	98.159	99.41	100.49	97.952	99.026	96.848	97.49	100.93	102.11	101.05	100.38	102.54	100.56	100.34	100.65	100.37	101.4	99.342	100.01	97.512	98.603	98.327	99.142	98.915	101.02	103.58	97.062	100.21	99.896	100.46	102.44	103.71	100.57	101.55	100.47	99.286	99.234	101.57	98.647	100.26	96.331	99.943	98.812	99.222	99.229
114.12	113.45	114.78	114.49	111.33	111.07	107.6	111.96	109.04	112.17	110.65	109.24	111.32	107.34	112.92	113.96	114.92	114.47	111.27	111.72	112.84	110.02	110.41	108.29	110.86	111.57	111.14	111.1	112.83	108.62	111.17	110.73	112.83	109.5	111.82	114.67	109.76	109.17	109.36	111	112.34	111.29	114.99	111.04	111.2	113.56	115.95	111.02	110.68	108.78
109.14	112.29	110.37	111.93	114.31	112.02	110.09	110.04	110.16	114.91	109.13	111.97	112.03	110.52	109.64	109.06	109.73	114.29	114.51	109.79	109.83	110.07	114.87	111.21	110.76	108.28	113.33	113.86	113.72	111.97	110.52	110.44	114.92	114.14	110.02	112.72	113.61	112.44	109.12	112.19	107.67	111.59	113.15	112.66	109.72	108.91	110.19	112.2	111.67	113.66
114.5	110.82	112.88	113.51	111.7	111.33	112.5	112.35	113.56	109.14	111.09	113.17	114.3	108.14	112.14	112.72	111.57	109.15	111.34	110.15	111.02	111.66	111.25	110.46	112.4	108.39	111.73	108.32	112.87	113.53	109.73	114.95	112.94	110.58	112.84	112.97	111.57	108.94	111.83	113.4	111.51	110.67	108.66	110.02	111.78	113.38	110.7	113.84	112.84	111.12
106.26	104.16	101.32	103.57	103.34	108.81	105.93	105.89	105.71	108.27	104.74	106.92	105.7	106.23	105.46	106.38	107.94	103.61	104.49	104.15	107.96	102.2	103.63	103.99	106.38	106.24	108.56	104.46	108.05	105.71	106.95	106.55	104.58	106.12	108.28	102.85	103.57	105.88	105.34	105.43	106.2	105.7	104.49	106.97	105.18	106.83	104.76	107.25	105.36	105.3
108.87	112.35	110.94	111.96	110.75	111.77	111.76	112.92	113.39	113.99	109.94	111.5	112.62	110.17	109.4	115.5	113	112.24	109.28	109.31	111.07	111.58	110.83	112.31	110.77	110.57	112.97	111.11	111.35	112.67	109.39	112.32	112.5	112.14	112.26	113.55	111.14	114	114.44	112.39	110.68	107.7	110.62	113.08	109.56	110.78	112	112.41	111.4	108.95
112.98	119.3	118.75	115.08	114.56	117.64	116.11	117.62	118.74	115.36	116.75	115.47	114.96	118.32	118.53	116.45	116.45	114.07	118.52	121.42	118.72	115.92	119.53	120.43	115.76	113.98	117.37	113.97	118.06	120.69	119.95	116.77	114.94	117.47	119.2	115.5	119.46	116.58	118.61	117.32	117.92	118.88	118	119.72	119.08	116.21	117.05	114.44	114.16	118.77
105.51	105.52	107.9	104.08	104.8	105.86	105.39	105.05	104.39	109.45	104.47	106.41	105.28	109.79	108.97	109.45	105.93	105.85	101.57	105.9	108.89	105.92	105.78	103.05	106.96	104.35	106.72	101.25	106.34	105.86	104.46	104.18	104.06	104.93	106.63	105.6	103.96	107.02	107.49	103.81	105.25	107.36	103.95	108.16	105.98	103.28	105.46	105.63	103.03	105.73
110.99	110.64	111.05	111.98	112.38	111.13	111.47	111.49	112.77	114.05	114.5	114.92	107.04	113.34	112.19	110.86	111.02	108.56	107.85	110.99	112.03	110.76	112.25	112.62	107.81	111.69	113.16	111.94	112.42	111.39	109.67	109.81	113.49	107.81	109.99	110.04	109.88	111.08	109.41	110.4	110.73	110.37	116.2	109.87	109.23	114.27	109.82	110.91	109.02	112.02
112.44	112.45	110.31	110.21	112.05	110.63	112.23	108.95	112.64	112.64	112.43	110.9	110.89	115.05	113.12	111.65	114.69	113.21	112.57	113.32	108	110.8	112.41	111.62	112.84	111.31	112.56	113.82	111.97	114.1	114.87	110.84	112.65	109.06	114.66	110.09	113.25	112.12	112.61	111.84	112.15	109.8	111.94	110.75	111.27	111.09	108.96	114.6	113.7	108.51
100.23	98.706	98.703	96.526	102.94	104.03	99.653	102.23	100.04	97.917	99.287	98.924	102.62	100.68	102.97	100.21	98.464	98.706	99.921	99.473	99.298	100.82	98.15	101.15	103.16	95.717	99.168	97.605	99.858	99.075	97.685	100.15	101.34	97.93	99.271	100.51	96.438	99.861	99.705	100.37	103.38	98.256	104	99.423	99.502	102.5	103.19	100.27	98.273	100.61
97.516	100.29	102.26	102.85	99.908	100.02	100.9	98.353	100.4	96.742	98.795	101.28	100.83	98.842	95.667	101.61	95.292	99.799	98.972	101.86	101.18	100.2	100.27	99.887	101.32	101.46	98.724	100.79	101.09	101.52	100.18	101.72	100.22	96.1	101.17	101.94	98.788	100.05	96.289	98.55	100.78	100.22	99.195	98.252	99.889	101.75	103.34	94.777	99.896	99.615
99.706	100.59	102.4	102.45	96.432	98.408	99.338	95.204	101.53	98.033	103.77	100.49	99.546	101.36	101.81	101.17	99.701	99.497	97.756	100.25	98.832	98.971	101.78	99.273	103.67	100.45	100.8	99.627	99.906	99.067	97.721	101.12	100.47	101.37	100.34	100.3	98.721	99.455	100.02	99.807	99.559	100.12	97.276	98.178	99.525	104.12	99.806	100.06	98.282	102.6
107.47	105.03	106.67	107.89	105.05	108.3	108.28	106.39	108.97	107.1	106.83	107.12	106.57	106.2	105.12	106.82	106.29	106.62	106.05	105.49	107.68	108.73	107.75	107.12	102.66	106.95	107.61	107.06	104.71	105.06	104.87	104.4	102.72	103.3	107.01	104.51	106.39	104.97	106.98	104.33	108.37	107.85	103.52	105.37	105.11	104.65	106.52	104.52	104.25	105.33
106.29	113.53	110.8	110.81	110.24	111.19	110.68	107.38	110.43	112.55	108.93	108.55	111.97	112.36	106.8	111.54	112.9	110.37	108.83	110.87	111.22	111.39	109.36	110.22	107.24	110.47	110.73	107.21	110.58	110.06	108.28	111.64	110.13	108.81	111.42	112.8	109.4	109.53	110.07	113.76	110.76	109.63	111.17	107.9	108.33	109.78	109.92	113.78	111.65	109.1
102.1	107.06	103.75	104.26	108.4	107.17	107.59	105.04	106.19	104.4	104.06	105.56	104.89	106.3	105.46	105.42	104.75	103.27	104.9	106.26	101.17	106.02	104.79	101.96	105.16	104.77	106.74	104.91	104.15	106.84	103.76	107.19	105.26	102.63	108.88	105.46	105.3	104.26	103.76	106.11	105.38	106.54	105.09	104.88	106.59	103.86	105.13	106.45	101.4	104.75
106.58	104.17	105.42	103.37	104.97	105.9	104.89	105.25	104.18	106.26	102.59	105.03	107.67	104.19	103.2	104.15	103.78	101.48	104.41	108.15	103.85	102.14	103.77	106.1	105.98	104.45	106.75	106.11	106.85	102.5	106.15	106.91	105.28	108.1	103.04	104.51	106.76	107.8	105.76	106.08	104.44	106.34	105.59	104.69	106.96	108.72	107.3	103.04	104.34	105.16
111.88	107.69	110.37	112.19	114.26	111.12	111.13	110.62	108.69	113	112.24	112.45	111.87	110.86	109.63	112.19	108.44	109.53	110.76	109.71	110.2	111.75	113.06	111.16	113.23	111.69	112.54	113.65	111.28	111.23	113.09	109.05	112.77	110.95	114.06	112.83	114.11	113.93	107.64	113.66	112.31	110.87	111.08	109.67	111.61	112.86	111.31	113.55	109.14	109.55
111.02	108.42	108.99	110.28	109.02	109.58	109.61	106.69	107.98	109.62	110.39	112.18	110.08	110.7	112.6	111.37	109.25	109.77	110.34	107.85	107.58	109.36	113.03	109.22	110.39	107.81	110.19	107.1	111.05	111.22	107.83	113.59	112.8	108.53	112.69	112.82	110.25	109.85	110.01	110.82	109.18	108.91	107.45	109.36	111.79	110.56	108.5	109.81	110.78	110.82
101.92	103.24	102.2	97.859	98.545	101.37	100.47	100.49	102.64	99.86	102.41	105.53	101.07	102.83	97.417	100.86	100.1	100.38	98.259	100.72	100.74	101.94	98.857	101.25	102.98	100.43	102.52	98.898	98.597	104.33	100.87	99.778	99.856	101.7	100.9	100.3	104.15	105.17	101.69	103.9	104.78	100.86	100.04	98.448	102.27	99.448	101	100.93	103.23	101.15
106.11	102.72	108.73	104.53	102.46	105.94	105.05	108.44	102.91	104.31	104.47	106.82	105.85	105.1	105.85	105.11	105.19	105.17	108.25	104.94	105.01	102.94	102.35	104.39	105.81	104.92	106.56	106.43	106.29	105.94	107.1	102.48	103.88	106.12	104.91	103.03	107.78	105.27	103.96	105.86	107.45	104.32	104.76	106.1	105.2	105.17	105.04	107.12	105.16	106.68
107.25	109.8	113.69	108.71	105.16	108.56	112.38	106.61	110.6	110.39	107.17	109.18	112.98	106.46	108.03	107.85	110.05	108.56	110.2	109.67	107.91	108.13	111.78	110.08	110.3	111.05	111.08	110.54	109.5	108.71	107.61	110.22	106.26	108.49	110.75	109.98	109.22	111.49	112.82	107.98	113.9	111.18	111.98	109.6	107.49	109.71	110.02	109.04	107.03	113.63
107.77	108.37	106.14	106.06	107.52	103.29	104.55	106.9	106.07	106.36	109.79	105.04	103.09	107.72	102.9	103.7	107.01	108.81	105.9	106.66	105.05	110.37	106.47	105.64	106.9	107.35	105.52	106.83	106.99	106.15	107.68	107.58	108.24	107.92	109.93	109.96	104.77	106.57	106.59	104.96	106.77	107.53	103.33	107.21	107.06	105.99	106.21	106.62	105.8	105.57
111.08	111.99	112.21	107.89	115.95	111.97	111.43	114.43	112.79	111.17	110.54	108.82	109.92	109.45	111.75	111.57	110.33	111.89	112.38	111.25	112.86	110.85	109.85	110.22	114.01	111.55	110.57	112.69	113.62	111.28	108.94	115.65	110.03	113.61	118.19	112.98	106.92	110.84	111.91	111.59	112.63	113.53	111.45	109.41	110.92	110.83	112.45	114.14	113.1	112.16
106.88	108.6	109.37	114.53	110.81	116.12	110.76	108.31	112.81	110.93	110.51	108.22	111.44	112.31	108.75	108.34	110.73	109.38	113.4	112.14	113.88	112.01	109.54	112.38	111.66	110.27	108.78	111.35	107.59	113.61	110.24	110.39	110.99	112.21	109.39	110.11	109.84	109.33	110.7	107.27	110.96	113.87	109.68	110.28	112.15	111.12	108.29	112.84	107.47	111.37
101.43	102.94	104.72	102.58	102.5	109.97	106.92	106.25	106.02	106.6	103.83	106.94	108.28	105.67	106.09	102.99	104.08	105.46	105.02	109.76	102.33	104.36	104.89	102.43	108.33	105.47	105.98	105.33	106.69	109.28	105.57	105.62	104.79	108.14	102.63	105.33	106.64	103.73	108.43	106.5	105.69	103.88	105.1	106.74	105.81	102.42	104.21	104.55	106.16	102.19
105.63	103.68	103.01	101.11	103.79	105.83	106.41	106.12	103.52	106.17	103.18	101.66	100.43	106.43	106.91	106.05	102.6	106.97	104.44	101.42	108.88	104.97	104.33	102.05	103.58	108.77	104.93	104.11	107.4	102.43	102.92	98.595	102.18	103.61	103.51	106.6	101.83	104.06	105.29	102.65	102.72	103.45	105.42	102.16	102.65	103.13	106.18	103.03	103.75	103.61
107.46	104.77	110.11	106.11	108.46	106.66	106.82	108.27	105.1	105.88	106.54	106.8	106.42	107.02	105.31	105.09	103.44	106.05	105.03	107.2	105.35	108.04	105.46	102.73	105.65	106.92	106.85	104.46	106.25	106.44	107.3	107.69	105.75	104.02	102.94	103.93	106.72	104.19	107.64	103.39	103.58	106.19	105.99	105.91	103.44	107.02	108.36	106.92	106.62	106.23
110.58	111.66	109.24	111.59	109.07	110.51	109.03	113.6	109.55	112.88	109.56	111.84	109.45	111.71	108.33	108.85	106.37	111.59	111.28	109.27	113.57	112.04	110.57	109.57	112.05	114.51	110.81	112.73	109.6	109.46	112.92	111.75	109.99	114.54	111.53	109.31	110.89	110.93	110.18	107.24	112.42	114.49	108.45	110.68	113.41	109.88	113.02	108.94	110.84	111.52
112.88	110.29	111.66	108.85	114.12	106.99	107.11	111.61	111.64	112.76	111.9	107.49	111.28	110.48	110.32	108.39	110.02	113.74	109.69	112.36	111.51	111.75	110.12	111.2	108.77	112.25	110.61	111.21	112.8	110.73	113.29	110.98	110.95	109.96	110.81	111.89	111.65	110.46	108.77	107.01	113.55	110.39	111.87	108.32	111	113.55	111.53	108.09	112.4	109.22
105.8	107.62	106.74	106.2	105.81	105.43	105.59	107.12	107.68	106.25	105.36	106.8	108.04	106.41	105.68	110.09	108.51	107.49	106.8	105.59	103.98	106.84	107.71	104.5	110.14	106.69	107.95	108.54	104.11	105.3	107.48	105.85	105.38	106.9	106.95	107.51	106.98	103.54	109.35	105.39	105.6	106.44	107.26	107.8	103.22	106.3	108.21	104.65	105.82	106.13
116.65	110.9	110.06	113.79	107.8	113.1	109.41	111.79	112.9	110.68	108.59	111.17	111.14	109.83	110.66	111.25	109.63	106.74	111.57	111.72	110.36	111.43	113.7	112.39	110.31	107.95	110.54	109.56	111.03	112.88	109.34	110.99	111.17	110.96	113.2	109.52	109.09	109.1	113.07	111.36	109.56	110.99	112	111.6	106.06	112.31	111.52	112.55	110.52	111.29
105.15	104.48	108.3	105.22	106.11	102.76	104.25	103.33	104.07	106.08	104.6	104.29	104.3	104.31	101.29	103.58	104.39	103.76	108.74	105.28	104.95	104.27	102.66	106.32	105.13	102.69	101.96	105.59	107.09	105.45	105.17	103.5	102.21	103.99	104.02	103.86	107.34	104.05	104.69	105.33	105.46	103.91	104.84	101.97	104.21	103.25	102.86	106.3	104.33	103.08
107.47	108.25	106.72	106.6	107.39	107.21	108.45	107.01	105.85	107.91	104.27	108.02	111.63	105.97	109.56	106.72	104.54	105.35	108.42	106.75	104.81	103.01	104.47	106.28	105.39	111.57	107.28	105.35	108.28	101.7	109.56	106.15	106.69	106	106.7	106.41	108.27	107.48	108.57	106.38	105.99	103.9	107.24	110.06	107.69	106.42	104.88	104.92	107.26	107.82
105.05	103.4	107.33	104.14	105.89	104.8	107.3	107.92	106.31	102.49	104.97	104.68	105.99	105.39	104.04	103.77	104.76	105.91	104.13	106.28	106.83	105.28	107.05	108.49	106.43	106.1	105.43	105.41	107.87	107.1	106.7	106.12	102.52	106.33	103.47	105.23	106.11	109.12	108.32	106.25	106.14	106.06	104.83	104.25	105.93	107.32	109.74	107.15	106.34	105.46
109.19	106.5	107.12	103.52	104.76	107.56	108.08	108.08	104.22	106.63	104.43	106.75	104.81	108.27	103.06	104.11	106.71	105.67	104.55	106.7	107.8	107.78	107.13	106.07	103.17	108.13	106.99	108.56	106.56	105.98	104.7	108.58	106.42	107.43	106.71	108.63	106.06	107.25	108.53	106.85	104.7	109.95	105.87	105.9	106.43	105.39	105.01	103.91	105.96	106.09
104.86	107.55	106.13	107.06	107	103.21	108.4	106.32	106.5	107.24	107.07	108.44	105.7	106.56	105.73	107.97	106.59	104.65	105.87	101.8	107.75	102.79	103.36	111.7	104.22	105.87	104.92	107.65	105.9	105.72	102.16	105.92	106.79	106.11	102.64	106.28	108.79	108.19	106.46	105.86	104.55	101.73	107.48	103.75	103.59	105.53	105.97	106.08	107.09	104.08
98.856	102.41	103.76	99.725	102.35	99.735	98.727	99.718	101.69	98.425	101.95	102.03	100.04	100.69	100.69	99.218	102.39	100.14	101.64	100.27	101.68	99.632	102.04	102.12	101.66	99.853	97.916	100.79	96.855	105.11	98.963	99.174	101.36	101.35	99.866	100.72	98.549	98.375	102.54	101.94	99.46	99.554	101.11	98.099	98.781	97.387	98.768	98.541	101.81	100.14
106.79	104.26	103.01	103.27	104.78	104.6	103.81	103.82	107.59	106.23	103.89	105.25	101.98	106.77	102.53	101.6	105.59	105.27	103.76	104.05	106.27	102.57	105.93	102.79	102.93	103.22	107.19	101.3	103.67	102.97	108.19	107.03	104.03	106.55	102.75	103.44	103.85	101.07	102.04	103.19	106.13	103.61	104.69	101.38	103.33	105	101.15	102.63	103.14	108
114.38	113.4	110.22	112.65	110.75	109.37	110.72	110.56	112.25	115.62	111.67	113.16	110.12	111.48	111.52	111.83	111.56	112.19	113.52	110.13	113.66	113.31	115.38	106.63	112.71	111.52	112.92	111.67	112.93	108.88	112.68	108.5	113.63	108.81	110.18	114.6	113.32	109.89	116.14	112.76	112.65	110.99	114.24	112.82	111.08	108.63	111.91	109.69	110.74	109.97
104.87	106.35	106.73	104.24	104.12	107.31	104.33	105.63	108.53	107.19	104.44	103.09	106.9	107.98	105.99	103.54	104.52	106.87	104.88	106.97	105.06	106.99	106.27	104.84	105.1	105.63	106.41	105.68	103.34	107.7	105.76	106.79	107.36	106.18	106.88	108.59	105.52	105.26	105.88	106.4	106.77	106.34	102.31	108.86	105.04	103.72	104.87	104.58	104.01	106.8
99.941	99.144	96.788	98.982	97.759	104.19	100.65	96.518	98.894	97.335	98.634	100.55	102.88	97.381	99.659	99	97.807	101.1	100.4	100.23	100.81	97.098	98.179	100.29	100.45	101.33	100.76	99.178	97.413	97.618	103.99	100.28	100.34	103.32	98.173	96.809	98.915	99.643	100.52	100.04	101.1	97.449	96.906	96.836	101.91	96.513	98.295	99.224	98.585	100.93
105.34	106.24	105.97	107.22	106.43	109.46	107.13	106.11	105.77	107.3	106.99	106.25	105.96	103.86	109.09	110.22	107.64	106.62	104.83	108.23	105.08	109.39	105.85	107.76	109.07	105.35	106.38	103.28	104.46	109.23	105.09	109.55	104.52	108.84	104.84	105.43	109	106.03	102.75	107.51	105.67	107.72	106.2	104.76	108.01	109.71	107.47	106.35	104.5	109.27
99.972	104.54	101.4	100.41	106.22	106.4	102.97	103.84	101.69	106.21	108.23	108.82	102.05	104.41	102	105.61	105.01	105.5	107.11	102.53	107.04	105.39	101.75	106.49	105.08	101.78	105.04	104.83	103.47	103.48	105.47	105.52	103.45	105.6	105.49	103.93	105.59	105.19	106.17	102.44	107.61	104.02	104.89	103.94	105.38	101.31	104.14	102.56	102.97	109.36
106.03	105.74	106.9	105.92	105.95	108.99	104.48	106.37	106.61	105.42	108.55	104.42	103.96	109.81	103.07	108.59	106.89	108.17	106.44	104.56	105.56	109.19	105.12	107.07	110.63	107.04	105.48	110.94	109.81	105.77	106.85	102.64	105.37	108.64	105.91	110.75	108.94	103.92	106.81	107.23	106.83	104.8	107.41	102.37	107.82	105.15	107.56	108.48	107.21	106.19
110.93	110.06	112.83	113.57	114.38	113.52	113.13	112.2	111.52	110.77	109.5	109.66	112.34	110.8	111.66	111.32	108.69	110.55	113.07	113.2	110.76	109.01	109.65	110.27	109.74	108.46	110.39	110.84	111.63	111.26	113.74	109.83	112.42	111.43	110.48	109.54	108.8	110.05	109.66	109.68	110.02	114.27	110.67	110.46	111.81	112.4	112.06	108.54	112.21	111.99
99.236	100.2	99.447	97.79	98.911	97.764	97.454	99.987	99.969	100.1	102.22	100.31	97.665	100.33	99.067	98.3	98.046	95.868	97.638	100.19	97.798	98.65	100.12	101.49	96.947	104.46	98.888	101.72	97.996	100.76	98.767	97.428	97.42	102.79	100.33	100.11	99.549	98.23	100.75	99.715	98.645	98.529	99.916	100.92	100.39	99.703	100.8	101.32	99.853	99.088
104.88	104.09	103.32	103.67	106.21	104.34	104.8	106.29	102.74	100.51	105.67	107.33	104.59	105.2	106.87	104.26	102.42	107.33	104.85	106.22	101.77	104.86	103	103.52	108.26	100.3	101.81	102.41	107.43	104.37	106.95	103.39	105.58	105.61	104.6	101.76	101.39	103.51	108.58	105.46	103.85	106.36	100.47	102.82	105.75	104.9	101.44	105.48	105.23	102.76
110.89	112.73	113.4	109.54	109.47	109.93	109.79	111.19	108.67	110.85	112.69	111.47	110.49	113.2	109.9	109.46	114.78	111.97	109.41	110.2	115.7	109.14	110.55	107.86	114.84	108.94	113.13	107.17	109.6	110.09	114.74	111.86	108.47	109.7	112.98	109.93	115.97	109.61	109.89	108.45	109.08	110.26	112.5	109.58	115.52	111.87	112.66	112.99	110.4	111.83
108.79	104.82	107.29	103.53	104.14	108	104.64	105.34	108.45	106.96	104.95	103.2	104.82	104.61	106.44	105.33	106.88	104.12	101.78	106.59	106.11	106.25	107.33	105.61	104.36	107.41	105.45	104.76	104.82	106.12	103.31	105.34	104.68	105.07	104.54	105.92	104.19	106.04	105.45	108.73	106.91	106.23	105.07	103.52	107.46	106.6	103.64	101.78	106.23	105.06
103.76	107.56	106.54	107.29	107.68	104.11	108.37	106.37	105.49	106.66	104.58	109.62	107.31	107.31	105.94	107.44	106.35	106.83	105.54	105.68	104.76	104.18	105.2	104.48	105.32	104.23	107.29	104.17	105.08	103.8	106.49	105.89	107.37	108.19	106.86	106.54	102.91	108.9	105.98	104.65	107.34	105.44	106.36	105.7	106.92	104.6	109.48	107.9	105.96	106.09
106.92	106.67	105.56	106.86	104.73	106.6	107.31	108.08	104.32	104.92	104.19	105.64	105.32	106.79	104.11	105.57	103.47	103.88	106.7	103.02	109.53	106.96	107.81	107.44	107.56	110.38	109.43	105.26	109.37	107.7	109.31	106.14	106.11	107.91	107.27	107.36	103.26	109	108.53	107.7	111.56	106.14	105.39	104.88	105.51	106.12	106.2	108.96	104.02	107.73
109.85	114.43	108.6	112.69	109.26	110.46	107.89	109.17	108.64	109.72	109.97	110.87	108.93	111.6	113.26	110.95	115.67	113.11	109.38	110.64	114.09	110.98	111.32	111.91	112.98	113.38	113.34	111.1	109.59	114.82	110.25	110.73	112.89	112.26	110.12	112.85	114.43	112.71	111.6	108.28	108.96	114.61	112.22	112.7	111.09	110.43	111.71	114.64	112.83	109.66
95.856	101.06	99.018	101.03	100.32	99.173	100.83	96.186	100.86	99.826	99.129	102.78	99.797	99.955	97.218	101.41	101.95	99.771	95.944	98.448	99.141	98.985	97.634	100.13	99.184	97.757	101.64	100.11	96.328	97.295	101.01	100.05	98.019	95.403	99.501	97.994	99.62	98.526	98.431	100.38	103.28	96.793	103.7	103.54	98.391	98.851	99.349	99.928	99.26	98.198
102.66	97.806	101.32	103.82	100.71	98.618	98.862	103.57	101.65	101.18	100.89	100.05	99.355	100.48	98.328	99.68	101.83	99.681	97.341	99.357	101.19	100.02	102.05	100.56	97.859	99.015	101.08	101.55	97.981	97.833	101.39	102	97.793	99.682	97.883	98.378	99.032	96.671	100.03	99.071	101.97	102.32	99.144	101.73	101	100.07	99.03	101.58	97.256	101.74
111.49	112.4	111.09	111.29	110.12	112.68	110.43	108.66	110.15	113.82	110.55	111.58	111.09	113.9	113.39	108.7	108.01	112.92	112.43	114.81	110.16	109.16	112.17	110.68	112.11	112.1	111.46	110.44	108.71	107.57	112.54	112.15	107.62	112.2	111.17	110.82	112.41	111.91	109.78	110.08	108.12	113.9	112.45	109.55	112.69	108.46	112.02	112.26	108.81	113.23
104.91	105.79	109.83	106.04	105.71	103.99	107.82	107.46	107.38	106.49	108.09	105.66	103.22	106.02	104.01	108.98	105.6	104.45	108.1	107.9	102.93	108.7	107.49	109.83	106.2	104.3	104.74	105.82	105.53	107.7	109.29	108.76	104.73	105.39	102.78	104.38	106.05	108.25	109.64	107.08	106.81	108.56	107.58	109.11	105.61	106.87	106.92	109.24	107.73	103.94
113.34	114.98	111.45	112.92	113.93	111.58	107.75	111.34	109.05	113.11	108.53	114.92	111.49	114.41	110.62	111.39	113.02	111.54	114.41	112.35	111.14	110.29	112.61	113.05	113.61	116.5	111.86	112.78	110.22	111.91	111.14	112.25	111.85	113	114.98	111.31	110.64	110.96	108.81	113.47	111.27	111.3	111.21	112.27	111.17	115.27	110.24	112.62	111.81	112.88
112.19	109.85	109.71	111.9	114.15	110.1	110.81	116.31	110.32	112.72	110.1	113.54	112.89	110	112.11	109.55	109.46	113.1	116.15	112.07	113.82	109.85	110.83	113.76	109.03	110.25	110.49	109.2	108.17	111.22	112.03	109.92	111.46	109.67	114.23	112.17	114.8	113.22	112.37	108.82	110.82	110.84	110.06	112.75	111.42	110.3	115.85	109.72	108.71	110.99
109.22	110.07	111.55	112.67	110.46	106.62	112.96	109.47	112.39	110.09	111.84	107.69	107.81	111.31	112.2	110.47	110.61	109.71	110.89	110.52	109.73	108.69	109.55	112	111	110.5	113.82	111.36	108.17	111.85	109.81	108.07	112.09	114.84	107.5	108.39	110.16	111.07	109.38	111.02	113.71	109.48	108.52	107.71	109.66	110.79	110.47	110.83	111.37	109.65
107.87	103.64	105.28	104.92	104.67	106.36	107.63	103.16	106.3	106.76	104.93	106.24	103.33	104.49	104.96	109.83	107.69	104.16	106.66	106.27	109.04	105.34	106.49	108.56	107.97	106.57	105.29	110.28	107.55	105.84	104.04	105.72	104.13	111.28	105.96	103.05	102.2	106.66	106.21	106.73	106.88	104.17	107.44	104.58	108.87	106.93	103.82	104.75	106.25	106.88
96.371	100.26	98.638	99.575	97.963	100.73	102.55	100.12	102.36	101.9	100.8	97.666	96.467	101.94	100.54	100.89	97.382	98.588	101.28	98.382	101.64	100.55	102.19	100.6	102.89	99.301	99.828	100.87	100.86	102.57	102.54	99.259	102.53	101.85	99.575	102.26	101.53	101.52	98.548	98.765	102.9	100.69	98.974	102.3	100.6	101.74	104.18	102.29	99.024	98.454
108.77	108.93	105.8	108	105.44	105.91	103.07	107.76	103.92	109	106.07	105.85	105.92	106.62	104.62	108.01	106.83	106.81	104.78	105.38	107.77	106.95	105.01	107.76	105.1	108.8	104.35	106.88	111.1	106.66	106.15	102.08	107.65	106.83	107.81	106.56	109.1	104.17	106.41	104.6	108.18	100.65	103.66	105.44	107.34	107.07	105.51	106.7	104.96	102.24
112.93	108.52	112.31	114.46	112.91	111.99	114.67	111.62	112.57	110.39	112.7	112.53	113.68	109.68	110.32	111.12	109.93	114	109.12	113.05	110.41	109.3	112.5	112.23	110.72	108.87	112.47	110.15	114.51	113.79	111.94	112.87	112.33	111.58	113.37	112.82	110.88	112.39	110.16	114.26	111.19	111.28	113.16	113.91	114.06	112.94	112.82	110.93	110.48	110.21
107.2	106.79	107.13	105.39	109.16	108.46	108.65	106.53	108.18	106.36	110.79	107.15	105.61	106.9	107.05	107.37	103.91	106.8	102.43	104.67	103.99	108.24	106.63	107.41	108.05	104.13	105.87	108.48	108.57	106.37	108.12	104.56	103.27	106.77	106.37	105.64	104.46	105.6	107.5	106.23	108.23	104.92	104.01	105.32	105.76	105.91	107.88	105.67	106.86	109.14
112.45	111.29	113.99	111.14	107.33	111.35	110.9	111.76	109.94	109.66	111.12	110.26	108.08	108.84	112.56	109.61	113	110.75	108.97	108.92	110.64	113.21	109.75	110.36	110.9	114.22	109.1	114.74	110.49	113.02	111.24	108.69	110.15	111.5	112.46	110.28	108.47	108.62	110.61	112.13	113.44	112.75	113.52	110.38	107.82	110.37	110.5	107.03	107.78	106.72
99.967	102.62	99.563	101.49	100.67	102.77	99.247	98.995	99.166	100.22	99.2	100.19	102.16	101.02	98.706	99.678	98.1	100.27	100.78	99.948	100.24	100.38	99.806	102.07	99.547	98.773	100.24	98.569	101.74	99.158	100.36	102.11	99.976	102.95	101.22	101.91	100.2	100.14	101.78	101.13	99.976	99.362	98.27	98.679	102.96	96.989	101.42	97.17	100.01	99.977
101.66	103.95	101.64	97.534	99.731	102.16	97.846	99.352	103.49	99.874	99.605	102.27	99.472	102.18	101.1	100.91	98.42	100.58	100.75	102.71	101.49	100.09	101.33	101.31	101.73	100.96	101.86	101.95	103.88	99.228	99.46	102.88	104.15	99.546	102.66	99.869	102.87	100.18	101.63	101.1	100.95	101.4	100.14	100.02	101.06	99.741	102.75	100.13	100.89	100.61
105.49	103.44	106.59	104.17	106.84	103.02	104.4	105.16	102.53	104.26	104.98	108.42	106.25	106.3	104.77	104.86	102.04	102.29	104.63	104.74	105.36	103.44	104.26	107.47	106.12	99.771	101.54	104.35	103.86	105.69	104.82	102.32	104.93	106.09	107.82	105.33	102.44	107.87	105.89	106.32	104.38	106.31	103.59	102.77	104.32	107.22	102.68	106.64	101.09	103.2
105.39	104.29	104.58	106.51	103.28	105.27	106.85	102.87	104.44	106.11	103.52	105.89	105.43	104.04	105.87	101.71	100.8	101.13	105.14	102.06	102.91	107.61	102.65	100.92	104.97	100.56	102.6	101.13	105.92	107.65	101.94	106.17	104.24	100.77	104.72	108.41	103.13	104.21	105.68	102.12	105.11	104.15	103.99	103.78	106.18	103.25	104.02	103.29	102.87	103.34
105.76	105.78	105.07	105.43	105.54	105.36	102.25	106.61	105.04	108.47	104.56	108.01	104.13	104.97	110.15	105.23	106.07	107.42	103.63	103.01	103.8	105.42	106.13	103.6	105.68	105.16	105.8	102.17	107.74	104.81	105.34	107.04	104.49	104.55	105.8	107.92	105.65	104.15	106.83	104.53	107.04	107.46	107.7	100.72	106.54	102.06	107.19	106.48	104.15	107.15
105.42	105.26	108.35	102.35	105.12	107.02	104.71	106.34	104.01	104.59	106	106.09	107	105.11	104.17	103.45	106.32	107.49	107.06	106.29	103.66	107.06	107.51	106.3	105.13	109.02	106.64	106.37	105.52	105.28	106.87	105.46	107.02	105.32	111.47	106.29	106.55	106.99	104.95	104.84	107.46	107.72	105.99	106.24	107.44	105.56	104.98	108.41	105.71	105.31
107.77	106.16	108.02	107.53	105.98	107.13	107.44	105.39	103.75	104.5	106.63	106.02	106.46	106.81	106.38	106.32	109.36	105.57	102.89	105.52	102.68	101.71	106.32	108.17	108.87	103.88	108.74	107.49	106.28	106.07	106.76	105.67	106.54	105.43	108.08	104.63	106.14	107.81	106.98	104.69	104.49	104.72	105.09	107.74	105.04	106.4	103.21	107.4	104.02	105.36
108.39	112.64	110.94	111.8	108.5	108.55	111.07	112.89	109.67	114.29	111.15	111.09	111.05	112.08	113.79	114.65	111.77	114.51	112.2	109.91	113.23	114.56	111.51	114.79	111.65	110.62	110.96	112.38	111.37	110.7	109.05	112.35	113.39	109.93	112.9	112.55	112.57	110.95	112.73	111.54	110.12	108.52	110.98	109.05	115.1	112.27	114.74	114.97	113.54	112.54
107.29	109.91	106.9	106.29	103.57	105.13	107.99	105.82	107.65	104.09	106.71	103.48	108.68	105.19	100.76	103.41	107.46	106.23	108.58	105.17	108.46	109.17	107.44	103.95	104.35	105.14	105.03	105.31	107.13	102.65	103.47	105.87	101.5	106.74	106.56	105.38	104.87	105.25	104.01	110.28	104.29	106.32	105.24	108.23	106.4	103.65	107.43	105.7	106.38	106.09
106.12	106.73	103.4	107.28	102.71	102.73	101.63	104.44	107.73	108.49	104.38	104.91	104.51	101.15	104.28	100.65	106.94	106.04	105.58	107.14	104.22	103.74	106.68	105.3	106.1	106.86	106.63	105.57	108.31	107.36	105.29	104.52	106.33	104.86	105.32	105.01	105.99	105.19	106.53	109.99	104.05	102.18	106.73	104.39	107.27	104.29	105.35	102.73	106.52	106.47
102.07	102.26	99.175	96.853	101.62	102.06	99.795	99.882	100.09	101.7	102.59	102.32	101.7	101.44	95.218	98.319	101.54	97.85	98.893	100.44	99.854	99.867	100.12	101.26	98.794	100.86	98.399	101.16	98.642	102.41	98.118	100.08	100.91	101.8	99.035	99.522	100.21	101.08	104.35	100.64	98.549	101.11	100.45	97.494	97.815	100.82	100.67	97.264	99.733	101.23
104.8	106.23	103.8	104.98	106.26	107.46	106.62	104.47	105.67	108.65	105.46	104	105.65	104.1	106.26	106.97	107.61	105.72	105	106.26	106.1	106.8	105.45	105.77	104.91	106.36	104.85	108.56	106.99	104.72	105.74	106.98	105.27	106.58	105.92	108.53	105.26	103.27	105.37	108.47	107.26	101.46	104.4	107.26	105.97	105.59	109.04	103.8	103.92	106.22
119.19	121.21	119.56	119.38	119.87	117.46	119.99	119.11	116.72	117.87	120.78	117.27	117.52	115.57	118.67	118.21	114.63	117.39	119.03	118.39	119.44	115.12	114.67	119.75	116.4	114.74	117.41	117.39	120.5	119.22	117.79	119.69	117.05	116.34	117.96	115.14	118.39	115.9	116.95	115.71	116.89	115.98	119.12	116.09	120.1	116.94	117.77	114.6	117.99	118.11
108.1	105.05	103.48	106.86	104.92	108.59	102.84	105.77	105.76	107.89	105.88	105.9	106.81	105.01	105.87	103.52	107.57	104.61	104.68	104.08	103.51	104.26	107.02	104.81	105.17	103.57	103.16	109.02	104.86	106.61	110.53	102.52	110.38	103.7	103.84	106.55	106.24	108.07	103.84	105.12	107.87	107.46	105.48	105.78	106.98	105.99	104.77	107.79	106.22	106.3
104.02	105.55	107.62	101.25	102.78	103.92	106.09	106.31	107.96	108.2	110.24	106.53	105.63	107.44	104.61	103.18	108.07	103.17	106.62	106.88	108.94	107.23	103.79	107.18	105.08	104.03	110.87	105.11	104.81	104.45	105.25	106.79	103.74	105.65	102.67	107.79	110.32	104.92	105.29	106.04	107.2	106.07	108.32	105.73	103.72	104.69	104.71	103.8	106.52	107.48
110.08	115.43	110.6	113.28	110.62	115.3	107.87	112.51	112.36	114.35	111.66	115.5	112.45	112.74	108.9	109.38	110.46	106.11	112.64	108.22	112.89	109.07	107.22	113.53	110.24	110.89	109.73	111.93	114.28	112.6	110.62	108.32	113.92	110.66	112.03	114.06	113	112.01	109.67	108.62	110.22	114.09	113.06	111.86	116.41	111.56	113.89	108.46	111.87	111.52
108.95	113.97	110.01	110.94	110.66	112.17	113.05	114.55	112.67	113.11	112.63	110.96	111.69	110.74	111.81	111.24	110.9	111.06	109.49	111.65	112.85	112.64	108.87	114.04	111.84	110.43	111.19	112.62	110.45	114.34	113.07	110.5	110.02	109.8	113.97	108.61	109.65	111.84	112.47	111.52	110.74	112.98	109.82	110.92	109.41	109.89	111.23	113.26	111.44	112.05
103.7	105.38	103.55	105.41	106.92	108.16	104.96	106.19	107.54	105.21	108.04	103.7	106.07	106.13	107.31	103.64	105.11	106.99	106.49	107.85	106.05	107.83	106.66	105.13	106.39	103.21	106.87	107.63	108.54	104.92	109.83	104.62	106.38	110.34	107.33	108.88	106.36	108.03	106.07	107.24	108.97	107.82	104.71	108.69	105.34	106.38	106.46	107.3	105.62	107.27
104.55	101.8	105.21	103.25	103.77	104.24	104.36	107.41	106.61	102.32	104.59	102.89	105.53	101.51	103.92	103.67	104.17	104.05	104.81	105.96	105.91	103.99	105.4	105.15	104.43	101.58	103.25	104.55	103.85	104.97	105.43	104.61	101.98	104.28	106.46	103.43	104.36	111.55	102.74	105.34	104.56	104.75	102.38	104.48	104.74	102.78	107.35	106.98	105.75	104.47
103.34	105.67	107.02	108.49	104.67	103.79	107.64	109.22	105.77	106.44	103.17	107.36	104.39	103.05	105.68	105.3	101.59	105.91	104.67	101.43	108.4	106.17	105.07	105.67	103.86	107.76	105.12	107.67	108	106.08	104.3	105.4	104.98	106.75	110.19	108.85	106.22	106.63	103.27	105.62	108.01	105.98	101.71	105.2	105.25	106.34	106.86	103.77	105.55	104.55
113.69	111.83	113.41	112.88	112.28	110.99	111.12	112.51	113.04	111.24	113.3	110.09	114.67	113.8	110.01	111.73	112.64	114.25	116.01	115.33	114.62	111.83	114.26	112.21	111.59	111.82	107.71	110.72	109.16	110.23	114.65	116.34	113.79	114.73	111.2	114.11	116.04	115.91	110.75	113.57	110.13	112.53	110.18	113.93	112.64	109.34	116.52	115.02	115.77	112.66
103.39	106.09	103.16	104.07	106.44	105.28	104.25	103.89	106.61	103.36	104.5	101.36	106.29	104.1	104.87	101.93	103.82	106.04	104.32	100.86	104.71	101.75	106.6	104.34	101.84	105.03	102.29	105.01	104.98	106.39	106.17	101.52	104.25	104.41	100.69	105.57	101.56	104.98	102.53	104.14	104.93	103.64	101.72	103.99	104.39	104.28	101.56	103.75	104.51	105.95
106.49	107.99	103.75	109.12	106.78	110.15	109.51	107.53	105.2	108.45	106.18	106.84	107.47	106.53	105.69	107.98	108.69	106.22	102.41	106.71	104.43	105.08	105.97	106.55	105.65	105.96	106.53	104.36	103.55	109.96	104.36	103.93	106.85	108.26	107.91	106.49	108.92	104.53	108.2	107.2	105.77	104.62	106.88	104.25	104.32	105.66	107.79	105.09	105.39	105.25
112.9	113.72	110.03	112.97	109.74	113.6	109.96	112.14	110.71	110.7	109.77	111.83	111.28	112.63	114.34	108.14	108.6	109.71	111.82	113.96	109.58	113.09	115.6	112.53	112.82	110.12	110.73	109.12	108.6	112.71	110.79	112.75	113.65	112.09	111.49	111.36	111.76	110.93	115.31	111.49	110.13	108.7	110.53	109.57	111.68	111.68	112.38	112.23	111	112.58
107.26	107.3	105.8	107.69	105.01	106.35	109.39	105.78	104.63	102.06	106.35	104.15	103.67	108.33	106.57	107.71	103.38	105.55	106.07	104.92	106.79	106.14	104.96	107.6	107.02	106.91	103.16	105.79	104.44	105.9	106.02	105.38	104.26	105.99	104.06	105.62	107.26	108.12	106.88	104.47	103.78	105.26	104.4	106.64	105.36	110.34	105	106.49	108.6	104.49
112.32	114.33	112.28	109.25	111.74	108.67	113.54	108.84	111.24	109.58	111.66	113.88	114.29	111.74	112.56	110.11	113.84	112.85	111.08	110.68	111.54	112.48	113.44	111.82	112.82	109.76	111.47	112.46	109.67	109.6	111.98	112.84	109.75	110.94	108.35	111.96	110.25	111.78	108.27	114.42	109.72	108.92	111.63	113	109.12	111.63	111.76	108.62	111.44	115.07
102.24	102	96.989	98.072	99.487	100.94	99.94	99.099	99.124	96.898	103.96	99.507	98.655	101.05	98.897	95.63	101.31	100.32	100.96	101.25	100.97	99.536	100.78	100.26	99.976	100.93	98.172	99.943	101.43	101.43	102.14	100.48	101.56	99.416	102.98	99.272	98.608	98.946	99.032	100.26	96.666	100.53	100.76	98.574	98.451	96.974	101.06	101.07	100.2	100.38
110.62	108.01	107.46	109.94	111.56	111.09	110.12	108.88	111.27	104.68	106.35	108.05	109.66	109.52	109.29	108.31	109.41	111.24	108.22	107.98	109.8	110.15	113.26	108.05	110.02	111.39	110.29	109.72	108.38	109.1	108.46	110.12	114.78	110.12	109.92	107.49	110.54	110.72	110.09	107.39	107.08	108.97	110.45	110.28	109.73	111.15	109.65	110.65	110.58	110.56
104.66	104.64	105.78	106.83	103	109.6	109.2	106.3	105.94	101.65	105.6	105.98	107.72	109.84	106.54	104.82	104.16	107.24	105.35	106.5	106.44	102.94	106.27	105.96	104.07	103.5	104.93	105.54	105.04	108.65	104.65	106.1	103.58	105.26	104.81	106.38	107.92	104	107.33	107.46	106.04	106.25	105.78	104.39	103.59	101.98	109.54	108.31	103.86	101.67
109.38	110.16	109.38	111.13	110.68	112.21	110.18	110.53	111.48	111.36	114.75	107.03	113.48	107.63	109.63	109.74	111.41	108.12	106.42	107.44	110.8	106.82	113.22	108.63	107.71	108.76	108.08	108.71	113.82	107.4	109.23	108.87	109.81	112.71	107.01	110.13	109.47	110.07	111.45	108.5	111.61	111.89	110.6	109.1	108.96	112.24	107.24	111.27	109.36	107.74
105.9	104.54	105.76	100	104.68	104.4	104.36	105.78	104.24	103.17	104.78	103.59	106.8	104.77	105.52	101.53	106.12	106.6	106.85	103.98	105.61	104.02	107.2	106.48	105.89	102.61	105.63	103.13	105.87	104.62	102.52	106.24	104.68	105.3	102.26	102.3	103.54	107.48	104.77	107.75	106.85	105.25	103.69	101.96	104.86	104.79	106.02	105.03	104.8	103.85
103.96	104.18	102.9	105.28	105.31	105.22	105.9	104.89	103.81	104.73	104.36	103.98	105.35	102.42	109.46	103.64	104.41	104.41	105.54	106.87	102.42	106.82	106.4	104.42	106.55	103.79	106.1	105.87	104.84	102.36	104.53	103.37	107.1	102.11	103.95	103.44	102.95	104.64	109.83	103.88	105.04	104.26	104.07	106.4	103.51	105.69	103.21	103.61	104.41	101.03
105.8	105.14	107.45	104.2	103.11	106.28	104.77	104.45	104.53	103.96	104.61	105.23	105.84	103.8	104.11	103.38	103.95	102.95	104.88	105.31	106.79	103.09	108.02	108.02	104	104.32	109.29	104.47	103.03	102.58	108.36	104.66	106.14	103.5	104.49	106.5	103.42	106.93	106.21	104.58	106.38	105.09	103.26	106.86	103.12	105.71	103.27	103.47	104.92	104.94
111.89	113.08	113.3	115.38	112.19	112.4	110.99	111.42	112.48	108.84	111	111.04	108.92	111.82	114.33	111.94	110.06	109.99	112.8	113.54	110.95	110.3	112.09	108.58	109.73	105.45	109.21	109.99	110.11	109.5	110.64	110.59	108.91	112.01	113.86	108.53	111.54	111.82	110.99	109.66	111.64	110.76	109.21	111.95	113.61	107.72	111.06	107.79	111.01	109.79
112.74	113.72	112.58	112.92	114.35	114.44	110.1	112.6	112.19	111.68	112.43	110.29	113.35	110.32	112.66	110.59	112.92	111.8	111.97	112.98	112.95	112.57	111.55	113.81	112.71	113.15	112.77	115.07	112.24	112.67	113.01	112.53	111.04	113.4	111.13	114.65	109.93	113.43	110.08	111.55	113.34	113.61	113.35	113.67	113.83	109.97	111.91	114.1	111.98	109.48
106.08	108.65	109.04	106.2	104.28	109.35	106.61	106.33	103.96	109.27	106.92	106.86	106.88	105.68	105.34	106.63	105.57	107.3	104.75	104.44	106.34	106.69	104.86	106.83	106.02	105	106.23	105.46	106.34	106	107.84	107.69	108.54	109.29	105.82	105.51	106.84	104.3	103.3	108.65	107.33	106.63	105.17	106.57	104.05	104.72	103.62	109.68	111.23	104.83
96.888	98.221	101.63	102.74	99.855	97.757	97.585	100.21	102.58	99.907	98.682	103.07	99.903	103.02	98.159	97.303	101.97	97.958	101.64	97.856	99.082	102.65	101.03	96.536	97.456	98.611	101.5	100.78	100.56	97.035	100.21	101.25	100.58	99.558	99.574	99.582	102.54	101.85	100.94	100.55	98.137	102.08	97.924	101.91	101.32	103.03	103.04	102.67	98.273	102.3
110.92	111.11	111.61	111.4	111.55	109.09	109.64	111.51	110.54	111.53	110.4	111.65	110.65	108.4	110.8	107.44	108.56	111.11	110.49	109.84	107.75	108.11	111.87	109.18	110.59	109.62	112.19	106.43	109.38	106.47	112.19	111.25	109.09	111.65	109.4	113.41	106.93	111.5	107.34	113.19	111.66	109.01	109.23	112.04	108.84	113.38	111.34	109.87	109.7	112.83
111.2	114.46	110.24	111.04	110.45	106.32	110.14	110.57	113.01	109.63	113.12	111.6	109.54	114.07	112.88	112.92	108.55	111.87	113.23	113.44	108.93	109.73	111.76	108.76	115.48	111.31	112.24	111.58	109.88	112.55	108.88	111.85	110.24	112.1	109.35	111.36	113.88	109.66	114.56	112.12	114.34	109.58	108.58	110.71	111.2	112.19	112.1	115.57	111.36	108.19
104.21	107.69	104.92	107.75	109.06	107.09	106.12	105.49	106.17	107.82	107.6	103.18	107.06	109.95	102.97	106.93	105.44	108.84	105.09	108.23	106.52	105.34	106.1	110.25	107.43	106.95	103.13	105.76	104.13	107.95	105.21	105.05	106.37	106.51	107.81	106.34	107.17	107.78	107.74	107.77	107.78	103.82	108	104.64	106.22	105.77	106.53	105.32	107.42	105.11
109.54	111.73	114.06	111.62	109.9	110.04	109.15	111.33	111.21	107.91	111.48	112.13	112.95	107.94	114.44	109.62	107.78	108.38	111.34	110.48	112.15	111.66	109.39	106.62	108.58	110.57	110.02	109.15	109.05	111.26	107.45	112.05	111.3	111.03	109.32	112.63	108.12	111.75	108.13	110.31	109.37	109.07	109.21	111.64	109.48	106.89	110.84	108.79	110.28	109.53
110.07	113.47	111.3	109.94	110.01	112.41	111.42	114.34	109.03	112.43	110.74	110.76	113.9	111.78	114.81	114.19	108.87	108.37	114.26	110.14	112.94	113.79	107.39	113.32	113.59	112.01	112.98	112.12	113.27	112.38	111.09	113.85	113.39	109.86	111.68	110.61	112.63	114.32	108.37	112.71	113.38	112.57	114.95	113.03	108.04	109.91	113.12	114.66	110.23	108.58
112.56	113.82	111.47	115.01	113.84	110.87	112.1	112.69	111.67	112.59	113.13	113.89	111.22	112.36	110.12	114.39	113.7	111.58	111.68	114.75	115.17	115.18	112.93	116.55	112.75	112.01	113.61	111.37	112.25	113.74	112.48	112.79	110.11	112.7	111.93	115.4	113.16	115.14	114.42	113.4	112.36	111.4	114.6	112.05	114.41	112.33	112.56	111.93	112.21	112.96
97.205	98.19	100.19	97.405	99.527	101.14	100.66	102.33	100.01	98.047	103.07	99.751	97.485	100.79	98.747	98.446	100.16	99.151	97.742	101.07	99.165	97.568	99.929	100.23	98.933	101.02	98.902	97.059	98.047	98.621	101.45	101.55	100.31	100.48	101.34	101.16	100.58	99.576	100.49	98.351	96.27	103.81	102.13	97.504	100.42	98.411	99.822	101.46	97.835	100.48
112.11	110.88	113.36	110.03	114.31	110.92	113.67	111.28	113.71	110.94	112.21	112.34	114.19	116.42	113.02	110.74	111.3	113.38	108.03	113.39	111.11	113.66	112.28	111.54	114.62	108.65	109.99	111.57	113.67	111.66	110.04	111.86	112.64	113.59	111.2	111.72	111.07	112.11	111.6	114.25	112.22	109.57	111.22	113.11	111.75	114.63	113.05	109.47	112.64	113.3
109.96	112.23	113.69	111.43	113.17	106.7	113.53	110.22	112.06	111.72	110.39	113.7	111.98	112.26	110.82	111.2	112.3	112.21	110.97	113.03	107.11	110.01	113.72	110.92	108.35	110.85	107.79	112.5	108.93	114.1	110.73	114.45	111.04	109.48	112.85	110.09	111.74	110.06	110	110.17	111.52	111.16	109.75	112.71	113.01	112.6	114.18	110.56	111.17	113.82
107.09	104.92	106.98	105.22	103.98	106.51	106.24	103.41	105.97	108.58	108	109.03	105.42	105.14	108.64	105.38	105.07	102.82	107.36	105.42	105.73	107.73	107.03	107.23	106.66	107.1	108.02	108.04	108.81	104.03	110	105.79	104.94	106.84	105.04	106.11	103.34	107.68	106.87	106.56	110.19	107.64	107.7	107.66	106.53	106.9	107.78	103.47	106.76	103.68
106.24	105.24	108.69	106.9	106.52	106.63	103.92	108.98	105.78	108.13	106.9	106.18	106.67	108.89	103	107.37	107.93	105.06	106.97	107.05	109.07	103.74	108.61	106.7	109.77	106.36	108.35	110.3	106.07	104.62	105.6	103.91	106.46	110.98	108.69	105.29	107.74	106.38	108.09	105.83	106.54	108.35	108.86	107.91	108.2	108.9	107.43	107.25	108.13	106.99
115.18	111.94	112.02	112.22	111.19	111.65	110.48	110.86	110.19	110.17	110.82	110.6	112.8	112.35	109.28	113.26	112.93	109.49	107.28	113.47	111.37	108.32	112.45	114.4	109.21	112.86	111.93	109.43	111.36	111.68	110.97	108.62	110.76	108.14	111.43	112.8	111.46	113.37	112.66	112.32	113.57	111.57	111.34	110.75	111.68	115.31	112.03	110.04	112.33	111.79
106.03	106.61	104.52	107.49	107.39	108.92	108.9	107.1	105.56	105.95	106.27	107.81	107.5	106.3	102.77	105.27	107.05	104.5	107.7	107.37	110.56	106.62	105.33	106.48	104.67	106.27	106.4	104.01	107.6	106.86	105.21	103.09	103.19	105.93	105.54	104.51	105.57	109.39	110.86	105.5	109.96	105.56	105.19	106.22	104.13	105.8	108.98	109.11	104.35	106.78
103.87	103.52	105.72	107.32	105.02	107.26	106.09	107.19	108.18	107.13	105.27	105.56	103.61	105.7	107.64	104.78	106.11	104.18	105.65	105.19	104.51	103.03	101.56	106.51	102.6	103.4	106.07	102.8	104.69	106.26	105.84	106.87	105.37	106.04	105.04	105.4	104.89	101.42	106.43	108.1	104.21	106.25	107.21	105.38	102.59	104.86	105.19	108.01	103.5	102.12
111.65	109.28	116.57	110.64	111.76	110.98	113.49	114.88	111.23	111.65	106.45	110.39	110.17	111.62	113.07	111.85	112.18	111.83	114	114.5	109.49	110.67	112.1	107.99	109.78	112.76	111.47	110.69	109.44	113.11	114.1	111.24	110.17	108.58	111.35	111.4	111.97	111.25	110.55	114.32	110.07	110.45	112.6	109.61	113.08	113.93	111.75	114.01	110.92	112.03
103.22	105.32	107.36	102.79	105.93	107.66	105.85	105.49	106.23	105.46	104.07	105.66	103.02	104.05	106.93	106.87	107.03	106.79	104.85	105.72	106.13	104.72	105.73	105.41	104.27	106.23	105.4	104.53	103.98	104.12	104.3	103.27	106.66	104.16	106.82	108.18	104.26	106.92	105.54	104.56	107.65	105.73	107.71	108.65	105.01	104.43	106.29	104.45	107.55	106.51
101.18	98.173	100.49	98.829	102.37	101.83	98.19	101.69	98.278	96.388	98.154	99.68	97.558	101.38	101.51	99.144	98.072	99.142	98.764	100.13	99.854	98.919	102.45	97.753	98.823	100.58	99.137	101.1	99.251	99.682	100.25	98.988	96.25	97.623	97.92	98.443	101.98	99.362	98.111	101.43	98.364	100.3	101.85	99.895	103.86	100.12	100.68	100.08	100.3	102.29
106.17	105.22	106.81	103.78	106.46	104.73	105.09	106.93	106.96	104.06	105.42	106.77	105.33	105.84	106.28	107.6	102.4	104.72	105.77	107.23	104.26	103.96	105.71	104.73	103.97	105.31	106.93	106.44	104.87	106.07	105.22	102.78	105.06	105.45	108.51	104.37	107.68	104.1	103.98	105.28	106.26	103.35	108.3	105.3	102.75	104.69	103.25	110.89	105.36	107.82
97.06	101.18	96.228	99.379	101.47	101.88	101.23	97.92	101.39	100.24	99.062	101.02	99.781	102.1	98.283	98.108	101.02	96.628	99.198	101.82	98.796	100.21	100.4	97.502	97.924	99.52	100.98	102.33	97.63	96.147	101.24	99.119	103.65	100.54	99.421	99.504	96.902	99.776	99.689	99.629	101.28	99.014	99.879	97.939	103.08	99.706	97.749	100.76	99.732	98.746
106.14	105.05	104.06	104.23	105.96	106.63	104.53	104.95	104.99	106.99	108.55	105.1	104.14	107.97	106.49	106.22	105.92	103.75	104	108.2	104.53	104.23	106.3	104.38	104.24	103.44	104.97	104.44	104.61	105.04	107.26	108.5	104.24	104.81	105.98	102.09	103.62	104.38	106.28	104.69	104.84	108.02	108.63	108.26	103.22	102.7	103.56	102.18	102.24	103.8
116.96	120.19	119.31	116.78	115.91	119.57	116.38	116.33	117.71	117.03	118.97	120.81	119.65	122.26	114.32	118.44	122.5	118.86	120.25	122.33	116.69	118.63	119.21	119.01	118.82	117.47	116.99	117.94	119.4	116.04	120.65	122.37	118.16	121.24	116.41	117.82	119.06	113.74	116.94	113.82	119.61	116.7	119.5	118.3	116.5	117.35	117.81	116.23	118.54	118.6
107.69	106.57	107.16	104.21	108.59	107.49	106.85	105.61	103.41	104.11	106.09	103.63	105.57	105.45	105.37	105.33	106.71	104.38	104.74	106.39	105.54	107.69	105.95	107.54	105.7	105.16	107.42	106.61	104.22	106.06	104.28	106.83	105.98	102.66	103.83	105.43	107.03	106.47	105.85	104.24	106.34	106.7	107.54	108.29	108.83	104.55	109.06	103.82	106.1	107.56
106.81	105.69	108.77	109	107.71	105.59	104.44	107	103.71	106.97	108.05	107.6	108.7	106.93	102.77	105.6	108.32	104.27	108.6	105.08	109.24	104.05	105.77	105.76	107.4	105.22	106.28	106.4	107	110.35	104.63	105.82	104.82	107.11	106.61	107.07	106.94	105.61	106.39	107.59	108.66	108.25	110.26	105.47	106.34	108.13	103.5	106.41	108.22	109.97
104.56	105.21	104.28	108.49	104.07	106.29	108.63	107.61	108.42	102.22	103.68	101.66	104.98	106.63	103.32	106.4	102.96	107.66	102.86	109.04	108	104.81	105.18	105.15	106.16	104.19	108.12	105.12	103.73	108.77	105.41	103.74	104.68	107.91	105.36	106.81	104.23	106.12	105.02	107.83	106.27	109.05	103.36	108.18	108.54	105.41	105.75	104.47	108.6	106.76
100.15	104.53	100.61	107.82	105.81	101.59	108.16	101.99	105.66	106.63	103.64	103.51	104.58	105.73	105.76	104.94	102.63	101.63	104.41	104.75	104.46	103.26	103.01	101.18	102.51	101.71	105.19	105.22	103.49	107.71	104.37	103.59	102.88	101.8	103.37	104.93	104.76	105.48	103.03	99.486	105.43	105.81	104.26	107.58	103.52	105.16	104.17	104.55	102.91	106.76
110.81	113.41	111.37	107.27	110.84	113.33	112.13	114.52	114.14	112.23	109.49	109.01	111.77	111.37	111.16	112.6	110.94	109.97	110.15	111.8	111.43	113.8	112.94	110.38	110.19	113.41	113.92	111.8	112.38	111.84	111.78	110.17	110.57	111.37	111.12	112.01	109.82	107.8	112.34	112.11	112.02	111.6	111.98	110.99	109.6	111.23	112.23	109.54	111.12	113.29
99.149	101.57	100.48	99.353	99.472	98.114	98.55	100.05	97.776	100.97	102.64	97.893	101.75	102.23	100.75	98.528	101.5	95.302	98.304	97.721	96.615	102.34	101.29	101.26	101.69	101.14	100.19	100.17	99.599	99.896	103.31	102.24	98.869	99.053	98.111	100.58	98.056	100.16	99.747	100.99	99.888	99.022	101	100.4	97.914	99.86	99.149	98.494	99.953	99.508
103.49	102.32	99.541	100.49	100.04	102.29	100.21	99.186	103.85	97.337	101.42	97.897	100.56	101.97	98.872	100.83	99.856	97.967	99.161	101.02	98.54	103.31	95.157	101.55	100.75	101.4	99.235	101.24	102.74	100.11	100.01	99.108	100.21	100.76	99.622	100.15	103.42	101.6	99.657	97.2	100.84	100.25	101.61	98.965	97.329	101.1	97.797	101.06	100.82	97.278
105.68	105.42	105.41	105.19	107.09	104.37	107.17	103.8	106.47	105.82	104.44	107.72	105.85	104.1	108.76	109.18	106.89	107.27	105.99	108.66	104.01	105.77	103.98	106.09	106.51	107.56	108.54	103.77	108.79	104.4	105.18	104.92	106.83	106.92	105.02	104	106.39	105.08	107.51	107.16	107.4	104.17	107.09	107.13	108.24	105.34	106.99	106.43	105.69	107.75
110.84	111.25	111.95	111.62	115.24	111.53	109.8	111.56	113.84	111.18	109.58	109.04	109.84	112.75	109.49	112.42	111.57	113.41	109	112.23	110.27	109.08	107.84	110.5	111.03	111.85	113.99	112.12	112.28	111.06	111.06	111.48	110.98	112.93	109.35	109.92	111.73	112.56	111.61	112.5	111.04	112.76	112.69	111.03	110.09	110.82	113.62	111.95	108.9	108.85
104.82	106.94	105.77	107.41	105.37	103.97	107.87	107.04	106.05	107.58	107.97	109.99	107.59	108.94	106.13	106.24	107.75	104.99	106.5	104.93	104.63	104.82	103.46	107.94	104.65	103.7	107.29	105.28	105.69	107.12	107.17	107.55	104.76	104.19	104.4	104.38	106.34	106.08	103.46	106.92	106.78	105.4	106.95	107.89	102.94	108.33	108.4	105.22	105.34	105.43
98.603	100.47	101.36	98.841	104.57	99.52	99.321	99.764	101.09	105.21	98.259	98.781	99.448	99.589	97.963	102.61	101.83	100.1	98.766	99.889	100.21	100.95	99.93	99.032	100.46	100.55	100.19	99.586	97.126	98.187	97.184	100.78	100.11	101.73	96.316	102.88	102.21	101.09	100.5	99.348	100.04	101.32	99.805	104.63	98.86	98.795	101.31	99.507	98.558	102.49
112.81	110.79	110.16	108.17	110.28	110.19	111.92	107.97	108.79	110.68	109.08	109.83	110.05	107.16	111.73	112.07	110.99	107.53	110.9	110.67	109.08	112.06	109.1	107.86	108.45	108.72	110.36	111.6	109.79	109.56	113.17	109.6	112.52	111.06	112.92	109.16	110.66	111.93	110.94	111.2	108.59	108.94	108.93	108.07	110.34	109.59	109.68	113.4	110.79	112.76
105.63	106.68	104.18	105.32	107.95	108.31	106.66	107.28	106.59	108.54	106.89	108.63	104.37	108.67	105.49	105.64	107.53	107.6	106.45	106.71	106.76	105.26	105.62	103.55	101.53	102.39	105.76	105.28	108.76	105.37	106.19	106.08	105.21	106.23	106.31	107.85	111.46	107.41	105.61	107.48	103.99	107.18	103.99	107.5	103.63	105.25	105.08	107.35	106.61	106.53
109.76	108.06	102.84	106.68	105.67	105.87	102.74	101.14	101.86	106.67	106.92	101.63	106	102.34	104.5	104.45	106.66	105.17	104.42	103.83	105	105.25	103.55	105.38	105.29	103.08	105.37	103.44	103.68	104.88	105.68	104.42	105.19	107.81	106.17	104.7	104.57	106.66	106.12	104.46	102.31	106.11	105.11	107.01	103.18	103.98	106.6	107.62	106.12	108.24
112.45	110.81	112.03	112.52	112.45	112.21	115.09	111.83	110.98	112.96	114.7	111.48	114.18	110.85	112.7	113.84	112.14	112.04	108.99	112.23	112.83	110.82	112.39	111.85	112.98	113.12	113.28	110.61	111.55	112.06	113.18	113.63	111.6	115.32	115.9	111.64	114.36	110.45	111.68	113.11	111.95	113.08	113.62	112.69	114.08	111.81	115.11	111.21	111.5	112.57
104.86	105.73	106.63	108.39	109.41	106.65	101.66	103.03	107.39	105.81	107.14	106.96	105.11	108.13	105.12	105.47	109.85	105.93	106.71	105.34	103.18	109.43	102.76	107.08	104.82	103.13	105.02	102.79	105.32	107.05	103.49	106.06	101.03	108.99	107.39	108.55	106.74	104.51	103.49	105.55	105.53	104.74	103.23	107.51	109.23	105.91	106.54	102.96	108.3	106.99
111.36	110.38	109.28	109.8	108.07	110.76	108.05	106.07	108.44	109.3	113.14	108.77	113.24	112.22	111.83	111.46	108.72	110.57	108.28	107.44	112.23	109.82	108.72	109.5	111.7	106.64	109.48	110.48	109.82	108.49	111.91	109.12	109.39	111.24	112.37	109.62	107.71	105.68	110.08	109.01	110.01	113.13	110.5	106.71	113.42	108.88	109.03	109.01	107.48	107.05
106.72	106.63	107.02	102.9	105.7	105.22	103.57	104.5	106.97	104.7	106.85	108.83	105.32	102.57	105	107.57	106.2	106.34	109.53	103.75	106.9	105.22	106.62	106.71	108.03	103.49	109.53	105.87	103.6	103.98	102.69	107.76	106.15	104.85	110.3	107.1	105.27	108.72	106.31	105.19	106.4	106.11	106.72	105.31	107.38	103.72	103.88	104.69	103.28	101.66
113.05	113.59	112.84	110.97	114.27	112.11	114.65	113.28	113.46	114.82	112.8	112.84	110.9	110.64	112.91	108.36	112.97	113.69	112.48	111.31	115.23	112.88	110.15	113.4	113.9	113.84	114.34	115.82	112.4	112.39	108.93	112.95	111.73	110.88	113.26	112.76	114.84	112.36	112.08	115.62	111.72	113.4	111.69	113.48	112.99	112.79	114.84	113.49	112.07	112.11
100.95	101.9	106.07	105.07	107.89	106	103.48	105.05	105.61	105.44	103.8	103.68	102.03	105.18	105.04	105.15	104.31	107.17	103.59	106.71	102.01	101.82	104.39	105.47	103.24	104.8	103.88	106.31	103.22	102.73	103.36	104.14	106.68	101.6	104.85	101.73	106	106.89	105.49	99.822	104.56	104.36	107.03	104.85	101.58	104.65	102.94	106.51	102.72	103.99
107.81	103.67	106.9	103.71	105.18	105.78	104.87	105.29	106.98	104.92	104.41	104.6	103.7	106.26	102.51	104.5	106.12	106.03	104.78	108.41	105.17	106.59	104.36	102.78	104.31	105.03	105.56	106.25	106.36	102.5	106.57	104.33	104.71	107.14	104.76	110.8	105.7	104.45	107.11	104.97	107.46	105.39	105.34	105.78	107.76	105.27	104.51	104.81	105.18	105.31
109.96	112.52	111.39	109.18	110.02	113.58	112.93	111.22	112.8	110.56	115.49	111.04	110.74	110.06	112.62	113.58	113.4	109.41	108.44	111.64	110.33	112.31	109.76	111.44	110.97	112.12	111.88	112.07	112.5	110.62	110.34	114.42	110.9	111.95	114.55	112.19	110.99	108.03	111.74	108.17	112.65	111.28	110.94	108.63	109.96	115.42	109.26	111.13	112.34	112.27
102.72	107.57	105.86	104.03	101.82	105.5	104.07	108.12	108.43	102.96	104.96	104.73	104.3	107.86	104.35	104.34	110.72	106.33	104.99	104.68	102.25	102.74	107.97	106.09	105.12	105.45	105.47	104.84	101.46	106.93	104.68	101.84	105.95	104.6	103.53	104.6	110.12	106.14	105.89	105.96	101.74	103.95	107.48	105.39	104.91	104.45	104.3	105.92	108.84	107.43
116.95	117.13	119.63	117.63	119.03	116.69	116.32	117.52	118.37	118.06	117.21	118.53	118.13	118.54	118.41	116.72	119.57	115.85	117.63	120.54	120.29	115.68	118.61	116.9	118.47	117.03	117.34	120.03	116.99	115.39	116.84	118.13	115.21	120.01	115.42	117.23	117.51	117.56	117.75	120.93	119.46	116	117.99	114.53	115.07	116.97	116.24	118.28	121.97	116.77
114.23	112.74	111.59	109.92	112.77	107.21	109.11	112.11	113.19	109.24	108.58	109.76	110.96	109.37	111.02	109.77	109.01	109.62	109.93	108.54	108.24	110.01	110.49	110.89	111.17	109.64	109.76	112.32	110.86	111.34	108.28	107.84	109.26	110.18	110.24	112.22	110.87	110.23	109.62	113.6	108.83	110.66	106.58	109.18	111.01	110.75	110.99	108.9	109.87	110.27
114.3	115.11	107.98	112.46	115.39	111.86	113.47	113.98	111.58	111.43	111.82	110.79	110.65	109.55	109.48	114.34	111.81	112.37	110.29	112.8	112.89	110.07	112.3	110.37	111.51	115.18	114.27	114.47	110.32	108.4	112.38	112.25	111.04	114.11	111	111.16	110.99	112.69	111.74	109.46	111.9	113.42	112.03	114.67	113.13	111.18	112.56	113.23	112.02	109.43
106.65	103.21	108.72	103.75	104.11	103.42	104.06	105.59	106.72	107.41	105.62	109.94	105.02	102.89	106.36	104.33	110.91	106.3	106.63	105.54	101.46	106.02	105.12	102.29	105.05	107.94	106.94	106.73	105.51	105.83	106.94	104.91	103.28	106.33	105.75	106.42	104.99	105.1	104.82	104.61	104.02	110.64	106.52	105.55	105.63	106.46	103.72	103.57	104.38	103.74
111.17	109.75	111.65	111.05	113.14	108.37	110.24	110.2	109.6	110.13	111.09	110.88	111.06	110.91	110.11	110.08	113.98	112.55	111.81	111.57	109.77	110.53	111.68	114.28	110	111.61	110.36	110.17	108.99	109.67	114.41	112.71	109.18	108.29	111.12	110.66	110.49	112.08	110.49	110.98	113.3	111.18	112.11	110.17	109.16	112.6	114.39	109.6	112.38	111.07
111.49	108.83	110.43	112.84	111.66	115.38	112.98	115.15	111.5	110.41	111.76	114.24	110.18	109.77	111.71	112.15	109.49	113.54	112.53	111.65	113.35	110.38	112.4	110.76	115.2	109.53	111.49	114.95	112.93	113.02	112.27	110.71	113.41	115.4	114.12	109.67	113.72	110.75	113.26	113.82	111.34	111.24	109.93	113.74	110.51	114.09	112.9	112.97	111.89	113.51
101.49	103.71	100.8	103.63	103.58	102.2	103.27	104.45	104.53	105	103.34	106.49	103.04	105.76	105.08	102.84	103.59	102.17	103.97	104.91	106.11	102.76	104.91	105.06	103.85	102.96	104.05	107.57	102.5	106.15	104.04	106.33	105.46	105.11	101.9	104.71	108.47	103.79	102.3	106.61	103.7	102.53	105.45	103.63	102.19	101.85	103.76	105.14	106.46	101.34
97.301	99.472	102.65	99.508	103.95	99.121	100.84	101.79	101.49	98.679	101.69	102.15	102.85	100.2	99.075	97.762	99.117	98.826	101.25	100.25	101.92	100.79	99.821	100.79	101.68	102.81	100.37	99.949	100.33	99.516	101.21	99.812	101.52	102.77	100.96	99.204	98.722	101.81	97.974	97.797	102.65	101.13	100.38	99.048	98.684	100.02	99.679	100.47	101.2	99.288
103.2	99.673	102.41	97.454	99.157	100.28	100.52	99.124	99.388	98.824	100.84	101.57	97.946	99.053	95.773	98.619	98.46	97.771	99.613	98.443	98.125	99.53	99.163	101.08	100.16	97.995	100.32	97.133	101.44	97.334	97.863	97.425	101.68	96.991	100.64	103.79	97.884	101.86	102.38	103.52	94.897	99.295	99.108	101.58	102.98	96.383	100.51	98.549	99.96	99.27
103.6	102.27	103.7	102.04	104.03	106.01	102.37	104.25	101.56	103.84	104.1	104.42	104.16	105.65	104.96	106.1	106.09	104.36	104.79	104.6	104.88	103.18	105.03	103.72	99.641	103.31	102.9	103.18	105.18	104.66	104.73	100.05	104.04	102.66	103.04	101.11	103.97	105.05	105.56	103.5	98.957	103.09	102.15	104.5	104.61	103.79	102.69	106.56	103.86	105.54
109.53	104.4	104.73	104.95	104.34	101.76	105.29	103.75	101.85	103.68	101.62	105.32	104.07	102.48	101.63	103.98	104.14	106.44	103.15	103.79	104	104.95	105.78	100.43	104.52	103.07	106.9	104.87	104.7	102.6	104.3	104.48	102.86	103.67	103.89	102.43	102.02	104.41	102.66	102.37	103.27	106.38	101.23	108.9	102.72	104.79	105.59	103.26	106.03	102.48
99.258	100.63	104.71	101.59	99.332	99.662	101.57	101.69	99.754	97.234	100.22	102.85	102.08	98.584	101.14	98.559	103.71	101.98	99.305	100.91	100.6	102.23	103.52	99.856	102.44	97.081	98.617	96.64	100.22	99.732	100.65	100.94	99.408	101.37	99.699	100.19	98.103	98.84	98.944	100.93	102.2	102.32	100.41	98.485	100.89	98.152	100.3	97.745	103.25	101.91
103.53	108.12	106.63	103.3	104.72	107.96	108.65	109.01	103.06	103.95	104.96	107.75	106.44	105.53	104.27	108.69	106.42	108.39	106.26	104.27	107.45	104.38	107.11	106.89	105.59	105.22	108.21	104.5	107.08	102.82	102.82	107.45	105.77	104.12	103.66	105.34	103.57	105.73	104.8	107.11	105.19	104.84	104.21	107.54	106.02	104.42	105.9	105.18	108.09	104.3
109.65	113.14	109.98	112.45	113.57	110.83	113.11	112.18	111.31	109.28	109.47	113.37	114.18	109.25	113.3	111.78	112.65	110.61	110.42	111.55	109.51	111.44	110.68	109.83	112.75	110.38	110.78	114.5	109.79	112.31	112.96	114.22	109.05	109.37	111.72	113.67	109.12	112.51	111.97	112.74	109.78	109.36	109.7	109.86	112.02	113.72	110.52	110.23	110.02	112.12
104.02	100.97	105.54	106.46	107.51	105.12	105.44	103.7	107.03	105.29	106.31	104.79	105.88	106.25	106.7	108.01	108.68	105.14	108.03	102.16	106.04	108.29	106.14	105.37	104.03	108.41	106.97	100.36	107.53	107.35	109.36	105.15	104.62	103.53	104.94	106.32	105.18	107.3	109.51	102.45	104.2	102.69	107.01	100.92	107.25	102.86	106.65	105.25	109.55	106.25
107.49	107.75	107.12	107.75	106.9	106.99	108.91	100.56	105.06	103.14	105.19	105.44	106.63	106.1	105.48	109.54	104.17	106.21	105.51	105.39	106.48	104.1	104.15	105.06	106.46	106.31	106.14	106.01	105.88	104.11	103.29	102.87	105.51	107.11	107.81	110.02	103.48	105.49	105.06	107.85	107.3	105.31	104.46	109.33	106.96	102.9	105.61	103.82	105.67	107.56
99.085	101.52	101.88	101.35	98.739	100.66	104.01	101.39	103.44	101.27	101.42	100.64	100.01	102.04	96.512	100.55	101.43	103.78	98.789	102.93	100.07	101.87	101.86	100.2	100.97	103.38	101.99	103.22	98.054	97.312	104.22	104.07	101.58	102.3	106.24	100.98	102.22	101.38	97.254	102.48	99.5	100.22	99.156	98.659	100.5	103.3	100.21	100.44	102.81	100.49
105.98	106.38	104.82	105.08	103.08	104.09	106.31	106.66	106.29	107.32	106.67	107.94	107.31	101.61	106.74	103.67	107.66	106.92	104.77	107.51	108.06	106.42	103	107.69	105.48	103	103.66	103.2	106.67	102.75	104.4	104.91	104.81	103.33	105.74	105.02	107.5	106.18	104.23	106.9	103.2	109.76	111.72	103.6	108.53	106.7	104.08	106.36	106.2	103.79
100.68	101.64	99.209	100.08	100.86	97.2	99.777	100.24	99.967	101.91	105.52	99.585	99.45	99.024	101.83	101.21	102.47	99.662	101.05	98.256	101.31	99.961	103.33	97.566	102.03	98.864	99.85	100.33	101.44	101.84	99.212	98.797	104.51	97.745	100.52	98.996	102.09	101.58	101.49	100.52	97.691	101.95	100.93	101.2	100.76	101.13	98.84	101.63	102.93	98.858
110.96	106.92	114.53	111.5	113.49	111.05	112.15	114.47	112.28	108.47	111.42	114.54	111.41	111.74	114.49	112.44	111.14	112.93	108.57	111.97	111.28	111.33	117.11	114.39	112.04	111.4	112.22	111.82	110.5	112.59	109.61	112.52	111.62	113.78	111.57	113.28	109.85	114.49	114.94	114.97	110.68	110.08	112.32	114.34	111.85	111	112.96	114.9	110.86	108.46
96.763	100.64	102.14	98.865	99.159	99.778	100.84	102.09	99.334	100.27	101.95	99.552	100.74	99.986	99.799	101.92	98.145	97.656	99.858	102.78	96.049	101.39	99.652	98.352	101	100.06	102.44	100.95	97.383	98.934	100.47	100.24	98.345	101.08	102.21	101.86	97.469	99.458	98.121	99.745	100.46	97.071	99.408	98.864	102.44	102.26	99.769	100.34	98.022	100.83
112.58	110.16	110.23	111.93	111.62	110.85	108.51	111.94	109.52	114.24	108.07	115.37	110.35	111.94	114.65	110.27	106.73	110.63	110.13	112.72	111.41	114.69	111.98	113.61	113.11	109.26	108.28	107.26	108.92	113.59	110.14	110.67	114.62	116.3	110.7	111.94	110.47	111.78	112.87	110.14	112.23	109.44	113.01	110.43	108.55	112.23	110.06	114.04	113.94	113.51
112.08	110.91	109.3	103.24	108.31	108.61	114.23	106.13	110.66	107.62	110.68	112.73	112.04	109.64	107.58	109.41	106.93	111.73	109.78	109.17	109.95	109.9	110.58	110.51	111.51	110.71	110.04	107.55	108.77	107.44	108.66	112.01	107.32	108.54	109.87	112.21	109.04	108.51	108.72	108.51	108.61	112.47	113.32	112.6	111.1	107.05	110.55	110.19	112.33	110.4
106.59	106.42	108.29	105.49	105.26	104.39	106.11	106.11	109.36	105.2	104.99	106.64	104.44	103.68	110.12	105.36	109.11	108.15	108.54	106.31	106.59	104.14	103.25	106.12	107.47	106.98	106.84	106.95	105.97	106.99	106.71	106.42	106.08	107.92	107.01	108.42	106.27	111.24	106.28	108.93	106.69	105.7	106.31	107.11	105.39	104.62	103.32	109.53	104.8	106.19
100.05	106.31	101.09	101.32	99.401	100.13	103.48	101.78	100.86	101.04	101.41	101.32	101.98	98.852	101.86	100.62	98.294	97.703	99.924	104.43	94.616	101.36	98.893	99.136	100.84	101.88	98.037	103.28	99.193	98.943	101.5	100.68	97.117	98.707	101.14	101.36	103.06	99.329	98.205	98.224	99.72	101.23	101.76	100.84	102.59	104.84	100.41	99.359	99.638	98.502
105.91	105.57	106.48	104.05	105.57	107.61	107.11	105.78	103.37	105.35	101.14	109.25	105.73	105.52	107.49	107.4	101.79	107.88	107.12	105.23	107.76	103.9	107.48	105.39	102.56	105.95	107.92	104.66	103.27	105.71	106.31	107.88	107.85	107.37	105.78	108.68	103.81	105.48	104.45	106.9	108.25	103.87	104.36	107.81	104.18	105.95	105.88	106.54	105.48	105.96
110.22	111.43	112.1	110.33	109.98	107.9	108.79	110.29	105.58	112.35	107.86	107.73	110.75	108.2	113	107.67	108.06	108.42	110.9	109.89	109.42	108.83	113.04	108.05	106.68	109.95	109.17	107.87	111.46	111.35	108.24	112.38	110.63	110.64	108.01	108.21	109.43	112	109.73	112.57	109.88	109.92	109.25	108.53	109.38	112.36	110.77	111.51	111.34	108.25
100.52	99.272	101.3	99.686	102.16	99.761	102.23	100.94	97.606	100.91	99.702	99.598	97.37	99.649	99.264	101.02	99.761	99.245	99.633	101.48	100.34	99.552	99.514	99.367	99.229	100.48	98.892	98.104	102.44	97.713	98.467	101.39	98.622	97.084	102.64	98.317	102.21	99.423	100.96	100.9	100.69	100.75	101.64	97.739	97.201	102	100.15	98.335	99.855	102.03
107.77	102.13	105.2	106.87	103.29	100.44	102.71	102.67	100.22	103.69	104.73	103.98	102.41	105.2	105.33	101.87	105.26	106.12	104.1	104.96	105.84	104.47	106.08	103.43	104.97	108.34	105.49	107.69	105.8	104.18	105.54	106.13	100.7	102.52	102.71	101.61	103.18	101.41	103.93	103.27	102.23	104.96	102.31	103.93	103.4	104.35	107.91	106.45	103.59	105.06
104.32	103.73	105.6	103.55	102.95	103.4	105.12	105.38	104.93	104.61	103.08	106.79	105.09	103.08	103.77	106.03	103.3	107.35	106.43	105.62	107.05	104.64	104.5	101.76	103.33	107.19	105.52	106.6	103.14	102.32	105.93	103.35	106.17	103.13	104.96	106.4	101.83	105.73	104.65	103.55	106.77	101.93	104.66	105.14	100.99	104.7	103.87	106.64	103.35	105.36
105.45	103	105.46	103.81	106.71	101.69	107.86	105.65	102.97	106.35	102.11	101.31	102.89	105.95	105.98	102.83	107.65	105.55	105.36	104.02	105.05	104.91	104.88	105.18	104.68	104.63	104.9	101.95	105.3	104.94	106.1	104.12	102.96	106.04	104.13	103.61	104.79	102.14	103.28	105.97	104.33	103.43	104.61	106.87	104.27	100.91	102.91	101.96	103.79	102.26
103.99	107.45	105.07	109.12	107.81	106.27	107.29	105.89	105.22	108.54	106.22	107.51	102.55	105.17	104.6	105.43	108.44	106.75	104.72	106.56	104.02	103.5	105.72	106.35	108.02	104.98	105.49	106.77	107.18	109.09	105.01	107.32	105	106.49	106.53	106.79	109.14	108.8	107.66	106.2	109.69	104.83	102.76	110.73	109.07	105.86	106.32	108.25	102.82	107
104.56	104.44	103.03	101.96	105.98	103.14	107.98	106.62	104.49	106.1	106.42	102.29	105.78	104.3	107.41	104.82	107.21	106.83	103.83	106.08	106.7	103.47	107.47	106.28	105.85	106.22	105.25	104.59	104.29	103.36	102.78	109.42	104.82	102.82	104.57	108.81	103.64	108.35	104.64	105.14	105.52	106.01	105.43	107.99	104.4	105.13	107.75	107.57	102.98	106.08
104.94	105.84	103.71	108.38	107.86	106.94	106.43	104.3	108.45	103.59	106.04	104.66	105.8	103.05	104.85	104.55	102.4	104.82	105.13	108.49	108.13	104.48	102.96	105.87	102.89	106.85	102.81	107.65	106.55	104.72	105.78	103.71	105.22	105.8	104.39	103.87	104.85	104.69	105.62	104.07	105.78	107.22	102.3	105.27	107.68	106.94	102.27	107.8	105.73	103.86
112.81	113.15	111.5	111.33	113.75	110.64	112.35	110.7	108.8	109.8	108.41	107.97	111.44	111.58	110.91	112.91	111.47	111.13	111.63	108.22	111.72	109.33	110.27	107.02	113.97	111.08	110.61	112.58	114.2	111.57	111.09	110.87	112.7	112.24	111.16	110.85	111.09	108.74	107.52	110.61	112.32	110.51	110.41	110.56	113.01	112.34	110.21	107.32	113.62	107.36
104.44	109.52	104.43	106.32	103.55	103.01	103.97	102.64	104.35	103.27	103.7	103.55	102.28	102.97	103.36	102.91	100.42	102.05	102.68	104.65	102.45	101.8	102.21	106.1	105.93	104.19	106.61	101.89	106.64	101.86	103.52	103.07	100.34	103.37	104.08	101.97	105.99	105.26	104.09	105.48	105.65	104.58	103.63	104.79	105.06	103.18	103.18	105.7	102.98	102.08
105.89	106	103.48	106.55	105.57	107.2	105.67	106.8	106.76	106.6	106.02	104.62	105.01	107.49	108.06	106.03	105.39	106.73	107.16	102.23	105.19	103.55	104.47	105.48	108.57	103.95	109.57	104.33	105.85	105.58	104.54	105.18	106.21	104.51	105.46	105.63	107.65	105.18	101.59	106.12	105.85	108.46	109.99	106.06	106.97	107.85	105.4	104.87	107.44	109.32
105.77	111.94	108.92	111.18	111.34	110.09	107.55	109.8	110.92	109.42	110.04	110.73	110.91	111.7	109.69	108.8	113.2	109.12	109.39	108.27	107.11	108.14	107.89	109.51	110.94	109.92	112.84	102.06	110.99	107.13	110.13	110.01	109.06	111.61	111.21	112.88	111.83	110.02	108.99	109.93	112.58	113.36	111.82	109.64	109.33	113.31	110.33	109.8	111	110.15
111.95	110.08	110.71	111.32	109.95	111.4	110.68	111.04	113.67	106.58	110.42	109.16	111.77	111.84	112.89	109.21	111.32	110.01	111.4	111.06	111.28	110.49	111.05	109.46	111.58	113.32	111.89	108.45	110.1	109.51	110.31	113.24	113.18	113.71	113.43	112.44	112.28	109.28	113.08	112.21	106.31	112.43	111.3	109.99	110.15	111.85	111.24	111.6	111	112.7
101.23	98.571	99.902	101.1	100.59	99.21	99.65	97.372	101.66	99.836	98.758	102.96	100.36	98.33	98.985	99.024	97.773	101.12	99.774	101.35	102.51	99.85	100.31	98.397	98.295	100.96	100.89	101.52	101.01	101.65	101	101.02	99.644	101.15	100.81	101.61	101.28	99.898	103.03	100.49	100.64	100.03	99.609	99.999	99.787	99.122	101.61	98.053	101.59	100.08
101.93	104.31	104.96	106.91	107.35	101.39	105.12	103.9	102.42	105.65	106.56	103.36	103.78	105.12	105.89	105.16	108.07	108.12	103.88	108.68	105.89	103.29	108.34	105.67	106.46	105.43	107.98	103.77	107.19	108.81	105.02	106.77	105.56	104.03	105.18	103.84	106.76	103.86	106.82	105.11	106.45	104.05	103.6	105	105.58	109.76	104.59	109.1	106.69	102.15
104.64	107.38	105.79	104.8	102.96	107.39	104.98	108.9	104.26	105.15	104.93	106.76	106.35	104.75	102.38	104.9	106.56	104.17	105.53	105.4	109.46	105.24	100.97	106.37	107.64	106.91	105.96	104.9	105.5	105.75	105.26	109.6	107.73	106.95	105.03	103.28	106.81	105.41	106.53	106.32	104.48	104.87	106.08	103.62	104.86	107.84	102.06	102.21	104.95	102.48
106.12	105.44	105.25	105.46	103.7	106.37	106.02	103.67	103	104.13	102.56	106.09	108	106.48	102.06	102.38	102.04	104.18	105.69	107.14	104.59	106.27	106.11	107.1	106.89	101.18	106.43	107.18	105.58	105.95	107.21	104.67	101.07	105.83	108.18	107.34	103.82	104.23	101.62	103.86	101.68	104.21	104.99	106.69	106.04	106.24	105.11	103.06	103.13	102.58
111.26	112.65	108.66	112.12	113.64	111.31	111.01	112.03	108.59	112.12	113.33	114.17	109.88	112.79	110.4	110.23	109.54	109.12	110.88	109.21	115.85	110.64	111.28	112.74	113.08	111.89	111.17	112.52	109.56	110.57	113.73	111.78	112.75	110.9	112.98	109.19	111.48	110.08	109.14	113.16	109.43	109.8	111.27	111.26	115.05	109.56	112.16	114.06	108.78	111.8
103.87	102.49	104.64	104.16	100.55	103.2	105.27	104.56	105.55	105.51	106.02	105.09	104.8	103.26	103.34	101.35	105.73	102.56	104.64	101.23	106.1	102.21	102.17	105.26	103.37	103.49	105.95	105.38	102.09	105.73	103.97	104.53	103.95	107.26	104.3	106.14	106.35	103.81	102.19	107.68	104.77	104.81	106.09	103.68	108.05	103.69	104.45	104.92	104.6	104.77
110.05	102.4	103.41	103.29	104.24	103.62	107.09	108.59	106.49	102.5	105.67	105.52	107.46	105.52	104.99	104.77	105.79	106.22	110.71	108.34	104.89	104.85	106.36	106.05	105.52	104.18	107.38	104.46	107.92	103.88	104.23	104.19	106.85	105.91	103.09	102.91	106.83	104.78	107.89	105.41	104.72	102.17	105.94	105.19	109.36	107.52	105.16	105.68	104.57	103.81
109.3	110.43	112.22	111.11	113.55	110.19	111.89	111.6	112.4	113.95	108.99	112.05	114.3	112.81	110.54	109.93	113.53	112.73	112.15	111.85	111.71	113.41	109.69	111.23	112.31	105.71	106.95	112.11	111.86	114.45	111.8	109.61	111.98	110.2	111.75	111.52	110.57	112.18	112.58	113.08	109.94	113.56	110.33	110.18	113.67	111.29	112.76	113.15	112.53	109.94
119.72	116.43	117.8	117.64	120.22	117.55	116.07	118.85	116.19	117.54	115.94	117.78	115.66	119.99	117.34	116.88	117.65	117.84	116.51	116.89	120.39	112.5	117.18	116.92	117.24	114.78	115.59	115.95	116.67	116.26	118.21	117.77	116.37	119	120.05	116.21	117.29	115.5	116.62	117.48	117.19	116.6	116.24	116.8	119.7	117.09	118.23	118.5	118.65	115.5
105.1	107.12	108.95	102.05	106	108.77	101.37	106.18	104.44	101.98	106.53	106.55	105.67	105.52	103.58	104.77	104.59	108.41	105.89	103.24	105.38	101.7	108.23	107.05	104.76	109	104.86	105.67	102.85	103.28	107.55	106.62	104.6	107.16	103.85	101.88	106.78	106.43	105.6	107.75	106.34	106.32	107.79	103.63	104.99	103.84	103.33	107.86	107.35	101.6
110.53	111.06	113.94	111.54	110.44	113.11	109.38	108.76	110.81	111.13	109	110.99	113.88	109.44	112.34	112.61	110.1	111.23	109.5	109.92	108.61	111.48	111.19	111.69	112.46	113.08	109.69	113.97	110.75	108.48	111.18	110.04	113.14	113.32	112.64	111.92	111.56	112.45	110.35	111.91	109.6	110.85	112.16	109.06	111.17	108.34	114.75	112.01	110.49	110.12
107.96	108.17	108.33	104.07	106.17	105.61	108.89	104.57	105.79	109.47	106.53	109.69	103.49	100.21	109.03	103.69	106.46	106.12	105.75	107.11	107.81	105.13	106.49	103.83	104.69	103	104.52	107.56	105.9	106.32	107.1	105.17	104.31	106.25	106.14	105.73	106.2	106.31	109.24	105.42	104.34	103.06	107.45	105.29	106.16	105.49	106.4	104.49	106.19	103.2
106.79	108.72	107.11	105.19	107.42	105.37	106.95	105.95	101.99	109.57	106.26	105.61	106.7	105.41	103.69	105.98	106.06	102.61	106.45	108.5	103.72	108.87	107.27	106.76	103.58	108.28	105.33	106.89	102.81	103.51	106.72	107.02	105.38	104.96	105.44	104.73	103.42	109.02	105.08	106.56	108.24	104.65	104.97	109.6	102.9	107.08	108.49	107.75	103.04	107.12
104.49	103.89	102.18	101.75	102.51	101.02	101.64	102.66	100.66	99.921	99.968	95.204	98.274	99.717	101.55	103.29	100.47	102.62	102.92	100.77	102.39	101.33	99.189	99.065	99.334	102.02	99.911	99.061	99.561	101.58	100.28	102.15	99.932	102.06	98.415	99.418	97.034	103.69	100.03	99.353	101.2	101.52	103.36	99.056	98.987	98.731	98.745	99.704	103.14	102
112.54	111.48	113.63	113.56	113.27	107.91	110.08	113.76	111.27	112.34	111.77	112.22	111.68	114.33	112.62	110.34	111.27	110.38	110.55	112.05	110.81	111.73	113.15	111.37	109.34	109.33	111.28	113.09	112.44	108.76	112.39	114.06	114.02	111.7	109.78	112.52	108.57	109.78	111.06	109.53	112.71	111.97	112.51	111.39	108.38	112.03	113.83	111.29	108.99	113.75
113	111.16	111.42	108.22	112.34	111.07	113.13	114	114.44	109.81	109.55	113.32	109.95	109.08	110.43	111.11	111.51	109.82	111.03	111.78	111.61	108.64	108.86	109.43	110.94	110.2	115.64	112.12	114.92	109.2	108.64	112.51	109.27	109.45	112.36	111.46	111.29	110.36	111.88	108.11	109.82	109.55	110.95	112	110.93	110.57	113.47	111.68	113.19	112.08
112.08	111.44	111.97	114.01	113.88	111.37	110.13	114.4	111.94	110.19	110.16	111.3	111.92	113.41	113	111.49	113.33	112.41	110.27	109.98	108.92	114.32	111.56	111.43	114.29	114.04	111.97	109.97	111.97	111.35	112.95	112.78	113.76	111.77	114.18	111.3	113.02	109.03	112.98	109.98	114.56	109.9	114.66	111.27	109.04	111.56	111.22	111.09	113.15	112.79
105.69	108.64	109.48	109.32	107.64	107.59	106.19	106	105.88	109.66	109.62	105.94	105.07	107.19	103.23	108.27	108.49	108.4	106.94	107.98	105.75	108.85	105.83	107.4	106.79	106.15	106.35	107.12	103.73	104.23	106.76	104.3	106.05	109.21	106.3	108.73	105.64	108.31	110.6	106.72	104.83	104.94	107.32	106.19	109.05	106.26	108.14	104.27	106.85	109.18
104.09	107.32	105.48	108.16	107.2	108.53	107.08	107.86	105.52	105.93	106.58	107.67	106.49	105.03	107.25	103.72	105.88	105.92	106.27	107.4	107.19	106.41	107.92	107.49	106.36	106.24	105.78	106.81	106.52	105.29	105.26	105.4	102.61	104.16	106.71	109.68	104.52	105.01	105.91	104.46	109.54	106.39	102.49	104.59	105.51	108.13	109.16	107.53	101.42	106.32
109.37	113.83	108.67	106.38	107	110.61	111.77	109.81	108.35	111.46	111.28	108.98	107.67	110.64	109.71	113.98	112.38	110.67	110.45	109.71	111.77	107.26	109.76	109.83	110.67	110.59	110.9	111.28	112	111.18	111.12	109.91	109.61	110.92	108.79	112.37	111.49	109.84	109.09	108.1	109.58	109.72	111.17	107.39	110.43	108.09	110.53	112.18	113.2	111.23
110.96	108.56	105.72	107.06	108.13	107.43	106.04	109.28	106.92	108.62	105.94	106.97	107.3	109.8	108.19	104.01	108.21	108.21	105.71	107.21	110.98	104.03	109.75	106.34	105.83	106.89	108.33	107.04	103.31	106.88	108.47	104.3	101.4	108.86	104.72	105.76	107.57	104.82	107.71	107.35	109.4	106.04	107.68	105.04	105.57	106.91	104.61	105.99	107.03	107.98
114.7	111.83	112.55	112.99	109.86	111.77	114.05	110.93	112.79	111.24	111.68	112.19	111.67	112.93	111.68	109.78	114.31	112.83	110.88	112.88	110.97	112.35	109.54	113.9	113.43	109.11	110.13	113	111.43	109.2	113.06	111.38	109.2	114.83	110.45	112.22	113.45	113.56	115.41	110.43	112.51	111.62	113.01	111.94	113.18	109.87	113.03	113.61	109.13	110.99
107.57	108.81	104.58	102.89	105.33	104.38	99.293	105.04	101.85	103.04	104.27	103.91	105.56	108.31	103.11	107.56	107.01	103.72	107.39	103.25	106.77	107.34	105.3	104.35	106.32	105.13	104.29	102.02	102.09	106.85	104.51	103.41	106.77	105.1	103.81	106.46	105.49	103.91	105.85	108.27	105.89	107.6	102.04	104.83	106.67	104.75	106.97	104.63	106.34	105.03
118.45	118.66	116.1	118.34	117.19	114.96	118.21	117.85	116.69	112.59	115.38	116.98	119.46	118.05	116.07	115.63	117.85	117.25	118.41	115.89	115.41	116.73	119.66	115.66	115.92	117.87	117.87	117.02	119	117.51	119.42	116.08	118.79	116.82	117.91	118.03	118.05	121.17	118.76	119.67	115.63	116.83	117.76	117.31	118.63	117.54	121.23	118.86	119.91	119.33
110.98	111.66	111.03	108.9	108.46	108.52	110.69	103.56	109.88	110.02	111.11	109.03	112.03	108.41	108.91	110.8	108.96	109.74	108.56	108.91	109.75	108.66	109.24	107.25	108.47	108.36	107.53	111.69	108.91	109.29	110.1	108.71	112.48	110.12	108.23	108.44	109.57	111.61	109.32	112.99	108.32	108.38	108.35	110.89	111.87	110.79	108.35	108.31	108.16	108.22
111.6	109.62	110.6	112.23	111.18	114.81	110.17	112.03	109.71	109.03	113.43	110.5	109.76	110.48	106.99	112.12	108.86	108.59	113.61	110.94	109.06	111.24	109.77	113.14	109.97	110.38	107.48	112.14	110.84	106.43	108.36	110.63	111.78	111.12	106.72	111.22	110.24	110.97	113.92	109.62	111.58	111.39	112.8	112.29	112.35	109.62	112.02	109.64	112.22	111.07
109.75	109.1	113.16	110.73	112.41	114.15	112.17	113.73	112.7	112.07	112.38	111.71	109.64	108.57	108.02	111.8	110.54	108.92	110.19	111.02	108.97	110.33	113.46	110.88	107.85	109.66	109.83	112.19	110.8	106.23	109.39	110.2	112.54	112.17	113.07	110.61	109.94	111.92	111.87	113.89	107.69	109.76	113.07	114.3	111.2	110.67	108.69	109.71	112.5	111.13
103.68	103.57	104.41	106.7	104.09	104.43	103.16	107.51	105.39	102.91	103.53	102.57	104.12	104.51	107.73	106.25	106.08	104	101.19	107.06	102.38	103.85	106.24	104.03	106.52	105.12	107.31	105.94	103.84	106.84	105.3	103.64	106.81	107.76	106.22	105.27	105.55	105.74	103.32	106.55	105.67	105.3	107.04	104.16	103.83	103.71	104.98	101.68	107.44	105.25
111.6	115.33	111.64	111.22	113.75	109.54	114.33	108.48	110.58	110.7	108.1	107.39	109.96	110.94	111.61	112.56	113.29	111.79	110.96	113.54	110.77	117.17	110.12	110.54	111.57	112.06	109.3	113.01	112.42	110.45	110.49	113.59	113.37	112.88	112.63	111.79	109.23	110.26	112.7	113.79	113.19	109.42	111.96	104.67	113.87	108.82	113.44	113.63	109.71	111.81
105.55	105.08	106.78	106.14	106.35	105.6	106.32	104.7	104.16	106.37	102.37	103.75	103.59	105.92	106.59	103.22	104.25	107.4	105.76	107	106.11	106.71	105.76	106.83	107.16	107.36	106.2	106.85	105.25	106.74	102.87	106.93	106.67	106.86	104.03	104.5	107.25	108.3	108.04	104.97	105.94	104.29	107.2	104.59	104.71	107.01	105.99	104.75	104.02	107.82
112.92	112.07	112.72	116.14	111.76	114.26	111.08	111.81	112.14	110.4	113.62	111.54	113.25	111.26	113.94	113.17	111.58	114.03	115.8	111.21	114.28	109.44	114.55	113.11	110.64	113.78	108.44	113.33	112.81	108.92	112.15	114.24	109.66	112.79	112.47	115.65	112.95	113.27	113.25	114.31	113.8	111.46	112.01	115.35	112.05	109.68	116.09	113.4	114.01	113.35
107.16	107.41	104.49	106.72	106.48	104.27	105.61	108.08	105.89	105.98	107.78	102.98	104.35	108.42	106.7	106.74	107.99	104.51	103.29	105.88	105.31	105.66	105.98	106.58	107.64	108.44	106.35	106.47	107.4	103.11	105.76	102.71	106.06	107.96	107.58	104.07	101.54	108.23	110.52	105.96	107.26	107.39	107.79	103.55	109.08	105.55	110.17	105.28	106.38	104.81
108.84	105.61	104.22	106.53	106.45	103.33	105.65	104.49	106.12	104.04	106.24	106.48	107.68	109.25	106.15	105.03	108.91	104.15	104.73	110.33	108.8	105.16	108.92	106.26	104.76	106.09	103.94	107.99	107.34	101.46	109.55	108.06	107.08	106.77	105.29	105.31	106.09	105.04	107.31	107.31	106.45	104.27	106.78	108.99	104.94	104.11	105.75	106.43	103.43	106.19
113.57	110.95	112.42	109.35	109.56	111.98	110.87	113.04	112.02	110.11	113.3	114.08	111.09	114.01	113.07	113.06	110.58	116.25	110	111.58	114.13	110.84	112.62	112.62	110.9	110.35	111.76	111.27	114.2	113.36	113.97	114.02	112.07	111.73	111.99	111.46	111.42	112.87	113.83	110.91	112.49	112.44	114.1	109.7	110.84	113.45	111.27	113.71	113.24	113.25
112.02	110.43	110.78	108.62	110.33	110.38	114.98	109.94	109.64	112.02	116.01	110.46	110.76	108.53	111.61	108.14	110.35	113.89	112.54	110.96	110.8	115.33	113.49	109.51	114.48	113.02	109.96	111.4	112.45	114.76	112.08	110.23	111.75	112.49	111.4	111.9	111.44	110.22	111.88	110.07	112.6	109.9	113.27	107.57	109.43	109.7	110.1	115.19	111.22	110.87
105.34	99.995	105.5	104.52	103.48	105.09	105.84	104.38	103.91	102.68	105.84	103.77	105.55	103.82	104.15	103.54	106.61	103.9	104.47	106.39	107.97	107.52	105.12	106.35	105.08	105.74	107.28	102.66	107.17	106.94	107.77	108.14	106.03	104.75	103.74	104.1	106.98	105.39	105.95	105	105.32	103.1	103.36	110.14	107.8	106.97	106.03	105.53	107.51	106.37
103.65	101.06	99.65	101.75	100.81	100.71	101.24	99.314	97.488	97.914	100.44	101.93	97.585	99.018	99.185	98.531	99.432	97.594	101.84	99.971	97.734	98.483	98.52	96.753	100.87	97.943	101.86	102.14	100.18	100.56	99.494	100.76	97.115	98.302	103.35	100.4	98.233	102.05	99.819	98.82	99.516	100.74	99.567	99.288	100.69	99.443	101.49	99.24	98.828	99.284
111.09	111.56	111.72	113.09	110.72	108.52	108.37	112.63	111.43	109.6	109.11	110.78	112.52	112.2	110.32	111.76	112.16	112.22	108.65	112.34	111.11	107.3	111.76	114.06	109.71	114.51	109.92	112.01	111.47	108.82	108.19	110.53	111.18	109.83	110.66	111.05	106.81	108.3	111.53	110.35	109.18	110.14	107.8	109.12	111.38	110.18	115.28	111.96	113.04	110.35
109.35	110.62	112.66	108.47	111.57	114.11	106.25	115.11	111.4	112.18	112.29	110.49	110.94	112.13	112.13	109.13	112.92	114.69	110.24	111.82	109.25	112.12	110.25	109.03	112.04	113.63	111.21	110.45	111.32	111.77	111.27	112.85	108.87	113.42	111.7	112.02	111.63	112.75	109.37	110.59	109.37	113.08	114.43	113.01	113.76	112.37	108.96	109.43	108.68	111.55
108.02	107.27	109.7	111.57	110.27	109.84	107.59	110.83	109.02	110.84	114.16	110.67	109.21	112	107.63	113.33	113.23	110.29	112.08	109.05	111.08	108.35	110.68	110.47	113.6	112.22	109.89	110.4	113.07	111.65	110.14	111.41	112.32	106.73	110.12	109.7	110.72	112.71	109.75	107.12	110.45	111.64	107.23	112.04	108.11	112.4	108.66	109.6	109.77	112.29
106.9	108.35	102.31	106.07	106.86	104.51	100.53	106.97	104.62	105.73	106.56	104.85	104.88	106.72	104.76	108.45	104.08	107.02	105.81	106.98	104.26	106.16	103.46	106.96	109.26	102.35	105.82	105.96	104.89	99.361	104.47	105.16	108.25	104.13	104.9	105.88	107.31	108.67	105.46	103.55	106.45	103.44	101.32	104.05	103.62	102.98	105.83	105.51	107.32	107.75
105.11	103.52	105.53	105.02	103.7	103.6	105.61	102.87	105.67	107.05	103.16	101.48	106.9	102.37	101.73	102.29	103.48	101.87	105.65	106.2	103.29	104.47	100.39	104.94	104.95	103.01	104.26	104.33	104.74	105.15	104.29	104.09	105.47	106.21	104.83	104.13	103.22	106.82	107.53	103.42	104.75	102.96	105.4	102.65	102.99	105.38	105.02	104.28	101.01	103.33
110.98	111.02	112.26	112.02	110.01	114.05	112.27	113.14	111.97	112.24	112.95	112.89	108.6	111.09	112.24	113.1	113.3	111.11	111.94	113.81	109.35	109.28	111.24	112.36	113.13	113.32	110.39	115.52	110.9	112.64	108.04	113.68	115.85	110.87	109.79	113.68	109.86	111.04	113.48	115.07	112.38	110.16	111.99	110.72	109.87	112.8	114.28	110.05	113.47	113.21
114.58	115.89	112.87	113.44	111.38	115.65	116.01	116.33	113.5	116.75	118.09	116.07	114.86	118.3	117.27	119.13	114.83	116.66	119.05	115.73	114.74	116.5	115.41	117.9	114.52	112.18	115.36	117.94	117.32	115.89	117.79	115.01	114.33	114.6	115.92	116.18	115.01	117.81	116.77	114.28	118.46	115.69	115.37	119.37	117.1	115.95	120.43	115.44	116.46	116.32
108.07	105.26	107.85	108.25	111	105.02	104.92	107.13	108.8	108.04	104.77	108.67	105.55	108.38	108.95	105.44	103.76	104.31	107.29	105.7	105.68	108.68	106.71	108.13	107.51	106.15	104.85	107.98	108.03	107.51	109.3	105.69	108.77	107.96	105.51	106.31	104.32	106.28	106.66	108.42	105.47	105.19	106.14	108.03	107.49	108.64	108.11	105.96	105.7	107.1
113.65	109.51	112.55	109.85	110.23	111.19	110.21	113.07	109.39	110.1	111.76	109.64	109.53	113.69	112.82	112.42	113.91	108.87	114.09	110.62	113.28	109.35	110.25	112.81	108.06	111.01	112.71	112.31	109.45	109.93	111.64	109.67	113.53	114.58	111.14	111.28	109.71	113.86	109.72	109.29	111.88	109.25	112.07	111.7	111.36	110.54	110.84	113.65	111.13	111.8
109.06	108.41	108.01	106.42	106.92	103.04	108.88	107.71	104.23	105.69	104.76	107.41	106.41	105.32	103.85	107.92	106.21	103.47	106.07	105.11	104.57	105.69	102.85	104.9	104.51	103.71	108.6	106.41	103.44	106.03	108.9	106.16	107.44	103.82	107.32	106.23	107.7	106.33	109.81	103.15	106.87	103.97	104.95	105.59	106.28	105.56	103.55	106.79	105.2	104.67
110.76	110.68	108.01	111.28	108.79	110.38	111.37	110.12	110.03	109.72	111.83	109.52	110.87	113.44	106.54	112.23	108.11	107.22	112.12	107.94	110.8	110.64	113.35	107.8	111	112.7	112.09	112.25	111.77	109.81	106.57	112.65	111.21	111.2	109.06	111.34	110.93	108.87	111.42	110.96	109.61	112.42	110.96	109.89	107.55	109.44	113.07	110.06	108.25	109.66
108.52	104.61	105.51	107.14	107.72	106.99	108.21	108.68	108.46	104.93	105.18	105.04	105.71	109.11	106.64	106.88	107.1	104.75	106.66	108.66	106.78	106.74	104.67	106.49	106.75	104.24	107.78	107.35	106.07	106.26	107.4	109.56	106.5	106.48	107.97	108.84	107.3	108.88	105.33	104.35	108.73	105.4	108	106.52	106.4	106.78	111.45	111.13	108.49	104.4
109.88	115.38	110.62	110.73	111.16	109.67	108.45	108.43	111.65	114.4	109.84	108.15	110.6	113.4	109.33	115.93	111.77	111.26	110.56	111.12	115.1	108.92	113.78	108.81	112.56	112.9	110.46	110.13	108.76	112.87	109.11	112.89	111.46	110.99	110.57	110.49	114.74	112.37	110.86	108.47	115.62	113.41	108.56	114.06	109.84	111.02	110.99	110.57	110.86	111.02
106.76	105.95	105.92	103.07	108.14	103.93	106.56	106.56	103.44	108.19	105.4	106.22	106.51	106.77	107.41	106.88	108.65	107.26	106.58	107.04	106.39	106.5	105.54	110.36	109.3	109.08	108.17	104.06	106.39	105.97	105.06	106.38	105.16	105.89	106.32	105.15	105.73	107.94	105.71	106.85	109.29	106.27	104.89	105.61	104.76	103.61	105.7	106.78	110.65	106.59
101.24	99.53	104.23	99.586	99.135	99.3	101.45	101.68	100.62	99.243	99.484	99.252	99.211	99.318	101.33	101.15	97.597	98.533	100.37	101.35	97.98	100.91	101.97	98.6	104.08	98.984	100.17	101.48	100.92	99.576	97.638	98.058	102.99	96.496	100.97	99.427	100.69	100.9	97.007	99.831	100.33	104.48	98.998	100.91	100.6	101.24	103	99.93	102.65	99.912
107.9	106.55	107.28	107.23	106.66	106.66	106.5	105.62	105.65	105.32	105.62	105.87	106.6	106.02	101.25	106.61	102.77	105.9	103.83	107.31	108.53	107.85	103.22	105.32	106.49	102.17	108.44	107.11	108.38	108.17	106.25	107.82	105.11	105.58	106.92	105.32	105.65	106.11	105.28	109.47	101.77	104.33	104.1	106.31	106.89	105.19	104.01	106.19	103.85	101.86
114.51	112.62	113.9	111.15	110.48	114.31	111.11	114.13	112.05	112.13	115.62	111.98	111.53	114.81	112.27	112.62	113.32	113.25	113.26	114.4	113.85	112.59	111.57	115.79	115.3	113.23	113.3	114.36	110.63	115.02	110.59	112.62	114.6	112.59	114.91	111.56	114.3	110.2	116.25	113.11	107.17	110.8	112.67	113.95	114.8	110.61	112.88	114.06	110.25	111.74
105.88	104.14	106.25	106.24	106.23	107.33	105.26	103.38	105.89	106.63	107.93	105.77	104.27	105.27	103.51	104.61	107.79	103.86	103.4	107.31	106.02	102.28	104.31	103.89	107.59	108.19	104.6	107.69	102.44	104.56	106.14	109.92	106.54	109.65	107.21	107.74	107.17	106.44	102.96	107.06	100.2	106.79	108.56	106.3	107.85	105.17	105.53	105.5	110.23	104.9
104.58	107.52	107.04	110.09	105.93	108.41	107.57	108.3	104.47	106.32	106.76	107.69	107.47	106.58	108.43	106.48	105.74	104.76	108.05	103.6	106.16	108.66	109.12	108.09	105.68	105.23	108.73	105.96	106.12	105.73	107.63	107.64	107.64	107.74	105.75	105.98	108.6	105.73	107.43	104.56	108.49	104.71	107.8	105.94	107.25	103.76	104.9	107.22	107.14	104.94
120.76	115.93	113.87	116.82	117.22	118.24	120.78	117.24	117.43	117.21	116.56	119.22	117.65	115.07	122.9	119.19	113.32	115.98	119.67	117.65	115.69	117.31	118.21	113.72	117.97	118.97	118.88	116	116.46	117.37	117.02	118.08	116.81	121.62	116.63	116.37	118.65	115.6	116.84	115.45	120.97	117.3	117.57	115.92	116.42	117.78	118.14	117.41	116.98	117.6
101.7	103.66	101.74	99.711	100.19	100.6	105.34	99.699	99.474	97.923	102.94	101.64	99.035	98.248	98.295	99.566	101.15	102.18	99.93	103.14	98.714	99.827	106.31	102.68	101.61	96.879	99.556	99.858	101.57	98.228	102.73	100.54	99.936	100.85	98.708	102.57	100.65	101.9	101.71	101.24	98.356	102.51	103.02	99.178	103.15	100.43	101.58	104.51	101.03	101.75
118.3	117.96	118.28	117.76	116.19	117.36	117.21	118.75	115.45	115.79	116.38	116.55	118.81	115.79	114.45	115.51	117.21	118.51	115.65	119.06	117.81	117.35	117.02	116.36	117.64	117.33	114.97	117.65	116.26	117.47	119.72	116.46	118.47	116.54	119.98	117.31	116.17	117.72	116.5	118.19	117.85	116.34	118.54	118.68	115.09	117.15	115.79	115.53	118.27	120.23
99.139	101.09	100.66	95.882	100.83	102	97.946	98.986	99.985	99.207	101.02	98.165	99.335	99.144	102.5	101.73	99.127	100.92	103.13	100.27	97.622	98.896	100.73	102.03	102.52	99.362	100.59	100.99	100.63	99.09	99.003	100.63	101.4	100.6	98.285	98.358	102.67	99.113	98.212	98.782	100	100.56	99.471	99.576	101.32	98.946	98.129	100.9	99.223	99.071
118.83	120.65	119.83	117.58	116.61	119.67	115.52	121.87	119.6	114.8	116.58	118.97	120.49	116.67	118.32	119.56	112.32	116.88	116.77	116.92	119.72	120.55	117.44	114.9	118.61	121.32	117.13	117.11	117.73	117.7	117.88	112.14	115.37	114.88	118.13	115.85	119.81	118.81	116.09	120.9	116.18	119.83	120.18	115.86	115.68	115.31	117.9	119.51	116.52	117.6
109.07	106.68	104.08	105.23	104.79	108.08	106.56	103.93	109.01	103.18	106.09	105.55	105.13	105.69	106.48	105.7	106.02	105.12	105.36	107.11	103.94	108.28	108.21	105.68	108.15	104.7	103.21	106.25	104.27	105.77	106.8	106.88	106.58	105.98	104.86	105.78	102.94	105.02	103.93	104.73	108.15	106.07	104.43	106.7	106.79	104.09	106.95	106.93	103.35	105.56
110.41	113.83	113.6	110.91	108.34	111.07	113.44	113.86	110.76	108.65	111.25	113.64	115.31	112	116.89	115.19	112.49	110.55	110.44	112.87	112.9	111.91	110.47	112.41	113.84	111.6	112.91	109.79	111.93	108.69	112.21	111.52	111.45	112.76	113.9	111.67	112.91	113.59	113.15	113.58	110.41	114.48	109.52	112.73	114.13	113.72	113.74	110.33	114.26	108.96
103.36	105.74	105.02	105.49	107.04	104.57	105.65	105.1	105.24	104.44	103.22	105.1	105.47	105.9	103.98	103.79	104.33	104.96	103.78	106.29	105.03	106.7	105.96	105.16	102.09	104.65	103.74	104.45	103.45	106.5	109.28	102.1	105.24	104.54	105.66	105.2	106.66	106.5	106.76	104.99	107.19	103.61	107.97	107.69	101.8	105.56	107.97	105.41	106.57	105.72
104.5	104.81	100.79	104.86	101.96	104.73	102.79	104.39	102.67	102.64	102.61	105.63	102.86	103.13	100.91	102.53	104.52	104.41	102.24	105.09	106.46	104.54	105.24	104.65	107.72	104.72	105.95	100.73	103.23	104.78	104.53	103.4	105.07	106.76	102.86	104.04	103.26	102.99	103.45	103.89	102.67	105.45	103.25	105.38	105.16	103.22	104.37	103.88	103.4	101.7
103.02	102.25	103.53	104.91	104.36	103.1	104.35	104.07	104	108.01	103.7	108	107.7	107.14	107.49	107.26	105.52	103.22	106.01	101.72	105.67	107.07	100.69	100.62	106.23	105.04	103.62	103.18	107.55	106.7	105.49	104.87	102.58	104.36	105.07	106.61	106.61	103.26	103.18	103.74	105.5	103.29	109.38	105.86	109.7	107.37	106.93	104.66	105.98	106.2
105.35	104.07	105.59	107.28	102.09	107.64	107.38	105.49	106.91	106.77	105.32	104.05	105.19	103.59	104.96	105.83	102.29	105	104.23	102.7	106.77	104.5	102.42	103.86	104.42	106.1	102.48	106.02	105.81	103.34	106.43	105.98	101	103.86	103.02	104.76	107.87	104.73	106.66	104.73	102.11	109.13	107.7	104.83	105.1	105.86	106.93	105.87	104.83	105.05
111.96	106.22	105.14	105.75	106.2	106.63	105.8	105.64	105.99	101.61	105.2	105.81	105.17	104.2	105.07	107.66	106.36	104.74	105.65	106.75	108.27	107.22	107.37	107.13	106.25	105.5	104.9	100.82	108.74	106.08	105.36	107.53	108.24	105.8	105.84	106.66	105.39	106.91	108.86	107.29	109.22	107.38	105.86	107.3	103.25	105.88	107.38	105.11	105.41	105.29
105.05	99.453	99.904	101.32	99.091	100.27	102.62	99.843	100.87	101.38	101.17	100.6	100.62	101.32	102.85	101.44	101.42	100.28	98.756	99.765	98.727	102.1	100.29	103.54	102.76	100.24	101.58	100.03	100.96	99.93	102.95	100.08	102.83	100.29	101.25	99.442	99.243	100.05	100.92	102.73	101.58	99.899	99.281	99.998	100.5	101.04	98.515	100.86	101.38	101.86
114.94	118.47	118.13	117.27	120.82	119.01	118.94	117.75	119.33	117.46	118.61	118.8	120.83	116.56	113.29	117.33	117.89	117.65	117.67	116.08	116.3	119.41	118.54	118.48	119.45	118.64	116.93	116.44	119.3	113.81	114.93	120.61	117.25	117.75	117.54	116.82	114.99	117.6	117.49	119.12	116.16	117.16	121.39	116.9	118.71	118.66	119.03	118.67	119.01	118.4
104.41	108.92	105.12	105.95	106.61	107.66	103.83	105.84	109.46	108.46	106.03	107.71	108.5	105.23	107.61	102.74	107.25	108.96	104.37	103.52	103.22	108.19	107.55	107.04	108.08	105.53	107.78	106.2	105.49	102.7	102.68	105.74	103.57	106.51	108.66	106.1	106.22	102.87	109.3	107.33	108.19	107.42	104.68	103.59	106.3	109.06	109.14	107.95	104.44	105.52
104.06	107.55	104.65	105.4	102.99	106.63	107.34	106.63	105.76	105.59	109.13	104.98	103	104.88	106.09	104.07	104.08	101.76	106.18	105.74	107.94	104.65	105.74	103.4	105.44	108	107.73	104.63	107.45	105.13	106.41	103.95	102.43	103.93	105.62	105.95	104.21	103.75	105.88	105.2	104.39	105.12	105.94	103.77	105.49	103.58	107.32	108.11	105.19	103.89
106.3	104.42	105.19	108.6	107.92	105.76	105.95	106.04	103.99	103.69	105.89	105.4	104.79	104.9	108	104.11	106.67	107.34	105.04	106.86	109.33	103.21	105.8	104.29	107.04	104.96	103.31	103.9	106.11	106.26	105.89	108.2	102.07	105.74	103.7	103.19	103.15	108.29	107.38	105.79	108.65	106.93	105.46	108.74	101.68	108.6	99.841	106.04	104.4	108.8
110.73	113.87	111.14	110.92	113.72	110.99	112.42	106.68	112.39	113.17	114.88	109.79	110.29	112.53	111.01	109.05	112.31	110.69	109.37	111.44	109.93	110.32	112.1	106.14	114.03	111.69	109.42	109.84	108.66	110.55	113.54	108.84	111.2	110.63	111.09	106.86	109.96	110.43	110.98	109.56	112.9	112.1	108.98	112.9	110.37	112.13	109.93	108.49	111.79	110.84
103.59	104.09	106.53	107.24	104.32	103.44	103.51	102.66	105.38	104.35	104.42	106.92	102.51	103.7	107.14	107.63	106.42	105.58	104.46	105.03	104.94	103.18	103.29	105.4	106.7	104.25	105.78	106.5	104.02	101.84	107.29	102.63	104.2	104.89	105.74	105.18	107.44	105.07	105.51	106.76	105.78	105.43	103.48	102.17	107.64	107.36	103.63	103.69	107.69	107.1
104.13	105.35	105.63	105.73	106.76	106.43	106.49	104.11	107.85	103.55	102.04	108.3	106.76	106.23	104.83	102.23	104.69	103.6	104.49	107.4	105.63	101.89	103.52	104.12	105.84	102.28	105.2	107.72	107.53	107.15	104.03	103.2	102.61	107.15	106.81	104.26	106.08	103	103.11	103.6	103.68	105.38	107.29	102.16	103.47	102.62	104.45	104.2	105.37	107
107.4	105.2	105.87	104.33	104.97	105.13	109.37	103.69	105.69	108.1	106.89	105.91	106.52	107.28	103.16	107.79	104.86	104.97	106.59	105.47	105.06	105.71	106.28	103.11	107.62	106.92	105.2	106.28	110.64	106.63	107.16	106.06	109.07	103.84	107.2	105.58	109.84	104.41	106.02	107.3	104.2	110.37	107.1	110.71	105.98	105.47	105.19	104.94	109.46	104.47
108.45	114.08	112.25	110.54	110.5	111.6	113.55	111.4	111.26	111.81	111	111.29	108.02	111.29	110	110.39	109.63	110.79	108.55	108.24	110.86	109.32	109.57	106.31	110.17	111.52	111.92	109.64	112.16	108.86	112.09	109	111.79	111.86	108.13	109.06	108.5	110.03	113.86	110.21	110.79	110.79	111.33	110.59	109.89	106.85	109.77	109.8	112.27	113.8
112.19	112.23	110.31	111.47	113.42	110.77	113.02	111.69	114.01	111.15	110.67	110.18	112.52	112.39	112.14	112.39	111.51	112.86	111.71	113.06	112.25	111.61	111.18	113.56	111.81	112.8	110.86	112.39	115.98	109.81	115.32	110.51	112.35	111.42	109.82	110.77	111.97	109.3	115.81	110.93	110.68	108.86	110.86	114.61	111.15	112.67	113.82	111.05	110.64	112.8
111.69	108.93	110.02	108.25	106.54	109.09	113.07	110.44	110.03	113.02	109.86	109.64	107.42	109.93	111.44	113.62	111.21	112.23	108.92	108.86	111.15	109.01	112.1	111.76	109.12	111.65	108.61	112.55	108.66	106.71	107.97	108.27	114.17	110.24	107.42	113.11	111.74	106.38	110.8	109.13	110.17	112.88	108.88	109.26	110.56	113.52	111.02	109.85	111.95	109.65
105.79	107.74	105.43	106.58	103.71	106.7	102.67	106.66	107.61	104.62	108.02	109.6	107.37	105.15	106.92	106.3	102.76	105.12	105.27	106.02	106.22	107.06	105.62	111.68	106.33	106.86	106.85	104.88	107.2	104.22	101.72	105.08	109.04	105.47	106.33	108.55	107.44	104.6	104.48	109.68	106.3	108.1	106.15	108.52	107.53	109.96	102.9	109.99	107.56	104.07
100.98	101.35	100.34	103.18	99.02	103.66	99.838	97.429	98.989	102.05	100.95	100.46	100.32	101.22	101.15	98.421	103.7	98.861	102.5	99.751	101.32	102.36	100.91	101.95	101.07	102.11	102.56	100.28	98.463	100.88	97.98	100.18	100.62	98.68	100.56	105.27	98.756	98.949	101.98	101.93	99.475	99.571	97.454	102.29	100.9	99.2	101.15	104.07	98.903	101.48
112.45	113.85	112.17	110.85	112.92	112.77	112.82	114.34	109.72	113.34	112.44	112.86	112.93	111.99	113.75	112.65	113.35	112.98	112.43	111.93	114.78	113.89	112.82	111.31	111.31	110.8	110.97	110.99	111.78	113.5	113.73	110.61	115.37	111.96	110.3	111.24	109.2	113.43	108.04	111.3	111.65	110.27	113.12	112.17	111.7	110.22	110.23	113.25	114.04	108.75
104.82	105.82	102.92	105.96	106.8	105.43	100.93	102.3	104.35	106.44	105.62	103.99	103.13	104.54	104.02	108.05	102.96	103.83	104.51	104.79	103.32	103.74	105	106.67	105.78	106.39	100.14	103.71	104.69	102.14	104.78	107.68	106.07	105.32	104.58	104.63	103.48	104.14	101.51	106.08	104.16	103.6	101.41	104.85	105.15	104.02	102.28	103.05	104.37	101.22
106.41	108.31	105.08	104.87	105.56	106.87	105.84	107.72	104.83	109.08	104.22	107.21	103.03	106.15	105.92	107.08	109.79	103.41	105.25	107.43	103.43	105.68	104.29	106.13	108.41	105.08	106.54	109.71	107.78	109.09	106.97	105.9	104.95	103.27	109.03	106.58	107	104.75	106	100.56	108.13	105	105.39	105.82	105.99	103.54	108.02	107.72	106.34	106.61
109	107.43	112.2	108.76	110.52	112.16	110.97	110.81	110.65	110.62	110.12	110.73	110.86	108.73	114.23	107.25	113.07	112.88	113.11	109.25	109.61	109.93	110.84	109.81	108.87	109.17	108.82	111.44	111.51	112.85	111.21	108.22	107.16	109.59	111.94	110.57	106.8	111.74	114	111.93	110.86	110.9	110.5	110.57	111.17	110.32	110.59	114.8	110.82	107.42
108.28	111.64	108.32	108.33	109.33	112.13	110.28	105.85	108.56	109.39	110.6	110.21	109.76	110.29	109.86	109.05	111.16	111.32	112.09	110.48	109.06	107.3	110.06	107.99	111.24	111.5	108.77	113.26	112.27	112.1	108.87	106.73	109.66	111.24	109	106.28	108.54	109.7	108.23	109.21	113.31	108.3	109.3	106.34	109.62	107.81	111.97	109.28	110.84	106.94
101.86	100.8	101.32	101.05	101.54	98.176	98.111	99.547	97.872	97.894	100.65	99.938	100.55	100.26	98.832	100.64	97.78	98.467	97.398	99.056	99.568	99.956	101.28	100.46	99.252	100.96	98.015	101.82	98.064	102.07	100.69	101.39	99.458	95.693	97.316	98.006	97.418	101.67	100.17	99.364	101.72	101.71	100.86	97.814	100.06	100.22	98.716	97.972	99.879	97.926
113.1	114.67	110.53	110.46	112.27	111.84	113.48	115.42	115.42	108.38	112.25	112.53	114.67	109.78	112.86	112.61	109.02	111.57	111.89	111.53	111.9	112.55	109.55	109.62	107.41	113.36	111.63	112.61	111.27	111.58	114.55	109.26	106.33	111.11	114.2	110.97	109.48	110.24	112.2	113.09	110.22	108.64	112.22	113.29	109.2	111.9	110.66	111.24	112.6	111.33
107.86	105.81	105.41	107.48	106.61	106.04	103.39	105.44	109.02	109.27	102.34	107.7	107.26	106.55	105.86	105.88	106.08	106.73	104.43	105.81	105.19	106.92	107.26	108.95	102.91	106.74	104.68	104.45	105.49	104.2	105.72	105.8	108.68	103.33	104.02	104.55	103.69	106.13	106.16	108.75	102.81	105.88	105.27	105.92	104.01	106.36	105.33	106.3	106.16	106.8
104.34	104.42	108.07	105.92	106.8	107.39	105.51	106.57	105.63	107.06	105.87	105.65	106.8	105.29	106.62	106.81	105.2	109.4	106.12	107.94	107.3	105.47	107.93	102.79	106.22	108.85	107.52	106.8	104.89	106.1	104.69	105.81	105.8	102.04	106.63	104.89	107.46	107.2	106.48	105.81	104.43	106.49	108.81	107.33	107.91	105.83	105.56	105.63	105.16	106.41
113.02	114.11	114	109.22	112.05	112.22	110.39	111.48	110.23	110.55	111.77	113.01	112.39	110.36	111.33	109.87	114.24	110.03	111.06	111.85	112.35	113.14	114.04	113.67	108.26	109.88	113.24	111.44	109.34	112.17	110.4	113.92	112.75	111.43	109.02	112.81	112.36	112.04	109.61	111.5	111.68	112.3	114.52	111.7	112.65	112.34	114.73	112.01	114.36	112.18
101.08	98.657	104.14	98.668	102.41	102.46	100.49	101.76	101.22	99.548	101.47	99.441	100.41	101.44	100.53	101.11	96.359	100.83	95.37	100.04	102.04	100.18	99.798	100.59	97.945	99.658	97.359	101.58	97.839	102.93	100.48	101.68	101.17	99.736	102.02	101.2	102.87	101.21	102.48	103.69	99.414	102.01	105.57	100.06	99.318	100.61	99.252	100.51	101.7	97.196
105.75	107.25	107.2	105.43	109.75	103.26	109.94	108.48	106.79	107.5	106.18	105.18	105.89	107.2	108.19	104.81	103.18	109.1	106.47	107.08	107.53	102.8	103.1	106.4	107.76	104.54	101.13	110.92	104.33	105.76	105.57	106.03	109.37	103.09	106.72	104.67	107.18	106.36	106.17	107.49	105.91	105.87	108.67	103.95	108.6	107.02	106.28	104.88	105.98	105.91
111.78	109.32	109.93	114.16	109.42	113.69	110.67	114.35	113.12	110.97	112.92	110.41	110.08	110.27	110.77	110.98	111.3	112.77	112.2	109.89	111.67	114.13	110.14	110.64	109.59	110.62	114.13	109.94	109.68	114.62	114.2	113.25	113.95	110.11	110.14	113.63	114.13	112.78	115.24	113.56	114.72	114.37	109.65	109.25	112.48	112.09	115.12	115.5	112.5	112.54
110.53	103.88	104.04	105.09	106.55	108.87	106.14	107.61	105.93	104.4	104.3	105.35	104.85	108.11	103.66	108.09	102.77	108.35	105.3	107.63	104.39	104.45	106.24	106.82	103.79	104.96	104.14	107.39	107.79	108.02	106.6	107.27	106.15	104.87	105.27	106.65	104.18	106.17	107.02	107.53	106.41	106.03	105.97	107	109.45	106.17	107.46	100.72	106.46	105.42
108.79	107.07	104.88	107.86	106.47	108.92	106.57	103.2	106.58	106.53	107.53	103.97	108.99	107.67	105.94	105.1	106.76	105.96	106.52	106.9	105.52	104.72	106.26	106.04	106.41	107.04	108.05	105.05	106.47	106.95	105.76	110.94	106.23	107.36	108.42	108.56	105.35	107.62	106.96	106.17	103.52	108.29	105.74	107.86	106.36	108.1	107.56	105.35	106.86	103.6
111.96	110.11	108.6	113.46	109.64	110.33	111.48	112.46	112.08	108.07	108.24	110.22	110.99	115.37	111.72	111.19	113.45	112.54	111.8	113.31	112.36	112.59	110.47	113.79	110.76	114.19	109.6	111.31	111.65	110.38	112.3	110.86	108.68	109.95	110.53	108.55	108.63	113.6	113.19	109.41	110.14	113.17	110.93	109.38	109.59	110.1	111.59	113.64	110.94	112.55
112.12	111.63	109.97	112.03	110.96	110.93	110.34	113.84	111.83	112.37	111.81	111.27	113.18	109.03	113.25	111.01	111.42	113.75	112.21	112.92	110.65	111.28	110.76	111.52	111.72	112.3	112.71	108.51	111.69	109.18	112.26	115.21	112.22	108.29	110.09	110.22	114.34	111.02	113.12	109.23	112.18	113.17	111.52	111.39	112.63	110.31	107.72	111.63	113.99	110.11
98.885	100.55	99.988	98.43	100.4	96.088	97.877	100.07	101.52	98.73	98.67	102.54	101.19	100.64	101.44	98.429	101.03	100.98	98.187	98.322	100.88	100.83	98.382	100.94	99.857	99.946	101.4	99.971	99.598	101.84	102.98	98.017	99.609	98.003	99.677	97.683	98.875	101.25	98.173	102.86	99.361	99.56	98.353	96.669	101.37	99.65	98.494	99.518	98.754	98.387
104.08	99.999	101.78	105.16	105.88	102.71	105.28	105.32	105.67	104.95	104.9	105	101.26	103.43	102.85	104.49	102.66	104.76	102.72	104.1	106.67	107.52	104.32	99.33	106.34	105.49	102.58	104	105.33	102.73	106.37	103.01	103.26	103.82	102.18	102.41	104.32	102.12	102.86	106.76	103.88	104.8	100.79	105.18	102.9	103.13	103.21	106.45	105.95	104.13
111.55	113.5	107.71	109.32	113.29	111.99	115.24	111.16	110.77	109.63	109.36	113.76	112.4	114.56	110.3	112.5	111.75	112.65	115.14	110.56	112.44	108.95	112.37	110.35	107.39	110.38	110.88	111.69	113.75	113.08	111.72	108.02	112.04	107.62	113	112.71	110.29	110.99	109.97	109.61	112.24	109.55	111.35	113.51	112.58	110.37	108.96	114.05	109.41	112.79
106.76	109.28	107.87	109.99	104.2	108.46	109.88	107.25	103.79	108.91	105.43	106.99	107.89	107.31	103.74	106.1	104.4	108.77	105.24	108.5	106.68	110.29	106.12	106.8	106.16	108.67	108.81	107.42	107.68	110.61	108.29	110.42	108.58	106.79	104.58	108.63	110.98	110.05	107.51	110.08	105.04	107.81	106.19	108.54	103.43	106.8	104.85	106.36	105.81	108.79
109.89	106.77	105.18	108.24	108.24	107.88	107.56	107.54	105.99	107.59	105.96	108.92	104.17	105.63	109.13	106.57	105.41	107.9	106.81	106.41	106.82	103.8	108.07	104.94	103.05	108.47	108.77	109.88	103.67	105.32	105.71	102.59	107.31	106.37	105.04	105.84	106.88	105.54	106.98	103.93	104.67	106.63	105.77	107.52	103.3	103.86	104.76	103.17	102.31	106.72
104.9	102.54	104.66	106.05	106.19	104.65	104.18	106.14	103.31	106.76	104.37	98.565	98.571	104.1	101.68	105.04	103.28	102.27	104.7	103.06	102.39	103.36	107.36	105.47	103.02	106.1	104.18	105.23	103.93	103.88	104.26	102.97	103.33	104.12	104.49	104.14	102.6	102.51	100.89	106.69	104.88	106.69	102.15	104.5	106.78	104.13	103.65	105.18	102.9	102.28
103.4	104.51	103.3	106.61	107.49	107.1	104.8	110.27	108.27	106.06	103.46	108.61	109.03	106.46	105.43	105.57	108.62	106.25	107.09	105.65	106.28	109.24	106.77	108.25	109.46	107.04	107.7	107.96	105.94	103.89	103.53	107.08	105.78	105.28	109.29	109.15	107.34	107.18	107.11	109.68	107.67	108.54	105.77	105.2	107.62	106.45	107.25	104.56	109.66	108.32
108.17	104.16	106.42	103.71	105.59	105.82	106.85	106.58	104.1	103.41	105.28	104.15	105.13	106.86	106.52	105.62	104.14	105.6	106.83	103.66	105.69	107.56	104.41	105.3	102.35	106.7	107.17	107.11	105.51	106.29	103.53	107.63	107.33	106.85	105.83	106.14	104.86	106.17	107.28	105.53	107.14	107.16	104.13	105.73	103.08	107.17	107.95	105.28	104.92	107.61
101.94	106.07	98.893	105.89	103.95	102.38	105.59	101.04	103.28	103.69	103.87	103.87	107.93	104.93	101.01	104.74	105.96	104.88	102.68	104.9	104.73	103.82	103.15	101.72	105.98	103.18	104.62	104.05	106.46	106.15	102.98	102.65	103.72	106.2	106.68	104.91	102.45	104.33	104.77	103.52	103.5	102.91	103.53	102.71	104.92	105.72	106.78	104.5	100.91	102.19
110.45	111.12	113.62	114.31	111.95	110.67	111.54	114.17	110	113.74	113.14	114.3	115.34	110.61	112.51	111.57	112.72	111.13	112.17	114.78	112.06	111.26	113.09	112.61	111.25	111.64	110.82	109.32	112.5	111.25	109.29	109.76	112.79	111.43	109.14	109.88	110.8	111.28	111.78	112.84	111.55	111.61	110.58	113.95	110.12	109.78	114.45	111.88	110.95	113.51
113.57	111.45	114.35	113.42	113.45	113.26	113.95	113.64	112.98	112.12	110.45	112.67	111.04	109.73	108.02	112.03	110.49	109.6	113.98	111.95	112.84	108.51	108.77	110.38	109.65	114.67	110.5	112.67	114.52	113.74	112.29	111.51	112.86	114.57	112.75	111.1	108.52	111.72	112	111.98	108.14	116.35	111.09	110.43	109.68	113.26	110.32	109.95	111.14	109.79
102.1	105.61	106.81	103.98	104.95	103.65	105.13	107.12	104.86	106.64	104.78	108.46	104.67	106.81	108.55	106.01	106.24	104.31	105.99	104.73	102.09	106.14	105.61	106.1	105.99	105.2	105.95	102.2	103.77	107.53	107.68	108.93	109.35	106.52	104.17	105.4	106.64	101.7	108.02	107.24	108.16	108.59	105.25	106.02	103.96	107.47	103.55	102.25	103.92	104.51
100.77	98.796	97.163	98.176	103.11	99.319	99.637	101.02	101.03	97.169	98.913	98.93	98.873	102.14	99.246	100.61	99.705	97.138	98.383	100.11	97.82	99.443	100.19	98.331	97.991	100.23	100.51	98.751	97.907	99.112	97.347	100.7	100.43	100.35	97.023	100.45	98.577	98.905	98.202	98.148	100.84	101.13	99.154	97.376	99.931	101.23	97.47	100.35	99.623	100.5
113.75	114.3	109.87	115.51	113.41	112.85	111.13	113.1	113.9	112.02	115.63	116.16	111.77	111.18	112.37	113.67	113.84	112.12	110.52	108.97	110.19	113.07	113.31	108.88	115.12	114.18	113.83	112.89	113.54	114.55	110.17	115.23	112.31	115.06	113.53	113.49	114.52	114.04	113.34	116.04	113.49	114	111.54	116.19	112.36	110.74	113.1	115.76	112.14	114.64
110.26	110.35	108.77	105.2	107.64	107.55	107.26	108.25	108.97	104.86	108.58	107.77	109	105.08	107.06	105.11	104.1	107.04	105.98	102.43	108.15	107.21	110.97	108.44	105.67	106.96	106.55	108.85	105.79	106.55	106.49	107.17	105.96	106.31	108.72	108.94	106.38	108.95	108.17	106.03	102.33	107.58	105.51	106.14	105.77	106.7	107.65	106.9	105.18	105.39
109.62	111.25	111.15	110.09	107.74	111.6	111.03	110.65	110.41	110.41	114.63	107.96	114.49	113.46	110.67	112.46	112.71	109.62	107.85	109.99	113.04	113.02	113.3	111.6	112.02	110.9	108.99	113.24	108.7	114.13	111.19	111.56	110.11	111.28	113.39	112.83	110.89	114.46	109.63	112.38	110.46	111.78	112.09	111.69	112.94	112.57	110.28	114.71	113.19	115.38
114.63	110.09	111.34	114.26	111.51	111.7	113.2	112.29	111.4	112.12	114.43	111.09	111.42	111.28	111.89	110.6	112.01	114.84	111.67	111.44	109.31	109.88	111.87	106.29	111.6	111.06	111.05	115.12	115.44	113.18	112.46	108.67	111.85	113.76	115.51	110.59	112.89	111.92	111.05	113.06	114.11	112.47	111.59	110.57	112.13	111.71	108.61	112.21	110.97	108.2
105.21	107.33	107.09	105.74	109.63	104.69	106.12	105.95	108.55	107.91	106.78	107.91	105.27	103.11	104.14	106.04	100.65	104.38	107.19	105.77	106.46	108.02	105.4	106.11	106.26	104.12	106.15	107.14	104.04	105.73	106.37	104.25	103.64	106.09	105.03	103.34	102.21	104.17	108.35	108.92	106.82	103.15	106.5	106.41	103.37	107.83	106.2	103.14	107.12	105.93
103.52	101.66	99.098	101.57	99.454	99.037	101.07	98.477	101.03	101.59	101.59	101.82	97.852	101.66	102.81	99.203	101.5	101.05	101.01	102.7	101.55	100.13	99.697	99.752	101.54	101.12	100.21	99.099	100.49	100.49	102.25	103.53	98.415	100.77	100.83	102.12	100.44	97.397	99.738	99.113	101.53	102.17	99.891	99.369	99.098	100.58	97.131	102.61	98.403	100.98
98.908	100.39	101.75	101.32	99.732	98.898	101.06	98.549	99.98	98.89	102.32	99.841	101	99.208	99.313	100.92	103.37	101.84	98.945	99.512	98.912	98.249	100.88	100.9	103.44	100.41	102.3	101.59	103.1	103.27	101.19	101.29	100.61	99.97	101.1	100.04	99.409	102.73	99.599	98.808	104.6	101.01	103.32	101.97	102.68	98.665	101.51	99.014	100.8	102.68
114.93	116.27	119.28	117.57	113.99	117.8	113.86	120.14	112.72	116.3	117.68	114.73	117.36	116.94	114.08	120.59	114.2	114.42	118.92	118.5	118.94	117.41	117.73	116.52	114.51	114.4	117.68	116.03	118.1	114.97	115.03	114.95	119.01	114.81	116.79	116.26	116.12	116.86	118.26	116.63	116.08	115.49	116.23	115.63	114.28	119.91	119.39	115.46	118.42	117.88
112.32	113.24	105.29	110.86	110.03	110.09	111.59	110.14	109.78	107.73	111.68	112.06	108.97	111.19	110.69	112.73	110.69	112.29	110.57	110.38	109.26	111.54	111.9	109.4	109.23	113.19	112.02	112.4	111.19	109.51	111.42	110.58	112.85	109.15	112.04	110.56	112.76	112.06	108.53	111.07	113.77	109.19	109.65	108.53	110.47	111.5	111.05	112.69	111.11	111.07
105.11	104.83	110.1	105.66	106.4	106.41	106.77	103.28	103.87	107.49	105.27	108.32	107.84	107.25	108.58	107.36	106.94	107.59	101.5	110.89	106.78	105.62	107.97	109.7	106.19	108.55	106.8	103.77	104.44	108.59	108.75	105.8	105.48	104.1	109.23	107.92	107.86	104.64	105.58	107.55	107.27	109.11	110.67	105.13	106.95	102.24	105.78	105.08	107.76	105.54
104.34	107.17	106.52	106.81	107.81	106.92	105.03	104.11	108.69	105.93	108.69	105.33	108.51	107.22	105.86	107.99	102.99	108.69	102.49	104.08	109.73	104.07	104.9	106.16	104.82	105.16	104.9	105.53	107.04	105.46	107.85	108.95	106.47	106.91	106.99	107.83	106.5	105.58	108.14	105.35	105.61	106.77	106.47	107.82	108.88	108.41	106.17	107.76	108.51	102.02
110.5	109.5	109.15	111.97	114.3	108.15	109.63	109.52	113.8	113.58	111.99	114.71	112.2	112.18	111.07	109.46	107.85	109.94	110.37	109.57	110.25	110.16	110.81	112.72	112.68	111.25	110.39	108.55	112.75	113.87	111.48	111.43	109.12	111.45	109.04	111.25	112.58	109.62	110.79	109.37	113.18	111.05	107.94	112.98	112.21	110.54	108.08	112.62	112.96	109.6
119.26	118.48	116.93	116.25	116.17	117.73	117.85	116.13	118.18	117.73	119.01	118.8	115.38	116.82	117.73	115.95	115.93	118.1	117.01	118.4	114.52	119.07	118.45	116.8	115.83	118.42	120.07	116.61	117.66	120.03	116.49	119.07	119.91	116.99	117.32	116.89	120.45	117.83	114.75	119.71	113.84	116.73	116.45	115.88	120.37	116.5	114.76	114.49	115.84	113.51
96.377	103.61	97.369	100.93	97.448	95.622	100.3	100.61	96.606	101.34	100.9	98.21	98.909	99.318	99.078	98.99	99.126	101.78	100.72	100.64	104.54	100.31	100.78	98.558	100.63	102.25	99.415	101.2	100.22	99.834	100.81	99.047	95.752	98.985	100.57	106.57	102.18	98.622	99.888	98.553	102.32	99.708	102.02	98.565	100.57	98.8	101.1	101.46	98.299	99.041
104.24	105.09	106.85	103.29	102.47	105.06	104.14	102.88	107.43	102.71	103.25	105.17	104.11	102.42	103.4	101.74	104.68	105.39	106.36	104.66	106.01	108.89	105.48	102.68	104.74	103.17	104.99	104.34	106.4	104.66	103.83	103.71	101.64	104.76	103.92	103.96	101.53	105.07	103.95	104.8	102.79	103.08	101.02	100.27	103.54	104.96	101.48	103.42	103.64	107.1
110.52	111.45	109.59	109.16	107.72	111.17	111.13	112.18	110.16	107.97	107.97	111.55	109.77	112.36	111.82	110	111.67	111.98	109.67	111.82	109.34	110.43	112.37	109.69	111.06	110.87	114.2	107.88	111.22	110.58	109.38	108.89	108.13	112.96	109.65	109.51	111	107.1	113.01	110.4	111.14	110.34	110.23	113.1	116.18	108.33	112.47	113.25	113.71	110.83
108.88	110.83	109.09	107.31	110.9	109.16	109.88	108.02	110.23	110.23	107.91	107.28	113.78	109.11	110.89	111.74	108.36	108.87	113.81	110.19	105.53	110.12	107.27	110.65	112.16	113.27	107.96	109.4	109.33	108.33	111.06	109.27	112.39	110.23	111.49	106.95	110.75	112.49	109.25	111.32	106.4	110.89	109.47	106.68	111.89	109.4	109.93	110.56	111.96	111.07
97.925	101.21	99.757	98.458	100.03	100.74	101.28	101.04	97.629	100.63	101.04	98.775	98.046	101	99.864	98.53	97.827	98.315	99.171	99.582	101.87	98.696	99.033	99.287	98.866	101.02	99.915	101.25	97.991	100.67	96.473	98.197	97.814	97.952	97.533	98.491	101.34	97.593	102.16	98.859	101.17	103.03	99.658	98.163	102.51	100.63	100.81	99.347	100.88	100.38
98.97	104.06	101.88	100.9	99.393	100.61	99.938	96.179	100.44	99.476	100.81	99.489	101.69	101.31	102.47	100.59	101.26	96.854	102.4	101.5	99.494	99.533	98.755	98.647	98.418	99.214	96.987	99.756	101.16	100.92	101.11	97.928	96.904	96.672	102.09	96.643	100.06	103.72	96.201	101.38	97.324	101.65	100.81	100.39	101.49	97.007	101.15	100.85	98.439	100.14
107.19	111.16	108.63	109.76	110.57	111.85	111.4	110.29	109.19	109.79	110.3	107.19	110.65	110.98	108.51	111.43	110.21	110.07	108.95	111.16	111.56	112.33	114.83	110.59	104.9	111.19	109.05	110.43	110.47	108.87	108.85	111.92	109.98	111.09	110.56	108.43	109.76	110.4	110.67	111.92	107.85	110.76	110.05	111.5	108.4	110.28	108.82	109.88	110.17	112.89
100.79	102.78	101.24	101.34	98.899	100.03	99.047	99.705	95.724	101.12	100.08	104.41	101.76	100.4	104.36	100.36	99.941	101.25	103.54	101.13	99.433	100.86	98.954	100.98	102.79	100.73	101.62	98.852	98.774	100.99	100.89	102.41	102.63	99.035	98.686	102.38	99.128	100.39	98.96	98.612	99.472	99.477	98.554	100.28	100.21	102.84	98.182	103.96	98.812	102.31
101.67	102.27	108.89	106.54	106.44	105.98	104.44	106.28	108.58	104.86	108.72	107.11	104.9	104.51	105.42	105.08	102.08	105.83	108.01	105.54	103.87	103.92	107.97	108.89	105.71	105.3	104.62	105.66	106.25	103.97	105.27	103.3	105.82	110.5	108.48	107.61	105.31	106.5	105.62	105.83	107.86	107.17	106.26	104.35	108.07	105.27	110.63	107.04	107.28	104.33
107.67	108.33	100.68	104.86	101.72	103.45	108.66	105.89	105.27	104.94	107.98	106.02	108.39	108.24	106.25	105.13	108.06	106.63	105.67	105.52	106.78	103	106.69	104.85	105.42	104.75	109.6	107.44	103.88	104.65	105.9	105.3	104.99	106.06	106.22	106.44	106.7	103.19	104.28	103.4	108.78	105.62	104.76	105.79	106.96	106.19	102.01	108.1	105.68	102.48
111.5	113.83	111.31	109.14	110.62	111.19	114.81	113.34	112.26	114.4	113.55	112.67	111.32	110.93	113.76	112.16	113.65	113.36	112.26	115.52	112.84	110.72	113.59	112.63	114.58	113.08	113.16	114.6	115.76	109.35	115.59	115.61	115.52	111.75	111.43	111.61	113.19	111.2	112.78	113.48	114.31	112.99	112.69	115.14	113.16	112.98	112.31	113.62	113.93	112.8
113.35	110.39	111.85	113.01	109.68	108.86	111.85	110.52	112.91	113.08	111.76	110.87	111.92	113.82	109.83	112.06	115.01	112	111.75	113.6	110.8	110.36	113.16	113.75	111.15	112.08	111.12	110.61	110.11	110.94	113	111.1	112.12	113.68	111.46	114.27	113.82	109.71	115.24	110.57	111.27	111.46	114.99	110.16	111.71	111.64	111.64	105.07	109.36	111.17
103.15	103.71	105.94	103.98	104.33	101.64	106.99	103.79	103.66	103.47	103.06	105.01	104.32	104.88	102.91	100.4	104.73	101.82	103.47	102.62	102.05	102.9	103.18	100.83	106.44	104.17	107.71	101.8	103.03	106.74	104.61	106.73	105.48	103.52	101.88	103.47	101.56	104.65	104.52	103.77	104.89	104.62	101.2	104.39	103.82	103.16	102.46	102.86	103.92	106.77
103.64	103.98	105.97	106.13	104.92	102.85	104.72	104.86	104.14	104.03	103.12	103.67	104.83	104.36	107.93	104.97	105.68	106.36	103.2	104.53	104.76	103.41	106.62	103.81	104.96	105.71	102.04	104.55	106.99	103.99	103.8	104.44	105.79	105.12	102.96	106.1	104.8	103.44	104.95	103.8	106.28	104.12	104.22	102.04	104.94	106.47	108.45	104.38	101.7	106.63
100.15	100.66	100.58	105.21	98.767	101.63	103.3	100.46	101.01	100.12	99.952	99.793	103.47	99.896	101.2	101.81	100.94	97.774	102.72	100.53	102.15	101.21	100.69	100.35	97.528	100.31	101.43	104.98	99.077	100	102.13	100.38	100	99.722	101.51	100.89	101.8	98.485	103.64	97.435	99.752	100.37	98.833	101.04	98.522	101.35	104.35	101.16	101.67	99.904
109.43	109.62	113.22	109.99	112.24	112.2	113.54	110.97	109.83	111.31	110.39	112.07	107.92	114.93	111.3	112.22	111.54	110.45	112.57	111.83	112.33	109.31	112.28	112.71	110.9	109.99	114.76	112.98	109.29	112.02	112.36	112.7	112.45	114.19	108.12	112.49	113.97	111.13	111.31	108.03	112.44	111.64	112.39	110.86	112.55	110.37	112.52	113.49	109.9	108.72
110.57	112.54	111	111.34	110.62	111.8	110.62	113.27	110.91	109.43	111.27	111.21	107.74	111.96	111.3	112.94	107.95	110.4	112.12	110.11	113.99	111.1	106.11	107.57	113.25	107.62	108.3	115.36	111.82	109.34	113.18	113.94	111.78	109.22	108.87	112.37	112.62	111.93	110.56	110.49	111.6	110.26	112.57	112.8	111.46	111.33	111.09	110.59	115.05	111.65
97.716	99.055	101.36	97.575	100.88	100.53	96.556	97.102	102.45	102.34	99.721	102.2	97.415	103.06	97.533	101.73	98.965	101.5	98.024	103.02	99.555	97.281	100.54	99.851	100.71	100.1	101.44	98.133	100.82	99.042	97.263	100.83	100.85	100.48	101.32	98.638	97.839	99.752	98.543	96.82	97.399	98.89	100.31	98.86	98.203	99.18	99.62	99.164	101.8	99.568
102.28	103.53	102.44	105.85	103.7	105.47	104.02	104.97	104.27	108.03	106.68	105.38	103.74	104.61	107.78	108.74	104.14	105.84	105.72	104.57	105.76	102.03	108.02	104.85	105.77	106.12	106.53	101.76	105.33	101.54	104.7	105.72	108.22	106.89	107.96	105.04	106.39	106.1	106.34	106.09	105.5	106.04	108.05	104.14	106.31	106.52	102.9	103.79	105.82	104.55
105.57	107.33	104.6	106.88	104.8	105.82	108.49	104.51	104.66	102.24	104.87	102.76	106.84	103.74	104.79	107.72	107.27	108.07	105.58	103.48	104.7	105.7	105.28	105.83	105.01	101.51	103.09	104.94	106.94	108.93	107.1	103.3	104.84	103.08	105.02	103.74	109.98	106.29	107.95	106.59	104.06	103.44	105.2	105.23	106.49	104.59	105.97	107.11	106.79	106.41
111.19	110.47	112.58	111.66	109.5	106.21	111.98	106.59	109.51	110.22	105.93	111.64	112.17	109.88	110.12	109.9	110.67	107.81	115.69	106.15	110.59	108.71	110.67	112.12	112.05	109.43	109.53	108.05	109.09	109.1	107.23	109.11	110.2	108.1	111.94	110.35	111.99	110.9	107.36	109.66	113.22	110.3	112.15	110.33	107.42	109.4	107.7	110.24	111.38	111.52
107.58	107.17	103.96	104.22	108.58	108	103.89	106.06	106.06	105.02	105.72	104.34	106.79	103.77	108.95	104.98	106.83	105.41	104.76	104.17	108.86	103.32	107.41	101.75	102.83	108.35	104.33	104.95	106.12	105.68	109.17	107.75	106.42	104.58	104.82	102.78	106.82	103.65	105.93	107.48	102.35	105.78	107.68	104.21	104.98	104.41	104.4	108.07	104.67	108.47
104.45	106.71	105.1	105.66	107.04	105.41	106.57	107.27	109.14	106.31	108.01	106.13	106.43	109.39	105.17	103.22	105.53	110.23	106.29	105.62	110.76	110.38	108.96	108.63	107.64	106.72	107.9	107.29	104.88	107.16	108.76	106.99	104.43	108.82	108.11	107.21	107.54	106.24	104.48	108.98	104.96	108.78	107.33	105.82	105.24	106.11	108.88	106.2	108.93	106.49
109.5	111.63	109.92	110.52	110.05	111.73	110	110.92	108.5	110.58	105.3	108.73	109.08	111.49	109.26	112.6	108.63	110.71	107.63	114.37	106.16	112.53	109.13	112.98	110.11	109.66	109.48	110.91	110.4	109.81	111.31	109.17	108.72	112.33	107.95	110.03	112.91	110.22	109.41	112.21	110.55	111.55	109.86	109.7	109.07	112.55	108.35	111.46	109.27	113.56
116.35	118.1	113.02	115.85	116.46	114.71	115.66	116.28	116.78	115.89	117.04	117.12	117.7	118.38	116.28	117.4	117.03	117.55	114.29	115.61	118.94	117.92	114.08	114.31	116.36	116.08	116.4	116.73	116.27	115.27	115.18	118.22	119.02	115.99	113.86	117.79	116.93	114.45	113.14	118.06	115.11	117.01	116.73	115.72	114.63	114.71	117.08	116.6	112.9	112.52
99.385	97.569	101.68	98.971	100.97	101.07	99.03	102.76	97.329	103.06	100.3	99.639	99.863	100.29	100.32	100.19	97.664	98.315	100.22	98.79	99.696	99.915	100.53	100.62	101.57	98.976	100.66	96.764	98.141	100.57	98.503	101.5	98.158	96.28	101.91	100.04	97.147	98.858	98.578	96.777	100.67	101.32	101.28	98.362	101.03	101.28	99.671	99.009	98.636	99.982
110.18	116.24	112.37	109.55	111.2	110.01	113.12	108.22	111.96	112.33	114.24	111.21	111.87	112.45	108.59	114.6	112.23	116.35	110.85	108.43	109.39	112.65	111.51	110.81	112.03	110.58	110.99	115.97	110.51	110.7	112.65	113.89	110.85	109.71	109.94	113.64	111.16	112.58	110.81	110.26	115.23	111.29	110.6	111.96	109.8	110.87	113.37	112.12	111.84	112
106.16	105.29	103.57	109.75	109.87	109.56	107.43	104.18	107.49	102.59	107.94	103.89	105.7	104.79	108.03	110.54	109.04	108.37	109.69	106.19	107.18	108.07	106.5	106.83	106.37	104.38	106.89	107.66	105.71	111.56	108.72	106.05	109.04	106.52	105.61	108.61	105.94	112.1	107.49	104.85	105.65	107.74	107.9	104.52	105.62	107.85	105.74	106.24	106.62	105.71
116.24	107.43	109.77	110.84	109.54	113.06	112.24	115.17	111.52	113.34	110.87	107.51	113.19	110.58	111.92	111.67	112.82	108.92	110.67	110.13	113.47	112.72	110.75	111.26	111.8	110.53	109.81	111.25	108.15	111.7	112.52	110.18	110.85	109.28	113.28	110.26	110.91	110.58	110.59	109.65	111.81	111.16	112.32	111.48	110.68	108.42	109.44	110.21	111.31	114.11
100.91	102.84	99.667	99.531	97.197	103.01	97.816	100.45	102.16	101.56	96.277	102	102.39	96.306	96.405	96.599	99.426	102.56	98.137	101.71	98.393	102.64	101.66	98.832	98.741	99.227	100.51	102.44	100	100.24	98.485	100.74	100.01	96.765	102.04	98.373	105.17	99.631	98.058	98.545	99.334	98.497	103.42	98.641	95.789	99.094	100.73	100.3	99.843	101.14
110.97	111.2	108.77	111.91	112.42	111.25	108.33	111.45	109.31	109.69	110.78	109.77	109.93	109.73	111.13	111.94	111.7	114.61	109.66	109.07	107.93	113.75	114.32	111.48	110.11	111.28	111.1	109.2	110.49	113.98	113.11	112.01	110.01	115.63	111.23	109.9	110.76	111.21	110.94	112.37	114.78	112.71	111.07	112.81	110.88	108.68	109.11	109.53	110.47	110.55
107.02	106.4	103.46	106.62	110.04	103.42	108.43	106.4	104.34	105.55	106.78	104.71	107.01	103.69	106.43	102.66	104.9	105.63	106.96	106.8	104.06	105.49	104.54	103.98	107.09	102.51	106.76	107.87	105.35	103.2	102.86	106.43	106.36	104.68	101.56	107.64	106.9	108.2	105.99	107.74	104.53	106.4	104.68	105.49	107.36	104.49	108.94	104.25	106.24	108.33
98.925	102.28	99.475	99.45	99.445	102.51	101.06	98.167	97.856	98.651	100.59	101.49	99.357	99.603	97.83	99.36	103.34	99.979	99.812	100.25	97.812	98.297	100.5	99.182	96.237	101.47	96.777	98.486	97.395	98.723	97.241	100.81	99.359	99.243	98.899	99.601	98.476	100.15	102	100.61	97.264	99.591	100.83	101.38	100.48	103.17	98.986	98.3	100.11	101.63
111.78	110.94	114.31	114.89	112.81	109.94	109	110.34	112.38	111.11	109.75	110.33	112.22	113.81	109.29	111.44	111.01	111.83	112.21	110.45	114.85	113.75	108.78	114.47	112.22	114.6	111.35	111.44	109.15	110.95	107.59	113.82	112.14	113.24	112.14	111.06	116.38	112.46	110.52	114.57	112.65	110.4	113.19	111.58	113.3	111.05	114.13	111.81	111.65	112.22
107.94	108.8	107.52	106.87	104.8	104.98	101.42	107.01	105.52	105.5	105.48	105.25	102.1	101.72	103.59	107.54	106.68	105.27	106.86	105.2	104.92	108.07	107.85	104.86	104.14	104.93	104.84	105.46	106.66	107.21	106.54	104.08	102.48	106.89	108.64	107.89	108.93	105.52	106.48	101.7	103.54	106.7	107.46	104.17	104.89	106.71	103.74	103.54	107.46	107.09
106.07	105.26	104.75	102.73	103.22	107.19	103.8	108.32	109.99	104.39	104.28	105.42	108.31	104.72	106.47	103.27	108.38	105.3	104.96	103.32	104.5	103.66	107.81	106.21	102.04	103.87	106.44	103.97	105.78	105.22	103.95	105.24	105.83	105.38	104.72	103.06	107.15	103.76	109.85	104.72	102.18	102.95	104.32	105.2	103.72	103.54	106.59	107.06	102.44	106.94
100.82	97.759	100.31	98.459	97.989	99.475	102.05	100.59	101.71	100.32	102	101.09	102.93	101.72	101.45	100.28	97.702	99.959	98.718	101.35	101.2	99.973	100.41	98.976	98.496	100.02	100.15	102.08	101.97	100.56	102.91	104.35	99.143	100.63	97.987	99.582	100.84	101.97	101.79	101.65	102.44	103.08	99.746	100.89	100.75	98.974	101.71	98.319	101.32	102.01
108.03	106.75	104.66	106.25	105.01	105.57	104.64	105.57	107.32	102.32	103.36	107.54	105.2	105.72	104.32	108.32	108.29	102.61	106.82	104.06	103.45	104.19	107.51	103.12	104.61	106.83	104.94	102.46	106.28	105.59	104.6	110.91	103.93	105.63	106.05	106.69	105.32	108.25	105.6	108.91	103.07	103.88	105.37	106.91	109	106.08	103.69	106.47	106.51	105.11
105.02	105.73	106.13	104.45	104.99	105.64	107.19	107.01	104.28	103.54	109.95	105.17	103.06	102.97	104.86	103.34	110.08	107.75	106.03	105.73	105.29	107.29	105.25	105.59	105.49	103.08	107.22	105.27	104.72	107.99	103.15	107.54	105.04	107.07	104.93	105.53	106.68	107.39	105.05	107.83	105.36	104.07	106.48	107.5	103.93	109.11	108.56	103.02	104.32	105.92
106.93	105.19	105.66	104.64	106.79	103.14	105.09	107.48	104.08	104.04	106.95	109.15	105.67	103.14	108.49	104.32	105.91	105.72	106.68	105.28	104.39	105.95	108.11	108.73	100.92	105.51	104.66	102.4	107.77	109.57	107.77	106.67	107.96	105.99	105.64	105.33	105.28	104.85	109.65	104.74	104.11	102.97	102.68	107.49	106.7	104.89	105.86	102.27	106.73	103.65
121.98	118.34	115.24	118.96	119.44	117.43	116.75	119.11	119.52	114.31	117.88	118.68	120.16	116.33	115.74	118.02	116.93	118.39	116.29	117.95	117.4	118.74	116.54	117.29	114.77	117.36	115.7	114.63	119.83	119.25	116.81	118.2	117.59	121.65	118.05	116.14	116.1	116.34	116.25	118.14	119.88	116.91	116.61	118.17	119.48	117.48	117.27	116.51	116.39	118.43
103.56	103.18	104.76	106.47	104.87	104.51	102.47	103.9	104.13	104.89	106.6	106.76	104.4	102.83	104.31	104.3	105.02	105.71	104.72	105.45	106.93	102.19	105.19	103.94	102.26	104.06	106.81	104.5	102.14	100.43	106.28	103.06	108.73	107.86	106.14	105.76	106.65	106.39	106.79	103.01	107.71	104.44	100.33	106.35	102.21	103.35	104.5	104.95	105.9	101.21
108.19	105.61	107.32	106.61	107.48	106.98	109.32	107.25	109.4	104.77	107.09	107.86	108.8	103.45	105.49	108.17	104.57	106.27	110.38	105.96	107.24	104.23	105.38	107.19	106.76	109.54	106.7	107.98	105.13	106.55	104.95	107.53	105.03	106.91	107.48	104.72	107.86	105.54	106.18	105.52	107.99	106.22	105.77	105.48	105.63	110.64	108.06	105.4	103.74	106.7
105.95	103.37	103.73	103.84	105.54	105.04	102.26	104.19	103.92	105.21	103.48	102.6	106.17	104.1	103.63	106.63	101.61	102.53	104.69	103.27	103.68	104.04	108.26	101.01	105.41	104.94	103.78	103.58	101.78	105.68	101.97	103.74	105.98	107.91	103.48	102.47	102.19	102.1	106.76	103.86	106.17	104.83	103.55	103.01	107.31	104.67	100.7	105.76	101.67	104.76
97.049	100.14	102.71	102.19	101.45	102.62	100.86	100.41	98.413	97.247	101.31	99.076	99.198	100.27	104.7	102.12	97.842	98.883	103.54	102.45	98.793	96.748	100.95	97.955	101.04	101.53	101.75	101.58	103.21	102.59	98.067	101.61	101.08	99.463	98.95	101.13	99.59	103.49	98.357	102.01	100.94	97.556	99.426	98.454	101.99	103.23	103.43	99.47	100.73	101.72
[truncated: 750 more rows]
[truncated: 150 more columns]
