# Supplementary material for: Genetic dissection of main and epistatic effects of QTL based on augmented triple test cross design
Source: PLoS One. 2017 Dec 14;12(12):e0189054. doi: 10.1371/journal.pone.0189054 (PMC5730204; doi:10.1371/journal.pone.0189054)
Supplement: S8 Supporting Information — (ZIP) [file pone.0189054.s008.zip › z4_1900_0.5_5.csv]

105.63	105.13	103.86	104.57	109.37	109.05	105.77	109.2	106.64	106.25	107.62	105.86	107.68	102.82	109.92	102.17	103.76	103.34	104.75	105.82	107.31	109.8	105.43	105.1	108.5	105.57	103.99	103.78	109.79	105.45	107.35	106.04	100.01	101.61	104.22	107.68	107.78	106.76	107.28	107.51	106.51	105.45	105.29	104.39	103.34	103.36	106.29	98.754	107.02	109.01
106.13	107.67	104.76	101.28	104.69	104.58	102.78	104.74	101.6	106.45	105.45	102.83	103.96	105.81	108.42	104.53	102.55	103.64	104.39	106.11	106.62	108.91	101.2	105.79	108.42	108.23	102.34	105.67	103.44	107.26	101.55	103.57	103.64	111.2	107.69	104.26	102.01	99.242	106.1	102.77	101.95	110.89	106.16	107.26	98.962	105.13	103.86	107.45	102.43	107.12
107.27	105.51	104.9	108.81	103.21	108.88	103.98	104.95	103.44	107.19	106.27	108.97	106.53	100.13	106.29	104.49	106.22	106.21	101.51	106.43	103.89	105.9	109.37	109.32	103.26	106.71	104.25	103.48	106.83	106.78	106.28	104.66	112.73	106.08	104.69	102.17	106	104.55	112.85	107.47	102.78	104.91	104.31	108.95	103.07	107.88	105.98	108.1	101.9	104.1
99.215	100.62	99.594	99.708	100.49	97.059	101.92	101.44	104.33	100.02	96.905	103.82	99.252	101.77	105.39	98.994	101.53	99.84	99.51	99.983	95.644	101.54	99.078	103.31	105.68	99.978	99.672	104.51	101.55	99.904	98.465	97.024	100.84	96.528	101.85	104.17	99.212	99.873	99.868	97.824	100.56	98.2	101.33	95.111	99.486	98.554	103.58	104.38	97.823	99.228
115.5	112.22	112.58	109.35	110.09	107.74	112	108.5	111.89	108.1	113.54	111.5	106.02	110.81	112.59	111.5	112.32	111.96	111.68	112.21	106.3	107.65	117.16	108.76	111.18	111.67	109.41	110.86	110.98	113.25	114.25	110.84	114.81	115.62	110.43	111.98	110.2	110.08	106.27	114.41	107.98	111.99	107.79	106.35	111.4	114.78	110.62	108.29	113.29	108.86
121.15	120.94	119.64	116.03	117.21	116.99	118.91	120.86	112.08	117.94	117.16	116.5	117.45	119.91	122.87	113.76	117.65	121.04	116.18	118.2	116.56	118.92	114.8	116.23	116.76	117.61	117.12	115.34	117.27	114.58	120.62	116.02	119.19	118.96	117.68	116.1	119.49	114.36	119.09	117.55	122.16	115.84	113.13	120.68	115.69	122.03	115.99	120.06	115.14	117.84
104.25	107.1	105.45	108.22	108.84	105.47	109.9	106.18	104.84	104.36	103.12	102.87	106.26	102.4	103.23	106.48	104.72	106.66	108.11	107.87	105.19	104.39	104.64	106.21	108.54	107.19	105.57	105.69	99.468	108.94	104.67	106.14	105.05	103.04	105.18	104.27	110.72	104.07	106.98	107.92	104.97	106.37	107	100.69	108.65	104.36	105.85	108.93	107.21	106.22
102.69	107.24	114.9	103.65	103.01	108.61	107.49	105.83	105.93	100.94	103.18	106.68	106.85	105.98	104.31	105.69	104.08	110.37	108.38	105.76	102.61	106.43	106.69	104.83	105.31	108.84	105.94	106.89	102.71	104.11	106.87	106.63	104.72	105.92	111.6	109.88	105.75	102.4	107.99	103.21	100.87	106.15	107.94	107.79	106.57	105.69	105.21	104.67	105.05	106.44
109.91	109.41	109.14	110.36	118.85	109.77	107.91	117.22	112.26	110.17	107.7	112.97	112.2	110.35	112.77	109.07	115.29	111.36	112.79	111.99	107.34	110.27	111	114.23	116.09	106.63	110.19	110.44	107.95	114.62	112.14	110.16	113.26	114.45	110.85	114.05	112.83	111.84	114.36	109.73	115.68	113.15	111.07	114.99	113.5	111.35	113.15	112.57	111.93	116.75
109.75	111.45	114.66	112.2	113.49	114.34	119.39	106.83	111.48	111.34	114.78	114.73	111.53	111.76	110.44	110.56	108.62	114.66	112.79	117.24	112.75	117.71	113.42	117.43	117.99	112	113.39	114.44	111.33	114.94	114.95	113	107.37	106.05	112.51	108.21	115.37	112.72	115.55	108.6	108.31	116.04	111.29	115.86	107.29	116.92	112.1	112.42	113.85	116.48
121.57	119.44	116.7	116.61	117.24	115.38	113.67	121.09	119.17	113.32	118.33	113.85	114.75	118.41	118.95	114.3	114.6	115.13	116.44	118.48	119.83	118.6	111.81	114.45	118.94	117.65	118.88	117.82	118.67	117.23	118.38	120.04	118.01	120.72	114.78	117.43	115.02	120.95	116.04	120.35	119.1	115.85	117.54	120.98	113.71	118.19	115.97	117.39	116.23	115.89
112.34	112.83	108.64	113.52	110.87	116.4	112.05	114.26	112.2	109.64	106.25	114.34	109.62	106.99	113.65	109.36	110.46	112.7	116.75	114.5	112.08	110.96	112.51	111.57	111.86	111.79	116.35	113.64	111.81	112.42	112.14	109.19	112.7	107.62	111.71	109.57	116.13	111.14	111.45	112.38	115.3	110.15	109.89	109.22	110.06	113.12	114.4	114.35	111.33	110.72
95.613	97.053	101.81	96.862	101.98	100.19	100.52	97.477	101.32	100.72	99.457	99.157	96.919	102.14	104.16	98.711	99.642	103.87	99.986	98.917	97.685	98.017	99.154	99.89	103.25	99.653	98.894	99.334	100.42	103.64	99.876	100.29	101.44	98.383	102.4	105.84	101.5	97.514	98.471	102.89	97.324	99.039	97.701	95.922	104.15	97.001	98.327	98.28	97.716	97.857
104.04	105.51	106.93	103.44	110.53	110.55	102.99	105.54	112.1	103.72	109.68	103.31	104.52	103.06	107.21	108.05	103.29	107.11	107.99	103	108.05	103.76	103.41	110.43	102.64	105.19	107.1	99.957	104.14	103.1	107.34	105.94	106.22	101.89	104.97	102.67	106.55	99.653	104.84	107.68	108.51	103.65	103.82	110.63	107.23	105.33	105.25	103.12	104.96	101.4
111.51	108.93	109	111.12	112.13	109.99	108.81	113.9	107.73	108.73	114.52	108.95	109.55	105.93	112.29	109.13	111.19	111.19	110.55	117.06	112.44	109.21	108.02	112.32	109.42	105.06	109.7	108.76	106.66	108.39	114.27	111.39	109.94	109.7	112.65	107.1	107.08	107.63	108.88	112.97	112.32	107.93	109.61	109.47	110.44	110.8	107.31	112.78	110.98	111.34
105.75	104.64	105.13	106.75	105.57	109.01	105.09	99.101	99.253	111.62	105.63	103.25	108.59	107.65	106.56	107.92	107.81	100.34	107.27	104.15	100.74	100.76	103.29	99.528	105.17	104.01	104.09	104.39	104.55	103.07	108.33	107.29	102.16	103.59	98.971	105.13	102.17	105.14	104.06	105	107.48	105.38	108.2	106.2	105.69	102.46	104.4	104.79	107.27	109.94
107.88	103.65	107.55	112.89	103.42	104.73	106.32	106.33	103.64	107.04	105.81	105.73	107.89	105.29	104.6	103.14	105.56	102.32	107.67	105.59	105.93	107.88	108.19	107.08	107.41	106.18	107.29	106.18	100.73	106.38	110.94	105.82	105.51	105.31	103.79	109.23	108.58	107.74	107.1	107.15	102.35	108.08	111.43	106.88	104.02	109.43	106.79	111.33	99.689	110.52
103.11	107.13	104.47	108.57	107.01	105.3	104.76	106.52	105.84	102.6	108.58	105.62	103.95	107.2	105.05	108.79	102.98	102.12	102.44	103.82	107.74	102.38	108.17	110.21	103.18	106.98	107.27	102.55	105.48	104.9	111.18	104.03	105.65	106.34	103.01	108.58	106.21	104.69	104.34	102.67	103.23	102.02	104.51	106.55	103.07	105.12	104.89	105.54	104.16	103.95
109.06	106.75	107.71	106.71	106.5	102.22	108.65	106.33	102.16	107.46	101.07	105.96	108.97	101.96	103.33	102.63	106.62	108.6	103.98	109.17	105.96	109.54	106.75	104.01	110.96	104.62	105.72	109.12	108.67	104.26	106.3	105.26	105.4	103.84	101.75	104.34	107.77	108.06	104.63	105.26	101.68	107.62	105.59	103.55	104.29	100.53	108.51	105.39	107.39	105.65
108.12	103.47	106.11	106.9	104.56	104.29	106.75	104.16	103.48	105.79	101.53	107.96	103.84	105.77	107.72	107.69	103.31	99.102	103.3	99.184	103.9	99.404	101.57	105.02	103.48	102.41	102.76	103.68	105.44	100.32	102.87	105.86	105.26	104.61	100.46	101.84	103.59	102.74	101.03	103.02	104.6	102.73	101.47	105.79	105.61	107.1	109.76	106.85	98.869	105.69
107.99	114.73	113.13	110.24	112.16	109.79	110.79	113.44	114.24	109.43	115.49	110.25	113.08	113.94	111.98	107.55	109.91	115.5	109.79	107.2	111.08	109.53	107.87	110.44	113.03	117.83	113.2	114.68	115.44	108.66	111.77	112.4	107.34	106.81	112.32	109.05	110.61	108.36	111.59	112.65	108.38	108.83	110.52	111.88	108.39	111.57	112.12	109.98	109.3	113.07
100.85	108.52	108.63	108.42	105.27	105.67	104.54	109.9	101.78	107.71	102.16	106.52	106.13	107.06	108.99	100.57	105.09	108.95	102.07	103.08	104.89	108.25	106.06	103.97	104.72	107.52	106.25	107.65	106.82	103.45	112.61	106.49	109.89	105.58	104.7	107.86	106.83	105.07	106.1	112.66	108	106.82	107.16	111.79	108.8	108.02	105.43	108.81	106.65	103.03
104.26	106.38	104.91	104.64	105.23	104.61	107.15	107.27	99.026	104.94	101.81	99.562	106.63	103.22	108.12	107.17	104.29	104.62	101.18	105.04	104.89	105.11	99.009	104.21	107.24	104.85	106.58	105.9	104.22	104.95	106.18	101.49	99.605	106.11	109.85	105.36	105.61	102.28	105.01	102.63	103.58	100.4	104.35	108.08	103.92	102.21	99.628	105.47	103.16	100.46
107.93	111.62	109.56	111.28	110.76	110.07	108.45	110.1	116.68	110.38	109.89	112.13	112.27	109.94	107.9	106.5	112.54	113.61	109.57	111.5	119.28	115.39	110.67	109.12	115.22	114.25	110.51	115.44	114.4	108.26	112.02	113.87	108.79	113.55	115.72	112.29	106.35	109.73	111.7	113.59	108.75	111.04	109.86	107.41	112.11	107.7	108.16	112.55	109.86	109.98
109.97	107.52	106.6	106.72	106.76	104.24	105.55	104.9	108.45	104.34	104.34	104.78	102.56	112.6	107.92	102.98	107.69	103.42	105.35	107.6	106.9	113.21	108.81	107.27	102.95	105.3	104.9	105.9	102.97	108.58	107.01	105.19	107.81	103.41	108.58	107.46	108.34	104.49	103.98	105.36	108.81	110.65	103.57	104.78	102.63	108.99	103.59	107.57	106.54	105.78
103.54	105.02	109.09	104.36	108.99	107.7	103.95	108.09	106.3	103.47	107.82	108.72	108.55	106.56	108.02	104.25	104.09	104.45	108.17	106.2	101.77	105.1	105.82	105.18	106.32	103.57	104.43	102.36	104.72	105.62	106.76	111.57	110.04	105.62	105.29	107.12	102.19	101.26	107	107.67	105.88	106.48	104.68	106.04	108.17	106.7	109.61	100.46	105.51	104.07
105.89	107.75	105.29	100.96	106.22	105.76	106.24	102.04	105.28	101.56	106.71	104.66	104.86	103.53	102.7	103.18	109.98	106.98	102.21	98.788	104.13	106.4	102.23	101.12	104.59	102.54	105.03	104.38	105.28	105.39	100.66	106.49	100.87	104.18	102.68	102.46	108.2	104.89	102.62	104.86	101.05	103.81	103.71	105.93	103.75	103.62	101.88	103.81	105.39	106.8
100.76	105.52	99.846	98.15	96.326	97.968	102.08	100.04	100.26	100.57	102.54	98.027	103.31	92.889	98.799	95.055	99.477	102.73	98.885	98.32	99.949	102.83	98.043	100.6	97.312	101.37	100.79	100.17	97.726	94.665	103.63	100.61	99.773	97.459	99.617	97.715	100.82	95.51	98.529	101.8	101.63	98.449	102.88	100.85	100.76	97.412	101.5	99.41	104.43	102.09
104.76	103.86	103.65	102.98	100.68	107.13	106.87	107.98	102.56	105.09	108.56	108.94	105.4	105.37	102.79	104.42	102.82	98.996	104.26	108.74	100.6	105.43	102.54	104.89	104.77	102.28	105.96	104.2	103.48	104.49	109.39	108.16	107.06	103.42	104.94	101.8	104.42	105.82	104.53	107.34	102.64	104.81	103.92	104.71	107.82	102.74	111.43	103.02	103.39	104.17
106.5	104.34	104.31	108.77	106.6	107.13	108.63	109.56	101.15	108.81	103.81	106.77	106.27	103.08	105.78	105.66	106.42	106.46	107.98	107.29	100.9	105.95	105.91	106.97	106.97	101.02	107.45	111.49	103.52	103.54	109.18	107.51	108.69	106.33	103.84	103.24	107.15	102.27	104.74	104.49	105.32	106.85	104.24	103.97	105.84	104.74	103.39	106.4	107.54	103.54
110.04	106.88	108.91	106.02	108.77	115.14	107.17	113.63	111.57	110.57	107.99	110.09	112.38	112.28	109.55	110.55	110	111.47	107.77	110.23	109.66	109.09	107.65	106.61	108.71	110.92	113.76	111.14	111	110	108.56	109.52	105.8	115.66	111.83	112.14	107.37	106.14	106.35	115.99	112.74	112.46	108.34	107.82	110.42	110.01	110.35	113.74	107.47	105.93
106.07	109.39	109.09	111.19	114.52	114.13	116.14	112.52	111.29	110	108.92	112.09	113.07	111.61	108.65	110.35	114.46	106.01	109.7	110.81	114.53	107.09	116.54	114.27	111.42	114.5	110.53	113.56	110.78	108.57	110.45	110.85	107.57	111.9	111.92	108.54	104.11	115.49	113.38	110.69	112.53	109.97	110.05	115.06	111.38	109.1	109.3	113.06	111.98	112.43
100.13	95.706	98.577	101.72	96.679	95.752	100.15	96.845	100.63	98.755	102.21	98.805	100.56	95.746	101.58	102.98	107.32	102.16	99.738	102.17	97.722	102.72	97.319	94.226	98.906	97.589	97.74	100.75	105.18	103.51	101.5	98.034	103.11	100	97.59	96.37	100.92	99.3	102.62	98.611	95.543	102.64	97.485	97.968	102.83	105.98	101.9	102.5	97.59	101.06
109.05	104.88	107.85	108.66	101.03	107.11	105.82	108.19	110.5	104.31	103.81	104.19	109.7	111.56	109.48	107.94	103.36	106.04	106.41	107.46	108.8	106.59	103.15	105.78	104.99	107.35	102.55	107.56	106.24	106.32	104.36	104.86	106.09	105.03	108.3	105.17	103.62	106.09	108.04	106.49	108.34	106.96	107.03	107.89	107.95	109.86	106.17	105.79	108.09	104.42
104.17	101.08	101.31	103.04	101.09	105.33	100.23	98.227	101.62	102.73	100.11	101.7	98.896	99.228	101.26	103.78	97.915	102.44	99.389	107.49	100.7	97.326	100.04	100.77	97.257	101.66	101.94	100.72	102.58	100.1	102.9	98.874	107.84	102.51	97.002	102.57	103.54	100.17	102.61	104.06	98.338	100.23	102.38	103.17	100.4	102.08	103.19	102.29	99.801	103.55
108.08	105.35	102.82	100.65	110.15	108.4	103.95	104.69	106.38	101.08	107.09	104.62	105.2	107.04	105.71	104.81	105.04	103.32	103.97	105.79	102.73	106.5	106.43	104.99	103.94	104.86	103.32	103.19	106.25	106.38	105.51	105.95	103.63	105.82	103.87	105.64	106.56	106.84	103.25	111.24	103.57	105.89	105.09	108.03	104.79	105.57	103.17	106.18	101.27	108.25
112.86	111.67	108.46	115.52	113.74	110.15	114.04	108.72	113.08	106.52	109.43	110.57	107.77	113.91	109.61	108.08	112.65	114.63	106.78	111.71	111.78	107.62	111.91	110.9	108.37	112.62	114.07	109.42	108.41	110.59	108.21	111.81	114.25	112.73	114.34	113.03	116.9	110.88	112.88	109.59	111.76	117.89	109.89	114.01	110.09	113.09	111.94	114.45	105.79	110.67
108.37	105.81	104.87	102.81	104.28	103.62	104.87	102.76	103.5	105.4	101.05	102.62	103.78	99.327	103.85	103.64	104.93	103.98	106.92	103.46	103.87	101.18	101.02	101.56	102.8	102.96	102.41	103.73	106.34	106.37	102.68	100.7	101.14	107.65	100.71	103.23	104.42	107.35	107.39	104.37	106.11	106.84	103.18	101.57	106.09	104.79	108.81	105.27	104.83	104.37
113.33	112.7	109.78	113.5	113.65	110.86	114.85	106.73	106.91	109	113.08	111.61	110.22	109.07	116.15	112.62	113.95	109.47	108.09	112.01	110.79	111.73	114.07	109.16	113.15	110.82	114.23	111.87	107.78	111.81	117.51	113.92	111.93	113.14	112.17	109.83	106.92	111.22	107.72	108.76	111.7	107.83	109.84	109.32	113.31	112.3	110.43	112.7	113.11	111.75
111.66	111.26	109.14	110.31	113.4	108.46	111.22	106.3	113.05	112.52	110.23	108.91	109.65	107.54	108.8	108.47	109	108.86	111.68	111.65	115.26	105.08	114.6	111.08	115.6	107.47	107.88	103.89	111.31	112.59	108.07	107.21	106.04	108.04	113.53	109.27	109.11	112.94	107.84	112.97	107.11	113.5	107.85	111.75	108.73	113.37	109.76	107.17	109.99	111.57
104.32	106.73	105.79	104.34	103.94	109.86	106.92	114.47	107.33	108.41	106.74	103.81	107.56	106.22	108.55	107.05	110.73	109.34	105.82	107.21	108.32	103.37	110.01	104.25	108.76	104.44	100.92	102.34	108.87	98.515	110.43	110.54	104.41	105.34	106.95	106.86	104.23	104.43	104.31	108.35	103.27	105.01	104.65	104.04	105.94	110.18	108.3	104.54	107.42	96.963
109	106.63	107.6	105.31	108.37	106.14	110.45	106.12	107.17	108.07	108.45	106.21	109.27	104.19	108.41	105.66	107.19	106.37	105.42	106.31	110.1	105.35	102.21	104.86	104.67	106.96	107.5	102.4	106.45	111.7	106.84	110.2	107.26	106.06	110.73	105.52	102.2	110.38	108.93	107.22	109.53	105.25	106.87	104.87	106.05	101.73	109.35	109.62	108.08	107.59
104.81	107.33	106.54	105.86	107.14	102.52	106.93	105.05	107.32	106.61	106.81	111.29	107.65	109.13	107.43	104.64	108.02	111.03	107.37	108.69	105.07	104.53	102.83	103.57	104.43	105.42	104.81	107.7	102.67	106.82	103.48	107.13	106.6	106.02	104.81	106.33	108.72	99.872	103.73	100.8	103.24	103.75	105.85	101.67	104	105.49	107.09	110.23	104.53	105.7
119.13	117.62	122	119.28	117.47	117.79	118.44	116.04	117.03	114.76	114.01	114.41	119.61	117.14	118.35	118.71	115.95	124.85	112.7	119.74	120.56	113.63	120.2	121.99	123.04	120.81	120.04	117.42	111.9	116.42	114.12	116.92	115.68	114.64	120.11	118.69	119.78	121.57	115.66	117.86	115.67	121.42	119.05	117.01	121.23	118.13	118.44	116.2	117.67	119.72
120.06	120.12	120.16	119.38	118.29	118.49	117.58	119.41	120.15	113.37	116.81	120.02	111.45	118.58	119.17	114.6	114.28	114.66	118.06	120.89	115.48	119.72	115.8	116.86	118.53	120.33	118.24	120.92	113.12	122.19	116.48	120.37	118.58	119.38	117.67	116.89	115.62	120.05	117.75	115.2	113.59	119.29	117.91	121	117.44	117.54	115.38	121.37	118.48	118.41
104.85	105.32	104.01	105.98	99.291	105.57	106.82	101.93	102.58	103.08	101.29	102.23	104.62	100.49	103.19	106.39	104.15	107.68	101.81	99.397	105.16	105.44	100.89	107.22	102.15	103.58	107.62	99.389	109.86	103.81	103.54	101.63	105.95	106.61	102.88	104.81	102.31	106.43	106.36	101.48	102.38	102.92	98.122	106.79	109.77	100.8	103.96	105.9	102.78	101.36
111.41	111.16	112.04	117.14	111.92	115.76	110.36	109.1	114.49	117.38	117.75	113.65	114.76	111.43	116	109.62	111.1	110.41	115.71	116.47	117.31	107.9	112.74	111.33	113.27	116.21	112.08	111.22	113.85	113.91	114.81	112.14	106.26	116.86	117.67	117.51	114.13	110.4	114.76	111.63	113.57	111.21	112.24	117.36	109.26	115.22	112.35	114.3	115.44	112.38
116.81	112.68	117.26	117.33	114.59	115.74	113.33	116.47	113.02	111.49	117.32	114.56	118.8	113	113.63	117.92	116.51	118.47	113.7	109.51	112.01	113.62	115.62	120.29	119.27	113.08	114.82	116.88	116.71	112.61	120.71	115.47	113.24	113.87	116.68	118.02	119.34	117.55	120.4	114.65	119.05	114.77	111.73	114.71	118.56	113.01	116.46	114.14	117.36	116.39
104.81	108.58	108.04	102.66	104.37	105.69	106.34	103.8	109.89	111.13	108.69	108.42	106.8	108.44	104.72	103.07	110.27	104.4	102.11	109.84	106.77	108.63	107.43	105.8	109	104.63	100.87	103.71	100.76	108.64	107.98	108.87	105.64	102.99	106.57	112.84	106.34	106.94	109.15	104.39	108.06	106.88	108.86	107.46	104.13	103.95	107.09	108.41	108.28	104.93
113.93	109.48	112.1	112.43	108.6	113.86	115.36	109.9	107.14	114.28	115.98	110.06	110.87	105.88	109.05	109.62	111.89	110.5	111.1	112.03	113.08	111.96	113.12	112.09	116.45	111.79	105.74	111.77	117.37	106.85	114.78	110.19	109.63	113.15	109.9	116.4	110.89	114.16	109.35	113.06	108.79	109	111.62	109.44	108.15	111.19	114.47	112.6	109.1	111.2
106.06	102.31	103.63	108.99	104.95	103.43	102.96	102.84	105.22	103.77	104.09	104.66	101.04	104.22	102.79	110.98	105.55	102.85	107.81	103.71	104.19	106.9	109.91	106.04	103.13	103.7	105.47	101.95	105.41	102.25	106.17	104.93	106.06	105.09	101.07	104.48	102.79	105.32	105.94	103.66	101.9	104.58	107.81	104.44	104.69	104.42	106.29	105.09	105.62	104.13
103.85	108.44	103.21	108.6	109.03	108.8	104.73	104.45	104.04	111.5	105.92	110.81	102.2	109.84	108.53	105.52	110.69	108.2	107.26	105.11	106.02	105.74	108.49	111.87	112.16	107.44	107.6	106.34	107.06	103.35	105.78	109.71	110.64	110.13	102.94	106.01	111.68	110.41	104.4	108.63	106.62	107.26	105.9	106.92	108.78	108.56	109.95	106.31	108.74	106.78
101.13	96.496	106.48	103.16	102.44	95.808	101.49	102.53	105.18	98.92	99.358	100.73	96.741	107.08	105.01	99.859	99.218	102.53	94.097	99.042	102.71	98.705	106.82	101.74	101.41	104.93	99.02	99.043	101.24	101.11	102.32	102.28	96.772	101.33	100.41	100.48	101.89	99.56	102.76	101.25	98.565	95.256	99.162	103.56	103.45	101.1	101.82	101.28	96.225	101.32
115.05	111.72	114.48	109.87	112.07	109.29	116.7	113.91	111.96	110.03	111.67	113.16	110.51	113.74	111.46	113.5	109.98	109.68	118.3	116.52	115.84	112.07	108.63	113.06	114.11	108.42	109.96	116.31	109.34	110.2	111.83	110.47	111.12	111.96	108.65	110.38	117.01	115.27	110.71	111.87	112.28	111.71	112.22	112.09	111.95	112.21	114.14	114.05	110.05	112.11
106.16	104.93	103.1	103.58	102.34	106.91	107.17	106.19	103.43	106.02	107.54	107.67	106.11	109.3	108.59	110.8	109.84	106.01	107.02	106.2	105.87	107.54	106.69	107.05	107.02	105.59	109.05	100.8	107.13	109.27	106.45	103.51	109.45	102.57	102.49	104.35	105.15	110.06	108.63	108.21	105.21	106.77	106.18	104.82	101.47	107.38	104.58	107.67	107.86	104.61
111.03	111.75	114.07	111.23	108.1	113.98	109.53	114.77	115.7	109.92	110.79	111.76	110.77	110.56	114.5	110.11	115.13	114.27	113.76	112.31	112.31	113.91	114.46	113.98	111.6	114	108.59	112.26	109.21	112.92	112.52	113.36	111.74	110.05	108.7	116.04	111.9	110.99	110.98	112.11	110.97	109.9	115.49	113.5	111.32	112.97	109.22	108.76	112.8	117.48
104.57	105.48	109.73	103.41	102.3	106.62	103.71	104.21	105.44	106.72	103.86	106.31	103.85	104.41	100.92	100.5	106.01	104.46	100.36	104.53	102.47	105.45	104.28	102.17	101.21	103.56	105.95	105.67	100.42	105.26	101.56	108.63	102.86	105.37	104.17	105.89	103.56	104.01	103.97	101.24	106.33	103.97	102.24	104	105.97	103.9	101.75	101.03	103.36	102.98
103.32	105.23	99.092	98.838	99.509	97.456	103.05	103.52	101.23	105.8	100.93	99.455	98.998	100.42	102.52	98.143	101.52	95.947	101.26	104.6	100.17	101.09	98.35	98.572	99.705	101.27	105.56	101.06	106.08	103.59	99.467	101.24	97.603	102.34	103.95	101.33	97.015	101.19	101.79	101.39	95.435	98.887	98.309	97.341	100.61	101.53	100.64	95.286	99.649	99.956
108.03	109.71	108.66	113.76	108.49	111.67	112.59	114.62	113.16	109.01	113.66	109.31	112.33	109.96	108.2	113.6	109.8	112.81	113.28	111.84	110.22	112.65	116.66	110.89	111.12	112.41	111.71	118.15	111.67	110.76	113.61	114.62	107.16	112.63	110.6	115.53	111.85	110.41	110.11	113.6	111.96	117.84	118.77	121.23	111.72	113.3	112.74	112.98	112.16	114.07
105.51	104.11	107.45	106.94	104.62	106.05	107.45	107.46	105.66	109.18	104.54	104.55	106.02	105.95	106	107.03	109.53	112.92	105.08	103.62	104.33	107.05	106.88	106.77	109.69	106.7	104.02	109.97	106.4	107.22	105.51	105.45	109.31	105.29	109.38	104.8	109.23	110.02	107.09	101.81	106.6	106.63	105.51	104.92	105.66	107.29	106.39	104.14	103.78	107.51
117.52	116.1	117.12	118.22	116.3	119.71	112.14	117	117.96	115.46	120.29	117.48	119.08	114.41	118.49	115.63	115.94	114.21	120.01	116.08	118.37	116.98	119.67	121.11	115.03	118.35	117.63	121.36	115.36	117.25	118.92	117.77	115.7	117.74	117.84	113.53	119.37	114.25	117.15	114.82	118.71	118.76	117.48	118.04	119.98	117.07	120.96	117.87	120.19	119.98
119.25	115.68	114.5	118.51	115.21	116.17	119.1	115.92	117.32	114.39	115.44	121.1	120.89	112.06	115.75	115.85	116.1	121.06	115.21	119.16	117.94	118.27	113.66	114.79	114.64	113.23	112.98	115.14	118.99	114.92	115.98	114.56	112.6	115.97	117.23	113.24	115.46	117.9	116.99	117.76	113.83	115.84	118.73	120.98	111.8	113.66	118.74	120.91	116.39	114.97
104.05	103	109.63	102.69	108.06	110.64	109.81	109.96	106.92	107.13	108.19	111.42	107.64	108.31	108.28	107.47	105.52	105.14	106.62	105.78	106.16	107.56	108.25	105.6	109.82	110.87	105.87	108.5	104.2	108.62	104.96	110.28	105.23	103.9	107.68	108.5	108.54	106.72	110.01	104.23	109.98	106.75	107.37	105.93	107.07	106.63	106.99	110.49	107.42	108.4
105.22	105.29	102.3	103.59	109	106.25	106.99	105.86	104.26	108.27	104.26	105.64	110.04	102.7	106.43	109.6	104.49	99.917	110.77	105.2	106.06	102.34	101.45	102.48	103.9	103.81	101.01	107.04	101.04	108.49	107.1	113.95	101.84	103.64	110.42	100.73	104.65	105.81	106.4	107.46	104.13	108.51	107.51	107.04	107.71	101.4	105.64	102.91	106.78	103.33
109.26	108.95	111.11	109.2	114.97	110.97	109.33	105.39	108.81	111.75	108.27	115.55	110.87	110.34	105.24	108.85	110.84	108.82	110.76	111.79	109.05	107.48	108.53	105.59	111.97	109.76	110.82	106.68	106.85	111.42	107	115.04	107.51	107.95	111.5	109.13	111.25	109.57	113.39	109.66	112.18	111.83	107.42	113	110.55	104.31	108.76	113.79	110.06	108.96
108.21	109.16	107.87	106.99	106.01	109.19	103.35	106.84	103.59	109.5	107.09	107.32	109.13	106.92	108.43	104.99	107.02	105.62	105.02	102.33	109.97	107.3	107.62	108.11	103.31	104.31	103.93	105.92	107.68	100.76	105.07	106.44	103.52	106.36	105.91	105.03	104.68	105.97	102.72	105.67	110.45	111.41	107.26	109.13	100.08	107.31	107.14	102.74	103.89	107.46
111.76	111.23	107.88	110.79	107.73	112.71	110	106.87	113.04	112.93	114.08	109.68	116.78	109.56	110.89	110.97	110.5	107.76	112.73	111.72	109.29	109.6	111.73	114.86	114.76	113.94	110.68	114.29	114.8	114.7	112.48	108.91	112.36	108.87	112.1	112.62	111.9	109.66	107.11	108.82	113.79	109.09	109.17	110.95	113.35	111.23	115.1	111.22	107.98	110.94
109.33	105.59	108.31	109.31	101.3	113.89	100.71	107.37	100.12	105.58	107.68	106.88	110.92	106.88	106.55	105.42	104.06	112.26	110.09	102.16	103.97	110.53	107.18	102.13	106.76	107.71	105.25	103.63	105.35	111.43	114.49	103.92	103.91	107.27	105.65	110.47	107.61	107.6	109.55	107.19	104.74	110.01	108.98	111.02	105.06	102.31	105.55	109.18	103.66	107.83
104.07	100.89	101.37	106.25	101.98	102.49	100.75	107.88	102.65	102.12	107.08	104.91	101.53	105.23	102.85	105.31	104.66	104.03	104.19	105.8	109.03	107.69	105.44	106.28	106.58	106.21	106.75	101.92	106.86	107.04	103.62	106.02	104.75	103.84	106.44	102.81	104.32	103.55	108.08	107.5	101.37	104.73	99.53	106.9	99.909	101.46	108.24	103.2	105.06	102.99
102.17	100.2	101.36	102.84	99.425	102.71	101.98	99.071	101.97	98.351	98.962	102.2	100.09	99.399	103.37	98.246	102.27	100.03	97.308	98.851	100.25	97.23	101.07	96.771	105.05	102.58	103.13	102.08	101.61	98.346	98.772	98.596	98.03	99.098	98.735	101.22	94.924	106.19	99.432	102.27	100.51	102.74	101.82	94.965	101.38	97.845	98.154	101.93	96.646	99.489
107.8	102.57	106.43	109.36	99.927	106.61	104.87	107.52	106.88	107.26	104.44	106.86	106.92	105.14	103.32	107.74	104.77	108.6	105.59	101.58	105.27	101.09	105.87	101.52	104.2	110.66	110.34	104.6	103.06	103.72	110.06	107.94	104.96	106.07	100.78	103.73	108.1	105.98	109.95	105.65	104.55	104.24	105.27	105.11	109.06	109.42	104.79	105.9	105.9	105.16
112.88	112.81	109.78	111.08	114.01	108.14	109.67	110.61	112.95	112.01	115.39	107.18	116.71	109.66	111.72	106.85	117.42	115.99	112.04	113.43	109.22	107.13	115.73	113.55	116.6	105.72	113.38	112.34	109.33	114.49	110.06	110.41	112.16	111.65	111.03	113.42	109.51	110.33	112.72	107.1	108.96	111.94	111.98	112.99	115.34	110.13	110.23	111.48	111	114.16
105.97	107.49	107.55	106.24	107.14	101.86	105.23	108.41	106.62	110.36	110.42	100.43	103.32	103.41	107.83	107.01	104.9	106.57	103.72	106.84	107.89	109.38	103.97	100.76	108.17	107.04	106.19	107.45	101.66	104.45	108.65	107.62	102.86	109.05	109.29	106.85	102.49	104.42	105.48	106.1	106.16	102.79	104.8	107.04	104.3	101.4	105.57	102.31	110.3	108.54
107.74	102.02	103.4	108	104.97	102.7	111.95	103.34	101.89	107.83	104.67	107.52	108.16	108.2	108.29	110.02	109.31	104.5	105.32	104.37	106.91	102.27	103.64	107.08	105.96	109.26	103.42	104.21	106.89	101.73	108.88	105.12	106.46	101.03	104.37	109.6	105.83	108.64	105.38	104.53	105.89	106.25	103.02	104.5	103.93	107.19	108.87	108.59	101.56	106.21
106.27	113.17	111.95	111.78	109.69	108.4	107.94	109.69	110.61	108.75	110.99	110.12	109.22	109.81	112.16	106.93	111.15	107.95	106.91	111.51	109.68	107.45	110.75	106.86	106.47	105.4	114.86	113.45	110.07	111.26	109.31	109.63	106.98	109.64	116.78	112.75	113.29	109.87	109.38	113.43	108.6	115.22	111.78	106.1	102.78	111.3	109.47	110.44	108.09	110.87
108.34	106.7	104.76	103.25	104.87	107.08	103.9	106.62	108.43	106.11	108.25	106.84	108.3	104.64	103.51	103.27	107.24	111.1	102.11	104.14	107.64	106.5	104.14	104.86	105.32	106.63	104.62	105.17	109.48	105.41	105.08	109.45	109.07	102.1	105.99	107.9	104.17	105.73	103.03	107.69	103.49	106.32	112.45	107.55	102.89	104.62	102.66	110.58	102.72	108.41
112.85	114.64	115.23	111.84	115.17	109.52	109.63	114.48	112.44	111.99	111.44	113.31	115.69	110.88	110.8	113.48	109.97	117.5	113.22	112.6	114.5	112.68	111.92	111.82	106.91	112.05	111.83	112.86	110.88	112.03	113.25	116.4	113.01	108.08	114.98	111.99	112.24	114.84	109.21	106.86	113.43	109.16	111.49	108.14	111.59	109.98	112.58	109.14	108.93	111.52
109.45	103.81	106.51	107.93	108.55	108.99	104.5	102.04	105.65	107.69	103.81	109.57	109.8	107.78	109.05	105.8	110.66	106.33	106.35	106.37	103.2	106.75	105.48	104.63	103.72	107.61	109.23	110.8	113.4	105.98	109.52	104.5	108.73	106.14	110.36	106.6	107.85	106.25	104.16	109.53	104.78	108.21	109.66	106.32	109.49	105.47	106.31	106.44	104.04	111.78
114.52	110.1	113.16	113.68	108.44	109.4	111.26	109.58	112.47	112.48	113.73	113.05	109.77	112.01	114.58	108.13	112.05	107.43	111.12	113.06	111.44	115.29	113.26	113.84	113.69	110.3	109.6	115.61	109.54	109.49	116.32	111.21	109.22	112.19	112.11	114.48	111.33	110.47	113.09	108.05	112.5	112.7	107.85	110.18	111.27	113.64	112.07	107.94	109.77	113.92
105.2	104.06	106.23	103.11	105.97	104.54	103.95	107.33	107.27	101.48	106.14	106.37	103.05	104.56	105.22	104.96	103.38	107.21	101.65	104.12	104.53	97.958	109.6	104.5	108.26	105.17	108.5	104.36	105.17	106.07	103.51	108.86	102.72	104.67	108.15	104.67	105.43	107.89	100.29	101.54	105.19	105.51	104.82	101.93	109.41	104.64	103.39	108.28	106.71	104.94
121.33	117.18	116.95	117.22	114.12	120.32	117.96	118.63	117.03	121.85	118.75	115.48	118.47	117.39	120.78	117.35	115.56	116.36	117.61	114.78	117.73	120.3	122.23	117.47	111.93	117.26	116.95	116.76	121.61	120.58	118.28	117.06	114.73	112.79	116.71	115.69	116.84	111.04	115.86	112.88	117.85	115.66	116.12	119.12	120.63	119.42	120.17	117.07	112.63	117.89
111.59	115.86	111.76	110.15	109.11	112.1	114.38	109.24	112.93	104.25	114.06	110.67	117	112.66	110.22	107.12	112.26	112.51	117.02	109.24	111.69	112.07	112.67	110.58	113.41	109.42	111.63	113.72	112.34	110.75	115.67	112.27	113.54	112.25	113.4	112.33	111.38	112.32	112.23	114.66	110.12	113.85	107.05	110.72	111.44	107.9	108.02	109.06	114.92	114.23
106.67	105.89	108.04	111.59	103.19	106.39	111.2	105.71	106.53	111.67	106.76	102.3	105.53	105.58	102.45	108.03	111.1	105.98	106.52	105.73	106.42	104.71	107.24	111.11	109.87	112.4	105.36	103.69	106.94	110.69	107.87	105.02	113.05	103.7	107.81	105.45	107.82	107.46	103.04	105.2	107.05	111.21	104.36	109.39	107.69	107.72	103.25	108.03	102.99	107.28
99.609	100.66	104.64	102.59	99.782	101.09	99.663	100.32	99.342	97.986	100.12	100.81	99.459	96.137	96.173	98.345	99.253	97.96	97.78	101.45	102.5	98.881	98.723	103.53	98.343	104.29	101.37	99.619	100.85	100.09	97.739	99.901	99.516	102.08	97.328	99.568	102.29	97.352	101.72	98.08	97.517	98.179	100.2	95.239	97.499	98.947	96.516	98.932	98.021	97.581
109.26	110.55	111.05	112.46	108.65	119.24	108.46	111.15	107.43	111.01	111.72	108.32	110.82	109.73	112.23	110.71	113.61	110.71	111.31	114.01	114.03	109.66	110.44	115.13	111.79	111.1	114.18	112.6	111.83	112.14	111.28	113.76	113.76	113.4	108.82	112.88	115.74	110.98	110.14	113.53	114.85	109.45	113.34	110.52	111.25	110.98	115.86	116.36	111.09	111.63
102.71	104.4	108.07	106.29	106.85	105.42	105.03	105.84	103.31	106.46	108.74	101.27	106.4	101.64	103.27	103.34	102.83	103.48	103.59	105.94	104.41	108.33	107.32	108.68	108.72	102.06	105.12	105.64	101.94	102.71	103.77	109.21	108.12	104.34	99.841	104.72	107.42	109.64	105.46	104.06	101.79	107.25	103.33	103.58	107.02	108.46	108.11	107.11	106.24	104.56
101.87	108.73	101.25	106.47	103.1	105.25	100.23	104.56	109.27	102.98	109.59	105.03	109.96	103.98	107.14	106.28	103.46	108.19	101.32	103.68	105.09	108.79	104.41	107.09	108.23	108.59	105.07	110.69	109.01	103.7	104.23	104.35	105.51	103.1	104.35	101.17	108.84	109.27	109.59	104.5	105.33	108.36	103.75	105.33	107.73	103.93	104.62	107.34	109.63	106.87
105.52	105.1	106.31	107.71	106.29	110.26	104.21	102.99	108.87	109.46	108.18	106.88	102.22	106.47	108.83	105.61	103	101.44	105.84	99.825	105.72	107.29	101.99	109.36	106.68	107.07	103.7	110.29	109.63	106.85	108.04	101.84	107.52	107.22	108.02	106.43	107.89	106.01	105.47	103.77	110.45	109.83	106.92	108.97	103.76	107.73	108.35	109.42	107.68	106.48
106.75	104.25	108.73	107.34	104.37	102.91	108.37	107.74	106.7	111.03	108.18	105.52	105.57	108.65	105.34	109.79	109.62	99.955	107.61	105.98	108.55	102.7	110.42	105.86	105.28	106.05	106.93	105.65	104.15	108.39	108.57	106.79	112.5	105.43	109.94	110.72	110.45	111.95	106.31	104.87	103.32	102.59	110.95	103.17	106.93	106.05	105.25	104.9	103.69	109.33
108.23	101.76	106.68	106.31	104.18	108.4	102.37	105.06	105.74	105.49	105.94	105.31	104.52	103.69	105.1	111.21	106.94	102.18	108.91	109.17	106.04	103.12	105.61	99.011	103.23	104.65	104.83	112.31	104.95	108.18	108.41	103.59	101.64	110	107.46	101.74	105.69	108.86	104.77	106.46	108.2	104.86	105.39	106.5	106.85	105.17	107.92	108.07	103.4	105.86
96.725	98.252	103.68	98.257	95.771	100.91	98.856	101.67	104.18	100.24	98.178	101.55	96.917	93.797	100.58	100.55	100.09	100.45	103.09	98.691	98.455	98.59	98.21	97.213	98.375	96.238	99.569	103.14	100.14	102.7	96.935	103.57	98.031	99.966	100.76	96.382	102.63	97.387	97.862	100.21	97.744	100.68	100.25	93.078	97.967	97.882	97.54	97.707	103.21	103.06
103.46	107.13	103.37	102.21	104.52	103.88	104.77	111.39	106.47	103.38	100.36	103.17	107.2	101.07	105.09	108.38	107.67	104.52	106.09	108.56	104.76	102.61	105.94	105.77	105.03	103	108.32	99.162	104.32	102.18	103.23	106.11	102.76	108.2	102.63	101.13	107.49	103.39	106.7	103.02	104.96	105.88	106.36	101.4	104.52	104.35	106.44	100.93	103.19	105.2
107.25	105.54	102.17	102.81	105.75	105.22	104.67	103.21	103.28	102.22	102.59	97.679	104.49	102.32	103.77	104.39	101.01	107.1	103.63	106.28	107.13	104.98	106.48	104.09	102.59	101.67	104.9	100.38	102.45	102.47	107.03	105.28	108.22	101.85	106.99	107.8	101.18	107.1	105.56	104.91	99.669	106.78	102.67	104.44	97.656	103.77	105.83	105.86	99.072	105.36
112.06	110.21	110.86	114.23	112.49	112.15	111.38	110.74	112.61	109.45	110.99	113.87	109.71	108.02	113.27	114.36	114.6	116.38	110.22	113.68	111.47	112.42	110.69	112.73	113.61	113.51	110.96	110.75	109.75	108.99	108.18	112.73	115.53	111.82	112.53	111.52	111.15	108.45	112.12	111.74	114.26	109.59	112.26	106.55	112.86	110.2	114.72	112.24	110.34	111.44
100.51	100.04	101.67	98.429	96.335	102.06	104.76	101.61	99.105	100.76	94.2	100.51	98.401	102.78	100.22	98.815	98.616	99.348	100.63	99.794	100.25	105.1	99.112	97.031	98.656	102.04	97.384	98.086	101.24	98.85	98.325	104.1	97.862	99.127	99.676	97.844	92.754	97.272	95.696	100.12	100.2	96.649	97.496	104.23	100.7	101.98	100.42	100.23	96.758	100.75
103.8	105.11	102.71	106.69	103.96	103.72	106.59	107.34	105.84	104.34	106.41	104.35	105.72	102.42	101.42	107.49	106.37	106.31	104.23	98.923	101.79	100.72	102.75	99.176	107.23	103.27	106.09	101.78	107.34	102.13	103.64	105.23	102.22	103.38	106.43	103.95	105.58	104.26	104.57	111.51	107.57	106.79	105.48	102.08	107.42	108.01	103.38	102.35	102.21	102.33
110.31	105.4	103.45	106.67	106.97	106.83	106.12	110.38	105.01	104.7	102.48	107.38	99.667	104.22	107.93	105.2	99.956	108.16	101.79	109.72	108.43	102.54	102.55	108.7	105.6	105.93	104.79	105.12	105.99	106.69	107.26	105.19	103.22	102.79	110.96	104.94	109.68	108.42	108.79	108.01	109.24	104.46	110.07	106.14	105.08	107.63	103.58	102.79	103.77	102.66
100.8	104.93	101.42	102.28	99.126	100.76	95.423	99.778	103.97	100.45	101.04	99.011	96.534	100.52	94.074	99.676	102.16	101.21	94.031	101.97	103.3	102.3	96.976	102.45	94.062	97.928	100.06	97.134	101.65	99.452	101.47	99.737	99.209	95.39	97.431	100.28	97.187	103.16	97.599	99.935	98.869	98.376	98.931	98.357	102.32	100.06	102.84	96.306	98.858	104.44
103.72	101.46	103.56	104.02	104.59	106.77	106.06	107.69	107.92	103.71	103.79	100.97	103.11	108.89	106.75	104.74	109.59	103.51	104.37	104.14	104.23	107.34	103.79	109.76	107.24	105.82	107.09	105.24	105.4	104.82	109.26	105.83	101.74	108.32	104.8	110.98	106.62	106.26	104.52	111.45	108.37	110.77	105.55	108.64	104.61	106.82	103.86	107.77	101.62	108.03
104.13	101.29	105.61	104.49	106.44	105.92	107.73	101.82	102.74	104.07	107.6	111.51	102.62	108.65	105.5	107.87	107.93	100.7	108.25	104.64	105.6	101.37	105.74	104.62	108.81	106.5	107.44	107.78	106.58	102.38	103.03	105.7	101.36	105.2	106.63	107.95	108.12	109.39	100.15	105.07	105.88	104.47	107.55	103.16	98.841	101.66	104.99	105.77	106.6	105.43
110.88	109.23	109.5	108.45	113.71	110.37	111.63	114.86	114.01	111.59	110.09	114.5	114.77	111.8	110.36	110.34	107.84	106.88	107.73	109.04	111.22	108.71	112.07	110.95	109.46	110.78	113.34	109.56	111.34	110.93	110.34	108.28	107.31	108.2	111.93	106.19	111.48	112.01	112.77	107.06	117.07	109.4	113.68	110.41	112.76	110.95	112.61	110.06	109.25	110.63
103.91	107.4	103.3	109.97	101.36	109.76	106.27	106.28	110.02	104.86	102.33	108.41	108.97	107.46	107.6	105.85	104.06	103.69	107.95	104.61	109.71	103.65	105.28	109.25	104.53	110.96	110.29	104.03	107.65	104.95	105.64	109.4	105.61	105.27	107.67	107.04	109.31	103.59	104.2	105.65	105.59	106.11	112.07	102.76	106.76	107.21	104.66	104.58	105.74	107.19
118.75	117.21	116.1	117.87	115.03	119.81	118.83	116.49	119.48	118.59	120.27	117.13	115.85	115.23	119.92	117.09	119.19	112.29	118.63	115.5	120.3	122.2	119.88	116.69	122.03	121.84	121.71	118.21	116.19	115.71	117.87	117.39	115.48	121.38	118.56	119.92	121.87	120.33	118.89	117.92	118.63	115.31	120.01	118.75	119.01	114.93	111.92	119.32	118.08	112.87
112.7	111.37	113.23	114.45	116.4	112.01	109.17	112.77	116.9	111.69	111.48	113.83	113.95	112.77	106.63	111.84	114.72	111.18	111.88	113.23	110.33	110.94	113.17	111.69	117.07	106.89	110.79	113.61	109.88	119.54	112.86	108.51	111.7	114.73	115.33	111.69	111.87	106.56	113.38	110.85	111.19	104.67	111.33	111.96	106.57	111.74	108.4	115.91	112.53	110.33
111.88	111.74	113.82	111.99	108.15	113.79	110.3	109.7	108.19	108.99	110.76	112.93	110.03	108.23	109.32	110.53	111.58	108.49	112.17	111.74	110.94	109.11	113.07	110.34	113.74	110.01	110.92	111.56	110.07	112.11	113.65	109.51	110.79	110.81	115.14	109.56	115.69	109.73	110.17	110.97	112.41	115.67	111.81	114.88	109.33	111.61	114.13	115.25	108.56	115.05
112	116.65	110.96	109.56	111.43	111.52	114.18	110.27	111.47	107.13	108.18	114.76	116.14	110.48	112.1	117.61	113.05	116.11	108.92	109.42	108.69	115.61	112.02	111.41	110.05	113.01	113.99	111.06	113.8	109.81	110.24	108.71	110.71	107.71	115.04	111.13	111.12	106.94	113.31	111.95	112.65	108.21	113.51	111.4	109.83	117.78	113.36	114.79	114.57	113.8
108.35	112.57	112.26	106.76	111.13	118.76	114.74	110.25	111.45	114.19	110.14	109.48	110.24	113.16	115	114.27	113.09	108.39	107.61	110.41	111.69	118.44	113.96	108.87	106.09	115.71	110.15	114.09	112.03	111.76	109.75	112.51	115.11	111.44	117.17	107.43	111.36	111.35	109.29	114.81	113.14	109.02	111.72	105.39	109.11	110.27	111.53	111.48	114.94	111.12
104.52	106.32	103.03	106.72	107.42	104.84	103.88	101.7	106.58	103.63	107.17	103.35	103.92	103.39	102.84	103.41	102	105.71	103.69	104.91	107.33	102.68	105.38	106.92	107.67	103.12	106.84	107.02	108.31	106.2	105.33	112.89	107.93	102.57	108.07	107.78	109.35	104.78	106.64	105.35	107.16	106.63	106.65	105.63	107.52	106.54	108.2	104.83	105.42	104.91
106.02	105.53	108.73	104.05	104.46	104.22	108.48	104.53	107.68	100.33	106.08	104	98.02	103.53	102.13	104.42	100.86	108.46	105.68	105.31	106.36	108.8	103.33	104.38	105.09	104.12	100.37	106.19	100.25	107.3	100.38	100.94	101.55	105.1	103.78	105.3	104.72	102.61	102.85	103.23	102.17	101.55	104.48	103.94	103.59	102.25	104.05	106.26	105.78	102.14
101.16	97.322	99.777	100	106.56	99.088	99.115	95.569	102.34	98.013	96.843	98.632	100.47	97.893	99.766	103.26	100.18	97.241	100.56	101.4	99.843	100.95	102.52	99.615	100.6	98.424	102.54	101.1	98.546	101.28	103.35	105.07	106.03	101.96	97.424	98.477	96.658	106.11	100.11	96.912	99.903	100.26	103.52	102.79	102.75	99.659	98.675	101.45	101.07	98.06
101.31	101.45	103.01	103.26	99.551	96.052	100.22	99.421	102.02	100.29	99.57	102.76	99.04	100.3	100.23	102.53	98.991	101.68	102.29	104.04	98.182	98.32	103.88	101.81	104.35	99.178	95.254	95.032	98.147	102.87	102.58	101.5	103.1	97.989	97.944	100.13	102.52	99.03	98.916	98.923	98.135	95.975	100.28	99.001	103.1	94.078	97.36	102.34	107.72	100.93
107.54	107.86	110.17	106.59	108.84	111.76	108.2	110.33	108.58	111.38	111.7	107.76	112.65	111.41	115.69	108.65	109.49	113.34	110.03	112.94	111.98	108.13	109.73	113.47	109.34	110.87	109.42	112.34	111.37	112.49	109.05	111.15	113.2	112.11	115.26	111.47	113.13	110.72	108.16	110.43	110.79	113.55	110.48	109.36	115.85	108.53	108.55	107.86	112.64	105.58
102.66	110.42	103.37	106.05	104.12	106.29	105.33	102.65	102.36	106.43	105.99	102.89	106.5	106.65	108.71	102.22	105.19	108.51	107.17	109.4	103.69	107.18	105.33	105.97	108.63	107.87	102.5	107.37	106.35	102.84	102.69	106.46	105.19	102.83	104.7	105.96	103.7	106.31	105.17	108.1	106.83	107.49	105.46	100.6	108.99	106.42	106.65	108.79	104.74	104.37
107.77	109.72	111.31	114.49	112.87	112.29	114.38	107.16	116.31	111.76	114.28	112.06	109.54	113.36	114.97	110.49	110.68	109.91	112.34	108.86	109.95	111.15	115.86	111.35	109.91	108.82	114.05	108.12	114.2	106.77	112.95	111.13	113.81	108.69	112.77	110.23	107.69	110.24	110.49	114.38	111.52	111.25	112.01	110.98	111.94	109.16	114.66	115.26	109.16	105.7
107.17	107.31	108.87	106.46	110.1	105.57	103.26	102.25	103.93	107.36	108.48	103.92	108.67	103.95	104.03	105.44	105.73	106.63	106.43	105.91	110.35	103.59	105.58	108.82	106.66	105.38	106.46	107.08	103.26	107.68	100.93	107.45	102.5	106.13	104.59	106.62	103.84	102.29	102.26	106.72	105.36	105.43	106.09	105.87	102.99	101.78	106.83	104.22	100.57	107.71
109.83	104.62	106.98	101.18	103.31	106.24	107.26	110.12	106.47	105.01	108.83	105.42	106.23	107.39	101.27	107.65	103.55	104.84	104.71	103.75	108.45	104.11	108.26	105.17	106.83	102.04	106.51	104.49	105.6	103.95	109.64	104.9	104.77	110.05	107.62	107.57	106.17	104.8	104.49	107.85	105.28	101.16	109.26	111.6	105.23	103.98	102.45	106.17	108.54	103.38
119.36	117.99	115.43	118	118.44	116.11	115.82	120.6	116.24	120.96	124.18	117.98	115.4	117.75	114.26	120.55	117.74	116.36	117.46	116.28	118.74	112.76	112.54	116.93	119.16	118.08	117.21	116.32	118.73	116.1	114.49	118.95	113.9	115.62	120.53	122.7	113.54	114.99	119.57	118.64	114.63	116.53	113.42	113.61	119.14	113.79	119.28	118.76	113.24	119.1
112.08	109.49	112.07	111.84	107.34	113.35	108.46	114.08	109.13	113.17	114.15	109.57	113.87	113.28	108.15	109.99	110.28	114.77	108.58	114.14	113.9	112.81	112.15	112.18	108.15	111.15	104.99	110.2	114.28	114.37	111.4	110.44	116.69	111.99	108.14	107.96	112	111.44	109.86	112.65	110	111.81	109.9	112.67	116.17	113.52	107.76	116.62	105.83	110.86
96.537	102.31	99.314	101.14	100.11	97.882	100.93	103.58	97.874	102.25	101.87	103.14	98.792	99.894	102.78	98.396	97.831	95.967	106.17	100.54	99.846	102.81	102.41	98.971	98.599	100.78	101.58	96.444	102.47	97.972	100.47	97.876	99.309	100.72	97.895	98.873	96.146	99.906	96.041	100.98	101.6	103	101.7	100.98	99.641	98.832	100.11	91.915	100.17	99.396
113.49	110.69	115.98	111.57	108.87	113.05	111.95	114.35	110.82	109.53	111.39	111.78	119.45	115.79	110.27	111.93	112.91	114.16	113.53	110.27	113.31	113.49	113.83	109.13	112.33	113.53	112.43	113.5	107.26	113.26	115.52	110.5	115.32	113.93	113.54	113.23	112.39	115.11	113.41	107.84	112.67	112.51	109.55	115.48	111.58	113.75	116.24	114.27	109.65	113.36
106.37	108.1	99.791	102.5	102.45	104.58	100.53	101.2	104.71	103.73	105.68	107.96	105.58	103.03	98.24	100.88	105.86	106.02	108.04	103.42	105.34	99.611	103.95	109.25	100.89	102.38	105.63	108.06	105.9	103.58	106.79	106.51	105.89	104.04	106.63	100.8	102.34	104.83	108.06	103.95	102.92	99.592	103.6	102.48	104.2	103.08	105.6	103.27	102.17	109.1
105.63	106.77	107.18	105	107.77	109.83	102.71	104.9	103.59	105.52	107.2	103.98	108.59	107.48	104.1	110.11	104.39	108.41	108.77	104.12	103.99	104.58	110.14	109.19	106.89	110.41	102.42	104.79	110.03	106.85	110.21	105.4	106.9	110.21	106.65	104.45	104.66	108.18	107.39	110.14	106.37	109.48	102.9	104.81	108.16	104.62	104.71	106.2	107.71	108.18
106.14	103.15	105.86	106.13	107.44	109.81	110.84	104.9	108.21	106.71	103.78	107.78	105.38	109.78	104.29	107.09	104.84	102.6	108.74	104.33	106	105.17	104.1	107.8	106.14	106.04	108.3	112.2	108.36	106.66	103.05	108.38	107.37	101.89	105.32	104.68	103.67	102.37	103.84	106.46	103.42	106.51	105.99	104.97	102.6	105.83	106.83	105.63	109.65	111.43
94.387	101.43	98.861	97.903	98.671	101.54	99.192	98.449	94.669	96.399	103.62	97.367	101.7	103.94	102.46	101.16	95.979	99.344	96.681	100.89	99.237	99.272	101.69	96.029	101.57	97.198	99.584	101.66	98.406	102.76	100.38	95.34	98.283	100.86	103.5	101.31	99.278	100.52	98.237	102.21	95.381	97.776	98.313	106.74	102.38	97.459	100.47	96.372	96.139	97.8
101.68	103.06	102.73	96.419	100.35	102.34	100.96	97.323	100.32	100.75	97.778	99.446	94.741	103.77	102.96	99.033	93.804	100.71	104.49	99.867	104.43	101.11	96.671	102.08	100.58	100.35	99.027	97.032	104.13	102.35	98.395	105.94	101.78	100.69	100.32	104.53	100.89	101.69	104.48	99.393	96.764	102	99.362	98.409	98.764	102.1	101.51	98.632	99.019	97.161
108.34	105.95	106.06	107.26	106.56	108.31	107.09	107.17	107.83	104.07	105.65	107.58	106.12	104.92	105.19	108.25	106.54	105.83	104.44	106.27	103.98	102.36	109.41	105.65	106.29	104.86	108.35	104.44	102.93	105.32	104.93	101.76	108.13	108.26	105.25	113.97	107.46	102.32	103.3	106.68	107.25	106.24	101.85	107.65	105.8	104.56	101.38	106.09	104.77	108.08
110.64	110.57	105.96	111	113.63	110.98	111.14	110	110.6	111.45	117.59	112.45	111.91	106.4	112.04	113.08	110.58	108.83	108.01	111.88	105.07	112.06	110.89	108.45	108.7	111.09	110.88	109.26	111.97	112.9	109.09	114.59	112.16	108.63	113.62	109.75	110.17	110.18	106.86	113.13	114.12	108.89	112.37	112.83	107.91	110.94	108.68	110.44	113.61	110.27
110.65	107.48	113.53	106.42	111.76	111.61	116.77	112.82	113.11	111.95	112.36	108.88	114.24	110.02	115.47	114.05	112.02	109.88	111.05	111.3	108.59	106.74	111.87	115.08	112.74	114.69	110.97	106.17	110.77	110.97	112.62	109.5	112.16	110.11	113.74	116.12	110.44	109.32	109.03	112.89	114.11	111.59	113.21	111.19	111.67	107.93	111.01	113.63	109.44	115.37
108.66	109.98	112.61	113.09	105.19	109.08	108.18	110.46	110.56	107.41	113.15	109.07	111.75	112.74	113.21	105.86	111.01	110.16	110.98	110.9	111.06	112.06	110.34	110.22	111.62	108.73	112.13	113.24	106.95	109.3	112.84	106.07	110.94	113.4	111.09	113.57	109.61	110.06	108.62	111.56	108.48	111.97	107.96	111.35	109.48	107.91	108.97	105.16	109.82	112.8
109.64	106.58	108.74	107.66	108.93	112.89	108.09	110.83	113.25	107.1	112.19	109.86	111.79	106	110.25	114.96	112.62	105.49	114.93	110.31	109.43	112.68	110.27	113.58	106.78	114.76	111.69	112.89	110.34	115.4	110.5	107.59	111.15	111.13	109.06	108.65	108.94	111.62	112.4	110.46	109.52	113.39	113.02	110.28	111.83	113.77	108.03	110.91	111.1	114.28
103.93	105.44	104.42	108.35	102.68	105.25	110.54	102.31	104.1	104.33	108.79	111.28	105.84	104	103.28	107.84	99.475	110.1	111.15	108.51	106.62	102.05	111.44	100.97	106.9	107.17	99.426	102.64	108.91	106.62	106.75	108.63	102.04	107.7	102.19	105.75	104.67	107.88	102.47	107.72	109.95	104.5	105.93	106.42	108	106.78	106.85	105.83	103.05	106.08
108.71	114.08	110.34	109.55	115.46	111.19	111.37	109.72	111.12	113.71	109.77	109.66	109.74	114.01	109.63	112.88	112.63	111.29	109.41	113.05	115.04	110.79	111.87	116.21	112.56	110.73	112.62	113.13	112.06	111.56	111.34	110.03	111.37	110.05	109.7	112.11	114.72	110.72	112.36	111.33	113.66	109.72	111.47	108.96	105.27	109.93	112.23	114.28	112.33	110.23
109.04	114.84	112.4	114.29	114.28	111.6	113.62	113.69	114.54	116.29	110.69	110.85	116.05	107.16	111.43	114.55	112.08	108.7	110.03	113.56	115.67	108.44	113.22	113.28	115.38	106.96	117.35	106.82	115.1	113.94	107.97	117.52	116.1	115.33	114.3	112.73	111.65	115.02	114.97	111.87	112.5	113.07	113.96	107.37	113.13	113.49	111.41	113.4	114.05	116.46
101.56	98.804	95.705	99.066	99.715	98.659	100.2	103.14	99.341	97.231	104.61	99.867	102.79	99.44	98.738	100.02	98.24	102.49	100.24	99.175	101.15	99.301	99.808	100.65	93.919	96.108	101.29	98.115	100.69	100.76	101.43	98.508	98.184	97.287	99.428	99.287	103.72	98.66	100.51	104.2	100.96	96.817	104.13	98.95	102.12	99.759	96.875	96.634	99.668	97.933
104.36	103.77	104.62	108.63	106.36	110.54	107.73	103.12	105.17	106.45	106.34	110.33	106.91	103.56	104.71	104.05	105.92	103.39	105.26	109.43	105.37	102.68	102.33	106.77	108.1	107.63	102.1	108.4	105.85	104.43	112.98	102.04	106.03	105.33	108.07	107.49	106.91	103.32	109.06	107.05	108.07	110.65	106.36	105.56	107.39	106.11	105.84	105.71	109.36	103.96
100.4	97.788	100.21	99.335	99.024	101.2	104.9	95.784	103.07	100.58	100.89	99.913	100.97	103.46	108.26	102.24	105.67	101.32	99.701	98.932	102.47	100.24	103.62	102.55	101.55	101.09	100.47	96.168	101.98	102.75	103.91	101.96	99.449	101.92	102.92	97.158	104.52	97.872	101.17	98.969	103.05	101.49	102.09	101.89	102.58	101.89	106.35	103.55	102.2	100.45
106.69	103.31	105.56	106.08	103.85	105.71	104.31	106.48	107.35	102.69	108.15	109.3	108.42	106.8	103.23	105.89	109.33	101.35	103.28	100.51	104.66	103.37	106.24	105.3	109.03	106.43	102.45	103.06	105.28	105.61	105.42	108.57	106.64	109.19	107.33	109.92	104.15	102.5	108.22	110.55	108.33	106.84	109.92	104.4	103.25	107.64	102.73	105.17	111.27	113.05
110.27	113.8	111.53	113.47	113.24	109.02	111.56	117.13	112.98	111.9	109.69	111.8	108.57	113.65	110.95	113.97	115.58	111.66	112.88	117.18	111.16	109.8	112.49	111.79	115.43	112.56	114.14	112.78	111.07	109.15	112.84	110.84	111.98	112.37	111.5	112.94	110.68	113.83	109.01	110.37	120.03	113.5	114.59	115.28	111.54	111.37	108.64	114.13	109.57	114.38
109.5	104.18	101.14	106.18	102.11	103.94	106.19	107.1	104.88	103.72	103.14	106.44	104.06	109.65	104.38	106.56	104.03	104.2	109.12	106.74	107.13	108.87	106.39	104.89	111.04	107.2	100.77	109.08	104.87	104.9	105.21	107.53	103.83	107.65	106.4	102.09	105.96	103.91	110.37	107.71	101.65	104.22	105.72	105.29	105.21	103.17	102.71	107.9	106	103.88
100.47	97.379	104.82	104.01	96.145	97.8	98.07	101.53	100.44	99.029	102.98	105.9	100.03	97.833	99.09	96.038	96.891	96.504	99.578	100.69	102.96	101.91	99.377	97.365	101.51	100.51	104.67	102.6	102.55	100.72	95.962	97.918	99.59	100.97	99.117	101.38	99.618	97.74	103.75	98.782	98.571	99.825	99.359	99.444	102.82	100.45	96.1	100.34	102.74	99.605
110.75	110.66	115.12	113.84	111.07	113.07	108.19	114.24	111.06	111.71	111.37	116.1	109.57	114.57	114.21	110.19	105.9	111.61	108.44	108.09	113.56	110.91	109.27	111.24	109.17	111.61	110.54	112.43	107.93	110.56	108.69	110.14	109.69	107.82	110.9	108.48	111.29	113.29	110.07	108.86	111.77	112.87	110.78	109.5	115.09	113.47	110.17	112.21	110.31	110.64
105.85	110.87	110.1	105.66	106.12	105.58	109.05	107.41	108.18	107.46	108.76	106.7	103.06	108.96	106.46	107.62	103.97	102.96	104.95	105.23	103.91	107.34	110.77	106.28	108.7	107.06	104.93	106.75	110.13	107.39	106.55	105.75	110.88	105.92	100.03	106.84	103.85	107.64	106.53	106.96	102.65	107.27	108.33	101.59	107.87	104.62	113.24	100.81	106.74	105.36
101.57	109.96	106.81	109.79	106.7	106.19	107.42	108.26	105.77	110.74	109.08	105.14	104.3	106.8	110.29	106.27	107.9	107.95	106.12	108.66	106.22	105.47	109.18	111.48	107.81	106.02	109.86	110.32	101.03	106.75	108.26	103.73	106.61	104.91	106.96	104.56	109.37	107.06	109.11	106.29	107.78	108.69	107.39	103.81	103.81	108.6	104.39	101.89	106.2	104.25
112.53	113.84	113.74	111.25	111.07	112.84	112.11	114.34	111.28	114.6	113.29	113.72	112.42	114.61	113.71	112.02	113.66	114.87	111.37	111.11	111.97	110.69	110.71	115.28	111.3	107.71	107.73	112.25	114.34	110.54	111.34	111.2	112.95	116.96	113.54	113.67	112.88	109.98	111.23	108.22	109.24	111.43	111.68	110.35	110.39	112.67	111.81	109.93	117.19	115.6
104.26	102.49	101.11	107.25	106.35	105.73	101.59	104.92	107.55	99.086	108.06	105.5	100.33	103.48	107.05	100.4	102.22	102.48	108.08	109.1	105.37	103.66	102.54	103.35	103.79	103.55	104.27	105.91	105.36	107.7	103.94	106.83	99.837	105.39	105.43	100.6	103.41	106.65	106.92	99.622	105.26	99.306	102.65	104.58	104.49	105.4	105.93	102.69	99.936	100.39
103.71	106.63	104.08	100.68	106.5	105.57	102.36	104.05	103.82	106.27	110.78	101.93	107.02	103.93	109.65	104.37	105.77	107.61	105.32	111.01	102.89	110.53	101.23	105.38	107.98	107.63	107.59	109.55	103.77	107.93	103.52	103.52	106.64	105.3	105.67	106.55	105.6	108.81	105.93	111.06	103.16	108.32	105.26	107.76	108.91	106.2	101.82	105.36	104.28	103.1
110.66	105.7	106.8	106.95	113.22	109.65	109.98	112	109.41	107.73	111.64	109.46	106.9	108.96	111.96	109.59	109.6	113.36	109	115.77	110.94	109.86	106.62	104.14	110.41	108.91	113.21	111.46	111.15	109.7	110.6	108.43	109.61	111.62	112.62	109.43	108.96	110.57	107.13	108.81	108.79	112.23	109.51	108.85	110.91	106.05	104.15	109.43	109.58	110.06
111.48	110.59	110.97	112.79	113.11	108.53	108.52	107.59	114.43	114.95	111.13	107.12	111.45	106.91	113	111.52	106.41	109.61	109.8	104.53	107.22	109.66	107.18	110.91	105.75	113.12	105.24	108.93	111.32	112.67	109.93	110.48	109.53	111.64	112.45	111.8	106.33	110.28	109.37	112.42	113.17	105.93	112.05	111.01	106.98	111.62	107.36	106.87	111.57	109.61
106.96	105.72	108.72	104.43	102.21	109.01	104.64	111.67	108.41	107.53	103.96	109.07	103.12	102.72	108.93	105.23	103.54	106.67	106.56	106.19	105.53	105.85	105.24	105.3	101.64	109.23	111.62	109.96	105.36	106.42	112.15	109.14	107.53	107.38	105.53	105.28	107.19	110.59	108.5	105.96	104.45	103.17	107.17	102.3	110.92	105.3	107.76	107.72	107.4	108.26
122.24	116.73	121.61	117.63	119.13	121.79	118.08	125.71	117.3	116.59	115.33	115.69	116.86	115.91	120.67	118.85	119.9	115.46	114.94	114.51	117.94	121.26	121.8	116.26	120.27	122.16	118.63	117.72	118.99	118.93	113.84	116.09	116.27	122.33	113.25	116.42	116.46	116.97	118.03	119.06	116.18	115.66	123.37	117.64	114.3	119.14	116.9	115	113.77	114.69
103.21	104.26	106	105.04	104.2	104.45	107.06	106.32	104.5	106.01	104.24	107.93	101.05	105.97	104.68	108.43	108.42	108.69	106.05	104.67	103.8	106.59	102.9	103.04	111.48	106.12	105.22	108.24	107.15	105.78	106.58	102.31	104.25	108.34	107.17	104.02	105.09	104.98	106.19	111.16	108.22	107.77	106.49	106.78	105.69	103.14	105.3	106.9	106.69	107.08
118.2	115.58	116.93	115.37	115.58	117	118.95	121.84	117.22	118.36	117.44	117.02	121.48	118.76	122.87	119.44	115.93	117.91	120.66	119.23	120.05	116.72	118.16	118.67	117.32	115.16	115.39	116.57	116.55	114.26	116.63	118.92	111.72	117.03	119.55	114.64	110.15	120.69	120.25	115.65	120.15	118.65	119.3	114.98	118.23	120.99	118.73	122.24	124.13	115.37
106.26	107.99	102.32	106.73	103.6	102.58	103.74	107.22	104.23	108.56	105.89	103.41	104.75	105.27	105.93	104.94	108.03	107.36	106.11	101.85	102.71	101.32	106.15	104.64	106.98	104.32	109.89	105.53	108.13	105.16	106.6	102.88	102.46	106.18	109.43	106.81	108.4	102.49	107.75	101.78	112.36	104.13	110.11	109.52	105.81	105.86	106.23	103.73	105.18	104.35
104.03	105.49	103.17	104.53	110.69	101.14	108	105.68	108.57	99.532	108.16	105.45	104.36	104.75	104.08	112.48	105.43	103.9	107.23	106.25	104.81	108.08	101.36	105.1	102.83	103.58	105.54	104.76	106.63	107.08	105.75	108.01	107.76	102.55	109.55	107.44	100.35	101.27	107.03	102.25	107.8	104.48	107.81	105.51	104.61	103.36	105.19	107.44	106.82	110.54
106.46	110.66	111.99	108.78	113.34	111.09	112.93	109.74	112.36	111.38	109.7	111.76	110.62	116.05	115.75	110.53	110.66	109.14	110.37	108.81	113.7	116.64	110.65	110.48	109.62	109.33	108.42	108.88	107.14	111.07	114.44	113.09	110.17	106.18	108.96	106.35	111.98	110.03	109.21	110.46	107.35	106.51	110.96	109.17	109.64	106.49	113.69	112.94	109.33	109.55
108.31	110.43	112.97	110.42	105.5	108.58	112.52	111.77	110.97	112.34	110.09	112.92	113.68	111.61	113.04	110.42	112.29	108.26	109.94	105.21	114.87	109.05	106.79	113.06	111.66	109.63	107.09	113.96	114.61	110.9	109.02	111.09	107	114.25	109.91	102.98	111.69	110.96	111.62	104.26	112.38	109.53	109.9	111.59	110.43	107.29	107.01	109.59	114.85	110.48
117.73	117.65	114.82	115.07	118.79	111.29	116.37	116.79	116.55	115.91	119.47	116.02	114.95	116.72	113.79	115.24	114.3	115.16	116.15	116.63	117.37	115.66	114.02	114.9	115.18	110.89	114.21	117.7	118.89	118.46	118.21	116.15	116.98	114.02	115.69	117.13	119.48	120.52	115.35	116.5	112.18	115.84	116.81	118.28	117.98	118.87	113.01	119.08	117.65	118.57
102.54	102.52	102.16	101.7	99.453	106.54	105.03	104.71	106.3	106.6	103.82	101.49	104.53	104.92	108.96	102.21	106.73	106.3	107.1	104.34	98.737	99.898	103.85	104.42	104.13	99.331	104.36	106.19	101.56	106.16	105.79	106.08	109.38	101.74	102.53	107.24	104.09	106.08	108.04	103.42	103.08	102.84	107.83	106.96	101.99	106.55	103.55	107.67	105.54	101.35
106.93	101.94	105.77	104.57	102.19	104.95	102.18	100.75	106.24	101.54	105.43	104.1	104.32	107.14	105.64	108.4	101.2	105.95	105.01	106.36	108.19	105.42	100.66	102.46	101.41	102.2	101.66	105.33	104.33	102.88	105.14	99.871	107.63	106.41	103.34	97.249	107.85	107.15	103.03	103.79	105.04	105.86	104.86	104.05	106.43	104.1	104.63	103.3	108.65	102.97
107.57	109	104.47	107.35	108.47	104.62	106.38	103.32	108.94	106.82	110.15	109.28	107.66	101.86	107.61	105.59	109.79	105.2	108.92	105.57	102.96	108.93	102.04	103.27	104.4	107.43	105.02	107.48	108.19	108.37	106.31	107.44	107.13	103.3	105.37	106.62	104.58	106.51	103.29	104.89	104.25	105.79	107.44	107.92	107.53	105.99	104.46	110.5	109.01	104.46
105.32	112.58	110.04	109.08	108.83	104.61	108.07	110.73	107.18	112.24	104.91	106.49	107.01	106.21	115.09	112.46	110.3	108.77	114.41	105.44	107.65	108.81	111.8	108.09	105.7	111.21	108.63	110.13	109.99	107.54	107.9	109.02	111.77	115.23	110.25	109.94	105.75	109.03	111.32	105.13	111.73	110.92	107.26	110.55	102.94	110.38	110.67	108.35	109.83	108.99
120.29	119.33	114.18	122.29	118.11	120.57	119.4	114.1	118.19	117.09	112.58	119.05	116.2	117.36	115.26	116.23	115.35	115.08	118.76	114.73	116.39	118.05	118.5	115.67	117.25	114.28	116.69	116.69	121.63	122.38	119.15	116.01	118.22	118.55	118.35	118.19	119.9	115.55	114.06	118.82	119.81	115.29	117.96	119.4	120.95	111.18	113.28	116.9	113.79	118.88
101.33	105.55	110.26	113.48	107.32	104.78	110.33	106.51	102.74	108.21	107.16	110.06	108.56	103.69	105.04	104.08	99.824	105.97	104.38	105.96	105.26	107.83	106.91	100.98	108.48	111.86	105.45	108.65	107.41	103.79	107.13	102	106.68	106.44	104.93	104.38	106.91	106.69	105.26	108.76	107.51	105.86	102	102.71	110.09	101.66	104.22	107.5	109.85	104.89
96.318	100.6	100.26	107.05	100.1	99.432	102.18	101.82	102.27	101.18	98.338	101.57	105.12	106.14	100.59	101.41	98.804	98.828	103.24	100.24	102.74	100.46	101.13	97.538	98.115	94.927	98.417	104.51	97.31	100.36	99.981	100.08	98.915	95.108	101.02	102.33	102.44	106.11	99.376	100.94	101.89	101.21	101.17	97.63	99.819	105.7	101.47	101.52	96.892	105.75
111.31	110.06	109.91	109.5	109.55	114.81	109.69	110.93	108.79	113.33	108.69	105.64	111.48	110.75	107.4	112.35	111.25	109.46	108.97	108.95	109.68	111.75	113.49	108.28	111.58	111.16	111.84	110.1	112.7	110.3	109.54	105.18	113.75	110.35	113.75	110.83	108.65	111.73	109.01	107.25	111.97	106.38	109.56	114.72	106.97	107.07	112.79	109.74	104.26	113.82
114.3	112.59	112.55	108.67	107.82	108.21	111.57	110.79	109.93	109.1	111.81	105.95	112.39	106.94	111.14	107.66	111.04	106.76	117.84	111.87	110.01	113.09	107.51	105.11	108.6	116.36	113.17	112.23	107.41	116.1	111.94	106.86	115.03	109.84	112.7	110.39	109.77	112.23	110.1	111.34	113.81	112.07	106.68	110.53	111.64	112.28	108.4	113.29	111.88	117.85
104.39	110.38	99.393	108.48	106.75	107.99	105.36	107.2	106.22	107.34	105.57	102.61	110.13	107.13	103.17	108.15	102.44	105.85	103.3	99.637	103.95	103.95	105.68	106.52	105.75	110.12	106.72	103.01	107.59	106.82	105.71	104.41	104.34	108.2	104.88	104.16	103.04	110.6	105.2	105.82	108.44	101.52	104.46	108.79	106.94	105.65	106.4	106.31	106.81	108.46
97.78	103.71	97.98	98.24	99.596	95.514	98.184	104.2	101.36	99.902	100.36	103.96	100.36	100.38	100.85	103.95	103.53	98.597	100.32	96.696	101.31	102.52	96.848	99.367	99.888	103.77	102.78	100.95	99.797	99.305	101.48	98.772	102.46	101.27	104.74	98.931	100.35	99.742	98.033	101.29	96.999	96.532	103.37	103.72	98.401	99.656	101.02	100.98	98.723	104.58
103.04	107.93	103.5	104.39	107.39	112.98	106.07	107.39	110.91	105.77	108.97	104.92	104.19	102.62	106.71	107.61	105.13	110.68	107.14	106.99	105.81	109.11	109.04	107.53	111.83	105.28	102.61	104.67	103.8	104.37	107.15	106.36	107.3	107.5	106.81	104.34	110.86	110.4	106.9	107.17	103.67	105.88	105.06	109.85	108.11	102.82	105.76	109.86	106.25	107.48
109.8	112.82	109.38	112.18	115.39	112.72	111.44	115.43	109.47	114.34	111.73	111.92	114.41	114.14	109.55	106.55	110.3	109.56	113.68	111.72	115.33	110.14	112.14	108.26	109.58	110.44	114.16	111.84	113.81	109.75	112.68	114.19	116.14	113.34	108.43	108.93	114	110.86	113.31	114.87	110.04	107.87	111.7	113.38	110.54	108.52	112.06	113.57	112.28	112.77
107.89	104.57	105.71	103.18	98.178	102.56	101.58	105.52	103.15	106.07	106.72	101.62	106.77	101.79	105.03	103.31	106.78	103.19	102.14	103.62	104.02	101.88	106.19	107.07	103.49	106.08	107.16	107.04	103.87	105.37	105.17	104.6	105.92	100.2	104.23	109.88	104.22	103.98	104.62	102.97	103	103.17	101.03	106.14	103.86	104.54	104.27	100.91	104.11	102.53
114.95	118.79	121.8	120.04	119.53	117.73	117.48	119.73	117.75	118.24	115.05	116.2	117.09	118.92	116.19	117.8	118.97	117.13	116.6	119.79	117.54	116.21	117.85	118.01	119.62	120.68	121.2	114.92	117.39	119.55	122.52	115.21	116.6	116.07	118.97	115.28	115.53	120.32	120.55	114.21	118.55	121.22	120.75	118.26	120.12	119.9	123.39	120.34	119.72	117.27
104.1	107.77	102.47	105.97	104.21	102.43	107.32	103.49	108.78	109.02	105.61	102.03	108.64	104.24	106.55	101.43	105.33	103.17	107.05	103.18	105.12	105.96	104	104.64	107.05	103.71	104.89	106.63	103.86	104.99	108.65	103.97	103.34	103.2	108.7	107.04	103.81	102.47	110.17	102.24	108.12	104.63	104.65	109.56	108.5	109.12	112.28	103.21	108.57	107.63
113.96	113.4	111.87	108.2	115.16	110.79	110.46	115.32	115.83	108.95	108.95	112.33	110.87	113.58	114.15	108.42	113.76	111.71	109.15	109.25	115.09	112.1	109.6	113.99	113.72	111.85	113.68	113.29	110.92	117.39	112.85	112.43	109.23	113.54	114.68	114.1	108.63	106.35	113.11	110.26	115.09	112.88	114.56	108	116.93	112.81	113.32	110.49	109.96	113.35
106.44	109.32	110.38	115.93	110.21	111.22	106.85	109.55	111.78	108.05	110.2	107.85	109.94	109.78	106.59	114	115.51	111.74	113.36	111.48	115.73	110.37	107.75	107.48	115.03	111.76	109.6	111.08	111.65	108.42	107.54	112.12	116.88	109.91	110.82	108.46	111.6	109.06	112.24	110.33	106.73	109.01	113.26	113.05	106.83	109.84	111.51	109.36	112.69	108.86
108.61	109.4	109.61	114.5	109.25	107.6	110.76	106.81	114.07	110.07	106.61	107.64	110.2	109.94	107.3	113.36	111.69	106.63	108.33	110.28	108.79	106.89	105.98	106.81	103.03	110.95	107.55	110.85	104.72	107.17	108.9	108.25	107.62	109.97	111.17	106.22	108.73	109.84	110	108.95	112.93	105.88	113.64	108.84	107.98	113.12	113.7	114.41	108.03	109.39
101.85	107.83	108.1	106.09	103.25	104.78	108.39	102.02	106.19	103.51	104.05	106.07	103.81	99.379	108	104.7	105.09	112.82	105.32	109.27	105.38	103.18	106.8	105.42	108.27	108.6	106.52	103.49	107.21	104.83	107.06	106.9	102.79	108.07	106.49	104.28	106.09	103.7	105.91	105.84	103.98	104.69	110.37	108.94	106.6	107.08	108.25	101.84	108.14	104.26
104.71	107.56	104.68	105.87	107.74	108.2	107.94	105.92	107.01	101.79	105.64	104.87	108.95	109.61	103.19	105.12	108.23	104.5	106.97	100.05	108.76	103.96	107.59	105.35	100.81	108.9	106.34	105.63	111.88	108.6	105.54	102.13	106.15	105.98	108.07	105.7	105.16	105.44	105.5	100.84	107.73	108.92	105.66	104.15	108.67	105.58	105.73	104.32	107.62	102.71
107.07	109.67	104.85	105.53	100.4	105.29	104.4	106.83	107.81	107.29	105.02	107.09	105.59	102.83	107.56	104.14	107.12	105.81	108.68	105.92	106.76	105.05	103.94	107.69	106.02	107.24	103.39	107.14	108.68	112.15	107.97	107.79	107.21	103.97	110.03	105.71	108.33	104.85	101.84	106.54	102.53	110.01	107.58	105.62	104.4	109.51	107.24	103.42	104.27	101.73
118.17	113.29	119.23	117.1	115.67	118.88	118.04	118.48	120.18	114.85	114.01	116.96	116.7	116.45	117.61	120.5	120	113.35	121.49	116.37	118.21	117.34	117.98	116.39	118.97	121.27	117.51	119.89	121.04	117.14	116.35	117.43	115.98	113.06	117.04	119.7	119.51	118.58	118.39	118.85	114.5	120.43	117.95	118.91	117.97	121.74	116.19	116.1	115.72	115.96
108.28	108.44	103.95	104.08	106.95	105.5	107.82	105.38	106.6	106.92	110.54	101.84	103.6	106.61	109.71	109.08	108.79	112.81	103.68	102.86	112.19	104.82	102.61	107.87	108.58	107.31	103.47	103.1	105.94	106.91	103.1	105.12	106.21	106.33	108.4	106.43	109.02	110.58	107.22	109.87	105.69	110.57	106.37	105.51	106.56	103.38	103.95	110.65	107.52	107.82
102.52	104.76	101.74	105.25	105.7	104.41	106.92	103.93	101.81	104.06	97.96	101.42	105.69	101.94	104.01	105.1	105.33	103.39	106.43	104.55	104.24	102.4	99.472	101.51	105.35	103.11	105.26	104.64	104.9	105.65	102.24	102.37	101.18	104.05	106.95	103.86	103.32	99.204	103.81	106.09	106.08	103.41	101.5	106.52	100.95	99.868	106.1	103.07	103.96	105.78
107.73	106.19	101.13	105.97	106.23	105.62	104.36	105.76	102.92	101.25	107.99	107.82	102.45	108.28	108.99	103.1	107.76	106.69	109.86	105.02	107.68	107.77	104.17	110.65	107.87	102.11	102.86	106.76	103.34	104.91	110.67	107.79	102.6	104.89	106.96	102.85	106.98	103.89	107.13	104.38	105.35	106.34	103.34	110.46	106.36	106.94	108.46	107.03	104.51	106.1
107.51	102.63	106.28	104.24	110.08	110.36	111.72	103.11	107.21	109.49	103.45	103.77	105.41	103.03	105.44	109.26	100.99	107.59	107.32	106.26	106.64	105.18	108.62	108.74	111.66	104.43	104.14	102.57	106.73	106.03	106.79	103.67	107.69	107.59	103.64	105.69	103.67	106.38	105.92	107.31	103.33	106.46	107.47	108.1	103.09	103.27	107.83	106.18	105.73	111.99
104.4	96.687	102.39	95.8	104.72	99.854	105.12	98.734	97.002	96.64	94.764	103.15	101.58	100.16	100.46	100.14	101.03	99.847	106.38	95.928	98.237	97.589	99.354	99.71	102.85	101.29	99.714	105.06	97.18	95.395	100.35	96.326	98.804	101.03	97.865	96.289	98.614	103.43	102.57	99.057	97.313	101.79	101.48	94.811	98.29	103.41	100.76	99.791	100.47	100.19
109.77	111.54	113.45	114.55	109.02	111.94	113.28	113.66	109.6	113.29	111.02	113.87	109.03	110.98	107.92	115.3	107.67	109.18	111.47	113.62	110.34	110.06	110.71	109.11	111.69	113.72	114.92	113.01	111.84	110.96	110.37	110.24	113.39	112.52	109.84	117.46	113.61	114.85	116.15	112.44	113.84	108.59	112.5	113.31	112.43	110.18	111.84	112.38	112.17	108.55
106.06	106.84	105.05	108.32	104.88	108.34	104.92	109.48	107.16	107.64	109.05	102.13	102.13	107.69	104.34	105.22	103.05	107.83	105.05	105.84	107.02	104.74	108.34	106.36	105.65	99.726	108.15	104.17	108.76	104.96	106.31	107.44	107.95	105.99	103.75	104.54	108.99	107.93	106.93	107.89	106.59	101.64	109.49	107.55	107.9	102.53	102.66	105.62	105.64	107.4
108.37	110.09	113.4	111.25	112.86	113.2	109.76	109.69	109.46	111.23	113.54	106.74	107.89	111.55	112.14	112.19	110.34	105.32	112.31	111.06	111.44	111.52	108.89	114.14	110.57	111	110.41	109.94	108.55	112.86	110.7	107.64	111.71	109.37	113.28	108.47	113.99	115.17	110.12	112.45	108.86	112.86	110.79	105.43	110.23	108.81	112.41	114.39	110.92	114.32
114.13	110.29	106.6	104.49	109.09	106.59	107.08	108.08	106.86	106.33	110.17	105.17	108	106.59	108.73	111.01	106.77	101.94	108.7	103.65	104.89	105.53	104.61	104.07	105.58	107.06	110.27	105.87	107.22	105.06	105.63	106.41	107.31	106.45	109.74	105.8	110.75	103.32	108.52	103.19	110.25	108.47	110.41	108.45	104.2	106.74	109.95	106.28	105.43	108.02
112.51	111.42	108.74	112.45	105.77	114.44	113.7	114.84	113.96	107.58	114.85	114	110.27	110.37	115.36	108	110.09	110.66	111.23	108.37	113.34	109.95	109.68	107.06	109.86	120.3	116.32	116.44	112.74	116.02	112.76	110.72	112.68	105.36	113.48	110.05	112.61	106.93	114.55	113.83	109.5	112.45	115.61	113.14	111.57	112.86	105.52	116.08	113.85	114.66
109.73	111.46	109.21	112.36	112.18	114.46	112.51	108.54	111.53	116.05	109.22	115.93	114.87	114.53	116.55	111.41	113.32	115.88	114.32	113.36	114.37	111.52	115.24	106.21	111.6	112.96	113.24	113.1	110.77	112.13	118.65	107.98	110.46	115.01	115.34	108.6	111.77	115.5	110.34	116.48	116.22	112.93	113.08	110.93	115.87	108.43	112.25	113.25	110.01	111.42
108.75	111.61	112.24	110.61	106.23	107.71	105.51	108.05	105.75	106	104.26	106.12	113.64	109.42	107.53	104.55	102.76	107.41	102.46	103.72	106.84	104.71	105.25	105.05	106.48	109.24	112.94	106.53	103.21	109.39	107.53	111.02	109.98	107	106.28	108.47	104.7	111.15	102.77	106.98	108.05	106.45	104.79	102.64	104.21	106.57	106.76	107.1	106.15	103.63
103.09	100.33	107.17	100.1	101.7	104.75	105.74	100.81	106	106.56	107.06	107.43	100.14	108.72	103.15	105.07	104.5	109.99	106.55	104.47	103.78	104.52	104.26	101.34	107.54	104.56	102.69	105.9	104.74	108.44	103.25	99.853	99.111	104.92	102.77	103.47	104.72	100.02	99.628	104.6	102.15	106.2	104.09	108.12	106.44	101.88	101.91	102.04	103.71	109.46
105.94	107.59	107.39	110.45	109.97	105.59	107.62	105.91	111.08	101.88	109.49	104.66	108.29	102.9	105.98	105.39	104.81	103.65	106.01	106.9	107.29	103.49	102.32	107.64	107.33	107.44	107.53	103.31	107.65	106.15	105.06	107.46	105.19	104.1	103.87	111	107.84	103.55	105.52	106.25	105.21	104.21	104.8	104.14	108.12	102.05	105.93	101.92	112.42	105.02
113.13	117.05	108.94	109.2	109.13	109.75	113.55	109.8	110.41	113.53	108.39	111.5	111.99	112.32	114.96	116.28	113.96	110.47	107.91	113.08	117.12	111.69	113.34	117.34	113.55	113.26	111.61	107.64	111.15	110.81	111.32	116.76	111.34	109.26	109.46	115.32	113.59	107.79	111.95	113.33	112.7	109.36	111.26	107.72	110.39	113.35	112.9	108.73	112.48	111.75
95.186	101.85	99.616	107.02	98.719	102.07	102.17	104.63	96.585	101.63	101.34	99.004	99.032	100.28	98.537	104.17	100.61	105.31	100.17	103.24	101.2	101.27	102.59	98.852	99.504	96.599	97.598	102.38	101.23	101.71	98.748	97.588	100.81	101.1	101.51	103.31	99.544	101.09	101.03	99.625	100.75	105.63	102.82	99.91	101.32	99.8	94.738	101.57	100.11	102.17
104.88	116.16	113.82	107.11	111.34	111.37	113.83	113.55	110.92	108.13	111.42	111.21	113.42	111.66	107.34	113.5	109.01	112.2	107.66	114.73	112.13	112.91	109.82	114.09	109.58	112.33	110.88	109.92	108.71	117.31	112.19	111.04	110.03	113.81	113.35	109.65	109.31	115.11	106.13	112.78	110.43	115.47	112.78	114.48	113.55	112.04	110.98	109.65	112.5	114.97
106.89	103.86	103.72	105.86	106.16	104.3	102.56	105.67	107.61	111.19	105.29	105.68	109.12	106.29	104.2	103.01	107.49	106.08	106.06	105.19	106.64	102.26	107.32	105.53	108.27	106.27	105.91	107.26	104.81	107.68	105.28	106.06	104.42	107.81	105.21	107.18	106.43	103.48	104.71	110.77	108.17	103.47	104.03	105.86	111.36	104.54	107.38	103.84	107.27	104.67
116.68	118.29	116.52	119.65	118.75	113.83	117.99	113.56	117.49	118.28	116.94	117.26	120.15	117.06	119.1	117.81	121.42	116.41	117.53	118.57	114.69	118.94	118.53	116.81	120.56	119.09	120.25	117.13	115	118.54	115.4	120.99	112.05	118.4	115.32	117.3	117.84	115.33	117.9	116.96	121.99	120.17	113.64	117.05	116.75	110.61	119.38	118.05	120.81	119.58
102.13	107.35	105.12	104.32	104.66	102.13	105.54	105.9	110.99	102.2	108.25	108.91	111.3	99.122	110.07	105.07	102.71	102.18	109.54	101.13	107.09	107.72	110.15	105.94	104.54	105.12	108.49	102.63	104.83	106.59	102.51	105.05	107.87	105.9	105.7	102.54	104.76	102.99	103.6	104.78	109.1	104	102.58	101.98	102.35	107.98	104.85	105.43	104.07	104.94
107.71	106.23	100.99	108.23	108.55	100.41	104.45	106.97	101.07	101.54	107.76	102.33	101.68	106.86	102.22	106.09	109.83	106.17	104.9	107.73	106.54	106.75	106.51	106.95	102.32	105.95	104.92	104.43	106.62	108.04	105.77	100.06	103.25	104.91	106.57	103.21	105.19	105.6	103.34	105.25	105.58	106.8	101.5	109.85	106.34	109.47	105.49	107.11	107.51	106.85
110.24	112.06	116.99	112.44	109.39	112.5	113.42	114.67	116.64	109.05	112.03	112.29	108.13	107.81	112.57	111.71	111.79	111.86	111.63	111.42	113.86	110.94	111.63	110.68	110.17	105.69	113.44	112.38	112.32	111.42	111.69	111.94	112.14	108.83	112.9	111.71	114.39	111.84	116.38	116.62	112.12	106.27	112.95	110.11	111.64	112.9	113.5	112.37	112.64	111.14
99.76	97.436	103.19	103.72	96.405	103.79	98.618	100.83	102.05	101.01	98.279	102.29	100.77	98.515	101.37	103.12	99.66	107.12	97.111	97.904	94.389	100.26	97.545	95.087	99.734	98.154	100.11	99.084	98.837	97.089	100.27	97.744	99.763	96.522	99.521	96.997	98.552	98.722	102.15	100.35	102.24	102.57	94.598	98.949	98.544	100.87	104.23	100.94	96.735	100.26
114.26	107.21	116.71	112.97	107.62	110.94	112.9	110.4	108	109.71	113.59	109.39	115.49	112.9	114	111.27	113.72	111.64	112.51	110.63	113.98	111.82	108.5	112.45	112.13	114.5	113.22	107.24	112.45	111.62	107.07	107.49	114.67	113.95	111.77	113.8	110.68	113.27	108.25	112.24	109.95	112.05	111.69	115.72	111.78	112.38	113.03	109.53	113.52	112.03
102.26	106.92	103.74	103.92	102.7	107.29	101.54	105.15	108.28	105.14	104.31	106.81	108.44	105.64	108.55	102.81	110.16	105.07	108.48	109.63	105.06	109.93	106.16	106.19	105.23	112.29	106.68	109.21	109.24	108.18	105.91	105.45	107.64	111.11	107.26	109.82	105.87	103.49	103.59	107.63	107.38	107.38	108.84	110.35	103.88	108.35	106.03	105.72	104.61	108
104.31	108.87	101.68	105.73	104.64	102.6	105.36	108.65	109.04	108.1	102.35	103.73	105.35	105.37	107	100.48	105.87	104.8	106.08	103.79	107.24	105.8	107.02	103.22	104.71	105.06	106.84	108.03	107.7	105.08	106.9	107.32	104.85	107.56	108.13	104.57	104.02	109.22	104.35	107.17	106.89	103.1	104.72	109.58	105.38	101.04	105.07	104.04	104.56	102.08
101.2	104.39	100.78	102.57	96.56	104.01	95.551	98.762	98.073	98.047	102.55	98.705	95.625	97.816	99.173	102.69	93.772	102.26	101.19	100.92	96.617	103.02	101.87	102.04	101.39	101.12	102.9	100.47	100.23	99.347	98.822	98.978	102.22	103.63	96.389	100.46	101.61	98.759	98.445	104.96	100.94	99.981	101.87	101.16	96.957	99.007	102.79	100.75	98.814	106.55
110.92	108.97	108.79	107.83	114.54	108.68	113.54	111.94	109.72	109.55	114.01	114.43	111.42	115.37	108.35	112.68	109.04	112.2	112.31	115.1	110.12	109.15	113.42	112.8	109.32	110.73	109.99	114.63	107.91	111.77	113.89	113.75	116.25	112.02	113.52	106.32	109.08	110.74	112.65	105.42	114.15	111.7	110.98	107.8	111.61	112.84	114.44	109.53	111.06	109.52
113.18	110.07	111.45	114.56	109.38	107.77	112.67	112.03	113.78	108.91	112.35	109.75	107.33	114.7	108.22	109.14	111.82	110.59	113.36	111.82	108.74	112.11	111.64	109.36	111.1	116.95	113	111.06	110.76	109.09	113.1	114.16	110.77	114.79	107.59	113.74	111.94	112.1	111.02	109.41	113.26	114.59	115.17	111.26	111.77	106.12	113.76	111.91	115.09	115.14
102.4	106.67	109.54	102.86	106.35	109.74	103.24	103.62	108.73	109.6	104.49	108.16	109.92	105.92	109.15	106.8	104.5	107.6	102.69	107.3	105.66	104.75	99.715	110.06	107.09	102.05	108.02	107	106.62	105.53	107.72	105.64	107.76	104.16	104.45	108.61	104.94	105.05	107.79	107.97	107.84	105.73	108.79	104.87	101.79	105.79	107.79	104.34	101.82	103.1
113.41	115.17	109.25	113.83	113.68	110.5	115.01	112.07	109.15	118.35	110.54	112.01	111.65	106.55	111.85	110.36	113.3	112.43	115.3	115.1	113.71	114.8	110.25	109.15	113.28	116.11	114.73	108.92	110.88	117.74	113.28	112.05	112.72	115.5	114.62	113.81	118.47	116.7	109.82	113.42	106.14	110.75	109.84	108.52	112.01	110.02	110.29	110.99	113.51	111.8
109.26	110.02	113.92	111.07	114.71	111.97	116.07	113.95	110.48	110.02	113.38	108.85	108.75	110.03	113.68	114.42	115.89	109.08	111.61	109.31	115.7	110.65	115.14	112.46	115.76	109.78	109.19	110.55	115.78	113.39	112.64	111.56	109.83	110.04	113.18	114.83	111.79	110.55	108.97	111.81	109.37	108.32	112.22	109.47	107.02	110.81	112.08	114.53	115.55	113.3
100.34	102.87	103.69	99.767	98.342	99.637	99.33	98.642	98.454	100.16	95.264	93.096	100.55	99.496	100.49	100.29	98.456	106.78	96.262	99.576	101.32	105.2	102.29	101.06	98.731	103.84	100.06	99.972	103.76	103.93	101.07	102.86	99.467	95.826	101.95	97.922	98.326	98.196	101.42	98.464	97.786	100.47	102.65	98.32	98.808	100.84	98.521	100.57	100.4	98.173
109.76	102.21	104.18	98.722	98.188	105.28	107.58	101.47	102.12	101.65	103.12	106.19	102.91	104.78	105.96	105.3	105.97	100.45	103.97	105.96	106.51	101.58	102.23	100.67	105.11	105.79	102.22	106.34	100.49	106.06	103.87	107	105.13	102.14	102.73	99.241	106.69	104.31	105.79	103.48	108.94	110.45	103.6	107.39	102.13	105.76	103.91	103.52	104.11	104.07
112.29	114.23	107.68	111.34	109	112.34	113.18	111.21	113.98	110.72	111.26	111.87	115.77	112.89	113.96	114.45	112.8	112.64	115.91	113.24	114.7	110.62	115.99	113.34	109.11	116.84	112.93	106.19	110.59	113.63	110.29	111.48	116.9	113.03	114.48	113.25	114.99	115.34	116.67	112.38	110.62	115.15	109.77	111.69	110.28	112.37	111.96	110.34	113.81	113.47
104.56	108.75	103.72	103.88	104.21	102.62	103.59	106.91	104.4	103.34	101.25	107.07	105.29	106.93	105.79	106.57	105.18	104.86	102.96	108.11	101.4	104.9	101.06	100.8	101.23	106.47	108.25	104.18	101.4	107.17	106.65	108.05	103.8	106.91	105.36	107	101.17	105.78	105.6	105.05	102.33	100.78	105.14	105.16	102.24	104.7	103.15	107.07	103.91	102.95
108.22	99.57	101.79	98.297	105.34	108.22	103.91	105.15	104.45	104.99	103.24	105.15	104.95	103.7	99.612	105.64	109.21	103.61	104.57	104.23	105.02	105.56	104.59	109.66	104.95	105.35	103.92	105.48	109.89	114.04	109.5	105.22	106.08	102.11	108.96	103.91	104.23	105.57	104.35	107.98	109.69	107.1	109.07	106.78	105.2	107.91	100.55	108.79	105.02	108.2
106.05	110.6	107.42	103.7	110.61	101.97	106.47	108.6	108.83	103.86	107.67	109.34	101.69	104.27	108.96	105.59	105.61	102.9	104.54	103.49	107.27	105.95	105.88	110.32	105.15	107.28	106.18	105.58	101.65	107.7	107.77	103.27	102.79	105.33	105.58	109.09	103.4	106.39	104.29	108.37	103.16	101.16	104.77	103.15	107.05	108.36	104.59	104.6	102.74	107.29
106.68	110.55	113.54	109.65	110.07	111.92	112.24	112.46	109.93	112.66	114.12	110.56	110.14	110.74	114.94	115.35	117.19	111.03	110.47	111.66	109.64	112.17	112.15	112.97	114.92	111.29	112.93	112.85	109.52	109.22	114.57	112.27	113.52	110.83	107.49	109.76	112.13	107.43	112.37	112.7	114.94	110.28	113.41	112.42	113.58	113.48	112.7	111.98	113.79	109.45
105.41	101.84	104.18	105.55	107.39	101.23	108.61	110.14	102.75	104.47	105.98	104.73	107.33	106.2	104.94	105.93	105.99	101.54	103.4	103.4	107.61	104.91	109.72	107.5	104.76	100.38	106.26	104.54	107.26	105.55	100.78	105.44	107.11	104.81	105.44	105.19	105.07	102.96	104.13	106.19	101.35	111.13	108.47	106.14	102.62	104.28	107.44	98.56	105.88	104.01
104.88	105.16	105.08	106.21	108	104.34	108.74	106.37	107.73	104.51	102.23	105.66	103.59	104.94	107.35	104.9	103.71	106.25	104.2	106.13	109.33	107.59	106.91	105.73	105.88	107.63	102.09	107.71	108.15	107.45	105.76	105.6	101.61	108.41	105.69	105.74	105.04	107.38	101.93	103.03	105.61	102.62	106.52	101.71	104.98	105.23	105.92	102.67	99.587	107.55
110.21	105.31	103.33	106.49	107.37	107.53	108.56	107.81	100.32	107.95	107.67	108.73	106.58	106.71	108.22	106.29	102.45	102.69	106.66	107.68	108.61	103.79	107.1	106.07	102.64	103.21	99.781	107.53	103.85	101.33	107.73	103.7	105.84	105.94	108.41	104.34	107.97	102.71	109.21	110.99	110.12	105.72	101.91	104.49	103.44	100.66	103.88	103.34	100.68	108.1
106.49	103.5	104.37	107.33	108.84	104.81	105.89	106.57	104.58	107.15	104.73	105.67	104.32	106.4	106.06	104.4	104.78	104.71	107.81	103.86	104.83	105.11	104.02	105.12	106.21	103.52	100.88	106.85	109.45	103.87	107.15	105.18	105.48	103.3	98.591	107.28	106.6	106.73	104.65	108.73	104.09	103.19	105.59	103.71	104.5	105.56	102.73	110.18	111.98	103.48
97.315	99.358	98.802	101.55	98.772	102.55	95.945	96.568	100.75	102.31	97.964	101.12	103.79	99.09	96.677	93.988	102.28	97.862	100.4	102.94	101.59	99.406	102.76	99.075	101.87	103.71	104.68	100.88	97.173	104.04	95.716	99.247	97.423	97.348	97.244	103.15	100.7	103.29	99.068	101	96.818	99.601	100.58	100.25	99.127	101.98	98.955	99.221	98.89	99.336
105.69	110.48	109.48	106.62	100.52	110.1	113.68	104.28	107.11	102.45	105.26	110.38	103.81	105.34	108.92	105.75	105.32	109.35	102.66	105.43	101.51	106.76	103.74	107.99	96.412	107.36	107.67	108.68	102.41	105.44	102.71	106.11	101	108.16	103.44	105.86	112.62	102.67	108.22	107.25	104.53	103.54	106.58	102.14	106.65	103.03	101.58	107.35	106.64	103.76
104.94	109.95	107.91	111.08	105.51	105.48	107.11	106.42	107.37	106.53	104.61	105.62	104.71	103.86	103.19	108.15	106.38	108.87	106.98	106.77	108.8	105.92	108.39	107.25	107.51	102.23	102.26	103.79	107.65	106.51	109.12	107.2	105.92	102.5	106.55	105.11	106.84	103.38	106.66	103.77	106.22	106.78	109.91	107.23	104.4	107.33	109.66	102.34	105.54	102.44
114.67	110.29	110.81	108.56	106.77	109.02	114.36	109.39	110.63	109.56	108.27	111.66	110.38	114.46	109.62	112.77	108.55	112.5	107.67	105.64	112.99	112.91	112.54	116.92	106.01	112.24	113.36	116.3	112.36	110.72	109.01	115.51	110.52	111.03	112.42	112.37	112.96	111.25	109.19	113.26	111.28	113.77	113.91	114.45	108.7	112.35	110.19	115.95	112.42	108.54
115.27	114.27	110.99	113.9	110.81	113.18	109.29	112.61	111.73	110.98	115.22	113.13	113.19	110.33	110.04	104.52	114.37	115.67	111.92	113.2	109.86	109.32	117.71	106.93	110.44	113.6	111.58	106.68	110.58	112.08	115.12	110.99	110.89	109.59	112.66	113.62	112.21	109.56	114.61	113.97	107.71	111.05	113.13	112.21	111.53	112.62	105.51	114.5	111.58	109.56
112.66	108.19	111.18	113.55	112.42	111.12	111.77	110.58	109.37	107.85	109.04	106.21	109.96	111.16	109.77	108.93	111.52	113.79	108.7	113.03	110.31	109.35	114.67	112.18	117.99	111.38	107.36	111.97	109.15	114.17	109.26	112.75	112.95	110.69	112.04	112.32	109.67	111.54	113.49	113.48	109.93	113.17	111.78	113.32	109.52	110.26	115.44	113.51	110.37	112.41
102.11	106.25	102.49	108.62	106.08	103.04	107.3	104.38	109.01	106.37	107.19	108.8	103.89	108.11	103.56	102.16	105.16	108.17	107.66	107.6	106.97	105.73	108.87	102.66	101.99	105.52	106.66	109.84	109.68	107.52	107.1	104.44	107.83	107.78	105.12	104.23	106.03	108.63	110.42	102.38	107.97	104.38	105.82	101.68	103.12	107.18	104.39	108.78	111.55	107.73
102.8	101.79	105.91	101.97	107.06	106.97	104.05	103.92	104.86	108.82	106.11	109.54	107.38	105.37	104.52	104.79	103.03	106.71	107.82	105.92	104.9	104.27	104.5	105.5	105.51	105.86	106.85	103.42	105	108.02	108.81	106.86	107.94	102.83	104.66	104.52	105.98	105.79	110.53	104.59	102.45	103.25	104.86	106.88	107.96	105.91	103.94	104.56	105.93	107.16
105.71	108.02	112.77	112.07	112.41	111.4	109.77	116.82	109.52	107.55	113.16	112.82	112.07	108.14	115.22	111.23	108.48	110.11	105.68	110.4	109.69	108.49	108.05	112.82	108.4	111.17	109.51	109.93	113.04	114.5	108.61	109.2	106.28	108.43	112.2	108.87	111.63	112.82	111.17	112.39	109.29	106.27	110.65	110.2	111.91	106.58	106.56	111.87	114.2	109.52
111.34	104.97	106.18	110.5	107.55	102.97	104.4	103.72	103.87	105.63	108.54	103.6	108.73	106.47	103.97	108.55	105.47	110.65	107.44	105.59	107.16	103.58	105.37	107.68	103.98	106.55	103.23	103.74	107.61	107.48	106.83	101.64	105.79	99.807	105.17	100.34	103.5	108.23	111.31	104.31	111.65	104.86	100.96	108.17	104.83	111.21	101.45	104.77	103.05	103.51
113.73	114.43	112.64	110.67	113.34	110.58	113.87	115.29	109.2	113.73	115.34	116.36	111.51	112.61	112.94	107.66	111.7	108.96	115.6	116.25	113.21	114.92	113.38	115.1	112.04	112.68	109.57	112.93	114.09	112.89	113.05	109.47	118.63	112.08	113.26	113.46	110.68	113.93	113.59	109.59	114.6	113.35	109.33	111.29	111.28	112.97	110.71	115.32	116.14	105.53
103.79	101.29	103.47	100.74	101.7	102.48	99.374	98.517	101.64	100.37	99.642	106.23	102.49	99.577	103.19	101.04	98.172	100.15	97.42	102.05	97.242	101.42	100.24	103.03	98.418	100.54	96.693	99.516	100.6	105.79	97.01	97.309	95.007	98.861	101.49	102.91	101.58	95.581	98.157	99.878	97.212	101.64	98	102.21	99.558	98.278	103.05	99.197	101	97.313
104.46	105.92	101.69	102.07	106.32	105.39	107.59	106.61	105.84	101.15	103.99	105	105.82	101.81	107.44	108.03	110.71	103.88	104.53	106.12	105.26	102.05	106.64	103.58	103.89	108.08	101.34	104.99	102.79	108.18	105.24	108.47	106.25	102.57	105.26	106.72	103.33	110.01	108.14	108.91	102.22	107.46	113.75	107.39	105.1	102.76	104.98	103.8	109.7	105.04
107.25	108.59	102.51	102.15	109.38	99.733	103.22	106.95	103.06	106.57	99.906	104.91	107.98	104.86	106.66	105.96	107.96	102.83	102.27	104.45	106.72	105.92	103.82	103.94	105.42	107.6	106.97	109.66	99.54	106.56	104.37	106.77	103.77	102.57	107.08	105.26	107.72	104.22	102.77	108.13	105.07	104.47	105.14	103.36	108.11	105.61	107.04	110.3	104.05	110.2
104.12	98.588	100.51	103.35	98.806	102.8	103.97	101.32	99.526	105.11	100.05	102.19	99.848	102.56	101.12	100.93	97.424	99.435	102.63	101.4	97.95	103.25	99.887	106.58	101.54	98.98	102.18	98.82	100.65	98.657	104.52	98.421	102.01	101	102.37	101.56	101.04	100.47	104.35	103.2	104.36	103.65	98.522	96.066	96.526	103.91	99.757	100.66	100.31	99.818
106.99	106.85	105.36	103.87	109.07	106.09	103.1	103.47	107.87	106.73	101.75	104.26	107.37	105.89	106.19	103.16	111.32	111.13	103.42	106.76	103.68	104.14	106.26	101.53	109.14	103.28	104.76	105.81	106.06	110.17	102.23	107.29	107.84	106.27	103.3	103.54	109.05	105.88	102.29	104.74	102.23	102.18	108.46	103.58	107.79	103.67	104.47	103.81	109.14	106.34
115.5	111.45	110.69	109.81	113.9	113.91	115.29	115.61	113.95	111.84	118.58	109.86	111.06	109.94	113.16	109.97	108.64	115.42	114.67	112.07	112.72	110.11	111.9	111.24	114.58	112.34	113.22	109.21	108.92	110.87	106.29	106.43	108.54	110.61	108.74	110.11	113.25	115.76	112.9	109.54	110.91	115.24	114.19	108.1	109.03	112.32	107.8	106.07	111.99	116.77
108.97	110.73	108.92	109.09	114.69	109.3	112.93	106.16	110.9	114.94	109.43	110	111.31	112.67	115.4	109.54	112.44	107.23	111.17	110.8	105.6	109.11	110.8	110.9	112	112.68	109.72	111.09	106.74	114.15	111.01	111.93	102.69	107.49	111.07	114.91	109.68	110.85	107.47	107.31	114.4	107.11	111.62	112.36	107.84	111.73	109.09	111.1	111.8	112.7
103.98	103.41	109.54	104.38	102.72	106.24	104.62	102.63	108.81	103.68	106.94	105.74	99.033	104.72	108.3	106.49	103.47	105.09	103.97	104.16	98.102	102.38	103.74	103.75	101.67	102.63	108.25	105.58	103.03	104.42	106.15	105.73	104.21	102.46	104.91	105.42	103.62	102.05	106.49	101.68	103.46	106.59	106.04	109.44	102.41	104.9	104.5	102.77	104.78	106.26
112.94	112.65	110.16	113.53	114.12	108.45	114.06	111.47	109.8	115.93	114.17	112.11	109.47	113.31	109.02	113.77	116.11	108.24	112.63	111.46	113.43	110.54	108.4	110.6	111.02	114.55	111.25	113.09	115.37	107.79	114.61	110.95	110.6	109.23	112.63	109.88	111.29	112.96	108.27	111.51	111.25	111.7	110.99	111.4	108.2	110.92	111.97	106.72	110.05	110.48
106.02	104.42	108.42	107.79	105.03	105.83	103.25	105.27	105.88	105.68	102.82	101.82	103.53	104.33	103.24	105.79	107.49	105.38	105.34	107.19	104.29	108.53	103.82	105.39	103.9	107.36	104.33	101.2	103.99	104.49	105.24	104.55	101.65	108.23	102.83	100.95	105.46	106.73	100.69	104.61	108.31	106.1	103.47	103.23	102.73	101.35	108.32	100.46	100.58	106.9
96.295	97.59	98.286	96.758	100.9	99.255	100.42	102.36	98.694	100.49	100.63	97.598	96.164	99.041	99.914	101.4	99.297	97.857	98.451	99.27	99.287	97.328	101.73	97.917	99.668	99.326	101.96	96.514	104.3	100.04	102.31	103.06	98.627	100.06	103.02	102.88	98.962	102.79	99.892	94.711	101.21	100.38	98.583	99.339	100.84	101.31	97.562	99.919	99.251	102.26
105.2	106.07	106.62	101.37	110.7	109.49	101.71	105.34	109.76	108.14	110.1	109.24	105.79	110.56	110.05	107.29	110.56	103.63	108.37	104.27	107.73	105.49	103.46	107.43	108.7	107.52	111.15	106.15	103.95	101.83	102.95	105.27	105.9	102.89	107.21	108.88	104.05	104.39	103.26	108.25	106.96	105.79	105.86	105.87	103.23	110.81	108.38	103.57	107.54	103.78
107.32	105.66	109.33	105.37	109.43	106.57	101.43	106.58	105.25	107.71	104.16	103.83	105.31	113.53	104.16	106.34	106.95	109.92	107.76	106.76	105.54	104.32	106.26	102.43	107.33	103.18	110.19	104.59	104.33	108.61	105.63	108.3	106.04	108.49	106.78	108.59	107.49	104.89	102.23	105.34	107.5	109.59	106.66	105.02	105.89	106.7	107.05	105.47	106.83	109.07
103.9	104	103.02	107.6	106.65	104.42	110.9	104.6	112.01	107.08	108.6	106.66	109.17	104.95	105.81	106.14	108.41	109.58	107.59	105.06	106.82	105.28	106.27	109.12	104.07	110.35	107.57	104.23	107.07	105.54	104.68	105.24	107.41	107.58	106.43	107.69	104.05	100.74	106.49	104.46	103.43	106.48	102.8	101	105.05	107.21	106.4	102.4	107.79	107.21
105.29	109.18	104.57	106.65	113.21	106.23	107.11	110.34	110.16	106.82	105.74	104.54	105.85	108.57	104.75	104.26	108.91	101.94	109.53	106.35	104.13	105.6	108.48	109.59	104.52	108.62	109.54	105.74	105.33	104.59	102.61	110.68	103.9	105.16	109.89	105.67	107.4	105.41	108	110.24	108.63	108.68	108.75	108.61	108.4	105.04	103.02	105.48	102.59	106.44
106.07	102.9	101.49	106.08	103.82	107.1	105.15	106.75	105.73	102.91	111.76	102.61	106.81	106.21	109.7	103.65	100.93	108.45	103.17	112.76	106.78	105.87	108.73	110.86	106.22	102.37	105.32	106.6	109.55	102.08	105.7	102.93	104.13	107.36	103.06	104.78	104.92	106.79	107.61	106.38	102.36	104.55	105.11	98.261	103.18	104.04	101.16	103.94	98.99	100.76
105.75	109.81	105.2	108.5	109.11	103.64	107.18	109.24	102.78	108	106.44	110.12	103.67	106.91	107.65	107.05	106.08	102.95	104.47	109.87	102.42	104.52	104.8	103.41	106.45	106.06	102.52	103.93	105.79	108.16	104.52	107.23	104.22	100.95	106.52	108.71	104.34	105.58	107.11	104.86	107.39	104.48	104.42	104.43	106.79	103.57	106.18	104.01	101.83	104.27
111.23	115.29	110.13	114.23	112.62	110.79	108.97	115.52	110.85	114.95	115.15	113.43	112.8	109.98	115.6	116.01	111.38	113.69	111.27	107.72	114.89	115.48	112.26	112.08	111.54	111.14	109.93	116.14	111.21	113.19	109.46	114.46	113.68	111.61	115.18	112.74	111.21	115.35	114.77	113.8	110.29	114.64	113.53	112.86	110.43	111.94	110.02	112.95	112.27	106.47
108.07	107.94	104.01	109.84	111.34	108.24	104.91	100.35	108.7	108.96	103.07	109.19	105.31	103.08	102.56	104.39	103.63	106.45	109.33	109.96	103.46	105.53	107.82	108.11	105.31	109.14	106.09	106.66	103.49	108.5	105.83	105.83	105.06	107.49	102.16	107.38	105.32	107.15	103.96	108.25	106.18	102.81	103.65	108.11	103.25	107.26	106.46	107.7	104.75	109.79
101.76	101.15	102.88	100.87	100.63	96.524	96.744	100.66	99.765	101.67	98.91	103.89	99.173	102.28	101.41	95.538	97.498	101.67	98.644	101.32	101.78	99.91	98.336	100.57	99.392	100.04	97.486	102.95	94.133	102.82	102.11	103.7	98.848	95.737	103.79	101.73	96.549	100.13	102.31	100.35	100.82	102.35	99.532	98.865	98.689	100.69	100.29	100.44	95.845	104.84
118.3	116.12	118.57	118.76	121.15	118.77	118.66	119.1	116.28	113.12	115.83	119.48	115.13	118.89	115.04	117.84	118.77	116.11	117.61	119.33	116.87	116.83	119.82	119.12	118.58	119.36	120.41	121.3	119.08	116.96	113.78	115.46	118.07	115.37	118.69	116.34	119.49	117.46	122.07	116.02	118.47	112.17	120.08	120.34	115.22	119.24	120.4	117.3	118.39	113.11
102.85	107.82	104.92	100.66	103.76	105.67	105.4	103.99	104.1	105.42	109.4	105.91	102.8	103.65	100.03	103.2	104.19	102.52	101.08	103.42	99.817	101.76	102.67	101.53	100.36	105.29	107.02	105.55	100.32	104.52	104.51	106.22	101.33	102.84	103.66	103.63	104.26	107.35	103.21	102.04	106.04	102.77	103	103.51	106.95	107.7	103.12	107.56	98.137	103.78
110.17	116.85	109.15	110.94	111.13	111.05	111.24	108.1	111.61	113.59	110.94	109.63	109.66	111.87	107.51	107.61	108.41	111.84	113.13	115.86	116.39	112.3	115.26	110	109.76	115.19	113.54	111.07	108.6	110.57	114.08	105.99	116.42	110.37	107.58	109.28	110.98	112	107.63	109.35	108.37	111.81	111.64	110.32	109.93	110.42	109.42	114.29	113.96	111.11
109.51	107.44	106.05	112.22	107.08	108.99	103.54	104.13	104.5	106.63	108.42	105.27	105.85	103.91	102.73	105.37	104.67	101.47	100.55	102.96	104.36	107.09	106.02	102.77	102.23	111.16	105.12	102.49	105.61	105.84	105.85	104.56	107.95	105.35	111.72	105.9	106.63	107.55	103.34	104.02	106.41	104.5	106.65	111.07	103.06	103.49	102.56	103.39	105.02	106.05
106.37	102.99	107.78	109.89	104.2	105.27	108.35	100.93	107.16	104.74	104.09	108.03	105.47	103.15	107	105.3	105.97	108.67	108.66	101.49	108.56	104.67	111.44	107.28	103.52	104.93	104.25	105.95	111.5	104.89	110.07	101.56	107.17	101.61	101.36	107.54	103.02	103.58	104.12	105.67	102.78	104.8	103.83	107.97	110.67	101.6	101.11	103.59	103.12	106.12
106.75	104.84	108.05	107.16	105.05	101.67	105.47	103.68	106	106.06	107.42	106.96	106.8	104.49	102.78	110.06	109.58	102.18	105.56	106.76	105.92	105.71	106.19	103.93	105.08	103.94	102.95	106.78	108	111.09	103.12	100.81	106.66	103.37	108.27	105.63	106.49	103.63	101.92	105.87	104.08	106.89	106.44	106.93	106.93	109.04	107.23	105.67	104	106.82
95.302	98.89	94.412	102.07	98.936	97.54	100.39	97.618	95.375	101.13	97.712	99.007	98.301	98.794	99.035	100.55	99.492	98.56	95.726	98.815	98.387	100.23	100.28	103.56	103.02	102.52	101.94	98.347	103.1	97.035	102.29	102.94	99.003	99.468	102.12	102.83	95.193	96.794	98.285	102.71	98.603	98.385	101.05	97.983	99.277	94.195	97.592	98.272	100.95	97.074
106.93	107.56	111.71	109.75	105.89	105.24	104.93	111.28	103.95	102.27	107.88	108.83	101.95	100.32	109.91	102.7	105.48	107.4	107.4	104.24	108.89	102.91	108.47	104.39	106.77	104.68	105.11	106.53	106.17	106.91	105.22	109.63	108.95	109.34	105.36	103.91	102.35	107.57	107.49	101.16	106.46	110.43	105.38	105.96	108.97	105.16	105.89	103.39	107.7	108.03
105.75	107.82	105.71	103.4	108.99	106.09	109.56	107.01	106.25	107.23	107.63	102.91	104.16	106.47	106.97	104.15	107.33	105.71	101.06	100.27	106.48	106.48	106.65	106.69	107.76	105.88	104.13	107.06	107.63	106.56	103.99	108.59	102.08	101.92	106.45	107.53	102.27	101.14	103.15	105.75	102.13	106.6	107.68	105.77	106.41	107.26	101.65	105.36	102.98	98.784
107.52	107.76	107.3	105.33	105.37	109	103.97	106.87	106.13	109.48	104.2	106.21	106.46	109.11	102.9	104.3	105.22	103.91	107.7	103.93	104	106.01	102.33	105.92	105.33	105.64	103.03	103.84	106.8	104.53	104.9	105.17	101.3	104.29	107.92	105.28	107.31	108.19	107.46	106.44	104.11	103.48	106.44	104.06	107.99	106.18	108.07	108.02	107.38	104.23
106.83	105.86	104.87	101.88	105.63	102.49	109.02	107.97	106.53	108.16	105.62	107.15	107.48	104.75	108.73	104.12	99.115	103	107.51	103.95	105.66	104.49	108.34	105.68	108.27	101.62	104.91	99.878	105.61	105.35	106.52	108.01	104.6	108.62	104.65	107.98	108.06	101.24	108.21	105.12	108.1	107.5	107.83	112.24	101.78	108.03	111.15	109	105.05	105.34
107.46	105.06	102.75	106.26	104.27	101.53	106.1	105.94	107.48	107.64	101.21	107.44	104.7	105.54	107.27	106.73	104.12	104.09	107.57	105.76	105.23	101.86	100.94	105.77	103.15	103.72	103.93	105.11	106.33	106.9	107.69	103.21	110.5	103.21	102	107.62	103.34	102.66	104.3	105.75	106.71	104.01	103.86	105.57	103.45	100.99	101.67	102.89	105.13	106.34
106.57	109.69	103.36	107.3	107.04	108.02	105.45	107.09	110.72	109.73	107.12	105.81	105.51	107.32	104.88	108.45	104.06	103.03	105.23	103.67	104.86	106.7	103.63	108.88	104.96	108.98	106.87	111.33	105.51	106.11	109.03	108.74	104.89	105.86	103.99	106.23	107.26	108.65	108.02	107.96	106.9	103.86	110.18	107.12	106.23	108.03	106.14	104.46	105.18	106.05
103.84	106.95	105.51	104.74	108.89	102.31	101.7	103.2	104.87	107.74	109.19	107.5	105.79	104.86	107.15	105.97	109.91	110.98	106.82	102.44	109.98	103.86	105.58	104.56	104.42	107.15	104.18	102.55	107.27	105.53	106.25	104.03	104.9	103.91	103.24	99.737	103.01	100.63	104.41	102.77	112.03	103.57	106.19	105.97	103.57	105.49	109.27	102.91	105.98	104.9
107.24	105.93	107.26	107.7	109.65	106.39	106.98	105.56	107.47	109.43	109.39	106.68	107.45	104.89	105.18	104.09	107.74	104.51	105.13	104.3	108.04	109.03	104.17	104.9	102.86	100.22	109.07	107.23	105.98	103.75	101.64	106.74	103.47	112.56	106.28	103.13	106.17	106.26	99.146	104.23	106.47	104.63	102.98	104.61	105.88	102.78	107.74	102.89	104.37	106.68
114.38	115.63	108.15	109.04	111.12	108.15	112.39	111.5	111.74	113.07	109.88	110.33	112.18	108.97	108.81	110.04	108.88	109.15	111.52	109.1	112.88	109.64	108.72	110.15	109.21	106.57	110.86	111.01	109.38	109.11	109.24	106.33	112.74	111.83	107.1	113.36	112.66	112.47	109.59	108.32	109.41	107.78	111.16	110.68	112.65	106.98	109.01	110.42	108.71	109.65
106.68	105.73	103.19	106.46	105.27	99.052	105.45	109.87	105.34	106.01	110.53	103.66	101.65	107.99	106.87	106.14	106.8	101.68	109.19	102.98	102.45	104.23	103.08	106.93	105.05	107.13	107.87	106.19	103.02	105.15	106.42	102.2	109.35	109.5	106.29	106.92	101.18	105.37	105.79	104.43	107.01	108.39	102.06	106.68	103.44	106.55	106.01	102.5	105.05	108.21
114.01	117.97	119.78	117.66	117.07	119.99	120.73	115.2	119.35	116.33	116.06	121.77	118.45	114.56	119.49	119.4	116.53	117.38	120.92	119.35	117.57	120.17	118.28	122.89	119.67	117.96	118.71	119.06	117.52	121.15	119.05	118.57	116.97	118.92	115.13	121.38	118.3	117.26	118.84	120.63	117.54	116.95	116.52	117.66	122.19	118.43	120.14	119.41	120	113.94
106.33	111.63	104.69	104.27	105.36	110.42	106.94	107.02	107.12	103.01	107.03	109.57	108.26	103.09	107.94	111.75	107.75	100.52	107.93	102.69	108.06	109	102.78	105.62	107.19	106.5	113.89	106.73	108.43	110.03	104.16	107.07	103.92	107.87	107.59	106.51	100.15	103.87	104.29	106.04	106.46	106.17	106.6	106.7	110.17	110.57	108.68	106.37	107.04	104.77
107.46	104.63	104.28	104.86	105.24	105.97	104.23	102.85	103.3	103.27	102.23	106.34	102.19	107.08	102.66	109.12	105.35	101.95	105.49	101.59	104.63	104.38	102.75	103.36	104.34	102.96	104.23	105.08	104.36	108.08	104.81	102.61	102.09	106.11	100.9	103.86	106.34	107.24	101.79	104.47	101.09	102	102.77	104.79	108.16	101.82	102.52	103.31	109.09	103.79
107.83	107.31	109.5	106.11	106.88	105.81	105.21	111.72	107.75	106.63	106.64	105.91	106.91	111.4	108.27	104.56	101.37	106.2	108.69	105.76	105.35	107.93	100.42	108.13	105.97	111.1	107.81	105.11	108.44	107.92	105.37	105.47	107.52	107.75	106.98	104.32	108.69	106.57	109.62	104.85	112.66	104.9	104.96	107.47	107.11	106.72	108.92	108.67	107.93	108.12
100.39	104.97	104.94	103.64	105.24	108.55	106.31	108.87	103.81	106.33	107.83	113.3	104.14	102.52	107.92	105.18	108.33	102.71	102.57	104.49	104.31	108.83	107.81	105.94	104.55	104.54	105.07	104.64	107.2	104.12	104.67	106.38	106.68	109.77	104.43	109.47	105.08	105.99	106.34	105.32	106.03	103.02	108.98	112	106.91	104.66	108.82	108.66	108.18	106.37
109.24	105.95	103.84	103.25	101.13	104.73	105.13	103.44	106.92	108.08	107.2	112.79	107.15	106.54	103.14	106.9	110.43	108.32	103.77	109.37	104.73	106.32	107.49	103.87	103.14	107.68	111.93	106.4	112.23	107.63	102.29	108.22	104.23	110.96	107.96	109.25	103.38	103.56	104.13	105.18	107.77	105.18	105.1	103.6	106.2	108.94	107.18	110.13	109.55	104.43
106.15	105.44	105.12	103.05	105.44	103.27	109.72	102.37	106.26	104.61	107.27	101.99	106.98	104.21	108.66	107.52	106.63	107.1	106.24	108.42	108.36	105.61	109.63	110.1	106.67	105.94	102.1	108.88	105.27	108.28	101.53	108.69	105.14	105.06	105.76	110.25	105.51	104.17	107.49	105.89	105.1	105.09	104.33	107.16	107.58	105.7	107.34	108.08	103.33	102.8
104.36	105.77	104.24	101.96	105.41	102.08	109.13	108.94	108.81	106.43	109.32	104.91	106.26	106.1	109.36	103.7	107.19	105.32	108.12	106.71	106.89	108.02	102.27	110.87	108.43	110.64	105.1	104.41	111.14	105.38	107.84	104.58	109.81	109.1	105.96	105.94	105.91	104.2	103.03	106.23	106.58	107.33	111.12	104.91	104.29	108.85	103.21	108.58	106.95	106.46
108.53	104.97	105.93	106.69	107.73	108.71	106.72	109.8	105.1	105.15	99.977	112.35	106.53	102.67	103.93	105.18	104.99	106.61	108.76	106.52	105.13	107.44	109	110.48	103.97	106.57	107.12	106.87	106.87	103.87	105.51	110.23	103.45	106.51	106.94	102.29	108.43	106.51	107.38	104.63	101.73	106.57	105.24	106.77	105.45	103.11	108.36	106.48	107.62	108.01
105.37	108.32	107.56	103.7	104.44	100.01	102.89	106.68	104.7	110.87	102.96	103.86	109.36	102.18	102.58	105.83	104.78	106.63	107.82	110.42	109.9	103.71	107.67	106.83	101.39	102.66	106.02	105.94	103.73	103.62	105.98	107.46	104.55	102.83	102.36	100.03	107.01	102.8	103.04	101.17	100.56	102.88	104.91	102.23	102.84	106.07	105.26	103.92	105.49	104.6
113.29	112.29	114.61	112.27	109.61	109.33	111.36	113.6	114.29	111.29	111.66	112.33	114.19	113.11	109.45	112.62	108.88	111.5	110.41	110.62	110.34	115.12	116.76	113.12	107.76	115.91	108.28	110.45	116.36	110.87	113.4	112.65	113.39	114.46	111.08	114.68	109.41	114.87	109.76	112.92	110.31	115.62	112.66	108.28	112.75	113.05	111.48	114.04	110.68	117.19
111.57	108.13	111.15	115.23	112.34	111.5	111.51	111.12	111.64	115.04	111.1	109.12	106.73	111.2	110.29	114.87	112.39	116	111.54	115.77	110.72	117.73	107.69	111.44	113.64	113.08	110.22	109.47	113.04	117.53	111.44	112.52	112.41	112.12	105.08	114.35	108.75	109.26	110.77	110.4	114.74	108.75	113.86	110.95	112.98	112.49	111.08	112.36	113.55	112.06
105.17	101.99	109.56	105.06	104.74	105.2	107.11	101.73	105.82	101.79	109.69	109.52	108.96	107.95	100.27	108.28	106.57	108.21	106.71	106.25	107.54	105.86	110.32	107.53	105.14	108.45	103	110.95	106.87	102.25	107.22	104.42	109.2	108.27	103.96	101.12	102.53	106.14	110.5	104.18	108.24	108.18	106.21	103.22	107.82	104.05	106.45	105.73	106.96	104.99
104.86	108.58	109.38	104.03	99.754	101.01	104.93	106.85	103.66	104.81	106.21	109.14	102.24	103.17	104.44	106.59	106.5	107.97	108.96	106.91	106.18	109.24	110.23	107.51	107.78	105.19	102.72	105.2	106.1	108.59	106.67	105.73	103.81	104.38	109.44	103.61	101.26	109.16	106.9	104.25	107.16	105.59	107.87	107.28	105.15	109.29	108.39	107.11	102.92	106.16
104.28	98.706	103.6	105.63	106.51	104.38	106.86	106.27	105.23	108	102.85	102.91	103.02	109.43	104.05	110.11	102.74	107.89	105.56	104.37	100.6	104.31	109.52	102.6	107.79	107.15	104.68	108.6	109.01	101.72	109.71	107.37	99.181	104.64	103.9	109.05	103.01	104.04	107.29	102.58	105.51	102.58	104.41	104.97	104.84	103.63	101.6	107.69	106.12	102
98.5	96.386	101.48	104.62	102.8	104.82	98.096	91.851	101.73	102.56	100.03	102.67	101.32	102.11	100.72	100.19	103.9	106.23	99.791	99.021	99.651	101.32	96.759	99.537	101.86	98.331	98.188	101.72	103.77	95.306	101.69	102.04	96.796	99.335	97.731	97.717	101.64	98.847	102.06	97.888	99.751	97.611	98.466	101.88	96.884	102.91	100.25	100.54	99.025	103.36
109.32	104.01	109.17	113.82	105.66	105.36	107.68	108.6	106.63	103.36	109.02	106.75	106.61	108.05	102.89	109.25	103.45	105.92	110.72	108.59	103.68	108.3	108.32	108.09	107.21	102.59	106.34	106.71	106.85	107.95	105.81	106.65	104.26	107.47	108.94	105.86	106.25	111.26	111.67	104.2	107.63	106.03	108.3	104.09	106.95	107.63	105.76	110.27	107.85	104.92
102.88	103.14	98.593	103.28	104.46	105.13	104.97	104.42	101.12	97.75	102.13	104.89	98.38	102.63	99.873	100.18	96.87	103.02	100.74	102.21	102.92	102.14	103.89	95.949	98.521	99.676	100.69	100.72	100.78	101.7	104.76	99.326	102.43	101.31	101.4	96.951	105.94	104.13	100.1	100.23	100.77	98.848	98.045	99.655	101.82	96.648	107.71	100.81	103.65	100.59
100.33	101.17	112.24	103.29	104.56	105.21	105.54	106.22	106.34	107	105.54	104.84	102.04	104.62	103.34	101.48	108.95	108.73	103.33	106.29	103.47	105.77	104.79	105.05	105.98	105.38	105.92	103.09	106.79	107.71	105.21	105.57	108.86	104.35	103.02	107.13	106.06	107.34	108.48	103.44	106.05	105.44	104.76	102.88	107.23	103.66	107.67	108.66	100.76	107.32
102.65	109.92	101.16	108.49	102.25	106.53	106.18	109.14	103.75	106.57	103.56	107.15	109.06	108.62	102.6	107.6	98.313	103.43	104.97	102.57	106.75	105.38	104.28	105.86	106.61	104.51	108.33	104.5	104.79	104.26	105.38	107.95	105.5	102.44	106.47	103.1	107.72	113.33	104.51	106.14	108	99.35	105.31	106.22	104.34	103.6	107.01	102.84	107.85	104.8
108.03	103.51	104.79	107.98	106.76	109.19	104.44	106.16	108.92	102.23	101.71	101.47	104.35	105.56	105.96	106.04	106.12	105.73	102.93	107.14	107.11	106.36	105.55	103.35	105.22	108.02	105.62	102.27	103.84	102.72	104.94	108.95	104.69	108.77	105.99	107.27	105.72	106.9	107.51	104.55	107.07	106.91	103.55	107.27	104.2	101.96	103.52	107.02	108.88	108.47
108.16	106.41	107.48	106.63	104.71	105.65	102.28	105.15	106.82	106.03	107.19	104.04	104.88	103.3	104.25	104.09	107.83	104.58	103.92	110.32	104.27	102.7	101.5	106.86	103.31	102.53	104.9	105.28	106.6	106.66	106.7	102.72	105.93	106.16	102.7	106.2	106.17	108.89	106.58	100.69	107.87	108.03	108.9	104.54	103.06	105.96	103.56	103.81	105.63	104.96
102.03	100.13	102.22	99.68	96.228	103.56	95.717	105.91	104.96	97.16	105.31	98.333	97.096	101.76	98.801	101.6	102.43	97.213	103.06	101.07	99.806	98.745	103.23	99.33	98.077	101.23	101.5	99.513	100.99	99.107	97.685	99.924	100.08	98.978	97.586	102.24	98.631	98.073	99.262	100.27	96.938	96.893	101.4	98.313	104.34	102.8	97.478	96.445	100.98	95.567
104.42	108.84	107.88	104.67	109.5	106.08	109.85	105.85	106.47	103.89	102.51	108.94	106.47	104.59	105.64	102.85	103.08	106.2	107.51	109.71	107.69	107.99	101.7	107.91	107.17	107.71	107.31	108.41	105.06	105.53	109.46	106.83	105.1	105.26	107.66	104.79	105.47	102.28	103.44	104.25	104.32	105.6	105.69	113.72	103.32	110.56	104.66	108.26	106.92	98.441
107.6	111.38	111.26	112.79	113.31	114.56	112.81	111.8	113.75	106.46	109.7	107.31	111.82	110.67	115.66	111.12	112.98	111.63	109.94	113.28	115.06	113.83	111.69	111.21	110.62	111.69	112.86	111.96	114.23	117.22	112.62	112.54	111.8	106.41	118.18	112.24	113.16	107.85	114.33	112.2	113.7	108.08	112.3	110.4	111.2	106.91	108.21	110.83	116.43	110.51
102.56	102.77	109.07	102.62	105.75	106.23	103.61	105.48	106.74	103.22	99.874	105.9	100.28	101.74	104.21	102.65	105.63	111.67	102.52	105.27	101.79	105.59	108.95	107.07	102.33	103.21	104.63	102.42	107.72	109.39	102.79	106.39	110.38	108.73	108.14	106.01	105.61	106.14	105.3	111.03	102.18	107.95	106.06	107.14	107.65	108.42	105.42	102.89	105.95	104.87
100.77	99.174	100.81	102.61	103.84	97.899	103.32	100.6	103.28	99.53	101.81	102.17	96.128	101.18	98.703	100.45	101.18	103.57	106.3	106.25	102.23	97.566	103.92	99.2	102.15	99.89	99.526	105.09	99.843	103.36	100.11	100.56	102.23	100.88	105.53	101.67	101.42	98.048	99.488	100.78	101.67	100.17	100.02	94.195	97.592	99.49	100.97	103.42	101.01	103
102.99	107.67	105.93	108.2	105.99	103.89	103.19	101.09	102.02	104.84	106.35	106.87	102.48	105.59	108.51	108.21	104.97	101.44	108.46	103.18	104.77	103.39	105.77	100.87	104.78	99.885	105.46	104.47	106.95	106.13	104.92	106.1	109.68	108.19	107.94	110.06	104.27	105.64	109.6	108.3	104.4	106.32	103.02	105.06	104.13	102.01	107.61	110.38	105.02	106.46
102.37	109.82	108.47	105.68	103.12	106.91	107.48	104.26	103.66	106.46	107.34	110.93	103.47	103.61	104.39	104.12	100.69	108.51	110.13	103	108.38	105.46	103.34	107.75	109.35	107.08	107.57	105.37	107.27	103.82	99.084	104.69	105.18	109.55	103.22	109.43	103.57	107.64	107.03	109.11	108.7	100.89	105.06	105.28	105.04	110.49	106.47	110.59	105.27	108.35
101.69	104.73	101.32	104.35	103.68	100.83	106.33	104.8	107.08	110.28	103.06	106.3	103.76	106.08	103.51	105.13	102.94	106.02	104.23	98.269	105.78	108.15	104.71	101.58	104.33	106.69	102.17	105.67	99.541	100.06	105.45	109.92	105.19	101.18	104.62	105.55	103.65	101.45	104.47	105.27	107.53	107.84	103.54	104.57	101.7	105.64	103.33	105.29	102.82	103.03
110.68	116.18	112.41	111.74	108.64	111.85	115.07	110	111.72	113.79	111.93	109.51	107.96	111.03	112.99	111.58	112.97	114.47	112.84	109.57	114.37	111.36	109.7	119.53	115.85	110.31	113.84	112.15	111.56	113.91	114.69	110.62	108.47	114.03	112.55	113.92	107.88	111.06	110.55	116.9	115.76	108.43	112.12	111.47	111.4	110.62	111.98	114.33	110.16	112.77
106.8	103.44	107.01	103.31	106.73	108.27	106.48	104.48	105.44	106.55	103.91	108.31	103.73	106.33	104.01	110.06	108.52	110.15	111.12	103.68	106.57	109.05	108.77	106.91	105.39	106.41	108.61	104.4	103.83	105.87	106.9	105.56	108.46	103.89	105.73	102.22	105.64	106.26	103.16	107.98	103.39	108.49	101.1	102.18	107.9	105.27	106.24	106.58	105.13	107.84
105.84	103.99	104.55	104.96	107.51	102.25	105.5	104.81	107.26	105.97	109.43	106.23	105.11	106.72	103.43	108.39	106.88	105.1	104.87	107.72	105.13	103.81	103.02	104.56	105.45	106.11	105.63	106.1	106.41	108.74	106.02	106.01	105.62	106.38	104.84	105.46	109.09	103.98	104.29	108.89	104.2	99.865	103.44	107.62	106.21	107.9	107.72	103.02	109.8	107.81
109.78	111.24	108.04	116.08	112.34	108.85	109.28	110.44	114.61	112.66	113.75	108.53	109.67	111.11	108.72	113.71	109.65	112.38	110.72	111.97	112.81	112.24	107.93	109.07	111.23	105.93	113.5	110.77	111.75	111.09	109.81	107.83	112.19	113.49	104.57	113.28	114.87	111.66	108.09	110.92	114.97	111.51	109.57	107.75	111.37	111.03	109.09	113.23	112.26	107.49
104.56	105.77	108.63	107.82	106.42	104.99	106.17	105.23	104.6	106.81	105.75	109.08	107.58	101.61	107.14	103.14	103.67	107.42	104.19	100.66	101.43	106.03	106.01	107.99	107.03	104.34	103.23	105.4	106.45	109.14	104.48	104.77	107.54	105.65	105.77	108.15	106.02	108.08	110.83	107.71	108.52	112.79	109.57	101.98	103.25	99.529	103.06	105.34	106.58	103.21
109.19	109.42	109.05	108.23	112.09	110.66	109.96	111.52	108.37	109.31	112.98	112.51	114.91	112.68	110.81	105.25	112.22	112.02	108.54	109.13	112.42	111.05	109.64	103.82	106.97	112.55	110.18	109.07	107.32	110.17	110.17	108.32	108.93	112.12	106.42	111.66	109.34	109.23	108.83	105.2	110.66	103.04	111.52	111.71	112.07	110.44	107.14	107.01	112.82	112.05
108.68	103.76	107.39	105.77	107.62	101.19	106.22	105.18	109.55	107.24	106.69	105.73	106.89	107.83	107.98	103.03	106.4	105.5	105.72	109.29	109.51	106.4	106.29	110.58	99.373	105.71	108.5	105.39	103.88	101.04	104.19	106.09	106.86	106.78	103.52	102.3	104.07	105.04	106.81	104.75	108.06	102.23	107.49	110.9	104.19	107.5	107.32	106.79	104.01	98.757
113.29	110.49	105.54	111.16	118.37	110.46	110.54	112.66	109.45	113.45	108.45	110.49	105.92	107.44	110.16	112.04	104.94	109.87	106.64	108.98	109.62	111.51	109.23	107.69	111.66	113.77	111.41	113.29	106.28	111.2	113.04	112.22	109.54	111.52	106.04	112.17	113.31	111.88	110.81	106.47	108.94	112.12	109.73	114.33	105.92	108.64	108.7	114.64	110.11	111.78
113.33	110.87	112.94	106.24	108.48	111.96	114.13	113.65	109.5	105.76	110.41	111.59	109.38	114.87	111.39	108.17	110.8	110.93	107.71	113.04	113.64	110.43	110.55	113.04	110	115.01	108.98	112.22	108.52	112.04	112.39	110.7	110.63	113.89	110.7	108.32	109.8	115.46	111.69	116.01	110.43	107.8	111.54	109.97	108.44	117.35	112.85	111.61	110.61	112.5
107.82	103.29	107.63	107.01	103.23	106.82	100.46	105.15	106.91	103.59	107.41	106.95	104.2	107	103.34	105.16	108.63	107.66	105.63	108.23	105.96	109.12	104.57	105.66	106.15	104.77	104.16	100.66	104.7	113.51	103.82	104.44	106.42	108.38	101.64	106.66	103.52	105.65	107.12	103.55	105.17	105.63	104.39	106.11	105.98	105.44	104.49	107.43	106.07	104.45
109.82	105.06	106.95	104.93	106.64	105.15	105.38	107.92	103.03	107.09	104.98	105.69	108.61	108.34	104.54	104.99	102.92	103.2	107.96	103.65	106.71	112.23	107.45	104.29	105.92	108.79	108.78	106.54	105.46	108.84	106.21	103.41	105.71	108.13	105.73	105.57	106.28	105.88	109.24	108.22	106.03	105.4	101.67	109.96	108.55	106.88	105.05	100.03	102.7	105.28
114.91	115.27	111.89	115.94	110.99	110.51	111.05	112.22	109.55	112.09	113.98	111.62	107.86	111.72	111.01	108.4	111.23	109.33	110.21	110.65	112.07	114.65	112.9	110.13	114.63	113.01	108.1	115.51	109.62	116.3	110.13	110.76	111.24	111.31	111.49	110.41	111.25	105.51	110.02	112.31	110.37	114.26	109.97	107.39	111.37	108.89	114.34	110.04	107.39	108.69
108.82	111.11	107.67	109.29	111.84	109.17	109.07	109.7	107.59	111.74	104.1	109.22	111.27	111.99	108.86	109.96	112.5	109.1	110.57	111.71	111.54	111.53	111.96	111.31	113.83	111.51	109.49	111.68	109.42	108.45	114.98	112.61	110.48	110.34	111.19	110.55	108.94	107.18	109.29	106.91	110.71	107.78	109.44	111.59	109.21	110.13	107.57	108.92	111.21	107.76
109.89	115.83	110.99	115.25	113.18	114.17	114.52	114.02	111.7	109.98	109.39	113.04	111.21	114.18	111.75	118.2	109	109.99	117.08	110.73	114.1	108.63	110.02	113.37	113.74	110.07	113.24	116.11	112.32	111.52	111.9	112.94	112.46	109.86	108.51	112.21	111.46	110.97	110.51	112.35	112.89	109.18	109.16	114.16	111.17	112.51	106.79	113.7	110.4	114.35
101.83	103.54	108.16	108.37	102.71	103.86	106.17	102.72	104.2	110.02	107.26	105.74	106.29	107.42	106.35	107.24	108.35	110.63	101.82	101.92	102.19	109.83	102.75	109.58	106.25	103.63	106.92	107.98	111.45	104.62	108.68	108.55	105.99	106.19	105.85	104.75	102.4	106.9	109.14	105.78	107.25	107.16	110.05	105.48	106.86	109.34	106.06	107.6	108.16	103.88
107.7	104.09	108.97	106.71	106.59	112.09	106.15	110.5	101.88	110.74	111.64	109.07	108.29	102.56	106.13	106.15	104.88	103.85	106.88	103.33	105.28	102.66	108.71	105.04	104.76	101.44	102.28	110.23	103.36	104.49	99.717	105.31	109.76	105.29	108.91	102.99	105.53	109.18	105.42	104.85	108.64	107.53	103.45	106.92	104.89	106.04	103.98	108.69	102.95	104.51
103.5	114.96	103.99	104.71	106.16	106.35	110.47	107.8	104.03	103.18	110.33	106.11	102.44	104.31	106.46	103.83	105.85	109.68	106.04	107.88	105.23	107.28	111.74	106.23	104.12	104.95	106.68	104.16	107.53	105.49	106.72	103.55	103.96	104.24	102.02	104.97	103.54	103.62	101.78	106.33	106.48	105.34	104.28	107.99	108.68	108	105.85	106.94	105.97	108.18
107.28	109	110.16	113.74	116.27	114.22	112.7	114.72	112.15	110.76	112.05	107.64	111.12	106.88	108.69	108.9	109.34	111.26	112.39	107.14	115.12	111.71	110.17	115.93	111.43	109.06	111.57	112.14	112.43	112.01	109.35	108.23	114.61	112.31	108.45	107.56	113.41	111.4	117.49	114.67	110.73	110.35	109.52	109.96	108.59	112.02	110.41	107.82	110.28	113.54
113.56	111.47	113.02	111.43	113.12	109.75	106.85	112.63	110.23	107.05	111.7	106.79	111.58	106.36	109.82	109.14	111.33	109.73	110.64	113.65	112.49	111.14	110.96	107.21	111.42	106.41	110.27	113.19	112.08	109.69	109.67	106.81	107.46	110.74	112.38	106.49	109.24	108.1	110.21	108.13	111.52	109.41	111.82	108.17	108.36	109.17	108.01	111.74	111.28	110.76
97.183	98.536	99.009	101.44	97.386	97.929	98.206	98.006	98.552	100.59	101.57	101.73	103.46	101.51	93.574	99.977	97.715	100.46	99.291	101.46	101.28	97.6	96.803	100.99	100.15	102.19	94.977	103.38	103.78	95.713	102.04	97.836	99.161	106.09	101.18	99.672	97.425	101.03	101.27	103.98	95.541	97.539	99.717	106.41	98.251	95.574	104.13	99.964	97.2	103.04
114.75	117.67	110.48	113.03	112.23	111.55	114.13	113.51	119.06	110.33	110.88	110.88	111.69	116.19	109.63	111.76	116.54	113.12	111.16	113.99	107.83	110.97	113.31	112.82	112.34	108.28	111.19	117.55	107.35	110.01	109.04	113.7	111.62	108.56	111.98	109.93	109.61	109.77	113.58	112.36	113.21	108.06	113.87	108.99	109.44	112.41	113.18	109.25	116.07	111.3
108.02	108.77	104.16	101.23	104.41	106.38	107.56	104.25	102.27	107.58	110.31	111.9	105.04	107.74	107.03	103.08	106.75	105.05	105.58	107.79	107.17	103.98	107.72	107.3	107.48	110.2	101.78	109.24	104.05	104.82	99.616	107.32	103.16	108.56	106.06	103.95	103.52	106.5	105.92	101.61	104.14	106.76	108.11	104.85	107.27	104.42	108.63	105.28	106.72	110.43
111.75	106.8	106.17	111.08	110.94	113.22	116.64	110.85	109.97	109.57	109.77	106.19	111.18	111.79	111.91	109.19	119.08	105.94	112.19	114.88	111.36	109.44	108.79	108.68	110.71	111.67	106.81	111.52	111.61	106.17	108.97	112.78	115.97	108.59	111.44	112.87	110.83	113.28	107.9	111.55	113.99	111.37	114.12	112.69	110	109.28	109.22	111.53	113.7	112.04
112.35	112.26	115.74	113.72	109.9	108.86	110.18	109.31	114.34	115.64	110.58	109.62	111.16	108.07	114	107.9	113.18	105.6	115.36	107.15	112.08	114.62	109.25	115.45	109.6	113.72	110.21	115.24	109.89	111.41	109.41	113.81	108.28	113.7	109.69	112.2	115.39	112.88	107.72	106.2	113.43	111.68	109.09	112.95	113.51	113.99	107.59	112.73	111.53	114.75
108.16	108.19	109.05	105.88	104.78	101.86	105.26	104.96	103.93	104.74	108.83	105.09	108.21	105.75	110.62	107.13	102.67	104.41	104.55	105.32	105.58	108.45	109.86	101.92	106.5	103.72	106.46	106.14	106.6	103.62	106.96	103.51	103.2	108.21	106.78	105.38	107.55	105.76	103.79	104.45	106.82	107.86	102.84	107.73	105.46	106.74	101.54	102.1	105.24	107.14
109.05	105.31	106.47	110.51	105.69	102.58	107.79	107.87	104.71	105.85	107.77	105.15	104.85	107.04	104.4	104.13	105.63	112.98	104.94	109.82	108.81	109.28	108.25	108.41	105.85	107.49	105.06	108.51	105.12	107.41	106.59	104.44	106.46	107.43	107.37	108.59	102.92	106.28	106.04	105.66	108.68	110.49	107.7	108.02	103.7	108.87	110.01	102.64	112.28	102.19
100.38	99.061	98.49	103.91	94.271	100.63	97.84	99.859	103.88	100.82	97.089	103.08	102.73	103.09	101.84	102.84	100.26	101.55	100.96	101.79	97.884	100.5	101.06	99.711	99.95	102.17	100.44	99.479	106.26	102.2	100.94	102.59	102.4	103.47	101.73	99.344	98.463	104.22	103.7	102.66	99.992	101.97	102.32	105.23	103.98	98.987	99.572	106.55	101.76	100.59
106.85	104.02	103.36	106.52	104.26	105.76	107.51	108.34	105.09	103.82	101.87	107.76	104.43	102.83	106.45	104.41	105.21	105.08	108.63	108.11	104.78	104.4	104.13	104.37	105.9	108.88	109.58	108.34	107.45	107.56	107.68	104.91	104.24	106.62	106.68	103.54	106.55	106.45	106.67	101.7	106.25	109.89	105.96	110.18	108.71	110.83	104.96	102.54	106.75	103.04
99.819	102.61	98.031	102.15	100.13	99.606	99.526	100.01	103.69	96.978	99.602	100.52	97.598	99.809	97.963	100.19	101.83	99.895	101.05	102.37	100.97	100.25	103.44	100.3	97.55	101.4	99.122	101.23	100.59	102.23	100.81	98.386	103.88	99.23	99.655	97.703	102.69	100.92	97.543	98.916	95.61	96.644	97.679	96.862	102.26	103.02	97.733	100.67	94.432	101.09
113.97	111.76	112.28	108.59	110.07	105.25	113.88	110.22	113.54	114.09	108.34	112.27	109.97	109.42	110.1	108.94	111.54	112.81	108.82	109.11	110.46	114.25	117.36	102.45	110.9	108.96	110.58	107.91	108.22	104.72	110.85	109.82	106	110.53	112.56	109.64	113.66	107.04	113.96	110.36	111.09	109.66	108.91	109.71	111.33	107.77	115.41	114.43	111.86	112.5
100.03	98.166	101.46	97.668	99.398	104.43	102.71	102.28	97.042	96.122	104.72	99.335	97.826	97.489	102.95	98.087	99.624	101.38	98.632	105.3	94.992	98.718	101.4	98.525	102.13	102.96	98.483	97.243	103.51	99.474	99.742	96.47	102.3	99.036	97.08	98.715	98.474	100.78	94.981	100.98	101.32	99.367	100.74	101.09	101.79	99.405	99.464	97.151	103.16	97.321
120.66	118.34	118.17	115.73	120.5	113.35	116.77	117.2	115.56	117.81	119.26	116.79	121.72	117.35	120.59	118.27	118.84	122.45	118.42	121.33	116.6	118.82	118.59	116.47	119.25	118.3	120.35	112.24	117.88	120.85	117.77	118.14	126.14	113.98	118.68	120.46	118.34	118.04	114.17	113.89	117.01	115.9	118.97	118.45	119.15	123.25	117.67	117.38	120.8	114.84
109.77	110.13	109.67	109.74	110.76	114.41	112.23	107.2	108.35	112.66	113.62	111.46	117.21	111.09	114.32	116.39	110.8	111.91	115.06	111.96	112.01	113.95	116.05	112.43	115.58	110.32	111.99	111.56	109.85	112.85	111.72	116.6	112.66	112.8	110.59	110.71	112.52	110.2	113.5	115.33	111.29	112.73	115.02	112.29	111.04	114.6	114.17	110.83	115.05	109.95
102.38	102.58	103.3	98.514	98.67	101.63	102.69	100	101.47	102.36	101.34	103.05	101.44	99.339	100.35	99.146	99.827	103.99	99.373	97.074	99.88	98.524	96.61	101.36	100.67	103.79	98.73	102.03	101.49	103.21	102.48	98.679	100.63	102.43	98.434	99.15	99.626	98.055	98.012	103.09	98.825	100.13	98.371	96.142	102.71	98.53	102.31	97.758	97.764	97.217
108.77	114.87	114.62	112.63	110.1	108.41	110.41	110.55	110.44	111.92	112.71	108.14	111.51	111.47	108.21	110.83	112.76	109.19	108.81	108.71	114	108.98	111.16	107.84	114.8	114.66	110.63	107.33	110.91	108.96	107.97	108.7	108.66	110.2	113.69	114.21	112.34	111.92	111.16	107.73	113.15	111.47	113.37	110.42	108.01	110.41	112.72	110.71	113.47	109.94
106.53	104.19	107.4	106.56	103.78	105.05	109.1	110.36	99.846	101.86	107.01	105.75	106.45	108.03	107.17	106.63	108.79	107.35	104.34	106.92	108.74	108.84	103.83	108.87	110.65	107.37	102.63	108.71	103.86	106.38	99.881	105.13	109.23	106.06	101.74	105.62	100.11	101.37	106.53	103.1	104.13	108.2	104.29	105.99	111.29	101.38	107.65	104.3	104.15	104.42
107.26	104.47	108.46	105.22	100.71	108.18	103.28	99.793	109.56	108.57	105.94	102.85	104.91	98.798	100.85	105.56	103.32	108.57	103.73	103.18	103.97	104.38	105.18	107.03	104.51	105.66	104.61	108.8	103.1	108.18	104.44	105.17	103.67	104.89	106.26	100.27	103.73	107.72	106.35	108.8	108.76	102.15	102.84	104.94	105.02	102.61	100.86	106.48	106.59	104.93
107.11	117.7	107.67	111.77	113.05	114.55	113.7	110.48	112.48	105.89	112.93	109.75	116.1	111.31	110.01	111.24	111.56	111.32	113.08	111.06	107.41	111	111.35	103.76	117.68	113.25	109.93	108.36	112.13	106.11	113.67	108.5	114.17	112.9	108.95	115.56	112.59	113.46	111.03	108.81	116.02	114.97	110.83	107.91	112.38	115.76	110.71	108.93	108.12	110.76
112.65	111.62	108.08	109.78	110.16	108.57	106.48	108.87	109.64	109.61	109.59	108.97	111.78	104.55	111.46	115.5	112.72	110	106.75	111.8	110.38	109.95	108.95	106.8	107.55	109.29	109.81	108.41	108.27	108.79	111.85	111.42	107.84	108.97	107.73	115.43	108.75	108.39	110.88	111.42	111.3	104.83	109.83	111.63	107.74	110.51	112.3	113.12	108.08	109.44
108.92	103.89	104.98	103.11	100.96	103.3	105.51	103.25	109.27	104.15	106.67	103.2	104.87	107.7	105.48	99.454	106.24	99.851	102.32	105.25	108.44	103.39	111.19	107.95	103.35	100.43	107.26	108.39	104.58	107.53	103.03	109.09	106.59	108.61	103.39	104.89	106.52	102.58	105.46	109.48	106.41	104.76	110.59	107.18	110.51	103.71	101.39	105.55	100.54	109.39
103.08	102.45	104.43	106.79	104.22	105.42	108.65	107.45	106.06	107.92	109.92	108.87	105.85	109.96	108.86	106.3	106.24	105.71	109.06	107.78	105.83	111.84	103.47	107.72	110.34	107.89	101.77	106.71	104.49	105.97	102.97	105.52	106.84	104.81	102.73	101.86	104.34	101.34	101.16	103.39	104.98	108.4	106.63	106.05	104.12	107.61	105.99	104.53	109.12	101.55
105.63	101.56	107.05	103.34	106.74	105.68	105.84	109.15	107.48	105.96	105.57	104.69	103.2	106.37	105.12	104.48	108.62	102.01	108.01	101.22	103.54	106.26	107.95	107.33	109.97	106.07	103.69	107.63	108.11	104.14	110.39	107.16	107.35	104.98	106.33	105.45	106.97	104.7	101.26	108.51	110.34	106.14	107.01	108.02	109.82	106.64	104.92	111.52	106.54	108.23
109.2	104.37	108.53	108.51	111.12	104.7	105.82	107.68	105.48	111.31	107.54	108.14	102.43	103.49	103.38	109.9	104.46	104.88	104.33	107.8	106.01	111.18	100.92	110.76	107.61	108.02	108.79	109.26	104.77	107.32	108.44	106.57	106.8	107.75	107.84	104.71	108.47	102.32	106.16	106.23	107.97	105.22	107.19	102.83	107.13	105.01	99.3	105.47	101.66	103.25
110.08	101.57	102.65	99.519	102.52	103.01	97.978	100.92	97.845	102.59	99.228	104.47	102.42	101.08	103.52	105.15	97.964	97.126	102.42	101	100.52	101.5	103.31	99.035	100.9	101.07	102.56	101.05	103.76	102.86	101.6	98.085	98.31	107.04	102.07	100.19	102.63	99.342	100.88	106.04	99.143	99.979	97.61	98.162	105.28	102.1	105.47	97.58	97.934	104.84
104.44	103.5	109.66	101.03	108.12	104.78	109.49	105.48	108.54	105.42	103	111.11	109.95	107.65	113.03	106.46	108.04	104.13	106.87	106.33	108.76	101.58	104.37	106.36	108.75	108.04	105.72	103.24	104.15	108.37	108.43	106.76	104.1	103.32	107.8	101.42	106.83	106.4	107.59	107.06	104	103.07	103.95	104.46	100.44	101.82	108.8	108.81	108.17	104.59
102.41	97.957	105.35	98.587	98.756	103.52	99.605	103.25	101.61	99.585	100.14	98.702	102.91	96.441	98.974	101.02	97.739	100.14	95.012	99.304	96.814	97.065	101.53	99.643	96.294	97.106	107.68	98.169	100.9	101.4	101.94	103.72	101.56	98.448	94.239	98.416	100.04	99.786	92.387	102.52	100.07	102.53	98.555	102.17	99.148	103.51	102.55	101.98	105.35	94.405
107.02	109.11	101.46	102.67	106.65	105.34	100.81	104.87	110.24	106.81	105.02	102.73	105.04	106.18	105.06	108.12	106.22	107.62	102.9	103.14	109.11	99.919	105.93	109.17	111.67	107.86	105.5	109.41	106.04	102.42	103.3	108.58	103.23	104.39	108.87	110.84	106.82	106.76	105.05	106	109.94	105.96	108.05	100.57	103.38	104.86	107.09	108.79	102.22	103.7
120.6	115.75	121.95	112.47	117.17	118.82	115.34	118.86	118.71	113.26	119.7	121.38	116.26	118.72	117.91	117.45	119.68	119.16	115.78	113.25	117.42	121.47	119.17	120.75	115.9	115.42	118.34	122.82	119.63	121.51	119.53	118.96	116.71	115.91	116.45	117.41	118.97	113.36	113.91	118.25	117.17	118.54	117.86	121.21	114.46	121.99	118.59	116.44	119.03	118.99
113.67	103.29	112.66	110.04	110.13	109.22	108.69	108.77	113.96	112.8	110.06	108.42	109.72	107.19	106.8	106.42	112.12	113.83	109.44	106.37	106.43	111.35	108.21	114.74	108.41	110.4	111.29	113.19	110.65	112.82	105.92	107.27	112.5	109.67	112.88	112.31	113.55	111.78	115.43	105.03	108.57	107.15	112.99	110.25	108.68	114.34	107.92	105.3	115.88	106.04
103.41	109.05	103.88	105.63	103.6	103.14	106.24	106.84	106.93	103.16	104.86	100.37	100.66	99.769	104.23	108.45	105.34	103.19	102.53	101.57	105.34	104.37	102.2	104.88	103.18	104.4	108.33	106.22	109.34	106.39	103.32	105.22	107.94	102.73	107.81	103.33	105.88	102.69	107.29	110.49	102.76	108.23	107.18	102.19	101.14	106.3	101.91	100.71	105.88	98.776
112.09	104.31	106.7	109.06	105.17	105.14	105.45	104.6	102.51	106.33	104.85	110.26	107.08	106.05	108.56	101.92	106.87	109.4	102.75	103.53	103.69	104.99	105.14	107.45	105.31	101.78	106.86	108.31	112.34	104.36	105.32	105.89	103.83	105.05	106.85	105	104.56	107.61	101.97	104.06	104.14	109.37	105.8	100.95	104.59	105.36	108.96	105.53	107.45	105.33
115.74	113.56	112.21	118.02	112.09	112.83	114.63	112.93	112.26	110.54	113.91	114.25	116.56	112.03	112.79	109.24	111.92	119.12	113.84	112.34	112.64	109.04	110.82	108.49	112.34	110.27	112.3	112.92	116.67	111.09	113.04	113.7	112.29	111.98	110.42	113.91	115.18	110.15	109.46	112.23	106.91	111.11	112	111.35	111.49	111.36	112.6	112.36	112.19	119.14
110.85	111.86	112.43	108.85	111.74	113.34	114.41	108.18	114.56	108.47	112.95	112.03	109.89	110.89	108.02	111.5	108.4	111.75	113.85	113.66	113.39	116.53	112.69	112.73	108.05	113.44	113.07	111.82	112.44	107.02	110.22	111.64	107.61	112.15	111.83	114.77	114.96	113.87	113.74	108.85	109.57	109.47	113.97	108.41	109.2	107.34	108.86	112.25	106.73	113.73
112.01	109.9	112.84	109.05	111.22	112.47	112.55	113.11	112.07	107.51	108.37	110.07	104.91	110.19	107.73	107.98	115.02	110.11	110.02	105.67	109.59	112.49	112.8	108.86	113.81	108.58	108.52	111.9	108.41	112.93	109.11	107.74	108.44	114.75	109.12	111.15	112.78	105.58	110.85	106.85	105.16	107.17	115.33	109.34	106.27	115.72	108.59	107.18	107.11	106.92
105.28	106.41	103.81	102.68	102.92	103.49	103.6	103.47	108.12	105.22	104.61	106.03	106.49	105.28	105.12	109.42	104.48	105.06	105.9	102.79	104.63	109.95	104.23	100.53	106.09	103.44	103.18	106.51	105.69	102.94	109.14	104.85	104.14	107.16	104.02	107.06	108.5	106.61	104.5	104.08	103.63	102.39	110.7	105.11	104.21	105.77	102.12	103.58	106.97	99.289
110.03	108.26	107.12	106.11	105.27	105.01	105.01	109.02	110.87	105.51	106.1	109.36	107.49	105.94	107.85	100.27	103.72	104.66	105.35	104.46	103.71	107.75	105.93	105.08	109.64	105.93	105.09	108.72	103.79	103.98	102.13	107.5	109.66	111.53	108.7	102.59	105.87	109.35	106.88	105.46	108.66	104.88	103.92	103.13	103.3	107.02	103.39	100.07	108.95	101.81
113.08	116.59	112.78	109.63	116.2	113.76	112.64	114.18	112.06	111.19	117	113.32	114.85	109.22	109.91	109.87	111.94	109.47	110.45	112.34	108.9	115.71	112.55	110.01	112.38	112.84	113.02	109.3	111.69	109.9	116.71	110.09	111.52	109.2	110.45	109	115.33	114.81	113.19	116.84	115.12	106.78	113.52	112.83	112.81	114.54	112.31	116.5	106.62	111.24
107.69	106.98	104.9	104.38	108.67	101.52	108.13	107.82	106.62	107.61	105.7	104.3	105.94	106.13	107.62	104.75	103.09	103.65	103.18	104.77	107.24	108.61	106.33	102.93	106.23	106.97	104.21	103.58	110.72	102.51	105.78	104.46	103.25	104.54	113.34	105.72	101.06	106.9	102.54	106.56	101.84	104.5	110.37	104.12	102.22	103.09	107.02	104.26	106.04	110.84
105.47	108.54	103.54	110.26	104.91	101.73	108.51	106.43	108.09	106.8	105.23	103.93	105.99	108.62	105.23	105.67	108.28	104.2	106.37	104.2	105.19	102.69	110.14	106.4	107.04	105.37	105.76	106.28	104.43	101.27	107.85	104.82	106.1	105.29	100.61	103.29	109.38	106.32	109.65	102.56	107.03	102.19	106.33	101.13	103.72	107.09	106.6	105.48	107.57	109.41
104.4	106	110.21	105.19	104.55	106.48	104.74	109.26	109.25	112.68	104.82	104.23	103.11	100.39	113.27	103.47	106.73	108.66	106.54	109.01	107.81	105.28	105	108.74	108.49	107.69	106.48	106.33	108.81	107.92	106.64	110.08	103.41	105.04	107	108.07	103.78	103.41	102.45	109.3	104.17	108.86	106.88	109.73	106.08	104.31	104.22	108.27	103.38	107.23
107.57	103.97	106.24	107.97	108.3	105.69	101.03	105.66	107.93	108.98	103.52	107.77	104.67	103.29	108.09	104.83	105.83	104.11	108.36	104.31	103.92	106.23	107.79	105.84	106.73	107.04	104.61	105.01	104.83	105.95	106.32	108.48	106.51	103.78	107.43	102.9	102.09	108.45	103.25	108.95	108.18	101.34	108.6	103.64	104.05	102.79	101.24	105.38	103.48	104.28
114.76	114.97	111.9	111.71	109.48	112.57	113.49	116.47	114.01	110.77	112.91	113.99	115.85	112.66	109.97	108.84	110.37	109.36	114.23	114.66	110.06	114.89	115.59	112.04	115.89	114.82	112.18	110.42	110.15	115.7	115.79	112.35	111.87	113.76	106.97	113.15	111.3	109.97	109.82	109.48	115.85	113.21	113.72	110.07	114	111.01	113.32	109.14	111.17	108.82
112.48	108.79	109.59	112.83	105.96	116.67	112.16	113.81	110.59	109.57	107.21	111.27	110.74	109.95	110.31	112.51	112.08	112.48	110.8	111.78	116.16	111.09	107.53	110.26	109.54	108.13	111.06	104.94	111.39	113.86	111.79	109.62	108.99	107.17	109.68	112.75	111.1	107.35	108.17	112.69	109.95	112.51	108.23	110.28	111.14	110.63	110.12	112.42	115.2	105.2
110.5	106.72	106.39	108.51	104.68	102.76	108.17	105.06	102.44	101.11	105.37	107.17	109.04	103.27	102.04	105.27	103.67	102.16	105.95	108.02	105.36	103.55	101.45	106.93	107.9	109.22	102.38	105.75	108.66	109.84	107.88	105.86	104.27	108.26	107.13	107.27	106.98	101.51	110.59	103.29	106.53	104.22	109.17	111.06	107.02	108.8	104.43	108.17	107.2	104.95
100.43	104.52	104.56	104.57	105.16	102.69	98.09	108.67	107.55	104.2	103.42	102.83	104.75	104.01	107.22	106.39	104.62	106.2	104.64	110.65	104.49	101.79	107.57	104.6	103.66	107.79	103.75	104.13	104.61	101.86	100.66	101.32	102.88	104.6	106.29	101.73	106.36	107.55	105.88	100	111.15	101.23	103.25	104.49	103.02	106.66	101.83	105.95	106.34	101.55
112.25	100.67	104.8	106.35	106.33	100.43	104.6	105.06	106.87	105.21	107.34	102.1	106.49	104.73	105.48	103.31	107.31	103.83	105.16	103.27	100.56	105.37	108.4	97.331	102.65	108.2	106.7	102.88	106.01	104.96	106.18	110.31	103.82	103.3	106.81	104.38	106.33	102.11	107.51	100.32	104.84	107.07	100.61	101.9	105.26	105.39	112.63	106.71	102.02	103.27
97.836	99.694	100.67	98.308	103.54	99.758	101.5	94.898	99.381	96.414	97.268	100.61	95.181	96.82	99.616	100.14	104.35	100.1	98.028	102.55	101.75	101.61	100.65	98.084	98.374	99.598	98.954	98.979	99.863	97.631	97.866	101.32	92.832	102.16	101.63	100.35	99.673	101.53	105.19	98.646	94.301	97.833	96.988	100.4	98.327	102.27	104.43	103.22	97.14	105.49
116.84	120.06	117.38	119.9	114.49	120.31	115.44	118.54	114.15	117.55	120.38	119.51	117.58	118.02	113.43	114.62	117.19	113.6	119.23	120.24	119.99	124.49	118.35	121.39	120.81	117.82	122.09	115.96	117.19	118.8	115.71	118.55	114.49	118.69	116.82	120.98	114.84	118.49	120.07	114.66	118.97	119.51	111.71	118.63	116.99	116.84	122.95	115.56	119.41	114.74
102.78	107.85	105.04	104.99	107.68	101.43	104.17	102.49	105.66	105.68	103.97	102.08	106.74	103.66	110.6	106.18	105.72	106.9	103.19	105.87	105.46	98.07	99.772	106.68	104.7	108.48	99.233	104.71	104.71	106.05	98.014	103.9	101.49	109.55	104.08	107.9	103.96	106.35	105.69	106.21	104.88	103.28	103.13	104.91	109.87	102.44	108.54	106.13	102.21	103.36
102	106.55	103.16	105.6	107.31	105.76	102.02	105.32	104.44	109.42	103.31	105.41	107.15	105.56	107.92	107.01	107.1	108.41	108.11	103.24	104.86	105.04	108.42	106.91	108.43	106.34	105.99	105.57	106.77	106.51	102.92	106.52	103.97	102.17	108.19	105.52	105.52	104.67	108.95	103.37	107.51	104.49	103.32	104.84	109.18	108.35	101.38	108.08	101.72	106.99
113.92	111.8	112.46	112.49	113	109.54	106.53	111.31	108.56	111.48	108.97	110.37	115.18	106.18	115	112.97	111.16	110.38	112.78	112.65	111.75	112.93	110.72	109.81	111.08	114.91	112.46	110.39	112.02	111.11	111.9	112.44	112.76	110.53	111.59	109.34	113.58	113.06	106.75	111.59	112.95	113	106.83	115.58	114.42	110.08	112.48	111.6	111.28	112.69
102.56	105.54	106.69	102.38	100.85	107.57	103.83	101.9	104.02	99.708	102.68	102.53	105.6	101.86	101.56	101.82	102.9	104.31	103.65	104.99	103.16	101.49	100.41	109.69	105.72	102.63	105.91	107.7	103.72	111.07	105.55	106.65	105.79	104.84	104.64	104.34	100.26	106.09	103.48	102.51	106.88	102.92	105.43	100.61	108.06	102.17	105.94	103.71	102.05	103.21
106.47	103.14	104.89	107.09	101.77	105.9	98.617	102.41	101.95	107.03	100.02	104.32	102.75	101.43	106.51	101.56	102.03	108.65	105.67	105.8	105.79	100.21	111.89	105.1	103.5	104.18	106.17	102.24	104.8	103.67	101.46	103.96	103.58	103.74	103.63	103	105.14	105.37	102.78	102	102.55	105.45	105.45	107.34	106.88	103.27	104.59	104.52	100.56	102.35
106.02	108.25	103.07	107.33	105.62	101.17	106.44	102.16	106.07	107.93	105.67	106.62	108.75	100.77	106.48	108.13	106.41	103.1	102.74	104.65	106.08	105.58	104.26	106.56	106.52	110.09	106.38	107.63	111.71	103.77	105.66	103.28	106.5	106.43	108.68	106.75	105.46	105.74	108.77	104.71	107.11	101.77	108.23	104.51	106.68	106.08	107.69	104.18	106.19	101.73
113.74	121.34	121.4	114.34	114.85	116.72	119.81	119.84	118.29	118.02	120.21	115.45	113.19	115.8	116.81	113.82	112.19	115.84	116.23	115.37	116.13	116.93	120.55	121.73	121.47	118.34	113.3	113.52	117.34	116.77	114.86	115.99	121.77	117.16	120.65	115.52	119.99	116.25	118.28	117.97	116.57	117.92	114.45	121.7	114.32	115.6	118.36	115.8	117.06	118.93
99.566	101.69	101.02	94.596	98.705	96.611	98.459	105.01	102.32	101.03	96.447	106.28	100.97	98.91	98.103	100.2	101.26	96.829	101.87	100.13	99.516	100.59	102.21	103.21	98.058	99.036	98.58	100.91	102.37	100.5	97.844	98.194	103.6	98.551	104.64	100.98	99.497	100.51	100.5	96.342	100.12	102.18	100.58	104.68	104.32	99.986	98.678	97.466	100.6	102.14
112.61	109.41	108.36	107.74	109.46	113.91	114.7	115.96	115.27	108.46	107.48	110.12	110.09	114.11	117.05	108.18	115.21	109.44	113.09	107.34	109.87	109.71	115.52	110.69	106.35	114.59	105.74	110.3	111.06	112.63	112.52	115.66	111.9	108.72	115.16	104.32	115.55	114.53	111.48	112.88	108	112.69	112.2	112.59	106.9	106.63	115.38	108.94	107.27	113.62
99.263	98.222	101.77	104.53	98.338	98.448	98.266	106.87	98.723	102.81	99.845	102.99	99.509	101.92	100.59	100.19	99.616	99.222	99.162	97.463	101.16	101.83	99.167	95.245	101.78	97.777	95.785	104.61	100.31	100.94	94.147	100.63	100.39	102.8	102.22	100.69	100.27	101.49	104.26	94.3	95.848	100.83	98.046	100.37	102.83	104.19	99.496	97.534	101.78	104.33
106.64	106.94	107.31	105.91	104.98	107.61	103.51	110.66	108.02	104.1	105.41	108.71	107.69	105.67	106.14	106.01	108.91	106.91	104.69	105.97	104.66	106.82	105.7	102.63	103.7	109.37	104.35	105.12	110.6	107.21	111.72	104.44	109.05	107.29	109.22	107.64	107.34	109.85	106.58	107.83	107.64	105.12	113.09	110.49	105.73	106.75	105.07	107.16	106.93	101.75
104.52	104.73	102.35	107.66	110.08	106.9	109.25	106.49	106.81	106.58	106.84	101.6	102.86	104.49	107.29	109.98	105.36	105.03	104.48	106.46	106.23	105.78	106.33	101.68	108.55	102.8	103.28	105.23	107.66	107.52	105.6	104.14	104.97	103.95	103.2	100.67	104.22	105.12	103.03	102.49	104.25	103.72	106.96	106.26	108.46	106.4	105.6	107.2	102.67	102.83
111.44	115.9	111.26	110	122.42	106.77	110.82	115.14	108.62	113.02	115.12	108.31	114.47	114.72	112.07	112.76	112.84	110.62	108.85	113.06	111.86	109.81	110.76	110.75	110.21	111.16	112.85	105.96	112.84	112.32	112.95	109.7	117.15	106.15	113.73	113.8	111	111	113.82	109.86	113.12	107.78	112.79	112.92	110.98	112.32	112.91	113.9	109.78	112.57
102.4	104.2	103.91	104.47	106.67	107.1	106.68	104.97	104.8	107.67	109.6	111.25	109.88	110.12	109.11	107.22	108.49	107.19	108.48	105.47	105.57	107.48	109.08	105.25	106.65	107.18	107.23	104.5	104.45	110.76	107.02	106.28	106.56	105.83	105.52	109.41	106.87	107.53	107.12	109.25	103.06	109.99	107.21	107.18	104.92	108.59	107.48	110.65	111.36	107.36
98.434	98.318	97.556	97.143	100.22	97.471	98.661	105.1	97.673	96.878	97.628	100.39	99.928	99.819	99.763	102.64	98.831	99.356	97.463	102.66	103.08	103.06	97.435	97.856	99.076	99.636	96.862	95.429	101.95	100.13	102.72	103.07	100.83	99.135	100.77	103.32	101.95	99.896	99.213	99.163	100.38	100.83	100.07	103.19	100.69	100.54	99.555	98.719	100.33	99.149
111.53	115.94	112.09	111.87	113.42	110.41	108.36	107.8	111.82	113.1	114.12	115.87	114.67	115.95	110.87	111.58	110.88	112.23	111.57	113.7	105.99	112.7	113.76	110.29	111.6	112.66	106.95	112.26	109.99	110.31	110.9	112.38	111.46	111.83	114.44	113.38	111.25	111.2	114.61	113.17	113.23	108.4	111.31	112.59	111.18	108.68	112.87	115.17	113.99	111.31
106.55	103.77	105.93	108.38	106.87	102.52	101.15	100.2	101.39	105.29	107.66	103.16	103.51	105.77	104.9	105.07	108.67	107.93	107.01	103.93	104.25	101.33	106.83	111.46	105.66	105.51	102.96	102.29	105.11	104.57	103.21	106.97	106.32	105.15	105.22	103.03	108.25	109.23	102.12	97.822	106.57	108.8	104.34	106.7	105.07	109.98	108.89	103.91	106.23	108.67
105.96	103.31	105.07	106.89	105.82	107.04	102.97	103.64	105.97	104.86	105.22	105.57	111.55	107.29	102.83	105.18	102.52	106.89	101.95	101.96	106.78	105.21	108.42	106.64	108.85	109.55	106.02	103.27	105.86	103.75	109.36	105.55	103.55	105.95	105.24	103.99	100.41	105.26	105.44	109.58	104.01	103.17	103.26	108.49	108.25	102.91	108.71	105.21	106.9	106.44
106.67	99.333	105.68	104.9	104.67	107.01	103.75	106.83	103.65	108.59	99.237	103.88	104.92	105.14	105.75	104.67	103.12	106.44	100.51	101.92	104.12	105.83	101.21	107.09	102.03	106.19	104.71	101.19	107.09	105.33	102.2	101.86	105.76	104.25	108.36	102.27	100.08	108.42	99.392	102.78	98.988	106.79	106.05	106.23	103.22	107.05	104.57	101.74	100.95	102.43
111.66	113.17	113.74	112.56	115.96	113.65	110.12	116.15	111.76	110.39	109.83	113.57	113.06	113.58	113.12	114.66	111.98	112.18	113.12	111.24	112.61	105.57	112.09	112.46	112.68	113.86	114.86	112.44	114.73	113.07	112.97	113.24	108.72	106.41	113.52	109.99	110.86	110.59	111.02	112.54	108.08	112.12	111.9	110.13	109.72	111.65	110.33	109.28	111.16	113.82
109.01	109.79	107.66	106.42	104.19	110.68	107.16	107.82	107.83	111.94	106.03	106.8	106.23	109.27	108.43	105.04	104.62	106.36	111.29	107.45	106.89	107.04	109.36	107.26	107.86	107.8	105.93	104.21	105.89	103.83	107.89	108.96	105.87	108.94	105.03	105.61	107.66	110.86	106.4	111	105.08	108.6	107.73	111.32	105.99	108.22	106.44	103.41	105.42	105.83
104.55	103.72	103.97	107.96	102.33	105.78	104.2	104.12	106.13	102.29	108.29	103.29	108.43	105.81	105.84	103.62	105.53	106.59	103.78	108.44	103.54	106.06	105.86	106.62	105.45	106.88	106.78	101.79	102.33	111.66	106.23	99.442	104.09	103.51	101.66	105.46	105.59	108.39	106.51	102.97	104.13	108.74	106.25	107.21	106.02	105.49	106.99	106.01	103.76	107.7
100.76	100.94	103.07	96.261	103.38	97.186	103.86	100.67	98.183	96.934	97.027	105.62	105.38	105.54	103.41	101.42	103.16	104.8	101.06	98.923	101.45	104.96	101.2	96.223	98.666	103.19	98.942	98.031	106.45	100.81	103.2	98.601	97.899	102.12	101.93	96.316	102.86	98.108	105.01	99.693	101.25	100.68	102.4	98.933	102.25	102.24	102.1	101.62	104.13	101.76
103.23	104.18	105.51	105.55	104.07	108.28	104.82	104.16	105.23	102.95	106.2	109.75	103.2	103.53	104.72	106.32	99.804	104.26	105.15	106.37	107.14	105.96	105.44	103.58	104.82	103.62	104.63	107.11	109.49	108.62	107.9	107.3	100.84	103.19	98.927	105.51	108.83	108.23	100.63	106.99	108.3	105.19	107.13	108.97	108.04	108.23	104.47	108.56	103.16	103.93
113.17	111.86	110.26	105.51	112.04	107.35	116.42	109.83	114.76	110.51	111.45	115.93	114.6	112.35	116.32	112.35	110.98	112.15	116.57	114.69	112.02	113.02	112.31	109.37	114.95	110.98	113.98	113.45	108.41	114.94	110.04	111.33	111.28	109.4	114.6	114.26	111.63	106.9	110.42	108.77	114.19	112.38	108.06	111.32	111.18	110.01	113.01	110.42	113.33	112.26
113.24	105.76	113.11	114.27	115.61	112.67	111.6	112.94	112.67	111.42	118.48	114.73	111.12	112.33	114.45	110.55	115.48	115.82	113.06	115.7	111.5	113.89	110.72	112.11	109.43	108.21	113.88	111.41	114.87	110.48	113.16	114.78	110.5	112.15	112.17	113.34	114.05	113.07	112.68	112.84	110.77	113.12	116.73	113.42	109.75	112.96	112.55	114.04	109.24	112.14
107.1	107.93	107.39	106.19	102.2	108.9	104.75	103.7	108.77	108.07	106.38	106.25	102.83	105.87	107.72	106.28	105.81	106.46	103.71	108.14	103.21	105.98	108.59	105.06	106.89	110.93	106.89	101.09	105.14	108.05	107.58	108.32	108.83	104.06	104.58	108.56	109.41	109.3	108.68	105.96	103.53	103.42	107.08	106.94	99.377	102.83	104.78	102.81	107.49	108.54
105.94	106.64	107.55	110.54	104.6	105.04	103.24	101.37	102.08	107.66	104.88	104.13	109.2	106.14	106.33	104.69	107.61	107.34	104.99	107.46	107.91	102.67	103.9	107.57	106.91	111.82	104.23	105.47	109.77	106.62	103.08	104.95	102.61	108.65	103.99	109.65	101.15	108.44	101.24	105.92	106.07	104.73	106.22	104.48	104.94	103.42	105.99	109.33	103.49	104.56
107.68	106.72	102.54	107.17	105.71	104.57	102.54	106.26	102.45	107.79	105.6	106.89	107.5	106.53	104.07	111.37	109.69	109.72	101.55	107.64	104.98	106.63	105.7	105.75	108.95	108.24	104.72	105.04	110.25	106.02	108.75	106.41	105.42	106.01	104.57	106.75	104.48	109.17	109.7	105.55	113.87	111.39	109.28	110.01	106.47	106.18	103.19	107.04	104.13	108.83
99.606	101.34	104	105.85	106.14	101.02	102.24	104.88	104.51	105	100.55	99.954	107.17	109.47	104.58	105.89	108.87	105.99	101.28	102.46	103.09	103.7	101.86	104.2	105.72	103.43	105.5	107.03	108.68	101.54	106.52	106.83	104.37	103.33	103.62	111.6	104.24	107.09	105.44	104.52	102.89	105.39	103.53	106.23	101.44	105.8	107.5	106.5	105.56	105.86
104.29	103.51	109.17	101.65	102.24	107.6	106.32	103.44	102.07	105.47	104.46	105.07	104.05	104.32	102.72	110.91	107.47	102.95	108.15	104.12	105.28	102.86	102.69	104.4	104.27	105.68	108.13	105.82	104.34	103	105.73	105.25	108.48	102.85	104.65	102.34	107.35	109.39	105.67	106.76	108.41	101.63	106.47	106.12	108.38	104.29	106.32	103.26	104.68	104.9
118.82	110.89	112.54	110.26	110.81	112.58	110.43	109.55	113.9	110.16	108.27	109.09	116.16	112.57	112.49	114.44	113.29	110.88	107.97	113.33	108.97	114.46	110.48	110.54	109.76	113.17	113.64	110.76	110.24	112.96	111.05	108.79	114.59	110.78	107.33	110.23	110.59	110.18	112.17	115.43	112.25	108.07	110.8	111.76	119.06	110.6	114.01	109.89	114.87	108.03
108.03	114.03	115.91	117.74	114.7	109.33	110.35	113.74	113.23	112.12	111.76	113.94	112.09	114.37	113.35	110.78	108.05	111.78	113.12	113.91	112.12	111.74	111.84	110.96	117.49	105.18	113.47	110.65	115.39	112.05	114.77	113.33	115.11	112.62	114.09	109.1	111.83	112	115.16	113.53	111.4	112.87	109.11	112.12	110.19	116.61	111.66	112.68	112.5	110.52
105.1	102.47	107.11	105.88	98.768	104.84	103.03	104.89	106.3	104.48	101.38	106.89	109.02	101.2	107.92	103.24	103.7	100.82	102.96	104.69	105.01	104.23	102.22	104.48	103.03	105.77	103.07	103.36	106.44	105.53	102.93	106.45	107.01	101.55	104.95	103.07	107.64	107.08	103.14	104.03	103.1	106.64	98.349	105.59	101.62	102.35	105.74	102.24	102.07	103.34
103.6	105.27	102.95	102.14	104.87	102.89	102	106.19	105.45	108.35	109.96	106.49	101.01	104.01	104.28	103.57	102.57	102.88	103.91	105.21	105.16	100	108.46	105.34	104.21	106.72	105.57	103.61	105.98	108.16	102.77	102.55	105.15	103	107.11	109.35	103.35	103.22	104.53	102.51	105.91	105.59	106.4	105.68	109.91	102.86	104.81	104.23	109.58	99.401
102.3	98.66	97.208	100.06	99.137	99.314	100.53	102.79	98.973	98.523	103.35	98.072	99.983	101.28	100.06	102.07	102.78	98.483	94.483	99.895	103.33	103.35	105.91	98.586	102.53	101.37	102.91	99.376	106.5	98.674	97.36	104.05	97.182	96.257	102.35	97.253	95.718	100.13	97.231	99.228	102.58	99.232	101.69	101.18	96.56	101.22	99.02	97.465	103.6	97.495
116.19	116.1	119.7	115.59	118.17	117.12	119.21	118.94	114.37	114.54	116.61	117.66	114.12	114.21	116.28	114.3	116.27	117.7	112.7	117.95	116.17	114.73	113.15	118.11	120.45	114.65	116.76	116.58	116.47	113.09	114.72	117.43	115.25	117.78	114.85	115.85	114.42	119.24	116.6	115.27	119.71	115.01	116.24	114.31	115.11	117.26	112.66	117.42	117.5	113.76
105.48	107.38	107.13	101.2	105.16	107.71	100.92	102.89	104.68	107.91	105.12	104.77	104.98	103.19	102.85	103.84	109.33	101.51	113.13	109.28	106.29	101.72	104.58	106.44	102	105.97	105.05	103.65	105.25	105.75	105.47	100.25	105.24	106.2	108.57	104.53	103.11	105.21	105.94	105.43	107.93	107.19	107.56	112.93	108.24	105.23	109.24	102.24	105.34	103.93
113.1	112.88	113.58	111.4	108.83	111.41	110.6	112.86	113.12	111.86	109.14	111.67	113.15	111.33	115.53	112.33	109.08	114.75	108.93	112.96	113.46	112.85	111.7	109.25	112.54	113.73	113.32	111.28	114.09	110.32	112.08	111.77	113.67	116.78	113.44	109.29	108.91	111.5	108.39	111.24	114.14	115.74	112.55	119.06	114.72	105.91	109.6	110.43	110.3	112.14
102.8	107.94	103.54	108.51	102.66	107.17	106.84	108.26	104.16	104.37	103.28	106.14	102.17	103.91	109.15	100.19	101.8	104.37	102.27	103.21	99.781	104.64	103.34	105.13	105.18	106.65	104.38	100.77	104.89	106.52	100.39	108.1	108.19	103.61	105.16	102.15	104.28	104.52	107.67	106.16	106.7	100.52	100.66	100.5	101.11	102.02	112.14	100.6	105.48	108.57
107.14	99.663	100.64	105.25	106.14	98.045	103.5	98.468	102.28	102.34	96.691	99.623	102.13	105.08	101.92	100.72	99.943	103.86	101.84	104.11	101.75	98.539	101.84	104.84	98.166	97.436	100.58	101.58	103.39	99.516	102.54	102.23	102.77	101.69	100.35	98.651	103.16	106.16	102	101.73	101.3	100.72	99.231	98.354	100.71	103.33	102.91	101.66	100.72	99.011
106.67	107.07	103.85	102.37	106.27	107.16	106.75	101.99	104.43	101.36	106.81	102.65	107.63	107.68	109.84	103.96	104.33	105.49	106.38	104.37	105.83	110.07	112.43	106.8	103.37	105.33	103.89	107.36	103.88	111.39	110.28	106.25	101.97	107.87	105.08	103.79	107.77	106.04	105.3	104.15	109.84	109.64	105.36	103.85	101.89	97.547	110.79	104.23	101.9	103.83
110.77	113.23	113.7	113.57	110.94	109.73	111.8	114.45	113.61	110.73	110.03	109.25	107.89	114.24	111.67	111.2	110.41	111.77	110.66	115.39	111.52	111.52	113.98	113.27	110.07	112.53	114.55	109.82	107.44	112.77	113.97	111.53	107.28	110.9	118.62	112.42	111.66	112.24	112.43	114.52	108.42	112.47	110.17	110.79	108.36	112.54	112.23	110.36	113.03	113.27
110.29	112.27	116.52	112.81	112.92	116.64	115.26	114.87	110.42	109.35	115.06	111.5	114.13	115.14	111.86	115.08	110.95	113.37	111.47	109.84	119.55	111.26	110.27	113.45	114.69	108.76	109.47	115.56	111.98	113.04	115.44	112.28	112.3	113.45	108.45	113.13	113.26	106.81	109.87	112.86	109.24	111.91	109.96	111.71	108.66	108.34	112.09	116.87	113.45	113.78
108.21	105.76	108.58	102.39	106.86	104.94	103.6	104.03	104.64	105.62	99.605	104.83	107.27	103.71	105.63	98.668	111.31	108.02	107.08	107.31	104.75	108.01	103.27	107.46	106.88	103.96	105.55	112.44	109.96	107.44	102.8	103.36	106.37	106.55	111.13	106.04	106.46	105.36	103.81	104.79	104.27	106.67	108.15	108.72	107.08	105.59	102.28	107.19	104.82	107.7
108.48	110.26	113.6	111.62	112.67	115.2	108.09	107.54	115.37	107.47	113	108	111.85	109.65	114.45	111.32	112.15	109.76	108.99	110.23	107.65	112.2	111.37	106.97	105.26	109.71	111.88	111.25	113.55	107.49	110.2	108.73	112.31	111.8	112.62	110.45	113.2	110.72	112.11	111.02	110.25	110.85	111.55	111.34	115.13	111.25	109.57	108.73	109.32	107
113.34	109.59	114.92	119.03	114.61	108.53	111.09	112.57	115.53	111.75	110.59	111.33	110.94	111.66	109.72	110.18	113.26	114.14	111.77	108.85	115.02	110.64	115.21	111.25	115.9	108.23	110.71	111.39	113.4	109.19	116.22	107.28	109.98	112.28	112.45	109.5	107.6	111.47	112.16	106.87	109.75	111.09	107.88	112.91	114.67	111.94	113.46	109.44	110.99	112.14
105.47	101.93	100.23	101.25	101.65	101.76	104.61	102.88	111.26	107.26	103.27	101.89	99.914	102.94	100.28	105.9	104.89	102.7	106.17	103.46	105.81	102.93	104.59	100.89	107.57	103.35	101.86	104.37	101.4	101.63	103.96	101.08	105.51	101.4	106.85	105.28	102.59	105.02	103.94	106.82	105.98	104.12	104.94	102.29	104.09	105.64	100.69	106.5	105.58	103.28
112.61	111.84	108.58	107.74	105.25	114.69	112.07	112.14	112.13	107.5	111.94	107.63	111.65	107.2	114.15	112.79	109.9	113.28	113.03	111.36	110.1	114.76	113.3	111.45	114.14	114.94	113.41	108.56	110.81	112.84	112.2	110.37	113.99	114.37	108.31	110.92	116.47	112.19	114.76	112.26	109.91	110.07	113.78	110.46	109.78	109.88	105.03	111.87	114.02	110.55
111.23	107.68	111.37	114.71	107.43	112.45	112.91	112.29	109.77	110.24	112.63	112.09	113.39	113.2	114.79	113.11	113.02	112.41	113.88	107.15	110.43	115.81	111.95	110.15	110.95	107.92	113.22	109.29	112.02	116.1	108.58	114.09	114.95	109.33	110.65	111.52	112.88	112.38	110.68	111.4	112.3	115.24	111.17	111.97	115.03	111.39	114.06	118.83	108.41	111.78
109.12	107.57	106.53	110.67	111.29	108.63	106.07	111.68	112.17	110.43	107.16	110.51	109.38	113.09	109.09	111.18	107.09	112.59	111.06	106.66	108.83	108.01	111.4	114.17	110.58	112.4	112.06	111.43	112.38	106.94	109.23	106.19	112.42	116.01	113.75	110.87	111.89	110.9	108.56	111.84	108.12	112.45	112.23	111.87	106.99	111.43	109.58	107.34	108.8	106.68
108.72	105.47	109.32	106.65	104.72	107.47	102.44	105.38	104.98	102.92	106	100.27	105.44	105.89	105.84	102.65	107.93	102.36	106.69	106.1	112.24	107.86	103.75	105.74	106.69	102.95	104.67	104.96	108.25	107.79	105.32	104.6	101.99	106.51	109.84	105.29	106.99	104.93	103.01	107.62	107.68	108.48	110.31	105.61	107.17	106.19	103.26	104.98	110.34	103.99
110.21	110.2	113.01	111.19	113.53	111.75	111.85	116.82	110.94	112.76	109.94	110.52	111.83	110.54	112.79	108.73	110.15	113.58	109.31	106.25	109.22	115.81	115.42	113.01	115.53	112.35	111.34	116.23	107.76	110.1	117.23	113.52	111.03	107.11	104.57	110.64	108.87	111.06	109.57	111.45	110.02	113.18	111.16	111.49	109.72	114.93	106.06	111.09	113.03	112.3
99.74	96.151	100.49	103.19	99.601	102.12	100.47	98.891	101.1	100.66	100.65	101.12	102.49	98.241	99.764	101.45	105.35	98.751	97.383	97.434	100.36	99.034	99.912	101.65	101.26	104.52	97.454	97.453	102.24	99.087	98.802	96.625	103.15	101.7	96.567	100.41	99.359	97.846	99.892	101.86	96.955	100.41	103.99	93.59	97.863	101.95	98.174	97.531	93.877	98.311
105.48	102.96	104.33	107.79	103.89	102.9	105.34	106.79	105.96	103.75	107.75	105.7	106.65	108.28	102.86	101.53	100.31	102.39	104.69	106.28	108.87	106.06	105.35	106.11	100.87	105.44	101.86	105.55	100.64	107.58	102.86	102.57	101.19	101.88	106.55	103.88	105.32	106.44	106.75	101.58	105.48	106.92	102.51	100.2	105.29	103.81	100.29	102.38	106.48	105.83
112.11	113.21	113.56	110.72	105.78	114.31	113.61	109.47	111.22	116.18	114.09	109.03	112.06	113.32	109.67	113.32	109.86	109.16	111.67	109.5	112.08	111.9	111.71	111.17	111.93	110.96	110.8	113.19	107.97	109.33	108.12	112.72	110.59	114.13	112.88	109.61	113.09	108.82	111.19	113.62	109.91	115.12	111.4	107.17	110.86	111.12	116.13	107.34	114.31	111.2
104.81	102.01	109.75	102.74	102.29	107.59	100.75	107.28	103.46	105.51	101.2	106.16	100.68	106.74	105.53	103.45	104.05	104.69	102.04	101.5	104.91	104.51	105.17	101.56	106.97	106.73	102.16	99.918	105.54	105	99.928	100.49	100.32	108.49	103.32	103.28	101.52	100.39	106.61	104.47	107.49	104.74	98.644	104.59	105.22	106.56	103.55	106.59	103.95	101.95
111.32	112.12	110.94	113.92	115.25	111.49	111.84	111.3	117.44	108.92	110.46	109.68	113.92	105.5	111.35	108.71	112.35	110.06	109.68	108.71	111.62	112.21	112.29	112.32	111.64	111.08	111.82	110.99	111.42	108.57	116.07	113.06	113.43	115.33	110.27	111.98	108.76	111.96	115.27	112.34	110.84	110.05	112.68	108.45	117.61	115.4	112.21	107.95	114.87	108.01
99.645	98.483	95.099	101.24	97.819	101.15	100.47	99.178	97.404	102.71	98.779	97.373	101.08	100.06	100.14	99.88	97.621	101.55	97.199	101.5	99.134	103.92	103.25	99.847	96.021	96.473	98.05	98.762	99.724	99.85	98.072	100.03	98.073	98.262	102.37	98.228	102.69	98.612	101.06	98.908	100.56	97.902	101.4	100.49	99.413	97.809	105.7	103.65	100.32	98.161
107.73	103.89	107.55	109.17	105.2	104.83	102.01	102.03	107	105.48	102.63	107.13	109.88	102.73	109.48	103.13	107.08	109.5	105.79	107.16	106.13	102.21	107.63	106.35	107.72	104.62	109.05	103.54	104.54	102.59	105.25	103.88	103.76	108.5	101.54	106.73	106.88	109.59	108.75	106.26	108.19	105.47	106.88	108	107.46	105.82	102.63	105.42	105.33	106.34
107.42	103.66	105.24	104.14	106.35	106.67	106.77	108.87	109.13	106.91	105.86	105.77	105.38	111.74	108.67	106.16	102.28	107.48	107.36	107.08	104.08	106.32	105.1	105.99	107.88	104.61	106.42	103.12	103.42	104.18	107.68	108.62	105.86	107.69	106.73	106.64	106.27	102.9	106.69	105.34	106.69	104.58	104.64	108.93	113.1	106.28	104.42	104.47	109.7	105.38
102.7	100.89	102.07	97.896	98.796	97.908	100.74	99.727	102.49	100.13	102.95	98.782	100.57	99.914	99.436	104.95	103.38	102.28	97.385	95.277	99.983	102.52	102.25	101.55	96.601	101.17	97.087	102.69	99.931	99.936	101.66	97.481	100.31	98.381	105.77	99.595	98.764	102.11	101.89	101.83	102.48	96	101.77	99.117	95.459	99.205	99.18	96.456	99.177	100.61
105.91	103.43	100.38	107.73	103.41	102.6	106.35	102.81	107.01	101.79	105.94	103.97	103.49	104.16	102.47	103.74	104.79	99.577	102.71	99.694	103.44	106.3	99.579	107.63	105.87	104.74	107.96	108.33	103.23	104.43	104.66	104.54	103.68	104.28	106.51	108.64	102.9	100.56	100.52	108.67	102.27	106.65	100.28	101.73	98.179	105.15	108.84	105.89	105.96	107.87
94.922	102.43	103.22	99.319	99.232	98.689	99.97	98.372	99.484	100.06	99.324	96.394	96.675	100.86	109.68	95.059	97.957	98.96	106.04	100.27	95.089	99.307	101.48	101.75	98.728	100.23	103.77	96.82	100.52	97.38	98.429	105.21	99.709	96.03	98.632	102.83	96.62	99.365	99.831	101.47	100.66	101.06	97.414	101.7	101.04	100.25	100.85	101.67	100.28	100.45
105.83	104.38	106.86	100.68	106.4	107.16	103.42	106.07	104.5	104.38	100.1	106.81	99.639	106.67	108.81	108.17	102.31	106.36	105.19	102.96	103.09	106.64	100.73	104.43	103.25	105.92	105.46	105.43	106.35	103.82	106.43	104.54	102.35	102.68	107.5	106.04	100.55	107.02	107.13	108.15	103.2	108.8	103	106.17	102.12	103.38	108.47	102.41	102.23	104.2
111.32	103.32	106.14	105.34	106.53	102.06	103.84	108	104.48	106.45	106.14	107.91	105.14	110.65	100.96	104.82	110.21	105.5	106.27	108.1	109.17	109.22	103.41	108.67	109.19	107.54	109.23	106.02	108.38	101.9	111.41	106.21	106.51	106.65	107.4	108	105.9	107.53	105.94	104.19	106.46	107.13	108.85	110.24	106.62	105.81	107.55	108.04	105.63	110.1
106.11	105.99	106.99	107.59	106.05	106.48	102.65	103.42	105.54	108.57	105.66	104.95	106.37	102.78	105.6	103.83	106.21	107.38	105.62	106.47	101.22	103.85	103.23	103.17	104.43	107.06	105.48	104.97	104.25	103.03	102.34	101.17	106.66	102.03	106.78	102.24	103.34	105.41	103.26	105.95	103.35	105.35	107.41	103.61	104.76	107.71	107.05	107.32	105.75	103.02
108.73	102.67	103.9	106.78	106.1	103.81	105.18	105	105	100.95	107.08	108.66	107.57	104.02	104.3	103.4	106.7	103.85	104.84	104.07	108.5	104.39	107.01	101.53	102.45	108.39	107.05	107.49	104.47	107.18	110.08	104.66	107.1	102.25	102.14	107.42	100.85	109.36	107.15	105.44	108.74	107.09	106.73	106.58	103.68	103.41	105.22	105.7	104.46	105.24
112.35	112.78	107.49	108.21	110.48	110.73	111.15	112.22	112.9	109.55	111.31	110.56	112.41	108.12	111.03	111.58	111.94	110.13	111.87	110.69	107.64	105	109.95	114.15	112.03	110.35	111.63	112.18	111.68	112.19	110.58	111.45	111.59	110.33	111.27	106.59	109.04	110.21	111.38	110.34	111.21	109.78	111.87	116.27	110.8	107.79	109.08	109.2	110.96	110.9
111.48	111.17	109.83	112.3	113.98	111.9	109.43	111.94	108.98	110.05	114.75	106.97	115.15	114.75	112.07	110.3	112.02	107.99	112.14	117.29	110.09	111.83	118.99	108.13	116.12	110.82	112.55	109.77	108.94	110.73	113.8	114.37	115.2	110.99	113.04	110.04	113.77	110.91	107.74	113.07	108.79	114.86	110.23	108.98	112.93	111.85	118.01	114.34	108.86	112.18
103.62	105.24	105.8	105.2	104.59	108.7	101.76	107.7	109.16	104.71	109.44	104.8	107.98	103.65	105.23	106.82	102.07	107.37	106.92	104.52	110.08	101.41	102.62	105.8	106.8	101.19	106.72	105.41	104.59	107.32	108.54	103.99	112.76	105.72	104.71	109.69	102.17	106.96	106.34	102.48	106.8	103.53	101.35	103.22	101.7	107.92	104.82	102.79	106.46	109.06
104.44	102.84	108.46	103.05	102.3	108.96	103.42	107.56	106.05	102.69	105.36	107.3	99.796	107.38	106.52	106.48	107.12	105.61	106.72	105.17	110.82	105.3	105.57	103.51	105.25	103.5	106.34	106.22	109.03	106.89	103.27	105.14	107.14	105.59	110.23	107.68	104.17	102.2	108.59	100.2	105.6	103.41	105.49	105.82	104.67	103.95	103.27	104.71	103.01	106.04
105.61	104.17	102.9	107.96	105.05	106.69	102.77	101.01	103.39	104.9	111.06	103.66	104.55	107.84	104.17	101.05	103.15	100.63	102.15	108.6	106.6	105.13	103.99	107.78	102.75	100.28	103.33	101.81	107.23	101.7	98.306	105.55	103.18	102.57	102.67	107.81	104.66	102.6	104.22	106.46	110.11	105.09	104.38	101.86	106.92	108.68	102.67	102.46	102.62	101.53
104.37	107.49	103.21	100.47	103.85	105.1	106.68	108.21	103.66	102.35	102.73	101.91	104.42	107.7	105.82	106.71	99.097	107.05	106.39	108.94	105.83	104.98	107.96	106.68	106.88	101.44	107.63	102.8	104.1	105.95	105.07	101.8	102.12	103.86	103.23	104.73	104.12	105.17	107.68	106.42	103.82	107.83	105.97	106.67	110.25	103.8	99.861	101.1	106.76	105.65
109.48	105.64	101.9	105.36	107.47	108.63	107.08	108.01	111.29	105.6	105.07	107.18	111.34	102.48	110.81	109.03	109.3	107.55	108.94	106.94	108.29	107.6	104.36	104.04	107.71	102.89	108.15	107.74	106.66	104.77	102.87	105.53	108.09	102.19	107.12	106.61	105.17	103.41	111.99	101.87	105.24	105.86	105.63	108.75	105.7	107.77	107.29	102.47	105.24	104.73
107.62	105.18	107.51	105.06	104.89	111.34	104.87	102.82	108.16	106.26	104.28	112.25	105.94	108.71	105.3	101.91	108.09	104.18	106.34	103.26	106.63	107.2	101.87	103.49	101.94	103.53	107.8	102.93	108.54	106.36	107.11	104.12	107.29	107.92	109.2	105.19	103.51	103.85	104.97	102.97	101.92	105.57	106.88	102.85	108.47	106.09	111.84	102.03	105.62	102.47
108.43	111.98	114.3	109.82	110.78	116.13	113.2	114.6	114.17	115.21	108.42	112.65	113.02	112.23	113.02	109.99	111.02	110.36	108.35	112.89	108.46	107.7	111.7	110.19	113.6	110.42	110.65	110.55	114.2	109.13	113.36	114.5	115.3	112.8	113.31	113.12	111.94	112.1	109.73	111.27	111.2	109.81	108.69	112.89	113.99	113.74	111.09	111.65	110.31	115.22
102.34	106.93	105.65	104.62	104.83	109.85	105.25	103.26	108.73	104.55	101.94	108.38	107.86	107.22	106.51	102.66	104.65	103.04	108.48	107.96	107.55	107.61	101.76	105.44	104.52	99.431	102.45	107.26	102.64	106.25	105.52	102.33	100.34	108.21	102.71	103.23	108.85	109.96	107.54	104.84	105.73	108.05	104.68	108.06	110.05	107.93	103.1	104.95	106.06	109.69
104.34	103.42	107.82	101.32	110.01	103.69	108.01	104.54	106.72	100.48	104.62	107.54	111.11	105.62	105.69	104.41	104.61	111.4	103.48	99.913	103.43	106.69	103.11	102.42	100.27	102.4	103.68	102.14	102.98	104.46	98.686	104.8	104.71	104.25	100	100.8	107.87	103.43	104.13	102.22	105.72	103.88	103.9	105.42	99.695	104.73	99.947	101.97	102.73	102.1
103.8	106.86	108.71	102.8	109.84	105.85	105.05	102.06	97.796	107.39	107.27	100.43	103.71	102.69	106.63	104.71	101.83	104.87	100.04	109.29	105.75	103.43	105.61	109.71	110.2	106.85	105.85	105.63	107.55	104.01	108.63	98.814	104.92	106.58	103.97	106.46	103.98	106.35	103.32	104.91	104.64	104.27	101.36	103.89	105.35	104.8	106.57	106.74	109.16	104.29
105.41	108.37	102.09	103.4	102.4	105.71	106.02	103.29	108.01	108.69	103.79	103.58	108.86	105.82	105.99	103.58	103.01	104.06	99.141	100.52	105.07	102.66	107.97	100.95	102.63	111.02	102.78	104.37	108.28	106.5	106.17	107.04	102.29	101.3	100.16	103.53	103.22	106.12	101.37	101.12	103.54	107.04	102.94	105.08	103.03	102.96	101.18	108.27	105.85	108.72
109.64	106.46	103.5	103.31	103.69	108.41	107.35	101.97	106.11	110.75	105.75	109.88	106.38	108.98	103.55	105.59	103.27	105.84	108.35	104.34	102.92	104.62	105.37	101.61	107.51	107.09	106.78	108.56	105.88	103.68	103.97	108.35	103.72	102.78	104.71	104.01	100.43	105.51	109.9	104.54	103.64	104.3	105.74	105.58	107.15	107.12	103.24	107.16	108.34	106.04
107.11	106.45	104.27	104.51	109.31	100.52	105.68	109.14	107.64	104.93	106.52	105.22	106.26	108.07	111.92	105.21	110.66	105.09	109.59	110.59	107.38	106.06	103.52	107.01	108.59	109.1	109.81	108.18	111.17	103.33	101.47	104.78	108.5	107.08	105.86	102.36	104.65	109.35	108.38	105.06	105.2	102.48	101.13	109.71	108.87	108.11	106.16	106.62	106.64	110.21
104.16	103.65	103.82	106.6	108.45	108.47	108.51	108.5	103.36	100.81	103.49	104.49	110.08	101.97	106.78	106.58	104.18	98.791	103.49	99.674	104.99	106.95	105.14	103.75	106.29	104.63	106.24	108.57	106.83	104.66	106.96	104.59	106.29	108.23	107.62	108.37	105.17	108.8	104.94	101.62	106.56	103.45	103.85	104.87	108.99	107.21	103.49	100.66	105.85	108
106.42	105.12	108	111.96	109.64	106.4	105.65	105.46	107.93	108.19	104.83	103.1	107.5	110.46	104.29	107.52	109.33	106.66	105.65	104.76	106.66	104.85	107.78	111.94	107.2	108.79	105.54	102.04	106.29	107.49	108.39	99.237	104.03	110.42	105.51	104.44	106.72	105.73	106.59	106.2	106.79	104.85	106.94	107.89	107.43	104.31	107.89	104.61	112.8	106.23
107.56	96.787	99.295	101.37	98.701	99.406	104.18	99.534	101.79	105.59	102.4	101.02	101.79	102.75	101.4	100.7	99.115	101.9	99.407	102.33	106.6	101.99	101.56	100.81	104.45	101.26	99.643	103.02	99.217	102.64	100.22	102.94	98.515	100.28	97.512	100.54	100.75	97.78	102.04	103.68	100.72	102.88	99.007	98.487	100.15	98.645	101.87	102.17	100.05	103.94
107.22	106.81	107.82	108.25	104.36	106.63	105.16	108.13	105.32	105.59	104.69	107.78	104.33	103.31	106.5	108.92	105.97	105.61	107.37	104.71	108.55	113.99	110.08	105.57	102.66	106.38	108.64	106.97	108.16	109.01	105.54	108.69	109.36	104.07	107.52	104.07	105.24	105.53	104.85	109.15	106.26	102.26	104.61	106.09	109.32	105.52	105.64	112.12	105.76	109.54
104.7	106.78	106.92	103.97	103.39	104.16	106.81	105.08	102.7	112.92	106.13	106.91	108.74	105.62	106.34	109.01	109.08	103.09	105.3	107.51	106.06	103.24	101.87	107.44	107.52	101.29	102.44	107	105.56	108.23	106.88	103.03	110.73	108.31	104.99	105.3	105.45	102.27	102.69	105.18	103.91	102.76	107.46	105.17	105.57	103.93	106.08	108.11	107.04	106.14
116.92	113.57	114	113.68	113.7	112.27	110.37	113	114.34	116.61	111.19	115	114.01	113.74	110.72	111.87	113.5	114.21	112.1	114.65	114.99	112.71	113.82	112.63	115.08	113.41	110.91	113.41	113.78	113.16	115.53	107.98	116.71	116.1	115.97	108.9	112.41	118.18	110.45	113.13	109.84	116.05	113.84	111.33	112.39	109.08	112.61	114.31	113.96	113.42
106.39	109.13	108.48	107.19	109.17	108.1	105.84	102.84	104.42	104.45	100.77	106.73	109.99	105.44	109.21	103.01	104.1	106.93	111.86	110.15	107.75	103.24	104.13	108.52	109.47	106.88	110.06	112.32	107.81	109.53	105.33	111.44	106.26	106.2	107.36	108.12	102.5	105.85	103.47	108.79	107.99	107.89	103.51	106.49	107.92	106.99	108.19	107.2	103.28	107.61
104.06	108.48	105.41	101.87	110.25	101.93	106.64	105.98	108.02	107.1	106.02	103.88	103.35	103.69	105.75	104.25	104.8	111.78	109.01	107.41	102.67	104.9	107.89	104.4	108.65	107.52	104.75	110.53	106.28	105.27	102.54	102.61	108.46	106.36	110.42	107.77	107.96	108.81	103.86	104.91	104.12	105.21	103.56	106.01	102.41	101.5	103.09	103	106.49	106.8
108.45	113.33	110.08	110.59	112.79	107.25	112.74	110.81	108.78	109.27	109.56	109.32	107.04	107.66	113.06	109.58	109.38	110.76	106.48	110.02	108.73	111.7	114.19	109.76	107.75	111.11	107.02	112.21	107.55	111.47	111.71	106.94	111.88	109.14	111.28	105.47	108.39	110.79	110.2	109.29	110.78	112.62	105.76	111.56	114.56	107.5	110.49	108.12	108.81	108.25
106.99	110.41	102.6	99.912	102.18	106.06	97.435	104.99	109	101.25	103.41	105.47	105.7	107.85	106.76	100.71	108.31	105.68	103.59	106.21	104.79	103.12	105.31	107.91	106.78	101.89	107.18	110.09	109.12	101.35	102.86	104.64	106.28	105.83	104.06	108.15	109.15	107.26	100.76	104.37	105.72	107.77	106.41	109.95	105.94	104.79	107.82	103.12	105.59	105.98
102.69	98.152	101.86	97.972	100.06	97.215	97.167	100.42	98.595	97.998	100.09	96.861	100.92	98.13	107.5	99.545	100.28	97.323	106.29	102.08	101.62	95.928	101.41	99.15	97.223	98.25	98.834	97.531	101.4	97.693	99.282	98.331	99.712	96.501	100.02	98.239	102.57	101.87	101.98	101.88	100.29	104.28	101.88	96.437	101.5	99.409	98.233	97.012	97.896	101.21
111.04	105.25	107.18	107.84	107.84	105.94	106.98	106.58	108.79	104.29	105.39	101.33	108.38	110.99	107.19	109.09	106.7	106.16	109.31	105.26	103.55	107.09	108.45	106.89	104.68	105.83	106.71	103.97	104.16	103.74	105.13	104.51	104.14	106.03	107.24	106.54	110.06	105.31	105.09	107.19	104.79	106.85	107.25	105.97	102.62	107.12	105.8	105.97	105.8	104.89
106	107.76	105.54	102.91	105.03	106.38	105.03	102.25	104.03	103.31	108.64	109.24	103.59	109.51	109.06	103.5	105.24	105.75	100.04	107.28	107.16	107.31	104.57	102.67	106.15	104.42	104.57	106.45	106.07	102.56	109.73	106.24	102.73	99.541	106.28	104.3	105.24	108.66	105.27	106.27	103.35	107.93	106.26	103.18	103.89	109.46	105.74	109.37	108.49	105.74
111.11	107.14	106.87	109.47	105.68	107.1	107.7	107.49	105.49	103.27	105.12	105.89	107.48	105.94	104.9	106.77	105.58	102.17	107.67	104.1	107.41	107.5	107.89	108.22	107.3	106.8	103.27	104.21	107.62	103.83	111.34	110.21	106.22	103.38	105.11	102.59	107.54	102.45	105.69	104.36	104.88	109.5	107.63	102.52	109.84	105.31	107.27	105.14	106.3	106.69
105.92	104.27	105.05	109.7	110.98	106.78	105.65	100.27	103.03	106.49	104.32	110.62	106.51	106.44	101.93	107.68	105.03	109.49	104.52	101.01	107.38	102.26	107	103.29	103.43	110.02	106.14	104.71	108.38	106.71	106.28	109.71	104.31	105.2	103.09	103.9	103.65	103.66	107.78	104.11	102.03	107.1	106.12	106.87	103.07	105.55	99.99	111.93	103.61	107.42
105.87	108.13	105.09	108.14	106.52	102.99	107.89	106.12	103.01	109.03	103.32	107.31	105.32	105.11	106.08	105.16	105.85	102.22	109.02	103.77	108.72	109.51	105.19	108.4	106.81	108.7	101.95	105.52	102.01	107.51	110.02	105.64	103.45	105.81	107.54	109.41	104.57	106.36	105.57	105.87	106.23	103.97	109.7	103.51	103.66	106.62	102.89	107.4	108.01	107.82
107.08	108.55	107.6	105.07	109.18	105.48	107.44	108.51	112.67	107.61	104.13	105.66	107.8	105.05	111.12	106.16	105.53	108.24	108.36	107.71	103.85	103.89	106.63	105.93	106.79	112.01	109.74	108.4	102.24	108.76	101.5	102.29	100.36	103.01	103.84	105.51	109.34	108.58	106.16	106.73	104.58	106.35	103.7	108.74	107.4	108.56	106.71	110.7	105.95	108.08
118.79	116.26	121.1	117.44	115.93	114.72	117.57	118.54	117.29	115.16	116.27	113.93	121.11	115.74	116.61	113.69	115.05	120.1	113.19	116.42	114.03	113.42	113.9	113.09	117.34	116	116.41	115.04	113.64	118.05	117.87	116.29	116.14	113.76	117.63	119.18	117.91	120.45	118.46	115.69	115.06	117.45	116.49	113.22	114.84	120.17	118.95	115.58	116.58	115.31
103.78	102.53	102.12	103.48	102.66	100.92	103.6	107.51	104.99	106.45	104.14	105.08	99.445	106.68	104.23	101.93	105.33	105.89	106.06	102.74	106.7	103.43	101.22	97.178	107.92	107.82	103.9	101.2	105.37	101.92	104.59	105.51	104.03	106.59	106.16	107.33	106.7	105.12	104.24	101.15	102.39	103.84	100.5	102.04	101.67	102.21	98.497	103.56	111.08	106.01
103.95	103.68	107.38	109.75	105.73	108.28	108.1	108.32	107.95	105.24	105.67	107.16	109.21	102.5	102.91	103.52	104.96	107.33	107.24	104.84	112.77	102.21	104.81	100.59	102.22	103.47	106.18	106.59	106.17	107.15	102.78	105.35	104.25	106	109.87	107.76	105.08	104.14	102.35	107.26	108.19	102.57	105.29	104.04	105.28	108.17	104.5	102.85	103.79	107.71
109.83	108.6	108.77	113.78	108.25	114.58	109.17	111.78	114.3	114.7	111.13	111.14	115.28	113.11	111.22	107.33	109.41	113.24	111.58	113.59	109.07	112.13	115.67	114.64	114.89	111.22	114.51	112.69	112.89	112.76	113.38	110.54	109.69	113.25	111.75	113.63	110.25	114.06	110.71	113.12	105.68	111.71	115.22	112.66	115.09	114.22	109.8	110.59	111.35	112.34
99.98	103.39	100.35	99.293	105.07	102.16	100.41	101.51	100.64	99.918	100.56	100.73	99.04	97.446	104.6	99.506	101.14	102.7	100.79	100.97	98.842	100.35	104.64	101.64	97.656	99.506	102.89	97.696	99.884	102.56	98.104	101.29	100.84	102.64	101.28	99.017	101.41	102.57	99.435	101.49	99.744	95.177	100.11	100.13	96.235	103.48	102.44	102.02	99.821	96.19
99.397	101.75	99.307	101.35	96.617	102.98	96.978	101.14	98.636	101.01	96.871	99.448	96.473	99.683	104.6	106.27	99.147	102.96	94.317	99.062	100.37	100.37	103.77	102.34	96.819	99.947	100.42	98.116	101.7	103.39	99.582	101.67	95.808	100.01	99.259	96.275	98.619	100.3	102.71	97.893	100.95	101.14	98.748	104.75	99.658	99.514	102.1	102.26	99.596	105.25
108.62	104.73	109.44	104.48	106.57	101.07	107.47	106.67	107.82	103.58	105.76	106.46	105.49	104.74	106.99	107.75	104.76	104.77	107.08	103.36	105.05	104.63	103.87	109.49	102.15	104.07	103.47	102.06	106.92	106.89	104.53	105.19	102.71	105.44	106.66	101.92	108.79	107.95	102.96	108.21	105.37	106.12	106.1	106.15	108.69	107.02	106.28	103.58	104.16	108.82
106.45	104.55	107.88	102.6	108.47	104.93	107.51	107.17	106.03	104.12	105.79	100.07	108.47	107.84	108.6	108.02	107.32	109.24	102.98	107.34	102.82	104.25	102.99	107.26	105.62	102.86	108.39	103.23	104.96	105.38	103.17	106.96	106.47	106.77	107.18	104.51	106.66	102.48	103.56	107.71	111.72	103.98	105.71	105.93	101.98	105.64	105.62	108.29	105.64	106.37
105.11	105.17	107.14	103.09	106.62	101.95	103.29	105.5	104.44	107.41	104.64	106.98	110.37	102.94	105.54	102.12	106.36	102.14	104.14	102.26	104.67	107.96	105.92	107.37	107.68	106.63	104.85	107.04	107.76	107.82	107.38	105.9	107.25	108.09	105.3	107.02	103.65	106.33	104.48	99.534	106.23	110.32	105.17	103.73	103.23	104.9	105.92	102.42	109.37	103.14
121.41	116.65	117.23	114.51	114.99	115.32	117.15	117.54	115.78	118.85	121.58	114.54	115.24	121.74	113.95	115.82	117.68	114.97	120.71	119.41	115.84	118.78	116.7	117.42	119.11	115.01	116.56	119.14	117.89	119.05	112.42	115.33	116.09	120.56	118.73	115.96	120.4	121.68	114.07	118.38	121.79	119.19	123.65	118.77	116.01	116.62	119.42	122.4	115.22	115.44
115.38	110.43	113.73	112.09	113.67	111.39	115.31	110.5	111.27	107.15	113.77	112.65	112.7	115.27	112.58	110.73	111.07	110.68	109.27	111.61	115.23	119.87	115.43	107.06	114.43	111.74	115.06	115.38	110.69	107.86	110.59	110.5	114.39	114.08	109.84	112.05	112.11	113.05	111.34	109.89	113.4	113.58	111.96	115.72	111.47	114.84	114.04	115.47	110.71	109.71
103.06	106.95	105.75	108.24	107.75	105.1	109.18	108.88	104.65	102.32	103.25	104.79	103.61	107.38	103.68	105.42	108.3	108.98	102.27	104.65	102.2	105.27	106.08	104.58	107.89	108.49	102.47	103.36	109.63	105.58	105.98	109	110.62	107.26	102.35	102.58	104.47	107.91	105.87	108.55	104.68	108.98	106.05	103.97	108.5	105.94	108.29	107.65	110.77	106.06
105.59	107.17	104.56	108.22	106.96	102.44	106.91	104.15	108.86	105.13	107.48	107.36	105.51	110.81	106.99	102.82	104.67	105.91	97.382	108.36	106.96	108.17	103.16	106.66	103.6	103.22	106.04	109.09	104.69	102.84	102.2	106.95	106.8	101.38	105.14	102.16	109.5	106.81	106.89	106.57	102.44	105.51	106.62	105.71	103.51	105.92	105.04	106.47	107.35	109.17
101.85	104.37	107.46	104.38	105.22	104.59	103.58	112.38	104.71	106.4	107.61	102.69	106.65	109.78	103.37	106.57	108.02	106.11	103.55	104.9	107.37	105.03	106.12	110.27	103.97	105.7	105.95	108.94	103.26	104.42	109.13	104.46	103.42	103.28	106.78	106.41	110.53	103.07	106.63	106.8	106.52	101.07	103.17	104.88	104.6	104.46	105.7	100.75	104.37	108.07
104.84	105.28	112.71	105.74	103.05	105.94	107.2	109.31	108.99	106.43	111.23	108.72	108.44	105.78	106.08	107.31	102.58	103.88	104.79	102.69	112.24	107.9	110.89	107.9	105.29	105.2	109.97	103.55	109.09	103.81	105.93	111.07	109.08	109.47	104.94	101.7	106.33	109.9	107.31	102.22	106.71	103.28	107.65	109.99	106.38	105.95	107.36	110.27	106.49	104.45
103.67	103.76	106.36	106.64	105.45	101.1	101.75	103.43	106.77	96.124	106.74	103.34	102.34	106.32	105.15	106.65	105.5	101.91	107.4	106.46	108.32	106.88	108.33	101.84	103.66	103.15	104.71	105.02	103.46	105.1	104.69	101.98	103.96	104.56	102.12	107.63	105.61	106.11	103.92	109.71	105.31	105.03	107.47	106.93	102.52	107.55	104.76	104.7	107.36	104.77
109.51	108.27	110.93	108.74	111.64	109.04	114.96	110.93	108.32	110.09	109.21	111.11	109.62	114.7	107.16	114.04	109.57	112.48	108.21	112.07	110.68	115.94	113.24	109.32	108.9	108.34	114.92	110.32	111.52	109.04	113.2	111.98	111.4	113.3	108.44	107.75	112.21	112.3	116.08	111.59	108.28	110.91	106.09	114.92	112.1	111.58	112.31	109.52	110.69	108.94
95.629	97.748	98.715	100.48	100.13	97.66	98.143	100.7	98.594	99.92	96.375	97.027	103.02	99.356	99.179	101.65	96.064	100.79	101	97.167	100.9	102.33	103.81	100.78	101.54	98.383	100.47	103.67	99.811	97.757	97.729	98.804	105.97	102.3	99.548	100.23	95.368	100.54	101.36	96.532	97.273	96.081	101.09	98.655	100.92	97.73	98.586	96.697	105.11	99.68
113.99	113.54	112.58	111.21	116.69	115.13	116.24	117.77	113.14	115	112.19	114.47	111.25	112.36	112.29	112.65	113.15	114.16	114.69	113.28	110.31	113.03	116.35	111.48	111.09	114.48	113.16	112.55	108.42	112.3	109.83	113.4	110.39	109.34	110.21	114.67	107.09	113.17	110.72	108.55	114.3	109.94	115.26	115.85	111.88	113.79	113	114.54	109.34	115.09
103.11	106.91	100.26	105.06	105.2	100.68	107.11	100.46	108.67	103.77	100.56	106.33	109.8	106.11	104.86	105.39	101.23	106.92	104.6	99.656	105.34	100.01	105.56	107.24	100.55	103.84	101.1	105.46	103.48	103.53	101.95	106.53	105.18	104.72	106.67	107.06	102.97	106.9	106.47	107.21	107.44	103.59	104.85	102.66	106.71	100.87	100.29	106.69	103.4	101.01
102.59	105.95	102.03	100.59	101.93	108.68	108.1	102.49	104.54	102.51	105.57	107.52	108.03	104.21	110.01	104.98	104.56	106.53	105.14	103.54	106.45	105.13	101.48	110.26	103.84	110.07	102.72	107.04	108.77	107.27	103.6	105.06	108.81	100.93	105.69	107.77	106.64	99.648	102.47	106	104.38	105.89	106.02	106.09	105.28	108.77	105.8	105.18	102.39	104.55
106.7	106.97	106.96	105.48	103.85	106.28	103.91	98.94	103.64	104.94	103.53	106.64	107.41	107.91	102.05	103.61	106.28	104.64	104.33	104.96	104.82	105.66	107.21	106.19	106.06	105.43	105.57	102.46	103.69	101.88	102.37	105.37	107.16	109.99	97.121	103.86	103.2	102.23	106.26	103.25	104.06	107.24	107.99	108.39	104.23	102.98	101.21	103.45	106.35	109.75
109.39	107.46	104.98	102.14	105.3	106.22	107.91	101.91	107.3	106.01	105.79	104.28	108.94	106.99	111.21	105.8	104.54	106.1	107.81	106.95	103.39	106.94	107.37	105.38	104.33	110.73	103.67	105.89	101.42	107.95	103.5	105.63	107.25	107.82	104.01	110.86	104.76	104.87	105.82	104.7	107.17	109.81	107.51	105.5	104.45	101.77	108.4	108.44	105.66	107.51
106.84	107.69	104.69	105.94	106.33	107.1	108.31	102.7	104.23	105	107.81	108.87	106.2	109.02	111.13	105.59	108.09	110.46	105.81	103.45	104.52	100.22	106.39	104.48	107.95	103.92	107.78	106.54	110.05	110.76	107.09	104.63	108.09	108.51	107.66	108.14	102.94	106.89	114.39	106.69	110.62	105.69	109.31	107.88	104.46	109.4	107.65	108.51	105.43	105.26
102.07	105.98	105.02	106.33	109.7	106.47	104.27	102.83	103.59	109.09	104.06	107.09	106.28	109	104.21	108.83	109.77	108.41	99.832	105.07	107.97	105.71	101.82	105.89	104.77	104.24	106.87	106.83	106.19	104.18	107.99	108.69	105.84	101.94	105.16	106.95	102.25	105.19	108.65	106.02	107.69	104.89	106.7	103.06	109.36	107.97	108.62	100.9	107.12	104.51
112.62	109.62	112.55	113.09	112.05	113.21	106.29	110.07	105.29	116.22	114.23	116.8	109.51	110.73	113.1	114.31	107.69	115.51	111.12	111.7	109.68	110.83	115.83	113.37	104.81	114.59	114.54	112.65	110.14	109.92	109.56	110.89	116.04	108.77	112.11	114.84	111.07	111.71	112.06	112.17	110.31	111.81	111.75	112.17	111.62	111.7	111.1	112.66	105.04	108.77
110.06	103.39	105.3	107.12	105.64	105.88	106.51	104.78	110.01	110.66	107.91	110.87	110.89	107.77	111.62	108.62	106.58	106.61	103.73	107.08	105.9	101.61	105.9	106.79	106.58	103.85	105.71	105.86	107.48	103.26	108.62	104.06	102.48	107.5	102.39	111.57	111.63	105.07	108.61	104.35	101.72	106.17	106.16	109.75	106.71	105.15	105.99	105.26	107.21	103.05
104.73	104.92	105.44	110.21	103.1	102.37	105.57	104.88	102.46	108.23	108.99	105.13	108.85	103.69	105.02	107.2	106.19	106.96	104.89	105.91	107.44	104.57	103.99	102.78	103.21	107.42	109.14	110.11	110.09	104.72	106.75	106.84	106.59	102.29	106.05	103.2	104.4	109.97	110.35	107.17	106.18	104.92	109.7	106.66	103.75	98.613	106.25	102.4	109.27	103.54
114.41	109.03	110.89	110.33	113.63	117.04	109.48	113.89	112.46	109.98	110.35	106.48	113.56	113.5	112.91	114.1	112.46	111.14	111.06	111.66	111.13	110.65	111.12	112.58	112.72	109.52	112.74	110.04	110.28	116.01	109.01	113.9	109.97	111.41	110.4	117.24	111.33	108.11	109.13	114.18	112.82	113.27	112.1	111.58	112.09	108.67	107.36	109.8	114.53	114.74
101.06	95.81	95.124	101.59	102.21	102.4	100.27	101.08	102.04	98.408	104.58	97.192	101.86	100.34	100.12	102.26	100.69	99.893	104.88	102.21	99.304	98.719	101.75	104.77	99.157	101.11	101.99	99.376	97.403	100.34	102.37	107.12	102.19	97.625	106.13	99.096	104.05	101.91	102.74	104.86	104.1	101.64	103.71	101.15	100.99	101.29	95.83	100.64	100.33	96.865
101.24	104.7	100.91	100.2	99.379	95.826	100.93	99.131	104.89	101.16	98.961	99.513	100.17	105.59	106.33	99.982	100.05	99.626	97.654	103.09	100.28	97.791	103.71	101.71	101.54	98.114	103.56	97.079	100.56	106.05	99.893	101.39	97.47	97.399	104.72	101.63	98.411	92.204	100.55	101.14	100.68	105.66	99.621	99.447	103.21	100.46	97.234	96.362	102.13	101.22
105.18	108.69	108.67	106.11	103.67	107.42	108.35	104.45	108.59	107.83	103.62	101.58	106.09	105.57	108.53	107.26	110.65	106.44	109.91	104.62	106.26	107.32	103.24	105.51	102.85	107.01	108.78	102.58	102.79	108.21	103.53	105.47	110.01	105.32	108.48	104.76	104.37	106.51	106.27	105.38	107.13	108.68	106.9	106.65	104.3	106.89	105.21	104.59	103.71	101.44
105.02	105.25	105.8	100.45	107.71	104.08	109.46	105.21	109.02	104.57	102.59	106.84	108.51	108.41	108.63	106.76	103.83	107.84	106.64	104.63	105.59	105.93	107.39	102.27	106.79	108.3	102.68	107.93	103.41	107.47	104.77	106.37	107.34	107.59	108.45	104.03	102.09	105.8	107.46	104.64	102.91	107.68	108.34	105.3	101.72	100.23	104.4	107.51	106.31	109.38
107.39	104.78	107.14	110.3	110.16	109.12	106.99	110.85	107.7	105.43	109.4	107.68	105.44	107.83	107.56	108	108.71	107	106.89	100.66	108.43	103.99	107.95	104.52	106.03	112.43	110.25	103.52	105.7	109.63	106.04	110.14	106.84	105.94	105.34	105.6	106.15	107.62	108.54	106.28	106.14	99.658	106.67	109	108.1	108.72	107.13	106.01	107.54	104.91
107.12	107.85	105.14	106.04	104.49	106.33	106.53	103.56	107.68	107.53	105.11	101.51	107.51	105.96	105.02	104.31	104.69	107.6	105.6	110.21	105.37	105.53	99.363	102.8	104.8	105.16	109.48	107.33	109.4	105.55	104.83	108.26	107.29	109.31	106.99	107.44	102.59	107.19	107.39	111.64	104.73	107.5	107.92	105.25	101.13	108.08	107.15	103.83	105.32	104.44
107.21	108.12	113.98	109.45	110.66	112.98	115.57	111.75	111.61	111.58	112.68	109.59	113.01	119.72	103.76	110.04	114.57	113.23	110.3	112.58	109.7	117.35	113.48	110.32	111.27	108.31	111.59	113.07	113.87	116.46	112.87	114.43	112.61	109.18	113.79	109.84	114.83	111.26	111.22	112.28	107.77	111.6	110.65	109.22	109	112.96	111.99	109.28	109.31	114.86
112.71	112.62	107.57	115.29	109.9	111.67	111.58	106.24	112.34	116.19	111	111.28	111.73	108.36	112.86	112.86	109.34	108.92	112.81	114.82	107.17	109.87	110.94	112.74	110.5	113.1	107.98	114.23	108.04	115.93	108.49	111.83	108.77	110.96	110.42	110.82	110.31	109.27	113.09	112.03	114.59	115.92	111.64	112.03	113.04	110.74	120.76	108.71	112.02	109.92
106.62	106.62	106.89	105.79	106.85	105.06	105.74	107.35	103.88	105.42	107.08	105.74	104.73	105.53	104.25	111.17	106.07	109.43	110.5	106.23	102.99	104.81	106.94	104.58	108.07	104.7	106.51	104.85	105.64	108.29	106.36	110.37	104.73	104.64	101.98	106.44	109.84	109.1	106.47	101.53	105.86	105.3	103.27	104.87	105.68	105.82	103.83	102.24	105.4	104.68
104.32	106.43	103.78	101.85	104.93	110.02	107.64	109.39	103.2	106.66	109.56	109.39	106.24	110.77	106.04	105.29	104.15	103.88	108.25	109.57	106.03	107.84	110.69	104.01	105.63	106.72	108.26	109.14	104.9	101.75	106.72	111.25	110	109.51	105.01	107.54	102.37	108	104.57	107.72	105.57	108.55	102.07	108.25	109.56	106.31	104.38	108.64	105.18	104.98
108.78	108.14	107.24	106.43	105.36	107.33	101.66	104.95	102.04	105.11	107.04	106.44	104.27	104.63	104.87	108.06	105.87	110.54	105.4	107.32	104.37	104.39	105.01	105.13	109.52	109.12	110.83	107.05	106.09	105.42	105.59	101.41	105.78	106.28	105.42	107.99	102.41	106.16	106.37	110.31	106.46	109.23	102.3	101.43	105.54	108.07	102.05	107.49	106.46	105.96
109.71	102.04	100.05	102.16	96.201	102.21	102.53	100.38	101.93	98.408	101.16	105.65	102.69	102.97	102.77	100.49	100.2	96.633	102.83	99.527	101.25	101.69	98.554	104.23	99.704	102.08	105.48	104.88	105.63	102.8	100.7	98.29	100.13	100.17	98.205	100.55	102.97	100.25	105.2	105.32	97.429	99.371	99.444	103.32	104.41	97.992	101.86	102.61	106.13	101.02
100.67	97.42	101.76	100.5	101.11	101.82	97.356	98.074	98.584	98.144	100.29	103.76	101.16	98.699	107.63	101.33	101.24	98.426	100.31	92.653	102.23	96.92	103.82	103.93	102.59	102.69	96.127	101.25	97.969	99.703	96.784	99.739	103.73	97.382	102.48	102.83	102.82	104.43	99.589	99.004	96.723	100.54	99.022	100.62	101.43	104.16	99.184	102.36	97.445	96.179
113.89	109.96	107.73	111.26	112.29	113.67	110.42	106.4	109.62	113.41	112.35	112.35	111.38	110.54	113.96	112.14	111.38	110.4	114.67	107.67	112.87	113.21	111.19	113.32	110.72	111.58	112.48	110.09	110.58	111.21	112.56	114.07	112.26	109.35	110.72	109.86	110.78	108.67	113.54	112.28	108.78	113.25	110.2	109.58	112.06	114.06	108.79	110.27	111.75	115.4
107.3	105.16	100.59	106.07	107.35	108.28	100.47	106.44	105.86	99.131	104.72	104.22	105.97	102.58	99.564	99.551	103.76	107.68	103.87	99.934	104.1	102.19	104.16	101.92	103.25	106.28	103.11	103.65	106.47	105.55	108.53	106.21	100.77	103.77	108.13	102.64	103.74	103.58	103.78	103.45	108.56	101.84	103.79	102.59	100.94	103.51	104.34	107.04	104.91	102.42
105.71	105.96	103.17	102.54	107.87	106.96	107.85	107.3	108.38	106.15	106.99	103.99	102.49	102.56	106.47	107.99	107.88	105.97	108.56	106.91	103.25	106.5	104.2	102.47	99.686	103.21	106.07	103.85	104.5	104.22	105.53	103.4	108.21	103.67	104.02	109.39	103.01	105.31	106.23	109.29	106.9	104.75	105.39	109.1	105.3	112.84	104.34	108.74	104.29	102.79
110.4	108.52	108.09	108.05	113.9	111.75	108.87	116.77	111.79	110.53	113.62	115.72	113.58	116.31	111.49	116.62	118.14	111.46	110.54	110.99	106.43	110.19	114.17	115.75	109.69	109.27	110.22	114.52	110.72	115.79	115.26	113.85	111.5	112.66	111.28	111.37	111.08	116.86	114.35	115.15	115.77	109.5	108.72	113.16	114.22	109.63	110.81	116.68	114.49	117.12
104.3	99.506	101.02	103.07	98.115	94.963	98.916	101.96	101.16	100.43	101.87	102.09	103.09	98.798	105.32	104.41	95.766	105.2	95.687	97.404	104.12	102.66	103.62	104.09	99.684	99.614	104.04	104.77	100.29	99.043	101.24	102.98	100.52	102.71	99.04	103.55	102.82	102.8	99.527	100.21	104.2	99.407	97.26	103.1	96.679	101.5	97.719	98.355	99.795	97.706
100.52	99.409	100.32	105.01	96.34	100.61	104.71	100.04	97.815	98.537	97.387	97.861	100.72	102.24	105.33	102.5	101.59	99.13	100.07	100.57	101.26	98.329	101.45	102.97	104.41	101.27	98.661	97.976	102.16	102.17	95.923	100.09	99.121	102.52	101.08	99.202	99.609	97.726	103.86	104.24	98.187	96.95	100.15	100.7	99.985	101.89	99.141	103.37	100.87	101.2
109.11	111.61	109.41	107.16	108.23	111.4	109.76	112.43	111.13	111.14	111.54	109.36	105.99	112.61	108.79	108.87	108.08	109.25	111.86	110.36	107.88	109.79	108.33	105.57	108.66	112.52	111.65	110.15	112.23	101.81	105.85	112.79	104.23	111.61	105.69	111.63	112.6	110.23	104.82	109.93	113.62	111.25	108.7	113.83	110.34	108.19	109.12	108.84	109.21	106.11
118.95	117.44	117	120.82	112.6	116.54	117.83	117.27	116.56	121.38	111.78	118.88	115.21	118.36	117.79	116.03	118.46	118.69	120.9	115.78	116.8	116.16	116.22	116.37	115.05	116.38	117.02	123.81	120.3	117.89	116.21	120.33	113.26	114.65	116.61	115.67	113.61	117.85	116.14	116.08	117.11	117.85	113.67	115.08	117.54	117.52	119.03	113.79	118.69	115.68
105.19	108.6	104.5	106.44	106.68	108.1	107.37	103.55	102.82	107.53	105.39	106.5	105.44	101.09	107.69	109.41	103.95	102.97	109.29	100.47	104.15	102.07	102.63	103.48	104.2	103.49	104.12	105.06	99.466	108.91	105.06	107.32	111.69	106.58	106.19	107.12	109.3	108.99	105.55	101.47	110.05	106.15	101.93	109.88	102.24	99.229	103.34	107.29	107.99	103.34
107.15	107.03	106.02	105.71	104.49	107.39	109.51	107.77	106.74	105.29	103.13	108.98	108.52	102.36	102.56	106.38	102.74	108.95	106.93	106	107.17	105.46	98.665	106.5	107.54	105.41	98.698	105.89	104.19	107.72	102.86	110.44	102.22	104.09	105.58	108.97	102.46	107.97	103.59	101.47	104.86	99.848	99.219	102.87	106.86	105.76	108.87	105.44	104.62	104.62
108.12	109.88	99.189	99.828	102.63	104.81	107.23	103.22	102.89	106.58	103.4	103.17	104.86	103.96	103.13	103.48	105.22	104.89	103.56	107.36	101.65	107.38	106.82	108.68	104.23	109.92	107.35	106.75	105.02	104.5	106.29	108.23	102.99	103.11	105.47	107.59	106.98	108.22	107.04	108.51	100.77	102.67	101.96	105.74	100.58	109.5	104.63	102.96	107.96	102.5
100.96	99.306	97.359	100.58	99.94	101.18	102.13	102.75	99.15	100.85	98.448	98.691	100.28	102.68	100.94	94.572	102.44	101.33	100.39	96.753	97.49	102.62	105.1	91.478	99.057	95.283	97.469	102.21	96.918	101.71	99.556	99.918	97.664	98.01	98.165	102.54	98.955	99.228	100.88	99.136	98.681	102.47	103.85	94.831	98.957	104.49	104.14	100.75	100.84	100.17
111.33	108.89	106.25	113.23	113.92	108.35	109.07	110.41	107.51	111.12	110.46	109	108.88	107.93	107.29	112.68	111.86	107.54	112.45	109.53	111.55	106.98	108.43	107.06	106.82	109.69	109.78	111.65	114.27	112.87	106.7	111.79	104.08	111.27	109.22	108.27	108.97	107.27	111.13	108.17	109.64	110.16	112.25	105.38	106.38	109.37	111.28	109.46	113.4	110.26
106.81	103.66	103.06	100.94	106.3	103.66	102.73	106.16	107.95	102.96	102.86	104.08	108.07	105.52	105.24	107.03	106.26	110.78	104.34	102.29	105.12	105.86	107.19	105.86	101.09	110.21	107.58	106.48	105.55	107.17	102.05	106.65	108.04	108.78	99.797	101.38	107.09	99.175	108.41	104.44	106.93	105.96	104.05	107.22	105.12	102.86	107.91	103.39	101.7	105.8
100.62	97.869	97.936	100.42	103.11	96.614	100.8	99.693	102.47	103.56	98.25	97.541	103.01	98.409	103.01	104.96	101.71	98.375	98.829	101.19	103.18	101.73	98.68	99.239	101.4	105.33	103.2	99.346	99.559	97.715	102.73	99.989	105.14	99.592	100.71	102.25	102.94	98.99	101.89	100.42	102.03	102.24	97.741	104.65	100.32	101.71	100.11	98.985	102.95	94.001
113.08	110.02	109.78	112.86	114.74	112.72	107.31	108.21	111.24	112.66	109.69	111.72	111.89	112.85	113.65	112.36	108.77	111.62	112.68	110.74	112.33	108.56	111.06	112.98	113.09	112.23	113.97	114.54	114.5	111.25	110.2	113.07	109.18	111.71	107.14	107.34	114.59	111.88	107.72	113.61	111.41	109.01	111.89	112.44	107.78	111.42	108.05	112.99	119.02	105.77
103.68	107.21	108.14	102.16	104.26	110.78	106.42	106.74	102.15	103.34	105.51	101.5	103.77	104.22	107.24	105.94	104.85	106.2	103.78	107.13	103.57	108.34	106.04	106.64	107.76	104.71	108.87	103.36	107.79	106.89	105.29	105.9	104.91	104.15	105.92	105.69	104.7	109.57	105.7	105.58	108.98	108.41	106.73	109.3	102.95	105.88	104.04	105.07	108.4	104.61
111.97	110.66	112.26	109.3	110.54	107.68	110.18	111.03	110.02	111.68	111.95	113.71	109.95	111.27	110.93	111.48	109.07	110.62	114.86	109.74	106.77	110.62	117.94	108.11	112.68	106.21	112.89	109.61	113.83	112.74	113.19	111.16	112.75	115.88	109.3	110.82	113.81	110.43	114.76	111.25	111.73	112.26	111.66	115.91	114.42	110.38	111.1	113.26	112.65	111.84
106.04	102.54	105.58	104.69	104.03	103.5	106.46	103.77	104.64	105.1	101.01	103.97	103.99	106.75	102.78	105.29	102.44	103.09	104.54	102.58	108.82	105.73	107.5	103.34	103.13	107.73	104.42	107.96	104.07	106.54	100.39	104.71	101.04	102.39	105.62	103.78	105.68	105.57	101.2	105.79	110.07	102.69	105.47	106.21	100.57	102.28	101.68	99.029	104.64	103.06
99.204	106.28	102.3	103.19	102.32	104.88	108.18	105.24	110.67	105.96	105.44	108.65	104.54	101.96	102.63	104.19	105.63	107.69	103.07	104.66	102.72	103.56	107.72	104.9	104.09	101.97	108.63	109.1	106.19	103.06	105.65	105.47	108.82	107.05	105.49	107.76	102.4	102.38	103.67	107.16	105.61	106.88	107.48	105.51	104.28	106.59	105.29	101.67	103.94	103.11
112.79	109.19	113.67	113.49	108.69	113.74	108.25	112.15	120.55	112.33	109.93	116.49	110.16	113.44	107.74	114.14	116.65	110.76	114.29	118.48	111.9	111.92	113.22	112.65	113.77	113.32	112.05	115.51	109.4	113.05	114.37	108.25	110.65	108.53	109.61	112.33	115.21	110.63	111.26	114.39	116.57	112.17	109.71	114.61	112.84	110.67	116.05	114.82	112.3	108.11
103.23	103.84	111.11	107.75	109.29	106.12	106.64	102.51	104.14	105.13	106.02	104.01	108.5	109.11	106.37	100.92	105.5	105.48	107.22	104.32	102.95	105.35	106.52	103.76	109.62	108.03	106.91	102.97	104	103.88	100.88	110.74	104.34	109.89	108.53	103.59	103.35	105.91	102.81	109.74	108.33	102.32	110.12	102.53	105.51	102.18	101.73	104.67	102.61	106.9
106.4	108.53	103.05	102.7	109.45	105.23	108.02	105.15	107.96	107.86	103.62	102.25	104.64	105.25	110.37	111.6	105.14	105.13	108.35	103.67	106.73	104.25	104.84	103.88	104.58	107.38	107.95	103.1	106.93	105.86	111.14	107.38	106.15	103.24	106.07	105.14	102.22	105.48	109.01	105.53	107.87	102.33	101.1	105.57	105.25	108.92	104.98	101.57	105.32	104.25
109.55	105.54	107.81	103.76	108.73	104.65	108.08	102.3	106.35	111.15	106.02	106.78	108.15	105.78	107.79	107.21	104.7	111.91	103.37	104.67	100.79	106.96	105.26	109.78	106.64	108.08	105.37	103.04	102.94	105.37	108.06	104.46	104.95	107.43	108.79	103.03	109.88	107.27	107.76	104.62	109.3	106.09	108.99	108.3	110.6	109.12	109.59	110.2	106.34	104.1
99.834	107.92	108.89	106.7	102.72	104.42	104.36	105.79	101.01	103.23	104.09	107.01	105.21	104.28	108.25	104.05	108.65	106.24	105.88	103.63	106.64	104.62	105.99	106.36	100.31	104.62	109.67	103.54	102.67	105.98	102.36	106.52	103.61	103.78	105.3	106.33	106.74	106.68	113.74	104.89	97.564	103.19	103.45	103.54	103.61	103.19	106.44	106.57	104.31	106.46
114.93	112.07	113.28	110.68	111.97	110.54	112.72	112.55	110.63	109.81	117.37	111.48	110.72	112.26	113.29	116.06	110.11	111.84	112.87	109.73	111.47	114.07	111.4	112.97	115.17	109.08	105.6	112.99	111.4	114.6	114.24	112.39	110.94	108.87	112.21	116.66	111.34	111.11	111.88	110.17	113.11	112.87	109.9	114.74	113.3	112.01	114.26	114.96	111.78	110.87
109.37	106.91	107.87	108.79	108.9	108.47	109.37	106.48	108.13	110.97	109.62	112.87	110.98	107.4	110.05	108.91	107.69	107.16	111.36	108.83	112.44	106.48	111.21	108.28	109.93	112.32	108.13	112.59	112.1	109.02	110.19	110.65	111.11	112.25	109.01	113.62	106.8	111.86	105.74	108.12	106.62	106.58	111.19	107.78	108.46	110.25	110.36	110.9	109.6	111.38
111.58	115.06	110.94	114.34	111.84	112.03	108.45	110.69	113.45	110.16	111.97	114.22	111.96	111.35	112.87	113.41	108.46	114.65	111.52	112.55	115.13	111.06	112.03	108.73	111.1	108.4	113.43	110.47	114.87	112.67	113.23	113.57	114.73	115.43	110.06	109.34	114.11	113.58	111.97	111.03	113.29	112.19	114.71	114.84	111.37	115.6	114.27	116.32	111.82	114.63
109.3	107.21	112.45	112.34	109.92	107.7	108.74	114.91	112.21	111.48	108.11	110.56	106.6	110.09	107.18	110.34	112.08	108.14	111.2	108.34	107.59	111.45	111.54	103.27	107.89	108.6	112.54	105.67	109.03	111.93	110.22	110.6	107.26	109.94	109.08	112.14	111.25	110.24	109.18	112.91	110.96	116.6	107.25	106.61	109.88	107.66	115.3	107.43	111.16	113.13
102.6	110.12	105.64	105.76	108.2	106.6	102.98	100.35	102.41	104.54	108.93	104	107	100.5	105.13	109.79	107.21	101.07	100.15	108.89	107.79	106.15	103.84	103.62	102.9	107.99	103.88	101.09	108.25	102.21	106.93	100.39	102.41	103.06	109.53	106.01	104.21	105.51	106	101.53	103.21	103.31	107.55	103.12	105.17	103.69	105.7	110.01	103.38	109.08
114.03	107.6	111.64	109.6	110.87	111.84	110.76	111.07	110.92	115.41	108.32	109.12	109.79	113.6	109.12	109.7	111.01	112.94	111.98	117.19	112.35	111.03	111.12	108.7	115.86	111.27	109.64	105.92	111.15	110.46	114.58	114.11	107.94	108.67	112.76	113.28	110.71	111.02	107.54	116.21	109.56	108.72	113.28	112.3	107.58	108.31	109.23	111.28	103.71	113.91
103.17	104.63	103.24	106.74	105.82	103.59	109.99	104.44	107.43	105.12	108.94	104.43	107.22	107.03	107.67	108.14	106.28	107.21	106.34	106.56	107.51	105.82	103.26	106.45	104.23	104.72	109.12	102.08	107.88	109.56	105.07	106.99	107.72	103.67	107.05	102.83	109.7	102.05	104.37	106.05	107.76	104.72	107.03	105.49	107.12	104.96	104.67	107.62	106.57	103.99
101.24	96.69	96.742	99.086	104.07	99.014	101.46	94.644	102.13	100.15	96.33	104.23	100.33	105.19	103.78	101.82	99.364	103.61	97.383	100.04	96.507	104.36	98.999	99.942	102	98.718	99.954	102.78	99.004	98.33	100.25	98.641	105.55	100.24	99.61	94.843	100.82	99.604	101.79	102.64	98.458	94.394	101.67	99.25	98.164	100.14	100.65	93.76	98.291	98.111
108.93	104.65	106.19	104.3	103.98	106.78	103.03	106.84	111.36	106.03	106.33	102.79	110.31	102	105.99	108.58	108.22	104.51	106.71	108.45	110.57	104.75	106.73	104.85	104.4	106.78	104.54	103.08	108.56	107.1	111.94	107.95	102.63	102.98	108.53	103.47	106.78	113.29	106.65	101.9	109.71	110.42	104.26	108.36	107.47	108.58	107.33	108.47	107.64	105.67
118.62	114.09	117.85	117.07	113.81	117.94	112.84	117.55	114.28	114.58	114.6	116.69	116.33	117.31	114.04	117.85	117.4	116.31	118.88	116.73	116.48	117.79	119.3	115.09	111.96	116.98	113.86	119.63	114.95	113.41	116.56	113.11	117.68	114.63	117.14	118.39	115.69	114.14	115.94	116.23	114.5	111.45	114.5	119.99	118.17	117.6	116.04	118.31	116.94	111.38
116.71	121.69	119.55	114.04	116.52	119.49	117.22	115.25	117.24	118.74	115.36	111.09	115.57	117.58	120.48	112.81	119.97	119.43	122.22	120.07	117.09	121.88	115.56	116.94	117.66	116.92	111.57	117.95	121.42	119.25	115.87	118.38	117.2	115.29	120.79	120.58	113.08	117.98	121.23	118.53	118.42	118.17	117.64	117	120.52	114.8	117.87	120.05	119.3	116.2
114.27	108.19	111.85	113.94	106.03	111.77	115.94	114.3	114.3	112.17	110.14	110.72	113.31	114.72	112.49	113.72	112.05	109.85	111.66	111.92	115.61	110.43	112.04	110.63	115.76	109.11	111.18	114.65	116.11	112.56	110	111.96	110.05	108.55	110.46	112.91	112.76	110.43	112.91	115.91	111.76	111.89	112.34	108.32	115.33	111.88	113	106.9	113.18	115.88
109.51	112.08	114.1	113.52	113	106.71	113.84	108	111.81	112.05	112.73	113.25	109.92	112.17	113.57	109.73	111.2	110.4	110.57	109.08	111.51	114.74	110.07	105.74	112.46	111.18	113.12	114.68	114.06	109.61	115.23	111.9	112.07	109.65	109.01	113.22	113.85	114.15	113.47	111.16	114.93	116.97	110.16	109.4	108.89	111.2	108.62	111.63	109.25	112.87
108.57	105.44	107.64	102.63	105.46	107.81	102.69	106.21	106.79	105.09	105.66	106.56	106.35	103.28	105.68	110.81	103.03	110.8	104.93	107.61	106.62	102.16	110.04	106.97	105.77	105.18	101.68	107.69	104.81	105.91	103.28	108.11	106.82	102.64	101.42	109.31	99.969	107.98	102.8	110.02	105.43	103.82	105.68	106.77	105	104.57	103.54	106.07	105.97	102.78
108.92	110.41	111.64	108.66	113.14	108.9	115.18	110.07	113.92	112.03	112.82	112.94	115.96	116.33	111.51	112.91	112.13	113.71	112.36	111.7	115.38	113.05	110.06	112.18	114.01	110.27	112.75	112.98	111.47	109.39	113.26	113.24	111.07	113.28	115.16	108.47	114.72	116.26	114.99	112.67	111.04	113.23	110.94	111.74	110.62	109.87	114.09	114.05	114.26	108.06
102.87	110.24	106.22	104.52	107.74	103.9	101.62	109.99	101.22	103.98	106.06	104.9	105.67	106.63	108.22	103.53	103.89	107.3	103.79	107.55	107.37	105.14	102.88	103.13	104.28	106.42	107.4	104.1	103.07	103.27	101.21	109	103.69	109.52	104.72	101.77	101.98	104.43	106.54	104.07	103.61	104.84	104.52	110.73	105.75	107.54	106.04	103.7	101.77	98.831
111.19	110.92	111.52	113.46	110.14	109.64	108.78	113.89	109.19	112.51	114.23	111.36	115.46	110.54	112.89	115.74	115.32	114.6	108.4	112.52	105.87	107.62	110.26	111.29	115.96	109.54	112.79	116.15	117.26	113.61	111.86	110.97	109.25	110.29	113.92	108.61	111.48	109.25	117.26	108.84	110.46	112.15	111.82	115.57	112.17	110.69	111.02	111.63	115.94	109.54
116.38	110.3	108.98	114.04	117.93	110.05	110.03	106.74	108.68	107.83	111.9	109.96	113.99	112.01	108.93	109.5	113.16	109.02	109.65	114	110.19	108.01	111.82	110.35	111.03	110.88	115.3	113.91	112.75	112.7	115.3	113.57	110.89	108.97	111.77	113.25	107.63	108.58	111.25	107.56	111.01	110.14	108.46	107.86	111.42	109.12	110.11	110.12	109.31	112.43
110.85	107.88	107.65	107.45	113.43	111.52	104.98	112.93	107.93	111.57	114.68	108.12	113.1	110.19	116	114.58	108.83	109.52	110.53	112.41	114.52	108.17	109.67	114	114.79	109.06	111.58	110.85	107.62	111.72	108.2	109.04	109.16	108.68	107.71	108.95	108.58	112.15	109.33	112.6	108.35	115.86	106.69	108.42	106.33	109.55	111.14	107.68	114.11	109.87
113.34	112.49	105.96	111.87	110.39	110.07	111.81	108.86	111.5	107.19	110.12	118.73	111.91	109.18	106.26	111.48	114.54	113.92	114.31	109.51	112.51	106.45	113.26	111.56	112.79	110.18	108.24	110.92	109.89	110.25	110.77	110.65	103.59	112.43	111.07	107.49	109.7	115.01	113.16	112.8	111.35	105.28	110.24	111.34	112.99	109.55	111.01	112.9	114.25	114.27
107.59	106.48	107.11	107.65	102.37	101.09	106.85	105.6	99.471	108.77	103.75	107.71	105.65	102.66	104.31	109.92	101.93	104.66	107.46	103.52	109.69	102.15	108.14	102.49	102.34	105.73	101.98	104.59	100.57	103.58	105.11	104.37	106.78	99.84	110.11	106.07	106.99	103.49	102.83	102.81	106.45	105.85	107.26	103.48	107.48	104.08	102.68	102.15	99.586	109.88
112.84	107.52	99.122	106.24	109.05	107.23	104.16	101.93	109.27	108.3	108.15	107.34	107.88	108.55	105.3	107.82	106.79	105	106.23	103.84	107.19	107.52	107.06	111.72	100.45	105.62	106.07	105.79	110.32	110.49	110.67	105.65	103.73	110.43	106.05	109.44	105.48	110.18	108.57	106.91	103.66	107.86	106.54	108.38	105.7	102.54	106.22	106.37	104.14	105.36
106.19	104.38	103.43	104.46	103.7	104.27	105	106.94	101.74	107.49	102.18	105.02	105.48	99.56	101.29	104.69	104.36	105.89	108.91	108.34	104.12	105.1	103.59	108.37	102.99	103.56	105.37	102.55	104.2	107.15	104.11	101.6	102.2	102.05	102.32	109.82	107.62	101.21	104.05	103.35	102.27	105.96	104.36	100.81	106.92	104.42	104.91	101.73	105.24	100.65
102.4	108.18	106.78	105.84	104.26	102.76	108.08	102.5	103.46	107.57	98.616	102.19	104.1	106.86	103.06	110.7	101.41	107.26	107.41	102.69	105.54	104.94	104.26	103.76	103.75	107.1	101.36	106.19	104.61	108.87	108.11	106.65	107.76	104.04	101.6	105.78	105.96	111.07	100.96	103.45	106.85	106.51	102.92	103.9	106.64	103.84	106.28	104.16	104.03	104.9
107.94	104.17	104.99	107.78	110.73	106.83	108.84	103.15	106.12	106.28	105.24	110.41	105.42	106.58	107.39	105.82	105.95	107.31	106.65	110.47	106.8	103.43	110.16	105.33	108.38	102.68	108.1	101.1	106.56	106.91	104.29	109.43	108.92	103.38	107.55	104.47	106.41	106.42	104.22	104.27	104.03	105.68	104.89	106.89	103.44	102.19	108.84	105.76	105.34	105.28
105.88	106.59	106.48	103.78	106.35	104.49	103.45	105.95	107.69	106.77	107.11	107.12	106.29	107.38	107	105.34	105.34	106.01	103.95	107.4	104.71	102.48	106.43	105.31	108.57	102.15	109.91	102.82	109.59	101.46	101.52	104.08	109.52	106.71	108.24	108.49	104.82	108.43	106.49	108.67	108.94	104.85	107.5	107.68	108.45	103.22	104.89	103.39	103.91	110.06
103.55	105.16	107.44	105.2	104.75	105.46	109.4	107.69	106.43	105.62	106.42	104	109.34	107.66	103.87	104.43	103.49	104.08	105.5	105.31	108.09	105.46	105.15	105.99	105.31	104.31	111.16	111.57	108.25	102.05	103.92	102.6	108.14	106.51	110.28	108.08	102.43	111.31	104.53	107.89	107.76	106.18	107.64	109.36	102.78	109.69	107.14	106.69	108.72	103.51
104.23	107.76	106.53	99.093	104.4	105.03	102.08	102.49	102.87	100.87	104.63	101.55	104.11	105.23	105.74	101.19	102.78	104.45	105.21	103.01	102.97	104.44	103.76	106.23	109.3	109.79	101.35	104.88	105.36	106.3	103.65	101.58	103.33	105.15	108.34	103.91	104.33	104.87	102.87	100.88	110.63	100.38	103.27	103.03	103.24	107.43	105.8	109.33	103.33	99.577
103.15	107.18	108.48	108.95	103.49	106.13	101.32	106.69	106.65	104.33	101.48	104.61	106.87	106.82	106.13	101.76	101.16	106.26	103.65	110.67	106.44	104.61	105.97	107.91	106.2	106.46	110.27	107.01	103.1	104.9	103.4	103.08	107.66	109.66	103.56	106.56	106.88	106.03	107.84	103.16	104.6	108.54	107.3	106.57	105.81	105.03	105.63	103.7	110.4	105.55
95.195	96.032	101.46	94.969	103.13	98.976	92.528	100.15	106.12	97.321	98.022	96.22	102.09	101.43	93.065	100.17	97.553	100.59	97.389	99.494	99.8	102.21	100.67	99.832	97.873	97.419	99.167	98.477	100.84	99.849	101.85	101.5	99.161	98.722	98.931	100.69	100.95	98.97	99.85	97.224	97.283	97.65	99.122	98.713	101.07	105.69	99.977	97.658	96.702	97.979
116.64	112.55	112.92	111.56	114.03	110.75	113.57	110.1	108.96	117.36	106.55	114.58	120.23	112.28	115.23	116.1	109.25	110	112.24	113.18	113.07	112.32	111.46	109.93	115.93	110.06	112.27	115.54	113.92	111.2	114.73	112.51	113.99	115.42	114.13	113.31	111.21	110.51	116.87	116.99	114.3	115.25	111.1	106.2	111.66	106.91	111.42	111.19	107.22	112.16
114.43	110.71	110.53	109.45	111.77	112.55	112.81	110.37	110.48	111.46	114.79	107.16	114.84	113.17	115.63	108.89	113.21	113.57	114.18	114.14	109.52	114.15	112.02	115.93	111.11	109.29	106.52	117.48	111.71	108.4	109.58	113.58	115.25	108.03	106.97	114.66	111.45	113.35	113.54	107.72	109.73	109.57	112.03	113.9	114.38	111.2	112.49	115	110.23	112.25
107.86	107.61	107.54	106.19	104.58	106.38	110.53	104.3	107.71	106.86	105.59	102.65	101.71	104.58	109.65	102.06	108.38	103.4	106.9	106.64	104.2	102.36	106.84	104.64	110.68	104.49	109.19	107.91	105.24	109.78	104.32	106.15	105.09	109.07	105.19	107.29	106.81	107.58	103.88	103.14	109.65	104.51	104.94	106.93	105.63	107.32	103.55	107.09	106.46	106.42
104.49	106.09	104.59	102.69	108.61	107.19	105.08	104.67	108.03	104.96	106.65	110.64	109.11	106.39	110.11	104.28	107.49	108.34	111.58	104.05	108.36	106.03	104.21	107.75	107.2	106.99	109.04	104.28	104.39	103.46	104.37	103.95	111.48	104.81	108.24	104.01	107.21	101.33	105.09	102.77	102.99	102.46	106.73	105.05	109.31	104.46	103.61	108.38	106.67	105.31
113.2	111.67	109.67	112.67	109.69	108.86	117.19	109.87	111.19	110.05	111.71	106.47	110.35	109.42	111.35	107.98	108.19	110.02	110.43	109.61	107.56	112.67	111.09	113.27	111.92	110.37	108.89	113.95	109.67	110.83	109.29	112.7	108.9	115.42	117.35	106.04	108.37	107.39	111	111.88	111.05	113.51	113.51	112.65	114.83	109.46	111.99	107.84	112.19	108.57
108.51	108.7	107.78	108.53	108.89	108.11	105.49	112.07	107.04	102.99	105.69	108.57	106.54	105.9	104.55	104.08	103	107.8	109.38	106.54	105.47	109.02	107.19	103.7	104.79	107.84	101.86	112.28	100.15	107.82	106.02	109.87	105.09	108.7	110.02	105.99	109.43	109.81	106.39	108.32	105.96	107.4	109.04	110.53	104.9	103.36	103.8	105.33	106.41	101.79
106.71	105.86	105.59	103.53	101.91	103.84	103.39	107.77	104.75	103.39	102.89	107.15	108.3	105.41	103.12	104.07	102.46	105.38	105.29	107.31	99.695	107.12	104.46	101.59	105.67	104.52	104.73	102.47	103.97	107.67	105.78	104.22	108.84	97.242	106.63	102.24	106.62	101.9	109.95	100.74	104.08	106.08	106.14	106.59	101.9	105.78	101.29	103.35	103.73	101.44
116.07	117.99	114.67	121.62	115.72	115.52	113.2	118.75	117.29	118.84	118.86	117.62	113.36	119.81	114.43	117.17	119.75	117.4	120.32	116.6	116.74	112.38	118.3	113.72	119.12	116.29	114.43	120.04	116.32	119.86	120.83	119.59	119.66	120.66	117.99	114.22	120.23	118.63	119.78	118.18	117.54	117.01	117.8	114.94	113.51	117.85	112.47	115.59	118.85	115.54
109.76	110.2	107.09	107.33	107.17	109.56	103.96	111.41	111.72	109.72	108.69	109.34	110.74	108.08	111.15	105.54	106.99	111.03	110.13	109.05	114.05	110.86	112.01	110.85	107.77	104.24	107.71	112.2	110.75	108.74	109.71	112.32	115.28	109.42	109.69	109.34	107.57	113.63	113.81	110.46	110.2	107.93	111.32	108.55	108.57	106.82	109.72	104.93	109.82	104.03
97.814	104.92	101.69	107.83	106.72	106.44	107.72	105.1	104.37	105.27	101.49	102.86	101.56	102.69	106.42	105	107.01	107.63	106.23	102.33	106.45	103.11	106.25	102.97	105.95	99.031	101.04	100.44	107.91	102.96	105.86	107.26	105.86	107.48	107.42	108.35	103.5	109.58	107.55	102.61	100.82	104.94	102.96	101.54	102.16	102.73	101.15	102.42	107.31	111.36
109.29	115.11	113.92	108.09	113.04	111.76	105.92	114.06	112.53	112.37	110.71	109.15	112.01	112.21	113.32	116.41	116.08	111.63	113.17	114.43	110.99	112.81	109.36	113.54	116.42	112.5	106.06	108.02	110.87	108.29	113.32	112.5	109.32	111.96	111.06	114.68	114.26	113.32	114.77	114.43	110.21	109.3	113.3	108.25	115.85	111.28	109.16	110.8	112.74	112.19
104.8	102.65	103.26	107.5	102.46	105.01	106.24	103.13	109.01	104.52	103.38	102.12	104.02	106.02	105.25	105.58	106.59	106.46	105.21	100.47	102.48	106.5	107.2	106.82	103.37	103.58	106.92	107.21	104.16	104.57	102.55	112.7	105.13	105.19	102	102.18	105.34	102.18	105.67	106.17	105.18	106.2	108.84	102.4	101.17	102.8	107.96	103.71	106.58	107.18
99.336	98.282	100.56	99.044	100.5	97.018	95.701	100.2	97.929	94.691	101.98	97.974	102.75	101.55	96.909	101.08	104.24	98.138	105.32	99.644	103.47	100.65	93.949	103.45	99.609	102.21	96.814	102.11	102.82	97.554	99.501	100.37	98.755	102.83	99.718	101.73	102.27	104.16	103.59	101.83	102.35	98.836	97.218	100.16	101.5	97.439	98.756	101.45	103.55	96.577
107.69	115.61	113.24	113.61	111.87	110.35	112.99	116.7	113.84	109.25	113.39	109.92	114.69	115.25	113.85	109.71	111.97	115.5	112.78	115.38	110.65	114.13	116.02	111.23	114.76	109.25	112.58	108.08	111.92	108.3	107.78	106.5	109.66	114.94	113.89	113.19	110.82	111.72	114.2	110.06	112.73	106.8	116.73	112.98	115.47	113.56	106.53	110.71	111.76	113.47
106.1	102.9	102.23	103.56	105.36	104.91	104.51	104.43	102.26	104.5	103.63	100.67	102.03	104.28	108.65	104.4	103.47	109.33	105.62	109.92	103.82	101.92	110.53	106.55	104.42	104.64	108.02	103.43	105.93	107.34	106.1	104.64	105.28	105.01	106.11	102.57	102.38	107.42	107.21	105.72	105.18	108.21	104.45	107.27	103.96	109.71	103.19	108.76	103.98	104.97
106.36	106.84	110.08	103.45	106.84	103.68	106.83	108.01	108.61	103.19	107.86	105.91	109.76	107.82	101.91	106.76	106.59	109.18	105.48	106.88	108.57	107.05	102.56	107.64	107.98	106.72	108.75	106.81	104.23	104.18	104.65	103.69	103.98	107.5	109.65	105.75	103.47	108.68	104.53	103.45	111.39	104.79	108.6	104.86	106.6	104.64	102.74	104.89	104.32	106.55
105.86	104.2	108.62	107.71	107.55	102.7	104.31	105.82	107.45	103.46	103.96	106.23	105.13	104.14	111.23	110.36	106.38	106.74	103.31	109.66	103.62	103.36	105.88	102.29	104.63	108.74	101.34	109.64	107.17	100.04	105.72	104.9	105.09	106.42	100.11	104.69	103.83	103.02	104.42	105.25	103.73	101.55	105.03	106.66	107.42	105.66	102.46	107.38	105.88	105.68
103.03	106.09	102.98	104.79	106.16	101.68	104.81	107.22	106.09	109.78	105.23	106.2	102.6	106.26	107.12	105.46	106.84	103.54	109.46	107.06	106.57	109.34	105.19	104.81	105.34	109.8	110.04	98.153	101.68	107.78	105.59	105.85	104.09	106.77	103.38	108.09	104.8	105.56	107.33	105.54	106.98	106.44	102.57	104.31	105.64	104.73	106.58	104.67	104.12	102.39
102.77	102.71	105.8	99.684	104.76	109.61	104.82	107.59	109.09	106.24	106.13	105.73	106	107.21	106.87	108.48	101.49	104	111.54	108.04	111.89	111.7	110.39	103.07	107.19	103.56	103.24	105.3	106.98	103.25	103.92	104.31	101.91	102.58	100.62	106.54	110.93	105.95	106.21	99.989	108.73	103.06	104.32	108.58	107.27	101.32	103.78	103.42	102.33	107.04
104.77	108.69	107.69	103.74	108.7	110.03	110.33	106.49	106.61	102.39	112.84	103.13	105.21	106.47	102.18	108.33	105	106.29	106.16	108.29	109.78	108.09	103.2	106.72	108.91	103.6	105.37	106.56	101.3	107.04	106.86	105.03	105.61	101.44	105.49	109.55	106.65	106.54	110.03	107.97	106.83	104.54	105.09	102.33	103.55	106.13	109.36	109.54	110.05	109.81
103.01	101.39	99.13	98.709	103.15	99.121	98.065	97.728	103.65	102.41	101.98	102.28	101.06	100.45	97.898	98.719	99.121	102.04	104.4	104.63	99.569	102.27	98.328	100.92	103.1	101.31	102.7	98.454	99.613	101.09	100.11	101.93	99.037	99.717	100.86	98.304	98.373	99.171	101.55	101.95	97.557	100.68	98.363	100.73	97.799	97.39	99.966	99.373	105.21	98.766
109.84	110.87	113.48	110.21	111.5	114.74	109.99	109.15	111.87	108.74	111.32	107.96	111.33	110.13	109.48	107.03	115.72	109.27	111.27	110.65	108.56	109.09	111.55	112.37	110.01	111.65	110.59	109.46	105.51	108.04	108.49	113.96	112.88	110.12	111.99	109.6	112.35	113.41	114.49	109.71	108.44	112.5	114.5	111.88	109.25	106.8	109.07	109.17	109.08	111.98
102.77	102.76	107.6	102.62	103.6	108.88	107.47	105.19	102.32	103.05	104.17	102.69	108.14	110.5	103.74	101.4	106.76	102.62	109.21	107.02	105.83	104.93	107.47	101.66	107.22	104.38	107.05	103.93	109.54	108.55	110.84	104.03	108.16	101.47	104.08	104.72	102.9	106.33	109.27	104.39	103.52	107.04	104.76	106.05	107.17	97.694	98.822	101.49	102.67	109.92
96.262	100.97	101.07	98.738	97.846	98.612	97.251	97.049	100.86	102.96	100.33	102.12	100.46	106.08	100.99	99.134	97.839	98.932	101.12	98.945	100.71	95.491	97.763	101.85	95.314	96.539	98.824	100.94	99.338	101.36	102.35	100.17	99.453	98.663	101.68	101.24	100.4	98.531	98.568	99.264	98.407	99.862	102.07	103.07	104.43	98.434	102.52	100.95	99.761	101.09
112.93	110.75	114.52	111.86	110.25	112.64	108.07	110.14	112.62	109.53	112.24	110.01	114.9	111.14	110.98	113.44	111.46	108.54	108.5	108.98	113.15	109.88	112.02	110.89	111.6	109.65	109.44	111.11	111.56	113.44	112.74	109.61	110.78	113.24	111.9	111.33	108.29	104.29	104.7	110.86	113.97	110.74	110	114.18	112.59	108.52	110.98	113.08	108.5	109.19
109.2	103.24	98.959	107.36	105.19	110.46	101.87	105.71	102.26	105.8	105.13	104.69	102.56	106.5	105.86	101.97	107.12	110.1	103.51	107.1	106.83	104.98	102.86	101.56	102.25	102.64	110.42	103.55	108.21	107.13	104.46	108.49	108.8	106.94	104.25	100.86	103.82	102.98	104.57	100.93	105.92	100.56	103.17	105.32	105.25	102.75	108.47	103.1	107.47	103.48
107.82	108.14	105.31	105.07	105.43	101.63	106.38	103.07	101.26	103.71	108.14	103.72	108.26	103.84	108.38	108.55	105.95	105.71	109.3	102.36	104.04	108.61	106.34	106.06	109.31	102.23	110.09	106.2	103.26	108.84	99.597	107.29	106.57	106.25	104.31	105.3	103.45	103.05	106.94	105.87	103.87	104.69	104.12	106.45	103.12	102.33	109.83	100.04	106.81	103.38
112.69	109.95	108.63	109.53	111.04	107.85	110.12	109.07	110.88	113.78	106.37	107.17	111.43	111.23	112.21	107.48	107.12	109.74	111.11	104.18	111.42	107.31	106.89	110.32	110.05	107.28	109.94	105.68	109.57	108.71	109.29	112.25	112.63	109.43	110.87	109.03	108.85	109	110.83	110.36	109.12	114.64	116.14	109.15	111.07	108.52	109.39	109.32	109.18	109.83
111.92	111.91	108.62	108.79	114.98	111.58	110.9	109.19	111.28	111.01	107.73	112.12	107.4	107.38	107.17	105.43	108.75	105.66	115.32	107.97	104.99	109.87	107.17	109.42	110.9	110.08	110	113.49	111.24	106.65	111.84	111.47	107.46	113.22	113.6	107.77	109.47	110.55	110.07	109.32	108.57	112.14	108.8	107.48	110.82	109.04	106.51	109.83	108.34	106.24
114.37	106.99	112.78	114.86	104.23	114.22	113.88	111.59	109.46	116.01	117.05	109.98	110.15	113.22	108.63	112.17	113.22	111.56	107.73	110.88	115.65	109.81	107.85	106.64	114.75	108.33	110.22	111.19	111.64	111.66	112.94	106.11	111.65	111.31	109.26	106.7	113.48	112.19	116.31	109.63	111.11	113.04	110.72	112.1	112.7	109.15	110.11	111.56	111.77	109.08
111.25	106.89	114.02	116.19	116.59	109.59	110.62	113.53	110.87	111.33	107.63	113.39	109.87	111.81	110.6	108.48	113.34	112.73	110.47	108.87	111.34	111.86	108.71	109.27	106.39	112.3	110.9	109.13	112.2	112.81	110.29	112.58	107.27	107.33	111.83	113.98	110.08	113.48	113.3	106.06	112.16	111.92	111.24	109.06	111.59	105.41	109.31	110.8	111.95	109.84
113.6	108.39	107.97	114.62	110.92	111.66	108.93	111.09	109.64	110.77	102.35	113.1	106.84	107.77	109.76	109.81	109.79	108.35	109.33	107.96	111.92	114.35	112.33	114.35	106.02	108.86	109.97	105.38	113.35	106.05	109.98	105.14	108.44	111.19	112.78	110.72	109.31	109.7	120.42	109.75	107.71	111.27	114.58	107.94	106.7	110.87	107.3	109.7	111.97	108.77
103.74	103.47	101.01	98.65	101.45	103.23	95.578	104.58	100.04	101.46	101.92	99.528	104.06	101.99	104.53	101.04	102.18	96.158	100.17	100.12	96.998	102.25	103.76	101.44	96.933	99.247	101.95	103.01	103.49	100.49	99.374	102.2	101.2	102.68	96.424	97.098	102.66	103.86	102.84	97.833	102.91	103.78	103.8	101.49	100.59	105.11	102.37	101.79	99.445	101.04
109.92	111.99	114	111.64	113.18	111.06	115.02	109.22	114.59	112.41	114.06	112.8	113.35	111.14	111.28	110.76	110.21	111.74	110.22	112.74	115.17	112.06	110.09	112.9	111.43	109.83	116.18	111.32	114.28	114.72	115.32	112.52	106.05	112.26	113.84	112.83	116.12	117.06	110.67	109.8	108.01	108.55	111.46	114.92	117.1	113.39	111.44	111.57	116.15	113.72
105.78	104.49	109.06	104.81	109.64	104.58	106.84	108.94	108.48	104.84	107.82	101.51	108.81	107.16	105.03	110.33	109.34	104.89	105.41	103.83	104.03	105.84	106.87	105.34	108.49	111.51	105.71	102.71	105.58	105.04	109.23	106.01	105.03	105.19	108.12	108.25	109.73	111.32	104.79	104.43	107.16	108.75	110.55	106.63	104.38	107.16	103.69	104	102.14	104.89
100.01	101.23	98.252	98.878	97.731	96.698	98.473	102.13	97.411	100.27	104.25	100.7	99.39	98.805	103.3	98.534	99.409	101.36	102.98	95.633	95.056	102.56	99.93	101.24	95.325	100.26	99.863	98.05	96.148	98.38	100.98	99.549	96.369	98.409	98.163	101.18	97.673	97.656	101.26	101.43	97.934	101.83	98.502	97.922	102.61	99.002	99.831	103.24	100.02	98.886
107.58	103.92	107.05	104.51	106.35	101.32	100.8	105.47	105.85	106.76	103.27	101.89	106.91	108.48	102.06	98.045	106.98	101.11	100.81	101.98	103.12	102.56	108.56	105.34	104.54	105.65	104.21	100.33	104.14	104.38	103.69	103.31	100.55	103.1	105.44	108.77	102.21	105.27	102.29	104.31	104.57	105.19	103.94	107.09	102.7	102.84	103.4	108.95	103.22	102.39
101.22	104.43	101.29	102.53	101.69	104.96	98.904	97.938	101.73	98.998	104.61	99.865	102.28	97.53	101.29	106.54	99.219	97.066	99.057	97.956	103.38	99.8	101.16	100.84	96.96	98.621	107.18	103.4	99.119	105.16	100.04	99.598	102.24	102.31	103.54	100.51	100.67	97.998	96.547	100.34	101.8	104.27	99.687	94.208	103.12	101.66	100.06	98.998	105.99	101.86
103.73	104.98	102.91	103.29	109.78	109.65	101.95	101.84	105.35	106.61	103.98	106.08	109.34	100.62	104.71	106.37	106.53	101.48	103.94	99.951	106.77	108.08	106	103.06	107.78	98.802	102.39	108.29	104.36	105.12	107.65	104.48	108.22	102.79	103.8	108.03	109.76	101.82	103.61	107.83	101.86	102.01	107.09	106.29	104.58	103.06	110.27	108.32	105.21	103.91
99.849	103.85	98.099	98.451	93.612	100.89	97.561	95.01	98.242	99.754	105	96.175	97.433	102	101.47	97.41	97.395	99.844	101.03	100.01	96.972	97.028	99.309	101.94	101.66	96.054	104.03	103.89	97.39	99.968	94.241	99.533	99.827	96.631	103.23	99.71	101.96	98.998	97.195	99.101	103.21	100.87	100.55	98.905	102.52	98.053	94.251	103.31	99.245	96.134
104.48	106.79	104.89	101.64	105.62	107.67	107.36	109.91	107.73	109.38	108.64	108.27	103.8	103.99	104.59	108.46	109.25	106.48	105.22	106.66	108.06	110.08	107.14	102.21	109.36	103.59	110.66	106.44	107.84	100.35	104.67	100.87	107.59	105.6	109.08	103.9	103.26	107.26	108.37	109.13	104.73	108.05	106.82	107.88	108.89	107.71	107.11	106.39	107.53	103.92
103.99	107.4	104.61	104.55	106.81	102.57	108.53	101.07	102.15	100.65	97.694	102.18	102.33	102.73	109.47	104.64	104.79	105.46	105.28	108.88	106.17	106.69	105.18	103.76	101.66	105.89	101.04	105.66	104.98	105.62	106	105.82	105.72	105.98	104.06	105.7	107.66	102.68	105.25	105.07	104.46	103.72	104.88	99.464	105.01	105.73	101.1	103.79	104.73	100.02
104.7	109.81	103.5	103.57	104.45	105.62	104.69	105.36	105.85	104.97	102.7	105.67	106.94	103.77	109.8	103.13	102.9	107.56	107.39	101.89	101.18	107.93	102.97	104.18	106.92	105.42	104.23	107.39	107.93	105.58	104.42	111.64	106.01	109.7	106.29	106.79	105.82	105.62	104.65	108.42	106.52	105.76	103.36	108.32	103.64	107.92	103.71	105.18	105.49	107.39
111.32	111.58	110.15	115.07	109.85	109.23	112.01	112.46	109.03	108.09	110.42	113.76	113.07	109.91	110.84	107.87	111.37	111.47	109.93	111.91	117.41	110.78	109.4	111.28	115.21	110.55	110.02	111.13	112.77	112.91	112.54	111.53	114.33	114.8	112.01	106.84	108.26	110.72	110.59	107.81	111.66	105.09	115.22	111.53	107.21	107.47	116.18	107.15	107.87	110.14
116.63	108.24	109.59	111.39	110.3	110.07	111.82	113.81	111.66	111.46	111.24	114.98	111.02	114.52	116.05	114.94	117.46	112.44	111.56	109.37	109.08	111.08	112.5	111.79	111.92	113.72	109.24	113.19	109.49	108.66	109.61	112.23	113.16	109.19	110.13	113.63	113.02	109.71	110.26	108.57	115.19	113.43	112.24	112.5	111.52	115.19	106.33	114.57	112.33	114.14
106.8	108.13	109.62	106.02	109.33	107.83	114.17	106.95	106.11	107.7	107.83	105.34	105.64	105.1	107.92	108.67	105.44	108.12	105.77	104.84	106.02	107.14	106.46	106.15	104.9	102.78	106.85	102.69	102.03	107.31	104.02	104.57	105.81	106.1	105.84	110.48	109.14	102.51	105.76	106.64	106.82	104.63	109.51	107.97	100.94	104.51	104.64	106.97	106.15	105.31
123.34	116.35	119.06	119.36	110.04	114.77	117.67	120.78	116.36	118.84	115.15	118.55	115.94	115.55	119.04	121.3	119.89	115.35	118.35	121.42	115.96	114.93	116.77	109.51	119.14	113.9	116.51	118.17	121.8	120.5	121.94	119.97	113.94	116.62	121.22	118.54	118.03	118.24	116.65	118.22	121.24	120.43	115.93	120.47	119.05	120.04	120.31	113.25	118.07	116.49
101.49	107.84	104.14	109.09	105.21	108.12	107.74	108.85	106.74	108.28	107.35	102.34	110.1	107.76	110.01	108.14	101.46	108.39	105.36	103.02	108.94	105.72	104.74	104.99	107.72	103.74	105.75	108.04	109.51	106.52	107.46	101.48	106.12	108.91	105.32	109.59	109.3	109.65	107.65	109.42	105.13	107.32	105.98	108.36	102.71	107.74	105.39	110.08	105.31	104.45
99.942	101.45	105.61	99.961	102.26	101.49	99.676	105.23	106.24	107.65	101.83	102.08	106.73	102.02	106.47	105.37	105.68	107.06	103.26	99.817	103.4	105.55	106.83	105.71	104.35	103.94	102.58	106.4	105.92	106.93	105.98	106.27	102.67	101.8	100.52	106.42	104.85	106.36	106.69	104.34	102.65	104.13	104.23	107.24	103.91	102.93	107.18	107.07	98.482	105.69
98.633	102.06	97.915	97.331	103.94	103.12	95.413	98.144	101.02	96.784	101.86	98.038	100.74	98.492	100.89	102.62	101.22	99.611	101.5	100.85	96.835	101.26	104.06	101.89	98.98	99.678	100.84	101.4	97.198	100.15	102.66	108.14	99.563	101.01	97.704	102.11	100.37	96.896	101.01	103.22	98.914	102.51	100.29	103.77	101.83	104.38	98.747	100.81	100.08	98.528
104.47	109.12	108.65	107.17	107.86	100.02	103.81	106.92	105.7	105.3	107.4	109.03	112.72	107.16	109.61	110.57	105.15	105.53	103.67	108.83	107.91	106.8	110.28	108.77	102.66	104.91	102.25	105.35	102.67	104.36	104.45	106.9	105.89	109.92	107.21	108.4	101.92	108.46	108.95	106.84	107.26	103.93	110.19	107.32	103.82	104.83	108.75	108.53	107.44	101.65
102.36	96.944	99.898	102.13	104	98.237	98.885	96.198	96.846	98.353	101.52	96.442	97.677	99.351	100.05	104.73	97.971	101.88	99.246	100.22	99.226	97.803	99.957	101.46	96.945	101.79	98.758	99.06	100.43	103.02	101.53	99.742	99.937	96.451	103.05	101.17	96.166	97.198	101.62	98.523	98.368	98.558	104.09	100.75	97.78	100.45	104.25	100.5	104.73	101.17
101.69	102.48	103.11	104.4	104.22	103.4	103.11	108.33	101.59	104.98	103.98	104.26	102.19	102.16	103.25	98.224	103.7	107.5	104.84	103.7	105.41	104.26	105.85	104.31	106.42	103.61	103.46	103.3	105.57	104.41	102.32	106.52	109.12	104.46	106.53	106.19	104.59	103.2	104.65	100.28	104.95	102.5	106.25	102.35	102.52	105.93	103.85	106.25	101.64	102.77
105.4	108.48	107.65	106.7	105.79	105.86	105.02	106.98	100.77	105.59	106.29	109.67	105.87	104.22	105.18	103.11	108.88	107.58	103.64	105.6	104.57	101.87	106.62	104.85	106.13	109.7	102.67	104.62	108.13	109.8	106.38	104.82	103.82	103.49	103.69	104.19	108.36	105.56	105.66	104.25	104.61	107.65	104.38	104.47	110.2	107.91	105.6	104.85	106.92	105.56
103.2	105.86	105.48	103.22	105.3	109.02	102.22	103.91	104.91	105.98	105.97	104.21	104.82	100.68	108.36	103.06	108.87	102.85	105.48	103.68	106.76	103.76	103.43	106.93	102.92	101.34	102.57	106.16	104.06	105.57	105.94	104.15	106.93	97.624	104.09	100.99	106.56	106.49	108.02	103.41	110.3	102.7	107.64	106.07	103.12	104.45	101.68	108.31	103	106.2
109.9	105.82	111.73	110.35	109.63	110.74	111.6	104.29	111.13	110.2	109.14	105.99	109.73	111.85	114.9	111.44	110.23	107.73	114.04	108.1	108.16	108.81	110.57	110.64	109.17	115.33	111.25	109.44	105.5	105.24	110.14	107.74	110.22	107.68	110.48	112.38	109.19	111.57	106.29	105.55	109.6	111.15	110.92	108.57	110.58	108.43	111.61	106.18	110.33	109.23
100.79	102.23	109.97	103.24	103.03	103.59	107.25	107.2	105.23	102.28	109.45	103.6	107.08	105.7	103.54	104.67	109.57	104.22	105.59	111.16	103.94	103.44	100.71	107.67	108.47	106.56	109.2	104.4	106.04	106.34	104.19	103.83	101.53	104.04	105.22	104.92	104.88	106.45	103.41	105.64	104.44	107.22	105.25	107.76	101.04	107.55	111.87	104.03	106.7	107.79
98.419	100.98	101.72	99.414	100.12	97.94	99.935	98.868	98.084	103.19	103.13	107.49	102.75	97.552	101.64	98.621	100.39	101.54	99.947	100.01	102.75	103.9	102.39	105.72	103.98	97.033	99.686	96.982	94.623	101.43	103.16	99.897	103.88	95.248	99.531	101.58	102.93	98.832	100.24	101.62	103.06	101.26	105.5	99.262	102.64	99.706	96.911	102.94	104.11	96.097
98.687	96.943	100.89	99.507	102.77	103.13	102.04	98.903	97.657	102.97	99.372	96.39	102.15	97.127	101.18	103.21	97.828	99.926	101.68	102.56	98.988	100.2	98.889	100.05	99.121	99.967	100.13	99.354	100.94	102.9	105.33	99.216	95.522	107.19	99.951	100.26	97.94	100.74	96.079	97.869	97.868	100.38	102.9	99.772	97.463	99.335	104.49	94.686	99.724	103.15
103.29	106.97	107.76	105.82	103.74	108.78	104.19	105.39	106.85	105.7	102.57	102.71	106.65	107.06	107.36	104.38	105.43	108.56	110.15	104.32	103.63	106.19	105.37	101.38	105.29	107.11	109.1	107.34	107.07	105.52	110.48	109.5	107.83	112.48	107.3	109.61	107.19	105.96	105.23	102.35	101	107.49	101.92	109.6	105.71	105.5	108.07	103.62	100.94	106.54
110.46	105.63	107.62	109.4	102.34	109.49	108.15	106.36	105.7	106.4	106.27	103.13	107.13	105.11	104.52	106.12	105.34	104.65	103.64	108.07	108.35	104.43	103.24	101.89	95.843	103.41	103.85	103.03	106.78	108.3	105.43	103.04	105.28	103.51	102.76	104.68	104.17	104.55	105.59	107.63	104.99	108.09	103.96	102.2	101.55	103.95	102.29	106.9	102.36	107.45
105.15	104.25	102.95	100.75	110.13	104.32	103.26	108.53	102.08	107.01	95.738	106.48	106.94	106.32	107.29	102.91	102.17	106.94	103.2	105.76	104.32	109.62	102.92	105.23	106.61	103.14	103.42	104.03	101.8	102.81	104.56	106.53	106.75	104.84	105.82	107.78	105.71	105	103.8	102.65	102.11	102.3	103.42	104.39	104.27	102.08	105.79	104.43	105.71	104.93
102.91	103.89	104.73	106.41	105.88	104.91	108.54	101.52	105.47	102.12	107.03	103.88	103.94	105.2	109.07	106.94	107.53	108.33	106.35	104.83	104.45	107.38	107.3	99.596	105.79	106.33	108.08	103.67	107.74	105.68	106.21	112.31	104.96	104.98	103.59	108.46	107.57	105.29	106.59	105.75	106.94	108.45	108.3	103.7	101.04	104.2	109.77	105.76	108.47	107.73
120.62	117.83	115.91	115.26	117.74	116.8	114.69	118.02	119.4	118.19	114.12	116.89	116.57	112.94	119.71	117.19	123.68	118.37	115.84	117.05	117.15	122.25	121.17	115.24	116.49	118.52	120.28	118.77	115.5	120.99	112.94	116.01	113.39	118.41	117.24	117.09	113.84	115.72	119.73	118.17	116.55	118.9	115.52	118.6	114.51	115.09	115.79	119.22	114.16	117.03
103.92	109.6	103.46	102.21	108.17	106.48	102.49	107.72	107.28	102.82	106.44	104.61	102.62	107.79	102.4	105.82	105.64	102.76	103.94	107.63	102.48	102.55	102.39	103.37	101.67	103.64	103.43	104.3	106.88	108.09	102.76	101.87	105.07	107.67	101.95	104.32	103.91	105.61	101.89	104.55	108.23	107.87	101.59	103.93	105.38	102.93	103.75	101.9	106.46	103.7
103.4	106.48	104.51	104.53	105.08	106.36	106.46	103.37	103.98	106.26	105.52	106.2	104.76	107.29	106.61	103.85	105.97	105.63	111.25	109.74	105.15	106.93	105.51	110.73	106.7	104.46	108.51	107.57	111.63	104.18	102.46	103	106.6	106.99	109.63	106.74	109.34	105.43	106.37	104.8	105.56	106.74	107.14	104.17	108.76	105.85	104.49	108.74	103.6	104.81
110.65	113.48	114.45	115.95	115.46	114.39	110.78	112.96	112.56	116	114.83	113.99	112.46	107.95	110.59	109.44	112.8	110.04	110.37	110.99	110.16	108.04	114.14	106.25	111.21	109.68	111.6	111.08	114.32	115.23	115.13	111.17	112.53	112.99	108	110.72	112.05	111.64	111.75	111.98	110.17	118.64	114.64	111.48	111.95	111.63	112.85	107.32	111.25	110.48
104.63	103.33	110.17	107.48	107.23	108.53	108.14	106.06	109.6	102.57	105.68	109.06	107.17	103.83	108.28	105.84	104.41	105.4	105.22	103.87	105.99	108.19	109.41	107.27	106.64	108.29	109.26	107.55	108.82	108.32	106.35	108.18	107.67	102.59	102.26	106.32	111.94	107.22	105.68	107.31	105.95	102.52	109.29	110.31	105.1	104.99	105.31	111.97	105.21	112.04
109.99	109.9	109.74	109.69	113.79	106.18	107.2	106.28	110.29	108.17	110.37	107.45	114.78	113.27	111.03	111.12	110.55	109.85	111.61	108.2	108.09	108.69	114.41	109.6	108.44	108.89	109.67	107.38	110.13	112.21	110.7	109.01	109.93	112.14	111.08	108.6	109.22	110.41	109.26	111.02	109.4	106.02	108.71	107.49	112.57	110.86	106.34	108.24	107.97	110.69
108.15	106.48	101.05	105.46	109.33	110.07	109.2	100.5	108.11	106.98	104.45	109.6	110.19	102.21	102.51	107.33	104.95	104.76	108.9	103.3	108.13	105.92	106.94	103.12	103.22	101.68	107.07	104.17	105.83	108.93	100.33	105.55	105.22	105.23	104.26	103.41	106.75	101.37	107.08	101.15	104.64	107.48	106.49	102.29	106.8	108.42	106.12	104.47	107.75	107.05
114.18	111.99	112.18	109.97	111.94	110.72	111.89	108.54	112.15	111.61	108.13	103.71	105.71	110.54	111.26	110.7	110.65	110.6	109.17	112.95	109.79	109.24	107.73	108.98	108.71	109.72	109.8	107.8	109.92	116.53	111.05	114.67	111.68	107.95	112.19	108.69	111.26	112.8	112.43	110.84	112.1	108.89	109.3	109.44	108.72	109.8	108.85	111	110.95	108.3
119.04	112.73	121.13	114.82	121.98	119.03	119.58	114.79	115.21	117.87	115.82	114.56	117.25	116.94	116.99	114.45	117.14	118.43	114.83	113.88	114.4	117.47	115.89	118.7	117.25	120.7	116.26	117.6	116.33	115.66	117.81	117.69	116.23	116.03	117.75	112.3	114.71	114.81	118.94	115.08	111.45	115.24	117.73	118.6	114.16	119.01	115.46	114.46	117.58	119.21
108.85	107.29	105.11	103.23	102.37	103.68	106.96	101.84	105.85	103.5	103.49	103.41	106.59	101.48	107.95	100.73	108.21	106.24	102.48	108.15	102.85	96.991	101.58	104.39	102.99	103.11	106.25	104.74	102.76	103.3	109.02	106.34	103.3	102.58	102.55	102.94	102.82	102.59	105.82	103.92	101.35	103.94	100.68	104.01	104.89	104.09	99.074	99.972	103.41	109.79
101.85	101.13	98.109	101.26	98.343	100.27	98.555	102.33	101.03	103.38	98.925	97.275	95.712	99.232	101.08	102.32	99.747	97.61	98.108	102.47	99.769	107.54	102.32	100.69	98.12	102.72	100.86	99.666	102.44	98.841	101.77	101.44	97.556	101.04	99.503	101.43	102.02	98.273	104.32	101.68	98.756	98.597	100.3	96.192	101.59	98.099	99.436	103.2	96.803	102.12
101.67	100.88	100.22	94.393	98.316	98.413	99.093	98.508	96.086	100.18	99.978	94.948	101.47	99.496	99.624	98.601	98.142	102.65	99.543	99.468	98.551	97.573	99.449	100.37	96.548	100.37	98.41	100.46	100.06	100.02	98.831	99.029	98.83	102.2	100.5	97.639	99.41	102.07	100.05	95.421	98.31	103.18	103.92	102.32	94.353	102.02	98.349	101.58	104.48	102.96
114	111.64	107.02	111.68	113.19	116.28	109.17	112.99	111.92	108.71	114.02	110.8	111.82	109.68	112.56	111.13	112.59	107	109.25	110.75	112.51	111.42	112.57	109.72	108.25	114.06	113.53	106.12	112.84	112.6	111.04	115.7	112.29	113.01	113.23	110.49	107.77	111.82	109.43	115.22	109.69	107.03	109.21	108.5	111.32	112.31	115.2	111.29	109.46	111.88
110.43	105.25	113.42	105.83	111.77	112.27	110.01	111.3	111.16	108.6	108.42	115.4	111.51	109.09	109.59	108.18	104.99	107.61	115.86	111.67	109.51	108.51	112.97	109.2	111.92	108.99	112.9	109.08	116.49	108.34	113.78	111.27	112.47	111.31	112.59	112.12	112.97	108.83	107.05	109.33	109.85	109.76	110.65	107.52	113.04	108.85	106.12	110.72	112.87	108.99
95.107	101.95	96.176	99.161	101.51	102.84	104.86	99.962	99.579	100.68	98.958	93.495	102.08	100.15	104.04	101.23	102.2	99.824	96.826	100.65	98.349	99.034	103.87	100.07	100.63	103.3	99.877	96.242	102.96	101.39	98.141	101.11	102.78	97.728	96.816	101.37	100.03	98.992	96.31	93.622	101.67	99.925	98.807	104.45	103.33	101.33	100.88	95.438	97.594	97.952
103.15	101.4	101.4	108.66	101.28	100.83	104.69	103.69	96.462	104.87	101.07	102.95	102.64	105.2	104.54	106.62	104.35	104.41	106.79	108.76	105.99	102.48	99.089	101.23	100.47	105.28	103.86	107.23	103.66	102.14	104.7	100.92	100.66	103.19	107.06	103.81	103.44	103.01	107.72	101.82	101.17	107.14	104.51	101.55	102.43	105.54	102.92	106.26	99.162	105.81
106.16	105.88	105.37	106	101.61	103.78	108.67	105.52	102.78	105.32	105.32	104.91	107.61	107.23	104.77	106.34	106.86	103.95	107.54	106.24	106.73	104.36	102.52	104.04	104.08	105.41	100.67	106.34	105.39	107.65	107.66	102.92	104.88	105.99	105.83	108.02	110.95	103.51	105.75	104.41	105.53	106.01	105.74	104.92	104.95	107.35	109.48	110.2	105.87	105.69
112.05	114.27	113.04	113.11	107.11	107.98	116.79	109.52	115.51	112.14	116.35	111.17	112.13	105.92	111.58	116.03	110.02	108.27	108.62	109.3	112	111.66	112.53	112.82	109.14	107.87	108.1	110.54	111.07	115.18	115.51	111.37	112.71	113.26	116.05	116.05	112.86	112.02	108.91	108.24	112.67	109.35	112.35	113.95	112.54	110.95	112.75	112.13	108.1	111.23
100.04	105.67	105.69	105.32	101.9	108.54	103.74	105.52	104.26	109.74	105.55	107.19	103.32	104.44	104.15	101.81	103.97	102.73	108.69	109.98	107.65	100.71	106.72	104.13	109.24	106.31	108.03	107.73	105.96	106.96	102.92	107.09	108.44	106.88	102.54	113.35	108.05	107.15	107.35	103.58	105.53	104.73	104.39	106.05	107.82	108.91	102.49	104.08	108.63	108.5
111.83	115.67	112.98	112.98	107.3	109.57	112.78	114.09	112.05	109.63	110.09	114.12	112.5	112.96	111.76	115.41	116.29	110.35	110.57	111.91	115.35	113.66	109.72	110.53	112.4	111.42	109.1	111.5	113.69	116.36	111.59	114.18	108.59	111.74	112.2	111.13	114.01	110.41	111.45	115.62	110.98	111.42	115.94	110.09	111.63	111.87	109.96	109.73	113.58	108.55
103.86	106.3	108.57	107.24	105.13	103.72	107.68	100.06	103.46	105.16	107.7	106.9	101.61	106.06	106.08	105.03	103.37	108.22	108.35	106.07	107.15	105.44	107.42	104.73	104.99	104.41	106.64	106.17	106.18	103.04	101.32	106.75	105.5	111.52	105.48	108.05	103.77	105.68	105.98	104.6	103.76	106.97	107.66	102.15	104.33	109.25	102.75	108.74	106.63	105.79
113.2	111.24	109.42	113.08	109.67	115.78	118.91	112.92	116.66	112.68	112.66	113.01	117.02	114.5	111.32	114.87	112.75	111.65	111.66	116.53	112.55	114.15	110.41	110.82	117.88	112.01	113.36	113.22	111.06	114.7	114.6	116.7	117.82	115.19	111.04	113.36	111.27	110	111.51	115	113.96	110.44	108.08	112.57	109.74	113.86	113.25	108.25	114.93	118.25
108.75	111.92	111.41	111	110.49	109.53	107.1	111.2	111.42	112.36	106.06	112.83	110.85	112.02	106.08	108.06	108.12	108.25	109.81	111.17	110.87	110.93	111.16	114.86	109.54	109.02	106.67	110.38	107.17	110.86	106.12	107.26	109.61	110.42	107.64	108.85	108.85	109.78	108.68	112.58	112.76	110.27	112.13	110.8	110.86	110	107.89	110.15	112.09	111.2
110.35	112.24	109.99	113.27	107.83	116.72	116.25	112.65	109.33	111.7	111.31	110.54	111.15	106.85	114.44	112.15	107.89	108.93	111.9	116.59	112.38	108.37	113.79	108.04	110.7	116.12	107.2	109.67	113.09	113.72	108.93	113.15	110.18	109.24	110.45	109.19	112.22	109.71	113.71	111.51	112.56	110.96	106.02	109.86	109.55	111.79	111.52	112.47	111.26	111.99
103.8	106.84	104.5	104.69	104.27	105.03	107.14	102.32	104.49	103.22	101.97	104.15	104.21	109.07	108.53	106.63	102.01	108.06	105.71	106.8	101.6	105.87	101.65	106.85	101.02	105.69	105.51	102.56	103.33	101.26	100.26	105.54	104.67	102.05	106.32	104.14	101.09	104.02	101.47	100.64	105.31	106.93	103.85	106.95	104.9	99.866	104.86	104.44	108	102.6
112.01	111.51	108.03	111.72	112.12	111.1	113.96	106.05	110.53	108.03	109.66	108.32	115.04	109.86	108.65	108.29	113.55	111.51	102.13	108.54	113.2	104.17	107.73	109.55	105.21	108.99	110.15	112.59	110.78	108.56	110.6	108.52	106.72	112.69	108.75	112.97	109.37	108.33	108.64	108.15	110.75	108.82	109.54	109.67	108.71	109.01	111.56	111.49	105.36	108.19
114.57	112.51	117.27	115.79	106.93	112.59	114.05	112.34	108.18	109.49	115.65	111.6	111.96	115.86	110.85	116.04	109.79	108.96	110.77	112.94	112.6	112.37	114.82	115.17	113.96	113.32	111.14	114.47	117.42	105.98	108.4	113.51	114.3	115.69	111.65	106.77	114.91	112.35	110.82	113.24	111.34	111.91	112.94	109.99	115.26	111.2	115.99	117.2	111.28	111.05
114.1	111.21	109.23	107.85	110.82	107.86	110.1	112.88	112.36	108.63	113.65	108.87	111.12	106.53	112.78	115.27	116.19	112.33	108.95	113.49	111.82	109.56	110.46	105.4	104.27	109.09	112.89	109.43	111.67	110.62	109.66	110.74	112.89	114.59	110.42	109.8	105.53	108.85	108.69	110.94	112.51	109.4	111.74	111.2	105.1	112.61	111.24	111.1	109.53	101.89
105.83	108.58	102.81	104.1	106.04	103.61	105.99	107.32	103.67	106.89	108.98	108.02	104.48	107.12	103.71	106.61	105.79	107.65	104.82	107.15	106.56	107.11	104.37	107.12	103.38	107.16	103.51	104.79	108.26	108.81	104.34	107.41	106.36	106.88	103.64	110.89	105.05	113.8	108.94	106.97	104.04	106.4	105.36	104	105.39	111.07	107.45	110.02	108.33	108.4
104.18	98.878	96.756	103.41	98.557	101.55	104.44	100.47	100.4	97.572	104.65	100.4	98.559	101.36	102.31	105.03	99.002	93.192	97.554	101.06	97.75	101.3	101.24	103.61	101.09	103.01	101.01	99.31	102.78	100.18	104.24	99.385	99.015	98.723	95.426	101.21	100.58	99.74	102.32	95.569	95.529	103.51	98.797	95.466	100.16	98.189	101.95	103.42	101.63	100.24
103.78	104.99	105.93	106.52	102.42	107.67	106.42	105.69	106.31	103	108.42	104.87	103.58	106.42	110.9	102.58	102.64	102.77	108.04	109.54	105.41	103.24	104.09	104.28	105.73	101.06	103.72	103.59	104.73	107.58	102.04	106.31	104.75	112.54	108.2	108.86	105.68	104	106.14	103.25	105.78	104.36	103.08	109.94	108.13	108	107.59	105.68	106.31	104.88
107.59	102.96	106.28	101.33	99.828	108.57	106.7	108.09	109.18	106.58	103.64	105.69	102.6	110.32	106.07	109.38	111.48	108.05	108.06	107.17	107.08	108.12	111.32	110.5	109.78	106.45	105.49	104.42	107.58	106.3	112.26	104.11	109.13	106.93	109.29	109.8	108.27	109.49	103.32	108.86	103.62	108.9	105.91	101.6	109.1	107.06	109.85	107.97	106.18	106.32
109.04	103.03	106.5	104.97	101.52	106.44	105.26	105.72	104.83	109.58	107.14	108.77	109	106.55	105.21	106.46	105.35	104.11	109.01	102.85	104.67	109.19	106.49	106.86	106.72	106.06	105.32	109.05	107.13	107.96	106.41	104.98	103.89	106.78	111.12	103.66	108.34	107.78	105.23	105.7	104.78	108.21	106.36	110.18	103.97	108.87	103.72	111.65	107.34	110.42
100.71	99.681	101.21	101.67	99.602	103.65	95.956	97.839	97.462	96.259	103.87	97.178	97.639	98.677	97.319	101.48	103.56	96.288	99.51	103.88	96.56	96.749	96.412	100.13	100.54	100.57	102.6	101.51	101.33	102.49	101.71	98.327	97.646	100.53	102.43	96.27	98.994	100.85	101.19	102.69	100.39	102.4	94.604	103.32	97.627	102.59	98.747	98.167	98.765	95.721
107.12	110.68	104.6	109.8	112.24	105.83	108.73	108.47	106.26	104.4	103.94	107.57	108.03	104.05	110.31	107.71	104.68	106.18	99.59	102.88	105.63	102.78	107.71	105.36	105.1	104.43	108.53	103.28	108.77	105.81	104.34	104.78	104.63	104.23	106.8	103.02	107.52	107.42	107.89	106.49	105.8	110.98	103.41	106.91	109.13	106.68	107.46	103.64	103.92	109.65
108.71	109.07	103.85	109.12	105.62	105.95	110.39	103.56	104.83	105.55	103.86	109.13	108.6	106.05	113.31	105.64	103.55	107.22	107.33	108.1	109.03	106.57	104.83	105.09	110.62	109.27	103.99	105.3	107.1	104.92	102.93	105.03	103.74	108.97	103.07	104.34	106.23	108.52	110.51	105.07	110.13	107.64	110.1	106.91	108.1	109.36	105.92	111.49	102.86	105.98
107.26	111.66	116.48	113.65	110.72	114.21	112.5	110.76	113.98	111.62	107.96	112.71	112.69	116.74	110.2	111.54	112.2	111.74	113.7	117.48	112.17	106.5	112.61	110.26	111.4	110.88	109.94	109.12	113.49	113.02	111.14	114.01	110.67	115.18	107.86	116.64	106.51	109.38	110.55	117.23	111.35	116.36	110.53	115.69	113	112.92	113.51	110.61	115.31	110.39
104.69	105.05	110.15	105.6	106.89	102.87	104.73	105.16	104.11	106.19	107.44	104.96	102.83	105.45	104.39	106.74	104.33	103.91	108.03	105.24	103.02	104.85	102.07	105.84	108.75	103.9	101.26	107.39	103.9	101.56	104.83	102.75	102.94	101.88	107.71	104.96	103.85	103.01	104.03	103.97	102.89	105.6	102.89	102.19	102.61	105.76	104.21	102.32	110.75	102.75
106.96	107.99	109.12	112.7	110.47	108.76	109.12	112.84	107.07	109.73	114.46	108.07	112.51	106.59	109.7	109.26	110.62	111.66	112.58	112.21	113.31	111.86	113.46	109.09	113	112.71	109.86	107.67	114.87	109.03	110.49	111.98	113.81	111.45	111.73	110.95	110.25	107.94	116.24	115.06	112.99	108.28	111.52	105.82	112	114.08	110.99	109.84	112.04	112.42
106.21	104.09	105.71	105.68	103.85	101.41	105.58	105.01	102.24	102.39	105.63	106.7	108.77	107.24	103.65	106.91	106.96	104.93	103.87	103.24	107.17	109.1	106.24	106.34	101.82	109.76	104.56	104.07	104.44	111.12	103.69	102.67	102.44	107.24	104.71	106.92	103.58	104.87	108.39	107.11	102.05	105.25	106.13	102.42	107.12	106.9	107.77	104.72	108.02	104.55
98.538	103.12	107.13	106.8	103.79	107.39	103.77	101.54	104.35	100.69	103.95	102.87	104.61	105.62	104.72	103.47	106.26	106.15	109.7	103.71	108.35	109.88	103.14	105.51	106.86	108.54	103.72	104.71	106.33	104.76	106.25	104.34	107.03	105.11	102.63	107.92	106.02	105.77	106.09	103.27	106.3	105.09	104.83	102.65	105.47	104.45	107.05	105.77	103.29	107.91
97.618	96.432	100.77	103.63	102.99	97.71	103.97	101.37	99.088	100.7	100.17	96.491	95.831	101.07	103.97	94.847	99.445	103.31	96.917	96.979	99.581	105.04	103.11	98.438	98.29	102.03	104.61	98.421	100.56	101.03	104.51	104.38	96.099	98.624	99.735	101.66	97.358	102.7	101.34	100.34	100.46	102.73	104.96	96.3	100.49	99.781	98.027	97.756	100.18	97.987
109.55	107.08	101.26	105.25	106.97	102.6	102.11	105.45	100.65	106.66	104.57	107.92	101.74	101.32	108.25	102.49	103.87	106.18	100.84	106.75	104.05	104.63	104.3	101.72	105.01	104.59	105.12	100.75	102.86	101.46	106.82	107.19	102.23	106.1	105.65	104.83	106.66	101.13	102.85	105.48	107.66	103.27	103.41	105.23	103.95	107.96	105.88	105.21	107.87	108.47
104.25	102.15	99.638	99.119	105.1	95.208	95.479	97.166	102.6	101.5	102.35	99.348	101.23	104.21	99.374	102.57	100.24	101.37	98.889	101.29	102.68	99.838	100.89	95.803	100.92	99.499	101.79	94.816	109.01	98.856	97.931	102.73	99.269	102.75	99.275	98.743	105.3	97.034	101.04	101.05	98.723	96.238	105.94	98.609	104.08	100.65	103	97.936	101.28	99.701
110.7	110.6	111.41	111.78	115.71	111.5	108.54	110.33	111.11	109.89	110.37	110.35	111.85	113.28	107.94	110.13	111.72	107.36	112.59	108.37	110.64	114.3	110.19	109.34	113.97	111.38	116.41	114.53	111.26	114.67	111.99	109.81	112.87	110.57	113.33	107.28	109.66	110.47	109.32	110.42	112.85	111.23	111.62	110.27	111.21	111.64	112.47	112.94	113.03	114.15
117.31	114.28	116.56	114.89	115.99	115.87	114.82	120.21	121.9	122.27	118.6	120.94	118.98	118.38	116.8	118.74	118.44	118.16	121.25	115.54	118.53	118.59	117.05	113.7	117.78	117.96	118.97	116.75	112.88	121.03	120.17	115.28	116.94	116.31	115.65	118.55	118.11	120.2	119.54	113.8	118.02	114.85	117.85	120.01	116.87	112.95	116.73	113.43	119.42	118.62
108.95	116.25	111.56	113.47	110.3	109.1	105.12	112.56	105.66	111.49	109.22	107.14	111.62	114.56	110.8	111.27	110.55	109.13	106.9	108.18	112.18	111.85	116.2	111.95	115.38	109.18	112.41	109.25	108.45	108.66	111.04	109.75	108.55	110.22	109.21	112.96	113.56	112.27	111.12	110.49	109.31	109.27	111.31	109.53	110.37	113.74	108.27	107.27	107.48	109.54
103.82	104.08	103.72	110.83	104.22	105.98	97.993	103.86	110.97	102.73	106.86	106.99	104.22	108.03	102.82	105.85	107.15	109.48	101.47	105.25	103.34	110.99	103.53	108.93	107.86	105.83	100.88	103.93	104.65	104.34	101.17	107.06	108.76	107.34	99.074	104.28	104.92	102.74	102.44	104.03	107.5	108.6	110.4	105.21	106.32	101.36	100.53	104.01	105.89	103.02
99.695	99.566	99.13	101.23	99.939	98.659	105.74	100.23	97.428	101.26	98.497	99.259	99.98	98.519	98.66	100.85	96.877	99.988	101.4	99.049	93.516	97.59	98.851	98.201	97.166	103.59	98.066	102.69	101.61	96.666	96.669	96.081	97.314	98.069	103.1	98.386	99.665	97.765	96.421	105.24	98.178	102.87	97.317	97.864	97.79	101.61	96.084	101.69	102.62	101.58
104.04	108.89	109.2	101.9	103.31	101.15	105.79	103.86	102.55	108.17	104.51	106.56	103.7	103.04	106	105.46	101.81	104.1	104.22	106.28	104.55	110.44	103.7	107.05	104.75	109.5	107.5	108.67	104.48	101.06	100.1	108.23	103.45	104.89	109.61	101.23	106.4	104.07	107.64	109.13	106.03	106.52	102.59	106.1	102.26	110.18	108.99	104.38	106.54	107.29
108.51	109.68	107.16	111.66	109.91	109.86	114.84	111.97	111.52	109.97	112.81	112.76	109.22	117.38	108.77	111.49	109.25	110.65	109.4	112.19	112.74	112.76	109.83	113.73	114.02	111.07	112.47	113.12	110.73	109.88	111.84	113.36	108	113.02	109.66	111.53	111.08	113.09	112.89	111.21	110.78	111.21	109.3	112.57	113.98	113.24	108.79	110.34	113.85	109.88
118.97	117.79	113.49	120.58	117.2	119.98	120.99	121.73	120.15	114.2	113.95	123.33	118.16	119.39	115.63	115.96	115.34	117.67	121.45	117.43	121.89	118.7	115.51	117.22	116.62	120.33	119.65	115.22	118.87	120.18	115.96	115.37	113.46	114.59	118.44	117.61	119.15	121.94	120.02	115.13	118.02	117.63	113.6	116.37	115.2	116.96	117.58	117.19	117.18	119.79
104.08	103.04	103.15	104.4	109.1	106.34	108.73	106.34	108.42	104.82	106.52	104.87	106.73	104.07	108.8	105.07	107.38	107.36	106.51	105.14	109.46	103.16	103.6	105.06	107.39	109.56	102.3	105.63	106.22	104.47	106.13	103.62	104.52	104.44	106.7	108.74	105.67	108.98	104.05	102.11	105.92	104.29	109.37	101.83	107.54	101.99	104.57	112.05	105.79	102.87
101.58	99.875	101.87	98.095	101.49	102.74	97.99	100.24	99.626	104.11	99.468	104	100.62	99.895	104.76	100.11	100.93	99.683	99.8	100.23	104.51	99.401	104.56	103.1	102.83	96.105	100.15	103.18	97.978	98.806	103.2	97.122	99.748	99.948	102.92	98.551	98.918	98.184	102.04	103.99	101.62	102.98	102.2	100.9	103.01	98.874	99.331	101.24	105.96	106.89
111.3	112.61	114.92	112.58	112.45	113.71	112.93	110.66	111.26	112.59	110.33	109.95	117.88	113.35	110.4	111.15	111.44	111.05	113.29	110.47	113.36	112.94	113.41	115.76	110.33	116.96	111.57	110.42	110.91	114.2	112.44	108.94	111.62	109.76	107.15	109.67	113.04	112.57	117.08	111.77	116.69	116.24	112.03	108.59	117.83	115.08	116.81	111.84	113.48	111.54
110.48	105.85	109.07	109.27	112.85	109.99	111.25	107.82	113.72	106.26	107.41	104.34	109.44	113.12	110.86	110.74	113.11	107.45	110.74	109.2	105.19	102.65	109.7	112.22	109.16	111.92	109.23	109.62	107.03	109.21	110.63	105.21	106.48	110.83	113.4	110.8	110.14	109.93	110.44	106.29	110.19	108.05	110.22	113.4	112.8	107.2	107.16	109.71	110.78	110.68
103.59	104.82	99.56	101.95	107.21	106.78	103.34	106.31	106.29	103.69	111.48	106.05	104.39	108.56	102.1	107.62	105.52	104.52	103.98	103.98	105.33	105.98	110.81	103.66	101.4	106.85	102.48	108.68	104.88	109.73	104.96	104.99	105.26	107.18	107.85	106.93	106.24	107.61	106.74	104.39	111.32	106.75	106	106.67	110.8	103.43	107.34	108.28	108.84	106.63
111.55	106.22	105.31	105.59	101.56	103.51	103.19	106.52	102.91	105.17	106.29	105.34	106.96	103.41	105.51	107.07	105.83	99.509	104.38	102.58	108.56	104.54	104.3	108.75	102.96	103.22	101.34	105.09	102.85	110.86	102.97	102.63	105.13	105.89	107.33	104.82	101.93	105.37	107.37	106.84	107.95	108.05	105.79	103.91	105.1	108.54	108.11	109.75	104.05	103.31
100.96	105.8	105.16	105.21	104.21	108.83	107.13	108.26	104.73	104.8	107.3	106.07	105.13	102.59	103.03	111.04	107.64	107.78	104.54	110.31	106.64	106.56	107.61	104.51	104.63	108.56	109.85	102.21	109.88	108.54	109.63	106.22	106.36	110.69	110.4	109.91	104.8	107.72	104.16	104.83	103.84	103.08	107.63	107.13	109.49	104.72	106.08	108.68	106.64	105.93
105.03	107.33	108.02	109.05	103.76	109.64	103.88	100.94	108.03	105.61	104.46	106.5	104.62	109.23	103.19	107.06	103.58	103.95	104.58	103.98	105.23	98.936	103.7	104.07	104.5	104.81	105.49	101.23	104.51	105.06	103.28	106.66	102.61	100.3	102.01	108.37	101.1	101.99	101.03	102.48	107.78	108.32	105.62	108.48	103.68	104.75	106.81	103.52	105.42	99.043
112.52	109.37	113.21	110.86	113.95	108.88	110.55	111.66	110.6	108.67	108.42	113.32	109.56	107.38	108.07	109.06	114.06	112.14	117.49	106.85	114.32	114.21	116.46	109.38	116.87	109.67	112.73	111.76	113.08	112.75	110.35	115.18	110.12	108.77	112.52	114.15	111.95	114.24	107.59	110.9	114.66	111.31	113.09	113.55	110.72	112.69	109.51	111.55	112.04	114.29
106.25	101.47	102.89	105.68	100.62	110.54	108.83	104.32	107.44	108.27	99.735	102.39	104.42	105.08	106.11	102.21	104.61	103.84	101.33	106	101.88	104.29	108.2	101.39	107.27	106.32	105.31	108.55	105.17	108.1	102.84	102.08	107.46	104.19	104.46	104.86	104.21	103.57	105.77	106.51	107.42	104.76	101.75	105.66	106.35	110.34	105.53	106.3	105.37	104
113.17	107.36	110.7	111.94	118.24	115.11	107.55	110.75	109.47	112.15	110.77	112.18	116.88	108.59	114.7	113.65	115.17	111.49	111.67	110.44	111.8	106.18	110.51	112.16	111.82	110.85	105.82	109.5	110.44	110.84	115.34	110.24	106.64	108.17	109.16	108.72	108.11	111.01	110.51	110.07	108.77	109.26	108.62	109.69	110.55	109.34	113.47	113.54	106.49	111.93
109.62	110.16	112.36	108.39	111.56	113.3	114.05	107.63	111.22	114.69	108.52	110.81	114.02	109.01	109.51	112.06	107.05	107.18	109.46	112.55	106.6	111.04	107.39	104.1	112.05	102.66	113.25	110.95	110.84	110.53	112	112.79	105	107.01	107.84	108.64	109.76	108.57	105.15	107.17	109.78	111.35	110.06	108.68	109.43	113.7	110.34	113.35	110.13	114.9
109.2	113.15	111.44	109.3	112.88	111.74	111.72	115.25	110.41	110.18	105.38	111.02	115.41	115.02	113.07	114.38	113.96	112.93	115.61	107.86	110.07	111.21	110.8	113.47	112.85	111.31	111.89	109.5	114.91	112.1	113.28	113.08	111.38	114.08	111.36	109.44	112.91	111.68	112.52	110.32	112.06	114.88	111.12	115.68	112.24	111.65	111.27	112.93	109.86	112.88
100.78	100.95	102.91	101.33	101.01	102.26	102.45	102.05	96.47	101.17	97.99	99.694	102.3	101.92	100.71	96.014	102.14	100.37	102.7	101.19	107.7	102.26	98.659	103.31	101.63	99.551	97.659	98.422	102.14	100.22	101.5	101.18	104.96	98.337	98.357	104.01	103.32	103.62	100.67	102.13	101.02	101.08	102.91	98.333	100.98	99.111	100.72	97.772	100.2	101.65
106.61	108.58	101.89	108.74	110.1	103.98	105.67	104.39	109.31	105.28	108.35	102.37	106.65	104.09	105.46	109.24	100.71	104.71	105.86	104.3	106.36	109.41	105.72	107.12	106.22	107.13	105.62	102	104.42	106.91	107.73	108.48	103.71	106.11	104.69	102.07	105.66	108.56	107.14	105.78	104.02	105.22	103.56	104.1	108.59	104.05	105	111.24	105.91	109.07
111.56	109.4	103.69	111.69	108.53	109	109.96	106.24	110.68	111.61	111.48	111.22	108.8	107.02	109.51	109.35	108.94	107.71	109.58	110.44	106.05	111.96	108.85	109.92	106.59	110.18	107.52	113.55	108.58	114.4	113.83	111.17	111.44	110.58	110.74	112.62	112.15	110.37	108.67	105.51	111.81	112.74	109.96	109.74	109.54	111.65	114	112.08	116.26	107.83
114.79	108.08	113.64	118.04	118.75	107.53	114.42	112.56	111.84	112.14	112.66	108.57	114	116.99	110.17	113.53	114.42	109.45	109.26	110.51	111.95	111.31	111.34	109.04	115.01	111.84	112.82	113.01	109.51	110.44	110.29	108.26	114.58	110.12	111.55	111.81	117.08	110.43	111.09	112	112.04	108.7	110.19	113.49	109.76	115.51	111.92	114.04	109.77	113.52
110.24	113.49	107.94	109.95	106.18	110.21	110.23	110.18	108.5	110.52	108.1	113.4	110.23	108.76	111.23	109.38	108.06	109.3	105.44	110.85	109.62	110.8	107.95	111.57	111.02	114.08	108.44	109.56	107.74	113.2	109.07	111.99	106.88	107.4	106.61	113.84	111.38	108.8	110.64	114.29	109.32	113.71	114.24	112.29	106.33	112.87	107.77	106.84	106.99	113.62
112.51	108.79	111.07	105.11	102.6	102.17	103.96	108.04	102.81	104.29	103.16	104.09	106.22	107.51	106.14	102.93	106.3	105.04	108.92	108.47	102.24	102.17	105.8	104.81	106.99	108.1	109.76	105.28	103.02	104.06	105.32	104.89	109.17	103.51	106.63	107.17	106.51	105.47	103.82	105.29	104.19	102.82	108.84	105.6	106.51	105.78	109.09	108.79	103.39	103.09
106.64	103.45	100.29	108.07	103.62	108.77	108.92	105.95	109.15	107.97	102.53	106.86	102.47	107.46	106.27	106.15	111.9	103.28	108.99	106.11	107.99	107.56	110.98	110.55	104.02	102.75	108.33	105.98	107.96	107.73	105.58	106.44	107.99	108.44	101.89	105.33	107.55	107.6	106.29	108.26	107.14	104.96	107.01	109.72	109.78	107.56	106.76	104.84	107.67	106.77
96.52	101.4	99.167	97.229	103.13	99.024	100.3	98.646	101.08	103.2	99.856	101.77	101.81	99.805	97.268	99.418	98.44	94.525	99.755	103.86	101.85	99.97	101.21	102.52	100.24	96.727	100.43	102	98.023	97.404	95.07	100.83	98.309	101.08	100.13	101.83	99.805	96.6	98.982	98.998	102.19	99.745	102.52	100.22	96.906	103.1	97.771	102.12	99.389	102.8
114.81	111.51	109.45	109.03	109.29	113.75	116.39	112.85	106.62	112.15	111	113.28	114.21	111.85	110.66	110.5	114.12	109.66	115.05	111.68	114.13	110.58	108.82	109.22	114.32	114.66	110.02	111.33	112.37	112.12	110.1	115.55	112.65	110.73	112.61	112.13	111.78	110.34	112.59	112.59	112.31	110.95	109.99	112.12	109.36	112.95	109.93	110.88	118.01	116.04
114.48	112.2	110.93	111.5	111.63	112.76	108.6	110.33	112.4	112.73	112.32	116.28	112.37	112.02	111.36	111.37	113.2	104.88	113.22	109.43	114.86	110.88	110.98	110.39	111.18	113.06	111.2	111.32	112.49	112.3	114.44	110.54	110.34	111.37	115.95	108.64	111.83	113.19	113.02	113.15	114.01	112.12	109.74	110.98	117.91	113.19	111.85	111.6	111.38	112.27
108.87	105.16	110.07	101.77	105.34	108.46	106.18	113.46	106.09	108.3	106.39	105.76	106.88	107.18	105.55	99.86	105.16	108.37	108.44	104.05	106.77	103.48	103.22	108.19	104.53	108.84	106.94	104.96	109	104.81	107.42	107.69	107.83	104.93	100.44	106.33	105.85	106.83	104.33	108.08	103.43	107.51	103.21	108.97	108.59	108.66	106.82	102.49	104.88	106.29
109.9	108.78	107.12	110.33	112.62	109.5	110.03	112.14	112.69	115.85	112.26	112.42	109.41	112.5	112.41	113.93	113.48	111.56	109.13	109.55	108.43	112.62	111.03	117.45	106.73	105.49	113.01	110.75	106.53	108.93	111.56	111.7	109.07	107.75	111.73	106.73	109.46	106.9	109.83	111.16	114.97	112.74	109.42	114.38	114.38	111.5	112.73	112.34	113.27	111.21
110.95	109.64	113.95	110.23	110.39	112.81	114.32	107.91	112.5	110.27	110.66	108.26	113.23	106.82	114.23	112.47	114.31	110.88	115.76	114.1	111.31	109.69	110.16	108.72	108.54	107.1	114.38	110.85	105.33	112.46	109.76	109.85	109.83	113.2	111.3	113.93	109.37	114.03	111.74	111.96	110.23	105.95	112.29	111.81	112.5	114.43	112.53	106.6	114.15	111.73
111.17	117.05	110.71	112.21	115.14	106.54	110.03	109.08	111.96	112.19	113.17	114.66	115.05	112.6	110.06	111.64	111.44	109.77	110.91	113.16	111.38	115.36	108.79	108.45	114.15	111.33	111.82	109.29	109.25	110.28	111.38	114.08	110.54	110.07	113.56	110.72	110.95	111.86	113.04	114.79	110.99	110.78	109.22	111.48	110.87	111.35	114.57	112.49	110.96	114.25
116.67	116	119.15	118.74	116.82	116.82	121.45	112.7	117.34	119.19	111.57	113	114.67	119.37	116.36	115.4	112.79	116.73	122.98	118.36	120.42	118.43	117.3	113.43	113.11	117.76	117.49	118.73	120.22	116.88	121.2	120.29	116.41	119.35	117.04	116.55	119.39	115.17	121.75	117.09	114.42	119.88	119.32	115.46	118.65	117.45	115.25	118.28	117.44	122.49
104.65	103.47	106.19	105.08	102.32	102.81	103.08	103.01	101.13	106.93	104.68	106.32	105.06	107.63	105.05	107.32	104.8	104.67	105.59	101.78	109.08	104.37	104.37	106.39	105.46	102.22	104.18	106.84	103.4	112.41	107.26	104.07	105.97	106.61	105.9	104.97	99.929	101	102.95	103.55	99.776	105.6	103.67	104.79	103.45	105.61	106.79	100.59	106.52	104.86
106.12	105.89	106.89	105.94	107.46	104.12	105.76	106.61	102.37	104.91	104.18	103.13	108.65	102.41	102.01	106.25	105.02	101.42	107.01	103.54	106.63	107.03	104.64	105.64	108.45	106.64	110.06	100.8	102.33	103.69	104.26	107.72	104.41	107.75	103.51	107.51	104.99	102.88	103.3	108.1	104.89	104.95	104.78	108.65	103.62	105.33	100.32	101.49	104.46	105.35
105.93	104	106.39	105.34	101.75	108.93	104.83	105.6	107.86	105.45	101.92	101.04	106.4	110	102.34	100.19	104.17	111.02	106.9	105.91	105.35	108.2	101.63	107.93	106.85	107.13	106.22	105.71	103.27	105.42	109.59	107.11	108.93	104.52	101.53	106.71	104.49	107.74	102.85	106.73	105.14	107.7	101.53	105.63	107.64	107.92	101.98	102.12	106.03	101.66
96.586	100.37	100.33	96.483	101.66	99.884	98.849	99.981	102.91	102.78	101.37	98.378	100.36	95.676	96.061	97.878	99.37	99.65	98.464	100.03	105.65	95.884	99.171	101.69	99.378	99.149	99.094	101.28	96.436	96.658	101.69	94.943	97.358	98.443	98.184	99.632	102.58	99.537	95.955	101.58	100.73	103.85	96.625	101.34	99.729	98.191	98.266	100.55	102.27	99.898
110.05	108.18	108.48	110.95	107.56	111.68	109.3	110.07	112.3	108.42	107.56	106.22	108.1	112.48	110.23	108.8	103.52	107.65	112.3	111.22	109.65	109.76	108	110.85	107.5	111.17	112.97	115.98	109.27	110.06	111.46	112.34	113.24	108.66	111.32	112.28	111.44	112.89	110.12	109.32	109.85	110.16	113.61	110.34	109.22	107.35	112.16	115.22	108.19	111
108.46	103.43	108.07	106	105.36	105.19	103.06	107.06	102.22	107.99	106.98	107.69	103.65	108.92	105.78	105.54	102.13	105.65	112.21	103.88	108.65	104.19	105.16	103.33	108.96	104.5	104.87	105.53	101.31	108.65	107.83	107.78	107.11	106.97	105.46	104.27	106.19	106.62	105.57	106.53	105.21	102.44	110.22	107.65	104.87	105.36	107.65	108.33	107.02	104.31
111.69	112.16	113.98	108.65	113.68	110.38	108.32	113.38	107.86	111.66	111.69	110.71	110.6	108.75	110.35	109.71	115.54	109.91	108.16	114.16	113.97	114.51	112.88	110.68	112.85	114.85	108.34	113.02	111.55	112.72	109.27	111.62	110.68	109.3	107.75	115.97	108.94	109.43	113.29	112.58	110.72	114	108.64	108.79	108.88	112.89	108.51	109.9	113.8	112.48
105.3	103.97	108.15	105.08	105.7	101.99	108.04	107.6	105.77	103.88	105.19	106.2	102.76	103.95	103.32	107.92	107.35	104.73	103.56	109.75	108.97	105.72	107.99	105.38	101	104.05	110	102.87	104.59	106.42	102.86	108.06	105.01	108.61	105.34	107.19	102.99	105.19	108.9	108.1	101.41	106.63	107.1	107.11	107.39	107.59	102.74	106.55	103.37	105.86
107.41	106.49	106.43	106.99	104.93	105.94	106.08	103.52	106.41	101.66	106.12	102.93	107.79	106.39	104.02	105.55	105.15	105.34	106.22	108.54	103.74	109.1	103.65	103.8	103.49	107.41	105.11	105.08	106.23	103.56	105.31	106.28	103.84	108.45	104.08	101.03	105.24	108.77	106.83	106.62	103.76	105.7	102.96	105.45	108.42	100.68	101.53	102.81	110.83	109.04
106.64	108.46	107.42	103.58	100.12	105.53	105.99	104.87	103.16	106.54	104.8	109.65	106.79	109.27	104.71	103.87	105.27	107.83	104.14	103.31	104.22	104.31	105.41	105.08	108.15	110.44	105.4	105.95	105.83	105.97	105.55	108.84	106.74	106.03	106.57	108.41	108.01	105.33	105.31	104.71	103.39	105.43	103.99	103.98	106.4	104.97	108.55	103.94	104.68	107.37
102.99	106.03	105.67	105.15	99.705	102.72	105.78	98.878	106.2	106.83	102.32	105.66	100.13	107.53	107.55	108.38	106.77	105.13	101.28	105.57	100.3	100.71	103.46	105.83	105.08	102.87	101.54	102.21	103.85	101.09	106.68	105.82	104.31	101.77	103.96	99.025	102.43	105.73	100.09	106.04	106.41	104.28	105.62	99.111	98.61	106.76	104.78	101.2	101.92	106.05
100.51	100.22	100.22	101.61	101.24	100.55	99.524	100.53	101.42	98.392	98.785	103.85	101	103.53	102.61	103.26	101.58	101.32	103.91	102.56	97.508	99.758	104.42	102.54	103.46	105.71	101.53	101.3	98.784	104.42	97.298	98.763	101.84	106.49	104.16	103.39	102.48	98.014	103.63	100.93	103	97.491	104.87	101.19	102.22	100.19	99.307	99.073	104.72	103.26
106.79	112.09	110.17	109.34	111.04	111.02	106.45	112.34	109.21	110.99	111.85	111.22	110.86	107.5	112.29	111.72	110.63	109.98	109.94	111.98	106.89	111.05	109.83	111.59	103.46	111.23	117.11	107.34	108.95	113.37	106.44	107.41	113.52	112.15	105.55	113.22	107.03	108.95	112.07	112.27	111.83	110.09	108.95	108.77	107.22	110.88	109.29	107.21	112.13	109.19
102.28	104.35	101.3	105.26	109.24	104.04	103.9	106.63	103.02	108.15	104.41	105.18	106.87	105.43	102.58	106.23	106.92	103.83	102.4	105.91	107.78	105.8	102.03	102.8	105.57	102.8	101.63	104.82	110.87	107.88	106.18	101.88	106.29	105.94	102.63	109.37	107.51	106.89	105.06	101.41	106.37	104.73	105.74	103.26	108.87	107.3	102.43	100.66	108.84	105.04
104.73	108.36	107.43	104.6	101.81	104.58	107.73	103.55	110.11	104.16	107.31	107.93	110.74	107.19	102.93	109.54	107.16	105.49	108.74	108.87	104.06	105.96	104.22	102.65	106.04	105.88	107.8	107.81	107.49	106.69	109.47	109.12	110.86	110.48	105.85	110.15	109.71	104.2	105.89	109.13	104.09	107.91	108.92	106.49	105.17	106.86	103.76	107.1	107.52	108.21
98.051	100.35	103.47	98.931	100.24	104.83	106.53	100.75	101.1	100.85	101.72	95.965	104.19	100.41	100.49	99.86	100.69	96.175	101.29	100.72	104.16	100.18	96.785	100.96	100.83	101.85	96.163	103.3	100.75	100.84	100.01	99.224	102.95	98.212	96.238	103.13	103.25	104.39	98.673	97.552	99.844	94.079	95.98	101.82	98.89	95.855	102.66	102.94	98.141	97.36
111.64	111.04	111.17	111.91	113.15	109.68	114.14	109.86	115.94	111.77	106.98	109.06	113.76	110.1	109.37	109.71	113.5	110.98	112.19	116.44	114.57	107.79	111.59	114.06	112.68	112.98	111.04	115.54	114.13	107.45	111.45	116.62	116.75	110.72	114.45	109.84	112.86	117.79	111.48	114.67	114.11	113.1	108.15	113.84	112.37	112.23	113.81	114.04	114.41	115.4
115.25	113.51	115.46	115.08	118.52	122.33	113.76	118.28	116.61	116.04	117.56	116.17	119.24	113.82	115.61	117.85	118.59	114.03	114.5	120.41	115.82	117.59	114.15	116.77	115.78	113.89	116.18	114.34	115.67	115.73	117.78	119.39	116.26	113.99	115.94	115.15	115.58	116.56	111.76	120.73	117.82	116.46	114.47	115.7	117.8	112.05	112.4	117.58	113.42	116.87
106.33	106.32	103.96	101.74	105.69	101.9	107.56	105.38	110.23	106.08	107.85	107.24	107.01	103.62	107.43	104.64	103.34	104.09	105.46	105.83	103.49	105.82	105.16	104.38	102.67	106.81	107.12	110.09	101.86	110.12	102.04	107.38	100.49	107.28	102.88	105.38	109.57	103.85	100.81	102.9	104.89	103.19	105.67	106.61	105.37	102.15	105.68	106.37	100.62	102.64
112.34	110.46	111.28	111.7	109.66	110.1	109.96	112.44	110.65	110.72	114.56	107.03	112.89	113.63	108.88	111.24	110.56	116.23	112.05	114.07	110.74	109.57	109.72	109.02	114.85	110.44	115.01	111.34	106.68	115.87	109.04	111.26	109.2	111.85	111.63	105.42	113.08	110.71	110.77	109.79	109.81	111.13	120.92	113.9	109.38	111.47	112.29	110.21	108.96	110.55
109.18	109.96	106.6	108.23	108.48	111.84	110.09	114.67	112.87	109.46	107.64	113.06	111.46	111.02	113.52	114.38	112.97	104.76	108.35	109.11	111.17	110.99	113.02	108.39	112.96	117.19	110.37	106.88	112.1	109.57	112.11	111.29	112.85	112.01	112	109.61	110.32	108.95	106.55	109.96	113.01	115.83	113.32	110.9	111.12	112.85	105.81	111.25	110.88	111.09
113.85	109.89	114.16	107.31	107.82	110.03	109.88	106.03	113.22	108.97	113.52	112.79	111.51	109.79	114.17	109.66	107.77	114.68	110.42	112.9	109.62	111.97	117.38	110.41	107.67	108.06	114.46	113.9	112.83	114.37	110.13	110.82	105.18	110.53	107.78	106.51	113.05	109.61	111.94	115.88	111.53	111.72	116.33	114.88	113.44	111.34	111.33	112.4	110.81	111.76
109.25	107.49	113.4	111.62	109.32	109.79	108.59	113.04	110.55	112.44	108.84	111.82	111.19	106.47	113.57	109.51	110.83	112.64	107.72	112.44	107.18	110.14	106.47	114.1	105.37	108.59	111.68	109.46	108.84	108	104.73	109.62	105.64	107.22	109.15	107.93	110.04	109.68	106.7	110.63	109.35	113.32	111.78	108.14	112.02	108.41	109.59	105.39	108.7	106.36
114.78	121.57	118.89	114.42	118.31	119.52	116.72	113.38	118.31	118.73	112.95	117.76	119.8	117.5	116.17	118.83	122.53	116.12	117.84	121.53	118.67	115.1	115.17	116.99	114.77	115.62	120.89	116.99	117.32	114.55	117.97	119.5	119.13	121.18	117	117.74	116.47	114.27	118.04	123.18	114.09	117.34	118.55	118.74	116.16	119.57	115.63	122.72	117.9	119.01
107.87	103.85	108.4	106.65	106.09	105.52	110.64	107.21	107.45	103.29	107.3	108.66	110.54	109.31	105.52	108.91	106.05	106.2	109.27	108.92	105.95	106.56	106.6	105.3	105.41	107.03	107.33	111.14	110.24	105.19	106.24	105.15	102.95	101.62	101.96	104.22	108.87	106.02	109.07	107.19	105.78	106.26	103.96	109.03	108.11	104.17	109.78	104.81	110.56	105.26
107.12	104.38	106.16	105.71	103.94	106.85	104.08	109.59	103.61	103.4	104.45	104.23	105.16	103.84	106.47	103.52	108.89	104.58	107.4	101.83	108.25	107.25	109.06	106.76	99.913	103.73	105.51	106.09	104.09	106.07	110.07	103.98	105.42	106.2	107.85	103.52	109.16	108.6	102.99	108.04	110.2	110.84	103.47	110.68	106.09	109.66	104.39	111.2	104.17	103.2
106.58	106.88	101.68	106.04	102.16	104.15	104.57	101.07	104.4	104.88	102.73	103.32	107.56	102.54	103.5	102.38	105.6	101.75	104.91	105.1	106.22	106.2	104.07	108.35	104.91	107.12	108.1	103.97	103.49	104.85	104.02	102.57	101.52	111.88	103.4	107.55	108.89	106.97	101.85	102.24	103.43	106.29	108.85	100.69	104.27	106.49	107.06	102.23	106.85	101.88
107.32	105.47	106.56	105.52	102.36	108.98	104.21	108.57	104.23	105.84	107.03	104.84	100.73	99.619	104.85	107.57	110.12	101.72	100.18	109.18	110.94	108.87	104.73	102	109.38	105.91	107.45	107.6	110.2	109.27	101.72	101.16	104.92	106.44	103.2	108.17	109	104.69	106.44	104.56	107.54	105.37	102.55	102.8	104.29	107.02	106.28	107.36	103.05	103.63
97.486	103.18	100.77	100.58	101.73	98.963	100.96	95.346	99.319	98.181	98.06	97.495	99.706	95.818	101.23	101.9	99.425	99.862	98.246	96.81	98.552	100.77	99.092	96.505	100.53	98.019	99.522	103.36	99.22	102.27	105.27	101.2	98.964	102.85	99.12	98.747	100.29	96.906	98.902	95.496	100.57	98.9	102.7	97.122	102.84	101.49	102.89	104.83	97.877	97.612
109.97	114.22	110.01	113.06	112.66	115.22	113.57	112.08	112.44	115.18	115.73	110.21	113.12	114.63	116.38	110.23	111.38	115.42	114.88	113.7	113.1	111.89	112.09	112.07	114.53	111.51	114.12	113.66	109.91	114.05	113.21	116.15	115.97	117.21	109.15	112.21	111.55	115.28	114.16	113.48	114.26	113.25	114.36	108.32	116.74	107.59	112.1	114.91	107.97	112.47
120.51	115.68	117.36	116.54	116.38	115.56	117.86	115.59	118.94	117.32	119.63	118.66	115.71	124.21	117.04	114.81	119.02	118.22	120.39	120.91	116.3	116.83	114.05	119.83	119.23	119.29	118.06	119.7	116.45	119.24	116.26	117.64	117.73	120.71	117.81	115.68	114.83	116.9	119.43	117.32	113.66	115.14	116.13	112.74	118.01	121.11	119.73	116.29	114.34	119.59
104.71	105.83	101.14	105.23	107.03	107.83	112.12	106.23	111.7	104.88	107.37	104.8	110.95	105.84	110.45	108.9	109.13	108.15	107.36	106.91	105.42	109.17	105.36	105.39	107.7	107.3	99.288	104.89	104.72	105.08	109.59	108.3	106.62	106.71	105.85	108.18	107.38	110.39	101.49	100.99	104.91	105.5	98.684	109.6	106.79	103.96	105.04	111.78	106.87	106.4
105.68	111.18	106.42	109.19	104.04	112.21	112.04	105.57	106.73	105.23	105.49	104.29	105.62	106.86	105.29	105.67	109.24	107.73	104.81	105.75	112.17	104.63	103.63	107.36	105.32	103.43	112.43	107.78	102.93	104.5	110.88	102	106.05	105.68	106.63	105.23	107.51	104.01	103.89	104.78	104.07	108.46	108.46	105.58	106.75	101.76	104.82	106	107.42	104.16
106.26	103.48	107.76	104.85	103.45	102.99	105.85	107.69	110.52	104.01	103.6	104.38	101.15	100.33	102.31	103.2	107.55	103.89	103.07	104.97	104.64	102.49	105.82	102.84	101.36	106.78	105.82	99.193	101.19	105.35	106.88	105.38	105.9	108	97.512	101.03	103.69	106.52	105.37	107.12	101.89	102.11	104.29	108.27	102.64	98.97	101.88	108.4	100.64	101.41
96.27	102.07	106.85	103.46	97.177	102.49	93.588	100.66	101.66	101.45	98.609	98.315	98.264	100.95	98.175	95.896	102.59	101.21	95.919	101.38	103.4	98.611	98.074	99.717	97.481	100.28	101.41	99.586	92.692	98.03	99.724	99.997	100.05	102.5	98.111	101.86	103.34	100.69	103.92	98.451	98.5	98.126	97.918	98.855	99.926	97.333	101.21	98.37	100.7	98.979
98.365	100.93	97.228	96.013	100.52	98.539	98.911	96.735	100.9	96.262	96.464	99.462	98.043	97.863	96.793	99.737	98.991	101.91	97.258	101.33	95.536	100.14	101.61	101.51	105.54	98.466	97.214	102.59	97.471	100.24	97.541	101.8	99.526	101.69	102.21	100.31	101.66	101.46	97.123	104.89	99.578	101.17	103.4	100.91	98.839	99.135	103.86	97.831	102.38	98.791
107.73	103.02	102.95	107.23	105.83	103.68	105.04	111.1	104.27	105.62	104.44	104.59	104.58	107.34	104.43	111.04	103.34	102.65	105.56	105.21	102.9	105.13	104.66	103.65	104.32	102.09	99.721	102.6	102.72	105.83	107.02	101.89	105.12	105.93	107.44	105.18	103.51	110.31	103.63	106.01	102.28	105.2	107.43	103.64	105.7	100.51	106.14	103.88	103.77	101.81
106.11	100.29	107.77	102.53	101.83	105.06	105.34	105.56	108.87	104.19	106.97	107.88	104.45	99.829	103.12	106.63	105.07	100.77	103.96	107.54	107.71	102.55	102.19	103.75	106.77	103.14	104.28	106.55	100.38	105.95	102.04	106.31	100.33	106.94	107.74	106.51	104.53	102.86	98.68	103.19	104.69	101.65	102.77	102.97	104.69	106.8	105.28	106.53	103.74	102.87
108	103.49	107.71	105.27	105.75	108.36	106.49	103.57	101	105.4	105.55	102.47	103.53	101.42	102.44	108.43	106.08	105.8	100.76	105.25	106.43	105.21	102.66	108.08	108.64	111.04	108.41	107.73	103.29	105.78	106.68	108.98	102.84	108.86	105.15	104.9	105.03	103.15	107.08	101.28	103.61	102.23	102.53	107.57	102.18	101.98	104.42	105.8	104.38	99.393
97.435	101.21	98.559	95.133	96.931	101.5	97.069	101.36	97.561	106.8	97.95	97.746	100.3	100.89	99.464	100.04	98.354	100.65	104.03	102.49	102.07	99.633	100.62	99.169	103.39	99.035	98.983	96.86	98.225	101.57	103.17	100.77	103.7	97.061	96.88	95.236	99.617	100.54	101.86	106.06	99.851	99.178	100.65	104.17	96.743	101.29	104.33	101.34	100.85	96.872
104.71	104.23	100.89	102.95	107.72	104.61	105.59	103.33	107.79	107.77	102.28	109.77	105.7	105.24	103.36	100.97	106.96	103.13	104.97	109.01	105.37	105.04	107.48	101.66	103.57	105.78	101.03	108.52	106.43	105.2	108.33	103.82	107.8	102.06	106.38	109.78	101.95	104.14	104.16	107.46	107.31	106.15	106.22	108.78	107.32	104.95	105.54	106.41	105.04	107.47
118.85	118.58	118.39	118.62	116.88	115.21	118.26	122.48	113.63	114.76	115.31	116.33	119.55	118.33	114.65	123.58	116.77	121.91	114.96	115.44	119.85	121.89	119.37	119.42	115.91	113.81	113.98	116.6	115.35	118.3	115.6	115.87	113.31	117.91	115.15	115.45	119.43	115.44	116.48	120.19	120.45	114.07	117.51	116.87	121.73	118.61	120.65	116	115.25	117.59
105.91	106.21	103.73	98.577	107.45	111.37	110.86	106.68	105.41	108.04	102.8	104.37	103.22	105.56	104.87	108.89	102.55	107.63	104.58	108.23	104.07	106.84	105.07	108.32	106	111.42	103.22	104	104.06	104.28	105.55	103.09	103.4	102.73	105.21	108.08	108.06	105.95	106.37	108.47	105.25	105.47	101.82	102.88	108.56	108.76	103.19	110.77	104.23	103.57
108.27	103.14	106.93	106.33	105.39	106.84	105.36	105.4	101.48	105.77	104.69	104.15	104.9	102.62	102.4	104.63	101.81	104.89	101.92	105.56	107.38	103.62	104.68	103.6	99.457	103.67	100.41	102.89	104.17	106.68	102.93	105.92	105.84	104.08	101.11	107.22	97.932	103.37	103.97	105.79	107.17	106.89	100.55	108.13	104.75	101.53	105.96	105.38	103.93	104.79
107.42	108.01	104.51	108.27	109.57	107.34	106.47	105.24	107.09	104.69	103.88	107.37	109.86	106.96	107.45	105.39	106.14	108.49	106.42	104.4	106.19	108.88	104.77	107.36	104.63	110.28	109.09	103.06	106.66	104.22	102.65	110.79	110.13	104.43	104.26	107.84	105.71	108.45	106.47	105.7	107.01	107.37	105.55	110.19	105.49	104.62	106.89	106.11	103.38	106.79
110.15	114.42	110.62	115.93	113.39	113.84	112.67	114.88	115.58	112.83	109.86	115.77	115.62	112.69	113.87	113.23	111.1	114.72	112.51	116.05	113.24	110.25	114.5	113.88	115.79	113.62	108.03	108.22	113.69	112.56	112.12	112.21	113.77	114.31	110.11	113.34	110.29	110.48	114.21	112.44	109.53	107.71	109.39	113.5	117.15	110.25	111.03	108.91	111.29	111.71
116.74	118.98	116.62	116.85	120.41	118.77	117.38	118.79	118.96	112.98	119.33	119	117.29	114.16	116.32	116.02	112.34	114.22	116.83	114.96	114.19	120.61	117.76	118.22	111.6	114.61	115.52	121.25	121.72	116.41	112.07	120.79	118.5	116.33	115.52	118.66	115.2	115.9	120.08	117.21	121.5	115.48	115.54	117.08	118.13	113.86	114.38	119.68	117.94	117.7
105.64	100.66	100.83	105.01	101.9	106.32	106.4	102.45	102.06	103.65	106.88	104.1	106.53	106.06	103.83	106.69	109.6	99.439	104.6	105.19	106.43	105.05	102.73	103.08	104.81	105.11	101.51	108.64	105.24	104.13	102.3	107.9	101.61	97.097	103.38	103.4	105.78	104.81	104.8	97.658	100.32	108.33	105.32	101.61	106.55	104.2	107.41	102.84	101.65	104.16
113.47	114.79	114.56	112.68	111.32	107.74	115.11	108.16	111.56	107.52	111.02	114.27	115.59	113.02	109.59	109.41	111.13	112.92	111.44	111.41	111.61	110.76	109.75	114.61	110.2	109.46	108.45	109.99	102.3	107.81	114.88	113.63	115.99	111.77	113.61	112.08	110.5	110.32	111.52	113.08	112.84	111.49	114.09	112.17	107.1	111.04	108.8	112.4	113.25	107.32
109.3	102.94	110.08	107.18	105.48	108.88	110.25	104.69	105.51	104.88	103.02	107.14	105.53	108.63	106.2	107.66	107.25	108.32	109.34	108.28	105.03	105.8	104.72	105.48	103.68	101.11	105.9	107.61	108.61	101	107.15	108.94	102.42	108.43	105.8	104.55	111.21	102.87	105.21	108.34	104.95	114.47	107.88	108.45	104.16	105.86	109.67	103.7	112.28	106.31
107.4	106.87	106.91	109.57	98.68	101.16	103.86	106.75	105.09	104.08	103.94	114.98	107.03	106.66	107.35	104.57	105.33	104.19	102.72	110.09	104.62	108.92	104.46	106.09	106.15	110.57	108.53	102.68	102.07	106.83	105.88	106.86	101.02	104.83	110.28	108.25	108.1	111.56	104.67	104.2	105.3	104.8	108.39	107.39	105.22	100.98	107.23	107.24	108.28	105.17
108.61	105.47	107.85	106.93	104.72	105.65	109.17	105.27	102.09	104.91	105.79	105.56	104.31	109.28	105.61	109.07	108.89	108.3	105.51	105.73	103.45	108.79	106.63	106.45	104.91	107.96	108.01	106.26	108.04	108.04	103.29	104.41	107.72	104.88	101.77	109.96	105.99	105.46	105.49	102.33	108.13	105.44	103.22	108.1	105.11	106.38	103.31	109.36	108.14	108.71
100.76	96.925	101.09	104.15	99.77	100.13	100.74	98.672	100.97	99.713	97.888	99.623	99.613	98.064	102.9	105.47	100.11	99.777	103.26	99.875	98.741	102.43	96.843	98.949	103.51	99.272	99.053	105.72	97.441	98.614	96.24	102.73	100.02	100.56	101.64	99.807	101.48	102.02	101.43	100.64	98.67	99.597	97.652	96.833	100.43	94.642	100.29	96.927	101.62	99.195
103.1	105.25	106.61	103.79	99.354	103.59	104.38	105.14	108.29	109.57	108.37	108.68	101.74	101.6	103.67	105.2	107.4	104.79	105.02	107.96	103.38	106.59	104.08	105.36	100.69	102.58	102.73	101.84	105.89	110.81	107.25	109.02	107.03	102.33	104.1	104.57	107.56	107.82	104.79	109.65	105.85	107.9	104.97	108.71	105.83	101.17	103.3	106.01	103.84	106.31
102.55	102.71	103.38	105.35	104.85	104.43	106.73	106.44	100.65	104.47	104.31	101.03	110.6	107.53	103.58	104.43	109.49	106.58	104	103.29	110.14	102.05	103.49	103.26	105.05	102.19	103.78	98.436	104.21	104.46	106.7	108.21	105.01	106.5	102.56	109.71	103.19	108.6	106.89	106.06	106.49	99.976	105.76	105.6	106.44	105.94	104.84	103.63	108.09	106.77
107.55	113.38	114.53	109.79	108.97	108.8	114.5	116.01	111.64	108.01	111.18	110.06	110.47	111.58	106.12	109.65	109.8	109.55	110.87	114.33	109.69	109.74	107.29	111.05	115.73	104.87	111.98	110.79	110.82	111.43	108.79	110.25	109.43	110.75	108.87	112.9	113.93	112.4	114.13	107.22	110.38	112.3	111.2	108.03	116.72	114.18	109.32	113	108.62	106.22
113.58	110.1	111.81	106.93	114.41	111.82	112.95	113.65	112.02	109.83	113.31	115.49	112.9	110.21	109.09	113.48	115.61	108.56	113.93	111.2	110.13	111.52	115.28	109.62	109.95	107.9	110.93	112.84	111.71	114.73	112.82	111.6	115.25	114.53	113.69	114.82	113.09	112.43	117.01	114.26	113.71	115.3	112.44	111.2	116.62	112.57	114.78	113.88	111.29	111.91
110.85	112.33	106.15	113.46	107.36	109.48	109.86	111.79	109.69	112.67	110.54	110.08	111.54	111	112.71	107.18	111.06	108.13	112.29	116.66	107.97	114.43	108.71	106.2	109.11	112.18	113.61	109.04	102.77	110.45	116.79	110.44	107.24	112.4	111.58	109.82	115.81	111.83	111.19	110.04	110.55	111.62	113.72	115.03	113.1	117.98	112.32	106.38	112.82	113.19
107.87	113.06	107.73	111.77	109.04	106.69	108.52	110.38	108.59	114.55	110.59	108.21	109.11	112.26	111.29	108.41	107.97	112.56	110.05	111.08	108.97	107.5	112.31	110.17	114.85	111.43	113.05	109.85	111.35	105.92	109.76	107.72	111.95	111.06	112.53	109.97	111.56	109.88	110.32	109.59	115.3	110.03	108.04	111.24	112.14	110.03	113.26	106.43	112.1	106.51
110.74	105.12	109.38	107.79	103.89	108.75	106.18	112.6	107.57	108.87	103.55	107.4	107.51	106.19	108.66	108.35	111.56	103.15	109.82	107.06	103.81	107.91	106.07	106.96	109.48	105.88	105.64	106.4	105.67	103.23	109.46	105.56	103.05	101.45	101.35	107.05	106.17	109.01	104.93	104.53	105.15	105.36	108.88	108.59	107.03	108.56	106.22	109.24	105.91	106.73
108.55	105.22	103.33	103.71	104.73	106.32	103.52	104.7	108.39	111.17	108.51	106.97	102.45	102.73	109.08	103.91	105.54	109.23	110.14	106.41	107.99	102.93	107.4	106.25	103.54	105.4	105.69	104.58	106.77	103.93	111.17	103.29	104.04	107.95	106.66	106.61	106.51	105.62	109.17	100.81	102.69	106.5	106.09	104.37	105.09	105.15	106.34	104.98	105.8	103.96
109.9	108.25	104	105.77	99.897	102.02	104.52	108.96	101.44	107.97	104.06	105.03	107.83	108.9	101.53	104.69	110.68	103.79	106.5	107.11	103.79	104.04	108.48	107.5	104.66	108.6	104.86	109.48	108.59	107.82	103.53	107.99	102.82	107.04	110.99	109.91	107.45	108.84	104.85	107.47	100.63	108.02	105.91	106.96	106.45	108.1	109.22	109.3	105.08	100.63
104.86	111.69	110.11	101.67	105.28	110.53	101.65	110.13	108.69	104.49	109.43	106.4	105.76	104.88	107.26	106.51	108.19	106.86	109.34	107.4	101.94	109.22	105.87	104.84	110.87	107.35	105.92	102.59	105.37	108.47	105.42	105.78	102.8	106.25	104.89	109.68	106.3	108.99	105.17	108.11	106.58	108.47	106.99	103.87	105.6	108.58	107.71	103.66	107.29	105.65
113.25	105.81	112.78	108.82	111.75	108.99	111.82	110.71	116.94	109.39	114.43	108.6	114.3	110.13	113.74	111.3	109.93	107.33	114.38	114.36	109.28	109.69	110.29	109.56	115.06	111.14	109.17	106.21	107.05	107.89	111.87	114.33	108.3	111.07	113.03	113.1	112.05	111.96	109.07	109.67	117.81	115.42	110.17	109.58	111.41	111.11	111.18	111.58	110.25	111.36
105.93	102.17	107	103	108.83	107.08	107.1	102.43	107.4	101.22	107.11	104.25	104.72	106.52	103.31	107.39	107.87	110.54	104.93	104.58	103.48	111.37	108.79	104	110.48	104.4	102.53	104.13	110.1	104.34	110.29	106.34	109.88	105.17	108.45	107.81	105.66	107.15	105.81	109.53	104.74	106.85	107.27	108.15	107.79	108.05	105.95	107.61	104.85	106.5
101.32	102.77	111.13	103.06	109.3	100.14	108.11	102.62	104.86	108.33	103.8	101.36	104.23	102.68	108.1	103.14	107.45	109.21	107.07	103.72	103.12	105.34	105.82	102.96	105.64	108.24	106.91	104.23	103.3	106.53	103.4	107.1	100.57	111.05	105.97	108.02	108.76	108.14	107.9	102.18	102.91	104.06	109.76	105.6	102.9	105.14	103.33	98.612	103.94	105.63
110.41	107.58	102.94	103.99	109.24	105.5	105.57	109.17	105.61	104.51	108.21	103.47	107.58	106.93	111.52	109.4	107.12	108.66	110.19	105.13	106.52	108.82	106.7	104.93	104.45	109.04	104.93	106.92	107.39	102.34	109.4	106.85	105.72	105.19	106.14	107.07	106.89	107.92	108.03	107.15	106.07	106.35	103.9	105.76	103.9	105.43	106.15	107.37	106.83	107.87
109.31	107.64	108.2	105.52	107.17	108.13	104.34	104.1	104.85	104.06	112.93	104.49	105.72	109.66	105.6	107.53	102.59	102.89	109.73	103.5	104.31	111.78	110.76	108.53	106.28	105.95	107.41	107.71	111.67	107.78	105.57	100.32	105.45	103.29	106.52	101.85	108.41	105.06	105.47	105.88	107.75	102.97	111.28	108.17	102.66	106.29	111.38	103.85	106.1	106.16
100.73	102.82	101.91	101.86	103.78	103.55	99.901	104.58	102.41	105.87	106.98	105.53	105.2	105.13	105.9	102.66	104.69	107.03	107.6	102.74	106.65	103.31	104.54	105.03	105.51	105.37	104.09	105.57	103.06	106.24	104.02	104.46	105.99	100.95	110.03	106.94	99.486	102.28	104.43	102.01	105.6	102.64	101.73	106.73	104.59	100.51	105.04	102.67	105.53	107.11
107.27	102.35	102.81	105.78	104.74	108.41	104.75	104.8	108.73	101.16	104.92	107.8	106.52	105.34	103.8	105.85	104.95	108.21	101.63	105.2	106.56	108.06	108.94	106.9	106.48	102.84	107.15	107.16	105.16	109.47	109	105.77	109.53	108.81	102.5	106.66	105.53	108.15	107.47	107.42	104.97	107.11	109.81	104.25	106.99	106.96	106.95	110.87	109	105.9
103.16	101.75	102.99	98.457	102.51	100.77	101.77	98.99	100.98	100.26	98.218	99.869	96.846	97.703	101.3	99.091	99.873	102.02	99.551	102.4	99.956	100.05	97.911	99.224	103.02	101.73	99.787	97.392	97.738	97.673	96.436	96.907	101.41	102.13	101.67	98.16	100.9	104.59	97.287	95.841	98.729	101.84	102.03	99.607	102.37	99.047	99.586	99.343	106.33	99.737
108.88	109.79	104.24	106.21	106.17	102.99	104.27	102.37	107	101.99	104.26	107.92	105.07	103.37	105.92	108.12	100.8	105.19	106.96	105.9	102.87	106.67	104.94	108.22	99.859	106.26	106.02	111.02	103.97	104.35	101.83	103.05	106.04	107.27	106.18	104.66	104.87	98.776	105.22	106.2	109.04	103.96	104.56	105.32	104.95	107.9	107.07	106.09	104.05	103.93
106.01	102.45	105.02	102.47	105.18	105.88	109.17	102.39	103.9	104.05	102.33	104.28	104.96	106.81	109.35	108.41	105.85	105.56	108.07	107.97	106.21	104.13	109.13	107.62	106.99	104.73	98.864	102.18	103.14	102.9	104.71	104.14	105.95	102.01	108.27	104.63	101.54	102.54	102.82	104.1	102.84	104.84	105.44	107.29	104.76	103.56	103.7	106.16	109.22	102.76
105.12	102.45	102.78	98.326	104.68	107.67	102.37	102.44	105.19	105.43	101.43	106.05	107.27	109.89	105.6	106.74	103.84	106.32	108.35	105.94	104.25	106.85	104.17	106.41	102.82	101.99	103.42	101.73	107.52	108.57	105.04	103.57	102.44	100.93	107.66	102.21	108.87	103.94	111.58	106.89	106.02	105.12	103.01	105.47	99.543	101.69	101.57	105.66	104.07	102.98
109.38	108.74	110	111.01	105.71	110.31	109.03	112.47	110.96	106.85	115.13	116.65	110.81	114.48	111.51	108.98	106.74	105.03	116.46	110.49	106.97	108.88	113.47	116.44	107.9	113.14	115.49	114.92	110.83	111.64	110	108.23	110.7	106.93	111.91	108.91	111.3	109.91	110.73	112.06	115.05	111.64	111.39	108.13	107.91	110.96	110.79	108.09	113.83	109.03
116.42	115.33	115.25	107.1	113.62	118.7	118.92	114.86	118.43	118.09	115.17	118.75	114.01	114.21	117.99	114.27	119.65	119.56	120.51	117.43	114.14	117.41	117.13	117.96	117.6	116.45	112.22	118.86	114.41	114.9	116.24	119.85	112.43	116.67	117.75	116.83	117.72	120.37	113.01	115.38	112.91	114.89	117.48	116.18	119.25	113.99	117.86	119.52	119.85	114.08
97.55	96.967	101.17	99.103	100.04	96.481	102.24	100.67	98.634	103.51	101.91	99.26	101.49	102.4	98.567	104.46	98.986	99.063	99.267	99.867	101.54	97.396	95.8	96.255	99.349	104.64	101.06	104.11	100.01	103.5	100.79	96.459	102.3	101.88	96.146	102.34	96.739	100.34	98.664	102.37	99.604	99.245	98.056	101.54	101.17	97.652	100.88	98.634	93.869	103.58
105.95	103.87	106.7	107.42	105.07	106.46	106.02	106.3	103.3	102.57	106.62	108.03	105.43	106.42	109.17	103.58	107.92	107.89	107.63	109.43	109.25	105.17	103.53	105.06	103.78	101.5	103.84	107.03	108.19	109.01	103.11	106.25	106.37	109.86	100.52	107.73	104.99	104.27	107.74	107.36	106.65	107.84	109.62	100.85	103.87	107.62	105.21	108.95	101.93	103.44
106.69	108.57	105.48	103.44	103.78	103.99	105.13	106.15	105.58	106.13	102.43	101.56	103.16	106.87	107.05	106.49	102.69	102.73	103.79	108.21	106.18	104.78	102.71	106.23	106.88	112.5	106.12	105.28	104.42	104.94	105.94	109.09	105.81	106.44	105.93	107.16	103.65	103.84	101.05	102.04	104.75	107.3	101.39	107.6	107.68	103.66	104.09	105.55	105.11	106.76
117.97	120.53	116.69	119.94	114.24	116.32	117.05	113.92	114	113.79	118.75	118.06	117.67	117.9	116.54	115.24	113.31	113.28	114.7	113.52	116.51	116.78	116.86	117.01	116.73	120.06	115.42	121.8	114.85	117.69	117.65	115.96	113.26	121.68	122.63	114.25	121.06	115.76	111.73	116.69	114.83	119.35	118.6	118.28	124.03	119.05	119.87	115.15	118.64	123.46
104.68	105.17	108.25	109.07	111.03	107.07	107.5	103.34	105.68	108.49	109.88	105.24	101.98	107.8	106.97	105.4	107.93	102.44	103.84	103.07	106.05	109.06	106.59	107.49	105.7	109.83	105.19	108.43	106.41	106.61	105.42	107.51	106.48	106.7	107.98	104.25	106.33	106.02	109.79	108.33	102.3	107.01	113.13	103.69	106	107.62	103.2	110.13	105.93	108.44
107.6	106.82	102.06	106.71	106.05	105.02	103.78	112.7	108.65	105.08	105.57	104.97	107.67	102.97	109.49	109.47	105.29	107.26	107.64	105.37	103.9	102.68	108.17	106.79	106.62	104.32	109.79	103.39	102.75	101.02	107.84	111.72	105.74	105.71	104.35	107.01	106.17	108.52	107.25	108.78	111.6	114.69	106.95	108.3	100.9	109.57	107.62	105.51	105.98	106.74
118.47	112.45	112.74	112.89	115.38	112.23	111.37	110.95	112.54	114.91	112.62	109.55	113.51	113.12	116.8	113.71	115.6	108.84	110.8	110.22	109.02	113.62	111.32	112.88	108.97	112.47	114.15	109.78	111.3	112.94	115.12	112.5	111.08	113.01	110.64	112.06	115.65	117.49	112.15	111.46	113.51	115.53	115.04	109.45	113.61	117	109.28	112.37	115.56	115.2
100.39	98.297	98.51	103.11	103.21	99.235	100.73	100.9	103.62	102.66	100.39	101.39	98.262	99.704	98.064	100.61	104.53	96.251	100.56	101.38	98.411	103.98	103.76	102.4	96.427	101.53	100.93	98.668	98.643	96.472	98.869	96.174	97.567	100.38	95.011	101.05	97.387	100.5	101.31	96.957	96.445	100.03	105.1	98.983	102.41	98.194	96.963	99.447	97.164	97.478
104.68	107.3	104.77	101.95	106.07	101.4	101.54	104.02	102.33	103.64	100.96	102.59	104.81	104.11	102.05	105.82	105.1	107.74	103.89	103.15	104.23	105.65	101.8	105.35	103.68	105.52	107.39	105.13	107.66	102.67	106.75	105.19	104.35	109.13	106.18	102.51	103.58	103.41	101.51	103.05	103.19	105.11	103.6	105.17	106.64	107.64	106.94	105.14	101.23	107
105.84	106.83	106.18	106.42	109.06	108.02	103.09	101.77	108.49	106.86	112.33	103.32	102.12	103.45	103.29	99.418	109.48	100.13	110.13	109.12	102.78	104.62	107.31	107.14	106.5	107.48	105.25	106.23	107.61	102.78	106.18	104.39	106.22	104.07	104.72	106.6	101.23	105.33	111.83	104.67	109.75	106.13	103.64	107.05	104.62	107.37	106.11	101.79	111.09	109.21
110.7	115.56	109.4	111.05	109.41	116.79	111.13	110.24	111.97	109.6	104.84	110.59	111.34	108.74	113.55	110.27	108.6	113.06	109.4	110.93	111.02	107.13	109.38	104.85	113.23	109.6	107.83	111.41	106.04	110.06	112.61	108.68	111.12	109.79	109.67	113.8	111.14	110.63	109.9	114.05	105.07	112.7	109.67	109.74	109.57	111.93	110.64	110.04	110.9	111.33
106.08	106.48	104.66	108.7	110.01	110.52	106.71	106.06	112.1	105.42	107.71	104.5	105.99	105.8	107.13	103.51	106.63	105.4	106.45	105.48	103.55	106.01	106.61	107.71	106.54	109.64	108.55	104.34	107.6	104.61	109.17	109.08	107.26	105.95	106.95	104.33	104.71	105.58	105.12	106.38	106.99	108.16	109.25	104.58	105.08	105.83	105.52	105.84	107.1	109.25
107.39	107.72	104.71	106.82	103.69	105.01	104.77	105.07	107.91	101.41	103.74	108.99	103.63	102.82	110.25	104.2	100.12	102.64	105.84	103.07	108.44	108.31	110.11	107.07	109.44	104.44	103.96	105.32	104.02	101.86	102.9	104.32	102.92	100.01	105.49	102.67	105.65	108.6	107.47	104.36	102.91	107.9	107.17	108.84	108.76	107.83	108.99	104.13	105.39	108.67
110.22	109.92	114.14	115.07	106.46	108.71	109.25	114.86	107.97	106.6	111.82	112.46	107.62	110.58	109.23	110.46	111.4	108.51	110.07	109.21	111.45	111.28	109.51	107.08	111.05	114.32	105.01	107.75	106.12	111.5	112.36	111.77	112.36	106.87	108.78	110.04	109.46	109.2	112.18	110.71	109.78	112.37	108.35	113.71	107.72	114.88	107.28	109.93	111.4	108.56
105.86	105.36	105.48	101.08	102.34	105.6	108.58	106.23	103.12	105.21	103.63	107.51	106.78	101.73	100.66	106.75	101.99	104.69	103.7	104.92	105.5	105.7	103.81	105.95	104.6	103.08	106.76	101.36	109.81	105.05	101.15	106.64	107.07	105.8	104.3	102.83	107.36	107.55	102.26	103.43	102.89	105.26	104.01	102.15	104.16	103.01	106.51	101.44	103.47	103.71
106.05	105.47	105.45	104.32	107.59	106.93	104.46	102.16	111.01	102.59	104.57	101.42	102.85	100.65	105.04	106.18	108.37	107.37	101.54	101.61	103.5	110.68	108.35	105.41	104.96	103.94	106.4	104.88	106.7	106.61	104.84	105.06	101.59	105.05	105.07	107.43	106.41	101.42	105.3	103.63	107.85	108.7	108.07	107.15	106.53	109.58	105.78	103.22	107.54	104.11
119.52	116.4	119.37	116.73	118.65	116.85	121.06	117.03	115.84	119.76	122.92	117.81	120.49	119.64	113.61	120.54	122.57	120.9	116.13	116.23	113.44	116.4	118.73	120.41	117.05	116.42	118.41	113.38	115.16	119.62	117.49	114.52	113.44	118.71	120.85	121.63	117.08	113.94	119.33	122.05	113.12	115.96	117.43	111.97	118.63	118.42	116.55	124.08	122.25	118.37
102.83	99.4	103.97	102.39	99.027	102.83	99.33	101.07	100.51	98.52	100.37	102.15	101.19	102.75	99.372	103.53	103.46	98.642	102.59	103.08	100.77	97.754	100.91	102.52	93.894	98.751	98.956	103.47	100.04	100.93	99.227	100.63	102.54	103.88	100.89	101.39	97.678	103.54	103.17	96.727	100.94	100.29	100.64	100.71	101.91	99.602	104.05	99.117	100.51	98.071
106.11	104.93	110.01	101.73	107.7	105.38	104.75	103.25	109.59	103.71	109.33	106.76	105.45	106.07	109.91	108.93	104.46	104.88	107.02	105.39	107.05	106.86	110.31	109.47	105.19	107.92	111.91	103.16	107.12	109.53	104.53	106.31	107.86	103.56	106.67	111.27	101.13	103.61	108.19	106.38	102.6	104.16	103.73	110.25	106.06	106.85	106.63	108.94	107.48	103.64
103.16	107.28	106.05	106.58	108.41	102.85	104.24	106.55	99.816	103.39	103.6	104.92	105.68	111.2	106.23	106.1	106.01	103.52	107.62	105.06	104.59	100.39	106.13	97.553	107.54	105.01	109.46	108.17	107.98	104.45	107.69	110.67	108.92	110.36	102.8	102.73	105.82	105.33	103.21	106.1	104.99	104.73	106.14	103.92	104.01	109.5	102.73	105.36	108.54	107.33
106.69	107.06	104.96	110.29	108.69	104.34	107.66	110.54	105.68	109.61	106.71	107.78	106.28	104.37	111.68	110.46	105.77	105.11	107.64	106.75	108.56	111.49	103.37	104.53	109.52	107.24	106.5	113.24	110.78	105.35	102.56	105.67	103.84	107.2	107.68	103.19	106.85	102.6	103.06	104.52	106.1	105.6	107.96	101.49	103.85	106.25	101.62	107.05	106.5	107.92
107.18	103.98	102.21	103.76	104.89	102.4	108.37	106.98	102.72	105.86	104.89	106.94	99.623	100.28	105.96	103.28	104.91	106.28	100.24	105.33	105.68	101.26	105.29	104.02	109.65	101.07	103.73	103.4	104.51	105.83	103.25	102.68	101.64	104.09	104.56	99.042	108.23	103.85	105.94	106.64	101.19	103.76	105.84	108.81	102.44	104.21	103.18	101.91	105.06	105.41
109.34	111.97	109.07	112.3	111.33	110.53	116.2	112.66	111.71	115.39	109.47	109.84	109.16	110.36	106.81	111.39	111.13	114.35	115.87	112.72	110.74	110.32	110.66	112.47	112.78	111.76	114.55	109.6	111.59	113.61	109.92	112.73	110.7	113.2	108.7	114.49	114.09	112.35	111.92	113.02	114.06	114.06	111.46	110.81	111.45	113.35	111.3	109.64	107.51	113.41
99.042	101.97	102.64	100.44	99.767	104.97	99.007	101.77	100.73	97.698	97.434	102.74	102.78	97.63	100.15	103.48	96.738	100.55	100.98	102.39	98.805	102.6	98.583	102.66	98.911	102.8	99.545	97.394	99.833	100.23	99.586	100.79	100.17	101.14	101.36	103.34	100.11	100.5	102.9	95.927	96.676	101.09	98.61	97.358	101.55	99.735	98.722	102.41	100.1	105.03
109.68	117.26	110.8	112.67	113.33	118.22	111.73	113.6	113.96	116.6	115.33	109.67	109.87	116.16	112.79	114.31	112.01	114.04	112.66	112.51	116.26	112.72	112.32	114.24	115.71	111.09	111.29	111.41	109.89	107.73	114.1	115.75	116.56	114.99	111.81	111.6	111.78	114.06	114.11	115.66	112.96	115.6	113.83	111.43	116.74	112.24	114.8	112.6	113.02	115.39
108.19	108.91	106.97	106.26	110.22	106.73	109.82	108.88	105.44	110.32	108.36	110.78	111.35	113.66	105.09	104.24	112.22	115.34	115.17	110.5	104.74	114.01	107.22	110.92	115.37	111.45	108.86	111.57	114.8	107.38	107.27	109.6	111.81	108.71	105.24	105.97	106.19	107.68	115.6	111.29	106.69	111.99	109.82	107.88	115.78	109.14	113.27	112.52	113.09	110.84
115.25	110.29	111.74	113.5	111.52	109.98	106.74	115.15	113.22	107.24	113.33	109.63	112.05	112.59	111.48	109.88	110.63	110.85	109.75	111.83	108.99	109.69	108.63	115.11	110.77	116.06	113.81	113.74	112.31	108.99	111.45	113.09	111.11	114.03	109.35	116.1	112.45	111.12	110.27	109.53	109.76	109.14	107.55	111.66	112.29	109.7	113.99	112.36	112.46	111.68
118.22	118.15	117.39	116.9	113	117.97	113.43	117.37	118.43	115.79	120.2	117.5	109.29	112.72	118.82	117.71	112.71	117.61	121.4	115.52	118.37	112.1	119.26	115.11	119.71	115.32	117.72	116.44	115.4	116.62	117.76	117.95	114.79	117.26	115.73	119.2	121.34	115.4	116.63	117.6	115.47	119.56	119.37	116.92	113.63	120.01	116.08	115.19	117.56	113.74
106.87	110.16	107.69	106.42	103.06	106.68	105.14	102.28	102.56	103.49	107.68	106.8	106.77	108.05	103.77	106.75	105.98	104.05	104.82	105.06	104.24	105.54	106.78	107.52	105.21	104.38	103.2	105.13	104.25	103.32	98.706	101.66	103.34	104.35	109.74	104.5	109.73	100.83	103.66	102.75	106.99	104.26	107.69	102.93	103.7	105.88	103.29	104.77	107.09	107.81
103.67	104.23	104.1	101.94	106.44	108.46	103.46	109.74	106	107.87	107.23	104.45	105.66	110.05	103.34	103.24	108.3	105.23	104.83	108.55	99.944	101.93	104.7	103.23	105.98	101.21	102.46	105.73	103.87	104.28	104.98	104.17	105.32	102.41	106.14	109.33	101.87	104.64	106.45	103.45	104.56	100.71	105.57	102.67	109.96	107.92	104.29	110.69	104.58	111.2
110.61	109.05	112.77	110.24	108.99	110.79	109.59	107.27	108.71	111.17	115.09	109.21	110.97	113.54	118.66	110.98	112.5	112.75	112.27	107.8	106.9	108.9	113.92	109.07	109.66	113.02	109.78	111.55	111.9	107.69	109.37	107.68	110.64	112.82	110.24	111.9	109.62	108.13	110.24	107.49	110.73	104.79	107.03	110.11	113.96	112.57	107.91	113.51	105.71	105.71
101.89	106.85	103.92	107.59	105.3	106.01	107.7	109.1	105.82	103.29	102.15	107.09	103.51	108.53	105.13	102.07	101.65	109.15	107.74	106.02	105.96	106.98	105.88	109.45	107.52	105.3	107.18	104.48	102.75	101.92	103.74	108.32	105.35	106.6	106.85	106.14	105.87	111.68	104.9	108.13	106.4	105.91	106.01	105.19	109.64	104.74	104.2	102.79	104.34	107.07
105.3	105.08	106.18	109.18	100.55	104.32	105.07	104.03	102.44	108.03	104.74	108.47	106.1	102.36	104.61	107.02	111.57	108.14	101.63	105.88	105.91	105.35	104.02	106.56	106.2	108.74	102.59	106.61	107.25	102.79	108	106.43	105.94	102.13	101.73	104.51	104.04	113.26	105.78	106.18	105.24	105.48	107.25	105.46	108.14	110.23	103.51	104.5	104.23	102.53
101.04	106.67	109.15	107.88	109.24	107.97	108.34	104.01	103.81	111.32	108.74	108.88	108.3	105.83	107.6	109.92	104.75	105.68	106.13	105.58	105.67	105.34	105.37	105.87	105.15	106.88	105.12	105.82	106.09	106.99	104.18	105.87	106.5	107.53	105.69	102.39	104.89	107.08	107.2	109.31	107.87	105.17	108.68	106.04	105.89	107.06	103.67	106.18	101.31	107.54
105.8	106.82	104.64	107.8	106.79	107.7	107.09	106.71	108.01	109.54	101.95	105.83	102.55	110.97	111.33	110.9	106.71	106.73	109.54	110.14	104.49	105.56	107.27	111.41	102.33	107.11	106.82	107.19	107.89	107.8	104.13	107.49	104.45	106.13	107.26	106.48	104.04	103.87	105.7	110.2	104.04	106.48	107.78	108.94	106.49	104.94	102.28	105.46	102.52	106.13
97.387	99.817	100.16	101.93	101.72	99.842	100.29	101.51	101.83	101.28	101.84	99.522	98.98	99.14	98.484	97.022	96.775	98.259	96.211	105.31	98.851	101.73	97.217	102.03	94.273	102.22	100.41	98.416	102.33	97.3	96.358	100.95	99.859	99.072	100.27	101.01	100.71	100.87	97.948	101.64	102.24	103.43	99.092	98.938	97.428	99.664	104.75	101.87	104.69	95.32
105.82	107.56	109.32	105.34	105.46	107.32	104.77	105.71	110.1	106.77	106.83	101.89	107.92	106.95	104.24	107.05	105.85	106.91	102.52	107.92	106.03	109.46	105.86	106.54	103.93	102.54	107.83	106.39	103.55	106.97	103.62	106.85	104.42	105.37	105.72	107.31	106.54	106.95	104.38	101.13	103	106.25	107.26	108.45	108.83	105.11	101.53	107.61	100.55	106.83
112.39	110.89	112.52	113.8	110	114.79	104.75	110.67	112.92	114.34	107.82	110.72	109.15	109.27	109.05	111.62	113.03	105.05	109.98	109.49	116.12	111.5	115.03	109.21	113.71	110.15	109.59	111.85	106.61	108.66	111.83	110.73	113.07	109.32	114.35	107.57	105	113.79	106.01	113.43	112.84	108.02	108	111.74	108.29	111.49	108.99	108.62	114.04	111.27
111.04	107.07	111.26	109.2	111.24	110.87	108	108.45	109.84	112.97	111.84	109.08	113.75	116.7	112.04	109.93	111.57	107.65	109.31	109.97	109.76	108.34	108.64	111.15	110.61	114.14	109.01	107.6	113.95	111.83	107.11	106.53	108.75	110.24	106.25	114.57	112.19	108.14	106.95	108.47	112.76	116.42	107.85	110.37	108.57	108.33	111.37	109.34	115.82	104.91
110.02	113.1	110.14	109.37	107.69	110.6	110.96	109.97	113.44	113.78	115.52	112.34	112.3	111.75	108.4	107.81	112.76	108.4	110.9	111.78	116.15	110.71	111.88	114.81	109.32	110.89	111.87	109.51	106.29	112.9	108.12	107.76	111.03	109.72	108.92	108.52	109.32	114.89	113.65	106.19	112.28	110.19	109.21	111.65	106.1	113.38	110.13	114.77	107.39	111.37
110.57	105.15	109.79	101.06	99.413	103.43	105.64	107.29	112.26	104.81	102.6	103.95	102.97	103.58	105.6	106	104.92	103.95	103.81	108.99	107.79	105.74	106.11	103.6	102.7	103.55	105.39	106.67	104.07	104.94	102.94	107.33	103.96	104.13	102.13	105.31	106.99	106.46	105.69	108.19	102.12	103.84	108.13	102.42	105.01	107.25	100.86	108.26	106.37	101.71
110.14	110.31	107.84	111.93	108.68	109.62	110.24	110.39	115.35	111.49	114.96	115.24	107.79	110.21	110.05	110.91	113.75	109.13	110.56	110.48	109.75	105.49	107.49	109.84	107.9	109.37	106.74	110.46	107.78	107.46	109.23	106.31	110.01	108.9	111.68	114.72	107.06	111.89	107.99	104.07	116.11	111.87	110.62	110.97	107.73	112.48	108.34	106.57	108.17	108.18
103.37	108.13	104.82	104.83	104.27	108.01	105.44	105.39	109.44	104.66	101.26	106.53	109.57	100.19	104.73	106.94	102.82	108.85	107.17	106.17	108.21	110.64	105.63	110.41	108.88	104.49	106.83	101.95	105.23	107.85	107.8	106.46	106.67	104.15	109.44	110.8	111.25	105.73	105.78	107.64	98.821	107.99	107.85	101.73	102.36	103.68	108.52	106.33	105.69	104.99
103.63	105.93	106.05	103.6	104.49	103.72	107.94	108.83	107.17	105.45	107.69	102.56	106.73	106.28	104.75	103.49	104.23	106.98	109.56	106.94	102.51	108.73	103.79	106	106.55	105.59	102.55	107.03	107.61	104.63	105.86	105.09	105.59	105.37	102.22	108.81	112.42	112.4	102.07	106.85	106.16	108.71	108.48	104.43	100.7	103.6	104.98	105.72	104.98	106.37
106.24	98.87	102.11	103.43	101.4	101.31	105.13	98.378	99.341	97.904	102.99	99.629	101.46	100.56	104.63	99.211	99.044	100.23	101.31	99.621	103.12	102.44	105.17	97.827	100.42	99.416	99.815	99.581	102.52	101.47	103.52	103.11	104.23	97.524	98.874	96.767	102.84	99.888	100.75	100.95	103.83	99.77	98.212	97.641	101.75	98.891	98.253	97.168	103.95	98.967
109.86	110.84	109.53	109.93	111.56	112.36	113.71	113.87	113.47	116.18	114.05	112.02	108.3	117.26	110.06	111.78	113.41	109.68	115.45	109.9	115.56	109.67	107.68	107.15	107.12	110.48	112.69	110.95	108.02	117.96	107.56	112.99	117.51	113.71	113.19	113.16	110.01	114.76	114.48	110.32	111.99	110.59	109.17	110.3	110.85	108.36	109.68	112.98	114.05	108.53
108.55	110.67	112.15	108.51	109.5	111.25	110.47	110.85	112	106.16	108.24	110.38	105.88	107.8	111.21	111.27	108.22	111.45	107.36	107.9	106.12	110.96	107.28	108.9	114.84	111.71	109.13	108.37	104.7	108.06	109.89	111.74	115.37	108.12	112.58	106.02	106.98	114.3	113.8	109.58	110.17	110.79	104.89	112.83	111.17	108.42	111.82	107.15	109.4	108.54
102.98	102.04	105.94	105.38	102.64	108.4	109.56	103.84	104.97	104.68	106.3	103.93	106.11	104.9	102.8	104.27	104.96	107.08	106.7	100.72	102.36	105.78	106.95	102.74	102.27	102.7	104.1	102.5	105.01	103.12	106.37	103.18	105.75	104.29	102.75	107.62	102.72	103.02	104.24	104.31	107.56	107.15	103.74	99.684	103.51	104.48	102.51	102.78	105.14	101.15
97.945	102.22	100.98	99.424	99.579	96.103	100.64	101.05	105.24	103.38	101.81	102.09	103.81	97.033	101.61	101.06	99.588	96.179	101.82	100.82	97.798	103.89	99.671	98.786	101.28	99.533	98.602	103.83	93.984	100.37	102.79	100.11	99.505	97.845	100.31	103.67	97.737	102.12	102.58	97.352	100.29	96.366	97.954	99.003	100.79	104.09	97.84	100.37	98.85	103.95
102.75	98.137	97.954	92.708	101.31	107.34	105.13	101.61	98.636	100.87	100.25	96.87	103.42	99.773	103.54	98.851	97.893	95.973	99.392	96.404	102.13	99.937	97.374	100.28	99.391	103.14	101.71	102.27	101.59	104.39	104.35	104.69	103.85	104.98	106.22	104.69	102.45	106.07	101.74	103.91	103.5	104.28	100.6	99.607	99.749	101.19	97.07	101.98	101.24	98.332
101.8	102.21	100.76	98.863	102.67	98.085	101.59	97.965	99.188	102.16	100.77	103.62	103.65	101.13	97.976	99.768	98.851	98.558	98.866	101.16	104.32	100.66	99.818	101.89	100.15	101.86	99.338	97.973	98.962	101.65	101.06	98.897	98.887	103.66	99.775	100.66	97.308	93.025	96.962	103.44	96.237	100.5	100.64	99.001	98.942	97.438	99.641	102.69	102.97	97.543
102.22	109.64	109.41	105.43	107.86	104.27	101.12	110.35	109.19	112.23	106.04	104.23	106.57	108.78	102.62	102.84	101.42	106.55	109.73	104.12	107.65	103.88	103.44	101.19	108.76	99.014	104.76	102.66	106.08	105.82	105.24	107.06	109.58	108.72	108.57	103.06	108.05	103.18	108.68	109.88	104.02	108.47	105.98	104.97	103.6	109.89	106.66	103.89	105.38	108.96
102.12	108.57	106.82	107.44	103.12	104.58	104.03	107.84	106.96	108.76	105.47	102.3	108.54	103.81	110.64	104.95	110.7	110.18	109.46	108.02	100.61	110.39	104.75	106.6	107.37	109.31	106.66	108.77	105.01	106.2	103.78	107.57	104.65	108.51	105.13	110.35	107.07	101.14	110.6	106.86	108.78	103.51	108.78	102.37	108.17	105.88	104.9	108.06	103.6	108.95
106.71	101.69	108.81	106.25	105.56	111.24	106.34	104.39	106.97	109.13	110.56	109.27	105.79	103.27	104.8	107.57	107.24	102.16	104.03	107.41	110.79	104.21	104.03	109.18	104.89	104.44	109.14	106.9	103.96	109.49	108.73	110.96	104.07	113.09	108.53	110.21	106.76	107.72	104.32	104.48	106.2	104.5	105.25	104.98	106.37	106.04	108.31	108.05	103.46	109.23
106.59	110.23	106.49	110.56	115.22	113.16	107.27	112.07	113.05	113.23	107.73	113.84	111.35	114.1	106.11	110.91	107.48	111.48	108.45	112.98	112.03	110.47	109.99	111.19	108.75	115.73	110.75	113.86	109.64	108.34	115.13	108.89	113.95	111.74	113.92	105.68	111.91	108.33	108.59	109.61	106.15	114.04	113.73	110.12	113.51	113.93	108.18	115	110.03	111.17
109.47	103.06	108.46	106.26	103.91	107.22	106.55	103.65	105.95	109.55	107.34	109.76	103.86	106.77	106.33	104.98	106.11	108.11	101.47	103.98	104.99	102.01	107.31	105.66	105.7	108.29	107.65	107.81	106.89	104.55	107.98	104.07	104.16	109.44	105.56	104.7	107.78	108.53	107.92	104.77	106.66	102.66	108.66	109.17	103.84	104.19	109.17	111.47	105.3	107.22
104.6	104.3	107.6	106.01	108.42	107.07	107.05	103.7	103.96	103.19	105.95	105.69	104.84	105.07	105.9	103.3	106.04	100.95	106.08	101.14	106.51	107.99	107.55	107.15	103.57	104.83	107.84	103.47	104.57	102.04	112.84	106.71	104.53	104.21	101.78	105.26	108.28	107.56	106.01	104.24	106.02	105.1	105.35	105.08	103.12	107.06	105.34	108.91	105.44	101.33
107.62	107.25	107.76	102.92	105.06	106.67	106.31	106.98	105.89	101.97	107.19	104.3	103.83	108.48	107.9	105.54	107.55	106.65	102.26	105.43	104.61	104.42	107.67	106.25	101.05	103.91	108.65	103.93	107.62	110.73	100.71	108.69	109.86	107.67	107.17	107.74	106.12	106.07	105.95	105.46	106.03	103	107	107.23	105.52	101.26	105.28	102.29	100.12	103.54
105.84	100.3	104.79	109.86	104.72	102.49	105.45	108.26	102.01	100.62	104.06	106.13	101.82	106.22	107.38	102.18	101	106.95	107.03	109.52	104.25	109.04	103.3	107.92	104.79	103.83	104.98	104.69	103.74	105.63	101.69	102.03	106.96	105.93	104.2	102.99	100.39	104.13	104.47	106.57	104.69	106.72	107.93	103.27	102.03	101.37	107.83	104.71	104.83	109.38
108.7	107	107.74	103.17	107.32	109.84	110.41	109.56	108.56	106.31	102.5	106.42	103.93	104.74	110.74	106.83	106.1	110.24	106.37	105.71	106.83	102.65	105.65	106.5	108.96	108.19	101.79	106.27	114.05	108.18	110.68	107	106.4	108.67	107.28	104.45	103.73	108.78	108.74	106.83	106.1	106.07	103.2	104.93	107.86	104.61	109.54	104.67	107.66	106.47
104.5	104.54	104.8	105.86	105.7	106.45	105.33	106.95	104.43	104.59	103.03	101.83	104.02	109.16	107.09	110	104.98	103.2	107.91	110.82	106.43	108.38	104.71	104.34	101.41	105.56	106.66	108.25	106.8	109.22	106.85	103.27	103.88	112.55	105.11	102.28	103.5	109.09	100.6	109.47	105.07	106.4	105.17	106.06	111.47	106.15	106.2	103.47	112.92	105.08
119.54	117.72	115.97	118.21	119.63	117.55	114.57	114.52	116.31	122.08	115.73	112.74	120.94	119.16	122.93	117.8	118.44	119.25	117.43	115.73	117.22	116.39	120.03	118.25	117.15	117.65	119.46	116.56	117.93	119.04	116.04	112.64	118.09	116.15	118.38	116.54	115.58	117.68	120.63	115.62	116.89	116.76	118.9	116.84	119.6	114.5	119.77	118.2	116.96	115.45
107.06	101.83	107.07	105.88	104.52	106.62	109.03	105.24	107.48	107.39	104.85	107.22	109.95	104.49	101.81	100.51	107.26	109.83	104.57	107.86	104.45	104.78	105.21	109.04	106.99	109.41	103.81	109.53	105.59	107.04	102.88	111.89	99.185	104.4	107.92	105.42	104.74	105.02	107.93	106.06	103.79	106.85	104.45	108.05	105.8	103.8	107.32	103.77	104.8	103.93
113.59	110.37	110.48	110.87	110.87	111.94	113.05	109.49	113.16	112.57	110.67	109.86	109.53	107.24	109.59	113.93	108.66	111.12	106.57	113.54	111.19	113.88	111.01	112.55	116.14	111.17	111.19	115.1	111.47	110.62	112.44	114.54	109.04	108.87	110.91	110.14	110.23	109.37	111.11	116.14	108.68	114.61	112.31	112.81	112.02	113.38	110.02	113.21	111.2	114.09
106.57	105.41	100.98	106.34	107.9	102.82	103.09	105.81	100.71	110.64	109.13	107.03	105.24	107.22	103.17	104.49	105.84	103.18	101.9	106.86	102.59	101.99	104.9	103.67	106.77	104.11	104.24	105.93	101.92	108.84	100.48	103.18	103.7	101.02	105.33	104.94	104.77	103.43	98.53	103.72	108.33	104.16	104.01	101.4	102.24	103.5	101.4	106.75	106.25	102.53
104.34	104.92	104.34	103.14	106.94	107.3	102.61	105.84	104.47	104.94	108.48	104.24	109.24	102.19	106.88	105.68	107.76	102.96	102.5	103.7	102.44	106.9	104.63	107.19	105.03	106.45	106.89	108.69	103.99	107	106.91	106.07	106.96	100.84	106.05	103.15	99.486	108.81	102.19	107.34	100.67	105.71	110.05	105.6	106.1	105.08	104.78	107.85	104.33	105.97
105.58	103.79	104.33	105.61	104.72	107.44	104.2	109.84	103.08	105.21	103.76	107.92	103.08	108.39	105.42	105.2	109.36	100.26	106.42	105.06	97.808	107.19	102.07	99.087	104.33	103.58	102.66	104.1	103.03	107.41	103.41	100.42	103.86	103.14	102.94	106.04	106.25	103.77	102.43	105.23	101.45	104.93	102.1	107.02	107.21	104.83	101.28	103.43	101.4	99.988
104.04	104.77	105.85	101.75	104.93	105.96	108.25	104.57	105.73	104.73	108.27	109.61	104.17	108.39	103.53	101.38	104.04	103.22	109.18	106.9	109.71	105.3	103.44	105.93	101.57	104.29	103.48	104.04	106.55	105.08	105.09	107.52	100.38	107.02	106.44	106.9	105.6	105.02	103.75	105.95	105.98	107	105.44	101.89	106.2	102.5	103.35	103.99	102.83	106.61
104.52	107.46	103.54	109.98	102.01	104.1	106.92	109.45	100.3	107.79	103.87	107.41	108.87	103.99	105.75	105.05	105.24	105.84	107.36	107.11	106.18	104.78	104.8	105.22	106.82	110.46	104.1	105.35	110.66	110.05	107.21	104.25	105.19	108.62	106.54	103.52	106.76	103.64	105.16	108.33	105.31	110.3	105.83	107.81	107.03	109.89	108.68	104.98	108.01	107.02
108.01	115.67	105.72	111.33	110.84	112.76	109	111.99	109.85	112.47	109.41	112.84	109.69	113.74	112.45	112.32	110.32	108.29	115.64	113.85	108.61	110.06	113.24	110.81	110.17	107.16	109.61	114.3	108.02	112.63	110.55	112.49	110.18	108.94	110.19	113.46	111.88	109.39	109.59	115.55	111.03	111.63	113.71	107.18	110.97	113.15	113.63	107.81	108.82	111.43
111.08	113.33	107.3	105.24	111.86	108.66	113.91	111.19	108.13	108.08	107.09	107.93	113.04	108.72	108.72	113.45	106.36	107.22	111.84	108.77	112.52	107.77	105.06	111.71	109.71	111.52	109.81	112.58	110.77	112.18	106.94	107.44	111.24	105.97	108.71	113.11	110.93	109.17	107.37	111.59	111.65	111.1	111.97	111.8	115.71	108.29	109.41	108.97	111.35	109.81
101.86	106.5	101.29	107.24	104	102.72	101.64	101.18	102.45	107.59	99.163	102.85	101.12	106.05	105.41	108.55	101.65	102.72	108.38	105.09	102.17	100.58	104.06	103.62	106.12	104.82	108.47	103.88	101.34	101.58	104.01	104.53	102.21	103.82	108.14	102.14	102.94	104.68	102.03	103.22	105.24	110.17	102.34	104.52	107.77	100.51	103.62	107.08	103.11	103.89
105.03	106.99	104.25	105.86	105.76	106.7	108.07	107.82	111.29	110.15	112.02	100.23	108.14	105	102.29	107.57	110.53	105.99	106.04	104.46	107.27	107.57	108.15	106.89	106.17	106.83	112.57	106.13	105.67	106.09	105.25	105.13	103.28	105.49	106.02	102.56	103.03	108.98	108.29	98.395	104.29	108.23	106.82	111.38	104.27	104.77	101.52	106.23	108.83	108.6
113.03	116.87	110.34	112.64	112.7	110.01	109.22	116.51	115	112.2	112.83	116.32	110.63	112.65	113.91	110.57	112.63	113.31	111.65	113.5	111.59	115.33	112.48	111.45	114.66	118.75	113.61	114.81	109.16	108.83	112.68	108.41	113.12	116.9	118.34	112.26	107.26	114.07	113.75	113.86	109.06	115.67	113.51	110.79	113.46	111.06	113.9	117.39	107.91	109.11
112.12	110.79	116.41	108.86	111.11	112.73	114.86	113.09	110.2	111.5	110.71	110.27	109.13	109.07	109.8	107.35	111.88	107.89	111.97	114.7	112.75	112.78	114.17	110.08	111.34	111.92	108.52	110.59	106.57	107.45	113.9	112.56	115.15	110.64	114.84	113.5	109.76	113.54	111.42	112.96	108.92	109.97	110.29	110.42	110.43	112.73	112.23	112.33	105.65	110.85
102.81	107	104.38	105.23	106.56	105.46	103.52	105.51	105.62	107.98	102.45	104.16	101.99	98.593	104.39	102.23	102.9	104.73	108.3	99.113	105.77	102.96	105.52	109.31	109.47	103.52	108.33	106.34	109.26	103.94	106.12	104.47	106.15	100.79	109.29	103.08	106.28	103.51	104.64	104.65	106.21	103.81	105.14	107.13	104.63	106.44	109.09	103.4	104.18	106.1
110.83	109.95	107.6	109.79	108.79	109.44	107.09	114.28	105.29	113.45	117.07	112.46	107	108.05	109.61	108.82	111.39	103.37	109.86	108.86	107.55	109.7	110.14	112.63	108.3	110.62	110.53	112	102.96	114.31	111.25	108.83	111.39	107.85	110.28	107.51	104.38	111.41	114.71	108.6	105.56	112.84	112.55	107.85	107.36	109.67	107.69	109.2	113.27	109.75
110.57	114.73	108.71	111.17	109.74	112.56	114.2	109.45	111.29	114.56	108.31	114.07	112.35	115.94	110.38	112.13	116.56	116.16	119.26	113.85	115.22	112.89	110.92	108.17	113.38	109.57	112.86	113.85	112.91	112.65	105.54	109.24	112.79	108.41	115.83	114.15	110.5	109.9	111.02	111.47	110.39	113.11	109.57	113.34	120.02	115.48	111.8	113.05	114.39	110.4
102.71	104.08	104.59	101.8	102.99	101	102.35	104.74	104.59	109.54	105.63	105.31	103.44	102.63	99.968	103.91	105.85	105	103.8	100.39	102.2	108.28	107.4	103.87	106.81	108.88	104.31	107.59	102.96	111.53	103.11	107.7	101.9	102.58	103.49	103.99	102.61	104.93	107.63	103.61	106.13	102.63	104.36	106.39	106.46	108.3	104.85	104.21	108.19	105.15
95.359	100.69	95.573	98.49	98.395	97.951	100.24	101.74	98.289	94.595	98.974	98.678	99.801	99.103	101.76	98.854	97.586	98.78	105.55	105.49	101.82	99.189	100.23	99.509	101.34	99.83	105.08	102.55	101.23	93.769	101.11	97.54	97.767	99.161	98.144	101.57	99.683	100.61	99.717	96.984	96.044	96.679	100.04	103.49	101.22	98.484	102.17	100.81	99.656	100.67
112.5	111.99	111.97	111.95	110.2	116.5	109.02	110.46	109.1	112.74	111.8	110.72	111.29	111.81	112.07	112.67	113.86	110.97	109.48	111.98	107.43	109.15	112.27	111.9	109.6	108.61	111.47	113.25	112.7	110.14	107.11	116.12	110.04	110.58	116.27	106.92	113.54	117.03	109.78	107.27	113.03	114.26	112.89	112.02	112.27	112.1	113.48	111.47	112.96	114.27
111.64	113.05	113.99	108.73	116	113.71	107.91	108.8	107.73	111.95	113.24	111.9	109.71	109.01	108.81	108.24	107.57	112.82	112.63	114.4	115.11	105.83	114.51	111.16	112.11	113.13	114.23	112.74	110.45	111.26	112.28	111.93	111.5	107.45	113.18	108.76	113.04	112.12	111.61	110.22	111.59	108.64	109.12	107.81	113.79	109.15	113.99	108.18	111.3	110.87
104.65	104.74	105.04	106.9	105.12	108.96	111.29	101.41	109.09	109.21	107.65	107.81	107.36	107.98	108.72	102.05	104.97	104.06	101.09	112.06	106	106.28	102.44	106.23	107.5	105.5	102.97	108.01	105.46	106.16	106.76	107.53	100.68	107.69	105.45	105.26	105.97	103.56	104.87	108.98	108.45	103.71	99.405	104.54	105.65	104.41	105.6	103.84	102.73	106.56
105.61	101.93	104.43	101.68	110.87	106.45	100.58	104.16	104.7	106.26	107.73	102.74	110.41	101.33	103.56	100.54	106.78	108.79	106.14	102.84	105.12	108.79	105.42	104.91	106.46	107.35	108.75	103.16	107.14	103.13	105.29	105.76	100.96	102.72	107.47	101.37	105.34	106.91	102.06	105.91	105.34	106.26	107.13	101.73	111.6	105.46	106.87	101.66	101.56	105.91
112.05	113.27	109.91	113.16	114.48	114.4	116.66	113.95	114.33	111.9	109.19	114.36	111.58	114.93	108.48	112.26	106.9	109.24	113.97	110.51	108.22	110.73	106.44	116.28	109.54	104.1	112.24	113.26	110.76	113.71	109.34	109.94	110.59	104.13	114.98	114.98	108.78	113.09	112.45	109.96	111.67	111.74	111.71	109.78	111.92	111.73	110.77	112.89	112.72	109.67
96.761	97.094	102.46	100.92	101.48	98.07	101.87	102.3	95.304	96.877	101.04	101.67	98.444	101.3	100.37	98.312	97.887	99.008	101.45	97.135	98.299	99.664	93.523	104.83	100.59	99.957	98.759	97.968	103.1	98	103.63	102.78	95.854	98.831	97.096	100.22	98.716	101.84	96.894	98.317	95.94	97.985	97.674	101.32	98.944	101.74	97.896	100.02	100.58	103.16
115.31	111.6	111.89	109.36	110.63	111.69	112.23	109.36	105.74	107.52	108.93	110.36	112.47	111.36	111.58	104.88	108.72	111.57	110.66	111.71	110.45	109.63	106.58	111.35	114.91	109.82	112.6	112.95	110.92	107.51	113.67	110.56	116.13	112.62	106.81	106.82	115.14	108.02	110.27	113.18	108.78	108.7	110.29	109.58	109.04	111.03	110.47	111.33	108.73	113.6
115.01	117.04	118.04	115.68	118.24	118.64	117.09	117.87	118.24	115.61	118.62	122.15	117.96	113.39	117.27	118.72	117.54	119.2	115.39	121.18	117.84	119.07	121.7	116.67	117.71	116.32	117.87	116.16	119.77	122.01	115.51	118.47	114.98	119.29	120.65	119.43	114.98	117.2	115.48	117.61	120.26	116.2	120.06	112.9	117.79	119.39	118.53	122.17	121.5	117.87
110.22	115	115.5	110.75	113.72	106.81	112.02	113.43	109.8	112.06	107.97	116.99	112.74	114.24	114.66	109.52	110.51	108.53	107.22	110.1	116.1	114.84	113.82	113.75	114.49	108.33	111.73	106.22	108.59	111.14	111.1	112.93	110.02	113.13	109.77	110.29	116.81	111.79	112.81	111.96	110.58	110.41	106.63	113	110.87	107.1	108.15	108.72	109.87	109.53
103.16	103.86	107.77	104.82	106.04	108.59	107.26	104.45	100.97	111.03	108.09	101.98	105.88	103.31	105.74	111.36	99.907	103.37	107.27	101.26	107.4	105.92	105.84	103.93	105.52	107.06	108.3	107.66	111.55	105.49	105.82	103.15	109.94	104.82	102.78	106.01	105.54	108.41	103.41	107.34	102.6	106.09	104.93	105.05	105.96	106.03	104.76	103.54	105.07	101.09
100.23	102.42	96.389	99.647	92.056	97.837	102.8	95.455	98.166	94.825	103.29	103.46	96.947	102.14	100.44	102.18	104.85	100.84	98.48	99.838	104.04	99.104	95.988	102.52	101.21	97.26	100.42	103.45	102.39	100.69	100.08	104.91	107.4	102.74	95.029	97.619	99.617	101.57	106.7	99.852	99.749	101.76	98.857	100.05	98.198	98.399	104.51	99.383	99.838	101.44
108.56	107.9	109.92	107.66	107.45	106.51	109.54	108.19	105.13	114.05	105.7	105.47	106.16	103.98	109.41	105.97	108.93	111.43	110.46	111.13	111.35	108.67	103.04	107.6	106.78	108.36	104.08	105.11	104.73	106.71	106.08	108.95	103.38	104.36	105.15	110.32	108.26	102.88	105.58	104.32	106.41	105.71	111.54	105.82	107.28	104.76	106.09	108.23	108.93	108.92
102.23	99.202	99.417	104.08	100.42	103.54	101.12	92.882	100.72	100.15	103.7	98.109	100.26	103.33	100.88	97.021	105.33	98.097	102.46	102.88	98.401	98.936	96.957	101.19	98.147	99.289	93.376	99.35	99.881	100.42	105.3	99.063	103.65	99.516	103.8	102.55	101.01	99.525	99.71	103.45	95.288	102.64	103.29	98.236	102.11	101.95	96.428	94.374	100.72	99.216
118.16	115.68	118.19	117.77	118.69	116.12	117.53	116.88	117.08	118.8	114.21	120.89	118.78	112.94	117.49	122.06	112.5	116.82	116.26	123.12	111.19	117.81	113.55	114.19	122.72	117.8	119.68	117.87	116.96	117.46	116.69	121.1	112.48	122.18	118.48	115.33	117.09	119.8	121.76	116.17	118.37	114.53	115.73	111.99	118.4	119.21	116.95	113.84	115.92	113.92
108.89	102.1	108.47	106.9	105.04	103.04	107.89	106.33	106.53	105.95	103.37	106.58	105.29	109.34	102.77	107.93	108.21	102.21	103.22	108.78	107.77	103.75	106.13	110.88	108.28	104.86	111.37	104.18	104.49	106.11	104.97	101.85	114.33	105.17	106.31	102.46	109.63	106.35	107.06	107.59	112.45	104.14	108.54	106.74	108.08	109.39	106.69	107.82	109.33	104.67
105.88	107.94	103.84	105.69	106.19	98.953	102.48	103.04	107.03	110.1	106.99	104.47	110.19	104.46	102.9	107.96	106.77	104.19	104.2	104.84	103.11	104.65	102.06	104.51	108.22	103.53	104.09	105.92	110.65	109.37	109.42	109.15	104.47	107.68	103.41	110.53	105.51	108.28	105.15	104.72	108.06	105.26	104.9	105.51	104.69	109.83	106.01	104.88	105.52	106.38
94.37	97.961	99.608	97.55	99.441	99.394	99.795	98.355	98.062	100.6	99.719	101.44	100.8	94.805	97.006	99.294	104.29	101.46	96.59	97.62	99.659	98.909	99.209	98.196	98.785	100.74	100.42	103.43	101.97	105.82	98.085	101.78	101.5	96.727	103.9	103.62	97.029	99.162	103.21	102.84	98.348	102.44	103.32	95.333	100.27	101.57	101.89	103.17	95.63	104.49
105.98	107.04	108.44	108.66	106.38	107.12	108.44	101.68	107.23	101.81	107.5	107.89	106.43	110.33	108.06	108.39	108.28	104.98	108	108.05	109.11	105.53	106.88	103.21	103.59	105.79	106.27	105.89	107.04	108.9	111.17	107.45	103.74	105.78	105.06	105.51	108.6	108.48	108.06	107.26	111.24	101.56	106.46	107.78	105.86	106.92	103.95	111.41	105.37	108.06
106.47	106.47	109.17	107.7	111.03	105.19	101.75	108.64	106.25	105.29	105.52	106.03	103.59	104.88	103.06	106.45	104.13	104	104.13	107.77	110.42	104.84	105.51	102.03	107.77	103.68	104.12	101.59	105.64	104.65	106.06	102.61	103.33	101.83	106.56	104.62	104.76	106.63	105.51	106.73	107.57	107.63	105.42	109.66	103.53	104.95	104.04	108.98	105.79	107.2
119.38	112.78	119.16	117.55	117.22	116.51	113.02	118.63	119.24	115.42	114.7	120.22	114.42	119.65	119.39	118.83	114.49	115.35	114.72	117.73	116.8	114.6	119.35	117.94	114.58	112.12	116.22	119.12	115.21	112.85	112.33	117.19	114.1	114.38	116.62	113.18	118.87	116.67	121.58	113.77	120.01	117.15	119.61	119.25	116.93	111.34	117.48	112.65	114.2	118.37
103.33	107.03	107.9	111.1	104.62	109.71	105.31	105.3	102.05	107.49	108.06	108.55	109.8	107.87	108.39	105.47	107.92	108.94	103.61	104.97	106.31	101.01	111.89	106.67	106.67	103.51	106.25	103.8	101.04	103.22	104.72	104.71	105.84	104.55	106.11	106.86	108.23	105.88	105.42	103.59	106.84	109.66	107.25	110.46	102.47	104.72	103.26	106.82	109.31	108.77
107.5	107.07	107.57	106.35	105.18	103.7	101.7	100.95	107.04	103.59	104.87	104.27	110.05	103.8	100.9	110.13	101.66	103.59	106.62	106.49	104.66	103.46	101.32	104.46	105.41	102.67	102.53	105.34	105.15	106.01	108.63	103.21	103.26	103.74	100.86	106.15	103.6	105.47	109.48	108.77	106.16	103.96	105.76	107.62	103.25	102.56	105.66	105.83	104.78	104.08
110.6	109.75	112.06	110.38	109.64	110.96	107.82	112.35	115.9	108.73	111.33	108.22	110.47	108.41	109.15	109.94	105.71	110.82	111.5	108.18	109.53	108.98	110.56	109.98	108.47	110.95	108.08	110.03	113.12	112.47	109.67	107.82	110.03	112.45	110.42	112.83	111.77	112.01	110.63	106.63	107.8	110.87	111.04	110.86	113.62	111.74	108.2	106.63	113.77	108.8
103.58	103.31	106.36	104.62	104.94	110.8	104.16	109.93	104.6	102.99	105.35	107.85	104.34	108.72	102.68	104.68	104.99	109.57	104.41	104.12	100.64	104.21	110.55	103.44	103.55	103.04	109.73	111.6	105.24	103.23	101.13	105.83	108.4	101.81	106.67	105.73	107.41	104.79	101.98	103.06	107.74	103.55	107.82	104	109.1	103.56	105.29	102.83	106.98	105.08
104.91	107.38	107.74	107.05	102.79	103.55	101.87	102.89	109.1	101.99	103.18	102.89	105.42	101.4	106.11	102.1	107.54	104.86	106.29	106.67	105.8	98.806	104.95	105.42	104.25	106.8	103.87	108.67	104.57	106.09	103.58	107.04	102.12	102.11	105.69	103.17	105.07	104.58	105.08	101.6	103.88	105.73	108.12	102.72	107.68	100.78	108.02	104.5	101.84	105.01
105.07	103.27	102.94	109.11	109.2	100.78	107.01	108.45	102.75	102.14	108.06	102.46	107.6	104.97	106.1	105.03	107.71	111.09	104.89	108.17	104.16	106.76	109.64	105.92	102.69	107.71	108.13	101.97	105.6	107.42	106.89	102.61	104.5	105.93	110.8	105.04	107.27	102.77	107.12	105.52	107.1	98.587	105.34	106.48	108.6	105.38	107.49	107.46	105.52	108.51
104.61	103.84	105.04	106.81	104.87	101.69	104.39	107.55	104.99	102.39	105.56	105.81	99.596	98.372	108.56	104.99	102.02	99.628	104.31	101.63	106.47	102.57	104.22	106.42	106.05	104.37	104.95	103.06	106.8	100.11	107	101.92	104.1	101.81	107.93	108.91	103.99	103.76	107.16	108.89	105.83	103.49	100.04	103.2	106.28	101.03	105.35	106.86	103.45	106.8
95.252	98.878	96.479	101.75	100.76	97.099	94.114	101.97	100.85	97.729	99.088	97.39	96.932	101.22	99.693	99.318	101.19	96.794	101.78	97.791	96.76	97.35	97.896	101.57	98.293	101.23	104.28	101.41	94.287	100.96	96.954	98.991	99.633	96.955	97.826	101.06	101.5	97.2	104.2	103.36	104.02	101.82	100.21	95.123	97.629	98.491	101.29	102.83	101.21	95.527
110.64	107.05	111.1	109.4	106.98	114.74	108.2	111.71	109.84	107.94	107.8	111.86	110.54	108.09	107.84	108.68	106.39	110.69	112.49	109.75	108.23	105.6	106.58	108.21	110.66	108.48	108.11	106.44	114.04	108.98	108.72	111.59	107.34	107.85	112.11	112.44	112.87	110.85	113.71	109.77	109.46	109.81	113.02	106.45	109.94	109.37	107.34	107.95	109.64	108.18
103.06	103.86	102.36	105.29	108.44	104.46	104.02	107.02	105.28	105.86	106.57	104.17	106.71	103.52	103.71	105.68	106.69	103.81	109.66	105.91	106.61	109.03	105.35	106.32	104.87	108.3	106.78	105.54	107.94	110.16	110.28	107.33	103.85	105.69	108.64	103.27	103.97	105.47	106.24	105.2	103.25	104.65	106.07	108.25	105.14	106.52	106.27	103.69	106.42	107.52
109.44	103.17	104.95	103.28	100.7	103.44	108.21	105.94	106.87	108.13	110.11	108.99	103.76	102.63	107.25	109.66	108.87	109.13	103.11	99.458	104.11	105.42	105.94	110.74	108.11	109.11	106.53	108.09	110.25	107.67	107.75	102.67	110.04	105.21	104.46	106.01	110.31	105.87	101.07	107.01	104.85	106.49	109.22	107.82	105.68	104.24	110.81	101.96	102.32	106.72
110.51	108.17	107.8	117.65	109.07	113.19	107.46	108.31	110.55	105.3	111.11	111.25	108.49	109.33	111.43	108.52	112	110.44	105.69	109.06	105.7	112.06	109	108.34	108.12	108.33	109.02	109.28	114.19	108.14	110.63	105.39	109.05	112.49	110.9	107.55	108.65	111.42	111.21	110.06	109.83	112.78	111.95	114.91	108.46	111.24	106.7	112.46	108.98	110.79
110.76	112.97	114.79	112.38	111.83	114.15	113.54	110.8	108.42	104.75	112.79	107.19	109.23	113.65	110.49	112.34	118.98	107.62	107.1	112.55	110.02	113.57	112.82	109.66	111.21	111.51	114.18	111.32	106.4	111.33	110.89	109.54	117.18	110.92	115.51	108.83	112.08	112.81	117.29	112.39	109.42	113.87	108.32	105.66	116.16	106.91	109.67	115.3	112.67	109.82
103.84	103.09	106.33	103.17	101.95	104.75	106.28	100.8	103.25	102.58	104.1	102.83	102.78	101.24	102.93	104.02	108.02	107.64	103.15	107.51	103.24	103.42	102.75	105.55	106.91	105.53	99.724	106.14	104.82	102.91	102.09	105.77	108.53	103.13	101.6	98.146	105.79	104.06	102.35	104.17	101.16	99.298	101.16	102.56	100.38	100.92	102.05	103.68	105.03	104.22
108.32	102.08	105.41	111.05	108.66	103.05	102.48	109.58	102.89	105.74	108.4	105.11	106.22	108.2	107.23	107.16	105.61	106.9	109.88	110.77	110.12	112.71	105.44	106.94	109.5	106.32	107.65	108.33	105.68	106.35	108.1	108.01	103.63	106.34	109.62	107.61	108.78	107.31	108.31	108.49	106.74	110.94	103.99	105.06	107.07	105.32	107.45	104.48	108.27	108.01
107.22	107.78	107.64	106	108.54	108.29	108.86	102.83	110.06	102.41	106.22	108.14	105.91	107.78	105.84	108.02	113.05	105.02	109.23	105.5	103.95	108.01	103.85	103.08	103.07	110.94	107.6	114.07	108.67	109.65	103.76	109.72	101.93	108.76	110.37	105.94	108.79	103.3	107.19	110.99	102.94	103.5	108.04	106.58	111.69	108.55	105.99	103.35	106.31	109.64
104.82	107.62	109.74	107.47	107.35	105.17	108.19	102.61	106.93	105.56	105.87	105.63	108.2	112.38	107.07	105.07	108.36	106.42	109.06	105.85	105.89	108.19	108.27	103.45	104.78	106.59	104.42	106.77	106.66	109.33	108.24	102.38	102.75	107.98	105.25	108.4	109.25	108.07	106.92	107.72	105.86	109.39	110.03	109.88	105.87	106.8	104.15	104.27	106.26	106.17
110.18	106.2	108.6	107.04	105.53	109.87	104.79	102.75	106.71	103.26	103.89	109.56	103.67	107.18	107.91	102.72	109.69	104.94	109.15	104.78	109.22	105.98	109.63	107.61	107.53	109.32	106.71	104.44	104.22	107.01	107.6	107.59	103.22	105.34	102.93	106.23	104.88	103.66	109.25	104.12	105.24	105.86	108.07	104.59	104.38	103.37	108.45	103.52	105.76	107.26
108.69	107.58	112.77	106.49	118.35	109.59	112.99	110.48	113.4	111.47	109.21	110.24	111.48	115.8	111.2	114.89	109.57	112.72	111.81	112.4	110.61	108.3	111.97	116.85	105.9	109.73	106.26	107.64	113.28	114.56	108.26	108.22	104.28	110.78	112.37	109.21	112.52	109.82	111.95	109.91	112.49	107.67	114.39	111.85	112.52	112.78	111.38	115.99	111.73	114.51
112.59	113.97	113.63	110.97	112.23	107.31	114.42	112.07	113.26	114.79	113.83	106.34	114.64	110.86	112.07	111.44	105.61	115.03	108.54	114.38	108.51	111.44	108.14	110.19	114.19	114.65	109.16	107.16	114.27	118.37	111.49	110.5	113.39	114.34	113.51	112.24	114.64	111.56	119.15	109.3	113.5	109.11	110.12	111.44	109.3	111.59	114.93	112.46	112.59	108.21
107.29	110.2	106.53	103.36	104.03	107.45	106.18	105.27	107.59	107.45	101.28	100.06	107.64	101.96	108.05	107.09	108.7	102.48	104.16	106.57	105.8	107.63	107.98	106.21	102.68	102.8	101.66	106.69	106.73	106.74	107.73	107.39	105.26	106.33	106.8	102.14	109.7	105.72	102.75	106.55	109.08	104.4	103.75	105.36	109.79	104.62	105.92	107.38	105.21	104.06
102.09	107.44	102.43	104.06	105.94	100.5	100.45	105.74	105.74	102.77	104.38	107.11	103.37	108.46	105.08	102.46	106.17	104.59	101.69	105.37	103.01	109.27	101.95	104.14	101.01	105.65	107.6	104.81	99.897	99.542	104.74	104.29	103.79	103.1	110.67	100.45	103.01	102.27	105.73	104.3	103.77	102.56	103.84	101.24	108.38	107.4	103.31	103.65	108.11	103.75
99.134	97.117	99.885	97.219	101.67	101.77	98.949	96.289	93.79	100.94	100.15	99.208	97.137	96.784	97.348	101.7	102.28	102.43	99.268	104.13	103.96	96.078	100.27	96.952	98.28	97.845	93.333	99.678	99.01	93.178	102.79	92.865	98.31	100.07	104.65	103.58	100.84	98.66	101.36	94.673	97.004	96.537	96.68	104.04	98.684	103.42	100.71	99.214	100.51	101.82
117.47	115.37	114.65	117.91	116.25	116.24	114.93	117.58	116.05	112.83	113.21	119.59	112.44	120.29	118.42	119.57	114.96	117.94	113.86	114.72	116.64	115.13	110.71	116.13	117.14	114.69	116.85	115.24	122.31	116.64	111.67	120.58	115.36	114.55	119.44	119.1	122.52	118.68	111.76	111.69	119.96	121.67	115.2	113.9	117.32	113.95	116.2	120.36	113.48	119.16
111.7	112.33	112.46	112.49	115.76	114.08	111.61	106.79	113.2	111.77	112.41	111.37	112.34	111.83	110.64	113.79	115.53	109.52	114.48	113.49	113.43	109.27	114.89	112.63	108.61	114.95	109.17	111.21	112.27	109.66	115.12	112.21	111.14	110.85	112.84	113.95	110.8	115.13	110.93	115.09	113.87	112.14	112.07	113.64	111.2	112.67	111.82	115.27	113.48	107.32
103.96	106.12	103.25	112.04	104.98	107.09	106.37	106.73	104.38	108.92	110.24	103.81	109.25	105.56	103.55	107.47	109.26	104.4	101.13	107.29	106.17	103.73	106.04	103.99	107.19	104.62	104.31	105.14	104.67	103.21	104.76	105.04	106.12	106.12	107.53	110.87	105.59	106.21	106.37	104.14	110.66	104.64	105.68	109.73	103.62	106.15	104.78	103.31	99.483	105.15
115.98	112.49	115.32	122.95	119.2	117.86	118.48	113.49	114.37	114.11	114.45	119.19	115.97	118.17	113.5	112.95	113.67	111.68	117.9	116.31	112.08	118.01	116.41	120.53	117.93	117.61	118.88	114.9	116.68	117.44	112.28	111.64	112.89	116.59	115.69	115.12	114.96	113.06	121.73	115.16	112.56	118.4	117.36	109.78	119.73	120.51	114.23	117.99	117.99	115.41
98.604	96.294	100.96	99.002	97.271	98.877	99.62	101.68	102.22	98.027	96.025	101.42	99.549	98.468	101.21	105.82	95.564	101.75	104.22	97.701	99.283	98.16	99.376	99.07	105.79	99.206	100.56	97.385	99.88	100.89	104.16	101.77	106.06	98.146	102.76	98.066	103.37	97.075	103.04	98.102	97.701	97.228	101.08	98.526	99.868	99.392	98.325	100.51	101.91	96.953
117.42	115.78	119.27	117.75	114.81	117.26	118.93	116.82	118.73	115.36	114.28	118.42	119.91	120.52	119.63	122.63	121.4	119.26	119.56	116.87	120.64	121.73	117.75	119.73	124.63	117.57	118.77	115.81	114.27	118.66	118.76	119.89	116.85	116.93	116.12	117.03	115.17	117.87	117.02	115.17	122.6	118.36	117.63	118.36	118.62	117.96	118.22	115.26	118.47	117.04
107.6	112.41	107.9	110.4	108.85	107.71	115.09	111.29	115.07	109.93	113.75	111.64	109.15	109.6	115.21	114.56	111.98	111.4	109.56	109.53	109.57	109.84	107	111.96	113.28	111.26	106.52	108.44	110.97	108.61	104.65	109.95	114.09	111.7	108.1	116.11	111.69	107.17	111.23	110.86	111.59	111.24	112.27	111.08	108.22	110.35	115.12	112.42	112.96	109.27
115.24	111.67	107.79	114.38	111.23	110.44	110.48	111.74	111.09	112.07	111.78	106.67	111.04	111.13	115.75	110.17	111.6	113.88	112.15	107.16	112.77	107.49	109.31	119.38	111.18	110.01	112.11	112.21	110.98	111.95	110.26	113.74	103.92	115.65	110.83	113.09	112.51	112.75	111.57	111.18	111.47	107.85	111.71	110.62	111.04	111.91	108.77	114.11	107.48	111.47
109.7	106.1	107.85	101.87	104.8	110.76	109.38	104.6	107.41	106.22	111.15	102.96	101.98	108.39	109.34	99.78	106.96	105.34	106.72	106.82	107.22	106.59	108.04	106.09	109.52	107.85	106.73	105.21	103.44	109.79	109.32	106.29	105.11	106.3	109	105.58	111.59	107.26	108.61	106.44	107.88	103.3	107.91	109.36	109.22	104.97	105.26	111.06	104.59	107.61
105.2	103.66	107.27	102.86	105.71	105.33	105.48	107.54	100.67	106.88	103.92	101.4	105.7	110.09	105.06	102.94	106.84	108.59	103.78	109.17	102.12	105.16	105.01	104.76	106.16	109.17	105.71	107.3	106.13	104.42	104.84	101.77	108.55	107.67	107.9	108.88	107.22	101.98	99.564	107.24	100.62	106.97	108.38	108.65	107.88	105.08	107.38	104.24	102.29	106.88
101.74	104.4	104.05	102.99	105.62	101.85	104.95	103.6	103.72	104.43	101.48	101.87	100.36	103.42	102.68	104.72	104.32	103.02	105.76	108.99	104	102.43	104.89	105.1	101.05	104.71	102.25	98.361	104.31	102.59	102.91	103.27	102.99	104.37	104.3	103.85	111.45	103.62	104.04	104.93	104.8	109.82	102.12	105.96	100.96	102.34	106.67	104.27	106.57	102.8
110.95	110.87	107.83	105.81	110.25	113.28	115.89	106.29	112.35	108.71	106.2	107.41	111.49	108.29	108.32	107.34	106.57	107.45	110.53	103.93	109.64	109.81	107.84	111.26	106.46	109.14	108.52	108.18	110.92	112.39	109.28	108.4	106.87	105.73	107.24	104.61	111.49	106.06	113.68	109.09	111.13	106.96	114.32	110.54	115.03	113.79	106.97	108.27	112.53	105.18
107.81	104.59	104.44	101.58	109.59	105.09	104	106.23	107.48	107.44	107.47	106.07	104.89	103.7	105.33	103.69	105.25	108.86	103.92	106.87	106.42	105.99	104.81	106.11	104.02	102.71	104.38	108.66	109.4	107.91	107.04	104.71	108.62	104.03	103.96	105.48	112.17	107.81	107.29	103.01	104.15	107.9	102.67	105.19	103.23	105.19	106.73	105.12	101.5	105.02
113.25	116.74	114.45	118.03	121.68	119.39	116.37	114.74	120.65	116.62	121.04	118.47	120.68	115.81	118.64	120.04	118.93	113.36	116.26	121.73	119.39	119.87	113.26	117.95	121.07	114.45	116.39	118.93	114.57	120.57	120.51	119.41	116.92	116.25	117.37	119.05	120.02	119.98	120.63	118.02	114.68	120.43	117.16	114.35	110.04	114.99	114.59	114.45	118.42	115.47
110.93	106.25	108.25	109.82	109.41	107.89	111.19	105.95	110.59	107.16	109.79	105.3	111.06	112.15	108.98	109.69	110.48	110.45	108.9	110.07	113.41	110.21	108.34	113.07	110.5	106.02	108.59	106.43	110.86	110.12	107.58	110.59	114.27	109.86	112.88	108.46	106.24	104.88	109.22	110.95	107.21	111.88	109.56	110.89	107.21	107.85	106.92	112.41	109.94	103.18
107.99	101.91	102.47	105.44	106.5	103.12	100.52	106.74	108.26	105.26	105.28	108.2	104.91	109.14	105.62	109.47	102.51	104.77	105.29	107.24	104.2	105.21	102.16	105.71	109.15	106.66	104.46	106.86	106.03	102.43	102.05	103.01	104.36	101.5	108.19	103.73	106.91	102.5	105.11	106.23	103.17	106.52	101.16	104.94	105.14	104.21	106.41	106.08	108.3	103.14
103.96	100.12	104.98	106.2	107.84	103.17	105.19	102.1	107.5	106.38	105.99	103.81	105.97	105.91	104.6	105.55	104.3	99.715	99.723	97.861	103.99	101.92	103.09	107.16	107.89	102.99	107.3	103.05	102.76	100.66	102.51	104.19	104.7	104.6	103.83	103.12	101.13	101.33	107.48	103.85	100.46	105.59	103.05	99.536	104.12	98.482	106.75	107.16	106.08	104.63
113.01	112.93	113.9	112.87	111.4	111.21	101.97	112.48	112.75	113.45	111.05	108.6	108.26	110.75	107.57	111.15	112.14	108.49	107.58	110.58	106.98	110.82	109.3	109.93	109.73	110.16	111.46	108.05	111.29	106.35	112.16	112.76	112.15	111.71	110.89	112.52	111.99	113.98	111.32	107.22	111.4	109.63	108.52	106.62	105.62	107.83	112.59	114.71	110.41	110.13
111.36	107.82	106.02	114.01	113.32	115.07	108.34	114.69	117.45	112.56	111.18	111.95	110.04	112.13	107.31	114.09	112.27	114.29	114.86	112.91	115.05	114.88	113.44	108.47	110.36	110.47	106.65	115.49	108.48	109.58	110.41	108.9	112.34	111.67	114.68	104.38	110.11	111.63	112.38	106.71	115.18	109.95	113.89	106.42	110.55	110.89	117.12	106.22	111.52	107.81
111.96	111.32	108.62	110.73	108.08	111.28	112.95	104.89	112.2	110.28	110.95	114.2	117.69	112.85	110.7	113.42	106.49	107.17	108.27	106.25	107.95	111.33	113.11	108.98	108.14	109.3	110.17	116.87	113.84	113.89	108.52	111.92	113.97	112.73	111.33	107.3	106.9	111.01	109.19	107.51	111.62	110.62	113.13	113.28	110.26	110.05	108.99	108.85	110.71	117.62
104.9	104.67	106.59	101.7	102.82	108.32	108.75	108.38	104.94	103.82	113.21	103.87	105.72	102.99	107.39	104.48	107.42	105.8	107.94	103.58	104.88	105.79	108.51	99.474	107.56	103.87	106.79	105.1	106.17	103.67	106.17	103.4	100.08	105.96	102.67	107.64	103.54	104.41	101.65	106.18	105.39	108.38	105.56	105.55	107.73	104.15	102.73	102.68	108.58	105.94
114.86	112.49	114.86	109.55	108.63	107.63	108.22	109.08	108.7	110.51	109.54	110.68	113.45	108.82	109.8	112.05	112.58	112.83	107.35	112.08	110.02	108.47	108.6	110.39	109.18	108.03	105.84	108.87	108.59	111.56	112.35	116.35	109.37	110.4	109.65	110.11	109	109.5	113.93	110.18	111.53	105.45	106.36	110.13	112.18	113.77	106.37	112.03	112.93	107.93
108.52	106.43	102.71	105.98	103.57	107.47	102.96	107.94	104.6	105.16	107.51	109.66	100.18	106.43	103.45	109.81	106.31	105.26	106.96	100.36	108.26	104.07	106.57	106.15	101.25	106.33	108.19	110.03	102.51	104.2	104.56	105.49	106.52	107.47	107.36	103.65	104.35	107.59	105.43	103.52	103.11	105.33	106.9	105.98	103.02	103.09	108.71	103.21	104.2	104.52
100.53	101.86	94.807	105.12	103.05	102.29	101.86	99.986	101.17	96.554	103.41	100.21	101.61	104.78	101.8	100.9	102.33	103.66	98.701	102.55	100.8	100.34	102.73	101.64	101.47	103.25	100.67	98.563	100.37	103.2	100.44	103.4	102.08	103.63	102.55	100.1	98.508	103.91	99.48	100.78	98.978	100.97	100.91	97.122	100.26	103.03	94.543	100.33	100.7	103.9
115.24	110.55	115.43	110.12	109.96	113.67	108.16	109.92	113.7	110.41	111.12	109.85	112.93	107.29	113.3	107.99	112.44	111.46	110.84	112.24	114.95	107.93	113.98	109.22	111.13	108.92	111.17	110.02	108.78	112.55	112.67	106.37	110.99	113.18	112.29	109.84	109.29	114.52	109.3	112.63	111.72	111.51	110.19	110.34	110.09	108.47	113.15	108.43	108.93	110.44
104.88	104.03	107.4	109.41	108.93	103.98	104.88	103.82	101.73	101.64	103.78	102.91	104.84	102.67	106.3	107.65	106.92	99.828	108.39	106.26	103.85	104.04	103.83	106.14	105.6	104.19	105.09	104.01	101.41	99.968	104.02	109.05	103.49	104.19	104.53	109.19	104.61	104.49	106.93	108.67	108.73	106.96	102.66	108.37	103.63	103.23	104.44	99.956	104.58	103.22
112.8	108.14	111.53	110.7	113.64	111.48	108.38	113.76	110.51	113.17	111.6	111.08	114.89	109.78	107.81	110.19	114.91	112.59	108.46	109.54	118.35	115.32	112.17	107.27	110.68	110.82	114.18	116.29	114.91	110.24	111.86	110.86	117.93	112.69	113.86	111.64	111.06	112.83	111.07	110.43	112.62	112.91	111.39	108.31	109.86	110.54	116.12	111.48	110.34	112.31
102.96	102.46	107.71	102.95	107.4	102.23	107.56	103.55	104.09	105.46	108.05	106.55	106.55	97.149	107.74	105.84	105.34	105.25	104.77	106.17	110.05	107.64	108.91	107.01	104.62	107.37	104.68	109.52	103.77	105.37	105.36	101.05	103.32	105.84	106.76	104.95	108.19	102.83	104.65	107.89	104.66	105.7	109.83	106.78	105.91	102.41	106.71	102.82	107.73	105.51
103.58	106.7	104.19	103.33	109.01	107.26	107.08	104	103.09	105.63	106.27	106.85	100.03	108.97	108.37	109.65	101.28	105.15	110.37	102.79	105.9	106.01	102.05	102.81	102.51	107.09	103.65	104.66	107.48	104.44	106.39	101.98	103.34	105.11	104.98	107.42	107.45	109.1	101.99	104.58	106	105.9	103.96	104.47	103.59	107.57	102.65	107.11	109.16	102.62
107.17	101.98	102.51	106.01	105.34	102.79	105.26	103.53	104.4	102.29	102.78	99.874	106.48	104.24	109.93	98.081	105.8	103.87	107.63	103.38	101.1	103.46	107.9	106.56	103.33	102.74	104.84	101.87	106.65	104.68	101.03	104.65	107.38	105.82	108.16	105.51	106.03	105.9	103.61	103.15	102.08	103.6	105.13	104.22	106.94	102.33	101.73	105.86	104.28	106.26
104.87	104.86	103.51	101.2	105.13	100.32	104.71	105.55	97.876	107.87	108.5	104.17	104.9	105.84	105.87	105.25	103.14	105.14	103.82	99.591	105.51	106.01	102.98	101.7	105.19	99.133	106.68	102.07	102.78	106.15	104.05	103.73	103.84	102.42	102.87	101.44	101.02	102.55	108.15	105.26	101.72	109.92	100.78	106.52	106.24	100.44	104.45	104.06	102	103.58
111.82	111.1	110.67	113.44	109.65	112.88	108.79	113.22	111.09	114.33	110.06	110.05	112.48	110.05	105.68	114.93	113.61	111.85	109.91	111.17	107.13	113.35	104.82	109.6	112.06	106.97	110.4	112.36	106.77	108.37	112.64	109.38	110.88	109.19	111.39	109.98	114.54	113.95	111.32	110.72	110.76	114.43	112.3	109.08	109.82	111.65	108.73	112.4	107.77	109.71
104.01	105.48	103.39	108.51	108.25	104.83	111.02	106.63	104.2	104.8	104.33	108.01	104.72	109.1	103.33	107.27	111.06	106.24	104.61	102.33	106.03	105.26	109.61	104.65	105.53	104.76	104.45	105.34	101.89	105.01	106.62	106.8	103.73	107.53	109.1	108.72	106.61	105.84	108.61	103.88	106.1	108.48	108.49	102.73	104.38	105.16	102.3	107.79	107.36	106.66
99.453	99.673	98.943	98.865	102.55	98.251	102.48	106.28	97.823	100.85	99.592	102.17	98.473	99.432	102.75	94.812	102.92	97.161	100.08	104.02	100.7	100.79	103.42	101.61	101.04	100.67	101.17	104.07	102.4	103.29	98.782	99.048	102.39	104.15	106.74	101.27	103.79	100.44	102.12	97.796	105.69	100.26	101.82	102.19	101.05	98.151	98.458	103.36	106.07	103.14
105.64	108.27	108.91	104.99	98.98	108.54	107.12	105.96	101.74	107.34	106.67	105.51	104.53	105.64	107.14	106.32	103.44	102.05	109.49	106.23	108.55	105.94	103.49	104.08	110.59	104.75	108.69	106.82	107.85	108.05	103.69	103.34	103.86	106.85	108.01	105.53	105.06	106.62	104.91	110.28	106.74	103.5	107.67	107.9	105.16	104.86	106.94	105.31	107.14	105.51
113.47	110.53	108.25	115.74	110.24	110.7	108.4	108.11	114.34	110.97	109.69	111.15	114.5	118.15	108.47	114.37	110.28	111.88	113.53	112.82	108.63	111.01	115.96	107.87	111.53	113.59	108.54	110.12	112.49	113.12	110.41	116.09	113.79	114.23	113.13	118.2	112.86	111.3	110.8	112.45	112.52	115.08	114.75	113.85	109.54	110.66	110.94	113.65	114.01	113.1
107.07	104.85	101.15	104.02	105.04	107.7	102.19	103.85	108.61	107	108.89	105.32	101.86	104.73	106.2	108.14	110.24	102.35	101.9	100.96	102.54	103.07	111.01	104.38	101.41	105.21	101.78	104.24	104.02	105.49	103.36	104.03	104.59	106.09	104.46	106.65	102.95	110.04	105.45	105.79	105.8	100.94	108.83	103.53	108.72	105.05	106.19	100.51	106.19	104.68
103.85	107.32	105	105.42	109.55	104.4	106.04	104.63	108.72	105.73	107.52	103.25	107.47	108.64	107.77	102.47	104.17	106.99	107.43	102.28	100.94	105.57	108.39	105.07	109.09	107.67	106.96	104.81	106.75	102.04	106.35	104.21	102.25	113.97	106.91	107.73	105.34	106.04	104.89	107.61	107.69	98.855	106.63	104.55	109.23	106.78	103.23	106.09	106.47	110.72
106.77	110.61	111.24	110.57	115.02	113.89	113.91	114.78	114.05	113.35	112.27	112.11	111.14	112.6	112.15	111.36	110.88	109.55	112.35	108.72	112.54	113.18	112.51	112.23	112.43	107.81	113.07	110.8	109.93	113.26	110.56	108.75	112.6	112.67	110.2	113.26	113.32	111.85	112.18	111.55	109.28	115.39	113.68	108.28	112.36	113.61	114.77	111.54	115.79	117.61
109.83	110.31	110.97	110.26	111.47	112.96	112.7	110.35	109.87	111	114.58	112.9	109.99	111.11	109.56	110.89	112.98	109.28	109.49	110.07	114.04	110.75	109.28	115.59	112.49	109.59	113.17	107.83	111.11	110.7	112.11	112.1	111.79	110.13	111.53	108.54	108.95	108.8	109.34	111.83	109.13	107.25	112.39	113.79	112.5	109.48	109.98	110.8	114.18	111.63
112.12	108.52	111.73	114.53	110.42	110.35	112.4	109.9	114.64	110.68	108.45	111.71	111.14	113.55	109.74	115.9	110.61	112.28	116.77	107.37	110.24	111.79	107.21	113.15	106.54	113.49	117.65	111.47	113.25	109.25	111.1	106.54	109.72	111.24	113.76	112.33	113.84	112.32	110.56	109.96	111.82	111.45	114.98	106.92	112.31	108.71	114.25	109.82	113.69	110.32
104.35	106.4	105.63	106.5	106.01	107.34	103.8	105.32	105.54	105.17	106.32	105.97	106.74	100.88	105.61	106.1	104.32	107.61	109.56	106.64	106.78	99.972	107.41	104.12	105.02	105.2	104.23	107.58	103.18	107.05	109.99	111.5	104.45	108.32	111.33	104.28	102.94	107.08	105.32	105.73	106.35	101.43	104.43	109.53	107.16	106.67	103.96	104.95	105.59	107.94
112.97	112.83	116.81	110.64	108.19	111.45	108.4	113.43	112.83	115.45	111.08	113.15	114.63	110.45	115.35	112.63	111.56	112.77	113.05	112	107.54	109.98	113.81	114.8	113.68	112.1	108.59	112.95	116.01	112.71	110.69	112.38	108.31	112.75	112.69	111.71	109.62	112.01	111.45	109.47	113.93	110.14	110.54	114.06	109.19	109.91	113.39	113.64	115.57	112.11
100.69	101.57	107.54	102.06	104.75	103.32	108.77	108.14	101.67	107.7	105.28	105.39	103.97	105.36	105.87	100.44	105.56	105.15	103.71	107.35	108.7	102.14	104.64	105.03	103.42	103.67	101.3	106.26	107.26	104.86	106.34	108.34	105.76	97.734	103.24	100.94	100.97	103.45	103.48	98.416	102.7	106.31	104.89	102.49	109.15	106.11	103.45	102.83	103.9	102.5
110.29	103.86	107.25	105.84	104.31	109.18	106.99	110.44	105.69	104.47	106.63	109.71	104.49	108.91	106.08	106.75	111.65	112.22	107.73	102.88	102.87	102.52	104.79	103.55	105.03	108.23	109.15	108.45	106.31	105	108.5	108.51	109.27	105.96	104.38	106.41	109.14	111.26	108	108.08	103.39	107.34	104.5	105.83	104.97	104.81	106.28	105.37	110.39	109.39
107.46	103.25	110.57	105.83	104.48	106.98	108.63	107.11	102	107.27	108.31	105.26	106.79	106.36	105.79	105.51	103.07	105.13	106.84	106.23	106.76	107.59	107.98	104.53	108.17	107.32	109.2	105.84	105.36	103.74	106.36	109.73	109.35	109.31	105.52	108.59	108.27	109.52	106.82	109.78	104.16	102.82	111.79	104.81	104.61	108.99	105.55	104.62	108.5	105.04
110.87	110.37	109.15	109.53	109.81	106.7	108.67	111.72	108.48	106.95	110.69	110.8	109.04	107.56	107.94	109.91	112.47	104.38	106.42	111.81	108.26	112.81	114.67	110.53	107.5	108.53	111.5	108.94	105.17	115.74	109.19	108.99	106.4	107.42	109.51	104.73	110.89	109.56	110.12	112.25	109.17	116.13	111.96	111.3	110.33	105.6	110.52	110.45	109.53	107.83
107.27	109.74	100.98	105.4	104.7	104.98	103.67	104.55	107.83	106.02	108.95	105.54	101.58	109.71	106.06	107.31	102.17	103.18	102.09	104.95	107.63	109.86	101.93	103.23	104.24	106.19	104.34	106.26	106	107.34	105.88	105.48	102.89	103.24	102.13	106.04	106.82	104.45	105.7	104.71	108.9	107.13	107	102.17	102.52	106.78	108.98	104.67	106.43	107.86
108.59	105.24	108.15	107.79	108.31	108.85	105.78	103.41	110.7	107.34	102.38	113	110.72	104.29	107.31	108.09	105.94	106.21	107.39	104.18	107.58	104.54	107.66	108.32	105.75	106.45	108.66	104.53	108.87	110.17	104.82	106.86	107.64	108.14	112.59	109.82	106.37	100.06	106.67	107.96	104.51	109.33	107.49	109.51	105.68	109.93	100.9	103.13	104.92	106.28
97.269	97.52	100.65	100.98	101.12	93.321	96.09	98.264	102.04	98.818	103.03	97.97	96.662	98.703	96.257	98.644	101.5	101.33	93.729	96.515	97.822	99.664	102.37	101.98	101.21	101.47	99.165	103.82	101.32	99.407	95.101	102.99	99.45	102.03	96.738	100.61	100.78	101.29	97.677	98.294	96.701	101.98	96.442	99.217	101.24	101.85	102.08	99.002	99.508	97.532
108.04	108.23	99.566	100.71	103.87	105.78	102.45	96.474	110.05	107.9	103.22	103.81	100.49	103.95	108.42	104.46	105.55	106.82	109.35	105.71	103.93	103.73	105.79	111.81	100.46	103	109.8	102.88	106.63	102.92	102.12	104.28	105.82	107.05	101.82	108.46	109.88	106.33	105.46	112.6	103.35	107.17	109.98	102.62	103.18	100.39	112.44	110.41	105.93	102.67
112.47	106.58	106.89	105.92	106.67	106.3	105.63	108.43	106.73	106.16	104.21	105.32	104.3	104.93	107.37	108.08	103.62	100.46	107.16	106.49	108.45	108.42	108	101.12	107.59	103.03	103.22	105.93	106.3	104.56	104.36	103.72	106.38	103.64	109.68	108.86	106.47	105.96	106.59	102.27	107.39	105.81	105.8	110.02	106.36	106.07	106.94	104.77	106.79	105.48
104.49	102.35	97.181	105.4	105.4	105.74	108.84	104.46	109.99	103.94	106.65	111.12	105.17	107.67	104.93	103.76	108.62	102.87	111.35	106.05	103.61	108.11	105.7	101.35	104.09	108.02	104.78	108.11	106.89	105.64	108.24	106.68	104.28	110.88	105.49	109.14	105.67	107.27	107.29	105.62	106.67	103.89	104.49	105.7	105.25	106.3	105.65	108.01	108.17	108.12
105.62	106.19	104.96	102.42	107.3	107.2	108.45	108.17	106.1	105.26	107.51	106.83	102.79	106.36	103.61	107.87	105.9	103.33	101.06	103.07	104.04	101.41	102.31	104.62	107.09	104.1	105.34	101.74	106.09	109.28	106.18	105.39	103.83	104.67	108.18	103.99	105.6	104.91	108.73	103.47	101.59	101.82	106.12	103.56	102.15	107.11	107.07	104.25	106.27	108.73
108.95	106.89	109.15	106.21	113.02	111.9	107.96	109.52	110.34	113.21	109.42	113.4	115.18	105.1	106.98	115.55	109.56	111.63	115.23	113.68	112.42	113.65	114.63	107.27	111.61	109.62	105.82	112.28	108.7	110.6	112.94	109.72	111.41	111.72	108.64	112.14	115.48	115.05	108.48	108.46	105.24	110.95	114.72	111.67	113.11	107.16	110.26	107.43	108.21	113.73
107.68	110.49	112.82	112.91	109.22	111.76	106.36	113.84	111.04	111.78	113.85	115.2	110.24	113.9	113.12	111.44	113.96	113.18	110.94	111.36	111.29	113.56	112.92	111.2	112.59	111.23	113.32	111.72	112.74	115.74	108.49	112.49	110.79	115.14	110.97	113.48	112.46	110.56	106.55	113.96	111.39	106.13	115.53	108.79	112.86	114.79	107.76	110.94	109.04	111.48
110.27	113.23	112.19	109.52	114.06	112.48	115.45	111.71	109.52	113.13	115.63	114.41	112.4	109.12	106.6	106.32	110.35	115.21	112.62	111.71	109.77	110.42	108.08	112.97	110.36	110.9	110.89	116.65	112.83	111.85	110.13	115.38	111.71	111.02	110.92	113.61	113.56	112.29	109.43	109.61	111.48	114.32	110.82	105.73	113.16	112.11	114.45	112.63	110.34	110.26
97.435	97.039	102.27	97.408	101.72	97.648	99.502	97.011	96.079	97.951	106.17	96.429	106.38	98.39	97.399	98.136	94.838	101.74	102.26	94.808	99.524	99.603	100.16	97.603	98.139	96.59	100.19	100.52	103.84	104.64	100.39	103.39	94.971	97.241	99.385	101.67	99.346	106.66	98.157	96.672	101.67	102.69	95.738	101.12	102.2	104.03	99.45	100.85	98.696	103.2
102.67	110.35	110.28	112.77	114.12	109.03	113.4	110.16	111.23	106.85	110.36	107.62	108.39	108.36	110.76	113.19	111.34	109.56	108.86	112.07	111.92	115.51	111.6	109.49	111.25	112.3	107.69	110.55	111.77	110.53	112.98	112.89	108.13	114.49	112.63	110.09	109.44	114.24	112.72	110.18	108.58	108.02	106.53	110.11	112.63	106.53	112.43	110.22	109.21	110.49
108.43	109.52	104.31	104.39	107.01	107.66	105.77	108.24	106.27	101.02	107.9	105.96	104.57	106.61	111.78	107.79	107.85	110.26	103.37	107.31	107.28	105.54	107.3	105.06	103.43	104.18	103.19	106.56	104.6	105.86	106.35	107.56	106.51	104.07	105.31	104.72	111.25	102.22	106.21	106.3	104.97	101.98	104.82	104.45	105.11	106.15	105.88	110.93	104.53	108.43
98.46	101.1	99.923	98.59	101.2	103.8	101.31	100.38	102.53	103.29	95.319	98.391	99.622	101.9	93.631	104.69	96.622	103.02	101.74	100.05	97.444	104.7	99.708	98.409	96.198	96.253	105.38	98.797	104.53	96.609	100.35	100.96	100.07	98.201	100.04	98.787	97.591	99.158	99.466	99.22	101.05	97.052	95.95	98.709	95.728	96.588	98.026	99.508	102.48	96.442
109.7	109.39	105.05	108.84	113.15	109	111.16	110.6	108.48	109.57	108.63	106.1	109.87	111.96	108.78	113.18	109.28	115.47	113.06	107.59	108.08	109.14	113.81	113.21	112.14	112.09	106.98	107.22	111.07	108.51	110.37	111.33	114.42	108.4	113.35	110.35	112.57	110.62	110.38	112.38	110.49	113.9	109.72	112.18	105.99	111.12	109.23	112.64	112.27	105.34
102.41	98.657	100.92	100.22	96.34	101.02	102.17	96.015	103.34	102.76	98.91	100.67	101.44	102.2	102.72	98.533	101.28	96.406	98.137	99.227	96.212	102.8	105.28	100.22	103.27	99.02	101.33	100.72	101.83	103.58	101.72	98.494	105.79	100.82	94.483	102.39	100.96	98.255	103.41	100.11	102.31	97.032	101.17	98.297	101.95	100.7	98.727	102.36	100.7	98.735
109.82	105.88	106.24	106.39	106.83	106.69	102.53	109.2	105.91	105.6	104.68	107.21	102.87	103.06	104.2	103.99	103.74	109.16	101.79	104	106.77	107.39	105.6	107.83	107.46	102.86	102.72	112.23	105.01	104.49	107.18	104.21	111.84	109.6	110.51	101.98	104.76	106.81	106.33	108.53	104.82	106.09	105.66	107.02	104.05	108.75	105.46	106.23	105.04	105.37
111.99	114.48	111.95	113.39	111.38	117.16	110.94	115.23	112.08	112.2	112.01	110.31	111.33	117.84	111.68	110.24	111.38	114.68	112.21	110.52	110.3	113.53	111.23	114.3	113.4	111.32	112.1	109.13	111.12	114.05	116.23	111.28	111.76	112.45	113.73	111.78	108.8	114.38	110.01	113.69	112.47	114.57	111.24	113.59	114.08	115.57	110.15	110.41	112.39	109.52
103.96	105.17	102.89	108.34	108.13	106.45	102.12	108.42	108.37	102.52	106.27	104.46	105.42	106.73	107.45	102.54	103.72	110.5	107.98	101.87	111.66	113.12	108.88	105.55	106.61	109.16	108.62	103.81	107.21	105.36	106.74	105.54	105.18	106.4	106.61	110.44	107.27	107.16	107.19	109.42	107.72	104.71	104.98	102.68	105.43	103.93	105.22	107.47	106.84	108.22
107.76	103.98	106.75	101.92	106.18	105.39	106.37	104.69	103.35	106.19	101	106.22	104.84	105.08	105.71	107.25	99.547	110.78	107.21	106.12	104.8	100.98	106.14	106.48	104.66	110.89	110.65	106.49	104.59	106.57	106.95	102.36	111.2	105.61	106.3	104.5	108.68	108.1	104.29	102.8	106.08	102.81	104.52	106.57	100.53	108.63	108.75	109.05	111.71	110.43
105.53	106.76	104.92	106.47	106.52	103.4	107.51	109.85	106.25	108.93	109.22	103.87	107.76	109.16	109.53	104.26	105.2	103.65	105.34	106.9	104.99	107.05	105.74	104.53	105.11	107.77	106.45	104.8	102.22	108.07	108.4	103.88	107.03	104.05	106.96	107.83	106.5	107.65	104.98	104.79	104.29	107.09	102.64	106.26	107.87	106.32	104.88	102.28	111.7	108.49
118.02	116.57	111.77	119.15	115.32	117.72	115.7	119.15	116.39	120.23	119.92	115.27	119.89	116.73	118.65	118.13	118.53	123.39	117.74	115.51	117.26	117.94	119.37	115.92	117.3	116.7	116.68	118.68	113.82	120.33	116.32	119.91	116.49	117.13	119.03	119.56	119.6	116.65	115.08	115.98	117.77	117.45	122.65	117.03	121.01	116.44	119.26	116.91	118.09	121.29
115.98	110.77	107.06	112.16	108.38	107.03	109.68	108.15	110.42	111.91	110.3	107.36	113.85	108	106.31	110.31	107.45	107.4	113.56	109.06	109.27	111.49	108.6	112.34	110.64	110.58	113.81	112.02	114.58	109.95	112.08	112.83	112.55	110.62	111.35	113.15	112.51	108.4	110.52	111.54	109.06	110.34	111.84	112.9	112.97	110.83	111.81	116.41	113.1	113.12
105.72	105.11	105.16	103.45	105.42	104.92	108.16	105.87	104.64	104.79	98.339	108.27	105.18	107.78	104.23	102.77	105.93	104.89	103.81	105.01	108.6	107.33	106.56	106.52	106.3	102.68	102.78	104.89	107.02	105.91	103.11	109.7	106.11	105.31	106.73	103.97	103.5	106.5	104.76	106.26	107.6	107.37	106.08	106.18	111.36	103.25	107.86	106.54	107.02	106.24
101.08	100.43	101.73	101.83	98.244	102.35	102.5	101.43	97.944	96.59	97.912	95.879	100.97	96.774	103.91	94.341	96.913	98.653	103.66	100.38	104.06	104.66	98.891	97.793	98.774	102.05	98.925	98.964	100.61	97.577	101.52	100.23	102.35	99.993	102.7	100.9	100.94	102.22	95.604	98.951	94.461	96.272	99.37	101.19	102.19	96.939	102.28	100.71	96.94	101.38
106.4	105.5	107.21	109.8	101.42	105.31	107.16	104.36	108.07	108.22	107.64	105.64	107.48	106.77	107.77	106.13	105.67	109.47	107.12	106.27	106.01	107.77	104	108.98	102.24	105.62	107.42	110.9	111.43	107.63	106.64	101.57	105.6	105.04	108.25	103.59	102.41	105.61	103.82	103.26	109.32	109.54	111.39	108.57	108.3	103.21	103.11	101.47	105.36	98.937
103.37	101.49	102.86	103.55	108.18	108.75	105.76	102.65	102.2	105.72	103.38	107.52	103.45	105.73	105.87	107.57	107.98	105.08	98.493	103.43	106.64	106.24	107.08	107.9	106.88	108.35	110.84	107.06	109.12	106.08	106.33	102.83	105.48	108.01	101.29	105.54	105.43	102.86	105.28	104.89	103.36	104.09	102.9	106.44	100.45	105.49	100.87	105.83	104.86	107.67
106.4	101.89	103.23	107.12	104.65	106.94	104.64	109.14	106.62	102.35	102.69	107.77	105.66	106.21	100.47	106.31	103.17	104.13	108.67	101.7	103.31	105.18	103.76	103.82	103.82	103.83	106.5	102.08	104.67	105.47	103.89	105.66	105.02	103.12	109.45	105.7	98.079	102.13	106.28	104.6	112.01	104.96	104.44	110.47	103.47	103.17	104.73	104.5	103.74	107.07
105.83	106.34	108.42	109.94	109.6	111.22	109.43	106.22	112.98	108.41	113.88	111.18	105.99	111.04	116.57	108.96	115.95	113.96	111.32	110.24	111.35	113.9	107.77	109.26	111.86	107.49	109.67	108.67	110	110.06	111.58	114.65	106.1	110.33	109.84	105.2	107.48	112.76	109.11	115	110.34	110.38	109.99	110.03	108.04	110.4	111.12	104	105.25	102.67
98.906	98.867	100.05	99.991	100.8	98.852	96.331	97.774	98.582	102.71	96.992	99.899	98.563	99.962	96.994	99.68	100.2	102.53	103.51	100.89	98.387	100.26	102.38	101.08	99.326	99.913	104.12	102.63	100.45	100.84	101.14	102.37	99.901	97.867	104.42	95.78	95.511	100.93	96.136	101.35	99.801	96.13	99.098	102.94	98.524	100.7	99.384	102.27	100.22	97.333
108.37	102.91	107.26	106.03	102.03	109.2	103.77	103.44	103.77	102.1	107.13	104.65	102.27	106.17	104.84	103.02	105.35	104.02	101.26	103.03	108.19	104.88	105.05	103.93	106.08	104.03	105.53	103.52	103.68	105	106.45	104.73	99.603	102.17	100.21	104.4	101.23	101.21	103.91	105.77	99.868	99.915	103.55	104.57	102.61	104.76	103.99	99.011	104.23	101.09
105.78	108.14	103.7	101.5	105.67	105.75	99.172	102.05	106.44	107.64	101.88	109.51	108.21	105.8	109.89	108.44	105.94	113.22	103.22	106.27	105.35	105.58	106.19	109.02	108.55	106.07	107.31	108.55	112.61	103.75	109.24	107.27	106.01	105.86	108.31	110.12	105.59	108.41	106.3	107.07	107.35	106.73	107.02	105.55	104.92	100.84	102.84	99.508	105.9	107.17
107.08	115.15	107.58	112.97	114.01	110.83	110.47	111.35	113.72	108.91	113.6	111.96	110.08	114.45	111.97	114.51	110.54	109.85	114.58	111.31	107.03	113.88	112.64	114.49	112.34	111.98	110.03	111.56	109.34	111.43	112.42	112.18	109.61	113.42	116.71	113.56	111.66	114.86	113.69	107.73	110.96	110.3	110.93	113.23	112.94	113.24	108.03	110.12	113.02	113.58
106.4	103.85	105.84	102.3	107.37	105.04	106.91	111.21	105.04	107.97	104.54	105.58	109.61	105.74	108.34	105.84	105.91	107.86	107.97	106.39	104.31	109.24	105.76	110.06	105.49	108.62	110.19	111.4	100.21	108.27	106.84	107.75	109.77	104.66	107.1	104.47	104.98	106.44	105.39	109.22	108.86	103.83	108.18	108.13	110.47	106.53	105.2	102.87	106.04	110.83
103.6	103.59	108.21	104.34	100.73	100.81	107.43	103.77	108.25	105.5	104.43	104.43	107.85	107.32	110.77	102.59	105.4	105.86	104.39	102.77	104.65	105.67	102.04	104.14	104.1	105.05	102.84	104.23	106.17	105.55	104.1	105.57	107.57	102.16	101.78	104.64	103.81	102.18	101.82	107.37	108.44	103.8	104.19	101.72	105.52	106.97	107.19	104.98	103.09	99.819
109.35	104.71	111.43	102.14	104.28	104.12	102.43	107.25	108.83	107.05	110.68	100.35	105.43	105.46	107.2	104	103.95	107.78	107.84	107.4	104.77	105.56	103.72	109.39	107.42	104.89	106.36	105.73	110.83	107.63	99.592	106.48	107.98	109.63	105.71	105.59	106.24	108.17	109.5	112.15	106.19	105.52	105	106.07	108.9	103.97	107.73	102.19	102.1	102.69
104.44	105.53	98.052	105.9	103.67	105.04	101.8	104.71	107.18	109.08	103.81	106.43	105.32	109.1	108.39	105.09	107.08	103.38	103.62	104.34	106.09	101.29	110.01	107.94	107.61	106.15	102.86	106.46	104.82	106.36	103.78	103.39	103.1	100.19	109.66	108.31	103.19	107.92	104.14	105.39	108.28	107.04	106.05	108.71	101.63	108.73	104.92	105.02	105.21	104.89
108.8	110.51	109.92	108.17	106.6	106.43	108.82	105.37	107.47	109	101.02	107.12	109.43	106.53	110.87	107.52	101.09	106.71	101.89	106.97	107.14	110.23	106.82	107.41	103.82	102.62	106.88	103.27	109.33	111.24	108.98	107.88	104.96	109.03	108.43	108.26	107.55	109.58	105.79	105.21	107.53	117	107.78	105.32	104.88	110.79	107.56	105	105.16	102.79
100.82	100.92	98.373	102.78	100.86	99.07	104.09	97.236	100.5	100.34	99.248	103.24	104.97	100.64	99.737	101.9	102.02	102.83	100.45	98.025	100.39	101.25	104.9	102.81	103.1	99.735	101.38	100.65	97.705	101.16	102.32	101.9	97.525	101.09	100.01	99.798	103.18	102.13	98.51	100.46	99.891	98.875	99.394	99.633	99.826	98.01	102	101.09	103	99.106
112.13	111.09	112.71	111.04	109.62	113	108.83	105.62	109.85	107.23	107.79	112.2	117.06	109.41	108.87	109.45	115.39	112.94	112.37	111.58	112.14	112.04	110.58	112.84	114.71	108.86	110.43	113.48	113.18	112.3	108.34	113.46	108.7	110.94	111.93	113.03	111.78	112.19	109.71	109.36	109.76	110.18	115.61	114.7	112.47	113.63	112.48	109.59	111.72	112.82
111.38	116.19	111.96	117.98	112.73	116.74	118.4	115.88	117.47	115.01	116.22	114.58	116.51	115.4	114.33	117.47	117.92	113.56	117.43	112.88	117.06	117.87	118.56	120.24	116.81	118.54	116.78	119.68	121.17	122.13	118.57	118.94	114.48	118.24	117.79	118.01	112.98	114.27	112.57	115.57	115.79	113.23	116.38	116.08	114.34	115.71	115.16	118.98	116.63	114.84
111.91	112.02	108.88	109.85	110.71	107.58	116.5	113.53	111.09	113.64	117.82	113.79	113.57	112.55	108.5	115.18	112.75	110.78	112.67	112.68	116.38	113.13	111.77	113.4	111.2	109.21	114.91	106.34	110.05	112.49	110.87	113.49	111.88	107.61	111.84	114.78	113.87	114.69	112.33	110.38	115.53	111.16	113.11	108.25	110.9	113.16	111.08	112.29	110	113.57
105.37	105.55	99.98	107.14	104.02	107.36	106.79	108.72	103.76	106.47	104.92	101.73	109.32	109.02	105.94	106.99	102.94	102.61	106.56	104.72	106.25	104.38	105.38	106.42	106.86	104.4	103.27	105.6	104.96	107.02	101.12	106.01	106.54	105.86	103.65	104.7	99.046	98.945	101.75	103.27	103.52	100.19	103.85	102.4	103.49	102.83	105.83	104.01	110.63	111.2
104.05	103.67	108.53	106.1	108.84	105.36	106.92	107.37	107.24	103.04	103.22	107.16	104.05	106.98	109.19	103.33	108.25	111.09	105.94	103.34	103.71	108.63	105.01	99.996	108.6	102.77	107.54	105.81	104.74	107.14	107.5	104.86	102.7	104.19	99.807	98.32	103.8	106.63	106.7	103.64	105.29	104.69	107.79	110.53	106.42	108.65	107.03	105.35	105.65	104.03
101.8	107.26	105.12	102.74	105.95	103.54	103.83	104.25	102.53	101.22	108.75	103.34	104.18	106.28	104.75	105.72	107.88	102.54	104.36	103.87	100.11	103.59	99.802	107.39	106.52	106.14	104.48	108.7	105.17	106.43	105.02	105.58	100.6	107.27	98	102.24	108.14	109.03	101.4	106.65	104.57	108.84	107.81	106.27	103.39	107.35	107.55	106.83	107.89	106.6
112.1	110.69	114.34	113.57	109.86	108.87	108.22	110.89	114.26	108.51	115.82	115.86	113.1	114.49	113.99	110.14	115.19	115.55	117.74	117.62	113.2	112.96	112.1	108.62	114.37	114.58	112.13	114.08	115.96	110.56	113.51	115.27	109.88	107.44	116.5	112.96	110.43	113.93	115.3	113.9	113.72	113.78	112.43	116.78	114.53	119.87	112.16	111.72	113.88	111.8
108.67	105.43	110.47	103.76	107.1	105.64	109.29	104.91	111.94	109.05	100	109.3	106.55	105.68	107.53	108.59	106.64	106.3	103.25	107.55	103.56	105.54	104.69	107.94	104.57	109.4	103.24	106.15	106.44	105.19	108.09	107	102.04	102.11	105.4	110.3	103.35	103.95	108.38	106.43	106.06	105.39	108.4	104.58	103.81	107.16	104.7	105.42	110.22	105.76
103.09	105.52	105.6	102.86	108.35	101.17	103.07	99.482	105.27	102.3	100.96	105.85	109.45	104.29	110.04	106.1	103.5	105.5	104.71	101.8	104.25	104.96	102.68	103.67	104.03	106.59	107.59	103.74	105.84	105.8	110.73	104.81	104.17	106.45	107.37	103.51	105.22	109.52	106.42	104.88	106.36	102.49	104.51	112.05	108.88	108.46	104.14	107.96	104.56	108.83
105.06	104.55	102.05	101.74	104.12	105.64	106.4	108.03	102.83	100.66	104.12	109.09	102.35	107.98	106.66	102.38	104.95	104.68	103.45	103.12	103.67	106.76	106.4	111.74	103.12	105.05	102.97	102.46	103.69	103.28	101.1	110.07	100.98	103.96	106.17	105.39	107.92	104.72	101.87	109.06	102.52	103.33	105.74	104.16	101.63	102.77	102.67	106.94	103.44	100.44
109.36	105.42	107.2	108.48	112.68	105.24	105.2	108.98	105.69	106.5	107.43	107.1	107.8	107.45	104.44	102.96	109.56	104.9	106.86	110.07	105.26	107.17	106.95	107.48	104.63	107.78	108.85	101.57	106.83	109.61	102.57	107.24	110.89	102.32	105.84	104.4	102.96	103.66	105.45	100.63	107.13	103.19	102.45	105.02	105.55	103.81	106.55	105.73	105.6	106.43
105.5	103.11	105.84	108.6	104.99	106.39	103.15	107.05	101.32	103.19	102.83	107.7	105.03	104.82	102.82	107.06	108.14	103.35	104.59	107.33	103.84	102.07	109.22	102.56	104.27	103.26	106.75	103.58	104.1	104.2	111.67	111.67	105.99	103.76	105.79	106.43	107.16	102.31	100.35	103.08	103.54	103.31	102.12	104.31	106.69	102.22	105.76	105.02	103.38	103.69
110.95	108.99	101.16	103.96	103.94	103.09	106.97	103.96	107.21	104.28	105.92	103.74	105.53	111.39	107.58	108.75	104.87	102.28	103.85	105.59	107.54	106.47	107.54	105.02	104.31	106.07	104.24	104.6	102.58	109.25	106.5	103.49	106.7	106.99	104.12	106.61	105.92	101.55	105.47	108.64	102.09	105.52	105.73	105.77	105.78	102.77	105.07	107.33	100.38	104.3
103.06	109.46	104.84	105.91	104.37	107.21	107.27	103.42	101.58	103.52	103.57	103.44	104.75	105.82	101.42	104.03	107.6	100.5	104.82	101.42	107.96	101.28	103.56	103.42	104.94	104.47	105.54	108.9	111.4	103.09	101.39	102.77	101.32	103.61	103.07	104.35	101.61	102.7	104.21	107.41	99.502	103.05	110.59	104.64	105.97	103.03	101.92	107.51	102.89	102.24
110.21	105.7	104.32	101.44	103.82	102.53	105.21	105.14	107.17	110.25	107.46	108.42	102.83	101.1	105.48	109.21	107.22	109.9	100.99	104.28	107.08	108.62	110.91	108.96	112.41	105.02	100.33	105.21	102.42	109.25	101.73	105.71	106.28	105.75	102.09	109.6	104.72	106.04	100.39	107.1	102.29	107.54	102.59	105.5	108.05	106.05	106.99	103.61	105.57	106.48
100.87	102.29	102.9	101.81	100.32	100.81	97.995	103.42	96.75	103.96	100.01	95.561	96.165	97.814	105.72	98.968	101.65	98.681	102.16	102.02	99.791	97.5	100.02	98.525	100.55	99.707	99.927	95.95	100.18	98.34	101.29	95.241	101.41	101.51	97.126	95.773	102.44	100.3	97.614	100.41	99.245	105.88	99.704	99.444	101.93	96.83	98.732	99.988	95.325	97.628
103.14	106.1	102.6	105.22	102.33	107.17	104.35	100.14	102.38	103.31	102.2	105.28	105.01	105.26	102.98	103.13	104.59	108.08	103.62	102.56	102.57	104.94	105.67	106.07	103.16	110.35	105.44	106.56	101.67	104.63	106.95	105.91	103.5	103.92	101.96	107.98	103.27	103.09	107.64	102.22	106.84	103.1	102.25	105.14	103.73	104.68	104.98	103.7	108.39	101.49
114.38	109.06	110.23	111.67	112.44	117.75	112.9	109.84	111.16	115.29	109.33	113.81	110.27	110.16	116.39	116.95	109.17	116.42	112.42	111.85	108.2	113.44	110.64	109.96	111.23	110.91	110.79	114.3	110.71	112.09	115.16	113.65	109.87	110.32	112.23	110.19	112.41	110.08	111.08	108.78	116.44	111.44	113.23	113.45	111.12	115.36	107.97	109.31	110.84	110.45
101.66	98.179	97.367	99.944	102.49	96.085	102.48	98.193	104.17	104.01	97.135	96.87	98.294	103.78	99.75	97.493	100.05	98.046	102.23	98.238	96.675	100.27	102.38	96.878	101.66	97.498	101.54	96.502	98.835	101.17	101.67	100.86	99.558	101.09	99.967	97.932	100.24	100.9	97.66	98.865	99.048	102.29	98.698	98.647	95.491	89.401	97.46	100.94	99.923	98.743
100.11	95.834	101.3	95.666	96.442	99.425	95.014	100.06	103.02	99.966	95.573	99.887	98.254	102.32	95.895	101.22	97.691	101.3	104.2	103.81	99.862	102.75	96.85	95.099	102.3	97.459	99.908	98.211	101.42	97.413	101.18	103.33	102.14	98.41	98.547	98.943	102.21	100.54	98.409	97.027	102.95	102.78	96.532	102.46	98.668	95.971	97.243	96.935	101.33	100.38
105.57	103.07	103.64	106.9	107.29	101.61	108.2	99.683	102.3	102.99	106.09	104.13	107.5	106.29	100.47	103.76	102.94	102.4	104.35	103.33	104.33	104.53	109.17	106.23	105.01	103.38	105.02	101.62	103.77	102.66	104.85	105.1	110.06	107.15	106.32	104.06	105.22	106.22	105.36	107.11	104.28	107.25	104.2	104.56	101.39	105.66	102.18	108.9	100.95	105.91
105.21	109.36	104.25	105.97	109.06	101.93	107.32	107.44	103.96	103.77	104.31	98.725	106.75	108.82	109.45	102.58	102.94	102.46	104.88	101	107.43	105.63	105.42	105.2	107.94	107.86	106.1	106.17	106.71	103.4	107.34	108.91	108.43	106.06	104.79	107.64	102.03	108.17	106.81	105.81	108.75	107.32	103.33	104.95	103.15	108.7	108.15	106.38	110.57	104.5
118.35	120.52	120.77	117.23	118.47	116.59	113.79	114.28	113.05	118.26	122.86	120.49	120.63	115.8	116.55	114.66	117.57	118.05	113.68	118.33	119.64	117.25	116.47	117.93	114.56	119.26	119.23	116.99	116.71	115.59	118.95	120.91	119.85	117.67	115.58	118.16	112.34	121.03	112.54	116.42	112.8	119.43	119.02	119.2	118.39	118.18	121.73	118.39	118.64	122.06
108.38	105.53	107.69	112.18	110.35	114.11	108.25	108.66	103.48	111.93	114.55	109.48	111.8	109.14	110.95	110.33	113.91	112.04	112.09	111.5	111.87	113.56	113.09	112.08	110.12	110.91	110.02	112.75	113.97	110.52	110.73	112.66	112.15	109.3	106.33	111.56	109.55	113.4	111.51	111.46	110.76	112	113.45	108.77	110.76	112.19	112.32	110.19	111.25	114.76
105.4	106.17	104.04	106.24	101.77	105.88	107.43	106.88	108.18	103.32	103.9	110.81	106.63	108.87	101.34	104.47	103.81	98.625	106.48	105.84	102.55	107.34	101.61	104.48	105.43	105.03	107.94	105.91	105.11	107.48	105.91	104.14	109.42	97.53	103.96	110.83	104.67	104.3	104.34	109.27	106.78	100.64	105.95	102.24	106.52	105.45	107.27	108.04	105.14	104.18
110.57	105.1	108.43	111.35	110.01	108.66	110.53	109.33	103.05	110.84	108.84	108.61	113.56	113.73	111.32	111.87	111.52	112.38	112.91	116.12	109.5	108.73	110.76	110.61	110.57	108.46	110.81	108.34	109.03	106.37	106.78	114.06	105.28	109.5	108.49	110.36	115.25	111.17	107.21	112.06	111.23	112.89	111.08	109.66	111.4	107.57	108.56	107.91	110.64	111.24
110.78	108.79	112.96	111.68	110.89	109.48	109	112.41	112.25	106.93	109.55	107.41	108.42	109.68	106.69	112.55	108.05	109.53	111.57	106.66	103.96	109.07	111.54	106.21	112.27	106.04	111.24	107.57	110	113.99	109.74	110.99	115.08	114.52	109.64	108.1	110.75	111.97	109.16	104.17	110.98	106.71	109.92	106.76	108.14	108.53	107.28	105.95	108.76	108.34
102.68	105.22	108.23	104.8	104.06	105.59	104.95	101.53	102.77	109.67	104.82	103.2	103.2	105.44	107.65	103.49	103.1	103.42	104.76	110.02	109.71	107.68	107.66	105.5	105.37	100.91	105.43	107.92	107.72	102.9	110.53	101.62	106.98	104.42	104.34	106.19	105.97	103	102.18	103.63	102.48	105.51	103.01	106.5	107.8	100.8	107.02	108.45	104.3	100.52
102.22	104.2	105.88	101.75	105.36	110.45	105.86	104.14	103.67	102.77	106.52	105.38	109.24	103.53	108.01	106.9	102.96	102.03	106.43	105.83	109.47	103.29	104.59	106.16	105.91	102.46	109.9	102.32	102.66	109.93	104.62	107.66	104.16	105.13	107.97	106.81	103.39	110.6	104.58	105.28	106.9	105.29	106.45	108	108.84	104.52	107.7	108.51	109.87	104.2
107	105.2	105.55	106.3	107.15	101.61	104.86	102.5	109.05	105.56	106.35	109.87	104.72	107.14	105.68	111.08	102.85	105.37	106.81	107.4	109.4	101.07	107.57	103.96	108.45	99.31	106.72	105.6	103.52	105.99	100.8	106.28	103.69	105.99	104.87	107.49	102.99	102.9	105.52	101.35	105.49	103.43	105.7	110.56	100.17	106.92	106.9	103.96	106.65	99.966
107.74	108.39	106.43	106.12	107.95	104.53	108.35	102.61	107.34	109.37	109.28	107.02	99.709	108.33	110.32	108.28	109.88	107.28	103.76	104.45	105.95	103.89	103.23	108.93	105.36	108.71	107.02	102.71	105.82	102.56	105.77	109.63	109.1	105.12	101.07	108.68	109.52	105.85	104.57	108.98	107.23	105.2	106.63	106.45	104.53	108.44	105.58	103.36	104.19	104.47
100.63	102.77	105.46	107.01	102.57	104.3	104.59	101.73	109.79	102.12	104.44	107.25	103.78	99.481	101.32	101.29	103.9	103.95	106.28	105.59	105.42	104.83	101.29	108.99	100.39	105.04	106.36	101.45	103.09	105.15	99.694	102.45	101.91	105.57	108.64	102.55	104.42	105.71	102.24	101.99	107.5	108.24	105.22	100.97	102.74	106.98	110.87	104.95	98.232	100.07
108.75	110.29	107.24	109.35	111.32	105.98	106.3	110.99	110.81	109.04	107.23	108.22	105.83	106.53	106.54	105.84	108.29	105.59	111.11	106.5	107.19	107.49	106.21	106.54	107.78	106.2	103.85	113.14	107.1	106.68	109.5	107.47	105.8	106.77	106.26	106.6	105.24	108.76	104.93	102.97	108.44	105.78	107.35	103.32	103.6	109.07	108.44	109.16	109.6	109.01
105.74	102.03	104.49	108.47	102.98	103.78	102.08	108.42	107.42	102.94	107.29	103.82	106.85	104.89	107.47	103.55	103.08	105.36	108.07	106.76	102	100.67	107.13	101.17	105.36	102.71	103.95	105.34	107.07	108.31	99.56	105.19	100.01	103.14	108.2	107.05	107.83	103.98	104.18	103.79	105.49	106.05	101.6	106.03	105.5	104.75	105.63	107.83	104.01	109.19
112.69	112.01	111.96	109.38	109.62	111.84	108.85	112.77	110.81	113.04	111.29	106.98	111.23	112.81	111.69	113.07	113.34	113.32	111.37	115.53	111.34	111.9	106.49	116.56	109.41	111.29	112.55	106.92	113.62	112.07	112.92	111.3	109.83	110.85	115.82	111.81	109.54	109.84	111.45	110.72	111.51	107.68	111.3	109.12	113.3	111.9	106.27	111.53	110.53	110.03
116.42	117.91	122.09	115.73	119.03	120.05	115.84	118.94	111.68	120.52	116.25	117.2	115.22	119.84	119.55	119.17	118.19	120.02	118.09	123.2	121.26	117.15	121	118.25	120.82	119.63	115.93	119.03	120.93	117.27	124.14	118.05	117.45	116.9	118.84	116.99	118.84	116.63	120.11	117.87	118.37	116.8	118.75	121.6	116.02	112.61	115.64	114.89	112.15	118.63
103.97	103.48	105.18	99.89	99.662	99.293	105.4	102.82	103.34	106.89	99.639	105.31	102.25	104.85	101.78	104.74	107.36	102.37	103.43	104.28	102.33	103.66	103.63	108.24	102.14	105.96	106.35	104.76	105.04	103.33	107.2	102.39	99.537	104.97	105.53	100.97	105.09	103.42	106.65	102.19	108.93	102.53	102.7	105.54	104.72	105	111.03	107.33	103.93	103.15
98.206	101.51	98.817	101.19	96.141	103.96	98.609	101.23	101.81	94.257	97.801	102.66	95.579	96.536	101.25	98.835	103.5	100.5	101.18	101.14	101.31	102.2	97.498	100.89	96.609	103.11	98.73	97.015	100.36	99.309	98.68	98.732	101.46	106.44	101.4	98.641	96.351	99.052	99.928	98.574	97.943	99.005	102.13	102.06	101.29	97.829	99.084	100.53	103.8	100.12
109.7	109.24	110.33	110.2	110.86	111.84	112.03	111.33	111.26	108.17	115.17	112.09	113.69	113.61	113.58	108.27	112.52	111.51	114.19	107.1	110.29	110.14	111.38	109.17	112.48	113.48	105.51	111.5	109.38	114.77	106.56	113.32	112.24	111.95	110.15	115.26	114.62	114.21	110.12	112.16	113.84	104.85	110	113.58	107.01	109.57	114.75	109.55	109.93	110.35
106.67	109.64	105.19	109.79	102.3	102.4	102.71	102.26	104.67	108.88	103.85	104.98	102.24	105.16	102.59	106.05	104.3	100.47	100.26	102.83	108.85	104.57	104.82	101.89	104.32	105.33	106.42	107.22	106.77	107.59	104.92	100.43	107	103.89	106.38	105.9	108.29	105.39	105.48	98.31	111.69	104.84	105.87	102.9	99.9	107.85	105.41	106.39	103.33	105.11
97.755	102.74	101.29	100.55	98.311	100.84	96.495	99.199	98.724	99.551	103.95	102.7	98.657	96.319	102.36	100.91	102.97	104.7	106.31	99.127	101.83	99.696	102.5	98.271	97.639	95.736	104.71	99.57	99.947	103.58	101.5	104	99.057	103.71	100.15	103.74	101.13	96.741	103.17	102.92	102.68	100.75	99.358	98.334	99.706	102.99	100.65	103.17	100.4	98.773
108.05	104.79	105.28	104.86	107.09	102.47	103.84	102.92	104.32	105.69	103.72	107.28	107.71	101.55	104.17	101.72	106.39	102.86	105.64	106.81	106.3	100.93	101.69	102.12	107.67	106.56	102.23	104.02	102.29	106.01	103.44	102.56	102.85	108.04	106.77	105.96	106.71	109.46	103.08	105.84	108.09	103.58	106.36	105.14	101.81	107.61	101.9	104.6	107.03	105.31
102.49	101.79	105.42	106.57	108.11	103.25	107.63	105.84	102.37	105.29	107.14	107.15	108.34	106.67	106.46	106.1	104.32	104.23	109.23	103.86	106.43	108.44	104.94	109.84	104.23	106.92	103.75	106.16	104.62	101.85	103.67	105.71	102.6	108.18	109.38	107.97	105.34	109.34	105.84	104.64	103.39	105.39	106.66	100.28	105.61	104.86	104.61	103.45	107.12	101.26
106.52	104.6	105.92	106.4	106.58	109.97	108.13	105.35	101.54	103.7	109.03	108.43	108.18	105.83	100.91	103.48	109.65	105.26	107.6	108.57	106.57	106.13	107.36	105.68	106.85	106.27	108.1	107.61	108.33	106.11	107.37	108.31	107.7	104.47	108.09	105.67	105.53	107.69	105.76	108.5	107.59	107.72	110.89	104.96	108.94	106.68	110.59	108.6	105.45	109.21
105.91	107.89	103.84	108.55	106.22	105.5	104.31	107.74	103.17	106.3	112.16	103.68	99.439	106	105.42	106.94	103.23	108.26	100.82	102.38	102.55	109.28	103.21	105.38	106.05	107.99	108.11	105.62	108.58	110.78	105.15	102.42	105.96	104.89	109.64	104.71	109.1	103.7	104.35	104.01	101.16	105.93	102.61	104.1	108.82	102.35	104.23	101.98	102.32	110.55
98.062	100.71	103.05	100.65	102.87	99.898	96.81	98.65	100.51	99.511	101.52	99.904	98.126	102.22	100.91	106.55	97.77	103.09	102.25	100.22	102.85	99.901	101.15	97.21	99.547	99.945	101.56	103.35	100.32	100.55	103.55	104.23	105.38	103.15	99.163	100.13	98.409	96.28	101.43	98.758	103.53	99.025	97.933	100.43	98.672	100.89	99.614	98.282	103.61	98.698
105.49	103.41	101.9	96.307	101.31	99.495	97.435	102.08	100.59	103.09	104.39	101.16	101.11	102.13	98.645	100.01	102.47	98.567	100.92	100.81	101.66	101.09	101.08	101.46	104.48	104	101.62	100.52	102.45	99.929	102.72	97.737	99.314	98.265	100.1	101.33	98.508	100.55	101.89	95.103	101.7	97.043	105.2	103.34	98.56	98.982	99.556	102.04	100.46	101.02
104.25	106.86	101.97	106.1	107.43	104.41	104.58	101.67	106.92	106.56	102.99	106.9	105.17	106.14	106.9	103.91	106.48	106.28	106.05	109.55	106.97	103.56	104.42	106.64	107.9	105.09	102.76	105.52	105.88	108.07	107.85	101.28	103.15	107.66	107.81	105.42	111.68	99.305	105.99	102.19	108.48	105.69	103.47	106.19	105.42	104.63	102.87	105.91	106.77	106.36
111.25	111.14	114.65	108.97	114.57	108.88	109.42	111.71	113.69	107.43	107.34	108.16	112.1	114.22	112.02	106.82	110.63	108.93	110.26	116.1	110.75	111.78	108.96	112.96	109.03	113.46	110.62	111.35	107.74	110.36	108.87	110.59	110.05	110.7	116.42	108.21	108.19	111.76	113.54	111.02	109.52	111.99	109.81	112.32	110.37	113.94	115.78	110.41	109.23	113.21
107.93	107.49	107.83	107.26	106.84	105.83	102.57	107.64	100.53	104.06	104.04	110.18	106.17	110.6	103.76	104.75	106.96	108.55	107.47	103.42	104.42	112.26	104.78	104.12	108.15	106.89	104.76	107.98	107.2	104.58	104.68	105.31	103.14	102.37	103.7	106.98	106.62	104.62	107.66	103.27	106.39	104.64	99.574	106.59	103.84	111.06	103.38	104.33	107.18	106.33
110.78	111.34	109.96	111.24	110.23	110.02	109.74	110.72	111.78	112.5	112.81	110.24	103.64	111.12	110.82	114.07	112.93	110.24	111.93	110.1	111.39	110.35	110.05	113.62	113.13	107.89	109.01	110.6	113.27	107.13	113.23	111.88	110.87	106.85	107.3	109.89	112.28	114.26	106.33	109.41	109.96	113.65	111.42	111.09	111.5	113.91	117.67	107.1	110.28	115.58
98.388	100.3	103.46	102.39	99.8	99.292	101.19	95.557	98.864	102.87	96.348	102.45	99.488	98.185	100.56	101.27	100.09	102.77	101.21	102.86	97.287	94.386	99.265	103.82	94.692	104.8	98.059	99.999	98.472	102.25	98.526	99.736	98.732	106.49	97.51	98.377	99.737	102.15	97.703	97.377	101.62	99.956	96.26	103.37	103.07	101.67	97.778	97.091	104	98.668
102.9	104.5	108.46	104.44	107.34	103.82	108.59	105.53	105.07	105.3	100.92	103.24	105.53	109.86	104.76	104.39	107.89	103.15	108.94	104.2	108.4	106.72	99.806	105.79	105.93	111.88	103.98	103.59	108.08	107.51	105.93	103.82	105.81	107.01	113.25	101.1	106.24	109.37	107.39	104.6	107.98	105.45	109.95	105.2	104.46	108.47	102.99	106.37	111.19	108.64
104.32	98.099	104.21	107.31	98.178	102.18	100.34	99.112	101.77	100.84	104.48	97.318	106.02	101	98.335	96.221	105.39	96.593	96.887	102.53	99.319	100.61	101.89	102.66	101.77	101.21	99.271	102.53	99.685	99.565	102.02	101.14	100.31	101.1	103.88	98.656	102.44	103.69	102.19	99.468	99.703	107.31	101.31	97.977	97.805	101.99	102.25	102.5	97.709	98.301
107.55	112.85	111.3	108.41	113.18	106.45	108.37	108.17	111.13	104.5	108.74	112.36	110.34	111.72	107.81	113.21	111.3	115.25	110.81	106.91	109.18	113.94	110.64	113.39	109.34	111.12	111.68	113.83	111.82	110.48	110.74	113.43	110.83	113.44	112.64	110.05	110.94	112.94	107.58	114.65	111.58	110.59	111.53	111.05	112.34	114.73	114.08	114.12	108.61	113.49
111.52	104.34	111.57	113.06	111.61	103.06	105.81	108.49	108.63	113.01	113.25	112.77	111.08	107.67	110.51	111.72	106.87	113.64	112.56	107.09	109.57	115.16	120.56	110.39	112.02	109.43	107.56	110.75	116.1	109.52	110.33	112.88	111.18	114.46	109.09	114.53	106.37	110.42	112.47	107.93	110.55	113.37	108.56	116.69	111.24	108.96	108.76	108.44	111.9	110.78
111.03	104.46	106.84	107.2	104.68	102.44	103.85	108.5	107.45	106.19	104.61	105.15	108.17	106.26	105.75	103.42	107.19	108.32	103.3	103.81	105.21	110.74	104.59	102.39	106.27	100.19	108.03	106.54	105.17	105.65	105.73	104.99	106.75	104.24	104.63	101.94	105.03	105.05	102.69	111.3	103.01	103.62	105.12	107.52	102.5	105.44	106.12	104.09	104.86	99.044
95.246	100.95	100.63	94.588	99.073	102.97	98.296	100.48	102.53	99.473	104.22	97.039	104.14	105.86	101.45	94.465	98.926	97.486	97.317	98.324	102.49	96.756	104.01	100.46	104.34	97.238	103.3	98.408	100.89	100.02	99.567	101.01	99.911	97.775	100.63	100.93	98.957	98.962	103.16	95.907	103.59	102.99	101.39	99.638	96.969	101.57	100.21	99.035	100.26	102.92
107.26	105.87	103.57	104.97	109.36	100.38	104.17	102.02	106.03	108.8	106.63	104.06	107.6	104.6	106.27	105.71	103.55	106.85	103.58	104.82	106.3	107.99	103.2	108.97	103.36	106.54	107.27	105.02	103.95	106.77	106.56	109.88	105.46	105.83	111.15	102.55	104.09	109.3	106.53	105.87	106.85	106.46	106.65	108.39	106.12	109.07	103.97	100.83	105.46	99.048
103.94	103.42	103.94	109.62	107.02	105.61	108.76	108.05	108.05	106.51	105.53	111.96	107.05	106.07	112.8	106.82	103.59	106.19	102.92	108.66	100.99	106.62	104.97	104.37	105.98	106.22	106.86	106.07	108.95	107.97	105.71	111.39	107.09	106.74	99.766	108.6	104.85	107.88	107.56	103.5	108.7	110.25	108.37	109.01	100.32	103.14	111.26	106.09	104.28	104.94
103.6	101.62	107.04	105	100.81	101.91	110.37	109.28	109.35	106.62	105.53	105.91	106.75	105.5	107.03	105.19	105.56	106.75	104.94	107.51	106.69	106.13	104.21	104.58	99.039	106.99	106.19	105.03	105.19	108.45	105.04	104.13	108.47	105.83	105.37	103.83	109.25	102.77	105.2	109.33	104.96	107.31	104.01	111.19	106.23	106.14	108.86	108.14	105.59	103.48
104.6	103.59	97.762	101.69	103.44	102.3	97.151	99.849	104.86	102.61	97.51	97.677	101.99	98.925	102.08	98.901	102.15	103.08	99.368	102.63	98.317	100.62	100.61	96.674	96.602	100.31	103.89	100.84	103.49	98.849	101.07	104.16	100.13	101.81	101.98	100.55	105.58	99.171	99.377	101.57	101.22	97.624	104.77	102.68	100.02	98.888	98.179	99.64	100.46	102.15
117.15	107.93	111.18	110.36	117.22	109.01	114.22	115.59	116.57	111.46	114.05	110.73	111.72	107.34	108.87	109.38	112.28	113.03	114.99	112.83	112.24	107.73	110.36	115.11	113.02	110.77	109.53	112.25	113.63	109.26	106.67	116.9	108.68	111.85	109.2	113.95	110.09	108.55	112.16	115.63	112.25	111.26	110.18	109.13	110.26	110.87	109.41	113.5	110.91	109.6
104.25	103.37	106.64	107.05	104.21	106.31	106.1	104.18	106.45	102.45	102.02	105.86	105.18	101.6	108.46	103.96	107.59	102.71	101.7	101.9	101.87	106.06	104.56	103.95	102.06	100.55	106.67	105.27	103.46	104.55	105.4	101.89	102.18	107.2	102.61	104.2	104.73	104.47	105.67	107.91	105.69	105.6	100.55	104.21	105.15	106.2	105.12	106.35	103.05	109.35
106.81	106.18	108.64	104.73	106.38	109.17	102.37	107.07	102.87	101.65	103.65	108.01	105.32	110.8	107.96	105.33	104.84	104.62	105.01	107.3	106.03	103.76	103.75	107.09	104.42	109.7	106.68	98.792	106.03	106.33	101.27	98.72	104.83	110.02	108.48	105.49	103.79	107.7	105.34	105.28	105.99	106.63	111.85	107.72	102.32	107.62	105.45	107.13	104.7	104.2
105.41	105.99	104.42	102.34	103.88	105.74	106.81	103.26	100.09	106.3	101.92	105.98	101.82	108.91	104.75	108.13	103.8	107.41	104.24	106.54	103.7	104.3	105.16	103.89	109.49	108.68	104.02	105.75	106.41	105.86	102.64	106.75	103.54	103.26	110.41	106.31	105.6	103.5	105.8	106.26	112.63	109.06	103.35	100.63	105.57	107.08	109.31	100.46	104.14	107.79
120.41	120.01	118.56	118.46	119.73	118.85	115.63	121.84	120.41	117.45	112.26	116.13	120.66	120.86	114.67	121.11	118.28	118.49	114.98	116.39	116.28	116.61	119.57	120.4	117.79	113.52	120.93	114.05	118.8	118.55	117.32	117.25	121.65	118.37	120.61	116.13	119.44	121.75	116.98	115.36	119.1	118.62	115.6	121.05	112.54	115.51	116.24	119.03	117.19	120.69
107.16	102.65	104.35	103.1	106.04	101.52	101.79	103.29	108.11	105.7	104.66	102.84	103.02	105.48	105.19	106.56	106.48	105.02	102.13	100.16	106.28	99.847	109.54	108.66	104.18	100.19	102.36	108.27	106.24	105.26	99.782	104.01	102.23	106.7	104.29	102.54	105.52	104.55	104.06	100.38	105.32	105.65	102.24	104.99	103.17	101.81	107.88	102.92	101.76	104.73
108.27	107.86	103.97	106.82	106.42	103.68	107.12	105.37	103.81	101.9	107.38	104.36	103.79	103.07	104.98	103.86	103.28	104	101.88	109.57	102.24	103.58	105.64	105.75	107.65	105.71	105.82	107.35	109.11	106.35	103.14	105.84	102.35	103.1	102.05	102.86	103.02	107.71	103.38	97.503	102.58	108.41	102.04	107.34	107.2	104.4	105.73	103.63	104.25	103.15
104.12	98.303	98.116	99.837	102.59	100.94	103.08	101.52	98.405	104.91	100.99	95.729	104.14	100.26	102.52	104.33	101.64	103.24	99.555	100.36	101.96	103.3	98.209	99.743	101.94	105	103.83	103.84	100.87	104.11	99.948	98.662	98.969	99.691	99.807	100.56	101.35	101.06	100.22	101.46	101.06	100.01	103.62	97.959	101.72	98.707	98.705	103.67	97.33	101.79
112.84	108.92	108.9	108.73	111.02	106.96	102.1	108.24	110.19	109.92	107.59	111.41	109.88	110.36	111.04	110.46	105.57	110.79	112.82	113.63	109.76	110.11	110.06	111.19	105.52	110.2	109.48	108.45	113.41	112.25	112.86	113.64	108.05	111.27	112.71	107.65	111.66	109.19	111.36	112.44	110.23	108.32	107.34	112.36	113.15	109.33	109.86	106.67	111.76	109.54
107.36	103.58	105.21	109.14	104.07	103.97	105.67	104.59	102.6	110.16	102.44	107.64	107.1	106.56	101.86	105.26	105.17	102.4	104.5	102.42	107.01	102.83	103.53	106.46	101.15	107.21	103.86	104.79	101.82	103.41	107.71	110.07	101.17	103.39	106.8	102.91	104.4	104.96	106.97	107.04	102.07	101.61	106.37	104.47	110.75	103.34	110.27	102.82	104.43	107.93
101.53	104.38	104.46	103.7	106.59	104.6	102.38	109.06	112.34	106.02	102.94	103.88	103.25	104.55	109.45	105.02	105.63	108.65	105.9	109.14	105.39	103.65	99.755	101.65	102.89	105.3	103.7	106.79	107.23	106.13	104.13	100.99	102.63	101.01	103.9	104.32	102.8	104.97	105.29	103.57	102.94	105.91	105.88	95.358	103.7	106.62	105.54	105.25	102.05	104.75
105.19	105.71	107.63	106.44	107.45	106.58	101.99	106.59	104.6	106.02	105.13	104.25	107.99	108.12	105.02	107.7	110.03	105.21	103.32	103.85	105.19	109.43	109.63	109.36	106.52	106.64	110.66	109.83	104.62	104.66	104.58	105.61	106.83	107.26	103.21	103.73	105.71	106.59	107.47	107.98	107.66	100.87	104.67	106.93	106.99	110.06	105.42	103.36	104.61	105.18
107.89	102.45	104.38	103.39	104.79	106.2	105.69	104.4	107.25	105.52	100.4	106.01	106.16	103.95	104.05	105.14	109.78	105.78	107.17	107.82	103.82	102.95	101.37	97.306	104.16	105.33	103.38	104.69	102.51	107.05	105.78	105.88	108.72	106.53	110.12	104.65	104.06	106.06	104.94	104.85	106.59	107.44	107.86	106.47	106.25	106.15	103.3	105.96	105.19	105.88
122.25	114.75	116.78	117.66	111.61	117.95	117.65	117.5	115.68	112.06	119.82	118.64	112.79	115.37	115.83	113.09	113.43	117.37	113.56	116.87	115.04	114.17	111.75	113.14	119.87	115.51	116.86	116.38	112.83	112.03	114.13	117.53	115.21	115.54	114.84	115.85	116.67	117.04	118.06	115.89	117.05	117.01	115.93	120.23	113.96	117	111.74	119.65	118.58	118.23
113	114.71	111.75	111.35	115.69	112.35	114.01	111.76	108.83	107.84	111.02	114.19	112.3	115.85	111.88	113.09	111.66	109.24	111.25	113.47	107.73	113.42	109.21	109.59	109.85	111.37	110.78	109.49	111.14	110.57	115.25	113.69	110.93	108.01	114.5	111.43	113.32	111.95	115.76	117.1	112.47	116.35	113.8	111.68	116.42	113.98	105.93	110.9	113.22	108.65
100.42	103.2	98.159	97.348	99.184	99.773	96.95	96.163	95.633	101.26	100.34	101.26	94.941	96.746	99.012	99.985	100.41	96.902	96.796	99.4	100	98.497	98.41	101.34	97.945	102.01	100.3	100.24	98.163	101.51	102.09	93.342	100.45	101.34	101.06	101.47	100.98	101.21	101.36	101.45	101.4	97.825	101.55	103.17	102.49	97.658	99.426	100.34	100.55	97.594
109.29	112.23	109.66	111.4	114.69	110.88	109.05	111.44	108.07	114.7	115.47	112.43	113.22	116.3	108.81	112.4	110.27	114.29	111.06	112.99	113.38	107.43	116.15	110.5	113.55	110.8	111.54	108.96	111.55	114.47	115.67	114.26	109.6	112.94	113.28	111.06	111.34	112.97	115.25	108.8	114.5	110.78	114.09	113.54	112.21	111.02	115.55	114.99	110.87	107.66
107.67	104.25	104.46	109.44	103.12	101.88	102.7	105.84	105.43	108.56	103.58	105.41	107.2	104.24	106.72	107.93	105.54	106.01	102.95	105.65	106.77	104.88	101.75	102.84	105.05	104.32	106.42	107.26	107.96	108.39	105.01	106.57	108.05	108.4	105.27	106.65	105.69	108.94	104.8	106.39	105.31	106.72	109.45	107.58	100.45	105.23	107.06	100.65	104.85	105.53
102.3	97.758	97.011	102.05	103.88	97.861	99.74	100.12	100.96	102.18	98.448	96.102	102.32	98.084	101.52	103.42	101.71	101.52	100.99	97.967	98.037	95.342	99.064	100.75	105.06	101.29	102.38	102.47	100.87	95.983	96.68	99.515	103.85	101.62	99.452	95.276	97.491	102.74	100.85	100.27	103.43	102.6	102.26	99.913	102.39	98.337	97.29	100.46	100.06	99.036
101.4	97.124	99.292	102.27	102.41	96.757	103.03	101.03	102.38	107.39	101.08	98.939	107.19	99.806	103.91	94.278	99.841	99.857	96.993	100.5	100.81	99.303	98.491	101.61	102.3	98.66	102.05	99.656	100.94	98.373	96.616	95.221	99.646	99.779	97.585	96.602	98.683	100.11	101.81	97.948	102.64	101.62	101.03	97.436	99.985	100.42	98.577	100.3	102.22	99.094
102.29	103.06	106.19	106.83	102.96	102.52	101.22	101.53	105.31	103.96	98.078	103.8	106.12	101.78	107.61	103.29	102.86	106.99	101.18	102.9	105.51	102.87	104.94	104.48	102.52	105.76	103.17	106.02	103.17	99.701	101.48	105.92	103.1	104.42	102.03	102	107.59	104.16	103.69	101.16	100.44	101.49	100.36	103.36	105.03	105.28	105.07	100.57	104.18	108.21
106	104.09	108.59	104.23	107.64	104.53	106.53	106.42	105.42	99.917	107.57	102.75	105.65	104.06	104.83	107.61	103.65	108.4	106.98	101.58	104.66	105.52	107.94	110.02	107.79	104.39	105.93	109.91	106.76	106.15	108.71	105.9	100.73	102.67	108.56	101.84	102.33	106.75	105.99	102.97	102.49	108.78	107.15	109.56	108.8	108.56	107.71	110.48	105.13	108.65
102.37	98.987	98.86	97.361	100.39	96.065	101.6	97.346	97.462	98.755	100.54	103.16	104.43	97.83	99.264	98.235	102.85	99.298	103.24	100.96	95.913	99.126	98.92	100.79	102.5	101.83	98.9	103.24	99.076	99.602	97.892	99.914	99.626	100.64	98.983	98.021	101.13	101.97	97.329	105.27	104.49	99.136	98.775	102.86	104.76	101.83	100.65	100.74	100.47	102.63
101.45	98.276	98.866	101.91	100.11	100.94	97.695	104.39	99.535	101.84	101.32	104.47	98.099	97.924	100.08	97.677	97.155	98.471	101.88	101.03	97.709	101.04	103.46	100.21	100.23	98.502	99.748	99.755	105.64	96.53	103.68	98.094	100.8	104.8	98.493	98.833	99.259	97.977	98.91	98.689	96.359	101.2	98.471	98.469	100.92	99.596	102.31	99.703	98.31	96.874
118.99	118.88	117.2	122.3	116	113.75	119.73	117.91	117.09	112.32	116.17	120.14	115.04	117.22	119.58	118.9	117.84	115.37	117.13	116.77	117.17	116.75	119.56	110.78	122.36	116.78	120.76	121.29	116.89	119.2	118.05	115.2	118.6	114.43	122.78	120.32	114.34	118.37	115.54	120.02	117.55	116.96	114.48	115.18	114.14	118.09	116.93	116.3	116.83	118.95
110.99	112.45	112.19	111.68	113.43	109.7	111.87	114.73	112.16	109.33	110.6	112.98	115.2	113.04	108.72	113.46	113.63	115.84	112.17	110.85	109.38	112.35	110.38	110	112.27	114.01	113.37	107.42	112.35	111.13	114.33	110.35	110.08	114.46	111.33	111.37	111.99	110.56	111.38	108.85	113.63	114.73	111.32	113.58	108.41	115.39	115.01	109.45	112.82	107.01
106.85	104.5	101.46	110.71	105.74	108.75	106.79	103.41	103.35	102.43	108.54	108.18	104.1	110.17	109.67	103.41	108.53	108.65	104.99	104.94	108.61	108.46	106.77	105.68	104.87	106.8	104.05	113.25	106.92	107.44	110.64	107.66	110.32	106.34	106.69	107.8	103.01	104.47	102.76	102.85	109.37	104.19	109.5	105.56	108.87	103.7	110.36	105.78	109.49	113.76
98.548	105.46	106.95	105.42	107.33	104.33	106.63	102.69	102.75	110.77	106.86	106.31	104.23	106.62	99.79	109.93	106.72	106.62	103.66	102.93	102.01	101.27	104.34	102.91	101.81	107.12	107.28	108.1	103.55	102.27	108.06	106.04	98.93	107.04	104.03	105.59	106.96	106.1	101.12	105.38	102.56	103.25	107.49	100.5	103.94	105.8	101.05	104.97	101.32	105.2
103.29	105.66	108.39	105.47	107.33	103.73	105.35	103.15	102.66	107.93	105.8	105.24	109.53	109.18	103.16	106.46	104.44	104.96	101.77	106.93	109.87	106.55	105.23	106.36	107.59	102.25	107	103	104.27	105.07	108.29	109.3	102.38	105.11	103.74	104.25	102.78	106.53	102.38	105.61	107.19	103.59	104.36	104.62	103.97	104.08	106.1	104.19	107.42	107.25
99.052	94.588	99.278	103.51	97.063	103.76	97.245	98.882	99.849	96.824	99.598	101.26	96.676	99.38	103.18	100.46	100.41	102.34	100.98	103.61	98.261	103.1	104.28	104.49	95.96	96.376	98.371	100.73	102.87	100.43	100.76	94.056	99.923	100.76	99.394	103.33	104.39	96.39	97.934	102.52	99.134	99.849	103.43	95.354	94.389	102.58	98.004	100.62	100.17	97.542
102.68	107.98	105.25	104.25	103.36	103.12	106.62	106.89	104.99	106.92	102.91	107.44	100.53	103.19	103.05	106.55	107.82	107.33	109.13	103.24	101.19	103.1	109.27	102.44	102.16	106.01	108.4	105.13	106.54	102.1	105.98	98.068	108.83	107.03	104.17	104.76	107.74	102.92	104.37	104.86	100.2	104.99	104.65	103.7	106.26	104.77	109.01	104.49	104.36	107.81
117.19	121.35	116.69	114.78	115.65	116.08	114.16	118.1	114.49	114.39	116.36	112.95	115.53	117.82	118.52	115.04	115.45	115.87	114.45	117.59	120.16	117.17	117.03	118.34	117.95	117.35	115.15	122.05	116.56	117.28	118.51	120.12	116.39	116.26	114.98	119.45	117.46	117.02	117.56	118.74	120.25	110.93	118.45	120.32	118.25	116.9	116.31	115.49	112.78	113.64
104.11	110.26	108.31	109.35	103.01	107.52	102.22	105.23	106.49	104.66	104	107.32	103.79	110.7	105.18	105.8	105.67	103.81	107.24	107.1	106.67	109.28	107.24	105.3	104.61	104.93	109.18	101.4	106.38	99.976	102.2	110.71	109.41	102.49	108.57	103.91	109.25	100.06	107.37	108.49	104.26	103.22	104.74	111.87	107.32	101.36	106.91	112.36	103.9	107.76
109.4	109.58	111.9	106.5	107.4	112.86	108.79	112.98	112.01	109.5	107.95	111.36	113.08	107.17	110.86	110.13	112.44	114.55	113.28	111.66	110.5	107.71	114.79	109.38	110.57	113.77	109.97	110.28	109.54	107.73	114.2	111.29	111.02	110.09	115.72	113.6	110.06	107.26	108.83	110.29	110.14	111.81	110.67	108.42	114.84	110.01	107.75	112.01	109.47	112.53
108.7	108.13	103.36	104.17	103.82	106.12	103.8	102.97	109.89	100.7	102.74	102.83	106.58	104.47	108.23	108.05	102.54	109.61	109.16	104.74	113.1	105.63	107.38	109.31	105.51	108.81	108.05	103.83	104.79	105.88	107.71	102.21	107.63	104.64	101.69	111.11	105.73	106.87	109.15	103.25	108.95	103.22	105.38	109.28	105.07	108.67	105.58	112.7	109.55	107.74
114.71	111.57	111.86	113.2	109.63	112.24	107.93	109.08	107.16	111.6	110.67	116.86	112.45	115.49	111.56	108.39	112.19	111.25	112.82	109.58	111.67	113.96	109.02	110.67	110.7	109.95	111.88	113.26	109.97	111.65	112.05	109.37	109.85	108.36	111.84	110.04	107.27	112.08	110.66	112.14	105.51	112.67	112.59	110.32	114.37	110.54	113.97	107.53	111.69	113
102.42	104.46	104.59	101.16	105.5	104.14	103.46	99.811	102.6	105.83	107.78	107.82	102.39	106.19	102.83	106.03	103.33	103.29	108.67	102.66	107.53	106.2	104.75	99.379	105.04	101.9	111.23	105.13	110.08	104.34	106.85	101.79	105.71	102.38	104.3	103.96	106.62	104.9	102.29	102.37	103.42	104.94	110.63	102.42	99.971	104.04	107.45	104.09	106.7	101.34
108.06	107.17	103.65	105.94	104.56	106.95	106.01	105.44	102.52	102.11	107.04	105.66	104.23	108.26	106.7	98.649	105.91	101.75	102.31	107.29	100.76	104.19	106.39	105.97	100.41	104.57	105.63	100.63	109.83	106.8	104.03	100.33	103.49	108.28	106.04	102.6	107.49	103.13	106.77	108.06	104.56	104.93	107.55	105.88	103.56	100.55	107.85	104.91	106.57	105.86
106.48	112.52	110.72	110.58	113.44	114.05	114.52	115.57	112.91	111.5	115.92	110.04	112.62	113.57	109.91	107.96	110.1	110.97	110.15	113.83	113.27	107.91	112.62	111.82	114.5	105.69	110.43	111.25	107.78	116.24	108.7	110.41	112.32	111.05	112.07	114.01	112.2	109.89	109.57	115.35	112.53	109.74	108.87	113.24	113.42	109.27	113.64	109.6	107.79	111.33
108.35	107.56	106.09	100.63	105.12	110.04	106.13	107.82	105.65	108.04	106.57	102.05	102.09	105.79	105.77	103.29	106.45	103.04	109.14	107.94	104.68	104.18	103.51	108.16	102.5	106	106.59	105.79	102.61	107.12	103.96	104.83	103.94	95.79	106.26	105.46	102.36	104.61	106.29	104.62	104.14	104.21	106.16	103.27	103.35	107.36	105.75	103.77	106.41	106.33
106.99	105.39	107.98	106.73	107.36	106.33	108.63	103.9	109.01	109.11	108.4	108.94	104.4	103	101.97	102.71	107.76	105.42	105.7	108.89	102.43	106.9	102.35	111.78	105.24	112.84	104.74	106.44	109.13	109.31	111.26	101.68	103.01	102.78	104.68	106.83	110	106.25	106.31	109.95	103.7	105.73	103.32	103.88	108.66	104.11	104.94	104.05	106.79	107.03
105.24	108.2	109.14	105.89	103.47	101.38	105.99	104.93	105.35	101.3	107.53	103.92	102.43	103.54	100.48	104.62	101.27	102.03	104.47	104.84	106.05	100.98	106.23	102.06	103.14	102.89	103.24	109.11	103.88	105.43	102.55	104.93	103.91	106.36	104.79	103.82	109.11	107.71	109.43	102.49	103.88	100.38	105.42	106.56	103.3	105.67	100.6	102.95	94.461	103.61
109.68	109.56	111.28	111.19	115.03	114.86	110.29	112.61	113.64	113.92	112.99	109.75	109.33	113.45	114.85	113.41	113.13	112.47	115.55	108.19	110.93	109.77	114.14	111.79	110.04	114.21	112.54	111.1	111.66	110	112.46	111.57	114.51	111.1	111.61	114.84	107.74	112.77	111.84	112.04	111.59	112.01	111.89	113.34	109.62	110.94	111.44	112.71	110.17	115.18
101.21	97.605	98.08	97.1	98.853	99.232	104.94	100.66	104.43	99.888	98.885	98.715	97.802	100.64	104.57	98.466	100.43	101.3	100.12	103.33	103.15	97.369	101.81	97.833	101.54	102.34	97.307	99.306	99.005	100.04	97.607	99.199	103.37	95.179	101.16	101.06	102	100.45	100.87	100.38	95.733	99.667	101.17	100.22	102.82	99.841	95.76	104.08	99.339	105.24
111.3	110.22	114.05	114.41	108.33	113.14	116.23	111.04	108.5	106.9	113.21	112.02	113.5	113.25	111.29	110.13	113.63	108.77	110.15	114.52	113.03	111.37	110.59	112.13	108.07	113.81	110.18	112.19	119.16	111.34	116.42	110.28	113.07	112.39	110.31	112.46	111.24	114.62	112.11	109.3	117	113.7	114.08	108.79	113.88	114.21	111.92	109.31	112.11	112.36
104.95	106.71	107.37	104.01	109.38	107.03	108.72	104.02	106.52	109.66	103.72	104.79	108.19	106.03	111.56	106.36	105.06	107.69	107.43	105.78	106.63	107.35	105.39	111.37	110.13	109.67	105.33	108.34	105.97	102.31	110.44	109.02	105.69	106.35	105.03	103.77	105.5	109.41	103.86	106.85	106.86	99.225	108.14	110.13	108.97	109.68	108.79	106.38	104.18	107.02
107.95	111.3	111.33	111.71	112.97	112.29	105.36	110.39	110.44	113.08	106.88	112.33	107.93	110.74	112.4	114.05	113.09	107.34	107.14	113.82	112.25	109.03	108.79	110.32	108.36	109.93	113.05	110.91	114.57	113.44	115.36	111.72	113.03	111.96	110.54	106.08	112.05	107.15	116.24	114.31	106.98	109.17	114.66	113.32	109.97	111.97	112.3	110.83	113.96	112.44
100.16	101.49	104.07	100.77	98.046	99.875	102.52	102.85	99.057	100.99	98.902	99.758	99.595	102.98	102.65	100.04	96.276	101.29	102.05	103.12	97.55	104.31	99.424	100.22	100.88	101.05	104.25	102.02	102.46	101.59	97.749	99.684	97.479	98.676	105.01	101.03	99.847	102.82	102.2	101.17	100.41	101.75	97.779	100.93	102.77	102.08	100.9	105.54	102.19	102.69
104.28	107.09	106.1	103.03	104.43	106.11	102.11	105.47	102.66	102.19	106.78	103.56	104.56	105.3	103.62	104.75	103.54	103.52	103.22	105	105.02	104.86	105.43	105.18	105.62	106.16	103.81	105.87	105.63	104.93	105.32	103.37	102.04	103.91	105.55	101.72	105.75	102.08	107.19	108.08	105.14	104.52	105.14	108.84	106.61	103.41	103.73	107.22	104.16	107.7
101.73	104.28	102.84	106.54	103.69	106.42	106.96	109.17	113.42	103.45	107.17	110.03	101.67	108	104.31	100.97	109.27	101.09	103.03	106.8	103.46	107.52	103.79	101.26	105.22	100.4	106.46	102.2	103.42	107.83	104.46	104.34	105.86	102.76	104.73	102.41	106.83	107.04	107.85	107.95	104.72	106.08	100.12	104.26	105.21	103.67	106.03	103.6	110.43	108.04
105.28	105.21	109.87	108.68	108.06	106.88	105.36	103.01	106.05	104.52	104.57	106.02	105.89	108.21	104.55	102.65	102.42	106.39	105.43	104.02	109.5	106.12	104.58	103.63	105.15	106.61	104.9	104.44	101.85	102.91	105.05	103.84	105.4	106.43	103.48	107.91	101.68	107.33	102.86	103.94	101.59	103.52	105.7	105.66	104.16	107.71	105.13	111.51	105.79	102.82
107.72	108.37	108.25	107.37	105.95	106.64	105.38	109	110.26	105.5	108.1	105.44	108.01	109.04	105.5	104.76	103.83	104.65	106.01	109.38	109.68	107.74	104.44	105.4	106.37	108.46	107.4	107.13	104.78	106.73	107.46	106.77	106.77	105.82	110.72	102.73	104.91	106.85	104.7	107.38	106.77	107.02	107.49	109.28	106.53	106.57	102.4	105.89	102.26	104.83
99.222	98.44	103.7	95.507	103.75	101.93	98.346	99.953	103.22	99.6	101.26	102.08	104.02	101.22	104.32	101.98	106.64	97.339	102.91	99.587	100.79	101.44	98.116	96.604	104.3	104.34	103.12	99.017	95.506	101.05	101.72	100.58	101.03	98.548	99.984	99.752	99.015	104.67	97.895	103.73	98.998	99.495	102.24	103.6	99.117	99.099	96.912	102.19	100.27	97.775
104.76	108.94	100.63	105.44	109.49	107.96	107.31	107.63	103.81	106.94	102.19	105.95	101.39	106.49	102.38	103.11	104.78	104.57	110.31	107.33	105.41	104.18	105.33	105.52	104.13	106.68	104.49	104.66	106.74	103.76	105	106.61	105.85	107.78	102.76	103.85	105.39	106.94	107.87	106.65	101.8	111.59	107.62	101.88	104.93	98.792	109.43	107.17	102.95	106.54
106.84	106.78	106.22	106.59	105	110.17	104.77	106.24	106.3	106.24	107.5	105.65	105.69	107.72	107.04	105.74	99.109	106.63	101.9	99.37	101.81	104.67	103.01	103.24	103.19	102.8	110.15	102.37	102.16	105.55	103.52	105.04	105.19	101.46	102.1	107.03	111.69	102.45	102.61	108.52	109.51	104.8	104.82	108.81	105.13	107.93	107.33	102.66	99.309	105.01
103.73	105.77	107.02	105.17	109.28	108.46	107.26	102.46	108.8	105.45	106.9	105.33	105.91	107.34	109.3	108.01	104.62	109.21	105.21	107.93	105.54	108.2	103.98	107.14	103.6	111.46	105.63	105.21	107.47	105.6	107.09	104.91	105.79	105.96	104.75	104.73	106.74	107.11	111.48	105.31	108.61	105.85	108.23	103.29	103.62	106.55	103.98	103.36	106.17	103.31
107.73	113.38	109.58	111.71	110.19	109.54	108.77	114.34	113.07	112	110.44	114.97	112.8	110.73	112.92	111.82	110.16	114.03	107.34	110.73	109.34	112.47	108.25	110.6	112.18	107.39	112.01	107.13	114.07	109.46	117.4	114.07	110.01	114.75	110.55	111.74	110.14	114.72	109.49	113.78	109.02	113.21	110.39	111.63	113.31	112.12	111.14	111.94	108.65	115.14
99.605	94.517	100.79	101.69	97.679	100.58	104	100.75	99.467	99.875	100.12	95.284	99.029	101.46	99.264	103.65	98.135	102.21	97.713	100.32	104.84	99.808	99.593	96.586	101.32	101.58	97.897	96.598	101.94	99.263	99.63	100.64	96.683	98.759	99.78	97.367	100.42	97.264	98.964	99.917	101.79	102.81	102.09	104.42	99.976	101.37	99.884	103.63	100.83	102.99
104.42	104.15	104.61	108.47	104.36	106.8	106.99	105.81	103.64	107.52	106.23	107.75	104.45	103.15	102.9	107.51	105.25	101.38	104.18	108.02	106.63	107.23	106.94	105.9	107.3	103.07	105.28	108.64	103.67	106.03	104.72	104.32	106.61	101.66	104.54	108.92	104.55	106.21	105.84	105.24	103.11	104.91	103.54	105.97	104.9	107.23	109.6	106.48	109.35	102.49
110.73	107.18	114.82	110.53	110.18	110.99	112.46	113.44	112.48	111.26	109.13	112.85	110.28	115.96	110.28	105.88	111.3	112.23	112.58	108.35	108.95	111.25	108.69	108.69	112.97	113.23	109.24	109.26	109.59	109.5	113.94	110.39	104.74	107.91	114.85	114.9	108.47	116.65	109.82	112.03	112.71	110.6	110.11	113.24	107.24	112.82	110.75	109.53	116.82	110.33
104.9	109.41	107.06	106.7	108.12	108.99	108.45	105.72	106.23	106.11	107.8	112.22	106.61	108.42	106.94	108.27	110.74	105.4	106.18	106.97	109.18	104.71	105.09	103.19	106.2	107.23	105.26	106.89	106.93	104.81	104.86	108.64	105.7	109.34	110.54	108.55	110.32	104.91	102.6	110.04	108.98	108.27	106.42	106.88	109.85	110.14	105.46	108.67	102.05	106.9
105.63	106.02	108.97	107.76	108	107.16	106.73	108.55	108.21	110.08	104.47	104.9	105.56	106.38	108.2	106.73	106.52	103.28	105.28	106.53	106.99	107.93	110.77	107.96	107.05	104.96	108.71	108.02	102.63	107.89	103.81	108.92	105.47	108.23	107.73	101.98	110.18	104.52	102.99	103.51	110.51	106.17	108.12	107.76	104.23	109.72	104.82	109.06	108.6	101.21
100.75	98.948	100.67	96.189	101.82	99.789	102.12	97.947	98.597	102.04	101.68	98.527	102.39	98.754	99.117	103.08	103	99.07	99.322	104.13	99.185	95.954	103.99	100.77	100.37	102	98.303	101.4	92.921	98.196	101.46	97.331	100.15	100.66	100.8	95.53	104.81	96.652	97.541	100.11	102.22	99.295	100.47	96.884	106.16	98.158	105.1	106.5	101.58	99.268
106.72	110.27	107.11	110.54	106.94	109.24	108.89	103.35	106.3	105.37	103.73	105.47	103.95	106.48	109.61	104.86	106.54	105.44	105.71	108.85	107.47	105.1	109.47	106.18	108.42	108.03	103.73	105.62	109.02	106.2	105.35	105.17	108.04	105.91	103.81	103.11	105.02	103.5	104.25	106.9	107.52	106.39	105.79	103.23	107.91	105.15	108.54	105.88	112.33	106.6
105.93	104.73	110.66	107.76	105.3	105.3	108.9	104.22	105.11	105.29	106.11	108.62	104.07	106.95	103.13	106.87	109.14	108.63	101.06	106.9	105.1	105.95	106.82	102.92	108.61	102.34	103.44	106.17	99.987	107.11	108.92	103.8	105.29	103.35	103.47	107.62	104.86	108.34	99.779	111.46	107.65	103.31	102.24	107.28	106.87	105.19	108.4	105.51	108.79	105.51
102.48	99.077	98.594	101.74	100.74	101.91	93.845	101.91	100.42	98.194	100.48	98.348	99.358	97.279	92.099	96.736	100.35	102.68	101.12	99.998	94.976	99.758	102.57	100.13	101.59	101.97	98.753	103.46	98.083	100.61	99.927	101.63	101.1	100.4	96.49	99.803	98.982	100.8	97.503	99.325	98.287	99.839	100.18	99.853	99.347	99.609	98.953	99.047	98.447	103.1
111.34	113.08	113.65	111.77	112.34	113.42	109.25	108.84	112.86	112.09	113.65	112.32	113.4	111.54	115.86	116.24	115.05	113.63	110.7	112.27	109.27	107.92	108.69	111	116.54	112.34	107.35	108.58	111.31	109.22	113.42	111.64	112.06	110.93	111.38	114.71	109.97	115.05	111.46	108.05	108.41	111.82	109.63	106.53	110.56	110.42	114.35	113.76	114.87	111.19
100.11	99.204	98.133	101.09	97.585	102.5	96.396	97.514	99.419	98.647	98.105	97.659	96.965	99.506	97.642	99.271	98.41	102.21	96.756	98.276	96.237	95.486	104.55	99.736	99.5	101.4	98.271	97.814	103.53	95.072	101.22	102.54	102.36	102.11	99.326	92.909	103.29	100.09	100.31	100.95	98.221	92.804	101.57	97.914	102.12	98.221	99.354	102.07	96.789	94.937
99.418	101.38	100.8	99.394	101.52	105.17	100.02	99.641	104.05	98.545	99.237	96.429	101.76	101.65	102.24	100.98	103.28	100.45	103.54	103.67	97.432	97.523	98.504	107.14	101.78	99.019	99.336	102.66	98.757	100.92	94.709	100.78	96.976	101.32	103.01	101.44	98.794	97.007	97.316	96.92	95.633	99.4	104.78	98.768	103.92	99.75	97.76	99.615	97.726	99.312
102.6	103.6	105.31	105.59	106.49	105.66	100.57	105.26	108.86	100.67	105.23	107.02	104.14	102.74	102.41	101.83	103.27	102.72	106.75	105.31	101.24	104.08	101.99	108.46	106.8	101.82	103.47	105.52	104.63	104.29	104.83	106.9	103.01	103.08	102.32	104.5	104.18	102.35	104.36	105.61	102.55	103.61	102.1	107.39	107.64	104.23	104.08	106.53	101.93	99.444
105.42	108.16	103.78	105.89	109.02	104.98	105.86	111.44	105.7	106.45	109.24	105.85	106.27	105.15	98.96	105.18	106.79	107.51	104.43	105.25	107.18	106.96	106.18	105.18	106.41	107.57	104.47	105.87	106.01	108.07	105.46	105.2	105.88	108.15	109.47	102.85	106.05	103.62	109.82	110.28	107.46	104.84	109.11	106.2	105.11	107.8	108.36	105.86	107.18	105.61
107.21	106.15	107.63	107.98	109.04	106.49	103.72	105.16	104.73	108.38	109.6	107.65	104.1	104.08	106.54	103.78	105.63	105.55	105.96	106.31	106.06	108.02	105.89	105	107.03	104.53	103.46	109.11	105.78	109.17	105.43	104.19	105.19	105.64	105.13	106.25	102.64	105.42	103.57	105.58	106.51	103.99	104.2	106.96	105.71	105.37	105.8	104.34	106.71	106.02
100.82	105.4	107.97	105.22	105.63	104.71	103.58	108.48	100.73	103.03	109.65	108.86	105.03	108.24	103.76	101.88	107.37	108.31	106.41	106.51	107.05	106.62	105.59	102.64	107.07	103.29	100.93	107.18	102.27	104.56	109.23	107.11	106.83	106.04	109.66	104.32	101.66	104.17	109.85	109.07	108.9	110.29	110.63	109.4	102.55	104.56	109.59	104.03	105.7	109.07
104.58	108.02	105.68	108.28	99.869	106.41	102.39	105.36	104.35	103.01	105.76	103.01	107.11	102.64	103.68	106.51	102.82	107.93	102.22	104.78	104.8	103.71	104.84	103.26	103.42	100.43	105.69	106.75	101.62	99.712	104.67	106.6	100.18	105.59	105.76	101.35	106.28	104.57	102.6	105.18	107.34	107.04	101	103.54	104.52	104.31	105.43	105.99	109.97	102.91
100.57	100.11	99.881	98.656	104.23	104.51	100.09	99.826	104.59	101.59	100.52	100.13	100.09	96.523	98.781	95.389	98.688	103.57	100.45	101.72	102.89	101.57	96.404	98.583	102.27	97.741	100.06	101.18	97.9	101.15	100.73	99.649	100.22	96.36	100.35	104.12	98.264	101.41	98.742	98.19	100.78	102.53	104.5	99.497	99.621	103.22	104.16	96.33	102.13	101.18
103.68	102.76	106.17	106.39	103.11	102.18	105.63	106.24	99.6	104.12	104.87	105.69	103.09	108.94	102.22	106.27	105.02	106.56	104.68	105.72	103.4	107.73	101.5	105.72	101.21	107.6	104.8	105.38	106.16	104.96	104.54	106.38	106.75	104.53	104.16	105.38	103.69	107.85	104.61	103.16	108.3	105.59	104.02	107.55	104.87	102.84	108.83	104.25	100.93	105.57
116.97	111.04	112.94	113.52	113.01	111.93	113.68	111.52	107.97	112.98	115.17	111.36	112.85	116.26	118.39	111.75	113.71	113.86	114.06	108.35	114.71	111.77	115.47	108.3	116.4	111.55	108.81	113.98	110.15	110.87	113.75	115.43	112.99	110.97	117.18	111.43	117.46	113.46	114.94	109.21	113.52	109.44	115.12	112.14	114.2	112	112.84	110.1	113.59	113.11
117.83	124.71	115.65	118.95	120.09	112.68	119.26	117.05	108.92	113.79	114.81	114.53	119.54	119.73	119.82	113.4	121.04	114.79	121.75	118.87	118.09	116.79	117.12	115.15	124.24	116.16	120.03	117.86	117.06	116.83	120.84	115.56	114.62	121.05	114.15	119.13	121.13	116.32	114.3	119.06	123.64	118.75	120.49	120.08	118.19	112.54	120.08	120.53	119.83	119.89
110.5	110.8	113.83	110.74	112.05	110.57	111.33	110.5	114.59	115.04	114.2	113.99	114.28	111.34	115.18	109.3	109.46	110.43	109.86	114.52	113.06	110.53	111.88	110.37	108.91	112.29	108.85	112.91	113.32	111.54	115.69	111.26	110.43	112.08	109.63	106.67	113.45	116.48	111.57	113.02	114.83	110	112.54	115.28	112.32	111.37	109.24	107.97	113.42	112.92
105.63	101.9	105.81	105.14	106.82	107.92	105.63	104.62	104.43	105.11	103.06	102.04	104.87	107.26	107.49	106.29	105.21	99.996	99.09	107.48	106.01	106.63	103.62	103.72	105.18	105.28	98.354	103.67	102.02	105.29	104.44	102.47	101.22	100.06	105.17	106.57	107.07	101.2	100.37	105.3	104.98	104.01	101.34	103.29	103.64	107.74	106.45	99.742	99.753	103.72
106.11	99.984	102.54	110.04	101.6	106.66	103.04	102.79	110.04	105.03	109.87	110.14	106.9	103.31	105.82	104.27	109.68	102.33	106.78	109.76	103.72	106.16	101.83	101.56	109.02	103.48	108.77	106.26	111.02	104.11	104.06	106.68	105.08	109.63	107.15	106.23	107.88	105.08	108.29	111.35	106.45	99.08	101.57	105.16	110.03	110.04	101.92	103.71	109.13	103.43
109.77	109.17	106.97	104.99	107.36	104.79	105.6	104.6	105.91	105.47	105.85	107.23	106.8	107.39	103.36	104.56	100.85	102.81	105.57	106.03	107.91	100.81	105.62	100.85	110.59	102.15	108.5	103.39	108.02	106.56	105.38	99.266	104.69	106.56	110.81	103.89	103.1	102.61	107.97	104.36	109.66	103.75	104.87	104.35	102.09	107.21	107.95	109.88	107.51	109.04
123.03	120.47	118.03	115.77	118.87	113.15	117.04	112.04	118.07	116.65	117.18	115.96	120.76	118.78	115.24	115.85	120.39	116.23	116.42	115.54	118.81	118.56	116.59	112.9	114.32	119.49	118	119.86	114.64	119.93	115.07	121.13	117.67	118.64	116.35	117.4	119.11	115.03	115.96	115.46	118.08	116.74	117.68	116.87	115.82	116.36	116.35	123.68	117.91	114.69
110.88	104.01	104.49	104.3	105.27	102.95	108.15	102.65	110.26	104.83	102.61	103.54	107.05	105.82	110.04	104.26	105.42	109.03	106.45	107.23	108.33	109.19	103.19	103.76	105.31	102.87	107.17	109.42	107.75	106.27	103.2	110.1	104.64	105.1	110.83	104.1	104.61	104.1	107.79	107.39	101.46	106.36	103.09	104.56	97.862	105.09	105.86	104.02	105.74	104.51
110.31	107.48	109.8	111.16	111.11	111.71	110.56	111	109.4	115.8	110.45	111.48	115.73	115.58	113.03	111.33	109.24	112.06	110.97	110.96	110.24	112.94	109.5	114.15	107.15	112.84	114.17	111.46	115.81	109.28	111.42	110.3	107.63	107.64	115.99	115.13	115.43	107.66	107.37	108.82	115.18	115.34	114.91	109.69	111.96	112.21	106.94	113.48	114.9	108.58
100.05	98.587	103.09	99.75	98.149	95.026	95.625	101.98	100.48	104.32	101.31	99.596	100.56	97.142	99.995	100.57	105.24	100.11	97.863	98.384	100.84	99.679	100.73	97.516	97.747	100.86	103.93	104.7	100.1	102.09	95.157	96.502	102.12	101.1	97.925	103.22	100.19	97.044	97.604	98.852	96.077	101.87	100.27	97.759	98.374	98.519	98.664	98.135	96.589	101.61
102.17	94.825	100.9	103.26	101.23	99.393	97.942	101.87	104.34	99.256	104.77	98.831	100.29	99.355	103.42	99.353	102.29	103.4	103.35	101.4	97.252	100.96	99.524	100.69	103.31	99.602	100.62	99.37	99.716	96.935	102.34	103.19	96.222	99.822	94.659	96.256	96.444	102.01	102.03	95.77	98.247	99.807	103.1	97.833	96.025	97.452	104.25	97.367	100.08	105.39
104.08	100.01	106.68	107	105.44	105.08	103.03	110.38	104.25	101.12	102.72	103.18	102.77	103.18	101.83	104.88	105.73	100.52	104.4	104.54	101.75	103.8	102.94	107.41	107.08	105.62	107.11	104.97	108.36	104.8	104.4	104.22	104.92	105.05	99.372	103.98	100.63	104.56	106.12	106.63	105.42	107.28	107.23	102.43	102.09	105.11	106.15	103.91	106.43	100.6
108.54	102.99	107.95	102.63	109.09	107.86	101.87	107.62	106.15	104.21	104.86	107.9	106.21	103.84	107.37	105.18	106.46	105.61	106.37	107.03	104.11	104.37	108.7	104.17	107.38	106.08	108.59	106.27	105.1	107.15	107.39	111.9	106.64	104.54	106.72	102.78	104.49	106.52	106.54	105.9	108.54	106.11	103.16	106.29	105.09	107.15	104.52	105.62	105.36	112.72
100.13	100.04	103.35	95.702	99.897	100.95	99.352	100.66	98.089	101.47	99.604	99.862	102.73	103.96	100.16	100.8	100.28	100.67	103.56	96.032	102.45	96.664	93.592	99.79	100.39	101.02	99.467	105.98	100.95	101.47	104.63	98.211	100.49	97.762	101.09	93.793	102.04	100.06	99.474	99.24	98.691	95.222	100.11	98.901	100.55	99.067	100.38	100.76	102.84	98.113
106.35	103.48	107.26	104.9	103.29	103.67	107.67	108.15	104.75	104.97	108.02	106.63	103.51	99.127	104.01	104.91	104.49	104.62	102.43	107.04	107.31	105.15	107.79	106.82	103.6	106.38	107.01	105.03	112.23	99.43	105.94	106.79	111.8	105.11	105.28	104.01	106.67	101.76	108.3	100.57	103.16	105.62	101.79	101.27	107.48	106.39	105.09	105.13	106.65	110.14
98.711	101.72	100.97	103.95	102.4	101.39	99.452	98.409	99.739	99.007	102.18	102.18	99.1	98.069	95.683	98.27	101.49	101.36	101.43	98.688	98.613	95.161	99.78	97.002	96.315	97.438	103.99	106.99	99.734	100.9	100.03	97.706	99.085	100.06	97.214	102.35	97.03	100.34	101.49	101.25	98.881	103.22	102.12	101.07	98.633	98.694	98.364	104.09	106.63	98.504
103.95	103.64	108.32	104.48	103.76	104.93	108.03	103.94	106.12	106.4	104.68	107.92	103.64	102.77	102.4	101.21	104.57	107.48	108.19	107.59	101.97	105.31	110.41	104.82	102.91	101.16	107.54	104.27	103.31	100.81	103.3	104.88	104.75	104.66	107.02	103.64	102.47	103.31	102.51	98.316	108.21	103.45	105.18	105.65	106.02	106.57	108.33	105.8	100.95	102.78
106.29	104.43	106.26	106.75	109.99	109.17	107.18	102.32	101.79	108.1	107.4	109.17	105.83	105.19	106.83	102.54	106.56	101.31	108.4	107.77	105.88	108.95	109.71	108.38	113.48	102.04	107.25	108.03	106.72	106.75	102.85	102.64	102.43	103.81	107.28	103.75	107.2	105.01	103.84	101.6	101.16	109.66	108.92	102.09	108.79	106.37	103.24	109.1	104.47	102.22
[truncated: 750 more rows]
[truncated: 150 more columns]
