# Supplementary material for: Genetic dissection of main and epistatic effects of QTL based on augmented triple test cross design
Source: PLoS One. 2017 Dec 14;12(12):e0189054. doi: 10.1371/journal.pone.0189054 (PMC5730204; doi:10.1371/journal.pone.0189054)
Supplement: S8 Supporting Information — (ZIP) [file pone.0189054.s008.zip › z4_1900_0.8_10.csv]

105.89	106.4	106.35	106.88	106.9	107.26	105.66	105.85	106.2	105.06	104.37	106.54	106.49	104.89	106.69	106.14	106.41	105.5	105.81	105.48	105.2	106.42	107.15	106.18	106.47	106.75	107.01	106.31	106.32	105.14	106.47	104.06	104.25	106.22	107.6	106.08	106.34	106.15	106.36	108.1	107.08	104.09	105.81	105.54	107.51	106.92	103.73	106.32	104.68	104.93
105.7	106.12	104.33	106.25	106.97	106.72	105.31	105.05	108.24	107.29	105.79	106.6	106.1	109.78	107.78	107.14	106.17	106.35	106.68	105.46	107.63	107.59	105.96	106.12	105.47	105.85	106.64	107.01	106.65	106.48	104.76	106.58	106.81	105.09	106.85	105.94	106.05	107.2	107.24	107.89	107.6	105.13	104.71	108.16	105.49	105.65	106.86	106.55	106.16	106.24
109.34	110.63	110.93	110.64	111.15	110.57	110.95	111.3	110.54	110.22	110.84	111.1	109.91	109.36	110.14	110.2	111.4	110.44	109.8	109.4	111.04	112.09	112.07	109.23	112.33	111.62	111.72	109.87	111.91	111.2	111.27	110.03	110.79	110.95	109.74	109.77	110.92	109.39	111.43	110.43	109.78	110.75	110.85	111.19	110.29	111.48	109.23	109.01	113.19	110.71
111.08	112.36	111.06	110.35	111.88	112.27	112.01	111.48	110.23	109.46	111.71	112.7	110.52	112.47	112.3	111.52	109.79	111.39	111.97	110.74	111.53	111.46	111.52	110.98	110.52	110.35	110.99	111.44	111.63	112.13	112.33	110.84	111.53	109.39	110.9	111.65	109.64	112.08	110.96	109.78	110.2	110.93	110.23	110.97	110.59	111.36	111.73	110.35	112.04	110.13
105.54	105.02	107.23	105.22	104.13	103.4	105.12	105.82	103.53	104.89	103.43	106.26	105.99	105.6	104.8	106.18	104.67	103.71	104	104.69	103.94	103.85	105.6	104.04	104.96	106.28	105.54	105.41	104.17	105.56	106.89	104.65	104.91	103.96	104.73	105.85	105.13	104.37	105.88	105.36	104.58	104.29	106.49	105.68	103.64	105.75	105.04	105.06	105.16	106.03
105.58	105.47	105.4	105.91	107.49	106.24	105.32	106.61	105.3	104.26	106.06	105.74	105.18	106.08	105.37	107.28	104.8	105.2	105.36	106.69	105.23	106.25	105.48	104.63	104.73	105.14	106.25	105.1	106.52	106.01	104.74	107.13	105.74	105.99	106.04	106.41	105.07	106.95	105.2	105.28	107.41	104.65	105.97	104.95	104.65	106.16	107.46	104.99	106.89	105.19
100.33	101.82	99.015	100.05	101.88	100.96	101.37	99.753	99.918	101.12	100.61	101.49	102.02	101.63	99.655	100	100.01	100.62	100.83	99.692	100.69	99.574	100.65	101.8	101.22	100.83	98.722	101.01	100.69	99.952	99.979	100.17	100.67	98.638	99.991	101.12	100.51	100.76	99.915	100.27	101.47	101.36	99.313	99.955	99.081	100.51	100.62	100.07	102.05	101.07
110.91	112.92	110.01	111.94	111.89	110.47	111.56	111.71	112.52	112.88	112.14	112.59	112.77	112.25	111.15	111.81	111.05	113.35	113.07	111.65	112.18	110.61	112.97	111.73	111.83	112.41	112.11	111.63	111.39	112.21	111.1	112.31	112.85	112.52	112.15	111.09	112.18	111.87	112.85	113.43	111	113.15	111.17	111.82	111.49	112.68	111.34	112.67	111.89	112.57
106.33	106.82	103.99	104.58	106.13	104.64	105.2	105.73	104	105.85	104.58	107.86	105.16	105.7	104.53	105.77	104.01	105.24	107.45	106.28	104.09	105.73	106.11	104.5	104.62	107.31	104.33	105.25	105.21	105.52	105.56	105.31	106.85	104.7	105.61	104.78	104.41	105.69	104.87	106.9	105.69	104.38	106.56	105.77	105.14	106.7	106.31	104.94	105.05	102.9
105.38	104.86	106.4	105.22	105.2	105.36	105.87	107.04	103.94	106.9	104.4	103.44	106.39	106.31	104.49	105.03	106.28	105.55	106.13	105.27	105.62	105.72	107	105.06	107.34	106.29	106.64	104.42	106.26	106.9	106.45	105.84	105.41	106.01	104.97	105.56	104.82	105.51	106.01	105.14	105.44	106.87	103.61	106	105.79	105.62	105.43	104.65	105.93	105.98
112.89	109.89	111.24	111.17	111.23	110.9	110.77	113.43	110.76	111.34	113.06	111.8	112.37	109.86	110.7	110.91	111.2	109.18	110.66	111.84	111.3	112.44	111.31	110.27	112.53	110.57	111.75	111.15	111.16	111.32	110.96	109.57	113.24	109.91	111.16	108.64	111.34	113.43	111.29	111.21	109.78	111.41	111.98	110.62	110.74	109.85	110.34	111.94	111.96	111.37
105.68	104.91	104.55	106.51	104.53	106.14	103.92	106.08	106.8	104.99	105.54	105.1	105.72	106.41	105.69	105.21	105.78	105.79	105.74	105.7	106.01	106.53	105.13	105.02	105.27	106.49	104.09	104.33	105.1	104.28	106.16	106.27	103.92	107.21	104.99	105.62	107.35	105.87	105.79	107.4	106.82	104.78	106.89	104.81	106.47	104.2	106.81	107.33	106.62	106.32
104.75	107.03	104.5	106.3	107.5	105.38	105.96	103.13	105.93	106.06	106.32	107.7	106.25	105.65	105.24	105.42	106.26	105.06	104.77	105.1	105.94	105.4	106.57	106.18	103.43	105.39	104.92	104.48	106.06	104.78	105.33	105.29	106.35	107.26	106.45	107.4	104.81	105.54	104.59	106.24	107.14	105.63	105.2	106.1	103.93	104.77	105.44	105.77	106.24	104.89
99.316	97.927	100.21	100.15	100.22	99.926	101.25	99.494	100.27	98.997	100.37	99.009	99.988	98.295	99.909	100.71	101.55	99.864	97.914	100.76	101.17	99.493	98.286	98.332	99.771	100.3	100.68	98.972	99.605	99.321	100.98	100.96	98.946	99.844	99.11	98.708	102.03	99.735	97.408	97.593	100.32	100.38	99.298	99.969	100.83	99.517	100.13	99.882	98.755	99.305
107.02	106.12	105.5	108.2	106.18	105.63	106.96	107.21	106.87	107.15	105.8	107.83	105.66	107.96	106.73	107.84	106.82	105.49	105.52	105.28	107.56	106.33	107.11	107.62	107.25	106.16	106.87	106.56	106.34	108.22	106.55	105.5	106.45	105.88	105.59	107	106.69	105.77	106.41	106.17	106.56	106.04	105.01	105.12	106.7	106.33	106.75	106.31	106.78	105.32
110.93	108.91	109.26	108.29	110.61	111.11	110.23	110.72	110.57	108.18	110.03	108.75	109.01	109.42	109.88	109.52	110.89	110.55	108.86	109.42	109.64	109.95	109.68	108.81	108.26	111.03	110.32	109.71	109.92	109.59	109.56	109.53	108.98	110.65	108.29	110	110.46	110.36	109.01	109.34	109.27	108.86	109.92	108.81	110.78	109.53	109.91	110.03	111.03	108.9
106.52	105.12	105.76	106.34	106.47	105.27	105.67	106.32	105.42	106.88	108.03	106.23	106.1	106.09	107.86	106.51	106.38	106.95	106.32	105.57	105.31	107.28	106.3	105.79	105.65	106.57	106.76	106.68	105.64	105.57	105.46	107.92	107.37	106.58	106.62	107.02	105.64	105.72	107.36	105.49	107.56	105.4	106.75	105.26	105.23	106.71	107.39	106.03	107.71	104.57
106.19	105.65	105.19	104.33	105.95	104.99	105.49	105.69	104.64	106.02	106.49	105.35	105	105.77	106.94	106.72	105.2	104.97	106.4	104.58	106.68	105.94	105.97	104.61	104.67	106.79	104.98	105.05	106.86	105.83	103.92	105.93	105.79	104.95	104.72	105.67	105.35	104.97	106.58	105.49	105.7	107.54	105.33	106.45	106.56	105.87	106.61	103.96	105.61	106.87
112.86	109.9	113.33	112.39	110.85	110.46	111.5	110.89	110.87	111.95	111.72	112.71	111.71	110.3	111.69	112.21	112.12	110.44	111.61	111.58	112.73	110.82	110.76	110.72	110.43	111.2	111.7	111.51	110.59	111.15	112.25	110.91	112.02	112.3	111.47	112.58	111.77	112.03	112.64	111.22	110.7	112.41	111.06	111.01	112.69	112.77	110.74	113.6	111.73	110.72
106.97	107.69	104.68	106.24	106.21	108.41	106.51	106.51	105.49	105.34	107.89	105.21	105.64	105.56	106.75	106.72	105.91	105.34	106.56	107.6	105.95	106.08	106.94	105.69	107.02	105.99	105.88	106.4	105.07	106.75	105.84	106.76	105.72	106.37	108.18	106.53	107.08	106.42	107.29	106.32	106.46	106.63	107.32	106.55	107.48	107.39	105.24	105.97	106.42	107.21
111.71	112.16	112.13	112.78	112.36	111.69	113.04	111.82	113.28	112.22	111.52	113.65	113.11	113.05	111.38	111.71	113.85	111.89	114.02	112.02	110.2	112.92	111.92	113.07	111.49	112.06	110.34	111.58	112.37	111.22	110.6	112.39	112.47	111.11	109.71	111.87	111.26	112.68	111.97	110.37	111.73	113.78	112.9	110.92	113.81	110.28	111.48	111.99	111.49	112.41
111.68	111.29	108.72	112.09	111.6	111.63	111.4	110.83	111.11	111.4	111.12	112.16	110.87	108.69	109.97	113.57	111.36	111.07	111.96	111.74	111.61	110.98	112.51	111.31	111.17	112.06	113.46	112.15	110.81	110.69	111.4	110.84	112.29	112.28	112.43	110.92	112.41	112.68	112.15	111.94	111.63	110.22	112.08	112.21	110.71	112.28	111.18	112.77	110.42	111.9
104.2	104.15	104.94	105.49	104.6	104.97	104.88	105.65	106.14	104.47	104.28	105.85	103.59	103.89	103.57	104.96	104.63	105.26	104.09	105.66	106.15	105.86	103.36	104.14	105.93	105.96	104.43	105.98	106.07	105.91	107.05	105.07	104.97	104.62	105.55	104.63	104.02	104.77	104.9	103.67	103.75	106.05	105.61	104.13	103.74	105.69	104.29	104.74	105.76	105.25
101.16	101.71	99.602	99.389	101.77	99.872	99.34	100.7	99.917	99.888	100.82	99.448	100.25	99.529	99.161	99.878	98.72	100.14	100.09	99.833	100.56	98.969	101.49	99.086	100.03	100.78	100.35	99.625	98.666	102	98.936	99.564	99.82	99.555	100.98	100.65	99.56	98.948	101.77	99.132	99.805	98.316	100.97	101.07	98.759	99.042	100.42	98.889	100.74	101.8
102.67	103.82	105.21	106.01	103.66	104.96	103.52	103.86	105.43	104.68	104.62	105.61	104.35	106.82	104.25	103.97	104.32	103.93	106.15	104.32	105.77	103.65	104	105.75	104.01	104.12	103.51	105.34	105.72	105.69	104.78	105.11	104.4	104.11	104.83	105.7	105.16	104.63	104.17	104.29	105.18	104.87	106.01	105.25	104.63	105.36	103.18	103.27	104.62	103.96
105.87	106.33	106.1	106.44	107.44	105.2	105.97	105.72	104.44	106.06	106.02	107.52	105.45	107.46	106.5	106.68	106.18	106.72	107.33	105.19	106.23	106.21	105.17	107.41	105.06	106.73	105.89	106.16	104.8	105.86	104.41	104.63	105.99	106.53	107.09	107.09	106.29	105.96	105.87	106.28	106.85	106.86	105.92	106.11	106.6	106.06	103.65	105.32	105.95	106.38
98.973	100.69	100.88	100.85	101.41	100.84	100.93	100.47	99.482	99.256	100.78	101.7	100.5	101.09	100.38	99.603	99.302	99.584	101.55	101.76	99.523	98.428	100.75	100.82	100.89	100.71	99.952	101.48	100.87	99.693	101.64	99.902	102.02	102.72	99.929	102.23	99.459	100.13	99.404	100.53	99.371	98.547	101.46	100.43	100.65	100.65	100.63	100.33	99.839	101.83
106.23	105.16	105.8	105.51	107.36	106.7	105.86	105.31	106.17	105.49	106.2	106.1	105.59	105.57	105.72	106.48	104.36	105.9	105.62	106.17	106.29	105.97	106.46	104.78	106.3	104.96	106.32	106.01	104.79	107.69	106.48	105.95	107.09	106.58	106.26	106.42	106.76	104.86	105.91	106.49	106.53	104.6	105.46	106	107.49	104.47	106.81	105.37	104.57	106.12
111.33	109.57	111.01	110.79	112.04	111.16	110.35	109.84	110.86	111.45	110.52	110.24	110.86	110.32	112.23	111.29	110.81	109.95	109.88	111.74	109.95	110.34	110.07	111.11	111.42	109.88	111.38	110.91	110.89	110.14	109.6	109.18	111.81	112.72	111.96	110.76	110.48	109.27	111.08	111.35	110.19	109.8	110.92	110.17	110.19	111.23	111.3	110.1	110.36	111.65
105.13	106.52	106.72	103.93	105.01	105.65	104.98	104.48	105.45	106.84	105.9	106.44	107.8	105.78	106.93	105.74	104.76	104.91	105.91	107.41	104.98	106.39	107.2	106.05	104.26	105.81	105.08	105.67	105.75	105.21	104.84	104.93	104.91	105.85	105.7	106.28	105.49	106.43	107.76	105.74	105.78	106.25	107.68	106.32	104.82	105.68	105.29	105.53	106.52	107.03
100.17	100.47	101.27	100.44	100.27	100.49	100.48	101.61	99.859	99.699	100.29	99.673	99.301	100.83	99.933	101.78	101.04	99.674	97.551	100.13	99.999	101.08	100.41	100.11	100.01	98.866	99.587	98.962	101.32	99.914	99.841	102.32	101.81	98.489	101.09	98.898	100.71	98.778	99.693	100.05	100.23	99.627	100.18	99.411	100.78	100.03	100.92	100.13	100.54	98.757
106.09	106.02	105.01	105.36	106.39	105.44	105.75	107.98	107.48	108.22	106.98	105	107.3	107.44	106.52	107.92	105.92	106.79	105.81	105.26	105.85	107.66	109.07	105.18	106.56	106.74	106.14	106.16	106.04	106.56	105.21	107.04	107.05	106.98	105.98	107.02	107.37	105.55	106.3	106.13	106.67	106.3	106.22	105.68	105.95	107.05	108.09	107.15	105.87	106.83
100.9	101.18	98.023	100.67	98.778	100.34	100.27	100.63	99.18	102.67	100.22	98.845	101.32	99.332	99.21	101.12	99.397	100.39	102.05	98.658	100.88	98.669	99.612	101.98	100.23	100.63	97.707	100.77	99.839	100.24	99.324	100.97	98.245	100.53	100.55	99.216	99.346	99.944	101.04	100.54	99.138	99.314	99.916	100.13	99.51	99.628	100.98	100.73	101.37	100.28
110.98	111.63	112.19	111.25	112.6	111.58	112.04	112.34	110.27	112.61	111.14	111.8	110.67	110.46	112.69	111.89	110.87	111.34	110.47	110.5	111.57	111.38	112.95	111.68	111.31	113.11	111.79	111.14	112.16	112.07	111.81	111.84	110.98	110.81	111.43	112.3	111.28	113.6	110.29	110.58	112.18	112.02	111.62	112.36	111.28	111.61	111.04	111.1	112.81	111.93
118.38	116.57	117.73	116.65	118.92	117.83	118.35	117.05	118.02	118.93	117.04	116.88	117.2	118.14	118.34	114.96	117.42	118.88	118.14	115.51	118.95	117.78	118.94	117.72	117.96	116.88	118.1	118.29	117.74	117.07	115.69	117.44	116.59	117.2	116.79	117.48	117.53	116.15	117.52	117.77	118.18	117.94	117.47	117.57	116.91	119.02	117.46	118.37	118.55	117.46
109.5	110.91	109.21	112.06	111.32	110.72	112.48	108.97	111.3	109.69	108.95	110.74	109.94	110.69	110.44	109.43	110.13	109.45	110.4	110.19	109.54	109.52	109.54	109.66	110.94	110.4	108.29	109.29	109.66	110.38	112.03	110.17	110.83	109.27	111.59	110.79	110.75	110.14	109.16	110.55	109.8	109.24	110.94	111.49	110.67	109.7	111	110.27	110.35	110.55
105.26	105.81	105.58	104.09	105.46	106.88	104.37	104.7	106.04	105.73	105.19	104.97	106.77	106.21	105.69	104.9	105.37	106.12	105.54	107.15	105.26	106.88	104.8	104.69	105.3	106.99	105.13	106.27	105.97	105.22	104.2	104.71	105.8	105.99	106.72	103.87	106.55	104.54	106.24	105.71	105.54	104.77	106.85	106.98	105.66	104.24	104.68	105.62	106.21	106.18
105.71	105.31	105.18	106.59	105.94	106.95	105.62	105.93	106.64	106.02	104.46	104.63	108.21	106.27	105.43	106.08	104.75	105.28	106.03	106.9	104.15	104.39	105.04	106.08	105.46	105.9	105.97	106.52	105.83	104.98	105.05	105.19	105.89	105.36	105.84	105.09	104.11	105.52	106.4	103.95	105.01	105.17	104.93	105.18	106.53	105.45	105.5	104.97	106.08	106.15
98.798	100.61	100.09	98.374	99.517	97.787	101.04	98.525	100.1	101.79	99.708	100.46	98.411	100.18	100.19	99.116	99.674	98.513	101.25	98.895	99.923	100.97	100.06	99.491	99.649	99.362	99.971	99.633	100.22	102.39	98.695	101.19	99.814	98.559	100.75	99.468	99.345	99.989	99.86	99.815	99.54	99.951	100.91	99.256	98.873	99.592	100.46	100.89	98.768	100.13
106.05	103.84	104.21	106.19	104.16	105.51	103.46	106.17	106.28	104.54	105.64	105.68	104.11	104.36	105.18	106.29	104.61	103.73	104.77	103.82	103.22	104.27	103.8	105.08	104.14	105.66	104.19	104.45	104.86	104.66	104.45	104.02	104.74	106.18	104.98	106.14	105.32	104.27	103.88	104.94	105.92	105.82	104.17	104.6	105.87	107.01	104.71	104.01	104.63	104.19
112.92	113.25	113.59	113.27	113.18	113.27	113.32	112.76	110.46	112.85	113.42	113.05	111.97	112.02	112.03	113.13	112.52	114.29	114.34	114.05	112.62	112.6	112.64	112.56	112.33	111.83	112.56	112.96	112.55	113.22	113.83	113.23	112.87	113.25	111.39	114.03	111.66	112.26	112.93	115.07	113.56	112.87	114	112.8	112.46	113.28	113.72	111.97	113.22	112.24
104.92	103.18	103.15	104.13	106.16	104.15	104.98	105.67	104.88	104.78	102.86	103.87	105.42	103.25	103.91	104.04	104.02	105.53	103.21	104.65	104.83	103.44	103.73	105.24	103.85	103.42	104.41	105.39	104.39	103.52	102.71	106.55	103.85	103.38	104.68	105	104.27	103.14	104.32	103.57	103.76	105.28	104.21	103.88	103.47	104.75	104.68	105.34	104.82	103.97
105.54	105.77	105.28	106.41	105.67	105.05	105.59	107.04	106.18	104.2	106.31	107.78	106.03	105.99	104.1	106.1	105.89	105.22	106.37	105.91	105.46	107.1	106.28	107.86	105.78	107.4	104.98	105.63	106.11	105.95	103.72	104.18	104.34	105.63	105.8	103.62	106.39	106.74	106.14	105.31	106.55	107.92	105.07	104.63	106.46	105.17	105.56	105.83	105.35	106.12
99.401	99.849	100.65	100.01	101.28	101.31	99.474	100.69	99.564	100.36	99.793	99.477	101.64	97.432	98.561	98.658	100.51	101.17	97.573	98.989	101.24	101.4	96.741	102.41	99.053	98.625	99.901	100.16	98.865	98.26	100.47	97.563	99.654	100.31	100.15	99.473	100.54	99.328	99.968	99.41	100.29	100.73	99.642	101.29	100.67	101.2	99.216	98.8	101.15	100.03
104.83	105.19	104.95	103.84	105.6	105.65	105.17	105.59	102.67	104.6	103.46	105.44	103.78	102.89	103.93	103.66	103.86	104.52	104.09	104.81	103.91	104.99	105.07	103.69	105.51	104.8	104.79	105.3	105.48	105.54	103.32	104.74	104.26	104.86	104.53	104.66	105.9	106.59	105.03	105.57	104.74	104.36	104.2	105.2	104.05	104.46	104.7	103.79	104.2	104.21
111.87	112.49	112.28	112.07	111.96	111.72	111.7	111.61	113.06	112.45	110.17	111.91	111.38	112.32	112.47	111.16	110.64	110.74	111.03	112.54	113.25	113.24	112.72	113.05	109.46	112.4	111.34	112.16	111.94	112.55	112.27	111.47	110.91	112.23	109.74	112.49	112	113.77	110.37	112.68	111.14	112.89	113.53	112.59	111.5	112.12	112.6	113.29	111.7	111.9
111.39	113.78	112.43	111.84	113.28	111.18	112.84	111.07	112.39	114.7	111.31	110.41	110.48	110.74	111.29	113.1	112.47	112.21	113.71	111.61	111.63	111.97	112.17	111.35	111.76	111.58	112.69	112.07	113.03	112.09	111.31	112.15	112.88	111.3	111.6	114.79	110.87	111.86	111.92	112.26	111.54	112.64	112.83	111.39	111.59	112.02	112.38	111.78	112.23	112.39
99.016	97.781	100.68	99.102	100.45	99.778	101.25	98.54	100.74	101.25	99.919	100.29	100.23	99.398	98.637	98.429	99.872	99.368	101.12	99.159	98.374	98.989	99.603	99.122	98.832	99.754	99.557	99.892	101.21	100.99	98.865	100.82	99.78	100.51	100.15	99.426	99.173	99.289	99.051	99.135	100.4	100.26	100.47	98.738	99.902	100.21	99.492	100.15	100.8	98.905
106.33	107.21	106.87	107.76	107.09	107.94	105.11	107.34	106.21	106.78	105.92	106.35	106.23	107.22	107.02	105.25	106.22	106.75	105.11	107.7	107.69	105.09	106	106.3	106.09	106.07	106.43	103.97	107.29	104.89	108.04	105.4	106.84	106.79	106.08	107.65	106.04	106.94	106.88	105.93	106.88	106.25	106.3	106.14	106.1	105.28	105.97	107.35	105.93	105.26
113.57	111.41	112.05	111.42	112.47	111.08	112.31	111.65	111.15	114.03	112.29	113.64	110.64	111.2	113.07	111.89	112.26	111.75	112.37	110.44	113.25	111.69	112.5	111.61	111.85	111.5	113.68	112.96	112.61	111.97	114.18	111.34	112.06	111.19	112.32	110.56	111.9	112.08	112.5	111.64	111.27	111.31	112.05	111.03	111.46	113.05	112.35	111.33	112.31	112.48
107.35	106.24	105.8	103.96	107.05	105.84	105.6	105.8	105.33	105.1	106.08	106	105.92	106.02	105.94	106.17	106.17	105.55	106.82	104.75	105.99	105.27	104.53	104.38	106.37	106.92	104.48	107.45	105.12	106.9	103.57	104.7	104.99	105.32	105.23	105.68	106.42	105.98	105.12	105.51	106.73	106.21	106.24	103.81	105.42	104.54	104.98	107.26	105.8	104.76
111.14	111.59	113.54	112.13	113.45	112.5	112.68	112.88	113.26	111.72	113.5	112.82	112.17	113.32	111.79	112.15	112.71	113.64	111.5	113.01	112.93	113.99	114.6	113.3	112.63	113.48	112.97	112.9	113.5	113.25	112.78	113.61	113.11	112.79	113.38	112.2	114.01	113.26	113.34	113.42	112.64	112.53	114.06	113.3	112.57	112.16	112.39	113.32	112.86	113.01
99.5	99.165	99.88	99.229	99.005	100.67	100.42	99.073	100.64	101.65	99.538	101.1	100.19	100.52	100.33	98.885	100.17	98.821	99.729	98.461	99.62	98.393	100.69	100.24	101.39	100.1	98.721	99.469	99.664	99.795	99.27	100.3	100.39	99.399	100.66	100.3	99.24	99.195	101.39	100.92	99.524	102.85	100.94	100.54	99.487	101.46	100.11	100.22	100.01	101.6
106.34	105.42	105.54	104.7	105.84	105.46	105.57	106.48	106.65	106.4	105.69	104.88	103.89	106.14	105.67	106	106.07	104.43	105.64	105.07	105.18	105.26	105.62	104.01	105.04	105	106.54	105.68	107.09	106.26	104.12	104.49	107.72	106.2	105.32	105.78	106.45	104.84	103.98	106.63	107.57	105.55	104.5	105.52	106.73	106.56	105.45	105.97	106.67	105.06
104.84	103.98	104.94	104.33	105.14	104.6	104.74	105.29	103.8	104.26	105.41	103.23	104.7	103.81	103.13	104.97	104.72	103.07	105.65	103.54	105.24	105.04	104.84	105.3	103.52	104.65	103.26	104.24	103.25	104.05	103.9	104.86	104.52	105.62	104.68	104.02	103.54	104.26	103.1	103.57	105.9	105.38	102.54	103.17	104.51	102.86	103.66	103.38	102.81	104.85
115.9	115.53	115.63	116.88	115.52	117.45	115.08	116.47	115.3	116.36	115.25	117.67	115.84	115.9	116.39	115.97	115.97	116.25	116.78	117.16	116.81	115.65	115.86	117.34	115.46	116.01	115.22	116.54	114.4	115.91	116.41	116.55	116.52	115.86	116.66	116.74	117.42	117.56	116.46	116.26	116.9	116.21	114.87	117.75	117	116.89	116	115.8	116.7	114.66
111.03	111.17	111.21	111.87	109.96	112.69	110.95	111.8	113.04	111.82	111.75	111.16	112.1	110.66	110.32	110.21	111.93	111.6	110.06	111.35	109.94	110.98	111.67	112.48	110.68	110.21	111.06	110.97	110.86	111.59	112.65	110.49	112.16	109.97	111.82	111.17	111.69	113.1	111.83	111.9	111.34	111.23	110.58	110.52	111.19	110.46	111.29	111.11	110.42	111.5
105.27	105.53	106.72	106.22	105.65	105.31	104.77	105.05	106.03	105.77	105.92	105.9	106.48	105.45	103.92	104.4	105.43	105.65	105.82	104.98	105.69	105.71	105.62	105.1	105.81	107.25	105.1	105.09	107.13	105.61	105.62	106.34	105.75	107.3	106.07	104.32	105.98	105.64	105.65	106.25	106.01	103.54	103.59	105.33	105.43	103.71	106.72	105.99	105.82	105.85
111.2	112.4	111.66	113.95	109.96	112.84	111.67	112.41	111.92	110.71	110.52	113.34	112.65	111.33	111.73	111.94	112.82	110.76	111.04	111.86	111.16	110.85	112.63	112.38	112.81	112.52	111.28	110.26	112.56	114.73	113.14	112.06	112.06	111.23	111.79	113.41	112.5	111.94	112.61	112.46	112.36	111.52	108.99	111.44	112.15	113.29	113.24	112.7	112.84	111.46
110.72	110.3	112.04	111.23	110.36	111.79	111.3	111.53	111.62	111.58	111.62	112.11	109.2	111.43	111.29	113.01	111.13	112.01	110.97	113	112.13	112.13	111.15	110.99	111.44	112.91	110.67	111.24	111.31	110.35	112.4	113.48	111.66	112.29	111.96	111.87	112.17	111.46	112.1	113.03	112.48	112.21	112.72	110.4	111.25	111.04	110.76	111.94	112.53	109.51
106.28	104.61	105.22	105.56	104.68	106.97	107.93	106.42	106.36	106.03	105.03	105.68	106.43	105.91	105.74	106.82	106.11	106.28	105.34	105.14	104.49	105.24	105.83	106.37	105.01	105.2	105.53	106.58	106.17	106.47	105.23	104.26	104.65	104.8	106.04	105.08	106.07	106.4	104.97	105.68	104.74	105.46	106.85	105.14	105.83	106.86	104.91	107.68	107	106.34
104.39	105.86	105.18	106.6	106.48	106.3	105.03	105.81	105.69	105.76	105.58	105.31	105.95	108	106.82	104.62	105.41	106.08	104.26	105.05	106.3	105.28	104.66	106.42	106.31	103.92	104.92	104.56	105.7	106.49	105.04	105.62	106.3	105.8	105.18	106.51	106.02	105.13	105.47	106.48	106.13	107.05	104.35	105.91	107.1	105.96	106.59	106.16	104.98	106.2
105.44	105.09	106.48	106.52	105.89	104.89	106.63	105.99	106.48	106.64	105.06	105	105.9	107.78	105.36	105.01	106.46	105.14	105.94	106.71	105.53	105.38	104.48	105.4	103.66	104.56	104.96	105.35	105.53	105.87	105.99	107.57	106.35	105.95	106.11	106.8	107.59	107.42	104.98	107.34	106.23	104.6	105.16	104.09	107.26	106.12	105.19	104.77	104.66	104.26
104.16	104.1	103.43	102.56	103.63	103.78	105.56	102.89	102.91	105.17	105.24	103.67	104.18	104.47	101.47	104.18	103.13	104.75	104.3	105.06	106.92	105.48	103.85	104.61	104.56	103.35	104.24	105	103.21	104.85	102.07	102.91	103.81	103.5	102.81	104.71	103.87	103.79	104.45	104.19	104.09	102.88	103.85	105.12	102.95	101.95	103.94	104.74	103.55	104.45
103.87	104.16	104.03	104.92	104.2	106.7	104.81	106.16	104.37	105.99	103.27	105.25	103.87	104.68	104.95	105.59	104.18	103.89	105.06	103.91	104.03	104.03	105.17	104.22	105.49	104.39	104.39	105.67	104.51	106.12	105.62	104.94	104.58	105.06	104.6	104.8	105.38	106.67	104.15	104.56	104.42	105.46	104.73	103.84	103.79	104.72	105.85	103.95	106.57	104.7
103.24	105.38	103.85	104.44	104.21	102.46	105.9	104.45	105.62	103.99	102.72	105.3	103.14	105.72	104.69	106.82	102.77	105.19	104.16	104.92	103.57	102.55	104.5	106.44	104.16	104.2	105.58	106.24	105.29	106.55	105.48	105.62	104.58	104.89	104.66	104.77	104.68	104.5	104.7	103.89	103.57	104.89	104.82	105.28	104.4	104.72	103.68	103.8	105.25	104.13
107.23	107.12	105.93	105.3	107.07	108.46	104.85	107.76	106.85	104.7	106.05	106.89	106.77	105.78	106.93	105.66	106.56	106.42	106.07	106.16	106.12	105.18	106.91	107.4	106.92	107.12	106.8	104.52	107.25	105.81	104.92	105.13	107.92	107.28	106.16	107.3	107.81	107.12	107.28	107.47	106.41	107.06	105.08	107.6	106.57	106.52	106.81	105.81	104.82	105.03
101.57	101.09	99.891	99.834	98.985	100.7	100.64	101.08	101.37	99.124	100.6	100.06	101.7	100.13	101.94	100.3	102.17	101.16	99.463	100.12	100.58	99.826	98.91	100.96	101.53	99.133	101.29	101.14	100.01	102.26	100.01	100.47	99.286	101.03	99.946	99.307	101.17	102	99.984	98.311	100.23	100.78	101.25	100.06	101.39	99.833	101.44	99.013	100.93	100.12
107.54	107.84	106.7	106.17	105.66	105.59	105.75	106.85	106.7	106.39	106.62	108.04	106.7	106.74	104.99	106.29	105.75	107.91	107.67	107.27	108.16	106.19	105.93	106.35	106	105.48	106.04	106.26	105.79	106.69	107.17	108.08	107.31	104.97	105.3	106.31	105.57	106.6	105.25	105.61	106.41	107.17	105.76	106.27	107.13	106.3	107.26	106.02	106.29	107.04
104.26	106.06	106.88	102.75	104.59	102.85	104.83	106.77	105.52	104.64	103.64	105.44	103.64	105.28	105.5	104.34	104.2	104.83	106	106.27	105.17	104.82	105.24	103.75	105.05	104.14	104.77	104.47	105.18	105.48	103.76	103.73	105.85	106.05	107.03	103.4	104.32	103.44	103.68	105.61	106.13	103.89	105.97	104.63	105.09	104.41	105.23	106.38	104.84	104.08
106.4	106.08	104.68	104.71	105.18	107.72	104.9	104.64	104.16	104.19	104.85	105.46	105.39	106.49	105.58	105.77	105.55	104.73	105.37	104.65	105.25	105.81	105.18	104.56	104.33	106.08	106.12	105.02	105.5	104.92	107.85	106.38	106.68	106.5	104.98	105.82	105.71	105.38	105.88	104.49	105.79	105.25	105.44	105.63	104.21	105.76	105.59	104.48	105.63	105.93
101.26	100.79	100.04	101.2	100.91	100.95	101.2	100.84	100.75	102.12	101.17	101.05	100.69	100.85	101.35	102.46	99.036	101.99	101.24	102.29	101.55	101.11	101.74	101.25	100.29	100.08	101.65	99.631	100.29	100.31	101.74	101.35	99.185	100.95	100.21	101.69	101.8	102.34	101.51	100.57	100.76	99.77	100.99	101.68	100.49	100.88	101.07	101.53	102.56	99.617
107.41	108.85	106.21	108.32	104.68	107.23	106.65	106.22	106.32	105.98	107.13	105.87	105.92	105.8	105.87	106.47	105.65	106.95	107.4	106.11	107.39	106.23	105.98	106.18	105.88	107.71	106.02	106.81	106.68	106.99	107.7	106.15	106.37	104.81	108.07	105.57	106.36	106.91	105.43	105.87	107.69	107.98	106.07	107.28	106.15	105.29	107.31	105.82	106.36	106.5
106.94	107.79	108.29	107.2	106.75	106.88	105.8	106.81	106.11	107.13	108.78	105.93	106.84	106.49	106.18	105.79	106.44	106.37	106.96	105.58	105.06	106.74	106.45	106.29	106.59	107.46	106.43	105.68	107.43	106.48	106.75	105.67	106.36	106.89	107.34	106.48	107.92	106.66	106.05	107.91	106.16	106.42	107.26	106.25	105.73	106.05	107.92	106.88	105.98	108.1
112.83	111.26	112.62	111.83	110.56	112.2	112.14	110.97	113.04	112.12	110.97	111.76	113.25	112.44	113.14	111.22	111.9	112.58	111.81	112.08	112.4	112.23	112.95	112.36	111.74	112.74	110.63	112.54	111.79	112.27	109.42	111.34	110.85	112.38	112.07	111.69	112.17	111.53	113.28	111.91	112.29	111.84	112.13	113.53	110.46	112.01	112.32	111.3	111.33	111.1
105.83	105.36	106.22	106.69	104.95	106.37	105.83	105.73	104.53	104.45	106.31	105.86	106.7	105.75	106.17	105.14	104.5	106.72	105.48	103.55	105.94	106.16	105.17	105.8	105.44	106.53	105.2	105.76	105.33	102.5	107.38	106.58	104.87	106.55	103.81	105.89	105.56	106.57	106.14	106.5	105.8	106.5	106.73	105.86	107.57	106.47	104.99	105.93	105.54	104.7
110.03	110.36	109.86	110.59	109.74	109.35	109.87	108.5	110.81	110.74	111.31	110.43	109.77	110.65	109.29	109.58	110.29	107.65	110.52	110.97	109.6	109.78	111.84	109.42	110.38	110.07	109.49	109.9	109.4	110.37	109.94	113.18	108.56	108.97	110.54	110.18	111.61	108.64	109.94	110.37	108.98	111.31	110.52	109.98	110.61	110.46	109.59	109.77	110.41	110.6
109.61	110.8	111.44	111.77	110.35	112.03	113.15	108.78	109.06	110.88	111.27	112.72	111.97	111.38	111.85	111	110.8	109.4	111.41	109.91	113.04	110.71	111.72	111.3	110.1	112.29	110.79	110.71	110.49	111.58	109.86	110.52	110.86	112.45	112.28	111.24	111.68	110.16	110.61	111.01	110.81	110.4	110.08	110.36	110.6	110.79	111.19	111.78	109.88	110.27
102.69	105.16	105.23	103.79	105.72	104.17	104.18	104.39	105.69	104.94	106.06	105.58	104.62	104.29	105.79	103.63	104.91	103.85	105.77	104.39	104.98	104.17	105.75	105.15	104	105.43	105.72	104.67	104.5	105.56	103.55	106.38	105.53	104.51	104.49	103.78	103.87	104.23	106.26	104.92	104.81	104.21	103.81	104.83	104.43	104.01	106.16	104.82	105.77	103.9
105.79	106.54	106.02	105.79	105.8	106.77	106.42	105.18	106.55	106.57	105.99	105.47	106.95	106.12	105.65	106.74	107.03	107.17	106.05	106.41	106.92	105.82	105.18	106.03	105.35	105.8	106.49	105.45	105.56	106.56	106.95	107.15	104.97	105.87	106.5	105.41	104.17	105.89	105.37	106.61	104.49	106.35	107.59	106.38	106.08	106.92	105.95	105.91	104.57	105.86
111.26	110.88	110.87	112.82	113.15	113.4	112.01	111.59	112.36	112.39	111.8	111.13	113.11	112.91	112.13	111.13	112.14	111.46	110.82	112.36	112.27	110.02	110.2	113.37	111.83	111.7	111.72	112.76	110.37	112.95	111.64	113.17	111.59	113.22	110.77	113.32	111.82	111.09	112.69	111.02	112.34	112.75	112.27	112.21	113.6	111.32	113.76	109.91	112.23	112.23
111.46	111.38	113.26	113.78	111.46	111.68	110.76	112.66	111.17	112.44	111.99	112.51	110.66	111.87	112.77	112.09	111.2	109.96	111.69	111.5	112.6	111.78	112.62	113.35	111.53	114.18	113.96	111	110.28	112.22	111.58	111.02	111.37	111.8	112.02	112.14	113.75	113.17	112.84	112.96	112.3	111.1	110.37	112.65	113.16	112.26	111.91	111.29	112.67	112.15
111.94	111.1	111.22	113.1	111.17	113.04	113.1	112.16	110.06	111.95	111.63	113.34	110.84	111.83	110.85	112.06	111.87	110.84	112.08	111.14	110.82	110.06	110.64	112.18	111.99	110.84	111.99	112.14	113.12	112.59	113.5	112.68	112.32	111.81	112.14	113.22	111.19	111.29	112.04	112.49	112.14	112.11	112.15	111.34	111.21	113.24	112.23	111	112.61	110.64
105.29	107.14	105.46	106.4	104.95	105.7	105.82	106.09	106.07	105.26	106.67	106.31	106.22	105.78	108.16	105.89	105.58	106.29	107.62	104.75	105.86	106.49	105.53	106.23	106.79	106.61	107.39	105.42	105.92	105.22	106.26	104.57	105.95	105.73	106.63	107	106.36	106.35	105.66	105.26	105.97	104.22	106.63	105.79	105.19	106.14	105.81	106.37	107.14	104.44
104.38	105.9	105.47	105.12	104.47	107.59	105.72	106.28	105.74	106.18	106.84	105.32	104.66	106.33	106.65	104.41	104.29	104.74	105.42	106.01	104.31	103.54	106.5	106.14	105.62	104.66	106.36	105.54	105.1	105.71	106.82	104.51	104.1	106.14	106.28	105.47	106.17	104.36	106.08	105.13	106.31	107.3	104.84	104.11	105.62	105.5	105.94	106.52	106.31	106.42
106.32	105.32	105.06	105.13	105.93	106.38	106.7	106.24	106.4	105.71	107.52	107.26	106.12	106.16	106.97	105.79	106.76	107.19	106.05	105.43	105.23	104.74	105.82	105.32	107	105.26	104.45	105.73	104	105.6	105.34	105.06	107.59	104.99	105.29	106.86	105.89	105.95	105.97	105.59	105.42	107.53	106.23	107.51	105.43	107.58	106.32	106.89	107.09	106.15
100.64	100.51	99.902	101.3	98.785	98.787	99.997	98.811	101	99.804	99.259	98.969	99.855	99.416	100.23	99.581	101.35	99.543	99.294	99.278	98.345	99.204	98.893	99.267	99.743	100.32	99.086	100.41	99.292	98.405	100.85	99.175	101.04	100.35	99.726	98.668	98.984	100.44	102.25	100.41	99.522	99.337	100.34	100.95	100.86	99.556	99.867	101	99.288	99.973
111.63	111.91	111.8	111.98	111.6	112.21	111.79	111.87	109.76	110.11	110.87	111.61	111.15	112.52	111.51	111.29	112.3	111.78	111.55	111.5	110.83	110.13	112.98	111.72	110.02	111.98	109.85	111.14	111.88	112.25	110.81	111.54	110.68	110.86	110.69	110.62	111.61	110.84	111.99	111.45	111.89	112.2	111.09	111.04	112.16	110.12	111.44	111.67	110.43	111.59
100.55	99.007	99.372	99.805	99.744	100.05	99.042	99.021	98.759	101.3	98.296	100.98	99.328	102.08	98.95	100.1	99.88	98.471	100.15	99.304	100.23	100.71	98.888	100.23	99.92	99.988	99.763	101.32	99.856	99.159	101.4	98.239	100.22	101.95	100.2	98.685	99.535	99.373	99.254	100.53	99.855	100.82	99.996	100.13	100.38	98.751	99.102	99.762	100.5	98.057
110.83	111.6	111.28	111.11	109.87	111.03	111.6	110.84	111.22	111.2	111.11	112.06	111.07	112.7	111.12	110.75	112.06	110.47	111.99	111.9	109.53	109.24	109.78	110.16	112.02	111.92	112.4	109.98	110.11	112	110.99	110.72	109.53	111.45	110.63	110.67	108.8	110.48	111.76	112.64	110.84	111.3	110.27	111.76	110.91	110.28	111.04	110.85	110.49	112.06
106.16	107.27	107.23	106.15	106.43	107.26	106.26	105.98	106.46	106.3	105.11	107.81	106.46	106.95	107.72	106.71	107.53	105.52	108.27	108.23	105.93	105.5	108.65	106.53	107.52	106.61	105.77	104.91	106.93	105.93	106.98	106.02	104.96	106.31	107.97	106.2	107.45	107.48	107.01	106.38	107.66	106.8	107.97	106.98	105.18	107.52	107.5	106.9	106.27	106.89
111.69	112.38	111.61	111.4	110.47	110.25	110.18	111.82	112.01	109.27	110.49	112.9	111.33	111.93	112.17	110.21	111.2	112	110.09	111.11	112.68	113.28	110.67	110.03	110.66	110.43	110.75	110.03	111.98	110.41	111.36	112.83	109.69	112.53	112.55	110.5	111.58	112.04	110.88	110.87	110.77	110.05	111.06	112.14	112.1	111.66	112.08	110.56	112.08	111.61
108.28	108.81	109.65	111.48	108.59	109.88	112.27	111.14	109.58	108.74	110.4	109.2	110.65	110.13	109.15	109.02	110.36	109.01	110.25	112.77	110.02	109.31	110.13	109.25	110.22	109.47	111.24	110.8	110.24	109.32	111.31	111.61	109.54	109.37	108.94	110.1	110.33	109.69	109.58	110.23	108.32	108.83	111.02	110.41	110.55	110.61	110.47	108.79	109.82	110.85
111.09	109.88	112.03	110.04	112.07	108.99	111.01	110.08	110.08	110.2	108.77	109.91	109.58	109.7	109.1	110.84	110.34	110.66	110.04	110.05	109.69	111.41	112.5	110.13	111.61	109.57	110.46	110.46	110.17	110.14	112.08	110.04	110.15	110.48	110.7	109.89	112.37	109.48	110.73	110.06	111.7	110.52	110.13	110	109.47	110.51	111.77	112.3	111.79	110.18
113.31	112.51	110.98	110.67	111.4	110.26	112.22	111.3	113.24	111.6	111.27	112.04	112.33	110.63	113.09	112.03	109.46	110.76	111.83	111.43	110.75	111.34	110.59	111.72	111.44	112.46	110.76	111.64	111.66	111.7	110.8	111.94	112.34	110.93	111.76	112.06	112	111.65	112.73	111.8	111.46	111.29	112.26	111.46	110.92	112.18	110.72	112.5	112.77	111.73
103.82	104.5	103.9	104.69	104.57	105.91	104.94	105.88	103.9	104.06	104.65	104.71	104.73	104.06	103.67	103.82	104.82	103.52	103.6	104.71	103.28	104.58	105.24	103.56	103.42	103.87	105.61	104.03	103.44	104.55	103.99	103.83	104.72	104.32	104.64	105.09	104.69	103.29	102.7	103.57	104.69	103.39	103.42	102.61	104.06	104.91	104.24	103.97	104.69	104.88
106.81	108.12	106.97	106.23	106.5	107.84	107.37	108.91	106.68	106.38	107.75	106.76	106.28	106.37	105.32	106.52	106.74	106.91	106.36	106.58	106.62	108.28	107.25	107.14	108.02	106.81	107.12	106.75	107.9	106.96	106.88	105.54	107.31	107.56	106.74	106.74	104.91	106.29	107.39	106.22	106.25	108.5	106.96	107	107.42	106.75	107.34	106.15	107.99	104.12
106.58	106.05	105.65	106.56	105.47	106.96	104.65	105.84	105.49	106.88	105.8	104.92	105.31	106.02	105.42	105.45	106.69	105.95	105.5	106.34	104.52	106.97	104.6	106.1	106.03	105.6	105.2	105.76	106.29	106.03	106.17	105.91	107.21	104.12	106.13	106.93	106.34	106.53	105.65	106.58	106.12	104.51	106.76	105.12	106.14	106.78	105.88	106.79	106.26	105.29
107.73	110.53	110.67	111.75	110.27	110.03	109.64	110.72	109.95	112.48	109.54	111.76	110.68	108.83	109.93	110.22	112.68	110.1	109.63	111.29	110.3	110.6	112.03	110.54	108.87	110.77	110.34	110.06	108.98	110.31	110.95	110.76	108.87	110.32	111.63	109.55	108.96	110.46	111.41	111.18	111.82	108.97	110.52	109.79	111.29	109.91	112.07	110.19	110.96	109.53
106.22	104.99	106.37	106.89	104.96	104.17	107.69	104.71	106.84	106.9	104.95	105.51	104.95	105.48	104.88	105.91	104.76	105.53	105.86	106.54	105.26	105.17	105.86	105.89	104.18	104.02	106.43	106.25	106.01	105.51	106.61	104.9	105.77	105.33	106.55	106.16	105.64	105.85	105.28	103.58	106.97	104.34	104.98	107.26	104.46	105.91	107.11	105.32	105.53	106.36
109.94	110.94	110.9	110.4	113.07	110.62	113.23	111.53	112.89	110.52	111.47	111.67	112.57	112.73	111.17	111.7	112.91	112	110.39	111.1	110.12	110.48	112.32	110.34	111.62	112.53	110.66	110.51	112	111.32	112.21	111.17	110.28	110.9	111.27	110.25	112.02	112.75	111.18	112.65	111.09	111.24	113.64	112.61	112.85	111.59	110.72	110.13	110.5	112.57
105.3	105.25	105.07	105.37	105.16	106.91	106.27	106.13	104.56	106.66	105.15	106.77	106.03	106.29	104.79	104.52	105.67	106.27	105.06	105.51	104.86	105.48	105.53	106.49	105.26	107.26	106.6	106.98	104.52	107.02	105.96	105.88	105.29	106.88	104.09	104.72	106.94	104.76	105.38	105.18	107.46	107.14	105.11	105.93	105.18	106.35	104.53	105.21	106.88	106.46
107.61	104.65	106.06	104.75	105.32	105.85	104.62	105.96	106.78	106.77	105.62	105.83	106.41	105.41	107.51	105.83	105.34	106.91	105.27	106.46	104.83	104.44	107.75	105.51	105.6	106.03	108.75	105.89	107.55	105.21	106.58	107	106.71	107.16	106.82	106.64	105.62	105.73	106.37	107.06	104.46	106.27	107.44	106.58	107.04	107.46	107.16	107.17	108.32	107.81
104.31	104.26	105.89	104.34	105.14	104.42	105.56	103.94	106	105.4	105.51	104.07	105.54	105.9	106.84	104.02	106.44	107.15	105.18	104.25	106.1	106.18	104.55	106.17	105.48	105.32	105.97	105.79	105.4	106.3	104.39	104.81	104.41	106.56	106.44	105.13	104.38	106.13	104.4	106.03	104.76	105.62	105.21	106.03	106.16	105.91	106.55	106.19	103.8	106.34
110.96	111.27	111.84	111.4	111.05	110.86	110.15	111.37	111.55	109.51	112.16	111.39	110.95	110.87	111.8	111.17	111.75	111.75	111.95	108.11	111.75	110.51	112	112.31	111.72	112.72	110.75	111.49	111.39	109.86	111.35	111.48	112.06	112.65	110.8	109.74	110.67	114.34	111.6	111.08	111.69	111.87	110.91	111.15	111.6	112.34	110.52	109.75	110.21	110.77
106.1	107.19	105.86	106.77	104.9	105.23	105.88	106.66	104.8	105.6	106.58	106.5	106.21	104.05	104.48	106.85	105.27	105.89	106.54	106.48	105.48	105.87	103.92	107.74	106.14	104.13	105.74	105.9	105.41	105.05	104.62	106.63	104.81	106.18	104.91	106.7	106.46	105.27	106.5	105.32	105.5	105.93	104.78	106.41	104.86	106.74	107.62	106.05	106.28	107.37
111.91	112.83	111.78	112.91	111.53	113.19	111.23	109.19	111.11	111.3	109.95	110.01	112.52	112.17	109.42	111.48	112.3	111.09	110.34	110.69	110.23	111.17	112.85	110.95	110.1	111.48	112.02	111.12	110.49	110.95	111.03	110.85	110.44	109.81	111.71	111.11	110.5	111.4	112.26	111.89	111.49	111.09	109.38	110.81	110.72	111.75	111.12	111.26	111.34	111.25
105.43	106.1	105.81	106.08	105.18	105.64	104.63	105.42	104.74	104.21	104.63	105.45	106.77	105.44	106.32	105.38	105.83	104	105.76	106.54	105.81	105.07	105.14	104.35	105.2	105.13	106.07	105.79	105.84	103.75	105.66	105.95	103.56	105.31	105.35	104.79	105.91	106.84	105.18	104.39	106.8	106.39	105.68	106.43	105.01	104.82	105.89	105.74	106.38	105.94
107.45	107.32	105.36	105.23	106.59	105.62	106.96	106.3	103.28	107.68	106.37	106.18	105.13	105.55	106.21	106.57	105.64	107.11	104.62	107.13	106.1	105.32	105.57	107.54	104.28	105.85	106.83	108.18	106.62	105.93	107.14	106.53	105.18	106.3	105.72	108.14	105.86	104.91	105.44	106.72	106.72	106.62	105.36	106.07	106.04	106.83	106.22	105.51	106.26	105.38
109.2	111.17	109.63	110.17	108.99	112.11	108.52	109.29	109.08	109.72	109.27	109.38	110.05	109.73	108.68	110.36	109.36	108.49	110.44	110.5	108.36	109.7	110.79	108.86	110.38	111.62	109.16	110.05	109.09	109.31	110.44	111.66	109.37	109.96	111.18	111.96	108.68	109.12	108.7	108.85	109.97	109.84	109.74	108.51	111.49	108.95	109.72	109.78	110.07	109.57
104.13	104.58	105.44	105.78	104.4	101.98	103.55	103.52	104.18	103.83	105.3	103.73	104.45	104.92	104.38	104.35	104.75	102.62	104.26	102.81	103.72	104.52	105.04	104.43	104.89	106	104.26	104.85	104.09	104.99	103.87	102.32	105.2	104.59	104.4	104.71	104	104.2	104.19	104.23	102.84	103.46	102.73	103.47	105.87	103.22	103.61	104.3	105.32	105.24
111.44	111	112.45	109.99	111.22	112.29	112.17	110.65	112.17	110.6	111.47	113.5	113.13	115.04	112.8	112.7	111.85	112.12	113.24	111.39	110.4	110.99	113.65	111.54	112.59	111.58	111.81	112.11	111.93	110.95	111.09	111.96	111.77	111.93	113.74	112.38	112.9	111.89	112.53	111.38	112.3	112.52	111.69	112.16	112.59	111.82	111.61	111.53	111.9	111.3
117.41	116.22	118.58	116.07	116.05	117.95	118.03	117.73	117.13	117.84	116.56	118.13	118.79	116.25	118.46	117.54	117.2	117.54	119.24	118.17	117.76	117.89	115.79	117.59	115.96	117.01	117.77	116.93	117.24	118.29	118.12	118.21	118.37	118.02	115.69	119.31	117.4	118.44	117.36	118.97	118.49	118.11	116.85	119.37	116.98	117.58	118.54	118.68	116.89	118.96
105.65	105.82	104.8	104.31	104.76	103.7	106.08	104.62	103.92	105.36	106.63	104.58	104.87	105.11	104.83	105.29	103.55	105.57	104.15	105.13	104.28	103.35	103.18	106.73	105.35	103.68	104.43	105.2	103.26	104.15	106.14	105.85	105.9	105.38	105.68	104.49	105.49	104.72	104.93	103.48	106.63	105.59	106.05	104.39	105.32	105.54	105.62	103.12	104.33	104.23
102.69	103.6	103.78	104.09	103.82	104.33	104.39	103.7	104.07	104.41	104.2	102.68	104.06	103.88	103.75	106.04	102.9	104.72	104.19	103.84	103.31	104.39	101.11	103.34	103.96	104.19	105.77	103.3	104.04	103.29	104.64	102.99	103.5	103.71	103.91	103.53	103.61	103.05	102.61	103.86	103.07	103.59	103.81	103.06	102.8	103.9	103.07	104.18	105.05	103.61
111.98	112.52	112.08	112.83	112.61	112.76	110.75	112.51	111.1	112.09	111.27	112.18	111.17	112.22	110.99	113.35	112.99	110.57	111.36	111.34	110.25	111.3	111.25	111.39	111.98	113.13	113	111.83	113.09	111.57	112.42	110.89	110.58	111.57	109.67	112.76	112.16	110.69	112.42	110.64	111.66	110.98	112.15	112.38	112.83	112.63	113.12	110.93	111.32	111.28
110.31	109.22	111.38	110.61	110.1	107.71	111.08	110.1	110.26	109.96	109.99	111.16	111.28	109.66	109.87	110.07	109.45	111.1	109.75	109.46	109.97	113.25	110.48	110.29	110.95	111.36	111.25	109.82	110.74	110.34	109.34	110.04	109.58	108.53	110.39	111.44	110.92	110.51	110.06	109.7	111.25	109.67	112.09	109.77	110.14	108.99	110.53	109.61	108.67	110.1
101.01	100.54	99.132	102.21	99.412	100.66	100.21	100.61	98.65	99.579	99.117	99.2	99.581	99.029	100.82	98.028	99.243	99.44	100.3	99.941	99.751	99.472	99.856	97.871	99.744	100.45	99.739	99.126	98.65	100.04	99.545	97.976	99.644	99.609	101.59	98.479	99.246	101.03	99.768	99.752	99.423	100.22	100.83	99.702	100.3	99.81	100.64	101.32	100.51	99.978
105.36	103.33	104.08	104.21	104.24	104.45	105.57	102.86	104.33	104.01	103.72	104.05	104.04	105.11	104.96	104.43	102.64	103.34	104.7	104.03	103.3	103.78	104.54	103.35	104.23	104.97	104.52	103.14	103.88	105.74	102.65	104.44	103.06	105.32	104.1	103.64	105.22	103.3	102.84	104.12	102.19	104.25	104.21	104.83	104.76	103.85	103.93	104.68	103.81	105.04
111.25	112.83	111.3	111.99	111.93	110.36	111.38	112.97	111.34	111.79	111.07	109.02	112.07	112.5	112.5	112.9	109.92	111.66	110.73	112.56	110.83	110.23	112.52	109.74	109.85	111.75	111.08	110.81	112	112.19	112.23	110.98	111.43	111.72	112.42	112.32	111.32	113.03	111.37	113.19	112.58	110.45	111.25	111.94	112.75	112.45	111.31	112.72	110.51	112.71
99.72	99.827	101.44	100.07	99.155	99.973	100.92	98.678	100.57	101.05	99.846	99.075	97.936	99.361	100.73	99.295	100.06	100.48	99.74	100.8	99.965	100.33	99.165	100.66	99.172	101.21	99.653	100.37	99.958	99.991	100.94	100.29	100.01	99.757	101.5	99.215	100.35	101.1	100.78	100.28	99.988	99.571	98.461	98.997	101.06	100.93	99.945	99.777	99.073	100.34
102.84	105.41	106.64	106.56	104.17	103.9	104.48	105.27	106.77	104.82	105.98	105.5	104.05	104.63	104.78	105.81	106.53	105.55	106.14	105.58	104.66	104.93	106.7	104.97	103.51	104.89	105.12	107.03	105.59	106.31	106.92	106.53	105.66	105.71	104.43	104.34	105.58	105.23	105.93	104.96	106.49	104.6	104.95	106.75	105.32	105.64	104.88	104.78	105.96	106.14
100.66	100.47	102.16	103.95	100.18	100.49	100.98	101.95	99.486	100.51	100.19	99.447	100.64	101.3	101.03	101.51	100.75	99.934	99.788	101.61	102.16	100.21	99.591	100.5	102.7	102.47	101.74	100.65	102.14	98.997	100.37	100.5	100.36	101.13	100.49	101	100.25	102.32	100.34	101.72	100.64	100.76	102.28	100.49	101.18	101.25	101.62	100.17	100.21	99.878
112.52	112.59	113.05	113.04	110.83	113.37	110.42	111.93	111.55	111.32	111.91	112.23	111.8	112.04	112.9	112.41	111.17	111.65	111.53	112.52	111.44	112.81	112.83	112.14	111.46	110.49	111.78	111.56	110.67	111.29	110.78	111.49	112.08	111.98	110.44	109.49	111.84	111.31	111.84	112.04	111.79	111.93	111.37	111.49	109.95	111.38	111.6	111.69	110.61	111.51
104.56	105.68	107.22	104.51	105.02	105.1	106.09	107.15	106.47	106.06	106.8	106.5	105.75	104.63	105.47	104.51	104.89	104.8	106.71	105.74	105.22	106	105.16	105.17	105.38	104.12	106	106.99	104.89	106.05	106.02	105.5	104.3	105.45	106.06	103.62	104.99	104.67	104.16	105.89	105.93	106.11	105.36	105.65	104.98	106.24	106.3	102.38	105.29	105.87
101.09	101.62	101.01	99.63	101.61	98.115	102	100.86	101.04	99.714	99.754	101.49	101.86	99.514	100.34	101.85	100.56	102.3	99.879	101.01	102.31	100.92	100.37	101.34	100.3	99.273	100.92	100.56	100.28	101.54	101.03	98.8	100.11	102.4	101.07	101.11	101.08	100.22	101.74	99.879	101.74	100.21	100.98	99.265	99.933	101.25	100.48	99.934	99.729	101.47
103.92	103.29	104.91	103.98	103.96	104.14	104.52	103.36	103.53	103.08	103.99	104.6	105.4	104.44	104.44	104.46	104.5	102.96	104.69	104.61	102.69	104.45	103.2	104.54	103.05	103.5	104.11	105.64	104.41	104.05	104.43	104.08	102.61	105.03	104.08	106.93	103.48	103.83	104.85	104.69	103.34	105.15	104.72	105.33	105.21	103.78	104.76	106.26	105.02	103.3
105.76	106.77	105.46	105.23	105.42	105.57	105.93	106.68	105.02	107.27	105.43	106.48	105.71	105.87	105.25	105.58	104.13	106.04	106.79	104.89	105.35	107.54	107.75	106.04	106.62	104.93	106.41	103.24	106.07	105.79	103.32	104.24	105.86	104.97	107.02	105.75	104.92	105.06	105.58	104.46	107.84	103.84	105.2	105.73	106.84	105.63	104.06	104.97	107.09	105.03
107.41	106.5	106.38	106.83	105.87	106.84	106.41	106.98	106.12	106.26	106.19	106.35	106.53	107.88	104.53	106.61	105.41	105.1	107	106.32	106.35	107.01	105.65	107.16	106.99	106.72	104.1	106.02	103.94	105.52	105.72	107.56	105.5	105.64	107.67	105.57	105.31	105.46	107.61	105.86	106	106.54	106.26	108.56	104.79	105.37	106.29	107.02	106.58	104.27
107.64	106.36	106.34	107.62	107.52	107.38	105.85	106.69	106.03	106.72	105.91	107.73	107.7	107.63	107.26	106.57	106.65	107.39	107.87	106.27	105.77	105.92	106.8	106.22	106.41	107.12	105.68	106.53	107.52	107.5	107.67	107.33	105.76	106.38	105.84	107.04	104.93	107.8	106.61	106.04	105.4	105.33	107.06	107.48	107.78	106.91	106.22	106.65	105.9	106.43
108.66	110.99	111.28	113.05	111.47	110.67	109.47	109.5	112.51	109.99	110.12	108.7	111.58	111.86	111.73	110.05	111.35	109.08	111.68	110.11	111.79	111.02	112.41	111.09	111.32	111.07	111.18	111.58	112.43	112.01	112.2	111.01	111.32	111.65	111.35	111.26	111.94	110.53	111.52	111.15	112.35	110.93	110.39	111.4	110.06	111.35	111.27	110.7	111.47	111.36
105.79	103.76	104.53	103.06	104.3	104.92	105.91	102.86	104.24	103.9	104.77	104.02	105.04	103.31	103.64	104.83	104.67	105.64	104.17	103.58	104.2	105.72	104.38	104.88	103.87	104.59	103.36	103.84	104.26	104.52	106.05	102.37	104.71	104.27	104.3	104.34	104.81	103.97	103.06	105.33	105.03	104.37	104.81	104.65	104.34	103.02	103.64	104.85	104.48	104.32
106.07	105.22	105.5	106.97	105.31	105.4	105	105.77	105.62	105.7	106.66	106.76	105.33	105.82	106.26	105.25	106.57	104.78	103.71	105.52	105.44	104.25	106.22	104.9	107.36	105.72	106.73	104.82	106.32	106.54	105.52	105.43	106.25	106.84	106.74	106.54	105.51	104.74	105.69	104.91	104.62	107	105.3	105.46	104.78	105.52	106.1	104.96	106.12	105.84
106.67	105.92	106.16	104.87	106.77	106.56	106.75	104.73	106.21	105.05	107.89	105.47	106.23	105.01	107.39	106.11	105.3	105.81	106.18	105.43	106.13	105.89	106.84	106.96	106.89	106.61	105.09	104.32	107.26	106.06	104.96	106.88	105.42	105.51	106.23	105.45	105.22	107.99	105.97	106.14	107.63	104.36	105.05	106.78	105.79	105.46	105.91	105.47	106.93	105.21
100.99	99.734	99.192	102.24	101.33	100.66	100.98	100.91	101.94	100.44	102.17	101.89	100.27	102.2	100.82	99.528	101.94	100.35	102.43	101	99.996	100.29	99.768	101.42	100.18	100.94	99.881	99.876	102.2	99.665	99.649	102.01	100.63	100.98	100.6	100.49	101.14	100.31	100.27	99.988	101.63	100.05	101.43	100.71	100.67	102.06	102	101	101.18	99.606
105.83	105.69	105.24	105.89	106.32	104.82	104.97	104.24	105.97	104.81	104.47	105.01	105.24	103.81	106.35	104.99	104.15	105.42	105.53	105.27	104.3	103.47	106.77	104.34	104.14	105.35	105.74	105.04	105.38	105.89	104.5	104.64	105.63	105.88	105.9	107.1	104.01	104.86	105	105.98	103.39	105.37	104.58	104.4	105.87	104.77	106.59	104.02	104.03	105.13
105.87	104.33	107.07	103.44	104.8	102.93	104.04	104.29	105.79	105.06	106.23	104.48	105.09	104.54	104.95	104.17	104.74	104.14	104.59	105.3	105.31	105.06	103.89	105.09	104.83	104.06	103.72	105.71	104.71	103.11	104.35	103.86	104.98	104.73	105.64	103.73	104.19	104.43	105.79	103.47	104.15	103.68	105.16	105.36	105.52	105.22	105	104.19	104.98	105.64
108.44	110.36	109.39	109.59	108.82	108.44	109.8	110.99	109.2	111.11	110.01	110.41	110.31	109.79	109.52	108.82	110.51	110.39	108.71	111.01	109.28	107.68	109.47	110.23	109.26	110.22	109.29	108.27	110.54	109.73	108.85	109.76	110.17	110.86	109.9	109.71	109.68	108.96	108.59	109.61	108.38	110.02	108.6	108.38	110.45	109.55	110.48	110.28	110.43	109.95
112.14	113.03	112.78	112.09	111.04	113.27	112.08	110.73	111.89	112.74	110.9	111.76	111.5	112.34	112.46	111.15	112	112.54	110.87	111.24	112.84	110.52	112.6	111.12	110.99	110.48	112.46	110.79	111.88	111.88	113.04	112.4	112.28	111.71	110.8	111.54	111.36	111.49	112.11	112.31	110.72	112.2	110.81	113.8	110.76	110.64	111.6	112.78	113.87	111.45
105.64	105.05	107.89	106.53	105.68	103.91	105.84	104.26	105.29	105.81	106.24	104.21	105.17	106.01	105.65	104.38	104.93	104.6	106.1	106.1	105.59	104.5	106.4	105.57	104.69	104.46	104.04	106.12	104.74	104.81	104.87	105.04	106.41	104.37	105.66	105.45	105.21	106.64	106.01	107.38	106.14	103.84	106.84	105.13	105.29	103.15	106.13	104.9	106.1	104.96
117.12	117.5	118.71	117.23	119.37	119.32	118.54	116.95	117.68	117.95	118.47	118.63	116.17	118.13	118.21	117.67	117.53	116.81	117.88	118.36	116.94	117.96	117.73	117.5	117.44	118.28	117.44	116.93	117.87	119.02	117.57	118.29	118.85	117.9	117.48	116.76	117.23	119.24	117.46	116.84	116.99	118.51	117.78	116.99	118.53	116.34	117.34	119.04	117.49	118.8
100.66	99.905	100.03	99.871	101.41	101.54	100.97	99.666	100.83	101.27	99.158	101.04	100.1	100.64	100.42	100.39	101.09	100.31	100.5	99.737	100.3	99.955	102.03	103.27	101.18	101.13	102.35	99.175	101.91	99.818	101.06	102.6	100.68	101.07	99.057	99.853	99.09	101.01	99.58	99.979	99.095	100.84	100.63	100.73	98.856	99.833	100.26	99.585	99.36	101.88
103.61	103.44	104.33	104.61	104.99	102.6	103.84	102.73	103.71	104.51	104.31	103.55	104.03	104.74	104.76	102.9	103.64	105.75	104.88	104.6	103.57	104.17	104.52	104.46	103.04	104.37	104.21	102.48	103.57	104.27	102.95	104.24	102.71	104.12	103.7	103.82	104.07	104.42	104.77	106.1	102.75	104.92	103.31	103.84	104.98	104.4	104.32	104.62	105.09	104.37
104.45	105.6	105.24	104.75	106.87	105.53	106.89	106.79	105.68	106.69	106.34	105.95	104.7	105.79	106.46	105.04	105.12	105.61	106.12	106.04	104.75	104.96	104.45	106.69	106.52	104.61	107.02	105.47	105.01	104.76	106.75	105.5	106.5	106.52	106.52	105.57	107.99	105.79	106.75	106.35	107.12	105.42	106.68	104.02	106.08	104.9	105.48	106.33	104.54	104.24
100.61	99.962	98.81	100.86	100.15	99.605	100.98	99.922	99.018	100.98	98.546	99.867	100.38	99.348	99.23	100.14	100.69	99.325	101.02	99.705	99.987	99.6	96.596	100.03	100.05	99.933	98.951	100.53	100.13	99.825	99.178	99.889	99.971	99.036	101.31	98.14	99.744	98.186	99.891	98.552	100.16	100.55	100.9	100.31	99.812	101.17	99.094	99.752	99.802	100.29
106.49	105.4	105.88	105.69	107.05	105.83	104.88	103.67	105.79	106.24	107.02	105.1	104.43	105.28	106.39	106.93	103.95	105.32	104.67	105.36	104.76	106.98	106.56	105.48	102.91	106.47	105.24	104.57	105.89	107.07	105.49	105.58	105.36	105.52	105.95	104.31	104.54	105.3	106.64	107.32	104.83	105.86	107.21	104.47	106.68	106.14	105.75	106.65	106.54	106.14
105.63	106.24	106.08	106.47	107.06	104.52	105.99	105.54	106.07	106.98	104.53	105.6	106.03	106.72	107.04	106.27	106.82	105.95	107.4	105.52	106.21	105.83	105.51	107.04	104.2	106.68	106.58	105.29	106.1	107.19	106.36	106.77	104.32	107.12	105.64	105.04	106.24	105.04	106.49	106.4	105.54	106.46	106.11	108.2	104.32	105.23	104.94	106.41	107.03	104.43
104.59	104.28	103.39	104.19	103.96	104.73	105.41	103.49	103.14	104.06	105.08	103.2	104.43	103.89	103.31	104.56	103.04	105.14	104.93	104.8	103.58	105.22	103.77	105.98	103.67	102.66	104.22	104.4	104.2	103.79	104.27	105.47	103.97	104.99	103.41	105.06	103.65	105.82	103.69	104.41	104.07	104.01	105.01	104.01	103.95	103.89	103.88	102.45	103.63	102.92
104.78	104.91	105.14	103.73	104.97	104.77	104.67	104.55	104.84	105.24	104.1	105.37	106.84	104.14	103.44	104.4	104.38	105.41	103.61	105.74	103.46	105.06	104.3	104.52	102.3	103.96	104.79	104.38	103.68	105.61	105.53	105.28	106.73	102.88	103.77	104.64	105.65	104.36	104.82	104.85	104.98	104.15	103.6	104.73	105.63	104.98	105.4	104.31	104.42	104.21
101.41	99.202	100.92	99.047	102.63	102.13	98.975	100.65	101.03	99.636	99.636	100.18	100.88	101.69	100.91	100.3	99.937	100.38	101.51	100.11	101.84	101.41	99.866	101.28	100.79	101.84	101.3	99.74	101.63	101.64	101.11	101.09	100.32	101.3	100.45	99.407	100.17	99.696	100.94	101.67	100.63	101.48	100.36	99.157	101.91	101.28	99.685	100.25	100.74	100.83
107.61	106.42	107.32	106.97	108.18	105.96	107.76	106.44	105.66	108	106.76	106.23	107.42	107.5	107.27	107.6	107.51	108.91	106.74	108.45	105.85	107.95	106.09	107.92	106.85	107.78	106.31	106.18	106.73	106.89	106.63	107.78	106.71	107.41	106.52	106.74	107.33	108.42	107.43	105.82	105.96	106.71	108.18	107.68	106.51	107.6	108.64	107.21	108.02	106.83
100.26	101.18	99.512	100.46	99.419	100.17	101.42	98.487	100.17	100.44	98.541	101.72	100.72	101.07	101.79	102.06	99.072	99.755	100.47	100.4	99.37	99.306	100.54	99.223	100.28	99.175	102.1	100.21	100.98	98.988	100.71	101.33	100.71	100.62	101.26	99.306	100.55	99.244	98.039	100.28	99.342	101.44	101.48	101.65	99.865	99.486	100.5	101.78	99.838	99.074
104.79	104.72	107.57	106.16	104.06	105.26	105.69	106.38	105.15	103.95	104.66	104.24	104.4	105.32	105.48	104.21	105.48	105.9	105.86	107.11	106.26	105.39	106.92	104.88	105.97	104.87	105.96	106.16	104.59	105.57	105.55	106.5	105.06	105.77	106.21	106.28	104.28	106.96	105.23	105.98	104.98	104.76	105.17	107.14	105.68	106.33	104.81	105.04	104.4	106.39
106.64	105.05	105.69	105.42	104.82	105.9	105.68	106.47	105.58	106.99	105.63	104.5	105.39	107.33	104.65	104.92	105.45	105.18	104.43	107.29	105.95	105.07	105.17	106.33	105.41	105.73	105.75	105.92	104.71	105.17	104.62	107.24	105.81	105.25	105.75	106.08	104.75	106.83	105.55	105.87	106.91	104.1	105.95	106.59	105.72	105.94	106.08	106.35	105.09	104.13
106.63	104.14	104.15	105.19	104.49	104.48	107.28	104.35	105.71	106.32	105.71	106.02	106.95	104.32	104.25	105.67	107.27	104.64	104.41	107.24	107.93	105.69	105.56	105.01	105.2	106.26	105.55	104.55	105.1	106.45	103.78	106.98	105.15	104.35	106.75	104.88	106.85	104.71	106.2	106.09	105.69	105.98	105.23	106.74	106.48	107.02	105.94	104.6	104.05	105.77
105.51	107.14	105.31	106.51	106.72	105.49	105.84	108.21	105.18	105.86	106.02	106.18	104.34	105.61	106.15	106.91	105.07	105.54	106.09	106.47	105.31	105.44	107.62	105.06	106.04	105.26	106.69	104.53	106.88	105.84	105.7	105.59	105.33	105.28	106.1	106.23	106.29	106.8	106.58	104.26	104.89	105.2	104.73	104.88	106.57	105.14	107.11	106.5	104.04	105.81
106.17	105.52	104.44	105.85	105.37	104.64	105.12	105.82	104.67	107.46	104.86	104.08	104.9	103.08	105.56	105.24	105.43	104.44	106.59	104.66	104.37	107.27	106.51	105.4	105.33	105.39	103.59	104.51	104.23	106.17	106.73	104.18	106.31	106.01	105.42	105.44	106.18	105.37	106.89	105.75	105.77	105.38	106.46	106.18	104.48	105.09	105.49	107.01	105.26	106.68
111.03	110.99	111	110.06	111.2	111.18	111.95	110.61	111.48	110.69	109.63	110.32	111.02	110.41	110.08	111.66	110.89	109.74	112.37	110.27	111.53	110.48	109.52	111.08	109.15	109.57	110.49	109.8	110.54	109.9	111.26	111.8	109.98	110.86	110.61	110.5	109.2	109.97	109.54	109.59	111.11	110.18	112.06	110.59	109.71	110.6	110.29	111.89	110.32	110.36
111.26	111.78	113.59	112.28	110.35	112.75	111.11	111.94	111.81	110.29	111.14	111.51	111.9	111.31	110.48	112.06	112.27	111.63	112.09	111.48	112.84	111.87	111.07	111.18	112.28	112.34	112.45	113.38	112.71	112.54	112.05	111.37	111.89	112.48	112.61	111.16	111.92	111.24	112.11	113.87	111.88	112.17	112.79	111.38	111.79	111.73	111.49	114.15	112.87	112.24
111.15	111.29	112.71	111.72	112.37	111.28	111.88	110.9	111.19	111.58	112.52	112.55	112.05	109.8	111.58	111.88	112.04	111.01	111.7	110.14	111.09	111.83	111.42	112.18	111.28	110.76	112.19	112.31	111	111.69	110.38	112.25	111	111.37	110.79	110.77	111.57	110.62	110.96	110.86	111.26	109.62	112.52	112.09	111.8	111.25	114.18	111.79	111.53	112.23
107.18	106.79	106.11	107.02	106.41	105.13	105.23	105.4	105.33	106.18	104.33	104.69	106	105.52	105.68	106.52	106.4	106.29	105.22	105.96	104.65	105.75	105.66	104.88	106.78	105.95	106.65	105.62	107.02	104.72	104.25	106.03	105.33	106.84	104.52	108.06	104.97	105.87	104.91	104.98	104.8	106.15	106.47	104.35	107.51	105.74	105.23	103.94	104.6	105.83
104.62	105.74	105.88	105.86	105.53	106.1	104.44	107.06	105.65	105.92	103.51	106.91	104.61	106.71	106.16	106.19	106.1	105.1	105.11	106.99	104.53	104.62	105.54	106.21	105.8	106.19	105.53	105.14	105.18	105.92	105.5	104.54	105.12	105.34	104.91	105.03	105.49	105.19	106.06	106.17	104.2	104.94	103.62	104.09	105.2	106.46	105.26	103.77	103.88	104.69
106.01	105.95	105.37	106.84	106.06	105.63	106.41	104.22	104.68	106.2	106.42	104.87	106.25	107.48	106.79	104.58	104.9	105.68	106.08	105.26	106.35	106.83	104.73	106.2	104.58	105.9	103.91	107.16	104.52	106.12	105.19	105.91	106.22	106.31	105.68	105.23	102.83	106.15	105.71	106.59	105.31	106.42	105.15	106.65	104.57	106.44	106.06	106.19	104.84	106.46
106.09	106.58	107.9	105.63	104.18	103.97	107.96	105.41	106.19	105.58	105.85	105.08	105.81	106.15	106.51	105.11	107.14	105.94	105.98	104.93	107.21	105.29	106.63	104.7	105.74	107.4	105.79	105.43	105.88	106.23	106.21	107.54	106.15	105.9	105.56	106.21	105.36	105.4	105.56	106.26	106.39	105.78	104.97	105.76	105.06	104.74	105.38	105.05	105.61	105.73
100.6	101.73	100.57	99.243	101.11	101.15	99.958	101.05	99.305	101.02	99.218	100.05	100.76	99.793	100.38	99.715	100.48	100.76	100.13	100.57	100.96	99.115	100.61	99.779	100.72	102.6	100.8	100.93	100.47	99.421	101.43	99.738	102.4	101.5	100.93	101.96	99.863	101.15	100.9	101.61	100.91	100.54	100.72	100.38	100.11	100.2	101.39	97.973	101.88	100.66
110.28	109.43	110.5	109.34	110.56	109.96	110.51	110.67	108.61	109.45	109.29	109.76	109.83	108.91	108.84	110.14	110.33	109.57	110.66	109.78	109.02	110.43	108.4	111.62	108.97	110.24	109.79	109.16	110.68	109.8	108.69	107.98	108.96	109.72	110.56	109.25	110.1	110.75	109.82	110.65	111.32	109.29	108.3	109.49	110.7	109.61	109.77	111.56	110.43	109.75
112.16	111.28	113.13	110.84	112.2	108.92	111.77	112.01	111.64	110.43	112.13	111.81	112.2	109.66	111.87	110.71	112.58	110.63	112.91	111.22	110.53	111.98	112.48	111	110.01	109.91	111.21	111.64	113.79	110.9	111.55	111.42	110.79	111.21	112.67	110.95	111.28	111.85	113.65	110.9	112.15	111.69	111.66	111.6	112.25	112.72	112.42	111.98	111.4	110.61
108.02	105.76	105.61	104.98	104.96	105.94	105.92	106.15	105.77	105.44	103.25	103.89	105.09	106.98	105.17	104.95	106.83	106.96	104.64	105.63	106.11	105.42	107.05	105.48	106.1	106.27	104.53	106.78	107.62	104.92	105.98	106.65	106.24	106.1	104.84	106.14	106.12	106.69	105.79	106.5	105.92	103.76	105.6	106.85	106.65	105	105.94	106.01	104.72	105.1
97.968	100.26	100.56	99.429	101.28	99.119	100.67	98.695	99.271	98.223	99.912	98.97	99.271	100.43	98.652	100.39	100.87	98.746	99.961	100.11	102.09	99.252	98.455	100.3	98.438	99.105	98.472	99.388	98.418	100.25	99.777	100.07	101.66	100.83	100.35	100.33	100.69	99.749	98.57	98.503	100.99	99.531	101.01	100.43	100.68	97.465	100.2	99.696	98.64	100.8
104.58	104.06	104.99	103.14	105.75	104.45	104.74	103.51	105.57	104.85	103.02	104.74	105.32	103.41	104.58	105.68	104.71	105.02	104	103.84	104.52	102.51	103.03	104.94	104.33	103.74	105.68	104.34	105.8	104.64	105.19	104.45	105.41	105.84	105.66	103.99	105.94	104.05	104.71	104.4	104	104.24	105.69	104.93	105.87	105.01	104.56	105.09	104.92	106.29
106.48	108.13	106.37	106.33	106.27	107.32	108.18	107.71	106.22	106.4	107.75	107.26	106.42	106.09	106.03	107.24	105.35	104.46	107.01	105.77	106.59	106.91	107.23	106.96	107.19	105.04	106.67	106.61	106.7	105.67	105.33	105.94	106.15	106.67	105.58	104.46	106.68	106.49	107.14	106.43	107.78	106.17	106.72	104.64	105.89	105	106.71	106.08	107.07	107.22
103.89	105.01	103.46	103.82	104.63	102.63	102.95	104.9	104.04	104.73	103.56	104.3	104.4	103.9	104.68	104.54	104.04	103.19	104.59	105.04	104.63	103.2	107.04	106.3	104.13	102.75	104.56	103.32	103.14	104.24	103.36	103.06	103.79	104.02	103.88	104.21	104.6	106	103.46	105.31	103.78	104.38	105.14	103.73	105.87	104.75	103.43	103.82	104.65	104.73
109.5	111.57	110.69	111.25	111.93	112.3	110.43	113.81	111.5	111.46	110.42	112.74	111.86	114.32	112.39	113.72	112.6	112.32	110.13	111.77	111.38	111.59	111.41	113.37	110.86	111.65	112.13	112.83	111.8	112.93	110.82	110.75	112.45	111.96	111.32	113.84	112.85	112.01	111.24	110.7	110.68	112.07	111.76	112.72	111.75	111.89	111.53	113.58	112	111.05
103.1	102.86	103.55	105.1	103.26	102.79	103.77	103.12	103.74	105.55	103.94	105.24	102.92	104.43	103.79	103.63	105.41	104.42	104.68	104.55	105.73	103.72	103.64	103.84	103.07	104.9	105.34	104.88	104.11	103.82	104.39	105.24	103.91	104.05	103.76	105.25	103	103.1	104.38	105.71	106.2	105.44	105.29	103.91	103.85	104.51	102.57	104.29	104.05	104.13
107.06	106.9	108.19	105.72	105.9	108.06	107.45	106.62	106.89	106.87	105.86	105.22	106.5	105.87	107.14	105.55	107.48	107.15	105.89	107.17	106.54	106.71	107.27	105.92	105.95	107.32	106.83	104.81	107.13	107.29	106.66	106.62	106.5	106.96	106.71	106.09	106.12	107.05	107.11	107.27	106.35	107.55	105.07	107.09	107.74	107.67	106.89	106.07	106.7	105.72
105.08	103.84	107.19	106.47	104.26	106.23	103.99	106.15	104.15	104.94	105.99	105.86	106.5	105.1	105.84	106	105.11	104.19	105.21	105.64	104.64	104.34	105.45	105.39	107.27	105.53	104.22	105.12	103.22	105.5	104.17	104.57	103.93	104.56	106.16	105.22	104.23	106.35	104.16	104.77	104.45	106.26	104.85	105.73	103.14	104.76	105.21	105.45	105.48	104.85
108.7	108.15	107.49	107.73	105.11	105.45	107.27	105.61	105.81	106.82	106.47	105.87	105.55	106.79	107.47	106.4	107.84	106.95	106.16	106.03	106.84	108.11	105.9	106.89	106.44	107.49	107.68	105.17	105.92	105.92	109.14	106.19	105.98	106.95	108.16	107.95	108.46	105.26	106.93	108.61	105.73	106.9	106.05	108.09	107.21	106.23	108.02	106.07	106.51	107.58
104.52	104.4	104.7	106.37	104.76	103.93	105.03	105.7	105.18	105.71	105.18	104.41	104.2	103.93	104.71	105.01	104.1	103.75	103.95	106.55	103.31	105.21	106.1	103.88	104.54	104.31	104.72	104.16	105.47	104.66	104.03	104.54	104.25	104.46	107.2	105.01	103.74	105.16	104.18	103.66	105.39	103.99	104.94	104.21	105.22	102.63	105.86	103.19	104.46	105.67
110.62	110.75	109.69	110.11	110.58	109.06	110.23	109.09	109.63	111.37	110.53	109.23	110.43	109.93	111.07	111.57	109.83	109.57	110.3	111.29	109.77	110.46	111.5	111.57	109.72	111.87	109.53	108.41	109.75	110.49	110.87	109.09	109.6	110.9	109.88	110.87	109.66	109.73	109.57	111.1	110.83	109.47	110.03	109.28	111.3	109.17	109.5	110.43	108.91	109.28
104.65	104.45	105.83	105.81	104.75	105.54	105.37	106.31	105.8	104.97	107.45	106.73	106.39	105.1	103.86	105.01	106.75	105.51	107.01	105.22	104.97	105.45	104.89	105.91	105.68	106.19	104.54	105.47	105.14	106.83	105.35	103.86	105.14	106.57	104.82	104.95	104.9	105.84	107.09	105.25	106.62	104	105.72	105.56	106.04	105.16	104.69	107.16	105.58	105.99
105.02	105.04	107.67	104.76	105.61	106.43	104.97	107.46	105.94	104.94	107.19	105.29	103.94	107.49	105.13	106.27	104.11	104.21	105.98	106.93	105.88	105.27	105.37	106.25	105.78	106.14	105.91	105.94	105.63	105.88	105.51	106.27	105.17	106.33	104.1	104.04	103.48	105.84	105.82	104.86	107.34	105.5	104.75	106.07	106	106.62	104.96	105.93	106.05	105.72
104.16	104.35	104.45	104.29	105.83	104.53	104.83	106.07	105.49	105.29	103.95	105.61	104.79	105.51	104.7	105.76	104.99	104.68	104.78	104.38	105.3	103.46	104.2	105.45	105.5	105.71	104.46	103.53	104.24	103.57	104.55	103.32	103.92	104.26	105.31	104.36	105.72	105.23	105.96	104.44	106.2	104.91	104.48	103.77	104.61	104.98	103.72	104.37	104.67	105.1
104.79	105.47	104.99	106.89	104.61	106.34	104.31	104.8	106.79	105.06	104.6	104.39	104.11	105.61	105.31	105.62	106.64	106.53	104.93	104.12	106.38	104.78	105.59	105.49	104.45	105.36	106.43	105.63	105.76	106.06	106.04	104.12	105.75	103.5	105.18	105.15	105.92	104.26	104.59	105.06	104.55	104.93	107.41	105.13	104.82	105.62	104.92	105.53	106.1	103.83
109.79	110.62	109.53	109.16	109.49	107.74	109.91	108.22	109.13	110.12	110.84	109.71	108.95	108.61	110.95	109.8	109.84	109.55	109.05	110.35	110.11	109.64	109.31	110.69	109.9	109.76	110.64	110.44	109.21	108.83	109.87	108.91	110.69	111.79	109.04	110.2	111.49	109.63	108.71	109.68	110.77	109.92	111.07	109.44	112.02	110.7	109.57	110.45	110.45	110.32
115.68	117.66	118.78	117.64	118.33	115.93	118.04	119.2	115.64	118.95	117.38	118.57	116.89	118.43	117.04	115.93	116.61	118.45	117.98	118.72	117.35	117.49	117.51	117.53	117.3	117.17	116.81	117.46	117.62	118.15	117.19	116.57	117.25	117.55	117.39	116.8	117.22	117.49	118.12	117.22	118.3	118	119.35	119.3	118.08	118.44	118.06	118.04	118.51	118.14
112.28	112.75	113.61	112.38	112.85	112.6	113.96	113.13	112.84	113.77	112.22	112.38	113.27	113.33	113.53	114.08	113.08	113.55	112.2	112.01	114.04	111.41	111.96	112.95	112.68	112.92	113.63	113.81	112.16	114.46	112.01	111.77	114.16	112.74	111.76	112.63	111.3	112.51	113.37	115.3	111.59	114.02	113.95	111.38	112.28	113.39	110.93	112.06	113.2	112.65
105	104.95	105.68	104.72	103.49	106.08	104.64	105.73	106.16	104.09	104.87	103.54	105.85	104.5	105.27	104.29	105.15	102.7	105.55	103.2	104.19	104.28	104.78	104.49	103.48	105.23	104.23	104.47	104.39	105.26	103.21	103.78	104.15	105.14	104.36	104.64	104.4	104.1	104.07	104.57	105.17	105.44	105.41	104.08	105.39	104.96	105.21	104.56	105.94	103.05
108.42	105.47	105.87	105.33	105.75	106.7	105.78	106.8	106.42	106.29	106.44	104.09	105.39	104.85	106.4	108.16	106.49	105.85	107.8	105.72	105.17	105.48	107.54	105.45	103.67	105.14	104.2	105.76	106.98	107.05	106.77	105.04	107	106.57	107.34	106.09	104.84	105.11	105.65	105.34	105.91	105.82	104.66	105.03	107.32	105.01	105.09	105.83	105.57	106.01
111.61	111.93	111.14	111.68	112.43	110.95	112.19	109.85	109.09	110.3	111.29	111.48	112.72	112.59	112.02	112.75	109.2	110.95	111.65	111.25	113.67	111.25	111.46	111.34	111.44	112.46	111.43	111.51	110.69	111.63	110.3	113.36	110.82	113.25	113.38	111.68	112.84	112.63	111.84	112.51	112.33	112.29	111.39	111.61	110.2	111.8	111.78	112.51	112.08	112.34
103.72	104.64	107.22	106.66	105.12	105.55	106.75	105.1	106.19	105.73	106.59	105.54	107.51	106.15	105.37	105.97	107.36	106.67	105.45	104.62	106.55	106.83	106.3	105.51	104.93	105.02	105.05	106.22	106.23	105.57	106.42	105.22	105.5	105.53	104.27	105.72	103.92	106.4	106.52	105.21	106.05	105.66	106.71	107.15	106.15	104.91	105.85	105.98	106.03	105.07
105.81	106.36	105.06	106.84	103.92	106.98	104.84	104.25	104.22	106.27	105.24	104.96	105.99	106.12	106.01	105.1	104.85	105.97	106.24	105.49	105.71	106.09	105.56	106.02	103.44	106.23	105.15	106.01	104.82	106.1	106.45	105.97	105.3	106.06	105.93	105.64	105.39	105.18	104.69	105.4	105.12	106.26	105.68	105.6	106.55	104.63	107.24	104.66	104.74	105.88
117.84	116.51	118.34	116.52	117.61	116.19	119.03	117.19	115.33	117.07	116.94	117.71	117.81	118.72	117.65	118.17	118.4	119.05	117.65	118.2	118.1	118.16	118.61	117.2	117.75	117.64	117.74	117.97	119.11	118.25	119.63	117.94	116.62	119.13	118.8	117.58	116.95	116.01	117.4	118.94	116.38	116.65	117.1	116.68	117.87	118.73	118.25	118.13	117.08	116.4
106.22	105.39	106.21	106.8	106.56	106.04	105.03	107.38	104.88	105.33	105.62	106.31	105.53	103.93	105.22	104.55	104.89	104.81	106.14	104.66	105.01	105.71	104.84	106.15	106.86	106.42	106.84	104.46	106.72	105.78	105.31	105.66	106.23	105.96	104.36	105.39	105.21	105.55	105.1	105.58	106.68	106.91	106.36	106.59	106.27	105.59	105.02	106.5	105.57	105.19
106.67	106.96	107.65	107.48	106.78	107.02	105.3	106.03	108.06	107.61	108.21	106.89	107.51	106.24	106.93	107.02	106.81	106.73	105.82	107	107.41	106.96	108.32	107.66	107.57	107.1	106.45	106.04	106.37	107.27	105.96	106.51	106.79	106.22	109.34	108.34	108.59	108.18	108.27	106.89	106.37	108.09	106.63	104.15	107.85	105.74	106.59	107.11	107.94	106.97
106.67	105.95	106.84	106.37	106.66	106	107.15	106.58	105.31	106.2	107.63	105.53	105.94	107.42	106.27	107.68	107.63	109.18	108.05	106.84	107.7	106.91	108.21	107.51	109.02	106.6	106.49	106.42	107.07	107.95	107.16	105.96	105.81	106.01	107.01	106.22	105.78	107.33	106.77	105.76	106.1	106.3	105.98	106.83	107.28	107.39	107.39	104.14	106.42	107.73
105.86	107.01	106.54	105.84	105.34	106.27	106.86	106.96	106.19	106.18	104.75	107.5	105.89	106.55	105.41	105.69	106.46	105.23	107.02	105.81	105.92	105.83	106.87	108.33	105.01	107.12	106.18	105.24	106.01	106.93	105.32	105.89	106.9	106.03	105.97	108.22	106.7	107.04	106.01	107.48	106.21	107.72	105.51	105.55	107.74	106.58	106.62	106.93	107.35	106.39
111.22	109.06	110.09	110.75	110.98	109.32	110.89	110.27	110.05	111.78	111.03	109.26	111.01	110.63	111.6	110.34	111.05	110.33	111.3	111.41	112.43	111.07	110.85	109.18	110.63	111.08	110.52	109.3	111.01	111.59	110.22	110.32	109.87	110.51	111.55	110.96	109.36	110.77	110.16	109.94	111.32	112.06	110.26	109.43	110.28	111.07	110.71	111.23	111.51	109.66
110.58	109.66	110.22	111.17	112.08	109.5	109.28	110.04	111.42	111.79	109.25	110.89	110.09	109.73	109.64	110.14	108.78	110.32	108.58	110.84	110.17	110.9	110.19	110.1	109.7	110.78	110.27	110.09	110.45	109.08	111	109.59	109.2	110.64	110.13	109.31	109.58	109.75	111.11	110.06	109.31	110.63	110.95	111.34	111.45	108.29	111.2	110.45	111.9	110.3
105.68	107.13	107.11	105.01	105.9	107.01	106.45	107.64	106.37	107.09	104.37	106.37	105.96	106.41	106.4	105.69	104.95	106.35	106.72	104.99	104.53	107.07	104.78	106.31	107.82	104.89	107.21	104.93	106.01	106.86	105.46	105.75	106.76	106.19	104.32	106.61	106.81	105.89	105.86	106.67	106.48	106.97	106.71	107.07	106.14	107.54	104.6	106.3	108.42	106.36
106.1	106.04	106.07	107.38	105.11	106.4	105.79	104.7	105.8	106.19	106.24	105.39	105.95	105.17	106.93	105.62	106.08	107.13	105.47	105.9	105.6	104.67	105.65	105.18	106.31	104.65	104.93	105.02	106	106.91	107.97	105.31	106.61	103.97	106.19	105.65	105.97	106.01	104.76	106.66	105.89	104.67	105.19	105.35	106.05	104.2	105.12	106.01	106.42	106.14
104.58	106.35	104.43	106.34	106	106.49	106.35	105.49	104.36	103.97	105.23	106.34	105.15	105.89	104.16	105.68	107.51	104.4	106.08	107.22	105.08	104.18	106.34	104.76	106.52	107.25	106.5	104.62	106.01	105.25	106.55	106.03	106.51	105.73	105.13	103.84	104.08	105.8	104.65	105.17	106.07	104.2	105.03	105.06	105.72	105.31	105.74	105.95	106.91	105.37
110.53	111.39	112.38	109.88	111.52	111.37	110.05	110.87	110.77	108.78	108.34	109.35	110.6	110.35	111.72	110.83	110.49	109.8	109.74	109.76	109.05	109.41	111.73	110.13	109.39	110.84	111.58	109.73	110.21	110.66	109.85	110.94	109.12	109.98	108.91	110.24	109.72	110.27	109.61	109.87	110.61	111.01	110.99	111.43	110.48	110.21	111.02	109.41	110.07	109.2
100.35	99.423	99.444	99.145	100.18	98.599	101.43	100.43	100.98	100.06	100.13	102.57	98.575	101.47	100.47	99.205	100.6	100.93	101.71	100.5	100.97	99.057	101.33	99.586	100.38	100.75	99.377	100.91	99.434	100.19	100.08	100.61	99.833	99.399	98.742	101.29	100.46	99.742	100.89	100.46	100.84	101.57	99.491	99.997	101.45	100.24	100.83	100.45	99.067	99.436
105.05	106.88	108.07	105.88	104.76	105.14	106.25	105.42	106.08	105.28	106.63	107.4	105.95	105.96	105.79	106.33	105.53	105.31	106.27	105.02	105.89	105.93	105.75	106.01	107.04	105.78	105.03	107.6	105.76	107.36	104.55	106.1	105.44	105.21	104.56	105.94	105.75	105.84	106.66	106	106.95	106.24	106.14	106.48	106.56	106.46	106.19	106.45	106.24	107.27
113.1	112.88	114.89	111.34	112.13	113.15	110.29	111.86	111.95	111.45	111.99	110.91	112.24	113.18	113.43	113.02	112.77	112.98	111.51	110.75	111.63	111.24	111.87	111.95	110.17	112.29	112.67	112.16	111.92	111.23	112.65	112.12	112.93	111.79	111.7	111.81	110.76	111.71	111.92	112.19	112.44	112.78	112.08	109.43	111.13	111.79	112.18	111.2	113.74	111.51
105.36	106.49	106.28	106.51	108.66	105.78	106.56	106.51	107.35	106.07	107.4	104.25	106.57	105.45	107.04	106.61	105.24	106.72	107.1	106.65	105.71	108.17	105.81	106.41	107.91	107.49	106.84	107.24	106.21	108.04	105.85	106.86	105.37	107.05	107.66	106.57	104.27	105.09	107.94	106.46	106.65	105.46	106.42	105.56	108.06	106.61	107.57	105.43	104.56	107.73
98.463	101.38	99.414	99.679	99.075	99.967	100.76	99.524	100.44	100.42	101.39	100.58	99.496	98.874	98.296	99.869	101.35	100.24	100.22	100.26	102.01	98.98	99.185	99.589	100.83	101.51	101.26	99.303	99.035	99.863	100.13	98.665	101.02	101.02	102	101.65	100.49	100.89	99.117	100.41	101.26	100.57	99.028	100.03	101.04	101.33	99.625	99.617	100.24	101.04
106.69	107.49	104.68	106.87	106.97	106.62	107.72	105.37	105.59	105.77	106.73	106.23	106.98	105.5	107	105.5	106.56	107.47	106.14	106.96	107.49	106.45	106.9	107.12	107.77	107.01	107.09	105	107.06	105.18	105.75	106.82	105.52	104.46	105.52	106.75	105.52	105.76	106.58	107.84	105.38	106.59	108.12	106.46	104.95	106.21	106.48	107.18	105.72	106.22
111.58	109.94	111.78	111.1	111.15	109.89	111.01	111.37	110.88	111.17	111.65	110.48	112.93	111.72	111.54	111.65	111.96	111.16	111.8	111.24	109.8	110.32	109.9	111.25	110.93	112.51	111.04	110.09	110.74	109.65	111.66	111.99	111.39	111.17	111.5	110.86	111.05	111.18	111.6	110.56	111.01	110.02	110.63	111.18	110.63	110.38	110.41	111.34	111.26	111.43
106.21	105.31	106.08	106.43	105.74	104.59	108.51	106.88	106.22	107.11	106.28	107.15	106.62	107.53	107.38	105.66	106.62	107.05	106.16	106.85	107.83	105.86	105.94	105.66	106.96	107.83	105.48	106.28	106.15	106.81	107.82	106.74	107.46	106.97	107.88	107.43	106.67	105.47	104.42	106.85	105.49	104.9	108.18	106.43	105.67	105.83	108.5	106.24	107.8	106.95
106.34	104.11	104.56	103.57	104.34	103.72	104.18	103.34	105.18	102.99	103.05	104.38	104.21	102.62	104.35	103.09	104.69	104.64	103.43	105.01	104.46	103.05	105.02	104.47	104.33	103.98	104.53	104.5	104.92	104.17	106.06	103.63	103.89	105.28	104.03	105.74	103.78	102.98	103.63	104.01	103.74	104.98	104.34	104.35	103.3	103.76	103.87	104.67	104.05	105.13
111.19	113.51	111.59	112.41	111.49	113.02	109.94	113.24	111.76	111.81	110.87	113.02	111.12	113.05	112.58	111.02	113.72	112.12	111.31	111.91	112.48	112.69	111.41	110.14	111.82	111.46	111.88	111.99	110.21	112.54	111.31	111.22	111.75	111.73	111.68	111.57	109.99	110.85	111.96	111.35	112.81	112.14	112.19	111.98	112.28	111.04	112.44	112.54	110.92	111.2
110.96	113.04	111.74	112.43	111.47	111.57	111.95	110.61	113.72	111.73	111.94	112.48	111.25	113.63	110.99	111.86	111.02	111.54	111.93	111.07	111.99	112.75	111.36	111.07	112.04	110.98	111.32	112.87	113.14	111.93	112.47	111.23	111.05	112.85	112.41	112.77	111.65	110.02	110.53	111.05	112.87	112.05	112.32	112.07	112.15	111.45	111.94	112.45	113.34	112.04
109.42	110.09	109.4	110.22	107.77	108.75	108.7	107.98	109.79	110.17	109.69	110.61	109.84	110.39	110.82	110.12	110	109.69	109.64	110.09	111.07	110.19	109.46	111.77	110.65	108.98	109.42	110.3	110.42	109.19	110.58	109.82	108.95	110.05	110.26	111.53	108.89	108.98	110.08	109.09	108.58	108.41	110.16	111.5	111.63	108.27	111.02	109.96	108.62	111.98
98.63	101.19	99.137	101	99.802	99.577	99.529	99.882	100.77	100.52	98.26	100.26	100.52	99.569	99.984	99.522	99.804	100.95	99.691	101.41	100.58	99.717	100.08	99.398	98.828	98.361	99.285	101.73	100.28	100.17	99.783	99.354	98.392	100.56	98.841	98.832	99.1	99.964	100.33	99.489	99.734	100.18	99.389	101.36	100.23	100.55	99.752	99.651	100.88	99.848
106.3	104.41	104.82	107.24	106.92	105.85	104.78	104.67	106.68	106.3	106.76	105.08	104.91	106.13	105.61	106.55	105.93	104.67	105.5	106.8	105.46	106.74	104.85	105.8	106.36	106.08	105.23	106.42	105.39	105.35	104.98	104.77	106.54	106.4	106.73	105.64	106.82	105.79	105.52	105.79	104.44	104.76	103.93	105.06	105.14	106.6	105.73	103.98	105.5	105.95
112.53	112.33	111.41	112.64	111.78	112	111.5	112.62	112	110.88	112.37	110.53	111.63	111.94	112.04	111.83	110.89	111.14	110.51	112.12	111.88	111.24	112.2	112.1	111.69	113.22	112.37	111.09	112.77	110.77	110.8	112.47	109.97	112.51	110.9	112.32	112.2	111.63	111.02	112.71	112.11	111.82	112.22	111	111.9	110.82	112.62	111.22	113.56	112.52
105.55	107.27	105.19	105.61	106.01	105.41	105.11	105.22	104.99	104.34	106.23	106.23	105.05	103.84	105.23	103.96	104.38	105.29	104.38	104.97	105.62	105.7	103.79	103.46	104.63	105.32	104.98	105.49	105.35	104.82	104.08	104.02	105.3	105.49	105.14	103.51	106.19	103.45	105.97	104.94	104.66	104.24	105.19	103.44	103.77	104.39	105.19	104.04	105.66	105.79
103.18	102.52	100.35	101.6	101.51	99.348	102.04	101.36	100.54	100.03	100.61	98.981	100.76	98.377	101.08	101.91	100.96	101.49	100.1	99.793	100.61	99.035	100.61	101.22	100.97	101.61	101.16	101.09	99.687	101.3	100.6	101.41	101.47	101.66	100.34	100.38	100.46	100.66	100.17	101.19	99.892	100.25	102.19	101.54	101.15	101.04	101.44	99.955	101.37	100.05
111.07	112.95	112.5	110.9	109.07	113.11	111.82	111.17	111.34	111.61	113.23	112.95	111.37	111.05	110.96	111.74	112.39	111.8	111.65	111.89	109.85	109.88	111.84	113.35	110.75	112.28	110.92	111.23	111.04	112.27	110.46	110.19	112.53	110.36	111.91	111.5	111.12	112.42	111.3	111.06	111.18	110.44	112.64	111.29	113.21	112.92	112.12	111.78	112.69	111.52
105.91	106.6	106.23	105.79	105.48	106.59	106.6	105.59	105.34	105.26	105.33	106.23	104.89	104.54	106.01	104.83	105.48	105.39	105.49	103.44	106.59	104.84	105.95	105.66	105.59	106.18	105.44	105.43	105.37	105.19	103.9	105.43	103.89	105.1	106.46	104.7	106.07	104.7	105.07	105.12	106.16	104.46	106.93	104.81	105.9	106.48	107.33	105.3	104.82	105.72
106.44	106.84	105.39	107.19	106.32	105.7	107.33	107.62	105.87	108.13	107.01	107.71	107.57	106.55	105.35	105.92	106.57	105	106.73	106.54	107.2	105.26	105.63	106.56	106.84	106.04	106.93	105.71	106.13	105.77	107.13	107.54	106.69	106.39	106.59	105.74	105.54	107.14	106.39	106.63	105.9	105.49	105.48	107.99	106.08	106.4	106.77	105.68	106.95	106.89
105.03	106.09	105.44	104.66	104.81	105.74	106.21	105.89	107.1	106.29	105.93	104.97	105.28	106.96	106.02	104.14	105.67	107.99	105.29	104.71	104.59	105.68	106.38	106.42	105.18	106.09	106.45	104.63	105.98	105.36	102.27	104.62	103.54	103.79	104.68	105.91	104.53	106.47	105.65	105.11	105.02	105.37	106.23	106.31	106.65	104.83	106.27	104.25	105.7	107.8
100.31	99.335	99.471	100.29	99.964	100.59	98.838	99.371	99.273	100.67	99.995	98.545	99.543	100.04	100.22	100.31	99.965	99.581	99.335	99.292	99.317	99.475	100.26	98.645	100.43	98.811	100.21	98.302	99.526	101.15	98.976	99.797	99.828	100.53	100.65	98.564	99.12	99.654	100.43	99.951	99.856	101.2	99.483	98.541	98.656	100.6	99.932	98.918	99.658	99.202
107.11	105.2	107.01	104.86	106.1	107.34	106.2	105.35	107.7	106.34	105.78	105.25	104.79	105.82	106.08	107.18	106.63	105.94	105.63	105.85	105.7	106.19	106.11	106.56	106.27	107.4	107.03	107.17	106.76	107.97	106.08	105.99	106.49	107.65	106.55	105	104.54	107.63	105.45	107.16	106.13	105.87	106.64	106.38	106.36	107.76	106.07	106.42	107.71	107.38
104.95	104.9	106.2	106.64	104.49	103.51	105.95	105.5	105.76	105.33	105.57	107.14	105	104.39	105.36	105.49	106.17	105.4	106.2	104.48	104.62	105.51	106.47	106.3	105.03	105.84	105.74	105	104.78	106.32	106.24	106.77	105.76	106.06	107.25	106.42	105.78	106.45	105.26	106.53	105.02	105.97	105.11	105.14	104.87	105.09	106.18	105.93	106.36	105.96
117.31	115.04	116.2	115.74	116.9	115.06	116.68	117.31	115.92	117.58	115.57	115.51	116.67	117.17	117.23	116.4	117.25	115.18	116.63	117.15	115.28	116.36	116.07	115.6	116.6	114.83	115.48	117.94	115.85	117.54	115.71	116.4	116.54	116.12	115.84	117.17	115.32	115.45	117.64	116.17	115.52	115.89	114.9	115.25	116.09	116.29	116.04	116.53	117.41	117.03
105.9	105.6	106.98	105.28	105.22	103.92	105.56	105.46	106.63	105.3	106.15	104.85	105.71	106.63	106.33	104.83	105.97	105.09	104.55	104.48	105.89	106.11	104.64	105.13	106.62	105.82	105.43	104.78	105.1	105.51	104.31	106.71	104.42	105.12	105.03	106.16	105.19	105.92	106.16	104.94	105.08	104.13	105.21	104.14	105.17	105.47	104.94	105.9	105.45	104.49
100.86	101.21	100.2	98.862	100.49	100.46	100	99.697	99.439	100.13	101.22	101.82	98.457	99.791	100.9	99.939	99.843	99.837	99.469	100.14	100.94	99.007	100.78	102.61	100.87	98.997	99.309	101.9	101.04	101.42	100.74	99.892	100.17	99.405	100.6	101.25	100.54	99.806	100.73	100.07	100.43	98.974	99.907	100.37	100.42	100.2	98.977	99.218	99.587	100.26
109.76	110.83	109.79	111.05	114.45	111.56	110.41	110.42	111.35	111.25	111.25	110.96	111.29	111.84	110.71	110.71	112.05	112.21	111.92	111.52	110.27	109.96	110.92	110.23	110.93	111.61	110.89	111.18	112.53	110.68	110.94	112.72	113.11	111.83	113.16	110.77	111.17	111.98	109.76	110.65	111.27	111.64	112.51	109.88	112.9	111.78	110.89	110.86	111.59	110.82
106.77	108.64	107	105.85	106.58	105.26	106.29	107.57	106.28	105.94	106.43	106.44	105.67	106.74	106.25	106.33	106.06	106.03	105.54	104.65	105.41	105.39	105.99	105.72	107.33	104	106.58	107	107.28	106.45	106.83	106.32	105.54	108.77	105.21	105.81	107.82	106.12	107.24	106.66	106.41	106.92	106.06	107.74	106.87	106.48	107.46	107.58	106.77	105.16
109.83	111.02	108.85	108.8	109.69	110.09	110.35	110	108.89	109.88	109.24	110.57	109.21	109.76	110.33	110.18	109.82	109.61	109.46	110.55	108.62	109.56	110	107.49	111.23	110.98	109.78	109.59	111.25	110.46	110.12	109.47	110.89	110.27	108.62	109.56	110.28	108.72	109.25	109.63	109.29	108.38	109.82	107.62	109.66	110.07	110.63	110.19	110.1	110
101.11	100.57	100.28	99.605	99.507	99.517	100.2	100.31	98.982	99.633	101.63	99.671	98.645	100.19	100.79	100.78	100.85	98.658	100.11	100.93	100.05	101.08	100.23	98.575	100.66	100.83	100.09	98.591	100.8	100.56	99.106	98.572	99.621	99.794	99.538	100.45	100.64	98.386	100.22	99.7	100.52	100.52	100.04	99.437	100.2	98.971	101.01	100.1	100.39	99.628
104.37	102.94	104.51	103.41	102.6	104.62	104.24	104.52	103.8	103.04	102.98	105.65	103.82	103.83	105.25	103.07	104.45	103.73	103.83	103.06	102.42	103.25	103.86	105.89	104.61	105.26	103.18	102.28	103.68	103.09	103.45	103.1	103.24	103.49	103.88	104.67	104.33	104.87	104.65	103.3	105.71	102.87	103.51	105	102.46	102.98	102.68	104.45	105.89	103.9
106.16	106.33	106.33	103.96	105.23	105.63	104.89	108.31	107.65	105.81	106.57	105.26	106.35	104.98	105.7	106.74	106.78	106.26	105.27	105.08	107.05	104.02	105.97	104.45	106.16	105.06	106.01	105.49	104.15	105.95	106.05	105.23	106.58	105.72	105.67	105.69	104.63	104.94	105.5	106.14	105.2	106.63	106.57	105.22	105.28	103.52	108.49	104.89	106.34	106.05
110.03	110.9	112.62	110.43	109.53	111.33	110.81	109.43	110.71	109.75	109.67	109	110.66	108.46	111.08	110.49	110.32	108.92	111.75	111.03	111.29	110.27	110.26	110.64	110.76	110.62	110.92	110.12	109.67	109.75	109.59	110.44	111.93	109.09	110.95	111.4	110.47	111.83	111.19	110.85	111.44	111.88	111.4	109.29	110.35	109.56	110.45	109.91	111.27	110.44
106.28	104.94	106.86	104.86	106.63	106.86	105.77	107.29	106.25	107.19	106.33	105.73	106.76	106.5	104.69	106.03	105.39	105.97	107.23	106.05	106.46	107.12	106.67	105.79	105.71	106.25	104.77	105.37	105.58	106.65	106	105.68	106.44	105.51	105.91	105.89	105.49	105.99	106.82	107.41	105.2	105.91	105.59	107.27	106.36	106.08	105.84	103.91	106.45	105.09
105.01	105.36	104.13	104.63	104.56	101.99	105.82	105.06	103.64	104.36	103.9	104.27	105.31	103.06	104.12	103.85	106.66	104.19	103.69	105.17	105.59	104.51	103.37	103.65	105.01	105.54	103.82	105.9	104.6	104.72	103.19	103.31	105.48	104.86	105.2	104.87	104.11	104.07	105.37	104.15	106.12	104.25	102.92	105.83	103.98	105.8	104.25	104.05	102.8	104.61
105.27	106.86	105.1	105.59	105.48	106.28	104.12	105.7	106.43	105.48	105.89	105.3	105.83	105.92	107.73	105.32	106.52	104.66	105.24	105.93	107.31	106.22	106.15	105.14	105.46	106.3	104.86	107.08	106.66	105.74	105.6	104.77	105.8	105.61	105.19	105.57	105.49	105.95	107.21	105.8	107.46	106.17	105.33	106.22	105.43	106.98	105.39	105.14	107.44	106.65
106.83	107.07	105.89	104.72	106.39	106.21	106.84	106.18	106.65	105.49	105.55	107.55	105.22	104.74	105.49	106.13	104.07	105.9	105.16	105.22	106.2	105.29	104.59	107.13	106.55	105.68	105.8	106.27	107.46	105.33	106.02	107.42	107.29	105.83	104.8	105.21	106.73	106.43	105.32	107.03	106.88	105.05	105.19	105.39	105.3	106.68	106.1	104.45	106.59	106.05
106.91	106.76	107.25	107.05	106.38	106.43	105.37	105.69	106.64	106.32	106.07	104.68	106.59	106.01	106.04	105.44	105.28	107.15	105.38	104.16	106.11	105.25	103.26	104.89	106.53	106.43	105.13	105.59	106.06	106.39	104.83	107.57	107.8	105.57	106.15	107.32	106.67	104.81	106.26	105.92	106.12	106.05	105.46	106.33	106.45	106.61	106.82	105.81	105.17	106.28
111.01	110.58	109.94	109.21	110.78	110.3	109.81	109.71	108.84	110.4	109.62	108.63	111.33	109.5	110.94	109.28	110.04	109.72	111.06	109.36	110.6	108.67	110.91	108.15	111.11	110.83	110.92	110.29	108.55	111.17	108.42	109.97	109.46	111.53	109.5	109.22	109.39	110.17	109.02	109.36	110.79	109.16	110.46	109.46	110.47	109.28	108.54	109.15	109.62	110.14
110.37	109.65	111.64	110.98	110.68	110.35	113.18	109.89	109.83	110.02	111.85	110.47	109.85	112.21	109.67	108.69	110.97	111	112.86	108.81	110.3	111.98	110.63	110.95	110.28	109.62	110.44	111.95	110.65	109.4	109.6	110.49	110.35	109.45	111.71	111.62	111.58	110.46	110.24	108.74	110.58	110.16	111.02	110.65	111.6	109.45	110.36	111.08	111.26	111.01
111.05	111.46	112.4	111.26	112.36	111.44	112.31	112.8	110.68	110.94	110.48	113.4	111.21	111.83	113.29	111.29	111.6	110.24	112.47	112.75	110.78	111.89	111.03	112.54	112.08	111.58	110.82	112.58	113.61	112.4	110.93	111.35	111.87	110.76	112.02	111.42	112.4	111.43	111.04	110.56	112	112.15	111.46	111.28	110.25	111.5	112.25	112.86	110.62	111.53
109.3	110.44	111.22	111.16	109.5	111.76	110.4	111.03	108.92	110.47	110.69	109.81	110.77	110.71	111.16	109.63	110.83	111.04	110.18	109.82	109.88	111.42	109.57	110.51	110.4	111.15	110.76	110.66	109.87	110.51	111.71	110.73	112.03	109.97	109.26	110.96	109.92	110.82	110.94	111.26	109.92	109.97	110.7	110.35	111	110.63	109.88	111.35	110.02	110.63
111.28	110.96	111.05	109.45	111.57	111.99	111.26	110.94	109.74	110.55	112.22	109.79	110.7	112.55	112.15	111.36	111.38	111.79	112.25	111.5	111.59	111.28	111.07	111.96	111.64	110.69	110.97	112.74	111.66	110.67	110.63	110.54	111.35	111.5	111.77	111.55	111.84	111.89	112.07	111.29	111.75	111.07	113.08	110.03	112.84	112	112.34	111.13	111.77	109.35
111.93	113.65	113.41	112.16	113.23	113.42	113.62	112.72	113.74	113.02	111.4	112.44	113.1	113.36	113	112.3	114.32	113.52	114.09	114.46	113.47	112.7	113.36	114.68	112.28	112.65	112.05	113.8	113.57	113.99	113.35	111.23	113.89	113.44	113.06	112.49	110.93	113.14	112.75	111.5	111.94	112.36	111.54	111.89	113.68	113.26	112.95	112.28	113.25	114.05
98.432	100.37	99.549	100.9	99.712	102	98.109	100.19	100.95	99.357	102.31	98.754	101.19	101.63	100.34	100.21	100.86	100.53	100.12	98.544	100.55	98.83	98.72	99.211	100.53	100.17	98.69	99.711	100.44	100.03	99.91	99.462	99.06	98.258	100.2	100.48	99.777	100.19	99.204	99.927	100.31	98.821	99.547	97.953	99.965	101.35	99.755	99.477	99.792	100.54
118.12	116.37	115.48	113.89	116.57	115.16	116.11	116.59	115.46	116.33	115.89	115.88	117.18	114.7	115.17	114.47	116.39	116.71	114.61	116.07	117.1	116.17	116.07	116.27	115.45	116	116.65	115.31	114.9	116.04	116.34	115.79	116.82	116.05	117.98	115.72	115.06	117.03	116.6	117.23	115.53	117.16	117.38	115.16	116.61	114.31	115.93	117.11	116.77	115.28
109.35	110.03	109.69	109.99	109.69	111	112.22	109.8	110.2	109.54	111.16	110.16	109.66	110.4	107.91	110.42	109.33	109.73	109.09	108.54	108.91	110.29	109.79	110.14	110.44	109.8	109.25	109.55	111.03	109.2	109.55	111	111.03	108.63	110.16	109.85	109.72	109.01	109.64	109.03	111.08	109.94	109.87	107.87	108.66	108.97	108.87	109.49	109.17	110.33
106.81	107.06	105.95	106.56	107.89	107.64	106.12	105.27	107.18	106.72	106.1	105.17	106.13	107.06	106.2	105.73	104.87	107.77	108.97	107.46	106.53	106.27	105.57	107.58	105.78	106.2	107.15	106.35	104.29	107.35	105.65	104.87	105.49	106.29	106.96	105.61	105.78	107.5	105.92	106.56	105.61	105.83	107.04	106.86	106.28	106.55	107.64	106.89	106.12	105.77
104.61	105.33	104.58	103.94	104.59	105.63	105.4	103.88	104.83	105.09	106.67	103.47	104.89	105.14	103.81	104.7	104.47	105.67	104.83	104.06	105.63	105.27	104.15	105.41	105.8	104.28	106.85	104.4	105.59	103.91	104.72	106.76	103.7	105.12	106.33	105.55	104.45	103.36	106.03	103.59	105.09	105.7	103.97	105.43	105.77	106.05	105.12	105.82	104.38	103.81
106.03	105.99	105.87	106.16	105.99	107.35	105.19	104.69	105.89	106.32	104.44	105.39	105.44	106.88	106.07	105.28	106.09	106.53	106.58	106.85	105.89	106.14	105.24	106.23	105.34	104.35	105.88	105.03	104.93	106.04	105.68	104.48	104.88	105.49	105.67	106.12	105.22	106.17	106.73	105.5	107.09	106.68	104.26	105.61	104.37	106.74	107.25	106.03	107.33	105.81
104.99	104.61	102.26	106.68	102.93	104.78	104.94	103.93	104.26	104.52	104.06	104.66	104.82	104.95	105	105.57	104.19	105.98	104.97	103.86	103.85	103.07	103.98	101.3	104.78	103.6	104.4	105.13	103.13	103.85	104.41	105.12	106.04	103.14	104.31	106.71	104.74	105.42	104.86	104.28	104.83	104.46	105.18	103.55	104.75	105.25	103.53	104.55	105.66	104.47
112.11	112.37	112.3	110.85	112.87	112.24	112.11	113.42	110.88	111.87	111	112.64	111.93	109.98	111.7	111.97	111.71	113.19	111.49	112.07	110.81	112.29	110.92	110.96	112.96	112.89	111.68	113.09	114.06	111.24	111.93	111.32	111.36	111.18	110.95	111.95	111.15	113.25	111.45	112.86	112.03	111.78	111.45	112.36	113.67	111.46	111.84	112.03	111.56	111.89
106.69	107.99	106.32	106.11	105.62	107.24	105.04	107.03	107.53	106.54	106.26	107.46	107.3	106.67	104.31	105.68	106.59	105.43	105.75	108.31	106.55	106.17	106.03	106.55	105.89	106.83	108.54	107.46	108.08	108.02	103.63	107.02	106.18	105.45	107.44	105.72	106.17	106.17	107.11	106.43	106.32	108.62	107.44	105.88	106.76	106.15	105.63	106.38	106.72	107.37
105.24	107.15	106.15	104.65	105.19	102.79	105.94	105.33	108.51	104.93	106.81	105.37	105.72	103.12	107.44	105.85	105.95	106.94	104.94	104.81	106.51	104.57	105.14	105.42	105.76	103.74	105.91	107.56	103.67	105.28	104.68	105.7	105.62	105.03	104.77	105.21	106.55	107.51	106.36	106.78	104.69	104.03	105.15	107.05	105.34	105	104.8	105.3	104.51	105.13
110.51	110.93	109.37	111.48	110.33	110.1	111.65	111.54	112.27	111.54	109.95	111.24	112.71	112.21	111.9	109.7	112.09	112.27	111.61	112.44	111.99	110.16	110.92	111.81	111.15	111.02	111.73	110.47	112.44	110.13	111.17	112.04	111.61	108.71	110.93	110.98	110.32	112.82	110.08	111.28	110.71	113.21	111.29	113.09	110.38	110.55	113.07	111.43	110.3	111.73
106.14	105.04	106.14	104.86	104.83	105.03	104.99	106.33	103.73	106.75	105.56	104.49	105.51	107.23	104.35	105.54	106.41	105.96	105.94	104.94	104.76	105.51	104.76	106.27	105.67	105.82	106.47	107.15	104.1	106.92	104.68	105.46	105.72	104.66	106.1	105.64	106.51	105.35	105.02	103.68	105.03	106.12	105.37	104.47	105.17	105.63	106.36	104.92	106.51	106.5
110.94	110.46	110.37	111.4	110.51	111.82	110.92	111.17	111.75	110.51	110.97	112.22	111.82	111.06	111.25	113.15	111.03	111.4	110.32	110.68	110.64	111.79	110.99	110.77	111.44	111.5	110.71	110.44	111.5	109.96	112.24	111.78	110.36	111.63	112.71	112.5	111.33	112.52	110.37	111.5	111.77	112.29	111.97	111.18	112.57	110.49	110.75	111.11	109.49	110.85
105.79	107.34	105.3	107.16	105.77	106.68	107.61	106.01	107.03	106.78	105.84	107.4	105.72	105.76	107.55	105.39	106.86	106.75	105.95	105.78	107.65	105.67	106.79	106.54	107.36	106.34	107.25	106.42	106.4	107.78	105	106.5	107.56	107.41	106.52	106.88	104.46	105.86	106.45	107.38	105.65	107.13	106.43	105.05	106.64	106.54	106.5	106.28	107.03	105.33
115.98	115.56	116.81	115.23	116.71	116.52	117.11	115.51	115.7	115.65	115.26	116.03	115.39	116.42	115.17	114.55	116.13	116.37	117.02	116.01	116.08	117.77	116.39	117.1	116.07	115.25	116.52	115.66	116.28	116.61	117.04	115.01	116.31	117.36	116.69	117.33	115.48	115.31	116.06	116.33	115.47	114.85	116.44	116.52	114.9	116.73	117.44	115.68	115.54	115.61
106.62	105.91	105.68	105.46	106.14	105.66	105.19	105.69	105.71	106.63	104.35	103.01	103.98	105.26	104.92	105.5	104.75	104.97	106.43	104.77	106.13	104.43	104.88	105.59	106.08	104.02	103.61	105.32	105.28	104.07	105.54	106.77	105.75	105.52	105.3	105.97	106.33	106.14	105.81	106.54	105.24	106.64	105.97	104.53	106.18	105.82	105.72	104.68	104.6	104.53
105.64	106.38	106.47	107.65	106.97	106.35	106.83	107.09	105.15	106.16	108.12	106.32	106.52	107.98	107	107.11	107.84	106.11	104.84	107.29	105.52	106.31	105.4	105.5	106.66	107.21	105.75	107.1	106.56	108.9	106.64	107.54	105.98	104.9	106.46	106.22	103.94	107.77	105.94	106.33	106.81	105.25	105.31	106.82	105.57	105.39	108.06	105	106.52	107.33
105.38	105.82	105.11	105.39	106.28	105.71	106.29	107.04	105.19	105.67	105.63	106.7	105.1	105.48	106.63	106.2	106.46	106.04	107.72	105.16	105.56	107.53	107.77	105.17	104.49	106.36	104.8	105.54	107.54	104.81	106.31	107.44	107.08	106.12	105.6	105.96	105.71	105.47	107	107.07	106.54	104.95	104.91	104.3	107.73	105.25	107.11	106.03	106.15	107.31
109.49	110.72	108.58	111.58	109.24	110.22	110.05	109.07	109	108.68	108.37	110.58	108.19	110.61	109.17	110.46	108.87	109.37	110.68	109.82	109.44	110.13	109.46	108.94	111.16	108.74	108.76	109.98	109.88	109.55	108.17	109.89	108.75	109.51	110.11	110.61	110.8	110.23	109.41	109.46	110.42	110.93	109.95	110.68	110.12	109.29	109.54	107.55	109.84	110.02
99.984	100.19	99.702	100.75	100.44	99.6	100.5	100.68	100.15	100.97	99.272	99.875	100.94	99.834	99.29	98.934	101.11	99.894	99.807	100.01	99.649	101.29	100.76	102.04	98.197	101.07	99.63	101.6	99.369	100.9	100.95	98.997	101.68	100.24	99.633	99.991	101.04	100.53	100.07	99.638	100.26	99.389	99.431	100.11	100.26	101.4	100.94	100.14	100.49	99.943
100.1	99.701	99.742	98.561	100.73	100.15	99.203	99.348	101.35	100.33	98.68	100.11	99.747	99.406	99.769	100.43	99.501	99.174	99.951	101.43	98.323	99.598	99.084	100.01	100.65	99.215	100.99	99.399	100.95	101.33	99.432	98.388	100.97	101.26	100.42	101.11	100.26	101.46	98.306	101.23	102.21	99.87	100.16	102.04	101.25	100.81	99.461	99.638	99.868	101.06
109.21	110.69	110.88	109.45	110.46	113.07	109.43	110.1	109.46	112.74	110.2	109.73	110.5	112.59	109.93	110.35	110.08	108.91	109.66	109.88	109.17	109.36	111.6	109.88	109.51	110.35	109.91	109.37	111.41	109.34	110.87	110.83	111.17	109.25	111.87	109.29	111.96	111.58	108.33	111.01	111.45	109.91	110.04	109.2	110.09	110.13	110.43	110.4	109.74	110.02
113.93	111.91	110.88	113.23	113.22	112.04	113.36	112.36	113.01	114.29	111.27	111.36	113.22	112.62	113.1	112.79	112.62	113.82	111.77	112.27	111.3	111.43	113.87	114.08	111.77	112.95	110.72	112.95	113	112.52	113.71	112.53	115	111.38	112.86	111.83	112.48	111.98	113.43	112.91	111.57	113.46	113.47	112.43	114.34	113.61	111.98	112.98	112.47	114.29
107.05	107.31	106.34	107.44	107.55	107.53	107.12	107.75	106.37	107.02	106.97	106.18	106.8	106.72	106.6	106.38	107.06	104.98	106.06	106.21	108.37	105.57	108.72	106.15	106.3	106.52	107.94	107.67	107.6	106	106.36	105.59	105.79	107.79	107.98	105.76	105.74	105.65	106.09	105.27	106.85	106.41	106.57	106.36	106.84	106.38	107.43	106.66	105.1	106.99
105.93	107.14	106.99	107.14	106.56	108.21	106.27	105.99	106.72	106.78	107.67	108.49	106.26	105.93	107.14	107.43	107.25	106.69	107.72	106.9	107.72	106.47	107.37	107.8	106.96	107.58	106.9	107.74	106.06	109	106.91	106.11	107.07	105.26	107.58	107.95	108.2	105.18	106.55	104.92	107.2	107.57	106.99	106.49	107.07	105.4	107.69	106.15	106.29	108.84
106.87	106.96	106.33	105.57	105.95	106.11	106.3	104.63	106.67	107.34	106.9	106.94	106	106.14	105.72	106.85	105.26	108.13	107.76	106.22	106.4	108.47	106.17	106.31	106.61	108.25	105.88	107.45	107.02	108.05	105.42	106.97	106.18	106.26	106.69	107.05	105.75	106.42	105.07	106.34	106.06	105.82	106.6	106.72	106.09	104.46	106.35	106.51	106.8	106.11
105.1	104.79	105.8	106.35	106	103.34	105.38	105.03	104.14	104.69	104.59	104.43	103.71	104.87	103.16	103.56	104.02	104.31	105.14	104.44	105.33	103.24	104.53	103.74	106.84	103.95	105.39	105	105.59	106.55	103.95	104.03	103.97	104.99	105.99	103.46	104.63	105.43	104.7	104.24	104.97	103.41	103.64	105	105.45	104.61	106.08	105.58	103.43	104.43
101.01	101.22	100.89	99.358	101.2	99.483	99.401	99.5	100.38	99.086	101.42	100.63	99.336	99.634	99.674	100.56	101.59	100.08	100.02	100.67	99.049	100.68	100.5	99.261	100.79	99.275	101.07	99.833	99.869	99.803	99.337	100.37	99.12	98.067	102.24	98.312	99.527	100.33	100.35	99.978	100.17	101.95	100.15	99.237	98.594	101.85	100.39	100.22	100.14	101.2
112.04	111.58	111.6	111.57	112.47	111.12	112.11	112.21	112.48	111.28	111.28	112.37	110.6	110.97	112.21	111.52	110.88	111.15	111.69	112.26	109.71	111.31	110.7	111.64	112.13	110.99	111.49	112.53	110.69	110.99	112.66	113.12	111.46	110.43	109.89	112.5	111.41	111.6	110.74	111.36	110.23	112.72	110.89	112.85	111.31	113.01	111.5	111.37	111.65	111.23
105.97	106.43	105.58	104.89	107.16	104.96	106.94	106.89	104.91	105.5	106.9	107.34	104.94	104.51	107.33	105.81	105.57	106.29	105.16	105.23	105.81	106.93	106.23	106.71	105.87	106.99	105.61	106.95	108.07	106.6	105.99	106.98	107.35	106.71	106.02	106.15	107.88	105.91	105.72	107.29	105.31	106.69	106.66	107.42	106.44	106.35	106.28	105.99	106.59	106.61
111.16	109.71	110.53	111.89	110.79	110.13	110.85	110.82	112.27	109.74	110.18	110.35	112.52	110.77	110.97	109.43	110.66	110.86	111.48	110	109.43	111.74	111.86	108.61	110.55	110.34	110.55	112.35	110.51	110.7	111.17	109.2	110.77	111.97	109.93	109.94	108.71	108.83	111.03	111.31	110.85	110.23	109.72	110.48	109.92	112.15	111.82	109	110.5	110.26
105.43	106.45	106.31	105.25	106.96	105.23	106.13	104.73	106.16	104.61	104.87	105.11	104.4	105.89	104.42	104.49	104.45	104.95	105.78	104.77	106.04	105.5	107.76	106.42	105.46	106.11	106.99	106.39	104	106.32	105.49	106.07	106.56	105.27	105.16	106.2	105.44	103.86	106.35	107.25	105.83	103.37	106.1	106.44	104.53	104.73	105.6	106.07	104.89	105.82
107.59	105.92	105.3	105.29	106.1	106.61	107.16	106.84	105.83	106.99	105.32	104.73	104.31	106.34	105.92	105.5	106.39	105.26	105.62	105.77	106.25	104.82	106.38	107.39	105.73	106.97	105.62	107.02	105.53	104.04	104.89	105.64	106.74	105.8	106.29	105.63	105.43	106.93	106.57	106.24	106.55	106.97	105.67	106.08	105.58	107.07	104.71	105.87	105.32	105.91
106.09	106.36	106.8	105.52	105.63	106.31	105.99	106.16	106.69	107.92	106.68	107.87	106.54	107.1	106	106.04	108.02	107	105.81	106.56	106.25	107.23	106.55	106.14	104.96	106.54	106.51	106.36	106.58	105.6	107.21	106.05	105.21	107.22	105.79	104.91	108.15	106.75	106.89	106.3	104.48	106.8	105.13	105.88	107.13	105.69	106.48	107.18	105.8	107.43
100.53	100.52	100.39	100.97	99.525	101.32	101.28	100.21	100.42	100.93	100.98	100.43	101.9	101.7	100.83	99.278	102.09	99.775	100.63	101.84	102.85	101.71	98.595	101.2	101.05	101.03	101.17	101.24	100.37	101.43	101.57	101.53	100.47	100.81	100.57	101.14	99.683	100.3	100.66	100.77	100.65	101.2	100.76	101.33	100.2	101.26	102.04	101.14	100.02	101.37
99.665	98.485	101.26	99.824	99.354	101.18	100.14	99.858	101.61	99.06	101.04	101.22	99.856	99.347	100.55	99.268	100.27	100.34	98.047	101.19	99.99	101.54	100.74	99.203	98.854	99.64	102.11	99.613	101.76	101.39	101.38	100.73	100.83	100.15	98.556	99.569	100.4	99.01	99.274	101.05	100.41	98.563	99.582	100.79	98.873	100.73	100.66	100.11	101.49	99.741
104.26	106.48	105.46	104.52	101.58	103.65	103.6	104.8	104.57	103.94	105.5	105.04	104.02	105.15	105.1	103.38	103.1	103.93	103.9	102.56	104.53	103.61	105.01	104.47	103.1	104.05	103.27	105.73	105.82	103.23	105.84	103.34	104.55	105.73	107.02	105.12	104.15	106.36	103.65	104.45	104.27	105.13	104.12	103.87	104.46	102.78	104.8	105.73	105.04	103.7
111.16	112.21	111.21	110.76	111.53	111.16	112.59	110.5	111.46	112.39	109.93	111.84	110.05	110.52	111.9	111.87	111.06	110.33	110.7	110.96	110.32	111.24	111.36	109.29	112.17	110.69	111.21	111.91	110.56	113.01	111.38	111.42	109.44	110.23	112.88	111.95	109.6	111.55	109.49	112.33	112.23	110.47	112.15	112.11	112.04	111.48	111.73	109.78	112.63	111.99
112.23	110.95	112.61	110.09	112.11	111.22	111.89	111.82	112.04	112.42	112.68	112.47	112.15	110.89	112.09	111.78	114.47	111.93	110.01	112.71	112.94	112.23	113.2	113.34	113.58	113.16	112.6	112.57	112.59	112.22	110.33	112.66	112.69	113.21	112.93	112.05	111.91	112.84	110.65	112.81	111.45	112.96	112.75	110.39	111.58	113.43	112.8	112.77	113.41	111
111.02	110.83	110.41	110.92	110.38	110.02	110.36	110.56	109.97	111.68	109.91	110.17	110.31	111.88	109.89	110.28	110.1	110.12	111.34	110.96	109.51	111.2	109.27	110.96	109.21	109.29	110.22	111.22	110.85	110.76	110.53	109.32	109	108.98	110.13	110.18	111.2	111.13	109.3	109.93	110.69	110.32	109.27	109.09	109.94	110.06	110.93	110.27	111.55	109.02
113.16	112.97	111.36	111.51	111.74	112.96	110.6	111.54	111.11	111.7	110.69	109.83	111.77	110.9	110.49	111.82	110.13	110.79	111.79	110.85	111.35	111.95	110.84	108.93	111.24	112.42	111.82	112.64	113.41	111.77	111.75	111.58	112.01	111.79	112.54	111.22	112.59	112.14	111.41	111.78	111.48	111.49	111.68	110.93	111.71	110.63	111.91	111.38	110.9	111.2
106.64	106.26	103.53	104.52	104.87	107.08	106.17	104.26	106.13	104.07	104.36	106.33	103.47	105.56	105.34	106.43	106.14	104.93	106	103.6	105.76	105.13	104.74	105.06	105.66	106	104.06	107.16	105.01	104.02	105.92	106.03	104.98	103.67	103.88	103.55	105.17	105.61	104.71	104.61	104.04	105.85	104.28	103.72	104.97	106.54	105	105.35	105.53	104.12
106.12	105.44	106.01	105.1	106.06	105.75	105.76	105.5	104.79	104.48	106.36	105.68	106.15	103.13	105.01	103.87	103.33	104.46	104.68	104.07	105.3	104.26	104.15	104.76	106.36	107.66	106.3	105.67	104.02	105.55	104.93	105.42	104.57	103.99	105.04	105.74	105.51	106.68	105.64	106.3	103.92	103.42	105.09	104.41	105.31	104.84	104.28	106.58	105.46	105.28
107.45	107	106.78	106.05	107.42	108.84	105.48	107.26	107.2	108.39	105.84	105.78	107.48	106.9	106.21	107.97	106.96	106.75	104.27	105.57	106.11	107.08	106.49	107.5	105.59	107.24	106.67	104.57	106.79	105	106.6	107.59	107.23	106.91	108.19	105.54	106.83	107.03	106.13	107.54	106.62	106.63	107.22	106.96	107.65	105.36	107.51	105.88	107.58	105.8
109.55	109.43	110.8	108.36	109.3	109.21	111.48	109.77	110.36	109.71	109.83	110.49	109.52	109.68	109.49	110.44	108	110.15	109.26	110.56	109.55	110.08	108.98	109.66	110.21	109.26	111.48	109.94	109.72	109.73	109.58	108.63	110.25	110.66	110.5	110.92	110.79	110.09	107.95	109.15	109.22	110.45	110.43	110.36	110.69	110.16	108.49	109.02	110.71	108.67
103.6	104.3	104.99	105.39	105.92	104.52	104.99	105.77	103.46	104.97	104.93	104.08	105.1	106.44	103.84	105.97	105.07	104.31	103.95	103.97	104.52	104.81	104.24	104.86	103.91	105.55	103.34	103.6	107.09	104.63	104.64	104.95	102.92	104.77	105.42	105.14	104.84	105.01	103.1	104.49	102.84	105.67	103.79	104.41	104.44	103.83	104.36	104.02	102.93	104.95
111.34	111.27	110.94	111.34	110	110.97	111.27	112.08	109.91	111.59	111.72	112.06	110.59	111.7	110.97	110.83	110.68	111.64	111.79	112.01	110.38	110.8	111.58	110.22	110.46	111.89	110.99	110.46	111.76	110.13	111.34	112.46	113.04	109.37	111.69	112.91	110.19	112.45	112.07	111.17	111.47	111.55	112.46	109.48	111.86	111.6	111.51	111.15	110.91	113.23
105.81	104.47	104.86	105.44	105.1	105.08	104.42	104.31	105.25	106.55	106.61	105.8	106.02	104.42	106.18	105.74	105.47	106.66	105.08	105.1	104.78	105.34	105.87	104.49	106.06	105.65	104.71	105.24	104.45	105.64	105.39	104.8	105.62	105.39	106.71	107.48	105.08	107.02	104.54	106.14	104.46	106.56	104.13	105.2	104.34	105.67	105.57	104.98	105.21	103.27
104.17	105.34	104.66	106.19	104.79	106.45	105.66	107.02	105.92	105.76	105.07	105.45	105.15	106.84	105.65	104.96	106.2	106.97	103.33	105.5	106.64	105.35	104.64	105.69	106.09	104.92	104.97	104.12	105.65	107.77	107.07	106.15	103.76	105.33	104.82	105.21	106.21	104.84	105.47	106.08	106.35	105.42	105.05	105.79	105.81	107.95	104.91	106.93	104.7	103.37
107.5	108.21	106.84	106.47	106.8	107.3	108.41	107.76	106.08	107.39	107.34	106.86	106.6	108.15	106.49	109.32	106.52	106.34	107.14	106.32	105.67	106.74	106.66	106.18	107.57	105.7	107.4	107.16	105.58	106.11	106.76	107.36	108.12	107.86	108.68	106.91	107.14	107.06	107.22	108.23	105.94	106.71	106.88	107.06	107.01	107.43	106.06	106.96	105.89	105.98
105.75	103.12	104.93	104.57	104.33	106.4	105.4	105.11	104.78	104.52	104.88	105.13	105.32	103.59	106.48	105.22	106.8	106.37	106.92	103.06	104.81	105.8	106.49	105.04	105.5	103.6	105.33	104.78	104.26	106.55	105.5	105.62	105.55	104.53	105.47	105.69	104.96	103.17	104.65	104.61	103.59	105.73	105.28	106.29	105.88	105.28	104.79	105.28	106.97	106.19
105.73	105.93	104.04	106.27	105.07	105.24	105.84	106.05	104.95	105.74	106.92	107.86	106.78	105.14	105.44	105.72	106.08	105.45	105.2	106.19	105.96	106.52	107.3	105.74	105.22	104.92	106.12	105.72	104.28	105.96	106.31	105	104.29	105.54	106.21	104.23	105.62	105.81	105.66	104.02	105.52	105.4	107.57	104.22	106.11	106.29	106.16	105.87	105.08	106.67
103.69	106.35	105.12	106.36	107.33	105.29	105.42	105.71	104.93	104.91	106.64	105.83	105.18	105.55	105.93	105.07	104.44	104.53	106.54	105.74	104.69	107.24	105.43	104.26	103.28	106.05	104.78	104.56	106.13	105.11	106.11	106.18	105.02	104.1	104.51	103.59	105.79	105.62	105.31	106.78	105	105.54	105.73	104.27	105.67	105.01	104.82	106.53	103.9	106.32
107.89	110.02	108.18	108.66	109.54	109.78	109.33	110.81	110.24	110.18	109.91	109.49	111.39	107.59	108.81	110.5	108.46	110.6	110.53	109.78	110.72	108.68	110.03	109.15	110.88	110.54	110.02	109.86	110.36	109.24	109.63	110.44	110.88	110.67	110.67	109.45	109.79	108.72	112.12	108.23	110.48	111.02	110.14	109.53	108.73	112.26	110.58	107.7	108.7	108.28
118.21	118.3	118.06	119.29	116.08	116.7	118.61	117.27	115.5	118.57	117.41	116.37	115.71	117.09	118.18	119.46	115.58	117.18	117.56	117.92	118.02	115.96	117.42	117.62	118.73	117.98	116.92	117.87	117.66	116.31	117.07	115.96	116.47	117.21	117.16	117.06	118.34	120.03	116.48	115.69	118.09	117.27	118.42	116.97	116.4	117.38	119.47	117.37	115.98	117.02
99.93	100.85	99.614	100.47	99.239	98.682	100.82	99.622	99.174	100.67	99.985	100.28	98.733	98.896	99.847	100.58	99.926	99.418	98.53	99.37	100.68	97.353	99.029	99.771	99.411	99.775	99.076	100.36	101.57	98.305	98.766	98.901	101.14	101.1	100.69	100.5	100.46	101.1	101.36	100.45	99.131	99.297	99.858	99.087	100.92	99.139	100.23	100.98	99.139	100.66
112.38	110.91	111.65	111.65	112.47	112.84	111.99	113.26	111.96	113.32	112.4	111.41	112.79	112.7	110.11	111.88	110.41	112.89	111.49	111.92	111.08	112.04	111.97	112.52	111.1	110.55	113.53	113.4	111.79	112.95	112.75	111.47	111.43	110.31	112.35	112.1	110.75	111.21	111.99	110.78	112.65	111.3	112.86	111.92	111.68	110.77	111.62	112.9	112.54	112.11
105.3	105.18	104.76	103.56	104.12	105.26	105.06	104.01	104.58	103.41	103.3	104.72	104.84	103.59	104.9	104.07	105.14	104.11	105.9	106.98	105.9	103.85	104.26	103.89	103.4	104.23	104.16	106.74	104.2	105.25	104.22	104.73	105.74	104.49	104.7	104.12	105.39	103.29	103.98	105.87	104.8	104.15	103.29	105.11	103.62	102.92	105.49	104.39	105.95	104.93
111.34	110.03	111.12	111.79	113.03	108.59	110.07	109.84	110.52	109.85	111.7	112.29	111.78	111.68	110.62	111.42	112.03	110.93	112.09	110.45	110.68	112.06	112.91	111.27	111.96	110.51	111.8	111.66	110.83	111.19	112.64	111.79	113.54	112.02	110.65	113.52	111.96	113.09	109.85	111.16	110.8	111.69	112.31	111.27	111.79	110.57	112.1	111.66	110.22	111.91
112.49	112.55	112.04	112.8	112.96	113.04	114.1	113.19	112.68	112.2	111.87	112.53	111.82	113.51	112.89	113.6	111.83	111.05	114.33	113.14	112.95	114.41	112.12	111.29	114	113.13	112.6	113.14	114.79	112.96	111.76	113.42	112.28	112.63	111.14	113.41	112.59	112.11	113.64	113.29	113.24	113.94	112.86	112.59	113.31	111.88	114.24	112.21	113.6	112.69
99.604	99.768	101.79	100.27	99.339	100.37	100.06	100.4	99.543	98.657	100.36	99.677	100.71	101.37	100.52	99.816	99.758	101.31	101.48	100.12	100.32	99.044	100.02	100.12	100.24	99.095	99.133	98.392	101.08	100.44	101	99.585	99.264	100.4	100.75	100.58	100.18	98.934	99.841	100.63	99.889	99.167	99.719	100.03	100.34	101.04	100.23	98.718	98.813	100.59
104.51	105.44	105.19	104.67	105.96	104.38	105.74	105.54	102.76	105.78	105.62	105.66	105.01	104.19	106.49	105.2	106.56	104.6	105.46	104.42	105.15	106.54	105.43	105.64	105	103.85	104.58	106.21	105.79	104.66	104.17	105.97	106.21	103.33	104.45	106.1	105.76	105.34	104.95	103.42	105.34	105.43	104.68	104.66	104.43	104.39	102.31	105.26	104.8	105.5
104.47	105.17	104.56	104.96	106.4	104.64	104.23	104.19	106.91	104.99	104.62	104.3	105.13	105.16	103.93	105.34	105.84	102.98	105.35	105.51	106.86	105.06	103.31	105.33	105.53	104.25	103	104.99	105	105.28	105.69	105.6	106.59	104.45	103.76	104.11	105.34	104.99	105.67	105.72	106.34	105.38	105.46	104.75	104.96	104.13	105.27	104.66	104.8	105.21
105.11	105.79	106.87	105.48	104.14	105.7	104.39	104.72	104.49	106.4	103.25	104.21	104.75	105.32	105.18	105.35	106	104.52	105.45	106.89	104.88	104.71	105.16	105.3	105.05	107.91	106.07	104.84	105.04	107.34	105.94	105.75	105.16	106.4	104.98	105.96	106.05	105.65	107.61	105.77	105.89	105.02	105.95	104.92	105.49	106.3	104.68	103.92	106.07	107.55
111.85	111.42	110.79	109.91	113.24	110.96	112	110.23	109.94	112.16	109.82	110.77	111.23	109.94	111.81	112.29	112.16	111.44	110.74	109.74	110.84	111.13	112.79	110.81	111.17	112.13	112.15	111.46	110.91	111.2	110.86	112.43	108.95	110.52	110.64	112.46	111.41	110.9	111.42	110.34	110.01	111.53	112.13	112.06	112.24	112.14	111.46	110.18	111.36	111.18
111.92	112.67	112.74	110.84	112.71	111.37	111.55	112.2	109.64	111.85	111.55	111.14	113.26	112.5	112.18	111.69	111.9	110.59	111.52	113.23	112.77	111.59	111.27	113.37	112.01	113.01	112.17	112.38	111.73	111.08	111.49	112.76	112.21	112.33	111.58	113.29	111.87	112.44	112.14	110.66	112.09	111.98	112.53	112.64	111.23	111.4	111.5	111.22	113.38	113.37
102.75	103.39	105.63	105.41	103.96	104.2	103.67	104.6	103.77	104.2	105.2	105.46	104.27	105.84	104.27	104.06	104.86	102.68	104.49	103.99	104.69	105.48	104.34	104.66	106.06	105.79	104.99	104.01	104.92	105.41	104.4	105.24	105.93	103.41	105.04	104.68	104.05	104.74	104.8	103.59	104.19	104	103.99	102.97	102.16	104.14	103.94	104.45	104.1	103.56
117.85	117.25	117.18	118	118.25	118.59	116.69	117.26	117.74	116.85	117.51	117.99	118.96	117.05	118.01	117.24	117.69	116.19	118.12	118.56	117.07	117.82	118.06	115.9	116.61	115.74	117.57	118.63	118.13	116.84	114.39	116.57	118.9	117.56	118.71	116.63	118.95	115.96	117.37	116.17	116.87	117.23	118	116.61	117.12	117.29	117.22	117.14	117.97	117.19
104.92	106.58	105.71	105.47	104.13	106.51	106.47	106.41	105.17	106.99	107.1	106.26	104.17	107.19	105.19	106.38	107.25	105.14	104.27	107.05	106.45	106.36	105.23	106.9	107.2	104.7	106.23	104.61	107.45	105.32	106.36	106.21	105.41	105.05	107	105.23	104.76	106.58	107.61	105.37	105.3	106.26	105.72	106.61	105.86	105.51	106.22	105.71	105.72	105.08
106.53	105.32	108.04	105.8	106.49	106.95	105.63	106.08	106.55	107.83	105.78	107.61	106.13	107.44	107.54	106.02	106.83	107.24	106.66	107.08	106.73	106.28	105.27	105.62	107.49	106.08	106.23	106.49	106.16	105.66	105.82	106.44	107.92	105.51	106.06	105.36	105.63	106.32	106.74	105.17	106.67	107.21	106.04	106.14	105.69	107.93	106.59	106.46	106.87	107.75
112.36	112.9	112.23	114.3	112.93	112.5	113	113.12	111.39	111.44	114.58	112.81	113.18	112.96	114.25	112.33	112.53	110.69	113.72	113.51	112.67	112.93	112.06	114	113.41	114.51	112.39	113.58	114.7	112.5	112.61	113.97	112.92	111.91	113.48	111.84	114.33	112.72	113.79	113.19	111.79	110.87	113.46	113.31	112.18	113.06	112.4	111.49	112.7	112.22
105.03	103.82	103.28	103.58	104.13	104.17	103.31	102.56	103.47	104.95	104.5	104.61	104.91	103.5	104.42	104.93	104.99	103.24	104.87	105.36	104.4	105.31	105.16	105.91	103.82	104.07	105.66	103.05	103.69	103.22	103.71	103.99	104.1	102.77	103	105.02	103.92	103.79	105.08	102.27	104.4	103.72	103.52	103.97	104.4	103.19	103.76	104.35	105.2	102.76
116.78	117.3	116.72	117.92	117	117.37	116.55	116.3	119.16	116.79	116.85	116.83	120.35	117.44	117.52	116.5	117.99	116.91	117.25	118.4	118.39	118.66	117.15	118.7	117.18	118.04	116.29	116.79	116.84	115.78	117.16	116.06	115.77	117.69	117.3	118.17	117.9	116.02	116.72	118	116.26	117.35	116.9	116.93	116.32	117.46	118.04	119.28	118.97	118.13
108.66	110.34	108.86	109.74	110.79	110.37	110.65	110.95	110.4	111.06	109.89	111.6	108.53	109.09	108.08	109.53	109.53	108.37	110.08	110.71	108.96	109.78	110.86	109.52	109.81	108.25	110.65	108.1	109.81	108.05	108.99	110.17	110.82	111.14	110.06	111.05	110.31	108.82	109.27	108.01	111.01	108.95	109.55	108.6	109.19	110.42	108.03	111.21	110.64	107.82
103.64	105.27	104.55	104.27	104.85	104.94	104.04	105.7	103.96	104.51	104.84	106.38	105.57	104.61	105.04	104.57	105.55	105.36	104.79	103.4	105.09	105.09	105.03	103.19	103.67	106.13	104.36	104.96	107.24	104.56	107.06	104.61	105.34	105.4	104.71	102.98	103.85	104.36	104.17	106.98	104.89	104.29	105.19	103.18	103.94	105.94	104.6	103.27	105.9	105.64
106.32	106.55	105.38	107.44	107.77	106.24	107.16	106.73	106.69	108.34	106.85	106.18	106.84	106.26	106.07	107.19	106.01	107.1	106.36	107.38	107.34	107.02	107.34	107.06	105.15	105.82	107.26	105.66	108.17	105.86	107.28	106.73	106.13	107.22	106.36	105.93	105.09	106.49	106.81	107.58	106.68	106.36	106.35	105.27	106.9	105.66	107.52	107.06	108.6	106.91
104.72	105.42	105.94	105.37	107.16	105.15	104.49	105.85	106.28	106.01	106.07	103.62	106.29	104.32	105.91	106.61	105.39	105	103.71	107.48	106.53	106.08	105.19	105.11	106.15	107.18	106.68	104.84	106.24	106.12	105.63	106.2	104.54	104.3	104.99	105.42	106.34	106.51	105.17	104.82	105.58	106.93	107.04	105.75	105.88	106.29	106.49	103.93	106.16	105.67
105.09	103.97	105.23	106.15	105.39	106.71	105.99	106.09	104.97	105.26	104.67	105.69	106.1	105.32	104.78	107.04	105.61	105.97	105.29	104.83	105.47	106.3	106.4	105.57	104.15	105.12	107.03	105.12	104.87	107.75	104.73	106.99	106.57	104.04	105.29	106.59	105.75	105.33	105.64	105.28	104.71	105.33	105.54	105.21	105.47	105.52	105.55	105.35	105.35	105.88
112.7	112.61	112.44	112.06	113.37	113.64	112.74	112.57	112.9	111.3	113.15	111.87	112.64	111.29	112.64	111.46	111.97	112.84	112.58	111.24	112.04	112.4	113.78	113	111.57	111.99	113.25	112.42	113.9	111.53	113.03	113.8	112.5	112.67	113.08	112.38	113.64	112.2	112.64	113.03	113.26	114.26	112.54	112.32	113.45	112.14	113.88	113.79	111.47	112.02
110.51	111	111.78	113.03	111.22	110.24	111.33	112.54	112.19	112.28	110.4	112.49	112.71	111.36	112.51	111.27	110.66	111.38	112.44	111.39	111.05	112.59	111.3	111.35	111.78	111.49	110.02	111.41	111.07	110.74	112.75	109.49	111.64	111.61	112.89	112.48	113.1	112.85	112.95	109.92	111.02	109.62	111.1	112.92	111.98	112.17	111.45	111.26	111.28	112.59
111.59	109.68	110.12	110.87	110.61	110.94	111.15	108.64	110.77	111.42	111.37	109.72	109.09	110.07	109.53	111.47	109.64	109.84	109.38	111.07	110.76	109.5	110.02	110.03	108.59	111.72	111.05	111.11	110.32	110.76	109.8	111.11	110.09	110.54	112.02	110.57	111.37	111.91	110.75	110.35	111.4	110.68	111.52	110.99	110.12	109.98	110.26	109.41	111.12	112.67
104.38	104.97	104.87	105.55	107.42	105.74	105.14	106.59	104.87	106.58	104.12	104.89	105.77	104.59	107.14	105.27	106.5	106.69	105.03	104.78	106	104.96	106.17	105.86	105.53	105.09	103.58	105.6	105.32	104.68	106.41	105.6	105.86	104.28	104.44	106.77	103.81	106.23	105.04	105.11	107.06	103.53	106.75	104.29	104.72	104.78	106.28	105.14	106.23	105.17
106.67	107.12	106.98	106.74	106.33	106.1	107.42	107.84	106.88	105.84	106.22	106.02	105.76	105.75	104.79	106.45	105.87	104.77	106.87	105.56	106.37	105.47	105.55	105	104.07	106.02	106.6	106.15	107.22	106.59	106.82	106.62	105.59	105.98	104.47	105.25	105.06	106.85	107.49	105.72	107.72	107.07	106.69	105.8	106.4	105.39	106.4	105.08	106.32	107.54
109.46	110.69	108.99	109.63	110.58	110.99	110.57	110.6	109.1	110.37	110.15	110.57	110.63	112.32	110.48	111.18	111.23	109.43	110.65	111.06	111.32	111.68	109.55	110.58	114.31	109.22	109.84	109.77	109.2	109.35	111.33	112.17	111.89	110.41	109.49	112	111.15	109.09	110.66	110.81	110.83	110.48	110.05	111.6	110.73	109.28	110.22	111.25	109.78	110.26
105.52	106.28	105.43	105.57	104.82	106.64	105.55	107.35	105.41	105.9	107.36	105.46	107.01	107.43	105.79	106.93	106.35	106.76	106.99	103.6	105.61	106.64	106.07	105.58	105.87	105.84	105.45	105.53	107.11	106.76	106.18	105.17	106.69	106.46	104.88	105.9	105.78	106.34	107.98	106.28	105.32	107.02	105.34	106.29	107.68	105.96	105.88	105.47	105.97	106.82
112.33	113.06	112.45	112.82	113.66	113.18	113.05	113.25	112.6	111.21	112.38	111.67	113.53	111.53	112.68	114.04	114.07	113.01	113.55	113.31	113.63	113.17	113.65	114.01	113.07	112.81	112.33	113.01	112.23	112.57	112.75	112.63	114.36	113.43	112.47	115.4	113.09	113.31	112.34	112.07	112.32	111.72	114.15	111.74	112.08	113.29	112.6	112.57	112.84	113.38
111.52	110.37	110.52	110.59	111.4	111.43	112.41	111.01	110.44	111	111.88	112.41	111.43	111.11	109.83	111.04	110.5	110.85	110.89	110.02	110.81	113.16	110.49	110.41	110.94	110.79	111.16	110.21	110.62	113.83	111.14	112.5	111.28	111.17	111.82	109.37	111.46	112.02	111.25	111.79	109.11	111.8	112.56	112.5	111.55	110.16	111.41	111.3	110.21	112.19
109.57	108.88	108.46	111.02	109.49	111.55	109.89	112.07	110.32	110.77	110.34	109.92	110.68	110.44	109.77	111.58	110.76	110.33	110.95	112.59	110.59	109.2	110.16	111.19	110.99	109.46	110.08	112.05	111.38	110.58	111.34	110.11	111.29	108.98	110.77	109.96	109.9	112.26	109.76	110.69	110.27	111.29	109.66	110.5	110.29	110.84	109.38	109.43	111.13	109.27
104.46	107.43	105.62	106.34	106.07	107.22	105.24	106.56	107.23	106.03	106.03	105.19	106.19	108.16	106.58	105.68	105.97	104.97	106.83	105.78	106.49	105.87	106.49	106.49	106.18	106.29	106.11	105.8	107.27	106.52	104.53	106.95	107.17	105.2	107.24	105.58	106.94	106.28	104.75	107.63	105.91	106.8	106.8	105.38	104.11	106.77	107.53	106.12	108.23	106.85
105.33	105.15	103.14	106.76	106.31	105.87	107.44	107.6	106.19	105.23	105.63	103.68	105.74	106.29	105.02	106	104.71	106.05	105.24	105.48	106.23	105.89	104.46	105.55	104.56	104.69	105.35	105.42	106.15	105.46	104.99	106.3	104.76	105.15	105.69	107.71	105.06	105.15	105.04	107.35	106.27	104.81	105.39	106.34	104.28	106.95	105.44	105.55	106.15	106.05
106.77	107.66	106.21	105.9	105.49	105.65	104.56	106.39	103.98	106.06	106.91	106.11	106.89	105.73	106.71	106.83	107.2	107.15	105.22	105.69	106.19	105.43	105.8	106.34	105.5	108.01	106.62	106.82	106.12	105.31	105.53	105.7	107.83	105.19	105.59	105.14	106.82	105.6	106.88	106.26	106.97	106.18	105.44	106.75	106.39	107.65	106.59	106.9	107.25	103.75
101.24	99.392	100.99	99.614	100.17	99.139	99.39	99.671	98.89	101.06	100.56	99.368	101.2	100.36	99.916	102	100.29	100.5	99.763	98.664	100.35	100.29	99.95	100.03	101.56	100.49	100.47	99.743	98.793	100.59	100.09	99.107	101.13	99.994	100.05	99.904	101.22	100.52	99.034	99.265	100.26	98.407	100.17	100.88	101.38	100.31	99.945	100.91	101.01	100.68
113.83	112.61	110.61	111.96	111.45	114.23	113.34	114.27	112.18	111.54	113.3	112.47	112.14	113.29	112.41	112.25	112.64	113.69	111.81	113.53	112.32	112.37	113.09	111.64	112.56	114.29	113.24	111.93	112.4	113.17	113.4	112.3	112.24	113.54	113.7	112.85	110.48	112.37	113.5	114.25	112.39	113.1	111.85	112.48	111.82	114.91	111.76	111.81	113.12	111.12
109.7	109.69	111.69	110.2	110.44	108.92	108.75	109.79	110.88	108.41	110.04	109.46	112.67	108.02	109.62	110.09	108.29	111.34	109.41	109.53	109.52	109.64	111.32	110.29	111.73	109.27	108.59	108.62	110.43	110.21	110.75	109.43	110.31	110.19	109.49	110.98	110.45	109.44	110.49	107.29	109.42	107.35	109.01	110.16	110.07	111.85	109.66	110.16	110.37	112.31
101.68	99.152	99.091	101.29	100.6	100.62	99.792	99.372	98.489	98.245	99.846	98.874	97.956	98.649	99.332	98.755	100.52	100.96	99.245	98.599	100.24	99.411	100.63	98.199	99.854	98.756	99.766	99.272	100.52	100.93	98.678	99.475	100.72	100.04	97.961	100.57	100.64	99.005	100.63	99.299	100.28	99.23	101.19	97.458	96.99	99.683	100.15	99.687	98.82	97.491
107.75	105.76	106.18	105.76	106.1	107.03	107	106.4	105.73	105.95	105.14	106.8	107.05	104.23	107.21	105.73	105.68	106.79	106.42	106.3	107.07	104.85	104.71	105.39	107.21	108.17	108.02	105.98	106.42	106.65	106.2	105.11	105.41	106.43	105.85	106.93	106.72	106.43	105.49	106.52	104.62	105.01	104.49	104.69	105.29	106.2	105.29	105.19	106.74	106.62
109.88	111.37	108.87	110.06	110.6	110.48	110.09	110.86	110.07	109.08	108.27	111.37	111.77	110.5	111.17	110.75	111.89	112.32	110.6	110	109.84	109.75	110.29	110.47	111.24	111.13	109.16	110.04	110.9	110.84	110.74	110.13	110.7	111.41	109.65	111.78	110.2	111.85	111.44	110.54	111.64	110.17	111.29	112.38	110.61	111.09	110.64	111.01	110.91	108.76
105.09	104.82	105.93	104.98	105.19	105.81	105.48	104.4	106.15	104.83	105.57	104.16	106.58	105.58	106	107.51	105.82	105	104.33	104.36	104.66	105.75	106.4	105.4	106.55	106.33	105.59	106.64	105.03	105.39	103.59	103.96	106.56	105.8	105.18	104.97	105.75	105.98	105.3	106.57	105.99	105.45	106.41	106.59	105.17	105.01	105.18	105.26	105.65	104.52
106.45	107.43	105.59	105.38	105.03	105.93	104.82	106.71	106.58	106.8	106.41	106.57	106.93	105.83	105.82	106.41	105.62	106.43	106.31	106.35	106.15	108.68	107.18	105.96	107.02	105.18	105.79	106.81	107.26	106.91	106.03	105.94	105.57	105.65	107.21	106.72	106.82	106.69	105.6	106.58	106.4	106.71	107.42	105.54	105.46	106.25	106.11	105.27	106.49	106.46
111.43	110.59	110.78	111.37	110.89	111.65	110.63	110.05	110.56	111.61	112.71	110.03	111.04	111.94	112.69	110.02	111.02	110.94	110.22	113.18	111.16	111.56	110.83	111.11	111.06	111.01	109.27	110.47	110.29	112.18	110.88	111.38	110.52	110.61	109.66	110.47	109.53	110.41	112.08	111.54	111.54	111.24	111.29	111.01	111.65	111.41	110.66	111.53	110.6	111.26
110.2	109.63	111.05	111.32	113	111.65	111.52	112.27	110.87	111.14	111.81	111.66	112.84	110.69	110.91	110.69	110.88	109.78	112.05	111.69	109.14	110.69	110.09	110.53	110.97	110.39	109.45	109.66	112.46	111.8	110.09	111.13	112.33	112.05	111.37	112.44	111.73	111.75	110.18	112.08	111.02	108.05	111.15	112.95	111.53	110.67	111.62	111.58	110.84	111.9
101.26	100.58	99.787	99.158	101.81	99.161	101.25	99.65	101.27	99.17	98.615	99.892	100.27	100.8	100.06	99.596	101	100.63	99.185	100.15	99.627	100.32	99.861	99.603	100.91	100.5	100.22	100.92	100.97	99.443	100.08	99.745	99.741	100.75	100.53	100.38	100.01	100.77	99.395	99.386	100.57	99.854	100.67	100.15	99.626	100.04	100.7	99.365	100.56	101.5
110.56	111.42	112.33	110.02	110.67	110.9	110.67	110.5	112.07	110.92	110	112.91	111.43	109.91	111.4	111.35	112.81	111.72	111.58	113.05	111.55	110.98	110.61	110.31	110.78	111.08	111.36	110.86	111.79	110.66	113.13	109.71	112.45	110.81	110.99	111.07	111.19	110.76	110.84	112.15	111.35	111.73	111.21	110.51	112.02	110.42	111.36	112.29	111.6	111.47
112.01	111.64	113.04	111.51	110.74	112.34	110.97	111.35	111.29	111.43	110.77	110.94	110.18	112.97	111.33	109.35	111.41	109.9	112.05	111.67	113.19	111.61	112.42	112.28	111.17	112.43	111.89	111.5	112.21	111.99	113	112.12	110.86	110.75	111.47	110.33	112.22	113.79	110.4	111.82	111.02	111.7	112.55	110.62	112.42	111.28	112.88	110.14	111.84	110.63
105.85	105.84	105.71	105.83	106.58	106.67	104.13	104.45	106.16	105.91	105.53	104.23	106.08	107.95	105.53	107.35	103.35	105.84	104.98	105.18	106.42	105.96	104.48	104.62	106.11	105.57	105.36	104.59	105.37	104.98	106.12	104.43	105.61	106.55	105.65	106.16	105.32	105.35	104.07	103.67	105.08	104.57	107	104.17	105.2	104.58	105.44	104.34	105.99	104.59
113.4	111.04	110.68	109.82	112.65	111.01	113.27	111.78	110.55	111.39	113.3	111.98	113.58	113.82	112.44	113.33	113.22	112.24	111.2	110.57	112.11	114.5	112.79	112.75	111.44	110.53	112.5	111.52	112.98	112.04	113.47	112.44	111.18	111.84	111.98	113.29	112.44	113.91	111.61	113.07	112.02	111.46	112.64	112.11	112.42	113.22	112.69	112.88	112.11	112.19
101.05	100.45	101.38	100.46	100.74	102.38	99.883	98.844	100.21	99.953	101	99.323	102.87	100.88	99.656	99.937	100.17	100.39	98.543	99.414	100.24	99.557	100.81	99.957	102.3	101.13	99.724	99.523	100.83	99.31	98.912	100.71	101.27	100.49	101.67	100.89	99.124	101.39	99.657	100.41	101.49	98.864	98.13	100.13	100.81	99.522	99.057	100.6	101.12	101.12
107.91	108.89	107.64	105.62	107.83	106.13	105.42	108.21	107.37	105.94	106.7	106.15	107.83	106.43	104.58	107.44	105.66	106.34	106.34	105.88	105.18	107.44	106.5	106.28	106.71	106.9	105.98	105.76	106.32	106.66	107.72	106.37	107.81	104.64	104.55	106.36	106.47	106.03	106.6	105.04	106.29	106.44	106.22	106.74	106.95	106.06	106.47	106.99	107.47	105.54
107.01	105.54	105.96	106.18	105.6	106.78	106.26	105.93	107	106.06	106.54	104.07	106.01	105.96	106.19	105.55	106.04	105.82	107.8	105.27	104.2	106.44	106.17	107.1	106.19	105.14	105.48	105.83	107.28	106.13	108.23	105.98	104.69	105.47	105.33	106.21	105.46	104.11	105.84	106.01	106.3	106.61	106.46	105.89	106.29	104.87	105.15	105.69	105.21	106.89
99.762	102.62	100.09	100.32	100.48	98.606	100.79	100.31	99.102	99.821	99.057	99.989	99.962	99.54	99.402	100.64	99.234	101.76	100.45	101.19	99.296	97.97	100.66	98.575	99.809	101.24	100.45	98.953	98.431	100.05	99.929	99.654	100.69	99.032	98.873	100.12	98.802	98.519	99.856	99.34	100.52	98.412	100.15	99.658	100.57	100.31	98.903	101.1	98.36	99.817
117.49	117.29	116.82	117.16	118.08	119.83	116.1	119.29	117.58	117.42	119.58	117.36	117.06	117.51	117.31	118.44	118.08	116.36	117.93	118.63	116.38	119.24	119.4	117.8	117.34	117.44	116.95	117.69	117.91	117.69	118.14	117.57	118.33	117.16	117.38	116.67	117.28	119.47	119.13	117.62	117.96	116.45	117.63	118.67	116.03	118.12	117.8	116.69	117.07	116.84
99.948	101.47	101.53	100.21	101.68	102.11	100.52	101.52	100.14	101.96	99.875	99.648	101.52	100.37	99.532	99.466	102.68	101.33	100.46	99.841	100.48	100.79	101.79	100.85	100.47	100.49	99.438	100.04	98.607	100.31	100.3	100.88	103.04	100.87	100.84	100.44	101.11	100.04	102.65	99.817	101.34	101.53	99.556	99.128	100.05	99.573	101.25	101.03	101.85	101.28
111.82	111.01	111.18	111.76	110.99	111.18	112.35	110.98	110.45	112.51	112.56	111.41	111.35	110.79	112.28	109.38	111.75	112.08	111.75	111.92	110.32	110.15	110.45	112.56	111.26	111.55	110.48	110.96	110.86	109.99	110.75	111.25	109.66	111.82	110.78	111.17	111.38	111.69	111.67	111.75	111.65	111.62	112.29	112.75	110.7	110.51	110.67	111.49	110.75	112.11
111.88	112.05	111.96	111.48	111.23	112.17	113.21	112.41	111.99	112.54	112.59	112.29	109.65	111.88	112.93	111.27	112.09	112.01	112.04	112.6	111.77	111.15	112.63	111.23	112.33	112.75	112.65	113.12	111.24	113.23	111.91	110.4	112.13	111.6	112.8	111.83	112.7	112.19	113.15	110.4	112.44	110.32	111.26	112.83	113.85	112.08	111.48	112.36	112.17	111.06
110.64	108.73	110.65	112.08	112.66	112.19	112.23	110	111.28	111.68	111.54	110.43	111.33	110.63	111.91	112.76	111.07	111.37	110.82	112.25	111.35	112.06	110.74	111.35	112.55	111.42	111.95	112.29	110.77	111.44	109.24	109.98	110.88	110.75	110.62	112.35	110.91	111.54	111.68	110.74	111.33	111.49	110.32	111.03	111.64	111.1	112.23	111.74	109.96	111.6
105.71	106.41	106.22	106.43	106.04	106.41	105.57	104.86	103.8	106.06	107.27	106.9	105.38	104.72	106.88	105.88	106.72	108.15	107.25	107.52	105.75	107.56	104.03	105.64	105.2	105.3	105.57	106.54	105.59	104.05	106.33	106.48	104.88	106.91	106.42	104.95	106.18	106.83	106.45	106.24	106.44	105.66	106.64	106.47	106.18	106.84	104.58	106.26	106.28	105.25
105.93	105.36	104.04	106.16	107.06	105.06	105.64	105.25	105.11	104.69	104.94	104.55	106.31	105.26	107.32	103.85	106.11	105.04	104.91	104.5	103.61	107.14	106.3	107.26	105.57	104.34	106.48	104.78	104.84	104.37	104.8	106.28	106.26	104.34	105.68	106.43	104.47	103.83	105.19	105.19	104.12	105.91	106.21	105.15	105.92	105.54	105.35	106.74	104.31	104.62
99.546	101.63	99.972	99.74	101.97	99.652	99.747	101.31	102.07	99.218	101.53	100.74	100.94	100.6	99.96	100.11	101.36	100.78	99.291	100.92	100.8	99.745	101.46	100.63	101.81	98.54	101.36	100.33	100.2	101.49	100.47	101.41	99.137	100.22	99.6	101	100.81	100.27	100.32	99.817	99.783	102.02	99.286	100.16	100.36	99.45	99.681	99.505	100.1	99.757
101.27	101.13	99.187	100.01	99.238	100.52	98.932	98.299	100.16	101.21	98.312	99.33	99.987	98.774	99.604	99.562	99.509	102.23	100.35	98.913	98.735	101.07	100.51	100.45	99.302	100.71	99.115	100.6	99.354	99.643	100.36	100.4	100.17	99.881	100.89	99.918	100.65	100.59	99.599	101.03	100.19	99.166	100.79	98.665	98.747	101.83	98.739	100.57	100.72	99.108
105.78	105.39	105.81	107.14	105.24	107.61	107.1	106.44	105.21	106.21	106.92	105.45	104.91	106.05	105.94	104.23	106.77	105.84	105.45	105.68	104.18	104.58	106.4	106.13	104.29	104.24	105.67	104.8	104.72	105.28	106.11	105.53	104.59	104.93	106.48	104.82	106.09	104.54	104.99	104.54	105.81	104.18	105.75	106.16	104.45	105.25	105.48	103.25	104.61	106.62
109.92	112.36	111.97	111.26	110.3	110.74	110.64	109.29	112.03	112.99	112.01	112.63	112.13	110.03	110.11	110.99	110.38	111.44	113.12	111.47	112.95	109.99	109.42	110.22	110.87	113.02	110.86	112.41	111.64	112.48	112.12	111.08	111.7	111.92	110.99	111.4	112.37	111.47	110.8	110.81	109.99	110.86	111.06	110.25	110.99	111.93	110.55	111.35	111.38	111.61
112.14	111.03	111.37	112.8	113.85	112.57	110.91	112.51	111.89	111.98	113.34	113.15	111.14	112.35	113.76	114.46	111.59	112.12	113.03	112.72	113.75	112.97	112.69	114.25	113.16	112.92	113.22	113.39	113.36	112.47	114.44	111.8	112.84	112.62	112.73	111.41	112.6	113.09	113.18	114.17	113.5	112.36	112.29	112.34	111.82	111.95	113.38	111.97	113.72	114.37
112.14	109.44	112.61	110.17	110.62	110.24	110.99	111.15	112.34	112	111.6	112.03	110.82	110.61	109.9	110.09	111.59	111.54	112.43	112.43	111.69	110.42	111.32	110.66	109.97	111.93	110.64	112.46	111.3	112.46	111.26	110.41	110.49	112.55	110.81	111.73	110.76	111.27	110.33	111.47	112.08	111.76	112.05	111.96	110.64	110.41	109.39	110.6	111.97	110.06
111.02	112.31	111.81	112.72	111.46	110.25	112.36	112.83	111.07	112.58	112.73	111.48	110.74	112.49	111.17	112.5	111.4	110.37	113.21	111.67	109.78	111.51	112.16	111.55	111.03	110.95	108.99	110.2	112.33	112.17	110.44	109.49	110.27	112.13	109.75	111.39	111.27	111.27	110.26	110.91	111.37	111.98	112.55	110.68	111.08	112.32	111.08	113.19	110.9	110.16
112.22	112.21	110.37	112.87	112.93	111.66	113.56	112.85	112.14	114.14	111.96	112.79	111.26	111.13	111.61	112.2	111.71	112.05	112.68	113.74	112.53	110.35	110.97	111.95	111.05	113.58	112.6	112.28	112.33	112.43	112.77	110.54	114.03	112.09	111.3	113	112.15	111.3	113.77	112.42	112.76	111.34	110.9	111.69	113.51	110.67	111.61	111.09	110.46	112.07
106.63	105.65	106.71	106.06	104.47	104.11	106.54	105.46	106.82	105.83	105.58	107.5	107.32	106.98	106.12	105.97	105.89	106.74	104.94	105.77	105.72	106.76	106.81	107.18	105.92	105.73	106.14	107.13	107	106.6	107.04	106.16	105.36	106.63	105.55	106.26	105.62	106.07	105.72	105.02	105.63	106.37	106.95	105.95	106.34	106.9	107.66	106.33	105.88	106.9
105.45	105.71	107.2	107.51	104.77	106.09	105.93	105.18	104.03	105.94	105.39	105.96	106.14	105.4	106.53	105.56	105.07	105.23	106.35	106.68	106.05	104.78	105.58	105.46	104.63	106.41	105.87	103.96	104.96	104.6	104.99	104.91	104.37	106.17	106.09	107.02	105.48	105.84	105.91	106.11	105.1	104.68	104.58	105.63	104.86	106.63	104.08	105.26	105.09	106.05
110.02	109.93	112.5	110.53	111.67	111.51	111.72	111.29	110.51	111.66	110.34	112.88	112.52	110.84	111.04	109.92	110.69	112.46	112.07	109.84	110.74	111.94	112.19	109.48	111.64	111.9	110.4	110.91	109.65	110.85	111.56	109.62	110.37	110.55	110.12	112.45	111.23	110.85	110.65	110.72	111.06	112.36	111.54	111.42	110.72	113.04	112.63	110.05	111.98	111.23
110.76	111.7	111.52	112.19	112.11	112.8	111.27	110.48	111.71	111.92	110.36	112.2	109.33	110.9	111.91	113.8	111.34	112.44	111.27	111.06	112.56	112.11	112.42	111.89	112.34	110.65	112.04	110.67	111.83	111.33	112.57	110.72	111.05	111.78	110.27	111.17	111.83	111.46	111.96	111.29	109.87	112.45	112.7	112.42	112.33	111.97	110.81	111.14	112.47	111.4
106.55	106.34	107.15	106.03	105.49	105.12	106.89	105.21	104.61	106.81	105.53	105.89	107.89	106.15	106.39	106.23	107.16	106.62	107.27	106.37	106.52	107.56	106.05	106.82	105.15	106.13	107.02	106.12	106.45	107.03	107.14	105.68	106.28	107.18	105.34	107.53	106.53	107.52	104.95	105.84	104.24	107.48	105.09	106.75	106.2	107.17	107.73	106.48	107.64	105.99
105.47	104.8	106.16	105.81	106.4	105.43	105.96	105.87	104.63	104.75	103.66	106.4	105.11	106.6	104.63	105.77	104.9	105.79	105.16	106.97	105.72	106.51	104.28	104.91	105.27	106.06	107.64	106.34	105.02	107	104.78	106.85	105.59	105.15	105.46	106.21	106.39	104.9	105.08	106.54	106.3	105.03	105.2	105.74	104.6	105.39	105.22	104.85	105.37	105.05
106.73	106.98	106.03	104.92	107.53	105.25	106.21	106.93	106.28	106.4	104.52	105.67	106.52	104.23	106.71	103.8	107.05	105.6	106.15	106.29	105.83	107.28	106.67	105.68	104.98	104.73	108	105.13	106.31	105.49	107.17	108.02	106.93	105.37	106.73	104.27	105.66	106.98	105.4	106.74	107.4	105.04	105.49	105.58	105.97	105.6	107.37	105.93	105.84	105.58
107.16	107.16	107.31	105.71	106.76	106.55	105.1	107.28	106.86	107.67	107.93	107.62	107.77	106.48	107.11	106.98	106.34	106.66	107.13	107.81	106.11	107.34	105.73	108.49	106.61	107.26	109.01	108.23	107.65	107.02	106.69	107.38	107.15	106.7	108.67	108.15	106.95	107.21	106.12	108.36	105.93	107.72	107.99	107.36	108.12	106.54	107.54	105.93	107.81	106.36
106.8	105.03	106.14	105.11	103.5	105.44	104.57	104.2	105.88	104.41	106.55	106.94	106.13	106.52	105	105.15	105.05	106.53	104.8	105.91	106.07	106.13	105.97	104.65	105.82	106.7	104.98	106.65	104.26	104.42	106.48	104.68	104.61	107.18	104.94	106.21	106.53	106.07	107.01	105.32	105.93	104.45	106.44	103.79	107.28	106.07	105.26	105.3	104.65	104.61
99.848	99.664	99.869	99.98	100.65	99.005	100	97.982	99.236	99.448	99.545	98.782	99.963	98.463	101.24	99.681	99.047	99.597	99.409	100.17	99.037	99.728	100.29	98.81	99.087	99.584	100.6	100.48	99.887	100.3	99.941	99.698	101.04	99.527	100.25	100.33	100.36	99.298	99.712	99.361	99.581	100.88	100.48	101	98.644	99.838	100.19	100.9	99.739	100.97
100.65	101.18	101.05	98.289	101.36	100.93	99.73	99.926	99.768	100.48	101.62	100.19	100.1	101.4	100.84	101.56	100.66	99.674	100.67	101.22	101.83	101.91	98.914	100.72	97.831	101.6	99.619	99.786	98.932	101.88	99.796	100.78	100.9	100.82	99.368	97.941	100.2	100.56	99.359	101.21	99.865	99.668	98.811	99.977	100.55	99.967	99.772	99.568	101.24	100.26
106.39	106.97	108.09	105.43	105.44	107.82	104.33	107.11	105.83	105.63	105.04	106.97	107.15	104.45	106.55	105.51	106.41	106.45	106.05	105.32	103.92	104.73	104.34	106.21	105.34	106.14	105.92	105.12	104.93	104.14	106.61	106.41	105.45	106.85	106.51	106.57	105.98	105.22	103.67	106.4	105.97	105.59	105.7	106.64	105.1	106.88	106.11	105.97	105.84	105.71
112.61	112.79	111.56	112.23	112.78	110.1	111.59	112.34	111.54	111.66	110.63	112.6	111.58	111.45	110.37	111.94	111.87	112.33	111.92	110.82	111.71	112.2	111.06	113.29	112.13	112.36	110.51	111.26	112.28	111.73	112.96	113.95	112.3	112.97	111.23	111.26	112.7	112.09	109.8	111.72	110.49	111.2	111.32	112.47	111.15	112.78	111.51	112.51	110.57	110.79
111.61	111.11	111.95	110.79	114.01	111.09	111.75	112.06	112.75	109.34	113	111.87	112.55	112.09	112.62	112	112.46	111.99	111.94	110.8	112.35	112.45	111.74	110.76	112.82	111.91	112.75	112.22	112.23	111.25	112.57	112.18	112.33	112.84	111.48	111.16	112.25	112.47	111.57	112.94	111.9	112.13	111.58	110.91	110.84	112.37	111.89	112.1	111.64	113.15
105.02	105.36	105.01	105.95	105.66	106.28	104.17	106.08	105.63	105	103.9	106.19	106.74	106.52	106.27	104.61	105.6	106.79	104.5	106.23	104.86	104.65	105.59	105.51	103.84	104.55	106.71	105.59	104.79	103.89	106.21	104.67	104.53	104.38	106.46	106.42	106.68	105.86	105.65	105.96	105.37	103.85	105.64	104.71	104.77	106.15	104.51	104.87	105.71	105.88
112.38	111.83	111.69	110.34	112.58	112.52	111.49	111.55	111.03	111.72	111.03	112.87	112.22	112.37	110.74	110.8	110.54	112.59	110.94	113.16	112.05	112.55	112.62	112.02	112.65	111.81	110.57	111.69	111.5	113.05	111.35	111.42	111.93	112.04	112.01	113.46	110.2	112.44	112.35	113.68	112.92	111.47	111.54	110.19	112.76	111.28	114.11	111.72	110.74	111.22
106.72	104.99	105.9	105.94	106.02	106.11	106	106.74	104.93	106.69	105.91	106.6	108.28	105.98	105.82	107.09	105.06	108.32	106.43	107.06	106.68	105.94	105.3	106.97	106.57	105.79	105.28	105.88	105.82	106.1	105.65	105.6	105.94	106.47	106.21	107.17	105.44	106.19	107.17	106.55	106.1	107.79	105.33	103.6	104.9	106.6	106.01	106.55	107	106.06
105.65	102.75	105.98	106.27	105.52	105.31	105.9	105.04	105.69	106.12	104.76	104.64	106.66	105.95	105.9	105.17	105.43	104.69	106.85	105.07	105.01	105.67	103.88	106.31	107.02	106.97	105.93	106.14	105.54	104.85	106.16	104.85	105.89	104.3	106.72	105.18	106.28	105.5	105.43	106.59	106.31	104.81	105.5	105.62	104.82	107.17	106.08	105.01	107.14	107.2
104.21	102.24	102.24	103.97	104.72	104.5	104.84	103.06	104.69	102.65	104.26	105.4	103.53	102.94	104.3	103.43	104.25	102.79	104.3	103.12	103.31	104.56	102.97	104.27	103.81	105.27	103.22	104.45	104.15	103.67	105.12	104.96	103.36	103.68	104.41	104.25	104.51	104.12	104.76	105.47	104.17	104.95	105.74	105.13	104.82	102.91	104.25	103.62	104.29	102.05
100.32	100.57	101.2	99.937	99.021	99.023	99.442	99.386	98.951	100	101.13	98.971	100.73	99.789	98.547	101.05	99.63	99.341	98.911	99.223	100.58	101.52	99.649	98.487	100.01	100.68	99.156	100.22	98.718	99.029	98.812	100.52	99.059	99.17	98.935	98.837	101.07	99.559	98.678	101.25	101.16	99.527	99.484	99.453	100.07	100.43	100.61	98.981	100.05	98.916
99.15	99.914	99.264	100.02	99.441	100.34	99.107	101.22	98.096	100.42	101.35	101	99.045	100.12	100.12	99.657	100.85	99.698	99.929	99.257	99.792	99.925	100.59	99.737	100.75	101.41	100.43	98.678	99.327	99.604	99.45	99.747	100.06	99.142	99.98	100.37	99.414	100.41	99.582	98.979	100.64	98.645	97.682	101.24	99.203	98.045	100.39	100.35	101.16	97.427
101.13	101.36	102.53	98.921	101.11	99.559	100.55	98.652	100.05	100.44	102.77	102.65	101.78	101.21	101.1	102.32	100.36	100.6	101.16	101.4	99.663	102.67	101.25	101.07	101.49	99.903	102.01	100.84	101.12	101.95	100.89	101.79	100.87	101.09	99.856	102.91	101.51	101.23	100.38	100.57	99.553	101.1	101.03	100.59	100.85	101.86	101.38	102.04	100.77	100.01
110.83	111.61	111.99	112.1	111.07	110.82	112.96	111.48	111.07	110.83	112.99	109.76	112.5	112.67	109.68	111.41	109.61	113.06	109.89	110.88	110.83	113.38	111.12	111.61	110.3	110.42	111.74	112.46	111.38	110.69	112.9	110.89	113.14	110.06	112.69	111.99	111.37	111.7	112.09	112.11	111.44	111.16	111.59	111.89	112.15	110.99	111.5	110.6	111.66	111.2
105.42	105.76	105.79	107.45	107.55	105.05	107.93	106.69	106.01	107.1	106.71	106.77	107.48	105.57	106.47	105.57	104.69	109.06	106.32	106.88	105.74	106.77	107.97	104.95	107.44	106.48	107.44	106.08	105.44	106.31	107.33	104.64	106.73	105.52	106.07	106.8	106.63	106.71	106.79	105.25	108.02	106.17	106.99	107.35	106.93	107.22	107.22	106.05	105.28	106.63
105.84	106.74	106.28	104.51	105.7	106.55	105.82	104.84	105.96	105.61	105.48	104.92	106.78	105.58	106.08	107.2	105.16	104.38	104.9	106.16	106.74	106.02	106.25	105.62	105.67	105.23	105.82	106.17	104.14	104.74	105.67	105.18	104.5	104.68	105.85	104.88	105.22	104.93	105.1	107.26	106.5	104.34	105.42	106.34	105.26	104.6	104.8	106.22	105.89	105.48
103.55	105.9	106.98	105.73	105.38	106.62	106.42	106.71	102.82	106.5	106.69	104.44	105.41	105.54	105.45	105.9	105.93	106.41	106.49	105.13	106.46	106.06	106.18	107.29	105.87	106.44	107.68	105.88	104.99	105.88	104.98	105.1	104.7	106.19	105.76	106.78	105.18	106.03	104.61	104.62	105.14	105.87	104.87	104.76	104.82	104.47	106.29	104.72	105.11	106.49
107.77	106.13	106.61	107.29	106.13	106.96	104.57	106.84	106.73	106.79	106.28	106.47	106.37	105.2	106.91	106.1	105.93	104.94	106.02	105.69	107.78	106.47	107.46	104.12	106.47	107.99	106.27	109	105.73	105.56	106.71	106.4	107.07	106.26	106.39	106.18	105.77	106.28	106.28	108.18	106.24	104.74	106.36	106.65	106.08	105.14	106.01	105.8	108.13	106.17
112.26	111.81	111.08	111.87	112	112.76	111.18	111.23	110.33	111.11	111.73	111.58	111.01	112.16	111.75	111.28	111.05	111.97	111.74	110.94	110.58	111.94	110.78	112.25	111.77	111.84	109.68	112.55	111.1	112.59	110.56	110.95	112.1	113.7	110.99	110.59	111.82	112.15	111.18	112.35	112.8	113.35	110.77	111.05	112.36	111.24	111.7	109.48	111.33	110.6
105.72	106.04	105.89	106.41	106.01	105.66	106.09	107.02	105.32	105.19	104.49	104.94	107.03	108.96	106.93	107.07	106.12	104.23	105.82	106.52	105.63	106.32	105.45	105.63	106.06	105.36	107.01	104.52	106.22	105.59	106.23	105.88	106.46	104.99	106	106.12	106.15	105.72	105.59	106.97	106.13	104.69	105.91	106.09	106.64	105.93	105.97	107.43	103.34	105.64
105.95	106.2	104.94	106.59	106.25	106.2	105.16	105.59	105.2	105.35	104.53	103.93	105.53	106.12	104.98	106.03	104.38	106.27	105.85	104.16	106.54	106.24	105.4	104.72	104.94	106.05	104.88	105.43	105.35	104.9	106.5	103.79	104.95	106.68	106.24	105.79	105	104.64	106.41	105.65	105.55	105.4	104.04	106.18	106.02	106.91	105.83	106.91	105.65	104.75
113.49	111.92	112.45	113.01	112.12	114.59	113	114.34	111.29	114.24	113.36	113.21	111.89	112.84	112.42	115.49	112.32	111.97	111.7	114.09	112.21	112.18	112.84	111.82	111.87	113.59	113.34	111.94	111.41	110.52	113.35	113.71	112.89	111.73	114.08	112.59	113.78	111.53	113.04	114.69	112.54	112.28	110.42	113.42	112.24	112.6	113.05	111.99	113.66	112.65
105.38	104.64	104.6	106	104.56	105.43	106.35	106.45	107.32	105.5	105.52	104.99	104.94	104.13	106.75	105.69	105.77	105.93	105.51	106.28	105.63	105.64	106.79	105.01	106.66	104.48	104.95	105.52	107.14	104.36	106.13	104.86	105.96	104.43	105.58	104.38	105.24	105.61	104.61	104.48	104.95	105.65	104.54	104.95	108.1	106.44	105.8	105.89	105.01	105.54
105.89	104.91	104.13	103.66	104.34	104.61	103.84	104.91	104.8	105.94	105.68	106.25	104.1	104.69	104.77	105.19	104.74	105.41	105.36	104.72	104.89	102.91	104.45	104.48	105.05	105.66	103.36	104.1	104.77	104.28	103.22	104.43	105.67	106.18	103.23	104.38	102.83	103.75	105.48	103.57	104.57	104.45	105.49	105.36	105.18	105.3	105.34	104.81	104.28	104
116.67	118.28	119.11	117.62	118.89	117.52	117.87	117.11	117.37	119.68	118.31	118.6	116.7	117.16	118.78	117.9	117.6	117.53	117.99	117.58	116.99	117.92	118.44	116.77	118.67	117.69	117.78	117.95	117.53	118.94	117.92	117.43	115.65	116.99	117.66	117.55	115.95	116.88	117.56	117.73	118.53	117.19	117.61	119.74	117.78	116.82	119.43	118.5	118.49	116.02
104.86	105.74	104.81	104.01	104.14	103.44	102.33	101.85	103.68	102.79	103.79	103.37	103.26	104	103.34	104.46	104.47	103.54	104.19	105.2	103.06	104.6	103.97	104.64	104.73	103.53	103.98	104.32	104.3	103.71	103.44	104.26	104.44	103.73	105.51	102.77	104.35	104.88	104.81	104.39	102.7	105.31	104.31	103.75	105.77	103.06	102.69	104.84	103.71	103.45
105.58	106.77	105.45	104.92	107.1	105.85	106.4	106.68	107.5	105.68	105.78	107.19	107.71	106.12	107.08	106.94	106.82	107.29	106.27	105.98	105.45	106.68	106.23	106.99	106.29	107.2	107.71	106.41	105.94	105.74	105.5	104.98	105.61	107.29	105.99	106.96	107.11	108.52	106.19	107.6	106.99	107.34	106.25	105.78	107.03	106.75	106.46	106.11	107.14	106.16
99.133	99.327	102.41	100.81	98.867	100.29	100.7	100.2	101.21	100.02	100.09	101.04	100.73	101.87	100.68	99.514	100.54	101.17	101.59	100.4	100.1	101.04	100.86	100.63	100.33	100.01	101.61	101.04	101.12	100.35	101.18	100.85	100.5	100.65	103.03	100.71	102.51	99.75	100.52	100.67	99.437	100.13	98.944	100.06	100.57	101.3	102.09	100.55	101.89	101.13
101.32	101.02	101.07	101.4	100.24	102.9	101.89	101.52	101.89	100.54	101.49	101.4	99.903	100.69	100.66	100.11	101.46	101.04	100.5	101.22	99.713	101.77	100.1	102.94	99.452	100.8	100.36	101.18	100.97	101.75	100.84	100.37	102.37	102.33	99.661	100.97	100.07	100.4	101.82	101.58	101.18	101.31	100.92	100.28	99.591	100.46	99.964	100.22	99.768	100.38
102.73	102.99	104.31	101.75	104.98	104.76	103	103.43	104.81	103.61	105.42	104.57	103.77	104.29	104.2	104.12	104.93	105.01	103.19	103.08	104.23	103.32	103.45	103.22	103.09	104.68	105.51	105.14	104.01	104.86	103.85	104.39	102.15	104.2	103.58	105.7	104.28	103.55	103.84	105.06	104.01	102.79	105.4	103.57	103.53	103.85	103.37	104.07	103.89	104.47
110.52	110.8	110.19	111.32	109.75	109.6	108.4	109.96	110.05	108.17	110.87	110.44	109.51	111.91	112.01	110.24	109.96	110.65	107.98	110.8	108.99	110.3	109.51	109.95	107.74	109.94	109.23	109.1	109.07	109.08	109.87	109.93	109.59	110.16	110.19	110.06	109.97	110.34	108.72	109.95	109.21	110.54	108.52	110.93	110.58	109.47	110.54	109	109.01	109.97
106.93	104.49	103.9	105.16	104.92	106.06	106.05	105.37	105.21	105.42	105.09	105.79	105.31	105.02	104.91	104.04	106.05	106.5	105.7	104.21	105.54	106.35	105.97	106.3	107.86	107.01	103.83	106.3	104.37	105.76	104.31	105.88	105.63	103.48	106.21	105.38	103.62	104.56	106.4	105.19	105.12	104.72	106.5	105.66	105.33	107.52	104.23	105.48	104.05	105.76
112.43	110.87	111.74	110.81	111.89	111.63	112.08	112.84	111.3	111.24	109.31	112.09	110.63	108.97	112.95	111.12	111.32	111.11	111.57	110.41	112.91	113	111.49	110.2	111.63	111.82	110.45	112.1	111.87	109.99	111.73	110.84	111.38	112.12	111.27	111.31	111.1	111.44	111.72	111.09	110.95	110.89	111.33	112.1	111.49	112.8	110.95	111.34	111.74	112
104.54	103.19	106.17	102.63	102.97	103.96	102.8	103.57	105.45	104.61	104.03	104.04	103.79	104.05	105.16	103.12	101.96	105.21	105.2	104.93	105.29	105.8	103.75	104.68	104.36	104.8	104.45	103.94	103.69	103.96	104.17	105.42	106.02	105.11	105.07	104.37	105.74	103.01	103.44	106.48	104.58	105.73	104.57	103.65	104.34	103.44	104.87	104.3	105.76	105.42
111.49	110.29	109.65	110.14	111.37	110.64	111.45	110.95	112.1	110.39	110.3	111.92	111.54	111.4	111.28	110.12	110.85	110.09	109.71	110.84	111.55	110.02	110.6	109.66	111.22	111.9	109.76	110.91	108.5	108.78	109.87	110.67	109.89	109.82	110.13	110.55	109.7	109.07	109.06	111.58	110.57	111.55	110.39	110.4	110.69	111.41	111.08	110.05	111.85	111.72
101.38	101.63	100.12	99.734	100.47	101.75	100.42	99.884	99.921	101.42	101.17	101.44	102.73	101.77	99.634	100.69	99.98	102.16	101.59	100.23	100.75	102.23	101.53	101.84	100.31	101.88	101.33	101.75	100.91	101.1	102.76	100.48	101.1	99.676	100.3	100.61	100.92	100.59	100.97	100.46	101.58	102.26	100.82	102.27	100.33	100.54	98.974	101.48	98.818	101.15
107.33	106.39	107.68	106.96	105.55	106.73	106.07	104.41	105.77	104.6	106.63	105.44	105.66	105.49	105.23	106.78	105.04	108.04	106.95	106.37	107.24	105.94	106.98	106.36	106.68	106.32	106.25	105.54	104.92	106.68	105.23	105.84	105.63	107.69	106.01	105.85	106.16	105.49	107.26	105.82	105.23	105.59	105.86	106.42	104.98	106.73	107.16	105.99	105.97	105.8
103.23	105.47	102.49	103.06	105.37	103.7	103.95	104.78	103.41	103.61	104.7	103.69	104.9	107.21	103.98	104.5	104.37	102.99	104.97	104.48	105.67	104.44	104.04	104.93	104.94	103.25	106.11	103.2	104.13	104.29	104.39	102.46	104.51	103.56	105.26	103.94	104.26	104.15	103.06	104.6	102.23	104.31	103.92	103.51	103.02	103	104.76	103.91	104.65	103.15
104.16	106.23	106.59	105.46	104.27	104.43	105.99	106.27	105.66	105.38	103.89	106.16	105.98	105.76	107.4	106.06	105.73	104.78	104.92	105.41	106.1	104.86	105.52	104.93	106.33	106.16	105.94	106.24	105.42	105.85	105.54	106.62	106.36	105.12	105.27	106	106.79	103.94	105.14	105.61	103.68	106.36	105	106.55	103.68	103.66	105.25	105.96	105.55	106.05
104.98	104.39	104.82	105.75	104.64	105.53	104.8	105.52	104.6	105.43	108.08	107.18	105.51	106.32	104.82	104.55	105.85	106.84	104.99	106.14	104.41	106.2	103.39	103.92	107.16	106.83	106.13	105.37	105.8	105.05	105.28	104.77	105.72	104.33	105.59	106.52	106.12	106.07	105.34	106.03	105.27	105.92	105.67	104.85	105.56	105.27	104.89	105.37	104.51	104.59
104.04	103.8	103.78	102.7	104.1	103.49	103.83	105.72	103.89	104.29	105.51	104.33	103.4	103.21	104.55	105.8	105.4	103.76	103.85	102.48	105.22	104.75	105.02	103.72	103.79	104.72	104.96	102.95	105.2	105.38	103.82	103.22	103.48	104.09	103.92	103.53	103.46	105.17	104	103.82	103.64	102.57	105.41	103.67	103.8	105.31	104.58	103.96	104.9	102.63
104.64	104.05	104.31	104.64	105.07	105.8	105.23	106.24	104.21	104	105.54	106.17	104.95	104.82	104.92	105.01	104.46	104.01	103.52	103.4	105.6	103.16	105.5	103.31	105.57	105.17	105.03	104.37	106.69	104.84	104.31	105.02	104.78	105.73	104.57	104.9	104.71	105.41	104.62	106.22	105.6	104.12	103.97	103.91	105.69	105.22	106.16	106.07	106.46	104.65
105.15	103.91	104.45	103.05	105.92	104.62	104.33	104.84	104.51	104.57	106.07	105.71	105.38	104.5	105.86	103.92	103.92	104.86	102.98	105.61	104.42	103.92	104.91	104.59	106.36	103.18	104.52	104.18	104.32	105.44	105.01	105.35	104.83	103.04	105.27	105.68	106.38	103.43	103.74	105.21	105.32	104.63	104.96	103.88	105.17	103.97	104.07	104.84	105.53	104.61
111.52	110.98	110.72	110.18	111.72	112.68	110.86	112.72	111.74	111.94	111.79	110.96	113.05	111.97	110.27	111.5	110.45	110.11	110.04	111.2	110.71	109.86	110.5	112.6	110.34	111.34	111.3	110.12	111.53	110.86	111.06	111.48	111.31	112.05	111.66	112.02	111.33	111.97	111.34	109.76	112.9	110.14	111.06	110.36	110.32	110.44	111.61	111.79	110.25	111.24
112.5	111.27	109.61	111.87	112.07	110.45	111.51	111.45	110.87	112.38	112.16	110.85	111.34	109.65	111.67	111.25	110.87	110.17	109.81	110.69	111.96	111.61	109.43	111.49	111.13	112.84	110.91	112.7	111.62	112.27	112.31	111.63	111.46	110.58	111.44	112.54	109.45	110.81	112.06	111.65	112.01	110.66	111.6	111.76	112.09	111.94	110.69	110.98	110.5	111.2
105.94	105.12	105.49	105.09	104.85	106.86	102.98	105.93	104.84	105.51	106.45	106.77	105.84	105.57	105.51	105.01	105.61	105.56	105.12	104.86	105.87	105.41	105.11	105.56	103.88	104.41	106.35	104.8	106.07	105.81	107.16	104.68	106.2	106.13	104.38	105.39	104.41	105.07	104.03	105.06	104.68	105.35	104.5	105.45	105.28	106.2	105.04	106.68	104.94	106.36
104.52	107.34	106.1	107.3	104.03	106.06	105.31	106.03	105.18	105.97	105.78	104.59	105.65	104.13	105.67	105.43	103.9	105.68	105.1	105.36	105.59	106.19	104.79	103.9	103.69	105.39	106.47	105.59	105.2	104.81	105.65	104.5	105.41	105.25	105.24	105.16	106.23	105.96	104.75	105.2	106.46	105.55	105.88	106.47	106.29	105.96	104.35	105.6	103.26	105.09
99.041	99.196	100.29	99.285	99.789	98.344	100.5	101.29	100.85	99.164	99.717	100.74	99.688	100.83	99.382	99.491	99.156	99.835	100.8	97.928	97.905	99.571	98.724	97.868	99.941	98.391	98.499	100.7	99.818	100.02	101	101.89	101.61	98.62	99.626	101.13	98.587	99.774	99.837	98.257	98.555	98.426	100.42	99.793	100.25	101.31	100.48	100.64	100.38	100.03
104.75	104.78	107.68	104.89	106.09	103.86	105.78	105.14	104.91	106.34	105.59	105.49	106.3	105.91	107.17	105.19	108.53	104.59	106.12	104.4	107.63	105.31	105.5	105.52	106.9	106.17	105.11	105.08	105.43	104.62	104.53	103.74	107.03	104.54	103.58	105.2	106.8	105.33	103.26	104.44	104.62	104.47	104.01	104.91	103.66	105.62	104.75	105.18	106.31	106.62
105.07	104.83	104.86	103.61	105.54	102.77	105.72	105.32	104.62	105.41	104.96	104.07	106.1	103.68	104.22	105.22	104.34	105.13	103.32	103.05	103.68	104.02	104.31	103.57	103.26	103.53	103.08	103.95	105.23	104.66	103.74	103.92	104.19	105.68	103.27	104.73	103.85	105.25	103.13	104.65	103.88	104.35	103.52	102.74	105.55	106.6	103.38	105.21	104.5	104.01
106.23	106.31	107.4	104.86	105.4	106.25	106.98	105.84	106.28	105.25	107.31	106.12	105.17	105.7	106.4	106.01	106.16	106.49	104.65	104.15	105.46	104.92	105.22	106.75	105.19	106.22	106.47	105.87	105.76	105.5	106.13	108.05	104.82	105.65	106.15	106.86	104.84	107.63	105.8	106.05	105.37	106.13	106.72	104.34	106.46	105.08	107.99	104.98	104.99	103.65
102.12	100.49	98.615	100.83	100.16	99.655	101.49	99.545	101.03	100.33	100.85	99.714	101	100.21	100.1	100.46	97.505	101.38	100.36	100.76	98.551	100.57	100.54	100.69	99.073	99.974	99.777	101.14	98.855	101.6	100.43	98.728	100.21	101.14	100.65	100.01	100.2	100.16	100.73	100.67	100.68	100.25	101.58	100.33	99.504	100.49	100.5	101.5	98.802	101.04
111.31	110.43	113.17	111.38	112.62	112.9	110.68	110.83	112.1	110.39	112.27	113.15	111.59	111.78	111.96	109.8	112.7	110.7	112.06	112.77	111.15	112.01	111.58	110.06	112.37	111.68	112.69	111.36	110.72	111.39	111.84	110.5	111.7	113.76	112.5	111.96	111.79	111.65	111.32	112.26	111.55	111.62	111.97	112.69	111.74	112.07	112.31	112.34	111.88	110.28
99.204	100.09	100.53	99.834	100.09	99.254	98.614	100.14	100.45	99.873	100.16	98.849	99.481	100.78	99.837	98.511	99.792	99.611	101.14	100.53	99.785	99.96	100.14	99.376	101.39	99.393	98.795	100.36	100.92	99.837	99.817	99.172	100.1	100.6	99.81	99.623	100.13	100.1	100.23	100.2	100.1	99.362	99.26	98.896	98.829	100.16	99.938	99.881	100.1	99.451
117.09	118.66	117.98	116.75	118.29	117.37	116.88	117.66	117.79	117.26	117.49	116.49	117.85	118.63	117.7	119.39	116.51	118.17	117.9	118.56	114.94	118	117.45	119.12	117.79	117.33	117.57	116.65	118.76	118.08	117.1	119.96	118.25	117.72	119.21	116.75	116.79	117.15	118.87	117.99	116.56	117.29	119	117.56	117.44	117.84	116.63	117.56	117.82	116.74
116.04	117.41	114.72	117.04	116.12	116.71	116.57	115.68	116.95	116.51	114.07	115.85	118.63	115.75	115.56	114.59	116.53	116.52	114.89	115.99	117.07	117.14	115.53	116.38	116.42	116.3	116.47	116.62	116.74	117.66	115.46	117.39	117.08	116.88	114.27	116.55	116.07	117.08	116.63	115.5	115.63	116.41	114.66	115.91	115.65	116.23	116.45	115.93	119.18	116.13
104.23	104.81	103.23	105	104.86	103.99	105.89	104.91	103.75	104.43	105.25	105.42	104.24	105.55	103.6	103.9	104.98	105.2	104.4	103.31	103.34	103.65	105.3	104.47	104.49	103.58	103.07	104.32	104.29	104.82	103.89	105.14	106.46	103.91	104.07	104.24	104.49	103.43	104.48	104.5	105.46	103.16	102.7	104.16	104.11	103.46	105.74	104.54	103.94	103.66
105.28	104.97	104.68	106.09	105.79	107.61	105.71	108	105.21	104.4	105.14	106.31	105.76	105.99	104.73	105.23	105.12	105.15	105.72	105.37	107.34	106.38	105.32	107.67	105.37	106.93	105.45	106.26	105.17	108.02	105.76	106.63	105.8	106.38	107.26	104.12	105.87	105.81	107.4	107.28	105.49	107.4	106.43	107.43	104.85	108.38	105.61	104.98	107.07	104.29
104.65	106.71	108.1	105.27	105.88	106.75	105.56	106.73	107.57	105.39	106	105.66	107.36	105.78	105.28	105.94	106.59	105.07	106.81	106.39	104.48	106.06	107.41	105.77	105.29	105.1	106.03	106.95	106.88	104.73	105.73	106.1	105.47	106.83	105.97	106.49	106.14	106.4	105.43	104.22	104.62	105.46	107.45	107.91	106.31	105.51	106.18	104.48	107.02	105.48
104.93	104.93	107.37	105.77	106.67	104.53	104.9	106.34	105.65	104.91	107.47	106.44	105.61	106.58	104.18	106.15	105.84	104.4	104.89	105.95	107.18	104.87	105.55	104.6	105.71	105.03	104.91	105.89	106.31	105.68	105.67	104.42	105.17	104.37	106.38	106.52	104.49	107.4	107.39	107.56	106.38	105.46	105.02	104.31	106.12	105.9	105.11	104.48	105.39	106.65
103.55	105.73	104.37	104.39	103.98	105.02	105.85	104.41	103.71	104.9	104.99	105.83	104.09	105.93	103.58	104.78	104.57	103.81	103.9	103.44	105.36	104.34	103.85	104.05	103.53	102.73	104.78	103.35	103.78	105.38	103.9	104.14	105.43	105.29	103.56	104.21	105.29	105.85	105.3	104.16	105.21	105.06	104.97	104.24	103.68	104.16	104.37	105.48	104.99	104.7
112.18	110.68	111.27	110.99	113.57	112.43	110.9	111.72	112.13	112.71	112.75	111.3	113.54	112.31	110.65	112.03	111.53	112.31	111.75	112.8	111.54	111.66	112.57	111.78	111.13	111.49	111.99	111.69	112.7	111.92	111.8	112.16	111.12	110.03	112.46	110.95	113.28	111.12	114.33	112.55	112.1	111.4	113.57	111.84	112.24	111.22	110.9	110.67	112.94	111.72
100.24	99.176	100.89	101.91	100.58	101.3	101.69	100	99.639	100.32	101.04	101.08	99.957	100.69	101.02	100.82	100.18	100.64	100.63	101.56	100.38	100.28	101.56	99.659	100.98	100.64	100.48	100.5	100.08	102.12	101.91	100.1	101.24	100.74	100.98	100.01	99.79	100.52	102.09	101.29	100.76	97.945	102.22	100.32	98.19	98.929	100.12	98.648	100.99	102.09
117.63	117.55	117.74	117.07	116.65	117.74	117.23	117.86	117.95	116.92	118.45	117.81	117.48	117.39	117.73	117.59	118.11	118.03	117.42	117.69	116.18	116.72	116.93	118.32	117.4	118.71	117.51	117.96	117.63	118.02	118.04	118.07	117.19	116.54	116.82	116.64	117.98	118.23	117.42	117.24	116.75	117.31	117.93	117.5	118.15	118.1	118.74	117.72	116.79	117.89
105.11	107.74	106.57	107.34	106.11	106.34	107.39	106.42	106.39	105.81	104.04	105.2	106.07	107.13	107.06	106.38	105.23	105.73	106.41	106.11	106.93	105.83	108.52	106.95	108.3	106.77	106.2	107.03	106.93	103.88	105.81	109.23	108.16	106.63	107.39	107.18	107.43	105.85	105.73	107.87	102.85	106.06	105.71	107.32	106.42	106.91	106.26	105.79	106.77	105.04
104.35	102.66	104.77	103.65	103.07	103.47	103.84	102.52	104.22	105.9	105.55	103.17	103.5	104.34	104.23	101.79	104.54	105.86	104.14	105.87	103.16	104.37	105.64	104.31	104.67	104.78	103.9	104.68	103.84	103.48	103.72	105.31	105.08	103.66	104.22	105.29	102.94	103.46	105.38	103.62	104.93	104.13	105.55	102.26	104.07	105.46	104.89	105.02	102.5	104.17
110.86	109.35	110.31	110.51	110.06	109.31	109.39	111.03	110.54	108.76	110.87	109.85	110.36	109.67	110.74	111.79	110.7	111.63	111.6	108.98	110.91	109.51	109.55	108.52	111.15	111.18	108.25	110.19	110.13	110.75	111.29	108.89	111.64	111.17	109.26	111.42	110.82	109.43	111.93	108.88	111.69	111.47	109.42	111.14	112.2	109.21	111.21	110.05	109.25	110.89
104.96	104.7	104.31	105.34	104.05	105.96	104.86	104.71	105.11	103.83	103.88	104.37	104.86	104.38	103.92	105.19	104.98	105.05	105.32	104.67	104.94	104.55	104.65	104.36	104.4	104.75	104.76	105.42	105.34	106.46	104.95	104.97	103.7	104.64	104.44	105.19	104.53	105.03	104.45	103.48	103.5	105.08	104.03	102.45	103.4	104.96	104.92	104.32	103.99	104.55
99.249	99.577	99.896	100.42	99.076	100.44	99.096	99.761	99.586	98.005	98.788	99.037	99.536	100.56	98.981	100.16	99.349	101.76	99.696	101.16	100.37	100.64	99.779	100.75	99.142	98.804	101.18	99.148	101.55	100.67	98.345	100.5	98.993	100.36	100.08	100.35	98.797	99.801	99.145	98.707	99.22	100.1	100.9	101.02	100.64	98.722	99.876	99.434	99.264	99.268
104.75	103.05	104.1	104.15	103.65	103.67	104.08	103.96	101.67	104.41	105	104.04	104.36	105.34	103	104.38	103.7	103.03	103.27	104.05	104.75	103.41	104.49	104.64	104	104.32	104.16	104.39	102.39	104.91	106.24	103.78	105.63	104.13	103.29	103.4	103.46	104.3	104.51	105.36	103.39	103.32	102.66	104.69	104.34	103.75	102.5	105.04	105.54	104.11
106.44	107.64	108.01	106.73	105.64	107.89	106.61	107.27	106.11	106.56	105.27	104.78	107.07	106.36	105.22	106.85	106.91	107.17	105.15	105.19	105.85	106.25	107.48	107.6	105.44	106.29	106.63	106.4	107.79	106.91	106.22	105.88	106.02	107.1	106.82	105.57	106.49	107.99	107.08	107.29	106.27	106.69	106.27	105.04	106.3	105.13	106.06	106.09	105.51	107.29
110.66	109.36	111.29	110.11	110.72	111.08	112.11	110.63	110.35	110.89	110.25	109.63	109.45	112.03	112.44	110.8	110.08	110.96	110.27	110.21	109.18	109.13	111.46	111.09	110.96	110.91	110.5	110.25	111.24	110.49	110.07	110.69	111.18	110.4	111.1	110.91	110.93	110.05	111.17	110.33	111.58	109.88	111.9	110.05	110.75	111.59	110.69	110.75	110.26	111.08
106.08	106.41	106.63	107.84	103.85	105.68	106.37	104.46	105.5	103.23	105.15	105.83	106.31	104.39	105.53	105.97	104.67	107.21	105.62	105.31	106.46	104.83	105.94	106.19	105.12	105.28	103.46	105.84	106.79	106.09	103.92	106.07	104.93	104.54	106.81	105.08	105.28	104.25	106.17	105.57	105.09	105.23	105.91	105.9	104.39	104.75	104.71	104.8	105.33	105.22
110.66	112.58	112.74	111.81	111.3	109.85	111	111.17	111.12	112.32	110.92	111.67	110.77	112.56	110.47	112.55	110.48	111.69	111.24	111.9	110.46	110.72	109.96	111.36	111.42	110.79	109.54	110.08	111.03	112.81	111.67	110.84	111.54	111.71	112.14	111.24	111.06	109.99	112.96	111.03	111.88	110.76	111.36	111.09	111.29	110.49	112.4	110.94	109.92	111.55
98.606	98.736	100.42	99.843	99.994	101.26	100.66	100.34	101.43	99.89	99.497	99.414	99.353	98.177	100.19	99.5	98.989	98.337	100.7	98.585	100.71	99.529	98.523	100.37	100.36	99.594	99.712	99.361	100.95	99.603	99.125	99.424	100.17	98.99	99.531	101.49	100.37	98.251	101.2	100.47	99.302	100.57	100.15	98.465	99.82	100.13	98.608	100.43	99.716	100.16
106.09	107.18	106.05	106.71	106	108.91	105.66	105.28	106.19	104.45	104.9	105.55	105.45	106.18	107.4	105.28	106.55	105.48	106.98	107.4	106.61	107.18	105.38	104.76	104.6	106.81	106.79	106.69	104.82	107.53	106.88	105.49	107.39	107.38	105.4	105.88	104.7	105.85	106.54	106.96	106.29	106.87	106.15	107.6	106.9	107.41	105.47	106.13	106.89	104.84
105.62	105.92	105.66	105.65	105.69	104.66	107.22	105.07	105.4	105.02	104.8	106.62	107.18	107.12	106.87	105.85	104.91	107.14	106.37	105.81	106.11	104.66	106.47	108.35	105.51	105.61	104.9	106.12	105.62	106.24	105.93	107.25	104.2	106.79	106.81	106.34	106.46	108.05	106.47	105.28	104.85	106.97	105.53	105.17	108.17	105.06	105.21	107.72	106.15	105.52
105.23	104.84	104.07	103.23	103.92	104.97	103.98	105.17	104.15	106.32	104.56	105.46	104.4	107.73	105.71	103.85	105.02	105.37	104.66	104.7	105.24	105.1	104.61	104.63	104.67	105.28	106.02	104.59	104.69	105.31	104	105.51	104.32	105.53	104.82	105.28	103.81	104.89	104.21	105.25	105.43	105.36	105.98	104.68	105.7	103.63	105.08	105.17	104.51	105.16
117.13	118.49	117.48	118.08	117.28	118.44	117.71	118.36	118.23	118.15	117.24	118.67	115.51	116.61	117.04	116.88	115.69	119.01	117.37	117.01	117.44	118.21	118.7	118.24	117.65	116.29	118.46	117.31	116.7	118.36	116.59	118.75	117.66	116.92	117.03	118.49	117	116.25	117.21	116.54	116.91	118.5	117.34	117.38	117.8	117.22	118.2	116.66	117.4	117.81
109.78	110.89	110.14	110.95	109.89	110.5	110.13	110.64	109.58	110.78	110.93	111.06	111.19	111.09	109.94	110.29	109.84	109.1	110.59	110.67	111.46	110.34	110.22	110.52	110.63	110.6	110.71	111.95	112.18	111.88	110.25	110.53	109.05	109.84	111.41	111.35	109.76	110.15	108.61	109.75	109.67	110.41	110.13	111.13	109.18	110.59	111.97	108.42	109.87	109.67
106.38	105.07	106.5	106.36	107.5	106.01	107.53	107.58	106.51	106.25	106.91	105.9	107.2	106.52	108.41	105.76	107.22	107.42	108.14	107.42	105.86	106.85	107.36	105.44	107.93	107.23	106.99	104.71	105.67	106.01	107.38	107.37	106.21	105.13	105.39	107.95	105.91	106.25	106.7	104.46	105.93	107.85	107	107.26	106.87	107.79	104.44	107.45	105.75	106.78
106.05	107.07	106.41	108.17	105.6	106.36	106.24	107.48	106.9	106.66	107.18	106.27	106.43	107.05	106.84	108.9	108.01	106.71	106.66	106.71	106.54	106.27	107.18	106.57	106.09	107.46	106.35	107.32	106.69	105.25	106.87	106.2	105.72	105.8	107.92	105.82	107.3	107.48	108.23	105.65	108.33	106.33	107.66	104.36	105.86	107.77	105.87	107.82	106.52	105.88
103.83	104.56	105.37	105.25	107.08	106.29	105.83	104.87	104.91	104.75	105.14	105.8	105.54	106.61	106.53	106.01	105.87	104.82	106.09	104.77	106.25	105.11	106.28	105.39	105.39	105.11	105.58	106.84	105.82	105.62	105.18	104.68	105.52	105.92	105.29	106.03	105.88	107.04	105.34	106.3	105.57	105.43	106.71	106.87	105.26	104.51	106.38	105.08	106.78	106.59
106.99	105.12	106.13	105.64	106.39	105.54	106.58	106.59	107.84	108.14	106.46	105.2	107.04	106.23	105.46	106.12	105.75	106.78	106.8	106.38	107.89	106.13	105.85	106.7	106.58	106.52	104.9	106.07	106.98	107.26	106.24	107.96	105.5	106.69	105.82	107.87	107.69	106.41	106.32	105.96	108.17	106.85	106.09	105.32	107.48	106.45	106.01	105.88	106.84	107.26
106.68	106.19	108.38	106.08	107.11	106.88	107.57	107.91	106.98	107.02	106.55	107.84	104.99	106.92	107.87	106.11	106.93	106.45	106.66	107.28	107.7	106.43	106.8	106.51	106.54	108.22	106.55	107.81	106.06	106.18	106.96	107.45	106.19	107.57	106.06	106.47	105.93	107.04	106.5	105.93	105.68	106.5	107.38	107.37	107.89	106.72	107.36	107.74	105.93	107.01
98.028	98.841	99.143	100.69	99.071	99.751	99.807	99.827	100.15	101.16	99.52	99.783	100.04	99.115	99.799	101.25	99.794	100.58	101.13	100.16	100.11	100.51	100.31	100.06	100.77	98.475	98.348	98.6	99.479	99.215	98.062	99.881	98.957	100.79	99.58	100.61	99.646	99.412	98.513	99.865	100.55	99.659	98.992	97.156	100.57	100.37	99.986	99.465	99.791	100.88
113.37	111.29	111.62	110.62	109.72	111.46	110.73	112.71	110.74	110.8	110.42	110.79	111.26	109.86	112.2	111.04	113.38	110.7	111.35	112.27	111.84	112.88	110.72	111.18	112.24	110.33	112.25	111.57	111.38	112.73	109.85	109.53	109.67	110.47	112.91	109.6	111.34	110.08	111.6	110.41	111.88	109.13	111.05	111.6	112.39	111.24	111.39	111.55	110.2	111.88
105.12	106.34	106.21	105.93	105.99	105.43	105.13	106.46	105.58	104.29	107.01	105.5	105.56	106.15	105.69	105.13	105.38	105.3	106.09	105.44	105.76	106.72	107.68	106.25	105.37	105.36	105.66	106.52	105.13	106.33	105.35	106.22	106.41	105.75	103.85	106.67	106.14	106.22	104.68	106.08	107	105.65	106.1	106.08	105.24	106.19	104.65	105.71	106.34	108.28
107.14	105.75	105.62	107.18	106.28	104.98	105.08	105.36	105.5	106.74	107.63	105.24	105.59	107.99	105.93	105	105.93	105.47	105.5	105.14	106.32	105.86	105.8	106.54	106.25	106.93	107.35	106.66	105.1	105.96	106.38	105.46	107.21	105.69	108.43	107.15	107.76	106.02	106.79	105.79	105.2	105.98	105.91	105.88	106.43	107.23	106.39	107.31	106.25	107.23
106.76	105.72	107.42	108.59	107.68	107.2	106.39	106.27	107.32	107.05	107.09	106.83	105.83	107.01	106.71	106.72	106.93	106.05	108.32	106.85	106.76	107.73	107.82	106.85	108.47	107.25	106.63	107.72	107	106.79	106.94	105.96	107.52	106.43	107.4	107.92	108.15	106.63	106.1	107.8	107.76	106.47	106.19	106.24	107.01	105.3	106.33	107.52	106.96	107.54
111.65	110.34	112.55	110.9	110.18	111.38	112.68	109.61	111.85	109.7	111.58	113.75	111.18	110.88	110.93	109.88	112.65	110.27	109.17	113.21	110.57	111.36	109.54	109.67	112.27	110.16	111.64	111.4	111	112.12	110.07	112.54	111.81	112.49	110.91	111.13	110.68	111.86	111.93	111.67	111.83	110.03	110.45	111.63	110.65	110.64	111.34	110.97	110.34	111.08
99.819	99.736	100.89	100.94	99.865	100.81	100.12	99.39	100.43	100.24	101.2	99.342	99.435	100.32	99.419	99.849	99.283	100.54	99.439	99.07	100.41	101.01	98.733	100.5	100.4	101.83	99.45	99.446	100.2	99.202	101.32	100.39	99.963	98.634	100.29	100.55	100.2	100.83	100.64	101.11	99.202	99.721	98.959	98.498	99.918	100.79	101.61	99.668	100.61	98.33
112.96	111.4	112.41	112.37	112.06	111.33	112.76	112.26	112.11	109.77	111.8	111.89	111.51	112.44	111.16	111.39	111.34	111.18	110.96	110.54	111.92	112.12	112.63	112.76	112.38	112.44	112.98	112.09	113.01	112.56	110.25	111.83	113.53	111.49	112.06	112.11	110.39	113.41	111.64	111.62	112.53	111.09	112.44	112.45	111.83	115.01	111.61	110.12	111.65	112.27
101.51	99.872	100.39	102.05	100.53	99.074	100.59	101.03	101.39	101.49	100.1	100.57	100.26	102.17	100.12	100.36	101.63	100.74	99.768	100.6	100.83	101.93	98.198	100.24	102.51	99.002	99.34	100.76	101.16	98.683	101.04	99.484	101.04	100.21	99.836	101.01	99.381	100.93	99.745	99.614	101.79	100.84	101.33	101.39	101.36	100.1	101.94	101.6	101.08	100.58
100.7	101.06	100.34	99.014	101.49	101.08	101.08	101.48	100.31	99.899	100.2	99.062	99.288	100.18	99.801	100.21	99.587	98.518	98.999	100.06	101.49	99.549	99.777	98.905	101.26	98.872	99.456	100.68	100.06	99.985	99.399	99.657	101.02	100.15	98.507	100.5	99.129	101.92	100.07	100.23	100.84	100.46	99.451	98.78	99.98	100.2	99.817	99.964	99.814	99.902
103.14	104.21	105.59	105.78	105.04	106.63	104.97	105.73	105.19	105.14	104.92	105.1	105.31	105.41	105.02	104.8	104.55	104.65	103.89	104.21	106.1	106.34	104.79	105.21	104.83	104.14	103.39	103.74	105.38	104.33	105.51	104.82	104.54	105.14	106.57	103.23	104.18	104.86	104.04	106.13	102.72	105.51	104.69	106.5	105.55	104.8	103.6	106.6	106.45	103.9
99.993	101.59	101.28	99.901	99.553	100.06	101.17	99.837	102.25	100.43	102.07	103.93	99.484	100.58	101.31	100.32	101.29	99.755	99.977	99.871	100.99	100.04	101.48	100.48	101.28	100.92	98.136	100.77	100.39	100.99	101.46	101.07	100.86	100.85	100.03	101.26	101.78	100.35	100.52	100.78	100.56	100.32	101.39	101.87	100.29	101.77	100.01	101.82	100.33	101.21
99.361	99.941	100.6	101.14	99.924	100.62	101.25	100.02	100.17	100.36	99.199	98.838	99.907	100.82	100.46	98.885	100.23	100.3	99.946	98.373	100.41	98.81	99.755	99.565	99.299	99.135	97.531	99.084	99.172	100.83	98.909	98.885	99.547	102.26	101.1	99.744	99.232	99.177	100.23	99.97	99.587	99.506	99.403	98.793	100.32	100.78	99.443	99.446	99.477	98.591
105.05	105.97	109.16	106.65	105.64	106.07	104.92	104.81	106.37	104.87	106.24	106.36	106.14	104.37	107.2	105.82	105.52	106.29	106.48	104.15	107.28	105.89	105.21	106.49	104.86	105.73	105.63	105.03	106.65	106.37	104.89	106.04	105.49	105.73	107.6	106.63	106.63	106.21	107.19	105.33	106.42	106.29	105.83	105.91	106.74	107.92	105.17	106.04	106.02	106.52
99.82	99.578	99.75	99.181	99.837	100.3	98.286	100.41	99.515	100.23	99.106	100.17	98.525	98.573	101.6	100.56	99.789	100.09	99.218	100.18	99.234	100.18	99.76	98.776	99.161	99.448	100.27	99.22	99.548	100.31	99.225	101.1	100.93	98.354	99.503	99.249	97.896	99.811	100.72	99.575	100.15	100.29	100.41	97.668	99.312	101.26	99.036	99.812	101.11	100.73
104.31	103.9	106.1	104.1	105	104.16	102.88	103.03	106.22	104.26	104.43	104.02	104.26	104.25	104.04	104.09	104.44	104.59	104.37	104.8	105.55	104.54	106.1	103.61	104.12	104.49	105.58	105.13	104.85	106.27	104.01	103.9	104.72	105.97	105.47	103.11	105.46	103.95	106.22	104.28	102.28	104.45	105.09	104.61	104.25	105.89	103.03	104.94	104.47	105.91
106.78	108.43	107.31	107.72	106.17	105.29	106.26	106.35	106.19	106.25	108.31	107.54	106.87	105.88	108.18	107.83	107.07	107.16	108.78	107.28	106.77	106.68	105.64	107.65	106.99	106.74	107.17	104.75	107.41	106.96	107.2	106.39	108.1	105.05	106.83	107.92	106.68	106.53	108.77	106.8	107.38	107.3	107.85	105.55	106.15	106.31	106.73	106.39	106.77	106.94
103.53	102.84	104.14	102.38	104.64	105.31	105.19	104.35	104.83	105.13	104.59	104.52	104.76	103.08	103.24	105.22	104.53	104.52	102.93	105.38	105.27	105.68	104.88	104.47	105.33	105.02	103.23	104.63	104.6	105.65	107.09	106.62	103.88	105.31	105.56	104.93	104.52	107.03	103.97	105.28	106.68	103.73	103.94	105.28	104.34	104.58	104.99	104.03	105.18	103.88
109.88	110.98	110.18	110.93	110.11	110.32	110.95	110.64	110.64	110.41	111.38	109.9	112.36	108.92	110.14	109.43	109.58	111.2	109.41	109.98	110.09	111.23	109.67	109.93	110.3	110.49	109.7	112.31	109.82	110.53	109.33	111.42	111.1	109.16	111.8	111.22	110.72	110.61	109.66	110.47	111.47	108.64	111.73	109.51	109.99	111.19	110.53	110.28	110.44	110.44
111.22	109.24	110.9	110.22	111.01	109.57	110.86	108.74	111.38	110.88	110.84	110.13	111.81	110.15	110.22	109.56	110.69	110.53	110	110.52	111.87	112.05	110.89	109.26	110.92	109.38	110.59	109.72	109.24	110.76	109.66	110.68	109.41	112.11	110.07	111.99	110.48	110.8	108.56	111.08	110.08	111.78	110	111.55	110.82	110.8	110.62	109.99	111.6	110.57
105.71	106.37	106.88	104.47	106.11	104.39	107.51	105.06	106.26	104.98	105.24	107.5	105.67	103.47	105.23	104.81	105.43	104.54	105.22	105.73	106.63	108.11	106.1	104.93	107.4	105.22	108.14	105.63	105.65	106.26	106.23	105.12	106.31	105.82	105.23	104.63	107.38	105.5	106.54	105.83	105.02	108.28	105.61	105.29	106.35	105.97	105.2	105.22	105.89	106.1
111.18	110.88	112.79	111.31	112.51	111.05	111.91	111.07	112.11	111.78	111.81	110.04	111.42	112.1	112.44	111.5	111.33	111.18	110.82	112.06	112.56	110.58	110.88	112.55	111.6	113.36	112.76	111.67	110.18	111.01	111.35	110.87	111.27	111.46	111.86	111.65	110.45	110.11	110.18	112.74	110.1	110.4	110.36	112.48	111.83	112.14	110.87	111.84	110.53	112.16
105.04	105.8	103.78	105.4	105.06	106.03	105.64	104.18	105.81	104.44	103.97	103.54	105.37	106.34	106.36	106.42	105.61	104.63	105.29	105.39	105.65	105.54	105.82	105.5	104.68	106.41	105.41	106.26	105.15	106.72	106.16	105.39	105	106.87	105.25	105.15	104.7	105.5	104.84	106.07	103.85	105.51	106.2	106.9	105.84	104.58	105.07	106.55	105.13	104.89
110.96	109.54	110.03	111.05	111.47	111.43	112.28	111.17	109.8	111.37	110.38	111.02	111.44	110.8	111.72	111.96	110.45	112.09	111.38	112.25	113.54	111.6	111.57	110.68	111.89	111.58	110.95	111.23	111.18	112.76	111.52	110.23	110.97	110.33	110.82	111.53	110.12	112.73	111.74	111	113	112.8	111.22	111.28	109.33	111.21	111.71	111.59	112.15	111.37
106.5	105.07	107.3	106.12	107.03	105.47	108.32	105.66	105.23	106.4	105.64	106.66	106.03	105.99	106.99	105.55	107.2	105.88	105.21	105.95	106.14	106.53	104.57	106.43	105.11	104.95	104.18	105.23	105.63	105.4	105.29	106.8	106.39	106.57	106.15	105.92	106.36	105.24	106.1	107.38	106.83	107.89	105.39	106.79	106.23	105	107.67	105.2	107.88	106.24
105.9	107.63	104.89	105.88	106.27	107.37	104.45	105.55	107.33	106.16	106.96	105.76	106.02	107.65	107.05	107.22	105.75	105.21	106.43	105.16	105.82	104.87	106.86	107.47	106.72	104.84	106.08	106.06	106.25	106.85	105.68	106.06	105.08	104.7	105.43	105.52	106.32	104.81	105.9	106.84	106.47	106.51	107.48	106.73	106.35	107.58	107.04	106.59	105.56	105.12
107.22	105.2	106.93	107.25	108.16	106.73	106.39	105.31	108.93	106.51	107.58	108.34	106.25	107.38	106.34	108.01	105.54	106.45	107.02	105.52	106.88	106.89	106.15	106.05	104.63	107.29	106.79	108.24	108.06	105.7	107.9	107.88	107.34	106.78	106.08	107.49	108.85	106.45	106.83	106.86	106.38	106.24	106.5	107.21	105.84	106.33	105.79	106.9	105.07	107.4
110.42	109.66	112.22	111	111.87	112.3	111.98	109.18	111.6	111.52	110.35	110.85	111.03	110.79	113.07	112.46	112.13	111.2	110.71	111.28	110.83	111.42	111.42	110.81	110.5	111.13	110.86	111.64	110.75	110.3	111.22	110.75	112.34	109.63	110.31	111.75	112.51	111.49	111.39	110.86	111.47	110.31	110.59	111.9	111.92	110.54	111.22	110.1	110.24	109.61
104.91	104.14	103.36	105.03	105.03	105.8	103.53	104.92	105.35	102.64	104.95	105.29	103.84	103.5	104.65	103.28	103.72	103.72	104.01	104.17	106.28	103.52	103.24	103.97	104.85	105.43	105.46	103.71	103.81	104.19	105.49	104.16	105.37	104.46	103.38	103.38	103.95	105.08	104.02	104.98	104.7	105.32	104.48	103.43	104.37	105.03	103.89	103.88	103.3	105.03
105.1	106.67	105.35	106.13	106.03	104.33	105.14	104.99	105.61	106.35	105.7	104.91	105.03	105.55	104.8	105.72	106.02	106.66	104.45	107.12	107.39	106.77	106.7	103.64	107.53	106.16	106.53	105.94	105.27	105.33	105.25	105.52	106.33	105	104.86	104.87	104.72	105.1	104.98	105.61	105.11	106.74	106.09	105.84	104.28	105.68	106.1	105.68	105.14	107.33
106.04	105.19	106.15	105.28	105.76	105.07	104.98	104.84	104.97	104.77	104.53	104.67	104.2	104.93	106.45	105.16	105.77	105.38	105.58	104.27	104.85	105.25	105.81	104.22	105.48	105.43	105.05	104.95	107.26	105.26	102.55	104.82	105.39	104.05	105	103.24	104.18	104.95	104.39	103.32	104.83	106.32	105.16	104.89	106.07	104.14	103.91	105.67	105.57	104.21
112.4	113.35	111.14	112.72	110.58	110.95	110.76	113.07	112.23	113.3	113.39	111.59	112.25	112.66	111.68	112.74	110.51	112.56	111.73	110.85	111.99	112.58	114.42	112.34	111.58	111.92	111.74	112.48	111.76	110.65	112.84	112.12	110.74	110.83	113.63	111.27	111.43	111.98	111.86	113.45	111.86	112.13	112.13	112.85	111.62	111.83	110.71	111.19	112.43	112.13
99.48	98.56	99.036	96.795	100.81	99.474	99.548	100.8	99.13	99.692	99.025	98.806	99.217	100.35	100.37	99.4	100.06	99.955	99.47	98.8	98.789	98.459	99.423	98.229	100.45	99.974	99.86	100.23	100.12	100.58	101.04	99.063	98.954	99.254	99.949	100.95	99.718	98.871	99.487	98.803	100.12	99.938	99.812	98.527	99.583	101.5	99.945	98.905	100.11	99.681
111.35	111.54	110.56	111.21	112.44	111.93	110.54	108.61	111.31	110.37	109.95	108.86	112.53	110.04	111.36	112.21	110.85	110.01	110.58	111.92	110.6	111.65	110.96	111.13	111.34	110.98	110.65	113.31	111.52	110.84	110.85	109.83	111.53	109.83	109.15	112.09	111.56	110.62	110.12	110.27	111.65	111.67	111.02	111.11	111.08	110.56	110.73	111.26	111.53	111.01
105.22	107.07	105.85	105.88	105.51	106.37	107.08	106.19	105.05	105.87	106.07	108.81	106.76	106.77	107.94	105.97	105.63	105.52	107.15	109.45	107.08	108.43	104.92	107.01	107	107.29	106.96	106.65	106.35	105.87	105.25	106.25	106.05	105.6	104.77	106.31	107.08	106.6	106.33	104.37	106.71	106.76	105.63	105.93	106.79	106.25	106.11	107.92	106.47	105.35
114.01	114.44	112.88	112.79	113.01	113.84	113.26	111.15	112.76	112.16	113.05	112.19	113.64	114.4	111.88	111.37	111.17	113.49	111.88	113.81	112.45	113.12	113.17	111.67	113.1	113.16	113.17	114.79	112.47	112.91	113.67	113.63	113.55	112.95	111.15	112.25	112.8	113.12	112.13	112.98	114.08	111.8	113.14	110.63	115.09	112.43	112.12	111.76	114.1	114.11
101.51	101.92	99.721	102.85	100.76	100.56	101.12	100.97	101.48	101.34	100.48	100.86	100.78	102.61	100.95	99.134	100.71	102.76	98.616	101.83	100.2	99.873	101.56	100.49	102.22	102.38	100.72	101.1	102.1	102.29	99.539	100.87	100.74	100.82	101.78	102.23	101.05	101.47	100.95	101.17	100.99	101.56	100.39	100.64	101.56	101.83	100.6	101.45	101.67	100.53
107.31	104.71	104.21	104.72	106.24	105.93	104.92	104.25	107.97	104.96	106.77	104.55	105.36	105.75	106.06	107.87	105.38	106.17	106.28	108.3	106.36	106.01	105.75	106.59	104.88	106.39	106.27	105.86	104.94	107.18	106.7	104.5	105.26	106.51	106.09	105.72	106.42	105.16	105.02	107.01	106.14	104.3	107.84	105.32	104.01	104.13	104.85	106.06	107.3	106.83
110.59	108.97	110.75	109.9	108.11	107.75	109.99	109.16	111.02	110.6	109.64	108.47	109.35	109.83	110.22	109.58	108.01	108.77	110.26	109.41	110.13	109.64	109.92	110.92	108.87	109.75	109	109.42	109.36	110.3	109.58	109.35	109.1	109.27	111.09	108.16	109.44	108.9	110.22	110.28	109.79	109.94	108.81	110.68	109.81	110.32	110.93	108.67	109.93	109.43
105.26	106.83	105.65	105.34	106.79	105.67	107.65	106.26	106.37	105.93	104.84	104.76	105.85	106.28	106.27	104.1	104.91	106.82	105.42	106.45	105	105.51	106.44	106.04	105.54	105.16	105.36	105.79	106.1	106.46	105.71	105.77	105.16	104.55	105.52	106.21	106.43	106.4	106.36	104.07	107.19	107.74	106.6	105.58	104.94	105.33	106.85	105.13	105.32	105.17
101.23	99.199	101.23	100.2	100.88	100.96	99.139	99.818	101.34	99.471	101.05	100.33	100.25	99.085	99.537	99.605	100.03	100.27	101.76	102.76	101.36	101.08	100.33	99.131	100.14	98.765	99.84	99.833	98.839	100.54	100.01	99.466	100.93	100.67	100.18	99.448	101.55	100.44	100.22	98.478	100.58	100.39	101.58	100.07	99.417	100.03	100.55	102.18	100.82	100.4
105.02	106.51	103.87	104.8	105.02	106.44	106.55	104.93	105.15	104.1	105.2	105.32	104.72	107.26	105.21	105.7	105.7	105.85	105.77	105.6	106.25	106	105.84	104.32	106	105.74	106.68	105.84	104.66	105.63	106.23	104.93	105.85	102.9	105.97	106.81	105.14	104.88	105.3	104.42	105.24	103.66	105.72	105.94	105.82	105.95	105.76	105.72	105.03	105.25
104.67	104.39	102.74	105.69	104.28	103.81	105.18	104.56	103.74	104.9	105.15	103.87	102.51	104.12	103.99	103.93	101.92	104.06	104.8	104.81	104.92	106.43	104.44	102.74	105.66	106.15	103.28	105.1	104.04	103.79	104.11	103.83	103.27	105.09	103.82	104.75	105.4	104.04	103.79	104.34	104.24	103.94	103.3	104.28	102.87	104.04	103.16	103.03	104.3	104.38
100.54	98.939	100.6	100.29	98.879	98.638	100.7	99.756	100.58	101.01	99.176	100.21	100.92	99.019	100.08	101.21	101.55	100.09	100.62	100.04	99.518	99.502	99.69	98.824	100.73	99.143	99.899	100.81	99.66	101.38	98.858	101.04	101.12	99.418	101.04	98.477	99.996	98.689	99.996	99.409	99.959	98.102	99.091	100.28	100.57	100.04	99.066	98.999	100.31	100.74
101.46	101.33	98.635	99.814	102.31	101.72	101.52	101.75	100.9	101.13	99.741	99.844	100.69	99.712	101.22	100.4	102.04	102.54	100.44	99.744	101.35	101.92	102.13	99.566	101.21	100.82	100.73	100.96	99.857	98.427	101.94	100.92	100.87	100.41	101.25	100.96	100.03	100.43	100.15	100.46	101.26	100.66	100.82	99.468	100.41	100.87	102.34	98.504	101.1	99.858
100.53	100.01	100.19	99.728	99.034	99.153	101.02	99.394	100.24	100.1	99.921	100.25	99.501	98.511	100.3	98.498	99.992	99.959	99.661	101.52	100.01	99.486	98.928	99.116	99.636	100.63	98.974	99.725	100.56	100.53	100.53	99.775	99.794	100.53	100.49	99.819	99.505	100.81	100.21	99.282	99.35	100.76	100.55	100.56	99.611	99.951	100.24	100.14	100.88	99.566
106.62	106.39	106.22	108.57	105.75	108.87	108.95	106.49	107.62	106.91	107.4	106.17	105.34	105.8	106.34	108.02	104.88	107.55	106.54	107.04	107.51	107.31	106.26	104.86	105.75	105.59	106.86	108.23	107.11	105.97	106.48	105.18	104.75	107.09	106.33	107.08	105.26	107	105.58	105.43	106.55	105.17	106.76	106.52	106.87	106.03	106.47	105.22	106.36	106.14
110.48	110.15	109.66	109.42	109.1	109.17	108.85	109.36	109.15	111.02	109.43	110.19	110.88	110.36	108.13	108.47	109.63	109.73	109.07	108.6	109.64	111.22	109.59	110.01	110.78	110.24	109.92	110.48	111.03	107.51	109.86	109.68	109.89	108.37	109.59	110.27	108.23	110.22	110.15	109.3	108.57	109.94	110.51	109.64	109.49	108.75	108.68	109.19	109.43	109.01
111.47	112.42	111.34	111.18	113.07	114.14	111.02	112.61	112.14	112.72	111.5	112.94	111.91	112.69	112.13	112.38	111.79	110.59	110.76	111.27	111.06	111.28	111.88	111.76	110.55	111.6	111.34	113.27	111.24	112.39	110.96	110.78	111.13	111.78	112.67	113.53	111.96	111.37	113.31	111.64	113.17	112.4	112.79	112.94	112.26	111.63	112.94	113.4	111.26	113.4
105.32	104.98	105.35	106.2	105.8	105.07	104.82	106.47	104.42	105.49	104.16	105.53	105.16	106.25	105.71	104.68	105.39	104.27	105.62	104.87	104.58	104.51	105.6	107.7	106.89	106.45	105.91	105.59	106.67	103.83	105.73	106.6	106.65	105.3	104.56	105.95	106.19	105.83	103.39	105.5	108.32	106.48	105.06	104.46	104.02	104.71	105.01	104.72	105.42	106.23
105.41	107.36	106.61	104.68	105.72	104.79	106.95	106.36	107.57	106.24	106.3	106.83	106.13	106.34	105.79	106.12	106.12	107.43	105.49	106.54	104.82	105.46	106.19	105.85	104.49	105.96	106.61	105.31	107.77	105.6	105.8	106.3	106.12	106.89	107.52	105.55	106.2	106.42	105.49	106.18	105.97	106.33	106.47	105.81	106.16	106.42	106.27	106.18	105.85	104.94
106.03	106.41	106.91	106.23	107	106.21	106.82	104.3	105.19	105.41	107.11	104.28	106.54	106.14	108.19	105.51	104.78	105.17	105.81	105.26	105.51	105.92	105.44	106.38	106.89	106.25	106.7	105.61	106.46	106.09	105.92	106.74	105	104.84	107.71	105.85	106.88	106.3	104.3	105.62	105.53	106.08	105.51	105.26	105.97	105.38	105.38	106.21	106.78	105.75
111.02	109.83	111.43	110.87	111.69	113.9	110.43	108.64	112.16	110.61	111.69	111.95	111.58	112.37	109.56	110.55	111.4	110.38	111.53	111.58	110.39	112.23	110.76	109.62	108.37	112.22	111.01	111.75	110.26	111.21	111.95	111.55	109.82	109.68	111.77	112.05	111.67	110.52	110.57	111.61	110.24	111.42	111.74	111.04	111.19	112.04	108.74	111.22	111.52	111.22
118	115.54	114.89	115.29	116.16	117.04	115.68	115.37	116.09	116.06	117.55	116.47	116.83	114.75	116.46	116.95	116.4	117.89	116.06	116.74	115.69	115.41	117.12	116.48	115.76	116.82	117.2	114.9	115.74	116.12	116.35	115.43	116.15	115.8	116.82	115.23	114.67	116.37	116.86	116.24	117.14	115.12	116.65	116.44	116.24	115.85	115.7	115.81	116.23	116.06
101.57	99.887	99.764	100.96	100.36	102.46	101.04	100	101.44	99.436	100.67	102.07	100.19	101.67	100.92	100.58	100.04	100.68	101.89	102.08	100.45	100.99	99.774	101.18	100.41	100.61	99.839	101.28	100.38	102.57	100.34	100.79	99.6	100.2	100.47	101.15	101.23	101.27	99.249	101.48	101.05	100.43	100.68	102	100.53	101.27	99.616	99.488	102.51	100.63
105.12	104.19	104.46	106.08	104.53	104.55	104.39	105.69	106.16	105.4	103.54	106.23	105.28	106.04	105.6	103.61	106.1	105.64	107.7	106.42	104.8	105.96	105.28	105.58	105.14	105.59	104.67	106.37	104.11	105.47	105.64	104.65	104.72	104.82	106.57	106.22	106.75	104.93	105.26	104.41	106.11	104.11	106.04	104.85	104.04	106.09	105.02	105.66	106.98	104.95
110.69	111.91	110.93	110.83	109.92	110.43	109.94	110.68	110.78	109.96	109.75	111.29	110.08	111.3	111.37	110.9	111.64	112.69	110.58	110.43	110.66	110.77	110.72	111.97	110.51	112.36	111.53	112.16	112.19	111.11	110.27	111.06	110.82	111.59	110.11	111.07	110.47	113.06	112	110.6	111.71	111.8	112.21	111.59	111.16	111.44	110.42	111.31	112.17	110.46
106.15	105.25	105.56	104.93	106.68	104.58	106.74	104.94	106.5	105.01	106.47	105.61	106.62	106.51	106.74	106.78	105.28	105.43	105.34	105.93	107.3	103.99	104.9	103.52	104.58	104.53	106.08	105.62	106.45	105.98	106.61	107.12	105.9	104.93	106.2	107.61	105.32	103.84	105.67	107.22	105.88	105.77	106.42	105.89	107.25	105.36	107.19	106.97	104.92	107.55
101.18	101.19	101.02	100.57	100.26	100.45	100.09	99.682	101.25	100.13	102.04	100.74	103.51	99.557	101.28	99.506	101.78	100.46	100.92	100.14	101.17	101.48	100.35	100.27	100.39	99.558	100.26	101.32	99.86	100.36	100.31	100.28	101.25	100.8	101.5	99.729	97.705	101.12	100.35	100.67	98.055	100.81	100.93	99.817	101.51	100.34	100.53	99.723	100.21	100.05
103.8	103.43	103.7	104.39	103.63	105.01	103.98	103.78	103.27	104.76	104.55	104.22	104.2	103.45	103.67	105.26	102.75	103.57	102.65	104	103.78	104.43	103.06	106.58	104.53	104.67	102.66	103.54	104.02	103.42	104.41	104.86	104.66	103.41	104.47	102.51	104.86	103.08	103.84	103.69	102.88	103.76	102.82	102.76	104.57	105.07	104.62	105.61	103.55	104.99
110.24	110.85	110.03	111.33	110.48	112	110.37	110.16	110.62	110.26	110.72	108.01	111.87	109.9	109.64	110	110.72	110.34	111.1	111.55	110.68	110.54	110.01	111.06	110.62	112.02	110.23	111.76	110.87	111.25	111.55	110.92	110.94	109.18	109.89	111.61	110.41	109.92	109.56	110.97	110.5	109.05	109.78	109.89	110.4	109.45	110.57	110.87	111.11	110.56
105.14	105.85	105.31	106.63	104.53	104.83	106.18	105.82	105.73	105.05	105.89	105.59	105.6	105.69	103.82	106.02	106.3	105.41	104.66	105.53	104.9	105.24	105.58	104.07	104.82	103.27	105.87	107.02	104.14	105.9	105.3	104.68	103.41	105.71	106.48	105.84	105.08	104.58	105.35	106.54	105.29	104.7	106.03	105.41	102.71	104.42	105.62	103.97	105.52	104.8
104.42	106.33	107.16	105	104.36	106.43	106.22	107.07	106.42	106.12	106.48	105.6	105.63	105.36	106.8	106.74	106.91	105.71	106.37	106.28	106.54	104.13	106	104.52	104.67	105.75	106.21	105.19	104.67	105.71	104.55	105.81	104.27	105.26	106.86	103.65	104.59	105.28	105.41	105.28	105.31	104.24	106.59	104.55	105.99	105.84	107.61	104.95	106.71	105.87
106.31	107.36	104.58	105.05	105.49	105.93	105.17	105.68	105.76	106.66	104.17	106.18	105.72	105.16	105.21	105.92	106.32	106.66	106.63	105.84	105.06	106.12	105.73	106.38	105.14	107.57	105.76	105.4	106.45	105.85	106.65	107.76	105.36	107.25	105.68	108.22	105.51	105.81	105.79	107.31	105.97	106.47	105.6	106.6	106.52	106.43	105.02	107.57	104.81	105.31
105.97	104.86	105.62	105.94	107.25	105.77	105.11	104.87	105.19	105.85	104.48	105.24	106.08	104.87	105.26	104.1	104.98	106.16	104.95	104.65	105.54	104.52	106.15	107.16	105.68	104.28	104.89	106.37	106.2	105.06	106.3	106.31	105.71	107.81	107.8	105.13	104.53	106.03	107.35	105.26	105.62	104.19	105.1	104.63	105.98	106.94	106.25	106.21	104.58	104.53
100.5	99.311	99.944	100.56	99.942	100.12	99.023	98.957	99.492	99.282	100.25	101	99.556	101.28	100.42	99.378	101.27	99.683	99.542	99.733	100.41	99.331	99.801	100.94	98.406	99.918	99.204	99.382	99.169	99.815	101	100.93	97.831	99.506	99.209	101.18	100.58	99.279	100.81	99.616	99.611	99.705	98.993	99.185	101.09	99.768	100.71	98.761	98.175	98.06
117.07	116.35	116.4	118.35	117.49	117.01	118.59	117.32	118.33	118.19	117.74	117.07	116.87	118.18	120.09	119.24	118.21	117.36	116.7	117.63	118.9	118.71	117.24	118.99	118.7	117.5	118.2	116.82	116.84	117.5	118.23	118.08	115.39	116.85	116.99	117.32	116.88	116.86	117.71	117.39	118.32	115.71	118	115.77	116.71	116.59	117.47	118.81	117.09	118.39
113.86	112.54	111.57	112.13	112.29	112.23	111.93	111.86	111.03	111.36	110.91	113.14	112.9	111.57	113.05	111.74	112.59	111.97	113.19	110.77	112.01	112.1	111.53	110.89	112.42	112.96	112.92	111.86	112.38	112.2	111.97	111.76	111.98	109.91	112.06	113.06	112.41	112.04	110.51	112.36	112.4	111.21	112.38	111.71	111.8	111.48	111.13	111.73	112.03	111.17
118.06	116.26	118.03	118.78	117.11	116.49	118.54	116.74	117.69	119.34	117.46	116.28	117.36	117.73	116.99	117.56	117.2	117.83	117.31	119.05	116.28	118.93	116.06	116.48	116.79	118.15	117.29	116.33	117.89	116.14	116.75	116.91	116.04	118.23	117.06	118.77	117.59	118.63	118.73	116.99	117.55	117.42	117.17	117.15	118.7	118.44	117.34	117.01	117.22	117.7
99.023	100.16	99.025	100.44	101.83	100.26	99.09	99.707	99.856	100.07	99.395	99.339	100.9	98.512	99.83	100.29	101.24	99.651	101.47	100.17	100.21	101.45	99.311	99.102	100.28	98.659	100.14	98.582	98.705	100.04	100.05	99.049	99.796	100.85	98.492	99.749	98.297	99.538	99.506	98.763	99.423	98.672	100.74	100.38	98.422	98.716	100.68	100.12	98.173	99.446
107.03	105.71	105.75	105.47	106.39	107.66	106.2	106.04	105.33	104.7	106.13	106.23	107.44	106.32	105.93	106.1	107.52	106.64	107.66	106.68	105.44	105.79	106.5	105.74	106.15	107.11	107.06	105.32	105.27	106.51	106.27	105.24	106.67	106.52	107.54	105.76	105.82	105.33	106.47	105.85	106.57	105.8	105.03	106.42	104.62	104.97	106.36	105.44	107.97	106.63
110.41	111.29	110.16	110.68	110.68	111.51	109.52	110.36	111.08	110.06	111.54	110.68	110.61	110.64	110.61	109.99	112.03	110.39	111.75	110.05	109.76	111.19	108.45	111.14	108.99	109.82	110	109.73	109.35	108.51	110.62	111.22	109.94	109.13	110.84	110.29	111.52	109.02	111.34	110.74	111.96	111.7	110.71	110.33	111.37	110.83	111.03	109.56	109.82	111.77
111.35	111.3	110.58	110.48	109.62	112.72	112.3	112.55	110.72	111.82	111.27	112.96	111.99	110.73	112.12	109.61	111.01	111.32	111.13	110.94	112.36	111.69	110.68	112.7	113.67	111.04	112.41	111.08	111.9	111.29	111.55	110.78	113.02	111.23	110.66	111.11	112.73	111.61	111.46	110.08	111.73	111.39	110.47	111.53	110.72	110.81	110.29	113.4	111.64	111.21
113.89	111.58	113.6	113.74	112.66	113.2	113.41	111.77	111.27	111.16	113.73	114.68	112.48	113.61	112.21	112.54	111.14	112.81	112.72	113.15	110.99	113.08	112.24	113.29	113.12	114.86	111.43	112.86	113.57	112.16	111.01	113.22	112.71	112.06	112.29	112.92	113.21	113.65	112.16	113.29	111.4	112.36	112.92	113.63	114.67	111.95	112.05	112.27	112.53	112.59
111.72	110.38	109.76	111.42	111.05	111.34	110.19	110.81	112.89	110.99	110.36	110.9	112.68	111.75	112.76	110.86	110.22	110.24	111.82	112.11	110.78	110.34	111.71	111.56	111.79	111	113.51	110.52	111.89	111.6	111.31	111.81	111.41	111.53	110.6	111.88	110.89	110.25	111.99	110.66	110.17	112.35	110.95	111.7	110.19	110.46	111.37	109.37	112.71	110.6
111.51	111.57	111.34	111.93	110.93	111.72	111.45	110.94	113.03	110.7	112.19	110.16	111.46	113.01	112.1	113.19	111.8	111.74	112.48	111.36	110.8	111.67	112.5	112.41	111.95	112.31	111.56	112.32	113.49	111.01	112.02	112.15	109.94	112	112.95	112.89	111.81	110.33	112.14	111.56	112.65	110.64	114.11	111.13	111.43	114.01	111.97	110.85	112.27	112.09
99.75	100.63	101.3	101.07	100.83	99.891	100.33	100.9	100.28	100.27	98.801	100.92	100.84	100.18	101.46	101	100.23	99.953	98.812	99.643	101.64	100.54	100.3	99.907	98.912	99.304	100.93	102.51	100.12	101.06	98.616	99.095	100.61	100.8	100.46	98.837	99.776	100.13	101.95	100.76	100.68	99.839	100.31	100.4	101.1	101.86	99.948	99.953	100.82	101.93
104.74	103.43	105.84	105.31	105.01	104.53	105.5	103.95	104.22	105.76	105.59	104.53	104.49	103.54	105.2	105.36	105.49	105.11	105.69	105.03	106.73	105.3	105.94	104.83	105.39	105.15	107.16	107.31	105.05	105.18	104.64	105.26	105.21	104.58	105.3	104.65	104.22	105.58	105.95	104.45	106.46	105.32	105.43	106.24	104.95	106.36	104.44	106.15	104.3	105.67
104.66	106.6	106.83	105.46	104.7	104.98	105.25	105.76	105.55	103.51	104.86	106.01	106.07	104.62	105.91	105	104.26	104.62	106.82	105.51	104.49	104.79	105.16	107.13	105.35	104.6	104.6	105.38	107.1	106.05	104.15	106.74	105.89	105.98	107.22	106.1	106	104.82	105.21	106.72	103.12	104.9	105.6	106.81	105.78	106.01	107.01	106.01	105.84	105.01
109.91	107.48	106.39	106.4	106.83	106.84	106.65	106.3	107.83	105.43	105.93	106.66	107.82	106.89	106.58	107.23	105.38	106.27	105.41	106.15	105.33	106.5	106.7	106.02	107.55	106.14	106.57	108.26	105.84	106.97	106.77	106.52	106.71	106	106.38	105.67	106.25	106.96	105.31	106.17	106.22	105.6	105.18	105.89	105.9	106.12	107.58	106.13	107.78	106.93
105.99	106.15	105.26	105.98	107.82	104.61	105.71	105.23	106.56	107.56	105.21	105.94	105.81	105.84	106.57	107.21	107.12	106.83	104.5	107.16	105.4	107.2	104.89	104.45	107.13	104.99	107.14	105.91	106.78	105.97	107.3	106.05	105.49	106.72	106.22	106.53	105.08	107.33	104.97	104.8	105.86	105.48	105.89	105.91	106.61	105.14	104.06	105.05	106.89	106.27
104.76	104.71	104.34	105.32	105.31	105.42	105.05	105.19	107.6	105.63	106.01	104.95	105.54	103.85	105.5	105.14	104.74	105.86	105.11	105.67	104.8	105.8	106.34	104.64	106.22	104.05	105.12	105.54	104.98	104.96	104.96	105.62	104.78	105.65	105.94	105.47	107	106.24	103.99	103.93	105.23	104.3	105.78	105.69	105.94	105.59	105.84	106.26	107.1	105.07
103.9	105.65	105.08	105.16	104.68	105.63	104.6	104.83	106.31	107.52	105.26	104.67	106.24	105.33	104.42	105.21	106.4	104.79	104.28	105.44	107.01	106.03	105.16	105.68	106.12	104.75	104.69	106.04	104.84	105.14	105.9	105.64	106.56	104.64	104.67	104.55	106.04	106.32	107.14	105.33	103.12	105.14	106.05	107.19	106.93	105.63	104.33	105.56	106.41	105.28
112.81	111.18	109.47	113.13	111.04	110.97	109.74	112.34	111.76	109.99	112.7	111.7	111.14	112.43	109.92	108.39	110.58	109.03	111.45	109.76	111.76	110.42	109.59	112.97	111.17	112.32	111.05	111.03	111.41	110.61	112.23	111.93	110.38	112.4	110.99	110.46	112.55	111.32	109.48	112.41	112.02	111.69	113.01	109.78	110.5	110.8	109.78	110.73	111.09	113.14
118.3	117.26	116.62	119.23	119.12	118.85	118.83	118.34	116.51	115.79	117.37	116.75	118.45	117.42	116.95	117.62	116.41	118.12	117.96	117.55	117.32	118.29	117.32	118.4	117.4	118.79	117.6	117.44	117.76	117.16	115.8	118.49	117.68	116.76	118.34	120.16	118.47	117.63	117.51	117	117.3	118.07	117.49	116.58	118.83	117.25	116.84	118.03	116.28	118.83
106.17	104.43	106.02	105.47	105.74	105.37	106.54	105.23	105.18	105.31	104.59	104.5	105.26	106.71	104.38	106.27	106.3	105.17	107.17	106.2	105.74	105.73	105.09	105.16	103.88	106.11	106.44	105.57	105.34	104.09	105.98	103.79	105.29	105.29	106.27	105.46	105.79	105.51	106.52	107.17	104.05	104.25	104.62	105.07	105.17	105.19	106.12	106.36	104.58	105.38
100.31	99.142	102.16	98.696	98.128	98.129	100.87	100.75	100.34	99.084	100.42	101.02	100.32	99.391	100.14	100.65	97.926	99.906	100.69	99.373	101.07	99.695	98.417	100.21	99.98	100.54	99.61	100.9	100.32	99.513	100.02	99.794	98.537	100.73	100.14	99.743	99.998	99.674	99.593	100.58	101.12	100.93	98.675	101.35	100.61	98.357	100.38	101.36	100.76	100.2
104.65	104.76	105.08	104.82	105.66	105.47	104.88	105.65	105.92	106.4	104.79	106.74	104.01	104.01	105.1	105.36	105.42	103.51	105.83	104.13	107	105.3	104.77	105.64	106.15	105.93	105.93	105.58	105.78	108.21	106.38	105.33	106.73	105.92	104.39	105.36	105.23	106.49	106.65	104.44	105.59	104.7	105.97	105.71	106.89	105.76	106.21	105.58	105.2	104.92
111.75	112.96	112.42	112.45	109.88	112.42	113.17	112.09	111.94	111.38	112.55	109.81	113.32	111.25	112.38	111.82	111.74	109.84	112.16	112.47	111.62	111.86	111.84	111.3	110.89	111.57	112.1	112.14	112.39	110.57	111.24	111.56	112.6	111.41	112.21	111.58	112.13	110.88	111.8	111.28	111.56	111.96	110.88	113.48	110.22	112.53	113.29	111	111.43	112.29
101.86	101.22	101.3	101.69	101.61	100.36	99.786	102.54	99.454	100.89	100.5	99.374	102.37	100.89	100.78	101.33	100.82	100.59	100.41	99.182	101.24	101.15	100.48	100.47	100.61	99.426	100.62	100.49	100.55	99.84	100.01	99.419	99.318	99.755	99.482	99.521	100.97	100.01	100.63	101.04	100.69	102.37	100.72	99.231	100.86	100.42	99.958	98.753	99.642	100.62
110.29	110.71	110.66	111.28	109.52	111.03	110.11	110.7	111.96	110.27	110	111.01	110.32	108.65	109.18	111.34	110.65	111.09	109.71	109.7	111.12	110.58	110.63	110.62	110.71	109.68	109.52	109.61	109.27	110.64	110.52	109.87	110.79	109.02	110.26	110	110.84	109.95	110.06	111.42	110.78	111.36	109.44	109.32	110.66	109.04	109.82	111.34	111.02	112.86
106.62	106.84	104.8	105.61	105.68	105.54	105.41	105.7	106.68	107.44	106.71	105.37	105.68	105.88	105.8	105.45	106.56	107.59	105.52	106.75	106.37	106.96	107.57	107.23	105.92	106.14	104.16	104.37	105.37	106.43	106.17	105.21	107.73	105.15	107	104.64	106.23	105.06	106.79	104.54	105.36	104.56	104.61	106.51	106.96	106.62	106.6	104.77	105.34	105.68
105.7	104.02	105.54	105.33	107.41	104.82	105.26	104.44	103.96	106.26	106.22	107.51	103.23	104.92	105.48	104.69	105.01	106.76	106.43	106.12	104.96	105.88	106.43	105.75	106.82	105.15	104.49	106.02	106	105.42	106.01	104.72	105.37	105.82	106.65	109.01	105.83	106.2	106.24	107.28	107.41	105.58	105.42	106.59	106.05	104.59	106.22	106.06	106.21	104.97
106.01	105.04	105.67	106.71	105.87	104.46	106.07	105.65	105.15	106.42	104.93	105.2	106.06	104.27	106.31	105.31	104.96	105.53	106.37	105.31	106.57	105.32	104.11	105.98	105.72	105.39	105.29	105.62	104.75	106.2	104.45	106.79	105.56	106.16	106.08	104.87	104.5	103.92	105.47	104.45	104.31	105.98	104.33	105.17	105.24	105.31	106.4	104.59	106.08	105.39
110.81	111.46	112.95	111.71	111.29	113.74	113.56	110.94	112.73	110.91	111.65	112.92	111.7	113	112.3	111.95	110.84	112.92	110.88	113.16	112.13	112.25	112.68	111.75	111.33	111.93	111.63	111.06	111.57	112.16	112.04	111.4	111.41	112.38	111.46	112.01	109.9	111.49	113.23	109.06	112.83	110.99	112.39	110.6	112.42	110.82	113.08	112.62	110.93	112.23
110.71	110.66	112.63	111.01	111.48	111.19	111.61	112.4	112.95	110.48	109.28	111.09	111.64	112.82	111.08	111.86	112.25	110.96	110.75	112.1	113.02	110.2	110.21	110.38	111.94	111.22	110.82	111.93	111.64	110.23	112.33	111.1	112.77	111.98	111.32	110.18	112.16	111.59	110.25	112.35	110.61	111.92	108.88	111.1	110.33	113.36	110.39	111.09	111.74	112.15
110.28	112.28	111.4	114.43	112.63	111.97	110.02	112.23	111.29	109.08	112.17	111.92	112.01	112.34	113.03	111.65	111.27	112.59	111.22	111	111.81	112.09	112.35	112.03	111.15	113.41	112.33	112.31	113.84	112.44	112.64	114.02	113.67	113.29	112.2	110.35	112.42	111.1	112.32	111.2	110.01	112.27	111.42	111.4	113.57	112.84	111.18	111.88	111.19	110.6
99.761	100.69	101.51	99.935	99.061	100.45	98.324	100.73	101.58	101.03	100.31	101.23	98.961	100.27	99.274	100.51	100.32	99.47	100.55	100.95	99.572	100.49	100.1	100.65	101.29	100.57	100.98	99.795	100.92	100.06	102.18	101.31	101.38	101.84	102.48	101.61	98.471	100.44	99.358	101.46	100.61	101.33	100.5	99.134	100.92	100.07	100.25	99.137	101.26	99.434
105.73	106.32	104.74	105.55	106.41	106.03	106.15	105.5	106.59	106.18	104.46	105.75	105.75	106.68	104.79	103.63	105.52	105.29	106.1	105.92	106.67	106.21	105.98	105.74	106.82	106.8	106.15	106.74	106.43	105.84	106.01	105.61	103.71	106.46	103.74	106.69	106.45	105.45	106.51	105.23	105.06	105.6	105.19	103.43	107.29	105.55	106.67	104.77	104.84	104.92
100.07	100.19	98.908	97.771	100.31	98.888	100.98	99.503	100.51	101.04	99.972	100.33	99.166	100.48	98.35	99.341	101.86	98.823	99.095	100.33	100.14	100.28	100.22	98.87	101.64	99.517	98.812	100.09	98.802	99.13	100.44	101.14	99.432	98.606	98.923	100.62	98.898	101.65	99.543	100.31	99.886	99.533	101.63	100.35	99.002	100.18	99.887	101.74	101.02	98.961
109.65	109.85	110.25	110.18	111.46	110.93	109.26	109.53	111.14	109.98	110.43	109.73	109.73	111.61	110.53	111.34	109.64	110.8	109.49	111.88	109.67	109.09	111.69	111.36	110.51	109.13	110.64	109.8	111.28	110.22	110.4	111.07	111.62	110.92	111.16	111.13	111.52	109.47	110.97	109.75	111.16	111.79	109.37	110.01	110.93	111.92	110.22	110.21	110.97	110.5
110.36	111.51	111.21	109.96	111.6	112.58	111.02	110.65	111.88	112.35	111.94	111.07	110.37	110.84	110.27	110.51	111.66	111.13	111.27	110.4	111.07	112.09	110.53	112.36	111.61	111.84	112.61	109.94	110.41	112.41	110.5	110.86	110.42	112.27	110.28	109.39	111.75	110.84	113.06	111.07	111.63	111.29	109.75	112.34	109.88	112.12	111.84	111.02	111.35	111.01
106.95	105.2	106.15	106	107.48	106.35	108.54	107.29	106.27	106.94	107.5	107.85	107.34	106.7	105.17	106.63	106.68	105.44	107.36	106.54	107.24	107.32	105.28	104.13	106	105.64	106.93	107.43	107.07	106.66	106.76	106.84	105.66	107.28	107.2	106.92	107.65	107.25	107.05	106.21	106.17	107.53	106.72	105.12	106.25	105.45	106.83	106.72	106.6	106.03
105.31	104.8	104.5	106.62	105.38	104.65	106.81	105.29	106.28	105.41	105.45	103.52	104.21	105.88	104.76	103.11	106.68	106.51	104.95	106.04	104.52	104.6	105.43	107.01	105.11	105.95	104.78	104.26	107.27	104.59	104.99	104.71	105.93	104.41	104.76	105.1	105.17	103.69	105.29	104.76	107.37	107.94	104.88	104.09	104.29	106.86	105.95	104.89	106.22	105.47
104.13	103	103.94	104.78	103.78	103.82	103.75	105.05	105.42	104.29	104.27	104.95	102.56	105	103.63	104.65	103.36	103.47	104.03	104.23	105.42	104.48	103.75	104.17	104.03	102.89	102.53	104.24	104.51	105.3	103.46	102.84	102.66	104.88	104.31	104.74	104.06	103.81	105.9	104.83	103.79	103.72	103.85	103.92	104.32	105.2	103.97	104.09	103.76	103.55
104.1	104.03	104.25	105.29	104.59	104.62	103.83	103.79	104.86	105.23	104	105.29	105.96	105.19	105.17	104.7	104.37	105.78	105.36	104.28	104.45	103.39	102.52	103.53	104.91	104.28	104.09	104.99	105.09	103.61	103.51	104.76	104.77	103.6	104.81	104.27	103.37	103.91	105.43	104.07	104.48	105.7	103.79	104.07	106.01	104.35	105.5	104.32	105.19	106.63
107.41	105.66	105.8	106.19	106.71	105.64	105.6	106.14	106.76	106.65	108.19	105.44	106.48	106.62	106.08	105.5	105.71	105.68	107.27	106.69	107.52	108.93	107.16	106.75	108.12	107.73	105.58	106.54	106.79	106.37	107.11	106.01	105.88	108.11	106.47	107.19	106.61	105.85	107.63	107.29	105.78	107.03	107.83	106.28	106.23	105.9	107.97	106.11	105.81	107.07
106.12	106.63	106.75	105.44	105.87	105.68	105.51	105.49	106.08	106	107	106.41	104.98	104.8	103.72	105.85	105.42	107.99	106.09	106.11	104.31	106.48	105.77	106.49	105.52	105.04	106.12	105.94	106.59	106.04	106.36	105.42	106.1	106.28	105	106.23	105.59	105.21	105.36	104.55	107.63	105.4	104.46	104.93	107.05	105.03	105.18	104.24	106.27	106.05
107.24	107.4	105.82	106.96	106.53	108.17	106.49	105.73	104.9	106.69	107.34	104.55	106.68	107.29	104.2	106.74	106.56	106.31	106.33	105.2	106.45	106.05	106.61	107.2	105.33	106.96	106.76	107.03	106.61	106.45	106.8	104.86	106.97	105.85	105.65	106.36	106.54	107.22	105.21	106.14	105.33	106.37	104.84	105.71	105.71	106.03	106.88	106.32	107.71	106.02
109.46	110.03	111.25	110.53	111.45	112.83	109.36	111.22	111.11	109.83	110.48	111.73	112.17	112.87	112.1	112.08	111.03	110.28	111	111.69	110.73	109.82	111.23	109.93	111.42	110.81	109.63	110.74	110	110.52	111.39	111.26	111.65	110.85	109.37	112.03	111.07	112.02	111.19	109.81	112.3	112.57	109.21	110.94	110.28	110.52	112.39	111.49	111.07	111.52
105.84	104.15	105.25	104.46	105.8	104.91	102.99	104.6	106	103.86	104.42	103.69	104.75	105.18	104.27	102.99	103.58	104.84	104.15	104.2	104.71	103.92	103.97	104.08	104.62	103.7	104.81	104.68	105.97	103.58	103.97	103.7	105.12	103.51	105.24	103.85	103.85	105.13	105.04	104.26	104.93	104.55	105.61	102.53	104.87	104.16	104.2	102.93	102.91	103.4
104.15	102.89	103.89	104.24	105.51	105.06	105.42	104.48	103.9	103.94	105.33	104.75	105.66	106.71	106.87	101.88	104.17	103.79	104.15	104.96	105.92	104.24	104.94	105.94	104.17	105.07	103.43	105.53	103.15	104.33	105.31	106.2	105.18	104.71	105.53	107.64	105.74	104.02	105.4	104.89	105.09	104.64	105.11	105.55	104.59	104.81	104.45	103.05	105.23	105.6
100.1	100.19	99.946	100.12	100.1	100.99	98.417	100.29	99.809	100.94	100.44	101.67	99.735	100.37	100.06	100.65	100.76	100.73	100.28	99.436	98.921	100.67	100.98	99.108	99.551	99.857	100.81	98.558	99.616	100.08	101.27	99.37	101.01	100.12	99.101	98.938	99.345	100.82	101.54	99.218	99.567	100.64	100.01	100.96	99.622	100.46	100.02	101.3	99.624	100.71
106.42	105.12	106.44	105.5	106.05	105.25	106.9	107.45	106.55	105.97	104.85	105.47	105.39	106.36	107.4	106.73	106.9	106.15	106.37	106.35	104.95	107.37	105.32	107.14	104.97	105.98	105.12	106.12	103.93	105.28	104.68	106.5	105.86	105.7	105.38	106.94	105.92	105.52	106.11	104.46	106.45	105.49	104.75	105.39	106.68	104.41	105.99	107.08	106.41	105.14
104.91	104.61	105.49	105.68	105.63	105.75	105.3	106.24	106.05	105.7	105.33	105	105.05	104.29	106.03	105.65	105.16	106.81	106.55	105.88	104.41	105.57	105.47	106.33	105.83	105.69	104.41	105.23	105.48	106.33	105.03	104.4	105.22	105.4	104.65	104.92	106.95	105.79	105.63	106.89	105.14	106	107.71	104.43	106.93	104.83	106.05	103.42	106.03	106.04
113.77	112.95	112.46	112.02	110.84	111.62	112.66	112.78	112.7	112.24	112.51	112.92	111.76	112.32	112.49	112.46	113.75	111.87	112.09	112.65	113.5	113.22	112.3	113.8	113.16	113.24	113.54	113.25	112.01	112.37	112.91	113.7	112.26	114.09	114.03	111.56	114.18	110.77	111.58	112.26	112.3	112.52	113.89	112.1	109.92	114.37	113.26	112.3	112.17	113.54
105.47	105.76	106.07	105.2	107.33	104.71	106.03	105.64	106.61	105.84	106.24	105.93	105.91	105.25	104.79	105.32	104.92	107.09	106.03	107.28	106.57	104.88	106.86	105.24	105.43	106.13	105.99	104.73	105.95	104.3	104.93	105.31	104.14	104.27	105.79	104.03	107.75	104.89	105.01	103.77	103.91	104.59	104.66	105.31	104.82	104.52	105.95	106.87	103.95	105.6
100.28	100.35	100.54	100.14	99.846	100.23	99.035	98.003	98.327	100.3	100.33	100.6	100.56	99.11	99.753	100.21	98.818	99.201	99.443	98.81	99.423	98.076	101.34	99.312	99.983	100.67	99.688	101.55	100.38	98.633	100.46	99.026	100.5	100.51	99.086	99.967	100.76	99.242	99.61	99.635	98.74	100.85	98.993	98.976	99.934	100.9	100.44	100.41	100.1	98.626
105.15	107.34	105.8	105.14	107.05	105.52	106.89	105.69	107.55	106.28	107.43	106.73	106.9	106.69	105.39	106.55	106.11	105.89	106.9	106.63	105.48	105.99	106.2	105.89	106.79	105.59	105.89	106.45	104.88	105.97	106.45	106.5	105.17	108.11	106.22	106.73	105.18	107.53	104.55	105.17	106.92	106.96	106.04	105.75	107.15	105.23	106.32	106.23	105.78	105.97
103.18	103.77	104.13	103.54	103.31	103.77	104.38	105.8	103.37	105.02	105.78	105.19	103.43	106.08	104.44	104.43	104.64	103.7	104.55	104.15	104.79	104.35	104.41	104.7	102.68	105.62	104.4	105.91	103	103.85	105.44	105.39	104.75	105.1	105.71	104.72	104.52	105.19	105.19	103.19	104.36	104.09	104.44	104.53	104.62	105.51	104.9	104.67	104.64	105.08
105.19	105.83	107.17	106.84	107.28	107.01	105.69	105.63	106.64	105.79	105.82	104.91	106.7	105.96	107.18	105.73	106.38	105.83	105.31	105.03	105.95	104.46	107.58	105.19	107.98	105.14	105.61	104.94	106.24	107.27	105.8	107.54	105.17	105.59	105.32	106.23	106.24	106.53	104.64	106.33	105.74	106.26	105.96	104.57	107.06	105.47	106.31	106.27	107.82	107.13
106.1	106.68	105.06	105.67	106.5	106.05	105.31	106.69	104.66	107.55	106.77	106.73	105.86	104.43	106.05	106.7	105.87	107.59	105.14	106.63	105.82	105.35	106.22	105.03	106.33	106.6	106.76	106.53	106.45	106.32	105.55	106.75	107.42	106.62	105.81	105.35	106.13	108.71	107.36	107.78	105.35	106.24	104.91	105.61	106.31	107.11	106.16	105.24	106.43	105.34
116.73	117.29	118.19	118.1	117.59	118.61	117.1	118.33	118.02	118.12	118.53	118.53	117.59	117.6	115.64	119.73	118.9	116.61	116.32	117.27	116.6	117.85	116.8	117.23	117.55	117.45	119.28	117.36	116.55	116.38	114.59	117.59	118.66	119.68	117.78	118.57	117.83	118.91	117.57	117.76	116.65	116.73	118.36	117.31	117.78	117.57	116.75	118.12	117.46	116.67
106.52	104.99	105.81	105.52	105.81	104.61	105.95	106.16	105.37	105.78	105.94	105.36	105.67	105.71	106.55	105.44	105.28	104.9	104.89	106.27	104.71	105.09	105.6	105.7	105.75	105.89	106.22	104.74	104.88	104.51	104.78	106.1	106.11	104.82	104.5	105.77	105.4	105.2	103.87	105.43	105.2	105.15	105.45	106.04	104.7	105.14	106.18	107.36	104.77	105.57
112.56	112.67	111.24	110.68	111.03	110.29	112.84	110.97	111.13	113.16	110.48	109.9	111.77	111.84	110.69	111.58	109.9	110.91	110.77	113.06	110.82	112.48	111.61	111.24	111.72	110.57	111.62	113.05	110.49	110.77	112.37	111.98	110.35	112.16	112.81	110.88	111.2	111.53	111.69	111.14	110.45	110.29	112.25	111.7	110.72	110.72	110.97	111.43	110.99	111.5
104.07	105.03	103.97	106.4	107.44	105.59	105.27	105.3	105.12	105.46	104.64	106.9	104.83	105.89	106.02	105.18	103.45	105.17	106.88	107.1	105.36	104.61	107.01	105.04	104.68	105.65	106.85	105.45	103.97	106.4	103.87	104.59	105.56	107.89	107.26	107.53	105.12	105.74	106.2	104.84	105.02	105.25	106.46	105.71	105.36	104.91	105.93	104.37	105.83	105.83
104.79	105.72	104.23	106.05	104.95	105.36	105.58	106.65	105.74	103.74	105.2	104.97	104.71	106.75	104.87	105.35	106.86	104.2	106.41	106.13	103.88	105.74	106.16	106.57	104.02	106.63	105.09	106.34	105.31	104.93	106.91	104.16	106.48	105.36	105.42	106.54	104.29	104.94	106.64	104	106.92	105.38	104.73	105.33	104.23	105.55	105.73	105.96	104.73	104.43
111.25	110.61	111.03	112.14	111.28	111.87	111.19	110.42	111.48	112.49	110.93	112.28	111.28	112.24	111.84	110.71	112.16	111.42	112.03	112.98	112.86	111.82	112.15	112.98	110.67	110.13	111.57	109.28	110.94	111.91	111.73	110.85	112.67	110.72	112.66	112.49	112.64	111.94	111.33	111.32	111.81	113.09	110.64	112.15	111.61	112.26	111.93	111.28	111.18	110.15
105.11	106.28	104.39	105.59	104.3	105.79	105.46	105.56	106.04	106.36	106	105.53	105.11	104.9	104.73	104.27	105.62	105.56	104.19	105.87	104.96	105.32	104.94	107.18	104.89	106.16	106.47	106.73	105.12	105.83	105.55	105.69	105	105.62	105.78	106.73	105.86	105.21	104.49	104.56	106.86	104.89	105.35	105.06	106.07	105.12	106.14	105.38	105.87	105.85
110.87	111.69	109.39	109.75	110.22	111.65	111.24	112.37	110.22	111.48	111.23	111.7	110.9	109.6	107.36	110.63	109.84	111.14	111.73	110.14	110.54	111.25	108.74	110.59	110.12	110.64	111.26	111.23	111.83	109.78	109.14	111.75	110.88	108.69	109.88	111.7	109.27	111.22	110.51	110.3	110.5	108.94	110.71	109.89	110.03	111.23	111.53	109.69	110.76	109.72
105.65	106.62	104.69	106.46	105.24	107.61	104.24	105.62	105.04	105.95	105.32	106.09	106.79	105.1	106.78	105.64	105.96	105.54	106.83	105.97	104.18	104.44	106.8	105.96	105.99	105.07	103.71	105.53	105.67	105.41	107.86	107.26	105.84	103.99	107.04	106.16	105.93	105.36	106.1	103.76	106.27	106.06	105.63	104.94	105.57	103.66	105.9	106.92	106.91	106.42
106.64	106.58	106.95	106.74	109.14	106.3	106.32	107.26	107.14	105.79	105.54	107.97	106.37	106.42	106.81	107.37	106.52	108.11	106.49	105.08	106.08	107.18	106.83	106.33	106.38	107.46	107.94	106.75	105.23	106.06	108.8	105.92	106.27	106.33	106.67	107.3	107.53	106.82	106.15	107.01	106.15	106.56	107.07	106.74	107.51	108.69	107.11	107.17	107.36	107.94
112.62	113.81	111.74	113.27	112.73	111.45	110.92	111.22	112.23	113.09	113.02	111.97	112.04	112.72	112.92	111.97	113.89	112.78	114.06	113.47	112.87	111.24	111.55	112.98	112.35	113.37	114.41	111.27	112.88	112.73	113.25	113.53	113.01	112.2	111.82	112.29	112.91	111.28	111.92	112.77	113.15	113.22	113.07	113.81	112.59	112.28	112.34	112.74	112.95	112.07
102.14	98.737	100.28	101.85	99.47	100.92	101.1	100.38	98.546	100.1	98.594	99.515	99.736	100.61	99.157	101.89	100.34	99.643	99.038	99.503	102.13	98.789	99.411	100.81	99.253	102.78	100.91	99.889	99.244	99.213	99.974	98.17	98.679	98.849	97.866	99.268	98.599	98.628	101.56	101.14	100.29	100.18	97.949	101.48	98.907	100.43	99.098	100.84	100.61	98.882
112.56	110.66	113.87	111.85	112.18	112.98	110.45	111.76	110.91	111.48	112.17	111.13	110.22	111.57	113.39	112.79	110.92	112.2	112.31	111.07	112.87	110.84	111.05	112.47	112.54	112.54	111.4	112.51	111.61	111.15	110.74	111.97	111.24	110.32	112.04	110.98	112.32	111.95	109.94	111.12	111.76	111.19	113.01	111.96	110.49	113.62	111.07	111.79	112.72	110.89
110.3	111.69	112.38	112	109.86	111.46	110.61	112.54	110.91	111.48	113.36	111.24	110.95	110.86	109.71	111.43	110.82	111.32	111.34	111.31	112.27	110.85	110.58	111.88	110.4	111.34	111.1	111.45	112.01	111.34	111.76	111.39	112.26	112.56	112.5	110.55	110.75	113.76	111.02	112.09	112.47	110.74	110.13	111.82	111.23	111.02	111.52	111.97	112.06	111.06
99.163	99.637	100.28	98.539	99.73	98.291	99.123	99.611	99.646	99.901	98.87	100.78	99.748	98.654	100.26	99.314	98.517	100.45	99.665	99.903	99.553	100.49	99.757	98.768	101.31	100.85	99.862	99.079	98.388	100.9	100.4	100.17	98.72	98.588	100.18	99.534	100.07	99.965	99.639	100.6	99.685	99.219	100.88	97.806	100.81	99.804	98.875	100.21	99.379	99.696
106.69	107.8	107.79	106.17	108.49	106.62	106.43	106.55	107.42	106.21	106.81	105.28	105.35	105.4	105.32	105.67	107.41	106.42	106.15	106.4	105.77	106.3	107.4	106.81	106.21	105.08	106.58	105.08	105.72	106.33	106.5	107.5	105.8	107.46	106.26	106.48	106.18	105.36	106.52	106.93	107.08	106.36	105.92	105.6	106.17	106.43	107.87	106.94	105.45	107.54
104.59	104.85	104.73	106.4	107.16	105.85	105.54	105.5	105.59	104.09	105.87	104.79	105.27	106.56	106.66	106.21	105.38	105.37	105.1	105.56	105.5	105.8	107.49	105.28	106.12	106.55	107.13	105.51	105.95	105.64	105.96	104.98	104.9	104.56	105.77	105.37	105.33	105.76	107.19	104.89	105.06	105.12	106.22	106.03	104.58	106.14	106.79	105	105.93	106.46
104.92	107.67	107	105.7	106.19	106.46	107.71	104.88	107.02	105.77	106.96	107.28	106.97	106.1	106.88	107.12	104.5	106.05	107.34	104.82	104.78	107.87	106.37	107.55	105.91	106.08	107.83	105.85	105.87	106.6	105.09	105.89	106.35	104.66	106.07	107.31	106.48	106.75	105.66	107.07	105.92	106.25	106.93	107.67	105.73	107.53	105.4	105.34	105.12	104.99
111.28	112.55	110.5	111.85	111.13	111.49	110.36	112.04	111.33	112.37	111.76	113.59	111.91	111.12	111.08	110.17	111.42	112.06	112.2	111.71	112.02	111.25	111.51	113.17	111.19	110.81	110.95	113.19	109.21	113.03	112.21	111.52	110.23	111.68	111.91	113.97	112.6	111.74	111.13	113.08	112.11	111.53	112.18	111.89	110.87	112.39	112.53	111.55	110.56	110.7
112.97	112.54	111.66	110.8	110.59	110.55	110.47	112.55	109.75	111.9	114.01	111.35	112.38	111.44	111.49	110.78	113.34	111.93	110.74	112.63	112.7	111.35	113.03	110.48	113.07	111.4	111.54	110.48	113.12	112.63	112.24	112.82	110.99	112.06	111.47	111.09	113.18	112.05	112.44	111.41	112.63	110.84	112.97	110.93	110.56	110.37	110.84	112.14	110.5	111.71
105.6	104.66	105.24	105.3	105.92	106.11	105.1	105.06	105.61	105.07	104.53	104.46	104.76	106.29	104.77	104.98	104.84	107.62	106.5	104.92	104.69	105.66	106.38	105.43	104.86	106.85	105.61	105.48	104.27	105.48	105.38	106.78	104.19	105.69	106.14	105	106.49	106.16	105.58	107.1	104.58	105.9	104.82	105.91	105.88	105.99	105.84	106.61	104.69	105.6
106.33	105.12	106.69	108.36	106.38	105.58	105.23	105.2	105.29	106.14	106.87	104.24	106.02	106.15	106.73	105.69	105.06	105.76	107.57	106.07	106.3	105.33	105.88	105.12	107.37	105.83	105.84	106.49	105.96	106.09	106.34	105.88	106.8	106.07	106.91	105.63	107.84	104.73	105.82	104.76	105.95	104.87	107.07	107.07	105.47	104.5	105.5	106.27	105.4	107.19
106.7	105.76	104.44	106.67	104.27	105.56	105.42	107.57	105.34	107.06	105.82	104.36	105.07	105.73	104.9	106.47	104.32	105.55	102.95	107.69	105.97	105.35	105.53	107.5	105.14	105.58	106.46	105.67	105.51	105.32	106.4	106.65	105.52	105.01	106.66	104.25	104.4	106.52	105.07	108.2	105.76	102.95	106.9	104.8	105.95	105.69	106.51	105.91	104.36	104.23
107.82	105.7	106.1	104.93	105.74	104.86	105.05	104.9	105.35	106.65	107	105.18	104.85	106.2	104.78	104.51	104.91	104.91	104.29	106.8	106.25	106.27	107.72	105.38	104.5	105.31	106.01	106.37	106.23	105.11	104.32	105.18	105.6	105.26	105.9	107.13	104.67	104.91	106.57	105.15	104.34	106.65	105.39	106.03	105.56	106.16	104.65	105.11	105.56	104.97
105.69	105.43	104.34	105.7	103.58	105.14	103.95	103.55	106.35	104.75	105.75	105.27	104.01	103.65	103.87	104.51	104.57	102.69	104.64	106.13	103.61	105.69	103.56	104.18	105.49	105.36	103.26	105.52	104.36	102.88	106.2	104.28	103.65	104.23	102.99	104.62	103.66	105.27	107.04	104.66	103.6	103.57	105.19	104.93	104.87	103.31	102.96	104.5	105.42	105.12
106.54	105.17	105.81	105.51	105.58	106.48	105.03	106.05	106.33	108.57	104.75	106.26	104.25	106.36	104.72	105.74	105.63	106.71	105.93	105.71	106.28	106.87	105.1	105.76	107.64	106.33	104.87	106.73	106.63	107.12	107.25	106.16	107.66	107.79	106	106.68	107.41	105.58	105.27	102.68	103.97	107.12	106.79	106.86	105.57	107.6	105.35	106.15	104.91	105.64
104.2	105.01	105.98	106.05	104.2	104.7	105.48	105.6	102.99	104.55	104.35	104.81	103.4	105.25	105.55	105.23	105.53	106.41	104.28	103.86	105.31	104.24	104.98	104.63	103.75	105.44	105.6	103.57	104.03	104.88	105.17	104.83	104.98	105.61	105.13	105.78	104.36	105.84	105.56	103.37	105.24	104.29	105.96	104.61	103.17	104.8	105.68	105.32	105.45	105.96
97.917	98.971	99.744	99.436	100.96	99.365	99.805	99.196	99.857	99.347	100.58	100.53	99.84	100.39	101.23	99.53	98.435	100.74	100.27	99.625	98.976	100.7	99.262	100.34	100.1	101.56	99.391	100.3	100.94	100.14	98.455	98.72	100.12	99.827	99.121	101.4	100.63	99.271	101.03	98.988	100.54	98.641	97.942	98.457	102.77	99.278	99.478	100.54	98.975	99.041
115.6	116.02	116.8	114.17	116.7	114.98	115.63	116.26	116.59	114.77	115.97	116.1	115.94	115.84	116.53	115.96	117.51	118.79	114.71	117.26	117.48	116.29	114.8	117.03	117.53	115.51	116.32	115.72	115.7	116.56	115.29	116.84	117.99	117.24	116.6	115.1	115.24	116.51	116.56	117.88	116.72	115.89	117	117.73	117.74	117.13	116.51	116.62	117.4	117.91
111.92	110.43	112.29	111.8	112.15	111.84	113.13	112.94	113.21	111.42	112.5	110.62	112.61	112.29	110.57	111.56	111.7	114.49	110.53	111.53	113.8	112.28	112.79	111.31	110.45	113.87	111.91	113.17	111.94	112.55	111.68	112.07	113.46	113.23	112.6	113.41	112.46	111.38	112.35	111.67	112.97	112.51	112.58	112.17	111.82	111.87	113.32	111.45	112.25	112.58
105.79	106.5	105.77	105.6	104.35	105.98	105.38	104.77	103.68	104.45	106.1	106.47	103.68	105.97	106.93	105.56	105.11	104.56	105.04	104.23	106.02	104.82	105.95	105.29	104.85	105.24	106.93	105.54	106.45	104.77	106.19	104.15	107.12	105.15	106.79	106.65	104.2	105.99	106.41	104.2	105.57	104.08	106.11	105.34	105.41	103.98	106.18	105.97	105.74	106.46
98.887	99.798	99.41	98.918	100.63	99.839	97.558	99.36	99.96	98.35	99.624	99.225	98.317	101.43	100.73	100.19	100.52	101.02	100.1	101.31	99.526	99.84	101.41	99.422	101.44	101.38	99.535	100.6	99.518	100.43	100.15	101.66	101.09	100.03	100.2	100.54	101.02	100.08	100.02	98.288	100.44	99.253	98.696	100.01	99.454	100.04	98.955	99.396	100.21	100.11
110.28	111.75	110.74	111.85	112.96	111.82	113.21	112.04	111.4	111.51	112.92	111.79	111.09	111.44	112.06	113.65	110.38	112.03	110.69	111.72	112.17	111.53	111.55	110.81	112.17	111.53	111.58	111.99	111.31	112.23	111.46	111.5	111.41	110.9	112.52	111.82	112.18	110.31	109.52	112.45	112.36	111.64	110.76	111.43	111.88	111.74	110.89	110.18	110.46	112.96
105.04	105.7	106.68	107.24	105.75	106.7	106.67	104.8	107.77	104.49	107.29	106.45	106.58	107.26	106.22	107.25	104.95	105.85	105.95	107.69	105.21	105.72	107.06	107.21	106.27	105.87	105.66	103.94	106.92	106.67	105.55	107.56	107.35	107.17	105.46	106.21	106.27	106.7	107.09	105	106.95	105.18	107.55	107.21	106.08	106.07	105.83	107.18	106.59	104.76
110.5	111.13	111.37	110.97	110.97	112.21	111.89	110.79	111.98	111.11	111.91	111.91	110.16	111.72	112.78	111.96	110.44	110.09	109.48	110.8	110.33	110.53	112.58	112.07	111.46	109.35	110.95	111.04	110.99	109.4	111.95	110.68	110.87	110.38	111.97	111.44	111.27	112.09	112.32	111.13	110.05	112.48	110.23	110.4	111.67	111.5	111.18	109.92	111.88	112.88
99.291	100.17	99.239	99.764	99.844	99.617	99.441	100.13	100.84	100.38	99.738	98.683	99.002	99.433	98.404	99.322	100.09	99.184	100.63	99.261	99.949	99.187	100.89	99.372	99.781	98.912	98.885	101.65	99.793	98.884	101.51	98.27	101.13	99.597	99.095	99.165	98.278	99.071	99.525	100.44	100.68	100.11	99.881	100.36	99.694	99.071	101.85	98.055	98.796	99.888
99.92	99.903	98.994	100.8	100.58	101.43	98.865	101.3	99.64	100.36	99.693	98.811	100.46	100.52	99.85	102.22	97.402	99.276	99.993	99.476	99.189	100.3	101.57	98.978	98.988	99.219	98.161	98.757	100.42	100.3	100.17	98.849	100.21	101.11	99.11	99.746	98.077	99.761	99.629	100.8	99.441	98.949	100.83	100.11	99.567	99.457	100.66	100.74	98.779	101.11
105.9	105.35	103.03	105.41	104.36	103.28	105.07	103.17	102.78	103.14	105.77	103.23	102.86	103.21	103.48	105.29	104.17	105.44	104.67	104.03	103.7	104.1	105.24	103.9	104.41	103.68	103.81	104.37	103.96	104.65	102.97	103.35	103.87	102.84	103.28	104.37	105.37	102.3	104.28	104.34	103.74	104.49	103.8	106.02	104.48	103.67	103.36	101.82	104.99	103.71
100.22	100.01	99.793	99.178	102.37	100.78	100.51	102.4	100.8	100.08	99.758	99.927	100.19	100.05	101.68	100.53	100.93	101.24	100.19	99.909	99.47	99.769	99.589	98.74	100.2	100.28	99.204	100.65	101.58	100.24	99.688	100.5	99.044	100.97	101.84	100.84	100.78	101.35	100.4	100.69	100.99	99.239	99.908	100.87	98.996	100.04	100.14	101.61	101.07	99.223
103.77	103.9	105.08	103.83	103.76	104.03	103.66	105.37	103.98	103	104.58	103.99	104.39	105.56	104.63	105.09	103.24	105.29	104.08	103.08	104.84	103.97	104.87	104.46	104.25	104.08	102.34	104.97	104.93	103.65	104.64	103.75	104.03	104.21	104.63	103.17	104.55	104.23	103.76	104.17	104.1	103.08	104.66	106.21	103.91	102.38	105.05	103.58	102.66	103.8
111.38	112.62	110.36	110.46	112.66	113.11	112.45	111.39	111.37	111.96	111.79	112.58	110.75	109.68	110.84	111.68	113.73	111.52	112.66	109.56	111.89	110.16	112.79	112.51	111.79	113.3	111.68	112.11	111.32	110.84	113.16	112.56	110.5	111.3	112.89	113.06	111.2	111.83	111.92	111.46	113.1	111.61	111.66	110.28	113.04	112.54	110.57	111.43	111.25	113.37
102.48	101.19	100.38	100.67	100.68	100.89	101.4	101.73	101.72	99.681	100.99	100.69	100.53	101.55	100.38	101.18	99.336	101.01	101.57	101.83	101.37	101.45	100.29	102.78	100.61	101.98	101.88	99.195	100.12	100.67	101.09	99.737	101.78	101.71	100.5	99.7	100.62	100.96	100.17	101.16	99.43	101.47	102.12	99.885	100.1	99.842	100.62	100.62	100.88	100.88
105.67	106.51	106.88	106.58	106.88	105.28	106.2	105.68	105.77	107.1	107.51	106.26	106.07	106.4	107.08	105.63	105.37	105.06	107.43	106.13	107.29	106.13	105.62	106.37	105	106.3	105.54	107.17	105.08	105.57	105.76	105.45	105.84	105.97	106.21	105.45	105.75	105.5	105.59	106.81	106.11	107.58	106.09	106.61	105.35	105.16	106.75	104.46	106.34	105.54
106.49	105.57	106.5	106.04	105.99	103.94	107.75	104.79	104.15	105.12	106.66	106.59	104.53	106.3	106.41	105.99	105.69	106.02	104.65	105.49	105.91	103.51	106.19	105.56	105.9	106.33	105.41	105.55	104.17	106.92	104.3	103.98	104.16	105.31	104.51	103.89	106.08	103.47	105.79	105.96	104.48	105.71	106.26	105.59	104.17	104.43	106.83	105.18	105.38	105.81
103.48	104.13	106.67	104.7	103.37	104.97	104.46	102.85	104.45	103.94	106.01	101.77	105.37	104.28	104.14	104.95	105.01	104.13	103.87	103.6	102.77	104.84	104.47	104.67	103.19	104.87	105.77	105.6	105.11	103.94	103.88	105.58	104.64	103.57	104.39	105.11	104.02	106.71	103.4	104.75	105.74	105.19	103.79	105.75	103.55	104	103.91	104.14	103.89	104.76
105.22	105.32	105.87	106.35	106.68	106.17	105.66	107.06	105.8	105.22	105.76	106.01	104.73	106.55	106.62	104.76	105.64	108.51	105.59	104.88	106.4	105.92	105.66	105.21	105.73	105	105.82	105.18	105.76	104.14	106.41	106.99	105.88	105.99	106.06	107.1	105.21	104.46	106.31	106.26	104.46	106.2	105.18	104.04	105.79	105.3	105.71	105.26	105.24	105.94
106.04	105.36	106.22	106.56	105.67	106.35	107.48	106.29	104.61	106.38	105.19	106.59	106.29	107.49	105.37	106.24	105.87	106.38	105.79	105.59	106.01	107.1	107.5	105.38	106.21	105.18	106.51	107.06	106.79	107.13	106.52	105.01	105.53	105.6	105.77	107.19	105.9	106.86	106.71	107.54	106.38	106.94	105.94	106.12	107.96	107.3	107.04	107.43	106.98	106.12
112.55	111.89	114.05	112.47	112.42	111.33	112.37	112	112.3	109.93	111.98	110.23	112.63	111.84	113.56	112.61	114.98	112.12	110.9	111.6	111.86	112.72	111.37	112.7	112	112.74	113.56	112.49	111.9	111.47	110.77	113.26	111.29	111.73	110.97	113.53	111.73	111.67	111.93	111.35	112.56	110.56	112.51	111.8	112.73	112.05	111.35	111.72	112.09	112.67
107.11	105.82	106.36	105.32	106.55	105.75	105.75	105.51	106.99	105.06	105.7	105.76	105.6	104.83	106.81	105.15	105.75	104.61	104.63	106.61	105.29	102.14	105.09	105.67	105.54	105.66	106.9	105.03	105.36	105.88	104.84	106.17	105.62	105.87	103.61	105.4	106.01	104.81	105.91	104.43	105.07	105.74	104.87	106.24	104.68	104.75	103.56	104.75	103.01	103.81
101.53	100.56	100.36	99.613	101.44	100.27	100.68	100.38	100.55	99.042	101.86	101.84	100.38	100.06	100.57	101.43	100.18	101.68	99.864	101.05	100.98	100.41	102.49	98.432	100.77	100.75	99.98	101.24	101.51	100.91	101.37	99.892	99.883	100.57	99.846	99.96	99.374	100.44	100.89	101.81	100.05	100.5	101.21	102.18	100.23	101.46	99.786	101.55	99.614	101.27
111.05	109.66	113.09	111.71	112	110.34	111.88	109.31	110.32	112	110.13	112.25	109.97	110.62	111.95	111.35	111.65	111.27	110.51	110.62	109.28	110.93	110.48	110.2	112.08	112.88	111.74	110.07	110.09	112.1	111.15	110.13	111.04	110.23	111.19	110.89	110.38	111.07	109.83	111.85	110.04	112.3	110.31	110.66	110.93	111.91	111.1	111.35	111.64	111.11
112.8	110.95	111.68	111.7	111.45	113.51	111.97	111.23	111.35	112.77	111.21	112.34	112.16	112.23	111.27	110.62	111.24	112.11	110.71	111.77	112.38	112.98	111.54	111.21	110.35	111.28	114.11	111.78	111.18	111.23	112.29	113.44	113.04	110.73	111.77	110.85	112.25	110.55	110.92	110.68	111.34	112.22	110.83	111.8	111.95	112.91	111.76	111.87	112.92	113
107.86	106.73	106.34	106.43	106.48	106.62	106.71	106.32	105.09	107.97	106.47	105.71	103.8	106.95	106.39	106.04	105.85	106.35	104.86	106.43	107.31	105.29	106.6	104.55	105.13	103.32	106.62	106.02	107.2	105.91	106.5	105.98	105.41	106.66	105.46	105.39	105.94	106.46	106.93	106.33	105.77	107.62	106.67	106.08	106.52	107.4	106.21	105.46	105.43	104.79
106.5	105.92	106.23	104.95	105.84	105.79	107.32	104.47	105.57	105.15	105.9	106.57	104.7	105.22	105.42	105.67	107.74	105.56	104.36	107.14	106.3	105.59	105.47	105.56	106.44	106.53	106.08	105.73	103.93	106.47	106.62	105.53	105.72	106.97	105.97	105.77	105.17	107.25	105.54	105.81	105.53	105.12	105.82	105.29	107.14	104.26	105.18	105.48	106.97	105.88
105.41	105.36	106	107.28	104.97	105.92	106.02	106.84	106.3	106.87	106.16	106.17	106.12	106.62	105.8	105.8	106.12	106.91	105.56	104.78	105.15	108.2	106.13	106.51	106.38	106.2	108.46	105.29	105.99	106.3	107.45	105.1	106.51	106.09	104.5	106.86	104.93	106.14	107.48	106.36	105.62	104.94	105.64	106.05	106.23	106.31	106.42	106.92	105.85	105.56
111.04	115.05	111.99	112.4	113.9	112.62	113.38	111.26	114	112.15	111.42	113.3	113.04	113.22	111.97	113.17	113.28	115.06	112.82	112.5	113.33	113	113.5	112.53	111.74	111.83	112.25	112.72	114.7	114.97	111.3	113.61	113.07	112.97	113.97	111.48	113.39	113.82	112.23	113.51	113.98	112.3	113.23	112.93	113.66	113.1	112.42	111.89	112.6	112.51
99.526	101.29	100.14	100.61	100.1	99.762	101.04	99.059	99.15	100.49	98.188	99.844	99.277	99.478	100.53	99.84	99.653	100.37	98.177	99.779	100.11	100.86	99.15	99.597	99.541	99.422	99.677	99.025	100.98	99.543	100.02	99.179	100.77	99.216	100.02	100.9	98.707	99.452	99.974	99.993	99.933	100.24	101.34	98.893	100.18	99.475	100.56	101.12	100.36	100.56
104.63	105.59	105.05	106.57	105.38	105.63	105.78	105.92	106.57	105.29	104.22	106.2	105.98	106.98	104.68	104.98	106.72	105.05	104.54	106.58	106.01	106.02	105.67	104.11	104.85	106.34	105.06	107.05	105.46	105.72	106.65	104.53	105.21	105.91	106.52	105.21	104.7	105.62	105.02	107.35	105.89	104.87	105.67	104.34	104.87	106.25	105.86	106.5	104.61	106.11
116.88	117.39	117.98	116.65	117.53	118.11	117.47	117.2	117.66	118.75	117.24	117.12	118.05	118.58	117.59	116.43	118.78	118.29	117.11	117.39	117.61	117.7	118.63	116.74	118.14	118.45	117.92	118.15	117.85	116.67	117.36	116	118.13	117.38	116.32	118.54	117.39	118.49	117.61	115.31	115.55	118.36	118.66	116.55	117.34	119.76	116.82	117.95	117.85	120.18
106.1	108.11	106.89	105.66	104.87	108.11	105.83	106.27	107.35	107.12	107.01	106.26	106.73	106.13	105.54	105.72	105.13	106.79	105.36	107.07	105.96	107.81	106.66	105.93	105.95	106.82	106.63	107.67	105.17	105.46	106.57	105.59	107.66	107.21	106.23	105.27	106.5	107.24	106.19	105.28	106.44	106.16	105.92	107.56	106.39	105.59	106.92	107.43	107.76	106.38
104.6	105.93	105.21	106.1	105.38	105.94	106.7	106.51	105.72	105.62	105.03	105.64	106.07	106.69	106.41	105.72	105.05	105.13	106.24	105.63	106.91	106.91	107.41	104.51	105.98	105.78	105.21	106.07	106.97	106.91	106.83	106.25	105.8	104.11	106.26	105.1	104.68	104.6	105.76	105.88	106.38	106.22	105.37	104.57	106.59	105.09	106.04	106.36	105.1	105.8
104.74	105.14	106.35	104.6	106.16	105	105.81	105.95	105.08	106.03	105.03	106.52	105.56	105.3	104.29	104.06	105.04	107.85	105.2	104.79	105.67	106.55	105.14	105.03	103.87	105.28	104.56	105.46	104.12	105.95	102.87	106.02	104.46	105.12	107.1	105.7	104.54	106.24	105.42	104.89	105.02	106.25	105.92	104.96	105.08	105.45	103.14	105.23	105.15	105.67
103.75	106.05	104.24	105.07	105.48	104.45	105.87	105.76	103.6	104.28	104.54	103.06	105.8	105.19	105.61	105.08	104.38	104.2	105.87	104.37	105.33	105.35	104.79	106.32	104.8	105.74	105.12	103.64	105.17	105.54	105.1	103.61	105.4	104.84	105.02	104.6	103.64	105.7	105.57	105.32	105.15	106.45	106.06	104.81	104.17	104.89	106.21	104.06	105.65	105.23
111.09	111.21	112.34	110.57	111.1	112.73	111.24	111.02	110.81	111.83	111.1	111.26	111.3	112.01	111.38	110.28	112.06	111.05	111.03	111.63	110.77	110.59	110.84	111.25	112.11	112.1	111.24	109.65	111.3	112.58	112.23	111.47	112.83	111.8	112.16	110.98	111.38	110.61	113.75	110.58	111.16	109.8	112.11	111.9	111.53	112.03	110.81	111.78	111.38	110.06
103.5	103.47	104.03	105.6	103.63	102.48	104.54	104.5	103.83	105.57	103.61	104.06	104.15	105.25	104.37	106.04	104.88	104.75	103.55	103.99	105.64	105.77	104.58	105.06	104.55	103.46	104.64	104.35	104.86	104.44	103.42	104.44	104.59	103.42	104.22	104.59	103.07	106.16	104.54	104.33	103.21	104.41	104.88	104.47	104.86	105.44	104.97	106.11	103.8	103.64
105.23	105.71	106.67	108.19	105.74	106.71	107.11	107.51	106.13	107.56	106.05	105.49	107.98	107.3	107.8	107.08	107.09	108.09	106.39	107.97	107.54	106.84	108.13	107.78	107.27	107.54	107.87	107.62	106.12	107.92	106.03	107.1	106.29	107.12	108.58	109.03	105.3	105.65	106.4	106.35	105.31	108.12	105.58	107.07	107.91	106.7	106.71	105.91	106.92	106.89
111.85	112.85	112.25	113.13	112.66	113.01	110.29	110.29	111.2	110.32	110.94	110.65	111.16	111.53	112.16	112.04	111.81	112.39	111.58	111.27	112.87	111.49	112.74	111.66	111.84	112.91	111.57	112.54	112.69	111.72	112.08	110.11	110.3	112.69	111.72	113.28	112.95	111.24	111.39	109.79	112.73	112.79	111.37	110.91	113.42	111.2	111.04	109.43	111.63	109.42
107.11	107.59	106.74	107.09	106.24	107.91	104.62	105.29	106.01	106.23	105.59	107.16	108.02	106.78	106.2	106.26	107.53	105.55	106.54	105.91	106.06	105.12	105.93	105.52	105.35	106.34	106.16	105.91	106.37	105.66	105.15	107.51	104.08	105.87	106.57	105.07	107.35	106.63	107.22	106.12	107.73	105.67	106.38	106.1	106.47	105.91	105.77	105.91	105.56	106.38
117.99	119.87	118.1	116.94	119.73	118.41	119.55	117.7	118.06	117.19	117.93	118.6	119.34	119	117.71	117.89	117.33	117	118.02	117.59	117.83	117.47	118.6	115.95	117.78	117.06	117.69	116.63	116.88	117.92	118.22	116.14	117.9	117.43	116.58	118.46	118.54	115.92	117.83	118.51	118.43	118.39	116.87	117.56	117.75	117.21	117.93	117.66	117.9	117.49
103.93	105.68	105.33	104.57	105.1	103.51	106.44	104.15	104.46	103.6	105.5	103.57	104.54	105.23	103.33	103.21	103.83	103.55	103.46	104.6	102.9	104.24	104.14	104.69	103.88	103.7	103.18	104.36	104.88	104.33	102.19	104.48	103.62	104.29	103.63	105.74	104.76	104.84	104.24	104.7	103.37	104.77	104.49	103.51	105.4	103.67	104.29	103.14	103.67	102.62
106.97	106.62	104.49	105.55	105.25	105.94	105.84	106.28	106.8	106.69	104.89	105.12	106.29	106.14	104.85	105.41	104.66	106.07	106.39	105.8	106.08	105.23	105.63	105.18	104.57	103.29	105.28	105.17	105.58	104.33	106.46	106.19	103.56	105.97	105.87	104.9	105.95	106.74	105.05	103.43	105.51	105.61	105.96	105.41	106.14	106.67	105.03	105.49	105.97	104.86
106.55	105.8	106.52	106.08	105	105.04	106.21	105.37	108.52	104.3	105	105.24	107.24	104.58	104.51	105.3	106.49	106.37	105.29	105.91	103.48	105.19	105.12	106.41	106.11	106.4	106.51	105.1	105	104.51	104.37	107.32	105.41	106.05	107.12	105.56	106.2	106.51	105.61	105.94	106.06	106.13	105.36	106.45	105.67	107.5	106.47	105.87	105.88	102.55
104.92	103.3	106.37	104.92	104.44	106.55	106.74	107.11	106.22	105.93	105.72	106.49	104.75	105.7	105.58	105.73	105.1	104.03	106.1	105.31	105.05	105	105.61	107.83	104.94	105.96	104.74	103.84	107.57	104.82	106.44	105.89	105.11	104.77	106.34	106.4	105.62	105.75	106.27	105.81	105.25	106.29	106.2	105.19	104.73	106.36	104.18	106.47	107.24	106.44
105.79	105.71	106.69	105.79	107.53	105.73	106.25	106.14	105.74	105.62	105.79	106.43	107.67	105.87	105.33	105.89	106.16	106.36	105.59	106.39	105.86	105.53	105.65	106.21	105.92	108.95	104.56	105.64	106.05	105.64	106.4	107.47	106.27	104.86	105.47	105.96	106.54	105.24	106.23	106.01	106.66	104.44	107.72	105.42	105.4	104.85	107.23	107.38	104.91	105.96
106.16	104.14	103.99	104.4	105.71	103.18	104.8	105.7	105.8	105.41	106.07	104.33	104.79	104.97	106.91	104.56	104.84	106.34	104.34	105.09	103.76	106.48	105.68	104.95	105.7	106.08	104.6	105.92	105.91	106.15	105.72	104.54	104.15	105.29	105.78	106.62	105.25	106	106	105.44	104.96	104.72	105.69	106.49	104.99	105.18	105.72	106.72	106.08	105.23
106.13	105.85	105.88	105.34	106.91	103.46	105.45	106.03	104.72	106.2	106.07	104.3	105.07	103.48	105.94	104	106	105.99	106.34	105.96	104.32	105.45	106.8	105.87	105.03	106.41	104.19	106.24	106.04	105.5	107.11	105.3	105.08	105.57	105.57	106.66	106.11	106.73	105.76	104.41	106.24	105.67	106.98	106.18	104.97	104.93	105.56	105.96	106.14	105.05
112.21	110.28	110.08	112.33	111.67	112.47	111.98	111.06	111.53	111.44	110.23	110.29	110.47	111.52	110.97	112.23	110.95	110.97	111.32	111.89	110.17	110.11	111.28	110.59	112.25	111.55	111.03	112.66	109.51	112.72	112.13	111.09	111.48	110.42	110.98	110.93	112.23	109.64	110.14	110.23	110.85	111.78	110.5	111.33	109.8	112.49	111.97	108.78	110.38	111.57
111.47	112.01	111.81	112.93	110.27	112.14	111.94	112.31	111.77	112.64	112.02	113.93	111.14	110.43	110.06	111.55	113.44	111.43	111.86	112.2	111.93	111.46	112.71	112.41	111.95	112.95	112.55	112.02	110.94	112.79	112.09	112.49	113.85	113.07	111.66	112.24	111.78	111.83	111.96	111.79	112.64	113.57	113.78	111.65	112.07	113.24	110.62	111.72	111.28	111.25
117.74	116.7	117.34	116.26	117.54	117.5	118.24	119.03	117.34	116.59	117.62	117.04	117.44	118.38	118.09	117.59	119.42	118.49	117.79	117.4	117.17	117.65	117.15	117.45	118.42	116.47	117.96	117.37	116.75	117.83	117.77	118.31	118.17	117.03	119.13	118.01	119.06	116.89	117.25	117.92	116.48	117.93	117.58	116.73	116.19	117.14	118.32	118.91	117.68	115.17
111.58	111.53	112.46	110.56	111.84	112.31	113.66	112.75	112.24	111.94	113.66	110.17	111.63	112.12	112.04	111.94	111.26	112.49	112.24	111.65	112.71	111.61	112.46	111.87	111.93	112.18	111.55	112.44	110.38	112.29	111.06	113.06	112.04	112.06	112.31	113.18	112.71	112.01	110.12	111.28	112.13	112.2	111.69	111.11	111.58	111.58	111.58	111.22	112.2	111.92
105.73	104.32	105.01	104.69	106.27	104.14	105.06	105.67	104.97	106.94	104.81	105.15	105.92	105.25	106.61	106.35	105.24	105.81	105.62	106.86	106.31	107.01	106.97	106.05	105.63	106.36	105.96	105.88	104.51	106.03	105.94	105.09	106.2	106.58	105.44	107.63	106.23	106.38	105.84	105.93	105.74	105.06	104.14	106.11	105.05	106.15	106.34	105.71	106.05	105.39
104.95	105.7	106.38	106.05	108.06	104.15	108	105.33	106.83	105.84	105.84	106.3	107.78	105.12	105.51	105.92	105.97	104.73	106.44	107.25	105.52	107.47	105.76	108.7	105.89	106.46	104.98	105.9	105.49	105.34	104.72	106.18	106.35	105.83	105.93	105.66	106.37	104.59	105.42	105.09	106.43	107.4	106.7	105.94	107.47	105.54	106.3	106.59	107.31	106.29
106.72	105.63	105.41	106.54	105.96	105.71	107.97	107.13	107.43	106.81	106.9	105.5	105.85	106.88	104.99	106.89	105.58	106.94	105.25	106.47	105.54	105.28	106.31	106.2	106.39	104.06	107.52	106.99	107.49	107.01	107.71	105.69	105.13	106.01	105.94	106.58	105.06	105.55	105.7	105.93	105.07	106.86	107.2	106.24	106.7	107.11	106.09	105.77	106.39	107.78
99.826	98.714	100.49	98.49	99.51	98.998	99.904	99.929	100.19	100.27	100.89	101.65	99.858	99.583	100.37	99.037	100.4	98.316	98.65	98.224	100.83	99.605	99.398	98.235	98.016	99.784	99.273	101.38	98.823	98.449	99.637	98.889	100.4	100.21	100.03	101.54	99.559	101.19	99.045	100.8	101.47	99.066	100.36	99.175	100.02	100.6	99.133	99.746	99.041	99.892
118.16	116.47	117.31	115.9	118.16	117.23	116.17	117.48	119.15	117.86	118.91	118.89	118.92	118.61	117.46	117.45	117.17	117.29	117.03	118.41	118.24	118.09	116.69	117.7	117.26	116.46	116.48	117.06	116.75	118.04	117.99	116.21	118.2	118.21	119.43	118.07	117.91	116.75	117.25	118.31	117.35	117.87	117.72	116.44	117.47	117.15	117.83	117.82	117.49	117.69
107.43	106.66	106.11	105.25	106.18	105.33	107.07	107.3	106.91	105.17	106.11	105.35	106.37	106.89	106.13	106.33	107.27	106.4	107.24	105.82	106.45	105.74	106.75	107.29	106.19	106.61	104.32	105.9	107.93	106.44	107.88	107.14	106.38	106.01	104.61	106.48	104.42	106.46	106.77	105.86	107.73	107.51	104.87	104.56	106.8	108.24	106.13	107.4	106.26	104.7
109.5	109.27	109.21	112.25	109	110.41	110.67	109.45	111.26	110.2	110.13	108.84	109.36	109.93	110.66	110.48	112	109.8	108.65	109.58	110.38	110.42	109.58	109.11	109.57	111.38	110.68	110.7	109.33	110.6	109.22	109.49	109.11	108.66	109.88	109.77	110.33	110.12	110.37	108.73	110.28	107.54	109.58	108.96	109.38	109.74	109.17	110.12	109.05	108.45
104.57	106.71	105.15	103.86	106.55	104.67	105	104.05	105.73	105.73	104.42	105.33	105.17	105.06	105.55	104.73	104.9	105.67	107.11	104.91	105.76	106.59	105.83	106.01	106.48	104.49	105.15	105.17	105	105.52	105.3	105.03	105.03	106.85	104.57	104.19	105.3	106.59	105.78	105.73	106.26	106.08	105.28	104.99	106.45	106.6	105.72	104.73	105.32	103.57
104.3	104.83	104.55	104.28	104.81	105.86	104.79	104.43	106.08	103.98	103.84	104.65	105.18	104.19	103.84	104.73	102.99	102.83	106.49	103.48	105.26	104.79	104.38	105.34	103.32	104.54	104.04	103.23	104.14	104.05	105.98	105.9	104.42	105.37	103.48	104.86	103.98	104.06	105.48	104.68	103.73	103.88	102.8	105.16	105.71	105.24	106.13	104.67	104.62	104.11
106.96	104.54	106.28	106.07	105.38	106.18	105.5	106.02	105.69	106.65	106.02	106.52	104.22	107.95	106.31	106.35	107.1	107.29	104.64	106.04	104.44	106.56	107.04	106.75	106.48	106.99	107.83	105.91	105.03	105.83	105.4	106.5	107.33	105.99	105.32	105.72	107.18	104.79	105.73	107.17	106.93	106.71	105.38	105.82	105.64	106.46	106.26	107.12	105.94	105.46
105.92	106.8	107.14	105.12	105.39	108.04	105.32	105.7	105.97	105.64	106.66	107.22	106.44	106.56	104.91	106.44	106.94	105.74	108.41	105.92	107.24	106.79	107.49	107.07	106.92	106.55	107.07	104.67	105.29	107.77	106.07	106.46	106.16	106.83	107.49	106.83	107.26	107.57	107.12	107.33	105.94	106.53	105.67	105.65	106.22	105.05	107.32	107.02	106.96	106.98
105.2	106.61	106.16	104.63	105.77	103.94	104.12	104.01	106.31	106.26	105.26	106.1	105.22	104.42	106.22	105.02	103.69	104.86	105.26	107.3	105.1	105.5	106.25	107.22	107.37	102.31	104.63	105.86	105.79	105.1	105.54	105.34	105.67	104.79	104.18	105.33	104.19	104.75	106.33	105.07	106.25	106.2	104.98	105.84	105.3	105	104.39	107.75	104.5	105.79
109.91	109.21	108.54	108.71	110.38	108.36	109.22	108.61	108.19	108.62	108.87	109.51	109.71	110.52	109.58	109.14	110.14	110.43	109.61	110.32	108.45	108.49	111.39	109.7	108.27	109.48	108.48	109.87	109.99	110.75	109.9	109.05	110.03	108.5	108.66	110.62	108.9	111.09	110.11	109.57	109.15	109.83	110.34	109.67	110.71	109.32	109.86	108.36	109.23	109.09
105.66	106.46	105.19	106.3	107.29	105.5	107.57	105.92	107.41	105.65	107.86	106.83	107.22	107.23	108.11	105.85	107.73	107.72	107.05	105.63	106.93	106.74	105.52	105.78	106.41	106.61	106.75	106.4	105.48	109.04	108.38	107.14	108.07	107	106.83	106.17	106.51	106.91	106.8	106.75	106.28	107.32	106.2	108.18	106.57	105.96	104.23	107.76	105.43	106.37
112.18	112.3	111.82	113.12	113.16	111.62	111.1	111.93	114.01	112.67	111.74	111.37	111.45	112.2	111.92	112.38	113.22	111.54	112.12	112.85	111.89	111.9	112.58	112.35	112.32	110.82	111.73	111.12	111.78	111.74	110.98	112.2	111.7	112.64	111.13	110.73	112.94	111.77	113.74	111.15	111.35	111.09	112.7	110.66	109.85	111.6	111.73	112.26	111.96	112.53
110.35	109.75	110.34	110.59	110.2	109.25	108.8	110.06	111.85	111.12	110.92	110.84	110.02	111.61	110.89	109.43	109.27	110.04	110.63	110.76	109.43	110.72	109.14	110.38	109.68	109.25	108.87	110.14	109.9	111.37	109.26	110.88	110.82	110.8	108.96	110.69	110.26	110.86	110.97	108.59	109.88	111.19	108.95	109.17	110.47	110.15	109.51	111.98	109.82	110.49
105.99	105.09	106.73	106.44	105.98	105.73	106.43	105.45	104.06	105.76	107.05	105.78	105.49	104.28	105.7	107.1	105.89	104.73	105.25	105.47	104.75	106.42	105.89	106.22	106.03	105.96	103.74	105.97	104.47	106.12	105.49	104.43	103.02	104.33	106.39	104.65	104.84	105.41	105.49	107.24	105.56	105.91	105.58	103.87	106.96	103.58	104.41	105.48	105.89	103.65
99.803	100.68	101.6	100.37	99.572	99.717	102.98	99.53	102.09	101.16	100.24	98.537	100.49	101.87	101.3	101.13	100.57	102.17	100.92	101.19	100.62	99.709	99.098	101.26	99.599	101.07	101.52	99.412	100.01	100.23	101.01	101.43	100.36	100.62	100.2	100.5	99.214	100.82	99.677	100.78	100.67	99.052	100.83	99.229	100.34	102.04	101.73	101.52	100.35	100.69
115.98	118.77	116.43	117.89	115.53	116.2	117.95	117.05	117.82	117.36	117.6	117.57	116.33	118.63	115.61	118.2	118.24	116.93	117.15	118.23	116.28	118.75	116.86	116.51	118.04	117.23	117.09	117.33	117.91	117.45	117.73	116.34	117.72	117.38	116.91	119.91	116.78	117.92	117.82	119.03	118.35	117.8	116.08	116.81	117.45	117.73	119.41	117.8	116.06	117.52
110.04	111.04	110.72	110.56	111.49	111.03	111.63	111.52	112.61	110.99	112.8	110.88	112.45	111.05	109.83	111.43	111.36	111.29	111.47	112.73	110.83	112.51	109.66	110.04	111.26	110.71	111.87	110.35	109.34	111.74	111.15	110.48	111.67	111.22	109.98	111.95	111.6	111.57	110.58	111.12	111.71	112.36	111.72	112.08	111.48	112.29	111.61	111.18	110.86	113.32
105.44	105.9	104.58	104.55	106.42	105.81	105.72	106.88	106.9	106.4	105.68	107.18	106.13	104.89	103.86	106.93	107.05	106.32	105.24	107.02	105.81	105.93	105.41	105.46	106.45	107.39	105.64	106.46	106.2	106.2	104.97	105.54	106.14	106.75	106.7	106.47	106.77	106.85	105.63	106.76	106.99	104.63	105.83	106.55	106.41	105.59	105.9	106.75	106.72	105.47
111.03	111.87	112.06	113.24	111.42	111.16	111.69	113.17	112.66	113.87	112.24	112.81	111.83	112.61	112.89	113.43	110.29	112.82	112.32	111.25	112.23	112.87	112.07	111.24	112.25	112.74	111.98	111.77	114.64	112.43	113.98	111.74	111.36	111.99	111.02	113.07	111.77	111.32	109.66	111.08	112.55	112.37	110.13	112.39	112.38	111.13	111.09	112.93	111.67	111.83
110.31	111.51	110.73	112.01	109.87	112.82	111.11	111.38	111.51	110.4	111.3	110.73	110.99	111.46	110.75	112.35	111.33	111.79	112.23	111.05	111.54	111.87	113.13	110.31	110.74	112.46	111.27	111.82	112.84	111.81	110.26	111.34	110.5	110.17	112.93	110.99	109.73	110.3	111.26	110.35	111.9	110.63	113.09	111.18	110.74	110.07	109.98	111.83	112.4	110.89
110.36	111.37	110.92	112.47	111.25	110.49	111.52	110.32	109.54	111.08	110.39	111.69	110.29	110.39	109.51	111.72	110.6	112.71	110.98	109.94	110.3	110.23	111.92	112.62	110.03	111.76	113.07	110.2	112.94	110.98	110.31	110.96	110.74	109.07	110.49	111.22	112.36	110.99	111.9	112.02	111.34	110.71	110.52	110.59	111.05	110.79	110.73	112.19	110.07	111.45
116.3	114.97	116.98	116.91	116.97	115.96	116.74	116.67	117.59	118.16	114.83	116.64	115.77	114.87	115.23	114.85	116.97	116.87	116.66	116.9	116.3	116.48	116.22	115.58	116.73	116.34	116.3	118.59	116.27	117.21	118.69	116.61	116.78	116.62	115.23	115.36	117.56	115.98	114.86	115.71	115.35	116.41	115.74	117.71	115.23	115.68	113.99	115.64	114.61	116.68
116.24	115.79	115.71	115.99	116.98	116.98	116.25	115.86	115.04	116.19	116.74	116.44	115.77	117.49	114.9	116.17	115.46	115.81	116.64	116.74	115.41	116.39	118.24	116.24	116.47	116.71	115.71	115.89	116.38	115.68	116.02	115.86	117.03	116.03	115.24	116.81	114.64	116.82	116.02	117.18	117.55	116.1	116.21	115.99	116.11	116.46	116.49	116.96	116.31	115.82
109.06	108.54	109.54	109.78	108.72	107.76	109.41	110.29	110.61	108.4	110.54	109.17	108.86	108.4	108.41	109.24	109.18	108.49	108.89	109.38	110.74	110.42	108.96	110.67	110.35	108.15	109.32	108.04	109.41	108.96	108.2	108.48	110.47	110.36	109.75	110.86	110.4	110.13	108.34	109.13	109.41	110.1	109.42	108.67	108.21	110.96	108.09	111.13	110.24	110.08
106.58	105.45	106.37	105.31	107.28	105.58	104.89	106.52	105.16	105.66	104.75	104.97	105.62	105.32	106.81	105.68	106.06	106.04	105.76	104.75	105.46	107.16	106.43	105.86	105.53	105.24	105.99	105.79	106.84	105.59	105.49	104.71	103.9	107.54	105.44	104.23	105.17	106.83	106.05	105.11	105.97	105.99	107.26	105.29	106.57	104.97	105.33	105.47	105	104.61
106.42	106.11	104.41	106.15	105.01	105.51	105.32	107.53	105.82	104.44	107.12	107.15	106.13	104.71	106.73	104.28	105.66	104.48	106.27	104.74	106.23	104.98	104.44	103.71	104.36	105.31	104.79	104.47	106.34	105.39	107.17	104.93	105.09	105.47	105.65	104.34	105.57	106.05	104.87	106.04	104.34	103.99	104.61	105.66	106.18	106.01	105.36	105.6	106.89	105.24
105.54	105.1	106.74	104.63	104.8	104.5	107.87	106.59	107.1	105.1	104.67	105.26	106.53	104.98	105.52	105.28	105.81	105.9	104.11	105.65	107.27	104.26	107.08	104.22	105.79	103.73	105.04	105.36	105.16	105.79	106.27	105.23	107.35	105.55	105.94	105.99	106.07	105.61	105.49	105.11	104.97	105.59	106.48	104.99	107.13	108.06	106.14	105.34	105.02	105.24
105.07	103.23	105.22	105.07	105.23	105.65	105.07	105.76	105.81	104.14	106.38	105.01	107.44	105	104.82	104.99	106.67	105.93	105.82	106.92	104.64	104.93	106.15	105.32	107.59	104.97	103.5	104.78	105.95	106.03	105.36	103.6	106.06	106.5	107.11	106.11	106.36	106.81	104.11	104.69	107.18	105.76	105.88	106.37	106.5	105.72	105.53	104.93	107.23	104.8
116.62	115.8	116.22	116.43	115.1	115.47	117.54	116.66	115.86	115	116.47	116.29	116.77	115.67	117.4	116.95	116.41	115.76	116.88	115.93	115.99	114.71	115.02	116.97	116.43	116.32	115.74	117.55	116.6	115.77	116.97	116.04	113.69	114.74	118.04	115.23	115.87	115.31	117.67	116.53	116.12	115.21	117.23	116.1	115.55	115.08	116.6	115.16	118.48	115.2
105.25	103.62	104.81	106.54	103.68	105.36	106.13	104.47	104.92	106.03	107.13	104.83	105.03	105.92	105.87	106.12	104.65	106.84	107.15	106.06	105.89	105.96	105.05	105.17	105.46	107.29	104.82	106.05	106.59	105.57	104.37	105.8	106.82	105.82	104.63	106.37	106.34	105.5	105.86	105.86	106.24	105.79	106.92	106.8	105.45	106.56	105.63	103.61	104.98	105.43
116.01	117.9	116.81	119.31	118.1	117.22	117.98	118.1	117.43	117.64	117.96	116.97	116.42	118.6	118.24	116.07	117.16	118.55	118.27	117.02	116.67	118.54	117.64	118.4	118.99	116.76	117.72	119.42	119.36	116.52	117.88	117.28	117.11	119.16	116.26	116.58	117.11	116.96	115.96	117.26	116.98	118.05	117.98	116.93	118.18	117.78	118.13	117.93	117.01	118.12
104.46	107.81	106.3	105.26	104.35	107.65	105.42	107.21	106.05	104.61	105.38	108.02	106.38	106.09	106.86	105.45	105.76	104.91	106.36	107.24	105.48	106.13	105.01	104.06	106.19	105.84	106.11	106.21	106.12	106.94	106.89	105.61	105.74	104.84	106.69	106.65	105.09	107.04	107.86	106.95	104.52	107.4	106.64	107.22	105.97	107.69	105.86	106.46	105.57	106.79
111.05	111.93	110.73	113.28	111.37	110.57	111.21	111.74	111.24	110.38	111.65	110.82	112.93	111.91	111.54	111.85	112.76	111.3	110.19	110	110.65	111.7	111.67	112.07	111.55	111.24	110.48	112	111.53	113.26	111.48	111.01	110.89	109.35	112.54	111.48	111.41	110.88	112.83	111.44	111.12	110.53	111.86	111.18	111.56	111.45	112.76	110.93	110.5	110.43
104.41	104.59	103.68	103.8	105.06	102.45	103.78	104.28	104.91	103.64	105.07	104.73	104.39	104.54	105.48	102.95	104.73	103.69	102.68	105.52	103.38	105.6	105.86	105.58	104.32	105.28	103.11	104.13	103.68	104.17	104.46	102.67	103.8	104.52	104.69	103.09	104.36	103.38	104.29	105.35	104.92	103.56	103.71	104.05	103.62	104.67	104.17	103.5	104.41	104.96
105.99	106.97	104.61	105.8	105.65	105.27	105.29	106.63	105.21	105.18	105.32	104.91	105.69	106.48	106.81	104.96	107.8	106.19	104.99	106.12	105.56	106.56	105.94	105.78	104.95	105.81	106.12	105.05	105.44	106.31	105.2	105.79	106.7	105.58	106.81	106.65	106.03	107.13	104.89	106.44	104.84	104.96	104.16	106.05	104.85	106.18	105.77	107.19	105.94	106.34
110.19	109.75	112.57	110.87	110	110.61	111.41	111.34	111.31	112.25	113.12	110.71	111.57	111.33	110.93	111.37	111.78	111.96	112.61	110.67	112.31	111.1	111.14	109.9	110.79	112.14	112.67	110.55	111.36	111.5	111.08	111.45	110.17	111.49	112.22	110.73	112.52	111.16	112.2	110.79	112.8	111.07	112.53	111.58	112.09	111.1	111.01	110.53	111.47	111.66
106.29	105.89	106.82	105.82	106.06	105.64	105.2	103.68	105.6	105.74	105.43	106.93	107.32	106.06	104.66	105.21	105.78	105.26	105.62	105.94	104.43	104.09	105.41	105.62	105.82	105.61	105.66	104.23	106.74	105.38	106.06	106.73	105.12	106.34	106.15	106.23	104.69	105.44	105.24	105.01	105.84	104.52	105.89	105.7	106.29	103.23	105.39	106.12	104.88	105.65
115.45	116.76	116.51	116.59	115.25	116.74	117.85	115.87	119.1	117.2	116.94	113.94	115.89	116.49	116.65	116.79	114.37	116.71	116.37	115.54	116.52	115.2	116.96	116.75	116.33	116.16	116.07	115.72	115.38	116.56	115.72	116.59	115.34	116.36	116.05	117.19	116.14	116.33	114.67	116.79	115.79	115.74	115.02	116.05	116.61	116.75	115.42	116.83	115.7	116.19
110.99	110.74	110.98	110.66	107.8	109.23	110.28	110.18	111.1	109.77	113.55	109.12	110.17	110.11	110	112.18	109.99	109.01	111.53	111.46	110.92	110.43	112.18	111.73	110	109.82	110.75	111.04	111.63	111.11	111.35	110.48	111.77	109.28	111.84	110.25	111.4	109.51	110.75	110.14	111.13	109.3	109.69	110.76	110.19	111.71	110.64	110.37	112.6	111.75
112.52	111.01	111.81	112.81	110.38	112.31	112.74	110.28	111.75	112.19	112.75	111.64	111.29	112.18	111.36	112.92	112.9	111.44	112.81	110.84	111.45	111.56	111.33	111.15	113.77	112.26	112.36	111.73	111.32	110.99	113.38	112.36	111.34	112.91	111.51	110.49	111.64	112.29	112.69	112.36	113.25	110.88	111.12	113.11	111.11	111.41	111.29	111.25	113.55	110.82
105.21	105.22	106.09	105.6	107.1	105.02	105.24	106.08	106.38	106.51	105.91	107.65	106.58	106.42	106.42	105.36	106.32	107.12	104.69	107.35	106.56	106.23	105.33	106.39	105.9	107.56	107.63	106.17	107.75	106.02	105.81	107.09	107.05	104.88	105.78	105.42	104.67	107.67	106.98	107.04	107.91	105.85	106.2	105.72	105.62	105.32	108.03	107.55	106.87	106.61
105.44	106.99	105.12	104.24	105.35	105.75	106.36	104.39	105.59	106.16	104.97	105.95	105.42	105.87	103.74	105.57	105.49	103.83	102.95	104.8	103.6	105.16	104.5	105.09	104.82	105.87	103.91	104.6	105.23	106.26	104.73	104.87	103.9	103.98	103.93	105.07	105.76	105.44	105.19	104.69	104.79	104.49	104.86	103.53	106.4	105.57	104.22	104.04	104.93	106.18
108.86	112.78	111.76	110.34	111.68	111.47	111.93	112.05	110.53	111.41	112.93	110.64	111.24	110.47	110.15	110.72	110.42	110.4	109.56	111.32	112.3	110.89	111.11	111.52	111.15	111.39	111.15	110.08	112.25	110.42	111.89	111.39	112.07	112.16	111.75	111.11	110.3	111.25	111.96	112.57	111.21	111.2	110.83	111.66	110.87	111.4	111.69	110.88	112.23	110.63
107.02	105.88	106.1	105.18	104.35	105.95	105.49	107.02	105.61	105.63	105.31	106.81	108.43	105.21	105.83	105.31	104.88	105.68	107.26	107.3	106.46	106.07	105.73	105.56	104.85	107.24	105.79	106.04	104.05	106.81	106.15	104.67	105.79	106.34	105.19	106.91	106.7	104.99	106.02	105.65	105.86	105.11	104.12	105.63	105.46	105.23	106.58	105.1	106.37	105.41
105.14	105.73	104.87	105.95	105.31	104.84	103.16	103.47	103.91	104.29	104.63	105.18	105.45	103.93	105.77	105.7	106.71	103.97	105.37	103.68	103.59	105.44	103.21	103.39	104.7	105.61	105.06	105.38	105.56	103.96	104.84	106.73	105.81	105.4	105.24	104.3	105.11	104.64	105.42	104.82	105.33	104.99	104.75	102.77	105.91	105.36	105.92	104.75	104.43	104.93
107.51	107.99	107.14	105.66	107.53	104.37	105.4	106.67	108.16	107.08	107.53	106.96	106.03	105.67	107.51	106.72	107.28	108.22	106.6	108.01	106.51	107.4	107.33	107.03	105.76	106.04	107.11	107.4	107.26	106.95	106.61	106.03	105.8	106.97	107.26	107.28	107.48	106.76	106.93	106.87	108.13	106.81	107.12	108.31	107.11	106.07	107.2	106.75	106.05	105.31
106.58	107.09	106.51	106.33	105.46	104.91	105.24	106.55	107.14	105.83	106.44	105.64	105.79	104.07	107.36	106.27	105.31	106.35	105.88	105.88	104.46	105.81	104.51	104.96	105.75	104.73	104.99	106.32	105.52	106.23	105.92	106.14	105.32	105.35	107.34	105.38	104.92	104.87	106.02	105.91	106.96	106.24	105.77	106.01	105.67	106.35	106.27	106.03	106.47	105.22
104.79	105.24	105.77	106.38	106.54	104.99	103.82	104.52	106.79	105.71	105.67	106.9	104.46	107.37	105.92	105.98	106.07	105.73	104.71	107.35	103.91	103.64	106.49	105.47	104.32	104.74	105.46	106.06	107.34	105.14	105.17	105.82	105.4	104.77	105.71	105.49	106.57	104.38	107.4	107.19	105.59	105.82	105.62	105.07	105.8	106.47	105.27	104.7	105.77	106.2
105.89	107.23	106.68	106.19	106.36	105.82	105.23	106.94	104.56	104.74	105.62	106.02	104.96	106.52	105.9	107.19	105.52	105.18	106.29	106.03	105.78	105.96	105.61	106.35	107.21	108.45	106.73	106.63	104.77	106.35	105.41	108.08	105.94	106.01	105.61	105.52	107.4	105.92	106.47	106.28	106.7	105.64	106.39	106.5	105.05	103.99	104.71	103.84	105.39	106.06
100.32	102.22	100.96	102.03	99.305	101.61	100.88	100.9	101.44	101.19	99.449	101.63	100.45	101.36	101.17	100.9	101.52	99.486	100.03	100.54	99.044	100.11	99.679	101.43	99.723	98.815	99.242	99.466	101.33	100.98	101.97	100.49	100.35	102.13	101.61	101.2	100.23	100.46	100.8	100.77	101.42	100.81	101.12	101.08	100.42	101.05	100.08	101.09	101.68	101.63
100.34	100.87	100.2	101.44	100.04	102.39	99.957	100.7	101.65	99.51	100.22	101.74	101.69	99.926	100.96	100.45	100.23	101.04	101.29	101.3	101.35	100.32	101.43	101.22	101.95	101.92	102.02	99.706	101.09	100.73	101.71	99.671	100.19	100.01	101.61	102.34	102.22	101.67	102.06	102.18	101.88	100.61	100.12	100.91	102.44	102.46	100.48	100.26	100.08	100.46
105.47	104.51	106.01	107.12	105.24	108.04	106.96	106.96	107.29	105.07	106.24	104.7	106.14	105.76	105.31	107.46	106.56	105.68	105.64	107.98	107.53	105.52	106.64	105.78	106.19	106.9	103.74	106.24	105.29	104.68	106.57	106.5	107.68	107.44	105.34	105.82	106.14	106.25	107.21	106.87	106.21	107.02	107.16	107.11	106.82	106.73	105.15	105.89	105.06	106.03
105.12	104.02	102.79	105.52	104.17	104.75	103.94	106.8	103.58	106.14	103.12	103.99	104.07	104.35	104.96	105.58	104.51	103.55	103.71	103.46	103.39	106.06	106.4	104.81	104.08	104.19	104.01	105.87	105.53	104.2	104.15	105.3	104.22	102.81	103.74	103.92	104.15	104.1	104.72	105.94	105.48	103.13	103.76	103.32	105.54	104.74	103.77	105.89	103.64	104.55
110.56	111.17	111.76	110.54	112.58	111.97	111.98	112.1	111.75	113.2	111.78	111.27	113.32	111.24	110.98	110.2	112	112.19	110.83	112.36	111.65	112.41	111.87	111.79	111.95	112.35	110.4	111.57	112.27	112.75	110.56	109.59	111.31	112.88	111.78	111.54	110.44	111.01	111.85	112.31	110.98	111.24	111.33	111.18	110.68	111.15	112.37	112.53	111.61	112.17
113.32	112.88	112.39	111.87	112.37	110.94	112.1	112.71	111.5	111.23	113.64	112.07	111.7	112.65	111.67	111.5	113.04	113.68	112.06	112.19	111.56	112.65	111.59	111.67	112.58	111.32	112.43	112.62	112.77	111.5	112.85	111.47	111.3	111.46	112.71	112.9	110.02	111.5	111.99	111.5	110.17	110.97	112.57	111.47	111.3	111.87	111.52	110.53	112.74	112.98
104.61	103.67	101.71	103.89	104.72	105.71	103.9	104.25	104.22	103.52	103.55	103.21	102.77	104.48	104.34	105.58	102.31	103.2	103.69	104.71	104.6	103.61	105.78	105.6	104.22	104.4	105.72	104.71	104.5	104.32	103.77	103.88	103.2	103.49	103.38	103.43	103.4	103.35	104.02	103.24	102.84	103.6	103.35	102.75	104.15	102.6	104.11	103.68	104.26	104.65
100.99	98.638	100.1	101.48	101.46	99.384	99.926	100.55	100.68	99.261	99.871	99.145	99.06	100.73	99.988	100.15	99.153	99.938	101.46	101.19	98.059	100.98	100.63	98.436	100.04	99.512	101.6	100.33	98.574	101.45	99.566	100.71	99.552	101.4	98.328	100.73	100.67	100.37	99.79	99.715	100.02	100.18	100.85	101.76	98.628	99.386	101.95	99.521	101.84	101.82
110.75	111.78	110.5	111.37	111.15	111.08	112.16	112.37	111.41	110.72	111.38	110.33	112.79	110.6	110.25	111.03	111.13	110.95	111.78	112.33	109.93	110.96	110.98	110.4	113.24	110.72	111.97	109.94	112.28	110.49	109.64	112.87	110.48	111.68	112.92	111.92	111.51	110.49	109.32	109.36	110.34	111.94	111.99	111.83	111.36	111.57	111.95	111.08	109.76	112.27
109.3	109.85	108.89	110.15	109.68	110.55	109.86	109.67	111.72	110.79	109.16	108.98	109.76	110.06	109.57	109.63	107.41	110.55	109.05	109.54	108.9	109.21	110.38	110.51	110.62	111.28	110.73	110.55	110.01	108.09	109.47	110.98	110.22	109.75	109.76	111.09	110.13	110.26	109.76	111.13	110.12	110.69	110.77	110.04	110.64	108.68	109.5	110.75	110.43	108.55
113.64	113.16	110.11	111.96	112.71	110.97	112	110.86	112.06	112.14	112.02	112.15	112.01	113.05	111.69	110.46	111.16	110.87	111.34	110.79	111.42	110.84	112.24	110.61	112.72	112.04	111.25	110.4	111.03	111.73	110.71	111.64	112.07	110.37	112.66	111.97	112.09	112.3	112.15	111.07	111.36	112.01	111.43	112.59	112.71	111.49	111.48	110.67	112.11	111.17
105.58	104.63	104.72	104.18	106.44	104.69	105.92	105.93	105.26	105.47	105.37	106.1	105.16	106.01	105.07	104.51	104.74	105.54	104.91	104.65	105.77	105.36	105.4	105.97	104.31	105.4	106.3	104.95	104.58	105.5	104.31	104.61	104.29	106.43	105.77	105.99	103.8	104.72	104.42	104.48	105.6	104.38	106.36	104.76	106.26	105.16	105.58	105.85	106.27	104.38
111.53	111.62	111.18	111.52	111.46	112.79	111.62	112.5	111.92	112.21	112.52	111.53	112.73	112.97	112.67	113.44	112.56	111.29	112.14	111.47	110.84	111.44	111.97	111.97	112.22	112.09	112.39	111.6	112.16	110.95	112.73	112.83	111.58	110.94	112.45	110.35	111.56	112.14	114.02	113.3	112.53	113.99	112.44	111.78	110.05	112.83	111.66	109.88	113.56	111.18
110.58	111.48	110.87	111.82	111.05	110.89	109.64	111.2	112.95	113.28	110.93	112.08	111.79	109.83	111.58	111.92	111.35	111	110.38	111.22	110.8	110.88	111.29	111.66	111.2	110.88	111.1	110.14	111.2	110.02	111.92	110.8	110.95	109.35	110.74	111.51	111.59	111.34	111.14	110.76	111.05	111.03	111.48	112.23	110.02	110.61	112.96	111.92	111.56	112.92
116.07	117.02	116	114.85	116.3	116.7	116.33	116.18	115.55	115.89	115.75	115.63	114.94	115.6	117.03	116.98	116.24	116.97	114.6	116.62	116.63	116.76	115.93	116.64	115.81	115.42	117.07	115.12	116.73	117.1	116.76	117.5	116.49	117.42	118.31	115.39	115.37	116.55	115.81	115.67	115.34	115.23	116.47	116.49	115.73	117.76	117.27	116.5	114.69	115.14
111.91	113.7	111.55	112.79	113.44	113.71	114.15	112.86	112.1	111.72	111.79	111.9	111.05	111.28	111.52	111.03	114.27	112.37	112.63	112.69	112.35	111.28	111.42	113.48	112.65	111.88	111.21	113	112.71	111.34	110.22	110.82	112.22	113.88	111.77	111.4	113.26	111.59	113.43	111.92	112.05	112.05	110.91	111.97	111.9	112.48	112.19	111.59	112.36	110.85
105.09	104.32	106.91	106.94	105.77	104.87	104.98	105.54	106.56	104.83	104.98	104.73	105.54	105.81	105.11	105.9	105.08	105.49	105.16	107.13	106.03	106.8	105.33	106.51	104.96	106.9	104.12	104.24	105.88	105.12	105.93	106.13	105.18	104.9	106.9	105.06	105.86	107.15	106.45	105.76	105.28	105.58	106.78	104.32	104.97	106.68	105.38	105.05	104.66	105.45
104.68	105.94	104.88	104	105.06	105.08	104.69	105.48	104.12	105.08	104.5	103.38	104.58	105.01	106.78	105.75	106.39	103.77	105.55	104.21	105.22	103.6	104.78	103.99	105.76	105.74	107.74	104.95	104.75	106.4	103.63	104.75	104.53	103.8	106.45	104.49	105.68	104.19	104.87	103.36	106.21	106.1	106.59	105.53	104.66	105.64	105.34	105.11	105.2	105.37
110.92	110.51	111.87	112.61	112.13	110.63	111.86	112.52	110.98	111.38	111.42	112.41	112.48	111.43	111.17	110.72	111.43	113.57	111.47	111.62	111.74	112	111.76	113.35	112.77	111.48	111.45	111.21	112.92	113.03	109.95	113.77	111.07	111.39	111.94	111.99	111.55	111.55	111.07	112.05	111.16	112.93	110.89	111.76	112.54	111.04	110.87	111.01	111.63	112.27
111.31	111.1	111.38	109.9	109.88	109.73	112.56	109.43	112.65	111.3	112.53	110.39	110.14	109.68	110.51	110.89	112.77	111.02	110.75	112.17	111.72	111.92	109.93	110.75	111.03	110.76	110.96	109.81	109.77	109.87	110.75	111.82	111.2	109.68	110.68	110.55	111.08	112.31	111.57	109.43	112.28	110.43	109.83	111.7	110.34	108.24	110.53	110.18	111	109.46
104.37	104.17	105.16	105.67	106.16	105.55	104.69	104.48	106.54	105.42	104.03	105.92	104.4	103.75	105.57	106.03	105.87	103.79	105.22	104.76	106.14	104.78	104.6	105.37	105.91	103.16	105.57	105.06	105.19	103.49	104.33	106.97	106.49	105.9	106.21	105.45	104.7	103.88	104.82	104.76	104.9	105.71	103.34	104.25	104.92	105.81	106.07	106.1	103.95	104.61
104.44	105.87	107.22	105.05	105.97	104.87	106.52	104.93	104.76	106.83	106.34	103.85	107.89	106.51	104.76	106.13	105.03	105.47	105.56	106.42	105.88	105.57	106.11	105.03	105.66	105.45	104.11	105.24	105.21	104.63	105.5	106.69	105.71	105.98	106.07	105	106.79	107.25	104.44	106.48	105.01	105.83	106.53	106.27	104.14	105.23	107.85	105.96	106.15	104
101.78	101.24	100.39	100.41	100.63	101.65	99.385	99.844	100.83	100.87	100.86	101.29	101.27	100.08	100.32	100.51	101.49	99.963	99.989	102.56	99.889	101.06	100.24	100.84	100.99	101.12	101.04	100.11	100.37	100.87	99.755	100.12	99.999	100.24	100.64	98.997	100.04	101.51	100.89	102.5	100.3	101.32	100.28	101.52	100.78	102.11	100.85	102.69	102.28	100.86
107.12	105.66	106.51	105.04	104.76	104.51	105.84	106.03	106.34	105.54	107.68	105.82	105.04	106.01	104.9	105.7	106.15	105.48	106.83	107.1	105.09	104.4	104.78	105.98	106.93	105.8	106.02	104.18	107.13	105.28	105.28	105.85	106.24	105.03	105.81	105.27	107.28	105.97	106.14	105.73	104.78	106.79	106.67	105.96	107.81	106.49	106.21	106.27	105.92	103.8
111.22	112.69	111.31	111.42	111.56	113.16	111.31	111.27	111.21	112.33	111.6	111.99	113.35	113.65	112.03	112.13	111.33	113.04	113.01	112.34	114.06	113.91	111.6	111.94	109.54	112.4	111.77	112.1	111.33	112.53	111.41	111.5	110.29	113.25	112.71	111.05	111.08	110.04	111.5	113.14	112.38	113.24	112.8	111.22	111.72	112.1	111.71	111.41	111.1	112.52
106.7	106.57	106.56	106.76	106.12	105.32	108.1	106.99	106.79	105.79	105.91	105.99	105.54	105.42	106.42	106.22	107.32	105.04	104.87	104.68	106.29	105.14	106.35	105.52	107.27	107	108.08	106.07	108.18	105.98	107.3	108.56	109.02	106.32	106.42	106	104.91	106.76	105.14	106.89	106.56	107.34	106.14	106.67	106.19	105.27	105.97	107.02	106.68	107.53
111.02	112.27	111.74	111.57	112.21	109.94	111.99	113.44	111.12	113.25	110.63	111.39	112.25	112.24	111.9	111.88	109.95	112.8	110.33	111.27	112.7	110.47	110.62	111.29	112.23	111.49	111.48	111.35	112.27	111.02	112.18	109.77	110.96	110.6	111.56	112.38	111.15	112.01	111.97	111.48	111.51	111.35	111.65	111.63	112.17	111.08	113.37	111.6	112.93	110.56
100.6	101.33	100.93	101.47	99.181	101.79	98.262	99.602	99.518	101.15	100.2	100.92	100	99.666	100.62	100.03	100.19	101.12	98.79	100.54	102.09	99.997	99.673	100.4	100.46	100.53	98.854	99.096	99.229	99.603	99.666	101.23	101.45	99.427	100.24	99.551	102.72	101.04	101.5	99.997	98.996	100.63	98.255	99.287	99.302	101.17	99.997	99.54	99.297	100.55
112.53	113.28	112.39	111.52	111.92	112.01	112.96	111.48	112.39	111.04	111.05	112.24	111.03	112.35	110.81	110.61	110.08	112.19	110.29	111.94	111.92	112.25	110.24	111.33	110.4	112.43	111.29	112.97	112.22	111.32	111.82	113.13	111.54	112.76	113.28	112.77	111.49	111.26	109.6	111.08	110.43	112.28	112.32	111.2	111.16	113	111.13	111.74	111.64	112.25
106.49	107.78	105.33	108.09	106.75	106.79	107.07	109.04	107.04	107.51	106.74	108.47	108.23	107.39	106.06	106.9	107.08	106.59	106.47	105.13	105.59	107.29	107.1	108.17	107.07	107.67	108.45	107.79	106.96	106.4	107.09	107.93	107.94	106.09	107.09	108.01	107.16	105.73	107.39	107.79	107.12	106.12	107.72	107.45	106.78	105.73	108.92	107.12	106.74	106.21
107.24	107.14	107.65	106.04	106.96	107.65	106.95	105.08	107.51	106.39	106.56	106.47	107.19	106.51	106.26	106.56	108.12	107.27	105.7	105.55	107.04	107.15	105.87	106.04	106.04	106.61	105.01	105.13	106.7	107.89	106.55	108.11	106.1	106.98	108.47	106.99	106.64	106.53	106.46	107.25	107.98	105.61	106.42	106.05	105.88	106.93	108.4	106.55	107.67	105.78
110.58	112.64	112.22	110.06	111.6	111.44	111.88	112.66	111.64	110.96	112.89	111.06	110.95	113.32	111.49	111.16	111.94	110.89	111.74	112.3	112.56	112.02	111.98	111.22	111.73	112.94	112.25	113.37	112.07	111.03	112.69	111.02	109.12	112.39	111.93	111.83	111.15	111.45	113.79	110.85	112.16	111.07	111.01	114.13	113.08	112.56	111.85	112.36	112.24	111.25
112.89	112.67	114.15	113.56	111.65	114.06	113.18	113.93	112.68	113.41	114.07	112.43	112.09	113.43	112.86	111.05	113.04	112.95	111.98	112.98	113.46	112.83	113.13	113.12	113.34	113.89	113.22	112.42	112.49	112.96	113.93	111.98	112.64	113.14	112.46	112.56	111.75	112.77	112.71	111.6	111.22	111.12	112.77	113.13	112.5	113.99	112.31	111.4	113.54	112.65
104.28	104.77	104.83	104.16	103.79	104.57	102.26	104.11	104.51	105.07	105.12	104.15	104.35	103.34	102.83	104.82	104.03	103.71	103.24	103.02	105.67	104.94	105.53	103.33	104.55	104.05	104.75	104.5	103.67	105.3	102.71	104.42	104.47	105.17	103.55	104.61	105.48	104.06	103.4	105.26	105.46	105.56	104.41	103.6	104.85	102.36	105.42	103.36	103.38	104.64
100.33	98.303	99.069	99.83	98.327	99.419	99.664	100.77	97.711	100.56	99.5	99.511	99.889	101.75	100.31	99.942	100.53	99.01	100.02	99.671	98.501	100.84	100.43	100.41	99.447	99.588	99.492	100.21	101.28	100.13	101.83	100.02	99.406	100.11	99.388	99.664	99.987	98.629	99.092	101.74	101.93	100.18	100.01	100.62	100.05	101.06	99.539	100.72	99.101	101.96
113.83	113.71	113.27	112.41	112.49	112	110.9	112.08	112.57	110.68	114.18	113.08	112.33	111.52	113.34	113.1	113.42	112.79	113.35	112.67	110.65	111.63	113.53	112.71	114.23	114.14	111.63	112.89	112.44	111.82	112.87	112.82	114.02	113.03	113.42	112.68	113.54	112.84	112.96	112.8	114.65	113.65	112.29	112.58	111.44	113.04	112.03	113.12	113.76	112.8
104.64	104.62	104.19	106.7	104.21	105.73	106.49	105.35	106.22	106.35	104.45	104.18	106.48	103.95	104	106.74	107.08	105.91	103.62	106.05	104.58	106.07	105.67	105.16	105.18	106.63	105.39	105.46	105.78	105.58	105.64	105.49	106.61	105.15	106.81	105.61	107.53	104.49	105.93	105.45	105.7	105.52	106.8	105.29	104.25	106.5	105.17	106.18	105.29	105.46
111.48	111.69	112.85	112.49	109.94	111.28	111.12	112.2	113.13	112	111.18	111.18	111.19	110.58	111.52	112.05	111.15	111.67	112.06	111.8	113.36	113.32	110.95	110.83	111.71	109.45	111.81	110.77	112.69	113.08	113.2	111.43	110.95	113.11	111.89	112.44	111.24	111.1	111.79	112.33	111.24	112.72	110.97	111.8	112.5	110.91	112.99	110.76	111.47	112.27
105.7	108.04	106.62	105.72	105.83	106.45	106.31	106.02	106.19	105.17	105.28	106.1	104.73	106.38	104.51	106.72	105.63	105.22	106.89	104.38	106.66	106.48	105.31	104.63	107.37	105.99	105.92	105.39	105.55	104.79	106.14	106.43	104.77	105.64	104.35	106.33	106.39	106.85	106.38	105.94	105.91	105.9	106.25	106.63	104.44	105.48	105.6	104.54	106.39	107.72
105.86	105.59	106.07	104.68	105.71	105.74	103.81	105.39	105.61	106.06	106.03	104.55	107.13	106.41	105.72	105.17	106.95	107.43	106.53	106.21	106.98	106.45	105.83	106.64	104.89	104.76	106.97	105.93	106.39	105.86	106.57	105.35	105.17	105.95	106.32	107.06	105.07	106.7	107.1	106.57	107.59	106.94	105.57	104.86	104.86	105.98	106.66	106.28	106.7	106.06
111.92	113.29	114.09	113.4	113.87	114.28	110.81	112.01	111.48	113.18	113.2	112.87	114.29	112.84	113.97	112.39	113.88	112.87	114.01	111.36	113.16	112.1	113.44	112.69	113.04	112.2	113.3	111.72	113.43	112.6	113.43	112.52	112.64	112.01	113.3	112.08	112.49	112.59	113.79	113.1	111.37	110.56	113.85	112.8	110.81	112.86	112.93	114.2	114.1	113.48
116.99	116.69	115.97	114.24	116.43	117.05	116.43	114.15	115.47	115.36	116.3	117.31	116.03	116.13	115.52	116.69	117.32	115.13	115.62	114.81	115.64	116.72	116.54	117.3	117.58	116.25	115.76	116.78	115.97	114.86	115.87	116.33	116.02	115.42	115.01	116.44	115.67	117.42	116.59	115.98	116.81	115.21	117.02	116.89	115.08	115.08	115.77	115.95	116.38	116.31
99.465	99.975	101.69	100.2	100.92	99.557	100.92	101.59	100.35	100.49	100.11	99.377	100.76	100.28	98.668	98.743	98.294	101.16	99.406	100.1	100.52	101.64	100.23	100.95	99.332	101.69	100.6	99.603	101.68	100.49	100.18	100.13	99.451	101.21	101.52	100.21	100.06	99.895	100.46	101.31	100.68	100.56	101.19	101.67	100.73	101.99	100.53	101.53	100.01	101.4
104.88	104.41	106.77	105.08	104.84	105.46	106.51	104.79	104.17	105.21	104.58	104.56	105.02	105.24	104.95	105.83	105.69	105.59	104.45	105.16	104.69	104.04	105.56	104.88	104.54	105.86	103.97	105.37	104.44	105.92	104.69	104.05	105.62	104.79	103.5	104.38	104.95	105.38	104.19	105.37	106.74	104.65	106.41	106.47	106.61	105.66	106.33	106.68	106.46	103.68
106.28	107.19	107.01	104.73	105.81	105.83	104.87	104.46	106.05	107.16	106.65	105.05	107.48	107.22	105.41	107.62	107.24	106.35	106.73	105.18	105.76	107.61	107.64	106.1	106.55	104.9	108.25	106.9	106.96	106.75	105.97	106.25	106.04	104.59	107.46	106.91	106.68	105.01	106.44	105.93	106.92	105.18	106.52	107.02	109.78	106.75	107.82	105.37	106.79	106.81
108.74	107.4	107.19	106.09	107.1	106.03	106.6	106.24	107.06	107.68	107.11	106.57	104.93	106.44	106.81	107.17	106.5	106.57	107.68	105.64	107.73	107.31	106.99	105.19	107.36	107.18	107.04	106.76	106.6	105.86	106.59	105.71	106.67	108.41	108.63	107.69	106.02	108.5	106.26	107.59	107.15	106.29	106.75	105.78	106.75	104.84	107.37	106.62	107.09	106.82
110.13	111.2	109.91	110.41	109.86	111.25	110.99	110.95	111.82	110.3	111.79	110.68	110.96	109.77	110.55	110.06	110.71	111.19	108.5	110.6	111.37	109.94	109.13	109.89	110.8	110.83	109.52	109.8	109.72	109.89	110.46	110.41	111.4	109.73	112.7	111.91	112.14	110.44	108.11	110.33	110.65	109.77	110.01	111.51	110.4	110.89	110.68	110	109.41	107.53
101.24	100.86	99.869	100.42	99.42	99.47	100.33	98.073	99.542	97.755	99.662	101.43	101.25	99.24	100.65	98.615	100.12	100.57	98.526	99.055	99.964	99.624	100.01	99.637	100.23	99.282	101.41	99.47	99.576	100.49	101.82	99.749	99.827	99.497	99.609	99.84	99.11	100.55	100.47	99.901	100.8	99.74	100.06	100.68	100.72	99.457	99.754	99.668	100.89	99.679
102.41	102.85	104.96	104.47	103.58	105.05	103.88	103.3	104.94	104.33	105.09	104.1	103.65	106.31	104.36	104.7	104.53	103.97	104.98	104.2	103.66	105.05	103.29	103.36	104.19	102.66	104.03	104.56	104.82	104.78	104.63	104.9	105.08	103.45	103.09	104.08	103.04	103.49	105.26	104.53	104.3	104.9	105.62	104.37	104.13	104.07	103.4	103.99	104.79	104.08
106.64	107.5	106.32	106.77	104.98	106.91	106.62	107.45	106.17	106.75	106.95	107	107.27	106.93	108.02	105.88	105.27	107.27	105.5	106.24	107.22	106.26	106.65	108.36	107.2	106.66	106.29	108.71	107.97	106.89	107.7	105.88	109.28	107.15	104.47	107.35	106.57	106.45	106.8	105.94	106.78	107.5	107.89	108.74	107.01	107.96	108.39	104.79	105.84	105.95
111.9	112.59	111.59	111.18	111.82	111.38	110.66	112.23	111.14	111.74	111.67	112.8	111.42	111.24	110.42	112.58	112.02	112.11	112.1	111.42	111.38	113.37	111.93	111.32	111.68	112.22	111.11	110.26	113.62	111.64	110.12	112.59	110.81	112.8	111.46	111.54	111.33	112.18	112.6	111.04	114.1	111.56	111.58	112.5	110.31	112.3	112.87	110.47	109.88	111.92
103.69	106.58	105.67	106.29	105.59	104.32	105.94	105.92	105.06	105.19	105.33	105.72	105.74	105.37	104.55	104.47	105.94	106.73	105.27	104.95	106.14	103.46	103.71	106.3	105.12	105.25	106.96	105.05	106.14	106.67	105.59	104.43	104.48	105.84	106.06	104.91	104.56	104.32	105.24	105.56	103.62	105.62	105.7	105.42	104.21	106.23	105.04	104.49	105.15	105.1
104.71	104.72	104.1	104.65	104.83	103.49	104.71	105.57	105.28	104.79	104	105.39	105.61	104.59	103.73	105.77	105.18	104.64	105.5	103.95	104.49	103.56	102.62	106.11	104.24	103.73	104.52	103.57	104.08	104.01	105.27	104.44	103.01	104.4	106.06	103.79	106.15	104.97	105.28	104.7	104.72	106.58	104.39	104.6	105.61	104.66	107.5	104.55	105.36	104.46
104.59	102.82	105.14	104.68	105.32	105.49	104.86	106.19	104.38	106.3	105.57	105.68	105.54	106.78	105.45	106.72	103.8	104.08	106.49	104.01	104.22	105.71	105.8	106.14	107.15	106.09	105.34	105.98	106.05	107.09	105.79	105.4	105.79	104.86	105.62	104.62	104.93	105.19	105.78	105.45	104.72	103.5	105.69	103.41	104.35	106.07	106.14	106.16	106.06	105.89
107.88	106.66	104.61	106.18	106.15	105.71	106.08	107.32	104.44	105.91	105.77	106.01	105.01	107.68	105.34	105.9	106.08	105.79	106.53	104.37	106.21	106.33	104.93	107.84	105.75	107.68	105.14	106.82	106.69	106.5	106.3	106.23	107.25	106.96	106.43	105.44	105.42	107.61	106.77	106.23	106.01	106.93	106.92	106.28	107.12	107.21	107.61	106.27	105.56	108.38
106.61	106.5	106.38	105.87	105.89	104.84	105.43	105.74	105.19	105.6	106.41	105.57	106.95	105.31	104.57	106.31	104.91	106.02	106.95	105.85	106.18	104.84	104.89	105.05	106.38	105.05	103.82	104.29	105.57	106	104.37	105.79	106.68	105.21	106.38	106.48	106.14	106.22	105.89	106.69	105.55	104.84	106.08	104.64	104.64	106.39	106.07	105.87	105.56	105.39
99.468	98.672	99.187	97.831	99.719	98.732	99.076	99.525	98.771	100.49	99.426	99.543	99.712	99.991	99.232	97.186	99.256	100.3	99.571	100.14	100.22	98.945	99.298	98.673	98.994	99.734	98.608	100.95	100.86	100.17	99.428	99.051	100.02	101.07	100.67	99.406	98.747	99.632	102.17	100.77	100.45	99.488	100.95	98.313	99.429	100.27	101.05	100.65	98.754	98.372
107.56	105.82	108.59	106.24	104.8	107.52	107.36	106.44	106.69	107.04	106.41	106.48	108.14	107.31	106.49	106.22	106.68	106.92	107.81	106.12	107.18	106.21	106.62	106.93	107.18	105.06	106.44	105.73	106.66	105.27	104.76	106.3	105.65	105.97	105.61	106.37	105	106.25	106.47	105.8	106.17	106.24	105.89	106.54	105.91	106.09	106.46	107.03	106.23	106.15
106.79	106.84	107.05	107.4	106.46	105.57	105.27	107.97	107.3	107.05	107.42	108.55	107.54	107.36	106.08	107.89	105.81	107.27	107.05	106.09	104.81	106.21	107.58	104.47	106.82	106.17	109.4	106.66	107.44	106.93	107.54	106.58	107.93	107.9	107.25	106.66	106.63	106.08	106.05	106.91	105.7	107.13	107.57	106.79	107.62	106.59	107.48	107.84	105.8	107.4
104.75	107.07	106.04	105.57	106.81	105.49	105.42	104.14	108.07	107.03	104.05	106.33	105.71	106	105.83	106.57	105.7	106.5	105.77	105.94	106.08	106.21	105.4	105.59	106.13	106.3	105.18	105.37	106.56	105.87	108.28	106.04	105.44	105.84	106.75	104.97	105.25	105.91	105.34	104.37	106.46	106.41	105.92	105.21	105.51	106.16	104.99	106.56	103.73	105.89
112.4	113.68	113.1	112.4	112.18	111.09	112.85	112.07	111.61	113.84	114.29	113.8	113.58	113.04	113.34	112.9	112.38	112.34	113	111.6	111.76	112.55	113.53	112.89	112.7	113.28	113.46	114.27	114.48	111.54	114.28	113.69	114.2	113	114.57	112.13	113.98	113.47	112.5	113.15	112.77	113.03	114.16	112.16	113.33	112.15	113.04	113.46	114.19	112.87
98.937	98.591	99.328	100.12	100.59	99.437	98.48	97.977	98.131	100.54	99.366	99.22	100.4	98.879	99.678	99.815	99.522	98.968	100.4	99.906	101.57	99.835	100.01	100.11	98.891	101.66	99.891	97.885	99.153	100.23	99.877	101.53	99.645	99.744	98.102	101.07	100.43	101.28	99.593	100.08	99.383	99.292	100.95	99.675	99.718	100.45	99.009	100.26	100.27	100.15
105.4	104.43	104.98	105.65	104.39	105.35	105.63	105.44	106.02	104.77	103.86	105.31	104.58	104.25	105.59	106.53	105.44	103.46	103.67	103.73	105.22	105.73	104.28	104.92	107.37	104.87	105.93	106.42	105.32	104.35	104.17	106.92	106.32	107.32	104.78	105.4	104.46	105.6	104.43	103.37	105.25	106.08	102.51	104.78	105.34	106.21	105.7	106.54	105.26	105.18
100.17	100.69	100.26	99.373	100.73	101.03	101.38	100.6	99.719	99.044	99.063	99.317	100.78	100.82	101.71	99.078	100.23	101.01	100.76	99.777	100.91	101.14	100.35	99.247	99.674	100.25	99.555	100.81	99.103	100.19	98.985	99.508	99.244	100.51	100.29	98.457	99.501	100.32	101.87	99.203	100.21	98.791	100.03	99.209	100.13	99.386	98.792	101.47	98.948	100.52
99.697	100.29	98.127	101.71	99.594	99.891	99.571	99.545	99.287	100.68	99.682	100.35	99.649	99.682	98.357	98.875	99.594	99.477	98.661	101.14	99.667	99.209	99.742	99.95	97.451	98.703	99.786	98.914	99.601	100.39	97.668	99.437	100.2	99.507	98.144	100.16	100.46	97.883	99.031	99.645	99.53	99.01	99.069	100.63	99.629	98.661	99.843	100.34	98.653	101
106.96	104.57	107.1	107.27	106.13	105.28	106.16	106	105.7	106.1	107.06	106.21	105.56	106.15	106.4	107.81	106.51	105.65	107.05	107.24	107.16	105.37	106.86	105.85	106.82	105.64	105.81	105.99	106.31	105.48	104.65	105.5	108.05	105.8	106.11	105.61	106.09	106.31	107.59	105.87	104.53	105.17	106.12	106.72	106.19	105.62	105.92	107.24	105.45	105.15
100.55	99.647	101.43	98.529	100.77	100.74	100	100.1	99.038	98.589	99.892	99.598	99.268	100.4	100.09	100.58	100.33	99.384	99.928	100.06	99.819	99.478	99.662	99.09	99.112	99.711	99.298	99.386	99.01	99.891	99.796	99.429	98.985	100.66	99.755	99.813	100.7	98.867	98.384	100.46	100.15	99.009	100.07	98.82	100.45	98.916	99.539	99.115	98.42	99.655
100.15	100.17	99.353	100.03	99.712	100.55	100.51	99.969	101.37	99.837	100.32	101.75	100.47	100.29	99.942	99.119	99.592	100.27	100.31	100.43	99.616	100.95	100.74	101.83	101	99.56	100.21	101.97	99.299	99.812	100.06	101.43	99.083	100.43	100.95	100.27	100.77	100.4	99.138	101.24	100.46	101.23	100.88	99.055	100.55	100.01	99.543	98.851	100.04	101.91
103.33	106.26	103.61	105.44	104.94	105.77	103.99	105.91	104.88	104.75	103.9	104.19	105.04	105.91	106.2	103.51	105.2	105.34	105.88	104.21	105.56	104.57	105.09	104.57	104.81	104.88	105.18	103.8	104.78	104.27	104.39	106.38	105.57	104.03	104.11	104.65	105.97	106.66	105.41	104.13	105.79	105.67	105.45	103.9	104.62	104.53	105.13	105.38	105.3	104.26
104.18	104.12	105.19	101.91	103.88	103.99	103.76	102.75	105.67	106.49	105.07	104.28	104.3	103.87	104.64	102.82	103.94	104.01	104.79	104.34	103.43	104.5	103.59	104.37	104.53	105.32	104.56	104.71	105.36	104.56	102.84	102.94	104.46	104.25	104.75	104.03	104.1	103.53	104.83	104.84	104.27	104.17	107.29	104.31	102.27	103.08	105.04	104.3	103.4	104.66
105.98	103.98	106.07	107.13	105.06	106.02	107.74	106.9	107.69	105.77	106.55	107.39	106.11	105.95	105.81	105.49	106.15	105.83	105.29	106.08	105.53	106.56	106.57	104.62	106.67	106.7	105.73	105.94	106.48	107.78	106.55	104.92	105.26	105.82	105.28	105.42	105.42	106.33	106.07	105.57	107.44	103.42	105.27	106.25	107.5	106	104.37	105.17	105.06	107.05
110.59	110.8	113.13	111.15	111.83	113.8	113.34	111.82	113.61	111.15	112.72	113	112.2	112.95	111.08	112.31	113.32	112.22	111.89	112.67	113.96	111.98	112.78	112.26	111.37	111.07	111.52	112.64	112.31	113.39	111.6	112.73	113.02	112.74	112.5	111.45	111.83	110.72	112.08	112.43	110.46	109.71	112.27	111.39	111.01	111.48	110.68	110.73	111.73	110.92
109.21	109.35	110.07	110.5	109.39	109.79	108.64	110.82	109.38	110.03	109.53	111.24	109.14	109.31	110.66	111.39	109.93	109.97	109.06	109.44	109.99	110.38	110.87	109.36	108.62	110.15	109.68	110.35	108.87	110.3	107.66	109.11	109.35	108.46	111.7	110.11	109.19	110.17	109.61	110.49	108.33	109.59	109.81	109.73	110.64	108.75	109.77	108.95	111.06	108.82
106	107.47	105.6	104.71	105.4	105.46	105.78	105.61	105.4	105.65	104.86	105.97	104.79	106.38	107	105.51	104.28	105.06	105	104.85	106.61	105.19	105.81	104.29	105.89	106.37	103.26	107.13	105.24	107.47	105.55	105.51	107.21	106.29	104.04	105.84	104.53	105.88	105.91	104.94	106.97	103.39	106.05	104.19	105	106.65	105.34	103.9	105.15	106.66
105.1	105.75	107.06	106.46	105.61	105.87	104.77	104.91	105.83	104.68	104	104.79	107.04	105.82	106.27	105.82	107.27	106.4	105.36	106.74	105.56	105.36	105.26	104.53	106.06	106.31	104.89	105.69	107.21	105.58	105.61	106.15	107.66	105.56	105.77	104.52	106.4	106.68	105.79	105.89	105.05	104.93	105.76	105.17	106.35	105.19	106.06	104.78	105.33	104.93
106.88	104.55	106.07	106.4	104.83	107.5	106.8	105.43	107.32	105.51	106.89	105.6	106.08	106.2	107.21	107.23	107.18	106.55	106.52	105.94	106.19	106.55	106.81	106.28	106.37	106.92	105.15	105.38	107.96	105.73	107.76	104.92	105.16	106.01	106.55	106.43	106.85	105.41	106	105.95	107.59	107.26	106.26	107.04	107.76	106.37	105.85	106.29	104.89	105.21
104.75	104.73	105.04	105.06	105.16	106.44	103.44	105.76	105.3	104.07	106.45	105.61	105.97	105.47	105.73	105.46	107.07	104.68	105.68	105.69	105.24	106.38	105.78	104.57	105.87	105.56	106.17	105.16	105.88	104.02	104.72	106.31	105.73	106.65	106.77	105.49	105.56	105.91	105.49	104.84	105.83	106.28	106.45	106.58	105.33	105.81	106.5	106.22	105.72	103.62
109.02	108.87	109.38	109.94	110.87	109.62	111.08	109.41	109.3	109.12	109.94	110.36	109.58	109	110.95	109.08	109.84	108.98	109.75	109.41	110.12	108.5	110.18	110.86	110.8	110.24	108.84	110.17	110.93	111.2	109.56	108.98	110.03	108.82	110.4	109.04	111.05	110.75	109.85	110.1	109.33	111.05	110.27	110.25	110.84	108.86	109.88	109.78	110.75	109.54
106.78	105.48	104.27	105.6	104.79	104.29	104.37	105.32	105.84	106.45	105.87	103.98	104.66	106.94	105.23	104.73	104.29	105.99	104.6	105.78	105.8	106.1	105.36	105.06	105.63	105.28	105.74	105.44	105.17	105.15	104.62	105.77	104.23	104.63	104.6	106.78	105.02	105.74	105.01	105.12	105.33	106	105.72	106.93	106.02	105.29	103.72	106.13	103.75	104.4
104.71	105.02	105.09	105.11	105.51	105.34	105.15	107.42	104.14	105.87	104.14	105.64	104.48	105.44	104.99	107.29	105.82	105.23	106.36	105.39	106.25	106.47	105.34	105.8	106.85	105.29	104.62	105.4	106.3	105.14	106.94	104.01	104.44	106.87	104.65	107.75	105.17	105.94	104.66	106.27	105.81	105.66	105.66	106.3	106.86	106.38	104.75	104.66	105.14	105.07
117.02	118.45	117.91	117.37	117.39	118	117.39	116.63	117.16	118.61	117.88	117.14	119.08	116.41	117.73	118.44	116.44	117.03	117.97	117	118.44	117.7	118.02	117.15	115.5	118.5	117.81	117.7	119.61	118.17	117.89	117.8	116.33	118.5	116.54	116.72	117.01	117.19	117.14	117.51	118.87	118.97	118.7	118.28	116.77	117.49	117.13	117.32	119.5	117.18
106.99	105.61	105.64	105.63	105.95	105.93	106.05	106.86	105.97	106.32	104.92	106.1	105.59	105.51	106.9	106.62	106.32	106.75	107.38	106.09	106.5	105.87	106.8	106.18	107.87	106.81	107	106.43	106.52	108.03	105.43	106.23	107.07	106.16	106.2	107.08	106.12	105.89	104.8	105.8	105.85	106.25	106.21	107.54	105.98	106.52	106.17	105.76	106.6	106.29
105.42	106.6	108	105.9	105.15	106.65	105.87	106.7	104.49	105.06	105.9	104.79	105.9	107.75	105.13	106.13	104.73	106.39	105.81	107.24	104.41	105.43	105.58	104.94	104.93	106.43	107.26	105.42	104.94	105.59	105.8	105.54	106.01	105.91	104.43	104.65	105.56	105.68	104.96	105.09	106.01	105.88	105.51	105.29	104.59	104.97	104.01	105.68	106.95	105.79
99.634	100.82	99.433	98.82	99.377	100.55	100.99	99.788	99.274	100.03	100.04	99.252	99.733	99.856	99.083	100.43	99.223	100.59	100.68	98.258	100.15	101.25	98.95	98.833	98.638	100.34	100.29	100.82	99.957	100.09	100.27	101.1	99.132	99.87	99.16	101.14	99.585	100.71	100.81	99.965	99.687	99.935	100.83	99.477	98.582	98.852	98.961	101.12	101.11	98.791
105.97	105.73	107.24	105.72	106.14	105.25	105.45	106.05	107.07	105.65	106.89	105.24	108.06	106.01	106.83	105.44	105.43	104.61	106.16	106.78	107.15	107.36	106.81	105.91	107.56	106.51	106.52	104.93	106.23	107.32	104.7	104.89	105.98	106.6	107.39	106.8	106.51	106.39	106.82	106.66	107.73	107.51	105.69	105.55	107.15	107.42	107.8	105.95	106.79	105.67
107.27	105.81	104.18	104.77	105.61	103.85	103.89	105.02	103.98	105.45	106.14	104.49	106.28	105.46	105.93	105.65	105.4	105.77	106.63	105.59	104.92	104.71	105.69	102.87	105.17	104.33	105.26	105.97	106.16	105.63	105.46	106.03	105.19	103.52	105.21	105.51	104.58	104.91	104.5	102.84	106.06	106.36	105.19	103.73	104.94	105.43	104.5	106.27	105.87	105.14
110.59	110.03	110.8	111.19	110.3	109.95	108.47	110.44	110	108.94	110.38	110.69	109.74	110.94	110.17	110.17	109.66	110.09	109.01	110.9	112.2	110.21	109.92	110.1	110.71	110.68	111.06	111.78	110.1	113.92	109.66	109.41	109.68	111.24	111.06	110.84	111.9	111.07	110.67	109.89	110.93	111.89	111.53	108.92	109.72	111.36	111	111	110.39	110.64
111.42	111.99	110.84	110.61	109.64	110.52	111.1	109.88	111.86	111.59	111.78	111.66	111.41	111.41	109.72	111.61	112.39	111.94	109.91	111.36	110.68	112.84	110.97	110.62	110.88	111.68	111.13	112.09	112	111.07	111.45	111.74	111.8	109.83	111.19	110.3	110.17	111.36	110.55	111.34	112.58	111.09	111.35	110.54	111.19	111.75	110.12	110.47	111.45	110.54
111.44	111.17	110.51	110.71	111.14	110.65	110.49	111.2	110.57	110.77	109.22	110.59	110.89	111.23	111.09	110.21	111.36	110.73	110.35	111.22	109.94	109.33	111.74	112.24	112.87	111.79	111.91	109.58	110.6	111.95	111.6	111.46	110.95	109.87	110.71	111.09	110.91	111.11	110.47	112.1	109.78	109.06	110.23	110.28	110.04	108.89	111.55	111.75	111.08	111.94
104.28	106.87	106.62	105.72	106.96	105.45	103.91	105.54	106.65	106.29	106.86	105.9	106.27	104.85	106.14	105.56	103.28	104.1	106.01	106.74	105.17	104.46	104.82	106.7	105.82	105.42	106.24	106.2	106.38	104.69	106.87	105.8	105.04	104.33	104.77	105.78	104.71	104.28	106.35	104.53	105.98	105.7	104.09	106.59	106.89	104.3	105.17	106.36	105.5	105.03
116.53	117.58	116.92	116.31	118.48	116.79	117.23	117.07	117.93	117.13	116.79	118.62	118.59	117.27	117.61	118.29	119.02	117.08	118.23	118.33	116.72	117.39	118.23	117.59	118.83	118.31	120.73	118.03	115.4	116.55	117.75	117.88	116.84	116.35	119.25	117.5	119.4	116.11	118.39	118.31	117.52	118.55	116.68	117.71	115.92	116.27	117.78	117.04	116.92	117.32
105.41	105.62	104.88	104.92	106.15	105.56	104.12	105.46	106.19	105.96	106.7	105.75	104.48	105.48	107.72	107.37	105.54	104.66	106.42	106.71	106.95	105.35	106.88	104.18	106.66	105.85	105.31	106.54	105.68	107.28	105.32	104.87	107.69	104.39	106.18	105.96	105.92	106.05	106.09	105.64	106.53	105.17	105.29	106.28	105.13	106.46	106.19	108.35	106.31	105.79
104.55	103.79	104.48	104.61	103.89	105.16	105.74	104.54	104.88	104.88	105.42	104.35	106.32	105.35	104.42	105.23	104.99	103.84	104.77	103.32	104.31	104.74	102.8	103.73	104.71	104.51	103.34	105.07	104.81	103.62	105.44	105.33	104.38	103.82	103.96	105.91	104.83	105.47	105.59	104.46	103.2	104.32	106.54	105	105.92	104.24	103.16	105.21	105.2	104.96
110.96	110.82	110.86	110.47	110.51	110.37	109.49	111.84	111.39	110.58	109	110.65	110.45	111.94	109.6	111.63	110.29	111.27	109.64	110.94	110.59	110.77	109.67	110.5	110.13	109.58	108.65	110.54	110.18	109.38	110.58	110.44	110.47	108.7	111.86	108.39	111.84	109.56	112.05	110.22	110.41	112.43	110.31	110.17	110.76	109.68	109.02	110.35	110.71	111.85
99.197	98.601	100.13	99.494	99.306	98.811	99.445	100.17	97.941	98.922	101.21	99.172	100.64	100.74	102.35	100.1	99.268	98.151	100.21	99.96	98.135	97.675	100.6	99.248	100.06	100.88	99.993	99.286	100.8	98.118	98.784	99.301	100.42	98.985	99.482	99.985	99.146	99.752	98.974	99.962	100.53	99.729	100.94	99.639	99.338	98.646	100.58	99.024	100.75	100.1
111.22	110.72	110.69	110.67	110.61	112.01	111.23	110.86	109.91	111.26	110.02	111.51	111.29	110.13	112.21	110.86	110.91	111.58	110.24	112.81	111.28	111.88	112.44	112.48	111.88	111.66	109.95	110.08	111.31	109.36	112.76	111.56	111.01	111.35	112	110.38	110.24	112.18	111.75	110.99	109.9	110.76	110.51	111.44	111.96	110.07	111.37	110.98	110.77	112.01
111.28	110.24	110.27	111.01	112.64	109.31	109.95	110.58	109.68	112.38	112.01	110.87	110.57	112.53	111.3	109.88	111.02	110.47	111.12	111.88	109.37	111.04	112.42	113.02	109.72	111.77	111.5	111.77	110.97	111.04	110.52	111.29	110.32	111.19	111.97	110.91	110.25	110.89	110.34	111.71	111.29	111.86	111.65	110.97	111.92	113.08	111.23	109.51	109.97	110.19
111.05	109.05	111.35	112.03	111.3	112.92	112.05	111.27	112.39	110.81	112.32	111	111.37	109.96	109.83	110.96	110.78	111.71	110.94	111.56	112.71	110.13	111.81	110.5	113.64	111.22	110.76	111.18	111.29	112.92	110.96	110.11	111.21	111.61	111.47	110.44	110.72	110.87	110.24	112.37	109.91	111.5	111.06	112.68	111.37	110.32	111.06	111.89	109.76	110.57
107.2	108.27	107.31	104.48	105.73	106.93	106.89	105.24	106.29	107.4	107.93	107.13	106.77	107.58	106.11	106.4	106.29	107.24	109.06	106.61	108	106.24	107.35	107.85	106.97	106.89	105.78	108.34	106.02	106.66	107.25	106.43	105.68	107.08	107.21	106.09	106.41	105.32	106.86	106.43	106.56	105.15	105.85	106.81	106.73	106.78	108.55	105.37	106.63	109.26
106.38	104.64	105.29	106.64	105.26	106.64	105.61	106.61	106.15	106.59	104.97	105.06	106.08	107.14	107.22	106.68	106.63	105.35	105.97	104.02	105.2	104.56	104.58	105.67	106.02	105.57	105.83	104.94	104.04	105.52	105.63	105.83	105.57	108.58	105.73	106.04	106.8	104.41	104.77	104.87	105.26	105.92	104.89	105.86	105.64	106.51	105.04	105.57	104.88	104.88
101.32	102.48	99.589	101.02	102.02	99.43	99.621	101.83	99.255	102.41	101.06	101.08	101.56	102.67	101.41	100.79	100.65	102.4	100.91	101.82	101.44	101.59	101.27	100.75	102.23	101.1	99.534	100.75	99.671	101.44	99.434	100.54	101.16	100.15	102.09	101.28	101.21	101.69	98.862	101.16	102.28	101.39	102.4	100.77	100.83	100.17	101.6	101.82	100.2	100.32
105.01	104.37	104.83	105.27	105.37	103.55	105.48	103.56	104.52	104.12	103.28	103.57	104.85	104.22	103.92	104.97	103.89	106.61	106.38	105.38	105.75	105.83	105.05	105.39	106.08	106.11	104.26	105.57	105.12	103.33	106.07	105.5	106.29	105.39	105	104.2	105.6	105.42	105.68	105.61	103.97	105.96	104.99	104.38	104.94	107.02	104.19	104.94	105.34	104.23
106.58	105.77	106.96	105.79	106.75	105.91	106.21	108.04	106.34	106.21	107.11	107.37	106.85	105.55	107.53	106.92	106.28	105.79	104.9	106.22	105.47	105.58	105.16	105.9	106.94	106.61	106.37	107.16	106.65	106.75	106.61	106.43	105.75	107.16	106.4	105.43	106.08	106.21	107.32	107.63	107.17	106.69	106.23	107.53	105.69	106.24	104.19	107.53	106.65	107.16
111.48	111.19	111.75	112.4	111.16	111.91	111.97	112.09	112.07	112.5	113.19	111.64	112.58	112.1	111.54	111.46	110.99	112.31	111.96	109.48	110.61	111.37	111.59	111.7	114.2	112.04	112.49	111.38	112.86	113.41	111.94	112.9	112.11	111.63	111.97	112.89	112.25	112.71	110.41	110.91	111.71	113.58	111.88	110.92	112.52	110.19	113.6	111.34	112.1	111.93
107.23	106.13	106.15	105.42	105.79	108.73	105.77	105.35	104.96	105.91	105.72	105.03	104.41	104.59	106.19	106.48	106.02	106.21	105.96	106.43	106.59	103.73	105.91	105.28	106.12	105.28	106.72	106.19	105.55	104.56	104.88	105.95	106.34	106.26	105.92	104.74	105.38	105.6	106.44	107.67	105.88	105.94	105.6	106.04	104.92	106.54	105.02	105.91	105.94	106.14
107.93	107.02	106.72	107.35	106.1	108.7	106.94	107.51	106.62	106.81	107.37	106.84	108.59	106.51	106.4	108.34	106.52	106.66	105.26	107.78	106.43	105.93	106.94	105.65	107.63	108.16	108.51	105.71	106.38	106.71	107.58	107.3	106.65	108.53	106.12	105.26	107.63	107.79	108.91	106.56	107.53	107.96	106.14	107.63	109.01	106.43	109.64	107.17	108.78	106.01
111.23	111.72	112.58	112.86	110.31	111.36	111.16	111.17	112.17	111.86	112.23	110.74	111.54	112.22	111.85	111.46	111.44	111.21	110.11	112.37	113.22	113.42	112.23	111.54	110.77	113.04	109.85	111.8	110.94	110.96	111.37	112.62	113.43	112.86	112.28	110.91	111.24	112.04	112.39	112.6	112.25	110.64	112.15	112.6	111.75	113.31	112.59	112.03	111.99	113.2
110.5	110.85	109.34	112.87	110.61	110.6	109.95	110.61	111.75	111.19	112.91	111.86	112.9	111.01	112.8	110.83	111.56	111.32	110.73	110.24	112.13	110.69	112.21	109.45	110.9	109.78	111.66	111.8	110.05	109.6	112.05	111.4	111.38	112.01	112.11	111.28	109.09	111.13	110.43	110.82	109.23	110.28	112.64	111.39	111.05	112.28	110.83	109.96	111.59	111.57
99.147	99.532	99.062	101.52	98.987	99.671	99.185	99.869	99.158	100.36	99.583	99.549	99.578	98.995	99.117	101.64	99.55	100	99.106	98.595	101.05	99.362	99.074	100.32	99.05	100.5	100	100.26	99.026	101.39	99.283	99.375	100.04	100.01	98.275	98.925	99.369	99.838	100.9	99.973	98.633	99.112	99.975	98.606	100.94	99.839	100.66	100.64	100.79	99.565
110.22	111.87	112.56	110.83	112.65	110.51	111.92	111.76	111.87	111.75	112.13	113.18	111.09	110.13	112.14	112.78	112.91	110.73	111.87	112.27	109.52	112.05	112.66	112.99	110.71	112.96	112.45	112.63	112.68	112.25	111.04	110.58	110.96	110.87	110.87	110.98	112.2	111.68	111.13	112.04	112.46	111.53	109.56	112.14	111.85	111.76	111.51	111.57	110.12	111.23
113.93	112.86	112.81	112.69	112.34	112.68	113.43	112.01	111.55	113.54	112.06	112.09	112.07	111.44	111.94	113.31	113.11	112.67	111.74	112.42	111.7	110.47	111.24	112.63	111.62	114.53	112.42	113.02	113.12	112.65	112.95	113.83	112.08	113.17	111.79	114.24	111.95	113.12	113.42	113.71	112.84	112.22	112.03	112.97	112.83	112.65	113.33	114.23	112.66	114
107.14	107.84	107.41	107.32	106.3	104.76	107.08	107.12	104.89	106.39	107.25	106.91	104.71	107.15	105.44	107	105.32	107.61	106.1	106.21	107.3	106.76	106.14	107.9	106.6	106.59	108.73	107.71	108.13	107.75	108.13	105.19	106.87	108.02	106.73	108.7	106.45	107.69	107.31	105.76	107.2	107.86	106.79	109.1	108.77	108.75	106.28	105.81	106.05	106.2
112.12	112.25	111.32	113.23	111.13	112.6	111.48	110.87	112.47	111.98	111.71	109.74	112.36	111.83	112.61	112.04	114.04	112.5	111.89	111.37	112.64	112.51	112.72	111.61	111.9	112.09	112.4	110.94	111.71	111.36	114.19	112.7	111.02	112.01	112.08	112.84	113.89	112.38	112.58	112.03	112.73	111.39	111.36	112.25	111.87	111.05	112.09	111.91	111.96	112.54
104.04	105.04	107.39	104.93	105.84	105.17	107.29	104.4	106.41	106.09	105.93	104.66	104.79	106.65	106.39	103.85	105.11	104.79	105.68	105.36	107.54	105.75	106.65	105.92	105.03	105.6	104.83	106.29	104.99	105.42	106.6	106.56	105.29	106.13	105.31	107.58	105.52	106.52	106.69	105.27	104.97	105.63	106.22	104.95	104.86	105.99	104.58	105.26	105.43	104.9
106.05	105.12	107.37	107.46	107.44	106.49	106.46	107.26	106.79	107.53	108.11	106.58	106.22	105.53	106.04	107.05	106.27	108.19	106.43	107.79	105.88	107.88	107.51	107.23	106.77	105.97	107.48	104.41	107.17	107.23	106.42	108.06	107.84	108.47	106.92	106.04	108.35	107.58	106.34	107.79	106.77	106.58	107	107.07	107.52	107.41	107.17	107.86	106.83	108.75
110.89	111.07	111.24	112.53	110.5	111.45	111.83	112.33	112.18	112.15	111.81	111.13	109.64	112.73	110.96	111.94	109.52	111.85	110.78	112.29	111.49	111.03	111.41	109.58	111.64	111.66	111.83	111.75	110.45	110.24	110.09	110.45	109.53	111.51	109.86	111.57	110.92	110.82	112.11	112.89	111.77	111.17	111.41	111.23	111.07	109.46	110.3	110.57	110.02	110.68
111.73	111	111.19	110.09	112.2	112.25	111.55	110.41	111.92	110.58	109.58	111.62	111.96	111.8	110.87	111.43	110.99	112.09	112.22	111.35	112.35	111.08	112.18	111.49	110.86	110.51	111.73	112.07	110.48	111.72	111.12	110.64	111.06	111.08	111.61	110.7	111.55	110.38	110.25	113.16	112.05	111.2	110.88	111.59	110.31	110.28	110.89	112.68	111.66	111.21
100.38	101	100.43	100.44	100.8	101.24	98.245	100.13	100.04	101.44	100.06	100.57	99.895	99.89	101.17	100.95	100.12	99.213	99.768	99.93	99.995	100.08	98.471	100.25	99.278	98.971	101.41	99.256	98.918	99.217	99.48	98.865	100.28	99.464	99.869	100.55	99.583	99.788	98.727	99.835	100.28	99.114	99.219	100.32	98.951	98.912	99.802	99.233	99.238	100.21
110.37	111.59	112.15	111.37	111.06	111.67	110.01	110.73	111.29	110.69	111.39	112.29	111.11	111.1	109.31	110.94	110	110.1	111.23	109.85	111.22	111.21	112.58	109.34	112.39	113.15	110.72	110.95	110.34	110.62	110.77	111.99	111.53	111.91	109.86	111.6	110.21	111.55	111.17	110.04	112.94	112.63	111.18	112.56	111.8	112.08	111.06	111.2	109.3	110.03
105.66	105.85	107.1	105.44	102.86	106.1	104.29	104	105.95	105.13	104.69	104.84	105.78	105.33	106.92	105.26	106.23	106.03	105.53	105.66	106.03	104.17	105.02	106.03	106.05	107	104.72	103.44	106.71	104.79	106.19	104.23	104.94	106.13	105.53	106.1	105.84	104.54	104.73	105.99	104.34	104.83	105.58	106.17	104.89	105.44	106.21	103.55	105.54	106.98
105.62	103.49	106.02	105.42	105.17	106.49	105.91	103.97	105.32	105.59	104.52	106.12	105.46	104.74	103.44	106.79	106	105.98	104.24	105.47	105.48	106.18	105.78	105.01	105.25	106.85	105.5	106.13	105.59	104.91	106.03	105.25	105.78	106.43	103.9	104.81	104.88	105.15	104.96	103.18	104.56	106.45	104.02	105.78	106.15	108.16	104.73	106.61	105.46	106.38
106.41	106.36	107.37	107	104.24	105.81	105.87	105.9	106.39	107.09	107.24	106.53	104.44	105.01	104.38	105.29	104.57	105.89	105.98	104.47	105.28	105.87	107.09	106.2	106.6	105.53	103.98	104.72	105.99	106.1	103.85	105.79	105.75	105.45	105.22	105.81	106.16	105.19	104.74	105.17	105.1	106.22	104.71	106.51	107.02	106.46	104.71	104.41	104.13	105.39
109.43	111.07	110.38	110.57	110.66	110.77	111.03	110.46	109.46	111.28	110.51	108.95	110.45	110.68	111.72	110.81	111.37	111.29	110.52	110.5	111.57	112.44	109.89	111.38	111.83	111.03	110.51	109.9	109.73	110.76	109.9	111.06	112.17	110.45	111.02	112.29	111.17	109.4	109.91	111.44	112.4	109.93	110.04	111.11	110.48	110.66	111.19	109.26	111.71	111.01
104.9	102.14	103.3	105.91	104.91	104.47	104.81	106	102.73	103.03	104.74	103.47	104.36	102.53	102.78	103.39	103.62	104.07	104.52	104.74	103.55	103.13	103.9	104.65	103.12	103.79	103.73	103.68	104.58	103.69	104.77	104.27	103.87	104.89	104.42	102.9	103.62	105.03	103.44	105.14	104.84	105.36	104.41	103.68	104.29	104.63	104.84	104.47	103.76	104.82
100.98	100.79	97.27	100.81	100.29	100.77	99.654	100.15	98.28	101.47	98.777	99.511	98.76	100.43	98.7	99.294	100.23	100.3	98.86	100.81	100.42	100.85	100.21	97.245	99.97	99.366	99.03	99.489	99.248	98.425	99.524	99.478	98.927	101.47	101.44	99.795	101.34	99.391	99.639	99.818	98.747	99.478	100.18	100.04	100.58	99.605	98.681	98.596	101.07	101.15
105.7	108.58	106.65	106.63	106.23	104.54	104.87	106.29	104.65	106.11	107.06	105.55	105.71	104.22	105.77	104.94	104.86	105.72	106.53	105.79	103.8	105.28	105.01	106.04	105.27	104.81	105.29	107.41	104.99	105.94	105.68	105.55	104.25	104.77	104.39	104.84	104.52	107.86	105.38	105.69	104.86	107.33	105.04	104.05	106.21	104.07	105.61	105.66	104.54	104.99
106.46	106.9	106.74	106.15	106.34	106.02	106.78	105.59	106.05	106.48	106.77	105.88	107.57	106.83	108.83	106.3	108.13	106.55	106.37	107.21	108.64	107.68	107.1	106.82	105.06	106.96	106.23	105.11	106.41	106.27	105.91	107.54	106.12	106.27	108.76	104.99	105.94	106.26	106.69	106.89	105.61	107.61	106.6	106.58	106.26	106.89	108.04	105.39	105.99	107.11
110.6	111.92	111.5	110.61	109.83	109.7	110.4	111.12	109.23	109.6	109.66	110.9	110.06	111.34	109.71	110.71	110.38	110.62	110.09	112.25	110.92	111.18	110.48	109.59	112.21	110.67	111.67	110.88	110.93	109.39	110.98	110.57	110.18	111.89	112.02	110.97	109.32	110.36	109.63	110.58	112.62	109.98	110.24	109.16	109.82	110.69	109.67	109.63	110.16	111.15
100.42	100.34	101.8	101.94	101.49	101.42	100.32	102.05	99.318	100.05	102.1	100.27	100.18	100.43	100.12	101.45	100.58	101.82	102.4	102.66	100.89	99.997	99.758	100.57	101.04	100.91	101.46	99.922	101.18	101.76	100.68	102.44	101.15	101.69	99.538	101.72	100.87	98.243	101.08	100.73	100.19	101.04	102.85	100.76	101.7	99.852	99.571	100.58	101.01	101.13
103.22	105.04	104.58	103.43	104.29	103.92	103.21	104.48	104.82	101.72	102.91	103.07	104.47	104.66	104.55	104.75	104.02	104.46	104.31	103.81	104.47	104.64	102.92	104.53	103.54	104.76	103.11	104.58	103.77	103.54	103.92	104.55	103.36	104.59	104.45	102.4	103.39	104.14	104.33	102.5	103.16	104.08	105.01	105.92	103.48	102.42	103.27	105.3	104.21	105.62
112.07	111.99	111.86	111.66	112.4	113.13	114.39	111.5	112.17	112.06	111.96	112.72	111.08	111.43	112.56	111.72	113.16	111.11	112.02	111.45	112.19	110.72	110.94	110.34	112.47	110.83	112.9	114.62	111.35	113.04	113.02	111.23	113.13	110.62	110.42	111.26	112.6	111.65	110.17	111.76	113.51	112.82	111.53	111.28	111.36	112.79	111.62	111.59	112.53	112.22
111.44	111.99	110.2	111.32	111.98	111.05	110.48	109.98	111.77	112.76	108.4	110.96	111.33	111.45	108.94	111.01	110.47	111.27	110.5	112.38	111.49	110.93	111.66	111.87	109.37	111.6	110.88	110.66	111.31	109.1	111.73	110.11	111.88	111.35	112.23	110.93	111.88	110.12	112.67	110.42	110.71	111.64	110.32	111.6	109.84	110.12	111.18	111.95	112.46	111.73
110.83	112.67	112.39	111.41	113.21	111.62	110.96	111.04	110.6	111.94	109.87	111.64	111	111.76	110.77	112.76	111.7	111.95	111.69	111.83	112.18	111.22	110.88	111.14	111.57	113.22	112.3	110.73	110.83	110.11	112.97	111.55	110.97	110.52	112.09	110.64	111.13	110.48	109.86	113.03	110.43	111.59	112.42	111.08	111.4	110.91	110.58	110.92	113.04	112.19
101.98	100.45	101.57	100.83	101.48	101.84	98.91	100.81	101.7	99.753	99.3	100.78	102.32	101.55	99.375	100.68	101.09	99.541	101.27	100.45	99.917	100.43	101.87	100.78	100.9	101.7	101.02	102.82	100.92	100.24	100.2	99.796	101.26	99.988	101.31	101.6	100.84	101.01	100.34	99.987	99.131	102.13	102.14	101.83	100.7	101.45	101.19	100.27	100.52	100.05
116.64	115.21	117.29	116.67	117.38	115.63	116.42	114.47	117.03	116.14	116.83	116.54	115.8	116.02	116.61	114.44	116.28	116.86	116.1	115.65	116.31	116.86	117.04	116.43	115.83	115.91	117.8	115.94	116.45	117.51	116.05	114.93	115.67	116.23	116.5	117.16	117.11	116.37	117.33	115.62	115.98	114.77	117.17	117.54	116.13	115.51	114.37	116.14	114.49	117.07
109.46	107.96	109.48	110.63	110.43	109.4	109.73	110.43	110.87	110.81	110.07	110.01	108.87	109.05	109.35	109.93	109.26	112.09	108.64	109.34	109.58	109.37	110.48	109.36	110.34	109.14	110.33	109.94	110.18	111.17	110.37	110.43	109.65	109.51	109.74	108.07	110.83	109	109.69	107.97	110.48	108.88	110.56	108.93	109.4	109.67	109.31	109.92	110.18	109.62
106.75	106.42	106.41	104.76	106.22	106.73	108.01	105.37	106.69	104.85	106.69	105.34	106.28	105.89	106.72	106.17	106.35	106.06	106.59	107.02	105.15	105.36	106.31	107.19	106.54	106.74	104.82	107.12	106.8	105.68	104.37	106.04	106.28	107.69	105.92	106.13	107.05	105.98	105.78	106.02	105.22	105.99	106.25	108.82	106.97	106.55	106.87	105.38	104.43	106.79
106.55	105.97	106.74	106.84	107.48	107.06	105.21	106.75	108.7	106.16	106.43	106.63	108.32	106.28	106.44	104.77	107.33	107	106.96	106.63	106.98	106.45	105.23	107.47	106.86	106.24	106.32	106.18	106.67	105.26	105.29	105.98	104.9	105.49	106.38	105.54	106.37	104.34	106.08	106.1	106.94	106.22	106.43	104.77	106.48	106.53	105.42	104.09	107.12	106.76
111.89	111.04	112.72	112.95	111.54	111.63	111.7	112.51	111.73	109.96	111.17	111.73	112.58	109.84	112.34	111.58	111.98	110.29	111.99	109.64	110.2	110.67	110.68	110.65	110.59	111.53	111.73	112.38	110.61	110.93	112.3	111.84	111.53	110.55	111.61	112.42	112.22	111.82	112.11	111.01	110.77	110.95	111.05	111.13	110.4	111.58	110.81	110.06	112.02	113.3
110.44	111.13	113.18	112.38	110.47	111.56	112.63	111.91	113.93	111.9	110.73	111.69	111.46	110.54	111.96	114.23	112.64	113.67	112.45	112.79	112.26	111.44	112.54	112.55	112.42	111.29	113.02	112.28	110.74	112.13	111.19	110.73	112.88	111.3	112.89	113.15	110.76	111.36	111.19	112.42	110.07	112.39	113.47	112.28	112.75	110.48	113.8	112.18	112.02	110.83
101.18	98.951	100.11	100.04	99.722	100.19	100.96	102.68	100.46	100.59	100.6	100.26	100.37	99.04	100.53	101.56	102.42	100.64	99.758	100.34	98.396	100.9	99.249	99.08	101.14	99.844	100.07	99.147	100.94	101.62	99.352	99.991	99.776	101.36	100.54	98.57	100.05	100.12	101.82	99.98	101.02	100.58	100.03	101.91	100.37	100.21	99.726	101.75	100.66	101.47
107.29	105.36	106.64	105.25	104.33	105.01	106	105.49	105.17	105.32	104.78	105.05	105.95	105.83	104.43	105.77	106.19	106.76	105.64	104.57	105.7	106.02	105.96	106.2	106.71	105.81	105.07	104.98	105.57	106.62	106.64	105.66	105	105.44	104.83	105.11	104.43	105.22	104.74	105.51	105.5	105.95	104.65	106.4	105.2	105.54	106.37	106.04	104.81	106.59
105.26	105.39	106.47	105.6	106.67	106.46	104.54	105.32	108.29	106.24	106	105.72	104.22	106.85	106.8	105.38	105.01	105.23	105.31	107.6	106.46	105.7	107.07	105.8	105.43	105.45	105.03	105.76	104.27	106.43	105.26	107.49	106.38	108.39	107.35	105.69	106.45	104.6	106.2	104.78	105.73	104.26	104.36	103.44	106.1	107.18	105.9	107.21	107.36	105.44
106.96	106.91	105.94	104.5	106.93	104.76	106.29	106.09	106.11	105.1	106.62	104.82	105.82	106.07	104.47	106.36	106.73	106.73	106.09	107.26	105.18	105.91	106.01	106.26	106.4	105.27	106.65	106.43	106.53	104.77	106.03	104.45	106.02	105.69	104.16	106.2	103.83	104.48	105.72	105.1	105.47	104.58	105.37	106.11	104.86	106.15	105.79	104.72	104.77	104.67
108.88	109.45	109.71	109.62	112.02	110.44	108.19	110.46	108.84	109.49	111.21	106.74	109.46	111.15	110.14	111.15	109.19	111.14	112.09	111.07	109.84	112.25	112.38	110.06	111.01	110.95	112.64	111.67	110.99	112.01	110.88	110.34	109.66	110.03	110.62	111.49	111.79	110.33	111.69	110.1	110.12	111.79	110.55	111.01	110.65	108.87	110.72	110.89	112.33	109.2
106.61	105.11	104.68	105.52	105.32	105.04	105.83	105.16	104.33	107.76	105.84	106	105.27	107.08	104.16	106.93	106.02	106.5	104.99	104.11	106.96	105.96	107.1	103.3	105.51	105.16	104.89	106.31	105.09	105.49	105.35	105.96	105.73	105.04	106.29	107.29	104.51	105.59	104.81	106.22	105.42	105.83	106.14	105.19	106.3	102.54	103.72	105.17	103.81	106.82
100.62	99.238	99.654	99.57	99.715	100.46	101.23	99.74	100.7	102.34	99.982	100.4	101.18	100.68	99.829	100.32	100.1	101	99.129	99.97	99.904	100.48	100.15	101.21	99.446	100.33	100.38	100.5	99.72	100.59	101.38	99.72	100.22	100.95	100.49	100.1	100.33	100.29	99.209	99.976	99.501	99.556	99.366	100.32	100.2	99.354	100.97	99.538	98.848	100.67
111.21	112.3	110.34	111.96	109.84	110.79	111.17	111.74	111.59	110.15	110.96	111.55	110.92	110.21	110.52	112.43	109.85	110.94	111.44	111.63	110.98	110.79	112.02	111.13	111.62	109.52	110.72	113.26	111.3	111.19	111.84	111.09	111.26	110.84	111.91	111.22	111.35	110.23	110.22	110.98	110.94	111.25	110.52	110.8	111.51	111.58	110.05	110.54	111.22	110.81
106.1	106.34	107.55	105.75	106.79	106.2	107.34	107.47	104.74	107.25	106.49	107.8	108.27	106.45	105.72	105.87	107.02	107.49	107.52	106.03	106.6	106.42	105.68	106.36	104.36	105.81	106.62	104.99	106.42	105.71	106.65	107.95	106.43	106.85	105.2	107.41	107.07	105.76	103.85	106.8	104.58	106.7	105.83	105.87	107.16	106.05	107.95	105.18	107.38	107.38
104.49	105.32	106.11	104.45	105.5	105.41	104.82	106.2	104.76	105.88	105.59	104.71	105.51	106.49	105.22	106.25	104.18	104.31	107.38	105.74	105.63	104.74	105.13	105.33	105.52	104.2	105.14	107.03	106.25	104.61	106.01	105.35	106.28	105.69	105.06	106.92	104.48	104.63	105.99	105.94	106.35	104.66	105.16	104.8	105.31	104.48	105.87	104.8	104.94	106.4
105.56	106.17	106.94	107.57	106.61	107.14	105.79	106.29	104.79	106.41	105.65	105.99	107.67	106.98	104.78	104.1	106.03	106.32	106.57	105.64	105.46	105.71	107.28	105.91	106.05	105.04	106.18	105.91	105.35	105.58	105.68	106.19	105.04	106.07	106.22	106.28	106.31	105.5	106.33	104.78	105.91	105.11	107.34	105.59	104.6	106.19	105.84	105.98	105.73	105.78
100.09	101.27	101.32	101.52	99.303	100.61	102.09	100.18	99.722	100.17	101.04	100.98	100.17	100.74	100.54	102.12	99.564	101.75	101.05	102.29	99.67	100.33	102.17	100.71	101.7	100.33	102.16	100.38	100.47	101.14	100.59	101.73	99.898	100.55	101.48	100.71	100.52	100.83	101.21	102.45	103.01	101.68	100.62	101.47	102.29	101.19	101.49	101.48	99.407	100.63
101.63	99.837	99.532	100.3	99.4	97.469	98.015	99.643	100.35	98.82	99.841	102.2	99.356	100.85	100.24	100.11	100.63	98.878	100.48	100.4	99.459	100.49	99.57	100.91	99.283	98.856	100.85	99.558	101.03	101.15	102.07	99.943	100.28	99.588	98.98	101.4	99.637	99.264	99.347	98.39	100.42	100.61	100.16	100.22	100.02	98.949	100.52	99.306	98.476	100.86
105.44	105.97	104.67	105.28	105.94	105.38	106.27	106.32	103.2	104.03	106.19	107.13	105.09	103.92	105.78	105.79	106.65	105.83	107.12	106.45	105.42	107.48	105.84	106.44	107.05	106.8	106.45	105.69	105.43	106.3	105.91	105.44	107.14	105.99	105.3	105.81	104.69	106.72	106.54	107.18	106.22	105.98	106.22	106.21	104.25	104.5	106.91	105.36	107.13	105.03
111.18	111.19	112.49	113.69	111.75	113.53	113.73	112.89	113.9	112.87	113.12	112.55	112.66	113.14	113.35	112.06	111.67	113.08	113.31	112.93	111.07	112.75	113.32	113.92	113.39	110.99	112.92	113.81	112.59	114.12	112.95	113.58	111.37	113.11	113.7	112.27	111.75	112.62	112.95	112.19	111.52	112.81	112.68	113.83	110.55	113.29	112.76	112.98	112.28	112.13
110.38	110.43	111.47	113.06	110.74	112.97	111.69	109.78	110.82	111.02	112.61	113.14	109.89	110.78	110.38	112.19	110.32	111.56	111.24	109.82	113.31	110.77	111.76	112.27	109.54	111.81	110.75	110.68	112.77	110.38	112.04	111.5	111.18	111.73	110.93	111.57	110.88	110.86	110.77	111.05	110.77	112.86	111.69	111.46	110.87	111.57	110.8	111.22	110.87	109.35
104.76	108.41	105.97	105.84	105.45	104.76	104.8	105.12	105.39	104.43	105.33	106.56	105.82	104.73	105.49	106.02	104.49	105	103.7	105.09	103.24	105.99	105.53	106.13	105.02	104.64	106.76	105.27	105.6	105.21	105.6	105.85	106.97	106.8	106.09	105.39	105.48	105	105.95	105.54	106.37	105.33	107.23	105.47	104.2	105.28	106.27	104.23	105.24	104.56
104.7	105.66	106.3	105.95	104.35	105.89	105.84	106.98	106.97	106.16	104.79	105.56	106.76	104.38	105.16	105.71	105.76	105.42	106.19	105	106.33	105.66	105.92	105.36	105.24	104.37	106.06	107.86	106.99	105.97	107.21	105.35	104.88	105.21	106.19	105.51	105.78	105	104.47	104.2	106.43	105.75	105.79	105.3	104.58	105.67	106.87	104.33	105.49	103.36
105.33	104.16	105.61	105.36	105.56	106.06	103.03	105.47	104.24	107.24	105.63	105.03	106.12	104.49	106.21	108.27	103.4	106.06	105.43	105.61	105.39	103.49	106.96	105.69	105.8	105.9	105.66	106.05	105.85	107.03	106.74	106.05	103.96	105.11	107.58	105.29	106.55	105.36	105.98	106.04	104.66	106.42	103.55	105.13	105.91	105.79	106.25	105.46	105.9	104.79
112.13	112.46	112.33	112.03	112.99	112.69	111.46	111.37	112.94	112.53	113.8	112.63	112.66	113.23	111.14	111.62	112.35	113.2	110.73	111.26	113.43	110.61	113.05	111.62	110.71	111.4	112.55	112.51	111.39	112.22	111.28	112.52	111.38	112.22	111.63	110.76	112.34	110.97	112.83	112.32	111.76	111.14	111.1	113.17	112.3	110.32	112.36	112.3	112	110.94
106.36	104.52	105.98	104.57	106.81	105.29	106.64	106.04	107.12	104.39	104.88	104.61	105.29	106.1	106.37	103.87	105.79	106.94	106.34	104.46	106.78	106.94	107.37	106.72	104.92	105.2	106.18	105.3	105.22	105.73	104.02	105.99	105.33	106.31	106.62	105.11	105.64	107.32	105.98	106.26	106.45	105.58	105.28	105.99	105.18	105.6	103.98	106.18	106.19	105.28
110.93	111.16	112.28	112.85	112.08	110.62	111.99	111.6	110.7	111.72	112.51	113.06	112.06	110.32	109.92	112.32	112.15	110.39	111.65	109.65	112.93	111.79	111.19	113.57	113.75	111.68	111.64	111.05	111.99	112.06	113.03	112.7	111.57	111	110.68	112.16	111.58	111.62	111.16	110.41	112.46	111.32	111.94	111.15	111.42	113.14	111.31	111.18	112.11	112.08
104.27	106.12	106.52	105.66	105.21	105.31	104.83	105.23	104.98	105.71	106.79	106.29	106.67	105.61	106.53	106.58	106.5	106.16	106.2	106.58	106.45	105.79	105.59	107.97	106.11	105.11	106.82	105.17	106.36	104.52	105.61	104.93	105.31	104.81	104.13	106.01	105.41	105.89	107.01	106.73	104.93	106.11	105.96	106.85	104.62	105.17	103.88	104.47	106.12	103.84
105.96	106.22	106.17	107.6	107.61	106.2	107.52	105.5	106.42	106.79	106.25	106.05	106.01	107.58	106.87	105.95	107.17	107.66	106.12	107.37	106.48	106.09	106.94	107.1	105.6	107.15	104.91	104.69	106.93	106.48	105.55	107.07	107.42	106.44	106.83	107	106.01	105.91	106.14	107.67	106.3	106.07	104.73	107.17	106.33	106.67	104.71	107.27	106.02	108.02
104.75	106.81	106.17	106.71	106.24	104.42	105.69	104.28	105.68	105.08	104.53	105.42	107.63	105.89	104.57	104.1	105.26	105.8	107.42	105.7	104.8	104.45	104.5	105.61	106.21	105.46	106.09	106.14	105.43	105.57	106.98	106.34	103.63	104.66	105.43	106.39	106.81	105.77	106.3	105.15	104.62	104.64	106.4	104.75	106.89	106.06	104.86	105.7	106.56	106.42
108.87	109.6	109.07	109.76	107.42	109.94	110.2	109.22	109.05	109.91	108.77	109.71	109.1	110.46	110.72	109.1	109.78	110.05	108.17	110.55	109.61	109.82	108.77	109.05	110.53	111.06	109.71	110.3	109.09	109.47	109.35	110.51	109.42	110.47	108.61	111.25	109.61	109.42	111.24	107.33	109.78	108.76	110.08	109.21	109.36	109.87	109.19	107.98	108.64	109.11
100.34	101.27	100.77	100.84	100.49	101.59	101.05	101.09	102	100.56	100.2	98.924	99.191	101	100.6	101.85	100.29	99.201	100.36	100.93	99.812	100.22	101.02	100.26	99.711	101.25	101.74	100.87	101.6	100.02	100.31	99.885	98.169	100.93	98.419	101.08	100.44	99.845	100.59	100.03	100.32	100.49	100.25	100.98	102.05	99.478	101.58	102.37	100.14	99.823
105.55	105.32	106.77	105.72	106.61	105.73	105.31	106.98	106.62	104.84	104.99	105.84	106.52	105.7	107.75	106.11	106.98	105.84	107.15	105.62	104.83	107.2	105.3	106.63	103.92	106.64	105.53	106.95	106.4	106.24	105.78	106.16	106.37	104.75	105.75	106.16	105.14	105.25	105.83	105.63	105.3	105.36	108.43	106.55	105.29	106.44	106.32	103.96	105.04	105.16
111.74	112.63	113.36	112.13	111.29	112.33	111.16	111.54	111.02	111.77	112.17	112.41	110.76	113.34	111.46	112.01	112.7	110.6	112.41	112.89	110.1	111.59	110.72	112.28	112.73	111.33	111.16	110.85	111.25	111.94	111.26	111.58	110.77	112.51	110.79	110.89	110.69	111.45	112.81	112.14	112.02	110.82	112.46	112.4	111.11	111.25	111.69	113.93	111.46	111.49
100.42	101.64	101.32	101.67	99.033	102.29	101.39	100.69	102	101.58	100.96	102.12	102.92	102.29	100.24	101	102.14	99.265	100.49	102.15	100.85	101.41	100.15	101.91	100.47	100.69	101.44	100.02	100.98	101.1	102.17	100.59	100.55	100.94	101.63	100.37	102.42	102.5	101.06	102.29	100.17	100.8	101.12	99.322	101.95	100.95	101.08	100.94	101.33	101.2
111.79	111.91	111.64	109.96	111.56	111.56	111.68	113.05	112.2	113.83	112.49	110.96	110.56	111.15	112.4	113.17	112.93	110.89	110.59	113.21	112.92	111.47	113.05	110.61	112.53	111.18	112.46	111.81	112.4	113.84	111.99	111.41	111.22	110.61	110.88	112.41	111.2	113.08	108.91	110.9	112.21	111.01	113	110.98	111.7	111.63	111.81	111.49	110.3	113.56
115.78	115.54	116.33	115.38	115.28	115.93	116.68	117.13	116.51	116.63	115.08	117.2	116.4	117.83	115.63	116.6	114.75	115.89	117.02	116.84	115.07	117.39	115.1	116.83	116.96	116.99	116.68	116.16	116.38	115.97	114.31	115.36	114.68	115.74	117.16	117.28	115.94	116.25	116.53	116.15	117.71	117.08	115.95	117.29	115.51	116.04	116.08	116.69	116.22	114.57
106.13	106.54	105.7	105.98	105.03	105.49	105.93	104.15	105.93	106.06	105.08	106.94	105.41	107.35	104.23	106.47	104.79	105.93	106.96	105.72	107.85	105.91	106.46	106.69	106.65	105.79	105.25	107.94	106.2	106.24	106.47	106.84	107.37	105.39	106.66	107.69	106.36	106.04	105.95	106.08	107.15	107.67	106.23	105.91	105.61	106.07	106.94	105.93	106.95	106.17
110.11	111.89	110.82	111.44	110.99	112.66	112.06	110.81	109.35	110.6	110.83	109.8	110.84	110.51	112.68	109.02	111.97	112.22	109.39	109.57	109.07	109.45	110.35	110.71	110.74	111.07	112.09	110.12	110.54	110.21	110.83	110.72	110.4	109.37	112.02	111.37	110.73	111.87	110.93	110.52	111.28	110.06	111.86	109.86	109.9	111.14	111.2	110.37	109.75	111.5
107.3	104.38	105.36	105.32	106.97	105.86	106.27	105.79	105.08	106.27	105.78	105.32	105.8	105.78	104.49	104.98	105.53	106.31	104.25	106.21	106.13	106.03	106.69	104.5	105.64	105.7	106.49	103.95	106.09	105.12	106.97	106.94	105.98	105.38	104.86	105.72	105.8	107.01	107.06	106.3	104.91	105.72	106.52	105.91	106.8	105.34	105.5	104.89	104.68	105.86
101.42	99.94	99.588	101.25	100.1	101.31	100.21	100.44	101.26	100.02	100.91	98.591	99.681	99.695	100.8	100.88	98.963	100.37	99.495	99.706	98.884	99.89	100.06	100.06	98.517	100	99.556	100.29	100.56	100.9	101.45	99.547	101.73	100.07	100.76	101.24	99.773	100.6	100.39	100.44	101.87	100.72	98.605	100.08	100.59	100.29	99.127	101.65	102.8	99.252
101.3	100.39	99.678	98.112	100.21	99.399	100.19	99.87	98.542	99.235	100.2	99.688	99.79	101.3	99.974	100.93	99.747	99.598	99.203	99.411	101.61	99.884	100.59	99.943	100.54	99.582	99.29	99.372	99.636	99.231	99.286	100.3	98.835	99.664	100.14	100.96	99.98	99.848	100.48	98.459	98.826	98.686	99.35	99.547	98.131	100.53	99.94	99.536	99.267	99.893
106.6	106.81	105.59	107.4	105.55	105.64	106.45	106.26	107.03	105.81	105.41	105	106.76	105.03	104.98	104.83	105.7	104.08	105.77	104.28	105.57	104.56	106.9	104.86	106.1	106.6	107.48	105.88	106.21	105.03	104.25	105.95	103.95	105.33	105.66	106.71	107.32	104.57	104.3	106.29	106.01	105.67	106.01	105.62	105.87	104.74	106.28	104.92	105.58	104.48
105.75	106.22	104.53	108.11	104.75	106.64	106.52	103.88	106.81	103.24	107.32	106.2	106.03	105.09	105.58	106.15	106.53	104.69	104.34	106.86	104.7	106.14	105	104.43	105.5	105.75	104.56	105.72	106.22	105.3	105.56	106.74	103.75	104.91	106.18	105.14	106.42	105.25	104.87	104.76	105.61	105.54	106.45	106.48	104.66	106.71	105.9	107.3	105.98	105.11
110.64	109.56	109.84	110.59	110.51	111.12	109.3	110.47	108.55	110.74	107.77	110.62	110.21	110.03	109.87	111.61	110.16	109.35	110.25	111.19	111.54	109.43	108.9	111.03	112.44	110.62	111.42	109.42	110.36	110.9	110.02	109.44	110.45	111.95	110.32	109.11	110.63	109.23	110.25	109.91	109.51	110.29	109.14	110.86	111.19	111.08	111.87	111.52	111.35	108.25
103.59	103.89	103.74	104.98	106.1	104.68	103.67	103.39	105.59	103.64	105.17	104.52	104.6	105.31	104.49	105	104.93	104.48	104.7	104.43	103.24	105.1	106.09	104.27	104.88	105.58	106.65	103.79	104.19	103.2	105.04	104.25	105.96	105.85	104.42	102.87	105.23	104.39	104.8	106.21	103.83	104.4	104.44	105.16	103.82	104.94	105.08	103.34	103.28	104.56
110.38	110.36	111.63	109.6	109.34	109.53	109.89	109.27	110.11	109.94	109.4	109.31	109.64	110.1	110.57	110.1	110.04	112.23	109.72	110.26	110.84	109.97	109.97	110.03	110.82	110.29	108.71	110.12	109.87	109.63	108.97	108.64	108.23	109.02	109.41	110.75	109.4	110.18	109.09	109.17	109.25	108.34	110.72	110.11	108.55	110.76	110.16	110.89	110.28	109.91
105.82	105.93	105.56	105.6	106.55	105.63	106.04	107.93	105.75	105.4	106.54	106.99	105.83	104.6	104.84	106.09	106.22	106.75	106.27	107.03	106.96	105.06	104.66	106.4	105.93	104.61	106.69	105.18	106.36	106.62	106.16	108.45	106.48	104.75	105.64	107	105.33	107.25	106.15	105.11	106.36	105.15	106.57	104.34	107.76	105.87	107.06	105.35	107.57	106.88
105.78	105.33	104.65	104.91	104.73	107.51	105.46	104.06	103.53	104.8	106.24	105.94	105.06	105.25	105.7	106.3	104.84	104.78	104.95	104.44	105.64	105.63	105.09	105.26	105.59	106.14	104.72	105.06	105.42	104.52	105.39	104.67	103.88	106.2	105.32	104.75	105.88	106.59	105.99	104.8	105.81	106.17	105.95	105.09	104.49	104.97	106.54	104.99	106.8	106.38
111.22	107.82	109.09	110.4	111.45	110.35	112.05	111.35	109.98	110.81	109.49	111.7	110.89	110.39	111.31	110.41	110.33	111.47	110.58	110.9	109.64	109.74	110.03	109.94	110.6	109.45	111.49	111	109.31	109.98	108.71	111.8	111.32	110.19	109	109.98	109.84	112.12	111.84	110.67	110.35	110.18	108.59	109.96	111.39	111.56	110.43	110.96	112.21	108.92
104.97	105.76	104.43	105.71	105.53	106.56	105.17	106	105.75	104.66	106.9	105.06	104.03	105.19	105.54	104.79	106.26	106.56	104.73	105.32	103.98	103.58	107.98	105.07	105.12	106.24	105.44	105.99	105.8	106.98	105.56	105.6	105.31	106.17	105.02	106.93	104.58	106.58	107.19	106.77	107.69	105	105.33	106.39	105.89	103.65	107.4	102.8	104.56	105.47
105.27	105.64	105.31	106.82	106.37	104.22	104.85	106.27	106.29	107.47	105.97	106.87	103.82	105.16	104.48	105.86	105.86	106.11	105.54	104.1	104.73	106.21	103.86	107.5	106.25	107.35	106.43	105.08	105.68	104.03	106.07	105.32	105.32	104.87	107.79	105.37	105.33	105.67	106.35	105.29	104.78	105.97	104.58	105.03	105.05	105.06	105.17	106.41	105.75	103.96
104.39	105.29	104	105	104.18	104.13	105.36	106.57	104.39	105.8	103.81	104.1	104.59	104.77	104.69	103.77	104.5	104.29	103.39	103.65	104.87	104.46	105.83	104.25	103.85	106.03	104.01	103.73	104.41	105.19	104.23	104.75	105.15	106.75	102.36	105.09	105.73	104.77	106.17	104.42	106.11	106.24	104.05	103.66	104.78	105.92	106.31	103.11	106.08	104.56
105.72	106.83	106.04	108.16	105.25	105.92	105.86	105.53	104.68	106.33	105.5	104.68	106.27	106.26	106.35	104.78	105.43	107.04	105.46	107.29	107.44	105.67	105.85	106.35	106.05	105.99	106.84	106.16	105.92	104.85	106.88	106.6	105.63	106.55	105.4	106.01	105.96	106.92	105.31	105.34	105.95	105.81	105.95	106.96	106.28	105.45	105.94	106.48	105.74	105.26
103.67	104.53	104.07	104.2	104.59	103.39	104.38	104.49	103.01	102.73	104.97	104.43	104.03	104.58	103.88	103.54	104.73	102.34	104.73	105.25	103.93	104.23	103.31	103.88	104.73	103.67	104.08	101.76	104	104.6	102.47	104.29	104.9	105.32	105.68	104.08	103.67	103.2	103	104.24	104.06	104.62	103.1	103.01	105.44	103.71	103.16	104.46	103.98	105.95
110.95	110.03	111.57	109.5	110.95	109.36	110.11	111.24	110.38	110.52	111.32	111.76	110.21	110.55	110.75	110.77	109.67	112.44	110.89	111.38	110.35	110.46	112.04	110.92	109.53	112.26	106.97	111.32	110.63	110.18	112.31	110.46	111.25	108.79	111.16	109.2	110.66	110.89	111.09	109.76	111.78	110.32	109.55	110.51	111.33	110.41	109.94	110.35	110.1	109.56
110.59	108.2	108.99	109.8	109.6	109.68	110.37	109.97	109.5	109.98	108.47	109.51	110.55	109.23	109.86	110.15	109.3	110.49	109.22	110.44	108.62	108.45	109.62	109.35	109.11	110.56	110.98	110.13	108.45	111.22	110.65	110.48	109.9	108.88	110.37	109.79	109.15	110.57	109.03	111.63	109.62	111.44	109.58	110.26	110.03	109.38	109.79	109.38	109.4	110.84
112.15	111.15	112.92	111.84	112.34	112.73	112.34	111.95	113.1	113.04	110.19	112.99	111	111.8	111.72	111.99	111.69	113.54	112.35	112.39	111.76	112.05	111.71	110.52	112.62	110.03	113.48	112.98	112.4	113.51	112.47	110.74	112.1	112.71	110.56	112.86	110.42	110.4	111.61	110.95	111.81	112.19	110.97	112.6	112.35	112.28	111.68	112.86	112.1	112.49
105.62	106.45	106.65	106.3	106.18	105.83	106.44	105.91	106.72	105.28	107.28	104.87	107.68	106.78	105.61	106.31	105.26	106.34	106.39	106.09	103.76	105.84	106.78	105.07	104.95	105.41	105.09	107.17	105.39	105.1	104.48	105.85	105.8	106.12	105.01	105.14	105.75	104.73	103.82	105.62	106.38	104.55	105.34	105.72	103.95	106.13	105.74	106.48	105.96	105.29
107.12	105.13	104.99	105.1	104.6	105.38	105.51	104.3	106.7	105.39	106.14	106.18	105.46	105.82	107.24	103.6	103.34	105.96	107.05	106.89	104.9	107.92	106.46	105.99	105.37	104.98	105.85	106.16	105	104.76	104.91	104.59	105.1	103.73	105.05	105.18	106.63	104.38	105.96	105.79	105.22	105.68	105.04	104.77	104.68	105.49	103.95	107.14	105.6	105.41
104.71	106.56	104.73	106.13	105.26	105.73	107.69	106.89	105.79	103.72	105.95	106.24	104.69	105.3	107.86	104.53	106.33	105.49	105.93	106.83	105.8	106.13	105.67	105.36	106.44	105.06	104.85	106.21	104.61	103.93	105.95	105.03	104.46	105.2	106.76	107.42	105.73	106.61	104.8	105.65	107.41	104.31	105.64	105.77	107.02	104.47	105.08	106.45	106.47	105.41
105.25	105.56	105.97	104.7	105.64	105.44	105.08	106.63	106.4	104.83	104.42	105.75	103.98	104.97	105.64	104.66	104.72	105.26	106.31	105.57	106.51	105.19	105.53	105.58	105.17	106.07	103.44	105.5	105.74	104.02	105.23	103.77	105.59	103.95	104.58	106.44	104.67	107.09	106.84	106.53	104.12	105.76	106.1	105.68	106.34	105.68	104.41	103.96	105.15	105.18
112.63	112.26	111.55	111.42	111.76	111.62	111.51	113.07	112.04	110.53	112.26	112.06	111.18	111.96	113.84	112.33	113.13	113.63	112.77	113.75	110.95	112.5	111.83	111.27	112.83	112.63	113.5	111.81	110.9	112.12	111.78	111.99	112.23	111.23	112.46	110.92	113.82	112.34	112.65	113.07	112.24	112.08	113.71	113	112.46	112.18	112.02	110.39	111.54	111.89
104.71	105.71	105.77	106.25	104.33	103.9	105	106.27	106.19	106.55	106.2	105.57	104.86	105.31	105.73	105.18	106.51	107	104.9	106.37	106.84	106.79	106.37	106.67	105.97	105.81	105.24	104.16	105.05	106.59	104.66	105.15	106.18	105.46	105.98	106.55	103.45	106.42	105.89	105.05	106.48	106.07	105.7	105.99	105.85	105.84	103.65	105.8	106.44	105.07
109.92	111.5	110.76	110.44	111.17	111.1	109.36	111.46	109.09	112.39	110.47	110.93	111.46	109.97	110.48	111.29	111.85	110.26	109.5	111.3	109.66	111.07	110.21	110.48	110.91	112.33	110.52	110.82	110.11	110.99	111.07	111.04	111.58	110.33	111.02	111.11	109.1	111.08	109.57	111.91	112.06	109.48	110.37	109.7	111.56	111.08	110.33	110.32	110.74	112.48
104.5	104.02	103.4	103.86	105.89	104.75	104.68	103.48	103.2	105.18	103.57	105.23	103.3	102.97	104.88	104.94	104.06	103.66	103.07	104.53	103.44	105.05	103.4	106.92	105.07	104.73	105.24	104.77	102.89	103.89	103.93	103.3	104.17	103.7	104.54	106	103.97	103.35	103.03	102.76	103.96	105.89	105.99	104.68	104.01	104.64	104.48	104.2	102.25	105.83
106.66	104.97	103.71	105.31	104	105.64	104.57	105.84	104.47	107.39	105.01	105.93	105.48	105.85	106.4	106.57	105.53	105.73	105.26	104.68	105.67	106	104.86	105.51	105.78	104.84	105.65	107.33	104.76	105.64	105.68	105.5	106.33	106.8	104.63	107.68	105.26	104.99	104.84	105.04	104.31	104.2	105.75	105.31	105.27	106.11	105.61	106	105.18	104.41
110.61	110.37	110.46	111.65	111.61	112.3	111.45	111.29	111.94	110.51	112.59	110.38	111.37	110.22	110.36	112.46	111.35	110.08	112.51	112.12	110.89	112.01	112.43	111.35	111.52	112.9	109.24	113.28	112.81	111.25	113.45	112.19	110.78	111.72	112.26	110.07	112.31	110.72	112.19	111.42	112.16	112.11	112.49	112.88	112.4	110.8	110.98	110.96	112.2	112.58
105.71	105.52	107	107.62	106.75	106.34	105.06	104.73	106.03	105.75	105.83	104.66	106.68	104.28	104.93	107.29	107.02	106.35	104.37	107.04	105.71	105.69	106.48	106.35	105.57	105.27	107.39	105.59	105.53	107.01	107.32	106.58	105.3	105.71	105.33	106.9	105.56	104.38	106.23	105.99	103.93	105.85	107.21	104.85	105.5	105.99	105.7	105.47	105.91	106.12
111.8	112.4	113.31	112.82	112.43	113.08	109.7	112.62	112.23	112.43	111.94	113.85	112.87	112.7	111.78	112.2	110.54	113	111.23	114.09	112	111.32	111.9	112.22	111.92	114.52	111.8	111.99	112.87	112.15	110.9	112.96	112.15	112.5	111.91	112.32	113.06	112.3	112.82	111.31	111.2	112.65	112.1	112.8	110.29	111.07	113.22	111.79	111.95	111.38
111.96	111.61	113.36	109.19	112.59	111.16	112.4	114.65	111.56	110.6	112.03	114.15	113.9	111.81	113.07	112.27	111.74	112.1	112.83	110.14	110.11	112.3	112.58	113.29	112.81	113.1	111.08	112.25	112.72	110.92	112.75	112.13	111.68	111.9	113.15	110.42	111.22	112.83	113.19	111.07	113.63	112.44	112.17	112.83	113.11	112.04	113.62	112.36	112.12	110.57
100.78	100.01	99.2	100.3	99.472	101.85	101.54	100.81	99.148	101.28	99.617	99.431	99.751	100.45	98.717	101.21	98.934	100.82	100.52	99.31	100.12	102.63	99.963	99.565	100.43	99.283	101.41	99.574	99.454	99.487	101.05	101.45	99.319	99.461	99.691	99.519	98.481	99.884	100.28	100.21	99.897	100.16	100.04	101.03	100.47	99.89	100.81	98.764	101.06	98.786
99.715	101.3	101.6	99.031	99.548	100.79	99.562	99.499	101.28	99.91	99.975	101.08	99.855	100.14	101.38	100.93	100.13	100.73	99.251	101.57	100.42	101	100.9	99.538	100.66	102.21	100.04	99.155	100.7	101	101.12	101.43	100.64	102.06	100.14	100.25	101.02	100.89	100.5	101.12	100.48	101.46	100.24	99.56	99.451	99.056	101.51	99.669	100.44	100.44
104.48	104.19	105.2	104.78	106.13	105.65	104.21	104.97	107.41	104.76	105.74	106.31	103.74	105.83	104.49	106.63	104.6	106.72	105.62	105.75	106.28	105.27	105.29	104.82	107.01	106.54	104.72	105.27	104.74	105.57	106.81	104.63	105.57	104.39	105.85	105.75	105.72	106.15	105.9	106.35	104.92	104.99	104.53	106.07	106.28	107.09	104.06	105.3	104.88	105.67
106.95	107.88	105.72	105.61	104.92	106.19	105.46	106.26	105.9	104.25	105.73	105.94	105.64	104.63	104.96	105.41	104.52	104.43	105.69	105.43	105.78	106.23	106.71	104.51	106.8	105.87	105.8	106.83	106.16	104.71	104.75	105.61	106.88	104.78	105.89	107.01	107.07	104.94	105.36	104.72	105.63	105.48	104.96	104.81	104.39	106.31	106.22	104.96	103.98	106.72
111.4	110.93	111.92	110.47	111.68	111.73	112.78	113.17	111.84	111.07	111.26	111.73	112.18	111.67	110.85	110.34	112.61	110.49	112.08	112.57	110.84	112.01	111.3	110.97	111.41	110.58	111.05	111.28	110.1	111.67	110.26	111.62	111.53	110.71	110.36	111.11	111.11	111.32	112.88	111.12	109.74	110.17	109.91	113.01	111.69	111.29	112.34	110.87	110.8	110.38
112.69	111.63	112.64	111.68	113.5	112.88	112.63	112.43	111.9	112.64	112.35	112	110.73	112.43	112.41	112.41	112.73	111.54	112.14	111.11	111.65	110.52	112.07	111.71	111.32	112	112.5	111.77	111.39	112.4	112.4	111.92	111.05	112.44	112.13	110.31	111.88	111.48	111.52	112.14	112.13	111.42	111.58	111.55	111.91	111.66	111.72	112.8	111.92	110.82
117.74	115.99	116.63	118.63	116.67	117.7	117.73	116.41	117.06	117.05	117.56	117.27	117.28	117.64	117.55	116.19	117.37	118.93	117.75	117.38	116.83	117.69	117.79	116.13	117.59	117.59	116.5	118.58	117.42	118.51	117.28	117.89	117.96	116.85	119.26	119.26	116.7	117.06	118.42	117.75	118.24	118.14	116.6	117.16	118.22	116.65	117.05	118.12	118.71	117.88
114.13	112.61	112.38	110.5	112.36	110.6	110.82	112.32	111.91	110.72	112.34	111.56	110.46	112.89	112.3	112.05	109.93	113.18	112.36	111.15	111.21	112.27	110.83	111.19	112.51	112.37	112.56	112.86	111.83	112.35	112.21	111.11	111.54	111.32	110.48	110.36	110.34	112.46	112.33	111.22	110.41	110.86	112.85	111.02	110.89	110.98	111.36	112.81	112.46	112.69
107.44	106.05	104.16	105.18	104.56	105.9	105.73	105.22	106.63	105.3	104.69	105.26	104.4	106.24	104.82	105.07	106.92	106.48	105.66	106.72	106.13	105.22	105.77	105.57	106.43	105.19	104.27	106.4	103.86	106.02	105.55	105.82	105.09	106.02	107.48	106.22	105.84	103.99	107.39	106.62	106.59	104.67	106.91	105.68	104.53	103.15	105.26	105.36	106.16	105.15
110.06	109.54	109.63	111.06	111.81	110.59	109.91	109.72	109.15	110.13	109.2	111.58	109.62	110.47	110.31	108.9	107.68	109.98	110.31	108.89	110.13	110.07	109.5	110.05	109.63	110.22	110.48	107.79	110.14	110.16	112.46	110.76	109.25	108.39	109.74	110.7	111.43	110.31	109.75	110.43	111.27	109.63	108.27	107.85	109.88	111.26	109.54	109.76	111.68	109.19
113.19	114.38	115.26	112.88	112.41	111.67	111.99	111.36	111.45	112.1	112.44	113.84	113.51	113.27	110.82	112.99	112.02	112.53	111.68	112.2	111.42	114.03	112.52	113.99	112.06	113.5	111.83	113.84	113.76	110.02	113.3	113.92	111.9	114.81	112.61	113.47	113.75	112.47	114.64	112.15	112.03	112.54	112.91	113.24	112.4	113.37	112.67	113.22	113.21	112.15
112.25	110.22	110.97	110.91	111.22	111.86	112.28	110.36	109.86	110.03	111.43	109.55	113.09	108.42	110.7	112.27	111.44	111.81	110.98	110.88	109.84	111.31	112.14	110.12	111.09	111.46	112.43	111.21	110.15	112.25	110.99	112.16	111.85	111.49	110.86	109.39	109.96	111.25	111.55	112.31	109.68	111.37	111.98	112.67	111.13	110.77	111.58	111.21	111.54	109.37
111.77	112.38	113.42	111.2	112.65	112.73	113.48	112.46	111.43	111.85	110.49	112.69	110.19	112.9	112.71	112.94	112.19	110.96	112.55	111.15	111.93	113.38	112.79	111.64	112.05	111.92	110.56	111.52	112.26	112.63	110.75	112.82	113.02	111.38	112.19	111.9	112.68	111.97	111.77	111.59	112.63	112.18	113.19	111.89	111.83	112.21	112.51	113.87	111.09	110.86
105.48	106.25	105.3	106.41	106.7	105.44	105.9	106.17	103.77	105.9	106.17	105.55	105.09	105.48	105.86	106.16	107.16	104.34	104.03	105.58	105.58	103.36	104.6	105.83	104.68	106.69	105.88	104.91	104.77	107.73	105.86	106.46	105.03	105.56	104.14	107.32	105.65	106.38	106.06	105.04	105.33	105.15	105.42	106.49	105.26	105.86	106.51	104.62	104.56	105.78
110.37	108.73	110.58	110.76	110.96	109.21	111.1	109.89	110.7	110.1	109.55	109.92	108.7	109.93	110.23	108.21	110.3	110.2	110.42	110.14	109.49	109.06	110.51	110.23	111.09	109.1	108.73	111.03	108.8	110.22	110.5	111.9	107.71	110.18	110.32	108.14	110.05	110.12	109.54	111.05	109.63	110.4	109.24	109.84	109.69	108.64	107.31	109.49	110.2	109.96
104.01	106.48	105.09	105.83	105.2	104.97	104.89	105.44	105.56	105.52	104.16	105.9	105.73	105.62	105.24	106.09	104.99	105.06	105.09	105.73	104.37	106.11	105.87	105.33	106.5	105.54	105.93	104.74	105.75	106.2	105.53	105.07	105.16	105.27	106.21	105.29	105.3	105.96	106.82	105.04	103.79	103.83	105.52	105.18	105.85	105.52	105.57	104.9	105.02	104.85
107.44	108.05	107.83	105.76	106.66	105.38	108.12	104.93	106.54	107.22	106.37	107.01	105.98	108.13	107.35	107.58	107.45	106.7	107.69	106.61	106.68	106.77	106.78	106.45	106.64	106.3	107.11	106.55	104.78	105.32	106.14	107.13	106.03	106.19	106.88	106.55	107.05	106.63	105.75	107.2	106.38	107.2	107.5	106.39	106.27	106.9	106.5	106.29	105.06	107.04
111.64	110.53	110.99	111.84	111.3	112.38	111.3	110.61	110.83	110.77	111.29	111.24	110.95	112.64	110.55	109.32	110.37	110.69	110.94	111.25	112.59	110.19	110.83	111.47	111.44	111.23	111.68	112.55	111.1	109.65	110.7	112.13	110.37	111.38	111.44	112.56	112.39	112.22	111.88	113.37	109.96	111.63	110.69	110.94	111.85	111.45	109.78	110.1	111.64	111.02
111.96	110.54	111.73	110.54	112.02	111.42	111.78	109.79	110.73	111.34	112.09	110.55	111.87	109.33	110.38	112.65	111.76	110.42	112.25	111.39	111.23	109.85	111.77	111.77	110.8	111.06	111.38	112.08	110.39	110.12	109.81	111.89	111.65	111.48	110.59	110.8	110.9	112.32	112.84	112.3	112.32	110.89	110.23	110.4	110.38	111.52	109.85	111.47	111.26	111.43
110.47	110.11	109.66	109.99	110.39	110.41	109.64	111.45	110.27	109.84	111.74	109.48	109.43	111.79	110.24	108.66	109.48	108.99	108.78	109.77	110	108.88	110.34	109.42	109.97	109.22	110.23	109.42	110.51	110.29	109.37	109.55	111.39	110.05	107.62	108.81	110.03	109.55	108.36	108.73	108.42	110.15	110.82	108.41	110.01	108.95	109.37	111.48	110.2	109.63
105.88	105.25	105.16	103.77	105.22	106.34	104.84	104.61	104.33	106.09	105.55	104.89	103.97	104.24	106.17	104.71	105.19	106.66	103.35	105.84	105.23	104.45	105.78	105.94	105.59	105.18	105.12	106.08	105.51	105.45	103.88	104.42	105.03	106.56	105.88	105.79	104.13	104.89	105.74	105.51	106.55	105.59	104.25	107.05	104.97	102.58	102.95	105.39	105.03	104.05
101.57	101.39	101.3	99.941	100.14	99.288	98.885	99.004	99.07	100.09	100.37	98.532	98.776	99.147	99.618	98.243	99.561	99.311	99.263	101.01	99.781	98.527	99.195	99.206	99.915	99.942	101.24	99.267	100.67	99.649	99.676	99.778	99.41	98.084	99.46	101.08	101.14	101.23	99.632	99.858	101.76	100.79	98.204	99.681	98.686	100.9	99.777	98.354	100.51	100.32
111.62	111.63	111.8	110.95	113.43	112.71	112.44	110.39	112.68	111.76	110.78	112.73	111.15	111.86	111.83	112.52	111.09	110.79	111.33	112.3	112.09	112.38	112.28	111.98	111.92	111.63	112.17	112.13	112.27	112.56	111.5	111.21	111.61	112.56	112.25	113.77	111.4	111.64	112.53	111.7	112.26	112.2	114.09	111.01	110.59	110.55	113.27	111.9	111.37	113.08
106.05	106.15	106.07	103.87	104.25	106.05	104.7	106.25	105.8	105.37	106.21	106.56	107.06	106.85	107.2	106.96	105.57	106.18	107.6	105.56	105.06	105.62	106.18	105.03	103.97	105.78	105.23	105.21	106.92	107.05	106.48	105.86	105.9	105.34	105.83	104.99	105.18	105.75	105.57	105.93	106.08	106.93	106.9	105.63	105.3	104.4	104.98	106.48	104.99	104.8
107.49	108.08	106.53	106.5	106.95	107.12	106.85	107.06	106.53	105.38	107.32	105.63	107.46	105.94	106.75	106.36	105.58	105.68	106.42	104.15	106.44	107.26	106.73	105.01	106.14	106.13	106.43	105.86	105.83	104.2	106.82	104.95	106.57	106.42	105.81	105.72	106.93	106.69	105.64	106.53	107.01	106.21	106.94	105.52	105.67	104.21	107.38	105.32	106.62	105.9
110.22	109.77	108.81	110.23	109.95	110.07	110.37	108.53	108.76	108.56	109.08	110.37	109.76	109.92	109.1	108.78	109.12	108.04	110	108.19	112.02	109.5	111.34	110.21	110.01	110.19	110.49	109.82	110.07	111.12	109.75	109.44	109.92	110.62	110.41	109.37	108.46	109.99	107.9	110.64	110.35	109.57	108.49	110.25	109.63	109.66	109.45	109.15	110.23	109.41
104.14	103.51	106.27	103.57	103.96	104.48	105.74	105.36	106.07	105.92	104.42	106.47	105.31	106.38	105.57	106.07	105.21	106.05	105.9	106.38	103.72	103.75	106.4	105.41	105.61	105.04	106.22	104.45	105.49	105.33	104.78	105.64	105.42	105.59	103.56	105.5	105.22	107.26	105.83	105.32	105.91	104.57	106.88	104.71	105.72	106.63	105.88	106.02	105.65	105.89
110.47	110.4	109.19	110.09	111.62	109.8	111.84	111.61	109.6	111.4	112.25	111.4	109.38	109.54	110.34	111.59	110.97	110.51	108.69	109.6	110.12	112.25	110.22	109.87	108.85	110.31	111.29	109.52	110.27	111.62	109.89	113.17	111.49	110.43	111.17	110.24	112.62	111.5	109.37	110.84	111.61	109.95	109.62	110.03	109.4	111.46	109.11	111.07	109.77	110.07
99.444	98.395	100.97	99.832	99.155	100.15	100.67	99.925	100.77	98.573	100.22	100.25	100.61	100.15	98.789	98.231	98.831	98.826	99.444	101.55	101.03	99.968	99.608	99.797	99.224	99.084	100.45	100.27	101.4	99.083	98.92	100.76	100.65	100.13	100.48	100.54	100.34	99.511	99.722	100.05	101.35	99.56	100.49	99.286	99.83	100.4	100.34	100.32	98.788	100.56
104.8	105.65	104.98	105.01	106.28	103.92	104.87	105.78	106.22	106.07	103.7	105.59	104.74	105.64	104.75	105.9	104.13	104.93	104.84	104.42	103.61	106.07	105.54	104.42	103.34	104.63	104.21	103.99	104.56	103.64	105.89	105.64	104.97	104.28	106.39	105.98	105.78	104.38	105.41	105.14	105.16	106.62	104.61	104.99	105.38	104.51	105.19	104.92	105.93	104.99
110.13	109.12	111.14	110.07	109	109.18	109.63	110.21	109.38	109.61	111.27	109.48	109.1	108.93	108.59	108.7	111.1	110.79	111.34	109.61	110.83	108.85	109.04	108.37	110.17	110.44	109.82	109.68	109.41	108.98	110.87	111.2	111.19	111.26	109	109.72	110.03	110.35	109.97	107.77	108.51	108.95	110.52	111.78	108.52	109.01	111.63	110.02	110.44	109.64
105.5	104.48	106.28	105.74	106.87	105.56	105.47	104.45	105.01	104.3	104.45	104.73	104.27	107.09	104.99	106.37	105.68	105.34	105.56	105.67	106.01	106.43	105.09	104.32	104.39	105.86	105.81	106.59	105.54	105.89	105.61	105.44	105.73	106.67	105.43	104.65	107.4	106.56	105.58	106.55	105.67	103.94	105.75	105.44	105.86	104.59	105.21	105.18	104.33	105.25
107.39	106.29	105.09	107.79	105.18	105.64	105.68	104.82	105.08	106.44	106.18	105.43	105.95	104.94	105.04	106.4	106.83	106.53	105.02	106.26	106.12	105.5	105.47	106.11	105.81	105.5	106.63	105.11	105.32	105.79	105.13	104.69	106.17	104.48	104.26	105.46	106.59	105.48	105.72	105.06	104	107.13	106.02	105.97	106.81	105.94	106.28	104.98	106.25	105.38
112.18	113.11	114.32	113.6	113.24	113.35	114.02	112.55	112.68	113.86	114.13	111.84	114.36	113	112.75	112.63	111.97	111.77	113.24	114.38	112.62	112.41	110.45	115.01	114.72	113.7	113.78	113.91	112.2	112.31	114.19	112.58	112.05	113.14	113.64	113.42	113.2	113.04	112.44	112.73	111.76	112.72	111.26	111.75	113.24	114.53	111.82	113.47	111.8	112.76
105.53	106.22	104.79	105.29	105.96	106.47	105.28	105.96	107.09	106.15	105.2	106.2	106.27	106.14	105.06	106.43	106	104.09	106.65	105.77	105.33	106.04	104.65	106.81	106.01	105.53	106.82	104.97	104.55	105.55	105.63	105.55	107.1	106.33	104.87	103.31	105.2	105.23	106.08	103.89	105.05	105.89	105.51	107.11	105.85	104.92	104.4	104.59	106.36	106.55
110.03	110.76	109.85	111.29	110.12	111.54	111.07	111.3	111.3	110.33	111.03	111.73	112.03	111.61	110.36	110.73	111.41	111.75	111.68	109.89	113.22	111.66	110.23	111.32	110.78	111.56	110.57	112.34	111.29	111.68	112.23	111.87	111.69	109.14	111.98	112.31	110.86	111.36	111.28	111.78	109.58	110.8	111.87	111.37	111.6	109.88	112.03	110.19	112.14	111.02
106.3	106.37	106.45	106.17	103.82	103.26	105.71	103.94	104.54	105.41	103.71	105.34	107.15	105.17	104.67	105.38	106.34	106.04	104.61	104.6	104.87	103.99	107.31	104.59	104.28	104.47	105.85	104.49	106.65	106.12	104.57	106.43	107.24	107.64	106.15	106.64	106.32	105.32	109.02	105.12	104.02	105.26	105.01	104.9	105.78	107.77	104.89	104.77	105.94	106.75
103.97	106.62	104.75	104.12	103.67	107.38	104.03	106.73	104.96	104.81	104.33	106.63	104.13	105.39	106.38	105.51	105.24	105.65	105.91	106.52	104.52	105.55	105.5	103.82	106.56	105.71	103.53	105.31	107.75	106.48	105.94	105.13	106.61	105.29	106.78	105.63	105.35	107.34	105.47	104.04	105.88	106.38	104.18	107.82	105.14	106.6	105.9	105.42	105.18	104.74
107.28	106.34	107	106.02	105.08	105.94	107.48	106.01	108.3	107.29	106.93	107.28	106.2	107.55	107.43	107.68	107.81	107.05	106.64	107.37	106.87	106.6	108.15	107.32	106.39	107.23	106.62	106.56	107.21	105.59	105.3	105.83	107	106.93	106.88	106.85	105.91	106.51	107.07	106.98	105.32	106.05	108.57	107.61	106.79	107.64	108.03	105.35	105.41	106.82
106.25	104.95	104.55	105.96	105.69	105.17	104.55	106.09	106.69	103.86	105.76	106.8	107.76	105.63	105.16	105.22	104.93	105.62	104.38	106.2	105.69	107.6	105.92	104.77	106.42	106.81	105.08	105.67	105.94	104.83	104.65	105.38	104.5	107.16	105.34	105.27	106.56	107.07	105.19	107.17	105.8	105.18	104.08	105.36	105.65	104.65	106.48	107.27	105.2	104.48
110.72	112.25	110.84	111.82	109.91	112.12	111.02	110.14	109.81	113.05	110.77	111.36	111.06	110.82	111.95	111.77	111.65	110.98	111.86	111.33	110.93	111.4	111.09	112.63	110.63	111.86	112.99	111.95	111.29	111.54	110.4	110.58	110.6	111.54	111.07	112.19	109.63	111.21	112.47	112.39	111.13	112.85	109.89	110.94	111.55	109.6	111.11	110.31	113.62	110.42
105.15	107.22	104.7	107.65	104.1	104.68	103.35	104.66	103.39	104.43	105.73	104.98	104.96	105.42	106.25	106.21	104.62	105.35	104.51	105.05	105.67	105.88	104.93	103.99	104.34	103.86	106.87	104.69	104.71	106.08	105.79	106.32	105.65	105.24	106.35	103.89	104.28	105.81	104.37	106.62	106.88	105.07	106.19	105.41	105.42	104.06	105.95	106	105.57	106.48
105.12	105.7	103.5	104.74	105.05	104.89	105.67	104.3	104.53	102.08	104.59	103.17	104.07	104.17	105.2	104.34	104.2	103.86	104.71	104.11	104.33	105.55	103.08	106.18	103.71	105.33	103.29	104.35	104.47	103.9	102.78	105.99	104.73	103.65	105.03	103.39	105.36	103.78	103.69	104.98	103.59	102.34	102.84	104.5	103.44	105.22	102.95	105.2	103.92	104.52
99.794	99.591	100.03	99.412	100.56	100.81	101.24	99.394	101.44	99.025	99.878	99.726	100.51	100.67	98.852	99.658	100.09	100.07	99.855	100.41	99.54	99.733	101.88	99.883	99.07	100.38	100.65	100.94	99.955	99.48	100.94	100.48	101.31	99.88	100.84	101.69	100.12	100.86	101.61	99.44	100.22	99.925	100.83	99.825	101.24	100.3	98.862	98.562	99.693	99.789
106.37	106.48	106.46	106.31	106.02	107.18	103.91	106.24	106.06	104.35	106.26	107.31	105.92	106.47	105.63	105.91	105.97	106.6	105.73	106.17	105.63	106.96	105.71	105.6	105.97	104.14	105.98	106.91	104.74	103.29	105.83	105.41	105.41	106.43	106.59	105.81	104.36	107.55	107.36	105.54	107.4	106.88	106.15	106.33	106.57	105.78	107.4	106.46	105.03	105.6
105.23	105.01	104.62	106.13	106.13	104.72	106.66	103.07	105.02	105.32	105.65	104.21	105.79	105.14	105.49	105.18	103.68	105.46	105.55	104.11	104.57	104.41	104.43	105.07	104.7	103.54	105.35	104.42	105.88	103.59	104.9	102.99	105.14	102.76	104.38	104.93	103.87	105.08	105.32	105.85	105.73	105.41	105.31	105.74	104.08	105.77	105.83	105.43	106.08	104.23
111.13	110.57	111.2	110.56	110.95	110.73	112.15	110.48	110.71	110.5	112.67	110.86	110.95	111.09	112.12	112	109.2	111.71	110.08	111.49	112.85	110.82	111.01	112.75	110.09	111.23	110.6	112.46	111.69	111.47	110.76	110.8	110.36	111.41	111.44	110.62	111.99	112.68	110.9	111.87	109.5	110.86	111.58	110.45	110.49	111.51	112.32	110.62	109.72	110.36
107.63	106.51	107.04	106.57	108.15	107.25	106.75	106.58	107.32	107.51	107.84	107.2	107.3	107.72	107.89	106.33	107.18	106.71	106.45	107.16	106.84	106.65	105.82	107.28	106.74	107.79	107.05	107.06	107.89	107.56	108	107.21	106.78	106.6	107.73	107.17	106.18	107.38	107.91	107.75	107.97	107.31	107.78	108.04	106.09	108.34	107.84	107.37	109.01	106.96
100.71	99.137	101.57	100.43	101.29	99.325	101.67	100.89	101.65	100.06	100.32	100.37	101.5	99.352	102.04	100.43	100.77	101	100.69	101.31	101.55	102.24	100.81	100.44	102.45	99.899	101.99	100.65	103.17	100.15	101.01	101.61	100.17	101.59	99.011	100.75	100.67	100.83	100.65	101.11	100.38	102	100.32	99.961	99.599	100.12	101.18	98.806	100.5	101.47
107.99	106.23	106.72	106.1	105.92	105.81	106.42	106.31	106.76	107.05	107.06	107.69	106.4	107.6	105.37	106.83	106.12	105.65	105.73	105.92	106.36	106.58	108.18	108.52	105.31	106.63	106.34	105.74	106.41	107.78	106.9	106.51	105.66	107.43	105.78	105.81	107.85	107.07	103.67	107.75	105.65	106.29	107.62	106.67	105.77	106.84	107.14	105.82	105.99	107.4
112.35	112.86	112.49	111.89	113.64	112.81	112.62	111.26	113.32	113.49	114.4	112.54	113.38	112.48	113.21	113.93	113.07	113.69	113.67	112.04	112.73	112.16	111.84	111.85	112.38	112.42	111.41	113.51	114.12	113.14	113.39	112.35	113.94	114.32	113.97	113.09	112.12	113.44	113.26	113.23	113.9	113.21	112.76	112.85	113.12	113.76	112.3	112.78	112.83	114.65
106.7	105.85	107.99	106.57	106.91	107.53	108.19	104.81	105.63	107.3	108.79	105.25	106.16	106.15	107.29	106.99	106.73	106.84	106.46	107.04	107.07	106.31	105.22	105.88	106.9	105.65	105.11	107.85	106.99	105.79	107.01	105.76	105.32	108.86	106.77	104.99	105.56	105.77	106.67	105.37	106.28	108.08	107	106.75	104.74	107.83	107.24	107.58	104.21	108.46
106.8	108.26	106.44	106.3	106.41	106.77	105.7	106.54	107.2	106.6	107.05	108.4	106.57	106.75	106.27	105.97	107.29	108.17	106.71	106.55	106.12	108.38	107.25	106.57	106.38	107.4	106.37	106.64	108.41	106.59	106.61	107.91	107.82	106.91	107.4	106.76	105.24	104.75	107.33	105.04	105.86	107.73	106.46	108.8	105.61	106.78	107.83	106.74	107.38	107.16
100.12	99.883	99.537	101.1	99.316	100.72	101.06	100.4	99.694	99.245	99.48	98.646	99.663	99.897	99.9	98.443	99.225	99.997	100.43	101.85	100.99	101.37	99.707	99.109	99.747	99.488	101.33	100.29	98.515	101.24	99.707	98.613	99.755	99.697	100.33	99.19	99.789	99.204	100.03	100.17	100.08	99.062	98.65	100.29	101.74	100.51	99.797	100.27	99.057	99.899
107.08	105.36	107.55	106.3	106.03	107.11	106.02	105.95	107.49	106.25	106.39	106.43	106.34	104.65	105.32	105.4	106.53	108.41	106.12	105.86	105.83	106.19	106.81	105.38	105.98	108.05	106.55	107.16	106.07	106.4	107.91	107.29	107.33	106.99	106.6	105.41	107.11	107.08	107.25	107.11	106.28	106.78	105.96	105.24	105.54	106.88	107.23	106.16	106.07	105.26
106.09	106.21	106.12	105.43	106.55	106.2	105.38	106.4	107.87	106.16	105.84	105.23	105.95	105.89	106.42	105.02	107.01	106.17	106.83	106.71	106.77	104.69	107.18	107.09	105.82	105.15	104.67	104.66	106.28	106.47	106.48	107.51	105.84	107.38	106.33	107.21	107.42	105.82	107.2	106.35	106.53	105.17	108.14	106.71	105.33	106.34	107.07	106.98	105.97	107.61
110.61	110.62	111.19	110.98	109.69	111.69	112.16	110.61	110.73	110.81	111.48	111.7	111.13	112.12	112.4	111.88	111.04	112.45	112.43	111.45	111.9	111.13	110.08	109.95	111.02	108.83	110.96	111.79	111.4	111.26	111.99	111.28	111.94	110.68	110.54	111.53	110.47	111.75	111.41	112.17	111.13	111.54	112.1	111.16	112.45	112.65	110.94	111.88	110.2	110.77
110.35	110.76	111.62	110.76	110.13	110.82	111.63	110.35	111.92	110.14	112.02	112.81	110.47	111.08	110.07	111.15	111.52	111.19	110.83	110.62	110.21	111.83	112.03	111.89	112.24	111.01	111.28	112.24	112.48	110.28	111.38	110.96	110.31	110.73	111.65	111.85	111.49	111.26	111.69	110.18	111.07	110.98	110.22	109.99	110.2	111.97	111.66	111.74	110.9	110.72
110.53	108.51	111.38	109.55	110.65	111.35	109.74	110.44	110.77	110.74	110.05	109.45	109.72	111.81	111.91	108.91	110.21	111.21	110.02	111.06	111.27	111.16	110.78	111.42	111.18	109.89	110.81	112.07	109.8	112.16	109.74	109.74	108.69	110.62	110.91	109.91	110.01	112.34	111.78	109.55	109.29	112.37	110.7	110.67	110.32	111.46	111.15	110.44	110.58	110.4
106.19	105.88	104.55	105.74	107	104.84	102.95	106.24	104.6	107.25	107.48	104.95	105.68	106.79	105.83	106.62	104.51	105.82	103.88	105.76	105.63	105	105.66	104.96	105.15	106.48	106.91	105.37	105.91	105.15	106.23	105.73	105.44	104.64	107.42	105.71	103.82	105.72	105.25	105.84	106.34	104.61	107.22	105.58	107.04	105.73	106.19	104.54	104.83	105.7
105.34	104.28	103.02	104.22	105.2	105.06	105.16	102.65	103.39	104.98	104.89	103.36	104.91	105.03	104.73	104.7	102.41	102.09	103.51	104.5	103.96	105.46	104.44	102.68	105.37	102.8	105.35	104.17	104.77	102.81	105.59	104.82	105.61	103.3	103.45	103.55	104.56	104.11	104.46	104.36	105.03	102.82	103.18	105.05	103.63	105.25	104.26	104.61	104.44	104.44
104.64	108.37	106.39	106.24	107.8	105.97	104.61	106.59	105.75	105.92	106.82	106.98	105.45	106.96	105.36	105.95	106.16	106.59	106.14	105.93	105.4	105.12	106.11	106.67	105.14	104.7	106.56	107.41	104.26	105.35	106.19	107.67	105.44	105.76	105.47	105.78	106.7	107.12	105.03	108.52	106.36	106.19	105.41	104.47	106.9	105.39	107.34	106.46	105.9	107.1
116.83	115.14	117.49	117.22	116.95	117.26	118.74	117.83	118.36	117.07	116.95	118.04	118.35	118.82	117.63	118.06	117.67	116.5	118.68	117.49	117.93	117.36	118.19	118.39	117.37	117.99	117.43	117.34	118.02	119.64	116.76	117.23	117.84	117.79	118.04	117.31	117.39	119.5	116.55	115.8	116.71	117.08	116.82	118.16	116.58	118.99	118.92	118.07	115.87	117.61
116.19	115.71	116.32	113.56	116.25	116.64	116.78	116.61	114.62	114.22	115.81	115.76	117.35	115.21	116.69	115.98	115.89	116.52	114.91	115.9	115.23	115.96	115.62	115.8	115.02	116.87	115.48	115.97	116.05	116.32	115.06	114.98	115.3	116.08	116.5	115.21	116.84	116.19	115.94	118.18	115.97	115.38	116.16	115.45	116.21	115.58	116.73	117.56	116.37	116.68
111.98	111.95	112.61	110.65	111.44	109.86	110.55	111.11	111.23	112.03	112.26	112.1	111.9	111.29	112.9	111.54	111.84	111.11	111.36	111.25	111.61	110.54	112.08	111.86	113.44	111.94	111.72	112.64	110.92	110.26	110.64	112.44	112.64	113.01	110.65	112.16	111.1	111.08	111	112.37	111.67	110.15	111.2	112.63	110.73	110.98	112.79	110.83	111.06	109.98
100.23	100.05	99.319	99.235	98.601	100.14	101.04	102.09	98.494	100.89	101.35	99.653	100.58	99.366	99.895	98.954	100.88	100.64	98.804	98.486	99.719	98.266	100.87	100.2	100.99	99.554	100.57	100.48	99.587	99.674	99.78	98.952	98.445	98.663	99.803	99.736	100.25	99.632	99.481	99.756	99.794	99.98	99.408	101.1	98.618	99.155	99.808	99.22	100.05	100.09
111.99	114.03	114.21	111.4	113.2	111.79	113.96	112.69	112.25	112.36	113.34	110.87	114.53	113.04	111.46	112.4	113.41	113.09	110.22	112.24	112.15	112.8	112.52	111.2	112.58	112.3	112.03	111.92	112.75	112.72	113.8	112.8	111.85	113.71	112.99	113.33	112.32	112.6	113.55	110.81	113.35	111.29	113.58	113.2	110.66	109.67	113.51	113.09	113.4	111.66
99.555	99.601	99.861	99.453	99.944	100.25	101.93	99.044	100.36	100.57	99.051	99.245	99.897	100.98	100.14	98.406	99.437	98.319	98.676	99.53	100.51	101.21	101.15	99.884	100.63	100.42	99.912	101.68	100.01	99.184	100.69	100.44	98.735	99.928	100.3	97.805	100.3	99.715	99.589	101.31	99.124	101	98.638	101.14	99.074	99.586	100.53	100.31	100.4	100.46
105.94	105.86	106.15	106.04	104.72	107.99	106.56	104.96	106.92	105.2	105.87	106.16	105.75	106.04	106.23	106.75	104.3	106.34	105.94	106.47	105.3	107.16	105.28	106.7	105.8	106.44	105.91	105.84	105.22	106.24	105.67	105.86	105.81	106.68	105.67	104.76	106.12	106	107.21	105.65	105.81	105.2	107.1	106.82	104.99	106.6	104.94	106.06	105.37	105.87
111.17	112.13	113.82	111.81	112.48	113.42	110.51	110.65	113.62	112.71	111.81	113.05	112.23	111.42	110.81	111.74	112.98	111.09	113.59	110.86	110.78	111.15	112.92	111.1	112.47	111.75	112.08	111.49	112.35	112.74	112.57	111.34	110.49	110.77	111.24	110.64	110.15	111.5	110.85	110.64	112.95	112.06	112.82	111.65	112.89	110.28	112.37	110.99	111.76	112.97
106.04	104.02	106.44	104.9	107.24	106.21	106.19	106.2	104.74	104.6	104.54	105.84	106.23	102.6	106.19	105.35	104.94	105.11	106.2	105.23	105.53	105.05	106.2	105.32	104.96	105.67	105.23	106.34	104.73	106.63	103.84	104.88	102.65	105.69	105.19	105.46	105.83	105.32	105.42	104.71	105.71	104.78	107.7	106.49	104.41	104.68	107.19	106.32	103.75	105.5
104.64	103.85	104.38	103.6	103.9	104.96	104.39	103.68	104.03	103.82	101.94	103.33	104.64	104.54	103.18	106.04	104.12	104.08	105.09	104.02	102.84	103.54	103.25	105.03	104.89	103.33	104.34	103.73	103.52	103.48	104.91	104.9	103.14	105.15	104.08	104	104.27	104.98	103.74	104.38	102.7	104.2	105.13	104.18	104.26	102.65	101.38	104.53	105.62	102.71
118.55	117.82	119.68	117.49	117.67	117.95	117.17	117.57	117.16	117.31	118.33	117.19	115.84	118.88	117.57	117.45	117.96	117.35	118.41	117.95	118.46	117.04	116.86	117.2	116.9	116.25	117.61	117.5	117.93	117.48	117.56	118.64	117.38	116.83	118.86	119.29	117.79	116.52	117.26	118.02	120.13	117.21	117.46	117.41	117.41	118.69	116.93	117.02	117.91	118.87
106.74	105.32	107.88	106.16	105.53	107.01	106.51	105.33	106.17	106.45	105.66	106.27	106.96	105.93	105.84	106.28	105.87	105.3	107.56	103.71	106.26	105.36	105.71	104.3	107.48	104.32	104.26	105.99	105.15	106.91	106	105.64	104.68	108.03	106.93	106.59	105.64	105.1	106.17	104.33	105.58	106.24	105.07	105.66	104.38	105.39	105.36	105.39	105.67	107.65
109.45	111.39	109.29	108.67	111.27	110.95	109.6	107.46	108.62	109.36	110.56	109.28	109.27	111.46	109.93	111.91	110.23	110.23	110.93	111.57	110.21	109.35	110.48	110.38	110.77	109.4	111.18	111.45	110.92	110.27	110.98	111.1	110.37	109.54	110.21	110.17	109.61	109.12	109.57	110.39	109.7	110.76	110.72	109.69	110.27	108.95	111.61	108.89	110.38	111.04
106.47	105.9	104.46	107.04	104.38	105.4	107.13	105.29	106.3	103.81	106.48	106.43	105.37	104.77	105.12	105.32	106.02	104.57	106.14	106.09	105.39	105.77	105.24	104.88	105.61	107.53	104.64	105.74	103.57	105.63	105.05	104.96	106.72	104.74	106.14	106.95	106.08	106.07	105.2	105.51	107.28	104.79	104.4	106.26	106.14	105.04	107.6	107.08	105.05	105.48
106.09	107.12	107.85	105.79	106.88	105.05	106.36	105.4	107.04	107.67	106.93	107.29	107.15	107.02	107.43	106.66	105.96	105.94	107.47	106.78	105.54	107.21	106.22	106.85	106.65	108.59	107.96	104.95	107.56	106.99	106.4	108.18	106.64	106.58	107.19	106.84	106.49	104.3	107.36	106.94	107.02	106.22	107.26	107.46	104.89	106.82	106.37	107.39	105.57	107.48
110.04	112.44	111.61	111.13	110.64	110.01	110.42	111.01	109.49	111.39	111.66	112.12	110.85	110.32	111.79	111.12	111.24	110.95	110.92	112.5	109.79	111.34	111.35	110.07	110.3	111.02	110.49	111.19	110.95	113.43	111.2	112.41	110.88	112.32	110.61	110.46	109.28	111.3	112.59	110.94	112.32	109.54	110.43	111.66	110.05	111.65	110.74	109.82	111.49	111.74
101.32	99.918	99.438	98.892	99.373	99.853	98.005	100.37	100.08	100.18	98.938	98.221	100.2	100.15	98.994	100.55	101.14	99.05	99.739	99.783	100.22	100.77	100.58	99.477	100.19	100.51	100.71	98.59	98.334	99.4	101.4	98.946	99.765	98.018	99.389	99.153	99.739	99.001	98.143	100.72	98.652	99.991	99.674	99.636	99.046	99.357	100.36	99.694	100.39	99.324
103.31	105.24	105.94	105.62	105.54	104.8	104.72	105.59	105.87	107.1	106.07	105.58	105.12	105.07	106.04	104.96	106.04	105.31	105.45	104.56	104.01	105.81	104.47	105.58	105.49	105.19	104.13	105.41	104.95	104.7	106.01	105.52	105.28	105.44	104.22	106.93	105.59	106.02	106.25	105.09	104.68	106.49	105.25	105.84	105.57	106.14	105.42	104.57	105.64	105.56
113.73	113.09	111.52	110.73	112.21	112.31	109.43	111.39	110.6	111.97	111.27	112.47	110.3	111.22	111.36	112.71	112.46	111.99	114.31	110.11	112.65	110.1	112	111.84	112.1	112.17	112.49	110.25	110.77	111.98	110.79	113	112.8	111.63	111.92	111.21	110.35	111.69	110.4	111.03	110.32	112.24	110.68	112.65	112.77	111.04	109.71	111.51	111.24	112.01
105.44	106.49	106.34	105.45	106.31	106.1	106.25	107.05	105.58	106.08	106.42	106.34	106.36	106.76	106.26	105.04	105.41	105.47	105.25	107.8	105.85	105.92	104.33	105.13	107.01	106.25	106.27	104.81	106.6	106.73	107.11	104.9	105.54	105.47	107.81	106.26	105.73	105.56	105.86	105.83	106.42	104.94	105.23	105.7	103.63	106.37	105.02	106.33	106.99	107.12
105.29	105.24	105.62	106.27	103.79	105.45	105.88	106.25	105.23	106.45	105.08	106.11	106	105.09	105.46	106.49	105.15	106.7	104.74	106.64	105.44	104.03	104.99	105.35	105.3	105.02	104.64	104.87	104.83	107.9	107.75	105.21	106.62	105.66	105.56	104.35	105.49	104.87	105.46	105.14	107.18	106.8	104.41	107.08	105.12	105.7	106.12	106.27	106.19	105.3
105.72	103.68	105.76	104.6	102.95	104.65	104.28	104.95	104.44	104.02	106.17	103.58	104.44	102.71	104.06	102.86	104.4	105.69	103.29	104.91	104.19	104.23	103.63	103.43	103.76	104.96	104.39	103.24	103.17	104.05	105.19	105.5	104.49	104.88	103.98	104.47	104.66	102.75	103.65	105.16	105.05	104.92	104.22	103.98	103.63	104.38	104.04	103.67	103.56	104.17
112.21	110.92	112.28	112.8	112.39	110.96	113.13	110.76	111.74	111.64	111.27	112.28	112.28	112.38	113.43	112.62	112.18	112.1	110.96	111.55	110.92	111.87	112.33	114.44	113.43	111.58	111.9	113.01	112.22	108.49	112.33	112.23	113.12	112.45	112.67	112.7	113.89	112.4	112.43	112.55	112.48	113.62	111.57	112.92	113.4	112.3	111.22	115.11	112.92	110.42
105.66	104.54	103.95	105.09	104.51	103.79	105.57	103.11	105.35	107.35	104.71	104.84	103.36	106.17	104.43	104.89	104.09	103.79	104.99	105.49	105.79	105.18	104.89	104.79	104.09	104.66	105.11	103.41	104.38	105.66	102.73	103.53	104.73	105.27	105.47	105.72	103.4	106.25	103.72	105.2	105.36	105.03	104.55	104.64	104.82	104.32	106.04	104.89	104.44	107.01
117.4	117.51	118.04	115.99	116.39	119.23	117.35	118.31	115.74	117.27	117.12	116.78	116.57	116.95	118.99	118.37	116.82	118.27	118.01	119.9	116.85	117.86	116.06	118.52	117.78	117.73	116.98	117.92	117.09	116.64	117.49	117.13	119.38	119.46	117.47	117.61	118.14	118.2	118.06	118.67	116.22	117.54	117.01	115.15	116.66	116.44	116.68	117.9	116.57	117.21
106.42	105.16	107.62	106.09	103.57	107.05	105.01	105.81	108.34	107.32	107.18	106.35	106.16	105.68	107.94	105.53	105.43	106.81	105.67	106.8	105.99	106.75	106.79	106.83	108.18	104.7	107.17	107.38	105.6	106.42	106.29	106.83	106.43	106.12	106.93	108.17	107.65	107.07	107.23	106.07	107.15	104.99	106.39	105.87	106.31	107.35	105.21	105.65	106.25	106.51
106.61	105.24	106.43	106.8	104.56	106.06	105.43	104.49	105.52	105.39	104.41	106.81	103.65	104.94	104.61	104.75	105.62	105.74	105.49	105.08	104.39	104.03	107.27	105.22	105.39	105.59	105.51	107.31	105.55	106.54	105.57	104.61	105.62	104.76	106.42	106.34	107.66	105.2	105.12	103.64	105.08	105.79	105.49	105.78	105.55	105.35	105.83	105.18	106.05	104.1
103.67	102.44	103.62	103.51	105.36	105.82	103.47	104.64	103.62	105.46	104.76	103.91	104.75	103.84	103.42	103.29	103.03	103.68	104.33	103.46	103	104.46	105.73	103.79	104.91	104.35	106.46	103.1	103.76	103.22	102.67	104.36	104.58	104.48	103.69	103.55	104.73	102.95	104.15	105.01	106.43	104.57	103.82	103.87	103.32	102.62	105.33	104.41	104.25	105.49
110	111.41	112.24	112.55	111.71	112.13	111.91	111.47	111.4	112.81	111.4	110.91	113.34	113.12	111.28	110.62	111.86	112.06	111.67	111.81	110.88	111.64	111.8	110.61	110.89	111.3	110.95	111.71	111.92	112.28	112.85	110.05	111.29	111.37	112.21	111.63	111.17	112.29	111.65	112.77	111.27	110.04	110.48	112.03	111.29	110.51	112.34	110.91	112.23	111.11
106.44	106.91	106.14	104.62	105.77	105.21	105.7	106.99	106.67	103.86	106.35	106.58	105.53	105.3	107.03	105.38	105.3	105.83	104.35	104.63	104.69	105.35	106.18	104.33	106.11	105.19	104.46	106.73	106.99	104.19	104.64	105.98	103.83	105.54	106.65	106	104.7	105.68	104.42	105.84	106.34	105.06	105.83	106.61	106.88	105.08	106.36	104.18	104.16	106.85
111.64	110.35	111	112.96	110.25	112.11	111.87	111.58	112.08	111.01	110.68	111.75	112.63	111.06	112.12	111.62	111.58	111.79	111.68	111.38	111.83	110.99	111.69	111.5	111.22	112.5	111.66	110.99	112.19	113.69	111.7	112.01	111.76	110.54	112.11	111.6	112.31	112.09	113.51	111.41	112.55	111.13	110.61	110.38	111.31	110.42	112.09	110.77	111.19	110.99
106.44	104.15	104.23	104.06	104.43	104.92	105.49	105.31	103.91	104.94	105.02	105.73	104.35	107.01	107.37	105.7	105.62	105.81	104.91	104.31	105.23	104.98	104.61	103.02	106.09	104.24	105.34	105.47	105.44	107.05	106.31	104.87	103.42	104.66	105.54	104.62	105.2	105.01	105.98	105.11	105.35	105.37	104.97	105.35	103.56	103.45	104.73	104.7	105.29	103.97
106.51	106.62	106.18	105.82	105.1	104.56	106.06	104.79	107.61	106.99	105.78	105.05	106.03	105.69	106.04	104.86	105.24	106.34	106.29	104.12	104.85	104.49	104.74	105.43	105.5	105.58	104.69	106.15	106.29	105.09	105.98	106.56	105.71	107.04	105.72	104.57	106.95	105.37	104.37	106.48	105.24	106.25	104.58	105.99	105.94	104.76	104.25	104.28	105.29	104.3
103.84	104.81	104.11	102.89	105.29	102.46	103.53	103.21	104.62	102.92	103.87	104.33	104.42	104.74	104.21	103.79	103.65	104.49	105.07	104.6	104.4	105.01	104.47	105.31	103.83	102.79	104.04	104.88	104.42	102.85	104.54	103.57	104.56	103.87	106.01	103.73	103.07	103.96	103.68	105.65	105.06	104.49	104.96	105.19	103.36	104.68	103.13	102.53	106.08	104.48
106.64	105.39	104.42	106.06	105.71	107.85	107.08	106.32	104.43	106.51	106.46	105.22	106.21	105.23	106.03	106.61	105.68	106.42	107.02	106.44	105.73	105.72	105.87	104.69	105.49	106.06	105.94	105.16	106.87	105.78	104.72	106.23	107.21	106.48	105.62	106.1	105.53	105.07	105.11	105.49	104.61	106.07	104.59	105.68	106.5	106.02	105.43	106.46	103.36	104.65
100.61	100.69	100.25	100.35	100.26	101.39	100.85	101.12	101.23	101.21	101.25	102.11	100.77	100.66	101.02	100.28	101.69	98.92	100.95	100.69	100.26	99.01	99.842	101.98	100.73	100.19	101.83	101.13	100.31	100.22	99.236	102.02	100.1	102.61	101.31	101.57	99.566	99.874	101.11	100.71	100.67	101.18	99.721	100.7	100.43	100.76	100.13	101.61	99.787	100.38
104.7	105.63	105.92	105.9	103.88	105.8	105.76	104.52	105.69	106.28	106.17	105.71	106.47	106.66	105.67	106.34	105.46	105.04	106.71	104.88	105.58	105.36	106.69	105.61	105.48	106.42	106.1	104.16	106.53	105.2	105.28	105.93	105.9	105.27	106.6	104.44	105.21	105.84	105.13	107.18	107.25	106.18	104.3	105.62	104.66	104.25	106.12	106.99	105.29	106.33
117.63	117.95	116.49	117.28	117.39	117.46	116.69	117.78	117.62	117.48	116.83	117.9	118.26	117.44	116.31	118.41	119.26	116.8	117.58	118.07	117.24	117.56	116.92	116.68	116.79	116.24	119.4	117.6	118.41	118.19	117.4	117.07	117.78	118.63	119.3	118.41	117.18	118.73	118.08	118.66	117.25	117.82	117.55	117.57	116.94	118.11	119.01	117.37	117.4	117.21
104.01	103.94	103.81	104.13	103.8	104.11	102.97	103.91	104.01	104.83	103.72	104.22	104.02	105.32	103.09	104.52	104.51	104.25	103.54	103.02	104.21	102.45	103.86	105.32	104.23	104.04	104.21	104.44	104.07	103.88	104.75	104.43	105.1	103.81	104.1	104.79	104.46	103.89	104.48	103.72	103.56	105.01	102.85	101.67	105.86	104.31	105.91	103.97	106.01	105.66
112.76	110.08	114.01	111.99	111.84	111.55	109.15	111.92	111.88	111.15	111.81	112.34	111.96	110.25	112.16	111.48	111.23	111.21	112.6	111.99	111.64	112.98	112.06	111.56	111.95	111.59	111.16	112.08	112	112.2	111.56	111.54	110.89	111.22	111.65	110.7	110.9	111.82	111.17	113	109.86	111.2	112.69	111.95	111.22	109.75	110.38	109.81	111.03	112.35
104.3	105.04	105.69	106.29	105.6	105.2	103.91	105.71	105	105.68	104.26	105.38	103.9	105.29	106.19	104.77	105.68	103.95	104.86	105.21	104.96	104.3	105.99	107.19	105.98	105.17	104.73	106.01	104.79	105.21	105.96	104.95	106.43	103.87	104.59	104.9	106.63	105.6	105.14	104.71	105.96	105.43	104.52	104.35	103.77	105.27	103.89	104.89	104.22	105.74
105.81	106.45	106.78	106.01	105.16	105.33	106.73	104.89	106.16	107.36	105.2	105.84	107.15	107.1	104.69	107.52	105.99	106.06	106.3	106.46	106.24	105.36	105.92	104.92	103.97	106.85	105.57	106.85	105.59	105.14	105.52	104.86	105.17	106.29	106.1	106.78	105.99	106.7	104.54	107.31	104.94	106.24	106.45	105.36	105.58	107.06	105.99	105.99	105.94	106.52
105.95	105.51	103.93	105.79	104.49	105.43	106.4	105.62	107.31	104.1	108.06	104.94	105.4	105.35	106.91	105.22	105.5	105.73	105.64	106.71	104.36	105.29	105.22	104.8	106.12	106.2	106.89	104.24	106.75	104.36	106.68	106.87	107.41	106.54	107.24	104.91	107.44	105.34	104.51	107.11	106.37	105.52	106.26	105.57	105.4	103.28	106.37	106.22	106.49	106.1
107.21	105.79	107.16	106.02	106.19	108.05	105.77	106.08	106.79	105.17	104.27	106.76	105.23	107.51	105.37	106.54	106.97	106.14	106.36	108.27	105.15	105.85	107.6	105.59	105.43	105.41	105.77	107.19	106.1	105.69	107.37	107.4	105.26	107.71	105.12	107.43	104.83	106.03	107.02	106.35	105.09	106.48	107.81	106.78	107.3	105.28	105.16	105.96	106.31	106
106.05	105.82	108.01	105.44	105.63	106.3	104.78	105.74	104.67	106.12	107.18	104.26	104.84	106.5	104.99	106.18	104.83	105.73	106.26	106.97	106.03	105.45	105.91	106.06	106.43	103.89	106.92	105.84	105.65	105.04	106.02	105.02	105.46	104.86	104.9	107.49	105.26	107.05	106.41	102.91	105.7	105.92	104.67	107.45	106.15	103.99	105.67	107.36	104.11	105.78
111.41	110.59	111.15	110.4	109.17	110.56	110.5	108.97	110.02	111.8	110.25	110.97	111.71	110.78	111.83	112.14	111.92	110.62	111.17	109.21	109.9	110.85	110.13	111.17	111.31	110.93	110.56	111.13	109.46	109.67	110.64	110.7	111.58	110.5	111.45	110.58	111.69	111.69	112.12	111.66	109.89	109.24	111.44	109.72	109.36	110.7	109.26	111.22	112.22	110.35
106.42	105.6	105.29	107.87	104.08	106.52	105.79	105.82	106.03	105.35	106.23	104.65	105.74	106.2	105.89	105.89	105.73	107.49	106.93	104.73	105.52	105.34	104.5	104.94	106.17	106.77	105.95	105.12	104.86	107.14	103.7	104.8	105.85	107.19	105.27	106.3	106.01	107.1	104.23	105.12	106.49	104.95	106.72	106.67	105.07	105.62	107.23	106.06	105.85	105.79
113.21	113.12	112.41	112.64	112.21	112.69	111.33	113.29	113.8	112.3	113.87	111.31	112.64	112.37	112.81	111.74	112.19	113.37	111.3	112.78	111.09	112.2	111.22	113.29	113.09	112.48	112.92	113.1	112.93	112.96	112.47	112.54	111.33	113.16	113.36	114.33	112.41	111.84	112.77	113.34	113.36	113.78	110.63	112.39	111.93	112.76	112.39	113.17	112.91	113.55
106.03	106.34	104.66	106.44	104	106.26	105.53	104.67	104.78	104.92	105.4	105.64	106.17	106.16	104.57	106.83	105.98	105.67	105.31	104.33	105.81	107.22	104.78	105.71	103.87	105.96	105.56	106.18	105.34	106.09	105.69	106.34	106.8	104.63	105.34	106.94	105.89	105.84	106.02	105.58	106.98	108.04	106.17	104.33	104.59	105.62	104.17	106.19	105.61	104.66
111.72	111.64	112.63	113.67	111.36	112.63	112.83	113.85	112.2	113.47	113.15	113.49	113.87	112.89	111.38	112.26	112.9	112.93	113.3	113.38	112.48	113.58	111.85	113.27	113.86	111.56	112.55	112.72	112.89	113.32	112.05	111.52	112.41	111.19	113.1	113.94	111.86	110.61	111.73	113.14	112.82	113.83	112.31	111.13	111.92	112.35	113.16	115.18	113.2	112.21
112.26	110.58	111.11	113.19	112.08	113.02	109.77	111.33	112.86	109.92	112.25	112.94	113.73	112.01	113.71	111.61	110.21	111.89	113.36	111.56	111.31	112.05	111.99	111.54	110.87	112.29	111.27	111.03	111.77	110.89	111.38	111.77	112.46	111.04	113	111.86	111.3	110.69	112.15	111.74	113.18	112.34	110.89	112.56	112.62	111.33	110.74	111.65	111.44	112.31
106.01	105.54	106.16	103.77	105.39	106.16	107.33	105.33	106.71	105.27	105.91	105.96	104.94	105.02	105.38	106.44	104.85	106.22	106.07	105.96	104.95	107.37	106.43	105.76	104.78	105.92	105.59	105.69	105.92	105.79	106.9	104.91	105.24	105.67	107.65	106.42	104.89	104.98	106.75	105.56	104.54	106.09	104.88	105	106.94	106.1	105.39	106.69	105.61	107.03
104.41	104.14	103.37	106.13	103.28	104.56	103.6	103.15	103.81	103.46	104.21	104.5	104.56	104.52	103.86	104.95	103.29	104.2	104.18	102.58	102.71	104.48	104.44	103.41	103.06	105.49	104.04	104.88	102.55	104.99	103.28	104.28	104.31	104.04	105.29	103.99	104.69	103.22	104.31	103.38	103.44	103.79	105.38	103.63	103.65	103.9	103.74	104.66	105.52	106.06
102.58	98.87	99.128	99.908	100.73	100.41	101.56	98.47	100.6	100.97	100.72	99.487	100.86	100.73	100.2	100.22	99.475	99.719	99.546	100.39	101.14	101.32	100.08	100.52	100.48	100.6	100.12	101.05	99.394	100.89	100.92	99.433	100.61	101.63	101.34	99.993	101.67	100.08	99.01	101.65	101.39	100.73	100.83	101.14	100.55	99.829	99.08	99.947	100.03	99.765
104.44	106.86	105.5	104.92	105.47	107.6	104.93	105.94	105.88	106.03	104.94	105.2	106.33	106.8	105.04	106.4	104.83	105.36	105.53	105.68	106.17	106.55	106.77	105.69	105.65	104.81	106.33	106.22	105.44	107.09	106.58	105.25	104.73	105.46	105.74	104.32	105.48	105.52	104.58	105.85	106.01	104.42	106.78	105.9	105.51	104.56	106.11	105.11	106.91	106.06
106.87	105.39	104.76	105.1	103.42	104.16	104.98	104.74	105.59	106.02	105.56	106.38	105.81	104.92	104.59	105.98	106.23	106.08	105.41	105.67	104.86	105.52	103.88	105.97	105.09	106.15	103.97	105.99	106.05	105.92	104.27	105.05	105.41	105.11	106.03	106.58	104.92	106.56	105.6	106.67	106.79	105.21	104.14	106.39	107.43	106.68	104.65	105.73	105.17	106.45
107.86	108.8	106.1	108.44	105.39	106.48	107.04	106.08	107.21	104.75	107.81	107.3	106.79	108.38	107.8	106.62	105.88	106.23	106.3	107.49	106.74	107.26	107.06	106.09	106.66	107.58	105.57	107.33	106.85	109.21	105.74	105.49	107.88	106.23	107.64	106.25	106.56	106.64	106.36	106.21	107.02	105.01	104.96	105.04	106.51	106.13	106.57	107.14	106.83	106.79
104.95	104.88	104.92	105.52	104.75	104.63	104.98	106.14	103.5	104.46	105.12	104.65	103.97	104.87	104.21	104.68	106.24	105.34	104.38	103.62	105.88	104.87	104.24	105.92	103.59	105.16	103.69	106.75	104.47	105.74	104.63	106.91	105.38	104.23	104.66	104.24	106.14	106.27	105.76	105.88	104.78	105.03	104.98	104.64	105.89	105.61	104.87	105.44	104.44	105.98
113.16	111.24	112.57	112.66	111.29	113.21	111.17	111.91	112.31	111.62	111.1	111.06	112.62	111.21	112.55	113.21	113.66	111.74	113.63	110.38	112.48	113.39	111.52	111.57	113.6	112.64	111.08	113.18	110.74	111.61	111.34	112.46	112.35	112.69	111.95	112.89	111.59	112.05	111.5	112.7	113.17	113.18	111.86	111.05	111.66	112.68	111.68	111.66	111.69	111.7
103.22	104.75	103.69	104.82	104.03	105.63	103.58	106.46	104.49	105.39	104.69	103.14	102.77	103.3	103.06	103.67	104.45	103.37	104.1	104.06	104.7	104.26	103.69	104.9	103.37	103.14	103.66	104.02	104.08	104.63	104.4	104.33	104.75	103.68	104.77	102.95	104.11	104.8	103.12	104.97	104.96	102.26	104.54	103.63	104.52	102.39	105.09	103.42	103.29	104.21
106.59	106.57	106.52	107.18	106.46	107.26	106.06	103.6	106.53	107.11	106.01	105.8	106.93	106.16	106.44	107.49	106.1	106.46	105.75	105.49	106.54	105.77	106.54	106.19	107.2	106.31	105.09	106.25	105.82	107.58	107.45	105.78	105.71	106.82	106.52	107.16	105.81	105.59	106.7	106.29	105.97	105.35	106.83	105.24	106.32	105.4	105.03	103.91	105.42	108.35
106.23	105.89	106.62	105.55	104.95	106.29	104.46	104.97	106.18	105.54	106.9	106.25	105.82	104.46	107.24	105.23	105.17	103.36	106.75	105.66	103.99	105.82	106.28	105.71	107	105.18	104.34	105.74	106.81	104.11	105.59	105.02	106.25	104.9	106.58	105.11	104.54	104.71	105.31	106.36	104.21	104.71	105.31	105.84	104.64	105.02	106.42	105.11	104.92	104.99
116.8	116.56	116.96	117.66	116.62	116.17	116.02	116.51	114.99	115.25	117.05	113.78	114.67	116.1	116.8	115.51	117.21	117.92	115.96	116.83	118.22	116.41	116.93	118.3	116.71	116.56	117.29	115.63	116.63	115.64	116	117.44	115.26	115.68	115.42	117.01	117.09	118.15	115.39	116.48	116.39	116.94	115.87	117.06	117.33	116.11	116.54	115.85	116.42	116.86
105.29	104.73	104.47	105.6	104.38	104.81	105.55	106.3	104.95	104.56	105.47	103.86	104.85	105.12	103.67	106.1	105.58	104.62	104.39	103.49	105.59	103.83	105.54	106.01	106.07	105.22	105.09	105.44	104.96	105.57	105.98	104.76	106.06	105.68	105.97	106.55	105.75	104.41	104.22	105.31	104.68	106.02	105.44	105.58	105.23	105.21	105.48	105.73	105.86	106.31
111.79	112.87	112.14	113.76	112.56	112.64	111.66	113.86	111.67	111.85	113.64	112.88	110.83	113.07	112.14	112.46	112.66	111.56	110.63	111.39	113.3	113.44	111.71	113.48	112.96	112.01	112.94	111.56	112.51	110.77	111.34	110.63	110.92	112.06	113.66	111.39	112.31	113.19	112.39	110.89	111.58	112.33	112.54	111.24	112.12	112.56	113.07	111.87	112.9	111.5
105.36	106.71	107.11	105.65	106.47	105.4	106.26	104.93	106.63	107.26	105.29	105.82	103.95	106.83	105.39	106.29	107.53	105.83	105.97	106.42	105.56	104.86	104.95	105.37	105.87	106.36	105.57	105.09	104.56	105.62	106.48	106.03	105.32	104.89	104.49	104.67	106.65	106.55	105.27	105.35	104.22	106.82	105.85	106.47	105.32	107.01	105.19	104.26	106.12	106.19
100.14	99.371	98.723	100.5	100.76	99.264	98.743	98.708	100.24	100.85	100.02	99.996	99.412	99.794	100.89	98.729	102.89	101.51	99.841	98.793	101.81	101.33	99.995	100.48	99.768	98.875	100.82	99.802	100.05	100.25	99.591	100.89	99.513	101.69	99.802	101.57	101.37	101.06	98.678	100.28	100.36	99.354	99.652	100.13	99.054	100.34	102.57	100.36	100.74	101.07
111.83	111.01	112.56	110.95	112.44	109.52	111.06	112.78	110.96	111.11	112.14	111.96	111.68	110.81	112.11	110.83	113.08	111.64	110.83	110.82	110.32	110.56	109.74	109.8	110.41	111.87	111.61	111.22	112.46	111.38	112.22	109.1	110.99	113.19	111.44	112.01	110.53	113.28	113.1	111.73	111.32	110.5	111.04	111.67	110.46	111.75	110.79	110.41	111.46	110.05
105.19	106.3	104.41	105.08	105.92	105.13	106.16	104.04	106.89	105.19	105.51	104.97	104.98	105.83	104.37	104.77	104.65	105.66	104.03	104.9	106.05	104.61	104.3	105.81	106.18	105.81	104.08	105.07	104.47	104.76	103.45	104.15	105.45	104.97	105.19	103.73	103.44	105.98	106.1	105.65	105.66	105.93	105.86	105.94	104.91	104.89	103.79	105.63	104.31	104.8
106.59	105.22	107.12	104.92	104.6	107.01	105.99	104.84	106.08	103.51	104.61	105.22	104.64	105.25	106.55	104.13	106.46	103.82	104.2	105.98	105.68	104.4	104.94	105.65	104.58	106	106.3	105.14	107.37	107.84	107.94	105.19	105.96	105.58	106.23	106.16	105.4	106.6	106.1	103.73	106.16	105.38	104.02	105.04	104.88	106.45	105.76	106.3	106.75	104.63
104.49	105.22	105.19	105.96	104.34	103.58	104.94	104.29	105.98	105.16	105.86	104.69	104.05	104.95	103.89	104.14	106.03	104.44	104.53	103.91	104.88	104.36	104.39	105.03	104.68	106.26	105.85	104.31	101.89	105.46	104.99	104.3	103.35	106.26	104.67	105.38	104.1	106.76	105.91	102.43	104.68	103.5	105.28	105.19	105.21	105.42	104	105.33	105.07	104.02
105.58	106.64	105.47	105.26	106.6	106.99	104.26	105.71	105.4	105.94	105.16	102.23	105.77	106.59	106.07	106.48	106.91	105.65	106.03	105.63	105.74	105.71	106.48	104.45	104.59	105.11	103.64	103.58	105.91	105.15	105.53	105.28	105.67	105.29	106.2	107.09	104.59	106.75	106.1	106.43	106.49	104.65	105.08	103.58	105.34	105.06	105.82	106.11	103.48	105.61
105.9	105.36	105.82	104.93	105.08	104.39	104.55	105.2	104.73	104.3	103.77	104.83	105.81	105.95	105.75	106.14	105.55	104.13	104.05	103.68	105.37	104.53	105.31	103.3	104.96	105.26	104.63	106.34	104.62	104.51	104.3	105.59	104.89	104.98	102.48	104.09	106.18	105.71	103.94	104.5	104.89	104.59	102.52	104.67	103.15	105.74	105.78	105.17	104.87	104.32
103.93	103.57	104.4	104.55	104.94	104.07	105.9	105.3	104.49	105.02	105	105.97	104.37	105.49	104.72	104.75	106.7	104.65	104.86	103.77	106.57	104.66	103.76	105.63	104.58	104.8	104.83	105.57	103.23	103.02	105.73	105.86	104.54	105.02	103.91	103.93	104.76	104.46	104.3	103.95	103.09	106.24	103.16	103.57	104.03	104.96	106.17	104.85	105.55	105.08
111.51	113.11	112.08	109.76	113.45	111.15	112.55	112.01	110.61	112.57	110.49	111.9	111.99	110.61	112.47	111.22	113.78	111.45	113.74	112.79	110.71	111.78	110.96	113.18	111.28	111.54	111.23	113.08	112.18	113.02	110.92	112.24	112.79	113.05	112.31	110.76	112.09	113.4	112.17	112.36	111.22	111.53	112.63	114.22	110.74	113.77	112.12	113.17	111.83	110.97
116.43	114.69	117.37	117.11	115.82	116.36	113.7	117.5	117	116.3	115.31	113.65	116.6	117.51	115.83	115.12	115.96	116.55	115.65	115.8	116.34	115.95	116.64	116.75	115.87	115.85	115	116.87	116.75	117.45	115.15	118.1	116.34	118.42	117.7	114.81	115.46	116.35	116.64	117.33	116.45	115.85	115.84	117.58	116.9	115.94	116.11	116.69	116.12	117.95
110.07	110.46	110.19	110.18	112.1	112.43	110.94	111.04	110.07	111.83	111.19	112.14	111.64	111.51	110.64	110.34	111.76	112.06	112.2	109.92	110.48	111.34	112.07	112.08	110.67	111.69	112.62	110.62	111.36	112.03	112.68	110.61	110.23	110.7	111.45	111.57	110.81	111.7	112.5	111.83	111.78	110.78	109.55	112.25	110.66	111.24	111.03	110.77	111.05	109.42
111.73	111.21	111.69	111.21	110.5	111.8	113.28	110.06	110.14	113.18	111.6	110.42	111.43	112.18	112.97	112.46	111.59	111.34	112.13	112.09	111.5	111.58	110.81	111.88	109.74	111.35	112.95	112.63	110.82	111.14	111.64	112.07	111.73	111.18	111.45	111.13	111.43	111.6	110.38	110.77	111.37	111.52	112.55	110.64	112.16	113.23	111.09	112.73	112.09	110.79
104.79	105.23	104.47	105.24	104.35	103.18	103.79	104	104.83	105.02	103.86	105.56	105.69	105.06	103.31	105.31	104.84	104.6	105.74	104.82	104.65	104.8	103.99	104.36	103.75	102.76	103.96	105.52	103.92	103.64	104.36	104.01	105.74	105.32	102.32	105.5	104.09	104.35	103.97	104.38	103.69	104.16	103.24	103.53	104.63	106.55	103.82	105.26	104.75	103.55
110.35	110.58	109.56	111.2	111.22	111.99	109.75	110.84	110.27	110.64	110.37	111.11	111.85	111.51	112.46	111.17	110.85	110.8	110.89	112.26	111.48	112.16	110.87	111.82	111.52	112.4	111.8	110.83	110.67	110.13	107.88	111.16	110.54	112.36	112.01	111.78	110.97	111.91	110.44	110.79	111.29	110.96	112.32	110.95	110.85	110.37	110.57	111.4	111.11	111.42
111.37	111.08	110.73	110.56	111.37	109.63	110.72	110.22	111.61	109.95	111.01	109.39	110.77	111.17	109.19	109.81	108.78	109.3	110.43	109.27	110.37	109.39	112.51	110.75	111.49	111.26	110.32	109	109.37	109.56	110.95	110.96	109.05	111.3	110.37	110.04	110.96	111.73	109.05	109.24	108.31	110.37	110.51	108.91	110.44	110.47	109.79	109.58	111.62	110.5
111.82	111.25	111.02	110.29	109.5	110.26	111.32	111.88	110.93	110.87	109.48	110.01	111.39	109.76	110.69	110.36	110.52	109.77	110.53	110.37	109.66	111.27	111.88	110.48	110.53	112.01	109.85	111.31	112.3	112.26	111.65	111.21	108.92	111.1	110.51	110.22	109.18	111.51	109.59	110.46	110.2	110.41	110.91	111.23	111.28	109.1	110.89	110.34	110.76	110.33
105.25	107.57	106.31	104.98	106.57	106.1	106.69	105.06	105.17	105.66	106.6	105.13	107.11	105.65	106.8	105.95	106.45	106.75	107.43	104.52	104.68	103.82	107.71	106.02	106.67	107.56	106.04	106.93	106.47	107.54	107.53	107.34	106.8	105.98	104.55	106.12	106.73	104.96	105.81	104.74	105.14	106.78	106.22	106.24	107.51	106	105.73	107.59	105.55	107.1
112.02	111.81	112.26	112.8	111.29	112.91	112.81	112.53	112.83	112.25	112.48	112.75	112.64	112.12	111.57	111.81	111.15	113.44	111.51	112.33	113.55	111.11	111.02	112.21	111.79	112.76	112.98	111.57	112.81	111.5	112.05	113.65	112.47	111.79	112.54	112.87	112.45	112.5	110.07	113.13	112.76	111.89	112.23	111.1	111.99	111.46	111.66	112.73	111.36	111.38
111.32	111.82	111.82	112.94	112.83	110.15	112.05	111.28	112.59	110.41	112.23	111.89	112.22	112.22	113.43	110.84	109.92	111.39	112.09	112.06	110.67	110.43	111.99	111.76	111.27	112.38	111.41	112.64	112.18	111.97	112.98	111.7	111.34	112.83	111.83	111.36	111.02	110.77	113.19	110.13	109.98	109.3	111.21	112.68	111.64	111.16	112.62	112.57	110.99	110.71
102.13	101.13	100.77	100.16	102.19	98.846	101.32	102.11	101.45	100.69	103.49	101.29	99.613	100.9	102.53	100.45	100.65	100.99	100.97	100.7	101.3	101.5	100.47	100.26	101.66	101.36	101.38	101.48	99.587	101.91	102.31	100.91	101.6	101.31	100.17	101.79	100.59	100.68	100.97	100.21	100.72	100.34	100.25	99.788	101.05	100.87	100.47	101.7	100.24	100.39
111.87	112.35	110.87	111.48	112.34	111.31	113.88	112.83	111.47	113.78	111	110.83	112.43	113.85	111.67	111.37	112.87	111.36	112.81	111.81	110.87	112.71	111.84	112.18	111.13	112.22	111.51	114.39	112.65	111.87	111.39	112	112.15	111.11	111.99	113.41	112.25	111.58	110.83	112.65	112.02	110.89	113.42	112.79	111.45	111.96	112.03	111.01	112.61	112.32
110.92	111.69	112.94	110.86	112.52	109.65	112.22	111.76	111.11	113.46	112.41	109.9	113.2	112.19	110.76	110.69	110.6	112.32	113.3	112.63	112.92	111.7	112.26	111.88	112.1	110.93	111.33	113.71	110.98	110.65	112.46	113.51	110.97	110.75	111.33	110.79	112.04	111.58	110.84	111.47	112.08	110.19	112.72	110.97	112.84	112.72	112.89	112.12	110.84	112.66
116.34	117.5	115.32	115.51	115.82	115.83	117.3	116.5	115.4	116.66	116.23	116.04	115.16	117.15	117.58	116.5	115.41	116.03	117.01	117.33	116.59	115.25	116.18	115.76	116.33	116.39	115.64	116.54	116.07	116.44	115.44	115.53	116.2	117.07	117.61	115.4	116.38	115.59	115.82	116.73	115.85	115.12	117.22	116.21	117.06	116.24	115.87	115.41	116.66	115.45
105.22	105.63	106.63	104.75	106.75	106.12	106.78	105.04	106.65	105.69	105.51	105.4	106.84	106.16	106.57	107.64	105.38	104.89	107.43	106.64	106.56	106.8	106.01	106.55	107.19	105.89	106.2	106.58	106.44	105.35	105.06	105.92	105.86	107.64	104.61	106.59	105.35	106.75	106.31	106.26	106.67	105.06	104.01	105.13	107.45	106.63	104.39	105.01	105.93	107.32
104.33	103.5	103.6	104.01	103.28	104.16	104.12	102.97	103.63	104.46	103.47	103.78	106.01	103.93	103.7	104.65	105.5	105.34	105.24	104.72	103.57	104.37	105.05	103.86	105.65	105.11	102.49	104.23	104.84	104.81	106.1	104.08	103.18	104.83	104.03	102.65	105.71	105.01	103.23	102.19	104.82	105.04	102.56	102.54	104.45	104.86	104.58	103.76	104.81	105.53
106.62	106.76	105.4	106.76	106.55	106.9	106.96	106.5	106.91	106.32	107.33	106.44	104.57	106.16	105.7	106.56	106.9	106.36	106.4	106.78	106.91	105.37	106.71	106.15	106.6	106.4	104.96	106.12	106.14	105.5	105.03	105.61	107.21	107.24	107.64	106.28	106.36	104.81	105.69	105.13	107.07	106.05	104.93	106.26	105.42	106.63	108.09	104.51	105.83	105.45
111.67	112.2	110.65	111.26	111.74	110.77	109.96	111.12	111.48	112.51	111.84	111.89	109.47	110.46	111.35	110.15	110.58	112.34	111.88	112.68	111.54	112.07	111.22	112.57	111.76	111.34	112.1	111.33	112.54	111.73	111.73	110.21	111.95	111.57	112.96	111.26	110.84	110.04	111.97	111.37	111.31	111.49	112.26	110.67	111.41	111.16	111.36	111.46	111.6	111.78
105.67	105.67	105.09	107.23	107.04	104.85	105.42	106.13	105.45	104.27	105.71	105.99	106.47	105.09	104.31	106.04	106.16	106.48	104.1	105.86	105.63	106.09	105.4	107.34	105.89	105.89	105.25	104.21	106.74	107.19	105.91	105.02	105.37	104.86	107.01	104.98	106.37	106	106.28	105.5	104.37	105.16	105.17	106.41	106.1	105.49	106.14	105.98	106.16	104.95
107.16	106.69	105.49	104.72	105.94	106.37	107.44	105.96	107.04	106.48	106.13	104.9	106.35	106.12	106.38	106.82	105.71	106.87	107.08	105.73	105.38	107.99	108.1	106.13	106.3	108.22	107.12	106.15	105.5	106.2	106.86	106	106.02	106.91	106.43	106.21	107.62	105.58	106.22	106.94	106.12	107.22	104.22	105.63	106.97	107.02	107.31	106.33	106.12	105.43
104.73	105.5	106.2	105.5	105.83	105.75	106.59	105.16	104.79	105.57	105.86	105.38	105.03	107.14	105.55	106.99	104.41	104.98	107.64	105.31	104.48	105.94	104.4	106.1	105.55	105.66	102.96	105.59	106.4	105.55	105.89	105.12	106.2	105.59	103.86	105.76	107.32	106.27	104.92	105.46	104.69	104.87	106	106.52	105.82	106.45	106.64	106.06	105.34	105.08
110.67	114.23	111.63	111.21	113.98	112.54	113.06	112.51	110.92	112.17	111.99	111.75	112.74	111.6	112.19	112.37	112.4	111.23	112.7	110.64	111.54	112.15	110.87	112.59	111.22	113.25	112.82	110.99	110.85	113.56	113.22	111.57	110.63	112.87	112.75	111.41	113.26	112.85	111.16	111.01	111.83	113.32	111.82	112.13	112.18	111.96	111.99	111.69	110.83	112.79
111.58	110.12	111.99	111.66	112.18	113.22	111.83	112.2	111.61	111.02	111.46	111.11	111.81	112.72	111.96	111.54	110.84	112.27	113.24	111.68	112.24	111.61	109.92	111.71	110.46	110.29	111.4	112.02	110.98	111.81	111.24	111.05	110.01	110.79	112.69	110.16	110.28	112.35	113.64	111.55	111.44	111.9	111.53	110.65	112.65	111.93	112.68	110.82	111.32	111.34
106.98	105.83	106.68	108.08	106	107.54	106.23	104.9	108.05	106.89	107.79	107.41	106.77	106.28	105.03	107.95	107.11	106.07	106.91	105.5	106.26	106.62	105.8	105.16	106.42	107.4	107.71	106.6	106.91	105.09	106.31	105.87	105.69	106.63	106.44	106.96	105.86	105.97	106.96	106.74	106.14	107.15	106.68	105.26	105.58	107.93	107.97	108.21	106.32	105.07
111.66	113.55	111.57	112.82	114.17	113.95	113.51	111.48	112.26	112.17	113.02	114.52	112.66	111.85	112.77	112.92	113.6	113.72	113.24	112.72	111.81	113.39	112.53	113.07	112.02	111.74	112.01	112.74	110.96	113.18	111	112.43	113.18	112.35	113.89	113.12	111.89	112.59	113.74	112.09	112.17	112.5	112.47	112.64	112.8	113.72	112.37	112.35	114.09	112.6
106.18	107.54	106.67	106.87	105.78	105.72	104.37	105.69	105.03	105.38	107.83	105.32	106.02	107.01	105.84	106.16	105.74	107.97	108.65	104.77	105.82	106.53	106.71	107.17	106.65	105.87	106.48	107.13	107.27	105.91	106.11	104.88	107.11	107.63	104.15	107.14	107.64	105.68	104.74	106.07	107.21	106.08	106.02	105.76	104.64	107.06	106.45	106.26	106.93	108
112.58	113.35	112.41	111.67	113.17	112.49	113.38	112.39	111.51	112	112.24	112.38	114.03	113.32	113.08	112.66	113.91	112.53	113.33	112.09	111.93	112.33	114.65	113.22	112.96	113.01	113.08	112.75	113.43	113.07	113.18	111.8	113.27	112.22	112.13	111.34	113.31	114.14	111.6	110.98	113.16	112.27	112.19	111.7	112.41	112.29	112.46	111.85	111.91	112.98
106.89	106.03	104.82	105.94	105.25	105.85	105.25	105.43	105.31	104.82	104.6	104.04	105.25	103.22	103.97	105.26	105.87	106.78	104.41	105.91	104.35	106.24	108.91	105.64	106	106.21	106.22	103.12	106.29	105.74	107.99	106.25	106.13	105.11	106.25	105.71	104.8	105.92	104.66	104.26	105.77	106.43	105.5	105.97	105.57	104.64	105.66	105.41	105.1	104.85
110.24	111.22	109.17	112.93	110.85	109.64	111.57	111.89	110.39	112.54	110.89	110.16	110.7	111.25	112.24	110.74	112.44	110.36	110.06	109.88	112.98	111.75	111.17	112	112.08	112.39	111.22	111.11	112.18	112.52	110.78	112.17	111.37	111.03	112.46	112.84	113.54	111.78	111.78	111.16	111.3	111.12	111.56	111.61	110.18	109.94	110.56	109.81	111.1	109.07
104.58	106.09	104.8	105.24	104.49	105.1	106.14	105.91	104.36	107.62	104.64	105	103.57	103.71	103.78	104.74	104.58	104.98	106.37	104.22	105.81	104.47	104.82	104.46	104.2	103.87	106.83	104.33	106.87	105.28	104.86	104.69	104.86	104.07	104.66	103.76	105.26	105.01	105.04	104.74	103.78	106.03	104.89	105.85	105.47	105.67	104.94	105.95	105.68	104.59
100.59	98.356	99.009	101.07	98.461	100.37	100.26	98.783	99.171	99.388	99.685	98.144	100.36	100.02	100.59	101.08	101.07	100.82	100.42	100.24	97.836	98.884	98.604	99.793	99.423	97.93	98.94	97.34	100.15	99.518	99.515	100.09	100.04	100.1	100.19	99.704	100.28	98.258	100.95	100.7	100.63	100.07	100.87	100.45	100.41	99.583	99.496	99.785	98.952	98.703
106.22	104.62	104.96	106.21	106.55	105.89	104.91	106.14	106.78	104.81	107.28	105.64	104.48	104.54	105.43	103.2	105.94	105.23	105.34	106.17	104.49	107.65	105.19	105.04	105.66	105.94	104.55	106.22	103.66	107.47	105.33	105.78	106.41	103.89	105.2	105.05	105.55	106.18	104.48	106.1	105.19	104.18	105.57	106.13	104.39	105.06	105.75	103.53	106.03	105.65
99.462	99.422	100.43	99.759	99.459	100.3	99.519	99.392	99.371	99.805	100.23	100.42	101.29	100.76	97.601	99.906	99.289	99.578	100.32	99.43	99.985	99.601	98.489	99.949	98.837	99.175	100.67	99.757	100.25	99.538	98.957	100.57	99.839	99.734	99.154	98.039	98.928	101.11	98.47	100.53	100.25	100.12	99.406	100.12	98.664	97.467	100.4	101.4	100.09	99.825
105.22	104.87	106.49	105.71	105.76	105.21	104.63	105.97	105.07	106.12	105.2	106.59	105.94	105.72	106.21	105.33	104.6	105.02	104.04	105.89	105.27	104.92	104.73	105.46	103.62	106.3	104.87	106.32	105.55	106.06	105.03	104.36	104.51	104.62	106.29	106.26	105.62	104.95	104.58	106.21	106.13	106.06	106.31	107.41	104.28	106.78	107	104.38	105.24	106.1
104.58	104.19	103.86	104.24	103.67	104.01	103.5	104.79	104.42	103.01	102.9	104.35	104.52	103.39	105.13	104.88	105.32	103.3	104.55	104.8	103.84	106.14	105.77	102.37	103.4	104.13	105.11	104.11	104.12	104.47	104.15	103.67	103.57	104.49	103.83	103.57	105.3	103.68	105.57	104.08	103.49	103.43	104.58	104.6	103.54	101.2	104.32	104.96	105.67	105.83
112.73	110.35	110.17	111.1	109.93	111.47	112.21	111.26	110.92	110.7	110.87	111.13	110.45	111.69	110.45	110.11	110.87	111.27	110.87	110.68	111.4	109.02	107.84	109.22	111.7	109.52	111.31	110.62	110.31	111.65	110.86	112.02	109.62	111.62	109.86	111.22	111.18	111.31	109.21	108.94	110.64	111.83	110.57	110.04	109.93	111.55	109.19	109.78	112.28	111.52
105.75	103.68	105.38	106.51	105.61	106.18	106.04	106.53	106.03	105.23	106.47	105.22	106.11	107.27	106.43	105.31	105.11	107.05	104.87	104.52	104.85	105.4	106.88	104.98	103.48	106.27	106.04	106.62	104.92	107.73	105.71	103.97	104.16	104.05	105.06	106.38	105.35	104.95	105.63	104.07	105.47	106.84	105.81	103.87	107.09	105.54	107.01	105.13	105.54	105.98
107.37	106.88	106.77	106.42	106.76	107.05	105.79	107.31	107.1	107.22	107.75	106.77	106.3	106.36	104.5	107.56	107.17	106.64	105.77	106.93	107.84	107.51	106.71	106.09	107.44	106.91	105.58	103.72	107.74	106.78	106.75	107.35	107.49	107.11	106.36	106.29	107.28	106.74	105.51	105.7	108.9	106.89	106.35	108.27	107.35	107.46	107.46	107.38	107.3	107.83
113.05	112	112.48	112.76	113.61	112.57	113.47	112.8	113.46	112.88	112.48	113.65	112.93	112.32	111.42	112.65	112.1	112.58	111.74	112.97	111.79	112.85	111.21	112.61	113.11	112.29	111.84	113.22	111.33	113.22	111.81	112.68	113.68	114.29	112.07	113.12	112.58	112.34	111.36	114.12	111.89	114.26	113.69	111.98	111.98	111.43	113.6	113.23	112.66	113.15
111.46	110.59	110.13	111.28	111.91	110.88	111.06	112.24	112.55	110.29	110.5	112.67	112.39	112.39	110.85	111.8	110.6	111.8	112.08	110.99	111.8	109.74	108.8	111.86	110.05	111.34	111	110.09	111.1	111.59	109.85	111.84	110.71	111.65	111.22	110.27	111.56	111.1	110.63	111.73	110.33	111.06	110.82	110.02	110.86	111.16	112.68	110.62	111.36	110.95
102.38	103.75	104.33	104.75	105.8	103.46	104.4	104.51	102.63	103.92	105	104.54	103.56	105.67	104.61	105.01	105.13	102.47	104.78	104.8	102.28	103.61	103.6	104.09	105.05	103.62	103.91	103.93	104.17	103.59	102.98	105.6	105.17	106.09	103.38	105.07	103.6	103.15	105.87	106.14	104.55	104.76	103.45	104.42	103.48	105.39	105.2	103.52	104.34	103.86
110.19	110.59	111.87	112.11	109.61	111.17	111.02	112.53	110.98	109.84	111.47	112.47	111.12	110.54	113.35	112.53	110.39	111.82	112.04	110.56	112.16	111.45	112.29	112.59	111.16	111.29	112.04	111.97	111.71	111.25	111.16	111.74	112.59	111.12	111.6	110.53	112.56	109.98	111.68	111.15	112.33	112.37	111.96	111.52	112.04	112.83	111.01	111.39	111.14	110.69
103.93	104.5	104.26	104.94	105.82	103.55	104.26	106.13	104.28	104.93	104.24	104.05	103.62	104.23	105.41	104.65	104.45	103.79	105.25	103.54	104.72	105.7	104.02	104.4	103.28	105.05	102.81	103.23	105.47	104.22	104.83	105.97	104.94	103.96	103.6	104.45	105.04	102.91	106.27	103.8	104.04	104.07	104.58	104.72	104.84	104.63	104.73	105.38	105.43	105.42
105.48	106.27	104.36	104.64	105.51	105.66	105.29	106.22	103.48	106.26	105.29	105.53	104.84	105.4	105.81	103.65	103.88	107.06	104.74	104.58	105.96	103.73	105.46	104.69	104.88	104.87	104	103.35	103.9	105.76	105.43	104.99	104.86	104.5	104.12	104.71	104.78	105.27	103.99	105.7	103.37	105.93	105.57	103.95	104.52	105.45	104.79	105.52	104.24	104.47
105.71	107.55	107.05	106.7	105.86	105.36	107.32	105.42	105.5	104.69	106.91	106.14	106.41	105.55	107.01	107.04	105.97	106.95	106.52	105.45	107.16	105.84	107.7	106.54	106.25	105.84	107.66	104.69	106.1	107.77	105.15	106.52	105.44	107.8	107.83	105.11	106.67	104.8	106.25	107.01	106.33	107.1	106.22	105.44	105.97	106.65	106.76	108.22	106.07	106.99
109.9	109.62	110.39	109.81	111.65	111.63	111.76	110.47	111.3	110.3	110.78	109.45	110.78	110.77	112.05	112.63	111.09	112.21	111.61	111.11	110.73	112.17	112.26	112.48	112.16	113.3	112.04	111.26	110.85	110.18	111.89	110.73	109.78	110.71	111.52	111.3	110.13	111.32	112.3	110.57	111.27	110.93	110.8	111.21	110.72	109.52	109.6	110.81	111.39	110.26
99.353	100.8	98.194	101.53	99.085	99.963	98.669	99.147	101.16	100.55	101.4	99.02	100.51	99.437	99.403	100.69	100.02	101.18	101.96	99.813	100.06	99.051	98.289	101	99.904	99.025	101.36	99.476	99.762	100.05	100.92	100.51	99.798	100.52	102.28	99.966	99.786	98.253	101.07	100.56	99.261	99.59	99.056	101.7	100.79	99.724	101.41	100.33	100.61	100.17
106.27	106.28	104.79	105.47	103.91	106.89	105.33	105.16	104.27	105.33	105.11	107.02	105.75	105.32	105.61	105.46	105.92	106.75	103.22	106.03	105.52	105.19	107.23	106.32	104.04	105.11	103.73	105.04	103.94	105.43	106.03	104.56	105.75	105.69	105.71	104.59	106.01	106.11	103.89	106	105.42	106.02	103.75	104.7	104.01	106.94	105.94	104.97	106.94	105.46
110.33	109.11	110.04	109.89	108.84	108.64	110	111.2	109.99	110.31	111.22	110.51	110.65	109.71	109.74	109	109.36	110.16	110.55	109.85	110.41	110.58	109.55	109.49	108.91	109.88	110.25	109.63	109.92	109.44	108.9	109.4	110.34	110.16	111.03	110.44	108.94	110.31	110.74	110.55	110.78	109.37	111.87	108.88	112.51	110.12	111.09	110.07	110.63	108.75
110.15	110.89	112.3	110.84	110.71	110.59	110.42	109.54	109.9	110.45	109.76	110.62	111.61	110.7	108.48	109.57	110.36	110.42	110.56	112.01	111.04	112.38	109.83	110.73	109.94	110.71	110.88	109.21	108.64	110.71	109.81	110.75	109.85	110.59	109.31	110.32	108.44	108.62	110.18	109.54	111.98	110.73	110.9	109.72	110	112.38	111.48	110.5	110.65	110.68
109.5	107.73	110.11	108.85	109.69	107.67	109.48	110.51	108.91	109.86	109.97	111.51	111.54	110.28	109.79	108.61	109.05	110.89	110.73	110.39	110.05	110.51	109.03	110.06	109.07	110.73	108.89	109.62	109.39	110.89	111.29	108.7	108.85	108.55	110.5	108.25	110.51	112.25	111.34	110.29	108.53	109.92	108.99	108.44	109.99	108.45	111.11	108	111.05	111.77
105.19	106.34	106.38	105.88	107.91	106.67	106.9	107.38	106.39	106.98	106.89	107.1	107.27	106.65	106.43	106.76	106.98	106.34	106.19	106.7	106.98	107.24	105.89	106.35	105.52	106.41	105.48	107.3	106.38	106.35	107.43	107.71	107.17	106.51	105.84	107.03	108.43	108.22	106.77	106.81	107.6	106.46	107.72	107.82	105.97	107.24	105.5	105.6	106.62	105.37
104.84	106.39	105.37	105.47	105.59	105.96	103.46	104.62	108.24	106.37	104.26	103.71	105.35	105.16	105.97	104.5	106.94	104.85	106.41	106.38	104.89	105.51	106.13	104.37	105.8	106.46	106.59	106.37	105.27	106.19	105.32	106.39	104.53	106.13	105.4	107.08	105.51	104.43	106.79	104.76	104.7	105.14	105.24	104.43	105.7	105.66	105.95	104.7	104.29	104.77
106.96	105.35	105.75	104.55	104.86	105.46	106.3	105.73	105.75	105.39	105.27	106.34	104.82	105.73	103.91	105.02	105.37	106.22	105.79	104.86	105.8	104.62	106.53	107.44	105.33	105.9	105.23	105.04	106.44	106.22	104.49	105.85	105.47	106.38	105.32	105.15	105.11	104.88	105.78	105.85	105.3	106.28	105.2	104.91	104.56	105.21	107.42	106.48	104.15	106.61
105.34	105.72	106.88	106.7	105.17	106.43	107.46	104.8	106.26	108.21	106.6	105.05	106.45	106.37	107.01	106.47	104.45	107.32	106.74	106.36	106.59	105.19	107.44	107.65	107.06	106.59	106.53	105.83	105.68	105.01	106.23	106.21	105.73	105.57	104.8	105.88	106.91	105.5	106.54	107.13	106.1	107.16	107.48	107.48	105.38	104.78	105.41	105.97	105.92	105.07
104.61	107.2	104.99	106.24	105.69	105.99	106.84	106.48	106.44	106.93	106.03	105.11	105.09	106.43	105.18	104.78	105.52	105.33	104.93	103.87	106.07	104.4	105.29	105.56	106.36	106.3	104.69	104.96	104.81	105.97	106.64	106.57	105.67	104.93	106.38	105.72	103.66	104.81	105.49	105.81	104.81	105.81	107.56	106.82	105.85	105.02	106.89	105.83	106.01	103.8
106.98	106.14	106.76	107.45	106.18	105.12	105.28	105.08	105.39	105.82	105.88	105.86	105.06	106.49	107.24	105.33	105.41	106.2	106.44	106.37	106.54	104.7	106.38	106.85	107.42	105.14	106.21	104.63	106.37	105.78	105.1	106.35	107.06	105.34	105.51	104.89	106.17	105.9	106.96	106.61	106.87	105.74	105.59	105.87	105.74	105.14	104.71	106.9	106.26	106.19
105.43	105.65	105.8	106.09	104.68	105.8	107.31	105.98	105.27	105.27	105.56	107.3	106.59	106.17	103.98	105.1	103.8	105.62	105.21	107.21	106.45	105.86	106.71	105.88	105.93	104.33	104.24	105.23	105.14	104.61	105.6	105.75	105.71	106.87	105.8	106.18	106.43	105.45	107.11	106.28	104.48	106.22	106	105.09	105.33	105.43	105.61	105.75	105.5	104.89
111.35	111.93	111.28	111.4	113.27	112.45	111.44	111.63	112.09	114.18	112.34	113.06	112.22	112.29	110.99	111.84	110.53	113.28	111.57	111.81	112.63	111.4	113.54	113.13	111.56	111.81	112.62	110.6	111.51	111.83	112.37	111.87	112.21	111.45	112.95	111.07	111.32	111.3	111.27	112.61	112.11	111.13	111.64	114.02	111.81	110.64	111.41	112.35	112.8	112.28
105.28	105.8	106.59	104.44	105.38	107.45	106.38	105.56	106.09	104.07	106.16	106.37	106.77	105.8	105.46	106.19	103.76	106.42	106.14	106.32	105.93	105.8	105.1	106.1	106.17	107.72	105.95	107.35	104.31	105.25	105.96	105.56	104.26	105.84	107.31	105.69	105.18	106.61	105.38	107.84	105.99	104.88	106.18	104.81	106.65	105.42	103.77	106.01	105.94	105.15
109.31	109.33	110.64	110.46	108.44	108.9	110.23	109.33	110.87	110.23	109.6	109.77	109.05	109.6	108.94	110.33	109.61	111.68	108.96	108.53	109.42	108.75	110.26	109.29	108.61	109.77	108.83	110.53	108.46	109.7	110.43	109.22	110.23	111.32	109.53	109.96	109.59	110.44	111.85	109.1	111.24	111.21	110.81	110.61	111.27	109.24	108.71	110.92	109.15	109.44
105.47	105.38	106.5	106.42	106.08	106.32	105.45	104.8	107.01	105	104.88	105.43	107.06	106.25	106.02	106.99	104.67	107	107.04	106.54	107.89	107.74	107.58	106.15	106.79	105.89	106.13	107.28	106.45	105.79	105.83	105.91	104.38	105.92	106.86	105.27	106.44	105.8	107.21	105.65	105.54	105.53	105.24	107.93	105.73	105.99	106.23	106.26	107.23	107.21
108.57	105.85	106.78	107.31	107.2	107.35	105.86	106.36	104.94	104.46	105.75	106.68	107.55	106.49	105.21	107.37	106.62	107.86	105.03	105.98	104.98	105.67	107.88	106.65	106.85	105.91	108.17	107.22	107.91	105.08	106.56	107.22	108.12	106.53	107.04	106.71	105.68	105.67	105.46	107.4	105.52	106.37	106.18	104.67	106.68	105.08	105.72	107	105.28	107.08
104.24	104.85	103.17	103.23	103.91	105.75	104.29	102.18	104.11	104.97	103.02	104.19	105.77	105.48	102.77	103.55	104.1	104.01	102.9	106.12	104.72	104.75	104.16	104.29	103.38	105.04	103.7	104.45	105.32	104.69	104.15	104	103.7	104.78	104.56	104.42	105.2	103.88	105.81	103.71	104.68	104.14	104.91	103.19	104.65	104.37	105.81	103.95	104.61	104.44
110.9	112.38	111.68	112.71	109.79	112.29	110.44	111.64	112.42	113.28	111.15	111.25	112.56	110.96	111.31	111.42	111.65	112.04	111.54	112.6	113.43	111.73	111.74	111.87	111.55	111.62	112.76	112.11	111.27	111.21	111.46	111.16	111.75	112.51	111.68	111.51	111.05	113.07	111.24	112.87	111.34	112.18	113.12	112.15	111.14	110.87	111.64	111.83	112.44	111.05
104.66	105.17	104.25	103.33	103.99	103.08	103.69	103.52	104.77	103.36	104.7	104.75	104.3	104.09	102.5	104.73	106.07	105.98	103.98	104.49	105.67	104.37	103.38	102.82	104	104.92	103.75	103.91	104.31	104.37	104.91	105.46	103.56	103.63	104.79	104.45	103.96	102.97	104.44	104.57	104.73	104.06	101.31	103.21	103.87	104.93	104.2	104.66	105.21	104.54
111.93	110.97	111.33	112.13	112.3	113.32	111.35	111.2	111.09	111.7	112.16	110.35	113.37	110.95	109.85	109.89	111.54	112.65	111.12	111.79	110.78	111.19	111.77	109.48	111.3	110.55	113.22	111.6	110.76	110.57	112.28	110.47	111.72	112.18	111.41	110.53	111.7	111.37	111.75	113.25	112	111.76	113.14	112.3	111.53	111.57	110.81	110.95	110.76	111.68
100.5	98.995	101.77	102.04	100.18	100.86	101.11	100.77	100.19	101.07	101.04	99.669	99.741	102.46	100.67	100.23	102.37	101.93	100.08	100.94	100.6	100.73	102.31	101.43	102.91	100.19	100.44	102.23	100.6	101.76	100.95	101.05	101.27	100.19	100.85	101.43	102.81	100.88	101.08	101.32	101.53	100.11	100.39	99.983	100.89	101.91	101.09	101.53	101.64	100.72
106.86	107.4	106.82	107	105.41	106.08	105.55	107.62	106.68	107.71	105.2	106.52	106	105.37	107.08	108.82	106.85	104.75	106.59	106.8	105.58	107	106.76	106.59	106.3	107.14	107.18	104.92	106.48	105.48	107.59	106.98	107.16	105.05	106.18	107.03	108.35	105.82	105.84	105.7	105.58	105.21	106.7	107.49	106.73	105.58	106.76	106.43	105.81	106.95
110.78	112.23	110.66	112.37	111.15	112.2	112.11	111.49	111.19	111.56	112.76	112.3	112.83	112.19	112.12	112.33	112.68	112.48	112.01	109.97	110.96	111.83	112.3	111.7	112.03	112.42	112.72	111.29	110.14	111.53	112.01	112.13	112.36	111.73	112.56	111.51	110.11	111.12	112.67	111.3	111.93	112.74	111.4	113.5	111.91	110.49	111.49	112.1	113.05	112.87
117	119.55	119.07	117.65	119.91	119.55	118.18	117.4	116.67	118.52	117.68	117.84	116.92	117.16	117.61	117.35	115.87	116.02	117.89	117.26	116.87	119.42	118.25	117.49	117.71	117.89	116.3	116.45	117.72	116.49	117.43	117.15	117.81	116.48	118.21	116.46	118.54	117.34	118.79	117.96	118.02	116.33	117.5	118.11	116.97	117.73	116.17	117.09	118.58	117.23
105.09	108.5	106.89	108.48	108.22	106.52	106.39	105.14	106.74	106.91	105.6	106.17	106.86	108.3	105.95	106.76	107.49	107.1	107.8	106.7	106.15	106.02	108.48	107.88	106.99	106.22	105.81	106.7	107.53	105.21	106.69	105.48	107.69	106.47	106.59	106.94	105.95	106.06	106.41	104.98	107.06	106.15	106.55	105.82	107.15	106.42	107.9	106.91	107.76	105.45
105.46	103.55	105.49	105.5	105.63	105.35	105.89	104.77	104.52	104.7	105.26	104.85	106.74	103.47	105.51	104.52	104.93	106.24	104.73	105.22	106.42	106.6	106.32	104.34	106.28	103.71	107.19	105.54	104.14	104.33	106.95	105.55	106.05	104.18	105.56	105.7	106.03	106.79	105.08	104.97	104.73	105.39	105.6	104.87	105.41	104.42	106.22	106.15	104.84	105.87
107.18	108.33	106.94	109.09	105.65	107.4	106.93	107.9	106.48	107.83	107.76	107.94	107.15	107.87	107.13	105.5	107.71	107.15	107.03	105.27	106.41	105.32	107.87	107.96	106.75	108.6	106.11	107.87	106.03	107.3	106.13	105.41	105.91	106.28	106.94	106.75	107.89	107.09	107.03	106.57	106.29	107.85	107.79	107.55	106.78	107.93	107.69	106.99	106.45	107.39
106.06	107.58	106.96	105.79	107.48	106.35	106.4	105.38	106.35	106.97	106.51	107.14	106.73	106.86	105.89	107.29	106.21	105.42	105.82	105.36	105.69	106.21	106.71	106.19	106.14	106.94	105.63	106.73	106.43	106.27	106.45	106.6	104.98	106.26	106.1	105.8	106.68	106.88	107.3	105.58	105.38	105.71	105.99	106.45	106.62	105.57	106.01	105.19	107.39	106.51
116.6	115.58	115.46	117.15	115.81	115.87	117.18	115.06	115.82	115.9	115.27	116.32	115.61	115.47	117.66	113.79	114.57	116.02	117.11	116.77	117.31	116.01	115.57	116.45	115.43	117.56	116.86	117.19	116.49	115.96	118.1	116.4	114.64	116.15	115.5	115.37	116.6	115.41	115.63	116.82	115.07	115.63	115.83	115.49	117.39	116.88	118.09	115.81	116.04	116.51
107.52	106.3	104.38	105.92	105.89	105.52	104.98	106.11	105.88	106.28	104.34	104.97	104.43	104.38	106.11	105.67	104.84	104.52	107.86	106.2	106.45	106.44	106.42	105.71	107.02	106.09	104.07	105.09	105.58	105.28	107.13	104.86	105.73	105.86	106.24	105.36	103.82	105.1	105.01	106.25	105.9	106.76	106.83	106.86	106.35	104.8	103.83	105.18	105.99	106.2
111.84	112.14	112.14	110.28	113.03	113.17	112.33	112.79	111.88	114.55	111.69	111.75	113.22	112.24	111.4	111.41	111.38	112.8	112.18	110.34	111.1	110.7	112.42	110.51	112.23	111.33	112.58	110.86	112.84	111.68	110.1	111.69	112.52	112.21	110.97	113.37	111.28	111.89	111.66	113.03	111.83	111.83	112.8	110.69	110.8	112.98	111.43	110.42	111.15	111.46
110.56	110.15	108.38	108.97	111.32	109.4	108.75	110.12	108.63	110.06	110.6	110.55	108.55	109.6	107.34	110.69	109.41	110.34	109.8	110.65	108.03	108.8	110.27	109.95	108.04	109.3	110.59	109.86	109.79	110.05	110.71	110.45	110.03	110.5	109.14	108.23	110.1	112.06	110.66	109.34	107.36	110.49	109.52	109.76	110.68	109.32	109	109.69	108.63	110.35
110.8	110.92	111.61	110.81	112.08	112.09	110.94	111.51	110.49	110.19	111.07	111.21	112.65	110.72	112.81	112.83	111.54	111.81	112.23	112.37	111.73	112.57	112.13	112.62	111.92	111.64	112.31	110.47	110.08	111.46	110.94	111.97	111.35	111.81	111.52	111.68	111.15	111.04	112.95	111.56	111.32	112.16	111.07	111.25	109.63	110.92	111.69	110.17	110.78	111.59
102.76	104.06	103.52	104.25	105.65	104.01	104.12	102.86	104.27	103.49	104.06	102.23	105.12	103.62	105.94	102.35	104.47	103.27	103.32	104.28	106.19	103.77	104.02	103.31	104.28	104	104.62	103.79	105.37	105	105.56	105.38	103.52	105.18	104.24	104	104.31	104.52	104.07	103.89	104.34	104.43	103.47	102.77	103.56	103.93	104.69	104.43	104.07	103.44
117.1	117.84	117.67	117.25	118.57	117.18	117.56	117.01	116.22	117.68	117.35	118.38	117.75	117.82	117.35	117.83	117.28	117.97	118.23	118.09	117.5	118.01	118.5	118.61	117.25	118.63	117.94	116.73	117.32	118.97	118.44	117.72	117.1	115.16	117.38	116.81	116.86	117.2	117.09	118.36	118.24	118.24	117.26	118.42	119.88	116.09	118.02	116.2	117.36	117.86
106.63	105.39	105.05	106.07	106.16	106.15	104.14	105.44	105.53	104.64	106.42	106.21	106.58	104.74	104.95	104.74	104.72	106.58	106.63	106.76	103.14	105.34	106.57	106.4	106.82	106.06	103.75	103.84	105.05	107.3	105.77	103.85	105.17	103.95	105.19	105.73	105.76	106.38	106.14	104.98	105.74	106.04	105.14	105.72	105.91	106.41	104.49	104.52	106.02	106.33
106.24	104.89	105.27	104.78	106.87	104.85	105.22	104.02	105.27	105.85	104.8	105.07	105.79	106.72	104.91	106.73	105.62	105.08	105.71	106.01	106.07	105.35	106.54	105.47	106.31	105.09	104.39	105.25	106.91	104.11	105.05	105.29	106.07	104.62	107.15	105.5	105.88	107.43	104.07	105.95	104.28	104.52	105.15	106.06	105.89	104.4	104.62	105.86	107.31	105.36
103.39	104.75	106.95	104.97	104.96	106.48	105.71	106.81	104.94	106.48	106.42	106.13	105.75	105.94	105.86	105.73	105.98	105.96	106.14	107.47	106.16	105.94	105.71	106.14	105.16	106.85	107.39	105.16	106.36	106.04	104.93	104.54	106.52	106.19	105.91	105.16	105.68	105.85	107.42	105.83	107.26	105.52	105.33	106.12	106.74	105.6	106.6	107.3	107.24	106.47
105.32	106.05	105.47	107.42	105.69	105.39	103.96	105.12	106.65	105.85	105.25	103.7	104.91	105.53	105.52	103.61	104.47	106.39	105.6	107.24	103.89	104.55	104	107.05	105.82	104.79	106.53	106.41	106.27	107.7	102.48	105.97	105.49	106.5	105.11	107.04	105.88	105.06	104.28	104.94	104.77	105.69	105.59	107.17	105.33	104.48	104.57	105.98	106.49	106.28
111.4	112.65	112.52	112.95	112.36	110.11	112.07	113.04	112.78	111.08	114.32	112.47	111.59	112.45	113.62	110.57	111.75	111.03	110.73	112.24	110.74	111.26	112.65	112.1	112.2	111.99	110.71	112.49	110.67	111.45	110.96	113.65	111.29	111.45	111.18	111.49	110.98	111.58	109.82	114.68	111.16	112.26	111.71	111.7	112.44	110.72	112.53	111.83	112.52	110.98
[truncated: 750 more rows]
[truncated: 150 more columns]
