# Supplementary material for: Genetic dissection of main and epistatic effects of QTL based on augmented triple test cross design
Source: PLoS One. 2017 Dec 14;12(12):e0189054. doi: 10.1371/journal.pone.0189054 (PMC5730204; doi:10.1371/journal.pone.0189054)
Supplement: S8 Supporting Information — (ZIP) [file pone.0189054.s008.zip › z4_1900_0.8_5.csv]

105.42	105.68	105.47	105.48	107.71	104.14	103.88	106.1	105.85	104.21	106.96	105.52	106.15	106.11	104.4	105.54	105.7	106	106.15	107.7	106.16	107.11	104.72	102.84	105.92	106.47	106.28	104.12	104.44	106.95	106.66	105.38	105.94	106.72	105.98	105.33	104.95	107.14	105.33	106.69	104.75	106.01	106.97	106.4	106.91	105.96	106.92	105.93	105.14	106.29
100.01	100.41	98.554	103.09	102.83	99.829	98.404	100.12	99.716	100.93	102.73	99.938	101.16	100.84	100.81	101.12	101.91	100.89	99.919	99.48	102.68	101.19	98.108	101.03	100.08	101.19	100.39	102.47	99.722	100.73	101.51	101.18	98.136	101.23	101.21	104.33	100.77	99.406	100.95	100.4	99.237	100.6	100.85	101.79	100.03	99.877	101.92	99.016	103.95	102.24
105.34	102.8	102.61	100.69	102.55	100.56	102.2	102.89	103.9	104.8	105.24	108.05	105.91	104.51	103.45	103.61	103	103.35	104.23	103.8	103.82	103.53	105.11	103.7	103.68	105.79	104.72	104.43	103.56	103.25	104.06	106.62	103.63	103.52	102.65	103.6	103.11	104.45	102	106.02	105.83	102.58	104.41	104.35	104.08	104.69	104.29	105.15	104.41	104.06
105.41	102.99	105.09	104.47	105.59	103.98	103.02	102.42	104.23	104.72	103.14	104.72	101.35	102.75	103.92	105.68	104	102.46	102.72	103.55	104.7	104.17	104.4	103.48	104.94	102.94	103.51	104.02	103.33	104.83	103.14	104.18	104.36	104.76	104.46	105.08	104.58	105.6	103.93	104.15	102.95	104.86	104.48	104.33	103.92	101.8	105.99	106.4	105.51	104.07
109.6	108.76	110.13	111.22	111.46	107.5	110.25	109.7	110.87	109.95	110	112.66	111.93	110.65	110.58	110.36	110.49	109.2	108.59	111.75	109.73	108.16	110.19	111.1	111.62	110.07	112.85	109.05	109.16	110.19	110.73	110.31	110.35	110.05	111.25	110.21	111	110.6	109.33	109.08	111.05	109.12	110.54	109.36	111.09	111.65	110.09	110.26	108.74	109.22
105.83	108.27	104.8	106.19	104.83	107.7	105.22	105.64	105.42	106.01	102.83	104.52	105.58	104.66	105.27	105.16	105.72	103.32	105.04	104.24	106.53	105.47	105.98	103.82	103.45	105.79	103.94	104.49	105.19	107.57	103.75	105.99	105.49	107.7	104.51	108.04	105.94	104.45	107.25	105.51	106.02	103.49	106.38	103.65	105.12	104.81	106.15	104.95	107.62	105.82
98.066	100.75	101.04	100.8	99.056	103.03	100.07	100.54	98.643	99.57	99.078	98.981	98.662	100.09	96.788	99.189	100.14	99.323	100.19	99.737	99.463	99.22	101.15	100.43	100.84	100.79	100.12	100.85	100.27	100.5	99.782	98.97	99.828	101.54	100.66	100.23	98.929	99.863	99.398	99.638	97.466	101.15	99.605	102.93	100.53	99.465	99.201	99.954	100.28	100.28
103.84	106.16	107.13	106.92	105.82	106.1	105.09	106.8	108.25	108.48	107.36	107.68	108.78	106.35	108.35	105.3	106.06	106.52	107.18	107.27	105.34	108.51	105.23	107.26	106.32	107.62	103.73	104.45	105.75	105.48	106.43	105.18	105.26	108.95	106.72	105.11	105.83	107.81	108.22	107.36	105.67	106.77	104.94	110.16	107.89	109.5	109.15	106.79	104.91	105.35
98.024	98.211	99.353	100.44	100.3	100.86	99.221	98.932	100.86	97.387	101.45	99.132	99.035	101.39	98.462	100.55	99.721	99.538	101.81	98.424	101.58	99.571	98.556	98.729	98.928	101.23	99.79	97.733	100.55	99.945	99.158	100.85	99.607	101.5	100.16	99.957	98.499	101.06	101.83	100.51	98.006	98.697	99.968	98.39	98.725	100.25	99.46	98.659	100.98	103.54
112.51	113.19	111.97	107.75	110.24	110.85	112.55	111.64	111.92	110.89	109.5	112.99	110.57	111.88	113.51	111.21	112.68	110.63	109.66	109.13	114.02	111.44	113.74	110.76	110.63	111.15	111.85	110.46	110.98	109.35	113.33	112.87	113.62	110.68	110.08	110.98	110.8	109.64	110.04	112.24	110.41	113.36	112.27	108.76	110.05	109.34	109.83	110.08	110.36	110.06
107.04	106.84	103.02	107.91	105.54	104.74	106.68	105.03	105.99	106.27	106.97	105.89	105.65	104.36	106.39	107.14	105.37	104.88	106.2	108.09	105.42	105.57	108.26	104.36	104.85	104.88	105.2	105	105.29	105.71	105.47	106.85	105.68	102.29	107.96	106.17	105.93	104.81	105.97	104.38	105.63	105.27	103.27	105.11	105.78	105.23	103.4	106	106.26	107.65
112.17	111.65	110.56	110.56	111.99	109.71	110.84	110.86	110.01	110.74	113.29	110.84	110.17	113.59	109.94	113.13	112.34	111.77	112.05	112.35	110.88	111.56	111.8	113.51	114.21	113.79	110.78	111.22	112.48	111.47	110.2	109.06	112.15	111.8	112	111.76	113.51	109.69	113.18	112.63	112.01	112.18	113.5	112.43	113.13	110.56	110.6	109.33	112.72	111.65
110.33	109.23	109.87	109.75	109.03	111.25	112.47	111.11	111.7	113.78	110.9	110.08	112.79	111.24	113.52	111.59	112.9	112.58	111.15	112.39	111.36	112.44	109.97	113.56	111.27	113.17	112.04	112.41	111.61	110.76	112.48	113.04	111.52	113.38	111.41	111.89	111.72	111.69	110.08	113.19	110.17	110.94	112.7	114.67	110.88	111.15	111.1	109.97	114.83	112.31
111.78	113.45	113.65	110.98	110.28	112.09	112.58	113.11	112.86	112.97	115.44	110.69	111.64	111.36	113.49	112.65	112.06	111.52	111.66	110.54	110.13	111.23	110.37	114.73	109.89	113.24	110.69	113.2	114.11	109.27	110.57	111.4	114.19	112.5	113.09	111.75	111.93	112.31	110.32	111.53	112.7	113.4	112.28	114.03	111.72	113.16	113.99	112.71	113.61	110.05
106.86	107.39	107.28	108.24	104.44	109.05	105.31	108.06	106.97	106.92	107.49	107.34	106.01	103.47	107.56	107.95	104.61	105.61	106.79	108.28	108.23	110.57	106.1	108.43	106.16	107.17	107.63	105.32	107.78	107.09	106.42	107.05	104.08	108.02	106.63	105.27	107.97	107.72	107.65	105.38	106.69	107.22	107.88	103.8	106.96	107.39	105.42	107.41	106.67	105.02
103.84	105.37	102.51	103.85	104.81	106.45	104.58	104.03	104.53	102.62	101.84	102.83	104.53	103.46	104.78	103.98	106.38	104.4	105	106.36	104.29	105.21	103.66	104.99	103.22	103.71	103.91	103.87	105.32	106.62	104.64	105.59	104.28	102.59	101.4	105.3	104.05	104.42	103.92	104.04	101.85	103.92	106.06	105.67	104.03	107.21	104.14	104.31	104.71	104.34
114.1	114.41	111.29	113.89	113.55	114.81	111.92	114.06	112.86	112.83	113.08	113.97	113.85	113.11	113.16	113.58	110.12	111.98	111.85	112.32	112.95	113.57	111.83	111.92	112.01	113.59	113.1	111.54	112.08	110.44	115.46	113.44	111.13	112.1	111.18	113.79	110.99	112.66	112.92	113.97	114.17	111.71	112.36	111.6	112.74	112.62	111.85	110.7	113.15	113.6
110.49	111.59	108.83	111.26	110.07	112.43	110.79	112.47	111.76	112.05	111.9	109.16	110.3	112.71	111.02	110.4	111.68	110.74	109.94	112.2	110.6	113.35	111.77	111.9	111.11	111.6	112.47	110.42	112.13	110.72	110.12	112.11	112.24	110.63	113.68	110.91	110.5	111.58	110.03	111.18	111.3	109.17	112.52	111.65	111.92	111.28	110.81	110.51	109.65	112.21
116.34	116.03	116.91	118.81	120.29	117.33	117.54	119.77	117.77	119.05	115.77	115.64	115.66	118.69	117.45	116.78	118.13	116.81	118.62	119.07	119.5	115.59	118.3	118.95	118.81	117.48	119.42	117.67	117.45	115.15	119.05	115.97	118.45	120.3	118.36	118.41	117.18	117.79	118.37	118.36	118	117.16	117.03	116.3	117.96	117.23	116.02	118.07	117.42	119.71
105.33	106.37	106.68	106.59	106.3	106.06	106.55	107.2	106.57	105.78	108.18	105.81	105.21	106.17	106.73	106.85	108.76	106.91	108.15	105.56	105.38	108.07	105.61	106.16	105.77	106.32	108.95	109.18	107.01	104.91	107.66	101.7	104.93	108.06	107.49	107.47	107.23	107.22	108.25	105.92	105.43	108.82	106.39	105.8	106.42	106.16	105.74	107.55	108.36	105.54
104.69	105.21	104.07	103.95	105.99	103.49	104.66	105.89	105.88	105.9	103.41	106.01	103.53	105.56	103.35	105.26	106	104.68	105.66	106.31	104.56	102.57	105.77	105.7	104.26	104.86	105.98	103.95	103.96	105.48	105.35	104.75	105.81	106.4	104.41	105.29	104.73	105.31	106.03	103.81	102.49	105.11	104.05	105.54	105.94	106.54	106.58	106.36	104.86	104.79
104.59	103.66	102.2	104.91	104.14	104.74	103.43	104.46	105.16	106.19	106.08	105.07	106.98	107.02	105.44	104.79	105.27	103	105.32	106.43	106.11	104.38	105.87	104.13	105.47	102.31	103.49	105.27	106.59	108.09	105.18	105.59	105.12	104.88	106.39	103.68	104.91	105.32	107.57	106.64	104.84	106.26	108.5	104.31	105.53	105.31	103.91	103.8	105.29	104.7
117.8	118.35	117.22	118.81	117.67	117.68	114.77	116.42	116.14	117.02	117.5	118.61	117.68	117.29	118.21	115.58	117.45	117.71	114.22	116.98	118.1	117.95	117.48	117.06	117.29	116.14	118.57	116.85	116.97	117.1	116.91	118.44	116.66	115.38	118.44	118	117.84	120.29	117.17	117.17	117.16	116.88	117.89	117.23	118.84	115.98	116.86	118.54	118.33	116.82
105.4	108.75	107.8	104.83	106.85	106.61	104.09	104.9	107.25	107.27	105.61	106.81	103.86	106.16	105.23	106.29	105	106.45	106.45	104.93	107.09	107.97	106.93	108.44	107.26	106.04	105.42	107.46	106.75	106.49	105.06	105.77	104.26	105.66	107.08	107.21	107.38	105.08	104.88	104.6	105.21	104.62	105.37	106.74	107.87	106.88	105.86	108.04	105.82	107.79
112.1	110.23	112.28	111.84	112.37	111.43	111.68	111.25	113.93	113.87	113.56	113.1	113.47	111.45	113.43	112.78	111.77	111	111.88	113.15	112.27	111.76	110.8	112.82	111.46	113.39	111.63	112.14	112.11	110.42	109.65	110.73	111.44	111.44	111.67	111.26	111.82	111.73	112.04	111.57	110.9	109.28	110.21	111.52	112.49	111.71	109.62	111.57	112.66	110.48
104.28	106.35	106.24	107.86	105.03	104.69	104.16	105.57	105.54	106.84	104	103.59	106.65	105.54	104.92	104.75	105	106.57	107	105.76	103.64	105.77	105.92	105.88	104.33	105.74	106.09	106.96	105.39	105.34	104.41	103.27	105.14	107.38	103.99	103.99	103.65	104.57	106.18	104.57	105.35	105.06	107.86	103.95	105.89	106.13	105.19	105.77	106.08	105.59
105.62	105.53	103.66	104.92	105.45	105.87	106.77	106.34	105.43	105.22	104.46	106.61	104.38	103.41	106.39	103.81	103.49	104.56	105.16	103.96	105.45	102.53	105.79	106.02	105.43	105.85	106.3	105.17	104.66	104.8	104.14	107.23	105.16	106.23	103.89	105.03	105.27	106.38	103.83	105.51	105.24	107.28	104.46	104.37	104.15	106.16	104.15	106.67	104.43	107.1
117.4	117.74	118.83	117.1	116.89	117.32	114.92	116.6	119.35	118.96	116.13	117.04	117.15	117.07	118.04	115.61	118.62	117.38	118.33	114.14	118.67	118.84	116.78	118.03	119.01	118.32	117.65	117.62	117.66	118.7	118.36	117.22	116.04	118.09	116.35	117.83	119.99	118.54	115.52	118.87	117.22	117.74	117.67	116.71	116.45	118.37	119.65	117.34	118.44	118.23
107.61	103.06	108.1	104.73	106.36	105.69	104.71	104.02	103.53	105.03	105.89	108.7	102.62	105.75	106.01	104.22	104.51	106.7	107.71	104.19	107.5	107.17	101.42	104.98	106.45	105.57	106.95	105.63	105.46	106.9	107.38	108.07	103.31	106.58	107.17	106.58	105.03	105.07	105.11	106.47	106.79	107.85	105.46	105.82	106.02	107.37	106.26	105.26	104.76	106.96
104.57	106.88	107.23	107.59	103.56	103.92	106.68	107.01	107.05	106.77	106.6	106.86	106.47	107.45	105.16	106.65	105.53	106.6	107.01	106.98	109.6	103.6	106.72	106.17	108.28	107.12	107.8	107.68	106.1	105.84	106.99	105.89	105.44	105.46	105.75	106.07	104.97	105.26	105.17	109.08	105.87	106.87	107.25	104.75	108.11	106.78	104.86	108.84	106.02	106.18
111.62	109.41	108.82	110.01	109.59	109.41	110.14	109.17	111.16	108.26	110.98	109.89	110.86	109.32	112.41	109.41	107.97	110.43	109.24	109.82	108.76	108.25	109.73	109.72	108.83	112.23	112.1	110.52	109.81	108.33	110.47	108.04	109.17	111.06	109.39	107.33	110.99	112.33	109.67	109.01	109.93	111.2	107.27	110.98	111.7	109.06	107.79	110.19	111.54	112.13
100.36	100.79	98.906	99.209	100.95	100.25	101.21	101.91	102.48	99.5	98.375	100.25	99.485	100.65	100.98	98.762	99.337	99.46	98.365	101.21	100.1	99.835	99.92	100.98	99.353	100.9	100.04	99.888	99.057	98.091	99.075	99.706	99.606	100.1	99.953	102.17	100.23	100.53	99.85	100.6	97.91	98.063	97.769	100.46	100.59	99.051	100.55	102.17	99.951	99.596
105.91	104.89	105.19	103.88	104.82	105.53	104.92	103.76	104.34	107.08	105.52	103.91	101.57	106.54	104.58	103.71	106.47	104.33	105.5	104.38	104.78	106.31	103.53	107.6	106.61	105.52	105.26	103.44	103.66	106.02	106.63	104.5	105.28	105.47	106.54	106.57	106.98	106.49	106.71	105.24	105.23	103.33	105.87	105.27	104.06	107.53	105.6	105.16	105.72	105.21
104.15	106.34	105.41	104.24	102.22	105.31	105.48	103.29	105.31	104.36	104.97	105.25	103.58	105.38	104.3	105.12	105.23	105.24	107.52	105.3	106.19	104.41	103.97	104.15	105.34	105.25	104.34	105.26	102.89	105.12	104.88	107.39	106.18	106.11	104.5	105.14	104.91	103.81	107.16	104.75	104.29	100.96	104.33	103.72	103.34	105.53	105.18	104.66	104.32	104.43
104.88	103.21	105.38	105.46	104.29	103.66	104.77	102.78	102.65	102.61	105.24	106.8	106.63	103.55	104.22	105.36	105.52	105.22	106.33	105.95	106.94	104.13	104.88	105.05	105.32	102.07	105.43	103.76	105.85	105.58	106.46	103.57	106.08	106.52	103.81	104.51	105.4	103.35	104.52	104.58	105.72	106.04	104.86	103.96	103.67	105.65	103.45	103.58	105.93	104.91
111.43	112.54	108.14	112.89	111.3	108.25	109.99	110.81	109.59	110.72	109.88	112.16	111.24	110.05	111.38	109.83	111.45	111.26	112.46	111.07	112.08	111.91	109.53	111.66	107.15	110.1	110.86	110.7	111.7	112.02	113.54	113.58	109.83	110.26	110.64	110.95	112.07	111.36	110.06	111.51	109.92	110.13	109.22	109.18	112.87	110.1	110.42	111.79	110.85	112.1
104.41	103.61	103.66	105.38	106.42	106.22	106.6	105.57	104.82	105.97	106.53	104.03	103.98	107.11	104.91	103.62	106.16	106.24	103.43	105.8	104.35	103.78	104.76	103.49	104.45	105.46	106.16	104.37	105.42	104.28	107.94	104.6	106.08	105.56	104.04	107.09	106.51	105.92	106.43	106.19	105.68	105.48	106.22	105.09	102.3	104.06	105.79	105.16	105.34	101.97
106.49	107.62	106.32	105.85	106.96	108.58	107.21	103.95	106.33	107.19	106.2	108.29	106.2	106.59	106.58	107.1	106.63	106.32	107.27	106.21	105.8	106.52	107.7	109	105.03	106.82	107.71	106.6	104.6	106.5	105.74	106.81	107.61	106.43	106.64	105.23	104.59	109.29	104.95	106.65	105.32	106.94	104.54	108.31	107.42	106.92	107.64	106.6	105.64	105.86
110.18	111.28	108.32	111.92	110.6	109.58	109.22	110.72	112.32	111.09	109.72	108.03	110.61	112.13	110.37	109.83	110.19	110.27	112.2	107.83	111.56	110.06	110.91	111.59	113.02	111.13	111.24	111.13	112.24	111.63	106.64	109.63	112.92	109.61	110.58	111.67	112.06	111.11	109.43	110.16	111.08	107.84	109.67	109.39	109.46	111.57	109.22	111.73	111.26	111.2
112.91	110.76	111.93	113.03	112.29	110.28	109.96	114.07	111.71	113.06	111.76	111.11	112.14	112.59	112.84	112.06	110.55	112.47	110.18	111.64	111.05	110.06	111.14	108.85	110.46	111.04	112.22	112.45	112.52	112.02	110.42	112.43	111.26	109.75	109.94	110.22	112.25	110.33	110.71	112.66	112.26	109.88	111.28	108.65	113.02	111.81	112.67	112.6	112.69	114.71
103.72	103.47	105.45	103.95	105.81	103.29	105.82	103.39	104.46	106.09	102.58	104.61	105.33	104.55	104.97	105.76	104.98	105.64	104.99	105.79	104.74	104.83	106.01	104.67	106.44	104.05	106.98	103.93	104.39	103.3	104.66	105.2	106.97	104.03	102.9	104.11	104.3	103.57	105.62	103.62	103.88	101.38	105.65	102.08	102.46	105	104.02	104.25	102.51	103.84
107.01	108.82	106.05	105.61	104.1	106.37	105.85	106.25	105.88	106.25	105.61	105.8	105.35	104.81	105.67	106.2	106.4	105.65	106.09	105.61	106.36	107.51	106.64	103.16	104.93	107.01	105.66	105.12	105.7	107.04	105.35	104.83	104.42	106.99	104.74	106.3	106.21	106.23	107.21	106.36	106.46	107.97	105.32	105.75	106.66	104.59	103.64	105.63	106.12	107.82
107.79	104.8	105.56	104.24	106.29	107.13	104.54	105	107.31	108.29	107.06	105.22	105.45	105.95	104.49	107.71	108.21	106.8	109.01	105.27	106.1	104.38	106.77	107.03	106.62	104.9	107.23	107.43	107.85	107.22	105.57	104.28	106.71	106.59	105.49	105.01	107.7	107.15	106.65	108.13	105.72	104.48	107.02	106.27	105.6	105.66	104.71	106.32	106.38	107.43
106.12	106.3	107.32	104.83	106.07	104.54	106.3	105.04	107.56	106.05	104.49	106.89	104.67	103.13	104.9	103.31	107.24	105.98	104.92	105.08	103.16	105.96	105.92	104.3	105.99	106.2	104.45	103.91	107.03	104.53	108.31	105.91	105.41	104.12	105.11	107.41	104.74	106.56	107.71	106.28	106.96	106.85	106.44	105.88	108.05	103.9	104.63	104.43	105.66	104.85
99.03	98.968	99.377	97.542	99.262	100.18	100.34	100.9	98.973	98.296	96.849	100.8	99.438	98.073	101.04	100.75	98.726	99.38	98.732	99.529	102.44	99.553	99.591	102.27	98.591	98.914	100.83	100.04	98.522	99.563	100.43	102.17	98.111	98.007	100.07	100.37	100.22	99.289	101.99	98.729	99.118	99.544	98.834	101.16	99.59	103.16	100.1	100.58	100.63	100.08
114.65	112.35	110.59	115.12	113.75	109.98	111.04	112.56	110.85	114.33	112.58	114.12	112.74	113.58	111.27	112.72	111.96	112.19	111.26	111.98	111.19	112.64	109.89	111.52	110.47	113.03	109.42	112.39	109.09	112.15	113.28	113.21	112.13	110.23	112.6	112.62	110.88	112.85	111.32	112.54	110.97	111.05	111.1	110.6	112.31	113.32	113.26	111.31	111.35	109.48
103.84	107.22	105.35	104.4	104.69	104.64	106.72	105.21	106.01	104.29	107.34	104.95	103.39	104.19	105.28	106.79	104.82	105.42	104.67	105.89	104.72	106.19	105.66	106.16	102.93	106.26	104.36	105.92	104.72	105.6	105.77	106.19	104.94	106.57	106.23	106.24	105.05	105.67	103.16	105.8	105.88	105.44	103.07	106.14	108.02	104.18	104.77	108.16	105.81	105.5
106.14	105.55	106.88	108.41	106	104.69	105.69	103.87	106.41	105.63	105.06	106.78	106.32	105.03	106.86	105.15	106.29	106.01	104.45	103.55	107.17	105.07	109.65	105.32	108.93	106.1	105.07	105.79	109.68	105.73	105.74	104.76	105.9	105.75	108.99	106.54	105.58	107.6	105.61	106.03	107.24	103.93	104.95	104.49	105.4	106.62	106.9	107.43	107.97	108.53
105.03	106.92	107.78	106.13	107.16	107.49	105.93	106.13	107.57	106.03	104.54	105.84	104.92	106.41	105.33	105.69	104.78	105.44	106.78	106.69	105.99	106.99	104.34	105.24	106.28	107.92	107.2	107.1	105.22	104.51	104.22	105.93	105.57	106.37	105.34	106.53	104.6	106.29	106.5	107	104.71	105.39	103.58	106.41	106.62	106.53	106.89	106.74	106.62	106.35
113.72	113.53	112.67	111.41	113.17	112.25	113	111.12	111.83	112.87	113.07	109.12	112.56	111.7	112.76	114.49	114.85	111.73	112.14	112.79	112.44	115.03	112.18	114.95	113.5	112.54	115.58	112.26	114.62	114.56	112.32	113.11	112.33	114.17	113.34	111.47	111.95	112.31	113.04	113.16	112.78	113.17	116.45	112.98	111.19	115.06	112.16	110.83	112.95	113.91
102.17	105.11	102.98	106.5	103	105.75	105.04	105.79	106.27	106.18	104.33	106.16	104.38	103.17	104.76	105.11	105.41	102.11	105.16	104.1	105.68	103.58	106.82	105.59	102.08	103.44	102.72	106.35	103.93	106.58	105.5	103.64	104.92	105.71	104.74	103.05	104.1	105.35	105.33	106.43	104.06	102.33	103.64	104.81	101.43	106.62	104.72	102.42	105.39	104.61
104.58	104.8	104.27	104.5	105.69	105.09	105.04	104.8	102.72	103.71	104.86	105	103.11	104.61	104.23	104.93	103.05	105.01	103.12	105.29	104.89	104.22	102.96	103.16	104.67	104.56	105.15	104.33	104.45	102.86	104.05	103.57	104.27	105.44	106.34	103.67	103.01	105.01	104.62	103.41	103.42	104.02	105.09	103.82	104.71	104.7	103.34	103.88	105.99	106.55
110.42	112.24	109.98	109.4	111.08	110.07	111.91	110.15	111.57	109.99	111.31	109.3	109.73	111.32	110.86	111.23	110.13	110.61	113.35	111.95	111.9	107.81	111.47	110.7	111.49	109.89	110.47	107.7	110.31	108.41	109.1	108.96	109.13	109.84	107.34	111.69	111.71	110.16	110.67	112.11	109.74	109.3	111.94	108.93	109.96	109.95	112.06	108.86	110.21	112.14
112.76	114.37	111.79	111.55	112.18	113.48	112.98	111.7	110.97	111.21	111.9	113.99	110.58	113.03	110.08	112.85	110.5	113.17	112.5	109.97	112.51	114.02	113.64	113.82	112.65	111.98	112.55	112.95	113.21	111.5	111.51	112.32	112.31	112.93	113.03	109.77	110.8	110.28	111.57	111.53	110.68	113.53	111.62	111.97	112.37	113.19	114.49	111.36	111.22	113.01
106.16	105.78	105.6	107.47	104.18	104.8	106.23	105.95	106.59	106.52	107.15	107.4	105.96	106.48	108.21	108.17	103.9	105.73	105.96	107.19	105.21	107.02	104.93	104.24	104.59	105.15	107.3	107.58	106.45	105.15	105.15	104.25	107.69	105.31	107.14	103.94	104.79	105.56	105.41	106.82	103.44	106.76	105.59	105.2	104.75	108.65	106.76	105.94	107.91	107.26
101.34	100.24	100.26	98.407	98.319	101.56	101.82	100.15	102.47	98.726	100.07	100.04	103.96	100.87	99.56	102.83	101.05	97.7	99.399	99.747	99.855	100.32	99.981	101.44	99.969	98.589	101.53	97.299	101.37	100.89	100.76	100.92	99.823	99.637	101.17	99.495	100.82	99.044	101.67	102.03	101.66	100.17	100.98	100.52	102.54	100.32	97.829	101.11	100.05	96.661
112.51	112.16	112.21	109.72	110.62	110.83	111.96	111.35	109.48	113.11	111.73	111.75	109.02	112.47	110.64	110.75	112.04	113.38	111.39	113.12	113.11	111.54	112.73	112.3	111.44	112.69	110.25	111.69	112.5	110.75	111.85	109.05	111.74	111.2	111.86	113.44	110.5	113.53	110.43	109.69	110.22	110.23	110.71	111.29	111.63	114.55	111.82	109.27	111.65	110.13
104.93	105.62	106.22	104.34	102.4	106.42	105.31	104.14	102.7	104.94	106.91	103.67	106.1	105.01	104.24	106.91	105.04	106	103.01	104.85	105.04	106.19	104.86	103.51	106.81	105.98	105.08	105.14	102.86	104.4	105.42	104.97	106.18	104.88	103.4	103.95	103.39	103.69	105.05	104.86	101.42	107.16	105.99	103.71	106.07	102.16	104.31	103.18	104.98	105.36
105.83	104.47	106.18	105.06	106.01	106.12	106.37	106.06	106.04	104.46	105.75	105.9	102.52	108.13	106.59	104.69	104.84	104.83	107.32	105.54	104.3	107.67	106.01	107.65	103.97	105.36	106.53	104.71	107.43	105.32	106.21	105.74	105.65	105.89	103.51	104.86	104.35	104.69	104.89	104.74	106.32	106.68	104.58	106.93	105.89	103.88	102.89	104.37	103.55	106.5
104.99	105.14	104.33	104.77	104.48	104.97	102	105.43	106.13	105.18	105.58	104.81	101.59	105.98	105.94	104.01	104.61	106.21	104.55	105.8	104.94	107.2	103.86	106.35	104.94	102.08	105.83	105.48	102.68	105.19	105.16	103.78	105.28	102.6	104.44	104.97	102.23	105.28	104.81	103.53	105.06	103.36	106.24	105.89	105.13	101.68	104.76	104.76	103.41	103.49
102.04	99.377	96.442	100.95	99.242	99.801	102.15	100.03	101.84	100.97	99.278	100.3	98.354	100.74	101.12	102.14	100.09	99.032	98.753	99.685	100.13	100.84	103.54	102.33	98.714	101.11	100.23	100.24	101.57	100.74	100.36	99.481	102.02	98.793	99.81	100.18	99.59	98.252	99.687	98.963	100.97	99.743	100.24	97.184	100.06	100.7	97.903	98.83	100.97	99.874
107.57	106.69	108.81	108.78	107.21	106.84	107.21	105.8	109.41	105.68	106.73	105.77	107.28	108.41	105.76	105.08	107.18	108.31	106.2	106.55	106.72	107.01	106.27	107	107.61	106.7	107.56	104.71	103.97	106.46	105.15	107.03	104.04	104.6	106.97	105.58	106.7	105.34	108.88	106.67	106.55	107.13	106.96	106.82	108.08	107.31	107.57	107.05	108	105.45
105.79	105.06	105.58	106.36	105.56	105.47	105.53	104.5	106.75	104.39	103.61	106.83	106.07	106.18	105.6	103.68	106.96	105.9	105.78	107.89	107.02	106.53	105.53	107.14	105.41	106.77	107.26	105.15	105.21	106.47	106.19	105.77	105.81	104.55	109.69	106.13	108.61	104.94	105.72	105.24	107.6	105.66	106.13	105.31	106.04	105.1	107.27	108	106.38	105.99
107.12	107.29	104.69	107.03	105.5	106.54	105.52	107.74	108.18	106.4	105.29	107.71	102.51	104.54	105.12	105.78	106.58	107.64	105.35	105.94	105.05	107.23	107.68	108.72	103.53	105.13	106.68	105.73	105.67	105.97	106.72	104.04	106.04	107.28	107.33	104.4	104.01	104.68	104.89	105.95	105.85	105.85	105.33	107.99	104.79	104.09	106.74	104.59	105.24	106.7
100.91	100.37	101.67	98.224	100.69	101.36	100.18	100.53	99.711	102.76	97.243	100.52	99.758	100.78	102.18	100.26	102.67	100.11	100.58	100.7	100.12	101.14	100	101.55	98.638	98.906	101.82	98.621	102.38	100.46	99.579	99.444	100.59	101.21	101.11	102.56	101.59	99.643	100.03	97.537	100.74	101.95	102.7	98.926	100.5	98.809	100.64	100.71	98.914	100.36
110.13	111.1	110.35	108.6	110.54	110.72	109.9	111.57	112.58	109.17	108.39	110.44	110.53	111	109.49	108.9	107.06	109.67	109.41	111.34	110.1	109.3	110.54	108.53	109.97	109.68	109.08	110.68	108.57	110.41	108.94	109.9	110.06	111.71	110.41	107.99	113.63	111.17	110.69	110.59	109.46	110.87	111.59	112.04	109.27	111.6	110.74	109.01	108.38	110.8
111.57	107.9	109.96	109.56	108.59	109.32	109.24	108.35	109.41	111.02	110.4	111.43	108.41	109.52	109.44	108.43	110.11	112.79	110.66	113.12	111.66	110.07	108.75	111.8	109	110.84	110.51	108.89	105.92	108.67	110.32	109.62	109.73	111.15	108.29	109	107.91	109.94	110.43	109.04	109.91	110.7	107.65	110.02	110.06	111.05	109.33	110.5	110.23	109.9
99.531	100.8	100.88	99.651	98.128	98.11	100.9	98.687	99.346	100.27	98.591	99.937	98.114	99.571	97.703	99.209	98.803	98.591	99.539	100.39	99.332	100.39	100.24	97.511	100.22	100.47	101.67	98.56	99.546	98.746	100.39	99.796	100.3	100.2	99.305	98.542	100.28	101.42	98.289	101.46	99.955	99.582	99.634	98.035	99.491	101.02	99.208	99.389	100.73	99.686
105.24	102.59	105.92	107.3	104.61	105.89	104.72	106.8	106.17	105.81	105.11	105.09	106.91	103.12	106.92	108.03	106.01	105.25	105.72	106.19	106	103.45	105.79	106.57	105.78	105.93	103.87	105.78	107.31	104.78	106.49	107.41	103.81	106.6	106.82	105.24	105.53	105.26	103.65	104.93	105.4	105.02	106.21	103.79	105.3	106.08	106.15	108.34	104.2	104.88
102.11	100.41	100.88	101.2	100.99	101.74	103.4	104.07	99.41	100.08	97.444	99.44	99.995	101.42	99.931	99.876	99.192	101.76	102.22	100.71	102.65	100.54	102.76	101.5	101.88	101.06	101.47	102.73	100.62	100.3	101.1	100.61	101.91	100.98	100.99	99.144	98.634	100.82	101.92	102.45	98.655	99.322	98.724	100.14	101.55	98.207	98.055	97.959	98.956	101.15
113.85	112.27	110.78	113.33	113.52	110.81	112.31	112.47	113.97	111.84	113.34	110.73	111.21	113.09	112.74	114.36	111.74	113	112.13	111.97	113.43	110.51	112.48	112.76	112.15	112.69	114.4	113.96	112.9	110.91	110.66	112.3	112.84	112.96	112.09	112.63	112.5	112.64	111.22	114.03	112.31	113.91	112.6	110.79	112	111.95	111.66	112.93	110.85	113.25
106.81	106.28	108.55	106.29	106.9	106.95	105.11	107.92	108.48	109.02	106.64	106.09	106.38	107.68	108.09	106.33	109.98	107.03	106.42	104.33	107.65	108.47	107.12	108.16	107.65	106.36	105.68	107.13	109.07	107.91	107.1	104.75	106.75	106.35	107.17	106.34	106.71	105.98	105.02	104.88	108.66	106.58	105.09	107.49	107.13	109.93	106.07	107.43	107.24	107.79
104.57	106.05	104.34	103.07	103.56	105	103.85	103.26	103.05	102.26	104.22	102.24	103.63	104.06	104.77	105.61	104.66	104.58	104.42	103.73	102.84	102.89	104.13	104.69	103.5	105.11	105.09	103.64	103.71	103.88	104.34	103.92	103.69	103.43	106.94	105.59	104.94	100.76	104.05	104.66	105.28	104.27	104.05	104.36	103.15	104.51	104.6	103.46	102.9	104.87
110.86	109.3	110.72	113.12	108.98	112.59	111.01	111.39	110.93	111.91	112.05	111.73	111.44	110.39	111.46	111.54	110.16	109.89	109.76	110.22	111.7	111.34	110.69	109.8	111.42	111.2	110.66	111.25	111.8	111.1	110.2	111.8	110.79	112.28	109.6	112.13	110.62	112.68	112.14	109.64	110.79	109.65	111.39	111.43	112.69	111.17	110.67	114.74	112.95	112.49
111.67	111.17	111.68	111.6	110.17	110.92	110.87	110.2	110.28	108.47	108.29	108.51	113.12	110.01	112.39	110.13	109.27	107.19	111.49	111.87	108.86	110.58	109.61	110.76	109.09	111.88	109.82	110.81	110.92	109.86	110.94	112.03	108.58	111.41	110.48	110.95	109.36	110.43	108.57	110.46	110.94	111.65	110.36	110.25	112.05	110.35	109.23	109.52	110.25	111.59
105.93	105.62	107.08	104.57	104.94	104.32	105.15	105.87	105.1	105.51	106.24	105.45	108	105.43	105.52	107.56	105.5	104.62	105.91	105.29	103.77	102.52	106.36	104.76	106.61	106.8	104.34	106.07	104.17	103.93	106.71	105.01	106.23	107.57	106.99	104.45	106.12	105.54	105.02	106.7	105.84	105.81	106.11	104.28	105.06	105.81	104.49	105.72	104.26	104.9
103.43	105.58	105.58	104.67	104.19	104.32	103.62	105.73	105.72	103.36	105.62	103.25	102.98	103.27	105.1	105.27	105.63	101.67	102.97	105.3	102.59	105.75	102.9	102.96	104.94	104.17	103.65	101.33	103.76	105.79	101.41	103.26	105.39	105.73	106.28	107.58	104.81	103.99	104.67	103.65	105.27	104.16	104.49	102.13	104.77	103.5	100.73	103.98	104.72	106.07
98.862	98.882	99.736	100.05	101.45	100.74	101.93	102.3	98.813	101.3	99.016	100.06	99.96	98.922	97.945	100.18	99.839	100.26	98.366	100.03	100.61	100.77	97.486	99.133	100.11	100.69	98.562	99.411	98.868	98.863	100.51	102.51	99.718	100.96	99.553	100.87	99.884	100.08	96.44	99.604	100.91	100.62	97.233	100.14	98.937	98.313	99.537	100.29	98.101	97.339
105.24	105.76	105.5	106.75	104.67	104.96	107.75	106.54	107.41	106.22	106.18	104.6	105.65	105.15	105.43	104.57	107.36	106.86	105.31	104.57	104.65	106.45	105.26	104.77	109.37	106.27	105.58	105.34	104.45	108.54	105.76	105.03	106.4	107.69	106.27	105.6	105.25	106.88	106.3	106.54	105.46	107.36	104.65	105.85	106.22	106.5	106.55	106.31	106.59	105.8
105.47	103.28	104.36	104.99	102.12	103.84	105.94	104.91	103.99	103.67	105.39	103.83	104.71	104.45	103.42	105.17	104.84	104.71	105.54	104.52	104.09	103.05	105.67	102.51	105.25	103.37	103.85	101.89	105.68	103.57	104.5	104.92	105.33	100.81	102.29	104.76	104.35	104.74	105.21	102.37	105.05	103.59	104.53	103.45	104.14	104	105.47	105.4	104.57	105.81
100.26	101.8	98.632	100.2	98.69	99.483	99.878	99.584	99.857	99.258	98.632	99.114	99.207	98.067	98.994	97.736	101.76	99.472	99.004	100.44	99.827	101.33	99.045	98.866	100.12	100.84	99.986	99.41	100.63	98.734	98.688	99.31	100.88	102.28	99.787	101.02	100.12	95.778	98.416	97.666	97.016	101.07	100.26	100.18	98.349	98.803	99.803	98.646	101.54	97.487
108.51	111.72	111.25	108.89	112.65	110.19	112.04	110.93	109.76	107.54	112.86	111.47	110.75	108.56	110.07	109.88	109.77	110.89	109.77	111.3	107.86	110.81	110.37	110.36	110.2	111.41	108.38	109.98	109.63	110.76	111.15	115.22	111.47	109.48	112.33	109.36	109.38	113.45	110.89	109.55	110.81	109.92	112.17	112.21	110.48	111.62	110.84	110.76	110.6	111.46
106.13	104.41	106.83	109.43	106.38	106.76	106.3	105.2	107.8	106.28	107.43	105.64	108.97	106.25	107.4	107.05	108.25	106.61	106.35	105.56	106.49	106.45	106.5	106.28	107.51	108.69	107.61	105.66	107.47	106.72	107.51	106.26	105.86	106.32	107.46	105.95	105.52	107.06	106.3	108.05	106.28	107.63	106.04	106.13	108.01	106.36	107.66	107.29	106.62	108.22
101.77	98.603	100.93	98.824	100.35	99.63	102.58	101.27	98.636	99.303	100.27	99.407	100.61	99.305	101.91	99.844	100.7	102.17	101.25	100.23	100.48	99.357	99.879	96.747	100.93	99.652	101.81	98.036	99.789	100.05	100.99	101.43	98.189	101.45	99.825	100.8	99.784	100.35	100.3	99.698	100.82	101.06	102.22	101.18	99.777	100.87	101.05	100.64	100.76	98.52
107.84	105.61	108.84	105.59	106.58	106	106.29	105.78	106.74	106.81	106.8	107.82	107.44	105.88	103.65	106.98	107.03	108.2	108.14	106.17	106.46	105.3	106.57	106.1	105.78	105.58	106.4	107.29	107.03	106.15	105.09	106.07	106.34	108.27	107.85	105.83	107.63	107.38	107.14	106.63	107.18	108.24	107.64	107.33	105.74	107.05	105.37	106.74	105.7	106.6
112.77	110.97	112.77	112.65	113.71	112.82	110.83	114.59	113.28	113.5	115.15	113.75	113.78	113.14	111.75	112.48	112.42	111.13	113.32	111.35	113.91	113.19	112.65	113.71	112.88	112.04	113.59	114.01	115.41	114.66	115.28	112.02	115.22	112.76	112.89	110.2	112.4	116.17	112.45	113.41	112.78	112.95	112.59	113.39	110.69	113.27	113.53	112.17	113.8	115.56
102.38	105.67	105.26	105.32	105.46	106.99	105.41	104.4	106.92	103.92	105.6	104.32	105.18	104.37	104.98	103.58	106.01	107.94	106.2	106.23	105.23	105.34	104.07	106	104.67	107.71	105.13	105.11	102.42	106.81	105.3	105.51	106.7	106.45	104.14	101.68	106.53	104.76	108.2	104.31	104.09	104.39	106.02	103.68	103.2	106.16	102.67	106.27	106.84	106.05
105.91	104.63	106.93	107.11	105.27	106.04	106.44	106.42	106.32	107.91	105.65	105.63	106.78	107.99	104.91	108.45	104.78	105.58	105.45	107.55	105.72	104.83	105.86	107.05	106.42	106.17	106.16	107.21	106.83	108.05	105.12	106.47	105.54	106.1	106.46	107.49	107.11	109.2	107.6	105.34	104.5	105.23	105.17	104.65	107.27	106.56	108.41	106.31	106.31	107.43
111.42	110.87	114.39	113.56	110.94	110.65	113.17	111.13	112.63	110.2	111.41	110.73	110.86	113.37	110.56	109.68	113.09	109.13	110.71	112.21	113.03	113.08	111.16	110.99	112.38	113.11	111.66	110.51	112.22	108.64	113.5	114.55	110.86	112.75	111.87	113.06	112.76	111.27	110.68	112.82	112.45	112.59	111.49	108.57	112.54	112.64	112.51	111.78	110.9	112.46
105.09	107.05	106.25	105.37	106.45	106.84	107.13	107.26	106.56	105.68	104.53	104.96	106.8	104.74	106.16	106.09	103.72	108.49	104.23	106.84	104.64	106.08	105.68	105	104.88	104.86	104.93	107.18	106.27	105.89	107.76	103.24	107.47	105.3	104.79	105.64	105.98	105.8	105.42	104.37	105.5	106.4	105.23	107.21	108.69	109.28	105.26	106.65	105.84	105.06
113.34	110.02	111.95	113.46	113.04	111.52	112.08	112.95	112.46	109.88	111.06	113.92	112.47	109.47	115.18	112.75	111.12	113.59	114.07	113.4	111.73	111.44	115.18	111.37	112.92	111.57	111.26	112.41	114.69	112.9	112.57	113.16	113.16	110.98	111.13	110.65	112.35	112.06	113.24	111.03	113.66	111.27	112.26	111.58	111.49	113.61	113.96	114.98	111.81	113.12
107.57	105.1	106.84	104.71	106.57	105.31	106.81	105.47	107.51	107.96	107.51	108.3	106.77	106.57	106.72	106.48	105.19	106.84	108.68	107.66	107.21	106.07	106.23	108.25	106.44	105.97	106.22	107.12	106.53	106.48	107.11	107.87	105.99	107.82	106.77	107.2	107.47	105.44	106.68	106.04	106.99	104.88	106.4	105.48	106.99	107	106.17	108.81	107.15	107.19
119.03	120.31	119.46	116.17	118.12	117.46	119.22	117.8	118.27	115.64	117.91	118.53	117.75	116.23	117.28	118.33	116.2	115.94	116.28	118.22	117.4	118.75	119.36	118.18	118.52	117.07	118.59	118.62	119.91	117.35	119.31	118.01	115.46	118.13	118.74	119.27	119.36	119.28	116.74	116.28	117.26	116.92	117.01	115.88	117.22	115.82	117.44	115.9	118.96	118.2
103.81	104.29	104.53	104.46	105.16	104.62	105.56	103.62	105.12	103.77	105.28	102.96	103.51	103.37	103.99	105.65	106.12	106.09	105.23	105.94	106.21	105.1	104.84	105.13	105.12	103.82	105.52	105.09	103.56	106.09	105.76	103.64	105.16	104.83	105.58	103.2	103.05	104.78	105.35	104.94	105.45	102.81	104.11	105.01	102.95	105.51	104.03	104.11	104.04	104.56
110.03	108.8	110.79	112.3	110	110.62	111.71	110.35	110.38	108.67	109.94	110.16	109.74	108.64	111.22	112.12	109.4	108.44	111.29	110.71	110.5	112.27	109.68	109.64	109.51	110.8	110.71	110.73	112.52	110.07	109.81	111.1	109.58	108.78	107.23	110.86	109.36	108.65	108.66	109.35	111.24	109.46	108.78	112.73	110.67	109.86	110.42	112.05	110.77	110.6
111.09	110.7	112.17	111.61	111.5	111.34	110.8	110.69	113.03	109.73	112.72	112.88	112.6	112.6	112.42	113.09	109.64	112.09	110.08	113.54	111.69	112.5	112.51	110.68	109.55	113.24	111.86	112.83	111.73	109.46	112.25	113.19	111.49	110.72	110.92	113.78	113.77	108.96	112.57	114.89	114.82	111.06	113.1	115.4	112.28	111.41	112.09	112.65	114.15	111.2
101.89	99.839	102.78	100.62	100.12	101.28	101.54	100.5	101.64	100.27	100.28	101.01	100.46	101.39	100.39	100.66	100.84	100.3	100.02	100.21	99.354	99.59	100.06	101.7	101.57	101.05	103.73	100.27	102.61	100.82	101.79	100.25	100.39	98.778	99.436	99.407	100.33	99.771	99.541	100.41	100.92	101.73	100	100.45	99.364	99.515	102.58	100.78	101.11	99.73
112.39	110.24	109.4	108.05	110.88	109.32	108.86	108.58	108.58	111.8	109.36	109.05	108.91	108.3	109.29	109.32	110.06	108.06	111.66	109.37	108.34	110.51	109.55	113.05	108.66	109.18	109.32	105.67	109.73	109.3	111.65	109.8	111.64	110.46	110.41	108.23	109.89	110.61	110.91	109.76	109.46	109.31	112.24	107.79	109.9	111.11	111.69	108.7	109.33	110.15
116.02	116.76	117.33	117.36	115.57	117.07	118.12	118.14	116.97	117.61	117.12	119.26	119.78	116.71	115.98	116.8	117.18	118.32	119.92	117.42	115.41	117.67	117.65	117.13	116.45	116.91	117.15	117.58	116.82	118.32	119.19	116.78	116.69	118.74	118.84	115.84	119.1	117.33	117.39	117.4	120.02	117.29	116.83	118.85	116.62	118.33	118.48	119.1	115.85	117.37
114.35	111.73	111.75	111.01	111.21	114.22	111.8	111.47	112.52	112.23	112.27	113.96	109.66	112.15	113.88	111.94	114.23	112.54	112.26	111.38	111.29	114.02	114.02	112.7	113.01	109.72	111.66	113.55	112.11	111.52	112.6	112.3	110.81	112.85	113.66	111.92	111.56	111.8	112.18	108.53	114.88	112.72	111.93	111.89	111.03	112.17	111.44	112.9	110.55	110.41
104.85	104.1	102.22	104.32	101.98	105.39	108.1	105.44	102.8	103.51	103.43	104.25	105.68	103.81	104.75	103.17	104.05	104.88	106.89	103.17	105.01	105.64	105.41	104.37	103.06	104.05	106.09	105.74	103.1	106.75	103.91	103.5	106.02	102.6	106.34	102.87	105.11	103.94	104.4	103.01	104.14	104.45	103.79	102.38	104.04	104	106.09	102.5	103.07	103.57
108.59	109.54	110.12	110.1	111.85	109.25	111.02	109.03	113.03	110.82	111.35	110.57	109.78	110.95	111.08	110.27	110.53	109.94	111.5	110.69	112.14	111.53	111.24	110.48	108.89	111.54	109.07	110.8	111.21	110.35	111.33	110.76	109	108.77	109.43	108.56	112.4	112.36	109.4	109.12	111.12	109.75	109.77	109.77	109.44	111.82	110.68	111.27	109.45	111.5
111.49	111.13	108.17	109.64	112.6	111.73	112.09	112.02	111.85	112.13	111.61	111.6	113.02	111.84	112.95	111.33	112.81	112.02	112.84	108.86	112.14	111.66	110.38	111.86	109.48	112.14	112.23	112.64	115.16	113.69	110.43	112.03	110.33	111.11	113.02	111.8	113.31	110.16	114.03	112.08	111.84	111.83	110.97	112.93	112.36	109.83	111.78	110.7	112.4	113.93
105	107.61	106.23	103.67	105.85	107.18	107.91	104.41	105.79	106.5	110.14	106.3	106.67	105.29	106.08	104.34	105.52	107.23	105.44	106.33	104.59	105.86	105.58	104.33	105.19	105.53	102.76	104.96	106.63	103.26	106.77	104.84	104.21	104	105.19	105.36	105.25	105.33	106.52	105.96	105.01	104.98	104.82	106.4	105.19	106.71	107.42	105.48	106.03	106.54
101.48	101.36	99.32	99.156	100.4	101.41	99.49	102.5	99.565	101.05	99.073	100.69	101.42	100.22	103.46	99.969	101.85	102.26	101.64	102.13	100.45	101.54	99.471	100.48	100.19	103.25	99.674	100.92	100.41	99.187	101.93	100.64	100.26	100.77	100.5	98.386	99.186	100.66	99.527	102.35	99.813	100.64	101.53	100.65	100.69	99.513	100.85	101.6	101.41	101.86
116.38	116.77	121.26	118.31	118.3	119.55	119.12	118.09	117.2	117.48	118.01	114.67	119.15	114.65	119.18	118.9	117.23	119.05	118.88	118.19	121.1	117.16	116.32	117.4	118.75	117.1	117.58	115.19	118.32	118.67	117.82	118.19	118.69	115.42	118	119.57	117.35	115.62	118.45	119.23	118.44	117.44	118.35	120.42	120.06	117.88	118.36	116.16	115.42	116.28
110.56	110.3	111.9	109.68	110.24	112.77	112.89	109.65	110.36	109.55	111.87	111.97	114.26	111.69	109.43	108.3	111.3	111.34	110.89	113.58	111	111.54	109.61	112.29	111.01	111.11	111.4	112.75	110.23	111.42	111.47	110.21	110.27	111.05	112.27	111.91	111.56	112.49	111.09	110.38	110.79	110.11	110.34	114.29	111.96	109.84	113.58	112.14	112.02	113.28
106.07	104.75	103.43	102.85	103.47	104.81	106.26	104.23	104.84	103.54	105.22	108.37	105.57	104.85	105.61	105.55	105.33	105.79	107.2	106.01	107.09	106.81	104.16	105.93	107.02	106.77	107.12	108.08	105.54	105.28	108.14	104.21	105.26	105.59	105.11	108.49	105.25	105.31	107.19	105.8	104.95	107.29	103.43	105.99	103.13	106.27	106.55	104.61	106.37	105.7
108.86	111.55	109.95	107.83	109.59	109.19	111.05	111.85	110.64	110.82	110.62	109.97	110.42	107.54	110.91	108.51	109.76	109.28	110.41	109.45	109.17	110.22	111.3	107.53	109.85	109.32	108.99	109.77	111.67	108.81	110.45	110.24	109.65	109.94	110.42	110.41	107.42	110.79	108.24	108.88	108.62	109.32	108.9	109.15	110.53	112.24	110.85	110.3	108.14	109.28
104.55	104.12	103.77	102.32	103.86	104.19	105.58	104.79	103.21	101.55	104.52	103.9	102.45	103.6	102.69	103.3	105.03	103.98	105.85	103.21	103.86	105.73	103.67	105.65	104.19	104.22	102.7	103.79	105.86	103.86	104.13	102.18	104.17	105.83	104.81	104.01	104.84	105.37	103.72	106.9	103.82	103.93	105.69	103.94	104.03	105.92	104.28	102.76	101.4	103.9
99.619	99.951	98.799	99.768	99.9	99.918	101.45	99.262	97.091	101.48	101.36	100.24	101.15	100.48	101.14	99.884	100.41	98.462	100.79	99.945	99.934	101.37	101.04	100.27	101.12	100.31	101.36	101.46	101.06	99.74	98.617	101.2	100.53	100.65	100.56	97.804	98.968	101.93	103.01	100.39	100.02	101.26	99.281	101.3	99.94	100.53	102.24	99.902	101.73	102.87
105.12	105.73	106.05	105.35	106.36	105.32	104.55	107.53	104.82	107.28	103.76	108.41	107.87	105.45	105.95	106.73	103.99	106.06	105.25	104.56	107.43	105.26	104.26	105.46	104.73	106.59	105.22	104.54	106.15	104.65	104.47	106.69	107.68	106.18	104.61	105.6	106.43	106.33	106.35	105.2	103.9	107.31	106.03	108.92	106.14	105.87	109.97	106.41	107.73	106.16
106.53	103.1	106.74	107.47	105.39	106.23	106.81	107.28	108.79	105.49	105.47	105.69	105	107.24	106.35	109.68	106.06	108.43	105.61	107.08	104.6	106.83	106	107.56	108.29	106.81	108.52	108.13	107.22	108.58	105.79	106.39	105.31	107.07	106.58	105.96	107.14	107.85	107.35	108.27	108.35	106.51	108.04	106.65	107.66	106.13	106.76	106.75	105.69	104.76
106.23	105.95	104.57	104.78	106.02	104.77	104.68	104.07	103.92	108.95	106.21	105.88	106.84	106.14	104.36	106.05	106.37	103.41	104.4	105.05	106.87	105.04	105.36	104.37	106.28	106.85	106.55	106.47	107.87	106.03	105.83	103.87	103.81	107.21	106.45	105.57	106.14	106.04	106.99	104.61	104.91	105.41	104.21	105.7	106.78	103.26	104.99	104.22	105.52	105.69
105.55	104.68	106.82	103.68	102.52	105.64	107.89	104.41	105.79	107.08	106.99	106.36	105.29	106.43	105.55	106.77	107.47	104.36	105.84	105.4	107.06	105.32	105.62	105.37	104.47	105.36	105.68	105.57	107.86	104.74	107.5	106.06	106.46	106.64	104.38	104.67	106.49	105.63	108.39	106.15	104.71	107.02	105.37	108.22	107.16	104.59	104.85	107.2	107.13	107.92
116.83	114.89	118.79	115.73	114.08	117.18	117.23	117.36	114.91	114.53	117.96	115.94	117.2	116.93	117.76	119.77	118.71	118.31	117.55	115.45	116.62	115.7	115.99	114.44	116.6	114.98	116.23	116.96	116.07	116.29	114.73	116.39	115.36	115.54	119.46	114.15	116.72	114.11	115.36	114.88	112.61	116.97	115.54	117.68	116.19	116.64	116.56	115.77	116.21	117.74
104.82	104.19	104.38	107.59	104.95	104.43	103.68	105.3	105.97	105.28	105.89	101.76	105.77	105.83	103.73	103.18	107.13	104.73	104.34	104.03	105.01	104.12	104.82	104.67	103.24	103.66	104.26	104.83	106.51	104.61	105.67	105.02	102.26	106.42	107.31	104.01	102.78	104	105.45	105.89	104.2	105.64	103.93	103.98	104.57	104.97	107.01	105.43	105.08	104.1
105.99	103.94	103.02	104.26	103.95	102.33	106.81	104.86	103.4	104.64	104.44	103.23	104.71	103.1	102.94	105.12	103.63	103.89	104.8	106.09	104.57	104.31	104.66	104.04	104.43	105.5	105.85	105.08	102.1	104.41	104.06	103.08	103.49	106.47	104.16	104.66	102	105.88	103.56	103.57	104.13	103.92	105.13	102.65	104.19	102.16	106	103.34	104.17	105.25
111.97	111.71	112.1	110.96	111.23	110.82	110.52	112.34	111.74	113.29	112.15	111.79	111.25	111.19	111.78	111.28	111.27	110.79	113.67	113.66	111.04	111.7	110.23	111.46	111.33	111.94	111.06	111.56	110.47	113.7	111.51	111.03	111.16	111.76	110.3	110.96	110.51	108.54	111.35	111.73	111.1	111.84	111.99	111.07	110.19	110.29	111.59	112.32	110.93	112.09
100.37	100.72	98.893	99.914	100.19	100.36	97.948	100.46	100.69	98.876	98.656	97.169	99.944	99.065	98.331	96.395	100.38	98.664	101.42	97.991	98.182	100.83	99.659	100.57	101.63	100.86	101.17	98.041	98.738	101.81	99.478	99.449	98.154	101.36	99.84	99.04	98.545	98.714	99.898	100.71	97.704	99.525	99.715	99.166	99.771	101.67	101.67	100.53	99.086	99.742
106.9	105.26	104.66	107.23	104.24	105.84	108.27	106.72	104.61	105.16	105.41	107.02	104.42	107.72	103.99	105.24	106.05	106.74	105.31	106.8	107.15	107.32	106.67	105.96	105.29	106.63	107.54	103.94	104.54	105.64	104.92	106.56	107.8	105.07	105.24	106.68	103.87	105.83	106.6	105.86	103.64	107.89	105.68	106.05	108.36	104.95	106.38	106.62	105.1	107.21
101.05	98.631	100.48	100.08	99.353	97.37	98.516	100.58	98.767	100.4	100.26	99.673	100.23	100.38	100.08	101.93	102.06	99.805	100.54	98.03	100.45	98.135	99.392	100.81	99.437	98.487	98.755	99.998	100.12	98.268	98.092	101.77	99.277	98.327	99.249	99.133	99.797	100.85	99.585	99.233	100.04	99.481	99.781	99.224	100.27	102.02	101.18	99.222	100.7	100.71
110.54	110.04	111.82	112.93	112.67	111.22	111.47	113.73	113.02	110.42	111.89	111.92	110.59	112.11	112.6	112.91	110.35	111.86	114.18	111.16	111.45	113.48	114.15	112.25	111.87	114.37	111.49	112.01	109.91	112.07	111.25	113.95	110.36	111.62	112.19	112.49	111.54	112.59	113.01	113.03	112.4	111.42	110.99	111.05	111.76	112.29	113.39	112.63	112.33	110.16
103.98	103.08	103.74	104.9	106.61	104.27	105.62	106.37	107.15	104.34	107.06	104.36	104.69	105.71	104.84	104.64	105.52	106.2	106.56	105.67	106.32	106.9	109.17	105.89	106.06	106.4	106.58	104.94	107.62	105.82	106.14	106.72	107.45	104.14	108.59	107.69	104.66	106.11	105.96	106.29	104.94	106.53	105.83	104.46	103.7	105.19	105.47	105.86	104.84	106.77
108.39	109.58	109.3	111.5	112.29	108.78	109.48	109.54	108.81	108.23	110.87	107.34	110.29	109.93	109.8	109.25	111.57	108.5	112.95	110.2	111.5	111.16	109.52	109.87	108.78	109.37	108.58	108.89	109.9	109.96	110.26	109.6	107.71	109.56	111.03	109.07	110.26	110.46	110.71	109.27	107.42	108.86	110.84	110.43	110.06	110.7	109.43	111.25	111.83	112.01
102	99.984	98.209	97.766	100.53	99.058	99.995	101.45	97.635	99.59	98.669	98.141	99.39	103.95	99.099	99.58	99.259	98.288	100.32	98.932	98.941	97.73	100.13	100.82	97.676	102.1	99.409	101.1	99.583	100.67	99.702	100.89	98.893	98.675	99.893	99.359	99.954	100.44	98.623	99.974	99.001	97.429	102.08	99.845	98.556	99.752	101.87	98.569	99.655	99.948
105.01	102.05	104	104.65	103.47	103.27	104.19	103.2	102.85	102.7	104.37	104.5	104.93	103.11	103.17	106.49	104.06	103.61	103.76	106.02	103.14	106.59	105.37	104.52	105.43	105.89	103.55	103.01	102.29	106.22	103.36	104.67	103.92	104.61	103.25	104.79	102.98	102.37	103.36	104.43	104.85	105.03	105.8	105.28	104.13	104.76	104.04	104.01	105.92	103.6
112.03	112.85	115.19	111.98	110.84	112.3	113.44	111.23	113.37	114.18	112.49	112.9	112.11	112	113.16	113.22	112.24	111.38	113.59	112.82	111.69	111.27	115.53	112.26	112.21	113.1	111.53	113.72	113.22	113.98	113.32	112.23	113.28	112.48	114.39	111.54	112.52	112.61	113.79	110.56	112.08	112.94	110.69	111.73	112.27	109.27	110.66	112.48	113.95	112.53
112.09	111.69	111.61	111.43	111.43	113.57	113.14	111.61	109.45	112.31	110.32	112.28	111.8	114.62	112.49	110.29	114	113.35	111.13	112.85	113.99	111.86	111.22	113.67	113.2	112.83	111.56	113.01	110.54	113.25	113.57	110.49	111.19	113.76	113.15	110.93	112.95	111.15	110.79	111.49	110.77	115	111.24	112.7	112.03	113.57	111.87	112.06	114.32	109.87
105.53	104.32	105.76	104.55	106.95	103.73	103.57	103.42	106.89	104.78	104.93	104.74	105.71	106.33	104.84	105.87	105.72	104.94	106.28	105.94	106.39	105.48	106.32	105.22	106.17	102.98	105.74	105.44	107.44	106.28	106.21	106.49	104.11	103.91	105.91	105.41	103.64	104.78	108.85	107.19	104.91	106.65	106.02	104.8	104.99	104.17	104.48	105.12	103.5	105.91
105.7	103.64	103	104.67	106.08	105.52	104.37	103.34	106.07	105.37	104.92	105.29	105.64	104.45	104.84	105.75	106.84	104.78	105.31	104.1	104.91	106.47	106	105.02	102.27	106.77	106.93	102.39	106.48	103.1	107.02	104.48	106.48	105.25	103.85	104.3	101.94	103.4	104.66	103.64	102.45	102.72	105.34	105.7	104.7	104.62	104.98	105.63	104.34	106.24
107.6	107.65	102.76	107.12	105.85	106.07	104.14	105.27	104.38	105.47	105.46	104.87	107.35	105.94	105.65	105.65	105.1	105.01	105.68	104.05	105.08	106.46	107.97	104.45	106.57	107.05	105.28	106.88	105.23	106.21	106.05	105.61	104.93	103.38	106.01	105.05	104.6	105.51	104.87	104.91	105.11	105.39	107.45	105.54	105.58	105.95	103.57	104.97	106.3	103.41
105.23	107.67	108.35	104.26	108.09	106.56	104.16	108.39	109.69	105.43	105.46	105.68	106.23	107.26	106.76	108.54	107.3	108	106.9	109.08	105.83	106.85	107.21	108.02	107.4	106.06	106.07	108.43	107.09	108.13	107.66	107.24	107.49	108.83	106.38	105.85	108.02	106.89	104.93	107.63	107.51	107.37	107.7	106.89	105.34	106.25	107.18	106.29	106.83	106.3
103.74	101.73	98.813	100.73	100.31	99.097	103.16	101.69	98.138	100.49	101.42	99.176	98.387	100.19	99.975	99.957	99.639	101.53	100.69	99.063	100.8	98.423	100.67	99.793	100.6	101.16	99.436	102.01	102.32	103.39	101.02	98.84	102.42	99.132	99.261	99.792	100.87	101.94	101.74	102.3	101.43	99.896	99.267	100.25	100.15	101.4	100.9	101.53	101.53	102.37
102.51	99.83	103.18	99.351	102.1	101.61	99.8	103.25	100.55	100.2	101.69	100.37	101.18	100.1	101.25	100.86	102.49	101.74	101.34	103.58	100.96	100.06	101.39	100.14	101.12	101.98	101.15	100.04	101.03	100.39	98.647	100.67	101.67	102.75	101.02	99.458	100.77	100.21	101.06	100.18	101.19	100.72	101.86	99.906	100.08	102.87	100.63	101.71	102.11	100.41
101.71	99.109	101.6	102.07	100.08	99.122	101.77	99.109	101.79	100.16	98.461	99.279	100.53	100.69	100.9	102.42	99.1	99.322	101.07	99.487	100.65	100.91	99.86	101.01	102	100.13	98.04	102.84	101.81	102.37	102	98.497	103.12	99.733	101.47	100.92	100.29	100.35	100.57	98.611	99.838	100.21	100.43	101.06	98.576	100.74	100.08	98.205	99.727	100.64
98.637	100.17	99.907	100.5	100.73	101.37	99.59	100.83	100.56	101.15	100.91	100.21	100.73	99.46	98.352	99.211	99.061	99.169	101.44	97.779	102.73	101.25	96.346	98.918	100.29	98.796	99.81	99.561	98.903	99.345	100.28	99.688	98.295	101.87	100.01	98.172	101.4	100.28	102.74	99.604	99.851	99.743	100.77	100.17	99.469	99.758	100.28	100.63	98.841	98.322
112.14	112.23	111.05	113.29	112.54	110.74	113.54	110.96	112.2	109.66	111.81	113.23	110.64	111.26	111.87	112.3	109.83	113.62	113.95	110.12	113.01	114.05	112.98	111.81	112.12	110.83	111.61	111.18	111.73	111.89	111.45	113.34	113.33	111.48	109.53	111.71	111.16	113.31	113.36	110.6	112.53	109.42	111.93	111.08	111.85	109.99	111.69	111.41	114.03	111.91
104.71	104.58	107.3	104.58	105.64	107.34	105.92	107.22	106.14	103.08	107.28	106.89	104.11	107.72	106.41	105.98	105.5	105.78	107.55	107.88	105.23	105.85	107.59	108.96	106.78	103.01	105.37	106.49	105.31	105.53	106.72	105.25	106.05	107.15	106.7	105.7	104.65	104.77	105.11	106.6	105.1	104.8	104.71	106.36	103.67	104.93	104.4	104.75	105.5	104.42
105.01	103.38	103.1	103.8	103.68	105.49	103.61	102.61	105.26	103.88	103.76	104.97	105.2	102.53	105.46	105.27	104.13	103.62	102.55	103.58	105.09	102.94	103.52	104.44	106.1	103.49	106.52	104.66	101.31	102.75	102.1	104.7	103.25	105.47	104.69	101.36	104.48	103.6	105.6	103.26	103.1	105.08	101.2	102.6	104.92	105.25	103.89	103.72	106.22	104.58
105.38	107.47	104.97	103.05	105.35	105.33	106.29	102.8	105.32	106.88	106.68	105	104.67	105.06	107.68	103.62	104.47	104.58	106.34	104.36	103.02	104.1	103.82	104.48	104.09	104.7	105.5	105.89	105.98	105.22	102.52	102.55	106.13	102.84	103.98	106.81	106.45	105	106	105.03	104.04	103.72	104.94	104.19	106.52	104.18	107.29	104.54	104.44	105.13
106.85	107.25	106.13	103.48	103.71	106.56	105.39	105.49	103.61	105.16	103.96	104.03	108.09	107.04	106.15	104.92	105.48	107.48	105.61	106.5	107.97	104.66	104.28	105.5	105.95	105.29	105.48	104.72	107.01	103.71	106.53	103.4	107.29	102.72	108.02	105.79	103.68	105.69	103.01	105.64	107.74	105.92	106.51	105.33	104.87	105.08	103.89	107.39	106.11	105.27
115.07	117.11	117.99	115.63	114.74	115.62	114.81	118.25	118.71	115.68	117.91	114.9	114.14	115.74	115.05	117.68	114.82	116.84	117.08	114.12	116.17	115.11	115.54	116.74	115.24	115.08	116.72	115.32	117.37	117.43	115.76	114.47	114.44	117.24	116.75	115.59	115.74	115.1	115.62	116.31	118.08	117.31	117.29	114.24	114.48	116.18	115.1	115.62	117.3	114.33
109.64	112.42	111.51	112.96	111.99	111.18	111.25	113.42	112.19	109.57	113.4	113.21	111.91	110.43	111.61	110.8	111.85	112.56	113.88	111.45	110.74	110.78	109.59	111.59	112.16	111.18	112.54	109.92	110.62	114.39	110.03	112.9	108.53	111.18	112.71	112.76	111.41	112.94	111.77	113.05	110.99	112.8	111.91	112.57	112.48	111.57	110.19	112.92	111.94	114.41
108.67	106.36	106.73	107.83	106.79	108.1	106.95	106.77	105.26	105.61	105.93	106.46	104.39	107.05	105.63	106.23	108.93	107.26	106.02	107.84	105.68	106.86	107.3	108.12	105.93	106.01	106.14	104.88	107.28	105.65	107.17	107.41	106.5	106	108.18	105.83	106.55	106.1	105.96	107.42	104.75	107.23	108.26	109.66	106.58	104.76	107.37	106.99	104.51	104.97
106.03	103.57	104.05	102.26	104.62	104.56	104.64	102.24	103.97	104.61	104.28	105.83	104.41	102.65	105.1	104.5	104.45	104.27	103.2	102.97	106.7	105.41	102.02	103.47	106.28	105.39	103.91	103.24	102.89	103.54	103.84	104.72	104.66	105.58	104.01	105.1	104.92	104.26	103.78	103.11	103.78	105.55	106.5	105.19	105.46	106.86	103.74	104.33	102.88	103.89
109.35	112.05	111.15	111.19	111.41	110.67	110.42	110.13	110.45	113.12	112.02	110.75	112.74	110.73	111.12	110.54	110.06	112.58	112.06	111.99	110.48	112.25	109.86	112.39	110.39	110.51	111.77	111.08	111.12	111.29	109.59	111.19	112.5	110.88	109.95	112.04	111.77	110.19	112.28	111.74	112.79	114.4	109.79	111.4	109.72	115.1	112.78	110.7	111.99	110.48
112.85	111.01	110.96	110.75	114.81	110.11	112.73	110.55	110.94	110.5	111.6	110.69	111.63	108.68	113.43	111.09	109.29	113.25	112.13	110.41	113.82	111.33	110.58	109.85	111.31	112.23	110.34	111.98	112.62	110.48	114.4	113.15	110.15	111.52	113.55	111.31	109.8	112.86	111.18	111.28	110.24	111.93	109.35	113.64	114.11	111.31	112.61	111.78	112.79	111.99
104.54	106.48	106.64	105.91	105.29	107.02	104.98	107.46	105.85	105.39	103.34	103.6	106.46	106.62	104.86	103.66	105.44	103.32	105.78	106.52	105.3	107.32	107.26	105.49	104.09	106.74	104.85	108.85	105.68	105	106.57	107.03	104.96	107.17	106.75	106.21	106.18	105.94	103.98	103.83	106.79	105.44	106.36	105.56	104.22	106.4	105.43	105.52	107.71	105.34
106.98	105.88	109.65	106.02	107.48	107.91	105.69	109.93	108.81	106.61	104.69	107.94	105.6	107.15	106.83	109.96	106.29	105.8	106.65	106.98	108.57	107.21	104.86	104.61	106.93	106.48	105.57	108.09	107.42	104.63	105.59	105.73	105.62	106.09	107.04	108.14	108.83	106.54	109.27	108.06	107.46	107.91	104.01	105.78	105.94	108.42	106.31	105.64	105.75	108.18
105.66	104.01	105.78	106.28	104.96	104.32	101.85	102.64	104.68	105.71	104.68	106.29	106.25	104.33	105.63	103.55	102.8	102.95	106.26	104.99	105.17	106.34	103.32	104.19	105.85	104.27	102.79	102.96	104.44	102.19	105.85	107.86	104.47	105.05	103.06	103.81	103.8	104.55	103.42	106.14	105.1	104.11	104.55	106.2	106.07	102.52	103.28	104.79	105.02	104.52
113.15	111.62	112.15	113.41	112.54	114.81	112.25	112.27	110.35	112.83	112.25	110.27	109.61	111.23	113.35	110.49	111.79	111.34	114.7	111.22	110.17	115.46	114.59	111.75	113.33	113.01	110.52	110.16	111.8	111.77	112.67	111.94	113.19	111.31	113.45	111.34	111.74	112.56	111.57	111.39	111.93	110.94	110.72	111.85	109.21	110.49	112.92	112.12	109.27	108.95
105.06	106.86	104.44	107.26	103.34	104.37	104.35	104.33	105.18	107.86	105.56	104.98	107.04	105.19	105.94	106.16	109.1	104.03	105.49	106.61	104.74	107.44	104.26	105.44	106.82	104.91	108.76	104.94	106.37	107.03	107.8	105.6	108.38	106.92	104.61	108.09	104.25	107.64	107.55	108.83	104.36	106.35	106.33	106.87	103.64	104.41	106.15	105.37	105.6	104.48
105.28	103.69	104.96	103.99	105.01	104.85	104.99	104.41	104.21	107.6	106.25	104.49	102.26	107.01	106.64	103.57	102.46	103.84	103.41	104.66	104.79	104	106.97	103.85	106.91	104.39	104.92	103.05	109.39	104.99	103.52	105.07	104.09	102.72	105.92	106.06	103.04	104.36	103.65	102.01	105.36	104.51	105.62	106.27	105.7	105.32	104.77	106.46	103.06	103.76
105.5	106.42	103.36	103.7	103.74	101.57	104.09	103.36	105.21	105.33	103.4	107.48	104.85	106.19	104.3	105.1	106.15	102.23	103.63	106.37	103.23	104.11	104.78	104.05	103.68	104.61	105.96	103.83	101.05	105.62	103.22	104.35	102.82	104.75	104.29	102.95	104.2	105.82	101.74	102.92	104.29	105.52	103.85	104.58	103.22	103	103.87	100.97	104.89	104.44
103.23	104.93	104.35	104.52	102.58	105.12	105.7	103.11	107.43	104.84	106.34	102.75	101.61	103.97	103.52	102.41	103.85	103.34	103.92	104.7	104.99	103.94	105.07	104.02	103.19	103.7	105.15	104.82	103.81	104.14	105.39	103.5	104.31	103.71	106.07	104.61	102.49	104.07	105.68	103.83	105.16	103.4	104.62	104.47	101.87	105.01	103.41	104.21	103.17	105.89
110.81	110.37	109.81	111.54	110.32	109.38	109.74	109.79	109.88	109.07	110.61	108.8	111.03	109.22	109.92	111.81	110.92	109.75	110.76	110.22	109.18	109.92	111.78	109.79	111.42	108.4	111.64	107.73	108.85	109.36	109.85	112.52	110.58	107.54	109.48	112.67	109.86	110.2	109.34	110.35	111.37	109.72	108.59	110.7	107.56	110.67	110.2	108.93	110.28	110.43
106.66	107.03	105.46	104.91	107.26	103.53	107.89	106.16	103.87	107.89	105.17	104.45	106.35	106.17	104.99	105.08	105.96	105.9	107.47	105.26	106.53	104.98	105.81	104.69	106.26	107.62	105.89	107.28	105.9	106.33	106.33	104.49	106.49	108.62	105.36	105.79	106.43	107.37	106.63	106.18	107.35	107.74	108.13	104.21	105.51	105.15	105.88	106.85	108.31	105.31
99.512	99.906	99.198	103.69	100.36	99.016	100.54	100.9	98.947	101.01	101.14	100.43	99.43	103.09	99.752	100.39	100.15	101.52	102.62	100.04	103	99.844	100.03	100.53	98.76	102.11	100.8	103.93	100.04	101.54	102.74	101.21	100.13	99.558	99.764	101.92	100.65	98.236	99.176	99.109	100.41	100.22	100.07	102.5	99.237	101.7	100.75	101.48	98.614	101.04
106	104.73	107.17	103.94	106.43	104.94	107.84	105.65	105.48	105.3	104.47	107.57	106.26	106.67	105	104.25	106.15	102.75	106.6	104.64	105.48	106.67	104.06	105.43	106.4	105.49	106.01	106.14	105.56	105.43	107.26	104.06	106.15	106.03	102.81	106.2	106.44	107.6	106.63	104.6	107.48	104.72	103.19	105.91	103.93	107.03	105.9	104.46	107.71	104.65
104.96	103.93	102.54	104.6	106.45	104.08	101.82	104.1	104.96	103.09	104.56	105.69	104.84	104.8	102.52	105.27	105.16	101.94	103.31	102.92	102.17	102.72	104.93	103.22	102.9	105.28	105.53	102.71	105.22	102.86	103.72	103.16	104.21	104.16	103.79	104	103.12	105.37	103.61	104.86	103.58	102.33	103.46	104.82	102.76	103.02	106.78	106.28	105.38	105.44
112.2	110.03	111.3	110.88	109.98	110.63	111.04	111.1	110.23	112.31	110.71	112.86	111.93	112.96	111.36	109.07	110.04	110.85	110.63	109.64	109.87	112.07	110.48	111.69	111.73	110.94	111.13	110.4	112.04	110.94	112.74	108.82	109.41	109.69	111.49	110.8	110.96	114.38	112.56	109.46	110.07	111.65	111.86	111.07	112.88	111.83	110.24	111.69	109.84	110.39
106.19	104.62	104.18	105.53	105.09	105.58	106.98	103.46	107.58	105.93	104.1	105.26	105.47	105.54	105.03	105.36	106.6	105.12	106.27	105.97	107.78	106.14	105.87	105.19	105.19	106.29	105.11	106.14	107.47	104.86	104.98	107.28	104.45	105.07	105.39	103.95	106.14	104.93	105.58	104.69	103.79	105.51	106.75	107.13	104.82	107.06	104.44	105.64	105.7	104.58
106.89	105.7	106.01	105.36	107.51	104.07	105.73	105.97	108.67	106.8	107.23	107.35	104.82	106.84	106.4	106.98	104.36	104.6	105.97	103.72	105.37	106.65	104.73	105.01	107.34	106.52	108.84	108.92	106.42	106.04	106.35	104.46	106.8	105.25	106.38	104.8	104.4	106.78	106.46	104.66	107.27	106.58	106.41	105.76	106.7	107.36	104.57	107.19	105.46	105.8
111.07	110.63	111.32	110.45	110.53	108.98	113.35	110.17	109.82	111.88	111.17	111.35	111.7	110.88	113.31	112.99	113.63	110.91	109.41	112.2	109.24	112.78	113.04	111.97	109.99	110.65	112.27	110.66	111.92	112.47	111.5	110.67	111.08	113.54	111.83	111.26	112.35	110.89	112.7	112.05	112.63	111.15	114.01	113.66	112.41	110	111.51	111.08	110.61	111.54
108.07	110.09	112.74	110.77	110.92	110.39	108.93	110.26	109.98	111.92	111.58	107.89	113.04	110.33	111.55	111.43	112.41	111.57	111.77	111.88	108.34	110.99	111.08	111.63	113.62	112.77	110.63	111.72	112.36	112.4	113.62	113.4	111.88	111.7	110.11	109.2	110.67	110.95	112.83	110.78	112.7	109.57	110.6	111.98	109.33	109.97	111.18	110.29	111.79	110.47
111.2	107.7	111.14	110.4	110.65	110.99	111.7	111.95	114.97	111.36	110.11	110.85	112.02	110.33	111.64	112.91	112.27	114.68	110.92	113.24	111.38	111.59	108.94	111.08	111.61	113.49	111.26	112.62	111.99	113.05	111.28	111.39	111.72	112.15	111.69	112.89	111.21	111.62	110.32	110.16	110.17	111.08	114.07	111.43	111.3	110.83	110.78	110.97	111.68	111.67
114.75	113.91	115.61	113.89	112.63	112.19	113.14	111.63	114.46	113.33	112.64	113.86	112.99	114.57	113.39	113.52	111.27	114.4	112.42	112.69	110.83	114.62	113.48	110.55	113.49	113.45	111.29	111.88	113	111.61	112.6	111.1	113.06	112.89	114.74	113.7	115.47	114.53	112.69	111.08	111.68	115.67	114.42	113.84	112.11	112.52	112.44	110.55	110.99	109.53
105.11	106.04	104.46	105.39	105.58	103.2	105.62	103.95	105.53	104.98	103.89	106.04	105.08	103.55	105.36	105.88	103.79	105.74	106.03	106.06	105.31	107.36	104.36	105.95	106.51	104.87	104.26	107.27	104.77	104.46	104.82	105.95	104.55	103.14	104.76	103.52	104.82	104.1	105.82	105.56	107.27	107.11	107.18	104.01	107.14	103.49	106.71	104.41	104.47	104.41
111.11	110.99	110.2	111.35	109.74	111.27	113.06	112.68	110.45	112.12	112.56	111.36	111.26	111.09	114.96	110.52	112.65	109.89	111.97	112.23	111.2	110.61	112.16	109.66	109.79	112.17	110.7	110.69	110.12	111.95	111.64	111.9	113.4	113.57	110.47	112.68	112.79	113.07	110.84	110.28	112.91	112.11	111.57	113.56	111.9	112.86	112.11	112.01	110.99	113.37
99.354	100.57	102.06	101.47	98.787	101.38	100.95	100.92	99.477	99.764	100.53	99.848	98.657	100.87	99.673	98.275	102.21	101.77	100.82	100.43	98.852	99.005	100.64	99.939	102.37	98.593	100.37	100.88	99.664	100.37	97.631	99.686	98.839	100.64	103.24	101.43	98.556	100.44	98.684	100.66	100.92	101.84	100.46	99.04	97.816	102.26	101.29	100.55	103.08	100.77
111.17	113.17	109.85	111.36	110.8	111.32	112.69	110.72	110.37	109.95	112.98	110.59	111.34	110.86	111.2	111.04	111.76	109.66	112.59	112.79	112.37	111.56	110.73	113.25	111.18	112.25	111.57	111.51	108.17	111.13	109.15	110.4	111.79	112.25	110.99	108.78	111.86	109.52	112.62	111.9	110.91	109.86	111.45	112.57	112.86	111.16	111.04	111.28	109.96	112.02
105.47	102.1	106.24	105.43	105.53	104.82	105.72	104.6	104.05	105.01	104.21	106.47	106.77	105.29	105.7	106.38	104.78	105.32	104.96	105.98	106.94	107.46	109.81	107.67	105.78	104.43	107.99	104.76	106.68	106.08	105.68	108.79	106.97	105.38	107.96	107.71	105.81	104.65	104.73	104.46	105.31	104.51	107.36	107.92	103.13	105.66	105.15	105.07	106.31	104.47
97.81	100.25	96.917	100.46	101.17	103.07	98.371	97.714	100.13	97.772	100.66	98.988	100.04	102.3	98.676	99.602	100.43	101.1	99.889	100.99	99.191	98.339	98.627	99.704	99.789	99.658	98.937	99.324	98.666	97.975	100.05	98.945	100.46	97.778	99.848	99.965	97.435	99.938	98.827	99.293	98.35	98.664	99.873	98.326	100.01	101.3	99.25	97.496	100.74	100.22
105.02	106.57	106.44	105.52	104.5	105.45	103.72	105.29	103.33	106.31	106.54	105.9	104.67	107.03	106.79	105.11	104.45	104.27	106.67	105	105.57	105.43	105.49	105.32	106.79	105.71	105.74	104.63	105.63	104.69	104.13	104.01	106.81	105.25	106.49	104.86	104.57	106.36	105.14	102.86	103.74	105.08	104.88	105.16	104.43	104.43	102.22	106.61	106.25	103.52
105.51	100.99	102.67	102.28	104.77	104.77	104.96	103.83	103.65	105.8	104.49	105.43	106.67	106.68	104.59	104.46	102.32	104.78	100.96	106.95	102.95	106.15	104.23	107	104.36	106.15	105.23	102.71	105.34	106.05	106.16	103.41	105.95	104.37	102.66	106.49	104.98	105.06	105.27	105.32	104.6	103.35	104.56	106.96	105.3	103.01	103.27	104.88	105.99	106.64
101.15	100.19	98.914	99.89	101.23	98.083	98.431	101.46	97.971	101.96	98.457	98.505	100.6	102.15	98.835	97.41	99.411	99.515	99.759	100.55	101.36	98.038	101.35	100.48	101.63	100.16	100.52	101.07	100.79	102.81	98.864	100.16	97.846	99.522	99.025	98.342	100.59	99.18	99.963	98.985	101.26	99.326	98.863	100.77	101.87	98.443	97.988	98.759	99.502	101.17
104.98	105.77	107.12	107.05	106.03	108.75	107.11	108.25	106.4	105.91	106.83	104.03	105.33	105.97	106.99	106.59	105.92	108.55	105.86	103.96	105.67	105.85	105.1	105.97	105.8	105.29	105.97	107.1	105.93	105.12	105.64	106.49	105.7	105.37	106.38	103.95	106.22	104.39	105.67	105.87	107.59	106.77	108.22	105.65	106.67	105.58	104.16	106.24	105.68	108.89
116.7	119.93	118.08	115.52	120.45	118.02	117.41	116.98	117.42	116.34	119	118.38	118.95	116.87	117.26	115.95	119.4	119	118.1	118.26	119.01	116.33	117.55	116.91	117.04	118.33	119.55	115.58	117.97	116.65	116.65	118.42	117.92	116.94	116.25	117.19	118.54	117.7	117.88	118.1	119.07	115.28	118.05	117.69	117.78	117.89	118.23	116.84	117.62	116.91
106.83	108.06	105.87	105.49	108.52	104.33	108.09	105.49	105.2	107.73	105.61	106.75	107.22	106.37	107.16	106.39	107.73	107.42	107.14	104.9	108.91	105.47	104.57	105.78	105.67	106.48	106.71	106.14	105.17	107.28	105.14	107.22	105.88	106.87	106.55	105.38	106.06	105.49	104.94	105.1	107.9	107.28	107.2	109.05	106.44	104.77	109.06	105.84	107.48	107.77
112.04	113.22	110.11	111.58	111.6	113.3	111.92	112.44	110.95	110.71	111.77	111.05	111.56	111.13	113.52	111.9	111.51	111.09	113.07	112.97	110.13	111.65	112.47	112.56	111.21	112.57	111.64	111.35	112.96	112.26	111.81	110.55	112.18	112.84	112.21	110.5	110.35	113.96	112.91	111.21	111.24	110.36	110.04	111.65	110.1	110.62	112.73	112.58	112.69	112.68
100.85	100.84	101.51	99.568	99.939	100.49	99.545	99.801	101.03	99.578	100.33	102.9	100.83	101.15	99.339	101	100.53	101.17	99.433	100.26	100.57	101.59	100.71	98.886	101.98	99.844	102.14	100.97	98.143	101.23	99.833	99.616	98.248	101.21	101.53	101.26	98.762	101.29	100.76	101.46	98.904	102.25	99.581	101.34	99.973	101.45	101.68	101.34	103.03	102.51
105.64	102.76	106.47	105.51	103.45	107.1	106.73	105.95	105.32	102.85	104.91	103.56	105.27	107.51	103.27	100.69	104.42	105.39	102.74	105.66	105	103.13	101.24	103	105.7	105.5	104.85	102.83	102.44	102.98	104.21	105.25	103.39	104.31	103.14	102.3	103.46	103.86	102.43	106.78	102.05	104.17	104.65	105.03	107.3	105.97	105.08	102.71	103.89	106.57
109.54	106.4	109.63	108.93	112	109.61	110.4	110.09	110.82	110.87	110.45	108.24	109.46	111.38	109.78	110	108.7	109.33	110.02	109.14	111.39	107.96	110.73	110.3	110.93	111.38	108.54	109.03	108.87	111.38	109.26	110.47	110.19	110.85	109.42	109.93	108.56	110.02	110.09	110.71	110.97	109.39	109.8	110.87	108.98	110.26	111.25	109.76	107.19	110.87
118.25	119.47	115.78	118.1	119.46	116.95	116.04	119.57	118.82	117.38	117.48	118.11	117.3	118.54	117.55	117.04	117.95	118.02	118.33	115.05	118.27	113.68	118.39	115.82	116.93	115.84	115.81	117.31	118.08	116.27	117.02	116.49	118.06	117.7	119.04	118.61	118.21	116.96	116.13	117.23	116.98	119.46	117.91	117.59	117.67	117.47	116.85	117.6	116.87	116.67
99.958	99.843	101.85	100.86	102.43	100.06	98.485	101.65	100.58	101.79	102.35	99.875	100.85	101.8	103.3	102.28	102.12	99.985	103.38	101.67	100.12	102.23	100.64	102.08	102.41	103.8	100.04	102.55	100.75	98.994	100.85	99.839	101.77	101.68	100.03	100.45	99.887	98.708	102.63	101.29	99.288	100.81	100.22	101.98	101.97	100.85	102.99	100.51	99.527	99.635
108.09	106.8	106.41	105.79	104.82	106.2	104.71	106.92	105.83	106.12	104.45	106.61	108.99	104.89	106.58	105.27	106.62	107.51	105.87	108.18	107.22	106.41	108.71	107.73	107.1	105.38	106.36	105.57	108.45	106.45	106.59	105.09	106.64	106.76	108.67	108.79	105.89	108.03	103.23	106.54	108.03	104.69	103.58	106.41	106.8	105.13	105.93	106.17	105.73	106.5
106.88	106.93	106.81	107.79	106.01	107.81	105.86	103.73	106.95	104.76	107.06	105.7	108.82	107.14	106.75	107.74	104.83	105.87	106.51	108.98	105.57	105.59	104.79	107.14	105.63	106.4	107.06	106.05	106.14	106.26	106.1	106.53	106.78	105.99	107.14	108.22	105.58	107.35	106.03	105.43	106.37	108.46	108.48	108.18	106.48	108.38	107.04	107.5	104.9	104.77
101.75	99.823	99.448	100.86	99.229	99.476	98.018	98.705	99.842	101.08	98.386	98.69	100.85	96.741	99.033	100.54	98.373	99.385	100.73	99.537	101.14	98.161	100.08	99.739	99.76	100.41	101.08	99.706	98.738	100.35	98.382	102.56	99.888	99.84	99.209	99.9	100.62	97.798	98.656	97.201	99.985	101.06	98.285	102.28	98.41	99.68	100.34	99.884	100.39	98.045
102.03	100.65	101.76	103.48	99.948	99.154	101.01	101.56	100.72	103.26	100.61	100.29	99.921	100.83	101.21	100.26	98.975	99.726	100.96	101.25	99.878	98.804	100.7	100.46	96.997	102.8	101.51	103.27	100.38	101.62	103.54	101.19	100.99	101.71	100.24	100.2	102.7	101.33	100.36	102.34	101	102.69	102.03	101.4	101.85	100.43	102.48	100.01	99.66	100.17
105.59	104.69	105.1	102.77	106.49	105.75	108.73	105.3	107.33	106.04	105.35	106.61	104.65	107.55	105.83	107.46	104.29	105.35	105.37	106.12	106.14	107.14	105.55	107.47	106.78	105.05	106.39	105.93	105.79	104.14	108.3	106.91	105.95	105.98	106	104.82	106.96	106.5	106.92	107.19	107.78	105.34	106.38	109.31	107.36	107.59	106.34	106.52	105.17	107.25
105.29	105.99	105.77	105.52	106.24	104.04	104.97	106.45	105.93	104.06	105.45	104.34	105.33	109.14	104.15	106.66	106.67	106.06	107	104.62	105.7	105.84	105.81	105.46	103.21	104.08	106.24	105.01	105.79	107.4	104.9	106.29	106.93	105.94	107.5	104.64	105.75	105.38	106.38	104.62	104.04	107.26	106.53	107.37	106.43	106.75	107.51	104.84	104.44	105.51
106.66	106.71	107.91	106.9	106.16	106.9	107.45	105.75	107.65	105.26	105.32	107.08	105.44	108.33	107.68	107.93	105.53	107.53	107.86	106.18	106.06	106.08	109.03	106.57	105.25	107.16	105.43	106.45	104.8	106.19	105.86	106.45	104.81	105.2	106.76	107.22	106.61	106.42	107.36	107.73	106.76	106.64	104.43	106.95	105.48	108.78	107.56	106.69	105.1	108.5
107.31	107.33	107.68	108.58	108.45	107.29	107.17	108.25	106.29	107.41	106.6	106.78	107.39	106.02	106.85	109.01	106.84	106.79	107.74	106.85	107.18	105.95	106.1	107.84	104.71	106.79	108.02	107.63	108	109.08	105.14	106.88	107.64	106.72	107.02	107.68	109.22	107.18	105.8	105.64	107.23	107.81	107.66	107.67	107.23	105.68	107.94	105.78	107.06	106.3
107.99	106.03	105.08	106.68	104.49	106.72	104.28	104.48	104.32	106.09	106.9	107.02	105.88	104.13	103.6	105.98	106.87	106.32	106.94	107.01	105.03	108.98	107.22	104.25	107.23	106.53	104.53	106.67	104.97	105.38	105.58	105.66	106.05	106.38	104.87	104.99	105.72	108.35	104.82	104.73	105.9	105.17	106.86	107.16	104.65	107.01	102.1	105.33	107.78	107
110.48	114.09	111.69	113.23	114.22	112.73	112.53	111.48	110.88	110.44	110.37	111.06	110.32	113.36	110.13	112.95	112.21	112.59	112.62	112.51	110.76	113.31	108.87	113.67	111.7	112.88	112.02	112.15	111.1	111.82	110.12	112.94	113.61	110.63	113.25	109.94	109.55	112.49	111.87	114.51	110.57	113.26	111.83	109.32	112.98	110.97	112.35	111.16	111.4	110.58
101.25	100.93	100.96	100.67	99.497	101.56	102.19	98.919	98.662	100.37	100.56	98.831	101.84	97.085	101.72	98.83	102.17	100.6	101.56	99.236	99.912	99.195	98.191	101.85	100.9	100.4	98.728	100.4	99.097	100.29	101.55	100.35	99.149	99.403	99.879	99.658	101.37	100.6	100.78	102.79	99.697	101.17	100.6	101.06	100.72	99.038	99.259	99.282	98.2	100.19
105.02	104.68	103.06	103.01	103.58	105.45	101.34	101.43	103.46	103.89	103.3	102.36	105.3	102.71	103.75	105.17	102.96	106.38	103.84	101.17	105.13	105	102.77	103.69	102.35	103.81	104.83	103.57	102.36	104.73	104.84	106.43	104.52	103.49	104.36	105.44	104.62	105.27	103.97	102.92	104.63	105.13	101.52	103.19	105.72	105.06	101.87	102.8	105.83	102.81
108.99	112.74	112.33	111.22	111.86	112.05	112.66	113.01	114.33	111.91	109.61	111.99	111.76	110.29	111.81	110.99	113.4	110.72	111.76	113.6	113.12	111.09	112.65	113.79	111.53	109.66	110.38	111.55	113.66	112.55	111.86	114.19	113.5	111.98	111.64	109.48	111.43	112.95	110.79	111.17	114.32	112.2	111.2	111.62	113.07	111.35	114.26	111.05	113.13	114.13
111.83	111.92	112.79	110.03	111.5	111.8	110.05	109.79	112.39	110.57	108.75	112.06	110.66	109.5	111.41	111.98	110.18	111.66	109.73	111.72	110.32	113.91	112.78	112.07	111.25	113.02	112.65	110.3	110.76	111.94	112.07	113.26	112.06	110.7	111.27	110.58	109.91	111.89	111.03	111.22	110.54	112.62	113.92	111.67	113.1	113.81	107.74	108.06	112.2	110.88
120.04	116.07	117.72	118.27	115.68	117.51	116.97	117.79	117.97	118.35	117.83	118.61	119.72	116.81	119.5	115.6	117.84	117.65	116.02	116.97	115.74	117.51	118.5	117.58	119.68	120.53	120.02	119.7	118.23	117.7	119.61	117.53	117.88	121.2	116.59	116.93	117.69	118.05	119.1	117.59	117.44	116.5	118.68	116.3	118.31	118.43	118.9	120.25	117.07	118.05
111.76	113.99	107.79	112	113.62	114.46	111.57	112.86	113.02	111.37	111.32	112.64	113.24	110.01	111.63	112.04	111.21	111.35	111.67	112.26	114.15	113.11	112.77	113.92	111.38	114.62	110.47	111.91	112.59	110.42	111.38	112.21	110.74	111.92	112.47	113.45	112.41	109.93	113.44	112.28	112.05	111.78	111.58	109.22	111.86	112.03	111.25	112.41	113.07	111.42
102.91	103.73	102.73	101.97	101.25	101.84	99.598	100.6	99.942	100.19	101.34	104.5	100.75	101.94	102	102.04	102.08	98.961	100.48	99.746	100.94	100.21	99.818	100.75	99.36	101.75	98.888	98.89	101.64	102.39	102.71	98.661	100.73	100.58	102.02	102.55	99.916	102.05	102.03	102.68	101.1	101.21	101.06	100.02	101.1	100.41	101.87	101.59	100.26	101.78
115.23	111.17	109.9	110.92	112.8	110.03	112.88	110.43	110.25	111.27	112.78	113	112.27	110.14	112.49	111.73	114.46	112.57	111.65	112.04	110.62	111.7	110.5	111.54	111.72	114.22	112.64	111.7	110.96	111.65	111.53	112.4	113.51	112.35	113.72	110.98	111.03	112.05	113.36	113.88	110.2	113.91	113.48	109.76	110.79	113.21	114.32	108.84	110.72	110.7
105.6	105.89	106.76	106.13	107.4	105.93	104.95	105.01	104.16	106.39	104.83	103.95	104.41	107.07	106.01	105.13	105.75	108.48	105.38	105.71	103.89	104.72	107.58	106.06	105.62	104.7	106.15	107.13	103.87	103.65	104.45	106.47	105.03	105.29	104.73	106.29	105.99	105.39	103.45	104.51	104.44	103.83	105.92	106.39	103.8	107.75	105.56	104.99	106.39	107.55
106.2	105.69	107.35	107.44	105.17	106.79	106.51	105.8	107.25	108.36	105.89	103.63	107.28	106.6	109.26	104.96	108.48	105.94	106.21	107.27	107.67	106.11	106.81	104.91	107.56	107.07	107.87	106.24	107.06	105.76	108.08	106.66	105.57	104.86	105.7	107.07	106.19	103.28	107.2	105.3	104.83	106.87	104.06	107.48	107.46	105.82	104.85	107.85	106.49	105.35
112.98	111.83	112.55	111.96	113.08	112.43	111.72	110.7	111.99	111.52	113.91	113.23	112.17	111.05	111.57	112.62	113.86	111.93	112.88	112.44	113.23	109.94	112.55	113.96	111.29	111.99	108.83	112.01	112.16	111.3	110.08	109.52	112.09	112.28	112.52	112.19	111.14	112.69	112.02	112.53	114.01	111.5	110.49	111.78	110.11	113.04	111.45	112.46	113.53	112.25
100.64	100.93	99.22	99.933	100.57	101.3	100.22	100.1	100.45	99.863	98.307	98.733	100.6	99.308	99.23	101.19	98.974	98.643	98.748	99.687	100.52	99.254	99.567	102.57	100.17	100.23	100.65	100.08	99.412	98.242	99.552	98.149	99.237	100.27	100.22	99.06	100.82	99.827	100.34	98.582	99.922	100.15	99.293	100.99	97.695	96.813	99.692	98.684	101.34	98.3
110.73	110.18	111.83	111.59	111.53	111.77	110.99	109.76	110.58	112.48	112.21	110.11	111.06	111.94	111.44	111.96	112.93	110.41	109.35	110.06	111.77	110.71	111.14	111.02	112.65	110.91	113.96	113.36	110.34	110.04	112	112.11	110.96	112.52	111.05	112.7	114.63	112.59	111.81	109.88	110.68	112.06	110.48	111.4	111.26	111.88	110.96	115.16	110.61	110.97
112.1	111.48	111.06	111.78	111.16	110.25	109.79	110.88	110.01	109.22	110.26	111.66	110.72	110.53	111.33	110.72	109.84	110.06	111.69	110.21	112.21	110.36	108.18	113.38	113.34	110.71	110.83	113.66	113.68	110.38	111	110.51	111.35	112.07	110.8	110.79	110.58	109.46	111.37	111.39	109.03	111	110.27	111.75	113.14	109.99	111.78	113.5	111.41	111.34
109.93	113.35	112.66	112.08	113.27	112.57	111.07	111.81	112.13	110.95	112.81	112.89	114.65	111.57	111.58	111.54	113.36	113.28	113.36	112.57	112.52	111.38	113.67	110.33	112.65	112.46	110.34	111.36	111.26	111.94	112.27	110.52	110.43	114.35	112.94	109.04	113.1	113.37	110.5	113.11	110.64	112.47	110.51	114.22	112.52	112	113.07	113.3	109.92	113.53
105.78	105.71	107.11	107.2	107.16	106.69	106.82	108.11	106.84	105.53	107.44	106.63	105.08	110.09	106.17	105.59	107.28	107.04	108.08	106.84	105.5	107.59	106.44	106.35	104.95	107.76	105.47	106.13	107.43	105.43	106.93	107.49	105.01	106.6	104.41	108.36	106.64	106.76	106.95	106.14	106.45	107.88	106.11	109.66	108.51	107.63	105.28	107.94	106.86	107
103.82	106.75	103.56	104.89	105.15	106.07	106.23	107.49	104.04	105.35	104.44	106.46	104.45	105.25	106.35	105.12	106.08	105.82	107.56	105.1	105.89	106.01	105.49	106.33	105.72	106.94	106.77	108.55	104.38	106.59	104.76	103.59	107.75	105.33	103.84	102.92	107.09	106.51	104.74	107.72	106.78	104.37	107.34	104.62	105.35	107.17	105.09	104.07	105.93	107.67
110.29	106.97	108.91	111.01	109.49	109.83	109.01	111.71	108.53	109.74	110.1	109.34	109.66	110.49	110.22	109.4	109.2	109.87	110.02	109.8	111.38	108.07	113.53	110.17	110.53	111.88	111.58	109.06	108.88	109.85	110.37	109.23	109.06	107.15	107.66	110.74	111.71	111.04	113.35	109.87	110.66	111.11	110.95	109.69	108.18	111.7	110.76	110.93	108.75	107.49
110.92	112.49	112.45	110.37	113.08	111.19	110.13	111.38	113.01	111.53	111.28	112.31	113.03	112.23	111.36	111.81	111.95	113.2	111.64	112.71	110.79	114.38	112.41	114.87	110.86	110.12	110.22	111.68	113.5	111.34	111.43	112.27	110.6	112.41	110.83	112.36	112.05	110.93	110.05	112.43	112.78	111.18	112.89	114.37	110.69	111.08	110.99	111.54	113.82	113.64
98.565	101.52	98.98	100.76	101.51	101.28	99.276	101.49	100.36	101.81	100.9	99.237	98.479	100.33	100.12	98.893	99.57	99.79	100.45	100.75	98.487	99.453	99.868	99.257	98.688	101.36	98.327	99.329	98.531	102.1	100.8	99.87	100.32	99.552	102.94	98.545	100.98	100.48	99.456	99.609	97.839	100.87	99.906	99.617	99.303	99.377	100.3	101.24	100.05	98.788
112.22	114.08	112.17	110.35	111.79	111.94	113.59	111.94	113.46	110.74	110.88	108.98	112.61	110.42	111.04	111.83	113.27	111.62	112.62	108.67	112.95	111.93	111.37	114.17	108.92	112.46	110.52	111.02	112.07	111.43	112.29	111.27	113.21	111.19	112.39	111.45	111.56	113.36	111.71	111.02	109.57	111.05	113.17	110.96	110.88	113.08	112.57	112.19	112.14	109.07
104.76	107.78	105.64	105.38	104.8	106.16	107.28	106.61	106.62	108.3	105.34	105.98	104.51	105.47	106.6	106.63	106.41	105.76	107.92	105.68	105.39	105.66	106.11	103.89	104.55	106.44	107.97	104.07	108.13	105.4	105.07	107.78	106.06	109.58	106.9	105.24	107.48	105.48	104.87	104.87	103.91	106.66	105.45	105.11	106.49	106.01	107.14	106.08	104.8	106.74
103.34	105.48	102.56	104.35	104.55	104.18	102.02	106.17	105.13	105.48	104.98	103.26	105.02	103.8	102.71	105.91	103.47	106.76	105.31	105.67	102.48	102.54	104.81	104.02	105.09	104.59	104.33	102.65	102.59	104.47	103.27	105.42	101.96	104.09	104.43	101.13	103.21	104.7	102.85	105.71	104.5	102.78	105.65	103.3	103.59	104.55	102.24	105.41	103.09	103.51
105.48	106.63	107.37	106.93	106.44	107.32	105.58	105.95	106.89	104.56	105.28	107.04	105.96	104.52	104.77	105.4	105.57	107.93	105.75	107.79	105.45	106.37	106.31	105.9	103.58	107.61	104.02	105.13	105.03	108.72	105.42	106.87	106.06	105.22	106.44	107.04	108.04	106.1	107.95	106.2	105.8	107.45	106.3	105.37	106.75	103.61	105.44	105.94	106.22	107.19
110.61	110.3	108.94	111.25	109.78	110.01	112.11	110.17	111.48	111.9	111.8	112.23	112.73	111.42	110.94	112.54	112.11	111.16	110.73	112.2	109.2	111.54	112.02	112.29	110.1	113.3	111.18	111.84	110.95	111.88	111.28	113	111.12	113.54	111.45	109.92	109.35	110.66	111.05	110.09	110.14	111.46	109.84	110.4	112.71	109.97	112.01	110.59	112.07	112.11
111.19	110.08	110.82	112.04	110.77	111.72	113.13	111.41	110.74	112.58	109.65	112.01	110.79	110.82	111.34	112.49	110.56	110.97	111.07	111.34	110.7	109.68	112.1	111.8	111.6	110.45	112.33	111.07	111.75	111.49	111.66	111.02	111.55	110.12	112.7	110.41	112.49	110.9	111.82	111.5	110.45	109.81	112.18	111.24	111.62	111.29	112.31	112.89	112.06	110
120.63	118.06	118.52	116.54	117.87	116.74	117.9	117.44	119.96	117.23	116.73	118.86	116.87	117.9	117.95	118.26	116.82	116.42	121.28	116.15	117.99	118.71	117.82	116.22	119.43	116.06	117.39	117.77	117.74	119.82	117.65	117.17	115.97	116.46	115.93	117.39	118.47	116.54	115.6	116.25	118.78	118.13	118.31	117.23	115.52	116.51	116.38	117.57	117.22	118.94
105.48	104.47	106.94	106.32	103.07	103.81	106.4	104.82	108.1	104.44	103.93	106.84	107.64	106.55	105.83	106.89	106.73	105.1	103.95	104.94	104.97	105.5	106.32	107.94	105.76	105.75	103.19	106.82	103.9	105.45	106.8	106.38	106.5	107.09	105.46	108.16	104.03	106.37	107.24	105.5	107.24	105.14	105.36	104.89	106.32	104.91	108.22	105.26	105.85	104.99
99.122	98.531	100.46	100.86	98.307	98.598	101.91	99.57	99.377	100.4	99.887	99.158	100.52	100.4	98.788	99.95	100	100.25	98.226	100.81	102.03	99.641	98.717	99.599	98.806	101.1	99.24	99.505	100.35	97.534	99.541	100.45	100.78	99.541	100.3	101.65	99.228	101.79	100.16	100.47	101.01	97.095	102.12	98.397	99.513	99.875	99.279	100.63	100.72	101.97
111.1	111.53	113.15	111.15	110.67	112.58	110.32	113.71	109.53	110.51	110.74	111.37	111.68	110.39	110.93	110.68	109.72	110.69	111.58	110.46	111.11	111.8	110.27	111.36	111.1	112.91	111.91	110.86	112.99	112.43	111.94	114.24	112.82	110.06	110.33	110.74	112.22	113.36	111.57	109.66	111.4	110.52	109.69	112.29	110.77	110.36	109.64	112.38	110.63	108.8
103.45	105.66	103.39	103.33	102.26	103.67	105.27	103.68	107.3	103.52	103.81	101.86	106.33	103.76	105.68	105.13	104.14	105.37	103	103.84	103.46	105.97	106.24	104.31	105.34	106.71	104.01	106.57	105.5	105.13	105.43	102.64	102.62	102.64	103.22	105.41	104.13	103.91	103.76	105.22	102.8	101.47	103.99	103.95	105.94	104.35	103.77	103.58	106.4	104.19
110.73	110.77	113.68	110.85	112.57	114.13	112.36	110.83	111.44	110.56	112.9	111.57	111.56	113.81	112.97	112.58	110.73	111.8	110.48	112.23	111.02	111.66	111.65	112.7	113.66	110.65	112.56	109.63	112.63	112.37	112.03	112.3	113.04	113.08	111.35	110.5	114.65	112.18	112.45	110.76	110.67	111.37	109.37	110.61	112.43	112.57	116.8	112.11	112.43	110.17
115.47	113.81	116.27	115.03	115.14	118.22	115.32	114.29	114.33	114.53	115.07	115.39	116.61	117.39	116.4	117.61	115.32	115.98	116.08	116.75	116.93	116.21	116.37	118.93	116.02	114.7	116.81	115.2	115.22	115.33	115	118.81	117.26	117.58	117.49	116.53	114.76	114.72	116.42	117.4	116.88	115.28	112.81	116.34	116.16	116.35	115.77	115.94	117	115.37
107.79	104.24	104.71	100.57	102.16	103.29	104.27	103.09	104.28	105.23	102.68	102.91	102.09	105.57	104.05	101.73	104.71	101.8	104.52	103.48	106.08	104.8	104.77	105.13	105.41	103.58	104.44	103.37	105	102.21	103.41	102.85	101.86	104.16	105.55	106.36	102	104.1	106.62	104.9	105.47	103.37	103.42	102.94	105.86	105.92	104.63	103.53	103.84	106.27
107.69	111	111.61	109.63	109.43	110.12	110.09	111.32	109.16	109.14	111.99	109.65	108.28	110.45	110.67	111.12	109.02	109.45	111.44	111.21	109.91	113.68	110.82	109.13	109.87	110.27	110.28	107.66	109.43	111.72	108.87	110.84	109.74	107.81	111.71	108.96	109.42	108.2	108.96	110.75	110.11	108.81	109.46	111.51	107.12	107.13	112.13	111.59	111.5	110.82
111.58	111.67	112.35	111.57	111.22	111.28	111.7	110.11	111.55	108.29	111.02	112.63	111.7	111.01	113.35	112.22	109.36	114.19	111.42	112.15	110.89	110.14	110.62	110	111.56	110.16	113.15	113.59	110.52	110.66	112.57	111.12	112.09	112.53	111.89	111.21	109.93	111.81	110.82	111.96	113.77	112.18	114.12	113.1	110.28	111.37	111.68	111.55	112.17	111.4
106.36	105.87	105.66	105.4	105.09	107.42	107.05	104.31	105.43	106.46	105.32	107.12	105.35	104.84	106.95	105.34	104.82	104.98	105.9	106.17	105.89	104.24	105.18	104.1	105.59	105.87	105.94	104.47	105.58	110.43	104.88	106.4	105.93	105.41	105.25	103.61	105.68	106.92	105.41	104.21	102.82	105.97	103.13	105.86	105.36	103.25	106.89	105.15	104.45	106.91
104.71	105.42	105.25	108.95	106.4	106.98	103.59	105.81	105.42	104.86	105.04	107.23	105.7	107.27	107.75	106.28	103.91	105.45	105.59	105.64	106.44	104.91	104.31	104.02	105.38	108.1	105.42	106.67	105.32	105.66	105.44	107.96	106.35	107.26	106.71	107.41	104.42	107.12	107.5	105.56	103.92	107.68	108.46	106.24	105.72	105.02	107.7	104.96	105.48	103.99
111.22	110.43	109.94	112.34	109.44	109.22	110.43	110.85	110.65	111.64	109.58	111.8	110.15	109.91	112.64	110.53	114.68	110.56	109.78	110.36	109.29	112.45	112.02	110.53	108.72	110.69	110.7	111.27	113.45	110.01	111.65	109.84	112.53	112.18	111.68	111.26	109.9	110.23	111.08	112.39	110.41	111.53	110.04	111.46	111.86	111.51	113.81	109.58	110.76	111.72
99.752	100.18	99.764	100.73	99.103	101.69	99.59	103.33	98.592	99.253	100.44	99.786	99.17	101.28	100.91	101.43	100.58	101.04	101.75	100.17	102.52	103.09	100.29	99.795	100.83	100.45	101.57	101.5	98.703	98.718	101.21	98.55	101.53	100.12	100.65	98.549	99.127	100.16	100.18	101.13	101.6	100.73	100.27	100.12	99.094	98.876	99.728	100.3	99.24	99.846
98.922	101.55	101	96.982	99.758	103.22	97.737	101.16	98.272	100.79	101.04	98.14	99.245	99.834	99.645	98.709	97.861	99.884	97.616	100.91	98.977	101.52	99.907	98.653	97.45	102.29	101.15	98.817	98.778	101.06	99.056	100.5	100.78	100.6	99.071	98.01	99.666	99.728	97.926	99.053	99.795	100.31	99.496	99.535	98.656	100.58	98.872	100.65	100.53	100.08
112	111.66	113.43	111.07	111.75	110.7	111.89	113.44	112.59	112.04	110.88	111.48	112.21	112.96	111.77	110.66	111.46	111.32	111.83	110.51	112.64	111.81	110.52	111.95	111.56	113.2	110.7	111.02	111.37	113.91	110.08	111.86	109.07	112.29	112.14	113.58	111.81	111.1	112.81	113.27	111.46	110.93	114.43	111.83	110	112.37	111.9	112.27	112.45	110.2
110.55	110.2	109.67	109.56	108.35	107.64	111.79	112.89	107.59	109.49	109.28	108.29	109.41	107.8	106.95	110.79	108.28	110.82	110.37	112.62	107.31	111.6	110.71	110.78	108.79	110	111.32	108.56	108.5	109.97	109.75	111.84	108.95	109.25	110.53	109.83	111.1	111.25	112.53	110.92	111.7	108.13	110.69	110.61	108.42	109.81	109.38	109.63	110.64	110.31
100.77	98.976	100.52	100.35	101.41	101.38	99.432	102.25	99.876	102.67	97.744	99.699	100.68	101	99.077	101.22	101.99	100.89	101.2	100.99	100.37	100.68	100.88	101.02	101.47	99.309	99.991	99.815	101.68	99.901	101.4	100.99	101.72	102.56	100.26	99.458	99.776	101.88	98.762	102.4	100.62	100.05	100.21	98.528	100.82	98.728	100.5	99.02	102.8	100.09
103.35	105.77	104.39	106.36	105	105.7	105.65	106.99	105.4	106.54	104.56	102.77	104.12	104.8	105.66	104.94	103.42	104.91	105.35	105.71	105.14	106.19	106.86	105.54	106.28	106.42	103.36	105.24	103.74	108.93	107.57	104.96	103.5	104.5	105.19	104.72	106.43	104.25	104.64	106.07	106.42	108.37	104.52	102.82	107.17	105.28	106.38	104.9	108.11	107.25
110.38	113.09	113.73	111.75	109.76	111.84	110.59	109.52	109.43	110.06	112.75	110.18	111.28	110.81	112.33	113.21	111.76	113.93	111.29	111.59	113.23	115.32	112.27	112.83	111.57	112.21	112.02	112.23	111.72	111.63	113.34	111.86	113.2	113.71	111.54	109.36	112.46	112.7	110.49	111.09	110.7	110.69	112.37	111.28	110.32	112.7	112.82	113.66	112.53	112.92
110.09	108.76	107.76	112.62	111.37	111.64	110.01	110.8	112.83	108.22	110.39	110.27	111.52	111.91	109.11	110.35	109.59	110.55	112.01	110.52	109.51	110.68	110.56	110.48	110.48	109.85	109.63	110.88	111.3	110.49	108.95	111.65	108.99	109.38	110.84	108.92	109.81	109.8	112.72	107.95	109.36	109.84	109.4	109.73	109.7	112.65	111.89	111.72	109.89	108.11
100.93	100.28	99.666	100.29	100.26	98.924	101.7	99.231	99.56	98.66	99.334	102.14	98.845	100.26	100.32	101.81	100.81	101.16	100.32	97.893	100.01	101.35	99.759	97.951	100.73	99.183	101.46	100.64	100.29	99.417	101.29	100.18	99.195	101.22	99.104	101.48	99.763	100.53	98.163	100.52	100.26	100.74	99.398	99.781	99.54	100.58	99.291	98.7	99.645	101.01
104.02	104.74	103.52	102.82	104.27	102.89	103.02	105.34	103.08	104.8	104.14	106.46	103.36	102.94	104.37	102.7	105.94	104.07	105.11	102.53	106.37	103.77	103.21	104.68	105.02	105.35	104.09	103.47	106.34	103.37	104.16	102.16	103.93	103.97	103.35	104.17	105.71	105.01	105.66	103.78	103.81	103.83	106.22	103.06	105.29	106.87	106.05	104.17	101.6	103.55
110.24	111.13	111.05	111.78	112.55	112.58	110.41	111.63	108.36	111.14	109.37	112.89	110.91	110.87	109.7	110.55	112.84	110.21	111.62	112.04	114.03	112.16	111.31	111.73	109.68	109.66	110.19	109.25	111.53	111.31	112.45	109.97	109.92	112.63	110.53	109.76	110.2	111.51	110.02	111.2	110.28	111.45	110.73	112.87	113.4	111.32	110.98	110.61	111.15	112.25
113.04	112.53	115.36	111.23	112.14	111.8	114.21	112.26	115.78	113.96	110.41	111.39	114.16	115.51	111.96	113.63	114.21	112.09	114.39	113.86	113.34	113.33	112.49	115.77	114.72	114.09	112.54	113.26	112.75	116.05	111.45	111.49	113.58	114.5	112.08	113.55	111.2	113.6	114.01	113.21	110.64	115.02	111.13	112.96	111.07	112.73	114.71	110.98	112.63	112.63
105.23	104.06	105.04	106.37	106.79	106.4	105.89	107.59	106.09	103.88	106.33	105.14	108.26	105.93	104.78	108.25	106.48	107.18	106.58	104.92	107.72	107.61	103.86	104.27	105.17	103.4	104.68	102.65	104.21	104.69	107.54	104.56	104.21	104.68	107.8	104.99	104.44	105.19	103.29	107.7	105.57	105.04	107.35	106.43	105.59	104.92	105.54	104.72	106.25	106.33
105.42	105.41	104.62	102.41	104.12	105.56	104.61	104.25	105.28	104.64	105.9	103.71	104.91	104.7	105.98	106.08	102.27	105.91	106.31	106.97	105.68	106.31	102.55	105.7	106.1	106.02	106.99	105.76	106.04	105.26	107.34	105.08	105	105.38	107.24	106.66	103.41	105.17	107.38	103.96	104.18	105.45	103.62	103.28	103.97	106.44	106.17	103.52	104.04	106.6
98.927	101.7	99.135	99.681	100.87	99.47	98.711	99.822	99.773	97.993	99.611	100.07	97.616	99.039	100.5	99.247	98.68	101.22	99.495	100.7	100.94	98.57	102.54	98.119	99.986	99.719	100.35	97.546	99.541	99.694	98.198	97.784	100.17	100.19	98.98	99.048	99.678	101.8	101.05	98.698	98.511	99.557	101.48	98.781	100.2	99.023	96.974	100.7	98.548	99.616
106.42	107.3	105.65	105.31	106.42	107.59	105.36	105.77	108.64	108.13	107.62	106.44	106.36	104.96	106.45	105.05	107.42	107.12	106.47	107.13	107.37	106.08	106.06	108.76	106.54	105.25	106.26	105.3	104.48	106.34	106.68	106.87	105.49	106.26	106.78	105.9	106.18	105.96	106.88	108.7	109.07	104.97	107.17	106.75	108.35	107.12	106.85	103.74	107.69	104.72
98.352	99.811	99.291	100.61	100.97	100.36	99.271	103.41	101.81	100.5	101.47	100.73	99.997	98.533	100.87	100.75	99.318	101.71	101.94	100.04	102.21	101.13	100.77	101.41	100.99	99.228	100.36	100.51	99.462	102.12	100.79	100.77	100.98	99.365	100.73	101.07	102.6	100.47	102.91	101.41	100.22	100.11	99.249	99.624	101.38	101.43	102.31	101.99	101.2	100.22
110.96	110.49	112.52	112.8	110.91	109.25	111.35	112.08	111.88	111.92	109.28	112.16	113.16	109.1	111.45	111.5	113.54	112.72	110.52	112.12	112.33	110.41	113.56	110.28	111.18	111.83	111.78	112.59	112.4	111.1	109.53	111.88	112.64	113.46	109.23	111.67	112.35	111.07	110.76	110.51	110.69	114	110.58	110.07	111.18	112.08	113.19	111.65	111.52	110.01
112.27	111.18	112.8	109.81	112.38	111.22	113.56	109.91	109.3	110.77	112.51	109.95	109.51	109.43	111.67	110.37	111.29	110.7	113.26	110.26	110.91	111.52	111.5	112.09	110.91	111.81	110.95	110.72	114.49	107.44	111.13	111.06	109.71	109.2	110.83	110.43	112.72	112.99	109.14	110.63	109.83	112.91	111.74	111.67	111.27	110.39	109.94	113.37	113.34	111.96
104.01	104.86	105.89	105.11	105.81	105.03	102.65	103.86	105.42	104.9	105.08	107.61	105.2	106.34	103.1	104.22	108.32	103.77	106.82	107.87	105.89	106.86	104.26	105.83	105.39	106	105.32	106.58	105.8	104.73	107.71	106.28	106.58	108.19	105.62	105.21	106.04	103.57	104.6	104.84	106.73	105.3	107.66	106.01	105.54	105.72	104.3	107.04	106.17	106.19
103.43	106.06	104.06	104.7	105.85	107.39	106.46	105.7	106.09	107.12	106.6	106.17	106.66	105.96	105.55	105.35	104.68	106.69	105.12	105.42	104.15	102.59	108.71	105.25	103.92	105.5	105.99	105.69	105.52	103.61	107.22	105.48	105.88	105.52	103.82	105.22	104.31	106.15	106.44	105.76	105.03	106.15	105.86	107.7	104.55	106.66	106.11	104.86	105.94	106.18
106.91	107.47	107.68	104.83	104.19	107.51	106.54	105.96	107.96	104.95	106.35	104.46	106.35	107.08	106.41	104.27	107.7	105.35	105.74	106.29	106.58	106.1	105.94	104.21	107.36	106.52	106.32	108.21	104.17	105.82	106.65	108.13	107.18	105.47	105.54	105.54	105.95	106.05	104.31	105.86	106.63	105.99	105.06	107	106.37	105.96	105.02	105.65	107.11	105.26
117.59	114.29	116.58	116.48	117.54	116.69	115.79	116.93	116.08	117.32	116.87	118.3	118.84	115.01	115.4	116.02	115.16	115.38	116.67	116.64	116.05	116.46	115.76	116.3	116.19	117.63	115.56	117.9	116.17	116.61	115.54	113.94	117.75	113.54	116.47	116.38	115.55	116.26	116.18	116.18	117.24	115.04	116.88	116.96	115.71	116.91	118.69	114.17	117.25	117.5
105.39	104.67	106.76	106.21	106.72	105.23	106.76	106.22	106.48	106.46	104.91	105.83	105.97	106	106.58	104.13	106.45	105.64	107.74	106.84	108.04	105.93	106.22	105.97	107.23	105.09	105.22	106.66	105.22	106.13	104.97	105.44	104.91	105.7	107.3	106.18	105.14	105.91	105.32	104.26	106.05	106.24	105.46	105.82	108.24	105.15	105.08	105.97	104.33	105.43
112.35	112.64	110.77	111.7	110.43	110.32	113.38	112.62	111.7	112.32	109.72	112.15	110.28	110.46	113.34	112.65	111.74	115.23	111.28	109.83	111.95	111.74	112.26	110.92	108.8	111.68	111.29	112.62	111.95	109.49	110.63	112.8	112.69	112.76	110.37	108.81	112.73	110.59	111.85	112.49	109.8	110.64	110.74	112.28	110.76	111.12	112.3	112.3	111	112.1
101.61	106.02	103.31	106.43	107.37	105.77	107.35	104.35	106.44	107.57	105.95	107.3	106.72	106.25	105.29	106.14	106	104.82	104.93	105.43	106.09	107.38	105	107.53	106.9	107.45	106.92	106.15	104.02	105.39	106.33	106.17	105.08	107.73	106.78	106.13	104.37	103.86	104.87	106.24	106.47	105.41	105.07	106.01	105.97	105.97	104.36	106.1	105.87	105.77
112.73	111.43	113.35	112.59	114.54	111.12	110.09	110.84	111.56	112.19	112.1	109.65	111.91	111.52	113.09	112.5	113.5	109.96	113.11	110.34	112.84	111.14	112.75	111.06	111.82	111.36	113.87	113.49	113.98	112.74	114.71	111.06	110.66	112.18	112.58	114.44	113.72	112.33	112.88	111.27	110.03	111.41	111.03	108.85	113.95	112.47	111.57	111.85	110.65	113.39
108.4	110.31	110.5	109.05	108.95	113.79	109.62	109.95	109.28	109.22	110.15	109.75	108.76	108.1	107.47	109.29	108.56	109.13	109.18	110.06	110.16	110.55	109.39	108.32	110.68	111.3	110.73	109.92	111.16	111.3	109.47	111.17	108.97	109.04	111.16	109	108.99	111.15	110.37	109.41	109.11	111.57	109.72	110.55	110.21	110.1	109.78	107.88	109.22	110.96
110.84	111.55	111.16	110.52	112.31	114.94	111.85	110.92	109.54	110.7	110.58	113.79	113.13	110.77	113.21	111.2	109.89	110.48	113.01	109.58	111.38	111.02	112.02	109.84	110.65	111.7	109.7	112.25	109.59	111.99	111.4	112.28	113.31	111.78	112.49	112.37	109.59	110.57	112.62	110.87	108.29	111.72	114.14	111.55	112.36	112.83	111.85	110.84	111.48	110.74
99.074	99.941	101.61	101.69	100.89	99.628	100.13	99.883	100.31	99.729	99.794	100.81	99.396	99.063	99.151	99.924	99.709	100.06	100.16	100.47	101.03	101.62	99.978	99.431	104.21	99.76	98.198	102.17	100.4	99.36	100.94	102	100.77	99.994	100.59	98.866	98.471	99.477	98.558	99.95	100.49	99.131	99.04	101.02	99.98	98.616	101.57	100.92	101.7	98.666
111.95	114.28	111.12	113.13	113.44	111.25	114.82	113.65	113.7	111.98	112.16	114.12	112.56	112	109.94	111.42	113.56	112.65	112.47	112.3	113.86	114.39	113.95	112.02	112.21	109.6	112.62	111.83	113.94	114.26	113.33	111.43	111.99	112.09	111.64	112.84	113.56	112.97	113.77	112.49	113.89	112.44	111	113.36	112.35	111.79	111.75	114.3	114.99	114.73
107.5	108.12	105.7	106.17	106.34	108.13	105.41	105.34	105.32	106.23	108.24	103.92	105.81	108.27	104.77	107.01	104.8	106.24	106.71	104.85	107.21	106.48	105.68	107.37	104.92	105.3	107.27	107.35	106.62	107	104.98	107.83	107.13	108.18	107.32	107.22	105.31	106.18	108.65	107.8	108.56	108.77	104.5	106.21	107.91	106.09	107.25	108.81	105.68	106.51
104.2	102.61	104.75	103.32	104.73	105.69	105.82	104.51	105.06	103.11	101.44	103.14	105	102.96	103.1	103.65	104.91	103.07	105.53	105.4	107.96	102.92	104.07	106.04	104.77	103.17	103.21	104.37	102.71	103.65	103.28	104.74	104.59	105.24	104.94	103.88	104.27	102.31	104.49	104.84	104.63	103.65	104.37	101.59	103.14	104.31	104.37	105.99	104.86	103.24
101.73	105.7	104.2	102.95	104.24	105.12	106.28	105.87	103.37	103.08	103.12	104.52	103.97	102.7	104.49	104.54	104.35	102.98	104.82	104.73	104.47	103.46	104.83	104.57	102.09	104.24	104.02	103.49	105.18	106.65	103.31	104.13	103.65	105.24	101.71	104.2	105.62	103.09	103.84	102.92	104.75	103.64	104.54	104.06	104.97	102.27	105.63	103.98	104.47	103.58
108.9	110.91	109.76	110.76	112.42	109.08	109.03	111.5	107.52	109.19	109.37	111.42	109.61	107.82	108.86	111.27	110.64	113.17	109.89	109.63	110.31	111.3	110.11	110.53	109.33	108.72	108.85	108.99	111.2	108.01	111.66	110.36	111.41	109.74	108.12	112.63	111.76	110.24	109.4	109.54	111.13	111.02	111.79	111.75	111.2	110.67	108.6	109.68	113.19	109.68
101.21	99.072	98.97	101.54	100.33	100.66	101.27	99.391	101.01	101.36	99.532	97.247	102.39	99.72	99.184	100.88	100.37	99.288	101.51	100.9	101.63	101.7	101.54	102.43	99.358	99.946	100.38	101.64	100.69	101.82	101.12	98.755	99.344	98.948	100.83	102.76	100.07	100.51	101.05	99.479	99.605	101.62	100.54	99.908	102.12	99.765	98.56	102.39	102.03	100.85
106.74	105.12	106.52	107.05	104.03	107.52	106.76	104.45	106.92	107.21	104.5	107.41	106.43	106.98	105.53	106.5	107.47	105.48	105.09	106.9	105.63	107.05	106.04	107.2	105.34	105.08	106.74	106.78	108.29	107.07	106.72	106.2	106.33	107.07	107.58	105.96	106.57	104.92	107.58	104.2	107.97	107.46	101.6	104.86	107.54	106.75	106.42	105.08	108.75	104.9
97.996	100.27	99.718	101.47	100.1	98.915	100.42	100.4	99.385	99.626	99.536	98.732	101.48	99.508	99.044	102.28	99.959	100.33	99.189	99.255	99.927	98.058	101.65	98.16	98.694	99.907	99.152	99.081	99.076	98.837	100.78	98.109	99.747	102.91	101.3	98.11	99.815	98.362	101.81	101.05	101.37	100.23	100.59	102.44	102.17	98.412	101.54	102.91	97.716	98.899
112.61	113.22	113.09	110.82	113.78	108.25	111.63	111.41	112.69	111.95	110.49	110.98	110.02	112.37	112.74	113.62	110.83	111.8	112.48	111.33	110.74	113.09	111.17	111.88	113.88	110.41	113.16	112.23	112.21	110.45	110.08	110.99	112.56	112.17	110.47	111.09	113.43	111.81	111.68	112.64	114.26	110.51	112.18	113.11	112.56	112.3	111.11	112.17	110.7	110.89
99.378	99.924	98.843	99.903	100.86	98.724	101.88	98.914	97.417	100.75	100.89	99.507	99.016	99.35	100.59	100.19	100.33	98.999	100.85	101.06	99.157	101.66	101.57	99.682	99.691	101.79	101.16	101.51	100.07	101.02	101.45	100.75	101.19	97.795	100.58	101.47	100.81	99.597	101.28	97.99	99.844	99.834	96.359	96.814	100.91	99.305	98.716	102.23	98.553	103.01
102.25	106.53	105.74	104.07	105.51	107.25	104.37	106.05	103.55	103.57	104.06	104.72	106.13	105.25	103.65	106.24	104.73	105.36	105.1	105.13	102.36	104.91	103.85	105.26	104.19	104.99	106	103.09	106.51	104.8	104.71	104.59	105.36	106	102.51	105.18	105.48	104.81	105.53	107.31	106.35	105.21	103.18	105.89	104.34	105.66	106.03	106.21	103.66	104.56
104.38	104.66	106.19	106.39	105.06	103.84	107.01	104.19	108.23	105.86	105.64	104.34	106.14	104.49	107.13	108.05	107.59	104.33	105.15	106.14	105.1	108.06	105	104.01	105.04	105.03	106.18	108.44	106.25	104.9	104.23	107.49	106.98	108.02	104.3	107.76	107.24	106.35	105.16	106.24	107.75	106.83	105.93	104.15	105.58	106.88	104.79	107.29	109.07	107.4
108.88	106.56	106.24	106.71	104.9	107.45	107.94	108.39	107.35	108.52	107.13	106.84	107.28	107.05	105.44	105.36	106.1	107.01	108.02	108.02	105.8	106.39	105.16	107.88	107.25	107.01	108.33	106.29	107.77	106.03	107.75	107.46	107.62	107.45	104.46	106.66	109.01	106.94	106.96	106.84	106.01	107.31	107.36	106.86	108.16	106.12	107.52	105.56	107.93	109.33
107.36	107.27	109.24	104.03	104.57	107.22	107.58	108.24	104.17	106.08	104.62	103.81	104.62	105.87	105.37	106.68	104.05	106.25	106.05	105.57	105.96	106.85	106.62	104.11	106.53	105.47	107.02	105.96	106.26	105.87	106.96	106.34	103.91	106.35	105.01	104.91	106.1	105.41	108.07	108.3	104.13	106.56	107.1	106.95	103.35	105.57	106.25	107.52	105.5	106.86
105.61	105.52	106.16	105.17	104.74	105.68	109.3	105.78	105.6	107.51	109.84	105.41	107.22	106.28	107.29	105.31	103.97	107.32	105.25	108.89	106.86	107.55	106.04	102.68	106.45	108.24	106.47	105.93	106.23	105.79	105.69	107.21	106.56	107.47	105.42	106.63	106.07	108.38	104.99	105.8	107.55	105.75	104.88	107.12	106.23	106.78	109.36	106.89	108.52	104.93
104	106.45	105.64	105.79	102.7	105.15	104.66	103.98	107.55	105.16	104.83	105.35	105.96	105.64	102.21	106.84	104	104.32	105.28	104.5	104.47	107.49	105.23	106.01	105.59	105.75	103.98	103.75	106.63	106.52	104.84	105.4	106.12	105.37	106.88	105.86	105.66	107.89	105.73	104.38	105.46	105.01	105.55	108.3	106.33	106.81	105.26	105.31	106.97	104.36
106.59	106.23	107.24	105.78	104.8	103.52	105.69	107.72	104.32	104.56	104.54	105.88	106.19	105.67	106.22	106.11	105.08	106.34	105.38	108.14	107.2	106.52	107.24	106.02	106.12	102.78	105.85	106.11	106.18	105.19	106.26	107.62	106.08	104.91	105.91	107.52	108.17	104.91	107.7	106.04	109.07	107.25	106.17	107.18	107.61	105.01	105.31	103.08	105.62	104.47
107.36	107.78	107.08	105.16	107.02	105.33	105.36	106.03	106.27	103.7	106.98	104.65	106.62	106.34	105.59	107.39	106.32	106.34	106.95	105.34	105.03	106.33	105.23	106.53	104.73	105.26	106.45	104.3	106.01	105.34	106.89	106.17	106.48	105.17	106.44	105.72	104.77	103.77	106.54	107.74	107.34	104.81	104.95	104.95	104.23	107.09	106.3	104.54	106.7	106.06
110.77	114.42	111.65	111.67	111.53	111.65	112.58	111.94	112.97	111.24	115.36	109.98	110.83	110.25	111.97	113.25	110.65	111.4	111.21	111.96	110.91	111.66	112.28	111.26	111.79	111.24	110.98	113.31	111.71	112.8	110.35	112.48	112.73	112.76	111.25	110.26	111.31	110.47	110.64	110.21	114.88	111.05	112.1	110.98	111.52	110.75	112.06	112.2	111.32	110.08
106.21	107.15	107.18	104.41	105.06	106.65	105.87	102.66	107.42	102.57	106.32	106.52	106.39	105.25	105.5	105.75	106.13	107.03	108.03	105.39	106.39	106.23	107.85	105.2	104.2	104.91	104.26	108.3	107.15	106.92	106.63	105.66	106	104.61	104.63	106.3	106.34	106.75	106.07	104.08	105.25	106.08	106.55	107	104.85	103.16	105.75	109.35	103.06	106.04
105.77	103.33	104.39	105.07	104.33	105.52	107.22	105.92	104.49	103.14	106.48	103.84	104.5	106.71	105.12	105.99	106.36	107.41	105.23	104.71	105.43	107.58	103.82	104.62	108.74	108.08	105.26	105.45	107.51	105.78	105.9	106.64	105.52	105.3	106.88	107.31	106.05	107.18	105.01	107.43	106.39	105.12	105.79	106.14	106.7	107.29	106.27	105.33	106.22	108.1
112.75	112.47	111.4	114.16	111.99	111.19	112.02	112.67	111.82	110.82	112.44	113.26	110.56	109.08	112.94	113	111.32	113.82	113.13	112.55	111.15	110.12	111.48	113.38	113.02	109.94	111.83	111.69	112.68	113.05	112.39	111.16	113.28	111.82	112.5	111.85	113.6	111.87	111.63	112.66	113.29	111.5	113.71	109.81	113.44	111.95	110.49	109.73	111.65	111.71
111.94	112.62	112.83	110.4	108.77	111.8	111.51	109.18	111.39	110.99	110.31	112.1	110.97	112.83	112.03	112.03	111.09	113.88	112.75	110.44	113.94	111.54	113.59	110.73	110.34	109.64	113.01	112.74	111.42	110.91	113.39	111.5	111.54	113.26	110.53	112.27	112.24	110.29	111.33	112.56	108.97	107.19	111.45	112.17	109.76	112.27	109.68	112.92	112.09	110.98
105.55	105.81	104.97	105.98	107.19	105.57	105.01	104.74	105.76	106.79	104.37	106.89	106.6	108.96	104.76	105.75	106.35	106.38	108.57	106.32	107.51	106.09	105.29	106.14	105.42	105.75	104	107.06	109.19	104.3	105.5	105.09	106.22	103.34	106.37	107	106	105.2	106.61	107.93	104.56	107.33	107.1	108.36	104.35	106.57	106.91	106.15	107.47	107.04
104.87	105.41	106.71	106.68	107.69	105.49	104.42	105	104.5	103.78	107.07	106.41	104.27	105.12	105.59	104.13	105.51	107.06	106.16	107.4	105.42	104.49	104.18	107.27	106.07	105.24	107.31	105.04	104.15	106.39	105.93	107.06	105.58	105.64	103.44	106.05	103.09	107.47	105.5	104.92	106.89	106.57	105.01	106.41	107.4	105.66	106.27	105.52	104.45	104.75
109.97	113.58	110.96	110.23	109.43	110.96	110.65	111.16	111.64	109.98	110.27	112.28	112.26	110.96	111.49	109.13	109.56	113.49	106.57	112.38	109.65	110.55	111.33	112.84	111.47	109.71	110.75	110.95	110.8	112.14	110.88	111.94	110.76	109.45	110.48	110.01	111.07	110.59	110.53	111.44	110.2	112.95	112.76	111.19	109.15	111.29	112.38	113.57	110.35	112.99
102.06	99.745	101.8	101	96.462	102.46	100.75	100.15	99.076	101.42	100.92	100.56	99.436	99.223	101.14	99.685	101.47	100.39	102.22	100.57	100.56	100.82	100.94	101.77	100.96	101.12	100.72	102.46	99.168	99.796	101.84	101.29	100.11	100.13	98.693	100.64	100.48	99.447	100.16	101.18	102.11	101.33	100.47	101.26	99.98	98.709	101.25	102.56	100.19	100.3
109.57	110.32	109.47	110.95	111.73	113.27	113.23	111.46	112.08	111.12	110.96	111.37	109.73	110.88	110.47	112.81	111.34	113.19	111.12	109.24	110.03	109.85	111.76	111	110.34	110.91	110.35	112.17	107.59	111.7	110.27	110.23	110.28	109.57	112.74	113.28	110.71	111.31	110.51	111.14	110.66	113.4	111.71	110.74	110.47	113.09	112.69	109.93	112.36	111.88
105.03	105.6	106.52	103.06	103.38	102.72	104.52	105.5	106.7	106.63	103.42	104.22	107.45	104.55	105.47	103.73	106.04	104.35	103.86	105.41	104.71	105.03	107.16	103.55	105.97	105.38	102.94	105.48	106.08	101.02	105.74	104.85	103.73	104.76	105.15	106.22	105.19	104.36	105.81	104.94	105.62	107.22	108.1	106.74	105.4	105.61	103.48	104.44	106.24	105.13
107.85	107.53	103.22	104.26	108.26	104.43	105.33	104.61	106.65	104.92	106.29	106.02	105.37	107	106.81	105.11	105.88	106.72	106.64	105.57	106.11	103.43	105.79	105.01	104.82	107.54	106.38	105.89	106.43	105.34	108.04	105.78	107.88	106.31	103.79	103.9	105.68	105.05	107	107.51	105.94	104.4	107.03	106.16	105.74	105.52	105.54	103.89	102.76	105.34
99.751	98.809	100.36	101.08	99.845	98.391	99.182	99.898	99.917	98.91	99.834	98.638	99.239	98.478	101.67	100.44	97.498	99.584	99.72	100.92	99.972	99	99.513	99.616	99.302	99.551	100.82	100.49	100.08	102.7	100.86	99.275	98.221	100.1	101.56	100.03	98.454	100.67	101.33	99.786	101.39	100.1	98.533	99.666	99.495	100.09	100.82	100.14	100.09	100.29
111.37	114.57	111.86	114.47	111.81	112.8	111.53	110.92	111.67	111.79	112.02	111.38	113.48	110.67	111.81	113.25	110.91	111.61	111.98	110.93	111.61	112.76	111.83	111.38	111.75	112.63	111.45	111.09	112.09	111.52	114.15	113.26	112.26	112.24	112.06	112.68	112.7	113.24	111.11	113.81	111.44	112.46	111.76	111.49	113.72	112.53	112.46	111.51	112.89	111.18
105.15	105.69	105.71	106.9	109.5	106.62	106.52	107.16	106.53	106.29	108.58	107.93	106.17	106.33	106.43	106.77	106.16	105.27	106.83	106.58	106.78	107.17	108.46	109.78	108.73	107.24	106.24	107.07	108.33	107.41	108.96	106.11	106.31	108.63	108.27	107.09	107.8	108.47	105.94	105.65	106.89	108.88	105.16	106.69	105.01	107.06	106.54	108.43	105.16	106.7
107.83	106.13	105.37	106.12	103.95	107.37	107	105.8	106.46	106.67	106.8	105.14	105.52	109.7	104.96	104.98	105.27	105.07	107.65	104.98	108.35	104.97	104.01	105.63	106.47	107.49	105.2	108.54	109.04	106.91	106.41	107.86	105.75	108.39	108.36	104.88	106.01	103.98	104.82	105.08	106.68	107.9	104.41	105.85	104.76	104.62	105.57	108.63	105.83	105.89
106.3	107.18	107.33	105.54	105.63	107.1	105.54	104.34	106.36	107.18	106.49	105.72	107.53	105.27	103.86	105.27	103.61	104.36	104.86	105.96	104.75	105.05	104.44	105.03	104.85	106.72	103.74	105.08	106.7	104.9	103.6	103.19	105.62	106.6	104.04	105.4	106.41	106.64	104.38	105.68	104.39	105.71	106.4	103.87	107.63	106.81	107.13	105.38	107.12	103.69
105.03	104.43	104	103.3	105.09	104.61	103.28	103.95	102.99	102.41	103.31	104.96	104.14	103.02	104.86	101.17	105.26	101.09	104.66	103.75	103.46	102.74	104.41	103.78	102.9	103.48	103.64	105.07	104	104.75	104.29	104.21	105.49	105.3	102.21	104.43	103.21	104.25	103.32	103.16	103.56	103.24	103.94	103.02	105.06	105.64	102.49	103.97	107.34	105.39
104.26	107.5	106.42	104.93	104.78	105.51	105.01	103.72	103.1	107.47	106.38	106.96	102.72	107.29	107.94	104.67	105.6	106.47	106.44	106.48	104.68	104.26	107.97	105.72	105.19	103.22	107.74	106.96	105.73	105.1	104.68	106.96	105.87	106.04	104.78	106.39	104.68	106.55	104.95	105.6	103.98	106.77	107.08	103.71	107.44	106.6	106.15	106.4	103.63	105.31
109.03	106.65	104.73	105.01	105.57	106.58	106.58	107.93	105.76	107	105.08	107.6	105.72	106.19	105.84	107.31	108.5	105.13	105.79	106.54	106.75	106.98	104.2	105.22	107.77	105.96	105.6	105.3	106.98	103.99	107.54	106.25	105.56	105.72	106.49	106.43	107.59	104.56	105.94	103.8	107.95	106.01	107	105.22	107.88	106.76	107.5	104.33	106.21	104.25
100.59	97.116	98.36	100.39	98.825	97.313	99.686	98.144	100.61	100.73	99.679	98.319	100.5	98.11	98.563	99.559	101.81	102.27	99.581	101.73	98.968	102.58	100.8	99.903	100.66	99.14	99.131	102.48	100.82	98.843	100.04	97.404	98.331	100.63	99.383	99.679	99.212	100.02	101.07	101.26	98.845	99.876	99.788	100.79	99.138	99.036	99.911	98.388	101.87	99.531
105.78	106.26	106.12	104.51	107.44	106.14	107.13	104.77	107.29	106.17	105.2	104.16	106.86	104.37	106.47	105.08	106.33	104.79	105.37	104.16	105.06	106.17	105.06	106.76	104.8	104.08	105.7	106.63	106.19	107.5	103.64	103.76	105.26	105.39	105.98	105.88	106.01	105.72	104.85	106.73	107.62	104.79	104.53	106.09	106.49	104.58	104.41	103.6	105.76	105.8
110.98	113.46	112.18	110.5	112.48	113.19	111.6	110.82	109.72	110.39	111.22	111.47	111.48	113.16	110.33	110.55	111.7	111.79	108.48	110.76	110.82	111.11	110.69	110.97	111.94	112.32	110.25	111.57	109.95	110.52	110.06	113.05	112.32	110.52	110.65	110.13	110.09	111.91	107.71	112.85	108.48	111.35	112.32	109.02	113.2	109.24	110.83	112.22	113.25	111.14
103.53	106.94	106.63	108.67	107.01	105.65	106.96	106.42	106.21	108.24	106.54	108.04	104.96	107.25	103.77	107.51	104.83	105.28	105.56	105.92	108	106.21	104.44	106.77	104.91	105.42	106.34	105.86	107.84	108.06	103.16	104.02	106.28	106.4	105.89	107.44	107.32	107.92	107.97	105.78	106.06	106.15	107.46	103.39	106.01	105.97	103.22	107.65	104.71	108.12
106.16	105.87	107.07	109.31	106.11	105.96	103.79	108.41	105.11	104.38	103.85	105.07	105.59	106.12	104.46	104.09	105.53	106.42	104.94	105.35	105.65	106.32	103.24	105.75	102.74	105.52	104.37	104.92	107.33	105.83	106.54	107.49	105.54	106.26	103.06	105.92	107.5	104.65	104.45	104.73	106.54	105.78	105.32	105.67	104.59	106.1	107.1	106.43	105.61	106.29
116.8	115.08	117.84	115.89	118.77	117.13	116.77	118.17	116.49	115.69	115.39	116.85	116.75	115.1	116.41	115.57	117.17	119.46	115.59	116.33	116.15	116.06	118.91	116.32	117.65	115.15	117.45	116.42	117.08	116.16	115.75	113.61	117.13	115.1	116.3	116.08	115.54	115.49	115.37	116.44	117.01	115.9	117.94	116.33	112.49	116.29	118	114.98	115.99	117.54
105.46	106.89	108.62	106.47	105.8	109.27	106.4	106.18	107.05	105.87	107.24	105.2	108.67	107.64	106	105.89	109.94	106.38	106.93	108.17	106.32	106.29	106.09	107.34	107.86	105.66	107.75	106.47	106.1	106.3	106.88	107.88	105.78	105.9	108.58	104.84	106.02	108.02	107.23	106.61	106.01	105.77	105.55	106.94	105.62	105.98	107.95	106.6	106.5	105.39
98.756	100.14	98.951	99.424	99.424	100.3	99.734	100.89	99.166	98.741	98.321	97.207	99.742	101.05	98.425	97.85	100.76	102.89	100.63	99.489	100.39	98.648	101.34	99.807	101.89	98.774	98.097	98.342	101.43	100.09	100.24	101.04	100.99	100.79	98.954	101.76	99.267	102.29	100.56	101.64	99.223	102.07	100.27	99.83	97.095	99.608	98.225	99.201	100.94	99.54
99.271	101.14	100.72	98.517	100.3	97.394	100.36	99.356	98.384	100.37	98.459	100.74	98.968	98.176	98.808	98.433	98.178	103.4	98.221	98.887	99.616	99.705	98.995	99.79	98.795	101.22	98.644	97.362	98.911	99.888	99.328	99.337	101.08	98.633	97.921	99.453	97.828	100.99	98.751	99.713	102.05	98.722	101.27	99.539	102.57	98.04	100.72	98.647	99.707	99.951
110.82	112.32	110.66	111.4	113.84	111.76	111.39	114.51	111.52	112.67	110.9	111.13	112.61	111.44	112.08	113.42	110.57	110.35	110.85	112.43	113.05	110.66	112.02	114.72	113.72	112.63	111.79	111.27	110.46	112.83	110.4	111.95	111.36	110.8	113.09	109.73	110.55	111.88	110.73	112.94	112.23	111.42	110.78	110.07	113.05	111.32	112.77	112.1	112.25	112.01
111.63	110.58	110.86	110.98	108.01	113.43	110.53	112.24	109.84	110.24	112.11	111.19	113.29	113.88	112.33	112.8	109.55	112.09	111.27	112.64	112.31	113.43	112.7	112.4	111.9	114.03	111.48	113.19	112.12	109.79	110.44	114.83	112.66	112.9	114.4	113.31	112.53	111.95	112.16	113.37	110.64	112.65	111.41	114	113.25	112.94	113.28	112.96	113.22	112.61
105.08	105.54	105.51	103.54	107.58	105.84	104.44	106.13	104.15	105.79	104.77	106.3	104.57	105.22	106.51	105.75	106.63	106.15	104.83	107.37	105.64	106.24	106.74	105.64	105.7	107.14	104.71	105.35	106.46	104.54	106.8	107.51	106.78	104.16	105.96	105.09	106.48	104.95	103.85	105.1	107.32	108.04	106.45	108.87	105.34	106.49	104.05	106.33	106.49	107.89
99.991	101.61	99.727	100.35	101.07	99.59	97.977	97.576	98.855	100.51	98.976	98.818	98.044	99.661	100.03	100.22	98.841	98.434	99.366	100.09	101.03	99.734	99.377	100.69	101.62	101.02	98.018	99.115	101.38	98.704	101.53	100.71	100.59	96.17	98.284	99.228	98.639	99.909	100.46	100.62	101.17	100.31	97.92	99.274	101.46	101.2	99.187	100.2	100.45	98.035
107.76	106.77	105.04	104.95	105.63	107.54	105.46	104.96	104.3	105.77	106.06	105.06	105.68	105.53	106.45	107.29	104.96	105.37	106.38	104.14	106	104.05	107.24	106.71	107.26	106.18	106.03	106.98	107.33	106.38	107.23	105.57	107.03	107.11	104.22	103.51	104.77	108.6	104.66	106.21	108.44	104.32	105.88	105.41	106.75	104.7	105.73	104.99	104.76	106.06
111.07	112.52	112.44	112.62	110.27	111.62	112.13	112.1	109.63	111.05	110.94	110.1	111.31	111.94	112.88	110.4	112.54	110.08	113.02	114.93	111.01	111.72	109.59	109.87	109.31	110.15	111.26	111.98	109.79	112.53	112.59	110.57	111.88	113.33	110.7	110.55	111.67	110.27	109.79	110.06	111.32	110.46	111.42	110.76	109.45	110.42	110.67	110.89	109.37	110.11
110.8	111.81	110.94	111.8	110.77	109.62	108.52	109.74	111.78	110.76	112.39	111.28	111.86	112.11	107.96	112.96	109.97	108.63	108.56	110.14	112.81	111.89	113.49	109.29	109.15	112.21	110.38	111.11	110.24	109.6	109.3	114.12	109.9	110.28	109.74	109.79	111.65	112.94	112.19	111.14	112.16	111.47	111.24	112.79	110.05	114.18	109.78	110.58	110.87	112.72
98.082	97.745	101.16	97.816	101.25	98.782	103.05	98.189	100.01	100.28	100.53	100.49	100.89	101.67	98.471	100.84	101.8	100.14	101.19	100.87	99.194	99.132	100.65	100.33	102.36	100.92	96.754	101.48	99.565	98.835	101.55	101.21	101.81	100.25	100.52	103.25	97.212	99.74	100.44	100.74	99.554	100.9	98.862	99.807	101.08	98.534	99.726	101.13	100.71	98.237
105.53	106.6	106.06	102.91	107.81	104.5	106.88	106.16	108.14	106.29	104.9	106.26	104.13	106.42	106.01	104.76	104.29	104.5	105.13	106.51	108.3	104.58	109.67	106.57	105.03	107.33	105.08	102.65	105.38	106.84	102.77	104.94	103.81	108.6	106.37	106.68	103.23	106.71	105.58	105.55	108.84	106.73	107.33	106.77	106.34	106.32	104.05	107.9	106.4	105.45
109.78	111.29	110.52	110.34	110.91	110.78	109.93	111.54	109.69	111.77	109.09	112.62	108.43	110.71	109.93	111.26	110.52	111.21	111.86	112.33	111.91	109.49	110.39	109.57	110.17	108.17	109.12	110.1	112.22	109.98	109.6	108.94	109.55	109.92	112.93	111.31	110.33	108.55	109.95	110.69	109.87	109.08	112.55	109.15	110.88	112.48	112.53	112.25	109.94	108.21
105.48	108.7	105.61	102.6	107.42	107.68	107.57	107.85	108.92	104.01	105.94	106.82	105.89	106.7	105.21	105.48	106.13	103.59	105.21	108.5	105.04	105.14	107.71	106.73	107.21	106.58	107.19	105.95	106.99	105.2	104.14	105.56	106.13	105.64	105.31	105.51	104.3	106.94	104.47	106.11	106.03	106.12	104.93	107.36	106.02	104.68	102.93	103.97	107.51	105.59
111.37	111.12	111.57	111.96	112.3	111	110.08	112.41	114.76	112.54	113.71	111.52	112.86	110.39	112.59	109.83	111.27	111.86	112.09	112.23	112.84	112.37	112.08	112.23	111.78	112.32	112.94	111.2	109.56	110.15	113.76	111.07	111.6	111.48	111.43	110.16	112.76	112.55	114.18	110.96	112.92	113.34	111.15	110.73	110.89	112.39	111.28	113.27	111.44	112.91
102.86	106.4	106.3	107.61	107.29	106.35	105.46	105.39	105.8	107.8	106.99	105.31	107.86	106.25	105.54	107.14	104.32	107.95	106.76	105.21	107.71	105.37	107.01	105.86	106.12	104.94	105.43	106.74	106.72	105.92	108.2	105.8	108.35	105.88	105.51	105.72	106.48	106.79	106.92	105.66	106.1	105.91	106.77	107.14	107.81	105.3	107.74	106.93	109.15	104.83
104.75	106.04	103.96	103.1	103.77	103.32	102.3	103.36	103.67	103.12	105.2	102.24	103.8	105.62	103.57	102.4	107.55	103.81	103.77	103.12	105.36	103.18	102.54	104.23	105.13	103.16	103.68	102.38	102.65	105.73	105.12	105.73	104.26	105.09	105.55	105.7	104.97	103.59	104.25	105.36	105.47	103.12	108.52	106.3	104.16	105.88	105.16	103.5	103.83	105.39
107.87	109.23	108.64	107.95	106.73	108.56	107	107.43	106.12	109.03	104.32	105.89	107.9	107.37	106.51	105.77	106.09	106.75	106.08	105.84	105.74	108.97	108.41	107.31	106.86	107.79	106.51	106.37	107.01	104.58	105.92	108.7	108.14	106.92	106.8	106.39	106.8	107.26	107.54	106.65	105.63	105.23	107.1	106.85	108.13	107.31	106.34	106.63	108.57	109.22
97.145	101.24	101.01	100.89	99.874	99.707	102.43	100.09	100.63	99.007	98.83	101.1	101.59	99.511	99.923	100.15	100.36	99.215	102.02	99.923	98.264	100.19	100.6	100.31	98.199	98.691	100.06	99.314	101.95	99.283	101.88	99.132	100.93	102.06	100.07	100.88	100.86	100.8	100.14	101.08	99.428	99.333	100.32	101.91	100.31	98.843	99.007	100.16	99.93	102.16
109.01	106.65	104.37	106.01	107.04	107.87	106.18	105.99	106.73	110.09	106.97	109.03	107.5	106.88	108.23	107.16	105.64	107.12	106.36	109.35	106.74	106.92	107.79	107.69	105.33	105.71	106.14	107.18	106.47	107.6	106.77	108	105.71	106.77	107.07	108.26	106.47	105.57	107.63	108.53	106.85	105.85	105.68	108.07	105.6	109.07	107.61	108.91	106.66	105.75
118.34	116.73	116.18	116.82	116.79	116.34	117.05	119.44	117.86	119.07	119.7	116.77	117.11	117.16	117.11	117.53	119.48	118.9	118.12	117.56	116.59	117.9	117.8	118.11	118.39	117.02	115.89	117.27	115.46	119.32	118.19	118.33	118.15	117.3	117.65	118.6	115.25	116.93	117.36	116.1	116.59	117.66	114.87	116.13	116.9	115.75	119.32	117.31	116.51	118.8
106.98	106.32	106.41	105.7	105.57	107.66	107.42	106.19	106.56	106.22	105.67	104.88	105.56	107.94	107.53	107.77	106.58	108.21	105.35	107.64	106.82	106.41	108.16	107.25	106.14	108.57	105.76	106.88	106.15	108.57	106.4	106.59	107.07	105.59	106.23	104.85	108.66	105.85	106.11	109.13	107.77	108.33	108.06	106.8	106.69	105.03	106.31	106.49	106.51	106.52
117.07	116.44	119.24	118.05	117.25	117.78	117.56	116.59	118.65	118.05	117.93	117.06	119.31	119.32	117.39	117.26	117.03	117.56	120.15	116.37	119.85	118.19	117.19	117.24	117.54	118.16	115.62	119.75	119.46	116.18	117.52	117.33	118.46	117.07	116.28	117.37	117.72	117.93	117.83	118.5	118.32	116.3	117.8	115.47	117.5	119.9	118	117.55	118.88	117.99
105.85	104.68	106.27	105.74	104.74	106.62	104.59	106.02	107.03	104.95	106.23	106.14	102.09	104.85	106.86	104.46	105.35	105.4	104.2	105.99	106.16	105.02	104.96	105.14	106.66	103.94	108.08	105.56	107.45	105.54	103.26	106.73	105.48	106.35	105.61	103.8	106.88	105.23	106.01	107.65	105.86	107.21	104.66	106.61	104.35	105.37	105.54	105.8	104.81	106.45
112.15	110.52	111.29	112.33	110.69	109.88	110.82	111.78	112.6	111.34	111.13	110.61	114.83	109.92	110.27	110.72	114.15	112.98	110.26	110.54	112.52	114.63	111.35	110.82	111.15	114.21	112.03	111.16	111.22	112.85	112.82	109.57	110.34	110.54	112.05	111.07	112.52	112.68	111.97	112.33	112.55	110.65	113.12	112.32	112.32	108.23	111.8	113.35	111.59	114.37
107.11	107.32	107.19	108.12	105.52	107.07	106.1	105.73	104.18	104.94	105.6	106.44	103.04	105.78	105.79	107.31	107.08	105.91	105.6	106.39	103.05	104.56	106.9	104.97	105.3	104.96	106.8	107.03	105.23	106.34	109.06	104.71	105	106.7	104.08	105.57	107.83	105.94	103.9	106.48	104.83	106.65	104.64	106.75	105.2	106.04	106.69	105.54	106.85	105.77
105	103.24	103.17	105.46	104.31	104.04	104.43	104.86	105.6	104.91	103.72	107.13	106.25	104.58	105.5	103.88	105.61	103.14	105.43	104.49	104.75	104.42	103.31	105.95	102.03	105.87	105.56	102.23	106.42	105.05	105.65	106.1	103.62	103.67	103.16	106.28	104.11	107.26	103.98	104	104.41	102.89	106.23	104.77	105.67	105.51	104.48	103.76	104.27	103.21
106.99	106.28	107.39	106.39	106.53	106.32	107.4	104.71	105.08	109.14	104.17	105.96	105.58	106	103.99	105.69	107.08	106.74	107.68	107.41	105.55	105.45	105.61	106.78	105.88	107.29	108.75	106.65	107.9	106.33	106.66	105.1	104.52	108.65	105.01	106.96	106.67	105.27	109.47	104.58	105.76	105.09	105.76	105.67	107.39	104.31	105.29	104.63	105.83	104.73
107.96	105.93	106.71	106.21	106.15	103.99	105.35	103.47	107.03	106.05	107.65	106.06	108.48	108.12	106.87	106.57	106.63	107.07	106.71	105.18	105.74	106.06	104.3	104.47	103.51	106.29	106.66	107.16	103.9	104.9	104.01	105.74	104.18	105.76	105.73	103.78	105.59	105.18	104.28	103.69	105.56	107.02	103.62	107.67	104.41	105.15	106.32	106.66	105.93	106.22
107.26	105.5	105.75	108.1	106.01	107.05	105.19	108.07	107.47	108.02	106.06	104.83	106.79	106.26	107.24	104.49	108	105.16	106.71	105.96	108.35	106.63	105.77	104.48	108.01	104.58	106.78	105.78	106.24	106.87	105.51	106.27	106.56	107.04	104.62	105.9	105.35	104.32	107.09	104.97	105.51	104.25	104.28	106.38	104.81	107.59	109.42	105.51	105.89	106.54
116.54	115.03	116.71	114.89	114.35	116.37	116.16	114.91	116.35	117.78	117.22	114.81	115.05	116.51	115.36	118.47	116.66	114.43	115.34	116.82	117.52	116.7	116.05	114.94	116.68	116.46	115.66	115.5	113.71	115.62	115.52	115.75	116.28	114.88	115.94	115.34	114.14	118.39	115.96	115.27	116.35	115.12	117.8	114.92	117.82	114.92	117.38	117.1	116.65	115.14
105.26	106.12	105.02	108.66	102.68	105.88	105.34	104.4	104.67	103.17	105.59	105.58	104.44	105.88	104.29	105.07	106.42	105.43	105.41	104.32	102.69	107.68	107.4	103.57	106.11	108.02	106.06	104.61	107.02	103.03	104.78	106.33	101.82	105.72	103.9	105.52	103.47	104.85	104.66	103.16	103.94	106.61	107.05	104.94	106.29	104.89	105.31	106.17	106.27	103.78
105.76	107.53	106.05	103.82	105.66	107.18	106.28	107.04	107.41	109.94	104.68	105.97	107.28	108.05	106.3	105	104.63	106.59	104.29	103.7	108.23	107.51	104.6	107.32	107	106.15	108.4	105.2	107.31	106.87	108.39	106.39	106.3	106	106.49	105.06	105.48	106.04	108.32	106.95	108.55	105.77	108.72	106.05	105.32	106.61	106.61	103.61	105.19	108.66
108.06	108.03	105.43	108.33	106.68	106.11	105.15	107.08	104.64	106.97	105.93	107.53	106.5	106.07	108.03	105.79	105.53	105.4	106.91	106.49	104.2	105.86	105.24	105.37	105.71	108.66	106.24	103.97	105.53	106.38	105	105.98	104.69	106.84	106.81	103.09	106.54	107.69	105.77	105.82	104.31	105.44	109.14	106.14	107.12	104.81	106.7	106.2	105.98	107.42
105.43	106.11	106.6	106.04	107.16	107.14	102.46	107.62	104.22	106.07	104.24	105.93	108.64	103.66	108.7	106.64	106.47	104.33	108.45	107.47	106.24	106.77	107.63	106.16	107.26	105.16	106.09	104.59	106.96	105.84	106.2	108.97	105.77	106.25	105.36	107.25	106.62	105.2	104.96	105.65	105.96	106.96	105.49	107.45	106.91	106.37	103.95	105.77	105.16	106.51
100.78	101.21	100.94	100.73	101.95	101.31	101.36	100.38	100.08	99.801	100.45	101.25	100.5	100.74	101.36	100.97	100.62	101.75	100.57	101.41	99.375	100.11	104.2	100.25	99.504	101.46	102.58	101.84	101.47	98.489	100.88	101	100.16	103.31	100.34	98.504	100.61	98.081	98.632	100.56	100.94	98.8	99.931	99.051	100.11	100.97	100.69	102.18	98.873	100.74
101.34	100.74	99.35	102.21	100.15	103.02	99.178	100.28	99.748	102.17	99.366	98.21	99.909	99.624	99.898	98.408	99.112	97.915	99.232	101.88	100.74	99.895	98.01	98.385	98.44	98.763	102.41	100.47	101.24	96.94	101.38	100.03	99.772	98.067	101.42	100.45	99.774	99.008	99.811	99.893	99.447	97.555	100.71	98.331	100.51	98.311	98.257	99.635	98.266	101.98
109.32	110.47	111.29	112.35	111.14	110.18	110.83	109.04	109.44	110.17	111.38	108.88	110.34	109.67	109.14	112.03	110.44	109.54	108.97	109.16	110.37	109.58	109.05	109.82	110.49	110.38	109.63	108.74	109.78	108.77	110.62	110.79	107.72	107.45	109.65	108.36	112.24	109.78	109.36	108.96	111.5	110.21	111.43	110.59	109.69	110.49	109.39	109.81	110.29	110.59
111.12	111.02	111.26	110.89	112.9	113.46	111.89	112.39	111.32	112.21	111.7	111.92	111.96	110.1	111.5	111.61	111.69	110.02	112.74	110.01	112.05	112.08	110.22	112.85	112.29	114.69	113.31	113.96	111.17	113.24	114.65	111.83	111.98	112.86	112.47	112.4	111.5	111.94	111.17	110.79	112.13	113.51	111.72	113.7	113.54	111.85	112.17	111.83	110.92	111.5
106.02	105.72	103.75	106.49	105.31	104.2	103.67	105.63	104.57	105.76	103.8	104.62	106.53	107.03	103.53	105.59	105.35	104.96	103.92	104.97	106.8	104.1	106.73	106.16	105.76	104.72	106.73	106	108.05	106.85	105.32	107.28	106.19	104.45	105.31	105.15	106.8	105.47	104.88	104.38	107.32	105.43	105.94	106.7	107.72	106.5	105.74	104.31	105.07	105.17
113.42	112.73	112.8	110.91	112.03	113.2	110.48	109.34	110.18	112.31	112.16	110.6	112.02	113.55	109.79	113.44	111.56	112.34	111.27	110.66	110.6	109.68	111.65	112.62	111.11	113.29	110.19	110.98	112.33	111.61	112.11	113.78	110.98	111.37	111.63	110.89	112.62	113.66	110.47	108.76	111.53	111.7	109.85	110.07	110.71	110.16	112.18	112.73	112.26	114.01
102.98	104.94	105.53	106.1	104.65	105.74	106.02	105.11	101.55	105.2	105.65	103.38	105.97	105.62	107.21	104.96	104.48	104.82	106.2	105.18	104.95	104.81	105.65	106	105.18	106.38	107.64	105.39	105.61	104.45	104.69	103.91	105.5	104.52	106.48	105.53	106.13	105.43	103.9	104.87	107.43	105.64	105.96	103.59	106	104.5	105.21	106.72	104.02	105.4
118.13	116.93	117.36	119.75	116.78	117.62	117.28	116.49	116.21	117.61	117.91	117.57	119.23	118.31	117.21	117.45	115.94	119.72	117.33	116.21	116.86	115.52	116.69	116.41	114.33	115.76	118.08	116.51	118.07	117.71	117.59	117.25	121.04	119.56	117.6	118.38	118.81	120.17	117.14	119.66	116.75	118.22	116.69	118.8	118.28	116.48	117.33	118.53	118.12	118.3
117.42	116.88	119.27	117.78	117.92	116.73	115.54	118.9	114.83	116.78	114.56	118.18	117.98	118.1	117.62	118.89	115.15	116.96	116.52	115.13	116	116.76	116.48	116.62	118.47	116.5	116.49	116.45	117.35	119.16	116.58	116.76	117.9	118.12	116.99	118.33	119.16	116.88	115.41	117.31	117.31	119.18	115.26	119.13	116.79	116.33	117.75	116.34	118.97	117.26
102.11	98.253	99.827	100.08	99.947	99.562	98.837	98.274	101.03	100.74	101.83	98.65	100.9	100.28	99.521	99.665	101.32	97.721	101.18	99.489	101.38	101.11	101.06	101.88	101.66	97.692	100.89	99.058	98.165	101.58	99.536	99.27	100.55	101.32	100.2	100.9	101.58	101.15	99.237	98.54	100.32	100.19	100.38	100.17	99.911	101.57	98.521	99.225	101.03	99.928
109.72	111.22	109.34	110.53	110.28	109.66	110.58	110.12	112.19	110.37	110.21	109.61	109.89	109.33	111.55	109.2	111.55	110.54	110.25	107.36	111.14	111	112.09	114.54	109.34	110.29	110.68	112.12	111.12	110.75	110.94	110.64	109.94	110.96	110.37	111.17	111.09	111.46	111.17	108.98	110.37	109.12	110.97	111.78	109.98	111.79	111.61	110.61	109.89	110.12
105.39	103.74	104.27	106.32	106.12	105.82	108.21	106.48	104.91	105.03	105.41	108.35	106.33	105.42	104.67	106.07	105.61	104.87	106.56	103.25	106.77	106.5	104.81	106.24	105.57	104.65	105.28	104.87	104.59	103.98	105.98	106.37	107.78	106.1	104.83	104.54	104.75	104.53	104.57	105.44	107.46	106.5	105.03	106.17	106.6	104.1	103.77	107.11	106.86	103.65
112.09	111.39	111.72	112.26	111.96	109.5	113.18	112.13	111.79	109.61	115.84	112.02	111.46	111.4	111.85	113.01	110.75	110.88	112.53	111.73	111.03	113.48	113.12	112.27	110.43	111.68	112.81	113.08	112.71	112.54	112.53	111.06	112.59	112.84	114.03	112.34	112.21	111.31	113.03	111.03	111.27	113.44	111.9	110.71	109.58	111.99	110.71	112.7	111.26	111.04
104.93	102.34	103.77	105.17	106.32	103.93	104.32	102.43	103.61	105.02	104.17	104.29	102.62	102.34	103.29	103.95	103.85	104.16	104.65	106.34	104.77	104.14	104.24	104.47	105.77	105.18	105.04	104.42	102.16	107.24	101.92	103.39	103.39	103.52	104.91	105.06	105.28	104.42	103.98	102.4	103.18	104.82	103.51	105.51	104.99	106.4	105.06	103.77	104.49	102.51
104.37	103.82	103.91	105.28	104.02	103.78	103.16	105.41	103.61	103.21	105.26	104.42	104.63	104.14	104.98	104.21	101.62	102.59	102.49	103.33	105.09	104.59	105.14	104.23	103.67	103.57	102.87	102.56	104.98	106.31	107.5	103.38	102.45	103.41	104.06	103.65	104.6	104.76	103.87	104.99	104.8	105.64	102.98	102.15	102.33	106.45	105.42	106.02	103.5	104.35
106.59	104.88	104.35	109.7	106.09	105.28	105.09	106.22	105.15	105.4	108.71	104.28	105.39	104.22	105.55	107.29	106.54	107.14	106.42	103.82	107.71	105.67	106.12	105.95	108.42	106.07	105.2	107.6	106.19	105.68	106.65	105.37	107.04	106.55	104.55	105.71	105.2	106.75	104.57	106.15	103.37	106.83	107.41	105.32	106.99	106.44	102.3	106.29	105.17	107.87
104.6	102.61	102.75	103.49	103.43	106.6	102.17	103.26	103.03	104.84	104.24	104.12	105.73	105.65	104.7	103.29	103.92	104.97	103.23	103.12	104.82	104.39	103.44	103.3	101.25	103.58	106.49	106.71	104.06	104.92	102.51	103.3	103.29	103.83	104.37	102.01	105.43	103.46	104.02	103.9	105.71	103.76	103.53	105.38	103.21	104.49	104.94	102.09	103.13	105.08
110.71	112.4	114.58	113.5	112.6	110.83	112.95	112.41	111.1	111.32	111.59	109.76	111.4	113.07	109.09	111.89	111.01	112.49	110.82	110.55	112.4	113.23	112.39	112.4	113.16	112.1	112.8	110.89	113.49	113.37	114.46	111.19	111.29	114.31	111.17	110.84	113.48	112.38	113.06	111.01	112.23	111.48	112.28	111.57	112.55	112.88	112.71	112.49	113.15	111.48
103.83	105.28	105.65	107.03	106.32	103.57	105.19	107.4	105.6	106.13	107.03	105.35	107.3	105.2	103.74	106.23	105.75	106.51	107.57	105.99	105.92	104.37	103.99	108.93	106.63	104.64	106.27	105.1	105.78	105.17	105.54	106.62	105.86	105.68	104.54	103.81	103.54	104.27	106.24	105.25	104.88	104.59	104.38	104.37	105.48	104.54	105.73	104.86	106.93	103.93
108.37	104.79	104.01	105.42	107.65	106.43	106.38	103.71	106.66	106.6	106.7	106.35	105.3	106.91	106.17	103.42	105.24	105.09	107.25	108.83	106.09	105.74	105.17	106.92	107.15	106.24	105.46	103.79	107.59	105.98	106.69	105.83	106.11	107.53	106.39	106.32	107.75	106.55	104.42	106.33	106.18	104.66	105.8	105.91	106.13	107.18	105.31	107.49	105.67	106.72
113.83	113.94	113.19	113.3	111.49	111.48	112.8	113.83	113.76	114.15	113.65	111.2	111.82	111.79	111.03	112.46	113.18	112.08	113.12	112.88	111.79	114.15	110.87	115.33	112.66	112.16	112.16	112.12	112.23	113.7	112.41	112.49	116.2	114.84	111.03	113.58	114.57	112.79	114	112.26	112.95	111.45	112.84	113.57	113.93	114.36	112.53	110.13	112.41	113.21
107.11	106.52	103.9	107.28	105.26	106.52	104.74	106.88	105.1	106.4	105.41	104.84	106.97	108.21	106.48	105.44	107.67	106.71	103.39	106.12	105.59	104.28	104.92	105.34	105.27	108.03	107.95	105.81	106.54	105.69	102.41	105.52	104.12	105.76	104.55	108.35	105.38	103.81	107.14	107.33	103.78	106.67	105.56	104.39	106.57	107.98	106.53	105.94	105.32	107.3
113.15	113.88	114.22	111.86	111.88	113.13	114.59	111.01	112.38	111.57	113.05	112.26	113.19	114.41	112.58	111.2	109.54	111.5	111.39	114.03	112.06	113.78	113.75	114.03	114	114.25	112.55	115.31	113.06	113.5	111.71	113.54	113.18	111.84	111.63	113.34	113.69	114.22	111.96	109.92	111.73	112.37	110.89	114.02	111.44	113.25	112.7	114.62	115.16	112.44
105.28	106.84	106.54	106.2	106.03	106.31	106.5	107.3	106.36	105.82	106.84	108.62	106.87	105.84	110.09	106.36	109.17	107.81	107.39	108.19	105.2	106.93	108.86	108.16	109.22	104.28	106.87	107.48	107.22	104.15	108.93	109.36	105.73	109.38	107.38	107.58	106.89	108.78	104.85	107.54	107.55	107.9	107.57	106.53	105.8	107.5	107.25	107.3	106.44	105.31
107.35	106.08	104.85	104.73	104.53	107.08	105.29	105.59	103.69	106.01	106.27	106.12	104.78	106.32	105.25	106.95	106.54	108.47	105.01	104.27	106.14	108	107.01	105.16	103.27	106.36	105.97	103.16	105.97	106.25	107.56	104.82	105.65	103.96	107.44	105.69	107.64	106.66	105.6	105.55	104.04	105.6	105.86	107.25	106.55	105.94	106.39	105.26	105.07	105.95
106.09	106.65	104.62	105.67	106.78	105.47	106.42	106.7	107.39	107.33	106.91	106.39	105.93	106.32	107.21	107.51	104.7	107.1	106.39	105.74	106.35	104.9	108.96	107.23	106.68	106.67	106.68	107.98	103.66	105.5	105.27	107.77	106.86	106.05	106.54	105.4	104.9	107.26	106.29	107.93	106.73	102.25	106.05	105.59	105.83	106.64	105.59	108.22	104.96	106.4
108.8	110.71	110.53	109.15	111.77	109.48	113.58	110.9	113.4	111.49	111.09	111.04	112.67	111.57	110.09	113.92	112.08	109.42	109.99	110.04	109.96	110.38	111.27	111.25	111.62	112.13	111.64	111.55	110.39	109.65	112.73	111.59	111.35	110.2	111.56	110.81	110.29	112.16	112.36	111.95	111.64	111.25	111.08	109.44	110.44	111.42	109.52	112.46	110.33	110.37
111.53	112.48	112.93	110.9	112.65	110.72	110.76	111.98	113.65	111.82	110.03	112.02	111.8	113.79	111.22	110.56	112.12	113.98	110.38	112.2	110.17	109.47	111.4	111.36	111.78	111.77	111.89	111.97	110.77	113.37	110.95	110.72	109.95	110.51	111.95	110.56	111.42	108.53	115.03	111.39	111.42	111.36	111.6	112.53	111.54	111.48	110.12	111.91	111.13	111.92
107.01	105.62	104.3	109.19	106.96	105.36	105.87	106.26	104.33	107.34	106.18	104.98	107.29	103.9	106.96	105.88	106.27	106.7	107.44	107.15	108.05	108.18	107.26	106.63	107.58	105.6	107.18	107.18	106.02	105.74	105.85	106.56	107.37	106.8	107.9	106.82	104.41	108.73	107.42	106.26	105.05	106.75	108.08	104.77	107.31	107.88	105.87	108.87	107.87	105.09
110.2	109.63	112.79	111.04	112.9	112.85	111.53	113.23	112.25	110.21	111.29	111.16	111.51	113.58	112.24	112.42	112.41	112.64	112.98	111.15	112.57	111.51	110.76	113.05	110.82	111.72	111.01	109.96	110.35	110.93	111.7	110.68	112.98	110.81	111.27	111.64	112.28	113.19	112.29	110.31	110.92	110.29	109.21	112.33	114.74	110.3	113.89	111.69	113.35	111.77
105.86	106.2	106.79	108.89	106.41	108.84	105.07	107	105.6	105.8	106.53	106.56	106.47	106.21	110.4	107.11	109.32	106.75	106.32	106.4	105.84	106.53	107.99	107.13	108.37	106.52	105.75	108.09	107.37	108.49	107.65	105.64	106.57	107.25	106.61	105.87	105.96	107.34	106.74	107.92	109.39	107.36	107.56	108.7	105.52	108.17	105.13	106.7	107.85	107
112.65	113.92	112.96	112.63	110.79	112.28	111.36	112.91	112.36	111.29	112.28	113.68	112.69	114.39	110.97	111.23	111.38	111.85	112.49	113.45	112.5	112.64	113.27	111.52	112.15	111.91	114.87	111.62	110.69	111.16	113.86	110.26	111.73	110.86	111.64	111.28	110.42	110.74	111.83	111.72	111.58	113.91	113.24	113.76	111.8	114.05	114.36	112.56	110.09	113.28
111.9	112.89	111.14	110.59	111.73	113.91	111.37	112.63	113.94	113.52	111.7	111.71	113.34	110.91	113.42	109.95	113.15	110.81	112.39	110.13	112.89	110.85	112.3	109.09	111.75	110.3	112.81	112.88	110.62	112.85	114	111.79	113.07	111.48	111.93	113.29	114.41	111.8	110	110.69	110.56	111.72	111.62	110.58	112.51	112.44	113.68	112.7	112.14	113.37
107.9	104.62	106.83	108.35	106.32	105.02	107.29	106.79	106.79	105.03	106.95	106.19	106.43	106.43	105.41	105.79	105.24	103.4	105.96	106.47	106.2	107.71	106.2	105.94	105.89	105.42	102.38	103.87	105.49	105.69	106.44	106.36	108.09	104.89	105.28	105.62	105.67	106.07	104.54	105.64	107.48	106.95	104.86	102.74	105.3	104.91	106.69	103.77	104.16	105.12
110.63	111.49	111.23	113.28	111.97	109.56	111.42	110.96	110.6	110.96	110.13	110.79	110.16	112.28	111.7	113.27	110.73	112.6	110.37	111.23	109.61	112.67	112.34	112.84	112.99	109.47	111.38	110.14	112.5	108.51	111.73	110.92	110.72	110.59	111.58	111.82	111.14	110.42	109.71	111.66	110.61	112.59	113.04	112.3	113.43	111.09	111.39	110.77	110.89	112.11
111.3	113.98	112.68	113.03	111.85	111.33	112.41	111.03	109.59	112.37	112.96	110.6	111.2	111.48	109.05	113.08	110.27	112.37	111.47	113.1	112.05	113.11	111.93	112.99	110.74	112.55	111.12	110.58	110.46	112.16	111.35	111.36	110.51	111.28	111.85	113.51	111.45	112.04	114.64	111.82	110.6	110.8	111.85	111.71	110.74	112.12	109.89	111.35	113.19	112.36
100.06	98.449	98.184	102.69	100.32	103.11	100.12	99.086	101.02	98.182	100.25	101.34	100.75	100.1	100.35	100.57	99.801	100.83	100.83	98.55	99.504	98.253	97.401	99.833	99.506	99.692	101.08	100.77	99.589	100.2	98.527	100.51	99.029	100.89	98.216	99.247	99.191	99.248	98.961	96.644	99.717	99.566	99.922	101.84	100.96	98.294	99.849	99.404	101.05	98.787
104.77	105.48	103.9	103.81	103.79	101.86	103.5	103.34	104.35	104.84	103.05	105.12	104.93	103.43	106.32	104.34	106.19	105.84	104.04	105.12	102.68	104.03	102.36	103.5	102.7	106.34	105.35	105.33	104.89	104.4	103.2	106.1	104.73	101.5	104.22	103.71	102.7	103.8	106	105.39	105.46	104.73	104.62	100.39	104.46	104.36	106.04	104.41	105.91	102.6
105.61	106.99	107.52	106.74	106.63	107.31	106.09	106.43	104.88	104.89	105.93	105.96	107.6	109.17	108.12	106.93	107.35	104.71	106.14	105.76	105.28	104.25	106.17	104.9	107.1	107.16	105.26	107.55	104.53	104.45	106.38	107.11	106.15	108.25	104.13	107.8	106.32	106.13	107.64	104.39	104.69	106.84	106.48	106.38	105.97	108.3	104.88	106.8	104.93	105.85
114.65	114.6	110.48	112.92	110.42	112.84	113.28	112.17	111.72	112.45	112.71	112.63	116.13	112.36	112.1	113.24	111.94	111.79	114.72	111.59	112.63	111.41	111.51	111.72	113.59	112.11	112.91	115.36	109.64	113.33	111.57	114.96	111.96	112.15	111.37	112.49	112.34	113.11	113.09	112.39	114.88	113.4	114.55	113.54	114.06	112.6	111.1	111.48	113.1	113.27
99.963	101.62	98.291	100.57	99.586	98.919	100.88	99.724	100.78	100.57	99.208	100.39	98.609	101.92	100.71	101.41	98.696	98.385	99.484	100.46	100.58	98.588	98.058	102.88	100.16	99.544	97.392	101.24	100.61	101.67	100.4	99.622	97.62	100.74	102.57	100.55	98.186	101.89	100.15	100.82	99.983	101.61	102.64	99.973	100.94	100.53	99.747	101.35	101.21	99.624
99.751	102.39	99.406	98.448	101.9	99.184	100.5	97.916	99.692	102.11	100.07	99.365	98.893	99.315	100.64	99.741	98.65	99.902	98.796	101.98	99.044	98.955	100.96	99.671	99.03	99.571	98.776	99.998	98.261	100.65	99.087	98.861	98.739	98.426	100.23	98.556	101.49	102.12	101.78	98.318	99.599	102.25	98.621	98.39	99.694	103.3	100.05	100.01	99.61	101.77
103.07	105.42	105.72	106.55	106.83	106.36	104.12	105.65	106.43	106.11	107.31	106.09	104.61	104.38	107	105.42	103.95	106.35	105.41	104.85	107.86	103.99	104.13	106.29	108.03	105.02	105.74	106.67	104.26	104.82	106.16	103.71	108.35	104.12	107.17	106.57	107.39	104.98	107.54	106.33	104.74	106.52	104.67	103.58	105.5	106.02	105.56	107.87	106.54	105.49
104.46	102.54	104.79	104.14	105.4	104.14	103.89	104.91	105.73	104.84	103.46	106.18	104.39	106.43	103.28	104.19	104.98	105.15	104.68	103.8	103.35	107.43	104.72	102.43	102.6	106.79	105.3	106.44	103.46	106.03	106.26	103.31	103.96	104.51	104.43	104.21	103.83	102.25	106.54	104.9	105.12	104.01	104.74	105.92	101.89	103.82	105.67	104.01	104.15	105.24
105.41	103.26	104.27	106.53	107.13	105.66	105.79	105.54	104.07	105.67	104.3	103.77	103.31	105.78	104.92	105.06	105.72	105.7	102.82	107.94	103.68	103.65	103.31	106.47	104.28	105.03	104.39	105.64	104.4	103.96	106.12	104	104.96	103.54	106.21	107.22	104.18	104.36	104.08	105.8	106.26	107.73	105.75	103.55	105.51	105.45	105.22	104.76	104.8	105.53
104.86	102.61	106.66	105.22	104.53	105.46	106.79	106.15	106.04	103.81	104.95	105.72	104.97	103.61	105.82	104.37	105.24	107.16	106.61	106.58	104.15	105.55	106.08	105.38	102.99	103.6	104.59	105.64	104.41	102.89	105.35	104.16	106.11	105.55	103.07	107.82	104.38	104.79	104.55	104.04	106.26	105.8	105.11	105.45	105.91	104.7	103.84	105.88	103.07	104.19
112.38	113.1	110.12	114.05	111.99	111.58	111.93	113.3	112.53	110.07	111.74	112.41	111.33	112.82	109.15	111.6	111.25	112.57	110.69	113.27	109.81	113.08	111.21	112.17	111.66	112.52	111.98	112.31	111.77	111.9	111.83	110.72	113.14	112.5	112.53	112.07	113.01	110.43	110.86	112.77	112.14	111.79	112.87	111.22	112.37	111.22	110.52	111.2	111.04	112.2
112.12	112.63	113.38	110.87	112.74	111.59	113.35	111.52	111.24	111.26	112.23	112.61	111.25	111.23	112.04	111.04	112.63	112.75	110.58	111.59	111.38	112.55	110.98	108.79	111.88	111.58	112.85	112.51	111.56	111.82	112.74	110.16	111.65	111.25	112.14	112.89	110.96	113.6	112.64	110.99	111.43	112.78	115.33	110.82	112.92	111.24	114.15	114.37	109.97	111.2
103.27	104.17	103.87	104.71	103.63	104.3	105.01	105	105.92	103.05	104.48	105.2	104.57	105.28	104.13	104.93	105.89	105.12	104.04	107.8	106.19	105.75	102.07	106.56	103.56	103.08	105.86	105.73	105.52	103.19	103.9	105.58	103.94	105.17	105.85	105.35	104.42	104.81	107.14	102.63	105.29	104.24	104.34	103.13	105.32	105.57	102.75	104.48	105.97	102.32
102.94	101.65	99.49	101.14	98.215	99.343	103.42	101.02	99.251	101.91	100.37	100.38	98.636	100.17	102.72	101.15	100.58	102.45	100.02	103.01	102.37	99.995	102.03	100.41	100.03	100.87	101.01	100.49	102.05	100.29	99.596	101.46	100.69	100.83	102.15	100.6	102.06	101.19	99.831	100.03	99.424	100.27	100.99	100.26	100.98	100.92	102.04	99.896	101.32	101.56
101.15	98.823	98.88	98.107	99.2	99.007	100.44	101.14	100.96	101.23	101.04	100.97	101.97	99.498	102.01	98.759	102.77	99.383	101.9	99.782	99.249	101.68	100.61	99.863	100.4	102.33	98.651	100.05	99.565	98.509	101.39	103.34	100.57	101.73	101.4	100.09	100.02	100.42	102.01	102.64	99.808	101.05	99.558	101.72	98.589	100.43	101.04	100.27	99.421	100.46
105.16	106.61	103.89	106.68	105.87	103.9	104.31	105.83	106.65	104.14	105.65	104.45	106.12	106.71	104.99	104.14	106.67	105.63	105.6	105.11	107.59	106.59	106.3	105.39	105.93	106.27	106.32	107.08	104.75	104.7	105.74	105.39	108.07	106.37	103.7	103.81	105.07	103.84	102.71	104.67	105.51	104.94	105.03	105.62	105.35	107.06	105.99	105.72	108.01	106.45
110.65	115.5	111.41	112.19	112.58	113.53	112.11	113.67	111.46	113.2	111.76	111.86	111.77	111.98	111.41	111.37	112.5	111.78	112.1	113.34	112.52	112.86	111.51	109.51	111.32	111	113.96	112.84	112.75	110.85	112.67	110.89	111.38	115.32	111.47	111.88	111.2	112.2	112.88	112.3	113.15	112.02	111.59	112.77	111	111.14	110.75	111.75	114.33	112.16
100.89	100.12	101.73	103.11	99.212	101.34	100.42	101.7	101.68	98.663	102.41	101.97	101.71	99.929	100.85	100.09	99.985	99.988	101.42	99.446	100.3	102.8	102.65	100.48	99.42	101.77	100.19	100.51	99.29	101.4	101.05	101.67	101.18	99.319	103.47	101.39	101.88	100.98	100.8	101.79	100.22	101.79	101.4	100.11	103.68	101.03	101.32	101.65	102.2	100.66
104.64	105.14	105.71	106.52	104.71	106.12	104.21	105.61	105.93	107.86	107.2	106.01	104.6	105.3	105.53	106.56	104.72	104.51	105.55	106.79	106.26	105.96	106.06	103.79	105.16	104.8	103.39	105.14	107.05	104.9	107.25	105.36	106.26	104.65	106.66	103.78	107.59	106.05	107.13	105.38	106.12	106.31	106.17	108.22	109.03	104.73	106.42	105.76	105.29	106.04
108.11	107.07	107.04	105.98	106.03	107.8	106.09	106.24	104.18	105.55	105.83	104.73	107.01	105.65	105.43	106.7	107.29	107	103.65	106.44	108.59	107.58	106.3	108.36	107.68	106.76	104.63	104.74	105.6	105.87	105.68	105.48	106.02	103.06	107.07	105.96	106.43	108.02	107.53	106.94	107.03	106.82	104.47	107.06	106.6	106.98	106.56	106.38	106	107.5
110.79	111.44	110.48	110.23	110.84	110.5	110.19	111.53	110.55	108.39	109.21	110.01	108.47	110.56	111.05	109.28	110.36	112.01	111.02	107.63	111.97	112.35	112.9	108.77	109.84	110.02	110.71	109.94	108.05	108.37	110.42	109.75	108.87	109.86	111.04	110.69	110.44	110.75	110.55	109.16	110.33	110.78	109.32	112.18	110.84	111.33	110.34	108.38	110.97	108.95
101.75	102.52	103.77	103.54	105.64	106.36	104.15	102.85	103.29	103.87	103.58	105.97	103.46	104.02	104.58	106.51	105.46	105.09	104.9	105.64	104.52	106.11	106.02	103.27	105.57	105.22	104.38	105.66	103.22	106.08	105.69	104.57	104.17	104.34	103.31	104.57	107.89	101.23	103.37	106.59	104.23	104.35	105.73	106.27	104.35	104.97	105.82	104.98	104.78	103.68
100.37	101.62	101.36	98.153	99.001	98.898	100.27	98.747	98.335	96.854	96.753	101.4	98.119	102.31	99.886	98.15	102.26	101.45	100.35	101.08	100.29	101.24	98.542	98.92	100.54	103.59	101.7	100.78	99.249	95.785	99.645	98.353	102.15	99.912	100.89	100.4	98.601	99.885	97.385	99.37	99.773	98.275	99.129	99.513	102.07	101.05	99.388	97.52	98.429	97.495
107.43	106.55	106.96	103.75	105.8	104.98	104.72	106.42	106.18	108.92	107.55	106.91	105.51	105.94	105.19	109.16	106.97	107.51	107.72	106.38	106.58	109.3	106.96	106.46	106.68	109.37	105.77	106.21	105.87	103.75	106.54	106.31	105.29	104.19	107.81	104.67	107.97	107.69	106.03	105.5	106.62	109.47	105	106.88	107.56	106.68	106.61	107	107.86	106.62
109.81	110.87	108.31	110.74	108.81	112	110.61	111.71	110.41	109.17	111.67	110.06	110.4	109.08	108.79	111.46	109.99	109.61	107.57	109.89	109.92	110.64	108.9	108.98	108.19	111.37	112.11	112.64	109.15	109.34	111.51	111.49	109.88	108.96	109.03	110.4	109.97	107.69	111.73	108.13	110.79	109.45	109.08	109.63	109.34	110.49	112.72	110.41	110.26	108.08
110.99	111.86	112.11	108.78	111	111.27	111.8	112.31	111.84	111.89	110.97	111.81	112.1	113	112.16	110.15	112.51	110.25	111.1	111.51	111.47	112.3	110.9	111.65	109.81	111.85	111.08	109.82	112.49	110.7	112.96	108.46	113.2	110.29	110.52	110.62	110.28	109.62	112.95	110.96	111.01	110.93	114.6	109.15	109.7	110.51	112.38	111.02	113.03	110.15
105.83	104.89	102.35	105.36	105.28	103.39	105.5	104.16	105.44	104.49	104.85	102.72	103.88	104.82	104.27	103.58	101.72	102.6	101.5	104.13	102.34	105.52	104.13	103.54	102.3	104.63	104.89	106.62	106.35	104.81	105.9	106.96	103.66	104.72	102.69	105.43	101.89	101.88	103.87	105.48	102.47	104.05	103.53	106.08	104.63	105.07	104.32	104.16	102.19	104.69
111.12	109.87	111.72	109.88	111.34	110.65	110.54	110.93	110.36	111.89	112.59	109.27	112.23	110.32	111.6	111.57	111.91	112.72	110.2	111.72	110.61	111.24	113.95	110.8	109.34	111.26	110.93	111.65	111.72	110.93	111.46	112.49	110.83	112.68	111.4	110.58	112.19	111.19	109.76	111.26	110.82	111.11	109.94	111.18	111.52	111.75	112.66	111.52	111.8	111.87
104.6	106.6	106.13	105.87	104.73	105.15	106.24	105.47	106.43	106.85	106.51	103.88	106.72	104.51	105.03	105.6	106.88	106.16	104.56	105.79	107.22	106.8	105.26	104.84	105.47	106.67	106.47	107.96	105	105.8	107.03	105.85	105.81	105.9	106.04	103.41	104.33	106.53	105.73	106.04	108.09	105.6	106.04	107.55	106.41	106.63	106.58	104.13	106.51	106.08
103.69	107.17	103.98	105.54	106.44	106.3	105.42	107.07	106.14	107.61	105.98	106.16	104.99	103.89	104.88	109	105.98	105.72	104.91	106.17	105.89	106.27	105.53	106.21	104.48	105.69	104.92	105.76	103.29	105.49	105.65	105.36	106.1	107.02	106.02	103.67	105.02	106.36	103.38	106.67	104.06	106.66	105.51	105.23	104.26	105.97	103.72	104.54	105.41	106.84
105.91	105.22	103.01	105.08	104.11	105.25	105.46	104.57	105.7	102.64	106.16	103.65	103.91	106.25	105.94	106.07	104.94	104.68	106.49	105.87	104.56	104.89	104.39	106.47	105.35	106.28	105.98	105.55	105.28	104.41	106.7	106.66	106.1	104.84	106.6	105.34	106.9	104.45	103.63	105.06	105.7	106.89	105.02	104.76	106.12	107.81	105.71	103.18	106.89	105.68
105.93	105.75	104.54	105.37	105.13	107.41	105.09	103.38	104.95	106.44	107.99	104.06	103.74	104.75	104.37	106.82	104.08	107	105.52	106.3	104.88	104.66	106.18	104.6	104.25	104.31	105.2	108	106.15	104.2	104.08	107.26	103.08	102.78	105.74	104.66	105.73	106.03	104.58	105.92	106.5	106.14	105.2	106.09	104.74	104.06	105.44	107.12	104.86	106.48
107.7	104.52	106.85	103.98	104.84	105.86	106.17	104.27	103.96	104.5	103.42	105.7	104.98	106.72	102.38	103.48	103.5	104.19	103.99	105.64	104.68	104.67	105.52	105.56	106.85	103.08	104.99	105.44	104.13	103.31	105.07	105.33	104.4	104.55	105.52	104.65	105.27	104.93	105.08	104.34	103.59	104.1	104.02	107.82	103.1	103.1	103.06	106.54	104.66	107.01
103.54	105.49	105.65	108.49	104.9	108.26	102.79	104.4	107.17	104.63	103.63	107.94	103.95	102.92	104.71	104.7	104.39	104.65	102.92	103.75	105.12	105.88	102.94	107.52	105.08	103.77	102.22	102.6	103.16	104.78	104.44	102.59	105.41	104.22	102.92	103.3	106.71	106.32	107.07	103.23	104.94	105.97	105.32	106.3	103.69	105.35	104.3	103.68	107.55	105.7
98.626	100.1	100.48	100.74	101.17	98.683	96.46	99.797	99.744	102.44	99.911	98.819	101.32	97.214	99.926	100.04	102.39	101.62	99.25	100.91	101	100.92	99.35	100.24	99.436	100.52	100.27	100.47	98.289	99.765	99.305	100.6	100.77	99.25	100.94	99.557	99.975	100.62	99.788	99.787	99.435	98.762	102.74	99.06	100.45	99.539	100.03	96.925	99.899	99.71
109.2	112.38	107.95	108.15	110.11	109.48	108.87	110	110.99	110	108.07	110.4	110.24	106.32	109.89	109.23	109.93	108.72	109.46	108.71	109.01	107.69	110.83	110.35	110.97	109.68	108.11	110.06	110.29	108.69	109.74	108.26	111.5	110.06	110.47	111.07	110.26	108.42	108.8	110.74	110.36	110.64	108.5	110.15	108.64	108.96	109.99	109.75	110.12	110.16
106.81	104.96	105.96	104.74	105.18	105.88	105.55	105.92	105.04	107.17	105.44	105.08	103.94	105.45	104.62	103.34	103.42	103.75	107.54	107.93	105.19	104.24	104.48	105	105.27	106.46	104.75	106.5	104.33	103.76	105.7	106.27	102.91	106.74	102.02	103.92	107.08	107.49	104.36	107.01	104.58	104.41	107.69	105.35	106.36	106.44	106.45	103.82	105.37	105.95
107.94	112.63	111.47	110.69	112.34	112.37	112.67	112.53	112.97	111.55	111.72	110.59	113.11	111.1	111.8	112.05	112.72	114.98	112.02	111.57	110.88	113.74	112.51	112.3	112.19	114.28	113.32	113.94	112.72	111.79	111.12	111.48	111.94	110.89	113.76	113.79	112.22	113.84	111.61	111.83	111.43	110.23	112.21	111.04	108.37	110.98	111.59	112.12	113.79	112.92
104.46	106.9	105.49	104.98	105.71	105.11	104.88	106.92	106.13	107.53	105.33	107.95	107.04	103.43	104.99	105.5	103.7	106.08	104.17	105.25	107.52	103.82	106.14	106.11	105.57	106.67	106.32	104.12	105.84	104.75	106.16	107.79	107.17	105.33	105.07	103.83	105.48	105.88	104.15	104.01	105.3	108	105.99	108	106.59	104.35	106.32	107.3	106.24	104.95
100.12	102.24	100.78	99.713	97.202	104.31	100.98	99.015	102.12	100.77	99.774	100.52	99.884	101.79	101.12	101.92	100.89	100.45	98.948	100.14	100.78	99.395	101.87	101.66	100.3	99.941	99.5	100.5	100.32	101.42	99.692	101.27	100.95	101.09	100.72	100.39	102.13	100.63	101.46	100.07	102.96	101.78	100.15	99.831	104.85	99.544	101.93	102.34	99.452	100.11
99.474	99.104	99.478	100.83	98.749	100.06	100.04	100.43	101.57	99.496	98.679	97.869	96.093	98.723	100.63	98.358	99.705	100.17	99.545	98.903	99.795	100.06	98.133	100.14	98.79	101.7	101.06	98.423	98.286	100.16	98.492	98.402	98.762	99.709	100.8	100.18	98.622	98.997	102.35	100.72	99.816	99.331	99.944	99.247	97.409	100.42	101.26	99.796	99.79	99.683
104.99	108.27	104.57	107.45	107.13	105.73	103.94	105.57	107.14	108.77	106.47	105.63	107.23	107.57	106.82	106.67	105.72	105.56	106.86	108.33	107.18	109.39	106.94	105.31	106.55	104.74	106.85	105.94	106.16	106.6	105.23	105.42	106.31	104.47	107.2	106.09	107.04	107.1	107.75	106.6	105	109.96	105.18	107.04	105.86	104.27	104.36	105.69	105.51	104.39
111.95	109.91	111.06	110.15	111.5	111.39	112.98	112.23	111.7	111.91	110.94	110.31	112.05	112.24	111.71	111.07	113.01	111.7	112.22	113.85	112.53	112.17	112.14	111.53	114.19	111.19	112.15	109.44	112.11	113.44	112.11	112.25	112.31	112.72	110.99	110.93	109.98	114.35	110.77	110.25	110.47	112.85	112.71	112.26	112.88	111.07	110.19	112.34	113.84	113.24
105.92	106.49	105.31	106.26	105.94	105.64	104.05	106.14	103.97	105.7	103.86	106.72	104.36	105.21	106.69	105.83	104.88	106.51	106.16	103.3	103.7	104.79	105.22	105.64	106.01	103.68	107.07	104.51	106.03	104.78	107.99	106.8	105.74	106.72	104.94	105.4	105.4	105.04	104.78	106.04	102.11	103.82	102.65	105.83	103.44	105.62	104.62	105.77	105.75	104.9
105.71	104.34	102.94	103.6	104.17	103.98	104.32	104.01	102.92	105.51	104.5	104.71	104.62	105.28	106.41	103.1	104.44	104.61	105.19	106.05	103.61	105.45	106	103.43	102.89	104.46	104.75	104.38	105.26	104.59	104.71	106.4	104.26	104.08	102.75	105.91	103.85	105.99	103.97	103.71	104.02	106.4	104.06	102.73	102.33	104.52	105.6	102.59	104.76	103.21
109.96	111.3	110.16	109.13	110.07	109.96	110.97	112.09	110.85	109.63	110.58	112.03	109.69	110.43	111.39	110.91	113.3	111.81	111.98	112.77	111.65	112.34	111.28	109.52	111.49	113.07	110.78	111.37	111.99	109.49	110.99	111.34	109.76	112.37	112.98	111.16	111.09	110.38	111.49	111.27	110.35	109.08	111.45	112.04	109.33	111.98	109.85	110.53	111.23	109.31
106.38	106.45	107.81	106.26	107.42	108.57	108.67	107.56	105.77	105.6	105.86	108.68	106.4	109.25	107.08	107.36	105.29	105.3	105.91	107.31	105.12	105.74	106.88	104.6	104.57	106.89	106.8	106.7	106.94	108.54	105.75	108.36	105.02	106.21	107.59	109.62	103.12	106.36	106.85	105.77	105.82	107.94	107.27	107.16	105.19	106.49	106.46	106.48	107.31	106.18
102.94	100.91	103.06	104.52	103.99	104.21	103.53	104.41	102.51	106.06	103.86	104.52	103.95	104.19	103.48	106.79	104.99	105.23	105.61	104.47	102.35	105.17	106.81	102.48	105.99	105.18	105.22	102.17	102.53	105.21	103.33	102.12	102.17	100.77	105.11	104.92	105	103.24	106.64	104.39	103.97	103.03	104.45	105.5	103.03	102.64	104.93	103.24	106.28	102.31
108.3	106.79	105.66	106.56	105.34	106.88	105.34	105.83	106.84	105.25	103.97	105.01	104.93	106.41	107.78	105.87	106.44	104.96	104.72	105.9	107.04	106.68	107.78	105.15	106.39	106.77	106.37	106.17	107.08	106.93	108.03	106.62	107.9	106.99	107.95	104.85	107.19	105.52	105.66	105.37	106.34	108.47	106.09	104.22	106.64	107.86	106.65	107.39	106.06	108.07
103.06	104.14	103.78	103.61	104.11	106.09	104.09	106.67	104.99	103.58	104.66	104.32	105.82	104.1	105.48	105.98	102.98	103.44	105.31	107.02	104.68	103.29	103.66	103.45	103.89	104.14	103.1	100.85	101.64	103.45	104.45	106.05	103.8	104.46	104.09	103.81	101.16	105.02	105.59	103.75	103.47	105.89	100.15	104.95	103.9	106.69	102.78	104.07	105.24	102.97
109.48	107.65	109.56	109.42	112.47	111.67	111.14	111.32	110.79	110.89	110.45	111.31	110.65	110.91	110.74	111.51	112.31	112.67	113.33	112.12	108.33	109.89	111.96	110.22	111.79	110.88	109.95	110.53	111.3	112.96	111.14	111.76	112.05	110.46	110.61	110.69	110.4	111.24	110.39	111.59	110.73	110.86	113.1	113.04	111.42	111.41	110.14	112.25	109.36	110.93
108.87	107.14	107.94	106.34	106.42	106.7	104.55	107.52	107.38	107.22	105.07	108.34	104.94	108.85	105.86	106.07	108.13	108.84	106.79	106.46	107.19	105.4	107.9	105.4	107.32	106.98	105.49	107.43	106.09	106.71	108.5	105.79	108.34	107.04	106.9	107.78	109.03	106.18	105.94	104.89	107.74	106.69	108.45	106.17	108.46	108.22	109.24	107.43	105.47	105.87
100.4	100.73	100.76	99.172	100.34	98.744	98.423	101.96	99.633	101.88	98.789	99.769	99.416	98.448	99.153	100.99	99.951	100.6	98.131	96.618	98.22	99.943	99.563	101.12	97.115	100.18	100.22	102.39	98.737	101.33	98.364	99.682	100.22	99.459	99.645	96.54	98.939	102.05	100.47	100.07	99.382	99.657	101.06	100.67	100.26	100.27	97.507	101.56	98.24	98.865
107.06	106.22	105.74	105.74	105.83	104.46	105.64	105.57	107.56	104.99	104.17	104.89	105.34	103.76	107.44	105.16	103.62	105.94	107.87	105.31	104.92	103.7	104.14	105.1	105.83	104.91	104.72	106.47	105.18	105.92	103.72	106.64	104.52	105.95	104.76	105.77	105.5	105.39	104.55	106.49	105.23	106.2	107.4	104.06	104.43	105.63	105.89	103.51	106.93	105.52
111.01	112.14	112.24	112.82	112.16	111.19	111.08	113.45	112.75	112.21	112.62	112.11	112.64	110.88	111.91	112.62	112.78	112.32	112.77	111.54	114.42	113.44	111.2	112.24	112.07	110.3	110.8	111.82	110.41	110.11	110.93	112.7	111.42	110.51	108.66	109.78	111.93	113.15	112.63	112.27	112.8	112.89	110.99	110.94	111.5	112.08	111.31	111.79	109.67	110.77
108.5	109.27	105.02	106.25	106.4	105.61	106.79	106.42	107.6	107.38	106.64	106.27	108.19	108.44	107.46	106.23	109.74	107.8	108.24	106.39	107.36	104.93	105.61	108.12	106.97	106.36	105.73	106.54	107.44	109.05	107.61	106.38	107.18	108.61	106.91	108.17	107.78	107	106.04	108.03	107.46	107.4	104.48	106.86	107.33	108.22	106.02	107.8	108.34	107.39
112.15	112.64	112.81	111.88	111.13	110.1	114.21	111.87	112.88	111.03	112.34	112	112.95	111.83	109.43	110.31	112.8	113.62	112.12	112.68	113.76	111	110.8	111.9	110.65	112.85	113.32	113.12	112.67	111.33	111.44	114.92	110.47	113.76	111.83	112.91	113.59	112.56	113.86	113.32	111.78	110.56	113.71	111.39	112.13	113.95	112.43	112.25	114.21	112.03
106.11	105.19	104.09	108.17	107.55	107.01	105.99	105.73	106.06	104.31	104.9	108.71	105.34	103.63	105.44	106.73	104.98	106.4	105.17	106.28	107.21	109.74	107.62	104.89	107.01	106.71	106.1	104.75	105.98	104.87	106.97	103.57	102.71	104.19	106.28	107.18	106.47	106.93	105.4	105.05	105.28	106	105.58	108.13	108.16	107.43	103.82	103.68	105.9	106.61
107.69	106.02	106.25	106.1	107.54	105.49	105.59	107.59	107.79	108.06	109.11	105.57	106.45	106.13	106.25	106.91	109.07	105.48	107.09	104.73	108.01	107.63	105.61	106.55	106.15	107.11	106.56	108.02	106.64	106.01	107.88	105.11	107	107.05	106.3	107.56	108.2	107.64	105.89	109.86	108.36	106.86	106.16	107.54	105.58	107.9	105.98	107.54	106.84	108.74
98.557	101.34	100.79	101	99.782	101.53	103.53	100.76	100.83	99.932	102.06	100.23	99.642	102.11	99.367	98.866	102.61	100.78	100.12	99.985	102.09	98.135	99.681	99.737	99.435	100.79	101.65	101.38	100.24	101.12	100.96	102.16	102.14	100.53	101.33	101.74	98.795	101.61	100.31	99.472	100.66	100.88	99.217	99.124	101.37	100.19	101.95	100.27	98.032	98.83
103.88	103.95	103.86	107.18	102.92	104.94	103	105.18	102.41	105.25	102.98	103.48	102.68	104.07	103.27	102.94	103.36	104.25	104.71	105.86	103.24	105.33	106.78	105.2	104.45	103.67	104.09	105.02	102.79	104.79	104.36	103.86	103.81	103.72	104.82	103.9	106.27	106.19	104.7	104.04	104.02	105.2	103.51	102.76	106.7	104.59	104.48	102.59	103.95	106.62
112.84	110.7	111.01	115.41	112.54	111.37	111.07	112.57	112.78	111.7	110.81	112.26	112.73	111.77	111.29	113.36	110.78	111.56	110.53	111.05	110.54	113.36	113.52	110.51	110.61	111.01	110.91	111.6	113.19	109.18	110.8	112.51	111.56	112.07	111.74	111.27	113.45	112.16	110.38	112.11	111.96	112.39	109.45	109.59	110.96	112.47	111.2	112.94	112.58	113.1
105.58	103.61	104.29	104.41	101.96	103.4	103.09	104.34	100.34	104.31	106.34	105.46	103.4	103.46	104.97	104.06	105.63	103.9	104.96	105.98	104.25	106.57	102.63	105	103.51	103.49	101.46	103.83	104.82	104.64	103.62	102.38	104.17	103.24	104.11	103	105.41	104.01	103.56	103.16	106.2	104.3	105.07	105.53	102.61	104.64	104.21	103.58	104.25	103.11
103.68	105.87	105.58	106.65	107.69	106.41	107.12	106.77	106.7	105.07	103.92	105.44	107.75	104.29	106.71	109.61	107.01	106.29	105.94	106.2	104.52	106.17	105.72	106.27	106.34	104.9	106.55	105.69	107.17	107	107.44	106.26	108.26	104.88	106.63	108.06	106.35	107.13	107.1	106.64	105.38	106.41	105.86	104.89	105.45	106.33	107.23	105.45	105.8	105.1
110.01	112.78	110.99	112.49	110.63	113.69	112.33	109.73	109.53	108.84	109.82	111.05	111.19	112.11	112.55	111.11	110.47	109.05	112.45	109.69	111.1	113.3	111.94	112.71	110.06	112.1	110.71	113.08	110.08	111.72	109.19	110.12	113.06	110.54	111.73	109.39	113.01	108.85	112.47	113.28	114.05	112.14	111.22	111.51	112.55	111.87	110.78	110.86	110.57	113.79
106.29	108.37	106.23	109.18	105.67	104.8	105.18	105.33	107.6	104.61	106	105.31	104.42	105.07	103.79	105.65	107.72	107.61	107.59	104.22	106.23	106.64	104.13	105.42	103.84	106.32	105.54	107.11	106.42	106.81	106.51	105.8	107.15	109.36	105.98	107.85	105.52	106.51	103.98	107.44	104.79	103.82	107.23	107.67	107.73	106.78	106.36	106.27	105.95	105.82
111.47	112.58	114.07	111.5	112.17	110.06	112.21	110.78	112.38	109.82	111.61	111.21	112.75	113.02	113.92	113.39	110.19	111.67	110.46	110.9	112.11	111.49	113.21	111.77	112.62	114.47	113.15	109.81	112.69	111.77	112.85	111.7	115.21	111.74	110.84	112.44	114.53	111.83	112.92	113.64	112.22	111.77	110.98	110.75	112.44	111.33	113.98	110.69	112.19	112.59
105.89	105.48	107.73	105.07	106.74	106.96	106.52	103.18	105.51	106.58	105.7	105.81	106.31	108.13	108.44	106.55	108.07	105.29	107.94	105.17	106.29	104.77	104.84	106.94	106.33	106.43	107.18	104	108.76	106.16	106.45	107.98	105.81	104.89	107.97	105.22	107.04	106.67	106.1	108.74	106.42	106.91	106.81	103.93	107.64	108.2	106.58	107.7	107.94	107.63
98.821	100.36	99.524	99.994	99.161	103.76	98.75	100.96	99.147	100.28	100.69	101.07	98.57	99.826	101.35	100.44	99.931	99.195	99.505	99.332	99.382	100.66	101.13	100.82	101.92	100.13	101.35	99.937	101.37	99.85	101.2	100.87	101.44	98.031	100.69	100.12	100.46	99.909	100.47	99.335	100.96	101.34	101.82	99.809	98.296	100.55	101.62	101.11	102.53	100.51
100.58	100.47	100.85	99.578	100.91	99.246	98.316	98.199	101.15	100.13	100.86	99.68	100.29	101.25	100.88	100.5	99.797	101.45	100.62	98.691	102.73	97.285	101.69	101.36	101.13	100.32	101.27	100.86	99.169	99.97	99.996	99.81	97.974	99.889	102.13	98.908	99.766	99.475	98.947	99.931	100.04	99.773	99.954	101.72	100.27	100.35	103.91	100.54	103.45	99.961
112.26	110.66	110.46	107.7	109.66	111.66	111.44	110.91	110.92	109.76	110.67	110.77	111.15	111.21	112.78	109.48	110.01	111.13	109.98	109.53	110.52	112.4	111.25	109.96	111.64	110.93	110.88	111.23	108.89	110.1	113.8	110.33	113.77	112.2	110.78	109.84	111.79	112.14	110.76	111.34	109.53	111.39	111.16	109.64	112.56	111.54	112.64	112.38	111.14	110.8
110.91	110.36	109.18	111.27	109.02	109.55	111.35	111.44	111.69	111.89	111.45	108.74	109.62	111.48	109.29	112.16	109.31	110.13	111.24	109.15	110.81	108.94	112.37	111.49	111.35	111.59	109.94	111.49	110.05	111.29	110.12	111.18	109.99	111.49	109.35	111.09	112.49	109.82	112.37	109.77	109.7	108.43	110.74	112.59	111.05	110.3	108.86	109.25	111.71	110.62
103.03	104.88	105.86	104.35	104.39	106.62	104.82	104.2	104.71	104.51	103.39	105.16	103.43	104.49	104.03	107.12	101.67	104.57	106.99	104.22	106.39	106.04	102.76	104.12	104.55	105.5	104.15	103.98	106.65	106.54	103.81	105.8	105.42	103.52	104.56	104.83	104.55	103.54	102.99	103.64	103.73	105.79	103.9	102.35	103.88	103.77	107.58	104.72	104.2	103.22
117.05	119.06	116.93	116.75	115.14	117.74	116.51	116.86	116.28	115.56	115.52	118.52	117.49	117.47	116.21	115.99	118.17	116.74	116.59	118.62	118.31	118.51	116.64	117.77	117.41	116.04	116.78	118.23	116.94	117.28	117.53	117.5	116.31	117.46	118.11	119.07	118.79	115.94	116.09	116.46	118.15	120.68	116.28	116.57	115.16	116.79	116.68	117.92	119.18	118.67
101.66	101.03	100.96	97.227	99.648	103	102.06	101.81	98.959	99.486	98.006	98.572	98.796	100.06	98.045	100.12	100.87	99.286	100.32	99.351	99.583	99.062	99.193	100.29	100.54	98.929	98.905	99.799	100.74	100.93	98.635	100.11	100.25	100.92	99.021	99.475	98.996	99.436	99.066	100.66	99.716	98.827	101.21	100.81	99.621	101.24	100.76	98.966	99.153	98.547
106.37	106.37	105.36	106.66	104.59	104.88	104.07	102.68	104.13	104.65	104.81	104.5	103.76	102.87	103.61	106.84	103.91	103.66	105.73	104.71	105.14	103.66	104.35	104.85	105.38	104.92	104.34	104.45	106.33	103.69	104.38	106.71	105.82	105.92	104.36	104.61	105.85	103.68	106.16	105.72	104.43	104.19	104.3	106.36	105.21	106.1	104.31	105.59	106.89	103.59
108.74	111.4	111.72	110.43	110.71	111.3	112.13	110.81	111.29	108.65	111.94	112.08	112.89	111.83	112.23	113.44	111.55	109.22	112.23	111.84	111.14	113.57	110.89	111.09	110.82	112.16	111.17	110.31	111.92	112.07	113.51	112.04	112.93	110	110.64	108.78	110.71	110.79	111.96	110.69	111.08	109.06	110.17	107.86	108.16	111.61	111.06	110.52	111.49	112.5
112.27	114.2	113.95	115.02	113.05	111.63	113.48	111.89	111.02	115.06	113.3	112.61	110.81	111.59	114.73	112.34	110.81	110.81	113.15	114.32	112.48	113.09	112.56	110.5	113.91	112.47	113.58	112.59	114.7	114.58	112.57	113.59	114.63	111.82	112.3	111.12	112.48	112.69	112.16	112.2	111.73	114.7	113.26	111.61	111.28	113.03	110.88	111.28	113.06	111.2
105.62	108.82	105.1	107.18	107.45	106.41	106.7	105.33	107.41	106.05	105.78	106.4	106.59	105.33	104.83	106.89	105.09	106.28	107.43	105.17	105.26	104.63	107.87	105.12	107.64	105.61	106.19	104.87	107.82	107.76	104.72	105.75	105.63	106.89	107.8	107.68	106.95	107.02	106.47	104.59	104.15	107.2	104.56	107.82	103.72	106.74	105.81	104.32	104.49	106.78
110.25	108.57	109.62	110.8	109.17	112.02	109.39	113.05	110.55	109.25	109.26	107.34	108.75	111.37	109.83	108.64	109.61	109.43	111.03	109.53	110.52	110.99	111.9	108.63	110.4	112.52	109.34	110.96	110.51	109.3	110.83	109.68	108.82	109.55	108.85	112.17	109.51	110.02	111	110.76	111.42	110.06	109.53	113.03	109.9	109.44	109.96	110.44	110.52	107.51
100.85	102	99.528	101.59	99.216	100.07	100.78	101.3	101.74	101.32	101.52	100.46	98.788	101.93	100.9	102.06	102.79	101.92	104.17	103.68	99.827	101.75	101.04	103.16	103.26	100.72	100.66	102.04	102.14	100.9	102.43	100.37	101.2	101.69	100.66	99.873	103.19	100.57	99.901	101.47	102.73	102.49	102.94	103.43	100.33	102.55	102.12	101.02	100.17	102.31
105.74	104.99	105.79	106.54	105.55	106.97	106.37	104.27	105.35	106.05	107.68	106.27	105.81	106.31	106.06	105.01	106	107.49	106.26	106.56	107.09	106.42	105.37	105.42	105.06	104.68	106.63	107.38	106.42	104.65	104.98	105.64	106.87	108.13	106.8	104.76	106.29	107.56	108.05	107.24	105.92	104.39	108.01	106.78	104.05	106.24	105.18	103.22	103.98	107.09
113.22	110.68	112.69	111.3	112.98	111.31	111.49	109.07	112.24	114.11	112.16	111.97	111.65	114.16	112.2	112.5	110.7	114.18	115.14	112.47	111.59	116.03	112.6	111.85	110.47	112.56	110.73	111.62	111.78	112.32	112.8	112.53	111.68	110.23	111.27	112.25	114.31	110.82	111.66	114.75	111.36	112.24	113.27	113.54	113.4	111.77	113.93	110.75	110.97	110.48
104.96	106.76	105.91	105.9	106.31	106.77	105.67	106.66	106.12	105.63	105.62	104.36	107.14	104.61	107.55	108.22	105.23	106.23	103.21	108.15	106.89	106.86	106.91	105.81	105.51	105.59	105.5	106.85	106.27	106.44	104.3	107.05	108.57	105.56	107.76	104.39	104.25	107.1	103.15	103.56	107.6	106.03	105.83	105.34	105.92	105.45	103.17	105.45	105.34	105.34
103.6	106.52	102.22	102.86	102.73	105.75	104.95	103.71	104.89	104.83	101.54	103.43	104.77	103.91	104.7	102.92	105.21	103.27	102.62	102.54	102.33	103.9	104.44	104.65	104.25	100.88	103.06	103.55	103.47	104.6	103.35	104.08	104.13	103.65	105.86	106.63	103.38	102.71	104.31	104.32	105.94	105.7	103.56	102.54	105.32	102.88	103	104.67	103.98	104.37
103	106.06	105.91	104.56	103.39	106.66	106.09	104.71	106.19	105.85	105.08	103.45	103.9	104.62	106.09	104.89	105.59	103.98	105.31	105.18	104.68	104.56	102.9	103.7	107.07	105.75	105.73	103.03	108.31	105.67	105.84	103.6	104.86	104.94	105.58	104.54	107.61	105.92	104.36	104.58	105.43	104.04	107.2	103.17	105.45	106.05	105.96	106.32	103.65	106.67
105.07	105.1	106.19	104.27	106.73	103.26	106.67	105.17	105.04	105.39	105.37	104.46	106.41	105.39	105.73	105.27	108.7	105.03	105.52	106.02	106.01	104.99	104.49	103.51	105.45	107.85	106.84	106.4	105.89	104.17	105.88	103.8	105.46	105.25	107.45	106.76	105.61	103.02	104.95	107.23	106.49	105.18	104	105.91	104.87	105.47	103.74	108.18	106.79	105.58
105.98	105.33	104.98	106.35	105.45	104.05	105.66	105.49	105.9	105.95	105.38	104.75	104.78	103.72	104.6	105.18	106.11	106.63	105.84	104.78	107.39	105.75	105.44	105.7	106.31	103.55	105.47	107.51	104.08	106.2	108.05	107.65	106.32	103.65	107.03	106.5	106.27	108.05	103.23	103.06	104.94	106.1	107.1	104.63	107.65	107.53	104.46	105.08	105.58	105.32
106.68	104.54	105.53	105.75	108.63	105.31	105.84	106.99	106.83	107.81	105.07	105.35	108.6	104.97	104.56	106.14	106.45	106.78	104.65	107.57	107.79	105.27	107.43	108.2	108.31	107.16	107.95	105.44	108.47	106.66	105.92	108.32	105.53	105.21	105.11	108.75	106.34	107.37	107.11	106.63	106.07	105.83	107.68	108.65	106.56	103.99	107.02	108.31	105.02	105.23
106.2	106.36	105.18	106.08	103.96	106.63	103.26	104.97	102.83	106.51	105.83	106.57	104.99	105.78	107.38	107.42	106.2	105.44	105.05	104.69	104.62	107.95	106.16	105.87	105.25	105.95	106.05	104.65	106.36	104.5	106.31	104.32	104.97	105.27	106.12	107.59	106.5	104.76	107	105.52	105.11	105.97	104.62	104.98	105.47	103.1	106.48	105.73	104.97	105.77
105.87	106.19	105.77	105.26	107.04	106.21	104.85	105.3	106.48	106.73	108.48	106.97	105.26	107.02	105.97	105.08	107.75	106.44	106.56	106.8	107.29	107.21	105.82	106.57	105.47	107.53	106.4	107.03	107.41	110.17	106.84	107.45	103.11	105.64	105.62	104.34	105.54	107.62	105.41	105.38	107.89	106.24	106.55	106.58	105.66	107.76	107.12	106.59	105.15	105.11
102.9	104.83	105.47	103.62	104.9	102.43	105.85	103.24	106.83	105.54	104.65	105.14	102.14	104.71	105.98	106.87	103.95	104.88	105.66	103.28	105.08	106.91	105.44	103.93	102.96	106.8	105.96	102.99	107.56	105.08	106.13	104.27	104.3	106.63	103.01	104.26	106.58	103.81	104.9	104.43	105.87	103.95	104.12	107.19	103.19	103.86	105.17	104.61	104.73	103.96
106.85	107.64	106.59	106.18	107.27	104.8	108.27	107.9	107.9	106.04	107.28	105.63	105.84	107.17	105.33	107.38	105.82	108.38	105.34	107.59	106.14	108.35	105.73	107.58	106.06	105.72	105.85	108.3	107.83	107.13	106.81	105.57	105.12	107.44	105.73	109.57	107.01	106.98	107.2	108.26	105.74	106.43	105.86	107.37	107.53	105.52	107.89	106.11	107.24	105.97
109.05	104.02	106.78	109.47	106.04	108.55	107.29	107.3	107.21	107.46	104.41	106.13	106.36	107.97	106.55	107.07	104.92	107.31	105.81	105.67	107.75	105.11	108.13	106.39	106.5	105.99	107.34	107.29	107.62	108.6	108.1	108.15	106.19	106.74	108.08	105.33	106.02	105.85	107.98	106.38	107.39	106.58	106.77	106.08	106.31	108.06	106.07	106.81	107.11	106.19
103.14	104.37	103.51	105.11	102.65	104.86	106.4	107.02	102.77	104.75	106.05	104.62	104.06	104.51	105.99	101.13	103.46	105.61	105.44	105.75	102.98	105.3	105.4	104.62	105.33	105.3	106.72	103.64	102.12	104.97	103.12	102.66	104.74	102.94	102.34	106.76	105.67	103.86	104.16	104.44	105.73	106.39	104.55	105.57	104.23	105.96	105.32	105.41	106.68	103.76
105.52	107.69	107.03	106.09	105.5	104.34	102.83	104.84	105.94	103.38	104.13	105.2	104.4	106	106.19	107.44	106.09	105.29	105.34	105.85	105.83	106	105.52	105.12	104.8	104.17	107.48	104.9	105.29	106.11	106.08	106.19	105.01	105.26	105.47	106.42	104.93	106.12	103.48	107.07	105.13	103.28	108	105.75	105.15	105.27	107.65	106.66	106.86	102.63
107.37	106.33	106.16	107.16	108.77	105.14	105.08	107.28	106.34	106.85	105.5	105.94	103.33	106.55	108.44	104.89	105.63	106.55	106.48	107.78	107.9	107.52	106.7	105.07	105.54	106.19	104.98	108.49	105.48	107.55	105.23	105.74	107.76	106.62	106.11	106.15	103.73	106.73	107.18	106.23	106.44	106.84	106.94	105.51	108.86	106	106.16	105.83	106.39	106.89
104.7	103.35	105.74	105	104.18	107.72	105.7	106.83	104.47	105.62	104.74	108.05	105.29	103.57	105.33	105.82	105.4	105.85	105.67	109.52	106.39	103.41	104.61	104.33	106.86	105.16	105.4	106.42	106.91	106.03	105.54	103.61	105.41	107.49	104.78	106.15	104.88	104.38	105.94	106.43	102.64	103.49	107.97	105.57	107.57	105.66	108.58	106.99	103.58	106.49
99.559	97.898	98.371	98.469	101.02	97.53	98.435	101.59	102.79	99.828	99.36	99.054	100.35	99.43	99.288	100.11	99.004	98.573	99.298	96.478	100.54	98.163	102.41	100.46	97.979	99.55	100.98	99.099	100.81	99.417	99.124	99.724	101.38	99.717	99.264	97.976	100.95	99.914	101.86	99.074	103.77	99.054	100.33	98.281	101.62	98.781	102.51	98.303	97.923	99.107
106.49	104.64	105.29	103.86	103.28	105.63	106.35	105.47	106.55	105.53	104.32	106.18	104.98	105.39	107.56	104.71	105.13	104.98	104.78	104.59	101.85	106.48	105.62	103.44	105.21	105.38	104.4	104.34	104.37	106.06	108.6	104.13	105.87	105.71	101.96	105.17	105.64	105.27	105.44	107.01	105.59	104.39	104.13	104.26	106.1	107.24	104.75	104.26	103.94	103.27
100.38	98.59	101.53	101.03	102.71	103.36	99.955	101	103.48	101.51	101.19	100.71	101.37	102.24	102.57	102.4	100.93	100.4	99.922	100.4	100.6	101.3	102.05	100.65	103.56	101.9	100.79	101.91	100.36	103.4	99.697	103.11	102.77	99.415	99.926	100.17	99.454	99.996	102.34	102.14	102.52	100.71	100.12	99.409	99.951	100.82	99.448	98.704	101.54	97.814
105.88	109.48	105.67	104.04	102.4	108.91	105.55	107.33	106.95	104.82	103.61	104.73	106.73	103.42	105.96	104.9	105.62	106.15	105.13	104.52	105.59	106.26	106.07	108.01	104.92	106.4	105.46	106.39	107.58	103.4	104.22	105.3	106.02	105.05	104.34	106.22	105.13	107.29	105.29	105.74	105.87	106.31	104.23	105.3	105.12	106.34	104.46	106.55	104.46	107.15
113.03	111.48	110.99	114.99	112.19	112.54	111.49	114.02	112.38	113.69	113.95	110.84	112.6	113.53	111.96	111.64	112.69	112.69	111.97	114.46	114.96	110.18	112.91	111.87	112.71	113.52	112.15	113.76	113.18	113.31	112.8	111.56	112.89	112.2	111.85	111.39	112.52	114.61	111.46	111.45	112.82	113.2	113.31	112.19	112.41	111.78	112.88	115.19	113.45	113.61
109.96	111.29	111.29	113.17	112.52	111.77	110.32	114.62	110.46	110.84	113.97	114.46	112.53	111.68	112.17	110.81	111.22	113.21	111.5	110.77	111.93	113.15	110.42	113.05	113.31	111.51	111.25	110.79	113.85	111.96	111.16	113.17	112.26	109.85	110.29	112.71	111.5	111.69	112.24	110.62	113.63	112.2	111.47	111.61	110.93	112.68	112.89	111.97	112.89	110.31
112.61	110.55	112.71	112.16	110.97	110.78	112.48	110.4	109.56	112	109.55	112.95	109.56	111.42	111.2	111.96	108.48	109.6	111.04	108.19	110.37	110.62	111.31	109.98	111.64	110.38	112.01	109.78	112.6	111.84	114	111.58	106.84	110.62	112.29	111.29	111.35	111.69	111.23	114.16	113.27	112.91	110.33	112.82	111.46	112.95	110.9	111.07	112.72	111.47
105.72	107.68	105.2	108.2	104.95	104.53	105.3	105.98	105.46	105.57	104.35	106.16	104.21	106.78	106.63	105.19	104.95	106.96	104.49	106.72	104.96	107.36	106.9	106.72	107.3	107.49	106.73	107.94	106.35	107.41	106.5	104.9	106.42	104.67	107.22	105.82	105.14	107.37	104.19	105.73	108.04	108.84	106.25	104.79	106.52	104.17	106.24	106.12	105.69	107.95
103.27	103.81	102.34	104.73	105.23	105.73	105.18	104.77	103.91	104.81	105.09	101.67	103.59	103.75	103.51	104.29	104.48	105.87	104.2	103.5	105.36	104.42	105.84	101.13	106.16	104.35	103.83	104.09	104.51	103.21	104.74	102.41	105.73	103.71	104.24	103.69	101.86	101.83	102.64	103.04	103.92	103.02	103.88	105.27	103.58	104.94	102.85	104.4	104.92	103.01
105.2	105.9	104.49	107.03	106.33	105.96	106.66	105.25	105.47	106.01	104.84	104.12	106.2	107.41	104.34	106.21	106.56	106.39	104.92	103.55	106.55	106.27	106.93	104.6	106.4	108.23	104.66	104.49	104.49	104.91	104.19	105.7	110.05	105.05	105.86	106.7	108.4	105.15	104.59	103.97	105.56	105.9	106.11	104.81	103.8	106.68	105.07	106.21	106.99	105.76
106.01	108.17	105.75	105.32	105.76	106.59	108.44	106.67	106.05	106.03	105.83	105.41	107.38	106.38	106.69	105.61	107.83	105.14	106.98	106.16	106.24	103.74	106.6	106.18	106.29	107.91	106.51	102.66	107.28	105.81	104.13	106.31	105.49	107.71	108.21	105.71	107.31	106.57	107.84	107.86	105.97	105.84	105.68	105.65	106.08	106.84	106.96	106.16	105.61	105.99
110.2	112.43	109.78	111.45	110.34	110.45	112.1	112.44	110.21	112.73	108.42	112.49	110.48	112.04	112.71	112.5	110.99	113.23	113.01	109.48	111.85	110.4	111.93	112.35	110.27	112.25	112.95	112.69	110.54	112.85	110.81	111.42	110.93	112.15	109.89	113.91	112.89	112.54	111.89	111.31	112.41	111.93	109.67	112.71	109.95	112.62	109.36	112.45	113.01	116
105.14	106.25	105.3	105.05	105.44	105.45	104.49	104.49	105.08	107.41	104.9	105.05	105.09	102.1	103.15	105.91	107.45	103.53	104.57	105.93	104.92	104.7	104.13	105.54	103.91	107.08	104.01	103.67	105.05	104.74	102.96	103.8	106.1	106.02	105.38	106.89	104.87	103.31	103.74	106.67	101.62	106.54	106.71	105.69	105.2	104.76	103.36	105	103.05	105.23
107.16	106.59	106.62	106.37	104.3	105.75	105.34	104.28	103.89	105.7	106.44	105.23	105.89	104.99	106.81	105.94	104.7	105.29	105.52	106.43	106.53	104.27	102.67	103.79	107.01	107.57	103.68	105.77	104.49	106.36	107.02	103.8	107.68	103.87	103.6	104.95	106.02	105.71	105.61	107.5	104.14	104.5	104.13	104.94	104.08	107.02	105.22	104.48	105.75	105.22
106.71	106.35	106.59	108.08	105.58	106.35	104.75	107.5	106.52	105.95	104.59	106.11	107.9	105.28	104.44	104.17	107.45	105.57	107.4	107.27	104.98	106.78	108.46	105.88	106.74	105.35	108.18	109.18	106.39	106.68	107.06	106.22	105.31	104.8	104.7	105.88	105.04	107.71	106.71	107.29	104.94	107.31	104.15	105.58	108.29	106.45	107.95	105.71	105.54	106.47
112.19	112.01	111.24	111.41	111.14	113.68	113.69	110.48	113.62	114.05	110.84	110.92	111.86	112.74	113.6	113.18	111.23	113.09	113.78	111.79	112.04	114.52	110.65	111.71	112.02	112.88	111.28	112.94	110.82	111.2	112.76	113.78	111.53	111.56	111.94	110.06	111.06	110.83	111.95	111.53	110.96	111.45	112.36	112.19	113.08	111.79	111.8	109.85	111.67	114.06
105.1	105.33	105.55	106.34	105.82	104.87	106.77	105.77	104.61	107.61	105.71	106.13	104.97	105.69	106.82	105.66	105.19	106.04	105.94	106.14	104.57	107.21	104.99	106.85	106.01	107.69	104.85	106.8	105.8	105.71	106.16	107.69	105.81	104.29	106.57	102.3	106.06	106.72	104.99	105.02	104.46	105.85	106.3	107.17	106.13	104.66	106.57	106.7	105.28	104.23
113.38	110.96	111.33	112.29	110.88	113.38	110.97	110.64	113.04	110.85	109.94	113.01	112.17	112.08	111.61	112.9	115.42	110.7	111.18	112.85	111.28	110.69	114.02	112.51	110.41	109.9	111.8	110.32	112.69	108.25	111.8	113.52	111.52	111.55	113.72	113.87	112.74	111.37	115.16	113.01	111.39	115.23	111.23	111.2	112.78	111.59	112.19	112.09	111.34	110.58
98.203	99.03	101.01	101.55	99.893	101.68	100.38	99.057	103.71	99.587	102.59	103	101.91	100.58	102.04	99.168	101.49	101.06	98.429	101.46	100.98	101.04	102.96	102.78	101.73	100.55	102.04	100.36	100.47	101.54	100.6	102.21	99.761	100.84	98.99	102.21	99.377	101.49	102.64	100.93	99.476	102.15	99.942	100.94	100.38	101.86	102.17	100.06	100.5	100.39
104.96	104.8	104.98	106.02	106.55	104.75	105.14	103.65	106.38	106	108.27	106.96	105.69	106.86	103.33	106.08	106.99	106.29	104.24	104.14	109.32	107.28	105.96	107.63	105.5	106.68	105.5	103.12	103.51	106.69	105.37	106.61	107.22	105.77	104.81	106.91	104.49	104.26	107.14	105.54	106.2	105.8	105.2	105.5	103.16	104.82	105.7	106.98	106.32	106.06
113.45	110.97	110.86	113	112.34	114.51	112.02	112.29	113.18	112.99	110.37	110.11	111.14	112.06	110.75	111.53	109.11	112.6	111.68	111.97	112.28	111.91	112.15	113.03	112.27	111.1	113.3	111.5	112.47	111.68	111.88	111.32	112.91	109.75	113.41	113.25	113.74	116.12	110.55	111.01	110.79	109.68	112.14	112.57	112.08	113.27	112.17	114.06	113.65	114.68
102.86	106.1	106.16	105.71	105.16	105	106.76	103.72	104.58	104.93	104.93	107.74	103.42	105.17	105.95	104.86	105.12	104.76	104.13	105.46	104.74	104.55	105.79	106.13	105.95	104.81	104.43	103.3	102.56	103.89	105.69	105.69	107.7	104.63	106.37	105.9	106.87	106.33	106.01	106.06	104.04	107.16	104.63	105.52	105.67	103.68	103.92	106.75	105.64	105.15
103.7	106.65	105.53	106.05	103.94	106.31	106.06	104.37	104	105.32	106.09	106.21	104.25	105.34	105.46	105.36	107.7	105.14	108.32	107.1	106.59	107.21	104.7	107.53	103.99	105.15	106.19	106.06	103.43	106.41	104.91	104.82	105.21	106.39	104.15	105.11	105.66	102.65	105.18	104.74	105.74	107.23	108.66	103.98	106.07	107.11	105.2	108.14	106.12	106.03
106.6	104.8	104.81	105.84	105.65	106.36	104.8	105.66	105.54	108.67	106.51	105.42	106.31	107.84	106.93	103.91	106.12	104.73	107.33	105.96	106.73	106.51	106.31	106.93	103.13	105.73	105.94	105.43	107.13	106.07	104.87	107.29	105.74	105.15	106.19	104.66	103.22	106.05	106.08	105.98	104.04	103.55	105.26	104.74	105.23	105.23	105.77	106.04	108.65	107
113.56	112.57	111.99	112.46	111.72	111.48	112.44	109.16	110.48	112.02	112.2	110.47	110.16	111.98	112.95	111.7	112.32	113	110.86	111	113.51	113.69	110.54	112.77	112.12	115.54	111.27	112.12	113.46	112.31	112.84	113.74	114.13	111.87	111.91	111.8	112.95	111.1	112.6	111.28	114.09	113.27	112.93	109.76	111.28	111.39	112.23	111.85	111.54	114.82
114.6	112.7	111.17	111.16	110.44	111.26	112.61	110.5	112.92	111.4	112.51	110.81	112.83	111.37	109.36	111.08	110.29	112.88	111.31	112.4	112.14	112.67	113.88	110.57	111.02	110.79	112.06	108.71	114.01	111.25	110.9	111.43	109.93	110.93	112.61	113.88	112.6	110.72	112.61	112.69	111.9	112.63	113.28	114.04	113.32	112.95	112.27	110.31	112	110.99
104.7	104.3	105.83	106.78	104.89	104.74	106.24	106.83	107.8	106.37	107.3	108.16	108.23	106.33	107.03	107.2	107.56	108.02	105.29	107.22	107.45	107.46	105.8	109.01	106.53	104.9	108.94	106.2	105.34	105.18	104.03	104.59	107.94	106.42	110.61	107.69	106.34	105.36	105.4	106.91	106.6	108.53	105.07	106.15	107.47	106.84	105.68	108.15	107.06	105.79
107.41	110.91	109.3	110.95	109.71	110.07	111.18	112.16	110.14	108.31	109.19	108.35	105.99	110.23	108.44	109.83	110.55	109.83	109.77	106.94	109.69	109.27	107.52	111.17	110.21	113.57	109.31	111.15	107.64	108.91	110.22	110.07	109.66	110.04	108.75	108.92	110.27	111.15	108.44	108.94	109.84	109.55	109.31	109.65	108.51	107.79	107.92	110.36	109.96	111.4
106.01	105.26	106.18	104.79	104.55	106.39	107.01	105.63	103.11	105.47	105.53	107.68	108.2	104.02	106.09	104.51	105.09	106.71	103.12	105.1	104.06	107.96	106.02	105.33	107.58	105.36	104.07	107.07	105.14	104.42	106.11	107.22	105.54	104.43	106.01	104.22	104.18	106.52	103.04	106.01	102.61	105.83	104.8	103.65	107.73	106.78	105.59	101.97	105.85	106.63
107.22	108.59	103.72	106.02	105.74	103.21	105.78	106.36	105.64	106.71	104.38	105.53	105.62	103.96	107.79	103.93	104.38	105.04	106	106.05	102.94	106.72	104.97	105.66	106.52	105.08	105.74	103.98	105.17	105.31	106.81	105.49	104.3	105.26	106.49	106.47	106.34	107.35	106.4	105.33	106.55	104.87	106.13	106.14	107.04	105.51	105.13	106.71	105.33	104.9
106.72	107.26	107	106.26	106.19	103.75	106.39	104.89	107.56	106.89	107.5	106.22	106.34	106.77	105.66	105.14	104.77	107.45	103.55	107.39	107.06	106.19	106.03	106.7	106.47	106.42	106.34	106.1	105.58	103.25	107.38	103.63	105.53	106.77	108.72	105.85	107.05	106.45	107.45	105.52	107.98	105.96	106.32	106.47	104.92	107.13	106.66	105.51	108.6	104.56
106.53	106.19	105.88	107.89	105.29	105.53	103.74	106.45	108.66	102.58	104.81	105.64	104.15	106.83	106.57	105.67	106.18	106.94	105.65	108.2	107.66	106.48	106.53	105.66	105.37	106.65	108.27	107.17	108.02	105.14	104.81	107.54	105.8	106.62	105.57	105.13	105.52	104.43	106.64	105.96	105.45	105.29	107.78	104.97	106.01	108.54	106.45	106.53	106.21	105.15
107.13	107.4	107.34	105.63	106.74	105.84	106.78	106.74	105.08	104.81	107.36	106.06	106.9	105.83	108.26	105.82	105.61	106.85	106.71	105.69	104.17	106.43	106.57	105.76	106.9	106.91	106.06	106.35	105.72	106.25	107.57	104.88	107.7	104.24	105.55	106.13	105.82	105.8	106.57	104.36	107.54	105.78	107.4	108.17	105.39	106.15	107.95	105.69	107.25	106.03
112.72	109.65	110.27	109.51	110.08	110.08	113.64	109.74	108.77	111.2	111.05	112.77	112.47	114.75	111.14	112.03	110.93	110.94	112.48	112.34	111.21	112.97	109.88	112.97	113.77	109.7	110.23	108.08	109.08	113.27	109.91	109.52	110.44	111.08	110.95	112.67	111.05	109.67	111.89	113.1	111.06	108.46	109.76	112.67	113.81	110.85	109.17	110.66	111.39	110.46
97.977	98.701	98.892	99.616	100.12	96.609	101.02	99.689	99.926	100.05	104.23	99.405	100.17	99.776	97.778	99.441	101.33	101.64	99.467	100.06	99.837	97.108	99.946	96.936	100.47	98.46	98.563	101.99	99.919	102.01	100.65	100.3	98.686	100.84	100.29	100.7	101.09	99.825	98.716	100.03	100.04	97.98	100.89	99.153	100.41	97.958	99.263	99.363	100.49	99.027
111.23	110.01	112.18	111.99	109.97	110.5	111.22	110.84	111.55	111.59	108.89	109.68	111.42	112.03	109.16	111.47	111.25	111.2	109.82	109.38	109.57	109.83	109.9	111.79	109.95	111.57	110.53	111.21	110.47	110.36	111.98	110	111.47	109.95	108.61	110.8	110.24	112.91	111.25	111.75	110.91	110.76	107.73	110.69	108.62	113.02	108.67	111.9	112.35	110.83
100.18	99.4	100.53	98.107	97.859	100.33	100.55	101.24	99.153	99.333	98.043	98.415	99.896	101.14	98.875	97.823	102.81	100.18	100.1	100.18	100.42	98.904	100.18	98.427	99.425	98.255	96.525	101.21	98.984	101.02	99.857	100.95	99.001	99.937	101.23	98.05	98.913	97.453	99.527	101.49	99.654	99.503	100.26	100.28	100.9	99.084	100.08	99.294	99.612	96.711
99.984	98.548	102.01	98.541	99.226	98.883	100.76	99.161	99.272	99.336	101.94	99.341	99.996	99.651	100.51	100.51	98.906	101.5	102.24	98.598	99.03	99.264	101.36	100.83	99.246	99.431	100.7	99.441	101.25	101.18	99.33	100.78	101.11	101.62	100.8	101.52	97.789	100.48	100.88	101.24	100.84	99.467	99.262	100.53	100.24	99.217	99.421	101.84	100.12	102.8
99.842	101.41	99.192	100.72	100.21	101.21	101.93	100.55	96.72	100.66	99.465	99.075	100.21	100.53	101.2	101.23	100.1	97.937	101.87	99.873	101.65	99.556	99.84	98.289	99.917	99.954	100.83	101.4	101.95	101.32	102.34	99.771	102.32	98.485	100.5	104.1	100.23	100.44	100.27	100.73	101.02	102.35	100.15	100.84	100.44	100.85	100.34	101.31	100.7	98.851
106.11	106.15	106.38	106.89	106.62	107.16	107.24	105.73	105.21	107.52	106.37	106.03	103.9	104.51	106.07	106.68	104.76	107.86	105.75	105.84	107.05	105.76	107.9	107.18	106.58	102.83	106.69	107.31	104.79	105.67	105.98	106.78	105.44	108.74	107.2	106.41	106.64	107.13	106.41	107.32	105.94	106.26	106.8	108.33	106.6	108.29	105.96	105.47	107.1	106.35
108.52	110.31	109.18	111.48	110.03	109.84	109.64	110.9	111.71	110.11	107.92	110.37	108.78	109.14	111.2	110.57	108.92	110.83	110.26	109.33	111.76	108.54	109.04	109.86	108.62	108.65	107.6	108.86	107.59	110.2	108.4	108.8	110.55	107.56	109.36	109.03	108.01	110.95	110.23	110.35	109.29	108.96	109.37	109.92	109.86	109.58	108.38	113.07	109.14	110.49
111.34	108.44	110.88	111.19	110.22	108.69	109.83	110.37	109.44	109.34	111.98	108.87	111.53	110.17	110.26	110.14	110.12	109.78	110.71	109.87	109.74	109.66	110.79	108.43	109.5	111.91	111.09	111.23	109.62	111.03	108.96	111.01	109.93	110.78	109.55	112.59	109.78	108.61	110.43	110.49	109.37	108.92	110.8	109.55	108.83	109.49	111.9	108.31	110.54	110.35
104.8	106.91	105.73	106.07	105.88	104.66	107.94	106.58	105.62	106.33	108.58	106.51	107.31	105.93	106.72	105.42	107.37	106.57	105.4	105.71	104.83	106.13	108.14	106.82	107.47	107.13	108.53	105.8	106.6	106.56	105.84	106.4	106.65	105.95	107.78	105.6	106.13	106.42	107.23	108.81	106.7	106.66	107.61	107.05	106.81	106.98	104.68	106.25	104.59	109
107.1	106.22	102.23	103.87	105.29	106.35	105.47	105.34	105.89	106.14	105.05	104.27	103.73	103.85	107.82	105	106.17	106.69	103.86	105.96	106.01	105.32	104.45	104.73	101.98	104.11	104.42	105.77	106.02	105.9	105.25	104.16	104.99	104.5	106.1	103.24	105.69	107.55	104.97	103.69	104.67	104.22	104.62	105.21	105.8	106.11	104.89	105.23	107.46	104.37
104	103.43	105.01	104.36	104.94	104.17	104.7	103.58	105.43	105.77	104.87	105.12	104.95	102.93	104.57	102.84	103.82	106.69	104.88	102.97	105.18	104.76	104.14	104.94	106.51	105.45	104.13	106.45	105.32	105.56	105.39	107.71	105.35	104.42	104.69	106.41	104.62	106.55	107.05	105.65	104.9	107.5	103.87	105.74	104.04	103.51	105.31	106.42	105.82	109.81
107.62	106.98	105.08	105.39	105.7	103.34	103.96	104.73	104.48	104.62	105.31	107.44	106.12	103.78	102.45	106.87	105.51	104.57	106.31	104.92	104.63	105.31	107.08	105.24	105.95	103.75	107.69	104.28	105.72	107.05	106.62	106.59	105.23	106.33	106.65	104.3	104.29	105.71	106.9	106.66	103.94	105.87	106.02	107.29	107.21	106.35	106.99	102.92	105.71	104.6
106.87	106.73	107.41	107.85	104.7	105.95	105.62	105.29	107.72	107.28	107.27	104.53	108.03	106.23	104.4	109.08	107.19	106.24	106.89	106.26	104.75	106.58	104.83	106.68	105.75	105.63	107.19	106.19	106.15	107.86	105.18	106.13	105.08	104.65	106.54	107.85	105.23	106.91	105.99	106.2	105.96	105.93	107.94	108.09	104.72	105.73	106.86	105.58	106.93	106.89
103.72	105.08	104.33	105.23	105.57	106.82	105.14	104.15	105.78	105.04	105.25	104.75	107.73	102.19	104.44	106.03	101.76	103.87	104.84	103.54	105.69	104.88	104.56	106.62	102.53	103.17	105.7	105.5	104.97	105.78	103.54	103.9	104.05	103.5	105.64	105.6	103.96	104.36	105.39	103.8	103.49	105.53	105.58	104.73	104.86	104.61	102.93	106.36	106.03	101.2
109.51	109.81	111.71	109.81	109.73	110.43	109.14	112.64	110.65	110.44	109.48	109.44	110.71	110.96	108.95	113.63	111.62	111.63	111.73	112.17	109.49	108.94	111.45	109.34	113.5	109.31	111.6	109.5	110.68	109.22	110.71	110.66	109.27	109.85	110.82	109.59	110.59	111.79	109.79	109.69	111.25	111.89	111.65	108.03	106.77	110.39	113.31	112.45	110.89	110.36
106.4	106.11	107.91	107.58	107.48	105.51	106.7	106.62	106.11	105.78	106.82	106.49	105.82	105.26	106.07	105.47	103.96	105.87	105.49	105.16	107.95	105.08	105.56	105.32	103.62	106.08	106.6	107.05	105.34	105.98	106.33	106.52	105.53	107.12	105.25	106.64	104.92	108.93	106.74	106	108.2	106.81	107.05	104.5	104.99	105.66	107.47	107	106.39	103.89
108.78	106.25	106.63	109.92	106.87	107.32	109.16	106.92	106.81	105.15	106.45	105.93	106.78	107.99	106.52	105.81	107.7	106.31	106.59	107.16	107.73	106.68	106.87	108.23	104.79	106.3	107.33	108.86	108.21	106.88	107.14	106.57	108.12	106.99	105.39	107.55	106.14	107.82	106.14	106.55	106.06	105.95	108.19	107.93	108.77	108.68	106.3	106.55	108.05	108.87
107.29	108.01	107.91	108.73	107.38	106.65	107.61	108.54	108.74	105.02	107.87	107.47	109.27	107.72	105.95	106.1	108.35	104.24	106.7	108.85	107.84	106.49	106.92	106.81	105.67	106.97	106.39	105.69	106	107.99	107.66	107.04	108.59	107.94	107.11	105.9	105.93	107.9	104.5	106.84	107.74	105.13	106.09	108.65	106.99	104.27	108.1	106.2	108.11	106.09
107.04	106.39	107.47	106.15	106.07	108.14	104.53	105.65	106.8	107.03	104.97	107.46	106.04	103.76	106.48	103.65	105.97	105.73	107.9	106.56	104.46	104.85	104.02	105.04	105.68	106.65	107.91	105.82	105.84	106.35	106.23	106.93	107.17	106.03	107.63	105.15	106.19	107.78	105.67	106.62	105.44	105.93	105.31	105.41	108.3	108.64	107.21	106.32	106.8	105.69
107.52	106.29	105.47	106.34	106.4	107.23	104.99	106.64	106.51	104.29	105.1	106.97	106.18	107.17	108.13	105.84	104.72	107	104.29	107.97	107.19	107.97	106.83	106.82	105.12	106.59	106.04	106.42	105.94	108.84	104.61	103.92	107.8	106.77	106.53	108.11	104.2	106.92	106.65	106.68	106.55	108.15	105.99	106.3	103.9	106.97	106.24	106.03	108.17	106.75
105.02	104.03	104.31	104.31	105.92	108.17	104.55	108.3	103.29	105.31	104.3	104.64	106.05	105.49	106.33	104.6	104.11	106.36	104.6	105.11	104.86	105.74	104.97	104.16	104.52	106.44	106.19	105.37	106.06	104.01	104.74	102.64	103.6	105.96	106.22	104.88	105.99	106.32	105.63	105.57	104.33	106.26	106.24	105.01	104.52	106.69	105.29	105.6	106.21	105.97
109.71	112.14	113.11	111.16	111.99	112.44	112.16	112.98	112.21	111.55	111.76	112.64	109.81	112.89	111.41	113.03	110.85	111.56	110.54	113.74	111.37	111.02	112.17	111.77	112.74	111.78	112.12	113.18	111.45	111.55	111.66	112.87	113.33	112.12	110.3	115.3	110.79	113.98	110.7	111.2	114.15	112.79	110.38	112.31	111.87	112.03	113.54	111.6	109.59	110.95
113.94	111.12	110.99	110.32	110.71	110.93	110.56	113.7	110.81	112.39	113.73	111.53	110.51	110.41	111.45	109.98	110.96	110.61	111.88	110.64	108.33	111.37	110.59	112.34	112.1	113.89	111.45	108.93	110.72	110.36	110.52	111.86	110.34	110.3	110.77	111.62	111.99	112.68	112.5	113.71	111.1	111.82	110.92	109.89	110.31	110.37	110.65	111.91	111.82	112.59
111.81	107.99	109.03	109.43	110.56	107.14	109.64	112.83	109.75	110.99	110.69	110.32	108.09	108.67	108.4	109.2	109.76	112.22	109.07	110.12	110.21	110.46	107.53	108.89	108.97	108.1	107.29	111.48	111.03	110.09	111.16	108.91	109.74	106.87	111.71	110.54	108.83	109.7	110.85	108.21	107.83	109.62	107.72	110.25	109.89	108.55	109.13	109.06	109.19	110.48
104.64	104.84	107.21	105.34	106.32	105.66	107.56	104.16	103.77	105.75	106.42	108.17	107.21	105.49	105.46	102.83	106.35	105.26	104.98	105	107.16	105.39	106.69	104.82	106.07	105.55	105.33	104.16	108.53	104.14	105.39	105.89	103.54	105.06	106.18	104.01	104.75	105.91	105.28	106.13	105.69	106.04	106.39	107.71	107.04	105.17	105.31	107.61	106.32	104.54
100.97	99.268	99.435	97.129	100.09	101.81	100.95	100.29	99.791	100.96	101.17	100.56	99.195	98.622	99.657	99.997	99.962	99.191	98.414	98.51	101.06	101.57	101.33	101.3	99.635	101.57	97.722	99.747	100.54	99.496	100.18	99.203	100.06	101.41	100.6	101.32	98.05	98.841	98.364	101.64	101.42	97.523	101.38	100.58	99.591	97.818	98.53	100.46	101.65	99.852
98.882	99.18	100.89	100.05	101.07	101.16	101.39	100.05	99.212	97.552	98.032	98.564	100.44	99.724	97.08	100.44	100.37	100.45	98.162	98.038	99.099	98.36	98.606	99.963	101.27	99.774	97.447	100.95	100.2	98.919	99.91	101.33	100.63	97.181	102.23	96.262	98.205	101.31	100.23	97.605	99.315	97.497	100.09	97.904	101.59	97.847	100.43	101.58	99.538	98.871
101.01	100.63	100.21	100.33	99.525	100.37	98.921	100.66	98.644	98.156	100.5	100.69	98.618	100.9	100.06	100.53	102.53	100.66	100.95	97.14	100.68	99.359	100.84	100.53	100.89	101.23	101.42	99.836	99.626	98.718	100.53	101.55	100.1	99.65	101.69	100.04	100.51	98.318	100.73	99.897	101.07	99.544	102.03	99.287	99.423	100.71	97.581	101.7	100.06	100.83
112	110.63	110.42	109.14	111.5	112.32	112.7	109.61	110.76	112.68	110.63	111.2	109.41	110.62	111.04	111.8	110.17	110.62	109.84	109.16	112.88	109.78	112.58	110.53	110.54	113.86	109.25	113.34	111.16	112.45	111.62	110.22	109.85	110.9	110.58	110.66	110.42	109.06	111.07	110.68	110.57	111.57	110.49	109.83	111.65	111.86	109.6	108.06	112	111.06
105.82	104.57	106.98	106.44	106.58	107.23	105.94	106.95	106.59	106.77	106.26	106.94	104.15	103.75	105.53	105.28	106.42	105.35	108.28	105.97	106.05	104.88	105.48	104.71	107.28	104.66	105.18	104.93	105.36	106.79	105.99	104.93	104.98	105.45	106.28	103.51	104.78	106.13	105.67	106.01	106.78	105.32	106.41	107.01	106.34	104.98	105.7	106.91	103.32	104.93
105.37	105.47	105.89	106.02	106.87	107.16	106.26	105.87	104.47	104.81	103.9	105.4	103.67	105.92	100.88	104.72	106.37	104.95	104.39	107.7	106.53	106.62	107.87	106.45	102.88	104.5	106.99	104.87	105.66	106.44	105.03	104.21	102.85	107.69	106.08	106.81	105.77	104.16	104.73	105.2	104.37	104.35	105.8	107.59	104.23	105.77	105.54	105.47	106.36	105.55
98.786	101.99	100.32	101.82	104.09	101.71	102.37	101.58	99.804	98.873	99.708	102.1	100.38	99.283	99.534	100.73	101.44	98.47	99.921	100.84	101.28	100.22	100.82	101.73	100.82	100.27	101.23	102.24	101.58	100.3	100.79	98.461	99.802	101.99	104.05	101.04	103.42	103.12	102.73	101.6	101.66	100.9	102.05	101.31	101.43	102.84	100.75	104.31	102.34	101.76
109.4	113.59	108.63	108.82	109.37	109.73	111.24	111.23	109.57	110.33	107.24	110.59	108.41	111.87	109.54	110.27	110.83	113.35	108.84	108.17	110.56	109.98	111.11	109.71	111.12	110.31	110.53	109.07	110.32	112.42	111.55	110	110.83	110.19	110.63	111.25	109.17	110.89	110.13	109.83	111.48	111.14	108.94	107.25	110.31	110.11	112.36	112.07	109.68	109.92
103.46	106.26	105.2	104.07	103.8	105.47	104.22	105.29	104.91	105.47	106.9	103.82	105.81	102.56	103.69	104.12	106.47	104.72	106.32	104.29	103.73	104.9	105.13	103.08	104.68	103.88	105.33	105.23	104.53	103.73	104.78	103.87	103.85	105.63	105.64	103.23	107.27	105.97	102.68	105.52	103.46	105.38	106.23	105.08	103.87	104.25	105.66	102.88	104.53	106.17
106.87	104.43	105.11	105.04	105.27	105.07	105.98	103.63	103.49	106.39	106.68	106.12	104.99	107.15	105.75	107.13	105.28	103.57	105.58	105.31	106.94	102.44	106.15	104.1	105.11	104.12	103.14	104.42	105	105.14	104.41	105.69	103.8	105.83	104.62	105.66	106.64	105.74	104.43	107.6	105.68	105.32	105.01	104.98	104.93	102.65	104.02	102.93	106.88	106.49
103.84	104.94	102.78	104.03	105.15	103.93	104.65	106.11	103.46	105.04	105.62	102.7	104.09	102.84	105.08	105.9	103.8	102.59	104.09	102.86	106.43	103.85	104.62	104.07	105.53	103.65	103.71	104.83	105.35	105.11	105.89	105.19	105.32	105.77	104.69	103.82	104.86	102.24	106.72	104.82	102.8	104.85	104.46	106.7	102.36	104.97	104.45	103.25	104.24	102.85
113.33	110.86	109.57	112.19	112.56	111.2	112.04	110.62	110.15	109.33	111.82	113.14	111.9	111.43	109.76	109.59	110.98	112.93	111.83	110.63	110.43	112.97	111.17	111.76	110.6	112.43	111.77	110.75	111.22	110.84	111.38	112.94	112.48	111.22	111.34	110.34	109.98	111.3	109.9	112.02	111.06	111.28	112.59	113.13	110.26	111.08	112.29	113.38	113.57	111.24
111.63	110.48	111.99	111.65	113.01	109.81	113.12	113.19	115.41	114.39	112.89	113.78	112.17	114.44	112.32	112.29	112.72	111.82	112.36	112.26	117.14	113.51	112.63	115.72	113.13	111.28	115.19	112.65	114.64	113.73	111.97	113.48	111.19	113.2	111.44	109.94	113.69	113.27	114.13	112.69	114.91	111.71	113.66	112.54	113.75	113.5	113.54	114.29	111.7	111.98
117.18	113.25	115.83	117.28	116.36	116.96	117	115.72	116.95	118.94	114.97	118.59	115.72	116.3	116.42	116.33	115.22	116.82	116.79	116.02	114.52	117.45	115.07	115.48	117.22	117.52	115.35	118.3	116.2	116.78	114.92	115.65	114.45	116.94	116.96	115.13	117.71	116.07	113.35	116.81	117.13	117.2	116.77	115.48	114.13	116.35	117.99	116.35	116.78	116.24
104.12	105.45	104.2	105.72	107.81	105	105.45	105.59	105.66	107.37	105.51	107.09	104.83	105.35	106.73	107.12	103.82	103.67	106.85	107.24	105.75	105.01	105.23	105.55	107.64	106.53	104.76	105.42	108.03	103.91	104.21	105.94	107.38	105.78	106.54	104.41	106.43	107.57	107.46	105.06	106.39	106.33	108.06	104.34	106.18	102.79	107.78	104.46	105.08	108
104.82	106.21	104.65	106.75	105.72	104.81	106.26	104.81	105.47	105.7	105.81	102.8	105.23	105.54	104.46	106.08	107.14	107.9	105.9	106.14	106.91	107.02	106.71	105.76	107.21	105.88	106.31	105.06	106.05	106.37	105.02	108.18	105.88	105.4	107.42	104.91	105.36	105.17	105.34	104.09	107.51	105.58	105.77	104.34	104.8	103.54	107.17	106.52	103.82	103.07
111.54	114.21	114.07	111.1	111.84	112.37	112.31	112.96	114.75	113.44	114.11	114.16	112.56	112.98	111.61	111.28	111.35	114.44	114.5	110.57	113.89	113.5	112.49	114.29	114.24	112.43	113.38	113.17	112.23	112.84	111.85	114.4	110.32	111.48	113.58	114.35	114.49	113.72	114.69	113.61	114.84	112.38	114.6	112.55	112.92	114.26	112.34	114.35	112.53	112.26
104.66	102.77	104.83	103.04	104.38	107.78	103.18	104.75	106.31	102.09	104.44	104.12	104.07	106.14	104.84	102.74	102.65	102.06	104.59	105.78	104.17	104.41	102.43	101.21	104.8	104.27	104.4	103.69	104.51	104.86	104.49	103.98	104.84	101.91	105.08	103.81	104.11	106.49	104.94	104.98	103.9	101.84	105.1	104.28	103.18	103.63	102.87	103.39	101.84	105.54
103.95	101.3	105.8	103.71	102.55	106.2	104.88	103.32	106.01	103.1	104.72	105.69	102.56	105.11	102.11	103.76	102.98	103.22	105.11	103.66	105.87	103.64	105.3	103.01	103.83	104.54	105.03	105.91	104.61	107.33	106.19	104.9	105.17	105.5	104.09	106.21	100.98	104.91	104.66	105.04	102.74	105.21	105.06	105.81	105.91	107.97	107.34	104.62	104.43	104.91
110.61	113.2	108.11	111.26	109.75	110.08	110.06	110.65	108.55	108.55	109.81	106.68	110.54	106.71	109.79	111.83	110.18	110.9	110.43	110.76	110.29	109.66	109.7	109.7	111.65	109.67	109.9	109.52	111.14	110.34	108.72	109.18	111.98	109.45	108.89	111.23	111.24	110.82	109.8	110.45	110.61	108.34	108.78	110.38	109.03	109.47	109.19	108.17	112.79	109.69
110.88	110.19	112.2	113.91	109.98	113.76	111.14	112.6	113.59	111.44	110.01	111.65	110.86	111.05	112.09	111.82	111.47	113.17	112.25	112.33	110.46	113.24	108.84	113.04	111.15	111.81	109.6	110.59	112.05	110.49	112.3	111.55	108.84	111	113.6	112.87	111.88	114	111.67	111.54	111.11	109.3	112.33	111.99	110.21	114.26	109.85	111.13	110.9	110.76
103.86	106.05	105.04	102.74	108.16	104.26	108.51	103.82	104.04	104.92	106.37	103.31	105.38	106.56	102.68	106.86	106.32	105.1	106.74	105.03	105.24	104.64	104.04	106.63	104.64	107.36	103.4	107.62	104.69	107.1	107.58	102.9	104.11	102.29	104.94	105.16	105.2	107.63	107	103.66	104.12	103.92	106.34	107.52	104.45	105.46	104.97	104.2	106.35	104.82
106.7	105.97	105.57	107.04	107.31	105.32	107.85	106.46	106.65	106.9	106.43	108.19	104.12	106.43	107.57	104.88	105.29	107.42	106.7	107.42	105.71	106.92	106.36	105.64	106.77	105.91	107.06	107.6	107.79	108.07	105.33	106.04	105.78	105.68	108.07	107.27	106.39	104.76	106.03	106.85	108.13	106.62	106.87	107	104.38	106.64	106.49	106.68	104.25	108.09
106.37	105.27	106.05	109.17	104.37	106.44	104.1	108.1	106.87	104.74	105.26	107.36	103.62	106.13	106.26	105.7	107.9	107.14	108.09	105.83	107.26	106.22	106.97	106.01	105.98	104.49	106.33	105.4	106.19	105.26	106.14	107.81	107.71	106.8	107.72	108.03	106.12	106.08	105.96	107.2	107.37	103.6	105.23	106.47	106.19	106.98	106.05	107.67	105.22	107.46
105.8	105.69	105.89	106.94	104.37	102.18	105.35	103.14	108.76	105.73	106.29	105.15	107.14	104.21	106.28	104.71	107.15	104.4	106.43	103.8	106.75	104.93	103.6	104.29	105.36	104.47	104.57	106.75	105.98	107.45	105.33	105.26	104.9	103.41	104.45	106.52	104.26	104.05	104.4	104.35	103.28	106.78	105.65	106.93	105.49	106.93	106.55	105.1	104.12	102.57
111.57	111.7	115.03	115.12	113.3	115.22	111.14	111.25	113.08	112.67	111.73	113.07	113.22	111.85	112.17	112.33	112.07	112.55	114.62	112.67	113.13	113.23	112.46	111.74	113.95	112.25	110.49	114.98	114.27	113.31	110.13	113.43	115.5	112.56	113.63	113.38	118.09	114.69	114.18	115.12	110.95	114.7	112.88	112.7	111.36	113	114.3	112.39	110.48	111.75
105.29	104.22	105.99	107.45	104.15	105.88	103.76	106.82	108.06	106.35	106.43	104.45	106.52	104.59	104.63	107.13	108.64	106	107.46	105.14	104.55	106.46	106.66	104.97	105.12	105.2	105.64	103.6	106.43	108.9	105.21	103.03	106.3	103.37	104.63	106.88	104.12	105.68	103.05	107.04	106.68	104.99	107.22	106.66	104.61	106.8	105.35	105.08	106.67	106.75
110.83	109.4	111.84	109.41	110.03	110.76	110	110.58	110.71	110.65	111.11	110.39	109	110.17	111.97	111.4	113.51	112.07	109.93	111.31	109.34	108.97	112.35	109.07	109.13	109.57	110.48	109.77	110.3	109.95	110.67	109.24	110.49	112.67	111.71	111.57	112.67	110.02	110.7	109.24	112.84	111.5	108.34	110.09	110.19	111.08	110.23	111.69	110.77	112.45
106.11	106.81	104.88	103.9	105.02	106.86	106.92	107.5	106.29	106.79	103.67	105.53	106.32	106.67	108.1	105.65	105.07	106.82	105.04	106.42	105.67	104.67	106.7	106.44	104.38	107.64	107.27	105.62	104.88	105.91	106.72	105.5	105.82	105.91	107.18	106.72	106.78	105.21	105.15	103.26	106.31	107.21	104.52	106.64	106.58	104.46	104.27	103.18	104.9	106.37
99.404	102.6	100.07	100.95	99.369	98.43	99.183	100.16	102.04	98.314	101.01	99.386	99.159	102.23	101.73	102.21	98.783	101.02	101.29	98.766	102.52	99.412	101.52	100.42	101.3	101.4	98.64	101.59	100.1	99.987	100.57	98.529	97.955	98.959	97.9	100.96	102.83	101.59	100.46	99.571	100.1	100.35	96.86	99.505	101.22	98.124	101.71	101.27	99.922	100.59
111.54	111.8	111.58	109.46	110.29	111.06	110.52	113.88	111.36	109.78	111.36	112.37	112.12	111.48	110.66	111.49	112.54	110.59	111.62	110.65	112.29	110.92	111.3	111.8	112.56	110.19	112.64	110.09	111.64	111.36	111.89	111.37	110.74	113.48	112.55	111.41	110.78	110.96	112.84	110.91	112.25	111.36	110.77	109.57	111.77	110.91	111.17	113.05	109.54	111
106.24	107.22	105.72	107.13	105.36	105.87	107.13	106.06	105.38	107.39	107.03	103.65	106.68	106.73	104.66	107.56	107.06	102.8	105.58	105.47	106.94	107.21	108.6	105.04	106.39	104.81	104.08	105.51	105.39	105.48	104.49	105.98	106.73	106.13	104.81	106.49	108.51	105.69	106.06	107.29	105.36	107.77	107.45	106.53	105.88	106.81	108.87	106.09	107.72	108.64
103.49	105.45	103.73	105.01	103.05	104.53	103.67	104.38	105.2	105	105.02	104.82	104.82	103.6	103.27	103.96	104.1	105.3	103.24	104.93	104.28	103.24	103.53	102.59	103.98	104.52	103.75	102.93	103.3	105.57	102.82	104.7	104.12	104.31	106.47	102.23	103.68	104.26	106.81	104.57	104.03	101.56	103.04	105.63	104.94	103.99	104.02	103.09	106.43	103.44
111.1	113.34	111.17	112.63	111.75	112.4	109.41	112.72	112.77	112.27	111.72	110.66	111.12	111.12	111.13	110.14	111.93	110.89	111.52	111.03	110.11	112.37	111.63	112.68	112.02	111.24	112.02	112.59	111.2	112.41	113.07	111.12	112.56	113.94	111.97	112.5	110.3	111.97	113.82	113.5	109.33	111.74	113.67	112.32	109.29	111.18	111.29	110.09	109.85	110.87
105.71	105.38	102.88	105.79	104.81	103.05	104.09	105.28	104.83	103.41	105.11	103.98	103.68	105.13	103.13	101.87	104.91	104.43	106.26	106.15	104.13	104.02	105.27	105.12	102.26	103.9	105.28	107.49	103.76	104.6	103.77	105.19	104.66	105.36	104.2	104.72	106.01	105.5	105.33	104.24	103.85	104.52	105.52	104.67	106.14	104.05	103.83	102.37	105.09	104.65
109.94	111.39	110.41	110.48	112.86	108.77	112.11	110.66	113.35	112.92	110.32	108.15	109.04	112.5	110.5	111.1	112	112.72	108.51	112.37	112.54	112.3	110.8	110.32	110.53	113.32	112.28	111.44	113.43	111.83	110.69	110	110.04	111.52	110.79	110.38	111.34	111.08	112.6	110.31	112.57	111.14	111.55	110.25	111.63	111.59	111.48	110.89	110.03	112.26
105.52	105.44	106.97	105.02	104.91	103.93	106.24	106.26	106.28	104.48	105.53	105.82	106.97	105.57	106.26	104.02	104.23	106.27	107.2	107.6	106.74	105.72	106.94	104.04	105.09	107.34	105.65	104.61	108.44	104.82	105.28	107.84	105.08	106.36	105.73	105.97	104.61	104.29	105.93	106.75	102.65	106.43	108.84	104	105.06	106.89	105.2	105.88	103.85	105.26
103.69	101.98	103.32	104.5	105.59	106.33	104.94	103.16	104.62	105.31	103.84	103.61	104.81	104.96	102.5	104.11	103.69	104.3	103.86	107.73	103.88	103.03	105.19	104.48	104.66	103.87	104.24	104.58	104.85	103.49	103.49	104.85	105.09	103.82	102.66	107.86	103.24	104.5	99.919	106.64	106.57	102.45	102.3	103.98	104.53	105.35	104.94	104.04	105.71	104.22
110.46	110.33	109.51	109.11	110.21	109.42	107.76	109.35	109.31	110.74	110.83	109.46	107.76	111	110.41	110.58	107.98	109.12	108.84	108.92	110.16	110.72	106.12	107.89	110.27	109.34	109.43	109.63	109.11	110.25	108.45	109.78	110.35	110.5	110.66	108.8	111.42	110.26	110.01	110.1	108.78	107.65	110.38	109.58	110.29	111.46	110.36	109.55	109.84	107.47
106.6	103.3	106.19	106.08	104.73	106.08	105.52	107.43	109.38	105.34	106.82	107.24	105.51	104.16	106.76	105.89	105.13	105.31	107.61	105.86	104.95	105.9	105.69	107.81	107.79	106.82	108.13	105.48	106.56	104.9	103.22	103.71	105.46	104.99	107.34	105.71	107.98	106.87	106.34	106.3	105.59	107.08	105.39	105.79	103.52	108.56	104.66	106.54	105.63	106.28
104.82	106.64	107.11	105.6	106.64	106.58	105.7	100.51	103.83	106.16	105.16	106.24	105.51	106.15	106.23	107.36	105.59	104.44	105.24	107.05	105.85	103.97	106.91	107.73	105.92	105.65	107.43	104.18	105.79	107.2	105.54	104.19	105.41	104.65	102.89	105.75	107.63	105.97	107.27	105.49	107.41	106.29	106.31	105.33	106.04	107.86	106.19	105.79	106.73	103.02
115.28	115.24	116.4	113.7	117.22	115.21	115.49	117.62	114.57	116.6	115.77	116.56	115.59	118.12	116.01	116.81	117.68	113.45	116.74	116.49	116.94	115.64	117.56	117.54	117.7	115.55	114.74	113.49	115.89	114.91	115.26	114.42	118.78	118.1	117.88	117.88	117.96	115.92	115.45	118.17	116.68	116.12	115.67	117.69	116.96	116.73	116.53	116.07	117.91	116.25
100.09	102.21	103.17	103.04	102.82	99.416	101.53	100.71	103.1	101.34	99.748	101.24	101.75	100.61	103.2	100.22	102.92	101.24	100.91	102.18	101.57	103.04	101.83	101.05	100.44	100.53	103.85	102.1	100.27	103.12	102.45	100.9	101.01	102.71	101.08	101.68	100.3	100.27	102.64	100.98	102.35	99.99	100.66	101.64	99.506	100.04	101.95	101.45	100.48	98.572
110.99	111.51	113.7	113.09	109.75	110.2	110.88	112.29	111.65	110.84	112.08	112.18	111.47	111.37	111.48	110.08	111.6	112.44	112.91	112.26	109.25	111.46	110.4	109.56	110.59	113.41	111.36	112.13	111.76	112	113.03	109.64	110.58	113.67	111.84	111.09	108.69	112.47	111.3	110.3	109.15	111.06	112.48	111.39	111.05	111.91	111.71	113.49	109.48	110.93
112.13	113.02	112.47	112.27	110.92	110.65	108.89	112.14	112.2	112.56	113.02	110.79	111.78	109.91	112.78	110.14	111.55	110.6	110.12	109.92	114.6	109.42	111.64	109.06	111.42	113.61	114.01	112	110.37	112.97	108.54	111.89	111.82	113.18	112.87	111.43	111.06	111.52	110.36	111.99	112.35	110.83	111.63	112.67	112.36	111.95	110.32	112.8	112.69	111.85
111.27	111.76	110.67	111.24	109.95	110.06	112.62	111.85	113.64	111.97	112.11	111.33	110.53	111.6	112.31	110.86	111.72	110.78	110.03	112.43	109.61	110.31	109.36	112.07	109.38	111.75	113.23	110.4	110.2	111.96	111.2	110.16	110.63	109.95	109.7	110.32	110.96	111.25	110.23	111.88	111.96	111.64	110.19	110.82	109.14	111.31	109.79	112.37	111.88	113.35
104.39	106.01	105.68	107.87	105.76	106.23	106.76	105.45	105.12	105	106.93	106.45	105.54	105.89	105.56	106.74	107.82	107.94	105.78	107.68	106.62	107.43	106.03	103.56	107.58	105.93	107.1	105.78	104.81	106.94	106.47	105.84	104.9	108.96	105.44	106.14	107.01	104.64	106.36	103.61	107.49	107.45	106.36	108.34	106.65	108.23	106.81	107.33	107.89	106.25
104.46	106.07	105.01	106.12	104.42	104.23	105.24	103.95	102.4	103.6	105.28	106.53	105.11	105.75	105.79	104	104.13	105.89	102.17	104.26	103.94	104.08	104.12	104.42	102.13	104.16	103.24	103.94	104.9	105.44	104	103.25	102.44	103.57	104.94	103.48	104.6	106.82	106.96	105.62	106.84	104.39	104.25	101.64	105.83	104.15	103.83	103.94	105.17	105.02
106.61	103.82	104.44	103.14	105.95	105.2	104.76	104.73	106.11	106.81	107.04	105.6	105.47	104.9	106.72	106.21	103.87	104.08	104.78	107.09	104.53	106.66	106.88	102.92	105	105.83	106.12	105.55	105.91	107.45	105.57	103.39	104.82	103.47	105.36	105.34	106.43	106.02	105	104.33	105.77	106.7	103.92	105.63	105.87	104.71	107.14	103.42	104.52	104.77
109.82	110.18	112.47	113.44	111.81	111.76	111.02	111.49	113.02	109.64	112.75	112.79	111.42	113.67	111.48	111.8	111.26	112.97	111.66	110.32	112.44	111.28	110.32	112.55	111.04	110.17	112.2	111.4	114.03	109.7	111.36	110.24	112.22	113.76	112.1	110.37	111.39	110.22	110.31	112.54	109.09	110.97	113.87	112.53	112.68	112.69	111.06	113.1	111.12	112.02
112.71	111.68	111.24	110.76	112.43	114.07	112.98	112.3	112.01	111.22	111.98	112.69	111.1	110.73	112.77	111.82	112.61	111.51	110.97	110.92	110.28	112.07	111.42	109.92	112.28	113	110.1	112.46	111.48	110.71	110.38	112.06	111.31	111.33	110.43	112.42	109.74	112.16	110.02	111.03	112.91	112.29	109.38	111.26	113.76	111.2	112.27	112.57	112.1	112.66
104.78	106.01	103.66	102.62	103.5	105.99	102.88	104.51	102.88	102.66	104.4	106.22	103.94	105.63	101.14	106.37	105.81	106.1	106.48	105.74	104.91	104.38	105.31	105.36	104.27	106.26	103.64	107.02	102.4	103.84	103.7	105.71	104.23	105.58	103.5	105.86	103.75	103.59	106.17	102.44	104.6	105.43	101.78	104.54	105.2	103.91	107.75	107.03	104.01	105.26
105.01	104.76	106.33	107.71	108.03	105.77	106.45	104.63	106.87	105.87	106.64	106.72	105.56	105.58	104.45	105.55	107.9	105.68	106.05	104.4	105.12	106.91	106.18	107.46	106.24	105.35	106.92	105.08	105.58	106.28	106.53	102.63	106.2	106.32	105.55	106.28	106.19	106.91	107.95	104.23	105.95	106.95	106.56	105.58	105.21	105.74	103.4	106.37	108.06	105.27
100.12	100.46	100.21	100.57	98.815	99.912	99.171	98.822	98.42	100.74	99.988	98.739	98.766	100.9	99.962	101.84	100.69	99.445	98.511	100.39	98.471	98.966	100.47	99.66	100.8	99.976	98.802	99.279	98.832	102.11	100.74	97.443	99.085	99.431	101.31	100.52	99.628	101.47	99.78	99.575	100.01	101.27	99.131	98.926	99.956	101.28	100.18	97.522	98.897	101.5
113.02	111.57	111.88	111.52	112.91	114.13	108.19	113.18	111.56	111.44	110.6	112.59	111.41	112.19	110.77	110.52	110.65	111.31	111.81	112.32	111.8	112.65	110.32	111.59	110.07	111.96	112.76	110.01	111.47	111.38	111.44	111.56	111.41	110.49	112.98	110.2	113.48	112.46	108.35	112.32	111.24	111.76	111.61	113.81	111.24	112.17	112.5	111.02	111.17	113.2
105.54	103.01	106.27	100.98	103.13	104.02	105.64	103.92	105.07	102.78	103.49	105.98	106.63	102.03	103.99	103.72	105.42	103.97	102.79	101.57	103.9	106.26	104.81	101.96	106.17	102.47	103.17	102.86	104.16	104.83	103.91	101.84	104.87	102.92	104.68	102.54	105.13	105.11	102.85	103.18	104.71	103.17	104.22	102.91	104.7	104.63	106.49	104.87	104.13	106.13
106.23	105.15	107.38	106.25	107.24	105.39	105.78	106.22	107.45	104.71	104.71	107.79	105.36	104.36	107.2	104.8	105.98	108.95	106.82	104.03	105.62	103.77	107.99	105.74	105.99	105.82	103.66	105.44	104.88	104.85	109.69	106.78	106.16	106.53	102.62	106.38	105.95	104.77	106.06	106.43	106.9	107.02	102.82	105.18	103.82	108.38	105.59	105.78	104.88	106.6
106.32	105.02	102.63	104.15	103.32	105.87	106.34	104.11	106.82	106.39	105.62	107.26	106.74	105.26	104.73	103.94	105.33	105.67	110.14	108.91	107.89	104.65	104.94	104.35	105.46	102.89	105.96	103.99	105.13	105.17	104.05	105.47	103.86	104.84	105.83	103.83	103.67	105.15	105.41	104.17	103.29	104.4	104.13	105.82	104.86	105.56	106.44	106.78	107.31	108
103.47	100.59	104.2	105.15	105.65	102.46	104.12	104.26	106.22	104.1	104.63	103.74	104.99	103.77	104.25	102.65	106.91	106.09	104.12	103.21	105.3	103.76	103.21	103.22	103.79	103.02	104.32	104.9	105.14	104.33	103.48	104.18	105.41	104.25	101.95	103.29	105.96	107.27	105.51	105.37	104.67	104.31	104.21	103.91	103.47	104.12	104.4	106.59	102.17	105.51
106.6	105.33	105.17	104.24	105	106.24	105.84	107.55	107.05	104.57	105.24	106.59	106.12	107.07	105.01	104.87	104.5	104.32	106.14	106.37	104.75	105.73	104.63	104.45	106.17	105.19	104.7	106.07	106.28	107.25	105.88	106.9	107.15	104.54	106.97	104.89	105.05	104.91	105.01	108.09	107.28	103.92	107.96	104.2	105.56	105.9	104.32	105.02	105.85	106.76
108.09	108.47	104.86	104.4	105.51	103.17	104.84	105.23	108.25	104.71	106	105.71	106.65	104.8	105.86	105.39	106.26	106.88	106.69	104.95	106.03	106.29	107.35	105.22	104.77	106.14	104.7	105.02	108.19	108	104.18	105.34	105.12	105.9	106.71	105.92	106.47	105.95	105.99	105.52	105.6	107.01	107.55	107.72	105.83	105.42	105.83	107.26	106.39	106.81
106.36	106.7	106.52	105.83	104.97	106.49	104.23	106.14	106.33	106.06	106.07	104.58	106.85	105.18	108.3	103.87	105.47	106.85	104.21	107.46	108.06	106.74	103.98	107.02	105.63	106.06	108.2	106.46	105.16	109.04	104.48	108.31	107.21	105.45	105.6	106.65	107.7	107.44	106.84	107.2	106.66	104.36	106.53	107.59	105.81	109.36	105	109.16	105.71	105.96
105.2	106.35	105.43	104.96	106.43	105.5	105.68	106.77	108.15	105.25	106.45	108.16	106.69	105.73	108.03	106.47	106.81	106	108.17	104.82	106.25	107.52	104.23	107.01	104.97	105.88	106.82	105.15	105.23	105.94	105.82	108.1	105.71	104.95	104.71	109.48	104.33	105.62	105.83	106.79	106.57	107.72	104.68	103.97	106.12	106.1	106.67	106.46	108.53	105.94
107.02	104.4	106.07	106.02	107.49	104.25	104.26	103.4	104.46	106.33	103.6	105.25	105.93	105.69	105.83	106.6	107.26	105.93	104.33	106.17	105.9	105.54	105.68	105.83	106.46	106.23	104.18	103.66	104.77	105.33	105.15	104.54	105.7	103.58	105.78	108.16	105.46	108.49	106.05	102.61	105.35	103.95	107.61	105.03	103.44	106.71	105.55	107.82	107.27	105.88
105.86	107.3	108.17	108.71	107.89	104.5	106.75	107.65	105.28	106.15	106.96	108.61	108.05	106.09	104.38	108.41	108.33	108.43	105.88	106.59	106.99	108	105.26	106.69	107.01	106.77	106.25	106.09	105.61	105.28	108.3	108.46	107.51	106.57	106.42	107.01	105.43	108.22	104.1	105.68	103.14	105.51	107.07	107.1	106.3	106.19	105.91	106.92	107.08	106.38
109.91	110.63	109.09	112.47	109.77	109.95	111.25	109.39	111.73	112.89	111.9	110.04	110.58	110.2	108.09	112.18	110.77	111.42	108.89	109.57	110.84	111.13	111.02	109.74	111.63	111.1	111.69	110.8	109.38	108.8	108.24	112.23	111.46	110.46	109.19	111.21	113.52	109.67	111.28	111.11	111.11	110.56	111.21	111.29	110.38	110.25	112.03	113.02	110.64	109.78
103.72	104.01	101.39	104.42	103.29	102.93	104.06	105.79	108.42	104.75	104.02	107.09	106.11	103.36	103.73	104.01	103.68	103.05	105.05	104.66	104.26	102.58	103.62	104.27	103.62	104.08	104.43	102.82	101.29	103.75	106.69	105.06	104.83	102.92	102.4	106.12	101.53	103.71	104.7	102.36	102.18	105.4	105.69	104.47	105.09	104.56	102.37	104.79	105.6	104.99
104.76	106.09	105.45	104.67	105.45	104.66	105.15	107.06	105.82	104.57	106.77	104.96	104.39	106.52	106	104.73	105.25	104.27	107.17	105.6	103.15	108.73	105.3	104.69	102.18	105.33	106.9	106.75	105.67	106.28	105.23	105.53	105.09	104.66	104.35	105.89	104.95	105.03	105.69	106.3	107.6	104.05	105.14	108.1	104.94	102.7	105.83	105.91	104.24	104.98
99.299	97.935	99.731	98.416	100.96	100.41	100.14	98.662	100.22	100.11	100.98	99.878	99.474	100.94	98.199	98.28	101.87	98.991	98.22	98.727	99.989	98.072	101.01	98.579	100.37	100.63	100.34	99.497	100.57	101.32	100.52	102.21	99.49	99.567	101.88	100.13	102.95	99.827	99.02	101.63	100.53	99.086	99.74	101.31	99.963	98.973	99.962	99.588	99.639	99.762
103.64	105.79	104.16	103.38	103.29	105.07	105.37	104.56	102.29	104.06	104.59	104.72	104.47	106.87	103.72	105.18	103.39	104.77	104.42	104.29	102.51	104.12	104.6	102.65	104.89	103.36	105.12	104.63	103.97	104.15	103.44	105.04	105.99	103.33	105.46	102.3	102.74	106.64	103.04	103.54	104.19	104.75	105.12	100.92	104.68	101.97	104.24	105.1	103.87	104.33
113.17	110.55	110.43	113.49	112.1	111.79	110.39	110.08	110.64	113	110.68	112.03	111.2	112.98	111.51	112.01	109.02	112.63	112.06	111.88	110.8	111.11	110.1	111.87	108.68	111.65	110.74	111.12	111.69	111.55	113.29	110.17	109.59	109.92	111.99	109.89	112.24	111.07	109.53	107.6	109.43	112.27	112.15	111.37	114.8	110.7	111.46	113.11	111.01	112.65
112.9	110.71	113.22	112.99	112.4	112.72	111.82	112.06	113.3	112.92	113.28	111.24	111.62	112.49	111.92	110.81	113.38	110.34	110.94	112.67	112.61	113.93	112.77	111.95	113.8	111.32	110.84	111.8	110.89	111.87	112.21	111.09	111.63	114.11	108.77	111.13	111.45	111.42	112.46	112.63	113.44	112.15	111.55	112.67	110.81	112.83	112.28	111.01	112.19	112.68
99.197	100.44	99.644	102.61	101.55	99.964	98.703	100.87	100.46	100.87	100.87	100.08	97.615	99.625	100.89	99.006	102.14	100.82	100.5	100.66	99.532	100.04	101.31	100.06	97.354	99.687	99.467	99.572	100.19	100.43	102.97	100.08	99.856	99.048	101.21	101.7	101.2	100.56	101.19	100.72	98.862	101.03	101.56	100.17	101.01	98.367	101.44	99.303	98.581	99.567
104.73	106.7	105.1	101.86	105.62	104.49	104.52	104.47	105.12	104.91	103.66	103.3	106.03	105.07	104.18	103.71	106.66	104.52	104.69	103.77	103.41	103.87	105.69	103.03	103.69	104.71	104.44	103.76	103.7	104.97	105.52	106.45	103.78	105.7	103.92	103.03	103.91	104.46	102.74	104.87	105.01	103.9	103.81	104.28	103.24	102.33	102.87	104.15	103.28	103.56
107.59	101.97	103.28	106.22	106.71	104.53	105.62	105.27	104.29	103.23	104.34	103.26	106.05	106.21	104.73	108.56	103.99	103.84	106.49	106.05	103.51	104.9	103.21	102.43	106.25	105.45	105.35	104.53	105.25	105.07	105.62	104.98	105.26	107.09	104.67	104.52	106.32	104.17	105.16	105.59	106.34	104.36	104.51	104.11	104.66	105.42	105.02	103.83	105.29	103.45
106.72	106.44	106.22	104.02	105.75	107.43	106.21	104.18	104.36	104.7	105.84	104.36	105.88	106.01	104.5	105.02	106.38	107.88	104.9	105.61	107.14	106.8	104.9	105.58	103.83	105.5	105.43	104.58	105.35	106.78	103.86	107.51	105.28	106.04	105.42	105.33	104.24	106.3	107.11	107.04	105.13	107.65	104.2	104.04	105.16	109.31	104.47	103.51	105.93	106.38
101.14	101.6	99.443	100.67	99.405	101.26	101.13	101.6	102.28	102.27	100.16	101	99.947	100.98	99.726	100.09	101.95	98.555	100.8	100.59	100.56	100.82	101.05	98.808	100.59	100.77	100.15	99.415	101.67	101.62	103.58	101.29	99.556	102.79	102.59	103.17	101.52	100.35	98.958	102.45	100.53	101.98	99.99	100.49	99.816	99.949	101.8	101.6	101.53	101.22
105.42	103.41	104.39	104.66	103.94	103.02	105.15	101.43	103.78	103.32	104.06	103.84	102.75	102.96	105.09	105.2	105.62	104.32	104.88	102.47	103.97	101.21	103.04	102.66	101.97	105.51	103.61	105.09	102.2	106.75	102.4	103.07	104.14	103.97	102.91	104.95	105.85	104.04	105.27	104.08	106.76	104.45	104.18	105.53	105.04	105.3	103.3	103.11	105.32	101.57
108.7	105.08	106.81	106.51	104.12	107.42	106.93	105.42	107.98	105.32	107.4	105.52	106.76	105.03	105.83	105.21	106.02	108.31	107.72	105.64	106.43	105.7	107.86	105.07	106.1	105.67	108.88	106.47	107.98	106.99	105.86	106.18	106.65	104.51	106.2	105.46	107.63	106.27	109.29	107.21	106.47	106.77	106.58	106.39	105.59	105.75	107.23	106.36	109.01	109.28
97.933	98.491	101.91	99.592	100.29	99.1	100.59	100.15	101.82	102.3	101.33	102.37	101.91	100.74	97.897	100.98	99.571	100.82	100.94	99.336	100.38	100.79	99.08	100.25	99.397	99.893	99.649	99.647	102.09	101.85	101.27	100.84	98.979	98.217	102.25	95.903	100.71	100.79	101.78	103.04	100.25	99.923	100.38	97.1	98.093	98.77	100.78	101.05	101.42	98.975
104.42	107.48	104.56	105.8	106.06	106	104.27	104.24	107.09	105.38	104.39	104.79	105.3	107.57	106.85	104.37	105.05	106.47	104.45	104.84	105.76	106.69	106.56	105.7	106.49	104.91	103.88	106.37	104.7	103.79	107.01	105.27	107.13	105.84	108.2	106.36	104.84	104.56	106.54	107.68	108.3	106.02	105.59	106.96	103.31	106.38	104.98	104.86	105.22	106.35
100.8	100.04	102.43	100.55	100.63	101.17	100.01	99.401	101.28	101.36	102.65	101.01	100.26	99.253	98.753	100.53	101.17	101.06	101.17	99.435	100.18	102.59	101.51	101.97	100.71	99.76	99.035	101.46	102.26	100.75	100.9	100.65	102.66	99.915	101.06	100.98	99.491	97.661	102.39	99.707	100.1	101.84	101.56	99.245	100.73	100.82	100.4	100.1	99.47	99.697
111.03	110.41	113.4	110.88	112.96	113.54	111.32	111.55	112.05	113.96	110.48	111.52	112.39	110.91	112.7	113.12	110.74	109.9	111.36	109.88	112.28	111.19	111.54	112.16	112.92	113.04	112.85	111.54	110.03	110.23	110.04	110.45	111	111.52	112.53	109.77	111.59	111.89	112.81	113.45	112.55	111	114.88	111.32	114.43	111.77	110.45	112.22	111.46	110.62
103.71	105.37	104.88	104.88	106.12	105.99	106.02	102.05	105.36	104.95	106.02	104.09	102.95	102.76	105.85	103.63	106.06	105.62	106.86	106.93	103.06	104.48	104.57	104.61	105.79	102.46	106.47	102.25	104.72	104.44	105.94	103.9	103.83	103.06	106.03	104.71	105.97	106.01	103.43	104.52	104.79	106.52	104.43	103.8	106.27	106.21	106.04	104.13	103.06	107.05
110.35	109.02	110.95	110.25	111.49	111.33	108.4	109.4	112.59	111.09	111.12	112.87	112.7	111.41	109.61	110.48	110.77	108.95	112.49	108.76	109.27	109.58	110.08	110.96	111.56	110.88	109.82	109.54	110.02	112.19	110.24	110.4	112.47	111.16	111.26	108.66	110.26	113.01	113.05	111.36	112.26	110.34	110.48	109.7	109.45	110.02	109.83	110.25	110.53	109.95
112.55	112.2	111.72	111.66	113.09	113.07	112.25	112.6	111.96	113.84	111.33	115.06	113.27	114.01	111.81	114.57	112.06	112.59	110.72	111.65	112.38	112.77	111.36	114.58	109.49	111.95	112.29	112.56	112.08	111.02	113.73	111.75	112.46	113.92	111.83	112.87	112.54	110.62	111.16	110.84	112.07	111.55	114.94	115.03	112.87	110.3	112.16	112.55	111.91	114.82
101.05	101.05	103.89	105.78	103.65	104.36	106.19	105.4	105.66	103.93	102.7	104.25	104.95	103.06	103.94	104.51	106.24	102.02	103.46	104.81	103.38	102.3	104.52	104.99	103.46	102.8	104.75	103.11	104.67	103.7	105.54	104.38	104.08	106.76	103.66	107.46	102.19	105.51	105.18	104.85	102.88	105.73	104.52	104.89	103.17	103.32	102.49	103.54	107.02	105.72
99.193	101.21	99.852	101.35	101.42	98.909	100.09	98.47	99.963	99.214	101	99.81	99.831	100.75	100.95	99.699	101.39	101.73	99.623	99.082	99.981	99.285	100.23	100.78	100.59	102.6	100.45	101.06	100.24	100.48	102.58	99.88	98.852	100.45	99.114	101.91	101.22	98.131	99.33	101.43	101.83	100.52	98.842	99.397	102.36	99.426	97.923	98.943	99.423	100.41
104.57	105.26	103.27	105.21	103.98	104.37	104.21	103.15	105.01	104.09	105.48	102.87	105.33	102.87	103.95	101.94	104.67	105.19	106.5	104.62	105.75	105.21	102.24	104.46	102.91	105.05	103.41	102.77	103.91	104.44	102.91	103.25	103.98	102.79	104.5	104.22	103.35	103.38	105.5	104.78	104.02	100.72	105.09	105.76	104.63	102.41	104.15	104.56	106.13	102.89
98.125	99.265	99.694	99.082	96.646	101.42	100.96	98.899	102.62	100.32	101.25	100.43	100.7	98.56	99.778	99.925	98.655	99.921	95.435	100.59	99.791	99.025	98.507	98.066	99.123	100.32	101.5	99.684	98.359	100.97	99.644	100.14	100.26	98.825	100.57	99.559	99.944	101.51	100.4	99.042	100.27	101.45	98.626	98.748	98.608	97.638	101.54	97.339	100.13	98.78
101.58	100.43	100.75	101.63	97.777	101.47	97.343	99.246	99.183	97.539	98.503	100.86	100.68	99.802	98.571	100.45	98.239	100.8	101.76	99.687	100.97	101.6	100.79	99.242	100.06	98.743	98.19	102.62	97.411	101.61	98.292	100.6	100.86	100.45	99.761	99.924	102.14	100.73	100.9	100.71	100.96	98.687	99.71	100.16	97.954	102.02	99.851	97.745	99.061	100.41
110.67	111.69	113.66	110.39	113.32	110.11	111.31	109.95	110.6	111.62	111.19	110.01	112.32	110.86	111.96	111.42	111.23	111.75	112.04	109.5	111.84	112.46	110.2	111.99	112.07	110.99	112.69	110.96	113.49	111.03	110.18	109.88	111.53	110.53	110	109.57	113.66	110.05	111.92	111.47	110.71	112.31	111.24	111.19	112.15	113.13	110.78	110.92	110.49	114.03
99.441	98.742	97.61	100.38	100.07	103.19	99.991	99.435	98.857	98.302	101.16	97.522	100.86	100.85	98.419	97.779	99.398	99.379	100.66	102.55	100.59	99.658	98.519	98.325	99.243	100.26	98.332	97.491	100.73	99.726	100.64	98.96	99.337	101.32	101.1	98.536	102.66	98.63	100	98.058	97.116	99.554	97.324	99.388	100.1	100.54	100.97	99.278	96.542	99.736
110.5	109.16	109.94	112.69	109.77	108.11	109.08	111.07	110.99	109.56	110.87	113.28	112.14	111.12	111	110.57	111.47	111.06	110.47	110.13	110.87	111.27	112.85	111.44	109.67	110.11	109.14	110.94	113.23	110.33	109.41	111.58	112.16	108.83	112.73	111.16	110.55	108.74	110.07	111.3	110.83	111.65	110.39	110.3	112.34	112.71	108.9	109.98	110.1	112.26
111.04	110.72	111.46	110.42	111.48	108.72	107.65	110.4	111.48	112.69	111.67	110.87	111.97	113.24	110.89	112.28	109.89	110.53	110.4	111.36	109.85	111.04	113.09	112.33	114.36	111.42	109.96	111.06	113.42	111.1	110.91	111.99	111.76	110.94	112.3	110.59	111.35	111.8	111.24	111.94	110.78	111.29	114.48	111.49	113.81	111.54	112.71	111.54	111.69	111.02
116.37	116.54	114.14	115.31	115.81	114.74	115.06	117.77	115.89	116.89	117.43	118.19	115.87	116.27	117.46	117.57	114.87	115.4	115.76	116.5	115.78	116.46	118.19	117.66	117.2	114.87	116.79	116.96	115.95	115.27	114.23	114.59	116.46	115.91	116.49	116.42	115.88	115.21	116.83	116.65	116.47	115.61	116.35	115.28	116.43	114.84	115.72	117.98	115.12	116.26
104.61	107.4	106.15	106.08	102.63	104.78	105	108.23	106.94	106.43	107.27	106.37	106.87	106.48	104.78	106.43	109.42	107.23	105.6	107.56	108.05	107.02	107.44	106.8	105.94	106.13	103.99	107.93	105.79	107.95	105.56	107.34	106.65	107.66	105.5	107.98	105.7	107.41	104.94	103.9	105.31	105.84	106.08	105.77	105.65	105.04	105.32	104.35	104.55	107.79
104.18	105.34	104.83	106.3	106.9	107.84	103.79	106.35	105.19	104.8	106.01	106.58	103.98	106.42	104.89	104.22	107.41	105.62	103.95	106.44	105.71	104.86	105.95	104.54	107.43	106.59	105.96	105.72	104.44	105.53	107.14	106	107.51	104.26	104.61	106.56	104.44	105.53	105.85	105.5	105.67	104.29	105.65	104.67	106.4	104.64	103.08	106.79	106.43	101.38
103.2	103.07	105.03	107.63	104.94	103.33	103.75	102.25	103.75	105.04	104.3	102.09	102.61	103.49	104.4	104.17	103.22	103.03	103.64	105.16	105.68	103.55	103.87	103.15	104.36	104.06	103.26	102.64	104.75	104.12	103.91	103.5	105.26	103.26	103.63	104.83	103.42	105.42	102.62	103.2	106.49	103.05	104.86	105.06	105.66	103.25	102.76	104.04	103.8	104.16
107.35	105.28	108.07	104.94	105.1	104.2	105	105.78	104.91	105.02	104.19	103.99	107.76	103.67	104.82	104.62	104.18	105.31	105.9	105.5	106.43	107.18	105.52	106.71	105.84	106.39	105.53	106.17	104.93	101.92	107.69	105.22	103.83	103.97	105.84	106.66	104.8	105.81	105.62	105.43	105.22	105.15	106.57	105.03	105.83	106.45	107.42	102.55	105.26	105.07
107.45	106.28	103.85	106.2	104.22	103.76	106.32	104.34	104.57	104.21	105.67	106.13	106.07	105.53	104.05	103.69	104.98	105.11	104.89	104.99	105.55	104.46	105.39	105.99	105.45	104.37	106.58	105.9	104.9	106.4	104.07	106.17	106.96	105.05	107.47	103.99	106.49	104.89	104.13	107.7	104.03	106.96	107.21	104.28	107.2	106.54	104.43	106.15	104.8	104.65
113.02	111.38	110.78	110.93	111.11	112.52	112.22	113.38	115.74	112.22	110.48	111.27	109.81	112.94	112.64	111.31	111.62	112.09	111.79	109.42	112.35	109.82	113.13	112.48	111.17	112.28	111.98	112.29	111.76	111.27	112.15	113.49	113.72	114.1	111.35	109.12	110.92	109.92	112.77	110.3	110.79	110.5	113.12	111.57	112.19	112.43	110.44	112.1	114.3	113.08
105.72	104.73	106.14	108.26	107.52	104.93	104.61	107.94	105.94	106.15	105.85	103.37	104.99	105.43	104.85	105.96	105.6	106	106.2	107.29	105.94	105.32	105.65	106.82	105.95	106.57	106.07	107.61	107.49	105.6	106.48	106.73	102.94	105.89	107.01	102.31	104.62	105.34	103.36	108.26	105.7	106.59	106.05	105.66	105.49	106.46	105.51	106.77	105.58	106.41
112.92	112.39	111.52	113.53	112.51	113.91	112.4	116.06	112.76	113.86	114.46	113.26	113.83	113.77	114.05	113.52	112.78	111.31	115.35	114.44	110.65	111.89	110.46	114.82	112.43	112.25	111.92	114.17	114.77	113.86	110.33	113.21	112.82	113.11	113.57	113.78	114.39	112.1	113.11	113.38	111.97	112.18	110.92	112.49	113.49	114.48	113.45	112.54	115.79	111.94
103.26	103.19	104.56	102.73	104.33	105.25	102.49	102.8	103.99	103.99	103.64	102.65	104.87	105.07	103.49	103.58	103.44	103.27	104.62	105.44	104.47	103.53	104.16	104.31	103.42	103.9	103.74	103.03	103.3	104.09	105.56	107.94	105.37	105.13	104.44	103.07	103	106.33	103.71	104.4	102.23	104.15	105.88	103.37	104.26	106.51	103.28	105.78	104.46	105
111.37	110	112.07	112.65	111.2	108.96	111.09	109.53	112.81	111.33	111.32	112.04	110.96	109.78	110.43	112.18	111.08	111.49	107.42	111.19	110.96	111.01	110.32	108.31	110.7	112.21	108.9	110.21	111.9	112.13	111.65	112.5	110.34	111.65	111.7	112.26	113.66	111.5	112.29	113.7	110.46	110.8	112.78	111.57	110.64	109.01	110.01	113.14	110.51	112.4
105.19	107.17	107.16	106.03	108.2	108.11	110.2	109.66	106.05	106.8	110.67	107.04	107.33	106.16	106.05	105.88	106	105.42	105.19	106.71	105.84	106.11	107.5	105.98	106.85	107.87	107.49	110.29	106.71	107.3	106.43	105.39	106.36	106.85	107.97	108.29	105.78	107.07	107.52	107.41	106.95	108.39	106.08	104.33	105.19	106.55	106.95	106.7	108.06	106.28
104.35	103.61	102.51	105.16	102.84	106.21	104.81	102.31	104.45	105.27	104.32	103.61	103.48	105.17	103.72	101.94	103.3	104.58	105.35	102.86	104.78	104.99	104.09	105.59	101.7	102.25	105.04	104.96	105.38	105.28	102.29	103.57	106.13	104.51	103.45	105.31	102.55	105.06	106.7	105.06	105.27	102.62	102.94	106.88	102.2	103.77	102.13	103.81	104.69	104.49
107.26	107.32	103.86	104.42	106.18	105.52	106.58	103.34	104.42	108.07	105.07	105.84	106.3	105.4	104.6	106.29	105.54	106.84	105.71	107.55	107.62	108.11	106.4	106.19	105.48	105.12	106.55	105.98	107.88	105.84	107.39	107.02	106.76	106.04	106.32	106.33	107.71	107.73	105.27	105.37	103.65	106.8	106.15	104.98	104.27	104.83	105.28	108.34	105.51	106.84
103.29	105.42	104.34	104.37	104.46	103.85	103.97	107.26	104.62	105.77	104.98	103.97	105.05	104.4	103.62	104.23	102.41	101.97	101.9	105.45	102.69	104.86	104.75	105.64	104.18	103.17	104.32	103.03	105.25	103.65	102.43	105.88	104.42	105	104.87	103.86	103.9	103.15	103.93	103.55	104.92	103.68	102.76	104.78	105.02	104.83	104.42	104.39	105.26	101.51
105.67	105.35	106.63	107.23	105.59	106.18	106.32	104.92	103.9	104.15	105.55	104.94	106.06	105.3	106.99	107.69	107.83	103.12	106.92	107.02	104.51	106.77	106.86	103.9	104.55	103.88	107.85	104.26	104.73	107.09	102.97	104.19	106.55	104.85	106.36	107.83	107.16	103.77	106.46	103.76	105.78	106.23	106.18	105.77	104.99	104.37	105.02	105.04	102.76	103.41
109.66	105.48	107.95	107.18	105.98	107.37	107.66	106.18	105.26	105.48	104.46	105.59	104.79	106.5	104.81	107.41	105.93	106.24	105.56	107.64	105.44	107.62	106.98	107.12	106.71	104.66	106.47	105.56	106.92	106.8	105.51	106.56	106.82	105.82	105.44	109.56	105.56	105.87	107.3	105.82	106.32	107.19	107.53	105.49	103.4	105.38	104.09	106.57	107.55	104.75
105.77	106.73	108.15	108.85	106.56	107.54	106.72	107.03	106.69	106.76	107.68	106.84	105.81	106.2	107.1	107.57	107.22	108.6	107.44	107.56	105.27	106.51	105.98	107.18	108.81	107.29	106.95	105.87	106.36	105.61	107.7	106.07	109.99	105.36	106.31	107.28	106.26	106.32	107.42	106.93	106.97	106	104.96	107.33	105.91	108.15	107.04	104.76	105.35	107.38
111.39	110.53	108.58	109.91	111.51	111.21	110.29	110.51	112.25	111.51	112.69	111.02	109.76	110.06	111.4	112.5	109.72	112.16	111.17	110.28	111.12	111.17	114.5	111.03	110.1	111.85	111.61	111	109.84	109.79	111.14	110.25	113.23	109.73	110.51	112.72	112.88	110.35	112.25	112.29	110.29	111.78	111.36	112.16	110.62	110.36	110.69	113.54	112.96	112
105.31	102.83	104.63	105.44	106	104.46	104.58	105.45	106.46	108.59	106.37	105.38	105.58	103.04	104.29	103.81	106.63	105.91	107.87	105.07	104.94	105.08	107.63	104.45	106.32	106.46	106.65	105.22	107.31	104.5	103.7	104.28	105.68	103.23	106.23	107.47	107.53	106.16	103.9	104.17	105.53	107.49	105.24	105.17	107.15	103.56	106.68	105.57	107.64	103.68
106.28	106.54	106.27	107.02	105.52	105.57	105.62	105.57	106.41	107.65	104.48	105.59	103.95	106.95	105.95	106.72	104.91	101.45	107.27	106.13	105.9	108.02	106.13	105.29	108.02	106.37	108.31	107.29	107.15	107.62	106.68	107.34	106.33	104.87	106.76	106.57	108.79	105.85	106.78	107.11	106.69	106.97	106.3	104.76	104.31	106.75	107.14	107.46	107.28	106.55
112.93	112.37	112.19	112	111.12	109.9	113.96	110.86	113.41	114.29	113.39	110.97	112.99	111.51	111.51	113.06	112.38	112.21	113.08	112.96	112.5	113.18	111.64	112.23	110.75	113.64	111.5	113.44	111.13	111.34	112.1	112.3	111	110.56	112.64	111.04	113.01	111.01	111.47	111.84	111.28	110.37	110.66	112.35	111.81	110.99	111.34	111.85	111.1	112.49
111.2	112.75	110.83	110.07	113.07	111.71	112.16	111.74	111.69	110.49	109.45	110.73	109.75	111.3	111.39	111.38	110.44	109.3	112.21	110.26	112.27	112.14	111.8	111.59	108.74	111.64	112.39	109.77	110.59	114.35	109.97	110.07	110.14	109.35	112.2	111.31	111.96	112.1	109.94	111.63	110.8	110.75	110.11	110.22	112.06	112.74	110.94	111.2	110.89	112.29
116.84	118.76	117.44	115.62	119.29	115.9	115.99	117.52	117.28	118.56	117.43	117.25	119.45	119.4	116.74	117.96	116.82	118.73	118.58	116.53	116.63	119.32	117.57	117.38	117.14	117.54	116.02	117.97	118.1	117.16	119.72	115.82	116.89	116.06	117.85	118.1	117.51	116.61	119.63	117.34	118.54	118.52	118.07	118.61	117.6	118.12	116.68	118.53	119.54	114.76
117.21	119.04	118.51	117.42	116.29	117.1	118.17	118.02	115.42	116.45	117.62	119.25	119.18	116.99	116.71	117.69	117.55	117.01	117.09	115.4	117.47	118	117.27	118.61	116.61	117.08	119.82	117.65	118.75	119.29	117.34	120.13	114.97	118.65	118.67	117.03	116.39	117.35	120.38	118.77	117.05	117.17	118.36	118.47	117.61	119.28	118.71	119.26	117.99	118.11
112.82	109.75	113.74	113.57	112.67	108.66	111.95	110.14	107.08	111.95	109.48	111.28	113.17	111.44	111.8	112.12	109.93	109.76	110.98	110.57	110.4	111.42	112.1	110.19	109.45	111.55	110.59	112.7	111.82	110.81	108.68	110.7	112.03	109.3	108.83	112.92	113.89	111.18	110.63	110.95	112.6	108.9	110.78	109.7	109.82	110.94	112.42	112.76	111.26	113.71
106.54	106.29	105.38	106.3	106.35	107.88	107.44	107.81	108.13	109.3	107.83	106.18	105.65	104.74	104.85	107.88	107.45	105.8	107.33	109.27	106.5	106.95	104.93	108.97	106.76	105.95	105.93	106.53	106.92	106.64	108.44	105.58	104.27	107.13	106.91	107.47	106.74	105.4	107.95	106.87	106.65	105.73	107.45	105.83	106.93	107.26	107.96	108.24	106.23	106.02
105.39	103.46	106.49	103.6	103.93	105.66	104.99	104.5	106.34	106.45	104.57	106.12	104.89	103.58	104.68	103.97	106.25	103.72	105.86	105.21	104.92	107.31	104.86	104.9	106.77	103.25	101.88	106.24	104.52	106.06	103.91	104.9	105.68	105.28	106.07	102.36	106.21	105.06	103.08	102.78	105.75	103.62	102.95	103.37	103.65	104.42	102.86	105.22	106.17	105.19
107.03	106.17	106.73	109.76	106.82	107.08	105.89	106.11	105.27	106.18	108.48	106.87	104.69	106.24	108.81	104.27	106.84	105.66	105.49	107.21	106.51	106.62	107.44	104.98	105.29	107.01	104.58	105.61	104.2	105.99	107.48	105.06	105.51	106.16	107.34	106.18	104.02	105.9	106.75	105.95	107.12	104.04	105.5	104.26	107.29	106.58	105.94	106.97	106.41	105.95
109.89	109.69	109.4	112.34	111.61	112.59	107.85	110.44	112.13	110.4	113.39	112.28	111.01	111.26	112.31	112.56	111.02	110.68	110.31	112.57	111.47	111.94	111.33	113.77	111.54	109.48	111.37	110.79	112.42	109.56	111.1	109.46	110.21	112.17	110.71	109.73	111.99	111.03	110.93	110.32	110.56	111.87	109.21	110.67	111.83	111.95	110.12	109.67	112.56	112.89
104.96	104.26	105	105.28	106.46	103.89	104.57	104.72	105.71	102.58	105.06	104.59	104.04	104.78	104.5	103.73	104.94	104.47	105.16	104.38	103.02	104.96	101.96	105.05	104.51	104.58	103.26	103.02	105.19	104.39	106.83	103.31	103.49	104.06	104.79	103.92	102.39	102.43	104.79	103.19	104.37	103.38	102.58	104.22	104.63	103.28	104.5	102.45	103.82	105.47
105.89	104.91	105.57	106.85	105.72	105.96	106.95	106.01	105.49	105.52	104.87	105.7	106.1	105.73	104.12	106.95	107.63	105.58	104.84	103.19	106.11	105.52	105.29	104.34	105.36	105.05	105.26	105.2	106.11	107.72	106.95	106.86	105.74	104.52	105.76	104.65	105.05	104.58	103.46	107.27	106.37	104.77	106.04	105.79	107.26	106.34	104.1	107.15	106.3	105.11
104.65	104.92	106.65	105.15	105.8	104.18	104.69	104.48	104.74	105.25	105.23	106.32	105.75	106.94	106.47	105.19	104.42	106.61	105.74	107.17	105.14	105.52	106.3	106.88	106.92	102.91	105.35	104.03	105.11	104.36	106.39	104.56	105.87	105.41	106.61	103.93	105.46	105.02	106.41	105.56	103.17	104.93	107.03	104.14	105.29	106.13	102.38	107.21	104.52	104.36
108.61	106.3	104.91	106.42	105.2	107.23	106.29	107.59	105.66	109.1	106.64	109.5	107.77	106.15	107.44	106.26	107.23	105.18	106.15	105.64	105.46	105.63	104.52	107.51	106.17	104.92	107.55	106.53	106.31	107.79	107.5	106.43	106.47	106.78	108.9	105.71	105.49	104.79	106.66	107.44	105.88	105.02	108.06	105.82	105.49	108.01	105.91	105	106.6	105.82
104.84	106.2	103.8	104.41	104.93	106.83	104.71	103.2	106.95	106.64	105.12	102.6	106.28	108.22	104.17	103.35	106.14	106.06	104.74	105.95	106.77	104.35	105.22	108.99	104.98	102.81	106.16	105.38	103.82	105.38	108.02	106.37	103.54	103.99	102.15	108.34	105.45	105.9	103.65	104.22	104.45	104.21	105.36	105.15	104.78	106	104.77	105.4	106.33	104.18
104.24	108.21	106.99	106.53	106.61	105.4	105.61	105.5	105.89	106.79	105.99	105.59	103.94	108.23	105.63	105.61	106.65	107.37	105.73	109.19	105.93	105.23	104.54	108.09	105.27	107.44	107.62	105.72	106.61	106.29	106.16	108.1	108.13	104.44	107.15	106.31	105.4	104.71	107.21	106.4	105.24	106.66	106.59	104.78	104.9	106.84	107.18	107.6	107.86	105
111.01	111.35	109.83	110.47	111.08	111.36	111.68	111.12	109.99	111.77	111.89	107.83	110.47	112.47	112.84	111	111.74	112.12	111.95	110.26	109.56	111.85	110.4	111.3	112.03	111.7	112.28	111.27	112.49	110.58	110.46	112.09	111.12	110.8	111.78	112.13	110.32	110.49	111.89	111.54	113.26	114.6	111.71	111.25	110.04	109.4	109.56	111.99	110.96	109.37
99.414	101.54	100.07	99.374	98.965	100.61	99.281	101.33	98.348	101.28	99.692	101.32	98.594	101.41	98.777	100.15	99.081	100.17	99.589	99.187	97.775	100.58	100.67	99.038	98.224	100.32	97.202	98.84	100.16	99.456	100.4	98.053	98.67	98.534	100.21	99.289	99.629	99.055	99.053	99.628	99.183	101.2	102.24	100.93	99.367	98.328	98.161	101.82	97.819	99.071
110.74	113.3	112.7	111.99	114.02	110.44	112.36	112.69	110.82	111.87	110.12	112.85	111.85	110.92	111.21	113.78	112.42	111.1	111.8	112.26	112.05	113.14	112.2	111.79	109.69	111.29	109.48	112.24	110.68	111.56	111.45	110.21	112.4	111.62	112.18	113.03	108.64	109.4	114.84	111.24	111.53	110.56	112.1	112.76	110.56	112.93	112.1	113.66	113.02	112.9
99.763	100.63	103.74	99.944	102.19	100.25	99.772	102.19	100.54	102.08	98.936	102.68	100.11	100.81	100.67	98.971	100.51	100.69	102.38	101.57	101.57	99.795	99.699	100.05	99.93	101.91	100.97	101.32	101.35	102.29	99.707	101.03	101.07	102.41	100.48	101.98	101.37	101.34	102.49	102.65	102.31	98.216	99.266	101.04	103.78	99.708	101.51	101.1	102.65	102.36
99.806	101.58	97.989	100.71	99.568	98.297	100.23	98.575	99.639	99.833	98.469	99.168	98.122	100.32	99.424	100.95	99.741	98.76	98.211	101.04	99.628	100.66	100.63	101.11	97.665	99.166	100.39	99.013	99.113	100.53	98.432	98.928	99.401	98.413	99.555	100.01	100.97	102.06	98.861	96.025	97.752	100.91	100.24	99.687	102.38	100.85	98.964	98.665	101.52	100.05
111.36	111.98	112.25	111.68	112.35	112.8	110.46	111.96	110.62	109.35	112.33	111.55	112.38	111.4	111.12	111.34	109.02	109.67	113.33	113.78	110.63	109.73	110.55	111.25	113.52	111.39	111.95	111.89	110.54	110.98	110.17	112.99	110.07	108.92	111.47	112.7	112.68	110.78	110.75	109.79	111.59	110.9	112.79	109.49	110.65	112.58	111.91	109.93	110.59	111.66
100.38	99.661	101.65	98.652	99.902	100.48	101.04	98.696	99.308	101.18	100.14	101.06	100.49	100.24	99.689	99.608	99.076	99.582	100.42	100.68	98.966	99.475	101.95	100.66	101	99.69	101.82	99.394	99.549	101.01	98.646	99.496	99.685	99.17	100.31	99.431	99.662	101.13	100.2	100.72	99.483	101.19	100.97	100.78	99.048	101.01	99.874	99.949	99.478	102.68
105.58	105.19	106.75	105.82	104.77	106.04	105.69	104.09	107.65	103.81	106.28	105.8	105	105.42	106.87	106.58	105.63	105.19	106.76	106.14	105.88	106.35	106.65	104.39	105.96	105.55	104.97	105.87	104	106.04	107.36	104.83	105.79	106.73	103.76	106.01	105.07	104.97	104.66	106.25	109.85	106.67	103.52	105.29	103.32	104.28	105.94	105.38	104.23	103.6
115.22	110.51	110.63	110.42	110.77	112.31	111.34	109.03	110.7	112.67	111.72	111.67	110.57	110.16	111.41	112.07	109.96	110.73	109.26	110.73	109.32	111.04	112.75	113.12	112.16	110.71	111.58	113.6	112.86	111.69	110.98	112.1	111.47	108.73	111.24	108.62	112.46	111.41	110.41	112	112.32	109.94	111.34	109.9	113.22	112.58	111.61	114.13	112.66	110.43
110.26	113.09	109.49	109.41	110.49	109.56	111.68	112.81	109.79	110.91	112.23	112.68	111.43	112.32	108.97	112.69	108.79	110.76	112.84	112.08	110.27	112.15	110.04	110.71	112.86	112.24	110.69	110.91	110.76	110.94	109.26	109.12	111.14	113.57	111.69	111.16	110.85	109.83	111.9	111.89	113.05	110.81	111.71	112.17	111.13	108.61	110.07	110.62	113.87	110.37
112.83	108.77	114.03	112.63	111.72	110.71	113.48	111.82	112.15	111.26	110.89	110.26	111.58	112.31	110.65	112.97	110.3	111.86	110.97	114.75	109.5	110.68	109.98	112.41	112.76	112.5	112.28	110.77	109.91	111.22	111.16	112.56	113.11	110.49	112.64	110.27	110.73	109.54	111.84	112.74	109.52	111.22	109.05	110.8	111.04	110.38	111.78	110.54	111.87	111.44
99.858	100.29	99.163	99.685	99.199	100.32	98.322	100.74	99.624	100.77	101.96	97.759	97.93	99.393	98.872	103.17	101.41	98.672	100.29	98.633	98.387	100.4	98.943	100.5	101.32	100.89	101.52	99.147	97.174	98.989	98.621	100.16	100.46	100.38	99.452	97.938	99.619	101.74	99.822	98.945	97.485	102.1	96.792	100.22	99.786	100.26	100.07	100.4	98.803	100.73
104.54	106.5	104.84	103.49	103.63	103.37	105.51	104.83	104.63	103.82	106.91	102.29	102.18	103.75	105.56	102.41	104.29	104.56	102.75	104.83	105.29	104.81	103.32	104.96	103.6	105.29	103.56	102.43	104.3	102.7	101.99	102.83	102.46	105.93	102.96	105.24	103.81	103.62	103.73	104.85	104.89	104.29	106.14	106.29	104.19	106.58	104.32	104.58	103.87	104.13
105.67	103.27	103.54	104.17	105.57	105.55	106.23	104.52	107.26	103.65	105.44	104.28	107.47	107.5	105.2	104.3	107.6	107.23	104.48	106.23	103.35	105.39	107.31	106.41	105.93	105.48	105.06	105.53	104.36	104.75	106.88	106.25	104.39	104.57	104.74	107.67	106.29	105.73	104.87	103.97	104.34	105.68	104.49	105.17	106.41	106.29	104.65	102.1	105.7	104.02
106.21	105.47	104.44	107.09	106.14	105.14	105.38	104.71	104.92	106.2	106.78	107.82	106.7	106.76	104.58	105.1	106.64	105.63	103.5	106.56	104.86	105.21	108.37	108.85	104.41	103.76	105.3	104.75	107.52	106.34	105.36	105.63	105.65	104.22	107.64	106.47	105.89	104.87	105.12	107.1	103.38	105.73	105.63	106.6	106.18	106.24	105.67	105.75	106.82	106.37
109.24	111.36	110.98	109.12	111.96	110.41	109.31	111.68	109.74	110.67	112.78	111.77	112.08	110.25	111.42	111.08	110.03	110.18	112.79	109.98	110.8	111.08	110.98	110.68	110.8	111.79	113.53	112.94	111.68	108.45	110.04	111.3	110.23	111.63	112.8	113.55	111.47	112.62	110.75	110.86	111.85	109.65	112.19	112.46	109.1	110.99	111.51	111.05	111.75	112.54
104.82	105.91	105.51	104.33	104.74	104.76	104.9	104.03	105.37	104.25	104.4	105.66	104.18	104.06	105.69	105.05	105.74	105.1	103.8	102.02	105.6	104.46	106.01	103.83	105.88	104.34	104.79	103.21	105.41	106.28	101.72	103.48	105.3	104.44	103.58	105.7	105.16	104.76	103.44	105.64	104.28	106.1	105.27	105.19	103.68	106.8	104.56	104.45	103.7	103.68
103.42	106.53	105.1	104.92	104.56	103.65	105.95	104.66	106.47	103.05	103.37	104.22	103.5	106.8	103.55	104.77	103.73	102.74	105.35	104.27	102.8	104.21	102.25	103.78	104.86	104.08	104.75	105.52	102.17	104.3	104.35	105.63	105.32	105.47	104.21	104.71	104.65	105.81	104.7	104.37	103.98	106.13	102.62	103.98	104.17	104.08	104.38	106.09	104.66	104.76
108.57	110.4	111.53	110.33	111.21	110.73	109.65	111.11	109.82	109.45	112.09	112.07	110.16	110.07	108.25	112.35	111.53	109.75	110.89	112.01	110.86	110.29	112.14	110.19	109.73	111.31	109.53	111.75	109.29	110.27	111.49	112.11	111.67	111.53	111.44	110.64	112.88	110.11	111.83	109.26	108.5	110.5	109.99	109.5	109.06	111.27	110.64	110.19	111.45	110.42
100.04	98.049	100.19	99.879	101.09	100.32	98.201	99.64	98.964	99.493	99.95	101.42	98.304	101	99.826	99.593	97.772	100.12	99.954	97.612	99.051	101.82	99.529	99.753	99.144	100.34	98.955	101.1	101.83	100.67	102.07	101.29	99.587	100.4	98.264	98.683	102.07	101.64	100	96.515	98.308	100.85	99.093	100.67	100.9	98.747	99.671	99.707	99.336	100.81
106.32	105.34	106.51	106.32	108.1	108.81	106.87	106.63	107.01	104.88	105.16	107.15	108.17	105.22	106.91	107.29	108.14	109.29	106.86	106.51	107.23	103.62	107.25	105.86	106.75	105.97	107.32	107.1	105.57	105.4	108.32	105.83	106.34	108.35	106.89	105.61	106.87	105.84	106.55	105.31	105.9	108.08	107.39	106.14	108.86	105.62	103.37	105.91	104.71	104.93
109.99	112.02	111.45	110.49	112.29	113.01	111.06	111.36	109.67	111.3	111.53	111.2	108.41	110.87	111.66	110.16	111.09	111.76	109.64	111.36	111.85	111.08	111.11	111.32	110.93	109.28	109.24	109.56	111.34	110.8	112.99	109.32	109.58	107.36	111.81	109.85	109.72	109.99	112.23	111.48	110.72	111.04	108.47	110.74	110.9	110.64	114.02	109.59	111.94	109.46
106.91	106.14	106.48	103.78	105.09	106.49	105.29	105.94	106.78	104.81	105.55	104.11	105.55	104.47	104.71	105.24	102.58	102.41	105.55	108.6	105.45	105.29	105.28	107.27	108.86	103.29	107.36	105.53	106.23	106.13	105.48	107.9	105.22	104.97	106.73	105.46	106.61	105.22	106.09	105.19	104.67	105.59	105.17	105.63	106.17	106.18	106.34	103.54	108.52	105.31
104.8	105.35	105.05	104.42	104.39	104.86	104.62	103.42	102.97	101.85	106.02	104.33	102.66	102.22	104.4	104.86	105.27	102.85	105.28	103.08	104.56	104.5	103.91	104.57	103.81	106.88	104.68	103.45	103.97	105.55	103.7	104.22	104.67	105.44	104.31	103.73	103.49	104.76	102.59	103.93	107.11	102.72	104.22	105.72	105.01	106.16	102.9	105.08	103.58	105.79
109.75	113.79	113.15	110.21	113.27	111.03	110.95	110.95	112.16	112.17	112.67	112.02	110	110.42	112.99	108.95	110.93	110.58	110.9	112.1	110.85	112.22	112.39	111.95	112.82	113.35	113.89	110.7	111.31	110.75	112.94	116.24	113.15	112.49	111.56	111.07	112.6	112.1	109.86	112.32	109.02	111.09	110.8	110.44	110.45	110.81	112.51	113.88	112.04	111.08
105.49	108.34	106.32	105.57	108.84	107.17	106.69	108.75	107.24	106.25	108.27	107.64	107.06	104.34	108.17	107.81	106.69	107.09	106.78	107.09	108.38	105.46	106.25	108.34	105.57	106.87	106.11	105.04	106.98	108.59	106.76	109.84	106.89	107.74	107.05	108.56	105.39	109.26	107.37	105.79	106.01	106.31	107.86	108.56	107.78	106.29	107.07	104.38	106.57	107.39
101.14	100.33	103.35	99.034	101.48	101.33	97.959	99.526	99.523	101.91	104.02	99.528	101.44	98.76	98.916	100.44	103.09	100.21	99.884	99.188	99.671	101.73	98.227	99.633	100.45	99.523	100.06	100.02	101.18	100.36	99.88	101.46	99.043	98.748	99.376	100.28	98.999	100.75	99.671	99.087	101.41	97.775	100.45	100.28	102.33	100.65	100.58	101.5	102.75	101.57
98.024	99.966	100.44	101.57	99.711	100.16	102.51	98.646	99.836	100.97	101.81	101.32	100.92	99.921	100.64	98.353	102.02	102.36	97.982	101.58	100.27	101.04	101.57	99.25	99.893	102.5	101.28	100.46	104.54	100.56	101.59	101.14	100.02	102.53	101.66	102.04	97.963	99.639	99.17	102	100.08	100.85	99.03	99.344	99.697	99.394	102.02	101.69	102.12	99.168
107.54	106.12	105.19	107.58	106.23	107.94	108.4	105.38	108.88	105.12	107.77	107.87	106.88	106.2	106.57	104.69	105.79	105.39	107.31	105.44	106.17	107.98	107.03	108.29	103.41	104.88	107.1	109.46	105.56	106.22	105.86	105.98	108.99	106.62	105.34	107.9	108.42	107.77	108.07	108.42	106.92	107.31	105.86	107.59	105.8	106.04	106.7	104.39	106.54	106.43
104.74	103.16	104.55	106.27	106.44	107.16	103.45	105.81	106.02	105.7	105.34	107.93	105.2	106.9	105.02	106.58	104.8	107.67	107.76	108.72	107.58	105.04	105.09	104.93	108.34	107.83	103.53	107.53	106.84	105	107.28	105.89	104.45	105.52	104.52	105.58	105.63	104.22	106.21	105.72	104.36	106.53	106.29	106.23	105.85	105.77	106.99	106.25	104.51	105.51
103.65	102.35	105.7	102.32	104.1	103.12	105.72	103.59	104.26	101.88	105.01	105.06	105.13	103.4	105.58	104.63	104.13	102.4	104.95	105.35	104.09	105.37	105.23	102.34	105.27	103.01	104.7	104.21	105.99	105.5	104.23	106.2	105.95	104.25	103.99	106.23	102.67	102.96	104.07	102.12	102.72	104.78	103.43	102.78	105.19	106.03	104.6	104.61	104.69	103.15
105.89	106.18	106.56	103.71	103.27	104.29	105.4	104.12	102.99	102.36	104.27	103.57	103.83	104.06	102.81	105.41	107.01	104.5	105.7	104.34	102.62	104.49	104.81	105.46	104.84	104.53	106.57	104.34	104.28	106.77	105.52	104.95	103.51	104.73	107.09	106.69	104.26	103.18	105.64	105.09	101.43	104.16	104.01	106.11	104.68	105.29	105.14	103.88	107.27	103.58
106.14	106.32	106.96	104.57	105.81	104.83	106.13	104.66	107.41	105.68	105.56	105.78	106.26	105.02	104.97	105.1	105.7	104.82	105.04	105.83	107.71	105.37	104.85	104.1	106.87	105.45	105.2	106.31	107.29	105.35	105.68	107.85	104.99	106.05	105.68	106.39	105.56	104.84	105.22	106.71	103.89	103.83	107.77	107.16	105.34	106.46	106.92	107.63	106.9	106.51
105.86	106.49	105.76	104.96	103.37	108.16	106.6	105.86	103.92	103.92	106.94	104.08	103.88	105	106.48	105.92	106	104.97	102.38	104.78	106.19	102.52	105.38	108.28	106.35	103.86	102.37	105.43	105.79	102.26	104.58	104.88	106.45	103.91	105.88	105.54	104.88	103.71	105.28	103.47	102.41	104.48	105.06	106.46	104.86	105	103.22	105.34	104.03	105.39
113.35	111.35	113.52	111.45	109.63	111.31	112.89	110.7	110.44	112.67	110.88	108.74	111.94	111.92	112.23	111.85	113.39	110.35	111.95	112.29	111.38	113.96	109.63	111.71	111.52	110.9	112.09	112.62	111.08	112.8	111.64	111.14	111.62	112.27	110.76	112.93	110.47	111.31	110.86	108.85	111.58	110.44	110.9	113.49	109.68	112.39	111.3	110.42	112.3	112.29
110.19	111.47	111.77	110.47	112.6	112.79	110.94	112.62	111.52	112.24	111.31	109.63	110.58	111.35	110.6	109.41	111.29	112.56	111.41	109.75	108.5	113.68	110.21	111.76	108.46	112.94	110.67	112.58	108.79	111.7	113.17	111.87	111.06	111.08	112.57	110.76	109.88	110.33	108.9	110.35	112.54	111.58	112.03	113.01	110.17	112.37	111.76	108.92	111.27	113.09
105.77	104.07	108.64	107.04	105.46	108.61	106	105.8	107.2	105.56	106.39	108.73	104.6	107.62	103.15	104.2	107.48	105.36	106.25	107.35	106.86	105.18	105.06	105.83	106.42	106.17	106.13	106.19	104.1	103.43	105.23	105.72	105.71	107.76	105.05	106.98	106.74	106.3	107.48	107.35	106.87	106.92	106.51	104.86	105.74	104.45	106.79	106.16	105.04	104.57
102.63	104.54	103.14	104.88	105.5	106.8	103.77	105.84	104.46	103.93	104.83	103.94	104.71	102.89	104.55	107.91	102.59	103.03	105.38	104.51	104.55	105.98	103.66	104.69	106.94	104.32	103.44	105.05	105.06	103.26	102.59	104.72	103.67	104.85	105.01	107	103.68	106.72	105.82	104.55	104.12	103.67	104.98	103.44	105.01	106.46	107.71	103.7	104.77	105.52
105.85	105.5	105.76	107.9	105.15	105.77	106.1	106.05	109.34	106.52	107.81	105.6	107.51	105.92	106.11	108.06	109.01	106.77	106.61	106.06	106.93	107.89	103.82	107.89	105.27	106.44	105.72	105.53	106.39	107.3	105.99	106.74	105.21	107.64	106.19	106.14	107.54	105.59	108.97	105.82	105.69	106.87	105.36	105.55	108.34	106.01	105.77	107.58	107.21	105.87
104.2	104.26	104.43	107.26	106.03	108.04	106.71	105.56	105.21	104.42	107.05	105.83	106.81	107.12	106.2	102.82	105.86	105.03	108.56	106.11	107.28	104.24	105.27	105.62	105.25	103.86	104.75	106.47	105.99	105.51	104.93	105.32	105	106.44	104.13	106.84	106.21	107.52	106.44	106.29	108.54	105.6	107.02	104.26	106.68	105.59	106.58	105.54	106.24	105.12
111.76	113.01	112.2	114	111.01	112.4	112.12	112.39	110.83	113.41	113.29	113.17	111.25	110.43	111.95	111.84	113.06	112.68	111.54	111.93	114.37	111.5	111.67	112.68	110.89	110.78	111.27	111.29	112.93	112.4	109.85	109.78	113.66	111.03	113.92	113.28	114.72	111.84	112.57	111.77	111.45	113.55	108.61	110.62	113.7	113.55	113.66	110.47	112.37	110.33
106.24	103.73	105.06	105.36	106.36	106.88	107.17	105.06	107.1	106.16	107.01	108.18	104.85	105.38	104.48	104.12	107.93	106.85	106.72	107.89	105.61	105.07	107.49	105.59	105.99	103.94	107.4	106.86	103.92	107.82	106.36	106.86	105.7	106.48	105.57	107.85	106.77	106.81	104.83	104.18	104.4	107.05	105.94	105.98	104.94	105.82	106.3	106.3	105.51	105.21
105.4	106.41	106	106.26	105.78	108.47	107.7	104.52	106.03	106.63	104.08	106.58	104.48	105.55	103.11	105.09	106.51	105.76	104.82	105.5	105.16	105.76	104.97	105.46	105.18	105.75	103.91	106.71	105.97	107.17	103.39	104.65	105.67	107.52	104.57	104.39	104.99	106.56	104.75	103.75	104.15	105.35	105.75	102.19	106.77	107.26	104.11	102.9	106.62	105.25
105.76	104.64	105.67	107.31	103.04	105.7	105.65	104.8	105.09	106.47	104.59	105.62	103.1	104.48	105	103.01	104.65	103.06	104.87	104.74	104.08	105.95	104.82	105.11	102.75	104.97	105.6	106.55	103.4	104.42	102.76	104.4	103.81	104.2	104.33	104.22	103.83	104.74	105.21	104.76	104.7	105.95	104.24	105.01	104.65	103.78	105.26	104.51	105.07	105.28
110.57	111.92	111.45	112.26	110.61	110.89	112.38	110.45	110.9	110.74	113.57	107.78	109.88	110.68	109.5	110.74	109.14	110.16	109.84	110.21	110.31	110.98	113.38	111.46	110.49	109.92	107.54	110.38	109.69	113.76	112.1	111.16	109.52	113.14	108.35	110.45	108.78	110.51	110.62	109.75	109.06	108.82	111.33	109.22	110.79	113.61	109.61	110.39	111.36	111.14
110.89	110.97	111.05	107.98	112.61	113.23	109.18	109.9	110.91	112.69	109.77	112.02	113.94	111.81	110.35	111.73	109.69	109.15	109.78	111.33	112.28	112.38	110.62	111.29	112.47	109.92	110.26	111.54	112.39	110.28	111.2	108.81	111.46	111.36	112.05	110.4	110.86	109.83	109.28	112.27	110.86	110.55	112.04	110.52	109.91	110.45	110.86	110.64	108.87	110.54
106.31	104.5	107.55	106.66	107	107.53	107.05	107.74	109.06	105.43	108.81	106.63	104.66	105.12	106.05	105.7	107.89	109.06	109.08	108.4	107.39	107.6	106.15	106	107.81	107.28	106.55	108.69	107.28	106.64	108.84	108.48	104.43	106.91	105.61	110.24	107.59	106.77	106.99	108.17	107.21	109.26	107.82	106.1	105.58	109.87	108.54	105.75	107.34	106.14
110.49	110.18	107.13	108.96	110.03	107.42	110.23	109.07	106.99	108.9	108	107.25	111.87	111.08	108.9	109.74	110.59	110.12	109.7	109.21	108.14	111.08	111.6	107.95	110.02	110.13	109.15	110.92	109.06	110.3	109.37	109.83	106.95	108.25	110.21	109.03	110.73	111.5	110.33	108.86	108.17	107.61	109.21	110.43	110.49	112.37	109.72	110.07	109.09	107.8
112.69	113.09	110.94	110.92	110.78	112.41	114.02	111.73	112.14	112.42	110.74	111.05	115.41	111.19	112.78	112.16	113.36	111.32	111.13	111.24	113.2	112.64	110.96	111.65	113.99	112.33	111.64	111.08	111.7	112.49	113.06	112.92	110.83	114.39	110.72	111.75	110.98	112.3	111.32	112.23	112.97	111.16	111.12	111.81	110.58	111.97	111.06	113.55	113.03	109.33
112.17	111.72	111.89	110.35	113.18	112.05	112.89	110.58	111.52	111.11	112.74	110.4	113.79	111.33	112.17	109.09	111.52	112.78	113.29	111.24	112.17	112.52	111.88	111.04	110.41	111.12	111.8	111.82	112.49	112.76	111.37	111.1	111.51	112.14	109.05	109.02	111.28	113.15	112.12	112.9	113	111.54	112.24	111.12	113.2	110.54	111.68	110.27	110.1	111.2
112.19	114.04	112.23	113.45	113.6	111.43	114.8	113.89	110.19	115.29	113.23	111.82	113.49	110.65	113.21	114.22	113.9	113	113.77	111.44	112.83	114.59	112.61	110.58	114.34	113.4	114.49	111.29	112.74	111.92	112.69	112.61	114.14	112.64	113.58	113.2	111.76	112.74	113.62	113.26	111.56	111.48	112.9	113.72	112.25	111.39	112.27	114.57	113.32	112.68
106.46	106.62	105.17	106.58	104.35	107.64	105.89	107.13	106.26	104.75	105.35	106.34	107.15	107.76	108.09	106.96	105.09	103.78	107.32	103.83	106.06	107.02	105.28	106.06	107.86	107.16	108.6	107.39	105.45	106.26	106.49	107.56	106.86	106.1	106.47	107.95	105.3	105.47	104.88	105.2	105.14	106.57	105.11	103.72	106.62	106.71	104.49	102.73	107.49	105.12
106.3	104.68	106.53	106.55	106.31	108.39	105.51	105.93	106.83	106.76	105	106.5	103.99	106.97	106.64	107.03	104.66	107.82	104.05	107.24	106.18	107.9	104.92	105.56	105.42	108.87	109.24	107.68	108.58	108.34	106.74	105.74	105.04	106.96	107.53	106.56	106.1	107.19	106.48	107.25	105.92	103.44	105.51	106.27	104.9	106.07	105.07	109	105.31	107.04
105.32	104.19	106.15	106.21	106.48	106.63	104.46	104.63	105.93	106.12	104.04	105.54	103.69	105.35	106	107.27	105.25	104.4	104.45	105.12	105.82	105.12	105.83	105.8	106.26	105.98	104.17	105.69	105.66	109.81	104.17	105.79	106.02	106.49	104.82	106.69	105.3	104.69	103.08	107.51	107.92	104.64	105.23	104.9	104.98	106.92	107.84	106.43	104.91	106.06
100.53	100.79	99.241	97.766	98.799	100.14	100.33	99.238	99.587	99.846	101.73	100.91	101.08	98.937	100.6	98.99	99.718	99.736	100.08	99.788	96.88	99.007	101.86	99.821	101.26	99.159	99.629	99.311	99.363	100.09	98.921	99.504	100.88	100.6	99.781	99.227	99.378	100.79	100.14	100.48	98.158	99.328	100.6	99.579	100.17	98.209	99.067	99.5	101.18	101.75
104.08	105.7	107.22	105.82	106.76	103.64	106.22	105.41	104.75	106.15	106.95	108.15	106.23	106.05	108.89	106.6	104.36	105.96	106.04	105.31	104.15	107.45	106.01	104.04	105.98	106.49	105.55	106.54	105.26	106.28	105.02	105.92	106.72	107.32	105.75	105.15	105.54	105.86	105.15	107.13	105.87	104.82	105.75	106.42	104.91	108.11	105.79	104.21	107.05	106.3
111.18	110.69	108.9	109.41	110.6	112.43	109.72	111.83	111.18	110.61	109.85	110.03	108.88	112.57	111.76	109.19	109.64	110.14	110.5	109.28	109.31	111.3	109.68	111.31	108.66	107.74	110.42	109.54	111.66	108.81	111.7	110.84	107.61	112	109.68	112.06	109.1	108.65	111.01	111.35	109.73	112.27	109.88	108.59	110.29	111.95	111.57	111.66	111.56	111.25
104.27	104.18	104.21	102.37	102.69	103.01	102.07	103.28	103.87	104.01	104.14	105.83	104.68	102.21	105.57	105.59	103.9	103.66	102.59	104.47	104.03	105.07	104.43	103.89	103.92	102.12	103.09	103.01	105.51	105.61	102.44	105.5	104.17	104.33	103.09	105.57	106.11	105.13	103.3	104.01	103.46	106.36	105.85	102.9	104.42	105.65	103.54	103.81	105.78	105.26
107.5	106.42	106.27	107.04	106.55	107.17	105.32	106.17	107.63	107.67	105.92	107.62	107.96	106.69	106.07	106.97	108.33	108.59	104.05	105.37	106.97	107.21	106.47	108.68	106.7	106.04	108.24	106.53	108.17	107.31	107.66	107.37	105.88	107.19	105.64	107.63	105.99	106.22	106.48	106.29	106.3	103.26	105.24	105.95	106.49	106.19	107.85	107.79	105.75	105.62
100.36	100.96	101.94	98.939	100.51	102.29	100.38	99.303	100.85	99.004	103.61	102.86	101.26	101.16	100.05	99.411	98.228	98.273	101.67	98.063	102	102.18	99.464	101.96	99.872	102.37	99.432	100.57	99.448	101.12	101.22	102.11	98.025	98.415	100.64	99.772	101.38	101.34	101.36	101.41	100.33	99.063	102.18	99.779	101.72	103.61	101.24	100.95	99.791	103.67
106.7	106.45	105.35	106.62	105.39	106.38	104.72	105.17	108.38	105.42	105.29	104.84	105.75	104.08	105.8	104.94	104.92	105.1	105.6	105.74	101.93	106	106.52	106.04	103.71	106.14	105.36	106.19	103.65	105.61	103.86	105.88	104.38	105.4	107.3	104.46	105.63	103.92	104.85	105.15	105.42	105.11	105.07	107.39	106.42	104.72	102.9	105.16	106.19	104.26
110.84	110.49	113.33	110.86	110.93	112.83	112.15	112.71	111.77	112.37	112.47	112.56	114.89	111.3	111.16	112.56	113.64	111.99	111.58	113.3	112.54	111.12	113.69	112.14	109.53	111.18	113.98	110.65	112.2	112.4	110.77	113.42	111.65	111.31	114.18	112.88	109.53	112.18	112.18	110.48	112.98	113.76	111.54	112.96	113.66	110.97	112.48	111.14	112.19	111.1
110.17	111.95	111.47	111	108.28	112.04	109.91	112.11	111.09	113.07	111.93	110.55	109.51	113.66	110.98	112.05	110.4	109.13	110.49	110.44	110.77	111.49	112.7	110.63	111.67	109.48	110.39	112.05	110.39	110.59	110.35	110.31	110.3	110.59	110.76	110.14	111.44	109.34	110.42	110	110.11	111.57	110.81	111.62	108.98	110.56	110.93	111.62	111.42	111.3
107.46	104.35	106.4	105.13	107.13	106.04	106.63	104.68	106.01	104.64	107.2	105.68	105.3	105.51	106.29	107.54	108.69	106.71	107.51	107.48	108.5	104.42	107.39	108.25	107.41	108.33	104.71	108.16	105.67	106.47	105.87	107.21	106.88	109.48	106.55	106.08	107.08	105.8	106.44	103.49	105.42	105.71	108.51	105.28	106.15	108.39	109.16	106.62	105.69	107.22
104.41	104.1	106.33	104.62	106.64	103.61	107.28	104.46	104.75	103.68	106.48	104.82	104.9	105.74	107.42	107.06	105.93	105.42	106.77	107.24	105.79	106.75	103.08	104.61	106.04	105.09	105.07	107.83	105.47	105.76	105.7	105.1	105.63	108.24	105.71	105.09	106.4	104.57	105.69	106.25	105.98	105.21	104.84	105.49	107.42	105.24	105.06	102.32	106.17	106.57
102.98	107.97	106.73	108.31	105.63	106	107.02	106.78	106.41	105.21	105.92	107.43	106.27	107.75	105.46	104.84	106.42	106.01	104.78	105.27	107.25	106.09	104.17	103.99	105.17	106.33	106.31	105.83	106.96	103.93	104.89	105.72	104.33	103.46	103.84	106.72	107.16	105.33	106.19	105.23	107.1	105.14	105.25	105.71	106.41	104.27	104.93	106.46	105.79	106.16
106.13	105.41	105.47	107.26	105.74	107.03	104.18	106.09	103.57	104.96	107.5	106.95	106.31	104.96	104.73	104.81	106.45	106.79	106.75	106.25	105.09	106.9	102.79	106.46	106.62	105.18	106.43	104.88	106.45	106.31	106.77	107.85	106.52	107.12	105.96	107.72	104.59	104.07	105.69	106.37	103.95	104.11	107.06	107.74	104.63	106.59	106.81	102.66	108.53	104.17
109.42	112.28	111.69	109.33	112.36	111.04	112.79	111.29	112.51	112.32	110.56	110.93	110.99	111.66	112.08	112.47	109.72	109.55	110.65	111.3	110.43	113.01	111.44	110.75	111.11	110.26	110.75	112.14	110.75	108.18	113.54	111.41	111.54	111.23	111.72	110.28	112.89	110.71	111.48	111	111.81	108.33	112.24	110.85	111	112.41	111.62	111.88	111.19	110.36
111.95	113.32	111.6	112.28	113.61	113.53	111.29	111.58	112.02	112.41	111.78	112.92	110.35	112.3	111.67	113.26	113.25	112.93	111.04	113.12	113.01	112.49	110.8	111.35	112.14	113.59	111.93	112.38	113.39	112.17	111.23	111.56	112.07	113.07	112.02	111.85	110.36	115.02	110.96	111.71	111.22	113.46	110.57	111.44	111.79	111.06	113.51	113.57	113.24	113.13
105.97	106.48	104	104	106.19	104.84	106.16	103.64	105.33	106.43	107.64	105.92	106.88	106.69	106.83	107.03	105.58	105.83	106.44	108.75	106.43	105.35	105.81	106.45	104.16	105.27	107.33	105.98	104.79	105.69	104.2	104.96	108.76	104.12	104.24	104.49	105.73	104.35	103.94	102.83	105.95	106.66	104.7	104.01	104.43	105.5	105.32	104.51	105.3	104.15
99.724	100.34	98.008	98.132	99.937	99.656	98.188	100.6	101.03	100.87	102.03	101.4	101.75	100.05	101.76	99.572	99.345	100.58	99.479	99.616	101.43	100.19	100.43	99.696	99.417	101.69	99.606	98.671	100.03	99.725	100.84	99.265	98.664	100.79	98.753	99.925	99.798	99.812	97.487	101.49	101.07	99.705	100.03	101.7	100.54	99.907	99.619	102.36	99.493	100.31
105.8	107.98	106.9	107.82	107.13	108.28	107.48	106.03	105.76	109.45	104.78	106.8	108.55	106.81	105.68	107.23	106.42	106.64	105	109.89	105.91	108.22	106.13	107.06	106.29	106.21	108.19	105.18	103.96	107.47	103.85	105.95	106.47	104.94	106.33	104.97	106.24	107.5	106.46	107.24	106.5	105.81	108.67	106.5	106	106.23	107.93	107.87	106.79	108.66
110.64	111.09	110.5	110.37	112.67	111.03	111.89	111.3	111.61	111.16	109.78	113.24	109.96	109.79	109.73	111.5	113.01	113.15	112.2	111.03	111.22	109.23	110.73	110.94	111.68	109.97	112.62	110.15	110.22	111.76	111.46	109.62	110.47	110.35	110.12	110.36	110.7	111.11	110.31	110.38	112.52	111.05	110.41	109.22	108.74	112.98	112.83	111.56	109	112.67
106.92	106.93	107.12	107.71	105.44	106.02	106.08	106.62	104.7	106.82	105.96	107.47	108	105.81	105.88	105.51	107.87	106.92	107.69	105.85	104.83	106.68	104.85	107.49	104.86	107.12	107.36	105.7	107.08	106.07	105.56	105	107.12	106.44	106.73	106.16	104.86	105.82	107.41	106.08	107.25	106.73	106.28	105.47	104.99	104.52	106.46	104.93	106.14	107.89
109.68	112.42	112.9	110.99	111.58	112.6	111.49	109.9	111.97	113.35	109.16	110.07	112.42	108.33	110.49	112.23	108.09	111.1	110.31	110.07	110.5	112.95	112.53	111.42	113.57	113.22	111.13	111.15	109.4	110.03	111.72	108.41	111.5	111.99	110.47	112.24	111.97	110.33	108.39	110.67	110.9	110.48	111.35	110.75	111.12	109.95	110.98	112.58	109.82	113.91
102.24	100.82	99.016	99.658	100.11	99.561	99.822	101.24	99.659	100.22	98.927	99.582	98.195	103.39	98.845	99.67	99.469	102.23	100.1	100.33	98.604	98.833	100.84	100.09	101.08	97.352	100.53	101.03	101.28	96.899	101.57	99.702	100.61	100.09	100.19	98.608	99.809	100.29	100.68	99.898	100.89	99.936	100.38	101.39	100.7	100.77	100.54	100.35	96.906	98.138
111.53	110.44	113	108.98	111.95	109.92	110.95	109.4	108.29	111.75	105.95	110.32	109.96	110.41	112.04	110.19	110.16	108.48	111.73	110.36	111.52	109.66	111.81	109.6	111.91	109.82	111.1	109.03	108.25	110.1	109.87	111.83	111.26	109.26	109.92	111.82	110.54	113.18	110.15	109.77	111.15	110.44	110.22	109.43	111.15	111.54	109.62	111.46	111.76	111.41
105.85	104.08	105.13	104.38	104.25	103.73	107.35	104.67	105.28	105.23	102.82	107	107.3	106.13	103.83	105	104.72	106.2	105.05	102.77	106.33	104.87	106.05	105.16	105.37	105.2	107.35	103.46	103.44	106.17	106.41	105.1	105.03	106.44	104.77	104.89	106.69	107.51	107.11	104.34	103.84	103.84	103.81	106.06	102.74	104.14	106.16	106.27	106.92	106.3
106.39	104.21	105.46	103.39	105.58	105.52	103.44	106.52	106.58	105.61	105.38	106.35	106.12	104.29	105.88	106.48	106.83	103.93	105.72	105.67	106.81	108.37	105.81	103.71	105.64	105.59	106.49	109.2	103.73	105.84	107.98	104.31	107.66	106.29	103.67	105.53	105.61	104.12	104.43	104.11	108.32	106.42	103.77	105.87	106.55	106.43	105.35	106.22	104.15	106.19
103.87	106.82	104.98	105.49	107.49	104.69	106.91	104.27	104.92	107.48	105.11	104.42	106.18	104.88	104.73	107.02	104.32	107.28	103.94	106.65	105.23	106.44	104.86	104.82	104.58	106	104.71	106.86	105.4	106.83	107.03	107.77	105.74	104.86	107.27	107	107.59	104.79	104.34	106.83	102.98	106.74	107.4	107.31	106.38	105.17	104.64	107.22	107.63	105.48
106.78	105.24	107.09	105.06	106.1	106.12	108.49	106.15	105.51	104.99	105.46	105.76	105.45	104	104.75	105.66	106.48	107.04	104.75	105.4	105.95	103.56	106.76	107.07	106.62	104.71	104.15	104.39	107.18	107.02	104.88	105.82	104.27	105.14	102.99	103.3	105.37	106.16	104.79	104.46	106.43	108.54	105.8	104.44	105.73	105.7	104.71	105.19	104.81	107.55
117.3	117.68	117.13	116.56	117	116.64	114.09	116.52	115.83	115.63	118.48	118.21	117.44	115.95	114.79	116.98	118.22	117.27	118.45	115.72	115.45	118.13	117.19	114.27	115.42	115.79	115.62	114.78	117.12	116.39	116.88	118.5	113.47	116.22	115.93	114.63	114.63	115.73	115.96	116.74	116.51	116.31	116.67	113.79	116.7	115.87	114.51	115.42	115.41	115.81
106.1	107.56	106.75	106.73	106.7	107.56	108.35	106.75	106.07	105	106.6	104.35	107.91	106.99	107.2	108.06	107.07	110.08	107.23	107.24	107.52	105.66	108.68	109.6	108.28	106.16	106.75	105.66	105.82	105.98	106.12	106.77	107.68	106.54	106.58	108.61	106.54	106.26	106.9	104.87	107.79	106.01	107.82	109.13	107.02	106.8	105.87	105.97	109.64	108.08
100.6	101.1	100.98	100.69	101.32	97.778	103.17	100.22	100.43	99.67	99.731	101.07	100.57	101.6	100.02	101.28	99.946	102.74	102.47	99.627	100.35	101.21	103.18	102.05	100.81	99.739	100.96	100.22	99.2	101.25	102.52	100.45	101.63	100.5	101.71	101.26	100.69	100.83	99.597	101.85	103.02	102.7	101.66	100.74	102.57	99.362	99.889	101.61	103.76	99.573
111.87	114.21	112	112.09	113.67	112.09	112.62	110.78	109.97	109.64	112.27	111.98	110.46	110.81	112.58	111.65	113.14	112.37	111.71	112.89	109.59	112.95	111.56	111.12	111.74	110.97	113.62	109.63	112.39	113.85	112.91	112.36	110.43	113.13	113	112.88	112.5	112.81	112.96	112.89	112.95	113.33	114.33	110.5	113.14	111.02	112.05	113.23	110.01	111.08
104.74	105.98	106.39	104.83	107.21	105.07	106.56	106.68	103.56	102.07	106.28	107.28	106.37	106.99	106.6	105.47	105.22	108.5	104.51	104.61	108.73	106.36	106.71	107.69	105.64	104.98	107.19	104.66	106.65	104.8	105.07	107.72	103.49	106.23	105.75	106.96	106.57	105.32	105.62	105.42	103.71	107.12	105.07	106.2	103.79	104	103.46	104.83	105.31	104.34
110.62	111.07	111.48	109.23	109.81	111.57	111.03	112.09	113.27	111.79	112.23	111.27	110.99	112.56	110.91	111.01	112.19	112.99	111.6	110.08	110.86	111.47	110.17	110.06	111.19	110.64	111.7	111.79	110.46	112.76	108.89	109.17	112.24	112.61	111.16	110.45	111.72	111.87	110.95	109.33	111.25	110.14	112.67	111.74	111.23	110.31	111.34	112.72	110.66	110.98
105.84	108.28	107.09	106.44	106.26	106.62	104.32	105.1	106.2	105.21	105.82	107.29	107.36	106.09	105.6	108.78	105.92	104.26	105.14	106.91	106.69	106.09	106.39	106.67	104.59	106.09	106.49	106.05	104.35	104.86	108.68	107.54	106.62	106.11	107.52	106.95	106.95	104.28	108.37	105.18	108.25	105.83	106.47	105.02	106.35	107.82	103.43	104.77	106.79	105.29
103.05	103.97	106.31	105.42	105.58	105.55	104.93	104.9	105.17	104.35	104.6	105.25	105.28	106.94	105	105.55	103.14	106	106.41	105.27	107.96	103.66	106.35	102.41	103.6	104.29	105.14	106	103.64	105.81	102.38	106.46	105.49	104.53	106.6	104.83	105.74	105.02	105.11	105.71	105.97	105.33	105.09	104.15	102.72	104.12	105.76	107.06	104.08	105.95
106.48	104.39	106.08	105.47	104.7	105.55	105.09	102.93	106.55	105.03	103.59	104.38	102.29	106.44	105.43	104.54	107.65	107.66	106.98	106.98	105.48	105.3	107.99	107.3	106.86	105.53	107.21	105.17	103.88	105.88	105.57	105.73	107.44	104.27	103.99	107.12	104.51	104.97	103.97	104.14	106.35	104.92	105.59	106.34	104.3	105.06	108.11	105.09	103.8	107.41
112.97	112.5	110.86	111.72	112.27	111.55	111.42	110.56	111.68	111.78	112.92	112.63	110.56	109.59	110.81	111.73	112.6	111.96	113.82	112.44	112.64	112.3	111.98	111.43	114.37	112.13	111.62	112.36	110.88	114.22	113.66	113.95	112.76	114.29	111.85	111.38	112.53	109.62	111.38	114.03	113.15	110.36	110.2	112.58	112.3	113.22	111.22	109.51	110.5	112.19
106.35	105.94	105.01	106.1	103.77	104.72	104.62	105.65	105.87	104.51	106.37	105.58	105.78	103.12	106.02	105.3	104.47	106.28	105.21	104.08	101.94	106.69	107.45	105.71	104.46	106.3	105.66	106.96	104.69	104.96	106.42	105.16	107.73	105.22	105.2	107.19	105.46	105.64	105.38	106.57	106.01	104.73	105.3	105.84	105.83	106.53	105.64	106.99	106.37	106.58
105.36	107.78	105.21	108.09	104.11	105.98	105.81	106.41	107.77	106.25	108.03	105.35	106.69	107.34	104.61	104.51	108.68	106.86	104.44	104.36	105.23	106.17	105.14	105.25	106.79	105.15	106.92	104.52	105.76	106.02	105.37	105.46	105.4	107.57	107.77	102.98	108.25	104.11	104.08	106.24	105.85	106.24	106.18	106.89	106.59	105.14	107.04	104.76	109.62	106.76
103.17	104.69	105.36	104.55	104.56	103.89	103.04	106.07	104.19	107.09	107.56	106.46	105.72	106.08	104.66	104.4	106.77	104.36	107.35	104.73	105.05	106.58	102.97	103.9	105.44	105.97	103.72	107.23	106.7	104.24	104.49	104.29	105.54	105.54	107.58	106.25	105.8	107.34	104.27	107.9	105.25	105.95	104.61	104.26	104.23	107.27	106.58	104.45	105.01	102.59
108.38	107.75	110.34	111.32	112.62	111.68	111.24	112.9	111.65	112	110.13	110.87	112.07	111.18	109.74	113.43	111.52	109.93	110.66	111.25	112.16	111.78	111.3	110.45	110.68	108.82	111.55	112.97	113.9	112.4	110.88	111.58	110.87	111.83	113.11	112.63	112.17	110.62	109.72	111.4	111.76	110.71	112.6	109.45	109.35	111.34	111.53	110.64	111.94	112.2
111.6	112.08	110.55	110.57	111.98	110.97	112.25	113.02	110.98	111.89	110.65	111.09	112.69	113.29	112.64	112.75	111.31	113.4	111.43	113.94	112.92	113.79	111.14	110.7	112.06	112.73	110.16	113.04	112.74	111.85	110.2	113.02	112.79	112.75	112.83	112.77	110.41	111.16	113.71	114.17	111.98	114.02	114.49	112.39	109.5	111.1	111.77	109.22	112.18	112.05
109.57	114.34	112.92	112.06	112.22	111	113.59	113.15	110.03	112.06	109.4	113.39	113.88	113.07	110.97	111.36	113.57	112.95	113.11	111.25	110.91	111.22	111.2	112.59	113.44	112.75	111.8	112.23	111.31	110.45	110.85	113.78	110.26	111.15	111.71	110.86	111.75	111.74	111.87	112.99	111.83	113.33	111.75	111.89	112.75	110.52	110.4	109.85	111.01	112.19
99.269	98.55	99.995	100.56	100.62	99.174	98.912	99.424	98.536	101.14	100.9	99.971	100.83	101.7	101.46	101.47	99.887	99.544	99.796	99.198	100.49	100.01	101.33	98.889	99.327	100.61	99.987	102.19	100.18	100.04	101.39	101.37	100.68	99.399	99.243	99.908	98.442	101.16	97.958	99.465	100.32	99.973	101.67	100.27	101.05	100.41	101.5	102.05	100.1	99.87
111.77	112.27	112.36	113.98	112.13	111.56	111.8	113.17	112.92	111.19	110.79	111.23	113.17	112.45	113.85	111.03	112.61	112.35	112.91	111.91	110.02	114.27	114.32	112.83	112.23	110.56	111.65	113.17	111.63	112.52	113.91	111.89	112.39	111.67	112.99	110.76	111.88	111.12	112.03	110.65	111.38	112.48	113.25	109.67	112.94	113.26	112.32	114.94	113.53	111.85
100.82	99.745	99.699	100.64	97.059	101.1	97.986	98.362	98.574	99.695	99.884	99.859	100.16	101.31	97.373	98.763	100.84	101.44	97.401	100.42	103.05	99.031	99.976	101.05	98.926	101.05	99.423	97.506	99.393	100.26	99.177	99.983	98.476	98.252	100.64	101.49	99.884	100.38	100.89	100.2	99.788	98.764	100.29	99.434	98.642	101.28	100.21	101.73	98.84	101.49
107.5	107.01	104.94	106.51	106.22	107.78	107.38	108.37	106.94	105.43	107.37	109.3	106.02	106.04	106.04	106.54	107.28	106.42	105.37	109.42	106.48	107.88	106.92	105.8	105.06	107.09	106.83	106.03	107.37	107.99	106.77	107.93	107.3	107.15	106.74	107.48	106.55	105.55	108.37	105.97	108.78	104.45	105.17	106.28	105.3	106.99	106.93	107.63	108.21	105.6
106.38	104.48	106.01	106.1	104.47	107.46	107.43	105.99	107.75	107.07	105.74	109.98	106.49	108.27	105.31	107.28	105.22	107.04	106.35	106.13	107.32	108.77	108.84	108.96	109.07	105.91	107.04	105.74	108.12	105.05	107	106.49	107.35	107.45	106.19	110.6	107.6	106.74	106.93	105.45	107.72	107.21	109.38	107.11	107.28	105.47	105.73	107.86	106.5	107.43
107.32	106.8	104.98	104.14	105.99	106.16	104.99	107.28	106.13	105.44	106.54	108.03	107.55	106.59	107.67	106.84	107.59	104.37	105.43	107.14	105.41	107	105.86	104.23	104.95	107.13	107.33	104.88	106.13	104.67	105.58	107.54	105.12	103.43	105.52	105.51	105.33	107	105.85	104.76	106.87	107.77	108.01	104.86	108.47	106.54	105.39	103.95	107.22	105.59
105.29	107.97	103.13	105.06	107.27	104.17	104.82	107.54	104.9	103.56	106.23	104.5	105.19	106.7	105.41	106.43	105.49	107.82	106.31	104.89	108.78	105.6	107.39	104.95	106.87	104.93	103.46	106.92	104.85	108.98	106.28	104.57	105.41	104.03	105.09	104.64	105.36	104.8	104.75	104.94	104.31	102.3	107.52	104.11	104.42	105.49	106.83	104.64	103.86	103.01
99.335	100.54	101.58	101.57	99.43	100.22	100.52	100.62	99.72	102.32	100.04	99.343	99.181	97.784	99.787	101.46	102.08	100.37	102.01	99.096	98.512	100.46	99.145	101.27	98.942	100.95	101.33	100.68	99.872	100.14	100.69	99.681	100.47	98.008	97.292	100.63	100.65	99.859	99.221	101.56	99.129	102.45	100.14	100.33	101.65	98.582	101.47	101.07	100.07	101.3
102.03	98.042	99.335	101.08	100.93	100.8	100.3	99.781	98.999	99.418	100.84	99.78	100.71	97.997	100.57	101.21	99.076	98.107	98.333	99.516	100.05	102.84	100.03	101.04	99.654	102.88	99.22	99.063	100.74	99.965	100.69	96.601	98.144	101.02	99.072	101.57	101	101.27	99.079	100.48	100.58	101.18	98.624	97.857	99.707	98.234	100.47	102	102.14	99.129
102.06	105.57	103.37	104.45	104.61	103.86	105.45	104.81	105.84	103.59	103.76	103.33	104.62	102.72	104.71	104.43	105.14	103.42	106.53	102.8	102.93	102.93	105.6	106.26	103.35	103.98	102.17	102.53	105.34	102.7	102.53	102.77	104.31	104.38	105.71	104.47	105.01	103.43	102.56	102.57	103.59	105.21	106.09	100.56	103.52	102.94	107.01	103.58	105.07	105.07
112.42	112.42	109.72	111.85	113.61	108.75	113.38	111.09	111.11	110.82	113.23	112.28	110.43	109.61	111.69	110.95	110.05	113.27	108.2	112.99	110.27	111.5	110.84	110.59	111	109.35	111.02	109.96	110.16	110.65	111.67	109.88	110.82	112.55	111.11	109.6	109.66	112.33	110.03	112.58	113.04	111.57	112.4	110.47	110.56	111.03	108.05	109.66	115.42	107.87
104.51	108.08	105.4	106.42	105.46	103.58	104.09	104.75	106.51	104.46	104.06	104.71	105.34	105.65	104.84	105.8	105.25	103.63	105.74	105.53	104.1	104.93	105.08	107.18	105.39	105.5	104.99	104.49	102.96	105.51	104.72	106.9	107.36	105.51	107.13	103.59	106.44	106.95	106.46	106.03	104.55	105.34	105.07	104.76	105.73	104.88	107.46	104.08	104.15	105.8
106.18	108.7	106.38	107.05	104.88	106.8	107.46	105.35	106.73	106.89	106.54	106.44	107.09	107.37	107.77	106.64	107.79	106.22	106.95	107.98	105.89	107.94	105.97	106.93	105.4	106.57	108.04	108.24	108.13	107.93	106.02	108.35	104.97	107.56	107.06	106.65	108.51	106.81	106.51	107.32	107.35	108.36	106.27	106.78	107.22	105.7	105.78	105.5	105.4	108.75
113.6	112.53	111.92	112.17	113.32	111.71	114.69	112.84	112.46	111.07	112.72	111.94	112.99	113.03	114.8	112.42	113.45	111.66	110.53	113.14	112.46	112.03	111.03	111.96	111.89	115.01	112.87	114.22	113.56	114	111.43	114.74	113.08	111.56	114.09	115.5	112.81	111.12	116.21	113.22	113.82	112.29	111.88	112.16	112.64	113.28	112.87	114	114.07	113.51
105.56	104.44	104.56	105.41	104.41	105.62	106.73	104.59	105.53	103.93	104.27	102.84	104.38	104.68	104.96	103.19	103.28	106.18	105.97	103.57	104.51	103.97	104.97	105.16	104.93	103.29	104.11	103.9	104.36	105.55	104.6	103.89	105.44	104.95	104.4	103.31	104.19	104.1	105.12	105.17	102.86	105.85	102.81	105.14	102.37	104.67	103.55	105.53	104.4	106.57
105.05	105.28	105.5	104.41	107.09	104.28	106.58	106.74	106.98	106.16	105.36	105.14	104.27	108.71	105.17	102.48	103.95	106.83	105.94	105.55	107.2	104.98	104.79	105.54	105.16	105.68	104.43	107.19	106.16	103.36	105.24	106.12	107.6	103.23	103.65	104.56	104.17	103.64	104.6	106.54	105.54	105.06	104.8	103.99	104.82	105.44	105.97	104.42	106.35	105.34
115.46	115.65	112.66	111.08	111.05	112.29	111.24	112.55	109.97	111.79	112.14	110.3	112.59	113.36	110.78	110.81	112.46	110.8	112.66	111.57	111.1	110.28	112.85	111.18	112.28	110.93	113.04	113.69	112.05	110.69	112.17	112.66	111.15	112.97	113.4	108.92	110.24	111.56	110.97	114.48	112.37	113.25	112.24	112.86	111.13	114.96	112.61	113.51	111.93	110.43
105.37	106.02	105.8	106.46	106.65	106.36	106.25	104.52	104.16	104.58	106.29	104.89	106.26	105.89	106.45	104.27	104.93	105.42	105.36	105.82	106.02	103.94	104.25	106.61	107.6	105.78	105.62	104.5	105.48	102.99	106.71	106.68	104.97	105.69	107.47	105.83	104.63	106.4	103.98	108.31	103.97	106.57	106.84	108.13	105.3	106.51	104.02	106.05	106.52	105.4
112.33	111.73	108.25	109.2	109.61	112.67	111.4	109.9	111.36	109.9	110.33	110.89	110.61	111.69	108.58	109.03	110.25	110.03	111.26	108.15	110.18	109.55	111.46	111.28	110.61	108.89	111.47	109.27	108.81	109.84	111.83	110.04	111.58	110.53	111.25	110.87	108.85	112.86	112.52	111.86	109.72	111.45	111.17	110.33	111.37	111.29	110.98	111.98	110.08	110.74
99.707	101.67	99.635	100.14	101.07	99.199	98.187	99.648	100.31	100.01	98.341	100.1	97.499	99.447	100.61	101.41	100.59	101.53	99.098	99.66	99.868	101.98	99.547	99.401	100.61	97.793	100.48	99.383	101.61	99.77	99.523	101.74	97.456	96.562	98.029	101.1	98.713	99.309	100.21	100.43	100.17	97.322	100.21	99.181	98.415	102.33	99.14	100.59	101.59	100.53
100.43	99.204	99.769	100.84	99.147	101.36	99.769	100.2	101	97.821	99.495	100.2	99.575	100.31	99.41	100.84	102.23	102.32	99.496	96.582	101.72	99.724	99.538	100.91	101.44	101.39	99.672	100.05	100.91	101.33	100.34	101.2	100.16	101.21	100.89	100.13	100.19	100.15	98.057	99.391	100.7	102.28	101	100.11	99.524	100.02	100.07	100.32	101.61	98.782
103.62	106.35	103.36	106.62	106.71	107.46	107.03	104.75	105.25	103.76	109.09	104.92	107.32	104.53	104.4	105.96	105.23	107.69	105.43	107.03	105.46	107.61	105.61	107.12	107.97	106.58	107.08	106.74	104.28	105.34	106.16	105.75	104.26	104.61	105.92	107.93	107.33	106.72	106.19	104.44	107.76	106.59	105.9	107.01	105.09	105.06	106.63	103.06	104.15	106.43
106.05	103.79	104.34	105.33	106.14	107.57	104.77	104.07	106.99	105.52	105.3	104.47	105.29	106.26	106.03	104.82	105.44	104.96	105.97	106.09	105.67	102.39	103.91	103.48	103.97	105.51	105.22	104.24	104.42	103.69	104.4	104.69	106.78	106.01	105.25	106.22	105.8	106.74	103.37	105.1	104.97	105.07	106.33	104.97	106.34	103.11	105.74	107.7	106.36	106.76
117.17	115.17	116.23	114.74	117.32	115.14	116.94	117.56	117.01	117.02	116.49	115.04	117.58	116.71	115.56	115.04	116.86	115.53	117.53	116.36	116.76	115.31	116.33	115.65	116.01	115.31	115.62	115.55	117.66	115.96	116.49	116.62	118.41	116.14	117.36	116.42	116.46	114.93	117.69	114.76	116.09	117.18	118.11	114.55	116.52	118.21	115.42	114.64	116.15	117.22
114.83	111.67	113.45	113.72	112.73	112.46	115.68	112.43	112.23	112.66	113.04	114.94	114.58	114.02	110.73	113.19	112.79	111.88	111.36	114.96	111.62	112.59	113.29	111.64	112.72	112.46	110.99	112.44	112.48	111.94	113.42	114.09	113.43	111.53	112.86	113.19	113.54	113.08	113.09	111.93	112.74	112.15	114.05	112.69	114.13	114.81	113.33	111.85	115.13	113.54
107.95	110.8	109.61	111.58	110.78	109.68	108.5	110.3	110.73	110.33	110.77	111.08	110.36	111.24	108.84	110.95	111.33	109.63	110.27	111.27	109.67	110.15	109.04	110.67	111.02	109.82	109.88	113.13	108.96	110.25	111.7	110.22	109.11	111.37	110.23	112.01	110.23	108.34	110.16	110.08	109.58	109.31	111.31	110.04	111.55	110.32	109.14	113.3	109.6	109.64
104.65	106.38	105	106.82	107.43	103.45	105.64	105.7	105.16	106.28	106.85	104.09	106	106.49	105.2	107.06	104.97	105.64	104.29	107.85	106	105.78	106.69	105.15	105.62	106.65	106.48	107.21	105.52	104.24	105.1	104.45	106.91	104.66	105.6	108.5	105.84	104.75	105.59	105.93	104.66	104.8	105.68	108.64	105.67	103.67	105.03	102.92	103.61	104.41
111.28	111.12	112.05	110.47	108.99	111.22	111.66	111.57	114.16	112.24	111.81	113.73	110.45	112.24	111.01	111.51	111.99	112.28	111.8	111.15	109.58	112.9	111.51	109.39	110.67	111.75	111.73	110.09	111.23	114.34	111.03	110.49	111.55	112.44	113.02	111.74	112.18	109.75	112.98	111.14	110.88	112.59	111.48	113.22	110.78	113.29	110.23	112.56	112.8	112.34
106.7	104.49	103.7	105.76	103.72	106.85	103.88	105.54	107.54	106.03	106.55	105.7	107	104.71	105.46	106.83	104.93	103.61	107.28	104.59	105.38	106.04	106.55	108.29	105.72	107.24	104.93	105.5	106.86	108.03	106.32	106.63	106.14	106.34	103.75	106.25	104.9	105.66	103.62	107.14	104.96	105.87	106.27	106.48	108.53	104.36	105.76	105.95	104.96	106.33
107.52	106.52	107.5	106.4	107.73	107.96	107.61	107.34	108.3	107.79	107.57	109.85	105.35	107.77	106.09	108.22	106.14	105.35	107.3	108.66	107.33	108.36	106	105.01	108.62	105.46	106.68	105.47	108.67	104.68	104.81	107.12	105.35	105.61	106.53	108.58	105.99	106.92	105.92	106.62	108.5	106.85	107.98	105.57	106.02	107.09	106.19	107.83	106.66	106.38
107.87	107.79	106.39	106.27	107.37	104.5	105.77	107.5	106.2	105.95	108.59	105.59	108.02	107.92	107.09	109.03	106.35	104.91	106.38	105.15	108.82	108.03	106.08	105.21	106.34	103.88	104.66	105.17	104.45	106.33	104.81	107.35	107.86	106.13	105.4	107.57	105.47	109.73	107.48	108.52	107.38	103.62	108.19	108.4	106.72	107.39	107.54	109.45	106.23	107.23
105.06	107.51	106.66	108.4	106.18	104.75	105.1	106.42	103.21	105.72	105.93	106.45	103.95	106.89	104.95	107.53	107.79	108.07	104.87	105.2	106.28	105.1	102.77	103.86	106	104.37	105.5	107.09	106.54	106.84	105.03	107.92	106.98	106.47	105.07	107.26	105.95	105.57	103.9	104.28	106.14	105.82	105.84	103.49	105.61	104.06	105.48	106.53	106.5	107.31
106.31	107.1	106.89	105.58	105.06	105.25	105.61	105.11	103.84	105.29	105.19	106.53	105.8	105.17	106.47	108.15	106.9	107.5	106.98	106.19	106.98	106.59	105.19	104.6	104.7	107.85	106.73	105.58	105.43	105.1	106.62	104.54	104.64	106.87	108.23	105.62	106.5	108.61	106	106.17	105.87	106.37	104.89	105.8	105.73	105.81	107.59	106.95	105.19	106.5
108.02	107.01	106.63	106.87	104.69	106.63	105.18	106.69	107.02	106.74	106.32	105.06	104.01	108.44	108	107.25	107.62	106.83	106.32	106.66	106.36	107.8	106.44	105.94	105.54	106.38	106.38	106.48	104.56	104.2	108.03	105.78	106.73	104.33	103.94	106.94	106.22	106.43	106.49	105.85	105.25	105.56	105.83	105.08	106.82	107.77	105.1	105.51	105.48	106.46
112.16	110.93	110.82	111.57	111.7	109.83	111.19	110.87	113.94	112.59	112.64	110.6	113.52	109.78	112.82	110.32	112.61	111.6	110.32	110.79	109.73	111.3	111.32	111.29	113.39	109.49	111.34	112.05	110.05	110.68	111.38	110.91	110.41	110.27	108.68	111.46	112.17	112.19	110.33	110.1	111.16	112.17	111.57	110.56	112.87	110.65	111.25	113.47	110.17	109.12
103.7	105.08	103.97	108.83	105.57	103.98	103.29	104.71	106.41	106.31	103.8	103.17	106.36	106.04	106.38	107.62	107.37	103.33	106.59	105.53	105.58	105.35	104.53	106.04	104.52	105.86	105.84	103.09	104.84	104.6	105.21	103.51	104.84	103.6	105.36	104.04	102.13	105.47	106.29	104.68	104.77	107.61	106.12	105.52	103.06	104.25	105.06	105.35	105.32	108.6
100.61	101.88	100.29	99.576	102.21	101.36	97.592	101.69	101.88	101.17	98.708	99.631	99.501	100.61	96.998	100.24	101.17	101.86	97.913	100.21	99.74	100.51	99.432	98.41	100.96	100.63	99.949	99.14	101.03	102.49	98.855	99.658	100.69	100.42	101.35	99.984	100.82	98.214	100.72	100.19	100.28	99.069	100.43	100.03	99.312	101.25	100.64	99.454	101.88	101.69
110.42	108.35	110.99	109.81	108.6	109.85	109.36	109.83	110.36	109.3	108.02	109.57	109.64	107.01	110.46	111.16	110.16	108.19	108.63	110.02	107.6	109.43	109.22	109.48	111.4	109.8	109.3	108.56	110.8	108.51	108.89	108.96	110.19	110.81	108.85	109.57	109.98	108.58	110.05	109.04	111.71	110.13	112.33	109.94	110.86	112.78	110.62	108.4	111.95	107.8
110.4	109.74	111.57	109.94	108.38	110.07	108.4	111.97	108.56	110.75	109.82	109.8	111.18	111.41	108.42	111.2	112.45	110.16	109.32	110.94	109.65	111.68	112.68	110.82	109.49	111.36	111.14	110.56	110.33	112.32	111.51	111.19	112.16	110	109.06	110.61	111.63	108.15	110.66	111.21	109.4	110.21	108.6	111.94	113.27	111.96	110.82	111.55	108.72	108.91
107.43	102.9	105.86	105.59	107.12	107.55	105.84	107.85	107.25	106.26	108.07	107.95	105.26	107.59	105.38	108.36	106.78	106.66	106.36	105.63	105.18	107.48	106.28	106.85	106.22	105.58	105.23	107.55	108.03	106.54	104.84	108.17	107.13	106.22	105.71	106.31	104.96	104.68	106.11	106.15	109.73	107.2	105.63	108.31	105.71	108.21	104.84	104.9	105.75	107.46
107.28	105.09	105.5	104.04	107.08	105.49	106.65	106.16	106.2	105.03	106.33	109.04	105.61	106.95	107.02	104.11	109.15	107.01	106.61	107.04	104.74	104.07	104.52	106.9	105.87	105.77	105.74	109.2	107.85	106.86	104.78	106.05	107.4	106.48	106.65	108.22	104.42	104.2	104.68	106.78	107.51	106.84	105.67	106.43	104.73	103.85	107.03	107.14	106.88	107.29
111.76	113.77	112.3	114.31	112.84	109.73	112.38	113.28	113.32	111.91	113.42	112.93	111.77	114.44	113.44	114.4	113.24	112.41	112.65	111.27	112.58	113.61	112.19	114.21	111.04	112.64	114.69	111.51	112.24	113.59	114.5	111.88	113.61	112.52	113.47	114.32	113.37	110.53	112.08	112.87	113.04	111.42	112.68	112.63	114.85	112.92	113.61	115.12	113.6	114.55
106.42	106.55	106.13	106.64	107.24	109.43	105.14	107.37	106.49	106.86	107.15	108.67	105.44	106.07	106.2	107.01	108.21	104.86	107.65	107.88	106.56	105.9	104.86	107.91	107.13	108.96	109.02	105.57	106.07	106.22	106.44	105.39	106.12	107.29	107.71	105.43	105.85	105.44	107.29	109.33	106.71	106.03	107.73	106.83	107.19	108	105.85	107.23	107.44	107.4
106.4	105.37	106.66	105.9	107.61	105.78	104.99	107.71	106.97	105.94	107.29	105.25	108.6	107.56	105.14	108.76	108.24	105.96	105.14	106.78	106.65	106.82	105.46	105.13	106.05	104.46	104.89	106.32	106.33	106.18	105.87	105.37	105.79	106.92	105.9	104.32	105.25	105.68	103.13	105.84	107.45	106.61	106.48	106.62	108.03	105.85	106.5	104.32	103.19	107.34
111.7	113.22	110.63	112.04	111.72	110.55	112.36	111.54	112.71	111.2	112.06	111.45	114.06	111.8	111.64	108.63	111.56	111.75	111.14	111.8	113.38	112.92	110.97	112.01	111.73	113.46	113.52	111.27	113.95	112.53	113.66	110.06	110.75	113.8	112.5	112.45	111.41	109.97	112.28	113.81	112.46	109.89	112.33	114.59	111.52	109.66	111.4	113.12	112.68	112.91
105.22	103.67	106.39	105.13	104.72	104.61	105.91	105.46	105.5	105.84	104.92	106.05	107.64	105.37	105.47	106.52	106.86	107.67	106.38	105.2	106.66	104.92	106.39	102.47	105.14	104.5	104.66	106.4	106.31	105.15	107.11	105.74	105.42	103.68	105.18	106.92	103.66	105.08	104.23	107.25	105.3	104.57	105.23	106.56	105.58	106.71	104.7	103.9	105.92	106.59
112.72	111.65	112.14	112.29	110.13	112.16	111.47	114.15	110.61	113.93	113.55	108.48	113.2	111.39	112.81	112	112.7	112.75	112.77	113.76	112.58	112.96	111.44	114.31	112.36	113.05	112.81	113.63	112.53	112.82	114.61	113.35	112	113	113.53	114.24	112.41	113.09	113.25	114.78	111.94	111.84	112.06	113.97	113.48	115.34	111.55	113.26	112.76	111.33
100.22	101.32	100.49	99.851	98.844	100.87	98.851	99.93	99.382	99.133	100.44	100.9	99.789	100.74	98.747	101.45	98.817	100.39	97.916	99.669	98.875	101.68	98.774	97.361	100.97	101.27	100.51	99.663	100.95	99.406	100.99	98.32	99.678	100.5	98.653	99.059	100.18	99.52	100.25	99.659	100.16	99.197	99.906	100.73	99.495	99.816	101.15	102.51	102.91	99.287
100.85	101.28	99.878	102.32	98.181	103.22	98.776	101.61	100.84	100.97	100.2	102.52	101.58	101.35	98.943	99.459	100.81	98.532	99.382	102.32	101.43	97.536	102.17	98.737	100.37	100.62	101.33	102.98	98.747	100.81	98.909	99.826	102.47	100.72	102.87	100.41	99.626	100.77	101.16	99.524	99.916	103.61	99.736	101.91	100.91	99.155	101.2	99.035	100.42	101.39
107.08	106.63	105.92	105.48	104.9	106.55	105.5	105.51	106.69	106.11	107.2	106.01	106.95	107.24	105.63	103.9	105.18	107.82	105.53	106.42	106.24	107.29	105.89	105.63	106.68	103.76	104.31	107.19	107.31	105.12	105.31	105.84	106.8	107.53	105.18	106.57	104.85	104.64	104.82	105.88	106.04	106.72	106.07	107.18	105.58	105.9	105.87	106.83	105.97	104.76
108.19	104.85	102.11	105.38	104.16	106.31	104.28	107.02	106.64	105.73	103.12	104.67	103.83	105.94	105.02	105.03	105.85	104.57	108.39	103.98	107.51	105.53	104.72	105.02	106.06	106.84	106.23	105.08	105.49	105.5	106.87	106.33	106.12	108.37	106.57	107.15	104.6	105.74	101.24	105.47	106.31	104.88	104.15	107.23	104.14	106.12	105.57	107.04	105.96	105.36
107.12	104.91	105.84	107.56	106.59	105.52	107.17	105.07	106	107.16	105.17	106.48	106.94	105.82	103.03	105.97	105.93	108.4	105.73	104.39	106.16	104.53	107.85	105.42	106.14	107.25	104.41	107.25	106.98	106.72	106.68	105.29	105.14	106.06	104.13	103.76	105.8	104.64	104.29	106.42	106.31	106.84	105.75	104.89	105.52	109.62	106.73	106.59	106.78	105.6
117.56	117.35	117.07	116.68	118.95	115.46	117.53	117.49	117.22	116.88	118.08	119.72	116.46	118.52	116.35	117.3	117.09	116.65	117.75	118.85	117.98	117.39	116.07	118.78	117.32	117.57	118.95	118.91	120.09	118.32	116.7	116.49	119.78	115.98	114.56	116.24	117.68	117.88	117.56	118.72	119.36	116.09	117.98	118.4	120.1	118.31	119.41	117.11	117.76	120.2
111.37	110.79	112.21	109.4	110.08	112.08	112.17	112.65	111.86	111.72	110.69	110.55	112.37	111.22	107.83	111.25	112.34	109.59	111.55	112.15	112.22	111.65	111.12	110.37	111.79	112.41	110.12	110.05	112.1	111.59	112.08	110.56	112.39	111.67	110.72	111.94	110.76	112.05	111.16	112.5	113.78	113.24	110.46	111.27	113.57	111.13	110.35	111.14	111.42	112.11
105.57	109.13	106.19	109.29	107.74	106.41	108.07	107.81	105.58	108.36	107.65	106.45	107.41	105.55	104.94	104.49	106.61	107.39	107.1	108.24	106.84	106.94	105.76	107.87	106.6	106.87	108.45	105.35	107.22	106.07	106.7	106.94	106.59	105.36	110.21	105.98	105.28	107.2	106.81	106.78	107.57	107.62	106.02	103.74	107.29	104.98	107.52	106.97	106.99	106.55
112.11	110.95	112.14	111.36	111.44	113.55	111.81	111.12	113.86	111.46	111.74	112.31	109.85	111.4	111.25	111.23	112.49	110.92	110.56	112.25	112.49	111.91	110.46	112.55	111.54	111.71	110.98	111.1	114.08	110.97	110.22	113.14	111.89	111.78	113.55	112.94	111.25	111.33	112.31	113.83	111.56	111.66	111.28	110.97	111.54	109.79	112.82	109.77	112.59	111.84
99.303	101.44	99.05	98.792	99.86	100.93	99.192	100.21	100.85	102.1	100.74	103.5	101.18	102.19	100.36	101.52	101.98	102.73	100.4	102.48	101.01	100.87	100.2	98.765	101.44	100.78	100.02	98.379	98.994	99.135	98.976	99.831	100.59	99.345	98.984	98.873	100.83	99.579	98.852	100.3	100.89	100.86	101.75	98.676	102.86	101.36	99.888	100.29	99.385	101.41
109.81	110.14	112.84	110.7	112.15	111.49	112.35	109.74	111.74	112.57	110.61	111.25	110.05	112.18	112.64	110.78	110.27	111.62	113.14	111.67	113.82	113.24	110.1	112.02	111.99	109.92	112.36	113.4	112.01	112.26	111.26	112.22	110.63	111.43	111.58	110.62	110.95	110.94	111.32	113.69	110.32	113.95	110.49	113.85	110.53	112.29	110.37	113.48	112.47	110.58
113.38	113.98	114.62	108.17	113.55	110.24	110.09	109.38	113.66	115.13	109.74	112.07	111.17	113.39	111.96	111.52	112.89	112.39	113.31	110.19	111.77	111.17	111.63	113.01	112.57	111.53	113.79	113.29	112.88	111.25	110.48	109.96	111.41	111.39	112.23	111.28	112.32	111.74	112.46	111.68	111.29	112.69	110.75	112.72	111.27	113.35	111.2	110.04	111.86	110.7
113.79	112.7	112.47	114.48	111.07	112.52	112.34	112.02	113.12	112.18	112.97	113.45	113.93	113.71	114.68	113.75	112.76	113.98	114.19	112.65	112.04	112.89	113.41	113.86	112.89	113.42	111.26	114.47	109.67	111.64	112.54	113.42	114.15	113.92	112.57	110.76	111.98	112.41	112.01	113.39	113.05	113.12	114.27	112.28	113.84	111.81	111.23	111.88	114.71	112.93
106.33	103.81	104.6	104.47	104.61	103.2	106.42	102.36	103.89	104.62	104.9	104.39	106.13	105.04	103.45	103.3	104.71	104.28	106.42	104.05	104.42	102.48	104.76	106.96	105.23	104.21	104.63	104.05	103.65	105.87	104.39	105.53	106.28	105.01	106.11	101.83	107.18	105.18	103.64	105.52	104.68	104.28	106.05	105.71	104.04	102.45	106.01	105.29	103.84	102.03
110.78	112.34	112.31	109.74	110.96	112.08	108.32	108.29	111.06	108.47	106.79	111.48	110.42	113.72	111.24	112.26	111.11	110.81	109.88	110.71	109.59	110.82	109.85	109.38	108.5	109.46	110.42	112.82	111.54	110.05	111.59	110.76	109.46	109.36	111.71	110.72	110.33	111.81	109.74	109.32	110.34	110.44	109.91	109.27	111.52	111.56	111.77	112.95	111.66	109.85
100.56	100.75	100.47	97.893	101.28	100.88	99.378	99.37	100.9	101.35	99.857	101.07	100.54	98.985	100.7	100.93	98.723	102.13	101.6	102.45	100.99	101.32	102.5	101.74	99.481	98.544	102.52	99.761	99.063	99.238	99.433	101.1	101.72	100.06	101.02	100.59	99.246	100.3	105.43	99.086	102.01	100.97	101.24	100.31	101.81	100.21	100.9	99.788	100.4	100.94
98.514	101.67	101.7	100.45	99.642	100.91	101.94	102.29	102.14	100.52	101.48	100.41	98.193	100.24	100.72	98.975	100.85	101.28	100.03	99.487	100.24	99.967	101.32	99.802	100.59	101.95	99.988	100.27	101.41	98.216	99.501	99.108	100.89	98.885	98.676	99.708	102.02	99.903	103.42	101.66	100.25	100.91	101.33	99.992	98.466	102.14	99.997	101.18	99.143	101.76
114.9	114.87	115.31	115.49	116.84	116.39	115.45	116.23	116.34	117.83	117.06	116.06	116.42	113.28	115.66	118.27	115.7	116.29	115.91	118.08	118.32	114.18	116.19	114.58	117.18	116.96	114.22	115.84	115.28	112	115.21	115.21	115.87	114.84	114.81	116.64	115.05	115.33	116.53	114.89	118.44	116.93	117.37	114.62	114.36	115.28	115.81	116.56	114.14	115.5
105.56	103.83	101.45	106.32	104.66	105.53	104.05	104.59	104.28	102.93	106.05	104.96	103.5	103.2	103.09	104.14	105.33	106.08	104.38	106.52	104.01	106.31	104.65	104.13	104.2	105.39	106.54	105.16	103.07	103.94	103.69	103.6	104.54	104.36	104.77	104.74	106.61	105.61	104.01	104.36	103.75	102.21	105.22	104.67	104.3	107.79	104.01	106.55	106.21	106.07
102.18	97.96	99.536	101.07	99.25	101.82	100.91	101.56	101.47	101.1	99.391	99.069	102.81	99.998	100.72	101.32	99.723	101.19	98.54	99.824	99.27	99.237	100.39	99.057	100.1	100.94	102.26	98.942	101.82	100.3	99.999	102.43	100.14	100.39	101.5	98.76	100.81	100.51	97.699	100.78	100.51	100.51	99.704	100.14	100.06	98.628	100.67	102.2	99.801	101.66
100.05	102.99	100	100.97	102.3	103.07	99.749	100.56	101.21	101.9	101.46	99.847	100.81	101.39	100.2	98.881	99.26	99.502	101.41	98.918	101.42	101.04	100.68	99.673	99.286	98.822	102.15	101.98	97.578	101.08	100.75	103.31	99.136	101.06	100.17	99.543	102.78	101.68	100.33	100.1	100.78	99.253	101.27	101.95	102.87	101.45	101.96	101.26	102.38	99.745
104.8	107.55	105.64	105.58	105.88	105.48	106.92	104.58	106.61	106.36	108.42	105.18	105.89	106.11	108.7	106.27	106.5	105.88	105.69	106.03	105.46	107.01	107.94	106.84	107.31	103.96	107.99	105	105.95	105.75	105.17	107.9	105.06	106.26	106.73	108.53	107.25	107.85	104.96	105.34	106.05	104.26	108.03	106.3	107.67	107.43	106.09	104.98	105.69	109.04
106.72	107.44	103.93	106.23	106.43	107.91	104.92	105.65	106.07	105.1	106.18	105.83	106.14	106.07	104.45	106.11	105.35	104.54	104.32	105.41	106.16	106.57	106.48	108.95	106.67	108.77	103.98	104.72	104.65	104.93	106.48	105.12	103.17	105.81	106.04	105.45	103.73	105.48	104.72	105.21	107.47	105.52	105.22	105.04	106.53	106.58	105.37	105.39	104.74	106.19
110.2	112	113.13	113.46	111.22	111.85	111.46	114.96	112.34	111.09	113.09	112.97	113.58	111.73	111.62	112.58	112.91	113.83	111.4	111.12	113.92	112.57	110.4	112.24	112.91	111.46	109.83	113.49	111.93	112.15	110.3	114.94	110.58	112.75	112.21	110.71	111.74	112.91	112.91	112.26	114.08	111.08	112.81	112.5	113.46	111.89	112.3	111.82	111.16	111.22
111.55	111.26	111.59	112.96	110.73	111.72	110.06	112.62	111.37	112.19	111.87	114.55	113.55	113.52	113.43	112.53	113.21	111.26	112.86	112.2	111.94	110.96	111.88	112.5	114.27	110.76	112.93	111.52	112.51	112.23	114.94	111.73	112.88	110.86	111.13	111.16	111.3	112.29	114.02	110.34	112.63	111.56	113.39	113.58	112.83	112.58	112.79	113.84	112.33	109.91
107.39	107.66	108.38	104.39	106.15	107.88	105.6	104.99	106.28	108.09	106.95	106.18	105.38	105.32	107.83	107	107.61	107.06	108.12	109.63	106.35	106.03	107.71	106.18	105.36	105.61	108.29	105.33	106.65	105.66	107.04	107.21	107.33	104.89	104.95	105.52	105.18	105.28	109.59	105.28	105.04	108.44	105.07	105.16	106.16	106.71	106.11	107.72	106.27	108.32
104.67	105.77	103.98	105.19	105.49	101.65	102.7	104.49	103.69	106.32	105.91	105.54	107.36	105.07	107.79	105.18	105.46	103.14	103.88	105.89	105.05	104.27	103.85	104.48	104.28	106.23	104.95	106.32	104.11	106.51	105.53	104.27	104.8	104.45	104.1	106.33	104.64	104.6	104.49	105.25	104.36	104.04	105	105.77	104.84	107.1	104.38	103.05	105.03	104.21
104.09	105.8	105.83	105.84	106.02	102.61	103.1	104.81	104.84	105.51	104.59	104	105.51	105.81	106.06	105.39	104.85	105.32	107.28	107.33	106.59	105.54	105.56	105.38	104.48	107.17	104.84	105.92	103.16	105.29	103.51	106.9	104.44	106.73	107.17	104.48	105.2	107.44	106.89	105.93	104.12	105.17	104.31	105.47	105.97	104.85	104.47	106.27	105.27	103.84
115.56	114.21	115.69	117.22	116.87	117.89	115.54	119.15	116.45	116.68	116.29	117.02	116.93	115.96	116.57	116.61	116.38	116.99	116.44	117	116.47	116.36	116.42	119.85	116.86	117.32	117.53	115.52	116.86	117.38	115.85	117.1	115.47	116.12	116.31	116.64	119.37	115.08	117.4	114.14	115.42	115.46	115.56	116.12	116.52	118.24	116.05	115.88	115.7	116.32
103.43	105.68	102.58	105.08	104.62	106.15	103.42	105.26	105.26	104.36	103.56	103.53	102.55	105.73	105.43	105.62	105.68	102.72	103.01	104.49	106.01	106.42	103.43	103.98	102.22	103.31	102.18	102.99	102.91	105.8	105.14	104.49	104.63	102.97	104.99	106.99	106.21	104.92	105.1	105.18	104.81	102.76	103.91	106.04	102.64	105.8	104.23	105.33	104.76	104.99
105.75	106.22	105.17	104.15	105.49	106.08	105.96	104.7	105.72	102.9	106.53	106.59	105.69	106.89	106.51	107.35	105.98	105.12	104.01	105.67	105.27	106.21	105.19	104.69	105.3	105.24	107.32	103.23	106.34	103.23	105.35	104.04	106.62	104.27	104.6	106.61	106.66	109.26	106.65	103.66	104.67	105.41	102.64	105.62	104.53	104.79	106.13	105.19	104.93	104.09
99.22	100.48	97.922	100.08	97.455	99.664	98.073	100.09	101.17	98.998	100.44	99.4	99.954	99.217	101.62	101.07	100.79	99.986	101.25	100.89	100.44	96.957	100.02	98.916	99.594	100.06	97.959	99.167	100.6	100.44	99.555	97.354	101.23	99.232	99.214	100.51	98.012	100.62	99.075	101.7	98.811	99.268	100.32	97.168	100.37	98.392	102.04	100.15	98.385	100.7
113.41	112.2	109.79	108.02	111.11	111.9	112.18	111.55	114.25	109.3	109.45	111.35	112.61	114.73	112.41	111.05	111.62	112.22	110.45	111.98	111.94	109.56	109.76	111.65	110.85	111.61	110.94	111.87	111.44	111.03	112.12	110.02	109.92	111.18	112.58	112.33	109.63	111.62	110.38	112.03	111.62	113.84	113.98	110.51	110.51	110.2	108.77	111.56	112.03	109.84
103.47	103.26	103.74	104.62	104.24	104.86	105.28	106.18	104.11	106.1	104.07	105.5	104.72	107.17	105.2	106.48	103.58	106.11	107.98	106.22	106.84	107.41	105.3	102.98	106.39	104.28	104.76	104.45	103.62	105.55	103.73	106.79	104.59	103.39	104.66	105.58	105.21	108.31	105.83	103.66	107.35	106	104.16	108.36	103.75	104.57	104.82	103.64	105.58	105.38
105.38	104.61	106.2	106.49	104.45	104.99	102.71	105.74	105.46	105.48	106.27	103.72	106.08	104.38	103.87	104.07	104.03	107.06	105.69	103.39	104.49	106.49	102.4	104.57	106.55	105.31	104.41	105.93	106.25	106.07	105.05	105.2	106.73	102.25	105.39	105.1	104.26	105.4	107.18	104.42	105.87	106.83	103.45	104.21	105.45	104.5	104.73	103.43	104.81	105.16
102.18	101.94	101.2	100.24	99.257	101.5	100.81	100.43	100.55	102.06	101.39	100.52	100.75	102.03	100.83	100.36	100.25	98.662	102.23	100.25	103.28	99.795	102.35	100.96	102.26	100.77	102.84	101.19	101.14	99.559	100.47	100.72	100.76	100.56	100.51	99.883	102.3	99.27	99.902	100.53	100.71	98.799	101.68	99.347	102.47	101.7	101.83	100.94	100.59	98.991
111.56	111.78	111.38	111.94	114.99	114.11	113.44	112.46	113.87	111	111.18	112.46	111.11	113.17	109.92	111.98	112.4	113.04	111.45	110.65	114.07	112.28	112.97	112.34	111.73	111.83	109.9	111.52	112.68	112.14	110.52	110.28	115.1	113.36	110.88	112.82	112.27	112.49	113.44	111.54	113.05	112.84	110.8	112.39	110.86	113.29	111.55	113.32	112.99	111.75
101.03	99.083	99.698	99.316	99.892	100.66	102.17	100.52	98.853	102.23	99.448	101.09	99.437	101.01	99.114	98.059	100.6	101.09	99.204	99.984	100.08	102.57	97.18	99.84	101.59	101.26	100.13	100.83	100.27	98.407	98.878	101.29	99.46	100.39	99.326	100.81	99.893	98.744	99.946	99.875	100.4	100.88	101.75	101.03	100.12	98.853	100.83	99.252	99.784	100.53
98.465	102.28	101.35	101.82	101.51	102.04	100.69	101.67	100.19	101.63	101.28	101.71	101.08	105.07	100.86	101.37	100.81	98.32	102.66	101.98	100.92	101.76	101.48	101.29	100.67	102.35	100.61	101.88	100.54	100.08	101.23	100.45	100.83	101.09	104.27	103.05	100.7	100.03	100.66	100.35	101.35	102.4	100.49	100.33	100.83	98.05	101.62	101.2	101.84	103.06
107.99	109.01	107.43	109.62	107.08	105.76	105.41	105.77	104.98	106.72	105.39	107.54	106.65	106.76	106.09	108.02	105.81	108.77	107.9	108.33	106.59	107.45	108.06	108.25	104.45	108.86	106.57	106.07	106.09	107.01	106.15	105.45	109.48	107.36	106.42	104.12	105.76	107.79	107.15	106.53	106.86	106.13	105.24	107.76	105.52	107.8	106.07	105.71	106.84	107.3
104.65	104.71	107.85	105.46	104.36	103.26	105.98	105.15	103.23	104.22	106.15	106.23	106.47	106.05	106.7	106.43	104.7	104.45	104.02	107.22	106.23	105.99	104.99	104.72	105.27	105.93	107.06	104.4	105.07	106.01	107.03	104.37	103.46	106.69	107.46	105.94	105.19	103.97	105.69	105.6	105.58	105.86	105.77	106.4	105.61	106.53	105.37	105.4	105.78	105.8
105.83	108.71	107.78	105.71	106.17	108.65	106.96	107.98	105.01	105.98	106.45	105.17	105.94	108.78	106.69	108.31	107.27	107	105.93	107.11	106.58	106.85	106.91	107.03	108.22	106.32	107.18	105.97	107.03	105.39	107.25	107.58	106.26	109.21	105.45	108.99	108.47	107.66	108.46	106.82	107.6	105.89	107.96	106.65	104.61	107.34	108.65	107.03	104.9	105.33
105.91	105.38	106.73	105.1	105.79	106.08	106.47	107.79	104.22	107.71	106.89	105.8	104.69	106.44	105.98	105.2	103.84	106.27	102.5	105.55	105.14	105.19	106.23	105.69	103.24	107.07	105.88	104.09	105.19	107.75	106.26	104.51	105.48	107.66	105.36	104.59	106.24	108.18	105.47	103.91	103.72	103.99	107.24	105.44	106.98	106.75	107.66	105.66	104.12	107.95
111.86	108.69	111.16	109	112.05	110.44	110.15	111.39	110.49	108.48	109.79	112.24	112.53	110.71	110.9	110.49	112.25	108.4	111.54	109.13	112.17	110.37	110.76	110.56	109.36	111.29	110.37	109.67	110.26	110.44	111.14	111.23	110.13	110.71	112.47	109.97	107.57	108.79	112.84	110.58	107.62	112.31	109.35	108.33	110.45	109.68	111.36	110.26	110.34	112.18
104.79	106.92	104.5	102.66	107.59	106.01	107.67	103.42	104.4	104.73	105.71	106.38	106.72	105.11	104.09	105.35	104.13	102.93	105.79	104.33	105.22	104.64	105.56	107	105.02	105.07	103.85	105.84	105.23	104.07	104.54	106.79	106.33	105.8	103.01	104.75	103.23	106.27	105.93	105.38	103.15	105.06	106.85	106.84	104.75	107.69	104.55	105.66	104.75	105.54
111.79	112.14	111.96	114.21	112.5	114.11	112.85	113.48	112.36	112.77	111.34	113.9	113.21	113.97	114.39	110.88	113.55	112.41	111.3	111.56	110.03	112.5	114.47	112.29	114.96	115.17	111.14	114.11	109.77	111.98	112.68	111.18	112.03	114.06	112.55	112.02	114.68	112.05	110.84	112.61	112.01	114.72	110.26	113.12	111.6	113.8	113.17	112.05	114.52	112.64
100.38	99.46	100.97	99.589	101.86	97.943	101.65	100.21	98.983	101.37	99.006	99.858	98.284	98.601	98.441	100.56	101.18	99.004	100.97	99.579	98.424	100.04	99.829	100.64	99.23	101.36	100.01	100.7	98.608	100.76	99.316	98.045	99.376	100.37	101.35	100.58	99.718	98.669	101.15	98.895	99.012	100.18	98.401	99.196	99.981	100.03	100.37	98.618	100.21	101.08
108.64	108.25	107.14	106.8	104.08	107.79	108.01	105.4	107.01	106.4	106.41	106.21	106.33	107.23	104.63	106.68	106.23	104.69	108.54	106.99	106.06	107.72	105.35	106.08	106.5	104.14	107.76	106.17	105.97	106.29	107.75	106.99	105.86	107.31	104.08	106.62	107.79	106.56	107.43	105.36	104.79	106.33	107.48	107.19	106.77	105.39	107.3	106.16	104.82	106.91
110.44	110.19	109.95	111.39	109.43	111.46	111.29	110.81	110.55	112.3	111.31	109.27	110.3	112.46	112.58	113.91	110.74	112.34	111.35	111.56	111.01	111.22	112.68	110.87	112.62	112.37	113.05	112.55	113.55	111.05	111.7	111.43	112.19	111.76	111.39	111.76	112.75	109.51	110.8	111.05	110.86	111.52	110.91	112.77	109.16	113.01	111.53	110.34	110.32	112.1
107.75	108.2	107	106.41	106.43	107.38	107.17	106.99	104.91	104.32	108.08	107.56	107.13	106.44	107.58	105.56	106.01	106.26	106.55	106.63	104.56	104.56	106.03	106.04	107.59	104.92	106.01	105.35	106.44	106.94	107.58	105.97	105.48	108.68	105.53	105.3	106.86	108.01	105.26	106.88	106.06	106.85	108.75	104.27	108.08	107.03	107.37	107.48	105.18	105.04
110.88	113.59	112.14	109.54	110.95	111.47	109.55	109.18	111.19	110.87	111.75	110.21	112.79	111.26	111.24	113.19	110.41	113.89	112.57	112.72	112.67	112.01	111.79	111.37	111.23	111.8	113.34	111.52	113.2	112.76	111.68	110.7	111.77	114.18	110.55	111.07	112.34	114.18	112.01	114.21	112.42	111.89	114.34	111.49	112.04	112.36	111.93	110.97	111.78	110.76
104.49	103.73	103.8	103.45	104.17	104.05	104.09	105.44	104.34	105.83	104.72	104.31	105.26	104.81	103.51	105.79	103.72	105.15	104.28	104.37	102.96	103.43	103.9	103.11	103.06	103.34	109.05	103.42	103.86	104.01	104.47	105.24	105.67	103.81	106.15	104.84	103.26	102.38	101.46	106.37	104.49	105.65	105.4	105.17	102.28	103.81	106.52	101.32	103.63	105.12
105.49	105.19	104.71	105.73	107.13	106.64	104.94	103.91	106.57	106.49	108.2	104.8	105.01	105.78	105.1	104.75	104.66	103.66	105.28	106.29	103.82	105.85	105.2	103.7	105.87	105.52	106.07	105.66	106.44	102.81	104.99	106.23	102.71	104.94	105.14	106.2	105.74	106.48	106.06	107.12	106.66	103.93	105.47	105.47	106.64	106.01	106.67	104.75	104.39	108.83
108.38	108.2	105.34	105.93	104.78	107.26	107.54	105.61	106.74	106.17	104.89	106.68	104.67	105.35	107.6	105.85	108.49	106.06	107.8	106.48	106.48	106.28	105.16	106.9	109.55	107.83	107.99	108.08	108.27	107.84	107.6	106.48	106.76	106.57	107.59	106.21	106.79	105.5	106.22	102.68	107.7	106.2	105.28	107.89	107.5	106.79	105.72	105.54	105.27	105.82
110.98	111.91	111.45	110.82	111.99	111.6	109.45	109.75	108.87	111.58	111.41	113.2	110.18	110.14	111.43	107.98	112.12	111.91	113.63	110.39	110.49	112.52	109.46	113.56	112.65	110.97	110.17	109.46	112.9	109.56	112.63	112.87	111.86	110.8	110.21	110.53	112.43	113.85	111.39	111.73	110.6	110.43	110.7	110.69	111.31	111.02	112.56	114.32	109.77	111.96
111.79	110.63	110.4	110.19	111.96	110.93	111.82	111.2	112.28	111.2	113.49	110.87	112.02	109.92	111.36	109.44	110.94	112.3	109.23	111.23	112.32	110.92	110.34	113.3	112.27	112.08	112.92	111.06	110.77	111.22	109.13	112.56	111.57	110.58	114.72	112.76	111.54	110.08	110.37	109.7	112.43	110.13	111.47	110.29	113.38	113.28	112.1	111.97	112.33	111.28
99.945	101.5	101.08	101.54	102.14	99.387	99.87	102.36	97.995	100.07	102.63	98.97	99.482	100.46	100.68	101.06	98.91	100.05	100.17	101.59	101.13	102.37	100.9	99.471	100.01	100.77	102.79	101.74	99.328	100.57	103.19	99.785	102.3	100.7	98.752	100.6	101.13	102.17	100.55	99.079	101.39	102.66	99.532	100.2	99.609	100.17	100.12	100.71	99.67	101.67
107.26	105.78	106.21	104.48	104.39	106.55	103.54	107.4	106.01	105.37	105.74	105.45	103.23	105.41	107.12	106.91	104.26	106.1	105.08	105	106.1	105.48	106.34	107.57	106.62	106.82	106.4	105.75	104.85	106.37	106.79	105.39	104.77	106.58	105.98	105.47	107.8	102.64	104.48	105.63	105.05	106.33	103.84	107.28	107.74	104.58	107.11	106.92	107.06	105.34
106.06	106.91	105.02	107.65	106.08	106.71	107.49	107.34	107.08	104.34	106.63	106.15	105.56	106.87	107.1	106.32	105.33	108.53	107.39	106.67	105.22	105.07	103.97	105.13	106.4	105.45	106.76	106.63	107.11	106.35	107.14	104.99	106.72	105.18	105.61	104.66	105.53	106.69	106.47	107.28	108.28	106.32	107.17	106.42	106.23	106.27	106.95	105.5	105.58	105.94
104.52	106.48	106.2	105.17	107.07	107.04	107.7	106.47	107.52	106.34	106.44	106.02	107.23	105.47	106.48	107.36	106.8	109.25	107.01	106.02	107.09	105.41	107.19	106.35	105.59	108.94	105.38	104.72	109.12	107.21	105.99	105.69	107.71	107.49	105.61	106.74	105.88	106.75	104.59	106.62	106.66	106.57	107.79	106.58	106.31	105.81	107.69	108.37	109.06	107.62
109.63	108.9	111.83	111.34	110.35	111.6	113.13	109.39	113.74	111.52	112	111.17	109.16	111.42	111.6	111.55	109.8	108.67	111.22	110.34	112.31	111.16	111.83	108.26	111.87	111.63	112.86	112.37	111.02	110.24	109.11	111.75	112.42	112.89	111	111.77	112.86	110.68	110.21	110.3	110.98	111.28	112.1	110.67	109.68	112.37	111.05	110.81	111.13	111.68
119.35	118.28	117.97	116.45	117.86	117.89	117.49	117.34	118.31	115.04	116.91	119.6	116.74	117.87	116.72	116.42	115.11	117.29	117.25	115.25	118.11	118.53	119.18	118.45	119.9	116.34	117.72	118.96	117.57	117.56	117.4	116.87	116.95	119.11	116.84	116.83	118.76	116.05	119.24	115.69	116.57	114.77	117.32	118.63	117.93	118.33	117.38	117.29	116.18	118.89
111.9	112.02	111.86	111.88	111.22	108.73	111.29	111.8	112.97	110.55	110.47	109.76	111.61	111.08	108.86	111.02	110.45	112.44	109.6	111.94	110.12	111.66	109	111.63	110.62	113.03	111.48	109.39	109.68	109.89	111.22	110.55	112.17	111.13	111.47	111.97	111.14	112.64	112.6	110.51	111.62	109.8	109.95	109.87	108.78	111.16	110.22	110.73	110.31	113.79
104.89	105.59	106.05	105.03	106.68	105.48	105.02	105.13	106.56	105.7	106.46	107.63	104.62	105.45	104.57	107.21	104.71	104.6	105.13	104.6	106.23	107.21	106.49	105.59	105.11	105.9	104.87	107.51	105.29	105.32	108.24	105.57	104.42	104.39	105.61	104.43	105.37	107.83	103.85	105.76	106.93	106.18	105.67	106.59	103.51	106.16	104.09	105.39	106.47	105.44
108.64	105.84	105.93	105.93	107.01	104.76	104.97	105.34	104.64	105.82	106.21	106.43	107.88	106.07	106.27	105.76	106.53	105.24	104.79	104.87	105.4	105.41	107.54	108.2	107.11	107.53	104.34	106.87	106.68	107.15	105.26	106.85	107.07	106.65	105.69	107.89	106.11	109.18	106.06	105.15	106.75	106.53	107.55	108.1	107	109.01	106.15	105.12	106.21	106.01
104.78	105.17	106.67	104.06	106.48	107.4	105.58	106	108	106.64	107.04	107.88	106.3	107.95	104.88	108.52	107.89	108.88	108.34	106.41	106.67	105.8	105.48	107.89	105.26	106.18	107.05	106.62	107.58	106.51	105.64	106.4	105.78	105	106.11	107.64	106.26	108.11	108.11	105.14	106.78	105.25	105.69	105.83	103.69	105.4	106.74	108.86	104.3	104.73
103.15	105.19	103	105.68	106.12	103.78	104.14	103.72	105.22	106.73	103.98	104.04	105.19	105.62	106.16	102.81	104.39	104.61	104.08	105.43	106.12	103.72	106.28	105.8	105.11	104.14	104.2	103.78	104.1	105.57	104.13	104.37	106.77	106.28	102.95	104.33	104.98	105.67	103.19	104.89	102.99	104.02	103.67	104.08	103.84	107.68	105.63	103.93	106.12	105.17
110.6	111.72	109.75	110.96	111.87	110.4	111.82	110.16	111.27	110.99	112.07	111.89	111.13	111.6	111.75	110.28	110.26	111.4	111.64	111.15	110.59	111.65	109.82	110.81	111.1	111	112.78	112.03	108.85	112.68	111.06	111.15	110.41	111.29	113.8	110.58	112.28	112.16	111.85	112.44	114.91	110.53	109.77	110.3	111.51	111.46	112.41	111.98	112.99	110.83
103.39	104.61	106.51	103.62	105.88	107.04	103.8	106.98	101.78	104.37	103.95	105.66	103.12	105.1	105.34	103.58	103.75	104.44	105.42	104.59	104.39	104.21	104.49	103.54	106.89	106.2	104.49	105.99	104.51	102.53	105.35	106.29	104.12	105.33	105.57	105.79	106.78	106.02	106.35	104.56	107.59	105.26	106.52	105.89	105.77	101.9	103.61	106.6	103.09	105.39
99.771	99.114	100.91	100.26	100.49	99.307	97.96	102.19	102.96	100.51	98.115	102.19	99.752	98.663	100.08	101.13	98.947	99.404	99.192	99.759	99.377	99.819	99.911	102.11	101.17	98.873	100.41	98.575	99.628	100.59	99.317	100.14	102.41	100.82	99.624	99.838	100.44	100.17	101.47	100.78	100.58	100.91	98.598	99.295	101.59	100.47	100.82	99.995	100.99	101.39
105.97	103.3	103.87	104.75	104.95	104.41	106.1	105.11	105.56	106.68	105.17	103.12	105	104.38	103.61	105	105.45	105.95	103.43	103.54	104.27	105.47	105.08	104.08	104.12	104.47	106.83	103.91	106.96	105.12	104.83	106	104.44	105.47	104.85	105.92	102.91	105.77	104.37	106.18	103.96	105.59	104.1	104.81	103.84	102.24	104.79	105.03	106.73	104.79
107.71	104.5	106.27	105.6	103.54	106.1	105.44	107.3	106.18	105.04	105.52	105.5	106.86	105.3	107.65	104.03	105.61	105.26	104.39	107.29	106.08	104.24	106.12	107.83	107.7	104.98	106.07	106.13	106.71	105.38	107.48	103.87	106.14	103.93	106.32	107.48	105.12	105.24	104.58	106.18	106.43	106.53	103.73	105.35	104.34	106.79	105.89	106.72	104.52	104.75
106.92	105.61	107.61	105.85	106.24	106.46	104.15	105.96	107.06	105.08	104.59	103.49	105.57	105.93	106.78	106.42	105.24	106.75	108.28	107.83	106.48	107.47	107.4	105.99	104.23	105.95	107.05	105.47	106.36	107.12	105.66	106.75	106.25	105.16	107.58	105.65	105.12	105.59	107.39	106.27	105.98	104.44	107.07	105.82	105.77	106.81	104.64	107.75	105.03	105.08
115.43	113.46	109.79	112.89	111.26	113.38	110.63	112.57	112.49	109.35	111.84	111	113.04	112.26	111.26	110.87	112.11	109.53	111.18	113.04	112.13	111.95	114.58	110.33	114.52	112.08	112.27	113.41	113.77	110.06	110.97	110.86	109.86	113.11	111.84	110.51	111.71	111.66	110.26	111.48	111.13	114.46	111.65	113.86	112.88	110.59	111.58	111.98	111.38	112.08
105.43	106.91	104.27	105.6	103.16	106.07	105.2	106.4	106.23	106.59	106.34	107.1	105.55	106.76	105.72	106.44	105.82	106.14	107.8	106.78	107.19	104.39	108.66	105.41	103.03	105.46	104.95	107.41	105.53	107.75	105.84	106.21	105.48	105.79	108.11	106.1	105.94	107.3	106.35	107.5	107.92	107.65	108.68	105.23	105.07	105.18	107.7	108.32	106.21	107.08
104.53	104.9	100.99	102.79	102.41	104.09	106.21	105.43	105.25	104.65	103.44	106.24	105.12	105.65	104.37	105.68	106.11	105.57	105.68	103.93	105.31	104.09	105.97	104.11	105.52	103.09	105.14	105.92	105.16	104.93	104.84	106.94	106.33	105.76	105.23	107.84	106.76	104.04	102.69	104.92	105.12	103.07	106.17	107.24	105.15	104.47	104.62	103.81	103.59	104.99
104.4	105.18	103.15	105.35	104.77	104.68	105.15	106	104.66	105.03	103.3	103.73	104.72	104.03	104.34	103.5	104.81	104.25	104.19	102.89	102.88	104.37	105.01	103.37	103.11	104.92	102.5	105.32	106.11	104.5	103.66	106.08	106.12	104.01	106.44	103.1	103.68	105.74	106.51	105.01	104.38	102.12	104.93	104.41	106.77	106.45	102.43	106.56	105.29	103.53
116.17	117.59	115.57	116.4	116.51	117.2	119.66	117.18	117.28	116.39	116.65	115.77	116.68	117.42	119.68	118.14	116.76	120.06	116.8	116.84	117.75	117.12	120.67	117.67	119.22	116.81	117.82	118.27	117.8	117.47	115.45	118.75	118.98	119.06	121.77	118.95	118.45	118.52	118.08	116.13	117.7	114.77	117.93	114.39	116.92	118.73	121.05	118.08	118.07	117.78
105.72	107.78	106.72	106.75	106.73	106.6	105.75	105.46	104.37	105.36	106.19	105.95	105.06	105.61	107.29	105.9	103.95	106.05	107.44	106.76	105.28	105.12	103.62	105.89	106.08	106.45	108	107.74	108.25	107.78	105.46	108.28	105.75	104.95	106.56	105.21	104.85	107.54	105.28	106.3	104.1	107.88	105.4	107.44	103.88	106.43	105	108.8	106.05	105.66
104.15	105.43	102.27	105.02	104.12	104.72	103.13	104	105.52	105.04	101.93	103.4	103.29	107.91	103.24	104.14	104.52	103.34	103.75	104.54	104.98	104.61	104.29	104.68	103.3	105.29	104.71	102.86	103.6	105.06	104.98	104.59	102.5	106.69	104.44	104.89	103.23	106.01	104.91	102.17	103.29	104.07	104.77	103.68	104.39	104.55	103.09	102.75	104.5	105.83
107.38	104.66	104.96	103.88	103.77	104.85	104.4	104.27	105.9	104.66	107.3	105.44	104.05	102.92	106.72	106.69	105.92	105.92	106.36	106.22	107.06	105.06	106.86	105.36	105.31	105.35	103.88	105.19	106.42	107.08	107.72	106.67	104.83	106.21	106.24	105.25	108.08	105.26	106.05	105.58	104.86	104.9	105.95	104.45	106.29	105.24	107.28	107.32	103.91	104.15
110.42	108.98	109.08	107.19	111.01	112.4	110.53	109.91	109.65	113.08	109.16	112.59	110.31	111.35	110.36	109.44	111.83	112.06	108.97	110.29	112.07	110.74	108.5	108.9	109.49	109.87	111.08	109.7	110.73	111.7	111.91	112.1	108.69	109.2	113.17	110.89	111.22	110.94	110.81	111.76	113.16	110.71	109.32	109.92	110.54	112.24	111.07	111.51	112	109.57
105.21	105.61	105.92	103.11	104.75	104.2	105.38	104.17	105.22	103.64	103.17	105.94	105.39	107.33	104.22	103.51	103.66	102.66	102.06	105.04	104.01	102.83	104.9	102.69	103.09	104.63	105.16	102.97	103.57	104.69	104.91	104.12	103.8	104.23	104.62	103.31	103.73	104.3	102.15	103.82	105.2	104.77	106.78	105.72	103.51	104.03	104.19	103.43	104.4	105
103.24	105.42	105.58	104.68	104.5	105.43	104.36	105.46	106.08	103.67	103.04	102.8	104.36	106	104.53	105.02	106.82	104.87	106.65	104.11	104.36	104.29	103.15	103.35	104.14	104.32	104.32	101.98	104.1	105.6	105.5	105.06	101.15	105.44	106.17	105.32	103.93	106.55	104.46	108.49	103.96	103.56	105.9	105.35	105.08	104.39	103.05	104.65	105.6	103.98
111.41	113.22	114.36	112.1	110.67	112.05	113.65	111.44	113.34	108.98	110.95	110.83	110.31	111.75	110.26	110.88	109.31	112.82	113.57	111.55	110.9	110.32	108.82	112.17	110.61	111.83	112.19	113.67	111.35	111.61	111.4	110.88	110.25	110.44	111.83	113.72	113.58	112.9	110.16	110.42	112.96	113.75	111.07	112.42	111.62	108.34	113.1	110.6	110.3	112.44
111.62	110.93	111.45	112.54	111.16	112.34	112.08	111.15	110.74	109.44	112.06	111.23	112.52	112.24	109.26	111.38	111.73	109.94	113.05	113.53	110.52	111.45	110.28	112.25	110.18	112.63	113.72	110.39	110.1	112.65	111.91	110.09	113.38	112.02	111.25	111.9	111.41	110.96	111.71	112.52	110.52	111.19	113.02	112.82	110.5	112.7	110.03	112.37	111.26	110.41
111.31	112.65	110.52	112.5	111.36	115.61	115.09	112.84	113.51	113.98	112.05	112.27	113.1	113.73	112.11	114.96	113.27	114.17	110.13	113.02	113.31	114.27	112.56	113.18	113.26	114.48	112.86	112.63	114.02	112.67	113.83	112.33	112.7	114.32	112.45	110.61	115.76	112.28	113.17	110.79	111.9	114.27	110.92	114.39	114.31	111.99	112.63	112.53	111.19	111.26
105.18	105.66	105.11	104.94	104.06	103.36	104.18	105.59	105.08	104.47	106.55	107.15	104.29	107.23	105.4	104.35	105.4	106.61	104.96	105.17	105.13	105.96	106.08	104.05	105.51	106.44	105.48	105.91	105.99	106	106.15	104.6	105.71	104.69	104.03	107.07	104.04	103.35	105.41	103.66	105.12	105.71	104.19	102.98	103.4	102.18	105.44	103.46	106.48	103.09
109.99	114.49	110.82	113.81	114.03	112.53	111.47	110.37	113.21	114.3	111.72	111.91	112.17	112.69	113.71	112.89	111.46	109.07	111.5	112.7	113.91	115.38	113.07	113.69	111.45	111.85	110.14	110.24	113.29	110.92	111.7	112.58	112.71	110.98	112.5	111.28	112.17	111.2	112.55	112.15	111.6	112.09	112.67	110.86	109.47	110.69	110.57	112.32	114.06	111.83
105.55	106.74	106.43	105.42	105.9	104.74	105.06	106.18	105.24	108.24	104.81	105.86	105.76	104.62	104.96	105.16	105.51	104.06	106.35	104.78	105.33	106.61	108.71	105.78	105.64	105.64	104.76	106.38	105.52	106.07	105.16	103.33	105.22	107.17	105.73	104.82	105.26	105.06	105.7	106.15	106.75	106.92	105.49	104.58	106.53	107.46	104.26	104.14	104.59	106.28
111.02	111.74	110.3	110.03	109.21	110.81	112.13	110.19	109.59	109.84	112.91	110.9	111.23	109.15	111.24	111.07	109.49	110.21	111.18	112.59	111.2	114.1	111.09	111.58	109.64	110.86	110.12	113.28	109.03	111.25	111.7	111.76	112.09	111.75	112.37	108.01	109.58	110.32	113.34	109.9	112.57	113.53	109.53	113.51	109.74	110.52	111.13	111.51	112.31	111.75
117.86	114.9	116.63	117.32	117.83	116.74	117.47	115.84	116	118.57	118.64	115.52	117.05	118.51	117.01	119.31	116.85	118.53	118.58	118.97	116.52	117.89	117.42	117.55	115.99	115.42	117.74	115.55	118.73	117.6	117.48	117.55	116.73	117.7	119.52	120.21	118.33	116.22	119.78	117	115.91	118.49	118.76	119.15	118.69	118.45	117.26	116.97	116.17	116.66
106.37	107.05	109.28	108.44	106.17	107.95	105.72	108.64	105.36	104.82	107.89	105.88	108.32	106.53	106.06	105.41	107.2	106.58	105.88	107.84	104.51	104	108.74	106.63	107.04	104.98	107.28	106.8	107.13	106.07	105.3	105.02	106.01	107.79	107.95	105.85	107.9	105.45	106.28	107.66	106.52	104.38	107.14	106.44	108.2	109.49	103.63	106.17	108.25	107.73
117.15	117.34	118.51	119.07	117.96	116.56	116.19	117.64	116.75	116.78	119.22	116.92	116.97	116.61	119.74	116.55	115.89	116.3	117.82	118.58	117.64	117.61	117.35	116.71	118.81	117.1	117.72	118.89	117.38	117.4	117.43	118.33	117.09	116.71	117.87	116.58	118.25	115.54	118.47	117.18	117.8	117.53	118.53	118.21	115.75	117	116.65	117.9	119.57	116.29
105.5	105.37	104.76	105.5	104.28	106.39	103.45	106.15	105	106.66	105.7	105.4	104	106.28	105.71	106	103.35	104.9	105	105.23	106.95	104.28	106.7	105.16	106.65	104.43	105.78	107.58	103.02	104.91	103.27	104.74	105.79	102.19	104.16	104.16	104.83	105.46	105.97	105.7	105.43	104.57	104.42	105.79	105.95	105.36	106.02	105.77	105.05	105.56
107.1	106.47	106.94	106.12	108.42	106.99	105.27	106.32	107.91	105.78	106.96	108	107.28	104.69	104.58	105.44	108.98	105.89	105.54	106.7	106.58	107.42	109	105.93	107.25	106.17	106.36	107.2	107.54	105.81	106.14	105.84	107.78	108.57	104.86	106.32	107.19	107.93	108.43	105.35	108.36	107.24	105.2	106.84	107.42	105.5	106.11	107.49	107.94	106.9
105.3	103.3	105.25	104.69	105.46	104.54	104.5	103.71	103.9	101.91	104.66	103.3	103.75	107.42	103.79	104.64	104.72	105.58	103.31	104.04	105.98	103.28	101.67	104.27	104.32	103.12	104.42	104.61	104.51	101.94	102.65	103.11	106.05	105.67	102.93	103.08	102.6	105.16	103.87	104.03	103.84	105.08	104.33	105.91	104.08	104.1	103.41	104.21	102.95	103.91
101.89	104.55	104.38	105.03	106.06	104.9	104	105.68	104.9	104.87	104.74	105.84	106.93	104.99	106.19	104.48	104.08	105.59	106.36	103.85	107.34	105.7	108.63	104.01	107.79	104.45	105.38	104.88	104.41	107.29	107.61	104.32	104.41	105.06	102.81	107.82	106	105.53	105.17	105.65	106.14	103.88	106.02	104.58	105.73	106.35	104.62	106.41	106.14	107
117.08	115.65	115.68	115.57	117.54	114.92	118.09	118.24	116.88	116.49	116.6	117.45	118.9	114.18	117.77	116	114.23	117.45	114.06	116.53	116.26	115.42	115.6	116.53	115.63	113.46	117.67	115.31	116.46	118.59	115.85	115.24	116.74	119.02	118.12	117.34	118.73	117.15	116.48	114.4	116.9	118.27	118.42	117.23	115.13	115.82	115.04	113.3	115.49	116.86
107.78	107.12	105.43	106.52	107	105.58	107.85	105.7	106.79	110.28	106.16	106.17	106.9	107.95	108.2	106.84	107.11	108.4	107.16	106.61	106.02	104.85	108.5	106.91	106.63	106.38	105.29	104.44	109.09	106.43	104.74	106.74	106.97	106.59	108.21	107.09	106.2	107.19	105.77	108.85	104.71	105.36	105.13	107.79	107.35	108.17	107	107.67	107.72	108.31
110.4	110.97	111.25	111.81	113.79	111.51	113.3	113.37	113.45	112.06	110.23	110.35	114.87	110.97	112.5	113.12	113.11	110.92	110.63	110.77	111.13	109.74	113.07	110.16	113.64	112.47	111.24	111.42	112.24	109.95	113.64	113.4	113.14	112.04	110.61	111.78	112.66	111.89	112.48	113.35	114.16	113.31	112.81	113.58	110.97	110.9	111.67	114.27	114.2	111.37
104.02	105.64	106.41	107.59	105.03	104.28	107.15	107.15	106.72	106.79	107.09	107.56	104.32	106.5	107.48	106.43	108.7	106.12	105.2	106.93	105.06	107.25	106.14	106.85	106.13	108.29	107.52	107.21	106.99	106.69	107.85	105.14	105.5	107.25	107.34	105.19	106.63	108.18	107.22	108.93	105.98	106.78	107.89	107.85	107.94	109.63	107.85	108.83	105.34	106.54
102.89	105.87	103.58	106.15	104.29	102.84	104.16	106.1	105.57	103.34	104.63	103.1	105.46	100.72	105.2	103.84	104.41	102.27	104.51	104.26	104.11	103.97	106.74	105.59	103.79	102.64	104.97	104.9	106.88	104.71	106.08	105.88	105.85	104.31	103.09	102.78	104.09	103.42	105.58	103.94	104.41	105.92	104.16	103.17	105.58	103.7	103.92	105.61	104.37	105.65
108.29	104.98	104.85	106.8	108.73	107.78	106.79	104.62	108.87	104.44	105.49	107.42	107.6	104.06	105.38	107.22	108.13	105.68	108.77	106.6	106	107.9	103.89	106.59	106.36	106.91	106.44	107.12	105.3	105.92	105.71	104.42	107.18	106.45	104.37	107.22	106.39	105.3	105.19	107.47	107.81	104.19	105.55	103.37	105.09	106.27	105.38	106.47	107.21	105.78
116.95	117.84	115.79	114.61	114.98	115.92	115.43	116.26	116.81	115.32	116.79	114.84	116.39	115.22	117.59	116.47	114.53	117.64	116.56	116.37	115.35	117.35	115.77	116.28	116.89	117.04	114.59	116.46	114.02	116.03	116.01	116.95	119.01	116.87	114.92	116.89	115.35	118.16	116.6	115.24	117.71	115.75	117.1	115.78	116.18	115.78	117.69	116.74	116.4	116.1
107.61	104.6	106.99	104.72	104.24	104.91	107.34	104.48	105.17	106.51	105.05	104.34	105.74	106.68	104.8	103.36	105.55	105.78	106.52	104.83	103.02	105.67	107.7	103.9	102.98	102.98	106.79	104.77	106.6	105.48	104.45	105.54	105.73	104.96	107.89	104.64	107.74	107.15	104.51	105.09	106.46	105.06	105.38	105.12	104.11	107.63	105.26	103.34	104.28	107.44
103.23	103.35	104.22	106.9	104.43	105.82	107.05	104.43	105.02	106.85	102.72	103.94	103.75	105.13	103.88	104.91	104.39	105.69	103.69	103.45	104.32	103.89	105.29	106.2	103.02	103.46	103.6	104.11	104.85	104.2	104.43	103.91	104.95	104.34	104.9	104.91	105.73	104.32	101.47	104.58	107.54	104.35	105.75	102.8	105.63	103.73	105.44	103	102.87	103.51
106.36	107.07	107.11	107.58	107.03	107.01	106.11	106.29	105.21	105.92	107.47	106.7	107.61	105.44	104.18	104.25	108.68	106.16	108.4	105.87	107.66	107.26	107.23	106.26	107.44	107.72	106.03	109.37	106.72	104.74	107.84	108.12	109.78	106.99	105.15	108.22	106.7	107.02	108.13	107.66	107.54	105.66	106.35	107.35	104.65	107.75	109.16	106.45	105.84	105.74
109.07	107.24	104.11	107.92	107.56	106.92	109.62	107.8	108.12	107.06	106.84	109.3	105.88	106.9	104.58	107.52	109.64	106.76	107.3	110.07	105.38	106.88	105.93	105.91	107.47	107.44	108.03	106.15	106.18	106.76	104.98	106.76	106.42	106.52	106	106.64	107.54	108.62	105.52	106.48	104.71	108.57	105.23	106.82	103.95	106.48	108.96	106.47	105.98	106.35
102.64	105.64	104.3	102.46	102.01	101.72	102.51	105.05	104.65	104.02	105.55	104.5	101.58	105.14	102.86	103.19	102.82	105.75	104.29	104.68	103.17	104.35	102.95	103.95	104.11	105.36	105.29	104.96	104.28	103.96	103.29	101.12	103.96	104.4	102.71	103.34	104.94	104.11	104.39	103.3	104.05	103.22	104.54	105.52	107.56	103.42	105.4	105.72	105.04	103.25
106.32	106.75	105.08	106.53	108.26	107.7	105.59	107.82	106.81	107.9	106.95	105.35	106	107.67	108.41	107.31	107.18	107.78	106.58	106.87	107.18	108.28	107.59	104.65	106.26	106.89	106.48	107.82	106.37	106.96	105.34	108.04	104.26	107.13	107.58	106.13	106.76	105.76	106.27	106.7	106.3	104.65	105.86	104.79	107.18	107.28	106.43	107.23	106.83	107.76
113.29	108.38	112.78	110.46	110.54	113	114.36	112.35	109.29	112.87	111.37	112.79	111.39	114.32	110.88	111.16	110.94	111.29	112.5	112.19	111.35	109.81	112.06	108.99	110.58	113.35	111.88	110.89	112.07	110.31	110.38	109.62	111.04	110.19	112.05	111.81	111.12	112.81	113.61	111.9	110.66	109.15	112.23	111.92	112.42	114.17	109.55	109.97	110.75	110.97
111.9	111.94	111.06	111.66	109.53	111.57	109.71	111.96	111.84	111.79	112.74	110.96	108.77	110.82	112.09	113.09	110.38	111.49	111.01	111.31	110.57	111.14	113.57	111.17	110.4	111.59	109.95	109.06	112.51	110.33	110.79	111.97	108.79	113.84	109.54	111.47	111.43	112.33	111.2	111.6	113.45	113.58	109.33	111.12	114.68	111.67	111.45	111.74	111.35	114.07
103.79	107.84	106.66	106.42	106.09	105.02	108.53	107.12	107.72	105.43	106.18	105.2	106.21	107.53	105.65	106.24	103.14	104.29	107.65	108.22	104.06	104.28	106.71	106.4	110.99	104.5	105.11	105.77	104.99	104.8	107.1	104.14	105.45	105.15	106.49	105.78	104.82	107.42	107.42	105.77	106.5	105.88	104.38	106.3	109.52	104.97	106.11	105.96	105.28	102.16
106.97	105.54	106.17	106.4	106.08	104	105.8	105.99	106.83	104.76	103.14	104.2	106.18	105.32	105.85	106.18	106.74	106.41	106.16	106.11	105.02	106.22	105.04	105.04	106.06	104.92	104.95	105.94	104.61	103.9	104.52	105.82	103.45	106	105.27	105.82	108.03	104.24	104.65	104.03	106.13	105.55	104.24	106.95	104.15	105	106.37	105.75	105.6	107.46
103.84	106.97	104.58	106.34	104.99	105.21	104.95	104.32	106.56	106.12	107.08	103.52	106.95	104.85	105.91	106.08	106.92	105.02	106	106.21	103.75	106.58	107.06	107.79	103.76	105.68	106.67	104.6	105.94	104.93	106.18	105.4	105.43	106.06	105.23	106.32	106.81	105.25	104.56	106.35	105.66	105.72	105.18	106.91	106.85	106.38	107.22	106.18	107.05	106.08
113.35	111.98	112.32	113.46	112.76	112.91	111.68	111.94	111.66	113.39	112.15	113.08	114.1	112.42	113.29	112.73	111.19	113.33	113.28	111.97	113.06	111.55	112.2	113.76	112.63	113.84	113.81	114.36	111.04	113.48	114.1	113.09	114.41	112.05	110.52	112.07	112.14	113.62	112.66	112.38	112.52	115.46	114.54	114.37	111.31	113.18	112	114.13	112.47	113.59
101.75	104.41	104.69	104.48	104.47	106.15	106.77	105.83	104.48	102.6	101.99	103.68	103.1	105.7	102.51	106.4	104.48	107.8	105.74	102.37	105.3	103.74	104.51	104.14	104.37	106	103.82	103.61	106	104.44	103.99	103.44	103.95	103.98	102.07	105.49	104.69	105.06	107.12	103.6	103.16	102.73	103.53	103.68	102.19	104.28	106.45	104.29	104.57	106.21
104.87	104.06	106.38	106.81	105.82	105.99	106.37	105.38	104.82	102.24	106.62	105.98	103.6	108.3	106.26	103.97	104.52	107.87	107.63	104.09	108.31	104.37	106.75	103.57	106.68	106.84	104.41	105.13	106.12	106.26	106.96	106.01	106.29	105.25	106.03	105.98	105.99	106.88	105.7	103.95	105.24	106.09	105.3	103.08	104.97	103.88	102.39	105.85	104.19	103.06
103.27	105.97	106.42	106.32	106.49	107.07	109.01	106.62	104.85	104.77	105.84	104.88	105.5	105.64	107.34	106.46	106.67	108.3	105.57	106.42	108.58	107.56	106.85	106.4	107.8	107.39	105.24	104.98	104.11	106.2	105.55	108.05	108.05	104.48	106.75	106.55	105.25	106.33	104.12	106.32	107.01	108.43	106.38	104.24	104.81	106.51	105.91	107.49	103.99	105.43
99.556	98.678	100.56	103.17	99.924	99.857	98.803	100.32	99.118	100.56	100.7	98.317	100.04	98.611	100.01	100.49	101.37	97.836	96.949	100.47	99.943	99.115	99.298	102.51	101.97	98.765	99.284	100.93	99.512	100.44	101.32	100.54	97.847	99.931	97.014	99.225	102.1	99.594	101.95	99.087	102.1	99.648	99.134	99.252	97.967	99.386	99.637	99.205	99.078	99.63
104.38	103.91	104.65	103.31	102.98	104.3	102.78	104.27	105.01	105.92	106.39	108.58	104.88	105.3	103.28	104.82	105.77	103.25	102.69	104.35	105.6	104.87	106.73	104.33	103.7	104.85	104.14	105.99	103.72	104.7	104.86	101.91	102.95	102.95	105.78	105.67	105.38	103.28	106.5	104.99	105.62	103.09	105.78	104.39	103.73	104	104.22	104.32	105.91	105.3
105.26	106.49	106.34	103.76	107.03	105.34	105.79	105.94	105.2	106.01	108.12	105.32	106.84	104.99	105.96	105.66	106.75	103.57	105.68	104.51	105.41	105.86	105.37	107.56	105.8	104.61	106.3	108.53	106.46	107.37	106.63	107.11	107.47	106.9	107.95	105.36	104.08	106.42	106.15	108.85	105.25	105.13	106.08	107.53	104.52	105.78	105.19	105.79	105.52	106.43
98.939	98.347	101.7	99.967	99.633	101.72	100.58	102.21	102.38	98.813	100.4	99.545	100.45	102.15	98.934	99.691	100.24	99.5	100.93	100.83	100.68	99.053	100.29	99.878	98.134	102.1	103.12	101.93	102.16	100.56	101.59	100.47	99.623	99.924	99.407	101.93	103.86	100.5	100.31	98.122	100.57	98.728	101.95	100.52	100.6	99.671	102.75	100.16	102.09	101.74
103.11	105.87	104.74	105.13	103.83	104.78	102.84	102.31	101.19	102.69	104.33	106.81	103.98	101.65	105	103.57	101.3	102.78	103.87	104.81	103.53	105.39	104.16	103.09	103.23	105.44	105.28	104.12	103.41	104.53	102.47	104.16	102.83	103.92	101.58	104.13	105.29	103.19	103.77	104.92	103.78	102.82	104.07	105.29	103.98	102.73	102.53	104.6	103.91	104
111.29	110.15	112.56	110.2	107.6	111.49	108.76	109.11	111.4	111.87	108.66	110.41	109.54	109.34	110.91	111.39	109.94	106.9	110.17	110.42	108.06	110.42	110.97	108.12	111.4	107.43	109.22	109.53	109.35	108.24	110.08	112.4	108.71	111.9	111.46	109.34	111.66	109.81	109.92	110.32	108	110.66	108.94	110.12	111.96	109.42	110.36	109.77	109.86	110.22
111.57	112.61	111.29	112.61	109.22	113.12	112.8	112.37	111.79	111.64	111.58	110.57	111.9	110.59	110.44	110.27	110.37	113.33	109.94	112.17	111.37	111.44	110.37	112.39	110.65	109.69	111.32	112.75	110.2	111.5	111.53	108.66	110.16	112.42	110.88	111.12	114.02	111.34	111.65	109.18	110.29	110.17	109.64	110.45	112.58	109.34	111.58	110.78	112.05	110.91
97.467	101.68	100.24	100.81	102.19	100.53	98.9	98.693	99.924	101.05	99.968	99.42	99.529	99.084	98.098	98.188	98.267	100.3	98.495	100.24	100.11	100.32	101.6	99.61	100.26	99.698	98.993	101.07	100.45	100.07	99.502	100.75	101.93	100.43	99.831	102.29	100.36	101.01	101.45	99.238	99.685	99.913	99.692	98.142	100.07	100.29	98.634	99.296	101.17	98.328
104.96	107.78	107.93	107.28	104.82	104.97	106.18	107.79	108.37	106.76	106.01	105.86	106.92	107.89	103.25	105.4	105.96	107.91	104.69	106.29	107.51	104.18	105.18	106.35	107.87	107.83	108.52	104.81	107.38	105.94	106.12	105.81	105.85	107.51	104.95	105.33	106.22	104.15	105.67	106.36	108.12	103.27	105.55	104.84	105.82	106.65	105.86	105.32	108.19	107.29
106.66	104.66	105.42	104.92	105.17	103.51	105.58	105.9	105.31	103.69	107.16	107.42	105.86	105.34	103.52	102.1	103.61	105.08	105.18	108.32	104.51	106.3	106.73	105.03	106.05	107.23	106.07	105.97	105.93	105.08	105.36	104.2	106.39	105.65	105.05	104	107.53	105.15	106.06	104.85	104.27	105.14	106.02	105.18	105.3	105.35	106.64	105.2	106.37	105.65
117.6	117.41	119.23	118.23	117.48	117.3	116.94	117.56	116.2	117.94	117.79	118.11	118.81	115.71	116.23	119.75	118.84	117.59	115.7	116.79	117.92	117.21	116.08	116.55	118.85	117.85	117.9	117.11	117.53	116.15	119.1	116.2	116.73	117.99	118.99	117.69	117.35	116.07	120.48	117.28	116.86	117.28	119.23	118.2	118.17	117.65	118.75	117.48	117.49	118.03
111.44	111.34	110.55	110.63	113.65	111.51	110.31	112.35	111.53	111.18	108.74	112.06	110.44	112.63	112.42	112.69	111.18	110.53	110.97	111.55	109.65	111.74	111.77	110.51	112.45	112.85	112.95	112.93	112.53	112.02	111.94	111.78	110.68	111.08	111.07	111.77	111.22	111.22	111.43	112.44	111.57	113.51	109.83	114.55	113.23	110.86	111.92	108.95	112.12	110.12
105.71	105.05	104.29	104.75	104.02	106.6	105.38	105.41	104.7	105.05	107.39	105.73	102.85	104.17	107.33	105.18	105.29	106.11	106.03	108	106.43	107.78	103.62	105.62	108.14	105.67	105.69	105.34	106.72	104.49	103.37	106.58	106.55	106.67	106.85	103.65	104.97	107.89	105.69	103.68	106.58	106.38	104.37	106.64	105.65	106.69	105.12	106.06	106.7	104.99
108.14	110.01	109.07	111.17	108.56	110.36	108.84	111.58	110.56	110.65	110	109.5	108.03	111.01	110.01	111.19	110.28	111.28	109.41	109.61	111.06	108.36	108.7	109.2	108.91	108.94	111.6	110.16	109.87	108.93	107.85	110.4	109.43	108.86	110.84	109.99	109.66	109.88	110.76	109.72	110.68	109.59	109.14	111.4	110.56	109.18	113.08	111.67	110.15	112.14
105.85	105.77	106.58	104.78	105.81	106.6	105.53	106.29	105.56	104.93	105.75	103.38	104.2	105.77	106.38	105.5	107.18	104.02	105.73	106.27	106.12	104.22	106.44	106	104.16	106.67	108.05	106.27	107.85	106.12	105.55	104.9	101.77	104.22	105.71	106.83	107.91	106.35	106.77	104.35	105.07	106.04	103.5	105.44	105.65	105.87	107.85	107.94	104.7	104.4
106.46	105.9	107.19	105.96	105.39	106.25	106.66	106.49	104.46	105.2	104.49	104.37	106.25	103.88	106.54	105.67	103.35	105.92	104.63	105.47	105.47	106.34	106.81	107.26	104.98	107.63	106.05	106.13	106.73	106.31	104.15	107.7	105.74	104.3	103.77	104.86	105.38	106.75	105.4	104.1	105.16	105.23	106.71	105.74	106.78	104.94	105.04	105.51	106.19	103.82
113.19	111.64	112.46	110.57	112.02	114.09	113.63	112.07	113.1	112.6	113.17	113.4	114.67	114.72	115.35	112.82	112.37	114.76	112.24	111.75	112.39	113.87	112.21	112.63	112.24	113.34	112.06	112.76	113.54	111.74	111.51	112.59	112.45	111.3	112.31	113.65	112.22	113.4	112.84	113.41	112.59	111.38	113.92	113.14	110.99	113.93	114.73	110.55	114.74	112.08
106.71	105.49	106.45	104.7	106.21	106.09	105.48	106.43	105.36	107.27	105.05	104.25	102.82	107.05	107.7	104.67	104.15	103.64	105.57	106.07	108.48	105.44	106.34	102.13	106.46	105.45	106.18	107.5	106.2	105.96	103.96	106.38	106.18	105.27	104.43	107.61	106.26	105.76	104.73	105.19	105.78	104.99	104.19	106.24	104.98	107.29	105.44	106.76	108.04	107.13
104.21	101.43	103.76	103.31	103.58	103.08	104.86	104.83	103.47	107.31	105.24	103.59	104.54	106.48	104.74	105.63	104.73	104.74	103.23	105.41	104.35	104.54	103.66	104.8	106.8	105.16	103.88	104.7	105.6	103.66	102.72	104.73	102.67	105.43	103.86	103.51	101.96	101.66	106.58	106.04	106.71	104.24	104.32	105.41	105.26	102.7	105.64	105.67	100.77	103.5
105.01	106.71	106.83	105.63	103.95	105.06	104.58	107.25	104.84	105.55	107.05	105.39	104.06	104.95	104.9	105.41	103.09	105.26	104.61	106.11	105.25	107.38	107.45	106.75	105.95	105.54	105.14	105.97	106.01	104.78	107.04	105.6	102.91	105.19	104.63	105.69	105.72	104.67	106.16	107.1	105.64	104.87	105.49	106.47	104.38	104.92	105.69	106.05	104.17	105.53
105.34	106.45	104.72	104.1	104.95	106.89	106.22	107.19	104.32	106.97	105.55	103.96	105.33	103.63	106.38	100.42	103.98	105.63	108.1	103.84	104.57	105.06	105.05	103.74	105.83	103.49	104.97	107.22	106.75	105.96	104.77	104.26	106.71	102.43	107.25	106.55	105.94	104.75	106.2	104.62	105.07	103.33	102.65	105.96	106.78	106.83	103.76	102.79	105.97	107.76
117.54	118.4	118.44	117.62	116	117.35	117.51	116.07	117.18	120.25	115.33	116.85	118.98	116.91	116.73	117.94	118.17	118.6	120.57	115.95	118.35	115.5	115.69	115.48	118.01	117.47	116.9	116.97	118.27	116.23	118.15	118.2	117.34	116.82	116.4	117.76	117.63	117.54	117.63	118.04	117.25	119.8	118.07	116.46	120.13	119.46	116.45	117.6	117.18	116.26
104.92	106.23	104.9	105.76	105.28	105.34	105.82	104.75	105.29	103	106.22	105.95	106.06	106.38	103.62	103.36	105.8	105.68	107.63	104.38	105.71	108.31	106.38	107.21	105.37	106.52	107.79	105.31	105.51	107.28	106.22	105.42	105.1	103.63	105.75	105.15	105.22	107.74	105.35	103.39	105.11	104.07	102.9	107.57	102.19	105.23	106.56	105.5	103.9	106.05
116.9	119.15	118.88	119.41	119.52	119.67	118.96	117.43	117.09	118.18	116.41	117.8	119	115.15	117.95	119.94	117.67	116.04	118.11	117.97	117.72	119.32	116.46	118.11	115.41	117.47	120.59	117.28	114.59	116.99	118.64	119.57	119.04	117.82	120.17	117.35	120.65	118.11	117.02	118.98	116.64	118.46	117.38	117.45	115.69	116.89	119.07	117.11	115.83	118.8
105.92	103.95	104.66	106.6	105.52	105.27	104.18	105.09	105.26	105.01	104.67	105.73	107.58	107.48	106.75	104.33	105.42	104.79	105.08	104.56	104.43	105.12	105.83	103.97	105.87	104.42	105.67	107.16	105.3	105.86	106.48	105.88	107.62	106.81	104.89	106.32	104.27	104.06	104.51	104.76	104	105.01	104.21	104.96	105	105.23	102.03	105.53	105.42	105.21
97.912	99.756	97.846	97.988	99.317	100.56	100.8	101.19	100.41	98.602	97.925	98.538	101.6	100.03	98.648	99.81	99.492	98.843	100.87	99.734	100.73	101.55	101.12	100.09	99.841	100.63	102	100.24	101.81	99.613	98.668	100.19	100.41	99.969	101.17	98.484	100.16	99.403	100.83	100.58	99.715	98.996	97.761	102.14	100.41	102.55	100.8	99.285	100.19	100.49
108.69	110.9	109.82	110.09	110.49	107.81	109.52	107.41	112.42	110.01	110.36	108.66	111.57	110.83	110.3	109.98	108.25	108.44	109.68	110.06	111.28	110.09	109.45	108.51	110.37	109.68	109.56	110.47	110.23	108.89	108.39	108	111.64	111.01	108.75	109.07	112.08	110.07	108.26	111.81	107.81	111.28	108.17	108.57	110.05	109.78	109.05	109.15	108.22	112.28
107.96	103.26	106.17	106.18	106.05	107.3	105.99	106.44	106.57	105.94	104.12	106.93	105.98	105.22	106.19	106.56	104.97	103.63	104.89	104.19	105.18	106.29	106.04	108.98	106.28	105.29	106.52	104.54	106.42	106.57	107.47	106.67	105.61	108.33	106.09	107.08	103.94	104.46	107.28	105.01	106.01	106.9	105.96	108.07	106.57	105.55	106.55	105.63	106.89	105.41
102.37	100.37	101.93	99.436	100.07	100.32	102.3	102.26	101.41	99.902	100.54	102	99.246	100.42	99.51	101.34	100.8	99.707	101.58	98.4	97.752	100.71	101.53	100.88	98.842	100.45	100.15	99.487	102.72	99.641	101.41	99.716	100.82	100.17	99.926	101.37	103.89	101	100.68	100.81	98.854	99.761	102.02	101.21	98.9	99.614	99.158	100.91	100.67	99.274
104.01	106.97	104.86	104.09	106.62	106.93	105.81	104.72	104.74	105.71	102.24	103.48	103.85	105.04	105.64	105.57	106.81	104.04	105.4	104.71	104.19	105.08	106.19	105.11	105.82	104.18	103.88	106.64	106.49	102.38	106.85	105.94	105.83	103.62	106.06	105.52	104.75	105.64	107.22	108.74	105.82	106.63	106.65	106.62	107.41	103.35	104.3	106.05	105.49	108.14
100.88	100.29	101.06	98.577	102.12	99.573	99.485	98.747	100.41	100.77	97.826	101.79	101.11	98.462	98.936	101.46	98.733	100.6	100.9	99.217	99.589	98.692	98.232	101.93	100.74	99.487	99.86	100.46	98.961	100.08	99.738	100.13	99.827	101.84	100.71	101.17	100.91	98.735	97.915	102.21	99.862	99.849	100.18	100.22	99.216	97.122	97.994	101.19	100.06	100.74
110.52	111.59	110.28	111.37	111.93	109.87	108.63	109.91	109.22	109.04	109.4	107.4	108.98	111.16	109.88	110.17	110.57	108.12	110.53	107.62	109.1	111.32	109.56	109.59	109.33	111.31	109.02	110.33	109.98	108.37	108.59	109.04	111.67	107.99	109.67	108.79	109.21	108.67	109.54	109.05	108.5	108.84	108.69	110.42	110.36	109.96	109.96	108.99	111.42	111.08
100.77	101.39	99.179	99.889	97.391	101.05	99.901	101.61	97.885	101.63	99.344	100.02	100.69	98.622	101.73	102.4	99.889	98.255	100.39	98.587	102.09	99.285	99.997	101.04	97.56	98.201	99.319	99.643	98.452	100.71	102.86	100.41	97.88	100.01	101.52	100.61	100.66	100.32	99.713	100.73	99.714	99.596	100.16	102.49	101.8	99.32	99.956	99.778	99.659	100.12
111.26	109.9	112.92	110.58	109.86	111.21	111.44	109.2	111.96	108.95	108.76	113.61	110.04	109.49	110.39	110.22	108.42	111.79	112.35	106.85	111.06	110.81	109.46	109.05	109.84	110.63	108.29	112.1	110.85	110.04	109.3	110.16	111.52	112.62	109.72	110.39	113.05	109.31	110.03	109.87	112.01	112.53	111.23	106.67	112.8	111.14	110.09	111.72	111.86	109.32
103.59	105.25	103.52	102.15	105.34	105.21	103.77	105.9	103.14	102.19	103.41	106.77	104.3	105.83	103.13	103.14	102.11	105.39	103.42	103.15	102.89	103.06	104.3	106.47	103.07	102.58	105.51	105.94	104.12	103.69	102.5	103.57	102.36	104.83	103.14	103.44	105.38	104.12	104.16	102.37	105.71	104.19	104.8	105.42	103.05	104.44	104.92	105.76	104.71	103.21
106.31	107.68	105.33	106.68	106.52	105.38	105.76	106.29	104.71	106.05	103.95	106.38	105.12	108.73	107.24	105.27	103.63	104.35	102.9	105.62	103.57	105.17	107.11	106.07	106.44	106.86	104.63	106.41	106.91	104.5	108.67	105.72	105.08	105.73	106.68	103.53	106.23	105.4	106.05	105.04	107.37	103.99	105.5	105.34	106.48	104.12	105.42	106.44	105.5	105.09
111.23	110.28	109.89	110.52	114.2	108.85	110.23	111.69	111.59	111.12	111	112.49	110	109.02	112.24	110.58	111.38	109.94	111.25	111.03	110.45	111.54	112.33	110.62	112.13	111.39	111.99	108.53	111.06	111.94	110.62	111.04	112.18	110.24	110.65	108.64	109.26	110.88	112.73	109.45	112.26	110.31	110.41	110.93	109.94	112.29	111.7	110.28	110.37	110.83
110.11	112.52	113.12	109.14	109.11	111.08	110.01	111.49	111.49	111.79	110.01	112.45	110.96	111.47	112.82	111.5	110.1	109.09	110.19	113.8	112.92	110.23	110.32	109.69	112.13	113.38	110.35	111.99	112.01	112.33	110.43	110.69	111.06	110.98	110.86	110.84	111.56	112.11	111.1	112.31	110.81	112.61	110.73	112.74	109.84	114.19	111.57	109.92	110.68	109.97
110.87	110.93	109.42	106.95	109.09	109.05	109.91	108.17	109.36	110.24	109.76	109.35	110.51	110.29	113.05	108.41	110.81	111.68	109.95	110.64	110.88	109.42	111.15	109.67	110.35	110.94	107.31	109.91	111.44	109.18	108.64	109.91	109.07	110.62	110.1	110.06	110.81	111.89	112.39	108.26	110.04	109.21	112.63	110.76	111.17	109.7	111.39	108.93	109.09	108.77
105.11	104.8	106.99	107.13	103.29	106.16	105.65	108.26	105.07	105.63	108.65	104.3	105.47	107.77	107.39	106.36	102.75	105.42	105.76	104.85	106.36	107.79	103.59	108.25	105.48	106.91	105.77	107.19	107.07	107.44	105.5	104.78	107.58	104.08	105.4	104.6	105.19	103.98	107.01	104.21	106.16	104.36	103.81	104.17	104.42	105.76	106.95	107.22	104.45	106.93
106.37	106.64	106.15	105.35	105.08	106.01	106.19	105.13	106.38	107.43	103.19	104.43	106.57	105.95	104.79	105.53	106.59	105.47	102.93	106.22	106.95	106.51	106.06	106.9	105.43	105.05	105.26	105.73	106.2	104.98	104.22	106.05	104.51	106.59	106.35	104.91	103.78	105.44	105.51	104.61	106.54	106.05	103.59	107.38	105.57	105.97	107.66	106.04	106.3	106.02
117.01	117.13	118.41	118.57	116.15	117.55	120.72	116.09	117.1	115.63	119.3	116.47	116.06	116.14	116.76	117.44	117.02	117.09	117.05	116.17	116.68	121.07	117.64	118.05	118.72	117.59	118.67	118.19	119.7	116.96	118.18	119.57	119.43	117.86	117.55	117.31	117.36	118.01	115.64	118.3	117.75	117.61	116.37	118.3	119.07	117.24	117.01	116.62	116.54	116.47
115.45	116.46	117.19	115.62	115.83	116.34	114.2	117.71	114.71	112.91	116.15	116.6	116.51	115.77	113.85	116.81	114.82	114.77	117.37	117.21	118.14	116.23	117.35	117.72	115.56	116.43	116.86	114.66	114.65	116.18	116.02	118.09	117.32	114.76	116.28	119.67	115.33	118.09	115.26	114.85	114.65	116.79	115.16	116.45	115.17	117.72	114.95	118.37	115.63	116.17
106.08	102.69	106.72	107.18	106.57	105.05	104.75	106.52	104.48	107.66	105.17	105.2	105.74	104.7	104.14	105.13	106.54	107.1	105.98	104.65	106.29	104.5	107.36	103.75	104.35	106.14	104.46	105.28	103.71	103.3	106.16	105.51	106.96	106.29	104.58	106.01	106.39	103.32	105.29	106.67	106.14	104.99	106.59	105.12	105.31	105.61	106.32	106.95	106.45	104.14
115.16	111.54	113.51	112.5	114.63	112.9	112.76	112.15	113.67	114.01	114.2	112.45	112.56	110.7	112.15	109.6	114.1	113.62	112.05	110.45	113.96	113.37	111.6	113.07	112.13	114.79	112.55	112.17	112.15	109.56	113.15	111.73	111.82	114.76	112.53	112.47	112.47	110.96	115.46	114.99	112.66	111.8	112.51	113.41	113.49	115.61	113.66	112.96	114.7	111.82
116.87	115.36	117.19	119.3	118.83	117.36	117.84	118.52	117.49	117.39	118.41	119.1	115.77	117.91	115.56	118.25	116.66	117.9	115.43	119.24	118.5	117.3	116.66	119.13	117.09	118.09	115.95	115.41	117.98	116.78	119.28	117.47	115.03	117.97	116.89	115.65	117.97	118.91	116.58	117.29	117.99	116.35	118.23	118.71	117.38	117.83	117.68	118.84	118.78	117.34
103.36	104.96	106.21	103.78	104.35	105.81	105.02	103.9	102.82	103.72	105.47	103.62	105.21	105.14	103.48	102.85	103.71	104.51	105.15	107.34	104.65	103.81	104.72	103.82	103.35	105.14	105.62	101.64	105	103.73	104.45	104.17	101.39	103.99	103.5	103.22	103.53	103.44	101.97	105.43	107.09	105.34	105.28	103.92	102.93	103.39	104.62	102.53	103.27	103.84
111.27	108.83	111.11	108.97	110.67	109.06	107.91	111.32	106.6	110.03	108.34	108.36	107.04	110.46	108.68	109.36	108.42	108.44	112.16	108.99	112.81	110.42	108.59	109.19	108.34	111.56	111.83	108.27	110.98	107.65	112.06	106.79	109.75	112.45	111.37	111.15	110.43	110.23	109.33	110.15	108.21	109.63	109.78	109.13	109.97	108.75	109.51	110.04	108.52	110.76
106.25	106.21	105.72	104.48	107.05	106.58	104.79	105.96	106.1	103.56	105.45	105.73	106.3	108.8	104.11	105.87	104.19	106.95	106.42	106.27	105.74	107.64	105	109.11	105.99	107.7	105.27	106.17	104.22	104.39	105.97	104.41	107.75	107.87	107.71	105.89	104.31	105.27	107.54	106.24	106.18	104.98	107.23	106.38	109	109.42	107.57	105.53	106.58	105.35
107.89	106.32	105.68	107.79	107.01	106.18	106.09	105.13	104.97	108.22	105.36	104.66	104.73	106.1	106.5	105.99	106.31	105.57	106.01	106.48	105.77	104.13	106.81	106.1	105.43	105.2	106.96	107.45	106.77	104.58	105.66	107.37	103.33	108.15	107.79	106.07	105.79	105.53	106.55	104.14	106.55	107.69	104.92	105.04	105.29	106.8	106.93	106.24	107.5	105.06
113.18	110.18	114.02	112.08	113.72	113.77	111.77	112.37	112.28	110.79	111.87	112.44	112.94	112.55	111	113.45	113.61	112.08	112.59	113.79	112.87	109.98	110.13	110.25	112.05	112.67	109.83	112.87	113.33	112.03	112.43	111.87	113.78	112.25	113.24	110.94	111.61	109.93	111.49	111.99	110.27	112.57	111.36	114.17	112.54	113.53	109.82	112.19	109.85	111.75
106.08	105.36	105.77	106.72	107.84	106.67	105.31	105.23	105.72	106.01	107.53	107	105.22	105.65	103.92	104.44	104.81	105.55	105.99	107.81	104.25	104.9	106.09	104.1	104.83	106.25	105.56	105.59	104.19	104.51	104.38	107.88	106.01	104.87	107.24	105.02	104.14	105.57	104.96	105.74	108.12	105.02	105.27	105.37	106.59	103.4	104.42	103.52	106.77	105.43
114.07	112.75	112.69	111.28	114.21	110.52	113.9	113.15	111.55	114.71	112.3	109.91	109.86	113.82	112.57	113.4	111.63	115.25	112.82	110.66	112.77	113.99	113.14	111.6	112.76	112.93	111.66	111.77	111.68	111.41	112.92	112.23	112.64	113.21	113.31	112.05	109.93	114.86	110.49	111.51	112.68	112.36	111.53	109.93	111.27	111.84	111.99	113.05	111.01	111.78
105.95	105.89	108.1	107.42	107.05	106.59	107.94	105.96	107.05	104.63	104.17	105.95	107.01	105.2	108.45	106.2	106.8	107.28	107.19	106.68	106.47	106.95	104.63	106.52	106.69	107.27	107.13	106.38	105.5	107.55	105.26	105.04	105.85	104.84	105.63	105.72	105.48	104.83	105.49	104.82	104.98	106.58	105.88	108.04	105.52	104.64	107.86	105.15	105.32	108.07
103.62	105.38	105.6	107.21	105.19	105.96	108.57	106.32	104.89	104.3	106.18	103.53	103.42	108.92	105.75	105.01	104.37	104.53	103.96	105.59	105.34	103.95	107.03	105.16	106.18	105.51	105.4	103.75	104.82	103.93	107.16	106.89	102.25	105.16	105.03	104.19	105.27	105.92	105.66	106.22	105.28	105.42	108.64	104.24	104.49	105.94	106.66	103.86	105.23	105.2
98.651	97.808	99.741	99.566	98.708	101.67	101.07	100.13	100.91	99.547	99.457	98.235	99.94	102.45	100.38	99.635	100	98.754	100.37	101.84	97.665	98.116	99.244	99.65	99.845	101.82	97.892	99.204	98.603	99.885	100.56	98.244	95.821	101.41	99.719	99.44	98.388	100.56	99.545	100.79	100.19	102.15	100.35	98.657	99.368	98.781	101.12	98.113	101.32	100.91
105.72	109.52	107.33	105.55	107.04	107.4	106.21	106.67	105.84	105.6	108.61	107.3	106.1	105.52	105.29	105.07	106.24	107.7	105.23	106.13	107.41	106.02	105.65	108.22	106.39	106.09	107.4	106.77	107	103.84	107.81	105.92	106.06	107.1	105.98	106.54	107.52	105.46	105.84	107.75	108.41	106.54	107.06	105.33	108.09	103.98	106.13	107.28	105.1	107.65
103.55	105.96	106.81	105.03	104.15	104.65	106.29	103.49	106.59	104.42	106.07	104.93	107.17	105.34	106.02	105.9	105.32	104.41	105.75	106.77	106.07	104.73	106.56	104.18	106.81	103.27	107.89	105.71	106.21	106.27	104.03	104.75	102.53	106.89	104.4	105.68	105.46	103.41	104.7	106.19	106.02	107.88	104.69	105.37	104.62	105.36	103.9	105.99	107.35	104.61
113.77	111.83	110.72	111.95	111.4	115.52	113.92	110.96	110.86	112.65	111.59	113.15	112.57	111.71	111.96	113.28	112.35	112.76	111.03	110.81	113.85	111.76	111.28	110.75	112.26	113.54	113.46	112.84	112.36	111.57	109.52	111.74	111.97	110.25	111.84	111.22	113.35	111.85	112.31	108.88	111.81	111.15	112.04	112.12	113.07	110.96	112.01	111.5	111.4	112.42
101.37	100.62	97.096	100.61	100.32	99.829	102.66	101.81	99.557	101.02	99.056	99.061	101.49	102.82	99.44	101.39	101.12	97.084	101.35	101.62	101.68	101.79	101.24	101.18	104.53	100.8	100.95	102.03	99.769	100.88	102.09	99.832	99.698	101.61	100.86	101.7	102.96	100.52	100.7	100.21	99.36	101.59	98.222	99.257	103.31	99.833	100.41	101.69	100.3	101.44
105.48	105.88	108.24	106.68	103.72	106.63	106.09	104.96	107.03	108.15	105.8	104.87	106.34	106.78	106.58	106.31	105.38	107.58	105.61	105.51	106.44	107.54	104.3	106.6	105.17	104.93	105.28	106.69	106.59	109.69	107.4	106.07	103.63	105.31	103.83	108.12	107.93	105.71	103.47	104.56	105.26	107.35	105.86	107.73	107.54	105.46	106.06	106.48	107.67	105.05
111.08	109.34	111.32	108.2	109.33	110.32	109.2	109.25	111.1	110.24	110.44	108.17	110.45	110.01	110.81	109.06	111.08	108.87	109.79	108.74	110.85	111.26	108.56	110.01	110.09	109.7	110.03	109.68	108.14	111.78	111.15	109.27	110.52	112.96	109.02	109.88	109.64	112.31	111.98	110.49	110.95	110.57	111.14	109.9	110.69	108.26	108.34	110.21	110.06	109.24
111.31	109.93	112.27	110.46	113.17	112.76	110.83	113.19	111.49	110.32	112.81	112.65	111.59	111.5	112.28	113.29	111.81	112.36	111.06	113.12	111.69	111.38	111.96	111.99	111.92	110.67	113.02	112.76	111.21	109.52	111.37	110.97	112.35	110.8	111.51	111.04	112.11	111.65	112.23	112.07	112.9	110.9	111.3	111.58	110.82	110.98	112.82	109.4	112.48	111.87
106.37	104.97	105.97	107.33	105.07	105.84	105.05	105.93	104.75	106.04	104.08	105.63	105.06	106.43	105.68	104.54	105.94	107.44	102.81	103.33	102.36	105.97	105.05	104.75	109.17	105.33	104.17	105.17	103.78	104.46	106.29	103.67	104.91	103.26	105.19	104.22	104.55	103.1	104.62	104.81	105.69	104.01	106.37	104.87	103.69	104.95	107.39	107.08	105.9	106.43
111.33	112	111.46	112.19	110.75	113.58	114.14	111.73	111.06	110.07	112.2	112.56	112.32	112.87	112.44	113.53	111.05	112.66	112.39	112.69	109.29	111.26	110.51	111.98	110.73	109.38	111.51	112.27	113.61	109.53	112.48	113.27	111.21	112.68	110.85	109.9	112.99	112.41	110.09	110.71	113.27	109.89	110.34	110.91	112.88	112.53	113.79	113.22	112.68	113.33
105.6	106.16	106.96	105.65	107.27	104	105.17	108.71	107.33	106.85	105.17	104.78	105.78	104.83	105.43	105.84	106.3	106.52	104.95	104.4	104.53	105.48	106.04	105.88	104.91	105.07	106.04	109.28	104.67	104.52	106.68	103.86	105.39	104.87	105.23	107.35	105.84	105.92	104.91	106.85	105.82	104.96	104.22	106.54	106.89	102.69	105.89	107.36	106.31	106.2
109.66	112.39	110.8	108.64	112.41	110.02	113.27	110.27	110.06	111.71	110.66	111.92	110.22	111.04	110.34	110.62	108.87	111.2	111.17	111.97	112.25	111.03	109.79	111.67	110.73	114.13	109.83	111.44	110.6	110.11	110.61	112.13	110.54	109.1	112.01	109.45	111.46	110.3	111.61	109.15	111.33	111.3	113.29	112.94	111.27	112.11	111.4	111.47	110.47	111.95
112.84	111.72	112.45	113.98	110.37	115.46	111.79	111.89	112.53	114.41	114.09	112.21	110.56	114.24	112.06	110.48	111.94	110.91	111.24	113.92	112.78	108.06	111.23	110.38	112.09	112.89	110.6	113.42	112.04	111.68	109.25	110.2	110.33	112.02	111.54	113.12	112.27	112.55	112.26	110.57	110.85	111.43	110.85	112.77	111.02	112.21	113.34	111.95	110.08	111.2
113.89	111.84	109.56	111.78	110.66	110.39	111.1	111.16	112.05	112.71	111.71	113.54	111.25	113.17	112.77	114.2	113.65	115.16	113.08	113.48	110.54	109.14	111.75	114.47	112.3	111.37	113.06	110.05	109.37	112.46	111.31	110.34	112.06	113.1	112.78	112.32	113.94	109.81	109.94	111.12	110.16	112.16	111.32	114.17	112.35	111.18	115.62	111.46	111.23	112.3
113.26	112.76	111.19	112.83	114.31	113.23	109.74	113.14	112.89	113.16	112.46	112.22	110.39	110.87	115.21	110.47	111.85	112.36	113.53	111.88	113.26	111.09	113.21	112.74	112.79	114.29	110.69	112.43	110.73	111.65	111.01	113.67	112.18	112.87	113.47	112.21	112.57	113.12	114.16	112.36	112.37	112.59	112.89	110.83	112.62	113.76	111.76	112.78	109.72	112.6
107.77	105.46	106.08	105.96	104.71	107.46	105.46	103.23	106.86	107.56	107.18	104.71	105.03	106.95	106.7	104.66	106.65	107.36	105.11	105.93	105.05	104.35	106.02	104.54	105.59	104.37	105.57	106.33	104.22	105.02	105.79	108.17	106.05	107.38	104.59	104.21	105.56	105.34	105.5	106.6	108.13	106.22	107.16	106.6	106.29	106.91	104.53	104.29	107.4	106.31
106.55	108.2	105.8	107.65	107.01	104.82	107.19	109.28	108.78	105.42	105.14	108.86	107.73	107.05	105.61	105.67	103.79	105.66	107.97	105.74	103.63	108.54	108.33	106.86	106.22	106.22	106.14	106.1	105.56	106.16	106.27	106.17	106.2	108.12	106.03	103.9	109.02	106.82	106.26	107.69	107.64	107.62	108.34	106.61	106.46	109.17	105.21	105.81	106.64	103.93
107.89	106.01	106.52	103.21	107.05	103.57	105.2	105.88	105.89	106.27	104.77	104.49	104.57	105.03	104.3	104.38	105.34	105.08	106.59	106.79	106.37	106.77	104.89	106.11	108.78	105.68	104.62	106.89	105.59	105.44	106.08	107.27	105.23	105.72	108.93	106.23	106.47	104.51	105.25	105.07	106.25	105.17	105.28	105.18	105.79	107.16	105.75	104.62	105.73	103.74
106.22	104.71	103.81	104.77	107.31	104.77	104.68	105.48	106.04	105.31	105.56	105.94	106.21	107.97	104.54	104.53	106.7	106.21	104.76	108.87	107.59	106.18	104.75	106.25	106.88	104.9	105.07	108.27	108.79	103.21	105.78	103.59	107.22	107.08	105.9	104.67	103.98	108.61	105.77	105.81	104.65	106.03	106.48	108.09	107.58	107.71	105.24	104.57	107.89	106.18
107.93	106.9	106.56	108.23	106.18	105.44	104.17	107.12	106.16	107	104.89	105.82	106.39	107.59	105.55	105.36	106.99	105.01	106.51	106.97	105.26	105.21	106.99	106.55	108.48	103.97	106.86	106.63	105.29	107.19	106.35	107.55	106.05	107.54	106.77	105.26	105.78	105.65	106.89	105.16	103.88	104.21	108.65	106.02	106.78	106.27	107.62	108.1	108.36	106.78
105.92	105.12	105.07	105.9	103.34	107.09	106.71	103.83	102.18	105.36	106.58	106.66	104.77	104.79	103.97	103.94	106.08	103.97	105.57	104.33	106.2	106.62	106.75	105.2	104.43	105.05	106.29	104.06	105.9	104.97	105.7	106.98	104.97	105.97	104.6	104.05	104.04	105.17	103.41	103.46	106.8	105.83	107.05	106.18	104.35	106.22	108.04	102.64	105.94	105.12
111.52	111.25	111.67	109.76	112	109.45	112.7	112.1	113.79	111.02	112.16	112.02	113.71	111.37	111.96	112.63	111.65	109.52	112.55	111	112.35	111.75	110.88	111.21	110.14	112.68	112.65	114.98	113.18	110.78	109.06	111.71	112.35	110.17	112.31	115.48	110.55	111.57	109.64	110.75	112.36	113.24	109.14	111.39	112.71	109.37	112.3	111.6	110.39	110.22
105.42	106.09	103.84	105.15	105.6	107.6	105.85	104.78	107.55	106.31	105.78	104.46	105.09	105.94	105.3	107.87	106.55	102.62	104.49	103.76	106.17	106.03	108.4	106.06	107.56	105.78	105.33	103.71	106.18	107.79	105.17	107.12	106.67	106.89	106.71	104.62	107.42	105.29	105.3	106.96	104.57	104.86	105.99	105.52	104.74	104.68	105.09	106.21	104.8	105.53
114.89	114.97	119.03	118.51	116.15	117.99	118.41	116.65	117.01	117.62	117.51	116.71	117.04	117.25	114.48	117.4	119.03	117.58	118.08	117.7	117.16	118.02	119.59	117.64	117.5	118.03	116.68	117.93	118.57	117.15	117.2	117.63	117.17	118.56	117.53	117.31	118.46	117.32	118.18	116.48	118.1	118.18	117.91	116.26	120.49	120.33	116.9	117.54	116.52	117.26
109.94	110.37	112.17	110.86	110.08	111.22	112.27	112.17	111.39	111.52	111.06	111.2	111.4	109.94	110.78	112.31	109.45	110.4	110.93	110.92	111.83	109.9	111.83	110.96	110.82	109.94	110.84	113.27	112.32	112.71	108.11	108.74	112.32	111.55	111.1	111.65	111.96	109.78	110.34	110.12	111.32	111.75	112.1	110.64	108.52	113.58	112.28	109.92	111.56	112.28
107.99	106.23	108.86	106.44	106.52	106.74	106.03	104.47	104.48	107.31	107	106.1	105.36	109.91	107.76	105.59	108.51	106.26	108.56	106.21	106.08	106.5	107.87	105.89	107.11	107.96	107.63	106.18	106.45	108.14	108.14	105.72	106.51	108.22	106.89	109.12	108.55	108.19	106.49	107.21	106.41	106.3	105.54	105.34	107.35	107.25	107.19	105.37	107.8	106.65
118.11	116.46	116.52	113.36	118.3	117.55	116.85	114.69	114.66	118.25	115.66	114.59	116.9	115.42	115.84	118.84	115.08	116.03	116.56	119.11	114.1	116.81	116.82	116.6	117.13	115.88	115.68	118.72	118	118.52	115.59	118.91	116.25	116.55	115.39	116.18	116.05	117.83	118.42	116.45	116.1	116.59	115.88	116.28	118.04	115.78	117.09	116.62	115.78	115.02
105.65	107.86	105.44	107.79	106.03	105.7	106.7	106.5	106.57	105.42	107.58	108.33	104.85	105.46	107.15	106.58	104.85	107.16	108.28	108.37	106.99	105.3	107.58	105.92	107.43	105.34	107.01	105.33	107.23	106.05	106.27	107.88	107	104.72	105.69	104.17	107.04	105.17	106.04	108.38	108.23	108.23	106.77	107.24	106.89	107.62	106.21	106.36	104.37	107.24
110.99	114.39	111.06	113.68	113.87	112.65	112.1	112.5	112.41	112.49	112.93	112.19	111.58	110.26	114.04	112.11	110.97	112.86	113.96	110.94	112.31	110.29	112.65	111.75	113.02	113.54	113.02	112.45	112.32	110.14	111.72	109.55	112.72	111.12	112.11	110.82	111.15	110.24	111.07	113	111.78	110.78	114.89	113.2	112.02	112.37	113.32	111.52	112.86	113.23
115.11	111.37	109.89	112.2	111.42	110.8	110.39	113.19	110.98	111.38	111.89	111.14	111.17	109.81	110.07	111.35	111.4	112.14	110.46	111.74	110	111.13	110.54	110.57	110.31	112.09	109.89	110.81	111.87	111.81	111.39	110.28	111.46	110.44	111.93	111.09	110.18	108.42	110.69	110.95	112.58	111.24	111.1	111.03	112.63	110.91	112.64	110.65	110.57	110.66
106.98	105.16	106.12	106.02	108.17	105.93	105.36	105.86	103.67	108.33	105.18	105.94	104.33	106.71	108.35	105.41	107.52	107.18	104.27	105.49	108.78	104.57	107.73	103.36	106.86	105.32	106.41	106.61	105.01	104.75	104.36	107.27	105.3	107.32	105.73	105.45	105.25	106.4	104.65	105.53	106.04	105.12	105.92	105.25	105.22	105.98	104.09	105.32	105.39	103.41
110.6	109.53	111.64	106.77	108.89	111.3	109.68	108.25	109.91	109.18	109.45	108.49	111.99	108.23	108.52	110.77	109.39	110.44	110.49	105.98	108.89	110.43	110.18	108.38	110.17	110	112.42	109.14	108.59	109.11	108.19	107.86	110.47	107.84	109.37	109.33	108.15	108.65	107.91	110.04	108.28	111.71	112	106.72	107.14	107.43	111.58	106.72	109.39	109.35
105.21	107.36	106.31	105.76	104.13	104.07	103.36	105.03	106.5	105.75	105.33	106.1	104.9	106.89	105.19	107.16	103.96	107.23	106.42	107.33	105.61	107.66	106.81	106.58	105.12	106.26	105.73	104.75	105.4	105.24	107.65	107.98	105.94	104.97	107.85	106	106.39	107.48	105.52	105.6	105.99	105.91	104.49	107.45	107.36	104.46	106.72	106.36	104.35	104.92
105.05	105.84	103.73	104.31	106.07	104.7	104	102.97	105.81	104.5	104.05	106.84	103.11	103.67	106.62	104.56	105.9	104.95	104.22	103.65	106.23	103.94	105.54	104.29	104.64	104.32	104.96	105.39	106.18	104.35	104.85	103.21	103.77	103.48	104.02	106.44	103.96	105.88	105.55	106.2	105.7	103.49	103.71	105.45	105.83	104.62	105.14	107.08	107.44	104.73
112.69	110.56	111.39	112.29	110.92	110.1	108.75	111.13	112.44	112.31	112.43	113.86	111.75	111.29	112.54	110.2	112.89	113.71	112.4	111.46	111.43	113.01	111.45	111.99	112.86	111.55	112.89	113.27	112.55	110.1	111.48	112.69	113.55	112.93	109.98	110.05	111.89	109.28	113.58	112.55	113.07	112.06	110.63	111.17	112.35	114.72	110.94	111.58	109.55	113.31
110.31	109.5	109.56	110.13	108.02	109.97	110.37	110.91	110.34	109.19	109.43	109.33	109.85	110.47	109.66	109.04	109.32	110.01	113.11	109.37	109.45	109.42	109.11	110.57	110.52	109.05	108.76	108.26	108.52	110.53	109.59	111.14	107.63	107.21	109.59	109.79	111.14	108.42	110.04	108.47	110.37	107.81	109.08	110.06	110.54	110.42	110.86	108.99	111.53	107.76
107.32	105.72	103.84	104.37	105.47	105.14	106.32	109.09	104.87	107.01	105.11	103.97	105.09	105.37	106.19	107.23	106.14	106.96	107.48	106.29	105.35	105.23	105.81	104.6	105.45	106.8	105.94	104.85	106.29	106.74	107.95	103.89	105.87	104.3	103.06	106.09	106.24	104.69	106.67	105.4	106.66	106.78	105.25	106.41	106.57	106.16	105.52	106.69	106.11	103.64
106.68	105	107.23	105.18	106.49	107.62	107.7	108.38	106.68	106.45	106.59	107.82	107.06	106.55	107.48	108.2	107.5	109.26	105.27	106.06	105.68	106.93	106.35	106.63	107.19	107.15	108.17	103	105.46	110.32	108.62	108.45	106.09	106.39	108.61	109.22	106.3	107.67	107.83	108.5	108.52	109.12	106.96	105.95	107.38	106.16	106.55	107.28	106.32	107.61
113.42	111.11	111.66	111.1	113.68	113.28	112	109.93	111.65	109.04	111.81	111.12	111.15	114.94	109.96	109.98	112.44	111.56	112	111.82	113.23	110.63	112.17	112.53	109.19	112.37	111.96	112.42	109.75	112.69	111.71	112.23	109.86	112.34	111.41	110.66	110.38	109.86	109.96	110.38	111.66	113.3	111.73	111.97	112.94	113.93	113.38	111.64	113.75	109.82
108.26	112.08	108.65	110.78	110.58	110.14	109.68	108.98	108.86	109.59	111.19	111.77	108	110.88	109	110.88	110.84	108.35	109.35	110.43	107.95	111.12	107.79	109.53	110.18	107.81	109.12	110.4	108.16	110.02	111.47	111.25	111.19	109.57	111.21	112.04	109.51	110.25	109.96	112.35	110.04	110.9	109.05	110.45	111.65	107.63	111.53	111.54	109.73	109.48
105.68	102.67	103.33	105.74	105.77	103.98	104.48	105.48	103.13	106.53	104.18	102.45	106.28	103.08	104.8	103.66	104.58	105.06	103.93	103.9	102.12	103.84	103.95	103.11	103.87	102.36	104.32	104.76	103.66	104.14	106.26	103.49	104.27	103.51	102.82	104.36	104.56	105.17	103.38	105.65	102.02	104.87	104.85	103.82	102.67	103.62	105.17	104.17	103.86	102.61
101.44	102.4	99.48	101.74	101.06	102.84	101.56	97.251	102.71	100.92	100	100.34	100.24	100.85	100.18	101.74	100.51	101.86	102.52	100.96	99.943	101	101.36	100.59	101.34	101.52	98.86	100.7	100.81	100.13	101.95	98.978	102.47	101.55	101.58	98.862	100.89	101.39	102.22	100.37	98.983	99.517	99.939	101.04	101.74	101.24	99.786	101.38	101.3	102.92
113.17	111.59	110.65	112.6	109.89	110.83	112.76	112.53	113.54	114.5	111.07	112.32	111.14	111.62	112.81	111.07	111.78	115.32	112.41	111.58	110.99	112.81	110.73	113.2	114.36	111.31	109.95	110.64	111.7	112.3	113.84	112.45	112.78	112.31	112.4	114.01	113.28	112.78	110.82	109.99	111.52	111.5	113.47	113.45	112.08	112.44	110.91	111.75	111.73	113.02
99.729	99.428	99.748	101.29	99.039	99.19	99.983	97.776	101.12	101.64	101.87	99.68	100.05	99.22	99.124	100.65	101.18	100.67	102.25	100.91	100.74	100.88	100.14	102.42	101.44	100.99	100.77	101.02	99.943	99.135	100.5	102.78	100.47	100.19	99.983	100.58	99.294	99.173	101.95	100.09	99.932	100.14	102.37	102.63	99.987	101.53	101.24	101.12	98.537	101.56
105.14	106.27	105.74	105.81	103.76	103.55	103.32	105.52	107.86	103.38	104.96	106.96	105.34	105.82	107.12	104.58	103.55	103.33	106.55	104.86	106.32	104.66	103.75	106.51	104.76	103.32	105.85	104.74	105.59	106.5	107.55	105.38	105.84	104.88	105.04	104.76	103.08	106.76	103.81	104.78	105.89	105.19	104.38	106.24	104.93	105.01	105.88	105.85	106.66	105
117.92	116.53	116.12	117.72	117.34	119.58	116.84	117.93	119	117.98	117.53	117.05	117.38	116.45	116.7	117.12	119.56	115.49	117.65	117.1	118.84	116.54	117.01	117.44	116.78	118.81	116.76	115.88	116.81	117.03	116.23	117.32	117.65	117.83	114.25	117.3	117.39	117.57	118.32	119.9	117.62	118.81	119.03	118.64	116.54	117.62	117.37	114.51	116.79	116.75
105.06	105.77	106.44	104.57	105.57	108.04	106.4	105.05	105.32	106.78	105.1	106.93	105.26	107.84	105.15	104.61	103.77	106.97	105.71	106.61	107.57	105.13	107.73	105.77	106.28	104.6	105.61	107.62	106.76	107.32	106.16	105.12	106.55	108.26	106.21	106.19	104.21	107.98	103.75	107.88	104.88	107.9	105.99	107.35	105.33	107.02	106.78	106.42	104.76	106.78
111.03	110.19	111.33	109.69	110.47	110.54	110.43	109.83	109.2	112.54	109.77	112.66	110.02	109.8	110.79	111.68	109.91	110.6	111.69	111.23	111.59	113.21	110.88	110.16	110.85	112.28	109.55	110.85	111.31	111.75	109.36	110.25	110.41	110.82	111.51	112.03	112.8	111.79	112.7	113.16	110.62	113.83	113.72	109.19	109.88	111.55	110.25	110.4	111.01	108.08
101.32	100.66	102.02	103.24	101.17	100.86	103.65	100.35	100.86	102.49	101.17	98.69	100.58	100.69	100.48	101.08	101.72	103.94	100.64	103	101.08	101.01	102.12	102.62	101.49	102.03	101.51	101.06	102.21	101.73	100.32	100.7	100.25	100.48	101.18	101.28	98.425	101.38	102.73	102.57	102	101.37	100.98	101.54	103.83	100.06	100.35	101.12	101.83	100.35
106.13	107.6	104.83	107.79	106.57	107.11	105.03	105.81	106.18	106.45	106.56	104.78	105.14	104.31	105.26	105.22	105.58	105.84	105.31	105.4	104.43	105.19	106.45	104.81	103.56	106.76	105.94	107.85	105.64	105.9	108.15	105.5	104.48	105.44	104.99	105.22	105.43	105.56	104.56	105.08	105.8	108.14	104.43	104.68	104.57	106.3	105.92	106.91	105.22	106.56
106.37	108.3	107.71	106.24	106.72	106.18	106.77	106.41	106.68	104.32	104.35	106.13	106.11	108.64	106.74	107.39	105.86	107.24	104.86	105.27	105.22	107.23	107.74	107.95	107.38	104.91	106.72	105.93	107.52	107.76	106.58	106.83	105.68	105.75	104.98	105.81	106.43	104.66	106.5	106.23	105.93	105.07	104.88	106.51	108.2	106.85	105.48	104.37	106.53	108.12
99.808	98.285	99.076	100.63	99.692	100.23	101.51	98.995	97.671	99.597	99.433	99.605	98.486	98.372	97.412	98.738	98.738	98.982	99.73	100.43	101.45	97.742	100.15	99.68	98.769	102.67	100.44	100.68	98.14	98.455	99.06	101.15	100.11	98.195	102.03	99.497	97.532	97.742	99.446	98.86	98.293	100.62	98.987	99.682	100.07	98.864	97.957	98.446	98.361	99.949
107.15	108.16	105.71	106.34	105.2	104.68	103.74	105.41	106.25	106.49	106.52	105.1	105.48	104.17	105.02	105.17	105.09	102.59	107.07	103.72	106.24	106.46	106.1	104.75	106.47	107.04	105.01	105.76	105.4	105.75	104.67	104.78	107.84	105.99	103.93	106.49	105.47	110.21	105	105.63	106.9	105.02	106.33	107.13	106.59	105.68	103.83	107.12	105.6	104.48
104.53	107.14	107.37	105.25	106.02	106.84	107.41	104.88	103.43	106.74	104.9	105.85	104.1	104.43	105.46	104.94	105.24	104.38	104.49	104.96	103.75	105.88	105.58	105.27	104.34	106.86	102.52	105.51	106.14	107.48	104.48	105.97	106.4	105.7	104.29	105.32	103.93	106.42	105.98	103.87	104.93	103.78	105.08	105.22	105.45	106.72	107.27	104.84	103.13	106.35
106.84	104.24	104.17	105.82	106.34	103.15	105.91	104.62	104.78	104.45	102.95	107.12	104.76	106.53	104.75	108.13	103.48	105.83	107.28	104.51	106.94	103.96	105.83	104.28	104.61	105.82	106.58	104.46	104.04	106.64	105.95	105.42	105.26	104.69	103.28	106.09	104.17	104.49	105.58	103.05	104.33	105.93	105.3	106.51	104.19	105.39	104.85	105.65	105.03	103.99
112.17	111.07	110.9	112.4	109.57	108.5	111.05	111.03	109.87	111.03	112.62	110.26	111.24	109.85	110.73	110.79	110.19	111.85	111.4	109.07	111.29	110.06	109.9	108.36	110.82	108.22	109.15	110.36	111.99	110.67	110.84	110.28	112.01	110.41	108.5	109.22	110.74	109.49	110.9	109.26	111.17	112.03	111.54	111.96	112.7	109.98	109.72	110.95	110.84	109.36
99.329	101.98	98.711	99.504	97.777	100.61	97.866	102.7	102.04	99.703	97.526	99.813	99.095	98.852	101.52	99.893	100.25	100.39	101.59	100.96	98.345	99.657	99.095	98.733	101.04	99.24	99.94	99.649	100.85	98.806	100.4	100.18	100.56	100.39	99.939	99.607	101.7	102.22	99.787	100.48	100.5	100.53	100.99	100.92	98.558	101.11	98.56	100.39	100.36	98.115
119.26	118.3	118.37	115.94	117.25	117.62	117.88	118.43	119.97	117.55	116.7	117.78	115.3	117.56	119.51	118.47	116.26	115.61	115.91	117.5	119.13	117.74	117.94	116.67	118.94	117.08	117.1	116.69	117.66	119.28	117.52	117.86	118.5	119.8	120.02	117.06	120.88	120.67	114.51	117.19	120.31	118.83	117.59	119.09	116.25	117.39	117.68	114.74	117.35	115.18
114.09	113.23	113.13	114.08	111.63	112.44	112.06	111.94	110.91	113.85	111.12	113.3	113.85	114.71	115.04	114.45	111.67	110.46	113.28	112.24	112.78	109.35	113.55	112.79	112.47	113.13	112.93	113.46	114.9	112.39	111.98	112.3	113.21	111.77	113.11	113.94	111.94	111.05	112.45	111.51	111.9	111.76	114.12	111.61	111.78	114.74	112.18	114.21	113	113.48
113.76	115.07	112.57	113	113.02	111.67	111.27	113.78	113.2	110.76	110.95	114.06	110.81	112.57	113.42	113.66	112.01	114.2	111.44	114.8	112.72	112.06	112.66	112.3	113.67	111.93	113.05	112.72	113.6	113.21	113	112.67	113.69	111.59	113.29	112.05	111.74	110.57	110.5	110.47	115.16	112.84	112.49	111.87	112.57	110.81	114.01	112.03	111.72	111.42
105.87	107.29	103.96	106.38	105.11	105.98	106.71	105.79	105.99	105.46	103.43	105.9	103.61	108.05	106.77	104.39	105.45	105.07	107.26	104.1	107.09	105.33	103.48	107.03	106.24	104.62	106.85	106.6	105.23	105.14	104.35	105.06	107.91	106.12	104.61	107.15	108.49	103.46	104.89	106.58	105.36	106.89	106.08	105.19	105.84	104.08	104.65	107.47	105.7	105.59
107.77	106.27	103.54	105.34	104.21	107.78	103.48	104.57	105.96	106.28	104.53	106.33	104.93	104.73	105.5	104.77	106.05	104.56	106.01	106.03	103.8	106.96	104.51	105.81	103.35	107.13	104.34	105.17	105.16	106.01	103.14	104.11	105.49	104.89	104.22	106.98	104.76	104.32	107.26	103.66	106.22	105.04	106.3	105.88	108.01	106.31	102.56	107.8	106.04	103.99
105.98	106.06	106.23	103.73	107.01	105.4	104.64	104.82	105.72	103.11	103.42	106.84	103.72	104.71	106.43	104.49	104.47	105.8	106.2	104.16	105.96	104.93	107.83	103.74	105.34	104.76	104.21	108.65	106.99	105.66	107.14	106.79	105.67	105.25	106.8	105.01	104.92	103.67	107.21	105.54	107.99	105.61	105.82	105.02	104.6	105.69	103.91	105.34	106.66	106.72
111.72	110.77	112.64	110.43	111.42	111.64	111.87	111.34	110.14	109.14	108.83	109.77	111.69	112.45	109.59	110.82	111.47	110.77	110.73	111.71	113.11	112.34	112.37	112.34	112.02	114.22	111.9	112.78	110.64	111.43	111.08	112.01	110.57	110.76	109.57	111.05	109.65	113.09	110.18	112	109.73	111.64	112.49	110.84	111.04	111.05	112.65	112.95	112.63	110.45
99.728	98.707	101.23	97.34	98.541	100.04	99.543	99.937	98.162	100.74	100.35	102.24	99.783	98.925	99.793	97.628	99.937	99.61	100.72	100.42	98.448	100.8	101.32	95.324	99.068	100.8	98.476	99.343	101.96	99.223	99.967	98.601	101.23	97.697	100.64	98.93	100.41	98.346	99.951	98.656	96.821	99.665	99.607	98.686	98.424	99.618	98.25	99.938	101.6	100.18
111.19	110.23	110.19	112	111.59	113.43	111.02	109.62	110.88	111.79	111.85	111.41	112.9	111.63	112.03	110.68	111.52	109.63	110.55	108.57	111.29	110.76	112.48	108.55	110.67	113.23	112.34	110.96	111.45	110.56	112.16	113.61	110.2	112.19	111.6	109.39	110.25	112.41	111.85	112.07	112.86	112.98	112.06	109.38	111.19	112.29	111.29	110.63	111.58	110.63
102.67	101.51	100.58	98.776	102.4	101.65	101.03	101.96	101	99.077	101.18	101.66	100.34	103.12	98.179	101.42	101.28	99.396	101.09	99.634	101.16	101.02	100.64	98.988	100	100.87	102.62	99.846	102.26	99.909	99.372	100.36	101.87	98.592	99.589	99.298	99.344	101.85	99.195	100.32	100.89	98.564	100.51	98.903	99.563	100.97	98.917	100.49	102.43	98.983
103.66	105.54	103.75	102.28	105.21	104.91	103.23	103.53	104.05	103.73	104.45	102.67	102.21	103.21	104.08	106.49	103.71	104.25	105.07	104.37	106.18	103.34	104.44	102.71	103.1	104.63	105.88	102.21	105.82	105.13	104.81	105.43	102.16	104.61	103.26	106.38	103.49	105.34	106.19	104.13	104.66	104.8	104.48	104.52	104.26	103.46	103.19	105.17	103.41	102.05
110.62	112.02	111.84	108.79	108.67	112.16	109.85	109.19	109.88	110.57	109.75	108.51	112.01	109.21	112.52	108.85	109.35	112.83	110.84	109.21	111.85	110.03	111.16	112.52	110.19	111.3	110.55	110.77	110.93	112.17	109.95	110.77	111.32	111.52	108.69	110.07	112.25	110.71	113.69	113.58	107.94	108.12	112.06	109.83	109.22	110.58	111.03	111.97	108.89	110.82
110.23	112.91	110.7	114.34	112.62	110.41	110.09	110.55	108.96	111.56	111.49	112.73	112.1	113.68	110.66	114.23	111.61	111.17	111.78	111.16	112.89	111.87	112.38	111.78	111.19	112.21	111.7	112.01	112.92	114.1	111.41	112.47	110.39	113.69	113.79	110.76	112.21	112.5	110.99	109.82	112.24	111.88	111.97	111.59	110.98	111.82	110.87	112.73	112.93	110.65
100.97	98.471	100.04	100.09	99.851	100.08	100.08	102.05	99.569	101.88	100.66	96.934	98.966	102.6	102.04	100.53	101.14	101.11	99.149	100.95	101.96	98.456	102.78	100.24	102.73	100.46	100.34	100.79	101.94	102.14	100.29	98.705	98.101	99.665	101.33	101.54	100.72	99.646	98.791	99.409	99.981	99.691	101.13	98.707	100.13	101.17	101.3	98.656	101.24	100.87
112.42	115.23	111.03	111.59	114.16	111.44	110.05	113.59	113.23	111.16	111.27	112.83	110.05	111.41	112.62	112.8	113.42	113.2	110.57	113.67	110.67	110.76	110.44	111.99	111.42	110.82	112.29	111.38	110.23	111.99	112.51	110.36	113.17	112.46	112.44	111.69	114.16	111.67	111.67	111.51	112.93	112.93	111.87	111.86	112.71	109.72	112.36	111.23	113.39	110
103.71	104.09	104.09	103.63	106.28	104.25	104.41	105.94	103.52	102.08	103.98	103.56	105.91	104.23	103.04	103.78	103.28	105.05	103.93	105.57	103.05	104.26	103.6	104.62	103.79	105.94	103.52	102.16	102.99	105.91	104.93	103.79	104.66	105.24	105.88	105.2	105.16	104.89	102.24	106.65	104.24	106.27	106.42	104.92	105.58	102.23	105.76	101.38	103.79	104.37
106.16	105.79	105.82	106.31	104.66	103.91	106.24	104.02	104.59	104.73	103.45	103.69	106.11	105.76	105.29	105.92	104.75	103.71	105.79	105.49	101.86	103.36	104.56	104.11	104.7	106.43	105.4	106.72	107.36	105.08	104.14	104.48	103.55	106.04	104.2	102.01	106.75	105.23	106.8	107.07	104.94	104.11	105.73	103.57	104.74	104.07	106.16	103.97	104.23	103.96
100.06	102.82	99.007	99.191	98.994	99.694	100.09	100.19	100.22	98.959	100.03	100.97	100.71	99.764	100.25	100.76	100.65	99.14	100.81	99.693	100.56	100.07	100.77	100.31	101.33	99.46	99.846	102.56	100.9	102.15	100.24	101.26	100.06	100.24	101.89	100.43	100.29	98.788	100.4	98.756	101.98	99.264	100.02	99.894	100.39	100.86	102.11	99.493	99.561	98.58
99.587	98.964	100.63	98.662	100.17	97.747	98.512	97.124	98.833	95.45	100.29	98.84	99.531	100.51	99.983	99.981	100.53	98.909	100.34	99.154	99.649	98.889	97.126	99.407	99.852	100.29	99.618	99.424	100.66	102.13	99.108	98.895	98.618	99.002	99.867	98.515	102.27	101.3	99.863	97.785	101.99	96.572	100.57	101.19	97.865	99.089	98.899	97.605	101.13	102.06
105.73	102.69	102.83	104.58	105.25	102.68	103.15	106.75	104.97	103.97	103.51	104.12	103.93	102.72	104.82	105.2	102.97	102.72	106.79	102.93	104.47	104.86	104.16	105.91	104.98	104.46	106.04	105.76	105.23	103.61	103.38	103.89	105.63	103.95	103.81	104.31	103.9	103.25	101.94	105.02	105.31	105.4	104.8	103.28	105.94	104.51	103.84	103.81	104.66	103.42
106.76	104.83	105.34	103.55	105.97	105.59	105.88	103.38	105.49	105.12	106.12	106.34	105	104.91	105.91	103.32	105.97	106.58	105.81	104.36	103.77	105.08	106.61	107.56	105.53	105.09	105.73	103.79	105.2	102.73	105.13	105.76	103.95	104.74	104.89	103.08	105.88	105.57	105.76	104.47	103.65	102.27	106.87	105.21	106.18	105.47	107.57	105.95	104.08	106.13
105.43	108.02	106.52	106.54	104.9	106.17	105.27	104.67	105.96	104.89	106.29	104.27	104.77	106.44	105.43	106.74	105.94	106.05	108.48	105.54	104.37	107.34	104.14	105.82	105.81	106.22	106.82	105.54	105.39	104.78	105.87	105.22	105.48	105.08	106.05	107.87	106.26	105.69	105.34	105.19	105.79	105.33	106.23	106.23	106.38	103.37	106.34	104.78	104.32	103.99
100.87	101.43	101.93	100.43	97.72	98.498	97.935	99.325	99.207	101.83	98.928	101.09	100.97	99.956	99.805	100.46	101.35	99.753	99.574	98.157	102.44	100.08	99.474	99.246	100.49	100.37	98.682	99.298	99.323	99.622	101.3	99.814	99.466	100.02	100.15	100.89	97.783	100.76	99.734	100.08	97.497	98.401	99.82	98.398	98.746	99.983	99.582	100.36	100.31	98.885
104.44	106.86	105.25	102.55	105.97	102.6	105.77	105.27	107.7	107.27	106.21	105.56	108.3	108.81	105.16	105.72	104.12	107.02	106.13	106.47	104.77	104.85	106.05	105.91	105.18	108.85	105.62	107.29	105.19	104.27	106.53	104.75	106.06	106.74	106.93	104.57	107.27	107.81	106.2	104.68	105.41	105.36	105.11	105.04	106.32	103.47	105.58	103.51	106.18	106.1
109.56	110.3	110.94	110.97	108.24	109.01	110.65	110.88	111.3	109.85	110.23	109.64	111.99	110.58	109.93	108.55	108.81	109.72	110.93	111.04	109.22	110.59	111.45	109.25	110	109.09	109.44	110.43	106.34	111.18	108.33	110.7	110.47	109.27	109.26	112.31	109.06	110.26	109.47	111.76	110.94	110.08	110.42	107.49	110.44	110.12	110.78	111.24	108.5	108.19
104.47	106.12	106.42	105.83	108.11	105.32	108.07	103.79	105.4	104.85	104.86	105.48	105.95	105.73	104.98	105.1	104.84	105.07	103.92	106.71	108.1	105.52	106.07	103.77	104.52	104.38	107.49	107.41	106.75	106.5	103.5	105.95	105.13	106.56	104.72	104.43	106.72	105.09	106.26	104.7	107.36	105.34	105.99	104.29	104.16	107.52	103.64	105.68	107.27	106.78
99.876	101.67	99.972	99.845	101.79	101.48	102.12	102.12	99.354	98.895	99.375	99.757	101.53	100.16	101.45	100.14	99.766	99.566	99.298	101.04	99.566	99.148	100.45	98.825	101.75	100.73	101.48	98.725	101.33	103.54	98.541	98.863	100.67	99.711	100.63	101.67	100.79	101.7	99.737	99.666	101.3	101.17	99.55	98.929	100.55	99.524	98.722	98.092	101.01	98.78
111.77	111.68	113.06	110	110.17	114.05	113.39	110.91	113.03	110.89	111.55	112.02	112.84	109.79	112.86	113.44	113.49	112.36	113.69	112.05	112.63	113.41	114.26	112.55	112.75	113.11	110.3	113.15	111.67	112.73	113.47	111.75	111.74	113.45	112.31	113.94	111.86	110.43	113.3	111.75	111.75	110.4	111.02	111.79	110.45	112.73	112.21	111.32	111.71	112.05
112.22	113.27	111.69	111.13	110.43	110.18	113.36	111.62	114.07	109.81	113.01	115.41	111.02	111.29	110.88	111.12	113.39	112.66	114.84	112.75	112.45	111.04	110.82	113.21	110.86	114.28	113.05	113.34	113.25	112.93	112.55	111.85	110.12	108.8	112.28	111.2	112.06	110.65	111.27	112.37	112.58	111.24	112.91	113.42	109.44	113.72	112.18	112.49	111.11	110.98
112.86	110.04	111.69	113.39	111.55	115.19	112.5	112.53	110.76	114.18	112.21	112.53	114.22	112.57	113.27	114.71	113.54	113.62	114.47	110.25	111.56	111.91	112.81	111.73	114.15	114.36	114.35	110.95	114.21	111.28	113.86	112.4	113.53	112.05	113.56	112.81	114.37	114.27	112.84	111.3	110.8	113.15	113.05	112.88	113.31	112.25	113.57	111.03	113.13	112.09
110.65	108.7	110.66	112.05	108.06	110.33	111.37	111.08	108.03	109.07	110.93	109.31	110.76	109.71	111.98	108.92	109.36	109.15	108.62	109.79	109.79	109.24	109.36	109.72	108.48	110.17	109.38	108.36	108.54	108.74	107.71	109.67	110.43	109.77	112.93	109.65	107.65	110.6	108.15	109.55	109.68	109.21	108.95	113	110.46	110.61	107.63	110.76	109.24	108.74
110.2	109.28	113.11	111.38	111	110.99	114.11	110.63	108.93	109.19	111.92	111.95	111.13	110.43	112.93	111.79	110.68	110.84	112.28	111.51	109.96	112.84	112.14	110.4	110.16	112.03	111.94	110.53	113.61	110.39	110.98	112.32	111.65	111.18	111.76	109.97	111.62	110.32	111.35	111.5	111.85	111.47	112.64	110.13	112.49	112.49	110.19	110.46	110.51	110.41
103.21	106.09	104.71	104.59	106.77	104.42	106.75	108.15	109.44	106.71	107.71	107.96	105.89	105.01	108.29	104.22	104.62	103.04	106.19	106.97	104.94	106.75	104.58	106.08	105.22	107.8	104.7	105.64	104.91	105.47	104.49	106.72	104.86	104.57	106.75	109.59	107.83	104.75	107.58	106.36	106.7	106.4	105.89	106.19	107.67	104.97	104.72	106.9	106.77	107.2
106.75	107.25	105.94	107.23	107.21	107.89	105.77	107.58	105.22	107.19	106.63	105.77	105	107.13	106.22	105.4	105.08	106.68	106.7	105.51	106.97	106.55	106.88	105.59	105.78	106.61	107.65	106.01	106.29	106.18	108.23	106.37	105.95	105.6	105.57	106.82	106.16	105.16	105.12	105.61	104.14	104.37	106.49	104.53	108.46	105.89	105.92	107.02	104.88	107.47
110.08	112.68	109.82	110.76	111.16	111.68	111.77	111.65	111.17	111.23	110.78	109.37	110.83	112.19	110.54	112.31	110.16	110.61	111.63	112.12	113.25	112.38	111.02	114.89	110.59	110.74	110.08	110.91	111.21	112.4	110.93	112.14	114.42	112.72	112.03	113.01	111.11	113.29	111.97	111.86	112.36	112.61	110.86	111.65	111.56	111.23	112.36	110.82	110.71	115.39
116.66	119.1	117.06	118.08	116.93	116.84	116.45	118.03	118.85	117.88	116.53	120.08	115.82	117.4	114.86	115.84	119.88	118.21	117.87	116.27	116.65	117.23	114.72	117.94	118.3	117.28	117.22	117.6	116.12	117.12	118.42	117.8	118.73	117.66	116.69	119.61	117.25	119.18	115.34	116.23	118.33	117.61	119.78	116.25	119.85	119.01	115.81	116.91	116.76	117.51
107.42	107.38	106.09	105.42	106.89	105.06	104.54	105.91	107.74	105.63	104.2	106.32	105.85	105.5	106.69	103.21	105	106.28	106.19	104.98	102.97	106.11	103.62	105.1	108.04	104.93	107.26	105.03	105.31	104.77	104.98	106.96	106.25	106.12	104.58	105.7	103.82	105.2	105.49	105.7	107.32	104.91	103.1	105.89	105.58	105.39	105.84	104.44	106.52	106.98
106.79	106.21	105.79	103.67	104.87	104.01	103.49	103.28	104.88	105.03	103.51	104.83	105.75	101.44	105.65	105.69	104.75	105.89	102.59	103.29	104.73	107.67	105.79	103.48	105.43	105.25	104.95	104.86	106.37	104.79	105.72	102.97	105.8	103.42	106.21	105.35	103.94	104.07	105.47	103.28	101.94	105.06	105.47	106.4	104.8	104.67	104.66	106.06	102.75	103.22
111.16	110.56	112.18	110.14	110.4	111.3	112.57	110.01	113.57	112.89	110.74	109.57	112.09	111.59	114.26	110.86	110.32	111.42	113.56	111.21	110.97	108.3	110.77	110.23	110.7	111.61	112.7	112.95	112.3	111.5	110.86	115.81	112.28	111.82	112.78	112.43	111.2	112.16	110.46	111.14	111.83	111.96	111.67	110.18	111.12	111.56	114.04	110	110.34	110.07
115.43	116.68	117.16	118.25	117.63	118.08	118.49	118.38	116.58	118.61	117.57	118.35	118.63	117.19	115.82	117.62	118.09	116.73	116.12	118.36	117.54	117.23	116.76	115.94	115.85	118.44	119.05	117.53	120.04	116.81	117.2	118.86	117.45	117.67	117.19	118.74	116.65	117.27	118.01	117.23	116.25	117.56	116.83	119.46	118.07	118.34	115.35	118.44	115.62	117.62
105.98	108.25	106.69	107.57	109.22	105.86	109.32	106.95	107.48	107.84	105.89	107.48	106.81	106.48	107.19	107.47	107.69	106.86	106.52	105.96	106.72	107.07	107.34	109.25	107.59	107.13	108.8	107.68	107.32	107.31	105.7	104.97	107.36	106.71	106.8	105.85	106.23	109.17	105.49	106.94	105.64	108.05	106.41	105.85	107.69	108.08	106.54	108.3	108.02	105.32
104.23	104.58	103.76	104.76	102.6	105.01	106.5	104.44	104.2	104.22	105.74	104.16	106.63	104.26	101.1	104.52	104.91	102.68	102.7	104.39	106.76	102.01	104.05	104.58	103.72	101.4	103.98	106.16	105.35	105.96	102.33	102.19	104.19	104.73	102.85	104.68	104.44	106.72	104.17	103.8	102.36	103.57	103.12	104.72	101.16	103.33	104.37	103.02	105.24	103.91
102.43	107.85	109.2	107.97	108.39	104	106.25	105.92	108.33	105.42	104.21	107.49	104.15	105.39	107	106.08	104.27	107.79	105.99	106.87	104.45	105.9	109.34	105	106.4	105.18	105.35	108.28	107.15	106.45	107.64	105.1	106.96	106.93	106.97	107.98	105.63	105.69	105.21	107.16	104.27	105.44	107.94	106.97	107.76	104.44	107.22	104.91	107.31	106.81
107.88	107.02	106.17	105.82	107.31	107.61	104.42	107.43	106.63	108.23	107.42	106.49	105.45	106.03	106.75	106.56	106.29	106.04	106.74	106.72	108.99	107.36	104.28	106.68	107.06	104.64	105.91	106.01	105.05	106.35	106.87	106.33	106.78	105.93	107.17	107.62	104.17	108.2	107.78	103.35	105.74	106.87	105.08	106.13	107.29	107.87	106.35	106.14	107.04	104.72
109.95	111.51	110.24	112.22	109.88	112.76	111.16	110.69	112.1	111.28	113.34	113.39	111.26	109.34	110.4	112.22	110.2	109.16	110.35	112.34	111.7	111.75	112.33	113.11	110.05	112	110.04	112.3	109.81	110.55	111.13	111.76	113.09	109.66	110.18	111.36	112.14	109.99	113.16	112.29	111.81	113.26	113.34	110.2	111.82	111.51	111.63	110.84	111.84	112.21
112.18	110.47	111.63	113.73	113.17	113.83	111.74	114.3	113.79	112.19	113.12	111.22	112.08	110.81	111.3	110.93	109.82	112.91	109.66	111.21	113.05	111.41	113.63	113.04	111.94	111.51	112.57	111.46	110.81	113.21	111.69	111.22	112.22	112.09	110.09	112.89	111.66	111.15	110.57	111.98	111.17	110.81	113.83	111.78	110.55	111.32	112.65	110.66	113.61	111.65
111.66	108.61	113.7	111.96	112.75	113.51	111.07	109.93	112.27	112.8	109.53	113.67	111.86	109.29	110.16	111.68	112.52	112.82	111.89	110.4	112.14	113.19	112.22	112.42	111.37	112.05	111.22	108.71	113.78	111.94	111.87	108.26	112.91	114.46	112.45	113.8	109.64	110.17	110.77	113.01	112.61	111.77	111.12	112.06	111.19	111.39	113.82	109.99	111.73	109.91
107.74	106.4	104.4	106.91	108.29	106.38	105.97	106.77	106.28	107.02	108.01	106.57	107.99	107.64	106.19	107.46	107.41	106.79	104.04	106.43	105.12	105.61	106.64	108.75	106.64	107.8	106.65	105.61	106.99	105.86	105.93	105.62	109.27	105.18	108.6	107.67	106.52	108.65	106.44	104.76	106.98	105.73	105.01	105.97	107.12	105.48	105.4	106.33	105.47	106.48
110.34	112.84	110.81	112.12	111.21	113.9	114.37	112.52	113.83	110.24	112.14	112.26	111.08	112.08	112.28	110.81	108.92	110.32	112.3	112	112.98	111.26	109.95	110.95	114.26	110.34	111.77	112.28	113.6	112.56	112.04	113.28	111.18	111.65	111.91	111.4	111.91	112.11	112.24	113.36	110.73	109.11	111.13	111.1	110.45	110.08	112.93	111.44	113.34	111.45
109.94	109.52	111.98	110.56	110.95	113.06	111.71	111.95	111.15	110.98	111.65	110.59	111.78	109.88	110.4	109.71	112.4	108.23	109.88	112.96	111.6	110.33	111.73	112.23	110.6	112.14	109.7	110.89	110.56	110.71	107.96	111.86	112.13	109.62	114.6	113.04	110.91	111.3	111.08	110.75	109.94	111.62	111.08	111.94	110.22	113.14	109.69	111.93	111.3	110.84
102.48	101.29	101.05	101.57	103.83	100.19	101.82	100.87	101.28	99.502	102.72	101.7	102.97	102.3	100.57	100.86	102.06	101.28	102.06	99.877	101.12	101.68	102.51	99.415	98.659	99.602	100.17	100.45	103.09	102.63	102.09	100.47	100.41	97.789	100.57	102.07	102.9	99.766	100.98	102.38	100.91	102.52	101.68	101.42	103.38	100.43	101.03	101.99	100.55	99.996
100.42	99.373	102.23	100.77	100.46	102.35	100.88	102.91	101.72	100.83	100.15	101.9	99.698	101.73	101.23	98.379	101.3	101.88	102.05	97.889	101.2	101.58	99.353	99.693	98.903	99.728	100.69	101.15	100.6	100.87	99.241	100.55	100.65	101.82	100.27	101.65	99.283	100.56	102.04	99.525	98.955	100.37	102.85	99.184	99.626	102.19	98.705	99.747	99.873	98.214
101.1	98.672	98.487	99.45	99.945	99.873	98.547	101.63	100.28	100.85	100.49	98.985	100.67	101.07	100.97	103.18	101.16	99.795	99.434	99.245	101.21	101	100.47	98.716	101.5	99.491	99.724	100.88	99.364	101.48	102.72	100.38	99.689	100.85	99.288	101.51	99.921	99.533	98.404	97.511	100.09	102.07	99.478	101.16	97.395	99.493	99.115	99.91	100.38	102.13
103.9	105.05	104.07	106.79	104.15	105.62	106.89	104.65	103.15	102.45	103.99	105.95	105.8	105.45	104.41	104.83	104.05	106.87	104.62	105.74	105.61	106.12	102.99	106.71	104.51	105.74	107.96	103.61	105.33	104.51	105.65	106.86	107.57	106.29	104.69	104.5	104.95	104.95	104.82	104.95	104.58	104.05	106.59	106.99	104.55	105.19	106.62	105.3	104.11	104.08
99.707	100.56	100.16	100.61	100.2	100.16	100.29	101.89	103.5	99.834	100.89	99.087	101.02	101.02	100.18	100.85	102.56	98.304	101.26	100.94	98.452	102.35	99.839	99.376	99.222	100.63	103.3	101.5	101.17	100.32	102.93	101.34	104.13	101.91	100.88	100.14	100.46	99.518	99.852	101.19	99.834	100.52	99.225	101.23	100.66	101.49	101.48	97.778	98.429	98.53
106.84	104.84	105.43	106.68	105.88	106.55	108.15	104.77	106.6	106.07	106.93	106.85	104.29	107.19	103.86	108.92	106.87	106.08	106.28	106.22	107.56	104.86	106.65	105.55	106.98	105.49	108.57	103.76	108.37	105.16	106.21	105.78	105.59	106.64	107.39	106.59	107.57	106.53	105.03	107.6	103.82	106	106.99	107.12	104.3	107.21	108.61	105.23	106.38	106.44
106.97	106.05	106.96	105.91	107.4	105.91	106.24	105.58	107.37	106.77	107.56	105.07	104.77	108.49	104.7	105.77	106.91	105.97	104.93	105.98	104.47	106.74	105.98	108.55	107.3	106.09	106.87	106.57	108.88	105.97	106.05	105.47	106.91	106.78	104.65	107.05	104.35	107.9	109.35	107.41	106.25	106.12	105.35	103.52	106.52	107.29	108.62	108.83	105.18	106.04
109.94	110.83	110.52	113.13	110.66	109.2	112.4	111.67	112.85	111.79	109.84	109.06	109.71	109.93	110.94	113.12	113.13	112.16	110.14	110.14	109.85	111.15	111.3	110.82	112.76	111.11	111.76	112.33	112.99	111.83	110.23	110.61	108.88	110.08	111.46	111.43	110.94	110.9	109.85	110.25	111.94	112.35	110.24	110.32	111.71	110.59	110.58	111.55	112.39	113.4
105.77	107.11	107.1	106.94	104.26	105.39	105.23	105.39	105.41	105.65	108.3	106.72	106.32	108.34	105.21	106.29	104.5	106.23	103.76	106.67	103.31	105.91	108.07	107.28	105.89	107.09	105.82	107.8	108.18	105.37	106.1	107.01	106.74	105.62	107.21	106.01	106.09	107.31	106.82	108.28	106.98	103.81	107.69	107.05	105.83	105.46	106.95	103.92	107.18	107.72
109.22	110.84	110.74	111.69	110.39	110.04	109.77	111.39	109.38	111.21	109.93	111.91	108.36	109.21	113.35	110.75	110.04	111.89	110.05	110.51	109.33	111.91	112.86	108.41	108.63	110.28	110.06	111.37	113.24	110.65	107.2	110.45	110.47	108.86	109.61	112.03	107.3	113.07	111.06	109.87	110.77	109.18	108.29	110.18	109.71	110.57	111.56	108.99	110.79	105.75
106.73	104.42	105.91	106.6	107.63	106.89	106.49	105.74	107.51	104.74	107.76	107.21	104.06	108.18	105.35	107.38	106.57	106.19	106.34	105.12	106.29	105.51	106.2	105.31	106.58	107.02	104.7	106.42	105.58	106.07	107.55	105.15	106.81	104.84	104.84	107.05	107.05	107.06	107.02	104.94	107.58	105.59	105.58	107.74	105.08	107.19	106.07	107.18	105.72	106.53
110.33	111.84	112	110.76	110.88	111.68	112.19	112.44	112.35	110.96	110.16	111.25	112.66	109.38	111.76	111.25	112.04	110.16	112.56	108.4	111.28	113.25	110.09	109.77	112.75	111.24	110.94	110.75	110.08	111.89	109.93	110.45	111.77	110.53	110.2	111.63	113.22	111.96	111.93	110.74	112.11	108.24	112.29	111.1	112.42	110.94	111.03	111.54	109.67	110.64
106.11	106.02	105.86	106.16	108.08	105.17	106.99	105.06	105.69	107.9	105.76	106.57	106.1	105.67	106.77	106.16	106.52	105.75	107.68	106.02	105.51	106.89	107.88	104.5	105.85	107.3	106.61	105.87	105.79	106.7	107.38	104.86	105.6	107.07	106.08	104.51	107.47	105.63	105.38	104.77	102.72	107.07	106.36	106	107.35	106.6	104.41	107.44	105.88	106.13
105.49	105.17	107.14	108.16	108.08	104.31	106.48	104.47	105.61	105.57	104.14	107.15	106.21	106.07	108.15	106.59	107.08	104.66	106.42	107.27	105.85	106.74	105.2	106.87	107.11	105.87	104.87	106.54	108.53	107.34	104.69	106.74	107.29	105.3	106.91	105.31	106.23	104.95	104.53	106.44	108.03	106.32	105.64	107.16	104.34	107.44	105.61	105.86	107.47	105.19
109.18	110.98	111.68	109.76	109.17	110.16	109.37	112.51	108.15	109.14	110.07	110.29	111	108.72	110.14	112.42	111.15	110.46	111.08	110.82	110.13	110.45	110.92	108.75	111.84	110.81	110.96	111.86	112.56	111.21	110.26	109.98	111.63	110.52	110.38	108.87	108.14	112.82	109.13	109.21	108.31	110.38	109.54	109.73	111.64	109.47	110.97	110.11	111.91	109.39
110.21	111.27	112.96	112.84	111.06	112.39	110.06	111.35	112.83	111.49	112.27	111.2	111.58	110.69	111.79	111.77	110.7	111.18	111.91	111.55	110.02	111.18	111.59	109.22	112.88	110.71	112.44	110.95	110.6	111.14	110.31	111.15	110.72	112.06	111.44	111.43	111.09	110.86	111.27	111.1	112.05	112.41	109.24	111.19	111.23	111.28	113.39	110.69	112.47	113.06
108.76	109.13	110.66	109.96	110.74	109.79	110.09	108.95	111.67	109.4	110.77	110.12	108.65	110.28	109.74	110.47	109.3	111.42	110.54	109.28	110.77	109.03	109.84	111.67	108.78	111.86	109.97	109.53	109.6	108.66	110.97	112.2	109.06	108.88	112.17	109.26	112.2	108.91	109.15	108.61	109.81	109	110.33	108.22	111.49	106.54	111.46	109.77	109.35	111.09
104.8	105.59	105.38	106.92	106.08	106.4	105.11	104.73	105.18	107.13	104.44	106.17	105.71	105.69	105.47	106.02	105.23	106.49	104.05	106.62	106.3	102.22	105.16	105.84	103.55	106.44	106.25	105.71	105.13	106.64	103.81	104.38	103.75	106.39	105.67	107.18	105.63	105.18	106.4	107.75	107.04	105.81	106.57	104.88	103.82	104.31	104.95	104.23	105.11	103.76
103.91	105.94	105.49	105.91	104.01	104.33	104.85	104.5	104.65	106.8	104.79	106.29	105.15	102.94	103.05	107.51	103.42	103.09	104.17	104.97	104.6	104.04	103.52	103.65	105.23	103.52	104.11	103.56	106.46	104.07	104.07	101.48	104.71	106.41	104.56	103.7	104.93	103.94	103	103.96	104.3	104.35	103.65	102.89	103.56	104.29	105.67	101.07	104.51	103.03
104.54	104.34	105.47	104.44	106.93	105.93	104.89	104.77	105.76	104.22	104.92	105.64	105.87	107.28	104.65	105.34	106.83	106.77	103.49	105.42	107.88	105.25	106.69	105.04	105.59	104.52	106.31	104.1	103.31	103.77	106.13	105.9	102.68	107.23	104.75	104.73	105.53	105.76	106.57	105.46	106.05	106.47	105.82	105.87	105.37	105.38	104.78	103.75	103.7	104.7
104.76	106.62	107.58	106.55	106.81	107.65	106.85	106.9	106.37	106.15	105.55	104.75	108.05	105.57	105.4	104.5	108.33	107.32	105.02	106.94	106.55	105.11	106.86	105.25	107.03	105.44	106.96	105.22	105.8	106.63	107.64	105.85	106.66	105.84	105.07	106.69	107.63	105.38	106.93	106.11	108.95	105.15	107.14	106.03	107.24	106.45	106.92	105.94	107.52	105.39
107.41	108.16	106.38	106.9	106.18	104.78	107.42	106.24	107.65	106.72	105.3	105.62	104.91	106.72	106.61	104.95	103.81	107.81	105.05	105.6	106.7	106.83	108.92	104.17	104.9	107.06	106.74	105.5	107.11	105.67	104.01	105.36	107.31	104.74	107.01	106.58	105.87	107.1	104.71	106.48	106.63	105.95	106.75	107.27	105.78	106.64	103.98	106.2	104.07	103.95
101.76	101.08	101.33	102.54	99.947	101.08	100.2	101.89	99.01	99.7	102.12	99.724	97.489	99.721	98.638	99.844	99.793	98.75	102.16	101.52	99.257	100.95	102.25	97.894	98.507	101.2	99.998	101.64	102.03	102.64	101.45	101.16	100.56	101.28	101.24	100.98	98.872	100.87	103.07	100.16	102.52	102.07	102.07	99.584	99.454	100.34	102.96	101.88	98.385	99.724
105.96	105.8	104.21	106.14	104.53	103.45	104.44	106.46	105.47	105.89	106.99	105.1	104.65	106.45	107.04	107.05	105.27	105.1	105.74	106.75	105.07	104.93	106.92	105.91	108.02	107.8	107.14	105.32	106.13	107.72	106.88	106.03	105.58	106.1	102.84	107.37	106.93	105.1	104.41	103.43	106.22	106.71	105.99	105.03	105.9	106.3	104.49	106.25	107.14	105.79
110.73	109.53	110.43	112.28	109.88	108.92	110.59	110.84	109.67	111.14	109.92	109.86	111.49	108.66	108.56	108.25	110.85	107.9	110.11	109.22	108.19	111.31	107.62	108.6	108.19	111.18	108.6	110.35	109.15	110.53	107.55	107.67	109.5	109.55	110.22	110.33	110.66	108.31	109.09	108.68	109.71	109.43	109.16	109.58	110.86	108.78	110.47	109.53	110.62	110.67
106.58	105.66	106.93	103.63	104.5	106.38	104.42	105.12	103.37	106.4	107.11	107.68	105.91	104.77	105.61	104.32	105.71	104.69	105.45	107.05	106.19	104.61	105.59	106.19	105.28	104.65	106.69	104.21	104.15	105.58	103.51	106.29	105.06	106.51	105.78	103.62	105.48	109.48	105.81	105.07	105.64	102.72	106.72	105.1	104.29	106.48	105.29	105.67	104.34	106.9
99.111	101.16	100.47	100.17	99.045	98.465	101.76	100.96	100.11	100.1	98.655	102.85	101.66	96.837	99.446	99.596	101.42	99.282	97.57	102.52	100.75	101.14	100.58	99.208	98.734	99.95	100.52	98.996	99.611	100.08	100.11	100.84	100.02	99.107	99.815	99.853	98.707	100.51	101.07	99.002	98.918	102.08	99.835	101.5	99.965	99.703	101.3	97.726	100.8	101.21
106.36	105.59	107.15	103.97	107.29	103.55	105.73	106.46	106.3	105.77	105.25	107.65	106.65	106.11	106.97	105.75	106.12	106.81	108	107.2	105.11	106.42	106.95	106.5	105.67	106.18	105.29	106.03	103.69	104.32	105.72	106.96	105.4	107.88	105.32	107.44	101.22	106.32	105.5	106.91	105	103.25	103.31	105.05	106.65	103.8	105.37	104.02	106.24	103.23
108.67	106.35	104.58	109.07	106.34	106.87	106.87	105.13	107.36	106.78	106.64	107.07	107.47	106.92	104.48	106.41	108.3	105.37	105.9	105.56	108.48	106.91	107.31	105.06	105.33	108.19	106.86	105.98	105.19	106.83	103.74	107.66	106.77	107.53	104.73	107.51	106.24	106.46	105.47	106.57	106.91	106.13	106.05	105.88	107.85	104.11	107.13	106.74	108.73	106.47
110.84	111.8	113	112.92	111.26	109.18	109.89	111.05	109.41	112.03	110.5	110.27	111.46	111.6	110.73	110.12	112.59	112.47	107.99	110.61	111.8	111.08	109.54	109.8	112.26	109.94	110.43	112.37	110.24	111.05	112.87	108.83	114.83	110.45	115.25	110.93	109.74	110.42	108.83	111.1	109.65	112.84	112.58	110.96	109.3	111.68	108.71	109.08	111.12	112.3
113.54	112.42	113.98	111.35	112.91	109.66	110.77	112.48	111.2	109.99	111.8	111.01	113.42	108.94	111.23	111.35	110.59	110.42	111.94	110.84	110.61	111.54	110.35	111.8	112.3	111.34	110.01	112.51	108.71	111.12	109.48	110.33	113.37	110.95	112.47	112.07	113.21	111.64	111.13	110.28	108.43	113.2	113.34	112.25	111.04	111.23	111.96	111.84	112.94	110.6
112.21	111.64	114.17	110.69	109.56	113.37	110.11	110.35	112.83	112.59	112.16	113.94	111.01	110	111.51	112.54	113.6	113.76	113.4	112	111.72	109.89	111.49	110.96	109.55	111.51	108.56	112.35	112.65	113.98	109.66	111.14	110.09	109.81	111.72	111.76	113.25	112.03	109.63	112.13	109.51	109.78	112.92	112.37	112.2	110.67	111.35	112.84	110.94	109.32
109.66	110.71	109.93	113.29	111.12	109.35	111.63	111.49	109.19	111.97	108.77	112.18	110.31	110.8	109.87	112.6	112.31	111.33	110.64	111.07	109.45	113.63	111.82	109.75	109.75	114.12	110.45	111.98	112.35	112.36	114.86	111.4	111.15	113.6	114.17	110.69	112.09	110.72	110.87	112.05	112.84	110.56	110.61	112.03	112.82	109.73	110.87	111.1	110.81	112.8
99.352	100.73	100.1	101.3	101.66	100.62	99.923	100.84	99.776	99.857	99.792	100.11	99.106	100.49	99.483	99.768	101.11	98.735	99.992	99.677	100.61	103.98	97.189	98.914	100.76	100.28	101.03	100.34	99.816	99.754	98.273	101.84	99.151	100.05	99.974	102.56	99.48	99.922	100.67	99.211	100.12	99.466	100.86	99.702	99.935	101.26	102.16	100.75	100.22	99.009
111.17	108.87	112.82	111.56	112.1	110.08	110.95	111.04	108.47	108.77	111.75	111.33	112.09	112.11	111.7	113.16	113.16	112.22	111.19	111.65	112.71	110.45	110.34	113.05	113.35	111.58	111.64	112.04	112.73	112.95	110.4	111.48	113.31	110.52	112.45	112.15	110.97	111.24	113.11	110.85	111.41	113.81	113	110.39	112.02	113.45	110.56	111.25	113.32	111.65
103.92	107.44	106.78	108.11	105.57	106.5	107.71	104.68	106.18	107.29	107.44	106.43	106.73	106.26	104.72	105.76	105.37	104.8	105.56	107.76	104.43	105.41	105.18	107.28	105.59	106.75	105.39	105.87	105.09	107.08	103.41	107.13	106.43	105.36	105.73	105.78	106.23	103.9	105.6	104.93	105.64	103.45	107.25	106.44	106.18	103.55	105.78	106.15	106.69	105.54
111.42	111.14	111.99	113.03	112	111.91	110.89	111.63	111.6	112.05	112.7	109	111.39	113.09	110.5	111.7	111.55	112.97	111.25	110.66	110.61	112.21	112.51	111.32	112.23	111.29	111.79	110.39	111.08	112.03	108.99	108.49	110.93	112.31	112.83	110.24	109.08	111.7	113.64	112.5	110.35	108.51	112.26	113.11	115.06	110.87	111.15	110.73	112.8	111.09
109.21	107.42	108.27	104.95	107.47	108.47	106.71	105.39	105.17	106.94	105.33	108	106	108.19	107.42	106.88	106.43	104.66	106.88	104.95	106.78	108.33	107.22	106.03	104.29	108.48	104.78	104.44	105.37	106.16	106.69	105.29	105.42	105.61	106.94	107.31	104.89	106.25	106.73	108.76	105.01	105.84	108.03	106.25	105.45	107.5	107.37	106.76	106.12	104.89
101.67	98.953	98.437	100.13	98.367	101.27	100.64	100.94	98.78	100.93	99.94	98.8	100.28	101.44	99.623	100.5	101.55	99.787	98.68	98.75	100.19	99.091	101.4	98.143	98.345	99.873	100.03	101.71	100.34	100.81	101	101.29	102.42	98.007	100.23	99.982	99.652	99.751	99.857	100.69	99.017	100.07	99.284	98.289	101.04	101.6	101.12	99.79	99.304	98.206
104.21	106.33	105.21	105.05	105.05	106.37	105.51	106.34	105.87	105.89	105.22	103.64	106.81	103.76	107.84	105.18	106.67	107.63	105.42	105.97	104.83	106.57	104.13	104.57	104.55	105	106.27	107.03	105.29	104.69	104.41	105.63	104.96	107.24	104.7	108.9	106.14	104.04	106.46	106.87	106.11	105.36	104.31	106.53	106.38	106.45	104.7	105.08	106.1	102.9
114.28	117.2	117.36	116.87	116.91	119.26	118.2	115.29	117.02	118.2	117.73	117.1	118.39	117.07	115.95	116.46	118.66	119.61	118.46	117.98	117.92	118.8	118.39	120.4	117.75	117.26	116.33	119.01	117.87	118.59	118.15	116.86	117.35	117.1	120.13	117.52	118.56	116.13	116.19	120.17	117.45	117	119.28	118.47	118.35	117.8	117.19	117.78	116.3	117.86
106.46	109.4	103.17	106.54	106.72	104.9	107.39	105.92	106.83	108.47	107.54	107.76	107.55	108.36	105.65	105.95	106.59	108.16	108.76	107.98	107.05	107.14	106.94	106.11	105.94	107.1	109.24	109.19	106.97	107.84	109.56	107.29	106.95	108.99	109.6	109.27	106.7	107.28	107.13	106.2	105.59	106.29	102.4	106.82	106.65	105.28	107.45	106.09	106.61	105.16
104.48	103.48	107.52	105.39	107.74	106.41	105.04	106.94	104.87	106.25	103.71	106.78	105.62	106.72	108.13	107.74	106.61	103.93	108.69	106.29	105.99	103.77	105.25	106.31	107.57	105.16	106.2	107.39	105.05	103.41	107.18	106.7	105.48	106.73	105.68	106.82	104.81	106.59	105.18	106.73	107.45	105.83	106.21	104.77	105.38	107.61	106.68	106.72	105.9	107.85
109.9	112.3	113.66	112.16	111.67	111.28	112.11	112.36	112.17	112.39	111.39	112.33	111.91	110.85	111.35	108.72	110.43	111.51	112.56	109.93	112.24	111.15	112.66	111.32	111.84	110.92	110.37	110.77	110.39	111.97	112.65	111.11	110.29	110.85	110.92	109.38	110.37	110.95	109.73	114.13	110.91	110.14	111.28	111.09	111.16	112.89	110.19	109.22	108.95	110.73
106.69	105	106.56	106.83	107.52	105.2	103.45	106.84	104.73	107.99	104.93	108.58	107.89	108.29	109.06	106.09	106.32	104.5	109.83	105.96	106.31	107.56	106.01	107.7	109.78	108.57	105.73	106.18	107.56	105.25	108.08	105.11	106.15	107.8	104.96	105.56	108.65	105.89	105.63	105.8	106.31	107.27	106.31	105.19	108.81	107.62	105.74	105.22	106.2	105.83
105.96	105.47	104.52	104.09	105.52	105.77	107.56	105.86	105.45	107.65	105.48	105.01	104.11	106.74	106.75	106.24	107.54	107.68	105.21	105.66	107.26	106.09	106.73	107.67	104.7	106.43	106.99	105.82	104.54	106.77	104.84	106.89	107.25	108.93	103.12	102.83	106.9	105.62	106.97	107.76	107.16	106.18	106.54	104.24	107.52	106.59	106.63	106.26	104.48	104.51
111.74	109.56	110.06	112.49	110.98	111.31	111.22	114.4	110.08	113.38	110.74	114.01	111.06	110.8	111.23	111.01	112.23	109.58	110.28	109.89	112.8	110.65	112.2	111.98	112.75	112.74	109.23	110.17	111.2	111.88	109.84	111.03	111.36	109.46	111.02	112.88	111.77	109.85	111.26	111.31	113.4	113.67	112.89	112.66	114.38	111.83	109.46	112.51	112.15	112.03
103.78	103.67	105.73	102.19	104.02	103.66	104.52	102.71	103.19	106.69	105.41	106.28	105.25	103.73	104.24	103.87	104.28	105.38	104.07	103.95	105.32	105.1	105.79	101.17	104.93	102.57	104.7	104.43	105.89	102.12	102.97	104.66	104.36	103.89	105.98	103.99	104.21	105.46	102.46	104.52	103.47	106.16	103.17	103.15	104.76	103.86	106.42	104.04	103.39	103.88
104.19	104.68	103.81	106.42	103.53	104.01	102.88	104.96	104.37	105.33	101.84	105.43	102.95	104.57	104.88	104.11	106.13	104.81	106.73	104.06	104.53	105.36	104.82	104.73	105.04	104.1	103.89	105.48	102.68	104.63	106.68	104.17	103.78	105.09	103.48	105.45	105.01	104.31	106.17	103.15	105.31	103.5	104.54	103.91	106.96	104.24	102.43	103.57	102.82	105.05
105.61	105.92	104.85	106.29	108.87	107.77	107.45	106.46	107.98	105.45	105.58	105.48	105.64	104.31	105.86	106.72	107.14	104.36	106.37	105.15	105.91	106.24	106.1	106.28	105.09	104	104.08	103.8	106.75	105.13	104.6	105.16	106.29	106.71	104.92	105.09	104.32	105.04	105.24	105.09	106.78	105.51	103.87	105.7	106.07	107.29	107.19	106.58	104.42	106.99
105.39	102.71	106.57	104.53	104.94	104.45	104.5	104.05	103.53	106.43	103.19	105.82	105.52	106.21	103.59	106.78	104.93	105.52	104.64	105.76	106.31	105.08	105.14	103.66	105.35	104.27	104.49	105.51	105.24	105.36	102.53	103.89	105.45	104.08	103.92	104.75	105.35	106.06	106.76	105.18	106.02	103.8	104.3	103.93	104.24	105.99	104.09	104.16	104.66	105.26
115.52	117.48	119.26	116.57	118.76	117.71	118.06	117.45	119.42	119.61	117.35	117.12	115.88	116.18	116.72	118.17	117.22	118.76	116.92	117.88	117.54	117.42	119.6	117.81	115.49	117.07	116.79	118.64	116.1	114.4	117.4	118.77	116.09	119.73	118.85	116.66	117.04	117.37	118.11	116.79	117.57	116.16	120.65	116.6	119.01	116.57	115.77	119.57	114.75	115.97
100.22	99.424	99.438	101.01	99.139	101.23	98.468	100.15	97.983	98.85	98.549	99.16	98.731	101.27	98.439	99.372	97.91	100.02	100.34	101.17	100.82	99.814	100.63	99.87	100.78	100.4	99.533	100.22	101.48	97.91	101.48	101.21	98.546	100.33	102	99.724	99.076	98.924	102	100.64	99.418	98.854	100.27	97.245	100.4	99.64	103.2	101.28	99.486	101.52
117.12	117.05	117.84	119.32	116.89	116.59	118.18	117.71	118.76	119.72	119.36	117.84	117.34	117.23	117.66	119.06	115.99	118.37	117.1	118.6	119.63	117.27	119.72	117.79	118.03	116.82	118.32	117.7	117.86	115.98	118.33	117.02	119.51	115.7	115.49	116.7	117.49	116.61	117.26	115.19	116.61	117.64	118.03	115.93	117.95	118.23	117.42	116.49	119.04	118.4
116.11	117.96	118.36	117.69	118.1	118.44	116.04	118.56	117.78	117.17	117.2	117.98	118.23	118.38	117.75	118.92	119.16	118.44	118.5	121.05	119.21	118.57	115.33	117.98	117.1	116.88	116.3	118.3	119.33	118.5	118.33	118.4	117.19	118.97	117.88	115.72	117.09	118.05	119.15	116.07	117.66	115.77	116.66	117.22	115.58	116.13	117.14	116.4	119.21	117.47
102.17	98.17	100.26	99.907	98.997	99.967	101.24	99.63	101.1	99.877	101.31	98.444	101.71	101.49	99.728	103.05	100.05	101.95	100.73	101.02	100.23	100.95	98.333	100.67	99.115	99.844	100.77	97.934	100.15	101.43	99.315	100.64	101.33	101	102.24	99.304	102.18	99.152	103.11	98.844	103.21	100.67	100.27	103.13	100.52	100.05	99.954	102.74	101.92	99.782
[truncated: 750 more rows]
[truncated: 150 more columns]
