# Supplementary material for: Genetic dissection of main and epistatic effects of QTL based on augmented triple test cross design
Source: PLoS One. 2017 Dec 14;12(12):e0189054. doi: 10.1371/journal.pone.0189054 (PMC5730204; doi:10.1371/journal.pone.0189054)
Supplement: S8 Supporting Information — (ZIP) [file pone.0189054.s008.zip › z4_1950_0.2_10.csv]

110.66	110.17	109.26	108.37	112.22	110.53	103.64	107.68	109.66	101.81	110.14	103.49	102.35	104.76	105.91	109.72	109.9	106.39	100.38	107.42	108.1	107.33	107.07	106.55	105.33	107.68	106.64	107.77	107.63	110.45	104.98	106.27	108.77	105.01	105.92	103.29	106.59	106.79	104.73	108.97	105.41	94.474	107.26	104.66	112.62	104.71	101.17	112.86	108.03	111.86
105.78	105.94	98.857	109.57	106.5	106.62	105.89	97.586	110.87	106.57	103.22	104.36	100.21	103.54	107.06	102.14	106.96	103.16	117.76	104.57	100.11	111.53	104.62	101.4	103.2	101.67	106.06	108.88	111.64	112.82	104.79	114.06	103.87	102.32	108.51	106.62	112.36	105.46	105.56	110.13	105.41	104.67	107.46	104.35	108.45	109.49	110.96	109.71	101.73	101.76
108.1	95.886	107.33	105.3	103.79	104.12	107.75	107.89	108.5	106.42	105.4	107.96	102.31	105.5	108.83	107.05	102	100.83	113.03	107.41	109.75	103.92	104.21	101.55	107.81	114.92	107.52	103.83	106.78	105.76	105.4	105.7	105.03	108.48	114.92	109.34	108.34	105.59	105.07	108.25	107.05	104.11	107.06	101.25	107.28	105.09	104.93	102.84	99.467	104.79
109.82	103.47	101.4	101.99	104.59	105.78	106.1	103.43	108.61	104.35	103.25	108.14	104.29	105.45	104.76	105.85	104	104.84	102.11	107.24	108.79	103.25	102.61	103.97	102.8	100.93	101.17	108.78	104.23	107.06	100.46	105.28	104.76	112.1	101.55	109.24	99.417	108.91	99.637	105.33	105.61	101.84	103.74	103.71	103.5	95.606	104.24	104.52	99.011	105.06
101.83	106.55	99.344	101.91	101.07	103.26	104.86	107.77	101.82	100.44	100.55	102	108.94	109.14	107.35	111.06	106.73	103.4	107.53	106.84	109.07	105.45	97.976	107.37	101.77	107.3	104.71	106.17	106.31	103.7	108.29	105.94	104.1	100.4	106.37	106.06	104.86	110.87	106.06	101.67	108.92	103.92	101.14	106.85	107.37	108.95	108.49	102.31	96.954	100.28
107.21	107.31	105.05	103.01	108.25	100.67	102.02	106.38	101.45	101.56	102.42	101.6	111.57	102.42	104.48	103.11	109.53	103.18	102.35	102.68	108.31	103.48	101.46	102.72	105.43	101.69	100.59	104.3	106.74	100.79	96.636	103.44	107.34	106	106.73	102.51	108.31	105.97	106.06	109.08	109.37	102.59	105.97	103.19	105.49	107.35	97.211	102.71	110.49	105.43
106.59	102.69	105.83	108.56	99.116	107.04	101.04	102.77	105.33	104.62	103.67	99.666	110.62	111.59	107.67	104.2	105.87	107.13	109.32	112.95	109.29	115.83	107.33	105.58	105.87	106.68	101.09	108.96	100.52	105.37	111.35	99.909	106.32	107.49	109.54	105.2	102.9	102.76	110.53	108.83	98.024	105.26	111.11	100.92	105.8	105.14	107.93	101.95	106.05	106.86
120.47	117.79	115.91	118.86	122.56	115.99	115.46	116.52	117.06	117.77	116.47	112.73	120.79	114.79	122.12	115.89	122.59	116.19	120.21	115.86	114.94	116.97	122.51	118.82	118.41	120.3	120.09	113.84	118.97	115.62	110.37	115.94	119.13	115.73	111.17	110.39	114.04	117.72	111.01	120.35	120.67	116.47	121.29	115.7	114.71	121.22	115.58	119.73	117.27	116.05
102.42	109.47	106.04	101.14	107.59	107.43	109.2	109.35	108.67	102.74	103.5	109.32	101.35	105.23	106.97	104.7	103.66	107.91	103.22	100.2	106.36	109.63	105.13	108.08	112.53	105.58	101.64	104.28	99.606	103.32	104.74	105.17	102.03	110.59	105.44	111.35	105.62	104.16	102.62	101.87	107.58	104.15	104.9	109.35	102.13	113.37	103.86	102.2	101.86	107.54
106.37	109.49	110.41	115.14	106.07	106.32	110.2	110.87	118.89	111.29	114.33	108.69	104.31	109.26	106.86	107.66	109.14	111.61	110.4	110.28	111.99	112.01	107.23	109.99	113.6	107.57	107.6	105.8	115.84	106.26	107.7	107.91	109.21	114.36	108.44	110.69	108.8	114.42	112.96	114.91	110.88	107.96	111.11	115.7	114.75	108.65	112.71	111.72	110.6	109.63
111.96	109.33	103.16	117.1	108.3	116.5	105.04	112.51	110.11	105.6	106.16	115.5	112.88	109.27	111.12	107.31	111.67	113.23	105.89	112.86	107.55	111.66	111.72	111.28	112.52	115.05	110.7	110.61	110.57	102.13	108.75	112.07	109.66	107.19	107.91	110.36	108.46	108.43	102.16	111.34	106.91	107.49	107.3	107.69	116.8	108.41	119.7	111.51	107.92	108.92
98.384	101.23	98.48	100.82	102.48	100.5	99.249	102.79	97.311	101.44	105.35	97.662	99.582	95.897	100.49	101.19	98.106	104.23	105.5	96.167	105.45	98.541	104.18	107.94	101.05	99.522	100.69	102.48	97.77	102.29	99.747	99.572	94.926	98.537	101.46	100.58	98.655	100.29	108.44	97.655	99.207	99.086	102.25	96.281	102.51	101.45	96.607	101.38	105.49	102.2
114.4	108.44	106.66	108.92	111.92	108.54	113.79	106.93	118.58	110.62	109.06	110.34	108.95	113.48	114.63	109.19	118.2	109.91	107.93	109.37	107.93	113.64	108.06	113.16	107.3	112.26	116.79	108.34	114.11	103.23	116.02	114.17	112.43	106.13	110.53	110.49	113.2	113.74	110.39	113.78	110.53	113.1	112.7	103.59	112.49	107.37	109.98	111.56	108.33	106.46
111.39	115.21	110.14	110.11	103.1	109.49	109.85	113.78	110.45	108.95	104.5	117.11	114.21	113.88	114.11	117.13	114.02	116.53	113.06	115.87	113.19	108.75	107.33	110.14	105.51	110.58	109.87	114.74	113.69	110.47	108.46	111.21	120.19	109.1	116.17	109.34	111.31	110.83	111.78	113.92	110.84	106.04	109.57	113.52	115.24	113.43	107.21	113.99	107.46	108.61
110.06	103.41	104.86	100.3	109.16	103.53	107.16	103.79	110.92	108.18	107.82	106.11	104.19	103.52	101.27	107.81	103.63	103.5	102.62	107.92	109.14	107.54	108.01	108.66	100.25	104.82	108.1	109.66	101.8	101.36	112.11	110.65	109.17	105.95	106.44	110.4	98.185	106.39	105.73	102.93	104.71	102.06	105.69	103.37	107.09	104	103.3	109.93	103.71	107
111.29	112.11	110.89	104.44	103.29	103.49	102.44	103.86	102.23	102.17	104.86	106.85	104.4	102.93	104.11	96.501	100.21	109.89	107.6	101	104.32	103.36	106.12	101.9	100.5	106.1	102.41	94.011	107.51	108.14	104.67	99.462	104.3	100.81	97.959	111.89	104.17	106.37	101.77	100.24	105.09	104.27	101.85	102.43	104.71	104.15	107.44	100.7	105.61	105
118.25	108.07	104.53	112.31	109.46	104.27	107.43	110.61	107.56	112.85	107.73	108.53	99.337	111.97	110.54	105.64	105.72	108.62	108.11	108.76	103.61	107.92	106.94	107.45	101.67	104.94	105.61	106.59	109.46	105.99	113.03	101.89	105.63	108.9	109.52	103.5	109.22	110.99	106.19	107.87	109.11	111.19	109.85	106.88	110.53	107.65	101.7	116.74	104.17	106.8
114.38	113.61	108.77	109.79	103.13	109.74	117.22	110.13	109.21	108.68	111.7	108.68	110.38	111.26	99.181	109.22	106.72	111.64	111.03	113.95	114.71	109.21	112.4	111.37	110.89	113.16	108.65	107.86	109.89	109.61	112.63	111.13	109.9	105.41	105.36	105.8	109.45	113.71	107.36	115.77	114.54	108.72	110.59	118.68	114.36	113.39	117.37	109.15	111.69	116.16
112.69	112.14	112.86	103.71	113.83	106.84	113.86	110.59	107.97	116.03	115.1	109.59	104.51	110.02	112.35	112.13	114.2	112.69	110.45	107.92	107.91	106.23	113.02	120.03	110.42	112.69	113.52	112.29	107.79	110.35	110.24	108.66	113.02	110.89	111.37	109.89	109.48	112.64	114.43	105.88	110.81	116.2	113.13	110.57	111.75	109	111.47	114.36	114.73	110.29
106.47	109.2	118.67	113.98	117.41	115.17	109.97	112.03	113.88	112.27	107.47	114.38	102.78	108.18	116.26	116.25	105.84	113.9	113.73	115.08	113.35	114.21	105.29	114.72	114.89	108.01	112.01	115.17	112.43	105.16	112.68	113.82	111.19	111.89	117.52	113.13	109.29	112.82	109.44	108.95	110.96	112.76	115.73	110.87	107.79	113.6	110.45	109.02	112.44	113.99
111.85	106.02	103.23	112.48	105.41	108.28	104.7	105.01	106.49	103.83	105.02	107.07	105.51	108.95	101.92	109.95	104.26	106.85	102.85	107.94	100.49	108.41	105.68	107.8	103.58	105.14	106.55	100.68	105.2	104.27	109.98	105.17	104.07	99.816	110.77	106.8	100.56	111.39	104.29	102.04	100.91	104.66	103.98	98.103	100.47	103.35	111.4	102.44	108.28	105.64
107.01	108.12	108.94	107.29	109.02	108.9	110.65	105.26	105.87	106.14	111.72	101.7	105.87	104.7	103.62	105.27	104.41	105.93	108.9	103.79	108.94	105.77	107.72	112.97	104.82	110.36	99.451	103.69	113.03	105.15	112.73	104.67	102.31	99.804	105.97	106.3	104.06	104.68	107.5	107.59	100.44	107	103.81	104.3	101.46	109.41	100.55	104.67	107.33	101.64
107.4	101.08	105.86	103.86	109.92	104.63	109.32	106.6	101.58	106.35	109.06	105.13	106.32	112.71	111.17	105.89	106.4	101.7	105.42	107.25	102.8	106.76	103.88	108.15	104.94	109.56	111.65	110.9	112.31	108.83	108.5	106.09	107.96	104.73	109.43	109.67	107.72	101.7	108.65	104.85	113.14	114.18	101.57	101.19	105.08	107.44	103.86	109.12	109.05	110.5
112.14	114.29	107.56	114.66	112.98	114.38	123.71	113.18	114.87	113.21	110.75	116.38	119.71	116.81	115.4	111.56	114.73	110.45	115.14	115.87	119.92	120.14	115.33	117.34	118.3	121.23	118.58	108.08	119.09	111.91	121.85	110	115.41	113.7	117.23	118.97	120.38	120.46	109.01	116.75	115.22	115.47	123.74	120.26	117.63	118.39	115.09	117.33	107.83	116.01
103.82	102.4	97.376	95.801	107.94	107.98	108.63	103.52	111.15	108.42	98.139	105.23	103.76	103.3	103.84	98.438	102.8	111.01	109.67	103.09	104.69	102.1	102.71	95.84	103.63	100.07	106.12	111.48	102.19	106.25	108.12	100.91	107.33	107.44	100.17	102.88	106.25	103.72	101.26	104.7	100.93	104.27	111.62	100.48	107.46	104.2	103.5	108.29	99.215	103.91
107.24	106.45	108.09	108.44	104.36	100.9	106.18	110.98	106.89	102.24	105.75	107.15	103.79	105.23	101.74	103.97	111.66	104.18	114.56	110.3	108.62	109.1	95.59	103.43	102.79	105.1	102.23	101.28	97.072	100.33	106.38	106.22	104.17	106.72	102.87	104.6	102.41	102.06	98.972	103.19	108.47	104.65	103.37	111.82	105.18	102.59	104.67	107.49	102.82	105.02
99.849	101.2	101.64	98.299	98.791	101.2	103.2	106.92	102.55	103.29	102.86	96.691	101.03	99.54	101.98	97.406	96.129	98.717	101.45	96.346	92.645	93.514	98.911	102.51	97.611	96.645	90.899	96.595	100.22	96.681	95.35	99.628	97.899	96.002	101.03	104.12	96.353	97.134	99.38	100.71	99.127	94.281	103.28	94.875	100.82	101.66	97.819	98.346	101.44	100.42
105.79	106.32	107.7	108.77	109.27	103.27	102.73	109.41	106.26	109.47	107.4	106.57	104.71	104.61	109.56	108.47	113.67	100.89	107.23	107.12	106.22	101.9	108.45	107.59	107.72	107.03	101.34	102.2	99.322	104.01	102.7	105.14	101.79	105.94	106.23	101.87	104.49	112.12	105.63	101.57	109.84	113.17	107.57	108.6	106.28	105.4	108.66	110.22	103.82	103.08
116.72	112.6	114.2	104.56	114.47	116.19	114.04	109.42	115.95	113.35	110.62	110.67	104.7	109.27	110	111.87	115.14	106.01	116.14	117.23	117.32	109.89	107.96	109.29	116.7	114.6	116.79	108.28	103.01	113.24	109.19	106.07	112.32	111.4	116.49	108.48	111.94	117.4	109.33	110.48	110.26	120.85	109.68	111.6	110.08	118.32	115.09	107.31	110.05	105.21
95.848	110.37	106.23	102.74	101.79	110.49	101.89	113.57	107.82	112.99	109.54	106.69	110.17	105.62	104.76	104.96	111.03	107.13	106.53	108.69	110.01	100.97	107.34	102.88	103.99	104.56	105.59	106.46	100.69	103.76	109.08	101.7	102.92	104.36	107.91	105.27	106	111.02	109.62	100.23	110.15	108.06	101.07	100.67	103.06	100.28	112.28	108.58	110	102.74
97.019	96.301	99.928	110.32	105.64	96.517	98.653	103.35	105.5	105.06	97.651	95.738	102.87	94.215	103.71	98.206	96.774	104.16	99.459	102.56	94.764	109.18	103.81	103.35	101.78	102.39	101.9	98.746	99.373	104.54	104.76	98.141	104.56	99.225	99.011	100.53	99.289	92.109	101.94	101.63	102.41	97.441	100.07	98.397	99.596	97.578	102.64	95.85	95.212	97.225
101.86	107.26	104.83	102.54	97.835	104.24	109.85	108.39	108.24	98.02	106.91	105.16	109.64	99.54	108.45	109.65	102.56	105.02	111.36	104.41	112.25	106.92	107.61	98.936	108.72	109.48	109.27	103.75	100.85	100.01	100.7	103.19	105.35	106.56	101.49	104.88	106.29	106.55	104.12	103.93	106.6	108.85	105.61	105.74	110.18	104.88	105.34	103.77	101.16	113.12
104.71	108.06	104.52	102.5	112.29	107.43	106.19	103.03	102.28	100.33	106.64	98.129	100.02	102.42	105.28	101.75	101.73	100.08	103.95	106.03	110.59	109.06	110.43	110.55	101.28	109.69	107.78	106.62	102.13	105.98	100.77	98.65	100.42	99.674	103.53	106.07	101.73	104.84	106	105.05	110.68	103.66	105.49	103.95	101.2	113.23	106.55	103.34	108.09	101.89
104.81	111.24	109.75	105.45	105.92	106.72	108.33	100.45	112.23	102.38	100.66	102.54	105.71	106.71	107.53	101.02	106.06	110.35	104.87	105.05	109.81	107.79	106.1	102.79	113.52	110.91	102.02	104.95	103.64	105.45	102.4	107.85	103.29	101.73	106.71	95.141	107.97	104.35	106.08	105.26	107.33	100.99	106.04	105.03	107.15	101.64	109.09	106.91	107.44	103.2
118.1	115.32	113.86	117.93	119.28	117.36	115.23	117.76	115.14	110.35	113.53	120.03	117.18	112.52	118.3	121.98	114.2	113.8	112.61	119.22	113.47	117.93	118.24	112.39	113.18	112.83	116.83	125.62	115.92	119.13	114.95	117.38	114.84	120.68	114.15	124.76	109.58	118.93	118.04	123.5	111.95	119.85	116.2	115.21	113.81	116.04	114.65	113.19	116.45	115.29
105.37	110.13	102.02	103.12	101.97	111.42	108.7	104.61	100.72	108.74	106.43	101.13	99.328	102.88	105.41	108.61	108.95	97.438	100.83	100.05	102.51	105.83	111.6	108.23	105.97	101.93	105.1	106.55	106.21	99.952	107.5	101.54	99.585	101.28	106.18	109.56	102.79	103.86	102.07	108.91	97.153	102.08	104.11	102.57	99.922	106.41	102.16	97.357	102.5	104.28
105.09	97.981	105.94	105.88	104.28	106.84	109.17	101.96	107.81	100.02	107.48	108.44	106.87	108.93	110.51	110.51	106.23	107.7	108.72	110.73	107.98	111.76	102.74	103.83	106.82	107	103.72	102.7	100.35	111.62	106.13	101.34	100.01	111.7	104.11	104.18	110.36	99.042	102.77	105.91	106.21	113.25	111.82	106.16	107.25	102.94	99.658	104.42	111.17	109.12
99.238	103.87	108.13	107.82	104.08	109.7	100.39	103.83	106.37	102.57	110.71	113.18	102.88	100.77	107.96	108.87	102.04	102.45	103.64	112.93	104.95	106.42	108.75	105.86	100.26	106.64	110	104.12	104.01	119.96	109.42	104.04	106.83	108.47	113.75	108.62	113.56	105.44	107.65	106.89	110.21	112.3	105.35	110.53	103.69	99.602	105.14	109.36	106.03	104.47
105.38	102.11	100.63	107.25	102.22	107.25	105.97	103.43	106.33	101.52	102.35	107.2	105.58	112.26	108.79	102.42	104.75	109.48	104.31	107.8	106.54	102.32	104.74	111.41	100.48	98.589	106.81	104.98	110.63	100.35	103.92	103.61	108.27	106.5	102.12	106.6	97.236	100.3	105.39	103.4	103.16	105.37	103.22	102.58	105.09	107.12	108.25	106.92	108.72	102.5
110.49	108.58	113.43	105.87	112.89	110.95	115.02	121.59	107.87	109.2	111.22	114.25	108.87	115.11	109.7	107.82	110.85	114.61	109.68	111.87	109.05	110.59	107.68	109.63	113.13	116.61	116.3	100.93	107.73	109.28	105.75	112.26	115.76	107.75	107.29	108.34	105.75	112.08	113.75	111.27	110.19	112.52	111.63	110.29	109.29	111.7	111.17	105.11	110.57	111.6
102.64	115.89	114.85	106.47	113.97	110.72	115.59	118.37	112.82	109.01	111.21	108.94	115.35	109.41	111.98	108.62	111.88	110.64	118.41	111.04	115.79	107.35	111.63	112.51	108.34	110.14	109.88	113.06	110.87	109.23	107.08	106.93	112.02	113.67	113.56	111.8	114.94	110.66	113.9	108.86	113.03	112.85	109.74	107.13	117.4	105.78	116.51	113.32	118.51	109.7
108.93	110.61	105.43	114.43	117.34	113.17	105.39	109.91	106.52	100.11	109.47	107.11	102.59	111.17	108.37	103.27	108.25	106.79	109.17	111.29	105.38	104.27	103.41	109.07	109.16	106.73	102.11	105.71	111.89	109.07	101.6	106.35	107.59	106.78	105.58	111.23	106.55	107.87	111.77	110.07	107.85	103.96	106.66	106.92	104.81	105.73	106.46	107.07	106.96	107.12
103.22	102.38	102.41	104	109.74	106.93	104.75	102.34	110.85	108.98	104.69	107.99	102.21	106.96	110.13	108.97	108.27	104.46	102.16	105.23	104.11	110.71	104.83	108.53	107.84	107.99	101.63	104.87	102.18	103.16	91.604	102.45	106.53	99.943	108.9	103.7	105.94	108.68	108.06	101.55	108.65	110.67	107.19	103.1	109.31	99.961	109.09	107.09	107.17	104.57
100.95	105.02	109.4	103.88	112.78	108.59	110.38	104.32	112.29	107.69	102.61	106.06	103.34	105.27	106.03	106.24	107.26	109.24	102.19	106.35	100.81	113.09	114.96	113.03	111.61	108.56	109.49	107.28	102.03	105.98	106.45	107.98	110.74	104.76	105.14	110.25	106.48	111.04	105.02	108.28	108.91	106.22	104.64	110.96	111.94	102.98	109.37	108.19	111.73	107.14
102.02	101.82	106.6	105.33	103.54	103.23	112.01	107.65	108.17	107.77	107.04	111.87	103.21	106.02	107.76	109.48	106.33	107.65	107.08	106.64	103.88	100.42	104.15	100.11	105.35	102.41	105.66	109.04	105.86	104	103.43	105.69	103.15	105.71	110.57	100.93	109.15	104.45	102.4	102.9	107.1	100.71	111.46	112.31	108.82	105.78	106.92	104.17	107.35	102.9
105.69	110.95	112.23	103.8	100.62	107.19	107.37	96.51	110.25	102.81	109.41	101.61	105.06	105.47	106.92	107.39	103.94	106.24	105.47	102.84	109.05	104.62	103.7	107.64	104.14	107.4	103.38	110.01	105.16	102.67	106.04	101.79	102.54	101.08	105.24	105.38	105.41	99.349	103.53	98.602	103.92	105.63	102.67	104.95	110.01	105.2	108.96	106.58	103.72	106.77
105.4	111.87	105.53	101.84	104.87	108.87	102.9	107.02	104.99	105.08	107.26	107.35	107.96	100.65	112.87	106.22	105.88	108.33	99.086	107.27	102.23	106.11	101.17	104.3	98.435	105.3	100.79	106.95	105.97	108.7	104.83	109.53	107.59	102.99	111.84	104.19	106.51	104.2	105.85	105	104.8	104.64	100.04	104.43	104.45	96.434	100.34	108.23	103.77	107.55
93.16	100.15	94.767	98.636	97.457	95.057	98.452	101.94	106.73	96.569	95.374	104.02	97.473	96.565	100.55	97.205	101.96	104.56	91.92	96.99	95.503	101.63	94.188	100.1	100.89	100.34	104.28	100.63	102.77	100.03	92.55	104.48	102.07	99.232	99.529	104.44	103.03	99.839	103.67	94.559	103.18	99.594	102.24	99.783	100.92	105.51	100.14	97.029	101.2	95.248
112.78	112.88	110.4	113.01	109.78	110.8	112.31	104.5	111.16	112.85	113.05	111.13	104.1	106.42	108.93	117.77	111.24	108.86	110.31	108.28	116.14	109.06	109.9	109.95	113.99	113.41	110.48	111.73	111.36	114.37	111.32	109.59	104.91	110.02	110.99	111.01	116.68	111.87	113.17	112.09	112.11	113.86	108.51	114.46	110.22	109.67	108.35	114.64	107.55	116.03
106.47	104.62	102.48	107.47	101.48	98.269	104.29	108.37	108.66	101.89	105.4	102.11	107.81	105.44	103.89	95.837	106.11	106.21	106.89	108.47	107.16	101.62	103.44	104.14	107.26	110.77	108.78	107.1	105.69	108.27	104.3	109.83	104.87	101.17	101.97	108.85	102.76	106.44	102.66	103.85	101.3	107.68	109.23	100.64	103.15	104.55	105	109.98	108.24	103.73
107.06	104.33	105.75	108.63	108.83	108.16	101.42	103.08	106.62	113.15	105.48	111.28	105.48	103.04	104.9	111.93	104.58	99.482	103.3	105.67	105.74	114.67	98.792	98.18	105.12	101.99	111.62	108.19	102.36	104.15	101.54	107.88	100.8	104.46	108.57	102.97	106.1	100.33	106.35	109	106.75	104.71	102.98	107.32	105.46	104.63	103.52	105.17	108.53	107.14
107.15	102.06	109.75	103.66	106.48	99.897	105.91	100.65	106.15	104.81	106.83	97.492	106.96	105.85	104.31	109.05	107.69	105.45	103.27	105.62	107.02	110.07	102.56	105.66	106.41	106.9	105.54	100.6	102.25	94.94	98.385	103.26	104.55	104.39	101.02	106.18	104.4	106.72	103.39	102.01	101.45	100.86	105.73	103.26	100.44	106.76	102.37	108.25	104.58	105.71
111.05	98.915	102.9	105.2	104.7	103.83	101.57	106.67	107.95	107.3	107.52	110.71	106.09	102.46	100.91	102.59	110.08	112.61	106.09	101.75	106.6	111.93	103.53	105.24	103.1	105.75	106.55	105.45	100.95	104.49	105.1	106.55	103.98	104.16	105.23	103.58	104.65	106.83	105.22	112.76	99.823	104.18	107.03	106.54	103.01	103.89	106.88	105.48	107.51	109.85
99.025	112.98	106.72	110.12	107.46	120.43	110.13	106.85	103.2	108.65	111.5	98.469	106.06	104.94	102.42	102.27	103.43	106.68	105.61	105.73	106.39	104.31	104.84	107.72	105.56	105	106.24	109.61	110.69	103.02	96.051	103	104.01	104.38	100.53	111.21	107.27	108.43	103.25	106.94	108.7	103.18	103.41	106.42	103.77	104.76	105.97	105.34	106.48	106.59
104.37	105.87	102.35	109.65	102.08	108.77	101.59	112.34	108.2	105.98	107.8	111.61	104.9	109.74	107.46	103.86	106.52	101.06	102.71	104.16	101.73	106.79	106.74	107.23	103.59	105.09	103.09	101.63	106.41	109.75	106.5	103.82	111.14	103.9	106.72	104.45	104.61	110.09	105.94	100.5	102.8	101.85	110.66	107.34	105.12	108.08	106.71	108.91	106.58	101.53
114.24	108.29	110.57	115.17	113.35	109.65	107.9	112.71	109.31	111.98	116.55	109.57	109.85	112.3	114	114.69	112.9	108.17	119.6	117.77	110.77	111.7	117.89	115.12	114.35	117.37	120.14	107.07	113.45	113.7	109.97	106.11	109.88	111.63	109.87	112.15	114.59	110.29	113.65	117.15	113.41	112.05	108.09	105.66	112.75	118.81	113.2	107.2	109.46	112.63
107.47	112.08	110.62	106.92	108.11	115.2	108.65	113.96	116.29	106.36	108.45	110.82	115.65	108.48	116.01	109.35	110.91	109.94	118.94	111.53	112.11	112.6	106.07	107.29	107.73	116.37	117.16	109.44	112.72	114.17	115.04	108.24	111.56	113.7	108.2	105.74	109.11	110.18	109.31	110.95	116.92	112.02	109.79	110.01	109.4	107.7	110.57	115.86	120.03	116.74
108.53	111.44	104.04	102.78	108.53	97.753	109.27	109.71	105.38	106.02	102.18	102.96	108.78	111.49	101.27	103.4	96.565	102.36	101.49	105.28	101	108.31	104.94	110.25	108.25	103.25	110.46	114.16	102.31	102.8	110.41	98.854	112.45	103.06	105.6	102.14	105.38	106.43	103.5	108.44	96.533	107.66	108.04	111.33	99.364	105.48	107.5	107.17	100.07	102.89
101.25	101.12	95.045	93.611	100.52	98.769	101.59	98.583	102.01	100.43	101.57	99.838	94.311	97.372	102.78	100.63	94.899	97.126	102.54	98.765	97.456	99.717	102.88	102.6	101.57	101.66	97.189	103.78	108.46	97.148	91.574	97.109	104.45	101.13	100.96	97.178	102.08	96.812	101.42	99.488	101.56	104.41	102.48	99.075	100.27	101.24	102.11	99.442	103.06	101.82
106	104.78	110.43	105.7	106.75	106.87	110.15	98.873	105.94	105.21	104.18	104.92	112.95	111.63	106.79	103.21	107.87	111.47	108.14	107.38	108.11	115.58	104.08	103.05	100.93	105.41	107.69	98.699	104.78	107.1	107.56	109.26	106.6	107.44	111.09	107.56	103.46	106.84	105.26	103.4	112.28	100.73	102.31	111.12	108.08	101.88	110.53	97.305	100.04	103.37
106.67	109.67	113.7	104.53	106.73	101.96	108.07	99.672	109.52	104.18	105.26	104.78	102.68	105.74	100.3	97.425	105	111.1	108.57	102.25	104.79	111.36	107.32	111.81	107.59	103.58	105.84	103.29	106.48	107.41	110.44	105.1	100.17	102.23	107.74	105.22	107.69	107.23	107.62	108.17	104.77	103.93	107.12	102.03	102.58	104.45	102.2	108.74	106.54	104.75
101.7	104.38	105.61	103.11	107.8	110.13	109.48	106.17	110.24	103.73	105.39	104.19	107.63	109.27	106.73	108.81	108.53	107.75	104.88	102.83	107.36	103.19	102.68	107.85	105.78	98.524	104.5	106.5	109.69	106.66	106.5	104.76	106.6	103.26	106.67	105.29	107.63	102.15	105.6	103.41	101.57	106.67	107.8	107.63	105.93	98.142	103.47	110.2	105.23	103.66
105.92	107.3	108.81	106.3	107.94	102.46	101.8	102.38	105.11	100.44	109.11	103.77	110.99	107.28	108.7	113.04	102.11	106.14	102.38	104.87	104.27	99.502	98.547	108.81	103.92	105.52	107.91	103.44	105.03	94.298	101.45	105.37	111.05	108.86	110.89	102.72	113.05	99.152	108.82	112.01	104.43	107.28	109.4	108.23	97.769	109.59	104.2	108.61	104.69	104.75
103.01	109.09	111.66	106.4	102.6	106.95	95.856	109.02	100.82	104.69	107.86	103.71	103.31	103.96	104.9	104.08	103.71	105.62	99.559	103.09	108.64	107.6	101.45	103.77	109.78	99.783	103.78	103.65	101.27	102.89	110	104.67	99.906	105.63	101.1	101.75	109.68	108.79	103.25	103.91	105.56	103.09	107.77	115.06	106.63	96.077	101.86	104.18	103.65	101.99
99.987	103.06	94.767	101.14	97.651	99.954	96.002	101.33	93.556	103.02	105.27	100.7	95.432	100.45	103.78	102.63	105.94	97.647	95.861	96.923	97.159	100.79	101.47	105.04	94.491	103.6	98.876	94.146	101.35	97.043	101.83	110.07	104.07	99.126	102.41	104.47	92.844	99.574	100.08	106.69	99.813	95.935	96.109	104.17	102.59	105.48	100.37	96.228	99.266	102.31
109.54	108.02	116.64	107.04	116.09	114.84	105.08	111.83	109.4	110.08	115	111.76	109.72	106.89	107.88	111.34	115.67	113.81	121.53	109.63	113.69	110.73	117.13	119.41	113.34	110.3	103.3	115.25	106.87	112.33	108.85	110.59	114.01	108.17	109.72	112.3	109.21	109.03	116.45	109.99	106.63	109.04	108.57	114.97	113.47	113.39	118.34	109.89	109.2	113.03
98.725	92.52	98.242	106.25	100.97	95.357	101.7	99.038	102.62	97.526	100.88	98.11	96.511	105.26	94.889	103.58	100.58	96.7	96.642	100.93	90.709	101.2	91.838	99.019	102.45	104.76	94.762	99.585	100.42	102.73	101.37	98.744	101.4	97.548	92.783	96.179	98.354	101.01	97.451	100.24	98.403	95.726	98.418	97.077	101.79	106.9	97.805	100.04	92.7	98.825
116.97	111.39	114.5	108.74	119.37	112.59	114.27	116.92	111.53	111.98	107.98	116.41	112.26	116.36	108.54	118.85	109.45	114.2	115.73	115.22	117.15	114.54	114.49	117.29	108.71	106.31	110.16	117.55	117.29	116.92	112.34	110.58	109.12	113.11	112.04	111.46	109.87	112.84	112.34	108.45	113.41	116.03	111.57	113.71	114.34	115.1	106.97	117.56	110.09	108.53
110.5	101.88	98.459	106.21	101.51	106.95	104.57	100.03	103.17	107.19	103.1	101.9	104.31	100.07	101.16	110.67	107.09	101.08	104.7	107.03	104.02	106.76	103.17	107.99	102.86	106.72	103.41	107.87	99.12	100.84	101.7	107.55	104.14	106	107.86	103.57	107.24	105.81	110.83	105.16	98.135	101.52	101.69	109.14	106.15	93.217	106.17	106.5	103.1	105.99
109.29	108.55	113.76	111.46	105.37	110.71	107.65	103.36	103.24	113.31	108.01	107.63	106.51	104.22	107.77	103.82	113.85	110.62	112.18	110.96	111.57	110.72	105.69	106.73	113.77	118.75	107.68	106.94	108	110.7	112.3	109.79	107.05	108.56	104.43	103.75	105.32	109.46	108.56	107.99	119.28	113.38	109.03	119.21	114.26	107.67	112.95	107.45	108.29	112.55
118.05	118.82	112.05	113.86	116.71	116.66	113.92	123.7	115.65	110.64	115.33	116.52	121.03	114.75	114.94	121.56	111.96	111.82	117.82	114.29	118.84	123.68	119.86	122.31	114.81	108.1	116.75	112.59	112.17	124.24	119.22	114.33	120.69	116.63	119.41	121.38	118.47	110.91	119.01	118.24	118.23	113.08	126.45	115.73	118.33	117.62	115.87	120.13	113.76	116.15
106.27	107.23	101.77	104.26	107.27	111.59	105.37	107.5	109.18	104.9	108.04	108.21	103.12	105.17	104.06	108.18	109.73	110.57	100.91	107.5	104.87	105.43	104.7	103.47	100.77	109.2	107.11	109.71	106.23	101.37	99.623	108.21	105.83	106.76	110.91	101.68	108.7	110.04	104.82	108.1	101.85	106.71	109.5	107.51	107.67	103.43	105.43	101.77	109.04	111.87
107.22	111.76	110.3	108.72	107.87	110.29	112.08	111.86	109.54	116.58	113.04	116.39	106.37	113.35	105.83	112.23	114.29	112.57	107.26	110.08	110.47	110.75	108.47	107.4	105.79	112.64	108.83	108.9	103.88	110.32	115.7	114.82	117.15	108.79	100.84	105.51	109.81	113.31	105.66	110.02	108.71	114.71	111.34	108.73	110.14	109.02	112.35	107.85	115.16	116.41
104.05	112.39	110.41	109.11	103.94	114.2	108.14	108.52	102.31	111.94	109.5	108.38	105.15	104.37	109.59	104.66	113.8	102.89	104.17	108.87	104.68	102.06	110.09	102.45	101.66	106.7	103.07	114.75	107.6	106.83	105.17	108.57	111.52	106.95	110.37	111.41	102.18	109.88	107.48	99.886	102.77	107.88	114.53	106.13	99.067	107.17	110.1	107.91	107.19	106.5
111.86	112.41	113.56	114.02	111.37	113.09	106	112.51	112.52	110.89	109.36	114.97	106.79	113.46	112.24	112.12	108.65	107.71	109.6	114.62	114.46	115.17	108.21	111.98	109.07	112.19	114.42	113.49	113.79	109.92	112.46	108.5	114.15	112.41	118.31	111.25	105.6	106.59	111.26	113.69	106.28	111.32	107.74	113.91	114.25	111.77	110.5	111.23	106.74	110.81
106.7	99.331	105.13	106.89	102.66	102.85	108.97	108.33	107.78	107.15	105.38	101.97	101.51	106.42	101.86	106.15	109.3	109.27	108.88	102.45	100.46	99.649	102.24	102.53	112.42	107.59	106.26	102.22	106.81	108.26	102.35	104.1	102.19	102.66	104.98	101.77	109.61	109.13	106.8	105.73	105.88	103.13	103.22	109.15	106.09	104.61	105.7	107.98	110.54	102.14
105.95	103.16	101.95	107.81	110.58	108.1	105.09	106.51	105.96	107.19	104.12	106.72	106.64	113.07	107.7	109.1	100.82	102.96	107.64	103.08	104.44	106.74	107.55	113.26	108.12	102.59	109.09	107.35	107.38	109.24	99.054	107.13	107.21	107.96	103.5	105.04	99.68	100.9	107.54	108.36	107.32	104.05	106.54	96.838	105.95	102.42	106.32	108.48	109.39	111.25
109.6	100.75	107.28	110.17	114.8	113.08	110.28	111.66	108.79	114.81	104.66	108.22	110.81	109.34	108.45	108.63	112.95	108.35	112.82	114.32	111.96	111.79	106.81	111.85	103.21	112.31	103.51	109.06	111.81	111.05	114.05	114.87	109.11	109.36	114.58	107.07	112.55	113.54	118.54	111.95	105.59	111.29	113.65	106.71	114.77	105.52	111.75	107.6	112.44	107.49
110.44	111.52	106.11	110.44	107.42	117.39	115.81	113.56	112.8	114.28	106.17	112.99	111.29	113.02	113.92	107.02	104.11	107.44	112.69	109.25	114.69	115.69	112.2	111.52	111	106.98	112.85	110.41	107.55	114.15	113.81	111.57	107.6	109.86	112.44	109.89	117.86	111.11	110.54	101.38	109.81	108.56	111.72	111.17	113.59	115.9	117.26	111.05	110.93	113.38
103.12	100.66	101.83	103.92	98.033	107.14	102.06	111.47	102.91	100.33	105.27	95.976	109.63	104.67	105.64	104.22	101.96	107.1	103.84	111.54	105.82	104.82	103.29	97.263	107.31	102.77	108.77	103.03	110.85	112.99	105.71	102.41	105.69	104.23	104.95	102.79	108.48	101.58	106.23	105.38	104.02	101.08	110.85	110.53	99.445	104.91	112.49	106.98	107.24	94.286
109.27	112.28	108.44	111.08	114.77	111.33	112.76	118.72	115.58	110.09	110.65	107.09	113.65	111.15	116.6	111.71	117.53	114.12	112.84	113.61	115.66	107.13	120.18	114.85	113.34	114.47	112.24	111.67	114.5	118.52	115.41	115.75	109.29	121.43	118.3	121.24	110.24	111.43	109.27	116.1	121.46	111.79	112.98	118.03	109.85	119.61	120.26	107.67	107.53	115.56
107.68	108.88	109.43	104.88	103.55	109.28	103.58	108.51	104.79	110.27	111.1	103.38	103.03	105.48	103.95	107.67	104.26	108.98	105.67	105.91	103.48	111.24	106.02	102.78	100.66	110.81	109.58	110.51	110.28	110.04	108.72	109.85	109.37	102.44	107.4	109.4	104.13	107.21	107.17	108.08	109.7	103.93	106.35	101.58	108.2	104.9	107.71	111.11	102.05	110.34
107.04	99.48	113.35	107.08	104.62	107.51	106.48	106.84	104.97	103.8	110.31	109.94	109.76	112.33	108.16	107.56	98.92	112.19	103.39	111.34	106.58	109.69	104.47	106.21	106.61	109.23	108.16	104.83	115.75	100.62	104.19	110.58	105.04	107.52	107.31	104.61	106.54	102.19	107.68	99.273	105.86	109.99	106.16	105.17	109.76	106.34	106.84	104.86	98.41	101.41
100.24	101.35	100.97	104.49	106.37	105.11	100.9	102.74	104.36	108.99	105.87	107.71	98.469	102.04	104.92	103.08	109.73	100.3	107.61	101.7	104.42	104.32	91.953	105.7	103.04	106.98	102.28	101.76	103.19	111.07	102.11	102.56	104.28	94.152	107.95	102.34	100.83	104.53	105.8	100.25	103.58	105.98	97.01	103.35	104	102.97	102.81	105.34	105.92	105.86
107.14	103.19	105.57	100.84	101.04	103.69	104.55	102.76	107.37	108.29	108.5	104.28	107.74	100.23	104.39	104.58	109.89	100.86	101.38	102.38	104.15	105.54	110.52	104.63	105.96	102.01	106.29	106.41	106.21	103.9	101	92.132	105.63	100.83	107.19	106.36	100.94	100.65	103.96	107.5	106.88	106.92	103.09	108.71	105.65	103.7	107.08	108.24	102.46	100.31
104.77	111.16	107.31	106.19	115.15	107.47	97.549	105.26	104.68	105.65	105.41	100.21	109.35	106.63	101.46	101.12	108.95	108.94	103.88	112.76	104.8	105.66	103.07	106.79	110.96	109.45	105.48	102.3	104.43	105.75	108.88	100.24	104.07	103.57	103.6	102.87	103.79	103.91	99.01	109.06	103.27	107.71	108.1	106.27	106.46	108.71	109.76	105.83	102.56	107.77
108.02	109.6	107.2	115.18	113.7	119.09	114.94	104.36	109.26	113.21	111.28	108.33	109.8	111.85	110.3	110.51	111.87	106.07	109.39	115.08	111.5	110.43	108.23	110.89	113.48	108.61	113.45	111.4	110.64	114.45	119.66	106.23	107.5	109.33	111.35	107.43	113.13	117.45	108.12	109.52	105.02	115.34	113.3	112.5	117.6	114.29	110.4	110.38	113.2	107.06
104.8	100.76	104.47	102.6	109.51	101.5	107.68	100.6	106.85	111.18	104.39	107.51	100.7	100.54	101.54	103.7	109.66	111.33	106.19	105.51	102.44	103.65	107.36	103.81	105.07	100.8	105.18	108.11	108.34	107.03	107.15	100.1	99.493	105.32	103.26	99.891	102.09	104.11	105.46	100.56	106.75	107.2	108.89	104.75	107.95	101.65	108.12	107.4	101.9	101.33
108.74	106.8	107.09	107.78	107.75	111.08	111.09	107.57	105.34	104.51	105.56	110.04	111.19	111.61	105.26	101.16	105.1	108.67	102.1	104.57	108.32	107.07	105.84	105.28	107.88	105.78	106.42	109.41	111.34	114.67	103.95	111.91	108.24	110.06	112.92	106.58	108.43	103.02	106.92	113.84	108.58	102.84	102.69	104.85	104.78	104.43	111.12	107.29	104.2	107.77
109.75	111.05	113.19	110.47	109.1	109.63	112.25	104.32	110.21	110.78	109.59	112.01	105.13	110.5	110.35	111.08	105.8	107.88	111.81	114.94	114.43	112.35	114.15	109.29	107.63	111.52	107.76	114.58	109.4	107.18	106.7	110.21	106.03	107.4	112.46	114.19	110.53	108.46	109.37	111.4	109.12	110.14	107.68	109.52	117.75	111.67	114.79	106.94	111.08	110.34
99.547	105.52	106.65	105.29	108.3	107.79	102.17	101.71	106.22	110.22	102.03	104.74	102.94	109.88	111.45	103.68	103.89	101.07	105.52	101.75	104.13	102.25	104.68	101.6	98.747	111.1	106.93	104.61	110.84	105.72	104.11	107.16	99.64	113.42	100.82	106.02	104.6	103.13	102.02	107.45	104.42	104.6	108.59	108.97	107.71	111.84	109.02	111.19	109.41	109.79
110.32	112.79	115.64	112.5	110.42	107.36	111.22	108.83	110.76	113.5	117.3	108.42	110.81	112.26	118.03	114.24	110.53	111.9	114.04	108.24	103.49	110.26	107.82	110.44	112.73	109.08	113.29	107.04	110.52	117.53	109.53	108.55	109.79	108.16	110.51	112.61	106.83	110.04	109.83	114.15	114.88	111.72	109.71	112.37	113.75	108.34	119.09	114.84	111.56	108.33
103.14	105.61	111.53	102.93	110.18	104.23	111.16	106.56	108.71	107.4	105.45	113.24	104.81	104.4	102.1	108.38	105.6	111.85	108.13	108.4	111.96	102.57	106.21	107.42	106.98	100.2	109.11	107.06	110.67	106.36	111.1	106.21	100.66	108.87	114.56	105.61	103.7	109.89	108.83	103.41	100.45	101.04	106.76	107.38	104.68	102.78	105.61	114.81	110.62	104.1
116.33	116.91	113.69	114	109.3	109.18	111.78	115.14	110.79	111.9	109.97	112.1	109.97	111.64	110.16	117.11	110.16	115.5	107.62	114.11	116.72	111.16	113.38	118.52	117.36	113.32	110.56	114.71	113.37	108.74	111.86	109.32	110.74	115.31	110.46	112.46	115.74	112.8	116.18	111.17	107.86	111.58	104.41	116.58	106.47	117.15	114.76	115.98	118.91	117.73
105.36	100.7	97.718	101.08	96.985	97.664	104.92	96.798	97.202	99.285	104.01	100.12	101.75	93.514	101.5	102.03	104.99	100.42	99.959	98.249	97.609	102.22	101.63	96.163	93.772	103.7	101.58	102.38	98.176	99.395	104.41	95.632	99.912	94.713	97.972	102.55	96.745	97.696	104.16	99.42	102.83	104.39	101.69	92.202	106.53	97.556	98.697	89.736	95.851	99.218
105.1	100.74	97.876	108.4	107.7	107.84	104.35	105.2	107.09	109.67	104.3	109.45	104.78	105.69	109.53	101.77	102.44	115.31	105.39	105.71	107.26	102.2	106.39	105.84	108.16	105.71	105.27	107.27	103.07	110.64	106.83	104.72	105.83	103.45	102.41	108.96	111.02	104.84	101.3	104.93	99.536	104.55	105.88	104.26	99.743	104.97	105	106.8	110.27	102.7
110.37	104.55	110.97	112.17	113.73	115.61	106.96	112.52	109.59	113.94	115.34	113.3	110.48	108	110.35	109.16	112.86	114.89	108.16	112.71	111.87	115.2	115.66	115.65	113.28	107.96	109.48	108.22	102.07	112.77	109.09	109.97	110.84	106.67	109.1	107.48	109.97	112.2	109.88	110.66	113.96	108.38	108.18	103.66	108.48	109.82	112.54	108.33	112.85	111.02
108.36	108.17	101.85	105.33	104.88	101.74	109.19	105.77	111.56	107.71	106.69	104.53	108.1	110.19	101.92	101.69	100.68	103.4	100.61	107.3	107.97	108.51	104.98	102.19	108.78	107.28	111.59	107.03	105.8	108.8	102.09	108.75	106.04	107.05	98.885	110.26	105.56	107.67	111.39	100.57	107.2	101.88	103.08	102.66	112.73	107.66	108.8	107.08	105.83	109.29
107.92	101.49	104.22	102.18	112.82	103.96	109.76	110.63	101.84	104.96	105.14	104.58	94.615	106.86	108.44	108.86	104.38	106.97	104.74	105.24	111.22	103.77	105.34	103.81	111.5	114.49	103.61	107.32	108.63	104.92	110.97	103.23	109.25	103.31	107.17	108.13	106.9	108.26	105.98	107.03	102.23	108.5	102.83	108.13	109.66	100.64	104	102.72	109.55	104.87
103.59	103.18	98.476	100.97	101.38	95.957	102.89	96.031	94.662	101.76	96.731	96.113	94.949	96.735	99.169	99.939	96.191	100.67	95.41	97.226	95.478	99.043	96.677	99.54	98.912	101.01	99.405	103.84	103.49	106.27	99.194	97.4	102.29	99.277	103.33	95.973	98.306	98.03	99.115	98.847	107.85	100.26	95.416	102.46	92.895	99.928	106.22	97.456	98.648	102.35
113.93	107.54	104.03	110.59	106.52	103.98	108.03	102.9	109.54	101.65	111.25	101.76	109.59	108.8	103.6	109.54	109.59	107.32	98.324	107.03	99.678	106.84	106.2	113.16	108.22	104.47	104.76	104.97	104.87	102.7	113.13	104.27	103.21	109.06	102.35	108.7	103.45	106.87	108.21	104.74	109.13	105.48	107.99	109.97	101.57	106.6	112.33	107.58	108.25	102.69
109.91	106.33	115.65	111.78	106.68	109.4	114.11	110.41	113.56	112.54	110.02	120.02	106.55	112.82	115.07	109.61	111.45	107.02	111.96	106.64	108.38	107.59	116.46	116.31	112.15	108.82	112.9	107.53	113.76	105.88	111.96	117.14	113.74	108.82	106.85	112.28	111.59	108.32	113.83	108.98	113.52	111.53	111.35	111.98	109.39	111.18	107.76	105.16	113.23	106.8
115.77	105.95	108.81	117.42	115.54	117.83	107.35	108.71	112.53	108.85	120.1	108.57	116.33	110.31	106.01	110.28	106.8	115.4	113.87	110.25	114.6	116.19	115.3	115.59	111.22	112.97	105.82	120.69	107.05	112.66	115.61	110.31	106.86	112.51	107.11	117.3	112.83	117.72	114.35	114.16	108.17	113.35	117.29	113.85	113.38	111.81	114.22	113.48	116.41	107.51
111.29	104.16	109.69	105.26	100.81	111.02	107.54	103.88	102.48	99.595	103.16	101.3	110.76	104.8	100.44	103.62	106.25	108.23	103.68	103.94	106.6	107.16	107.07	102.03	106.25	113.24	103.9	108.56	102.96	102.15	106.41	111.26	107.58	105.73	109.33	111.12	100.82	101.59	106.29	107.86	110.53	110.05	110.24	109.82	105.61	108.34	106.51	109.59	106.04	104.56
113.56	110.06	109.45	117.83	117.54	117.93	114.89	115.15	117.6	110.7	114.97	104.66	114.53	113.88	112.08	112.96	110.56	110.44	116.09	112.8	116.7	115.83	112.67	112.28	114.55	114.09	117.13	110.75	111.03	113.01	112.52	115.89	102.83	116.99	115.71	111.79	116.8	113.76	112.94	114.24	113.54	114.49	107.93	107	107.83	118.66	111.23	113.82	108.46	110.77
110.3	109.33	107.06	113.69	107.8	109.42	112.06	108.75	113.43	108.5	110.95	114.51	111.87	99.121	108.62	114.59	117.95	105.95	110.97	107.19	111.45	110.47	111.63	106.14	114.56	104.23	113.98	112.98	109.64	109.61	107.84	116.37	117.56	112.66	107.55	110.39	108.78	107.71	107.06	112	111.74	114.89	105.63	105.19	112.72	120.63	107.76	112.72	111.84	107.81
107.11	114	113.76	119.43	113.19	113.73	115.43	122.09	107.4	117.23	117.82	114.06	117.55	110.32	113.19	119.78	110.17	114.39	113.74	112.75	107.54	108.46	106.61	109.58	117.94	111.95	105.09	107.46	109.48	113.35	111.2	116.5	107.54	116.93	111.88	111.46	108.54	118.15	111.65	107.69	103.02	117.76	113.38	106.42	112.5	112.66	114.14	110.66	113.83	115.1
107.86	107.58	104.16	107.09	109.32	107.44	100.71	107.96	107.9	103.96	107.73	105.61	103.74	106.14	109.64	107.76	111.39	107.27	107.61	112.01	100.05	109.59	110.16	111.46	103.66	114.74	108.18	106.5	106.53	108.74	109.88	103.8	104.62	114.9	109.57	112.56	110.07	105.59	108.83	111.79	112.45	101.54	111.03	105.07	110.58	107.71	107.54	103.44	110.24	103.45
105.02	103.58	107.06	109.68	102.13	102.93	106.37	106.7	109.06	102.26	106.47	100.11	106.36	107.14	100.69	102.57	105.54	102	102.91	105.55	105.3	96.192	105.76	104.4	98.416	104.82	104.86	102.58	100.79	97.616	105.22	101.85	99.033	108.82	100.59	104.34	104.04	104.23	101.03	103.48	105.47	102.99	105.34	102.25	106.53	106.68	104.56	107.45	101.14	100.52
111.34	107.81	113.27	115.13	114.89	113.33	110.22	109.56	112.01	107.97	102.87	105.48	110.85	112.4	110.55	110.98	105.52	110.11	106.87	112.31	107.13	108.31	106.41	103.91	104.05	112.5	111.5	111.83	108.72	116.83	112.74	108.64	114.06	111.45	105.25	104.33	110.43	111.05	110.63	110.07	108.18	110.33	104.98	103.29	115.05	109.17	105.37	104.4	108.87	112.82
108.89	108.31	112.59	112.7	116.55	116.71	112.49	118.82	113.31	109.92	113.93	109.13	116.19	111.37	114.6	104.32	108.16	111.88	114.2	105.17	111.24	114.39	111.66	117.16	113.39	110.83	108.23	107.49	107.68	115.84	116.27	113.95	110.77	114.83	116.05	116.3	108.28	112.29	114.06	114.77	107.17	108.73	110	109.78	111.82	117.24	109.87	108.31	111.97	110.93
116.5	103.45	114.29	114.01	111.2	112.22	113.26	112.16	110.36	113.56	106.92	110.95	116.65	110.39	109.95	115.25	114.62	113.3	115.15	104.94	109.65	111.77	120.3	110.82	113.31	111.39	115.85	107.17	109.86	116.4	109.79	110.98	110.53	112.35	112.23	115.75	117.8	110.86	106.55	111.21	115.95	116.27	117.24	119.94	112.36	112.85	109.54	111.79	113.73	114.06
101.84	103.99	106.43	101.13	109.47	103.84	103.12	102.28	106.8	106.86	106.06	100.23	102.28	109.46	112.35	104.82	100.34	107.82	107.09	104.24	101.07	104.47	108.92	108.23	103.23	106.56	111.75	102.92	101.2	102.36	108.31	107.48	103.44	101.72	105.43	110.5	109.27	104.48	99.854	110.48	104.39	102.46	105.55	108.52	102.19	103.31	105.54	100.28	104.17	104.34
109.26	111.88	116.36	117.28	116.03	110.09	116.27	109.47	110.4	107.6	106.83	108.31	110.41	109.7	105.94	105.72	110.55	114.27	107.68	104.83	113.97	110.94	111.31	116.4	105.89	113.54	111.26	110.31	110.39	108.3	109.39	118.89	111.58	103.86	103.09	104.94	105.32	114.61	112.33	113.31	108.75	123.35	113.01	114.05	108.15	111.9	105.45	107.29	111.8	111.28
107.26	110.18	108.03	106.77	106.38	105.4	105.94	110.76	105.96	110.21	100.86	107.66	108.17	107.36	106.86	101	110.65	109.02	106.69	111.32	107.21	106.37	111.57	104.05	107.09	102.53	102.75	105.29	107.33	105.42	109.19	106.94	105.89	104.41	108.9	105.67	107.94	115.24	106.63	109.5	111.35	104.55	110.58	108.66	105.01	111.11	106.41	95.655	105.03	101.12
104.03	105.59	103.94	109.46	106.08	98.444	111.96	106.39	105.98	97.177	106.68	105.21	103.14	100.97	103.75	102.07	107.46	105.4	103.5	99.721	105.81	99.97	104.98	105.26	103.99	106.33	106.51	110.61	106.77	103.12	111.25	100.12	105.99	106.1	113.44	98.101	103.54	102.31	103.53	104.53	105.85	99.953	103.76	109.53	106.05	103.77	101.44	107.01	105.36	109.07
105.22	105.8	103.29	109.15	113.52	99.315	101.64	104.98	113.05	105.48	107.38	101.1	101.92	110.89	104.34	104.99	110.82	102.92	103.34	95.063	109.5	105.52	101.16	110.05	108.71	106.38	100.46	103.21	102.31	110.31	105.85	101.25	94.991	107.8	102.73	105.22	108.62	97.775	105.08	104.39	111.08	101.4	106.48	107.56	105.08	105.06	111.28	105.43	100.57	105.74
102.32	107.02	95.158	109.91	106.95	113.46	107.17	109.38	105.54	103.47	106.01	99.032	102.61	101.55	100.6	100.57	106.08	107.28	104.35	106.67	113.28	105.27	99.28	99.77	102.38	97.581	103.37	111.07	113.65	107.62	105.72	107.34	103.1	99.396	103.46	109.94	95.88	107.33	108.06	106.78	102.09	108.43	96.115	100.54	103.7	107.1	98.945	103.28	106.09	105.11
105.63	100.86	106.68	105.66	107.83	105.55	105.42	106.65	103.42	104.19	100.27	110.42	109.7	109.12	102.9	107.11	104.02	111.2	102.91	104.12	103.94	105.32	108.06	107.64	107.08	110.04	105.89	107.71	105.15	114.04	106.28	101.61	112.51	103.97	105.8	110.03	103.13	110.93	105.93	111.13	105.39	111.13	113.1	100.98	108.55	98.424	104.03	110.25	106.1	111.51
107.49	106.25	113.31	107.72	115.61	112.36	103.14	113.36	108.06	108.06	109.12	114.53	113.69	118.22	108.14	105.39	114.76	109.96	110.68	114.15	104.39	104.95	107.64	112.91	113.5	107.17	111.35	101.75	111.7	115.04	105.88	112.61	111.44	110.36	107.82	105.67	110.51	114.7	112.49	110.26	107.83	108.75	111.45	113	105.97	109.05	106.67	112.25	104.04	108.65
100.26	105.42	110.78	102.3	98.621	102.64	104.45	104.26	104.81	98.978	99.261	102.86	102.03	110.04	104.03	105.42	100.99	98.245	93.695	105.07	104.42	103.37	100.57	101.49	110.52	103.26	102.89	102.12	103.25	102.65	104.53	105.48	109.86	108.18	106.57	102.41	104.52	105.53	103.78	97.663	103.58	110.13	110.3	107.34	103.03	96.377	106.98	100.14	107.6	106.64
104.35	109.97	102.79	109.35	105.07	107.31	105.53	105.94	96.362	104.28	109.32	103.93	104.72	104.13	106.79	113.07	107.7	103.76	105.97	106.55	108.06	103.46	111.09	114.99	104.12	103.48	102.65	105.79	98.454	110.6	112.9	110.25	110.85	108.54	109.5	101.63	106.42	104.99	107.43	102.16	104.13	101.55	102.75	98.759	105.13	103.88	104.94	108.34	104.71	112.87
106.45	105.97	100.59	102.74	110.42	105.4	108.98	110.41	109.57	108.82	112.53	110.98	103.94	110.32	109.27	111.83	105.41	100.73	107.03	107.97	107.89	108.37	110.94	104.9	102.06	108.05	103.03	108.84	110.28	105.8	109.46	108.42	102.57	105.18	102.46	102.11	101.53	108	102.22	111.82	110.03	102.42	106.29	107.01	103.5	106.62	102.14	102.89	109.65	101.5
102.45	108.03	100.09	106.88	107.34	106.98	101.61	111.75	105.42	113.92	103.45	109.64	102.69	106.63	110.02	108.15	104.83	105.34	110.46	106.72	105.94	103.83	111.09	107.46	108.97	103.38	108.52	103.06	105.77	103.25	98.474	105.82	105.62	107.17	105.16	101.3	105.51	109.83	110.69	105.66	106.71	104.83	102.89	103.38	105.7	110	105.19	105.78	107.15	105.3
103.82	104.25	107.37	109.02	103.36	107.44	109.02	103.62	107.76	103.73	104.24	104.09	108.28	102.37	113.19	109.09	104.08	103.53	106.93	108.55	102.76	111.08	110.12	109.67	111.9	105.57	105.93	105.32	105.49	114.44	105.86	103.44	107.75	112.56	105.79	103.69	103.39	105.14	104.53	103.78	105.31	111.39	103.43	102.17	104.91	106.51	101.16	105.74	101.24	106.39
103.8	105.45	111.54	110.16	107.23	102.62	105.68	99.808	105.1	115.67	105.64	103.07	110.02	111.55	109.26	107.38	104.37	102.68	103.25	106.95	106.72	105.4	114.85	109.14	103.6	103.66	104.42	107.94	109.08	102.48	105.92	109.95	106.46	109.79	106.66	110.19	106.38	112	107.61	99.648	103.63	106.67	110.55	112.53	113.37	103.99	107.16	107.72	104.2	107.34
102.41	102.64	101.07	106.33	101.63	102.98	110.06	104.8	107.07	100.65	99.87	99.646	100.73	100.27	106.78	109.2	105.61	97.702	97.373	105.75	106.84	95.234	102.85	103.77	106.45	105.4	99.955	109.36	100.47	106.59	101.65	102.12	100.64	103.81	108.27	104.76	103.71	102.37	102.91	104.4	111.09	99.208	106.68	104.73	103.8	105.65	105.87	104.58	109.11	104.35
102.29	102.18	103.96	106.25	103.59	103.83	108.94	108.37	112.86	106.42	102.5	109.8	105.11	109.77	109.91	99.726	108.27	109.38	105.79	107.46	104.24	108.25	105.28	104.83	104.01	104.05	103.93	105.82	107.48	102.34	109.9	105.73	102.7	99.698	110.42	110.31	105.55	104.1	104.43	103.37	106.49	107.36	104.4	107.04	109.29	107.83	102.72	112.54	104.31	104.87
110.31	103.13	108.49	105.01	107.84	112.49	105.9	109.54	108.67	103.48	106.51	107.52	105.56	105.9	101.37	109.25	104.29	104.64	106.36	102.92	108.83	107.52	107.93	106.47	102.91	99.75	105.41	110.42	111.13	105.57	105.32	105.78	102.24	104.17	101.16	111.7	108.64	103.26	101.97	99.084	95.042	97.863	100.97	107.89	103.6	107.1	110.03	103.98	110.41	103.67
103.49	100.41	105.49	103.19	106.53	104.83	106.55	102.34	101.22	103.38	96.554	97.986	104.37	104.3	104.53	101.66	100.92	106.84	103.05	103.48	96.112	102.39	106.51	104.17	106.16	104.07	104.46	107.5	102.74	108.84	107.65	103.57	102.15	100.02	110.75	106.73	98.566	106	109.9	104.33	104.28	105.33	109.54	106.36	103.22	103.17	101	103.6	99.435	107.98
101.49	102.18	103.42	105.06	100.82	103.9	99.044	99.187	100.14	98.644	104.44	98.092	98.129	102.91	101.61	106.44	100.24	99.378	94.248	101.41	107.41	103.67	103.76	98.279	101.34	97.592	100.24	101.49	100.24	99.936	98.965	100.63	99.548	99.351	93.655	96.589	95.658	101.81	99.305	100.36	95.095	103.24	103.68	104.61	101.06	102.97	101.94	99.556	105.56	103.7
102.19	96.902	104.7	99.903	99.962	96.774	100.71	91.266	98.485	101.36	106.35	100.44	101.16	106.17	92.854	98.026	99.142	99.586	98.386	103.81	97.917	98	103.57	97.435	102.83	102.49	94.574	101.25	103.94	100.47	102.44	99.525	97.874	104.54	102.05	94.609	102.54	106.81	105.61	102.25	97.083	99.847	103.77	98.91	103.01	102.03	100.21	96.511	99.094	100.67
103.98	112.15	116.23	115.83	110.82	105.24	111.23	106.91	109.48	108.18	114.61	106.53	112.87	114.88	113.36	112.89	113.79	109.82	104.68	105.2	110.72	110.19	112.17	110.92	109.3	113.03	110.36	107.82	106.79	109.82	112.27	107.06	108.3	117.72	108.69	111.05	108.77	109.03	109.6	107.6	108.29	114.27	114.08	111.72	109	111.51	111.28	106.95	110.09	109.51
106.23	97.21	102.32	101.36	104.42	100.24	92.095	107.02	98.764	96.631	101	104.96	97.036	97.165	105.68	103.84	101.41	100.74	104.83	103.56	102.37	98.428	104.29	98.098	100.99	101.29	98.485	102.75	101.15	98.859	102.8	101.44	99.3	104.58	103.95	101.77	98.754	97.849	103.73	101.78	98.311	96.1	104.3	99.63	103.18	112.26	103.31	99.871	99.28	101.66
113.56	118.21	116.71	116.58	119.48	120.38	121.07	116.23	116.23	120.15	114.74	113.78	115.97	120.76	119.13	117.45	112.08	118.28	118.63	126.67	123.01	113.45	115.15	114.82	120.63	114.14	119.85	114.18	120.7	120.25	121.03	117.26	118.09	122.1	114.5	115.43	116.42	121.17	115.68	122.92	112.42	124.58	111.86	114.19	115.19	111	112.2	113.62	121.28	114.48
103.99	102.07	106.3	103.76	101.72	105.97	104.25	103.27	102.04	102.49	103.56	104.34	108.02	105.21	113.32	113.79	106.53	105.08	112.73	98.074	104.56	99.516	104.84	99.514	111.01	98.139	106.93	101.48	110	108.94	102.7	104.37	107.44	100.81	104.15	103.28	106.44	103.65	101.23	101.2	106.47	106.67	106.12	100.35	103.45	97.887	102.45	106.42	97.327	103.37
98.634	102.23	101.65	100.12	102.59	103.46	104.63	103.32	101.48	104.78	100.83	91.877	98.964	100.26	102.41	98.06	99.821	105.21	102.86	99.279	100.62	94.087	104.64	105.07	97.444	97.23	109.92	102.56	103.71	107.95	101.78	98.24	100.84	95.508	101.58	100.8	99.921	97.475	103.22	96.381	97.701	101.22	98.164	100.27	96.635	99.535	101.67	99.996	98.748	93.817
108.59	110.69	113.53	115.55	106.54	112.51	112.88	110.68	112.99	111.74	107.26	111.54	118.85	113.02	112.57	112.65	116.3	110.99	113.83	109.71	113.29	111.61	108.23	109.24	112.58	112.26	116.28	111.11	114.66	112.1	110.66	111.92	114.24	111.54	104.63	112.13	114.57	116.23	115.98	113.94	110.48	113.14	110.2	105.92	109.04	117.68	114.76	115.85	112.78	117.23
113.62	121.06	121.27	114.85	111.43	114.64	122.76	114.19	116.78	120.48	125	122.04	116.91	116.09	110.34	118.85	117.85	119.87	116.7	115.87	111.16	121.13	121.94	117.94	113.05	123.55	116.23	118.23	121.41	118.69	115.49	117.85	117.17	118.15	115.97	115.81	116.65	117.6	117.36	110.18	116.65	118.74	123.72	117.21	112.65	116.1	119.14	112.54	122.8	119.52
101.27	105.51	99.896	107.31	103.17	105.21	100.32	101.05	103.53	105.36	107.9	106.55	110.25	107.16	104.78	106.49	103.92	109.79	110.07	106.84	105.38	110.58	104.46	105.2	105.88	102.36	105.97	109.47	104.43	111	105.45	103.48	105.15	109.37	104.86	108.27	106.16	108.34	104.33	108.9	101.8	99.882	108.45	105.72	105.53	105.66	110.13	109.61	110.24	109.8
107.92	102.2	103.42	106.52	109.51	101.77	106.38	105.97	105.79	105.2	103.16	112.47	106.94	106.08	111.88	99.189	107.57	107.39	105.68	113.56	102.52	114.07	107.21	103.33	105.04	108.59	109.32	110.28	108.25	106.14	102.07	106.19	104.3	101.68	103.53	106.04	105.15	100.06	104.16	103.32	103.01	109.64	106.76	99.71	107.86	102.04	105.77	104.12	106.63	106.78
114.56	109.66	113.64	107.12	112.73	114.41	108.67	114.33	114.65	103.28	106.95	106.69	112.3	110.13	113.3	107.58	113.31	108.29	114.45	103.78	110.13	110.76	114.79	115.66	110.45	109.41	105.7	112.86	111.63	110	100.4	114.38	104.49	116.99	108.61	105.91	113.9	109.76	112.82	114.37	112.65	110.87	107.54	118.16	109.39	108.72	110.84	102.27	105.04	113.98
107.71	109.38	106.09	111.36	108.28	107.87	106.7	109.85	108.33	102.85	101.44	105.47	104.22	110.43	98.849	101.56	109.02	107.34	105.36	98.05	105.82	106.22	101.05	100.48	104.31	108.24	108.05	104.16	104.74	107.04	105.72	103.83	100.86	104.12	106.71	106.47	101.09	106.03	108.66	102.55	106.16	107.09	106.13	106.82	102.4	103	104.6	108.45	104.98	111.18
109.87	108.35	116.49	113.31	107	107.68	112.78	115.18	107.49	110.41	112	114.55	107.14	110.71	112.41	114.11	115.45	107.33	113.56	110.71	115.63	111.55	107.26	108.55	109.89	110.59	110.83	112.67	109.36	114.09	112.46	115.81	114.16	115.07	110.85	114.18	116.35	103.54	116.03	112.77	109.53	116.68	107.29	108.17	108.65	114.51	119.43	104.49	113.63	110.66
106.89	112.29	113.98	109.66	111.6	107.21	108.48	105.32	103.35	106.99	108.2	109.9	105.25	113.14	106.08	111.88	107.12	106.12	106.69	109.17	109.15	106.03	103.19	114.06	105.01	106.78	103.82	107.24	104.47	109.01	108.73	105.07	110.67	106.68	110.33	105.99	109.43	113.26	101.43	106.24	109.21	108.76	107.46	104.63	106.41	102.48	109.3	114.5	101.14	112.9
119.09	118.57	115.58	113.08	116.82	115.69	116.57	118.11	116.05	119.65	120.76	115.7	113.79	119.85	118.49	118.4	118.09	113.7	115.31	119.94	117.6	116.47	121.22	123.82	115.82	121.71	116.02	120.76	121.43	116.14	119.68	118.16	113.73	120.26	112.94	120.57	119.14	120.32	120.35	115.78	124.39	122.09	116.99	122.48	109.74	125.81	116.01	118.03	122.19	116.58
109.01	106.45	102.92	107.05	111.67	108.49	110.52	107.84	104.2	108.31	101.97	106.22	105.24	104.75	105.57	99.482	108.52	107.97	107.08	108.3	107.12	101.75	107.08	105.89	104.7	105.85	108.04	103.55	104.12	104.97	106.52	109.92	102.53	100.33	103.94	107.6	107.04	109.17	102.92	105.89	105.29	98.275	106.05	106.98	109.66	106.86	104.2	106.86	109.43	111.84
105.04	107.67	105.43	106.2	107.14	109.32	100.4	105.1	105.71	103.47	110.75	104.35	108.62	103.88	104.42	105.3	110.18	105.32	103.35	101.95	104.8	108.02	100.27	110.43	104.89	105.69	107.31	90.684	113.59	108.66	107.09	102.79	104.59	109.19	101.62	107.26	109.88	108.48	105.26	101.63	106.03	99.301	102.48	104.85	97.687	96.757	104.92	104.62	102.83	105
108.28	109.12	98.715	100.7	106.9	112.21	104.63	103.3	107.29	106.47	99.394	108.16	107.48	101.91	105.92	112.38	109.16	105.85	104.25	104.56	109.47	105.74	101.76	103.75	105.31	104.75	100.81	109.09	110.97	103.26	104.86	99.753	104.43	106.66	105.23	102.31	105.66	107.83	110.18	108.99	107.02	113.43	107.69	110.76	107.57	103	102.04	108.25	108.38	101.26
97.794	99.555	99.292	104.08	102.64	102.38	95.116	99.394	103.15	105.37	104.99	98.502	103.48	107.11	99.935	100.16	105.94	100.67	97.975	98.392	101.04	101.21	99.266	96.891	105.89	100.52	99.156	105.61	97.738	101.16	98.849	99.303	102.05	98.775	102.66	101.65	100.38	99.022	97.457	104.09	102.98	104.01	102.35	98.182	106.33	101.82	100.39	99.745	96.491	106.46
100.76	106.04	107.78	106.43	109.04	99.79	107.95	109.23	96.004	106.51	107.56	103.61	106.45	106.98	103.37	101.89	102.83	113.11	106.83	104.8	104.46	98.989	104.79	108.03	98.673	106.45	110.14	105.9	109.64	101.33	104.55	104.71	105.29	99.855	107.66	105.8	101.84	111.37	101.95	103.59	99.865	104.04	110.61	108.64	105.01	103.53	108.32	109.5	103.82	103.06
98.399	103.06	97.497	105	99.173	100.47	97.221	99.708	95.148	98.053	96.512	100.91	98.229	102.57	100.27	99.393	103.55	91.884	100.58	95.345	107.22	95.849	96.774	102.5	95.355	95.903	101.01	104.3	104.04	97.689	97.021	97.57	104.94	98.755	102.92	98.644	96.711	95.835	100.08	103.78	102.24	101.58	102.29	95.01	99.934	98.818	100.05	100.59	94.355	94.164
115.85	114.37	118.52	111.71	107.71	113.59	110.88	110.49	112.38	113.77	111.53	115.12	117.76	115.19	115.17	117.98	105.61	110.36	115.01	117.12	107.87	110.71	109.45	116.47	110.24	106.88	113.19	108.24	111.09	108.87	112.02	111.07	114.42	111.94	115.56	106.8	113.8	107.78	105.93	110.74	107.87	112.19	111.42	114.61	106.92	113.22	111.87	113.5	107.77	114.81
114.24	114.85	112.74	111.18	111.58	109.32	113.59	114.99	115.26	113.13	122.4	114.6	116.09	114.33	107.8	115.24	113.58	115.26	108.41	109.38	115.07	111.22	115.12	108.34	113.34	111.72	113.21	108.97	111.69	108.13	109.44	111.06	106.67	116.41	112.49	113.06	111.82	110.93	110.78	114.36	107.75	120.39	116.23	108.59	117.12	115.21	106.05	114.45	112.44	113.9
108.93	105.6	102.52	94.633	97.971	105.8	99.81	107.63	105.74	101.14	113.81	110.36	108.01	104.64	106.78	106.61	105.43	107.69	105.73	112.79	103.45	107.07	103.07	108.74	106.3	107.56	105.12	107	100.77	107.85	100.1	100.13	108.93	107.94	104.34	103.29	102.19	101.5	102.4	99.704	103.21	101.63	102.52	104.65	105.71	105.31	106.3	104.15	101.39	100.15
104.86	108.4	106.79	111.58	111.81	110.77	111.71	112.83	102.56	108.88	112.33	109.77	114.31	114.57	112.06	112.62	110.27	118.99	113.62	111.92	116.67	112.65	114.09	110.86	113.71	110.98	113.51	108.25	112.32	112.92	105.29	112.79	103.98	107.01	109.86	112.88	106.08	117.6	112.28	109.23	109.28	105.18	110.94	119.39	111.87	113.01	110.52	112.64	108.75	111.35
109.19	111.78	111.77	112.42	109.12	107.66	112.86	110.27	110.33	107.62	104.3	109.12	110.61	112.61	106.43	117.09	113.3	108.27	109.21	110.75	111.1	111.76	113.51	113.7	110.92	116.19	112.04	106.99	113.08	106.14	117.9	108.76	105.08	111.2	110.11	112.07	108.82	108.21	118.09	106.44	108.36	109.8	112.84	113.61	114.99	111.61	112.19	108.19	113.7	110.13
97.273	96.737	98.531	99.29	101.75	100.02	101.51	98.228	96.686	98.782	96.822	97.009	100.87	96.592	103.02	93.277	95.233	97.349	101.69	96.129	105.5	95.871	96.875	101.96	96.999	97.37	104.08	102.4	97.095	100.13	100.54	99.157	100.42	93.24	97.922	99.26	96.656	102.17	105.08	93.982	99.714	103.71	104.94	98.8	103.65	94.724	99.097	99.15	100.7	103.83
115.74	107.28	107.47	113	102.58	110.79	120.13	115.56	119.73	115.11	110.55	104.18	113.27	115.36	112.54	113.17	109.4	116.45	111.11	115.67	116.16	111.23	112.37	114.47	112.35	104.57	109.18	107.63	111.01	114.38	113.48	106.94	114.29	107.58	109.72	111.8	112.1	107.08	111.18	110.47	113.01	117.68	112.95	112.31	118.46	112.25	109.41	113.74	106.25	111.13
107.14	98.113	108.24	101.91	103.67	103.56	104.31	109.27	104.81	105.1	110.62	106.03	105.18	108.27	108.47	106.01	103.96	104.49	108.18	99.829	106.08	105.31	107.14	103.41	99.387	103.07	103.27	103.21	110.25	98.565	105.71	107.79	103.15	102.63	103.74	105.84	98.077	104.59	111.03	103.84	109.11	102.78	103.43	106.06	98.662	104.52	109.65	102.71	108.7	105.67
109.5	108.01	100.54	106.22	107.54	109.17	106.16	106.07	110.2	105.58	108.11	108.42	104.64	108.02	103.31	104.41	114.92	108.79	103.03	110.29	104.98	106.84	102.33	109.92	105.81	105.04	105.17	111.42	107.04	101.77	102.22	107.05	107.77	109.04	107.39	106.78	99.682	116.6	102.66	107.7	111.24	111.1	103.68	103.45	107.45	99.548	102.28	106.19	112.59	113.32
99.285	97.516	104.89	104.8	101.54	101.02	97.223	108.95	102.34	102.28	97.716	99.262	106.26	103.27	101.56	102.55	102.1	105.7	103.19	94.142	98.136	100.58	100.5	97.9	101.45	105.75	92.826	96.808	93.5	96.654	99.03	103.3	104.16	102.21	105.88	103.48	98.036	101.29	99.246	100.01	97.728	100.39	100.6	99.762	101.82	107.62	103.27	100.27	97.79	100.48
114.65	111.53	106.51	112.04	107.97	111.08	107.19	110.37	111.11	111.83	113.64	111.07	106.45	112.9	104.6	114.97	104.24	110.78	109.94	112.16	110.72	108.99	113.7	111.84	117.05	107.83	112.32	108.91	109.04	107.59	106.02	110.1	109.3	116.93	108.7	113.46	113.57	114.72	109.51	105.72	110.1	111.97	109.69	113.15	107.92	118.01	111.52	112.34	109.48	108.3
108.88	106.97	102.51	107.36	110.83	103.52	106.48	109.91	106.03	108.61	109.51	106.9	103.86	109.6	109.42	105.13	101.63	108.01	103.87	105.12	105.68	105.02	102.92	102.52	108.27	108.35	104.86	109.57	106.69	102.09	103.15	104.39	101.27	109.47	107.82	108.92	104.45	104.96	100.31	107.6	111.1	102.2	112.01	105.73	106.55	104.71	107.86	104.32	112.09	107.69
106.06	111.24	110.6	105.35	111.71	106.5	108.9	107.7	107.99	113.74	107.29	114.58	116.24	109.36	113.68	111.08	107.68	108.04	111.95	109.35	105.12	104.17	104.51	108.4	108.96	113.03	109.4	97.757	108.11	108.6	104.48	109.45	108.83	111.92	114.35	106.95	103.86	106.27	107.44	108.99	109.93	107.39	109.79	106.83	112.29	110.86	113.81	104.12	108.3	108.48
101.58	105.08	109.34	112.51	111.45	99.68	104.03	111.78	106.3	111.09	104.61	101.44	110.57	105.57	110.53	105.18	104.87	106.63	108.13	110.02	107.66	107.63	107.28	104.69	100.91	106.74	105.59	102.65	101.29	110.48	110.11	107.54	106.18	107.34	106.05	105.18	109.5	103.47	109.85	112.15	107.44	106.82	97.115	108.46	108.43	109.69	102.73	108.66	107.11	106.02
103.08	101.25	107.57	102.51	108.01	105.83	109.53	103.81	107.21	104.35	106.68	103.41	112.08	104.59	104.17	107.19	109.1	100.36	107.36	106.18	98.419	103.84	105.4	105.58	108.05	103.92	107.76	104.06	112.45	104.68	98.659	107.15	103.23	104.75	101.85	112.97	108.46	110.41	103.92	108.65	108.15	108.94	102.97	105.95	108.35	102.79	110.54	109.63	105.03	107.91
119.37	120.81	111.73	112.98	113.72	115.27	118.57	115.07	120.78	117.23	121.11	118.69	113.98	113.48	123.33	115.16	116.45	109.21	115.33	118.76	116.11	114.63	113.25	115.11	122.75	113.37	110.83	114.26	119.09	116.48	116.65	117.34	117.03	109.26	108.44	118.82	113.87	111.83	115.77	110.28	116.43	123.57	119.2	118.55	115.71	112.44	119.54	121.88	117.07	116.09
102.52	108.2	104.46	106.12	102.74	108.31	109.43	107.23	103.15	109.38	111.88	104.78	105.64	105.54	106.32	107.26	104.4	102.33	100.93	106.37	105.3	98.692	107.59	106.3	108.72	103.7	104.74	112.45	105.74	100.03	112.23	104.36	108.37	99.558	107.29	105.98	102.67	106.96	106.69	105.83	108.53	107.23	99.993	104.49	108.87	102.93	108.41	107.63	104.34	110.52
99.795	107.54	100.05	104.65	102.56	108.02	105.03	107.14	114.97	102.18	106.18	106.83	102.89	100.19	102.89	109.32	111.32	104.32	113.51	105.86	105.11	107.46	106.49	102.4	105.18	100.65	105.38	112.5	103.54	105.28	103.72	107.28	107.08	106.41	104.1	109.87	112.26	101.99	105.78	108.9	106.65	109.29	110.01	106.07	111.61	103.15	109.19	104.14	101.55	101.97
106.01	112.12	107.18	99.963	109.8	99.505	108.36	100.48	107.53	101.27	106.37	118.04	110.21	108.76	104.27	111.42	101.93	101.82	107.97	102.8	101.92	102.59	106.9	95.77	107.42	105.22	106.47	104.25	106.68	105.18	101.92	108.83	101.45	112.18	114.17	104.9	105.01	105.39	107.97	106.31	105.43	105.66	107.86	103.94	109.6	101.95	109.09	102.32	108.52	103.72
108.94	107.35	104.08	112.34	108.8	101.93	107.53	104.69	105.09	104.23	101.69	97.375	98.193	104.25	109.21	105.72	106.88	110.95	108.66	107.89	112.96	100.17	108.66	105.2	110.58	104.19	105.18	108.18	104.66	101.98	104.23	98.966	103.88	108.47	107.4	106.83	105.06	106	103.43	107.18	109.56	106.05	106.03	105.95	110.53	105.41	111.53	101.36	106.42	107.64
103.12	105.2	104.94	100.4	104.11	109.11	105.28	108.89	105.38	101.6	109.39	107.83	104.88	96.395	105.32	101.08	105.31	106.77	103.65	105.33	106.24	102.76	107.84	96.35	108.01	105.5	105.48	92.512	110.49	104.03	102.35	108.83	107.5	106.31	103.18	99.963	105.37	102.09	105.36	105.03	103.85	104.67	106.78	104.5	105.23	104.97	110.59	105.39	103.11	103.69
97.037	102.12	95.273	97.889	95.885	101.2	105.48	102.83	96.039	98.242	103.85	100.2	99.917	98.948	104.13	101.31	101.91	104.02	100.76	105.61	98.47	98.088	102.6	98.644	98.348	100.66	98.064	96.487	102.24	95.072	106.38	104.97	95.359	105.92	103.55	94.172	93.484	95.516	102.62	96.965	102.09	94.107	102.8	91.923	97.595	95.66	95.463	96.547	98.896	95.842
119.36	112.68	112.16	112.08	110.61	121.77	118.28	113.93	116.68	108.75	109.51	113.61	114.78	108.6	115.47	118.26	109.84	115.03	111.94	114.71	121.36	115.17	110.41	116.81	115.12	107.45	107.47	112.54	114.39	114.75	112.08	110.35	116.13	107.86	115.03	105.87	115.25	111.22	111.16	107.22	110.63	114.73	113.68	108.87	110.05	107.19	109.42	111.5	109.94	112.69
108.09	108.85	106.57	105.45	103.42	109.83	107.19	108.1	105.96	105.01	105.44	106.8	105.17	100.76	103.07	101.87	107.84	106.28	107.36	106.33	101.01	104.61	103.58	110.24	109.1	114.68	105.6	110.27	108.39	107.74	105.81	114.51	100.69	113.6	104.13	108.17	112.45	110.79	105.13	107.13	109.92	109.13	105.26	97.554	104.39	107.91	109.21	105.52	105.77	104.95
111.96	108.22	112.74	115.28	104.81	107.58	109.43	106.1	106.01	108.73	106.26	99.534	105.38	107.39	110.75	105.46	106.88	106.66	108.54	101.05	103.62	103.7	111.47	111.03	102.05	103.78	107.56	106.76	109.22	103	110.84	106.61	102.55	106.22	107.07	110.51	98.675	106.75	102.66	112.09	112.05	105.32	106.09	105.61	108.77	109.37	105.99	105.27	105.52	103.37
104.89	103.73	107.64	103.71	107.25	102.76	111.56	98.826	105.16	106.4	106.36	104.5	103.31	100.91	99.656	106.36	108.54	106.49	104.73	105.12	104.18	108.86	105.08	108.38	105.59	104.32	112.86	101.76	107.43	102.7	107.98	102.57	104.66	98.943	97.618	100.85	101.46	105.63	107.41	106.76	111.38	103.26	105.85	106.98	100.51	102.98	107.37	102.27	105.01	106.14
114.06	108.26	104.32	105.79	106.23	98.827	104.82	109.17	107.38	106.73	105.97	104.64	106.3	111.66	99.895	102.02	111.11	100.66	105.77	105.93	106.61	101.91	106.8	103.76	105.9	103.46	102.51	99.762	102.86	109.97	100.89	112.55	108.96	102.75	116.28	108.45	111.36	108.95	106.52	103.07	107.6	107.7	106.41	99.311	106.37	101.96	98.824	102.19	101.32	107.85
110.7	108.86	103.38	116.22	112.21	111.15	108.31	117.42	111.95	114.51	103.6	111.53	106.43	111.77	112.65	108.94	107.89	110.71	109.27	109.07	111.15	108.29	108.35	110.74	109.65	107.96	110.25	110.26	112.16	110.95	113.1	104.63	113.3	105.59	118.22	112.3	111.62	107.05	111.35	110.58	106.82	106.1	109.8	113.29	110.88	112.72	114.32	110.7	112.51	111.89
107.51	108.17	109.9	111.86	111.9	117.11	116.45	107.73	109.06	112.47	109.71	107.69	107.6	111.53	108.76	111.74	110.95	105.56	108.85	109.94	111.72	109.23	111.35	111.53	111.97	112.02	114.16	110.04	111.27	106.93	111.55	105.02	111.33	116.67	108.29	113.66	104.65	115.65	113.05	110.04	111.64	109.09	113.08	109.17	110.94	111.9	109.94	116.6	111.51	111.15
101.72	105.61	108.34	105.89	107.52	105.08	104.79	101.85	100.96	103.28	105.5	106.9	100.11	109.96	101.36	101.67	108.1	102.54	105.91	103.95	102.08	105.57	109.46	105.77	106.01	104.03	108.82	103.8	105.67	106.47	102.57	103.81	107.53	107.87	107.71	110.07	103.55	104.07	109.86	103.22	110.03	105.63	108.45	106.63	108.5	107.11	110.44	105.54	111.67	108.26
96.821	102.91	96.6	107.93	98.776	106.7	111.55	98.575	111.22	109.01	104.05	97.295	105.77	100.11	106.23	102.11	101.91	102.96	107.27	102.74	107.98	105.02	105.16	103.64	109.83	101.98	105.01	104.73	103.05	106.85	106.89	98.121	104.25	105.49	103.52	106.96	109.29	104.08	110.46	109.72	105.81	104.46	98.48	109.48	105.28	110.97	100.96	101.98	107.6	110.46
108.32	114.61	115.89	107.9	119.38	110.75	107.16	107.24	118.54	112.23	110.01	113.41	112.02	107.13	112.17	112.19	106.65	107.46	110.24	103.05	112.6	109.95	118.11	108.75	113.35	109.98	105.52	119.49	104.26	109.91	110.88	113.16	115.73	108.27	115.98	111.03	112.36	114.62	108.92	109.61	113.82	107.55	107.81	115.74	111.75	111.15	114.48	108.92	103.69	109.7
96.908	100.87	102.05	103.14	95.991	100.41	99.17	99.477	104.11	99.07	96.929	98.034	97.296	104.33	99.777	105.15	100.86	103.09	93.788	98.399	104.71	103.59	99.963	105.1	99.577	99.015	101.17	105.3	101.41	106.94	105.81	105.79	107.75	101.12	105.52	95.673	105.49	101.85	105.93	105.37	97.065	97.897	96.083	99.797	102.76	97.214	98.94	104.24	97.79	101.46
108.77	110.41	115.07	111.46	105.28	123.1	109.11	110.56	112.08	108.13	103.76	106.79	107.5	108.34	105.92	102.95	107.31	112.29	114.05	113.08	109.91	117.69	107.89	109.23	105.16	111.57	106.82	114.38	109.94	109.31	108.97	110.95	108.19	109.05	117.88	111.75	116.23	109.74	112.46	116.28	110.75	107.9	111.46	105.29	111.65	111.45	108.22	111.72	112.59	107.73
105.79	103.13	108.42	104.95	104.64	110.71	108.51	108.22	105.7	105.06	104.48	103.89	102.32	105.25	104.55	105.41	107.62	105.37	106.28	110.09	101.43	109.1	114.41	107.34	101.94	102.88	100.16	102.58	113.16	107.51	108.23	112.61	108.59	110.56	110.35	104.59	108.22	104.33	105.05	105.09	107.4	107.24	100.03	110.08	110.9	107.83	104.51	106.53	110.3	106.9
104.85	101.01	113.22	110.66	106.96	106.35	109.35	105.25	106.11	104.94	109.14	102.37	106.29	100.91	109.66	107.67	107.63	107.93	108.96	108.99	111.21	109.39	109.51	104.89	107.12	110.14	106.01	103.38	109.8	109.81	99.873	105.2	109.5	104.4	101.35	105.33	103.27	110.79	101.49	109.03	112.76	109.07	103.76	104.32	112.21	100.25	106.35	107.77	107	109.42
112.59	115.28	108.55	111.14	110.58	111.34	110.8	106.11	115.24	113.79	113.17	110.96	111.67	114.8	115	110.68	123.55	114.77	113.51	115	111.3	112.09	114.52	120.87	112.34	110.71	113.13	122.5	112.64	104.98	111.72	116.01	104.73	107.4	113.91	115.34	116.06	109.96	105.9	108.8	111.57	110.73	109.32	119.66	112.7	110.51	111.41	116.63	113.76	115.52
110.22	105.73	114.03	110.58	110.64	110.67	111.87	109.5	111.85	114.17	114.05	110.61	109	119.16	111.41	99.482	108.58	109.21	106.41	107.95	114.78	112.24	111.97	115.56	113.77	107.56	110.69	110.36	117.16	108.11	111.28	113.5	110.84	114.86	109.72	113.89	112.86	112.8	111.32	115.7	109.12	114.86	112.43	112.54	112.92	107.13	103.73	120.58	106.43	102.86
110.16	97.138	101.85	105.79	100.39	104.16	107.82	95.266	104.56	102.81	110.01	105.94	104.91	105.17	103.75	106.23	107.73	106.52	108.41	109.44	107.15	108.7	106.26	101.87	104.55	104.42	101.92	105.44	105.45	101.66	106.49	101.59	102.8	101.45	102.79	104.99	102.55	97.378	107.19	105.73	105.69	108.53	103.45	105.79	104.13	103	104.84	102.79	105.28	112.24
104.78	104.78	109.27	103.66	103.13	106.99	109.22	108.27	110.09	108.58	99.369	105.78	111.52	98.032	105.82	105.96	111.07	111.43	111.55	101.05	110.43	105.43	108.77	111.8	104.45	107.18	107.32	107.48	104.54	106.38	106.91	104.56	104.5	103.35	107.04	108.37	108.84	106.02	104.06	102.92	107.72	106.48	111.46	99.395	111.39	107.32	110.79	105.34	97.812	105.05
107.03	106.5	105.44	107.38	101.05	104.47	105.6	105.9	109.86	106.39	102.64	112.26	101.42	106.12	105.55	108.13	104.72	105.71	106.37	113.16	99.011	111.5	104.12	104.26	103.75	107.84	100.91	108.86	111.33	104.86	109.46	108.04	107.96	102.43	107.33	100.91	102.53	106.52	106.74	106.33	112.5	110.31	105.71	112.62	106.26	117.15	110.36	107.08	104.53	101.27
102.2	109.49	110.18	113.61	111.84	112.06	110.92	110.19	106.34	111.26	107.9	108.44	106.48	108.99	114.52	111.73	111.89	113.79	111.59	108.49	104.34	112.37	109.59	107.06	112.2	120.52	109.82	109.66	110.08	115.32	113.58	112.93	107.78	111.63	117.19	106.67	107.79	111.42	115.46	107.5	105.85	114.54	104.35	107.14	102.77	108.46	111.19	114.06	107.73	109.53
104.9	101.34	105.68	105.63	103.75	95.055	102.54	99.915	101.85	99.962	104.27	102.73	108.05	102.63	103.23	97.98	113.06	105.97	99.638	104.06	108.17	104.14	97.568	112.05	103.89	102.43	102.21	102.86	108.19	107.65	101.57	104.02	109.1	100.25	104.5	104.44	99.888	106.21	106.75	106.05	108.87	105.83	108.56	106.01	103.06	102.3	101.01	105.25	108.85	103.59
111.43	103.53	107.24	108.18	105.14	103.98	102.77	101.46	104.7	103.07	101.86	110.26	107.05	98.513	102.41	105.65	108.4	103.05	109.35	106.95	111.07	106.08	109.73	104.01	106.79	106.18	97.754	101.52	107.21	97.119	107.05	109.6	110.41	103.18	112.98	101.82	101.75	108.25	111.54	102.54	99.903	108.39	109.51	98.114	101.77	103.5	113.09	102.21	102.62	104.16
100.16	98.789	108.92	108.07	105.23	99.29	103.74	106.12	99.163	107.7	106.83	111.17	101.07	106.21	101.35	102.26	104.47	102.97	101.29	103.57	99.272	109.22	107.17	112.44	108.62	106.47	111.73	105.46	108.23	108.21	109.32	105.37	105.54	102.3	104.79	103.11	111.1	107.99	103.65	114.51	101.34	112.6	97.658	106.71	101.99	101.8	104.36	98.355	109.58	103.67
105.9	106.19	105.77	101.55	99.725	101.91	102.34	106.49	108.17	103.61	104.13	106.01	102.49	108.48	105.03	106.84	103.8	99.952	105.27	107.34	104.59	101	101.98	101.81	101.75	105.56	105.02	107.69	102.79	108.19	104.96	100.55	103.38	105.43	104.24	103.18	98.445	107.66	107.65	102.06	103.38	103.47	98.002	108.44	99.087	105.75	112.5	101.8	104.4	106.79
111.5	108.6	104.66	107.69	104.93	105.74	106.81	108.67	108.05	103.05	107.41	100.66	110.12	108.9	107.91	110.28	111.37	109.5	107.7	107.5	104.87	110.44	104.36	108.51	102.54	103.06	108.16	105.28	110.26	104.61	101.43	107.47	105.07	107.15	104.5	104.92	108.41	106.47	102.44	103.53	103.15	101.18	105.03	105.01	111.13	104.25	102.35	105.98	108.95	110.18
107.34	113.22	106.5	109.11	107.87	107.28	109.29	114.43	117.3	107.97	113.38	110.91	109.68	112.05	112.18	107.28	110.29	106.5	109.39	103.46	111.34	110.47	112.14	106.44	105.59	109.78	114.21	109.41	109.3	106.34	110.45	109.06	107.03	112.29	116.08	106.09	112.95	107.28	101.99	110.76	109.61	109.75	110.28	108.05	109.95	102.1	116.02	107.5	107.64	104.71
102.99	103.6	109.69	96.105	108.24	103.21	104.38	101.19	104.54	99.762	102.44	100.66	110.66	103.93	105.76	104.15	104.34	111.27	104.36	99.615	103.38	108.47	108.09	107.47	102.72	96.559	95.348	101.39	105.55	105.55	100.61	105.49	108.86	107.13	105.03	102.83	100.25	101.26	104.9	104.85	104.15	98.301	100.62	101.76	101.9	98.43	105.94	107.15	109.08	104.62
114.16	108.9	109.71	117.06	113.27	110.38	109.21	103.04	106.62	109.47	109.2	116.32	110.4	113.62	108.74	103.21	108.29	102.67	108.09	111.08	115.41	113.07	107.94	102.61	109.38	109.01	110.7	107.57	101.59	107.87	110.22	110.52	111.49	109.58	109.72	116.59	110.39	107.62	108.26	108.04	113.81	110.99	98.999	110.81	116.87	109.83	111.99	108.37	109.32	104.07
107.84	99.903	103.24	102.65	106.51	104.92	100.42	111.15	104.37	104.18	102.03	105.99	105.23	106.96	108.86	101.2	108.89	101.23	113.42	108.01	111.24	104.91	102.55	111.48	103.12	103.02	112.92	106.62	111.53	111.66	101.68	106.97	108.37	102.86	108.3	103.97	107.5	109.12	105.74	106.64	109.66	111.4	115.21	103.64	107.26	104.84	110.29	104	101.18	108.59
107.29	110.11	107.01	112.18	113.83	104.38	117.09	117.48	116.33	112.76	110.69	115.34	108.1	108.47	108.63	104.27	114.13	117.45	106.91	114.21	112.2	111.82	112.65	109.7	118.22	109.73	107.66	114.38	114.27	118.75	110.46	110.07	111.23	110.45	109.75	113.39	108.7	106.95	110.72	110.06	111.52	111.18	108.73	109.96	118.49	112.68	106.14	110.61	109.84	114.56
106.21	104.95	107.35	107.24	102.29	105.65	99.6	102.74	106.31	107.56	104.09	101.27	102.28	98.914	108.27	100.69	106.63	102.2	105.06	103.39	108.29	109.13	103.37	107.76	105.48	103.58	105.58	109.06	103.23	108.09	103.46	103.32	102.31	107.2	105.48	103.01	115.98	112.96	103.12	107.78	103.67	111.61	97.217	103.33	105.52	106.75	98.839	110.81	109.25	110.38
102.65	110.92	106.4	102.61	110.21	101.04	107.89	112.04	107.03	101.35	104.81	110.23	106	103.85	107.36	105.97	104.95	107.92	106.85	100.53	100.33	108.65	105.95	103.48	105.11	108.56	106.39	102.96	103.13	102.75	111.74	99.818	105.98	103.74	107.6	106.48	106.66	96.545	110.52	106.6	110.12	97.754	102.83	98.601	102.38	105.86	111.85	104.01	109.51	113.14
105.4	103.1	106.39	110.08	99.786	106.38	107.83	110.35	104.8	109.51	107.37	106.05	109.23	100.51	101.76	109.73	101.48	110.74	109.63	105.16	105.11	103.36	102.6	105.9	104.84	102.22	107.62	104.66	103.12	98.998	105.01	108.63	102.3	108.62	103.8	106.3	108.52	104.11	104.93	101.88	102.18	102.62	108.76	106.5	103.44	105.41	107.13	103.24	108.24	101.63
106.48	108.44	103.84	105.43	111.39	114.45	96.119	110.44	101.12	105.74	102.51	106.59	109.18	107.86	108.72	104.87	98.906	104.56	112.63	102.83	107.15	100.94	110	103.58	96.251	112.12	110.13	104.81	109.66	109.78	107.05	108.58	109.2	100.13	105.92	107.55	109.98	100.47	106.51	100.61	104.04	104.9	103.17	104.88	100.99	101.04	108.64	107.48	103.12	104.24
106.44	113.78	115.19	117.27	108.45	107.69	112.97	109.56	113.79	111.43	115.75	113.77	116.2	108.61	109.93	106.96	109.55	108.7	109.29	107.65	107.39	111.26	110.32	107.01	113.68	108.41	108.4	108.1	113.7	113.21	112.03	109.1	111.21	110.73	109.06	109.62	114.77	110.37	106.57	113.13	111.57	111.34	108.5	110.7	110.63	110.01	115.12	113.28	112.81	111.66
110.57	113.92	111.79	114.99	113.14	118.37	118.39	109.41	112.77	104.41	119.63	112.65	117.66	106.73	107.18	107.66	112.19	115.26	106.11	115.81	110.2	114.06	112.06	109.17	105.41	113.05	111.28	117.58	109.42	110.39	109.76	112.18	116.86	107.96	108.04	110.36	115.5	110.46	113.58	116.28	108.25	112.18	114.18	116.37	111.94	105.31	115.47	108.16	117.34	116.03
110.39	110.49	112.31	114.47	111.75	107.89	116.08	117.08	114.46	113.86	109.15	114.04	114.45	107.25	107.36	115.22	111.62	113.4	109.58	108.98	110.77	115.93	113.33	113.25	115.62	112.42	112.97	111.17	111.49	114.72	112.22	102.55	109.68	110.68	107.71	108.08	115.01	111.87	108.84	116.34	107.76	109.38	116.71	106.26	120.66	112.54	112.34	112.96	111.04	118.46
102.46	102.1	98.794	94.21	100.1	105.2	92.889	96.596	99.192	101.47	101.72	102.24	102.81	101.32	103.77	102.09	97.064	96.931	97.716	99.696	97.502	101.5	96.603	95.728	99.34	96.285	100.85	100.37	102.99	100.05	97.053	94.834	96.726	97.16	99.04	97.343	103.38	101.82	98.779	104.22	100.58	97.812	103.13	105.62	103.16	101.19	99.968	107.26	103.68	106.15
97.155	99.705	102.47	104.04	107.81	103.98	105.65	100.09	108	107.71	107.35	104.75	104.65	107.03	97.489	104.71	99.539	106.08	102.08	104.74	103.92	100.53	108.77	104.8	106.27	103.05	103.02	104.98	111.48	102.51	101.84	104.48	105.91	108.79	102.55	110.19	106.62	104.89	112.34	103.7	101.23	106.24	97.21	106.04	110.5	105.11	104.07	107.92	101.91	100.75
103.04	100.14	98.654	101.41	102.59	107.01	112.77	107.41	107.02	100.7	104	113.29	106.45	104.75	107.16	104.98	109.63	101.09	111.83	107.24	105.86	107.21	104.97	104.97	98.057	102.57	105.68	104.33	102.13	108.91	103.73	108.41	105.16	111.18	98.859	104.52	103.68	102.3	106.57	100.94	104.78	105.45	107.15	102.61	102.53	112.37	101.56	104.4	105.6	108.61
119.34	115.07	111.94	120.52	115.99	116.05	121.43	115.14	111.64	118.49	117.43	122.91	116.74	114.44	117.32	112.24	113.5	115.36	112.51	112.81	113.57	118.79	114.49	118.51	111.36	115.41	118.53	116.54	111.56	120.07	115.08	117.3	113.27	113.19	118.41	112.58	119.28	119.73	114.31	116.88	120.45	114.45	114.26	118.94	121.53	109.31	117.69	118.87	112.15	116.53
103.62	106.83	106.18	105.82	105.22	111.24	109.97	106.27	110.09	105.45	105.25	101.56	105.7	100.7	105.68	106.49	110.74	107.83	103.01	109.39	102.64	105.44	108.02	103.34	105.39	106.84	104.75	104.17	111.53	102.24	103.22	106.19	104.35	100.89	114.67	106.65	105.43	105.77	107.37	108.7	106.63	104.99	113	106.36	106.92	103.93	109.79	112.87	107.77	109.41
106.34	102.12	105.78	104.18	99.909	95.791	101.96	101.37	104.13	96.467	101.93	100.4	98.383	98.652	102.11	102.79	102.06	98.255	104.57	100.58	94.191	101.38	105.1	102.15	100.25	96.381	100.04	89.938	103.02	104.38	96.59	101	97.604	107.14	97.309	106.62	104.18	97.765	99.568	101.9	98.191	99.26	101.96	100.98	97.611	104.48	97.028	104.15	105.98	107.39
115.38	110.42	113.35	116	111.81	114.82	111.09	119.45	110.93	117.41	112.57	113.23	117.27	112.12	113.19	107.97	113.43	111.31	104.38	120.2	114.95	112.11	111.06	112.26	110.88	113.75	112.19	109.92	108.08	115.97	112.55	109.19	116.06	111.18	116.01	112.3	112.96	115.22	117.05	112.57	114.54	113.68	116.11	113.4	114.27	114.3	117.09	109.08	110.78	115.47
108.56	106.72	109.58	104.28	104.1	106.51	104.9	111.98	109.75	104.8	103.44	105.74	115.9	97.8	107.23	103.71	105.64	103.85	105.69	103.62	108.81	103.17	108.31	99.389	114.82	104.09	105.66	108.79	105.38	105.84	103.91	110.56	105.86	113.38	107.17	106.43	105.95	101.67	102.83	106.29	104.97	106.95	105.49	105.15	104.1	102.84	110.08	107.26	106.81	101.32
109.73	110.36	110.26	108.71	103.02	113.53	104.98	105.4	107.07	103.9	108.08	105.18	99.926	108.99	105.2	105.73	109.3	109.07	106.47	108.04	103.39	105.66	104.93	104.45	104.36	115.03	109.82	105.62	108.95	110.24	107.93	106.62	110.65	109.03	99.803	110.65	102.61	108.19	102.05	106.71	103.89	106.05	107.46	112.58	106.9	102.3	110.08	102.1	106.39	107.3
104.6	99.862	103.15	97.911	103.45	100.66	98.598	99.818	96.027	94.786	97.123	104.74	100.24	98.563	102.71	101.61	98.67	100.36	103.49	95.198	102.54	94.488	100.81	97.972	95.457	96.427	96.994	103.34	99.204	101.28	95.055	98.793	104.69	100.53	95.984	97.774	99.303	100.03	98.867	99.474	102.98	93.205	97.235	95.168	101.9	98.785	100.51	99.34	98.345	104.92
107.63	105.26	108.25	108.15	108.19	102.22	107.86	104.48	111.88	108.13	110.1	110	103.09	114.73	110.27	105.68	104.42	107.11	109.37	108.07	102.94	104.15	108.73	112.78	105.41	107.98	109.35	104.97	102.8	101.63	107.94	102.01	105.12	107.87	105.48	112.31	113.12	108.61	104.93	100.45	101.58	102.43	107.55	106.22	101.74	109.55	105.34	105.21	110.51	101.31
121.91	120.3	115.91	118.8	109.3	118.99	112.95	125.04	120.48	111.49	119.59	119.39	119.96	115.12	119.87	113.54	116.57	125.73	112.05	118.05	119.5	120.1	123.48	117.23	113.98	119.51	120.92	117.38	118.11	119.65	112.79	123.1	111.68	117.43	114.15	112.91	123.61	112.25	122.06	123.77	116.28	113.22	116.92	113.73	116.12	122.13	114.14	119.69	116.61	124.71
102.9	109.31	103.99	103.1	109.63	106.01	105.42	105.71	102.51	107.45	106.01	107.44	115.37	106.58	104.23	107.91	101.15	102.62	103.13	106.23	106.68	100.52	107.02	107.64	101.58	102.26	107.75	110.4	103.51	105.2	109.87	102.76	113.72	104.52	99.515	105.48	105.22	105	102.75	111.9	106.44	105.82	107.55	103.07	99.148	99.005	109.32	103.54	107.01	108.18
98.91	101.78	100.04	105.3	99.723	96.401	101.22	98.591	98.401	102.84	101.47	101.43	99.909	96.049	101.7	102.3	89.631	100.07	95.553	94.282	102.14	105.75	97.544	97.981	103.62	100.94	101.25	102	102.48	101.54	100.52	98.603	102.8	99.431	101.93	102.13	106.57	102.35	103.36	102.78	103.04	98.314	96.372	103.79	107.62	101.15	92.708	102.09	100.11	103.22
107.06	105.86	100.87	104.44	108.47	101.57	103.39	107.93	105.4	102.89	105.31	107.78	101.33	99.663	112.33	103.98	105.58	107.01	98.46	105.64	104.67	105.72	102.85	107.46	107.51	104.44	101.72	102.73	102.15	108.01	102.01	106.57	102.01	102.87	108.44	106.89	104.7	111.1	109.68	98.102	102.26	98.637	108.31	103.28	106.32	109.86	103.24	102.36	104.91	100.1
104.17	108.76	111.29	113.35	114.76	112.6	107.87	111.43	113.89	111.05	120.4	111.29	111.54	115.3	113.78	108.94	111.37	102.28	111.41	108.85	116.57	109.2	115.38	109.62	116.76	110.6	109.68	111.57	111.73	113.42	113.89	109.26	106.32	111.53	110.02	113.7	114.34	113.86	110.05	103.3	106.93	108.34	110.13	113.9	107.49	111.76	112.21	110.84	113.67	108.83
93.506	102.34	99.048	92.629	103.07	97.423	99.245	104.87	105.56	103.94	95.585	98.504	103.04	102.2	103.85	101.79	104.93	97.496	103.41	96.32	98.384	102.37	100.08	102.84	111.34	98.998	96.76	103.25	103.32	100.72	99.121	104.34	99.297	104.98	98.518	104.84	95.055	100.62	102.24	106.23	106	105.81	97.737	108.88	97.589	95.024	103.75	95.599	96.736	95.737
110.23	103.42	104.04	101.86	102.19	102.87	98.269	102.42	103.01	103.25	101.42	105.35	102.07	103.95	105.45	100.3	110.71	109.24	105.64	110	104.82	103.32	98.964	104.18	104.13	99.133	104.29	103.47	105.01	100.57	102.76	107.87	105.05	105.54	103.18	97.382	102.14	101.23	96.27	100.26	106.21	105.31	101.42	102.57	97.91	109.3	104.14	102.39	104.46	102.46
100.09	106.01	98.818	103.2	106.71	101.1	104.28	101.44	105.53	104.79	109.29	106.38	101.57	109.34	111.74	107.56	102.05	101.22	107.75	103.56	114.62	100.9	104.6	102.11	107.43	100.91	96.341	96.281	106.48	105.12	104.85	110.81	108.35	104.22	101.02	108.09	102.48	98.696	106.8	105.28	98.9	109.2	105.06	107.04	104.63	102.32	104.82	103.29	104.74	105.91
113.01	109.26	110.8	109.85	112.39	114.55	115.03	102.78	104.62	112.56	112.68	105.53	110.77	115.21	113.45	112.28	114.06	116.41	111.04	110.68	113.48	113.76	109.49	111.71	108.42	109.53	111.95	116.64	117.86	111.64	108.54	115.02	111.02	111.17	108.91	114.59	108.67	107.25	113.39	116.79	111.28	108.82	112.48	114.24	113.31	109.84	112.52	113.39	117.19	115.16
104.39	104.41	109.41	102.28	106.84	109.31	111.55	107.06	101.77	106.39	102.73	108.22	109.88	111.04	106.58	100.2	106.36	108.38	106.87	110.01	114.68	107.98	107.28	108.93	111.78	107.71	106.52	105.82	109.44	106.38	104.16	109.98	110.95	109.97	109.52	103.13	112.31	112.06	106.77	106.87	106	101.55	108.23	112.13	109.03	104.45	114.76	115.44	96.922	104.68
115.22	118.16	118.32	119.05	119.05	118.22	122.47	124.04	117.49	121.46	121.57	114.52	115.73	122.34	121.35	116.63	115.15	116.67	119.54	116.75	119.57	112.52	116.67	120.37	116.87	118.46	115.36	113.8	119.35	120.55	118.05	116.55	118.39	117.34	117.42	115.13	123.42	116.67	116.13	117.04	117.39	118.03	114.79	117.05	110.16	121.12	119.25	115.07	116.08	122.11
107.22	105.39	105.2	108.19	107.16	107.3	108.99	106.57	111	102.19	98.979	105.43	105.26	108.72	104.88	103.59	109.72	107.72	103.43	101.89	106.31	110.39	104.26	102.79	102.31	104.71	109.84	106.09	108.93	99.847	103.73	101.31	102.06	105.28	106.38	102.94	108.07	104.08	107.23	102.78	107.86	99.318	106.81	107.1	104.82	100.38	104.71	107.28	107.45	111.16
120.47	111.45	105.06	111.02	112.55	110.49	113.44	115.03	107.56	117.64	111.71	108.36	111.63	110.82	117.34	108.71	115.59	114.54	115.39	113.52	109.9	119.13	112.9	110.98	116.2	114.72	109.97	110.67	115.59	107.23	106.51	108.06	115.82	114.03	109.99	110.96	119.83	105.4	108.97	117.14	114.73	118.7	111.53	112.82	115.08	113.8	110.86	108.86	103.54	117.22
101.6	108.37	98.15	97.4	102.89	98.508	95.687	102.89	99.306	104.16	106.4	106.48	101.65	96.482	102.18	98.062	100.83	108.28	100.63	103.9	98.744	104.7	99.667	99.129	108.95	104.64	98.654	104.09	99.987	94.789	92.168	103.32	101.89	103.19	97.294	94.047	100.42	96.027	96.401	101.72	102.74	97.707	96.116	102.06	101.15	103.97	100.92	100.06	101.99	97.988
98.793	98.881	99.715	104.01	101.14	101.37	99.058	101.25	105.11	99.709	97.292	107.91	97.491	99.78	93.112	101.1	97.606	103.04	99.664	102.28	101.35	99.806	101.82	98.1	103.46	99.402	103.67	97.839	106.5	102.47	98.965	100.04	104	100.33	98.57	101.76	99.788	93.69	99.539	102.72	102.63	104.8	91.002	102.69	98.451	105.98	98.03	97.223	96.427	106.09
108.02	106.73	107.72	105.56	109.45	109.57	104.45	103.22	105.35	106.03	110.13	104.08	103.71	104.7	103.28	109.4	100.13	106.66	103.11	105.43	103.51	108.79	100.15	106.75	104.1	102.71	100.41	104.85	100.31	109.72	105.34	110.78	99.837	106.15	105.16	104.7	103.48	107.71	102.29	109.13	102.92	107.55	111.07	108.78	100.35	106.39	116.31	107.25	104.48	108.34
106.29	107.91	107.13	99.42	102.06	105.69	110.17	104.34	106.22	101.19	101.79	102.18	109.86	106.03	104.7	103.9	107.89	108.86	107.92	103.66	103.54	104.55	100.56	108.42	107.65	106.95	106.83	100.95	107.91	103.58	103.27	102.74	103.67	99.211	102.79	100.03	105.48	100.01	106.08	105.18	106.36	97.884	104.79	102.22	94.193	104.66	94.31	107.79	109.37	101.67
114.13	111.09	108.11	100.78	102.49	105.66	107.96	107.19	106.76	105.26	108.39	105.82	107.78	109	107.84	106.48	99.453	113.31	103.13	103.59	110.3	102.55	100.17	104.05	108.82	105.67	106.56	106.09	102.98	110.17	99.529	104.62	111.89	105.67	106.05	102.39	107.35	106.45	106.44	110.2	111.91	98.56	111.19	107.72	100.15	109.93	107.98	110.54	113.26	109.83
110.03	106.52	106.69	109.91	109.12	114.19	114.51	112.65	110.24	110.77	115.63	107.53	107.01	111.47	117.22	115.12	110.93	106.63	112.05	115.11	110.9	111.25	101.55	108.41	112.81	109.06	112.17	116.69	108.44	111.94	112	116.74	108.1	115.47	104.12	108.91	110.03	105.92	115.28	117.39	117.35	114.36	107.78	106.45	117.09	109.62	110.11	109.12	112.51	108.68
106.45	102.4	103.61	113.96	107.21	104.26	109.3	108.73	101.77	114.11	106.61	105.02	105.11	110.95	107.42	103.94	104.63	106.91	100.9	105.79	111.4	107.72	105.43	108.31	103.8	108.03	105.35	106.75	102.71	106.72	110.77	106.41	106.04	110.17	102.12	107.91	102.75	108.88	108.8	109.96	105.45	105.3	104.52	109.76	107.85	108.47	104.63	108.93	105.02	103.16
109.14	117.3	100.01	112.96	110.39	106.11	104.56	115.24	114.06	115.81	110.83	112.6	109.76	111.25	112.31	114.31	109.15	112.1	111.04	119.44	110.46	110.17	108.73	110.1	115.23	105	106.83	103.66	114.34	99.388	111.28	114.55	110.98	119.09	114.64	109.73	111.39	112.4	109.86	112.47	105.53	108.88	118.46	109.94	105.48	112.34	106.62	105.17	112.49	107.68
101.69	96.813	101.68	100.21	98.48	103.21	102.03	99.19	102.83	100.69	102.69	99.04	95.49	105.72	100.72	101.53	99.671	100.84	100.96	96.766	103.31	103.48	100.56	95.523	96.648	99.678	103.76	94.252	98.191	98.584	102.01	96.026	98.806	99.266	102.36	101.69	104.84	95.917	99.949	99.018	105.64	99.791	103.82	93.032	98.029	97.656	99.558	100.23	95.858	101.42
112.17	112.05	114.59	114.17	108.83	112.77	110.95	109.66	109.47	113.87	110.98	122.23	104.95	114.95	115.39	107.96	105.2	115.99	112.7	109.18	114.74	117.04	111.86	113.15	111.69	118.74	114.67	113.82	109.44	110.54	113.52	112.36	113.87	108.32	110.56	107.65	110.29	117.57	115.3	111.37	111.71	110.24	108.31	117.55	104.72	110.58	107.93	110.7	115.18	110.95
110.64	109.76	99.729	106.2	105.67	106.41	110.17	107.73	113.36	105.1	110.52	104.03	103.92	99.326	109	107.45	111.34	110.54	103.36	106.58	102.09	105.34	102.12	103.96	109.52	109.43	107.2	106.37	107.1	106.07	108.46	109.73	110.48	106.3	100.86	110.57	112.63	98.794	106.29	107.96	105.53	109.22	104.29	104.56	106.28	108.1	103.36	111.27	108.24	105.12
103.02	101.52	100.34	105.23	102.24	95.81	99.135	95.012	102.07	101.93	98.839	102.67	104.87	97.218	102.87	95.916	100.62	95.33	99.977	104.17	105.44	97.68	95.556	98.211	99.26	100.54	92.523	101.09	96.526	105.39	93.538	104.36	97.43	98.713	99.484	95.649	100.02	96.226	101.88	97.533	97.756	102.39	95.763	99.611	104.91	96.085	96.016	95.307	91.41	97.665
106.77	112.8	113.71	110.73	111.94	114.08	115.77	109.68	108.09	117.23	105.17	117.03	112.83	114.65	118.47	113.41	116.58	118.21	113.69	109.24	110.01	121.13	109.82	112.03	111.79	110.28	112.27	107.64	109.48	109.7	115.27	109.81	109.45	110.37	111.86	107.88	112.23	111.1	109.36	119.57	111.91	111.65	108.55	115.47	120.51	117.48	110.69	114.31	113.96	107.91
111.36	111.09	107.47	112.93	115.47	106.53	109.56	112.02	115.31	111.87	107.82	114.13	109.56	117.96	118.35	118.07	108.94	112.93	112.24	109.11	110.34	112.21	119.18	108.61	113.67	110.72	109.79	115.59	109.37	112.54	112.18	116.08	116.49	112.8	106.64	111.64	114.42	114.69	117.64	117.57	109.37	108.77	111.02	108.79	119.01	120.05	111.77	113.26	106.5	119.24
106.28	101.41	102.75	109.96	103.59	107.8	102.57	107.73	94.507	105	110.48	104.95	106.25	111.58	104.56	102.35	103.94	110.44	105.39	104.95	103.58	107.52	105.02	103.13	103.3	101.07	103.81	99.045	102.45	107.64	110.46	101.99	107.43	104.67	103.02	101.53	109.05	103	106.33	104.79	106.37	101.97	96.962	112.36	104.64	106.64	100.31	106.61	102.67	101.68
105.37	107.34	105.06	102.29	107.92	101.41	100.77	99.015	109.26	109.43	104.47	104.32	107.36	103.24	100.13	101.09	110.84	102.34	106.55	106.03	105.55	108.24	103.28	107.7	106.9	113.23	104.07	103.54	109.14	100.04	100.46	107.92	98.604	101.24	98.17	107.74	103.33	94.974	102.88	105.54	107.24	103.13	109.25	108.84	108.58	105.08	109.28	97.667	109.22	100.1
93.825	100.91	102.87	99.072	102.18	101.72	103.62	97.355	97.232	98.591	92.725	98.659	107.34	101.61	99.502	96.516	105.22	100.45	109.88	97.713	101.21	107.52	95.521	101.75	94.329	102.49	100.3	104.8	97.353	96.189	98.11	95.082	96.637	102.5	95.487	94.203	104.19	102.69	97.652	102.37	99.136	100.91	101.59	97.115	98.838	98.145	101.62	101.37	101.96	100.87
117.31	114.15	115.6	120.16	121.88	111.65	113.23	116.42	114.28	112.62	120.59	113	117.42	114.28	118.9	118.04	119.04	112.73	114.81	121.75	120.21	117.01	118.36	124.16	112.48	120.85	113.8	116.75	121.92	116.67	118.52	121.1	120.65	118.46	120.5	121.84	119.97	115.56	122	117.15	114.19	116.7	123.9	122.31	112.09	116.31	116.07	121.53	115.99	118.17
99.419	108.26	102.03	104.32	103.29	108.6	102.37	100.69	104.15	109.32	108.88	102.52	108.62	109.98	114.35	108.01	100.88	106.7	103.13	102.64	106.94	106.74	104.42	110.07	111.44	102.11	106.87	107.43	113.18	106.08	103.34	104.3	103.08	105.99	107.19	101.66	102.79	105.96	105.24	106.16	106.7	107.25	100.37	99.194	102.12	99.742	117.65	103.44	104.96	103.43
102.46	103.68	109.06	109.99	103.21	98.719	103.3	102.66	107.92	107.44	106.11	102.08	110.94	104.1	107.98	105.1	108.9	104.98	106.88	107.85	107.36	104.27	103.23	113.1	104.12	107.6	104.28	109.19	105.8	114.52	108.88	108.46	104.5	101.83	107.52	102.1	104.68	103.25	104.18	101.67	110.24	104.7	105.38	102.56	102.63	103.36	104.88	103.46	98.698	102.11
104.01	96.753	101.49	100.66	101.71	97.824	102.51	104.13	105.33	104.5	102.07	102.27	98.494	98.949	95.986	95.477	98.822	100.87	98.43	100.41	104.2	99.556	104.17	98.53	103.96	103.62	94.424	100.46	103.13	105.42	103	103.57	102.82	101.55	96.369	97.185	96.762	100.14	103.19	103.15	98.932	109.13	102.3	98.575	106.57	104.46	97.408	101.87	95.781	94.287
110.06	106.39	116.13	109.15	113.37	115.25	115.95	112.45	112.51	112.88	114.7	107.34	113.34	113.42	114.7	110.17	111.54	111.91	107.63	107.7	109.35	109.53	112.04	116.11	116.61	106.76	119.53	118.49	110.15	112.29	112.53	108.4	107.67	114.16	114.99	113.75	107.49	102.86	113.71	113.21	109.49	110.59	110.02	113.49	110.71	109.42	110.48	111.73	110.08	112.37
103.85	106.69	113.06	103.56	110.81	109.27	98.092	101.53	107.82	107.98	106.47	110.16	107.58	110.2	103.91	104.28	106.7	105.41	102.48	105.12	102.82	108.57	104.6	101.74	98.892	105.06	106.21	110.39	108.2	105.36	100.12	105.6	100.74	106.42	105.17	103.92	99.294	103.13	102.05	108.82	107.59	109.07	103.56	106.32	102.34	109.03	106.26	99.291	106.24	102.59
110.7	108.8	117.88	115.8	113.33	113.98	107.29	111.15	112.36	111.74	107.37	107.39	112.93	110.07	112.22	115.05	109.17	108.67	115.2	105.84	112.02	115.18	115.8	110.83	111.09	113.1	109.55	111.58	112.93	110.68	115.57	112.64	112.92	109.28	115.12	109.25	121.7	108.48	108.86	114.61	110.5	115.84	118.61	113.89	107.44	109.32	115.73	115.2	110.96	117.56
116.62	120.03	121.6	120.17	114.97	119.21	117.74	111.94	117.27	119.11	119.93	119.1	111.68	120.46	114.72	114.73	118.21	118.51	119.44	114.49	114.5	113.99	117.95	116.22	117.04	116.96	119.82	120.47	120.92	121.88	114.15	122.53	114.13	118.21	119.5	116.29	112.73	109.89	112.06	108.62	119.46	122.12	118.64	119.6	111.55	115.04	113.15	119.12	121.67	122.28
108.32	106.57	108.26	118.6	111.41	111.77	107.28	118.3	111.43	107.05	110.64	113.8	109	107.43	110.26	116.14	114.85	110.17	111.36	112.8	109.97	114.15	106.64	111.74	112.64	110.12	108.86	108.22	114.32	106.5	113.27	108.38	99.738	116.05	116.71	112.79	114.98	111.95	110.81	115.52	107.4	113.98	110.74	114.2	114.64	111.75	110.99	112.08	112.72	104.45
117.09	113.47	119.13	118.51	114.95	117.85	110.65	121.33	110.36	119.91	112.97	118.76	114.97	121.87	119.3	115.4	116.71	118.92	120.93	117.01	117.17	117.26	113.59	115.91	110.18	121.5	119.97	114.69	119.78	114.55	117.56	115.65	118.08	117.26	113.53	115.04	112.99	109.11	117	110.3	109.94	115.1	115.92	118.62	124.01	120.61	117.17	120.12	109.65	117.66
102.6	109.03	103.69	108.54	104.99	104.94	109.6	109.89	105.31	103.58	109.89	109.41	101.56	106.98	102.5	106.11	102	102.63	106.78	107.59	102.85	102.92	110.39	99.467	99.471	103.06	102.8	105.77	97.235	105.32	103.87	107.59	100.26	102.81	110.11	110.09	101.57	101.62	106.21	101.27	104.94	99.468	105.38	104.55	109.33	105.02	107.62	113.09	109.42	108.56
106.76	106.55	106.66	104.45	105.95	105.59	101.67	105.39	100.89	102.08	112.9	109.78	101.83	100.63	107.61	111.81	106.41	105.07	109.41	106	106.93	101.43	103.79	106.04	109.45	102.43	111.65	110.76	108.18	104.89	106.45	102.36	103.63	109.03	103.75	103.48	105.09	106.05	107.6	102.73	107.85	113.55	103.99	105.93	103.78	99.42	102.87	113	105.61	110.05
111.7	114.98	115.4	112.41	119.42	106.7	111.85	110.88	110.64	112.95	108.07	109.13	103.64	107.9	117.34	110.74	103.68	116.31	107.05	115.64	107.97	117.88	108.74	108.9	115.67	108.45	113	116.79	114.14	112.85	104.33	111.94	107.86	115.43	109.88	105.47	105.72	110.89	112.24	114.12	110.28	116.58	107.64	112.7	114.8	112.96	116.44	116.1	113.46	113.18
113.95	110	111.1	103.08	114.55	108.26	108.96	114	112.35	103.1	109.79	108.01	111.05	120.92	108.07	107.28	109.25	112.36	112.06	111.92	110.84	105.08	112.54	107.99	110.3	116.8	106.42	112.95	109.07	105.11	104.55	109.27	113.46	105.63	111.09	113.59	108.41	110.69	107.96	110.27	108.5	110.51	111.45	108.41	113.53	111.36	109.93	112.75	108.99	107.91
106.67	115.17	108.44	117.06	115.26	111.41	113.95	108.09	116.15	107.6	117.1	111.23	116.98	112.64	112.86	117.17	109.59	112.57	114.53	111.25	111.76	109.57	109.32	112.86	110.47	110.02	109.8	107.4	115.03	113.57	111.2	115.04	109.18	112.27	109.29	111.78	111.39	115.84	112.72	110.74	105.42	106.77	112.12	108.73	113.19	116.19	107.79	111.87	115.97	107.33
106.08	103.41	103.88	111.16	110.92	106.01	110.47	104.58	106.69	109.24	110.44	104.83	104.27	100.14	103.45	101.42	107.78	106.23	105.06	106.35	105.47	100.95	108.28	102.2	109.57	100.75	101.47	110.3	99.427	107.4	111.48	105.97	105.04	108.61	102.12	101.61	112.44	104.2	106.6	104.23	105.35	103.96	110.74	105.96	103.74	104.16	110.18	102.42	100.77	103.44
110.63	110.67	107.91	105.99	114.42	106.16	103.5	113.04	114.89	111.08	110.22	102.55	113.39	107.34	110.95	113.41	107.32	107.93	110.77	108.82	103.79	112.6	116.38	104.92	113.68	107.56	113.2	105.59	103.53	112.07	110.16	109.68	109.81	105.1	112.88	113.01	113.07	111.41	112.06	109.91	107.58	107.71	111.87	107.96	108.91	112.5	106.97	103.81	116.14	110.63
101.56	100.83	103.76	98.441	95.919	97.208	94.592	96.379	99.157	100.26	94.579	94.928	102.62	105.14	100.81	101.21	100.35	99.225	100.58	94.25	103.72	97.3	95.542	101.73	103	105.87	97.056	95.631	98.275	97.726	99.662	99.16	99.52	89.978	99.222	99.391	95.58	93.356	102.62	101.33	102.7	100.79	94.545	99.752	99.675	95.548	92.524	100.87	97.823	110.96
108.78	103.34	103.01	101.72	111.64	109.42	102.93	105.02	107.97	114.03	102.06	106.81	102.24	110.53	104.73	96.308	100.62	109.41	105.67	102.66	101.19	113.04	104.49	103.81	105.09	107.22	107.88	100.44	101.76	101.82	104.11	109.96	103.79	105.24	108.27	103.39	106.88	108.29	107.76	112.38	103.26	104.29	107.14	106.14	98.204	105.81	104.33	106.68	106.7	101.62
108.4	110.6	105.92	115.44	109.67	109.57	114.65	107.31	111.53	108.3	111.4	105.92	116.02	108.55	112.02	108.71	110.76	108.72	114.53	109.6	116.72	112.21	115.57	115.33	115.1	109.49	116.12	107.27	101.67	115.63	110.06	107.9	111.35	102.5	103.6	111.81	111.24	109.84	113.78	109.78	108.66	108.38	107.19	113.5	105.19	108.85	111.33	110.38	102.17	115.16
96.019	105.46	94.251	99.07	101.47	108.73	98.439	99.834	99.211	109.49	103.34	98.58	100.69	104.46	97.972	107.56	100.37	98.207	97.359	99.691	102.79	106.6	101.36	101.01	98.148	105.85	97.428	91.957	104.25	106.99	97.597	103.84	101.35	99.704	97.793	107.24	100.05	101.97	99.154	95.073	103.36	99.054	95.881	100.79	93.623	97.415	101.98	97.902	104.11	98.606
112.05	112.25	110	112.09	112.15	112.74	115.13	111.68	108.99	108.34	110.85	109.17	110.76	118.36	111.38	111.51	111.16	108.64	108.87	110.97	106.51	117.45	110.54	108.22	109.1	108.72	106.96	114.34	106.15	110.69	103.57	113.54	110.53	117.42	107.64	114.6	114.57	113.06	119.01	111.46	108.23	115.96	112.39	109.86	113.84	105.3	109.38	115.47	111.73	117.59
107.39	114.6	106.45	110.4	114.89	111.14	118.08	108.7	106.07	113.87	110.72	115.9	126.96	116.61	116.45	113.48	120.03	116.67	113.46	114.77	114.29	114.52	115.85	105.31	107.29	113.6	110.69	113.82	104.01	109.92	106.98	107.29	113.17	107.85	113.31	107.65	115.2	107.66	115.41	115.34	114.83	114.44	109.73	116.82	112.42	110.33	108.56	106.03	106.5	108.02
114.83	113.5	108.2	109.52	116.73	110.74	111.05	112.3	113.48	109.9	114.18	115.14	113.84	109.4	108.83	108.45	106.93	114.52	109.54	113.6	113.89	111.8	107.63	112.21	111.4	117.05	114.37	117.11	111.46	112.46	108.4	109.61	109.94	112.42	118.69	116.19	111.54	109.52	117.63	112.69	109.15	114.15	114.27	118.51	110.24	114.68	111.23	113.43	114.4	119.02
106.19	110.7	104.16	109.01	103.39	102.76	111.11	105.59	108.2	107.09	109.57	104.05	106.87	102.32	108.38	103.46	111.42	103.67	105.96	103.77	103.37	101.61	105.36	105.34	104.36	102.31	102.71	113.9	109.13	103.57	102.09	104.6	99.773	110.1	108.57	109.26	101.02	95.376	107.31	101.24	102.61	109.35	109.24	102.74	105.97	104.02	107.26	103.82	109.8	97.132
103.53	105.02	102.7	102.85	105.98	101.78	109.73	103.46	107.83	105.28	99.309	103.65	104.98	104.25	116.11	110.98	107.36	106.53	102.92	102.13	103.62	102.15	100.07	104.22	104.8	103.53	104.24	104.26	107.21	104.32	106.04	101.45	107.45	108.29	106.84	99.883	109.24	109.45	102.19	105.89	106.63	105.07	105.04	102.44	107.08	96.189	106.63	109.97	105.83	101.7
121.91	112.9	109.53	113.5	119.08	116.37	112.8	116.01	115.75	117.38	110.47	120.45	113.85	113.6	115.29	116.08	118.03	110.18	110.64	117.01	113.5	117.52	117.18	113.1	123.21	119.73	115.37	115.21	110.95	111.44	116.46	120.79	105.95	109.99	117.76	115.88	116.85	112.92	112.66	116.61	119.06	118.17	112.74	114.62	114.29	121.05	118.04	116.41	114.36	123.08
110.44	106.15	100.68	102.86	102.5	105.4	102.12	106.76	108.35	100.39	104.41	94.58	106.6	100.28	103.64	100.78	107.11	102.81	106.91	107.6	106.81	107.91	100.68	106.27	97.776	104.46	109.75	102.14	100.39	101.07	104.76	102.68	107.95	101.95	100.93	104.92	96.874	106.45	97.491	106.75	109.91	105.22	106.14	104.26	103.67	100.32	101.21	102.29	100.69	106.19
109.95	105.68	100.67	102.43	109.7	105.92	103.16	104.19	106.14	108.77	104.53	110.5	105.31	104.2	108.33	98.659	101.57	103.18	108.74	111.2	104.78	102.87	105.78	104.71	109.03	105.33	104.39	106.36	104.79	109.03	103.27	109.88	106.76	104.11	106.46	105.78	104.49	100.13	105.31	106.9	105.95	104.12	105.06	103.27	106.08	104.15	102.78	108.61	109.5	103.15
113.45	104.96	102.93	101.94	105.07	110.64	104.79	106.33	103.42	105.9	104.32	107.02	110.91	103.13	103.42	107.27	101.27	102.73	102.63	109.3	105.06	105.91	111.07	109.27	110.71	99.908	107.88	106.66	105.59	103.35	105.29	106.71	110.6	109.93	106.35	112.29	104.34	103.87	104.28	105.13	108.05	107.59	108.3	106.82	108.88	105.93	110.01	107.71	107.99	104.59
113.02	111.77	108	103.23	110.39	98.039	105.4	108.89	103.22	105.62	109.91	103.66	103	104.83	105.47	106.88	102	110.87	110.52	104.25	104.29	102.7	110.15	110.33	110.06	108.28	109.42	108.02	109.85	112.72	103.87	99.99	100.36	112.99	109.5	108.12	99.895	109.26	104.31	104.34	108.45	102.95	104.91	104.64	109.44	93.553	108.96	100.71	102.88	104.9
105.37	103.76	110.87	107.04	107.04	107.12	104.06	104.96	105.16	101.38	106.08	100.58	110.8	108.12	109.42	103.25	107.92	105	104.43	109.78	105.8	109.02	102.22	103.89	99.375	106.92	108.65	110.11	107.15	101.78	113.44	105.94	102.92	108.78	103.16	110.68	107.44	98.523	103.63	104.27	102.59	106.62	105.13	108.64	104.26	103.88	105.58	107.35	110.88	101.35
109.81	111.85	113.43	116.53	109.65	113.62	112.78	107.47	110.67	116.17	110.04	117.25	115.03	111.94	108.16	111.7	110.68	111.47	113.87	107.83	103.7	112.07	109.56	115.97	112.86	109.83	105.07	109.14	114.11	104.34	102.25	106.82	112.61	108.83	109.76	112.06	112.66	109.2	112.05	113.95	104.84	117.85	112.75	107.3	114.56	107.82	110.89	113.97	108.14	108.04
116.21	113.55	110.39	115.71	118.11	119.76	113.74	110.72	110.19	108.86	113.01	105.03	109.48	119.15	115.02	108.66	110.2	108.62	115.67	110.56	112.3	106.6	112.43	113.38	108.1	109.87	110.14	106.22	117.17	112.71	113.18	113.43	113.52	112.05	110.62	103.25	103.74	117.53	113.43	120.06	115	108.88	110.06	107.35	108.79	119.83	102.72	114.22	114.76	103.75
93.973	105.25	107.36	107.84	104.87	106.39	106.27	103.4	108.29	97.821	96.862	106.34	98.5	107.04	104.88	100.52	100.64	101.26	101.86	106.48	104.05	101.81	104.77	103.47	99.917	105.12	96.486	104.52	106.84	110.73	105.59	99.898	107.77	103.03	110.73	102.91	100.06	108.11	105.51	102.17	101.05	102.22	101.11	110.97	102.16	101.81	105.01	102.9	101.91	99.072
113.25	114.28	113.05	117.12	117.58	109.82	109.01	111.14	110.15	114.55	110.18	107.93	118.56	109.27	108.62	110.01	111.48	103.48	109.94	107.53	119.08	111.5	114.2	106.96	109.61	111.09	110.71	110.84	114.36	109.29	109.39	109.12	112.86	112.24	111.65	114.04	111.11	109.8	105.29	112.65	107.71	114.63	106.37	111.18	109.33	109.58	114.54	104.79	111.6	110.32
111.58	114.79	111.5	112.53	112.84	110.94	105.06	112.95	109.48	117.68	110.78	111.88	108.32	109.42	116.01	115.16	106.2	113.93	108.54	116.28	112.77	110.67	108.56	110.01	106.79	116.46	111.64	114.85	115.67	111.82	117.54	115.14	112.82	112.46	117.74	116.93	111.56	111.56	113.65	117.67	113.81	113.17	105.75	111.95	114.31	111.69	112.99	108.98	120.38	107.81
104.02	106.09	101.6	97.242	109.08	107.3	102.12	100.61	102.54	111.17	106.61	109.75	107.41	101.17	103.57	102.04	107.93	107.71	98.533	108.97	101.38	104.45	100.96	102.61	106.82	110.1	109.58	105.68	106.24	106.23	100.43	99.32	104.93	99.165	102.45	101.87	103.33	108.09	105.73	97.117	108.28	98.386	106.45	101.88	105.38	107	108.99	103.26	108.68	101.72
110.46	118.47	116.51	116.81	109.47	115.27	109.89	112.3	110.59	115.59	118.23	113.2	119.56	112.25	120.47	109.25	114.06	116.47	107.77	114.59	114.93	108.09	117.27	112.87	113.16	113.6	114.61	115.3	115.5	114.46	110.3	107.75	107.02	113.15	111.85	109.25	112.81	116.2	106.23	111.54	112.63	109.11	117.32	117.34	117.08	112.15	119.21	112.33	112.81	115.24
102.38	103.04	104.88	96.712	99.647	106.63	97.477	99.253	103.78	107.38	100.64	95.381	101.76	96.912	96.694	96.812	99.204	100.16	96.601	98.668	103.22	102.46	104.48	97.61	108.47	101.5	102.36	95.947	108.28	101.2	105.3	105.33	102.21	100.49	100.35	90.931	99.606	105.26	102.71	96.034	102.31	91.933	91.552	105.71	93.728	99.028	103.85	101.98	97.114	103.06
107.43	104.83	110.99	110.02	113.74	110.39	114.42	113.02	116.46	104.37	110.26	114.19	108.33	107.67	114.56	112.05	111.79	103.79	105.37	112.13	110.04	111.82	108.47	110.48	107.08	106.18	110.7	112.92	101.87	111.8	105.91	108.25	110.46	112.14	112.92	113.28	109.78	111.98	114.24	108.56	109.04	115.62	112.9	112.07	110.93	113.74	114.73	108.71	105.31	110.05
107.97	111.74	113.51	117.94	112.14	104.74	113.12	115.8	110.73	110.14	114.16	110.1	107.72	112.4	114.05	106.82	111.36	108.73	108.63	109.18	112.39	117.93	112.02	109.3	113.57	113.24	111.13	106.84	107.45	114.45	109.07	114.95	110.61	108.12	110.37	113.35	105.95	115.5	119.12	114.2	107.63	111	107.77	111.02	108.38	111.02	118.06	114.8	107.77	112.99
107.66	113.27	113.15	108.82	108.27	110.59	109.77	113.82	111.26	112.35	113.73	99.797	102.65	105.37	107.29	113.44	103.87	106.65	110.14	105.76	109.64	112.06	110.72	110.9	108.18	110.7	102.59	106.6	110.12	110.3	107.6	110.29	108.85	107.08	114.13	108.83	108.8	108.02	109.28	111.32	107.52	109.71	114.14	109.79	105.61	106.16	105.89	110.11	113.42	110.95
96.685	107.04	103.05	107.18	99.024	103.71	94.434	102	110.07	97.654	101.07	99.199	104.78	106.84	104.4	94.091	101.79	109.24	104.78	102.56	97.596	108.99	107.31	97.68	104.1	107.25	101.81	104.2	102.8	105.38	105.69	103.02	106.81	101.92	113.3	105.84	105.1	99.679	103.35	103.11	98.078	101.85	102.28	113.32	113.74	105.61	107.18	103.39	106.09	107.84
102.15	108.15	111.79	100.72	97.051	103.9	102.55	102.8	104.95	106.18	107.16	108.64	103.48	107.72	95.796	101.24	102.57	97.316	106.17	103.22	109.35	103.03	105.91	106.24	111.09	111.22	103.41	100.44	102.46	106.69	107.3	105.68	105.64	108.51	102.34	101.81	107.87	100.87	103.66	98.448	107.62	105.92	101.06	99.965	106.8	105.06	103.84	98.098	103.94	103.95
105.9	111.66	102.71	103.22	105.89	109.32	108.6	106.26	105.08	106.2	107.42	101.17	105.09	104.05	100.83	102.17	101.15	101.15	110.31	103.42	106.66	107.55	105.35	111.21	106.57	108.63	105.76	105.44	105.23	106.05	103.05	101.66	103.03	104.02	110.1	107.01	106.73	101.86	105.78	107.57	104.94	111.95	101.09	109.58	107.54	104.82	107.65	106.99	105.13	104.59
111.85	112.7	106.78	109.78	112.56	112.07	115.93	112.37	112.96	109.67	108.93	108.28	112.57	112.85	113.85	120.23	108.36	109.85	114.1	113.88	107.59	106.52	112.71	109.01	111.92	114.46	110.01	116.25	111.65	116.06	104.43	106.01	111.45	113.64	111.82	113.5	116.67	109.93	107.62	108.77	107.71	105.84	110.17	111.56	111.46	110.54	113.98	117.84	105.82	110.54
98.584	99.005	96.377	96.479	95.533	101.34	101.69	93.313	103.97	97.841	100.5	99.487	98.596	95.695	104.78	99.861	103.08	100.21	103.77	98.941	97.982	95.617	100.87	98.273	99.021	104.2	101.67	93.672	100.39	103.28	99.579	96.832	108.88	97.729	99.372	100.68	100.91	101.28	97.285	98.776	95.864	93.874	96.458	100.84	99.28	92.195	100.63	106.76	101.53	99.889
99.103	107.54	101.62	104.82	112.62	108.59	102.71	105.76	103.65	103.6	97.76	107.77	105.22	107.54	102.73	104.86	104.66	103.49	102.23	104.9	106.15	105.26	105.96	107.42	105.6	107.9	101.33	115.11	103.49	110.14	105.32	105.77	98.639	101.89	104.91	107.79	102.93	103.17	110.12	107.59	111.64	110.76	100.25	104.6	101.54	102.59	103.91	108.51	107.45	107.74
114.56	113.62	113.36	115.22	110.9	115.83	106.72	113.48	110.52	109.01	109.4	109.1	108.71	104.44	106.05	108.58	105.88	110.96	104.34	115.06	110.41	107.82	110.61	112.88	107.16	105.1	110.94	106.97	109.3	109.4	111.5	113.5	111.19	112.07	119.06	112.95	112.98	109.47	114.57	113.3	110.94	116.26	106.45	107.6	116.08	112.07	103.01	107.89	108.39	112.14
114.65	103.47	115.26	113.15	114	115.29	106.39	108.91	110.44	113.93	107.62	114.81	110.72	118.9	109.43	105.81	110.67	110.77	109.14	112	113.46	110.92	118.77	110.48	115.63	107.14	114.83	112.59	111.4	109.9	115.65	111.57	110.86	117.68	109.86	110.58	114.78	115.68	118.35	113.02	112.41	110.98	111.94	109.33	116.23	116.03	105.73	112.09	119.97	109.78
99.389	100.11	98.76	95.932	100.6	95.642	100.34	99.967	100.81	104.98	101.66	97.762	99.271	97.316	99.119	104.55	101.92	99.002	99.9	101.76	97.376	100.76	94.794	101.45	97.845	96.536	96.102	97.138	103.42	96.819	96.819	98.525	104.02	95.765	101.21	102.11	94.523	99.691	97.674	102.77	94.65	95.266	99.987	106.77	98.819	101.4	100.39	104.95	93.038	100.14
111.88	110.1	107.2	106.96	107.64	110.08	108.16	110.52	106.89	113.1	116.08	107.07	109.38	105.75	111.65	113.01	104.9	105.95	109.28	111.41	108.03	108.3	111.42	115.27	115.98	115.67	105.99	112.95	110.92	120.87	108.13	106.27	113.06	109.11	114.39	104.77	116.35	108.9	110.77	113.25	112.59	113.57	115.07	110.52	108.71	112.52	111.63	111.01	112.21	115.68
105.59	103.9	105.08	108.19	106.63	109.53	111.86	102.33	104.78	107.3	101.9	104.25	101.21	100.88	100.03	100.06	103.95	104.52	104.64	104.37	104.94	109.64	110.98	104.89	111.14	101.14	107.76	101.86	108.09	106.08	103.37	103.24	110.87	106.23	106.59	111.54	108.32	113.88	102.16	109.11	104.05	102.87	111.33	100.91	105.82	107.42	105.13	107.61	106.5	106.74
109.77	95.46	106.74	100.83	98.171	100.39	95.134	96.318	98.424	95.8	102	98.103	97.411	105.75	102.4	112.72	100.56	100.13	97.903	98.315	104.94	100.16	104.34	103.36	103.19	101.09	101.29	106.15	98.351	98.063	104.11	99.675	102.15	94.158	98.928	100.48	103.53	100.01	96.853	104.2	100.18	101.01	98.134	96.745	97.528	105.19	102.3	100.22	102.45	102.09
95.873	103.63	104.03	99.628	95.796	101.84	102.39	103.14	101.84	105.03	95.615	102.42	95.19	104.35	107.36	100.07	100.93	105.5	100.28	102.94	93.075	103.83	100.58	101.77	101.61	105.25	101.55	96.085	100.97	104.62	97.421	99.267	100.93	97.488	99.395	99.765	102.67	96.027	92.186	97.06	101.07	102.78	99.604	95.914	95.146	97.546	101.01	100.48	101.51	102.32
94.176	102.28	90.102	101.15	100.4	101.65	102.71	98.214	104.82	99.162	107.43	101.38	98.403	100.25	101.46	97.425	92.704	98.581	99.516	100.65	105.81	101.81	99.783	99.467	100.36	92.364	96.362	104.24	103.76	99.014	99.07	98.03	99.968	102.26	105.94	102.31	101.52	102.78	107.75	103.21	98.478	98.605	104.12	96.436	101.12	100.14	101.15	97.926	99.294	103.13
104.06	99.298	97.435	98.176	98.328	100.03	95.929	104.84	100.25	97.197	98.098	100.24	98.67	99.84	93.497	95.503	97.332	99.597	103.11	106.18	99.631	103.75	105.18	97.152	98.784	99.903	99.43	99.365	99.933	103.98	102.07	104.32	105.96	102.51	103.43	94.047	95.873	101.07	101.68	102.36	98.928	101.07	97.465	94.925	101.61	95.489	98.462	103.52	100.25	102.11
108.11	107.18	110.71	112.25	112.31	111.56	110.07	111.12	114.99	115.74	112.75	110.42	112.7	114.33	108.3	117.37	110.85	115.9	111	115.99	109.35	106.97	111.44	115.23	113.19	117.4	111.04	110.71	112.41	102.67	112.22	104.55	113.75	110.28	111.74	112.48	109.07	110.44	104.28	117.03	111.77	115.12	106.81	109.66	110.26	113.38	112.58	115.79	107.99	112.49
104.54	103.71	104.92	106.26	102.51	107.58	100.03	101.32	109.13	102.62	98.617	106.77	106.15	101.66	104.74	99.263	99.183	104.08	105.4	106.93	103.5	103.78	102.19	101.48	102.45	102.84	106.67	101.45	100.18	105.08	106.86	100.43	104.19	106.78	103.71	100.71	101.24	112.04	104.67	99.68	101.06	101.72	107.31	96.782	105.63	101.51	103.95	102.24	105.03	105.73
106.88	110.19	109.43	116.1	112.58	112.77	112.52	110.5	111.94	108.12	112.34	114.7	104.82	111.8	110	104.8	115.64	110.9	105.97	114.76	110.04	110.76	106.11	114.02	111.15	112.54	114.13	112.5	108.69	108.09	111.78	103.22	111.35	116.86	113.65	106.42	110.96	113.31	110.41	117.8	110.12	110.69	113.44	113.88	110.33	116.85	115.53	107.58	104.02	107.34
105.74	108.1	109.01	104.8	100.86	109.09	111.61	105.15	112.74	106.21	103.96	103.88	102.58	106.95	100.16	108.93	102.01	104.75	114.05	106.79	104.13	106.61	109.09	105.83	101.84	109.29	106.19	104.39	104.96	106.91	102.57	108.36	106.12	110.61	108.41	111.23	106.89	109.28	102.83	104.01	101.99	107.19	104.76	106.45	103.98	101.39	103.83	101.72	107.02	110.4
103.07	97.902	98.283	108.81	100.05	104.13	96.4	96.39	97.512	92.723	97.702	98.195	104.08	96.347	103.74	97.736	103.82	100.68	95.133	93.665	100.83	96.049	94.113	92.062	100.68	99.815	102.56	95.61	100.55	92.299	100.25	107.46	98.202	100.67	100.85	102.23	105.38	100.52	95.763	101.44	106.76	100.84	99.245	97.872	100.38	95.819	100.66	96.989	98.26	102.94
100.86	97.624	101.2	106.36	110.75	100.46	103.15	104.44	99.906	104.07	104.34	99.973	99.713	105.22	106.83	105.74	108.72	103.26	109.19	103.61	98.948	103.91	104.41	105.86	101.58	106.86	99.151	100.38	104.02	103	105.26	104.17	105.6	107.02	105.3	107.73	109.77	97.485	106.21	104.22	99.268	99.585	108.41	111.23	106.52	101.8	101.45	99.308	107.92	110.89
111.1	121.18	120.47	122.52	118.91	116.4	110.68	114.09	118.79	113.54	119.58	121.61	119.83	121	120.74	117.02	117.98	121.32	123.86	113.97	113.83	116.34	119.35	116.26	118.88	116.78	120.39	112.79	114.65	120.54	110.57	118.3	122.77	113.76	115.83	118.9	121.86	117.28	115.65	117.04	117.35	116.85	112.3	118.85	117.43	112.58	114.5	117.38	111.96	113.64
110.89	107.53	110.33	112.86	109.9	109.49	112.41	112.72	107	107.68	109.75	110.14	108.51	112.39	110.34	113.82	108.57	102.88	109.98	110.78	112.33	108.2	117.79	113.18	110.09	113.42	108.85	106.63	109.08	103.23	113.8	110.97	112.25	112.63	115.53	104.37	114.44	106.3	110.02	106.9	108.17	106.18	105.73	108.81	110.56	113.32	107.39	108.11	106.99	109.25
113.81	119.22	116.29	123.27	118.24	119.88	118.79	118.21	115.78	127.46	117.21	119.7	121.4	119.45	119.08	117.55	118.96	117.39	119.84	117.22	117.25	118.26	119.36	115.72	115.85	120.71	112.55	123.02	121.71	116.82	119.98	114.97	116.25	126.25	116.34	118.38	117.24	115.21	117.51	118.28	120.42	121.1	117.71	121.45	113.04	116.18	121.62	113.59	112.31	121.93
96.624	101.3	100.04	105.04	106.4	103.61	110.88	107.74	104.14	110.64	110.87	115.07	110.47	107.73	109.2	108.27	110	103.07	108.05	104.89	111.68	104.07	104.84	102.5	106.32	99.821	102.74	111.95	99.472	102.29	102.29	103.46	109.75	107.05	100.79	100.92	102.21	110.65	110	107.1	108.89	101.75	105.76	108.55	102.8	104.01	108.21	109.07	103.83	107.69
103.1	103.63	109.33	106.95	102.55	107.28	110.33	106.01	104.54	104.79	104.83	102.45	99.479	103	106.83	101.1	102.32	105.55	102.43	113.71	114.56	107.36	105.79	106.05	105.25	105.2	108.46	106.16	105.72	104.73	111.71	107.97	105.44	105.59	99.704	107.77	107.57	106.44	105.43	101.2	101.54	104.49	110.72	106.08	105.29	102.86	101	112.77	99.322	103.14
104.83	102.53	109.81	105.01	106.16	109.06	107.95	104.86	110.01	106.9	103.87	108.58	108.07	110.56	106.43	110.13	106.47	106.34	101.97	96.19	102.13	106.66	106.16	115.47	103.12	114.26	101.97	103.46	102.08	98.415	106.31	108.49	109.44	108.25	102.38	106.88	105.09	106.59	110.78	104.82	103.92	111.95	107.04	102.86	110.26	107.52	109.91	109.14	107.24	108.7
104.32	102.26	99.002	96.765	102.29	100.83	100.89	108.32	100.86	101.07	97.496	100.23	95.853	101.18	104.24	91.672	99.209	98.486	102.53	95.836	98.829	97.137	96.456	101.19	104.75	96.862	102.71	100.77	99.767	103.25	96.7	99.411	100.98	103.36	97.048	104.44	101.51	102.76	102.87	96.4	103.04	98.167	97.322	95.724	99.629	103.27	101.56	101.89	102.48	95.565
108.91	108	107.46	111.64	109.61	115.55	109.27	107.12	112.77	114.25	108.47	115.58	107.87	113.43	116.21	117.33	112.19	109.47	103.29	106.17	107.03	115	107.81	110.95	106.51	111.36	106.63	115.61	112.6	110.69	110.05	110.06	108.24	107.78	113.18	111.92	111.24	109.8	111.41	108.93	110.01	110.58	111.99	110.81	106.87	112.03	106.41	109.84	117.15	112.16
118.65	115.91	115.05	118.94	113.78	114.89	118.4	112.92	115.59	117.52	115.66	119.88	122.72	122.18	111.16	125.65	115.25	118.08	117.16	113.94	115.34	116.26	118.5	126.82	114.08	118.28	109.77	115.6	114.64	112.95	118.08	116.9	123.18	121.32	121.6	119.07	117.94	115.41	115.59	120.71	110.86	121.5	122.9	115.49	122.07	117.98	118.19	121.54	119.79	117.15
110.82	103.79	109.99	108.51	111.68	109.12	114.65	103.39	108.43	105.41	103.02	107.89	107.12	102.81	101.71	102.35	105.39	104.69	100.02	105.85	105.21	106.04	104.03	105.09	111.42	105.58	111.12	106.9	110.53	106.1	106.32	109.25	109.34	104.39	109.9	106.37	102.27	104.67	106.05	106.29	105.89	105.69	107.28	101.02	111.01	106.58	114.78	106.11	106.52	104.32
101.09	102.23	108.39	108.08	105.3	106.3	105.49	106.99	108.19	112.23	100.97	103.13	106.48	105.11	106.22	107.97	104.67	105.9	103.41	94.738	100.8	101.22	103.72	105.19	105.24	104.49	102.77	100	101.61	106.99	111.43	104.52	108.71	106.22	100.58	104.18	107.32	103.35	106.86	110.47	108.29	106.03	102.96	106.72	102.7	100.89	102.5	108.38	101.14	104.92
105.8	108.56	111.69	107.51	107.16	106.02	110.91	104.05	107.27	101.22	110.26	109.66	106.58	108.6	99.697	103.41	100.22	107.58	96.788	108.79	104.24	102.84	102.25	105.27	99.992	105.59	107.93	104.41	101.81	106.74	108.29	99.212	108.29	107.38	100.85	113.01	101.59	98.9	104.39	103.16	109.47	104.75	105.72	110.57	108.42	106.69	108.46	98.987	103.37	103.29
104.2	100.37	109.08	109.13	107.24	104.94	108.57	106.64	107.72	110.01	106.35	106	103.62	104.09	106.33	112.73	106.32	105.27	110.37	104.41	106.76	108.99	110.93	111.05	112.11	107.63	103.55	102.63	102.02	104.9	100.27	107.2	104.79	105.82	103.62	105.92	102.7	109.78	104.66	108.89	107.91	102.42	104.85	107.15	111.28	103.03	104.61	104.89	104.28	105.25
94.438	100.05	101.05	97.67	100.42	98.341	99.438	101.74	96.534	104.26	96.149	104	98.012	94.276	103.2	105.91	104.63	100.01	103.11	97.207	97.801	96.602	95.016	100.01	98.285	96.781	93.644	98.469	100.28	97.201	105.64	98.043	104.82	106.29	99.499	100.39	99.61	98.99	95.702	100.66	98.727	98.453	102.58	101.72	102.24	100.81	96.647	101.09	98.039	96.266
104.23	102.06	114.85	109.15	101.02	110.92	115.01	97.996	106.14	107.09	104.14	102.98	99.614	103.21	106.95	110.71	100.2	107.51	100.69	108.56	105.62	110.67	106.22	107.02	104.46	106.13	107.23	110.92	108.6	100.62	99.855	102.99	103.91	115.14	106.65	104.45	101.94	111.22	104.25	106.45	109.18	104.94	107.49	108.23	109.45	105.15	107.85	102.75	102.12	107.99
107.91	102.12	102.94	106.09	99.997	100.82	100.05	94.082	103.09	104.69	97.532	96.999	104.67	103.97	110.69	100.65	102.98	107.82	100.36	95.172	107.84	100.54	101.2	100.55	99.546	105.92	107.88	105.49	100.8	105.21	105.08	103.05	94.477	101.29	99.996	101.16	104.07	103.25	99.653	103.02	96.436	105.6	104.57	95.151	104.56	99.557	112.14	102.47	101.59	93.83
107.09	104.65	104.27	106.18	107	102.2	105.04	102.3	102.76	101.13	105.99	104.42	101.16	108.06	105.23	94.557	107.91	103.61	103.94	105.18	96.063	108.27	101.49	107.67	102.02	97.314	99.783	109.05	104.11	110.25	103.65	104.14	109.69	100.9	104.5	105.54	106.31	94.767	100.2	102.01	105.84	106.28	102.18	105.57	102.95	105.82	106.65	101.22	109.18	104.47
106.28	98.329	93.91	102.66	103.28	98.475	97.548	97.559	101.1	103.6	103.83	92.763	96.147	97.926	106.61	103.8	96.536	94.233	101.46	98.147	102	104.45	99.085	103.79	102.97	103.39	103.05	97.896	98.441	95.594	104.37	94.654	102.5	104.32	95.197	97.015	100.03	96.192	94.576	103.05	102.85	102.84	99.047	102.22	106.06	103.64	100.64	100.55	99.314	99.174
110.72	109.25	106.64	108.45	111.19	104.96	104.46	105.66	104.54	100.14	107.81	106.08	103.42	111.24	112.76	104.32	104.82	108.81	104.97	107.11	105.13	104.96	109.94	111.15	108.83	104.37	110.01	108.81	100.01	100.08	109.25	108.82	100.06	105.13	106.83	101.33	110.91	106.52	104.6	107.73	103.87	107.38	106.57	111.96	110.15	107.28	110.33	108.97	117.57	107.38
117.11	115.69	115.24	115.35	106.93	110.57	113.74	105.88	113.79	114.8	111.83	113.84	115.53	113.43	109.6	115.3	112.54	109.95	118.31	114.16	113.18	118.57	110.8	119.21	114.49	116.07	114.03	112.73	110.71	112.51	108.69	112.81	111.49	111.06	116.82	113.94	113.92	112.64	112.82	117.46	113.48	108.32	114.95	113.63	110.03	106.11	112.46	115.08	113.73	111.91
112.7	113.29	108.92	112.94	117.28	108.29	111.75	106.39	111.06	112.45	114.34	111	116.08	117.71	114.6	115.48	110.78	106.65	111.8	110.6	111.64	121.25	114.94	116.08	116.43	120.8	112.46	108.51	103.51	117.43	109.63	110.25	105.88	110.09	114.47	114.26	109.37	117.56	114.73	111.21	116.71	103.47	107.76	108.31	120.53	111.36	114.18	108.41	108.39	118.19
118.59	116.47	114.7	110.36	121.55	108.69	108.38	117.89	111.2	112.13	111.59	113.31	109.9	107.89	116.88	113.97	105.07	116.32	114.08	117.18	112.45	117.99	116.71	111.92	114.69	113.72	115.24	110.14	108.34	106.69	112.29	110.62	108.06	113.2	121.73	113.62	109.31	110.9	108.53	108.67	114.04	110.3	113.86	112.5	110.53	113.52	111.28	112.31	112.84	113.17
100.75	94.894	98.594	99.629	103.88	95.999	100.96	102.11	94.397	105.03	102.3	98.438	101.14	97.677	99.085	96.963	104.83	98.42	98.944	100.42	102.34	98.47	98.438	98.866	95.775	95.832	108.42	100.1	101.49	105.16	102.69	102.83	107.45	101.41	95.836	94.4	95.144	100.9	99.975	103.23	96.078	102.16	101	105.01	96.305	102.36	101.57	97.41	101.91	104.23
108.29	113.18	105.38	110.77	109.9	108.76	113.83	109.01	109.64	105.85	98.601	108.1	105.41	108.72	106.72	113.29	105.5	110.26	105.94	105.18	105.69	111.21	104.83	103.31	100.59	109.9	112.36	100.43	106.44	108.57	106.66	105.94	102.45	103.51	108.63	112.99	110.9	104.17	106.4	107.74	106.5	112.56	104.26	110.32	103.56	106.87	101.31	108.58	106.32	98.377
112.18	109.81	112.38	113.21	109.44	113.05	112.92	111.07	109.11	112.12	109.93	112.43	110.5	109.09	118.23	111.01	106.22	105.03	112.1	119.02	118.62	111.26	112.72	115.92	111.86	111.63	111.39	112.59	111.5	111.64	113.92	106.4	113.8	109.49	113.76	113.33	112.18	112.51	118.42	111.62	112.78	112.23	110.57	113.6	111.57	109.5	112.85	109.73	109.78	108.14
122.94	109.8	110.99	110.82	113.21	116.76	109.64	110.07	109.55	110.36	109.62	112.82	107.93	114.06	111.41	112.61	109.75	108	111.13	109.43	109.24	114.75	108.79	115.62	112.22	112.03	114.19	108.38	120.13	104.14	112.75	114.62	114.53	112.77	106.26	105.66	105.79	110.46	107.3	104	108.16	105.43	110.21	116.19	111.23	106.02	114.81	112.29	114.2	107.35
99.809	96.377	99.472	97.136	105.91	103.53	105.2	99.563	102.62	100.75	102.48	96.938	97.853	95.912	101.2	103.68	98.596	102.29	97.881	97.154	99.474	101.49	100.3	93.605	103.65	100.1	103.91	99.487	103.46	111.92	98.694	104.04	102.48	102.92	95.5	105.18	95.319	99.094	99.804	108.59	102.2	102.9	101.27	103.75	97.524	102.5	106.81	95.925	103.11	103.77
122.42	118.6	115.43	112.34	114.08	119.47	116.93	120.7	115.47	125.74	123.61	122.7	125.71	111.98	117.28	111.46	120.81	120.83	114.25	117.8	114.32	120.12	119.86	119.33	117.03	113.61	116.03	113.75	113.32	117.24	121.22	120.5	116.34	119.11	120.77	112.98	121.11	119.3	116.5	119.45	117.91	120.07	111.72	119.95	120.42	113.91	115.94	123.29	117.15	112.1
105.63	103.81	102.82	109.2	102.34	102.51	104.76	99.917	103.55	105.91	112.72	104.8	103.56	110.4	103.92	99.723	106.95	108.9	106.86	103.11	103.24	97.486	98.265	106.86	98.61	104.38	108.97	106.29	102.7	101.99	102.03	100.87	103.97	102.13	100.72	103.9	106.56	107.15	100.34	101.19	104	102.09	102.72	105.17	99.311	105.99	99.702	99.601	99.514	103.79
110.66	113.75	109.97	104.27	111.74	107.5	102.36	106.65	99.739	106.75	106.06	105.63	101.81	100.83	106.1	106.44	103.99	105.82	107.36	106.66	106.15	101.8	104.33	102.4	102.23	103.69	104.54	106.89	106.94	107.14	103.3	105.34	111.13	103.81	111.36	112.76	106.46	105	114.84	105.72	102.71	105.76	101.9	106.85	104.98	103.63	106.41	105.95	104.27	105.46
103.2	106.55	107.36	104.65	101.17	109.3	101.48	104.82	101.84	105.52	106.09	102.64	106.94	110.25	102.9	102.22	98.042	105.76	102.84	102.6	102.69	108.75	110.79	108.82	104.32	103.73	107.02	104.67	105.47	105.97	107.71	107.32	103.35	99.829	105.05	96.991	109.63	109.6	108.15	105.6	117.1	96.109	99.279	104.17	101.08	111.28	99.287	102.12	99.448	100.86
112.41	119.74	117.61	116.59	116.82	117.97	121.34	112.9	119.08	119.64	114.77	114.41	117.06	112.95	110.51	112.8	111.32	124.58	119.96	116.12	120.59	114.06	118.68	112.89	118.74	117.83	114.54	124.95	116.62	120.38	114.65	121.7	117.69	119.47	119.83	117.5	115.74	120.8	118.07	116.57	117.4	114.52	120.84	118.88	115.22	116.78	120.94	117.92	126.59	117.02
109.2	113.93	108.16	103.6	106.26	115.64	112.12	109.99	118.01	114.57	118.14	115.98	116.86	113.45	109.21	108.43	112.69	109.69	108.92	114.95	101.24	117.04	112.18	110.01	111.69	106.7	105.42	111.49	107.29	107.42	109.22	112.74	115.16	111.07	111.93	110.14	108.96	105.05	118.43	110.03	109.07	108.06	116.82	104.45	109.69	107.22	116.17	112.55	108.96	112.24
103.42	95.479	96.675	102.23	103.46	100.03	100.58	95.401	103.49	105.28	100.43	104.85	101.55	101.7	101.56	97.481	101.7	96.113	103.81	98.734	106.76	98.199	100.21	100.37	97.405	98.565	99.964	102.48	92.703	98.036	95.671	103.13	96.669	100.37	101.26	99.857	99.111	93.719	98.361	101.72	99.368	105.68	97.33	106.34	104.48	101.01	101.73	97.404	97.321	98.501
105.72	94.16	108.08	99.424	105.74	98.271	99.43	101.44	102.69	100.11	96.29	99.042	98.433	91.465	95.674	100.41	96.3	98.508	104.08	92.714	97.654	96.333	100.43	100.99	92.212	96.865	96.313	97.679	100.32	102.1	100.05	100.52	100.93	103.68	104.18	100.14	101.69	108.18	94.14	97.601	99.264	96.766	93.187	102.37	101.46	100.01	102.07	104.99	100.53	98.229
106.01	102.36	100.12	98.842	106.39	108.06	99.149	104.51	103.37	101.77	106.09	103.61	108.22	105.47	106.4	105.67	105.69	111.04	105.67	106.35	100.46	109.68	105.34	96.234	106.05	104.29	101.16	109.41	97.997	102.89	104.99	102.66	107.29	107.42	107.87	110.16	111.08	101.94	107.35	104.95	107.72	105.57	104.21	106.47	112.77	109.37	105.32	104.77	105.85	100.93
102.96	101.51	99.34	99.252	97.043	104.15	106.49	96.575	102.32	100.61	96.855	102.16	102.17	93.39	100.79	93.338	101.94	107.34	96.597	97.619	108	89.923	98.878	101	100.74	102.13	105.03	100.81	97.868	100.37	98.354	104.66	100.94	104.27	101.77	93.346	103.68	102.94	98.827	96.038	100.34	100.39	103.43	97.818	95.708	97.458	95.654	103.53	97.065	102.22
114.47	111.92	111.16	112.3	112.97	112.17	109.9	104.07	112.65	113.02	109.11	105.81	115.64	111.08	114.92	114.2	116.62	116.11	110.86	113.45	115.08	120.51	112.1	110.65	112.98	118.37	121.54	116.44	109.73	114.45	107.56	113.43	110.56	117.9	114.07	115.47	114.84	104.95	109.76	108.52	112.43	105.91	112.28	116.64	108.41	108.91	110.46	110.28	110.22	110.42
107.84	111.4	106.37	103.89	106.4	107.01	107.15	106.95	102.33	111.13	105.77	110.04	105.56	105.62	114.06	107.67	112.9	102.89	109.57	111.39	107.37	99.218	107.7	102.07	101.28	108.29	107.14	103.15	107.07	110.1	102.58	102.75	105.44	103.17	101.53	103.92	102.51	107.12	102.91	101.24	105.22	97.338	104.66	105.28	108.23	107.41	101.39	101.43	110.01	99.209
104.83	108.19	112.11	106.01	107.6	103.79	102.99	110.05	110.08	107.63	107.04	101.59	97.839	107.61	107.89	107.05	105.53	109.03	106.43	106.5	105.86	110.69	111.62	103.64	111.03	103.5	112.53	107.53	104.34	105.55	104.23	105.96	101.27	106.86	107.76	107.99	108.02	102.62	106.04	108.04	103.89	107.27	106.05	104.66	105.68	102.95	103.74	106.98	113.27	106.36
103.2	103.11	113.38	103.67	105.27	102.22	106.11	107.83	105.03	109.15	105.1	104.73	100.99	102.14	102.05	102.35	107.9	102.71	100.57	106.85	107.18	106.27	104.34	107.43	107.13	101.38	102.35	100.6	102.27	101.54	107.19	107.27	106.86	99.047	109.94	98.762	102.13	101.85	108.78	106.21	107.94	104.91	106.73	102.18	108.81	102.75	106.28	107.47	98.359	98.235
113.37	110.01	110.22	112.12	113.6	112.77	110.36	111.54	106.78	110.79	105.74	105.45	115.56	120.66	116.71	118.36	111.03	109.64	107.78	114.77	111.23	116.3	112.63	115.14	118.86	115.94	116.3	107.04	118.08	110.25	110.5	112.2	114.25	117.14	110.34	106.14	113.98	111.77	105.72	110.06	113.8	109.2	112.74	112.37	108.03	108.03	111.69	105.87	107.88	107.39
110.72	108.73	101.61	102.64	107.45	104.93	105.88	104.51	102.93	104.86	99.042	105.33	106.98	97.348	98.066	102.92	106.54	100.58	103.27	105.41	107.8	109.31	107.71	104.61	105.99	107.12	106.28	109.27	106.79	107.33	105.21	101.47	107.41	105.86	101.4	105.23	109.1	102.93	104.26	105.52	108.46	104.48	108.03	101.18	107.07	113.48	108.3	104.73	105.28	102.17
113.77	114.84	115.36	110.16	106.75	110.01	114.61	109.5	115.97	117.41	108.43	111.59	108.64	108.13	112.35	107.2	119.63	108.89	109.41	106.87	105.86	106.69	111.54	109.18	114.09	115.81	110.08	115.95	113.49	116.12	111.46	115.88	115.69	115.38	103.13	100.99	110.36	109.38	107.15	105.25	108.38	109.8	110.86	112.21	111.17	113.69	114.63	114.37	118.25	111.72
110.63	104.83	105.76	109.3	113.59	117.51	109.36	110.69	114.64	108.74	119.73	115.1	114.2	108.64	107.09	111.25	111.23	112.74	110.16	113.64	105.22	117.42	108.36	110.77	109.74	112.58	115.45	112.69	109.86	114.24	112.36	111.89	116.22	113.1	108.9	117.7	116.48	115.55	112.37	111.88	109.66	114.19	111.97	103.37	105.98	107.22	117.23	112.3	108.8	109.3
100.63	97.605	104.91	97.32	103.07	97.863	106.05	94.291	100.21	99.399	102.83	96.011	96.725	105.46	102.34	96.661	98.059	98.517	100.48	100.18	99.921	99.977	91.439	98.846	101.93	103.08	104.11	96.627	101.63	96.015	93.58	99.234	101.11	102.36	96.656	100.12	98.632	95.931	101.02	99.996	100.58	102.54	93.993	104.11	96.026	93.545	98.621	99.536	102.06	102.66
106.27	96.171	99.903	103.43	100.6	101.7	106.86	105.14	92.908	101.74	96.094	102.19	103.89	101.41	99.559	98.558	107.52	98.942	101.67	100.37	94.168	98.553	98.511	104.97	97.767	101.92	100.55	98.357	105.25	98.573	102.31	93.964	101.18	91.249	102.91	99.14	104.67	102.56	97.624	96.766	103.7	103.29	106.92	99.784	105.99	102.33	105.17	102.15	102.54	98.062
101.83	98.632	111.82	102.57	101.73	104.25	105.93	111.16	100.38	110.61	106.68	103.65	105.62	106.48	109.61	102.2	110.05	102.46	112.17	108.85	102.91	104.12	103.69	106.62	107.92	107.06	104.03	110.09	110.27	103.6	103.91	106.58	106.52	111.16	111.72	107.01	101.65	106.48	101.88	110.32	104.19	109.39	107.31	106.76	103.9	107.86	107.01	104.99	107.98	105.32
124.84	116.14	120.01	119.55	117.31	120.27	118.28	116.02	115.32	119.13	121.17	119.93	116.83	117.44	114.91	115.82	116.33	118.53	119.94	118.66	116.72	113.45	115.22	115.05	112.66	120.81	120.2	112.78	112.9	113.93	118.9	114.61	117.49	112.3	119.55	120.97	120.32	114.19	108.21	111.61	118.57	121.88	118.83	121.7	114.08	119.26	116.74	118.61	118.07	116.12
106.74	105.9	103.21	106.92	102.75	107.68	108.63	105.68	113.94	103.9	105.5	108.92	110.82	103.06	106.14	108.55	108.49	109.31	107.98	105.77	103.37	109.51	104.36	110.92	97.797	103.47	103.57	109.05	106.37	101.1	102.33	102.76	104.61	101.98	98.542	106.54	112.2	101.21	106.36	109.07	106.2	101.56	110.01	103.96	111.52	102.94	109.36	104.76	107.53	102.56
102.58	107.14	108.56	108.2	108.05	97.605	106.14	100.19	104.61	103.9	108.44	111.95	105.69	107.49	102.21	108.14	106.72	103.88	109.64	105.22	110.81	114.46	110.72	102.34	103.64	105.05	103.89	110.49	104.02	105.49	103.82	106.8	102.15	106.08	111.24	109.26	100.38	113.1	106.7	105.77	99.81	102.32	109.76	100.19	107.07	108.51	104.7	104.45	100.33	106.07
115.83	107.65	105.39	113.75	110.26	106.66	111.46	105.81	105.22	109.21	110.58	112.93	106.78	111.39	114.18	104.91	113.72	113.32	104.87	117.25	112.74	98.818	115.03	108.98	112.1	109.28	113.5	112.72	110.06	107.8	106.48	113.51	112.69	108.86	113.01	112.24	112.87	111.04	108.52	105.91	110.05	104.46	114.35	113.86	114.03	118.83	110.38	113.39	108.53	110.06
109.49	101.75	103.74	103.77	102.06	104.57	102.25	113.34	106.57	105.65	102.87	106.78	107.95	111.02	108.26	109.91	100.17	108.18	102.13	108.28	103.66	106.7	108.26	109.92	109.67	103.17	104.22	101.84	108.01	106.69	104.26	110.43	108.35	109.96	109.38	108.45	105.18	101.47	101.69	114	105.48	102.2	104.52	102.06	110.17	104.08	110.87	108.31	104.95	102.84
111.2	108.83	113.06	112.06	106.89	109.42	109.91	111.04	106.82	103.09	108.27	102.44	104.82	108.57	110	109.37	107.01	110.91	105.23	114.58	110.02	118.5	102.77	107.95	110.75	106.98	107.19	113.09	100.12	110.99	110.62	108.65	115.86	111.36	112.34	110.69	114.4	112.38	109.12	112.24	112.32	105.41	102.97	112.04	107.1	109.4	110.62	110.7	111.08	112.22
101.06	102.26	101.38	100.84	108.64	104.88	100.54	104.33	103.73	103.91	114.11	101.34	106.85	105.96	104.01	108.13	104.3	104.38	97.653	111.77	103.28	99.368	102.79	104.15	111.97	104.61	104.13	104.87	103.62	113.63	103.16	106.18	100.26	100.13	94.534	104	99.556	104.52	101.59	104.1	101.99	107.52	102.17	105.85	105.43	104.58	101.6	100.84	102.24	109.82
109.87	114.74	114.63	105.02	115.05	108	108.16	113.17	118.9	112.33	114.79	116.28	108.41	112.32	111.39	114.29	113.8	117.75	109.06	116.5	116.35	109.83	111.18	111	113.97	115.09	111.37	110.6	108.04	112.74	111.77	112.12	113.33	111.43	115.46	113.37	114.03	117.99	114.08	115.21	114.28	114.46	113.14	115.73	115.97	112.07	107.61	116.89	117.78	108.23
108.34	111.67	106.4	118.55	109.71	112.45	112.58	112.64	114.49	108.02	117.8	113.64	102	112.42	111.48	110.38	118.33	117.29	114.11	111.34	106.02	108.31	114.49	115.88	120.73	113.17	114.85	111.76	111.4	110.43	111.42	114.2	116.75	114.91	117.42	112.96	110.39	111.37	109.52	111.59	112.52	112	111.4	114.27	106.99	115.47	110.87	105.92	105.97	110.61
105.67	110.45	110.66	115.24	109.3	105.55	111.93	112.75	112.81	115.06	110.49	114.14	115.21	111.46	117.38	115.21	110.93	118.26	106.32	109.15	119.46	117.86	111.53	116.36	111.55	112.39	119.82	116.62	110.65	114.52	108.89	112.93	113.05	110.28	111.02	118.72	110.62	110.61	109.41	114.81	116.24	109.9	102.85	110.92	107.56	105.55	119.23	116.5	107.62	111.5
110.26	114.63	109.65	110	111.9	112.02	111.27	114.99	115.54	108.2	114.32	118.05	114.55	111.53	113.66	111.54	109.34	119.32	111.67	107.38	115.04	110.8	116.28	113.35	112.91	102.56	106.11	112.05	116.75	115.86	105.4	112.49	109.24	109.15	107.52	116.09	114.19	105.42	111.09	108.22	109.9	111.43	114.38	116.6	109.02	119.05	118.57	113.05	111.63	111.78
113.36	111.95	116.37	107.92	113.48	110.13	106.92	122.03	113.38	112.54	107.15	110.03	113.86	111.38	115.49	106.44	110.02	110.87	113.72	114.11	109.59	109.64	106.44	105.83	105.38	109.12	112.74	114.18	111.15	118.68	112.62	111.05	109.11	115.44	112.69	107.94	115.93	106.9	116.54	106.62	118.72	117.39	112.8	104.95	112.12	113.82	103.6	116.3	110.95	108.01
110.61	114.18	109.78	115.23	112.92	114.76	102.2	109.22	112.5	107.85	111.32	113.6	111.09	112.87	108.99	111.69	104.86	108.27	115.54	113.03	112.01	111.86	104.25	112.36	110.72	108.26	110.42	107.97	113.56	113.62	113.63	110.32	107.29	114.11	118.15	114.08	113.07	115.28	113.14	108.89	115.12	110.07	115.95	110.29	115.85	109.75	116.56	111.46	113.58	118.4
108.33	103.46	104.6	101.44	103.26	108.06	110.67	109.11	102.54	109.83	106.65	111.56	107.3	101.86	107.27	99.97	100.92	105.78	104.24	104.89	106.04	105.02	107.34	106.49	111.71	104.84	112.36	108.38	109.24	104.72	108.03	101.61	110.03	102.6	106.81	104.76	102.51	106.36	109.94	101.93	103.17	105.8	104.16	110.05	103.61	109.87	100.63	105.4	97.337	97.874
111.09	117.17	117.12	110.93	111.21	112.25	107.27	110.5	112.53	119.56	104.02	109.32	110.85	104.06	114.74	114.09	109.27	112.93	108.82	111.5	110.26	114.8	111.7	112.93	108.45	110.01	114.28	109.72	111.69	105.51	105.19	119.23	110.26	111.57	113.76	115.89	115.22	111.7	124.6	114.54	110.49	114.24	110.98	107.44	113.38	114.81	114.52	106.23	113.48	107.31
113.22	112.32	108.71	111.13	116.65	117.89	106.98	114.52	119.48	113.37	112.19	113.63	112.98	112.23	110.5	112.9	115.65	115.75	113.16	111.68	112.62	112.34	115.28	114.92	114.07	115.39	108.61	114.99	105.92	111.45	118.87	111.74	108	113.48	103.78	111.81	109.88	110.92	113.52	114.15	112.49	116.52	111.77	115.99	118.12	113.9	118.48	116.46	113.17	118.05
110.34	114.26	106.67	106.6	111.87	111.62	112.55	112.87	111.27	109.57	114.49	104.15	112.5	116.13	112.31	111.51	116.46	114.29	116.22	105.16	110.66	108.77	112.44	116.77	115.46	107.77	110.73	107.73	105.09	115.36	108.83	114.33	108.36	110.92	113.16	112.93	113.85	113.48	111.42	117.72	116.31	107.72	110.85	110.01	108.52	109.25	110.43	111.32	109.46	111.61
114.71	112.53	108.47	111.85	114.31	111.24	116.22	110.92	106.8	114.88	113.79	118.97	106.88	110.78	113.36	116.21	113.41	110.14	112.39	110.71	108.99	110.48	108.79	115.19	115.45	106.51	111.68	109.7	115.48	111.66	112.82	117.43	114.34	113.45	110.14	105.15	112.75	106.4	110.93	110.71	106.88	111.76	115.47	115.21	109.95	108.21	115.22	109.99	110.48	109.07
105.57	107.94	111.62	106.93	103.89	106.3	104.92	106.95	107.5	103.8	108.69	102.7	106.3	105.58	107.12	103.31	105.86	104.01	113.33	110.15	106.19	103.91	103.63	103.36	108.4	103.66	105.42	100.92	105.55	103.13	100.92	107.01	109.41	116.83	104.58	96.301	107.41	105.12	105.25	108.13	106.09	107.01	104.22	111.67	106.32	102.3	104.53	103.34	106.68	108
105.22	99.689	100.81	101.17	101.87	99.907	99.171	99.672	107.26	100.03	101.32	102.68	103.98	107.01	107	110.18	102.46	106.58	100.87	108.06	105.97	100.43	105.51	104.43	109.27	104.08	105.24	105.1	106.33	107.03	101.32	109.32	103.54	102.17	104.22	103.26	105.65	103.43	109.38	106.77	102.93	105.26	106.81	107.47	105.54	103.22	103.12	102.52	105.44	99.615
108.49	104.83	109.97	105.91	110.56	104.12	104.45	108.41	110.08	103.02	108.51	101.94	104.94	104.27	111.13	107.62	104.42	102.06	108.48	105.16	104.33	108.59	106.55	108.9	98.99	105.14	109.52	113.8	103.27	104.43	104.99	107.17	107.39	111.12	103.15	105.74	105.33	101.7	105.3	104.39	107.91	102.72	106.58	110.61	110.25	106.15	107.8	106.75	109.7	107
120.09	109.52	113.69	112.94	113.66	117.12	114.88	121.24	118.79	123.15	115.89	119.42	115.26	116.5	120.09	114.89	114.16	111.95	116.63	118.4	122.35	118.24	117.87	119.85	116.9	116.24	119.03	113.93	117.82	118.63	119.15	110.19	117.89	112.36	117.92	117.27	114.28	114.84	117.9	118.78	116.97	115.04	125.87	114.66	117.29	111.99	122	117.19	116.54	121.39
107.81	108.8	111.65	110.16	106.54	108.42	108.84	104.98	113.9	109.46	109.21	110.33	112.15	115.46	108.59	102.7	109.77	113.41	109.76	110.33	111.36	102.1	112.94	111.15	105.48	108.05	110.56	107.38	100.01	105.37	110.8	110.67	113.54	110.74	107.11	104.43	115.6	114.59	108.22	110.64	104.58	112.32	113.79	118.07	111.01	112.52	107.96	103.7	108.32	111.68
104.35	100.92	106.72	102.78	112.11	101.78	109.75	102.91	105.94	106.65	105.91	101.52	105.37	104.09	103.56	109.3	109.25	100.51	104.14	103.2	105.3	102.55	102.37	102.44	104.53	104.75	110.78	101.59	100.97	102.79	99.302	101.95	111.71	104.38	102.78	102.01	105.57	108.54	106.34	104.27	106.01	100.86	108.72	101.56	105.97	103.78	109.01	106.48	100.01	101.39
107.87	104.46	104.64	99.406	105.46	100.41	101.91	103.57	106.84	103.9	103.68	107.15	100.35	99.815	100.89	102.47	105.48	99.784	107.04	104.63	105.46	100.75	103.33	105.5	100.86	101.15	100.31	103.21	100.47	101.61	101.94	101.98	102.56	104.92	110.05	111.72	103.81	104.84	103.16	107.58	106.46	103.83	104.4	108.37	108.44	104.61	110.94	109.75	103.31	102.06
101.51	109.24	104.94	105.61	104.38	104.7	105.89	106.82	104.78	105.04	100.93	104.29	110.46	105.21	105.01	103.07	105.9	103.54	104.05	109.79	107.24	108.19	103.16	102.94	108.59	101.22	105.65	104.2	108.7	105.13	107.13	105.61	102.8	108.57	108.39	102.52	101.61	107.22	100.19	104.72	101.08	101.17	108.84	100.62	100.98	109.4	106.66	107.73	107.26	106.77
101.93	102.31	101.77	101.74	94.404	95.956	103.54	98.702	96.385	103.67	97.217	97.021	91.201	103.43	98.199	105.42	100.22	101.84	103.38	101.71	109.56	102.98	98.028	102.56	104.7	100.24	103.57	105.3	98.809	100.2	103.72	102.93	97.587	101.93	103.29	98.847	101.52	98.3	102.82	102.57	101.48	101.56	101.19	100.55	98.964	97.032	103.37	99.853	102.77	102.58
106.24	99.755	104.87	110.28	105.41	102.95	105.77	108.79	104.93	117.31	107.49	109.36	108.69	105.58	111.69	101.28	104.49	103.95	97.103	111.29	113.08	114.14	102.48	108.27	108.26	102.82	103.73	103.29	110.95	106.15	108.35	110.26	107.74	108.77	114.49	105.61	106.08	104.86	114.52	109.36	105.65	108.47	111.31	104.94	106.32	111.35	105.99	106.87	107.58	106.09
105.39	104.02	108.52	100.81	107.64	109.33	100.21	106.83	104.76	106.41	106.35	101.14	105.45	107.71	105.88	97.931	106.96	102.99	105.23	111.15	104.71	104.75	102.02	107.06	107.41	103.99	100.8	106.05	106.85	106.26	100.44	105.55	107.37	114.89	102.97	99.052	98.624	106.16	102.23	102.16	106.28	114.6	107.24	104.23	105.44	106.89	102.48	109.45	102.37	104.36
107.93	107.81	98.231	102.6	108.19	100.38	105.59	106.96	107.49	109.06	105.08	109.04	105.79	112.46	103.73	101.07	104.03	108.73	103.82	108.09	106.72	105.05	104.67	100.01	102.06	97.131	102.64	109.44	106.89	105.62	104.75	105.21	102.17	107.18	104.93	95.028	103.63	106.46	101.63	101.6	102.44	100.95	105.15	105.98	110.24	102.3	110.85	103.93	106.46	97.541
112.22	109.8	110.39	114.5	111.85	104.8	113.93	106.34	112.65	113.36	110.57	117.19	112.81	112.89	112.05	118.16	110.42	113.33	110.97	111.55	110.42	108.65	109.21	106.91	104.18	113.97	109.56	113.08	115.58	107.82	117.46	109.4	108.45	107.06	110.06	111.35	109.68	112.7	105.51	112.89	109.59	111.66	109.39	112.26	104.57	110.21	109.31	106.32	106.57	111.26
106.41	105.58	105.61	107	105.91	105.5	104.68	102.8	103.65	105.81	106.06	100.18	101.25	106.93	105.97	103.63	109.9	107.78	101.03	103.37	104.93	105.87	101.31	102.36	109.3	107.83	99.068	104.09	105.38	113.17	103.56	105.09	100.96	106.26	107.14	99.729	107.95	101.26	106.49	99.931	105.85	102.94	101.97	101.87	103.94	104.76	106.71	107.24	102.89	108.85
110.68	106.19	104.71	99.962	109.28	105.39	105.08	100.08	110.27	106.98	106.77	113.21	103.6	106.52	99.237	107.03	101.93	107.18	104.95	100.45	99.007	108.82	103.51	106.75	105.53	109.87	105.78	109.53	104.65	106.37	107.73	103.57	99.079	103.7	103.35	99.868	109.15	103.48	110.04	106.64	104.68	107.37	107.59	105.29	107.44	106.84	102.65	99.411	101.05	104.56
103.56	100.1	108.58	102.17	102.16	109.75	102	98.884	101.72	102.96	100.53	111.56	103.97	101.24	101.98	103.97	107.95	101.87	109.24	104.93	101.05	104.89	101.83	103.13	103.09	106.77	108.32	104.83	106.49	103.62	100.41	101.47	105.69	103.72	103.35	106.29	101.3	106.67	100.46	108.93	102.1	101.69	102.68	107.89	102.04	102.49	107.07	103.62	104.28	104.15
105.68	106.38	105.64	115.72	115.22	109.77	109.84	108.61	109.46	113.55	108.29	110.15	108.53	103.96	116.81	107.89	107.71	107.39	110.19	115.76	106.56	113.7	112.77	106.24	110.38	111.05	111.16	107.81	107.85	123.05	111.45	106.51	106.83	102.2	110.5	113.12	111.44	111.24	118.03	110.78	104.5	105.02	105.29	106.2	105.17	113.19	107.39	106.33	110.02	108.82
107.99	101.9	110.25	107.76	108	105.53	110.22	102.14	101.97	104.57	105.98	104.68	108.41	106.2	100.55	106.61	103.18	104.98	107.16	104.2	105.43	105.71	110.32	107.69	103.92	101.57	104.26	103.53	109.33	109.31	103.73	101.76	105.65	107.38	106.03	105.21	110.19	104.01	104.4	111.7	109.47	108.9	103.9	104.43	111.17	113.35	108.71	108.98	100.53	99.218
117.24	114.37	114.95	114.97	116.74	123	118.57	117.04	113.62	116.21	114.95	117.75	111.58	118.84	119.43	117.65	113.51	116.25	112.78	115	118.38	111.98	114.59	121.17	116.32	112.62	114.29	116.32	122.15	115.71	124.49	113.78	119.11	112.9	117.66	115.9	115.54	115.15	106.48	115.44	113.79	119.9	111.8	109.59	117.5	116.32	119.76	108.74	120.15	116.15
115.76	112.36	113.55	110.08	116.71	116.4	109.86	114.99	110.33	120.73	110.65	113.33	113.92	109.07	106.49	110.95	109.2	110.74	115.69	113.97	106.88	113.35	111.44	113.94	109.19	110.2	112.14	113.02	114.98	105.13	115.74	111.17	112.23	108.53	111.48	111.27	107.46	108.56	107.45	110.53	112.45	112.03	108.56	112.33	107.93	110.44	119.88	113.44	117.24	109.81
109.4	106.18	108.07	104.86	108.63	110.44	107.74	109.04	111	107.47	106.68	105.37	115.12	104.35	110.68	110.49	106.29	108.77	103.86	109.72	109.5	109.06	106.83	111.57	106.34	113.22	113.4	103.35	108.07	111.9	111.45	111.26	113.51	110.29	105.79	106.61	108.12	104.81	107.07	104.92	108.59	102.01	109.31	107.19	104.95	103.81	107.96	103.44	106.54	102.84
99.04	107.25	107.1	100.71	109.16	104.33	105.59	101.94	108.62	100.46	108.64	103.74	105.94	105.54	103.55	107.01	93.352	111.43	107.21	108.27	102.19	110.88	109.29	106.14	105.65	104.79	104.44	106.06	110.27	107.3	97.773	100.59	107.83	107.92	102.97	108.95	101.74	104.93	106.04	108.72	105.71	103.81	110.02	101.18	99.275	100.39	101.64	96.545	101.49	112.98
105.64	103.69	105.08	104.35	105.11	95.677	105.22	104.92	100.02	99.772	102	101.23	96.323	101.57	100.43	96.894	102.89	98.605	104.64	100.77	103	101.29	102.96	103.82	97.542	107.65	97.86	99.979	99.377	98.949	95.769	101.91	97.827	97.693	94.447	101.02	95.202	99.321	102.73	103.86	103.56	101.95	100.2	98.437	102.08	94.187	104.15	103.41	97.595	97.141
106.92	104.26	111.85	105.63	107.4	103.72	100.15	110.61	103.67	103.8	107.84	102.73	107.6	99.962	104.63	106.87	99.794	97.988	102.62	101.94	104.55	98.644	103.84	108.64	102.21	105.3	109.51	102.34	104.85	99.836	102.57	107.28	99.784	99.099	110.18	106.22	111.82	103.19	108.1	111.32	106.99	110.37	113.34	108.04	111.36	108.09	102.82	106.95	103.14	105.28
103.42	103.89	102.01	100.42	106.94	106.21	103.28	106.64	106.59	101.09	106.22	113.59	105.05	101.21	108.56	99.295	101.19	112.59	110.06	106.34	104.78	105.36	104.73	104.06	109.1	109.89	100.92	104.12	111.16	104.96	107.64	103.26	103.69	106.72	112.13	106.97	104.94	100.86	104.08	104.33	104.94	101.11	106.74	102.58	106.32	106.66	103.11	99.911	107.62	103.19
105.59	109.69	108.79	103.7	108.08	99.039	100.37	105.94	106.28	100.84	102.77	100.02	98.821	96.939	106.67	101.28	107.11	98.297	107.34	101.54	108.7	109.73	109.41	107.42	97.423	105.47	105.39	116.26	106.36	97.314	105.1	105.85	108.31	104.16	102.97	104.4	99.595	109.64	110.31	109.31	104.31	105.72	106.12	104.7	105.4	100.95	98.667	109.03	107.13	104.75
109.91	113.03	112.6	110.02	107.12	108.1	102.51	104.68	110.96	110.22	107.14	110.97	103.49	111.92	109.5	108.7	116.84	111.33	111.92	106.59	116.72	112.41	114.05	114.77	107.16	109.52	105.61	113.99	114.05	111.72	112.88	112.89	108.31	115.23	107.95	111.78	109.53	106.35	110.76	109.46	112.63	111	110.23	114	110.69	111.14	110.98	105.68	111.76	111.79
106.96	102.32	105.19	106.95	107.42	105.15	108.81	104.53	106.63	105.48	105.87	103.26	104.99	110	106.35	101.55	102.96	104.54	101.2	105.13	99.599	103.82	104.05	107.45	99.263	104.74	106.86	104.77	103.41	105.71	104.28	101.6	109.7	103.34	101.46	102.19	98.226	98.033	105.99	108.56	104.51	105.55	107.76	108.33	98.094	105.38	107.63	106.76	107.4	102.04
107.07	102.8	104.89	102.05	108.25	104.2	108.11	106.2	110.47	108.33	104.38	106.18	105.38	103.99	105.21	107.3	102.06	106.21	104.34	116.15	104.32	98.767	102.75	100.14	105.94	110.46	108.56	109.54	113.02	107.21	104.85	107.02	103.77	104.41	97.691	106.03	107.94	104.92	103.24	101.6	106.01	107.26	110.88	105.23	101.48	103.47	106.16	100.5	107.32	107.23
107.32	118.36	114.9	112.56	113.64	108.21	111.46	119.75	114.52	112.9	107.18	105.13	115.25	109.91	107.27	108.96	108.77	109.21	109.04	115.42	108.55	113.72	109.11	115.34	114.8	108.67	106	114.98	112.69	108.48	103.95	107.66	113.01	108.28	109.14	111.92	115.23	112.27	117.3	113.39	113.76	108.61	114.81	110.42	109.08	109.2	111.74	110.78	111.7	109.3
105.91	106.73	103.89	105.1	107.41	98.208	114.4	108.5	105.18	100.33	104.21	112.69	101.87	106.4	107.66	100.9	105.81	107.75	104.15	110.97	108.9	107.86	109.39	104.47	104.24	116.64	111.48	106.85	107.26	101.67	107.27	100.87	106.05	104.69	106.17	101.94	100.04	107.39	103.48	104.6	104.05	108.31	107.93	113.88	106.89	106.99	103.49	108.72	108.37	105.23
110.82	110.76	113.1	109.51	103.34	113.76	108.86	106.25	110.41	110.15	108.04	111.97	111.88	111.37	105.21	114.02	106.66	109.88	103.98	106.01	110.69	116.07	108.34	109.51	108.67	101.56	112.18	105.17	109.27	110.16	106.94	113.78	111.11	111.74	113.13	111.3	108.66	111.15	113	109.18	111.1	107.34	108.96	108.31	109.7	114.78	111.2	107.18	113.25	113.5
104.66	102.41	106.82	104.71	105.08	106.12	102.81	100.47	105.38	112.78	108.88	105.93	106.35	112.6	103.91	107.88	104.98	102.08	107.34	106.22	104.71	107.23	107.46	110.77	108.88	99.305	102.02	103.41	99.606	107.96	105.62	107.31	96.932	102.7	104.03	105.71	109.76	106.46	112.27	106.13	109.52	101.16	106.95	98.462	114.76	109.67	114.47	109.03	103.13	105.73
114.68	108.31	103.41	103.25	106.71	102.18	111.87	106.9	111.49	105.53	107.57	104.83	100.81	105.02	112.65	106.57	101.69	110.13	105.53	107.08	107.84	105.97	109.27	110.77	104.72	106.05	110.28	98.379	104.56	105.26	94.793	112.71	102.6	103.2	103.33	104.56	112.31	101.91	115.81	111.32	105.46	95.513	106.69	105.81	104.17	102.83	106.35	103.21	103.3	104.25
108.19	102.66	108.02	104.98	104.35	106.82	101.1	104.86	107.55	106.21	108.39	109	111.24	106.92	99.415	102.82	102.41	103.75	104.13	107.3	104.9	105.21	100.43	99.348	102.55	103.09	95.793	98.037	103.01	103.98	107.18	104	104.97	100.85	109.13	109.7	104.75	107.96	103.85	109.13	107.55	108.98	100.78	109.38	107	106.48	103.13	104.96	107.89	101.21
109.3	108.7	101.74	104.93	106.86	109.32	107.8	108.39	106.24	100.37	109.32	101.37	105.87	111.63	106.07	102.34	108.93	106.7	107.32	101.89	109.43	104.64	108.4	110.21	108.28	98.201	102.79	110.01	100.51	112.24	104.41	106.99	108.97	107.21	103.08	104.79	108.26	106.22	107.55	106.58	105.61	104.1	109.88	107.5	104.3	108.86	110.78	112.88	106.82	110.94
105.66	103.69	105.01	103	106.62	104.16	101.93	106.65	113.14	108.81	104.68	100.12	110.5	108.87	110.79	108.54	100.64	99.472	110.47	103.01	97.638	107.44	103.94	103.71	101.96	105.05	100.99	110.67	104	109.57	102.66	105.21	106.22	99.975	107	102.51	105.52	105.01	103.5	101.25	101.75	102.59	106.11	102.29	106.49	103.88	105.83	101.25	108	103.57
105.83	105.97	105.86	103.48	105.17	107.01	105.28	109.29	112.93	109.09	106.77	97.637	103.67	98.826	105.48	103.98	104.78	109.67	106.23	105.06	100.52	111.62	105.97	105.84	106.71	109.73	101.92	115.72	107.21	103.46	105.93	110.64	109.03	107.5	100.5	102.5	102.13	107.73	110.77	102.64	105.89	106.57	112.41	105.48	102.18	102.49	107.95	104.34	107.22	107.11
105.99	100.9	108.27	98.916	105.41	108.09	97.587	104.83	99.008	101.95	101.9	110.38	103.13	109.3	100.05	107.93	104.5	101.43	107.78	100.79	101.49	104.04	102.08	98.216	97.664	108.41	104.45	105.33	103.91	104.46	98.725	101	105.08	100.05	106.33	100.07	108.04	101.5	108.07	105.45	106.64	107.82	99.964	101.15	102.09	101.04	108.46	102.66	99.693	99.462
109.29	111.02	115.01	107.72	119.13	111.29	115.2	108.56	111.51	114.41	115.85	110.17	107.53	112.4	117.78	102.58	103.02	113.49	111.12	109.54	116.28	110.87	111.07	108.6	107.38	109.19	111.76	111.43	112.81	114.64	102.2	106.42	111.99	107.45	111.14	107.57	107.46	112.42	103.72	110.6	118.51	109.86	114.78	112.66	108.3	112.95	103.95	121.2	116.4	115.75
109.33	105.98	108.16	108.65	112.91	106.92	104.78	110.41	109.29	110.57	108.47	111.01	114.41	112.55	110.59	106.81	111.48	119.05	108.2	116.96	106.95	111.84	108.51	116.51	107.29	115.87	115.33	111.88	111.3	116.73	113.68	115.49	113.31	113.16	113.49	113.9	118.5	108.33	112.21	105.66	108.32	114.14	115.92	109.26	107.73	111.8	118.7	113.19	114.53	111.48
103.39	104.77	108.81	105.31	108.36	102.9	101.18	100.35	100.92	106.76	108.21	101.18	106.71	106.27	104.83	105.72	108.02	109.07	101.98	107.59	101.1	105.23	108.95	109.23	106.4	102.27	100.99	114.47	107.35	104.84	96.664	109.9	104.03	106.86	105.18	104.7	107.67	106.64	108.87	96.999	110.29	102.14	104.55	106.67	103.46	100.41	103.99	110.57	110.98	105.37
106.67	103.29	104.17	94.195	101.02	104.37	105.7	110	106.05	101.27	100.29	107.03	105.32	108.14	108.76	115.18	101.45	104.26	104.95	102.43	108.28	99.288	100.22	105.82	99.729	101.78	99.438	100.08	103.43	103.94	105.86	100.4	102.93	106.4	109.03	105.73	115.1	103.88	104.69	106.03	103.58	106.79	108.78	107.42	98.761	106.4	101.93	102.63	105.61	107.87
103.23	110.64	101.95	111.02	103.17	108.45	99.849	108.48	101.02	104.64	104.13	102.49	110.35	101.99	111.04	104.43	103.38	106.38	104.58	110.18	108.5	109.07	106.22	106.67	106.25	104.92	106.57	108.38	104.92	108.71	104.7	108.78	106.37	108.7	103.19	111.78	110.92	109.36	108.49	108.83	112.6	104.4	107.93	104.8	111.8	105.03	104.15	108.65	98.605	106.35
104.77	94.003	96.544	100.9	98.33	102.7	101.39	102.66	106.36	96.266	94.967	107.55	98.181	103.93	97.872	97.568	102.98	101.76	105.13	104.23	98.998	99.404	98.458	106.48	98.779	97.103	99.902	98.294	96.186	100.06	99.908	99.736	96.591	99.062	101.7	101.7	100.9	108.94	100.41	100.63	100.36	100.16	97.865	100.88	101.41	105.03	103.52	100.34	96.78	103.22
112.78	112.39	106.8	105.9	106.37	112.02	109.45	114.02	106.98	109.5	110.94	115.76	110.27	112.87	111.99	106.25	105.47	111.77	113.53	111.4	115.12	111.73	111.63	103.95	110.51	108.71	119.07	108.16	110.82	111.44	105.03	118.22	110.24	104.91	101.67	102.74	104.69	111.1	105.69	110.65	108.12	110.69	114.64	114.61	113.78	112.09	109.65	110.77	105.33	109.35
104.62	105.73	105.84	107.53	107.24	107.82	108.86	110.55	103.78	104.07	100.9	107.55	107.6	109.44	107.69	105.39	99.602	107.15	105.2	113.48	112.16	111.78	104.42	103.52	105.54	112.02	108.4	105.36	101.01	106.35	109.26	109.15	106.72	109.89	104.3	108.7	107.52	110.23	108.12	104.59	108.51	104.6	101.8	103.88	104.01	104.17	105.86	105.69	108.83	110.06
99.153	99.675	106.18	97.505	107.17	104.33	104.58	103.23	101.08	99.421	100.9	107.23	100.98	104.89	102.77	112.25	103.55	105.4	102.03	101.5	107.99	107.29	100.1	105.96	95.949	103.3	102.61	103.54	103.06	114.02	105.56	101.99	101.28	105.27	104.79	98.997	103.38	105.81	106.87	110.52	99.056	106.88	104.09	104.9	106.44	104.06	109.66	96.001	101.56	106.41
107.5	106.34	105.04	104.26	107.21	110.23	106.89	109.85	106.51	99.357	111.45	103.73	103.66	102.55	113.52	111.13	104.78	109.3	107.91	108.1	107.81	111.65	103.06	102.57	98.21	102.1	104.39	106.78	101.87	104.22	105.07	105.8	113.07	103.58	101.07	107.55	111.85	106.28	109.38	107.13	95.216	109.34	100.18	102.38	104.4	102.53	108.65	102.29	108.19	103.98
114.89	113.86	112.82	111.99	114.96	110.99	111.96	115.6	116.68	109.7	110.48	107.49	112.9	110.37	114.43	114.11	118.51	113.12	111.98	114.06	114.09	108.69	113.75	107.97	113.27	112.26	115.59	110.66	113.3	111.5	110.88	103.41	109.81	115.68	111.8	114.07	111.35	111.42	112.75	112.45	112.25	113.51	117.22	108.61	115.79	117.04	113.04	111.72	113.75	108.68
98.546	113.23	102.03	101.55	105.72	98.673	104.94	102.5	103.92	103.67	99.015	100.15	95.856	99.162	99.614	95.86	103.13	98.957	100.67	95.73	101.09	100.28	101.71	102.19	102.14	100.82	101.9	107.18	102.33	102.69	106.17	105.45	100.2	103.19	99.464	98.224	102.73	104.34	93.684	103.47	103.01	98.397	107.4	99.835	106.84	107.68	102.92	100.91	98.224	96.653
113.36	113.77	112.88	113.82	109.93	114.89	109.8	107.34	116.96	106.14	118.76	111.96	114.09	110.56	116.34	106.37	112.47	115.37	106.97	109.39	109.29	110.7	107.35	111.15	112.02	112.18	117.26	110.92	112.59	117.69	111.56	113.44	111.72	110.95	112.96	109.13	111.63	110.73	111.4	113.37	105.94	108.95	109.23	109.4	112.17	110.46	108.04	106.8	110.73	115.25
106.29	106.56	110.78	108.84	109.84	108.99	103.09	108.51	118.22	109.48	106.94	115.32	109.07	105.5	107.84	112.91	108.01	104.62	107.5	107.82	108.44	119.14	109.88	111.03	113.63	104.92	116.03	107.31	114.78	118.09	113	112.42	111.32	113.44	107.04	108.14	111.66	116.42	104.1	108.73	109.03	112.8	114.6	116.22	112.12	115.35	108.74	111.78	113.77	107.86
114.4	111.09	110.18	110.6	115.13	112.29	114.08	108.48	119.99	106.27	112.42	113.11	106.72	113.81	105.1	112.89	111.5	115.73	107.28	105.51	106.63	109.24	116.63	116.65	111.1	117.92	114.95	113.01	112.17	102.55	110.04	116.58	111.31	112.76	112.84	112.05	114	117.62	111.39	117.32	113.83	111.16	113.26	104.29	117.49	118.47	114.42	111.35	112.13	108.94
113.71	106.76	114.49	111.57	111.32	104.41	114.43	109.3	109.32	106.71	114.65	105.95	114.19	112.8	108.56	113.11	108.44	104.39	114.94	111.89	108.28	111.33	114.27	108.2	115.96	109.5	111.11	103.4	111.97	112.88	106.87	114.21	112.3	107.27	111.32	104.28	110.12	108.77	114.63	118.36	115.23	109.51	114.11	110.77	112.69	108.32	110.36	114.36	110.73	109.19
98.121	102.39	101.9	103.82	100.1	96.21	100.07	96.103	98.699	101.8	107.26	93.381	100.43	100.37	92.6	102.09	95.672	99.702	101.07	104.11	90.876	95.779	104.27	100.17	103.1	102.74	103.29	98.823	102.72	96.899	99.623	96.243	103.99	98.193	98.183	99.051	102.46	96.601	105.53	107.32	101.82	100.13	90.561	98.093	102.15	100.59	100.01	103.09	99.828	106.46
106.15	106.97	101.18	106.87	105.25	103.89	108.73	105.88	110.84	111.34	108.54	100.77	105.5	105.87	106.16	102.38	108.25	106.59	103.53	114.28	109.49	104.87	108.98	108.05	105.77	99.66	105.96	99.235	105.6	105.96	102.76	103.87	108.65	106.2	103.66	100.31	103.89	107.3	102.7	102.01	109.85	102.5	108.78	105.52	108.32	102.02	106.24	101.37	105	104.15
102.97	97.479	100.52	106.18	108.98	112.24	104.57	107.92	104.13	105.53	102.43	107.77	102.08	106.72	107.51	107.47	106.13	100.16	104	102.17	111.28	105.67	109.28	100.7	102.43	107.33	104.16	110.5	108.06	106.83	108.76	107.13	108.25	103.37	106.5	104.96	106.54	106.32	107.37	110.83	103.77	106.06	108.16	105.59	99.649	106.19	106.98	104.18	108.45	111.8
105.5	107.95	110.89	116.88	108.08	108.86	111.84	114.01	107.65	114.17	114.9	112.01	109.69	102.92	108.05	113.49	110.57	107.16	110.45	116.35	114.18	103.9	113.63	111.82	111.64	106.24	115.44	109.19	107.67	111.79	112.07	106.96	104.65	109.56	109.5	109.8	109.33	109.96	112.22	105.98	110.8	109.23	107.98	104.36	107.83	109.26	107.37	117.38	108.41	111.9
104.43	111.17	101.22	102.39	110.97	106.43	104.85	108.34	99.614	101.62	98.177	102.62	102.94	103.81	107.39	99.401	109.76	105.2	109.98	98.887	106.21	102.98	106.03	106.65	104.92	103.37	110.81	108.9	100.21	104.09	101.32	101.74	101.19	108.52	98.828	107.65	109.28	105.49	102.81	103.71	103.73	105.97	101.4	104.96	107.98	96.725	100.79	108.21	101.6	100.99
102.83	107.19	110.73	103	102.6	112.04	108.62	107.9	103.13	108.65	103.56	102.61	104.32	105.74	104.27	107.01	108.16	103.46	105.25	100.56	104.23	107.92	114	102.79	108.11	109.61	105.59	111.61	111.1	109.92	101.8	101.22	103.44	111.31	107.1	108.3	102.75	106.78	103.27	103.58	104.4	106.14	104.87	100.11	102.47	96.88	105.96	107.43	110.25	98.832
101.09	103.99	105.15	106.93	103.6	104.19	104.49	107.89	105.57	106.46	106.39	104.03	111	103.36	100.49	106.5	102.84	107.97	106.25	105.03	97.895	104.92	108.7	106.79	106.13	106.21	108.75	104.5	92.517	103.22	98.331	102.45	112.8	102.59	104.25	104.95	104.43	107.79	108.13	104.27	110.43	101.62	103.56	107.27	105.79	102.66	103.95	100.96	100.83	108.02
105.99	106.78	106.16	108.48	108.49	104.93	102.64	104.11	105.78	105.36	106.63	103.91	102.26	101.41	113.69	104.72	104.96	108.78	102.6	103.52	100.2	106.29	105.62	104.69	105.82	105.24	113.17	104.68	109.95	105.47	111.95	108.05	111.72	108.63	105.6	102.04	107.66	105.96	112.09	104.28	112.23	100.5	101.69	109.06	95.224	104.67	109.83	105.42	100.42	111.73
107.8	101	99.239	104.26	104.93	98.831	102.87	114.27	104.79	108.55	100.34	103.3	110.69	107.58	100.52	110.6	104.97	105.32	99.561	103.92	100.37	98.878	106.3	101.35	103.28	100.54	102.4	113.05	104.4	102.89	102.61	108.11	107.76	103.63	112.78	106.06	107.86	111.07	107.95	107.44	100.53	103.46	105.78	108.73	105.03	103.67	109.82	101.5	103.24	113.56
109.71	98.712	108.25	100.65	109.37	111.59	102.21	101.6	108.56	109.91	101.8	103.32	110.44	106.79	105.56	110.4	105.85	104.07	103.87	109.79	105.43	103.97	102.95	106.55	106.29	110.11	107.86	101.13	104.49	103.69	109.47	109.81	107.76	106.75	112.38	104.11	104.65	104.1	105.44	102.62	109.39	104.1	102.05	104.43	105.89	106.06	112.48	111.99	106.06	105.63
100.91	98.449	102.13	94.74	101.07	99.409	99.233	98.17	97.515	99.718	106.91	98.208	98.937	98.925	100.35	105.25	96.251	98.097	93.935	97.43	101.24	94.521	101.65	100.33	101.92	96.921	95.922	96.533	100.45	100.21	101.78	99.447	99.412	101.82	102.25	93.871	102.07	97.826	97.352	107.37	97.191	98.596	103.69	95.246	100.26	94.321	100.47	96.967	101.8	99.747
112.11	107.91	113.37	112.94	108.56	112.83	115.26	106.76	113.62	113.74	112.94	113.08	109.39	113.34	115.25	120.39	112.09	113.61	110.66	108.07	107.04	104.06	110.16	106.27	112.01	113.26	114.89	111.86	115.73	120.21	110.11	112.26	114.67	112.11	110.83	106.68	109.64	113.66	110.62	116.43	110.23	109.48	114.36	108.17	114.52	109.45	109.11	107.25	110.82	105.97
115.3	108.37	114.66	115.99	105.33	108.96	112.29	110.56	104.54	109.53	105.33	110.67	105.61	109.06	107.54	112.48	113.47	102.15	114.82	112.57	105.29	116.78	111.14	113.66	110.26	107.4	107.27	112.79	106.4	109.21	113.8	116.22	106.3	107.87	111.81	112.81	112.71	109.63	114	106.17	104.72	108.14	103.87	107.27	107.81	106.63	111.84	115.06	111.59	109.18
115.05	111.9	110.92	114.81	113.99	112.05	109.92	109.37	116.41	112.66	116.11	113.12	110.5	110.38	110.26	108.63	109.04	112.45	110.73	117.82	109.44	115.21	112.97	110.8	118.29	112.07	118.64	111.89	112.01	113.64	123.4	114.1	113.95	110.7	116.74	116.79	112.04	111.35	113.23	114.29	117.39	114.08	116.68	111.07	115.49	113.21	110.27	118.76	113.46	108.98
111.7	109.26	114.65	108.42	104.46	109.66	113.08	108.96	110.38	118.16	102.19	115.69	106.16	115.06	107.67	109.32	112.25	110.75	113.66	104.06	111.32	106.45	113.86	108.35	108.28	108.85	107.51	112.1	111.41	105.14	107.52	109.39	116.02	109.25	110.74	115.1	107.21	112.96	105.48	104.07	109.28	109.58	110.48	109.24	106.67	108.66	107.78	109.15	109.45	109.5
117.68	116.35	118.11	117.25	115.67	114.49	112.11	109.49	113.48	112.45	107.63	114.59	106.09	108.36	113.68	108.55	114.07	112.72	110.13	111.74	115.12	118.02	110.82	112.68	113.27	108.17	115.49	117.45	112.74	114.63	114.97	113.23	110.01	108.64	111.58	107.43	111.94	108.06	107.85	107.95	114.7	106.97	113.52	109.06	114.43	110.53	114.65	116.41	117.66	110.51
105.43	107.53	106.57	109.18	109.62	111.68	106.03	111.4	107.94	116.07	114.83	102.88	109.24	106.15	111.89	113.05	112.03	109	109.37	109.86	112.68	110.76	106.13	111.11	109.96	112.43	108.38	113.96	107.74	107.32	103.53	110.93	107.53	109.53	111.28	108.11	106.77	105.93	108.28	109.3	111.36	110.15	108.32	115.73	115.16	111.59	103.61	112.09	108.45	106.79
107.11	108.97	101.75	106.08	103.92	103.17	104.76	105.42	108.76	104.1	107.49	100.8	109.85	103.14	104.13	103.71	112.67	107.65	99.111	110.03	98.891	107.42	110.23	110.04	105.71	108.3	104.69	106.62	105.65	107.42	101.36	98.547	108.12	108.92	106.35	107.63	107.25	110.81	117.16	109.03	108.51	108.1	106.66	106.92	109.08	109.78	105.27	110.02	114.37	106.56
111.03	105.63	103.66	105.94	102.42	104.79	101.42	100.33	106.8	100.94	108.32	108.77	110.66	102.22	101.79	109.43	104.15	103.41	108.86	105.79	101.11	102.19	100.39	107.76	105.15	105.03	104.21	102.12	102.25	106.18	109.1	95.542	109.8	107.79	104.23	109.45	106.96	112.22	105.69	105.51	99.565	102.59	108.82	108.42	108.81	103.32	105.12	103.19	106.44	101.7
104.99	105.36	118.45	111.19	113.93	110.65	114.79	109.24	105.12	109.5	111.06	109.44	114.43	113.54	112.14	113.36	109.7	107.91	111.74	107.93	111.82	113.53	114.68	116.59	109.74	110.11	113.04	116.68	113.5	106.9	108.48	111.76	107.1	109.11	109.25	117.94	112.88	108.56	114.8	106.07	110.35	105.11	111.72	113.61	109.88	110.8	115.3	109.2	110.14	110.28
103.02	108.55	104.56	107.35	104.39	107.87	103.83	105.82	106.98	102.29	107.01	96.911	103.54	106.72	104.41	107.16	103.78	99.767	97.592	101.64	101.38	105.07	102.5	105.04	100.83	103.47	106.12	107.74	98.657	100.02	116.06	102.92	102	102.56	100.27	103.34	102.63	109.31	107.5	103.82	103.67	104.69	107.12	106.44	102.15	110.58	106.41	104.73	109.52	100.76
111.61	106.09	110.98	111.2	114.93	102	100.22	113.92	100.32	106.37	104.22	109.51	106.82	102.56	111.22	110.29	104.73	102.83	108.44	110.11	105.8	107.36	102.77	103.08	101.85	107.56	107.64	111.7	105.43	103.32	114.03	103.51	108.03	106.07	111.86	105.2	109.35	103.49	101.58	109.69	104.55	104.65	101.23	106.63	108.63	110.34	110.02	110.02	112.51	104.63
112.64	108.91	109.18	107.66	109.67	108.67	116.03	108.21	110.88	105.71	113.04	111.64	117.49	112.5	109	115.9	111.54	111.46	113.42	115.35	108.75	108.3	113.94	103.82	115.51	118.96	113.2	108.12	107.67	111.39	116.38	109.19	110.99	122.2	109.2	112.01	115.73	113.62	118.59	112.97	112.05	118.93	112.6	113.75	116.34	110.15	119.34	110.93	111.68	108.09
97.03	99.649	101.4	96.381	103.81	104.85	103.63	99.409	103.13	100.07	102.18	105.1	101.17	102.12	106.11	104.48	106.69	105.11	98.713	104.49	101.36	98.191	98.024	100.9	97.174	96.851	103.59	106.98	102.48	94.93	108.35	101.45	106.02	98.678	97.594	104.35	99.982	97.559	105.37	98.138	102.87	99.909	100.1	103.58	99.337	100.34	100.3	99.677	103.58	104.42
110.35	123.57	120.59	117.16	122.31	117.04	114.26	116.64	121.31	118.36	121.89	112.53	119.22	114.84	113.71	122.09	120.11	117.11	118.88	115.06	113.38	116.89	120.65	118.36	117.17	114.9	117.97	120.25	117.56	120.42	123.47	111.58	122.27	123.51	119.96	116.2	112.78	109.27	116.76	111.56	113.98	118.9	117.62	118.34	113.38	120.01	119.9	118.34	118.24	117.46
101.36	104.63	102.8	107.37	106.36	98.82	106.62	100.89	104.65	107.04	107.04	106.09	101.37	104.01	109.18	107.95	112.7	103.55	97.842	101.29	106.62	110.81	109.62	102.34	101.34	99.267	105.64	109.52	104.79	107.29	104.15	102.43	99.673	104.18	100.86	97.852	105.2	104.08	99.675	105.4	110.12	103.86	103.1	98.669	101.28	101.05	99.259	113.84	112.29	100.14
101.08	108.23	102.85	99.635	100.32	103.22	106	103.56	103.87	108.89	102.22	103.15	105.02	93.774	103.91	98.935	103.51	107.01	100.34	105.39	107.91	102.64	104.8	108.83	102.86	104.11	108.94	99.837	99.47	104.59	101.68	102.5	104.52	103.77	109.9	108.33	101.95	102.04	109.6	102.99	108.96	107.31	113.03	102.76	106.36	98.679	101.91	103.76	109.25	101.42
107.43	103.12	104.64	108.49	102.64	106.09	102.59	108.01	102.15	101.15	109.54	101.73	106.19	106.72	101.89	103.73	104.13	104.07	104.51	103.46	103.45	113	104.94	109.03	114.7	105.07	104.76	114.36	101.13	105.28	106.67	105.06	105.74	98.208	106.57	108.01	104.83	102.27	107.57	103.38	108.59	110.16	101.32	107.11	101.01	107.39	105.73	106.51	102.14	105.85
105.3	102.42	102.95	111.22	106.62	102.67	98.725	106.51	102.18	104.48	107.17	108.73	108.39	103.42	105.92	105.76	110.86	99.107	107.31	109.64	100.7	100.45	96.05	110.47	106.45	105.88	105.37	108.68	109.11	106.58	115.42	106.14	106.78	106.1	111.07	101.71	107.7	102.33	109.43	104.72	105.98	103.27	105.42	102.39	105.08	100.4	102.5	103.54	104.85	106.52
107.03	112.83	117.53	112.32	108.9	109.86	107.07	107.95	113.28	111.76	115.31	109.26	111.92	109.41	112.07	108.59	112.37	112.27	107.88	117.96	120.95	111.63	113.91	113.6	115.47	118.29	112.97	115.66	110.8	115.11	113.38	115.36	109.12	120.15	115.74	119.4	109.19	111.69	114.35	117	109.85	113.17	117.02	114.28	110.86	116.62	112.64	110.17	114.51	116.69
101.19	97.476	96.492	103.38	91.399	101.16	94.374	104.07	96.891	102.11	104.2	97.773	100.68	106.23	99.164	95.58	95.418	99.6	95.478	97.627	100.44	101.09	103.58	99.254	101.31	103.46	103.54	98.965	99	91.429	98.108	98.865	100.83	93.532	100.93	96.416	100.42	101.37	99.239	98.929	98.412	98.125	94.905	103.22	99.102	108.25	98.938	104.37	97.709	97.912
105.53	102.19	94.421	89.946	100.78	100.08	96.357	108.33	105.66	99.603	98.574	96.157	98.463	100.84	97.303	105.94	99.782	100.46	97.449	100.21	101.87	100.74	97.015	101.33	100.08	101.33	101.35	95.709	90.503	103.79	101.74	95.936	108.28	99.943	101.74	99.367	94.386	101.13	91.92	96.154	100.74	100.44	106.76	104.3	97.515	97.668	97.841	100.96	96.034	98.335
104.13	108.58	101.05	99.759	107.54	106.38	105.3	110.6	107.22	104.92	107.27	106.65	104.45	102.17	100.6	107.89	105.57	100.28	110.87	105.69	111.07	99.91	111.6	106	109.53	109.72	103.73	104.35	101.5	102.25	103.74	108.63	103.02	102.43	106.62	103.71	103	110.8	103.35	115.3	107.87	109.09	105.53	106.03	102.66	109.86	105.49	105.26	100.55	101.46
105.09	102.94	105.74	108.16	99.643	103.32	102.91	107.97	99.497	107.11	108.46	104.27	103.09	105	99.445	104.07	105.56	102.8	106.87	112.04	105.43	104.38	106.91	111.76	106.47	101.08	103.08	103.36	106.13	112.07	101.3	105.78	106.33	104	104.61	105.01	106.18	102.23	105.88	109.19	102.88	102.65	104.16	102.86	101.3	107.08	100.98	108.28	105.74	111.47
98.56	101.09	103.51	106.26	97.33	107.45	104.73	92.325	105.59	106.49	97.591	101.96	102.5	101.08	101.24	108.36	106.03	111.82	102.87	107.89	105.42	101.49	101.47	106.07	107.39	107.27	104.91	105.46	103.64	101.24	107.4	102.79	104.59	103.57	107.11	105.43	103.55	105.62	104.28	101.31	109.32	105.28	104.13	101.99	109.39	107.8	106.97	106.15	105.68	106.36
117.25	115.96	112.88	111.4	111.36	108.48	106.23	112.48	120.07	114.84	114.1	106.97	114.18	109.22	110.85	111.72	115.29	116.12	109.11	109.92	111.78	112.25	107.34	116.6	113.86	116	109.45	115.1	104.48	113.79	108.84	107.29	114.48	105.48	111.25	111.14	115.68	108.98	116.11	114.99	103.29	118.8	106.85	115	116.89	114.78	108.87	106.05	113.34	109.85
101.53	106.39	103.08	100.46	107.5	110.11	107.28	110.05	104.04	107.12	108.6	102.55	98.721	105.19	97.219	106.25	106.14	104.5	104.64	112.66	108.79	100.33	104.65	101.88	105.21	105.47	106.22	110.73	110.32	98.91	102.83	101.88	101.9	108.13	107.1	103.43	105.21	100.27	107.17	107.89	109.35	103.37	107.03	104.32	104.28	108.18	105.5	107.25	105.64	106.92
98.906	103.19	102.02	102.99	102.69	108.66	105.94	100.99	103.85	103.83	103.38	107.3	106.67	104.37	101.33	104.71	106.54	110.83	108.78	106.38	104.69	111.62	106.71	110.6	103.5	106.49	104.31	106.65	103.28	106.24	104.04	103.26	106.58	108.79	109.81	109.27	106.6	102.76	109.61	106.31	99.721	109.33	100.06	105.78	112.3	109.64	104.83	103.74	110.34	100.36
112.09	110.77	112.33	107.38	112.23	113.58	109.15	107.39	108.78	110.82	112.25	110.14	118.96	109.1	110.21	109.79	117.64	111.69	114.76	114.36	115.39	111.06	109.05	107.16	119.23	115.99	109.35	106.76	107.57	109.77	112.48	107.58	113.88	106.6	111.57	114.7	110.62	114.67	108.3	107.58	112.19	104.26	109.81	108.05	111.41	108.82	107.86	115.48	111.22	114.83
111.35	116.78	111.13	111.53	111.3	112.85	112.92	104.95	110.15	115.58	109.56	112	113.59	113.71	111.57	112.86	109.09	104.48	113.44	104.79	112.62	107.5	111.07	111.64	111.46	116.3	106.43	110	110.45	119.87	110.16	111.58	110.07	113.53	107.26	111.07	110.59	111.27	111.29	110.48	111.53	109.07	113.58	110.49	115.84	111.82	112.31	113.13	111.97	110.02
105.83	108.84	115.98	105.73	114.98	116	110.09	109.12	111.76	114.09	112.69	104.59	109.33	108.16	112.85	110.37	111.92	113.68	109.19	109.57	113.24	109.84	107.44	112.75	112.23	110.86	113.47	112.08	114	111.02	108.8	109.91	115.9	106.68	112.7	115.45	110.56	111.02	105.23	110.28	112.29	117.71	106.32	111.03	108.62	115.05	113.86	103.93	109.16	114.83
106.03	105.03	101.81	104.58	102.5	108.69	106.13	111.75	103.28	107.06	105.56	112.88	109.51	104.08	103.13	103.99	105.94	105.41	101.91	103	107.99	99.855	104.12	102.23	106.84	108.04	105.7	110.58	106.8	101.36	98.696	101.22	106.92	106.96	107.06	107.01	106.14	104.84	106.47	103.19	105.96	108.97	102.27	103.17	116.44	103.15	111.86	108.3	104.02	111.59
107.91	103.82	106.27	107.72	111.12	110.09	106.55	101.77	108.49	106.09	103.44	99.127	104.13	103.18	103.23	106.7	102.96	110.86	112.7	102.04	106.53	102.57	107.96	105.57	107.97	100.31	108.64	101.59	109.77	111.69	107.71	108.27	100.44	101.51	104.08	111.72	107.49	106.23	102.24	100.98	105.52	106.6	109.58	103.1	111.45	109.36	102.3	107.81	104.91	101.06
113.66	111.1	104.07	118.92	114.26	113.69	105.9	109.93	113.34	108.96	109.1	113.65	107.33	113.53	105.02	111.28	114.7	105.93	109.44	118.35	108.09	109.81	117.61	114.54	115.85	106.98	115.98	116.04	113.56	111.7	111.25	115.37	112.47	114	111.93	108.8	121.97	112.97	111.33	112.4	112.09	111.93	111.72	112.97	108.67	108.12	115.25	110.51	109.47	112.81
101.27	97.759	99.904	97.723	100.5	109.69	101.47	102.05	91.511	106.3	94.896	105.06	101.38	101.98	102.91	97.794	106.12	108.38	99.903	99.733	95.931	101.18	104.75	103.68	98.248	97.344	95.817	103.11	95.66	100.84	107.49	107.52	96.364	100.31	98.387	97.568	100.38	98.025	100.93	95.254	103.66	99.997	101.95	102.62	95.182	100.71	103.89	103.52	99.483	100.62
112.24	110.94	113.14	112.41	110.61	112.46	112.68	115.17	111.41	116.99	111.93	106.9	114.92	113.26	107.63	113.21	111.68	114.84	119.9	118.94	111.03	117.41	117.68	114.13	122.46	112.91	116.73	120.24	111.28	114.64	115.93	112.16	112.4	107.4	115.26	106.53	110.69	114.17	114.69	107.63	109.82	109.35	110.6	105.84	113.29	118.66	116.6	107.26	116.56	112.21
124.41	112.83	114.96	116.93	118.29	118.31	117.46	120.9	110.01	111.41	109.57	117.04	114.05	113.7	108.18	118.52	116.3	115.95	119.05	117	114.71	116.06	115.88	119.55	117.22	118.45	119.2	122.95	113.17	118.54	113.26	113.51	112.85	119.07	123.39	117.46	121.27	119.16	116.9	119.99	116.05	114.88	116.16	117.81	113.71	112.51	118.37	111.42	123.63	116.29
115.6	119.74	116.41	118.11	113.59	113.5	110.87	115.76	115.69	110.8	119.06	117.25	110.82	113.31	112.35	112	113.86	115.55	112.4	112.98	113.2	114.31	122.7	112.47	108.46	106.48	111.41	111.53	107.31	111.07	117.91	112.09	113.77	110.86	111.55	113.81	110.99	109.44	113.25	111.77	114.21	111.81	114.86	112.99	108.92	105.71	111.99	109.22	112.37	119.74
108.11	107.86	114.17	110.93	114.79	114.07	108.34	107.93	111.73	113.21	113.46	111.64	114.89	111.09	108.79	114.69	113.53	117.37	112.24	112.02	110.35	114.41	107.45	116.01	109.19	112.64	109.43	113.57	112.58	110.23	107.22	115.42	113.2	110.06	118.82	114.6	112.51	107.2	116.15	107.73	108.67	109.95	113.02	117.78	112.55	114.6	112.89	112.37	109.34	111.27
107.26	107.33	102.1	102.77	101.42	108.82	109.74	103.54	99.95	107.97	104.37	109.41	101.23	107.79	110.51	104.72	111.41	105.09	111.95	112.56	104.43	106.65	102.38	107.24	112.02	106.22	119.13	104.38	106.33	106.62	107.05	107.4	110.25	108.8	106.86	101.62	102.96	108.1	107.7	102.9	102.19	108.15	112.13	108.08	102.54	107.71	108.09	100.23	106.27	108.29
114.91	102.14	109.56	105.56	114.34	105.64	102.11	109.5	108.44	104.75	105.51	102.83	105.92	100.33	107.36	102.22	105.38	107.59	110.32	101.55	104.46	106.73	110.68	107.46	109.73	105.29	103.2	107.79	105.68	108.97	107.4	113.08	108.28	102.41	105.7	105.59	102.41	103.63	109.08	107.36	105.06	109.43	102.36	108.86	106.4	103.57	106.3	107.76	104.23	107.3
110.33	110.68	108.4	107.27	106.45	107.13	117.54	111.88	109.99	117.7	107.9	119.08	117.23	108.17	108.99	118.62	113.24	111.28	112.77	108.26	110.87	111.97	115.31	111.21	105.22	118.74	112.96	112.02	116.04	113.03	112.86	112.61	111.27	117.51	110.55	116.06	116.76	115.58	110.03	105.28	106.26	117.1	112.38	108.26	115.36	114.46	113.66	116.59	113.12	111.92
109.55	104.43	106.82	101.83	104.5	104.63	106.73	110.67	105.57	102.65	114.46	105.51	106.29	98.128	102.15	110.24	106.47	115.65	108.21	110.6	108.03	97.258	105.83	105.51	104.32	101.14	108.2	103.58	107.88	105.71	105.04	106.83	101.9	108.89	105.46	101.2	108.25	102.85	113.41	103.31	103.3	106.3	106.3	108.18	110.46	106.52	107.68	110.62	107.16	105.04
110.22	111.33	107.07	114.78	114.56	111.34	109.59	115.98	112.45	112.18	113.86	117.86	112.11	114.03	115.36	105.87	108.92	110.52	110.95	114.15	109.46	112.87	115.79	112.28	112.32	102.96	120.24	114.43	109.34	115.35	112.95	116.71	115.02	116.64	110.07	111.42	114.3	110.1	114.1	110.22	111.48	109.86	112.38	112.68	107.58	112.25	110.22	105.66	112.39	109.95
114.98	108.43	114.29	113.41	111.01	109.26	114.19	113.76	109.58	104.73	110.33	112.73	111.3	112.38	108.04	104.15	111.79	109.9	115.74	113.93	108	110.33	113.77	104.59	116.21	112.34	112.35	111.95	106.71	114.96	105.36	114.23	111.2	111.52	113.08	114.43	112.2	113.16	112.65	108.67	114.72	117.43	114.93	110.57	106.22	110.76	104.06	108.07	108.88	121.32
111.57	112.83	109.99	113.91	115.85	113.24	113.94	109.57	113.55	107.59	112.58	112.49	109.8	110.79	109.2	116.55	114.81	109.53	111.03	112.57	117.28	115.92	109.26	113.2	114.17	118.67	108.28	110.85	108.78	107.89	110.92	108.43	108.92	111.72	113.19	109.21	110.84	110.08	114.31	115.41	108.73	111.19	117.53	106.93	115.31	111.12	115.93	104.26	115.88	117.21
92.365	101.24	100.53	95.782	99.567	102.33	104.11	93.339	100.15	91.739	96.421	100.33	101.34	106.35	97.263	102.72	105.48	100.81	103.05	92.838	99.815	98.022	97.003	93.232	108.11	100.25	96.361	99.361	105.16	99.512	96.469	94.006	97.925	104.89	97.981	98.839	107.28	97.575	102.9	94.22	92.002	97.636	95.502	100.33	101.75	103.79	101.96	96.58	99.227	102.3
106.28	104.14	104.12	104.49	102.3	101.54	99.038	109.26	106.28	102.11	98.783	101.58	102.64	105.86	101.48	104.73	105.67	103.25	102.76	104.83	106.77	108.38	106.86	104.46	99.528	104.1	103.69	97.68	109.47	104.91	104.72	104.1	102.63	99.221	101.26	108.42	100.19	106.56	108.27	102.38	98.39	108.08	104.26	108.73	104.36	105.75	102.75	98.847	102.84	100.7
95.977	103.74	104.37	102.07	98.299	101.53	95.623	106.43	98.625	94.803	98.108	91.208	104.67	96.856	99.295	103.2	96.218	102.09	100.61	99.245	101.4	98.844	103.16	94.581	93.979	107.9	102.37	104.6	100.5	98.038	97.91	98.542	102.84	99.855	103.43	96.29	97.269	99.029	101.03	101.22	100.36	99.032	98.47	96.804	94.048	103.28	103.88	95.218	97.724	103.33
105.48	102.89	109.35	108.8	109.29	107.59	107.46	105.11	103.63	98.132	116.51	109.35	104.5	109.86	109.1	104.33	110.09	106.7	106.23	109.7	100.39	107.64	104.01	105.63	106.64	108.94	108.15	109.75	104.15	103.58	105.85	97.893	102.52	106.71	110.74	109.49	102.69	108.43	105.25	108.76	111.12	108.16	109.56	100.33	107.23	106.1	100.99	109.55	109.34	109.03
109.91	106.97	116.27	113.79	112.19	112.35	120.45	114.43	108.19	112.25	116.49	111.45	106.18	107.05	113.45	109.99	112.22	108.25	110.52	112.9	107.61	110.12	109.82	112.74	106.38	115.48	105.94	111.47	114.72	114.18	117.82	108.05	111.05	110.05	113.93	115.13	110.95	109.12	109.39	114.8	118.12	112.15	111.67	110.02	120.54	113.04	112.36	113.46	110.85	109.76
116.37	116.11	112.83	109.63	112.57	112.33	115.18	112.01	109.86	111.93	116.08	110.15	106.13	112.74	114.3	110.56	112.82	114.08	109.06	105.73	119.28	111.51	107.13	113.45	110.05	117.11	113.68	106.31	109.96	113.79	112.64	112.35	112.63	112.53	114.48	111.07	106.13	121.09	115.03	108.91	108.43	115.35	117.09	110.93	116.28	121.3	114.25	118.07	109.38	113.87
99.884	100.97	105.29	102.81	106.5	101.9	104.42	107.04	109.6	102.54	105.58	106.01	106.41	110.12	114.36	109.01	104.63	101.8	102.08	104.88	100.77	107.8	106.97	101.2	108.03	107.51	105.3	105.88	106.23	111.74	99.273	101.28	103.54	102.24	105.7	109.9	102.17	106.22	110.11	100.34	101.57	104.72	103.47	102.83	107.61	105.99	106.01	107.26	107.34	105.63
105.33	100.56	105.87	94.187	103.28	95.028	99.179	103.88	100.25	104.09	98.321	98.917	103.89	102.92	104.83	100.39	97.593	103.81	98.654	107.93	99.76	97.008	104.46	100	104.22	95.427	98.27	100.35	100.25	100.28	94.685	100.8	98.834	100.96	96.71	92.758	93.842	97.238	96.44	101.02	105.45	103.77	95.516	98.138	99.425	107.59	104.29	95.75	96.302	100.96
111.45	106.99	110.03	116.46	105.6	104.96	97.953	110.78	114.44	108.08	103.7	106.58	108.37	102.76	106.89	103.01	108.64	109.18	103.15	106.01	103.92	100.84	111.15	105.98	110.33	104.09	112.35	107.85	105.99	101.99	110.46	104.87	101.37	109.1	101.61	107.91	107.22	111.18	103.01	106.3	104.81	106.55	111.8	106.86	102.43	108.74	110.06	111.86	110.65	106.57
110.69	112.09	111.81	110.91	108.11	114.92	114.35	104.76	107.81	112.3	112.45	110.67	105.59	107.63	100.76	116.05	108.94	109.45	106.39	111.28	110.99	103.49	111.02	113.39	113.96	109.62	108.52	112.02	107.74	109.66	107.07	109.5	119.96	108.24	110.59	106.09	105.86	109.53	110.67	109.78	116.6	104.48	116.73	112.18	110.18	105.64	107.08	110.73	112.83	112.32
103.78	101.44	105.44	104.87	103.97	107.75	107.56	107.18	110.83	110.74	108.67	104.75	107	101.07	101.19	109.53	100.07	104.11	101.26	105.85	100.81	101.46	108.01	102.94	104.96	111.26	106.34	108.89	107.25	102.74	112.62	105.08	110.35	107.31	105.65	101.83	102.85	101.91	105.58	108.85	103.99	104.9	108.66	110.73	107.64	104.38	106.03	107.2	106.61	107.05
100.7	106.76	107.97	104.77	103	106.58	108.59	110.24	106	110.17	107.99	110.74	107.18	108.83	101.91	99.453	105.83	103.02	102.9	100	102.05	100.24	104.42	105.48	111.91	104.38	104.34	106.96	114.45	106.81	104.43	105.25	106.88	104.52	105.83	104.94	102.39	108.25	103.01	104.36	101.53	105.15	97.749	106.06	105.54	111.08	106.48	107.3	105.71	102.72
106.57	101.5	106.27	105.38	107.32	110.84	106.05	106.64	106.83	105.97	106.1	94.617	105.32	105.7	110.6	101.97	108.87	106.81	101.94	112.91	98.816	107.85	105.8	101.12	108.61	109.53	108.56	98.583	96.742	107.09	99.364	103.42	104.67	110.76	101.33	98.798	107.66	108.65	101.01	100.62	105.14	109.4	96.73	104.32	104.99	103.79	96.762	105.85	113.98	102.63
118.01	119.67	118.43	114.2	116.58	117.49	114.58	114.61	113.49	112.63	118.45	107.01	112.22	113.13	119.56	111.27	117.47	120.65	118.65	118.82	118.5	123.61	116.67	111.08	114.01	111.78	114.35	110.54	117.29	119.34	114.36	119.54	112.88	124.41	115.46	111.78	120.53	117.3	110.24	112.18	109.48	116.69	121.63	111.18	116.1	119.93	114.55	117.82	114.95	117.61
113.94	119.09	112.94	117.22	112.96	121.58	116.97	120.16	113.87	117.3	115.39	116.24	119.36	112.2	117.69	120.67	119.85	110.39	119.96	111.74	117.72	123.29	115.83	115.33	120.09	119.24	115.27	121.37	114.57	114.51	118.71	115.25	113.44	113.58	120.49	114.96	112.45	121.66	118.8	117.88	112.93	121.98	116.88	112	115.53	118.21	120.94	112.11	114.95	118.49
102.57	98.656	103.24	103.33	106.83	98.201	100.99	109.48	111.5	100.05	103.14	100.97	105.3	103.88	105.79	101.11	91.643	101.97	109.59	105.69	97.548	110.24	101.51	108.1	99.385	104.81	102.23	106.54	99.838	103.79	100.95	104.65	102.76	101.91	104.84	106.77	108.57	102.44	105.29	103.96	106.55	101.12	116.26	105.72	109.32	105.99	101.51	105.92	101.65	108.13
107.84	102.46	107.82	106.83	112.44	105.26	100.65	106.13	106.38	105.57	105.71	115.14	104.37	104.48	100.39	99.862	111.66	110.23	108.75	104.54	105.53	108.37	101.66	110.75	108.54	106.13	100.03	110.36	109.45	114.93	108.17	95.076	104.46	108.94	107.92	103.98	111.31	107.06	105.82	106.52	106.37	103.69	109.55	104.96	111.15	103.64	114.94	107.82	107.11	108.47
107.2	105.47	101.56	106.63	108.83	104.29	106.08	103.84	103.24	103.08	100.94	110.96	102.24	104.49	108.33	103.12	114.89	105.5	106.98	107.99	102.33	105.3	101.41	105.34	98.859	96.691	100.67	108.26	106.42	97.174	101.93	108.86	101.29	99.242	108.23	108.71	113.67	97.977	107.83	98.686	99.526	107.35	108.33	103.05	102.63	105.05	110.86	107.01	103.76	101.15
105.17	101.03	100.48	99.768	101.78	103.44	97.305	102.79	104.41	97.503	96.364	101.04	103.03	96.765	102.98	102.88	96.374	100.07	99.307	101.57	100.35	100.48	93.36	101.44	98.128	100.08	106.61	95.872	101.56	97.487	97.351	99.407	99.545	101.56	96.02	100.64	100.89	94.453	96.561	98.465	101.13	99.143	100.51	101.79	100.63	101.34	100.03	101.12	94.529	98.536
108.27	107.87	111.15	112.34	108.31	110.6	105.25	104.98	103.06	116.77	100.32	105.51	100.76	110.09	106.54	106.22	104.58	104.12	104.46	97.072	106.1	103.87	106	104.15	102.6	105.37	106.66	104.13	110.34	98.681	103.14	101.5	105.52	106.1	105.5	105.1	100.73	103.26	107.29	98.888	110.23	108.44	105.27	108.53	105.2	107.05	102.69	98.723	110.35	102.34
105.29	106.63	107.47	107.64	103.47	107.94	111.66	106.68	109.11	104.51	110.31	106.1	110.84	105.75	103.7	108.29	109.83	106.86	106.77	111.2	95.714	109.23	108.45	106.37	110.58	108.47	101.65	108.91	97.526	108.84	101.95	102.53	100.34	109.1	104.51	103.1	106.59	107.56	102.17	107.54	101.39	102.69	105.86	106.51	109.36	105.33	106.56	104.42	103.53	111.13
107.78	110.4	118.54	106.17	114.97	113.29	108.75	109.87	106.1	115.42	112.67	108.28	114.74	111.29	106.18	112.25	110.43	114.04	109.24	112.37	111.1	108.69	102.58	109.38	108.02	112.23	116.36	116.39	105.14	104.21	106.23	112.39	111.55	109.83	115.37	113.04	114.65	105.37	106.22	108.28	110.8	111.43	109.29	114.81	110.33	109.68	112.38	111.68	110.48	110.59
106.53	103.73	105.28	103.89	106.02	103.94	109.44	101.31	106.99	104.55	102.93	105.5	115.07	107.85	103.71	108.9	107.85	109.73	104.15	103.91	105.89	106.48	103.11	101.37	102.84	103.47	100.08	108.24	111.27	105.62	104.19	103.43	109.55	104.98	105.05	105.6	104.27	107.64	106.49	102.11	101.64	108.93	103.51	109.72	101.72	102.77	99.738	102.09	100.9	97.66
104.25	110.26	106.36	107.53	104.85	105.16	106.42	113.57	103.38	107.42	106.4	107.45	105.25	102.74	108.38	106.56	104.9	101.92	112.07	110.65	106.17	105.1	109.79	103.4	100.46	102.99	102.16	101.22	107.73	109.29	107.6	101.88	108.52	106	105.06	101.51	98.845	107.36	109.28	103.54	109.47	104.29	110.72	106.64	102.74	101.23	104.86	101.97	110.52	108.38
106.27	98.225	101.17	110.18	105.17	105.97	103.07	104.06	96.618	106.24	103.66	107.09	104.21	110.72	104.55	103.12	104.5	105.78	96.739	104.44	103.62	103.71	108.08	101.98	105.16	98.705	98.736	100.22	101.11	100.55	101.67	101.57	102.79	100.29	111.04	103.91	98.678	102.37	101.53	102.52	105.72	98.542	110.78	99.188	106.57	102.47	107.53	103.03	105	106.17
109.92	112.9	105.25	107.5	109.81	105.91	117.62	114.59	111.03	115.96	109.68	106.89	113.42	114.01	108.13	110.8	114.12	110.7	114.56	112.6	112.62	112.45	106.39	105.41	113.55	112.31	114.45	110.06	117.71	114.99	112.72	108.99	114.99	118.29	114.04	110.78	108.83	112.93	117.85	108.7	110.95	113.64	117.37	112.15	105.59	110.6	110.4	117.52	116.09	113.44
102.61	101.73	95.214	93.349	100.92	99.833	101.33	98.166	95.224	102.02	100.83	100.24	103.56	100.03	102.25	95.152	104.17	94.142	96.513	107.68	94.018	103.6	103.31	103.72	103.45	105.08	100.45	98.423	92.218	94.574	98.791	98.78	106.81	103.5	106.87	107.13	101.02	102.88	104.87	98.94	106.2	102.41	100.23	102.08	100.35	95.773	101.09	98.621	98.66	104.55
106.29	102.04	103.68	100.8	101.41	100.98	96.335	101.69	102.02	100.88	101.91	108.9	106.93	103.03	112.05	103.03	101.26	108.27	99.359	111.28	106.44	106.42	102.53	103.52	99.779	111.64	110.08	104.64	102.25	105.55	103.65	97.508	105.83	102.22	99.723	100.02	103.76	101.67	105.85	98.475	108.74	104.67	104.38	106.73	99.701	101.6	100.13	103.48	104.93	109.91
102.12	93.643	102.84	97.586	95.003	100.28	99.199	97.249	106.59	102.21	99.779	103.31	99.114	100.83	93.068	98.603	102.09	99.612	100.62	101.94	93.126	95.368	98.677	99.935	96.873	99.441	103.71	99.506	104.04	103.24	94.691	102.24	105.22	95.85	103.46	103.6	97.099	100.99	97.363	97.159	101.64	98.49	100.17	101.62	93.755	104.03	98.388	96.23	92.272	98.073
96.871	109.02	111.22	101.24	101.04	102.61	112.74	105.16	103.89	102.39	102.97	104.05	108.51	105.11	107.99	104.74	106.19	107.88	103.48	105.66	105.54	107.44	104.01	103.65	106.14	103.03	107.26	108.52	101.4	102.14	107.55	104.25	104.17	103.14	105.44	102.95	104.65	110.92	100.05	106.13	104.28	108.14	99.012	102.54	106.02	106.39	111.77	103.31	102.27	106.02
106.36	104.78	103.41	108.37	104.29	105.37	103.86	108.52	103.11	105.99	106.64	101.2	103.84	103.03	104.61	101.41	103.7	103.56	104.51	108.95	102.98	104.61	109.69	108.2	105.27	105.41	103	103.22	106.41	105.28	105.55	105.35	114.18	107.74	102.56	103.53	103.77	104.68	108.98	106.01	96.075	103.98	105.96	107.77	107.78	108.71	103.44	94.731	105.29	106.16
110.35	112.01	113.12	116.45	109.59	108.5	114.67	115.74	115.14	116.86	107	109.91	111.85	118.24	111.94	112.38	110.73	114.04	112.29	113.03	112.48	106.34	117.88	112.12	114.56	114.28	115.95	112.37	109.46	108.36	114.24	113.12	114.65	111.8	111.65	111.18	112.45	114.25	108.42	117.5	111.75	108.19	112.05	107.99	111.12	112.88	112.89	109.75	110.12	113.22
103.13	102.76	100.22	98.502	97.943	99.159	105.6	96.575	98.4	99.121	95.081	106.69	98.173	101.95	95.24	100.88	107.81	97.043	97.749	94.15	105.4	97.725	94.665	95.159	100.42	103.27	101.39	100.32	98.729	101.16	93.583	103.32	99.096	100.72	98.033	101.06	104.14	103.41	103.2	100.04	98.2	107.2	96.187	101.69	97.582	99.164	104.58	101.14	102.37	96.449
104.95	109.25	113.04	106.57	113.21	103.63	106.87	106.86	105.16	102.51	111.08	107.07	110.59	100.49	104.92	109.93	108.02	105.14	107.5	108.08	108.46	105.94	105.86	107.53	109.67	103.7	102.52	110.5	106.18	113.59	106.27	102.83	98.896	106.5	106.88	104.11	104.73	108.85	114.41	106.23	103.5	107.89	108.21	108.38	104.61	101.42	109.22	110.67	113.94	106.01
107.44	108.65	97.55	102.75	100.72	104.7	105.35	103.42	98.815	108.88	102.67	101.92	104.5	104.5	107.38	102.9	98.398	108.9	99.279	101.59	101.44	108.2	103.53	103.98	104.21	101.47	101.56	102.59	101.05	107.21	104.07	100.03	103.97	102.43	103.08	107.31	100.81	106.18	101.61	101.2	103.61	105.24	105.11	103.26	105.78	104.73	110.64	101.46	110.03	102.72
104.37	106.78	99.107	100.43	101.19	102.84	100.2	108.6	101.97	105.62	105.76	100.68	110.45	106.38	105.96	103.89	98.385	106.57	108	112.88	100.81	100.32	103.14	106.55	105.9	108.57	113.03	106.49	101.57	107.11	105.44	102.06	101.44	101.89	105.76	106.85	96.505	102.17	101.45	98.88	103.87	100.31	103.13	104.89	100.64	104.81	100.45	105.91	100.42	106.55
110.59	104.86	104.82	102.3	109.96	104.17	108.93	112.49	107.66	99.206	111.13	104.27	106.02	110.81	104.05	105.46	103.52	110.67	108.53	106.8	108.14	97.49	104.59	108.64	101.31	107.94	106.06	107.99	104.95	107.43	102.22	104.31	111.83	107.43	98.749	103.43	103.84	105.32	102.46	108.78	106.08	104.23	105.77	105.14	107.05	111.16	107.5	103.76	109.53	106.21
104.8	107.43	105.42	105.5	112.57	110.07	110.84	108.87	113.85	109.76	105.61	101.48	103.37	99.896	105.69	105.53	106.61	103.59	103.62	104.03	107.8	108.81	104.76	109.07	103.22	101.78	108.08	104.48	110.75	106.93	101.16	105.32	108.31	108.64	102.56	103.1	106.98	103.04	103.26	107.8	109.89	103.83	107.85	105.01	107.92	111.55	102.45	108.27	112.07	107.57
113.36	114.24	114.08	116.84	112.01	104.87	113.21	111.27	110.42	106.82	110.59	114.37	108.68	116.66	111.57	105.55	111.34	108.54	117.45	114.49	110.11	111.91	105.27	115.19	110.63	111.96	113.42	106.88	106.73	112.43	112.19	110.51	106.51	109.93	110.02	109.07	110.99	111.29	109.72	111.24	113.39	105.89	111	109.32	112.53	103.66	110.8	110.89	110.65	118.29
113.21	112.6	111.77	107.68	113.93	108.76	106.79	109.46	106.25	113.79	103.12	101.65	110.18	113.16	110.6	107.88	115.19	111.14	110.93	109.32	106.97	111.86	113.28	105.38	111.04	108.25	106.5	108.77	111.71	107.15	108.93	109.41	103.04	110.59	111.51	109.1	110.25	109.24	113.2	111.19	109.36	101.81	108	109.29	107.15	110.92	111.95	106.4	110.34	108.13
110.29	109.89	112.58	111.37	111.49	109.22	108.75	109.87	109.08	110.89	114.8	118.33	110.44	110.58	114.25	110.48	110.86	112.88	108.01	113	111.51	107.8	114.52	106.51	107.81	118.36	107.43	108.68	108.73	111.69	109.4	111.27	107.76	111.03	107.58	111.9	108.82	113.83	110.1	107.18	111.78	108.5	112.49	111.72	107.21	110.75	114.99	106.49	106.8	118.58
101.73	116.64	109.61	107.4	102.89	107.88	105.54	108.8	102.42	106.93	105.64	105.27	103.64	115.31	104.78	104.94	107.51	106.85	105	102.32	104.53	102.43	104.45	106.46	108.75	107.88	105.34	105.68	109.18	108	104.58	104.87	104.26	104.25	112.33	102.19	102.15	103.18	104.51	103.63	100.81	107.24	107.63	104.75	104.63	102.36	108.28	107.76	106.14	104.08
99.03	98.949	100.81	96.533	101.07	101.28	104.29	103.11	103.83	108.44	100.97	98.725	97.78	96.709	99.877	99.902	101.53	98.746	99.11	103.43	102.6	103.36	99.536	97.75	104.32	104.45	105.88	101.03	98.034	97.577	101.27	108.86	100.66	102.81	100.15	101.79	96.292	98.463	98.212	94.267	103.8	107.34	103.09	101.55	107.44	101.18	98.35	101.25	97.179	100.77
103.8	100.88	105.34	107.88	97.837	105.64	93.191	108.45	105.28	102.91	104.38	108.48	109.23	101.41	105.26	103.04	104.54	112.35	108.32	105.74	106.96	106.41	107.8	99.732	101.65	104.28	114.98	103.27	100.52	110.14	109.86	105.37	102.91	105.05	111.95	99.415	107.46	103.5	102.76	108.58	104.3	97.273	105.07	108.69	100.95	103.4	102.07	118.01	105.59	106.87
110.54	107.91	109.81	115.39	108.72	116.75	114.4	110.32	113.23	115.9	120.29	106.59	117.15	117.3	116.3	111.42	108.72	108.73	115.44	116.86	111.92	110.89	110.3	111.75	113.18	108.13	102.81	109	111.74	120.08	107.05	116.95	114.86	114.68	113.55	117.23	110.46	108.5	111.86	111.47	109.79	114.04	118.45	110.21	112.58	109.29	108.24	113.11	110.63	109.79
99.144	101.73	95.488	95.641	97.738	94.265	99.592	94.775	99.568	99.309	97.047	104.42	97.837	96.854	104.78	96.373	97.32	102.6	100.94	99.792	99.883	103.2	97.763	97.728	101.03	96.355	100.99	98.15	98.715	97.998	101.99	95.023	102.65	94.677	97.068	101.69	101.67	102.16	108.77	105.87	98.663	98.02	97.549	97.728	103.34	95.321	97.921	99.092	95.449	102.53
104.14	110.55	111.2	115.67	109.65	105.89	114.61	107.67	106.44	110.62	108.13	110.12	101.57	111.83	112.42	112.25	114.33	108.2	109.7	108.47	111.35	107.16	109.98	115.13	108.62	112.04	107.1	105.95	108.36	109.33	113.15	105.74	111.97	112.63	113.72	110.25	114.38	109.74	113.62	108.26	107.07	107.97	112.52	110.81	110.84	111.62	118.42	116.5	113.25	110.1
102.24	102.73	111.42	108.52	112.45	107.91	115.43	102.8	108.5	108.39	105.58	109.22	105.45	103.84	104.24	103.26	103.73	105.17	107.4	107.09	104.31	100.42	104.74	101.74	103.98	112.3	106.53	104.76	104.46	100.47	102.96	103.22	106.29	113.58	103.47	105.78	110.96	106.64	105.34	109.89	108.74	105.59	103.56	110.28	102.1	102.42	101.95	101.21	102.85	107.35
104.48	107.18	101.1	100.98	108.27	104.83	105.42	107.96	103.6	99.712	101.45	105.65	102.09	107.51	106.36	108.06	107.25	104.33	107.53	106.08	106.56	109.54	103.79	110.98	104.53	107.74	103.78	107.21	105.22	103.36	109.67	106.46	102.66	110.07	106.61	106.22	101.51	106.03	113.36	107.47	105.57	104.58	105.56	108.95	106.22	111.02	104.09	102.6	108.34	102.31
95.607	93.826	98.207	99.416	100.83	100.1	105.58	101.79	101.53	97.402	101.88	99.06	97.504	104.15	104.03	97.55	99.978	98.294	97.412	99.623	95.86	101.67	103.85	94.664	93.427	95.405	98.854	106.52	95.51	99.296	103.64	101.69	93.641	95.352	104.32	102.61	101.67	99.55	105.03	100.24	98.142	106.37	97.73	101.37	99.98	102.8	108.71	93.295	103.95	101.58
114.78	109.47	114.37	110.69	116	121.65	111.32	107.31	107.38	115.84	114.81	118.1	108.55	110.48	110.84	115.36	117.68	118.38	117.01	118.93	118.39	110.1	105.79	107.13	111.49	115.78	113.38	113.9	112.74	113.7	110.79	114.27	115.28	107.04	109.57	105.89	115.76	110.74	116.52	108.07	115.64	116.25	109.6	109.99	112	114.25	108.55	115.49	113.02	110.03
102.78	94.401	104.88	100.88	99.317	94.675	101.78	104.13	96.891	99.757	99.223	99.794	98.49	100.38	101.22	95.92	99.796	104.42	105.49	102.3	96.523	98.011	97.533	99.244	92.972	104.38	97.449	103.14	101.24	97.896	103.67	106.6	100.96	100.69	102.1	98.136	99.186	100.11	105.67	101.42	99.843	104.59	102.52	104.91	100.57	98.404	94.738	95.448	98.531	98.768
101.73	112.03	108.27	101.11	104.9	101.21	104.42	103.68	102.99	103.31	100.22	109.92	107.79	107.72	100.54	105	107.3	108.93	108.01	102.44	107.03	104.67	104.46	102.68	104.76	102.49	110.35	105.78	107.32	109.56	107.77	108.82	109.6	102.72	104.1	101.62	104.52	105.25	108.57	104.7	108.68	108.52	112.07	113.66	109.1	106.3	102.56	107.73	104.44	111.61
102.51	105.79	107.42	104.31	99.829	106.17	101.72	108.6	105.85	106.62	104.89	107.54	106.39	102.78	100.86	107.85	105.29	107.18	108.64	103.82	111.08	102.71	102.16	113.33	108.52	106.39	101.52	107.76	109.4	104.8	101.79	104.52	105.13	103.49	99.228	107.55	100.44	105.07	104.66	102.73	106.5	104.35	107.88	103.75	105.79	104.79	105.35	109.84	109.21	104.48
111.48	108.2	109.05	113.23	113.7	114.17	102.35	110.24	108.55	113.23	108.7	115.23	101.63	107.99	115.24	111.18	112.81	113.29	105.36	116.97	108.61	112.32	111.36	106.13	109.14	108.1	115.13	107.21	111.43	112.23	106.18	105.7	110.77	108.2	107.31	108.68	114.65	109.99	112.6	115.66	110.27	106.82	109.14	111.73	110.2	111.17	107.39	113.87	108	113.75
113.78	113.37	115.53	112.92	112.72	116.57	105.4	110.85	111.72	114.44	118.34	116.24	113.46	110.6	112.31	116.45	112.76	111.17	110.84	115.66	114.02	114.38	114.02	111.71	117.23	113.06	111.08	110.62	117.44	112.91	109.31	120.49	109.12	116.51	114.12	112.34	111.58	105.85	113.04	116.34	114.29	108.48	111.5	110.33	111.84	115.9	109.37	108.29	110.69	112.5
118.03	114.19	108.18	108.65	119.94	108.46	112.08	110.54	107.99	120.14	114.63	110.58	111.54	112.54	119.9	113.68	104.92	111.3	112.84	110.83	107.57	111.83	112.02	113.45	113.36	111.04	111.43	116.67	107.43	112.52	114.12	114.27	108.55	111.62	111.85	110.1	107.43	110.77	106.68	110.62	124.23	115.26	115.28	112.2	111.16	113.73	106.64	114.19	109.09	110.13
105.78	99.803	101.2	101.72	105.29	105.95	106.56	105.62	110.17	105.69	105.76	112.33	104.01	107.66	102.97	100.57	108.17	111.18	102.91	108.6	111.87	101.88	108.43	113.11	109.59	104.56	105.61	107.79	112.14	103.43	97.858	108.76	108.3	104.4	106.36	103.96	105.04	105.74	106.7	107.16	103.28	104.12	105.42	102.48	102.55	104.76	106.87	109.75	102.86	105.15
100.6	104.32	98.211	95.913	96.878	101.38	96.642	104.04	104.44	102.2	104.59	95.022	95.638	95.92	104.66	101.61	103.55	99.77	94.157	102.77	97.129	101.06	104.14	98.245	104.72	98.598	98.724	102.33	100.48	104.23	91.677	96.608	106.99	97.349	98.455	94.038	104.96	100.91	99.228	99.009	101.55	99.763	97.854	104.29	102.06	104.86	98.958	100	104.89	104.43
104.09	107.07	107.1	111.83	104.48	102	107.58	104.59	110.46	113.24	114.84	102.27	103.54	108.4	107.16	99.734	107.02	102.58	106.18	101.7	105.78	109.29	102.53	101.44	103.24	104.53	108.79	108.95	112.64	108.57	106.91	106.73	108	105.79	110.35	114.59	99.681	101.42	101.92	107.7	104.26	105.34	97.173	104.37	103.9	102.91	110.83	106.46	108.62	106.1
108.6	108.82	107.1	109.53	103.99	103.75	103.97	109.64	104.35	108.01	102.38	103.77	104.55	107.85	105.79	111.5	109.37	107.71	107.88	103.85	104.29	105.77	106.95	109.15	108.67	99.9	98.815	103.36	109.41	105	112.09	107.26	109.18	105.84	100.65	99.799	101.55	103.02	108.26	106.43	107.04	105.96	116.06	110.71	109.07	107.88	107.16	102.65	106.29	107.61
106.96	105.57	111.7	108.61	109.46	103.89	105.18	104.4	109.02	107.79	102.27	107.08	100.65	106.09	104.02	102.34	105.39	107.83	103.53	107.41	108.97	108.84	106.69	104.87	101.62	105.36	105.31	112.75	102.56	109.11	108.1	106.56	101.1	104.59	108.61	108.33	104.46	107.39	108.6	108.16	106.31	106.39	108.49	109.37	105.05	103.49	110.19	102.56	106.01	107.43
112.88	118.38	110.45	111.13	122.7	115.53	102.9	107.5	110.45	108.32	116.34	114.84	103.87	107.21	106.2	116.89	115.99	113.48	112.39	108.25	109.92	109.03	106.34	107.17	113.73	103.24	113.25	113.38	113.64	114.25	111	114.97	110.71	114.66	112.01	103.58	101.69	113.67	112.05	108	109.96	114.99	111.13	108.27	109.67	109.76	109.66	109.41	114.62	116.99
102.37	109.11	110.9	106.05	111.5	104.97	106.08	101.57	104.16	109.79	104.18	100.39	103.8	102.99	109.57	101.78	104.72	100.97	107.68	107.77	114.01	104.49	105.26	102.93	105.03	108.94	108.81	111	107.41	102.12	107.67	101.43	107.41	106.32	100.82	106.44	104.62	109.43	106.48	106.36	105.02	104.46	105.83	102.11	102.74	104.71	107.98	103.34	106.5	108.26
111.28	104.32	107.33	109.33	105.98	108.31	102	104.71	107	105.52	105.65	106.55	103.95	104.14	104.9	106.28	101.4	105.09	102.07	100.52	105.2	97.927	109.02	98.716	99.46	105.76	112.12	110.67	106.66	111.19	108.19	107.93	100.07	103.64	111.21	104.81	101.49	104.95	106.38	109.25	111.7	108.73	107.64	94.997	99.339	108.75	107.48	99.548	95.617	112.6
103.65	110.52	103.8	108.19	101.9	107.06	100.1	109.63	108.29	106.34	105.22	105.39	101.91	104.75	106.75	106.96	107.4	103.94	100.94	107.13	101.33	103.19	99.68	107.04	103.58	100.12	108	104.34	104.65	106.68	102.91	106.84	103.88	109.67	106.31	103.16	104.63	108.97	103.3	106.01	107.24	101.95	109.69	104.41	103.83	110.43	103.37	105.7	110.23	112.29
101.37	105.7	96.577	103.05	103.98	105.21	101.17	107.23	103.04	103.99	104.96	104.21	105.31	105.79	104.6	100.51	101.53	105.41	105.35	107.52	102.07	105.48	96.169	100.68	108.42	102.73	104.56	103.29	104.28	106.59	105.73	99.048	106.86	103.72	105.66	105.76	102.48	105.47	110.21	102.42	106.11	100.29	102.79	104.65	99.802	100.98	106.19	104.53	109.82	108
109.29	105.64	101.9	104.91	107.65	105.44	105.91	105.17	109.59	106.98	103.32	101.45	105.44	102.64	103.6	109.01	110.3	102.51	104.23	112.04	106.97	109.72	101.45	106.47	113.4	107.4	104.8	103.68	108.1	104.14	105.42	106.15	105.64	108.72	111.68	104.45	109.37	104.1	108.57	108.1	107.38	106.04	111.44	111.08	105.45	107	104.68	111.03	106.45	107.41
110.1	108.2	114.58	105.67	111.37	111.16	109.61	114.28	115.94	111.26	111.56	108.57	118.99	107.21	106.79	113.76	108.51	114.33	112.23	111.8	111.66	112.21	118.64	109.83	115.29	112.62	110.71	101.41	113.78	114.95	117.43	112.52	105.14	113.56	112.55	114.34	117.91	115.21	107.04	109.83	115.34	107.58	111.36	109.62	111.77	105.77	115.7	102.63	115.13	110.05
103.13	110.1	106.79	106.63	101.1	106.88	100.78	108.06	111.66	103.33	112.41	102.99	107.23	108.83	107.99	102.59	103.29	102.9	107.12	103.41	107.86	112.85	107.34	110.73	103.6	114.28	110.67	106.06	108.99	107.42	114.21	108.39	106.92	109.92	112.13	109.73	106.74	109.6	111.72	105.34	101.36	109.88	108.01	103.8	110.07	108.6	106.28	113.85	107.5	104.93
103.06	108.85	104.5	107.84	111.6	100.75	103.7	104.87	111.09	103.7	96.222	106.49	104.17	109.48	104.5	104.47	109.08	105.33	99.896	101.34	103.92	112.2	106.49	105.62	108.05	102.37	103.19	103.91	108.83	104.64	106.77	107.68	109.58	108.22	108.07	106.97	107	103.32	109.95	102.07	107.65	105.65	109.33	108.54	110.5	106.17	105.74	106.61	108.92	108.41
107.94	114.93	107.76	114.21	109.43	114.69	109.58	104.83	109.72	118.94	110.19	110.74	110.69	110.84	107.15	112.74	113.45	114.23	110.13	111.46	111.37	110.67	102.67	114.23	115.32	111.94	113.73	101.5	107.18	110.36	106.57	106.68	113.3	115.64	113.42	107.88	114.15	114.17	105.83	110	114.39	114.77	109.58	109.45	116.86	112.73	109.56	110.04	109.72	113.7
112.75	112.4	115.96	109.04	117.39	111.07	111.55	107.42	112.41	113.7	109.77	112.26	111.03	108.79	113.88	114.19	110.93	114.11	114.62	106.21	113.46	117.67	109.25	106.75	109.33	117.22	109.26	116.16	113.45	111.52	115.36	108.69	112.68	115.48	112.41	114.66	113.22	111.56	114.51	109.5	110.55	113.94	116.71	110.94	111.12	113.1	113.39	111.09	113.77	115.77
101.57	102.38	101.96	92.097	100.21	102.52	105.71	97.662	97.557	102.17	95.196	103.75	97.594	104.39	101.33	97.68	101.06	95.924	103.47	96.615	104.06	102.49	99.169	102.03	98.895	108.17	105.94	96.342	107.8	95.787	101.7	101.55	100.21	103.93	99.017	102.55	103.06	94.609	102.87	100.34	102.39	101.58	99.192	98.249	97.697	98.016	107.15	98.02	98.196	103.45
102.71	102.67	106.22	108.15	105.3	104.3	103.63	109.8	101.95	106.23	105.07	106.29	114.04	107.62	107.74	104.23	109.98	107.49	106.17	105.57	105.69	110.76	109.15	106.05	104.65	107.19	116.52	106.71	103.73	100.91	102.07	108.34	109.45	98.956	101.8	106.28	104.51	109.15	108.86	108.8	107.44	103.02	102.55	104.16	100.56	105.34	100.85	103.56	102.61	106.64
124.38	117.43	124.26	116.22	118.7	117.92	119.57	120.13	115.56	118.7	121.81	114.9	120.87	111.36	115.13	122.99	117.65	113.78	114.73	117.56	116.41	117.54	118.09	113.47	116.26	116.1	117.6	121.18	116.14	121.83	114.56	116.66	126.22	121.45	114.09	117.62	118.46	116.48	121.08	114.51	121.37	117.3	120	117.53	120.77	123.38	116.75	124.42	113.22	118.72
102.02	107.06	105.9	102.65	108.86	101.77	107.59	105.54	104.08	100.79	109.89	107.6	114.65	104.57	105.49	112.72	106.13	109.51	99.914	102.64	105.27	104.86	104.79	110.37	101.58	106.85	107.05	107.18	107.69	109.73	110.97	106.78	113.47	105.58	107.4	105.73	101.53	109.32	105.06	99.642	110.4	103.26	101.13	103.8	107.57	108.98	104.3	107.84	105.03	105.53
104.18	101.24	107.73	105.24	104.06	103.7	112.68	103.8	109.97	106.96	104.72	98.666	101.73	104.8	105.53	101.31	104.49	102	104.68	101.87	105.11	105.39	109.64	112.87	105.95	106.53	104.65	110.1	106.32	107.97	110.43	104.09	106.65	108.64	103.64	112.03	109.96	102.25	111.43	107.68	107.6	106.19	111.04	100.61	114.31	111.19	105.87	108.61	109.25	109.14
106.28	104.25	110.54	108.1	107.81	113.53	104.9	106.7	111.24	107.83	107.35	106.73	106.55	109.56	106.38	101.93	109.04	105.25	105.92	110.74	112.93	110.34	104.17	110.6	104.58	109.2	100.62	107.93	110.84	114.2	109.34	102.33	103.26	106.64	109.53	101.15	104.93	108.38	105.78	112.28	107.22	106.01	103.2	109.1	104.48	107.15	108.06	114.3	104.29	102.34
107.01	101.86	111.87	105.38	106.39	105.65	112.51	108.79	105.04	109.17	107.23	109.05	104.68	106.35	110.13	107.57	109.84	106.55	109.34	102.48	113.27	107.3	107.4	108.77	105.92	102.7	109.29	106.9	105.61	109.23	99.461	109.73	107.9	108.39	108.52	107.62	107.86	110.86	106.73	101.15	106.02	109.97	108.86	100.69	105.4	107.74	105.41	100.72	114.25	102.2
103.57	110.5	106.99	105.62	100.89	108.94	105.99	110.46	106.78	102.81	105.11	98.591	107.31	105.02	102.9	108.39	108.04	103.93	103.73	105.38	99.576	102.24	106.22	101.83	98.408	106.78	112.52	104.4	104.27	108.96	104.08	106.83	100.29	107.89	96.449	107.81	99.641	99.221	108.47	105.67	108.91	104.67	105.66	100.2	111.18	111.94	103.83	103.54	107.59	104.73
106.07	109.76	116.36	110.26	112.24	112.13	112.34	117.54	113.99	111.56	108.42	108.71	112.2	115.16	111.61	113.4	112.06	111.74	112.55	116.08	122.07	113.45	115.11	110.49	117.45	113.38	110.01	112.82	111.97	115.19	113.76	112.59	119.04	114.99	117.77	110.92	108.3	110.93	118.58	112.04	114.34	108.65	113.58	110.84	112.2	109.83	112.76	116.61	112.24	110.26
99.566	105.84	107.78	101.12	112.45	103.69	98.508	108.36	103.35	104	102.87	106.45	100.94	106.99	104.01	98.388	103.75	107.5	104.16	105.06	106.8	108.72	100.63	108.99	102.7	106.14	100.97	112.61	104.44	103.23	106.18	104.63	101.77	103.18	106.03	109.61	109.2	111.6	103.6	107.23	105.34	105.92	102.38	109.24	106.9	105.38	110.48	105.94	109.7	109.55
106.06	107.54	104.38	102.88	104.91	102.13	103.05	102.23	104.14	107.69	107.65	101.04	100.17	105.08	100.42	110.6	104.12	108.15	100.27	109.28	105.82	101.75	103.65	103.94	102.1	106.23	98.283	113.39	105.24	104.39	98.616	106.64	108.73	104.11	109.17	102.69	103.76	102.1	106.91	102.55	106.59	109.36	106.5	103.61	101.1	105.26	104.19	106.8	108.11	101.46
113.58	109.05	113.88	116.33	104.82	116.03	105.34	112.17	107.53	111.28	112.11	109.91	117.55	109.14	106.66	114.54	111.97	115.21	113.58	112.58	112.31	107.65	111.49	108.27	113.77	114.71	105.09	118.4	113.08	111.2	109.75	112.15	113.55	110.62	112.4	115.23	111.03	106	113.14	111.92	109.48	111.27	110.45	107.53	118.18	114.2	103.78	105.58	113.89	107.32
113.5	109.65	106.16	113.24	106.58	113.74	112.12	109.78	105.14	114.25	107.14	111.86	108.29	102.96	112.66	111.39	111.21	115.71	108.99	113.07	106.04	107.86	119	109.86	111.19	113.18	116.72	106.5	117.47	112.85	107.83	110.5	110.3	122.42	107.57	105.82	112.41	110.49	112.53	105.75	110.84	112.27	110.19	111.94	109.3	110.74	110.63	113.09	113.73	110.26
98.816	101.6	106.8	104.54	107.31	100.4	112.53	105.65	107.78	107.79	99.854	106.19	109.28	107.92	102.85	102.94	109.45	99.699	106.71	101.1	104.72	109.01	105.45	109.02	110.46	101.64	110.98	108.09	107.1	102.96	104	106.86	102.2	109.21	105.09	104.61	104.78	103.28	104.33	104.62	107.67	104.83	103.02	100.59	104.63	110.83	107.61	104.69	108.98	108.4
107.77	110.2	102.41	98.191	104.3	105.05	99.113	106.33	106.48	103.35	108.89	104.72	107.27	106.01	103.16	109.31	108.08	99.299	101.96	109.44	102.08	107.84	108.12	106.31	103.4	104.27	111.3	104.46	105.41	99.021	105.57	104.54	102.63	104.83	104.62	103.59	104.98	106.05	100.7	110.71	110.23	107.49	99.478	106.47	102.97	106.25	111.47	108.43	109.92	97.736
105.16	110.29	102.52	105.92	97.855	97.505	106.37	96.836	101.51	102.92	102.68	104.29	102.45	99.294	104.42	107.28	97.019	99.837	96.552	103.27	110.27	104.74	101.35	98.421	100.01	97.211	104.42	104.79	104.29	100.52	95.644	103.81	98.144	103.07	103.72	95.11	105.93	106.56	103.58	106.79	99.237	101.07	105.32	102.16	93.552	100.13	104.61	99.535	100.55	95.905
110.41	104.32	105.71	101.81	107.89	102.61	104.44	104.61	113.63	113.15	102.75	105.06	107.99	110.72	107.39	102.16	102.99	109.96	104.71	106.55	108.35	107.42	108.83	102.65	107.36	106.52	106.87	102.55	108.24	106.56	103.72	106.73	108.08	105.8	98.946	103.6	106.86	108.67	106.9	99.643	110.85	107.38	106.66	107.11	109.49	109.07	108.82	105.54	110.96	100.39
107.05	114.85	111.22	109.48	118.12	109.29	114.57	109.62	109.82	103.47	111.27	106.9	108.76	108.57	111.9	104.32	111.36	104.14	110.16	111.8	104.82	109.54	106.65	110.61	118.17	114.22	105.84	111.11	107.68	116.29	109.67	105.95	109.33	114.74	106.69	109.75	106.9	110.81	106.72	112.37	115.84	110.44	116.96	108.4	112.45	108.33	108.69	104.96	106.9	108.27
106.06	107.31	101.85	108.53	102.93	104.53	101.23	105.31	104.17	99.996	98.362	107.06	103.32	105.1	101.8	110.71	100.79	107.07	101.2	106.12	103.81	100.48	104.65	106.64	102.25	105.7	106.17	102.72	109.31	110.35	105.36	98.523	104.17	106.7	102.04	106.4	102.91	107.92	104.98	103.77	106.3	105.1	104.01	105.14	101.22	103.88	108.25	100.19	105.89	106.61
110.48	104.5	100.32	102.2	97.133	102.58	100.91	99.267	102.4	108.22	101.06	99.628	102.51	106.66	110.31	97.465	111.22	104.03	106.35	110.25	99.574	102.13	101.64	104.36	108.59	108.16	94.624	103.32	107.51	105.01	100.31	101.39	106.76	105.73	112.12	105.93	97.906	105.84	107.17	106.85	97.286	109.8	104.38	103.21	103.97	103.47	100.95	99.704	100.8	99.575
102.46	105.07	109.39	103.66	104.36	100.13	100.13	103.03	103.01	102.14	105.02	109.08	106.27	104.37	114.01	107.4	103.49	102.85	106.34	105.57	107.8	105.6	102.91	108.72	110.8	104.77	105.1	97.587	107.95	108.2	104.35	99.513	107.06	112.26	102.89	104.42	111.11	111.06	108.5	103.88	104.71	105.92	110.05	103.42	110.92	110.24	101.67	112.37	98.954	102.02
102.27	106.29	100.88	107.44	101.21	109.24	104.51	102.27	105.96	102.14	108.11	106.63	100.2	105.19	101.63	100.12	103.37	98.428	103.96	110.24	96.799	102.87	99.962	102.73	108.99	108.49	106.87	110.65	111	102.36	111.59	110.56	101.89	103.85	106.86	102.79	105.77	105.43	99.515	105.19	103.79	103.79	107.6	109.96	97.877	101.23	103.99	106.14	109.06	106.03
102.75	104.17	101.27	104.27	99.793	106.91	103.2	105.79	100.32	105.81	102.2	107.04	106.68	110.28	101.04	111.06	100.82	103.36	108.09	102.01	109.07	104.47	106.5	104.3	103.2	103.91	104.93	103.83	105.27	104.41	101.82	106.31	100.75	109.51	106.31	104.38	106.4	103.38	98.172	107.12	104.55	100.48	101.52	111.89	101.85	99.997	105.67	106.9	106.05	102.94
112.34	116.84	117.08	112.86	116.64	113.22	103.92	117.53	110.69	112.53	113.67	109	110.93	107.85	111.23	113.94	112.07	113.63	107.96	112.28	113.21	112.73	109.1	111.96	116.88	109.93	117.66	120.92	111.32	109.12	112.03	102.98	119.22	109.88	111.38	115.21	110.48	115.88	118.76	111.99	115.18	106.19	113.65	119.1	106.15	107.46	112.75	110.71	106.87	105.61
97.646	100.27	98.51	103.01	97.859	99.529	98.225	96.228	100.27	98.68	101.03	101.1	93.592	103.22	94.048	104.41	99.41	99.774	96.635	104	99.62	100.06	106.51	99.913	96.584	94.873	96.05	101.77	101.57	99.742	99.291	95.697	105.27	99.6	105.11	101.36	99.401	102.65	103.36	99.289	101.83	97.266	93.602	103.48	103.05	95.641	96.539	98.432	104.02	104.82
102.82	101.82	95.859	98.285	98.085	101.02	106.12	103.85	96.604	97.513	101.41	96.984	98.587	107.49	106.98	104.9	107.85	101.18	104.67	99.526	105.56	99.767	96.943	101.81	100.99	102.66	96.252	98.298	92.355	103.64	104	103.1	102.99	107.41	100.49	102.68	109.36	103.57	93.988	103.49	100.37	99.115	101.38	98.518	102.55	100.87	101.66	100.95	105.18	107.11
112.08	110.1	108.63	104.78	105.84	105.86	112.12	109.58	103.29	102.71	103.93	101.81	105	108.83	108.08	108.77	106.19	108.14	102.62	105.25	110.49	103.1	105.52	104.31	111.08	109.83	108.71	104.18	104.33	106.67	98.611	101.09	102.96	107.38	100.56	107.47	104.66	103.15	109.94	108.06	106.77	104.36	111.94	105.25	105.47	113.26	106.95	106.85	106.04	107.43
100.26	104.22	104.29	95.496	101.94	102.17	91.411	105.92	101.33	96.283	102.2	105.61	105.16	101.58	100.97	100.59	100.99	100.6	100.34	101.8	95.952	92.043	96.204	101.74	94.31	100.06	106.31	103.42	100.55	93.769	101.57	98.16	101.1	103.59	95.467	101.79	97.584	98.675	103.48	104.21	98.7	96.642	100.29	97.043	103.03	99.408	101.72	99.494	101.82	102.13
112.76	114.55	110.92	108.37	109.13	108.22	105.69	114.56	101.97	114.33	112.11	114.52	106.72	108.16	113.32	109.7	109.11	113.53	111.04	107.1	108.65	106.82	108.9	115.18	104.13	106.32	111.14	109.68	111.59	114.08	105.91	111.45	112.45	109.63	107.79	113.56	105.73	110.08	107.23	108.23	109.86	110.08	107.49	110.28	107.78	110.85	112.78	108.48	110.7	109.86
108.05	102.89	101.99	99.42	106.36	104.71	112.34	104.99	106.69	111.58	100.72	106.22	103.5	110.14	107.13	102.97	99.661	106.59	108.08	108.88	109.61	101.06	101.56	113.86	108.74	104.36	104.51	104.34	107.58	99.537	104.04	111.17	99.623	100.12	102.95	105.54	103.08	113.97	105.81	98.902	103.34	107.1	111.59	104.91	106.22	109.13	107.64	104.63	110.14	102.46
101.21	102.56	93.901	97.873	100.25	102.72	101.74	96.207	99.237	104.45	101.83	97.431	98.991	96.823	101.99	95.669	100.49	103.82	101.51	100.03	102.44	91.63	101.26	101.37	99.592	104.11	103.87	97.334	99.831	104.82	105.9	106.14	101.85	102.56	97.045	102.41	109.12	103.21	98.755	97.472	98.944	106.04	104.63	95.318	99.389	104.19	96.114	103.75	102.2	99.017
104.85	105.27	108.31	97.991	111.18	105.91	103.11	102.64	103.21	104.21	106	102.57	105.57	101.83	106.2	98.943	107.99	107.39	105.78	100.52	105.25	109.19	104.56	102.06	104.13	105.91	99.152	109.72	109.08	104.51	102.77	103.83	104.27	104.98	104.73	103.08	108.85	107.48	100.98	101.51	108.5	101.88	105.78	101.09	105.27	101.58	108.69	108.54	103.8	110.3
111.44	107.56	106.53	108.24	111.01	109.85	112.99	107.24	112.28	114.16	109.59	114.83	106.98	113.43	108.52	110.85	108.58	114.05	109.78	106.96	111.61	104.35	108.9	107.15	113.97	105.75	104.33	112.91	107.86	108.62	113.59	114.89	109.05	112.26	119.26	111.64	115.07	106.01	118.85	102.23	108.71	105.36	110.46	110.6	100.99	108.91	103.97	110.59	109.92	111.6
112.41	108.82	107.63	106.61	111.49	110.39	113.83	105.23	109.28	112.29	109.28	103.84	106.55	106.77	114.39	103.19	106.06	110.39	109.85	119.46	107.26	111.43	111.77	112.15	111.1	117.11	118.67	108.97	113.84	113.55	114.04	107.17	108.32	115.33	109.11	113.93	113.21	106.71	106.92	113.29	111.86	106.57	110.43	113.12	106.49	115.8	106.12	115.74	110.03	108.73
105.11	102.92	110.09	105.79	102.79	103.76	110.58	108.85	107.27	106	104.79	101.29	107.12	106.91	102.17	107.25	111.25	104.03	104.76	103.69	96.844	108.01	105.02	107.4	101.4	108.08	108.69	103.53	105.86	102.04	106.58	104.93	108.93	109.15	101.58	109.47	103.91	104.51	112.31	102.37	102.21	102.16	108.53	103.93	111.46	108.85	109.04	105.32	106.79	100.17
110.42	109.16	111.74	107.88	108.11	114.09	106.85	108.53	112.36	112.18	115.05	109.29	112.03	109.96	112.27	114.7	109.12	111.6	111.35	111.67	112.81	109.75	118.22	117.16	108.08	112.05	110.63	113.4	108.44	104.51	112.97	102.95	114.6	106.99	112.54	110.92	117.43	110.12	110.2	110.73	107.41	113.28	111.32	107.59	110.07	111.89	110.95	114.77	109.81	111.61
110.02	109.06	114.75	110.88	109.14	113.82	111.99	110.53	113.9	112.94	114.65	116.23	111.52	115.12	109.49	112.68	113.59	109.81	114.75	112.38	116.09	112.14	117.16	116.19	114.67	110.3	110.26	108.28	109.42	112.82	114.87	115.65	115.5	113.86	104.71	114.48	112.78	112.73	116.4	115.93	111.57	102.27	112.49	114.27	118.27	112.21	108.97	108.69	110.49	108.78
122.89	111.39	115.51	106.73	116.95	111.42	107.13	112.45	105.94	114.15	107.97	114.66	114.22	115.31	112.42	108.59	103.68	117.47	105.53	111.49	106.92	106.08	112.46	113.5	114.66	111.46	118.21	107.23	111	111.98	116.28	115.63	117.35	110.63	111.21	112.49	107.07	111.65	107.09	114.6	110.99	105.34	109.46	107.26	106	110.36	108.51	109.88	110.04	111.68
107.03	109.79	110.65	114.42	107.34	112.4	111.36	112.59	111.4	108.85	108.12	109.33	107.36	110.79	107.77	107.02	111.97	108.67	111.73	108.39	109.53	111.5	107.95	111.72	111.09	110.36	109.64	110.55	110.32	110.42	115.27	111.68	108.65	109.44	110.74	105.8	110.49	106.45	110.4	116.64	109.25	112.99	101.85	106.1	108.45	108.98	110.99	106.72	108.65	111.55
108.97	97.85	102.56	102.54	110.82	106.46	102.23	104.98	107.53	96.6	103.48	102.73	104.53	104.18	103.22	107.51	97.339	108.3	106.05	107.75	106.83	106.25	102.28	101.3	108.61	103.54	100.59	103.3	103.61	103.61	107.84	102.6	110.03	106.53	105.1	96.181	97.759	97.62	107.23	101.39	101.07	106.45	103.04	100.64	104.78	109.18	105.99	104.57	106.98	101.42
111.34	107.96	113.69	110.54	107.34	112.97	107.65	109.17	106.05	109.91	111.61	113.89	112.28	118.01	103.27	111.5	110.75	110.12	118.44	111.78	102.19	112.04	110.77	106.65	111.28	114.23	111.03	110.39	120.78	108.34	108.03	106.47	115.86	115.9	114.35	108.9	108.71	113.71	109.02	115.02	114.46	111.64	112.41	120.94	117.91	114.59	109.29	109.53	120.17	112.61
103.98	103.97	102.1	106.7	105.13	101.53	112.36	108.09	100.44	102.87	106.23	101.48	106.9	103.11	104.82	97.231	101.69	105.22	109.39	103.59	105.13	108.63	102.12	108	107.77	109.96	110.19	107.21	105.62	99.448	102.91	104.69	105.25	104.74	100.7	108.83	107.09	105.62	110.34	103.77	109.4	98.207	99.767	104	99.936	104.62	100.91	107.18	97.322	103.76
113.81	108.57	110.69	114.75	113.58	108.93	113.67	113.19	113.8	114.51	108.68	113.76	105.75	112.44	114.18	110.4	113.74	107.97	117.74	113.13	110.04	114.73	111.56	111.33	108.2	114.11	111.91	117.33	112.76	108.48	107.87	107.3	108.83	112.86	115.85	112.23	111.93	112.5	112.83	109.93	108.36	109.41	114.92	112.41	115.04	112.38	115.71	115.11	105.68	114.79
108.2	107.18	104.26	117.34	108.04	108.4	109.27	121.15	108.29	114.3	109.64	111.04	114.44	115.52	115.26	112.4	110.68	112.51	114.81	106.4	106.72	114.52	113.86	113.63	111.21	103.33	106.13	110.48	111.94	107.49	113.28	114.19	116.46	111.91	113.73	102.24	109.79	116.05	112.75	110.42	111.47	110.47	111.03	108.79	111.16	111.88	118.02	108.09	112.37	115.58
106.5	105	108.4	108.5	110.8	105.81	103.45	108.67	97.795	99.356	106.5	111.21	115.16	106.38	108.73	104.44	107.8	102.23	105	107.22	105.79	105.45	100.57	104.09	104.88	101.81	102.09	102.56	104.29	105.39	107.46	103.66	105.53	107.22	106.18	104.62	106.32	105.39	106.61	104.93	104.04	105.56	109.92	107.74	107.9	103.75	105.52	105.75	101.43	103.21
95.337	102.15	101.31	96.825	107.25	106.05	101.19	104.01	106.66	96.996	104.76	99.363	100.39	101.25	98.396	101.72	100.73	94.257	97.443	106.65	99.889	98.208	100.81	96.435	103.9	99.634	98.12	104.14	102.7	101.33	102.94	100.13	100.87	102.34	102.95	103.09	105.09	104.29	101.28	101.41	99.896	105.94	99.32	101.77	104.65	101.93	97.511	103.75	99.856	100.82
105.52	105.68	104.6	105.9	100.26	108.99	105.51	110.76	112.52	109.34	113.62	118.88	109.67	109.39	107.38	107.46	99.514	102.8	106.86	100.36	105.25	103.45	108.66	105.8	102.08	104.71	106.85	105.77	103.09	108.89	102.69	110.05	105.07	107.17	111.44	98.089	102.1	108.28	104.97	105.42	101.16	107.18	109.02	104.22	108.54	103.93	106.07	108.94	103.97	107.07
108.56	106.79	114.25	107.08	114.42	105.65	105.5	118.58	114.48	112.24	115.53	112.65	105.57	108.56	110.31	114.04	111.64	111.7	116.17	106.55	112.16	109.62	112	112.39	111.99	107.54	105.19	110.99	109.92	113.58	111.24	112.86	110.45	101.57	115.31	110.15	106.32	106.42	109.14	107.44	113.8	111.07	105.55	108.6	109.81	112.61	111.92	109.01	111.87	115.5
107.86	112.59	109	108.38	113.49	114.24	107.73	110.73	107.36	117.55	110.73	110.01	111.81	111.74	110.17	113.43	113.42	115.23	106.31	116.14	107.99	119.26	108.85	110.3	114.32	110.3	116.2	109.83	109.56	112.4	110.71	114.72	103.91	107.6	113.58	112.25	107.1	110.06	104.26	110.05	113.87	113.49	112.34	118.68	109.59	110.17	112.41	115.57	108.57	113.05
108.74	103.18	107.9	105.39	95.387	108.41	111.99	105.72	113.06	105.47	110.77	106.69	102.09	101.95	104.48	105.11	98.763	108.12	100.25	103.3	110.39	106.52	100.97	104.24	111.76	108.24	104.66	103	108.8	104.08	111.98	105.51	111.43	112.12	101.65	105.49	111.97	100.65	109.09	106.36	102.79	104.8	109.93	103.6	104.08	101.77	103.59	102.5	108.1	101.82
114.1	104.17	114.72	107.61	111.16	109.82	111.79	115.3	105.76	109.2	107.5	105.52	112.37	110.43	107.48	116.73	113.3	112.21	106.91	110.99	113.6	117.81	117.34	110.9	116.47	113.41	109.68	110.43	112.69	111.72	113.04	110.64	111.37	107.92	105.91	111.34	110.91	111.95	107.09	108.04	110.11	107.47	122.46	117.82	118.22	109.56	109.54	107.92	110.66	119.29
108.48	106.26	108.16	118.11	110.52	107.6	107.89	105.91	111.35	117.56	115.15	110.93	109.63	112.94	103.03	108.74	106.03	113.61	108.08	112.64	111.9	110.89	109.84	110.4	110.03	108.98	107.09	110.66	111.45	109.18	111.86	114.29	103.51	109.53	111.08	106.68	110.15	112.69	109.42	113.63	112.35	108.05	119.81	110.44	115	109.69	113.83	117.08	110.35	105.3
101.67	108.42	99.649	104.68	99.156	103.6	104.01	96.271	110.09	110.26	102.01	105.16	105.34	109.18	112.02	108.54	105.87	107.23	111.07	112.62	104.05	108.29	105.47	101.4	107.09	107.55	105.26	102.42	99.963	103.77	102.78	105.3	104.95	106.43	105.89	109.33	108.01	105.21	104.72	105.9	104.4	105.36	103.57	110.57	107.65	104.83	105.39	107.14	108.23	105.77
107.08	110.27	111.48	112.95	112.35	123.47	115.48	114.23	111.2	114.28	117.02	109.63	120.9	114.87	109.23	114.54	111.96	104.14	108.17	111.56	118.96	106.75	108.32	104.96	112.83	111.27	116.21	110.57	114.57	118.08	113.62	108.92	111.42	114.04	112.28	113.36	114.22	117.47	111.92	118.37	112.65	114.13	112.31	116.21	116.74	114.21	111.06	117.84	111.05	111.96
111.18	117.93	108.08	114.71	116.81	112.24	118.52	105.91	112.24	111.3	113.04	113.07	110.81	111.98	111.17	112.58	112.22	113.34	109.91	113.45	110.05	119.38	118.89	118.01	108.66	108.22	109.5	112.77	114.14	112.58	113.92	111.5	106.61	115.52	110.66	105.83	113.86	110.81	110.69	116.37	116.56	115.28	103.45	106.81	115.38	117.46	112.6	112.65	107.65	110.66
111.26	112.76	110.99	107.63	113.7	115.96	111.2	113.99	112.25	110.42	116.9	104.73	108.46	104.12	113.55	116.18	112.78	111.43	114.38	111.72	111.09	111.57	116.35	118.98	112.26	109.83	116.89	106.87	111.23	117.86	112.38	111.44	111.06	108.87	111.88	112.29	112.11	109.9	105.82	116.91	111.03	110.62	114.51	110.84	112.98	113.93	112.6	106.76	111.76	108.82
97.895	108.52	108.79	105.89	105.55	105.22	105.12	106.36	95.62	105.06	109.47	103.52	110.31	104.22	104.08	107.46	108.85	107.31	108.85	103.71	105.34	109.52	101.72	102.24	105.28	102.6	106.69	111.39	106.16	109.08	98.684	101.33	95.239	102.59	106.83	104.5	102.78	103.67	104.28	111.36	102.02	106.6	102.64	99.912	105.93	103.31	100.03	107.48	100.6	109.72
114.08	109.82	110.15	110.62	110.97	115.41	110.19	113.47	112.94	105.89	115.37	114.62	106.49	110.91	114.99	113.5	112.57	111.27	111.52	110.71	115.55	107.84	111.35	117.09	107.71	109.6	119.75	106.12	117.27	107.52	114.78	110.06	106.83	113.45	111.67	115.2	111.03	115.1	117.29	116.84	111.6	111.2	105.03	107.05	113.34	111.12	117.92	112.71	110.72	104.94
105.25	104.88	101.15	107.22	104.91	103.95	104.38	103.7	106	113.29	101.68	98.866	105.24	104.42	108.2	96.674	106.46	102.4	101.18	105.81	108.7	103.69	102.15	107.45	102.16	102.09	102.81	106.42	105.78	100.21	101.97	107.11	105.93	106.43	111.1	98.455	109.58	101.62	107.84	105.74	105.39	111.41	102.15	105.74	100.78	103.49	104.25	97.681	101.98	103.8
101.7	103.55	94.09	95.904	99.774	98.804	97.834	99.138	97.991	96.38	98.972	103.6	97.232	106.73	94.883	100.5	96.958	98.642	96.597	95.197	99.882	104.88	93.802	97.812	102.18	100.27	102.47	102.35	101.84	106.56	99.02	95.424	99.578	97.387	97.65	101.62	100.57	104.04	99	104.15	100.85	103.26	100.96	101.76	94.703	105.43	100.6	98.487	97.864	100.62
103.78	115.22	111.14	116.73	110.99	111.59	112.07	103.96	104.73	111.01	114.09	112.87	110.84	109.8	119.02	114.16	110.03	114.32	107.57	109.05	110.37	119.19	111.19	115.6	110.16	114.08	108.28	114.07	109.8	113.83	118.02	112.1	114.06	109.37	113.31	112.66	115.22	113.54	110.23	110.34	110.04	108.36	110.41	110.01	105.09	117.16	115.85	106.99	119.35	107.69
108.89	113.75	109.41	112.1	117.56	105	101.21	108.67	105.05	108.65	104.83	110.78	114.07	110.79	113.26	110.8	108.29	109.65	102.25	111.29	110.51	108.35	111.99	108.63	108.58	107.39	103.95	115.39	109.79	108.66	111.67	110.49	111.72	108.6	111.09	106.07	107.04	110.01	109.02	107.15	107.83	110.11	109.32	113.29	106.79	114.27	111.02	105.97	112.6	116.44
114.01	110.54	113.1	109.44	106.81	108.67	110.9	109.68	114.62	115.47	116.2	114.25	112.28	109.6	109.28	110.28	110.49	106.62	110.7	112.45	117.06	113.51	107.87	111	110.43	112.13	117.49	110.29	108.41	116.91	110.29	108.93	112.95	113.81	111.76	111.01	113.37	118.33	115.03	115.29	111.14	115.06	111.56	109.81	116.2	110.7	112.76	110.55	109.87	110.53
107.43	104.34	106.05	109.29	112.61	102.8	105.55	104.6	103.55	108.03	107.47	108.89	104.17	111.31	112.75	104.27	102.92	107.47	107.28	102.99	104.75	103.61	106.27	100.85	111.77	105.45	102.14	101.46	108.2	102.94	104.09	104.41	101.22	105.67	108.17	106.81	109.74	103.29	101.39	106.54	109.23	108.37	109.56	105.67	107.4	105.47	104.27	104.03	106.72	104.39
101.34	99.591	98.677	103.72	104.37	97.696	102.65	101.57	97.994	100.25	93.979	96.037	100.99	100.86	102.6	95.956	98.746	99.681	96.833	102.91	102.85	102.72	104.97	96.514	92.179	106.6	94.905	101.51	99.588	101.35	101.7	107.27	104.65	99.004	106.65	110.59	98.74	101.45	99.082	97.421	105.48	101.96	104.52	94.964	102.46	97.422	106.9	104.88	100.9	96.823
106.97	103.64	107.63	101.61	99.691	106.67	104.55	100.7	101.64	103.31	105.49	102.4	102.2	104.13	104.44	106.61	96.93	100.84	96.348	103.7	103.37	109.25	101.67	108.69	103.13	104.37	99.601	100.03	105.44	101.24	105.83	97.601	101.34	110.43	109.69	100.8	98.812	105.25	105.87	102.82	99.166	109.87	102.52	100.51	101.84	107.54	100.95	103.56	101.33	101.94
113.91	119.11	114.39	110.81	116.82	114.3	114.3	111.87	109.32	112.77	116.79	116.15	113.06	112.16	113.18	110.72	113.01	114.28	114.26	110.58	115.41	114.22	109.85	111.81	113.41	112.62	106.3	108.13	111.22	111.86	112.68	108.07	108.55	111.95	110.55	107.12	108.82	115.75	116.15	114	113.08	109.07	115.65	114.58	112.51	119.1	109.38	115.67	111.36	115.66
110.76	105.16	107.05	112.45	109.69	117.48	111.75	108.79	115.94	115.19	112.86	106.24	115.95	111	107.78	113.17	111.16	116.38	110.69	105.54	104.93	110.12	108.39	108.74	109.95	118.87	108.33	110.84	104.51	113.27	118.39	113.19	101.41	112.19	111.88	112.68	106.44	107.79	108.19	108.2	107.31	109.85	106.38	108.11	101.6	108.92	104.97	106.45	112.89	110.07
101.99	103.13	103.82	103.11	98.557	99.039	102.35	105.97	105.44	105.44	102.24	107.08	108.77	108.84	104.05	117.22	102.6	111.61	98.041	105.17	104.84	106.96	109.35	105.95	104.71	106.61	106.85	104.52	107.08	103.36	101.9	102.39	105.2	106.22	108.45	101.05	103.82	105.62	104.84	103.2	109.95	102.8	100.1	110.01	108.83	100.88	99.106	96.584	106.5	105.6
105.66	117.75	106.54	108.38	116.14	108.06	116.72	105.17	111.02	106.59	109.49	107.55	106.88	104.95	112.35	114.45	115.74	112.53	112.28	105.67	102.28	112.69	114.13	115.79	112.93	110.64	107.61	110.8	106.95	107.69	110.33	105.12	104.74	108.26	105.6	104.21	108.82	113.73	109.45	108.36	109.49	110.87	106.17	112.81	109.48	115.77	109.33	112.07	109.48	110.07
100.64	101.29	110.7	106.2	114.36	107.98	110.13	100.71	105.42	110.08	109.25	107.72	100.25	112.45	112.61	110.09	105.95	107.2	112.55	106.08	110.37	101.75	102.44	109.03	99.592	105.75	102.14	104.54	105.3	104.49	110.95	113.05	109.94	104.27	109.98	107.62	105.56	102.49	109.79	101.79	99.826	106.75	104.74	105.51	105	99.783	106.38	107.45	113.01	104.77
108.83	110.23	112.03	106.47	107.73	109.87	108.51	110.77	109.04	109.84	103.59	111.71	107.6	109.69	106.57	109.93	107.41	110.74	102.98	113.41	112.08	111.25	108.77	110.64	110.28	114.29	112.96	113.57	112.33	112.98	104.36	109.76	108.6	106.65	108.54	105.56	113.43	108.47	110.85	114.5	119.07	110.45	112.21	111.41	108.9	107.54	111.26	108.56	109.04	105.72
104.97	101.63	100.67	100.49	97.422	106.17	102	106.35	107.12	102.14	105.57	105.95	106.26	103.08	110.26	97.928	104.37	102.92	107.16	107.13	105.98	107.28	103.93	95.54	106.09	103.34	102.36	108	100.12	102.42	97.368	101.05	104.81	105.63	98.616	106.21	102.23	110.15	100.25	104.71	99.034	100.67	100.91	104.67	105.87	108.09	107.93	107.49	104.8	106.24
111.16	105.06	110.44	110.54	103.21	105.51	104.89	113.2	111.52	106.37	103.58	108.05	109.41	107.32	106.74	101.92	110.3	95.937	112.77	105.95	106.12	111.65	106.33	101.29	106.64	108.1	105.18	109.06	104.56	109.24	107.01	107.68	107.54	99.666	102.9	102.88	107.12	101.97	108.71	110.36	109.29	114.16	104.45	105.04	103.93	102.71	106.67	104.6	106.05	106.28
104.63	103.76	105.66	107.49	103.22	106.22	105.61	109.67	104.29	107.35	112.18	108.43	110.55	104.29	111.75	108.31	102.26	106.76	104.29	106.47	103.54	108.43	105.37	104.64	102.22	107.96	105.11	109.49	97.468	105.09	103.76	109.15	107.37	107.96	108.61	105.62	105.02	106.51	101.08	109.31	105.54	105.42	104.82	102.55	107.52	107.54	105.22	100.69	101.24	104.77
111.92	104.66	105.82	105.72	107.5	107.23	109.11	106.27	114.99	105.63	103.2	102.88	99.261	103.01	98.323	105.05	108.77	104.55	105.36	98.985	106.85	105.54	103.93	105.02	106.27	110.4	107.32	102.1	109.34	104.94	101.97	108.06	102.03	112.39	106.32	104.06	107.1	113.28	101.86	106.68	102.03	109.64	110.35	105.78	102.7	108.5	105.36	103.78	99.539	102.03
106.03	102.87	107.74	102.98	105.21	109.92	103.88	105.05	105.31	102.41	107.97	109.11	104.74	105.92	99.909	108.74	111.48	104.12	107.51	102.9	107.1	104.63	110.71	110.07	103.78	97.785	103.49	104.26	103.6	103.36	110.69	99.988	103.45	107.06	103.01	103.79	105.8	110.87	101.64	106.21	107.44	102.42	111	105.12	106.5	108.42	105.61	111.37	103.83	109.45
117.02	108.97	109.86	111.45	110.05	113.66	106.64	109.88	112.88	113.13	106.93	104.15	115.51	114.32	114.05	110.09	109.98	106.96	110.28	109.63	110.02	109.48	111.69	106.1	111.41	110.15	114.93	110.79	104.49	108.77	113.08	112.32	112.31	113.29	113.52	113.04	110.94	110.34	106.56	107.78	116.89	108.37	114.61	105.81	115.14	108.95	111.29	116.89	116.21	113.29
99.562	106.99	105.52	103.7	102.16	99.723	100.17	104.89	109.12	104.22	107.24	100.24	108.74	103.61	103.28	107.89	101.77	105.92	96.817	103.31	107.3	98.319	104.28	103.44	104.68	101.65	106.22	100.85	107.21	102.99	104.02	107.44	105.16	95.085	103.42	101.22	100.33	105.91	104.43	105.52	102.01	106.05	102.07	111.71	101.84	103.32	104.82	108.57	101.91	107.1
106.16	106.09	108.53	107.12	102.07	105.31	99.328	108.54	110	99.92	107.53	102.93	110.88	103.97	101.26	101.54	99.964	105.29	109.47	100.74	105.59	102.31	105.06	98.004	105.75	106.33	106.23	107.66	105.09	100.67	108.44	101.3	111.14	102.07	100.88	103.75	97.16	105.92	100.37	106.76	101.71	101.2	107.03	101.62	105.97	106.96	109.82	107.03	102.6	111.51
107.35	106.15	106.35	112.3	104.86	109.09	106.45	105.03	108.82	102.04	104.4	102.81	109.6	107.6	101.83	105.64	106.2	100.78	106.59	98.796	104.24	102.4	105.08	108.48	108.67	107.06	103.29	106.63	101.98	106.35	101.3	108.18	104.86	108.82	106.42	104.38	103.94	106.38	105.17	109.13	103.24	113.58	107.73	106.62	106.41	99.056	110.74	109	97.491	108.86
100.8	100.05	98.828	95.007	96.399	97.417	103.36	97.659	96.134	96.233	105.45	93.138	98.365	101.02	98.764	99.866	95.17	98.869	101.65	99.456	96.683	99.789	100.44	99.077	92.666	97.606	102.16	110.28	98.084	100.7	90.776	98.999	97.357	99.281	108.3	102.78	100.99	101.3	102.84	97.119	100.62	99.613	103.31	93.622	101.72	102.27	102.17	94.595	99.167	99.909
100.28	112.8	107.8	100.12	102.32	112.31	106.22	102.95	107.8	114.14	105.97	107.71	103.28	113.74	109.15	104.15	103.37	107.62	102.13	109	104.46	101.04	102.56	100.36	99.64	109.39	106.21	104.89	102.39	105.22	106.96	106.58	108.93	108.87	103.27	104.97	104.42	105.9	108.71	104.08	108.63	100.65	99.956	109.59	105.44	102.52	107.16	101.3	105.81	104.52
101.95	104.03	97.591	97.345	87.009	99.849	99.574	101.46	106.81	100.67	93.544	95.75	105.3	93.003	97.781	92.59	99.016	106.34	96.712	102.22	101.99	102.5	95.823	99.278	101.1	97.366	102.37	100.88	97.726	100.45	100.84	105.23	96.909	100.94	100.92	101.77	100.6	96.397	104.29	102.03	98.342	97.902	102.71	96.524	103.25	103.53	101.79	97.912	95.249	99.993
98.271	109.29	107.84	106.78	112.57	104.85	104.64	108.76	107.93	104.88	105.67	105.82	104.56	102.42	111.88	103.72	104.78	103	105.15	97.961	106.4	109.58	107.96	110.4	103.26	106.49	106.18	104.64	101.96	109.95	106.8	99.746	102.76	102.15	107.85	106.48	104.82	105.08	104.48	112.37	106.05	108.42	97.072	103.51	103.47	109.73	110.24	109.86	104.57	109.3
108.1	101.44	103.6	100.31	114.73	102.94	103.36	105.28	107.12	110.11	106.76	106.88	105.56	111.94	112.14	107.46	111.15	109.45	103.52	106.01	108.35	105.74	107.59	106.7	106.08	101.82	102.69	104.47	103.96	104.59	110.76	102.72	105.75	111.73	107.75	109.74	106.19	103.05	104.32	104.72	102.57	110.49	104.82	104.04	106	105.67	106.86	103.36	107.38	104.27
107.35	103.57	107.37	107.07	109.12	105.76	106.07	106.79	100.62	107.21	99.87	102.3	104.42	108.04	105.1	107.54	99.885	105.25	105.04	110.07	107.71	103.97	104.83	103.45	103.48	107.01	111.82	105.1	101.2	97.233	109.5	103.82	107.36	100.48	105.39	103.59	104.13	107.27	101.74	108.02	113.5	106.66	103.92	107.98	110.39	101.68	104.33	105	99.857	105.26
103.73	106.56	102.82	115.58	105.44	107.8	102.46	109.86	107.34	108.8	105.88	107.3	109.86	107.77	103.41	103.49	111.82	108.04	104.84	107.46	105.04	103.12	102.55	104.79	108.69	97.512	106.65	110.71	98.701	103.01	107.19	107.83	106.34	104.35	100.92	102.45	106.98	104.84	106.51	110.55	102.5	98.095	109.02	102.64	104.73	108.63	104.42	103.94	102.48	102.66
109.12	110.48	114.12	109.74	111.85	108.12	111.82	115.17	111.48	112.15	113.01	112.69	109.9	115.04	114.83	115.41	108.52	112.86	113.93	109.11	109.6	113.14	110.85	113.8	107.48	106.28	110.66	107.97	110.08	117.68	113.61	113.56	106.68	108.13	100.45	113.33	113.39	111.26	110.42	110.43	113.9	108.08	114.77	106.17	107.22	115.77	110.96	111.76	117.82	108.18
103.18	100.36	103.2	106.32	99.746	103.94	106.79	112.68	102.16	110	102.11	109.86	106.18	102.77	108	110.93	106.22	117.09	108.6	106.59	104.81	103.36	102.78	99.034	110.16	108.6	105.45	100.54	106.92	100.95	101.07	102.22	104.39	105.7	105.61	106.75	104.82	108.86	100.2	110.11	104.97	103.68	105.57	104.63	107.82	102.27	106.46	106.26	104.55	96.331
103.14	101.52	105.2	103.66	102.48	107.43	94.927	103.22	104.1	108.34	110.98	101.51	107.72	102.85	114.31	109.85	106.26	102.93	108.13	108.18	103.9	109.71	98.373	102.69	108.76	105.36	100.55	103.67	104.1	103.79	113.64	106.38	109.26	107.3	99.576	105.29	110.27	108.67	107.29	104.32	110.43	96.69	103.63	106.17	104.54	104.84	110.14	107.53	108.7	103.31
114.27	107	103.57	101.33	108.06	104.56	99.407	101.56	96.493	97.697	105.69	104.56	106.55	104.78	98.341	99.659	102.54	105.53	101.37	104.57	102.29	109.87	104.69	101.81	108.69	99.543	100.09	107.46	106.28	103.64	104.09	101.64	104.57	100.54	99.487	106.97	97.987	104.34	104.31	100.34	109.79	108.32	103.05	101.2	98.223	103.52	97.217	99.008	106.67	104.67
110.46	110.85	111.38	116.14	106.91	113.29	106.88	109.38	111.14	116.31	102.97	112.67	107.93	116.11	109	115.78	113.86	111.44	116.37	117.85	109.73	105.56	107.78	119.06	104.76	112.68	109.9	113.95	106.76	110.52	112.96	108.26	110.15	110.36	110.87	105.89	112.45	107.2	104.87	109.35	108.57	107.13	108.74	106.93	113.23	105.81	108.2	113.47	109.63	110.78
102.6	105.74	108.01	104.32	101.34	109.41	101.37	102.51	99.216	101.7	107.99	105.42	106.34	101.97	101.82	111.66	112.51	104.63	105.12	105.03	105.57	104.23	98.115	102.09	108.71	100.61	101.33	107.61	102.18	101.32	103.4	100.83	106.98	100.76	102.28	106.49	104.02	112.98	106.93	107.12	108.21	101.99	101.33	102.97	102.77	101.18	102.92	103.08	103.35	109.72
106.51	101.55	102.98	96.567	107.46	97.879	101.6	96.39	97.178	106.57	96.411	99.132	100.02	94.959	103.6	103.24	104.43	97.484	104.45	99.597	100.69	95.604	102.13	94.085	102.07	98.589	96.34	97.274	96.579	100.73	102.85	104.79	102.06	98.483	100.97	94.989	98.499	95.811	103.85	102.35	98.836	101.36	109.69	98.993	100.41	100.47	100.91	99.014	103.14	98.08
115.98	115.82	114.42	113.13	119.17	117.18	114.71	117.76	119.84	112.88	113.85	117.28	119.89	115.04	121.95	115.5	117.13	121.23	116.44	121	115.32	124.09	116.39	112.41	124.46	114.18	112.77	110.24	122.68	121.32	115.67	118.8	114.92	115.23	114.58	116.58	113.93	116.3	117.36	113	120.22	119.05	117.42	115.26	107.62	118.05	112.26	120.27	121.04	118.87
101.11	97.135	96.626	102.56	93.659	99.161	97.959	94.927	102.14	101.39	104.81	102.82	103.59	98.393	92.095	98.634	103.39	102.52	100.67	104.61	104.44	97.798	100.44	97.355	100.2	95.526	101.69	101.96	97.478	102.34	103.75	95.757	98.222	102.27	98.501	95.323	100.12	102.29	95.274	101.44	92.883	105.95	98.413	94.608	99.965	105.2	103.77	97.138	96.375	97.927
99.496	102.91	98.018	96.983	101.7	103.12	101.76	98.062	107.9	100.8	102.51	104.33	94.555	98.392	107.74	92.563	97.425	105.3	97.705	105.81	97.915	98.229	98.234	101.6	92.174	102.62	106.36	101.64	94.066	102.67	99.51	101.13	102.16	98.789	99.66	98.828	98.936	104.96	103.01	98.023	104.99	101.96	95.645	98.46	99.284	100.46	105.94	104.86	96.836	101.47
112.14	112.72	102.25	118.55	115.11	108.73	112.96	106.31	114.77	113.77	114.12	111.46	116.05	108.69	114.16	119.29	113.31	111.73	112.52	111.59	115.58	109.38	110.07	117.73	109.09	111.28	113.72	120.35	114.18	114.35	111.87	109.02	111.41	118.32	114.6	111.83	111.58	114.85	118.54	103.15	109.28	108.18	115	117.66	109.94	108.98	110.9	112.83	99.938	112.77
110.47	114.25	108.64	109.39	109.08	103.89	108.99	102.96	103.6	114.78	106.83	111.14	109.55	102.36	109.97	107.78	113.08	100.96	103.8	109.22	105.16	106.96	105.89	110.65	108.02	106.88	104.96	109.24	109.36	107.48	107.24	106.26	103.66	109.71	107.31	106.58	110.82	108.61	111.42	109.45	107.74	109.46	108.46	99.969	107.59	106.1	104.28	103.59	99.958	105.35
112.48	110.11	114.2	109.35	117.79	116.58	117.78	113.75	107.97	111.27	111.96	112.02	109.54	112.22	111.42	117.76	115.79	116.3	117.48	112.26	113.18	117.46	111.34	114.52	111.47	110.09	119.94	117.88	114.44	109.88	114.61	113.63	116.43	113.61	108.6	110.98	114.96	120.28	113.9	120.88	113.42	114.24	113.74	110.47	109.18	106.96	114.34	115.35	114.21	111.29
114.41	110.06	112.19	107.97	114.04	107.51	111.52	111.83	107.61	107.55	114.61	108.85	108.94	104.71	111.07	110.93	113.96	114.39	108.36	112.9	107.21	117.41	108.33	115.37	114.46	107.39	109.66	109.02	106.64	114.52	117.98	113.85	109.5	116.58	110.76	116.17	114.03	108.16	111.89	116.65	116.43	107.99	108.59	115.14	116.31	114.37	112.81	120.82	113.03	117.01
111.87	110.42	114.55	121.34	110.37	111.19	115.94	114.26	110.38	112.2	118.1	113.44	109.77	115.09	114.82	116.6	112.19	115.29	110.3	113.44	116.43	109.78	110.55	111.61	113.08	111.22	109.91	111.05	114.63	111.56	112.04	110.26	115.41	107.75	111.53	111.98	118.84	110.27	112.37	108.26	112.47	108.37	117.44	105.1	111.54	106	112.28	112.1	113.38	118.23
116.58	110.54	112.86	115.31	111.18	112.58	110.31	111.53	114.27	110.59	110.28	112.28	111.72	112.16	111.34	106.65	113.2	105.5	110.26	111.64	110.05	113.44	111.8	111.28	114.13	115.14	108.95	112.78	102.48	115.18	115.3	109.12	112.6	109.25	107.85	117.19	110.17	112.32	105.76	116.04	117.24	112.65	113.3	112.11	111.95	105.05	112.85	117.41	113.88	110.27
98.113	106.98	103.86	103.49	112.24	102.21	109.11	100.17	102.27	99.947	100.33	100.64	101.8	103.19	103.48	106.72	100.56	100.73	99.337	103.5	101.75	104.16	108.21	105.47	104.93	100.15	101.02	109.3	103.05	95.848	107.51	108.22	100.13	109.05	103.44	103.66	103.05	109.45	104.18	102.18	110.04	110.83	103.78	99.512	107.72	98.85	104.93	106.25	111.55	106.54
117.22	112.79	113.85	104.27	113.88	115.2	110.02	109.97	109.06	116.01	111.28	111.71	109.03	109.81	105.92	104.58	109.76	102.82	112.1	115.13	112.67	111.51	116.12	109.58	119.57	114.25	107.51	111.33	107.42	113.01	111.59	111.74	111.79	108	108.31	113.47	110.45	102.35	110.5	111.17	108.81	106.44	115.62	114.03	111.96	113.99	110.53	113.76	110.55	111.28
113.32	112.3	113.87	108.78	109.88	106.47	113.15	108.61	108.11	112.14	109.86	114.76	112.18	109.75	115.17	108.56	112.91	112.16	111.74	114.32	114.98	115.78	121.64	114.73	109.7	106.38	115.75	112.63	116.88	107.99	106.34	114.58	112.11	113.31	116.21	109.31	110.26	111.13	118.26	106.7	109.17	104.28	113.58	108.73	111.08	109.57	116.45	109.94	107.87	105.98
106.09	108.05	107.57	106.91	106.31	107.5	106.1	108.25	107.78	104.8	105.46	108.6	113.13	108.71	102.12	106.62	108.92	111.65	115.54	106.84	113.43	109.17	105.72	109.24	112.95	107.69	110.14	106.19	105.22	100.25	99.542	109.82	108.18	107.96	112.98	108.91	105.15	103.8	102.73	104.11	102.81	104.37	112.4	107.84	108.44	110.05	110.12	109.42	113.86	99.529
108.1	98.905	103.57	107.51	104.05	108.15	103.13	99.508	113.32	110.15	102.62	104.7	101.75	105.24	102.02	102.69	111.71	100.83	100.91	105.31	103.48	103.23	104.68	102.66	104.85	105.9	109.41	107.34	105.28	101.68	109.38	99.881	112.33	102.59	110.51	106.49	106.6	107.74	103.43	96.429	107.2	103.13	103.12	106.38	101.13	105.22	106.32	101.68	108.96	100.01
113.64	108.49	116.72	113.36	114.15	107.25	113.87	108.7	113.39	113.52	109.5	111.15	107.46	106.04	112.57	114.66	113.07	110.64	113.85	114.61	111.41	116.14	111.52	112.92	110.43	110.97	111.81	106.57	108.41	107.31	117.11	108.94	113.01	120.15	112.8	109.74	114.12	112.76	115.47	103.23	113.35	110.67	108.45	113.94	107.57	105.29	112.52	110.52	108.3	107.05
109.13	114.89	117.27	114.78	111.58	109.66	112.53	116.39	106.72	114.86	116.25	110.91	112.8	110.74	112.09	116.74	112.05	113.63	115.93	110.89	106.84	111.2	113.15	109.47	115.36	110.55	106.38	112.13	106.21	112.66	108.14	115.72	115.95	114.79	111.79	105.94	110.8	111.98	108.73	108.99	112.3	109.99	110.55	114.79	114.59	111.38	108.22	111.46	109.53	116.93
110.97	109.86	103.43	111.5	108.77	107.53	111.78	107.75	107.23	116.16	114.03	115.48	107.33	110.6	108.05	109.24	110.56	107.62	110.8	110.03	110.74	110.78	113.99	106.35	109.27	104.12	117.07	113.05	118.31	112.53	115.13	113.67	112.01	109.73	112.69	107.1	110.63	108.42	109.77	113.05	109.61	109.54	109.43	114.13	102.47	116.33	119.69	114.6	115.81	115.22
108.38	113.21	110.11	110.51	117.18	112.76	112.75	107.95	114.73	105.76	115.99	112.31	109.91	112.27	112.41	109.61	110.78	108.58	110.49	110.47	113.62	110.92	111.69	119.42	115.36	108.72	112.66	111.3	114.4	114.91	115.95	113.2	106.79	102.03	110.52	110.64	114.96	111.12	109.26	112.62	112.15	106.04	110.61	117.52	111.75	107.94	114.96	115.07	109.33	110.32
114.74	109.87	110.29	113.02	112.11	121.35	116.48	110.46	120.98	121.35	116.41	114.65	117.34	111.99	110.58	113.45	111.65	117.98	116.63	113.61	114.52	114.36	116.13	117.63	118.38	108.87	116.72	112.21	116.33	108.85	115.49	118.04	111.51	115.36	113.14	113.87	122.87	121.28	112.91	112.25	120.98	112.9	112.95	116.49	109.67	111.77	118.44	121.97	114.7	107.27
108.02	108.04	108.72	101.46	107.28	106.47	111.07	109.68	102.26	109.56	104.43	103.7	100.05	112.17	108.56	108.51	104.76	107.08	105.56	106.1	106.06	104.29	113.72	109.52	109.88	102.61	106.16	105.9	105.47	102.22	102.99	108.68	106.5	102.68	104.21	110.79	117.12	108.33	106.2	109.69	107.05	111.03	101.48	111.01	105.92	106.23	106.82	108.49	107.25	105.37
111.64	111.54	109.03	106.31	108.79	105.1	103.02	104.53	104.98	110.2	105.79	111.76	104.68	109.3	110.61	111.12	103.38	104.89	109.39	108.21	109.07	109.12	104.76	116.11	105.37	101.31	104.72	106.1	100.46	103.76	108.93	107.57	107.24	101.25	109.52	100.46	103.4	105.44	104.35	99.029	108.04	107.5	109.63	103.94	101.62	109.99	99.189	106.92	105.48	101.06
110.92	109.81	102.01	104.38	108.02	108.51	101.73	104.58	107.2	107.1	108.48	108.74	104.13	107.93	107.64	111.88	111.5	106.8	115.05	103.4	112.65	106.4	106.99	101.34	96.197	105.09	108.59	104.78	112.52	103.9	106.08	105.97	107.34	112.07	105.67	107.81	111.24	104.21	109.31	114.46	109.89	103.51	102.24	112.88	103.34	107.79	98.58	110.61	104.38	107.55
102.59	101.62	110.38	101.73	105.21	105.65	107.17	98.425	96.85	105.3	101.58	107.76	111.1	109.87	103.93	105.24	109.24	102.86	104.18	106.27	101.83	104.13	95.679	105.91	104.2	103.44	103.35	105.17	105.82	102.58	102.42	101.6	98.908	100.87	100.1	103.42	105.49	103.08	99.809	104.7	100.03	102.24	102.47	100.51	103.24	107.94	100.17	106.38	105.7	105.61
102.65	102.88	101.31	103.05	106.56	105.66	106.68	100.91	111.18	102.66	100.26	112.57	103.76	110.86	106.02	106.59	106.52	102.47	101.76	107.3	100.3	106.13	101.67	106.56	102.4	101.43	106.5	106.82	103.6	107.34	106.43	106.08	101.43	105.94	109.08	105.07	97.703	104.35	109.56	108.7	102.17	99.279	110.43	103.76	109.22	105.35	105.68	109.65	100.31	104.31
114.82	111.42	116.09	114.1	113.95	118.29	112.76	109.61	111.37	111.66	112.57	112.27	109.46	111.48	112.98	112.44	109.02	104.25	101.92	111	113.2	109.53	105.9	116.28	112.91	119.17	110.46	109.55	109.12	108.66	115.62	108.63	111.64	112.08	109.66	112.81	114.44	112.87	114.6	109.96	113.87	108.59	118.89	108.9	109.93	109.7	112.67	107.73	112.07	113.68
99.877	100.56	106.02	96.817	97.938	101.99	103.96	96.825	101.37	108.93	102.61	98.574	94.458	98.088	96.177	102.1	98.412	101.35	95.397	101.75	93.807	93.917	103.05	101.86	104.13	100.21	102.94	97.943	94.924	97.473	95.692	97.326	103.56	108.84	99.629	97.006	92.306	99.993	103.19	98.551	93.615	96.746	98.853	103.72	99.428	99.62	98.257	102.09	93.125	98.964
100.11	104.08	110.69	104.67	101.98	104.2	104.86	104.62	104.49	107.46	111.09	105.75	103.69	104.55	111.85	110.81	106.47	105.35	112.39	102.12	102.73	104.87	107.97	106.08	103.19	105.17	105.49	105.55	108.05	97.988	106.58	106.48	101.87	104.24	107.11	107.3	106.79	111.44	100.11	104.38	100.75	106.28	103.53	107.29	106.93	114.65	108.62	105.35	107.23	103.47
110.36	114.01	106.68	104.33	110.95	106.77	99.004	105.01	109.11	106.44	109.92	111.79	115.68	104.41	113.05	111.11	115.91	110.3	110.12	113.58	108.46	109.48	108.56	108.84	106.93	113.02	119.2	111.69	112.01	115.17	109.15	107.51	112.59	112.52	117.37	113.95	107.54	109.29	110.19	120.17	120.48	115.66	111.49	113.29	108.27	114.29	116.94	101.82	117.05	108.69
104.29	98.923	108.56	106.63	102.02	108.21	101.37	101.45	106.62	104.29	106.71	102.44	109.32	103.07	100.16	104.2	104.1	99.581	104.55	104.71	102.23	106.22	102.2	101.96	101.04	104.77	105.05	104.96	108.69	104.73	109	103.24	105.2	98.061	104.13	97.686	106	99.803	108.03	104.52	108.36	111.86	101.83	102.89	101.28	104.8	101.83	107.39	112.77	103.57
110.15	109.06	107.9	105.81	109.35	112.39	108.14	114.46	103.59	112.51	113.45	107.74	106.98	109.68	106.86	106.27	110.28	112.32	115.24	108.63	110.29	111.2	105.07	111.18	110.17	110.59	115.65	110.28	109.49	116.03	110.73	111.11	111.32	105.6	105.98	105.59	103.16	104.95	106.67	107.87	102.21	111.61	109.49	108.05	115.21	111.43	107.66	110.01	109.19	113.71
103.75	101.72	101.59	99.521	99.945	100.4	102.18	102.73	102.76	97.753	103.89	103.86	102.53	106.12	97.438	99.224	101.96	102.75	101.8	104.79	99.673	98.038	104.6	95.775	103.37	104.59	97.887	99.041	100.08	100.71	100.39	99.616	99.979	98.494	97.743	103.87	96.678	100.16	101.5	96.995	92.305	104.59	104.31	103.28	95.384	101.27	103.82	99.612	93.146	96.293
105.85	104.36	104.02	107.98	104.82	104.92	113.05	107.46	103.76	104.69	102.46	110.79	112.03	103.08	104.9	98.333	105.08	98.999	107.41	104.87	114.56	107.88	102.71	108.89	111.92	112.44	101.77	101.65	98.098	106.89	108.78	110.3	107.63	107.82	105.45	109.21	104.95	104.42	107.49	103.71	103.87	109.21	106.22	100.54	102.72	104.51	106.1	108.28	104.48	101.25
96.003	110.75	103.45	98.957	102.67	106.9	107.03	100.72	95.712	101.84	105.09	102.55	100.05	104.7	94.474	99.049	96.78	99.821	94.151	100.2	92.433	103.97	98.082	106.18	106.56	98.113	95.129	98.798	98.445	98.56	96.674	102.45	99.329	102.73	96.287	94.205	98.94	98.55	97.993	102.88	99.83	100.29	96.989	96.555	96.032	95.343	101.47	99.206	99.823	103.22
104.75	110.69	107.42	105.1	104.58	105.21	100.71	105.64	96.24	107.54	108.43	100.67	110.34	108.77	105.59	107.94	105.38	98.705	110.98	108.97	109.17	105.12	98.42	112.37	103.8	98.864	101.62	105.63	105.14	103.08	103.54	112.84	108.64	103.97	102.89	112.53	108.32	110.74	109.85	108.23	104.03	102.31	106.45	104.11	109.5	106.9	107.39	109.46	96.484	105.72
109.39	101.97	102.75	103.92	104.69	106.13	107.35	107.38	107.12	106.89	104.02	98.14	105.82	105.74	101.85	107.49	108.43	102.39	111.23	105.09	109.89	110.24	105.03	111.38	102.39	104.17	108.53	108.41	109.81	105.91	107.85	107.43	105.32	105.57	108.62	103.97	98.986	106.69	105.52	105.66	105.1	104.87	112.95	108.99	108.89	102.8	103.16	104.71	101.35	108.27
115.11	110.21	109.99	110.7	116.66	109.11	112.96	110.08	114.69	110.74	111.06	114.7	114.58	114.24	106.88	108.06	106.74	108.13	115.55	112.96	116.54	112.73	110.82	115.94	110.79	111.73	104.82	112.51	110.58	112.94	107.88	104.77	121.82	107.03	114.27	114.47	114.27	108.6	104.3	111.33	116.44	115.7	107.18	104.07	116.56	115.55	112.6	108.22	109.62	109.54
102.96	98.084	97.019	102.14	98.756	92.727	97.827	102.15	100.43	104.22	101.45	103.26	96.87	102.04	101.38	96.937	97.296	100.2	103.73	98.322	106.44	104.8	99.481	97.314	98.964	103.92	106.98	94.837	97.774	101.06	104.33	95.409	109.05	103.45	98.668	103.04	95.024	102.7	92.536	102.6	102.16	99.023	99.328	97.746	100.65	102.89	100.91	99.224	98.851	94.625
118.27	112.9	114.85	117.28	112.92	118.66	120.95	112.12	119.93	118.25	123.92	113.54	124.62	120.15	123.2	123.2	118.9	120.41	115.18	114.64	114.64	117.96	115.51	116.77	119	118.11	115.64	116.8	115.52	115.7	118.28	111.38	121.86	116.03	118.45	124.01	117.63	118.22	113.84	119.22	116.04	115.37	119.44	120.41	127.62	117.04	112.71	115.23	116.74	119.87
102.26	103.98	101.9	112.61	102.13	101.44	107.78	99.722	105.63	100.04	112.08	103.63	107.59	103.21	106.76	108.29	104.98	103.26	103.5	107.6	104.29	105.59	106.39	104.73	103.84	98.665	106.5	109.81	103.26	100.72	106.54	105.89	95.784	105.38	105.38	104.48	109.78	98.763	101.46	106.05	101.51	104.22	106.73	107.66	106.72	104.62	111.79	105.12	112.88	105.6
118.37	112.56	112.85	114.5	117.66	104.92	111.7	110.05	115.11	111.75	110.42	106.94	113.36	110.16	110.21	105.55	111.54	109.76	108.42	118.64	107.28	111.87	106.93	107.33	112.82	110.16	115.19	114.96	106.88	110.07	113.23	111.92	108.97	113.24	111.27	106.4	112.54	110.94	113.7	107.01	106.93	108.06	104.49	119.76	110.44	108.76	106.86	114.11	111.97	112.96
111.81	111.49	113.91	110.39	112.55	109.19	113.46	110.71	105.28	110.93	107.76	107.96	112.73	103.77	109.28	107.49	108.47	110.36	116.97	117.13	114.75	107.72	106.45	113.5	110.7	116.06	111.7	109.98	117.36	114.73	113.42	111.01	109.13	107.88	104.49	109.63	109.55	110.99	111.66	108.6	109.04	110.99	116.36	109.63	109.43	104.73	109.38	115.24	111.76	107.13
111.09	116.92	108.53	110.67	108.13	111.94	113.6	109.59	108.25	109.76	112.33	102.12	108.6	107.96	113.99	103.97	110.55	110.31	109.87	109.05	106.91	116.8	111.97	110.47	109.49	110.16	111.76	114.22	108.42	108.6	105.16	114.41	107.62	110.47	111.63	107.37	111.08	113.95	110.71	115.59	107.98	115.88	115.27	112.53	115.08	112.79	110.72	115.5	113.15	111.88
108.71	106.03	109.66	116.9	112.86	119.75	108.71	109.43	113.34	108.67	117.81	105.3	118.16	116.18	113.03	110.77	114.05	109.47	107.6	115.07	110.02	111.46	105.96	110.42	106.74	112.15	106.81	116.82	117.36	109.07	112.11	116.12	112.85	112.91	110.31	110.66	114.17	116.96	106.55	113.81	111.52	108.38	109.27	113.98	111.43	117.88	113.57	110.64	108.92	113.61
109.92	108.79	113.1	104.92	108.04	106.79	110.89	112.64	111.25	111.2	110.34	122.55	109.4	113.64	114.47	113.6	107.48	117.44	111.21	105.35	111.08	108.42	105.94	110.53	107.28	115.74	110.82	113.87	111.42	111.96	109.72	110.41	112.7	108.57	109.19	110.08	107.98	111.39	111.35	103.1	112.76	113.73	111.28	105.03	114.17	106.1	110.75	105.47	107.1	104.38
115.58	108.5	113.21	109.23	110.57	110.73	109.79	111.83	98.667	110.49	109.92	107.01	111.81	111	108.44	107.81	105.24	112.58	110.36	105.92	110.63	113.11	108.95	111.52	110.64	107.31	105.31	105.14	109.65	104.77	112.28	102.34	113.76	107.97	106.45	110.71	112.86	107.76	110.43	107.11	111.84	112.73	105.1	104.76	105.1	106.75	113.07	108.8	109.45	110.98
99.109	98.227	100.12	97.858	99.131	94.546	99.951	99.989	99.31	98.672	104.05	98.657	98.406	101.78	96.087	97.007	108.18	102.55	100.68	100.98	97.634	100.58	101.42	104.25	97.572	97.829	99.878	101.98	102.86	99.11	97.731	101.35	101.51	100.35	97.316	97.856	97.066	101.1	101.7	95.593	107.06	99.334	97.75	99.997	101.69	106.17	100.13	102.66	93.849	99.164
112.35	107.27	109.28	108.21	110.65	118.19	112.07	109.41	117.78	104.27	112.99	116.38	115.32	108.27	120.78	109.3	113.22	115	113.64	106.41	105.94	112.98	108.32	107.1	102.69	109.09	113.12	109.22	119.2	116.8	108.65	109.29	109.69	110.38	115.36	103.48	110.88	113.97	116.62	115.21	113.82	111.35	110.05	108.71	109.43	117.41	113.63	111.97	110.52	111.17
102.07	105.44	102.6	105.75	113.95	100.56	105.04	106.8	111.37	106.2	98.793	105.88	106.86	104.33	107.89	105.78	107.6	106.92	102.35	110.02	112.61	104.04	108.13	105.79	102.57	101.33	103.54	102.25	103.72	110.23	106.97	104.58	104.29	98.221	109.24	108.01	110.35	103.53	109.29	104.45	98.613	104.73	105.24	107.7	107.1	102	104.09	106.49	103.31	99.003
111.99	103.59	104.47	106.23	98.992	110.6	108.58	102.6	107.85	105.36	102.74	101.87	103.68	101.64	106.82	106.98	108.2	102.19	108.72	106.61	110.25	105.35	97.449	105.11	109.02	105.1	104.11	106.68	107.11	103.72	106.24	106.06	110.44	104.29	103.7	109.93	104.52	98.696	107.06	105.14	104.48	100.52	100.79	104.05	98.255	106.83	105.12	105.36	106.09	105.87
120.68	118.58	120.31	116.02	121.08	114.66	111.48	117.64	121.15	117.66	117.3	114.73	115.67	120.07	123.16	119.26	121.46	122.27	119.09	117.29	109.74	117.79	116.84	118.86	120.85	118.13	117.39	117.86	121.5	115.06	118.16	112.36	124.71	115.04	123.29	114.1	121.74	113.55	118.14	121.38	121.82	112.01	121.26	119.46	124.08	115.07	119.33	118.02	119.7	121.13
108.41	106.09	110.29	113.95	107.13	107.16	111.16	104.21	109.8	113.59	105.96	107.98	106.36	104.81	108.57	105.96	114.41	112.03	107.74	113.12	114.58	112.08	117.32	107.15	107.46	112.6	113.24	106.69	111.79	118.64	106.43	109.54	106.74	113.4	105.02	114.28	111.61	108.24	115.56	114.14	110.84	105.9	108.03	113.73	110.85	116.47	112.06	114.8	103.78	107.05
104.48	100.72	108.36	98.55	105.12	104.98	101.88	106.02	103.06	101.14	106.53	105	104.1	103.99	106.54	110.79	102.72	101.86	102.19	114.12	97.339	102.9	109.03	107.98	104.64	109.09	100.5	107.72	103.99	105.5	109.6	102.32	102.41	105.43	105.92	105.51	104.37	102.56	99.468	98.802	105.35	103.69	99.572	109.33	106.78	107.14	102.23	109.33	103.99	106.8
102.55	104.16	102.44	106.26	102.44	105.77	112.59	103.92	106.57	108.95	109.48	109.91	101.38	104.05	108.5	104.07	108.14	104.97	104.02	98.8	110.92	109.47	110.97	103.96	102.81	104.53	107.74	107.37	108.64	103.98	106.78	107.14	103.78	104.06	103.3	107.4	100.81	105.79	104.29	105.77	103.62	107.53	106.56	111.33	102.46	105.72	105.09	105.93	108.23	103.61
106.5	103.87	106.33	111.83	111.95	110.79	104.97	101.5	107.96	109.31	112.09	103.24	107.11	106.09	104.54	100.3	110.03	103.62	109.75	104.9	106.65	106.59	104.27	108.6	109.55	106.29	105	105.99	107.29	99.487	104.52	100.21	109.51	105.93	104.48	96.327	104.55	105.72	103.91	102.95	102.77	111.27	110.1	104.82	103.71	105.9	115.03	101.72	104.79	103.56
106.82	104.99	107.91	109.47	102	100.79	103.12	104.74	102.16	109.08	100.8	112.3	100.55	99.155	104.57	103.27	108.01	108.88	106.36	104.54	112.83	101.48	103.51	104.53	113.45	108.27	104.48	97.039	107.05	100.4	98.682	101.49	97.575	98.714	107.75	100.53	99.921	110.75	100.19	99.696	104.53	108.06	107.75	105.29	103.57	106.07	105.05	105.14	110.2	102.68
106.13	111.08	111.2	106.97	103.58	106.95	107.5	99.456	109.97	100.77	109.82	104.68	104.87	106.44	105.49	108.96	105.5	105.55	109.42	109.55	104.73	106.85	104.48	107.9	109.54	110.11	103.28	105.3	105.75	107.34	103.5	107.43	102.73	100.56	103.31	101.74	109.48	107.65	98.394	107.3	106.77	105.06	108.44	105.37	102.38	98.544	108.75	109.17	104	104.74
110.4	113.36	110.19	103.23	110.91	111.05	110.51	115.22	111.3	110.92	114.18	118.05	111.83	99.575	114.9	111.12	104.87	112.77	111.2	106.02	109.65	105.6	108.89	103.34	108.74	106.33	113.56	117.75	104.46	114.93	108.07	112.8	108.9	110.75	106.16	110.47	114.14	111.36	107.61	108.68	107	107.14	108.08	109.14	109.56	101.55	115.92	113.02	112.55	106.59
107.48	101.22	105.95	101.28	99.706	107.95	102.84	107.42	102.65	101.68	107.48	105.77	109.48	108.06	112.25	103.99	101.64	106.21	98.591	98.823	106.62	103.04	105.47	103.73	101.8	97	104.71	105.25	99.602	104.1	99.895	100.61	105.33	110.46	98.743	108.82	105.62	105.69	105.6	104	104.7	105.65	111.31	104.64	104.91	101.72	110.38	105.93	102.02	105.28
109.16	113.4	108.3	112.69	110.85	105.23	108.75	112.41	108.74	106.19	107.01	110.48	113.3	115.65	113.77	112.69	113.17	112.48	111.77	111.34	113.61	106.54	111.67	109.89	110.97	108.22	109.17	112.89	105.02	116.45	113.27	106.36	102.47	108.25	114.3	112.09	110.68	107.18	112.19	109.33	104.56	110.56	116.1	109.81	112.64	114.77	116.94	110.06	116.08	105.34
104.42	109.55	105.75	109.32	102.98	104.5	104.91	111.5	107.33	104.41	100.99	107.79	111.79	102.18	108.69	101.46	105.63	113	101.54	106.3	104.45	110.31	105.41	107.25	109.29	103.72	106.5	107.51	107.76	103.31	105.96	102.49	110.55	107.61	102.3	107.89	102.49	105.38	106.58	110.86	109.83	113.08	107.46	108.16	104.87	109.87	107.85	103.34	103.59	111.6
108.08	106.03	106.24	112.06	105.9	102.02	109.14	108.61	105.55	107.68	104.18	110.7	112.1	105.78	106.97	103.09	114.39	109.64	105.22	106.79	110.78	114.24	102.93	108.7	109.98	108.47	104.89	109.78	103.41	109.35	98.748	111.64	104.54	105.42	107.36	111.82	105.2	105.98	112.29	102.11	103.62	104.87	106.01	105.57	107.46	104.64	105.53	105.26	99.731	102.74
104.95	95.491	102.55	93.223	103.92	99.207	106.35	102.31	91.134	110.68	98.626	99.758	108.03	96.648	102.18	98.496	102.21	99.689	100.08	100.83	104.16	105.58	100.9	103.38	102	100.06	99.056	102.34	102.41	102.1	94.959	103.27	101.58	101.89	104.41	100.91	97.218	104.47	105.03	99.752	99.299	105.34	100.91	94.148	103.29	99.429	107.92	105.25	103.76	97.9
108.94	103.07	108.11	106.11	106.17	109.08	114.27	104.8	109.39	100.42	111.35	108.98	108.75	103.86	104.2	105.47	107.98	105.53	110.39	106.44	101.62	110.41	105.15	109.18	108.89	108.41	107.77	99.061	106.67	103.09	103	108.67	109.53	103.69	111.02	107.28	110.62	106.1	108.55	99.215	107.31	108.23	113.37	106.58	110.16	104.79	108.02	99.893	117.3	113.76
105.77	106.65	108.6	109.02	103.73	105.63	105.22	103.28	111.2	108.52	106.72	102.71	107.51	103.77	105.33	108.93	106.52	113.11	105.85	105.21	110.16	109.55	107.06	105.49	106.22	107.8	112.35	111.05	105.9	109.34	108.77	106.59	103.73	109.81	107.94	108.07	101.37	107.36	110.5	105.3	105.69	105.72	110.17	104.72	109.21	107.46	112.36	108.38	106.12	103.48
105.46	105.29	108.94	101.21	108.01	106.11	105.67	105.35	103.44	103.9	110.07	112.5	107.09	106.07	102.03	101.28	106.65	106.07	105.35	102.45	100.66	109	109.55	105.26	110.62	109.53	112.01	106.33	104.75	103.78	107.68	100.24	106.57	101.99	103.23	101.2	103.72	100.37	97.521	102.89	108.09	101.53	108.37	101.84	104.54	109.36	100.71	105.21	101.81	107.17
108.13	102.9	102.86	103.6	109.35	104.28	104.34	101.5	110.23	109.63	103.82	103.51	103.83	107.28	102.04	111.05	100.62	99.119	104.26	104.82	103.62	103.97	105.39	102.22	101.32	104.91	97	97.872	108.75	104.1	107.24	107.97	105.92	104.49	107.59	105.79	103.78	102.01	104.57	111.66	107.34	109.48	112.19	106.46	102.28	106.61	106.57	107.27	99.636	105.08
106.82	108.56	107.51	106.9	104.92	112.44	105.58	107.74	106.68	107.94	101.3	108.88	105.24	111.12	109.63	101.08	105.13	107.92	107.78	106.88	99.414	107.49	107.28	103.93	104.91	104.09	107.32	105	107.62	101.09	103.9	107.09	107.32	103.99	110.05	110.62	109.18	105.57	113.72	107.08	108.67	100.58	110.8	94.009	106.6	102.61	100.96	99.204	103.35	109.59
110.21	104.03	112.84	103.96	110.45	105.14	106.69	99.532	103.66	110.1	105.35	107.51	101.15	110.1	106.29	105.51	107.36	107.78	100.44	105.35	111.08	101.26	107.29	101.24	103.13	107	109.05	114.3	103.19	105.43	108.37	102.09	105.32	107.39	105.01	105.11	103.81	101.7	108.14	99.359	110.07	98.861	102.58	101.89	101.84	106.03	108.95	97.097	100.86	101.11
109.26	104.89	103.03	109.13	102.52	102.39	110.4	106.06	109.53	107.31	112.68	110.86	100.54	102.2	103.65	110.07	104.59	106.89	105.07	98.327	106.49	105.89	103.21	102.96	102.27	110.29	105.38	107.04	98.849	110.54	102.84	100.2	97.247	106.02	102.48	108.64	109.61	108.84	100.99	106.58	106.61	109.79	102.66	108.26	106.97	106.31	100.59	104.07	104.23	106.69
100.74	102.14	102.61	100.51	101.75	99.729	100.63	101.46	98.581	102.11	99.479	98.868	102.4	97.866	96.072	93.255	102.56	106.03	98.782	93.245	100.04	102.21	105.2	100	98.841	100.43	101.53	99.471	102.57	103.91	99.734	95.711	103.52	101.18	99.889	98.942	100.76	99.966	104.8	102.18	103.63	90.497	99.339	100.12	99.052	98.041	95.925	104.22	103.19	99.949
105.14	99.546	109.94	104.69	102.39	107.95	104.8	103.08	103.61	103.93	106.95	106.66	105.63	109.36	103.2	109.09	107.31	111.27	107.53	108.46	105.22	107.73	104.36	105.33	106.44	108.51	107.88	108.47	107.83	104.46	104.31	103.86	106.58	106.05	100.14	103.48	103.75	110.79	104.38	108.02	104.53	102.73	104.98	105.12	106.25	107.11	106.73	105.17	104.27	103.63
112.48	120.02	106.43	112.8	118.87	123.12	110.61	112.88	119.72	112.06	110.22	112.31	111.89	113.83	110.3	114.73	111.41	111.94	110.7	114.37	113.67	113.97	114.35	115.42	113.03	111.18	109.94	112.22	113.8	108.68	109.58	116.28	114.54	113.63	110.12	114.63	111.92	111.69	116.91	111.48	111.04	115.47	117.48	116.07	111.34	115.05	109.71	114.93	115.43	116.48
109.72	108.07	99.091	102.85	109.03	108.93	113.05	109.79	104.14	102.52	103.6	105.11	110.05	107.57	107.78	104.38	109.68	106.49	111.88	106.84	112.95	112.32	103.56	107.39	110.51	104.41	106.52	111.18	101.22	103.12	100.26	109.93	110.97	105.45	106.07	109.98	109.11	105.69	113.54	101.93	102.86	106.61	110.85	111.16	111.01	101.55	103.53	110.82	103.98	102.54
105.9	111.87	112.88	105.77	110.52	109.18	108.9	103.59	105.75	104.96	103.19	106.76	102.92	103.84	110.18	105.73	105.56	104.33	113.38	103.62	103.14	107.71	103.43	109.27	105.62	104.17	108.46	103.85	106.8	112.97	108.39	107.19	111.49	105.06	104.9	105.69	103.05	109.85	101.88	101.64	106.47	105.42	105	106.14	101.53	105.98	107.11	108.29	105.3	103.58
105.85	112.82	102.24	108.74	102.73	109.17	106.09	104.75	106	110.28	111.24	103.47	107.31	110.74	108.79	107.11	103.82	104.43	105.06	111.44	104.49	103.29	110.26	103.79	100.69	102.91	103.04	104.86	105.48	104.35	98.787	105	111.14	105.91	105.19	107.73	108.05	109.13	105.93	106.37	109.67	107.52	110.36	97.763	112.52	106.98	108.5	103.55	101.64	101.39
106.21	108.29	103.16	106.52	106.73	102.66	110.94	104.54	104.37	104.34	107.19	104.76	107.08	104.1	103.38	104.71	111.33	104.29	112.27	106.52	105.39	105.8	112.8	103.44	107.12	113	110.76	108.44	110.94	105.17	108.01	110.19	104.63	100.47	112.6	101.55	108.67	101.36	105.57	101.12	111.4	105.87	100.07	107.45	111.48	105.38	109.6	101.8	108.72	107.09
113.69	109.08	107.29	115.09	114.95	112.27	115.57	108.47	105.76	103.86	105.68	112.22	113.83	108.6	111.17	103.76	110.25	112.81	110.09	113.89	110.72	111.04	107.64	112.06	113.55	111.68	107.5	111	119.01	115.18	111.72	112.41	115.08	107.04	115.68	115.4	114.3	111.06	107.61	115.18	107.48	106.97	115	110.67	113.59	106.8	108.82	110.93	111.59	106.79
112.32	109.68	111.08	112.73	109.12	105.34	113.43	104.86	113.31	110.53	112.26	109	108.58	110.03	111.3	111.46	112.22	107.4	109.66	107.47	111.88	104.49	108.89	110.13	115.03	112.68	112.66	109.84	106.4	109.29	116.52	118.8	112.12	111.62	108.83	110.91	115.92	113.16	110.34	108.03	111.58	113.18	109.77	103.35	112.7	111.18	107.53	117.56	113.7	109.06
101.71	108.28	111.14	109.07	105.92	101.17	107.95	111.81	111.94	103.74	105.04	101.69	98.886	108.5	109.56	108.8	109.14	102.2	98.665	111.69	104.86	93.437	110.85	103.45	106.41	110.63	102.18	104.71	108.06	106.55	102.97	113.88	110.7	108.71	108.66	107.92	105.23	104.49	106.19	106.22	109.26	104.8	107.76	102.83	110.96	103.34	108.85	106.41	110.06	98.14
113.29	99.56	102.66	106.11	108.77	106.88	105.19	105.97	109.06	103.39	102.52	104.69	106.64	112.06	109.46	109.26	103.45	100.42	105.09	106.97	106.73	106.88	103.28	102.51	104.14	109.31	101.82	99.112	103.73	108.17	110.59	111.17	109.09	107.34	109.43	107.43	108.35	109.43	108.7	104.73	102.01	102.6	109.59	102.83	104.87	107.81	100.64	106.35	102.81	105.42
119.56	122.33	121.3	122.75	117.88	114.2	110.75	112.61	117.43	116.92	118.05	118.96	115.89	119.11	120.53	115.19	122.81	118.18	119.54	120.16	113.71	116.18	120.65	123.66	118.84	115.65	117.94	122.53	119.13	113.67	113.95	118.39	117.15	118.12	116.42	118.08	121.24	120.49	116.8	113.54	119.16	121.56	114.37	112.66	119.06	122.77	117.89	121.54	115.71	115.62
108.18	102.45	107.48	112.06	107.07	105.42	105.1	102.69	104.78	106.02	110.54	107.57	104.39	114.57	102.92	106.56	115.77	105.14	103.91	103.98	108.96	105.4	107.62	106.31	104.52	102.79	109.24	104.87	101.79	105.18	115.36	104.5	109.01	103.49	108.14	112.35	102.6	112.33	106.77	104.98	102.63	108.27	102.84	107.31	102.88	104.34	110.33	112.46	109.98	108.03
104.19	106.86	104.53	99.706	106.21	107.05	104.85	109.74	106.82	107.41	102.54	108.71	103.71	107.23	104.81	104.27	100.31	111.2	102.53	100.44	107.63	101.81	111.7	101.09	101.12	105.72	104.22	107.27	107.07	103	106.98	109.19	106.67	98.907	110.97	102.83	109.79	99.473	104.61	103.43	115.81	102.38	108.76	105.64	102.92	99.043	110.95	107.66	107.68	112.98
106.46	105.7	107.95	110.36	106.4	104.24	107.78	106.46	108.24	106.35	111.12	99.915	107.79	107.73	103.23	105.55	108.89	111.43	103.18	104.02	109.89	106.88	107.13	108.22	105.78	110.08	109.37	107.57	101.77	104.58	100.26	103.71	97.418	104.2	114.46	105.01	102.54	103.75	102.74	105.2	103.68	105.36	104.5	109.56	105.45	109.64	107.54	104.23	104.03	107.21
108.57	115.85	110.57	111.2	105.58	121.14	104.71	104.96	106	108.35	107.96	107.86	107.74	112.91	117.79	112.68	111.53	108.7	113.91	114.11	111.97	111.06	106.64	108.58	108.33	111.19	120.52	113.87	112.03	113	107.2	110.75	107.45	112.04	112.54	113.18	115.63	110.98	114.4	111.75	106.77	109.11	110.19	108.59	110.39	115.82	113.88	112.86	111.51	107.87
108.03	106.19	94.365	107.19	108.85	103.67	107.89	104.76	106.35	102.05	110.24	111.14	107.26	102.72	107.04	102.68	109.88	104.46	108.54	108.58	106.34	110.81	106.41	104.84	110.12	98.341	108.89	105.4	103.63	111.45	104.04	109.35	109.22	106.89	99.081	108.53	103.83	105.48	100.87	102.92	99.022	102.03	110.8	111.34	114.46	104.18	104.4	110.8	104.67	106.16
112.24	111.33	114.76	117.53	111.24	123.33	114.24	115.59	112.86	114.49	110.78	108.29	111.24	112.54	115.13	112.95	112.09	112.12	107.11	110.87	111.98	104.1	109.64	109.39	109.91	115.6	110.29	115.03	108.4	108.96	115.21	114.95	108.49	113.73	114.39	105.01	105.06	106.7	117.21	108.24	112.27	110.98	119.31	109.54	111.46	115.96	108.85	110.86	103.54	114.73
113.47	116.06	101.92	112.62	113.35	122.04	108.9	111.54	108.26	107.48	105.34	110.14	109.09	116.59	110.58	107.17	107.48	111.36	105.41	111.65	108.83	114.85	114.26	114.39	111.72	109.34	112.62	114.9	112.52	104.61	110.19	112.75	108.97	112.91	109.1	114.94	112	114.07	111.73	107.96	111.54	113.43	109.62	105.27	109.29	104.54	107.49	111.5	106.25	110.46
109.68	104.9	107.1	103.6	103.83	107.35	104.61	104.04	103.73	106.6	101.89	103.97	101.89	103.96	104.14	100.2	108.38	105.9	105.92	103.44	110.57	108.97	101.39	112.45	101.51	109.75	107	104.98	105.57	107.81	106.89	103.85	98.308	98.577	108.51	97.978	104.28	101.81	95.399	102.09	108.56	103.78	105.49	107.56	105.89	108.22	98.291	111.71	112.43	100.95
111.56	105.62	111.67	111.39	107.35	105.43	101.01	107	106.88	108.58	108.96	106.87	108.01	105.23	106.42	104	112.34	108.01	108.27	109.92	108.99	102.91	102.82	109.51	106.02	106.94	108.68	104.97	105.97	103.39	113.1	105.89	107.8	110.54	109.76	104.65	108.27	102.78	111.39	107.88	106.43	118.78	106.04	109.74	108.03	108.44	105.54	103.72	111.12	102.15
103.95	105.85	102.08	105.9	108.19	104.99	107.48	103.36	105.21	102.49	102.75	103.07	105.44	107.12	106.9	100.21	110.5	101.83	109.08	106.75	111.99	100.55	109.5	101.51	111.5	103.01	104.63	108.68	108.62	111.77	100.19	108.92	102.41	103.4	104.81	106.07	102.05	104.9	108.75	109.81	107.87	108.08	101.11	100.97	111.64	98.777	102.83	101.81	107.28	114.69
109.56	106.6	102.86	100.76	101.72	95.176	107.98	103.7	102.34	106.45	104.29	102.95	109	100.99	104.03	103.11	102.11	100.71	107.51	100.83	101.16	102.51	105.56	99.943	107.39	103.93	108.63	103.73	108.23	106.79	108.82	106.37	102.84	104.51	99.575	102.82	107.64	100.05	108.8	101.47	102	107.21	106.01	113.11	103.66	107.21	103.13	105.62	108.37	105.89
105.2	100.5	99.64	101.98	108.21	112.3	107.43	102.7	105.34	110.11	95.532	107.15	92.741	109.24	100.93	102.02	100.78	104.27	106.21	105.45	109.25	102.84	108.15	101.37	108.2	105.16	107.17	103.01	106.82	113.83	109.17	98.032	106.38	109.28	109.31	107.04	102.95	106.53	103.29	106.63	103.79	104.43	106.94	100.87	105.48	110.37	105.36	108.44	106.93	103.1
104.05	113.65	100.23	109.63	105.12	102.29	104.06	104.66	104.26	102.08	104.16	103.47	104.63	107.51	112.47	109.11	104.59	114.41	103.77	98.819	101.16	107.71	101.71	100.3	103.87	105.12	99.262	101.35	104.55	102.07	100.74	102.63	103.8	103.92	105.23	102.97	100.05	100.85	102.36	101.95	108.18	107.18	104.36	102.42	104.27	102.1	99.137	104.88	111.43	103.4
108.92	104.42	112.45	106.17	100.94	108.21	103.97	99.271	103.79	107.37	107.38	103.4	107.83	111.84	104.94	107.99	100.88	102.44	110.54	103.36	97.031	110.75	105.73	102.04	107.75	106.2	105.32	107.24	104.4	106.03	101.82	105.29	102.39	105.24	106.42	102.49	102.98	106.33	103.16	109.82	102.91	107.66	105.18	110.39	105.72	105.22	105.89	105.61	105.38	102.99
117.94	111.98	113.65	111.75	115.32	115.09	105.48	107.82	115.98	109.6	112.56	108.93	113.88	106.52	111.57	108.45	107.23	114.55	113.43	115.42	106.69	106.38	115.43	111.9	115.63	110.76	106.9	115.59	114.23	112.25	111.14	111.24	110.8	113.93	103.96	110.48	119.82	117.02	108.71	108.05	112.18	108.66	108.18	108.52	111.11	115.17	111.01	110.79	118.52	111.92
102.18	100.62	105.99	101.41	106.39	101.51	105.99	103.02	110.74	105.49	110.9	103.09	106.03	106.21	103.29	107.71	101.91	111.96	106.46	107.55	106.82	109.18	101.32	112.87	109.72	107.78	106.88	105.07	106.8	111	105.68	106.19	105.04	101.27	101.91	110.12	106.19	103.84	108.48	109.56	106.38	111.46	102.17	106.19	105	111.91	103.6	102.7	103.93	108.86
103.74	104.69	108.48	102.41	110.23	107.61	106.06	105.28	104.53	111.19	105.89	101.99	108.09	110.24	101.59	104.15	107.43	99.954	105.86	107.57	105.57	105.13	110.8	102.19	105.54	107.78	106.86	105.62	107.58	108.08	108.18	109.7	106.96	103.9	101.23	108.63	106.7	100.53	104.04	100.86	106.58	98.755	103.49	101.43	102.8	105.57	109.73	106.25	102.32	98.514
111.13	108.12	106.37	99.765	105.39	104.5	103.15	109.34	105.86	109.61	104.8	100.27	103.9	99.938	106.13	102.38	104.74	96.322	103.97	111.41	104.41	112.45	109.87	107.37	102.64	108.87	102.95	104.11	104.52	104.83	105.14	106.36	110.33	112.51	109.67	104.43	109.63	105.13	102.95	106.39	105.91	100.66	106.78	99.694	105.42	103.51	106.3	104.65	104.96	105.73
109.77	114.15	119.65	116.66	115.84	111.74	109.81	118.1	113.46	106.82	109.81	115.05	107.93	108.61	108.06	106.63	110.39	115.67	116.81	113.28	111.17	112.93	116.59	112.48	111.03	105.77	114.77	117.38	108.31	111.49	111.31	113.4	114.28	113.05	114.33	120.04	109.5	109.14	111.8	112.13	119.77	105.65	107.86	116.26	112.75	112.49	111.22	112.12	110.13	115.98
122.36	114.21	113.48	113.5	111.93	115.71	104.12	108.16	111.01	110.47	111.34	113.01	110.55	114.41	106.66	109.7	106.76	108.54	114.46	116.39	115.17	116.1	101.81	108.15	109.97	115.77	114.09	109.97	113.04	111.07	110.46	117.09	110.96	115.59	115.06	113.76	107.3	113.36	109.35	111.69	111.59	107.27	107.98	107.08	114.71	109.63	109.74	114.98	106.52	117.72
107.43	102.25	95.864	102.49	101.81	98.713	98.303	100.81	100.67	102.32	96.206	102.85	98.303	104.88	101.37	106.61	91.065	97.815	99.265	100.99	100.65	104.44	99.667	105.51	98.475	99.768	96.346	99.495	104.75	104.92	101.52	101.31	97.728	99.139	100.56	108.96	98.352	100.39	101.19	95.855	100.51	93.381	93.001	98.15	97.103	98.973	102.04	99.716	100.66	99.198
100.99	102.84	108.6	106.15	108.87	112.05	104.39	109.09	102.51	105.59	105.23	104.35	99.814	107.02	101.14	98.839	104	102.16	102.45	102.8	114.78	102.64	110.52	111.04	106.88	106.82	104.93	111.15	106.86	107.8	107.2	103.57	107.88	109.18	103.85	104.13	106.88	106.18	106	104.37	102.05	104.39	103.88	107.98	114.51	111.05	111.5	104.49	113.81	107.62
114.51	110.41	108.98	122.55	115.32	112.44	113.88	115.83	110.58	110.97	112.97	111.18	112.73	110.84	114.01	115.94	113.54	111.6	115.12	109.14	114.35	112.59	110.43	114.48	109	116.9	108.24	109.63	109.07	114.57	112.52	115.88	109.85	119.51	115.26	117.53	113.7	112.75	111.35	110.89	113.89	108.57	108.02	116.98	107.07	113.88	113.78	112.73	115.68	118.65
109.43	106.79	106.28	99.846	105.36	107.7	103.24	97.459	105.28	103.66	107.68	105.62	101.24	105.94	107.92	103.31	108.32	107.97	111.09	102.78	102.41	97.245	113.49	104.9	103.88	103.47	105.73	102.41	107.23	101.58	114.69	104.1	107.41	108.31	108.19	104.5	98.832	107.06	109.11	107.58	104.58	107.09	112.7	105.4	105.17	107.66	101.27	108.21	98.001	109
104.77	103.7	104.9	109.84	107.22	99.187	107.4	102.62	104.5	110.84	100.61	102.74	111.9	108.26	100.58	106.9	104.57	105.92	101.78	107.63	106.44	106.66	109.55	101.6	104.87	111.63	105.07	106.85	106.07	105.34	107.71	103.42	101.16	105.25	105.94	103.83	98.39	108.43	104.77	107.83	102.4	107.97	105.64	99.13	109.62	106.57	109.32	95.67	109.4	101.2
105.81	111.87	107.98	102.53	111.05	101.05	108.95	111.19	107.42	105.08	105.77	110.84	101.2	107.57	107.63	103.71	103.46	100.12	107.06	104.72	104.49	103.7	106.98	98.498	110.8	102.64	99.283	112.53	107.05	106.91	110.31	104.02	111.8	102.81	103.86	107.86	103.46	101.79	102.63	106.03	101.35	104.15	107.49	106.32	109.97	106.79	103.26	106.71	105.81	106.24
107.7	112.9	109.33	109.75	110.67	110.82	117.71	110.52	106.12	113.75	114.09	109.39	104.25	109.63	107.07	116.5	113.24	111.57	105.11	109.15	115.13	104.05	111.31	111.73	108.89	116.73	115.73	107.49	107.52	99.268	123.08	113.77	114.94	112.18	108.38	112.39	113.74	112.88	112.83	108.93	116.75	116.64	111.47	109.99	108.84	110.5	111.06	110.12	110.21	107.98
99.661	106.64	109.63	104.23	111.3	106.34	111.21	103.26	98.795	109.28	109.2	102.67	106.89	105.59	102.01	105.96	109.01	106.51	103.17	106.49	104.49	108.36	106.54	107.87	102.52	103.17	109.68	114.08	109.89	110.17	107.96	104.6	104.03	109.36	110.73	105.91	106.38	107.14	114.38	102.59	108.8	105.84	103.78	107.74	103.62	108.66	107.11	105.6	106.82	100.74
105.88	104.33	112.76	106.19	97.856	103.99	104.84	107.68	100.37	108.3	106.42	103.06	110.07	105.91	103.95	113.72	103.48	103.66	108.29	106.88	105.82	100.58	110.39	105.59	104.49	100.79	98.332	110.64	110.22	101.09	106.51	106.37	108.39	105.08	111.92	104.13	102.9	97.713	105.92	109.81	107.89	108.46	110.81	104.29	113.33	103.35	111.58	107.31	107.44	102.89
106.78	116.56	114.92	115.05	113.69	111.84	111.72	113.56	117.3	114.15	117.12	115.82	111.7	109.55	112.19	113.42	111.59	108.9	112.99	109.5	106.52	105.88	114.3	113.84	115.22	109.13	113.87	109.07	115.68	114.92	116.13	110.62	108.98	109.45	111.58	118.97	111.04	115.58	102.6	113.18	113.55	108.67	110.5	106.61	107.39	107.7	108.73	116	109.79	110.08
109.72	108.89	115.48	110.57	117.98	113.56	110.17	108.68	112.61	113.28	117.76	110.25	112.29	105.26	110.89	109.13	106.46	107.66	106.43	107.85	108.82	111.45	118.67	110.05	107.27	109.3	118.49	108.9	104.42	108.13	110.68	105.57	108.91	109.19	110.82	109.85	117.46	108.3	101.03	110.41	111.16	116.11	107.51	113.02	108.97	107.14	110.23	108.64	104.31	113.01
106.77	109.1	114.07	110.22	111.46	108.59	122.63	108.96	116.35	105.68	109.06	101.19	103.63	115.79	113.24	108.28	107.63	104.39	111.19	112.72	116.08	116.7	105.55	110.34	112	109.15	108.94	118.03	112.64	120.45	114.5	110.23	117.61	116.06	108.83	111.44	116.32	111.39	112.96	112.14	111.83	110.05	115.74	108.01	109.91	110.53	114.53	111.14	120.12	112.15
110.61	115.83	110.83	108.77	109.25	113	108.56	112.89	105.29	108.35	105.1	113.89	107.03	104.35	107.49	111.22	106.65	111.6	107.89	108.08	104.99	110.83	108.81	107.77	107.41	117.8	107.96	108.9	109.78	108.8	113.04	113.73	112.48	107.56	105.45	108.26	112.47	109.31	116.76	113.36	107.5	110.64	107.84	116.85	113	109.86	109.05	107.9	107.43	101.19
106.02	99.728	110.76	105.5	101.91	104.14	111.26	103.06	103.77	102.11	96.109	109.45	105.47	101.53	101.88	107.99	104.26	99.257	109.24	102.33	104.65	104.78	102.04	106.62	102.87	98.944	102.19	101.2	106.62	104.93	101.99	101.39	106.96	107.11	102.14	102.22	104.95	109	109.69	106.53	107.49	106.89	106.36	105.78	99.292	103.68	103.51	107.4	107.65	103.98
114.18	111.46	112.29	108.06	109.08	105.84	113.81	106.91	110.45	111.89	113.34	110.4	111.59	109.19	112.74	107.23	108.37	116.53	115.55	111.67	109.09	107.28	110.65	111.57	105.25	108.59	113.97	115.13	107.99	115.73	103.28	106.2	115.01	103.26	113.36	106.4	106.45	111.77	113.37	113.24	109.07	103.18	114.53	116.95	111.56	112.86	111.06	112.25	112.32	104.45
107.6	104.92	107.29	104.7	108.25	103.83	102.13	109.07	104.25	108.79	105.89	96.464	108	106.33	103.82	102.63	99.745	112.45	104.05	108.1	115.73	103.35	111.88	94.248	104.96	104.29	99.883	104.67	100.65	110.4	109.04	101.09	109.78	110.15	105.22	114.32	108.41	111.71	111.43	104.28	108.45	106.85	101.75	101.89	98.554	108.92	105.72	103.54	104.52	117.02
103.25	109.09	103.61	115.91	105.4	105.62	107.82	114.54	102.64	109.84	101.84	112.02	108.13	110.44	103.71	111.13	110.19	106.24	112.55	108.65	104.18	111.56	100.92	108.57	106.47	112.4	102.07	105	101.09	105.25	107.86	99.464	104.28	110.13	104.74	102.96	105.47	104.71	108.41	105.49	105.65	102.15	109.65	104.83	106.73	103.15	111.31	101.03	102.44	101.15
114.24	104.63	109.47	110.11	108.57	112.99	105.84	111.58	106.74	111.96	108.67	116.49	112.27	108.63	118.3	113.66	108.91	109.93	110.98	110.53	112.04	112.58	108	110.46	114.36	114.88	105.17	111.61	106.89	108.15	116.87	119.06	109.64	114.45	115.95	111.42	103.17	109.74	109.82	108.2	110.69	117.75	110.8	119.47	114.31	107.15	118.67	108.4	109.82	107.21
104.4	109.87	101.09	100.93	114.92	109.71	107.63	104.18	111.39	104.11	104.34	105.26	104.64	110.25	97.39	107.33	104.65	107.93	105.05	109.77	105.93	111.37	104.71	105.22	108.09	102.44	111.41	105.64	106.31	111.36	103.68	100.4	110.74	103.42	99.991	108.04	102.21	107.74	106.93	104.74	108.98	107.69	108.9	98.216	109.38	100.48	112.5	105.03	108.67	110.75
104.56	105.34	109.6	106.75	105.95	106.52	102.9	110.39	105.27	105.39	103.75	110.48	102.44	109.44	107.94	104.77	102.87	104.01	108.16	106.92	107.62	105.66	100.07	109.85	115.78	104.04	107.5	107.63	105.07	109.66	101.28	100.76	104.88	107.06	109.02	109.26	101.32	109.05	104.11	114.58	104.74	104.31	106.07	111.92	112.85	103.86	107.64	108.97	108.98	106.13
105.59	106.33	98.132	102.94	100.07	103.71	103.86	101.37	102.33	100.91	102.51	108.07	108.36	104.48	101.35	100.47	109.51	105.19	107.8	107.89	105.98	105.67	104.2	108.04	109.18	107.83	105.06	107.03	100.48	105.05	110.57	107.96	115.7	109.51	108.26	109.52	105.3	114.94	102.57	104.15	107.86	108.71	106.92	109.35	109.09	104.76	105.42	105.93	108.42	105.61
94.86	97.9	101.1	94.46	100.47	103.26	102.81	101.68	108.86	97.423	104.77	98.756	92.749	100.82	97.268	98.494	103.89	105.58	102.52	107.76	102.14	100.57	105.41	105.91	96.492	99.92	103.3	99.321	102.56	97.741	104.4	99.273	100.8	100.64	92.943	101.35	103.76	97.197	102.49	103.15	100.6	102.25	102.34	102.25	94.985	103.89	102.58	100.81	98.213	104.18
112.3	110.34	108.68	109.42	110.84	114.94	108.86	110.46	113.22	111.88	111.28	113.99	109.71	113.73	117.56	110.06	118.16	109.77	113.93	111.94	118.92	115.71	113.97	109.69	114.32	111.66	108.81	114.1	110.87	109.54	108.39	110.98	110.88	112.47	112.59	110.21	108.48	116.18	109.86	113.74	105.7	114.07	118.55	115.12	113.06	116.28	111.15	114.83	115.19	114.78
104.8	108.85	105.01	105.33	104.33	104.89	112.56	106.04	105.42	109.83	106.65	106.26	103.78	103.47	109.72	103.29	108.88	102.63	103.82	109.68	100.43	101.94	106.59	105.25	105.96	111.07	101.86	110.16	103.35	101.75	107.64	97.05	106.11	98.491	102.28	105.88	104.22	109.7	109.36	111.05	114.07	117.48	105.93	106.7	107.45	106.55	103.95	102.85	102.33	105.91
111.23	103.1	106.14	105.52	113.7	108.73	112.25	102.79	109.45	111.13	115.94	109.42	113.38	105.98	103.81	104.45	109.74	108.98	108.86	112.25	105.5	100.19	106.62	110.2	107.05	110.83	102.21	111.4	105.99	106.57	114.68	107.13	103.54	106.54	106.71	103.02	108.4	112.94	108.96	108.91	101.41	104.11	105.06	103.35	105.36	108.25	99.778	105.75	109.36	104.26
103.08	108.8	112.59	109.01	110.89	107.36	109.69	111.21	113.56	111.76	112.27	112.16	108.5	113.56	109.03	108.87	112.74	110.96	110.41	108.44	114.21	111.56	114.2	114.02	120.88	109.48	106.63	113.28	117.47	116.84	112.53	113.89	114.88	116.21	117.98	112.99	114.55	109.92	111.2	112.51	112.93	112.11	113.58	111.34	110.24	112.93	117.16	109.84	111.62	107.29
111.74	110.94	116.17	113.3	112.67	110.3	114.09	113.9	108.6	111.38	112.11	111.78	109.49	112.7	109.59	115.72	108.65	112.62	115.9	112.1	111.41	112.86	113.77	109.82	109.91	114.89	113.96	107.37	112.37	113.76	110.37	109.5	114.68	109.58	114.17	109.99	115.29	106.32	108.57	111.7	108.87	113.56	110.5	115.59	110.43	112.03	116.08	110.73	119.38	112.68
106.58	104.35	100.64	107.31	104.95	107.72	105.7	105.79	104.44	101.24	102.35	107.55	106.8	101.69	107.22	109.85	106.69	106.55	108.04	102.7	98.539	105.57	109.72	99.97	107.71	103.8	100.98	99.388	106.94	111.05	104.49	105.88	108.13	111.92	103.58	107.1	103.2	100.68	103.29	110.85	104.02	103.39	110.07	103.56	104.9	111.57	108.19	110.5	106.74	104.55
111.85	111.81	113.89	113.4	116.15	115.94	114.99	111.62	114	104.24	112.7	115.34	107.96	114.01	112.88	113.53	113.98	110.04	114.59	113.36	107.24	112.59	108.12	109.66	112.09	109.87	107.22	107.12	113.38	113.38	117.09	111.65	109.67	112.45	116.69	110.23	110.13	111.64	117.37	107.14	112.44	112.35	104.04	109.26	114.4	111.42	116.33	111.78	111.65	111.61
103.99	107.11	102.64	105.04	107.82	110.9	110.21	101.72	106.02	103.91	104.61	112.92	103.17	106.98	101.58	100.88	106.32	104.76	105	101.5	107.78	102.93	112.64	103.95	102.31	101.23	105.76	100.49	104.2	100.5	107.46	105.58	113.9	98.872	108.92	105.88	104.57	109.24	100.15	99.592	110.84	106.73	106.63	104.96	102.86	110.29	100.99	109.2	103.7	97.555
112.9	112.35	119.78	112.82	120.07	110.51	118.25	117.34	118.94	108.62	114.87	113.65	114.01	115.11	113.28	118.52	117.09	117.09	121.86	115.16	112.6	112.68	114.07	119.26	118.46	120.81	116.31	115.04	109.07	117.42	111.92	122.05	113.68	111.66	117.74	115.43	118.54	121.35	120.03	113.99	116.06	114.94	112.89	121.22	108.95	110.59	114.44	116.23	117.4	114.01
112.46	117.41	109.34	109.86	113.18	112.26	108.79	110.57	115.71	107.64	107.86	106.36	105.05	112.46	118.67	105.86	112.37	114.27	109.68	113.21	114.37	112.54	106.77	115.5	111.36	111.37	113.69	113.74	113.2	108.4	117.92	112.26	110.86	114.6	111.76	107.69	111.13	108.83	118.15	111.97	113.56	115.97	112.24	106.22	111.81	112.18	113.34	109.41	109.34	110.43
105.29	107.66	107.68	105.77	106.85	107.22	107.98	107.29	110.57	105.7	103.65	106.85	108.21	105.75	107.43	102.36	98.656	107.01	109.71	98.646	108.76	103.24	107.88	105.11	116.96	110.54	107.17	110.34	101.93	101.74	108.1	108.63	107.71	109.82	104.11	114.89	107.4	106.25	104.01	111.45	113.28	113.43	107.8	109.59	109.12	107.34	101.57	103.77	102.09	108.3
111.73	117.07	117.71	109.64	113.6	118.96	113.11	109.75	104.05	112.72	109.52	113.95	113.97	112.86	118.22	115.26	108.11	114.01	110	110.58	115.03	113.97	109.2	115.22	110.26	110.74	113.05	112.1	113.5	117.43	114.56	113.11	107.21	113.68	106.88	112.95	109.26	111.44	110.63	112.97	118.47	111.93	114.88	111.77	116.52	107.83	115.24	112.34	112.53	112.58
103.42	103.84	106.93	104.44	103	107.07	104.89	103.63	101.74	108.91	106.51	107.16	105.98	104.21	106.6	98.653	109.3	101.61	102.29	101.58	110.13	109.94	106.4	107.47	108.61	109.12	108.75	104.1	105.84	102.97	107.52	97.673	104.15	104.63	108.06	107.72	115.6	111.59	103.83	100.83	111.62	108.16	104.2	102.14	99.462	107.38	103.86	102.13	105.49	105.54
103.17	107.36	101.85	108.5	105.53	104.26	110.12	103.61	102.98	103.21	108.2	106.83	105.4	105.37	108.08	107.39	103.37	101.9	106.76	100.51	108.24	102.61	104.64	111.28	102.63	105	107.42	112.93	102.68	109.32	106.21	107.96	104.31	108.29	107.47	103.02	108.07	112.72	105.08	110.78	100.06	106.41	107.87	110.58	107.1	103.67	108.73	109.21	105.47	100.33
114.53	117.16	116.32	116.01	114.8	112.76	110.73	113.94	110.17	116.27	111.4	108.76	116.56	114.99	107.26	116.21	115.15	111.05	111.07	119.22	112.93	115.75	108.57	110.76	116.21	102.77	110.99	116.1	115.01	110.91	103.85	113.43	114.78	114.53	113.75	111.74	116.76	113.55	111.83	107.45	116.11	110.54	111.83	117.24	111.61	112.29	109.82	111.72	117.52	115.8
114.17	112.82	107.94	111.66	109.48	110.29	110.08	106.04	106.42	111.45	116.17	109.25	106.82	113.21	114.67	109.55	109.43	113.09	114.13	114.12	110.99	110.83	114.78	108.07	113.47	108	115.99	108.05	110.49	111.6	114.61	114.58	107.37	116.66	108.27	107.31	114.3	113.46	114.04	107.55	116.03	107.21	101.42	115.84	110.65	114.29	110.13	106.75	113.74	111.62
101.57	104.54	111.69	104.43	101.27	109.24	103.34	106.53	103.34	106.58	100.11	103.99	109.89	107.71	106.66	110.24	99.269	104.25	102.65	108.77	105.85	108.16	106.85	103.79	109.55	96.808	100.32	100.25	110.5	107.65	109.47	110.38	103.41	99.094	97.117	107.89	98.381	107.34	106.74	104.17	103.48	99.922	104.79	105.85	100.02	106.19	105.22	105.07	108.81	107.83
105.6	97.365	105.58	96.338	98.992	101.24	101.89	99.089	92.692	96.923	104.35	105.02	100.68	93.948	98.83	104.87	102.51	107.01	98.336	105.59	97.234	107.61	98.08	94.943	102.25	98.819	104.68	102.11	99.08	99.468	106.13	98.057	105.39	99.787	101.32	103.7	107.08	102.75	95.596	100.94	103.3	97.478	103.7	98.57	108.56	101.25	98.295	103.64	98.023	99.821
108.16	111.65	101.55	105.49	103.94	102.47	104.84	107.23	105.62	108.55	109.44	103.48	103.93	104.35	102.32	112.36	111.6	103.18	103.59	107.03	100.82	99.318	110.02	103.92	103.96	99.071	102.91	107.19	104.63	106.83	112.53	107.6	106.82	100.57	101.88	105.86	106.16	107.35	109.89	110.29	104.28	105.44	110.77	99.373	102	101.99	99.394	106.39	111.32	108.59
107.2	110.81	112.24	106.26	104.23	117.66	111.3	114.74	118.1	112.73	114.69	107.72	109.1	109.85	116.39	118.17	111.8	112.36	115.52	110.94	109.52	117.49	115.25	111.91	112.46	116.76	118.13	114.77	111.75	115.64	113.72	110.03	110.3	106.31	117.08	116.62	110.6	112.75	116.05	112.27	111.8	112.95	112.97	114.83	116.61	115.48	113.6	108.22	107.16	108.4
99.838	110.39	108.71	105.7	105.08	99.086	104.11	101.54	106.31	106.2	104.12	102.93	110.34	105.75	103.7	102.11	102.73	96.385	98.655	107.27	107.14	99.607	106.26	108.42	102.39	97.17	106.45	105.88	106.95	101.92	100.79	98.994	108.49	96.575	97.807	105.18	106.66	104.68	106.34	104.79	106.91	108.71	99.643	106.69	109.47	113.32	102.09	105.25	101.71	101.02
103.3	101.09	95.543	102.47	98.527	101.84	101.28	102.99	94.19	94.195	101.63	93.268	99.48	94.607	94.274	104.9	104.2	104.77	97.62	97.479	95.721	101.11	97.988	104.22	95.538	102.53	99.673	101.23	99.554	98.439	100.88	97.326	98.189	96.256	104.57	97.283	101.26	98.289	101.65	98.404	93.587	94.714	103.13	101.56	101.17	102.67	100.3	102.45	105.09	101.85
101.08	108.08	103.17	106.68	107.22	104.03	107.5	101.63	103.93	106.53	105.31	107.04	112.84	100.54	105.18	101.29	104.04	103.25	106.36	109.59	110.18	103.2	104.86	100.66	103.67	100.22	103.7	106.44	104.87	109.21	103.54	108.38	105.02	107.79	101.02	102.26	106.16	108.01	103.1	106.19	105.5	111.75	102.32	103.34	102.77	105.59	105.96	111.13	98.351	111.1
114.34	111.83	107.96	111.35	113.46	105.38	107.76	109.96	108.18	107.1	112.64	111.75	108.5	117.66	107.63	108.6	116.57	110.91	108.77	109.39	112.67	113.82	106.77	113.85	109.31	108.28	111.81	98.773	105.95	106.7	105.08	100.54	112.29	113.58	113.63	105.73	108.98	109.52	105.95	108.78	108.41	110.59	112.59	110.56	113.01	114.23	114.42	114.95	107.91	111.03
107.57	108.63	107.73	110.25	118.56	111.32	112.42	114.92	113.35	117.37	114.34	111.52	109.73	116.14	117.64	112.77	108.89	109.9	116.5	103.1	112.37	112.86	113.29	114.67	113.86	115.39	116.37	112.09	110.28	112.64	107.76	108.26	110.21	113.1	116.1	117.63	109.2	110.95	107.05	113.89	105.95	109.92	114.37	115.06	109.69	116.84	114.33	114.23	102.1	112.54
102.7	95.108	107.86	111.25	92.521	100.23	102.15	97.636	101.04	99.48	101.09	101.18	104.18	106.28	104.61	97.36	99.875	106.59	101.95	103.32	99.838	102.55	104.12	103.7	98.565	102.55	102.73	100.54	104.7	97.264	100.05	97.972	100.15	102.21	100.87	104.26	106.73	99.381	104.08	102.58	103.62	101.55	102.7	98.546	101.66	98.013	101.86	106.85	99.458	96.29
117.65	118.61	117.66	118.18	117.63	116.5	114.88	116.98	120.89	114.82	113.21	119.87	121.26	117.7	117.74	122.76	125.26	119.84	120.35	119.76	110.18	121.18	114.55	120.45	115.49	118.68	123.36	115.94	119.5	119.21	119.19	124.49	119.72	117.91	115.01	117.95	118.84	117.57	123.05	117.91	115.57	112.38	112.75	121.31	117.94	116.16	118.23	113.23	121.26	113.59
105.33	110.19	105.7	107.47	106.87	107.13	108	104.23	106.29	112.4	110.49	109.57	109.69	107.05	110.86	107.19	111.45	100.71	106.11	109.92	102.99	107.66	107.93	110.38	112.2	108.16	103.58	110.43	108.34	101.38	106.15	112.41	101.41	109.49	110.5	107.37	110.8	111.99	105.28	106.93	103.65	108.31	106.58	112.18	105.84	106.09	106.34	111.36	106.55	111.68
115.89	113.77	103.73	110.1	114.57	113.34	110.02	111.56	109.48	113.22	109	114.15	116.13	110.15	115.18	109.28	113.69	110.53	107.91	108.8	110.6	108.59	103.56	114.56	102.75	111.76	112.17	109.8	113.58	108.87	105.55	111.98	118.61	108.03	110.11	113.32	108.35	111.16	111.08	107.39	109.24	116.59	108.24	110.7	117	119.31	118.29	110.42	113.08	118.44
105.22	106.97	110.81	105.66	108.14	101.68	106.88	110.7	106.25	101.97	106.46	100.22	108.3	108.53	107.99	101.34	102.63	112.87	106.45	112.54	106.21	104.29	106.21	112.83	105.89	105.58	112.4	97.605	114.31	100.06	100.79	103.74	106.28	104.58	108.55	105.34	107.8	110.1	105.69	108.42	103.35	107.37	103.93	107.16	106.98	104.95	107.37	108.91	103.55	105.59
110.65	99.656	104.65	104.15	107.39	108.54	102.06	106.57	103.33	101.73	105.97	113.74	100.61	99.53	102.24	109.7	105.46	102.91	110.94	100.56	108.53	102.61	109.08	106.5	104.02	110.57	103.49	108.22	103.02	107.73	99.463	107.33	109.16	108.69	106.9	99.522	107.43	108.61	106.18	103.08	111.72	105.95	104.27	106.76	102.95	117.29	103.99	102.27	105.13	110.39
106.47	105.8	114.52	102.59	109.72	106.72	107.81	105.43	101.28	104.01	101.65	106.32	105.52	104.54	105.08	105.41	108.85	102.54	105.86	111.08	106.53	104.03	102.29	104.52	100.72	107.03	105.33	107.69	102.02	98.423	103.7	106.52	105.77	107.02	109.38	102.76	105.18	102.83	109.39	106.82	104.38	106.87	109.52	109.95	109.14	112.44	108.56	107.44	104.89	107.84
106.72	114.02	115.2	118.59	111.93	111.04	116.26	108.69	119.77	115.56	113.19	111.79	109.11	114.95	109.42	115.11	110.08	111.45	113.57	111.01	112.57	110.89	108.89	115.79	112.61	105.1	111.15	109.57	109.77	111.43	113.24	113.89	112.99	110.97	113.82	108.32	110.75	107.6	110.92	110.02	107.8	107.27	112.76	109.7	108.97	110.03	112.73	113.71	104.84	111.38
109.65	100.18	102.49	104.57	110.08	107.14	106.59	103.54	101.48	104.76	105.07	104.83	110.05	108.37	107.54	104.15	109.3	104.5	106.65	108.81	103.75	108.29	104.31	103.67	110.59	105.35	106.94	107.85	105.66	103.66	107.67	113.19	105.42	107.74	107.56	105.43	106.78	102.21	103.79	105.48	106.89	110.78	102.55	107.79	100.78	104.35	102.67	100.43	105.66	109.67
98.885	100.13	96.377	109.38	101.28	102.58	103.14	102.89	105.15	97.019	95.995	102.33	101.57	103.52	91.65	98.711	100.27	104.68	102.79	95.989	103.15	98.775	97.996	95.583	98.275	96.724	103.81	104.08	101.09	105.83	97.56	99.454	96.993	99.596	101.59	100.05	97.461	104.41	103.29	98.666	100.76	101.17	100.67	105.19	100.33	105.49	96.455	100.69	102.86	101.69
114.62	113.45	111.33	113.44	120.79	119.79	109.75	107.03	111.65	111.09	110.08	110.12	108.43	110.08	111.82	109.75	111.93	113.18	106.74	109.9	110.61	113.99	109.57	116.53	110.62	104.5	108.39	111.93	113.09	114.27	109.41	112.51	114.49	114.76	110.07	105.43	111.77	111.72	111.59	117.39	109.69	104.85	109.18	116.86	111.93	104.98	115.57	107.37	114.55	113.53
102.91	96.945	106.15	98.029	101.09	92.222	104.04	99.599	102.53	99.007	102.33	99.179	96.734	100.75	95.336	100.51	95.497	92.102	107.2	99.108	100.31	95.409	101.36	105.8	101.2	100.38	102.14	103.47	99.65	106.16	102.56	95.442	102.72	101.85	95.342	94.612	104.17	100.9	103.12	105.26	97.82	106.69	104.21	99.74	99.423	100.09	99.61	103.73	99.205	98.868
104.65	108.12	105.71	107.53	101.3	109.25	102.34	102.46	105.74	103.06	109.6	102.78	103.89	108.95	106.42	116.1	105.12	102.79	106.35	108.65	110.01	108.93	108.06	102.2	106.24	109.79	104.04	107.53	98.819	103.98	117.25	107.08	104.07	102.26	105.38	105.73	106.44	113.52	110.84	112.47	108.94	103.92	109.15	108.18	101.29	110.32	108.24	108.03	106.21	105.21
99.412	97.199	105.43	99.763	104.23	100.5	97.581	104.53	101.92	99.518	99.785	101.21	100.04	100.86	105.32	101.38	97.34	97.127	104.53	99.583	106.02	104.13	96.281	96.416	98.751	96.884	93.338	101.96	107.66	104.96	100.99	102.53	99.37	103.63	107.62	95.156	90.345	103.4	98.215	97.504	102.86	95.517	93.043	97.983	101.49	97.524	94.971	100.93	105.37	101.13
109.63	99.242	110.25	105.22	103.14	108.39	103.46	104.1	103.29	104.12	105.31	103.44	108	110.42	101.82	103.18	107.33	105.46	102.12	97.412	107.55	102.55	104.09	105.95	107.56	104.92	99.374	98.308	101.25	103.13	103.63	104.2	107.06	105.44	104.29	93.533	101.9	108.63	103.98	104.37	99.868	99.942	97.438	96.846	109.2	103.92	101.77	101.37	107.07	103.94
104.61	104.36	107.31	104.25	107.36	117.73	107.44	107.47	108.75	101.48	99.913	103.06	105.68	108.78	104.86	103.28	100.05	102.19	107.74	114.44	107.28	98.332	105.23	107.86	94.69	103.9	107.04	106.65	105.25	110.62	109.52	102.35	101.89	108.82	97.609	101.62	106.71	99.502	98.752	98.232	104.02	109.81	112.17	104.83	106.62	104.55	104.54	103.46	108.3	103.16
115.22	115.71	109.46	122.11	115.91	114.94	118.7	117.93	114.19	120.74	121.16	111.11	120.35	125.78	116.24	117.85	115.38	119.76	117.18	120.38	116.81	116.01	115.57	120.57	117.63	121.23	112.98	115.95	113.83	115.08	116.4	115.35	123.14	118.36	116.21	123.54	118.31	116.4	117.33	118.75	120.41	109.28	119.16	117.19	115.04	117.36	119.71	120.17	116.26	114.02
108.87	113.04	109.18	112.04	110.49	104.32	111.45	107.21	111.05	114.04	111.81	106.93	113.4	106.91	116.65	111.82	109.76	105.39	110.19	111.23	111.7	106.61	109.06	110.93	109.81	114.81	106.68	110.5	113.21	108.53	109.55	115.09	109.92	109.78	116.78	114.39	109.37	112.12	107.66	111.65	109.79	118.44	110.34	112.8	110.81	110.24	111.69	113.62	105	105.63
112.36	106.89	113.42	116.58	113.1	118.13	109.17	107.86	116.26	115.62	111.07	105.74	106.42	105.63	117.58	112.77	112.71	111	114.79	107.67	112.41	110.41	112.19	112.46	112.86	110.14	118.13	110.62	115.46	107.22	112.68	110.69	114.21	116.26	114.54	105.86	113.37	116.78	111.22	108.58	114.04	111.84	112.74	115.42	105.44	113.38	117.76	111.81	110.41	110.69
107.1	108.96	101.9	109.95	108.18	102.56	105.8	108.85	109.5	106.09	106.7	105.72	105.96	111.75	109.69	107.27	108.24	109.02	103.78	104.06	113.64	109.8	104.24	107.8	109.65	103.92	106.4	111.51	106.62	106.41	106.4	110.03	99.188	105.71	105.04	104.69	107.35	109.46	111.46	110.99	110.3	108.8	102.83	105.49	103.69	109.83	101.36	101.66	103.74	113.72
105.33	105.86	102.4	109.91	110.57	108.49	109.5	104.31	114.82	104.22	108.18	108.24	104.45	106.41	110.26	110.51	108.05	108.59	111.12	111.66	102.98	110.37	101.85	103.73	104.24	111.82	111.72	106.61	106.78	105.48	108.86	102.55	102.47	107.38	100.03	105.8	101.63	97.61	112.79	103.34	105.63	109.74	109.19	111.51	101.52	110.45	104.18	107.04	107.33	107.39
109.68	100.15	97.58	100.98	103.88	104.95	101.51	110.19	103.21	103.43	107.83	103.38	107.37	106.96	104.89	110.02	108.77	104.85	105.9	106.67	104.05	103.27	109.37	103.09	107.19	103.88	104.79	108.27	104.29	100.42	99.29	106.86	108.32	111.04	106.26	106.16	104.32	103.14	108.2	108.11	98.289	102.35	103.03	105.6	110.98	96.544	102.7	105.06	106.98	112.65
111.98	109.32	104.79	111.12	111.97	111.41	110.23	114.19	113.38	110.68	113.52	110.04	112.96	125.69	109.46	105.79	115.35	105.79	114.64	116.14	112.58	112.43	105.01	112.96	113.06	113.32	117.66	110.09	111.89	105.92	113.52	110.64	111.55	108.15	107.47	114.67	107.1	115.62	108.65	107.52	114.89	112.65	112.13	112.25	111.96	108.13	107.82	110.84	108.03	108.46
103.05	98.203	103.75	109.18	105.46	98.684	100.94	105.62	104.49	110	103.14	102.21	105.53	110.28	101.86	110.02	109.08	103.9	102.84	105.37	103.47	102.7	99.336	102.96	109.2	109.79	107.96	105.6	107.96	104.44	103.58	96.362	102.21	99.661	105.96	107.42	96.083	104.01	101.48	100.98	107.72	109.13	105.18	103.88	106.12	102.17	105.08	110.89	103.85	101.14
109.72	107.74	103.33	107.84	108.02	103.54	101.67	102.43	100.31	105.35	103.51	99.235	103.76	104.36	105.72	105.62	107.89	108.29	103.35	98.381	105.59	105.15	100.2	104.71	108.62	106.82	105.19	110.23	100.87	102.17	110.09	106.12	103.81	107.52	106.65	106.58	107.24	105.55	103.07	105.26	107.32	110.33	106.29	107.62	104.99	106.95	99.599	106.63	104.58	108.17
110.65	111.92	112.71	108.59	108	109.79	109.45	110.53	108.74	106.01	106.12	111.14	112.89	109.28	115.87	110.49	108.16	112.03	105.54	115.66	118.04	111.23	104.19	113.06	109.82	110.74	104.14	100.49	111.12	109.74	110.66	110.14	116.09	116.16	113.11	109.73	120.26	112.72	114.3	108.59	110.97	106.62	113.13	112.37	115.08	109.12	111.93	112.29	114.65	109.97
114.52	113.98	117.83	112.34	116.33	113.18	111.5	109.14	114.01	112.93	110.38	107.46	108.93	112.07	110.69	112.48	117.26	111.97	111.2	109.72	109.33	104.7	114.41	111.67	113.74	111.91	113.68	111.62	105.35	107.85	110.22	109.23	116.37	110.59	115.43	111.52	113.23	110.58	116.14	115.55	108.73	113.78	108.4	114.28	109.71	104.92	107.77	112.83	110.53	108.99
104.68	97.988	112.61	107.37	103.46	102.37	105.23	105.62	109.79	106.79	108.6	110.04	107.2	105.36	111.91	100.57	102.61	106.82	107.57	102.45	111.84	105.86	99.312	111.18	101.15	105.27	106.74	112.52	106.37	105.46	100.16	108.27	109.09	107.15	112.2	100.72	104.35	106.69	102.51	101.93	105.86	106.55	98.615	105.36	105.02	112.4	109.12	106.79	105.07	110.27
101.91	107.81	101.72	104.52	106.49	111.93	109.85	102.39	101.66	107.12	102.63	105.41	104.21	100.77	107.93	111.08	105.19	108.51	104.67	105.32	104.63	104.91	103.97	109.73	102.58	109.29	105.78	105.7	104.89	109.61	108.15	107.22	107.65	105.48	108.6	105.12	106.5	109.81	99.179	108.3	102.3	103.07	100.67	104.54	107.5	109.31	107.71	108.77	104.68	112.9
108.6	109.1	108.28	108.57	104.85	104.3	109.29	103.05	107.34	103.75	115.35	103.95	106.81	110.89	105.13	108.04	111.03	107.32	108.33	104.16	110.37	107.78	111.66	102.81	108.4	106.35	106.71	106.6	106.96	108.68	104.8	110.47	108.39	106.61	107.53	109.84	105.39	108.9	108.87	111.52	103.39	104.75	111.17	105.8	101.73	102.26	108.28	105.21	108.09	104.89
124.59	121.12	112.72	122.3	117.08	121.64	113.4	114.47	121.56	124.32	121.14	120.02	120.26	122.25	126.44	111.37	114.64	117.45	122.15	118.43	118.97	113.11	114.2	116.17	116.59	116.8	116.59	118.47	116.53	115.97	108.12	118.03	119.37	112.29	121.32	116.16	120.68	113.38	115.83	115.3	110.48	118.37	115.34	116.34	112.63	119.31	121	123.03	118.69	115.66
107.95	107.67	110.23	106.23	110.46	110.26	114.99	110.54	115.62	112.98	105.96	107.51	117.04	115.43	116.29	104.22	106.17	119.26	114.63	113.01	115.78	114.7	106.8	114.3	113.88	114.28	106.53	108.29	112.48	113.96	110.42	116.45	106.98	104.44	108.6	110.41	112.54	110.78	113.47	109.01	111.63	104.63	118.04	111.31	108.14	112.48	114.19	115.38	110.13	111.36
101.62	99.921	99.425	97.953	101.08	94.581	97.437	96.66	105.56	104.09	97.855	103.08	102.68	98.051	102.72	94.288	97.139	97.422	99.475	103.62	100.07	103.6	99.27	96.654	97.337	98.231	96.391	101.15	94.713	97.619	100.44	101.41	101.15	106.99	99.434	106.78	98.344	92.925	104.73	97.798	105.88	92.911	101.1	91.77	102.28	103.15	103.76	101.67	97.903	97.62
113.09	114.06	106.01	113.27	112.48	111.16	108.63	106.24	115.78	110.31	108.5	108.4	118.36	118.04	107.73	111.07	109.57	111.73	111.02	106.81	109.68	108.12	112.53	107.26	120.47	115.32	108.4	110.35	109.7	118.21	116.92	113.38	120.1	111.95	117.51	114.39	110.69	110.6	110.77	112.48	110.38	109.35	110.6	113.52	116.06	108.96	108.28	115.57	110.78	111.9
100.94	100.81	100.94	99.06	95.653	95.369	96.78	100.53	93.295	101.33	107.56	94.558	99.574	103.26	99.143	95.925	103.19	97.683	96.989	102.6	103.57	101.53	92.835	100.34	96.155	96.755	96.614	101.53	99.831	103.12	99.197	100.67	99.26	106.39	100.9	98.969	101.08	99.101	102.38	101.72	96.666	102.58	97.12	98.506	96.394	103.01	98.615	96.818	90.695	100.61
101.18	101.48	96.298	95.675	105	102.06	96.649	103.01	103.2	96.251	101.47	100.76	103.09	102.15	94.937	101.73	92.808	101.18	102.32	97.697	94.662	101.04	98.66	97.236	91.523	100.52	100.4	96.592	94.955	97.734	101.87	98.18	94.743	99.519	99.626	102.19	95.81	109.32	105.58	99.74	101.18	100.16	102.06	101.76	99.766	96.167	101.44	102.56	101.9	99.52
112.14	114.08	112.97	110.83	108.13	106.61	110.66	111.51	106.09	110.81	107.62	107.64	114.63	107.62	112.28	112.45	108.6	109.84	112.11	116.88	110.58	109.16	110.87	108.02	108.28	114	112.81	109.62	113.33	109.44	110.67	114.3	107.76	113.41	109	107.75	110.68	114.31	116.14	108.67	111.91	117.89	111.74	108.81	113.61	108.7	116.17	109.23	113.64	110.41
95.39	101.15	102.45	101.05	96.647	93.623	98.804	96.07	101.23	97.765	100.39	104.08	99.346	103.21	101.96	99.757	96.006	104.48	99.282	99.57	95.063	106.46	91.009	93.801	106.56	97.885	103.86	96.533	98.424	105.52	97.932	102.13	100.43	99.623	105.24	100.83	98.381	99.963	101.5	94.332	103.36	102.82	100.47	96.084	101.44	100.37	98.065	99.498	104.47	102.78
108.33	111.73	105.51	115.44	115.21	108.52	108.65	117.39	113.38	117.43	113.32	104.73	115.14	105.08	116.36	118.56	107.63	114.02	111.6	113.61	106.52	114.25	111.27	115.92	112.86	111.91	113.18	109.12	107.9	118.34	117.09	117.64	117.23	113.61	108.5	120.22	109.91	115.14	121.93	116.49	118.8	117.77	111.22	109.3	113.77	109.96	115.02	112.67	117.7	119.18
108.9	108.66	113.28	109.25	115.5	118.42	106.62	111.09	114.06	110.28	112.24	110.72	122.31	110.31	113.02	115.76	109.51	107.57	109.95	108.37	106.68	109.48	108.82	108.07	108.05	109.45	110.96	113.88	112.7	114.43	113.65	113.59	111.92	112.16	102.84	113.78	110.28	114.08	107.82	114.84	111.34	109.58	115.41	113.07	109.26	116.03	108.94	107.05	102.58	111.34
112.45	109.87	109.44	111.99	106.78	111.78	111.45	103.06	112.1	113.05	110.78	109.98	107.99	112.69	114.11	110.75	102.81	111.87	111.1	107.13	109.66	107.31	108.02	106.92	112.47	112.98	106.82	114	119.87	107.28	103.74	112.49	109.02	110.18	109.84	109.84	111.07	108.03	115.54	107.96	117.22	106.78	113.46	111.9	111.86	108.72	105.58	108.73	105.65	101.95
106.41	106.85	99.032	107.5	106.93	109.08	105.59	113.51	114.01	104.72	98.939	102.59	105.79	109.99	109.82	105.44	105.18	109.69	101.18	105.77	115.36	104.93	107.3	109.36	106.56	103.81	99.601	111.85	110.91	99.948	103.14	104.94	101.79	106.82	107.52	109.93	104.09	108.99	103.2	104.89	103.43	105	104.14	103.16	107.35	103.66	108.44	112.81	108.23	101.47
111.03	108.56	104.79	114.98	104.63	108.75	103.2	108.78	104.6	103.98	107.7	119.84	102.27	107.44	108.69	105.2	107.77	105.53	116.39	111.25	107.26	106.49	109.46	110.06	107.85	113.72	111.97	112.14	110.87	111.36	113.53	110.71	106.15	109.37	108.39	108.08	110.93	111.27	110.1	113.53	108.52	108.22	107.17	108.93	113.48	110.93	110.53	112.86	107.53	116.23
109.37	108.97	106.62	105.97	106.97	100.73	106.27	101.84	108.7	108.76	102.36	101.5	110.43	100.71	106.85	102.17	102.33	105.01	106.45	103.07	107.83	107.14	107.36	107.28	100.46	108.65	103.99	112.27	108.86	104.59	106.63	105.92	112.66	106.9	107.4	106.49	106.43	102.91	107.58	104.77	104.45	106.61	112.33	107.52	106.58	107.24	104.38	106.97	110.47	111.39
97.316	98.42	102.43	100.03	99.575	98.201	104.9	96.651	98.638	109.16	102.9	100.18	100.2	100.34	104.98	102.45	101.66	100.29	102.98	98.259	100.48	104.54	103.45	101.78	103.96	100.68	99.83	104.8	101.39	98.153	101.85	99.938	99.519	100.22	104.1	98.926	101.18	109.43	98.792	99.606	98.101	104.56	105.46	96.636	99.687	98.772	103.37	100.38	99.222	101.32
104.86	105.77	105.15	108.09	100.75	110.56	110.17	105.93	109.67	110.2	107.37	106.78	107.51	101.04	103.74	107.01	102.74	112.54	106.25	109.34	107.42	110.61	108.51	101.81	105.68	108.2	104.09	108.68	104.59	106.2	111.58	98.186	105.98	107.04	111.96	100.74	99.288	104.34	105.98	106.13	111.48	106.9	107.9	112.09	110.85	105.45	107.32	101.73	109.28	106.79
104.17	105.13	102.43	108.84	102.17	99.886	110.56	104.41	102.82	95.557	105.86	103.2	107.52	100.33	98.628	105.74	107.28	101.22	105.37	105.47	100.4	97.845	103.43	105.89	106.4	101.69	102.56	106.98	101.29	108.15	103.32	103.58	101.9	106.69	108.16	106.67	104.22	108.44	105.47	103.88	107.2	108.85	109.01	104.12	102.04	103.53	107.71	100.46	104.84	106.97
113.76	114.15	111.89	109.5	116.07	103.92	109.16	107.91	115.87	110.65	105.51	110.64	111.82	112.37	110.99	114.59	107.58	104.83	112.11	113.59	105.81	119.27	112.18	106.03	114.48	114.33	112.43	110.16	111.23	113.05	108.35	119.8	108.31	111.16	112.05	111.84	115.04	110.9	111.66	110.6	113.73	106.23	116.59	109.48	109.66	109.37	112.22	111.38	104.48	113.61
108.11	103.73	103.06	107.19	106.61	103.79	109.11	107.71	106.42	110.81	104.38	100.57	105.41	104.66	103.83	104.99	100.97	104.6	111.81	104.93	105.95	105.36	109	105.47	101.29	112.97	103.97	111.38	106.33	105.63	103.87	105.41	108.43	109.05	109.47	109.8	105.02	109.15	104.96	110.34	108.58	104.33	104.42	109.65	110.78	104.82	101.42	110.45	104.24	104.35
110.6	100.54	104.95	107.25	96.268	102.37	103.29	103.53	102.83	104.81	101.19	106.46	99.938	107.16	106.04	106.23	103.65	102.78	100.29	103.46	110.01	111.99	107.23	109.44	105.47	98.064	105.73	108.27	96.392	105.17	99.747	103.61	104.87	100.14	103.63	104.11	108.67	113.34	97.268	102.56	112.27	113.23	101.92	107.68	104.89	103.69	105.69	107.14	103.81	107.45
93.169	107.36	110.7	105.17	99.934	98.106	102.01	104.96	101.59	99.207	103.14	105.93	110.64	103.91	112.55	103.88	101.86	103.83	105.12	105.9	102.91	103.89	106.85	104.69	108.46	109.31	98.482	107.91	101.11	100.87	107.66	97.183	102.56	102.65	107.16	103.24	99.109	104.93	98.932	100.37	91.021	96.027	104.14	98.476	102.36	104.78	109.08	103.93	104.91	102.09
115.02	110.14	114.57	112.93	110.53	112.11	105	115.17	109.74	114.9	115.01	113.46	116.13	117.19	111.7	112.21	114.25	108.6	110.68	107.56	110.85	110.42	112.43	119.39	105.59	122.84	114.25	111.44	114.82	120.06	104.37	110.84	108.78	112.61	112.12	109.76	112.14	111.26	109.24	108.36	108.39	105.45	112.54	111.44	109.02	106.4	114.82	111.64	109.28	107.83
105.56	108	109.69	103.17	104.51	106.93	109.91	105.57	104.83	101.1	109.45	111.5	106.18	110.34	102.86	111.3	104.65	106.29	113.31	111.16	106.58	105.97	104.99	95.681	107.76	104.26	105.43	111.89	108.23	112.81	105.61	110.53	107.72	109.56	112.16	108.38	105.47	109.31	105.45	116.31	109.55	116.68	109.23	106.92	102.49	103.25	108.3	106.08	110.77	104.19
115.44	112.01	108.87	111.45	112.3	107.9	108.21	114.8	113.87	114.58	115.28	112.11	120.04	116.35	110.24	116.15	114.36	112.81	111.11	112.47	110.67	112.82	110.48	108.32	108.67	123.4	108.13	109.29	109.06	113.92	111.92	114.52	112.57	113.7	114.46	118.28	115.34	118.25	110.61	112.85	115.11	110.72	116.29	112.48	110.39	113.63	114.21	111.83	113.52	115.17
104.53	108.08	108.73	105.27	105.96	113.05	103.29	106.21	102.29	108.8	111.49	106.16	106.58	105.58	105.59	112.56	103.16	109.25	106.93	103.35	104.98	107.97	108.47	113	99.861	105.74	105.65	101.83	103.07	105.7	109.9	104.34	106.89	111.34	109.25	106.23	102.06	107.84	104.61	104.28	102.69	106.08	105.55	112.56	109.51	106.02	100.42	102.69	106.36	107.38
113.47	116.19	112.7	109.4	110.91	112.92	105.74	110.84	115.68	111.16	113.39	107.44	114.17	109.68	111.32	113.64	114.04	110.55	109.35	109.15	107.88	117.88	110.44	116.32	111.07	111.38	112.72	115.23	115.5	105.92	105.84	113.25	107.95	112.95	113.83	109.46	111.94	111.33	110.72	116.35	108.77	111.55	111.92	114.08	111.8	109.14	109.95	113.41	114.52	111.7
122.64	118.83	119.35	119.23	118.96	118.92	114.87	117.95	121.7	123.76	114	111.82	117.1	118.38	118.01	117.11	110.2	118.4	121.11	117.48	116.53	114.54	114.65	112.19	117.24	116.53	117.64	119.49	113.76	121.93	120.17	108.93	119.12	103.9	111.17	123.54	114.61	120.92	117.48	109.78	117.85	120.48	116.03	117.26	115.58	117.14	124.11	119.84	113.95	115.06
115.2	108.5	113.74	115.27	111.46	119.31	108.93	109.71	111.84	108.07	110.92	111.48	116.78	106.17	112.23	107.36	110.48	110.18	107.22	115.81	108.17	108.92	116.1	116.34	115.52	107.65	116.35	106.77	110.08	113.89	108.78	101.93	106.59	112.64	110.42	107.53	113.84	111.24	108.68	116.14	116.61	106.58	105.46	110.06	116.34	112.8	121.95	110.06	108.95	105.63
102.01	103.66	101.02	100.91	99.862	99.921	103.89	90.672	99.018	99.9	98.905	106.55	92.842	96.846	97.647	101	106.06	93.714	104.02	102.37	102.38	100.72	96.785	100.3	97.603	100.37	103.63	100.87	96.806	102.08	108.51	94.342	101.8	92.326	95.755	93.054	101.07	98.084	102.62	95.412	96.861	100.81	100.98	103.21	99.291	97.917	104.57	97.044	100.43	95.815
103.86	106.95	105.67	105.44	111.11	109.26	108.31	106.78	100.52	104.41	108.66	111.69	108	100.41	101.25	106.73	98.85	108.71	105.05	100.99	104.73	104.28	98.647	108.57	102.09	104.63	107	104	105.64	103.31	105.97	101.15	105.77	110.15	107.47	110.83	108.81	103.05	104.33	106.07	105.39	106.88	103.35	101.23	105.71	113.77	105.94	104.11	110.5	105.34
101.2	97.15	100.03	98.381	98.024	99.71	103.2	99.434	102.65	101.23	96.693	100.33	97.701	98.182	108.69	105.84	101.32	99.096	101.62	98.466	97.718	99.202	99.569	101.98	100.39	98.486	100.6	96.776	104.68	89.919	102.21	95.273	98.633	101.74	103.03	93.515	98.147	99.945	105.39	101.46	100.29	100.85	98.946	96.959	96.396	100.58	97.207	107.06	97.433	102.79
102.91	112.22	117.41	115.1	112.75	106.4	112.25	114.25	109.65	109.44	102.91	111.97	113.41	109.04	110.91	112.05	116.5	111.46	110.19	110.28	113.72	112.47	116.73	113.44	110.37	103.88	103.84	107.49	107.96	106.39	119.2	112.78	111.06	108.02	113.86	112.08	109.05	110.67	109.41	111.38	110.13	109.4	111.39	114.22	114.29	108.69	114.96	116.02	112.69	103.88
115.23	117.17	108.47	116.49	115.56	103.22	113.88	108.02	120.27	117.25	108.71	107.99	110	109.13	111.39	113.1	110.72	109.64	109.3	115.31	116.18	114.67	112.74	113.42	104.64	113.21	111.27	109.44	107.11	112.99	114.64	110.7	105.13	118.99	109.21	112.99	111.32	109.48	111.27	112.13	119.28	115.82	110.33	109.62	114.5	111.62	113.96	109.1	115.37	114.55
100.49	101.6	103.38	96.209	90.422	96.43	104.36	95.63	99.619	100.86	98.376	98.79	100.49	89.009	101.2	103.99	97.942	103.12	98.403	95.481	101.47	100.36	97.07	105.16	93.26	100.65	98.863	100.84	99.686	97.019	105.86	101.6	97.196	99.956	103.66	101.02	94.493	95.072	104.65	99.74	97.117	94.253	98.053	97.39	95.488	97.797	101.95	104.76	98.307	99.107
115.54	111.72	107.16	108.23	113.4	113.58	102.14	112.3	111.27	109.96	109.72	118.34	110.52	111.06	111.14	113.11	110.22	112.36	108.64	119.01	116.37	111.46	110.81	116.45	113.39	108.56	109.05	113.26	110.47	110.86	106.92	113.12	114.98	110.91	115.6	113	110.52	112.33	101.57	108.31	111.42	117.66	109.26	105.92	109.81	111.03	112.39	117.14	109.41	105.97
100.85	109.81	103.95	109.11	101.08	102.81	106.56	107.55	104.43	104.07	106.93	106.65	112.18	104.91	112.27	100.37	102.07	107.23	104.29	104.48	107.65	101.32	110.83	103.87	101.84	96.037	102.84	104.4	104.4	109.28	107.18	96.132	107.29	104.58	110.56	109.2	103.75	105.26	100.57	102.84	111.08	104.22	99.536	106.61	104.35	103.85	103.24	106.79	104.88	101.99
103.61	108.29	104.59	107.04	113.29	98.556	97.575	104.01	104.93	103.11	106.97	105.38	102.66	102.68	98.549	106.78	103.01	104.2	100.76	106.12	112.17	104.25	111.3	107.38	104.02	113.05	104.75	106.36	104.88	102.25	105.85	109.2	108.76	110.55	101.63	101.81	106.35	109.89	102.46	105.07	111.24	105.07	106.3	105.68	102.66	111.61	101.52	103.54	105.83	104.94
109.08	110.41	109.45	104.95	108.53	105.53	107.67	107.97	109.65	110.75	105.02	107.43	99.083	102.08	106.07	111.9	95.88	107.34	108.92	106.79	103.8	108.15	101.51	105.15	101.6	109.68	106.67	108.07	107.99	108.9	107.97	105.94	108.6	108.77	108.26	107.52	111.5	109.61	106.76	107.35	105.94	107.86	105.26	105.44	109.45	106.94	109.84	103.96	107.52	108.22
95.48	106.79	99.294	99.292	97.395	101.5	102.83	95.942	100.21	98.018	96.099	99.775	101.37	100.41	99.505	105.04	102.26	96.201	97.235	97.815	99.431	97.81	97.179	97.441	100.09	99.976	98.666	96.874	100.15	103.98	99.188	109.41	97.624	96.865	103.87	99.152	96.971	93.788	92.475	109.82	98.308	93.898	95.872	97.283	94.987	104.88	100.28	101.24	103.01	101.59
114.93	111.9	112.41	104.26	103.15	109.24	108.99	109.37	110.54	104.96	114.3	110.02	111.32	107.57	110.34	106.99	111.76	113.83	120.49	106.07	119.07	114.56	113.06	106.74	108.22	113.77	111.04	112.88	108.09	111.99	109.93	111.14	109.32	109.69	109.89	108.6	113.53	114.03	112.84	114.93	104.79	110.85	110.87	110.44	113.09	114.23	111.08	118.02	107.01	107.06
112.24	106.79	114.15	113.99	108.52	108.25	109.7	112.87	108.98	111.32	105.63	112.43	108.76	107.11	115.98	108.98	112.23	109.86	112.24	116.38	114.18	114.89	116.43	113.04	110.81	106.8	110.35	114.54	111.72	116.82	115.56	114.65	111.45	109.92	118.08	108.08	117.78	109.28	115.03	120.18	113.21	103.72	115.47	111.67	110.17	115.23	110.35	106.97	113.86	109.47
111.67	110.1	110.34	115.66	111.41	111.25	113.76	109.8	113.37	114.9	109.74	104.85	116.33	104.22	105.67	116.38	116.88	111.91	107.83	108.55	113.76	105.17	111.01	111.29	110.3	115.62	112.76	110.06	109.32	105.2	107.91	109.83	105.33	111.63	118.73	112.13	107.47	114.49	118.16	111.57	108	114.32	114.61	107.17	116.28	109.71	113.06	111.44	112.69	105.4
97.73	105.79	104.13	99.718	110.12	107.39	102.15	114.63	103.76	104.14	109.33	103.83	107.38	107.97	108.4	105.82	106.93	110.25	99.495	107.78	104.43	101.56	105.33	103.42	103.7	110.46	112.42	107.37	108.71	101.66	105.86	108.9	103.77	111.06	106.48	100.31	106.96	107.53	114.44	104.36	106.81	105.23	99.954	109	108.68	108.38	103.01	111.7	106.17	105.25
98.967	98.494	96.235	102.95	98.414	95.73	101.38	105.13	96.272	98.476	100.92	97.735	102.22	96.754	104.25	96.758	101.86	99.979	94.081	100.97	103.04	101.34	100.74	98.528	104.48	94.633	97.506	108.06	98.387	100.86	98.5	101.94	97.803	98.767	100.2	104.46	100.58	97.243	98.365	102.57	98.565	107.3	100.23	99.62	100.99	101.57	101.88	105.39	105.18	102.83
102.39	106.61	106.89	105.13	108.2	105.89	104.83	104.97	101.82	109.67	104.48	108.08	105.4	106.22	104.96	107.22	104.44	110.49	102.52	107.28	106.5	107.07	103.33	105.45	107.59	106.71	104.56	103.79	102.18	102.61	102.32	104.26	107.27	104	97.857	100.54	110.13	112.64	101.79	99.189	104.39	110.96	107.31	103.11	105.4	97.032	101.77	108.57	106.24	108.36
102.72	103.32	106.08	106.18	106.41	105.7	108.87	104.27	104.51	102.88	108.69	107.93	106.35	101.94	100.79	99.645	107.36	101.7	99.742	101.56	101.57	101.8	100.55	109.75	100.74	105.79	104.14	101.91	104.74	101.58	113.22	103.43	100.4	104.94	106.95	97.443	101.9	105.17	102.54	103.68	100.1	105.18	98.018	94.53	106.27	108.58	106.79	99.131	107.2	111.97
116.32	106.23	110.39	108.2	104.26	103.79	107.24	108.07	106.61	110.34	106.51	111.12	98.365	107.31	115.81	111.78	104.97	110.72	110.5	109.05	105.08	105.24	109.66	99.877	111.86	109.67	109.83	106.23	104.79	105.38	107.9	109.98	102.86	105.62	107.28	103.01	106.46	106.97	109.66	101.6	106.11	106.79	109.06	107.86	103.19	109.13	102.55	102.59	104.45	105.04
112.24	104.8	106.37	107.06	108.06	108.42	107.45	100.7	105.13	102.19	109.66	106.64	105.04	98.876	99.398	101.15	103.9	108.38	106.08	101.89	108.89	113	104.03	110.88	105.31	108.84	109.64	105.19	104.43	106.53	100.39	105.02	102.25	104.96	102.72	103.58	110.45	99.294	106.07	108.24	102.27	105.37	104.33	109.92	100.1	103.33	110.51	101.26	104.48	104.3
100.53	102.09	97.034	97.925	103.45	103.26	101.38	99.037	100.62	107.02	104.58	100.25	104.87	106.14	102.14	102.11	101.5	97.604	100.71	100.32	97.513	101.76	102.76	97.598	101.23	100.19	97.057	98.515	104.3	102.32	102.05	103	98.554	100.47	98.456	104.84	106.43	98.602	96.126	100.55	99.433	97.424	98.87	98.419	103.37	98.801	93.187	95.43	98.135	105.7
101.5	106.45	104.46	106.64	111.25	106.37	109.56	108.69	105.41	110.01	104.29	109.87	110.1	97.855	105.93	98.91	107.06	110.13	106.95	103.46	109.24	104.46	103.5	106.54	107.17	105.67	107.94	101.53	104.87	102.08	97.562	106.53	105.84	109.19	105	110.5	103.32	107.57	109.42	108.82	107.43	107.44	99.314	106.58	107.57	106.5	100.84	106.97	101.92	104.75
111.23	109.21	106.16	104.11	116.37	107.95	102.82	107.49	104.66	100.76	108.24	102.54	105.88	105.75	98.087	112.45	108.55	99.217	105.73	113.03	100.53	103.18	106.78	103.26	103.84	109.4	104.83	108.18	111.21	100.9	109.2	105.35	101.5	104.54	103.72	112.67	100.67	107.83	108.49	106.39	106.2	100.56	103.34	107.27	105.75	104.62	106.18	114.28	112.52	108.73
114.23	114.11	111.56	108.97	107.79	111.2	112.84	108.37	108.92	114.42	107.87	117.26	117.47	116.56	114.59	112.98	108.22	111.97	104.98	112.07	106.63	113.67	108.65	115.64	107.63	106.76	118.57	114.48	108.65	110.43	117.87	109.43	113.51	108.77	111.57	116.29	109.83	110.35	117.01	113.15	110.07	114.66	110.96	116.6	117.57	117.35	108.22	121.11	111.29	100.11
109.62	105.79	109.46	107.46	105.9	99.667	108.41	98.563	106.14	102.81	100.1	100.39	102.22	108	105.88	110.16	104.58	101.78	111.57	105.14	102.92	102.72	101.51	102.2	105.55	102.01	103.98	107.51	100.41	109.21	106.33	110.59	108.31	105.45	105.67	102.87	104.35	106.8	107.77	108.2	106.06	108.77	103.16	110.89	107.81	113.56	108.11	101.31	105.58	109.66
116.67	111.44	114.21	113.91	113.39	113.78	112.64	108.67	109.25	111.27	114.63	108.47	111.93	112.78	110.44	113.62	117.08	110.93	111.71	108.96	116.06	107.79	113.99	115.64	113.33	113.48	112.6	113.26	107.85	112.04	107.39	106.56	108.57	115.59	113.46	111.23	119.2	106.45	110.02	111.5	104.98	111.74	111.19	116.06	110.98	103.19	106.28	113.95	112.37	113.99
103.27	109.61	104.76	103.54	111.6	103.91	103.33	102.01	110.6	106.87	99.896	106.36	106	104.02	109.11	103.54	102.37	109.48	102.41	101.46	96.833	106.63	107.89	101.54	100.8	109.3	103.72	107.78	98.185	111.6	104.81	100.97	109.53	102.64	106.34	107.03	107.88	103.12	107.27	103.59	103.93	105.15	101.06	100.4	98.053	106.23	104.83	99.715	105.27	103.59
100.75	109.68	106.94	110.41	109.91	102.78	97.786	107.86	101.6	102.9	110.12	111.66	105.22	104.14	108.37	104.05	116.25	107.85	105.86	103.71	106.8	106.58	108.01	109.78	107.46	105.42	111.87	104.87	103.61	104.16	101.08	107.38	109.13	105.86	106.06	103.26	105.46	106.69	105.03	116.43	108.87	107.82	105.93	108.18	105.62	107.92	108.15	109.1	103.22	103.15
113.99	107.56	105.45	108.46	105.71	112.1	104.71	111.26	109.94	109.76	103.84	110.46	106.82	110.2	112.93	112.44	107.88	112.3	114.64	107.85	111.79	103.39	106.58	107.24	114.11	111.91	110.36	109.66	109.92	110.26	105.42	114.82	107.56	113.77	111.01	110.68	110.79	103.96	110.7	115.72	110.93	108.9	107.38	112.94	115.42	114.02	114.05	109.65	102.95	105.25
109.08	104.11	98.443	112.66	112.6	105.3	100.74	104.21	109.75	107.45	108.38	103.73	103.2	106.41	112.94	99.597	110.1	109.39	103.11	97.441	107.49	105.75	101.62	106.6	111.71	100.86	108.78	106.46	106.8	107.61	103.27	113.04	102.41	108.56	111.28	105.63	102.92	107.21	109.12	108.23	107.76	104.89	105.65	103.16	105.33	106.64	99.509	104.79	109.51	105.25
96.265	96.904	98.111	104.68	104.59	95.836	93.442	99.355	99.789	99.924	103.42	92.768	97.91	96.916	97.244	89.867	102.31	99.039	96.906	100.73	102.95	99.219	95.143	98.69	99.278	99.863	93.295	95.387	105.79	102.61	102.83	97.851	97.849	99.779	99.526	94.69	99.764	108.37	104.4	102.63	103.37	101.91	103.16	104.11	104.88	100.72	98.807	99.392	99.942	101.26
106.4	113.91	111.15	113.61	116.72	116.77	114.84	117.1	110.96	115.45	114.39	114.92	113.69	114.98	110.4	115.62	105.16	106.65	111.33	115.83	110.56	116.29	111.25	114.52	115.65	112.71	114.18	109.45	112.22	117.76	112.46	112.42	112.39	110.17	111.91	111.57	114.85	114.71	111.99	107.12	111.65	106.77	111.98	114.7	110.92	108.17	113.65	113.38	111.85	113.99
102.3	102.63	112.12	104.67	99.15	97.834	109.87	102.57	101.75	103.78	105.57	101.48	107.97	102.73	103.58	103.67	102.98	112.77	107.46	104.32	108.66	101.02	103.51	102.77	103.62	108.6	99.64	109.74	104.93	106.45	97.882	106.83	103.93	107.63	101.09	97.553	99.856	104.51	103.98	101.29	106.58	104.42	101.15	106.46	104.32	107.46	102.59	105.29	101.21	96.824
110.85	102.59	97.32	105.12	101.07	106.41	111.81	104.26	106.19	106.12	102.88	107.47	106.03	103.83	101.54	110.1	107.9	109.46	105.17	102.74	104.06	107.77	106	108.29	109.43	106.47	110.55	106.29	106.74	109.03	103.29	108.25	110.13	106.2	108.18	102.31	107.84	99.937	102.81	109.25	110.98	106.68	103.51	104.23	105.79	105.32	107.33	103.94	101.4	106.84
109.39	107.17	110.2	104.71	106.48	107.37	103.69	104.69	101.99	107.95	98.895	105.28	95.943	103.72	106.85	99.498	102.29	108.89	107.86	102.07	106.44	107.77	104.96	110.92	104.59	100.52	99.204	107.62	103.93	100.12	109.98	103.25	105.11	107.91	105.95	105.17	106.82	106.1	103.01	102.29	103.29	108.62	109.7	105.81	101.55	106.41	112.15	102.42	105.98	102.94
106.37	103.17	112.5	104.99	108.42	108.11	104.25	108.19	106.23	103.96	104.85	103.33	103.59	101.74	110.17	103.91	103.42	97.292	98.825	99.727	103.87	108.46	103.57	108.36	105.46	106.61	103.84	111.01	106.19	106.06	109.85	105.76	106.5	104.56	98.397	96.47	103.15	102.68	103.41	100.01	106.87	103.63	99.239	105.46	103.18	103.92	112.16	105.32	102.88	102.58
105.33	108.9	97.619	109.63	111.65	103.21	108.64	107.69	108.43	108.65	107.8	108.24	102.17	107.14	99.582	107.66	107.69	109.72	103.6	106.55	109.75	106.51	107.63	106.23	103.31	111.71	104.88	106.29	110.84	106.07	110.8	105.65	105.29	112.6	104.2	108.62	99.945	108.8	110.87	102.1	103.85	98.721	107.94	110.03	109.49	105.52	105.63	107.03	104.09	104.24
104.49	94.954	99.214	105.84	100.28	103.54	90.571	103.7	101.84	106.43	101.37	101.85	97.291	97.183	95.26	97.174	102.36	102.99	98.429	100.32	101.04	101.14	104.53	102.42	104.75	98.998	101.68	94.602	99.398	99.796	101.16	97.445	93.878	99.65	103.08	101.41	99.826	99.523	97.794	99.235	99.588	94.145	100.59	103.26	103.87	103.04	105.01	98.08	97.258	102.88
111.72	102.36	98.975	101.59	105.39	106.97	104.9	104.66	104.15	113.51	110.11	108.82	106.24	99.806	102	101.11	98.237	103.96	107.73	105.9	106.49	106.74	106	101.56	104.84	103.42	105.76	106.13	101.38	109.27	107.39	104.2	103.84	102.87	104.01	102.67	103.06	109.03	104.97	102.22	110.23	108.03	99.78	107.32	103.76	106.56	105.04	101.51	104.89	102.58
112.88	106.4	108.3	98.815	104.17	102.91	106.99	105.72	97.436	106.27	107.9	100.44	106.32	110.37	107.18	103.19	106.18	105.12	110.85	100.83	107.36	110.58	109.05	99.954	110.52	100.01	103.42	104.97	103.69	103.73	98.254	105.36	104.58	108.53	104.78	100.34	100.71	103.84	100.82	102.2	102.96	107.79	104.55	99.584	102.66	106.75	107.82	104.75	98.646	103.11
103.73	112.42	108.68	103.63	102.2	105.1	105.3	101.56	111.94	105.28	108.91	105.53	110.22	101.53	107.05	112.31	100.77	113.12	106.02	107.32	107.37	105.18	103.81	106.59	108.51	108.58	103.83	107.22	111.87	104.46	107.91	109.44	108.59	103.75	110.31	112.11	103.21	102.79	107.85	102.56	105.13	106.81	106.77	112	108.97	97.084	105.34	107.38	103.8	105.92
116.54	106.87	110.89	115.16	106.28	110.69	112.96	115.66	109.14	114.88	104.64	107.66	113.08	107.59	115.57	113.95	109.87	111.18	112.31	111.88	117.46	110.62	120.89	113.08	109.18	108	112.55	112.66	111.03	115.59	113.34	112.48	111.6	118.58	112.79	109.36	113.71	112.89	113.33	109.03	110.65	111.6	107.03	116.21	104.92	110.04	110.5	110.2	112.73	108.62
102.48	101	95.558	98.715	103.63	100.32	97.506	105.11	100.22	96.704	102.43	96.426	101.47	94.86	97.292	103.64	101.2	103.38	97.851	102.68	95.427	98.696	97.586	95.556	98.14	100.51	100.67	94.258	101.91	104.97	95.635	95.439	102.25	103.13	98.771	103.46	94.137	96.43	101.99	102.92	90.932	106.4	95.001	98.624	101.08	94.894	96.542	97.534	94.288	97.675
104.99	101.78	110.36	106.76	107.54	105.22	105.51	105.63	98.875	105.4	110.15	104	102.33	104.62	106.23	111.59	99.352	105.82	104.39	105.28	105.31	108.27	106.93	105.13	101.1	105.33	108.83	109.72	110.58	107.35	107.08	100.76	102.76	105.6	109.08	101.19	101.05	108.24	103.82	108.09	103.17	103.04	106.53	104.22	101.17	106.33	104.37	99.612	108.46	104.74
108.6	112.16	105.83	109.45	106.85	102.23	102.16	104.21	111.05	103.49	101.5	106.34	108.39	110.98	107.47	104.8	103.62	106.5	112.88	99.919	103.36	102.96	107.08	108	102.11	100.66	108.47	104.4	99.345	99.985	110	106.32	102.38	94.326	107.49	115.47	105.94	103.29	106.02	106.5	106.47	107.94	101.56	109.45	110.04	100.94	107.69	103.17	101.13	103.24
105.45	101.9	105.12	106.34	104.64	104.46	103.57	107.88	108.79	105.72	105.3	108.63	107.55	107.82	104.16	103	102.32	102.16	104.83	106.78	110.05	102.21	108.46	104.91	110.78	112.19	108.08	102.38	105.17	103.36	112.49	101.41	105.29	106.12	101.73	107.23	108.58	108.75	101.59	111.38	102.56	98.766	105.27	106.56	100.53	104.57	106.18	103.87	102.07	107.98
107.83	105.97	103.63	109.07	104.29	104.45	111.5	101.99	103.69	102.7	102.01	111.87	110	102.85	111.78	107.58	105.28	106.28	103.63	106.82	102.55	112.49	105.61	101.71	104.65	108.66	107.18	100.75	102.03	112.27	105.27	102.08	102.4	104.41	104.98	109.2	104.14	102.66	101.71	108.19	112.84	101.68	100.94	107.58	104.7	102.48	110.13	107.11	108.3	102.16
114.33	109.99	107.96	110.82	110.36	109.61	109.73	115.33	110.6	105.65	110	110.54	113.83	117.44	104.14	109.35	112.36	110.01	109.53	107.43	116.6	109.8	110.75	108.91	107.06	112.07	112.07	111.15	102.56	110.11	114.41	107.26	106.46	113.14	111.46	108.73	109.99	113.15	111.29	111.14	110.54	116.69	110.06	107.08	118.97	114.64	111.15	111.34	110.4	108.9
106.48	113.92	112.81	117.26	108.75	111.99	115.16	108.8	113.64	108.86	113.61	112.28	114.77	112.11	103.91	112.98	109.06	116.47	113.21	108.82	111.69	111.94	112.88	112.73	109.3	103.41	109.71	117.84	105.71	109.55	110.23	107.97	111.81	107.69	110.3	106.17	109.71	109.23	115.92	115.96	111	111.22	109.22	110.78	114.44	114.23	112.57	110.5	109.25	107.28
105.58	110.04	104.64	104.68	103.91	106.3	103.72	103.91	112.63	105.83	106.04	103.89	102.76	103.49	109.23	111.06	107.1	105.98	112.22	104.91	100.27	107.7	99.838	107.83	109.09	107.18	105.46	103.01	109.08	107.77	111.31	108.73	104.8	107.91	102.86	101.07	108.69	103.23	101.21	101.37	103.48	103.45	101.06	100.18	104.72	105.69	101.8	101.04	102.44	102.41
102.36	109.81	101.17	105.99	108.94	105.91	110.17	104.47	106.63	106.79	104.93	106.05	103.47	104.87	110.46	107.53	101.29	108.89	105.52	107.06	111.82	100.71	106.64	109.19	106.2	113.75	108.5	102.71	106.33	106.57	111.61	109.67	103.81	106.76	101.43	104.53	103.18	103.03	110.7	102.74	109.12	103.88	108.45	107.71	103.68	109.48	104.29	105.41	102.54	110.94
113.7	107.14	112.24	108.97	110.42	110.31	109.5	120.69	110.74	116.22	104.67	107.76	112.3	107.97	111.82	110.56	112.74	106.01	107.99	108.5	106.77	108.98	113.7	108.29	113.89	108.45	112.15	107.02	113.03	111.89	109.48	111.74	112.25	118.96	102.4	114.69	107.15	114.41	114.35	111.26	117.63	119.91	113.89	112.54	111.46	119.53	111.27	109.53	107.5	114.88
101.76	105.59	109.87	104.34	111.48	111.11	107.38	108.63	108.72	104.44	105.92	108.29	108.6	103.51	105.68	106.56	106.94	107.5	103.82	105.54	100.65	106.9	106.68	108.55	112.43	102.57	106.37	107.06	108.71	108.14	105.1	106.23	104.93	108.78	107.48	108.04	110.72	105.46	107.93	104.34	107.04	110.46	110.27	113.45	101.9	105.79	107.82	101.61	103.72	108.72
110.12	116.75	109	110.3	122	116.2	117.76	105.03	113.17	111.66	108.99	112.61	115.04	113.11	110	115.79	114.26	98.983	112.79	111.52	115.59	117.69	109.77	114.9	111.8	111.77	103.8	108.37	109.74	113.25	114.79	115.35	115.46	116.84	116.14	108.28	105.16	113.08	114.18	113.28	116.65	104.24	111.49	116.82	118.98	118.92	113.75	116.22	106.68	112.27
113.49	111.42	108.61	116.23	111.47	109.7	110.38	109.33	117.17	113.8	112.91	108.76	107.94	113.56	110.99	113.71	111.17	107.66	109.5	107.78	115.23	115.5	113.25	117.36	109.45	114.6	106.23	107.79	106.4	113.46	109.91	115.01	113.73	115.97	104.88	105.71	113.25	111.37	111.81	108.08	113.72	109.33	110.45	111.65	108.39	111.91	108.04	110.65	113.97	110.44
105.98	104.38	95.729	105.29	106.52	100.02	102.9	104.08	103.27	102.94	106.34	105.86	104.06	104.19	107.3	104.06	108.99	107.18	107.34	105.53	97.484	103.3	101.99	104.04	101.77	102.09	103.07	103.72	107.14	103.5	112.92	103.15	104.18	99.655	105.81	107.09	104.58	105.66	105.83	106.61	110.32	104.82	106.17	100.89	109.33	104.65	99.888	103.68	106.42	105.73
101.16	105.31	102.71	100.22	106.8	107.38	102.54	101.22	107.09	98.814	103.18	109.81	106.75	108.79	106.34	109.7	106.27	108.91	106.72	102.71	103.11	106.37	105.57	105.98	110.59	108.37	99.243	103.32	109.23	107.37	107.71	98.817	108.18	105.94	104.48	109.39	100.34	103.83	110.87	107.97	105.7	105.56	102.98	106.68	107.78	110.47	107.74	102.04	102.11	101.09
108.47	110.97	104.84	110.63	103.63	105.73	104.35	112.89	103.25	105.64	102.48	103.93	106.2	104.18	110.05	106.52	104.32	103.34	106.52	98.864	100.04	104.03	103.24	107.47	109.2	104.94	107.7	105	102.58	98.601	105.78	104.77	103.25	107.99	101.69	102.91	105.66	106.62	103.13	106.8	105.73	101.41	104.87	108.41	102.84	107.88	106.49	106.13	100.85	104.92
103.66	108.26	104.39	108.34	104.91	106.77	111.89	104.88	103.64	108.63	105.29	104.07	104.43	100.66	106.03	103.1	107.35	104.92	101.45	114.52	102.6	111.8	106.01	109.01	104.86	106.71	107.46	102.41	107.44	100.29	106.94	110.7	107.81	109.44	103.42	111.11	109.26	105.29	102.19	106.67	106.28	102.21	106.27	101.22	102.71	108.92	99.763	106.02	105.88	99.755
109.07	107.63	105.54	111.2	107.43	109	106.03	102.28	112.74	107.58	108.12	106.09	104.67	113.39	103.81	110.77	105.36	107.36	107.3	106.55	104.45	107.83	105.31	105.61	100.94	104.43	110.25	111.29	106.65	110.68	108.16	101.83	110.41	107.45	107.53	106.85	106.04	105.42	103.23	107.39	108.66	107.72	107.35	108.85	99.633	105.63	104.2	105.79	106.45	105.62
102.98	101.04	104.08	105.91	106.1	110.24	104.12	106.12	101.24	105.84	102.55	103.72	104.94	107.92	104.71	105.4	103.99	107.7	108.07	107.85	106.5	104.07	102.51	103.74	103.17	103.24	103.53	104.82	109.07	107.02	108.69	107.43	104.2	106.61	111.77	99.849	100.94	105.66	104.35	105.5	105.25	106.28	109.56	106.08	104.86	103.63	105.37	103.45	105.51	102.76
98.36	106.69	94.794	101.97	101.66	102.22	99.566	99.908	104.45	101.28	103.37	99.446	105.11	100.49	109.61	106.81	101.84	107.31	101.78	101.21	106.86	105.97	101.33	101.86	107.49	109.94	105.95	104.11	107.56	98.52	104.34	94.844	100.74	104.05	97.806	103.83	105.99	105.7	102.44	107.77	102.02	108.62	102.56	103.61	106.84	98.676	101.19	101.17	103.78	110.49
104.18	106.45	106.36	109	102.81	107.11	105.92	111.5	108.16	105.36	107.87	100.89	108.24	105.91	108.92	102.42	104.26	107.84	112.47	105.32	103.36	96.995	104.07	101.28	109.42	109.72	109.47	109.76	108.93	104.65	106.62	104.65	100.52	108.16	110.83	102.15	106.77	108.72	104.43	105.24	104.48	108.62	111.61	118.99	107.14	109.97	99.968	109.75	109.59	109.82
103.33	102.36	106.49	104.67	100.53	97.811	108.1	101.53	95.217	102.21	104.05	104.38	99.13	104.91	100.34	100.19	103.82	95.819	101.26	100.71	107.59	98.858	100.38	97.806	100.47	103.57	97.551	98.424	103	98.485	104.22	97.452	100.86	100.28	109.63	104.4	97.502	103.13	105.36	102.93	96.926	100.98	106.13	95.186	99.763	95.009	104.54	101.17	104.94	109.18
112.18	103.69	101.55	110.44	102.16	102.93	107.53	108.16	103.54	101.88	107.68	106.42	104.48	97.896	99.7	104.88	111.81	101.92	103.62	110.14	108.32	108.19	109.87	99.857	102.49	109.11	104.11	103.35	109.32	100.28	103.03	103.67	104.33	102.89	99.659	109.47	100.91	104.35	106.35	97.756	109.06	107.53	109.62	106.26	105.86	99.938	106.65	99.571	102.2	98.132
103.81	109.77	112.6	109.97	104.43	108.34	103.14	112.72	103.94	106.44	104.76	105.39	105.64	103.58	107.77	105.41	109.28	110	106.47	105.2	104.45	103.88	108.77	104.46	104.78	106.26	106.03	101.89	103.21	102.76	106.44	104.63	109.75	102.85	115.71	114.15	110.43	108.9	114.04	96.841	112.09	112.57	103.37	104.41	96.205	113.07	108.24	112.34	109.15	108.64
110.07	114.1	110.59	111.91	108.18	110.61	111.54	111.88	113.59	103.76	112.74	106.76	103.81	111.89	109.32	106.08	107.78	117.3	108.88	106.46	104.43	117.36	107.55	109.77	117.52	111	116.31	117.14	109.47	112.49	104.29	108.8	114.44	107.44	109.11	117.95	102.77	108.74	109.45	107.67	110.78	111.82	105.93	109.4	116.2	110.94	105.89	112.59	118.46	115.46
112.66	123.74	112.85	112.85	113.77	110.1	120.08	113.65	109.6	113.32	109.03	113.93	106.33	106.78	110.43	112.05	114.01	108.94	114.36	113.18	111	118.51	114.22	112.64	116	113.71	114.95	117.86	113.27	114.21	116.18	109.39	115.76	118.54	107.31	115.26	114.06	117.59	112.18	117.8	110.46	108.11	108.03	114.74	117.15	109.74	111.35	119.3	114.29	110.24
102.74	107.09	107.7	103.35	106.9	108.65	113.17	103.75	111.69	110.92	102.91	104.25	107.42	109.52	104.9	108.61	107.06	105.23	104.79	104.62	103.42	107.7	107.82	101.89	107.01	101.16	106.16	114.23	108.12	103	109.21	103.93	109.01	113.9	108.45	108.03	106.44	99.388	102.25	107.36	107.15	104.76	106.81	102.68	108.05	108.61	105.67	108.54	101.92	109.65
104.54	110.87	115.16	109.61	110.1	114.51	107.23	106.64	113.2	116.76	110.03	120.75	106.31	106.22	111.72	110.03	113.37	108.75	109.39	111.47	111.8	113.67	113.69	107.77	109.42	111.69	112.91	107.62	108.77	108.69	108.73	107.39	113.84	109.47	106.44	113.22	111.95	111.35	112.19	113.3	111.42	109.66	116.36	114.18	111.49	110.39	110.83	113.22	104.52	109.14
102.1	105.15	100.33	104.13	105.28	108.85	105.14	98.037	108.62	108.05	112.71	105.19	100.63	99.578	109.1	108.22	104.91	104	112.61	101.23	107.32	112.11	110.54	101.57	110.36	110.38	102.14	104.42	103.33	106.6	105.29	104.69	107.96	114.17	104.82	110.96	97.157	108.14	104.73	102.31	100.55	98.667	107.09	107.97	105.88	115.14	105.6	104.68	102.73	107.06
114.37	102.76	105.76	111.27	101.52	105.28	108.31	102.66	113.16	107.2	102.02	109.72	109.05	103.05	113.44	106.09	106.48	103.51	104.42	104.19	104.63	104.84	110.11	110.55	106.69	107.29	104.07	107.61	106.84	110.02	107	104.6	112.1	109.4	108.93	104.25	108.6	111.79	108.68	108.16	102.18	106.23	107.96	101.67	102.94	111.05	106.04	102.01	106.54	105.67
115.41	111.61	110	107.33	109.87	114.68	107.99	113.68	111.62	107.72	109.98	115.77	117.62	104.28	111.05	116.38	107.03	110.99	111.07	106.65	103.29	118.83	116.57	116.49	110.96	109.56	110.42	108.27	109.75	106.73	108.12	113.52	110.28	111.07	107.32	114.38	105.47	112.48	112.67	110.9	110.27	111.02	110.39	106.99	112.03	105.16	104.6	108.91	110.72	110.23
99.56	107.74	107.01	107.64	105.38	107.8	103.07	100.4	102.07	101.23	103.29	107.57	105.86	106.24	102.67	102.14	100.25	106.06	102.69	103.35	110.77	103.99	108.02	103.19	104.91	101.49	97.283	103.13	107.47	107.45	106.49	107.34	106.9	106.07	107.05	106.06	107.07	104.59	102.27	106.56	103.56	106.56	101.75	109.47	106.82	103.34	104.96	105.35	105.47	99.178
118.22	122.68	118.04	114.56	117.37	113.67	119.28	118.97	116.68	115	123.41	116.59	117.48	117.77	122.37	119.41	122.97	115.15	116.96	120.62	116.66	113.11	117.78	116.25	124.49	117.31	114.4	115.53	115.01	119.95	113.33	117.46	119.44	118.38	116.11	116.24	121.69	118.63	122.47	115.71	109	115.29	118.25	118.87	119.35	116.23	115.21	117.47	115.21	122.66
100.3	100.64	102.91	92.643	101.55	97.783	96.028	100.39	99.376	105.29	95.504	100.84	98.968	99.962	102.34	100.22	100.37	93.296	101.94	100.48	104.94	106.48	101.06	104.44	104.25	104.29	102.98	99.175	90.83	95.646	104.69	104.12	98.277	103.88	101.39	98.499	100.23	105.48	100.16	98.55	109.63	98.492	96.377	102.14	100.39	94.714	101.89	93.332	100.82	101.55
118.21	118.9	111.25	117.08	119.44	120.62	119.79	116.91	120.1	120.48	120.54	120.56	123.03	116.78	119.72	119.33	122.16	122.3	111.51	113.85	121.21	115.58	116.85	115.91	114.86	121.46	121.94	121.63	120.14	118.68	120.68	117.98	116.52	109.98	123.66	118.64	117.23	115.24	117.69	115.13	118.67	119.78	115.98	115.91	118.08	115.5	114.25	125.66	119.14	117.46
98.969	106.68	103.17	106.8	102.55	101.26	107.3	104.5	112.74	104.39	110.5	103.8	99.886	98.217	107.79	113.52	104.26	109.36	105.29	104.04	102.14	108.23	102.46	107.62	102.51	102.49	105.08	107.74	104.67	112.43	113.46	98.046	105.37	108.2	113.07	104.72	101.05	105.71	108.15	109.22	106.5	104.21	106.35	104.32	100.84	98.693	107.81	106.23	110.55	104.49
103.69	102.52	103.19	103.65	99.9	97.14	100.51	92.296	103.76	98.205	102.11	92.573	100.54	100.32	101.23	99.437	103.52	98.395	100.03	100.35	100.3	100.1	96.637	102.13	97.066	104.06	96.718	101.64	95.214	100.48	92.86	97.07	100.01	103.88	98.971	101.92	99.213	98.88	103.78	98.983	99.073	100.83	100.31	96.68	97.347	109.88	98.122	100.79	99.693	102.2
114.8	116.88	116.48	113.37	110.21	117.14	121.72	122.7	115.5	127	116.52	114.12	119.3	114.46	112.3	117.28	120.23	116.25	112.76	120.91	112.99	113.87	112.1	120.29	123.59	116.82	116.61	120.11	117.1	123.74	118.53	118.23	113.71	114.93	121.93	121.39	121.55	115.35	128.24	117.84	121.85	116.28	123.09	114.35	118.7	116.34	114.27	111.99	116.02	125.18
114.78	108.49	106.78	106.84	109.49	110.09	101.98	108.18	102.55	104.08	111.51	101.49	106.15	105.51	107.2	108.92	106.67	110.23	107.76	100.6	104.6	101.56	104.15	100.31	105.84	107.38	107.57	115.4	108.01	103.65	109.93	105.62	105.02	102.06	99.526	108.58	112.15	105.87	114.17	104.4	103.61	105.13	108.15	105.12	104.22	103.65	108.75	108.82	106.06	106.37
111.51	108.54	115.15	115.91	113.35	109.7	114.9	111.26	107.1	110.4	107.29	117.15	109.47	107.82	117.17	109.83	111.22	106.82	111.12	112.33	109.46	114.97	109.02	112.59	109.73	108.72	111.78	111.38	109.61	110.73	109.91	107.51	109.88	107.65	102.63	115.67	114.1	107.97	114.31	106.52	115.04	107.6	106.68	106.13	114.27	111.88	113.8	110.21	115.15	115.75
107.52	109.02	101.86	109.17	106.68	105.05	107.99	105.05	106.6	106.23	104.2	101.39	106.13	109.67	106.64	103.96	107.91	103.24	105.51	105.73	109.2	112.7	99.723	101.5	105.77	101.68	101.82	102.19	104.59	98.77	106.41	107.48	108.9	106.95	99.284	105.7	109.46	105.8	107.96	101.07	107.72	104.6	105.9	101.77	106.47	100.3	104.83	104.47	109.84	102.9
113.59	103.55	99.782	106.92	108.59	108.32	98.473	104.22	106.53	107.72	108.42	103.11	106.81	102.1	105.01	108.86	104.89	103.7	109.79	109.15	104.76	108.66	103.69	106.39	106.02	112.39	96.924	109.02	112.29	110.47	111.33	99.917	105.61	109.53	103.96	106.77	101.07	107.6	103.43	104.73	101.27	104.09	110.48	106.86	106.12	108.6	109.04	102.92	99.702	105.41
105.72	100.98	103.43	112.06	109.06	105.45	103.89	102.77	106.59	103.65	105.43	101.59	102.41	105.82	107.04	105.28	108.02	102.27	98.128	109.45	104.67	111.28	105.93	107.05	98.865	108.93	109.16	103.66	106.11	108.14	102.45	105.42	106.25	106.14	104.45	107.48	107.2	103.03	108.38	100.59	110.27	110.83	104.42	101.52	110.58	112.72	108.76	104.3	119.06	106.94
117.75	110.48	110.92	113.79	118.93	115.83	117.89	114.49	116.73	113.82	105.37	110.98	118.52	110.34	112.64	109.28	113.8	110.06	112.12	117.19	109.36	114.11	115.46	110.6	111.97	119.74	114.4	115.93	120.63	114.63	110.76	110.62	107	110.4	113.95	115.54	111.71	112.51	108.64	116.69	114.84	114.89	111.5	109.74	112.23	116.62	108.46	117.48	111.83	108.13
110.08	98.708	101.85	107.42	108.95	100.69	104.26	111.94	104.27	102.76	107.97	108.37	107.9	105.66	100.5	109.83	105.67	106.52	105.04	104.43	106.55	104.63	99.698	104.15	110.29	112.43	110.47	106.82	107.59	114.31	107.61	101.97	101.31	103.66	110.95	104.49	104.77	102.24	107.92	106.92	108.22	106.94	106.07	103.28	100.22	107.53	101.69	107.9	98.211	108.64
107.12	106.98	102.43	97.901	104.03	105.04	104.76	104.37	103.99	99.132	109.76	104.78	97.205	104.4	106.07	102.61	103.61	104.11	99.53	104.63	101.54	105.1	99.352	108.33	102.82	104.44	106.84	103.37	106.86	105.42	103.35	105.26	106.77	105.56	100.13	103.62	102.7	102.36	105.45	107.69	107.63	108.54	107.35	106.43	101.33	111.19	112.1	108.99	108.49	102.65
96.109	102.04	108.39	97.519	101.62	97.566	97.402	101.24	96.715	101.14	97.217	103.12	104.59	100.61	97.194	103.81	99.302	101.96	103.91	93.144	94.547	104.04	95.825	103.02	103.94	93.289	103.19	104.28	103.2	93.32	103.14	104.83	102.41	102.61	102.48	102.75	97.177	103.77	105.46	105.95	100.92	99.643	105.48	101.74	103.61	97.119	101.28	94.147	102.71	97.497
110.82	109.97	111.88	109.66	113.04	107.83	111.52	114.11	104.91	112.64	110.26	112.7	108.41	106.08	109.21	111.1	112.01	113.22	104.01	112.92	110.28	110.07	111.29	117.21	112.08	112.48	106.63	102.34	110.71	111.01	113.66	110.74	106.65	106.92	111.68	107.33	107.09	112.64	117.87	110.73	110.21	109.22	108.25	108.83	110.36	107.49	104.59	107.91	114.4	110.46
112.62	98.613	103.48	105.37	104.67	105.09	105.41	101.79	107.14	100.79	103.13	110.05	102.82	105.24	108.53	108.68	104.65	98.758	103.61	101.46	111.92	105.25	103.84	98.467	103.5	108.85	99.839	103.15	102.83	106.89	111.93	105.25	99.417	102.42	111.54	105.99	105.7	101.87	106.38	104.65	103.75	105.05	114.96	106.64	107.52	104.36	113.72	104.78	99.863	107.64
100.45	96.784	103.43	106.67	94.623	96.089	107.85	106.66	107.64	105.64	106.19	104.9	103.2	101.74	106.41	106	105.11	109.33	106.03	104.23	105.56	106.19	98.259	106.51	104.34	106.97	103.3	104.04	105.46	108.33	101.23	108.31	107.77	100.22	99.122	104.24	103.17	104.61	107.51	105.24	108.92	102.68	98.595	103.59	106.38	107.38	103.96	114.01	108.22	105.51
106.11	109.92	112.92	118.33	103.59	107.66	114.92	108.74	108.85	104.06	108.49	109.58	111.5	107.39	108.84	107.9	107.64	114.25	112.26	112.42	116.95	111.51	117.8	109.78	113.78	111.36	110.54	112.38	107.29	108.66	109.6	114.91	114.83	101.88	109.75	109.53	116.13	109.82	110.5	106.08	110.41	110.66	109.52	111.94	115.23	121.02	106.96	111.14	105.28	108.11
107.64	106	106.68	105.15	106.04	106.44	102.1	104.04	109.06	104.42	107.61	99.732	105.33	108.47	109.79	108.24	110.75	104.7	109.88	106.62	106.63	105.2	103.86	98.999	107.43	100.91	110.26	106.52	104.98	107.2	104.89	113.17	102.55	104.99	112.67	109.35	101.67	103.66	106.78	101.49	107.03	109.41	102.75	108.58	102.52	108.33	103.57	105.55	101.19	100.01
110.11	109.89	99.707	104.62	104.58	108.43	105.82	109.05	107.42	109.35	110.63	106.06	104.43	102.25	104.79	109.37	104.49	104.77	103.61	105.41	108.65	107.02	106.94	105.3	109.99	104.32	106.16	107.32	107.11	107.25	105.81	104.39	113.16	102.61	109.86	107.3	111.22	110.55	104.9	109.69	103.3	104.3	104.46	104.3	103	111.99	107.57	103.13	105.71	113.13
108.96	111.42	103.44	107.71	105.65	100.3	108.35	105.78	112.17	102.23	108.68	108.47	110.96	108.36	107.13	106.09	105.1	104.2	104.94	107.24	106.3	111.29	101.75	102.52	102.34	105.22	102.79	103.32	106.83	103.7	105.19	105.98	104.68	110.01	103.55	110.72	108.64	94.976	105.55	101.31	106.9	103.12	104.73	104.5	102.88	106.41	110.32	101.73	110.33	108.15
109.85	104.85	110.73	116.42	114.22	113.58	108.24	111.18	114.53	110.82	112.9	112.12	117.3	112.97	112.94	111.91	105.07	115.8	113.69	111.34	106.87	115.11	112.88	110.17	110.62	109.21	110.49	112.12	113.85	109.64	114.65	113.4	113.66	111.72	119.16	114.98	113.96	109.83	111.52	110.62	109.4	115.58	111.5	113.67	105.6	113.58	107.37	106.17	108.86	109.35
113.72	107.89	108.75	115.47	110.19	119.86	109.73	113.9	106.94	113.14	112.98	117.64	111.51	114.25	112.62	109.18	107.64	114.68	117.91	108.05	107.34	109.54	112.16	109.06	112.28	111.9	108.26	109.33	111.64	109.47	110.82	112.63	105.55	108.93	115.22	111.92	109.78	109.5	115.33	114.16	114.13	113.53	107.12	114	110.79	117.46	108.51	115.44	117.5	116.91
102.1	99.365	95.213	106.26	101.24	96.408	102.26	99.454	99.798	99.663	102.08	92.725	101.36	98.865	97.611	94.671	111.49	98.047	102.02	100.53	102.09	102.89	106.56	104.74	104.85	102.1	101.98	98.561	98.332	94.41	102.85	97.072	91.502	106.21	96.541	101.24	100.15	98.865	99.596	99.112	102.28	97.606	98.802	102.86	101.08	99.175	97.16	99.563	100.19	94.714
107.19	105.64	99.465	102.57	100.66	102.23	107.5	101.13	103.53	99.924	103.19	104.26	97.972	106.59	105.11	101	103.91	107.03	115.64	107.28	105.09	110.76	105.35	102.87	107.37	102.15	102.59	110.51	99.64	106.53	108.59	105.66	102.96	107.26	99.576	106.59	97.989	103.45	99.963	103.69	105.83	103.33	102.84	103.2	104.78	103.26	98.487	104.34	103	108.9
101.08	104.72	98.191	99.313	100.77	103.58	103.17	98.172	97.321	101.91	103.91	103.76	101.67	106.98	99.747	94.67	99.607	105.07	96.669	102.57	101.83	98.882	92.787	102.76	106.27	98.539	100.32	100.07	97.632	97.342	97.356	95.963	98.304	98.988	98.688	103.34	103.26	97.999	97.221	99.985	99.509	100.39	96.461	95.748	103.8	104.52	108.25	102.7	103.41	99.146
106.43	109.08	103.83	111.54	108.49	113.39	100.69	102.52	110.74	108.04	107.56	111.77	108.68	103.78	107.58	112.15	102.75	101.76	107.38	101.71	110.82	107.35	105.54	110.2	106.15	109.16	104	107.72	106.25	103.83	105.74	101.34	109.62	107.47	113.51	107.85	101.36	106.9	110.57	105.39	103.33	108.58	108.27	106.54	108.42	106.72	107.3	102.82	97.892	107.22
115.15	108.59	107.11	109.99	112.45	106.46	113.79	111.69	109.58	115.26	114.95	116.34	114.21	109.52	112.94	108.25	107.31	113.06	109.87	109.97	112.07	115.86	110.14	113.59	115.37	110.3	109.17	116.57	105.33	111.57	107.53	114.53	107.06	107.12	111.98	112.46	118.22	114.4	112.59	112.21	111.44	113	108.45	111.51	109.11	105.78	110.11	110.04	111.92	115.24
107.77	112.58	102.53	112.64	105.26	115.62	114.63	113.62	107.91	109.29	110.16	116.95	109.57	113.9	111.01	110.63	114.18	113.77	108.47	110.35	110.27	110.26	110.24	113.86	104.3	109.74	107.65	110.4	105.9	106.66	109.87	111.53	106.77	114.5	107.44	114.88	108.37	108.27	114.18	107.35	114.46	108.64	117.85	101.11	108.5	105.53	118.51	103.03	105.27	112.98
98.246	103.47	105.74	108.01	102.18	99.715	100.38	99.123	103.48	96.176	96.31	98.578	99.834	98.416	106.99	101.23	97.689	93.747	96.922	109.08	99.714	98.751	101.46	106.44	101.65	99.766	104.98	96.881	104.14	99.574	101.98	100.22	106.23	104.28	100.6	97.262	99.598	98.046	104.77	100.5	99.891	96.846	103.82	102.01	101.54	103.16	105.89	98.645	100.65	105.96
111.89	115.47	111.41	114.21	114.82	114.5	102.85	108.02	110.44	112.98	107.11	109.93	118.26	112.61	116.11	113.45	110.48	106	117.01	117.95	113.97	116.53	112.62	115.14	117.97	115.57	111.3	118.31	110.27	110.63	122.4	111.46	107.72	114.64	114.77	106.95	111.1	118.75	109.29	107.43	113.61	118.56	109.16	105.1	112.32	111.26	110.74	106.64	112.34	109.84
107.74	114.55	107.1	112.38	108.76	111.13	116.66	109.66	106.53	112.82	109.77	118.78	114.56	106.79	110.22	115.92	115.65	117.86	109.24	106.85	107.17	110.35	112.48	115.56	104.29	106.13	107.43	109.82	114.98	111.9	114.1	117.31	108.46	106.34	113.11	109.89	115.95	111.35	110.55	107.92	106.22	114.36	111.66	109.06	114.48	115.42	112.27	110.8	108.73	103.88
110.25	109.81	106.07	105.62	107.07	112.79	110.48	112.63	113.44	116.78	108.48	114.24	108.94	110.31	111.59	105.65	103.76	108.1	111.46	108.84	117.28	108.34	114.18	112.89	105.39	115.56	110.47	109.42	112.97	112.1	115.94	106.95	115.76	112.78	114.13	109.11	111.4	107.97	112.72	110.28	104.02	110.52	109.75	111.82	113.39	113.23	114.33	107.56	114.77	104.1
105.12	105.23	109.74	107.51	111.83	102.22	110.76	104.86	107.67	109.63	105.45	101.96	105.97	107.58	101.33	109.49	105.29	104.92	108.45	110.77	110.65	108.65	105.35	112.16	109.82	102.04	108.88	105.92	113.82	104.2	107.87	109.37	106.37	107.41	102.3	103.33	107.12	101.39	110.12	110.28	106.21	109.52	104.89	105.12	110.26	104.43	107.49	106.18	109.44	110.71
108.11	110.63	106.07	106.1	100.43	103.39	103.69	112.09	111.55	103.79	106.17	112.73	108.72	111.66	100.73	107.14	106.62	105.02	104.7	106.52	106.97	105.95	99.189	103.67	105.3	104.31	101.38	102.19	101.28	106.41	109.57	106.92	105.35	101.14	100.09	108.28	110.12	93	104.05	107.49	108.7	106.26	109.34	107.23	104.01	105.32	95.976	100.54	107.7	105.67
106.09	104.22	107.96	103.4	107.54	112.34	108.95	104.76	103.1	100.65	108.6	110.54	109.29	98.053	108.33	104.5	107.53	112.93	110.68	102.42	109.49	108.12	106.96	105.22	101.22	109.78	108.23	104.97	103.62	105.01	108.13	109.35	102.65	104.71	103.91	104.9	112.35	108.09	104.49	104.19	105.04	111.63	108.74	106.24	97.658	102.42	105.27	103.44	110.46	109.83
98.899	103.49	104.02	102.65	98.895	108.59	104.48	106.24	107.61	108.01	104.16	102.4	104.91	101.19	109.6	114.5	100.92	107.82	106.54	106.18	107.65	101.21	106.77	105.64	102.69	100.05	101.01	106.31	105.52	103.31	107.15	107.17	102.7	106.66	104.73	108.81	100.88	101.37	105.49	106.72	101.83	102.07	109.92	110.68	107.15	98.15	108.26	102.17	101.21	102.99
101.75	103.34	104.86	101.67	112.64	107.84	104.06	102.48	102.28	101.62	108.7	111.51	97.916	105.87	107.15	99.487	99.666	101.9	108.88	108.03	109.2	105.12	110.3	104	103.16	106.63	99.954	106.83	106.55	109.88	102.8	105.15	107.58	109.2	112.46	95.895	100.32	102.79	108.93	109.73	106.78	108.01	105.51	103.06	98.061	107.16	100.57	103.48	107.57	106.16
103.4	114.42	113.62	110.36	115.88	111.83	110.63	106.8	114.41	113.23	111.03	115.33	109.73	110.32	111.79	105.79	110.04	111.72	106.53	105.75	116.88	102.83	108.49	112.67	111.41	109.91	118.07	111.6	112.54	114.25	114.75	111.32	113.36	112.8	110.48	115.87	112.09	117.55	111.5	117.61	112.15	104.52	111.92	108.62	110.58	111.18	111.66	109.38	111.4	109.36
101.21	107.06	103.17	102.16	108.39	105.37	105.01	106.52	103.51	100.88	102.13	109.52	109.77	107.8	104.62	103.09	98.386	106.03	103.57	107.59	112.44	104.29	105.48	105.97	106.43	104.6	106.51	102.42	109.68	104.2	102.93	103.51	109.3	108.26	107.47	102.62	93.437	107.05	104.78	107.87	112.99	107.04	104.37	99.343	103.62	109.95	106.76	105.37	98.899	104.33
106.28	107.57	102.61	110.5	108.08	106.09	105.06	109.58	108.89	106.97	106.09	106.42	105.74	110.36	101.8	103.04	108.17	103.85	108.94	106.33	105.4	110.18	104.79	109.35	105.6	116.63	102.79	106.9	108.55	104.16	103.77	104.08	109.85	107.96	109.04	112.81	113.85	105.59	113.17	101.04	104.91	110.11	116.46	100.76	108.74	113.77	101.23	103.99	103.8	105.55
118.78	119.38	113.18	116.54	121.04	118.94	120.12	116.13	116.45	119.76	112.79	119.64	117.93	119.34	111.37	118.37	116.86	116.67	117.83	116.65	119.57	120.53	117.36	120.4	116.17	117.77	114.78	121.97	122.93	114.75	119.76	120.17	112.65	115.86	122.46	116.52	121.1	120.93	122.7	122.38	121.22	119.27	120.44	118.05	119.23	113.08	111.12	120.51	122.47	118.59
94.694	102.93	87.365	94.949	101.56	92.516	97.984	98.844	103.91	96.939	104.75	90.253	101.95	106.08	99.56	101.8	99.83	94.26	102.19	101.48	100.64	100.32	95.358	95.988	97.872	98.673	102.95	94.045	97.672	98.987	98.384	104.94	94.332	95.153	97.678	105.5	105.15	93.941	98.358	105.83	105.23	98.102	94.428	97.887	95.051	100.47	99.549	99.515	100.7	98.518
107.22	103.38	98.406	104.1	104.58	108.17	105.67	104.09	111.05	109.33	107.39	102.97	104.1	102.88	103.44	107.26	107.39	102.33	103.9	105.71	104.64	108.97	111.51	103.95	109.59	105.96	104.75	109.03	104.59	109.63	112.94	104.62	109.99	99.197	108.24	103.96	109.53	112	105.23	100.9	97.877	114.05	107.96	116.51	106.65	103.61	104.9	108.5	106.9	104.05
98.454	106.34	97.931	104.02	99.719	99.072	101.73	102.09	104.6	99.521	99.464	103.97	102.29	102.78	99.897	103.47	102.48	104.15	94.525	106.65	104.63	98.917	108.63	106.98	106.64	99.678	102.54	106.39	102.13	104.27	101.07	103.53	109.39	103.21	105.39	103.4	103.92	105.85	106.97	107.15	107.32	96.758	105.77	95.509	100.87	105.34	105.98	105.91	104.47	109.77
107.58	110.38	105.64	106.11	108.72	100.59	100.49	103.67	100.75	102.54	105.53	108.18	104.93	103.72	104.24	99.4	100.36	108.03	103.87	102.99	107.32	113.2	100.57	108.47	107.7	105.91	113.78	106.17	99.404	105.52	100.64	107.39	109.82	109.05	104.62	110.09	102.74	106.47	112.85	110.01	108.38	109.7	105.8	106.1	105.93	105.15	103.48	107.82	106.87	111.06
106.62	111.31	104.9	109.85	101.37	108.54	104.74	103.23	107.14	101.98	98.316	105.81	104.96	107.8	109.76	106.22	109.88	100.86	100.87	107.42	104.28	108.67	104.13	103.37	104.54	107.75	100.14	99.751	108.59	108.96	105.71	100.35	104.21	103.6	104.22	104.36	109.71	106.43	101.55	105.37	107.78	99.873	102.71	106.74	115.59	97.978	106.15	110.53	113.11	110.63
99.384	101.66	102.09	95.408	106.95	97.927	108.5	94.368	99.505	98.44	102.16	100.59	101.83	103.63	99.961	100.21	105.04	97.216	101.27	99.587	101.29	93.812	105.38	102.04	102.06	103.55	103	99.54	100.74	98.682	103.46	99.46	99.748	101.37	104.18	102.8	98.994	106.5	94.923	99.087	101.76	93.638	99.499	100.8	97.564	102.45	98.171	93.778	99.353	96.742
98.53	105.73	105.55	102.61	111.07	108.76	105.4	108.3	101.83	103.09	102.56	107.09	105.66	103.21	109.09	104.71	100.12	108.62	107.61	104.88	110.01	92.003	108.95	104.91	104.51	113.47	105.8	102.1	107.26	107.13	101.3	107.31	109.28	106.82	107.5	108.78	98.671	100.36	104.87	108.88	106.71	102.61	100.79	103.59	103.48	105.33	108.37	110.28	98.66	106.57
110.88	111.26	110.62	115.95	114.82	112.57	107.24	111.13	106.54	99.411	107.74	107.88	112.81	111.28	110.89	112.64	117.63	110.41	116.03	112	108.28	102.12	106.2	115.66	110.24	108.59	109.43	107.82	114.02	105.47	110	111.58	110.66	107.77	108.11	109.66	111.33	106.13	104.78	121.71	115.56	115.44	107.27	112.51	109.22	114.68	115.44	109.82	111.85	111.68
107.07	105.64	109.93	106.52	105.45	107.5	101.24	106.94	102.81	106.17	106.6	113.04	107.57	110.08	107.66	110.34	106.74	107.5	101.12	105.55	106.46	105.37	105.12	106.24	105.82	102.3	108.9	105.53	105.36	104.17	105.75	106.21	106.98	105.64	105.75	104.89	103.96	106.48	105.73	109.48	104.88	104.25	103.45	96.098	108.49	105.89	107.89	105.39	102.55	102.31
106.82	105.74	107.23	106.37	104.78	105.86	110.73	103.97	104.13	113.75	105.68	110.12	107.48	106.23	106.51	105.24	108.02	108.52	108.51	113.33	99.873	104.69	109.9	108.35	104.86	109.13	111.32	109.02	101.48	101.34	106.7	104.92	104.23	103.38	108.39	105.25	101.4	113.19	105.53	108.6	101.24	104.47	106.71	108.12	100.6	106.47	111.41	101.81	108.4	103.92
108.84	112.07	104.66	100.9	106.19	110.28	108.46	110.07	103.29	107.02	103.16	100.41	102.21	107.71	108.61	100.55	100.11	102.49	104.15	97.255	109.26	109.27	107.69	100.66	102.46	101.61	106.72	104.29	98.821	102.01	107.99	107.14	102.59	104.94	103.15	109.48	102.61	102.44	105.83	105.66	102.11	100.43	101.04	106.14	104.91	99.492	105.63	102.9	105.68	104.57
112.51	110.09	114.5	113.35	117.18	111.39	109.21	116.42	114.37	109.62	106.67	112.63	117.88	111.19	108.6	112.9	111.66	113.8	108.24	112.86	107.82	114.83	111.92	109.64	108.89	112.99	108.34	111.34	110.35	114.54	115.89	112.18	110.55	106.12	109.93	105.93	112.54	107.49	110.9	109.61	111.75	106.05	112	113.48	108.16	112.09	106.81	113.27	113.3	112.45
106.3	98.247	108.6	102.4	104.13	101.2	94.513	101.61	100.4	102.63	98.577	99.159	97.953	102.04	100.55	97.825	97.828	98.654	102.17	93.916	96.86	101.38	95.553	102.6	100.35	96.448	100.38	100.48	96.844	98.859	98.46	101.38	102.16	94.578	101.63	102.27	97.883	105.96	100.16	102.17	99.412	98.102	100.12	89.463	106.34	95.437	90.498	98.805	105	99.566
96.986	104.82	112.45	103.97	102.96	107.14	105.4	106.52	106.97	100.72	111.57	110.45	102.63	103.15	110.31	107.79	101.19	105.21	105.22	104.61	106.11	104.12	108.88	102.31	105.86	101.67	105.42	107.38	107.34	106.86	111.17	100.14	104.5	107.92	112.54	100.05	108.22	106.77	99.486	99.549	100.6	102.36	103.29	103.17	109.65	105.83	108.26	98.809	104.9	103.46
113.02	102.55	112.41	111.38	109.75	112.06	114.64	112.2	117.17	108.67	112.99	112.94	116	108.81	114.85	106.88	117.37	111.04	116.91	115.63	113.11	106.96	114.42	116.89	112.19	115.04	111.8	114.33	111.89	111.71	109.14	113.58	111.68	116.19	108.84	109.22	112.67	104.01	106.8	105.55	108.1	108.48	109.7	114.76	111.2	110.2	109.61	113.18	112.77	112.19
118.18	114.83	113.18	114.18	109.47	117.75	109.19	110.74	114.23	109.6	117.12	111.38	108.05	104.24	111.17	112.71	109.82	114.43	107.86	113.72	109.88	114.1	115.8	109.92	112.79	111.1	118.16	109.16	108.68	114.83	111.79	110.81	113.57	106.55	119.59	115.34	105.51	110.98	114.62	112.59	104.11	112.95	105.57	112.63	114.01	111.32	116.27	110.62	118.13	112.33
114.69	105.29	115.47	110.81	106.14	104.09	117.35	104.29	115.9	112.94	114.33	112.15	113.47	108.22	114.29	116.27	113.92	111.84	111.44	112.31	108.59	107.83	115.69	114.63	108.29	113.12	111.5	119.09	116.48	114.18	109.22	112.53	111.9	112.5	107.73	111.41	112.42	111.88	116.07	113.93	115.32	108.48	113.73	110.06	111.98	117.31	109.49	106.01	115.08	108.67
105.55	104.68	102.9	105.86	105.65	103.17	100.72	111.31	107.7	103.31	100.59	107.49	104.81	101.58	102.69	108.65	114.5	104.53	104.63	110.02	98.414	109.62	102.49	99.457	108.79	102.98	105.19	101.53	105.78	106.36	106.85	107.38	106.15	105.89	105.66	106.44	104.66	105.61	104.18	98.048	102.94	105.34	107.36	104.9	107.08	104.74	103.22	110.3	108.56	105.17
106.05	103.71	112.02	108.32	105.03	105.23	108.95	102.07	104.28	112.73	102.89	106.79	99.266	99.352	108.75	110.98	105.59	103.09	103.36	101.99	102.66	99.027	100.94	104.87	103.28	105.02	99.789	111.42	105.1	113.51	105.41	103.42	104.71	106	104.17	104.71	105.64	103.26	105.46	101.94	104.14	104.5	102.53	102.22	107.55	106.54	111	101.9	101.44	102.48
103.21	98.912	101.72	106.3	105.9	101.41	101.69	107.54	97.921	101.46	105.13	101.65	107.24	108.74	101.26	106.75	98.911	109.31	108.89	104.2	105.82	105.39	105.21	103.76	110.23	108.65	103	104.74	100.25	99.676	99.226	100.44	102.32	100.03	102.15	108.04	103.11	102.93	100.43	98.823	100.67	106.97	101.77	103.41	103.82	104.9	104.38	104.13	105.62	108.89
114.01	111.99	110.71	116.65	106.4	110.63	110.6	111.29	115.11	117.02	113.78	113.29	115.29	110.86	110.87	115.57	112.2	107.34	118.15	106.49	111.73	118.13	107.31	108.77	113.12	109.76	106.01	109.26	109.97	115.87	113.94	112.64	110.61	114.78	113.65	110.77	112.88	110.19	116.88	112.47	120.14	113.47	114.85	105.91	112.22	109.05	111.5	108.09	112.72	108.73
119.69	117.44	117.81	117.35	122.94	120.51	114.94	117.86	113.2	116.36	120.91	115.03	118.67	113.85	118.47	115.27	116.51	117.51	121.86	119.11	114.73	116.51	116.53	122.81	117.4	119.72	117.37	120.45	113.53	114.14	111.69	119.02	118.99	117.86	119.44	117.62	119	117.26	119.36	114.75	115.23	116.37	117.22	122.88	124.59	119.18	121.21	124.01	112.73	115.77
95.296	96.741	103.59	106.69	99.078	99.693	100.03	93.39	93.945	95.24	102.2	93.919	101.19	99.758	100.53	99.801	93.998	94.194	99.912	99.708	103.35	97.728	98.151	102.35	100.6	101.01	96.225	99.224	99.943	103	96.146	103.14	100.75	103.06	97.369	102.47	98.404	93.711	106.39	100.98	101.87	98.492	95.167	105.13	97.857	95.527	96.014	99.447	101.87	105.95
103.91	108.96	99.758	114.93	98.495	103.02	111.45	112.63	101.14	99.043	101.3	105.49	101.29	111.43	104.08	101.95	109.51	102.31	103.37	106.49	102.54	105.26	111.33	102.2	103.17	106.96	105.06	100.09	104.88	103.64	99.552	103.09	107.62	108.84	103.21	103.4	102.78	110.44	103.99	104.71	103.24	102.9	101.89	103.31	106.91	107.28	109.19	102.03	98.978	100.89
94.842	103.33	97.384	100.05	95.893	98.356	96.911	102.77	105.83	103.25	100.79	101.53	96.394	98.278	100.38	99.368	104.76	97.095	102.61	96.804	102.36	98.164	100.33	97.799	95.208	104.52	98.505	108.15	100.42	104.8	99.422	98.14	99.346	100.91	98.663	101.36	96.811	98.84	103.47	95.199	100.85	100.64	101.09	91.439	98.812	97.078	100.02	98.098	106.38	98.893
113.26	107.38	111.14	113.18	108.5	108.4	110.29	110.22	105.74	107.93	111.09	114.96	113.05	105.78	107.32	106.68	108.4	110.48	108.81	115.92	107.57	110.14	108.39	112.7	106.84	109.56	108.15	108.26	110.25	111.96	109.36	106.28	113.67	113.39	108.35	109.7	108.78	105.86	112.7	108.58	113.82	113.2	109.6	117.13	116.1	101.67	105.04	112.43	104.22	115.3
112.7	110.41	115.33	120.45	118.18	108.22	108.73	106.05	115.38	108.53	107.32	112.36	115.96	108.35	115.2	105.72	111.54	114.33	107.44	111.39	103.86	111.7	108.47	112.69	116.11	112.09	111.18	114.29	111.6	113.86	105.26	110.65	112.32	117.59	103.7	117.14	107.12	110.45	104.86	112.72	111.57	111.04	112.53	117.51	110.65	108.63	111.15	112.62	106.13	108.81
109.5	109.03	103.19	103.94	110.45	99.659	110.23	104.76	104.58	108.52	107.33	105.76	108.7	103.81	108.22	106.91	101.95	102.97	103.73	107.88	100.47	103.51	111.03	103.97	108.36	111.56	101.15	110.63	108.62	106.25	103.36	102.26	106.4	105.57	113.86	109.16	101.27	111.8	103.09	106.35	108.53	102.62	101.49	102.37	108.96	104.1	107.09	107.35	105.06	102.37
106.87	110.25	108.1	107.36	111.42	116.67	110.35	110.03	110.63	113.54	112.16	108.73	113.11	111.45	103.03	106.92	114.73	111.52	115.88	112.95	109.07	110.82	110.62	115.53	112.13	109.88	117.6	109.28	109.44	110.1	105.31	111.21	108.88	112.47	107.09	112.64	107.15	106.58	99.997	108.36	113.13	107.79	110.66	106.71	108.36	114.78	109.28	113.54	105.74	105.71
100.96	106.37	110.85	102.43	109.89	102.93	107.12	107.14	106.96	103.57	96.029	112.76	103.04	107.45	108.85	104.11	107.87	111.2	110.09	106.89	105.27	107.82	106.51	104.71	107.23	107.33	113.37	109.63	109.32	104.06	106.48	98.104	106.88	99.748	105.86	107.12	105.32	104.43	97.498	108.45	107.16	108.2	105.96	105.07	104.81	103.25	107.69	108.92	103.97	109.82
116.07	111.32	116.03	111.62	108.58	112.96	113.51	108.22	105.05	115.05	111.39	109.48	105.52	112.28	111.26	110.52	99.873	109.47	116.63	103.6	116.2	109.33	123.47	105.24	111.54	117.7	109.76	119.18	108.74	114.52	110.26	111.28	108.29	107.05	117.29	107.95	113.44	112.18	113.45	109.53	109.51	114.14	110.05	118.66	113.26	105.48	108.95	105.25	115.22	110.68
103.28	102.59	105	101.12	106.32	108.58	106.73	109.47	104.53	103.62	103.1	103.87	109.86	109.01	104.39	101.64	96.656	103.33	107.95	97.97	100.68	100.81	108.08	106.78	101.32	97.377	110.31	104.42	108.2	103.09	102.44	107.3	106.91	97.709	103.28	106.81	111.97	112.11	108.42	97.051	100.93	105.7	99.079	105.62	101.66	103.92	107.23	107.2	106.8	106.43
99.725	94.433	105.61	100.74	99.515	98.422	102.32	94.336	105.16	96.84	97.708	104.07	98.005	99.355	98.03	104.61	102.83	99.833	104.62	97.446	99.274	97.102	101.91	104.1	96.291	98.429	98.979	108.63	102.78	100.29	96.572	108.21	97.831	94.845	97.494	98.27	99.693	99.027	98.854	96.074	98.051	99.194	100	99.824	99.649	99.665	99.13	101.36	101.34	103.92
106.44	104.91	104.35	100.95	101.66	99.976	105.4	99.742	106.11	99.981	97.818	105.64	99.584	101.53	99.45	100.8	102.76	103.83	94.781	102.82	98.457	105.25	100.52	100.69	99.242	105.12	102.89	98.58	103.58	94.835	98.908	100.14	100.18	101.11	106.96	101.62	101.56	98.033	104.82	104.82	108.29	99.354	98.722	92.454	101.97	103.31	99.052	108.18	96.27	98.168
101.98	102.15	103.87	107.24	109.7	109.07	109.04	103.87	104.89	110.03	107.68	107.64	109.46	109.05	106.66	104.96	104.42	106.14	108.17	108.25	104.19	107.58	114.34	101.52	107.15	108.78	115.26	109.01	109.06	105.56	106.53	107.93	107.04	107.62	109.89	115.92	111.8	104.69	106.42	105.83	110.59	104.11	105.61	103.87	108.07	100.32	107.91	106.61	104.09	107.09
113.3	101.04	114.17	100.8	102.72	104.4	101.48	107.37	106.53	108.16	103.26	99.401	101.53	104.2	101.66	107.01	98.165	106.4	106.64	103.16	103.81	104.92	102.94	106.3	108.4	105.9	109.77	108.71	103.07	107.02	97.579	101.77	108.2	110.68	105.44	105.36	101.83	112.42	106.01	110.25	105.67	105.91	105.06	103.77	110.8	100.05	101.06	99.501	100.85	104.75
106.74	111.78	113.02	108.87	111.62	106.19	110.2	107.82	112.97	110.23	113.81	112.38	111.34	111.06	103.62	104.18	112.49	118.21	109.8	112.9	122.17	113.8	112.36	111.38	112.04	107.66	119.07	109.99	110.61	111.86	113.49	107.21	111.03	109.67	110.41	109.45	107.9	109.42	115.17	107.96	106.72	110	113.68	116.61	110.27	110.07	110.63	108.75	114.52	112.59
109.92	102.19	104.28	103.28	104.01	103.44	104.05	111.46	105.32	107.47	98.124	106.62	103.58	102.23	105.38	105.71	111.4	104.83	105.47	109.62	114.72	108.93	102.67	101.76	106.22	107.18	105.33	112.49	104.54	106.69	111.83	103.65	102.44	106.33	110.23	102.23	108.6	110.78	107.82	111.97	106.19	103.87	108.03	97.239	107.48	99.943	114.76	109.32	100.88	101.89
96.709	100.78	97.488	105.9	103.49	93.782	98.72	103.45	102.33	103.18	104.85	103.58	99.91	100	102.3	101.29	95.723	99.229	100.68	105.28	96.62	99.146	99.044	99.873	99.482	102.67	101.28	97.842	96.995	98.522	102.55	99.397	104.13	92.353	101.13	102.02	92.336	100.16	100.67	105.1	102	101.65	99.443	98.161	99.479	96.985	105.72	99.933	95.419	97.299
104.93	108.8	106.26	101.2	106.91	106.78	105.03	110.14	104.17	110.2	105.2	102.74	103.54	105.09	101.75	103.42	112.04	100.33	106.57	115.33	108.03	108.99	106.81	103.04	103.03	101.36	107.64	110.64	104.32	106.64	106.62	109.24	100.8	113.35	105.58	107.3	110.4	104.44	105.69	102.05	107	105.12	110.5	109.99	106.55	104.73	104.17	110.47	110.75	109.94
106.88	98.182	105.97	109.45	103.11	104.86	101.7	110.29	102.31	101.49	98.396	106.25	102.45	106.87	108.54	105.38	105.89	106.85	102.27	106.29	100.79	97.766	105.11	106.04	101.36	104.48	110.77	100.75	107.76	104.2	105.69	107.34	95.853	108.36	102.56	99.665	106.25	106.51	103.11	104.89	106.11	108.93	109.46	104.64	102.96	105	105.63	99.219	104.14	104.99
105.07	108	109.41	108.57	100.64	107.62	107.1	109.08	105.8	107.27	109.26	107.79	105.62	105.66	99.757	99.024	104.62	108.68	104.3	105.27	108.46	112.15	110.18	106.85	104.04	113.93	109.14	106.89	101.11	109.52	117.52	103.16	110.61	106.45	106.9	106.8	110.8	106.11	107.15	102.9	102.78	106.92	105.28	105.77	107.24	104.44	107.21	101.42	103.22	109.01
106.89	104.5	103.08	108.05	101.8	106.14	101.44	97.624	106.79	104.55	107.14	111.48	100.24	106.2	100.47	99.128	103.56	98.183	104.73	106.8	108.71	105.01	105.83	109.13	106.92	102.94	100.9	107.44	104.61	111.36	104.64	106.95	103.92	109.85	107.92	103	109.49	108.48	110.19	105.8	107.24	104.42	96.944	98.001	110.06	100.43	104.89	109.66	108.98	104.09
106.87	108.71	110.63	109.56	110.99	109.69	101.59	111.24	101.67	105.39	113.28	110.41	109.01	111.2	111.71	105.69	103	110.57	107.49	111.32	110.48	113.44	105.49	105.23	106.81	105.79	103.45	104.21	110.91	104.67	94.438	104.39	107.65	103.36	102.02	106.73	102.71	106.21	99.961	110.02	108.06	105.28	109.59	104.25	100.06	102.44	103.93	110.06	109.6	106.47
112.78	118.25	117.67	113.23	118.68	117.23	115.55	117.88	116.87	112.64	114.92	120	119.03	120.26	118.99	118.8	112.81	115.69	116.8	119.1	114.17	116.51	121.27	117.37	115.31	118.19	117.91	117.45	112.3	115.94	110.87	124.03	115.5	116.93	122.56	116.29	116.28	113.74	113	118.87	112.19	116.08	115.27	112.25	113.43	119.97	119.68	111.22	117.93	111.76
104.28	114.65	116.03	118.28	105.89	112.48	111.94	113.55	119.31	113.22	112.32	119.79	111.44	113.42	118.48	113.29	116.26	118.06	107.87	109.92	111.78	116.45	112.11	111.95	115.22	114.07	112.91	107.72	113.24	105.53	106.95	113.16	116.31	117.34	112.04	106.5	110.09	116.59	113.69	114.1	111.2	109.94	112.85	113.27	110.9	109.34	111.82	111.33	111.73	111.08
106.28	106.37	110.74	117.81	110.3	107.31	109.36	109.5	110.44	118.92	114.03	109.56	111.29	114.3	106.42	115.07	107.31	107.32	112.96	107.98	110.57	109.1	112.67	113.79	109.73	106.4	104.11	111.27	106.32	109.63	113.97	107.62	106.59	109.39	107.42	106.7	108.76	105.59	109.11	113.35	109.61	108.82	109.35	109.43	107.37	107.99	110.2	111.41	116.78	112.38
120.39	118.95	117.23	110.46	112.51	119.93	121.99	119.88	115.69	117.38	120.32	118.53	114.42	113.16	120.21	120.47	116.83	111.07	109.16	119.37	114.75	125.58	114.97	111.98	117.01	109.9	119.25	117.05	125.44	121.07	114.56	115.47	113.89	121.73	114.42	118.24	117.09	114.62	110.37	117.67	121.55	115.01	118.69	113.72	117.68	117.85	114.75	120.27	126.26	112.53
110.4	103.42	104.17	106.19	102.64	101.39	108.8	106.39	104.28	113.36	101.87	106.69	103.93	108.19	110.28	104.9	106.29	100.94	112.99	106.51	106.14	103.41	101.57	107.14	109.76	109.01	108.51	108.42	99.858	103.77	109.57	102.15	101.93	105.42	109.23	102.45	107.62	104.71	100.66	116.13	109.58	99.431	108.38	106.72	106.61	108.58	111.07	106.23	105.92	105.7
108.64	104.74	108.96	107.5	109	100.44	103.12	98.175	103.19	104.92	103.74	104.61	106.05	108.83	111.04	105.13	111.72	102.83	105.61	97.366	108.53	108.95	111.2	104.43	106.24	102.98	108.64	109.51	105.49	107.11	102.62	102.07	101.03	107.09	107.14	107.93	109.53	107.54	100.88	101.29	109.6	105.91	108.34	102.88	108.13	101.82	107.09	103.06	106.13	107.22
106.08	111.81	107.07	105.42	112.75	107.79	108.42	108.8	109.6	106.55	108.14	104.51	107.65	105.67	109.54	102.35	103.78	106.95	113.15	106.57	104.86	112.97	103.39	109.78	107.84	106.61	107.11	105.09	110.97	110.58	105.36	104.23	102.13	109.43	100.36	102.09	111.1	104.66	103.66	100.53	106.22	107.56	109.15	110.8	106.1	108.49	109.92	108.24	108.9	104.43
111.77	106.06	104.64	99.582	102.65	107.35	107.02	101.74	104.15	103.8	108.4	106.84	101.23	108.43	106.18	110.84	105.44	100.16	110.99	106.39	104.02	106.08	111.68	107.19	108.76	109.9	104.04	110.52	109.53	108.72	103.06	103.43	102.81	103.87	107.61	108.7	106.19	106.01	103.45	105.25	112.02	107.5	102.64	104.57	102.82	113.18	111.46	104.73	104.33	104.15
108.73	110.16	113.94	113.62	104.04	110.16	113.61	109.41	108.91	109.42	112.85	115.16	108.9	110.2	114.6	109.93	112.93	116.26	110.56	109	109.22	120.85	120.41	114.06	108.63	111.48	110.24	118.08	112.75	114.39	109.15	109.95	113.68	104.58	110.47	117.83	113.09	109.32	110.45	117.63	115.55	112.35	114.32	114.43	108.02	106.51	112.47	113.97	113.89	116.67
96.536	102.27	103.07	101.63	97.91	103.65	103.33	102.87	95.596	99.252	99.099	93.521	102.65	101	101.81	108.73	96.25	94.229	102.05	98.059	103.42	107.53	104.26	99.966	95.435	100.34	101.51	98.227	99.285	102.21	101.36	95.227	98.444	96.474	99.368	109.65	98.961	96.339	95.438	96.455	99.964	101.47	103.59	103.28	101.69	93.244	96.565	103.18	97.422	101.25
111.01	108.06	109	109.61	108.9	108.81	112.89	103.14	103.28	105.84	101.86	111.45	106.64	104.56	105.27	116.04	107.44	111.64	109.04	104.67	108.09	106.79	106.69	109.75	106.03	111.36	107.6	103.56	104.69	108.39	100.29	110.75	106.45	110.44	110.78	107.15	103.8	110.85	110.53	103.02	108.27	108.48	110.14	103.42	104.45	105.4	106.97	106.86	104.4	105.26
99.962	103.9	109.14	106.73	106.87	100.68	103.94	103.5	104.97	111.17	101.51	97.247	105.01	109.52	108.85	105.44	105.76	104.79	104.99	102.62	109.34	105.88	105.52	104.73	103.7	104.11	102.71	106.64	107.29	101.86	100.33	113.79	107.83	108.92	107.86	106.34	107.73	108.28	104.52	101.65	104.03	105.1	98.277	103.05	102.91	100.64	104.7	95.811	110.95	107.44
112.52	117.16	110.39	106.89	111.58	108.1	110.14	104.49	117.53	115.64	109.11	114.79	106.7	114.28	112.04	102.26	111.82	111.14	110.48	106.76	111.1	114.03	113.19	116.01	105.58	112.12	105.64	114.19	107.75	103.5	107.7	113.06	108.33	116.61	107.4	109.31	112.67	110.34	118.12	112.14	106.71	107.05	114.46	108.85	110.53	108.67	111.15	108.73	110.95	105.05
99.679	101.19	102.19	95.618	93.928	95.297	105	102.06	104.59	95.361	98.437	101.97	97.669	103.49	91.894	99.631	99.746	100.4	99.162	98.185	100.9	99.551	106.34	104.51	96.395	98.863	95.557	97.477	102.85	101.99	98.296	100.81	102.61	93.755	99.927	97.985	97.111	94.317	99.416	101.45	98.018	94.856	102.6	103.05	102.39	103.98	96.76	99.599	96.393	104.36
106.09	105.86	112.24	96.73	106.16	103.97	106.17	112.49	104.75	107.25	106.61	113.71	104.61	104.01	111.73	104.44	104.66	107.53	102.7	114.14	102.03	106.47	102.77	100.7	110.82	105.6	103.29	101.81	101.01	100.83	105.67	103.28	105.89	109.62	106.47	101.9	100.41	109.78	107.4	105.67	104.32	109.48	102.02	104.68	102.09	103.53	106.69	106	100.95	106.5
115.22	117.34	118.95	119.03	114.58	117.93	119.34	116.76	125.11	122.8	118.82	116.68	119.81	115.44	121.02	113.16	119.93	114.75	122.56	114.56	118.18	118.27	122.85	120.53	116.35	115.38	112.76	120.07	111.6	121.03	119.96	116.36	119.02	117.83	130.11	118.96	114.37	117.01	120.12	116.53	124.76	121.46	115.87	115.66	119.14	125.35	117.1	120.99	121.87	110.04
107.86	116.68	117.96	111.24	115.49	110.7	110.27	113.09	114.69	117.64	111.69	112.68	114.31	115.64	115.74	114.2	115.96	113.16	112.4	111.96	115.9	105.17	113.4	113.12	107.61	115.72	115.46	114.32	113.12	111.97	116.57	110.66	117.99	109.7	107.93	116.32	113.83	121.06	110.15	103.27	107.29	114.89	107.7	105.63	111.44	110.3	109.63	110.54	107.59	112.19
105.85	109.97	107.9	110.64	109.94	110.28	108.27	109	109.99	105.1	108.51	108.28	111.05	111.37	112	106.46	111.03	106.97	114.36	110.01	110.69	114.55	107.05	110.02	103.06	111.74	110.69	111.04	109.27	110.1	111.04	111.56	121.14	108.01	114.17	114.99	114.88	105.93	108.5	109.8	103.33	111.89	106.67	113.05	109.22	107.98	106.03	112.15	108.15	106.95
114.84	115.69	108.6	106.71	107.2	115.38	107.83	114.65	112.23	117.45	102.68	108.72	110.42	107.7	110.81	113.71	109.79	111.2	104.31	116.65	115.69	112.43	108.12	110.91	108.59	110.56	105.99	115.19	112.11	113.95	114.06	111.98	110.99	111.69	110.5	107.04	113.09	110.19	111.79	112.33	108.45	111.53	116.14	106.85	107.85	116.69	106.37	110.05	107.74	110.36
111.88	114.24	117.76	111.13	113.52	112.34	109.19	113.21	109.19	108.7	114.56	106.72	112.12	116.29	109.58	113.67	110	113.34	108.89	108.26	112.29	113.99	111.16	114.54	110.33	106.04	111.08	109.34	109.24	110.25	113.87	107.06	113.47	114.03	108.05	110	109.98	122.14	114.62	111.31	109.59	107.29	108.6	108.34	106.33	114.02	114.02	110.2	112.21	112.8
102.6	108.41	104.52	108.52	108.87	105.34	104.25	103.15	109.39	105.9	105.25	101.39	106.05	97.795	101.49	106.14	104.86	98.609	104.7	101	110.99	101.13	105.51	100.36	102.99	102.05	101	98.93	102.68	100.89	103.79	99.492	95.639	109.55	105.78	103.43	108.79	104.87	102.73	103.06	104.02	108.14	110.27	112.22	103.9	101.47	101.63	103.24	95.997	108.54
118.4	116.8	112.61	109.47	108.37	108.61	106.73	111.14	114.93	110.95	112.32	113.47	111.02	106.8	114.98	117.99	112.77	114.85	115.11	115.36	113.13	112.9	111.35	116.55	112.07	117.12	115.79	112.89	106.56	120.03	105.83	110.47	104.78	114.32	118.72	114.84	109.24	111.24	109.78	114.25	106.18	111.91	116.06	116.28	118.09	110.08	107.55	111.81	112.34	111.2
108.76	117.97	111.76	120.14	113.45	116.48	116.01	112.06	118.31	110.78	107.54	111.11	113.72	113.55	113.97	113.56	110.87	107.53	117.87	118.13	110.12	116	110.93	111.36	115.96	113.07	112.16	113.53	114.09	107.11	106.98	111.61	117.27	106.66	109.02	116.48	119.51	109.98	115.86	107.43	110.47	112.16	112.98	113.79	111.47	111.85	114.68	114.97	112.13	118.02
107.69	107.96	104.88	107.11	102.36	106.32	108.88	106.21	106.37	102.48	96.281	110.87	105.69	102.05	98.378	106.69	98.753	103.84	101.57	95.993	100.52	99.452	103.39	106.91	108.13	106.24	103.14	99.72	99.894	107.81	103.56	102.99	107.65	104.76	109.74	104.13	108.81	105.44	104.75	102.39	98.051	101.56	103.83	105.23	105.66	109.66	104.99	106.72	103.19	100.53
103.95	102.39	99.684	100.58	110.49	111.23	97.62	101.01	101.44	105.44	98.966	106.14	108.87	103.5	107.89	101.5	102.08	102.24	102.96	105.37	106.49	106.82	102.36	107.37	102.82	113.78	101.4	109.55	104.58	102.57	107.01	109.3	105.48	99.628	108.29	116.42	104.98	100.61	103.5	101.76	101.05	100.4	110.19	105.27	100.53	102.9	100.8	106.1	101.36	101.57
95.474	101.49	104.75	94.541	100.9	100.07	103.67	96.553	99.329	93.071	98.797	99.677	104.46	101.29	103.55	104.75	97.718	96.789	101.08	98.003	104.15	93.479	96.429	97.856	93.656	105.71	103.12	101.13	99.22	102.49	101.32	96.987	105.23	105.2	102.65	99.032	107.14	96.738	96.345	103.42	92.599	99.489	99.887	97.527	103.35	99.238	105.1	101.67	95.084	97.536
104.92	106.6	103.06	110.3	104.83	108.22	108.5	110.86	107.23	109.37	110.72	108.3	104.26	106.46	111.06	103.86	100.83	108.07	106.63	109	108.66	105.95	113.9	105.87	109.78	105.15	103.17	108.9	101.34	108.32	101.08	111.7	106.07	106.4	104.41	106.21	111.67	107.29	108.55	109.29	105.22	100.3	100.91	106.05	97.076	101.02	103.57	106.62	105.52	103.4
116.43	118.51	119.14	116.37	113.32	115.9	119.28	116	116.93	119.32	120.45	113.41	111.94	120.03	115.29	115.6	111.81	116.03	112.53	114.39	114.37	117.37	113.3	118.37	115.9	117.24	121.23	115.98	112.18	121.96	118.98	111.14	113.54	117.69	113.13	118.67	114.11	119.03	122.3	114.78	111.62	111.84	114.94	119.19	112.73	119.17	113.05	119.94	115.59	118.29
106.87	114.21	108.43	109.28	114.32	114.28	110.34	115.15	113.31	116.35	110.77	117.4	114.01	112.63	104.21	113.76	104.35	115.36	116.7	111.96	116.22	115.9	110.4	114.59	115.7	112.96	115.15	112.99	110.2	111.82	116.39	108.44	112.3	110.44	111.9	111.72	111.59	113.66	118.05	106.01	115.2	114.26	112.81	116.17	110.1	114.58	108.93	111.37	115.75	110.02
105.14	105.1	108.38	109.29	109.83	108.68	108.84	107.69	107.98	106.52	96.632	105.66	104.07	101.55	106.48	103.18	115.54	107.26	107.12	106.91	102.74	105.44	102.49	105.43	112.18	104.59	103.49	108.06	104.95	105.66	101.12	114.39	107.34	112.47	110.53	111.47	107.77	106.39	108.76	105.69	103.8	112.41	110.86	109.69	102.34	102.42	102.66	98.264	105.82	108.49
104.14	105.35	111.83	105.28	105.1	101.69	105.4	110.01	99.847	103.01	107.26	104.3	110.04	112.54	99.715	109.94	98.611	106.19	103.88	103.93	107	104.71	108.13	100.37	101.85	100.84	104.65	103.96	110.68	100.25	98.06	111.86	105.52	103.47	105.17	101.78	103.62	107.71	102.66	106.88	101.73	108.95	99.828	107.53	106.58	103.7	105.43	101.21	105.32	106.57
111.39	116.93	113.61	115.98	113.8	109.96	112.5	116.35	113.37	110.31	111.51	114.79	108.41	112.98	111.42	105.72	116.68	106.66	114.01	109.64	114.23	113.1	107.75	105.41	110.67	113.54	110.58	111.3	113.39	107.99	106.57	116.03	113.67	109.07	110.69	111.09	111.12	107.66	111.91	107.92	108.26	113.87	107.2	115.49	113.45	119.02	108.69	112.49	113.93	109.24
114.59	109.49	115.8	107.43	110.79	109.82	113.21	111.89	107.34	115.1	116.53	112.04	114.47	111.18	117.22	113.42	111.04	116.65	109.3	106.75	111.2	110.21	114.49	106.38	117.27	116.95	116.59	112.72	116.04	108.96	111.1	114.78	114.76	110.45	108.26	114.59	115.06	112.97	110.5	118.35	111.66	107.49	106.5	113.92	113.45	113.5	119.43	110.17	111.69	113.57
104.65	106.75	98.178	98.811	91.615	105.28	97.315	97.008	101.55	102.44	100.11	98.337	94.437	97.174	99.074	94.078	103.67	101.06	94.228	99.863	99.685	99.384	96.815	97.842	105.08	98.404	102.62	100.59	96.366	99.096	103.08	103.63	102.28	102.37	101.5	98.665	100.91	99.864	97.906	103.5	100.38	95.768	101.43	94.369	101.48	104.3	99.51	98.383	101.71	95.815
103.52	108.65	103.64	108.24	105.48	109.49	102.62	101.14	101.8	108.73	108.7	104.48	108.37	107.2	105.48	101.05	103.73	107.57	109.54	97.826	109.47	99.461	103.1	109.6	103.73	106.66	107.49	102.94	108.93	104.98	110.94	107.17	106.97	107.56	113.33	105.95	111.15	102.38	97.809	104.74	103.32	106.11	102.87	101.81	104.07	105.86	105.06	101.79	103.93	107.46
101.26	105.7	100.92	109.56	100.93	112.19	106.78	107.82	102.83	97.912	104.2	106.82	108.56	105.6	101.73	107.92	105.01	106.14	103.34	104.38	111.46	104.15	108.36	96.511	105.12	107.88	99.318	106.87	99.729	110.74	104.06	107.76	104.05	102.37	107.26	111.28	111.24	104.52	108.46	109.1	98.448	99.706	104.77	105.67	108.22	100.59	105.02	108.93	105.85	101.1
100.27	103.82	96.606	98.694	103.29	92.712	102.62	98.351	104.29	94.915	101.07	103.17	93.974	99.331	92.479	105.34	98.538	96.346	100.08	94.098	92.348	99.527	96.858	101.8	103.97	100.02	101.75	108.41	97.266	104.32	103.81	100.37	99.027	98.213	101.06	96.755	101.06	102.86	102.42	106.33	97.028	105.4	99.038	97.407	103.82	97.256	100.08	97.949	96.941	103.04
101.02	98.862	100.56	100.88	97.764	95.27	97.57	103.7	106.75	98.876	98.773	98.958	98.716	102.57	104.48	99.354	98.844	97.847	101.49	97.482	101.83	100.2	92.627	97.986	100.69	92.691	99.044	97.276	97.773	105.34	102.78	97.462	98.881	100.78	107.25	93.34	102.16	102.85	98.364	97.347	99.661	97.9	99.708	101.03	98.878	97.516	100.49	103.09	106.71	105.56
119.86	119.47	117.03	123.36	112.31	117.19	119.6	119.82	110.78	110.37	117.91	112.15	116.05	116.37	115.58	114.58	116.97	116.27	120.22	122.38	112.61	121.68	117.17	129.32	123.97	113.67	113.62	119.42	121.34	113.48	109.06	110.08	112.89	117.4	120.76	111.47	117.92	115.56	110.19	118.65	115.75	121.89	114.95	112.69	115.14	119.55	109.28	118.33	112.95	113.11
105.52	104.31	105.77	102.99	108.05	102.34	107.38	109.8	107.94	110.08	112.38	108.15	103.8	102.6	105.73	106.57	103.44	101.33	114.17	104.68	101.53	106.96	103.61	108.01	112.03	106.81	113.03	101.64	110.42	97.58	105.25	107.99	106.26	109.66	109.19	106.04	100.52	108.11	107.5	107.79	110.27	110.51	104.83	110.07	107.85	104.56	108.64	109.61	108.68	100.48
107.02	98.238	97.605	93.736	100.13	98.566	100.7	102.5	99.93	94.667	108.62	101.67	104.32	96.605	100.46	104.69	103.52	95.739	104.96	97.868	102.11	100.42	95.168	102.21	94.85	104.4	102.66	106.6	101.95	97.212	101.28	109.08	106.37	96.033	103.02	101.03	97.633	96.188	101.14	106.82	98.245	106.34	97.831	108.74	100.34	101.94	101.74	98.154	103.58	98.014
113.71	106.27	99.23	100.2	115.14	107.73	109.77	106.52	107.58	100.38	99.458	110.71	105.95	104.01	106.48	106.17	111.26	108.98	105.2	102.14	109.06	106.55	107.79	100.99	111.05	102.39	107.76	102.53	103.67	108.55	107.39	106.68	111.32	104.52	109.13	109.18	111.71	105.34	114.12	110.78	105.09	106.94	104.6	108.35	102.36	103.87	111.86	112.64	109.51	104.98
101.02	94.073	101.62	106.36	98.45	100.75	99.917	102.63	99.051	94.704	98.904	101.01	91.769	102.64	99.363	97.456	103.45	100.04	105.16	98.815	99.901	102.96	95.333	108.07	101.95	101.58	100.24	99.483	91.991	94.353	105	93.47	93.995	98.096	101.29	102.41	102.23	103.73	97.904	98.881	105	103.63	103.03	100.96	96.241	99.591	94.559	101.98	102.84	105.48
100.03	108.88	106.74	109.07	109.36	98.874	101.88	111.15	104.63	102.36	100.1	103.86	105.67	108.05	105.9	107.82	96.634	102.92	107.78	101.56	114	104.54	107.64	104.1	102.65	108.78	110.39	98.26	115.73	104.92	101.02	108.03	102.65	105.21	105.08	109.32	107	101.76	104.08	107.15	106.29	110.73	105.91	108.18	95.294	107.15	110.57	108.54	102.46	101.89
104.15	96.473	103.77	92.982	98.442	103.91	94.463	93.929	101.75	100.29	97.371	102.6	99.526	89.097	100.1	101.6	103.06	103.64	101.69	97.439	103.59	101.67	101.53	108.74	98.241	99.214	108.29	96.976	99.608	103.48	98.924	98.748	100.68	95.379	103.63	97.334	100.8	101.18	98.766	104.79	98.584	100.83	98.549	99.73	101.54	100.53	94.082	103.07	102.67	99.728
105.82	100.94	103.25	104.54	106.41	106.84	97.888	104.83	102.82	103.66	108.19	102.34	104.58	103.55	100.49	102.81	103.91	102.42	103.5	106.64	98.986	101.91	104.95	107.15	103.83	95.867	98.358	98.323	108.34	107.06	109.82	104.73	97.797	107.39	103.53	103.44	101.86	99.472	109.94	99.665	110.65	101.62	108.94	102.39	112.45	100.95	105.71	95.854	99.649	105.71
96.153	101.34	102.99	102.84	100.67	93.392	97.066	104.37	104.92	100.5	102.48	95.884	95.775	98.93	101.68	100.68	99.324	101.52	99.36	92.979	101.21	97.856	99.414	102.91	104.61	92.59	98.65	102.54	96.322	98.149	99.571	99.658	104.91	101.26	102.29	98.278	100.07	96.327	103.2	103.88	102.28	97.711	103.91	100.12	99.947	105.32	102.88	97.836	106.22	98.184
106.21	104.85	101.9	108.23	102.98	105.17	101.09	110.27	100.43	103.3	105.14	103.82	104.15	109.83	103.83	109.17	105.2	103.1	102.39	105.39	101.76	108.29	110.66	110.09	105.07	104.06	107.63	103.77	107.16	110.5	106.89	109.21	100.66	109.46	105.11	106.05	103.93	107.25	113.08	106.31	100.94	108.12	105.2	99.429	109.98	102.75	106.9	99.407	108.02	100.32
110.5	112.38	107.55	108.64	104.73	106.43	105.49	106.88	102.55	111.79	111	111.46	104.87	100.53	109.34	105.4	107.08	108.46	103.43	106.79	99.44	112.48	102.34	101.57	102.27	107.89	104.7	111.4	110.34	106.21	102.78	107.23	112.96	110.8	101.69	99.567	104.86	97.459	105.98	106.42	110.75	106.73	110.56	106.24	108.77	106.38	105.56	96.406	106.56	104.61
98.073	95.613	106.92	102.41	100.2	98.939	102.05	96.61	102.71	101.84	104.6	101.88	93.76	92.426	96.585	99.967	100.61	96.936	98.429	100.62	105.78	98.186	107.04	95.706	105.92	95.747	97.57	102.23	103.53	97.19	97.909	101.94	107.35	99.211	100.58	102.75	98.402	98.265	105.46	100.83	98.546	97.688	103.79	99.844	102.08	97.241	97.618	103.02	102.67	95.471
103.96	109.93	107.84	100.26	101.2	103.05	101.35	102.88	104.13	105.37	105.04	101.94	100.87	101.33	102.36	104.49	102.98	97.986	105.62	104.23	103.88	108.65	107.26	100.41	111.5	108.29	103.33	103.82	108.71	104.76	108.18	110.04	103.67	103.15	98.702	102.68	104.43	104.33	106	101.26	101.18	107.99	102.76	107.35	109.57	105.02	103.43	105.81	106.12	107.92
106.31	104.92	101.86	104.25	105.94	106.19	106.22	103.29	102.11	107.43	108.93	112.04	97.036	99.751	107.9	108.04	102.4	109.81	105.16	107.21	108.64	104.89	106.81	105.32	112.36	107.07	103.86	109.79	107.87	100.51	101.36	106.96	103.54	103.65	106.25	111.3	108	103.48	109.83	109.49	100.71	110.32	102.4	105.21	105.24	106.36	103.48	104.72	107.25	105.75
106.89	110.66	108.05	107.01	104.54	103.24	104.51	107.17	105.17	103.72	104.65	97.954	107.46	104.95	107.9	106.38	105.28	103.27	108.2	103.13	108.46	104.71	109.94	112.73	104.49	111.53	103.95	112.88	101.29	105.92	104.48	105.78	108.63	107.35	105.21	103.03	98.916	109.6	108.73	109.28	111.39	107.11	108.15	103.7	105.67	107.23	107.15	104.14	103.07	113.99
106.76	101.8	105.12	110.22	109.07	99.932	109.61	103.9	109.97	107.62	104.27	105.52	109.22	103.39	110.54	103.18	106.05	100.19	108.03	102.65	104.45	102.17	108.09	98.051	104.21	106.41	102.29	111.41	107.07	103.21	109.53	111.5	102.86	104.54	99.291	109.8	111.05	111.61	102.25	98.927	101.21	104.07	108.79	109.8	100.01	108.64	107.51	113.29	104.08	102.2
104.33	102.48	102.56	102.69	99.07	102.06	108.59	105.7	108.6	105.05	108.75	105.71	105.42	114.9	107.73	102.91	105.62	107.12	107.31	105.1	107.65	102.76	110.22	103.89	104.47	107.08	109.03	105.24	101.95	102.98	102.37	105.71	105.39	107.08	103.75	107.72	110.55	103.69	108.02	105.9	107.55	102.83	105.22	104.87	106.15	104.68	107.04	106.08	109.1	105.1
100.57	94.034	105.96	100.63	98.251	94.596	99.848	99.934	102.55	98.96	100.31	99.685	95.695	103.83	95.301	100.97	92.222	97.087	99.494	103.54	102.25	108.47	101.17	102.9	100.39	101.44	97.02	104.17	100.21	103.39	100.19	100.59	102.41	95.644	105.58	93.385	99.257	100.95	95.555	99.265	104.62	101.94	99.696	98.281	98.038	101.99	112.11	96.46	95.611	99.197
104.98	107.17	110.84	97.108	112.64	102.67	108.35	108.9	102.79	105.61	107.55	105.89	109.33	109.52	103.79	99.566	107.26	102.72	103.81	103.86	106.61	113.76	108.24	110.41	104.49	107.04	109.56	111.82	107.64	110.42	106.88	107.49	108.89	108.5	113.08	112.27	104.12	106.37	108.1	113.85	108.25	101.84	101.21	110.97	107.1	111.03	100.95	101.73	106.26	106.12
97.236	97.853	104.95	96.826	100.91	100.8	96.265	102.15	99.929	96.147	97.02	102.43	98.839	97.054	107.08	100.53	101.63	99.466	99.89	101.41	109.4	98.946	91.258	104.65	98.038	99.082	95.2	97.284	104.07	101.8	103.07	103.13	100.47	99.004	107.28	100.71	97.846	103.03	99.472	100.66	98.384	95.477	102.25	98.853	100.84	98.119	98.042	97.742	99.837	97.581
100.08	96.028	100.2	99.151	101.96	98.506	99.476	98.162	98.309	104.8	97.249	104.35	95.57	100.23	98.091	102.29	98.177	104.45	96.617	98.616	101.66	102.5	103.93	101.58	99.485	107.7	105.78	97.377	100.39	103.12	99.73	100.58	103.03	98.58	103.49	102.89	96.699	104.26	104.27	98.546	100.06	100.84	106.71	107.95	98.784	107.51	101.59	101.55	98.881	102.86
106.08	113.64	105.28	106.15	109.05	97.919	107.14	102.57	113.8	109.02	113.4	110.37	111.25	102.07	110.06	100.44	102.41	104.68	99.136	102.31	111.39	105.96	104.5	108.03	111.49	104.49	103.4	112.13	112.68	108.62	107.42	107.28	108.32	105.22	100.26	111.91	109.28	110.76	105.55	108.76	107.83	101.91	99.864	104.25	102.63	106.64	110.03	103.11	108.91	106.45
109.39	114.01	114.55	110.36	114.42	113.67	111.48	109.33	110.34	106.3	110.52	110.7	112.13	109.54	107.15	108.69	109.13	116.16	113.81	111.16	112.43	111.91	110.41	109.79	111.01	107.15	106.13	110.28	112.32	108.4	114.28	106.4	111.72	117.06	103.77	112.93	110.91	111.56	112.76	115.92	110.24	106.97	110.04	110.23	110.81	107.65	111.11	109.81	102.2	108.18
106.76	106.42	109.63	108.93	106.93	109.38	105.56	105.89	106.27	109.98	107.53	108.64	103.06	99.019	109.5	98.773	108.38	103.17	102.53	108.42	107.49	104.26	105.69	105.26	101.07	106.45	101.12	102.95	110.55	104.57	110.37	110.8	104.14	104.76	107.09	103.49	107.36	108.34	110.66	108.02	108.91	110.77	111.17	97.633	110.63	109.15	104.59	110.86	107.69	102.72
100.11	103.03	106.29	104.31	102.52	98.569	102.8	104.04	109.93	106.03	102.34	103.76	104.33	107.4	101.26	96.82	102.94	107.26	98.857	101.75	103.11	102.83	103.16	96.889	98.9	103.65	103.54	100.85	101.38	108.15	97.837	106.41	102.27	108.24	103.06	103.35	100.44	102.9	100.62	102.65	99.536	102.17	108.28	103.68	100.08	105.44	101.2	103.71	106.23	102.2
103.9	102.8	109.93	101.94	100.38	108.1	107.7	106.6	103.87	107.85	101.28	106.16	103.36	101.86	109.92	103.79	100.8	105.22	100.03	103.86	108.33	100.88	99.998	103.7	107.55	113.49	106.3	107.79	105.79	108.19	102.49	110.2	110.08	111.87	110.43	100.41	103.48	104.2	106.16	104.56	98.896	104.41	105.24	104.98	108.99	102.13	107.8	107.93	109.96	103.58
105.89	107.27	110.04	110.26	104.21	105.27	103.79	100.68	117.05	99.838	106.15	107.07	107.68	109.55	108.46	105.36	103.77	107.65	103.51	105.84	104.94	106.08	104.85	106.61	108.25	98.363	101.78	110.64	111.52	107.42	106.47	108.5	102.6	104.01	112.53	102.19	104.47	107.92	107.69	102.84	101.35	107.03	100.99	100.57	102.46	104.78	113.58	109.65	105.23	105.29
111.78	113.56	108.21	102.71	110.63	106.22	104.04	101.62	109.38	104.26	107.58	106.01	108.99	104.36	105.13	110.86	105.36	100.79	109.95	111.48	103.83	109.7	108.32	101.06	103.03	106.25	110.36	113.19	103.91	103.56	110.57	109.34	103.41	101.59	103.76	104.57	109.11	104.26	103.27	105.62	104.05	103.54	109.21	101.11	115.6	105.09	110.73	103.35	102.84	111.42
106.69	106.66	105.53	100.41	110.47	107.67	100.47	109.37	100.82	102.45	104.48	101.09	103.11	107.78	103.58	105.08	100.79	103.72	103.45	108.17	103.71	103.45	101.73	108.19	109.5	100.4	100.1	105.54	104.34	105.12	109.22	106.85	104.9	102.3	101.44	103.67	106.16	112.48	104.34	105.99	106.46	103.62	99.28	100.13	109.7	102.48	102.32	107.28	107.44	107.53
101.14	104.19	101.68	102.63	103.79	104.29	99.766	104.23	105.87	96.632	94.32	94.512	96.42	103.28	98.07	102.18	96.909	103.12	99.386	98.113	110.19	103.31	103.04	102.2	102.25	93.784	96.768	100.56	101.62	103.71	101.01	100.33	95.668	100.02	101.58	100.06	90.872	101.42	108.29	103	96.969	96.504	96.155	99.704	98.302	99.669	102.29	97.218	98.489	98.842
115.18	116.38	112.03	111.2	113.86	113.56	113.34	114.3	114.09	109.77	113.9	116.24	106.28	109.82	115.65	105.4	106.63	111.74	106.73	115.33	112.97	107.99	115.56	113.01	111.48	113.98	110.61	103.29	114.04	103.02	106.44	112.11	115.34	112.7	108.89	114.6	108.38	117.43	104.42	108.43	118.23	106.74	121.24	112.55	110.21	109.05	112.35	110.98	113.87	104.35
108.35	104.99	108.75	103.61	113.77	100.72	106.64	104.54	107.34	101.14	111.08	105.71	113.3	111.91	108.01	103.66	107.7	105.06	105.94	108.53	103.41	103.46	105.05	111.33	110.09	110.16	109.59	109.53	102.59	110.77	103.47	105.67	105.06	104.62	105.95	108.38	107.09	103.9	109.26	100.42	104.58	107.19	103.87	107.59	103.84	107.66	106.86	103.08	101.43	101.11
110.45	104.96	105.19	114.6	108.46	108.72	109.97	102.89	97.677	91.62	108.5	106.78	107.12	102.4	111.31	107.53	108.93	108.54	108.23	107.07	110.96	110.47	98.19	104.81	100.38	105.92	112.11	102.27	106.09	109.19	107.87	102.94	110.09	104.86	107.54	105.48	108.55	107.24	103.49	110.18	97.816	103.57	112.96	108.06	105.95	104.43	103.71	102.35	106.58	106.39
105.44	99.489	102.86	109.43	103.35	101.95	104.04	107.27	107.63	107.65	109.15	110.29	105.85	110.29	103.77	108.26	106.47	106.46	110.07	100.82	108.69	113.76	107.65	112.5	108.45	104.6	107.87	99.727	102.35	107.31	109.68	104.98	101.36	104.68	110.81	113.28	102.19	103.4	103.41	104.57	102.45	109.29	108.28	104.31	105.44	99.519	101.33	105.92	105.16	104.29
106.98	109.35	104.19	100.63	106.65	101.48	101.29	100.63	102.67	102.09	107.76	102.04	104.66	101.94	100.07	105.5	104.32	106.93	113.74	97.869	103.33	105.8	108.97	108.09	107.47	101.29	103.2	99.535	100.31	105.57	107.62	104.85	105.35	104.48	112.88	100.39	106.36	110.33	104.55	105.39	110.32	104.88	98.757	109.63	106.05	97.97	106.25	108.24	101.04	100.19
110.38	108.39	105.68	108.15	102.78	110.05	101.48	113.85	101.52	107.05	109.79	105.46	108.55	111.66	109.08	109.57	106.61	108.27	107.92	107.12	113.78	109.11	106.21	110.36	108.16	107.06	104.75	97.701	109.1	107.13	104.49	101.21	104.93	103.23	103.64	104.24	100.13	105.34	105.95	102.08	107.37	102.11	104.42	105.51	106.23	104.9	109.84	111.76	105.74	109.24
104.61	107.36	97.045	104.05	106.4	109.41	103.48	105.2	99.404	107.69	108.78	106.68	108.41	111.43	105.28	113.39	113.31	104.58	105.1	105.89	114.05	102.56	100.79	111.56	112.87	109.85	103.83	103.76	107.36	99.762	105.13	108.03	105.32	111.96	112.47	106.42	104.74	106.73	106.64	109.5	103.26	104.82	109.13	100.51	102.53	107.91	104.6	101.16	103.37	105.26
104.37	100.54	106.57	107.31	105.61	105.59	104.37	108	97.7	104.74	104.11	109.14	105.13	107.88	100.73	104.63	106.52	102.3	102.41	100.81	107.89	99.297	109.46	111.64	106.1	105.77	119.91	104.85	103.84	110.82	107.67	106.25	112.32	109.61	101.05	101.63	113.11	106.49	104.22	107.66	106.2	102.76	101.11	109.51	103.86	104.51	106.96	105.79	104.59	109.88
104.49	110.41	102.48	106.6	103.25	107.54	106.09	106.54	101.6	111.4	104.46	109.71	105.38	102.72	97.509	104.29	107.41	107.36	112.36	109.63	108.31	103.31	108.83	107.98	106.37	105.03	101.58	106.77	109.74	107.72	103.87	105.01	105.71	100.21	106.85	99.252	109.14	102.11	111.07	108.38	115.13	102.38	104.84	107.34	107.42	110.9	107.9	109.42	103.68	104.24
103.24	97.717	103.82	100.83	101.94	93.783	103.06	97.018	97.736	100.12	101.25	100.44	102.56	103.59	98.193	97.225	98.277	100.94	101.64	100.02	101.01	101.22	107.84	93.251	105.87	102.88	105.32	92.614	105.44	96.955	102.6	98.985	98.981	100.5	102.35	103.12	104.42	101.39	100.92	104.21	107.37	103.36	99.337	102.13	103.01	101.32	100.32	99.2	102.96	93.759
108.53	101.3	99.018	106.72	103.78	107.68	110.52	103.2	116.58	110.12	109.62	106.73	100.74	106.3	102.69	105.81	110.42	112.36	103.69	101.62	100.68	101.3	104.64	107.69	95.727	112.68	110.17	106.36	99.7	98.492	110.22	104.95	98.421	111.2	102.41	107.87	104.93	105.12	106.08	108.37	108.91	104.12	104.68	100.43	113.43	107.44	103.35	105.68	105.61	106.84
105.65	110.93	113.82	106.42	107.38	112.61	110.19	107.94	104.13	103.72	109.71	97.598	107.81	104.3	99.008	110.87	109.43	104.33	110.5	103.31	108.68	106.42	107.11	104.31	105.8	105.16	105.24	102.62	109.95	106.48	102.64	110.09	105.43	106.71	107.31	110.6	110.54	108.26	99.849	103.69	104.16	100.92	110.08	109.89	105.86	103.65	104.19	107.95	103.87	100.34
96.28	97.882	101.91	101.05	101.7	95.676	99.59	104.46	102.53	94.944	100.22	102.12	90.998	98.747	104.74	98.771	103.78	104.04	102.47	105.01	99.002	104.88	93.056	95.127	97.249	102.42	97.648	104.32	102.47	96.39	107.69	102.29	97.487	97.229	101.65	100.9	101.24	98.373	96.622	100.31	101.06	100.75	104.95	98.285	98.664	95.76	99.92	99.506	97.571	100.64
97.89	100.71	101.25	101.79	96.412	100.72	103.75	103.27	105.57	105.35	107.32	97.855	105.13	95.357	97.67	103.43	96.889	100.05	101.12	101.59	107.01	103.87	103.45	100.95	96.92	97.694	100.84	104.04	99.892	102.7	100.25	102.06	104.98	104.01	101.63	101.9	101.68	104.15	98.705	101.12	100.16	94.398	97.506	106.54	99.208	97.375	98.645	105.37	98.84	99.108
113.15	104.68	107.73	110.86	114.56	111.87	111.77	106.32	109.63	106.86	107.91	110.8	109.14	111.74	108.58	110.65	109.37	108.9	105.71	115.71	108.62	119.24	105.25	113.28	107.21	106	109.85	111.62	112.13	110.66	109.45	109.05	109.6	104.89	108.48	108.6	110.98	110.97	107.25	103.57	108.75	115.26	104.13	103.08	107.14	110.62	111.78	113	110.28	112.31
105.45	112.33	102.77	102.56	100.2	103.91	105.57	105.03	106.86	105.47	107.47	108.83	109.16	101.27	103.6	101.28	103.76	109.62	109.71	107.57	102.53	104.17	108.3	107.36	106.42	105.14	115.75	103.13	106.08	106.52	104.96	109.05	104.34	101.04	107.45	104.64	108.69	107.01	97.533	104.51	107.06	104.16	103.25	105.54	102.17	104.37	107.48	110.89	105.35	109.38
110.24	102.54	107.09	109.76	107.88	100.08	103.12	100.65	107.02	109.05	106.22	96.916	108.29	104.86	107.65	106.98	105.51	103.11	105.42	106.38	104.79	103.54	104.21	107.91	102.15	101.57	104.28	103	105.24	108.81	105.67	101.47	109.02	109.42	104.84	100.95	109.49	105.03	102.78	105.37	102.43	105.08	108.38	110.63	109.04	102.04	109.82	110.71	103.05	100.76
100.07	104	111.37	106.3	112.26	104.37	114.75	107.57	103.77	106.81	110.34	108.31	106.76	112.78	111.99	102.82	103.43	109.13	109.17	112.29	110.68	101.73	106.69	103.85	109.7	104.1	105.98	105.14	110.04	100.39	104.23	104.94	104.13	104.75	106.43	110.03	98.06	107.28	103.59	105.06	101.16	99.318	96.645	113.06	116.34	97.243	109.12	102.37	103.38	109.99
96.969	101.64	94.816	100.58	98.389	99.185	100.09	93.637	104.86	101.14	101.23	101.73	96.151	95.515	97.563	102.52	97.061	97.295	99.14	100.22	101.18	96.117	98.624	100.72	103.56	97.608	97.824	95.549	103.38	100.84	98.965	97.594	99.459	102.42	96.591	102.71	100.25	97.887	97.701	98.596	104.61	102.21	100.89	99.748	110.45	101.64	107.16	102.48	101.2	94.288
120.83	114.81	117.92	126.45	117.66	120.41	115.48	120.99	123.88	119.38	119.05	116.42	124.45	112.11	119.81	116.94	117.23	118.94	114.37	115.22	121.74	116.01	126.37	115.9	118.1	121.08	118.04	117.96	122.51	114.08	122.22	117.78	118.57	121.94	120.73	117.59	118	117.03	114.81	123.66	119.94	121.17	121.01	117.82	115.41	116.6	104.77	119.22	119.88	111.9
118.09	110.58	121.24	117.53	119.17	118.92	114.5	116.48	116.91	115.38	113.6	113.26	116.25	121.36	115.34	120.52	120.33	120.76	120.19	123.01	111.97	122.63	116.83	111	111.04	118.33	122.22	116.77	120.07	119.34	124.08	120.11	123	114.35	120.02	119.62	120.91	112.41	118.58	115.24	120.61	122.1	119.1	116.36	120.48	108.98	108.09	122.29	111.97	117.45
109.87	112.54	97.771	105.56	113.95	104.09	106.69	103.45	111.17	105.23	106.81	101.5	103.52	108.03	100.68	100.15	109.8	112.04	104.88	103.75	105.77	109.46	105.75	107.83	99.446	105.86	105.14	109.58	105.38	103.5	104.8	101.23	112.25	104.72	105.61	107.62	106.59	103.35	112.14	103	111.5	105.06	106.5	103.83	108.46	110.14	110.59	101.21	107.37	97.71
105.21	105	104.86	97.912	105.89	108.59	111.69	109.2	104.04	109.54	104.18	107.77	103.42	101.59	103.77	104.58	106.58	108.1	107.05	101.19	99.839	105.16	103.32	103.98	108.47	100.55	103.72	106.56	110.78	99.168	103.1	101.3	103.76	108.88	102.01	108.21	103.85	104.87	106.51	96.18	107.92	111.84	104.19	108.11	105.4	105.79	107.12	109.1	110.55	107.55
115.27	113.87	108.33	112.17	112.4	110.22	104.62	114.11	118.18	110.66	115.65	104.87	113.45	113.43	105.87	109.92	109.93	111.71	112.08	105.85	117.84	116.22	113.7	108.93	106.03	119.81	113.33	105.57	106.63	107.02	113.78	113.88	114.46	112.53	112.82	112.53	111.31	107.36	115.43	108.58	108.42	112.2	111.23	110.83	104.38	108.15	110.44	106.47	108.81	113.21
103.83	100.62	102.35	102.39	107.72	103.29	106.33	101.98	110.96	103.69	103.48	105.64	106.64	104.42	103.1	111.59	106.42	104.04	102.22	108.23	99.001	107.89	103.11	98.605	104.13	102.4	103.53	102.56	107.28	101.23	103.92	107.61	104.6	104.71	110.84	99.453	105.17	108.56	103.17	104.59	101.4	104.08	100.8	108.01	102.02	107.16	105.26	106.18	104.51	106.43
98.238	101.1	109.98	102.55	93.88	100.28	103.16	98.678	103.95	99.275	107.42	97.305	96.549	102.67	93.11	97.1	102.44	94.417	105.19	99.153	103.57	104.7	95.697	101.76	99.481	103.18	97.067	104.69	99.543	96.407	102.14	96.225	102.64	101.16	100.82	98.671	96.07	99.428	104.57	103.82	97.756	102.33	98.975	101.81	104.81	101.91	104.85	103.41	101.09	94.618
118.08	115.84	121.02	113.18	111.21	113.76	124.65	118.26	117.94	117.81	116.16	119.51	117.18	116.15	119.83	112.7	117.04	116.09	117.76	113.05	113.53	117.1	115.36	114.64	122.75	116.81	112.44	115.69	118.84	119.25	117.37	115.96	119.01	115.48	119.06	122.89	117.65	117.35	119.58	112.84	117.67	113.63	118.04	118.23	123.74	115.59	113.74	120.97	121.44	114.78
111.97	108.94	109.73	110.99	113.1	109.13	118.71	108.34	106.71	109.63	113.36	114.19	116.86	113.72	113.61	115.24	114.11	115.91	117.88	113.99	113.18	117.15	116.98	121.32	109.02	107.34	113.07	108.31	112.98	109.4	119.62	107.9	111.82	114.79	114.15	109.99	109.22	113.4	108.65	107.64	113.87	109.16	116.36	112.19	113.06	112.57	112.04	111.79	118.39	117.23
102.21	108.22	106.74	110.34	104.12	103.83	105.36	107.1	109.45	104.42	108.01	107.23	104.43	109.77	106.99	107.66	107.69	105.98	104.56	102.6	104.61	111.07	104.68	104.56	107.09	107.01	97.909	108.32	103.67	106.72	103.01	109.03	104.58	103.84	105.29	108.71	101.38	106.06	105.4	111.53	107.96	103.53	111.51	116.34	107.96	106.16	105.92	104.82	100.14	110.42
106.25	109.08	102.2	108.11	109.58	113.09	115.65	105.42	115.86	105.51	110.09	113.16	113.86	117.54	109.14	114.46	111.07	108.98	109.08	111.68	120.25	109.02	108.94	112.65	111.51	109.93	105.51	104.65	108.01	104.73	107.46	109.77	105.68	108.59	109.83	111.23	107.49	107.68	108.85	110.39	109.67	118.94	107.11	108.39	110.95	109.63	110.07	113.08	108.85	107.34
97.547	96.333	103.45	96.254	99.857	99.542	93.537	101.45	99.882	96.589	98.228	101.79	98.804	103.11	99.296	101.98	104.6	98.838	92.255	97.298	100.77	98.423	97.727	101.8	97.799	99.148	95.343	101.06	95.776	99.098	100.61	99.748	103.3	100.51	98.98	98.337	100.45	99.36	100.49	103.03	95.704	97.204	97.321	99.738	99.206	93.6	92.393	100.47	104.25	99.612
112.77	117.59	118.52	116.69	110.06	117.77	117.86	121.73	115.45	120.06	117.57	116.94	112.9	117.67	116.19	111.59	118.41	115.74	119.44	115.66	118.68	121.02	113.96	114.46	112.58	115.81	119.56	112.24	122.73	113.65	115.45	119.67	118	118.94	118.64	116.49	121.29	113.88	115.27	112.57	116.57	120.68	119.04	116.03	117.95	113.19	107.48	120.22	117.63	115.76
124.95	112.65	116.76	124.69	115.05	115.3	116.59	116.86	113.64	117.28	119.66	116.29	117.92	120.72	115.24	123.35	115.92	116.32	121.35	114.53	117.91	118.74	114.6	117.02	118.93	121.65	120.26	120	116.19	111.48	118.07	120.42	117.63	114.59	113.49	124.66	123.67	121.22	121.22	116.08	115.18	118.96	120.71	123.22	115.7	118.44	115.75	115.83	119.92	119.04
111.97	110.83	113.4	109.02	113.97	113.99	118.85	120.1	114.42	113.87	109.4	109.24	107.74	113.69	108.58	111.27	114.01	116.43	110.16	115.46	110.46	109.53	117.79	102.54	112.06	110.21	106.37	112.95	117.89	112.05	107.42	108.25	110.99	112.81	117.17	105.38	114.76	111.83	113.73	114.52	114.42	107.52	115.58	109.22	107.79	115.07	117.63	111.7	111.45	106.17
104.16	114.67	108.46	107.77	102.3	106.97	106.37	103.47	110.49	108.68	102.78	105.69	102.68	102.07	114.87	109.1	107.41	109.54	112.71	103.42	102.92	107.23	106.04	107.97	108.66	114.82	105.55	97.84	103.85	103.49	110.25	104.4	101.23	99.41	106.12	103.62	109.9	108.17	113.28	99.526	108.46	107.65	102.04	104.79	107.72	107.44	99.73	105.31	108.28	105.81
101.24	105.98	110.85	103.03	107.67	105.46	104.06	103.72	105.25	102.47	105.31	104.18	102.94	103.28	106.19	99.699	101.69	105.96	104.57	107.25	110.85	102.9	109.54	103.66	108.51	107.29	112.85	104.77	108.72	98.28	107.75	110.32	114.88	108.98	106.57	103.93	110.91	102.31	112.65	101.93	109.73	111.61	106.9	108.62	105.84	108.88	105.82	109.92	102.1	103.76
104.69	109.41	106.54	106.09	101.42	110.01	102.68	106.8	108.33	104.31	104.19	102.21	106.77	104.45	105.26	108.92	110.83	107.63	111.78	104.75	105.83	103.43	109.31	103.88	106.2	108.67	103.79	102.96	108.1	99.082	110.48	112.09	103.4	107.74	104.78	111.5	107.63	110.01	105.63	99.106	104.9	108.59	100.01	104.19	105.44	108.38	106.88	105.34	111.67	109.48
111.05	101.5	106.49	105.18	112.14	105.65	111.32	103.53	109.68	105.61	105.14	106.14	102.09	110.52	95.795	111.64	99.155	112.3	107.52	108	105.24	99.497	103.61	103.26	106.43	105.34	110.24	101.4	108.94	109.54	104.92	100.73	105.35	106.1	105.56	101.61	110.67	106.98	103.59	108.8	102.29	105.35	107.26	106.94	101.3	111.61	102.79	107.25	113.86	103.1
102.16	96.88	100.64	104.44	102.68	102.94	97.694	102.28	99.718	94.003	98.067	94.969	104.82	97.415	100.49	100.07	92.97	102.74	101.22	101.65	98.513	96.937	98.359	102.87	101.69	95.875	102.51	101.81	106.47	97.695	96.731	102.94	102.95	98.568	95.69	104.03	99.601	104.12	100.02	98.666	100.71	104.84	104.67	97.584	101.89	104.97	101.34	101.8	96.8	106.04
115.08	115.27	111.18	113.26	110.02	111.63	116.76	111.34	113.2	108.14	118.9	111.95	109.14	111.67	108.25	117.05	111.42	113.84	105.03	107.76	111.16	107.45	107.48	107.7	115.06	115.82	108.18	105.38	118.03	109.27	109.76	111.02	111	111.21	112.24	111.05	108.74	104.72	108.77	116.88	108.43	112.84	108.84	114.74	114.38	108.7	112.84	118.27	111.12	105.24
102.51	102.63	104.45	104.82	106.66	103.8	106.91	108.46	102.53	103.1	100.95	104.21	105.76	106.13	107.42	101.53	107.97	108.59	102.51	105.28	106.82	102.41	102.38	109.17	110.58	108.95	101.39	103.49	105.83	102.89	108.43	101.16	102.89	103.46	106.04	98.165	111.75	111.41	103.17	109.51	103.48	103.07	108.59	106.02	103.24	103.58	105.59	106.46	106.9	100.03
103.55	104.68	105.19	98.026	98.853	103.97	106.21	101.95	96.848	106.46	105.19	106.06	105.17	102.19	101.03	101.47	106.58	104.78	99.036	105.82	101.4	103.77	107.87	112.46	105.48	105.75	100.03	106.06	110.04	103.23	102.41	114.77	98.973	101.53	104.18	105.2	101.66	107.71	108.78	100.66	103.76	101.33	106.56	110.57	102.3	99.787	102.79	111.08	101	108.99
113.39	105.28	111.67	110.2	113.1	113.55	108.44	113.52	114.24	110.81	113.22	108.96	107.36	110.9	109.45	112.55	111.06	112.73	104.33	112.58	110.36	113.02	108.73	112.51	107.29	113.49	111.73	113.38	114.22	116	111.88	111.07	111.35	110.15	113.02	113.59	107.07	109.35	116.59	108.58	109.19	112.72	114.91	114.24	116.83	114.22	111.66	116.44	110.36	111.87
114.67	108.52	114.06	108.41	109.4	110.02	112.27	111.94	112.84	111.58	112.89	112.85	117.2	111.6	117.63	111.58	110.3	112.52	114.65	110.87	111.34	114.53	110.1	111.37	105.98	116.06	120.25	106.68	115.66	111.75	115.33	108.77	108.29	105.26	111.55	110.06	111.33	111.9	117.78	105.05	112.47	107.91	103.39	107.58	117.31	110.4	110.41	108.64	108.82	110.77
106.12	110.98	109.28	112.2	116.82	114.37	114.81	114.86	110.98	110.6	105.26	111.21	111.3	112.04	113.33	117.73	112.47	115.35	109.79	110.57	109.9	112.18	109.73	109.89	111.12	115.86	115.09	114.61	109.33	109.76	106.74	117.36	111.87	110.57	112.14	116.71	113.39	105.56	108.72	115.19	113.85	112.22	111.4	118.53	110.11	118.27	108.99	108.34	108.15	112.64
111.55	103.57	116.02	114.05	109.75	114.63	114.27	106.25	112.08	109.79	116.06	119.57	113	110.23	106.4	110.24	109.34	112.89	110.63	109.87	111.46	110.65	112.54	107.8	102.75	109.62	108.69	113.5	115.39	114.18	108.39	111.43	113.83	112.94	116.66	110.95	114.01	113.85	104.26	109.37	115.78	111.19	114.34	113.46	112.37	110.51	111.34	119.28	110.48	109.95
98.999	106.45	102.64	104.09	111.35	104.88	103.78	108.87	110.63	104.63	104.2	107.24	106.6	108.54	107.01	107.48	104.13	104.92	103.21	105.17	106.62	105.47	105.15	106.45	105.31	102.01	104.46	107.95	107.02	109.41	113.37	98.884	106.97	108.45	107.23	102.38	109.21	107.66	104.12	107.31	103.55	112.8	108.72	112.69	110.5	101.55	105.2	107.03	104.51	105.9
104.53	103.52	98.702	99.84	102.6	97.388	100.43	104.81	94.82	97.683	102.4	100.14	92.856	95.401	99.734	96.874	104.71	101.93	100.94	103	101.19	100.34	100.73	102.03	100.17	97.482	96.786	103.44	100.19	98.363	95.054	96.73	105.59	100.65	96.822	103.4	99.841	105.86	97.035	104.95	106.01	96.611	98.526	101.44	103.3	93.587	97.804	99.888	100.51	104.21
105.59	102.37	99.231	99.893	101.68	98.232	104.72	99.626	94.602	106.36	99.315	98.711	105.81	103.39	101.7	93.995	103.17	103.38	97.781	107.6	106.27	100.53	103.98	105.8	101.44	99.999	99.157	102.85	97.941	96.141	95.278	97.312	102.98	102.25	103.97	96.639	96.374	99.07	100.52	101.72	105.03	102.55	103.57	104	101.91	98.369	105.17	99.214	104.11	103.04
109.69	103.38	117.18	108.29	114.55	105.4	111.6	115.3	112.6	110.32	106.38	110.91	107.34	112.81	109.57	120.79	110.37	105.07	110.05	110.42	104.97	106.14	111.29	109.36	105.25	113.05	113.34	109.03	111.05	111.45	110.25	112.41	104.35	108.52	110.42	108.68	120.36	106.12	112.59	113.16	114.29	112.61	104.99	100.3	112.98	112.78	112.82	106.49	106.17	114.52
105.48	112.72	101.61	101.67	104.93	107.02	111.94	104.87	107.75	111.19	106.91	110.83	107.1	104.53	107.84	106.16	103.58	104.65	103.75	101.65	107.66	107.85	103.53	105.92	107.43	102.95	111.33	107.33	103.52	105.43	109.44	112.82	107.25	113.36	108.34	110.86	104.82	105.16	107.81	101.5	104.7	99.722	103.05	103.51	106.19	100.63	104.5	107.56	106.14	112.09
103.15	107.38	111.85	107.31	115.95	116.02	104.65	112.82	111.52	107.88	102.83	109.44	107.13	112.88	114.09	110.82	109.96	108.44	102.22	108.2	108.46	116.73	102.36	113.78	103.09	107.53	111.49	106.66	113.37	113.52	110.74	115.6	114.06	105.07	109.7	114.07	108.22	108.69	107.28	112.77	114	112.04	107.61	106.62	111.6	108.83	109.03	105.63	106.57	108.37
111.05	105.39	101.79	103.29	103.99	109.98	110.23	108.6	106.83	104.04	106.34	105.67	106.45	107.34	109.23	110.41	103.91	104.51	115.81	108.53	108.89	105.74	115.7	106.35	107.22	111.88	105.09	106.26	105.97	99.88	106.51	110.19	104.7	113.86	106.67	105.93	103.3	105.23	104.92	106.09	105.79	108.41	106.74	108.73	105.43	110.77	103.79	100.88	108.96	110.26
95.912	98.131	102.7	100.87	99.677	96.273	96.747	103.89	105.33	100.43	98.779	99.361	102.49	100.87	100.92	100.78	98.537	105.86	105.71	102	102.23	105.94	103.78	96.497	99.916	100.54	100.74	99.311	103.07	99.172	105.77	96.46	105.62	105.35	101.31	100.98	98.894	93.912	100.03	102.06	98.112	109.22	105.55	99.809	101.32	104.37	105.52	97.397	98.459	101.85
[truncated: 800 more rows]
[truncated: 150 more columns]
