# Supplementary material for: Genetic dissection of main and epistatic effects of QTL based on augmented triple test cross design
Source: PLoS One. 2017 Dec 14;12(12):e0189054. doi: 10.1371/journal.pone.0189054 (PMC5730204; doi:10.1371/journal.pone.0189054)
Supplement: S8 Supporting Information — (ZIP) [file pone.0189054.s008.zip › z4_1950_0.2_5.csv]

115.15	121.4	117.67	114.42	108.11	109.96	119.82	125.26	111.66	115.78	118.24	116.22	117.89	107.82	117.13	103.73	116.35	111.47	121.91	111.98	116.48	111.61	118.03	112.28	119.92	113.4	117.61	115.31	118.94	115.08	120.85	117.01	110.04	116.95	120.77	116.5	104.12	115.98	123.95	121.93	120.35	115.21	109.3	120.77	107.42	120.21	105.52	114.88	109.59	116.7
113.1	108.14	105.4	118.8	113.58	106.48	102.48	109.09	114.39	111.73	115.58	110.46	102.71	115.31	103.83	114.84	121.96	110.24	107.62	107.83	108.35	109.03	111.23	115.37	112.98	111.87	116.74	112.4	106.45	104.6	114.54	113	112.56	100.66	113.85	106.83	108.89	106.93	119.73	114.87	113.1	107.82	110.99	107.37	115.9	108.44	113.93	118.21	104.51	118.11
113.57	107.03	111.25	109.29	119.95	112.68	108.83	121.17	109.49	104.86	107.63	111.29	111.14	108.57	106.26	118.13	109.57	103.87	110.6	119.54	112.68	114.54	109.9	114.71	112.66	100.92	113.5	113.67	112.58	109.78	115.69	112.66	106.99	111.63	107.87	113.56	116.44	115.23	108.74	110.87	103.93	100.35	112.09	117.93	116.77	102.84	113.65	110.19	108.61	108.51
99.225	102.31	115.91	106.23	111.61	106.98	98.655	98.873	101.64	112.24	105.26	98.158	101.29	109.46	99.156	108.85	103.76	103.89	107.9	95.339	113.21	106.73	105.57	103.59	98.859	102.88	111.18	101.68	97.089	108.5	109.37	103.51	103.21	106.45	104.66	106.16	110.13	104.04	104.84	106.14	105.15	100.11	110.16	101.85	98.164	107.07	99.718	96.864	108.35	104.16
102.96	98.935	104.63	107.13	100.32	104.4	104.61	104.98	103.64	108.07	109.45	105.79	105.2	102.51	103.13	112.15	100.09	113.58	110.86	109.2	99.389	108.51	109.92	104.47	104.3	104.36	110.36	111.19	108.72	115.83	109.18	99.605	107.35	96.995	108.55	101	104.6	113.15	109.24	105.85	112.81	104.44	109.56	113.05	116.1	108.09	97.857	103.28	112.79	104.9
101.87	108.36	107.06	110.4	106.4	109.48	99.332	106.12	105.79	97.857	99.722	97.93	100.36	101.18	105.87	102.76	108.26	109.37	104.48	102.22	112.41	103.82	103.55	95.622	104.28	116.63	108.69	95.394	99.415	109.51	102.68	111.35	95.939	100.21	104.22	102.52	106.38	98.411	103.74	103.12	107.78	109.17	120.06	106.83	102.79	106.87	98.915	107.58	110.25	94.82
104.21	105.68	102.34	98.203	106.03	104.15	99.831	102.31	103.21	110.78	94.54	104.6	99.329	99.672	105.49	101.37	104.36	93.183	99.374	102.25	104.55	102.44	102.28	111.18	102.39	100.11	98.366	98.218	93.552	102.29	102.17	107.79	96.676	108.44	111.23	98.666	105.33	105.01	95.639	88.869	100.82	102.77	98.341	102.81	98.553	106.84	90.758	108.67	105.52	99.689
109.18	107.36	99.216	105.57	100.66	104.1	105.86	107.31	110.97	105.5	108.07	103.71	105.63	106.04	104	109.75	111.42	105.44	102.19	108.27	109.7	102	105.19	109.66	108.33	105.46	102.22	93.006	100.69	107.31	96.818	102.87	102.22	111.29	102.61	105.78	113.04	111.47	100.73	107.47	113.81	96.477	96.157	99.846	106.8	109	107.68	106.97	116.84	103.38
101.62	100.84	104.18	100.65	104.97	101.19	102.3	108.66	112.97	111.82	107.41	101.03	103.78	106.03	112.45	94.056	114.66	95.894	109.16	109.63	102.35	106.14	97.418	105.93	105.05	108.01	105.66	105.37	104.8	104.9	106.77	107.19	111.05	115.47	105.35	100.79	103.09	103.86	103.15	100.73	103.55	104.65	103.88	104.95	99.753	99.026	109.04	92.016	103.34	101.04
114.52	122.04	110.05	115.77	119.45	121.95	119.51	124.95	113.4	114.2	118.89	126.75	128.29	122.65	120.05	121.24	126.78	124.15	128.71	115.12	109.62	110.27	128.29	106.8	119.21	124.58	113.86	115.1	113.56	120.12	119.43	126.64	119.2	114.25	118.65	112.96	123.99	122.79	112.34	120.97	125.18	122.11	123.94	120.01	106.76	123.25	120.3	117.07	124.67	119.59
104.75	104.46	106.65	107.77	106.04	102.36	102.81	99.973	95.187	106.13	94.982	102.15	104.16	101.25	103.1	105.1	107.81	104.75	94.274	106.3	101.42	103.42	100.27	98.536	101.53	98.047	105.35	95.83	102.55	99.75	101.47	98.184	87.454	101.04	95.423	101.99	107.6	102.21	105.81	98.758	98.989	102.35	103.62	99.05	92.788	97.335	104.52	100.37	99.557	104.69
103.45	94.237	100.08	101.47	97.367	101.23	101.82	98.049	97.058	97.034	96.884	101.64	101.26	104.75	103.37	104.06	109.21	101.36	95.759	100.47	95.935	100.93	101.29	102.28	98.993	101.38	91.904	97.156	98.114	98.65	101.4	96.263	94.966	102.08	96.413	96.378	99.005	100.97	103.08	97.8	100.11	103.63	99.916	108.96	101.41	103.55	96.949	92.975	92.442	103.51
110.57	119.26	110.42	117.26	112.11	107.93	110.43	106.34	118.18	111.49	118.38	113.82	110.35	111.61	107.97	116.5	106.66	105.8	116.74	108.98	114.18	115.83	107.16	108.98	106.86	99	109.85	104.08	105.69	112.6	112.19	118.51	114.97	119.53	108.78	113.16	107.48	111.22	121.45	118.5	104.35	123.85	113.07	113.56	118.12	119.29	113.68	106.3	107.06	115
111.97	99.663	93.443	95.902	97.575	103.88	90.413	102.11	98.37	104.34	96.521	94.894	100.08	103.86	106.8	96.837	108.08	98.131	102.8	100.37	96.872	103.98	107.1	95.446	100.97	103.45	100.44	101.7	114.57	104.05	90.007	97.016	99.336	91.617	97.863	111.23	98.152	91.854	104.36	97.978	107.81	112.01	104.29	100.06	108.72	91.21	105.45	100.21	96.856	96.801
125.75	124.86	123.41	114.35	118.74	117.52	116.15	124.28	126.03	112.86	125.78	124.32	116.72	128.84	118.05	117.81	117.06	120.19	128.36	120.28	120.44	125.37	123.69	120.21	116.1	110.99	114.63	121.38	122.09	112.49	110.73	114.5	121.15	121.85	120.98	120.46	117.42	116.5	120.7	116.51	116.62	116.55	123.04	121.98	118.22	116.97	115.74	118.91	117.4	116.86
102.53	103.82	110.2	98.982	114.31	102.29	113.06	111.81	114.03	112.32	116.2	113.52	103.02	93.404	104.14	103.32	113.37	102.69	100.14	113.21	109.85	97.672	108.87	104.42	107.29	108.5	103.62	104.25	111.17	104.8	106.71	108.4	102.41	89.786	97.568	104.72	110.51	117.69	103.6	108.26	111.14	101.33	102.45	98.713	109.64	102.18	107.95	109.29	105.26	105.87
109.59	106.14	106.63	111.85	109.16	109.61	112.35	117.06	110.44	107.29	107.51	114.36	110.12	109.17	107.43	115.62	110.6	105.9	115.52	114.32	112.74	115.12	114.27	115.9	107.33	106.02	112.91	107.2	106.93	105.36	124.72	111.16	112.29	118.15	108.64	107.03	105.49	104.37	110.63	123.01	108.71	101.94	119.66	113.4	110.12	99.62	109.68	106.8	109.69	108.66
116.96	114.34	102.82	108.89	116.41	116.25	112.05	114.1	114.04	112.61	108.95	115.79	100.81	116.7	100.32	114.72	110.74	107.02	107.61	118.83	115.21	115.24	114.27	115.22	109.34	103.79	112.75	106.27	106.89	121.99	116.58	116.34	115.37	112.06	116.95	118.68	113.97	109.25	116.1	110.75	114.51	123.36	119.96	114.3	104.82	114.56	116.66	109.87	109.88	118.33
108.65	106.87	118.5	107.25	102.32	117.35	97.929	106.42	110.7	101.37	101.68	111.8	107.48	107.76	110.61	107.74	102.23	102.36	96.259	104.08	103.69	109.15	112.38	100.89	105.93	108.74	101.01	106.32	95.558	115.14	108.86	105.45	94.968	98.879	108.22	101.53	91.997	107.05	107.26	103.93	106.22	113.21	99.516	101.27	101.11	111.85	99.896	109.73	95.963	108.28
113.91	121.03	107.13	116.03	105.65	107.4	106.4	109.5	109.99	108.35	115.47	113.1	108.24	100.97	106.52	113.53	105.89	113.53	106.92	113.9	114.8	112.77	105.6	105.57	110.61	104.18	102.88	103.15	109.12	105.49	104.39	108.83	103.73	104.01	108.44	99.309	101.52	114.17	109.05	103.64	121.29	109.13	106.42	99.883	105.45	114.77	112.89	114.99	106.26	111.05
102.24	100.07	108.97	98.771	98.101	107.8	95.975	104.28	96.787	119.56	111.87	94.824	101.87	105.34	97.075	109.42	104.06	109.81	111.39	111.66	95.2	104.77	107.35	113.52	106.69	103.35	103.09	105.44	98.485	104.52	102.42	102.46	98.062	103.77	107.5	108.01	107.88	103.53	88.291	104.17	103.23	103.7	107.3	102.59	105.45	100.11	109.42	106.8	105.78	99.147
109.29	103.65	101.13	112.91	108.33	113.87	114.45	95.219	100.72	112.74	109.53	121.59	113.01	109.31	106.15	114.77	113.62	111.82	110.42	107.3	107.38	106.49	103.98	122.37	106.86	123.04	115.44	111.39	110.97	109.74	113.16	110.88	103.41	108.04	106.76	112.21	108.74	112.69	113.95	103.75	112.56	109.27	111.47	108.05	99.157	114.51	111.53	116.63	107.61	110.68
105.4	105.04	108.11	122.25	119.22	108.29	106.36	114.1	107.35	106.52	112.81	119.6	110.92	121.63	105.41	119.3	111.59	105.22	106.53	116.45	116.83	118.11	107.02	123.59	115.09	113.39	113	117.22	107.84	119.46	111.61	111.94	108.8	107.93	112.62	112.21	123.65	111.58	99.018	105.45	109.67	109.33	121.23	112.29	117.58	108.99	113.28	107.53	110.91	112.23
110.88	99.756	119.94	108.13	96.912	113.11	108.92	106	102.02	102.06	107.27	115.7	111.3	105.79	100.28	102.63	106.51	108.27	105.17	111.73	107.5	101.17	108.2	110.49	102.29	98.019	94.8	113.93	105.57	103.72	94.306	106.93	112.42	101.81	94.71	104.8	107.83	89.811	107	106.22	112.64	104.33	110.71	100.56	101.65	109.11	104.07	110.3	102.72	110.45
95.467	109.1	100.12	108.36	103.93	105.95	101.31	96.226	102.56	108.49	109.83	106	94.841	102.99	114.14	101.53	102.16	100.02	109.89	101.6	104.68	110.36	115.32	107.4	101.03	112.25	107.99	101.41	104.06	105.95	106.16	104.84	102.57	100.8	107.22	108.57	109.01	114.66	105.77	110.62	100.29	106.12	107.04	99.15	118.99	102.95	108.47	113.48	105.96	114.89
101.01	107.11	107.92	109.32	96.468	104.3	106.06	97.866	108.71	96.246	112.08	109.36	103.24	105.67	106.8	107.02	112.07	111.75	99.609	98.278	113.27	101.56	111.05	104.82	111.2	102.83	98.047	105.56	110.12	110.09	107.21	105.36	100.29	109.75	101.98	106.53	101.71	112.59	97.598	100.5	101.14	102.23	108.43	107.42	105.65	101.48	102.61	105.88	104.96	111.6
107.39	107.41	100.84	113.16	104.97	112.2	98.772	115.21	107.68	105.05	110.6	103.37	108.37	111.44	110.34	115.13	104.67	108.87	114.51	110.21	112.08	110.49	109.65	102.79	109.33	109.22	104.42	112.79	102.88	112.21	106.62	106.07	110.24	99.937	106.69	111.48	100.79	105.71	110.21	113.72	95.343	104.98	105.12	108.77	103.82	101.99	103.06	110.77	107.88	103.3
101.5	109.97	104.31	95.61	102.83	102.24	105.47	105.66	102.6	89.727	99.856	102.56	101.45	99.645	103.92	92.563	106.57	94.199	97.378	101.8	103.57	101.5	99.305	111.71	101.19	103.59	100.13	107.85	98.879	99.035	98.395	102.96	95.511	99.009	100.58	93.751	87.885	103.07	106.3	105.42	97.896	103.63	105.6	95.824	95.392	97.698	91.654	99.128	103.83	102.67
111	105.92	100.46	107.22	113.07	111.73	106.8	107.74	108	101.64	93.352	115.12	107.42	105.5	98.798	104.38	109.91	113.94	104.14	107.5	104.92	106.71	101.48	104.09	105.31	106.06	100.94	112	105.87	103.43	98.997	106.56	109.82	102.53	108.1	104.18	112.85	108.55	104.68	107.28	105.68	105.43	105.66	109.22	110.2	104.33	102.77	104.78	105.01	106.17
111.95	111.44	107.81	105.49	107	102.86	102.09	106.56	107.89	96.711	111.29	104.85	111.87	111.04	110.51	104.13	107.46	109.74	103.38	103.72	111.53	95.484	106.53	108.96	96.001	106.8	103.8	104.34	108.27	98.932	99.965	108.3	104.01	103.35	101.87	113.98	104.68	111.74	97.854	109	100.62	110.06	105.86	104.23	105.9	114.25	103.76	107.38	106.51	103.2
104.77	114.87	116.39	111.4	119.85	108.04	120.49	104.48	112.32	106.85	109.65	115.34	114.2	112.98	105.06	110.78	114.29	110.23	108.45	112.27	111.85	107.92	114.41	104.33	115.71	109.05	109.16	105.83	108.95	107.16	110.1	110	119.86	101.63	109.57	117.21	109.24	113.16	107.57	101.12	105.24	108.21	116.16	102.37	107.91	100.51	110.03	97.223	98.454	109.58
100.86	98.84	107.19	101.5	97.069	109.83	105.06	108.99	106.87	99.02	108.15	104.1	115.16	106.79	93.525	105.41	107.7	111.21	107.92	107.19	103.45	103.04	101.07	100.49	105.99	97.73	105.18	105.94	108.14	98.815	99.304	104.53	107.41	100.76	107.23	102.47	100.51	109.43	100.8	104.23	99.79	107.53	94.555	105.14	101.46	106.18	100.23	106.22	106.72	111.31
102.94	108.58	89.262	101.06	105.8	101.59	107.15	104.64	102.78	109.12	114.88	105.89	108.58	102.62	105.04	109.69	108.69	109.04	106.92	108.52	106.58	106.96	116.82	102.32	103.63	112.56	101.41	109.4	111.85	107.78	110.56	107.54	109.38	101.79	110.48	100.01	104.26	106.13	106.15	104.29	106.87	101.71	97.8	109.29	111.99	104.14	100.42	95.307	108.18	110.7
104.33	103.13	109.72	102	102.16	88.843	113.12	92.923	112.58	99.399	111.36	113.97	107.24	107.68	102.78	103.81	103.01	106.07	103.09	110.37	109.16	98.834	107.72	108.78	98.385	104.78	114.47	106.3	108.87	97.536	104.58	103.42	119.77	108.03	96.654	106.47	100.99	105.62	108.68	101.56	107.6	111.94	102.36	102.56	108.58	110.03	108.39	97.361	102.57	101.47
112.71	107.8	100.1	107.11	103.67	98.801	105.63	109.17	109.98	107.1	107.11	101.02	101.77	108.06	110.01	109.42	115.39	110.21	101.03	113.22	105.27	103.1	109.2	101.99	108.56	105.16	107.81	116.92	102.83	99.466	117.21	104.27	102.59	112.19	110.81	109.27	98.651	107.2	102.39	98.437	97.289	103.7	102.57	111.84	99.11	101.07	97.066	109.86	109.52	108.34
102.03	97.416	91.83	108.4	99.987	105.75	104.51	102.8	104.88	98.298	106.69	102.56	100.15	96.427	94.786	99.792	100.31	91.906	106.61	99.005	99.999	109.96	96.546	101.47	93.812	106.67	96.117	103.7	104.87	101.44	103.56	101.93	89.631	96.964	94.328	102.1	101.8	96.069	108.52	99.863	101.44	91.85	101.3	99.575	103.52	108.19	99.538	94.412	102.65	99.022
98.65	100.02	101.8	106.51	102.77	96.843	102.08	108.32	102.93	103.57	97.085	97.618	104.86	100.14	107.12	98.503	102.1	103.96	91.453	97.26	108.02	97.374	94.222	113.75	100.08	102.72	93.996	111.04	103.47	101.71	90.426	105.74	98.91	105.89	107.16	98.636	92.621	96.502	100.52	96.881	105.64	98.518	100.93	106.46	94.397	103.49	97.071	104.38	102.94	102.9
108.86	118.85	118.84	107.9	114.23	114.02	112.5	123.1	109.21	110.3	113.85	110.54	115.57	117.18	123.83	124.2	126.07	122.09	118.45	114.4	116.3	125.49	115.03	110.51	111.06	117.12	109.75	115.02	125.18	122.74	115.41	124.11	119.74	123.53	119.1	114.3	121.73	122.06	106.51	118.36	116.89	111.33	114.98	125.54	114.18	109.44	117.13	116.05	116.87	111.4
112.69	116.08	113.28	111.74	104.44	103.69	110.65	107.76	122.64	110.33	115.42	116.32	118.85	107.18	103.6	116.66	118.08	103.55	107.96	110.04	106.99	109.13	107.29	110.47	107.3	112.02	115.28	115.89	113.03	117.9	110.41	117.52	103.59	108.79	102.42	108.89	112.86	110.18	117.23	109.58	114.59	115.21	112.65	113.77	112.48	111.13	115.02	107.3	117.26	103.45
106.49	118.14	111.53	105.58	105.91	109.06	104.47	104.52	116.22	114.17	100.88	108.16	113.16	115.15	106.67	126.09	114.98	109.11	109.03	118.68	114.12	117.27	116.59	116.35	106.83	104.41	121.14	114.26	110.41	103.96	111.5	110.54	120.51	106.64	115.14	112.36	116.47	103.1	102.3	109.56	108.46	106.94	106.65	99.327	107.09	108.84	102.37	105.94	104.74	113.53
96.392	89.735	104.76	92.985	105.19	99.948	98.499	106.61	103.06	101.69	99.4	97.1	101.94	97.51	95.974	100.45	102.74	108.45	98.952	90.75	98.35	104.64	95.862	105.06	90.366	96.438	98.999	98.247	94.664	101.52	94.679	101.21	100.9	105.04	104.58	114.11	97.538	99.899	102.02	102.21	106.83	94.183	101.42	105.57	99.414	107.3	98.254	105.01	103.01	87.908
110.76	101.37	113.76	108.54	106.3	111.59	117.13	119.81	106.97	110.57	104.42	117.81	105.72	111.49	119.47	109.86	109.01	110.64	119.97	108.68	116.03	114.16	103.41	115.09	112.76	110.79	114.96	116.24	108.51	113.42	112.83	116.91	109.95	104.68	112.57	110.57	112.07	114.68	112.22	106.97	106.87	120.52	111.59	110.73	107.45	113.51	115.69	102.99	116.31	109.59
107.46	111.04	104.58	109.47	102.7	114.89	95.991	107.98	101.66	115.2	103.15	106.53	104.82	106	97.835	109.02	100.27	104.02	98.578	106.4	104.69	98.37	109.35	102.35	108.63	93.663	108.09	97.867	109.05	103.34	99.866	105.19	95.05	107.44	100.96	98.409	92.98	105.61	107.07	108.16	112.95	105.58	109.58	107.35	99.393	101.07	95.32	105.9	100.74	102.85
110.89	115.4	117.19	103.69	105.66	116.88	122.41	111.08	102.63	105.53	118.98	110.28	107.79	113.56	109.39	116.02	118.79	109.46	102.15	106.94	116.38	116.9	112.6	109.7	107.5	109.72	113.11	115.09	112.11	120.69	123.64	109.05	107.2	114.39	110.78	117.29	113.31	110.93	118.48	111.87	120.06	108.96	109.02	115.61	106.06	110.85	109.66	123.38	116.06	111.39
107.54	106.08	100.82	109.82	106.57	110.24	97.822	103.8	111.14	111.57	97.937	107.18	106.8	109.01	99.555	103.24	105.5	113.54	106.07	111.28	109.27	106.63	111.58	108.47	94.897	107.96	105.88	117.34	101.12	106.13	109.67	109.38	112.95	108.23	113.26	109.38	109.07	97.401	103.24	115.85	109.29	105.67	107.56	113.07	98.858	107.06	104.6	112.84	111.21	113.63
116.26	106.83	106.01	109.84	103.49	107.91	117.75	110.95	108.24	100.95	109.12	108.59	105.87	114.2	97.082	107.27	108.94	109.95	103.93	110.09	108.46	101.69	106.67	113.5	103.72	116.3	110.21	111.21	101.72	101.75	99.077	108.08	112.37	117.8	103.55	100.6	111.42	108.76	104.44	102.17	107.96	108.97	109.91	98.987	101.39	111.17	108.74	103.66	101.99	108.75
105.48	119.62	119.3	106.75	117.72	118.26	108.2	118.61	114.19	112.8	112.11	107.3	112.67	119.11	110.84	112.01	95.321	116.18	110.56	112.22	110.16	116.84	120.95	116.53	108.96	115.21	115.45	112.73	101.28	102.13	107.51	110.74	113.62	116.37	109.07	114.73	101.23	117.1	102.22	109.54	104.93	111.47	115.68	110.83	111.76	114.46	105.66	111.67	118.02	111.05
108.42	117.56	113.97	117.03	107.32	103.73	110.83	111.61	114.82	110.06	108.47	111.48	105.69	110.76	111.57	109.07	119.16	122.86	116.91	110.57	117.9	115.65	109.38	100.43	113.2	111.82	109.34	113.57	114.88	112.81	110.78	113.39	109.77	109.91	106.13	103.53	108.65	118.92	114.1	118.78	114.54	119.65	110.56	106.48	106.63	100.41	108.08	119.44	116.08	120.18
107.27	115.7	112.5	116.12	108.49	119.9	114.54	119.66	117.06	116.39	119.78	110.73	115.05	111	109	112.49	110.15	101.29	113.55	109.81	114.78	111.93	114.07	115.97	101.83	106.69	109.16	112.18	106.71	104.98	121.41	116.84	113.36	107.94	112.28	109.95	111.59	113.07	117.07	117.54	112.18	105.69	113.22	110.7	106.47	101.9	116.83	115.08	115.92	118.5
104.65	106.42	103.03	106.14	114.06	104.32	106.54	112.49	109.69	103.84	108.2	100.69	117.27	100.62	102.15	116.5	113.87	104.17	102.21	92.279	107.1	108.49	100.13	105.72	110.27	100.8	105.24	106.3	96.699	108.55	101.36	105.55	102.87	103.92	104.05	99.285	95.958	93.838	114.72	97.664	112.4	100.41	99.523	98.926	112.76	106.99	109.35	100.82	109.37	109.06
100.44	100.39	102.78	97.179	97.521	104.34	106.12	92.485	97.276	102.08	97.467	98.802	97.425	98.698	101.17	93.775	103.55	98.969	101.32	96.525	100.79	106.09	104.76	104.57	106.25	89.345	98.752	98.652	97.148	102.71	95.984	98.189	95.431	100.69	106.34	106.1	96.675	97.821	98.075	108.3	103.17	108.03	103.44	103.32	103.09	94.863	102.93	101.02	105.68	98.266
97.493	109.52	106.79	101.56	101.14	109.36	106.56	112.34	115.85	114.82	106.76	107.99	99.493	113.97	108.77	94.78	102.54	101.3	103.97	107	108.5	112.22	103.4	107.9	111.89	101.41	106.25	114.66	104.05	102.23	107.8	104.84	108.88	99.967	96.616	102.76	104.83	106.03	102.43	99.877	109.36	106.94	106.34	101.26	103.9	111.2	113.93	101.1	107.05	105.44
110.28	117.31	103.32	115.1	112.7	104.24	114.78	111.67	111.76	110.02	113.95	110.45	114.31	107.5	103.54	106.51	109.39	120.42	105.69	102.25	104.74	105	118.55	107.84	109.63	118.69	112.7	105.36	112.86	116.83	107.39	113.41	109.02	102.16	115.59	110.73	112.32	108.02	109.26	107.78	116.35	102.87	119.49	104.2	111.18	115.74	111.34	112.69	104.16	109.19
102.33	108.64	100.2	108.32	106.58	104.46	112.08	105.34	103.79	107.56	108.65	100.01	110.17	114.66	116.54	102.91	111.34	109.95	101.05	103.15	105.03	111.85	94.849	106.01	98.437	107.92	105.2	112.47	108.53	105.72	105.27	107.14	102.32	109.57	109.19	108.67	104.9	107.5	105.44	96.913	106.38	104.62	102.49	103.63	102.59	111.05	104.83	112.43	106.96	111.14
111.48	107.8	106.55	107.87	110.96	102.33	105.69	108.84	107.4	101.84	101.93	103.67	107.23	104.36	114.14	101.55	109.59	117.15	109.14	104.26	101.15	105.75	105.73	106.14	105.4	99.717	103.36	109.8	110.41	104.16	106.64	100.6	104.59	98.4	102.03	103.51	98.026	109.42	109.39	110.62	109.67	114.06	100.89	100.96	95.652	110.88	110.12	109.59	108.61	99.549
107.64	99.069	110.11	108.83	109.33	112.68	111.68	108.39	113.64	106.63	103.65	108.44	100.91	102.03	106.94	102.31	106.02	101.45	111.95	111.06	104.95	107.61	106.6	101.51	111.35	107.35	112.48	108.34	105.55	107.24	110.86	103.21	107.21	101.94	104.13	104.24	102.44	100	102.74	103.22	112.63	110.03	115.12	99.94	115.96	103.27	97.867	109.89	103.81	106.4
111.5	109.64	107.59	114.89	103.46	109.24	109.92	113.3	106.04	116.9	113.42	108.01	108.91	105.51	88.88	107.09	111.56	114.88	111.75	105.82	120.01	103.16	106.15	101.98	110.81	115.02	111.07	116.6	114.2	100.32	115.21	113.33	100.81	108.92	111.12	107.81	109.99	116.59	110.47	112.98	104.88	112.95	111.06	108.17	107.55	110.05	110.47	111.24	109.87	115.93
111.33	113.5	102.86	122.51	115.77	111.9	105.28	119.46	114.93	108.72	115.47	113.85	106.02	99.714	113.67	110.13	106.2	100.73	104.31	104.76	117.62	116.04	101.59	111.01	106.67	111.61	110.03	110.18	120.18	109.52	110.9	117.71	109.68	105.77	114.63	106.78	109.13	111.56	111.82	105.31	109.04	110.27	118.73	118.73	112.44	109.95	107.91	108.47	110.1	110.65
98.301	97.206	95.59	106.08	104.49	93.985	97.061	99.704	94.641	98.928	98.429	99.904	108.4	96.92	104.71	100.06	97.58	106.13	98.085	94.517	99.884	104.88	94.627	97.383	92.429	95.086	98.954	98.629	94.509	102.53	98.398	101.72	90.885	96.181	108.73	96.949	102.86	107.1	96.766	94.505	96.304	96.844	103.05	103.14	100.31	103.83	102.04	97.842	103.61	106.92
108.28	104.71	103.89	105.73	106.97	114.31	107.67	103.76	107.74	103.54	105.63	100.46	100.15	101.54	100.84	99.606	104.02	113.61	103.24	102.5	106.22	108.49	122.83	108.95	108.32	103.69	107.96	110.45	106.63	113.53	105.76	104.29	108.6	113.81	108.12	97.859	100.05	114.74	107.96	108.52	108.61	94.747	107.71	102.2	110.25	101.12	117.01	110.8	106.61	95.053
106.46	101.83	100.44	100.11	101.46	101.26	102.69	102.14	108.05	98.66	100.88	107.39	94.947	98.635	103.16	96.204	108.64	94.439	107.38	95.804	89.1	98.819	104.42	103.79	107.51	97.566	105.21	93.906	99.589	101.45	108.73	95.31	105.92	112.16	94.755	92.269	101.02	100.42	96.472	104.32	107.17	100.84	104.69	98.636	104.56	108.38	105	108.35	99	103.39
116.16	106.12	109.49	104.1	109.06	112.12	117.24	116.21	109.56	109.31	106.88	117.04	111.46	110.97	112.93	113.73	116.35	114.52	120.8	119.52	106.27	112.68	112.54	118.85	114.37	109.69	101.62	118.25	105.58	109.76	114.06	105.23	111.3	110.24	113.35	118.72	110.83	109.29	109.09	111.66	114.83	107.78	113.64	116.21	113.68	105.66	108.7	120.55	109.24	125.32
110.44	105.12	110.22	113.3	108.5	121.01	107.15	110.04	98.872	103.89	108.95	107.95	113.94	109.68	116.6	108.91	102.76	125.65	110.52	104.69	111.1	109.4	100.75	115.52	106.17	118.69	113.95	107.53	107.77	105.78	116.42	114.11	106.55	110.17	112.41	103.65	109.54	110.43	115.81	106.22	117.43	110.84	105.51	106.59	105.88	104.3	106.39	117.16	109.49	113.7
116.94	121.26	113.6	122.79	124.76	115.62	122.95	114.83	121.62	120.59	108.75	117.02	117.65	117.98	111.68	110.45	124.25	108.68	112.04	124.15	120.73	116.15	112.35	115.62	123.83	120.38	121.04	112.36	118.42	120.44	114.09	105.79	108.53	111.91	112	123.78	119.43	116.21	120.74	119.42	112.44	115.9	122.72	114.18	115.31	128.64	116.65	123.83	116.25	117.69
114.66	122.73	113.9	119.73	118.25	116.05	117.44	114.1	117.65	123.32	115.44	114.34	108.72	115.38	118.7	124.23	117.98	116.97	116.02	117.81	116	120.97	120.69	119.27	119.94	115.94	123.96	115.3	116.91	115.44	111.35	115.17	110.4	115.02	111.49	117.09	109.15	119.44	118.42	114.52	105.5	119.03	116.7	124.95	127.22	119.79	116.48	116.2	122.66	118.75
110.79	113.84	100.06	110.14	113.35	107.49	110.47	104.96	109.01	110.81	117.13	110.52	115.73	131.52	114.45	112.89	112.28	113.5	111.54	103.71	103.27	110.67	110.51	110.4	117.5	107.96	118.57	104.08	110.95	114.17	105.53	95.484	103.68	102.14	109.64	104.57	107.32	112.61	118.43	109.66	120.51	106.51	114.74	107.41	110.86	114.06	99.993	103.15	108.43	108.14
100.8	101.68	98.898	106.3	104.95	92.86	99.146	99.248	98.461	95.827	102.29	102.56	112.14	105.45	109.51	104.51	101.56	100.98	115.89	106.46	94.468	106.3	113.92	100.02	111.86	104.84	107.13	106.41	103.76	98.353	106.11	110.02	106.15	108.92	105	104.45	114.18	103.23	106.44	96.257	111.1	106.38	112.32	111.4	92.913	97.834	108.37	111.3	104.79	105.32
95.391	104.61	106.19	96.149	93.641	95.88	104.01	96.556	108.56	95.861	108.04	106	99.973	104.76	84.57	97.502	100.79	95.519	100.67	102.71	100.53	100.35	103.69	95.538	94.188	104.78	101.4	112.86	98.747	93.326	94.289	100.63	87.093	103.65	91.052	97.521	105.86	103.95	105.44	100.3	99.543	103.44	99.652	104.25	101.61	100.06	97.764	101.42	111.2	101.4
101.27	115.78	105.77	106.31	112.22	100.19	109.57	107.21	105.92	107.61	109.69	95.02	101.11	108.83	101.84	106.77	103.57	100.15	104.24	112.86	113.21	109.45	108.7	103.41	110.17	119.92	102.63	101	106.32	94.627	105.52	106.72	104.88	109.98	106.44	111.79	102.77	105.97	101.32	109.27	107.13	99.344	110.91	99.757	100.44	103.07	108.17	109.29	108.51	107.72
100.64	111.46	113.73	110.73	99.298	125.19	108.79	118.09	106.83	107.87	119.59	107.83	113.66	110.8	107.77	120.57	113.94	103.02	107.06	115.15	105.13	108.91	101.23	106.9	114.39	105.8	114.04	107.46	110.46	114.5	103.91	108.05	113.38	109.09	107.02	111.28	107.27	119.85	112.17	108.27	107.85	97.521	111.64	119.16	111.03	111.11	115.96	121.44	102.35	115.63
94.429	106.95	108.22	108.05	110.33	102.26	110.31	106.59	98.852	102.82	106.91	95.527	115.54	103.44	105.97	105.06	107.33	103.83	109.26	112.9	103.74	99.028	108.17	105.51	110.41	108.2	107.54	103.02	106.99	103.49	100.89	107.92	105.17	110.91	101.93	104.27	111.33	104.83	103.58	106.69	106.11	104.77	99.46	102.72	110.68	106.23	110.47	108.04	117.84	118.74
110.49	111.12	106.42	117.27	111.35	116.22	116.1	111.81	111.83	111.79	114.98	106.3	106.3	114.1	113.43	110.89	119.9	109.36	110.76	119.58	108.27	110.5	103.11	115.29	121.07	109.98	109.94	103.78	116.75	115.11	116.25	110.74	108.1	112.66	113.2	114.53	106.74	117.14	111.06	103.89	105.64	113.44	113.15	115.39	119.64	111.93	113.87	111.59	111.33	113.97
103.32	109.81	107.83	110.11	100.76	110.59	111.5	105.56	116.08	102.26	102.45	107.73	110.89	101.41	112.55	107.32	105.79	110.9	109.08	110.35	116.02	113.88	108.1	105.45	116.36	106.47	110.7	113.16	108.7	107.61	111.2	112.74	98.519	116.24	102.94	102.56	116.09	105.39	109.46	110.44	118.06	112.83	117.99	108.38	114.28	120.2	105.29	108.95	104.29	105.71
109.88	117.65	116.69	120.57	110.04	109.43	105.2	115.51	120.36	114.33	108.93	105.61	114.13	105.64	111.97	116.44	109.51	112.89	112.25	112.32	121.48	119.1	118.87	104.44	102.77	103.53	121.43	106.65	110.27	116.39	112.98	102.96	112.38	108.2	117.78	110.42	120.36	109.38	114.52	108.57	110.14	118.89	111.01	109.93	119.51	110.46	112.43	114.36	121.21	108.6
112.73	114.74	115.36	114.16	106.02	112.76	109.87	114.77	108.53	107.64	104.85	107.23	104.49	112.98	108.14	116.58	117.58	118.06	110.02	106.48	105.62	100.15	110.69	107.17	109.47	107.07	111.15	119.24	109.64	109.13	115.1	110.32	105.76	97.922	107.4	112.8	116.67	107.54	120.17	96.129	108.32	107.57	106.98	99.14	113.64	109.79	112.67	107.25	108.17	112.63
104.75	112.06	112.16	111.04	102.67	111.79	105.72	105.21	102.81	110.51	109.13	105.33	99.544	105.43	111.67	107.08	115.14	106.59	114.9	102.86	111.92	108.83	105.23	111.36	118.07	115.36	103.86	112.19	105.4	114.96	110.36	107.88	105.39	103.71	110.81	107.89	105.83	109.94	106	112.51	101.5	112.07	109.95	110.36	108.17	113.63	102.27	105.89	110.52	105.14
111.86	99.086	104.26	110.02	105.27	103.78	104.5	106.33	108.67	98.826	104.02	107.16	103.86	108.01	102.61	111.53	102.56	105.67	104.13	100.32	106.85	101.96	109.88	103.92	104.9	106.52	102.48	99.615	114.53	101.47	105.46	99.052	101.96	107.26	98.278	105.29	105.92	103.9	109.42	105.09	102.18	107.5	95.827	103.19	100.04	107.77	105.28	102.87	102.56	105.26
96.014	92.259	105.28	107.14	101.5	90.779	105.42	102.14	94.068	102.53	86.728	106.41	96.268	112.03	102.6	96.026	95.793	101.36	97.832	98.045	93.294	98.396	102.85	95.684	102.72	98.22	100.24	91.575	96.214	96.637	109.34	107.68	93.338	96.573	97.312	103.55	105.28	97.172	104.84	109.57	99.653	98.888	99.319	103.73	105.11	96.907	101.34	96.772	99.142	97.224
105.07	118.46	108.19	103.96	109.27	112.83	113.97	107.06	100.93	102.43	109.38	108.27	113.42	105.84	116.67	116.84	112.6	97.792	102.85	111.91	107.13	113.86	113.43	108.21	110.75	105.62	109.09	120.12	102.48	110.99	107.08	105.56	110.6	103.08	107.18	107.4	120.11	113.37	105.64	114.64	107.47	118.69	109.75	111.15	114.6	108.7	112.53	111.27	104.4	111.59
107.29	113.84	108.9	109.14	109.26	107.56	103.78	102.07	106.24	110.83	118.01	110.3	107.82	110.53	116.92	112.31	102.76	104.39	110.73	116.11	106.92	109.45	115.57	109.54	105.31	113.71	107.45	108.32	116.08	112.37	104.13	107.4	125.36	113.49	110.09	106.97	111.57	109.45	104.85	109.2	105.3	108.54	107.9	107.95	106.17	106.07	107.17	110.72	111.09	111.35
119.87	123.62	121.76	115.68	115.27	119.34	114.71	118.16	122.79	109.36	110.91	117.82	112.42	117.82	113.75	113.58	118.28	131.17	105.7	117.33	121.24	122.54	121.7	120.29	116.51	119.06	123.8	124.26	115.76	113.47	109.82	117.11	124.72	111.6	123.21	113.35	113.5	117.33	114.38	117.88	108.29	114.98	120.01	109.96	121.54	115.98	112.17	116.06	119.11	115.4
115.13	114.81	115.99	100.26	107.04	116.09	111.93	111.9	113.64	117.16	111.14	110.66	113.19	109.47	112.42	110.94	110.65	106.93	107.41	113.49	106.48	118.07	107.78	106.58	119.22	112.26	112.35	109.66	117.34	103.3	110.37	113.9	117.64	119.04	108.15	108.86	109.58	117.44	114.94	110.54	121.91	105.9	103.92	104.77	105.93	116.58	112.83	115.58	112.68	112.58
94.42	97.012	94.956	108.41	96.948	100.27	105.35	101.21	88.854	99.945	97.052	105.44	98.038	107.55	101.91	94.374	100.74	101.84	103.75	102.15	105.11	105.5	92.79	92.404	99.517	100.12	110.06	102.7	95.901	98.895	93.953	103.26	99.397	108.01	97.346	99.826	93.128	97.143	100.83	96.223	95.085	103.25	104.43	93.041	107.69	96.152	99.227	105.5	96.761	101.06
103.07	106.14	120.2	114.25	122.23	106.52	114.87	100.88	109.38	108.52	108.45	112.17	105.54	113.51	115.18	109.96	111.7	104.73	100.68	109.35	103.16	109.91	112.03	108.96	117.05	112.54	119.28	103.34	110.53	105.89	110.09	115.74	104.98	104.98	105.93	106.64	103.65	104.83	113.88	103.81	110.4	109.29	105.45	109.01	113.9	116.17	108.28	111.36	106.66	100.58
95.939	113.87	106.87	98.066	101.05	93.143	103.63	111.63	107.92	107.28	96.745	88.024	97.45	103.22	102.68	95.099	100.76	98.21	97.781	100.77	97.483	100.92	100.19	90.402	105.12	102.08	92.501	108.2	98.924	99.472	96.902	108.85	99.089	104.97	106.8	105.5	108.24	101.04	100.59	98.615	102.85	101.46	96.296	96.323	104.56	101.95	97.513	95.035	96.356	103.52
103.18	105.45	117.59	111.73	116	103.59	109.96	118.06	110.9	109.46	109.79	107.9	121.32	111.29	113.36	117.19	120.31	109.81	114.77	116.87	116.45	108.52	114.6	109.21	119.35	119.98	111.24	122.87	111.03	110.98	109.8	117.78	112.6	110.53	114.08	107.72	114.64	110.94	110.35	119.46	108.8	110.98	110.81	116.67	109.71	109.07	112.24	113.51	116.01	112.91
115.68	106.6	105.43	119.59	105.63	114.43	112.48	105.51	106.16	104.51	110.74	116.67	110.24	106.71	120.11	106.9	109.78	110.69	106.81	115.82	104.83	113.29	110.29	109.85	111.51	118.23	114.33	110.14	111.03	115.66	111.19	104.15	116.32	111.38	111.78	104.55	99.921	108.45	109.76	103.01	107.49	110.36	116.23	108.28	112.85	103.36	109.71	109.63	116.03	102.66
112.7	97.564	104.03	108.48	112.15	114.05	102.57	107.21	99.763	115.56	105.76	109.75	109.94	110.44	100.38	115.43	106.38	108.95	111.78	109.5	108.36	105.2	108.36	112.09	99.317	91.418	109.3	95.636	104.88	111.87	101.38	105.04	103.4	110.66	105.03	104.91	105.83	109.26	104.87	109.96	103.52	102.9	104.14	106.03	114.66	98.43	98.488	102.15	107.52	108.63
106.11	102.37	108.64	114.3	115.53	102.53	114.76	108.58	116.45	111.45	118.31	105.17	109.08	108.26	105.05	106.28	108.11	113.84	106.4	112.43	111.89	110.11	112.81	111.55	106.38	113.87	110.39	111.19	116.71	109.65	117.51	109.9	115.02	107.65	112.68	111.84	105.01	106.09	105.22	105.7	115.6	97.102	106.09	106.32	122.74	105.11	113.92	110.37	109.26	116.16
96.683	93.757	107.48	102.41	104.53	98.02	98.785	98.517	101.39	102.69	99.239	103.91	100.69	100.19	101.97	101.48	99.9	106.08	95.938	103.29	96.894	94.663	99.861	105.1	87.498	101.59	91.204	102.32	101.18	107.44	117.68	104.64	99.004	95.425	102.12	99.177	108.17	98.929	95.646	102.94	105.02	95.424	92.228	102.19	98.104	96.965	90.555	104.76	100.01	101.54
106.1	104.65	106.65	107.07	101.57	105.23	110.2	101.8	112	107.41	110.49	102.39	101.39	106.56	110.12	104.52	108.46	112.98	104.3	104.81	107.34	109.59	115.51	109.97	108.88	110.49	104.65	105.82	100.16	107.01	103.5	111.45	103.78	108.62	113.1	112.55	102.74	101.08	109.56	108.45	110.44	105.31	117.44	102.1	113.94	100.02	103.71	108.19	108.11	104.79
111.91	92.359	110.44	108.49	105.65	98.756	109.73	106.83	104.09	107.62	105.51	110.62	102.32	94.792	103.25	102.22	103.2	104.33	98.24	109.95	99.872	104.32	102.08	111.95	101.02	105.94	111.3	102.58	105.56	110.46	101.13	108.89	106.97	104.49	107.42	98.943	98.866	102.07	106.62	106.35	104.72	99.437	107.54	104.1	110.07	106.53	104.66	101.25	108.49	103
110.56	112.17	97.993	114.15	104.74	114.94	108.67	112.59	109.64	107.2	116.83	113.81	103.86	116.36	111.62	108.61	115.37	111.28	109.77	110.76	116.24	116.84	107.59	112.65	105.88	101.75	111.11	112.05	109.38	109.51	112.67	105.79	111.37	107.54	105.56	118	112.59	102.85	116.6	110.31	108.92	102.96	116.92	112.06	108.87	109.32	102.17	102.98	112.71	108.22
119.94	121.61	127.34	117.87	112.96	113.87	121.75	117.5	121.53	116.52	115.41	114.08	124.96	116.13	124.36	120.15	111.16	116.74	121.86	122.47	117.62	125.94	129.18	108.36	119.54	112.61	111.14	116.26	105.89	107.84	113.12	105.95	113.56	112.78	112.72	120.08	112.97	129.45	116.29	127.04	115.88	121.93	117.05	118.98	115.8	123.81	115.96	116.3	123.89	115.68
102.62	100.54	103.28	99.284	105.07	104.6	102.43	103.89	112.22	94.074	104.12	115.89	98.237	108.29	104.1	104.54	105.47	94.415	109.39	99.99	104.54	112.3	98.169	113.19	113.64	103.79	116.77	107.3	109.89	103.66	101.25	107.14	106.45	101.62	101.37	97.476	109.14	111.12	105.06	107.57	99.08	101.33	104.68	102.37	105.55	98.425	110.9	109.24	105.13	98.005
122.05	108.59	120.06	113.85	113.2	108.82	118.33	112.56	121	111.94	104.91	109.35	117.05	115.85	107.77	110.31	112.84	104.21	115.93	111.81	109.38	107.61	113.19	113.96	112.71	110.79	115.32	108.32	114.08	109.89	107.52	105.8	108.83	110.95	112.52	114.77	118.2	125.61	112.32	102.85	104.15	111.55	107.59	112.84	118.43	117.81	111.1	112.13	117.26	114.49
113.63	112.37	110.76	102.3	114.03	108.56	111.93	117.37	111.68	108.91	118.76	100.87	108.47	102.11	104.33	111.65	108.72	101.98	106.56	112.1	106.59	108.99	106.09	117.4	95.662	104.27	97.343	100.95	103.02	100.71	104.57	105.08	109.55	111	111.74	107.92	101.14	104.01	106.42	104.43	105.48	99.809	102.56	110.98	104.76	111.13	102.07	111.28	103.16	101.27
117.01	113.99	114.47	120.4	109.43	112.76	118.74	112.61	111.16	119.38	102.3	114.44	107.18	109.31	114.55	110.36	107.42	111.24	114.68	111.14	115.76	117.03	112.1	108.62	117.29	111.66	114.42	113.4	116.55	121.57	108.17	107.52	113.6	107.88	105.32	114.89	117.34	112.76	111.94	121.31	113.42	102.52	108.02	112.58	114.51	108.24	112.99	106.81	107.8	124.98
106.18	100.99	107.54	110.43	112.7	99.121	117.28	104.64	105.13	98.849	93.902	99.481	102.85	99.192	105.99	99.491	108.72	100	109.05	108.88	104.7	101.34	96.374	98.302	111.29	110.9	110.24	106.51	109.11	101.17	110.4	115.14	107.17	105.85	100.52	97.092	102.55	111.83	106	105.45	107.15	105.59	108.48	107.24	100.19	106.49	111.83	100.63	101.16	105.69
105.59	106.21	105.95	105.32	113.54	101.3	117.35	102.02	108.85	104.75	110.71	107.52	104	99.76	108.55	107.16	105.33	103.58	112.96	101.79	109.71	113.1	105	103.7	100.36	101.02	103.76	106.89	109.52	112.47	103.68	103.77	107.52	109.48	107.32	104.26	103.61	101.84	104.54	111.17	105.95	115.26	106.92	108.23	108.83	101.6	108.36	112.63	110.37	100.12
107.98	102.26	99.334	109.67	104.16	104.28	100.6	97.242	108.72	102.02	107.43	109.14	99.353	106.04	101.79	107.2	103.94	111.45	103.27	113.85	104.53	102.04	104.27	102.3	105.21	109	106.23	104.35	106.31	106.75	103.51	108.28	106.4	96.405	101.33	106.14	111.55	107.5	105.86	109.92	109.2	102.65	102.04	111.41	103.77	105.14	103.04	105.05	98.352	97.346
95.244	95.597	104.13	105.56	110.94	103.76	107.21	106.23	112.07	108.3	102.43	106.8	111.21	109.32	117.06	110.33	108.98	103.44	102.25	106.39	106.5	103.71	104.43	100.53	110.28	106.86	102.15	105.3	104.57	108.67	107.21	107.61	105.36	106.3	104.16	112.43	108.61	106.85	104.43	99.324	108.39	107.58	103.29	94.474	111.16	100.93	105.98	109.09	97.617	112.5
106.91	113.9	112.83	108.03	104.58	108.82	119.54	105.68	120.08	108.71	106.93	114.48	109.53	110.92	110.24	97.068	107.37	109.95	106.01	115.63	112.69	111.33	107.61	108.09	117.36	110.77	109.68	110.88	115.85	98.954	104.47	104.56	116.33	103.93	104.8	106.21	119.33	111.03	108.58	105.34	108.83	108.37	116.86	108.08	108.45	98.9	107.11	114.27	110.77	111.12
95.777	110.27	106.85	99.385	105.65	102.81	104.6	103.05	101.29	102.73	114.36	103.91	104.58	111.1	103.64	100.86	114.23	102.27	101.72	106.17	103.74	104.68	103.58	101.68	100.62	105.18	106.77	108.19	115.38	95.32	102.71	110.74	108.84	101.39	103.76	102.36	114.63	106.69	109.51	118.51	113.82	99.595	107.04	114.54	102.79	103.52	100.62	112.54	107.4	105.9
102.3	104.3	98.998	94.243	112.83	104.04	100.03	99.411	98.722	104	104.67	99.472	88.614	95.927	111.36	98.503	109.15	103.76	95.077	97.925	99.378	101.35	96.835	102.03	110.3	96.613	97.147	102.98	100.6	95.658	89.618	93.777	103.23	97.569	105.06	96.596	91.109	104.83	110.11	102.62	108.3	101.53	96.478	101.68	98.744	102.24	100.46	106.76	108.04	96.383
102.96	107.78	108.09	119.82	102.65	115.59	109.5	112.28	110.65	114.71	104.26	115.54	104.98	105.97	111.21	112.39	115.51	115.49	113.16	118.21	105.87	118.51	112.62	106.43	110.5	103.91	106.51	115.84	103.69	119.33	106.95	108.45	115.46	111.32	110.45	117.05	109.44	114.6	110.97	111.34	113.2	117.51	123.84	110.88	99.778	110.32	109.27	109.31	108.04	111.59
108.67	111.37	113.73	96.852	104.43	100.14	108.67	111.48	101.05	103.47	110.5	94.702	110.04	99.51	105.06	106.08	108.12	110.18	102	106.44	115.22	108.75	102.8	105.85	105.14	105.48	108.05	105.78	103.78	112.19	107.04	104.88	107.07	108.45	106.46	108.99	113.32	107.5	102.76	117.69	104.9	105.1	104.86	101.01	99.151	112.11	105.35	110.93	102.15	102.38
113.86	112.83	108.71	120.63	109.25	107.15	110.65	105.55	114.48	105.05	107.17	105.39	99.668	108.7	119.47	108.09	107.57	107.5	110.43	114.41	110.42	109.07	113.08	113.98	109.98	122.72	118.77	110.52	98.953	103.64	104.6	106.4	105.97	114.03	107.21	109.88	111.42	113.83	112.23	105.08	110.99	110.52	116.43	106.52	105.59	108.32	109.08	109.28	105.54	101.46
105.32	105.7	100.28	111.68	102.11	102.42	99.631	103.67	102.42	101.88	110.06	110.07	110.61	103.5	103.4	101.97	110.62	109.41	96.409	101.92	109.96	109.04	100.99	110.15	111.25	106.55	101.98	114.87	105.35	104.93	106.56	96.318	101.93	101.29	98.521	99.431	100.03	103.17	101.73	104.43	101.5	102.27	101.94	109.36	95.592	106.86	101.06	111.27	103.12	113.25
108.74	109.84	103.4	103.31	102.77	101.75	107.26	107.86	111.6	99.039	106.67	108.44	101.53	102.3	108.36	109.11	104.24	99.993	110.96	102.84	99.808	102.35	103.02	109.81	108.22	104.61	105.24	109.81	101.59	103.13	105.01	107.64	106.7	105.66	101.65	103.14	111.66	112.39	103.15	105.52	105.23	110.2	112.77	111.78	103.38	106.43	105.78	101.56	95.645	102.64
114.95	105.65	121.62	105.37	112.65	100.44	109.19	113.47	115.22	108.21	115.97	113.67	103.88	118.02	110.73	116.23	107.88	109.28	107.69	117.05	115.23	114.59	109.15	111.91	116.41	116.28	114.98	108.7	114.14	109.02	111.94	113.71	107.04	121.84	106.8	110.73	110.9	122.24	108.75	110.98	105.4	117.16	111.78	111.38	120.56	114.34	111.74	114.36	108.16	102.24
99.784	108.47	106.93	111.67	104.65	100.96	108.02	104.52	100.98	113.43	105.48	104.27	105.69	104.86	108.52	99.215	102.65	108.2	104.49	109.3	97.083	107.04	108.32	109.85	104.03	105.37	110.32	107.57	106.18	106.04	108.75	117.8	105.85	97.667	108.43	116.47	93.056	108.29	104.35	106.47	103.59	109.75	109.57	105.92	104.11	104.7	95.956	111.21	110.87	108.82
102.72	101.62	106.18	109.88	101.13	100.22	109.78	105.04	109.21	104.9	95.169	106.13	98.884	100.83	104.64	114.61	108.24	113.81	119.87	108.99	106.73	111.21	103.65	106.94	109.22	101.03	103.15	101.9	99.963	111.38	102.28	109.57	103.73	115.18	108.13	105.01	106.85	101.16	108.57	114.45	96.356	93.799	106.52	103.56	100.11	99.385	102.97	108.16	105.66	107.97
108.17	107.26	95.159	111.02	113.86	104.87	107.18	96.175	112.05	101.33	107.88	104.03	105	105.59	94.7	114.91	100.51	99.032	103.58	110.42	108.8	100.42	105.89	103.7	105.44	106.84	102.28	110.88	121.09	100.75	107.99	102.05	105.9	105.55	104.13	106.9	109.46	95.971	106.03	97.557	102.71	105.28	115.4	96.083	111.17	99.174	105.95	98.131	113.33	101.06
99.21	102.39	103.69	106.59	104.48	105.92	104.99	111.7	107.02	101.01	103.88	105.09	106.7	106.04	106.24	99.763	99.283	105.19	107.92	97.349	98.736	108.25	102.37	113.57	100.81	110.71	101.43	106.95	106.31	112.34	111.02	109.61	96.658	103.62	105.41	103.82	105.5	106.13	108.44	102.85	106.78	113.42	101.02	106	97.302	107.98	106.68	107.67	105.05	100.73
108.94	103.67	112.69	106.28	100.74	97.461	102.05	101.58	100.36	103.18	99.785	107.89	107.93	114.92	108.17	118.28	106.31	116.05	93.97	110.66	112.65	113.13	101	104.01	104.35	104.93	104.13	102.44	99.608	104.43	107.77	102.65	109.9	100.4	111.25	102.65	118.31	101.65	103.18	120	92.335	108.14	111.12	105.27	108.64	114.11	107.45	111.76	102.51	111.6
99.356	113.65	103.74	108.03	114.07	101.97	104.5	98.54	100.35	104.23	106.67	99.31	110.67	100.76	104.75	105.3	103.12	110.25	90.662	103.78	101.65	107.15	107.69	110.56	96.518	105.25	95.549	104.24	100.81	111.47	114.39	110.94	96.53	105.46	104.08	109.77	109.84	108.41	106.34	104.67	101.34	95.805	110.22	109.12	107.56	104.15	97.925	108.83	98.765	112.52
109.92	107.29	104.97	99.796	96.204	101.04	108.23	102.37	98.419	103.44	105.26	95.847	103.17	104.44	117.54	105.19	107.1	102.49	98.462	103.52	96.517	98.678	99.46	101.6	97.579	102.98	100.18	104.34	102.55	104.34	104.24	113.74	110.77	106.66	103.91	103.92	111.06	108.66	102.84	101.21	102.7	105.95	104.43	108.52	109.31	99.307	114.11	96.512	102.47	106.95
104.98	102.06	106.27	108.56	109.03	109.42	106.23	109.62	110.38	102.71	104.45	109.19	110.46	105.77	100.9	107.52	99.973	104.15	116.19	103.44	98.299	108.59	109.79	105.64	113.81	98.885	109.28	99.24	103.23	108.75	103.18	95.122	109.52	113.13	108.18	99.525	118.97	100.7	112.53	98.008	99.234	103.35	107.14	106.32	106.4	101.08	109.26	109.66	113.29	107.19
104.29	99.263	115.53	102.03	107.9	111.4	102.67	102.94	94.391	107.48	103.53	109.14	109.66	104.26	106.16	102.54	114.53	100.49	110.32	105.13	99.552	89.494	100.39	114.13	108.19	106.8	100.29	104.29	102.87	100.42	107.09	106.56	86.57	98.025	106.03	104.47	105.94	99.78	121.77	98.603	110.35	109.64	103.64	98.159	109.14	110.42	111.1	105.83	108.95	104.11
103.54	107.46	101.48	108.1	108.93	96.226	105.31	106.88	106.38	106.78	110.25	117.01	105.92	109.48	96.068	102.28	99.03	103.59	108.66	98.047	104.49	103.2	100.12	115.11	110.73	114.8	104.89	102.55	108.61	102.52	106.79	100.85	109.39	104.38	109.55	104.23	99.12	110.42	113.29	101.71	111.97	104.91	110.11	97.661	109.41	108.16	110.81	106.93	107.73	110.23
103.8	106.74	104.85	102.19	101.98	109.46	101	99.587	111.64	103.89	102.54	98.188	102.06	106.25	107.1	102.01	104.49	98.491	112.63	98.391	99.94	112.03	106.1	113.84	99.348	111.16	107.88	110.27	113.89	101.79	100.21	103.13	112.13	110.66	97.557	100.8	109.98	98.14	108.75	106.93	109.34	108.82	103.6	102.22	102.16	108.26	98.024	100.77	107.71	96.226
101.91	111.98	113.94	110.5	117.37	106.55	107.72	113.5	109.23	111.91	109.8	105.28	110.45	104	115.2	108.6	114.47	108.39	114.82	106.99	111.22	111.26	115.98	110.79	112.03	117.43	105.7	113.86	113.94	113.84	114.9	108.56	111.84	113.05	110.22	120.03	117.74	107.11	114.64	110.6	114.77	107.52	108.36	105.76	106.14	108.75	119.21	112.55	109.33	106.45
109.53	110.79	108.73	119.27	112.52	95.606	104.89	105.49	114.84	114.58	111.17	98.205	110.46	106.71	105	107.05	105.53	112.47	114.43	103.75	103.01	109.39	109.34	112.17	112.78	95.115	108.68	101.44	109.93	109.47	112.79	107.72	104.14	101.06	100.21	107.15	106	101.69	103.91	98.925	100.78	108.65	103.35	109.39	106.36	110.43	104.26	103.94	112.93	101.02
100.61	108.62	107.86	113.45	115.12	101.65	109.1	113.11	107.05	110.4	115.63	98.688	105.2	93.277	110.23	112.67	105.22	103.39	115.23	110.02	110.55	107.58	95.996	106.15	108.43	104.5	107.18	95.535	117.5	115.78	104.44	105.71	103.54	103.98	109.25	102.85	109.96	96.733	98.913	106.3	101.55	100.99	105.36	105.49	103.58	105.58	110.12	92.121	102.67	107.55
113.88	109.48	118.98	107.44	117.03	110.05	111.27	116.75	106	123.66	111.98	109.77	113.03	112.87	114.47	108.9	122.55	104.07	111.88	111.63	119.13	116.9	109.87	108.84	114.81	115.39	108.49	113.38	105.14	109.33	115.09	103.74	114.43	106.87	113.01	117.29	109.86	114.44	114.63	112.5	118.69	115.35	107.67	109.56	109.68	112.86	105.91	109.21	112.73	117
102.32	104.39	96.345	102.19	106.25	95.796	108.17	102.79	108.93	104.81	108.26	106.78	99.883	106.08	105.65	112.22	100.57	105.16	112.2	104.52	100.98	106.99	108.88	116.85	108.52	103.78	110	108.68	110.53	110.69	107.39	106.2	107.38	100.39	96.606	100.23	111.73	99.483	110.87	103.23	105.94	109.6	104.37	101.43	110.56	99.093	112.65	99.911	109	106.02
103.16	118.76	110.17	115.72	108.28	109.36	116.65	109.83	109.7	113.48	109.96	114.2	116.91	113.55	114.39	106.75	113.44	107.7	108.89	115.38	103.13	108.02	111.27	114.38	106.21	114.78	105.49	104.51	116.05	109.4	108.32	104.71	110.14	113.78	100.78	111.84	108.98	109.59	124.97	111.8	103.07	108.52	108.67	111.93	100.78	111.87	106.36	110.68	109.57	111.94
115.9	114.02	115.7	113.42	113.82	109.51	107.33	112.74	115.33	111.59	113.19	110.27	110.7	116.51	106.71	106.47	104.84	106.02	111.68	117.29	113.88	116.09	111.61	123.46	116.58	110.08	118.15	112.11	115.74	113.08	110.11	118.05	114.52	119.32	113.04	118.71	111.64	112.8	106.57	114.05	114.98	110.73	111.25	114.76	115.27	113.12	121.01	104.8	114.43	113.45
109.41	110.78	111.3	116.72	109.23	111.84	111.6	111.16	109.93	111.26	115.38	112.96	111.59	110.56	112.37	110.11	117.55	113.01	110.39	109.92	105.56	111.55	108.28	112.29	106.65	107.11	107.2	126.08	113.77	113.7	110.17	104.78	109.93	110.81	115.01	120.08	108.04	110.43	111.18	114.68	109.57	117.45	105.6	117	114.72	111.76	107.57	113.44	110.09	109.73
103.76	108.12	111.52	101.07	107.25	109.09	112.5	98.284	100.43	97.804	113.94	102	101.39	110.69	106.63	113.72	101.91	106.59	103.22	105.51	105.64	112.24	103.16	99.218	100.95	107.29	106.87	111.7	106.99	110.04	103.05	111.21	112.61	106.71	105.19	108.86	110.05	102.42	112.76	105.23	95.592	105.69	108.65	110.83	106.37	105.64	97.552	102.43	106.23	105.56
111.71	110.88	113.68	108.06	115.78	103.56	108.26	105.7	113.29	104.45	111.99	114.38	117.94	107.38	114.05	110.12	116.07	105.5	116.37	119.9	111.86	111.98	101.06	115.11	112.48	108.76	113.81	111.34	104.88	105.33	117.02	107.65	112.48	104.56	105.58	113.42	112.22	110.05	102.55	123.9	107.48	109.46	103.34	113.57	108.46	107.55	116.34	113.78	112.84	117.72
110.51	106.11	100.92	103.82	106.52	103.19	104.32	115.48	101.57	103.75	103.74	104.11	110.89	108.81	107.94	107.11	100.84	99.792	119.36	108.94	107.72	108.33	104.39	118.36	110.39	106.46	100.69	102.57	102.59	108.27	105.01	98.867	103.65	110.52	100.09	106.8	96.751	110.56	112.33	114.47	110.64	105.13	107.51	119.55	116.69	110.55	113.46	105.33	110.02	107.57
119	101.86	116.6	112.27	115.75	119.91	115.95	109.71	105.06	112.82	110.96	103.73	118.67	104.17	105.69	108.09	108.15	103.92	110.75	121.24	111.83	106.61	118.57	105.13	110.83	100.07	117.88	109.84	106.93	108.25	100.16	110.68	100.62	109.9	109.22	112.42	107.83	115.16	119.33	105.53	113.39	118.33	113.08	119.09	98.855	105.85	111.75	104.53	116.83	111.55
111.1	106.89	100.71	97.007	92.557	111.89	97.367	100.42	102.92	113.71	102.82	101.38	104.84	108.03	98.677	103.6	104.54	93.466	102.68	106.94	106.67	105.66	111.17	107.22	96.65	102.32	102.77	117.76	109.58	107.74	105.56	106.73	97.407	111.19	109.6	110.14	105.45	104.51	118.03	99.215	108.17	111.28	116.08	102.48	103.84	97.308	115.6	111.16	99.12	105.98
102.71	109.42	91.734	107.16	111.2	100.62	101.17	101.91	104.82	112.98	106.59	105.86	107.49	111.72	104.02	106.26	101.76	101.7	105.3	105.11	85.05	100.86	105.41	108.44	101.81	111.45	113.11	100.98	101.37	110.6	115.53	105.49	107.69	108.88	110.08	112.42	110.85	112.03	107.55	106.29	105.83	104.93	118.26	98.81	106.98	113.32	115	105.92	98.294	95.361
110.28	111.56	122.33	123.24	121.7	115.24	122.39	113.29	120.37	106.85	115.96	120.9	126.14	124.66	126.56	114.16	115.39	114.77	110.1	120.09	114.73	113.37	111.46	117.18	114.88	112.29	112.15	121.13	115.19	115.48	121.96	120.68	117.43	118.46	115.64	119.99	111.99	115	116.67	128.09	115.52	117.9	121.23	122.61	120.56	114.5	112.53	113.04	117.7	113.67
110.03	109.62	109.04	103.82	108.68	104.25	96.786	113.81	112.12	95.156	101.92	105.89	94.651	107.83	114.32	103.24	108.82	100.33	108.83	101.51	103.31	105.49	106.42	97.345	106.66	105.71	119.73	106.62	112.78	105.22	103.82	105.43	107.35	97.762	105.9	109.04	110.44	99.054	106.35	106.43	104.04	110.92	99.284	100.99	114.27	105.72	100.78	96.684	111.37	101.35
89.9	95.595	104.35	108.58	96.444	106.13	103.67	94.978	106.92	101.48	99.75	99.433	93.388	98.01	102.85	100.13	96.191	98.625	99.826	92.354	98.87	98.928	94.891	95.814	100.22	100.4	99.19	100.39	101.27	99.359	94.638	106.31	94.87	101.12	97.294	101.01	97.825	97.702	93.654	102.72	106.41	94.397	99.651	102.8	102.83	97.437	101.64	95.547	94.57	99.152
113.15	122.58	113.86	112.65	109.66	110.65	117.09	112.02	115.84	109.21	118.79	109.99	110.41	115.58	117.67	112.58	108.95	108.94	107.24	114.31	108.22	109.02	113.48	112.26	115.89	120.61	112.75	107.03	113.43	106.36	110.37	113.05	106.24	112.05	120.26	106.39	109.22	111	111.75	119.44	117.77	107.66	102.87	115.12	107.38	112.08	101.98	105.38	115.39	112.5
98.061	106.42	111.64	109.94	106.53	110.69	104.45	108.04	98.679	104.69	106.11	104.85	95.281	106	106.8	99.878	97.382	106.09	108.29	112.08	104.99	93.942	104.55	107.96	111.59	103.66	105.38	107.99	109.08	106.73	109.37	109.93	111.11	108.73	109.56	102.82	100.62	106.58	104.14	102.38	95.032	105.15	103	106.35	100.27	105.62	99.984	108.38	100.67	107.81
112.17	105.47	106.85	102.68	104.33	98.277	106.03	101.33	107.09	103.69	104.77	106.84	101.76	106.11	102.61	108.91	104.82	103.08	108.35	104.73	102.35	105.99	105.25	102.06	95.996	110.71	100.89	99.381	101.46	109.86	112.39	110.97	100.51	109.88	101.65	106.24	103.41	98.569	105.97	96.016	100.56	107.53	97.332	107.99	106.02	98.883	104.97	106.48	101.59	103.73
104.74	109.75	106.35	111.95	112.93	110.43	110.16	108.83	114.84	110.94	115.13	106.48	116.88	113.31	110.74	113.68	107.98	112.58	124.34	98.76	114.57	109	110.13	109.87	113.08	109.04	107.72	114.3	106.52	119.56	109.7	104.45	115.07	108.01	125.17	113.59	120.59	118.84	110.49	116.98	105.67	115.5	109.03	101.6	112.8	121.74	113.29	107.29	114.63	118.37
104.11	100.35	107.23	101.36	98.585	101.59	108.69	104.45	106.43	103.77	103.24	100.6	96.574	105.98	111.54	108.66	109.61	106.89	104.52	104.06	111.39	103.43	110.44	102.02	105.3	108.31	106.72	101.77	113.18	106.68	98.112	104.16	107	108.12	112.41	103.23	105.88	107.22	113.5	114.56	90.429	104.81	104.99	104.78	104.49	107.49	102.57	98.745	99.301	109.79
109.62	93.844	96.306	104.35	109.31	105.44	102.13	99.62	102.7	105.74	103.21	103.13	109.09	101.98	97.832	101.35	101.85	107.79	105.8	97.916	104.83	101.79	98.282	103.18	101.04	113.17	100.79	110.27	94.874	100.71	104.06	108.28	110.29	106.52	108.44	105.52	112.48	99.945	103.26	106.17	109.19	98.26	107.04	105.6	108.9	106.54	102.66	114.33	105.2	97.268
106.2	101.35	102.99	98.352	91.046	103.52	102.94	108.11	100.97	101.03	101.72	91.443	92.615	103.11	90.003	97.412	107.07	105.85	96.017	101.82	94.539	92.798	95.482	105.47	104.84	104.16	97.575	104.08	99.445	104.88	100.15	101.08	98.797	109.22	100.53	91.108	97.372	98.29	97.192	104.31	103.39	103.16	101.31	108.15	100.2	103.66	100.96	100.8	93.321	104.3
108.22	116.02	117.98	111.62	121.4	116.81	117.02	116.41	113.95	103.91	122.62	115.46	119.96	117.21	127.04	116.5	115.29	119.97	116.67	115.01	115.42	116.17	118.2	110.38	120.24	113	122.11	118.49	119.68	109.12	110.3	117.31	106.28	117.82	116.02	115.4	113.67	116.49	116.99	115.59	122.33	123.72	118.88	122.01	118.07	107.4	116.13	118.2	115.8	116.66
101.36	107.95	92.836	107.03	94.424	98.911	96.923	99.951	98.251	99.786	100.43	98.396	103.86	103.89	105.61	106.98	94.736	96.303	100.86	101.41	95.473	87.276	106.13	105.09	98.236	104.6	99.54	84.201	96.159	107.37	100.92	100.69	110.33	102.25	92.443	102.01	97.718	98.657	96.014	105.82	99.29	99.889	91.79	103.33	100.69	102.75	98.786	90.438	108.52	109.71
108.88	108.9	105.44	107.92	108.66	113.48	108.06	107.89	108.75	99.198	107.47	101.33	103.11	109.04	98.07	110.08	104.21	107.64	103.72	100.06	108.18	102.3	108.4	109.74	109.25	113.44	101.33	118.56	101.93	107.18	108.45	102.52	105.22	108.44	109.17	91.329	104.72	103.72	103.7	101.3	107.72	102.57	101.22	110.44	108.38	106.93	112.94	107.36	106.5	103.03
118.8	113.77	119.79	113.75	115.42	112.42	98.731	102.09	106.97	112.8	110.82	108.03	113.87	116.81	111.05	115.75	116.13	114.06	100.41	111.73	116.64	103.92	107.04	108.92	107.17	111.39	113.97	114.21	112.44	109.86	114.72	109.89	114.64	110.86	112.39	114.91	109.35	108.19	119.62	109.46	101.97	112.44	109.67	110.99	110.87	110.19	109.83	101.98	115.15	114.56
110.68	97.493	105.29	103.35	106.06	107.42	112.7	109.8	105.59	107.41	97.959	113.54	104.05	103.91	100.45	101.35	94.609	103.6	103.28	102.99	107.01	117.44	109.18	100.67	101.71	108.07	104.41	94.756	103.67	117.96	99.548	101.93	102.07	104.33	111.77	107.81	111.68	101.26	100.57	104.31	105.75	102.18	107.16	108.02	109.07	111.07	111.47	103.34	105.94	103.31
115.15	100.31	104.45	103.51	102.24	105.52	98.522	99.722	99.566	111.16	111.86	106.74	111.72	102.34	108.72	98.73	103.82	98.14	111.72	104.02	107.78	107.14	107.48	108.64	98.905	116.29	100.64	107.01	106.56	104.3	101.18	107.67	106.14	98.351	109.55	108.21	105.79	105.22	100.4	107.89	108.75	98.3	107.27	104.9	104.71	110.02	107.16	106.64	106.8	104.3
112.76	106.73	107.62	113.17	110.01	112.4	104.34	111.05	113.58	104.99	113.96	111.95	105.37	116.05	116.6	110.6	111.26	114.97	112.82	110.24	107.5	105.1	116.14	107.43	115.77	106.66	122.49	113.9	111.02	107.71	106.11	109.94	103.13	111.15	108.39	102.37	105.33	120.45	104.97	102.89	112.66	115.16	109.73	106.86	112.8	103.38	111.62	116.31	108.05	111.36
117.84	105.6	109.92	111.2	114.22	113.22	116.59	115.07	108.2	112.48	109.55	116.29	110.91	108.19	125.76	108.6	109.96	110.43	126.7	105.74	107.7	113.52	109.91	108.26	113.81	113.24	114.22	109.26	114.06	117.71	110.36	107.95	109.68	117.1	116.16	105.61	115.26	113.01	125.28	109.94	119.68	112.12	120.11	114.18	119.99	114.29	118.39	111.53	101.11	116.52
122.03	106.66	110.71	103.49	115.08	109.59	101.99	110.34	101.86	103.56	104.25	103.28	114.68	111.9	114.24	114.95	113.48	115.81	108.49	110.04	112.06	102.96	110.42	114.7	109.03	110.36	111.67	112.65	116.61	111.76	106.69	107.86	108.83	105.09	113.11	104.13	102.49	118.66	116.88	108.57	106.74	115.42	101.99	124.1	106.8	109.27	111.7	108.95	113.93	120.63
108.28	111.54	99.803	98.074	99.415	112.33	103.63	106.13	90.991	113.92	113.02	107.18	102.18	108.74	110.26	100.23	109.57	101.71	106.69	114.76	100.76	114.39	112.13	110.27	114.26	108.85	112.03	112.91	102.86	110.28	101.81	105.59	101.3	103.48	112.75	107.19	106.26	110.3	114.03	110.7	108.02	111.85	114.72	103.2	113.69	105.9	101.98	113.03	103.88	119.91
98.482	103.78	101.43	107.36	98.65	103.97	107.61	97.514	102.86	101.83	112.66	103.27	108.04	98.901	105.61	106.89	105.58	98.627	104.31	96.524	103.5	103.07	106.63	105.28	99.266	106.48	104.87	99.349	105.25	103.5	104.42	100.99	109.67	104.4	108.19	112.64	109.82	114.91	103.19	113.26	99.508	99.271	96.439	102.31	108.84	110.53	105.44	107.15	110.4	110.35
107.03	107.27	107.93	103.24	98.523	113.15	108.66	109.04	100.74	106.22	112.61	105.42	107.49	105.67	100.36	104.01	115.47	99.369	108.16	93.741	104.4	119.56	104.35	98.601	101.18	106.25	105.91	103.34	103.15	119.76	113.21	101.93	105.49	105.77	108.34	103.17	108.9	104.36	108.34	99.453	105.01	113.67	105.02	109.05	98.313	108.3	99.796	101.67	100.71	108.13
94.188	104.05	96.104	96.938	104.22	104.6	95.868	98.273	101.44	93.116	105.93	96.32	105.43	101.25	100.87	98.04	97.057	93.835	94.8	96.632	104.89	107.64	101.48	101.18	97.775	97.784	89.829	104.35	105.69	103.89	108.47	91.742	100.6	101.96	102.45	97.605	104.19	101.32	102.67	100.3	96.514	100.88	98.723	106.01	110.5	103.44	98.861	100.75	97.73	99.913
100.46	107.26	109.36	113.08	96.599	103.32	96.66	109.36	99.702	103.79	100.01	112.37	106.28	101.12	106.34	95.701	103.99	102.39	100.68	109.51	108.23	108.48	105.3	107.82	107.77	104.06	105.74	97.374	103.46	109.17	104.49	115.77	109.61	113.14	111.22	104.37	98.136	96.831	115.47	97.549	98.142	107.34	109.92	109.54	106.22	110.69	105.65	100.09	111.9	99.877
100.98	106.98	105.25	102.55	107.02	98.616	108.2	102.37	102.14	104.31	104.04	99.916	107.77	113.32	94.69	108.32	104.48	106.81	92.714	103.04	110.33	100.32	113.39	102.63	103.6	109.81	101.82	111.56	100.67	105.54	98.096	105.46	104.29	106.7	94.692	107.72	98.696	103.9	101.41	101.63	109.07	113.06	93.331	104.15	102.98	100.29	109.35	109.29	102.68	101.47
108.92	113.27	104.58	101.44	111.67	104.1	110.87	114.19	110.23	104.84	98.309	102.28	98.188	103.66	104.81	105.5	99.626	103.73	105.65	109.92	103.4	101.22	90.051	110.25	105.72	95.078	107.29	105.7	107.49	110.16	105.54	97.731	105.62	110.47	100.48	94.96	103.54	104.51	110.47	99.014	100.89	109.79	100.26	112.65	95.924	110.88	104.62	108.17	110.17	104.46
115.19	113.73	118.12	110.74	105.45	112.73	99.444	100.74	98.866	111.17	109.58	111.47	107.8	108.09	103.58	103.03	109.73	102.81	108.09	109.82	106.81	98.896	110.28	101.92	106.88	105.27	109.92	101.79	111.05	106.47	106.33	105.07	104.66	99.163	108.97	109.04	106.43	114.88	100.33	111.62	115.71	109.27	114.66	119.96	102.89	109.71	106.91	110.56	104.46	107.62
97.025	104.83	98.206	101.03	94.212	94.929	94.914	101.67	98.481	95.757	102.42	100.18	104.98	102.21	104.52	103.64	101.68	95.944	106.71	98.678	98.281	94.74	102.56	102.41	92.536	98.018	99.969	97.053	102.69	104.82	100.14	97.409	102.57	103.31	103.45	91.923	97.588	99.348	100.28	102.28	107.92	99.323	102.48	90.118	106.73	96.723	98.691	103.56	103.93	96.414
108.01	106.86	116.53	106.78	111.31	104.71	103.12	104.28	105.56	112.32	101.14	103.27	110.31	105.96	110.93	102.02	107.18	113.68	110.01	107.41	109.4	114.75	106.83	101.74	106.36	99.434	108.01	112.68	106.5	107.22	98.208	104.55	120.29	109.76	91.834	106.74	104.78	98.862	105.27	112.66	100.16	108.15	103.4	93.783	107.68	108.99	107.37	112.34	105.59	102.3
98.9	102.42	100.11	94.054	101.82	104.68	94.08	105.81	108.08	99.041	107.67	100.06	103.62	96.809	103.18	95.844	98.271	98.475	90.405	105.21	92.599	102.92	101.65	101.66	101.18	101.83	105.04	95.876	96.494	107.01	102.83	105.66	96.682	96.043	102.6	100.67	106.68	104.84	103.58	96.732	102.8	90.216	107.68	95.868	104.21	102.6	102.36	95.619	101.61	93.194
112.91	104.13	103.89	103.91	103.7	106.59	106	104.92	103.73	111.53	107.99	108.21	103.14	102.31	107.2	102.79	105.98	112.03	101.31	108.57	116.68	110.27	109.65	111.13	120.4	109.05	116.2	109.98	113.4	103.57	100.94	110.6	110.78	105.38	98.984	113.73	115.54	108.24	107.11	99.968	101.72	100.04	105.2	106.62	109.14	107.09	113.52	105.89	100.29	111.23
101.2	106.81	93.043	98.042	100.84	99.869	101.02	98.571	110.33	102.28	111.89	104.87	105.46	103.66	105.49	103.92	101.01	105.98	105.26	109.18	94.35	110.07	100.88	103.11	102.65	101.05	92.815	99.247	99.028	96.665	104.27	104.88	106.4	110.85	100.99	97.184	101.6	105.3	102.08	108.67	102	102.91	107.03	103.32	108.7	94.425	108.8	108.24	103.18	100.58
111.75	108.97	114.45	106.39	104.69	109.23	110.57	113.82	106.89	110.87	103.43	103.41	103.64	107.75	99.27	109.49	104.68	104.9	110.49	104.79	96.589	108.43	101.53	105.62	104.88	113.45	93.776	109.42	99.538	107.42	103.32	110.88	100.11	102.74	101.35	94.667	104.84	105.52	111.08	113.25	107.68	112.54	113.52	95.33	112.84	111.87	109.87	102.2	104.27	118.27
116.39	113.13	103.49	111.39	107.47	105.31	112.31	107.92	111.82	106.89	111.82	109.72	107.75	111.49	113.8	106.73	116.91	114.2	116.67	109.68	111.88	110.81	114.02	117.29	111.5	115.55	107.52	110.08	106.13	109.12	118.42	106.71	120.67	105.95	111.6	116.93	116.04	107.02	112.79	109.23	108.24	120.62	109.46	103.77	111.45	115.89	99.458	112.48	111.43	107.2
105.54	99.383	102.75	112.45	106.05	104.37	105.34	96.451	108.12	102.5	99.888	103.08	110.36	100.21	99.445	99.387	107.43	119.17	109.64	105.38	106.02	114.98	103.16	97.071	94.341	105.15	113.26	98.347	114.29	105.32	103.15	111.92	108.29	108.05	104.58	106.33	102.46	96.563	105.45	110.28	100.09	96.925	110.12	103.36	105.8	102.37	100.43	102.01	106.69	111.6
113.13	122.51	118.18	119.33	109.61	112.94	118.1	127.59	121.7	114.07	119.32	109.94	106.89	118.17	119.17	115.57	122.98	111.41	105.32	118.32	118.34	110.47	121.86	116.18	112.96	118.02	115.8	118.24	120.6	110.02	120.98	111.35	111.57	121.96	117.73	114.12	117.86	116.65	113.73	116.37	122.71	120.73	113.97	116.3	121.44	118.12	116.15	119.06	110.37	108.11
103.37	100.41	105.67	92.094	102.18	99.44	101.39	95.755	94.551	99.867	99.588	99.494	94.84	95.538	91.603	96.445	104.67	108.16	98.717	109.06	93.557	96.056	104.23	91.971	95.752	103.75	103.03	96.62	94.03	104.6	92.357	103.04	106.22	98.252	93.607	101.53	94.526	103.07	102.15	101.35	104.37	112.21	101.91	93.55	102.28	108.43	99.873	102.54	97.969	96.609
114.2	124.95	125.74	121.47	115.89	120.16	113.73	116.16	121.43	119.71	113.89	119.31	119.66	114.37	124.26	116.63	120.15	107.48	115.94	111.28	123.1	112.79	118.37	112.07	109.85	119.79	119.25	112.16	125.28	114.27	120.51	116.72	116.84	114.84	114.78	113.68	115.8	114.33	110.58	115.31	116.81	118.63	119.27	112.3	116.09	120.63	117.93	112.52	112.09	105.89
107.37	107.46	102.48	104.01	95.884	100.8	106.98	104.62	103.4	107.09	102.61	103.76	111.21	112.73	105.02	105.18	115.91	104.21	109.58	112.05	107.97	103.59	111.69	108.95	120.03	109.21	108.22	106.3	106.94	114.62	113.93	98.971	102.82	99.674	109.29	109.49	107.6	106.49	113.9	106.1	99.182	102.63	101.82	109.38	108.93	107.59	105.39	108.01	111.65	105.12
97.531	102.2	99.541	111.3	102.6	112.18	103.83	97.437	104.65	105.59	110.3	105	106.86	114.45	99.535	110.82	105.94	110.41	107.94	113.47	96.747	114.27	108.23	103.62	109.24	110.87	111.86	107.01	107.08	102.51	106.36	104.72	111.19	108.08	112.89	108.92	102.25	103.75	106.05	103.15	107.72	99.601	113.51	105.33	101.99	104.66	104.59	109.21	110.94	110.23
116.37	105.22	107.74	109.88	104.26	114.14	106.38	109.17	113.93	124.99	112.04	117.38	113.64	119.9	112.71	113.42	115.27	104.49	110.59	113.43	106.71	111.94	115.77	117.15	114.95	113.26	109.51	110.65	109.39	105.05	98.621	112.17	112.69	109.73	113.01	108.38	107.65	108.17	107.79	114.09	112.76	111.3	109.26	116.4	118.24	110.94	111.38	114.02	105.99	112.03
105.01	107.24	100.84	106.8	103.9	99.707	99.259	107.77	107	102.08	109.1	102.32	108.23	101.24	106.55	97.487	99.579	101.72	101.11	102.72	105.88	90.459	95.99	102.05	105.86	104.17	103.56	98.361	111.57	109.44	102.06	110.37	105.78	107.74	102.04	104.04	100.02	99.043	108.49	104.17	102.25	102.4	106.41	109.15	106.87	104.82	105.63	109.78	103.77	107.4
103.02	99.903	112.37	110.87	111.88	106.14	103.03	102.2	116.89	99.04	111.49	109.8	101.63	110.77	111.8	100.38	103.03	102.3	104.14	110.07	101.59	108.07	108.52	102.05	101.57	100.65	91.333	100.74	106.6	102.45	102.38	100.67	102.93	112.9	102.73	105.87	109.44	111.53	103.08	109.03	99.17	96.281	103.5	105.66	113.95	97.674	102.45	104.76	110.81	108.15
101.45	88.882	100.49	97.146	86.616	101.2	106.38	97.195	92.496	107.92	100.2	99.352	104.91	102.16	102.53	92.072	105.45	94.916	97.548	112.83	89.477	96.592	102.52	104.52	100.97	100.8	109.36	96.283	104.3	99.647	102.15	90.24	98.155	101.97	91.965	99.496	105.94	99.171	104.4	101.8	96.164	94.404	99.174	96.528	94.459	95.727	93.654	90.687	103.45	105.2
113.08	107.92	101.81	95.579	104.71	102.99	111.81	107.32	99.444	94.74	96.213	113.7	108.94	100.02	100	99.547	106.54	106.51	103.38	97.118	95.099	104.19	101.44	99.396	104.84	104.98	105.71	104.37	101.32	101.78	101.68	105.05	102.52	103.89	108.67	102.62	98.497	118.76	105.91	100.54	108.8	109.49	100.54	100.51	105.53	106.45	95.316	105.19	103.06	100.04
111.14	108.32	110.73	106.46	106.27	113.26	111.93	116.07	115.8	110.94	106.03	108.69	112.47	107.12	111.33	102.89	109.08	97.586	115.69	103.68	108	116.66	106.36	115.79	108.91	116.29	115.26	104.38	105.83	120.78	106.77	100.54	113.46	104.39	114.97	103.34	108.83	109.82	110.5	108.42	113.07	106.51	105.34	108.65	109.77	103.36	112.15	103.24	102.34	104.35
105.16	99.55	100.66	101.22	104.5	111.41	107.95	108.3	101.75	107.2	111.43	105.75	111.23	102.03	97.438	104.76	104.31	111.22	105.39	110.66	106.59	101.48	108.81	103.83	103.29	103.59	103.3	97.428	105.66	107.36	116.48	117.66	100.76	105.9	99.569	105.2	110.1	109.1	107.42	107.4	109.19	101.92	103.26	109.93	108.91	110.08	105.53	99.14	104.08	105.28
116.59	117.85	111.1	107.16	108.06	106.64	109.62	105.35	117.5	109.42	108.18	111.71	111.14	119.53	124.84	121.71	103.87	110.36	113.45	107.17	109.12	108.47	111.69	115.71	124.33	108.03	117.03	118.16	117.82	99.953	111.71	110.01	115.05	107.7	110.1	114.48	109.08	107.54	103.73	111.86	111.21	116.31	103.41	113.34	113.96	113.7	103.64	105.81	114.7	110.05
99.445	100.65	101.39	101.58	105.55	103.15	94.649	96.067	101.92	96.959	102.6	101.67	96.307	96.642	102.27	104.79	107.99	98.609	101.55	102.05	97.44	104.26	100.47	110.07	102.24	104.54	91.424	97.653	96.069	95.513	92.192	96.893	102.6	98.493	98.86	94.287	100.44	87.782	94.44	108.52	100.96	115.11	100.58	96.8	102.57	98.613	106.03	100.81	97.141	102.83
102.77	105.33	104.26	108.64	99.285	107.12	99.555	108.9	111.32	114.28	112.09	113.05	103.73	113.84	107.87	106.5	111.07	105.36	104.8	98.582	118.85	98.682	110.52	107.97	108.41	107.05	104.1	106.72	104.97	103.47	110.23	111.5	116.14	114.39	104.37	98.519	108.97	99.872	109.85	103.9	106.83	115.26	108.63	109.47	100.14	108.64	103.48	107.9	106.34	107.99
101.91	110.62	103.27	106.52	104.4	101.76	111.25	109.44	111.69	104.87	103.69	101.26	108.01	107.7	115.67	110.32	101.07	102.52	108.74	101.84	101.09	108.57	100.62	109.16	107.08	110.66	96.884	111.73	106.05	106.7	102.25	109.42	106.37	105.13	108.48	109.84	100.22	103.09	110.66	102.03	91.582	98.624	108.34	109.39	100.45	108.52	108.07	104.44	104.56	101.15
101.35	100.74	101.53	105.23	112.13	101.95	103.41	106.41	104.88	95.517	97.631	98.763	100.84	102.85	102.11	111.45	103.66	95.527	101.65	100.51	110.87	107.33	97.74	100.47	106.56	103.94	96.657	99.072	103.02	101.88	104.89	103.42	103.28	91.835	101.42	94.781	101.71	95.969	100.28	101.38	97.662	98.803	101.42	103.04	99.721	97.656	108.75	87.195	96.773	103.75
113.98	106.27	102.98	108.21	109.59	111.97	104.06	109.61	102.06	110.28	101.68	100.93	112.68	102.97	106.9	105.2	105.87	109.34	98.499	98.474	105.69	110.56	113.56	100.31	117.19	108.99	103.36	111.62	104.67	103.18	106.66	111.47	114.07	104.36	105.89	109.79	103.23	109.28	104.6	101.9	100.02	110.64	111.74	106.65	110.9	100.94	111.29	103.77	109.17	108.43
110.13	111.69	118.04	111.69	109.28	116.66	116.64	113.29	114.08	115.85	116.01	113.36	110.49	117.81	109.87	111.07	112.67	117.07	118.75	115.32	117.82	110.04	110.76	114.22	113.84	118.45	116.03	120.7	113.83	122.32	108.83	104.11	115.94	114.42	110.02	116.56	111.87	108.53	116.06	121.53	115.38	115.34	112.63	117.64	117.32	113.56	107.1	115.25	117.31	119.01
108.6	111.54	105.54	106.59	117.34	111.11	111.85	108.84	119.37	117.62	111.16	106.52	110.77	106.49	115.94	114.95	113.69	110.48	113.69	111.95	107.73	113.64	126.37	108.98	109.53	109.48	116.91	112.43	113.56	106.29	116.68	117.77	113.89	111.78	115.8	109.13	103.41	114.5	112.9	106.82	113.58	108.53	102.38	103.02	106.13	114.46	112.12	109.84	108.74	106.01
100.95	101.97	100.09	103.06	105.78	103.03	106.71	97.143	106.57	102.49	100.97	111.25	101.44	107.09	103.8	107.99	106.72	104.48	108.26	92.761	102.64	97.32	100.61	120.73	113.03	111.92	104.63	95.863	98.696	105.67	109.45	99.131	90.576	104.76	105.72	104.6	104.96	110.13	113.61	103.13	97.548	106.69	105.39	106.52	107.77	107.52	102.25	104.72	96.314	99.795
103.81	105.97	108.13	101.54	106.62	100.8	107.99	107	108.87	91.667	110.62	106.81	99.561	105.61	112.98	107.07	101.82	112.87	98.348	106.16	105.46	105.46	107.34	110.15	107.89	115.47	102.89	102.9	105.63	108.42	109.21	100.18	105.48	102.48	116.93	93.627	101	102.46	109.42	110.07	115.02	106.12	101.69	108.09	101.81	107.25	103.88	99.316	99.983	104.7
106.56	101.04	108.26	98.353	117.6	108.66	105.14	105.59	100.33	114.35	106.11	96.034	113.43	100.18	102.43	102.22	92.125	93.099	110.73	106.8	110.44	104.7	100.56	100.52	109.54	109.93	102.94	97.609	92.705	112.32	105.6	103.13	112.14	96.941	111.45	105.89	101.98	95.796	91.448	108.67	94.705	101.7	106.31	109.64	106.96	109.76	103.05	99.961	110.83	102.24
105.11	117.15	105.42	106.63	109.08	115.2	107.8	108.9	113.78	101.64	111.17	108.83	117.63	102.96	106.11	111.01	116.43	113.79	119.56	110.49	121.39	107.54	116.85	107.29	113.05	109.47	104.36	119.08	104.64	107.03	107.22	111.64	106.58	119.96	114.45	114.78	121.03	111.76	122.75	111.35	114.27	116.5	112.15	107.69	104.94	107.51	99.989	112.59	112.57	119.65
111.59	121.64	124.19	122.7	124.72	125.24	112.16	120.58	121.08	122.09	116.98	123.67	130.1	123.63	116.05	107.69	114.86	128.22	114.46	115.9	122.53	111.61	118.95	113.04	120.14	128.07	112.55	113.86	115.54	119.9	125.63	115.71	113.26	116.62	124.32	119.46	109.4	121	117.92	111.6	122.05	107.5	119.44	112.27	116.8	109	109.69	119.64	115.26	121.65
105.43	110.65	103.43	113.75	102.62	110.05	106.13	102.06	104.33	105.55	103.03	98.34	104	108.59	105.4	101.51	104.12	108.16	102.66	105.32	106.28	105.89	100.36	107.44	99.101	109.85	101.31	106.79	105.44	109.09	100.37	102.5	104.1	104.87	103.42	98.99	109.77	101.83	97.458	100.83	107.01	110.38	108.5	95.446	105.04	102.98	96.428	109.77	101.31	101.17
100.6	107.12	97.734	107.41	100.56	105.09	105.31	104.34	108.49	101.02	103.88	109.21	112.76	104.65	99.059	105.89	103.97	108.45	100.77	110.1	111.01	102.05	102.24	102.73	113.51	105.17	104.68	103.24	116.85	102.96	100.07	120.54	116.43	102.79	99.606	110.92	94.836	99.873	94.123	112.19	110.88	98.665	103.26	97.017	112.34	109.67	101.19	104.18	106.41	109.24
101.95	107.26	111.68	108.22	103.91	100.89	107.75	106.28	94.49	110.76	107.47	93.153	106.46	101.4	107.97	104.25	111.2	101.56	111.72	100.55	103.78	99.454	114.2	120.18	105.51	88.41	106.19	98.769	104.15	102.42	101.07	102.89	106.3	112.79	106.51	105.74	105.87	110.77	105.87	97.237	105.86	107.89	102.74	103.04	111.39	113.04	107.58	106.71	117.84	109.4
110.22	118.01	114.05	114.8	108.49	128.2	122.49	122.57	116.85	111.67	109.04	118.24	121.49	116.32	117.81	112.07	113.49	122.69	116.69	120.73	109.37	119.43	106.19	123.11	117.75	114.51	127.22	115.36	123.57	116.71	111.9	120.02	123.15	112.9	113.04	124.35	116.23	119.96	112.6	113.37	117.75	118.26	117.46	123.1	119.13	123.05	119.06	118.58	110.43	116.75
108.47	100.37	103.17	101.39	96.936	101.16	102.26	107.16	96.002	93.108	96.929	99.613	94.247	95.169	98.754	94.659	101.09	98.226	97.847	100.99	104.47	96.397	98.485	99.622	97.853	92.107	100.15	98.472	104.6	90.973	102.95	97.192	91.404	96.434	105.5	104.76	95.881	102.25	101.01	101.05	92.566	93.973	99.046	101.39	98.654	98.765	90.706	103.35	93.925	111.14
113.07	107.93	118.34	113.33	116.91	113.35	109.66	112.81	113.93	114.96	112.78	115.62	114.17	118.03	119.81	112.11	109.12	117.32	107.6	112.29	113.49	104.59	108.13	114.72	114.59	114.52	110.9	112.81	109.01	115.45	106.48	117.48	118.72	108.38	117.16	109.69	117.14	113.25	107.24	113.73	106.94	110.2	116.41	114.02	115.59	109.17	112.16	105.71	108.29	114.69
112.4	116.63	106.6	114.97	116.51	110.54	113.84	114.97	112.83	104.05	109.43	120.53	115.31	116.61	108.8	111.03	114.18	110.01	119.28	113.49	117.25	115.16	100.86	105.47	103.18	105.56	107.1	109.22	114.32	107.99	111.64	113.89	118.36	111.18	116.81	103.36	109.25	108.35	104.29	113.93	115.35	108.78	112.73	100.79	111.39	100.6	113.03	107.54	111.43	126.6
107.16	106.37	110.49	111.57	104.38	103.78	112.12	111.22	108.65	114.42	106.57	103.89	111.42	109.45	99.339	102.98	109.07	113.06	112.93	103.71	108.27	108.68	107.46	110.61	98.346	109.7	110.11	112.02	94.889	111.02	103.38	105.91	92.086	109.48	103.67	110.47	107.15	102.61	108.2	103.81	109.84	103.51	107.46	98.487	94.013	107.48	95.638	102.78	113.84	109.47
99.615	104.2	98.118	101.54	103.59	99.528	109.3	101.29	99.998	99.348	105.94	105.26	104.52	110.51	107.86	109.3	94.64	106.24	98.74	105.65	98.038	100.67	99.638	94.774	101.57	107.74	107.58	107.63	102.77	104.87	115.13	104.22	103.06	102.75	110.37	103	100.61	106.28	100.31	102.01	98.991	106.22	104.95	99.62	105.39	110.69	108.35	91.562	103.6	95.07
108.02	98.456	103.41	114.21	101.51	103.14	102.64	104.39	103.72	96.942	111.3	105.07	104.63	102.09	98.115	107.13	106.4	105.84	106.37	104.76	110.52	109.94	103.77	98.344	99.216	103.78	110.59	105.89	105.34	108.92	107.17	107.03	109.79	105.41	101.73	106.49	103.88	100.04	114.27	103.68	105.62	108.55	112.37	113.91	112.88	101.27	102.23	101.17	104.98	113.24
111.38	119.15	114.35	111.09	115.9	110.16	105.52	105.69	104.48	106.95	116.83	114.6	108.36	105.48	110.93	120.21	120.38	104.76	100.23	116.32	113.08	118.72	106.51	106.2	104.86	108.13	107.64	110.98	108.73	106.39	101.37	106.84	115.89	114.68	101.98	106.31	110.89	103.02	101.35	112.13	102.2	116.84	108.92	110.65	105.55	117.5	113.15	111.95	110.61	107.72
108.35	105.93	106.84	108.7	108.14	116.74	107.26	113.17	106.29	111.75	110.76	117.39	112.98	102.85	112.65	104.9	112.5	104.45	118.89	105.28	105.1	111.35	117.01	111.05	109.55	106.95	106.27	107.47	114.89	105.75	104.05	112.95	111.83	105.23	119.1	109.2	113.78	118.08	113.97	100.7	113.93	103	118.14	104.79	107.12	105.82	106.4	107.28	109.45	116.46
101.6	104.94	100.58	108.27	101.55	94.147	106.14	97.12	103.1	104.03	109.15	102.6	105.01	103.3	103.13	96.22	103.95	98.875	105.32	102.83	107.04	96.905	94.297	112.16	99.885	101.53	105.47	109.15	102.44	100.99	106.54	97.654	98.611	109.09	106.2	110.63	101.04	108.14	113.1	107.94	112.61	106.82	106.16	108.92	103.73	107.22	109.61	102.54	110.66	95.84
110.83	112.73	109.04	112.42	96.805	114.59	107.69	113.39	111.44	112.23	114.69	113.41	116.75	118.41	108.11	117.94	111.36	110.14	106.79	108.74	104.3	115.75	109.55	111.83	103.88	108.72	116.99	106.29	107.85	116.94	112.93	103.27	118.33	123.95	110.2	117.23	123.94	109.33	110.17	115.86	110.8	111.88	115.04	115.72	110.45	108.96	118.14	107.17	115.81	105.81
108.24	100.88	108.93	110.16	108.58	110.96	104.43	107.26	108.12	105.61	103.75	109.44	109.89	108.58	106.99	108.63	97.87	101.48	102.95	116.12	99.804	107.47	97.469	95.896	103.15	99.701	102.36	105.13	104.57	100.26	97.808	103.4	105.54	98.723	109.63	110.19	94.947	110.08	100.99	96.887	106.08	101.11	108.71	106.01	100.87	113.46	108	106.24	110.98	99.971
92.878	99.644	103.01	100.58	96.449	101.09	105.44	106.56	97.733	105.66	103.97	108.62	104.03	108.18	99.077	106.74	101.25	100.73	91.372	88.657	108.18	87.341	97.907	89.161	99.756	106.81	103.32	96.869	102.19	98.829	98.866	91.875	98.853	97.959	98.303	104.05	97.297	101.24	95.905	96.462	99.427	104.76	98.195	98.13	95.674	106.38	90.4	100.05	85.931	105.85
108.22	103.19	102.83	106.9	109.79	112.4	111.34	99.387	115.19	107.16	106.4	110.53	111.16	109.09	116.53	107.77	100.02	99.27	113.97	106.65	98.186	109.19	114.62	104.25	100.15	103.88	104.12	109.78	109.04	99.088	106.61	110.96	100.61	109.81	107.6	101.96	101.58	115.34	102.32	107.28	110.28	101.41	102.29	106.93	110.56	111.32	107.6	103.18	111.59	104.37
103.73	107.41	95.697	100.18	106.79	93.182	93.685	98.44	108.82	98.208	95.683	100.33	92.792	104.84	103.41	99.504	105.03	99.401	103.74	97.053	101.84	96.242	98.212	93.852	97.954	102.97	106.29	95.102	96.285	96.672	102.03	105.09	103.48	97.517	104.93	103.97	104.09	96.297	98.628	95.869	94.41	83.761	105.12	105.88	97.289	100.86	99.946	104.29	105.36	111.75
101.59	111.16	107.97	106.12	96.187	94.73	110.14	110.9	113.04	110.92	112.14	113.14	106.02	108.18	103.15	104.8	105.1	112.48	104.47	111.43	109.22	106.54	100.73	103.66	99.522	98.301	108.95	106.39	106.44	108.46	109.52	108.53	108.19	103.31	103.88	92.497	111.28	102.44	114.78	109.77	105.3	104.98	105.82	104	106.86	108.85	125.49	95.78	104.62	98.701
97.621	101.02	107.98	122.11	112.21	109.69	106.31	113.05	111.98	101.2	114.69	110.54	107.14	113.72	97.696	102.83	114.93	105.36	99.068	114.85	106.37	104.61	102.05	105.59	109.51	112	109.02	108.66	115.67	110.75	111.93	96.578	98.2	107.13	102.02	101.73	99.519	101.55	101.14	102.92	105.69	106.34	107.84	103.96	111.8	106.83	117.07	106.7	103.69	106.14
115.15	108.44	112.9	107.68	115.5	118.61	112.42	104.63	105.13	119.26	118.57	117.93	110.64	124.18	113.23	110.85	109.05	103.71	115.3	113.59	111.71	108.52	106.85	114.84	112.39	112.33	108.68	116.36	104.17	103.53	114.06	113.22	114.69	108.87	109.49	112.08	105.62	117.54	116.85	105.62	119.58	116.49	109.52	112.99	110.16	110.25	105.76	106.4	107.1	112.34
117.13	103.79	114.34	108.25	115.79	116.11	105.25	117.12	105.77	117.86	109.45	111.3	109.21	105.11	108.68	111	113.17	112.28	118.46	106.43	102.37	118.72	115.34	119.53	117.51	113.8	104.39	109.64	102.88	108.31	103.41	110.33	117.9	105.7	113.56	110.15	115.37	114.44	112.65	109.08	113.06	106.7	115.48	120.37	117.29	117.2	118.48	112.25	106.52	114.89
110.37	114.14	113.38	108.38	107.26	118.52	117.9	117.05	104.58	108.93	116.25	116.08	114.75	113.49	108.05	108.57	116.14	110.65	111.61	113.45	105.29	114.5	118.42	114.14	116.89	116.35	102.9	119.14	117.87	116.93	115.11	110.39	107.36	103.76	117.64	121.86	105.47	112.56	111.45	108.52	113.75	110.01	107.75	105.33	110.09	104.73	112.89	116.22	114.11	107.92
104.91	116.7	104.69	101.73	107.31	106.77	99.321	112.34	99.062	109.36	112.61	95.068	108.39	109.41	96.139	101.56	112.69	107.09	92.113	103.72	111.48	105.13	96.857	106.84	109.89	105.02	112.93	107.55	112.92	102.68	104.22	109.91	109.05	107.11	110.29	105.63	98.466	101.48	105.75	108.49	110.6	101.13	106.49	103.8	110.52	110.55	100	107.12	104.35	100.79
101.74	106.36	106.23	106.52	96.288	94.128	102.08	102.7	108.59	99.209	94.179	107.77	106.33	109.22	101.69	107.48	102.27	101.04	100.51	117.83	103.36	106.51	104.27	102.6	108.7	99.886	107.69	105.67	112.26	101.32	101.8	99.471	105.26	106.79	108.7	101.78	103.16	112.46	108.48	106.84	115.99	100.84	98.844	105.92	96.986	107.74	104.72	112.31	102.78	115.79
106.52	113.38	108.74	103.84	104.43	98.543	104.19	112.54	107.15	103.78	108.88	104.99	113.59	101.86	98.243	119.18	104.07	94.881	108.46	108.36	97.335	97.469	111.41	105.47	101.84	106.87	101.13	108.09	103.79	101.94	104.48	104.91	99.179	101.06	110.12	97.004	106.99	103.05	98.275	98.376	100.05	95.916	102.6	104.84	101.08	99.739	105.33	109.24	107.42	98.571
108.65	105.1	101.93	102.68	106.82	101.9	108.36	93.88	102.19	106.5	102.72	106.49	108.38	97.041	105.96	100.13	94.729	107.05	109.28	102.79	101.46	102.33	107.06	112.26	103.38	103.42	104.23	103.75	99.806	102.03	97.657	95.723	110.42	111.24	99.831	93.905	101	102.18	106.72	105.38	102.2	106.16	102.53	103.38	107.37	106.83	105.89	101.79	99.406	106.99
120.84	113.83	118.5	122.61	126.57	123.16	112.21	110.81	115.11	118.21	117.09	114.95	119.89	125.94	125.4	117.89	114.57	113.88	120.04	111.19	117.7	117.04	118.32	122.9	115.4	123.99	112.52	112.25	106.7	111.63	113.7	114.39	112.67	116.09	119.77	116.85	124.37	117.95	123.33	122.38	115.63	125.1	122.52	123.62	110.95	121.79	119.07	115.95	121.83	114.87
102.79	99.66	106.55	112.26	109.56	111.3	100.06	110.75	104.88	103.84	109.89	107.58	111.33	102.24	112.38	106.28	102.92	110.75	112.21	102.43	99.443	113.74	110.92	108.71	97.081	104.91	109.05	106.62	110.55	113.05	106.39	111.48	109.4	107.92	107.57	108.65	95.266	115.85	109.85	99.894	107.36	105.22	106.93	104.8	104.57	100.9	103.86	105.32	101.11	111.26
99.394	96.854	106.13	104.27	109.13	103.16	95.123	106.18	101.57	107.13	102.79	100.03	110.49	107.92	106.57	103.67	109.11	99.908	105.59	101.97	100.86	106.55	108.05	100.09	114.47	109.32	108.66	99.476	104.98	108.05	106.74	106.26	99.988	100.44	106.24	98.588	104.73	113.03	104.26	98.984	103.45	98.377	108.08	104.61	113.75	113.76	105.59	111.56	108.63	109.14
97.218	100.13	104.84	108.21	90.263	102.35	103.27	113.95	100.81	105.13	103.24	93.688	112.95	109.35	114.92	104.51	94.889	106.35	97.041	102.51	99.473	103.08	106.1	113.15	96.7	98.399	101.91	110.42	111.09	96.142	101.47	113.49	103.17	106.02	104.9	109.67	104.22	103.74	104.72	103.38	102.15	99.578	103.22	98.736	104.14	104.4	110.4	105.37	106.7	100.76
110.52	114.5	113.18	116.34	106.68	112.91	111.89	110.92	117.19	118.8	116.97	104.31	110.35	114.12	108.45	116.49	103.45	117.06	117.37	116.32	109.55	109.13	109.46	113.85	112.68	117.43	106.76	112.9	112.64	116.05	105.18	103.8	113.14	115.43	101.08	117.87	111.12	111.34	112.24	123.52	106.58	109.7	118.02	115.86	115.64	105.59	117.57	106.06	114.69	110.41
116.37	114.36	111.4	112.75	103.36	112.32	104.27	114.87	114.23	104.74	111.91	115.72	112.09	107.72	113.96	107.78	106.91	107.4	114.43	117.78	104.49	105.68	116.17	116	108.7	114.53	103.86	112.95	107.25	102.74	117.04	106.89	103.68	106.02	113.51	115.84	103.84	121.51	109.41	123.06	119.42	104.17	105.61	111.69	116.64	114.18	112.39	110.9	113.2	122.13
107.7	102.47	103.75	99.608	105.89	102.39	103.36	101.42	100.22	109	107.46	103.98	109.51	107	99.925	98.288	93.17	109.96	105.86	116.52	107.72	101.29	103.1	101.55	103.48	108.21	103.6	118.15	107.01	108.54	105.45	105.86	107	98.625	104.11	107.98	102.45	105.72	108.36	106.4	114	107.27	107.02	113.19	111.22	103.83	121.93	107.49	114.73	100.85
103.75	94.843	104.1	95.262	102.96	97.559	100.65	97.994	101.61	95.135	103.22	100.85	95.539	95.691	100.52	109.89	102.17	97.317	96.957	95.395	96.145	90.585	96.229	99.423	103.59	101.37	105.61	92.707	94.079	88.853	109.11	98.626	95.776	97.619	110.32	94.882	106.26	104.86	104.88	100.89	97.077	104.89	104.4	100.48	105.62	106.83	93.323	106.13	98.875	97.742
112.86	115.18	105.3	110.81	111.75	117.6	111.36	119.33	113.79	111.07	114.46	108.15	112.19	118.41	110.83	104.65	120	102.36	108.55	109.28	110.4	108.8	113.49	108.3	113.53	108.32	115.63	115.84	115.94	98.553	106.74	117.22	111.35	119.06	106.69	107.98	117.07	116.5	107.51	109.85	111.54	108.79	104.93	109.27	113.02	107.18	104.3	112.21	113.82	116.6
106.73	105.97	97.303	103.83	113.12	107.16	97.134	104.26	107.42	109.15	100.81	113.25	106.47	107.29	103.69	110.3	111.41	112.73	96.264	100.72	103.92	107.55	109.89	107.35	115.5	104.05	102.68	115.59	112.39	110.42	103.97	104.3	109.48	102.21	107.1	108.67	102.77	106.89	111.32	105.48	103.06	109.85	102.37	103	108.32	110.96	101.79	102.16	116.04	105.9
95.309	106.1	107.25	110.31	102.21	110.52	105.8	96.532	108.6	104.38	111.49	105.73	99.235	108.9	100.17	107.02	101.46	100.88	108.33	105.9	102.38	102.48	113.69	102.98	113.93	101.81	105.91	103.88	97.244	107.45	108.7	107.82	106.88	113.63	105.59	104.44	108.62	105.7	106.63	104.44	104.71	109.02	108.27	102.46	114.78	101.71	96.114	105.37	105.27	100.16
107.32	115.32	105.56	120.67	112.4	120.93	120.36	108.65	117.71	120.11	113.26	109.45	109.41	120.45	112.74	102.65	109.12	113.55	114.01	112.5	116.82	115.66	120.17	112.13	112.78	110.13	112.66	109.54	120.11	117.12	114.14	114.65	109.58	114.86	102.51	115.16	100.04	108.33	108.33	109.52	105.68	108.23	107.26	109.86	106.19	115.69	107.67	111.58	104.08	109.36
106.25	100.58	108.97	102.27	106.2	104.73	107.93	114.84	104.38	107.14	104.49	110.76	108.24	108.64	108.15	107.79	106.52	106.47	106.68	106.07	105.34	109.97	99.393	109.31	106.91	108.08	114.63	115.77	106.44	102.29	107.53	104.88	109.89	104.45	105.98	97.127	115.39	100.97	109.55	100.66	100.83	99.071	114.04	107.51	104.48	107.63	105.31	104.03	110.08	108.69
115.27	115.79	110.68	111.95	113.4	100.74	109.44	107.77	107.51	112.02	118.34	104.85	119.54	119.67	103.5	117.58	107.08	112.89	101.53	112.23	110.67	112.1	104.73	97.665	102.87	112.44	109	112.72	119.48	109.82	114.68	111.04	108.73	114.84	112.18	105.32	96.835	110.59	112.88	111.65	115.84	113.47	115.46	110.56	113.19	113.32	109.38	110.51	113.42	109.53
118.08	118.63	111.68	110.36	109.91	117.71	110.98	116.99	120.99	121.74	116.8	119.5	121.72	112.41	124.71	111.98	116.98	119.15	115.56	112.28	116.76	109.23	120.62	118.55	115.98	120	117.37	119.85	116.15	122.43	123.77	114.93	110.31	136.16	113.38	114.95	115.63	117.08	116.35	114.61	123.08	117.92	114.15	112.1	113.99	118.02	111.14	117.61	120.66	117.21
105.36	108.33	116.46	112.05	112.46	113.66	108.43	107.61	112.05	101.93	112.06	104.74	110.08	107.45	109.59	110.3	117.58	107.77	103.46	107.7	115.41	111.02	112.03	112.51	101.15	102.49	104.14	107.15	116.74	102.63	118.93	113.93	100.5	113.01	118.27	104.34	114.52	108.31	107.52	108.29	114.5	109.41	110.59	113.06	104.12	108.16	113	112.94	115.85	111.46
103.81	109.14	100.79	97.925	107.27	103.4	100.78	104.61	103.59	98.052	106.97	105.98	111.97	115.01	104.05	103.38	102.33	107.79	109.63	104.55	104.92	103.1	101.52	99.949	113.56	101.48	95.372	107.24	122.08	104.42	106.67	102.98	98.843	107.85	120.1	111.82	103.24	113.08	100.79	109.92	113.33	109.42	109.94	101.22	106.72	94.781	104.81	108.68	102.22	101.26
103.49	103.21	112.42	108.47	108.19	110.13	112.65	112.35	103.4	103.05	105.26	101.91	105.71	105.64	111.63	112.05	110.69	106.98	108.61	103.47	96.623	107.2	105.04	110.73	104.31	113.96	102.42	102.47	105.8	100.45	98.387	114.16	99.945	108.95	97.749	108.85	109.32	99.616	112.64	101.55	104.4	98.149	107.49	99.878	102.81	109.9	114.3	102.72	96.765	101.78
97.874	108.29	102.96	97.536	110.93	108.63	110.54	99.536	104.58	110.2	100.48	106.39	101.8	96.75	95.141	99.346	104.51	103.79	105.7	102.79	104.12	108.82	109.45	114.77	88.954	109.48	98.735	110.16	109.32	104.24	106.35	106.15	103.17	102.38	100.41	101.1	106.11	110.38	101.28	103.16	99.358	94.897	104.19	100.54	101.8	104.42	109.08	105.31	102.49	109.12
103.44	111.42	108.35	109.92	108.52	107.32	107.73	114.02	110.72	108.71	118.15	116.86	106.19	117.16	107.23	117.66	104.88	105.27	112.39	113.92	111.37	109.09	112.82	121.57	110.75	112.18	115.94	112.38	114.73	111.85	113.26	114.4	107.57	108	107.6	110.28	109.05	122.72	104.53	109.69	108.85	112.69	105.49	117.51	113.39	113.27	112.1	106.2	103.74	118.23
107.89	106.81	110.77	108.22	117.88	116.72	100.9	111.4	108.68	106.97	104.81	106.81	106.37	104.36	90.685	111.37	112.89	107.45	97.168	106.58	110.76	102.2	109.13	110.06	105.7	104.17	109.35	106.36	110.77	106.82	102.88	97.546	117.33	110.58	104.92	101.99	105.83	103.61	92.507	109.42	96.715	100.81	103.15	105.5	104.21	109.76	109.26	108.77	107.57	103.83
110.1	113.94	105.27	117.7	105.19	116.74	104.03	111.67	105.81	115.15	111.38	110.11	114.72	116.39	106.94	109.59	112.11	117.36	112.3	114.21	107.85	111.38	104.87	105.92	116.35	111.98	114.13	115.67	114.68	111.07	114.85	111.54	114.91	105.87	112	118.6	112.7	108.86	114.1	114.88	109.95	113.43	116.32	111.9	111.55	117.28	100.34	113.46	113.47	110.47
105.95	102.54	93.827	105.87	100.6	103.39	108.47	97.33	105.23	94.198	98.056	111.29	97.743	100.01	94.272	101.2	105.84	101.54	107.34	106.19	102.76	101.35	96.927	112.26	104.64	100.84	94.532	108.76	108.62	98.859	98.92	107.69	102.9	104.79	99.09	102.33	98.403	110.44	96.558	105.57	113.48	105.13	101.11	108.77	106.77	103.81	105.47	111.08	102.03	100.59
113.59	101.37	101.37	112.42	100.48	100.97	107.58	100.88	102.49	101.65	113.36	100.39	106.27	96.445	104.87	112.78	97.925	96.017	104.48	111.04	107.31	103.73	103.26	107.71	97.955	104.08	100.62	106.94	107.15	112.15	114.02	115.29	107.49	100.97	105.92	105.1	103.23	111.98	108.09	109.48	106.41	104.65	105.52	112.27	104.38	98.414	97.586	111.36	106.02	110.92
104.45	101.52	104.37	108.21	98.837	96.344	91.875	100.84	101.44	101.67	105.11	98.774	98.081	105.48	96.884	100.81	99.472	97.275	108.3	100.14	99.576	96.178	106.85	98.756	105.52	99.778	96.861	98.651	110.52	104.48	107.76	102.34	103.49	93.484	93.699	111.84	95.473	104.36	107.78	98.075	95.095	99.677	101.72	102.8	86.762	92.521	99.582	101.99	104.84	104.69
101.7	102.25	106.78	107.36	101.26	102.89	106.35	105.06	113.57	112.11	105.17	114.43	105.31	106.53	109.12	107.12	106.68	106.63	106.89	107.66	112.85	111.95	111.47	109.93	104.91	101.67	107.63	96.744	97.166	107.79	112.25	104.18	115.49	108.92	98.913	116.18	108.04	99.598	110.35	109.54	107.75	105.63	102.67	106.78	100.97	108.32	103.8	112.06	108.45	106.03
109.84	107.01	101.57	110.27	106.43	107.08	100.21	104.19	104.43	113.33	107.59	110.1	99.559	96.183	103.46	104.75	104.04	87.815	107.43	105.03	110.6	100.14	112.36	108.01	104.91	103.77	108.66	105.1	109.41	110.45	102.31	99.001	115	105.43	110.61	109.16	104.39	102.52	108.06	105.44	101.83	99.782	102.12	100.14	108.02	102.36	102.65	113.96	106.91	109.76
107.15	108	106.2	104.92	100.07	99.496	109.17	106.04	109.94	110.25	95.81	108.86	104.35	109.58	100.23	99.589	105.77	97.925	98.704	106.17	102.55	103.02	105.09	106.66	113.56	107.97	95.739	107.22	103.22	114.58	104.39	110.48	100.65	94.926	105.01	97.889	103.3	99.193	98.46	99.889	105.66	96.982	102.59	106.94	113.23	113.81	104.61	103.37	107.62	106.45
112.25	107.69	114.43	107.37	111.91	111.39	112.23	115.2	116.22	113.56	120.71	110.23	109.52	110.49	116.01	106.38	108.84	107.32	112.79	108.27	110.04	117.3	116.78	116.54	118.63	128.19	110.85	109.58	122.48	115.03	113.15	118.11	120.66	113.75	111.4	110.92	116.16	107.81	108.79	114.87	105.43	116.12	116.02	111.07	106.28	113.67	110.3	104.82	122.4	109.87
108.46	86.109	96.367	101.97	97.744	109.41	91.683	98.695	108.47	102.28	111.87	102.17	105.98	101.58	101.49	106.35	100.62	98.603	103.26	96.6	101.44	98.258	101.34	99.976	94.061	99.223	98.321	99.739	94.396	94.606	102.58	96.562	96.863	94.899	99.288	99.83	96.119	101.59	108.41	107.55	95.992	100.84	103.07	91.578	95.63	93.264	110.22	105.41	99.495	94.832
91.04	103.7	104.4	105.6	96.814	102.19	101.15	97.997	99.525	106.53	96.981	99.712	98.218	101.19	109.88	94.882	108.91	104.49	99.736	101.5	96.353	108.31	106.19	108.43	97.043	103.65	107.41	100.11	104.51	108.92	95.474	102.29	98.358	100.1	102.98	102.96	99.552	96.584	112.51	107.59	103.32	94.373	98.899	103.14	101.43	96.444	105.15	102.07	100.54	93.562
102.42	98.423	102.88	98.919	105.33	104.52	97.52	97.724	96.423	99.125	100.34	101.91	109.27	105.7	97.868	90.643	91.8	106.63	101.04	100.93	94.587	94.761	108.96	102.83	98.914	103.24	101.92	98.178	111.16	100.4	105.15	100.07	102.9	100.02	100.48	91.737	96.107	97.69	93.356	102.58	97.917	101.15	91.055	112.9	99.572	98.354	91.318	105.34	103.31	111.29
104.58	110.38	105.48	102.37	110	98.893	100.62	106.81	101.31	106.86	110.75	106.18	96.389	100.81	107.64	107.37	110.59	106.8	103.45	108.29	110.07	109.48	101.55	106.33	110.37	99.942	100.93	98.384	109.3	102.13	109.18	105.74	104.51	112.1	99.589	104.14	108.69	120.39	102.04	105.09	107.9	102.45	103.14	103.27	106.09	98.117	103.65	105.89	101.58	101.46
117.97	113.06	118.37	105.21	113.49	120.7	112.18	125.35	119.68	119.74	122.36	120.66	111.47	112.72	118.66	112.43	119.76	115.54	115.14	115.21	118.17	114.05	112.93	113.67	114.12	127.65	120.71	114.59	121.75	110.1	122.04	113.72	125.67	118.72	113.59	119.87	119.88	119.11	120.16	128.05	120.35	110.98	110.28	120.42	115.6	124.15	117.27	110.28	117.1	113.06
102.98	103.57	105.4	102.88	107.91	107.35	102.29	99.92	104.58	102.06	110.25	106.54	107.98	95.652	102.86	88.196	108.99	96.692	99.153	102.39	107.55	100.04	108.31	100.02	100.78	104.85	103.24	100.42	101.69	92.414	95.686	96.921	102.67	99.363	107.91	97.921	98.91	105.78	103.88	94.835	104.42	103.98	94.73	94.289	95.581	98.874	96.803	90.33	100.03	97.805
107.35	121.07	114.3	119.73	104.23	105.37	113.27	105.33	108.71	109.3	111.47	118.67	108.09	112.46	112.92	110.7	108.14	116.31	108.74	101.21	109.79	102.95	107.69	108.56	109.88	109.07	114.14	112.05	109.26	108.29	105.52	118.5	116.94	110.22	109.71	115.06	118.52	108.7	115.79	109.53	116.13	101.96	111.62	113.81	106.27	122.19	113.99	117.21	99.145	118.84
103.87	112.51	110.68	106.74	108.95	105.66	99.109	106	96.285	109.89	116.75	106.98	106.95	102.5	114.22	104.32	97.181	97.791	100.57	101.42	115	109.49	103.9	102.15	102.21	94.49	112.35	106.92	109.49	101.7	110.18	106.03	100.49	107.68	107.35	112.07	96.023	100.49	104.04	95.425	106.08	105.74	104.46	119.98	107.26	106.79	112.38	111.81	106.91	113.04
105.28	111.2	106.23	103.25	101.26	112.81	105.66	98.078	99.416	113.55	107.53	105.01	114.54	114.63	109.64	106.73	98.661	108.72	103.34	115.13	97.554	110.98	115.48	97.02	111.03	100	108.3	103.9	100.15	102.12	107.84	89.228	111.49	102.71	104.85	99.691	109.58	110.22	95.79	108.12	95.261	105.44	107.61	107.69	98.206	100.94	105.15	106.54	99.257	103.06
97.874	112.55	112.73	106.26	108.2	111.18	113.86	110.64	111.39	114.56	112.57	108.33	116.73	113.39	116.12	117.35	113.96	109.93	107.87	113.3	107.92	116.85	113.53	110.54	108.44	118.92	118.06	102.34	113.07	107.88	105.84	108.49	109.58	98.543	121.69	108.5	106.67	107.82	104.66	104.89	109.1	108.71	107.34	105.71	105.96	107.27	119.66	105.09	108.83	103.34
100.21	111.29	102.78	111.15	96.661	97.185	101.68	103.76	99.38	107.02	102.98	107.91	107.58	109.23	99.86	100.85	109.78	104.22	101.03	115	114.05	103.14	110.04	100.81	112.65	102.13	107.01	100.58	97.158	118.26	110.55	107.68	112.45	112.66	107.83	109.29	93.101	101.62	111	106.7	99.275	107.45	103.48	114.39	96.16	111.23	106.59	102.01	105.24	99.96
101.73	95.879	97.421	97.747	97.873	96.744	98.971	95.702	94.608	89.176	104.9	99.807	95.026	95.155	99.957	103.22	90.815	104.48	102.5	104.66	104.73	102.11	105.34	93.859	94.761	95.486	100.51	100.67	105.59	107.29	99.794	102.55	104.67	104.7	92.975	93.222	97.213	93.392	97.379	102.49	97.331	102.95	98.752	100.77	113.94	95.504	90.49	95.386	100.32	101.73
99.595	93.917	101.87	108.11	96.386	109.76	106.07	107.89	103.67	104.59	112.13	108.05	99.297	110.14	101.51	97.718	108.11	98.693	103.33	103.65	97.259	97.962	102.24	102.1	102.93	102.5	102.04	108.29	99.454	115.77	97.073	103.29	97.519	107.55	103.76	98.004	111.52	108.28	103.42	110.54	107.89	106.01	104.27	104.25	104.81	109.7	107.47	99.537	105.25	114.58
104.86	105.85	100.88	105.47	108.03	103.36	92.206	99.946	105.68	106.31	99.699	107.06	101.71	107.29	106.67	104.85	95.936	102.76	106.32	96.084	107.61	110.68	106.37	104.22	109	99.328	103.08	110.48	104.33	97.315	98.756	101.64	102.75	101.96	106.19	103.34	101.61	92.021	106.97	111.63	100.44	106.89	108.83	106.85	111.97	106.39	98.113	104.67	104.34	105.1
111.98	114.88	115.72	112.68	106.71	111.22	117.66	109.31	120.91	116.7	113.35	118.36	105.38	109.33	108.41	116.3	115.88	110.19	115.93	116.46	107.87	116.2	115.37	111.14	105.69	119.5	117.34	116.13	106.08	122	111.72	113.42	109.54	110.45	112.36	113.04	99.815	113.32	117.03	115.26	103.46	111.72	107.3	111.58	110.44	111.92	103.5	104.13	108.19	107.49
106	102.02	101.7	96.688	99.901	103.42	104	103.22	98.412	106.2	93.891	97.874	95.445	92.878	99.621	99.329	95.769	98.455	88.684	93.942	102.29	97.093	101.7	94.614	101.31	95.472	98.373	102.94	104.61	89.25	103.71	102.69	113.69	99.108	93.656	103.58	98.511	109.54	96.595	110.22	95.267	104.49	101.63	94.843	104	98.87	98.77	102.99	92.525	95.814
94.539	96.873	84.879	107.02	82.622	100.68	107.94	95.503	107	97.793	101.65	92.072	95.404	105.61	106.9	93.057	97.459	95.928	95.08	106.67	101.91	104.74	96.053	97.333	102.92	96.991	103.12	96.858	100.06	104.9	99.648	101.19	102.59	99.806	101.81	99.531	97.865	102.44	99.622	104.75	104.86	98.788	108.28	97.366	92.984	97.926	102.74	102.29	99.413	100.56
101.1	100.32	101.63	103.5	109.32	107.17	107.18	110.09	102.88	101.34	106.56	101.59	106.48	108.91	107.61	99.044	99.515	105.06	102.52	102.66	104.84	99.545	96.84	109.95	114.89	108.4	99.74	113	115.36	110.58	103.57	101.39	105.47	100.84	102.65	102.64	106.21	110.8	106.38	110.74	97.719	113.23	105.99	99.825	105.44	103.28	100.4	96.15	98.819	105.18
104.41	110.13	110.26	110.24	100.15	112.73	107.32	107.44	104.24	99.375	101.72	104.52	108.03	106.1	97.32	106.46	101.4	112.74	99.452	107.19	101	103.21	102.5	98.278	101.13	110.02	104.33	111.46	112.12	104.04	99.298	101.58	104.23	108.44	109.42	111	113.22	108.74	105.6	107.2	113.3	109.52	101.4	105.52	103.07	98.399	106.98	105.64	98.551	108.69
120.36	109.72	121.23	111.24	108.46	113.18	103.82	116.68	117.35	107.78	114.42	120.48	106.29	114.76	106	120.22	109.76	109.34	112.04	106.59	110.54	109.72	114.36	111.63	121.49	105.78	112.71	103.08	111.07	114.43	113.21	111.11	111.55	102.87	116.95	118.12	118.11	109.16	104.43	114.08	115.92	113.02	112.78	116.96	110.69	105	123.29	107.49	115.57	118.18
115.37	112.85	102.54	113.13	97.81	116.94	113.94	113.56	109.54	115.52	108.85	104.44	116.76	107.85	110.75	112.6	114.36	104.85	112.47	112.24	105.28	110.18	102.1	117.97	107.79	108.16	104.29	110.31	108.3	109.41	115.21	112.17	98.867	112.27	106.82	120.51	113.26	117.75	117.86	105.56	110.45	104.05	106.85	110.69	107.63	110.99	104.48	105.76	110.67	108.82
107.94	102.5	109.62	118.22	113.72	101.55	103.82	101.56	110.97	105.97	117.96	105.28	98.757	97.849	109.5	100.15	108.75	109.47	107.64	115.94	111.34	109.29	103.37	105.17	98.183	99.687	108.25	106.7	96.68	112.06	110.93	101.65	105.55	101.93	107.85	107.38	106.56	109.36	104.42	106.73	103	102.61	112.47	101.27	113.65	108.12	104.62	97.794	94.444	103.04
107.76	113.76	97.863	105.14	100.76	108.34	108.51	98.665	101.46	98.293	105	104.18	108.2	110.77	108.37	111.02	104.37	100.39	95.661	117.38	105.53	106.68	98.623	96.067	107.31	98.234	97.198	103.71	102.02	99.697	101.25	109.48	100.44	103.93	98.615	99.424	97.783	101.59	112.48	105.69	105.24	108.9	102.64	94.444	100.51	110.89	105.76	109.7	95.633	102.74
108.14	99.882	100.43	118.52	109.23	99.244	101.69	106.78	117.21	118.87	99.174	111.1	106.94	101.67	101.58	100.6	103.39	106.12	103.19	102.7	107.75	109.71	111.21	99.504	108.23	95.281	103.13	104.7	96.84	105.86	110.63	100.37	105.56	106.25	104.67	104.23	105.36	100.87	103.6	106.05	103.49	108.59	101.28	110.74	98.723	108.54	102.09	106.88	105.45	110.2
101.37	112.89	105.21	104.63	102.97	103.68	107.07	106.22	106.62	92.668	105.55	97.256	106.97	89.07	102.53	99.298	108.2	105.13	96.322	101.06	99.63	102.15	107.98	108.88	97.614	104.79	111.51	112.3	109.55	108.3	102.76	105.18	106.4	102.77	107.6	97.959	93.629	102.67	109.53	99.778	98.226	99.008	94.314	110.82	102.79	108.74	100.36	99.857	93.426	109.36
96.872	97.606	100.25	91.678	101.55	103.17	108.4	102.01	90.092	100.68	103.76	95.123	97.4	100.42	98.654	104.67	91.291	102.68	99.024	107.43	101.62	98.669	101.87	101.4	98.398	106.02	100.21	95.276	96.593	108.35	92.891	102.34	105.11	102.3	98.226	111.83	97.879	94.676	101.13	103.43	97.906	96.037	99.885	94.141	95.164	104.28	107.49	106.87	96.641	102.16
102.34	107.41	105.15	107.97	98.995	103.5	110.92	111.54	97.355	96.111	105.6	106.2	101.76	107.52	95.194	99.021	113.24	110.43	106.5	103.2	110.72	106.32	108.8	101.79	110	103.22	97.468	108.28	105.44	95.283	105.43	100.78	110.82	104.39	100.69	107.19	98.824	106.31	105.79	106.06	103.05	100.82	97.311	115.06	103.66	106.73	110.07	100.06	108.39	106.01
99.846	104.79	92.624	92.144	94.855	92.065	98.227	95.814	109.13	97.658	94.882	95.918	102.03	106.22	102.81	98.222	97.571	103.78	100.91	108.26	98.037	107.21	108.16	92.321	101.5	99.971	100.81	98.35	99.663	109.39	97.186	94.874	104.31	108.11	95.63	95.443	101.19	87.657	105.47	94.905	93.632	101.82	102.51	100.57	92.395	95.852	98.149	104.63	92.138	99.009
112.35	107.66	102.68	107.2	108.36	103.96	96.276	112.57	106.98	108.62	99.843	116.27	105.43	118.71	100.14	112.69	99.172	97.52	103.64	97.357	107.77	95.747	103.51	106.04	102.14	107.11	109.86	103.17	106.92	100.3	104.16	101.23	104.23	112.66	92.705	104.6	110.66	112.81	116.87	118.57	95.11	105.58	102.78	106.42	106.56	94.941	104.98	106.38	103.91	101.75
120.91	114.24	123.9	124	111.15	122.17	114.31	118.9	114.98	116.54	118.75	120.43	108.51	111.77	114.54	115.52	110.92	107.33	123.22	116.88	116.66	122.05	119.42	119.06	115.9	133.92	112.54	120.87	113.37	113.9	123.97	110.97	114.08	115.9	113.93	116.5	117	106.97	117.22	109.74	123.27	120.66	117.48	120.67	115.35	117.09	116.2	120.04	120.12	117.47
118.16	107.55	103.58	116.62	116.44	111.41	106.4	107.19	114.61	117.19	113.88	107.68	117.16	107.04	111.26	100.14	112.71	106.4	111.79	113.78	113.78	117.89	114.9	107.47	106.41	106.98	113.36	109.28	121.8	121.59	113.95	104.77	120.51	112.16	111.46	105.27	104.27	107.39	108.22	114.65	108.32	117.56	114.76	105	108.89	108.21	107.63	112.29	104.72	109.33
102.24	103.52	109.02	107.6	106.78	96.399	112.76	113.16	103.55	105.49	106.64	103.76	102.01	103.9	103	113.8	106.55	103.52	112.12	111.16	108.34	99.117	107.54	104.57	97.019	94.49	104.67	104.31	103.48	99.314	100.46	115.01	116.1	106.48	105.69	111.72	113.28	111.7	101.16	109.64	104.05	104.44	113.33	106.45	103.45	99.02	111.01	100.65	98.091	108.36
102.77	98.73	108.23	95.41	104.42	104.75	100.28	104.95	93.699	105.78	104.1	97.829	94.539	89.991	92.858	99.851	94.539	106.65	94.097	101.02	99.383	96.51	103.87	91.671	96.944	99.227	100.81	91.866	105.29	100.59	111.53	88.482	95.478	100.24	90.537	97.758	100.29	95.765	90.625	106.1	96.414	97.032	98.043	100.67	91.888	100.93	94.061	96.208	100.31	98.652
102.83	100.84	110.14	112.58	106.93	116.48	108.39	106.41	105.76	112.08	95.006	102.45	108.26	102.4	105.92	113.12	101.76	104.48	97.794	95.618	112.52	104.39	107.44	101.32	111.16	103.48	106.83	101.39	104.97	101.83	111.09	107.45	105.42	102.27	104.05	108.07	107.78	99.536	96.343	104.61	104	106.65	109.39	119.19	112.35	102.36	104.22	103.39	105.2	97.18
100.53	111.01	99.789	106.97	103.11	103.7	105.11	106.36	101.84	102.53	108.53	112.15	104.35	113.09	98.619	107.13	112.11	106.03	113.05	103.29	112.83	106.86	106.41	103.63	113.5	114.03	104.44	105.82	107.81	108.41	103.78	103.62	118.24	104.87	108.92	100.32	101.47	103.27	108.52	90.499	105.89	101.21	94.299	105.24	105.6	104.94	101.68	109.12	100.17	105.57
103.49	106.23	110.83	106.06	101.48	108.4	110.98	102.14	102.41	100.42	107.1	114.46	114.97	106.83	101.56	101.03	106.03	108.15	106.84	101.02	105.05	109.81	106.61	104.88	105.91	110.82	103.72	103.1	98.367	105.25	102.74	105.82	108.95	103.47	105.82	111.43	108.46	106.47	114.06	107.86	106	104.14	107.97	104.43	110.09	109.85	114.79	106.69	106.82	102.19
107.48	105.48	106.53	109.76	100.96	117.56	119.53	112.25	108.3	105.21	100.72	115.05	102.76	102.51	106.59	112.43	114.01	113.81	114.52	103.27	108.41	102.36	104.71	102.6	110.33	106.47	118.15	110.56	105.54	108.55	114.88	107.93	111.57	97.087	112.05	113.36	108.16	115.41	117.78	105.24	110.21	112.22	113.88	109.89	108.38	106.89	113.16	108.39	111.43	119.23
98.236	109.53	114.65	106.31	95.948	113.01	113.29	107.08	116.24	113.66	114.41	108.2	110.65	108.72	112.34	114.27	110.67	106.59	119.88	116.06	112.18	111.2	106.02	111.99	103.64	105.92	114.72	99.808	114.15	108.57	114.14	109.64	106.74	122.31	117.79	108.32	111.22	116.44	97.716	110.14	109.65	111.4	112.53	109.05	109.5	109.93	115.52	112.36	104.18	110.78
108.45	107.33	101.96	104.93	111.86	103.32	101.25	87.963	98.541	108.66	97.807	98.301	100.09	110.92	101.13	101.73	108.64	108.41	100.34	104.72	103.22	107.26	100.92	102.42	102.51	106.32	105.73	94.974	103.37	114.23	101.49	98.659	109.79	97.702	112.42	111.99	105.35	112.7	107.14	115.83	113.43	110.57	116.76	102.21	114.54	99.617	101.37	106.73	104.57	98.407
104.73	114.79	104.34	110.29	108.34	100.17	107.66	117.11	100.49	117.41	106.8	108.97	109.72	107.4	109.18	107.07	114	110.09	111.75	107.09	102.24	108.36	106.53	109.86	113.14	107.52	112.63	103.67	104.83	110.5	105.62	106.56	111.38	101.02	99.454	106.17	106.5	103.67	99.998	101.86	105.26	96.841	102.94	105.52	105.98	113.1	104.83	106.34	100.97	111.69
97.985	105.8	112.2	99.168	114.27	103.62	102.22	118.12	116.11	109.25	104.99	103.1	103.31	107.27	104.17	111.07	107.51	108.89	106.96	99.527	107.84	107.3	103.24	103.12	106.35	100.54	113.98	105.37	107.67	101.49	102.44	108.53	105.49	103.31	115.95	107.22	98.511	101.01	104.82	111.32	100.32	102.81	102.56	108.06	101.88	102.53	101.17	113.26	103.99	107.25
105.04	111.71	102.88	110.52	102.87	110.49	106.56	101.41	111.37	105.56	100.78	97.821	104.88	107.82	94.836	109.57	103.93	117.17	106.37	97.496	102.64	105.22	97.545	115.08	106.42	106.14	98.98	110.07	109.71	106.07	111.62	110.85	99.18	108.13	100.47	106.84	108.3	111.41	100.29	102.01	109.03	107.68	99.059	103.64	106.45	104.06	106.74	112.64	111.36	95.509
112.14	112.34	108.32	109.26	114.15	109.73	106.02	112.75	102.35	104.75	109.96	111.49	102.99	108.84	98.283	111.88	112.51	107.09	108.79	122.26	114.19	109.83	112.21	106.73	110.72	119.67	112.67	107.1	109.46	102.68	119.8	105.82	109.35	109.9	113.64	111.54	114.11	117.25	120.37	113.61	114.53	113.66	109.29	100.82	109.82	111.52	105.44	125.63	113.31	109.61
114.83	112.79	108.58	112.33	113.52	113.64	104.3	115.84	112.5	111.39	113.88	117.85	111.24	115.4	106.15	119.43	109.84	111.09	110.66	117.18	121.06	107.88	112.65	107.45	108.61	105.56	118.22	107.33	115.77	100.5	117.19	115.95	109.17	109	111.57	108.27	104.67	114.56	116.35	114.25	107.96	101.37	116.34	111.32	114.46	113.66	104.37	113.93	112.71	107.11
108.71	111.06	107.87	111.02	115.7	103.55	114.83	108.08	111.65	110.09	110.25	108.23	109.07	96.821	102.53	101.4	103.13	115.04	110.51	111.05	114.89	107.4	112.02	106.01	118.79	112.46	109.9	110.97	111.29	117.35	114.54	112.19	109.64	108.62	101.88	111.14	111.19	109.5	107.02	108.9	110.51	113.39	109.22	99.246	107.69	106.56	113.75	119.9	105.75	106.7
117.49	105.27	105.04	103.67	100.58	105.33	107.84	111.44	109.74	99.846	106.94	112.52	101.91	115.16	105.39	108.79	104.35	105.24	109.39	106.26	107.12	107.99	99.31	103.01	105.29	114.87	97.532	105.72	111.08	104.94	93.687	111.97	106.16	103.39	106.79	100.96	106.54	112.55	104.71	104.6	107.81	112.8	109.38	105.64	101.96	110.34	112.02	104.81	106.8	109.43
114.48	101.28	107.73	102.45	112.21	108.14	113.65	106.84	106.85	108.55	104.59	100.45	119.02	97.699	108.66	113.1	104.26	108.46	108.84	108.97	103.15	103.49	108.17	112.31	109.98	102.92	104.28	113.51	108.53	109.92	104.43	99.095	105.11	98.742	106.68	102.77	116.41	105.63	100.43	109.92	105.46	105.61	100.46	104.84	103.4	104.47	96.478	101.34	109.13	106.35
102.62	101.68	108.64	113.68	112.04	107.38	101.39	103.68	106.91	119.87	98.068	108.49	109.88	101.56	105.62	110.64	106.55	105.08	107.86	101.52	108.19	116.84	105.08	115.97	109.37	105.19	100.43	103.75	113.87	110.3	98.262	106.11	106.2	101.85	105.88	111.3	112.89	109.91	88.371	107.66	116.24	99.886	100	110.28	115.69	106.17	104.42	95.658	92.791	110.46
94.428	98.347	100.46	107.15	104.09	98.926	92.246	101.79	98.94	99.914	97.655	95.296	94.524	93.812	109.33	108.46	104.79	106.98	107.59	88.352	102.89	99.107	94.03	102.84	103.85	108.2	99.624	100.25	97.676	102.73	100.08	100.43	102.56	97.382	100.45	110.63	90.37	106.54	87.927	101.31	101.25	99.217	102.58	101.16	98.914	98.606	111.67	102.59	95.889	99.798
111.81	117.24	124.17	127.25	118.94	119.79	111.23	120.75	113.99	118.26	117.46	117.79	120.58	115.14	114.85	117.43	120.14	124.66	118.94	114.32	121.96	120.54	123.95	120.74	119.78	112.63	122.18	111.34	109.28	126.44	119.89	116.14	118.07	118.64	120.17	124.02	121.5	113.75	117.54	118.9	118.69	112.37	116.59	118.56	121.64	118.4	122.9	116.37	116.9	116.91
123.86	122.6	127.09	120.96	118.51	115.27	120.61	113.45	108.26	116.59	113.74	116.85	116.68	125.87	114.48	113.6	115.83	114.09	119.93	126.19	118.86	116.4	117.04	120.39	120.01	115.19	117.44	122.35	121.89	120.72	117.22	115.59	116.25	113.24	114.89	119.89	108.91	109.61	108.72	109.02	122.78	120.32	118.2	118.46	114.6	123.38	115.65	121.73	115.74	114.42
94.21	90.541	95.591	93.88	102.18	102.9	112.11	99.035	98.247	101.4	89.747	99.225	105.7	95.707	102.19	96.576	99.337	92.627	99.377	103.43	99.446	102.92	93.289	99.899	100.49	102.74	100.75	106.69	97.637	98.355	99.202	111.21	91.901	95.418	102.09	95.742	101.5	104.51	100.13	101.57	96.874	95.372	101.78	103.25	108.61	97.217	104.4	106.88	93.066	98.754
112.87	117.5	115.06	115.68	112.83	120.03	110.76	113.86	114.59	113.25	116.5	116.27	120.63	102.86	110.54	110.54	113.83	110.66	111.17	111.66	110.25	103.17	119.59	109.01	115.87	111.49	105.94	115.54	116.64	113.2	121.17	111.22	108.27	107.83	111.05	107.17	122.83	108.81	114.59	112.46	108.05	107.28	112.92	110.43	103.99	118.34	105.58	124.77	113.06	106.22
107.08	105.71	106.95	109.77	110.82	112.34	106.76	117.58	111.92	111.16	107.32	109.54	106.28	113.31	106.99	116.92	112.1	108.19	108.53	116.84	112.64	115.02	115.05	103.43	118.31	106.54	113.39	105.41	102.15	115.95	106.05	118.87	113.12	103.33	117.4	117.64	109.93	112.05	116.12	104.51	112.35	109.74	110.05	112.5	115	111.37	103.44	118.77	113.06	109.32
108.74	111.54	108.14	119.68	110.91	117.28	111.38	116.2	107.4	112.36	116.81	108.46	116.54	122.56	107.89	107.48	117.03	113.21	108.78	113.98	114.68	113.64	119.29	114.55	117.28	117.71	110.74	121.55	114.06	108.45	117.07	110.31	115.03	111.04	113.6	113.85	113.55	108.21	107.64	113.9	109.44	116.09	109.93	107.45	117.28	118.35	111.54	99.473	116.88	117.61
101.43	108.26	100.35	105.2	105.18	103.92	112.98	105.85	108.72	119	106.35	109.04	120.82	108.95	109.51	101.28	106.8	104.18	102.01	109.31	111.78	93.533	100.96	116.68	105.82	111.24	104.25	110.12	103.12	106.72	105.35	108.23	98.65	109.41	110.44	107.89	103.05	96.498	108.88	98.783	108.07	102.95	107.41	97.262	112.07	111.44	109.77	106.5	104.71	101.3
97.873	106	92.883	95.173	86.035	104.71	101.41	89.917	107	106.71	99.615	101.18	96.057	102.48	109.85	96.827	101.23	102.19	102.27	102.84	103.8	108.31	99.556	94.395	93.83	101.07	95.649	98.762	96.27	93.605	90.905	97.993	110.82	104.94	102.2	102.71	100.26	105.38	109.24	100.25	96.54	97.866	93.315	108.5	103.78	96.188	92.725	101.12	98.469	108.06
110.43	118.42	112.26	122.99	111.31	116.54	107.27	116.76	114.1	113.42	114.7	106.36	109.36	107.98	119.06	111.44	113.77	110.3	120.77	119	110.07	103.07	106.78	112.39	111.37	109.45	118.03	110.44	111.28	114.2	113.55	106.68	107.52	104.54	115	109.51	116.37	111.37	98.279	110.35	110.34	113.62	111.39	102.43	110.87	116.99	116.27	102.98	114.63	115.11
107.13	102.19	101.44	97.419	106.7	103.85	105.73	104.69	106.37	98.191	106.71	100.95	103.3	100.97	111.89	103.92	97.713	111.08	111.1	103.1	110.03	101.24	109.57	104.15	104.38	108.28	95.781	104.51	93.849	108.43	98.347	105.26	104.39	99.637	110.41	109.21	112.32	106.42	100.59	108.59	106.57	106.03	104.62	108.51	109.25	111.28	99.671	101.66	104.41	102.54
110.58	113.26	118.17	119.25	111.76	117.97	117.63	127.75	116.68	115.8	111.32	114.48	120.34	116.12	124.66	119.05	113.45	125.84	109.82	118.2	118.28	119.56	118	113.42	118.2	115.01	119.61	119.2	114.3	116.6	111.74	114.54	119.68	128.51	112.6	117.59	122.2	111.57	119.07	119.04	116.34	111.9	115.22	115.77	124.46	115.04	117.11	111.71	121.11	121.94
111.63	112.88	113.86	113.54	106.05	110.09	115.2	109.4	105.22	108.1	107.09	110.87	111.7	110.69	114.15	103.16	116.91	104.6	118.66	114.83	113.14	114.6	107.08	97.56	111.06	113.63	113.45	126.53	111.42	107.2	104	108.03	111.67	108.31	111.98	109.22	112.28	112.26	122.87	115.84	113.77	104.48	109.88	108.14	109.68	111.58	110.98	115.64	111.64	109.53
112.82	106.97	110.73	113.91	115.41	111.32	110.19	104.01	116.29	118.55	105.58	115.25	114.3	106.94	114.52	110.23	118.58	99.879	112.37	113.51	111.69	116.54	109.89	111.79	113.02	110.13	109.71	107.7	119.95	116.91	111.66	110.99	115.11	114.32	109.37	104.73	116.76	110.77	110.61	110.12	106.35	114.83	112.62	104.9	105.32	114.85	105.63	114.57	110.17	106.77
115.73	113.99	111.69	115.19	108.78	106.71	109.04	118.35	112.18	113.02	111.35	108.73	121.3	114.11	114.22	110.27	113.65	118.37	107.06	121.35	108.51	116.26	109.23	114.31	109.8	111.73	114.48	118.37	111.08	113.83	112.72	116.99	110.48	114.93	112.53	113.44	105.97	104.4	108.58	110.03	114.36	111.21	108.23	116.52	111.27	118.58	111.77	109.69	114.57	115.57
101.9	108.65	99.379	90.688	103.36	104.78	104.15	94.61	94.749	93.697	98.758	98.968	97.764	96.527	99.128	105.18	103.56	105.68	99.521	104.35	99.061	98.555	93.567	97.285	95.654	91.641	98.86	100.7	101	97.444	93.947	98.253	91.692	106.21	91.082	104.62	103.41	101.26	90.801	98.044	102.17	87.632	102.94	99.053	84.631	94.595	100.7	105.51	96.462	104.11
107.33	99.539	104.57	104.34	108.53	107.32	95.277	97.61	105.21	93.502	106.63	110.57	107.82	100.7	111.08	103.2	109.12	106.97	103.04	116.47	101.62	103.28	102.7	104.29	110.9	103.07	101.08	106.2	101.99	99.533	106.84	108.99	108.62	90.896	109.13	104.02	108.94	109.23	99.935	108.31	104.16	96.353	107.95	103.1	103.45	90.616	105.26	99.646	107.46	102.36
100.96	101.73	99.862	97.955	118.7	116.97	105.43	107.06	109.1	107.6	115.06	104.93	100.54	104.02	101.65	97.677	110.43	104.27	99.594	105.27	100.27	104.26	107.45	100.83	102.81	102.89	100.35	110.43	104.7	106.84	106.84	105.37	100.34	106.07	101.77	98.445	113.37	115.38	105.87	114.81	116.2	105.36	107.96	105.07	106.86	108.67	92.266	107.37	114.95	104.84
105.1	106.69	105.56	106.2	102.8	110.71	106.6	103.83	106.56	100.25	102.68	112.5	99.581	109.76	108.94	109.99	105.72	109.33	103.23	108.58	107.48	103.87	100.92	104.74	109.18	103.43	107.47	107.18	107.66	103.58	107.36	109.96	119.65	107.24	106.53	113.34	105.02	100.92	102.65	108.53	108.77	102.82	109.39	103.49	107.44	114.41	107.13	109.22	108.31	102.14
105.66	107.61	116.67	109.18	105.52	114.36	114.09	104.72	101.82	102.51	108.58	107.58	104.88	109.12	96.738	107.91	104.3	106.2	99.958	98.255	103.17	117.2	100.88	113.31	110.73	102.01	107.48	110.14	102.51	107.47	110.99	101.37	106.52	107.78	107.35	104.95	112.29	117.85	104.18	109.21	104.95	100.84	99.917	108.96	104.33	106.47	100.89	114.57	94.511	118.21
107	104.64	103.66	99.565	103.15	108.2	108.65	105.94	110.26	109.79	110.19	103.79	108.5	106.14	114.78	103.07	106.52	108.81	100.59	104.33	115.3	112.17	107.59	98.126	101.18	101.19	100.62	103.86	109.31	111.99	113.88	104.76	104.11	108.05	109.79	105.24	106.92	102.09	105.42	104.33	108.36	111.07	110.74	101.22	105.04	93.137	106.53	120.93	115.5	91.682
105.32	101.18	103.81	93.441	108.71	105.09	103.5	102.73	109.22	95.815	100.41	98.934	100.89	101.06	109.25	100.1	102.97	105.21	92.908	106.2	100.93	101.69	116.6	96.297	109	100.84	98.969	109.72	106.72	111.44	103.76	101.63	109.75	107.36	104.71	92.035	99.967	102.14	100.9	105.55	106.46	103.31	100.61	108.49	109.69	101.17	111.39	110.6	103.38	100.95
103.2	104.76	110.97	110.03	103.48	114.08	108.06	103.56	108.08	105.4	108.28	111.68	104.13	105.87	109.24	99.83	100.74	106.26	109.4	102.33	103.44	111.71	111.87	101.51	102.81	105.79	110.43	113.06	98.264	106.58	107.63	110.45	108.14	100.98	110.43	107.04	96.749	107.48	109.14	103.26	107.62	106.54	105.84	109.82	104.45	100.27	101.44	113.86	105.22	99.703
112.78	110.71	106.35	113.19	111.01	105.27	109.81	106.97	102.54	104	115.5	107.97	110.78	104.13	106.15	110.29	106.82	105.01	114.17	112.65	114.18	104.56	124.81	108.32	104.17	110.92	101.84	108.05	113.23	105.73	102.05	98.604	103.59	99.634	105.27	109.61	107.23	109.28	106.59	111.54	104.81	104.62	107.2	98.157	106.44	107.4	104.18	104.37	107.64	107.2
108.79	110.47	118.87	104.01	106.54	112.05	118.87	109.69	118.6	112.48	108.47	114.05	113.36	112.19	116.12	120.62	120.25	116.78	121.25	113.13	113.21	120.36	123.1	112.91	108.71	103.48	112.6	114.35	109.07	112.81	118.01	109.24	115.21	115.22	112.59	114.91	108.73	113.29	107.81	111.62	107.59	105.26	111.14	107.49	99.927	116.41	107.06	110.63	110.15	111.2
104.93	105.87	93.608	100.24	99.168	104.14	92.877	101.16	103.39	94.168	91.279	111.09	88.402	96.976	98.736	87.364	99.356	95.698	97.819	94.091	103.38	92.789	98.631	101.51	101.25	94.893	99.926	101.69	100.05	104	103.2	106.64	93.436	97.201	102.5	102.84	89.69	94.594	104.03	99.1	102.79	99.248	105.44	106.99	97.428	96.757	99.521	112.61	97.162	89.513
98.543	109.58	113.55	113.2	102.05	105.07	96.606	106.37	106.67	109.91	108.05	105.29	108.44	103.16	108.79	100.19	96.46	104.76	98.479	108.95	102.62	118.91	108.14	114.6	107.44	98.684	102.51	110.48	101.74	110.81	96.628	109.29	101.32	102.81	114.93	112.27	105.21	98.76	106.03	99.04	115.62	112.15	107.61	99.275	104.75	105.59	112.8	112.33	105.72	100.57
110.14	121.39	107.24	112.38	119.8	107.07	107.85	104.08	102.97	109.92	110.08	119.67	113.4	112.58	108.26	112.73	114.26	113.81	109.68	120.7	112.4	109.78	121.38	111.41	107.77	111.4	116.83	105.57	113.46	111.68	109	113.72	110.2	111.67	112.71	111.72	105.32	100.93	106.32	110.17	127.94	118.55	110.34	100.4	104.46	105.67	106.73	112.23	104.7	106.87
102.32	96.559	102.41	95.838	96.913	82.262	107.25	104.07	99.883	99.663	121.56	94.33	92.625	103.21	97.078	95.264	102.75	103.76	96.439	101.62	101.3	103.68	103.51	97.669	97.728	103.48	104.24	96.918	104.59	96.289	104.43	91.551	103.82	103.88	94.348	104.45	96.27	93.79	108.5	96.474	102.81	106.71	107.09	99.669	110.32	97.116	96.726	104.64	94.797	102.58
102.66	102.95	106.3	105.52	93.857	98.343	105.29	99.102	99.181	100.08	93.068	96.319	94.476	94.437	107.16	95.612	94.501	101.86	102.85	99.474	91.023	106.45	99.545	94.82	94.96	98.586	97.5	106.09	97.884	108.57	104.05	98.572	96.82	94.49	104.22	95.485	98.079	90.54	94.756	93.375	107.6	99.415	97.861	107.66	89.812	100.87	102.25	90.284	99.09	101.48
97.799	108.14	107.29	97.275	107.67	107.75	106.03	103.74	110.19	97.503	99.103	96.926	101.61	95.401	97.624	98.803	106.68	98.372	104.54	99.908	102.46	97.625	96.864	102.01	100.11	106.21	104.7	97.184	104.11	103.64	99.551	104.93	99.007	108.86	109.2	94.134	104.49	96.424	100.75	95.735	98.409	101.15	95.498	98.593	92.976	97.402	97.202	99.135	91.886	94.307
100.08	97.839	109.04	111.89	105.16	100.55	112.36	100.79	109.62	108	107.6	101.09	107.31	110.26	108.66	113.57	102.01	107.72	102.03	114.54	106.36	94.17	99.937	105.95	101.11	106.34	106.66	99.362	108.99	101.13	108.23	106.95	105.9	101.68	105.87	108.22	105.91	96.709	105.08	98.076	106.14	109.24	105.07	104.75	109.56	113.82	105.98	101.66	109.11	109.67
111.61	108.66	97.818	104.38	101.43	112.76	104.83	109.39	103.55	103.37	110.52	103.99	106.75	101.9	102.98	117.37	110.14	102.09	109.09	101.91	98.976	103.57	112.75	101.97	104.93	106.61	103.39	107.22	98.953	105.36	106.13	113.64	106.37	101.93	106.06	109.96	105.25	105.69	114.27	101.94	100.48	103.88	101.34	103.66	109.61	105.69	105.97	103.98	97.13	110.88
103.64	106.94	110.19	104.73	103.62	111.9	106.9	98.792	116	111.03	105.41	98.205	113.82	108.66	99.007	108.75	110.6	93.858	101.83	100.29	108.45	98.738	100.27	93.186	99.684	108.74	100.91	108.24	105.28	109.29	94.116	109.05	104.93	98.588	99.414	106.15	103.08	109.11	109.24	101.28	102.46	113.46	99.37	110.59	106.73	100.07	100.7	107.52	106.43	106.34
113.96	110.02	115.78	109.22	113.41	109.05	109.97	109.01	105.86	120.42	106.55	107.81	110.24	112.91	115.52	116.31	111.53	107.4	102.37	111.91	113.06	118.67	111.05	108.29	111.34	103.07	110.98	111.87	115.84	114.32	110.65	114.23	107.73	108.43	105.37	107.71	106.75	112.17	114.15	109.46	110.5	102.74	111.09	108	103.83	110.09	108.89	116.74	111.83	118.39
116.8	106.65	119.77	111.46	123.27	106.7	106.19	104.87	116.1	120.08	107.58	114.47	106.95	121.12	104.83	115.27	107.72	104.79	118.39	107.54	105.63	110.98	121.12	109.12	112.61	116.35	113.57	115.01	113.98	123.19	112.4	99.694	107.68	119.04	100.37	105.23	105.65	118.12	111.23	117.95	114.75	106.21	111.56	114.36	114.24	112.56	103.95	108.9	112.71	101.59
100.85	107.18	103.84	102.13	108.09	101.37	101.49	107.97	109.18	109.51	106.99	109.85	104.75	104.65	109.78	114.39	104.67	122.48	108.4	105.23	108.85	104.82	109.7	104.83	111.57	101.8	106.53	98.478	113.15	97.963	111.62	106.19	107.16	109.41	113.82	108.89	107.69	98.721	112.2	109.98	113.94	106.84	103.46	97.827	106.49	104.66	111.34	106.63	106.66	106.77
106.02	116.81	114.09	111.41	107.69	119.1	111.3	111.57	109.79	108.23	106.62	108.32	110.03	116.31	118.57	118.39	96.964	100.57	117.23	114.5	112.19	114.17	113.4	116.2	111.44	97.924	112.3	109.65	106.3	107.12	99.094	108.12	112.14	108.55	110.03	114.94	111.78	105.86	107.16	102.57	106.53	105	113.75	105.37	117.88	109.61	107	114.43	117.19	115.31
108.72	94.54	107.13	106.69	110.19	112.55	101.05	105.84	107.19	100.02	99.519	111.32	114.57	99.894	104.8	105.97	113.65	108.05	107.32	103.75	105.93	100.56	103.13	109.01	101.64	101.19	119.54	114.99	107.18	100.84	98.376	105.38	105.25	100.67	107.31	106.23	117.88	106.57	98.114	100.58	108.9	111	90.679	114.92	110.36	101.59	103.08	99.349	109.98	116.22
115.18	107.02	105.38	109.82	116.3	111.76	108.21	109.04	113.33	108.64	117.47	108.72	109.78	104.67	116.75	112.86	106.97	108.53	109.78	112.45	114.72	111.02	107.98	111	100.98	112.96	116.05	110.03	110.65	108.08	115.69	112.74	109.06	108.55	99.891	104.36	116.89	116.67	112.26	108.83	117.25	108.64	103.75	107.71	108.89	105.24	115.94	104.61	114.65	107.63
105.32	99.977	115.95	117.31	110.43	107.88	114.01	119.91	113.94	107.18	115.58	104.38	118.45	115.09	115.41	112.71	121.09	111.25	121.05	118.3	109.86	111.94	110.19	108.61	120.29	118.34	100.67	110	117.54	119.58	108.08	122.7	102.45	113.2	118.59	115.26	114.02	107.44	113.23	105.07	115.44	114.48	104.65	118.61	106.46	103.62	108.42	115.36	109.31	111.13
112.52	114.22	121.87	120.13	120.44	130.05	117.01	121.76	120.52	113.57	129.93	119.81	122.45	118.07	113.36	114.66	122.59	117.72	120.95	125.43	118.48	116.27	115.89	116.22	122.95	108.53	120.37	121.74	111.66	111.31	115.77	117.09	116.86	121.56	117.64	117.98	121.79	119.54	122.61	120.81	112.67	113.82	124.43	112.63	118.97	114.57	125.18	118.78	112.34	111.35
101.11	117.1	114.27	103.87	103.07	102.7	109.8	111.24	110.48	103.03	97.267	111.14	109.48	105.48	112.41	106.39	103.76	102.3	104.94	114.84	104.57	106.06	111.35	108.42	121.87	104.57	113.77	103.96	99.367	110.23	101.04	91.765	102.7	107.57	100.76	113.24	107.35	104.81	101.57	106.75	110.47	108.43	104.21	105.22	112.7	106.78	105.1	100.75	100.82	113.04
111.06	113.24	112.75	105.56	108.86	108.37	103.67	103.32	105.73	107.72	104.11	114.51	110.21	109.34	108.87	99.182	104.79	94.807	110.54	108.25	116.73	108.35	104.93	104.63	103.96	113.07	114.27	104.71	115.46	107.49	106.58	102.49	107.75	109.16	103.53	101.62	96.715	106.99	110.83	103.06	108.16	113.05	101.42	106.48	100.75	102.78	109.78	106.02	107.42	103.83
108.4	109.32	112.94	97.125	101.65	106.95	97.441	101.18	106.93	103.67	113.4	110.51	103.3	107.25	101.95	113.74	103.71	94.867	109.9	103.47	105.37	101.47	107.47	98.294	100.3	98.246	107.84	109.74	111.51	117.55	103.94	102.77	102.27	112.34	105.69	106.65	102.76	106.14	110.27	104.58	106.11	105.81	102.99	107.98	107.58	104.58	102.38	107.48	103.84	103.41
99.599	100.59	105.93	101.86	95.594	97.93	106.24	104.13	91.849	94.949	100.13	100.7	102.86	102.35	97.307	108.02	96.337	96.861	95.733	90.252	98.718	97.087	98.742	103.81	103.31	107.55	104.28	98.992	92.72	95.034	94.826	105.66	105.73	94.428	92.521	97.56	95.464	115.38	98.363	106.35	105.61	105.66	96.177	108.87	107.79	94.936	93.957	95.486	100.55	105.91
94.883	110.9	104.46	105.27	98.766	98.775	102.42	107.57	103.76	101.38	105.04	104.94	115.71	109.23	110.27	109.5	98.37	104.62	110.91	98.279	107.94	100.87	104.81	95.572	101.66	104.46	107.22	109.23	100.21	103.91	111.09	95.963	99.571	100.76	102.26	105.48	100.97	116.25	108.94	106.67	107.39	100.31	103.23	108.25	99.775	105.95	109.91	102.07	100.22	104.45
104.2	112.78	113.34	105.51	109.08	111.82	106.61	115.63	116.39	116.06	111.02	105.24	106.3	106.71	114.01	115.35	112.35	109.57	113.88	112.94	108.27	118.19	117.67	110.67	101.51	111.49	118.97	116.81	106.73	112.31	98.556	105.76	104.32	105.32	108.85	108.12	115.74	109.91	102.83	115.46	114.71	102.2	114.68	103.56	108.77	117.68	106.87	96.131	119.95	120.46
103.88	105.77	112.64	105.69	107.01	108.04	113.04	105.41	104.9	111.77	99.795	102.07	97.935	99.821	104.9	113.44	108.24	100.73	107.43	106.45	109.41	103.13	99.27	112.35	101.11	104.71	98.927	100.78	104.5	96.055	106.17	108.77	107.46	106.95	109.63	104.61	99.998	100.4	107.36	99.492	105.41	107.26	107.06	106.21	104.42	108.86	100.37	101.92	99.265	110.61
102.17	100.03	102.55	92.553	94.341	103.21	95.768	98.283	98.358	100.48	97.197	101.06	97.935	97.271	101.96	108	100.89	98.548	100.38	100.14	95.251	103.65	100.66	103.78	99.443	107.15	99.64	98.526	100.92	96.767	102.8	97.241	101.79	97.297	100.28	106.77	94.327	102.62	93.727	98.395	98.474	96.202	89.002	98.58	91.961	97.418	96.168	101.01	94.607	104.98
104.96	103.58	100.47	104.83	107.11	101.5	115.22	105.58	112.47	106.26	107.79	106.96	110.53	111.75	107.56	100.05	98.739	108.96	103.21	101.8	107.91	108.9	112.12	105.23	108.62	102.51	105.2	100.55	112.55	107.23	101.5	104.2	106.22	100.64	108.01	102.26	105.86	106.79	102.91	95.22	107.47	102.15	99.754	101.7	102.18	110.03	112.41	112.42	110.39	108.87
108.09	112.95	107.36	110.42	108.85	115.23	110.21	106.29	106.32	107.75	111.76	109.87	112.04	117.33	113.41	117.63	109.24	116.72	116.57	112.6	119.9	117.43	111.24	116.95	110.32	117.78	111.04	121.39	116.88	115.9	110.48	112.17	109.2	108.44	112.39	103.42	107.36	106.27	114.52	110.46	123.89	109.82	109.85	114.1	116.04	103.04	119.18	113.35	114.7	115.04
124.51	120.45	118.65	103.94	108.38	97.732	117.03	109.02	109.6	106.08	115.91	122.16	108.22	112.27	109.53	111.18	119.52	107.08	106.61	116.35	120.22	112.43	104.92	103.88	113.33	108.91	102.79	110.71	114.09	115.64	106.47	112.71	105.18	101.93	119.46	112.14	116.9	105.47	113.24	112.62	112.77	115.17	106.71	114.53	109.2	115.51	102.48	119.83	117.61	111.48
124.35	118.73	112.4	113.3	113.91	108.7	114.5	108.64	107.71	109.77	109.03	104.71	111.39	105.4	111.61	107.84	113.99	105.43	108.48	110.05	120.96	110.28	104.87	115.77	116.03	113.74	100.81	104.44	109.72	112.22	112.93	113.21	112.49	124.37	115.85	114.66	111.57	107.54	107.75	115.53	110.24	111.98	102.38	109.74	117.59	104.4	111.27	106.63	108.81	116.21
102.32	98.729	103.25	91.767	107.39	102.05	99.706	100.88	104.52	111.28	97.572	96.871	93.646	95.164	98.076	103.12	99.812	102.21	93.088	105.13	92.915	103.51	106.48	98.86	87.106	91.517	104.96	95.853	104.61	94.455	97.142	102.1	106.34	97.278	96.891	100.43	102.65	104.42	97.309	99.306	104.05	107.91	97.026	107.15	101.76	100.5	98.623	102.9	101.55	101.1
122.32	105.54	112.63	101.48	115.29	115.78	112.24	102.64	104.45	106.27	114.4	119.69	109.72	107.33	104.05	112.33	106.68	103.93	121.82	115.16	113.07	118.55	111.76	113.14	120.52	111.75	119.17	103.18	109.87	120.63	112.64	110.1	116.45	121.27	114.25	112.26	113.81	129.12	116.11	119.57	109.12	114.21	113.17	110.64	106.21	111.7	107.18	107.5	103.35	115.33
104.43	106.61	104.89	104.24	108.06	118.6	106.39	109.66	108.73	101.55	107.12	105.82	100.56	100.74	112.45	103.82	106.79	113.48	100.46	111.32	110.5	103.14	106.25	101.1	108.08	103.58	101.81	104.8	103.92	108.51	106.72	106.15	109.69	102.44	102.73	93.426	98.256	110.04	97.828	100.51	105.32	106.27	98.057	109.2	105.49	105.67	103.96	101.23	108.45	110.68
107.73	115.9	115.56	111.03	110.89	116.12	111.81	111.36	110.69	113.08	109.56	120.33	113.81	112.26	119.75	109.6	117.61	118.43	110.64	112.88	101.37	111.85	115.21	116.29	121.08	95.203	111.81	108.71	105.6	104.02	110.51	111.43	114.33	108.51	107.84	120.03	109.69	106.65	120.62	117.63	100.07	112.45	121.73	116.06	99.655	110.6	114.71	112.74	112.56	122.72
105.29	108.79	110.03	106.78	103.33	116.56	109.94	100.69	110.21	106.26	106.67	105.01	103.14	105.88	108.67	112.49	104.68	113.26	105.65	112.08	98.702	107.13	110.23	111.69	103.49	106.47	105.6	106.55	109.36	106.03	107.09	106.72	103.53	100.77	103.04	103.58	103.68	109.73	104.67	110.42	105.44	105.93	109.8	109.69	113.83	108.23	106.22	105.51	103.79	97.105
103.97	100.83	101.89	107.72	94.678	106.67	106.16	106.59	101.85	109.85	116.46	112.37	105.41	104.38	90.866	100.71	98.47	102.81	115.65	106.59	114.85	102.36	99.691	112.6	107.13	99.784	111.11	112.16	108.13	113.23	105.12	112.21	103.39	109.03	102.72	107.42	99.271	107.57	109.79	106.16	105.35	106.89	106.56	105.63	108.31	112.4	104.38	109.98	103.2	115.5
108.42	107.31	110.72	102.21	105.5	115.58	111.33	101.34	107.82	104.16	107.88	102.38	106.77	105.83	101.85	112.97	109.14	104.23	98.946	108.73	109.39	111.98	109.09	95.039	102.01	102.72	103.97	101.54	98.508	101.98	105.76	105.25	110.3	107.68	109.35	105.58	112.66	114.97	105.32	102.85	103.78	107.87	106.32	114.23	100.68	114.36	110.81	105.73	104.66	111.38
108.93	119.88	112.42	105.64	108.53	115.01	117.68	109.32	110.26	107.67	114.14	110.59	108.64	113.33	110.83	115.92	109.91	113.76	113.44	106.81	109.09	119.03	104.21	108.13	113.71	108.4	119.15	114.05	111.7	108.1	105.41	106.13	112.71	108.7	105.7	115.27	107.25	121.55	110.16	106.12	105.13	114.64	110.4	102.95	113.48	111.26	120	109.03	111.54	112.54
101.72	98.707	106.18	94.332	113.88	102.48	102.15	109.38	109.11	112.78	104.2	112.41	107.08	108.31	110.48	110.82	100.48	106.22	107.46	100.36	105.65	106.21	111.55	109.96	109.14	99.5	118.41	112.22	108.21	106.89	110.02	108.2	100.56	114.89	116.17	111.08	107.99	105.57	91.94	106.82	103.96	107.64	104.77	113.64	106.67	108.77	100.21	118.86	102.09	116.37
110.25	100.08	106.01	103.94	106.85	105.04	100.54	107.2	111.87	108.86	112.95	98.317	109.23	100.9	102.1	113.86	102.58	103.47	106.11	106.64	97.556	113.01	109.68	118.09	101.88	111.26	112.82	99.65	103.19	113.17	105.06	105.06	113	106.73	106.04	97.063	104.74	101	110.61	109.81	99.523	95.503	101.56	104.52	111.25	108.1	102.69	109.62	95.507	103.8
107.35	98.912	104.89	98.554	100.77	109.49	110.06	98.098	101.72	103.05	101.87	107.56	111.22	108.53	104.16	99.665	113.56	102	99.45	107.21	104.65	100.59	98.317	109.58	106.43	107.55	110.39	109.56	103.94	113.71	113.84	104.62	113.38	103.36	103.9	100.31	107.22	102.86	106.41	105.29	102.08	108.99	105.95	109.42	107.71	108.87	94	109.35	114.21	103.9
104.71	109.35	108.84	108.95	100.7	96.543	105.06	106.78	98.333	98.846	105.67	111.71	113.73	107.26	108.07	110.31	101.45	101.36	113.99	96.222	93.38	105.47	103.64	104.91	105.2	112.88	103.92	99.522	114.31	104.36	99.739	104.4	106.09	104.95	106.71	112.04	111.24	100.16	103.62	101.14	97.194	103.07	107.81	103.13	99.768	96.133	108.76	110.28	100.73	109.6
111.33	107.19	104.21	107.4	110.74	98.495	107	109.1	109.91	98.973	96.92	102.35	109.22	113.63	108.1	106.57	112.39	115.71	96.507	107.72	112.52	102.69	106.49	104.23	103.53	95.947	102.69	88.265	117.16	102.36	96.188	105.25	103.22	107.82	110.62	115.44	100.76	101.6	99.985	109.69	103.14	102.74	114.17	108.67	110.8	107.1	104.16	102.65	110.72	104.42
112.45	107.21	121.59	107.73	108.08	117.22	109.67	114.68	114.26	110.94	111.34	110.34	113.09	120.28	112.98	100.28	116.15	116.33	115.05	114.49	117.07	124.9	116.03	110.23	107.3	120.19	115.22	110.66	109.47	119.53	105.93	114.74	109.31	109.99	108.66	104.66	117.66	106.74	101.69	118.24	106.94	102.05	116.3	109.55	114.95	109.62	117.39	116.83	119.74	110.95
111.75	114.8	120.79	115.45	113.75	112.5	102.14	106.36	114.54	105.49	109.51	118.89	115.02	118.91	113.16	112.97	112.21	118.71	108.27	114.56	112.79	112.62	108.78	121.35	105.31	108.34	106.13	120.34	116.94	115.08	110.56	110.77	114.32	104.85	123.35	115.21	121.65	114.87	110.24	110.25	109.03	108	111.97	116.45	113.34	112.96	107.92	112.33	115.67	107.26
110.24	108.26	101.08	105.96	103.86	105.56	101.81	107.95	111.63	99.508	102.49	100.72	103.73	113.31	106.24	102.42	94.765	107.97	117.16	106.46	98.194	111.29	103.74	102.46	98.302	107.8	103.86	96.889	99.382	101.96	104.9	117.6	110.28	104.57	107.1	112.13	106.68	108.41	107.7	102.46	104.52	103.76	103.22	112.13	106.98	113.17	98.653	109.33	110.28	103.88
94.712	97.605	109.21	98.008	111.73	102.47	103.64	105.96	101.52	110.39	98.478	102.91	103.12	99.06	99.764	98.367	106.64	106.67	100.66	99.645	101.25	110.82	108.85	103.34	97.572	103.71	99.775	109.53	100.89	105.7	93.495	98.305	98.508	107.41	100.06	99.722	101.07	97.458	100.64	113.79	107.29	114.22	101.53	107.16	104.5	105.51	107.4	104.29	106.63	103.02
118.32	103	103.24	109.16	112.89	96.722	107.13	107.51	96.666	100.85	105.99	107.21	98.526	105.36	105.52	106.15	97.265	109.49	110.2	110.2	102.43	115.46	111.59	102.97	100.69	104.09	112.58	105.1	110.29	107.42	110.42	112.51	107.84	101.15	118.28	111.05	102.66	99.677	109.17	102.39	100.69	102.33	107.9	108.42	109.01	110.25	113.25	104.68	106.08	109.45
96.437	115.54	102.03	102.19	107.17	103.65	110.18	111.32	105.67	104.4	107.88	99.16	110.51	104.02	115.37	107.4	106.98	110.52	106.53	101.85	110.95	109.87	99.688	103.08	108.33	106.95	109.2	108.63	106.04	101.95	110.55	107.63	105.22	118.74	112.55	106.57	111.64	102.31	100.84	105.13	100.08	104.61	114.18	95.351	106.91	105.21	107.64	112.38	103.73	101.9
101.74	109.55	111.05	106.62	101.55	108.42	107.71	107.66	103.71	106.73	106.05	102.97	108.2	102.8	105.45	101.52	108.17	108.83	108.46	100.87	103.63	101.16	111.06	112.92	102.77	110.78	100.55	101.29	105.08	102.38	108.91	100.76	109.57	109.38	102.41	113.16	100.79	114.99	98.856	110.68	109.09	99.094	107.29	109.16	109.8	108.45	102.38	111.56	107.83	106.87
120.32	115.45	109.85	104.23	109.86	102.48	108.41	113.89	118.48	115.58	113.8	116.54	115.77	115.75	112.04	124.86	116.54	111.25	115.8	113.95	121.65	113.37	111.42	117.97	111.87	113.92	118.88	116.05	106.97	118.01	107.72	112.18	105.74	114.2	111.99	117.38	106.66	105.51	112.33	106.56	107.1	111.07	111.38	109.11	114.77	112.27	113.97	108.06	107.31	112.35
106.19	101.13	102.3	109.18	108.82	106.78	107.22	103.79	115.47	106	106.3	108.98	114.62	112.59	118.17	104.51	106.24	106.53	106.34	107.6	112.9	101.44	110.51	120.58	111.33	108.91	107.66	108.31	108.27	105.65	116.8	104.76	109.35	101.78	103.97	100.86	110.97	106.42	103.51	110.96	109.69	107.8	105.2	106.08	106.6	104.01	109.12	109.16	100.04	116.22
118.11	105.86	111.25	118.6	111.88	111.71	108.16	104.55	111.19	95.923	113.41	117.56	105.45	108.92	104.63	120.01	112.46	114.21	109.73	100.45	112.89	112.03	107.52	107.28	103.19	105.15	104.38	113.76	107.74	108.31	109.16	101.09	109.23	98.58	107.2	107.93	109.43	107.52	102.99	109.57	108.68	117.09	105.97	114.65	109.77	103.45	108.62	103.61	111.12	110.07
117.74	109.11	111.98	112.14	111.84	118.44	115.17	106.51	110.27	116.19	112.61	117.57	118.42	111.46	107.58	101.68	100.85	111.75	112.73	106.98	106.32	117.94	115.13	120.77	108.2	106.98	114.46	108.46	119.17	107.95	110.83	107.64	116.58	109.8	108.61	113.5	110.46	114.14	104.32	98.299	108.87	94.278	107.02	106.78	109.18	114.08	107.77	109.8	112.61	107.08
111.05	115.8	118.16	108.26	118.72	109.69	103.63	121.85	105.63	105.42	111.45	108.56	114.51	112.41	108.99	117.79	115.76	114.87	112.12	108.99	114.74	116.64	111.97	108.2	113.79	112.61	109.05	95.768	109.71	112.16	111.86	120.57	103.63	113.64	114.39	104.03	111.68	113.6	113	98.635	115.79	106.76	105.79	122.11	106.5	107.48	103.11	118.49	111.31	112.35
104.08	102.58	110.08	103.47	107.72	106.39	108.27	107.71	108.13	110.02	101.28	102.64	104.77	104.41	109.08	106.09	115.65	103.48	113.96	100.84	106.69	93.425	105.85	116.44	106.05	105.28	99.079	97.665	107.57	110.76	103.27	102.37	111.28	107.54	101.71	112.03	101.54	101.42	105.73	113.34	100.7	99.019	107.76	110.47	110.66	109.76	113.99	108.17	100.6	102.14
106.44	102.82	114.48	110.78	112.95	118.18	107.74	112.78	117.4	119.31	106.46	109.85	113.88	113.47	100.19	120.65	106.4	98.379	117.57	115.16	111.7	113	113.58	108.48	105.07	114.26	116.26	106.95	108.6	113.53	116.14	112.19	118.15	107.88	103.53	108.52	112.68	112.89	110.08	106.27	117.12	105.59	117.71	109.54	112.76	113.01	105.26	113.9	113.63	111.79
109.24	110.74	109.37	98.45	107.28	118.66	113.3	103.2	113.41	103.55	111.08	108.01	111.51	112.44	113.08	104.22	115.7	108.95	114.41	103.03	112.17	104.06	111.14	105.86	105.33	114.82	115	111.4	112.94	107.89	111.73	116.46	113.95	113.69	111.93	109.45	114.48	103.29	107.67	105.36	109.65	111.8	107.86	99.637	106.76	116.89	117.45	115.06	102.96	116.78
105.01	101.7	107.16	101.48	93.819	107.75	98.766	107.77	101.69	98.348	101.21	109.16	104.33	98.515	97.677	101.12	107.67	100.12	105.26	109.33	106.41	102.37	113.64	98.699	99.958	100.96	111.86	104	96.973	96.114	95.494	99.124	104.79	103.86	107.43	109.83	104.37	99.929	106.13	115.91	114.61	100.36	97.809	106.78	107.48	100.18	105.8	112.05	102.89	106.17
105.16	106.9	108	105.04	98.714	106.34	96.175	107.39	103.43	103.6	106.11	106.63	108.15	100.5	105.17	108.96	92.03	104.06	112.36	113.93	106.21	110.82	94.461	107.64	104.31	105.71	100.05	111.74	112.31	117.86	100.43	106.98	117.93	107.54	107.65	100.66	102.11	109.33	106.54	105.43	115.09	103.63	111.76	106.62	101.06	99.757	101.91	102.71	112.66	108.96
115.81	105.06	116.85	113.36	110.06	108.61	109.68	105.66	115.4	114.3	111.4	109.11	116.51	118.06	112.65	115.45	112.19	111.27	118.43	108.33	117.56	112.62	109.29	116.33	110.57	110.22	113.32	114.18	114.85	106.13	104.21	103.04	109.23	113.68	112.1	108	123.58	108.32	105.15	107.14	111.68	105.39	115.96	108.39	109.35	115.96	110.7	114.48	112.3	114.08
111.02	102.56	105.36	109.92	110.12	103.34	104.88	110.29	104.8	101.87	111.74	108.91	110.92	105.39	108.71	106.13	99.92	111.16	105.79	117.47	115.99	102.75	105.54	98.592	109.58	107.91	101.87	97.711	95.386	104.72	99.566	104.06	106.73	99.077	94.24	109.39	107.65	104.51	101.54	109.79	98.055	104.13	107.93	105.12	104.33	112.39	102.25	106.36	106.24	102.97
110.55	105.33	104.95	105.92	103.2	102.23	94.566	112.36	96.849	114.79	114.08	110.49	108.77	107.45	107.95	104.32	105.4	114.7	114.49	108.9	100.31	116.71	113.14	99.304	107.9	113.86	105.26	108.81	103.79	110.11	115.46	106.56	110.06	99.485	94.501	111.22	107.17	106.19	106.59	106.73	105.42	109.06	105.2	106.97	115.54	114.37	108.79	103.25	112.51	104.14
115.53	104.83	106.39	111.41	115.77	118.04	104.75	107.31	101.36	104	106.17	104.78	109.62	111.25	101.87	106.76	104.28	114.78	113.88	113.56	115.13	119.71	108.53	118.71	114.6	108.54	110.08	113.47	114.88	114.27	113.55	115.2	106.1	115.82	104.97	122.92	109.26	107.3	117.17	113.35	112.75	114.14	114.56	106.61	112.71	113.12	113.87	112.62	109.66	118.7
103.51	105.31	98.929	108.32	105.71	111.38	111.41	105.67	100.48	105.69	106.04	100.65	104.27	115.49	110.45	96.525	108.56	102.4	98.975	108.58	104.89	113.27	107.75	112.14	109.52	100.46	106.52	112.66	103.08	106.17	106.05	100.14	99.42	99.899	111.6	105.27	102.81	105.72	109.28	110.13	107.86	101.63	107.28	104.59	108.56	106.09	104.75	102.54	93.92	92.933
112.13	105.84	119.18	115.67	106.73	110.75	105.5	111.35	106.69	115.94	107.42	114.42	110.18	106.71	111.89	106.21	114.51	107.28	117.4	106.56	116.86	109.44	112.58	106.33	117.41	113.53	105.36	110.46	111.74	106.84	116.34	103.11	121.17	109.42	117.34	112.81	107.81	119.75	115.45	116.1	107.56	112.51	117.24	113.41	111.99	116.41	113.82	117.35	121.19	120.39
104.12	100.31	110.47	103.94	105.9	112.65	105.41	104.98	108.14	102.84	107.43	95.353	106.01	109.86	106.61	106.91	107.15	107.4	108.58	103.22	102.66	109.66	109.09	108.13	109.28	100.02	104.75	111.76	112.27	113.02	108.09	107.73	111.61	109.61	110.7	105.05	111.85	102.97	110.81	107.75	114.52	111.55	116.91	110.56	102.39	112.83	105.72	109.96	115.42	113.37
112.5	107.19	105.96	102.3	115.67	117.27	108.59	109.46	106.72	106.16	110.71	109.09	108.02	114.08	101.8	110.58	110.89	112.2	106.34	103.61	100.29	108.57	98.321	102.24	103.11	107.21	111	105.62	105.88	113.51	105.62	102.81	114.73	97.528	103.37	111.13	107.24	101.33	115.4	97.178	109.44	104.62	106.64	106.51	110.85	107.2	101.52	105.14	108.45	98.983
111.01	99.521	111.14	105.18	117.28	113.46	116.32	110.29	107.12	112.79	112.19	113.64	112.23	110.69	108.53	113.3	113.04	111.17	110.24	112.76	111.52	100.33	110.88	115.1	109.11	106.66	109.51	122.64	113.99	113.45	111.33	111.52	115.66	105.14	116.89	124.34	114.21	116.06	115.07	111.61	112.52	114.66	116.59	103.21	99.064	112.71	109.39	112.35	109.22	107.94
108.59	106.1	110.19	115.17	109.29	110.34	116.68	112.35	115.74	114.74	111.09	100.99	113.06	115.93	109.96	109.94	112.83	104.84	107.79	102.6	103.66	102.51	105.73	115.1	106.28	108.34	112.61	105.79	118.73	114.19	117.39	112.63	112.81	111.67	109.53	107.7	114.77	120.01	112.27	113.63	109.15	118.24	107.63	119.48	103.26	112.79	111.43	112.12	112.33	108.19
105.35	99.295	102.27	112.47	101.58	94.603	110.9	103.33	109.81	104	110.66	112.27	105.96	105.72	106.71	108.71	96.385	117.46	102.82	99.99	110.97	107.75	98.217	98.001	106.51	102.54	112.74	100.75	106.42	106.69	96.8	102.58	108.74	110.07	112.11	108.3	101.37	108.3	101.78	110.42	104.46	100.74	109.47	106.84	101.65	104.78	110.24	98.235	112.69	107.69
106.41	108.76	111.47	104.19	111.38	105.41	107.3	107.71	113.7	99.659	106.61	99.728	97.144	100.64	107.25	99.286	105.8	105.55	96.186	113.21	97.031	98.168	99.043	106.08	100.64	102.2	106.54	103.95	109.72	101.3	101.18	108.05	115.13	93.501	103.84	110.21	93.399	105.45	112.43	103.69	105.25	93.599	106.83	106.81	108.98	109.71	102.21	106.91	106.79	103.7
114.01	109.44	111.59	111.9	98.938	114.11	104.19	97.742	108.26	103.42	103.48	111.07	107.71	110.24	99.794	102.07	108.03	109.45	103.55	109.79	106.34	103.55	109.03	103.21	107.79	109.13	109.52	99.854	94.824	95.756	114.72	112.22	100.44	111.3	103.01	105.74	107.71	103.17	102.16	111.01	108.79	108.78	108.04	105.96	110.41	102.67	96.816	113.8	100.74	115.27
118.14	107.27	113.42	111.16	109.27	108.08	115.5	109.12	114.87	112.39	114.97	110.17	106.51	117.8	100.5	109.44	114.88	105.63	114.19	111.62	117.47	120.44	102.77	109.74	108.08	113.59	111.34	109.5	111.92	107.1	118.3	111.94	123.03	112.35	107.13	111.42	117.98	111.19	120.49	109.61	124.48	116.77	102.41	118.9	111.17	107.61	123.75	117.76	108.16	111.42
113.42	111.37	117.27	112.54	109.48	111.77	109.14	116.81	103.36	112.77	105.19	109.33	112.85	105.49	101.59	118.82	108.31	115.64	119.71	109.78	118.54	105.44	118.25	107.23	119.8	109.35	107.47	107.47	116.06	107.36	112.46	124.27	117.33	107.1	115.97	114.69	106.24	109.63	114.58	114.36	103.76	111.97	103.75	115.52	112.51	106.27	113.69	108.87	112.7	119.17
113.27	117	110.47	105.82	115.15	109.52	100.81	113.83	104.71	120.14	120.05	115.49	112.06	110.76	106.72	111.92	114.51	105.84	110.15	105.88	111.57	112.41	105.13	112.31	109.85	113.52	113.56	106.54	116.54	107.96	116.46	108.16	116.44	118.3	112.61	109.62	115.03	107.27	116.74	108.53	109.46	112.73	114.86	103.97	112.92	108.24	116.28	114.54	104.57	105.39
97.87	107.87	113.74	119.08	102.38	98.859	107.95	111.09	104.84	103.77	103.55	105.37	116.04	102.09	111.4	104.03	107.49	113.5	113.05	113.18	115.78	104.69	110.14	110.28	111.38	107.92	102.77	100.1	104.64	117.85	99.114	106.98	102.67	111.29	109.23	107.89	106.05	111.86	109.77	105.82	110.98	110.62	106.59	117.65	105.1	112.12	107.08	110.73	110.11	98.405
101.3	107.33	115.02	97.655	103.17	109.09	106.8	109.98	108.23	109.12	116.97	105.54	109.96	110.4	109.56	110.56	104.64	103.61	107.09	103.77	101.63	107.39	103.09	106.89	107.93	106.14	106.74	104.97	107.77	99.177	112.82	100.79	105.65	107.19	105.34	112.55	108.4	113.11	104.84	113.5	108.38	111.35	110.6	101.32	107.48	105.8	106.28	109.55	91.451	107.41
96.849	111.51	110.85	105.05	96.793	103.38	107.66	102.24	104.16	105.59	105.72	104.94	113.07	105.61	108.44	104.64	100.33	113.52	114.33	107.09	107.92	100.16	103.3	95.774	108.98	101.62	106.45	115.41	109.26	108.89	109.38	99.331	108.84	112.95	106.54	110.54	101.12	110.42	109.42	103.15	105.16	112.85	107.38	102.56	105.58	110.29	99.437	105.2	109.88	111.01
106.58	116.23	103.47	103.4	110.62	106.53	106.6	115.01	97.777	107.87	113.43	101.63	118.78	105.64	105.79	100.04	97.315	101.75	106.7	111.32	103.33	112.93	100.22	99.373	101.09	107.45	108.94	101.42	108.67	109.21	101.54	105.33	104.59	117.3	106.31	102.97	110.36	100.84	106.19	107.89	113.11	101.79	102.26	109.91	106.01	104.66	118.18	105.25	105.21	110.41
112.7	117.4	111.39	113.2	101.81	102.31	104.46	110.1	103.11	102.14	110.85	99.205	116.6	107.8	108.52	113.24	106.82	105.21	113.24	105.64	103.59	107.88	116.93	108.53	105.76	103.46	106.05	109.01	104.49	106.14	106.2	109.59	108.68	116.18	113.63	105.08	107.48	103.98	100.92	114.31	111.99	114.56	112.92	115.14	112.42	97.062	102.04	106.36	93.772	110.79
103.87	109.5	109.28	103.99	101.88	115.69	105.33	99.356	112.97	101.98	97.881	107.27	106.36	95.662	114.01	97.788	107.96	110.6	109.4	115.96	101.52	112.33	97.155	112.7	104.42	110.74	107.38	103.08	99.357	107.01	110.05	96.012	108.9	109.58	100.82	113.49	113.58	115.59	102.39	104.06	107.27	112.73	107.27	103.88	102.48	103.94	99.309	105.81	101.63	107.11
104.62	95.952	96.546	101.57	100.68	107.41	90.368	99.591	93.766	101.92	97.226	101.03	100.86	97.32	98.341	98.757	100.32	101.05	89.264	103.25	106.4	105.06	101.49	98.925	105.78	98.358	108.07	102.01	97.301	97.655	98.001	97.367	99.767	105.83	94.685	101.3	102.51	95.866	95.98	102.13	107.03	96.499	103.46	95.19	97.525	107.84	96.939	96.218	97.291	96.385
102.97	101.67	99.777	90.903	105.96	89.677	100.32	99.455	99.944	96.11	97.177	95.78	100.26	102.85	102.25	109.08	92.61	98.556	107.1	99.607	109.69	91.881	96.142	106.43	96.756	95.365	95.53	100.95	98.685	95.821	97.652	106.72	101.74	91.434	100.62	97.499	100.73	96.664	101.63	99.256	109.93	92.178	94.384	100.5	89.69	95.289	105.65	95.554	95.117	103.6
93.645	99.123	107.32	100.03	94.557	92.923	97.504	109.25	96.778	110.78	99.843	112.43	95.405	105.83	93.07	97.978	102.79	104.69	103.24	93.897	100.01	96.106	92.146	105.76	99.269	105.81	99.002	104.33	100.55	102.35	103.1	103.86	100.2	93.363	102.36	100.44	102.99	96.406	87.938	92.262	99.197	94.405	106.01	99.632	99.344	99.8	99.978	100.01	108.3	100.48
109.42	108.96	116.92	115.4	120.82	112.82	111.79	109.4	116.19	111.73	108.95	113.1	105.99	113.21	110.09	113.74	113.21	117.24	111.51	104.78	111.84	111.17	107.52	100.66	102.87	112.27	99.908	116.44	122.08	102.49	110.12	119.7	109.33	106.2	104.07	117.66	109.24	107.23	107.93	110.08	107.55	108.49	118.24	110.33	107.32	118	114.67	108.12	105	113.28
114.21	113.05	112.73	113.65	114.63	113.48	114.05	105.06	100.11	109.39	112.36	107.75	110.75	100.9	109.46	122.03	109.69	106.83	112.49	105.38	104.59	119.5	110.34	106.01	101.27	119.71	105.4	109.75	109.47	111.45	109.45	116.17	107.07	112.09	107.18	107.98	111.68	113.68	110.01	108.58	108.5	100.37	110.31	108.77	112.83	103.31	114.31	104.49	106.3	104.44
112.46	110.85	112.08	100.97	104.55	114.41	108.7	111.85	111.58	107.91	110.35	117.64	122.9	120.89	122.02	113.65	117.81	108.65	116.76	111.66	105.8	122.43	106.33	110.92	115.4	117.49	117.68	117.69	118.22	109.16	111.52	101.1	112.62	116.04	105.92	112.77	111.91	115.96	120.51	103.97	106.88	102.8	109.04	110.43	120.09	105.58	107.87	117.28	108.03	113.13
99.027	96.491	101.63	100.84	102.49	105.53	101.1	108.3	105.86	107.59	96.756	108.34	102.2	107.89	102.89	103.36	99.532	96.401	96.994	105.6	108.79	103.83	99.142	99.831	102.46	117.39	110.94	109.79	104.95	107.47	103.73	101.48	100.38	94.866	100.92	110.73	96.019	106.66	103.17	99.171	105.7	98.031	100.44	102.49	109.17	104.02	105.44	108.92	110.57	104.64
103.08	101.12	114.65	106.32	116.48	109.14	104.87	107.36	109.16	98.497	107.37	94.048	116.02	109.19	104.97	117.39	104.01	105.2	98.279	102.62	112.02	108.16	105.54	104	111.02	102.68	106.69	112.84	105.98	98.293	93.376	105.56	119.3	118.96	104.63	111.19	96.409	100.67	111.93	111.38	100.58	110.83	104.41	104.88	105.93	110.15	97.612	115.93	119.16	109.7
100.19	97.56	108.01	98.519	111.15	100.84	103.85	114.38	114.27	99.693	114.28	96.363	108.03	105.38	108.23	95.783	108.26	111.14	104.04	110.5	99.077	99.312	105.3	104.25	112.49	109.89	100.75	109.79	105.47	108.87	108.23	107.24	104.1	100.1	104.07	105.6	105.87	98.836	112.63	105.54	97.257	114.22	102.62	95.931	116.98	115.72	100.15	107.68	103.14	102.49
113.37	108.94	108.26	111.84	120.16	108.81	111.9	108.65	120	106.88	103.83	113.89	111.56	112.56	118.31	108.45	123.78	109.88	109.42	114.47	107.5	111	112.82	110.53	114.56	115.32	116.41	113.72	116.67	113.55	117.48	103.3	107.57	109.43	108.83	113.49	112.27	110.17	117.92	110.38	110.11	119.09	110.52	110.19	117.06	106.39	113.44	115.49	112.89	108.09
110.73	110.73	118.07	106.7	111.44	115.59	108.06	106.94	102.49	109.48	116.04	112.37	116.27	120.54	113.79	112.31	112	116.93	102.59	106.2	101.19	111.36	104.21	112.95	114.68	107.66	109.77	113.78	116.42	110.89	105.46	116.34	107.77	112.44	114.52	108.46	111.11	108.1	106.65	109.25	109.46	110.57	119.15	111.15	111.18	109.08	103.44	112.53	110.32	109.29
108.13	112.21	101.83	115.9	104.89	101.46	108.9	104.24	112.88	107.59	112.3	111.06	106.54	106.15	116.88	101.57	108.92	110.23	109.77	105.59	110.16	106.73	110.44	113.07	110.4	114.15	118.7	105.91	104.97	104.74	113.75	112.9	116.93	113.41	108.39	103.85	104.45	100.8	113.06	100.34	109.8	110.23	105.38	101.16	110.87	106.56	105.95	118.69	113.45	118.9
97.948	96.397	101.42	98.66	97.746	112.36	105.72	99.542	99.662	99.87	96.594	99.728	97.683	108.61	111.93	93.434	104.15	100.9	107.37	106.27	93.329	103.31	93.772	99.036	100.96	95.461	93.288	97.074	102.51	91.097	91.341	104.1	101.83	108.92	106.61	94.874	109.88	102.2	106.78	98.949	93.447	104.06	101.24	94.327	98.009	94.777	99.099	88.492	105.41	104.31
104.71	102.98	103.46	112.47	100.9	106.26	113.8	105.64	93.328	105.44	101.18	105.94	102.91	109.29	99.002	100.76	108.48	111.09	107.84	108.66	109.16	109.56	105.76	114.04	110.45	97.481	106.46	102.17	107.15	107.22	113.82	112.11	102.81	105.14	108.81	110.43	93.801	93.442	102.77	107.11	107.5	101.34	107.1	106.18	104.07	97.638	112.81	101.69	104.78	110.65
107	112.32	99.883	109.82	107.89	113.9	102.97	108.12	105.39	107.94	91.629	97.831	105.34	108.17	109.98	101.29	104.95	97.253	107.53	106.86	96.745	113.17	107.31	94.674	108.76	106.43	104.75	112.17	106.48	104.15	106.1	98.507	97.843	101.45	100.46	97.959	107.47	108.37	104.26	107.34	109.78	105.8	110.28	107.24	109.22	95.01	108.46	108.31	107.42	101.85
112.46	107.85	100.09	99.698	103	106.4	106.82	102.28	101.2	106.95	104.2	105.51	109.67	108.74	101.71	103.33	100.14	107.31	105.36	113.12	96.079	107.38	100.68	107.68	103.72	108.12	109.02	106.58	105.53	96.718	106.39	102.8	106.96	106.97	109.8	97.689	103.77	104.69	104.47	115.6	100.57	103.56	114.5	107.1	109.78	100.15	112.9	103.26	92.526	99.359
99.192	101.01	94.435	109.84	103.82	104.07	105.72	102.79	107.24	107.48	106.96	103.92	104.85	111.16	108.09	106.39	102.11	96.341	98.308	110.36	107.81	101.97	105.73	103.12	111.86	102.76	93.988	105.12	97.885	109.54	112.76	103.6	106.05	103.17	106.44	99.008	107.84	96.498	107.04	104.09	107.86	113.17	95.79	107.91	104.07	101.2	110.19	107.84	107.16	105.41
108.75	115.1	113.11	112.62	100.25	112.87	109.36	115.38	112.43	107.67	117.16	113.87	115.77	112.21	110.62	109.5	107.47	111.34	113.06	104.44	115.75	103.52	107.29	115.29	107.54	107.79	118.23	99.673	106.39	114.52	104.37	114.48	119.45	117.36	110.45	104.81	108.47	114.04	110.84	112.62	110.33	102.35	103.48	111.47	114.41	108.89	110.66	107.71	115.39	116.66
105.16	108.84	108.07	103.11	97.018	113.02	104.55	109.42	113.03	109.88	109.28	115.55	112.22	111.73	106.56	97.441	109.45	109.16	108.27	108.7	101.59	106.91	102.71	106.82	109.57	103.57	106.56	107.22	111.05	105.08	115.27	107.48	105.53	103.39	99.431	107.55	106.37	102.39	105.77	113.78	111.73	100.51	109.13	101.07	101.1	94.803	105.66	102.6	113.45	111.19
105.74	108.56	110.2	118.61	124.08	118.37	111.87	109.84	107	119.26	113.37	104.72	109	108.51	112.98	105.08	111.21	114.31	103.71	119.85	115.23	112.7	109.24	112.98	113.94	106.18	106.36	110.39	103.36	111.46	111.38	115.22	112.39	113.23	115.66	104.95	109.26	110.04	107.05	107.62	96.398	104.69	104.83	114.77	111.05	102.85	113.99	104.85	110.98	114.13
104.13	109.68	106.39	105.83	111.05	101.73	95.949	104.7	107.35	107.61	111.39	98.453	101.95	101.33	103.61	107.71	111.12	96.869	110.06	114.37	110.36	117.22	108.68	104.88	113.7	118.24	110.95	99.479	111.49	110.14	94.661	108	106.93	99.961	97.519	108.71	103.65	110.44	102.98	109.38	105.76	106.53	98.596	100.13	108.7	99.397	107.54	107.87	105.86	108.58
105.62	104.14	98.407	108.63	106.13	103.73	106.52	104.46	108.93	98.469	108.9	118.86	103.11	105.34	102.78	107.06	100.04	97.556	107.94	106.97	91.258	101.3	110.06	110.26	108.96	106.86	108.83	97.519	101.95	99.712	93.084	103.95	112.01	110.67	105.15	109.6	103.34	99.535	112.43	106.63	108.33	107.75	98.24	104.16	104.07	102.09	114.96	110.58	104.08	102.84
99.897	103.19	98.072	97.885	97.708	97.983	110.81	95.513	98.607	107.53	96.391	106.03	105.9	95.069	99.036	104.21	105.15	100.08	92.749	99.649	102.28	102.52	106.2	99.15	106.2	109.6	100.09	103.71	104.85	93.618	95.783	91.632	104.68	103.34	104.84	102.98	99.095	104.64	105.14	99.616	103.64	99.829	103.98	101.87	109.01	111.02	99.091	106.36	95.246	105.32
115.4	102.88	106.37	114.06	104.23	102	115.95	100.33	99.234	108.32	102.18	107	105.38	106.92	101.78	105.76	108.39	104.5	118.29	106.2	109.64	107.38	108.82	101.84	101.15	106.16	109.81	99.197	113.04	110.43	106.25	110.65	109.05	102.33	116.66	106.98	100.02	97.73	109.19	103.13	106.22	104.44	111.35	106.76	108.53	109.85	104.13	102.29	101.77	104.92
95.649	101.66	95.384	99.056	113.14	108.35	103.61	103.98	109.67	103.02	106.55	97.044	101.46	110.25	92.871	103.55	107.8	115.07	99.971	105.98	103.05	107	107.92	103.71	110.99	103.97	106.77	111.72	115.74	111.06	100.94	108.71	101.99	109.85	104.67	110.34	110.26	104.99	104.85	104.15	106.17	102.53	107.61	105.08	99.46	106.11	95.171	103.75	108.96	102.66
114.44	108.17	108.17	115.3	104.42	110.64	115.68	107.79	116	116.01	111.08	112.9	118.32	107.55	111.58	98.52	102.47	114.83	110.43	112.17	105.64	113.01	109.04	119.85	105.95	110.57	115.1	107.43	110.11	111.49	115.3	112.44	103.66	114.12	107	110.97	108.35	111.34	110.67	96.911	113.15	115.6	103.31	105.23	108.08	108.93	117.85	111.62	116.6	109.29
112.69	119.17	108.17	104.17	113.47	111.28	105.98	109.78	108.88	111.48	106.41	108.3	111	108.38	109.44	111.45	110.42	109.15	113.3	108.58	105.04	108.62	110.39	99.891	103.93	112.85	103.03	110.86	109.42	109.82	109.33	114.73	102.74	103.08	105.65	107.29	114.94	103.61	108.87	107.46	108.57	102.34	102.06	113.52	106.46	107.28	110.88	116.56	109.11	108.9
105	98.141	111.81	111.33	106.95	105.66	94.453	105.19	105.88	100.89	108.72	95.629	103.81	104.42	110.45	99.462	105.43	108.84	106.78	107.5	108.71	107.08	109.46	99.863	99.678	104.21	102.67	106.56	112.43	103.49	96.084	99.075	96.089	107.03	110.62	106.87	101.69	102.65	104.86	100.02	113.67	105.89	109.88	105.85	104.49	107.71	100.04	108.52	109.31	97.136
109.42	108.36	108.94	110.19	112.86	112.74	110.2	112.79	109.87	104.85	111.74	116.78	107.41	111.25	100.33	115.48	100.66	110.81	107.95	124.14	112.89	111.97	110.97	108.05	108.44	112.59	102.61	110.24	107.5	116.65	118.88	106.8	109.72	111.86	115.39	108.3	109.67	112.96	108.56	106.44	111.74	110.88	110.84	116.01	109.29	105.46	111.68	113.66	99.693	117.49
111.55	113.09	107.51	114.55	106.73	114.73	110.13	110.1	106.03	106.89	117.87	113.69	108.29	104.85	112.26	115.47	116.94	116.04	112.94	108.15	119.67	111.29	103.35	103.9	113.8	125.03	107.04	108.29	124.4	108.44	108.18	114.61	107.28	105.44	114.63	107.88	106.68	115.33	105.38	119.53	110.8	112.87	119.49	108.21	112.05	105.38	109.95	108.18	110.15	104.9
112.97	110.02	120.26	109.96	116.45	110.55	113.71	112.99	108.31	116.23	111.03	116.03	114.68	105.13	115.91	109.8	116.23	115.15	101.64	101.66	109.69	111.69	110.72	104.77	108.74	113.54	111.83	114.24	104.93	113.22	114.04	112.79	104.1	116.93	114.93	106.89	116.09	110.78	116.36	109.76	109.88	116.86	110.32	126.04	115.34	113	114.95	105.25	113.76	105.7
108.51	108.66	101.94	102.55	102.71	96.372	96.487	108.47	101.41	110.49	113.6	116.44	102.95	110.35	109.44	100.32	104.87	103.93	111.05	98.996	110.25	106.09	101.69	104.24	110.57	101.33	101.74	111.88	109.81	98.391	95.284	103.17	100.47	102.31	116.61	109.83	108.7	108.5	97.098	107.92	102.45	108.47	100.83	103.38	108.5	105.5	112.81	95.965	109.59	105.99
106.6	101.25	110.11	105.34	107.07	115.22	103.29	91.878	101.15	104.03	106.78	106.64	107.98	98.696	106.99	113.35	109.51	99.049	105.64	105.8	110.93	105.17	107.99	105.64	104.22	107.48	108.17	106.48	114.58	104.85	103.03	110.66	105.93	105.25	98.377	109.69	112.56	105.48	109.94	97.468	106.68	105.5	107.3	94.95	96.278	110.34	107.21	108.6	104.54	112.07
111.01	110.29	103.8	102.65	110.37	109.93	101.78	109.77	104.11	104.9	102.21	109.4	106.15	94.992	106.56	105.76	109.35	102.46	108.38	107.86	91.084	100.71	101.58	99.034	115.23	112.22	111.49	110.55	104.8	101.57	101.03	98.54	112.04	119.52	105.6	112.19	113.47	106.32	107.18	98.714	102.2	109.01	108.51	109.6	114.47	103.35	101.74	109.26	106.15	117.6
109.22	111.98	105.32	111.3	114.65	114.62	118.3	97.796	101.36	110.49	105.89	104.11	119.3	112.33	105.27	113.22	110.3	105.87	104.64	104.54	107.86	103.55	106.32	112.48	102.11	106.21	108.49	101.38	109.17	106.21	101.15	109.36	113.24	94.411	101.57	102.53	101.51	105.62	113.35	118.77	106.26	107.69	112.85	101.1	98.608	98.256	99.314	105.73	110.71	102.43
109.53	104.29	102.6	107.95	103.74	99.139	100.77	107.19	114.6	104.66	109.54	96.342	104.59	102.29	103.58	93.775	110.76	110.68	110.01	104.55	101.43	98.478	106.76	102.19	104.65	102	103.67	109.65	106.43	105.74	113.38	103.52	110.54	102.2	106.08	110.91	117.28	109.47	107.47	101.21	105.04	107.3	100.97	95.903	99.637	109.26	107.56	119.33	107.05	93.962
97.073	104.5	106.59	110.42	104.91	98.602	104.35	98.889	107.02	103.31	102.66	103.38	112.23	101.5	104.18	111.33	110.88	101.81	106.51	99.64	110.35	120.4	102.82	118.44	102.33	109.83	104.8	102.16	115.42	108.01	105.76	113.96	103.9	108.05	104.95	105.61	116.28	103.67	115.42	118.71	112.61	116.56	109.94	106.13	107.62	98.15	104.43	102.18	105.43	109.74
94.383	101.5	104.33	100.12	92.772	91.391	105.62	104.14	103.41	94.365	100.46	105.5	100.43	92.72	99.778	102.73	98.223	92.066	100.34	88.626	100.43	100.14	102.16	94.028	104.61	109.67	96.729	92.344	90.372	94.901	96.471	99.217	98.19	102.32	104.7	103.26	96.558	96.557	105.78	102.94	89.46	93.78	98.105	100.99	101.55	101.47	107.71	102.27	106.5	103.36
101.31	96.268	110.02	105.35	105.99	104.18	109.36	105.83	101.12	104.91	113.17	112.61	101.01	103.6	104.9	95.744	103.93	102.93	96.187	113.89	99.939	109.84	113.98	96.002	105.57	109.53	102.72	102.89	110.36	107.1	100.32	108.49	103.3	102.15	106.76	101	103.75	101.03	98.675	112.01	104.29	115.98	104.79	111.8	100.59	112.88	99.316	115.64	101.49	101.03
116.56	115.59	109.01	109.94	107.1	107.72	110.97	108.62	105.81	114.4	103.42	104.21	111.56	105.22	113.6	103.37	107.91	120.42	113.19	110.03	112.08	113.88	102.51	113.05	113.03	105.71	120.16	107.5	101.03	110.14	112.62	112.18	110.95	114.4	114.95	111.85	108.56	112.13	108.24	109.97	103.7	104.9	104.5	109.19	116.15	108.59	113.95	108.06	113.71	104.76
99.496	101.38	110.21	107.94	105.83	112.78	112.06	101.9	98.389	102.33	113.68	111.81	98.505	101.18	107.06	107.97	110.17	108.58	105.69	101.18	104.28	108.31	103.55	99.945	118.91	111.5	98.115	98.958	104.83	103.35	105.93	110.16	109.19	100.75	103.86	104.29	113.72	104.4	113.55	112.35	104.21	103.39	101.65	92.53	111.24	105.34	107.97	106.52	104.87	108.42
103.27	108.17	98.036	109.71	110.83	105.04	98.853	102.62	109.23	101.3	104.89	109.85	111.21	98.527	102.55	104.58	111.67	108.55	101.46	96.66	105.46	115.32	103.64	109.64	96.24	101.87	99.195	102.19	114.77	107.82	102.2	115.52	101.19	108.67	111.78	108.1	109.65	104.16	103.23	103.17	107.88	109.57	111.05	100.35	106.64	110.01	98.932	109.8	110.89	105.1
101.72	101.59	105.55	98.376	91.499	94.485	104.21	110.49	96.942	99.61	98.934	100.51	94.977	94.608	96.112	103.91	94.773	94.504	94.423	99.758	100.59	89.36	91.919	93.842	105.43	96.9	95.272	99.647	100.19	96.633	95.249	94.455	102.8	107.86	110.37	96.662	99.741	98.682	101.97	103.9	104.35	107.9	97.713	101.39	90.67	102.05	101.88	108.07	105.16	101.81
115.78	112.42	107.52	102.55	113.98	94.822	106.45	109.21	101.41	104.61	106.99	106.99	95.17	104.52	112.81	103.73	107.32	106.46	101.77	112.04	101.91	108.49	109.3	98.874	112.73	108.7	102.76	107.21	101.65	101.01	114	102.89	111	101.78	104.09	102.55	102.1	110.67	108.8	118.18	92.664	105.78	103.99	101.05	110.87	100.08	106.84	109.47	110.51	100.15
97.684	101.5	111.96	109.45	104.78	99.352	105.05	104.08	107.92	98.957	101.18	110.8	100.88	109.37	105.76	114.45	108.3	112.72	120.52	98.08	104.81	106.4	105.19	101.71	102.66	111.1	118.33	102.1	98.79	99.442	108.33	104.87	105.69	105.39	97.769	108.13	102.66	104.85	102.76	103.74	107.31	98.615	100.38	104.02	100.14	100.97	113.54	108.73	99.406	104.72
106.31	106.98	104.88	119.26	114.81	111.21	112.39	118.76	115.87	110.1	107.65	125.34	115.78	118.26	122.56	112.96	116.01	111.66	115.12	97.912	108.68	116.37	116.6	114.65	118.76	108.04	105.45	112.03	107.34	103.8	114.32	114.9	106.52	118.67	113.5	111.75	112.51	109.82	107.49	107.49	115.48	106	109.51	107.81	108.97	115.2	105.65	104.25	109.67	106.92
108.4	107.25	112.71	111.24	107.92	106.23	112.08	111.39	105.44	109.35	113.9	109.37	116.79	105.4	102.39	118.75	99.624	106.97	107.59	94.408	115.63	99.018	108.19	109.76	112.4	112.93	102.14	107.54	111.49	104.95	99.303	122.17	110.73	110.69	119.22	115.41	115.49	106.7	99.594	106.83	107.65	112.02	111.46	112.96	109.89	107.86	109.84	107	116.21	115.35
113.06	116.78	113.17	110.48	116.38	114.19	105.56	111.02	113.93	107.02	104.88	118.31	108.03	121.22	115.02	107.69	103.58	114.28	111.25	120.66	124.62	113.84	102.41	111.48	109.9	120.03	105.96	113.93	104.2	106.47	112.11	114.87	111.19	106.04	109.45	115.36	109.32	107.41	111.39	113.8	109.76	117.39	116.7	108.95	110.73	117.5	105.68	106.53	101.93	110.91
97.922	108.7	96.406	113.9	106.55	101.96	104.6	100.94	104.18	108.27	108.18	109.04	106.23	107.41	109.79	97.759	105.07	107.94	108.9	114.18	103.93	109.95	104.99	110.6	101.58	105.91	108.61	109.74	111.22	106.88	104.51	105.71	104.09	105.06	108.43	106.73	105.23	103.26	114.56	101.31	98.629	105.48	107.65	105.75	101.7	113.13	116.73	110.96	98.788	114.28
114.21	106.46	110.19	111.06	107.4	106.09	110.32	115.46	116.11	104.36	116.01	113.97	112.75	114.7	114.13	112.21	109.88	111.15	110.24	112.52	107.53	109.03	111.48	117.67	105.84	108.41	112.55	106.05	113.51	117.25	110.73	114.04	112.21	109.43	106.92	113.48	109.88	111.33	112.03	116.08	116.55	112.16	112.83	109.54	120.5	112.06	121.35	112.96	120.49	114.44
106.94	104.78	110.35	117.19	108.69	113.81	115.74	110.16	114.38	112.86	112.06	118.34	114.15	110.49	110.81	116.4	115.78	115.51	99.937	109.37	107.61	107.26	120.98	109.37	109.12	112.28	113	113.8	112.68	116.85	111.32	115.86	107.91	106.09	109.94	121.52	113.68	107.52	111.61	120.36	117.94	111.99	117.35	120.04	119.02	113.02	116.62	113.22	107.38	114.31
107.63	112.64	100.73	97.929	104.36	101.97	107.43	103.49	101.24	104.88	104.32	101.99	98.211	103.5	107.5	103.31	101.27	102.22	93.768	100.35	109.44	101.83	96.267	99.261	101.75	103.25	99.806	112.31	103	110.39	102.19	102.32	107.53	107.8	112.47	101.84	104.18	111.42	99.848	101.86	97.796	103.76	102.96	102.6	100.44	107.78	105.09	111.2	101.62	90.743
109.8	106.8	108.31	101.1	105.64	105.92	97.286	119.71	102.68	109.27	105.37	106.67	97.189	109.12	105.6	110.03	107.11	94.187	103.92	97.595	103.87	96.778	106.41	107.17	112.22	110.32	111.03	102.91	116.39	109.06	104.59	107.38	110.34	110.9	108.17	105.79	109.45	112.28	104.12	110.63	102.58	90.662	102.04	104.36	101.63	99.142	110.46	97.58	104.65	104.39
95.152	97.69	96.94	96.665	100.92	93.988	108.41	101.18	109.48	100.67	104.63	100.31	92.55	96.665	99.992	95.118	99.605	105.32	94.949	95.352	101.97	96.217	106.01	100.61	100.8	101.03	96.237	101.59	105.46	103.74	98.655	100.48	99.815	103.92	107.28	91.861	102.47	101.49	98.178	110.61	98.623	93.259	99.604	97.252	97.681	105.52	99.046	90.22	104.64	91.998
111.19	113.04	110.43	95.765	105.53	97.923	105.32	100.67	105.02	106.29	108.68	104.35	107.11	102.6	112.36	104.45	111.82	101.14	105.26	104	114.64	103.15	106.15	111.71	108.05	108.29	109.12	103.08	111.8	102.98	112.57	111.48	116.35	103.68	108.62	104.69	109.62	104.37	109.45	102.77	110.17	108.59	101.75	108.34	97.181	101.48	107.2	101.09	115.04	99.851
112.24	109.02	114.1	106.71	106.16	116.77	112.88	109.48	108.98	106.58	110.93	127.01	105.07	108.17	112.46	108.51	108.98	114.47	111.28	105.57	113.85	99.203	109.41	108.48	115.34	106.99	106.33	116.45	116.2	112.49	106.57	116.25	105.42	117.17	112.18	121	108.63	111.58	111.92	106.37	116.97	110.81	122.11	117.11	103.93	119.67	118.14	107.74	111.51	105.86
113.08	105.19	107.51	113.57	104.62	112.35	107.33	105.7	107.89	99.041	113.64	112.11	107.6	110.92	108.59	106.25	106.64	107.29	101.43	112.36	104.83	104.29	99.585	106.05	99.31	111.24	107.09	101.86	99.483	97.035	110.37	105.33	109.26	101.18	113.84	105.88	113.52	100.16	102.19	109.27	110.09	108.4	100.92	107.03	105.41	115.23	95.48	101.21	106.49	104.49
117.51	113.25	114.07	109.74	113.97	111.5	115.92	114.85	119.63	118.38	113.25	108.56	115.31	117.67	122.14	119.27	116.91	129.16	119.49	122.62	111.85	123.79	117.31	129.57	131.32	118.91	114.36	117.85	115.76	116.75	110.4	122.09	122.46	114.36	127.33	111.67	111.28	123.59	122.56	116.3	117.51	115.86	121.4	115.14	119.56	118.35	117.86	126.22	121.77	120.67
104.96	112.91	107.21	103.35	101.17	106.68	102.94	102.68	106.35	95.846	106.03	94.662	97.713	116.1	102.2	108.47	102.1	112.18	105.66	104.85	107.69	107.99	98.802	110.54	95.398	101.5	111.66	96.974	92.516	107.11	93.983	100.05	103.08	105.85	101.23	108.45	114.83	108.81	100.27	94.859	103.54	109.2	93.869	102.29	111	113.48	103.06	99.032	112.74	110.02
88.518	100.99	108.82	98.885	98.982	108.48	105.03	108.88	96.524	100.51	105.77	109.12	114.97	93.501	106.17	109.14	92.721	103.37	104.5	110.06	95.823	112	105.34	106.47	104.37	104.75	102.29	99.54	105.09	101.96	112.21	108.61	110.18	117.35	112.13	111.52	110.25	100.25	110.73	114.07	100.95	103.31	110.25	105.08	104.07	99.67	117.2	108.04	98.491	103.42
110.04	112.86	114.31	113.67	117.13	114.6	118.72	115.79	108.16	113.32	125.75	114.38	113.32	112.17	112.71	112.88	110.07	110.66	111.73	112.56	121.19	106.82	104.49	108.55	114.24	112.69	115.06	121.81	106.86	109.59	106.87	120.01	114.59	118.82	104.67	116.79	114.37	117.63	106.71	115.46	117.41	111.6	114.23	110.86	112.4	110.38	107.6	112.59	118.42	120.24
105.08	103.44	99.728	104.9	101.91	109.33	112.06	104.35	98.554	100.16	100.05	112.01	107.49	113.92	98.372	109.29	114.02	102.33	100.8	102.98	107.47	106.64	107.52	107.9	104.88	114.74	103	109.37	110.34	112.95	96.971	114.64	105.57	99.302	105.57	103.47	108.53	99.501	106.48	105.81	102.52	104.98	104.41	107.48	109.63	101.4	103.17	109.01	105.64	107.04
108.03	100.49	102.67	108.09	116.37	105.53	114.22	106.27	105.07	102.48	112.2	101.28	105.09	110.34	100.11	118.43	115.59	106.39	103.51	105.49	108.4	105.32	108.94	104.73	111.66	108.43	111.59	110.18	110.26	108.11	110.31	104.86	103.27	98.798	105.67	113.35	119.94	99.834	101.12	103.87	110.34	104.3	111.17	107.45	109.3	102.91	104.21	108.02	99.844	120.38
106.56	110.1	113.67	108.27	111.68	114.73	111.61	116.47	114.22	99.71	109.28	107.64	109.69	108.33	113.55	103.79	116.29	112.58	106.35	121.75	109.63	98.953	114.64	108.88	108.96	110.4	116.51	111.39	110.59	104.63	110.29	101.56	108.04	109.75	116.63	115.08	111.9	113.03	120.37	111.49	109.2	105.16	110.81	109.34	107.62	119.78	109.81	117.5	106.7	101.81
97.133	104.98	97.169	98.334	108.95	100.94	107.64	98.189	93.728	97.025	99.51	100.74	99.044	111.17	98.901	97.709	93.595	105.35	101.85	102.87	106.79	111.66	99.486	108.24	105.73	102.01	105.93	96.49	103.4	99.885	107.46	102.28	102.56	96.836	95.817	108	100.8	103.85	109.89	101.86	103.93	94.343	104.22	90.1	97.085	105.9	100.18	109.85	108.96	106.22
94.183	104.53	98.709	98.891	102.68	111.37	90.392	113.51	96.575	107.08	99.34	103.05	106.52	103.9	105.55	101.06	99.439	100.94	101.85	102.22	108.89	97.593	108.08	109.26	103.98	105.01	113.99	98.895	107.2	117	102.54	100.54	111.82	104.48	102.61	108.7	105.73	112.11	101.96	111.18	106.39	103.72	96.196	112.27	99.632	99.765	111.95	97.038	103.76	104.59
105.51	95.438	99.565	101.18	108.82	104.71	110.03	102.58	105.28	117.03	104.59	98.131	96.192	94.919	101.61	107.76	108.58	100.96	98.173	102.31	110.46	105.19	101.23	110.49	103.19	106.07	102.64	104.29	110.22	98.394	97.701	106.77	105.02	105.82	116.71	112.7	101.55	97.827	104.85	103.3	98.441	100.87	110.36	104.64	112.61	106.47	104.62	109.59	95.007	102.82
101.68	100.93	113.67	110.68	108.67	112.63	109.77	91.419	105.81	116.19	110.8	109.85	97.932	105.28	99.273	99.69	103.47	108.77	103.43	99.008	106.75	107.73	104.37	108.23	101.15	102.64	112.08	107.11	91.065	101.44	110.86	120.34	103.73	109.15	112.61	105.45	108.44	108.21	104.93	102.43	105.61	105.88	103.59	104.34	100.78	112.98	104.04	106.18	106.24	112.12
101.06	102.61	105.15	94.478	113.62	105.97	98.817	100.37	101.44	104.86	107.4	113.73	117.21	116.41	103.5	101.7	108.38	101.54	102.02	115.86	106.09	113.37	96.943	101.44	106.81	109.45	104.22	100.94	111.52	109.23	109.62	102.36	102.99	102.06	110.55	105.07	100.64	99.683	107.36	105.68	107.32	103.78	93.947	105.09	111.32	103.09	106.34	101.72	100.23	98.133
108.57	105.25	104.23	104.43	106.31	108.14	105.34	109.7	105.12	102.98	111.89	103.87	113.76	107.37	103.77	110.39	112.69	102.36	102.2	99.453	104.31	111.35	113.73	109.92	110.34	107.29	104.33	98.201	116.96	92.493	92.254	106.52	106.03	102.55	101.65	111.21	114.04	98.096	102.61	113.57	103.96	107.92	110.26	98.597	113.49	109.27	115.32	107.1	108.2	101.99
107.69	102.24	110.7	105	108.4	103.46	99.017	106.26	103.94	95.436	108.32	104.01	114.87	110.33	102.7	106.46	103.62	105.77	103.32	108.57	115.54	97.775	114.32	98.189	105.53	109.62	102.16	108.19	95.036	107.06	107.8	111.88	106.32	99.211	113.71	106.66	106.16	112.6	107.36	115.21	101.08	105.06	105.28	105.18	114.13	109.93	98.813	100.68	105.99	101.84
118.59	106.81	108.72	115.86	112.86	116.72	108.42	120.77	112.88	111.37	104.19	116.39	111.08	100.02	113.16	107.53	114.98	108.27	115.97	115.58	107.63	111.69	114.6	111.2	113.2	120.79	111.28	111.4	104.95	111.56	117.75	103.92	106.26	110.48	115.93	120.09	107.28	112.04	106.15	117.05	110.14	122.4	121.68	122.96	107.52	96.169	109.99	103.7	109.18	116.14
105.92	103.2	108.84	107.61	111.58	117.34	95.055	108.88	103.6	105.12	101.32	107.59	107.35	107.23	108.36	97.687	109.2	104.08	103.58	112.65	106.4	108.25	105.65	104.71	112.05	106.81	106.32	114.75	108.06	112.68	104.93	115.35	109.01	118.38	111.47	106.22	104.31	111.49	103.96	106.51	101.9	105.18	97.737	101.76	109.58	109.77	106.85	104.46	109.11	103.71
99.625	111.33	111.63	96.852	108.86	100.5	102.42	101.38	111.8	107.48	109.76	106.54	103.3	106.34	101.05	106.57	107.05	111.53	110.02	105.14	104.35	104.33	103.77	104.56	110.46	100.43	110.45	108.94	102.66	106.33	106.1	102.72	102.33	109.4	101.43	105.78	106.25	111.28	111.82	110.48	107.56	103.68	104.37	107.8	114.51	107.53	103.75	97.306	91.228	105.53
101.52	108.32	106.41	104.14	110.27	99.727	100.76	99.265	107.81	94.435	100.93	102.32	105.43	100.06	104.89	105.41	100.2	105.75	107.34	100.56	110.35	113.29	104.92	101.88	101.29	98.465	103.79	101.44	97.835	97.474	108	108.86	107.34	113.64	108.88	96.074	107.72	94.559	100.13	102.77	107.51	108.87	105.61	103.22	114.35	101.75	114.12	110.94	105.93	97.174
118.88	118.64	112.16	112.81	111.63	125.44	124.09	115.63	114.94	118.4	119.98	118.19	119.76	112.19	113.5	116.21	125.38	120.6	115.5	120.1	121.15	127.78	117.41	117.69	126.93	115.4	115.69	119.22	121.39	117.82	111.17	121.24	114.71	126.02	118.25	119.47	109.93	115.54	117.05	119.09	115.79	110.55	107.02	118.87	112.61	113.26	112.73	111.03	117.69	109.5
110.46	104.41	101.82	100.79	106.31	110.31	103.82	103.16	102.81	107.19	107.93	108.19	112.92	99.861	106.85	99.74	100.41	103.82	108.14	107.23	100.91	98.603	108.69	101.38	103.94	112.64	97.821	109.8	111.75	99.91	106.65	103.96	105.3	105.45	102.26	111.27	98.834	94.996	105.56	102.42	99.077	96.766	98.512	105.4	99.101	109.37	105.04	99.357	96.504	96.95
104.61	106.06	110.17	105.42	101.13	110.91	120.61	106.4	111.72	114	108.62	105.81	104.94	103.71	101.44	100.72	103.12	95.169	116.85	104.55	105.23	108.17	99.042	100.79	112.33	109.19	106.56	105.58	107.75	114.31	109.14	99.907	103.43	104.41	110.86	100.01	102.72	104.04	100.3	105.8	117.77	102.97	109.48	98.253	108.23	106.01	108.42	103.03	104.99	100.06
105.84	105.97	111.58	106.96	107.32	103.09	99.985	105.93	106.78	107.23	108.42	110.03	105.37	111.48	98.691	113.48	107.94	107.04	105.14	103.11	106.83	109.02	108.16	104.42	107.28	100.43	110.34	104.36	104.93	101.09	103.95	108.94	96.896	100.37	107.03	114.67	104.85	113.91	110.54	103.95	101.14	92.933	99.451	109.91	94.29	111.12	100.92	94.261	105.89	106.33
103	105.38	102.02	108.06	105.29	117.64	97.909	103.3	102.79	109.79	102.14	100.95	94.573	114.25	106.85	107.38	103.56	99.754	107.92	104.59	100.93	102.69	107.9	97.401	109.19	105.66	102.36	103.82	100.55	112.26	110.61	108.53	105.09	113.25	108.66	115.06	105.66	107.5	109.84	107.51	107.01	96.725	105.6	102.49	112.33	110.33	107.3	98.37	105.31	112.09
98.286	103.49	101.32	108.34	112.85	100.9	102.16	103.73	95.88	102.51	101.6	100.91	108.08	100.73	103.56	97.623	99.66	96.496	102.03	94.417	102.83	105.27	101.12	98.647	108.89	101.63	96.205	97.194	103.79	99.043	95.549	97.996	110.94	99.861	103.8	99.622	104.89	103.24	98.477	96.819	106.41	96.254	98.753	102.18	98.305	96.584	105.7	94.54	99.156	100.02
101.05	105.05	96.659	100.18	98.573	101.14	103.8	94.385	103.31	100.43	99.768	93.609	102.36	102.23	93.175	96.718	96.573	97.584	106.16	101.95	103.46	107.14	101.25	98.856	99.191	94.724	100.97	106.55	86.792	93.426	98.383	105.06	98.598	94.179	102.44	104.29	94.73	107.1	100.91	100.02	110.98	103.06	97.331	95.633	103.26	95.062	90.182	99.555	113.47	103.32
95.554	100.89	107.82	97.698	103.21	94.919	105.5	100.05	101.63	106.56	88.181	97.051	105.03	103.42	102.03	101.97	99.103	96.585	95.697	103.69	102.04	109.96	103.31	97.803	102.84	96.163	103.14	95.991	100.12	103.54	101.77	102.09	99.493	102.33	100.56	101.81	106.99	107.56	108.94	103.35	99.081	102.92	95.264	103.12	105.56	98.443	98.906	95.88	95.398	95.647
93.65	97.245	98.161	100.35	101.8	93.311	99.256	100.31	105.88	103.99	92.96	106.35	99.92	97.766	98.153	98.736	96.832	90.888	92.281	102.4	100	88.668	91.064	94.784	101.43	104.25	98.364	97.015	100.67	94.109	95.779	95.498	100.81	100.31	97.519	99.926	96.768	91.586	91.672	90.523	100.2	100.37	97.301	94.01	96.748	105.26	105.57	99.451	101.74	93.232
113.64	108.75	109.44	101.55	105.79	108.44	113.02	113.32	106.69	116.45	104.16	110.95	111.84	104.86	107.6	113.04	120.73	116.68	102.49	104.45	115.63	110.17	114.8	105.4	109.48	96.23	106.86	114.7	107.73	107.06	106.53	109.65	109.41	110.09	105.27	106.64	106.94	105.24	108.81	112.85	102.49	101.48	112.2	107.36	111.33	105.8	109.03	111.64	104.13	104.06
104.9	100.31	117.15	118.82	106.92	108.39	111.96	102.98	107.86	108.76	113.27	111.51	109.54	113.57	110.95	117.52	106.57	106.07	106.49	115.2	117.2	103.31	116.31	112.35	110.81	113.95	113.63	107.99	107.47	116.1	116.28	102.09	116.67	115.89	114.38	117.38	109.09	114.04	109.02	106.3	113.18	111.98	118.7	106.16	106.13	108.04	111.24	121.09	103.04	114.74
122.63	106.11	112.55	108.82	114	114.31	108.34	112.08	102.22	110.52	112.21	117.37	115.98	107.41	114.71	100.97	109.59	114.32	113.66	112.88	108.19	115.64	108.49	104.13	110.89	114.62	109.26	109.71	105.16	109.88	105.19	106.6	108.73	111.59	112.3	110.14	111.85	110.21	111.61	112.93	108.99	113.73	111.72	107.51	102.68	103.99	104.18	103.53	107.78	110.97
96.061	107.37	107.86	110.23	96.831	96.267	120.74	106.54	99.187	101.15	98.023	102.54	108.92	109.96	96.439	104.93	103.9	101.66	99.085	108.37	104.4	106.02	94.543	97.224	103.69	98.286	110.67	105.58	98.382	105.23	94.045	107.88	107.94	111.67	102.31	92.605	116.51	102.52	99.957	97.159	99.887	95.252	110.01	102.69	96.88	103.23	104.32	106.88	104.69	100.95
119.74	115.72	122.12	119.97	117.5	119.91	118.9	116.31	106.87	117.01	112.7	122.15	118.76	120.76	118.65	112.53	117.78	113.56	116.75	119.49	108.76	114.3	114.52	112.78	124.4	114.22	114.9	116.02	109.69	118.89	128.26	122.47	120.04	106.57	116.93	113.5	116.58	109.58	113.92	120.11	123.19	126.1	111.85	115.67	114.79	115.51	121.56	113.07	127.23	110.85
98.939	109.09	100.96	107.1	111.45	107.94	115.56	107.4	101.05	105.76	109.28	114.46	105.73	97.909	106.75	106.88	98.199	111.16	99.807	111.89	95.119	108.57	100.97	109.57	112.35	111.11	106.04	102.28	104.49	105.2	99.446	110.83	103.26	103.97	108.23	106.1	107.83	102.08	104.29	101.67	103.4	112.3	106.56	97.777	112.01	114.32	107.17	104.77	115.08	106.37
107.12	98.138	101.5	93.919	95.333	108.9	94.46	103.22	87.755	88.142	97.396	105.44	96.55	93.219	106.72	100.08	99.56	97.238	95.221	100.65	92.03	106.9	96.195	101.8	94.189	92.794	101.25	102.39	97.24	95.234	92.733	99.928	100.91	91.687	98.817	94.053	104.59	93.964	100	103.12	107.54	105.43	102.65	96.169	93.158	97.197	110.93	102.3	97.281	92.992
105.47	109.91	116.29	118.92	113.56	105.36	105.1	121.21	112.99	111.75	118.28	118.17	110.14	107.46	106.63	111.32	117.26	114.42	109.96	116.23	110.81	110.98	117.3	112.74	110.95	116.83	102.84	118.54	114.9	112.83	111.07	114	108.94	105.13	104.23	115.78	116.25	108.19	113.1	111.66	112.14	118.72	113.83	106.95	106.12	112.56	118.81	105.59	111.25	112.13
106.97	106.51	106.53	105.01	115.88	105.74	109.8	97.784	116.07	109.27	111.52	109.58	103.83	107.12	107.4	115.86	108.06	117.22	117.99	105.95	112.25	107.8	99.579	109.62	107.86	109.83	112.66	106.67	118.49	106.7	112.37	113.94	106.85	105.92	109.78	120.87	114.99	114.55	101.76	113.9	102.15	115.08	112.84	106.72	112.9	106.83	105.43	114.84	107.05	110.92
97.313	104.8	114.7	113.42	112.64	110.9	115.26	116.59	108.94	120.34	106.95	108.76	111.27	114.66	109.23	118.92	106.46	105.2	114.02	117.35	110.57	108.44	113.8	113.45	115.58	110.63	107.45	108.22	115.35	115.8	116.65	115.61	111.32	113.34	118.96	109.14	110.55	114.63	114.76	106.54	115.5	114.47	112.12	114.37	106.54	109.97	100.49	115.88	116.34	108.75
99.158	100.27	103.66	102.85	105.07	99.294	101.09	100.65	96.499	103.56	94.785	98.281	92.318	96.065	103.72	101.17	106.15	106.15	99.907	98.093	94.305	96.333	104.62	112.49	92.601	97.866	104.41	100.75	99.275	105.56	97.08	98.599	95.803	94.267	97.996	106.52	103.33	94.802	95.472	100.94	100.21	103.64	106.42	98.953	106.94	100.51	94.769	111.75	102.62	98.343
112.7	118.53	113.94	109.05	115.99	105.95	104.93	112.21	112.5	114.64	104.38	104.61	111.81	106.64	112.72	110.94	112.57	111.63	106.26	113.63	113.24	107.45	109.34	107.9	109.4	107.02	113.06	107.8	107.78	108.17	108.04	106.55	118.82	110.48	103.65	108.88	104.4	109.95	113.97	115.63	108.25	108.71	104.57	111.56	113.03	113.22	113.79	113.96	115.81	119.35
108.12	105.74	114.09	113.1	102.86	117.1	96.772	111.49	108.86	105.86	106.99	115.77	113.94	113.76	106.63	109.22	113.62	118.5	113.68	110.28	116.09	109.39	117.87	107.96	108.01	100.55	120.5	109.63	117.8	122.5	111.42	121.19	120.77	112.66	112.43	120.45	109.28	115.86	108.05	100.84	107.6	106.09	113.21	113.04	117.91	115.36	115.26	108.41	112.09	110.51
99.951	108.89	112.15	102.25	107.46	109.4	107.3	110.17	102.98	103.26	101.58	103.95	102.37	98.932	111.53	100.41	99.095	111.71	104.08	107.39	112.82	105.81	99.656	106.69	112.17	107.54	117.14	110.31	103.07	92.506	103.61	107.6	106.56	110.1	95.87	106.08	105.64	109.17	106.84	112.48	100.33	105.12	105.18	112.74	98.271	111.73	109.88	100.75	106.78	114.93
101.84	106.27	103.2	113.23	108.3	107.24	105.27	102.03	109.72	103.41	97.193	112.17	96.092	109.67	102.73	102.62	101.53	107.22	101.55	103.98	110.49	104.05	106.06	107.29	111.1	108.25	100.48	115.42	108.44	105.29	100.86	111.46	99.381	104.58	103.69	116.28	107.38	107.29	97.391	106.89	100.78	107.5	103.71	106.77	103.01	109.96	101.4	110.87	110.87	101.48
105.48	102.75	108.83	110.2	114.17	115.84	113.17	114.74	117.03	111.96	111.99	110.14	115.5	110.59	113.6	117.59	113.98	118.06	124.29	114.77	116.5	111.07	109.31	115.37	111.57	115.79	114.44	118.86	116.92	113.73	116.47	115.04	114.72	112.49	110.76	112.5	121.57	124.35	112.14	113.07	113.05	102.25	115.53	113.79	111.21	110.8	102.09	111.74	109.11	113.6
106.92	112.78	107	108.62	115.83	109.36	110.14	108.02	104.34	111.83	113.69	105.03	109.64	106.85	107.18	113.73	115.73	111.89	113.41	106.77	110.38	108.68	103.46	111.97	113.52	110.63	101.77	114.62	112.11	109.17	102.65	116.56	114.99	110.51	115.74	106.56	111.97	107.48	105.39	105.77	113.62	110.65	112.22	107.85	106.38	109.04	110.78	105.29	109.31	109.05
109.06	110.96	102.66	104.41	106.6	110.76	106.99	109.19	107.97	107.94	106.94	110.7	106.69	110.92	109.52	107.74	106.5	105.53	102.73	105.51	106.14	94.323	109.01	100.41	101.76	108.88	110.94	103.31	101.85	101.64	107.99	98.571	104.15	101.2	99.712	105.44	104.49	110.38	99.242	116.71	108.32	98.308	98.319	111.32	102.7	112.45	112.38	100.96	103.56	103.32
106.44	110.54	105.09	103.18	104.29	107.19	106.34	104.88	104.81	95.918	102.11	101.23	104.42	110.09	111.72	104.95	106.4	106.39	105.89	101.75	98.746	107.73	99.989	101.64	101.64	107.52	104.6	102.84	102.47	101.37	106.97	110.06	107.45	99.193	102.52	102.63	108.97	107.69	117.76	100.5	102.63	102.9	100.95	99.424	113.79	114.89	103.5	92.573	107.36	100.37
114.93	106.01	119.03	119.06	112.58	112.15	112.69	111.66	112.57	117.23	118.6	104.74	115.37	113.33	110.54	118.02	117.64	113.3	114.6	110.21	115.86	117.45	122.7	112	115.18	112.97	118.76	108.76	102.34	111.64	110.16	116.45	110.71	115.88	115.22	113.99	115.41	104.03	114.48	112.29	118.61	115.63	114.32	112.93	112.42	113.93	116.33	116.28	111.72	110.06
97.804	118.3	110.45	109.95	111.25	101.88	117.2	106.42	99.823	104.69	103.5	108.42	104.81	104.78	94.147	106.44	96.333	117.81	108.6	106.36	105.8	104.89	102.38	110.52	109.69	103.85	108.28	101.98	109.96	105.38	106.62	104.59	97.263	109.38	110.67	100.01	108.57	107	105.42	102.88	111	104.28	103.55	109.09	105.64	113.17	107.01	105.08	108.81	98.122
106.47	92.824	99.496	97.927	96.977	99.553	101.95	103.91	100.71	95.869	102.48	96.986	104.98	100.73	98.469	104.44	93.867	95.711	99.743	94.182	97.003	101.58	91.271	104.75	104.02	93.721	104.19	93.512	97.077	103.36	96.846	97.28	93.473	110.56	101.76	101.37	102.21	106.42	107.9	99.592	101.5	96.979	100.85	95.833	105.1	101.29	103.31	103.29	107.56	100.75
105.47	105.99	97.984	107.77	105.48	106.02	112.43	104.02	103.31	104.9	104.63	96.766	102.73	105.97	105.02	107.38	103.68	104.5	98.37	99.06	106.43	107.2	99.389	111.89	98.738	100.55	101.97	108.33	99.868	103.04	116.29	102.15	102.98	109.91	111.24	96.036	102.33	106.59	109.02	100.39	110.65	105.11	106.79	104.77	98.518	111.35	103.48	101.89	102.82	104.83
96.649	104.66	105.02	99.895	111.18	99.697	100.88	105.11	101.12	110.9	102.23	103.2	103.17	110.7	103.87	101.33	107.22	110.26	101.58	104.74	113.63	108.08	101.76	101.04	103.05	111.16	102.7	98.545	99.836	96.685	96.164	102.27	100.54	99.742	110.86	101.11	106.43	105.72	104.75	106.81	108.89	105.76	97.761	104.88	106.12	104.46	101.84	107.36	109.45	101.59
117.73	106.78	114.4	106.54	120.82	107.16	113.01	107.51	115.43	109.02	113.82	96.952	119.62	110.17	112.05	115.56	105.56	105.62	110.91	115.69	109.82	114.54	112.41	113.06	115.04	107.48	112.36	108.24	112.6	106.01	109.75	106.95	113.47	108.96	115.41	114.14	116.73	112.65	112.52	105.29	111.89	105.95	120.61	109.65	108.28	112.67	114.53	105.84	100.7	119.23
122.93	116.28	113.52	107.34	116.38	113.02	121.73	113.11	115.79	113.22	118.28	114.09	105.21	125.37	111.4	108.68	115.04	120.02	121.2	109.86	121.24	114.65	104.93	112.79	111.07	118.03	113.91	111.8	111.49	116.3	112.18	126.08	126.81	122.56	114.4	106.32	119	123.09	117.64	112.39	117.63	115.27	121.07	115.63	109.7	117.75	108.61	119.53	123.81	118.82
116.98	115.4	104.65	102.37	118.73	106.8	105.49	100.14	115.06	112.08	105.88	113.97	108.4	112.52	114.63	107.85	120.64	112.5	116.3	110.78	111.55	114.04	112.65	111.74	110.63	110.6	121.77	111.81	112.34	114.28	107.05	114.51	109.87	104.44	105.48	100.5	112.26	97.585	118.86	109.16	113.44	108.51	106.09	106	116.06	114.34	109.13	113.03	112.09	111.47
118.81	111.14	103.27	108.33	110.31	112.1	105.72	112.61	115.09	117.88	115.75	114.81	124.32	101.36	115.43	112.46	114.31	114.9	113.54	111.6	109	115.11	109.49	99.184	114.04	113.67	112.39	108.06	112.15	111.68	109.65	112.58	102.43	112.25	111.48	115.05	107.95	105.22	113.3	115.51	108.77	107.91	112.25	116.33	112.6	114.98	108.44	109.24	102.34	109.12
107.16	115.06	108.82	104.13	107.29	96.885	105.12	105.59	104.83	99.456	107.03	96.569	109.67	102.25	109.51	111.26	99.848	105.18	108.96	109.48	113.84	108.09	98.108	103.46	98.86	105.75	97.357	101.21	100.38	105.88	112.38	106.53	107.85	97.895	95.987	102.45	102.8	114.33	105.02	114.69	106.32	108.89	114.23	102.09	112.92	103.23	115.03	106.69	100.04	104.99
104.99	94.302	105.36	106.95	102.62	107.44	102.03	101.37	98.695	103.56	105.34	104.41	99.188	95.877	115.16	97.173	95.202	103.27	111.53	95.962	104.44	106.23	103.95	95.861	110.21	103.45	105.13	95.69	100.54	98.573	102.3	98.421	107.73	105.02	95.3	99.144	109.32	105.11	100.54	110.98	96.044	103.45	101.41	104.06	106.64	104.9	107.77	105.98	103.73	103.92
119.23	121.92	103.42	114.12	121.13	115.57	101.72	113.62	110.95	116.13	115.3	109.94	107.49	115.57	119.12	117.38	105.7	111.56	110.93	105.49	104.3	106.73	113.99	116.8	118.9	107.76	119.97	118.17	112.18	116.35	108.01	114.26	107.53	114.65	109.54	104.52	113.37	102.35	116.57	110.34	121.67	109.78	119.72	117.41	116.28	119.07	115.39	114.12	112.98	100.34
109.45	99.061	105.96	100.84	108.33	97.397	105.41	106.21	106.58	104.73	112.58	102.56	100.41	102.27	109.65	105.35	103.43	107.69	105.13	100.79	101.7	97.495	102.35	117.89	110.6	104.53	98.269	107.1	102.88	106.51	114.21	100.78	102.51	110.37	99.584	111.7	112.07	104.11	98.219	114.39	110.03	117	116.65	101.06	108.51	102.51	106.13	103.32	111.19	108
101.72	101.49	112.44	104.63	103.62	104.8	106.93	102.94	111.15	106.43	107.74	107.67	107.7	104.38	114.56	107.56	105.71	102.83	98.428	110.36	102.1	111.16	98.322	100.94	105.32	104.16	113.57	105.63	100.23	100.49	102.39	101.72	100.54	112.41	105.82	103.3	109.89	107.58	99.983	107.73	107.39	104.83	94.072	102.48	104.35	105.64	108.37	102.16	109.77	97.979
106.35	97.691	101.07	109.16	106.59	106.43	108.94	101.98	109.18	100.18	100.17	99.644	109.44	98.567	94.801	103.76	103.58	99.243	96.908	116.94	94.693	99.233	98.571	104.88	102.57	97.579	93.651	112.51	94.939	98.259	95.576	99.434	100.77	92.903	104.07	104.18	93.091	103.24	104.88	98.953	98.238	105.77	109.75	95.627	90.912	100.01	101.83	104.03	102.17	97.431
106.36	120.81	107.01	111.18	114.43	113.88	107.26	105.32	107.44	116.42	107.94	112.76	120.7	113.35	116.44	112.28	117.78	113.78	104.24	105.12	106.19	106.97	103.85	109.8	104.95	118.43	110.69	116.36	110.57	111.26	110.61	106.32	114.31	113.16	112.86	110.04	108.83	112.84	106.42	98.415	104.06	109.16	104.75	107.26	113.63	110.66	104.59	110.07	115.34	105.13
112.94	106.98	101.53	99.619	101.17	113.74	105.07	108.25	107.19	114.18	106.96	101.99	101.91	95.568	105	108.25	101.1	105.94	108.37	100.47	104.3	110.27	103.72	106.73	104.44	111.28	106.41	107.03	111.06	106.8	101.84	105.4	108.8	108.85	111.96	102.97	107.4	109.82	100.46	107.47	115.75	99.865	109.03	102.01	105.72	106.71	103.14	111.49	113.66	104.66
115.12	116.21	109.45	114.52	110.98	122.34	114.75	101.32	123.24	116.07	115.17	108.94	113.74	112.26	108.67	113.62	110	117.38	125.03	111.89	114.44	109.16	122.88	108.76	123.14	114.42	116.07	109.58	115.25	122.22	112.72	116.49	121.53	112.79	113.01	108.13	133.8	115.97	116.27	117.26	125.97	117.53	118.17	115.8	121.01	110.69	121.7	121.98	116.64	120.01
103.92	107.12	113.8	103.37	103.36	104.97	93.449	105.65	97.89	100.46	104.33	101.46	102.64	100.36	109.95	108.57	96.142	103.55	99.149	103.42	104.96	111.98	110.96	99.581	107.6	99.106	103.42	96.197	106.79	105.84	103.32	97.609	96.661	100.37	94.217	99.113	105.1	105.07	101.84	103.04	110.29	108.69	99.605	92.621	114.26	91.691	102.28	106.23	106.44	104.56
116.87	114.74	115.1	115.04	112.99	110.41	115.96	125.85	116.37	115.24	124.64	116.78	121.84	130.7	113.82	118.03	109.98	114.38	127.21	121.89	113.31	119.44	112.74	112.42	122.95	120.7	124.84	114.46	118.56	115.01	116.22	119.41	112.37	123.26	110.29	108.85	113.86	116.42	120.64	112.93	125.77	128.96	123.44	114.6	125.22	112.94	113.55	117.09	113.69	115.09
108.39	106.06	118.31	103.2	110.67	108.81	113.98	107.67	114.87	111.19	118.22	111.51	103.8	110.04	104.02	111.46	108.54	115.41	105.5	111.64	105.04	109	106.69	123.43	116.9	111.98	108.23	106.19	111.05	113.4	115.3	110.83	118.49	110.48	110.37	111.16	100.28	113.03	108.7	107.92	109.93	109.96	102.91	108.56	106.49	109.47	126.81	107.37	104.62	108.13
114.51	110.23	105.14	106.31	109.33	108.92	108.62	101.63	109.02	112.15	99.053	95.444	113.42	102.26	99.39	103	100.37	108.08	108.72	103.04	106.77	101.1	109.95	106.89	112.54	103.51	108.82	106.22	103.44	101.02	112	104.74	109.06	112.26	100.25	101.18	108.56	109.88	111.04	104.63	106.62	109.86	105.97	105.11	108.44	114.18	103.77	104.79	110.34	102.82
124.45	112.46	104.94	112.13	112.51	105.6	108.23	107.67	110.06	103.67	104.43	103.58	104.36	105.34	107.36	117.46	112.96	107.9	114.18	118.29	108.53	113.94	112.36	108.95	109.04	111.96	114.99	109.42	115.93	114.08	114.99	109.9	106.84	102.88	102.5	109.28	108.47	119.3	104.62	117.61	105.92	114.13	104.18	108.03	115.06	121.17	117.08	120.37	111.01	106.87
115.05	100.74	108.27	115.31	107.21	106.36	110.42	111.7	109.04	105.03	110.46	107.23	103.97	106.71	104.09	108.33	107.15	110.24	117.34	127.73	106.77	110.97	107.04	105.45	110.44	108.08	114.44	111.91	106.75	118.68	110.53	103.51	110.25	109.73	104.21	107.71	104.18	104.64	108.23	108.9	107.88	111.57	111.4	101.59	114.79	110.01	107.5	109.64	104.21	110.19
110.21	116.71	120.71	110.86	112.54	114.23	117.51	112.37	108.25	110.55	112.78	113.96	105.15	103.33	111.43	110.01	104.15	115.21	108.2	114.78	109.98	111.53	113.92	118.14	105.7	110.55	122.54	116.49	118.42	103.36	112.66	118.32	105.99	113.35	108.66	112.84	117.52	113.45	115.75	117.82	117.9	115.13	118.09	109.8	113.19	108.99	110.93	105.76	112.1	118.59
112.91	112.72	112.32	109.45	108.99	109.13	111.09	119.52	120.05	113.91	116.29	112.16	126.8	115.06	103.77	113.69	109.03	105.71	109.67	107.06	113.4	117.34	114.96	113.15	115.25	114.78	115.89	107.6	106.25	115.78	116.8	119.61	107.49	114.13	105.74	112.75	107.36	111.3	110.15	118.93	116.48	109.93	114.37	110.27	108.34	122.96	109.17	116.97	112.53	113.01
100.59	113.23	108.9	114.51	111.98	109.27	107.79	108.18	106.28	106.17	104.44	113.67	100.07	107.44	113.77	109.52	112.36	102.88	116.57	106.94	113.47	109.22	116.39	110.65	112.19	110.14	115.89	118.15	112.82	112.15	112.25	108.6	113.48	106.58	112.09	111.24	109.31	106.52	115.6	105.73	119.92	112.83	113.32	108.44	111.04	111.2	106.75	111.79	110.21	112.87
115.42	111.51	101.55	110.7	116.44	112.43	109.51	108.84	106	115.38	114.31	118.3	116.8	113.96	108.7	108.75	112.03	111.31	107.37	121.43	114.5	109.2	117.86	114.34	104.06	118.84	113.1	116.85	114.52	103.15	108.11	108.8	113.84	110.85	109.67	110.18	116.85	101.87	102.17	107.4	109.73	115.1	109.42	116.25	108.84	107.53	110.69	109.72	115.32	118.41
107.59	118.03	116.74	114.53	114.37	107.23	113.81	106.62	115.19	100.53	114.16	118.95	112.34	111.75	111.57	114.01	110.23	105.51	104.75	116.59	109.44	111.53	102.52	111.6	117.18	112.74	115.68	108.74	105.54	107.89	116.82	113.43	104.02	112.4	125.7	122.33	114.29	105.15	110.25	111.66	106.73	123.05	109.09	112.35	106.59	113.89	107.93	105.42	111.82	112.66
122.18	121.47	123.81	111.47	115.22	112.41	116.32	108.38	113.82	117.95	117.4	122.64	118.43	124.4	122.81	117.84	111.52	111.61	119.1	113.72	110.6	117.85	107.83	108.67	115.92	112.35	118.19	113.26	104.21	113.44	118.23	117.14	113.72	112.18	118.35	121.75	109.26	116.55	121.52	112.53	117.2	116.09	105.62	111.32	123.8	120.32	116.46	119.21	113.07	113
106.48	105.11	103.24	108.69	105.45	108.1	101.56	111.37	115.01	113.16	102.53	101.66	103.66	110.44	114.97	107.88	110.28	120.02	107.9	103.51	114.95	101.61	112.29	102.89	110.17	103.07	101.75	96.203	94.812	105.95	106.58	107.85	103.43	103.83	108.23	107.6	112.39	112.64	113.87	111.19	105.4	109.86	100.42	102.06	106.34	100.69	111.37	108.99	106.66	102.57
92.458	95.454	107.11	97.715	96.596	99.841	98.958	100.38	101.65	105.65	96.242	98.129	95.348	103.06	99.291	108.49	111.16	106.3	96.711	102.31	96.897	102.86	94.723	104.65	96.008	94.09	106.25	105.44	101.52	104.12	101.89	110.09	101.98	92.695	106.08	96.136	101.49	100.21	107.58	98.319	99.288	97.864	103.53	109.08	96.101	103.83	85.432	101.63	102.98	103.07
110.56	114.83	107.23	105.72	107.11	109.06	105.61	99.522	105.26	104	98.503	113.05	114.17	107.47	98.045	111.9	103.09	117.68	103.75	103.71	105.1	103.67	107.73	99.044	105.02	104.89	99.647	109.84	110.87	101.7	101.7	115.62	117.07	105.83	103.71	106.08	107.89	115.89	101.14	93.605	99.334	97.397	104.44	108.38	99.858	99.787	98.159	101.57	101.56	107.25
98.374	108.34	110.99	105.25	110.12	107.45	118.29	97.488	109.66	101.46	104.27	105.73	103.26	101.83	108.71	108.48	100.04	106.4	115.08	105.17	106.62	103.29	109.02	103.27	103.6	99.874	105.58	112.81	106.93	110.44	100.8	99.048	106.06	101.25	109.35	105.97	106.81	113.51	110.66	99.504	105.79	98.937	107.94	109.41	105.86	104.93	100.61	109.74	105.7	101.7
106.21	109.24	112.28	103.31	107.54	112.56	98.563	114.6	107.25	106.96	101.28	111.02	99.663	104.47	108.97	97.62	115.75	98.469	98.605	113.88	108.2	108.4	102.97	109.54	111.71	110.36	104.03	100.12	95.721	106.09	103.15	115.83	107.36	113.25	104.24	99.127	110.19	100.54	108.8	96.77	103.46	109.25	110.56	104.66	104.08	105.39	115.89	107.43	107.51	103.54
105.54	105.56	113.54	114	110.95	110.3	113.25	118.64	111.07	108.9	105.29	107.2	115.87	113.1	109.18	108.29	104.4	112.65	113.67	116.72	111.06	107.92	107.77	104.2	116.49	111.05	101.87	116.47	118.97	108.2	109.54	103.68	123.93	111.71	119.92	111.83	107.02	108.31	108.32	110.57	113.23	104.75	110.8	111.78	116.2	107.4	110.85	109.62	114.74	112.94
99.365	94.595	107.88	106.05	104.62	101.44	104.27	96.338	100.53	99.424	103.01	99.558	103.94	110.04	105.18	110.95	100.02	108.69	95.733	91.403	98.6	98.438	99.034	103.06	96.612	103.59	102.79	109.62	95.356	106.66	94.059	102.21	108.27	105.85	107.79	103.32	94.521	99.15	110.42	95.017	101.98	105.5	103.85	106.36	91.604	103.25	109.73	99.691	100.93	107.98
98.804	98.345	96.966	93.151	95.1	98.644	98.212	102.9	96.487	100.73	110.54	101.15	100.72	98.213	99.446	94.363	101.43	105.21	97.027	100.24	98.54	96.333	96.553	98.012	98.509	104.56	96.01	96.511	91.686	104.23	98.587	98.111	105.19	100.47	101.35	105.92	103.3	99.694	107.52	104.34	93.452	102.38	104.9	103.83	91.544	104.27	91.299	107.43	101.42	101.43
110.44	101.76	111.89	110.7	99.572	109.36	109.03	102.81	103.35	112.64	99.694	103.66	112.88	113.15	108.48	104.88	111.87	110.16	102.93	110.31	102.08	106.13	103.19	109.17	103.71	108.7	107.42	109.67	100.34	112.19	97.573	104.18	105.67	103.33	96.633	107.1	104.54	109.51	101.8	108.11	98.642	100.67	109.59	101.61	110.72	107.76	113.49	94.566	108.19	104.87
101.9	104.7	110.57	105.34	100.97	110.57	100.83	111.43	108.67	101.37	104.64	108.45	106.83	113.61	107.05	108.05	118.86	100.3	111.67	99.145	107.38	107.15	100.19	108.35	96.099	105.02	98.508	101.19	111.27	99.037	102.6	106.13	102.66	106.84	105.89	114.19	103.28	93.91	105.84	104.73	106.82	113.06	99.464	95.739	102.05	106.73	107.07	100.24	95.128	107.95
111.12	105.69	113.56	111.69	106.04	106.88	118.89	115.56	107.91	104.08	105.78	113.02	113.69	106.08	111.85	111.41	103.04	109.63	103.12	101.47	103.34	116.39	108.49	108.05	117.43	111.94	113.31	123.37	105.12	118.37	105.71	117.61	119.95	109.34	122.63	109.8	111.39	108.2	100.62	107.39	113.42	106.9	103.98	102.33	104.99	112.67	113.49	113.96	114.94	123.75
110.18	100.67	109.17	99.928	111.02	98.596	111.27	104.16	108.8	94.956	103.35	107.18	110.13	100.8	106.23	99.578	103.93	103.16	99.884	101.82	112.43	109.64	111.03	105.28	94.016	105.37	108.19	101.41	95.64	105.7	100.19	97.156	101.12	118.8	101.68	101.35	111.35	100.87	100.83	95.325	98.276	109.16	104.13	102.42	99.068	104.25	114.81	98.408	108.29	108.44
110.44	102.79	93.656	97.147	90.104	102.14	95.924	95.687	97.615	104.07	102.54	104.82	105.93	92.605	108.13	99.929	103.99	95.02	95.867	100.65	100.58	95.412	105.37	109.1	107.87	105.05	100.83	105.38	109.92	102.05	102.61	93.084	98.258	103.96	92.333	104.82	95.992	99.225	102.82	88.897	96.089	91.166	96.394	91.287	100.83	99.051	96.513	99.181	102.04	102.76
105.98	100.26	98.504	103.35	109.73	104.84	113.25	98.349	104.57	97.123	100.29	103.28	103.39	102.55	103.66	111.46	103.23	98.353	108.04	94.747	100.41	99.411	103.15	104.38	105.78	105.7	99.673	103.74	108.57	100.7	95.454	104.68	102.58	105.68	102.47	105.35	110.83	96.436	100.14	94.941	101.71	97.716	96.93	98.51	102.81	99.401	100.39	108.48	103.42	103.19
109.12	102.7	105.91	101.39	105.14	109.78	98.329	97.098	103.13	101.9	106.36	102.85	102.17	109.55	103.87	96.521	109.19	102.68	114.68	103.74	107.17	109.74	111.54	100.54	111.59	102.73	100.11	105.28	107.26	102.64	100.72	104.12	102.22	108.36	92.922	107.74	107.91	102.52	107	111.2	110.7	109.94	98.769	104.44	103.85	100.53	97.701	101.2	112.79	107.46
103.12	109.74	101	99.692	99.773	101.18	97.631	108.48	101.87	98.529	109.26	110.55	100.6	96.436	93.668	110.28	95.175	93.533	98.456	96.5	105.59	104.51	88.766	97.663	90.599	94.775	101.88	103.5	94.995	99.118	97.222	106.02	87.966	101.02	100.62	97.223	96.614	101.79	98.426	101.08	99.174	105.63	100.93	95.763	100.29	101.15	89.835	108.37	101.67	99.019
111.77	112.63	107.77	114.79	106.91	119.89	112.3	115.71	117.59	113.48	108.93	106.67	108.08	106.01	115.42	112.97	121.94	106.16	107.75	111.55	117.21	112.16	109.96	108.6	103.94	118.71	103.93	102.91	104.73	109.63	123.49	117.18	108.84	108.61	107.61	121.56	114.01	111.96	106.28	108.88	112.64	123.01	112.89	106.23	111.16	114.13	106.06	113.94	106.73	113.43
110.72	104.56	104.93	101.59	101.27	98.416	106.49	106.67	108.38	108.22	94.218	111.69	104.52	119.39	109.04	116.54	92.491	101.74	118.01	103.89	96.979	113.74	95.494	106.81	106.73	101.86	107.04	104.98	113.63	106.66	98.513	99.372	101.26	107.33	102.55	101.68	103.93	102.23	107.27	107.06	99.973	98.096	107.24	108.68	104.14	113.89	102.79	95.271	100.44	104.17
102.83	106.33	112.36	93.043	103.35	102.22	106.55	108.47	99.407	106.21	108.65	100.29	105.33	101.7	102.94	109.9	101.2	99.362	110.92	105.25	109.22	111.13	112.84	97.376	109.66	101.31	110.61	102.45	112.53	99.073	102.61	104.84	104.7	101.58	110.53	107.37	109.09	102.57	95.374	103.29	113.84	91.85	103.19	105.13	96.009	100.16	113.77	113.58	108.88	106.75
118.46	116.8	115.59	115.36	120.87	117.6	104.01	107.11	109.08	111.48	107.74	116.2	114.61	110.4	113.05	114.27	109.08	113.35	110.97	117.63	115.76	103.58	115.27	110.13	114.13	111.69	110.72	116.6	107.55	112.47	105.47	113.05	106.36	103.06	112.44	109.88	110.11	107.59	108.16	110.35	107.8	110.51	117.68	121.33	110.78	107.8	107.28	117.29	116.95	107.4
111.79	108.35	100.05	103.43	105.69	101.79	104.7	102.76	92.754	105.61	105.21	111.62	117.45	95.302	102.4	98.369	104.85	98.393	107.96	109.22	100.69	97.857	102.92	98.908	104.48	106.81	91.866	105.71	106.14	102.6	103.23	104.83	101.63	106.68	102.03	104.73	106.44	107.82	106.81	102.47	98.455	111.05	108.43	112.04	106.83	106.45	107.18	110.54	103.79	113.91
100.27	102.36	104.76	110.02	108.45	108.78	100.9	110.06	103.42	102.19	109.67	103.55	112.44	113.05	109.84	114.58	107.02	100.99	105.47	107.27	107.54	101.59	102.07	105.44	101.79	113.95	112.56	101.77	106.31	108.09	105.57	105.05	100.31	106.41	103.95	103.39	105.95	107.5	102.24	104.96	104.95	107.77	105.66	123.08	107.95	98.14	109.56	110.42	104.95	110.14
99.925	106.85	106.96	107.51	106.57	102.69	109.63	96.327	106.13	103.17	106.33	114.69	102.06	97.299	100.39	108.81	101.97	108.86	109.11	109.27	100.12	102.17	105.23	111.01	101.23	105.85	106.33	109.1	107.17	102.4	116.09	112.6	107.32	100.81	106.48	105	107.01	108.85	106.98	110.6	110.59	102.18	106.35	104.03	103.2	95.017	96.341	92.146	107.21	116.11
120.11	110.43	116.27	118.07	110.8	107.29	119.25	116.98	108.29	111.81	113.15	107.28	115.39	113.79	112.92	118.84	97.594	104.89	112.3	109.7	110.24	105.01	107.18	114.79	111.19	114.02	110.63	109.82	106.45	106.31	110.21	111.81	108.03	107.75	115.98	112.93	108.37	116.79	101.31	107.31	114.4	101.92	103.71	112.47	109.94	107.1	109.4	108.99	119.69	110.74
111.91	115.57	109.28	119.79	119.67	108.45	117.87	126.94	115.76	118.23	121.2	112.48	113.86	109.97	122.79	112.28	109.34	115.78	117.3	124.89	118.2	121.33	115.44	117.86	119.14	124.51	113.17	118.81	120.61	123.13	114.52	116.04	121.64	115.21	123.07	114.71	120.93	117.32	112.73	127.98	109.06	117.67	115.19	115.14	109.39	117.65	126.77	119.48	123.88	116.76
115.78	119.92	115.48	115.47	109.52	113.15	117.62	120.14	123.04	111.49	119.18	116.19	116.33	110.45	123.03	115.8	117.1	119.83	113	108.51	122.76	128.1	121.46	120.99	117.42	114.68	113.78	108.83	115.71	124.86	118.03	110.81	124.72	114.95	115.62	118.22	122.51	111.74	118.25	119.93	112.59	122	117.42	114.74	119.3	117.33	117.2	116.36	117.48	115.58
110.7	111.19	101.83	115.04	105.08	114.32	114.39	111.43	106.17	114.7	107.68	119.02	114.5	114.83	115.03	105.5	120.36	115.56	103.33	108.26	109.75	110.69	114.94	114.78	116.62	107.07	109.5	115.08	110.86	112.59	112.58	105.25	104.9	102.27	111.45	110.9	108.23	114.43	110.04	107.65	112.2	108.37	100.74	105.47	115.36	117.61	110.46	111.7	113.68	104.6
105.77	111.85	104.85	102.29	105.21	114.9	108.32	105.53	103.57	108.81	105.36	98.155	100.85	107.41	112.78	99.394	103.58	103.77	109.54	106.51	105.18	111.03	96.785	110.65	113.76	107.3	96.428	103.69	107.67	103.06	109.96	107.95	110.3	106.71	112.65	110.72	106.3	107.88	100.03	109.33	100.48	100.99	105.6	109.65	99.812	102.15	109.89	103.49	102.49	107.26
110.21	105.92	111.29	105.72	106.72	108.09	103.75	104.42	105.34	104	111.43	102	110.67	111.67	97.777	108.46	111.65	108.69	107.59	92.006	108.88	100.62	111.45	102.19	107.24	109.48	107.31	99.991	110.82	110.91	96.545	108.64	100.07	92.548	111.84	115.36	101.93	110.4	103.32	91.926	113.45	102.23	101.6	103.03	102.6	96.143	94.289	105.57	106.53	110.3
115.21	120.57	114.39	129.33	111.15	111.36	116.32	116.19	99.826	107.96	109.06	101.29	100.28	108.16	107.53	107.96	129.69	114.7	109.56	109.95	116.87	108.97	108.38	109.43	112.75	119.47	109.75	102.38	118.06	119.81	108.99	104.87	111.6	111.84	108.08	111.35	109.64	114.44	104.04	113.45	112.33	112.4	109.04	106.15	101.87	113.77	111.76	106.41	110.65	119.08
110.54	100.92	107.58	93.735	100.33	98.149	101.63	104.01	112	103.4	104.03	95.491	100.59	103.23	107.58	95.553	94.808	97.661	88.474	92.82	95.9	96.36	108.59	102.28	98.59	101.54	95.801	105.49	105.19	91.246	97.137	97.866	96.534	110.29	105.76	94.106	91.331	101.55	103.49	106.95	102.97	94.333	106.5	101.67	108.61	103.2	111.56	99.182	105.71	97.944
110.82	110.68	114.08	117.45	115.15	113.99	113.46	116.56	110.96	110.55	113.93	115.72	114.58	113.88	117.74	110.43	113.83	106.56	111.23	124.12	121.64	99.682	114.92	109.13	122.13	115.28	115.76	119.46	112.58	113.67	111.21	108.05	119.89	111.43	125.14	109.38	116.9	118.39	119.79	115.59	114.53	115.3	121.88	125.1	121.84	110.87	108.12	114.91	108.87	120.27
114.17	112.66	105.82	109.13	106.67	103.27	111.11	111.39	101.94	105.73	114.66	100.35	102.03	117.37	106.26	105.69	112.35	104.6	102.64	110.69	114.23	108.67	111.69	112.71	105.97	103.42	111.66	106.59	106.23	104.19	105.25	105.77	106.97	102.06	94.244	99.63	105.05	102.99	109.84	108.93	111.94	109.12	107.23	105.87	109.36	103.2	97.154	102.02	111.44	107.09
112.8	102.82	101.63	98.129	94.759	99.041	94.706	107.77	97.795	90.74	83.628	103.8	102.68	95.464	92.767	98.218	97.267	97.779	107.01	108.69	91.555	101.13	103.4	105.55	94.745	107.94	100.25	103.17	102.85	96.365	104.05	94.013	101.3	97.484	100.01	98.087	91.897	108.59	94.301	100.67	95.739	104.19	99.184	97.696	100.7	101.74	92.617	102.68	98.232	97.531
105.83	91.833	106.55	92.845	91.638	100.47	101.63	98.373	100.62	107.39	94.22	98.446	97.323	99.572	107.57	102.99	102.18	108	99.079	97.251	104.15	101.23	95.302	107.58	93.839	94.189	96.73	106.21	96.634	104.56	106.29	106.29	97.584	104.53	95.314	98.328	103.23	90.617	97.951	98.102	103.46	89.765	92.94	107.05	103.58	96.967	92.942	100.16	106.43	97.633
107.87	104.56	102.69	102.89	106.2	103.51	108.47	101.95	114.57	110.64	98.093	114.91	99.275	104.17	107.3	107.78	100.93	103.77	111.94	121.15	107.17	106.92	107.34	111.25	103.88	100.8	113.64	108.75	102.57	105.46	106.48	107.37	102.85	105.76	106.14	106.45	102.41	113.85	100.18	106.57	105.13	112.33	105.21	100.38	106.78	108.62	109.88	113.04	105.53	109.73
97.137	106.27	104.93	107.19	105.02	105.45	110.43	100.67	109.47	108.37	105.68	105.62	102.74	116.44	110.43	100.03	103.32	107.14	100.65	97.563	97.729	99.94	107.24	113.04	106.06	101.34	99.114	115.22	99.165	109.62	101.67	108.61	109.59	105.94	107.34	109.23	110.19	103.74	91.919	111.67	108.47	108.24	94.734	105.01	107.83	98.52	105.64	111.59	109.37	103.52
102.73	113.12	100.15	107.07	105.89	107.49	111.31	102.52	108.51	114.75	105.15	105.88	111.29	106.35	109.36	97.763	105.84	98.609	110.13	112.65	92.415	107.34	106.27	98.204	107.73	102.07	106.74	98.468	113.38	109.13	102.89	102.87	109.63	112.55	101.09	104.98	110.34	102.56	108.21	102.36	112.54	118.2	100.73	103.12	106.96	101.15	100.93	108.53	108.44	105.21
112.39	120.06	104.65	107.9	106.4	114.27	96.564	104.69	109.53	117.85	106.5	125.07	111.01	115.37	107.71	108.78	112.19	111.25	100.48	114.28	109.73	108.78	106.19	104.81	105.37	112.97	111.46	107.91	106.08	112.86	117.94	113.23	107.13	115.24	106.25	102.7	109.56	110.35	110.6	109.87	108.39	112.09	116.59	100.87	105.81	111.13	103.08	103.11	115.9	113.45
120.48	106.21	117.14	108.95	111.48	110.02	122.54	106.36	114	110.76	115.73	116.97	118.49	112.21	121.66	114.63	119.56	118.35	117.24	114.1	113.85	110.32	104.77	106.25	97.928	112.09	110.84	111.41	111.64	113.18	110.79	106.81	108.31	106.73	112.63	100.22	108.47	108.25	108.01	108.59	115.67	120.91	106.86	110.56	106.81	113.94	114.46	105.93	106	106.15
116.5	105.26	118.23	112.48	105.99	109.17	106.41	113.98	113.99	114.91	113.26	97.645	111.68	110.27	109.63	118	119.34	110.49	112.85	109.14	111.08	111.09	104.14	105.61	114.89	110.53	103.36	118.94	107.77	103.88	120.53	98.83	110.64	114.85	102.86	107.34	119.19	112.33	113.28	110.67	103.87	114.35	110.8	109.38	103.63	117.13	114	105.76	109.95	110.1
104.29	101.86	96.802	102.27	94.81	97.842	103.67	104.95	103.94	104.14	99.682	103.93	101.68	102.13	88.99	94.485	93.951	105.34	98.295	97.32	103.3	100.1	98.234	101.67	82.936	106.64	100.6	106.07	101.58	103.58	100.59	94.448	99.374	103.92	110.47	102.23	97.501	98.604	97.344	99.378	103.43	97.855	100.59	94.484	98.968	106.06	103.45	91.206	98.191	95.95
98.85	106.75	96.099	106.66	105.28	107.34	109.24	108.13	108.24	115.31	98.553	114.18	108.6	100.85	107.27	106.43	111.98	94.201	105.63	106.03	103.94	100.22	105.83	101.74	101.66	103.39	111.35	103.66	98.623	104.07	106.91	102.13	104.33	106.76	110.01	103.61	104.95	99.015	98.273	109.74	103.05	106.94	104.48	104	97.746	105.8	108.43	109.69	103.12	112.78
106.43	108.5	99.723	106.69	101.06	107.38	99.08	100.89	107.37	107.34	116.78	99.824	101.7	104.26	109.26	105.52	103.17	112.37	105.03	116.51	110.94	99.117	102.28	100.32	103.11	113.53	108.87	97.572	109.11	115.22	113.61	106.42	107.41	109.09	100.46	107.42	99.225	112.61	99.696	114.56	98.66	114.53	108.83	107.35	116.33	110.24	105.22	110.47	113.92	97.634
107.8	109.03	105.67	109.4	98.666	101.66	104.75	104.09	97.963	98.41	112.63	100.03	105.8	96.821	103.21	113.12	100.64	104.94	110.23	97.857	111.2	106.75	110	101.51	96.871	112.49	109.95	93.15	101.5	99.024	105.8	103.53	108.71	108.68	94.511	106.11	103.31	116.53	103.24	100.41	102.17	101.8	108.2	99.913	98.534	98.44	102.34	107.14	106.32	102.25
96.19	98.917	94.094	104.87	107.99	106.1	103.47	101.92	103.36	99.975	102.71	100.03	106.72	95.213	110.78	97.503	96.861	102.37	107.36	102.67	99.658	96.564	102.28	94.409	108.45	94.412	100.42	101.7	98.122	102.1	97.483	102.84	92.698	106.5	93.58	94.233	105.44	86.117	99.363	104.86	104.45	99.327	102.82	107.47	98.552	105.27	98.877	106.81	102.75	92.011
107.72	116.08	99.42	103.35	108.77	109.13	101.62	110.95	109.08	101.53	92.941	105.02	103.87	103.05	101.96	118.59	104.83	105.5	112.93	93.373	102.37	109.47	101.54	105.44	93.253	110.5	102.92	97.298	97.261	107.58	107.8	99.509	110.75	110.15	103.22	98.166	110.37	103.46	107.38	105.15	108.9	110.26	102.5	99.482	107.97	109.28	107.55	111.72	105.78	102.33
119.64	105.56	121.41	107.45	118.18	112.48	126.28	118.67	116.82	118.27	122.76	121.29	110.58	111.77	121.95	117.87	119.83	126.43	115.28	119.13	113.99	119.93	122.83	117.7	114.41	106.65	118.63	115.78	113.1	115.02	113.05	111.86	128.93	122.41	118.15	116.21	113.15	120.61	118.95	119.79	112.5	116.56	111.86	121.78	119.74	109.34	121.63	109.3	118.39	115.23
96.937	96.423	99.545	93.564	94.293	97.638	111.78	105.49	100.33	104.12	103.6	97.083	99.888	105.82	109.61	95.256	100.9	97.828	100.34	104.13	104.64	94.716	99.706	101.02	97.712	110.87	98.486	98.255	104.3	99.139	99.941	98.371	103.86	101.04	107.84	98.097	101.11	106.21	109.13	103.03	96.851	92.916	94.544	98.373	100.07	106.56	103.18	95.575	106.35	96.286
103.6	105.08	111.88	105	101.76	105.17	114.01	118.71	105.66	110.52	98.823	109.29	119.34	102.4	106.37	112.62	105.14	106.66	102.75	102	103.5	115.41	105.69	109.34	108.07	108.7	116.33	107.88	99.659	106.09	107.44	102.8	101.42	112.56	103.82	105.24	111.24	105.58	109.05	98.793	108.06	101.54	115.3	110.18	114.63	103.72	111.26	97.102	109.54	107.69
106.37	102.56	99.371	100.67	113.4	109.49	105.71	101.58	113.05	105.73	105.28	97.599	102.74	108.73	96.658	106.24	115.08	103.75	108.33	102.41	100.45	101.28	108.69	112.72	105.69	112.64	116.47	96.865	112.17	112.53	113.12	106.69	104.84	104.39	108.23	111.35	106.95	107.48	109.22	109.57	110.12	101.2	110.6	103.94	105.08	103.09	95.327	103.96	110.61	109.43
108.25	110.82	102.08	103.53	108.18	106.67	100.95	104.52	110.28	105.22	110.17	117.31	107.7	113.79	102.69	102.13	108.28	103.13	107.8	108.72	101.06	104.68	111.25	98.294	101.34	105.01	104.43	104.62	111.76	104.48	107.53	107.59	105.92	100.16	98.28	101.08	113	102.05	101.32	112.68	107.49	105.64	105.09	106.08	106.49	103.23	104.07	105.77	116.35	103.88
98.88	102.03	111.16	97.447	101.94	104.87	99.906	100.15	98.229	98.443	102.4	106.28	111.58	106.02	90.135	101.81	101.14	99.128	100.79	106.86	106.33	91.871	102.33	98.358	106.76	99.49	103.46	108.73	100.13	89.544	94.686	99.253	106.42	105.78	105.17	102.23	102.87	97.269	95.725	100.54	111.27	106.14	105.92	105.07	96.492	102.64	98.814	103.82	89.676	98.217
111.41	107.23	112.83	107.51	107.65	108.8	105.48	105.66	104.2	108.02	110.63	99.354	108.96	110.93	100.64	111.78	105.68	108.83	105.53	109.86	99.841	103.58	110.35	110.99	100.85	109.73	108.98	108.34	103.28	106.62	104.83	108.2	99.891	104.22	106.87	108.25	99.703	106.2	104.18	106.13	106.79	102.99	102.04	111.71	113.33	108.99	112.59	108.15	107	107.32
109.23	103.78	109.77	106.8	110.2	107.82	109.28	105.87	117.76	107.17	110.55	103.44	107.91	101.49	103.16	111.04	105.08	99.373	109.21	107.72	112.66	107.25	107.78	100.47	108.64	103.15	106.7	104.06	112.23	100.15	92.96	105.65	105.77	101.89	106.18	103.95	114.06	108.35	112.98	109.42	116.88	108.16	112.45	104.03	107.01	104.43	106.05	110.65	111.1	108.39
100.47	103.39	105.78	102.35	105.79	105.17	101.19	106.23	93.823	99.93	95.924	102.96	99.523	97.57	99.409	96.936	104.25	106.4	102.71	103.81	102.24	108.1	109.34	106.76	106.17	98.496	115.96	109.14	102.03	106.1	111.94	102.63	99.865	114.64	108.34	108.56	100.95	116.12	106.9	102.14	97.042	104.24	106.57	107.32	113.78	106.01	114.72	104.05	98.554	108.95
96.955	97.219	101.95	96.271	105.21	106.82	108.56	108.28	100.37	98.87	99.835	103.01	107.63	106.07	106.09	100.94	105.12	102.99	116.69	99.448	107.8	97.682	108.64	100.37	109.85	112.72	104.55	105.49	97.867	104.4	106.41	103.17	102.92	101.45	100.84	105.3	107.39	104.55	111.47	98.039	104.01	103.83	109.01	107.99	108.4	111.13	101.1	110.32	105	106.93
102.44	103.95	108.13	111.74	101.6	104.98	106.86	99.655	104.96	102.83	112.81	108.16	113.65	107.72	100.92	106.37	108.95	101.11	108.12	99.035	110.58	105.64	105.19	102.8	110.11	96.939	114.04	104.16	109.23	104.72	108.85	110.5	107.28	102.63	109.75	99.118	111.26	108.33	101.97	105.07	109.93	103.52	102.3	103.9	102.1	112.68	97.812	106.87	101.25	105.13
116.12	113.43	114.64	121.71	109.57	103.86	113.01	117.25	110.52	110.76	111.25	108.59	107.63	114.85	109.11	118.43	113.23	110.33	112.62	109.01	111.03	116.48	114.38	111.58	115.78	115.41	108.6	106.64	112.9	112.98	111.33	114.02	103.72	110.89	107.16	110.33	112.48	114.61	115.39	115.85	111.74	114.34	117.02	111.81	117.71	108.1	119.21	107	103.88	102.76
108.06	107.42	109.48	101.3	107.24	100.87	95.093	104.03	103.93	108.01	107.84	101.61	109.37	107.07	99.478	109.13	104.72	107.71	106.73	102.57	99.653	103.08	109.75	103.23	100.52	97.039	92.784	108.17	105.09	104.34	112.38	104.46	113.81	107.17	101.15	100.07	99.467	104.74	96.206	111.43	96.503	104.53	110.24	108.02	108.56	106.25	106.33	105.93	107.97	111.9
112.89	114.88	114.38	112.81	117.14	109.22	115.22	98.411	106.08	112.87	114.17	101.42	113.66	117.08	106.67	108.01	114.11	108.11	111.76	104.98	119.06	104.14	123	112.75	110.76	115.34	113.53	108.95	106.19	110.7	111.89	109.87	105.04	107.87	110.93	101.7	110.97	114.55	109.02	101.89	114.62	107.85	114.59	118.03	109.32	116.86	111.45	110.03	107.57	111.63
106.34	119.96	112.5	109.3	114.62	103.62	108.89	107.6	108.16	114.22	104.18	118	115.34	113.28	117.17	111.94	104.3	104.42	112	106.24	108.02	104.78	114.06	109.73	114.73	112.32	107.35	110.8	113.94	109.87	107.96	117.41	111.67	95.888	115.45	116.65	108.78	113.89	107.92	103.92	109.89	109.87	113.6	116.63	111.13	108.43	105.57	111.64	102.83	111.43
106.99	113.47	105.61	116.36	104.47	99.99	109.06	104.33	106.62	101.27	109.18	112.12	103.83	109.52	104.75	105.1	101.84	105.45	103.39	103.67	111.43	98.399	111.91	102.32	109.34	109.81	116.12	111.15	98.04	109.28	105.88	101.26	101.6	102.55	100.98	104.16	101.95	105.5	101.91	115.17	106.67	94.816	115.83	104.39	104.5	104.45	97.844	109.83	106.24	102.57
114.81	109.08	113.81	110.58	107.57	112.72	108.06	118.6	114.69	112.99	105.53	118.95	115.25	102.44	111.68	112.28	111.34	108.05	112.26	112	116.98	110.14	118.04	116.36	113.95	109.18	114.54	113.68	115.07	119.06	113.5	123.97	106.16	112.71	104.04	114.18	115.47	121.31	111.48	115.54	118.24	113.13	108.18	113.88	104.66	111.76	108.48	117.18	112.4	117.82
108.81	107.95	112.95	112.35	101.83	101.4	110.66	107.88	107.86	102.42	108.58	105.44	112.97	118.56	114.57	109.04	106.35	100.65	102.68	108.95	101.52	111.37	103.09	111.78	107.39	102.27	112.27	110.25	108.57	119.45	107.17	94.745	100.23	112.09	110.87	100.52	111.78	112.29	103.85	109.98	108.09	104.07	103.46	98.309	112.63	108.29	94.318	109.33	111.59	111.37
108.41	111.96	109.49	108.14	105.04	97.509	110.3	104.96	97.389	106.95	108.04	109.87	108.35	108.63	102.45	116.7	100.75	94.157	109.91	106.4	111.41	114.93	106.42	109.3	102.21	112.37	107.89	99.783	110.47	115.19	108.8	106.74	109.87	114.24	114.83	109.62	106.44	109.54	99.416	106.98	112.97	113.61	103.01	102.23	103.98	107.76	106.09	107.91	104.45	108.42
106.16	101.12	93.036	107.37	106.45	101.33	105.7	96.965	101.34	107.39	111.94	101.05	91.821	100.34	104.65	110.82	106.29	97.563	92.023	98.072	104.82	108.79	99.58	101.39	96.55	101.84	104.75	107.02	91.9	111.84	104.75	104.23	99.132	112.1	100.27	101.81	98.84	104.14	103.63	116.65	107.82	114.67	97.295	107.31	110.19	103.92	101.2	102.65	98.513	100.17
106.02	102.73	103.83	110.71	118.04	113.27	112.1	106.36	115	109.3	121.95	117.07	110.34	110.43	111.18	109.1	103.62	106.65	109.96	112.07	115.33	113	104.69	113.52	104.98	115.45	118.1	119.29	107.7	114.12	109.44	109.76	111.68	103.24	103.28	107.21	111.13	112.47	109.5	110.68	119.95	106.27	110.83	106.3	114.85	112.51	107.64	110.54	115.59	112.15
111.63	103.98	115.39	110.34	123.64	121.15	115.83	105.89	118.44	107.33	114.38	120.54	117.12	110.84	105	120.88	118.93	111.97	116.25	107.03	110.99	104.03	112.02	112.39	112.37	106.96	107.76	107.6	115.89	119.99	115.48	112.84	108.93	104.45	110.41	112.89	108.29	106	108.71	107.51	114.72	113.87	107.83	116.57	111.63	107.33	111.29	109.37	110.31	105.94
105.19	109.73	113.22	119.18	111.71	105.76	108.94	101.84	110.15	107.9	110.22	109.32	112.33	107.26	109.38	110.27	109.92	109.86	113.2	109.18	110.26	105.09	103.42	117.06	117.65	116.41	98.607	104.81	107.2	108.95	103.47	111.71	116.33	107.96	115.91	111.35	113.74	117.33	115.8	106.54	102.96	114.54	110.2	107.16	115.47	111.7	109.45	109.06	109.38	101.16
111.68	116.06	114.44	111.71	115.19	106.14	119.77	114.43	110.1	110.42	104.05	112.11	99.764	102.46	102.38	115.28	114.94	111.28	116.6	106.86	116.38	106.77	109.1	107.76	114.25	115.73	107.85	111.33	107.19	109.07	110.47	111.69	109.53	115.83	116.65	116.95	110.03	115.02	107.77	110.33	103.17	110.16	115.97	111.44	120.47	112.83	107.61	115.49	114	111.57
105.63	99.654	103.39	109.16	102.47	104.35	106.9	98.507	101.66	103.05	102.05	95.613	99.194	105.96	104.88	96.512	97.946	107.95	93.714	98.475	109.4	107.94	113.34	101.7	107.11	107.59	106.6	100.94	103.75	101.57	105.44	107.57	99.322	110.4	103.63	114.69	106.64	100.82	110.46	103.94	104.31	97.852	110.74	106.87	106.43	100.51	100.83	104.05	111.19	98.515
116.02	104.83	97.933	106.31	107.88	108.62	107.24	103.12	106.53	102.95	102.31	109.02	105.55	108.57	103.04	113.64	110.8	106.38	95.559	111.16	102.43	113.53	102.9	98.597	101.9	110.45	106.69	102.22	104.34	104.46	101.91	113.68	108.47	103.8	110.59	105.51	105.79	108.4	104.72	110.41	96.531	103.45	110.6	103.73	112.11	105.76	110.71	107.31	99.311	107.94
115.73	112.35	110.89	111.7	109.81	112.43	109.09	109.14	114.08	106.85	109	112.34	108.77	108.66	114.14	108.27	110.66	105.69	119.21	109.64	108.65	108.72	115.24	109.11	117.99	109.52	111.64	108.29	105.11	110.21	107.91	104.2	110.96	117.35	103.42	112.15	115.52	109.08	111.65	109.38	112.95	118.42	101.02	114.88	130.31	116.07	120.39	114.08	103.41	106.13
110.84	110.26	110.48	113.65	113.02	108.8	112.8	115.03	106.25	103.71	117.08	103.13	116.03	111.77	112.96	120.6	111.98	113.77	106.82	104.88	119.46	118.78	109.96	110.77	105.22	115.22	120.04	111.65	117.23	107.15	108.04	109.97	112.54	108.66	107.56	108.54	119.69	112.28	113.2	117.16	114.63	112.78	103.76	111.12	121.96	105.6	112.47	106.89	118.29	107.39
95.164	105.95	118.3	112.33	103.66	102.16	116.89	109.8	105.39	108.25	111.88	114.26	106.94	103.52	103.98	103.26	116.25	95.14	106.5	110.48	101.04	103.45	104.98	107.81	111.67	106.39	109.1	107.88	104.23	110.61	102.2	98.309	98.536	109.56	99.772	108.42	106.74	103.8	105.74	104.55	106.67	109.99	111.34	100.13	101.18	107.73	109.15	106.81	105.26	99.385
113.99	104.99	112.2	110.14	122.72	118.44	110.39	111.06	108.61	115.65	102.23	111.32	114.35	112.11	103.46	106.26	107.2	114.23	106.17	116.86	111.17	114.1	111.51	105.47	109.78	119.13	118.25	114.84	109.97	108.75	106.22	113.77	114.73	104.62	115.27	111.77	114.84	116.69	110.12	111.58	115.29	114.68	107.72	118.62	109.5	109.27	113.76	115.9	100.32	116.93
106.5	100.07	97.536	103.64	96.189	103.86	98.211	97.098	98.127	109.37	93.341	107.87	94.993	105.21	97.619	96.353	96.295	107.37	102.65	104.11	105.91	108.11	102.9	88.686	96.452	99.904	89.987	100.62	98.138	96.121	107.81	98.944	97.257	98.561	102.68	95.707	103.72	98.697	105.63	95.825	98.45	103.26	102.49	97.714	89.091	98.774	99.539	97.451	95.522	93.25
110.76	108.85	102.77	106.32	99.851	101.67	106.27	110.32	111.32	101.71	102.99	107.68	107.67	108.02	104.38	103.92	110.51	101.07	106.68	109.73	110.36	103.49	102.17	103.26	99.715	115.62	111.89	113.02	119.74	106.38	102.14	100.97	111.12	100.65	102.72	109.61	102.25	111.42	106.27	106.58	114.51	104.7	108.84	93.356	103.52	102.22	104.16	101.51	99.682	108.88
103.71	107.38	116.27	103.7	97.476	106.98	113.3	101.4	103.72	109.98	93.731	107.22	101.52	110.85	113.08	105.81	107.38	108.22	107.62	105.34	110.89	111.34	100.25	106.73	102.63	105.82	109.64	112.41	100.22	111.17	99.902	104.7	100.33	114.6	108.88	113.53	100.17	112.08	101.92	98.301	105.47	105.79	110.73	111.07	116.91	103.76	104.56	107.16	100.05	103.73
104.85	106.23	100.55	110.97	107.31	97.378	105.65	103.43	96.636	102.88	108.96	101.28	106.13	103.03	109.21	102.38	104.3	109.19	117.65	99.532	99.302	105.18	97.214	104.2	109.68	102.07	108.21	105.01	106.52	102.06	107.04	110.75	101.91	109.31	113.42	104.44	105.39	108.49	98.943	100.07	108.32	107.1	102.83	106.05	113.64	104.85	110.01	102.28	93.883	99.693
103	102.79	105.89	100.27	101.03	110.57	105.78	103.53	115.39	100.62	104.57	103.47	110.17	109.09	96.522	98.5	107.8	101.83	96.769	108.02	108.58	103.31	103.58	108.02	106.95	107.78	94.806	105.1	106.69	116.06	102.09	101.43	106.88	101.84	104.67	109.26	109.36	105.05	99.268	102.76	113.89	109.88	108.36	98.009	116.26	102.88	106.41	107.82	110.07	105.59
112.45	110.95	97.165	105.92	104.66	109.09	103.68	103.98	111.28	107.81	108.78	111.35	107.12	104.34	101.01	114.09	98.054	104.94	105.16	103.28	109.45	112.47	115.47	110.82	108.01	112	112.75	102.48	96.608	104.43	113.28	103.58	104.01	101.94	104.34	108.7	105.97	107.93	109.59	112.67	109.2	116.6	98.733	103.16	113.76	112.74	105.03	117.05	108.06	107.27
103.03	110.22	105.74	105.87	112.75	119.82	105.76	106.85	119.1	122.05	108.5	104.17	108.76	103.71	108.64	107.04	109.02	114.75	107.72	110.22	116.89	109.36	109.16	113.58	119.98	110.41	107.95	108.58	110.39	108.91	113.07	116.72	107.86	111.78	117.59	116.2	112.07	106.28	106.99	112.66	126.12	109.05	112.42	114.75	112.87	109.99	108.9	104.7	113.87	113.55
108.66	102.84	111.64	107.82	105.67	97.784	99.602	101.82	100.99	101.25	106.23	91.6	107.95	113.93	105.92	94.82	95.365	106.6	103.48	105.63	113.18	110.84	109.84	102.95	98.119	106.94	101.22	102.36	98.195	100.83	102.73	113.28	114.05	106.08	107.79	106.33	103.35	104.81	115.16	103.49	103.21	109.86	100.39	105.47	108.49	109.66	102.54	99.418	105.67	108.82
110.84	111.23	107.12	112.28	112.16	112.65	108.26	111.17	111.97	118.16	116.67	117.14	102.31	116.41	115.77	115.77	124.49	96.601	110.42	115.42	109.52	110.82	102.67	123.99	108.99	114.88	105.58	110.08	113.82	113.11	113.91	111.03	116.67	112.62	109.78	110.94	100.76	111.82	112.3	111.54	118.8	115.55	105.03	105.74	116.73	120.58	112.84	110.52	112.89	120.62
98.579	104.9	111.05	106.08	104.04	108.61	98.57	110.04	108.35	104.73	98.547	102.3	108.93	95.913	102.14	105.7	101.7	108.6	106.82	113.93	109.74	101.14	107.37	99.657	99.345	102.24	113.29	90.631	109.24	107.66	100.72	102.95	112.42	94.899	118.86	108.94	103.24	107.19	110.34	109.52	100.68	100.98	97.127	109.47	94.539	108.28	115.23	113.94	97.855	98.409
111.39	119.51	112.81	109.15	120.05	114.84	113.12	109.44	117.88	120.61	112.18	104.72	111.5	120.38	105.63	101.55	103.63	113.21	113.05	102.29	112.51	106.17	114.33	116.99	109.03	105.79	104.99	115.19	111.62	121.14	111.47	109.18	119.22	106.36	113.28	117.34	104.64	109.93	111.84	117.84	111.16	117.06	109.72	111.76	117.51	111.3	110.56	109.2	117.88	100.75
99.685	101.78	107.03	99.403	100.05	113.99	88.357	99.834	108.38	110.19	107.12	101.36	101.43	124.87	101.01	108.52	109.16	103.26	99.642	100.48	104.88	94.119	94.314	104.58	98.341	110.4	106.4	104.35	102.79	99.209	108.07	104	112.22	92.66	104.48	106.19	105	103.87	99.678	105.78	119.22	102.72	106.02	118.83	107.68	101.08	100.35	108.26	96.683	110.74
96.213	100.8	99.324	90.035	107.03	98.265	100.37	98.847	102.95	93.846	99.658	95.123	95.318	99.269	94.765	101.8	109.65	96.958	87.216	96.161	99.394	88.459	103.29	107.43	98.075	101.4	101.67	101.19	100.42	97.372	103.4	93.901	91.908	100.81	98.42	102.25	88.404	102.88	99.791	91.549	101.36	94.385	100.63	97.409	96.398	97.346	96.44	93.239	107.36	99.498
106.37	100.73	105.38	102.66	95.181	90.724	92.086	98.31	103.3	97.681	92.975	97.062	101.64	100.99	94.463	112.4	100.21	96.68	94.412	96.598	102.98	94.767	105.71	99.439	103.02	93.12	102.17	101.14	99.349	100.55	97.38	93.308	98.606	98.768	96.69	97.48	88.771	100.44	96.681	96.76	118.53	97.959	99.363	94.857	98.782	90.441	104.06	99.73	98.524	102.8
111.43	98.652	106.6	105.53	105.16	104.12	114.48	106.58	106.96	107.16	102.74	105.08	103.45	104.69	98.722	103.91	104.25	100.84	106.7	108.56	110.86	117.43	110.54	104.36	103.99	104.08	107.65	112.83	106.18	105.74	107.38	111.19	103.6	105.34	97.431	101.36	106.7	98.961	108.53	104.73	97.243	112.38	100.63	105.28	102.91	112.58	100.97	102.94	105.06	104.29
113.99	109.06	104.12	103.68	108.53	106.38	105.18	110.73	108.13	104.96	116.7	104.59	100.4	91.932	110.72	108.21	108.68	110.27	109.7	101.12	99.945	104.32	98.051	106.75	112.6	105.2	104.3	96.012	106.47	102.6	110.99	109.18	107.23	98.948	103.9	108.36	96.455	106.75	112.86	108.84	106.79	105.66	106.32	100.06	111.05	104.08	98.313	102.05	114.56	105.05
100.84	99.6	107.39	109.37	104.91	106	101.07	107.27	106.29	99.791	110.86	105.45	113.17	108.07	107.12	106.08	109.93	111.13	103.26	103.78	98.002	117.32	103.02	107.18	112.79	109.31	99.088	108.46	113.26	109.11	108.01	106.32	112.53	101.79	108.99	103.61	103.1	100.71	105.09	102.71	109.74	106.24	111.53	96.248	101.36	105.78	105.55	99.219	94.088	105.86
114.15	103.67	103.53	102.86	109.48	102.08	106.98	104.58	102.8	98.61	102.44	93.568	104.51	108.17	102.78	115.19	116.36	107.24	106.99	102.54	111.84	107.53	111.1	112.08	108.33	101.12	101.41	101.15	106.98	96.682	112.18	103.04	106.06	98.927	99.92	107.01	99.022	108.51	97.613	105.52	107.86	102.24	104.92	108.09	107.55	104.68	100.14	103.05	99.692	107.98
104.92	106.52	106.59	113.24	102.85	96.291	109.51	99.99	111.55	97.097	102.42	96.97	109.26	99.757	96.231	102.36	101.9	103.22	110.84	95.169	103.05	117.65	115.52	104.83	103.2	108.08	104.78	102.79	106.05	103.76	103.58	103.99	103.56	96.335	102.07	108.09	98.87	101.56	104.47	110.82	107.18	114	109.63	101.16	114.14	101.1	108.71	97.705	98.004	111.21
112.46	112.03	106.67	110.86	104.13	106.78	106.45	98.677	98.373	99.492	103.52	110.15	106	105.38	105.7	102.69	111.28	106.76	99.754	106.46	103.61	110.16	107.53	111.13	112.51	110	106.54	103.19	102.22	106.13	107.61	109.09	102.89	103.21	102.04	96.812	100.15	104.66	99.345	113.5	107.09	112.46	107.25	114.01	99.07	110.48	101.24	116.23	115.47	109.45
95.924	108.8	103.94	110.26	107.06	91.998	107.41	105.5	96.598	101.92	104.01	100.26	105.78	108.59	95.752	98.858	108.34	105.76	106.42	107.28	104.95	107.53	103.81	109.13	113.12	109.37	111.09	111.03	112.55	107.04	108.98	96.58	99.311	109.78	106.58	109.12	95.184	102.37	96.166	116.67	111	98.336	103.28	110.46	101.62	97.683	107.14	97.785	112.77	112.07
106.73	107.48	105.03	96.615	102.59	95.166	105.73	109.96	109.84	105.21	93.304	106.45	95.953	100.84	110.46	110.21	111.05	108.34	114.88	110.71	110.73	120.06	104.18	106.54	100.33	107.94	104.94	102.05	106.91	100.56	108.54	100.21	109.01	105.79	108.2	103.49	107.38	107.42	101.6	109.32	106.81	102.03	107.76	105.34	112.87	103.33	98.085	104.14	105.9	101.01
105.11	107.21	95.871	102.84	110.56	94.951	114.52	114.56	96.15	106.94	98.413	101.56	101.11	104.28	104.41	107.02	104.69	111.49	108.64	104.89	111.98	99.815	103.68	108.69	106.06	110.09	113.97	106.96	103.53	112.37	92.347	109.52	98.695	100	103.34	108.58	100.95	109.56	109.73	114.67	106.32	105.23	106.09	108.64	103.39	111.13	106.88	110.43	105.83	104.11
106.4	105.01	114.3	120.86	124.82	117.58	113.24	107.53	117.64	118.72	119.27	114.21	116.93	116.95	121.33	114.22	122.12	120.9	111.79	115.08	111.66	110.32	109.53	113.67	117.24	116.57	120.14	114.32	103.87	114.82	123.26	117.36	115.88	128.32	117.66	111.1	106.86	108.48	108.43	111.49	115.58	116.09	113.88	125.1	122.15	117.95	108.66	115.41	117.24	116.88
108.14	102.99	100.38	106.57	104.64	112.31	95.676	104.26	108.31	113.37	95.772	103.9	108.8	114.07	108.32	99.466	106.27	110.96	100.56	98.648	102.81	104.93	109.88	104.34	101.53	97.254	115.54	109.83	110.63	114.5	99.896	100.45	104.54	102.5	109.86	111.49	107.11	96.224	107.73	118.65	100.5	106.62	112.9	106.21	113.65	113.18	98.648	108.14	114.51	99.885
102.19	109.66	99.944	123.55	113.43	115.62	107.95	109.96	101.84	115.46	113.14	109.08	123	101.25	103.3	106.74	102.4	101.2	105.56	111.6	108.04	107.14	111.5	113.5	118.66	113.17	106.04	112.97	109.48	118.69	101.76	106.33	114.5	108.98	108.34	113.05	116.68	106.48	109.93	106.32	106.68	114.79	113.17	112.52	111.45	112.91	110.29	116.11	112.13	114.18
94.641	111.34	96.274	105.92	106.77	101.47	104.83	104.26	110.48	110.52	108.18	103.24	101.44	112.53	103.3	102.23	94.944	109.49	108.61	101.09	105.69	98.3	109.28	98.762	101.72	105.38	107.62	108.38	107.93	104.32	101.38	105.4	109.81	106.99	101.92	108.73	111.45	106.54	100.83	102.09	111.64	105.94	105.6	102.47	114.51	94.392	97.289	112.05	103.53	103.51
110.7	97.225	110.1	115.05	109.71	110.93	118.12	102.52	107.08	105.62	100.22	107.26	104.77	103.68	106.21	104.21	112.48	99.675	109.42	101.88	106.74	97.622	111.19	108.13	99.696	98.885	99.807	108.72	105.14	110.49	106.08	104.39	106.79	108.45	99.173	112.37	108.35	98.363	114.65	115.89	110.18	107.42	107.5	99.097	109.65	113.08	102.19	103.97	103.58	103.35
107.88	111.18	103.11	102.72	105.83	100.81	105.43	119.24	110.08	104.27	115.36	100.51	103.35	104.24	117.62	101.2	107.52	95.87	99.504	111.52	111.03	109.14	110.8	103.38	106.71	108.95	111.3	103.75	105.61	108.55	112.73	101.68	111.97	111.49	110.85	103.21	103.58	101.82	96.639	98.097	123.95	102.67	116.23	109.08	110.75	96.124	111.16	105.32	105.51	110.49
109.72	110.6	104.23	94.228	96.903	104.59	116.32	105.7	100.8	111.91	117.47	106.89	106.92	118.35	105.23	94.345	93.5	115.04	110.51	104.96	110.37	108.95	102.18	97.746	109.7	107.89	95.561	103.3	103.42	99.603	99.953	107.72	100.37	99.161	104.59	106.56	115.91	111.65	109.65	109.56	108.46	112.98	116.06	109.59	111.21	122.14	107.19	104.86	107.73	99.761
113.58	102.74	105.95	107.27	104.75	108.28	101.57	98.504	101.15	106.11	109.86	101.42	99.312	104.53	103.05	107.27	109.52	101.74	111	109.31	106.66	110.98	110.68	97.656	103.13	101.37	102.76	106.89	109.07	107.99	99.98	100.37	109.14	110.6	106.14	109.25	106	98.776	110.81	103.83	111.47	90.061	107.34	105.42	103.8	98.653	107.14	99.97	101.28	98.599
89.831	98.985	99.994	95.752	98.555	108.52	106.19	91.221	96.599	97.636	101.16	103.71	92.464	109.41	106.62	102.54	104.97	108.08	93.524	98.717	104.57	102.51	98.829	102.48	103.67	100.98	98.675	100.63	101.83	103.09	98.528	98.874	105.7	108.59	96.162	95.901	101.52	107.41	95.619	97.202	102.96	103.1	104.73	95.487	103.56	104.8	104.51	100.19	100.15	101.68
107.85	103.61	101.51	113.77	102.9	105.39	113.65	112.48	108.82	108.56	110.12	107.48	107.5	105.54	108	113.2	102.05	101.9	102.18	92.608	109.88	102.31	102.08	109.69	108.32	110.04	102.53	110.43	102.81	110.91	101.91	108.29	112.45	107.41	107.6	105.26	109.78	114.29	99.345	108.24	112.39	107.68	104.84	108.59	104.3	108.57	106.67	108.38	98.837	101.92
95.191	98.556	98.485	103.4	100.21	102.27	110.66	104.32	101.49	95.412	94.761	101.42	92.251	103	102.53	105.14	101.04	103.45	95.806	94.285	100.08	102.74	88.236	100.49	103.53	102.6	103.86	100.83	101.44	97.775	96.034	99.215	97.96	97.712	100.45	97.045	100.1	96.936	90.811	99.643	97.079	104.23	96.837	94.537	99.488	101.21	101.43	95.603	101.84	109.76
92.821	103.02	104.08	105.43	97.619	103.85	103.43	111.87	107.07	108.27	113.89	97.509	101.31	101.14	101.26	106.38	107.65	109.42	115.56	98.754	106.24	111.01	100.74	102.74	109.5	101.31	113.1	105.19	104.19	108.55	97.992	110.83	98.222	112.08	97.271	98.705	106.8	106.71	99.561	102.37	103.98	100.44	107.59	101.8	105.41	99.508	105.33	100.15	104.16	103.16
112.14	105.18	112.53	118.02	109.47	111.55	112.09	108.58	116.54	114.01	119.88	110.41	116.06	111.71	106.41	107.55	111.28	115.28	116.03	123.07	116.89	118.18	117.86	118.75	103.07	112.54	120.05	109.11	114.1	116.17	115.28	115.62	113.46	117.1	111.08	117.87	111.54	122.87	109.46	102.32	107.87	123.56	110.7	119.16	111.2	108.69	107.69	116.73	107.68	116.4
111.82	109.51	105.8	99.808	107.68	98.879	118.11	102.37	96.525	107.22	106.8	110.42	102.17	103.29	103.51	104.98	105.51	105.72	100.38	105.9	111.82	103.37	98.95	108.88	100.41	109.51	102.26	104.23	109.66	111.44	108.36	106.16	118.09	109.58	100.33	101.52	105.38	104.37	103.45	108.53	111.43	106.43	99.014	108.44	107.16	103.9	106.44	104.36	100.93	99.523
106.28	102.62	107.18	101.63	101.84	114.69	113.45	106.15	113.88	110	111.75	115.47	103.79	109.34	104.81	113.02	110.74	108.92	108.44	115.59	108.43	113.43	111.89	99.849	109.74	103.52	115.2	121.57	103.44	107.14	116.12	120.7	103.7	105.58	109.82	117.53	111.91	107.33	99.02	117.35	107.66	104.72	109.1	105.46	112.86	117.59	111.2	117.51	113.31	109.52
102.06	102.66	114.09	116.21	105.42	104.84	103.49	97.947	97.995	94.02	110.05	106.77	102.75	109.82	111.39	104.17	103.63	110.51	101.46	95.297	113.6	97.479	110.21	111.41	108.01	111.42	106.44	108.62	115.2	102.5	102.35	98.767	102	105.22	102.74	101.21	107.03	102.59	111.35	104.06	106.81	97.84	112.09	113.49	108.79	90.471	105.99	106.11	105.73	108.08
113.68	105.2	105.78	104.65	105.63	114.41	113.44	114.2	113.83	117.01	108.9	109.41	112.37	103.68	107.72	115.82	110.16	114.24	113.08	122.96	127.29	106.28	107.37	111.93	108.74	106.45	116.42	103.32	116.94	113.32	112.99	112.66	106.24	106.62	117.79	112.29	115.67	112.51	119.05	114.19	113.13	109.83	113.41	121.11	104.15	112.85	103.03	115.97	110.02	97.232
102.21	103.96	103.36	105.51	97.585	101.28	103.98	103.72	98.91	95.892	100.8	100.65	102.51	99.11	107.62	102.99	92.98	109.82	100.62	108.25	96.53	98.501	94.592	98.499	114.5	98.424	94.917	103.14	103.91	103.31	111.14	99.699	94.999	99.781	88.967	107.55	96.648	102.38	102.51	100.97	104.74	95.438	100.28	98.168	93.83	102.18	100.52	102.94	103.31	98.203
98.534	108.04	104.13	99.647	100.86	100.6	110.98	103.91	107.48	107.73	99.714	114.84	106.79	98.268	94.317	103.25	109.18	104.86	102.84	115.28	99.506	108.5	102.03	107.19	104.33	108.07	100.1	102.2	115.01	102.48	105.24	105.6	103.93	100.69	103.3	103.57	109.48	101.53	109.11	106.73	101.21	112.89	99.603	111.61	109.56	99.241	99.091	100.48	104.95	111.27
109.71	109.96	120.38	96.034	108.01	105.76	112.17	107.54	120.66	117.12	106.65	100.12	109.92	108.14	109.16	109.37	109.41	105.25	117.74	116.44	107.78	111	106.54	115.52	110.51	103.49	110.21	115.73	107.45	115.24	104.43	116.08	107.69	105.07	110.73	103.06	100.73	108.99	103.85	104.88	117.14	103	121.56	107.58	103.73	114.61	111.24	109.64	105.65	105.2
113.67	115.61	110.24	106.94	109.22	102	110.09	113.53	107.28	111.54	110.36	106.04	107.31	107.9	113.63	103.64	105.37	115.31	106.2	103.94	104.94	110.4	100.16	112.16	102.61	104.47	111.43	108.81	109.71	111.47	106.32	104.1	106.81	104.62	107.02	100.46	106.93	99.483	110.92	112.99	106.05	110.71	107.29	109.02	109.25	114.13	106.67	110.96	105.94	106.91
116.11	116.81	113.38	113.22	115.83	110.03	113.12	112.88	102.19	112.34	106.86	120.54	98.464	109.72	114.01	105.34	117.69	107.28	116.92	105.79	111.57	112.56	115.83	115.22	106.72	105.09	113.01	116.19	106.02	110.78	104.34	106.3	124.39	105.72	96.537	113.4	115.7	108.93	118.57	106.38	109.94	114.32	107.91	112.26	116.2	111.02	112.9	111.79	104.59	111.57
113.83	101.24	115.43	109.93	112.87	111.5	101.75	108.88	107.98	99.439	108.21	109.99	110.09	116.26	116.26	110.82	115.05	117.99	112.42	101.34	114.52	104.93	111.48	111.7	103.98	116.86	105.7	113.38	103.31	104.81	112.9	108.64	111.36	110.18	103.88	114.46	111.86	113.05	110.81	107.61	108.92	103.82	105.51	103.4	111.21	110.81	108.67	107.38	111.86	101.51
108.35	108.31	102.5	106.21	108.35	110.57	105.14	113.95	97.522	106.78	109.35	104.72	114	93.598	103.08	92.787	107.5	96.447	100.8	102.14	107.02	105.5	101.16	100.7	99.34	103.43	102.73	103.29	102.59	99.767	95.915	112.98	104.61	100.17	105.46	105.1	100.96	114.22	106.54	94.335	101.86	105.22	95.623	101.22	103.96	108.16	109.05	105.8	103.91	104.72
112.45	107.72	111.76	114.34	120.66	114.45	111.23	114.39	118.93	116.67	109.88	120.08	122.96	116	122.11	117.39	121.24	113.17	126.1	106.3	125.11	114.36	115.77	126.83	114.97	122.9	120.01	113.11	111.86	112.23	121.17	111.54	114.99	120.99	108.48	112.14	120.98	118.53	118.83	115.36	115.06	115.19	118.06	111.02	115.82	114.31	118.54	117.22	120.26	114.63
117.05	115.42	119.33	113.41	127.84	119.16	108.83	125.71	114.62	114.15	119.64	114.41	120.86	114.38	113.77	119.49	116.66	115.81	122.06	122.15	116.9	127.87	114.1	124.19	115.47	107.71	110.13	111.51	117.4	117.33	119.54	119.5	118.59	109.29	119.84	118.68	117.72	116.86	115.1	107.01	116.92	116.13	115.88	106.9	109.52	125.65	120.94	131.82	106.87	126.04
106.61	108	105.22	107.7	108.67	100.31	107.12	107.86	105.53	98.788	100.36	93.707	104.62	105.04	106.91	101.67	99.954	110.19	94.827	100.91	111.74	110.87	116.26	104.65	97.664	105.19	108.31	103.22	107.3	107.34	114.38	104.83	104.12	99.597	101.53	104.63	111.18	102.49	105.78	103.82	99.064	110.95	109.69	100.08	105.39	105.83	112.81	107.51	98.359	105.56
106.79	100.55	115.22	106.96	107.65	104.16	105.11	105.54	101.56	110.86	108.42	108.37	104.98	108.34	106.57	106.82	110.56	99.593	105.96	113.01	109.29	113.36	110.78	103.29	97.348	108.5	108.11	102.83	112.8	104.58	103.16	107.3	102.02	99.885	111.78	106.43	106.64	92.777	110.6	109.92	102.4	109.62	106.57	103.92	112.22	101.76	108.32	109.24	116.11	111.4
107.77	103.5	100.9	101.42	109.08	101.92	99.479	110.43	106.03	101.95	109.09	101.66	103.35	102.95	108.31	111.52	105.76	110.89	115.83	107.27	98.715	103.65	105.13	109.43	109.03	100.2	108.68	112.27	109.4	109.6	102.37	101.09	109.61	103.77	101.4	109.23	111.73	100.32	109.4	103.04	104.46	103.39	112.27	104.48	109.2	96.482	102.51	113.15	106.93	112.38
104.77	104.47	110.86	111.75	105.05	113.54	100.51	97.869	113.33	101.8	105.57	111.92	96.608	110.29	110.74	95.236	108.57	109.05	107.41	111.38	109.79	103	101.37	98.793	93.704	100.78	105.7	109.74	104.39	97.455	109.39	107.03	101.66	97.717	106.87	107.88	108.3	108.11	118.18	105.2	103	110.83	105.85	108.95	99.732	107.47	104.38	101.99	109.07	104.75
98.458	110.61	109.08	117.65	94.716	103.07	101.98	113.79	105.6	94.805	104.36	114.44	104.4	111.28	97.796	99.544	103.06	108.9	116.07	104.9	105.49	105.71	113.72	102.37	102.06	100.74	105.97	107.96	104.48	103.8	112.16	109.46	100.31	105.97	112.84	102.43	107.15	106.6	109.52	99.068	104.43	107.19	103.98	102.25	100.45	106.82	102.56	111.23	100.97	102.82
111.96	111.12	112.31	109.3	100.94	105.07	105.6	103.5	99.36	113.96	107.36	110.41	100.86	104.95	104.27	108.51	103.89	103.07	100.13	108.38	104.73	100.27	112.15	105.78	104.96	102.77	104.79	103.42	106.11	101.26	100.37	100.52	119.12	105.1	115.98	107.77	108.56	98.215	109.92	102.56	109.96	110.25	105.48	107.72	108.54	106.75	103.1	107.44	102.11	103.87
108.56	106.59	107.9	91.676	112.43	98.58	104.42	106.07	104.28	106.31	102.39	103.35	101.09	111.99	107.84	106.33	103.2	107.95	111.58	104.99	106.03	109.65	107.57	106.28	105.21	96.406	98.557	99.796	111.06	103.68	101.68	108.83	108.27	111.19	103.87	106.11	104.29	100.15	100.64	109.45	101.34	103.19	112.86	104.35	110.3	93.821	104.42	104.64	108.78	97.314
107.19	107.06	105.14	107.38	120.95	103.16	117.97	101.42	112.29	103.86	102.55	103.25	107.21	104.82	111.15	101.47	107.21	111.54	95.228	110.55	95.906	105.6	100.38	108.26	97.782	107.4	112.79	109.68	105.64	106.23	106.39	105.41	107.82	109.28	104.58	110.05	104.17	96.937	109.36	105.2	99.633	106.46	113.24	101.25	100.34	109.76	111.28	99.026	98.645	112.28
104.2	100.61	102.19	107.05	108.9	100.87	99.443	111.88	112.85	106.84	106.69	106.76	110.44	105.69	100.86	107.38	105.55	105.89	111.02	107.98	103.53	109.64	101.63	101.71	103.55	106.19	102.91	105.44	100.77	108.36	104.75	100.57	102.95	104.98	103.75	105.14	103.68	108.36	107.26	106.74	104.64	103.29	98.973	109.91	109.54	105.78	105.6	101.9	104.61	103.41
110.93	116.99	117.46	115.31	120.98	105.69	109.72	110.26	115.06	121.26	105.61	110.89	112.14	114.11	119.4	119.96	119.6	120.79	122.24	113.17	101.48	122.91	113.01	117.23	112.24	111.39	112.75	114.62	124.45	109.97	119	110.95	123.91	112.6	101.62	110.15	115.63	112.41	106.21	121.38	118.91	121.99	112.66	111.61	109.3	113.57	116.27	119.05	113.09	110.22
108.8	115.58	109.34	110.16	102.63	107.96	114.71	109.63	108.31	111.22	115.07	117.24	113.3	122.73	110.9	125.18	117.82	113.96	117.06	112.53	105.69	109.64	104.17	113.55	109.77	113.99	110.44	118.81	118.31	119.08	109.5	112.94	115.78	111.96	121.44	118	111.19	109.26	111.19	107.75	116.67	106.85	110.87	121.45	116.34	121.5	105.18	120.26	119.12	119.55
117.4	108.82	113.51	112.75	109.07	105.05	111.28	114.08	98.539	109.35	113.14	111.31	116.2	116.96	104.82	108.84	109.24	106.95	108.42	114.22	110.85	111.8	117.19	101.03	115.33	120.99	109.93	105.38	110.62	119.56	120.23	105.22	105.56	114.68	112.02	117.41	115.65	107.14	105.43	111.94	107.27	120.45	110.2	114.42	114.32	110.37	102.94	118.99	103.24	112.01
116.19	102.18	106.88	111.51	96.633	110.86	106.09	108.41	108.64	97.809	103.29	98.441	110.27	106.32	102.89	107.39	103.28	103.9	94.35	118.52	102.33	108.01	116.46	106.74	102.59	106.85	107.48	98.838	107.09	107.86	110.17	109.26	112.27	107.04	110.78	103.09	106.59	102.52	107.92	99.101	106.88	102.58	106.39	107.9	106.68	101.82	106.23	99.683	99.594	109.65
106.82	108.88	103.24	104.47	106.84	108.68	106.85	117.58	113.44	119.14	113.21	109.83	106.37	111.34	117.27	125.69	115.33	110.23	111.28	102.66	112.58	122.43	105.45	112.44	113.1	110.8	106.76	109.83	115.1	114.88	114.17	119.6	114.67	107.39	115.68	109.1	114.09	106.31	110.89	111.92	107.18	105.76	110.61	109.01	108.83	116.41	116.73	114.03	104.14	106.21
109.35	99.862	101.73	95.948	105.86	111.69	101.38	111.38	111.16	108.28	109.85	108.6	101.88	110.65	103.84	108.49	108.91	101.88	116.48	111.55	106.91	108.87	102.11	103.4	107.85	115.7	101.76	102.72	108.8	104.6	116.06	102.65	105.96	99.069	108.45	104.38	97.994	115.11	102.22	100.03	109.68	103.37	102.49	106.33	110.33	99.838	104.94	114.93	108.2	108.56
104.46	117.57	111.85	106.15	102.31	98.18	115.88	103.52	102.62	110.59	102.62	108.41	103.13	101.2	107.11	106.47	101.52	102.81	111.83	108.47	108.97	105.05	113.47	105.72	110.95	104.64	104.81	101.14	99.227	102.44	104.92	111.97	105.26	105.96	105.99	108	107.15	102.97	102.91	106.21	110.67	111.84	106.67	103.74	108.71	100.45	108.64	107.41	96.34	102.18
103.62	97.444	104.84	99.92	103.34	98.32	105.38	102.49	111.54	96.877	107.35	100.58	109.39	108.31	116.81	100.35	109.84	101.52	104.14	113.1	103.44	110.68	107.95	108.88	102.99	106.61	105.53	111.6	100.61	107.01	109.01	108.65	111.78	104.02	105.63	103.2	105.71	104.95	107.82	96.375	109.58	105.82	100.82	109.63	101.64	105.89	116.82	111.23	105.81	110.82
102.37	105.08	109.17	97.822	98.682	99.286	96.368	111.26	114.82	106.05	100.01	106.96	111.74	103.4	107.29	106.29	103.25	113.95	107.07	108.79	110.39	103.75	108.32	102.38	102.44	97.727	102.59	108.23	103.51	108.38	102.98	97.576	102.38	115.27	108.29	107.41	92.383	105.68	107.04	109.58	107.12	99.326	114.71	107.37	101.97	100.71	99.795	103.01	105.29	118.71
111.86	110.76	117.74	118.99	114.99	122.87	114.36	130.8	112.32	103.47	119.85	122.67	119.17	113.52	113.91	111.86	117.69	115.98	118.68	123.91	118.66	114.26	126.45	108.56	116.03	117.78	115.84	116.56	114.64	118.96	114.07	118.95	119.45	106.48	122.81	114.05	118.74	116.19	109.33	121.02	125.4	114.81	112.88	124.58	119.29	117.32	107.37	117.64	120.83	113.96
103.5	104.87	93.806	104.14	105.84	108.14	111.04	112.11	105.38	106.29	107.42	108.4	102.69	103.29	108.89	107.66	106.27	112.79	117.48	111.33	110.63	99.39	102.97	107.7	98.635	103.92	109.36	106.04	104.06	99.535	107.6	105.15	102.18	93	106.3	105.52	104.68	105.07	103.04	103.23	108.39	106.85	103.31	110.12	101.35	110.22	108.01	114.18	100.38	107.56
105.35	105.42	104.92	104.4	98.756	108.58	98.948	97.895	109.81	100.02	107.09	99.541	106.55	106.71	106.78	104.2	98.253	104.12	94.563	114.31	106.8	103.12	101.95	102.6	104.58	103.63	104.11	100.85	104.87	102.57	117.79	102.38	107.16	97.998	109.86	102.41	100.9	89.902	101.29	110.43	97.681	106.13	96.288	110.61	112.81	101.13	104.1	103.59	107.64	106.91
114.71	105.88	101.86	109.29	100.02	103.47	92.765	107.65	112.63	108.81	107.44	107.95	96.345	101.5	111.76	108.43	115.83	92.758	109.61	110.7	102.94	115.37	105.7	112.34	105.23	101.18	111.02	105.01	107.34	108.02	110.47	94.804	107.27	114.15	99.043	105.42	102.34	106.17	109.46	113.2	105.33	110.49	112.45	114.19	99.727	102.86	105.28	109.12	105.67	114.1
124.06	124.33	110.12	111.66	114.89	108.39	106.45	114.81	118.33	119.42	113.51	112.13	113.2	112.23	111.25	103.01	109.48	113.34	108.81	121.67	113.03	113.01	109.45	113.85	108.69	119.22	115.94	116.93	118.53	111.08	114.03	117.47	112.15	117.61	105.07	105.6	104.46	115.08	107.38	121.15	118.62	115.66	124.47	108.96	113.8	112.31	111.73	113.96	110.19	118.75
100.81	107.33	109.51	108.18	107.72	107.5	103.17	92.949	99.073	103.04	111.36	109.22	104.51	119.99	96.625	108.53	105.33	105.89	95.998	104.13	98.126	99.878	110.27	109.49	103.01	105.75	111.45	113.67	115.66	112.23	99.947	95.944	109.35	105.27	110.58	98.993	104.88	116.35	97.739	112.77	107.36	108.56	98.91	101.99	97.558	104.81	106.09	107.97	105.48	98.924
107.45	106.77	98.835	111.15	104.44	104.11	106.33	103.86	109.54	118.1	108.87	102.93	104.21	102.83	102.19	104.53	100.5	109.17	107.62	111.75	105.46	106.99	99.975	106.37	98.206	104.63	102.18	113.8	103.02	105.57	107.02	101.55	97.58	107.66	107.27	108.77	104.36	105.41	107.56	109.99	113.26	109.15	111.16	110.37	104.9	105.7	103.91	103.83	103.55	108.32
121.27	114.53	116.42	116.91	121	122.1	121.82	116.35	110.81	116.17	119.69	118.07	113.81	116.34	113.83	111.61	135.2	109.61	112.4	114.13	113.32	125.17	123.26	120.93	113.27	119.86	117.5	114.69	126.73	112.14	115.87	114.28	117.49	110.24	117.29	120.13	122.19	119.34	115.58	116.35	111.96	126.07	120.84	122.88	107.32	111.13	110.93	114.83	113.67	118.92
114.58	127.03	116.9	118.91	114.63	112.72	120.96	111.16	120.81	118.45	112.57	119.09	124.74	127.31	113.22	119.53	120.98	117.15	122.32	123.07	110.33	120.06	124.9	118.82	121.58	125.97	112.68	108.29	113.79	122.62	118.39	120.7	114.11	118.57	121.34	111.47	124.78	120.62	111.98	117.87	120.87	110.77	119.57	119.56	119.49	114.59	131.61	117.79	119.62	112.7
114.58	114.39	123.36	123.62	116.89	125.85	114.05	116.15	119.39	122.95	122.21	113.08	114.24	107.42	126.47	122.33	115.36	120.85	111.3	114.69	118.15	115.12	122.54	113.65	108.19	122	119.68	118.63	119.9	117.22	120.64	110.28	121.72	126	110.93	115.05	117.03	123.16	116.82	125.56	117.43	125.46	124.6	109.79	119.12	113.63	111.1	109.55	123.05	114.88
104.93	104.43	103.71	103.71	100.46	107.31	101.13	104.24	104.21	104.57	104.68	95.199	110.9	103.25	112.36	99.405	103.22	104.19	111.46	109.71	106.54	104.53	100.19	109.02	95.745	101.64	104.3	103.8	102.89	102.2	104.89	116.92	107.68	99.696	103.69	98.783	117.84	99.841	108.84	112.33	119.13	110.91	110.89	98.583	103.05	101.43	99.254	107.28	104.94	101.11
105.71	104.95	95.043	108.98	92.461	89.584	105.34	101.08	98.49	101.04	99.66	100.17	106.02	99.48	101.78	106.29	107.11	101.7	103.97	97.561	110.7	98.326	100.89	97.003	108.66	92.647	98.035	102.03	106.34	105.96	90.976	107.96	98.226	102.28	97.583	88.623	98.616	105.48	99.059	104.27	107.54	95.788	107.12	96.869	98.391	90.808	105.93	105.54	99.226	94.725
104.38	110.05	103.46	97.41	102.87	98.149	108.9	106.66	114.87	103.68	104.07	100.15	98.819	108.97	104.08	107.46	106.66	105.01	101.99	106.71	97.762	103.89	106.96	108.87	102.49	99.658	100.09	102.22	107.18	106.8	99.633	103.66	94.277	103.07	106.42	103.86	98.423	99.749	109.45	109.81	107.5	95.054	100.3	101.9	95.944	96.685	108.8	107.03	93.987	106.77
109.52	101.91	108.03	112.09	112.38	99.599	110.42	111.42	108.14	101.63	99.512	108.41	109.46	105.38	108.75	103.9	105.61	111.34	104.1	106.07	108.78	101.84	103.92	101.8	107.48	105.66	111.09	107.82	112.38	110.04	108.93	106.56	106.51	102.44	104.75	110.32	105.61	98.662	106.15	109.83	108.39	110.74	111.98	97.339	105.98	112.3	101.6	107.46	107.17	113.29
113.56	118.74	103.59	109.6	98.922	114.03	110.69	102.57	112.09	106.16	114.64	103.97	103.84	109.78	113.28	118.95	106.92	108.61	112.75	120.06	106.36	116.53	109.55	109.74	101.36	108.08	109.23	109.23	108.18	108.42	100.66	111.09	105.16	99.628	111.68	124.83	105.43	112.04	119.03	112.39	105.49	101.06	116.98	114.17	110.98	110.37	103.78	109.63	109.21	113.51
105.22	98.455	103.34	101.24	107.21	97.072	99.538	104.63	95.446	101.2	99.042	93.54	103.62	103.78	108.41	95.067	101.21	99.879	92.445	103.09	103.15	95.062	94.469	102.11	102.81	92.909	99.658	93.153	98.158	99.06	97.261	99.168	106.85	104.1	103.1	102.85	100.58	100.95	109.67	98.863	97.207	96.407	96.569	105.22	100.83	107.07	92.732	100.61	106.61	102.63
100.21	101.18	111.46	104.53	111.13	102.92	107.18	100.35	111.71	104.01	105.45	105.51	111.86	106.55	99.653	106.99	105.81	112.21	106.91	97.114	112.42	107.08	103.38	108.47	104.22	102.85	107.34	94.534	106.76	108.38	104.23	97.69	105.13	107.96	110.33	105.08	106.52	114.46	112.48	104.7	108.36	103.47	105.1	98.01	110.81	99.267	110.08	104.56	105.27	104.65
109.15	96.788	102.39	111.01	93.42	103.78	108.37	113.93	96.681	100.05	95.721	98.847	95.59	103.81	94.826	97.56	96.841	107.16	107.01	113.71	107.96	99.24	100.41	101.96	109.76	104.36	111.6	104.03	105.24	103.74	114.05	110.94	101.36	108.64	108.27	94.74	111.68	100.12	105.68	107.26	104.58	99.062	114.27	104.99	104.96	105.66	101.29	102.53	105.05	98.592
113.51	107.91	104	101.78	106.87	110.64	97.904	100.75	106.89	94.687	115.2	105.51	103.9	95.53	91.383	106.01	108.69	97.174	99.859	111.2	110.44	102.73	103.04	100.83	114.56	97.48	97.607	104.15	109.45	98.033	91.335	103.6	113.77	103.64	102.93	101.64	104.1	101.43	108.61	104.57	100.67	111.42	106.19	104.12	107.06	106.82	110.33	106.64	105.17	90.913
109.26	107.58	116.46	118.37	114.07	101.94	103.83	111.36	111.74	112.52	115.51	106.06	107.73	105.85	116.86	114.04	116.85	106.9	113.35	108.28	110.47	117.5	107.32	116.34	102.14	109.01	115.05	117.55	105.49	120.32	111.91	115.46	112.37	107.49	114.81	106.38	102.7	112.74	112.74	108.72	110.79	114.02	113.22	109.11	116.08	117.73	114.6	118.12	114.43	110.88
110.56	116.5	116.84	113.3	104.03	112.3	118.91	113.39	112.73	110.33	111.54	105.03	116.39	109.99	112.08	106.29	121.72	112.75	104.05	119.54	120.01	119.45	105.76	117.65	118.73	114.43	116.34	108.6	112.07	113.49	114.56	100.73	106.42	115.27	113.65	106.24	109.55	109.96	116.25	99.316	106.92	113.19	110.85	113.1	114.85	117.65	118.75	109.77	113.89	107.83
116.96	110.14	107.67	109.68	99.284	103.13	106.22	103.87	99.915	105.29	104.71	109.32	110.28	107.15	99.614	106.74	102.75	107.58	101.2	110.79	111.86	109.47	100.84	111.79	99.334	103.6	112.86	101.69	102.25	107	94.818	102.3	98.91	100.65	103.06	102.89	98.711	104.99	97.943	106.31	121.14	106.85	98.11	109.01	103.88	98.524	113.45	113.89	104.26	102.5
97.505	105.91	98.408	93.611	101.36	85.502	96.01	107.24	109.84	102.15	98.22	100.8	104.92	110.9	106.66	94.035	104.98	97.779	98.298	99.145	95.983	94.849	100.22	99.878	103.85	98.52	108.92	99.413	105.8	103.68	97.261	106.71	88.467	101.53	98.828	100.24	93.617	101.62	105.12	94.417	102.07	100.6	90.334	100.29	92.471	102.04	101.36	101.6	100.45	103.73
111.46	113.49	109.97	107.4	114.44	104.03	113.7	104.32	105.2	108.16	111.26	106.89	111.26	105.74	108.88	102.76	108.02	110.41	103.97	111.65	103.14	104.52	110.78	100.98	110.99	112.73	101.42	110.97	112.72	112.4	114.28	103.84	106.89	116.26	114.64	107.41	114.96	110.68	115.04	107.32	110.63	114.05	102.61	108.1	109.44	103.88	118.19	110.42	114.63	113.64
110.44	109.32	107.32	104.48	103.85	109.81	112.68	113.43	112.67	105.02	109.09	110.68	107.16	109.01	111.93	103.71	110.14	108.07	108.55	105.08	103.39	102.34	97.199	106.31	110.46	103.84	99.157	104.62	109.56	110.29	101.45	108.92	109.6	104.06	104.74	111.51	100.1	103.18	102.18	104.21	111.53	105.75	104.88	114.2	107.37	109.45	97.477	96.337	110.66	101.35
101.82	98.374	100.42	108.84	99.287	98.281	93.981	98.492	97.704	101.12	108.22	91.445	105.84	98.292	106.1	92.662	92.096	97.046	97.754	96.699	95.48	107.56	97.235	104.05	98.477	105.58	97.722	99.026	98.692	98.284	101.12	101.45	104.79	108.85	103.21	99.775	103.2	102.99	96.695	100.7	97.907	106.35	101.14	96.259	94.905	99.186	106.12	100.35	101.54	106.54
115.1	113.22	117.4	113.29	102.8	102.89	112.1	121.48	117.3	109.43	110.81	97.473	108.92	115.25	119.86	114.99	105.75	104.33	107.53	113.76	112.3	110.16	119.38	107	115.93	110.55	104.99	117.39	105.7	118.32	110.3	110.69	116.37	112.58	113.54	111.28	115.36	109.61	115.93	108.49	109.19	112.3	113.11	116.38	114.35	117.99	110.91	110.72	112.8	119.42
110.94	119.54	114.29	119.05	115.91	116.89	119.67	115.61	112.46	119.61	115.68	116.47	116.48	109.04	115.71	101.56	113.33	116.13	115.42	105.48	117.29	117.44	121.6	116.62	109.06	120.21	125.69	114.37	115.14	114.54	118.78	115.43	121.81	118.7	109.89	107.03	115.47	120.64	113.09	117.37	120.01	113.73	116.64	114.49	106.92	115.69	115.76	114.89	118.44	113.4
102.01	104.91	100.85	114.75	105.54	109.3	111.36	102.28	104.76	100.69	103.8	97.457	109.88	106.48	113.43	100.13	108.44	101.91	105.01	112.03	103.1	109.99	98.913	95.765	110.75	112.01	106.38	108.96	112.07	108.98	105.22	111.61	110.29	104.88	103.16	111.9	112.07	113.08	103.18	102.65	99.253	111.7	103.83	109.3	98.158	107.05	107.15	106.49	103.4	113.44
117.26	108.72	114.71	107.2	111.38	111.1	111.3	118.06	118.17	120.23	114.39	119.33	116.03	115.06	116.97	104.63	116.12	116.92	104.48	113.73	104.41	110.34	115.09	105.4	115.78	109.41	107.26	109.01	108.29	109.74	116.9	108.38	111.49	114.52	113.76	108.44	109.3	110.72	116.01	112.77	106.84	107.6	112.94	107.47	111.09	114.61	113.26	115.42	112.43	114.67
108.26	95.551	91.542	101.22	110.23	105.24	101.88	94.671	104.12	101.51	109.89	92.842	105.33	105.97	101.17	100.95	100.94	93.935	98.657	95.589	110.6	100.59	100.85	100.22	102.7	97.319	100.91	96.775	103.49	98.512	97.406	106.45	103.01	94.213	95.836	99.909	109.3	108.01	101.06	95.342	90.283	102.75	106.73	95.059	101.28	104.81	101.89	103.2	104.16	109.25
110	115.43	103.26	110.29	105.36	107.08	105.15	107.01	105.21	101.01	106.24	107.54	108.53	109	114.32	113.42	112.64	110.36	103.85	106.37	101.13	104.2	101.81	103.6	108.37	113.04	101.3	119.12	105.94	112.1	116.14	101.26	106.07	104.03	106.69	112.72	107.71	99.764	109.12	104.49	96.563	108.67	112.19	109.35	112.92	102.55	103.29	106.99	100.49	95.855
104.9	117.83	114.17	115.35	111.17	106.03	115.79	117.85	115.59	112.74	112.74	107.82	115.32	110.71	116.14	118.05	121.03	107.77	106.12	116.23	110.2	118.61	114.25	118.35	107.06	106.87	113.14	112	111.72	102.25	113.9	113.62	122.94	109.28	105.61	109.56	110.7	110.27	107.81	121.38	115.8	111.23	110.55	112.04	116.34	106.7	108.42	111.35	108.07	118.84
99.828	96.02	109.44	96.143	97.399	95.877	106.09	96.185	97.921	105.84	100.48	94.632	111.05	98.158	104.26	103.72	95.063	99.022	99.845	105.53	102	104.11	96.902	100.17	107.99	96.487	96.421	108.75	105.98	92.9	104.12	91.586	96.54	102.59	93.07	94.969	96.158	98.878	106.28	97.245	99.945	104.5	105.38	103.87	98.27	97.458	105.94	91.96	97.923	100.14
99.81	99.108	105.37	105.52	118.69	104.35	111.17	98.621	107.78	111.76	104.31	98.883	107.21	102.48	115.11	101.72	109.64	100.11	105.42	100.36	102.92	102.34	108.16	110.14	110.39	103.78	105.77	105.99	105.04	107.2	102.03	108.57	107.66	103.23	102.35	107.69	108.17	110.68	103.25	102.9	109.97	103.55	103.25	106.84	106.06	114.5	95.898	95.229	98.735	101.25
104.61	100.56	110.19	105.72	105.17	101.27	102.04	108.58	101.93	108.9	104.89	109.04	109.71	109.38	97.631	98.563	103.91	102.92	105.09	97.056	108.2	100.94	109.7	109.39	107.39	98.03	107.58	103.09	112.83	109.88	112.2	109.95	111.53	106.69	103.34	105.75	105.82	97.1	102.92	113.07	106.61	96.54	106.29	101.1	106.56	105.39	102	98.245	98.518	106.64
106.01	108.08	106.21	106.18	104.41	108.78	107.23	107.14	106.41	110.98	108.49	106.53	101.89	107.47	106.59	101.65	111.66	110.75	110.81	111.71	107.14	102.52	102.73	99.651	104.48	93.878	101.42	109.86	109.17	99.977	103.09	107.79	106.77	113.44	106.04	98.767	104.31	100.74	105.46	97.688	108.29	101.17	105.28	104.76	106.79	97.922	106.29	103.22	101.26	112.49
102.99	100.64	99.797	97.498	100.69	103.39	101.15	108.87	107.9	103.2	105.64	104.11	106.97	97.281	114.48	108.33	99.817	102.94	100.42	98.924	107.32	100.05	102.93	104.98	110.68	107.43	111.99	99.984	109.27	104.42	108.34	100.38	109.87	98.448	103.41	109.89	103.23	95.799	96.62	104.46	107.68	111.49	95.01	104.39	109.81	100.43	105.41	110	105.45	100.09
110.08	116.64	110.09	109.71	97.368	108.85	104.5	114.79	113.97	108.81	108.56	109.97	102.73	115.51	102.05	104.38	103.85	109.65	104.66	114.98	108.58	103.77	101.7	107.6	108.68	103.63	106.23	107.72	98.149	99.228	97.373	104.6	102.45	105.28	113.37	108.71	106.11	105.46	106.03	103.6	115.49	98.295	103.42	102.35	101.66	105.64	96.957	109.12	109.73	100.94
103.94	92.822	100.95	94.959	96.848	103.79	94.909	109.46	102.79	100.13	95.157	97.873	101.97	98.354	97.317	106.47	110.34	91.114	98.989	96.813	108.63	93.105	103.13	98.074	95.451	93.711	98.422	101.51	111.41	108.43	104.78	95.198	94.774	94.057	95.159	104.71	102.55	98	94.079	101.94	93.406	95.091	99.434	99.548	109.37	98.045	103.18	103.44	107.04	104.06
116.1	109.9	105.34	107.82	96.163	102.55	99.23	102	111.61	110.5	102.34	103.67	97.847	107.29	103.68	108.99	110.92	100.68	99.659	105.84	104.38	100.02	102.05	112.71	102.5	96.284	99.04	111	107.19	103.24	99.878	115.9	107.76	106.64	112.66	112.68	103.24	105.75	116.56	101.75	98.399	104.1	101.18	108	103.42	97.268	115.65	107.22	110.84	106.17
108.77	106.03	95.937	106.08	104.56	110.47	103.35	106.99	114.32	106.64	101.76	110.65	106.69	108.64	103.11	110.66	106.6	113.51	105.84	112.3	94.901	110.62	108.78	109.31	113.12	107.08	109.75	109.53	103.86	112.81	99.931	105.01	115.23	104.19	100.15	111.37	102.94	114.84	112.47	98.022	99.229	107.39	93.74	101.03	103.02	105.39	108.2	106.42	102.65	107.75
109.44	114.18	121.84	113.55	121.25	102.39	107.4	122.96	110.88	109.39	110.68	112.78	108.82	127.6	109.57	116.52	115.82	102.2	113.83	115.7	113.43	109.51	108.2	120.45	112.91	120.07	118.05	113.67	114.34	116.82	119.29	111.09	111.63	112.42	108.66	106.83	118.81	105.95	117.52	104.83	104.09	107.15	106.45	108.82	114.75	107.43	108.25	115.6	117.28	118.03
108.46	118.67	114.35	109.39	121.63	121.72	125.97	112.06	117.65	117.02	119.47	122.34	114.18	114.92	113.08	119.37	118.54	116.74	115.13	111.61	124.43	119.74	112.73	120.81	117.48	112.47	115.56	124.22	116.66	116.45	116.21	117.09	118.02	121.77	120.28	113.23	116.01	118.47	121.15	113.82	109.3	114.46	120.73	118.12	118.99	122.87	106.51	114.95	126.42	114.2
114.22	100.28	108.5	99.488	104.09	112.01	109.88	107.88	104.01	102.77	111.41	111.08	104.57	113.92	110.85	104.06	105.94	107.4	100.59	108.26	99.646	109.26	115.46	111.36	93.531	104.35	111.8	109.14	104.1	103.16	108.42	106.57	112.83	104.98	115.93	106.47	96.622	99.911	104.64	99.919	109.47	111.44	104.14	102.82	104.91	99.202	106.18	110.29	113.76	108.2
110.89	102.99	109.19	101.84	110.54	101.74	104.89	99.186	115.68	102.12	105.56	100.91	109.32	105.89	96.066	103.48	101.23	101.34	110.51	108.88	104.36	108.14	100.36	106.27	102.6	109	107.61	101.39	109.95	111.37	109.57	105.1	112.53	113.39	102.89	106.06	103.28	105.16	105.13	99.063	104.97	108.26	102.92	100.66	97.998	109	102.76	112.48	102.19	104
108.56	104.42	111.38	101.96	113.44	107.99	106.23	102.2	109.58	99.187	102.27	108.55	110.34	110.45	100.83	102.29	106.96	119.89	101.79	105.54	107.8	108.41	106.32	95.647	104	102.32	109.23	108.88	108.17	111.17	113.01	108.3	102.88	102.88	112.84	104.68	105.69	107.77	109.91	111	107.5	109.04	112.58	121.16	119.31	105.54	107.6	125.43	115.94	106.96
109.93	98.68	99.069	119.37	109.33	110.28	108.24	105.64	107.13	103.34	118.37	110.54	113.47	110.59	103.18	102.58	107.46	106.12	108.02	107.04	107.93	107.14	105.18	104.03	108.87	112.22	105.33	98.815	110.63	107.22	110.01	106.2	112.3	108.52	105.13	107.11	107.32	106.48	99.031	103.32	101.96	105.05	105.14	110.61	115.25	111.91	103.21	105.69	106.56	100.9
106.45	107.5	104.08	108.44	109.31	106.34	119.59	103.27	101.57	110.39	106.72	95.973	95.416	108.96	109.38	99.493	103.15	103.36	104.59	102.72	110.06	106.17	98.097	107.96	95.716	103.69	102.11	113.22	102.62	111.97	100.26	100.6	107.91	110.21	97.864	98.775	103.04	113.36	111.95	98.333	111.86	107.66	103.53	104.19	103.99	98.397	108.56	105.95	100.39	94.906
104.58	114.06	98.754	106.77	110.66	107.53	105.04	101.86	105.15	108.55	112.29	101.57	108.38	105.76	114.07	98.07	112.2	111.22	107.58	112.87	101.61	104.9	115.1	110.02	113.66	112.63	98.289	111.39	109.18	104	103.61	110.15	105.79	111.29	100.45	117.33	100.89	105.21	106.23	106.2	108.76	106.7	111.99	109.38	102.56	106.17	109.77	102.35	108.94	107.95
103.12	102.65	107.3	108.9	109.39	107.09	101.61	101.85	102.93	104.49	100.44	104.02	114.85	112.8	96.88	98.376	95.986	105.51	104.13	110.14	112.52	104.83	109.84	95.561	105.62	102.25	100.98	107.21	102.56	108.82	111.69	106.67	107.38	103.06	106.33	107.68	108.58	108.97	106.49	108.72	106.71	106.8	112.87	92.049	107.48	93.591	106.42	111.78	100.3	108.34
118.26	110.67	106.51	102.48	105.12	100.21	102.12	113.02	104.17	102.23	105.24	103.85	109.12	102.01	107.33	95.194	106.82	101.21	106.96	107.24	95.772	104.96	109.43	96.868	101.76	98.085	99.691	106.55	97.944	114.79	99.308	98.968	102.79	112.2	108.8	114.72	101.93	115.02	112.31	109.91	108.59	107.81	110.19	104.09	107.25	102.84	109.75	107.25	100.49	99.23
106.26	107.88	95.535	113.39	110.96	104.83	103.71	103.25	106.72	102.72	101.92	103.37	108.03	102.17	95.882	102.71	106.13	109.62	94.958	107.12	107.07	104.43	101.04	110.11	108.71	98.268	103.83	94.867	107.51	105.24	95.011	116.14	92.284	106.51	102.65	96.648	101.49	106.1	103.85	104.66	99.765	103.72	104.1	112.66	107.84	102.24	102.13	105.65	104.93	113.4
110.17	115.01	112.99	113.36	110.56	109.16	117.28	100.91	115.71	111.99	114.29	115.99	113.3	103.66	106.08	107.8	105.35	113.51	112.64	110.71	106.78	111.96	102.91	122.23	108.14	109.2	121.37	110.13	115.01	105.35	113.89	109.94	99.851	112.79	111.76	106.58	110.08	107.14	115.86	103.65	119.78	117.52	117.4	105.15	115.38	109.33	109.54	118.41	114.18	106.41
103.84	94.273	107.92	99.05	101.28	106.23	102.48	98.748	88.671	94.459	105.47	98.225	97.356	100.76	89.45	100.3	102.85	103.08	112.36	94.283	97.262	101.12	92.884	96.906	103.36	105.63	104.15	104.33	104.62	109.71	92.782	102.71	94.02	94.57	103.27	100.55	104.74	96.136	94.079	101.73	99.357	104.8	117	103.89	93.369	105.19	97.829	101.78	92.922	95.769
95.466	101.81	102.03	98.262	99.685	107.1	109.28	101.42	97.691	102.8	107.18	94.937	104.08	104.5	99.527	98.262	107.67	101.59	118.51	110.65	107.43	115.26	96.212	107.57	101.9	108.98	105.72	98.904	98.934	99.676	108.29	105.84	99.254	111.13	95.438	111.91	107.13	106.88	97.046	97.32	99.729	98.034	104.51	97.589	92.043	94.24	108.75	107.31	106.35	109
99.295	98.497	92.907	97.949	104.72	105.71	98.475	106.23	103.32	106.75	101.47	101.51	101.98	100.92	100.54	105.68	112.5	110.06	117.96	112.36	105.22	108.5	101.4	99.86	104.02	109.51	111.04	104.8	99.856	110.08	106.07	107.2	105.93	113.97	104.91	100.81	108.45	109.38	110	99.668	108.72	108.46	106.71	99.621	103.9	107.27	107.86	113.26	107.78	106.47
105.14	97.633	102.7	118.72	106.42	101.25	99.936	106.65	98.281	98.157	105.84	100.9	113.66	103.3	100.92	104.28	93.761	108.62	96.346	106.51	104.15	102.46	96.128	103.2	116.79	96.104	107.43	102.39	107.79	109.95	109.54	106.54	101.41	111.96	111.31	101.48	101.53	105.52	106.85	106.53	108.41	109.34	92.639	109.09	104.87	103.44	111.23	99.828	107.95	98.651
109.06	118.51	125.44	106.6	103.73	107.37	113.34	108.08	110.1	103.68	113.61	108.08	115.36	115	118.98	111.18	111.27	113.81	110.46	113.96	109.31	112.67	115.42	112.84	117.35	110.18	113.86	111.86	109.51	116.38	106.34	115.03	111.95	118.09	103.9	112.51	110.85	110.08	105.09	110.12	120.6	115.8	112.15	102.37	119.07	116.33	114.42	118.8	108.4	118.83
106.78	104.06	104.83	97.968	102.11	97.728	95.715	102.83	101.29	97.16	96.201	105.64	103.15	103.11	99.797	98.249	89.069	104.39	97.518	100.1	96.412	105.59	97.111	98.901	105.23	101.91	103.44	99.496	97.93	108.48	107.81	100.03	98.889	107.21	100.97	100.88	103.52	106.62	89.658	110.38	92.555	100.93	90.433	103.02	106.71	96.677	99.387	94.264	97.365	100.17
101.85	98.88	98.459	99.813	109.4	94.87	105.34	113.54	97.358	99.952	96.73	98.891	107.9	98.591	97.89	94.845	105.26	99.159	101.07	110.38	99.996	100.99	100.57	105.07	99.25	101.31	103.33	109.74	85.901	105.29	102.12	105.35	100.96	98.758	96.437	97.237	94.321	95.409	98.977	95.939	96.623	104.75	92.298	95.983	104.61	102.2	90.008	90.472	93.866	95.08
99.701	117.48	107.43	110.8	115.63	106.97	111.45	99.741	105.71	100.1	115.86	114.56	116.08	107.79	107.61	111.29	118.57	122.35	110.04	112.01	110.78	117.2	104.64	107.54	116.41	114.54	99.786	113.44	107.96	112.72	109.45	112.52	111.96	116.52	108.09	115.98	112.02	109.96	109.21	104.32	107.49	111.21	112.37	107.38	104.33	109.37	115.71	113.07	119.58	105.9
97.323	108.85	104.53	105.48	96.806	111.58	109.87	109.83	109.21	105.86	115.46	96.787	107.95	103.47	108.81	105.19	108.71	107.82	112.43	105.85	105.16	104.76	100.72	105.89	104.46	98.105	102.2	104.07	109.31	107.1	106.39	105.18	114.29	104.55	96.061	109.4	106.39	104.73	119.55	108.28	114.07	110.63	107.12	104.4	104.58	103.48	105.71	103.16	110.28	105.28
116.59	111.55	116.25	112.53	110.17	107.75	113.37	112.13	108.53	107.28	110.28	117.14	111.98	113.84	118.42	112.44	103.51	107.76	104.3	107.12	124.19	105.4	119.35	115.18	108.14	102.62	105.89	114.82	111.3	109	118.01	115.06	109.65	115.41	116.17	112.24	116.8	121.65	122.66	116.11	108.58	115.93	110.1	113.58	109.34	113.01	111.73	108.16	113.19	105.9
105.92	111.97	111.85	106.02	103.28	108.65	101.37	106.25	103.43	112.86	103.29	101.22	110.34	105.04	106.68	113.56	109.45	98.361	102.04	113.53	107.88	104.12	105.5	99.645	103	103.79	104.46	99.464	110.54	105.3	102.22	96.858	104.7	105.48	101.6	102.5	104.11	102.18	110.75	103.09	111.07	102.8	100.21	106.61	102.45	105.57	105.13	105.01	97.038	102.54
118.84	120.47	112.95	114.6	113.91	124.73	121.28	108.39	115.39	115.92	111.45	113.13	118.61	114.59	124.35	111.62	119.11	120.93	125.24	120.73	111.76	120.21	118.36	120.99	119.46	114.22	122.51	125.27	113.01	109.17	117.38	112.78	115.66	124.49	116.13	103.62	120.03	117.45	103.22	116.85	119.11	118.74	119.15	113.79	118.24	119.69	115.48	115.46	120.98	116.7
113.66	103.57	103.35	106.27	108.84	100.03	99.96	104.29	104.62	102.57	111.12	103.38	112.53	96.788	109.77	104.44	108.86	107.54	103.77	118.05	99.805	107.33	101.09	104.39	101.96	97.874	108.21	106.72	103.88	117.99	108.98	102.11	94.018	104.83	97.375	105.56	114.81	112	100.17	114.14	107.61	96.697	107.22	95.888	101.44	103.16	102.4	110.48	103	108
95.193	108.92	111.86	94.995	102.07	97.157	107.44	101.04	111.58	109.73	105.31	102.71	107.33	105.28	109.16	109.17	101.89	101.78	109.19	96.811	116.55	106.24	99.569	105.33	99.107	109.45	106.64	107.69	112.15	102.68	104.59	98.459	103.4	93.77	97.279	109.7	102.24	108.86	107.45	110.05	112.17	100.2	105.4	105.83	104.98	117.22	107.06	106.16	114.04	106.25
95.243	101.55	95.473	96.41	101.71	95.404	95.705	98.416	94.592	94.659	99.003	105.56	102.72	98.188	92.359	103.51	96.38	101.76	102.82	96.377	95.628	94.624	100.57	101.6	102.36	96.641	100.04	98.103	96.448	107.88	94.465	97.569	102.43	90.592	99.016	105.66	110.63	100.94	104.51	100.64	94.163	97.303	96.142	107.18	101.71	102.91	98.959	94.018	93.038	100.68
108.27	106.05	104.55	104.02	103.53	101.97	98.82	102.57	106.73	116.05	93.386	109.57	104.61	105.27	96.993	103.47	108.61	107.61	95.864	95.714	114.41	110.74	105.33	96.817	104.17	110.7	101.26	107.31	107.74	98.371	107.26	107.95	101.03	103.91	97.84	86.177	111.44	103.82	104.68	98.731	102.24	109.25	107.54	97.387	111.49	108.08	100.85	106.84	113.46	98.394
101.53	95.935	104.79	103.64	108.83	108.84	108	108.04	109.16	104.88	99.573	101.02	104.21	109.16	101.81	103.03	108.81	101.52	102.1	102.64	105.14	102.13	100.6	105.52	102.84	102	101.55	96.394	113.35	107.93	104.88	100.3	105.42	105.31	111.44	95.464	107.85	104.31	101.31	102.72	100.42	102.11	96.926	111.88	107.06	114.38	101.74	105.39	110.75	102.5
106.96	109.57	106.36	103.78	115.45	117.99	115.14	102.46	98.161	112.39	121.17	108.28	107.02	113.98	104.68	115.13	108.46	117.4	117.37	106.58	98.59	109.73	108.15	109.51	111.01	105.81	116.07	109.74	107	106.71	108.56	106.03	115.33	115.85	112.81	108.4	113.95	105.51	105.58	120.28	110.98	114.01	109.39	116.57	107.52	112.79	117.64	112.21	112.21	103.63
111.08	108.66	98.981	104.9	105.91	102.88	103.38	107.96	104	105.33	105.76	108.02	113.69	110.79	108.1	107.13	95.913	106.14	101.76	106.33	101.07	109.24	99.759	115.14	107.98	107.07	104.23	104.39	116.11	106.45	107.68	101.42	109.58	109.63	104.15	98.364	107.03	103.21	107.54	102.66	101.27	103.39	98.403	108.66	94.163	100.45	111.6	115.06	117.43	108.28
98.567	105.29	98.212	105.11	105.04	97.427	107.69	106.39	103.75	102.09	110.92	109.35	112.29	109.98	109	107.88	104.1	109.71	97.642	108.35	107.24	111.67	102.08	100.95	110.34	102.16	100.19	105.86	98.817	97.613	103.2	102.88	111.14	115.08	98.235	105.34	112.27	107.22	106.46	114.25	101.75	104.08	109.06	98.739	106.24	98.383	106.49	109.07	108.22	104.95
119.62	111.86	111.53	109.47	102.76	117	111.83	109.82	118.14	116.58	108.5	102.68	112.44	115.46	110.17	111.27	111.23	119.27	114.55	105.86	111.98	115.38	112.11	111.47	111.93	110.98	108.25	122.52	117.34	105.39	110.48	119.68	113.62	111.07	114.77	126.85	112.28	117.06	112.1	109.51	107.61	108.58	110.32	103.91	110.95	115.21	110.7	107.34	105.06	117.1
108.17	105.1	104.91	106.36	107.32	103.85	109.36	100.94	110.09	102.34	105.07	105.79	105.33	105.21	110.6	113.85	106.65	99.589	99.393	102.57	110.76	102.7	105.82	100.37	108.48	110.15	112.48	107.61	117.27	103.41	103.04	106.56	114.94	107.42	108.05	109.17	105.45	100.61	111.05	101.09	116.8	101.65	103.65	109.82	103.77	113.83	103.35	105.56	114.23	109.48
95.611	99.761	104.63	100.63	99.375	100.74	105.64	106.77	112.67	96.44	98.303	101.44	103.91	100.44	94.692	102.74	95.838	104.05	98.433	90.374	95.03	94.662	93.907	99.204	91.605	102.78	97.319	95.039	103.01	108.29	97.994	101.4	97.046	104	99.567	102.63	101.59	112.72	92.457	93.911	96.601	98.077	94.066	88.057	98.386	101.36	104.13	108.45	102.31	103.03
106.37	105.57	107.45	111.59	106.86	110.87	103.9	107.47	103.3	109.01	105.86	108.11	99.819	106.27	104.48	95.33	110.54	95.82	94.639	105.98	112.14	121.34	103.82	117.13	105.51	104.64	105.64	99.333	107.07	107.14	107.75	101.64	110.64	106.98	108.24	107.26	105.83	106.13	109.7	107.4	110.87	103.53	104.02	106.2	105.85	102.03	104.75	116.44	107.3	99.701
107.1	103.58	94.485	105.4	108.55	107.66	110.84	107.39	94.072	106.54	103.56	100.06	98.509	95.72	110.05	101.79	104.54	104.45	101.76	107.74	105.6	101.15	111.97	109.48	104.55	109.32	111.65	101.91	95.986	105.71	99.516	100.5	108.62	108.37	101.66	103.88	103.71	99.638	101.27	96.349	93.768	108.03	104.5	103.38	106.08	106.9	99.71	106.94	112.46	99.642
114.51	110.74	118.26	100.1	105.14	115.42	118.76	114.89	120.09	120.71	110.35	104.72	106.54	117.95	100.26	108.01	107.95	108.7	114.3	107.32	102.6	105.37	104.58	107.59	114.44	105.63	111.05	111.7	109.47	106.84	107	101.28	116.32	102.91	108.32	108.1	114.39	114.1	113.06	105.05	110.66	115.33	107.32	110.05	106.44	112.88	110	114.19	108.17	118.13
111.07	124.27	119.78	119.45	110.88	118.36	114.58	114.48	118.06	132.32	116.25	118.83	122.98	115.26	107.67	116.93	122.04	115.34	113.17	119.79	111.43	124.78	124.59	115.08	116.12	114.85	112.3	123.55	104.89	110.72	116	115.75	117.21	110.86	126.64	116.6	114.04	123.62	120.29	116.19	125.11	122.54	111.96	112.12	120.1	120.71	119.81	116.42	118.36	126.84
110.23	99.154	112.16	110.63	108.08	101.02	111.28	106.64	99.254	109.92	114.84	106.42	108.86	107.33	103.05	106.47	102.6	96.208	102.16	104.24	106.13	105.02	107.44	104.23	106.12	101.84	105.32	110.03	102.88	111.32	101.24	104.78	105.22	111.53	98.853	102.44	104.86	105.82	103.51	105.52	107.89	111.82	102.46	106.2	108.29	107.93	104.66	111.18	96.103	100.55
120.66	114.35	118.88	116.47	117.44	119.51	117.85	120.26	121.44	123.25	127.4	108.05	114.61	121.94	124.87	125.1	127.42	120.11	114.6	114.88	113.97	115.35	115.63	104.77	116.49	111.65	114.93	112.8	120.86	127.91	119.89	112.21	116.9	119.14	125.41	118.54	120.05	117.56	108.16	109.85	120.19	116.65	116.13	119.2	117.21	116.86	114.71	119.91	123.07	125.61
107.85	97.601	98.331	108.53	96.868	95.926	108.03	102.96	96.224	97.423	103.92	86.448	108.72	100.97	93.302	96.325	98.062	98.354	99.974	105.82	102.98	93.771	97.494	111.35	98.664	97.761	109.64	105.86	95.71	105.89	100.62	94.434	100.39	110.21	100.14	101.12	107.22	101.44	99.592	106.89	92.074	106.79	92.246	97.938	93.721	95.118	101.74	96.666	95.306	96.097
102.83	94.485	108	103.13	107.61	106.58	114.35	111.49	108.34	106.67	92.62	105.48	99.202	100.47	108.33	106.31	109.19	101.7	108.31	106.41	98.112	104.87	117.23	102.34	100.72	109.72	108.31	112.53	112.77	101.05	100.84	111.36	112.56	110.47	106.8	108.12	100.46	105.74	106.19	111.37	106	106.64	104.65	106.74	96.075	105.24	107.53	112.56	102.22	106
107.84	106.29	103.77	97.758	111.33	88.735	105.7	102.81	115.34	100.68	105.53	107.59	109.82	112.96	103.49	94.639	111.99	99.85	104.41	98.811	107.15	103.57	100.63	106.53	102.73	106.48	113.29	105.94	114.45	104.94	109.69	111.81	95.185	107.49	108.73	105.91	107.18	108.08	104.05	101.72	111.36	110.82	100.4	100.46	103.86	108.64	101.77	104.74	110.79	105.61
116.15	108.4	117.44	115.77	109.47	116.14	109.38	110.44	113.48	120.94	114.69	123.58	112.31	107.46	112.31	111.77	119.62	114.95	106.53	110.65	113.52	109.65	112.14	105.28	110.55	111.01	110.33	116.5	111.11	125.3	121.05	105.54	117.04	111.76	113.67	120.77	112.02	108.87	102.99	107.58	116.51	110.19	118.66	114.5	104.83	110.93	116.3	125.05	111.98	105.42
102.8	100.97	110.82	93.338	107.91	112.21	104.84	106.8	105.2	105.43	104.76	106.2	99.912	105.22	100.83	101.92	108.27	104.93	99.894	103.94	101.13	106.83	103.91	98.645	100.62	118.38	101.81	106.12	103.39	105.07	105.79	113.31	105.99	105.28	104.91	99.555	108.06	99.008	106.03	106.37	103.05	103.47	107.5	98.979	110.46	102.43	106.72	103.59	103.58	102.35
123.33	119.32	118.03	110.76	116.85	106.53	114.75	113.69	109.4	114.1	118.75	115.86	109.66	108.53	113.49	110.68	117.94	107.49	110.16	114.04	121.06	118.27	102.58	116.7	121.46	105.42	119.86	105.23	119.94	112.45	118.7	116.61	109.31	114.84	110.12	117.61	109.86	118.06	103.1	118.7	113.03	114.78	111.99	114.6	113.14	117.76	114.91	118.89	107.47	107.75
107.62	98.452	105.4	110.53	117.71	113.08	94.4	103.65	106.45	110.49	104.56	102.04	103.6	113.68	105.99	105.25	112.95	103.24	99.937	107.2	109.7	114.25	106.05	100.18	110.85	95.91	103.36	99.928	105.25	109.19	105.81	105.29	98.351	112.74	99.919	100.94	107.67	113.18	104.09	110.64	105.05	104.54	100.46	106.44	102.32	105.51	105.59	106.09	102.28	110.67
97.845	100.91	106.72	100.91	95.68	97.751	113.68	94.603	101.32	108.46	104.81	92.986	104.12	96.072	105.28	97.085	97.064	102.4	107.62	93.006	106.49	102.27	104.9	102.47	93.132	98.963	98.16	96.886	100.77	106.85	96.787	102.02	110.99	95.983	109.66	104.99	89.915	89.568	95.889	101.48	103.91	97.292	99.272	103.56	101.52	104.37	101.95	95.129	90.54	95.598
98.092	101.43	98.593	99.269	102.93	100.31	98.662	97.37	97.102	100.06	102.6	100.05	97.499	102.77	110.61	98.286	92.272	101.19	109.16	106.86	102.54	96.724	95.585	98.368	107.98	101.69	93.469	105.39	99.463	98.58	95.245	97.186	95.618	104.61	103.02	103.29	95.478	102.35	97.204	103.28	102.7	109.21	101.29	104.42	108.78	101.22	98.796	101.84	99.163	105.17
104.57	101.86	105.46	96.396	101.65	96.961	106.79	91.964	109.36	104.89	115.3	102.54	108.29	100.34	108.63	97.327	109.33	104.92	102.71	99.2	100.86	108.35	103	100.48	104	98.903	112.89	95.022	101.93	105.91	105.4	104.2	100.71	106.72	107.62	106.79	105.07	104.86	101.8	97.23	98.768	101.04	101.3	105.22	99.054	98.791	105.83	111.28	96.444	109.26
105.37	106.97	108.68	99.699	100.39	108.06	107.72	96.865	108.87	108.16	105.92	106.09	110.78	108.87	108.61	107.85	110.19	102.32	106.85	108.11	112.84	108.38	105.5	109.39	104.79	106.37	103.87	107.94	112.4	115.71	103.74	106.37	103.22	91.953	110.27	114.92	106.92	104.78	107.57	107.23	111.68	103.7	102.86	112.32	113.72	96.894	107.75	109.07	111.34	100.76
107.79	112.99	108.83	110.77	103.51	103.57	107.7	101.15	104.57	110.82	111.6	100.36	113.38	101.19	103.12	112.54	108.74	107.84	105.84	109.03	100.6	106.55	110.15	109.54	103.63	101.86	105.81	98.233	108.73	105.46	111.92	115.72	108.02	104.46	111.68	112.09	106.07	100.08	102.25	117.39	110.9	105.65	112.62	111.87	98.107	112.99	101.56	113.06	103.38	103.19
115.92	99.114	107.28	108.92	116.57	111.25	111.35	108.98	110.74	112.18	105.9	114.78	109.19	119.27	113.03	109.28	116.6	111.97	108.7	108.16	101.55	110.26	123.1	110.9	117.89	105.74	104.95	112.97	115.42	102.46	111.7	114.11	110.85	113.75	110.52	107.46	113.98	111.28	103.98	102.08	111.65	108.59	111.58	103.32	108.16	113.17	111.99	110.35	112.54	113.57
115.04	118.24	111.29	111.21	103.17	114.78	119.17	107.36	118.83	115.85	116.28	112.28	122.42	106.83	116.52	108.9	110.48	115.23	112.92	111.94	108.51	111.62	117.7	116.57	119.62	109.83	109.98	115.82	112.38	121.44	115.66	117.08	124.64	113.34	115.11	115.01	119.98	118.61	106.66	111.54	120.7	116.64	118.57	124.11	116.96	110.15	114.38	108.03	118.52	117.58
99.976	100.54	99.79	98.452	99.481	102.12	100.84	102.73	100.04	95.057	101.26	101.46	104.21	107.79	100.33	94.34	97.781	100.29	98.32	97.729	97.005	101.17	98.844	96.414	105.79	100.43	99.848	106.24	95.035	100.15	115.43	94.641	92.938	95.059	100.15	103.51	101.39	100.26	98.137	88.942	107	99.229	101.96	100.69	106.45	92.137	95.174	105.08	102.8	109.36
108.58	96.127	116.54	108.86	102.07	104.21	110.17	99.377	109.38	98.988	108.72	109.37	112.78	101.88	103.15	102.51	108.29	105.26	105.83	101.25	103.78	105.12	103.94	97.273	110.37	108.57	101.82	96.269	103.28	109.59	97.132	101.25	101.28	109.53	108.82	117.57	105.54	115.14	115.16	98.839	110.21	104.18	98.511	105.2	107.11	108.84	104.46	105.58	102.66	110.4
111.14	104.04	100.96	102.23	106.94	103.43	115.38	110.09	109.59	105.18	116.21	108.63	107.35	103.46	112.19	111.2	109.22	113.12	109.27	108.49	110.02	113.78	112.84	106.11	108.58	106.64	111.8	103.65	107.65	108.6	110.87	113.39	108.03	106.22	116.77	111.12	100.89	119.62	112.22	102.49	123.32	108	115.96	113.24	116.05	115.18	113.62	111.53	118.57	110.8
105.23	101.46	108.11	113.26	103.32	110.58	111.31	97.239	104.16	100.1	105.17	102.6	109.41	108.07	106.52	97.449	98.556	102.93	104.95	106.49	101.4	106.21	105.91	104.55	111.59	107.58	109.48	104.05	108.57	106.18	101.99	104.65	107.91	105.11	103.1	97.885	112.26	106.5	101.41	115.1	117.15	107.68	107.06	106.27	110.98	105.17	107.22	103.91	102.92	100.04
107.89	105.25	100.8	111.14	105.33	103.75	109.53	105	108.53	103.28	111.72	99.529	107.97	113	99.831	105.28	89.562	103.72	114.76	112.11	106.06	94.668	107.61	110.89	109.59	99.82	105.36	104.02	102.27	117.91	111.51	99.351	94.695	108.61	98.715	107.8	103.82	101.69	103.94	112.82	108.02	103.19	100.95	108.77	100.12	108.71	109.55	111.62	114.7	109.76
105.33	98.938	103.89	101.25	102.67	99.468	112.37	105.58	108.1	105.98	113.38	97.45	105.95	109.72	108.04	105.67	96.664	102.28	100.43	106.09	94.745	110.46	107.51	103.67	103.03	106.05	107.45	104.65	105.61	107.66	100.94	94.948	96.949	106	107.32	98.651	111.77	102.26	114.61	106.74	95.356	103.58	103.39	104.15	106.21	110.69	109.66	100.8	105.29	117.46
117.04	116.2	113.14	113.4	112.15	110.36	113.76	107.31	109.02	109.58	118.51	115.34	104.88	105.03	117.8	105.03	111.48	112.72	114.82	111.3	111.67	104.95	119.1	110.45	112.16	112.65	115.09	113.65	114.65	114.08	105.13	115.92	106.4	109.49	117.08	119.42	114.28	115.97	111.01	109.27	121.08	109.24	100.63	112.26	110.34	115.75	120.53	114.59	112.75	119.3
98.394	113.54	108.38	109.45	105.16	103.37	102.49	108.44	94.942	97.361	102.75	102.06	110.66	104.93	102.09	98.957	113.13	101.59	106.8	98.467	110.68	111.23	110.4	100.1	106.44	105.82	104.12	97.251	106.6	103.72	111.18	105.29	97.645	110.49	115.41	102.62	108.84	110.12	99.532	99.945	105.49	102.55	100.47	107.86	102.43	99.755	105.58	112.95	95.968	107.01
111.04	103.55	114.55	101.56	110.81	108.63	110.2	105.32	105.22	107.04	110.04	101.52	109.28	97.75	108.08	113.95	108.07	106.1	97.067	105.47	107.33	102.21	103.12	103.07	109.03	102.75	105.79	116.6	101.51	105.43	102.15	99.096	108.22	108.88	111.78	106.39	103.2	112.83	115.2	108.75	99.73	106.93	106.74	114.73	109.56	104.94	92.578	116.85	97.758	110.29
111.31	113.27	105.07	111.69	111.79	114	113.4	109.88	113.35	108.42	116.87	110.72	111.46	115.7	104.06	117.17	119.89	105.9	108.49	114.41	119.34	106.78	113.25	125.95	117.72	108.38	110.57	123.72	112.66	122.2	108.53	114.26	113.34	120.05	108.75	106.13	101.3	115.16	108.56	119.25	114.1	116.41	106.61	107.58	111.89	114.77	110.15	118.76	116.45	106.86
109.68	103.37	100.23	123.68	117.35	109.98	108.9	120.46	111.62	103.45	107.77	114	110.27	102.51	109.38	100.89	115.22	101.31	103.94	108.41	111.38	111.82	112.95	112.71	114.95	106.54	109.28	114.44	108.21	112.51	115.42	117.65	116.65	99.73	112.89	110.74	112.36	111.74	103.97	110.92	104.87	104.66	110.75	103.55	104.97	111.95	107.52	109.6	113.23	100.4
103.17	106.89	116.6	109.36	102.11	99.373	111.35	102.14	100.33	104.36	109.31	102.29	108.84	99.404	109.11	114.16	98.794	103.76	108.44	105.64	104.05	104.47	107.21	113.58	113.71	105.07	110.77	114.96	103.12	105.41	95.958	104.71	106.15	102.1	106.23	110.2	107.61	105.95	109.18	114.64	110.3	103.44	106.27	99.11	110.43	114.65	97.801	93.192	103.56	100.28
114.82	109.48	110.73	107.79	110.2	118.01	110.3	116.61	117.26	110.17	113.98	107.75	107.66	106.65	108.75	117.06	114.08	108.53	118.91	109.47	113.76	110.36	106.87	106.45	111.76	112.21	114.66	107.81	107.23	116.65	113.15	122.13	114.88	110.04	117.53	112.99	113.62	106.6	108.87	112.6	108.54	104.04	112.11	110.46	115.33	116.98	107.25	125.52	107.9	121.62
101.83	107.3	109.17	105.41	102.69	115.11	105.15	97.669	112.23	110.66	104.6	105.55	104.48	104.5	102.89	109.4	109.28	107.27	102.96	98.74	102.63	107.14	104.73	105.33	108.77	101.3	102.49	106.32	102.41	107.34	109.13	97.856	118.77	101.05	113.54	108.28	100.89	110.14	103.85	108.57	121.7	104.98	100.84	101.11	100.85	108.01	103.72	101.24	103.88	102.72
124.98	108.57	110.23	113.31	110.67	113.23	124.72	118.28	114.81	113.1	114.27	126.32	116.92	122.57	112.91	116.97	120.47	115.79	120.61	125.59	111.25	116.47	128.78	117.9	113.56	116.6	112.56	119.26	113.94	128.13	113.54	124.61	115.11	113.34	119.93	120.87	114.98	116.55	118.19	120.39	116.08	116.51	118.01	113.61	115.06	114.07	109.78	116.47	115.48	126.85
103.33	101.42	99.088	93.544	101.47	104.57	110.5	98.281	105.02	98.27	98.515	102.73	105.44	106.13	110.4	101.2	98.264	100.02	103.89	98.944	100.32	91.453	96.097	113.2	96.1	103.04	94.268	107.06	103.51	109.75	108.61	95.318	100.72	117.49	94.175	88.698	100.7	104.64	91.282	106.61	92.564	108.92	92.979	96.222	91.313	97.598	94.808	100.58	107.24	97.36
118.51	112.49	105.48	112.65	105.95	114.94	107.82	111.28	111.27	119.09	107.06	105.19	116.57	109.72	101.13	94.533	109.44	112.89	105.61	107.74	114.42	112.47	114.36	102.87	106.4	106.15	114.72	100.12	102.42	117.9	109.97	113.85	109	117.83	113.82	101.64	113.88	116.29	111.56	120.38	112.7	107.93	111.96	111.42	107.57	112.65	106.45	107.96	118.01	100.83
109.14	103.23	103.42	96.791	103.03	108.85	103	109.91	116.02	111.63	101.77	104.58	104.49	106.07	96.34	113.33	97.807	102.91	107.16	111.31	99.298	112.05	113	97.886	97.459	105.72	100.72	102.31	104.77	114.71	103.43	96.157	110.1	94.803	105.3	105.3	107.78	100.41	103.59	99.636	106.96	107.02	105.96	93.834	99.716	101.1	105.55	100.23	110.46	106.13
110.37	100.97	98.71	113.57	98.53	111.94	106.88	109.27	103.4	102.34	114.56	102.96	97.126	102.15	94.156	102.47	103.79	104.56	100.79	108.57	95.086	98.949	103.86	103.75	116.23	108.77	101.36	105.58	108.64	107.7	104.63	105.66	106.71	104.55	104.06	110.08	100.02	107.54	99.75	104.71	109.12	106.34	103.54	108.98	106.55	106.23	100.37	113.34	100.75	98.935
109.42	108.12	113.09	108.51	113.27	101.34	104.86	114.4	106.77	103.52	111.47	106.78	100.46	102.39	102.11	99.741	105.79	104.9	109.54	109.57	102.35	102.05	96.919	99.375	101.73	104.85	109.28	108.41	107.36	109	105.37	100.54	108.05	104.42	99.905	99.073	102.11	101.01	112.02	99.711	96.925	104.7	107.06	108.33	103.53	98.227	112.15	98.316	98.26	108.38
113.5	105.79	109.91	110.94	109.43	104.77	113.11	110.31	127.76	107.28	109.47	109.7	112.28	106.05	107.17	107.91	106.35	114.56	115.19	113.24	109.18	113.63	120.64	102.7	117.71	110.38	109.6	113.5	109.4	109.02	112.48	112.26	115.2	113.24	117.72	110.9	115.09	112.1	107.51	106.52	111.02	113.39	103.33	123.66	111.14	111.94	110.96	106.71	112.42	113.59
113.62	107.99	111.7	104.74	110.1	112.48	103.85	115.4	106.88	111.04	110.75	107.27	104.3	103.6	92.081	107.18	99.461	101.77	107.36	112.53	112.64	101.22	98.831	102.88	111.05	104.19	109.47	110.4	106.22	90.712	95.844	96.986	109.29	106.71	106.11	107.31	100.16	106.48	109.99	108.11	99.105	100.94	113.18	111.73	104.11	104.66	106.84	107.54	113.28	106.99
107.94	108.45	109.4	98.708	105.97	114.53	103.52	98.694	102.72	102.36	102.89	108.13	98.59	100.1	105.56	102.77	112.98	101.9	99.292	110.12	105.46	100.78	107.37	96.729	106.96	107.7	110.25	104.4	102.62	103.97	101.58	113.3	99.926	97.635	101.18	111.31	99.755	102.97	104.75	102.72	108.18	106.7	102.64	108.89	97.82	98.995	103.59	108.09	100.88	109.76
103.82	109.25	100.52	107.64	111.99	97.913	107.27	100.98	106.59	110.56	105.51	106.6	103.73	107.11	107.42	101.08	101.61	100.11	108.4	104.71	107.03	107.43	111.26	113.42	102.65	107.88	106.03	106.58	103.2	106.41	111.54	108.74	106.91	118.42	105.06	110.01	110.71	106.96	108.61	108.3	105.28	108.54	100.84	97.501	121.55	109.97	111.45	103.71	105.77	100.41
110.7	108.2	105.36	112.72	112.15	96.822	111.81	97.106	102.62	113.81	100.99	107.06	109.08	104.74	99.664	115.1	99.238	107.67	111.69	115.53	98.363	107.18	110.13	113.11	101.29	117.83	110.21	109.56	109.13	106.93	103.11	115.62	115.53	106.02	105.27	110.7	114.79	109.18	115.99	106.93	106.47	108.86	104.71	103	104.62	103.31	103.06	108.29	108.04	107.31
101.17	103.93	105.04	109.29	103.43	97.61	109.44	101.39	105.9	97.98	103.23	106.26	101.38	100.72	104.31	101.29	109.48	107.2	101.54	102.08	101.68	105.69	101.72	106.04	99.462	106.61	100.21	105.67	103.07	114.13	104.6	111.07	105.34	106.57	107.14	97.217	108.05	112.9	103.92	97.665	104.01	109.54	107.34	113.54	107.17	110.8	109.14	95.903	102.86	98.755
107.79	101.2	102.91	103.31	101.29	105.16	101.37	105.98	102.03	101.45	105.78	104.95	97.084	106.49	100.8	103.11	109.41	108.18	102.01	106.49	110.74	108.6	108.26	111.58	112.93	110.52	104.05	105.88	110.79	101.81	114.28	103.2	105.54	114.97	115.71	109.23	109.32	103.68	107.72	100.79	106.12	108.86	100.36	106.91	106.6	111.29	113.05	103.24	109.65	99.392
108.83	105.03	107.36	108.21	109.6	108.97	117.04	106.08	114.2	124.17	116.62	120.8	110.58	120.65	118.82	108.11	113.9	109.05	106.94	116.61	117.87	116.74	109.22	111.74	115.34	122.96	115.94	115.93	113.41	116.47	103.4	109.56	108.84	111.35	111.43	106.97	110.17	113.23	104.31	111.05	112.82	110.73	119.05	117.6	108.16	116.91	110.24	115.22	113.08	111.35
103.84	101.76	107.27	98.484	102.17	107.88	108.02	100.73	103.28	109.89	107.16	101.83	109.21	115.48	107.31	102.04	108.33	112.46	110.89	106.45	106.24	113.52	113.26	112.81	104.77	102.89	99.109	101.26	101.93	108.32	105.8	110.42	105.58	105.55	105.96	106.14	107.41	103.01	107.38	105.7	104.23	101.62	101.07	103.58	108.68	104.55	98.322	103	111.68	106.63
113.3	97.714	101.97	99.832	98.185	96.984	106.66	98.202	108.57	103.96	104.74	104.36	108.66	101.04	104.93	114.07	94.991	110.54	107.17	103.33	113.37	109.73	102.2	97.914	105.83	105.41	101.96	100.6	108.32	99.456	96.529	102.74	105.92	108.55	100.81	113.58	104.2	106.49	101.2	105.78	112.94	104.81	102.79	103.76	104.44	110.68	107.59	102.56	111.09	97.425
102.61	101.89	97.272	102.76	97.761	108.41	105.18	109.99	104.08	104.2	105.19	111.79	102.46	111.04	113.6	107.61	107.69	104.61	102.67	105.36	100.64	114.06	101.82	107.68	110.11	99.001	109.71	100.55	110.8	104.83	112.33	106.18	102.62	108.25	107.23	105.47	103.7	100.68	102.11	110.76	105.27	105.65	96.242	115.31	112.99	104.83	105.94	104.16	111.14	108.06
92.054	99.924	95.863	97.469	90.909	98.072	100.77	99.657	105.7	103.12	99.425	102.04	116.6	101.96	97.46	98.736	92.424	92.787	92.624	96.744	103.6	101.02	105.55	101.89	99.072	95.26	91.143	96.163	110.08	108.03	104.72	100.83	100.53	103.55	99.705	96.924	102.9	101.39	94.495	96.897	99.681	98.875	101.25	98.98	104.53	99.352	91.521	101.47	102.5	97.752
100.12	105.58	104.59	112.11	118.08	109.48	100.98	110.42	102.47	103.47	105.57	117.63	109.8	105.64	109.28	103.09	104.61	107.57	114.01	109.29	104.67	108.71	98.126	105.9	109.43	109.02	107.55	111.49	104.82	100.69	104.72	104.65	105.84	107.86	110.69	99.264	104.79	104.06	102.92	103.82	109.58	108.31	106.35	111.9	103.68	116.99	110.56	111.21	104.99	106.91
108.15	102.13	98.734	113.12	101.16	123.16	114.27	109.83	110.23	110.15	103.81	111.74	101.78	100.16	111.34	112.34	109.81	111.17	106.95	109.52	106.28	102.46	103.09	112.73	108.46	110.21	103.17	108.74	103.43	117.24	107.12	100.73	111.21	101.8	106.85	100.25	108.92	105.17	98.245	107.32	103.77	102.74	110.82	102.61	105.49	105.73	102	104.93	100.44	113.91
107.68	102.28	104.66	103.62	108.66	105.8	106.22	102.47	106.48	109.54	100.51	102.35	99.794	107.91	101.47	106.32	105.75	109.88	105.52	105.27	107.83	107.44	111.11	99.053	101.58	113.73	108.08	114.67	106.96	115.05	111.84	100.91	104.92	104.82	96.719	106.42	103.97	112.33	111.6	104.35	102.22	102.24	108.74	101.78	110.08	112.02	102.86	111.38	99.982	104.05
104.86	118.11	100.48	108.83	100.8	107.93	101.79	111.14	106.95	99.544	114.58	105.5	108.24	109.77	105.41	106.71	103.19	107.55	101.64	100.61	108.87	105.78	94.59	106.02	108.34	102.17	106.74	116.73	99.07	103.85	105.41	106.04	106.06	114.62	109.98	102.67	103.64	110.32	107.55	103.93	104.03	95.021	105.06	102.17	96.547	102.17	106.84	106.47	108.14	106.95
93.648	101.15	97.388	94.257	103.11	102.44	89.843	97.584	102.99	99.45	111.19	107.75	94.394	92.626	96.554	101.84	101.59	109.72	96.45	96.615	93.676	97.495	96.071	102.26	108.61	94.886	98.222	95.471	95.959	96.361	109.06	97.289	94.721	103.04	100.13	100.93	100.94	94.666	95.759	109.98	106.68	104.41	96.695	111.62	99.69	97.612	104.54	97.464	96.949	104.74
108.72	109.08	110.62	107.09	107.46	101.53	105.46	110.92	106.45	97.277	110.86	106.34	99.769	109.21	102.74	109.42	96.598	103.11	113.23	99.008	114.79	115.74	103.25	105.98	99.461	105.58	108.4	110.08	108.31	104.44	104.28	112.28	105.23	109.06	104.06	107.3	105.58	105.27	94.067	104.83	114.14	100.43	109.44	110.18	100.23	111.45	103.18	105.86	103.44	106.08
109.62	102.9	98.576	109.33	98.491	101.28	100.8	108.5	103.22	113.13	100.33	108.46	102.96	107.55	108.52	104.51	100.01	98.426	97.56	107.35	106.5	96.481	101.2	102.9	101.28	102.29	103.9	105.43	98.417	106.37	108.97	105.86	101.49	102.93	97.691	103.86	106.19	108.41	103.04	104.16	102.94	101.72	105.99	111.37	116.75	103.94	101.04	104.91	97.674	109.47
107.92	109.7	104.1	119.58	121.79	113.05	107.72	113.3	107.39	116.97	111.23	115.69	111.92	111.36	118.23	115.11	111.7	113.62	106.67	110.36	116.9	104.22	119.95	110.01	107.39	106.04	118.57	115.21	114.92	106.79	117.14	101.37	116.86	108.22	114.63	115.81	115.29	107.8	112.72	100.81	111.46	107.79	100.84	109.97	106.18	99.309	114.25	106.55	114.13	109.8
115.4	106.88	108.94	109.89	114.44	111.24	110.91	108.4	103.74	106.45	106.77	116.94	113.42	109.48	109.01	107.53	111.43	109.39	110.34	109.73	105.96	110.52	105.25	113.58	111.74	107.86	113.25	106.1	115.5	121.03	115.79	116.06	114.72	114.25	109.82	107	110.63	121.91	115.46	118.49	117.59	106.85	108.59	114.63	103.31	107.16	112.85	112.13	110.41	101.84
107.23	111.44	105.34	112.35	110.21	104.17	106.74	103.35	106.29	103.4	99.505	103.24	115.56	104.32	104.35	111.96	107.13	104.44	98.211	105.73	105.49	107.62	101.4	102.43	113.62	109.01	108.05	103.84	103.53	109.22	106.55	110.08	101.78	106.52	101.84	104.29	103.58	98.89	106.19	109.96	111.4	108.09	115.97	99.396	106.26	110.37	106.9	119.71	115.23	110.84
97.734	97.747	104.21	106.34	112.99	96.757	107.57	101	105.56	98.489	105.17	104.87	97.908	101.34	94.62	99.436	99.407	103.94	95.371	98.488	95.52	106.51	109.7	104.06	102.34	94.558	94.269	107.48	101.89	101.58	97.888	91.196	100.59	108.17	92.734	100.66	89.68	101.07	99.396	109.95	95.063	102.77	100.69	103.05	97.61	89.412	92.715	108.89	104.98	103.8
114.24	106.52	122.69	116.19	125.36	121.63	114.48	126.75	114.05	117.35	124.31	111.4	122.01	118.4	109.88	120.6	114.77	115.49	110.73	112.63	111.2	117.79	121.69	115.48	109.22	118.9	116.91	121.78	119.78	125.24	117.16	114.07	121.09	115.46	115.96	117.49	114.58	124	117.06	121.46	118.94	123.13	126.78	125.47	118.83	118.96	104.89	117.27	110.4	122.38
114.25	101.55	108.58	110.61	118.59	110.77	109.92	96.362	110.07	104.46	104.57	109.91	109.93	114.48	108.15	109.71	107.92	108.32	109.75	111.56	110.42	110.8	115.86	113.65	108.39	107.71	108.41	113.39	114.2	104.97	118.93	109.18	116.49	104.85	103.27	116.66	108.76	109.12	112.35	103.93	106.46	98.895	96.775	101.94	112.18	107.04	113.69	115.16	112.5	107.69
104	115.84	113.8	109.7	111.01	114.44	100.49	101.47	110.29	105.56	103.12	105.26	103.59	106.43	107.6	107.57	107.51	111.37	94.977	111.21	98.141	108.42	102.15	104.34	109.96	119.73	99.83	101.66	107.3	105.01	106.29	98.64	110.45	105.81	100.38	110.44	103.69	107.99	102.89	103.31	101.38	105.25	109.37	106.89	108	100.49	98.353	98.549	98.542	108.76
102.98	106.06	116.57	112.5	104.27	114.57	109.13	113.63	116	112.94	114.18	111.86	113.92	119.85	115.18	113.54	110.47	110.62	107.92	113.7	110.05	107.33	121.88	108.42	105.97	109.76	106.13	123.22	110.36	110.35	117.72	116.48	107.38	121.78	116.21	114.27	116.2	113.2	107.49	113.25	113.89	119.52	105.73	105.42	101.47	109.93	113.01	114.5	103.4	111.01
111.85	122.9	117.98	116.1	120.73	118.22	126.92	123.23	121.76	120.59	121.9	113.48	113.78	126.3	119.84	120.26	119.82	114.48	115.02	118.96	110.32	118.57	114.41	112.29	120.53	123.5	119.63	119.32	118.67	110.91	120.56	111.4	117.49	124.3	117.73	123.49	117.19	116.58	107.94	113.54	113.46	124.01	125.42	121.06	116.29	115.31	122.22	119.51	115.63	120.22
105.52	105.41	102.46	105.58	103.32	104.14	114.77	101.21	101.15	100.88	108.88	102.73	113.09	101.21	104.97	100.04	109.83	107.72	107.83	97.808	109.86	95.863	113.87	99.762	104.51	101.19	106.29	111.24	100.41	106.96	104	103.46	107.46	99.699	102.01	105.51	104.39	111.94	105.59	108.52	106.84	111.15	112.41	108.61	103.08	102.83	107.79	102.52	105.05	108.58
111.81	113.81	110.52	103.52	100.99	106.92	102.75	103.84	104.49	94.927	107.51	108.88	110.38	105.06	107.79	111.22	108	104.81	100.82	98.93	107.73	104.99	103.62	109.25	104.68	104.06	103.53	105.23	107.28	101.59	108.06	104.38	114.45	109.49	106.35	100.85	116.69	108.98	104.99	104.37	110.69	110.5	103.4	104.38	111.09	106.49	119.36	109.49	113.98	107.87
108.94	101.4	104.7	108.02	105.51	107.57	97.606	111.53	105.38	99.782	105.77	103.08	103.78	107.03	118.64	101.94	107.01	112.59	108.33	98.802	101.05	108.37	104.73	104.54	100.75	104.36	98.353	102.9	102.43	118.84	107.44	104.66	109.66	112.89	113.78	111.24	108.64	114.5	100.94	111.84	100.49	102.66	112.17	110.21	109.66	112.15	104.47	107.44	113.12	103.89
104.94	117.72	109.71	107.03	123.42	118.56	110.72	108.72	112.5	107.61	113.98	109.11	108.16	114.2	99.034	116.34	111.68	125.13	115.56	113.43	117.34	111.69	107.88	114.43	119.07	111.72	111.57	112.12	106.34	105.69	112.98	108.02	113.2	111.43	108.06	107.91	117.66	104.6	109.29	104.12	104.48	103.9	120.85	108.44	113.12	114.84	109.73	116.27	103.61	116.47
113.78	115.21	98.075	104.24	105.33	113.28	105.4	112.53	103.39	104.77	108.41	113.4	109.98	105.63	91.495	111.75	109.41	105.19	105.74	99.296	105.45	106.23	104.15	98.889	104.15	107.21	103.55	107	113.24	100.73	105.31	99.722	105.54	107.03	112.65	102.76	109.15	107.59	108.17	106.47	107.81	108.06	106.28	102.93	106.73	97.581	105.38	107.73	98.561	107.43
96.147	94.603	114.52	109.89	104.9	114.62	105.75	103.22	98.545	107.92	102.41	113.19	105.74	109.12	110.7	112.16	100.87	101.04	106.34	105.64	104.22	89.247	105	106.6	100.96	98.486	102.32	111.41	103.56	111.78	109.46	102.42	120.45	102.85	104.23	111.7	105.96	99.068	107.04	97.929	110.18	101.5	100.17	109.89	99.327	106.46	105.99	102.78	104.85	107.07
105.94	98.659	110.08	107.48	105.07	107.91	102.13	105.78	109.74	112.02	93.076	112.08	109.29	105.02	113.41	107.6	102.4	110.48	110.15	96.287	112.29	116.72	111.49	108.04	103	110.32	114.88	105.67	109.69	108.32	105.89	100.7	106.44	107.73	104.01	102.76	105.66	102.87	108.88	106.95	109	111.24	110.58	104.93	100.07	107.04	101.53	99.257	96.054	101.27
110.7	105.82	107.78	104.76	108.45	105.67	104.29	107.67	115.37	105.85	111.4	109.91	115.79	106.93	109.09	108.04	101.75	111.29	107.86	100.88	108.91	102.6	102.4	109.99	104.24	106.89	106.06	104.64	104.23	101.19	104.64	102.68	106.07	110.5	104.47	101.67	92.798	105.22	97.593	110.34	108.82	108.43	98.3	100.94	113.71	106.68	102.97	110.9	102.44	104.88
109.75	106.68	109.21	103.46	102.48	105.12	105.59	99.554	100.62	106.09	104.95	111.59	106.96	104.25	105.28	102.04	112.34	96.062	107.44	103.83	103.33	110.59	110.08	106.28	107.33	114.5	108.76	105.05	104.11	105.26	108.26	114.87	98.634	108.83	106.7	108.77	109.92	115.73	107.97	107.17	111.46	97.712	107.29	100.2	113.49	111.22	107.74	106.22	104.43	104.7
105.58	116.52	115.01	108.47	114.6	114.27	113.31	109.65	99.546	115.46	108.79	116.01	103.87	114.87	116.36	106.57	108.7	115.78	115.91	107.8	117.39	111.37	116.18	118.76	116.62	109.82	109.32	109.7	106.14	116.58	106.77	106.34	113.3	111.56	109.31	107.85	118.37	117.27	116.66	108.41	118.49	113.36	108.89	112.96	113.52	118.64	112.02	112.65	110.78	114.8
103.01	103.41	94.869	103.83	103.11	109.66	98.489	94.947	98.195	97.587	102.27	107.75	103.14	102.44	108.91	102.07	102.67	101.34	100.62	100.32	90.78	98.053	95.052	92.175	106.35	94.967	96.939	99.79	101.05	92.029	99.517	104.05	98.544	101.01	95.001	99.484	100.53	94.803	105.25	103.46	96.915	93.423	89.036	98.365	90.285	96.946	97.055	100.3	97.438	96.541
116.54	122.95	118.53	110.97	108.64	110.32	117.66	115.84	114.74	112	121.16	116.08	120.45	124.45	124.96	115.64	117.85	110.9	124.16	117.55	114.4	111.89	109.51	112.09	112.85	115.43	112.24	109.05	109.64	114.37	125.94	112.06	117	104.35	118.7	114.23	112.41	121.64	116.53	119.64	106.07	121.22	103.99	107.9	123.75	114.73	118.13	123.63	120.28	119.97
117.54	105.61	112.36	121.85	116.47	104.96	109.19	108.7	120.51	118.48	115.98	112.67	120.13	104.75	115.83	105.45	109.3	107.67	111.21	106.34	118.23	118.6	114.71	116.31	109.75	112.59	121.71	108.13	112.5	114.13	116.23	111.69	106.93	104.02	100.66	104.31	112.71	107.83	112.38	114.75	108.81	113.77	119.85	102.15	105.27	116.04	110.02	111.48	113.25	102.11
102.3	110.27	99.193	108.46	107.21	105.21	100.44	104.57	105.65	113.55	109.17	99.576	103.58	111.52	100.11	94.433	94.047	116.77	103.63	107.43	108.67	109.02	104.41	101.1	101.09	106.49	101.03	112.88	104.8	101.17	106.52	106.98	111.4	104.62	97.96	108.3	112.73	107.1	107.4	113.11	100.35	110.4	107.89	110.92	103.7	105.45	103.83	116.25	103.43	105.31
105.48	113.62	111.57	99.665	117.18	104.37	110.76	107.88	110.98	114.99	112.93	108.34	107.24	105.93	108.6	107.38	109.19	112.57	113.81	107.4	109.27	99.057	103.83	104.01	121.44	111.26	107.99	109.26	110.55	113.93	106.2	101.03	103.25	121.17	108.54	114.62	107.19	106.61	105.24	120.48	109.33	113.97	105.51	111.41	110.31	111.44	112.61	109.88	115.87	115.04
113.18	111.69	108.34	109.25	108.43	116.97	107.07	107.06	108.06	115.69	106.97	118.8	115.75	108.79	110.32	117.64	102.91	120.61	106.52	109.41	110.02	111.61	120.01	104.6	107.91	109.39	108.69	111.88	105.83	117.72	111.44	114.08	117.91	113.6	109.93	114.93	114.25	118.46	110.78	104.25	106.93	112.03	107.57	105.98	115.6	115.21	100.04	108.18	107.02	119.11
101.91	93.989	96.411	103.13	100.9	100.29	104.23	96.666	108.97	102.69	110.05	109.23	97.648	104.17	108.15	102.45	99.782	109.72	106.47	107.65	104.79	101.84	100.6	108.03	107.5	105.02	109.86	110.5	101.17	107.98	98.025	101.38	104.89	96.306	94.914	110.68	112.96	102.55	109.15	106.11	102.39	101.17	107.92	115.48	109.35	107.54	115.07	107.82	107.83	104.42
115.52	104.55	103.71	110.85	102.85	107.55	103.01	106.87	111.37	107.86	111.34	108.39	109.07	105.08	96.399	107.65	98.909	113.2	104.31	109.78	111.97	112.7	101.43	106.31	102.78	108.11	110.45	108.21	104.07	109.89	105.75	98.852	101.88	109.54	115.76	106.06	103.02	102.29	111.08	104.54	115.83	116.63	105.77	107.7	101.45	107.59	106.55	98.086	104.47	112.28
114.92	106.14	100.35	99.326	97.625	103.23	103.47	114.4	101.54	111.15	107.08	105.49	92.611	112.96	99.253	102.45	108.63	93.787	106.02	102.58	115.03	104.32	104.99	106.8	104.4	103.65	109.68	107.63	106.54	109.24	108.73	114.45	102.77	111.24	108.09	104.16	106.29	96.759	109.81	99.614	102.99	105.12	100.59	102.31	99.554	106.49	93.478	94.478	111.97	98.935
111.77	111.25	101.18	115.32	118.34	106.29	95.139	108.44	106.68	111.44	115.19	98.853	109.85	117.25	103.54	112.89	111.99	115.58	109.25	106.63	107.88	107.08	107.72	105.13	104.46	103.76	110.22	103.34	96.849	108.73	112.9	108.57	108.31	112.79	107.17	102.71	105	106.22	107.36	113.63	108.11	106.8	110.55	112.77	103.72	113.82	104.65	103.73	119.68	107.19
107.14	111.5	123.12	106.91	117.3	112.09	111.76	121.86	115.64	118.28	116.73	117.42	108.07	117.07	114.51	108.38	113.18	110.51	107.65	114.85	112.98	110.77	117.06	115.06	118.21	106.66	107.3	114.44	116.38	118.6	115.33	113.42	114.03	105.64	114.17	103.94	103.91	123.16	108.64	111.38	114.36	115.86	114.01	115.87	113.47	110.05	110.54	112.54	117.51	121.57
105.5	99.046	100.35	101.59	96.397	97.242	95.453	104.17	97.224	105.23	107.34	106.12	96.732	105.53	96.379	101.29	107.37	112.09	105.53	108.54	110.15	115.18	104.7	106.31	110.71	106.3	103.5	106.86	106.69	109.55	93.433	105.48	108.5	96.304	111.59	104.08	109.49	102.92	102.43	118.71	98.808	107.6	93.779	108.6	99.64	114.28	105.81	102.72	110.88	99.605
116.97	107.96	107.83	110.85	110.38	112.29	100.6	112.1	114.86	111.35	110.5	104.61	112.83	112.96	104.83	125.34	114.86	109.82	115.79	115.52	107.89	112.61	117.52	111.98	112.28	120.94	106.76	108.47	112.67	108.62	114.08	117.05	101.64	105.95	104.76	115.66	108.97	108.01	114.99	115.17	109.39	105.65	109.24	109.45	111.44	110.25	114.89	112.26	119.44	112.76
127.18	114.63	118.03	114.42	114.56	124.6	119.7	120.26	115.35	107.9	117.63	118.76	116.41	107.15	119.52	112.07	114.39	112.45	111.8	113.36	118.55	120.23	120.62	123.24	119.39	119.82	120.31	121	122.62	124.56	118.53	115.63	117.18	109.28	115.21	120.81	120.81	115.91	114.01	110.62	121.59	111.74	116.8	108.89	111.96	117.38	111.4	123.86	116.93	115.91
102.32	110.68	106.07	105.23	111.24	106.14	110.41	110.43	109.93	102.36	110.15	95.068	104.65	115.12	94.349	98.814	111.74	110.67	106.89	101.71	106.65	102.36	110.52	106.16	103.28	104.96	102.63	101.09	109.09	105.19	100.32	95.152	108.57	98.33	114.2	103.79	104.53	98.079	102.03	106.37	107.91	120.31	117.1	104.85	111.15	98.861	108.59	94.71	99.101	99.855
103.83	108.77	99.578	107.69	109.05	105.48	108.3	102.25	107.97	110.69	113.26	112.79	113.03	111.39	109.37	115.37	110.71	109.25	106.79	118.22	116.87	113.57	116.5	109.81	108.44	113.71	112.61	115.07	114.51	112.57	111.49	115.32	110.09	113.28	110.31	110.61	106.31	108.67	103.55	108.92	107.13	106.05	110	114.31	118.08	114.7	107.76	112.36	108.72	111.17
107.68	96.654	109.12	111.32	98.016	107.02	95.194	104.82	95.29	104.99	108.05	107.42	96.931	102.44	101.81	106.13	100.17	104.58	97.057	118.67	109.53	114.67	111.37	103.35	109	106.21	99.797	98.809	103.81	104.53	105.09	104.81	99.047	107.08	104.34	103.88	90.941	100.15	108.7	101.33	104.31	111.59	113.37	110.67	110.32	101.21	107.89	99.291	107.22	108.43
113.44	113.08	100.63	106.72	116.21	106.73	105.88	109.62	108.77	112.02	113.15	114.99	113.3	111.79	113.36	112	114.36	106.92	107.26	113.49	115.95	109.7	108.38	102.13	106.67	104.82	111.26	114.46	106.14	120.06	114.82	104.68	106.27	117.58	109.98	111.36	114.82	108.88	109.03	104.31	112.61	110.84	119.74	109.36	114.07	109.13	114.71	107.81	117.46	101.11
104.69	106.31	104.75	109.1	112.61	108.14	110.35	109.7	99.536	113.39	104.13	102.98	102.94	105.03	98.549	116.61	99.698	114.25	110.27	110.76	103.99	114.27	105.84	109.24	109.81	102.02	107.37	100.46	111.41	105.55	107.06	105.64	111.3	107.91	107.88	111.69	99.647	106.91	110.46	112.75	117.04	109.41	110.9	102.55	102.44	105.36	106.99	113.44	112.72	112.07
93.953	97.68	107.34	98.63	113.8	101.29	98.221	96.62	104.95	103.29	110.54	111.02	101.98	109.6	105.7	98.857	100.62	111.19	98.641	107.51	92.857	97.561	96.794	110.82	110.04	110.49	103.5	113.67	113.4	105.53	105.02	101.1	110.63	104.58	102.32	101.19	115.34	101.88	106.35	100.94	111.68	111.18	109.45	107.63	103.91	109.33	109.41	102.87	99.084	104.34
110.49	105.28	104.68	100.61	109.66	100.85	100.51	107.94	115.2	105.16	101.8	110.29	102.75	117.45	112.46	104.61	109.28	108.64	111.26	110.92	104.25	107.39	100.3	107.16	106.04	105.89	106.79	113.93	105.1	98.775	107.32	97.95	109.11	102.46	108.56	98.368	106.56	109.48	107.93	112.38	108.16	105.27	105.93	110.28	105.45	112.35	101.53	102.33	107.66	108.72
102.69	106.64	106.27	111.31	102.54	116.03	100.93	106.76	104.56	106.26	103.08	104.79	103.96	111.05	106.94	110.22	99.102	104.83	111.29	107.62	106.16	110.91	111.2	112.66	102.78	110.87	96.065	105.81	105.24	107.7	106.49	105.01	102.81	103.03	108.06	104.76	95.52	104.1	105.79	103.89	104.82	111.39	104.73	110.28	106.5	105.15	110.99	113.63	105.89	101.88
105.72	111.6	109.56	108.49	107.23	106.19	113.27	106.58	106.06	109.74	107.71	108.67	103.7	104.5	105.66	108.32	113.49	100.79	100.6	111.49	106.95	108.08	105.58	102.72	103.53	109.98	111.42	101.34	103.77	107.76	114.94	102.62	103.6	104.91	103	106.48	104.75	103.21	103.23	114.44	110.41	106.13	102.37	99.946	100.91	98.32	103.74	111.37	100.64	103.81
116.07	112.6	115.87	114.02	109.74	109.28	109.3	118.42	114.21	112.51	111.23	118.73	122.12	108.57	119.55	112.11	105.56	108.4	118.96	115.49	109.56	102.14	111.72	106.96	115.52	110.84	114.2	114.67	109.52	118.73	114.17	115.95	108.01	107	108.89	112.72	107.72	116.57	112.35	121.9	108.26	114.81	113.24	115.99	104.66	119.39	112.59	112.46	112.63	113.17
119.74	106.43	105.64	109.26	103.85	112.73	110.45	117.12	108.25	111.39	106.32	106.56	115.09	114.64	108.04	108.87	106.91	110.31	112.22	112.17	111.5	106.73	112.44	112.93	111.9	115.03	114.13	113.86	123.23	118.76	103.85	112.01	112.7	110.98	113.78	111.58	115.56	106.77	102.97	110.3	109.98	105.56	106.64	109.99	115.82	103.63	110.39	111.51	115.19	110.17
102.53	104.17	101.26	96.716	109.44	98.75	114.96	98.697	109.38	107.52	104.1	104.71	103.59	104.57	111.09	119.38	105.47	118.22	109.51	99.26	110.45	105.03	116.15	103.75	104.1	106.72	102.22	101.63	101.1	109.99	113.39	100.38	119.99	100.43	107.72	105.22	103.59	104.15	112.65	100.19	105.8	99.395	104.22	110.34	107.32	100.63	100.51	115.46	109.37	105.62
105.59	114.85	104.54	98.65	106.35	105.4	100.16	113.19	102.51	123.15	111.05	97.444	105.78	102.88	118.44	110.15	113.28	103.19	112.77	108.45	97.554	102.28	97.194	106.03	106.64	92.797	103.08	97.303	104.51	108.59	101.77	108.85	104.11	105.23	106.44	99.281	102.33	106.65	103.77	107.61	110.32	107.32	110.83	102.82	108.81	98.551	96.928	115.17	106.92	103.88
101.49	93.072	100.87	98.13	104.92	97.149	98.464	96.066	109.91	100.03	97.15	96.429	100.2	93.525	98.272	97.152	103.16	94.042	92.798	102.85	109.76	97.099	94.287	98.759	98.873	99.835	108.87	99.405	102.85	96.673	98.579	96.625	97.842	100.5	91.06	108.63	93.931	97.444	97.13	90.24	93.101	98.045	99.042	96.077	98.246	103.66	101.67	95.887	109.71	94.559
111.9	104.18	116.02	104.94	111.26	105.21	106.51	108.58	108.7	101.48	100.97	105.8	104.85	108.83	100.29	108.47	103.14	105.14	106.26	116.2	108.93	115.03	104.46	103.39	103.57	110.65	106.83	105.84	107.82	108.75	109.13	110.7	99.341	105.48	116.01	113.85	102.84	101.28	98.697	102.84	103.72	105.96	104.47	112.07	106.21	103.14	111.03	104.55	106.06	111.37
96.798	100.55	101.67	103.89	101.08	88.673	93.393	100.59	102.53	101.71	108.06	99.168	113.32	101.88	105.04	102.08	100.27	95.403	94.714	97.05	99.464	102.93	96.56	95.156	97.132	102.04	102.12	95.646	92.579	101.79	92.705	101.2	106.28	100.53	96.165	101.06	103.1	106.09	106.12	110.67	91.862	105.57	93.148	106.13	113.93	97.183	100.3	105.64	102.81	102.95
102.92	102.88	104.68	104.87	98.623	99.689	104.97	102.72	102.6	109.2	114.07	108.29	104.39	107.4	99.621	106.31	104.06	100.2	106.39	106.31	110.42	107.42	103.74	103.14	101.28	104.96	105.35	109.35	109.45	108.89	110.8	103.05	104.38	100.04	101.38	108.18	109.48	110.03	102.72	106.63	100.74	106.83	108.25	103.22	103.87	97.814	107.53	100.6	107.04	102.23
102.09	105.28	98.031	106.85	95.744	111.45	105.57	100.04	106.38	102.89	106.37	108.67	102.29	97.958	101.96	100.29	109.43	107.38	100.15	104.15	104.66	95.693	106.47	98.897	105.48	103.98	98.999	101.86	105.21	108.87	103.14	102.33	111.68	103.15	102.61	106.63	112.97	96.614	109.74	112.36	107.85	109.96	107.8	107.12	114.51	104.84	95.737	111.6	111.31	98.637
109.02	109.23	106.75	109.91	110.96	108.56	113.51	117.59	107.44	108.68	109.06	114.39	115.12	108.34	123.34	112.01	114.71	110.21	118.15	110.07	112.56	108.71	110.15	106.75	116.43	117.65	113.84	115.76	117.27	113.13	112.7	109.58	112.78	106.19	103.16	108.78	108.48	110.3	103.52	126.55	104.75	113.94	111.59	111.13	111.06	121.44	107.89	110.78	113.14	111.62
103.8	105.1	103.31	107.22	106.33	101.56	103.38	103.78	109.6	109.69	102.07	106.43	98.506	99.956	113	99.173	102	102.49	96.884	104.65	107.23	105.28	106.21	103	95.716	102.97	101.29	101.7	107.03	92.498	106.66	112.35	102.72	117.01	98.218	104.96	99.604	109.08	107.44	110.82	111.54	97.243	103.2	106.32	110.46	101.09	107.72	101.79	102	107.1
100.65	111.45	108.65	111.02	112.47	107.61	103.05	110.74	104.69	109.75	99.824	108.37	108.89	110.43	109.38	106.77	101.99	107.28	108.6	105.78	102.55	100.4	111.2	96.848	111.54	108.92	109.69	108.84	117.38	107.11	105.76	110.18	106.24	109.27	101.18	109.99	106.29	109.98	107.95	109.5	109.48	105.26	111.89	109.87	103.92	106.49	108.59	104.29	107.8	104.11
92.683	103.35	97.178	101.34	98.723	100.11	102.8	101.58	108.15	95.242	99.306	93.072	107.94	100.95	93.546	111.11	99.513	92.073	108.43	104.7	98.771	95.591	102.3	102.64	94.156	104.54	93.344	93.03	88.903	96.332	93.801	95.025	95.192	99.587	106.74	96.272	99.317	104.37	99.222	95.808	98.141	96.848	106.63	100.52	105.05	97.517	95.731	96.793	101.89	106.92
112.15	107.72	112.94	113.46	103.95	111.72	111.44	108	113.01	119.06	115.93	105.46	108.55	107.26	109.12	108.72	106.52	108.67	110.88	107.51	107.28	110.98	115.83	109.27	108.26	111.37	113.9	115.97	110.44	120.62	115.1	99.758	117.57	107.3	113.29	106.35	123.17	113.29	105.66	110.77	106.32	113.47	114.36	104.96	104.46	100.54	107.34	110.1	106.71	106.43
109.11	101.36	103.76	107.96	112.38	100.29	112.91	101.13	105.98	114.29	101.76	101.07	105.51	104.85	103.35	94.928	106.87	118.16	104.33	108.95	118.32	109.24	112.22	101.13	106.95	111.25	109.82	105.59	116.5	101.87	108.51	112.91	94.343	105.03	108.65	103.48	113.32	108.35	108.24	108.67	113.15	110.27	120.74	104.45	111.02	106.41	108.27	112.7	115.42	108.02
104.86	93.096	108.35	100.25	101.05	106.59	99.012	114.2	115.23	104.24	105.62	117.13	104.79	106.23	107.2	106.43	98.316	99.73	108.35	108.51	107.8	109.35	96.645	109.44	98.082	99.165	107.23	100.6	105.34	106.21	102.83	109.23	104.76	104.68	100.81	109.77	100.5	113.46	101.78	106.74	102.92	113.37	105.83	105.65	101.75	108.47	109.91	109.69	107.07	114.24
102.42	101.07	108.38	99.504	107.28	102.83	107.31	96.523	113.05	104.39	106.26	104.82	106.39	99.072	101.68	112.13	97.768	104.63	100.44	110.81	111.53	97.091	107.9	107.45	104.33	95.519	110.72	102.53	111.8	110.51	104.97	100.96	105.92	107.53	105.39	107.99	103.86	103.41	104.81	111.94	98.184	107	103.41	107.07	109.27	112.22	108.42	111.64	103.69	109.6
95.456	102.18	89.444	95.875	99.3	85.05	100.6	95.835	99.661	101.07	101.51	100.48	103.23	102.45	95.228	95.932	100.8	103.27	90.947	95.731	100.91	99.419	97.138	97.354	101.06	104.64	88.089	99.06	95.382	97.661	101.65	107.62	105.94	98.985	99.674	102.29	110.69	100.26	94.648	99.681	99.699	92.308	102.77	86.966	96.084	100.04	98.962	104.71	101.4	103.9
96.633	108.51	98.566	115.32	110.08	97.632	109.23	108.24	102.69	107.96	108.56	101.55	108.75	100.45	105.66	98.385	110.94	104.88	101.79	100.21	105.93	102.35	102.53	109.83	100.73	93.72	104.81	111.02	99.096	97.539	111.42	108.08	102.4	102.98	109.2	100.02	104.15	100.58	113.82	107.92	109.99	103.39	106.8	110.79	97.509	99.801	103.9	99.216	107.87	101.37
126.58	115.07	113.03	115.94	113.17	119.52	120.31	112.87	121.53	109.15	116.97	124.99	116.67	126.94	118.8	118.99	111.7	120.23	108.82	122.92	117.02	116.79	108.79	112.52	111.04	118.86	104.75	122.38	115.17	115.35	113.05	117.53	122.92	125.91	121.23	116.54	115.4	119.96	118.23	117.05	114.61	118.35	124.25	115.42	115.79	120.43	116.96	114.15	113.67	122.94
107.16	107.19	108.61	104.6	112.68	107.34	115.51	109.23	111.57	109.8	105.33	117.96	105.92	111.08	106.11	113.2	105.49	109.68	100.52	110.56	106.2	113.55	111.81	116.72	113.89	104	111.31	100.1	103.55	109.93	108.57	115.14	113.62	103.29	107.08	110.96	112.64	107.85	106.06	104.57	111.35	113.38	115.83	101.78	106.94	113.82	103.23	114.98	109.95	106.69
102.75	110.9	109.13	105.69	97.127	114.45	109.37	115.44	108.93	111.55	115.21	106.83	103	108.14	113.58	102.31	94.222	106.25	108.26	112.14	102.04	115.05	111.68	103.95	114.48	104.33	106.02	116.41	106.05	110.56	112	113.34	109.11	110.92	99.233	96.464	97.571	113.1	100.61	105.61	106.26	107.67	111.93	109.9	112.95	113.46	106.97	112.4	96.414	105.1
112.65	101.25	110.81	116.19	112.47	100.78	121.42	109.03	103.8	109.42	100.94	105.54	104.6	105.87	105.82	104.51	103.22	115.2	106.91	107.1	101.25	108.66	105.55	99.155	105.07	106.89	101.75	107.99	103.7	103.16	116.85	103.35	86.98	99.839	98.512	98.824	101.33	102.37	103.82	99.542	103.31	110.81	108.39	103.85	112.68	105.8	110.54	99.402	101.79	112.75
100.91	94.291	120.03	101.8	106.68	117.99	99.251	103.16	100.76	98.322	99.049	106.86	103.82	111.43	116.58	99.873	103.18	105.97	105.06	101.38	107.61	108.13	94.83	104.33	106.73	107.76	107.26	103.88	103.06	109.52	104.31	102.5	104.54	109.18	100.88	105.19	101.45	111.45	103.9	98.518	105.21	108.39	95.36	103.06	112.04	105.74	92.933	105.77	105.73	98.239
117.15	121.19	113.23	116.49	111.12	122.8	121.45	119.69	119.52	125.89	119.64	124.33	114.17	113.39	113.71	118.67	109.31	114.07	113.94	113.91	115.63	119.12	121.76	113.38	123	112.17	115.31	113.19	110.92	117.55	121.67	126.62	114.76	119.97	119.71	113.17	118.09	112.68	116.32	119.22	124.4	111.5	116.7	117.72	122.22	120.02	111.55	107.02	117.53	106.98
100.7	110.19	93.92	104.98	103.56	98.798	98.316	107.7	96.582	116.77	112.3	112.2	107.84	104.11	104.39	107.03	114.57	104	110.67	109.04	100.71	102.04	107.21	103.18	99.346	108.51	106.68	112.26	111.93	108.88	107.77	99.8	103.1	99.223	101.9	101.78	99.07	103.81	102.62	107.15	101.48	105.23	112.68	104.06	106.82	103.96	115.57	106.9	99.101	109.65
115.97	108.39	107.1	106.77	110.04	112.57	110.8	107.47	103.27	108.95	117.71	104.57	115.26	108.28	117.33	121.44	112.26	108.75	118.65	105.07	108.15	105.03	114.27	113.48	118.8	108.9	121.37	109.7	121.76	107.09	113.23	111.78	115.52	106.87	110.06	113.7	113.9	115.08	108.81	113.56	114.31	113.1	110.32	110.9	115.74	112.93	106.24	103.64	113.84	113.36
102.68	110.35	104.72	101.82	104.18	108.51	108.89	100.27	112.05	103.84	107.27	98.381	103.34	99.89	110.06	107.58	109.72	96.401	96.288	109.34	103.48	104.89	105.3	110.85	101.8	106.85	101.42	105.86	115.26	104.87	105.08	115.19	104.47	111.62	108.1	108.69	106.01	104.21	104.52	103.8	100.28	111.8	107.28	102.19	96.097	102.44	99.324	102.51	105.54	113.82
108.19	106.38	102.65	106.76	98.789	105.6	109.58	122.92	103.32	103.3	111.23	106.72	112.82	110.39	111.94	112.49	102.59	112.18	114.63	114.43	108.09	105.99	98.241	106.37	101.5	113.9	107.46	113.02	106.61	105.75	107.39	97.465	110.74	113.57	104.46	104.49	101.35	101.26	98.776	99.97	108.1	108.97	110.47	106.29	104.91	102.61	106.38	113.07	103.36	112.45
111.16	106.89	114.83	110.22	105.9	103.4	109.67	108.9	112.77	103.68	106.59	111.8	99.664	105.24	105.63	106.75	102.23	102.43	100.78	117.62	107.85	106.8	102.06	102.58	93.701	106.22	104.7	103.06	108.21	94.087	100.73	94.452	98.123	101.23	102.82	96.778	110.39	99.791	105.85	101.7	102.79	118.32	111.54	116.37	108.54	100.82	105.43	106.2	96.408	110.39
96.889	100.51	107.77	112.71	105.34	103.81	114.22	102.97	105.46	118.67	104.75	105.24	106.12	109.79	113.79	102.75	115.41	114.17	105.81	110.29	102.74	101.49	113.61	104.41	97.177	101.39	104.98	102.51	102.68	114.5	104.69	106.18	105.46	103.43	111.19	114.06	102.72	105.31	103.32	103.72	109.99	104.79	106.77	108.51	100.19	109.01	108.98	107.78	105.51	104.55
115.34	111.78	102.94	106.81	109.29	116.31	107.55	101.8	115.14	117.73	106.84	108.81	97.539	108.93	110.15	114.18	104.81	104.33	113.82	119.42	105.26	107.15	113.63	107.66	119.64	99.78	117.9	108.11	111.27	112.95	115.81	108.06	108.68	103.5	107.35	101.91	117.9	114.92	111.91	110.37	115.58	119.64	108	110.78	116.66	107.6	115.51	109.03	110.12	112.16
110.41	103.09	113.49	100.99	101.64	98.861	112.03	100.59	101.96	112.57	103.18	114.62	114.14	113.76	92.384	106.02	113.77	99.211	109.55	105.52	108.73	107.04	106.5	109.57	109.86	103.94	109.5	105.26	107.51	107.21	107.41	103.31	101.03	110.01	114.43	113.02	100.5	105.64	108.07	107.63	110.57	104.66	110.67	95.678	109.48	102.13	109.29	114.55	102.96	103.39
112.16	118.85	116.49	113.16	109.04	114.05	110.8	112.09	108.38	105.18	115.44	106.41	108.05	107.31	118.4	105.75	106.56	115.36	106.86	114.09	116.61	114.83	108.72	117.33	102.97	110.77	106.38	116.54	107.8	104.78	106.56	107.17	109.59	112.75	114.98	110.3	107.03	114.33	114.17	112.34	104.1	122.3	106.77	104.72	106.06	110.87	104.94	108.34	115.8	108.87
101.3	105.16	107.74	110.97	110.32	102.17	100.9	109.82	104.92	101.95	106.3	101.93	102.35	101.98	103.75	101.76	110.38	109.88	108.35	96.597	105.93	106.36	99.129	112.74	109.66	106.22	113.59	113.87	104.04	101.05	106.31	104.97	110.83	103.29	94.543	99.396	105.44	99.875	96.72	104.74	109.01	107.43	107.23	102.25	100.48	111.15	103.07	104.74	93.577	101.93
110.81	112.2	110.24	115.8	109.01	119.72	107.18	107.57	115.98	120.23	115.18	110.53	114.31	114.39	107.82	108.81	115.21	111.42	110.53	112.17	105.5	116.71	109.31	111.61	111.56	114.24	106.79	114.47	107.87	110.75	112.93	107.42	103.99	103.12	103.65	112.01	113.38	113.82	111.13	110.51	116.02	109.77	113.04	114.98	110.19	114.17	111.62	111	110.84	108.72
107.74	116.15	116.16	117.25	110.23	111.86	111.13	118	107.1	113.48	108.93	107.02	105.44	119.56	109.2	119.1	112.71	115.89	112.02	109.48	103.31	108.43	113.05	108.19	120.49	112.81	109.22	99.787	106.15	113.41	112.17	110.16	111.79	114	122.44	110.53	110.07	113.75	112.12	118.77	114.86	115.94	118.35	120.66	109.54	112.27	115.67	119.55	107.66	98.799
105	99.826	97.103	104.53	111.19	101.99	104.16	107.37	110.26	112.67	105.35	102.22	96.532	105.89	106.57	104.35	102.12	104.37	100.05	107.82	105.75	107.5	108.58	106.9	105.74	114.68	105.74	103.5	105.84	95.856	103.5	103.82	106.77	121.72	104.81	100.38	102.11	102.31	102.76	107.55	104.06	112.28	115.48	108.25	113.15	106.99	108.52	101.17	108.73	103.23
107.94	113.58	115.12	124.67	116.26	111.8	113.91	121.62	119.06	114.59	116.56	106.9	112.26	114.97	106.29	118.5	119.27	118.31	113.74	117.85	113.35	116.16	108.09	108.31	106.65	121.56	109.06	121.47	128.16	117.5	109.32	121.74	125.76	113.52	120.11	112.24	113.11	119.84	120.7	111.53	112.95	117.35	112.74	111.62	112.85	113.47	109.03	118.97	109.13	116.5
97.996	103.14	118.92	114.92	111.55	113.27	109.71	116.58	120.6	108.99	111.48	111.38	111.54	116.7	108.19	108.15	108.88	99.315	113.55	111.32	105.77	112.61	102.76	106.65	115.27	118.92	105.61	106.48	122.49	109.77	103.9	104.56	118.51	112.21	100.91	107.13	104.29	113.08	106.32	113.94	107.63	102.44	114.45	113.3	112.66	109.37	109.41	108.95	102.81	116.46
108.32	115.75	114.88	117.69	112.6	106.33	115.28	110.28	110.19	117.05	123.58	109.05	115.56	102.96	103.51	109.08	110.07	115.1	107.79	109.14	106.7	109.41	115.04	105.49	100.99	109.05	111.47	105.54	114.96	111.06	111.97	106.64	110.09	112.26	120.07	103.92	118.14	109	118.47	115.45	117.07	115.06	107.38	116.14	111.58	103.63	113.97	114.31	109	109.51
118.93	108.82	112.24	111.3	112.64	113.38	116.22	109.42	108.85	112.49	111.56	106.58	112.14	107.62	108.59	125.91	111.77	105.54	111.55	113.29	107.09	98.72	111.03	119.56	109.24	109.64	120.89	115.47	114.43	113.57	123.76	114.71	107.12	108.55	111.39	117.82	117.38	123.59	116.32	116.32	116.3	107.89	113.54	111.99	118.22	111.19	105.16	106.82	102.2	113.71
113.11	101.28	105.19	111.6	101.45	106.21	102.12	108.24	96.621	115.49	103.53	106.71	106.66	112.05	107.64	108.73	107.01	116.55	110.74	105.4	97	116.85	104.76	99.661	114.81	100.7	102.42	100.5	98.069	116.05	106.89	113.86	108.38	107.53	104.3	104.71	105.95	114.13	101.61	110.54	114.87	111.31	108.88	110.3	104.76	114.02	107.1	107.38	113.03	108.66
103.08	100.55	108.21	97.888	102.87	112.18	118.28	104.46	102.21	105.5	104.41	104.89	108.73	105.4	108.65	106.74	105.48	108.44	100.93	117.71	108.59	101.43	109.32	98.78	100.89	106.11	96.857	105.23	111.71	101.18	107.06	116.89	108.52	103.13	104.65	110.68	102.98	96.096	114.58	102.02	107.03	107.47	101.06	112.43	105.98	100.08	108.1	102.71	113.97	99.84
100.9	97.156	100.11	102.09	96.265	99.058	92.96	102.69	107.98	97.279	100.63	92.546	97.152	103.38	103.67	105.88	97.045	102.61	98.273	102.08	101.24	97.115	93.651	105.24	96.999	99.546	91.024	94.446	108.59	103.07	103.59	112.58	94.478	97.583	92.255	100.48	95.753	99.099	101.37	95.138	100.16	97.564	107.09	95.744	104.53	110.53	100.95	95.173	103.98	97.451
101.57	94.173	103.28	96.159	101.91	99.572	103.82	95.89	105.2	96.462	98.058	93.876	104.48	95.247	99.084	104.1	105.71	111.1	99.164	109.31	99.997	95.707	94.937	101.98	96.095	96.372	97.762	101.75	109.42	96.57	95.097	103.66	102.22	94.164	102.89	101.59	93.719	99.821	92.302	93.823	93.997	100.29	97.388	107.63	97.522	94.425	100.97	99.293	103.55	106.42
116.06	118.47	107.96	120.52	115.39	107.27	109.27	107.58	103.46	103.11	110.93	109.71	116.39	117.14	109.06	109.76	116.03	118.52	107.5	105.39	115.79	121.94	121.37	110.31	108.1	113.54	109.74	119.77	115.57	112.71	110.37	117.39	117.3	110.33	96.323	111.75	115.37	113.21	122.42	120.95	122.58	111.88	108.68	124.02	110.78	104.94	118.38	111.97	107.39	118.79
108.8	113.43	115.52	109.13	117.06	118.99	110.59	120.89	123.77	122.43	116.41	109.16	111.85	111.9	117.96	107.73	122.2	106.94	108.09	111.78	113.12	115.01	116.49	111.05	114.71	105.83	107.41	112.66	104.47	110.26	115.73	107.21	116.81	108.13	100.24	106.09	106.42	111.38	119.57	112.82	109.97	107.23	113.05	103.95	109.5	110.91	115.96	107.88	113.41	108.05
110.57	114.86	125.76	124.59	120.24	113.38	113.74	117.46	111.77	117.57	115.98	120.38	122.01	122.95	117.26	119.2	114.46	116.57	120.14	115.47	118.82	117.28	102.08	115.05	122.27	125.58	124.91	114.52	125.06	117.47	118.13	118.31	111.49	111.8	117.54	117.24	117.54	115.98	118.75	114.52	114.57	121.28	118.4	116.84	115.8	111.54	109.69	115.15	129.32	117.4
106.79	101.41	106.49	98.698	102.25	96.407	109.64	101.63	99.953	95.53	107.41	101.9	101.97	96.847	105.47	98.4	105.76	104.72	104.07	102.61	102.31	98.561	103.47	103.32	101.37	101.71	103.29	104.15	96.82	101.7	98.548	106.2	86.688	93.48	101.37	106.31	91.304	98.194	96.007	91.245	100.43	101.42	90.313	101.62	98.387	100.51	106.3	112.46	98.943	93.869
99.062	101.87	94.05	90.877	102.06	103.3	99.229	100.54	100.99	102.85	103.51	102	96.174	100.6	100.43	102.69	106.42	99.389	102.57	104.89	106.46	100.37	100.94	111.75	102.09	96.792	101.65	101.99	99.974	93.998	102.64	110.53	95.441	102.6	111.76	102.67	101.65	102.19	110.84	104.15	103.34	91.38	99.728	95.753	96.699	97.487	100.48	101.79	99.375	84.994
99.271	96.627	109.33	100.01	102.32	94.817	104.37	89.786	94.533	101.54	96.093	98.104	93.549	95.145	94.596	102.12	100.29	96.338	105.63	98.609	104.41	104.05	98.049	96.317	89.843	96.084	106	100.73	95.262	99.181	107.13	103.04	97.818	103.94	105.34	100.12	107.13	104.72	91.584	101.56	112.34	96.029	107.51	91.262	100.69	102.47	115.48	101.03	99.37	108.37
96.851	109.68	102.3	111.67	104.85	88.53	108.94	101.48	110.58	108.95	111.02	109.66	96.213	102.61	103.63	104.91	106.59	113.64	110.73	101.95	110.4	102.44	89.911	102.59	100.95	118.55	100.16	104.16	99.454	110.66	103.79	105.86	99.587	94.909	107.62	106.3	97.86	108.75	112.87	109.84	114.43	104.27	107.99	108.21	109.94	102.36	106.16	103.54	95.171	106.09
111.4	113.92	114.63	104.87	114.23	115.6	111.09	108.24	110.89	105.91	124.96	115.56	111.62	116.19	109.3	107.96	114.52	112.98	112.05	125.55	108.53	110.97	109.62	105.58	116.58	105.84	107.15	107.66	109.7	115.52	119.02	124.24	110.78	104.13	106.94	114	120.02	115.15	106.2	119.56	110.07	110.16	102.35	106.95	112.39	111.73	111.31	115.32	113.8	113.67
103.79	96.997	99.798	106.97	105.97	100.52	106.83	99.331	114.06	104.36	100.71	103.36	99.81	98.643	113.05	112.32	106.04	93.377	112.16	107.51	100.43	106.09	97.11	112.2	106.43	115.41	110.57	107.75	103.92	104.11	105.26	109.13	109.78	100.61	101.77	110.26	106.48	113.95	97.984	102.21	104.71	104.85	105.68	99.273	108.61	103.54	96.657	99.622	102.45	109.11
98.068	103.22	98.681	107.15	96.399	100.84	98.366	96.65	98.724	99.483	95.625	103.82	97.829	98.884	99.116	97.761	96.854	105.7	108.3	92.396	98.284	95.091	103.64	101.38	100.57	94.482	96.611	105.46	104.54	99.463	100.12	89.68	94.19	94.945	110.14	95.843	93.884	101.95	99.606	94.129	103.47	90.428	100.49	102.03	92.353	105.74	95.076	97.953	96.151	98.445
104.7	110.26	93.132	109.07	96.625	116.73	105.36	112.43	101.53	111.32	103.69	112.51	105.04	100.97	110.33	101.92	108.35	104.31	99.348	104.66	112.11	107.17	102.69	110.55	101.78	100.99	109.29	106.29	113.05	113.45	106.47	109.86	109.97	100.96	106.36	112.73	104.85	105.39	109.38	104.47	104.75	107	110.88	108.24	102.9	112.9	112.12	108.61	107.55	97.256
108.67	113.58	111.4	105.8	112.82	106.84	111.38	107.49	108.66	112.07	114.75	114.28	112.38	103.88	115.09	102.75	107.68	119.26	112.63	108.61	110.27	112.55	118.24	105.53	117.35	109.28	120.1	109	113.53	115.01	104.56	109.34	116.51	108.91	108.98	105.65	106.93	102.68	105.87	112.93	106.01	114.19	113.41	114.89	112.93	121.81	103.24	109.07	107.92	105.39
104.46	109.21	114.55	106.68	107.86	99.66	107.79	107.24	110.51	113.34	105.05	109.77	105.86	105.84	104.94	93.191	106.9	110.31	97.767	112.04	111.56	106.87	107.34	100.28	108.68	116.13	115.37	112.53	112.95	103.16	105.72	101.9	114.68	108.42	103.15	110.73	103.82	101.96	107.94	96.092	108.06	109.07	107.97	102.61	107.16	113.49	111.01	103.21	106.77	101.97
105.52	101.06	110.77	97.386	104.26	97.995	105.55	97.171	103.03	101.63	103.88	100.73	97.949	99.357	100.57	99.436	107.74	94.235	97.043	106.79	100.05	102	98.409	92.699	105.19	103.57	109.44	100.57	98.756	97.376	95.469	92.802	106.38	97.872	91.226	93.739	98.35	103.27	92.51	96.275	105.56	103.68	101.66	85.25	105.64	99.663	92.99	106.44	87.615	95.345
115.38	110.64	109.86	111.49	115.86	119.18	114.2	107.39	116.72	111.96	115.69	106.02	108.24	106.05	110.22	118.21	104.92	111.35	109.12	110.38	102.67	108.79	109.57	125.74	118.11	115.05	111.21	102.28	116.31	115.51	110.76	109.71	118.09	112.27	106.11	110.44	120.28	112.47	120.07	109.1	111.64	110.99	108.81	105.51	106.51	123.49	109.12	120.88	101.89	106.57
93.811	102.85	103.48	106.88	93.046	105.9	98.865	102.59	98.274	104.72	92.497	103.27	101.09	96.834	108.82	100.38	105.72	99.438	92.403	103.91	86.964	97.951	93.982	103.91	100.78	94.475	97.464	103.24	101.56	93.913	96.85	95.066	104.53	97.223	94.506	92.481	94.995	104.33	93.625	89.033	96.541	97.793	100.26	107.92	98.468	94.146	104.26	104.6	99.646	93.23
114.16	100.17	106.93	105.07	102.15	106.54	108.69	116.84	99.889	110.18	104.6	106.75	96.268	107.36	109.97	104.92	104.2	98.733	107.54	96.134	109.76	108.39	102.47	107.55	100.65	106.21	106.18	110.77	103.68	102.94	108.3	100.14	103.44	94.46	109.88	102.27	106.28	108.47	107.75	100.58	102.99	105.94	107.25	111.91	115.19	99.315	106.52	100.09	99.057	105.02
99.031	95.9	97.162	99.907	100.64	108.56	103.95	100.72	101.21	97.771	94.23	108.9	98.751	104	97.024	94.512	98.402	94.341	94.456	104.58	102.95	93.722	104.66	99.795	94.363	95.185	95.193	96.85	99.262	104.79	98.094	100.14	98.635	101.49	106.55	103.7	99.038	108.66	97.869	102.57	106.47	99.52	102.67	98.066	104.57	99.556	96.801	90.052	95.078	103.17
111.13	110.81	106.27	103	105.71	111.63	116.49	107.97	103.07	104.52	108.79	113.49	108.87	113.97	109.89	110.25	112.77	109.42	117.74	114.88	118.35	108.73	108.16	110.83	114.29	101.8	110.61	115	107.5	112.48	109.21	106.31	111.24	108.92	111.26	112.2	110.9	113.56	114.82	119.16	108.43	106.79	112.66	113.09	120.03	102.47	114.16	107.71	111.48	113.68
96.104	106.38	99.581	100.82	94.618	99.964	102.53	111.68	103.9	95.045	108.65	97.388	102.1	106.13	108.32	97.256	100.26	103.85	100.03	100.87	95.182	99.637	110.11	105.82	99.806	106.73	100.36	105.51	97.684	90.435	96.983	95.587	92.498	103.83	98.844	98.186	98.583	103.03	109.37	98.43	99.42	97.669	92.982	99.828	100.97	111.91	107.98	100.39	94.533	98.362
102.58	100.67	113.37	105.22	106.52	108.34	100.53	107.66	112.68	104.81	104.49	105.57	102.27	103	100.42	111.03	109.65	101.77	105.85	105.29	102.71	107.09	109.74	98.796	108.58	92.857	102.58	105.64	104.29	106.78	106.9	103.84	103.5	112.51	106.44	101.92	109.79	114.68	104.48	94.787	99.029	112.42	97.05	111.03	108.57	109.85	112.49	107.26	109.03	109.08
116.67	120.94	106.57	120.54	114.77	109.77	111.86	108.92	123.45	112.02	111.53	118.66	121.64	120.51	117.68	113.43	115	113.29	123.35	113.75	113.31	111.97	115.38	110.62	106.48	107.88	109.39	107.66	105.02	111.34	110.88	112.89	108.12	109.62	124.49	111.17	111.09	114.08	113.12	111.32	103.48	116.76	111.6	112.45	107.67	115.33	116.26	118.99	105.62	120.28
105.59	103.69	98.141	99.635	106.47	100.04	95.126	98.517	104.71	95.012	101.3	99.845	92.979	107.18	100.53	103.69	100.24	108.42	100.44	112.82	100.74	101.25	105	99.277	111.04	101.35	97.793	101.52	108.23	104.16	100.91	99.302	103.04	102.05	106.31	96.255	101.67	111.44	100.53	108.49	99.584	98.584	97.953	97.487	104.28	106.76	96.664	108.51	106.96	100.88
106.56	126.07	111.44	121.83	110.63	106.82	107.14	106.29	115.85	107.59	118.38	117.81	114.33	112.16	119.3	114.98	107.81	107.85	114.45	105.37	112.06	119.02	115.69	109.55	113.1	122.53	98.438	115.61	109.24	118.31	110.2	111.44	113.96	114.36	104.89	102.65	104.51	117.43	114.63	115.79	113.1	115.18	111.38	108.06	112.37	114.06	119.45	113.32	109.28	110.32
107.34	104.4	109.03	106.71	112.02	108.76	108.2	105.55	107.51	98.797	110.51	104.03	111.2	102.06	109.15	109.28	100.22	102.57	114.81	103.87	106.1	106.11	100.24	104.04	107.98	109.4	107.11	109.13	98.294	117.31	98.083	119.45	110.73	101.41	107.01	106.37	109.1	103.14	110	99.708	109.58	106.44	110.09	102.21	108.87	109.69	109.19	104.42	117.31	103.5
101.51	101.5	100.4	91.625	104.37	99.459	89.943	100.61	102.71	104.92	102.98	102.79	96.504	110.43	106.27	101.75	102.4	102.03	109.19	97.68	107.28	106.55	101.78	113.69	92.726	110.35	100.39	108.01	98.517	96.709	103.69	90.669	97.512	95.061	93.206	103.81	101.76	94.255	100.36	91.367	94.611	103.11	93.834	95.275	104.5	101.05	98.747	94.628	92.125	95.385
111.45	98.794	110.65	100.07	115.33	112.07	109.83	111.75	102.87	115.68	104.09	100.25	103.29	109.84	117.65	100.97	109.64	119.77	110.48	106.02	108.07	104.78	110.05	101.66	108.16	114.25	114	106.35	110.75	117.56	116.5	112.9	108.35	105.34	102.43	103.72	112.3	120.04	103.59	104.66	117.93	107.03	107.35	108.75	106.51	117.08	105.41	101.15	119.55	110.26
111.9	113.09	119.5	101.63	111.06	108.63	109.01	108.17	109.91	113.74	111.05	109.31	112.13	118.51	112.33	115.08	115.74	110.12	114.87	117.4	122.32	113.56	120.5	116.33	100.52	113.61	115.17	113.51	112.2	108.95	121.73	115.27	114.35	115.98	98.788	108.36	103.51	109.52	113.09	106.31	111.5	109.07	105.64	107.26	117.02	111.02	107.67	108.3	107.03	115.57
102.53	103.14	93.596	111.68	99.308	100.99	105.41	107.15	106.33	110.13	104.58	109.96	106.11	104.24	106.15	104.97	107.6	108.38	105.61	107.08	101.76	107.39	101.83	117.72	100.85	110.49	93.36	109.22	111.6	101.08	109.79	107.02	105.58	107.78	97.246	110.69	108.61	111.02	105.3	102.71	99.968	97.908	103.48	106.73	105.69	115.07	101.72	109.45	105.59	114.54
105.69	102.03	101.81	109.87	111.11	104.15	98.847	102.85	108.36	101.06	109.01	109.89	104.88	107.11	106.67	101.23	119.59	106.52	106.19	101.66	96.542	106.43	108.3	110.51	110.23	105.48	104.33	114.03	107.83	107.51	112.5	112.13	101.36	98.276	104.76	105.12	106.69	111.83	107.56	110.92	100.37	105.24	105.2	105.1	108.68	110.09	105.59	105.74	108.44	103.37
118.16	112.68	115.88	121.11	115.26	109.57	115.19	112.34	114.94	115.16	115.66	118.8	111.91	99.324	115.59	106.43	111.6	110.13	109.41	113.05	118.22	111.03	107.49	106.84	112.83	116.44	111.81	111.86	109.4	111.12	105.43	103.1	117.16	119.84	119.82	109.52	120.89	108.71	107.48	113.62	113.97	117.31	117.3	108.25	111.33	122.44	101.07	113.12	111.04	108.5
109.34	107.99	99.249	99.521	90.134	105.09	110.98	106.42	102.49	114.67	108.75	106.65	99.772	113.61	111.71	102.6	105.24	103.93	106.06	108.54	108.82	107.96	97.629	112.77	109.49	107.34	109.04	105.97	105.06	103.13	107.65	105.62	102.34	102.33	103.93	106.83	104.1	99.897	106.91	95.918	112.42	105.36	92.305	104.86	109.14	113.82	104.36	100.48	104.6	105.08
104.24	108.18	104.85	99.905	102.52	93.022	110.25	112.17	100.92	102.67	96.487	101.83	100.43	106.14	104.99	106.52	102.07	108.68	96.849	101.92	97.395	100.84	94.129	96.304	98.316	99.575	103.96	109.76	99.969	100.46	104.58	96.828	100.86	102	98.211	98.479	89.439	104.05	107.44	102.34	99.974	92.857	109.04	101.24	99.93	104.58	106.53	100.51	94.717	95.166
103	109.17	104.29	102.02	109.7	102.61	98.889	101.19	113.63	106.48	110.18	96.828	106.86	102.45	103.21	111.03	112.41	101	109.31	106.24	109.4	101.99	100.36	107.78	111.68	105.6	99.287	105.72	105.46	104.94	112.45	98.004	111.65	94.208	110.75	109.87	101.2	106.48	101.42	105.45	106.95	104.11	103.83	108.86	102.19	103.69	107.04	100.25	106.99	108.97
101.91	101.09	105.19	99.88	104.73	99.673	98.766	90.651	104.03	105.78	100.51	94.296	97.416	97.268	97.008	100.3	105.51	95.261	104.91	100.1	98.897	96.694	101.45	99.502	106.44	92.761	102.25	101.99	102.44	98.244	99.348	104.08	97.563	92.96	96.498	105.5	107.67	101.04	100.03	97.03	96.83	110.96	106.24	106.1	91.938	93.042	93.281	98.666	104.25	100.11
109.93	115.38	107.42	121.13	108.12	114.92	118.22	112.7	114.43	111.69	96.467	102.21	105.57	111.64	113.75	96.707	108.67	108.17	117.58	116.43	111.06	105.68	112.99	113.56	111.46	115.91	116.68	119.56	100.79	110.54	112.13	110.09	108.98	113.61	107.2	119.48	114.08	107.16	115.63	123.54	106.25	113.85	121.2	117.75	113.97	113.11	109.26	109.26	116.09	118.26
109	107.2	105.9	109.65	106.35	104.23	97.051	105.77	105.63	101.19	97.628	109.25	109.09	104.57	101.72	106.29	111.81	108.55	105.37	107.91	94.939	106.47	114.22	103.31	110.79	105.51	111.29	111.65	107.19	105.03	97.238	105.67	113.04	109.17	99.501	102.57	98.328	95.971	110	103.58	109.4	110.02	112.87	98.41	103.25	105.84	110.33	106.62	101.49	106.31
119.69	113.06	108.26	105.1	111.1	121.5	110.23	105.01	119.27	123.56	109.47	108.07	113.18	117.7	110.53	115.96	111.81	106.36	115.04	114.14	117.93	120.02	113.9	112.81	115.05	109.36	118.41	106.5	106.81	103.63	102.42	102.56	110.85	113.87	110.15	106.25	114.37	106.44	115.27	109.98	112.81	111.3	109.48	112.49	113.78	115.39	115.11	117.11	111.71	117.27
106.27	101.67	107.11	93.955	95.812	107.29	106.4	104.53	99.586	107.76	113.71	104.1	94.395	105.61	91.487	107.12	104.53	109.62	100.54	97.424	110.52	106.82	102.4	107.31	104.49	103.2	116.25	107.74	107.73	109.47	98.126	108.75	102.14	105.36	111.65	109.19	98.549	98.854	103.4	109	101.9	100.35	107.94	99.826	98.56	111.53	103.25	107.19	102.01	112.13
94.387	100.92	103.06	104.35	100.29	121.72	100.34	101.25	114.75	97.586	103.92	105.08	109.39	106.32	102.36	98.145	98.445	106.76	108.79	101.35	109.74	106.57	103.29	103.26	110.97	104.43	96.801	111.13	101.64	105.4	104.97	107.59	100.34	107.16	110.01	105.06	95.561	98.281	102.21	104.86	98.981	100.58	98.977	114.33	103.36	104.04	98.393	106.66	104.97	98.707
115.43	126.32	121.17	114.92	119.29	114.84	103.45	124.4	121	111.27	109.39	116.95	117.09	117.97	114.3	111.5	123.68	119.79	119.84	115.77	105.18	121.82	121.53	114.82	112.88	116.1	121.14	117.28	123.92	113.22	118.8	121.74	116.35	118.9	116.1	116	117.71	125.36	119.74	126.14	118.26	118.38	115.03	119.4	122.47	122.68	122.77	116.81	114.8	114.63
110.16	122.53	114.45	121.53	111.86	120.56	121.24	115.59	117.44	109.02	118.32	111.64	116.23	112.84	119.66	115.22	126.28	110.47	115.76	117.54	113.65	123.37	122.44	115.09	115.91	115.91	106.62	114.25	121.59	122.18	99.02	107.92	113.71	117.15	105.04	117.21	111.11	115.17	113.65	122.54	111.58	116.01	114.67	117.55	101.18	115.32	104.94	115.77	119.89	120.06
104.57	103.52	107.02	104.18	101.49	96.276	95.443	106.4	107.5	110.1	113.95	96.509	102.82	108.79	99.213	108.27	102.77	101.21	106.71	103.13	103.3	98.619	109.61	105.05	106.28	106.49	98.503	109.36	102.92	107.4	106.4	105.24	103.94	105.11	99.886	104.54	99.343	105.99	108.44	106.12	98.101	104.04	103.36	111.18	109.26	103.1	107.16	101.1	111.46	106.14
97.423	102.26	96.324	104.26	99.015	104.95	110.09	97.417	102.2	99.1	98.987	85.027	102.16	102.7	94.527	100	98.207	97.937	97.37	98.779	99.34	96.886	93.8	102.74	92.278	100.08	98.725	93.598	95.446	93.4	101.56	97.739	93.589	101.71	99.599	95.181	100.83	99.907	105.34	100.85	95.282	97.166	104.01	94.745	97.735	101	99.77	99.239	101.21	104.49
112.19	103.25	102.52	109.02	101.06	105.47	107.45	106.24	104.05	110.93	107.19	103.3	108.69	106.82	101.44	102.28	112.15	106.21	105.01	104.18	101.23	107.67	100.31	96.403	108.41	96.862	97.86	103.01	117.96	110.64	100.92	105.52	105.28	109.69	108.73	100.11	103	106.23	110.02	110.55	107.03	101.21	103.27	106.09	107.99	110.67	106.65	104.7	100.82	98.7
107.6	100.85	100.6	115.69	96.683	104.88	97.53	107.09	110.77	101.97	104.52	105.79	111	105.14	111.95	106.52	103.93	109.13	100.14	103.81	103.09	115.13	107.32	104.87	101.54	106.18	101.66	117.66	103.05	98.471	106.05	98.092	108.92	107.97	96.182	106.1	102.13	105	115.79	98.087	106.77	92.825	115.69	103.28	104.95	116.52	101.24	115.48	104.84	113.09
103.17	102.16	110.07	109.96	98.296	109.23	100.74	110.3	97.605	108.08	108.06	110.75	104.31	105.41	102.68	101.47	106.19	106.82	106.81	111.47	103.51	107.3	99.913	108.56	114.24	110.59	110.27	98.213	108.07	110.97	106.38	108.76	108.52	105.3	108.79	101.79	111.16	108.56	99.9	104.16	100.5	101.75	106.88	103.31	102.3	105.68	106.41	102.22	112.81	93.867
112.21	105.95	113.11	112.1	106.19	106.83	109.67	107.98	113.49	109.22	110.11	105.93	110.93	113.61	111.62	113.59	116.43	113.33	105.27	113.64	110.54	115.11	114.15	111.59	120.56	107.78	104.38	101.08	106.9	107.81	110.87	110.42	106.14	100.15	116.12	117.42	118.1	108.75	108.44	113.71	105.28	112.5	109.87	108.98	115.96	110.3	114.13	122.05	108.79	116.71
104.78	106.09	100.75	102.72	103.77	101.02	111.11	104.84	110.24	103.57	103.58	100.7	105.56	104.99	101.44	99.022	102.95	105.19	112.95	93.735	108.09	99.907	104.21	105.03	105.92	109.61	101.86	119.41	109.76	102.78	94.953	106.32	97.755	89.45	100.75	110.39	104.69	102.47	98.616	107.85	101.96	103.87	111.5	96.792	94.225	104.5	106.39	101.17	102.64	104.82
106.71	113.29	109.1	110.87	102.47	119.31	112.71	103.96	111.6	106.93	106.51	124.04	109.19	114.3	110.45	112.42	111.56	108.46	105.36	117.45	108.08	113.77	106.48	104.73	114.14	109.59	110.14	111.29	107.33	117.77	117.25	107.43	111.24	104.08	119.4	115.26	115.21	118.74	111.05	109.2	114.19	112.24	109.75	113.61	116.93	115.34	120.69	109.27	111.02	105.52
101.95	97.48	108.8	105.67	98.848	105.21	112	96.182	105.29	99.38	105.57	107.63	95.932	109.14	104.56	99.365	111.98	91.663	106.49	97.762	102.45	107.45	101.18	103.72	100.83	91.978	101.62	99.345	103.56	99.695	99.429	94.176	100.22	101.21	98.845	105.54	112.92	97.221	97.823	111.38	107.78	92.109	109.37	109.66	105.23	96.768	109.63	97.942	101.44	112.85
106.38	101.74	110.92	110.15	106.36	115.39	107.54	102.45	105.12	105.29	103.15	109	99.59	103.75	102.64	106.49	115.51	120.39	104.85	98.954	108.59	104.15	113.41	105.57	119.91	106.82	111.64	100.27	103.6	106.28	102.92	99.516	102.23	110.26	114.36	112.7	110.08	104.6	109.63	93.839	102.26	110.77	96.513	107.03	107.67	92.826	104.98	108.44	106.08	101.91
96.369	106.24	111.92	114.88	105.26	104.12	109.2	114.92	119.12	106.97	118.15	118.48	120.31	103.77	108.85	108.29	111.19	116.46	111.13	125.04	112.66	106.95	106.01	104.56	113.84	112.97	113.42	114.88	111.23	122.71	115.24	116.46	109.97	109.94	102.56	111.5	119.73	109.47	111.59	111.38	111.36	110.23	107.66	104.85	115.81	114.02	111.57	102.41	103.02	110.51
109.03	98.344	101.6	108.02	105.62	102.17	110.43	105.58	103.76	105.92	102.19	100.45	114.52	99.55	107.84	99.084	102.11	103.3	97.887	104.32	107.2	105.71	101.94	107.78	110.63	107.69	98.113	105.42	99.851	102.65	104.03	115.77	109.17	100.98	99.308	107.49	102.97	98.114	107.5	106.52	112.06	104.93	108.87	99.333	106.35	104.28	97.69	110.04	106.88	117.33
100.69	110.89	113.94	107.73	103.5	103.78	98.304	114.57	110.09	116.38	107.23	109.03	101.05	101.5	101.67	103.25	104.53	104.34	109.97	105.67	112.07	111.26	103.22	114.41	105.6	103.06	110.94	106.39	113.38	109.58	100.46	111.72	107.58	106.69	111.08	105.46	109.33	105.07	98.416	110.36	107.59	111.86	101.6	110.78	112.84	108.17	106.79	94.61	112.72	105.09
113.77	100.7	104.69	114.01	105.98	107.95	101.97	100.08	108.17	103.79	109.63	108.48	113.02	111.79	101.21	105.3	110.61	110.78	119.02	104.26	106.92	105	106.24	108.5	101.13	111.28	107.93	113.08	105.88	111.35	108.59	111.03	99.016	102.67	106.86	100.8	106.19	110.95	110.18	107.54	101.95	112.16	114.22	95.741	117.9	106.83	106.97	97.311	106.41	96.952
98.17	102.74	102.06	99.9	111.23	101.28	93.674	93.101	108.35	104.91	104.83	96.165	103.64	109.49	95.642	105.3	108.42	96.934	100.17	104.42	101.37	102.67	101.23	100.59	102.79	96.658	98.212	102.25	97.757	97.715	96.603	90.302	102.68	97.177	102.1	100.85	101.98	92.742	100.77	94.584	90.917	95.754	104.43	103.58	102.69	93.124	99.83	102.17	92.596	88.181
106.96	111.87	114.38	110.45	110.3	102.96	111.62	104.57	110.4	101.68	107.65	106.81	103.36	104.63	105.93	105.24	109.21	106.73	105.46	103.5	104.44	103.94	103.46	102.27	97.83	108.61	109.1	94.785	111.83	108.66	108.97	108.61	107.43	104.88	105.21	105.32	112.08	112.2	113.89	106.54	98.192	97.259	110.18	113.17	94.967	100.53	112.81	100.11	103.63	104.3
100.56	103.14	102.05	89.174	108.35	97.921	101.52	110.64	102.98	109.33	104.5	109.16	98.933	102.9	104.43	98.938	104.71	105.46	104.81	105.42	107.44	101.53	107.59	101.08	109.06	109.41	103.31	99.687	103.17	104.75	101.84	104.54	105.44	105.53	109.65	99.655	104.93	103.06	112.4	117.49	106.42	104.03	112.87	112.64	107.17	104.28	110.6	110.78	112.57	116.19
110.22	105.37	111.34	111.26	103.28	111.04	105.75	104.55	98.676	114.53	106.07	106.04	104.63	107.84	103.83	103.47	111.72	113.82	103.32	103.34	104.39	105.65	101.89	113.43	112.83	115.69	102.97	118.41	111.29	111.06	96.348	106.52	107.77	92.333	107.54	106.83	104.3	105.23	96.993	112.53	107.21	98.618	107.09	105.9	108.87	95.455	110.64	100.27	100.6	103.7
107.85	107.24	103.29	95.216	97.83	104.29	105.13	101.25	106.83	101.99	108.25	109.54	106.31	107.91	104.17	104.55	104.37	107.46	105.47	94.58	112.28	101.25	104.73	111.6	110.29	109.59	98.895	112.87	105.85	106.33	103.49	101.12	102.77	101.63	105.52	101.1	105.61	105.11	112.93	114.45	107.74	112.49	112.35	102.4	101.94	99.897	109.83	105.56	102.8	104.37
104.61	106.87	110.29	107.6	108.44	105.35	102.84	97.716	106.07	97.851	102.96	109.64	112.18	100.5	93.696	114.06	115.03	108.24	108.66	110.94	108.36	107.42	103.79	104.88	100.98	113.1	105.47	103.51	107.04	103.46	105.3	118.18	110.05	112.08	112.57	102.7	108.41	110.12	106.65	109.23	108.65	106.47	114.6	109.05	101.42	102.01	106.56	104.55	95.588	107.58
98.155	111.04	110.08	117.39	109.69	107.48	105.28	101.56	104.35	109.22	113.8	113.45	104.74	111.94	112.42	107.57	113.88	106.42	114.44	110.32	114.47	106.21	110.61	111.57	112.15	117.94	113.94	112.68	106.89	105.16	107.36	107.36	100.25	116.92	120.12	107.81	114.26	114.49	105.25	111.76	111.9	108.02	111.85	108.09	107.71	107.95	109.55	102.56	110.47	104.76
108.52	105.85	114.37	105.67	115.15	108.91	113.32	111.48	111.8	111.65	112.76	105.26	114.02	118.89	114.27	109.31	111.66	103.51	111.89	119.11	108.33	115.48	112.24	113.79	119.13	112.66	107.39	111.43	116.3	121.31	110.17	110.08	113.57	109.07	103.47	109.38	109.26	116.36	119.41	112.43	107.33	111.25	111.34	110.09	110.99	117.51	114.43	106.26	108.81	110.95
103.06	98.166	108.98	97.5	100.42	105.57	114.89	105.5	99.745	109.7	115.06	96.732	114.74	100.01	102.26	105.46	98.696	92.978	109.47	109.76	116.83	106.57	101.08	101.49	97.803	109.4	102.83	104.44	110.1	107.37	109.89	111.65	104.24	103.53	106.7	110.91	113	106.16	104.51	115.82	102.1	107.28	100.98	110.63	108.27	113.01	102.41	107.69	107.12	102.48
113.34	107.29	113.66	108.63	108.25	114.26	115.37	113.26	115.35	105.75	97.386	100.31	111.36	106.09	116.66	116.93	113	110	108.75	110.01	108.88	103.93	118.35	113.25	113.09	113.11	109	112.89	116.66	108.48	114.16	113.07	108.96	112.33	107.01	112.2	110.53	111.37	111.76	108.35	108.34	107.27	114.13	104.23	111.11	104.66	112.38	114.2	108.27	108.5
100.23	109.72	104.86	116.72	105.16	101.38	108.4	99.662	94.769	108.56	111.11	107.19	104.96	104.14	103.91	111.19	106.12	102.05	105.87	101.12	102.8	108.33	110.05	110.01	105.78	97.166	112.83	107.86	105.99	102.14	102.08	101.98	100.39	99.233	107.95	112.01	103.74	98.962	105.71	101.52	109.53	106.07	98.348	103.54	112.74	107.42	107.38	114.02	104.31	108.01
108.98	95.897	103.62	110.98	99.865	108.94	105.89	110.65	107.73	107.08	107.81	105.02	111.19	103.61	113.86	100.2	101.41	111.06	106.16	103.97	111.37	106.12	108.27	107.36	93.406	104.49	100	107.09	110.17	116.56	107.2	105.72	101.2	109.82	108.44	111.92	112.16	111.31	93.965	115.78	92.144	113.65	107.08	98.741	99.072	106.03	107.12	103.59	103.74	96.783
112.43	108.51	111.42	114.86	107.47	113	117.54	115.67	108.33	112.71	109.99	104.43	111.95	99.353	106.28	109.68	109.02	107.68	109.48	108.13	107.13	117.19	112.24	113.13	109.12	110.34	118.07	107.2	109.61	115.9	112.64	111.31	112.53	105.57	111.91	117.28	101.03	108.71	116.29	115.71	113.49	117.77	109.7	108.86	114.97	119.21	110.13	117.26	109.41	112.07
118.87	113.61	112.44	116.64	105.71	114.92	115.64	113.98	114.85	104.24	109.87	119.3	113.11	116.95	112.34	110.87	114.04	115.25	115.57	123.79	112.96	119.89	106.35	113.51	111.39	117.47	100.46	107.24	109.43	122.37	118.87	115.1	111.33	118.53	109.27	108.01	113.22	116.34	115.03	113.76	110.2	109.94	123.44	114.31	115.05	118.95	104.87	113.26	112.75	113.04
95.568	97.341	106.98	101.82	98.628	93.417	99.993	107	101.38	86.671	89.764	93.189	110.43	107.17	109.02	100.88	98.808	95.683	99.182	107.15	95.755	100.76	110.34	102.32	101.48	93.617	92.94	95.479	102.88	106.7	99.818	95.288	104.37	102.18	101.23	98.275	106.47	94.28	111.62	97.664	106.97	91.851	97.848	101.91	103.97	101.24	99.803	100.72	106.64	95.051
112.18	106.38	111.69	113.6	113.21	120.53	116.65	117.79	110.4	113.95	120.35	107.37	111.96	103.33	110.46	112.53	113.57	107.67	111.41	107.1	109.88	111.1	106.96	116.01	108.58	113.55	116.45	106.82	113.44	107.52	111.02	108.24	99.942	108.39	111.49	105.89	116.07	111.54	106.69	109.48	111.78	110.84	114.5	118.09	103.15	112.92	111.22	110.32	111.85	112.19
109.47	105.43	115.81	106.72	111.01	108.78	112.94	101.06	114.31	107.15	97.761	106.68	112.33	109.68	113.27	108.05	113.47	108.14	107.2	110.54	112.66	106.19	116.28	102.76	115.42	109.78	109.17	107.15	108.71	109.89	104.64	105.26	108.78	103.09	110.49	112.39	109.45	103.81	105.32	115.8	119.96	103.66	116.48	109.13	111.78	110.9	111.88	106.9	105.99	105.6
99.862	107.3	98	104.93	104.98	98.11	102.23	101.5	102.64	101.06	105.58	99.785	114.26	102.09	98.683	106.36	108.04	103.05	97.16	109.17	109.16	106.32	107.62	98.659	99.122	114.21	106.53	103.21	112.54	103.33	96.56	104.27	106.36	107.63	109.77	102.24	98.149	101.55	111.37	99.429	100.6	115.11	113.44	103.46	104.62	103.65	106.4	106.47	113.99	99.971
121.42	135.61	111.42	111.49	104.26	112.88	119.82	114.14	121.77	119.39	117.33	123.08	106.98	117.97	121.52	121.32	112.72	110.23	115.96	110.93	108.67	121.35	113.92	109.44	120.19	120.6	112.1	116.79	107.76	111.16	118.96	111.7	110.26	122.3	113.22	119.61	126	118.6	120.06	112.96	118.65	119.37	110.64	113.48	113.58	112.65	103.66	116.19	115.39	119.52
103.12	103.01	105.71	108.54	101.78	104.92	103.2	105.75	101.64	102.57	110.84	105.66	104.78	104.72	109.9	100.03	95.18	103.76	97.523	98.815	112.35	102.78	104.61	100.67	111.4	115.57	111.73	116.02	96.816	106.48	104.63	96.455	112.97	109.74	104.25	109.7	107.47	102.4	114.28	106.68	111.69	97.078	99.492	109.98	105.75	103.13	106.57	102.28	99.75	110.08
115.18	100.66	102.48	104.95	112.68	91.428	107.54	100.01	106.2	101.39	108.92	105.08	106.52	101.06	109.31	107.78	108.34	103.08	112.92	99.091	114.51	110.27	107	106.29	102.1	95.518	101.18	105.34	107.39	105.41	108.72	100.09	106.21	106.96	105.87	102.89	106.11	104.48	106.97	111.79	113.71	114.01	107.03	94.256	104.14	105.01	95.202	100.39	106.38	106.1
104.51	106.45	108.83	98.495	103.99	99.44	100.29	102.49	104.68	101.67	103.31	108.2	106	106.59	114.55	106.41	110.1	110.23	104.82	104.12	101.4	107.66	106.94	103.03	106.86	99.279	104.68	103.87	108.79	105.98	109.92	102.72	110.07	101.77	116.94	104.47	104.8	108.42	107.42	104.95	107.56	108.52	102	107.49	106.88	100.45	113.3	110.15	100.51	113.89
112.46	114.25	115.79	106.34	110.94	108.19	125.08	111.4	108.37	99.537	112.18	114.9	113.28	115.34	121.59	115.59	107.57	111.96	105.71	108.08	109.14	111.55	122.25	113.35	113.53	114.12	117.58	110.94	118.85	107.33	104.59	116.39	121.27	112.48	112.15	110.39	115.25	112.78	106.04	129.67	106.28	109.25	108.15	110.29	112.55	111.7	109.46	115.06	111.48	114.08
115.28	105.03	109.57	117.98	118.27	121.76	112.51	121.31	109.71	123.62	114.39	122.41	112.14	119.91	113.38	109.78	111.66	115.91	103.89	108.34	118.34	110.41	117.99	104.55	105.79	114.34	112.97	98.819	117.3	111.31	108.98	111.35	118.08	119.36	112.3	108.64	115.34	100.47	106.94	121.42	119.01	111.47	111.48	110.95	115.21	120.05	114.56	108.45	114.5	112.08
98.634	102.09	103.8	108.33	105	113.42	105.86	103.67	101.87	100.07	104.35	102.51	103.37	113.81	100.62	116.91	107.89	102.2	107.96	109.24	110.41	117.19	104.62	110.27	108.86	102.21	100.68	102.08	106.3	98.677	97.466	105.08	108.94	108.49	106.01	106.81	97.496	107.51	105.56	110.41	103.78	111.93	108.66	104.58	97.949	96.374	91.712	112.14	108.92	102.22
123.56	111.06	114.01	111.86	114.18	104.14	113.31	104.79	120.59	111.95	119.7	113.63	114.94	111.4	119.71	112.04	107.32	113.7	104.14	111.43	112.58	112.43	108.47	113.58	112.84	114.2	115.74	111.2	107.71	115.23	118	106.9	112.35	104.21	108.79	120.16	111.41	105.37	117.05	107.74	112.56	115.2	120.58	112.84	119.16	110.36	104.41	117.38	124.29	111.51
109.84	110.41	114.54	103.57	112.6	111.41	114.49	113.7	108.28	110.19	108.42	107.15	105.1	114.49	115.67	102.2	109.76	110.07	114.48	112.86	108.74	106.27	112.26	114.79	112.85	111.92	119.22	108.7	113.11	111.47	112.4	115.36	116.37	116.23	111.93	112.49	118.22	111.05	112.71	116.09	116.06	117.26	114.94	108.57	105.63	118.1	101.73	115.19	111.75	113.2
111.34	109.6	104.81	103.01	104.36	108.06	110.12	101.53	108.29	106.05	103.97	97.32	105.88	102.13	107.51	108.43	98.869	101.11	104.5	112.44	103.74	107.18	108.47	97.485	110.12	95.135	111.48	106.75	113.35	105.93	104.43	103.53	107.9	108.49	104.64	107.92	100.76	106.95	106.53	110.68	105.21	103.12	107.91	96.667	105.71	99.898	92.906	102.33	103.55	112.41
92.432	91.959	109.31	101.68	90.43	101.36	92.008	97.648	104.32	98.486	96.44	101.01	103	98.555	97.04	107.51	91.764	99.168	100.97	97.397	101.44	99.881	99.988	102.89	99.926	94.921	104.98	96.346	100.29	95.54	101.04	98.141	100.9	99.168	96.035	94.373	99.624	94.59	98.916	100.65	95.057	104.47	93.95	105.35	106.75	100.28	91.786	94.642	103.57	102.29
118.45	103.91	108.05	110.69	87.7	103.32	97.946	107.97	112.59	105.06	101.57	102.48	105.99	99.71	106.92	110.38	110.62	110.83	92.752	98.686	102.64	103.6	110.59	105.51	112.2	107.83	108.91	117.06	99.73	109.98	108.97	92.968	104.74	106.97	101.1	107.16	109.38	104.47	107.57	99.407	98.46	100.46	105.72	105.59	97.396	102.05	102.1	107.72	100.61	111.15
104.24	111.1	101.12	105.53	100.52	106.64	105.7	103.7	115.39	106.87	103.2	102.01	105.18	104.36	105.54	108.48	111.55	100.86	105.45	110.23	106.66	105.84	103.46	107.77	102.87	96.617	102.43	108.25	104.71	105.11	105.47	107.48	106.52	111.08	108.59	103.22	102.53	99.802	104.57	110.3	104.7	108.6	110.99	110.77	101.08	103.8	107.11	111.66	113.61	108.25
125.76	120.33	114.72	119.03	125.88	116.97	114.73	115.78	123.38	117.72	111.61	117.26	119.62	120.86	120.87	119.12	106.49	115.22	118.51	109.08	107.78	108.95	107.99	120.79	117.59	122.85	121.08	121.24	122.61	115.99	115.5	116.73	119.39	117.04	117.18	119.58	121.28	110.83	117.59	118	119.8	115.27	116.98	118.35	128.49	127.79	119.15	117.56	126.64	121.68
121.26	105.33	98.29	110.11	105.42	101.99	109.8	106.16	104.7	111.89	102.4	99.99	97.409	111.31	104.3	106.94	112.48	96.509	113.67	106.5	100.37	106.6	106.23	109.85	109.46	117.16	95.934	105.66	106.2	109.26	103.91	105.19	109.92	106.43	106.9	110.29	108.76	102.11	102.69	109.34	106.1	108.45	98.133	106.81	101.39	105.87	110.18	103.62	104.81	106.07
102.01	97.354	106.18	101.64	103.19	107.4	102.54	103.71	108.16	96.971	113.45	105.47	104.7	100.49	102.13	106.28	113.88	106.85	96.363	104.57	117.28	107.15	99.228	103.68	95.454	94.812	106.18	104.64	99.172	98.497	98.985	105.22	104.81	105.55	104.66	100.04	97.863	95.813	95.595	105.19	115.48	102.07	96.765	107.97	109.52	104.35	115.15	111.68	98.832	100.16
113.87	114.06	108.92	120.32	114.96	127.45	118.6	111.24	119.45	107.62	109.69	119.11	113.69	119.17	116.47	121.8	114.31	116.75	105.62	105.3	110.16	117.36	116.55	120.26	118.46	114.61	109.28	121.82	113.73	124.94	118.79	122.78	112.23	122.61	122.41	121.46	118.41	121.47	114.68	113.7	116.47	126.81	110.1	117.83	115.34	112.86	114.61	113.7	111.56	114.43
94.615	103.22	95.688	95.253	98.485	89.676	105.55	112.15	90.714	94.733	105.78	106	106.61	102.15	104.66	112.47	95.369	92.589	95.398	103.92	100.84	95.683	96.141	96.828	97.332	92.987	110.44	107.41	108.13	103.36	107.43	94.817	104.69	97.84	97.752	100.89	97.823	106.27	97.397	101.61	106.66	95.057	94.492	99.395	106.1	100.54	96.223	95.605	95.64	97.722
92.041	104.07	106.36	97.921	109.89	105.65	104.44	105.13	97.134	110.26	104	106.81	109.15	104.2	103.12	105.75	107.06	95.001	101.03	110.38	105.36	106.01	101.51	105.44	111.22	98.801	104.39	107.17	108.1	108.31	105.94	110	95.126	104.38	105.22	110.96	111.11	99.803	102.64	109.04	93.295	101.55	114.05	110.8	103.42	102.1	114.26	104.21	106.17	121.95
113.45	99.566	93.667	104.28	94.415	102.17	90.422	105.06	95.356	96.433	102.98	101.04	98.572	103.41	100.96	94.921	101.8	92.482	100.3	99.392	103.07	103.23	93.442	101.72	101.8	92.736	109.5	98.745	99.791	90.927	97.804	100.93	91.915	109.33	107.04	100.84	98.899	108.32	101.19	98.612	107.65	101.17	105.92	91.819	100.96	99.014	101.37	98.396	94.832	100.2
116.21	110.98	106.66	122.83	114.74	105.17	105.45	115.64	111.57	101.56	117.52	109.77	114.16	110.42	108.44	117.05	109.86	117.28	114.37	103.97	109.22	111.85	109.82	111.43	112.15	112.06	126.4	115.13	112.75	117.21	119.16	113.52	103.89	111.39	114.46	120.1	114.43	112.92	111.46	110.53	113.42	106.99	115.41	113.67	112.63	112.48	114.05	114.57	116.15	110.83
111.76	111.11	111.83	111.46	112.89	115.08	109.33	110.05	117.76	106.62	114.37	124.49	114.94	111.69	112.37	109.53	111.95	113.04	115.98	112.85	106.11	113.94	117.74	113.35	106.27	104.09	116.82	116.5	111.74	123.18	111.49	113.19	110.86	117.17	120.34	117.54	112.97	113.03	112.31	105.49	107.09	108.19	113.96	118.8	106.11	119.22	105.18	109.81	120.04	108.39
104.82	110.36	106.3	107.99	99.61	104.17	101.65	111.1	108	106.12	101.66	114.31	104.44	102.05	107.33	114.31	111.06	108.73	105.37	105.83	109.52	99.253	112.84	107.91	108.16	106.85	102.37	101.41	113.13	110.82	104.14	103.21	105.34	104.2	115.78	102.82	107.43	100.39	115.82	114.69	103.98	111.64	105.22	101.39	106.95	113.71	122.25	115.08	98.448	96.152
108.81	111.85	102.03	105.69	100.79	105.21	100.48	101.78	101.4	98.315	96.554	98.479	103.62	117.81	107.89	108.21	110.13	107.88	108.22	106.62	113.71	113.57	103.01	99.09	111.61	99.776	105.51	103.66	94.617	109.36	108.13	102.27	104.6	95.152	114.12	102.75	102.12	102.73	108.56	103.05	110.35	103.64	108.11	105.55	104.92	110.01	107.85	89.079	105.27	102.45
109.16	114.89	112.83	107.99	108.95	113.06	102.14	105.77	114.93	110.23	106.26	103.6	108.25	112.55	105.81	108.11	107.66	109.2	110.89	115.47	110.6	119.5	119.79	106.94	111.41	119.78	107.69	114.87	114.29	113.99	110.91	112.28	104.06	126.3	113.35	112.8	117.38	116.93	107.73	103.31	108.18	111.66	107.4	114.36	120.42	116.71	114.99	103.85	110.44	113.24
104.54	110.48	107.54	120.61	114.77	110.14	108.69	107.19	102.18	111.7	108.77	114.4	108	110.72	108.57	114.61	111.66	102.27	112.21	112.6	112.05	109.03	114.25	111.22	118.82	109.62	110.27	119.68	120.68	108.9	114.84	110.49	118.4	105.01	115.73	112.83	113.57	104.79	102.07	116.47	112.3	105.09	116.47	106.77	110.6	110.08	106.17	117.98	102.62	105.82
100.21	102.01	104.2	95.89	114.11	102.89	109.04	107.72	104.52	106.97	104.94	110.71	99.095	107.73	107.74	103.78	104.62	111.9	104.96	111.69	116.57	104.32	100.88	102.72	101.53	105.01	107.9	113.45	97.678	111	107.39	112.6	101.86	118.79	112.77	110.88	107.53	115.69	104.6	112.95	107.73	90.546	102.76	101.18	115.4	106.63	100.42	103.58	104.01	113.09
107.18	111.61	119.7	104.77	104.97	100.54	111.9	108.11	113.87	107.23	99.172	100.46	110.32	109.35	113.68	104.12	108.81	105.84	101.34	102.68	97.713	104.04	100.92	106.41	107.94	107.06	99.885	101.89	108.75	109.47	107.16	103.61	103.79	107.94	105.05	106.53	105.14	109.76	110.44	106.32	107.65	102.17	102.38	113.21	109.22	109.94	104.95	111.5	105.98	112.64
113.3	107.4	109.34	112.55	127.99	108.42	113.14	114.33	100.91	109.18	110.38	112.64	118.31	109.76	112.54	114.07	102.36	117.53	109.65	113.81	109.22	108.49	105.76	114.15	110.62	113.23	109.55	109.41	117.27	116.58	116.91	110.63	120.72	105.67	122.09	120.67	109.31	116.95	122.72	109.79	111.46	116.67	111.38	116.54	106.62	114.09	110.33	108.06	109.02	106.74
108.89	101.48	106.78	105.46	101.3	102.42	106.67	101.99	101.57	102.46	99.219	109.78	104.55	97.247	104.92	110.72	112.49	103.99	111.97	97.188	109	107.69	103.5	111.15	108.35	113.86	103.61	100.08	103.54	114.77	105.39	102.72	99.393	112.89	111.66	112.63	105.31	107.7	103.82	101.99	106.54	109.13	100.02	102.78	106.17	110.92	107.16	100.4	108.99	99.57
103	102.92	103.49	115.43	105.67	98.393	102.21	106.4	105.2	103.51	100.7	102.87	98.971	106.87	106.99	112.51	105.48	104.13	89.559	111	111.15	111.74	108.15	104.64	99.897	111.98	101.52	115.63	98.282	101.64	101.24	100.84	99.238	106.37	105.19	102.35	102.18	94.392	101.13	110.7	105.18	110.09	108.36	110.94	98.018	101.18	101.31	98.276	105.31	94.167
107.84	108.57	109.05	109.42	102.72	103.99	101.63	104.58	95.14	104.93	95.992	100.77	100.6	112	104.14	108.77	107.91	107.72	104.23	99.388	98.436	103.97	105.09	102.7	102.94	98.536	109.72	113.15	109.21	111.72	98.617	105.84	101.09	100.76	101.14	100.91	101.36	110	101.19	99.824	102.37	108.7	114.86	105.44	105.74	103.47	100.82	102.89	97.368	108.45
100.08	87.8	97.439	104.37	105.62	110.2	92.959	92.163	97.375	109.15	105.32	102.38	98.461	93.214	105.75	105.86	106.46	100.86	100.59	98.906	104.17	98.786	94.733	96.365	109.17	95.911	93.495	97.313	108.89	101.49	102.94	98.826	100.97	95.016	102.53	101.56	100.05	100.84	90.418	82.891	107.4	99.047	100.84	103.91	109.78	93.068	96.14	102.6	98.614	97.357
99.605	98.996	102.01	100.64	103.97	106.49	98.875	102.9	109.4	101.2	110.25	101.58	103.18	107.69	92.559	94.2	97.954	112.13	109.38	101.32	96.966	101.02	94.577	94.202	103.77	111.61	101.45	100.29	99.672	105.82	98.552	100.95	93.83	102.34	103.02	99.162	97.896	99.353	109.57	90.521	104.07	99.266	88.282	101.19	96.262	108.29	106.25	101.29	96.998	105.24
114.66	116.14	103.48	114.03	106.56	107.35	111.57	114.37	112.09	113.96	122.15	103.28	108.65	105.62	112.24	116.39	119.14	108.03	110.63	109.84	113.87	103.84	102.89	121.63	112.84	110.61	102.9	110.28	111.72	107.33	109.31	112.52	120.77	105.31	117.97	107.55	113.08	107.42	106.43	106.35	118.1	118.84	106.65	101.59	117.62	105.11	107.08	108.36	104.88	120.42
109.25	109.93	101.79	104.25	109.78	107.09	101.98	109.5	107.99	110.11	106.32	104.72	105.7	97.826	102.06	107.39	114.46	112.11	103	107.97	104.13	98.167	105.63	103.28	111.64	105.04	118.58	114.01	104.13	103.21	115.69	98.338	101.83	111.34	108.32	113.09	112.7	108.23	102.9	111.8	110.87	96.722	99.777	115.74	96.454	109.03	105.79	102.51	102.06	101.52
113.1	106.42	100.58	102.06	104.26	96.486	99.978	104.07	111.13	108.77	107.07	105.15	113.02	107.87	106.29	104.33	113.95	103.51	97.499	104.91	105.27	99.204	111.1	94.87	99.695	105.47	101.15	101.24	110.91	101.04	109.58	109.82	100.84	98.877	107.2	103.75	99.228	102.01	103.94	114.38	107.58	112.79	101.62	104.3	109.81	104.66	98.559	102.71	117.86	109.57
110.14	108.99	100.55	106.49	106.74	114.34	118.29	118.15	109.7	110	106.91	111.91	113.1	109.53	121.03	114.43	118.56	109.77	106.91	113.38	110.8	110.45	116.34	111.74	124.62	107.81	112.94	111.54	107.13	104.94	111.74	115.2	106.7	107.73	118.27	111.87	115.85	106.22	115.41	104.14	105.16	110.61	106.65	115.16	119.91	110.15	112.85	113.33	107.1	114.14
107.56	109.06	110.88	101.53	100.9	103.2	117.05	107.22	98.566	106.78	103.8	104.29	96.953	103.74	112.56	109.55	106.24	101.93	107.11	105.79	102.49	100.9	97.524	108.14	101.25	110.74	107.49	105.67	106.58	106.92	111.14	113.12	104	101.86	108.47	97.697	106.29	96.348	103.17	108.42	109.21	106.22	105.2	98.192	121.38	107.87	105.57	100.49	104.6	99.974
103.9	106.46	109.95	102.8	103.19	109.5	105.1	107.04	105.02	96.128	111	106.12	111.71	106.08	113.04	105.56	106.15	101.69	103.37	109.56	117.12	103.41	96.594	100.51	105.77	103.15	104.48	111.4	104.51	106	108.03	108.53	108.94	101.1	110.98	103.93	108.84	98.93	98.225	111.23	106.38	104.73	111	107.24	104.22	106.17	118.78	99.302	107.22	95.324
115.81	114.82	117.55	115.81	113.81	122.87	121.3	122.44	110.03	112.44	114.89	111.49	120.68	120.08	112.7	113.64	118.98	111.4	121.28	116.36	117.06	116.46	116.07	115.94	116.58	115.12	121.53	115.32	114.23	113.08	111.86	120.57	118.09	120.44	118.65	110.66	117.54	115.18	125.3	108.66	119.39	115.96	123.36	116.74	117.74	121.2	120.85	114.26	116.23	119.89
106.82	110.85	114.63	112.84	115.73	118.72	106.57	111.15	109.03	114.45	105.58	109.71	112.99	115.55	112.8	108.79	118.3	111.38	107.99	110.4	109.43	111.31	114.9	119.88	110.51	114.36	113.61	112.25	110.26	119.64	125.34	116.41	112.39	112.84	111.35	119.04	118.26	109.56	112.71	109.04	111.37	115.53	116.71	119.12	111.79	125.25	113.54	116.67	112.6	108.51
103.65	104.44	98.698	98.755	112.41	105.83	106.9	106.88	101.3	98.297	95.502	101.91	105.39	105.97	107.97	104.7	111.04	108.92	104.63	98.922	102.64	101.23	101.69	113.11	111.26	105.69	93.806	112.51	106.41	98.447	111.59	106.41	98.154	109.42	105.21	109.25	103.02	106.94	107.85	114.82	100.76	99.139	100.9	111.3	107.1	106.49	107	111.62	111.13	102.38
111.36	95.511	109.65	100.69	102.62	106.26	102.53	107.7	100.02	104.35	109.33	105.25	104.51	105.58	100.3	102.75	106.06	114.82	105.13	102.35	106.65	104.88	106.91	104.91	110.01	105.65	106.18	104.76	104.34	106.88	103.42	104.37	101.64	114.72	109.97	104.26	112.9	101.14	109.65	112.75	106.56	99.585	113.1	107.43	107.3	100.65	113.31	108.51	109.01	105.63
103.28	114.14	107.48	99.407	98.541	112.22	114.86	105.24	106.95	102.28	108.51	103.06	106.48	91.401	105.22	114.02	107.49	101.08	98.883	103.81	105.43	102.6	104.17	103.5	103.98	103.35	102.05	96.253	107.97	102.15	108.6	106.34	100.56	101.29	93.892	106.91	108.83	97.773	99.634	111.5	102.49	103.77	102.96	104.41	103.94	111.63	103.58	112.8	103.29	106.24
112.12	121.51	115	112.89	115.67	116.6	120.35	114.99	108.53	116.74	120.02	120.25	119.58	127.47	111.87	122.6	119.57	117.59	112.57	111.9	117.43	112.57	117.01	123.1	111.09	108.25	115	111.62	130.04	120.15	118.63	114.49	118.98	114.17	126.98	122.32	114.44	118.68	115.23	116.65	114.24	116.65	118.01	123.67	114.59	117.24	123.25	108.69	109.86	112.05
119.93	108.8	117.81	106.16	114.64	103.94	114.32	113.39	111.02	113.61	112.11	112.96	109.78	105.94	122.74	118.82	111.55	100.31	99.472	108.82	105.55	117.56	114.16	99.467	113.43	116.39	112.53	110.78	109.53	103.59	109.21	111.04	112.71	111.15	108.15	112.8	103.38	116.43	121.77	108.19	101.88	120.45	113.68	114.79	109.29	112.51	109.62	102.61	108.14	116.67
91.348	97.323	101.92	105.19	105.26	101.99	99.493	104.68	102.72	94.981	108.11	101.52	94.071	107.05	102.67	96.583	110.99	98.032	93.713	87.583	97.884	101.17	101.25	106.49	103.28	101	94.191	97.343	95.731	99.094	99.848	92.682	91.896	103.7	103.02	99.015	100.79	103.1	94.865	93.527	98.511	98.717	99.014	97.041	102.71	94.68	101.98	101.27	104.59	109.23
99.951	102.03	108.53	107.25	105.65	109.42	117.04	117.81	102.53	101.28	112.65	103.43	99.224	107.8	105.09	103.29	102.71	106.27	107.7	106.05	105.81	102.69	114.16	98.068	99.586	96.449	104.11	113.17	105.73	107.61	103.85	105.95	113.35	114.38	108.94	104.13	104.53	110.68	95.929	106.7	102.73	101.67	96.102	106.33	98.75	101	106.71	106.32	105.9	105.98
104.67	99.921	106.58	111.65	100.52	100.4	103.41	97.888	100.03	98.625	109	96.002	96.426	104.79	100.61	103.06	97.315	111.94	100.26	103.79	104.06	111.31	113.83	106.27	101.04	97.453	112.08	102.09	97.242	103.08	94.568	100.71	106.36	108.08	106.51	111.02	112.4	104.95	104.18	104.67	96.547	97.365	107.88	103.95	94.214	105.19	104.6	94.487	97.605	103.75
104.81	108.12	104.57	104.9	109.74	106.26	104.38	108.83	114.58	106.89	104.27	108.15	109.31	102.4	101.22	116.14	112	111.65	109.79	101.47	101.83	109.61	104.38	108.17	111.66	106.05	90.358	112.64	112.91	102.87	101.44	105.14	102.28	104.79	105.72	102.72	95.415	114.66	101.6	102.78	108.74	104.69	112.6	103.37	107.3	107.17	109.39	106.98	110.4	111.52
114.16	115.21	116.17	122.61	106.17	115.98	115.68	112.83	116.83	112.8	113.72	117.22	112.48	122.99	113.77	119.98	115.38	122.81	118.04	121.07	120.55	119.57	114.06	113.38	123.5	115.92	119.25	114.21	116.2	122.65	119.5	119.25	107.16	109.45	120.52	110.31	122.38	108.45	121.14	111.13	109.86	113.12	123.02	112.17	119.84	117.73	122.61	111.49	115.21	109.14
105.37	102.35	90.991	108.09	113.21	100.17	95.526	98.025	94.563	93.292	96.048	108.78	100.27	100.67	97.836	102.96	105.77	97.354	98.063	100.15	102.54	102.44	87.533	99.938	94.603	102.25	107.44	101.67	96.366	107.99	104.27	94.028	94.166	92.117	105.93	96.049	95.141	104.18	89.01	96.859	107	107.37	96.518	89.826	105.38	106	105.58	92.754	95.701	91.74
93.829	98.609	101.97	103.49	100.19	100.66	105.42	99.947	101.01	117.98	94.615	112.35	96.258	110.2	99.373	94.712	103.59	97.134	89.492	93.454	100.29	98.156	100.47	94.014	93.682	96.788	94.945	95.146	96.971	91.991	100.53	105.1	101.34	109.38	92.323	97.348	99.294	107.92	100.33	112.12	101.14	102.28	102.57	95.641	100.29	102.87	101.99	92.105	101.14	100.37
110.74	103.46	113.22	104.99	117.57	114.69	113.87	115.01	110.83	104.39	107.56	104.48	101.07	109.94	107.04	106.4	108.32	111.89	113.56	103.22	111.87	112.87	100.76	103.78	104.57	102.04	105.59	102.85	108.89	99.168	98.817	113.6	113.16	113.22	114.62	113.01	107.61	105.21	107.97	121.25	109.38	106.32	109.25	113.44	108.72	102.27	110.25	102.08	109.88	112.11
116.27	101.78	112.34	105.39	113.4	103.86	115.07	119.03	101.08	99.989	121.17	110.24	122.2	112.63	114.98	117.2	111.32	113.35	111.7	105.33	109.51	111.67	112.8	126.97	104.19	113.93	109.84	110.01	109.3	117.64	116.71	114.95	107.35	121.49	105.04	104.73	108.6	108.85	107.42	110.82	118.87	112.3	111.96	118.74	112.96	102.58	103.96	115.37	110.25	101.91
110.9	115.82	112.11	120.48	110.84	110.29	103.11	112.12	112.08	111.12	113.31	114.55	115.25	105.53	109.88	108.51	115.99	112.42	127.17	108.32	107.38	115.8	113.81	113.86	116.78	120.65	117.23	106.37	105.34	112.48	111.79	111.92	111.07	107.7	111.21	117.54	114.78	121.49	122.63	110.03	101.48	112.32	113.96	104.62	106.73	104.57	114.02	116.53	112.11	104.34
95.38	109.01	100.22	107.25	101.5	96.904	103.21	112.91	102.44	118.95	105.24	102.11	106.36	104.88	99.702	104.69	104.88	106.18	108.06	107.41	101.99	113.26	107.07	106.44	102.11	109.64	104.66	104.82	97.787	111.6	99.145	104.68	92.441	100.76	96.293	106.86	103.99	98.337	99.233	101.17	106.56	105.33	99.949	106.99	106.6	105.14	108.85	95.605	97.632	96.971
98.831	113.52	112.99	109.05	119.59	109.09	114.81	106.65	105.35	100.16	108.47	104.56	110.03	107.29	95.647	119.57	106.02	109.42	103.7	120.18	119.79	115	114.89	107.28	103.82	105.08	118.09	109.17	110.24	102.84	111.22	113.04	113.58	115.78	109.47	113.97	110.24	115.23	103.54	109.29	111.27	117.16	114.62	115.24	109.74	103.91	110.31	105.56	98.806	103.6
104.28	107.7	93.921	108.12	107.78	98.313	108.96	107.62	102.21	108.76	110.21	102.22	107.01	101.54	95.621	104.97	97.508	101.98	102.82	103.82	101.5	102.17	106.74	107.19	105.22	100.8	104.8	97.831	110.17	104.25	96.79	105.83	103.58	107.69	93.314	115.28	108.02	104.28	109.56	98.917	106.95	114.36	98.947	114.32	103.24	110.61	97.965	107.38	104.89	110.73
91.458	108.22	100.22	102.83	92.577	109.61	102.06	102.93	97.634	98.315	105.24	96.219	95.943	102.95	98.03	98.605	104.64	111.69	109.63	91.149	102.31	110.23	106.07	101.27	113.19	105.53	99.397	108.11	106.31	103.74	100.68	105.53	108.48	101.88	104.8	100.55	105.49	108.66	104.96	105.41	105.79	98.601	94.25	104.36	109.1	104.35	109.52	106.84	103.09	97.955
104.6	91.549	107.42	104.98	101.33	106.38	93.181	94.385	89.422	101.39	92.903	93.288	97.458	104.35	101.64	108.5	94.212	104.84	101.8	101.34	88.946	101.43	98.518	100.4	102.1	100.22	92.634	98.774	99.778	95.862	97.444	97.369	104.81	105.03	99.722	100.45	101.11	100.2	100.7	102.48	99.03	99.113	106.64	107.74	94.333	105.17	104.41	98.974	95.713	98.719
105.34	112	110.5	115.22	102.68	96.843	106.45	109.81	97.184	110.17	108.49	98.872	99.548	102.18	106.33	102.76	108.77	106.7	107.14	107.12	96.987	107.07	109.39	110.77	109.09	101.8	98.644	108.46	94.733	115.12	103.31	95.723	110.46	97.612	96.173	102.04	96.504	112.89	106.34	103.42	97.952	110.69	101.13	110.27	105.48	108.84	110.33	102.47	117.02	103.5
97.879	98.642	104.83	108.95	103.69	107.56	106.39	113.6	113.32	114.48	95.278	110.07	102.6	98.352	104.84	99.878	108.22	106.35	107.01	109.13	103.74	102.55	112.69	111.72	115.44	99.034	116.1	112.84	100.56	101.68	114.67	109.37	95.043	104.96	100.9	111.16	100.6	107.32	100.23	111.7	101.03	112.21	102.07	98.77	113.25	105.02	110.02	104.6	99.969	109.02
101.73	101.28	111.48	100.28	116.55	98.614	110.81	102.12	100.18	100.24	106.71	110.74	106.79	109.47	104.1	106.69	108.6	96.391	113.14	101.37	111.57	97.707	106.71	107.01	105.73	100.34	107.42	102.58	109.27	105.73	103.76	110.18	104.19	102.81	95.657	102.63	105.46	112.83	103.71	101.4	108.59	106.8	102.19	108.45	108.82	111.2	105.84	92.865	100.21	114.27
115.7	118.55	120.74	112.94	122.45	117.02	120.67	125.54	119.45	118.08	117.52	118.13	116.04	115.41	110.97	121.12	108.1	123.36	123.8	118.78	114.12	116.51	116.29	114.4	116.16	119.72	118.49	115.32	108.81	117.57	114.38	115.56	113.54	119.34	118.18	122.95	116.39	119.31	115.52	119.25	116.52	119.78	116.91	119.28	128.32	121.27	123.44	118.92	109.42	121.96
111.8	111.78	100.42	100.74	103.57	108.04	109.98	106.62	105.82	107.98	104.97	110.91	114	99.323	101.2	102.88	108.96	99.854	103.86	107.26	110.33	105.87	96.75	105.21	105.25	109.38	107.76	92.976	104.47	115.24	103.49	92.867	113.06	102.16	100.94	109.08	116.99	94.405	108.44	109.58	102.04	102.64	107.44	102.45	106.29	115.59	98.655	95.906	103.3	110.75
115.51	97.002	110.93	105.71	110.42	107.81	107.07	108.48	111.25	108.4	115.55	116.09	111.54	111.11	108.84	120.93	114.66	125.58	111.52	103.07	106.35	108	117.54	98.663	109.83	111.71	112.13	114.17	98.409	108.57	95.304	109.45	111.3	117.11	113.22	110.61	108.12	115.23	106.28	111.5	110.05	117.69	105.69	117.41	110.96	110.92	118.17	108.82	111.82	116.2
112.2	110.56	108.63	118.29	117.08	111.12	108.75	114.38	111.44	114.75	97.634	116.11	113.2	118.34	107.38	109.35	105.52	107.96	110.28	109	117.16	110.48	104.43	100.91	119.36	105.99	108.6	108.58	112.01	110.34	107.75	105.68	110.49	114.16	112.06	113.6	115.37	119.38	113.69	115.62	111.69	114.41	110.42	118.2	117.7	111.65	112.5	116.83	119	110.21
117.4	110.11	114.19	121.38	114.13	114.07	111.99	112.65	109.66	104	113.13	108.81	113.34	114.2	107.93	118.88	119.77	104.38	111.18	109.23	110.83	104.77	116.15	108.95	105.31	110.8	111.8	123.1	112.46	111.28	107.54	123.26	115.17	115.91	109.7	115.08	105.95	113.12	109.49	118.46	100.07	110.91	109.94	104.58	119.32	106.55	116.33	106.82	109.8	112.96
95.141	96.994	104.87	106.63	100.62	93.695	91.212	107.97	103.34	109.96	103.55	102.94	108.21	99.135	102.13	98.521	99.681	105.06	103.23	102.69	103.19	100.42	95.975	102.16	105.7	93.555	98.03	98.417	99.551	97.97	101.69	100.09	102.55	92.157	98.735	97.445	101.2	94.532	92.538	107.51	98.536	108.98	107.43	98.446	100.59	106.37	102.74	99.731	101.84	103.22
94.652	93.818	96.436	101.62	101.31	100.37	96.158	99.69	96.578	103.07	102.39	96.963	99.137	99.214	98.714	103.67	97.022	104	107.33	100.04	98.985	103.29	104.8	107.1	98.261	102.69	105.9	93.385	95.663	93.333	104.31	86.121	108.39	103.61	113.64	105.87	99.216	107.68	102.76	98.012	99.342	91.843	96.438	104.01	100.78	92.446	97.208	104.35	98.813	101.4
112.65	101.93	110.41	118.01	114.24	107.03	102.65	109.82	108.26	101.61	107.78	112.23	111.25	109.55	110.4	106.83	107.18	116.13	109.23	114.13	107.18	113.2	104.56	107.94	114.95	106.67	107.59	102.05	104.59	123.68	110.86	108.32	107.09	113.83	111.37	106.64	110.26	108.66	114.43	110.64	106.73	111.9	111.34	114.87	110.83	108.37	107.26	115.39	109.4	106.15
107.28	98.029	99.769	102.33	99.975	100.65	99.795	101.92	100.11	104.59	95.496	100.63	105.44	96.774	85.96	100.52	94.805	94.757	97.577	103.58	99.387	90.943	99.019	93.506	94.216	92.292	102.95	102.75	98.089	97.897	97.41	96.972	95.225	92.166	95.564	94.187	105.68	104.35	98.995	100.93	97.334	96.558	96.101	103.08	98.592	101.9	103	106.4	99.909	105.27
113.13	116.64	113.9	108.3	116.98	117.55	101.15	120.02	111.18	114.33	116.8	110.46	115.31	112.95	109	115.3	117.33	117.83	117.34	117.96	119.95	108.32	104.55	109.05	114.65	112.93	121.44	110.89	115.43	99.694	112.9	103.26	99.736	114.15	116.41	112.21	119.26	108.81	112.91	107.13	92.657	110.7	107.5	107.88	122.11	108.71	113.46	114.76	117.06	113.35
102.31	106.54	107.22	98.634	113.55	101.76	99.881	105.3	108.94	111.28	102.23	111.56	106.35	105.49	113.5	105.83	89.741	114.09	105.18	104.95	103.71	107.4	108.16	102.45	116.31	112.74	99.819	101.85	108.14	98.867	112.74	108.27	110.82	102.7	105.72	108.39	107.22	96.557	110.04	104.47	107.8	107.83	110.46	107.45	107	108.04	109.29	112.86	110.61	108.28
99.289	104.48	106.89	106.32	109.33	99.397	110.71	106.61	114.63	111.57	113.15	109.82	108.38	105.65	97.158	105.56	108.12	108.62	106.45	112.65	112.95	105.84	101.16	101.55	112.57	104.75	109.45	103.63	109.55	106.37	101.15	103.36	106.88	107.01	104.15	99.621	106.19	112.85	111.08	111.11	102.32	92.691	108.09	105.9	100.27	101.73	110.56	105.81	102.23	100.39
103.21	110.43	106.11	106.03	96.892	111.13	108.94	96.058	103.35	108	103.43	113.64	102.48	109.94	106.39	106.11	100.39	104.33	105.9	106.41	102.12	103.13	104.7	110.39	102.65	110.75	99.527	104.42	98.818	111.73	109.98	101.93	106.41	111.43	111.03	103.45	111.12	107.19	109.86	107.54	105.34	110.83	103.59	101.38	110.24	98.875	100.53	104.57	92.166	114.18
105.16	108.4	101.49	106.67	108.01	104.77	101.43	104.96	98.229	105.09	112.36	110.3	103.28	109.22	109.38	103.55	99.652	108.34	101.74	107.47	104.24	105.12	101.67	115.66	111.22	100.72	100.64	101.16	119.41	107.29	102.98	109.15	103.17	104.55	104.12	109.16	105.61	106.33	103.51	106.42	100.35	101.68	104.02	99.601	105.13	97.193	107.9	105.51	106.53	99.211
103.24	107.46	111.46	107.84	105.59	110.95	103.06	109.62	101.09	103.73	105.37	103.6	102.2	105.84	111.01	112.93	103.45	103.58	102.31	93	105.48	109.1	101.29	113.76	103.3	113.26	109.47	106.47	111.58	95.481	107.26	102.92	95.648	98.537	107.18	111.68	100.1	101.17	111.54	102.35	109.11	101.75	104.72	103.81	114.54	109.63	105.46	101.5	97.803	110.12
112.94	109.94	110.65	110.99	110.7	109.85	107.51	110.2	109	104.17	110.82	102.28	103.67	106.45	109.21	108.73	107.87	100.67	105.12	108.82	106.78	109.08	104.19	107.86	102.71	100.94	109.74	113.06	104.71	110.92	109.89	109.78	108.15	107.52	97.225	111.57	101.5	108.26	102.9	98.925	108.85	117.1	111.48	112.63	103.48	103.11	110.41	114.11	102.87	105.74
103.44	104.89	102.81	113.76	103.74	109.56	102.05	98.2	101.47	98.081	105.95	108.73	110.96	99.167	110.92	99.409	103.82	103.77	114.06	107	98.788	103.36	106.02	100.87	108.34	104.76	105.05	115.56	98.688	96.267	104.39	107.67	115.54	105.96	107.19	103.87	102.93	100.06	100.23	106.43	99.14	99.904	110.5	96.06	102.98	107.56	106.64	100.34	107.12	112
113.04	105.89	107.62	102.28	119.38	119.3	108.71	106.91	115.59	108.08	114.59	106.33	108.17	115.82	112.14	109.52	108.55	104.5	108.28	108.94	112.13	109.95	111.58	109.08	106.94	116.21	110.18	114.27	116.9	109.75	120.73	112.29	114.18	110.48	113.75	107.3	113	102.47	111.46	117.96	108.44	114.64	113.27	104.67	117.03	102.12	108.43	112.83	102.78	112.28
112.85	112.96	113.49	112.19	111.94	115.31	108.43	115.53	115.34	110.53	115.4	112.6	113.49	111.51	107.94	114.97	102.24	113.7	113.21	119	110.78	118.34	120.46	106.76	103.34	114.5	114.56	109.97	104.8	114.72	107.94	118.79	112.71	112.31	112.7	108.19	115	106.47	113.85	107.91	113.17	118.55	117.04	109.13	109.06	110.44	116.54	125.52	109.88	119.53
100.8	104	93.13	107.13	92.161	85.934	99.921	101.96	95.57	97.449	111.1	98.448	98.302	92.418	93.027	95.149	90.966	98.904	103.15	89.73	107.47	108.82	100.14	98.233	95.397	104.97	100.58	104.93	104.39	105.63	99.295	95.616	100.32	103.94	96.577	97.42	96.691	106.12	102.01	104.47	97.294	101.54	105.82	98.614	103.83	104.17	105.79	100.15	93.303	102.53
97.254	109.12	99.947	110.29	95.615	100.25	93.704	89.901	94.846	104.01	100.4	100.64	98.821	89.718	105.09	104.38	97.455	87.707	96.689	103.81	107.52	101.18	93.082	100.06	99.838	98.197	99.844	104.77	95.597	96.208	94.029	97.088	97.366	101.2	98.038	95.469	99.049	105.32	99.847	94.222	96.133	108.87	99.83	98.194	107.25	95.099	108.79	98.048	109.46	103.91
93.918	107.01	105.4	101.46	98.001	110.47	101.76	98.803	108.15	104.2	112.05	107.98	103.49	109.1	98.895	105.86	101.38	101.61	103.87	103.07	107.19	108.7	108.47	102.94	106.25	100.01	104.7	115.16	110.44	103.59	119.57	112.1	105.84	109.83	108.47	107.89	106.7	103.96	95.605	99.314	100.75	107.6	109.81	109.2	114.78	105.57	107.27	100.7	103.24	115.3
108.86	113.28	121.63	109.92	117.67	117.85	109.64	105.7	108.45	116.53	112.29	107.89	113.44	119.93	118.29	107.5	114.01	111.77	117.86	111.92	110.26	105.12	122.09	112.22	110.02	115.86	111.98	108.93	110.85	107.63	114.84	118.07	111.49	121.72	112.96	120.68	109.33	105.4	108.14	111	118.7	107.47	112.32	117.68	110.38	112.46	110.39	110.56	108.99	113.91
109.58	102.07	108.57	104.01	119.81	104.03	100.69	106.31	112.76	119.5	103.26	101.49	105.49	106.6	97.112	105.32	102.39	104.36	103.65	100.49	95.267	99.904	98.896	107.02	106.77	101.01	105.43	104.49	101.02	100.33	101.98	100.44	100.64	105.99	97.018	104.84	102.65	104.24	95.913	102.39	95.618	98.811	117.1	102.38	122.47	97.677	97.032	99.887	109.52	104.06
115.29	121.82	108.6	113.03	105.91	114.94	113.52	108.41	114.37	108.04	103.23	112.86	115.05	108.26	110.87	114.53	113.2	108	112.57	105.14	104.93	122.12	116.84	114.35	109.33	112.05	109.92	116.53	115.47	105.12	110.79	122.82	116.09	105.86	113.87	112.8	112.87	107.1	108.59	113.11	106.19	110.05	118.87	114.97	105.26	110.61	108.58	104.29	119.19	119.42
108.99	104.35	108.33	100.02	104.52	107.18	104.86	106.07	110.07	112.64	109.66	98.553	108.49	106.9	115.51	98.634	106.75	100.59	110.38	109.62	107.73	103.56	119.09	112.8	105.4	101.2	101.5	101.43	100.65	101.24	117	103.28	98.751	105.86	109.92	106.48	98.056	122.04	112.83	109.23	103.93	111.87	109.15	100.38	100.2	112.69	106.88	101.42	100.23	99.91
99.569	109.9	105.46	104.06	109.2	105.59	99.502	104.91	104.04	117.4	108.64	109.54	113.44	106.06	110.74	111.35	105.73	98.376	113.46	108.34	107.98	103.27	102.99	107.48	114.15	104.07	113.83	114.54	108.75	102.4	109.41	114.76	120.81	100.81	101.37	103.74	96.407	102.31	104.65	112.29	108.12	111	111.22	110.13	101.64	111.76	103.93	99.824	113.83	102.63
117.17	108.21	118.39	107.23	111.11	109.6	113.15	106.8	106.61	115.75	112.38	108.92	106.2	114.68	110.2	113.6	109.35	109.74	107.4	108.52	109.06	110.94	116.67	114.09	108.49	122.24	112.37	117.15	106.35	109.12	111.41	115.08	114.25	111.11	114.38	113.27	116.22	100.09	107.04	119.52	111.53	115.36	110.2	109.63	123.02	101.91	104.94	111.7	107.12	110.14
100.3	99.404	101.96	103.71	98.812	102.24	107.55	97.188	99.741	101.5	107.28	98.866	106.55	96.876	103.97	107.5	102.17	106.3	99.513	108.54	103.7	110.44	100.25	108.32	100.68	107.7	99.164	100.06	103.09	100.23	102.33	103.55	102.16	109.75	97.85	108.31	105.03	113.61	105.09	109.69	105.62	105.02	112.98	101.92	104.63	104.68	108.45	112.18	109.51	103.77
107.16	106.48	102.72	104.86	109	104.53	112.88	106.07	106.41	105.64	107.78	110.68	108.58	116.21	96.935	102.3	103.71	107.1	101.99	104.8	106.43	98.684	104.42	112.56	103.24	98.43	111.51	98.871	103.78	102.75	100.82	112.23	101.78	104.25	104.26	107.71	116.2	97.785	98.031	109.9	104.3	108.72	101.09	108.48	117.69	109.07	103.36	108.86	107.12	102.47
109.93	107.34	118.2	102.04	106.73	109.28	107.93	112.99	101.45	96.652	113.12	102.56	108.45	103.48	105.98	99.054	107.06	110.83	105.27	113.14	108.58	102.45	104.99	103.66	104.44	108.26	115.88	110.11	103.47	113.1	101.53	106.32	110.91	112.55	110.2	108.26	99.187	110.99	105.56	112.49	100.61	112.54	106.23	102.14	106.83	105.37	105.78	96.513	101.2	98.614
117.22	118.16	128.55	114.27	112.58	121.82	114.73	116.85	126.24	113.36	117.39	111.8	111.84	116.7	122.12	119.83	121.67	106.74	107.73	114.91	126.09	125.67	109.99	119.96	115.92	110.09	124.37	117.6	112.78	115.92	121.9	120.2	110.1	118.05	124.14	116.93	109.73	113.28	117.07	111.77	113.1	117.45	122.48	115.16	117.09	125.24	117.14	121.46	117.8	118.45
116.6	104.68	106.13	114.46	107.2	101.96	106.02	119.51	112.08	107.86	111.45	115.48	118.27	109.33	114	107.58	114.92	98.272	112.98	103.86	107.3	115.27	112.11	110.94	110.63	108.36	114.05	106.93	104.94	113.52	110.93	108.97	103.47	103.85	116.8	99.851	112.69	111.65	113.21	114.62	103.18	106.97	109.96	112.31	113.86	102.54	106.09	108.05	110.76	105.85
120.61	115.56	113.49	107.36	114.16	113.28	108.43	108.61	116.76	111.31	115.86	107.93	113.7	110.28	111.73	112.74	105.78	105.24	120.58	108.13	109.05	112.93	105.23	114.19	107.61	112.07	110.1	108.06	115.03	104.11	113.64	109.54	115.33	112.17	113.59	109.69	111.97	120.55	113.98	109.45	105.89	100.78	121.75	114.57	120.92	114.47	111.01	113.34	106.39	103.56
107.62	98.324	99.526	95.416	96.832	111.42	105.08	98.962	104.31	90.965	100.95	103.45	101.34	98.24	108.02	103.06	91.08	100.48	89.708	86.637	98.748	102.84	99.234	102.11	97.509	96.029	98.038	95.637	104.79	97.678	104.9	105.45	101.75	97.675	105.44	99.291	98.191	88.053	105.09	99.43	95.861	99.411	95.992	107.6	100.73	101.09	95.893	109.76	98.552	99.043
107.29	99.645	111.54	109.94	102.59	111.48	100.85	109.03	107.6	116.65	110.79	111.86	112.62	113.06	105.68	106.28	107.85	105.19	112.86	104.38	108.29	113.01	108	98.782	122.49	102.72	109.86	110.2	120.55	110.03	111.4	119.79	113.24	110.38	109.71	103.65	106.02	102.24	109.31	109.73	112.48	105.96	121.22	102.89	99.051	109.6	107.46	115.3	121.64	110.96
105.91	107.78	97.373	98.573	102.68	100.59	96.88	105.29	100.57	101.55	105.56	108.3	102.86	101.58	104.51	95.476	101.14	99.031	105.36	88.484	88.913	114.76	89.16	103.79	99.1	96.92	95.315	103.11	95.188	100.4	98.77	105.93	95.584	92.269	94.52	94.496	107.28	94.441	110.7	100.55	106.18	98.4	105.35	105.89	102.82	103.76	107.32	111.16	99.953	97.095
109.29	110.67	100.59	106.74	104.51	108.46	115.8	107.4	98.618	100.1	99.627	109	101.79	96.445	115.96	104.74	108.57	99.617	96.682	97.378	109.83	111.39	111.61	118.38	100.22	104.65	107.39	104.27	100.28	110.51	102.8	99.656	101.16	98.4	111.3	105.82	108.38	108.82	96.683	103.08	110.67	110.91	107.19	96.972	101.83	105.42	108.4	105.43	109.11	103.81
105.2	113.44	105.35	118.53	107.03	108.48	102.15	100.84	102.81	112.66	93.982	106.21	105.15	103.47	104.77	101.13	102.39	101.34	104.8	93.844	105.75	113.3	98.841	99.896	104.01	103.56	102.92	113.94	107.04	105.65	112.22	104.21	109.78	99.41	108.3	106.3	106.29	100.57	111.77	100.75	102.81	105.31	107.76	111.54	94.135	106.78	114.2	99.226	113.39	109.12
109.85	116.38	106.69	108.18	113.06	105.04	111.47	100.3	107.83	103.51	106.11	98.899	105.6	102.03	98.286	116.32	115.9	107.54	106.83	112.16	112.68	101.98	106.53	99.4	118.58	96.529	99.08	96.354	110.86	108.34	107.81	108.15	106.21	105.18	105.11	107.84	107.78	108.22	104.69	103.07	102.45	106.05	109.9	97.808	106.31	97.703	105.9	105.62	100.63	92.24
101.63	100.06	108.89	101.93	93.049	100.6	106.02	107.62	90.805	96.469	95.555	102.11	97.283	108.93	101.58	96.656	105.84	99.017	90.744	96.012	96.749	95.615	101.83	105.87	97.755	95.263	104.63	96.978	98.368	103	94.051	101.95	95.684	97.719	97.429	96.364	105.2	97.992	98.211	103.4	92.901	108.64	100.62	92.237	98.157	93.009	105.46	97.005	104.54	97.068
106.06	102.69	101.75	103.74	107.7	107.73	111.16	105.81	102.83	112.76	106.17	99.562	98.698	98.712	106.68	108.54	106.08	108.71	90.607	103.6	105.15	97.46	97.029	102.57	108.73	101.45	112.21	107.52	109.89	108.26	98.573	104.47	99.2	100.07	103.67	108.54	107.57	102.07	114.62	110.43	105.36	113.93	104.57	114.08	102.55	100.52	108.4	99.55	107.55	103.44
109.2	110.24	112.56	110.97	107.95	98.934	115.73	120.66	110.56	115.77	106.05	107.02	94.191	108.39	114.85	110.67	113.57	110.53	119.68	113.61	105.48	111.04	112.36	115.44	117.92	111.39	113.45	115.46	111.53	115.46	126.49	110.46	109.66	113.18	113.53	113.9	114.29	111.89	116.42	107.91	113.18	103.88	99.606	109.15	102.77	116.18	114.88	112.52	116.7	111.46
107.24	108.83	114.13	110.39	111.63	109.78	110.66	105.9	111.09	109.5	103.09	111.75	117.8	116.65	109.67	107.56	111.8	110.65	117.49	112.24	106.47	111.89	116.05	111.46	113.62	112.38	114.47	102.98	109.02	111.68	107.4	116.06	115.07	109.59	102.64	116.22	105.67	104.6	111.97	107.32	120.86	119.06	116.95	118.05	119.02	108.92	110.32	114.23	98.891	111.25
108.97	104.39	112.39	106.03	106.44	101.98	101.48	99.984	110.31	104.7	109.28	108.29	112.94	104.79	110.76	104.44	112.58	109.65	108	96.484	99.501	115.34	108.89	106.35	112.34	104.85	111.62	115.7	100.53	105.42	111.95	106.08	94.804	114.93	105.22	103.6	103.95	101.32	102.73	114.12	116.26	107.84	97.789	110.49	109.58	107.74	108.22	105.41	117.18	102.47
92.661	100.88	111.61	105.63	98.645	94.21	99.839	105.06	90.848	104.45	90.792	104.49	110.58	103.99	105.14	106.59	100.03	94.793	101.54	94.523	99.125	105.31	102.56	108.23	98.423	110.19	100.11	96.584	92.39	93.754	96.378	94.623	105.05	100.77	106.51	102.04	104.63	98.617	103.23	98.468	91.261	112.17	100.6	102.17	106.94	104.54	95.365	100.76	96.216	97.938
99.094	100.88	105.85	105.53	105.83	98.973	108.45	100.66	99.729	99.871	100.93	106.42	111.61	102.99	107.97	100.18	101.5	103.52	97.811	94.553	101.64	97.141	110.63	99.626	106.33	91.393	91.221	93.215	100.67	100.77	89.178	105.05	97.836	102.75	96.603	102.61	101.81	92.924	102.82	97.132	101.01	96.435	102.89	95.955	107.3	104.7	102.82	108.05	100.58	89.07
110.87	115.03	120.1	106.72	104.61	118.52	110.7	109.23	103.52	105.53	116.62	112.55	111.14	103.97	113.2	111.86	126.22	101.09	112.14	118.46	110.67	106.07	112.34	112.34	112.96	117.77	112.16	109.13	116.91	115.46	108.67	113.77	103.12	117.18	116.14	104.38	115.83	115.59	101.11	104.11	107.22	105.5	106.83	112.37	110.23	111.57	115.96	116.32	123.79	103.84
111.59	119.85	109.82	121.27	122.43	119.11	113.53	118.63	116.78	120.57	111.03	103.79	112.24	112.62	107.67	122.53	119.63	118.87	120.34	116.27	118.43	117.92	120.51	113.81	123.52	121.28	114.97	109.62	117.14	125.46	120.29	124.05	106.4	115.09	111.15	118.22	116.39	117.61	114.27	114.67	116.33	120.72	112.85	113.22	109.06	112.25	114.37	110.58	120.97	121.22
103.84	98.154	107.53	97.073	98.717	103.52	101.13	104.6	106.08	99.508	98.947	108.17	108.97	89.641	91.766	102.53	97.99	99.706	102.09	98.305	102.45	100.72	102.06	100.14	102.84	95.884	105.55	104.08	97.843	93.204	101.25	100.81	99.645	100.29	106.47	102.35	100.68	99.668	100.62	99.976	101.54	97.115	103.23	106.66	99.811	98.126	92.946	97.76	104.25	96.757
98.495	98.489	95.266	104.03	110.61	97.462	94.977	96.605	97.999	101.92	97.469	101.61	98.5	110.79	101.91	101.65	104.52	100.74	102.6	100.95	104.31	105.24	88.476	97.826	96.954	98.434	92.484	99.211	105.36	94.004	97.216	96.141	96.668	95.012	99.044	93.041	95.785	95.669	104.99	94.766	98.243	102.18	90.892	98.896	97.749	96.558	100.81	95.036	95.274	113.66
115.45	117.42	114.55	106.46	111.32	101.44	101.58	110.07	115.59	111.71	108.73	121.8	109.81	108.6	108.18	119.43	96.182	110.49	104.6	113.12	96.543	110.14	112.51	112.25	113.62	117.45	115.3	111.47	107.29	106.73	114.41	104.9	112.51	112.07	112.81	115.11	114.17	101.12	105.06	111.7	117.99	107.79	106.84	110.05	112.81	112.77	109.78	107.32	113.07	115.86
109.19	120.18	107.85	107.66	111.2	102.26	107.34	111.93	111.08	113.28	103.03	118.97	120.04	108.04	108.04	111.36	115.84	105.83	112.15	108.4	100.49	107.46	112.36	99.83	115.59	115.61	105.2	108.36	110.74	114.49	103.83	114.77	109.5	108.61	105.36	104.97	107.36	123.78	112.18	102.29	104.74	121	116.57	106.34	104.36	109.84	105.72	111.16	111.59	102.8
111.06	107.35	110.49	107.08	103.98	102.95	101.29	104.9	104.05	103.26	107.79	108.97	111.81	99.264	103.92	97.344	106.01	107	107.11	100.56	99.967	102.44	101.23	108.38	103.6	101	106.81	101.83	104	102.37	112.13	103.04	102.82	99.582	110.98	109.44	99.52	96.466	105.71	113.15	103.89	104.6	110.21	103.7	105.32	101.1	109.5	104.99	105.24	111.09
108.34	112.02	105.34	108.34	109.22	115.86	103.98	103.87	108.36	110.53	111.94	98.499	102.85	105.33	114.94	108.46	98.315	103.53	108.25	105.02	101.78	105.03	108.35	111.48	100.96	114.25	104.45	104.73	104.95	106.26	108.58	108.01	104.08	109.58	107.81	103.55	100.67	111.86	103.81	106.11	100	98.629	109.6	106.7	105.89	109.81	106.78	114.53	105.19	103.53
107.16	103.65	106.51	107.69	104.89	96.759	110.78	100.97	103.76	106.32	98.348	106.81	103.37	106.1	99.995	105.28	107.03	103.32	113.72	96.113	111.55	106.5	104.39	101.16	110.14	101.52	95.703	103.75	111.33	109.28	98.36	110.87	105.09	107.5	116.17	106.27	112.1	105.95	106.56	97.199	103.77	104.83	102.95	104.33	97.34	105.93	103.74	107.81	104.64	100.68
113.38	115.24	115.55	116.42	108.81	114.92	114.48	126.4	108.23	108.66	118.9	120.61	110.84	103.94	115.29	108.04	114.93	115.82	124.53	128.96	106.75	116.27	102.61	117.59	113.25	111.4	114.07	111.66	112.76	101.78	116.23	111.71	110.72	118.29	116.1	107.95	117.16	108.17	107.76	116.27	118.15	105.69	120.71	105.24	123.25	105.03	108.31	109.64	112.17	119.14
108.87	112.26	111.78	126.91	121.33	113.54	125.66	115.09	118.04	115.51	125.47	120.26	116.34	116.32	120.15	116.11	110.23	116.94	117.85	111.84	129.49	114.23	119.07	108.25	118.41	116.98	117.68	115.42	115.14	117.99	102.42	116.14	113.16	114.08	114.57	116.19	117.86	110.76	129.17	112.11	112.36	118.2	118.98	117.63	113.88	115.83	119.19	118.42	117.3	128.87
103.89	105.59	96.733	113.75	101.43	115.04	105.91	109.02	111.26	105.91	101.13	109.31	104.53	106.98	103.02	111.98	103.48	107.82	99.54	121.75	108.8	113.1	109.56	99.461	108.56	95.205	106.28	108.52	101.83	106.79	104.98	96.649	111.53	103.91	102.7	102.34	102.25	106.08	102.01	102.8	102.93	106.19	103.29	105.51	112.06	110.87	111.38	111.25	103.78	102.05
99.691	103.83	103.21	105.85	102.72	102.29	107.82	110.43	103.36	110.44	110.8	102.25	111.48	107.13	103	106.43	107.03	108.63	101.66	105.07	105.24	113.82	105.78	105.15	107.08	101.31	106.12	104.64	112.88	107.75	106.18	105.32	106.54	107.24	108.9	105.9	105.46	109.11	102.1	106.09	100.45	101.65	109.25	101.89	116	100.74	108.31	104.23	107.49	106.53
110.93	109.43	100.36	108.82	107.55	93.677	105.55	103.77	100.7	117.54	99.559	100.01	108.02	104.24	103.92	104.83	102.84	100.42	109.78	102.36	110.19	99.18	105.78	103.65	112.39	114.49	107.46	110.73	99.76	110.28	108.69	104.98	107.97	100.46	99.362	114.29	102.08	104.14	108.18	102.74	95.552	109.3	115.2	113.16	106.53	104.95	96.979	101.72	91.721	105.35
100.89	112.5	102.57	106.25	99.164	103.53	105.85	101.64	104.63	103.75	97.907	106.57	99.365	107.4	104.49	104.29	101.19	99.207	111.91	108.57	95.213	103.71	104.29	101.18	95.805	103.89	106.72	106.05	106.63	102.58	98.624	98.699	109.02	113.96	104.14	105.75	104.22	105.9	101.68	117.37	114.19	102.58	103.96	103.87	103.88	93.619	109.48	110.82	101.48	103.45
111.27	103.09	105.85	108.09	98.586	114.5	117.95	110.02	105.01	101.88	110.05	116.12	110.65	101.42	113.19	100.26	105.65	106.09	95.809	106.42	107.32	109.97	97.454	96.343	99.777	99.906	104.26	105.29	102.62	106.72	110.96	104.78	98.526	108.19	101.69	115.48	101.49	102.93	107.83	113.19	112.72	107.33	114.8	101.39	108.05	97.698	118.57	104.93	90.827	105.81
108.35	115	109.16	112.53	109.52	106.98	106.9	121.97	125.17	105.49	111.48	118.31	111.35	118.03	114.99	115.07	110.74	112.75	111.12	113.22	104.15	121.63	105.91	105.75	114.32	115.93	104.9	108.03	113.54	110.03	104.14	112.77	116.72	112.74	110.19	113.92	118.83	116.63	111.52	113	117.98	112.42	116.36	117.44	112.41	117.4	102.94	109.11	107.95	114.71
109.42	105.3	111.41	105.88	108.26	106.94	104.59	101.51	103.52	107.98	105.7	105.06	104.1	108.01	109.11	109.35	103.9	110.73	94.745	113.37	104.81	109.51	101.62	103.86	115.56	105.66	107.42	113.06	101.08	106.07	100.95	112.64	110.64	108.3	109.72	112.32	99.966	96.158	99.799	108.35	108.55	112	103.66	104.5	95.001	96.428	109.35	106.24	107.61	104.29
98.28	101.63	104.03	99.864	105.02	99.723	107.82	99.408	109.79	112.3	106.44	98.832	109.37	100.09	107.07	108.29	106.65	100.08	106.52	108.16	96.017	108.08	112.01	103.66	106.98	99.016	111.3	114.84	108.68	111.38	107.2	107.29	108.24	106.7	107.4	112.37	102.62	109.14	99.595	107.94	108.83	107.98	101.73	100.59	109	115.63	102.3	103.35	103.7	110.03
109.7	111.8	110.39	108.36	109.6	111.38	110.6	110.76	115.97	108.4	114.15	113.52	110.94	119.54	112.95	113.34	107.87	109.22	112.14	115.54	111.91	110.16	111.64	114.77	110.33	108.97	100.11	114.04	102.84	111.02	105.79	109.14	111.8	117.74	107.81	120.88	112.18	115.45	111.54	106.49	118.85	109.1	117.22	114.74	106.18	104.01	114.32	109.04	113.08	112.52
115.96	118.26	117.62	115.94	110.65	117.73	107.32	112.71	113.03	102.19	111.15	115.99	111.18	107.12	112.19	113.08	118.92	116.52	108.76	115.42	112.2	99.735	102.78	118.42	117.34	111.13	112.84	105.94	110.03	110.22	104.43	108.22	114.47	112.02	107.74	112.87	104	117.94	119.52	111.64	111.13	106.72	106.7	106.94	115.79	116.88	110.94	114.61	115.24	116.68
112.55	110.22	103.71	107.42	117.19	107.02	115.53	112.12	113.67	113.51	116.6	105.83	111.44	115.81	100.07	110.51	112.98	113.16	112.08	112.65	111.02	107.04	114.28	115.06	120.65	106.47	112.63	106.27	116.91	116.56	114.03	117.38	110.82	104.92	115.38	113.25	110.03	114.65	99.803	120.18	108.99	103.26	116.44	117.1	113.77	116.05	114.22	105.28	111.1	120.98
108.43	106.22	114.23	107.82	100.47	109.82	109.21	114.37	114.63	110.97	108.34	105.66	99.713	115.14	105.3	113.85	116.28	110.45	112.44	110.42	110.07	117.53	108.87	101.5	107.16	111	109.01	107.55	107.3	104.58	113.76	106.19	106.82	113.65	115.64	114.56	106.67	109.24	105.86	104.06	106.43	102.85	114.93	112.05	111.79	110.93	101.3	108.55	112.28	106.87
99.768	98.802	94.8	95.3	98.022	103.25	93.307	98.896	97.884	102.48	98.492	100.39	102.93	97.592	99.464	106.09	89.541	91.208	100.29	101.89	102.27	98.73	98.715	107.24	97.98	106.08	100.59	99.744	93.333	94.918	103.22	99.466	104.66	116.34	104.29	107.34	94.665	97.121	96.386	97.86	104.27	95.501	102.5	95.201	104.15	98.731	101.04	97.505	100.37	104.25
106.55	101.32	101.58	102.45	98.389	102.77	104.16	115.75	104	106.63	104.75	92.767	102.78	97.728	99.322	108.83	103.82	106.05	102.87	105.76	108.78	109.63	105.66	98.02	106.71	104.25	105.69	100.96	104	101.47	101.21	105.22	104.98	104.68	108.73	109.26	113.5	109.62	100.66	104.58	113.19	113.65	113.69	96.714	98.308	101.36	106.27	108.14	95.38	98.08
102.38	108.96	105.53	106.1	106.33	101.16	105.18	114.81	107.27	110.6	109.72	117.02	107.62	105.99	109.58	111.92	109.32	109.65	109.93	106.89	116.46	96.308	111.96	110.23	118.74	108.58	108.6	115.45	105.95	120.6	109.36	112.78	116.37	112.39	114.52	105.01	110.94	115.73	106.9	113.94	108.34	114.68	99.669	109.25	110.85	119.27	111.01	114.93	116.25	113.38
108.74	98.928	107.33	115.75	108.47	117.72	117.66	115.66	104.93	111.22	107.75	112.17	107.6	107.3	109.3	113.81	108.23	110.56	110.96	108.55	121.23	117.7	108.13	112.31	106.98	114.02	119.42	107.08	110.02	106.99	99.39	106.88	115.01	114.49	107.25	112.98	115.76	112.77	101.55	116.93	119.6	113.78	106.84	105.17	110.89	114.83	110.58	105.89	122.01	107.79
118.91	103.97	107.3	109.05	114.36	110.01	104.65	117.37	119.35	110.59	116.82	117.15	113.68	118.9	106.12	113.43	114.23	114.18	113.77	121.2	108.7	115.59	112.08	110.61	108.55	109.03	112.34	107.54	109.85	113.75	116.14	116.8	111.93	101.66	110.07	103.82	117.26	99.2	108.5	114.4	105.84	109.19	116.14	107.35	113.76	113.44	117.49	128.68	115.42	115.42
106.81	112.97	119.06	112.56	112.01	104.1	111.97	106.68	108.73	114.15	112.87	112.31	116	108.2	108.09	120.2	106.08	109.74	111.88	112	110.98	113.85	107.43	114.96	110.52	118.68	112.8	114.33	107.54	110.08	107.03	112.51	116.19	112.29	122.56	112.68	111.75	122.28	110.92	114.03	110.99	116.04	119.93	105.77	111.73	105.35	111.01	112.34	108.01	113.23
103.3	106.87	108.47	101.26	112.06	103.72	107.01	102.4	104.05	104.36	103.71	108.08	113.13	106.49	107.87	109.18	106.03	106.62	114.64	101.24	102.5	99.851	99.248	104.9	105.37	110.36	105.63	110.08	107.86	107.38	117.82	96.409	108.62	110.15	109.11	103	110.49	99.694	106.84	109.81	104.69	100.66	113.77	112.86	113.9	106.73	108.04	109.52	105.27	102.41
107.62	112.62	114.29	114.03	114.64	117.22	111.12	117.37	114.08	124.59	121.37	113.93	107.92	122.08	107.66	107.75	112.7	112.2	113.81	118.71	114.98	112.9	106.32	115.14	112.38	101.82	122.04	104.86	116.02	113.71	111.43	115.61	105.38	119.93	121.47	111.67	115.13	110.96	104.43	111.15	113.48	118.67	115.86	108.63	121.49	109.91	106.5	108.6	115.01	112.17
100.75	90.313	100.67	97.572	102.49	102.88	93.896	101.24	104.41	95.958	100.23	108.6	103.33	100.64	102.21	97.173	98.281	99.296	102.92	99.846	99.956	106.24	100.14	100.2	97.052	96.238	97.88	106.65	106.49	87.177	106.96	98.627	90.535	96.394	105.31	98.174	98.598	97.857	97.561	103.84	98.885	97.347	95.854	96.296	107.11	110.49	107.96	99.957	110.03	105.59
98.53	111.29	109.81	103.49	111.27	98.141	109.05	108.83	113.49	111.36	108.44	104.49	108.35	103.74	104.02	104.29	106.37	104	104.17	111.51	105.86	110.19	112	102.91	111.82	102.49	107.58	100.15	107.22	93.237	106.4	102.3	107.65	110.73	106.24	106.86	103.53	101.28	106.02	107.79	113.66	105.74	111.57	99.506	106.1	107	101.59	99.98	102.91	110.23
112.49	101.26	114.54	112.29	113.15	120.76	124.89	110.34	116.02	116.61	107.91	108.59	113.42	105.98	114.71	105.88	104.24	115.05	112.65	113.65	116.9	112.86	110.41	113.94	109.47	112.81	121.68	104.66	105.2	109.61	103.36	118.52	119	104.76	108.79	116.2	112.15	108.93	120.31	106.1	110.14	118.77	111.79	100.01	108.51	114.48	116.08	101.26	108.74	121.48
106.74	116.1	113.56	120.46	118.13	115.44	117.59	114.87	100.11	117.34	113.05	114.07	113.04	110.52	106.74	106.77	109.78	119.12	108.26	99.171	105.08	111.88	109.76	118.74	110.79	110.18	109.58	112.26	113.75	112.56	104.07	113.17	116.84	107.92	108.63	114.57	114.09	114.4	116.94	117.65	113.01	117.04	110.35	114.06	110.9	110.71	125.43	109.42	102.36	107.57
111.62	109	108.74	111.77	110.95	107.37	105	126.31	114.05	116.74	106.07	103.7	114.03	113.46	115.24	110.31	103.84	117.2	107.65	113.6	111.76	109.59	113.36	114.53	100.05	105.85	115.2	112.72	116.99	117.72	112.67	109.85	114.94	115.5	108.55	116.73	108.13	112.54	110.07	106.11	115.14	112.07	110.93	108.42	105.05	103.89	112.44	117.74	104.61	115.5
97.147	90.346	106.95	100.34	106.31	98.428	102.76	89.425	107.31	93.039	103.43	99.863	103.73	96.822	90.512	90.609	97.92	90.551	102.86	103.84	102.8	106.77	94.641	99.581	94.369	99.694	101.97	93.773	99.78	98.717	103.41	102.91	103.63	97.051	88.995	96.529	92.061	100.15	102.48	104.86	100.73	103.3	106.11	97.917	97.008	102.78	100.68	97.712	103.4	98.655
113.96	111.72	117.64	117.12	104.82	117.15	116.86	109.72	106.36	117.11	105.34	109.52	107.55	116.45	118.59	108.11	115.15	108.48	112.36	109.79	109.26	108.65	109.01	113.41	106.35	108.34	110.48	106.23	101.34	118.82	105	116.03	100.8	113.87	114.59	122.58	105.42	111.94	112.14	108.65	108.74	104.46	106.65	110.42	111.04	104.3	109.47	109.93	119.89	113.9
113.9	115.91	114.33	110.49	107.31	113.75	115.77	109.12	109.99	106.17	108.18	116.83	117.75	106.21	119.21	118.89	112.02	115.94	110.08	107.96	109.94	114.93	110.2	109.78	112.17	117.22	112.89	110.97	105.76	113.29	119.27	119.91	112.05	113.47	111.06	108.28	114.25	111.07	112.27	115.18	111.18	117.2	119.44	119.11	109.27	117.7	110.13	115.59	110.04	119.24
97.495	94.374	100.22	104.19	103.01	104.02	102.02	97.833	104.77	104.43	97.971	100.94	98.372	107.26	105.97	95.592	94.152	93.354	90.372	103.63	113.98	102.57	105.66	98.547	96.061	109.72	100.54	97.813	105.6	102.59	96.12	98.09	97.644	95.623	103.5	99.778	98.782	102.92	106.91	96.052	97.88	105.5	96.752	99.215	97.421	103.28	99.302	97.452	99.923	92.831
103.1	98.702	97.613	94.017	96.652	96.961	99.526	102.94	103.13	102.64	97.173	95.948	101.42	104.89	101.6	96.761	89.668	96.5	104.2	96.524	95.703	102.73	98.313	91.136	101.14	107.6	104.6	107.43	96.355	103.74	96.893	102.39	90.555	107.41	100.75	103.53	100.35	101.28	103.67	101.55	99.678	99.913	104.16	102.31	98.827	98.902	94.685	101.4	96.107	102.97
116.1	115.38	110.74	120.19	113.29	113.71	114.38	110.72	109	107.03	114.59	111.7	109.5	113.51	103.18	105.36	117.93	112.82	126.13	111.15	105.42	115.2	115.91	104.71	110.85	112.36	109.43	105.09	104.06	103.73	107.7	112.24	111.55	105.67	109.21	111.16	105.71	109.55	117.81	111.53	117.84	105.23	118.44	104.73	108.36	111.38	103.62	112.09	103.77	112.99
102.21	97.377	109.24	117.34	92.623	106.16	108.5	105.63	110.02	108.41	109.69	108.56	113	106.65	98.539	104.82	104.45	100.8	107.31	101.61	106.96	111.97	122.67	99.86	108.37	103.86	106.41	103.12	102.37	108.14	110.8	109.39	109.81	105.27	117.05	99.989	108.59	102.13	104.1	110.79	95.907	108.24	108.77	100.27	102.77	105.41	100.8	109.52	102.54	98.113
101.84	108.77	107.54	106.89	104.97	102.81	108.24	106.46	109.82	101.29	104.96	98.276	105.65	110.17	106.78	107.11	99.68	112.13	104.96	112.42	105.68	110.06	111.21	111.16	109.58	115.61	104.05	103.05	105.77	104.04	104.14	116.62	113.57	110.42	113.12	100.14	105.22	109.74	118.53	110.38	101.13	112.21	112.2	108.53	107.01	106.22	104.75	92.811	109.59	109.59
119.78	117.98	111.34	114.51	106.42	123.46	112.9	117.1	120.77	110.53	121.65	113	120.35	107.31	110.35	118.25	106.21	110.39	122.1	112.86	104.94	110.21	108.31	109.79	118.21	114.54	114.64	104.9	116.71	103.23	120.9	112.9	115.37	103.57	105.96	113.31	115.17	105.17	113.98	122.04	114.87	110.12	107.45	100.83	107.08	107.84	118.77	121.1	115.52	127.62
100.82	94.251	96.574	102.82	97.608	105.34	99.701	106.9	107.44	107.27	103.85	96.622	94.251	102.95	100.84	101.79	97.56	105.49	96.242	94.168	95.009	98.023	101.84	105.59	109.4	98.118	98.127	105.49	100.97	110.73	108.62	103.47	99.253	101.75	93.172	98.02	96.46	102.23	105.18	99.934	97.668	99.539	105.11	102.22	99.291	93.92	94.849	101.41	107.59	104.84
98.7	109.23	99.427	104.32	109.97	106.55	97.01	93.801	101.68	108.12	99.313	100.34	100.46	99.259	108.42	102.62	100.84	98.514	98.242	98.403	104.26	99.41	117.66	108.16	103.71	112.62	110.08	108.83	107.5	102.06	102.82	110.35	96.946	101.33	101.95	104.87	97.394	97.837	93.373	109	100.05	99.418	111.11	96.425	111.48	107.41	110.57	101.9	101.6	99.251
106.41	107.86	103.46	96.975	102.75	112.14	104.1	101.96	112.09	108.12	102.86	102.34	101.71	104.74	102.32	103.29	106.87	103.8	113.91	108.68	111.27	106.14	109.66	108.45	103.06	108.36	100.86	107.82	104.16	108.43	102.98	105.71	102.28	98.247	107.71	105.32	98.506	103.3	104.98	105.48	99.73	105.3	109.9	118.39	91.466	98.061	110.82	108.33	114.73	103.68
101.56	103.33	99.907	113.44	108.87	114.43	101.19	109.32	107.23	105.72	105.22	115.86	110.1	106.55	109.64	104.49	99.387	104.53	103.67	101.03	107.39	106.53	107.92	106.49	113.35	103.31	106.67	105.48	102.68	107.27	105.88	101.57	101.23	109.53	104.3	103.38	110.95	109.5	103.86	106.15	103.91	109.26	105.25	108.73	104.48	113.94	106.53	104.04	126.62	111.86
116.39	104.1	95.435	106.61	114.71	103.5	114.57	105.99	108.98	109.53	109.8	106.77	113.56	102.93	101.13	102.64	105.88	105.53	108.43	109	118.54	104.5	111.06	113.8	113.79	109.39	108.49	110.23	108.38	111.42	112.41	118.01	109.17	107.21	105.8	102.81	118.12	98.66	114.12	109.88	115.27	117.96	112.23	113.75	105.52	112.53	100.77	112.18	100.57	112.09
113.34	108.45	107.26	123.22	110.83	115.07	102.19	119.1	105.29	117.78	113.75	109.01	117.55	118.1	115.71	109.26	113.45	104.85	116.66	123.29	115.73	118.68	102.28	106.89	104.73	116.97	113.04	114.09	106	109.53	114.98	123.35	112.18	105.03	113.5	107.33	105.11	105.45	110.15	112.72	109	114.35	114.35	108.5	110.88	108.16	109.55	114.68	109.46	119.05
107.35	110.51	122.94	122.78	110.38	114.79	124.66	109.15	115.97	112.93	117.73	123.58	109.04	124.78	119.11	118.23	111.31	118.7	120.76	116.58	113.97	110.85	117.99	113.42	117.84	115.26	120.62	116.45	122.49	107.24	109.15	104.92	111.17	116.75	119.43	114.27	112.4	117.14	113.94	104.6	114.19	105.62	117.76	115.75	112.29	112.52	114.73	115.48	112.44	111.64
103.82	100.52	102.96	97.817	116.32	99.753	100.1	101.74	120.51	122.26	106.98	106.03	109.11	97.337	102.95	105.54	106.11	103.82	109.04	99.99	96.462	117.75	100.56	112.29	105.05	105.43	109.96	102.33	113.66	99.212	116.39	109.01	101.38	106.9	105.51	100.54	110.92	110.84	105.99	100.38	103.49	108.16	99.416	99.93	98.821	113.07	92.936	102.93	101.67	107.94
116.76	115.19	100.2	104.39	112.71	108.25	92.891	107.23	100.19	106.06	100.36	104.55	102.34	109.68	96.929	98.956	112.73	102.94	111.24	104.66	105.99	110.13	105.43	111.52	111.6	106.07	112.93	105.62	97.687	102.66	105.79	104.96	102.1	104.77	111.28	104.36	114.99	104.9	100.29	100.61	97.885	111.91	104.22	101.17	103.71	102.47	103.59	104.36	107.31	106.33
100.76	107.87	104.34	101.08	105.25	102.56	102.19	110.87	97.506	100.93	102.99	100.76	109.91	100.88	102.51	107.45	109.22	104.74	100.07	104.38	102.34	100.43	104.92	99.17	114.35	103.82	103.4	107.96	105.96	107.59	108.05	105.4	101.47	104.68	109.42	99.724	99.963	100.17	99.966	102.42	105.69	108.56	105.62	98.513	107.16	103.42	104.3	102.4	108.59	96.898
100.69	97.2	112.27	110.73	104.08	100.84	107.74	107.4	103.68	102.42	108.96	106.8	86.151	100.9	99.832	96.391	92.799	89.32	100.06	99.731	103.48	103.32	101.26	98.708	103.32	102.29	101.19	105.41	98.724	100.91	95.003	111.95	101.52	97.794	94.001	98.749	98.276	96.402	113.13	91.866	95.405	101.29	100.49	108.43	92.856	109.55	106.89	105.52	103.72	97.435
102.15	100.29	95.401	98.134	95.771	96.941	100.48	103.32	99.792	98.271	111.51	102.82	97.362	97.061	88.59	103.69	105.85	99.056	105.83	101.15	105.94	96.603	92.262	97.033	91.948	87.737	97.043	100.16	107.72	94.992	104.11	97.353	99.706	94.28	93.026	107.57	94.804	104.63	106.41	96.441	101.13	103.6	101.61	97.233	101.47	105.42	94.683	97.274	95.129	106.1
[truncated: 800 more rows]
[truncated: 150 more columns]
