# Supplementary material for: Genetic dissection of main and epistatic effects of QTL based on augmented triple test cross design
Source: PLoS One. 2017 Dec 14;12(12):e0189054. doi: 10.1371/journal.pone.0189054 (PMC5730204; doi:10.1371/journal.pone.0189054)
Supplement: S8 Supporting Information — (ZIP) [file pone.0189054.s008.zip › z4_1950_0.5_10.csv]

104.11	106.09	103.23	105.27	103.45	107.86	105.04	106.13	106.95	108.74	105.52	105.32	105.12	105.77	107.22	104.47	102.82	105.55	104.12	106.41	106.31	101.81	103.82	106.87	104.67	107.62	107.4	107.87	105.63	107.21	105.18	109.37	105.9	104.73	106.37	105.99	105.02	108.97	104.11	104	107.92	107.79	106.75	106.93	107.1	106.68	103.6	110.97	105.78	106.86
107.23	106.49	106.57	107.59	107.01	104.9	106.52	108.05	102.2	104.33	105.91	105.23	109.25	104.48	105.93	102.07	105.07	106.18	104.94	107.55	104.77	108.34	103.95	106.11	106.88	103.69	104.7	108.58	106.29	106.61	105.81	106.88	101.75	105.34	106.83	105.26	105.12	103.7	103.45	106.47	107.76	104.5	104.07	104.47	104.34	104.15	103.92	105.72	105.24	105.45
104.56	104.43	103.92	104.81	105.4	107.03	104.78	106.02	106.06	105.18	107.04	104.9	107.1	106.55	105.63	109.88	105.33	109.59	107.02	106.51	106.83	104.06	106.44	109.74	107.33	107.46	105.83	108.49	105.58	106.18	108.02	106.51	109.08	107.2	102.61	105.36	108.81	108.61	107.62	106.3	110.47	105.32	102.59	104.12	103.24	107.45	109.69	109.32	104.05	107.34
109.87	110.15	112.71	109.75	113.89	110.95	111.25	111.42	110.31	110.07	111.95	109.67	110.67	112.82	108.51	111.01	110.53	109.79	107.59	111.22	110.95	111.62	113.58	113.24	110.76	113.09	109.27	107.24	111.97	116.36	112.29	112.34	113.58	113.77	114.87	110.35	111.91	113.98	111.39	112.56	110.71	110.61	111.76	111.32	112.92	109.01	113.93	111.15	112.3	110.33
103.71	105.44	99.536	99.413	99.65	97.068	99.853	97.266	100.87	99.002	101.64	95.996	98.553	98.351	100.08	101.92	100.63	100.03	101.37	101.86	101.41	98.361	99.597	99.792	99.906	99.908	100.54	96.714	100.74	98.299	99.037	102.36	101.56	98.889	97.621	98.629	98.264	98.599	99.74	98.863	99.941	102.06	98.839	98.822	102.11	97.354	98.739	100.14	98.018	99.814
108	106.22	104.27	103.12	103.44	109.42	105.31	105.29	105.7	104.23	105.3	104.22	106.42	105.26	107.67	101.7	106.34	106.49	103.64	102.82	106.01	106.18	103.7	107.47	104.53	106.98	107.07	105.7	103.03	108.26	106.82	99.047	108.91	103.56	105.61	105.51	108.06	106.29	107.92	106.72	106.46	103.09	104.5	106.55	104.82	106.83	106.86	105.3	106.24	106.72
97.961	98.704	102.25	99.701	97.432	97.006	99.171	100.8	99.437	99.958	98.592	100.46	99.218	96.185	98.639	99.08	100.07	98.947	97.567	98.521	99.556	98.389	97.35	102.28	98.154	101.43	101.26	96.847	100.39	101.11	100.39	100.41	98.314	100.03	102.59	100.08	101.14	102.32	102.58	104.13	97.309	100.36	101.38	99.892	100.88	99.234	102.37	102.14	98.623	99.545
108.04	104.68	104.22	103.02	107.29	106.87	104.66	104.84	108.62	108.41	104.68	106.81	107.3	107.48	104.75	102.64	104.62	107.48	107.9	106.05	106.04	107.23	102.48	104.85	106.76	104.14	105.47	107.56	106.53	105.65	107.17	107.59	104.83	103.58	104.49	105.05	102.05	105.54	102.94	103.79	107.86	106.43	104.92	109.23	105.2	104.04	105.43	102.85	108.83	105.57
105.87	105.33	104.6	106.64	103.79	102.94	102.48	104.35	100.45	103.63	104.33	105.33	105.11	103.64	101.12	103.89	105.08	101.98	103.78	104.73	103.18	101.94	105.63	104.92	105.58	106.8	105.17	103.84	106.21	104.17	102.5	104.99	102.74	101.01	104.52	107.98	104.11	103.05	107.42	107.02	104.31	108.04	104.84	105.31	104.34	105.68	107.96	102.62	103.48	100.8
117.28	117.17	115.81	120.66	119.16	118.43	118.44	120.1	117.99	118.5	118.84	118.49	117.3	120.24	116.4	115.41	119.58	118.05	117.43	117.39	117.64	116.58	118.45	116.04	114.36	114.24	119.02	119.62	115.25	118.54	119.8	121.73	118.56	121.81	115.42	119.31	115.48	116.82	115.86	117.13	117.78	116.68	117.65	117.36	118.23	117.09	117.21	119.95	116.26	119.48
104.5	105.68	106.46	105.86	106.21	104.02	108.89	103.1	106.41	107.18	106.41	104.82	105.31	103.98	102.52	107.69	104.88	105.65	106.77	105.58	109.03	108.71	106.35	104.8	105.41	106.43	108.52	105.39	107.39	106.96	103.04	106.15	108.8	105.24	107.54	106.35	103.32	103.42	103.02	104.37	104.62	103.94	103.39	101.39	104.86	105.99	106.01	106.41	108.27	103.4
103.66	103.14	107.45	105.56	106.84	107.78	103.57	103.82	107.84	104.25	101.42	107.72	105.5	105.12	106.99	103.79	106.49	104.66	107.35	104.72	107.81	102.33	103.47	102.53	103.62	106.17	104.61	104.06	107.46	108.27	105.89	105.43	104.75	106.37	105.27	107.67	102.69	102.84	105.55	107.57	103.78	103.97	104.58	102.14	104.47	103.8	103.83	105.18	104.23	104.76
106.21	107.82	109.29	104.03	105.55	106.11	107.34	108.13	105.68	105.83	108.16	107.76	106.02	107.87	105.68	106.69	105.76	104.46	102.97	104.63	105.43	105.19	107.7	104.95	101.71	104.61	108.03	104.56	105.25	106.8	107.38	104.37	107.29	108.83	104.17	105.38	101.4	104.88	108.07	102.18	107.23	108.59	108.1	104.64	103.21	105.7	103.09	108.52	106.57	104.29
109.76	107.68	107.1	106.53	105.26	107.65	108.77	107.38	108.88	106.41	106.66	105.18	106.4	104.83	107.29	104.66	107.73	106.69	107.12	105.39	104.64	107.49	105.8	104.82	108.85	104.22	107.15	105.29	105.25	105.67	106.08	108.4	104.88	111.11	104.92	102.91	106.02	107.09	106.03	106.25	105.96	105.98	108.28	109.03	106.65	105.34	109.4	108.96	111.75	107.05
105.27	103.48	107.87	103.58	105.14	106.54	104.37	104.12	107.55	107.19	106.54	107.83	105.84	109.02	107.04	106.32	106.98	105.08	105.39	106.53	109.61	106.49	106.88	104.02	104.25	107.76	104.41	109.31	105.49	104.54	106	104.55	108.19	106.68	107.42	103.11	106.35	103.94	106.48	112.01	105.6	106.08	105.02	108.94	104.03	107.86	105.91	104.03	109.53	104.56
103.95	105.81	106.72	103.8	106.39	107.95	106.79	104.85	104.6	103.45	104.52	106.69	105.63	103.98	106.35	107	104.91	105.96	105.84	105.35	105.4	103.76	103.85	104.48	103.55	105.52	104.81	104.32	104.16	101.15	102.25	106.06	105.32	100.17	104.36	104.77	106.09	104.04	106.94	103.4	104.6	105.84	102.51	102.9	101.36	105.74	102.43	102.91	103.15	104.21
104.81	105.11	100.73	104.35	99.006	101.87	101.49	99.254	101.76	98.59	100.41	101.97	100.26	102.34	101.89	102.87	98.053	100.71	98.659	101.07	99.891	98.368	99.834	102.45	100.5	100.97	97.865	101.54	96.508	97.88	100.25	101.67	101.32	100.49	98.768	100.22	98.44	100.93	100.16	98.329	98.423	100.53	100.89	99.455	98.924	99.811	94.672	100.08	100.19	101.02
106.41	112.29	111.64	112.43	112.31	110.39	113.03	109.4	109.2	112.27	111.47	113.32	111.63	114.59	112.93	111.37	112.44	111.43	110.66	110.74	110.6	111.23	111.23	110.27	110.62	111.5	108.87	111.1	112.44	111.6	109.89	111.78	110.65	110.65	110.64	111.59	114.53	112.38	113.49	111.36	111.88	110.87	108.16	113.65	113.63	111.71	115.43	110.63	108.35	111.29
99.518	100.67	102.79	100.64	102.17	103.25	102.97	103.37	103.44	98.73	101.17	100.98	103.51	100.17	101.66	101.83	100.52	102.22	99.961	101.87	103.62	101.73	101.24	102.6	100.69	101.61	102.2	103.96	100.31	98.92	101.02	102.83	102.02	102.94	103.84	102.4	102.49	96.397	103.24	100.11	99.025	100.05	101.43	100.11	99.929	100.8	105.92	101.35	103.34	103.13
109.55	108.95	111.56	114.8	108.37	110.77	112.14	109.35	108.65	109.53	110.31	114.64	110.91	114.46	109.45	110.46	109.77	113.26	111.1	110.31	109.92	107.32	109.75	111.41	112.77	107.61	108.42	108.55	107.51	112.88	112.28	109.89	108.5	110.87	109.94	106.86	112.25	109.34	110.96	110.97	113.01	111.41	114.87	109.08	110.47	110.86	111.26	113.92	112.38	108.06
110	112.1	111.48	109.29	108.73	112.71	111.24	109.47	110.52	111.38	112.41	113.38	108.62	111.57	112.06	111.92	113.77	113.4	112.14	110.22	112.01	113.87	110.67	110.95	112.23	112.06	108.98	113.19	110.2	112.26	112.6	110.34	110.35	110.44	110.18	111.79	110.22	112.34	112.72	110.69	113.87	113.46	111.15	108.19	113.98	112.22	107.77	111.67	113.9	108.47
104.32	105.64	104.79	103.94	105.41	102.82	103.65	107.98	108.17	104.73	107.42	105.12	108.57	103.44	103.36	104.75	110.52	105.83	106.12	110.02	108.08	106.41	107	107.4	106.82	106.37	104.12	106.47	106.19	104.58	104.9	105	106.92	108.56	105.27	107.4	105.63	103.17	103.56	104.28	106.37	105.27	103.19	106.57	104.92	108.12	106.97	106.46	103.68	107.65
110.92	113.36	116.28	113.76	111.42	108.65	110.65	111.98	117.7	114.08	114.51	115.08	111.41	113.31	110.57	112.77	114.52	114.56	110.93	114.6	112.98	114.66	114.08	113.61	112.29	111.88	109.24	109.71	112.35	112.22	113.61	114.07	113.42	113.51	114.24	114.26	110.83	110.15	106.44	113.38	109.48	114.32	115.03	113.6	112.47	114.27	114.52	113.79	111.07	110.99
103.9	105.95	102.55	102.13	107.76	105.23	103.71	102.83	106.9	101.93	105.4	104.89	101.62	103.96	103.54	101.82	105.74	103.31	107.95	104.65	105.06	105.15	103.26	104.49	102.99	101.44	104.23	104.93	104.91	101.72	105.47	104.89	106.92	102.54	103.33	105.06	106.24	103.99	104.03	104.8	104.7	102.8	101.23	103.32	108.54	101.95	102.51	105.01	104.41	105.13
107.83	108.74	103.5	109.61	106.38	102.83	104.83	103.62	103.68	103.34	106.72	108.52	107.6	105.42	106.76	103.81	104.01	104.53	107.84	103.11	105.85	109.72	103.53	102.84	106.68	106.05	107.6	103.72	105.82	108.34	108.29	109.79	106.12	106.14	104.19	107.62	103.71	104.45	104.79	101.22	106.98	105.11	107.47	105.17	103.58	105.25	105.74	102.75	105.76	105.17
106.53	104.97	103.99	104.53	105.43	103.37	103.16	108.2	104.71	108.45	107.91	104.39	104.63	107.4	106.24	108.06	105.18	108.08	107.91	108.76	107.43	107.52	105.84	105.27	104.86	103.31	106.12	104.97	106.17	106.13	104.01	106.38	109.23	103.95	108.13	103.54	102.28	105.59	106.02	105.6	106.29	106.5	103.48	101.37	103.99	103.52	105.03	104.46	104.79	102.69
110.46	109.56	103.62	106.21	103.75	106.15	103.81	103.27	108.63	104.23	107.41	105.62	105.39	104.83	105.37	105.85	104.72	103.48	106.89	106.19	106.06	105.04	107.1	105.68	107.57	105.78	102.51	106.45	106.5	107.99	107.45	107.76	105.05	105.96	105.73	105.28	103.36	107.91	105.28	106.42	102.67	108.44	103.46	106.06	104.19	106.07	105.88	104.11	107.61	106.93
107.04	103.36	103.82	105.39	104.83	105.59	101.52	108.13	105.3	104.14	108.06	104.43	105.85	104.54	102.98	105.57	109.33	106.31	104.81	107.83	105.59	106.64	104.37	103.43	102.47	102.4	105.38	107.26	107.22	103.15	105.53	104.83	104.33	104.57	104.86	109.58	103.99	106.76	107.9	108.82	101.59	104.59	103.23	107.05	102.44	105.57	105.44	106.2	105.87	104.76
116.81	120.94	117.37	118.73	116.01	115.34	115.02	116.82	119.8	118.65	119.69	116.57	119.47	118.52	118.32	117.52	119.07	117.77	119.08	115.81	117.94	120.55	118.58	117.88	115.81	117.72	116.34	116.5	119.73	117.26	116.49	119.06	113.96	118.47	120.03	113.17	115.98	117.87	119.44	120.42	117.48	115.95	118.39	116.38	116.33	119.99	117.52	114.05	115.45	118.75
103.08	104.57	105.89	104.71	103.61	104.85	106.4	105.39	106.27	108.66	106.84	104.45	104.62	105.73	105.02	103.44	106.58	105.12	103.61	105.64	106.39	104.18	107.97	106.22	104.48	106.43	104.89	105.42	108.51	104.59	102.85	106.47	107.42	106.81	106.4	107.14	103.43	105.56	106.61	106.78	105.93	106.05	105.78	108.84	105.44	102.95	105.96	107.4	106.39	104.53
112.46	113.73	109.46	115.55	109.83	109.53	113.64	115.15	113.78	109.71	111.05	110.63	114.19	111.98	112.01	112.56	114.5	111.54	113.77	114.83	110.74	112.31	111.67	110.91	113.96	113.07	111.68	110.16	113.59	112.12	111.16	110.29	110.52	112.53	112.28	110.36	111.87	108.76	112.04	114.86	111.8	112.38	108.58	112.25	111.68	112.1	114.11	111.5	110.35	111.95
108.42	103.78	108.95	104.04	105.56	105.17	107.72	104.44	105.43	108.66	104.51	104.14	106.8	104.8	109.47	104.79	105.72	104.55	108.2	104.12	102.9	105.02	104.01	103.67	105.06	104.95	104.25	106.56	104.19	106.79	104.07	104.81	103.77	104.35	108.91	107	104.51	105.66	106.27	106.45	102.66	106	106.41	106.23	107.26	106.13	106.29	108.84	107.19	105.84
114.29	112.38	111.8	113.51	110.27	109.77	109.98	110.52	111.75	108.35	111.62	111.56	110.81	109.96	112.77	113.13	114.61	108.26	109.72	109.18	112.66	111.26	112.31	110.73	114.32	111.92	113.32	110.97	111.48	110.42	110.85	111	108.76	110.31	108.51	109.48	112.25	113.33	112.88	111.03	112.02	110.15	111.93	114.01	109.63	106.74	114.95	107.78	110.78	112.84
108.39	105.31	107.74	105.71	105.94	103.17	103.71	107.36	106.38	104.32	104.85	104.7	105.77	106.95	104.09	105.47	105.16	104.55	106.29	106.9	104	104.4	103.02	107.02	102.62	105.49	105.24	103.34	108.88	103.51	107.39	103.08	105.39	106.47	105.83	104.71	109.08	106.11	104.29	107.84	106.68	102.21	104.52	103.16	109.08	105.78	106.2	105.41	105.98	105.39
104.56	106.44	103.5	104.92	105.69	105.57	105.55	105.31	104.89	103.8	104.67	102.76	101.65	102.88	104.46	103.24	100.97	104.06	103.3	104.86	104.09	106.16	105.7	102.88	101.89	101.59	102.85	102.4	101.76	103.65	106.98	104.44	105.4	103.9	105.3	102.56	102.34	104.3	105.62	106.65	104.19	103.85	100.7	102.51	106.28	103.84	103.37	106.73	105.87	106.31
105.83	105.5	106.19	107.89	106.21	105.29	108.92	105.08	102.76	105.59	106.59	104.14	105.59	106.89	105.12	106.81	104.16	106.56	107.62	105.51	105.65	107.88	104.49	106.59	105.78	103.84	108.67	106.72	108.84	104.42	106.83	104.95	108.29	104.2	105.61	105.17	108.68	103	109.22	106.57	105.2	104.99	108.7	105.62	104.8	106.71	107.87	106.37	106.42	105.43
113.16	110.36	113.09	110.52	107.88	111.29	109.74	109.19	114.7	109.39	109.29	109.99	113.09	109.18	111.42	113.52	108.76	110.75	112.61	109.99	109.23	106.15	110.56	111.62	113.28	112.32	108.36	109.76	109.85	113.16	110.2	108.71	111.87	106.68	110.16	110.95	113.7	110.12	111.68	110.14	110.79	111.72	113.61	111.25	110.87	112.45	112.78	111.11	107.58	112.09
99.24	98.167	96.866	99.309	99.808	101.27	97.466	100.91	98.869	96.864	100.31	102.6	99.089	96.522	102.53	99.04	100.5	99.71	101.67	102.67	101.81	98.435	101.26	100.25	99.959	96.838	100.39	102.02	100.3	98.742	99.23	101.38	95.68	102.26	100.66	99.164	102.1	100.73	100.04	98.161	99.506	101.25	99.09	100.03	100.7	101.54	101.3	98.959	101.46	96.597
105.26	106.94	106.12	105.44	105.12	103.55	105.42	102.77	105.34	103.66	105.48	104.89	102.5	111.1	104.52	108.61	104.95	107.02	108.68	106.8	105.52	108.52	108	107.89	105.68	106.49	103.24	106.12	107.29	105.06	105.44	101.63	109.92	107.52	105.84	105.48	106	104.14	104.72	105.08	105.44	105.93	106.22	104.96	109.39	104.75	106.05	105.73	111.2	104.23
104.92	107.51	110.03	103.22	106.43	105.19	108.27	108.33	109.65	106.85	106.48	107.83	102.74	108.66	109.81	106.8	106.04	108.27	107.71	102.46	107.16	104.84	104.87	106.56	107.61	103.34	107.14	108.15	106.58	108.06	103.42	103.28	104.41	107.2	106.06	107.3	108.7	103.82	105.64	106.9	113.01	109.56	108.01	105.76	105.49	105.12	105.47	106.21	108.83	108.95
108.04	105.22	103.07	106.22	108.73	105.38	103.27	107.9	105.83	106.02	103.53	110.05	104.41	105.33	106.26	106.5	104.63	106.99	106.9	105.43	109.01	105.05	105.66	107.64	107.25	105.91	108.83	105.17	107.06	108.83	103.06	102.83	106.69	109.09	104.87	108.25	105.77	105.27	106.46	108.29	109.1	105.38	105.79	101.1	106.05	105.91	105.67	106.94	106.49	103.25
100.95	100.81	100.1	101.72	97.533	98.495	102.49	101.89	99.445	100.36	99.574	99.048	99.72	98.414	101.23	100.97	100.66	101.45	95.523	99.538	100.66	101.1	98.787	100.3	100.42	99.626	100.86	98.95	99.153	102.41	100.89	98.379	97.863	100.58	99.678	99.046	98.362	100.52	97.822	99.093	98.883	104.12	99.588	98.094	99.22	100.7	97.15	102.15	99.553	99.279
109.59	112.19	112.14	113.69	115.06	109.41	118.19	113.51	111.24	107.32	110.11	109.51	109.24	114.04	109.96	116.61	111.53	112.87	112.38	112.64	111.77	109.5	111.3	112.53	114.7	111.8	115.71	113.5	107.62	110.83	110.38	114.39	111.11	114.79	112.64	110.45	110.71	112.59	112.66	111.87	107.88	113.57	112.95	111.74	111.44	108.52	111.78	111.39	110.64	110.95
107.36	104.77	104.67	105.61	109.76	104.13	105.72	104.4	103.52	107.66	104.49	105.41	107.57	103.81	105.2	107.76	106.39	104.7	106.61	102.43	109.67	102.06	106.81	107.57	106.15	106.23	107.56	110.85	107.57	105.02	102.9	107.1	106.14	105.26	105.58	107.08	105.85	107.76	105.4	108.26	106.55	104.14	104.67	107.47	104.6	107.64	107.51	106.08	108.13	107.44
109.94	110.41	112.61	112.3	109.13	111.18	109.4	111.96	110.17	108.26	110.56	114.2	106.68	108.51	110.65	106.85	112.11	109.67	110.52	108.51	109.55	109.97	108.67	112.09	104.57	111.79	110.35	108.4	109.47	108.87	109.52	111.86	107.41	108.68	108.81	108.7	111.19	112.87	111.55	112.43	109.87	108.32	107.51	111.59	109.29	110.2	104.76	110.19	110.1	107.41
101.72	102.42	100.77	101.71	96.569	98.031	100.97	95.862	101.53	96.756	101.71	98.261	102.52	105.35	100.25	99.957	101.87	101.69	101.51	102.05	102.11	102.74	98.111	102.72	101.78	101.11	101.96	102.93	100.51	98.849	100.02	100.05	100.31	98.779	103.07	99.55	100.03	101.15	101.78	102.73	100.99	97.791	101.21	100.91	100.44	103.51	104.44	99.52	101.59	100.02
106.48	106.36	108.04	106.31	105.25	106.48	112.79	105.84	106.17	105.73	108.58	106.24	101.92	110.41	106.04	105.94	107.8	111.32	107.44	107.59	106.02	106.54	106.04	109.95	106.49	109.5	111.18	108.89	108.33	108.19	105.76	105.63	106.96	107.14	109.34	104.24	107.84	106.84	103.77	103.87	106.9	104.67	109.01	105.18	108.01	106.7	105.65	108.6	107.7	107.95
100.22	96.665	102.67	96.326	99.477	97.625	99.711	100.25	95.192	95.146	104.39	100.87	98.34	96.991	99.746	98.002	97.052	99.142	99.326	101.12	98.538	97.927	101.24	101.33	102.47	100.81	100.49	98.481	97.24	98.176	101.52	100.68	100.11	99.554	99.772	96.943	100.89	96.987	99.698	99.25	100.36	99.413	96.966	101.22	100.91	98.322	96.669	101.36	103.17	100.26
105.12	108.43	105.84	106.29	105.8	107.15	107.07	104.96	102.47	109.97	104.38	106.15	104.5	107.75	108.84	106.79	107.06	107.28	108.78	107.37	107.35	108.98	106.15	107.42	104.48	106.96	108.52	106.7	105.21	102.13	104.14	104.69	105.19	102.86	103.62	105.8	106.1	109.71	108.18	103.58	106.07	104.98	109.23	106.12	106.13	104.3	108.45	103.41	105.92	107.05
106.15	103.86	108.13	105.75	106.1	107.17	105.29	107.13	106.22	107.45	105.2	105.95	108.17	107.26	106.57	106.62	108.98	107.99	107.3	107.17	105.68	109.26	106.52	105	105.37	104.17	108.66	107.68	104.55	104.81	106.4	106.13	107.55	107.71	109.05	107.77	108.22	107.24	107.83	106.94	104.34	105.87	105.96	107.16	107.29	105.42	107.09	106.48	106.39	105.29
108.72	106.9	109.35	110.66	109.18	109.03	105.7	109.37	109.95	107.27	109.99	111.47	110.01	106.7	111.1	113.04	108.48	109.34	111.26	111.03	113.41	109.96	107.34	106.44	108.94	109.67	107.67	108.29	113.23	110.64	110.75	108.11	109.36	107.03	111.57	107.99	110.54	109.48	111.38	109.32	109.92	109.08	107.88	111.77	112.36	110.52	111.59	109.7	108.51	109.32
103.94	101.69	104.37	105.24	107.26	105.71	105.91	105.56	105.32	105.69	106.62	104.5	105.44	101.77	103.21	105.71	104.57	104.84	104.86	107.39	108.82	105.24	107	102.62	105.41	103.09	105.67	100.73	104.98	105.26	105.11	106.91	106.59	108.46	108.76	101.93	105.93	106.45	106.78	106.27	108	104.92	103.52	105.92	101.82	104.09	105.08	103.94	105.73	101.97
116.6	116.74	119.38	119.54	116.87	117.76	117.57	114.52	116.13	118.57	116.93	119.55	116.5	118.02	119.85	119.27	119.76	117.2	115.55	119.62	117.88	117.59	118.56	117.72	118.79	122.18	117.37	115.75	116.83	120.18	118.82	118.03	119.69	119.98	116.26	114.22	119.36	118.71	118.49	118.41	116.87	116.31	118.25	112.78	113.85	117.26	114.78	115.33	120.23	118.16
107.76	108.57	108	104.27	103.79	104.23	108.34	104.62	104.07	107.34	106	104.15	107.15	102.82	105.72	108.39	105.68	104.68	105.61	102.32	106.08	110.23	103.29	104.75	107.3	102.66	105.06	104.07	106.35	106.28	103.87	102.6	104.5	106.54	106.6	109.87	104.74	104.91	105.06	103.15	109.09	108.79	107.46	106.07	105.49	106.68	105.09	106.81	107.42	105.74
106.04	105.95	108.71	106.75	105.77	101.35	105.58	103.11	102.28	103.02	105.35	102.98	101.89	104.54	102.07	104.71	104.05	103.58	102.76	103.07	103.38	103.02	105.19	107.76	103.95	104.62	100.56	101.13	105.39	102.3	104.94	106.11	101.38	106	104.93	104.25	102.96	105.87	104.73	105.11	103.05	101.85	104.07	107.01	104.82	103.36	104.01	104.92	103.99	106.7
102.84	105.12	102.11	105.8	107.36	106.41	104.87	106.14	102.21	106.53	106.97	106.34	106.32	105.27	103.54	107.06	104.21	103.42	106.07	107.9	106.26	105.7	102.4	105.2	105.45	103.61	106.93	103.71	102.51	103.9	103.78	105.71	103.52	105.99	107.26	105.06	108.57	106.36	103.14	105.23	104.77	103.18	104.2	107.34	103.87	103.58	104.55	107.68	104.05	105.47
114.09	112.57	109.04	111.35	112.86	109.58	114.86	112.02	111.47	114.97	115.35	111.02	110.63	115.54	114.63	112.47	112.67	111.81	113.6	113.47	112.88	110.42	115.34	114.14	111.95	110.8	113.11	115.14	112.6	112.29	114.98	111.37	113.96	111.1	114.47	111.34	111.35	108.98	111.95	110.8	112.77	110.84	114.36	111.97	113.87	111.95	113.38	111.09	112.04	111.48
108.59	103.74	105.99	106.57	107.75	106.73	102.45	107.26	107.3	108.54	107.16	105.29	105.94	107.04	104.65	106.78	105.39	107.52	103.63	107.32	105.4	106.35	104.81	106.88	108.77	106.42	108.26	104.57	105.14	105.01	106.86	108.67	108.89	103.95	105.82	105.44	106.9	109.41	107	107.93	108.58	106	108.75	105.91	106.55	106.14	107.13	108.13	104.2	105.35
113.61	112.66	108.38	108.32	113.29	113.16	109.01	108.31	110.98	112.29	112.57	112.96	113.06	112.38	111.76	110.96	112.99	108.85	113.52	108.54	108.39	110.97	110.4	109.5	112.61	110.91	111.02	111.08	113.12	112.84	111.54	110.13	109.32	110.51	109.06	111.94	113.79	110.01	112.39	108.55	112.52	110.91	112.58	110.6	109.17	112.92	111.34	113.15	112.13	113.03
112.91	109.7	111.78	112.37	112.71	107.72	110.17	113.49	111.83	111.7	111.01	114.8	108.29	112.43	112.66	110.96	109.77	111.39	111.22	111.34	105.56	110.41	111.62	113.85	112.06	112.62	111.21	110.04	110.17	108.1	108.65	110.74	109.82	114.42	111.89	108.11	113.23	111.77	107.32	110.41	111.47	108.95	109.78	112.77	112.57	113.25	114.04	112.82	111.33	110.23
103.44	104.55	105.06	101.07	105.67	103.92	106.2	107.19	102.41	105.94	103.46	105.81	104	102.39	103.42	103.79	104.96	105.64	105.74	104.24	103.04	106.92	102.18	105.57	107.08	105.89	105.1	107.44	105.95	105.22	105.17	102.02	105.39	103.92	104.36	105.09	101.9	104	104.39	102.59	102.72	101.14	102.8	104.08	103.04	103.89	104.84	101.41	106.66	106.92
108.88	113.14	113.1	111.51	108.64	111.47	111.18	109.11	113.33	109.76	110.42	108.95	112.83	111.83	107.22	111.5	109.88	113.52	110.64	111.15	110.37	111.58	112.69	109.89	109.74	112.22	110.62	111.04	112.49	111.18	114.09	108.83	110.43	108.19	107.92	113.67	108.15	111.92	110.14	109.55	111.71	111.41	109.55	108.13	111.38	109.8	112.02	109.61	108.02	114.66
111.58	111.05	112.64	111.79	109.28	110.27	112.26	115.02	109.63	109.66	111.37	109.23	109.73	110.66	109.52	113.48	110.93	111.48	114.84	111.74	109.98	113.1	111.69	105.91	110.21	111.07	109.51	112.27	115.15	114.67	115.44	113.07	109.67	112.38	108.26	110.92	114.27	109.29	110.82	109.15	112.86	110.86	110.25	107.42	112.04	110.42	110.4	111.66	110.3	109.77
107.22	106.62	106.47	104.79	109.83	106.26	106.15	104.26	109.08	106.87	109.92	105.59	106.84	105.37	103.17	104.32	106.42	109.17	103.98	106.52	102.06	102.8	104.37	104.81	108.62	103.26	105.16	102.9	103.94	104.77	105.9	105.7	107.66	104.16	104.05	104.09	107.31	106.56	103.36	107.11	104.22	101.52	106.06	103.27	105.17	107	106.95	106.43	106.26	108.57
105.81	103.3	106.43	106.23	106.38	105.84	106.72	105.05	104.48	104.06	107.36	107.27	106.38	105.48	106.3	105.05	104.72	105.69	107.46	104.09	108.49	104.34	103.32	106.42	108.29	104.88	105.26	102.82	105.81	106.7	104.76	109.2	107.45	105.63	106.44	104.17	105.53	106.7	106.05	105.24	105.22	105	105.91	104.89	104.82	104.28	107.98	105.01	106.99	105.1
115.47	114.41	117.06	112.5	117.6	115.46	117.55	116.64	115.5	119.82	115.84	111.65	116.37	112.51	113.9	118.63	116.91	116.33	117.52	120.35	117.78	117.92	115.5	119.05	115.36	120.09	120.32	119.2	115.44	115.46	114.33	116.24	113.47	116.92	114.41	116.94	117.99	119.18	114.1	115.08	116.65	117.06	118.03	113.66	114.29	116.28	114.85	116.44	116.7	117.64
102.4	102.77	104.56	104.35	102.61	106.3	104.4	105.53	101.66	107.13	105.01	108.67	103.9	102.62	103.88	103.72	103.75	102.91	104.46	103.57	104.7	102.77	104.49	102.71	106.7	102.57	103.93	103.46	103.55	103.29	102.63	102.43	105.44	104.65	102.26	104.24	105.95	103.14	105.99	105.75	106.04	105.69	104.22	103.7	105.93	104.59	106.02	102.48	100.87	105.26
116.37	113.47	113.47	110.33	113.15	116.2	112.46	114.64	113.39	109.98	110.51	111.78	111.85	115.06	112.16	112.23	113.61	114.37	115.92	111.35	109.78	110.38	114.13	115.82	110.55	111.89	112.76	111.96	110.38	111.03	113.61	111.9	112.05	113.56	112.39	112.62	112.54	113.33	114.64	115.91	111.27	111.66	114.7	112.77	114.79	112.42	111.51	115.02	114.45	111.63
105	107.18	104.5	102.84	109.71	100.98	105.74	106.88	101.84	100.98	103.33	106.86	104.64	100.26	105.74	105.83	106.36	105.62	105.69	103.4	105.34	100.75	108.49	103.83	106.47	106.28	107.59	103.78	106.13	108.23	103.18	105.75	107.58	104.22	106.53	105.63	104.03	106.24	107.3	105.27	104.1	106.02	109.35	103.89	106.37	104.77	101.67	105.82	105.01	105.4
103.22	104.6	103.42	107.04	103.03	110.84	106.27	103.89	105.52	103.84	105.94	105.23	107.67	106.96	107.87	108.96	107.74	106.6	104.2	107.77	108.88	104.79	103.98	103.72	107.01	104.44	105.43	106.87	105.81	105.32	105.37	105.26	109.16	104.4	105.8	106.12	105.21	103.91	106.12	106.68	108.28	108.57	109.74	104.39	105.83	109.06	105.63	107.79	109.28	103.89
101.49	102.16	100.07	100.12	100.53	100.6	103.76	99.027	95.792	99.871	102.87	102.06	101.69	102.1	106.06	98.822	101.59	99.933	104.83	100.2	99.722	102.64	101.77	101.72	102.51	101.17	104.15	100.81	99.647	99.994	101.34	99.554	99.211	102.37	103.39	99.818	101.01	103.34	102.03	102.89	101.96	100.66	102.66	100.54	101.3	99.285	99.737	95.647	101.78	102.08
104.88	104.45	105.44	104.37	105.32	106.41	108.78	105.79	104.79	105.84	105.94	105.32	106.4	107.8	111.11	101.29	105.03	109.67	105.81	102.37	103.97	104.51	104.46	103.89	106.66	106.44	103.3	107.14	106.71	104.92	103.53	106.31	106.43	107.75	104	108.65	106.42	106.77	107.7	105.9	106.82	102.98	105.45	103.55	104.76	107.17	106.55	103	104.54	104.63
108.11	108.31	107.34	106.88	105.27	102.53	107.96	101.7	106.18	105.12	107.45	104.61	107.21	106.6	108.08	105.52	107.75	108.08	101.83	106.62	105.12	104.49	107.96	105.14	105.07	106.63	107.44	106.64	105.09	105.22	105.59	107.27	102.34	105.54	102.44	106.58	108.61	104.63	103.93	103.22	105.84	104.63	104.96	106.66	104.49	107.94	105.47	101.67	105.13	103.79
109.21	109.95	107.74	107	103.56	106.53	107.31	108.01	106.98	107.01	107.43	106.94	104.3	106.6	103.58	107.38	109.67	105.61	106.64	105.89	104.27	105.17	106.05	105.66	106.71	108.47	104.03	107.56	103.7	104.86	105.69	103.58	104.22	104.66	105.76	106.7	107.46	104.78	108.32	106.85	107.75	105.4	105.05	110.03	104.6	105.8	104.5	106.61	104.4	107.44
107.1	106.23	106.97	104.7	106.43	110.58	104.94	105.07	106.33	104.67	107.92	105.5	103.19	104.97	106.78	105.17	104.48	105.58	104.64	107.17	105.98	103.26	108.42	104.69	102.07	107.02	106.77	104.9	103.89	104.74	104.81	105.19	106.53	109.21	104.81	109.4	106.14	105.3	105.21	107.7	107.09	107.95	103.99	107.3	107.6	109.17	106.12	107.34	104.71	104.81
108.55	104.64	105.35	104.58	106.79	103.79	105.68	108.91	107.23	109.61	107.43	106.51	107.16	105.47	105.91	105.03	106.31	104.72	106.96	108.41	107.17	106.24	105.79	108.13	106.59	107.98	102.92	106	103.26	104.83	108.53	104.47	108.14	106.55	107.12	108.56	109.29	106.26	107.71	103.88	106.77	106.99	106.01	107.79	105.7	107.92	104.92	107.53	106.51	108.95
105.92	107.62	101.46	103.42	104.68	106.96	105.35	108.16	109.79	106.22	104.98	107.31	105.75	106.43	105.39	108.46	106.71	106.04	105.9	105.03	108.92	107.56	107.05	107	102.53	104.26	107.33	104.05	103	106.5	103.38	108.9	103.01	101.91	107.59	103.32	105.39	106.56	106.25	102.05	108.12	109.43	104.73	104.79	106.88	105.62	104.45	104.91	106.11	103.9
105.45	102.75	104.49	105.82	105.11	107.89	104.09	105.19	104.9	103.07	103.76	104.11	105.26	104.27	106.44	106.32	105.86	105.86	103.81	106.84	101.72	104.66	106.52	103.66	103.58	104.98	105.87	104.61	103.93	103.55	107.21	104.3	105.01	105.96	104.03	102.5	107.08	105.93	104.4	107.02	104.31	103.9	103.51	103.68	105.77	102.72	104.5	107.42	106.91	105.23
100.21	100.42	100.9	100.6	98.684	102.89	99.681	99.405	100.59	102.34	101.97	95.865	101.59	99.025	100.45	97.583	100.04	100.05	101.43	100.6	99.787	99.093	100.78	98.266	97.415	98.667	101.17	96.74	103.36	98.225	100.01	98.983	100.31	100.93	101.31	97.963	99.312	100.64	100.85	95.206	97.648	98.399	99.995	100.13	98.329	100.24	100.36	97.176	98.395	96.077
110.89	109.27	112.19	116.44	108.3	112.65	112.51	114.21	111.06	108.64	109.39	112.27	113.27	112.9	111.7	112.59	109.43	114.41	111.2	109.94	109.58	113.11	111.02	111.7	110.47	113.55	112.99	108.43	109.19	113.92	109.61	110.61	112.01	113.05	110.1	113.15	112.05	114.85	114.34	113.65	112.95	111.73	110.06	109.71	111.72	110.77	110.76	112.79	110.41	112.92
113.55	111.99	111.26	108.62	112.28	109.96	112.3	112.33	111.74	113.02	111.53	110.74	110.59	112.9	108.46	111	111.45	111.28	112.29	111.39	110.75	111.6	109.79	111.2	111.73	111.41	111.84	111.38	113.81	115.92	108.16	110.04	109.83	111.29	115.17	108.75	112.51	112.6	111.52	113.88	115.21	109.4	108.5	111.61	111.01	111.25	109.73	110.55	109.47	109.75
102.97	104.31	101.52	103.95	104.35	105.81	101.17	107.09	100.97	102.78	104.68	104.45	103.44	105.95	102.39	100.83	105.25	101.37	105.6	104.35	104.5	105.18	103.69	104.3	104.17	104.16	102.65	103.95	104.79	104.92	104.39	102.37	102.36	102.66	106.21	104.31	104.67	105.51	102.81	104.07	104.25	107.12	105.09	104.06	102.55	103	103.5	104.91	101.94	105.87
108.01	106.38	106.63	108.66	103.63	103.55	109.03	106.23	102.29	101.59	103.71	103.21	103.54	105.85	103.22	109.72	106.19	104.9	103.38	105.65	107.31	106.03	105.74	106.65	106.49	107.78	107.99	106.23	108.55	103.86	107.71	103.77	103.99	105.7	108.19	103.73	104.97	104.07	102.49	107.53	107.77	107.11	106.04	107.39	105	104.79	103.6	104.72	105.12	105.87
105.1	103.71	104.35	101.97	102.72	102.54	101.21	104.1	104.36	105.06	102.48	102.38	107.55	103.77	106.06	107.78	103.15	104.43	104.66	103.54	105.67	105.68	104.65	98.59	104.51	101.81	102.43	102.98	104.33	106.23	104.29	102.5	106.12	103.67	102.71	104.63	105.24	102.21	104.66	100.87	103.83	106.52	103.62	102.82	103.45	104.14	108.39	100.96	101.4	106.49
114.44	112.94	108.49	111.07	112.56	110.71	109.07	111.01	111.75	109.87	112.35	111.68	112.02	106.47	113.79	112.33	112.01	112.5	114.68	110.61	107.66	107.3	112.12	111	112.74	112.62	109.72	112.08	115.73	109.93	111.7	109.13	110.55	111.48	114.32	111.65	112.34	114.32	113.42	112.08	110.7	112.37	109.01	111.79	111.5	109.71	107.57	108.72	110.2	114.03
105.33	104.83	102.86	101.91	103.87	104.85	103.65	102.52	103.55	105.33	105.06	106.32	104.37	105.62	103.2	105.22	103.79	101	106.35	103.92	104.98	105.34	100.63	101.61	103.95	101.13	103.8	104.78	108.06	103.99	104.49	104.46	104.96	103.33	105.38	102.05	102.88	105.34	100.35	106.36	108.14	103.06	105.21	104.65	106.92	105.8	104.71	104.54	105.44	100.61
99.722	99.02	97.852	100.38	98.41	101.4	103.92	99.185	101.16	99.265	99.653	99.068	99.537	99.216	97.051	104.67	99.251	99.852	100.04	101.15	100.27	97.805	100.19	99.523	99.481	99.477	102.86	96.19	100.05	99.158	99.111	99.755	102.47	99.543	99.372	98.9	101.03	99.864	97.948	94.825	99.976	100.02	97.916	98.458	97.332	99.261	103.76	101.1	100.02	96.536
111.38	111.34	109.31	111.57	108.76	110.35	113.82	110.96	109.41	111.33	109.94	112.62	112.34	112.94	111.51	112.43	109.02	111.51	112.25	111.13	111.07	111.9	108.01	109.26	108.32	108.85	115.03	108.6	112.75	110.93	110.99	109.98	111.24	111.8	112.35	109.57	112.5	113.48	110.78	110.03	111.59	108.39	109.78	111.29	111.6	109.74	111.38	112.58	113.3	109.15
112.31	111.59	110.7	110.91	112.27	115.77	112.54	111.31	110.19	112.3	109.06	114.01	112.29	113.33	112.7	113.91	112.58	113.41	115.43	110.77	113.5	114.43	112.6	111.76	114.9	112.46	111.3	111.71	113.9	113.92	113.91	113.28	113.5	114.87	111.26	111.68	111.95	111.51	113.51	111.04	110.84	110.86	113.9	110.74	112.36	109.07	108.66	110.08	112.88	111.53
101.91	102.87	106.36	104.01	100.93	107.57	105.65	105.43	104.26	103.11	103	100.59	103.09	104.51	107.13	103.93	106.28	102.66	102.59	100.67	105.42	104.8	99.83	100.37	103.13	101.18	105.68	105.45	102.09	104.38	104.92	103.29	103.93	103.91	101.49	103.34	104.67	103.97	108.28	104.29	104.38	104.41	104.4	103.46	103.99	105.94	102.83	103.29	107.78	102.84
105.69	105.36	103.59	107.73	108.36	105.47	106.56	106.18	106.87	106.43	108.31	108.37	102.7	105.96	106.67	107	104.24	106.15	105.99	106.09	106.15	107.01	106.29	107.78	109.48	106.61	102.2	105.08	106.4	102.6	105.15	105.32	104.06	102.72	105.62	110.38	103.59	107.5	109.52	107.28	106.21	106.22	105.04	105.57	107.79	108.32	106.59	108.39	105.78	109.42
111.51	115.88	113.98	109.8	114.47	113.31	114.88	111.88	113.5	112.64	110.19	107.54	112.73	110.06	114.77	109.57	113.11	110.41	111.9	110.4	112.05	113.44	111.34	110.7	111.27	112.68	111.7	110.79	111.68	110.68	112.06	112.79	109.69	115.12	111.55	110.41	109.81	112.16	111.11	110.43	113.03	108.79	110.15	112.09	110.87	111.7	114.06	112.1	112.33	110.89
118.07	116.75	117.48	118.93	118.6	117.77	116.15	117.12	120.72	115.53	117.58	117.72	120.9	116.99	116.02	120.52	119.23	120.41	116.96	118.66	118.17	115.96	121.83	120.69	117.37	118.31	117.5	122.37	117.55	116.33	118.52	117.21	117.9	115.02	118.03	117.42	120.98	117.07	120.78	117.97	120.07	117.08	116.6	117.95	117.43	116.1	117.93	115.71	119.72	116.59
108.66	109.92	111.39	112.94	108.22	114.15	104.28	107.82	108.67	109.56	109.14	108.13	111.08	110.54	110.03	113.76	107.99	111.24	107.99	111.1	112.29	108.27	109.54	111.19	113.07	112.17	109.41	109.1	109.61	109.99	113.3	107.78	109.36	112.65	110.41	113.07	110.46	112.08	111.62	113.05	108.62	109.84	108.37	108.84	110.37	110.63	109.83	110.04	110.94	110.86
102.16	97.152	101.42	99.788	99.407	97.414	101.31	98.237	101.63	97.52	100.71	99.152	97.742	101.9	99.262	99.205	97.839	99.646	100.45	97.978	98.384	99.209	101.59	102.84	99.422	99.931	100.18	104.69	102.91	97.655	102.36	99.914	98.607	99.055	97.882	102.82	98.159	98.452	100.29	103.43	98.135	98.449	98.301	100.42	99.614	96.629	99.612	102.13	98.734	100.14
107.04	104.89	104.54	106.5	105.96	107.49	105.74	105.91	102.75	105.47	103.6	109.52	103.52	102.74	104.65	103.5	105.48	104.53	104.82	106.14	108.35	107.53	106.64	106.42	109.65	105.55	107.56	104.63	104.3	106.59	104.51	109.18	106.22	107.52	104.13	105.96	104.19	106.54	100.82	104.26	104.15	107.8	109.52	106.06	105.9	105.57	103.71	106.15	102.48	101.8
103.88	99.811	103.39	101.88	101.37	101.16	101.62	100.01	104.07	101.92	99.27	105.5	98.18	99.786	97.32	98.685	100.37	101.09	102.03	98.121	100.21	100.19	98.371	99.166	100.09	102.5	101.08	100.79	100.25	102.5	99.686	100.12	101.13	99.886	100.1	100.36	97.566	101.47	99.788	99.678	100.33	101.24	101.39	99.145	100.09	100.95	98.4	100.4	98.582	100.32
104.79	109.15	105.97	104.05	106.39	103.08	105.39	103.77	110.51	105.54	106.3	104.9	105.81	105.51	104.95	105.35	105.67	106.99	106.94	105.17	104.33	103.7	106.16	105.51	107.77	106.88	105.95	107.38	106.24	105.87	102.06	107.47	104.08	103.03	105.79	105.62	108.25	101.5	106.27	103.49	104.94	104.69	101.94	108.7	103.59	106.63	106.98	104.84	106.3	105.92
111.14	113.33	108.26	112.55	112.8	107.32	109.76	109.47	112.52	108.78	112.1	110.12	108.8	110.73	111.57	109.03	108.62	112.93	107.94	107.35	109.46	113.03	109.62	113.11	107.39	110.78	109.03	107.97	108.78	110.58	111.76	111.27	110.23	111.38	113.17	110.69	111.32	112.25	106.54	111.18	108.8	111.93	112.36	111.28	113.05	109.8	111.09	106.61	113	112.72
106.66	106.95	104.78	105.3	107.56	105.89	107.27	107.97	107.32	104.4	105.62	105.45	105.15	106.39	106.23	107.62	106.01	105.61	108.01	104.87	104.09	105.19	105.53	106.71	105.78	103.73	106.87	104.94	104.19	104.07	109.36	105.38	106.08	108.05	105.11	107.96	103.31	102.84	106.41	104.73	103.66	105.3	106.69	103.73	103.21	106.47	104.69	104.8	106.5	110.18
105.16	102.62	105.39	104.9	108.2	105.17	107.93	104.36	106.06	107.1	105.11	107.53	99.399	101.86	104.87	104.28	103.39	104.39	105.45	105.77	104.05	107.25	100.81	105.71	106.81	104.67	105.15	104.85	105.55	104.69	108.83	109.36	101.53	105.89	103.4	107.25	108.19	107.51	109.32	103.72	105.76	102.86	106.6	103.92	106.94	105.06	105.97	105.87	108.1	104.84
101.75	99.938	102.9	98.182	97.927	102.33	97.578	98.701	99.611	98.072	103.36	97.758	101.79	101.01	100.23	99.616	99.435	97.111	97.815	99.968	101.61	100.1	96.3	102.31	100.05	103.27	101.33	100.25	99.798	99.66	99.683	99.315	101.82	100.82	97.859	98.788	98.605	99.958	98.094	101.73	99.822	102.05	96.993	98.066	103.9	101.39	103.69	98.898	100.48	98.942
110.22	111.92	113.87	111.49	108.97	108.13	110.9	113.46	112.36	110.79	113.35	110.92	108.04	111.95	112.75	109.39	114.87	113.05	111.41	110.17	111.32	114.39	112.67	112.54	109.67	110.84	110.49	114.49	112.15	111.37	109.32	113.21	110.71	113.59	108.16	110.89	112.92	112.84	110.52	110.11	111.17	110.96	108.53	108.29	110.63	111.9	109.9	111.54	111.7	109.57
108.81	106.56	105.14	108.15	107.99	110.07	107.68	103.91	108.92	107.2	105.08	107.18	108.93	106.9	105.64	106.48	107.41	103.71	105.4	106.03	105.65	105.43	108.18	104.07	106.54	106.97	105.07	103.99	103.78	106.6	105.93	106.49	107.62	107.77	106.05	107.77	108.01	106.61	108.88	103.87	108.57	107.63	106.02	105.1	106.05	107.29	104.13	107.53	107.65	107.79
102.16	102.16	104.19	102.63	100.87	101.86	97.969	103.09	103.84	100.82	102.82	103.48	102.59	102.63	102.71	104.37	101.1	99.428	99.076	102.66	98.326	101	102.62	103.93	101.53	105.44	100.31	99.583	101.98	100.13	102.48	100.35	103.37	103.85	99.539	101	98.967	102.96	102.25	103.18	103.64	100.12	104.72	101.34	98.512	101.14	99.262	103.1	99.802	102.04
108.97	105.65	107.16	108.93	106.5	106.28	104.88	102.62	109.02	107	106.21	108.21	107.1	108.59	106.42	107.12	106.17	106.47	104.39	105.03	109.47	109.7	111.31	107.76	108.55	107.48	103.76	107.31	108.7	107.44	107.21	105.01	106.44	107.34	107.03	107.05	106.85	107.59	106.5	108.1	106.59	107.82	103.83	107.69	109.17	106.51	110.14	109.27	107.27	108.52
103.41	105.27	105.49	104.95	104.99	105.5	103.85	105.61	102.11	103.96	103.58	99.918	102.43	104.03	105.97	105.66	103.69	108.13	105.32	103.09	107.52	104.13	103.27	104.44	102.74	102.96	102.13	106.45	102.25	104.54	106.71	105.61	105.31	103.77	103.23	105.62	103.85	102.95	104.78	104.74	101.83	107.04	103.67	105.98	103.91	105.51	104	104.75	106.22	103.37
109.07	108.92	111.54	111.32	109.95	110.21	111.4	113.05	109.9	109.13	108.13	111.97	108.32	105.95	110.81	107.01	109.6	111.64	111.91	109.09	108.52	105.31	107.87	110.58	108.85	108.15	110.03	109.59	112.51	109.26	111.29	111.78	112.4	109.49	109.69	111.57	112.76	107.78	109.03	108.82	111.11	113.45	110.61	106.9	108.35	108.33	111.22	110.01	105.42	108.57
105.51	103.95	105.36	105.83	104.73	104.72	106.17	108.51	108.03	105.37	103.61	104.5	106.71	105.54	108.68	106.7	105.94	108.14	103.54	105.68	106.19	105.78	103.16	108.95	104.94	106.23	104.29	102.5	105.99	105.03	103.11	106.32	107.86	108.08	103.34	107.12	105.14	106.3	105.65	104.58	105.43	104.6	108.51	106.32	104.9	105.26	104.69	107.65	105.61	107.11
105.61	106.19	103.91	106.94	106.27	102.34	107.91	106.58	107.37	106.62	107.26	108.93	108.99	107.09	103.92	106.43	105.59	106.02	104.33	107.94	105.02	103.82	106.41	101.1	103.78	108.55	108.54	104.43	105.71	104.32	104.54	105.2	104.28	104.22	108.54	108.02	106.98	104.37	106.94	103.04	105.53	107.08	106.17	106.04	107.26	102.94	105.08	106.13	105.54	109.57
108.63	103.24	104.68	104.21	106.49	105.28	105.68	109.21	106.2	104.83	107.05	104.83	104.08	104.6	106.68	105.36	105.04	106.46	109.44	107.81	104.76	106.34	103.44	105.22	105.18	106.02	106.75	106.18	102.09	103.17	105.54	103.05	104.03	107.25	104.82	102.47	102.3	104.68	107.01	105.7	105.75	107.32	103.58	106.69	104.19	104.06	102.16	109.32	105.87	106.23
111.82	110.61	108.34	112.48	113.73	115.96	108.04	111.77	113.16	109.37	109.78	115.55	110.65	114.55	111.97	108.83	113.63	109.78	111.04	109.55	111.5	109.59	108.85	108.9	109.47	110.77	111.54	110.34	113.45	110.04	112.62	109.67	111.08	108.92	113.55	113.66	110.38	108.58	112.47	111.54	113.07	105.46	111.56	111.22	111.79	114.06	113.4	111.96	110.61	112.7
111.14	109.18	109.83	108.45	110.22	111.59	111.94	111.44	111.35	111.05	113.45	110.96	110.64	111.54	110.94	115.01	110.87	111.16	113.44	112.1	109.75	112.99	109.96	112.14	111.82	111.32	113.07	108.42	108.81	114.73	110.58	111.14	111.53	109.34	111.62	111.09	111.54	114.65	109.64	113.7	111.92	111.85	109.55	111.63	109.82	110.55	109.67	112.91	113.47	109.29
101.93	100.12	99.968	99.841	101.2	100.69	99.833	100.54	102.1	102.2	99.732	96.514	98.172	98.8	97.947	98.721	105.16	100.98	99.219	99.992	99.617	100.37	98.793	100.93	102.63	101.28	102.15	99.302	100.25	98.978	97.19	102.72	100.22	98.834	100.15	100.52	102.81	98.373	102.83	98.608	97.863	98.448	100.19	98.834	103.09	99.867	99.721	100.95	100.02	102.38
103.43	103.93	104.85	102.34	107.16	105.55	102.97	103.48	104.54	105.22	105.15	104.58	106.04	107.23	105.83	104.25	103.23	104.15	107.42	103.61	105.43	104.27	107.13	104.84	105.83	103.12	105.61	105.98	105	104.36	102.23	103.52	102.88	106.32	107.02	105.7	103.28	104.51	104	104.56	103.38	104.75	106.53	105.18	103.8	105.2	103.92	106.53	107.43	105.34
110.24	112.6	112.79	112.2	110.32	110.79	110.31	109.73	110.72	111.17	111.45	113.22	114.74	109.68	110.11	111.68	111.42	111.34	111.21	110.27	114.1	111.55	111.34	112.02	114.62	111.36	113.59	109.47	109.92	109.92	111.48	110.72	112.61	109.13	113.6	108.06	111.51	115.83	109.07	112.9	112.11	111.23	113.84	110.82	113.32	112.93	113.67	111.39	109.13	112.69
110.74	113.35	114.6	113.61	109	109.31	111.56	111.5	108.31	108.88	110.3	111.65	111.11	112.13	111.57	109.82	113.07	112.45	110.77	111.48	113.19	111.53	109.85	115.2	110.63	110.41	111.51	109.51	111.84	110.13	110.23	111.25	111.09	113.77	111.4	108.72	112.71	111.94	110.24	111.28	108.47	112.36	111.59	111.5	108.77	112.18	108.53	108.76	110.38	113.75
104.24	107.89	104.06	105.01	106.99	109.29	103.47	104.49	106.47	103.51	107.09	108.29	105.33	106.1	106.93	104.88	103.09	106.77	104.59	105.54	102.69	108.21	106.01	107.66	104.61	106.03	107.51	107.02	105.64	109.68	106.51	105.7	107.91	103.79	104.38	103.58	102.33	105.8	106.38	105.73	104.48	105.27	104.33	103.66	108.73	107.15	103.63	104.64	107.75	103.02
107.88	106.47	102.76	105.11	103.09	104.07	107.2	105.78	102.38	107.95	103.84	106.02	104.89	104.75	106.98	107.15	106.28	107.75	106.11	103.73	106.03	106.52	105.28	104.99	104.69	104.73	104.5	106.85	104.8	104.97	106.54	103.94	106.53	106.55	105.47	102.74	106.08	106.52	107.61	104.61	105.75	105.49	105.44	103.53	108.48	104.05	102.93	106.8	103.67	105.41
110.73	110.09	114.11	109.49	110	110.92	112.72	110.47	108.49	109.65	109.29	110.25	111.28	112.18	110.12	112.2	113.14	115.44	109.17	114.19	114.23	113.8	110.79	114.3	109.65	113.36	109.41	110.63	112.86	110.18	108.2	110.77	107.99	110.79	110.65	111.88	112.31	115.22	107	109.97	109.81	110.67	111.36	112.05	112.13	115.98	109.79	110.66	110.66	110.63
111.65	106.83	110.61	112.22	107.44	112.55	112.7	111.08	112.02	110.84	110.91	109.57	111	108.87	109.99	113.64	108	109.27	110.11	108.83	109.49	109.97	108.43	109.8	110.26	110.84	111.91	111.05	113.16	113.19	111.15	113.18	106.88	111.38	110.28	110.03	110.84	109.3	110.78	110.02	109.38	111.4	105.79	108.19	106.94	112.91	113.71	110.35	110.97	108.86
105.48	105.65	105.54	102.2	105.11	105.6	104.75	103.98	104.38	103.86	106.8	108.31	104.57	106.46	105.14	106.82	104.72	105.17	107.37	106.83	104.83	104.16	108.16	108.07	105.15	107.36	107.89	105.68	102.07	101.87	107.09	107.03	103.49	108.56	103.57	109.23	105.96	103.94	105.88	103.28	104.43	104.46	106.04	105.67	105.21	106	104.96	105.71	107.46	109.74
112.2	111.91	113	111.7	108.7	112.67	111.78	110.19	115.33	112.93	110.7	109.38	110.75	112.48	113.28	112.01	111.05	111.82	112.31	108.88	110.22	111.99	111.91	111.5	112.67	113.48	110.04	107.18	112.78	110.99	110.88	114.76	111.65	111.5	110.61	111.94	110.69	114.61	113.55	112.29	112.41	112.32	115.07	112.28	112.97	112.12	110.35	108.64	110.62	108.53
112.1	110.49	108.53	113.67	112.9	112.65	111.28	112.84	110.36	110.66	110.38	110.07	112.61	110.6	112.12	111.58	111.05	112.06	113.82	111.44	111.86	109.38	112.71	113.01	110.16	116.01	111.34	111.47	112.65	110.82	112.03	111.51	113.3	111.65	110.27	109.11	109.6	112.82	105.89	112.46	109.63	109.65	110.78	109.64	109.3	112.62	111.98	114.95	112	112.34
113.06	110.11	109.76	108.77	113.87	112.52	108.99	113.42	109.37	109.57	110.32	110.64	113.27	113.34	111.42	110.38	114.07	109.99	110.67	109.4	112.44	114.18	109.86	110.75	108.17	112.06	107.22	109.28	111.65	112.09	110.71	111.29	110.78	112.6	111.12	110.78	110.01	112.25	112.22	109.61	107.03	113.58	113.25	111.01	107.69	109.98	113.63	110.99	112.73	115.34
98.891	97.957	99.121	103.05	101.23	98.707	98.635	98.617	95.615	104.31	100.08	96.185	99.159	99.275	102.48	99.881	100.28	101.05	99.82	98.167	102.03	98.383	100.22	98.082	104.05	100.67	101.22	99.307	101.87	101.36	101.09	102.58	101.44	100.33	102.8	99.259	101.1	101.49	101.72	102.56	100.17	99.527	103.08	103.2	105.21	100.47	100.19	102.05	97.483	98.408
113.08	112.28	109.35	108.53	115.21	112.8	111.85	115.58	112.63	112.2	112	112.31	109.37	112.46	111.52	109.99	110.22	111.93	113.37	114.97	113.91	113.76	112.95	113.93	111.96	114.29	112.97	115.89	114.21	112.95	111.97	114.88	111.47	113.75	113.53	112.25	112.4	115	112.1	109.22	114.07	112.47	110.78	115.88	110.75	110.92	112.84	110.98	115.62	115.49
110.99	110.2	109.32	110.5	112.09	110.88	111.34	111.54	111.56	111.42	110.29	109.8	112.23	106.82	108.03	111.49	110.69	112.5	108.79	109.43	111.79	108.86	110.42	109.18	112.5	107.29	108.94	109.3	110.75	109.08	110.84	106.29	114.19	107.62	111.67	107.14	111.21	108.23	107.54	111.92	110.62	108.7	112.9	109.24	109.41	108.01	108.71	106.58	110.87	112.58
104	104.63	102.95	107.39	103.51	103.09	103.45	104.8	107	104.77	105.31	103.72	103.84	103	103.8	105.3	107.12	106.11	104.08	103.03	101.82	105.79	104.76	101.49	103.96	102.48	105.51	103.71	107.53	103.52	103.83	100.29	103.11	103.37	102.98	106.55	100.79	101.23	104.69	104.11	103.51	101.68	104.68	103.29	105.78	105.28	103.64	105.31	104.2	105.92
104.21	102.43	106.16	103.71	101.55	105.05	105.37	102.39	101.37	104.59	103.57	101.96	103.69	105.13	103.25	104.26	104.59	103.78	106	104.6	106.81	104.52	105.21	102.12	104.21	99.639	105.18	106.03	103.28	106.21	103.11	105.74	104.24	103.75	107.04	105.33	100.57	107.49	103.67	104.71	105.59	104.14	99.388	105.5	104.54	105.1	102.98	106.07	105.03	108.23
103.8	111.17	104.3	105.52	105.03	104.76	108.95	107.62	105.38	108.24	102.22	107.37	105.23	103.85	107.58	105.22	107.58	103.64	107.08	104.1	104.04	105.28	104.52	103.99	106.27	105.13	105.38	103.13	107.52	107.64	102.27	107.87	107.85	106.65	107.65	104.26	107.21	105.84	106.25	102.7	104.38	107.59	104.18	105.19	107.72	105.86	106.69	105.85	106.99	106.61
97.475	103.72	99.679	102.07	98.483	101.9	100.12	98.975	98.174	102.05	102.83	102.43	100.63	97.64	101.06	99.908	101.11	101.45	100.82	98.371	102.76	100.92	101.26	100.97	101.51	96.109	102.81	102.27	99.335	101.33	98.619	100.56	98.825	102.58	103.12	103.51	101.71	103.97	101.36	104.08	99.201	98.825	101.72	102.28	95.712	100.09	99.079	101.72	97.239	99.553
98.81	98.042	98.439	98.842	102.04	101.51	99.328	99.213	98.769	98.695	98.852	100.53	101.55	100.34	99.149	97.808	100.09	98.461	99.136	97.756	98.987	99.9	103.76	99.979	96.95	100.66	101.66	102.94	100.05	100.13	97.228	102.82	97.199	97.556	100.89	98.159	101.51	99.506	98.807	99.282	100.68	100.99	99.678	99.707	97.016	98.251	97.519	98.721	98.594	98.111
105.65	104.21	104.9	106.5	105.11	104.25	107.91	107.2	107.52	105.25	106.68	108.05	105.35	104.61	107.85	107.48	102.28	103.13	107.93	107.18	106.86	104.4	106.38	104.11	104.78	105.67	103.57	103.47	102.02	106.04	105.33	103.3	105.82	106.18	102.67	104.98	106.8	101.55	107.37	104.18	106.38	103.82	103.79	103.87	108.44	106.86	103.46	104.42	107.14	106.04
104.57	104.03	103.67	108.92	105.16	102.74	106.92	100.52	104.62	106.27	104.39	103.06	102.66	106.18	105.14	107.09	104.02	102.35	102.66	105.65	101.11	107.04	102.66	102.85	102.56	104.29	107.72	104.71	105.11	105.91	106.61	103.32	105.36	101.7	105.91	106.8	105.5	102.71	101.8	104.63	105.11	105.78	104.87	103.88	101.14	104.07	104.95	104.19	105.71	106.77
105.49	108.16	106.14	100.88	104.84	107.46	103.21	104.44	107.87	106.81	108.69	107.56	105.42	105.58	109	109.13	106.95	110.98	107.78	104.55	105.69	107.42	110.08	108.26	109.97	104.32	105.44	109.59	108.71	104.92	108.22	108.77	108.15	106.33	108.84	106.33	104.39	110.73	103.88	106.52	105.7	105.92	110.18	108.13	107.97	106.41	102.59	106.43	107.7	109.72
107.39	103.06	103.25	105.17	105.43	102.68	104.66	104.77	104.72	103.75	104.58	103.49	103.75	104.11	104.99	105.1	109.09	104.74	102.36	104.53	105.17	106.22	106.34	102.1	106.36	103.72	105.7	103.8	104.54	102.89	104.01	105.34	104.58	101.65	102.82	105.93	104.29	106.07	104.48	105.2	105.63	102.27	103.09	105.56	104.25	104.53	104.71	105.19	108.68	103.03
107.56	105.7	106.73	104.05	101.66	108.89	107.17	103.69	108.58	110.12	108.85	103.77	105.14	105.63	110.78	104.32	107.24	105.02	105.32	106.75	106.7	103.02	104.57	106.28	104.98	105.04	107.19	104.72	106.21	107.74	104.94	108.58	106.12	106.34	104.7	103.89	107.93	103.42	105.28	104.98	104.21	105.28	107.69	106.32	105.45	102.44	106.11	103.86	102.76	106.79
97.668	100.23	102.19	97.974	99.774	99.414	100.28	98.761	100.37	103.06	98.1	98.074	100.28	101.57	98.347	102.02	102.16	102.49	99.02	99.024	99.297	99.972	99.976	101.42	99.114	99.313	99.046	98.128	100.54	100.92	100.76	101.85	100.07	101.8	99.639	102.98	98.684	100.51	97.08	99.729	99.522	98.56	101	99.54	100.63	99.995	101.86	99.532	98.297	98.812
107	107.29	105.48	104.22	107.85	106.94	105.32	106.14	102.87	104.85	106.35	105.33	105.93	104.81	105.45	105.84	104.2	105.64	103.99	103.58	106.51	107.23	106.23	104	107.11	105.36	105.05	108.09	107.9	104.89	105.68	106.46	106.04	105.98	106.09	105.69	107.42	105.27	105.96	106.47	107.1	106.08	102.53	105.32	102.94	105.5	103.47	108.15	105.67	106.74
108.02	103.93	103.93	103.36	106.42	105.84	104.98	109.27	107.47	106.73	105.85	105.86	103.87	102.89	106.5	107.02	103.85	106.19	105.41	108.08	107.48	104.57	104.68	107.5	103.15	107.83	103.98	106.96	106.54	106.14	104.68	107.03	106.26	107.66	107.48	103.78	103.66	108.58	104.94	104.7	106.12	104.87	103.83	104.03	107.81	109.36	107.52	104.13	105.35	106.22
98.118	98.396	99.85	96.54	100.83	97.188	96.887	100.37	99.416	99.555	99.709	100.8	101.47	97.789	97.707	97.664	99.192	99.157	96.841	99.468	95.217	100.02	100.57	98.686	99.448	100.7	98.753	101.26	97.352	100.28	98.194	101.47	98.531	96.753	101.59	97.669	99.877	102.5	101.41	101.28	98.169	97.729	100.68	101.35	96.892	102.23	100.22	100.21	98.936	99.639
100.84	94.811	99.954	97.63	103.52	100.77	100.2	98.372	101.85	100.69	100.83	100.85	100.95	101.67	99.81	101	99.798	100.74	100.3	99.432	98.277	101.59	101.5	99.194	100.24	99.576	100.39	101.23	101.28	101.68	100.62	100.28	101.44	101.3	100.73	98.942	100.48	101.28	103.37	98.816	97.876	101.44	104.65	102.16	101.37	99.778	95.282	97.911	102.23	100.17
100.77	99.498	100.43	101.2	101.41	96.82	100.36	97.52	99.184	101.24	100.17	99.38	101.97	97.338	98.056	97.932	98.221	99.676	101.05	100.82	97.879	97.977	103.12	100.3	102.9	97.164	100.75	99.92	96.999	97.819	99.806	98.133	98.094	103.68	100.63	102.32	102.69	99.098	103.17	101.04	99.674	103.49	100.55	98.972	101.58	97.171	101.56	103.49	101.8	99.945
105.07	104.57	105.98	108.83	109.78	107.82	106.2	106.02	106.76	103.62	109.04	102.58	106.08	106.16	102.61	103.23	103.61	107.45	108.83	104.87	104.38	105.28	103.67	107.52	108.92	103.93	104.78	107.62	107.57	103.04	104.06	106.61	107.09	104.28	105.71	109.74	106.04	104.24	107.18	107.63	107.34	106.92	107.24	104.17	107.36	106.63	104.5	106.33	106.64	105.69
101.96	102.44	105.98	102	105	105.52	103.58	103.05	103.9	103.47	105.09	103.61	106.32	102.77	103.6	101.55	102.83	102.24	104.7	104.52	102.71	104.62	106.55	104.01	105.61	105.66	104.02	102.62	100.12	103.4	102.88	103.01	105.21	104.22	104.67	102.21	105.39	105.11	106.2	105.58	102.99	104.41	102.42	104.12	105.2	102.52	105.12	103.62	101.31	103.8
105.88	102.93	106.59	109.06	109.21	104.87	103.45	103.4	105.08	105.61	108.45	106.71	106.69	106.18	103.24	105.73	104.92	105.39	102.88	102.63	106.54	105.52	102.67	105.78	102.05	105.65	105.33	102.67	105.89	103.66	104.37	102.2	104.22	103.62	103.67	105.63	104.82	103.5	104.57	104.63	103.45	107.2	104.99	106.05	101.46	105.32	106.83	105.95	103.37	103.19
101.38	101.09	106.76	105.83	107.07	104.17	106.19	103.41	105.83	104.97	106.56	103.34	103.81	106	104.27	101.22	105.78	104.37	104.49	106.02	106.12	103.4	107.45	103.38	105.82	105.64	105.85	107.91	102.1	101.09	106.17	104.23	102.89	104.94	106.88	107.11	106.45	103.86	106.66	106.55	104.34	105.3	106.98	107.12	108.12	104.08	108.12	107.08	110.46	106
108.05	107.12	105.69	105.13	104.67	101.9	105.59	103.22	104.94	107.48	105.27	103.03	106.75	104.37	106.48	107.2	102.44	104.39	107.75	103.22	101.12	103.63	103.79	104.85	107	103.18	104.5	105.03	106.5	106.47	102.9	103.85	108.66	105.77	104.45	106.15	106.52	102.29	107.03	102.88	106.4	107.04	106.06	107.7	105.56	106.31	105.62	107.23	106.99	106.16
104.67	105.84	105.66	102.98	105.89	105.06	104.05	103.77	104.69	106.15	106.44	104.15	105.79	105.73	104.26	107.69	105.78	106.91	107.17	109.61	101.81	102.91	106.91	103.95	103.86	107.17	109.2	106.96	108.06	105.45	104.58	107.35	103.75	106.44	103.05	105.84	106.65	105.29	106.29	104.34	105.68	105.68	105.83	105.69	104.56	102.83	104.94	107.92	104.72	107.87
104.98	103.9	106.97	109.63	104.82	106.34	107.54	109.35	108.17	106.97	104.44	106.39	107.03	110.58	104.96	106.14	107.95	107.58	107.2	105.61	108.06	107.63	106.06	106.01	106.52	108.29	104.9	104.57	104.84	105.34	104.69	110.15	107.46	106.88	106.19	105.95	106.8	107.05	107.49	106.43	107.06	105.88	107.74	106.95	106.69	107.04	106.56	106.03	106.6	109.04
107.92	103.18	109.15	105.75	106.41	104.46	105.83	104.91	106.83	106.23	105.72	103.36	105.58	104.4	108.15	106.34	105.81	108.45	108.05	106.6	107.37	105.79	105.86	105.98	106.47	106.58	103.39	101.56	106.95	104.07	103.9	106	105.41	103.06	104.76	104.7	108.04	105.94	106.24	105.77	106.4	102.09	106.35	106.92	106.81	104.81	105.4	104.03	104.67	105.31
101.33	99.5	100.49	102.2	101.81	99.862	97.848	99.204	102.04	100.38	101.66	101.45	102.14	102.19	99.993	101.87	103.34	100.89	99.235	101.25	102.34	102.36	98.352	98.381	101.78	99.84	103.09	98.682	99.793	98.823	100.1	94.862	98.394	99.68	99.778	100.2	103.39	99.458	99.074	96.661	99.188	100.21	101.6	98.167	98.228	98.16	100.73	99.915	102.83	100.73
112.49	115.44	118.8	114.76	116.43	117.37	117.43	117.18	113.52	114.14	114.34	114.62	119.49	119.4	120.5	116.16	116.9	116.55	115.58	118.54	116.15	113.24	118.61	115.8	117.73	114.28	115.59	116.14	115.47	116.15	119.74	117.95	115.12	115.2	116.48	115.07	117.48	116.25	113.52	118.97	116.89	114.76	115.36	114.08	115.68	117.87	120.18	117.68	118.08	116.66
104.8	104.51	105.25	107.18	106.83	102.69	106.15	103.07	104.94	105.23	108.25	104.85	103.59	105.98	106.06	105.89	106.72	102.9	103.94	104.58	107.62	106.48	103.26	107.64	102.27	106.9	105.42	104.63	105.74	104.98	101.48	103.13	107.16	106.55	104.34	101.94	105.17	103.72	105.61	106.5	106.17	104.06	108.62	105.25	104.84	101.25	104.53	107.99	107.22	105.14
109.98	111.67	111.68	109.65	111.7	107.76	110.51	111.47	114.29	110.11	112.47	109.64	111.05	108.71	107.69	112.37	112.68	109.95	110.88	108.92	109.83	114.91	107.82	109.04	113.58	109.79	113.21	111.28	109.51	111.31	107.88	107.32	108.51	109.48	111.25	110.66	109.17	108.6	112	109.67	111.88	111.75	111.05	108.18	111	111.22	110.7	113.59	107.49	111.04
104.85	104.17	106.4	103.68	106.32	108.03	105.95	104.8	103.29	107.43	103.62	103.24	105.51	105.97	102.78	104.28	104.12	103.19	109.19	107.91	106.16	106.45	105.22	105.61	106.72	107.6	104.13	103.07	105.82	104.2	104.6	104.53	106.62	104.46	104.02	105.77	104.86	106.37	102.93	103.72	105.22	103.47	104.85	105.69	105.48	106.5	106.79	102.52	107.54	104.29
101.29	101.62	100.93	99.096	101.24	99.705	99.646	100.9	101.69	98.615	100.77	103.57	101.84	100.31	98.29	98.182	102.66	98.448	96.668	99.524	102.65	99.968	99.014	101.93	99.931	99.306	99.048	98.751	100.01	101.33	100.46	100.97	99.615	99.37	97.16	102.46	103.45	102.3	99.806	101.72	102.13	99.553	103.28	98.454	102.28	103.22	99.015	101.47	103.24	99.856
102.92	106.73	108.31	106.43	109.24	106.77	105.91	102.92	104.93	106.24	105.18	107.05	106.69	103.94	103.1	107.52	107.99	107.11	104.68	103.38	108.05	107.74	105.04	104.29	106.1	106.06	104.36	109.88	105.97	107.98	105.53	106.48	103.66	109.12	106.15	106.2	106.27	105.52	104	105.73	107.87	106.47	105.18	105.71	106.29	105.77	105.25	105.16	105.86	106.45
105.41	106	105.79	108.46	108.24	101.83	108.99	107.02	105.96	106.96	104.43	103.87	107.87	107.36	104.25	109.48	107.67	107.07	106.32	107.55	105.49	106.62	108.86	109.39	105.88	103.06	105.8	104.81	109.26	106.72	109.27	108.41	110.17	106.43	106.85	107.97	109.21	103.71	106.46	106.01	103.54	106.46	106.54	107.04	104.6	108.75	105	106.32	105.28	107.45
110.13	112.86	107.93	112.46	107.46	109.93	108.67	111.48	112.8	112.53	110.37	110.87	111.07	110.84	109.46	109.12	109.1	111.68	112.14	114.95	111.84	108.34	110.88	112	111.27	112.28	111.34	109.66	108.42	117.45	110.74	110.51	108.35	112.07	112.53	114.82	110.23	112.94	109.98	110.28	109.68	112.5	114.32	110.49	109.92	111.2	113.4	113.59	111.44	113.43
117.21	120.66	117.26	118.5	117.33	117.56	119.51	115.76	114.53	119.5	117.73	117.53	115.47	115.42	114.79	113.68	116.94	117.03	117.58	113.39	119.13	118.57	119.85	116.84	119.43	118.24	116.54	118.53	120.37	118.13	121.87	116.58	122.9	115.78	116.57	117.96	117.53	115.9	118.35	118.61	120.94	117.55	118.76	118.63	117.68	116	116.44	118.04	118.47	116.71
116.65	118.09	118.05	121.24	117.5	116.97	113.98	116.47	116.4	120.28	115.39	118.97	118.62	117.65	120.25	118.58	119.96	118.06	115.93	115.58	118.79	121.28	120.53	118.63	116.86	118.12	116.19	119.55	117.07	119.24	117.05	118.94	116.66	117.12	117.04	118.28	117.45	121.06	114.52	116.37	116.08	117.63	116.84	114.26	116.41	116.72	117.69	117.28	115.17	119.69
105.06	103.84	106.33	103.99	106.31	104.67	104.76	106.01	103.46	103.2	102.77	104.19	105.63	102.47	104	105.75	104.9	104.49	104.12	104.62	106.28	104.11	100.53	106.19	103.16	105.39	107.02	109.4	105.49	107.31	102.15	106.01	103.43	104.8	106.55	103.12	108.36	102.55	103.56	102.65	101.97	103.63	104.24	108.7	106.07	102.12	103.66	105.64	105.97	102.54
112.98	112.01	109.46	113.98	112.74	113.48	109.62	115.2	110.15	114.51	111.88	112.47	112.89	112.86	111.28	111.15	112.08	114.18	111.85	110.26	111.87	112.24	111.04	110.8	113.99	113.22	111.28	110.37	112.79	115.6	113.63	113.85	110.46	113.31	116.14	112.01	114.19	111.32	115.25	111.96	112.76	111.47	112.34	113.43	112.77	115.8	112.9	107.7	113.45	111.54
106.78	106.24	104.84	107.18	105.73	106.81	106	105.58	104.14	105.17	108.5	107.5	106.06	104.29	105.15	107.22	104.01	107.71	104.5	107.93	107.31	105.28	106.61	107.88	102.66	106.31	105.26	107.99	103.56	103.46	108.36	106.74	105.31	105.36	105.61	107.68	103.84	103.24	105.97	105.5	105.6	106.96	106.7	104.12	104.07	108.98	107.32	106.82	106.74	104.57
98.034	100.86	101.53	96.481	100.77	99.002	102.81	100.2	101.28	96.831	98.445	99.131	99.467	100.76	101.59	100.29	99.819	99.001	101.17	100.93	101.72	100.03	98.721	99.479	98.795	96.835	99.379	100.09	101.2	96.951	101.03	99.681	100.54	99.54	98.348	100.42	98.276	100.48	101.19	97.467	100.2	101.99	100.94	100.32	97.811	101.8	100.46	98.107	99.976	97.626
99.032	98.618	100.95	97.548	98.218	99.447	99.478	99.247	97.08	98.126	101.38	101.55	99.105	104.29	100.12	99.828	103.02	99.362	101.28	99.169	99.065	95.853	100.6	102.48	102.05	99.309	99.392	100.32	103.1	100.25	99.121	98.698	98.193	101.11	101.91	101.26	102.23	101	100.55	100.01	100.81	101.69	97.956	100.7	101.38	100.13	97.45	100.96	100.33	100.28
105.12	103.05	106.96	104.75	105.31	106.78	105.07	105.44	105.05	105.83	104.97	104.93	106.43	105.05	102.71	106.32	103.47	105.67	107.28	104.98	105.65	106.79	110.61	108.75	106.14	105.22	107.8	107.61	103.7	105.31	106.45	107.43	104.8	103.47	104.44	104.1	101.47	105.69	107.26	105.86	104.8	106.43	108.67	107.48	104.4	103.82	104.25	103.59	105.71	110.31
113.47	112.06	111.87	114.62	113.04	109.79	111.42	111.49	111.42	112.12	110.07	113.81	112.88	113.59	111.06	109.53	112.34	110.03	112.28	112.47	112.82	113.18	111.29	115.55	112.29	107	109.6	110.24	111.28	110.34	109.89	114.47	113.34	114.36	111.79	111.4	113.18	110.48	110.56	111.68	111.97	113.68	112.49	112.28	112.53	110.94	109.82	111.74	111.79	111.89
109.55	107.66	107.03	107.81	108.15	103.32	105.53	103.6	106.15	104.17	107.95	106.31	105.9	106.35	108.76	107.69	105.69	106.11	106.57	105.48	106.55	107.59	107.69	105.01	105.68	107.38	104.64	108.8	106.85	105.3	110.53	102.91	108.57	106.69	104.51	105.91	106.51	106.98	106.18	103.51	106.64	107.71	105.26	105.3	104.96	105.88	106.48	104.81	108.16	107.26
104.23	105.41	106.86	106.77	109.01	105.35	105.67	103.99	105.3	107.82	106.02	105.02	104.41	106.17	107.39	105.43	104.57	107.62	108.64	103.69	103.6	105.22	108.64	105.84	107.36	105.54	106.15	105.29	106.97	107.82	107.97	109.64	107.75	106.48	107.45	105.32	106.78	104.63	104.42	105.23	106.74	106.41	104.56	108.71	104.16	106.57	102.12	104.17	105.76	108.13
110.11	105.65	105.54	106.07	108.05	109.03	106.69	107.82	108.09	108.53	103.33	107.02	109	107.83	104.82	109.04	108.24	111.64	104.68	106.31	107.13	106.75	105.49	107.36	106.08	105.77	108.24	108.04	108.4	105.99	102.86	107.21	107.35	108.58	104.93	110.41	107.53	104.73	105.38	105.92	109.4	105.12	110.93	107.23	105.69	107.05	105.04	108.82	108.4	106.91
113.91	112.04	108.59	113.04	112.56	112.61	109.75	112.2	109.66	114.64	113.97	110.95	109.86	113.07	112.65	111.74	115.63	110.37	113.56	113.18	113.84	114.38	111.74	114.91	110.33	110.58	114.1	114.68	110.44	115.53	113.35	112.65	113.74	116.22	110.21	114.45	110.91	112.73	107.18	110.3	111.75	113.99	111.95	111.83	110.92	112.19	111.6	116.29	113.98	112.71
104.96	99.083	101.1	99.496	100.02	100.09	98.148	99.968	105.33	98.679	96.628	103.32	100.3	99.883	99.61	98.708	102.89	99.875	100.33	101.82	101.04	100.93	100.3	99.546	102.38	101.65	102.82	97.065	97.702	98.188	99.383	99.171	102.38	101.59	101.91	95.923	98.568	100.62	102.47	100.49	101.91	98.738	99.803	96.819	99.27	99.788	101.75	101.66	99.571	99.144
102.71	100.75	105.68	99.018	99.95	97.456	100.04	102.2	101.89	99.728	95.611	101.7	98.567	99.614	101.82	100.39	99.937	100.54	104.44	98.175	98.437	97.521	100.29	100.49	98.409	104.01	100.21	99.485	99.65	99.843	101.93	97.992	99.485	99.806	101.71	99.103	101.66	103.08	99.336	100.26	100.16	100.75	101.51	102.36	99.462	104.75	102.02	103.23	102.94	101.27
102.72	104.81	105.6	109.04	106.09	104.88	107.3	107.9	106.18	103.03	105.59	103.72	105.29	104.75	105.95	106.33	104.67	104.6	105.33	103.55	104.98	103.01	106.67	107.34	106.51	108.51	108.71	106.09	103.68	105.3	106.6	107.4	104.45	104.34	105.92	107.9	105.95	106.26	107.22	104.04	108.71	108.5	105.46	106.95	109.54	107.1	107.89	100.87	108.05	109.35
103.32	105.29	109.83	104.23	103.59	108.35	108.23	106.02	106.23	103.66	108.3	106.27	105.34	106.61	104.67	107.41	104.15	104.64	106.41	110.14	107.28	104.87	105.14	106.1	106.54	108.95	103.96	106.09	107.82	103.62	104.75	106.42	104.53	104.04	105.77	105.62	105.45	108.17	106.26	105.33	105.53	105.58	103.06	108.01	106	103.83	106.36	105	104.25	105.52
108.61	115.45	111.42	110.59	110.76	112.32	114.05	113.41	111.52	107.45	111.36	110.97	112.66	111.21	115.03	111.82	113.67	111.71	112.14	110.73	111.19	113.13	108.8	112.01	110.26	111.89	112.57	113.77	112.14	109.81	110.71	111.1	110	110.48	112.68	113.89	111.2	110.5	111.89	111.09	108.13	112.45	110.96	106.8	110.93	109.44	114.29	111.76	108.88	108.7
103.79	106.41	109.38	106.43	107.24	103.86	106.34	104.13	105.08	107.65	102.72	105.18	104.45	106.47	106.35	104.02	107.42	103.74	106.36	105.69	105.87	110.08	106.79	106.31	105.67	104.47	106.79	106.27	107.16	106.5	106.56	106.49	108.22	106.61	104.63	107.6	103.88	106.11	107.7	106.93	105.66	106.56	106.48	105.82	107.66	109.29	104.77	107.75	107.43	107.78
111.99	108.21	110.62	111.19	112.53	114.63	113.11	111.72	112.45	112.53	111.37	114.46	109.76	109.76	109.27	112.4	110.63	111.72	109.84	109.02	113.44	112.1	110.32	110.49	110.8	112.65	111.03	112.98	110.59	108.96	114.6	113.63	111.71	113.01	113.35	112.6	112.05	112.71	111.51	107.24	111.36	111.81	111.19	110	114.29	110.55	110.07	110.25	110.41	112.65
100.9	100.93	100.07	101.82	99.771	97.746	99.652	99.509	100.71	100.07	100.97	101	99.461	99.267	99.09	96.304	101.11	98.73	100.99	95.046	97.045	100.04	96.981	99.514	102.15	98.636	100.99	98.634	99.697	97.11	97.727	103.8	97.158	98.282	99.498	100.88	98.314	100.12	96.711	100.58	98.595	100.03	99.065	99.897	96.898	101.66	99.766	101.98	100.33	102.25
109.22	107.38	111.37	112.25	110.78	108.17	106.75	107.32	108.24	109.21	109.46	111.13	108.13	111.17	113.2	110.66	108.11	109.84	108.67	111.55	110.46	109.76	108.77	110.12	108.03	111.62	109.11	112.17	113.17	108.26	109.31	107.9	110.97	108.62	109.48	108.04	111.81	107.93	107.15	109.58	109.94	107.41	109.14	111.52	109.12	111.15	111.76	110.81	113.34	113.91
99.723	99.111	101.4	100.07	104.13	98.899	99.131	101.55	100.82	98.011	100.57	101.96	96.395	101.08	98.374	99.563	99.426	100.73	95.73	98.789	101.3	98.792	103.26	102.51	100.24	101.41	102.19	102.56	101.08	100.05	97.534	97.35	100.05	100.11	99.06	97.854	99.015	100.14	97.033	100.27	98.015	100.89	100.54	97.885	102.47	99.33	98.102	99.535	102.23	100.39
103.93	109.02	101.35	101.09	103.45	105.35	103.21	108.26	105.35	102.28	103.1	103.53	106.19	103.04	105.82	105.65	101.89	107.16	104.47	108.11	106.4	105.89	104.96	107.42	106.58	107.79	103.01	105.78	103.47	104.84	104.74	102.79	105.75	105.03	104.7	105.62	105.69	102.6	106.45	101.99	105.62	106.66	104.35	105.27	106.28	106.19	102.21	103.43	104.88	104.28
105.22	103.73	101.74	106.92	101.91	103.84	105.97	103.67	103.21	106.36	102.36	104.56	108.14	102.69	102.33	106.25	105.86	106.22	103.68	104.81	105.15	107.27	102.05	104.69	103.83	103.68	103.38	107.18	105.69	102.98	105.59	103.19	103.23	101.31	105.75	105.03	105.08	101.32	105.5	102.47	104.76	101.11	103.92	103.67	102.98	102.93	105.62	100.79	104.63	103.14
108.18	104.61	104.34	106.15	105.13	109.1	107.03	106.9	105.65	105.87	105.88	106.26	108.65	106.56	108.04	105.88	105.85	106.7	104.49	108.8	105.47	109.08	106.6	104.04	104.42	109.03	105.02	106.4	108.84	107.29	105.3	108.26	107.35	107.44	107.54	105.41	105.86	105.97	105.15	102.1	106.99	107.08	103.18	107.34	104.18	108.51	104.31	106.77	105.05	105.83
102.2	108.74	107.77	104	106.2	105.45	102.98	103.91	104.23	106.19	104.11	105.47	105.99	109.08	105.84	105.52	105.96	107.39	103.34	107.06	103.68	102.74	105.39	103.65	101.47	104.28	102.9	107.65	105.12	104.51	104.65	105.02	107.91	108.03	105.54	103.68	108.28	108.69	105.6	106.15	107.28	102.8	102.25	105.17	104.66	106.25	106.87	105.66	104.72	108.16
110.08	110.65	111.24	111.22	112.89	110.56	111.86	112.96	112.25	110.58	108.82	111.96	111.98	107.24	108	110.71	110.24	111.24	112.41	108.59	113.06	112.98	111.02	112.58	111.91	112.08	109.79	110.99	114.08	112.19	109.82	109.63	114.53	112.93	110.35	114.3	111.78	109.67	115.05	109.54	108.41	109.7	112.36	112.95	113.94	110.82	108.78	112.68	112.67	109.39
113.48	112.1	110.25	109.86	110.68	111.55	110.13	112.65	112.37	112.76	110.81	111.5	112.84	111.88	112.28	111.16	115.24	111.54	111.11	111.25	113.2	110.77	111.4	112.89	110.81	111.6	114.4	114.03	113.52	112.59	112.15	110.33	112.78	113.02	113.42	110.95	110.4	115.91	109.51	110.97	111.07	112.97	113.9	112.24	112.16	112.75	113.4	111.22	111.84	109.93
106.3	105.83	106.48	105.85	106.23	108.13	108.8	105.97	104.78	107.17	108.99	102.09	104.29	104.59	104.89	104.41	104.34	106.45	104.06	106.22	105.39	107.5	103.58	106.77	106.33	105.04	104.93	105.69	104.08	106.57	104.74	105.62	105.41	105.21	105.86	107.95	108.3	105.1	104.54	108.34	107.32	109.14	106.83	104.92	104.33	106.16	106.13	105.22	103.76	107.95
107.35	110.16	106.13	104.06	107.55	108.67	104.95	104.52	105.29	104.75	102.52	107.37	105.13	107.59	103.16	104.46	107.54	105.67	102.76	102.5	106.71	105.56	107.16	106.97	104.83	106.19	108.71	103.81	104.23	104.9	106.33	107.08	107.86	104.86	104.25	101.99	106.81	105.64	108.3	104.99	104.63	107.95	104.54	106.94	106.56	107.09	106.09	107.19	106.89	106.12
101.99	107	109.45	106.52	106.78	106.3	106.84	106.45	108.06	105.31	110.1	107.39	103.9	109.58	104.72	104.95	105.62	107.45	104.24	106.05	108.96	102.87	104.56	107.28	106.02	105.61	107.42	108.19	105.23	106.61	102.99	105.43	105.88	104.93	106.52	108.48	107.83	105.69	102.76	103.21	106.3	105.36	106.18	106.32	107.03	102.58	106.82	107.18	106.64	107.39
110.97	110.15	111.88	109.03	110.43	108.01	111.35	113.67	113.97	111.54	111.75	112.9	114.05	109.11	110.28	111.95	112.84	113.19	108.96	110.48	110.44	111.67	113.36	115.38	112.83	110.89	110.17	112.09	111.25	112.79	111.18	108.69	113.23	109.85	114.5	110.95	110.81	110.81	112.55	111.7	109.95	111.57	111.5	112.04	109.2	110.85	107.96	111.19	111.65	108.73
105.34	103.34	107.04	104.38	106.64	109.03	104.21	103.51	106.84	104.39	106.5	104.75	105.26	104.92	104.72	103.52	106.79	104.15	108.97	107	106.26	104.81	107.19	103.49	105.55	104.46	104.92	107.21	108.14	104.33	106.15	105.63	106.48	104.46	105.7	102.32	105.14	103.9	103.39	104.15	101.53	104.05	104.68	104.78	109.44	105.85	104.94	108.42	105.16	107.15
106.5	104.67	102.88	105.76	101.32	105.6	107.23	107.77	105.5	105.33	106.79	104.81	103.58	107.52	105.92	107.09	106.39	104.18	109.03	103.47	108.63	104.82	107.12	106.81	107.78	108.35	103.83	105.63	104.9	107.06	107.18	107.33	106.5	106.35	105.91	105.35	105.68	105.99	105.45	106.53	109.11	106.4	106	104.86	108.42	105.96	110.6	106.26	105.76	104.5
112.01	116.66	113.32	111.9	112.91	111.66	111.96	112.72	112.43	113.53	110.49	109.63	109.37	111.11	112.89	111.24	110.95	109.77	110.05	111.08	112.4	113.43	113.07	115.31	111.66	112.65	113.76	110.34	112.11	112.56	112.68	110.64	112.18	111.33	112.9	111.99	111.19	112.88	111.7	113.92	113.64	110.33	111.83	111.86	111.83	115.37	112.26	113.46	106.7	110.91
104.08	104.78	104.16	106.55	103.43	108.49	104.25	101.06	104.68	106.81	106.93	101.34	105.99	105.19	106.61	104.84	105.82	106.69	103.35	104.36	108.6	104.34	104.55	104.08	103.4	106	105.81	109.08	104.96	104.3	106.16	108.52	105.94	103.34	107.51	105.73	108.96	103.47	101.69	107.02	110.19	104.07	104.05	104.46	105.99	107.08	106.73	107.12	106.72	103.85
112.27	108.84	111.05	111.18	110.31	109.66	109.5	109.85	113.32	107.27	111.17	108.79	111.12	109.54	109.05	107.94	109.34	108.12	105.82	109.92	111.27	109.29	109.98	109.96	109.85	111.57	111.98	109.05	111.2	111.96	109.11	109.57	107	107.51	112.12	112.84	110.23	110.11	107.56	107.37	109.48	107.55	109.65	109.14	109.14	114.62	109.3	112.58	104.28	110.19
104.11	103.75	107.94	102.3	106.56	102.94	106.69	105.34	105.71	104.2	104.12	105.9	105.77	104.08	102.12	107.02	105.37	105.35	103.92	106.47	108.74	102.56	108.04	104.26	104.62	104.75	106.44	104.8	103.42	105.66	103.42	105.68	104.35	106.43	107.97	104.08	106.7	104.52	106.67	103.21	103.17	103.19	102.96	105.18	108.61	105.07	105.35	104.48	104.51	104.78
104.4	104.75	104.89	106.72	104.2	104.57	103.53	103.25	108.48	104.85	104.69	107.86	106.08	107.99	104.63	104.09	104.06	105.71	105.01	104.63	101.51	107.31	106.18	101.49	104.19	103.94	102.22	104.72	103.99	103.93	106.74	105.47	100.68	104.68	103.28	105.22	105.36	106.68	108.31	103.72	107.17	106.41	103.38	106.81	106.1	108.6	105.34	108.76	99.967	106.23
110.83	112.68	108.24	107.97	111.35	109.6	106.91	107.12	113	111.58	113.89	113.23	111.99	109.41	112.41	110.79	109.79	110.31	110.88	110.74	111.29	112.34	109.92	112.97	109.93	109.9	110.48	111.18	110.31	111.25	107.4	110.64	110.63	110.43	113.02	113.87	108.76	110.87	111.79	112.36	112.66	110.66	112.98	113.15	115.4	111.64	109.33	110.78	108.58	109.69
108.69	107.28	105.89	105.56	105.83	107.17	109.12	105.03	106.15	104.56	110.45	105.59	104.9	104.2	108.07	105.42	107.58	106.92	106.7	106.22	104.49	107.88	107.64	105.36	105.89	106.38	106.33	104.88	106.35	106.43	106.17	104.6	108.05	105.52	108.1	104.12	106.85	107.83	109.18	108.75	109.31	105.86	108.78	106.54	108.89	104.98	109	106.73	108.3	105.73
105.76	105.44	104.97	107	106.04	107.04	112.27	106.69	106.19	104.44	107.05	105.58	100.44	105.87	107.4	105.64	103.93	105.5	102.6	107.43	106.01	104.69	104.09	105.81	101.66	106.16	105.97	106.3	103.23	100.98	103.11	103.27	103.94	103.58	106.1	104.97	103.27	104.18	107.59	104.36	105.61	102.81	108.06	106.79	108.5	106.98	103.8	109.63	108.6	106.65
110.67	112.74	111.05	110.61	112.65	112.85	112.9	112.78	111.29	108.96	112.82	112.57	113.69	107.77	109.78	110.74	110.61	106.66	107.87	111.04	111.82	110.19	109.54	109.39	113.88	110.86	109.57	111.29	112.88	113.98	113.85	110.17	109.53	109.94	110.08	110.39	109.98	110.52	111.92	110.89	109.91	110.75	112.42	110.33	112.24	111.51	109.64	108.06	110.61	110.32
105.12	109.53	103.2	106.77	106.21	108.58	105.02	106.34	102.28	105.64	106.23	104.66	106.75	105.44	106.16	108.79	106.34	105.82	107.17	105.25	105.56	107.13	105.21	106.06	108.56	107.29	106.62	107.86	104.41	104.65	108.93	108.61	104.52	104.7	106.41	106.28	105.54	103.47	104.88	104.84	109.62	105.08	107.36	104.3	98.499	106.58	107.3	103.05	107.46	107.17
100.89	102.92	98.329	101.56	99.349	98.695	100.46	98.604	101.52	99.168	97.543	100.59	96.988	99.758	98.679	98.369	98.697	98.655	100.83	102.72	98.653	100.72	98.381	99.537	99.262	99.476	103.25	100.32	100.04	97.783	99.11	100.12	100.67	101.3	99.419	99.674	100.76	101.23	96.095	99.622	102.17	102.05	101.11	100.23	101.38	102.71	97.928	97.1	101.82	99.892
108.64	104.96	106.22	105.37	107.9	107.93	107.75	104.58	102.47	106.05	107.68	106.02	107.02	107.62	110.06	105.25	109.57	105.31	106.02	106.58	104.96	107.8	106.42	104.33	106.82	108.48	105.8	105.99	107.34	103.62	106.46	104.36	104.94	106.08	105.5	109	105.4	105.86	104.45	106.1	106.01	104.96	103.43	103.39	107.71	106.86	107.4	107.03	104.97	105.56
112.43	109.05	115.83	112.96	110.24	109.05	108.31	112.19	110.44	110.59	111.09	112.51	113.46	110.73	111.32	111.03	110.47	113.21	113.06	111.1	110.06	112.04	109.38	112.63	116.15	113.23	109.68	114.28	113.51	110.25	112.21	110.29	116.52	108.59	109.62	112.27	111.01	110.79	110.45	112.16	109.87	109.27	112.35	112.33	109.61	109.84	112.76	111.53	109.1	110.19
109.56	106.27	109.9	111.28	108.43	112.74	107.57	107.79	113.07	108	108.88	110.57	109.8	113.91	111.65	113.26	107.75	112.43	113.22	110.46	111.81	110.89	113.09	111.33	111.81	109.67	109.74	112.65	107.23	108.77	113.27	110.84	110.19	110.66	108.66	108.63	110.64	111.95	110.42	111	110.12	110.23	110.48	109.92	107.1	112.61	108.83	111.36	110.25	109.02
113.22	110.86	109.76	114.49	111.45	111.58	113.98	109.13	110.83	112.71	114.81	112.42	111.94	110.1	109.55	110.8	111.85	111.2	111.59	109.89	111.97	110	110.06	111.99	113.01	111.32	108.27	110.83	112.29	113.26	110.17	114.99	109.39	109.89	108.52	107.34	111.98	111.26	110.92	110.35	115.54	112.04	111.24	110.93	112.42	111.41	109.34	111.07	112.51	111.99
112.95	111.88	111.01	113	111.18	109.5	112.05	108.13	105.54	112.13	109.98	109.73	111.93	113.44	111.28	113.83	114.17	113.14	108.41	116.22	112.1	111.08	111.37	108.94	109.47	108.54	111.03	110.74	112.17	109.53	111.62	109.74	111.55	112.42	110.54	113.12	111	111.1	112.32	109.78	109.39	112.95	114	111.74	108.8	114.35	110.88	115.09	110.36	109.48
112.1	107.7	112.08	112.65	111.6	110.84	114.92	109.29	112.7	113.45	111.96	113.4	109.3	111.43	111.19	115.14	113.17	110.5	110.44	111.12	110.53	111.46	112.43	112.99	111.95	109.42	112.06	111.38	112.84	113.77	111.19	110.64	111.79	111.28	110.35	108.43	112.79	111.86	112.83	111.54	111.61	111.13	111.82	110.09	109.27	111.14	115.46	113.68	112	112.71
104.7	105.91	103.28	100.71	103.04	102.98	106.72	104.24	106.32	102.73	104.96	103.63	104.75	101.04	104.35	105.91	104.34	102.69	106.07	105.76	101	105.73	103.24	103.3	107.38	105.5	105.38	105.34	100.62	107.43	106.73	103.61	105.78	106.89	102.18	104.12	104.26	106.23	103.89	105.44	104.74	108.49	105.79	101.6	105.43	106.39	103.55	105.01	103.04	105.22
101.73	103.47	104.17	100.29	101.71	99.817	98.159	104.47	103.38	100.61	102.71	98.41	101.26	100.3	100.57	100.52	100.93	100.09	100.39	99.736	100.34	100.72	100.34	102.27	99.63	101.94	99.402	100.15	101.1	102.02	100.3	102.7	104.94	101.37	100.14	100.07	104.33	102.62	104.37	99.748	98.021	99.872	101.88	99.519	99.742	100.89	96.04	101.65	100.01	101.05
112.61	111.16	110.34	109.82	108.34	113.68	112.13	113.71	112.88	113.36	111.28	110.04	112.42	113.71	111.97	111.2	112.82	115.5	112.17	112.28	112.94	111.7	112.49	112.01	112.78	112.32	109.72	112.66	110.42	111.59	113.41	113.66	112.54	108.41	114.2	112.65	112.27	113.41	111.69	112.86	112.17	112.58	110.27	110.63	113.78	111.73	109.68	111.59	113.85	115.17
104.87	110.9	104.77	108.21	106.94	106.43	105.06	106.75	106.43	106.21	104.83	101.78	107.12	104.83	105.78	107.81	108.61	103.86	106.79	107.17	109.19	107.14	106.03	104.81	106.09	106.62	107.57	108.76	104.24	105.2	105.15	107.71	110.84	106.48	104.11	105.89	106.63	107.69	105.66	104.63	108.66	107.07	105.85	108.54	104.41	104.5	105.56	105.11	107.48	107.1
99.269	100.33	100.61	99.165	100.62	103.38	101.49	101.75	101.21	102.65	98.736	97.841	99.008	103.06	103.57	99.264	101.62	103.94	101.25	101.15	98.98	97.492	100.72	101.56	103.5	100.28	102.09	100.73	99.925	95.206	99.678	97.881	99.696	99.046	100.52	102.25	102.17	98.873	100.09	98.466	98.508	100.8	99.887	100.14	100.77	98.307	100.31	99.443	101.38	100.36
105.22	105.5	106.76	107.93	102.19	108.1	107.13	106.14	108.56	107.23	107.27	108.15	106.11	105.97	105.62	108.5	105.69	109.98	105.94	104.77	106.14	105.64	106.03	105.45	106.9	107.35	107.21	101.2	104.46	107.24	108.22	107.27	104.24	106.21	106	104.38	106.37	109.29	106.64	108.01	104.9	106.56	105.64	104.92	105.19	107.43	105.49	109.04	104.44	107.91
111.94	109.77	109.44	109.55	109.24	111.15	110.91	110.82	109.69	112.48	107.62	107.14	112.09	110.5	107.86	109.72	108.12	110.2	108.86	114.24	113.1	109.49	109.62	109.77	109.97	109.4	109.01	113.35	111.07	108.48	108.98	111.23	110.86	109.62	110.01	110.36	109.75	110.91	111.89	111.55	110.95	112.24	112.65	110.43	108.34	112.24	112.49	113.16	110.64	108.86
112.31	112.11	109.42	111.15	107.4	107.64	110.58	110.37	110.25	109.06	109.83	111.63	111.98	111.18	109.54	108.77	113.32	111.75	110.41	108.76	110.52	106.66	107.65	110.47	111.39	114.94	109.25	110.46	108.53	108.49	110.92	113.77	111.14	108.21	109.54	111.32	109.1	109.95	112.55	109.99	109.7	108.94	110.87	107.93	110.55	107.5	109.61	111.66	109.49	110.71
109.82	112.71	111.29	110.53	110.61	109.91	115.16	109.77	107.48	112.14	110.15	114.34	110.15	110.97	111.83	112.92	110.67	109.3	113.71	111.74	108.72	110.89	110.64	112.9	109.15	108.62	112.26	112.2	112.32	110.03	109.83	110.35	108.36	110.07	112.42	112.87	113.02	112.78	112.17	110.99	112.51	110.09	108.45	114.27	109.71	111.85	111.48	109.67	110.47	110.98
111.78	113.36	109.48	115.72	111.45	112.33	113.05	111.14	111.97	113.34	112.62	110.83	112.76	114.21	112.08	111.41	112.94	107.74	112.71	110.71	110.35	111.54	110.55	111.63	108.07	111.15	108.53	112.89	113.37	112.11	110.26	114.08	110.35	111.95	110.64	111.25	113.38	112.05	111.01	111.95	109.54	111.14	112.77	109.07	111.97	107.91	111.85	110.86	110.86	114.61
108.51	108.06	108.17	105.93	106.05	103.22	109.7	102.79	103.44	106.99	104.45	105.77	103.27	106.42	103.47	105.79	106.01	107.89	105.02	107.8	104.06	107.29	103.54	103.27	107.9	107.59	106.7	104.86	105	106.46	108.09	107.43	107.97	104.95	108.75	104.19	106.32	106.45	104.07	107.16	107.82	101.96	106.59	104.85	103.64	103.74	102.75	106.97	108.16	108.13
97.454	99.631	100.17	98.745	99.442	103.17	99.644	99.718	99.84	102.99	98.383	99.929	103.62	99.535	100.3	98.261	100.71	98.936	97.424	100.81	101.5	103.89	98.581	99.809	101.07	101.15	102.14	98.268	98.889	100.34	96.468	97.985	100.06	100.05	100.73	98.374	101.91	98.904	101.1	100.62	96.536	101.27	96.954	99.69	100.6	97.561	102.39	102.8	100.58	96.211
108.47	106.29	106.13	105.71	104.25	107.04	103.8	106.94	107.78	106.9	101.23	105.92	103.32	103.27	109.09	103.56	107.47	104.02	107.52	106.5	107.21	104.02	105.67	104.51	106.49	109.48	104.76	106.16	106.16	109.96	105.1	108.89	103.94	105.82	104.86	108.59	105.47	105.03	103.98	105.92	106.1	105.48	107.24	106.13	104.73	105.87	107.13	106.43	106.03	102.21
100.53	103.47	100.49	101.73	98.308	100.22	99.352	100.63	100.08	96.128	99.541	96.413	99.556	97.503	100.15	99.126	98.946	99.672	101.05	101.57	99.099	101.34	99.244	100.41	99.372	100.59	102.54	97.566	99.15	98.766	98.542	101.96	98.625	100.67	99.138	101.75	98.15	99.04	100.45	98.14	98.51	101	100.12	99.588	98.757	96.681	101.11	97.181	99.482	101.41
103.6	104.17	103.59	105.03	105	105.67	106.47	106.19	107.08	104.61	104.52	101.89	102.46	107.41	106.12	106.05	106.23	105.36	106.8	106.39	108.39	105.84	104.98	106.34	104.24	105.18	102.88	101.35	103.98	103.84	105.23	104.14	106.61	102.18	105.18	107.05	108.75	107.28	105.45	107.24	105.35	103.05	106.45	103.36	104.63	103.53	106.09	106.6	105.5	103.25
112.02	109.87	112.18	110.22	110.19	113.77	111.79	112.93	112.65	110.66	111.54	110.54	113.39	111.01	112.19	113.14	108.23	111.64	111.34	111.47	113.47	111.82	112.4	110.78	110.92	113.85	111.78	109.22	110.93	110.62	113.38	113.64	110.37	109.02	111.27	111.58	108.31	110.78	111.78	113.86	111.4	106.97	111.67	109.65	108.75	109.59	111.45	111.53	112.47	110.04
106.91	106.56	104.68	107.07	102.43	102.66	105.07	105.86	105.67	108.32	104.55	104.59	105.13	104.52	107.28	109.71	103.42	103.49	105.71	105.78	104	107.27	108.73	106.17	107.37	106.1	105.12	109.1	103.79	109.37	105	105.81	104.23	108.36	107.78	103.37	104.72	107.19	105.53	106.68	102.89	102.37	103.45	104.75	102.84	105.27	103.29	106.1	104.85	103.2
99.964	101.26	102.52	98.352	99.17	99.959	103.42	96.405	99.523	98.927	102.12	99.965	100.19	97.824	97.528	101.65	98.577	96.211	100.86	96.725	100.5	98.528	97.925	99.111	99.635	99.322	98.285	99.108	98.596	99.906	95.618	101.17	100.51	98.562	100.22	99.886	102.73	101.15	98.86	100.9	99.264	96.029	100.24	98.894	100.49	104.68	99.048	99.41	99.025	97.887
105.18	101.6	105.71	103.51	103.8	108.18	106.64	107.66	108.27	105.05	104.81	103.3	108.01	104.99	103.68	102.59	104.99	102.58	100.55	108.46	103.4	105.21	103.61	110.57	106.02	105.88	105.13	109.48	108.74	103.39	107.74	104.85	104.38	104.72	105.43	104.44	104.18	104.12	105.62	106.74	106.9	107.25	102.08	109.2	103.62	104.76	105.62	106.32	104.13	107.39
104.04	108.29	105.97	105.76	104.44	105.01	105.67	104.7	104.97	105.5	106.41	103.75	104.82	104.57	106.05	106.65	105.95	106.8	103.08	106.23	104.63	104.96	105.17	105.69	106.21	108.32	106.81	106.3	106.09	107.84	105.79	105.35	107.39	103.48	108.31	107.51	103.77	106.8	106.55	104.79	105.91	105.06	106.92	105.43	107.14	105.45	104.56	107.02	107.31	104
107.29	107.19	106.93	107.88	106.33	104	105.02	106.12	104.61	102.59	105.1	106.61	105.67	106.64	107.2	102.87	106.18	103.11	106.79	106.1	105.66	104.53	101.58	106.81	106.84	103.75	107.87	109.81	106.03	101.67	107.2	103.87	104.58	108.75	109.25	105.3	105.06	107.71	107.18	104.98	105.3	104.63	106.73	103.4	107.35	103.9	105.81	103.83	109.28	105.11
110.52	111.17	115.33	113.2	113.29	113.18	112.2	113.47	114.33	113.05	114.76	114.11	110.9	112.95	112.16	111.22	111.96	109.39	113.63	114.61	110.73	110.49	111.4	116.55	113	112.64	114.1	116.15	113.8	113.88	111.68	110.19	111.32	112.69	109.76	113.23	110.62	113.25	114.62	113.48	115	113.68	112.84	112.91	110.4	112.43	110.44	113.97	114.87	111.78
107.21	105.7	106.18	102.27	109.41	103.99	107.52	107.67	108.26	106.82	106.47	106.5	106.2	104.43	104.98	107.1	105.47	105.01	105.91	106.07	105.01	107.99	105.43	104.94	105.25	106.62	107.38	108.82	106.55	110.81	104.35	107.54	106.85	106.21	108.7	106.53	108.03	104.96	105.26	107.16	107.23	105.4	106.36	105.58	107.15	109.64	106.42	107	106.06	107.88
108.72	105.55	108.44	104.41	104.32	104.41	105.33	105.76	105.18	104.8	104.96	104.33	107.09	104.55	108.01	104.47	106.88	105.1	107.12	107.21	105.07	104.25	105.94	106.13	104.82	100.92	106.2	105.64	106.61	107.93	106.26	104.2	106.36	109.75	106.31	107.7	102.45	105.52	107.77	107.7	105.24	105.57	103.15	107.02	103.04	107.83	107.67	102.78	106.99	106.92
105.65	105.32	107.74	107.4	104.88	104.38	103.75	104.1	107.67	107.25	106.97	103.31	106.61	104.99	105.17	106.21	105.27	105.31	104.48	104.23	105.04	104.02	103.16	101.14	104.2	105.25	102.95	102.57	103.18	104.03	103.68	99.899	105.8	104.63	102.11	106.23	106.7	105.11	102.23	101.18	103.83	106.18	102.87	104.99	105.84	104.68	105.6	106.6	101.88	104.76
107.94	102.97	106.92	106.04	107.16	107.82	105.11	103.5	106.71	102.6	105.78	105.89	104.67	105.37	108.25	107.65	102.68	107.22	104.81	104.34	102.25	107.87	103.96	104.34	106.6	105.22	105.71	109.04	103.44	104.97	106.6	103.1	105.37	104.16	104.79	105.92	106.9	102.93	106.65	107.15	102.35	101.6	105.79	107.61	102.7	107.15	105.63	107.35	107.83	105.97
107.94	104.7	107.01	103.99	102.44	106.61	108.46	105.19	103.6	109.49	104.71	107.92	108.13	107.09	105.43	107.87	105.19	106.25	107.36	107.73	109.43	103.95	105.85	107.51	105.07	109.89	107.82	106.73	109.51	106.46	106.49	109.83	103.64	106.78	107.17	105.68	106.24	102.93	110.2	110.91	105.57	109.75	108.41	108.35	103.26	103.82	106.76	104.39	108.22	105.13
114.86	108.71	110.93	108.31	109.97	108.52	110.28	112.39	111.01	112.24	112.57	111.77	111.45	108.85	115.16	111.16	112.77	111.71	112.39	109.27	113.83	111.44	115.19	110.37	108.88	110.68	110.33	112.38	109.58	109.92	112.3	110.11	111.43	107.74	112.88	112.05	108.81	108.4	111.86	108.97	112.07	109.47	111.1	109.77	111.45	114.12	111.72	109.85	110.4	112.17
104.02	104.28	107.35	107.83	105.35	105.84	107.14	106.14	106.95	108.43	104.17	109.75	106.9	104.58	107.86	104.15	107.54	108.16	104.44	107.38	105.7	108.82	105.77	104.78	107.53	106.7	104.51	105.6	101.77	108.21	108.7	104	104.26	107.38	105.05	105.17	106.65	107.42	107.15	103.91	106.27	104.06	105.75	105.23	107.34	107.43	109.18	105.51	103.75	107.34
113.14	114.26	112.35	112.99	107.49	115.21	110.97	113.4	111.31	110.02	111.8	111.22	112.08	113	109.09	108.98	111.83	112.51	108.97	113.78	112.27	112.99	109.97	111.55	110.93	111.27	111.96	111.02	111.12	112.92	111.01	113.62	111.46	112.23	109.36	112.53	113.76	112.17	110.49	113.46	115.53	109.02	112	111.69	111.74	111.99	112.31	107.99	112.62	109.55
110.92	114.14	110.7	110.15	111.67	108.39	107.54	113.94	112.16	109.2	111.43	110.68	107.7	108.99	111.79	111.35	109.71	115.35	111.37	112.56	112.38	109.29	112.21	106.7	110.77	112.11	110.02	109.26	109.07	111.17	106.78	113.19	111.7	111	112.27	109.67	110.69	110.54	110.93	110.63	108.85	110.84	109.24	109.9	109.55	109.98	110.19	114.14	113.9	112.08
107.82	105.58	104.82	102.14	105.22	104.54	105.95	105.56	107.23	103.73	101.66	105.68	107.21	107.36	106.61	104.46	106.62	105.1	107.6	106.98	103.29	107.48	107.13	105.54	103.64	103.17	106.79	104.66	105.03	104.03	103.92	103.43	107.11	105.87	106.6	107.86	104.58	105.03	105.51	104.51	107.26	106.64	108.69	107.08	106.46	104.47	104.93	109.87	109.5	103.34
111.6	111.95	109.63	113.43	112.99	112.74	109.53	112.47	109.17	112.03	111.71	112.41	111.9	112.6	108.59	108.25	109.81	113.18	111.63	112.9	108.18	112.11	112.31	111.93	113.75	112.38	111.37	112.7	111.35	108.86	108.29	113	112.83	111.71	109.36	112.12	109.52	108.7	111.46	109.91	108.67	110.63	113.03	114.99	110.29	116.01	109.94	111.22	108.69	110.85
106.68	108.61	107.72	107.39	104.74	107.21	107.24	103.72	108.68	107.1	105.23	102.9	104.65	105.2	105.55	103.22	106.6	105.61	110.45	103.52	101.59	107.07	107.92	104.47	106.47	105.87	107.09	105.89	107.64	107.09	105.8	107.14	104	107.85	105.14	101.46	107.97	102.6	104.85	108.76	106.77	105.16	105.96	105.47	105.52	106.59	106.5	104.18	105.92	106.55
106.83	106.68	103.87	106.52	105.23	104.74	107.78	107.49	104.62	104	104.96	106.5	105.62	104.94	104.14	104.33	103.27	102.82	106.25	105.38	106.4	105.37	105.12	107.73	105.74	106.23	104.49	103.95	102.54	104.27	105.67	104.14	102.6	103.04	101.74	105.61	103.46	104.65	100.88	106.52	107.03	106.78	105	104.75	104.93	104.95	105.52	105.45	105.09	104.32
105.75	104.68	104.87	108.95	103.72	105.17	104.84	106.47	103.62	104.1	104.97	105.91	104.71	104.74	107.5	104.24	109.82	104.36	104.81	105.45	104.4	103.81	106.7	104.55	104.09	105.25	104.53	104.65	106.11	106.6	105.08	106.6	102.03	104.8	107.96	103.54	107.22	107.47	105.55	103.33	104.25	105.23	104.9	105.52	107.91	105.42	107.01	103.3	107.88	107.32
104.14	105.3	105.55	106.28	104.13	108.47	105.49	107.02	106.46	102.99	103.25	104.11	106.3	102.33	105.94	105.82	107.73	105.41	104.22	106.57	107.61	108.1	108.71	106.19	102.86	104.56	108.02	105.11	105.79	103.35	105.55	99.583	106.21	105	107.94	107.64	104.71	106.59	105.79	106.77	102.35	105.9	103.43	104.3	104.92	105.26	104.37	108.25	106.03	107.65
118.23	118.07	117.52	117.72	116.64	117.26	117.98	116.07	118.56	117.84	119.95	115.89	116.92	114.18	118.91	116.96	119.3	118.19	116.29	119.59	118.95	115.73	117.44	113.68	122.2	117.45	117.57	120.4	123.58	118.09	116.57	115.52	115.74	117.02	116.55	117.69	117.89	116.88	115.24	118.99	119.92	115.26	116.53	117.42	116.01	118.65	114.32	116.46	118.5	120.08
106.51	108.43	109.8	110.91	107.23	108.42	110.74	109.66	110.33	111.31	107.6	109.9	108.02	107.24	109.95	105.92	109.06	107.65	107.68	106.05	111.1	112.93	110.19	111.29	107.68	111.72	111.03	111.34	110.92	109.5	109.42	109.78	108.83	111.43	108.51	108.61	109.82	109.38	103.15	108.49	111.67	109.23	111.79	112.62	108.47	110.92	109.26	109.78	108.22	110.08
104.68	103.63	105.37	110.86	105.07	109.11	109.29	104.29	106.07	108.48	101.96	107.06	100.36	107.52	105.74	105.43	105.9	104.69	105.57	106.23	105.12	110.81	106.87	105.07	104.03	103.03	105.73	108.45	104.28	106.24	108	104.01	104.68	104.53	103.94	105.65	105.3	103.15	103.64	104.94	102.97	102.42	105.16	104.08	107.03	106.32	105.63	103.94	103.52	103.31
105.8	103.39	104.38	104.58	105.9	104.6	108.09	107.62	105.76	103.59	104.59	106.15	104.73	107.6	108.29	104.89	106.81	105.93	106.78	104.87	108.5	103.31	102.96	105.98	104.99	102.44	104.43	105.38	102.73	104.4	104.13	106.33	103.67	106.33	108.37	106.88	105.3	104.41	107.79	106.8	104.09	103.87	104.8	107.71	105.67	104.51	106.44	108.29	104.99	108.89
102.54	104.98	103.15	106.59	105.62	105.2	107.13	105.94	105.31	99.978	107.93	105.52	103.1	103.93	104.4	104.39	106.81	105.92	103.68	103.38	104.63	105.28	101.52	105.26	102.48	105.08	105.09	104.91	109.49	107.18	102.63	103.51	100.67	105.42	103.6	107.66	104.35	103.65	107.07	104.82	107.53	105.87	105.09	104.25	107.59	104.18	109.52	106.12	107.16	102.06
107.93	105.92	109.42	106.7	104.26	106.84	109.08	107.59	108.53	107.05	106.67	110.03	103.03	107.92	106.12	105.93	104	109.13	105.21	107.62	106.11	107.17	106.74	107.18	106.39	108.89	103.74	102.97	103.08	108.45	106.52	107.05	105.77	106.77	107.44	106.07	105.14	107.42	106.95	107.38	106.26	102.9	106.98	103.67	106.77	110.15	105.96	104.4	107.61	106.26
96.458	100.77	101.07	101.89	101.26	99.382	99.722	100.25	104.14	98.788	99.89	99.961	101.57	103.04	99.538	99.493	96.772	99.108	100.72	101.42	103.52	100.63	102.53	100.54	101.81	99.103	100.41	100.62	103.96	101.27	97.623	102.5	101	99.949	102.55	102.26	100.86	100.93	102.47	103.37	106.78	101.65	101.64	101.13	101.68	100.7	99.512	100.94	100.38	103.27
103.3	105.73	105.87	102.97	104.82	103.65	107.19	106.12	105.97	108.07	105.41	104.27	104.09	104.99	103.36	107.34	104.78	105.32	105.44	105.2	103.54	105.41	102.95	104.41	104.15	105.85	105.7	105.06	105.19	108.75	103.41	108.09	103.31	105.14	106.89	104.19	104.35	104.17	99.329	104.96	106.26	105.86	106.29	103.95	107.32	104.83	104.59	104.92	105.38	100.72
112.97	108.57	112.84	113.04	111.69	112.94	109.63	109.42	114.26	115.81	115.15	113.02	112.26	110.55	110.83	111.5	111.8	107.94	112.27	115.62	112.15	108.97	112.4	112.64	113.89	115.5	114.52	113.62	110.96	111.97	109.97	114.35	112.5	109.59	112.57	113.18	111.65	110.02	113.4	110.38	115.35	108.9	111.47	110.2	112.59	112.72	113.17	113.53	112.31	112.87
105.97	103.9	106.62	106.2	107.08	104.79	107.45	104.18	104.95	105.2	106.18	107.54	108.41	105.58	106.4	104.89	105.2	105.69	105.91	107.06	105.36	105.55	107.14	106.66	105.66	103.6	105.25	108.48	109.11	101.98	104.45	103.03	104.37	104.5	103.9	103.87	104.42	104.36	105.31	108.92	107.47	105.18	103.77	105.01	103.98	105.15	109.03	105.97	107.81	106.22
111.11	110.02	113.33	113.1	112.41	112.48	110.59	111.55	111.7	110.44	111.35	111.44	112.01	111.53	111.73	114.03	112.83	111.42	112.61	111.82	106.76	112.22	111.53	114.97	113.52	110.58	113.06	114.07	114.55	112.1	111.34	113.09	115.41	112.9	114.41	114.59	115.17	111.21	114.42	112.4	112.73	114.01	110.08	110.36	116.99	111.37	110.38	112.12	109.8	110.72
107.88	106.77	107.3	104.84	103.15	106.94	108.44	104.66	106.56	107.5	105.39	109.36	107.77	107.68	108.01	105.7	107.95	107.08	105.66	104.06	107.33	105.34	103.8	104.38	105.25	111.15	106.06	105.55	104.59	101.89	106.33	106.36	106.31	105.56	107.07	107.15	106.03	105.88	103.51	104.96	105.99	105.67	105.09	106.66	106.46	104.36	106.84	104.74	104.96	106.23
106.85	108.46	110.24	107.27	111.5	108.3	110.05	107.27	106.92	109.33	108.43	105.68	108.22	112.37	109.32	111.97	108.32	112.11	110.42	108.9	113.35	109.64	111.39	109.85	110.85	106.7	108.75	109.88	109.26	110.07	106.45	110.24	107.31	110.8	111.43	108.71	109.43	110.88	111.9	108.96	110.18	111.4	109.97	109.88	109.87	110.85	110.19	108.14	109	108.94
105.77	108.25	107.54	103.63	103.55	107.2	106.15	103.99	105.33	106.89	106.4	104.65	105.44	109.61	107.97	103.04	103.87	106.8	105.68	105.78	105.64	105.37	106.63	104.88	104.94	109.66	108.29	102.99	104.14	109.08	105.01	105.4	106.93	108.08	106.69	103.54	105.58	105.69	103.79	103.04	102.47	108.12	104.65	104.46	105.4	103.9	108.43	106.08	105.98	104.62
100.31	100.15	98.918	100.65	100.98	95.211	102.04	100.86	103.23	99.675	102.44	98.762	98.696	99.989	100.74	102.53	99.937	100.48	96.454	99.513	99.499	103.67	98.872	102.34	100.87	97.931	100.86	102.16	101.57	100.08	100.52	97.05	99.839	97.763	103.31	103.78	99.21	101.01	100.06	101.89	98.217	102.99	101.51	101.67	98.678	98.713	102.91	102.53	100.24	101.23
107.69	99.945	105.28	105.05	105.17	101.61	102.08	103.05	103.42	104.78	104.48	105.47	105.37	107.27	103	106.23	102.4	101.53	104.09	102.28	104.45	106.11	104.26	104.46	102.41	103.2	104.34	105.46	105.01	101	102.28	103.14	103.7	104.51	104.4	101.36	102.66	104.86	104.05	103.62	103.88	106	102.16	104.57	105.71	104.23	105.43	103.44	105.35	102.75
104.37	106.02	102.67	107.27	102.41	104.07	103.2	105.95	103.82	105.43	102.44	106.34	104.45	104.31	104.37	107.99	105.85	103.88	105.15	103.48	106.63	102.45	108.15	107.52	109.15	106.91	105.97	102.91	104.35	106.9	105.6	107.45	103.76	106.26	102.44	102.56	109.5	105.73	102.78	104.42	108.22	104.28	102.04	104.57	108.64	105.7	102.96	105.86	106.74	105.67
106.85	106.08	105.28	105.94	106.92	105.14	104.67	105.09	107.52	108.1	104.86	106.39	107.45	109.83	103.86	107.56	107.11	106.95	105.96	104.35	104.05	107.35	106.58	106.8	103.82	104.89	104.71	106.59	105.27	99.774	104.94	105.93	105.4	106.07	102.93	106.64	103.68	107.03	102.24	103.84	108.13	107.55	107.7	104.11	106.94	108.5	108.11	108.57	102.35	106.7
109.53	106.85	109.39	108.62	105.78	104.24	107.81	105.89	104.15	104.51	103.78	103.35	107.28	104.69	101.99	105.62	105.64	104.97	108.04	106.49	108.02	106.6	105.59	104.36	103.3	104.76	103.96	106.11	102.27	107.3	105.31	109.27	105.09	105.58	105.4	105.55	104.03	103.88	105.65	105.18	103.91	102.51	105.18	105.81	106.54	104.97	103.69	106.56	104.74	105.9
101.53	105.98	104.35	104.43	108.81	104.57	106.14	108.53	106.91	108.5	106.88	104.72	106.24	108.68	107.16	109.27	103.98	107.23	104.82	105.08	105.39	104.7	108.33	104.9	105.94	107.32	104.92	103.71	108.97	104.6	108.62	104.96	105.48	105.74	106.25	105.8	106.74	107.54	104.4	107.2	108.47	107.92	106.34	105.72	109.33	103.97	105	101.67	106.63	107.52
112.71	109.12	113.31	113.83	109.35	109.24	107.44	110.08	109.98	110.65	111.93	111.81	111.41	112.83	108.87	111.6	110.44	110.21	109.56	110.65	107.84	107.75	112.93	106.4	109.05	109.84	111.39	110.35	110.06	107.73	110.44	111.23	109.54	112.52	111.84	110.87	109.55	112.39	113.44	112.73	108.92	109.67	112.45	113.95	111.39	110.23	111.7	111.78	107.55	111.06
105.09	104.84	104.85	107.36	107.77	106.27	107.83	105.54	108.01	105.34	108.73	104.79	104.65	106.37	104.49	103.1	103.94	107.37	106.05	106.57	105.58	103.3	107.27	105.77	105.27	108.96	105.48	108.41	102.24	106.36	106.92	107.74	107.21	108.03	104.31	105.54	104.57	107.62	107.82	108.77	106	104.55	106.67	102.41	104.51	103.94	107.94	103.99	106.92	105.76
108.47	105.75	108	103.63	106.88	105.43	108.05	105.95	108.76	106.01	104.09	105.56	108.66	105.26	104.53	108.81	106.1	107.01	106.46	104.34	107.62	102.36	106.74	102.24	103.43	101.55	102.89	104.88	104.37	104.59	104.6	102.27	106.32	106.68	107.41	106.55	106.84	103.51	104.28	106.35	106.97	107.6	103.92	105.73	103.9	104.52	107.64	104.11	101.89	104.62
109.9	112.39	109.11	114.01	110.67	108.51	111.69	108.42	109.11	110.36	112.47	113.49	109.01	109.44	111.45	111.66	112.99	110.79	106.14	114.05	109.87	109.66	109.44	108.82	109.82	108.18	111.7	111.58	110.17	111.28	108.26	111.68	110.61	112.81	110.95	110.72	110.37	109	114.81	111.33	110.09	112.99	104.58	110.51	110.39	109.1	111.24	109.51	108.77	108.65
99.305	97.694	100.53	103.06	102.78	99.262	98.029	102.05	99.429	99.031	98.958	99.196	103.14	100.77	100.29	101.72	98.036	100.13	99.039	99.034	96.458	99.324	101.89	102.17	102.22	99.431	100.89	98.377	99.712	103.16	100.36	101.78	103.02	103.13	98.904	100.08	100.58	97.438	100.77	99.55	99.788	97.612	101.2	99.035	102.65	98.344	98.137	97.929	99.863	101.06
109.38	110.15	113.62	108.26	108.16	109.8	110.97	107.8	107.56	108.84	109.33	113.37	110.56	112.26	112.31	112.4	108.08	106.83	110.7	109.45	109.38	111.12	109.55	111.4	108.41	108.9	112.16	108.29	112.01	105.43	112.27	109.65	112.07	110.84	112.2	110.83	106.04	108.31	110.07	109.48	112.38	111.49	113.18	108.56	110.7	111.27	107.59	107.04	107.95	111.79
108.25	109	107.22	107.68	110.88	110.62	110.31	109.4	109.53	108.12	110.38	110.87	108.3	108.29	109.07	111.18	112.01	111.59	108.36	110.27	108.67	111.78	109.78	111.29	110.41	108.28	107.58	108.46	109.73	111.41	107.03	111.63	109.7	110.79	110.26	110.1	109.96	110.6	109.81	110.02	110.35	109.11	110.74	109.1	107.51	111.6	110.88	108.62	109.4	112.32
113.55	109.79	113.36	114.02	111.27	112.6	112.28	115.69	113.1	113.58	115.18	110.22	117.56	115.65	114.84	111.67	111.11	113.43	112.29	109.65	111.45	113.82	113.68	112.94	111.98	114.6	114.48	111.68	110.29	115.18	112.29	112.77	112.67	112	114.14	109.25	112.02	113.54	112.04	114.24	109.6	113.85	112.66	111.39	115.96	112.71	114.83	113.49	112.42	108.34
98.668	97.2	102.36	102.96	102.63	103.6	102.29	100.93	99.153	102.44	100.32	99.54	100.85	97.508	99.893	102.81	100.02	99.313	98.536	104.26	100.24	101.19	100.82	99.169	101.89	102.07	99.882	99.658	97.938	102.14	100.49	102.19	99.746	100.2	102.92	97.491	100.48	100.94	101.6	103.21	103.86	103.76	99.058	101.31	98.485	100.79	97.82	98.081	101.13	100.57
112.22	112.09	111.27	112.84	114.2	111.69	114.99	112.44	114.4	108.55	111.13	114.18	112.37	115.11	113.16	114.04	111.89	110.17	111.11	114.24	111.28	112.57	113.29	112.82	110.82	108.85	109.93	110.32	112.47	110.1	112.23	108.19	110.54	110.97	111.6	109.85	114.45	115.77	112.57	112.15	115.04	108.58	113.73	112.19	114.96	112.49	113.31	112.31	113.29	109.19
113.4	111.36	110.69	113.61	113.57	109.33	109.56	107.91	115.77	109.21	112.93	111.05	112.13	112.99	112.85	110	114.21	112.78	112.45	109.08	110.52	111.33	115.1	114.42	113.57	110.55	111.25	111.75	111.32	112.78	113.5	109.29	112.95	107.55	113.21	112.82	109.18	112.15	109.88	111.25	115.2	111.19	113.79	109.53	111	112.02	111.42	114.43	112.43	114.07
104.44	105.58	106.59	103.96	109.54	108.91	107.14	103.39	104	108.44	106.7	107.09	107.13	107.65	105.32	105.76	105.62	103.74	104.55	106.29	103.41	106.51	106.16	106.7	106.76	107.88	106.41	105.99	106.43	107.36	106.27	107.85	104.37	103.92	105.99	107.94	107.15	108.95	105.17	104.61	106.81	107.32	109.22	108.07	105.31	104.17	105.53	103.14	108.24	106.18
105.08	106.57	109.95	107.36	107.37	107.43	106.94	107.86	109.33	105.02	105.97	106.47	103.2	104.56	107.8	105.67	106.35	103.81	105.86	106.58	105.28	106.35	106.26	108.54	107.01	104.83	104.65	107.37	104.57	109.05	107.22	106.45	104.18	110.67	107.07	107.94	104.35	107.44	104.39	105.01	101.8	105.2	105.27	107.42	103.54	106.08	110.37	103.48	105.94	106.78
111.28	109.09	112.09	113.38	109.51	112.33	108.92	108.3	112.07	109	107.73	112.48	113.16	109.07	109.12	110.02	110.44	110.57	110.48	110.39	110.52	110.88	111.3	111.53	105.26	108.52	109.64	111.01	108.39	110.34	109.52	110.24	109.94	111.06	108.17	112.08	108.39	108.57	111.36	111.32	111.11	109.68	108.51	112.47	112.78	110.62	109.45	109.94	108.39	111.71
109.89	104.21	110.34	108.49	109.39	110.33	112.32	110.24	112.91	107.54	110.02	109.42	111.26	105.98	110.3	110.64	107.85	108.91	108.05	110.49	114.37	112.91	109.92	112.11	109.72	111.78	110.95	109.31	113.58	113.31	110.65	112.55	108.96	113.5	111.3	107.13	107.71	110.6	113.19	110.3	108.02	107.41	107.95	110.49	109.95	109.02	108.41	108.59	108.21	110.5
111.79	112.25	112.6	113.06	116.14	113.38	110.46	112.76	111.15	110.86	112.46	110.43	111.37	114.6	112.53	111.61	109.54	112.58	112.7	116.12	112.82	112.44	111.47	115.58	111.88	114.29	110.23	113.26	110.33	114.78	112.73	112.76	111.14	112.31	109.65	112.45	111.06	115.15	114.56	108.59	114.22	112.52	110.58	110.97	110.7	112.12	112.23	111.19	110.5	113.08
108.13	107.83	108.7	105.83	109.5	106.1	108.06	106.49	106.56	108.98	109.27	107.63	106.55	107.96	105.24	107.42	107.79	106.22	105.36	108.22	107.13	107.39	108.28	109.53	104.84	108.5	109.98	104.86	107.62	107.88	109.78	108.73	107.91	106.48	109.2	108.77	105.02	107.1	109.27	108.61	103.11	105.8	106.91	110.55	109.4	108.27	105.81	104.81	106.03	109.42
102.53	105.94	100.89	102.36	104.83	106.5	105.27	103.37	101.28	105.82	102.86	105.63	103.08	107.09	103.92	103.87	107.44	102.34	102.75	107.23	103.75	103.59	104.99	107.34	102.07	104.31	106.44	105.77	105.16	105.38	104.41	104.37	103.96	102.95	101.87	104.89	103.92	106.06	104.65	101.47	106.56	104.74	104.26	104.9	106.4	103.89	102.68	103.67	105.15	102.98
104.72	104.48	107.04	106.98	104.57	107.03	104.12	103.82	108.06	107.35	105.61	105.85	107.49	106.58	108.6	105.31	106.54	104.91	105.18	104.8	105.11	105.51	104.69	105.63	105.87	106.52	107.05	105.07	105.01	107.32	107.79	103.45	107.91	107.64	104.96	107.66	103.9	104.46	105.17	108.74	106.7	107.38	105.72	108.75	104.92	108.16	106.27	106.82	105.68	105.89
111.53	113.14	114.05	111.35	105.86	111.51	111.66	111.39	111.72	113.27	113.25	110.23	111.15	111.71	110.19	111.15	109.8	111.69	109.77	111.56	108.94	110.2	109.19	112.01	111.45	112.83	110.48	108.06	105.74	111.43	111.8	110.23	113.58	113.19	112.78	110.4	116.73	111.02	113.95	107.75	113.25	107.65	112.97	109.69	112.91	113.54	109.7	114.12	110.07	110.84
111.76	111.47	113.85	113.22	110.4	112.85	113.77	112.13	113.75	111.05	111.25	108.24	112.21	113.71	114.42	115.16	112.7	111.13	115.68	113.47	112.75	111.39	109.58	108.89	112.98	110.46	112.04	110.92	112.47	111.13	114.03	110.17	112.53	110.63	111.48	109.9	111.05	110.67	111.5	109.55	111.56	109.46	111.16	108.98	113.85	115.23	111.62	114.35	112.41	109.88
104.05	106.02	104.32	104.24	104.86	102.09	103.51	105.45	103.31	103.85	104.15	107.09	104.54	107.6	105.62	104.65	108.85	102.55	106.32	105.18	104.93	104.57	104.36	107.93	104.48	105.47	103.64	105.69	105.71	103.87	105.13	102.71	103.22	105.87	103.8	100.2	104.87	105.87	102.86	105.7	102.59	105.64	107.12	102.52	105.79	105.06	107.15	104.61	107.95	107.46
105.52	108.79	104.41	107.86	105.6	105.44	106.56	103.1	105.29	105.86	105.99	104.32	106.86	106.73	102.2	104.28	104.33	106.73	105.84	105.77	105	105.09	106.55	106.63	104.35	105.66	104.68	108.6	106.34	106.21	103.15	105.97	104.76	108.03	105.88	107.11	107.39	104.48	104.48	104.04	103.92	101.75	104.99	104.82	105.4	106.69	107.45	109.03	103.18	107.09
109.57	112.83	115.55	111.24	114.47	111.61	111.07	111.46	107.13	112.24	112.72	110.2	110.05	111.13	108.56	113.81	115.7	110.94	112.25	113.89	112.55	110.79	110.2	112.96	111.04	112.31	109.74	110.88	109.45	112	113	112.9	114.01	113.03	108.54	111.3	108.78	109.29	113.62	109.31	107.71	107.99	112.55	110.5	112.93	111.27	109.63	112.08	110.96	110.67
104.69	105.69	105.18	104.52	105.1	106.29	107.1	106.76	102.42	105.59	104.78	107.03	103.73	104.84	105.35	104.21	103.59	106.47	104.68	106.61	105.4	107.95	106.93	106.35	102.49	102.62	106.87	106.25	107.25	102.42	105.24	105.99	104.63	104.98	107.44	101.77	107.19	104.06	104.71	104.05	104.31	105.83	104.06	101.94	103.17	104.43	106.67	103.38	105.54	104.06
111.17	112.67	112.77	109.24	112.03	113.32	106.49	111.31	112.43	110.79	110.81	113.87	109.81	112.31	116.32	112.76	109.67	110.56	110.02	113.79	110.84	109.71	108.94	109.26	111.97	113.55	111.96	116.79	110.83	113.91	112.86	110.17	109.85	112.52	110.58	112.97	111.65	111.82	107.43	110.17	114.38	111.31	111.89	113.19	110.65	111.03	110.21	114.83	109.4	113.18
98.367	101.43	99.514	99.576	98.46	98.45	101.72	100.21	97.688	99.747	98.591	98.305	98.579	100	100.05	96.844	101.76	98.824	99.387	103.16	98.398	101.27	100.63	101.1	101.12	99.412	102.14	101.32	98.903	100.88	98.426	99.462	99.533	99.104	100.45	100.33	97.693	100.56	103.32	100.47	98.85	101.51	100.6	99.295	100.99	97.183	101.34	99.016	97.217	100.39
104.95	105.28	103.97	103.77	103.1	104.75	104.93	107.41	104.37	103.51	103.76	106.49	104.64	101.89	102.47	104.82	107.34	105.66	102.12	104.37	106.53	103.01	106.09	104.39	104.42	104.29	104.09	103.47	106.05	104.18	102.97	104.43	104.23	103.59	104.39	103.41	102.67	100.72	106.21	106.18	104.27	103.29	101.1	104.2	105.06	104.85	105.73	104.7	104.49	103.13
106.27	105.23	104.24	105.87	104.58	104.46	104.08	104.68	105.73	99.529	105.44	104.5	102.29	103.67	104.3	105.45	108.1	102.52	101.85	101.79	106.91	103.06	104.67	105.94	103.22	104.78	103.75	104.04	104.44	103.47	107.18	103.96	107.05	103.15	107.09	102.82	104.3	105.47	102.2	102.72	102.64	107.48	106.13	100.09	100.29	104.59	107.65	105.5	106.73	104.4
114.98	110.47	114.29	111.61	111.87	111.81	111.98	115.72	111.29	110.54	112.48	112.47	112.97	112.1	114.03	108.71	110.75	112.13	110.99	111.43	115.43	107.69	111.08	112.71	111.24	112.21	110.58	109.67	112.06	113.47	109.3	110.58	112.18	113.9	110.02	111.25	109.59	109.77	110.59	109.49	113.25	111.57	111.52	110.62	110.77	113.87	109.31	115.62	110.8	113.04
112.39	113.75	111.79	112.24	111.96	112.94	109.6	114.32	111	108.96	109.92	116.22	112.99	116.78	109.32	112.57	113.02	111.68	111.54	113.13	112.53	110.4	115.57	110.45	109.26	113.78	110.69	111.31	115.04	111.68	114.68	111.83	112.96	110.26	109.42	113.43	114.27	114.26	111.94	109.77	113.37	113.76	112.7	110.22	113.27	113.98	112.87	111.18	112.49	109.99
100.33	102.49	101.03	102.25	101.66	101.78	100.25	99.062	100.87	100.1	100.72	98.009	101.69	100.76	101.56	96.268	98.775	99.439	100.58	97.071	97.412	101.95	98.692	98.899	104.74	103.21	101.93	98.549	100.46	101.94	102.13	103.14	99.197	100.92	100.11	98.312	98.205	103.3	100.97	99.53	100.86	99.638	102.26	103.57	98.84	98.89	101.73	100.32	100.1	99.219
105.16	105.07	104.99	102.47	104.75	103.04	107.75	105.01	106.26	108.76	106.65	106.35	105.4	104.96	105.61	101.63	103.14	103.29	105.01	101.17	103.43	108.15	108.08	106.44	104.24	101.31	102.25	109.25	100.35	106.85	107.52	100.75	106.05	105.87	105.68	103.61	107.51	105.45	106.28	106.04	107.78	104.88	107.72	107.08	104.85	105.34	106.07	108.68	103.37	107.02
102.7	99.32	100.17	96.295	99.869	98.719	97.861	98.908	96.922	99.088	99.038	100.06	103.36	100.18	96.801	101.82	97.997	98.474	100.74	101.31	100.94	99.752	96.479	99.947	98.144	100.85	100.54	97.463	99.758	102.01	100.55	97.089	99.516	98.744	98.52	99.187	98.623	100.11	101.47	97.785	99.021	100.54	100.6	100.6	100.98	96.564	99.434	102.15	98.1	97.599
113.2	109.93	111.06	115.83	108.4	115.55	112.66	114.07	111.57	109.78	111.37	110.71	111.14	110.67	112.7	112.28	111.76	112.67	114.63	109.3	112.41	108.81	111.03	115.19	111.32	111.73	111.96	110.71	112.66	111.69	110.62	111.73	113.9	112.68	112.31	111.17	110.57	114.77	112.79	111.07	110.84	116.74	113.45	113.14	112.74	111.76	111.78	110.81	111.73	113.91
104.74	106.28	105.57	107.73	103.1	108.58	106.77	107.03	108.49	107.87	107.41	107.21	106.83	104.25	108.62	103.47	105.52	103.43	106.75	109.28	106.44	105.27	106.99	108.76	108.79	104.56	103.71	106.23	105.43	105.1	105.67	108.82	107.17	106.03	104.36	103.6	105.22	104.96	104.93	105.36	110	103.73	108.41	105.08	104.34	105.89	108.12	104.68	108.27	106.81
110.02	110.86	107.83	110.2	108.99	111.62	106.94	110.26	109.7	112.42	111.87	111.37	109.64	110.18	109.52	112.04	109.29	110.68	109.19	107	109.24	111.66	109.44	111.29	108.87	107.87	110.13	110.71	111.02	109.27	110.77	110.22	110.45	112.28	110.57	108.7	111.44	109.46	106.7	107.98	109.39	109.58	111.09	108.58	110.42	109.06	109.82	106.55	110.96	109.55
104.37	107.7	106.25	104.8	105.73	109.02	108.44	107.4	103.55	104.69	103.18	110.2	102.81	107.44	106.91	103.56	104.79	105.47	107.94	109.1	104.03	106.04	107.76	105.55	106.36	108.92	106.53	104.55	107.39	106.75	105.7	107.73	106.36	107.3	106.04	108.61	104.57	104	107.36	104.14	103.33	106.12	108.77	108.75	106.31	107.57	104.55	108.02	104.88	103.66
116.33	118.53	117.03	114.77	117.89	117.62	116.87	113.4	118.43	118.86	116.19	112.81	118.09	118.35	117.69	115.98	113.29	117.03	115.95	116.3	119.64	118.02	118.16	118.52	118.78	116.09	118.56	117.51	114.71	114.11	117.75	115.76	117.25	117.17	118.53	115.59	117.05	115.4	117.7	118.06	118.73	119.62	117.6	115.13	119.89	117.45	114.7	120.64	119.24	116.98
106.67	112.55	108.13	107.25	109.05	108.35	109.13	108.61	109.55	109.31	106.16	107.21	109.47	112.08	110.35	108.68	108.79	110.47	110.4	112.75	108.18	116.4	110.18	111.46	111.73	108.31	111.67	108.02	109.09	112.9	107.5	108.2	109.67	107.68	109.93	109.39	109.65	107.97	110.37	110.53	111.77	112.34	110.55	110.35	111.01	108.91	112.34	112.62	109.81	109.93
106.38	107.8	106.43	103.04	106.8	100.84	107.28	104.79	103.27	106.63	107.69	104.71	106.08	105.18	104.27	103.88	104.58	108.46	106.03	107.7	103.16	105.41	106.86	104.78	103.85	106.02	105.36	104.91	105.19	105.89	106.92	106.2	103.52	107.15	104.96	106.61	104.63	108.73	105.85	105.89	108.84	106	104.75	102.3	104.04	102.54	104.13	109.09	106.45	103.85
100.58	99.731	101.63	99.91	98.411	98.094	97.873	98.992	101.05	97.982	101.43	97.129	99.062	101.06	102.21	99.745	97.833	100.99	101.8	99.96	100.12	99.926	99.147	101	100.98	97.654	99.268	101.3	99.74	97.103	103.7	99.831	100.02	101.24	97.04	98.294	100.54	99.039	100.42	100.49	101.17	98.426	102.22	100.45	97.133	99.538	100.62	98.734	101.19	103.12
107.38	103.04	107.25	101.58	108.87	103.61	106.68	107.66	105.05	103.51	108.49	107.17	106.78	104.12	105.97	105.92	104.23	110.09	105.45	109.01	107.7	105.2	110.3	105.61	108.16	103.48	106.03	106.53	104.71	109.35	103.87	107.47	105.8	105.82	109.34	106.59	108.02	105.86	106.23	103.11	109.73	105.11	106.24	106.29	106.95	104.93	106.78	106.32	105.72	108.18
106.93	106.99	105.71	105.47	103.85	106.04	103.03	106.72	103.96	104.75	105.44	105.55	101.24	103.83	104.26	104.95	106.74	104.06	105.49	105.97	106	106.18	102.23	102.45	104.71	106.97	104.34	105.01	105.32	104.16	108.44	109.37	104.98	108.7	107.95	104.86	106.41	103.47	104.48	105.87	108.15	106.08	106.19	105.06	102.2	104.42	103.33	106.05	106.31	104.91
99.408	98.517	102.99	100.77	99.663	100.9	96.709	100.81	100.46	98.902	101.04	97.839	102.96	101.37	99.244	101.12	99.199	99.695	101.24	99.776	98.365	102.41	99.07	99.775	98.066	102.96	99.905	97.704	97.15	102.13	99.457	99.796	97.993	99.666	97.539	101.19	102.03	100.85	99.151	99.19	101.43	97.908	99.498	97.608	100.21	100.1	100.11	97.819	100.26	99.931
108.29	111.79	102.73	107.64	109.06	104.32	105.1	105.23	108.64	107.18	106.17	103.59	106.85	108.75	105.36	105.37	104.7	103.86	106.66	105.65	106.94	107.53	105.61	105.57	103.99	104.17	106.78	103.72	104.51	106.32	106.02	106.7	105.53	105.19	108.05	105.57	103.05	104.79	107.32	104.32	105.13	105.23	110.8	106.1	109.11	106.77	105.27	105.75	107.42	107.18
98.879	104.03	100.21	102.91	100.02	101.98	99.975	101.52	101.94	100.02	102.35	103.68	99.178	97.862	99.622	99.792	101.47	102.12	102.38	99.192	98.074	101.82	98.672	101	98.316	100.34	103.66	100.82	102.56	100.07	99.653	102.08	100.26	100.19	99.85	100.17	102.83	99.013	99.78	99.22	98.616	102.86	98.533	101.33	99.418	101.64	100.99	102.68	99.504	99.29
104.85	107.55	102.37	103.99	105.52	104.2	103.78	106.44	105.86	104.42	106.48	105.27	106.49	105.35	103.57	108.16	107.28	101.72	104.45	104.48	106.65	101.96	102.33	107.25	106.14	104.21	105.09	107.97	106.05	106.02	105.97	103.17	109.08	108.05	105.43	106.54	105.57	104.98	103.91	103.54	106.74	106.3	106.6	105.02	104.67	105.33	111.7	103.66	104.95	103.43
104.01	106	106.37	105.71	101.19	103.34	104.75	103.95	105.6	105.04	104.33	105.58	101.33	102.84	101.81	103.79	103.43	104.22	107.22	104.21	105.08	105.1	102.8	103.14	108.34	101.22	100.4	103.87	104.72	101.77	108.02	103.16	104.67	105.25	103.65	104.62	108.75	104.37	106.54	105.71	102.47	104.68	105.57	104.21	105.89	102.55	105.21	105.9	105.09	103.72
99.154	103.66	97.103	97.757	102.27	99.87	99.464	102.24	99.103	102.07	101.46	101.71	97.158	99.79	98.992	99.692	97.389	98.716	95.323	103.55	98.171	99.595	102.28	97.573	102.74	102.44	99.911	102.89	101.09	99.237	100.86	99.856	99.982	100.61	100.63	102.76	101.36	100.24	97.579	97.917	99.446	97.819	100.35	103.33	97.461	99.956	101.43	98.312	102.25	98.299
105.28	103.86	110.23	105.58	109.04	105.07	105.46	109.27	105.69	102.52	105.64	105.6	105.55	105.27	104.86	104.39	104.86	106.63	103.64	102.1	102.83	106.85	107.5	105.79	104.37	104.9	104.67	109.36	104.74	108.61	107.43	102.66	112.13	106.8	108.42	105.28	106	108.61	105.11	104.78	104.25	104.35	107.47	109.23	102	104.72	106.07	108.41	105.04	106.93
107.55	112.51	111.88	110.49	108.66	105.38	110.65	107.2	107.15	109.04	110.4	112.43	112.41	108.33	110.84	110.56	113.35	111.96	112.11	108.46	111.81	112.72	109.36	111.44	105.91	110.89	107.65	107.23	110.61	109.92	108.81	111.66	106.74	107.44	110.05	111.79	109.5	108.17	106.53	108.63	113.19	110.33	106.38	106.38	109.15	109.91	110.3	112.6	110.15	111.85
102.78	105.3	105.89	108.88	104.82	103.28	105.44	102	105.74	104.18	106.32	104.1	106.44	100.37	102.28	105.61	104.81	105.63	103.87	102.04	105.81	103.66	105.45	103.73	102.63	105.92	103.21	105.41	104.32	103.36	100.75	105.44	103.68	106.35	106.67	103.15	104.45	105.89	103.06	104.11	105.25	102.26	103.65	107.19	104.91	103.79	104.76	104.6	105.43	103.55
108.05	106.31	109.37	108.91	106.02	105.26	106.2	107.32	107.4	108.22	105.4	107.41	107.42	109.18	105.27	104.96	105.61	105.5	103.28	105.68	104	110.01	105.64	107.62	103.07	106.8	108.57	108.62	103.77	105.33	106.26	101.48	103.07	105.6	107.39	105.73	108.48	109.94	104.67	101.04	104.28	105.78	107.41	107.14	105.8	110.08	107.58	105.48	107.44	107.94
106.46	107.35	109.32	102.84	103.62	104.46	106.49	105.08	106.02	109.32	110.73	106.73	106.09	102.76	104.66	107.54	106.02	104.8	102.25	105.72	107.93	104.98	103.28	105.85	100.93	105.98	103.8	105.26	103.19	104.77	104.79	106.3	105.79	108.45	103.77	105.86	105.86	103.24	105.87	105.39	107.9	104.44	104.91	105.29	106.43	106.42	105.34	106.24	103.97	104.78
111.3	114.18	113.62	113.1	111.82	113.81	113.46	113.49	111.11	111.45	108.67	113.06	112.25	111.82	110.92	113.41	111.29	110.32	110.84	110.46	114.16	111.04	109.25	112.05	112.88	108.14	115.05	111.57	112.27	112.3	110.6	111.89	115.35	110.66	113.27	110.19	113.93	112.73	113.52	112.44	111.72	112.24	109.43	113.26	110.13	112.53	113.52	111.51	110.34	111
101.03	109.61	102.97	102.95	104.9	101.02	105.55	103.13	101.24	103.88	108.05	104.57	108.33	103.83	104.92	101.22	105.51	102.67	105.26	105.47	102.48	103.72	108.24	106.91	105.7	101.48	106.62	103.33	104.07	102.84	105.6	103.34	103.13	104.24	100.93	103.85	103.59	106.1	104.37	102.04	106.61	102.79	104.08	105.55	104.09	104.54	105.46	104.2	102.92	105.81
104.75	107.77	104.6	106.35	102.37	105.23	104.15	108.62	107.77	103.67	104.48	105.24	102.84	104.72	102.94	104.68	102.36	104.1	103.21	104.73	104.01	101.44	104.93	106.06	104.41	105.41	103.08	104.19	107.65	100.58	109.64	104.26	104.25	104.79	103.26	104.8	105.36	104.91	103.83	105.04	103.91	103.96	104.78	103.62	101.39	108.21	103.55	104.18	105.75	104.06
108.77	104.48	102.58	104.26	103.29	103.61	104.82	102.8	104.4	103.88	104.27	102.7	101.89	105.01	106.31	103.48	102.41	105.75	105.73	104.43	104.47	107.26	105.69	103.19	105.47	101.55	105.12	106.32	102.35	104.8	103.07	103.56	104.98	104.06	104.81	104.05	105.44	105.25	104.17	106.85	101.93	102.52	103.93	102.8	101.63	103.88	103.27	107.12	107.51	104.33
105.8	106.84	105.58	107.28	108.33	106.99	105.88	106.2	105.04	106.33	105.41	108.38	107.74	105	104.89	103.42	107.68	105.9	106.77	106.54	105.45	104.11	107.69	106.76	107.03	107.73	103.32	108.75	107.18	109.7	106.76	106.91	103.52	108.03	108.67	105.97	105.38	108.64	108.19	104.7	106.78	108.39	104.55	106.83	105.56	105.3	109.57	105.9	107.44	104.88
106.15	106.39	104.17	104.21	108.21	105.99	104.51	105.73	103.94	105.65	108.38	105.39	105.96	107.08	106.16	102.77	104.63	103.85	105.11	103.43	106.8	104.15	108.48	103.47	103.61	105.45	107.32	109.14	106.45	107.47	108	109.09	106.69	103.54	107.2	106.64	108.54	106.55	107.12	103.22	107.73	105.45	104.8	105.94	103.75	104.94	107.21	104.94	105.39	104.82
106.21	105.55	106.42	105.62	104.98	105.23	105.74	105.78	107.38	106.04	103.58	107.46	105.75	105.28	106.93	103.7	104.31	106.09	107.61	106.27	107.65	106.61	107.44	103.47	106.25	97.698	106.66	107.06	109.64	103.05	105.26	104.64	104.34	103.53	104.82	105.89	105.13	106.45	107.95	102.66	105.93	106.61	104.79	104.02	104.51	105.75	103.63	104.66	103.12	104.04
107.33	104.07	106.75	104.29	105.14	106.9	106.87	104.05	105.38	105.53	107.89	104.46	105.27	108.7	109.52	108.74	105.38	109.38	107.67	104.18	104.17	107.99	106.11	106.72	103.87	107.72	104.79	105.61	103.52	104.89	104.46	104.63	108.5	102.09	105.44	103.88	105.66	106.37	105.31	103.98	105.86	105.33	103.39	105.46	102.91	107.11	103.86	105.49	107.24	103.29
117.47	116.99	116.49	117.58	118.39	116.3	116.67	117.75	118.05	116.85	115.31	118.12	115.61	117.24	119.43	116.21	116.07	116.9	116.05	117.78	116.51	119.09	118.82	115.97	114.69	116.09	114.14	120.05	118.77	114.56	113.85	116.44	117.71	116.14	118.19	120.6	120.87	115.63	117.34	120.08	116.45	119.84	114.74	118.72	116.55	116.79	118.12	114.71	122.51	117.54
108.02	103.52	108.42	106.63	107.9	104.3	105.27	107.39	106.55	106.48	105.48	104.91	106.34	104.34	103.13	109.46	105.8	104.63	107.22	102.24	103.23	106.8	105.53	107.7	106.6	108.12	104.36	108.6	105.51	106.03	107.09	105.83	108.44	104.62	105.91	103.69	103.37	105.63	102.6	105.66	104.73	106.08	107.55	108.27	105.81	105.3	104.66	106.78	108.45	103.05
101.95	99.445	101.63	104.18	98.251	98.676	99.019	101.16	103.95	101.91	96.762	98.921	99.316	104.02	100.45	103.65	102.99	99.159	101.43	98.842	102.46	96.788	98.994	99.576	101.29	100.09	101.65	102.21	102.33	99.327	103.22	101.3	99.739	100.28	99.332	101.27	100.08	100.9	103.09	101.8	102.06	101.03	100.18	100.49	100.44	102.88	99.991	98.065	100.01	98.598
108.93	112.95	110.88	111.09	113.09	112.07	108.41	114.91	111.52	111.85	114.04	110.99	107.62	111.02	111.86	110.55	111.4	114.29	109.74	107.75	111.72	109.43	108.63	110.72	107.93	112.12	111.35	110.85	113.82	110.97	109.55	110.65	115.28	113.37	108.93	107.64	114.59	110.71	111.14	106.81	110.82	108.79	108.82	113.58	109.01	113.22	113.12	112	109.73	113.48
111.58	111.9	110.27	109.4	110.5	110.11	110.98	111.72	110.14	110.59	112	111.39	110.01	111.14	109.91	112.02	105.67	109.43	111.95	109.32	109.66	110.53	110.9	114.09	108.61	108.97	110.78	112.12	112.95	107.68	106.98	110.7	108.32	107.4	109.18	110.23	111.27	110.93	107.23	110.83	112.95	110.46	112.26	112.18	108.04	109.39	110.69	109.98	112.36	112.07
109.01	106.97	110.19	109.42	108.84	109.53	113.06	109.7	113.38	109.89	110.53	112.21	111.86	109.72	108.6	107.89	110.19	110.47	111.18	112.1	112.23	110.49	107.8	109.89	109.29	108.72	110.52	108.74	112.24	111.24	112.19	114.5	107.75	110.84	108.83	110	111.49	108.69	104.6	111.35	108.08	107.54	110.87	109.57	109.57	110.25	111.55	108.43	112.85	107.81
102.77	107.04	104.15	103.73	105.48	106.31	105.25	104.48	102.41	102.76	105.83	105.43	103.22	104.64	105.25	102.58	103.98	103.23	104.16	107.28	106.68	103.12	106.34	103.47	108.23	103.56	105.91	102.25	106.09	104.23	102.24	105.27	104.88	102.81	101.22	105.6	105.49	105.35	104.2	102.49	105.56	104.81	104.42	105.15	105.58	99.786	105.18	104.54	104.08	102.73
107.77	106.97	105.75	107.53	105.34	104.31	106.56	103.88	106.54	108.29	107.35	106.31	107.18	104.64	106.92	105.26	104.43	105.43	107.44	106.01	104.65	105.57	107.14	109.27	108.07	103.96	107.69	104.29	104.26	103.23	105.38	106.28	106.96	106.62	105.09	108.72	107.08	110.49	104.85	103.36	105.84	106.47	105.04	105.1	106.4	107.05	106.4	105.04	106.29	106.77
107.41	105.99	105.5	108.16	104.88	105.69	104.32	106.14	106.86	103.5	106.96	103.09	104.52	103.3	106.66	104.04	104.91	103.71	107.64	107	106.28	105.53	103.04	106.22	105.83	105.68	107.12	108.89	105.97	104.35	103.34	103.75	106.83	105.63	107.87	106.5	109.27	107.43	104.74	104.39	103.95	101.14	107.61	103.75	107.09	104.22	105.19	107.73	102.33	104.11
103.09	107.77	106.32	103.71	102.39	105.36	106.4	108.37	102.97	104.86	105.05	103.9	107.57	101.67	104.43	105.81	104.57	106.32	102.55	106.19	105.31	108.97	103.72	103.43	108.22	103.73	107.76	107.04	106.88	105.76	103.95	105.33	104.53	104.52	103.84	107.53	105.65	102.96	105.96	104.88	107.46	107.8	105.09	105.77	105.08	105.33	106.73	107.17	104.35	104.51
103.72	104.66	105.61	104.03	104.87	103.36	104.41	106.97	105.41	105.86	106.89	105.32	106.38	106.17	106.84	106.16	106.43	102.29	106.23	107.03	105.14	107.09	105.11	105.41	106.16	106.79	106.7	102.86	106.71	103.74	108.79	106.38	105.18	107.55	104.28	104.03	106.99	103.3	103.98	107.85	106.61	104.53	104.34	105.84	108	108.15	102.99	102.64	102.79	105.5
100.75	108.68	104.98	105.43	106.22	106.89	106.59	106.5	104.19	105.2	106.45	105.82	102.38	106	107.78	106.2	101.75	104.06	104.79	103.59	104.01	108.42	105.86	102.61	105.36	103.89	105.37	105.57	105.04	107.85	105.68	105.56	107.72	106.79	106.88	105.64	107.84	107.25	106.86	103.72	107.09	104.54	106.26	104.26	103.32	108.19	104.44	106.85	104.16	102.15
111.55	110.85	112.74	115.81	112.04	114.41	114.56	113.96	110.28	114.37	116.19	110.88	110.27	111.91	115.31	110.94	112.74	112.52	114.7	114.64	113.75	114.08	112.24	114.32	113.61	115.98	113.95	113.69	112.18	115.21	110.62	113.94	112.76	112.29	110.35	107.94	112.59	114.15	111.67	113.86	113.82	112.22	114.71	114.64	112.63	111.8	114.91	114.14	116.81	109.93
102.57	103.57	102.29	104.99	106.7	103.3	105.68	104.97	103.78	105.72	103.07	103.48	106.53	105.94	106.22	104.71	104.55	105.07	103.13	108.01	104.53	104.49	102.15	105.31	104.91	105.37	102.68	102.67	103.95	101.7	107.31	103.04	104.26	105.17	106.71	107.86	104.77	104.56	102.61	106.01	105.51	106.34	104.97	104.9	105.75	104.77	105.71	105.18	107.44	105.41
114.27	111.44	111.39	109.23	115.1	111.45	111.65	112.57	112.7	110.46	110.47	108.86	109.24	108.52	110.19	110.04	114.01	111.62	110.38	111.28	109.61	108.35	111.84	111.39	113.41	110.52	107.59	113.99	110.26	110.57	110.91	110.55	111.37	110.01	113.9	109.6	108.25	109.97	108.65	112.22	113.98	113.06	112.73	112.44	109.9	111.18	110.18	110.34	109.8	111.69
112.25	112.75	110.98	110.8	109.99	111.4	114.47	109.44	111.81	112.07	111.39	113.18	112.03	112.05	111.67	111.87	110.73	113.39	108.79	110.16	111.58	111.74	112.41	112.72	113.9	111.09	113.16	114	114.03	111.63	110.82	109.35	113.33	111.52	112.36	111.77	110.41	113.42	110.44	112.8	111.85	111.68	115.67	109.25	110.06	112.24	113.7	112.94	111.82	111.48
105.76	103.16	103.75	106.8	105.54	109.31	107.57	105.67	105.85	107.54	104.73	105.72	104.68	105.43	106.61	105.59	105.64	104.41	108.05	107.38	107.33	109.28	107.43	105.86	108.13	109.51	107.84	106	109.28	109.69	106.57	103.94	107.65	106.95	103.71	104.73	103.7	107.59	106.37	105.64	103.32	107.16	103.34	109.53	103.96	104.25	107.68	103.32	107.47	107.48
102.37	104.52	105.01	103.49	104.89	104.6	105.1	105.21	106.5	104.73	100.59	103.77	100.75	105.89	106.49	106.83	105.01	105.18	104.67	106.73	104.01	104.71	103.28	100.93	105.71	102.58	102.24	104.67	102.73	103.58	104.54	104.9	106.49	105.44	102.3	105.11	105.3	106.68	104.15	103.62	106.09	105.19	105.78	104.07	104.96	105.97	106.18	103.05	105.71	104.32
97.129	97.603	100.43	98.665	97.458	104.33	97.826	99.546	99.752	99.055	99.477	101.81	98.435	99.722	99.193	99.441	100.54	100.99	101.36	99.83	102.68	100.52	97.591	100.73	96.16	102.13	103.2	102.56	101.96	99.016	98.772	100.46	100.01	99.546	98.122	103.49	104.68	101.02	97.274	99.891	98.332	98.63	100.04	98.453	100.94	98.137	100.32	101.17	99.339	99.054
105.99	104.4	103.45	102.98	104.77	103.32	107.62	100.93	103.7	104.16	105.11	105.91	104.17	102.52	105.95	100.42	104.75	107.32	103.04	105.41	103.08	106.87	100.62	103.86	105.84	104.97	106.52	101.9	107.72	101	105.41	106.12	105.31	104.85	101.01	103.09	104.33	102.85	103.75	103.91	103.74	101.76	105.21	105.3	108.24	105.5	103.27	105.93	102.43	102.28
108.6	104.59	107.12	104.16	104.96	104.76	104.89	106.43	104.62	104.73	105.79	105.08	103.69	106.56	105.87	104.68	104.48	103.24	108.64	106.7	105.05	105.02	106.63	106.49	105.6	108.95	107.15	104.9	106.79	105.5	103.67	105.28	104.27	109.81	103.5	104.73	101.99	104.83	107.53	107.57	109.96	109.09	107.53	105.17	103.67	106.97	106.34	107.49	105.84	102.12
98.095	102.07	101.55	96.546	97.668	99.881	100.84	97.491	98.058	102.53	103.98	95.982	99.93	100.67	101.15	100.17	99.928	100.94	102.12	98.048	99.863	99.604	99.27	99.13	100.28	104.01	99.079	99.982	99.744	99.83	102.61	102.15	97.009	100.43	99.339	104.26	100.73	100.48	100.84	99.483	99.666	100.65	101.35	99.986	99.925	101.36	101.22	99.175	98.161	99.626
99.779	99.019	98.669	101.01	97.906	98.557	101.85	96.718	98.115	99.954	95.778	97.373	100.66	99.786	98.508	102.51	100.95	101.58	99.911	101.14	100.69	98.234	99.145	100.52	99.312	101.92	98.728	97.878	100.12	99.944	98.106	103.72	100.29	102.65	102.37	101.81	98.883	99.756	101.34	99.137	101.18	99.958	99.78	98.129	96.607	100.47	99.187	101.59	102.64	102.97
107.31	106.8	105.25	106.1	103.29	107.14	106.45	106.35	108.17	105.47	106.71	106.32	105.17	108.84	106.23	103.54	108.28	105.37	107.35	102.52	105.02	105.66	105.86	106.66	106.51	110.05	103.83	106.6	107.14	107.76	106.73	106.67	106.54	105.66	105.46	102.12	107.34	106.8	107.77	103.67	104.7	105.24	101.21	106.58	101.86	106.14	103.76	106.59	107.1	107.02
111.59	111.95	109.49	108.69	108.79	108.32	110.92	110.15	110.14	110.78	111.65	111.1	111.52	111.71	107.88	109.62	112.78	110.38	110.53	111.64	111.04	110.92	109.61	111.89	109.34	112.97	112.61	110.74	110.39	109.9	111.47	112.24	112.41	109.4	109.55	108.29	110.2	111.68	109.76	110.3	110.25	110.79	112.84	111.03	115.05	107.2	109.31	108.09	110.54	110.88
110.13	107.37	113.59	112.87	108.08	109.51	109.19	111.1	109.54	112.88	110.93	113.93	110.76	110.88	112.63	112.17	112.26	111.07	110.44	111.84	114.92	111.77	108.77	116.06	111.08	113.53	110.01	110.55	109.4	108.45	107.32	112.87	108.82	110.17	107.71	111.09	112.02	108.04	109.96	113.53	109.26	111.73	107.72	107.34	109.43	110.64	112.66	110.21	105.66	108.98
105.58	104.69	106.89	105.62	108.45	107.92	105.95	102.73	105.14	105.7	105.86	104.84	103.59	105.88	106.84	105.53	103.31	107.82	106.31	106.68	107.23	107.4	105.56	104.53	106.14	106.06	105.34	103.29	104.32	107.71	109.09	104.24	107.56	106.6	106.25	105.74	103.71	106.37	103.41	103.61	105.61	106.34	107.61	105.17	107.64	104.77	107.87	104.01	107.52	105.02
99.18	98.179	100.57	100.38	98.893	99.943	100.16	100.88	102.93	98.862	99.438	99.409	100.04	100.07	100.09	102.28	97.838	100.92	100.2	100.8	99.096	103.38	100.93	98.078	100.81	100.89	99.787	102.41	98.147	102.56	100.03	101.73	102.72	97.737	100.35	103.11	100.67	98.013	99.814	98.524	98.041	101.3	100.25	100.76	99.285	100.61	101.02	97.671	99.074	101.36
105.63	103.74	104.67	106.42	108.58	106.13	108.3	104.25	102.9	107.47	108.05	106.04	106.92	108.32	107.86	104.75	105.66	104.25	106.94	106.23	107.88	109.01	105.99	104.53	105.38	108.24	106.3	105.14	105.27	104.66	103.91	105.17	106.87	107.53	107.65	110.65	107.1	105.86	105.07	105.08	104.91	105.17	106.93	107.83	103.86	106.78	106.68	106.32	105.02	105.19
114.76	110.05	116.05	112.23	113.38	111.35	111.04	111.91	111.26	115.04	113	112.95	111.35	111.7	113.01	113.84	112.39	113.25	114.54	114.66	110.45	112.78	112.89	110.9	113.23	112.64	112.04	112.02	113.85	114.67	112.74	114.46	112.29	112.62	113.22	112.86	113.98	109.62	114.53	115.12	112.57	111.49	114.68	113.33	113.02	113.42	116	114.28	113.13	112.01
103.27	102.42	108.93	105.97	101.94	107.7	105.74	103.98	102.81	102.09	105	105.02	101.38	103.87	102.14	101.68	103.17	105.47	103.26	104.91	101.97	102.63	103.72	106.05	106.76	103.79	105.97	103.87	105.25	108.64	102.59	103.84	105.41	103.49	104.34	105.72	104.47	105.39	104.19	108.85	103.96	105.89	105.1	103	101.83	103.77	105.13	104.74	104.32	103.61
113.22	113.3	112	108.12	111.47	115.81	112	113.41	113.18	111.86	112.36	114.73	112.51	113.09	110.5	115.09	111.48	112.3	114.41	113.73	111.08	114	110.83	111.49	111.71	113.91	112.46	111.77	113.99	111	113.09	112.15	114.86	113.73	112.34	111.39	111.46	111.8	116.08	111.21	113.42	113.03	112.91	115.6	111.06	113.75	112.46	116.75	112.72	114.34
114.19	111.53	113.3	111.73	112.6	116.45	116.09	112.54	112.41	115.15	112.6	109.68	108.3	113.85	113.32	107.9	114.93	110.1	113.2	114.25	111.19	110.05	117.1	113.83	112.48	113.62	114.3	114.15	111.37	114.16	115.93	111.34	109.49	111.81	113.87	112.7	113.08	113.2	112.89	112.33	113.03	113.61	112.24	113.13	107.11	116.26	111.99	114.18	113.57	111.23
110.9	113.74	108.69	107.73	113.82	112.83	111.37	110.01	109.09	111.94	113.23	111.22	111.29	111.75	112.36	113.82	111.19	110.71	111.23	110.82	109.51	113.32	114.05	112.95	112.14	112.22	112.1	112.54	114.58	110.64	112.64	111.65	112.52	111.75	114.46	111.24	112.31	110.33	110.2	112.55	110.85	107.88	112.2	111.65	111.01	111.12	110.96	112.45	111.76	110.76
103.72	104.56	104.3	105.11	107.01	103.82	102.3	103.06	107.83	103.63	101.42	103.9	104.67	104.69	104.98	103.03	102.12	103.99	103.4	103.96	108.52	104.27	103.18	102	103.57	107.48	103.76	104.09	102.79	101.34	103.94	105.2	103.2	104.2	105.84	103.88	103.48	105.4	101.94	102.77	104.02	103.96	101.12	103.59	104.44	103.82	105.7	101.95	104.26	101.92
102.83	105.23	105.52	104.51	108.58	106.84	106.01	105.86	103.37	104.48	103.11	102.83	103.42	102.82	107.38	105.62	107.26	104.94	102.27	104.27	104.32	105.94	104.27	106.99	103.45	104.96	102.56	104.1	108.79	103.92	105.72	103.29	102.28	105.84	108.15	103.62	104.3	106.48	107.33	103.08	105.31	105.21	107.19	106.65	106.58	103.75	105.59	102.79	107.25	105.57
105.12	105.39	101.34	103.03	106.98	104.93	105.12	103.17	103.1	105.07	106.19	105.29	101.7	105.11	104.18	103.79	105	104.95	106.33	103.49	109.09	106.22	106.92	108.35	106.27	103.65	106.56	105.19	104.89	107.12	106.91	105.59	104.06	106.09	105	104.84	106.08	106.03	104.81	104.56	106.32	106.7	106.03	108.53	103.68	104.92	102.83	107.16	105.16	105.94
97.651	98.698	99.959	96.318	100.05	102.8	101.11	102.36	104.41	100.98	97.523	98.437	97.096	100.86	99.181	98.961	98.436	100.17	102.16	99.133	100.28	96.851	102.92	99.993	99.613	95.035	101.27	100.78	96.683	99.014	99.634	96.994	101.15	101.48	99.6	103.62	101.77	102.1	103.33	96.575	100.78	100.63	99.072	100.54	97.878	98.386	96.261	101.23	99.706	101.43
107.37	111.03	109.25	107.03	109.16	109.7	111.02	109.84	106.49	114.07	109.93	107.7	110.03	107.94	109.7	110.07	108.35	111.29	111.61	109.71	107.99	106.77	112.27	112.12	108.8	111.14	112.68	112.91	111.98	111.75	107.47	107.19	109.22	112.42	113.39	110.77	112.35	109.06	111.41	107.43	108.81	108.39	110.69	110.86	109.99	109.74	107.35	110.28	111.69	111.88
102.1	104.7	103.95	104.31	105.09	103.62	101.93	102.43	103.22	104.22	104.35	104.56	104.05	104.54	106.92	105.2	105.49	103.64	106.01	98.47	104.5	102.83	104.66	105.78	107.47	103.5	103.63	103.85	102.31	103.35	105.99	105.01	103.12	104.83	104.5	105.73	98.866	101.73	105.25	104.54	103.4	105.55	104.85	104.74	102.75	103.54	105.92	100.78	101.67	103.01
109.58	112.95	109.93	112.51	112.57	114.02	113.5	110.96	113.95	109.35	109.82	111.36	111.23	108.85	109.36	110.01	110.2	110.18	113.74	113.18	111.78	112.21	112.89	112.31	110.52	114.47	111.13	113.07	112.77	112.55	112.03	113.7	112.32	112.57	111.22	109.14	110.19	110.72	109.98	111.5	111.27	111.6	109.11	111.01	112.31	110.8	113.46	112.89	111.37	109.61
112.09	112.43	113.65	113	109.74	113.15	112.42	112.24	112.76	107.87	113.41	111.72	110.9	113.73	112.42	111.5	112.52	110.76	111.05	110.22	111.42	111.42	111.89	111.04	112.79	114.46	110.95	113.39	113.39	115.51	113.93	113.85	111.42	111.32	109.53	110.95	112.45	110.66	111.85	112.34	110.36	112.32	111.91	114.55	109.92	111.72	111.46	113.35	111.09	112.84
100.87	105.58	101.31	99.871	100.41	102.59	102.75	103.72	99.668	99.302	101.31	100.53	101.48	103.86	97.691	100.94	107.24	101.95	102.01	98.831	102.66	99.816	100.85	100.78	102.46	99.544	101.93	101.27	99.942	97.586	104.42	98.068	98.9	101.1	101.27	103.35	100.92	101.68	102.58	102.65	101.7	100.35	99.427	101.83	100.43	98.195	100.47	100.45	103.53	101.64
107.31	106.54	105.3	106.08	112.74	107.15	106.01	107.68	108.32	104.97	105.35	106.83	104.85	108.62	107.09	108.14	105.43	105.8	107.65	109.66	107.59	105.87	105.74	106.28	107.24	106.83	105.72	106.39	107.97	108.71	107.21	107.55	106.38	104.94	107.76	109.22	106.21	106.63	106.14	107.45	106.22	104.2	108.17	108.71	105.89	106.28	105.96	106.18	106.37	110.76
111.54	112.95	112.46	108.43	111.35	115.97	113.47	112.16	112.18	110.53	112.86	112.04	111.91	113.45	113.48	111.95	115.84	111.8	110.75	113.67	110.86	109.75	114.56	110.4	111.41	111.37	112.34	114.58	112.02	114.18	112.43	110.36	114.93	111.01	110.58	114.73	112.31	114.04	111.41	113.71	112.59	113.64	113.69	115.28	113.92	112.58	114.24	113.42	110.11	113.14
107.33	106.01	104.05	106.93	106.63	104.35	105.98	105.3	106.76	107.37	107.29	106.98	109.2	107.66	110.04	108.31	108.9	104.27	108.19	108.98	106.24	106.45	109.54	106.89	105.41	106.2	109.52	104.86	103.31	105.46	107.65	104.28	109.62	106.64	106.07	108.83	107.92	105.98	107.94	106.44	108.25	107.86	104.13	104.69	105.61	103.31	106.74	106.04	108.15	109.84
99.514	97.9	100.37	101.46	98.314	101.52	102.1	99.072	103.73	102.99	100.12	98.278	100.15	99.883	102.45	102.57	98.633	101.36	100.47	101.34	100.66	103.26	100.37	100.03	98.53	99.435	103.36	99.263	101.64	99.39	100.41	99.652	101.2	102.4	105.55	101.35	100.75	100.21	102.39	104.23	102.8	97.829	100.15	99.971	99.836	100.21	99.775	102.82	99.43	101.47
112.43	110.1	109.84	110.17	110.97	112.96	110.18	112.18	111.64	110.86	111.79	112.11	112.9	111.5	112.51	112.95	110.81	111.28	113.55	110.28	110.64	114.32	109.55	114.23	113.88	109.96	114.1	109.49	110.98	109.49	110.22	113.79	113.24	111.51	111.83	110.43	112.32	115.93	110.96	112.66	110.87	111.49	113.72	110.39	107.9	111.41	112.31	111.52	111.1	111.49
107.05	105.19	99.887	105.4	106.05	105.34	108.75	106.92	106.88	103.91	106.21	105.01	107.82	105.38	106.76	106.66	105.02	106.76	103.17	107.59	103.89	110.46	107.38	106.55	107.12	105.7	105.92	105.48	104.16	109	104.49	107.45	103.84	106	106.31	105.06	105.87	102.62	102.6	101.85	106.92	104.83	102.99	102.41	106.63	107.29	106.36	106.31	105.46	107.37
104.82	103.13	102.4	104.22	102.66	107.4	102.41	103.5	104.29	106.35	103.58	105.31	104.29	103.59	104.25	106.63	107.4	101.95	107.01	102.98	100.45	105.1	107.11	99.832	105.51	103.97	103.13	108.44	104.89	105.31	106.11	105.18	103.96	106.61	102.82	106.16	107.62	106.75	103.66	104.12	106.97	106.49	104.97	102.19	103.24	101.51	104.55	106.72	104.34	105.51
106.25	105.74	106.73	107.04	103.78	103.37	103.47	105.76	107.44	105.3	106.37	102.27	102.97	107.77	106.12	107.5	108.78	107.5	104.89	104.16	104.65	106.8	105.02	106.61	104.85	105.43	101.37	107.26	105.18	103.42	106.04	105.61	104.71	102.01	104.63	102.93	104.86	105.75	107.37	103.08	107.12	105	105.11	103.57	106.02	108.02	109.55	106.58	105.93	104.82
97.828	100.38	101.98	100.36	101.43	101.53	102	99.232	100.84	102.89	100.6	99.486	101.98	101.51	103.9	101.51	103.08	104.45	102.91	101.09	101.55	101.92	100.3	100.86	99.043	100.78	98.283	101.3	101.73	99.389	103.68	102.11	101.89	96.925	100.83	101.1	98.269	100.29	103.31	99.768	97.88	100.9	98.83	99.199	101.69	98.475	102.49	97.575	100.05	101.17
98.746	99.095	102.54	99.781	99.527	98.963	105.22	99.954	100.58	99.278	100.05	98.19	101.46	103.66	96.644	98.562	97.416	98.24	98.518	98.904	101.26	97.798	97.458	100.74	100.63	97.602	101.83	99.087	101.32	99.873	101.14	99.979	99.489	98.308	100.92	97.639	100.89	97.525	99.88	102.93	102.81	101.1	97.659	99.936	99.845	101.12	98.438	101.92	100.06	100
107.37	104.43	106.86	104.85	105.59	103.88	103.62	104.37	103.52	106.69	103.02	106.45	105.38	106.49	104.34	105.77	105.05	106.08	104.07	104.67	105.31	104.14	103.43	104.7	105.69	105.2	105.14	105.97	104.18	104.37	104.09	106.69	105.89	104.79	103.78	103.26	104.93	102.45	105.47	106.21	104.69	104.16	105.18	107.16	103.57	101.58	103.12	105.17	104.28	104.76
103.92	102.53	103.05	102.52	103.76	104.75	102.64	102.95	105.17	104.99	106.63	107.24	106.77	104.39	105.24	103.59	102.73	102.24	106.52	103.14	108.83	104	105.82	102.77	106.83	105.27	101.95	101.91	105.63	102.37	106.45	105.34	108.74	103.72	105.27	103.43	103.78	108.21	105.37	104	107	108.07	106.87	107.24	105.01	109.79	109.03	102.61	105.87	105.33
113.8	113.37	106.83	110.58	112.44	108.9	113.55	108.98	109.52	108.19	117.63	113.91	111.19	114.22	111.19	110.28	112.09	114.38	112.67	110.96	110.65	113.83	113.42	112.94	112.84	110.83	108.86	110.1	111.33	110.69	112.38	109.77	113.54	110.62	108.9	113.94	110.41	114.62	114.28	109.94	109.46	115.16	113.65	112.66	112.08	111.05	112.05	111.5	110.36	110.77
105.23	108.56	106.02	109.38	107.18	107.82	108.76	107.69	105.72	107.33	108.72	107.84	107.46	108.02	107.92	106.1	108.09	108.83	107.96	108.68	108.65	107.33	105.03	107.33	105.59	106.9	107	108.96	104.75	106.04	106.73	103.87	107.13	109.76	105.4	109.13	106.95	104.62	107.3	108.47	107.86	106.53	104.03	105.75	109.75	105.37	107.51	105.6	107.23	109.76
114.65	114.82	110.16	111.8	113.77	110.44	113.4	109.46	114.62	108.8	108.93	112.46	115.07	112.84	112.3	112.43	113.15	111.89	110.11	111.75	111.08	111.59	113.87	110.27	109.27	112.24	113.16	112.93	112.32	112.64	109.38	113.02	112.42	112.26	112.87	112.71	106.09	112.12	111.99	113.41	111.79	110.54	112.4	113.55	112.56	111.77	109.94	110.95	111.26	112.04
105.91	108.85	107.35	106.25	105.92	107.63	108.03	104.87	105.31	103.75	103.44	106.18	105.68	104.29	105.97	104.96	107.62	106.69	108.07	101.55	105.95	107.26	104.05	106.62	103.82	106.36	104.39	106.74	105.56	106.71	106.97	106.63	106.67	105.5	103.7	107.61	108.71	107.6	108.46	104.74	106.33	107.28	104.12	110.35	103.11	106.63	105.17	104.81	106.58	108.42
106.17	107.69	106.56	106.55	103.2	104.97	107.9	106.8	106.79	106.25	104.71	104.77	104.34	103.95	104.64	103.55	107.86	107.98	109.07	102.66	104	105.22	105.8	105.61	108.57	106.4	106.65	103.34	105.46	104.47	107.71	109.85	106.22	105.69	108.32	108.46	102.48	105.7	106.81	105.88	107.21	106.27	106.07	105.76	105.05	105.5	108.7	104.03	104.68	106.73
112.57	106.72	108.87	108.93	110.03	110.17	109.11	108.78	109.22	110.41	113.9	110.66	110.56	107.86	110.15	109.31	112.6	110.52	112.07	108.91	110.75	111.59	107.28	109.48	112.26	110.3	111.13	109.27	109.08	110.83	110.09	109.48	110.4	111.27	113.69	107.4	109.32	109.96	112.77	109.8	109.85	110.34	108.85	110.16	106.95	109.01	112.37	109.79	110.3	108.06
97.935	98.206	100.61	102.04	99.545	100.17	97.158	103.15	99.468	98.865	102.75	92.622	98.978	101.32	100.66	98.206	102.11	96.501	100.16	100.46	97.324	98.3	100.67	100.94	101.47	99.097	101.68	98.273	102.66	94.855	101.97	100.38	98.879	102.71	101.51	97.097	101.12	99.681	101.39	100.79	99.397	102.38	99.348	101.54	100.6	99.826	100.55	99.235	100.13	102.36
110.49	113.61	110.59	111.29	110.72	109.52	115.42	112.81	112.96	112.14	114.44	112.1	115.7	113.03	113.22	111.82	115.31	112.02	110.9	111.29	108.35	112.43	112.38	112.14	110.53	111.13	114.06	111.38	109.83	113.11	109.42	111.96	113.64	113.67	112.74	110.17	113.99	112.14	115.03	110.25	113.74	111.17	111.96	112.05	111.54	111.11	114.52	113	113.28	112.65
106.65	106.25	105.33	108.06	108.57	112.45	106.77	104.32	109.45	104.37	108.49	108.03	108.17	107.64	106.28	110.96	109.47	109.23	105.63	107.95	109.21	107.86	107.38	104.43	108.48	104.96	107.58	101.33	108.71	105.69	106.25	106.08	105.84	107.65	104.31	106.89	107.03	106.56	108.64	104.65	108.75	108.84	107.95	105.26	106.89	108.71	109.05	107.21	106.39	106.83
103.66	106.91	103.97	105.82	103.4	105.22	106.91	106.19	104.47	105.06	104.7	105.26	105.77	108.6	106.46	105.05	105.34	106.45	107.05	108.65	104.13	101.84	106.88	105.92	104.63	102.45	108	107.03	104.85	104.5	107.53	104.76	106.86	106.08	106.4	106.02	103.65	104.47	108.18	105.73	106.74	103.34	103.35	104.44	106.43	105.5	106.5	102.35	103	104.53
108.5	108.57	107.08	107.34	104.51	107.63	106.45	106.68	104.63	107.27	109.45	107.6	105.76	105.75	106.4	106.65	103.98	107.6	108.06	105.13	105.66	105.54	101.58	106.19	108.41	106.6	105.29	107.44	104.53	105.36	105.44	106.9	105.46	106.35	104.61	105.79	105.82	105.6	104.29	108.5	109.8	109	109.61	108.32	105.79	105.9	104.66	105.68	102.48	104.29
112.89	110.58	109.85	111.72	114.08	112.3	110.81	112.63	111.64	113.07	111.92	112.28	109.61	112.16	112.25	110.77	112.97	108.47	112.79	112.2	111.91	109.53	114.19	113.02	115.16	109.36	110.06	111.34	110.84	113.88	113.2	114.6	111.99	112.38	111.04	112.71	110.71	113.35	111.98	110.81	113.15	112.03	112.52	114.96	111.99	110.72	110.99	112.57	114.16	108.93
115.62	117.2	118.68	118.85	119	114.87	115.4	117.77	115.98	116.92	118.21	119.45	121.19	116.4	119.59	118.23	118.23	118.23	114.84	116.42	116.03	115.99	116.78	117.07	120.52	114.35	115.91	116.55	115.67	116.23	119.06	115.23	118.03	116.74	115.43	119.04	118.68	114.51	116.48	116.19	121.61	119.71	114.58	116.15	112.8	114.79	118.36	119.5	114.21	116.8
104.32	106.73	106.74	109.15	109.42	105.98	108.02	107.13	107.2	105.95	103.29	107.11	107.47	106.45	106.48	108.53	108.82	106.95	107.19	105.19	106.8	108.46	109.8	107.2	106.76	108.69	108.16	107.88	106.72	106.79	107.77	103.76	110.06	106.19	104.41	108.27	105.4	106.66	107.2	108.87	103.85	109.04	107.14	106.59	105.86	106.18	106.86	107.28	111.37	107.73
104.69	105.12	110.23	106	108.88	110.19	104.2	105.93	105.36	105.78	107.44	105.87	103.45	105.93	109.41	104.31	107.76	108.53	105.43	106.35	105.03	106.6	108.77	109.28	105.14	106.07	103.33	107.3	107.43	109.8	108.91	104.74	105.72	105.97	104.82	104.12	106.27	107.28	107.05	103.47	108.9	106.79	107.61	107.49	107.25	104.59	104.4	105	104.92	105.26
115.71	120.6	117.58	119.1	114.59	115.13	119.69	116.75	118.05	120.23	116.2	118.02	115.63	118.55	118.4	116.76	116.41	118.97	117.96	117.67	117.68	117.22	117.22	118.42	119	118.36	116.02	115.56	118.19	118.36	118.35	117.83	118.45	113.48	113.08	117.56	120.26	119.86	118.99	112.57	117.59	117.83	116.68	114.9	119.02	119.37	119.77	118.63	119.71	118.55
103.28	106.53	105.34	105.74	105.56	101.27	105.77	101.79	105.11	105.45	102.84	103.12	104.81	106.88	103.66	104.28	106.78	104.9	102.25	103.87	104.98	100.83	105.04	106.51	106.17	106.57	104.88	106.65	104.13	105.13	104.55	107.89	104.95	103.32	103.3	102.93	106.32	104.15	102.99	103.49	106.28	104.19	105.7	101.36	103.21	107.35	102.63	105.12	102.96	104.68
106.16	107.81	105.2	107.56	108.21	108.52	105.59	104.73	107.06	107.38	106.76	104.48	106.21	107.26	99.786	103.27	108.92	106.35	106.11	102.54	107.3	106.75	106.94	106.1	103.02	103.08	103.91	108.34	104.83	107.39	108.25	104.12	104.23	105.09	109.84	104.32	108.75	102.44	105.99	102.52	106.05	105.6	106.14	106.61	107.06	104.85	105.33	107.57	108.8	104.53
99.272	103.44	100.51	99.693	102.17	102.23	99.915	99.501	101.17	99.76	103.5	100.3	100.78	99.911	101.45	99.973	98.213	100.76	100.66	101.97	102.23	103.29	102.19	99.42	102.77	105.02	100.98	100.53	98.824	100.18	101.73	100.67	102.06	101.83	101.79	99.753	103.07	98.678	98.94	104.16	101.78	104.97	98.309	105.02	101.79	101.64	102.07	100.38	99.147	98.855
110.22	108.54	109.36	111.14	109.66	110.9	110.11	110.7	112.61	109.69	110.01	110.2	110.48	109.08	107.84	110.53	109.78	113.37	111.71	110.06	111.08	110.51	111.67	108.48	106.91	114.1	111.45	106.57	111.21	107.76	107.2	111.19	110.99	108.43	109.65	110.17	109.97	108.95	108.12	110.3	106.22	107.95	111.2	112.98	111.96	109.34	109.97	109	110.05	109.68
99.632	103.56	99.303	99.057	97.859	100.43	98.558	99.74	98.894	101.51	99.668	99.639	96.772	96.833	103.16	100.07	98.005	100.6	98.225	99.856	99.861	98.514	99.163	99.079	99.654	102.31	98.501	100.41	98.906	98.309	101.16	97.769	96.2	99.326	99.27	101.19	99.985	102.1	100.29	97.055	99.388	100.18	99.151	97.851	97.533	101.35	100.58	97.399	99.56	103.74
98.125	97.533	101.53	100.12	97.015	98.052	97.473	99.783	102.31	99.369	100.68	100.28	98.821	101.04	99.705	99.922	98.974	100.72	97.832	100.1	100.91	103.21	99.769	99.782	97.897	97.367	99.785	98.314	99.11	102.04	99.341	99.913	100.26	98.359	101.51	98.86	100.02	100.19	100.62	97.558	98.883	101.08	98.267	101.28	100.03	99.193	99.711	99.045	97.64	101.67
104.88	102.93	103.88	103.2	103.5	105.58	106.26	101.7	103.27	106.26	104.86	106.96	104.57	103.81	103.59	108.26	103.16	103.92	103.23	105.84	102.65	104.84	101.29	104.44	104.52	103.19	106.1	105.27	105.92	103.39	104.4	105.81	104.09	101.57	102.02	104.31	103.86	103.25	101.46	101.67	100.98	102.97	105.11	101.4	104.74	106.56	102.53	100.02	101.65	104.66
108.56	109.34	109.2	102.8	108.29	104.88	107.91	106.66	106.18	105.76	106.85	101.13	107.21	105.41	106.5	105.11	105.54	105.75	107.51	105.76	106.06	102.94	104.52	106.25	106.53	106.11	105.21	104.62	104.94	106.17	107.05	108.72	104.67	107.34	106.24	106.3	105.52	107.42	106.5	106.87	105.73	106.05	105.51	108.81	106.62	110.12	106.31	107.26	107.69	104.66
102.76	106.49	106.49	105.77	105.01	104.97	108.47	106.39	101.25	104.89	105.58	105.88	105.12	106.84	107.49	103.63	104	105.49	103.08	104.59	106.29	104.16	105.31	106.75	106.73	106.31	102.92	105.28	107.44	105.39	105.3	104.96	102.16	106.69	106.37	108.24	104.55	105.76	106.24	104.59	106.31	104.28	104.4	105.59	104.49	105.34	102.94	103.23	104.89	107.29
107.08	106.09	104.24	102.56	106.76	103.29	104.81	103.15	103.82	105.12	105.99	106.57	104.84	105.96	105.28	108.62	109.16	104.69	109.37	106.92	106.88	102.69	102.79	105.06	105.72	105.27	105.23	107.27	101.85	105.84	104.07	106.06	107.88	105.74	104.18	108.14	103.74	104.92	103.02	106.15	104.18	107.28	103	106.09	104.51	106.75	105.44	106.82	105.74	107.47
107.19	112.54	109.48	109.1	106.56	113.66	108.65	110.49	113.12	112.85	111.34	108.89	112.21	108.31	108.39	108.34	109.75	110.09	108.25	107.31	111.11	111.88	112.02	110.09	111.37	107.49	109.53	110.33	110.45	111.08	109.12	110.63	112.35	110.68	110.49	107.49	109.45	111.36	109.75	112.15	111.53	114.35	110.65	108.01	109.03	112.08	109.5	110.14	108.29	108.95
107.95	108.36	104.99	107.16	105.27	106.51	102.38	105.54	105.03	109.27	105.88	107.64	104.25	106.88	109.77	103.04	109.36	105.62	107.77	108.41	102.04	104.11	107.29	106.15	107.03	106.23	108.05	105.57	105.43	104.56	104.31	106.42	109.08	107.81	106.02	104.8	106.15	105.2	104.44	104.73	104.27	105.72	106.27	107.34	106.5	104.93	106.84	107.09	105.8	103.96
111.21	111.34	110.25	108.89	112.29	111.71	112.44	111.95	109.4	113.21	109.21	111.3	108.74	110.87	111.41	111.37	110.81	108.62	113.05	115.44	110.5	110.08	113.8	110.77	110.14	110.49	109.11	111.59	112.23	110.33	109.79	109.94	109.4	111.19	114.7	113.17	109.13	110.16	113.34	110.07	110.89	112.28	110.99	114.92	112.23	111.88	112.32	108.4	113.3	111.03
104.15	108.35	107.71	105.25	106.04	104.7	106.24	104.31	107.22	107.23	105.98	105.11	105.97	105.47	107.03	104.54	107.15	108.58	102.97	103.7	105.07	102.04	104.27	104.91	108.61	105.1	103.43	103.2	107.74	107.91	106.21	104.74	105.18	104.22	102.14	104.98	104.81	103.92	105.93	105.95	107.44	105.02	103	106.12	102.77	106.33	103.56	106.53	105.25	106.95
106.62	102.8	106.26	102.74	103.83	101.15	103.1	104.06	106.61	103.97	107.38	105.59	106.5	104.93	105.41	106.78	105.16	106.47	105.44	103.34	107.63	105.48	105.59	108.55	104.3	105.62	104.53	107.64	103.34	105.59	106.66	105.03	108.91	108.1	107.37	101.78	105.78	106.28	104.52	106.36	105.97	104.78	107.97	104.19	105.74	104.28	108.08	102.79	103.84	108.91
106.89	106.47	105.24	106.03	103.78	103.44	107.74	107.25	106.21	104.82	101.21	106.32	102.86	105.64	105.69	104.46	104.46	102.52	107.72	107.48	108.07	106.06	106.36	104.18	106.82	105.77	102.8	103.68	107.11	108.67	103.4	106.71	105.64	107.06	104.15	105.73	103.75	106.03	106.22	103.25	106.51	104.51	105.57	106.3	105.03	106.33	107.56	103.11	104.15	106.4
105.85	103.58	103.44	104.01	106.73	99.281	106.04	105.29	104.67	104.21	106.92	105.3	100.82	107.68	103.41	106.57	107.92	102.86	106.06	102.55	106.01	107.48	104.63	102.52	105.31	103.06	104.56	104.96	103.98	104.24	102.68	104.58	106.82	105.52	105.51	104.76	103.4	105.45	104.9	105.98	107.15	104.65	102.65	103.35	103.09	105.97	104.86	100.01	106.26	103.25
110.07	110.44	109.1	109.8	111.44	111.69	113.62	112.51	109.88	113.31	112.64	114.11	107.65	113.78	111.05	115.12	111.68	110.48	110.04	109.43	117.35	108.44	110.73	114.56	110.22	112.48	111.36	110.36	111.7	114.75	110.69	111.1	113.99	111.21	110	112.47	113.3	113.67	110.77	109.94	114.55	114.25	112.24	112.81	110.16	109.5	111.34	114.15	114.48	111.13
105.23	105.37	105.55	106.73	102.36	105.64	104.73	106.33	101.88	104.06	101.61	106.39	105.78	104.45	103.08	99.504	105.07	105.17	101.47	105.63	107.18	105.34	106.52	101.92	103.34	104.45	107.79	104.1	106.86	104.66	101.8	103.99	104.4	108.44	103.9	106.65	104.6	106.8	104.12	104.65	106.36	101.8	104.43	104.93	106.63	103.78	104.23	101.24	102.23	101.82
112.92	109.26	110.91	111.04	110.63	114.79	113.41	112.12	110.92	111.53	112.29	113.62	112.74	114.1	112.51	113.08	114.1	111.66	112.62	109.83	113.83	112.6	112.65	111.02	111.3	114.64	110.85	111.37	111.73	111.23	110.87	112.43	114.62	113.02	113.55	110.04	111.76	112.08	109.4	111.86	112.27	111.7	109.26	112.92	112.26	111.33	113.48	112.91	113.16	109.1
103.15	102.03	102.61	101.56	105.5	104.85	105.58	103.79	102.46	101.9	103.94	101.32	104.13	102.99	105.77	105.65	100.18	107.3	104.52	101.73	104.23	105.28	102.9	102.32	105.63	103.2	106.87	103.29	104.55	104.87	105.45	105.17	104.5	104.57	104.35	103.11	104.57	106.59	106.35	104.53	101.17	105.07	105.11	105.74	106	100.99	107.37	103.66	103.74	105.07
99.805	99.887	99.516	100.66	95.97	98.12	101.18	101.7	101.11	98.36	99.957	104.67	105.13	98.003	99.842	101.04	100.54	102.32	102.05	101.89	98.061	103.24	101.78	100.47	101.64	101.17	101.97	100.58	103.36	102.95	101.75	100.27	103.77	105	103.74	99.587	103.51	101.07	100.67	102.48	103.25	97.244	101.65	97.951	100.76	101.15	100.83	102.05	95.781	96.645
117.38	119.77	117.66	116.29	115.7	115.23	117.43	117.84	117.77	117.37	116.34	117.98	117.28	118.04	117.02	117.74	115.85	120.88	118.6	119.8	115.6	118.46	116.07	119.86	116.05	119.2	115.65	120.53	118.26	112.28	115.33	118.26	118.65	117.15	116.78	115.25	119.14	116.06	118.41	116.35	121.23	114.18	116.16	118.8	118.19	117.63	117.21	117.88	116.7	117.17
106.5	104.08	104.78	102.88	105.75	105.57	104.91	104.71	101.93	105.25	105	102.15	105.47	107.51	107.32	103.63	106.54	103.71	107.23	106.11	105.78	105.95	104.59	106.02	104.31	105.36	107.77	104.16	105.28	107.08	106.27	108.22	101.83	105.33	108.47	103.39	105.68	106.47	103.6	105.53	106.32	104.03	105.94	104.05	109.51	104.9	104.35	107.67	104.84	104.71
106.56	105.4	102.41	106.4	106.07	105.82	103.87	103.66	105.26	106.6	105.45	103.51	107	105.2	108.81	106.45	105.01	106.84	105.25	107.39	103.03	106.04	103.56	103.28	103.29	104.68	104.96	106.91	104.95	106.2	107.56	105.84	104.27	103.25	104.18	104.26	106.6	107.66	103.02	103.88	110.08	102.55	106.08	104.37	105.26	108.91	107.38	105.48	101.83	108.51
104.44	107.02	108.48	105.84	106.56	106.32	105.88	106.45	106.69	106.37	106.22	106.99	106.23	106.54	106.07	107.78	106.75	106.48	106.31	107.77	107.59	107.02	104.5	108.81	106.61	107.27	107.38	106.71	107.77	107.36	107.13	108.15	109.83	110.34	105.37	111.22	104.9	106.19	108.29	106.2	107.3	107.77	106.77	103.1	105.99	106.11	106.78	107.15	105.18	107.94
105.75	105.01	104.8	106.25	107.26	104.33	107.87	109.69	105.98	107.58	104.46	103.71	102.59	104.81	106.1	109.11	103.86	103.05	103.95	104.92	107.65	108.17	105.56	107.51	107.35	112.1	104.16	107.57	107.98	106.09	107	106.49	106.19	106.92	104.51	107.84	105.53	109.58	106.07	109.11	105.41	106.89	104.85	105.69	106.93	105.04	105.04	108.14	106.13	111.37
120.41	113.85	120.01	117.92	114.79	116.57	118.53	116.83	117.78	115.56	119.77	117.43	120.98	115.69	118.99	118.82	115.99	116.33	118.49	118.46	116.21	116.5	114.84	117.17	115.3	118.75	116.94	116.35	118.75	116.75	117.85	117.41	119.09	120.84	115.93	116.92	116.29	115.5	119.36	114.95	118.66	116.75	121.49	116.16	119.48	115.18	119.11	116.24	116.02	117.36
118.08	113.61	119.1	119.43	117.24	115.25	115.96	118.35	116.86	116.91	113.99	119.03	119.52	117.06	118.06	119.67	119.82	116.74	118.62	113.59	114.73	115.76	119.84	117.51	117.18	118.43	118.54	116.28	118.33	115.75	120.95	118.78	117.13	116.4	114.24	114.41	114.88	115.23	117.88	117.98	116.53	117.46	115.47	120.41	115.05	116.86	115.8	116.46	118.85	116.51
120.38	118.71	115.58	115.47	115.17	116.6	120.05	116.4	116.45	116.91	116.77	115.71	114.93	118.79	115.3	119.07	121.97	113.56	116.41	118.9	116.29	117.63	117.94	120.32	117.84	116.5	117.09	115.07	117.18	118.71	118.52	116.06	118.27	119.26	114.53	120.06	118.1	116.55	118.98	115.57	114.29	115.85	114.36	118.89	111.21	114.53	121.38	115.75	118.88	118.37
101.22	99.804	98.336	101.11	97.133	102.62	99.323	99.197	98.781	98.572	101.05	101.5	98.131	98.204	98.112	102.61	100.73	99.693	98.544	99.677	98.604	98.65	101.93	102.27	101.98	100.34	101.13	98.819	101.38	99.008	98.626	98.206	99.516	98.921	102	99.389	95.781	98.764	102.82	99.392	102.23	99.084	104.52	100.06	101.37	98.944	99.005	100.62	97.904	99.861
107.62	104.52	108.18	108.29	102.81	105.99	106.47	107.73	105.89	105.89	104.29	107.2	106.2	106.62	105.32	105.74	108.33	106.18	107.38	107.53	107.81	104.54	106.52	109.01	105.32	103.97	107.34	105.4	106.79	105.9	107.34	109.74	104.55	111.48	107.82	106.24	104.73	107.85	107.07	106.38	106.74	104.5	109.85	106.38	106.65	105.78	107.83	104.19	105.98	107.88
104.39	107.2	104	107.64	105.14	109.26	106.98	103.58	105.74	105.43	103.85	104.12	109.41	105.72	101.63	104.72	106.05	106.21	106.99	105.85	104.21	103.34	103.39	105.9	104.56	108.1	109.51	100.42	103	102.39	104.67	103.03	108.28	106.9	103.99	104	107.35	106.54	106.23	103.06	102.18	106.01	105.36	107.06	108.7	106.91	105.91	108.01	107.03	104.18
110.91	112.91	111.01	113.03	112.32	110.2	113.14	109.53	111.02	109.2	116.08	110.81	112.64	115.88	112.13	111.8	110.29	109.74	113.27	106.9	109.4	111	112.05	109.64	110.87	110.96	109.69	111.34	111.78	110.6	110.62	111.36	109.9	109.51	111.29	110.83	114.24	112.74	109.69	112.62	109.99	111.55	111	111.97	108.85	108.15	110.05	116.3	109.64	112.1
111.66	112.45	112.21	111.93	113.2	113.24	108.98	113.26	113.06	111.52	112.65	111.27	110.85	109.97	109.19	113.46	111.73	109.15	113.62	108.62	111.79	114.22	112.84	110.09	113.22	113.52	112.58	113.01	113.3	109.32	113.15	110.77	111.22	110.52	113.51	112.61	113.09	111.71	113.74	112.16	110.13	111.32	114.11	112.82	110.56	110.04	108.81	110.54	112.55	113.96
107.54	107.5	105.22	106.32	107.43	109.36	105.3	109.14	107.99	109.41	105.68	105.12	108.21	109.43	104.14	106.22	107.41	107.47	106.14	106.62	105.28	103.7	108.92	106.2	106.9	105.42	107.88	105.37	106.4	106.33	106.29	107.54	102.41	104.94	108.62	107.18	108.97	106.3	105.43	106.64	102.43	106.56	103.29	102.56	106.72	108.57	106.59	105.76	109.88	104.4
103.46	106.61	108.93	104.89	107.91	107.94	108.94	108.09	106.61	104.88	104.73	108.18	107.02	109.31	106.11	107.49	108.01	103.32	104.41	104.94	106.04	103.52	106.66	107.12	105.62	106.42	107.02	104.52	104.81	104.25	105.98	108.19	105.56	106.13	107.93	104.64	106.54	108.03	102.86	104.93	106.91	105.22	109.52	105.55	106.06	106.58	104.86	105.55	109.34	105.14
106.47	104.01	103.7	103.9	104.57	103.77	106.17	106.46	106.28	103.99	101.92	101.61	105.44	109.29	104.39	104.64	105.3	104.7	105.23	103.08	104.82	103.31	106.51	102.7	104.56	108.31	104.53	107.21	103.5	104.8	105.98	106.3	107.26	105.95	104.45	107.51	106.46	103.08	106.62	103.39	109.29	103.38	104.51	105.55	104.25	103.54	104.29	105.71	103.97	104.86
112.7	108.65	111.09	111.83	108.5	107.04	108.63	108.2	111.13	110.24	107.7	108.94	113.02	107.5	107.11	109.45	107.47	107.1	109.38	111.6	111.23	112.07	112.18	111.83	107.75	108.97	109.43	109.8	110.25	109.56	112.05	108.56	109.06	112.04	108.65	111.91	110.57	108.17	107.29	110.8	108.46	107.45	112.51	107.44	109.46	113.9	110.95	111.56	110.66	112.74
111.88	114.07	110.3	110.65	111.34	111.13	110.77	108.55	110.24	110.19	111.25	111.95	105.52	113.45	110.54	111.69	110.46	108.93	108.64	109.59	112.84	107.5	108.53	111.75	112.25	111.69	106.81	109.88	108.5	110.42	111.66	109.88	108.27	109.84	110.95	112.01	110.53	106.91	106.69	111.56	110.44	112.88	109.3	111.97	110.35	105.95	112.49	110.39	111.57	111.68
107.01	107.82	103.09	106.6	106.41	110.49	104.8	107.31	106.3	106.3	105.12	106.39	105.09	107.6	105.09	107.59	104.03	108.38	104.3	105.09	106.17	105.26	104.35	108.38	109.88	105.41	104.21	105.99	105.39	107.3	103.44	105.59	107.36	108.11	107.58	103.98	104.12	107.11	105.62	104.86	106.01	104.41	102.83	103.83	105.7	106.14	106.11	107.58	106	103.72
102.67	99.775	99.128	100.44	98.656	99.473	101.2	100.51	102.84	99.826	100.04	98.172	99.555	104.04	101.22	99.644	96.968	102.96	102.63	100.43	98.612	101.95	102.89	104.95	100.27	102.76	100.26	103.23	98.934	100.73	101.73	102.19	101.97	101.02	99.489	99.087	98.504	100.47	101.57	99.198	102.07	101.13	97.769	102.54	102.16	100.48	99.13	103.19	100.88	103.24
102.74	104.73	101.51	100.73	103.71	104.75	104.87	101.91	105.7	103.8	103.65	105.85	101.37	103.63	104.89	104.15	108.44	106.29	107.24	105.54	102.22	105	102.53	103.08	103.42	105.79	106.06	103.41	104.56	105.61	103.68	102.35	102.94	106.19	102.2	107.3	106.78	103.47	102.96	106.27	104.83	103.67	103.49	108.87	102.72	108.28	106.54	108.3	107.78	105.66
105.75	101.6	102.64	101.55	102.98	104.97	102.57	100.24	105.68	105.31	103.4	106.67	102.86	103.58	103.13	106.48	106.64	105.53	105.63	101.15	103.22	102.35	104.15	102.4	105.86	101.41	104.53	104.07	106.51	101.7	106.53	103.41	102.76	105.96	105.92	103.65	108.02	103.22	104.09	103.27	103.05	105.63	101.78	103.14	103.87	103.77	103.18	104.07	104.51	105.38
105.14	105.39	105.78	105.86	104.98	103.81	107.9	103.66	106.94	105.92	106.32	103.11	103.29	101.91	106	106.19	106.54	104.43	105.79	103.73	105.62	104.07	106.18	103.1	106.15	105.62	107.39	106.72	104.93	104.59	104.98	103.63	102.91	105.13	105.54	108.9	106.77	106.59	102.91	104.51	104.69	106.39	105.68	106.16	106.98	107.17	106.45	105.42	104.82	107.21
102.61	104.15	104.24	101.76	102.73	106.3	104.91	104.5	105.42	106.28	107.48	104.59	103.31	104.88	105.42	105.35	107.68	99.917	101.04	107.35	101.52	103.58	108.68	105.86	106.13	108.27	104.82	104.96	106.01	101.56	107.56	105.33	105.55	104.58	105.95	107.54	103.69	107.65	104.78	104.85	102.58	106.96	104.34	100.8	102.65	103.21	103.57	104.96	103.23	104.3
112.57	111.95	110.49	114.35	112.9	110.99	112.58	114.91	109.66	110.37	111.53	113.98	110.52	113	111.63	116.13	108.41	110.06	110.1	111.21	112.22	111.19	111.35	115.71	111.15	111.97	113.12	108.17	111.68	112.44	112.02	113.25	111.55	111.33	110.91	114.48	108.6	112.09	113.36	110.76	110.46	107.2	110.55	115.69	110.57	110.51	115.5	110.77	110.95	111.39
103.77	105.25	102.69	103.73	103.58	101.23	103.39	106.95	105.11	102.64	104	106.48	104.84	102.58	107.12	107.52	102.13	102.64	101.82	104.24	105.72	103.1	106.27	103.4	106.28	104.47	108.34	104.41	103.94	105.41	104.44	103.65	104.89	105.9	106.79	101.77	104.85	106.92	104.29	101.72	104.25	104.8	103.96	105.65	102.49	103.58	105.76	107.75	106.26	103.72
111.68	114.29	112.15	111.36	112.81	112.4	107.96	111.7	113.77	112.69	110.14	112.62	113.65	110.17	113.04	110.57	111.75	113.41	112.58	111.35	113.15	112.52	113.64	109.87	110.87	114.31	114.71	110.36	110.31	113.35	108.56	114.3	112.95	111.64	111.48	111.94	111.73	109.2	111.56	113.16	114.26	111.69	113.85	111.19	111.92	108.58	115.52	112.74	114.41	110.52
112.38	110.56	112.8	113.57	114.7	112.51	111.52	112.36	111.04	110.42	113.31	112.93	113.04	108.77	114.53	112.79	113.36	113.18	112.21	110.11	112.9	113.98	116.04	111.24	113.34	112.99	112.05	112.6	112.72	112.64	111.77	110.68	113.99	112.62	114.76	113.27	113.24	112.89	110.86	115.98	114.91	113.2	111.55	111.95	109.04	111.71	110.21	114.74	112.3	112.15
110.27	107.55	111.13	106.99	108.53	110.6	108.14	108.98	110.25	111.26	113.47	108.67	109.5	115.81	107.77	107.09	110	109.71	110.76	110.48	110.47	112.82	109.27	108.23	113.12	107.38	109.26	113.58	112.87	112.06	111.06	110.88	111.2	109.33	108.75	111.67	113.15	110.86	111.93	111.35	109.66	111.63	111.06	109.69	109.94	108.74	109.72	109.89	107.54	109.46
107.49	107.18	103.97	103.82	105.12	105.23	109.6	107.11	105.57	109.22	108.19	104.03	107.46	106.4	106.11	103.56	107.05	107.86	105.98	105.46	104.04	108.81	104.08	105.53	104.41	111.45	106.12	107.04	108.46	107.69	109.24	104.99	106.36	107.4	107.01	108.42	106.33	109.97	107.13	105.13	108.01	104.52	106.38	106.32	106.12	106.09	103.24	107.24	107.55	105.65
118.3	113.98	117.62	118.63	114.73	116.29	116.5	114.78	117.36	121.71	117.95	116.51	114.03	116.79	116.34	114.77	115.74	114.74	116.55	118.09	116.02	115.65	119.04	115.3	116.68	114.77	113.41	118.01	118.96	116.46	114.02	115.04	116.6	115.09	116.62	118.29	116.61	116.75	113.73	117.78	115.73	116.89	117.03	114.4	113.63	113.52	116.12	117.2	116.81	115.33
104.45	100.26	105.26	102.6	105.7	102.42	105.34	104.96	104.66	104.51	102.13	103.96	103.87	102.75	108.07	103.44	103.81	107.79	105.51	106.12	103.64	104.92	106.59	106.41	106.98	105.42	103.96	107.17	104.81	103	103.33	103.24	102.12	102.64	105.92	103.91	104.19	105.99	104.6	105.93	104.47	104.73	100.65	101.11	101.87	105.65	103.09	103.73	105.34	104.33
110.38	109.06	108.78	108.93	107.45	112.2	110.22	111.05	107.48	111.11	108.2	110.29	108.77	107.08	109.33	109.69	110.52	111.24	110.65	107.38	110.28	109.25	114.13	110.78	108.53	107.54	114.42	108.6	107.4	107.85	107.6	110.52	109.85	111.34	111.3	107.75	106.06	110.36	110.39	110.88	107.89	112.65	110.84	112.41	110.44	110.71	110.61	108.45	109.11	108.15
105.86	102.22	107.46	103.47	105.48	101.19	105.75	105.97	102.91	105.14	106.53	105.13	107.79	107.37	106.13	105.84	106.43	103.55	110.99	104.8	105.86	108.13	104.58	106.69	102.92	107.05	107.37	107.63	105.61	104.5	104.94	110.13	107.53	106.18	102.81	105.3	104.98	106.88	105.57	107.58	106.64	103.38	106.7	106.52	106.16	109.89	110.62	107.7	105.75	106.83
111.67	108.71	111.17	109.04	110.81	114.86	112.32	112.73	111.79	112.19	108.88	110.26	109.83	111.87	105.98	110.33	112	110.19	108.71	109.98	113.12	114.21	111.11	111.3	112.12	111.55	110.22	112.38	108.95	110.25	115.37	112.09	112.84	111.08	110.76	113.49	107.84	111.97	110.49	109.12	112.62	108.77	107.23	112.96	110.8	109.16	108.09	112.71	111.73	113.83
110.1	110.65	111.18	115.6	112.06	110.61	112.16	111.69	112.86	108.21	110.07	112.57	112.58	110.25	113.28	112	113.41	108.9	115.57	112.24	113.37	113.14	111.77	110.43	112.41	112.76	109.99	111.52	112.55	111.92	112.27	110.73	111.88	111.88	111.48	109.7	111.12	112.95	110.28	112.85	110.4	110.96	111	111.2	110.16	109.94	108.99	107.69	115.87	110.23
113.31	110.84	109.16	111.82	108.36	109.55	113.74	112.61	115.11	108.15	110.82	111.36	115.21	113.25	111.44	112.83	111.77	114.98	111.66	110.02	110.7	114.64	110.74	110.48	114.27	109.02	111.77	111.57	110.33	109.54	105.99	111.66	115.56	112.12	112.94	113.71	113.72	115.58	112	111.14	112.07	111.66	114.64	113.12	113.66	112.46	114.35	110.61	111.01	114.51
110.08	112.38	111.54	112.41	111.5	112.63	112.33	117.06	111.32	113.45	115.08	112.36	112.19	113.97	113.76	110.54	108.43	110.25	113.92	115.01	109.8	111.39	113.36	113.38	111.83	109.14	111.5	110.83	108.89	108.8	112.64	110.45	111.14	113.93	113.66	111.23	112.26	112.36	115.51	109.87	110.98	110.57	115.01	113.46	112.39	112.74	109.08	112.41	110.8	112.09
105.55	106.58	107.43	104.06	107.62	106.17	104.05	103.03	107.36	103.17	106.75	103.63	107.4	104.62	105.77	107.31	106.42	101.44	102.91	102.78	109.12	105.92	105.09	103.06	105.85	106.33	105.95	106.32	105.54	107.66	105.92	105.14	106.11	109.61	105.65	106.75	105.48	106.55	106.77	109.39	102.79	106.44	104.68	106.73	107.54	104.6	106.89	104.06	107.3	107.24
106.74	107.62	107.17	106.86	106.39	105.7	109.29	107.63	105.26	105.58	106.65	109.2	106.55	107.92	104.33	107.09	102.55	106.19	107.02	108.6	104.62	106.29	106.24	109.15	106.04	105.59	109.1	107.68	104.23	107.47	110.08	107.41	102.87	109.11	108.67	108.88	105.06	105.89	105.59	103.55	106.13	109.71	104.51	106.74	104.38	108.76	107.83	105.64	107.03	102.39
106.07	106.74	106.34	108.07	103	103.89	102.8	105.99	107.23	107	104.34	103.45	105.13	106.02	106.81	108.67	107.75	107.87	107.18	109.53	105.4	107.01	107.69	104.42	107.42	106.46	104.64	104.83	103.9	105.55	105.33	107.49	108.25	108.14	106.54	105.33	104.96	105.2	108.47	107.57	104.22	107.06	105.45	107.03	106.47	101.79	105.01	106.2	107.57	106.81
111.08	110.66	110.72	110.42	111.54	112.06	107.5	109.97	110.73	109.44	111.4	110.06	109.4	109.48	107.66	111.86	106.5	110.5	107.03	111.21	109.68	113.21	109.25	105.84	108.43	109.3	112.74	110.35	109.97	107.53	111.28	112.59	112.3	112.51	109.4	108.6	106.61	105.83	113.18	110.97	110.18	112.54	109.62	113.93	107.31	109.27	108.56	110.48	109.53	110.19
105.19	106.96	104.89	107.13	103.76	109.97	107.23	106.57	107.4	106.36	107.44	103.23	104.44	105.81	107.42	104.69	105.97	108.49	105.13	107.6	107.09	106	104.58	107.74	106.35	106.38	106.94	106.61	109.64	107.3	107.52	107.08	105.2	105.13	108	106.59	106.19	103.71	104.33	103.11	105.72	105.93	103.51	103.52	107.17	107.67	103.95	105.87	106.6	108.13
101.81	104.85	105.06	102.42	106.36	101.56	105.39	103.01	99.986	106.14	106.49	103.1	101.31	104.2	105.61	104.31	106.89	105.66	105.1	105.17	105.42	102.54	104.77	103.03	107.13	104.99	106.17	104.84	102.74	103.63	106.3	103.08	103.55	103.5	107.76	102.38	101.18	101.74	103.09	105.36	106.71	100.77	105.97	104.45	105.3	103.76	104.27	102.93	104.92	101.75
102.61	106.1	103.19	103.7	106.13	106.72	102.69	107.69	105.38	104.67	105.91	104.86	100.81	106.79	102.97	107.28	103.26	100.82	102.66	107.58	103.84	105.19	107.75	104.07	106.77	109.59	108.44	108.71	106.56	107.95	104.22	107.23	102.97	105.72	106.5	109.04	107.36	109.72	106.65	106.65	103.13	107.4	105.35	106.95	103.81	103.62	103.79	105.82	106.91	102.58
105.04	106.56	105.37	105.16	106.9	105.49	109.16	106.45	104.76	104.6	105.54	107.94	104.77	105.72	109.16	105.48	103.96	109.62	107.42	106.33	103.29	108.15	107.11	108.39	105.16	108.75	104.42	108.05	106.02	107.49	103.59	104.53	104.48	107.14	110.03	104.25	107.07	103.6	105.75	107.45	105.82	107.5	107.54	107.15	105.37	107.43	107.14	107.88	109.08	104.23
103.91	101.43	105.41	105.31	103.93	105.64	105.42	103.79	103.88	105.79	103.89	106.31	102.9	106.63	105.89	100.07	107.59	107.58	105.1	105.54	106.81	106.89	106.19	106.08	104.37	105.33	107.67	105.76	102.64	103.05	104.75	103.01	106.06	106.17	105.08	103.52	103.12	103.4	104.97	102.51	103.55	104.31	103.31	105.15	104.56	101.29	104.15	102.17	103.28	105.78
107.1	103	103.35	105.51	103.93	103.37	102.56	104.86	109.13	103.68	107.11	104.39	100.13	104.97	104.25	106.78	108.61	102.44	104.45	106.72	104.71	106.54	105.82	105.57	104.58	105.39	109.82	102.8	106.09	106.65	105.41	107.8	110.36	105.22	106	109.01	105.07	108.13	101.35	100.86	105.83	110.03	106.13	105.98	102.75	104.08	108.96	105.86	105.94	105.44
105.16	105.94	107.92	104.76	102.84	104.31	107.6	105.9	104.64	104.72	103.62	107.97	104.41	107.94	107.07	106.55	104.3	106.75	106.54	106.05	108.98	105.43	104.06	106.9	108.64	107.16	106.12	101.55	107.09	103.3	106.44	107.16	105.82	106.75	106.96	109.07	104.69	104.51	105.15	102.56	105.66	106.52	107.61	105.11	106.72	103.36	106.21	104.87	105.97	104.1
108.77	104.24	109.33	102.72	107.02	106.14	105.07	105.03	107.01	104.41	104.75	103.02	106.09	104.42	100.92	105.25	104.27	103.75	105.48	105.33	103.91	104.47	108.61	106.99	108.59	107.53	106.41	102.8	107.11	104.88	103.52	107.21	104.66	104.61	104.87	101.44	103.45	103.85	104.41	106	101.83	106.19	101.28	104.22	104.76	105.27	108.2	109.53	106.87	107.71
114.12	112.12	110.62	110.54	109.21	112.04	109.27	108.23	109.69	111.92	112.17	111.9	113.76	112.63	108.52	112.14	111.87	113.12	113.28	111.13	109.52	111	108.19	110.01	109.75	107.73	112.18	111.52	108.77	111.85	112.64	109.91	112.19	112.31	107.81	111.08	111.51	110.13	107.11	110.59	113.74	110.87	110.89	113.48	112.13	109.26	109.05	109.17	111.23	110.48
106.2	103.94	105.05	105.97	107.75	102.71	104.59	105.21	107.56	104.4	104.61	102.87	104.68	104.7	106.49	106.27	103.23	105.23	108.74	106.22	106.22	106.18	104.79	105.89	106.91	104.42	104.22	103.26	105.66	105.89	104.79	105.61	105.68	102.3	106.72	108.47	103.5	104.18	104.57	106.21	107.11	103.58	102.54	105.77	102.29	103.36	104.31	107.42	105.61	101.98
102.73	101.31	101.22	99.619	99.454	101.46	102.23	101.92	99.791	103.31	101.76	99.887	99.622	102.58	100.41	102.86	102.7	100.72	101.37	98.58	102.41	100.4	100.53	101.68	97.339	101.14	99.215	101.33	97.926	101.1	101.11	98.645	98.96	102.3	99.96	102.64	100.48	98.609	101.82	101.15	101.23	103.63	99.977	102.76	99.106	99.238	100.29	103.81	104.55	102.02
101.01	99.713	102.95	101	102.25	98.825	96.958	102.98	100.8	101.54	98.197	99.474	100.52	100.81	98.726	102.57	100.66	101.99	98.32	100.06	99.397	100.81	99.415	98.833	100.53	103.59	100.2	99.413	98.309	98.283	99.525	101.07	100.29	98.977	96.69	100.85	101.55	100.96	97.499	100.04	99.728	101.54	99.902	102.19	100.05	99.155	97.092	97.483	100.3	96.695
108.01	109.5	111.74	114.01	112.2	108.35	111.41	111.83	110.84	113.21	108.66	115.68	109.33	109.36	111.13	109.01	110.84	109.71	107.74	109.37	109.91	108.6	111.01	108.88	110.6	111.05	113.04	106.59	109.29	111.3	109.82	109.44	110.97	110.58	112.88	110.55	108.21	107.49	114.06	108.78	106.33	109.74	112.17	106.47	112.01	111.11	105.83	112.02	108.01	110.01
116.41	117.49	116.37	114.84	116.18	117.64	116.64	118.44	118.99	119.51	118.22	120.11	115.59	115.38	118.46	121.56	119.91	116.51	118.25	116.07	119.7	117.79	120.69	121.62	120.57	116.12	119.24	117.08	118.77	117.06	119.06	116.56	117.29	115.48	116.88	119.02	114.95	118.57	119.41	122.84	116.17	117.89	116.98	116.04	117.55	120.85	117.6	117.1	118.18	117.62
116.6	120.8	118.62	117.83	116.35	117.91	117.21	116.62	117.11	116.92	117.34	114.31	118.01	120.18	114.27	119.72	120.09	117.6	116.58	114.76	118.62	119.05	116.08	115.77	118.49	115.48	117.18	116.15	116.49	115.82	117.96	115.26	119.06	115.79	116.98	117.31	118.07	117.03	116.26	120.01	115.8	116.62	116.86	119.46	119.02	116.89	120.04	117.73	119.48	119.04
105.9	104.91	106.89	104.08	107.83	107.51	105.66	108.31	105.6	108.43	107.24	104.56	107.01	106.56	106.84	106.2	107.57	103.12	106.21	105.17	105.78	104.42	102.84	107.92	107.08	107.47	103.35	105.97	112.58	106.81	104.84	107.56	107.24	104.66	104.46	104.41	107.84	106.61	105.67	103.67	106.91	105.83	105.22	108.97	107.24	108.74	105.71	103.45	107.99	103.75
99.801	100.45	97.374	99.044	100.56	99.718	99.12	101.84	98.29	99.808	97.404	96.63	99.362	100.12	96.547	101.27	99.717	99.185	101.25	97.995	95.898	99.883	98.299	102.48	101.11	99.604	103.31	100.12	96.585	102.31	99.525	95.594	99.531	97.991	96.993	100.08	101.65	95.627	99.113	96.458	98.623	102.93	99.344	99.953	101.8	102.01	99.191	98.179	100.33	99.787
111.55	109.59	109.81	111.25	111.29	112	112.58	111.13	111.07	112.32	111.25	110.2	111.07	112.8	111.39	112.15	111.29	114.33	112.54	113.21	112.12	113.6	112.27	111.41	112.83	110.8	108.53	109.89	113.5	113.43	110.7	107.51	111.32	111.05	114.32	113.45	112.8	110.31	115.52	110.36	112.53	109.2	112.24	113.39	111.05	112.6	112.62	112.58	111.33	113.29
106.62	105.5	105.36	105.72	101.71	106.6	106.76	103.86	105.22	108.37	106.57	107.28	106.75	105.39	106.91	108.32	109.35	105.4	103.11	104.57	103.7	108.55	107.39	104.12	104.95	107	104.16	106.13	107.09	105.94	106.63	108.33	106.44	108.98	103.22	104.85	107.73	106.04	107.46	103.09	102.59	105.41	104.33	105.71	101.89	106.59	105.42	105.29	104.42	108.68
102.39	107.07	105.87	106.19	103.67	103.99	104.27	106.57	102.73	105.86	110.85	105.35	103.02	106.71	107.87	106.28	107.43	106.42	105.54	106.05	107.97	104.98	102.58	107.54	105.75	107.75	104.4	101.54	106.71	107.99	104.66	105.96	103.04	108.16	106.68	106.74	108.56	107.19	107.29	104.14	107.39	102.76	105.75	106.3	105.3	104.06	105.4	104.31	104.53	105.79
106.79	106.01	106.88	105.75	102.46	105.1	107.39	107.49	105.28	107.19	106.19	105.12	107.79	104.92	104.4	107.15	104.84	104.92	106.34	104.02	107.17	106.63	108.17	106.94	104	105.71	103.13	105.2	106.18	107.69	104.18	102.48	102.8	107.22	106.13	104.1	105.05	105.36	105.53	101.31	104.01	105.66	105	108.6	107.36	106.91	105.15	103.76	104.3	106.58
109.9	116.06	112.61	112.22	110.36	113.98	111.3	110.53	113.65	112.62	110.86	112.79	115	108.46	111.72	113.25	111.84	110.07	113.12	110.61	111.71	113.12	113.73	109.9	114.12	112.24	111.99	112.79	116.33	110.25	111.81	110.96	108.83	112.43	112.57	112.05	110.65	110.65	112.17	113.07	112.34	111.79	111.75	112.35	111.66	113.12	115.33	110.42	111.53	114.52
107.46	104.4	104.93	105.55	106.19	104.58	103.43	107.23	106.04	102.1	105.69	107.92	106.75	104.9	104.07	107.15	105.38	111.53	106.91	109.27	105.81	102.26	103.95	107.71	109.55	107.1	106.49	107.06	108.99	103.75	106.91	106.83	108.82	107.59	106.04	106.01	107.86	104.95	108.56	105.26	104.44	107.01	105.3	102.88	102.67	107.55	104.83	105.97	105.63	105.19
109.7	110.08	111.67	111.56	112.31	111.38	109.49	109.18	111.38	110.01	108.58	112.03	109.56	112.61	113.93	109.3	112.76	109.93	113.17	109.48	111.45	109.61	110.71	112	109.12	113.91	108.84	108.26	111.09	109.71	112.27	110.19	110.15	110.76	111.14	112.78	110.36	113.09	110.91	113.03	114.28	108.76	111.82	110.82	110.7	109.32	111.89	113.05	110.7	108.06
102.32	106.87	104.02	104.14	102	103	105.63	104.97	104.57	101.48	102.15	103.14	104.91	107.1	102.76	106.19	105.22	104.58	103.02	105.15	101.47	104.16	106.44	105.66	103.73	104.49	101.76	105.96	107.07	104.64	104.29	101.41	103.82	105.99	104.96	105.8	101.03	102.59	104.71	106.28	104.92	105.35	102.98	107.14	103.04	105.24	103.04	101.79	100.27	101.73
112.12	114.25	109.91	113.58	111.98	112.93	110.93	112.54	111.9	113.6	113.28	112.43	112.99	115.31	111.45	113.31	109.82	113.95	114.76	117.91	110.4	114.1	115.9	113.12	110.97	109.69	113.96	115.56	112.04	111.9	113.76	114.47	110.98	111.72	113.56	115.15	112.97	114.8	111.51	113.83	112.84	112.63	112.22	112.01	112.24	109.56	111.88	109.84	116.13	110.04
104.91	105.29	107.98	106.02	107.34	106.95	110.59	109.73	105.22	107.26	107.65	105.26	107.44	105.76	104.54	105.22	108.21	107.43	109.73	107.65	109.99	105.15	108.63	107.52	109.49	106.07	104.86	106.71	104.13	106.24	105.21	104.04	103.54	105.31	106.4	107.34	108.02	108.6	103.79	106.87	103.93	108.06	108.43	106.99	105.68	104.04	106.4	106.05	106.36	105.61
110.62	103.99	104.01	105.57	106.18	105.51	103.92	107.15	106.21	106.78	108.83	104.63	107.58	105.26	107.9	105.89	105.14	105.34	105.11	104.71	103.5	107.22	107.6	106.5	106.34	107.96	107.86	106.11	105.95	104.75	105.36	105.48	105.84	105.2	106.56	105.35	102.03	103.08	105.51	106.21	110.53	105.65	104.67	107.25	105.9	104.73	102.7	103.93	105.73	103.36
109.77	113.02	110.6	112.3	110.82	110.75	110.06	110.31	111.59	110.18	115.29	112.22	113.8	112.05	114.65	111.81	110.2	111.5	112.23	111.95	110.67	110.46	109.29	115.36	111.17	112.43	110.8	115.14	109.58	114.31	113.32	109.55	112.46	111.63	110.52	112.1	110.96	112.67	109.86	108.68	110.03	110.8	110.79	114.54	113.62	109.46	114.54	111.73	109.2	109.62
103.3	104.21	104.64	103.21	107.75	105.73	102.74	103.09	103.41	104.82	105.88	105.36	105.43	105.35	101.95	105.49	103.9	107.53	104.68	104.3	104.88	102.85	102.33	102.94	104.91	103.87	104.75	108.93	102.92	108.71	105.36	102.4	107.07	104.25	109.15	105.62	102.57	102.91	99.363	102.12	103.76	102.11	103.21	106	104.23	105.08	105.42	106.54	101.62	106.97
111.72	112.05	112.07	117.99	113.63	113.51	109.7	114.57	112.83	110.44	113.82	110.71	111	111.74	111.31	114	111.66	112.23	113.1	111.69	110.94	113.45	111.66	111.25	108.34	111.74	112.7	110.6	112.54	111.39	115.28	113.26	108.4	111.2	110.81	111.56	111.83	112.79	112.89	109.2	114.18	115.61	112.5	113.66	111.7	113.65	110.93	112.21	111.87	108.89
107.37	105.89	105.67	106.19	107.67	105.74	106.64	105.28	104.78	107.13	102.19	104.26	110.13	104.45	105.11	104.18	106.89	103.5	105.64	105.24	104.12	103.95	102.85	106.2	105.1	107.27	107.77	101.94	103.6	104.36	106.79	105.94	108.26	105.54	103.36	103.37	107.05	104.16	105.86	105.68	103.94	104.68	105.6	103.81	106.43	106.88	103.93	106.54	108.3	105.47
111.69	112.23	117.04	111.99	113.45	114.26	110.89	112.25	108.5	114.27	114.35	113.4	109.78	112.67	112.26	112.99	113.27	111	113.54	108.97	110.99	114.38	112.12	110.29	110.9	115.47	113.87	111.89	112.39	112.33	112.94	114.28	113.5	113.68	112.69	113.66	110.36	112.45	116.44	112.42	110.92	112.35	111.41	113.01	110.77	111.77	112.22	107.3	112.11	112.47
111.93	112.25	113.55	110.64	113.16	113.27	111.87	111.62	112.29	112.68	112.14	111.06	109.85	112.68	113.34	108.72	112.46	113.64	111.93	110.84	112.36	113.1	107.65	113.42	114.38	112.63	111.16	112.94	109.21	110.42	112.86	113.84	114.65	110.27	111.31	113	110.65	112.45	116.11	112.85	111.21	113.4	112.98	114.83	110.41	111.54	112.92	113.32	112.49	110.61
98.742	98.087	102.88	98.949	103.08	98.794	99.989	99.466	99.958	102.53	99.124	96.731	97.615	94.019	103.02	99.596	97.827	101.32	98.043	97.728	100.26	99.157	104.52	99.256	99.101	98.639	98.729	98.498	100.08	99.536	103.07	99.506	98.749	100.43	100.77	103.92	98.435	100.17	101.23	101.56	100.76	103.17	101.55	100.85	100.29	97.76	99.11	97.693	98.75	101.94
117.34	117.82	116.15	118.27	114.53	117.99	119.56	118.15	115.58	116.13	121.77	119.9	116.8	118.7	115.34	115.9	117.89	115	116.77	117.93	117.83	116.46	118.2	115.56	119.05	117.94	116.07	118.76	120.43	120.03	117.48	118.58	117.25	117.02	117.77	115.49	116	116.35	117.49	116.6	118.3	117.64	118.23	114.61	117.34	119.27	118.57	118.93	119.3	118.28
103.39	104.85	107.45	104.47	107.04	104.82	101.9	104.6	105.32	103.6	104.37	103.28	106.08	107.12	105.07	105.36	103.96	106.28	103.92	104.71	105.32	105.28	106.59	105.14	103.66	103.35	102.37	103.13	103.04	104.98	108.53	104.89	106.2	106.59	103.4	105.77	108.65	102.4	102.58	105.46	104.63	101.88	105.21	105.8	106.15	101.75	103.79	106.18	107.84	107.12
110.38	113.28	113.68	113.98	118.25	113.72	111.78	112.51	112.66	109.32	113.76	112.74	115.14	110.45	113.93	110.41	113.84	112.34	110.56	113.64	115.26	113.32	110.24	111.56	113.17	109.39	112.2	113.04	113.8	113.3	113.15	114.15	115.22	114.71	115.14	109.99	112.67	113.06	114.23	111.64	110.49	113.24	115.51	108.93	113.84	112.68	110.74	111.7	110.78	111.21
110.53	112.06	106.88	109.95	109.69	112.34	111.07	111.9	108.76	112.45	109.12	109.77	108.82	109.48	110.51	108.89	108.68	110.1	109.18	109.87	105.9	108.45	108.23	111.17	109.14	108.71	111.42	108.72	110.32	109.94	109.82	111.93	109.76	106.72	110.94	109.55	107.44	110.81	109.62	110.12	109.05	108.79	114.99	110.83	109.61	110.81	109.89	110.2	110.74	109.82
109.36	104.17	103.78	103.43	105.69	103.91	105.16	104.37	103.46	107.52	101.65	103.05	107.32	105.47	105.45	102.85	103.22	106.37	102.64	102.34	104.82	102.81	104.43	103.99	102.92	102.77	104.48	101.17	106.19	105.99	103.66	102.37	104.54	103.03	103.88	105.29	106.4	104.23	105.65	104.53	105.09	105.38	104.71	105.08	102.3	101.88	104.66	103.08	102.42	106.22
109.82	109.42	114.08	111.97	112.84	111.27	110.54	109.69	113.13	112.96	110.27	112.58	113.12	111.96	112.08	110.57	112.15	110.07	111.42	111.24	109.17	111.59	110.19	111.25	108.96	110.18	112.74	110.02	110.7	111.87	112.81	113.47	111.06	111.05	111.36	109.5	107.74	110.46	109.28	108.28	111.54	111.9	107.99	109.46	114.29	110.78	111.03	110.11	112.06	112.95
106.47	105.08	106.29	102.5	105.44	106.52	105.8	105.69	105.77	102.63	105.02	106.51	104.15	102.99	105.71	103.34	105.25	105.19	106.03	105.18	104.79	104.08	101.01	105.36	102.18	104.68	106.42	102.7	103.5	106.44	104.59	102.44	102.32	102.68	105.36	107.19	102.81	103.34	105.44	104.62	104.16	103.58	106.07	105.84	104.33	104.24	105.15	104.93	102.39	103.17
109.5	108.29	110.86	106.67	112.89	108.34	110.15	111	113.85	113.63	113.74	113.69	110.99	112.83	111.55	111.49	111.12	112.28	109.88	112.06	114.11	112.85	111.17	110.3	111.07	111.17	113.36	109.97	110.32	112.84	110.67	113.11	113.32	110.68	111.4	113.42	112.05	113.56	110.82	108.44	113.56	113.24	113.43	111.67	113.47	113.53	110.99	110.62	107.09	110.64
114.67	117.39	116.38	113.95	119.04	117.37	116.4	116.24	113.04	117.71	113.52	114.4	117.77	114.85	117.82	112.76	115.86	115.06	113.03	113.97	117.21	116.76	118.21	115.65	115.8	119.31	118.87	114.83	115.88	120.51	118	118.39	116.11	119.57	118.25	113.89	117.87	114.69	115.16	114.75	121.03	113.46	118.43	118.21	115.35	115.28	115.9	116.97	116.73	115.76
105.78	107.85	106.8	108.33	108.66	105.46	106.88	107.23	101.83	102.48	108.83	107.16	105.84	105.21	108.42	108.05	104.42	110.25	104.66	106.29	106.66	102.63	105.51	102.82	105.47	105.2	104.47	103.43	106.42	105.15	104.66	107.34	106.05	108	108.08	106.58	102.26	105.07	103.93	106.69	104.97	105.96	107.11	106.89	103.76	109.73	106.77	106.66	104.29	106.93
104.17	107.13	104.67	104.8	106.25	106.85	103.67	105.38	105.8	105.71	110.06	105.47	104.41	105.78	104.62	106.94	106.6	102.53	105.78	105.2	104.76	107.02	104.53	105.46	104.28	107.99	105.92	109.67	106.01	104.76	103.65	104.61	108.65	105.52	102.3	107.07	103.85	104.62	103.91	107.22	106.02	102.2	102.98	106.4	104.52	104.47	104.61	102.68	106.45	105.18
111.48	115.15	114.16	113.59	113.36	112.79	114.07	113.2	113.8	111.66	114.4	111.22	112.27	112.05	115.33	113.1	118.04	111.85	114.75	113.17	114.43	112.38	116.36	112.18	111.93	112.8	111.83	113.74	111.46	112	113.25	111.95	112.19	114	111.87	109.02	115.41	112.4	113.18	115.21	110.57	113.45	111.41	109.16	113.2	114.73	114.7	115.85	111.71	108.12
110.93	112.5	109.79	110.13	110.59	112.23	110.5	114.21	110.48	112.04	107.77	110.95	108.15	109.43	116.12	111.31	112.31	108.85	111.58	108.09	112.88	112.17	112.96	110.26	109.64	110.89	110.16	109.54	112.55	107.12	113.81	109.39	107.82	111.34	109.56	111.86	110.39	110.69	111.85	108.07	108.92	110.97	110.51	109.9	107.33	108.84	111.08	112.05	113.46	109.94
106.27	105.8	108.08	102.62	103.37	102.72	106.9	103.73	106.94	105.27	104.73	104.12	108.44	105.04	104.6	103.89	105.06	107.33	104.37	105.52	102.79	104.05	107.01	104.67	104.8	108.52	106.64	105.77	101.43	105.52	107.97	105.75	107.87	107.55	105.69	108.13	103.15	107.67	107.15	106.07	104.12	105.54	105.94	105.99	103.88	102.5	103.37	103.93	102.98	103.78
109.99	109.93	114.35	111.29	112.71	107.46	111.22	111.23	108.57	109.99	113.61	111.62	108.56	107.72	113.16	112.34	111.79	109.39	109.5	111.61	110.54	109.41	114.3	106.67	113.35	113.59	111.27	113.62	106.02	113.23	111.55	112.75	109.07	112.41	112.92	109.57	110.69	110.81	109.97	110.5	109.09	110.49	109.27	109.81	110.15	110.86	110.58	113.88	109.25	110.69
111.42	107.79	108.72	107.65	113.18	111.64	106.76	107.89	110.61	110.4	107.92	109.84	109.18	109.23	109.57	111.66	109.21	109.24	113.01	112.92	109.41	108.07	107.92	108.33	110.4	107.94	108.82	108.55	107.47	113.91	111.18	111.8	108.5	109.58	110.71	110.98	108.58	108.99	114.26	109.09	109.38	110.14	110.13	106.17	108.47	109.96	110.65	109.64	110.66	106.65
106.28	107.22	107.74	106.87	107.72	106.14	104.14	106.97	101.64	107.12	107.34	105.36	105.65	105.75	110.29	105.79	105.75	106.11	107.26	104.13	107.39	109.16	104.58	104.62	106.69	107.05	103.1	107.06	106.76	105.74	106.48	105.39	104.66	105.75	103.17	104.59	106.72	107.66	105.63	107.61	106.66	106.85	107.86	103.33	107.65	106.75	103	105.2	103.98	107.18
107.48	107.44	107.16	105.81	105.73	107.44	107.7	106.56	107.11	110.52	106.46	105.8	104.42	108.49	106.42	106.89	102.84	106.75	108.41	107.8	107.58	107.65	108.98	107.04	106.39	105.86	106.63	108.77	105.23	106.26	108.89	108.61	104.86	103.58	106.75	106.85	108.28	108.91	103.46	105.79	107.2	106.13	104.79	105.87	106.16	106.43	104.67	105.97	105.19	109.28
106.23	108.35	106.16	106.78	109.53	107.24	109.07	103.74	106.97	106.22	104.09	107.19	109.37	104.16	106.89	107.55	102.67	107.68	106.88	105.52	105.85	105.69	106.62	103.4	105.85	106.98	105.96	107.12	107.14	106.81	105.75	108.85	105.94	104.63	105.83	106.55	104.18	105.05	107.95	109.1	105.57	103.82	104.67	107.12	105.77	107.71	105.18	104.11	106.11	106.29
109.39	111.9	114.3	109.79	110.66	113.98	111.85	112.07	110.12	110.16	113.13	114.98	111.89	111.69	111.36	111.89	112.54	113.69	108.26	108.06	110.4	114.37	110.43	114.54	112.14	110.91	111.11	110.15	112.11	108.65	113.07	112.4	109.83	110.07	112.41	112.64	109.68	110.51	111.61	111.94	109.72	114.18	114.41	113.98	110.27	110.5	110.85	107.83	112.48	109.31
117.33	118.43	116.57	116.02	121.22	118.47	119.56	118.18	117.32	119.14	115.4	118.63	118.06	114.23	116.01	114.64	119.9	115.57	116.23	120.1	113.85	115.72	119.17	116.37	119.6	114.77	119.41	118.03	120.83	117.36	116.78	118.29	116.32	116.63	115.85	119.89	118.03	118.82	119.99	116.17	114.41	119.48	116.4	115.51	118.15	116.8	117.79	117.84	116.78	118.46
104.67	101.63	104.55	104.74	107.46	106.33	106.47	106.27	105.48	103.91	107.18	105.17	103.95	106.83	107.8	105.66	103.19	105.79	104.81	106.11	104.91	104.21	106.1	104.7	107.15	106.13	103.9	105.29	108.21	105.38	105.08	104.7	104.09	106.23	105.88	104.35	106.92	102.76	106.18	105.75	105	103.9	103.69	105.41	104.35	102.9	104.42	106.17	102.97	104.34
112.36	114.57	111.73	111.39	112.54	113.92	112.84	111.59	114.47	112.06	112.05	112.43	110.7	110.2	106.79	111.74	111.26	114.29	112.32	112.41	113.16	112.4	112.48	111.52	111.52	112.77	114.01	111.5	109.77	112.59	114.47	112.95	113.46	112.69	109.99	115.58	114.15	113.41	108.75	108.49	113.68	111.69	111.4	115.07	111.38	112.29	114.88	113.15	110.88	110.82
104.95	106.57	104.85	108.81	109.4	104.81	105.85	103.72	105.64	109.56	106.16	104.05	105.78	107.39	106.96	109.1	106.02	105.83	103.46	105.54	105.15	106.28	107.06	106.21	110.18	104.96	104.77	106.24	105.35	103.13	103.83	105.73	105.23	100.67	102.97	106.64	106.68	107.65	107.16	107.48	104.29	104.32	108.37	105.02	105.02	104.81	105.3	103.39	103.21	107.94
108.02	106.85	106.07	105.07	106.38	108.3	102.5	106.87	105.28	107.63	103.58	106.85	107.97	107.04	106.91	106.41	104.4	108.64	107.1	108.85	104.05	106.75	107.25	107.1	105.19	105.09	107.26	106.59	106.81	107.88	104.47	109.7	107.82	106.2	111.2	106.04	108.49	104.66	105.97	105.17	107.22	105.05	109.36	110.8	105.33	105.78	105.83	103.77	108.96	106.77
108.63	110.27	107.49	105.74	105.62	106.92	106.97	109.04	108	109.2	108.4	104.6	107.96	106.25	106.37	105.8	104.73	103.62	106.48	105.89	107.84	106.92	105.69	105.29	107.17	106.4	106.23	108.36	105.52	103.18	103.96	107.2	103.63	104.88	107.16	104.81	105.05	106.4	108.51	107.67	105.77	105.54	102.87	107.1	104.73	106.83	106.55	106.57	105.67	104.24
110.82	110.02	116.08	115.92	110.09	111.17	111.06	115.06	113.36	111.88	111.76	112.96	111.76	112.7	112.25	112.17	113.8	113.86	112.28	111.4	110.58	110.64	111.57	112.64	111.5	112.2	110.29	113.65	113.04	112.89	113.12	111.58	111.27	112.52	112.11	110.46	108.62	112.83	112.67	112.14	110.89	115.49	113.32	112.18	110.38	111.66	116.33	115.58	109.95	112
108.83	103.36	105.95	101.14	105.73	109.25	104.29	106.22	106.44	104.83	103.03	105.66	103.86	108.74	108.97	105.17	108.96	103.07	104.71	104.65	106.45	107.81	105.53	106.61	107.25	105.96	105.9	104.84	109.09	105.02	105.77	106.65	105.43	105.13	107.29	107.66	106.17	105.91	106.54	106.54	104.26	103.84	103.17	104.63	107.86	103.39	110.18	108.95	107.75	104.45
102.57	103.83	107.59	104.84	108.49	107.57	103.5	104.89	104.54	104.24	105.55	103.78	106.94	107.31	107.16	107.26	105.35	105.18	104.56	106.39	106.06	106.36	107.18	108.65	107.43	106.49	105.96	110.32	107.83	107.83	105.27	106.21	105.04	105.44	105.52	105.15	105.28	105.89	103.33	108.05	103.54	105.12	103.45	103.44	105.22	104.48	105.89	105.72	106.5	104.38
109.41	113.35	110.09	108.23	116.59	111.22	115.56	111.39	109.95	109.86	113.16	112.62	113.71	112.32	110.78	111.43	113.7	114.52	112.48	111.97	112.15	114.13	112.44	110.86	111.68	111.66	114.41	112.19	110.53	117.38	113.37	110.41	114.11	112.37	113.73	113.27	113.43	111.23	112.14	111.84	113.65	113.3	113.6	114.66	113.08	112.28	113.98	113.69	113.03	111.68
108.95	112.36	111.3	113.25	110.23	115.08	114.82	113.58	113.29	113.62	115.06	112.88	111.38	113.18	111.33	111.02	113.57	109.67	109.47	113.54	114.21	110.26	111.63	114.07	113.74	108.85	111.8	112.82	109.76	108.64	114.09	109.34	114.84	113	113.4	110.06	109.5	111.21	114.15	112.47	110.74	111.78	112.27	113.71	114.19	112.48	110.12	114.68	111.94	113.38
106.43	107.16	107.08	105.29	106.41	107.09	106.23	104.82	105.73	104.69	108.55	104.29	101.93	103.77	108.39	104.68	103.39	104.03	103.95	107.07	104.33	102.09	106.13	102.12	105.81	105.05	106.16	106.87	107.01	103.21	106.23	103.95	106.67	105.5	104.8	105.05	107.42	106.33	105.21	107.38	105.82	105.9	104.07	106.89	106.71	106.79	108.47	103.95	104.71	107.34
106.71	106.6	105	106.05	104.62	104.75	104.59	106.82	107.32	106.12	107.86	105.79	106.23	104.06	105.57	102.77	104.33	107.02	104.43	108.22	107.52	108.85	110.34	104.49	103.04	105.89	109.09	104.88	108.3	106.35	105.87	104.6	104.55	103.92	104.12	106.89	106.74	103.73	101.9	105.17	107.4	104.55	103.19	106.83	103.1	108	105.62	106.03	105.78	106.87
108.06	105.38	105.09	108.06	102.62	108.13	106.86	103.94	106.78	108.43	104.46	109.52	109.83	109.65	105.27	105.33	103.68	107.3	102.57	110.56	110.01	108.92	104.53	106.26	107.3	106.61	103.92	108.03	105.57	103.53	106.22	108.27	105.68	107.45	107.68	104.5	109.62	106.46	104.71	103.99	103.41	107.33	104.66	106.49	107.93	107.07	105.04	104.76	104.49	101.49
119.06	117.4	116.52	118.1	116.31	115.53	116.9	117.47	115.85	120.72	117.94	116.01	115.41	115.44	117.56	119.54	118.97	116.67	121.02	115.4	116.88	115.18	117.75	115.47	114.86	115.77	119.44	117.4	120.4	116.33	119.12	119.02	116.24	118.57	119.39	119.69	115.77	119.67	118.28	116.64	117.68	118.1	114.89	116.27	115.28	118.83	117.97	117.2	119.56	120.25
100.87	101.68	98.837	101.26	102.35	99.913	101.45	100.2	100.31	96.686	102.36	101.54	100.49	99.571	102.34	100	99.12	102.91	100.23	103.47	98.992	102.26	100.61	100.61	102.11	101.88	100.14	99.998	101.83	102.33	102.21	101.49	99.368	97.559	98.132	101.86	102.96	101.5	101.15	100.98	99.621	101.65	102.43	99.99	97.02	99.863	101.33	100.94	101.42	98.871
101.95	101.9	105.56	107.37	105.94	105.6	103.46	100.27	101.97	103.67	104.78	101.54	103.85	102.3	99.77	107.24	105.29	103.82	103.97	105.1	104.12	105.59	104.21	103.14	102.49	103.73	103.58	104.14	107.67	105.49	107.34	104.34	104.53	103.31	102.93	105.15	104.73	104	104.13	106.22	104.29	106.31	106.93	103.06	104.65	103.55	106.28	106.59	104.17	106.84
101.27	99.105	95.843	100.66	98.408	104.09	96.968	99.965	99.651	99.353	96.637	101.29	103.19	99.571	98.547	102.5	98.205	100.62	98.574	100.71	101.75	100.01	99.238	97.991	100	100.7	100.13	101.89	101.1	97.08	102.85	97.288	97.316	98.942	97.768	100.49	100.69	101.8	104.94	102.52	102.61	98.734	103.09	100.32	101.7	99.312	97.206	104.65	99.677	101.43
104.26	104.75	105.46	106.13	106.3	109.74	109.49	105.45	104.28	109.32	109.58	103.69	106.91	107.28	105.42	108.53	105.18	104.17	104.84	109.37	108.16	107.59	105.36	106.73	107.73	109.34	105.75	105.44	106.18	107.22	109.33	102.7	109.59	103.62	105.17	106.04	106.24	108.03	105.67	104.52	105.99	106.06	107.18	104.22	108.13	104.13	101.26	106.83	107.25	108.96
104.78	106.47	105.99	107.7	106.45	104.55	99.366	108.04	104.49	106.76	104.9	106.12	104.91	105.45	107.21	105.82	104.81	105.76	101.26	108.29	102.46	105.97	102.85	105.83	104.7	105.52	106.76	103.62	104.23	107.29	104.4	106.38	106.42	104.31	106.56	108.74	106.9	105.44	109.78	106.84	107.1	107.99	107.13	104.44	105.01	107.47	106.07	104.65	102.62	106.02
106.53	104.91	104.53	101.75	103.76	104.4	105.46	106.2	106.85	103.23	105.93	106.31	105.23	108.29	103.57	108.8	104.06	108.56	102.69	107.48	106.37	105.27	108.62	103.93	102.67	106.31	103.55	107.13	104.35	105.04	104.99	105.7	105	106.22	105.03	105.93	103.52	104.83	106.08	104.47	106.91	103.52	105.05	108.29	107.69	102.91	103.11	105.53	103.77	105.53
101.07	100.21	99.881	98.298	95.586	97.731	102.48	99.395	100.13	99.255	101.24	100	101.47	101.65	100.85	101.05	99.783	99.32	98.734	102.95	100.46	99.671	98.123	101.75	95.606	99.48	98.255	99.469	97.42	99.807	99.482	98.945	97.707	100.97	101.8	100.09	100.01	99.035	100.58	97.656	101.94	100.94	100.69	99.725	98.193	98.633	99.485	98.612	99.592	98.528
96.413	102.57	103.86	99.877	100.01	99.67	99.467	97.993	98.221	98.793	98.186	99.823	97.437	97.332	97.021	99.791	97.929	99.937	95.875	102.27	97.179	98.639	100.73	100.66	97.138	98.934	102.5	94.488	101.42	100.19	97.816	99.651	103.55	98.259	104	99.209	101.71	97.175	101.94	100.18	100.24	99.12	96.393	98.779	101	102.56	101.09	99.637	99.588	102.93
104.24	104.35	108.48	108.29	104.61	106.09	104.23	110.21	106.11	104.71	106.31	109.4	105.84	103.12	106.1	103.1	106.34	103.25	107.33	103.32	107.76	106.82	105.85	107.74	108.6	106.54	106.05	105.95	106.32	106.14	105.31	106.78	104.26	106.24	108.96	110.14	106.15	104.87	107.01	107.88	105.77	104.83	107.18	107.5	104.34	104.6	106.49	111.22	106.39	105.47
112.58	109.78	110.43	111.83	108.18	109.38	107.46	108.06	109.72	108.51	112.18	108.74	109.79	110.31	109.91	108.88	111.72	108.04	112.53	107.89	111.23	113.75	109.08	111.49	108.52	110.78	109.65	108.72	109.46	108.92	112.2	112.25	108.33	108.14	107.63	111.62	111.32	111.52	107.64	110.55	110.08	111.44	107.55	111.21	113.16	111.66	108.54	108.44	107.4	110.26
104.83	103.91	106.37	109.73	107.26	108.48	105.45	107.98	105.64	107.92	110.67	108.24	105.63	108.57	106.04	105.09	108.09	105.12	105.56	106.43	106.68	105.63	107.48	106.98	105.42	104.1	105.91	107.34	106.37	106.19	109.58	107.45	109.03	106.95	105.68	106.8	107.56	108.54	108.05	107.11	107.61	103.95	106.63	109.36	107.69	107.44	107.77	107.56	106.09	107.17
104.53	104.86	104.06	106.35	105.88	106.06	104.86	104.37	106.9	102.95	104.67	108.47	105.2	108.01	106.36	104.4	103.74	108.12	109.07	105.17	105.13	104.47	107.76	105.74	105.32	105.19	105.09	105.72	102.44	107.5	105.56	104.98	104.6	105.7	107.44	103.1	104.25	108.82	106.83	103.98	107.8	103.33	106.11	106.56	104.01	106.23	106.96	106.7	106.86	104.49
111.68	109.41	110.08	110.52	106.9	110.66	109.67	111.17	110.79	110.59	109.75	112.89	105.52	109.22	110.44	107.51	108.4	108.34	111.13	109.5	112.65	111.53	106.21	111.19	108.63	104.28	107.17	111.41	111.92	108.68	109.23	112.03	108.71	110.65	111.3	109.88	109.57	107.14	114.91	108.6	111.33	109.74	109.88	109.26	111.87	113.42	110.36	109.19	108.02	112.1
107.39	103.8	104.04	107.03	109.25	106.55	107.16	107.16	105.34	106.19	104.5	106.25	108.09	103.25	106.6	105.57	105.32	106.36	103.97	105.39	105.32	104.21	105.58	106.06	107.67	108.47	105.17	105.71	103.78	109.83	105.41	107.7	107.25	104.12	107.69	105.55	104.13	105	106.35	107.78	105.55	110.65	105.38	105.68	106.69	106.6	105.18	106.3	107	104.46
101.53	101.58	101.47	100.39	100.03	98.965	101.23	102.03	101.38	103.69	99.863	99.015	96.54	98.769	103.41	102.08	99.877	99.232	101.02	101.83	101.47	97.582	97.142	99.915	98.925	100.32	95.133	97.616	98.421	98.886	99.207	100.88	101.33	101.79	96.321	100.89	98.948	103.91	102.51	100.63	102.03	96.574	96.638	102.42	100.76	100.26	98.958	101.52	97.349	100.72
107.88	112.18	113.18	108.83	111.05	110.2	112.16	108.36	111.41	111.04	108.36	111.5	109.42	110.41	111.65	107.28	106.86	107.92	110.65	110.04	110.18	109.05	107.33	109.11	113.47	110.5	111.73	111.64	107.15	111.15	109.54	110.76	107.69	110.76	108.77	109.62	111.92	109.63	111.17	109.35	106.56	108.26	111.04	112.6	111.4	109.54	110.53	108.59	109.27	110.15
118.69	117.92	112.99	119.02	119.34	117.8	116.01	118.2	118.78	116.82	120.92	118.14	116.51	115.69	115.17	116.11	116.62	118.9	116.88	117.98	119.22	116.71	117.88	118.5	117.51	120.18	119.4	113.96	118.61	115.32	117.28	115.19	117.43	116.73	119.59	120.07	116.62	116.38	114.82	118.52	118.16	115.94	116.61	115.05	116.96	115.96	115.83	117.3	116.89	117.79
100.28	97.97	100.75	100.11	100.62	101.56	100.44	102.29	99.125	101.26	101.62	99.938	99.72	101.62	101.62	101.38	101.67	100.86	99.928	105.65	99.926	99.883	97.836	97.825	100.81	98.913	102.77	101.13	99.168	102.16	99.514	101.35	101.85	102.39	101.52	101.29	102.14	104.79	101.18	100.3	98.289	101.99	102.58	102.72	97.213	99.118	101.36	103.66	100.16	99.936
103.26	107.5	107.31	107.17	106.98	106.75	107.06	102.77	103.37	106.44	104.83	104.15	107.82	105.6	104.87	105.37	105.77	106.46	106.05	107.19	105.8	107.89	108.5	104.88	103.67	106.15	107.91	106.43	109.02	104.3	107.19	105.27	104.9	104.65	104.46	107.43	107.31	106.85	108.31	104.1	105.58	107.69	108.77	102.89	106.87	103.88	109.09	102.39	109.56	104.28
103.26	104.43	103.97	106.23	105.59	103.12	103.87	106.44	104.65	101.32	103.17	103.6	102.02	103.22	101.62	103.92	106.92	102	105.58	105.16	100.81	106.4	105.09	107.98	103.6	102.37	100.63	104.37	105.27	105.03	106.2	104.72	104.68	103.95	105.35	103.99	105.8	105.18	104.17	106.83	106.62	106.48	102.49	106.3	106.02	105.81	102.73	102.06	106.96	102.66
105.77	107.97	105.71	105.73	103.6	105.61	104.86	103.61	105.83	106.64	105.1	106.53	104.2	106.59	105.73	108.07	106.01	106.21	106.33	104.77	104.76	103.95	103.08	105.68	107.19	106.24	107.1	107.46	106.54	107.11	105	104.2	103.25	105.54	103.28	105.66	108.46	104.55	104.54	103.81	106.91	104.2	103.72	104.83	103.86	104.29	104.52	102.44	106.17	108.74
100.77	105.12	105.68	104.33	103.27	104.62	105.94	109.22	105.23	105.12	106.01	106.18	106.16	106.64	104.94	105.36	105.99	106.16	107	102.47	104.76	106.31	101.87	104.26	101.52	104.8	106.97	103.59	106.14	104.65	102.59	102.93	107.42	102.9	108.15	106.27	109.39	104.48	106.24	105.18	101.96	105.22	106.3	103.88	103.08	106.54	105.76	104.34	108.12	106.69
104.24	104.52	105.44	102.38	105.66	102.94	105.39	107.02	104.44	103.42	103.79	101.14	102.73	105.16	105.85	105.14	104.01	103.78	104.24	106.27	103.26	104.54	101.91	100.48	102.96	104.7	102.57	104.48	100.63	102.09	106.16	104.41	101.83	102.1	103.79	104.29	107.08	102.08	101.99	104.63	108.97	102.09	101.51	104.62	104.73	105.72	103.43	105.45	102.79	105.03
105.26	106.05	106.48	105.95	107.74	103.74	106.53	106.78	105.8	103.73	105.36	105.03	107.89	106.11	104.03	104.7	105.17	108.92	109.81	103.54	106.42	105.49	102.11	105.28	104.88	105.7	107.32	104.1	108.99	104.72	106.9	106.63	107.51	105.44	108.37	106.39	108.9	105.28	110.36	106.82	108.78	104.33	105.04	106.36	108.2	105.63	106.88	107.71	106.54	108.7
106.93	105.32	104.3	102.78	104.11	106.11	102.35	105.46	102.87	106.29	106.36	102.41	101.3	102.99	104.79	105.12	108.04	106.53	105.89	104.98	106.59	104.18	102.48	107.13	104.15	101.89	103.29	105.44	105.87	104.76	105.7	105.94	107.23	104.81	105.34	103.68	104.29	104.31	102.29	101.97	103.59	103.11	105.41	106.32	105	105.45	104.42	102.57	102.74	107.15
103.5	102.39	108.17	102.13	103.17	104.06	103.37	105.57	105.29	103.89	106.23	104.67	102.86	106.46	104.05	107.04	105.06	105.76	104.01	104.31	104.94	104.37	106.24	106.03	104.43	103.27	103.08	108.49	105.22	104.74	102.83	107.8	102.27	104.77	106.8	104.69	106.03	100.84	106.01	104.81	102.08	104.59	104.64	104.85	103.57	103.13	104.85	105.21	100.48	107.57
115.71	118.27	118.93	116.39	118.9	116.36	117.3	115.65	118.73	118.57	114.75	117.08	115.82	115.06	122.29	118.67	117.04	116.91	119.17	118.74	115.48	117.49	116.57	117.08	116.3	120.06	115.98	117.13	117.96	116.73	117.15	118.93	117.48	114.33	118.46	118.7	120.08	118.22	112.56	119.93	116.33	119.75	116.88	118.66	120.28	112.9	116.6	115.06	117.07	116.87
105.03	103.27	106.9	108	108.61	107.58	109.86	105.12	107.23	104.09	105.51	108.48	104.99	107.07	107.56	104.39	104.47	108.01	105.39	107.6	106.44	104.5	104.35	103.72	104.05	106.76	105.2	104.64	105.85	105.93	106.77	107.89	107.48	102.78	107.24	108.01	104.78	106.92	105.5	107.87	104.76	106.11	107.25	106.19	106.53	105.29	102.65	103.19	104	104.91
118.46	113.25	115.19	116.4	113.62	113.78	114.23	110.82	112.1	111.77	114.88	113.75	111.93	113.15	112.91	112.31	112.37	115.46	113.72	113.36	111.9	110.72	113.97	112.52	113.25	109.9	113.79	114.33	114.64	112.41	113.46	116.93	111.01	113.68	115.6	111.69	111.31	116.55	112.02	115.5	111.69	111.84	112.18	113.12	112.83	114.13	107.6	113.46	109.48	113.35
111.78	114.96	113.64	110.65	112.61	112.26	110.98	106.93	111.58	111.81	110.7	111.74	112.3	110.12	112.24	110	110.3	112.15	108.93	112.01	111.78	113.02	112.29	109.54	110.77	108.88	109.96	111.29	109.76	112.6	110.41	114.55	114.04	108.31	111.12	113.41	111.4	110.8	113.24	113.47	110.04	115.14	110.72	107.82	111.65	111.37	114.23	114.31	112.05	111.08
106.13	108.23	107.1	108.4	107.54	103.83	108.84	106.07	105.6	109.26	107.17	107.25	104.87	105.24	105.7	105.77	106.47	105.79	107.84	107.51	106.51	105.63	109.53	105.79	107.13	106.27	105.36	107.86	107.26	109.99	106.71	106.53	106.19	108.75	108.69	104	105.76	107.48	107.92	107.17	106.17	107.66	107.22	106.51	105.26	109.59	107.07	106.48	107.27	106.9
107.53	108.49	104.92	101.95	104.1	105.27	105.11	106.96	103.63	106.26	105.43	103.79	108.75	107.22	108.06	105.67	104.01	105.76	105.02	105.42	107.94	105.37	105.14	105.46	108.39	104.27	105.2	107.15	106.25	103.39	104.14	104.17	106.53	105.06	105.46	104.52	106.39	108.8	103.83	102.78	103.39	106.31	102.77	105.1	105.84	105.17	106.67	105.51	104.13	105.68
112.07	111.64	111.6	111.92	112.19	112.51	112.6	113.05	111.81	110.88	110.87	112.16	110.94	112.46	111.66	115.52	112.41	112.13	112.58	108.64	113.6	111.01	113.05	113.42	111.24	110.86	110.73	109.79	110.7	108.05	110.24	115.76	112.71	111.93	111.01	110.93	111.89	112.27	112.8	112.85	112.04	112.68	116.53	109.49	113.33	113.83	112.62	110.97	113.6	112.31
101.36	104.7	102.06	104.06	103.25	105.75	102.87	107.58	106.42	108.87	110.31	102.35	110.68	103.6	103.92	106.69	108.08	106.1	107.66	102.88	105.84	106.14	106.69	103.43	106.01	104.38	106.38	105.17	106.1	102.9	105.11	107.28	107.31	104.87	104.65	107.44	105.15	104.7	107.45	104.72	105.73	105.38	106.06	104.58	103.85	102.95	104.11	111.9	106.63	105.34
112.06	115.77	111.21	114.25	108.66	109.78	108.99	109.76	113.3	111.08	109.38	109.86	108.37	109.43	111.56	107.81	108.89	108.42	108.01	113.58	109.18	110.12	111.71	111.62	112.59	112.67	110.7	108.81	112.41	108.25	109.9	111.21	111.72	107.34	107.65	111	110.28	112.57	112.18	108.4	112.04	112.33	109.57	109.27	114.81	108.84	110.78	105.8	110.86	108.87
105.95	105.27	106.81	108.62	107	105.98	106.68	105.5	106.35	105.01	105.32	104.77	107.21	105.33	108.22	104.31	107.45	107.53	104.9	106.62	105.85	105.14	106.34	104.24	105.12	106.89	108.63	103.75	108.89	105.82	105.69	107.2	108.17	105.78	106.2	104.16	105.96	108.05	101.97	106.77	105.89	104.93	105.81	105.61	104.07	104.55	104.12	108.26	105.75	105.18
105.56	106.83	105.12	105.13	104.71	106.88	103.48	105.23	107.43	103.07	105.54	106.93	106.85	106.45	107.34	106.76	106.67	106.46	109.65	103.48	107.62	106.17	107.04	106.74	104.57	107.26	106.34	105.57	104.54	109.86	107.17	108.63	105.52	107.18	103	104.99	103.82	108.86	106.63	108.2	104.28	107.16	106.14	104.23	107.79	104.94	106.87	107.65	109.27	108.55
98.795	101.23	98.477	101.55	101.7	102.47	101.55	96.155	100.84	99.775	99.795	99.569	102.63	98.956	100.1	97.741	100.92	99.29	99.023	102.67	100.2	99.03	99.379	104.41	101.43	98.504	101.92	103.94	102.65	99.353	102.42	100.12	98.947	98.867	99.342	98.508	96.995	98.42	97.69	101.93	100.26	100.77	102.6	102.88	100.66	100.96	98.206	101.54	98.672	97.137
107.71	105.92	107.58	105.95	106.53	107.19	104.13	105.38	106.16	107.37	106.29	105.58	106.01	110.07	105.19	104.99	102.62	106.67	105.79	105.72	109.7	107.87	107.83	105.03	107.6	106.15	103.44	104.88	103.42	103.1	105.62	107.85	103.72	107.56	104.97	107.59	105.85	107.31	102.94	110.17	104.67	105.98	108.68	106.86	104.43	103.59	106.43	106.97	107.5	106.06
105.37	104.95	103.26	108.13	106.37	106.58	106.41	105.22	104.98	107.47	105.2	103.01	106.07	109.16	104.23	104.05	103.62	104.75	105.65	106.06	106.54	103.19	105.63	107.11	107.07	104.82	106.19	107.33	106.04	108.9	108.54	106.7	106.06	101.24	107.98	108.65	104.85	106.99	103.98	106.65	106.71	106.54	105.71	106.34	105.25	105.26	106.72	106	106.09	107.25
106.99	105.81	105.41	109.1	107.26	105.6	107.08	107.02	109.66	107.54	108.17	106.39	107.63	103.83	103.61	105.81	106.58	104.95	107.77	104.25	104.08	105.77	107.04	106.07	105.28	108.85	103.58	104.13	105.72	105.41	106.56	108.67	109.76	108.14	105.32	108.51	107.5	108.37	107.7	104.89	105.56	108.05	108.43	104.27	110	104.14	108.45	105.65	108.47	107.9
110.39	111.4	109.02	108.9	111.53	113.12	111.18	109.1	111.16	113.26	111.97	110.36	109.44	110.33	113.33	108.61	111.58	109.17	111.4	114.78	108.69	106.71	114.47	112.37	112.23	111.28	111.65	110.58	111.59	110.38	111.07	110.4	109.64	112.66	110.16	110.33	109.94	108.86	112.47	111.62	111.4	112.36	111.57	110	111.12	113.29	111.2	111.24	113.88	110.22
111.85	115.45	110.03	110.1	112.13	114.63	112.9	113.54	112.65	111.5	109.04	111.45	108.58	112.18	111.55	112.68	109.76	112.33	113.77	112.42	110.31	113.61	112.93	109.25	108.22	111.17	114	111.06	112.12	111.11	109.53	111.6	109.86	114.35	110.67	112.11	109.83	111.13	108.57	112.43	109.53	109.15	111.54	109.76	110.93	113.23	109.17	111.59	109.22	109.89
103.34	102.46	105.4	103.16	101.36	101.73	101.1	101.04	101.2	104.94	102.33	104.24	105.34	102.7	104.82	104.42	101.41	101.64	104.43	102.94	103.88	106.9	105.2	104.38	104.97	100.71	105.85	102.64	104.29	107.33	103.95	104.47	104.41	104.03	101.86	105.27	106.2	105.08	105.76	103.36	103.98	103.16	104.92	106.51	105.95	105.81	104.53	106.09	104.04	103.74
104.98	106.63	108.48	106.94	106.34	104.07	104.38	106.56	107.14	107.01	106.33	105.24	104.87	107.58	102.32	104.43	106.56	105.44	103.18	105.95	109.04	104.49	106.35	103.67	106.45	105.5	104.15	105.53	106.2	105.78	102.1	102.39	108.44	101.39	104.05	104.46	102.1	107.06	107.85	104.53	103.02	106.26	104.29	108.77	106.87	104.23	109.08	104.04	104.85	107.34
113.84	110.9	114.31	111.91	109.94	113.87	107.77	112.05	112.84	110.48	112.3	115.25	113.43	112.53	110.17	110.34	111.56	111.26	112.4	112.47	110.93	110.92	112.24	112.56	112.43	111.37	110.38	114.8	109.88	110.36	111.28	107.15	115.15	108.24	110.53	112.2	111.42	111.68	110.56	113.77	109.45	114	113.14	113.38	113.24	112.47	109.78	111.81	109.13	109.23
108.72	112.9	107.74	110.35	113.82	111.29	112.64	110.48	108.73	114.51	115.09	112.38	109.9	110.25	109.02	112.8	109.72	114.09	110.62	108.82	109.1	110.82	110.09	112.25	112.15	112.33	108.06	110.13	111.55	113.11	108.73	110.91	113.71	108.65	113.27	111.31	111.72	110.45	105.98	109.75	109.74	107.13	109.15	112.25	113.27	108.03	113.39	115.86	111.81	108.4
107.81	106.21	105.76	104.76	108.98	102.32	105.69	104.51	105.92	107.61	105.69	106.27	107.63	103.27	104.27	103.67	107.05	107.71	104.19	106.17	106.58	104.06	107.01	105.63	105.69	107.91	105.18	106.77	106.23	102.94	106.35	108.49	105.43	103.74	104.69	104.52	106.21	104.91	109.41	106.29	106.64	105.22	108.36	106.09	104.41	104.49	104.95	105.74	108.73	108.21
100.67	101.15	99.31	100.48	97.052	100.72	100.15	102.49	100.29	98.055	99.174	97.696	99.485	98.273	102.24	102.98	105.02	102.85	96.583	98.12	99.11	98.67	101.31	100.5	100.44	99.181	102.45	101.2	97.445	100.07	99.349	100.1	98.066	99.677	101.25	101.09	100.05	102.69	99.336	99.276	99.553	99.209	99.773	101.08	100.76	104.19	98.947	102.52	101	97.722
117.77	116.64	119.93	118.57	120.31	118.13	118.4	117.29	117.81	118.25	117.38	117.64	116.03	116.43	119.19	113	117.78	117	116.19	118.49	120.56	114.92	118.93	114.66	116.7	120.1	116.64	118.39	119.63	117.28	113.33	120.8	118.58	118.38	118.35	116.23	119.41	117.33	121.04	115.67	117.22	117.98	118.46	117.96	116.61	117.41	116.8	117.93	121.26	117.05
107.4	104.77	107.99	105.9	105.83	105.82	108.28	107.72	106.95	103.99	107.54	108.5	107.02	107.49	104.42	106.26	108.41	106.93	105.97	104.43	106.05	105.91	103.66	106.37	105	105.48	109.28	105.82	105.67	104.02	107.37	106.61	105.62	105.29	105.45	107.4	106.74	103.51	107.73	102.13	106.23	106.3	104.08	112.17	110.36	111	107.48	102.44	103.86	104.29
105.01	108.14	104.34	104.61	106.64	107.42	106.22	107.37	104.76	105.97	107.67	106.33	105.91	105.56	107.33	107.6	107.65	108.12	103.9	108.2	107.31	102.33	102.65	108.71	103.94	107.2	107.43	107.62	103.45	106.43	108.12	105.4	105.66	107.76	104.92	107.87	109.52	105.75	107.25	104.41	106.67	99.023	106.22	103.13	105.41	106.67	108.5	104.52	105.57	106.43
106.32	106.45	103.08	107.86	105.56	105.06	104.95	107.7	101.34	105.99	104.38	106.25	104.97	107.93	102.67	106.11	101.22	105.75	106.9	106.42	106.41	103.72	105.11	104.72	106.81	108.97	109.31	104.5	107.19	108.16	105.38	104.91	109.94	106.43	106.52	102.85	104.36	106.73	103.81	107.56	104.14	105.68	105.45	110.31	101.64	104.77	107.11	104.85	110.04	104.5
103.29	104.93	104.22	103.9	103.6	105.42	105.11	106.91	102.74	105.77	102.3	106.78	106.59	103.9	105.71	103.89	107.93	106.25	105.39	103.4	106.44	101.39	101.26	105.09	103.42	100.2	103.72	107.22	107.24	106.91	104.48	104.42	106.91	105.51	105.83	105.28	103.37	107.08	104.79	105.3	107.56	104.55	104.74	104.96	102.96	109.2	105.21	107.79	106.32	104.48
105.59	107.33	103.73	104.38	105.8	105.62	103.04	105.74	102.92	105.64	109.03	101.87	104.81	104.72	105.86	107.41	104.54	101.85	105.06	106.93	103.21	106.05	105.42	106.4	103.5	109.23	106.27	106.45	105.23	109.7	105.86	104.78	102.84	105.69	105.35	105.42	104.41	106.83	106.9	103.25	104.26	106.28	106.64	104.18	104.62	103.66	104.6	107.02	104.41	106.66
98.705	99.028	99.628	99.783	99.973	97.651	99.74	97.918	100.51	98.623	98.517	100.85	99.213	99.835	98.527	101.24	97.556	99.277	100.11	100.1	100.76	102.71	100.39	100.36	100.56	98.517	100.8	102.36	100.3	99.97	100.7	100.52	103.23	95.021	98.338	100.56	95.675	98.873	102	99.571	101.14	98.242	100.17	94.983	99.976	100.29	103.64	98.057	100.81	99.66
97.166	99.513	102.18	99.86	101.44	100.49	103.75	103.72	100.01	101.52	99.713	99.205	101.84	100.03	103.46	101.45	100.87	100.63	99.258	99.604	100.31	101.15	100.99	98.044	97.224	100.45	101.7	102.51	101.01	103.22	100.72	99.846	99.524	99.213	99.376	100.21	101.51	103.19	103.13	103.63	102.8	101.22	102.35	100.83	101.84	102.74	100.9	99.336	103.7	99.276
110.72	113.27	109.2	109.59	113.48	114.68	110.8	109.82	108.94	107.64	110.6	110.29	115.09	110.88	110.69	113.45	112.69	111.07	112.67	111.99	110.3	114.72	109.68	108.2	111.74	110.92	111.83	112.06	110.41	110.74	114.42	109.09	113.92	109.52	112.79	110.1	110.05	110.08	111.69	112.29	111.02	112.45	111.95	112.2	108.89	111.76	110.32	108.39	107.85	110.32
103.75	107.12	105.39	105.5	105.83	105.52	103.93	104.58	104.15	103.55	110.06	105.44	103.53	107.35	108.6	104.32	102.01	106.58	108.6	103.71	106	105.26	106.66	104.14	105.57	106.28	107.2	106.54	107.55	105.29	103.76	104.44	105.43	106.27	104.04	105.11	109.52	107.81	108.83	107.99	104.31	107.24	108.22	101.25	105.86	104.75	108.51	108.73	103.89	104.29
111.84	114.91	114.42	114.69	113.43	114.08	110.28	114.89	112.14	114.53	112.9	111.85	115.89	113.59	110.69	114.44	112.74	113.2	112.98	113.18	115.69	110.86	114.49	115.34	111.81	111.43	116.2	110.77	113.65	113.77	115.05	111.01	112.76	113.63	112.89	112.59	115.26	112.78	113.48	113.13	115.08	111.6	113.4	113.21	110.88	109.99	111.53	112.85	111.12	115.37
100.17	104.06	100.47	105.13	104.8	105.79	104.49	102.6	106.17	104.77	104.61	107.26	104.97	105.06	102.37	101.33	105.42	103.93	104.88	103.13	105.63	104.02	102.46	102.88	108.85	103.22	103.47	102.31	105.87	104.5	105.13	105.9	103.63	104.05	106.5	103.45	104.55	105.35	104.08	106.29	105.68	107.3	102.57	105.09	103.32	104.63	103.78	101.33	104.53	103.1
104.83	101.94	100.65	104.42	107.6	105.19	105.97	107.29	102.25	106.43	108.45	104.94	106.14	101.94	105.32	102.87	105.01	105.8	107.3	101.3	104.95	104.35	102.05	104.95	103.76	106.15	105.13	103.73	104.72	104.55	101.76	104.95	102.64	106.21	103.58	103.82	105.54	103.43	105.99	107.2	106.29	103.65	106.92	106.78	107.12	105.75	105.14	104.74	104.47	103.96
114.7	115.12	119.8	115.4	115.1	118.44	114.99	116.66	119.84	118.39	116.68	116.06	121.6	119.91	119.37	118.14	117.84	117.89	116.96	117.4	120.71	118.75	117.62	117.24	116	115.24	118.1	118.2	116.99	115.34	119.4	116.06	117.6	118.81	119.64	119.71	120.19	117.45	116.64	116.72	116.87	119.02	118.75	116.7	122.55	118.08	117.34	116.96	112.15	117.51
108.68	107.02	105.13	106.57	106.14	108.69	108.18	105.01	109.86	106.21	106.83	109.61	105.99	107.39	107.54	108.09	107.44	106.38	109.91	108.21	108.86	109.24	103.93	106	108.29	108.8	105.79	105.11	107.52	106.96	107.38	106.64	107.9	109.53	107.59	109.87	103.26	106.72	105.41	107.42	106.35	106.64	108.72	107.67	104.12	106.26	107	106.46	105.76	105.36
108.76	104.99	106.87	108.15	108.15	108.92	107.02	103.95	105.38	107.26	104.71	108.15	106.5	105.4	105.68	101.85	104.57	104.97	105.67	103.78	106.62	105.11	107.74	103.92	104.88	104.63	105.3	104	108.19	107.27	110.82	106.83	106.25	104.76	106.16	106.26	107.73	104.72	107.78	104.25	104.34	103.25	104.54	107.43	107.06	107	108.7	106.56	108.73	107.35
110.15	111.58	109.84	106.62	110.79	110.24	111.97	106.51	110.31	114.37	112.51	111.25	108.47	109.87	109.59	109.85	112.12	108.28	110.77	114.23	110.92	112.6	115.52	111.26	108.37	110.22	110.55	114	107.45	112.01	111.93	111.81	112.24	109.91	109.95	111.36	111.08	110.99	108.78	115.21	113.51	112.26	110.68	112.86	108.32	108.05	111.74	110.55	113.25	109.93
100.01	101.13	99.414	97.841	95.309	99.51	97.714	102.71	100.08	99.252	101.62	99.408	97.29	99.077	100.28	100.72	101.65	97.591	102.91	100.62	100.95	98.222	99.82	99.313	100.33	98.999	96.744	102.18	97.341	99.262	100.29	99.494	101.57	103.93	97.981	96.935	99.343	100.95	100.74	99.793	99.477	101.08	100.64	100.99	98.863	102.44	100.33	99.318	99.06	99.112
106.26	109.35	106.76	104.68	104.78	109.73	106.04	109.23	112.13	106.78	107.49	104.98	108.84	104.27	109.36	105.8	103.17	104.31	106.36	106.09	107.26	110.2	104.62	105.96	107.23	104.46	108.64	105.04	106.2	106.81	106.3	109.66	105.2	106.37	106.8	109.25	105.97	105.19	106.64	106.81	107.33	107.54	111.05	105.12	107.38	105.6	108.21	107	104.36	110
105.43	108.17	102.27	102.35	102.5	103.27	103.01	107.59	104.55	104.44	104.78	103.22	105.09	104.21	106.4	101.15	103.95	103.81	101.5	104.42	103.8	103.98	105.1	102.22	102.05	101.99	108.22	105.33	100.29	104.21	105.43	107.84	105.93	100.18	106.54	103.63	102.14	102.31	106.67	104.19	107.54	104.96	106.37	108.35	104.76	102.51	102.42	102.96	104.44	103.56
113.79	110.71	111.23	112.09	114.38	111.2	113.64	111.99	112.2	109.65	114.78	113.18	114.62	115.17	114.97	111.97	113.01	113.09	114.47	113.2	110.57	113.5	113.69	112.39	108.18	111.31	112.46	111.26	111.98	115.37	111.96	114.87	112.75	109.13	113.09	115.04	113.18	113.69	111.76	113.27	111.14	111.91	114.21	113.71	114.33	114.26	114.75	112.44	113.38	110.56
102.32	96.702	98.732	99.647	101.45	100.84	100.92	102.19	102.5	103	96.499	99.719	104.9	102.29	99.046	100.35	103.4	99.494	99.649	98.372	100.73	101.59	100.32	96.989	102.32	98.721	100.38	99.968	101.38	101.1	98.698	102.91	103.12	98.941	99.155	99.103	99.619	99.24	101.29	100.86	101.27	98.396	102.78	97.639	98.854	101.4	97.848	100.11	101.61	99.513
109.09	103.04	103.83	105.34	105.65	106.77	104.82	106.9	104.73	100.98	103.23	105.36	105.4	105.13	102.28	101.86	108.5	106.41	107.11	105.29	105.67	102.83	103.14	108.96	106.53	106.15	106.58	102.66	103.05	105.48	103.31	104.48	103.61	107.34	105.38	103.7	105.23	103.89	103.14	104.04	106.69	108.9	102.75	105.09	104.83	105.03	104.6	104.15	107.56	104.42
104.97	106.64	100.41	106.65	104.57	105.6	104.38	106.6	105.31	105.35	102.67	101.48	105.19	104.98	101.9	105.27	106.89	103.99	101.01	101.63	102.37	105.67	104.08	104.1	104.84	104.69	103.82	104.24	105.07	103.96	103.39	103.08	109.56	104.71	104.65	106.12	106.32	99.191	103.86	105.28	105.35	102.86	105.8	106.01	104.85	103.71	102.5	104.13	105.61	102.89
104.91	104.43	103.71	104.74	103.87	103.33	106.33	106.69	106.5	105.27	106.19	105.93	106.47	103.55	105.55	108.82	103.85	107.56	107.04	109.03	105.68	107.22	104.96	104.84	106.78	107.66	100.49	105.23	107.64	105.8	104.21	107.97	104.73	110.01	105.1	105.28	106.34	107.8	107.31	105.86	105.11	102.02	103.47	103.8	105.13	108.52	104.55	106.56	106.19	106.97
101.65	100.19	99.377	99.052	100.1	99.205	99.551	101.6	100.53	101.96	101.38	100.99	98.707	100.1	97.641	98.588	97.553	99.508	100.15	99.812	99.512	96.662	99.463	98.217	97.834	99.965	99.736	96.979	100.26	100.57	99.238	100.85	101.68	97.135	100.44	99.205	100.24	100.71	100.91	101.23	99.467	96.917	99.712	102.74	98.614	99.96	103.15	100.41	99.086	98.573
110.73	110.96	112.34	111.16	112.68	111.23	110.81	113.29	110.49	109.63	111.43	110.22	113.52	113.59	110.56	110.37	111.33	109.13	114.5	110.06	111.3	110.32	111.31	114.47	113.03	110.99	106.98	111.83	109.35	111.4	110.68	112.41	111.61	109.15	108.61	110.52	109.11	109.46	111.31	114.94	113.13	110.27	110.92	110.04	113.97	112.06	112.43	106.93	114.47	108.95
99.253	99.494	98.421	99.13	98.794	98.992	99.94	101.31	97.991	99.636	98.54	98.539	96.866	99.83	100.36	99.33	101.25	98.451	98.412	101.47	98.651	101.88	101.91	100.12	98.503	99.87	104.52	100.74	101.21	99.889	99.322	98.892	97.98	98.9	99.666	99.469	97.92	98.973	101.74	99.007	97.94	101.1	99.581	100.44	100.13	98.211	101.93	96.517	99.672	99.236
103.44	108.23	103.23	105	105.32	103.6	105.54	105.95	107.49	107.37	104.48	105.15	108.95	105.14	106.63	103.41	104.57	106.07	105.5	107.57	107.52	104.61	107.65	107.02	104.43	107.1	105.36	108.99	105.05	103.99	106.66	104.83	106.3	106.56	106.14	105.85	103.51	102.92	106.96	106.41	106.52	104.72	104.34	106.32	103.26	106.06	109.12	106.05	106.54	107.81
104.91	106.43	105.84	103.7	106.28	102.69	105.54	107.66	106.11	105.49	107.13	103.53	106.69	102.68	102.04	105.33	105.86	105.79	105.7	104.83	104.34	106.87	106.64	106.06	105.69	106.2	106.83	107.57	106.29	106.08	104.97	102.98	108.04	104.56	107.55	103.63	108.41	105.62	106.11	107.2	105.81	105.34	104.52	105.8	104.59	102.18	106.56	103.73	107.91	107.32
104.67	106.97	104.99	104.92	103.24	110.06	106.42	106.97	107.03	103.75	107.87	106.64	105.84	108.94	103.15	104.82	110.72	108.45	105.28	105.9	104.11	106.95	107.7	106.66	106.94	104.57	103.21	108.42	107.24	106.45	107.65	110.26	105.93	108.68	112.54	108.99	107.96	104.8	104.89	109.81	106.58	104.28	105.61	105.92	103.14	104.09	108.08	104.82	106.76	107.19
107.74	109.47	104.18	106.74	105.14	105.7	109.07	104.48	109.31	105.33	105.33	105.03	107.13	106.76	105.89	107.65	106.89	104.14	106.76	107.93	107.87	107.31	106.68	108.79	108.65	108.03	106.11	105.07	106.44	103.43	104.74	106.92	106.01	108.11	106.7	108.76	104.17	109.74	106.02	110.04	108.88	110.83	106.37	110.15	109.32	107.9	103.73	108.28	106.38	106.68
104.31	108.71	102.62	105.61	108.17	106.32	105.46	104.27	105.05	105.02	105.47	102.2	106.99	103.51	108.3	103.4	107.05	103.59	107.01	107.16	104.4	104.78	103.98	107.07	106.05	105.18	105.99	104.44	105.55	105.12	105.35	105.15	105.81	104.92	104.9	106.97	102.65	104.78	105.09	103.17	103.37	104.87	105.21	103.08	103.9	104.98	102.89	108.93	106.81	105.69
112.01	115.36	111.78	114.47	115.11	114.22	110.32	112.06	113.33	111.39	112.77	108.9	109.36	113.17	108.38	111.26	113.01	111.75	113.17	110.79	110.42	113.62	112.71	114.75	116.89	109.04	114.16	112.15	110.7	112.29	111.71	110.44	115.06	113.94	111.71	110.15	112.1	113.69	110.93	111.46	114.91	113.93	114.02	113.93	113.62	111.06	112.33	114.12	115.08	113.3
100.73	102.3	97.271	102.98	99.168	99.329	99.621	99.32	97.579	100.74	101.92	101.23	98.987	104.07	99.537	99.686	97.874	101.14	97.708	98.011	101.48	99.16	101.8	98.137	101.88	98.914	98.524	100.42	101.13	97.601	100.09	99.873	99.614	100.79	98.526	101.51	101.01	100.7	100.71	97.288	96.095	102.38	103.4	100.85	98.671	99.008	100.07	102.36	99.069	100.56
119.12	117	115.67	119.03	114.67	118.33	116.69	117.22	116.99	116.37	117.89	115.52	116.73	113.53	114.61	115.89	118.93	116.81	116.57	118.01	118.26	114.45	113.9	113.88	116.49	113.64	114.16	114.87	114.18	117.39	119.01	117.08	117.65	117.82	113.91	118.86	114.78	113.01	116.04	118.29	116.1	115.06	114.59	116.76	116.48	114.52	117.79	118.51	117.33	116.69
100.4	98.521	101.7	99.601	99.068	99.194	101.41	100.53	101.25	97.085	101.04	98.149	99.529	99.837	98.514	98.323	103.34	94.62	97.845	100.15	96.638	101.59	99.868	100.61	103.56	100.7	98.095	102.65	98.584	98.164	100.45	99.027	102.57	98.518	99.637	101.21	96.364	99.153	102.22	100.06	101.42	102.04	99.54	99.004	98.694	101.12	101.2	98.007	98.498	98.792
100.29	98.19	101.37	97.622	99.738	99.6	102.39	99.417	102.05	101.35	101.86	98.852	101.93	95.637	100.2	99.514	96.959	100.38	99.64	98.311	99.437	101.98	99.319	96.877	98.148	101.29	97.196	100.22	100.48	100.98	101.37	100.48	100.39	102.79	97.156	100.81	98.869	99.271	100.07	97.909	99.062	102.17	99.531	100.08	95.701	101.93	102.12	102.17	101.03	100.49
103.36	106.4	103.45	105.65	104.9	101.88	105.9	101.12	105.96	105.45	105.93	103.5	105.34	108.18	106.3	103.35	108.33	106.31	107.99	103.15	108.42	107.54	105.57	106.15	105.58	106.41	105.67	106.44	106.53	106.82	105.78	108.19	106.37	106.53	104.89	104.07	103.25	107.37	108.41	105.06	104.17	109.16	105.35	104.85	106.14	106.41	107.44	107.09	104.34	102.77
105.6	103.76	106.15	104.74	109.12	106.76	106.69	108.2	106.43	103.24	107.11	107.17	107.43	106.2	105.65	105.3	104.95	107.03	106.06	106.8	109.37	103.32	105.78	106.39	104.65	105.69	110.3	105.23	109.25	106.72	106.03	108.11	104.97	105.94	106.82	104.27	108.26	105.5	107.4	103.88	106.29	105.38	104.11	104.8	103.64	106.16	106.57	106.27	105.88	107.98
107.69	107.9	108.15	102.91	107.99	107.77	107.36	106.84	107.02	103.77	105.55	104.74	105.12	108.38	103.6	107.64	108.76	109.2	105.97	106.85	104.52	108.86	102.82	107.57	110.52	109.08	103.82	104.66	104.46	106.1	106.24	104.43	107.32	110.51	108.92	109.77	106.04	104.53	106.16	106.03	104.49	107.07	105.47	107.17	104.9	105.81	109.26	107.6	107.27	107.43
105.45	104.29	104.49	104.21	106.93	106.3	105.18	107.37	106.48	107.68	106.25	108.63	107.43	105.74	109.04	105.68	105.95	104.29	107.94	108.39	104.88	109.03	104.35	108.02	106.61	107.61	108.72	105.17	109.04	104.87	105.59	103.7	110.39	107.31	109.8	105.11	105.1	106.69	105.82	106.09	105	105.9	108.22	105.43	107.87	108.85	106.87	106.49	109.49	104.94
109.94	108.14	108.1	112.02	110.5	109.54	113.74	111.93	109.67	111.82	112.58	112.89	114.17	112.5	111.42	113	108.05	111.84	110.55	110.94	111.71	109.97	113.24	113.23	113.55	110.12	112.85	113.85	113.54	110.93	107.93	110.26	112.96	112.78	111.34	112.31	111.99	109.47	111.33	110.42	112.98	112.45	113.03	111.24	109.08	112.62	111.22	110.28	112.96	115.19
102.65	105.12	103.07	102.74	107.53	105.32	102.09	106.9	105.14	105.67	104.09	104.67	104.91	106.14	106.68	101.67	102.23	106.88	106.32	104.34	103.78	105.54	104.28	102.79	104.64	105.73	106.85	102.95	105.48	103.74	104.63	103.29	103.6	102.25	103.43	108.2	100.68	104.02	103.04	107.5	103.78	105.89	104.14	105.79	106.65	107.31	104.44	105.77	104	106.16
110.84	109.13	112.04	112.79	110.94	113.2	107.92	109.54	113.15	113.77	113.11	109.83	112.02	111.73	113.65	111.47	110.89	110.96	113.99	112.78	111.73	112.69	110.96	111.89	113.07	111.54	114.52	109.26	115.14	112.18	111.39	111.24	113.61	110.66	108.61	111.32	110.06	115.38	114.2	113.41	113.53	112.54	108.64	107.59	113.87	112.28	113.4	112.7	111.76	112.8
102.34	104.47	106.38	103.94	104.42	103.63	106.4	105.11	105.26	103.83	105.07	103.63	104.97	104.94	103.9	107.71	103.57	106.05	103.19	103.98	103.4	103.17	105.19	103.77	108.03	104.5	107.59	100.41	103.2	107.5	106.78	104.32	106.98	104.88	107.27	103.86	107.55	106.21	104.83	104.73	104.24	106.72	103.35	105.92	107.54	101.73	107.9	108.78	104.9	106.53
100.15	99.506	97.571	100.19	100.77	98.565	101.62	104.34	102.37	101.48	98.697	98.324	101.29	100.57	99.932	98.932	99.637	102.77	104.41	102.67	100.22	99.613	100.25	99.73	101.27	101.36	100.63	101.34	101.47	99.336	101.05	99.711	100.34	99.684	98.219	100.12	97.591	104.1	98.693	101.52	98.107	99.298	102.26	102.75	104.28	101.27	101.19	98.526	99.201	100.26
111.15	110.8	112.64	109.18	110.61	108.07	112.03	112.14	112.29	111.93	110.67	111.66	111.33	111.97	111.98	113.84	112.03	109.44	110.03	109.08	111.4	111.75	112.92	111.28	113.22	112.04	112.77	109.11	111.59	113.43	112.06	109.76	110.95	113.99	107.67	111.98	108.66	110.75	109.41	113.46	109.84	114.38	108.66	111.12	110.75	112.02	112.8	111.17	110.56	110.71
101.83	105.84	103.63	106.46	104.65	104.35	103.6	104.94	102.79	106.38	106.56	100.93	106.82	106.33	101.02	104.49	102.31	103.69	104.6	104.7	103.58	103.81	101	107.29	103.43	105.81	101.94	102.91	104.52	104.31	104.54	104.38	101.73	103.61	103.89	103.85	102.33	99.54	103.38	104.72	103.81	105.37	101.84	104.89	104.41	104.54	105.06	105.63	106	104.04
97.641	102.02	102.32	100.07	100.52	101.52	103.96	102.84	100	100	98.755	102.33	100.37	97.986	98.723	100.37	96.48	103.45	100.98	94.74	100.26	98.134	101.46	97.205	98.968	98.406	97.878	99.728	97.535	100.26	99.379	100.21	99.378	99.518	98.339	99.027	99.758	99.865	101.18	99.143	94.1	100.95	101.58	102.68	95.99	99.17	98.214	99.674	99.886	101.51
102.94	102.56	107.48	107.51	105.61	105.92	103.47	108.25	108.01	106.14	107.3	103.47	103.53	110.36	106.09	106.23	104.85	107.4	106.57	108.4	104.74	103.11	105.9	106.58	106.83	106.5	104.5	108.36	107.04	107.24	105.65	102.93	106.6	107.98	105.2	105.22	103.8	105.03	106.5	106.57	106.66	107.35	110.17	107.34	106.05	108.46	108.01	105.92	106.4	104.82
105.81	103.96	105.47	103.39	104.56	102.59	102.08	106.3	106.4	104.38	106.77	106.22	107.46	106.74	105.96	102.56	103.77	108.71	106.54	104.43	108.66	106.86	105.74	106.01	104.8	106.03	106.01	106.1	106.39	107.68	105.52	103.38	104.09	106.26	107.62	105.22	110.67	105.07	106.65	105.21	106.12	105.87	104.98	108.62	106.57	105.38	107.3	103.52	106.59	105.31
111.68	109.87	112.69	111.41	111.78	112.72	110.46	111.38	109.02	112.58	112.86	114.16	109.34	112.15	112.76	111.52	113.73	111.97	109.67	114.01	112.08	110.39	114.19	109.83	108.95	110.8	113.43	111.54	111.78	111.12	114.24	110.4	110.44	110.67	108.36	113.21	112.71	111.17	111.54	110.19	111.32	108.57	110.64	111.27	112.06	107.68	112.66	112.93	105.74	114.36
113.22	111.73	110.56	111.77	111.15	107.74	113.63	109.93	111.68	115.32	112.85	109.14	112.85	111.52	108.96	108.17	109.54	111.88	109.9	109.86	110.53	111.93	112.21	110.42	113.29	111.66	112.81	113.5	111.63	112.3	107.94	111.28	111.71	111.48	113.2	109.83	113.54	108.67	112.62	109.42	110.78	106.99	111.25	113.82	111.66	111.42	113.17	115.83	112.16	111.02
101.85	101	99.256	98.633	102.32	100.59	101.52	98.354	97.293	99.488	98.083	100.49	101.23	101.6	101.71	100.43	100.79	100.03	95.379	98.955	100.88	101.7	97.441	99.589	101.29	98.643	102.7	97.128	96.21	97.082	97.166	102.52	101.03	96.909	99.424	96.673	98.704	101.79	101.44	102.14	96.609	100.12	96.22	98.133	98.651	101.2	98.034	102.78	100.87	101.52
115.4	117.63	116.61	115.11	116.86	118.24	115.49	113.45	117.78	119.69	118.63	117.7	117.96	117.72	118.88	116.02	115.22	115.82	113.43	114.58	115.13	113.39	114.78	117.48	118.72	116.72	117.7	116.72	115.27	119.73	120.19	120.84	117.62	117.36	118.8	117.72	119.64	119.38	121.17	116.73	118.23	118.77	120.28	116.45	118.21	116.97	116.96	119.36	118.16	115.64
110.62	108.22	110.1	110	111.79	111.03	108.04	109.41	111.81	111.12	112.93	113.05	112.44	110.02	108.45	110.78	112.61	114.27	111.13	114.17	108.76	111.79	111.91	111.11	111.71	108.53	110.49	109.47	108.92	110.78	109.76	111.58	111.15	112.37	108.16	115.16	111.47	114.45	111.98	113.66	111.67	114.17	107.16	110.95	109.96	113.44	113.31	108.59	108.42	110.55
105.83	105.82	103.1	106.27	105.83	106.55	104.48	109.17	105.8	108.19	105.79	108	102.8	105.5	103.68	104.5	106.8	105.21	106.54	106.05	102.9	106.5	105.56	106.8	104.45	103.22	105.33	107.73	105.49	107.37	105.2	108.61	103.85	104.62	103.43	107.05	105.25	106.2	106.88	107.9	106.97	104.36	105.86	105.43	106.89	105.58	105.65	105.53	104.85	104.75
99.154	100.33	99.024	101.07	103.32	99.701	99.96	102.46	102.76	101.7	103.46	96.335	99.695	97.416	100.53	102.86	99.755	100.63	99.617	102.91	102.17	101.52	99.778	100.27	101.71	100.46	100.27	98.976	100.89	101.08	98.322	99.754	99.908	99.388	100.25	99.279	98.801	97.841	104.52	100.02	99.359	100.48	96.749	98.964	100.29	96.54	99.727	100	100.91	100.68
110.41	111.17	109.35	114.68	111.29	111.61	114.35	116.26	112.77	111.84	112.18	114.37	111.9	112.47	111.23	111.88	111.73	111.61	111.44	109.84	112.99	113.31	111.72	112.49	110.05	112.18	112.22	106.22	110.5	111.7	110.49	112.47	113.06	111.53	111.34	111.04	113.78	114.94	111.83	114.16	107.56	111.82	110.7	112.05	112.05	113.98	109.54	111.12	113.65	112.39
103.83	103.79	103.52	103.9	102.7	102.23	103.78	107.38	103.08	103.13	103.72	103.52	100.42	103.35	104.35	104.53	102.78	101.27	102.64	102.22	106.21	101.95	103.98	103.95	104.73	105.45	100.16	101.1	101.85	107.39	105.35	101.39	102.65	106.42	106.42	106.72	103.41	105.9	103.6	102.72	102.91	101.84	101.22	103.79	104.07	104.38	106.64	101.86	103.59	105.89
120.43	117.64	116.59	114.75	120.68	117.19	116.22	116	115.31	113.81	115.89	119.39	119.46	113.51	116.46	115.81	116.4	114.55	113.9	116.48	114.83	118.39	114.63	118.86	113.92	113.96	114.64	117.78	117.44	115.89	116.39	113.85	113.62	118.37	114.48	114.23	117.67	118.12	115.43	118.18	117.96	114.62	115.18	115.77	115.54	117.47	113.36	116.46	117	116.14
99.968	102.32	100.2	102.53	99.401	100.53	100.45	97.796	100.6	99.085	102.15	102.15	98.018	101.47	98.148	101.77	102.68	101.36	101.92	100.93	102.73	99.386	99.892	102.19	100.57	100.71	102.62	99.601	98.195	98.603	98.408	101.06	99.271	99.968	102.59	101.06	99.733	101.17	102.13	100.61	103.14	99.438	99.878	102.31	97.257	102.06	100.27	98.224	103.14	101.22
111.54	112.13	111.35	112.82	109.13	111.06	106.9	110.82	110.21	112.09	110.42	110.78	110.56	115.61	109.56	109.67	114.09	108.68	111.79	110.02	112.37	110.34	111.36	109.35	108.3	111.7	112.79	111.09	112.71	108.88	115.69	112.39	113.47	110.35	107.1	113.87	110.01	111.96	110.52	113.45	111.41	111.35	110.07	111.1	111.5	111.91	111.32	112.3	112.31	112.86
112.11	114.12	108.76	106.84	114.41	110.67	110.52	109.61	111.22	109.58	109.5	110.1	113.02	108.1	112.01	109.7	110.25	109.79	107.64	110.85	109.01	114.61	110.22	111.02	107.03	109.06	109.94	111.86	109.81	107.52	110.11	111.94	108.96	112.15	107.46	111.03	112.76	108.43	109.14	109.91	110.22	109.2	112.77	112.12	110.88	109.68	111.11	109.29	109.94	108.14
106	105.45	106.11	107.38	100.81	104.31	107.05	106.17	105.85	106.12	106.16	104.7	105.03	107.52	103.64	104.92	105.8	102.9	106.44	102.65	105	104.55	104.23	104.64	103.81	105.95	105.42	101.46	106.02	105.49	106.03	105.77	107.71	104.33	106.28	100.92	103.82	105.85	107.08	105.02	102.14	105.32	101.32	103.1	105.24	104.7	105.9	102.16	101.42	105.1
109.49	111.73	110.43	112.76	115.88	110.53	114.63	111.92	113.6	112.12	114.37	114.8	112.25	112.49	114.93	110.22	111.08	111.16	109.95	112.93	115.27	112.22	111.21	113.7	112.02	110.91	110.33	111.12	115.16	111.72	111.13	114.22	109.75	111.52	110.68	114.62	109.75	111.97	112.1	114.24	114.55	111.68	112.32	113.07	113.58	110.19	115.02	112.38	108.94	111.06
116.33	119.56	114.31	116.36	119.61	116.86	115.82	113.95	117.65	117.27	118.78	119.39	120.44	117.52	115.74	119.18	118.32	121.19	116.82	120.36	119.43	118.22	118.22	118.81	116.77	117.34	120.37	120.26	117.81	116.86	117.26	117.64	117.37	119.43	115.95	119.75	120.97	117.49	116.9	118.62	119.41	117.46	119.02	117.92	115.87	116.08	119.19	115.62	114.7	118.1
105.23	104.53	102.76	105.66	104.44	108.25	108.82	106.43	108.81	107.03	106.43	106.01	106.01	103.62	102.64	108.06	104.84	104.68	109.06	105.56	107.86	103.19	104.19	102.76	106.23	108.09	105.08	106.8	104.94	107.68	105	105.3	106.22	105.47	106.89	106.98	105.8	106.48	103.25	104.94	103.33	107.96	105.23	105.04	107.7	104.77	109.9	104.85	102.85	107.91
106.14	110.5	109.79	113.61	108.56	109.5	111.29	112.03	112.34	111.29	109.48	110.94	107.95	109.9	110.41	106.86	111.88	109.36	109.04	113.59	112.77	112.16	111.61	110.22	110.69	112.14	109.92	110.7	112.79	111.38	114.22	108.79	110.59	112.05	109.43	111.36	110.87	110.91	114.26	109.08	108.66	111.74	112.26	111.24	107.67	112.51	108.34	109.47	109.88	110.82
97.796	100.69	103.1	101.06	102.76	99.373	96.226	96.056	100.52	101.16	97.159	100.92	104	99.549	100.57	99.949	100.14	103.26	102.83	99.816	102.94	100.23	100.39	101.61	100.09	97.772	101.77	101.5	100.43	96.882	99.329	103.35	104.44	101.27	100.52	102.31	98.875	98.989	101.05	99.304	101.69	98.684	100.87	98.81	101.65	101.76	99.854	98.139	99.203	99.845
106.15	104.87	102.48	106.36	107.7	106.65	106.41	107.16	104.38	106.27	107.8	105.61	104.35	108.12	105.03	106.81	107.79	108.25	105.62	103.8	107.4	104.85	106.14	104.98	109.02	105.84	106.23	105.02	106.26	108.4	105.54	104.43	104.2	105.42	101.52	107.67	106.52	105.83	107.82	106.18	108.41	104.9	105.71	107.08	105.45	105.58	107.11	106.35	107.16	100.93
105.64	107.73	106.05	107.3	106.06	108.54	105.66	107.73	103.81	108.45	107.72	105.82	106.04	107.01	109.14	105.01	108.04	105.97	107.29	106.55	104.66	107.82	107.16	107.08	105.15	106.26	107.36	108.36	106.74	107.24	103.64	105.13	107.81	104.91	105.65	104.83	102.59	106.52	104.97	104.47	108.7	104.06	104.1	105.95	105.7	106.89	106.61	108.29	105.54	103.73
106.11	106.07	103.75	104.18	105.84	104.28	103.32	107.49	103.56	101.93	106.6	100.32	105.11	108.53	107.38	106.79	105.86	104.91	105.01	106.17	105.64	104.06	105.52	107.4	107.5	105.51	106.9	106.91	103.23	107.5	110.43	104.51	105.69	106.92	107.75	106.05	104.18	105.15	107.83	105.63	104.92	106.52	106.47	106.26	106.32	103.82	104.15	104.29	102.29	101.82
103.49	103.23	104.6	102.92	100.59	104.76	106.13	100.49	106.41	103.32	104.29	104.07	107.4	104.82	106.47	104.16	104.42	104.03	104.74	105.58	100.95	103.05	104.13	104.19	104.03	104.8	105.68	102.3	103.73	104.76	106.37	107.34	105.35	106.67	103.12	104.35	105.31	106.44	103	105.25	103.64	104.92	102.75	106.6	106.38	107.56	103.76	104.99	105.89	103.75
105.44	104.46	106.7	104.43	104.96	107.49	106.05	107.34	105.81	106.74	110.8	110.63	108.71	106.39	105.61	104.66	101.77	104.85	107.83	105.01	107.9	105.32	104.16	105.3	105.59	101.54	101.28	107.79	103.38	107.75	103.47	106.09	104.77	105.1	107.73	105.75	106.94	103.42	104.18	104.12	106.46	106	104.99	110.28	105.77	108.36	108.42	107.43	109.85	104.67
103.17	105.71	100.8	101.61	104.72	104.44	105.92	106.31	105.02	103.31	104.47	106.29	103.18	105.36	106.08	103.3	100.73	102.72	101.36	107.91	102.35	106.74	105.74	107.55	103.74	107.25	104.4	101.81	103.13	103.89	102.59	104.21	103.82	106.7	107.4	104.11	105.91	100.58	102.95	108.61	102.63	100.26	105.12	104.46	107.32	103.12	104.9	107.49	108.08	107.91
102.33	100.18	100.36	98.464	101.1	101.69	100.14	101.34	99.889	101.65	98.86	97.084	102.4	99.809	101.34	101.68	99.968	100.49	99.412	100.91	97.995	99.934	95.518	98.325	102.5	100.66	99.486	98.545	102.19	101.17	104.68	100.52	101.46	101.93	99.461	102.9	104.96	104.36	98.999	98.947	104.02	102.53	97.174	102.23	97.645	103.08	101.05	100.58	100.39	98.283
104.89	103.2	107.71	104.82	106.86	108.52	106.83	108.44	106.04	103.47	104.33	105.49	104.46	106.24	103.05	107.22	106.94	108.1	106.06	106.35	105.61	109.27	104.7	107.31	104.13	108.99	105.05	106.89	104.4	107.72	103.01	107.09	103.24	106.41	104.15	105.31	105.77	100.9	105.71	103.11	106.79	106.41	105.31	106.05	104.68	105.93	105.37	104.17	106.02	105.51
107.12	107.05	106.11	107.01	106.05	108.37	105.97	102.74	108.11	104.15	107.77	105.96	105.38	105.29	104.11	106.05	102.91	104.28	105.82	103.55	105.92	102.85	105.74	106.82	103.61	107.32	104	105.4	104.42	104.28	106.21	104.97	104.77	104.9	107.44	105.35	106.5	106.41	104.98	104.16	105.74	102.91	106.87	107.57	107.43	105.32	105.22	105.64	104.77	107.91
111.1	114.62	112.97	114.21	111.02	112.42	111.64	110.76	112.81	110.66	111.96	115.88	109.64	112.63	111.37	112.43	114.42	113.66	110.6	110.68	111.89	110.05	114.65	111.49	112.78	111.79	112.71	109.81	111.97	109.58	110.52	113.91	111.15	109.92	111.62	114	108.41	113.6	108.34	115.39	109.13	112.8	114.17	114.12	110.68	112.73	111.62	112.24	111.72	109.2
100.95	100.85	98.02	102.22	100.82	102.09	98.522	99.51	101.83	100.02	99.699	99.725	100.54	100.43	96.881	101.79	102.08	99.621	97.376	100.31	101.36	98.643	98.888	102.79	98.108	104.88	97.94	102.92	97.169	99.898	102.65	100.35	101.15	98.717	102.62	104.87	98.165	99.381	99.336	99.163	97.9	100.28	101.71	96.654	97.433	99.697	99.073	98.197	100.96	101.65
108.3	106.29	105.61	104.3	103.46	107.34	103.68	107	105.63	108.64	106.94	103.05	105.08	106.04	104.72	106.68	105.78	104.42	106.85	105.48	104.76	109.98	105.61	108.34	108.35	108.11	104.97	104.57	105.93	105.45	101.96	102.36	106.33	105.61	108.18	105.28	103.41	107.64	105.97	105.38	108.31	106.92	105.61	105.08	106.47	106.32	107.49	105.32	105.18	104.37
111.8	109.05	111.9	111.54	107.2	112.61	108.25	107.53	110.28	105.35	108.01	109.7	109.69	111.68	112.64	109.23	108.49	111.9	109.47	108.4	107.94	109.42	108.04	109.69	110.41	112.59	106.86	108.96	111.68	106.77	109.54	110.69	109.5	112.81	110.14	109.06	110.51	110.52	109.72	104.89	111.89	112.43	105.87	110.2	108.95	112.6	108.49	112.33	109.68	108.67
108.37	108.61	108.91	108.1	109.09	103.66	106.65	106.04	105.48	108.44	104.29	105.46	108.92	105.53	109.61	105.79	105.75	107.48	106.05	106.61	106.57	103.63	107.31	108.27	104.74	105.26	108.79	105.11	107.8	105.61	105.14	104.78	107.33	103.73	105.96	106.55	108.58	107.34	108	105.99	107.89	107.46	106.93	104.69	107.71	109.83	107.27	104.51	105.55	107.67
114.75	109.48	111.26	112.38	110.9	113.61	112.03	111.34	113.08	111.43	109.96	110.85	108.09	113.23	109.04	112.96	113.37	113.31	114.89	114.48	112.06	115.01	113.94	113.55	113.26	109.84	110.91	109.98	111.59	111.59	113.91	112.57	112.89	113.4	110.35	110.37	111.59	114.07	111.06	108	110.17	116.32	110.87	111.45	110.11	111.74	110.14	111.54	113.49	109.5
99.063	100.68	101.93	100.49	101.39	100.57	96.524	99.881	101.73	99.169	101.29	101.85	103.37	100.47	103.45	100.91	100.76	100.08	101.52	100.33	102.15	104.26	99.301	99.403	97.777	100.31	98.341	101.06	101.09	97.955	98.738	100.42	100.84	100.74	100.31	102.18	100.89	102.51	102.44	100.35	100.18	97.601	103.4	98.941	102.73	103.79	100.16	100.54	101.62	101.73
104.81	107.08	104.65	105.67	108.65	107.39	104.54	108.82	106.01	105.67	107.6	105.96	102.72	105.08	104.17	109.66	104.11	105.53	107.07	108.47	104.28	106.69	109.31	106.43	105.92	108.47	106.24	107.72	106.69	104.76	107.25	106.29	106.46	105.93	104.1	107.22	102.96	106.24	105.18	106.27	107.79	106.3	104.84	111.29	108.28	105.43	109.72	104.44	102.79	105.21
106.81	104.88	104.29	99.894	104.49	106.65	107.09	105.61	110.04	105.31	106.2	102.69	104.05	104.97	104.68	106.18	105.79	104.13	106.28	104.37	103.45	105.14	108.43	105.66	107.32	108.21	105.05	104.73	106.03	105.36	106.77	107.91	106.01	103.83	104.43	104.09	103.42	106.46	106.83	107.67	108.87	104.07	107.84	105.67	103.86	106.92	104.43	105.07	109.87	108.93
107.37	104.11	107.95	105.82	105.12	106.57	107.41	103.78	108.04	103.54	107.79	105.98	104.41	108.62	109.72	105.35	108.38	106.65	105.45	105.85	106.18	104.99	107.26	109.48	105.01	107.23	106.16	106.38	105.59	103.18	104.95	106.62	109.85	107.61	108.12	108.09	107.85	105.54	106.21	106.41	107.54	106.56	104	106.65	106.25	104.75	102.47	106.8	106.97	106.31
105.17	109.55	107.16	103.35	108.75	105.55	104.81	108.18	105.9	103.63	108.75	103.62	106.59	104.84	104.05	106.5	103.19	108.26	108.62	109.25	105.95	107.38	105.06	108.83	107.06	104.53	106.55	106.95	107.5	103.57	106.65	106.52	106.98	106.89	103.75	106.62	104.57	104.52	108.47	107.98	105.46	105.37	108.06	106.15	105.54	106.16	106.87	106.26	107.36	104.18
102.56	107.69	105.76	106.21	106.21	104.57	108.19	107.35	107.53	107.1	104.57	105.04	104.05	104.58	105.8	106.29	104.84	103.37	108.34	102.92	102.55	104.95	107.18	104.07	105.56	103.66	105.93	104.52	107.01	104.39	107.3	105.43	108.01	107.57	105.32	105.36	106.55	105.39	107.58	104.83	107.31	104.32	102.24	104.01	104.13	103.3	108	105.01	108.04	107.9
105.87	106.69	104.47	105.88	105.58	107.18	106.75	104.32	106.03	106.67	106.21	106.72	105.23	106.09	106.09	103.1	106.82	103.75	106.07	104.47	103.71	106.95	106.4	108.05	104.45	107.68	109.11	106.26	101.64	107.71	109.63	104.3	107.16	102.16	105.46	106.73	106.58	106.45	105.22	102.98	109.8	107.07	104.33	106.44	102.11	103.28	106.8	106.43	100.75	107.22
114.14	117.53	116.63	115.33	118.65	118.2	119.23	116.41	118.2	119.23	117.5	118.45	119.36	117.54	117.93	114.85	116.23	116.25	118.94	115.05	117.21	120.55	116.42	114.88	115.41	115.86	118.78	117.04	118.92	117.49	115.96	119.3	116.8	118.26	118.18	119.79	116.36	117.9	119.14	115.97	118.02	115.31	118.3	119.29	119.46	118.59	116.99	120.51	117.53	116.77
112.5	112.21	110.74	111.41	114.85	110.62	114.37	108.38	111.48	112.57	110.37	116.17	112.2	113.78	112.54	113.16	112.01	111	113.83	111.93	108.77	114.52	109.02	110.79	111.77	111.25	110.88	111.67	111.25	113.77	112.7	117.1	110.55	114.22	112.79	111.22	109.73	112.02	108.73	110.32	114.27	109.91	113.43	111.29	109.69	112.93	115.51	110.42	110.41	112.16
115.2	117.88	118.36	118.53	116.57	116.75	115.61	116.67	121.18	117.46	116.02	115.95	115.41	114.81	116.32	113.28	117.32	115.39	119.02	118.11	111.81	117.21	116.14	119.02	113.9	115.96	114.61	116.29	116.78	117.08	114.95	114.94	115.69	117.36	112.59	111.07	116.99	116.16	113.08	119.29	116.77	118.36	117.32	118.49	115.75	115.55	116.38	115.44	117.92	118.11
101.18	106.59	104.78	106.5	106.1	103.62	105.79	105.89	106.78	101.91	106.35	101.31	105.29	102.62	106.93	104.6	103.19	106.99	105.99	106.78	105.58	103.83	108.05	104.21	103.18	105.66	105.98	107.79	104.35	107.05	105.69	105.72	104.34	104.17	107.32	105.31	104.22	102.72	106.61	106.23	105.02	104.2	106.1	104.58	106.08	104.01	108.49	108.41	102.54	105.36
107.52	105.57	106.96	106.4	105.87	106.78	105.94	103.84	106.7	104.37	106.68	105.84	105.09	105.63	105.52	103.82	108.58	104.39	107.91	104.55	102.01	103.6	105.93	106.95	104.82	104.84	107.79	104.52	108.24	104.56	106.15	101.99	105.62	106.21	103.65	102.39	105.58	106.02	104.15	103.42	106.33	105.74	104.57	104.76	105.96	106.58	107.72	107.28	108.59	106.79
99.755	101.25	102.52	100.16	100.4	100.4	96.686	103.42	97.156	100.51	101.59	97.828	102.45	101.4	99.432	101.1	100.25	97.266	100.48	99.73	102.33	103.99	97.657	102.78	101.69	100.69	100.2	99.002	103.97	98.954	100.39	99.393	98.208	100.93	96.038	101.86	101.84	101.17	98.553	98.365	101.64	100.27	99.627	101.5	101.14	101.69	100.92	98.927	101.24	101.1
106.17	106.49	104.48	105.91	107.11	102.15	105.42	106.09	105.81	103.1	102.42	107.47	105.44	107.31	102.35	105.57	101.85	103.44	107.3	101.29	110	101.71	106.83	104.22	104.67	103.63	108.46	104.64	101.16	106.12	103.44	102.82	104.14	104.28	105.62	101.64	102.56	102.12	101.92	105.71	106.07	104.78	104.86	104.65	107.03	102.15	106.07	104.61	105.98	104.49
112.99	112.47	110.64	108.36	113.22	110.49	111	113.27	111.97	111.01	112.19	114.58	112.95	111.49	109.55	111.45	111.28	112.28	113.62	110.83	109.83	111.92	112.77	107.85	111.6	112.21	109.42	111.13	112.33	110.49	111.51	114.14	111.61	112.61	113.48	110.91	111.73	113.66	112.48	110.9	112.86	112.47	112.64	110.63	111.88	111.77	113.13	112.05	112.72	112.6
115.14	112.76	111.12	111.45	113.23	111.5	112.26	111.58	113.55	113.4	113.94	112.25	113.79	116.8	113.04	114.87	112.8	113.27	114.71	111.23	113.95	108.39	113.25	112.05	115.39	109.84	114.61	115.21	110.11	114.5	113.63	113.34	114.58	112.25	111.47	112.63	108.93	108.26	114.18	116.78	114.72	111.38	113.7	110.42	112.68	110.8	113.47	110.54	112.27	114.99
111.95	111.84	112.34	115.86	110.53	111.76	111.9	108.55	107.11	112.79	113.54	111.93	115.08	112.29	112.27	109.22	111.25	110	112.95	110.91	113.07	110.84	111.63	110.99	111.38	112.81	113.33	111.04	111.67	113.54	111.49	112.73	112.19	111.16	114.31	110.91	110.26	105.34	107.64	111.16	112.93	110.94	111.94	112.44	111.73	111.42	113.58	112.21	109.98	113.56
110.86	111.13	112.97	110.16	115.41	110.46	111.98	112.31	113.35	112.56	111.07	111.17	114.07	114.75	110.51	110.15	110.66	114.31	112.63	114.8	110.93	110.75	110.4	110.02	112.95	112.6	117.17	111.07	113.4	112.9	113.21	112.81	111.87	113.09	111.92	111.28	112.49	112.44	114.17	111.83	111.92	112.19	110.36	111.65	111.22	109.29	110.65	113.36	113.74	111.64
102.99	104.74	102.37	102.62	104.63	107.94	107.93	102.73	105.85	105.15	105.87	103.07	103.39	104.51	107.58	107.14	102.61	101.8	103.84	103.9	105.95	103.19	104.77	104.92	106.53	101.2	102.42	103.61	104.44	105.11	108.33	104.48	103.68	103.14	103.1	103.23	104.04	105.05	105.04	104.65	103.34	102.32	103.12	105.41	102.13	102.72	104.97	102.76	105.34	106.56
113.84	112.47	113.13	109.73	112.98	110.8	114.33	114.32	114.99	112.61	111.64	114.77	112.01	111.79	114.3	113.53	118.07	111.97	111.54	113.52	112	111.46	110.93	112.01	112.78	113.72	113.33	113	113.54	110.61	112.85	113.62	114.52	112.42	112.17	111.32	110.56	113.31	113.01	115.63	116.57	111.03	113.34	114.66	111.18	111.83	115.21	110.41	113.12	113.1
105.33	103.28	107.88	104.16	105.59	108.85	103.23	103.69	106.77	107.64	106.03	107.46	103.06	103.87	102.66	105.95	107.52	105.54	104.07	104.15	108.9	105.1	103.38	103.99	107.33	105.75	106.01	105.05	106.81	107.23	103.08	104.53	105.02	108.45	103.89	107.04	103.81	110.93	103.84	105.74	106.61	103.61	106.29	105.25	105.06	103.78	107.57	109.4	103.44	101.64
100.67	100.29	100.64	100.51	99.625	100.63	101.87	103.97	98.818	97.87	98.928	99.507	101.23	102.85	100.33	100.53	100.06	101.99	100.93	100.92	102.73	100.81	97.552	99.477	98.176	97.984	99.39	99.653	100.34	99.014	103.17	100.14	100.09	96.113	100.67	100.51	98.552	99.49	99.156	100.57	100.21	97.447	99.099	100.42	98.088	98.569	102.11	99.303	99.592	98.499
102.3	101.27	101.67	97.838	99.338	98.283	100.08	98.412	97.883	101.52	100.14	97.835	99.638	97.921	100.03	98.699	99.793	100.88	100.64	102.46	97.226	97.306	99.646	102.66	101.96	102.56	99.147	100.7	99.369	97.777	103	98.522	99.794	99.855	101.36	98.402	99.841	98.416	96.663	97.728	100.88	96.878	98.497	99.367	99.263	97.192	101.22	100.11	99.659	100.88
102.86	107.08	102.09	105.44	109.4	104.25	104.24	104.94	104.6	109.11	106.93	105.21	107.68	104.23	105.32	110.3	105.35	105.64	105.18	104.56	107.09	106.69	106.69	103.62	104.78	105.4	105	105.32	104.01	108.44	103.83	103	105.54	105.33	103.19	107.36	106.85	104.62	103.17	108.21	106.06	106.03	107.17	105.56	103.43	104.43	109.6	104.3	105.63	106.46
111.7	107.52	111.6	111.74	112.72	112.4	111.01	111.76	109.43	109.81	111.16	107.37	112.1	114.33	114.49	110.29	108.04	109.41	110.45	113.37	111.01	108.94	109.37	110.18	112.86	108.38	109.31	107.38	109.32	109.96	112.2	110.73	112.51	107.49	110.45	113	110.07	109.42	109.94	113.31	110.7	109.61	109.22	110.68	113.72	111.54	108.59	110.54	112.77	110.11
105.12	108.8	107.45	105.17	105.68	108.63	103.89	110.1	106	106.7	107.74	107.22	106.48	106.33	103.12	106.14	106.8	107.27	104.79	105.55	104.72	109.11	102.86	108.48	107.44	106.06	106.1	106.92	105.3	103.21	104.08	107.53	104.45	108.57	108.51	106.34	103.45	104.4	106.12	102.85	106.44	107.06	106.45	108.59	108.81	104.12	107.43	106.93	104.9	107.45
110.01	109.98	110.9	110.76	109.59	108.84	110.21	106.77	111.69	111.69	109.77	110.85	111.14	108.31	110.63	111.54	109.84	110.1	110.76	108.27	108.29	108.84	111.07	112.23	110.89	108.12	107.83	105.76	108.47	111.77	110.44	109.38	110.07	112.98	108.88	108.09	109.35	111.23	109.72	108.89	109.56	113.47	111.04	106.87	111.98	110.77	109.7	111.9	111.36	112.87
104.9	108.17	107.77	105.6	103.34	102.66	105.33	105.27	104.88	107.41	107.67	105.43	107.36	106.39	106.52	108.56	106.36	103.09	106.82	107.46	102.84	107.32	105.24	104.54	105.99	106.26	104.98	106.5	106.57	111.61	99.943	104.25	104.88	104.18	106.85	106.59	108.61	108.42	106.79	106.89	104.34	106.48	105.29	105.16	107.08	102.18	107.49	107.33	102.26	104.29
99.969	97.345	97.392	98.463	101.01	102.1	99.352	99.076	98.773	100.52	100.26	99.385	96.438	100.18	99.607	101.73	102.26	98.77	99.372	100.29	99.721	101.39	100.07	98.553	101.77	102.52	100.22	102.33	98.849	99.981	99.015	102.12	99.117	100.94	98.599	99.26	98.678	101.05	100.8	99.625	99.06	100.4	102.25	99.172	101.99	97.761	101.7	99.284	102.58	101.22
106.74	104.57	104.62	106.3	107.64	105.72	106.33	109.9	106.12	103.9	106.12	105.24	108.75	104.78	107.89	105.62	104.98	107.13	105.87	107.72	104.24	106.3	107.64	105.83	103.86	106.78	110.03	109.56	109.08	105.83	106.6	107.34	105.64	106.46	105.63	104.38	107.34	103.97	105.35	108.49	105.7	104.93	108.2	101.73	106.96	105.15	104.49	105.14	110.37	107.2
105.04	106.83	104.46	104.02	105.46	108.26	103.88	108.39	104.4	105.09	110.5	107.31	105.67	105.04	105.23	104.96	103.74	106.13	107.8	106.36	110.13	104.64	106.42	107.65	104.87	106.66	106.33	105.85	104.78	106.53	105.86	106.63	108.32	107.02	107.45	107.41	106.16	104.07	104.92	107.2	104.73	108.02	106.72	104.68	104.83	110.18	106.82	110.72	104.67	103.97
105.64	106.2	107.4	107.82	106.58	104.69	106.61	106.83	102.79	106.91	105.21	107.19	110.98	102.8	103.46	107.2	104.93	104.49	103.34	104.57	107.68	104.58	103.88	108.51	105.56	105.02	104.15	107.39	107.66	109.42	104.7	104.95	107.32	105.81	107.41	104.43	102.36	104.09	107.03	105.6	104.85	103.03	102.68	108.23	105.44	107.39	104.36	106.23	104.93	105.59
109.4	110.28	112.15	106.17	110.41	110.14	111.57	111.49	109.48	113.35	112.22	111.19	107.56	108.78	110.11	112.95	111.8	112.3	109.58	111.47	109.83	109.3	111.94	108.5	113.69	110.22	111.41	109.59	112.12	111.41	113.22	109.6	108.59	111.22	110.5	109.5	107.79	112.6	111.69	111.33	110.83	108.69	108.2	110.28	108.75	109.82	110.58	108.29	108.38	105.9
105.91	107.88	104.45	108.16	107.8	104.68	106.01	105.29	105.79	103.95	106.29	105.96	104.15	109.8	104.84	104.88	105.42	105.53	110.15	106.45	108.43	106.1	107.05	105.1	107.48	106.53	109.79	107.24	106.6	102.4	105.09	103.8	107.74	105.54	106.72	107.3	104.14	103.69	104.5	106.03	105.46	106.13	107.91	105.75	105.42	107.35	106.7	108.65	106.76	103.98
104.74	103.97	104.33	106.07	106.42	105.66	106.29	106.41	102.83	109.75	99.179	109.88	104.37	102.9	103.21	102.45	105.22	107.74	105.71	105.3	107.3	103.92	108.82	103.29	104.53	106.5	104.07	106.66	106.81	106.94	107.06	103.73	102.29	107.94	104.02	106.23	106.43	107.54	102.5	106.25	102.18	105.96	108.22	105.3	105.16	103.17	106.82	103.88	105.53	108.37
113.25	114.88	119.81	115.44	114.92	117.26	115.84	117.69	115.14	112.92	113.5	118	115.52	114.49	115.9	115.47	115.17	118.44	115.9	117.4	116	116.73	115.43	114.03	115.02	118.66	115.06	113.42	112.46	117.32	114.92	116.25	115.65	114.65	114.66	116.62	114.88	112.6	114.65	115.87	118.12	114.81	116.29	113.71	118.23	115.09	116.84	118.92	115.89	118.67
113	110.18	111.59	109.49	110.9	110.5	110.75	110.84	110.12	110.29	111	113.25	109.4	109.94	112.05	108.21	110.15	113.75	113	109.12	112.64	111.54	107.53	112.25	110.69	113.59	113.38	110.51	114.37	107.83	111.84	107.48	111.88	113.83	111.34	111.07	111.79	112.57	111.86	114.26	110.57	110.57	111.35	113.5	115.02	111.44	109.48	109.94	110.56	111.1
104.57	99.646	100.45	99.373	99.314	99.907	101.89	100.44	98.468	101.99	98.898	102.79	100.01	99.32	100.72	96.814	101.19	101.15	100.24	100.72	102.24	101.42	100.62	97.228	99.714	101.54	100.78	102.96	99.644	95.388	100.36	98.023	99.588	96.109	101.64	97.976	99.886	98.601	97.58	100.03	97.434	104.22	96.418	104	99.094	99.82	100.35	99.677	101.79	101.23
109.56	112.35	115.02	109.56	112.02	110.13	110.1	110.63	110.24	110.14	110.53	107.88	114.45	112.68	108.34	109.55	109.31	107.95	108.45	111.27	114.74	111.18	108.4	111.94	106.9	113.01	110.4	108.6	110.21	109.67	109.8	113.39	111.05	106.92	111.65	109.63	111.12	113.78	114.23	106.49	111.28	113.87	108.23	112.47	112.94	109.82	111.23	108.98	110.05	111.36
106.65	105.82	105.59	105.36	109.05	106.58	104.95	103.9	103.76	105.82	108.03	106.94	105.91	107.05	105.58	104.79	105.58	105.48	106.86	106.17	107.92	104.83	103.71	107.6	103.66	103.59	107.35	105.44	105.57	105.51	104.77	108.74	105.21	104.58	105.95	105.28	105.64	106.22	104.45	104.69	107.28	106.15	105.87	105.99	105.56	105.71	106.61	104.51	104.89	105.03
103.52	105.66	103.64	104.59	104.47	103.53	104.1	104.17	106.21	103.6	101.71	102.12	104.37	105.32	102.41	104.39	105.29	104.68	103.78	102.59	102.96	105.15	105.07	100.39	104.8	104.32	102.34	104.82	105.12	105.21	103.85	103.24	100.37	104.47	106.4	103.85	106.06	103.74	104.35	105.17	105.26	103.16	103.98	101.55	109.35	107.98	106.16	102.1	104.36	107.19
111.68	109.35	108.04	107.25	109.11	107.69	110.6	109.01	109.54	110.89	111.94	108.96	112.74	107.12	107.19	108.81	108.36	111.11	105.57	110.49	110.14	112.81	108.96	110.34	105.97	113.68	111.02	109.34	107.89	110.37	111.91	110.39	109.75	107.82	108.37	112.73	113.88	109.74	114.76	108.87	108.27	109.6	107.75	112.23	110.61	107.09	109.82	110.02	110.01	111.48
101.02	101.48	100.76	102.96	100.36	101.03	101.57	102.31	103.63	103.16	99.532	103.11	101.9	98.815	102.11	99.275	103.19	100.31	99.666	101.96	98.112	101.37	102.48	99.654	101.17	99.531	102.87	100.64	100.2	100.18	100.56	102.7	99.895	103.89	102.04	98.887	101.75	103.11	98.761	103.48	98.95	100.51	102.65	99.485	99.601	101.34	104.15	102.66	99.391	102.7
111.95	110.93	109.6	108.71	111.51	112.42	111.84	111.18	110.11	109.35	109.75	109.73	107.55	109.61	110.61	107.86	110.54	112.83	108.7	111.92	110.73	110.53	109.25	106.17	112.24	112.25	109.52	108.14	110.62	109.31	108.02	109.9	109.47	109.12	108.58	110.44	111.1	107.94	110.86	110.44	110.09	112.59	112.57	110.63	109.21	111.15	109.85	110.17	109.19	110.06
105.73	104.53	104.15	106.08	107.31	104.11	103.27	106.64	105.38	103.11	104.75	105.83	103.43	104.02	101.34	103.41	104.42	103.18	104.76	107.34	104.69	104.14	104.2	103.81	102.81	104.06	105.14	108.9	106.58	104.47	106.9	104.73	103.19	103.66	106.69	109.22	105.27	103.89	103.01	102.83	105.04	104.89	106.25	103.4	106.55	103.83	104.97	103.72	105.06	105.82
103.81	108.85	108.19	107.88	108.29	103.02	106.22	103.36	105.75	105.05	103.37	107.78	103.63	106.23	108.04	104.09	104.61	108.73	104.79	105.56	104.59	103.39	106.57	107.67	108.09	105.3	104.92	106.04	107.82	107.13	104.94	103.71	109.36	104.7	106.83	109.02	103.63	106.8	106.96	104.68	106.64	102.08	104.09	104.68	105.52	105.21	106.13	105.54	104	106.5
103.78	105.37	106.89	107.81	104.58	108.36	107.09	103.82	103.07	108.02	105.14	105.58	106.88	105.07	107.94	104.54	107.06	104.69	106.03	105.5	105.56	105.79	103.11	103.79	104.85	108.32	106.11	105.55	105.38	101.27	105.21	104.6	106.91	103.78	104.47	106.1	106.14	104.58	105.43	104.52	106.83	103.4	105.47	101.92	102.59	105.07	103.15	106.42	105.8	103.29
102.91	104.85	106.87	109.15	105.87	106.75	108.62	104.92	104.79	103.87	104.14	105.58	105.71	105.38	109.79	104.27	105.29	105.51	104.7	104.77	105.81	104.13	105.32	103.74	106.89	103.74	107.4	101.54	104.39	105.16	103.56	107.33	106.63	107.51	104.94	103.46	107.78	107.16	105.21	103.92	102.76	104.59	106.06	106.02	105.04	105.76	104.19	107.73	107.06	104.18
105.47	105.22	101.66	106.46	106.34	102.01	105.05	103.36	101	103.58	103.23	100.26	103.27	102.8	103.5	104.24	102.37	103.73	102.73	103.51	104.39	103.36	102.95	107.15	103.5	103.99	103.22	102.03	105.99	104.14	102.45	104.98	101.5	104.44	104.97	105.41	104.69	108.15	104.72	104.52	102.71	102.77	106.99	105.91	105.95	104.99	102.37	102.3	104.76	100.93
110.17	108.75	109.11	111.78	111.11	110.9	112.61	112.24	110.9	113.53	109.63	109.29	110.54	111.39	110.41	109.05	112.28	113.9	112.45	111.2	114.6	113.17	111.12	107.66	111.52	108.58	108.62	109.6	111.2	112.23	108.1	112.23	109.61	111.91	111.43	109.49	114.73	112.27	110.56	111.84	115.64	112.1	115.07	108.88	111.6	106.68	113.98	109.59	111.12	111.98
102.9	97.967	98.794	99.742	98.242	97.854	99.548	99.823	99.069	97.581	98.26	100.54	97.35	100.01	101.99	100.55	99.113	101.23	100.39	99.841	99.465	100.22	97.798	102.12	99.183	101.29	99.068	102.93	98.5	99.807	98.514	100.44	99.282	100.7	99.375	99.258	96.838	102.69	102.39	98.429	101.46	97.225	96.882	99.094	100.11	100.35	101.71	100.76	102.63	99.088
110.74	113.43	113.53	113.35	113.95	110.89	110.5	113.12	111.09	114.45	113.32	111.09	115.1	113.43	112.06	109.12	116.83	113.38	111.06	112.95	114.11	111.63	113.76	114.26	115.88	112.46	112.39	112.84	113.43	111.85	114.2	114.28	108.57	111.11	118.54	113.76	113.34	114.32	111.66	112.91	114.26	114.1	110.61	112.3	110.06	111.7	109.67	115.21	110.47	112.52
112.32	111.28	113.55	114.8	107.76	110	112.59	110.15	109.92	111.6	111.13	110.17	111.86	110.71	113.42	110.64	111.48	109.94	113.43	112.02	111.36	111.64	111.41	111.39	109.91	113.65	112.75	111.79	110.09	113.24	109.7	111.38	109.31	112.77	110.29	114.42	111.58	109.79	114.34	113.16	114.03	111.51	112.12	111.35	112.32	111.65	111.06	110.35	108.86	110.75
106.53	107.59	105.76	106.26	105.98	104.54	106.71	111.16	106.86	106.73	107.14	108.95	105.19	104.63	104.19	110.07	110.48	102.85	105.84	108.55	106.37	104.52	108.26	105.9	104.13	105.3	104.39	104.8	103.63	107.31	104.86	107.41	105.75	107.74	108.73	106.41	105.13	106.29	102.73	105.54	105.86	106.72	106.5	109.93	108.17	111.4	108.07	104.01	106.2	110.51
109.59	109.6	108.98	107.13	114.1	112.27	112.08	111.87	110.31	110.96	108.08	114.69	112.27	110.24	111.92	109.27	112.95	112.28	112.84	108.87	110.25	112.27	110.56	112.44	110.77	111.92	109.82	113.57	112.84	110.1	111.93	110.13	111.22	111.21	108.31	108.83	110.05	110.27	109.6	112.3	111.19	111.36	109.32	111.62	111.67	111.82	111.6	111.91	112.59	115.5
107.96	111.16	109.36	108.21	114.54	110.02	109.5	114.43	112.48	111.31	111.68	108.31	112.87	112.31	108.33	113.04	112.32	115.39	110.29	113.23	109.73	109.06	112.67	109.18	108.94	112.98	110.8	112.65	111.66	109.95	105.92	110.78	112.59	110.73	111.41	111.97	114.98	112.89	112.15	113.03	110.85	108.47	111.38	114.88	111.05	111.9	114.67	112.26	110.23	111.04
97.433	100.1	100.2	101.17	100.59	101.68	99.06	97.434	100.85	99.809	98.945	100.26	99.835	99.681	102.83	98.791	102.67	99.29	98.782	98.894	99.6	98.03	98.573	99.625	102.27	100.63	100.91	100.5	96.072	96.539	97.968	98.372	100.1	99.647	98.949	102.86	99.985	97.623	101.05	102.19	100.99	102.11	100.23	101.46	95.363	97.401	99.122	100.34	98.509	95.418
113.33	112.06	109.98	110.01	114.7	107.95	109.76	112.47	113.36	107	110.4	112.98	112.93	112.19	108.96	111.28	110.46	113.52	114.28	109.25	111.38	114.26	109.08	111.36	113.81	112.73	111.35	115.81	109.03	114.04	112.99	113.23	111.1	113.94	111.89	111.8	109.94	110.12	111.48	110.91	112.6	110.42	113.73	113.31	111.45	112.06	113.33	113.59	112.34	113.6
104.88	103.81	106.03	103.69	104.83	103.98	105.38	106.83	109.06	108.21	108.1	104.72	106	107.63	104.19	107.71	108.73	107.32	103.89	107.56	108.28	103.88	106.04	106.58	108.75	110.64	106.07	104.85	105.53	105.85	104.51	105.73	108.1	108.47	106.08	105.23	106.61	108.52	105.01	107.65	107.33	106.49	107.38	110.3	107.56	107.15	108.22	103.85	108.64	104.23
111.16	110.59	112.39	113.8	113.66	111.11	112.76	110.88	114.06	110.53	116.87	111.13	110.37	112.1	110.6	112.02	109.67	112.2	111.64	106.97	108.77	110.86	113.47	110.76	108.6	112.35	113.54	113.12	113.49	110.58	110.83	109.31	112.59	107.33	112.45	111.52	109.53	112.37	111.27	111.04	110.6	112.42	112.67	112.37	109.58	108.91	108.41	110.34	113.19	112.96
102.17	109.08	103.94	106.97	106.29	105.31	103.89	106.26	104.24	105.85	103.25	104.25	109.9	106.34	106.88	105.72	104.67	103.84	101.33	107.68	105.88	106.3	105.17	103.74	105.53	106.42	104.35	104.96	107.24	107.62	104.24	103.22	104.65	108.42	106.29	105.16	107.03	104.27	107.21	104.35	106.64	105.52	102.5	106.43	107.18	103.9	105.92	106.44	104.11	103.9
110.88	110.67	110.26	113.38	112.69	112.35	113.08	107.26	112.1	109.01	108.27	112.78	113.49	112.9	110.58	109.88	113	110.46	113.39	115.79	112.16	109.85	110.25	108.78	117.11	109.14	114.53	110.65	114.05	113.31	115.65	109.76	111.69	109.25	112.33	114.51	115.15	111.01	113.56	111.38	108.38	113.92	111.94	110.15	111.69	113.07	113.78	109.7	112.17	113.23
96.971	101.02	104.15	100.34	99.713	99.555	101.13	100.95	100.86	100.62	97.521	100.19	99.093	101.33	99.081	103.17	100.97	101.48	101.15	101.65	98.778	97.381	96.276	99.326	100.06	102.1	100.72	101.27	99.89	99.074	98.892	100.05	98.943	98.021	98.672	100.28	98.529	99.685	102.2	97.357	101.36	102.24	94.585	98.534	101.11	103.28	102.44	99.259	99.459	102.14
109.47	110.66	111.33	108.42	112.58	115.24	113.77	115.1	109.19	111.19	110.4	110.62	112.47	110.85	111.08	113.37	111.14	112.53	110.77	112.18	113.66	106.17	110.61	111.94	113.54	109.09	111.4	110.88	113.02	109.17	109.06	111.55	111.28	111.33	108.94	113.43	110.44	114.25	110.56	112.85	113.26	110.93	113.8	112.02	111.48	112.66	110.42	113.18	110.33	112.56
113.78	109.15	112.73	108.68	108.76	111.19	111.13	112.44	109.69	109.87	115.14	113.62	110.74	111.01	110.42	111.16	109.6	111.45	111.08	113.14	114.56	111.66	110.22	113.33	117.3	108.95	112.09	107.31	111.75	109.9	112.91	112.56	109.39	114.13	112.49	110.76	110.33	111.04	114.23	109.8	112.86	108.87	112.37	112.17	110.3	110.71	113.19	111.04	107.59	113.13
104.25	106.51	108.86	105.9	105.32	108.06	108.9	103.73	105.23	105.01	106.8	105.43	104.8	101.27	107.15	109.23	106.65	104.1	108.8	105.57	105.44	104.2	104.51	105.75	105.21	107	105.09	102.73	103.22	105.9	107.78	107.24	104.5	103.63	106.61	103.26	108.52	106.26	104.91	103.25	101.93	103.44	100.99	104.57	104.19	106.69	106.84	103.61	106.8	106.99
110.14	109.16	110.41	109.24	112.69	109.19	110.62	110.25	110.85	108.6	113.41	111.4	111.12	111.7	112.29	115.3	111.69	108.44	109.67	108.64	108.67	114.86	111.62	112.72	113.88	113.09	112.1	109.83	107.27	115.77	110.85	111.03	112.89	111.32	110.47	110.59	110.66	110.11	110.31	108.76	107.76	109.74	107.29	111.95	108.99	110.11	113.01	110.19	114.72	112.29
101.55	101.95	103.93	102.87	104.33	104.74	103.75	106.67	102.08	101.79	106.5	105.72	102.61	103.59	106.32	105.74	104.96	104.81	106.01	102.3	103.83	107.94	105.28	104.21	104.87	106.85	104.73	101.42	102.62	104.07	106.33	104.56	108.65	105.84	103.86	107.33	102.4	104.76	106.33	105.9	104.46	102.79	103.88	108.75	108.38	105.08	102.91	101.76	104.35	103.62
115.38	113.55	112.24	111.67	110.37	114.03	111.49	114.06	113.7	113.68	113.93	114.3	112.88	113.91	111.78	114.44	114.84	112.78	113.32	112.03	113.15	110.65	112.18	116.29	114.32	114.77	114.26	114.11	111.85	112.18	108.54	114.75	113.26	115.84	112.07	114.19	112.96	110.96	114.21	114.74	113.91	113.45	112.47	111.84	112.39	109.65	113.52	113.17	112.95	110.67
106.4	107.52	104.42	105.04	104.44	102.63	106.76	107.5	102.27	106.49	108.76	106.49	107.4	110.93	103.72	106.63	107	106.69	107.19	107.55	104.36	103.31	108.44	108.53	105.62	104.86	107.75	103.71	105.52	103.14	105.91	108.71	107.09	103.95	106.17	107.41	107.79	105.78	105.24	106.83	106.14	107.89	106.44	104	106.63	107.88	107.39	106.48	104.02	106.12
106.36	104.05	105.97	105.36	106.11	108.8	107.99	107.33	106.33	103.82	109.57	103.92	104.03	104.11	104	104.82	105.69	104.82	103.81	103.89	107.32	103.34	105.49	107.33	105.86	103.06	104.12	107.21	102.96	106.83	109.11	104.85	106.48	102.77	105.46	103.88	103.95	102.45	103.72	106.37	105.19	106.59	104.07	106.85	106.99	107.79	106.23	104.59	104.16	107.21
103.78	106.25	102.01	103.78	105.12	107.22	101.83	102.46	103.03	105.35	102.28	105.48	106.4	103.27	103.6	100.6	104.97	105.39	106.09	105.4	104.91	101.72	106.02	103.8	103.96	101.95	105.42	107.9	103.86	104.92	105	101.99	103.15	105.64	102.58	105.6	107.17	109.1	103.59	103.94	102.91	106.44	101.76	104.11	106.35	105.73	106.66	105.84	102.27	101.66
106.55	105.5	101.91	106.34	103.61	104.77	105.03	106.22	105.64	103.75	105.48	103.73	103.87	108.17	100.47	102.11	105.17	106.82	104.21	107.33	105.15	108.55	104.33	102.86	107.45	104.2	103.73	106.96	106.72	106.88	104.2	105.3	107.65	107.32	106.68	105.67	105.41	105.08	103.26	109.53	103.07	106.48	108.82	101.42	106.93	106.43	105.93	105.21	106.3	105.47
101.35	99.805	99.239	98.434	99.466	101.47	97.761	99.907	100.64	102.5	97.955	98.332	102.79	102.24	99.798	95.74	101.48	100.05	96.678	103.36	100.12	101.71	100.05	96.796	100.61	100.02	99.55	104.43	96.531	101.77	98.624	96.868	103.53	99.512	99.419	99.841	104.46	97.384	99.119	99.97	99.689	99.303	101.54	99.046	102.49	100.13	101.5	99.605	100.21	98.104
113.48	109.19	113.19	114.61	113.47	110.39	114.47	115.76	109.75	113.19	114.76	114.91	112.98	111.92	114.51	115.83	112.4	112.16	111.23	111.91	115.55	113.07	113.84	113.34	109.36	113.92	114.91	111.66	111.74	114.67	112.01	113.88	113.37	113.84	112.64	112.57	112.97	107.97	112.3	110.89	110.7	112.51	114.5	109.46	112.94	110.83	112.99	112.73	113.49	112.56
107.47	106.66	105.06	104.91	105.12	101.08	102.76	107.38	103.81	106.51	107.09	106.87	105.79	106.47	108.52	107.01	106.14	106.74	105.56	106.06	105.36	105.44	108.06	107.69	106.85	104.83	105.82	103	105.33	103.94	103.63	104.7	105.38	105.27	106.39	104.41	106.98	103.71	102.92	106.61	103.65	106.01	105.9	106.91	104.63	107.1	104.53	106.81	104.7	106.43
103.81	100.74	102.9	103.34	103.16	100.74	98.975	99.425	101.4	100.57	100.09	102.11	99.606	99.079	95.368	99.617	97.639	102.9	101.76	100.4	101.44	99.408	99.225	98.079	102.47	99.997	101.55	99.146	102.73	102.36	101.33	99.667	99.245	102.03	97.717	101.63	99.368	102.01	98.175	100.23	103.85	97.287	100.93	101.65	101.92	99.631	97.483	99.802	98.387	97.965
112.92	114.08	111.82	113.41	111.71	113.22	108.66	115.81	112.14	114.18	112.71	112.88	109.86	113.48	110.92	111.43	111.22	112.34	110.87	114.27	111.68	112.78	114.39	111.43	115.02	112.12	111.11	114.33	111.82	111.23	113.29	114.81	114.52	112.98	111.24	114.27	115.43	112.53	112.37	113.08	113.53	113.12	113.71	112.87	114.5	113.84	110.57	117.08	115.12	111.63
104.16	103.89	107.74	103.23	103.33	106.87	102.64	106.57	108.23	106.72	106.95	105.97	105.15	105.1	102.41	104.97	108.17	105.97	104.38	108.72	106.21	106.31	107	103.38	105.37	106.98	105.04	106.11	105.07	108.49	105.06	104.12	100.73	103.03	104.39	103.23	106.51	105.66	103.92	105.23	104.49	104.81	104.62	102.89	107.04	103.76	105.66	102.92	106.24	107.07
105.76	104.41	105.65	108.16	105.68	103.61	106.88	104.76	103.6	104.68	100.93	102.89	105.72	104.74	107.23	104.69	103.48	103.95	102.06	104.95	102.9	102.07	102.91	106.57	105.03	101.92	104.94	106.66	105.39	102.3	102.47	101.99	106.59	103.66	103.03	103.62	106.51	101.88	104.2	105.56	106.8	103.55	103.11	102.82	104.79	102.73	103.39	107.94	105.1	106.6
97.754	99.3	101.66	100.93	99.785	101.59	99.072	100.36	99.933	99.917	103.48	98.876	99.519	101.44	97.269	100.63	100.3	98.796	97.878	101.81	101.02	100.37	101.94	98.157	100.14	101.49	101.32	98.313	99.26	100.75	100.84	101.38	98.276	103.77	100.41	99.887	97.89	100.52	99.141	99.746	99.695	101.54	98.726	99.858	101.63	99.692	100.69	99.732	99.237	99.24
101.19	102.06	104.03	103.14	103.62	105.92	102.88	103.55	103.57	104.04	102.45	102.84	105.19	102.3	103.6	105.15	105.11	103.45	103.3	104.11	106.01	105.7	101.78	107.39	99.637	103.44	103.72	102.58	102.03	105.09	105.24	102.14	103.71	105.25	102.59	105.94	106.07	107.32	102.29	106.97	102.77	102.97	104.99	104.05	104.27	104.97	104.38	104.39	106.74	105.32
107.95	101.29	105.52	103.44	104.11	106.12	106.07	104.34	105.34	105.95	103.92	104.45	101.74	104.94	104.23	103.78	104.05	106.33	103.25	106.1	102.16	104.82	104.7	105.96	101.24	104.29	106.12	103.94	104.2	102.55	101.18	102.92	103.25	106.09	106.3	105.64	107.91	103.97	104.98	106.39	102.56	105.75	106.75	103.61	105.92	101	105.78	100.94	106.85	103.77
111.08	112.23	111.1	108.63	112.29	108.56	112.16	108.36	109.41	114.27	111.42	111.57	109.18	110.78	108.63	111.12	109.43	110.29	111.62	109.13	111.82	112.8	111.56	107.49	112.29	111.26	107.97	110.23	111.72	108.14	109.35	107.37	110.29	113.12	111.64	109	108.83	110.04	113.31	107.74	107.54	112.76	112.02	110.93	109.46	111.75	111.87	111.84	114.91	107.94
110.81	113.33	111.72	112.22	110.62	108.18	112.39	112.25	112.07	109.88	112.63	113.25	110.81	116.67	109.88	110.63	109.65	110.18	112.02	113.95	112.17	114.71	110.96	111.19	111.75	113.26	111.11	111.93	110.82	115.02	111.5	113.43	110.72	111.84	111.37	109.24	113.91	108.91	114.95	109.93	113.45	112.85	111.18	110.62	114.24	108.76	112.71	114.45	111.36	113.8
107.4	106.48	107.57	108.46	104.3	108.89	102.48	106.81	105.79	107.13	107.32	108.65	107.54	103.16	108.44	102.79	106.75	104.45	107.41	107.11	107.02	107.6	104.43	105.8	107.64	104.33	108.17	107.97	108.58	105.67	106.24	105.65	101.98	105.92	104.13	107.88	107.92	106.7	106.87	105.28	107.18	105.58	106.53	109.43	107.98	105.72	107.6	105.32	105.61	106.72
108.15	105.46	106.74	109.02	107.87	106.06	109.67	109.53	108.5	107.94	108.16	103.35	107.05	105.55	105.82	106.86	105.11	106.27	107.64	107.02	109.54	108.71	107.1	108.33	108.1	104.68	107.51	108.55	106.44	105.58	104.48	106.31	103.94	106.93	109.29	103.19	107.21	107.12	109.68	105.68	109.23	107.96	106.54	109.29	108.42	106.38	108.78	105.29	106.04	107.15
110.29	109.42	112.91	110.53	112.35	111.96	107.5	112.67	108.7	108.94	111.58	108.82	111.24	112.81	111.83	110.7	111.5	111.77	110.84	110.69	109.03	107.01	112.53	113.52	112.17	112.66	113.6	113.73	110.94	111.92	109.95	111.13	110.72	113.19	111.96	111.22	110.68	112.15	111.74	114.67	112.71	113.28	109.3	110.17	112.92	111.46	114.56	111.64	113.87	106.96
105.99	103.29	106.3	104.3	103.83	104.37	104.68	106.44	102.71	100.14	103.92	103.24	104.51	101.98	106.11	104.91	103.25	103.14	104.39	105.48	105.99	102.69	107.14	104.8	103.64	103.7	105.48	104.93	101.85	105.09	104.81	101.53	103.71	105.08	106.84	103.42	103.59	104.7	105.29	103.64	105.81	104.79	104.89	99.899	100.87	103.31	102.33	101.76	106.22	104
107.97	107.29	106.07	105.87	106.69	109.99	106.42	104.86	109.87	107.11	104.4	106.64	106.25	108.41	104.07	106.24	109.65	105.9	107.81	106.75	109.22	108.6	106.3	103.42	105.32	107.75	106.68	105.77	105.82	107.26	103.49	107.15	104.46	107.13	109.72	107.1	106.14	109.81	109.46	108.28	107.98	106.08	104.94	106.88	107.8	104.33	103.36	105.13	105.52	101.86
107.76	106.94	111.49	104.2	108.57	108.77	108.31	107.32	106.24	105.72	103.95	102.91	107.98	102.94	108.63	106.49	106.51	108.65	109	109.34	105.33	103.24	104.95	105.44	104.82	106.64	105.09	107.87	108.71	108.64	104.01	107.57	104.73	105.57	108.48	107.66	106.93	105.77	108.73	106.93	106.48	109.06	109.42	105.98	104.81	104.28	107.8	105.57	106.06	104.96
101.11	103.11	103.42	102.99	102.09	101.95	101.26	102.97	102.47	105.34	105.24	103.53	106.08	102.95	105.28	104.66	102.39	101.98	103.42	104.93	104.81	106.1	102.43	104.53	104.25	105.47	103.72	105.2	104.76	108.12	105.91	102.2	104.22	105.22	103.5	103.2	103.23	101.34	101.28	105.1	102.36	103.97	104.96	105.59	103.87	102.42	104.97	105.26	102.3	101.83
102.1	102.86	100.6	99.292	102.71	96.509	101.73	95.86	100.41	99.623	101.37	97.671	97.79	99.176	101.3	100.71	99.298	100.26	100.9	100.9	102.73	98.987	99.2	100.88	100.96	101.68	102.58	100.05	98.511	99.447	98.216	100.44	101.25	96.722	99.049	101.62	96.923	100.08	99.281	97.186	101.46	103.4	100.91	100.46	102.73	99.222	99.904	101.21	101.44	98.875
108.9	109.93	109.18	112.61	112.41	113.45	112.94	114.75	111.41	112.23	109.99	111.49	110.93	115.13	113.41	114.23	110.45	110.7	110.09	113.88	110.87	110.92	111.67	113.95	111.89	110.51	110.57	110.43	113.51	109.87	112.23	114	111.85	114.67	110.62	111.73	111.61	112.33	109.84	111.64	110.35	112.61	111.15	111.52	111.93	108.51	112.5	112.17	112.75	111.28
106.1	107.16	106.78	104.41	107.94	106.77	106.02	107.04	100.89	107.11	107.55	103.97	107.97	106.16	101.65	105.58	104.07	104.59	105.05	105.5	105.87	104.99	104.63	105.88	103.49	105.13	105.2	105.35	104.7	108.08	105.55	104.63	106.17	107.19	106.11	105.36	105.29	106.35	104.89	103.24	107.3	106.86	105.94	107.56	106.01	107.91	107.54	105.81	103.85	105.42
111.53	112.38	110.44	114.19	111.84	111.05	110.59	111.41	112.57	109.04	108.61	110.64	111.19	111.78	113.72	113.22	110.39	111.22	114.95	111.98	113.96	110.61	112.73	109.89	112.49	111.08	111.19	112.61	109.33	111.51	111.15	115.77	111.98	114.82	111.58	115.57	109.75	112.77	112.78	111.1	113.52	110.58	112.55	111.65	110.84	110.59	113.48	115.51	115.29	109.11
106.42	111.18	106.34	104.83	106.15	103.19	108.35	107.13	106.84	104.57	103.79	105.78	105.34	106.31	106.57	105.02	107.52	108.5	105.62	106.23	106.98	105.68	106.12	107.67	105.61	105.33	106.24	104.36	106.34	104.79	106.59	108.87	106.76	105.6	109.61	105.61	107.17	104.84	106.03	106.79	108.3	107.47	108.7	102.38	106.84	104.41	107.17	108.07	105.6	107.33
107.9	106.02	107.55	108.56	105.59	106.42	106.97	106.95	104.67	103.9	105.34	106.88	105.29	107.3	107.02	108.63	103.82	105.97	105.92	107.92	105.82	106.56	108	104.99	106.35	105.05	106.27	106.16	105.85	105.66	105.05	108.22	109.27	107.79	107.31	107.4	107.18	107.24	106.4	105.08	103.01	106.53	107.05	103.64	107.62	102.58	109.65	104.17	106.15	108.03
105.29	106.35	100.91	103.45	103.99	104.43	104.6	103.91	105.16	104.6	103.87	104.98	105.51	102.61	99.887	102.38	105.7	103.29	105.29	102.08	103.33	102.13	105.31	100.62	104.93	104.21	104.08	105.13	102.81	102.47	105.68	101.99	105.48	103.28	102.05	103.82	104.67	105.17	105.54	103.2	104.55	101.91	100.58	104.98	105.21	105.63	104.81	103.96	102.56	104.16
110.72	110.26	108.94	110.44	111.27	113.1	108.8	109.63	108.62	108.36	111.6	111.15	106.84	109.93	111.34	108.51	110.71	107.58	108.73	108.13	107.46	111.01	110.57	109.35	110.1	108.62	110.54	109.63	110.2	109.09	104.74	106.67	109.72	111.15	111.18	109.03	110.72	110.05	110.06	108.11	110.38	110.29	107.9	109.43	110.68	105.75	107.65	111.69	110.58	110.34
104.98	105.26	103.52	106.98	101.61	107.29	103.86	104.89	108.05	105.05	105.54	105.2	104.88	106.28	107.85	107.36	104.77	102.65	104.42	103.92	104.6	104.66	105.33	107.29	107.11	105.62	104.65	104.99	106.65	104.32	108.16	104.62	103.77	104.6	104.73	105.75	103.6	107.48	108.61	106.36	104.47	105.14	108.29	104.76	105.72	104.76	104.12	106.16	106.1	108.09
101.13	101.6	106.1	102.62	103.95	107.21	104.22	104.04	105.15	101.28	104.55	104.61	102.94	105.16	106.16	101.15	104.17	104.61	104.2	105.23	104.04	104.32	104.02	108.04	104.88	100.31	105.57	106.24	102.69	104.41	104.29	103.78	104.1	105.12	104.46	102.25	103.25	105.34	105.79	106.77	104.94	102.86	107.88	107.03	103.29	104	104.63	105.52	104.45	105.29
117.76	119.31	120.5	117.85	118.92	121.16	116.62	118.45	118.99	118.75	119.24	117.41	114.72	119.83	117.81	116.17	115.93	117.97	115.85	120.95	117.5	117.93	116.59	121.38	114.94	114.51	117.43	117.77	115.4	117.44	115.49	116.22	120.8	115.28	119.18	119.55	114.58	119.45	118.06	116.98	119.84	118.25	119.47	119.39	115.94	114.26	119.76	117.21	120.1	120.36
99.908	99.183	103.12	98.786	99.095	101.19	99.248	101.77	99.885	100.43	100.7	99.78	97.692	98.504	102.82	98.31	101.49	99.143	98.429	99.886	98.011	100.92	102.14	99.179	97.596	98.783	103.84	99.049	99.64	103.31	99.068	98.591	98.577	102.35	97.487	100.93	99.828	96.802	98.854	101.81	101.88	99.062	100.86	99.562	101.63	98.695	98.389	99.729	100.94	99.677
107.01	103.53	105.63	106.71	105.81	110.82	108.52	107.5	107.76	105.29	105.49	107.27	106.79	109.12	110.74	105.2	107.42	107.11	105.97	105.12	106.23	107.42	108.43	105.29	102.13	102.48	106.34	109.08	106.62	106.39	106.5	106.61	103.89	105.02	111.06	108.92	105.09	105.67	106.95	104.54	108.07	105.82	105.43	106.63	107.32	105.33	106.58	103.05	108.06	106.69
105.77	104	105.57	105.29	104.67	102.49	106.07	108.39	107.67	106.26	105.62	103.81	103.67	108.29	107.94	107.97	108.26	103.1	107.03	105.09	106.84	106.47	103.36	104.62	107.01	104.23	106.09	109.29	104.68	106.06	104.38	106.98	106.17	101.02	107.03	106.29	105.78	108.65	104.22	106.01	105.45	106.73	106.47	105.49	107.44	106.39	106.73	102.25	107.01	102.74
110.54	111.92	113.12	110.57	111.98	110.09	112.77	108.91	108.89	110.28	111.54	109.25	113.28	112.86	111.58	108.75	112.05	109.29	107.42	114.38	113.28	111.87	110.89	108.08	109.67	112.25	111.49	111.78	114.77	110.3	109.67	111.46	111.54	111.55	110.2	110.91	111.41	111.83	109.47	113.31	111.57	111.36	112.45	110.16	112.77	110.54	113.61	110.46	113.38	113.19
111.37	111.62	111.24	107.37	105.62	108.89	115.53	111.42	108.64	111.41	109.22	111.85	107.51	111.63	109.86	112.98	112.54	111.94	112.23	112.17	107.15	110.12	109.53	107.75	110.98	110.78	111.02	110.48	110.58	110.78	108.82	111.35	109.96	110.57	111.97	111.41	109.06	106.79	109.35	112.63	109.28	110.51	108.41	111.51	109.66	112.25	110.96	111.12	105.75	114.43
117.71	118.58	116.51	114.22	114.99	117.67	113.85	117.92	117.57	116.03	114.58	115.84	122.21	120.27	115.48	118.34	114.84	122.63	118.82	118.43	120.47	119.01	117.72	116.36	115.96	119.69	120	118.74	118.67	118.57	116.62	120.18	117.99	118.16	122.34	117.77	119.59	118.32	116.94	117.12	121.78	119.03	116.49	119.53	116.48	118.2	117.67	117.74	116.86	118.98
106.16	106.19	107.98	104.14	105.21	108.9	107.25	107.17	107.32	102.14	104.93	106.65	104.95	107.47	106.95	107.95	106.74	106.58	105.46	105.27	106.6	105.76	105.15	107.01	105.6	100.44	103.5	104.76	104.87	105.49	106.09	105.71	106.22	105.65	105.85	104.05	107.85	104.85	105.76	102.67	107.74	106.43	106.58	107.17	106.34	106.31	104.93	102.6	106.54	105.76
98.077	97.187	98.032	98.846	98.237	99.134	98.377	99.001	98.167	96.639	101.4	101.62	101.48	98.134	99.7	97.175	98.512	98.976	101.93	100.73	100.73	100.43	101.74	101.92	95.354	99.83	99.288	98.981	98.388	101.19	100.37	99.489	104.07	99.466	101.58	97.404	100.36	99.604	101.43	98.5	99.609	103.58	101.86	97.515	100.03	100.75	96.987	97.087	98.662	99.91
111.43	112.7	111.42	112.91	109.95	109.2	110.97	113.3	111.87	114.52	111.65	113.31	109.98	111.37	111.54	109.42	112.68	110.14	110.64	113.04	112.64	111.89	112.65	112.1	111.48	112.19	113.28	111.14	111.75	110.2	109.46	109.5	113.2	109.51	112.63	110.44	111.49	113.36	108.48	107.32	112.64	109.15	113.24	110.7	109.74	110.91	108.32	111.72	112.01	108.95
109.33	107	106.89	106.87	104.84	105.25	106.15	106.61	105.62	107.5	110.22	107.8	104.55	109.17	107.25	106.06	106.83	108.09	104.3	112.29	107.67	105.44	107.91	106.67	107.41	106.75	105.91	106.4	105.65	106.26	103.38	106.97	106.09	107.42	106.59	106.21	105.98	107.22	103.06	106.29	108.68	107.57	106.66	109.91	105.22	108.63	107.52	107.95	108.01	106.01
99.091	99.359	100.72	100.24	98.34	98.487	99.827	100.86	100.27	102.08	99.547	99.16	98.918	102.39	102.1	98.66	102.13	100.25	99.961	99.46	103.09	102.94	99.079	100.78	98.481	100.73	98.609	101.86	101.42	103.77	101.64	101.07	98.854	102.7	100.63	100.18	99.464	101.9	101.7	96.758	98.374	103.67	99.601	101.73	101.39	98.409	99.694	99.902	98.512	98.673
104.7	106.8	103.3	104.04	105.29	104.93	104.53	103.31	103.46	104.12	104.04	103.95	103.87	105.49	104.39	104.95	103.14	104.73	101.8	104.98	102.34	105.97	105.08	103.59	105.88	104.05	105.96	104.18	103.92	103.63	106.28	106.03	104.74	103.25	103.61	102.27	103.85	106.93	101.63	104.39	102.93	104.65	102.93	105.49	102.38	104.7	104.48	104.67	106.06	103.94
108.07	100.88	104.33	104.45	108.29	105.54	103.84	104.64	104.12	104.1	106.64	104.08	103.03	105.84	106.61	104.02	105.37	106.04	101.94	104.03	102.74	104.2	107.46	102.04	103.31	109.2	103.49	103.74	105.01	102.86	102.3	105.67	103.12	103.65	103.16	109.13	104.84	102.16	104.41	102.84	105.91	105.87	105.15	103.83	104.95	103.69	106.38	105.1	106.66	103.63
98.612	100.31	101.4	100.2	98.143	101.84	99.711	102.19	98.195	100.69	99.802	99.614	101.12	98.304	100.89	100.73	95.895	100.71	102.2	101.15	98.738	101.17	98.214	103.97	98.321	101.37	99.804	97.642	99.653	100.31	99.311	100.11	99.051	100	105.34	99.669	100.7	98.693	101.03	98.946	101.58	100.69	101.16	97.172	99.266	97.242	99.301	99.776	100.43	100.75
108.28	105.62	108.93	109.65	107.75	102.59	105.61	107.77	106.27	104.17	106.49	105.73	110.37	104.18	104.74	102.86	104.4	105.7	104.08	104.18	103.8	103.71	104.99	106.09	104.22	107.41	104.29	104.93	104.68	105.46	107.42	105.93	109.13	104	107.27	103.91	106.03	108.02	106.98	105.23	105.92	104.8	102.72	109.26	108.14	105.27	106.75	107.67	109.21	105.37
118.04	116.69	112.78	116.73	115.22	116.7	117.07	117.89	116.61	115.29	115.98	113.07	114.82	116.78	113.45	117.03	118.49	117.34	117.14	118.69	120.19	117.36	116.47	115.74	119.91	115.96	118.07	114.32	114.38	116.2	117.12	115.52	117.27	114.48	112.73	114.03	117.36	119.06	112.8	117.35	113.92	113.1	116.5	114.21	117.06	115.93	118.82	114.91	117.83	113.88
109.04	104.29	108.23	104.3	107.35	105.65	107.84	106.71	104.8	105.13	103.88	106.05	105.75	105.33	108.86	103.13	104.74	106.98	106.81	106.81	102.16	107.21	106.47	106.51	106.19	104.53	104.2	106.21	104.48	103.86	104.69	105.66	107.16	107.47	106.51	104.22	103.77	104.11	107.18	108.55	103.93	104.33	102.65	103.96	107.2	103.4	105.49	103.28	105.54	103.86
109.33	110.65	110.36	111.06	109.75	109.09	111.84	109.91	111.17	109.78	108.96	109.03	113.59	110.25	110.43	108.95	108.89	111.23	109.71	106.43	110.26	107.92	110.34	111.83	112.04	108.99	109.01	111.42	110.69	110.59	106.85	105.84	110.04	111.02	109.34	112.13	109.02	108.52	108.98	107.18	111.1	111.02	108.4	110.44	110.46	108.21	109.9	107.23	109.34	109.18
113.03	113.68	115.32	113.63	113.72	114.57	113.99	114.3	113.67	113.29	110.77	114.61	110.91	113.15	110.28	110.64	113.07	113.12	110.71	115.05	109.84	112.38	111.78	112.74	114.31	109.87	112.64	112.18	114.38	110.12	110.68	110.2	111.8	116.92	110.52	111.6	113.88	115.22	108.31	112.22	108.79	114.59	115.31	113.53	110.87	112.78	111.2	113.48	114.33	114.38
105.84	106.66	104.71	107.32	104.22	108.61	104.37	102.39	109.24	107.8	107.05	104.96	106.95	106.07	106.62	105.8	106.3	105.91	106.43	105.74	101.24	106.84	107.21	103.99	106.33	108.67	106.85	108.85	106.01	109.52	104.31	108.61	105.34	106.64	106.6	105.98	107.19	105.14	104.94	105.09	106.24	105.52	105.14	107.45	105.66	104.59	107.54	106.77	106.71	108.17
102.57	100.64	99.387	99.093	100.92	97.951	95.403	99.437	98.277	98.652	104.04	98.995	101.9	98.323	100.96	99.875	101.12	100.99	100.84	101.88	99.385	101.57	97.79	100.11	98.953	98.434	100.91	101.15	96.716	98.422	102.59	98.55	99.101	101.06	101.99	100.62	100.53	99.232	99.774	98.32	99.855	99.945	98.805	99.418	100.07	100.83	100.97	100.28	98.236	98.693
106.25	107.95	107.69	110.59	107.4	105.78	107.7	105.88	107.03	106.81	110.09	110.32	104.14	106.74	105.26	101.98	106.85	106.19	104.68	106.56	106.48	105.93	107.43	107.56	104.29	104.55	103.92	108.46	109.67	109.89	106.68	107.53	107.19	105.26	105.86	107.42	106.34	105.44	108.29	104.98	107.31	108.21	104.81	106.12	105.13	108.95	106.85	103.43	104.56	110.98
106.57	105.18	106.04	103.9	102.98	106	107.63	107.28	107.65	106.35	105.16	105.51	103.43	106.08	106.39	102.98	107.54	107.86	106.14	106.06	107.87	106.16	103.25	107.11	105.58	106.52	102.09	105.04	104.45	103.39	108.44	105.53	100.78	107.65	103.43	105.11	103.78	106.33	104.37	104.52	105.75	106.6	106.26	105.56	106.67	102.05	106.88	104.43	104	104.54
102.52	100.94	97.658	101.64	99.24	101.68	102.42	99.698	100.38	101.33	104.05	101.01	98.996	99.691	99.893	102.01	101.5	102.92	102.12	103.72	102.46	96.803	100.05	101.14	98.172	98.276	101.78	101.82	101.17	100.3	103.2	98.396	97.142	101.27	104.32	101.15	103.04	101.83	103.86	103.04	103.09	104.62	101.37	97.742	99.43	99.678	99.556	100.34	100.36	99.575
105.2	104.39	103.79	107.15	101.7	104	107.1	104.85	107.22	101.36	105.09	105.74	101.61	102.17	104.25	104.66	105.78	106.22	105.06	105.03	103.01	103.69	105.59	102.52	104.53	102.25	108.31	105.61	105.81	103.98	105.1	104.94	105.6	106.88	108.69	102.47	105.45	105.74	104.81	104.78	103.48	103.76	103.5	105.29	105.34	102.55	105.84	106.25	104.5	105.02
106.48	110.6	109.55	110.42	107.06	108.39	109.08	107.41	109.09	110.52	107.38	109.87	110.09	108.61	110.45	108.8	109.01	112.81	108.49	109.14	111.27	105.38	107.85	109.79	111.88	113.9	106.91	113.1	111.28	113.04	110.23	108.76	109.16	111.02	112.23	114.16	109.39	107.84	110.34	106.72	109.91	109.65	110.01	108.51	108.24	110.24	109.55	109.86	106.75	111.52
111.36	113.96	115.66	110.87	112.91	115.95	109.33	114.09	113.96	111.49	108.82	114.82	109.04	108.86	105.81	114.17	108.8	111.3	110.77	113.07	112.77	109.45	109.9	110.6	111.49	114.55	114.06	111.1	112.67	110.81	114.08	110.62	112.14	109.41	113.08	110.54	109.4	111.73	113.21	111.18	113.44	113.71	113.25	112.82	112.5	115.03	112.96	112.87	112.63	111.31
109.78	108.28	109.86	111.86	105.91	109.66	109.6	109.7	108.12	108.77	111.49	107.91	109.02	111.46	113.29	109.46	107.86	110.03	109.14	109.19	110.17	110.26	110.39	108.94	110.46	111.24	110.06	108.88	113.11	105.94	109.41	108.42	110.48	110.47	112.11	110.43	111.55	108.49	108.54	109.9	111.41	110.74	109.93	112.32	110.93	108.83	109.89	111.91	111.39	107.13
104.52	105.3	105.84	103.93	104.55	102.96	100.21	108.04	103.31	104.61	104.58	105.9	101.53	102.02	102.83	105.64	103.57	102.66	107.01	102.81	105.62	103.23	105.24	106.75	104.49	99.339	106.97	104.69	105.2	104.12	102.21	103.4	105.58	105.63	104.68	104.02	106.27	103.36	106.43	101.46	104.82	102.4	100.77	104.83	104.71	105.08	103.52	104.37	101.96	105.23
115.45	112.42	113.23	112.04	112.97	113.09	111.87	112.58	110.84	109.05	117.51	111.43	112.65	110.86	110.29	112.58	107.96	111.58	112.5	112.67	113.18	111.45	111.82	112.08	112.78	112.4	112.86	108.5	110.32	111.88	112.16	112.76	111.03	115.32	114.04	112.35	111.03	108.48	112.1	112.69	113.53	110.85	110.57	114.56	114.89	112.68	110.97	114.54	112.06	113.57
110.97	113.71	112.93	114.59	110.07	118.66	112.32	114.01	110.66	111.28	112.78	109.3	112.68	110.76	112.86	112.41	112.13	113.66	113.87	111.37	112.96	111.66	112.47	116.16	116.64	115.97	114.42	112.53	112.8	114.14	112.12	111.91	111.38	111.78	111.87	111.94	111.01	118.56	113.89	109.53	110.01	112.28	114.91	110.97	112.77	112.34	111.31	115.21	111.58	111.62
105.46	107.29	109.17	106.29	105.28	105.33	103.59	107.51	103.24	103.26	105.05	105.05	108.97	106.82	103.95	105.88	105.95	106.28	106.47	110	102.98	104.63	104.89	105.2	105.44	104.1	105.48	107.48	106.94	100.86	107.03	110.41	102.67	106.59	107.08	102.73	107.26	106.27	104.42	106.45	103.8	102.35	105.17	104.63	106.95	104.73	106.05	103.95	105.86	104.53
106.18	111.88	104.96	109.92	104.62	105.97	105.9	106.29	106.53	105.31	103.87	103.72	106.18	105.58	108.32	108.11	110.32	105.85	109.54	106.91	100.31	103.9	105.79	104.38	105.8	107.18	106.41	109.09	104.27	105.41	106.99	107.69	108.65	107.42	107.64	106.53	106	107.6	106.46	108.2	106.87	107.07	106.81	108.6	111.05	105.52	108.05	105.81	105.1	106.8
99.246	97.376	98.661	101.88	99.931	99.513	101.21	101.83	103.45	102.09	99.97	102	99.731	97.424	102.3	97.392	104.41	98.034	98.243	97.097	99.136	98.633	99.988	100.13	100.47	100.16	101.05	100.69	100.92	102.18	98.529	96.751	99.859	100.02	99.656	99.133	98.347	100.62	99.078	97.287	99.195	100.66	100.21	99.556	96.606	99.172	100.27	98.61	101.51	96.565
115.14	111.94	109.01	113.66	112.85	110.92	112.9	112.37	112.17	115.75	112.5	114.47	113.37	109.06	110.65	109.97	108.11	110.91	110.34	113.08	112.85	113.6	110.68	113.64	111.26	111.02	114.58	111.64	112.41	115.9	113.87	112.39	112.96	110.65	111.1	112.37	112.96	112.89	110.08	114	112.4	112.88	112.62	111.07	108.93	114.1	112.07	113.34	109.83	110.21
105.9	104.31	103.67	106.73	103.99	105.22	102.84	104.35	106.47	104.09	106.18	105.88	105.53	106	101.47	105.15	105.27	106.01	104.12	106.74	104.16	102.41	105.53	106.4	103.33	105.54	106.62	104.61	107.98	106.87	103.53	98.786	101.7	104.17	104.19	106.03	104.46	106.05	102.21	107.87	105.91	101.72	106.27	105.57	103.89	104.53	103.89	106.26	99.949	106.71
103.5	104.97	107.23	106.99	107.85	106.38	107.73	107.94	106.75	108.73	106.7	110.01	104.6	107.24	107.93	108.93	104.06	110.04	107.03	104.65	108.64	106.47	105.66	106.59	107.83	105.36	105.11	104.55	106.36	108.45	105.72	106.1	103.98	104.32	106.22	107.6	104.96	104.75	106.74	107.69	107.1	108.32	106.72	101.72	107.06	104.39	106.08	104.29	108.6	106.49
112.17	114.59	112.42	109.96	110.65	111.91	113.06	113.63	110.08	111.12	109.65	112.22	114.71	111.87	108.68	114	113.03	112.1	112.12	112.7	111.93	112.67	112.35	112.03	108.98	109.98	108.07	111.77	112.91	112.72	110.23	113.01	114.59	112	113.23	110.7	111.48	114.19	111.96	111.86	110.09	113.77	108.14	113.84	109.64	113.56	110.99	113.33	110.83	115.08
103.1	104.12	105.52	104.74	108.74	105.32	105.59	105.03	105.2	107.74	106.28	104.77	106.68	104.99	104.26	107.09	107.04	105.32	104.71	102.19	106.79	108.39	107.94	104.88	108.43	105.79	107.22	106.06	107.93	106.94	104.82	109.44	105.35	107.94	105.62	104.31	109.36	107.9	104.96	103.73	105.78	104.12	105.17	104.69	103.78	106.09	106.16	107.01	103.64	104.72
109.42	106.22	109.08	106.1	108.13	106.72	105.78	108.67	105.79	107.58	107.45	106.82	106.34	105.74	106.43	108.77	106.55	108.14	106.11	106.3	104.32	108.95	108.06	106.69	106.37	108.41	105.58	107.47	105.68	108.01	107.48	109.21	106.33	103.83	103.31	104.12	110.31	109.26	105.65	104.83	105.96	109.85	106.46	109.71	106.1	109.88	106.17	108.85	106.16	105.03
101.06	100.7	99.695	97.925	103.05	99.876	100.51	100.02	102.55	102.24	99.701	100.29	98.663	101.15	100.91	96.169	100.73	101.56	99.855	102.64	103.71	101.62	98.499	99.818	101.86	98.57	99.249	99.77	100.35	98.323	98.923	98.955	99.753	97.155	99.51	100.99	99.87	101.63	98.081	101.2	101.58	100.62	97.649	101.24	99.497	99.168	101.33	98.192	100.22	102.48
110.77	113.41	110.16	111.64	109.23	111.73	107.34	111.97	112.22	111.34	112.38	110.9	108.15	109.94	111.22	114.19	110.51	113.96	112.8	110.06	111.42	112.63	112.89	110.42	110.36	109.67	110.71	110.64	111.18	110.88	107.35	112.18	109.1	112.2	115.87	108.87	111.27	112.94	114.36	109.59	114.87	111.85	109.3	111.87	109.8	111.85	110.34	111.68	113.87	110.09
107.33	105.72	104.92	106.76	108.45	109.24	104.14	108.45	106.59	106.77	107.92	107.27	102.45	106.03	106.8	109.31	102.89	106.82	106.05	108.67	108.4	104.82	104.86	109.73	105.62	108.59	108.27	107.58	105.45	107.75	108.84	106.15	110.09	106.43	108.09	107.42	108.3	109.42	105.87	109.48	108.19	107.35	109.61	108.26	107.38	108.36	106.82	106.5	108.91	109.26
104.39	108.11	105.23	106.5	105.34	103.9	106.48	108.06	108.33	106.48	109.54	108.16	106.91	109	104.42	104.68	104.68	104.87	106.44	106.49	106.42	105.45	106.6	104.84	106.46	110	107.86	108.49	105.24	103.32	109.7	111.25	105.93	108.39	108.69	108.22	102.32	107.84	108.61	106.79	106.46	107.05	104.55	108.83	107.94	106.11	111.59	104.48	105.56	107.84
108.1	107.72	108.87	107.98	106.96	107.35	107.25	105.44	106.25	107.65	106.34	107.55	104.33	106.36	103.71	107.22	104.03	107.06	104.57	105.85	105.04	105.01	105.06	106.94	108.24	106.58	105.33	105.17	104.38	108.9	103.7	104.27	106.25	105.93	110.49	106.57	106.27	107.02	107.59	105.37	107.08	107.09	108.62	105.99	105.36	104.25	108.06	103.97	102.7	103.31
110.04	111.1	108.43	107.35	106.46	111.14	109.92	108.66	110.35	112.28	108.06	109.82	106.75	108.44	111.17	107.04	109.33	110.73	108.94	107.95	110.92	109.01	111.42	110.75	112.16	109.86	111.54	111.03	111.9	107.9	107.79	110.55	107.3	111.45	110.14	109.72	109.55	108.08	109.26	111.07	105.86	106.78	111.71	106.22	108.78	111.56	108.75	108.96	109.72	109
108.59	105.88	106.4	106.55	107.69	107.33	106.3	105.67	101.16	106.63	109.67	105.14	102.36	110.94	105.32	105.22	111.82	106.22	108.56	106.55	105.42	105.43	107.97	106.01	108.6	110.15	105.65	107.06	103.89	106.42	104.19	108.86	108.4	106.57	106.74	101.73	105.97	108.24	108.22	104.14	108.1	106.75	105.61	107.28	106.59	108.97	107.06	107.09	106.68	105.5
106	101.25	104.51	105.57	108.38	105.79	106.56	106.43	106.84	103.97	104.73	105.1	105.69	106.32	104.91	102.56	105.79	106.38	102.62	102.16	106.27	104.99	103.91	104.06	103.39	102.01	103.85	105.62	106.15	102.38	99.666	104.26	105.41	106.81	102.1	103.91	104.08	102.35	105.72	106.33	105.42	104.96	105.31	106.53	103.55	106.73	103.54	104.72	107.12	105.49
107.54	102.92	105.77	106.2	103.31	106.02	106.75	107.15	106	104.31	107.49	103.66	104.17	103.74	104.86	106.2	105.01	106.75	104.25	106.6	108.9	109.75	107.55	100.46	104.37	104.54	103.3	106.35	102.65	104.21	105.62	108.43	108.05	103.96	104.37	102.78	104.73	106.69	104.01	103.15	104.97	104.54	103.97	103.85	105.92	108.59	105.6	106.14	104.66	107.34
107.12	109.48	106.89	104.48	106.33	104.5	108.67	104.56	105.78	104.34	104.96	105.19	104.1	108.03	104.89	107.31	109.19	107.79	103.68	104.1	105.12	104.93	104.99	104.56	107.36	106.21	105.9	106.5	106.09	104.34	103.57	107.54	104.61	107.12	101.72	103.35	104.37	107.38	105.51	103.89	103.7	108.65	106.62	106.39	103.71	105.08	104.18	103.24	104.79	105.03
104.33	107.52	106.47	103.99	105.93	106.86	107.61	107.62	108.62	110.09	106.06	107.86	105.86	105.75	105.65	106.74	104.68	106.33	107.46	103.89	107.76	108.66	105.1	103.18	105.94	103.63	106.65	106.21	107.48	108.32	108.41	108.86	106.39	104.97	106.92	107.95	104.09	107.71	105.53	106	105.56	105.97	104.5	107.82	104.52	105.61	105.12	105.28	106.28	106.29
111.89	111.95	113.47	111.14	110.53	114.49	111.41	113.2	112.87	111.38	115.04	110.82	113.28	112.45	111.56	111.2	113.1	110.81	108.15	109.37	111.42	113	113.61	113.01	110.32	111.36	112.92	111.81	111.45	110.19	111.35	110.75	112.7	114.2	112.17	109.43	108.68	111.18	116.66	111.56	111.06	109.31	112.23	109.52	108.23	117.42	109.59	113.67	112.45	112.4
110.86	114.04	112.05	107.98	108.91	108.69	109.92	108.38	112.26	111.64	109.72	114.39	112.95	113.48	111.57	114.44	111.83	110.53	112.34	110.55	114.66	113.71	110.64	111.65	110.89	111.13	113.75	115.21	113.03	111.7	111.01	109.62	111.11	110.22	110.19	114.63	107.62	115.75	112.66	110.95	114.09	111.08	109.89	111.86	110.93	111.52	112.64	111.08	110.86	111.96
106.57	104.33	104.17	106.68	103.51	102.39	108.58	104.31	103.64	104.53	105.08	103.29	103.05	104.52	103.55	104.79	105.87	103.9	104.33	106.18	105.15	105.35	102.96	106.33	106.69	100.65	104.37	103.93	107.53	104.73	105.24	104.92	107.45	106.13	106.63	109.07	107.07	103	104.55	107.78	107.48	106.45	104.51	104.06	106.08	106.67	106.89	110.21	104.72	105.66
117.59	113.36	113.69	111.39	111.3	111.57	114.73	112.46	112.02	113.66	111.75	110.55	113.16	110.96	112.89	113.78	116.09	116.44	114.81	113.64	114.95	116.07	113.77	111.53	115.34	109.71	109.09	117.27	112.63	110.13	111.4	115.42	112.17	112.23	117.66	113.05	114.26	113.78	113.78	111.97	115.35	115.13	112.98	112.05	109.79	113.38	112.23	111.16	115.63	112.65
115.01	113.68	109.49	109.13	112.07	109.96	113.34	109.08	113.4	108.02	113.4	109.17	112.17	116.53	109.82	113.23	112.17	113.42	110.32	109.74	109.12	110.67	111.52	108.89	109.64	110.73	112.69	111.19	112.4	111.35	113.57	108.3	111.09	109.94	113.35	112.11	109.17	110.17	111.28	113.34	110.42	112.93	110.42	114.93	111.21	110.31	111.27	111.86	109.47	109.1
101.39	103.12	108.25	103.88	104.85	103.44	104.8	103.85	106.13	102.05	101.46	101.01	105.01	104.53	107.33	102.9	105.2	102.54	103.96	101.15	105.21	105.09	105.16	103.29	100.82	102.61	100.8	104.75	106.09	107.54	103.69	104.51	104.02	101.18	105.5	104.81	103.07	106.91	106.88	102.76	104.17	103.06	103.25	101.23	103.37	101.78	104.31	102.38	102.62	102.01
111.23	114.43	109.76	110.09	110.68	110.45	106.7	114.34	112.78	113.2	115.36	109.44	110.6	111.53	114.23	111.72	111.6	111.05	114.1	111.44	112.63	113.67	110.95	110.98	112.58	112.45	112.37	108.53	112.43	112.98	109.79	109.69	112.68	111.47	113.35	110.11	110.98	110.63	110.74	109.13	108.27	110.53	111.65	113.02	107.44	110.89	112.16	113.36	113.95	114.34
107.62	107.93	104.83	105.33	106.63	107.89	104.92	104.55	104.82	105.76	106.43	108.08	106.26	106.3	110.86	109.21	107.9	106.81	107.2	109.33	103.98	103.76	106.76	106.27	102.22	105.46	107.97	107.28	104.88	107.84	108.23	109.37	106.1	111.54	107.41	110	108.76	109.15	106.65	107.3	106.65	107.54	108.41	108.67	108.62	106.39	106.61	104.57	107.15	108.9
101.82	102.88	103.52	100.92	101.02	98.293	104.9	96.674	100.99	100.93	103.15	102.93	102.66	99.02	100.38	98.497	104.02	100.03	101.56	100.93	99.563	101.54	101.24	103.69	100.69	103.42	99.531	101.49	101.19	102.17	103.31	99.474	102.44	103.53	97.015	99.322	102.52	99.841	100.79	101.17	101.21	102.99	101.55	101.29	101.18	103.57	103.56	96.179	100.92	102.23
106.62	106.32	103.65	106.35	104.93	108.49	105.86	107.99	106.11	108.03	105.77	110.5	108.76	105.08	103.58	107.23	105.05	110.73	103.45	108.48	107.94	105.86	106.2	110.28	107.2	106.01	108.36	106.88	105.96	105.49	106.42	103.98	104.33	107.29	105.4	104.05	108.3	105.64	108.3	109.18	109.79	103.66	105.99	105.44	108.17	107.64	105.42	108.3	107.48	106.15
103.34	106.73	107.94	109.08	103.73	107.55	107.13	104.87	106.81	103.88	103.31	106.01	101.67	105.13	108.37	111.17	105.31	105.85	103.85	107.94	108.57	102.93	107.88	110.19	103.74	106.62	106.66	107.9	106.89	106.17	106.8	106.78	106.74	107.43	106.54	106.04	107.46	106.45	107.79	110.16	104.85	109.19	105.05	106.29	105.93	105.05	106.36	109.34	110.32	106.71
110.6	108.48	110.1	111.27	112.23	111.5	109.54	109.64	110.92	111.55	110.56	110.29	112.38	114.48	111.69	111.44	109.92	112.34	110.57	111.24	109.53	109.92	111.1	110.65	107.65	113.11	111.95	113.08	112.01	112.44	112.69	112.42	108.04	113.76	110.63	113.02	109.18	112.84	110.41	110.37	112.21	110.99	110.78	112.12	113.38	113.14	114.48	112.67	110.4	113.48
111.08	110.9	112.38	109.01	111.2	111.56	109.76	112.52	114.17	109.9	112.77	112.12	112.24	113.54	113.91	113.4	115.1	112.12	112.5	114.83	110.63	112.22	112.18	110.64	110.76	115.62	111.57	112.1	113.45	110.86	112.53	114.72	113.23	110.52	113.87	114.07	110.49	110.59	112.16	109.32	110.39	111.69	109.95	113.43	112.8	113.41	109.37	110.96	115.63	113.3
104.8	106.81	105.57	104.48	104.57	105.15	104.69	103.89	109.3	102.87	103.51	103.94	106.04	103.87	103.84	106.74	107.7	103.5	107.48	103.75	106.97	101.88	102.15	108.76	104.92	106.95	107.16	102.88	108.3	107.94	103.17	105.13	104.21	103.01	103.99	103.29	106.07	107.39	106.4	102.24	105.28	106.22	110.8	104	106.72	106.04	104	105.23	104.05	104.61
105.91	106.24	107.88	110.01	106.96	107.94	105.68	105.11	108.59	103.92	107.29	105.84	105.44	105.23	106.12	105.51	105.05	104.77	108.92	107.05	108.45	104.92	106.51	102.76	106.39	108.19	106.77	105.52	104.8	106.53	104.86	106.79	107.04	108.17	103.45	104.67	105.71	108.33	108.65	105.51	103.82	109.5	105.98	103.45	107.74	102.05	105.4	105.52	105.02	102.17
106.42	105.89	104.57	104.32	105	105.89	105.57	106.33	105.33	106.05	107.3	105.72	109.51	104.1	104.39	108.26	107.04	108.12	105.7	104.13	102.74	104.82	102.73	106.39	106.03	104.47	104.94	107.11	103.61	104.8	104.34	109.5	106.45	107.13	103.92	105.75	104.94	101.96	105.45	106.07	105.38	104.93	107.73	105.5	104.77	106.23	104.18	106.72	107.05	104.36
97.782	100.86	104.33	104.13	99.784	100.87	99.192	98.297	100.86	101.29	99.697	101.28	101.78	98.658	102.28	102.75	100.01	101.62	102.1	101.43	101.94	101.31	101.29	101.64	98.25	101.56	102.21	99.357	99.387	103.03	101.32	101.05	99.393	99.983	102.48	100.75	99.544	99.085	100.17	99.817	99.405	99.272	102.2	103.84	100.12	102.9	102.11	101.23	99.872	103.18
112.38	111.12	111.88	110.4	113.34	113.32	111.92	111.26	110.53	113.92	110.52	111.96	109.06	112.52	108.34	109.39	110.37	113.97	109.86	110	109.1	112.08	111.99	109.41	111.83	113.6	110.26	107.96	107.72	108.26	109.21	111.25	114.08	112.87	110.41	115.24	112.94	113.33	113.04	110.52	111.5	109.04	112.33	109.17	111.51	111.67	112.34	109.57	109.43	110.9
102.23	103.59	101.62	105.08	103.37	104.53	102.19	105.81	104.63	101.18	105.53	101.93	105.12	99.861	102.89	100.71	104.1	105.94	104.59	102.92	102.45	104.28	105.91	104.16	102.1	104.66	104.38	102.17	103.36	102.74	103.83	106.22	104.06	102.89	101.83	100.9	104.11	103.86	102.73	106.25	104.42	105.26	105.14	104.24	108.52	104.08	102.14	102.97	104.91	105.19
108.48	108.64	107.81	107.04	101.78	108.67	110.96	105.35	105.28	107.8	105.53	105.5	108.35	105.89	104.48	105.47	104.07	107.12	107.07	102.89	108.62	105.98	103.29	105.13	104.74	105.03	104.35	105.9	107.51	104.37	106.43	103.39	107.12	107.38	103.98	106.26	106.64	108.63	105.23	105.25	107.29	103.68	104.82	104.84	105.32	105.18	106.17	105.79	106.14	108.25
108.4	104.48	106.04	110.75	108.77	106.08	107.94	105.14	108.45	105.12	107.64	105.51	103.69	107.26	108.32	106.02	108.1	106.91	102.16	104.78	104.71	103.52	103.97	105.25	106.11	103.44	104.65	107.22	105.32	103.63	105.7	105.18	105.48	104.15	106.11	104.85	105.98	105.35	106.46	108.62	108.41	105.68	106.54	109.22	103.38	104.93	106.23	106.68	105.01	108.34
107.8	107.69	107.6	104.07	106.34	104.71	107.65	107.29	101.49	106.76	107.14	109.16	109.77	106.1	106	105.98	107.04	103.88	101.73	105.65	108.54	107.67	100.75	105.6	105.61	106.24	107.71	102.38	107.02	106.06	102.43	107.1	109.4	105.12	108.59	105.68	107.92	100.16	108.11	104.83	101.69	103.94	107.78	107.76	105.45	108.36	108.88	106.11	106.34	108.31
107.45	107.12	107.49	104.67	106.77	104.25	105.34	106.19	105.72	107.29	105.93	108.72	105.82	104.64	104.76	107.45	105.99	107.21	106.28	104.87	108.17	109.31	107.85	103.77	108.94	105.99	108.99	107.99	101.96	106.82	107.97	106.09	107.29	107.72	106.64	103.01	106.46	110.62	105.17	105.24	107.29	109.24	107.04	104.91	105.43	107.16	106.71	104.1	104.42	106.23
117.81	120.54	117.14	115.79	115.31	118.71	116.88	116.8	119.44	118.11	116.81	115.19	116.41	115.57	119.55	120.34	114.64	116.4	115.37	119.14	119.42	116.5	119.11	117.76	116.56	117.98	115.53	117.24	119.6	118.65	119.32	118.89	119.74	118.12	117.24	116.02	119.32	114.41	120.04	117.7	115.43	116.02	118.24	116.3	116.64	117.36	116.8	114.21	115.63	117.75
107.91	104.67	104.28	104.45	105.1	103.7	103.27	106.08	104.44	102.81	104.05	104.83	105.7	106.83	106.11	101.25	103.47	103.58	103.09	102.32	104.15	105.82	105.24	104.3	105.47	106.1	104.33	102.27	104.77	102.65	103.38	104.19	104.91	103.13	103.57	104.71	105.73	106.1	106	106.73	103.89	104.62	102.76	108.83	104.74	103.99	102.28	107.1	105.37	102.89
108.97	113.66	113.83	110.38	111.39	111.43	109.7	108.94	111.32	110.92	113.8	111.03	107.91	110.12	110.86	111.96	114.59	114.09	115.88	110.77	111.08	111.49	110.68	110.39	116.83	110.41	110.66	113.23	111.75	110.97	110.43	110.55	110.71	108.12	110.8	113.2	111.74	112.24	107.69	107.48	110.4	113.94	108.95	110.91	109.93	110.5	112.04	113.26	113.09	111.29
97.034	99.105	97.826	98.925	97.559	101.04	98.776	102.05	98.531	105.43	100.17	99.223	98.554	100.76	101.1	98.907	104.26	100.2	101.83	99.446	99.399	102.34	98.399	97.423	97.882	100.95	100.64	99.102	102.57	97.39	101.36	99.817	96.422	97.582	101.52	99.535	102.38	101.73	100.47	96.943	102.69	101.82	100.92	100.15	99.743	99.897	98.574	101.26	96.707	102.93
110.64	104.76	103.89	107.05	104.26	103.49	104.8	105.49	103.71	104.86	103.68	106.2	104.72	102.63	102.97	105.56	102.07	106.13	105.75	103.98	105.46	105.78	106.28	100.91	107.54	103.02	103.98	103.72	104.4	102.51	103.32	103.07	104.48	106.94	104.65	104.13	106.77	104.24	108.36	103.75	103.06	100.32	102.22	102.84	106.97	105.9	102.81	106.08	105.01	104.31
109.17	111.98	111.29	113.1	111.91	110.51	110.74	110.31	112.92	110.95	114.75	110.66	113.08	110.52	113.73	110.52	108.22	113.83	112.18	112.28	113.83	112.23	112.71	110.66	112.52	108.47	114.6	113.04	109.83	113.31	113.12	109.64	111.17	112.02	113.5	112.02	110.19	109.76	108.32	114.69	111.44	110.54	111.66	112	113.33	113.83	109.58	113.79	112.73	109.1
102.58	102.4	100.79	101.06	100.95	99.194	100.37	98.854	99.837	100.3	99.363	101.46	97.81	99.221	97.692	101.03	101.25	98.771	100.95	100.68	99.491	101.38	99.406	98.547	96.323	101.5	99.803	100	98.154	100.82	101.07	99.286	102.15	99.5	99.545	99.986	99.693	100.53	103.25	100.36	101.59	98.135	101.28	100.76	105.31	99.856	101.08	101.44	99.16	102.59
98.616	102	98.761	100.92	99.758	100.33	104.05	102.66	100.4	97.782	103.55	100.73	98.178	103.19	99.39	103.06	101.39	100.09	101.07	99.786	101.95	101.5	100.13	100	98.761	101.02	100.59	100.69	102.05	101.16	95.966	103.99	97.45	102.34	100.33	101.73	103.98	101.1	96.205	101.47	104.33	103.42	102.56	101.67	98.379	102.4	102.64	100.2	99.317	100.86
99.285	100.47	102.67	103.3	101.11	100.94	98.014	101.61	99.843	100.48	100.02	102.84	99.307	100.79	102.27	101	101.3	99.679	98.279	99.338	98.196	100.59	103.19	101.01	99.248	102.02	99.309	99.101	101.06	100.12	98.902	98.94	100.54	99.81	97.739	100.2	102.48	103.08	101.36	100.14	101.35	100.62	99.771	98.269	101.8	100.77	98.107	100.33	100.81	99.949
104.07	107.13	103.23	110.5	106.02	106.84	105.69	106.89	108.07	104.54	107.27	105.52	105.41	104.88	108.6	104.14	106.55	107.61	104.65	108.29	107.99	102.78	107.11	105.45	105.17	103.42	104.05	107.28	104.56	105.35	104.15	104.8	103.51	107.95	108.23	104.69	105.66	106.21	104.65	105.89	107.62	106.41	105.26	104.17	110.26	109.03	105.95	105.76	105.97	105.52
111.28	112.88	114.14	109.61	111.08	110.01	112.76	110.49	109.21	113.03	111.56	111.47	110.29	112.95	112.71	112.67	112.22	109.34	108.72	111.79	111.44	112.86	110.13	115.39	113.76	110.97	109.6	115.09	112.63	111.08	112.37	108.27	110.55	111.5	112.58	112.79	111.64	113.73	111.62	115.34	114.65	114.52	112.09	109.43	111.98	112.58	113.72	111.46	109.6	113.36
112.41	114.34	109.44	109.37	113.08	113.28	111.18	113.27	116.64	110.05	111.78	111.89	109.24	111.95	113.23	109.72	112.26	110.97	111.29	110.98	113.2	113.14	114.56	111.44	109.51	110.7	114.31	114.36	111.6	111.85	109.93	109.68	113.37	110.85	112.36	110.97	109.68	109.86	113.2	112.26	111.83	110	108.13	110.08	109.44	113.53	113.73	110.73	114.22	111.22
104.63	107.34	104.06	105.76	108.55	106	102.96	102.68	106.61	105.13	103.61	105.31	104.46	103.54	107.94	106.31	105.18	104.6	106.03	102.14	104.86	103.15	103.29	105.47	103.31	105.68	104.63	106.7	106.13	107.42	105.05	104.03	102.62	104.27	105.97	106.45	108.06	107.19	103.57	107.41	102.67	104.16	106.64	105.48	105.16	106.01	106.4	104.14	106.69	100.68
108.87	111.68	112.11	109.82	110.33	110.62	112.04	109.02	109.8	108.5	112.92	110.52	112.2	111.21	110.43	112.26	112.97	112.91	111.81	108.53	113.59	110.2	111.59	111.48	109.12	112.19	110.48	112.21	113.72	112.58	111.28	113.44	114.35	112.83	110.09	111.31	108.89	111.35	114.66	114.98	113.16	109.86	108.95	111.72	109.17	111.25	110.8	113.3	112.04	112.62
101.29	101.49	100.14	99.727	100.29	100.03	99.029	98.769	99.783	100.86	98.647	98.309	99.282	102.76	101.51	98.839	96.689	98.71	101.74	99.802	100.23	97.305	104.73	101.33	99.504	98.589	98.424	96.694	98.195	96.278	100.09	100.8	98.674	99.884	99.699	98.977	101.24	99.862	101.38	99.511	98.088	102.09	99.978	102.32	97.326	97.038	102.95	98.367	101.93	98.837
110.38	114.54	111.31	112.96	114.82	112.66	114.47	110.81	109.69	112.6	111.45	107.86	110.82	112.56	112.63	109.7	111.08	112.54	112.68	113.66	110.01	113.45	112.86	109.96	109.66	112.98	110.21	111.78	112.58	113.29	115.59	109.82	112.57	112.39	107.84	112.77	111.65	109.66	114.67	112.43	109.87	111.88	113.37	111.4	107.95	110.49	108.75	111.28	111.94	110.68
113.6	113.82	114.9	113.51	113.82	109.51	111.63	109.79	112.24	113.01	112.86	113.1	111.62	110.14	111.03	109.92	113.43	110.5	112.2	111.27	112.39	112.87	111.52	112.48	114.25	111.92	113.51	110.12	112.53	108.64	111.69	109.27	113.37	111.33	110.05	108.87	110.06	111.99	110.35	113.79	111.63	113.95	112.2	112.05	113.23	111.17	110.18	110.01	110.68	111.97
110.12	112.62	109.32	113.9	109.24	108.47	110.96	112.66	114.04	110.2	112.05	113.41	108.06	110.37	110.97	112.92	110.04	109.5	110.03	109.11	111.64	108.02	111.02	114.3	116.06	114.29	111.19	109.93	114.71	109.73	111.54	111.78	109.85	109.63	108.17	111.94	109.91	109.39	112.4	110.02	109.8	114.08	111.4	111.87	109.42	115.12	110.01	114.15	110.07	111.28
107.57	102.6	105.42	104.75	105.5	102.73	105.81	102.57	106.83	105.14	104.8	104.32	108.79	104.07	108.82	109.39	107.25	105.59	107.3	107.97	102.33	106.01	101.81	106.91	107.17	106.02	104.76	106.44	107.51	108.17	106.6	107.39	104.42	105.73	103.31	105.85	105.26	109.08	103.6	104.9	103.03	104.52	107.42	107.72	105.27	108.5	108.33	105.82	102.32	104.69
115.49	111.32	112.52	112.93	111.99	113.54	109.69	112.34	110.23	115.07	112.35	115.48	113.67	113.65	113.62	113.91	108.57	114.11	114.34	113.45	112.52	110.98	114.27	114.47	109.54	112.27	112.4	112.21	111.28	114.15	111.57	109.48	114.14	111.5	110.99	113.1	113.92	112.77	112.29	111.91	115.16	113.44	113.45	112.88	111.05	114.64	115.1	112.18	113.95	111.02
108.68	110.14	109.08	109.42	109.36	108.81	113.07	111.39	112.99	111.29	110.79	109.41	112.73	111.02	109.42	114.11	110.23	112.46	111.18	108.92	110.28	110.03	110.73	111.24	110.05	110.36	109.76	114.54	106.58	111.35	109.98	108.92	112.1	113.93	108.96	113.34	114.56	110.96	110.68	111.67	109.31	110.03	111.23	108.97	109.89	107.06	111.05	106.87	111.56	111.32
115.2	112.19	113.45	114.67	113.04	112.67	113.72	111.77	112.8	112.53	111.19	113.35	112.2	110.49	113.6	112.01	110.49	109.81	110.04	110.56	110.63	111.47	114.48	110.86	113.44	111.85	111.64	113.37	115.05	116.74	112.65	114.29	110.89	110.22	115.99	112.12	114.91	112.89	112.8	112.21	111.72	117.94	111.29	114.36	114.28	113.75	111.5	116.01	115.39	111.65
96.351	99.1	101.23	100.03	98.065	99.988	97.483	97.532	99.11	99.236	101.52	98.829	99.838	100.56	98.671	103.53	100.3	99.887	97.314	99.292	101.28	101.11	98.145	99.381	98.107	99.256	101.94	96.322	99.148	98.251	100.9	97.661	101.93	99.669	98.431	97.312	98.904	96.48	100.85	99.032	102.15	101.24	99.082	101.1	99.133	104.45	98.947	100.29	100.34	101.37
100.36	103.73	103.68	100.6	96.548	99.542	99.744	96.781	100.12	100.39	101.74	100.34	101.62	101.66	103.05	100.58	101.99	100.29	101.64	96.974	98.204	99.355	97.556	100.16	103.18	98.552	97.431	102.43	95.964	99.301	99.654	99.795	102.84	99.399	97.402	103.19	99.509	99.347	101.65	99	102.37	99.712	98.369	98.424	100.13	99.714	102.28	99.96	101.51	98.809
105.32	107.05	107.41	102.72	102.33	105.47	109.62	105.27	107.41	106.4	107.44	108.56	102.84	105.13	105.01	105.75	106.35	107.23	105.17	106.49	104.13	108.24	103.62	106.53	105.98	107.01	106.43	105.91	107	105.72	105.71	107.09	105.54	108.42	107.56	104.04	104.51	104.65	104.08	108.42	103.15	105.82	108.02	106.92	107.97	105.13	104.85	105.6	106.24	107.15
104.03	102.21	107.4	101.24	102.05	105.37	103.2	103.54	103.66	102.01	106.17	103.27	104.13	106.44	102.1	103.32	103.4	102.02	101.97	102.7	103.22	102.49	106.42	105.37	106.12	102.05	105.73	103.91	100.03	105.66	104.81	105.57	102.88	105.37	103.15	101.85	105.33	103.77	104.44	104.33	104.73	106.74	106.2	102.83	106.98	105.13	106.09	103.81	105.67	104.96
97.129	101.16	102.48	99.053	102.07	102.95	97.952	97.796	102.56	99.518	99.305	100.17	97.116	99.793	102.08	98.997	100.85	97.522	97.983	99.586	97.123	100.6	100.91	103.64	101.92	101.38	99.377	100.28	97.475	100.6	100.64	98.721	97.517	99.292	102.64	99.6	98.556	97.108	99.905	101.5	102.43	101.74	97.487	98.439	99.758	101.29	98.273	98.229	103.43	97.658
104.95	108.23	107.4	104.14	108.92	107.59	108.18	108.17	104.47	108.37	106.1	105.23	108.17	107.54	107.71	108.18	106.31	107.34	103.18	109.14	104.27	106.46	108.97	108.5	105.01	107.35	107.19	106.66	106.67	103.54	109.13	104.37	107.76	107.63	104.6	106.61	105.73	106.25	105.93	109.45	107.26	103.83	104.5	105.4	107.29	106.98	110.28	106.03	107.87	107.25
98.491	97.442	101.76	97.101	99.613	97.79	101.84	100.24	97.919	99.567	100.02	98.851	97.479	100.05	99.125	99.608	98.459	98.586	100.4	101.85	99.884	98.726	99.041	101.23	96.964	101.89	101.27	100.38	103.01	99.694	101.7	94.884	98.623	97.702	97.9	98.324	97.774	102.49	98.967	101.48	99.674	100.48	97.46	100.08	97.817	97.296	100.63	99.777	99.65	99.013
106.53	105.66	110.4	107	109.02	103.58	108.36	104.56	103.27	105.8	108.09	104.68	106.04	104.6	104.12	104.07	108.01	104.95	102.49	105.64	105.36	103.52	105.92	103.24	103.96	106.94	103.71	106.53	107.81	105.4	104.77	107.51	106.43	107.32	105.15	105.02	107.63	107.5	103.81	106.25	105.23	107.16	108.38	106.06	106.43	108.91	105.19	109.95	106.83	107.92
112.5	113.36	115.08	112.33	113.47	111.58	112.27	111.26	109.87	113.17	111.7	112	114.06	110.99	108.98	110.81	111.96	112.7	109.67	107.59	111.56	113.28	113.9	114.72	113.86	111.69	111.55	113.77	111.1	109.69	113.53	111.56	113.01	111.2	110.22	112.38	112.38	110.11	113.64	112.39	110.04	115.72	113.22	112.96	108.51	110.34	110.48	114.58	112.93	112.28
105.28	107.12	105	105.94	109.07	107.09	105.44	103.96	108.33	99.726	106.27	105.98	107.79	104.3	108.81	104.68	107.03	100.96	106.6	105.89	104.53	104.63	106.65	107.48	103.72	106.34	104.23	102.85	105.96	103.57	103.98	107.23	107.8	107.1	108.32	105.92	105.59	105.67	103.26	105.68	108.6	105.29	102.97	108.27	106.63	103.46	103.56	104.89	104.92	104.55
106.59	108.61	104.4	102.95	104.4	105.98	107.75	106.73	106.41	104.37	105.43	106.64	102.39	110.92	106.12	106.08	105.6	108.5	105.45	105.96	107.35	104.37	104.68	102.97	105.3	107.11	108.59	104.45	106.71	104.95	100.63	105.95	105	108.25	107.28	105.49	106.86	104.78	105.89	102.12	106.98	105.32	103.91	106.06	104.56	104.85	105.95	104.43	108.04	103.61
99.229	97.385	98.87	102	99.884	99.279	99.461	99.927	100.17	103.09	100.01	100.31	102.56	99.655	98.546	100.55	98.64	99.214	100.62	99.378	98.335	101.08	98.757	100.69	99.533	99.733	102	98.597	101.63	101.53	100.24	97.279	102.62	100.32	100.13	101.33	101.14	102.07	99.366	101.82	98.169	99.684	99.432	99.294	102.18	99.018	100.6	99.181	102.59	99.668
107.17	107.58	104.63	105.31	108.54	105.7	104.22	106.13	107.6	105.9	103.93	102.86	104.7	107	108.34	102.26	104.27	108.31	103.46	101.84	104.41	105.8	105.71	103.26	104.52	107.08	105.28	106.17	107.29	106.01	105.71	105.57	103.31	106.3	105.72	104.09	106.92	104.99	105.71	106.12	107.81	103.26	103.94	100.95	106.93	103.19	103.49	104.65	102.44	103.15
111.58	111.85	113.55	110.44	113.17	109.87	111.23	110.08	115.66	109.65	112.48	112.39	110.99	115.01	113.97	111.12	110.76	113.58	112.2	111.98	111.62	111.7	111.83	115.56	107.33	109.73	106.47	110.45	110.97	112.34	111.69	112.87	109.93	106.45	116.86	112.72	110.79	109.12	110.3	113.75	110.25	110.1	114.46	110.88	109.23	110.63	111.59	108.71	111	113.57
102.44	102.81	110.2	104.18	103.28	103.65	104.57	106.03	104.59	105.72	103.12	105.43	100.15	104.5	107.24	105.43	104.04	105.43	103.63	102.16	103.81	101.36	99.936	103.34	107.98	103.54	106.67	104.81	103.45	104.45	102.7	104.17	102.34	104.93	100.43	103.17	101.51	104.02	104.46	106.49	105.14	104.12	103.74	108.45	104.39	108.22	103.62	105.11	107.55	103.17
112.73	112.73	108.69	111.15	111.67	113.02	112.08	108.85	107.85	109.48	114.53	112.14	110.96	111.38	112.35	111.59	113.3	110.89	110.7	110.28	111.22	110.84	111.99	112.42	111.15	112.55	111.36	111.94	111.82	113.75	110.62	111.25	113.41	112.62	110.93	109.79	110.83	111.2	112.03	108.13	109.11	112.47	111.81	113.16	110.63	110.73	110.78	110.2	113.65	112.71
112.93	110.09	110.77	108.72	112.19	110.67	108.22	111.21	113.62	114.68	113.75	112.33	111.11	112.05	111.77	109.81	114.26	112.76	112.75	111.98	111.68	110.58	112.15	109.15	112.2	112.71	111.74	110.49	110.65	110.93	110.33	113.08	114.62	110.24	111.47	106.93	112.02	112.58	109.86	111.82	106.79	108.49	109.66	112.33	111.41	108.68	109.22	112.77	109.45	113.87
101.41	104.46	104.25	102.89	102.84	101.98	103.19	105.11	102.06	105.51	103.64	98.991	104.52	101.66	104.73	108.42	100.34	105.61	103.88	103.72	105.29	103.32	106.57	105.53	106.1	100.87	100.97	107.31	106.6	104.33	106.08	105.37	104.35	103.25	103.07	105.11	106.56	104.27	103.52	103.3	105.02	104.52	103.29	103.91	105.24	101.64	103.76	104.65	100.51	104.13
106.33	111.02	105.74	105.23	105.47	110.2	102.98	106.57	109.25	110.09	108.2	105.76	104.88	107.45	106.44	107.3	106.35	104.15	106.92	106.32	104.96	106.54	107.38	106.26	105.11	104.53	108.07	105.98	106.07	105.92	108.17	104.7	105.67	107.88	105.47	108.21	105.27	105.23	105.11	104.77	106.54	107.9	106.79	104.9	103.57	103.8	104.63	108.76	105.28	105.61
112.64	113.53	109.65	110.07	111.97	110.88	113.9	114.66	110.9	109.15	110.26	110.73	113.51	112.99	113.41	113.14	109.99	109.66	112.22	107.6	108.63	111.37	114.11	107.9	113.07	112.13	113.24	109.36	109.34	110.27	113.3	108.13	109.59	110.74	111.09	109.74	112.05	113.04	113.79	111.3	111.08	108.38	109.49	108.38	114.12	110.16	113.55	113.29	109.83	114.16
104.58	107.61	108.16	106.6	107.7	104.3	109.39	102.68	104.59	106.79	105.44	106.37	108.77	108.29	106.05	107.15	104.89	106.04	104.22	110.18	106.02	106.63	107.8	110.07	107.06	108.16	104.88	105.81	107.59	103.83	108.74	106.25	107.69	105.25	104.63	111.92	111.63	107.15	108.05	105.59	103.43	103.13	107.46	105.19	102.68	104.89	106.2	108.5	105.36	107.54
111.79	111	113.09	111.53	110.96	110.32	110.82	113.32	111.45	113.61	113.54	108.29	110.96	112.23	111.32	113.41	113.02	113.62	114.3	111.39	112.56	114.29	114.86	107.4	112.87	110.48	113.91	111.13	111.72	115.94	111.69	112.26	110.07	112.47	109.9	112.41	111.69	111.08	111.23	113.77	109.74	112.49	112.23	113.48	111.06	112.8	109.31	114.28	108.99	108.52
113.54	112.99	109.64	109.76	109.08	114.02	112.09	111.15	111.1	112	115.36	113.24	108.87	111.56	114.16	109.09	112.54	113.19	113.17	112.56	111.04	109.8	113.61	111.9	112.22	110.18	111.32	111.99	112.5	110.68	109.43	112.27	110.25	112.15	112.29	113.06	116.52	110.54	112.4	113.67	112.82	110.87	111.95	113.07	112.81	113.08	115.7	112.65	114.12	111.11
105.81	108.46	106.99	106.68	104.71	107.3	105.46	108.42	104.26	104.79	107.81	108.19	103.28	108.37	107.77	104.6	107.26	106.65	110.93	107.1	106.55	105.87	107.61	105.73	107.73	106.83	106.6	106.37	108.49	106.79	103.93	108.4	107.77	108.17	108.48	106.71	110.45	109.86	107.29	112.04	109.82	105.09	108.92	108.06	106.51	109.13	106.55	106.4	104.21	107.65
115.85	116.73	115.75	117.14	116.71	114.66	115.44	115.1	117.8	118.59	117.3	116.77	114.43	118.67	118.28	116.14	119.54	115.31	118.05	114.73	119.91	116.32	116.13	117.77	115.22	113.4	118.43	117.09	118.68	117.58	114.87	115.97	120	118.14	117.02	121.09	118.95	120.74	120.58	117.78	117.6	119.04	115.41	119.17	117.7	116.23	116	118.91	117.32	114.04
117.1	119.67	118.55	117.44	115.09	119.17	118.61	115.32	119.53	120.72	123.56	116.23	118.58	116.26	116.8	115.22	117.38	118.22	119.65	117.67	114.3	118.35	119.39	117.73	118.86	116.24	118.32	118.68	118.07	118.52	118.63	120.27	117.71	117.89	118.03	116.64	114.66	114.21	119.22	121.26	119.08	117.93	120.04	120.46	115.42	117.6	117.21	115.5	114.18	119.69
110.01	110.95	110.06	113.36	111.6	114.86	113.51	116.15	111.96	111.31	112.14	111.24	114.07	112.13	111.48	111.26	114.56	111.2	112.92	112.49	114.2	112.52	116.07	112.45	109.39	109.73	111.68	109.66	113.55	109.62	114.49	114.58	111.36	111.36	109.8	115.47	109.01	114.38	111.06	110.44	109.9	111.34	112.32	111.62	115.23	115.9	114.81	112.69	111.14	113.36
101.77	99.861	102.27	98.492	101.41	100.59	100.22	103.45	101.58	101.35	100.37	102.54	100.49	100.69	100.49	104.72	99.549	104.47	101.28	100.56	99.821	103.22	100.76	97.778	100.47	98.724	102.63	102.2	100.83	103.32	103.09	99.38	100.89	100.24	97.068	100.68	100.64	101.92	103.37	101.45	99.332	99.589	97.568	98.089	97.358	98.38	100.93	102.25	97.957	97.846
109.87	108.29	110.25	110.82	111.38	107.8	109.87	110.47	114.31	111.48	111.28	112.05	106.25	108.8	111.13	111.88	110.9	110.36	113.12	109.4	110.73	113.07	109.61	113.15	111.87	111.43	113.59	109.98	109.72	112.48	108.35	108.83	109.84	110.31	112.02	112.52	110.79	110.12	112.37	111.98	108.94	112.1	113.12	112	110.53	111.6	112.39	112.76	113.89	111.26
112.57	111.59	112.1	114.33	112.65	109.97	112.66	112.92	111.7	113.49	112.7	110.98	110.78	113.04	116	111.88	113.77	113	114.81	115.28	112.4	113.17	113.58	111.09	110.39	113.66	108.61	112.21	115.13	115.63	112.41	112.29	111.37	112.17	108.92	113.97	115.8	109.73	112.82	111.99	113.54	112.67	111.17	114.14	115.38	114.41	110.88	110.95	110.99	112.9
112.53	113.83	112.66	113.34	113.31	112.56	110.21	114.92	112.28	114.46	111.17	112.83	112.21	115.66	111.01	115.65	112.11	112.51	111.46	111.26	111	109.91	110.74	113.86	113.12	113.11	112.53	109.57	114.03	110.51	112.12	109.02	112.36	113.07	111.85	111.68	110.81	109.01	111.38	112.93	113.42	109.58	110.32	112.45	115.05	109.8	108.74	110.05	113.52	109.88
109.04	107.94	104.37	106.19	105.21	102.66	107.07	105.06	104.29	104.64	104.83	104.02	105.45	103.87	107.58	102.37	102.35	107.68	104.42	103.94	106.49	104.29	108.35	106.4	103.5	106.24	104.21	107.66	106.45	105.29	105.69	106.82	105.75	105.72	102.93	102.32	106.25	108.69	107.9	105.54	104.23	106.73	105.25	106.18	106.18	105.24	105.39	108.37	103.39	107.01
104.33	106.17	105.26	109.26	105.29	103.9	109.19	106.16	110.04	103.05	107.97	104.35	105.14	102.37	105.83	104.8	103.39	105.02	104	105.39	103.31	106.74	104.79	106.95	105.11	105.76	104.72	106.44	108.75	106.66	104.66	108.45	108.77	104.79	109.97	103.52	106.24	105.71	109.46	105.29	109.19	108	104.7	104.79	107.04	106.05	103.98	106.9	106.62	106.4
105.72	108.03	101.7	106.75	105.85	107.31	105.36	106.07	108	108.37	105.64	100.74	106.19	105.84	103.04	106.76	106.51	106.3	107.93	104.76	105.74	105.82	105.56	108.9	101.73	106.46	110.09	107.54	103.95	104.75	110.67	105.95	104.96	106.44	109.41	108.13	106.71	106.78	105.93	107.33	104.21	103.84	106.86	104.5	104.61	104.05	105.85	105.5	105.99	104.78
103.74	107.88	106.55	105.55	105.83	104.91	105.01	107.45	106.44	105.2	103.32	105.98	103.64	106.04	104.92	104.61	106.17	105.45	105.85	107.54	107.63	107.49	106.15	105.83	103.98	106.97	105.9	106.19	107.01	104.69	106.18	103.85	103.59	103.42	106.65	104.76	105.36	106.79	106.17	107.79	104.69	107.8	102.79	105.4	109.95	106.58	108.87	106.05	103.26	107.04
102.4	108.85	106.71	103.37	104.07	104.54	109.15	106.28	107.63	103.76	105.53	105.35	107.25	108.33	106.09	107.92	104.32	105.73	104.6	105.24	101.2	102.8	106.18	108.46	106.59	107.38	104.38	105.9	104.73	103.69	105.37	103.07	103.96	102.42	103.59	103.24	105.49	107.08	103.74	105.44	107.14	105.39	106.03	106.81	107.08	105.83	104.51	107.38	104.38	106.03
104.97	99.568	98.053	99.927	98.539	99.465	99.306	103.1	100.92	94.061	99.448	98.971	100.07	100.57	99.244	101.59	98.24	101.33	101.23	98.583	99.373	104.43	97.883	99.857	102.27	100.44	100.37	97.595	101.78	100.91	100.85	97.587	99.583	101.63	99.457	102.97	99.348	103.9	99.377	102.89	100.77	101.35	103.52	99.914	98.759	96.55	100.05	99.242	100.7	99.223
101.59	101.33	100.14	95.903	99.389	99.323	102.14	101.03	99.191	98.035	105.09	100.64	104.31	101.12	98.812	98.147	102.29	103.36	98.632	101.73	95.477	98.14	99.691	102.93	98.317	101.39	100.08	102.54	101.48	102.94	97.607	101.63	100.57	100.24	104.37	97.983	101.24	97.673	100.57	101.99	101.41	100.77	104.64	99.277	100.82	100.15	97.462	98.933	98.128	97.579
113.17	116.1	118.68	115.38	115.66	114.33	118.65	113.86	114.81	113.9	116.03	117.59	116.14	116.38	117.86	116.04	114.16	116.96	115.67	112	115.11	115.61	118.2	116.24	115.52	112.31	117.88	116.84	114.95	114.87	118.71	117.46	114.57	115.54	120.1	116.75	116.29	114.3	116.18	116.34	112.57	113.94	117.63	115	118.56	116.07	112.34	113.87	118.21	116.72
100.98	104.69	103.08	101.23	98.534	98.856	102.3	102.69	98.711	101.13	100.37	102.18	100.1	100.6	103.52	102.19	99.371	103.37	104.2	98.605	100.24	101.17	101.8	101.9	101	98.74	99.662	99.558	100.75	101.9	103.54	104.59	100.44	101.47	101.27	98.605	101.61	100.83	98.809	101	103.53	101.69	101.59	99.272	102.1	103.82	102.85	99.724	99.864	98.559
110.6	108.23	108.81	112.71	110.03	109.15	109.72	112.21	109.58	112.31	112.55	110.55	109.02	115.32	111.04	112.56	113.96	111.98	113.47	113.97	109.37	114.23	112.89	113.29	111.5	112.34	109.54	111.11	111.98	110.39	109.72	113.3	112.9	114.11	110.85	110.98	110.57	113.04	111.27	113.8	110.97	112.81	112.79	112.41	113.51	113.46	114.87	110.25	110.08	114.95
98.543	100.14	100.24	99.294	99.839	102.11	100.6	98.705	100	96.548	94.883	97.292	102.84	97.36	97.944	100.64	97.493	101.32	99.217	99.419	100.08	100.02	99.564	100.43	99.274	99.145	100.23	98.941	98.574	99.081	100.15	97.758	95.271	100.26	100.65	101.16	100.6	100.05	99.507	99.009	102.07	95.731	98.191	97.257	102.05	100.55	98.024	99.629	102.14	100.33
97.853	100.25	100.29	104.38	100.41	100.73	98.629	100.02	99.212	99.422	100.41	101.52	98.939	99.165	98.478	104.04	99.433	99.878	101.49	100.61	101.29	100.46	102.18	98.892	101.48	97.415	100.65	100.75	102.26	96.31	101.2	99.54	98.92	97.569	100.83	99.477	99.07	100.82	102.5	100.94	99.951	99.016	102.03	100.27	101.01	102.18	99.474	102.83	97.979	98.298
111.2	111.85	112.05	113.1	110.47	112.8	110.14	109.85	111.19	112.96	111.53	111.47	112.11	112.47	112.59	111.09	112.32	113.42	113.09	110.1	116.14	112.54	111.97	111.13	112.29	112.83	109.64	112.32	111.68	114.91	111.31	111.37	113.4	113.8	112.21	110	115.84	114.26	108.59	114.14	112.15	110.25	115.31	112.65	113.7	112.82	112.88	107.45	110.05	110.19
113.69	110.25	110.51	115.23	112.7	114.63	113.67	115.34	114.71	113.17	112.16	114.46	111.84	113.43	113.45	113.54	114.39	109.65	115.79	115.14	109.47	112.42	116.5	113.53	112.63	113.34	110.69	112.34	115.88	110.63	109.6	113.47	114.15	111.38	115.22	113.02	112.26	109.95	113.82	112.81	112.18	113.49	113.73	113.34	111.34	112.42	114.01	110.93	110.12	109.6
107.73	107.92	105.81	107.76	106.55	104.33	105.33	107.56	106.12	105.64	107.71	108.28	105.29	109.54	102.99	107.47	103.25	105.32	107.12	105.8	106.4	106.85	107.25	108.69	109.89	107.25	106.85	106.13	105.59	103.76	106.41	104.61	107.98	106.48	106.72	103.81	105.6	106.11	104.59	103.88	104.8	106.64	106.49	107.47	105.54	105.92	105.52	106.07	106.99	107.27
108.64	107.1	105.03	108.58	104.22	105.06	107.33	107.29	104.39	105.5	106.65	107.44	105.78	108.19	103.16	105.26	109.23	106.41	105.75	105.97	107.72	104.68	104.71	104.44	106.9	106.11	104.66	107.02	104.23	105.63	104.57	106.73	103.51	108.76	102.58	108.17	107.87	107.37	106.72	105.07	105.12	104.62	103.02	106.42	103.68	105.31	108.53	101.57	108.8	107.25
118.08	118.53	115.91	119.66	119.21	117	113.29	114.18	117.79	117.47	119.26	116.28	119.8	118.5	118.7	117.88	116.47	118.56	116.17	115.67	117.42	120.03	119.94	119.66	117.93	120.4	113.06	114.23	115.71	114.93	119.99	114.51	117.61	118.17	120.3	115.6	116.82	119.36	117.57	113.91	114.84	118.93	117.68	117.45	116.51	113.09	118.92	117.25	120.89	119.72
105.38	105.25	105.34	105.71	109.49	106.24	107.98	101.61	103.95	102.47	105.01	106.37	105.08	104.99	103.9	104.82	105.14	106.37	103.48	101.48	102.1	104.1	100.97	105.75	104.57	104.42	106.86	103.01	104.45	105.82	105	105.9	104.05	105.4	104.45	107.74	103.6	105.21	107.31	104.66	103.45	106.19	107.53	103.1	107.57	102.43	105.45	106.8	105.53	105.27
107.3	112.31	109.46	114.48	109.32	106.42	107.8	111.32	108.81	110.1	111.82	111.53	107.13	110.48	112.49	108.44	111.23	109.5	110.47	108.53	113.16	111.62	109.84	111.57	109.07	108.53	111.34	110.79	112.37	112.04	112	108.37	111.23	109.35	113.55	111.26	111.56	108.84	112.85	112.1	108.41	111.63	113.33	110.79	111.97	111.85	111.95	109.53	112.31	108.54
102.69	103.48	102.36	102.33	107.53	105.85	102.84	103.39	103.57	102.84	107.36	103.73	104.47	101.82	104.78	106.21	103.47	105.93	102.87	103.29	103.31	105.05	103.89	104.2	106.74	103.28	104.39	104.32	102.55	103.09	102.78	103.94	104.15	104.59	101.81	103.82	106.75	105.5	107.61	104.31	102.17	103.94	100.64	101.94	101.69	102.95	105.96	107.7	105.41	105.27
104.16	105.39	105.36	107.48	106	103.77	106.1	104.81	107.29	106.5	106.7	105.17	109.73	104.02	108.93	105.66	105.4	107.45	106.57	106.63	107.17	104.84	105.66	106.54	108.28	106.49	102.83	108.09	106.23	105.14	106.61	104.47	106.05	106.46	107.56	105.98	108.04	107.65	106.7	106.36	105.69	101.7	105.83	107.32	107.67	102.87	108.36	106.56	106.23	107.69
106.14	107.93	108.65	105.14	104.62	108.56	105.65	107.14	105.14	106.12	106.76	106.65	107.02	103.86	110.37	106.15	105.48	106.66	104.72	105.86	104.77	107.94	107.62	107.36	107.17	104.94	105.36	111.2	107.68	105.81	109.58	106.1	106.48	109.79	102.23	104.86	103.49	108.11	105.91	107.96	104.27	102.95	106.55	106.37	105.54	106.35	106.63	105.78	107.15	109.45
106.73	105.03	109.22	104.58	105.46	106.91	105.53	104.35	103.76	105.08	107.84	102.81	106.2	104.93	104.8	102.64	105.98	105.76	104.68	102.68	103.02	102.47	104	106.67	104.64	103.79	106.21	105.13	104.83	105.21	108.76	103.65	103.81	108.62	105.36	105.48	107.94	104.07	108.24	105.78	107.34	105.69	104.4	106.56	107.11	105.1	104.46	107.51	105.65	105.89
105.59	103.77	107.53	104.02	104.35	108.48	107.16	102.33	105.94	105.53	102.71	107.7	108.23	105.36	105.49	101.89	106.12	101.43	106.92	105.59	104.28	106.49	104.13	105.08	104.49	103.26	105.11	107.08	104.7	107.07	106.15	105.26	104.93	105.88	108.08	106.19	107.01	105.32	106.29	104.99	105.52	106.6	105.77	105.11	105.08	108.69	109.99	104.77	105.37	105.99
113.8	110.54	110.99	111.49	111.45	111.38	114.89	115.31	114.42	113.53	112.05	113.51	114.72	111.11	113.95	109.06	111.72	114.02	113.31	113.97	114.96	111.81	113.63	112.8	114.19	108.58	111.6	110.4	110.7	113.86	113.01	110.08	112.05	110.86	113.34	112.52	113.54	114.19	110.77	111.26	115.09	112.06	111.43	111.96	111.25	112.49	112.53	112.28	113.62	111.54
110.13	113.02	115.43	106.89	112.03	111.28	113.64	110.92	110.92	109.32	109.84	113.38	113	111.68	112.94	113.16	109.36	112.6	109.97	111.07	108.5	112.05	110.11	108.74	111	107.94	111.53	113.25	108.63	109.11	112.86	110.7	113.81	109.68	108.71	110.68	112.16	110.96	114.1	112.36	112.31	111.05	112.78	110.4	109.2	108.08	110.97	112.66	114.51	111.95
104.88	100.65	100.22	101.96	99.475	97.377	101.3	101.38	101.5	100.9	99.141	101.22	99.144	101.03	103.29	102.26	101.13	99.072	102.62	100.3	102.51	101.53	98.203	98.95	97.151	97.655	100.05	100.11	101.59	100.18	101.59	102.68	96.285	101.76	100.61	99.008	102.7	100.02	101.4	98.749	100.51	101.08	102.04	101.31	101.45	102.19	100.21	99.635	102.04	104.01
105.25	106.91	103.59	105.42	103.45	106.21	106.33	104.96	106.06	105.31	105.24	106	105.9	107.42	103.3	107.8	104.25	104.23	104.26	104.01	106.23	106.06	104.08	107.8	103.28	105.67	105.3	104.71	106.04	107.19	107.43	103.17	105.82	106.89	106.01	103.85	104.42	104.43	106.2	107.77	103.37	107.4	102.94	105.36	104.36	102.6	101.09	102.44	107.82	106.93
103.63	105.63	102.41	104.88	101.71	105.66	105.03	104.11	104.86	107.09	101.59	100.58	104.25	103.8	104.44	104.36	100.19	101.36	105.78	103.02	104.59	103.68	103.64	104.84	104.26	103.31	103.6	104.32	104.48	101.16	106.88	106.02	104.19	107.85	105.03	105.81	102.41	101.25	102.69	102.61	104.19	103.79	102.28	108.02	102.12	101.3	105.53	103.45	103.99	103.38
101.62	105.41	104.99	106.6	105.84	103.37	105.73	100.43	107.96	104.26	107.41	106.32	104.67	105.25	104.17	104.99	104.87	103.65	105.88	103.94	105.1	105.51	105.98	106.77	107.96	104.74	105.14	105.37	104.72	102.7	106.86	108.61	103.97	103.06	103.31	104.65	110.8	104.05	105.75	103.47	106.02	106.93	101.81	106.26	107.5	105.09	105.25	106.88	105.91	105.05
107.89	112.53	108.33	111.18	111.54	110.67	109.46	113.02	112.8	108.5	107.23	110.3	110.48	110.55	107.48	109.28	108.22	109.61	108.28	106.46	111.37	108.65	110.61	111.03	111.27	109.1	107.05	109.36	111.82	111.48	108.92	112.86	109.73	110.52	111.98	108.65	110.14	110.96	107.77	108.43	112.47	108.21	108	110.25	108.22	108.4	109.91	112.34	106.86	111.16
102.46	105.82	105.17	105.61	107.62	106.71	107.69	109.71	107.06	105.24	107.06	103.14	106.93	101.67	106.94	107.96	107.09	102.98	105.35	106.11	107.17	105.52	104.26	106.26	105.86	106.56	103.01	106.98	104.99	104.78	102.33	102.34	102.47	104.9	106.19	106.56	104.83	107.82	106.77	103.55	106.35	107.47	106.68	103.42	105.13	104.11	107.35	103.88	105.22	101.94
109.33	108.27	110.54	113.16	112.01	112.58	111.66	113.95	116.3	113.44	110.61	109	112.9	109.15	113.17	113.75	113.19	113.81	113.58	114.93	111.48	114.41	111.89	109.65	108.82	111.77	110.97	110.97	114.14	112.31	113.53	110.21	111.88	115.01	107.27	111.77	112.94	111.97	110.6	111.38	111.35	114.56	113.93	112.39	111.42	109.5	111.67	117.05	114.87	110.44
111.57	112.79	112.78	111.86	112.94	113.8	114.55	108.91	115.03	113.22	109.03	108.53	111.82	113.2	111.23	113.34	116.33	110.55	111.09	112.22	115.93	111.93	108.48	110.1	110.06	110.3	112.26	112.93	115.4	113.69	113.09	112.36	111.03	111.14	111.48	109.17	110.45	113.87	111.06	112.04	112.66	110.35	109.99	113.75	108.65	111.81	112.49	113.71	112.25	113.71
108.72	109.16	107.95	106.37	106.02	106.8	110.62	107.47	108.82	105.37	106.92	110.71	105.67	106.75	106.52	105.71	109.62	105.23	105.92	108.81	106.94	106.76	106.34	103.6	107.2	107.74	109.68	104.36	104.27	108.93	106.67	108.5	109.32	107.29	108.43	108.14	103.02	107.78	106.58	105.43	107.12	107.97	107.17	108.25	106.25	106.31	103.94	108.06	104.95	105.13
102.64	104.83	106.3	104.88	103.46	104.37	106.55	104.45	104.14	103.8	107.91	107.82	105.36	101.61	107.9	107.18	104.75	108.21	105.28	104.02	105.79	105.63	105.84	103	107.39	105.37	104.72	103.16	101.91	106.92	106.68	106.16	106.87	105.02	102.73	105.89	106.13	106.36	103.73	105.09	107.23	106.1	104.98	106.28	106.3	104.94	103.96	107.61	108.78	104.63
117.1	113.42	112.52	113.37	111.65	111.43	111.61	113.79	111.77	110.55	114.09	112.78	111.85	111.04	112.92	113.87	111.12	114.3	118.43	112.25	111.76	113.12	111.97	112.79	111.54	114.84	111.78	113.53	113.58	112.74	114.71	114.77	112.68	113.6	114.72	110.86	110.95	113.39	112.83	110.67	113.28	113.68	117.21	112.69	107.1	110.21	115.73	110.67	111.45	112.37
111.71	114.89	113.6	112.22	113.82	114.67	112.23	109.45	113.67	113.68	112.96	116.14	111.27	113.31	114.64	110.01	109.81	114.33	114.19	113.96	113.06	113.09	115.35	116.34	115.17	113.73	113.6	113.98	113.45	111.17	113.42	111.64	113.2	114.61	114.38	112.18	112.75	113.8	115.1	111.81	115	111.36	110.7	114.04	111.77	110.06	113.25	111.61	110.64	110.09
104.42	105.93	103.63	102.31	104.74	105.73	104.31	104.81	104.92	105.03	104.22	100.75	102.02	106.39	100.54	108.75	104.05	105.2	104.39	104.39	106.96	105.05	103.61	103.43	103.55	106.25	106.4	104.14	105.88	101.4	102.03	105.36	102.15	103.16	104.81	105.65	102.73	101.03	101.43	99.817	105.49	102.17	104.88	106.75	101.64	103.86	102.83	104.75	103.29	102.22
97.946	100.5	98.506	96.692	101.01	103.93	102.05	99.421	99.913	99.008	101.44	101.35	101.36	100.92	98.826	101.09	100.75	100.53	101.18	100.65	101.88	100.23	99.445	100.47	97.951	96.703	100.41	97.764	100.44	97.255	102.11	99.94	100.49	100.61	100.44	100.16	98.526	101.27	98.445	100.12	102.62	100.39	101.11	99.503	98.63	97.957	99.944	99.331	101.3	97.602
106.09	107.61	108.01	107.76	103.21	104.88	103.68	102.91	108.07	105.84	108.34	106.01	106.48	106.31	106.72	108.48	105.05	107.43	102.95	108.5	106.73	103.5	104.82	103.15	107.52	107.07	106.9	103.62	106.66	107.04	105.53	105.04	103.68	106.69	106.52	109.35	105.59	103.81	101.35	104.05	103.41	103.65	104.3	108.3	105.69	103.55	107.97	105.85	107.25	102.51
102.55	105.08	108.15	104.78	101.73	105.21	102.39	104.14	103.22	103.32	105.43	102.47	102.26	105.2	105.42	103.93	106.91	104.93	106.5	105.53	106.78	106.72	102.72	108.11	105.02	105.89	102.77	106.33	105.73	106.51	105.09	107.13	105.75	106.6	102.05	102.73	106.4	103.32	105.23	103.69	108.28	104.82	104.76	106.48	105.21	105.27	106.5	103.93	107.11	107.03
112.38	109.51	109.87	113.74	110.98	110.67	111.83	111.03	108.97	113.52	109	110.41	111.68	109.14	114.63	110.96	112.41	111.31	112.41	110.19	112.27	110.41	110.28	112.57	110.82	111.75	115.07	111.45	113.36	111.5	113.48	113.05	116.79	112.92	111.25	113.13	109.16	109.61	109.92	110.81	112	111.99	113.96	108.35	114.59	109.44	115.44	111.59	114.05	112.4
102.75	100.76	100.51	95.825	98.871	101.76	102.21	101.38	99.588	100.23	99.162	99.767	99.487	99.262	96.217	100.39	99.322	97.284	102.3	98.847	98.413	99.692	101.07	101.93	102.86	100.39	102.53	98.347	97.427	99.508	97.676	101.33	101.09	100.08	102.62	98.573	98.868	102.59	97.915	101.41	95.673	100.69	97.92	101.48	101.74	101.97	99.106	100.8	101.9	101.57
104.36	107.89	105.28	108.18	103.53	106.86	106.84	105.49	105.59	107.81	104.4	107.1	104.79	106.85	106.94	104.71	106.82	103.74	106.11	103.33	103.76	103.55	106.28	107.48	106.84	104.11	106.11	108.35	107.31	109.11	109.1	106.85	105.53	104.65	105.86	107.57	103.9	107.56	105.33	103.87	104.57	105.53	107.06	104.75	107.77	102.77	106.63	106.22	105.92	104.49
106.5	104.7	106.64	105.29	103.08	108.33	105.55	106.59	105.51	107.01	103.56	104.66	105.28	106.69	107.44	105.36	105.05	105.24	109.01	105.21	106.75	107.67	104.66	105.05	104.46	107.17	102.7	106.88	107.22	104.34	104.21	104.34	104.48	107.59	107.27	102.19	103.96	108.49	105.24	106.15	105.45	105.82	105.23	107.07	104.1	107.49	102.96	106.52	104.27	104.1
102.96	104.06	105.02	105.57	105.36	107.02	107.2	104.72	106.09	105.5	106	104.7	102.09	108.79	105.84	108.1	108.3	107.83	108.5	105.86	103.99	103.47	105.3	106.88	108.01	102.99	106.49	107.97	105.21	105.93	106.06	107.3	106.84	104.65	104.5	103.19	109.03	103.83	107.03	104.57	102.85	106.52	105.92	105.45	106.11	106.93	105.77	103.9	104.98	106.71
100.5	102.39	101.7	100.55	100.82	100.39	100.37	99.66	99.681	98.42	99.076	100.88	100.75	101	101.75	98.116	100.58	102.18	98.647	97.476	100.51	103.01	97.086	99.01	97.479	101.68	100.94	95.312	100.36	101.02	100.65	101.49	100.47	99.017	101.43	98.732	100.49	99.532	100.17	100.9	99.601	103.58	101.45	101.95	100.68	99.754	99.851	98.093	101.74	101.25
103.01	105.39	107.35	103.58	107.93	107.98	104.84	107.82	103.8	106.54	104.04	109.62	103.43	105.76	103.91	108.45	103.99	104.48	107.65	108.56	109.58	104.74	104.41	105.41	105.66	106.1	103.17	105.25	102.24	102.42	105.84	104.64	106.24	107.19	106.51	106.41	105.38	106.53	105.84	105.69	105.76	102.81	108.21	105.03	108.97	106.89	103.4	107.28	103.81	104.15
110.17	116.45	112.23	110.04	108.8	110.01	114.67	111.55	113.77	108.85	112.6	111.21	104.57	114.17	111.25	111.43	112.01	110.62	110.8	110.54	110.07	112.74	112.6	110.25	110	110.8	110.79	112.88	116.06	111.01	112.67	113.04	110.96	110.5	112.61	112.86	112.48	113.48	115.71	113.11	113.07	110.8	113.93	114.38	114.5	111.72	108.76	113.24	108.89	110.86
103.35	97.688	98.146	100.47	99.797	103.9	97.593	102.02	98.319	101.89	99.992	98.226	102.3	99.215	102.35	103.92	100.61	100.56	101.67	101.91	100.47	102.31	99.85	97.314	97.129	99.577	98.676	97.818	101.82	97.848	102	104.56	101.03	98.32	99.95	98.481	100.4	100.67	101.24	97.041	100.79	100.53	100.76	100.85	99.898	98.325	102.35	101.08	98.326	98.475
113.83	111.47	115.72	115.62	116.87	111.46	111.48	113.33	112.26	111.7	109.72	112.26	115.03	112.15	113.15	113.07	113.93	118.71	113.75	110.47	111.62	114.49	115.98	111.25	113.92	112.7	107.77	112.58	112.11	111.44	113.51	114.02	115.58	114.52	113.8	111.84	114.16	109.53	114.36	113.81	113.83	110.37	113.3	112.27	114.4	115.32	114.28	110.96	110.84	112.14
112.98	113.71	111.39	111.55	114.89	108.53	113.87	110.97	111.99	109.56	111.42	112.51	110.83	107.73	111.65	114.43	110.65	111.53	112.58	110.65	111.1	116.55	112.45	110.73	112.44	109.64	111.81	107.85	109.62	112.73	112.47	111.04	111.52	111.88	108	111.96	110.47	111.41	113.47	111.23	110.24	112.45	109.08	111.92	111.5	112.89	111.25	112.01	110.8	113.09
110.06	111.68	112.9	111.96	112.32	111.98	111.65	111.92	110.86	108.14	112.32	110.2	108.91	112.16	109.51	110.52	111.04	112.3	108.58	110.07	110.01	108.85	108.85	109.8	109.97	108.68	110	111	109.66	111.43	111.21	111.95	112.3	113.68	110.81	109.39	110.11	110.65	111.84	108.72	113.4	111.37	110.54	110.38	108.49	111.07	112.83	111.76	106.53	113.08
98.777	99.995	100.83	99.835	103.48	100.81	99.055	99.312	100.09	100.59	97.902	100.42	98.521	100.92	101.26	97.733	101.12	97.389	99.943	96.353	100.26	100.88	101.68	100.71	101.35	100.82	100.83	99.802	99.555	98.994	96.641	101.29	102.21	96.036	99.709	99.413	98.026	99.899	103.17	100.19	98.076	100.99	101.93	97.547	100.03	99.627	98.855	101.41	103.32	98.402
104.91	103.48	104.34	104.46	103.28	107.86	103.74	103.23	105.64	105.96	104.55	104.86	104.72	102.32	107.62	103.99	106.45	104	103.65	105.45	106.55	106.18	107.22	106.94	106.58	106.87	103.53	100.75	104.55	101.89	105.69	106.4	104.67	103.65	106.68	104.26	106.8	108.09	105.17	104.24	102.17	105.26	103.39	108.1	105.58	103.01	107	105.98	104.79	101.65
110.75	111.21	107.94	112.19	111.01	113.05	112.57	111.33	110.36	109.29	113.45	112.52	112.34	108.71	110.7	109.25	109.96	110.32	109.27	107.5	111.83	108.01	111.86	111.64	107.7	110.87	112.14	110.06	112.12	108.66	108.03	113.49	112.39	111.49	113.4	113.66	110.54	110.16	109.82	111.03	107.65	108.04	110.54	108.29	108.64	108.29	110.9	111.16	107.54	109.85
106.74	107.61	105.06	105.56	103.78	106.1	106.45	102.67	107.97	103.34	106.15	106.72	105.03	109.42	103	105.18	105.34	105.43	104.42	104.06	105.16	109.06	103.95	102.74	107.05	104.54	103.39	106.36	106.34	104.27	104.62	106.63	106.03	103.9	103.77	107.26	106.16	107.06	107.57	103.52	102.96	106.42	106.16	105.96	107.45	103.74	106.51	105.43	101.74	105.77
108.22	104.58	107.08	106.16	105.05	105.93	103.89	105.31	106.29	105.92	103.54	104.33	105.85	106.51	105.83	107.05	104.14	106.64	104.19	104.71	102.08	103.87	103.97	100.76	106.57	107.69	103.67	104.45	106.61	105.88	107.97	103.21	104.59	103.06	102.64	104.97	100.86	103.14	104.38	108.89	104.56	102.96	104.29	104.5	103.5	106.82	107.37	104.38	102.24	109.76
102.26	100.91	100.14	96.238	97.22	100.39	101.11	101.92	96.758	98.151	102.11	102.17	100.13	99.228	98.326	98.752	98.339	99.326	100.82	101.39	99.619	98.433	99.985	99.136	99.191	99.213	101.93	102.56	98.857	102.45	96.692	97.431	102.56	98.919	97.482	99.501	100.45	99.469	99.43	98.786	99.703	98.41	101.4	98.979	99.005	98.903	100.99	96.292	98.581	103.01
111.65	107.31	111.8	113.54	109.98	109.19	111.37	112.69	111.42	109.56	114.18	108.99	111.05	112.5	108.52	112.96	108.13	107.2	111.04	111.97	112.51	109.96	116.02	110.86	109.17	113.91	111.09	112.62	109.85	108.94	111.89	106.71	108.36	112.5	108.45	112.35	111.73	108.42	109.39	110.69	109.8	109.98	112.44	112.13	109.68	108.98	113.52	112.17	113.15	111.97
114.27	112.19	109.24	112.43	108.61	111.27	110.77	110.15	109.33	111.59	110.56	111.98	107.09	109	105.45	110.32	109.46	108.05	110.46	107.59	111.17	109.72	107.78	110.62	108.51	111.24	110.71	106.09	107.49	109.99	106.87	109.58	107.61	110.23	108.1	109.57	112.17	106.33	111	110.5	108.85	107.82	109.74	108.29	112.04	109.54	106.38	109.47	108.98	109.32
105.75	103.98	104.2	103.83	106.53	102.9	106.81	103.98	106.14	103.52	105.3	105.59	101.7	104.89	105.08	106.15	106.07	105.22	102.41	105.76	104.13	105.87	101.85	106.35	106.94	106.14	105.7	106.51	104.67	107.02	103.25	107.84	103.56	101.44	102.66	107.24	107.82	108.06	104.02	104.89	103.33	104.87	104.38	105.43	105.56	106.51	103.56	101.15	104.03	104.25
108.68	101.47	104.19	104.91	104.81	106.75	105.91	109.68	105.92	103.59	103.02	103.9	105.19	108.21	106.22	104.33	105.1	103.79	105.01	104.67	107.15	105.75	103.18	107.07	108.08	104.28	103.96	101.02	106.84	107.24	104.88	106.42	105.25	104.5	104.37	105.26	102.91	104.6	105.72	105.47	104.81	105.23	110.01	104.76	103.31	104.31	105.42	107.36	103.95	105.88
105.42	106.51	104.72	107.94	105.52	109.66	108.09	107.51	108.79	110.03	108.25	108.81	106.3	106.48	106.69	106.99	101.8	107.1	105.11	109.31	106.01	106.51	109.12	104.15	109.53	107.28	108.45	106.51	103.74	107.42	106.9	107.91	105.57	108.1	105.7	103.47	107.51	105.69	108.52	108.69	105.03	107.35	107.19	105.26	106.25	105.35	108.88	106.74	107.97	106.04
111.08	110.6	114.01	112.89	110.99	111.54	113.71	114.02	114.36	114.04	113.37	114.18	111.86	114.31	109.8	112.97	113.67	112.97	114.37	112.2	114.28	113.43	112.42	112.2	110.57	114.89	109.63	114.74	108.69	113.87	113.52	109.57	114.49	111.63	112.81	113.08	113.08	113.87	111.38	114.63	111.73	111.28	113.04	110.71	110.59	113.15	111.45	111.37	110.92	114.66
107.52	103.08	105.97	107.54	106.94	104.72	102.79	106.17	104.96	106.54	107.1	104.47	108.42	104.67	104.33	106.65	107.04	103.64	104.12	103.88	104.91	107.12	104.62	105.74	105.37	107.88	105.81	103.99	108.3	104.84	104.38	106.27	108.73	105.64	104.75	107.24	107.32	103.4	104.86	104.81	105.88	109.92	103.93	105.39	104.32	104.65	107.06	105.84	107.26	106.47
102.92	101.86	102.91	101.88	106.01	104.33	106.28	102.56	106.76	104.23	104.91	102.37	101.89	106.49	104.39	105.43	104.03	103.94	103.26	104.46	103.5	104.11	106.2	107.89	107.47	107.12	102.97	103.5	104.48	103.16	103.52	104.11	101.09	104.07	103.12	102.59	104.49	107.26	104.67	103.35	103.56	106.17	104.42	104.09	102.89	102.19	105.42	103.46	102.82	105
102.16	103.53	105.87	106.91	105.25	108.59	105.05	105.31	103.8	105.04	106.27	106.21	103.87	106.21	106.75	105.85	105.79	105.14	105.48	105.38	106.34	105.95	104.99	108.88	105.62	106.78	110.5	106.08	110.75	105.12	103.71	104.05	103.47	104.01	105.84	103.86	104.47	105.08	107.19	105.53	106.65	108.26	108.55	100.88	106.92	103.74	104.54	105.62	103.64	105.54
104.12	103.99	105.44	107.72	105.26	105.5	105.45	109.02	106.19	104.48	105.06	105.83	105.4	106.56	105.54	103.92	107.55	103.55	103.99	106.46	105.41	105.75	104.52	106.95	103.2	106.1	105.72	107.49	105.43	109.02	104.12	106.24	107.18	107.08	106.2	102.46	104.71	102.49	101.8	102.88	103.29	104.83	106.61	105.52	102.5	106.86	106.63	108.35	102.16	105.61
101.84	105.92	100.46	102.13	104.27	103.65	102.49	105.25	103.12	101.35	104.04	104.99	106.51	103.09	104.59	103.21	105.04	103.74	102.39	105.96	102.51	104.25	105.67	103.38	104.23	105.28	105.04	103.19	103.35	103.27	107.29	104.22	102.96	102.23	103.41	103.44	105.61	102.62	104.98	104.15	102.52	104.79	104.77	105.36	104.3	105.58	106.93	102.85	104.72	104.61
111.26	107.85	111.52	110.49	112.17	113.98	115.11	110.23	112.76	111.93	113.81	111.38	109.69	110.79	111.79	112.22	111.12	113.48	115.94	108.8	112.78	113.05	109.75	112.1	108.18	113.22	108.45	112.84	109.95	109.78	114.07	114.28	111.53	113.57	110.18	114.78	114.91	114.09	112.96	114	111.73	113.63	108.46	112.6	113.02	111.77	112.64	111.39	109.67	108.46
118.89	116.16	116.82	116.72	119.81	118.21	119.55	117.99	117.2	115.4	119.02	118.37	117.49	116.87	116.82	116.47	119.37	115.44	117.89	118.05	116.13	114.7	117.02	113.85	118.21	115.84	115.88	119.15	117.32	116.49	118.2	117.26	113.01	116.65	116.98	116.04	113.66	119.88	118.15	118.09	120.41	119.64	117.86	118.21	117.88	117.58	118.25	116.12	120.44	116.68
106.3	107.52	105.42	102.9	102.4	107.11	108.19	102.39	107.26	103.19	108.5	106.97	104.98	106.23	105.1	103.77	106.45	105.28	107	106	100.52	107.11	105.76	106.21	109.2	101.63	107.23	106.8	106.31	104.72	106.09	106.41	109.93	101.74	106.37	108.5	107.39	105.39	106.66	107.17	108.44	104.49	107.69	109.43	105.59	103.45	106.25	105.2	104.68	104.29
104.52	109.82	104.4	103.32	106.95	105.87	106.63	109.27	104.7	107.63	109.69	105.95	108.88	108.73	106.29	108.23	107.74	107.35	107.17	105.29	109.76	109.02	110.33	105.75	107.65	106.44	106.47	105.36	108.37	106.06	108.27	106.9	106.48	105.58	110.34	108.06	105.54	106.65	107.74	106.65	102.18	105.59	103.61	105.2	103.56	107.23	105.85	108.12	110.88	106.89
119.99	114.02	119.41	119.47	117.71	119.07	119.25	116.67	118.43	117.66	118.96	116.9	115.59	118.05	119.23	116.54	119.77	117.21	119.88	114.33	115.66	116.36	117.63	117.94	115.48	117.75	117.88	115.06	119.71	119	117.82	117.55	115.32	118.01	120.32	116.8	116.4	118.26	116.93	116.17	117	117.33	118.3	117.21	117.18	119.24	118.15	115.72	121.46	115.98
97.694	99.558	97.689	97.894	100.77	99.164	100	99.607	99.595	100.44	98.529	102.16	102.69	98.369	100.04	100.17	97.486	100.46	96.189	101.06	99.97	100.98	100.43	101.76	100.89	98.868	96.351	102	101.14	99.354	98.191	100.3	99.081	102.84	99.564	101.88	99.469	98.286	99.768	100.92	101.28	99.227	99.132	101.76	100.8	99.41	98.01	97.82	100.27	99.712
111.53	114.01	112.54	111.12	112.46	111.25	110.49	112.27	115.33	114.29	111.49	109.56	112.67	111.95	111.34	108.18	109.55	113.24	110.52	110.87	110.57	113.95	112.7	112.77	111.83	113.1	115.18	111.74	110.87	111.76	112.6	110.34	112.11	111.23	109.33	108.79	109.43	113.37	110.38	111.84	110.88	112.44	112.89	112.13	113.43	113.65	111.32	110.24	108.36	110.82
104.81	105.95	105.51	107.29	105.64	107.84	104.44	103.64	106.22	106.17	106.87	104.35	102.67	104.67	104.13	109.99	107.22	104.39	105.22	104.58	108.44	108.47	106.19	105.12	108.11	103.36	104.4	104.54	104.91	106.89	106.58	108.78	106.83	105.86	108.23	103.82	103.13	107.11	108.24	105.49	103.34	107.88	106.99	104.05	107.15	108.13	105.35	104.99	103.45	106.5
110.1	111.11	112.04	109.79	112.33	109.08	111.27	111.86	108.06	108.45	112.03	113.29	109.46	108.27	110.6	113.21	110.01	111.08	110.85	111.08	110.29	109.17	112.66	111.71	110.88	110.25	108.09	109.51	109.24	108.43	110.94	109.9	115.13	109.39	110.24	110.04	112.19	112.03	112	109.32	108.88	108.26	109.5	112	110.76	108.95	109.31	109.78	110.45	108.83
113.34	113.72	111.58	113.76	114.13	112.06	112.89	110.78	116.23	110.41	110.36	112.07	108.39	110.83	112.76	110.79	112	113.91	110.83	112.69	112.37	113.02	111.3	111.8	110.84	112.55	113.51	108.33	110.5	112.1	111.43	112.71	110.39	113.87	111.88	114.43	114.83	111.7	112.21	111.55	112.51	112.57	111.75	109.83	113.04	109.22	112.39	113.02	109.36	112.33
104.52	104.77	108.19	107.54	104.42	104.65	103.65	104.86	105.74	105.43	107.55	104.03	107.61	108.91	104.41	108.25	109.36	104.26	104.24	105.64	103.57	108.37	106.47	104.58	104.75	105.11	104.14	106.35	105.25	106.45	108.44	102.99	104.5	106.91	104.51	104.88	108.76	105.38	107.17	105.95	102.22	105.08	104.35	105.05	105.86	106.11	102.8	105.07	107.8	108.17
103.43	104.92	102.91	105.87	106.02	107.31	105.34	104.06	107.72	106.04	108.18	107.21	104.07	104.21	106.71	105.83	107.16	104.76	105.24	108.47	106.77	107.54	107.78	104.11	106.47	103.67	105.72	109.04	107.85	108.7	107.09	108.99	106.76	102.02	105.94	108.06	107	106.46	105.59	107.49	105.62	101.24	108.05	104.95	104.33	104.02	104.94	108.64	109.2	105.56
102.9	99.603	99.216	103.22	101	98.01	97.747	97.646	96.103	99.407	100.07	99.346	101.97	101.02	100.46	102.93	97.454	98.958	101.04	98.848	97.415	99.105	100.51	100.04	100.74	100.7	99.224	102.23	101.93	100.76	99.225	98.522	98.415	102.68	100.53	99.844	98.144	99.059	97.083	98.041	100.05	100.45	101.78	99.344	99.801	100.96	97.61	102.42	100	98.863
104.84	106.12	101.76	105.68	110.17	107.12	104.37	108.25	103.3	104.38	109.49	106.21	104.98	106.45	107.82	103.64	105.41	106.09	106.27	105.51	106.68	107.82	105.97	108.17	105.93	106.59	104.9	107.02	106.07	106.1	102.53	106.87	104.91	104.23	107.72	106.94	104.04	101.4	104.16	103.95	101.9	108.24	103.51	108.76	106.02	110.48	104.96	105.13	105.43	105.54
106.49	104.63	106.59	106.33	105.57	108.11	110.16	107.86	107.24	107.36	108.44	105.38	104.79	107.28	107.79	105	106.16	110.54	106.99	106.68	109.19	103.8	105.45	107.15	104.44	107.99	105	106.55	104.45	110.11	106.35	108.95	104.21	109.76	107.51	107.3	108.3	106.01	105.59	107.38	105.81	106.29	102.7	108.92	101.61	108.46	107.17	108.86	105.15	106.25
100.12	101.74	103.78	101.48	106.52	103.79	102.98	102.3	102.89	103.3	105.45	106.56	105.17	105.17	104.48	101.6	106.53	101.53	105.14	102.5	107.2	102.37	104.75	104.74	106.07	101.99	106.92	103.61	103.35	103.29	103	100.99	105.42	103.43	103.68	104.25	105.05	104.87	105.34	104.6	103.18	105.38	104.03	105.2	101.98	102.41	106	104.25	105.03	107.57
114.4	117.1	117.57	116.87	116.75	118	115.93	117.53	119.3	115.4	116.67	115.58	113.83	113.04	115.96	115.91	117.45	116.94	116.2	113.11	116.84	116.87	114.53	117.85	114.59	114.25	116.7	115.25	115.51	114.82	116.84	116.07	116.09	116.5	115.67	118.45	115.02	115.22	116.26	118.84	115.05	116.27	115.01	114.46	115.65	117.59	117.82	114.71	117.01	114.27
112.51	112.2	111.39	109.57	108.61	113.57	113.47	112.83	111.45	112.84	108.41	109.94	110.68	110.97	115.86	111.64	108.2	113.94	107.99	113.69	108.58	110.69	112.44	111.68	114.5	112.18	111.91	109.43	109.52	110.52	111.85	110	111.34	114.46	113.32	113.06	112.06	115.07	114.33	112.23	111.9	110.31	110.18	112.31	111.3	114.92	109.53	110.57	111.25	113.68
104.86	103.74	107.63	104.06	106.51	103.36	105.08	102.35	104.48	108.09	105.53	106.97	106.09	106.17	109.33	99.948	105.21	109.1	105.13	104.77	106.13	105.22	107.99	107.45	106.21	108.1	105.72	103.02	105.97	104.89	109.16	105.64	109.06	105.29	105.06	104.41	106.54	105.59	104.83	105.79	110.09	104.29	106.92	108.73	105.41	106.39	105.44	107.48	106.6	106.85
106.79	105.28	109.8	106.31	105.27	105.01	105.4	105.41	103.54	107.33	104.71	105	103.59	106.48	103.3	104.94	107.37	107.44	105.58	104.33	105.97	107.06	107.2	105.19	105.15	106.95	106.22	107.93	105.84	106.02	104.33	107.35	108.32	107.15	103.76	107.18	105.59	101.77	102.9	109.17	104.55	103.5	107.93	108.28	109.42	106.8	105.26	104.2	104.9	103.99
109.97	108.18	108.94	110.69	110.82	111.12	110.73	109.28	109.93	110.44	112.03	110.45	109.41	111.81	112.34	111.66	108.52	110.06	110.43	108.75	111.43	109.67	110.48	110.19	109.26	112.03	110.96	112.5	110.1	110.62	109.25	106.33	112.57	112.25	110.26	111.66	108.74	110.83	108.11	110.69	111.76	109.46	109.32	108.55	108.41	108.41	110.34	108.95	109.38	110.19
109.85	107.1	113.75	113.12	112.36	109.37	110.86	111.35	111.66	107.65	109.73	113.13	109.32	109.88	109.26	112.49	113.61	114.3	112.38	109.86	112.2	113.32	114.3	111.46	112.15	112.11	113.69	113.04	110.67	112.01	111.88	109.22	111.9	110.98	110.35	109.66	108.96	112.74	112.12	112.62	110.25	109.34	115	110.47	111.44	114.88	111.59	112.02	111.07	110.59
120.95	117.49	121.53	119.09	117.93	118.46	118.53	117.1	116.85	117.76	117.42	115.88	117.2	117.9	118.85	115.36	115.12	116.04	119.07	120.67	117.05	116.63	116.96	117.42	114.72	117.08	114.99	115.56	117.7	119.89	119.9	114.97	117.65	117	116.88	117.82	118.19	115.03	116.67	115.63	118.73	119.03	119.94	117.86	116.23	119.63	116.24	117.14	119.85	118.08
102.29	101.74	101.12	100.3	102.2	98.212	98.641	101.59	98.995	97.976	98.624	99.785	101.74	99.697	100.39	98.563	101.71	97.871	98.494	97.929	99.148	94.146	98.787	101.96	101.46	98.666	96.616	101.47	99.862	99.558	101.48	100.49	100.62	99.77	102.22	98.387	96.011	98.947	98.829	100.57	103.17	100.98	101.71	97.494	98.923	97.15	95.703	99.049	101.36	100.46
106.36	113.57	110.5	112.42	111.31	114.34	110.47	112.55	113.19	111.31	112.56	112.61	111.08	109.07	109.22	113.18	110.83	110.39	111.49	110.38	112.36	110.63	110.41	111.05	111.17	114.78	109.91	109.5	108.64	111.32	110.89	111.49	111.29	111.33	111.17	108.16	106.03	113.9	110.56	108.97	111.48	112.26	110.32	106.67	113.14	110.75	110.96	113.03	113.24	111.78
106.76	106.3	106.03	107.04	106.13	104.99	106.43	107.82	105.76	107.34	107.45	108.61	104.81	108.69	106.85	108.51	108.51	105.71	103.63	104.63	106.19	108.04	104.57	105.99	109.82	104.82	108.89	106.99	106.84	105.93	107.58	108.98	104.29	108.03	105.1	108.33	106.95	108.77	105.16	106.43	106.34	108	104.16	104.95	111.79	108.11	106.65	106.05	110.64	105.82
108.46	114.93	114.03	114.64	110.71	113.45	108.09	112.28	113.43	113.38	109.69	112.12	110.45	112.49	111.38	111.55	112.6	110.69	112.31	111.22	109.42	110.68	112.66	110.66	111.13	110.22	111.56	111.39	113.58	110.61	113.77	113.54	113.47	111.31	111.84	110.41	112.71	108.94	111.13	113.51	108.72	113.22	111.69	110.41	112.45	110.21	112.66	111.9	109.47	110.81
115.08	110.52	111.72	113.82	112.09	112.5	110.02	115.51	111.59	110.78	112.86	109.69	110.89	111.01	107.26	113.17	107.71	113.49	113.22	110.23	111.34	113.21	109.84	111.65	110.31	113.19	109.91	112.91	112.4	109.67	112.84	112.37	109.65	114.07	113.54	113.93	112.34	112.35	109.65	113.7	110.93	113	112.28	114.04	114.75	106.4	114.78	109.98	114.21	114.89
107	102.53	107.15	105.81	102.2	105.27	103.63	106.78	108.04	107.6	106.08	105.03	106.13	109.48	105.69	107.65	107.19	106.63	108.6	105.15	103.88	106.39	106.36	106.06	107.97	105.52	104.83	107.77	107.39	108.94	106.27	104.66	106.87	107.44	105.79	109.03	105.4	105.52	106.35	105.98	105.77	108.5	105.24	108.1	107.82	108.65	106.42	106.45	107.28	106.32
105.23	101.76	102.98	105.2	106.08	105.83	103.75	105.82	104.85	100.68	105.83	106.31	106.3	103.33	108.45	104.79	103.22	106.36	102.92	104.46	108.18	104.36	102.9	104.9	106.45	104.5	106.72	106.12	105.84	101.46	104.38	104.19	104.89	103.12	103.4	102.54	103.93	104.43	106.83	104.13	106.27	104.62	104.71	104.47	106.28	107.7	105	103.88	102.54	104.43
107.34	107.14	104.56	109.94	107.99	107.91	105.43	107.51	107.57	105.87	111.14	105.93	106.21	107.09	111.58	104.93	104.71	106.36	106.95	106.24	104.84	108.76	107.92	107.35	105.04	104.1	108.23	102.33	108.2	107.84	107.17	104.92	106.49	105.94	104.26	107.07	105.43	107.46	103.75	109.55	107.83	109.57	108.06	105.74	103.99	108.72	107.66	104.92	107.64	107.56
111.68	110.18	110.93	112.11	110.79	110.71	112.3	109.61	113.01	111.65	111.69	112.98	114.49	108.87	113.08	110.87	112.82	112.27	110.99	107.06	110.59	114.31	111.34	110.35	112.4	109.87	108.84	111.37	110.92	112.52	111.85	108.09	111.75	107.47	113.05	109.17	108.45	112.26	111.53	108.27	110	108.99	111.05	107.57	109	107.25	109.86	108.44	109.68	110.18
111.15	113.95	113.1	112.79	111.66	114.97	110.71	111.97	107.79	111.86	112.55	111.01	111.79	111.46	111.98	113.17	110.55	108.01	111.08	110.8	112.3	111.76	110.49	110.77	109.71	110.54	113.43	113.63	109.99	112.64	113.28	107.66	108.98	113.23	110.66	112.4	111.76	111.58	112.08	111.95	116.67	112.56	110.58	109.28	111.14	110.92	112.25	110.21	112.99	110.26
105.25	104.35	102.76	106.71	109.87	109.37	107.03	103.98	102.32	106.81	103.79	106.53	107.69	107.27	107.75	104.84	105.16	109.59	102.91	105.01	106.24	106.61	107.33	109.14	105.67	108.52	105.98	102.57	107.03	102.14	106.15	107.37	104.63	103.17	105.73	105.72	103.39	105.85	105.89	105.27	106.41	108.49	106.85	103.82	105.26	106.64	107.37	105.55	103.49	104.79
114.3	106.76	113.03	113.04	111.73	111.91	111.17	111.48	111.06	115.3	115.45	111.6	111.83	109.42	113.88	110.32	113.15	110.92	113.22	108.61	113.01	110.35	110.73	111.57	110.3	109.55	113.97	111.4	110.15	110.65	111.86	114.99	114.84	113.6	108.92	111.76	113.97	111.94	112.05	113.78	113.77	112.17	109.11	109.01	110.15	109.48	114.15	109.97	109.8	109.36
107.1	106.39	107.21	104.84	104.93	107.87	103.74	105.46	109.24	103.61	105.55	102.43	106.38	104.18	103.61	108.71	107.85	105.42	106.11	106.4	105.99	104.97	105.59	108.09	102.7	102.79	105.22	105.48	103.01	103.38	104.81	105.48	105.5	104.21	105.07	105.01	106.4	101.5	105.78	104.26	104.9	108.52	106.32	106.14	106.34	103.39	103.38	105.03	106.22	102.77
110.01	111.67	110.7	108.8	111.36	113.15	113.64	110.31	112.96	107.41	110.2	110.68	111.64	110.81	111.37	110.01	108.19	108.45	111.37	112.62	106.95	110.39	109.66	109.26	111.25	109.58	109.51	108.81	108.51	111.88	108.37	112.82	111.01	112.19	110.11	110.4	106.8	110.12	110.63	108.26	113.23	111.19	110.45	112.16	111	109.24	111.04	110.82	110.2	111.07
104.46	101.78	101.74	107.1	101.25	102.08	105.23	103.65	105.53	103.26	102.97	102.05	102.89	104.68	102.47	102.3	103.67	101.48	106.36	103.77	104.16	104.15	104.23	104.6	105.03	105.36	103.63	101.67	101.3	103.68	106.74	103.11	105.42	105.74	101.75	102.82	103.76	102.37	103.91	105.51	104.2	102.71	105.35	104.46	104.04	103.62	105.37	107.54	104.41	102.87
108.96	113.4	115.79	111.63	110.77	110.24	113.58	113.53	111.15	112.61	110.98	110.7	110.99	113.32	114.63	111.47	114.25	108.82	112.27	113.17	115.7	113.23	111.1	114.87	111.91	111.52	115.88	111.48	116.48	109.18	112.3	112.58	111.26	113.62	113.08	113.64	113.58	112.44	112.71	113.04	112.91	113.01	113.91	110.81	112.21	114.31	114.07	113.92	110.38	112.37
106.51	105.82	104.29	111.53	109.03	108.71	106.91	108.4	105.98	103.77	105.62	110.43	104.09	107.36	105.9	108.68	109.16	109.6	108.94	106.96	109.78	108.62	106.45	106.6	108.72	103.5	107.21	109.61	106.17	105.09	107.46	109.55	102.01	110.43	110.37	103.31	108.59	106.71	103.32	107.21	107.09	104.63	105.52	111.18	103.46	106.53	107.83	107.28	107.63	103.56
99.079	97.824	100.21	98.586	99.373	98.585	98.968	102.85	97.88	99.884	100.45	99.482	102.14	98.823	100.89	98.419	98.816	99.867	97.459	101.35	97.389	100.57	99.479	100.2	101.85	100.2	98.844	99.725	102.01	100.5	99.216	98.199	96.914	100.87	102.05	96.968	103.33	102.64	104.19	99.782	98.476	99.816	99.412	97.895	100.39	98.346	100.08	101	96.701	102.65
109.32	112.16	111.17	109.51	112.8	114.4	113.24	110.98	113.51	113.47	114.04	111.54	112.1	113.15	112.27	114.82	114.77	114.03	111.94	109.11	113.16	111.97	110.75	111.69	111.4	112.51	113.21	109.59	109.62	108.82	111.48	110.42	112.36	108.74	108.6	110.83	110.64	115.59	111.08	112.41	111.85	109.77	112.68	112.66	116.21	111.34	112.7	114.09	113.14	114.5
106.77	103.33	106.32	103.7	105.66	103.39	108.17	104.66	105.38	103.48	107.66	106.8	104.91	103.58	104.38	105.16	104.19	103.15	103.02	103.47	104.72	105.63	101.83	106.26	103.68	104.41	106.43	102.89	108.65	108.94	103.25	104.75	105.35	107.56	103.83	105.66	105.08	107.33	105.56	106.75	107.1	98.927	103.69	104.2	103.53	101.43	105.19	105.62	110.15	105.75
104.35	107.62	105.67	110.55	107.44	107.21	106.95	107.17	105.46	102.38	106.05	105.98	107.08	105.93	108.1	106.01	107.53	107.05	106.97	103.21	108.02	104.19	106.23	107.88	101.64	107.71	105.91	104.07	107.31	107.82	102.84	107.41	106.37	105.86	107.82	107.75	104.86	105.05	106.96	106.25	105.86	105.11	105.68	104.86	104.61	105.86	109.11	105.71	102.87	102.17
108.3	106	105.27	105.38	108.29	108.03	105.75	105	105.8	107.45	106.25	106.26	105.32	105.66	104.48	108.21	106.85	108.64	106.11	104.77	108.65	105.7	107.17	106.43	103.75	106.14	105.74	103.82	103.38	103.99	105.05	105.54	107.5	106.93	106.27	103.23	109.49	105.49	106.08	107.21	103.05	107.4	104.46	108.25	103.15	105.26	103.19	107.5	104.71	106.23
98.966	98.435	98.983	103.61	100.59	100.11	99.308	98.432	95.493	100.02	100.89	98.613	98.531	100.3	102.67	102.43	100.04	98.564	98.604	96.695	101.42	98.405	98.958	99.124	101.1	97.911	99.832	99.803	102.05	100.37	98.476	101.1	100.81	101.46	101.6	99.015	97.877	98.159	99.658	98.523	100.67	99.237	98.992	102.9	100.16	96.438	101.99	101.53	97.896	101.45
115.52	112.17	114.17	112.29	111.24	114.03	110.2	113.87	111.74	111.59	110.68	113.84	110.94	110.91	110.03	110.97	112.83	110.54	112.76	113.57	110.37	111.49	112.52	109.66	110.5	112.25	111.36	115.16	111.17	108.89	109.96	112.82	111.92	111.7	112.12	112.55	111.47	111.19	111.57	111.28	112.88	113.33	109.95	113.44	113.54	115.18	117.59	110.12	112.42	113.54
106.98	104.91	106.08	107.68	106.76	106.93	106.77	107.88	105.5	104.21	107.05	107.39	103.89	105.75	105.87	106.5	106.53	102.65	105.49	104.51	105.14	107.89	106.29	104.28	107.56	107.14	105.64	104.72	104.45	104.17	107.21	104.74	104.78	102.69	107.85	105.73	108.25	106.08	105.19	106.38	105.89	107.62	105.19	103.62	104.33	108.62	107.33	105.15	103.91	103.83
106	104.34	105.22	105.7	106.54	104.55	105.61	106.39	107.16	106.94	104.9	103.11	107.54	105.38	105.48	106.93	107.09	104.8	107.4	108.13	105.33	104.83	108.12	104.92	108.29	110.42	101.89	106.11	102.15	104.94	102.67	106.5	105.9	107.23	108.37	106.87	104.39	105.55	101.8	104.91	106.25	107.86	104.93	107.17	106.12	105.4	104.58	107.75	105.3	108.92
113.02	108.92	114.03	114.82	107.94	111.4	113.38	110.51	113.96	111.68	110.69	110.43	110.24	108.31	109.51	114.79	111.11	109.81	113.07	110.35	112.02	113.33	111.94	111.99	111.66	107.81	111.79	112.57	112.79	112.84	109.78	112.74	113.32	115.25	111.99	113.81	112.75	111.3	114.84	110.41	114.07	111.3	111.27	110.19	110.49	109.03	108.53	107.82	109.46	109.7
111.07	108.78	113.11	117.02	111.5	110.7	113	110.11	111.35	115.32	110.34	110.63	111.15	110.37	111.72	110.34	113.62	108.99	108.21	113.28	114.86	111.74	111.48	113.13	110.59	110.58	109.53	111.68	110.97	111.24	108.89	114.85	110.46	113.81	111.29	114.54	112.5	110.93	116.41	111.74	108.92	109.77	111.73	112.02	110.01	109.81	112.31	111.69	115.46	109.84
101.95	104.82	106	102.13	101.34	103.37	102.35	104.89	103.83	103.28	101.74	103.41	107.48	103.69	102.97	104.66	104.41	100.77	104.83	104.36	104.5	103.8	108.7	105.44	103.77	104.77	103.64	103.49	103.62	102.56	103.34	105.13	107.01	100.49	104.75	104.05	103.28	105.82	102.85	102.86	104.68	103.89	100.15	103.78	103.86	108.85	104.99	104.76	104.88	105.75
103.9	110.34	103.58	107.4	105.41	104.33	107.87	105.44	103.2	104.72	103.08	106.34	102.39	108.14	105.74	109.19	108.79	106.71	106.93	105.74	107.74	105	104.85	105.44	102.12	102.8	107.93	103.7	105.97	106.54	107.17	106.44	107.39	106.3	106.7	104.82	103.65	104	106.96	103.63	105.76	105.26	106.65	103.76	106.07	104.8	107.01	109.82	103.24	107.55
110.54	110.66	108.76	111.03	111.08	109.25	114.92	110.27	110.83	110.28	111.76	112.02	111	109.17	108.43	113.32	109.2	113.79	112.42	107.89	108.44	108.16	108.53	114.44	109.82	108.85	111	110.51	109.3	111.62	110.28	110.29	112.63	108.77	112.1	109.85	111.73	110.82	112.49	111.43	110.25	110.81	111.11	108.4	111.9	110.94	108.68	110.67	110.62	111.77
110.3	111.4	108.56	113.89	109.98	110.68	106.93	109.89	111.71	110.35	110.08	109.01	108.9	111.55	111.14	110.61	110.37	108.42	110.58	109.38	114.17	113.61	111.46	110.05	109.59	111.1	111.68	110.68	111.62	112.25	110.34	114.64	109.79	110.09	108	114.04	114.11	111.46	111.45	109.91	111.86	110.19	107.66	110.94	110.23	107.67	108.65	112.9	115.75	111.69
106.38	105.08	104.52	108.61	104.51	102.95	105.75	103.64	103.84	106.99	105.26	104.74	104.77	107.97	105.33	108.19	106.09	102.81	108.03	106.18	104.6	108.4	102.25	103.59	108.37	103.44	105.28	109.07	103.98	107.2	105.25	104.63	106.11	107.39	104.44	104.83	106.4	105.69	103.37	107.33	106.39	105.69	104.82	105.87	106.32	107.2	105.98	103.72	106.92	104.48
105.81	105.54	104.89	107.54	107.24	104.51	100.73	105.83	103.81	101.36	106.11	104.53	103.02	105.58	102.09	104.53	102.67	102.09	100.81	105.51	104.33	107.2	104.07	101.54	103.83	107.97	103.17	107.12	105.47	107.16	103.05	103.72	106.04	105.1	106.85	103.9	104.85	103.56	107.65	106.9	105.45	107.38	107	102.89	108	105.16	103.18	108.97	104.1	105.95
103.93	105.66	104.39	103.97	104.87	103.89	104.71	107.46	106.65	106.18	107.52	105.36	104.23	106.07	104.73	106.06	105.94	103.85	104.71	103.65	105.1	105.08	105.68	104.76	103.98	104.24	105.34	103.85	105.39	106.92	104.63	103.32	105.22	103.51	107.6	107.3	106.28	107.36	106.62	108.15	104.43	105.46	108.15	104.23	104.81	107.32	104.81	109.32	108.67	101.09
97.843	99.871	103.52	101.02	103.43	99.836	105.05	100.12	99.265	102.41	102.68	103.02	100.91	100.97	101.93	102.77	99.082	103.47	101.43	102.74	101.15	98.997	101.43	102.28	105.52	100.09	102.5	103.36	99.354	97.982	101.13	104.58	99.024	101.89	97.068	99.781	101.79	101.28	100.24	100.98	103.56	100.15	102.54	99.543	102.9	105.54	101.25	103.27	100.98	98.424
96.394	97.293	103.32	97.482	101.04	99.183	97.62	100.46	99.775	100.56	101.79	101.9	103.13	100.96	100.35	98.446	101.55	101.16	99.204	99.94	99.976	102.13	97.517	102.56	100.82	97.244	103.07	95.553	99.941	99.65	99.906	98.707	99.062	99.507	103.06	100.35	97.572	98.02	99.967	99.682	97.49	100.32	100.98	103.09	97.595	98.718	101.42	98.311	101.49	100.89
99.179	101.69	103.18	102.49	100.56	101.24	102.93	102.27	103.44	97.435	99.946	102.36	98.998	98.754	97.484	102.35	103.06	98.456	102.76	98.146	99.894	99.4	100.76	100.37	103.65	99.759	96.88	103.65	100.5	99.896	100.91	101.88	100.83	101.08	101.85	102.35	101.26	100.02	102.4	99.957	100.86	99.54	99.133	102.64	102.83	99.714	102.81	99.491	106.44	101.31
111.61	110.39	110.9	110.4	110.6	111.85	112.45	112.76	110.81	109.32	111.3	109.34	108.41	112.77	110.89	110.3	112.19	110.11	113.96	113.69	110.47	113.88	112.31	111.61	112.87	113.21	113.76	110.05	110.6	113.18	109.24	112.58	111.8	112.64	111.95	110.03	109.15	115.29	114.13	111.2	110.03	111.33	110.54	109.9	111.37	110.84	113.57	113.22	108.78	110.3
110.04	105.71	107.65	104.76	106.8	104.22	106.21	103.9	107.45	105.67	105.36	106.19	105.14	106.1	109.02	104.95	105.35	106.97	109.16	107.9	105.36	107.91	108.38	107.15	108.25	107.76	106.31	111.46	105.61	104.21	104.6	107.47	105.87	103.6	102	105.71	104.03	108.48	104.96	103.31	105.08	108.45	106.34	107.85	107.48	109.13	105.89	104.92	104.45	102.56
116.27	111.92	108.6	113.53	110.34	110.63	113.83	114.79	109.86	110.84	110.12	112.23	111.51	112.73	112.21	108.18	109.53	111.98	111.35	113.1	113.6	112.63	111.61	110.77	113.34	110.75	110.56	114	110.86	111.36	109.38	109.58	111.8	109.36	107.92	110.03	110.58	112.08	114.53	113.11	110.83	110.28	111.21	112.69	111.29	107.39	111.94	111.72	110.38	110.63
104.1	108.02	105.11	109.14	107.38	106.24	106.15	105.78	109.91	106.07	106.33	103.4	107.54	108.35	106.37	106.25	103.83	105.69	107.26	102.83	108.39	107.95	106.32	104.15	103.79	106.39	106.65	105.27	103.4	104.14	109.51	103.96	104.39	105.62	106.34	106.57	106.94	104.62	108.12	105.53	104.91	104.09	105.22	105.68	104.87	104.05	105.89	101.96	104.96	107.46
109.71	103.79	107.62	107.4	106.3	108.12	109.48	104.9	107.62	105.11	105.82	108.24	104.74	104.77	106.64	108.15	109.6	105.03	109.12	108.17	107.72	105.05	107.69	105.15	105.7	104.34	108.16	105.08	108.98	103.34	107.22	105.55	106.35	107.71	104.03	104.53	106.09	108.73	107.2	104.21	106.24	105.8	106.17	107.41	107.19	107.66	105.9	105.58	104.08	104.85
102.1	100.62	99.787	100.9	100.26	102.87	100.65	97.883	97.292	101.22	98.528	101.99	100.56	97.922	103.78	96.436	100.69	102.25	99.349	102.55	99.16	100.33	99.758	101.1	101.39	102.94	100.84	101.02	99.172	101.12	98.057	101.02	98.03	101.38	101.73	101.17	100.78	101.41	104.38	101.73	101.14	103.5	99	100.09	99.026	102.91	101.09	99.131	99.808	101.6
105.13	102.28	104.37	104.69	106.09	100.7	104.47	102.18	106.64	104.11	105.41	104.23	104.72	103.73	106.57	104.55	103.77	101.9	105.56	105.93	108.82	103.48	104.39	102.92	104.71	104.4	107.17	103.9	102.43	106.02	104.9	102.33	106.08	104.66	104.46	103.54	105.56	106.11	102.54	102.07	107.78	104.85	102.89	104.74	104.6	99.364	106.74	103.4	105.77	105.81
105.44	105.3	105.13	105.57	107.31	105.32	106.81	107.79	105.85	107.65	106.93	109.37	109.01	105.5	105.93	107.49	107.23	104.16	104.38	103.6	104.36	105.18	106.38	103.16	105.72	105.23	109.29	107.37	109.17	108.29	106.04	107.71	105.53	105.66	107.03	105.38	106.91	104.14	101.96	105.49	108.02	106.69	105.77	105.8	108.71	102.9	108.56	106.47	105.27	105.31
112.93	110.23	112.49	112.33	114.19	109.32	110.12	113.18	112.9	113.71	110.55	114.09	113.11	115.02	109.85	112.31	114.27	112.38	113.23	113.47	111.27	112.33	111.33	113.93	112.02	112.07	110.92	114.24	110.27	111.25	113.92	114.96	112.3	111.22	113.74	114.04	114.79	114.6	110.47	115.93	111.79	114.63	113.32	110.92	110.89	112.97	115.62	112.63	112.85	113.71
109.32	112.1	110.08	112.12	113.75	108.25	108.3	108.21	106.93	108.92	117.61	112.35	112.99	109.45	114.88	113.11	111.16	110.1	109.51	114.55	111.69	110.77	116.09	112.58	110.37	112.26	114.07	111.5	107.9	111.86	109.1	113.06	110.8	112.68	111.45	113.51	111.18	110.32	112.34	112.74	113.23	111.64	114.13	116.11	112.81	107.8	110.4	116.13	111.32	113.3
102.79	100.55	99.492	100.42	100.62	100.58	103.28	98.436	102.81	100.86	101.14	96.708	98.836	103.59	99.804	100.24	99.989	99.44	103.67	100.97	97.54	97.552	97.561	99.513	100.32	96.942	101.02	100.36	99.079	96.425	99.351	101.26	101.58	102	100.56	96.29	101.31	98.881	97.952	100.51	100.1	103.87	98.989	99.943	98.447	100.83	98.893	104.12	102.1	101.34
109.9	109.52	105.95	107.12	107.63	105.81	104.98	107.1	105.86	103.28	106.73	108.08	106.75	105.37	109.79	105.83	106.47	105.02	107.22	105.46	108.12	105.06	105.67	102.15	107.47	107.37	105.86	108.91	104.35	105.31	107.03	107.1	104.52	107.1	106.25	103.25	104.17	105.06	107.86	106.05	104.46	105.4	104.64	111.09	104.51	105.88	104.51	105.01	105.5	106.21
104.06	101.93	106.13	105.7	106.17	107.7	104.68	105	108.4	105	106	102.71	105.23	106.34	103.79	104.83	106.6	103.66	106.95	106	106.4	103.4	106.16	102.01	104.22	105.13	102.44	103.93	104.88	106.78	106.76	107.09	104.43	106.98	106.33	104.37	105.07	104.03	108.07	103.71	107.3	106.83	104.4	105.89	103.35	106.47	106.62	104.81	107.79	104.38
114.62	111.35	112.15	111.18	113.52	113.69	108.43	113.03	113.07	111.03	112.66	115.42	111.39	113.47	114.41	112.78	112.91	107.39	112.07	113.64	110.94	113.04	113.89	110.24	114.83	113.59	111.56	109.38	116.33	110.98	114.27	113.47	110.03	112.17	114.71	112.12	113	113.04	112.99	111.96	110.04	112.11	113.75	108.98	112.38	113.8	113.57	111.47	112.6	111.23
104.57	107.13	104.84	101.86	106.48	108.24	106.2	104.49	105.53	106.55	104.82	106.35	106.18	104.65	108.8	102.51	104.42	103.79	104.25	105.82	106.05	102.8	108.6	107.94	106.6	105.78	103.16	105.08	105.99	105.02	105.37	105.33	107.09	100.83	103.28	106.6	107.4	105.63	103.04	109.18	103.94	103.01	106.29	107.45	103.52	102.21	103.52	106.89	105.17	104.27
104.16	104.22	103.51	106.83	104.77	106.72	104.73	104.92	106.58	106.33	103.6	106.02	105.03	105.18	106.39	105.67	105.13	106.6	104.64	104.97	109.07	104.86	103.08	106.5	108.72	107.98	108.32	106.9	104.8	102.99	104.96	105.8	106.87	106.55	105.4	108.35	107.81	105.55	106.92	103.24	105.27	103.07	102.61	99.759	104.13	104.08	105.97	104.45	106.96	105.94
106.49	103.01	103.44	105.18	103.29	103.66	105.06	106.7	102.6	105.53	106.85	107.96	105.39	107.63	103.75	104.62	106.57	103.65	107.21	105.65	105.55	105.49	106.39	107.81	102.71	107.43	106.04	103.75	105.75	104.4	103.63	103.93	108.16	109.37	101.91	106.91	108.21	102.9	109.38	101.96	103.81	106.85	105.04	103.04	105.5	102.85	104.23	103.01	106.02	104.37
100.68	99.815	100.92	101.14	98.859	99.714	100.85	100.34	97.925	100.57	98.473	98.231	99.889	100.88	103.92	97.722	99.17	101.86	100.5	102.46	101.8	101.03	99.461	100.45	98.645	97.505	102.47	99.485	102.95	99.782	99.819	97.864	100.04	99.624	98.892	99.093	99.506	98.261	101.2	98.054	99.397	101.55	98.786	98.911	101.43	98.06	99.581	101.01	98.821	102.91
103.95	105.95	109.48	102.95	109.31	103.07	106.1	104.64	106.95	104.68	104.03	105.69	104.02	110.17	107.03	105.73	106.15	106.25	108.07	106.65	109.99	109.65	109.62	103.54	107.29	106.84	109.29	106.76	102.17	101.64	105.27	104.44	105.56	104.57	107.85	108.18	112.51	106.13	105.27	107.23	104.01	103.71	107.01	108.74	107.21	107.16	107.4	106.05	106.48	102.79
102.64	105.61	107.82	108.92	108.79	107.61	107.64	106.47	108.37	104.52	106.03	108.11	104.09	109.5	106.38	105.88	106.15	108.9	105.82	108.97	105.99	108.34	108.18	106.4	105.54	105.41	111.03	108.39	105.27	107.9	107.07	103.66	104.61	106.73	106.23	103.92	107.65	107.64	103.5	107.56	105.46	105.87	105.14	106.45	106.36	106.26	107.06	104.73	108.96	108.03
114	114.31	110.9	109.95	112.26	110.89	114.77	112.39	109.86	109.79	110.51	107.43	111.36	110.58	109.65	110.62	112.06	110.96	111.1	109.87	111.23	108.89	110.05	110.01	109.58	113.18	112.4	110.75	114.06	108.11	111.23	111.33	112.53	112.6	110	112.31	113.79	113.75	109.83	108.84	108.67	112.58	111.14	111.89	110.42	108.31	113.56	111.74	110.12	110.94
102.82	107.37	107.69	108.76	106.49	104.34	109.9	106.37	104	106.23	103.17	108.98	105.6	108.3	107.77	107.56	106.72	106.2	107.49	109.57	108.78	104.37	106.71	107.69	108.78	105.02	108.88	106.35	110.89	106.08	106.4	107.79	108.01	108.14	103.59	106.6	102.89	105.91	104.1	105.5	106.74	104.8	108.69	108.33	106.76	110.31	105.41	105.69	105.96	107.79
105.51	103.44	104.41	106.46	107.46	104.72	107.88	104.35	105.01	107.53	105.75	104.47	107.02	109.28	104.84	105.88	106.89	106.56	101.83	104.68	104.66	106.7	104.39	106.75	107.43	104.91	105.12	105.71	106.28	104.51	109.08	108.23	104.16	107.31	106.02	104.16	105.72	106.66	103.56	107.86	106.12	108.41	109.73	106.27	104.18	107.76	105.08	104.33	107.55	107.29
109.89	112.56	111.54	111.97	110.5	111.58	113.1	110.61	110.95	111.72	110.84	107.52	111.33	109.55	108.54	111.35	109.79	112.42	112.68	110.16	110.86	108.37	113.03	113.4	111.97	109.55	113.93	112.49	112.93	112.79	111.48	110.95	112.11	113.01	112.77	108.86	113.25	110.3	109.95	107.22	113.38	111.05	112.44	112.37	112.39	112.94	107.92	111.99	109.53	112.78
116.39	115.01	116.43	117.36	117.04	115.2	119.76	117.69	118.55	117.21	116.29	115	117.31	119.47	118.94	116.5	119.81	115.11	118.18	115.37	113.04	116.31	116.23	114.14	118.97	118.25	117.69	119.15	112.85	115.46	116.9	116.66	117.86	117.43	115.82	115.79	116.37	118.6	115.28	113.09	115.95	117.35	115.07	114.31	116.9	113.6	114.33	115.34	115.27	115.95
104.54	107.02	103.78	105.85	101.84	106.45	102.11	103.24	106.21	103.81	103.69	106.08	103.88	103.51	104.34	102.61	105.15	100.85	103.12	103.96	104.01	106.01	104.55	106.12	103.59	104.32	103.16	104.18	101.72	108.7	104.31	105.07	103.84	101.95	107.91	106.1	105.57	105.19	102.58	104.43	101.41	103.68	105.07	104.51	103.27	106.21	105.83	103.09	105.79	102.21
102.14	101.51	98.431	100.05	98.985	102.58	99.86	99.227	97.48	98.515	101.33	100	98.438	102.25	100.54	98.901	97.123	98.603	100.78	101	99.115	97.892	98.434	99.69	98.698	99.677	97.029	100.63	100.42	98.783	100.41	99.08	100.36	101.79	98.18	99.206	100.69	100.05	101.12	98.439	99.165	102.04	103.45	99.441	99.007	96.842	103.04	102.34	100.33	98.653
109.61	111.08	110.37	111.31	111.03	108.18	108.63	109.33	109.98	109.09	108.92	111.26	106.7	107.96	108.51	107.78	110.15	106.84	108.4	109.95	108.38	111.81	110.71	109.53	112.37	106.42	111.87	110.07	108.93	112.98	108.26	108.66	110.45	112.09	110.49	109.34	111.24	110.34	110.19	111.56	109.26	105.75	110.54	110	111.24	110.05	110.54	111.17	107.77	106.23
100.86	99.332	98.326	102.05	100.83	102.43	98.987	102.56	101.91	97.67	103.18	99.385	98.323	102.25	99.885	98.185	96.978	103.34	100.87	101.23	98.903	103.73	99.734	101.62	101.96	101.41	98.935	101.62	100.57	103.08	101.26	99.839	102.64	98.337	100.79	100.12	97.988	102.55	99.847	99.512	98.915	98.981	96.986	97.899	101.96	101.25	103.18	100.22	102.24	101.18
107.99	104.34	106.48	106.25	101.82	105.41	105.41	105.72	107.68	109.52	104.84	105.75	107.29	105.44	104.9	107.22	104.76	104.89	108.3	107.1	104.43	104.49	107.22	105.58	105.71	105.98	104.73	105.75	106.7	104.36	105.83	105.6	104.06	107.81	107.7	107.03	107.54	103.97	105.83	107.12	105.91	105.84	108.03	105.38	104.3	105.58	103.7	106.61	104.26	106.79
104.88	105.84	103.5	105.2	106.86	106.39	106.38	106.35	103.26	104.03	106.41	109.72	105.57	105.77	106.64	105.48	106.9	106.52	104.93	105.98	104.57	105	108.4	107.36	105.44	109.04	105.13	107.75	107.65	108.59	104.26	107.55	107.63	110.71	104.44	105.5	105.58	106.91	106.82	106.64	106.14	106.72	105.36	108.57	105	109.14	105.88	108.15	110.04	108.44
111.03	109.12	113.7	113.22	108.77	114.09	112.48	116.23	109.85	113.19	115.3	114.06	110.69	116.44	109.77	112.55	116.18	114.49	116.3	117.8	115.53	113.84	112.22	112.82	112.03	112.26	108.54	114.85	110.38	108.09	111.11	112.77	111.66	111.35	109.64	111.05	112.54	110.07	113.04	112.45	114.78	112.57	113.74	109.22	110.3	114.29	114.03	111.38	112.02	113.35
106.66	106.67	109.07	107.62	107.19	107.88	111.02	107.95	105.72	107.07	105.7	104.33	109.31	107.59	108.48	104.99	106.62	105.16	106.24	102.84	103.62	107.09	105.47	106.09	109.11	106.21	111.58	102.73	105.53	106.96	104.6	103.49	106.59	105.13	107.06	107.39	105.59	110.44	106	109.35	105.91	108.31	109.61	107.33	107.41	108.16	107.41	110.43	108.46	106.28
104.23	104.32	106.07	106.38	106.47	102.45	105.14	103.18	104.97	107.1	105.57	103.83	106.01	105.57	101.36	108.21	105.87	105.07	104.74	104.49	104.34	106.33	102.34	108.88	107.74	105.17	104.42	102.85	108.32	102.08	106.08	100.55	104.68	102.05	108.46	108.72	107.66	100.71	105	106.7	102.06	108.17	106.64	104.71	101.22	107.2	101.52	101.99	106.47	102.65
112.15	107.74	112.09	114.02	108.88	113.5	112.44	112.29	112.18	111.5	110.28	108.94	112.06	113.2	112.4	111.31	115.51	112.18	112.72	112.83	111.12	112.84	110.93	112.81	110.75	111.06	111.17	111.62	110.64	109.62	110.81	110.54	112.26	109.78	112.61	106.55	110.87	110.96	111.79	110.26	113	113.59	111.3	113.11	110.77	110.03	111.82	110.35	114.37	110.47
113.37	112.37	106.41	109.65	113.21	108.41	110.42	113.97	113.67	113.4	111.14	112.67	114.23	111.44	112.6	113.45	111.53	111.57	111.41	114.42	109.01	111.11	111.36	112.45	110.6	110.84	113.14	109.92	108.59	111.52	111.62	113.56	107.72	110.88	111.3	108.72	110.56	108.09	112.82	108.72	111.31	111.69	111.93	110.52	112.93	110.54	111.98	114.69	110.46	111.93
106.05	106.37	108.17	108.12	106.16	106.24	103.56	107.22	105.39	106.95	106.02	103.06	105.27	107.71	104.89	108.44	109.36	109.03	109.44	104.91	107.19	106.61	105.08	107.4	104.87	104.72	108.3	106.99	106.67	105.95	106.66	103.05	108.87	106.62	106.62	106.35	107.74	105.99	104.98	102.58	106.75	102.1	106.35	106.35	105.95	104.85	107.23	104.29	106.82	108.57
104.17	104.24	103.28	103.98	107	102.83	105.67	104.72	104.53	105.58	104.79	103.63	104.83	104.36	101.56	104.65	102.04	105.49	103.77	103.23	106.47	101.98	101.66	106.17	101.18	106.43	104.22	104.74	99.914	105.6	103.29	105.03	102.69	103.96	101.62	102.48	103.49	102.34	101.73	108.19	107.17	104.2	105.71	106.79	104.94	107.03	101.52	103.83	104.11	103.72
103.45	105.64	106.27	103.37	106.04	106.64	104.87	105.22	105.82	104.89	104.25	102.3	107.58	106.22	103.78	104.86	104.46	108.7	105.21	104.31	108.39	104.14	107.28	107.36	107.33	104.52	107.48	107.5	103.57	107.29	104.14	104.52	104.06	104.64	106.51	105.35	105.76	104.19	106.15	105.5	104.95	107.24	104.82	102.65	105.88	105.57	106.02	105.58	103.41	104.35
105.82	103.04	106.89	106.71	101.94	107.79	105.03	102.5	102.08	101.73	106.1	103.66	106.01	104.46	104.61	105.07	103.81	106.1	105.53	105.19	103.1	99.868	105.47	103.22	105.24	102.84	108.82	104.67	106.36	104.65	105.18	107.97	105.41	102.12	105.46	104.33	107.44	103.05	102.48	105.71	107.47	101.3	103.71	104.13	106.15	106.48	103.53	102.97	106.13	103.71
106.02	102.7	114.04	105.33	103.88	103.61	104.42	108.27	106.32	106.08	108.48	106.96	106.07	105.82	107.74	104.22	104.35	106.13	106.28	107.97	107.28	105.1	108.08	107.73	105.84	109.83	105.74	103.6	104.84	106.04	107.78	109.51	108.79	106.39	106.47	102.34	107.54	105.73	106.43	104.62	102.68	104.41	102.94	105.66	108.44	105.55	107.34	105.69	107.93	108.64
104.18	99.224	110.54	104.24	105.64	105.76	103.15	106.77	106.45	106.99	105.21	106.42	107.87	106.25	106.38	105.41	104.46	105.88	103.77	104.49	107.19	107.35	106.84	103.43	105.91	104.32	108.9	103.51	104.51	105.94	105.66	105.73	106.89	103.31	106.55	106.28	106.05	106.08	108.5	105.82	106.34	106.4	104.54	103.87	106.01	101.72	105.09	105.07	104.32	106.79
110.33	113.09	112.33	111.34	112.95	111.21	112.76	112.54	110.66	111.53	110.51	111.38	112.24	110.9	109.53	112.01	109.46	111.64	109.98	113.36	112.1	110.34	112.83	109.18	112.61	112.15	109.99	113.23	109.34	110.98	114.16	108.2	113.31	111.53	111.61	115.45	112.77	115.91	109.29	110.25	114.34	110	110.79	108.46	112.7	114.08	110.14	111.13	111.77	113.22
110.16	110.51	114.1	113.21	111.21	110.38	110.36	111.2	112.78	109.98	114.38	111.59	110.8	110.78	111.38	115.29	111.03	111.93	107.82	111.5	114.93	112.42	112.6	111.97	110.91	110.71	110.09	112.63	112.69	112.47	110.22	111.32	109.94	114.29	114.11	110.56	115.39	110.94	110.85	112.47	112.1	110.36	108.28	111.34	108.4	110.36	113.89	113.12	115.1	113.98
106.88	105.56	102.94	101.93	108.28	107.83	101.44	103.07	102.7	106.72	106.14	106.55	102.52	105.32	107.18	103.21	102.92	103.81	106.26	104.39	104.88	105.37	105.8	101.58	106.24	106.1	105.01	107.15	107.08	104.74	105.91	103.93	105.76	99.904	108.44	104.64	106.08	105.69	102.7	103.4	103.31	104.16	104.07	105.52	101.15	106.47	108.71	106.03	106.51	104.98
104.25	106.23	107.47	106.78	105.26	107.81	106.13	106.26	108.92	105.09	105.14	105.24	106.97	107.12	106.47	104.74	105.01	106	107.36	105.09	104.39	106.13	105.67	106.5	105.45	104.5	108.48	106.87	108.39	105.49	107.37	103.04	106.21	106.65	106.19	104.53	104.27	106.35	104.45	107.93	106.69	101.89	108.94	102.91	104.52	106.27	106.53	104.6	107.19	104.11
107.73	106.47	107.51	105.67	103.98	105.42	105.05	106.86	105.67	108.73	107.11	105.55	107.69	108.12	109.25	106.41	106.97	106.88	104.61	108.75	105	103.95	107.34	108.34	106.77	105.97	108.14	108.41	104.02	108.47	104.81	107.82	107.14	105.66	105.33	105.8	106.67	109.18	107.28	104.2	107.19	106.05	105.2	107.4	105.7	104.13	110.17	107.58	109.63	107.23
109.62	104.72	106.23	106.99	103.7	106.8	107.52	104.03	101.17	103.78	103.97	101.77	103.64	105.59	104.78	102.69	105.11	104.46	107.43	103	105.25	107.3	106.58	104.48	105.61	104.33	105.98	104.23	102.28	104.69	105.16	103.63	105.55	101.79	107.98	106.09	105.43	104.25	104.34	103.91	103.12	106.84	104.93	102.04	106.19	103.53	104.68	103.24	104.86	104.17
115.57	112.02	109.7	112.95	110.22	111.51	112.75	109.87	108.95	111.72	112.05	109.51	112.69	111.08	110.61	110.09	107.08	106.56	109.88	112.09	111.94	111.95	111.77	111.33	109.47	110.3	108.76	110.8	111.36	112.02	107.74	113.97	109.96	113.24	114.41	113.8	109.27	107.9	110.68	107.1	109.21	109.83	114.35	111	107.24	111.07	108.38	107.88	108.71	111.29
102.3	106.04	107.28	108.88	109.66	101.23	103.53	106.59	106.29	106.27	104.61	104.21	106.88	106.18	109.13	105.84	107.99	106.89	105.58	107.82	104.97	104.6	106.33	105.58	105.24	105.9	103.25	105.36	110.93	103.42	104.88	104.45	107.98	107.67	108.52	104.5	105.46	107.42	104.7	106.8	108.79	104.27	104.48	103.85	105.88	107.44	104.32	105.4	105.74	105.38
111.1	111.92	108.32	114.7	109.84	113.36	112.67	114.97	108.55	109.34	112.85	110.3	115.34	110.08	112.04	111.92	113.06	112.84	114.67	111.02	112.53	111.76	112.02	109.95	114.7	111.9	111.08	112.22	108.87	111.2	109.75	110.05	108.85	114.81	111.49	111.11	112.66	112.1	110.79	112.81	109.24	108.63	114.28	110.06	110.19	112.51	109.87	115.76	107.82	110.41
110.56	109.66	112.66	111.21	113.11	112.59	111.65	113.19	111.9	114.08	109.58	109.02	115.12	111.5	112.67	109.38	113.57	116.6	110.71	110.48	111.89	111.16	112.89	114.22	113.1	111.44	109.92	109.49	109.96	108.9	113.18	112.52	109.78	108.55	112.73	112.44	107.1	112.91	110.08	110.69	116.29	112.99	107.52	108.57	112.65	109.06	112.61	112.21	109.38	111.26
105.28	101.41	103.02	104.84	105.99	105.24	104.98	105.94	107.99	103.44	105.91	105.69	105.8	103.51	105.49	107.45	106.07	104.48	105.87	103.93	109.39	107.01	106.94	105.37	105.37	107.28	103.75	104.71	107.26	103.8	104.34	104.36	103.75	103.06	104.24	104.37	102.24	104.86	105.38	103.96	104.13	103.6	105.23	102.69	106.86	104.41	107.02	106.74	103.3	106.3
110.49	107.59	109.84	108.42	111.47	111.68	109.69	110.59	111.76	106.89	110.14	111.6	112.61	111.86	113.34	110.81	113.49	110.83	112	112.57	109.76	114.26	114.74	111.52	110.05	107.97	113.59	111.1	113.02	114.78	109.31	112.83	110.9	107.64	110.8	108.71	111.22	111.49	109.77	112.02	110.16	112.34	110.25	110.99	113.65	113.77	111.78	113.1	109.83	113.88
104.08	107.75	104.64	106.62	105.63	104.2	103.67	107.65	107.53	107.66	104.02	106.99	107.17	107.2	104.86	106.38	103.77	104.6	103.81	106.92	105.18	106.73	106.07	107.3	106.58	106.59	105.25	105.91	107.02	102.14	103.29	106.11	106.16	106.43	105.26	105.01	106.67	105.12	103.82	106	103.91	106.33	102.17	104.16	107.49	107.44	103.36	103.75	104.97	105.78
108.64	102.66	104.38	103.81	106.05	104.1	105.78	107.46	105.7	107.3	105.17	107.42	105.3	106.38	105.06	108.61	102.29	107.35	104.05	105.83	107.47	106.07	107.95	105.56	109.92	106.88	104.99	107.34	107.25	105.09	106.36	106.72	103.7	104.97	107.83	106.71	106.72	104.05	104.59	107.09	108.31	106.95	102.16	107.05	106.84	108.44	106.27	106.4	103.96	106.32
105.98	106.38	104.5	105.88	100.6	106.01	103.08	107.37	105.2	107.17	106.43	104.8	100.67	105.84	106.44	107.64	105.8	106.61	106.36	103.98	105.3	108.44	103.19	105.25	106	106.39	104.02	105.77	107.45	107.32	106.77	104.75	105.29	104.18	107.84	107.76	104.85	104.4	107.72	103.58	105.02	107.83	103.06	105.4	103.45	105.87	104.12	106.65	105.92	107.06
104.21	104.92	105.98	106.51	102.95	108.59	104.86	104.46	106.19	102.86	106.09	102.8	107.29	103.12	104.56	104.77	105.67	107.19	104.64	104.44	105.11	106.31	105.56	104.48	107.18	105.18	106.79	105.95	106.59	103.96	105.04	101.51	105.51	104.65	107.05	103.61	106.74	106.16	106.78	101.08	105.53	106.49	108.11	104.96	103.86	106.9	107.91	108.68	105	106.53
105.48	106.96	110.14	106.3	104.31	104.61	106.83	106.16	105.54	106.4	106.1	105.49	102.29	105.76	105.05	107.17	108.3	104.16	104.34	105.65	105.67	104.38	105.1	109.08	104.76	103.92	108.02	103.87	103.82	105.21	105.26	108.5	106.43	105.01	103.97	104.86	106.09	103.44	103.19	107.31	102.93	107.36	106.61	105.84	106.29	103.11	103.45	105.01	105.82	103.65
106.7	105.12	105.04	107.17	105.67	107.45	106.33	105.18	105.25	103.86	104.45	106.97	104.17	106.85	105.27	108.76	107.46	106.12	108.39	106.07	106.5	106.05	105.26	109.45	106.99	107.07	103.84	107.38	103.87	106.97	103.67	105.79	103.18	104.68	107.99	107.37	105.18	106.32	105.17	106.73	107.47	104.21	106.13	107.7	104.89	108.06	107.84	104.69	108.99	104.58
112.54	108.17	111.64	109.97	109.67	111.24	114.11	111.46	115.01	108.96	112.82	111.61	111.5	113.55	112.57	113.47	113.67	108.44	111.86	112.63	113.44	110.85	106.91	112.87	109.06	109.52	112.06	111.26	110.98	109.69	110.44	110.95	114.68	112.65	113.51	110.32	112.23	111.81	113.23	110.25	110	110.65	114.19	113.88	108.96	112.89	112.35	113.52	112.1	112.57
104.91	103.68	107.29	106.42	107.73	108.79	106.02	104.26	102.3	107.77	104.24	106.63	103.3	107.6	103.53	106.18	104.02	104.75	107.51	106.72	103.32	104.62	106.44	108.86	105.43	103.77	107.78	105.24	105.95	103.92	106.7	105.78	106.91	106.8	103.21	105	106.02	103.59	105.68	105.88	107.82	105.89	108.37	105.18	106.65	106.21	105.99	106.83	104.29	107.64
104.65	110.12	106.07	105.05	108.02	105.88	107.1	105.54	102.04	107.07	103.88	102.5	108.09	106.39	103.5	108.74	105.58	104.11	105.88	106.74	104.92	107.43	105.15	103.29	106.25	110.14	102.5	107.33	105.7	106.28	106.61	104.44	104.33	103.22	106.91	105.83	104.87	102.42	105.63	102.35	104.46	104.73	103.45	108.86	110.25	106.53	106.32	107.89	104.79	106.96
105.54	107.29	106.38	102.5	104.53	104.58	105.68	105.19	107.26	105.95	104.91	107.34	106.43	105.7	104.77	106.97	104.03	106	106.35	103.51	105.89	102.87	100.93	106.05	106.12	108.92	106.23	107.6	105.68	104.09	106.67	106.54	101.2	103.1	106.46	104.05	105.86	105.68	105.64	102.91	106.97	105.87	106.98	102.74	106.1	105.53	104.97	106.02	103.81	105.05
113.78	111.16	113.88	108.9	110.87	110.74	115.03	112.14	112.21	110.4	113.91	107.69	114.18	113.66	110.37	108.64	110.44	109.05	112.16	111.69	110.7	109.54	110.44	109.96	109.93	110.32	112.26	111.76	111.04	110.2	112.83	112.08	113.07	110.53	112.57	108.84	111.67	111.17	110.64	111.27	110.84	111.34	113.39	109.91	112.3	110.63	111.72	115.15	112.47	112.93
105.34	102.67	105.14	104.22	105.05	103.51	104.98	102.77	102.1	105.42	105.91	103.8	108.37	103.44	105.58	107.79	105.49	102.86	105.69	105.5	108.09	103.29	102.45	102.19	102.6	105.48	103.12	104.11	104.9	104.71	104.58	105.28	104.68	107.32	105.92	105.47	103.73	104.4	103.56	105.93	105.88	106.95	105.89	103.56	103.82	106.9	103.6	104.46	103.45	108.4
100.83	99.623	101.31	102.4	99.243	97.933	98.982	100.19	102.08	100.75	99.202	100.91	100.04	100.54	100.05	96.229	100.08	98.698	99.387	99.481	104.8	99.842	101.68	100.08	102.37	102.52	99.023	96.607	99.128	101.73	101.39	102.2	98.995	102.84	103.92	101.21	103.28	101.56	102.73	102.46	103.21	100.19	102.5	100.88	99.89	100.24	100.37	101.25	99.006	98.247
113.15	112.04	115.71	107.91	110.72	111.04	110.35	110.97	110.7	111.31	111.27	111.12	111.64	113.86	108.2	113.23	114.12	114.91	113.71	112.82	108.28	111.5	112.2	112.79	109.33	109.72	109.72	111.34	109.98	109.84	110.09	112.6	110.29	108.66	111.49	109.96	112.28	112.73	110.78	114.6	112.77	111.47	111.46	112.97	110.27	111.46	113.7	113.63	108.96	111.2
105.45	106.39	108	106.59	105.75	109.78	106.95	104.22	105.88	106.94	109.44	105.4	104.61	105.12	107.81	110.09	108.56	107.02	104.23	104.8	104.94	109.14	107.41	107.73	107.22	105.72	103.34	101.5	103.56	106.53	108.04	106.57	104.74	106.27	105.41	108.89	105.28	102.28	108.77	108.36	106.38	108.92	106.3	107.22	110.17	104.31	104.27	107.01	109.04	107.32
107.96	104.32	108.48	106.83	104.1	106.32	102.98	107.35	108.3	105.3	106.25	105.37	104.94	105.82	104.81	104.06	106.14	106.37	105.7	105.9	111.06	104.73	104.12	105.63	104.27	103.29	104.47	107.08	103.3	106.68	104.5	104.96	105.59	106.3	106.81	107.79	108.22	103.15	104.4	106.3	106.67	104.12	103.58	104.94	107.27	106.23	105.73	106.71	105.23	103.8
97.717	102.23	95.326	100.86	98.491	100.17	98.675	98.248	99.044	96.551	100.49	99.641	99.143	100.46	100.65	99.413	100.07	97.201	99.631	103.97	102.13	99.975	102.42	103.5	101.72	101.5	101.68	100.76	99.281	102.56	103.32	100.77	100.92	99.626	98.07	101.18	100.4	100.98	99.381	99.775	101.08	98.586	101.03	99.57	100.04	99.768	100.32	100.65	101.15	99.128
103.93	109.23	106.45	106.11	106.56	105.36	103.66	106.1	102.86	103.42	107.89	101.41	105.66	105.54	106.91	104.49	105.74	107.51	108.03	110	104.82	106.19	106.16	107.59	108.65	106.04	107.85	108.34	102.64	106.58	106.48	109.42	106.68	107.5	107.73	109.51	106.76	103.38	106.21	104.86	105.77	106.81	105.02	108.51	107.85	105.3	106.64	105.8	105.36	105.27
106.08	110.45	103.4	104.66	104.34	104.31	105.53	103	106.83	103.24	109.14	104.12	104.77	105.27	108.65	100.83	105.51	102.21	105.81	104.95	106.32	105.05	109.07	105.61	107.17	103.13	105.26	105.36	104.42	106.87	108.72	105.23	103.7	103.15	107.2	106.8	107.65	106.44	104.27	103.2	101.06	104.75	104.35	104.19	104.98	106.24	105.74	105.98	109.54	106.13
112.02	113.53	112.14	112.62	108.81	110.95	110.91	109.45	109.03	112.39	106.43	110.03	113.38	111	112.28	112.43	110.79	112.08	112.72	108.6	107.89	108.34	110.9	109.17	111.67	113.6	115.33	108.27	110.77	110.01	111.86	111.56	111.3	111.36	110.77	110.8	111.91	113.15	111.22	109.47	113.26	111.54	109.99	113.89	113.36	111.95	110.85	109.91	114.84	110.42
106.79	101.33	106.14	103.83	105.78	105.63	103.29	103.04	104.49	106.34	105.73	103.16	101.19	102.4	103.42	105.02	104.54	103.2	105.45	104.11	104.47	104.08	103.71	105.33	105.36	105.71	105.14	106.26	107.17	102.62	104.86	102.95	103.35	102.59	104.18	104.69	103.8	104.75	103.03	105.81	101.25	104.85	105.26	105.72	105.59	106.6	107.29	107.31	108.28	105.27
110.23	113.48	108.97	114.71	110.5	110.59	111.44	109.15	111.16	110.66	109.04	108.72	111.19	112.5	112.42	114.18	111.79	112.05	112.55	109.97	111.68	115.74	113.61	112.3	112.33	112.18	109.16	111.93	110.13	112.54	113.25	115.13	111.26	110.38	114.47	110.02	111.45	110.16	111.94	112.15	111.57	111.64	108	112.48	109.43	112.31	110.89	110.41	106.66	112.43
106.22	107.15	101.86	107.15	104.5	105.8	104.57	106.54	105.79	103.65	109.25	105.9	103.67	105.58	103.38	106	108.1	102.84	108.13	103.7	104.18	104.03	107.28	107.27	106.9	107.25	107.33	105.96	102.56	106.43	105	108.57	105.2	103.77	103.74	106.52	104.79	104.76	100.64	106.49	105.04	105.58	105.53	107.55	104.74	102.23	107.59	106.12	104.69	104.51
100.15	98.202	99.835	101.67	100.61	100.63	100.38	101.93	102.71	98.996	97.888	102.43	100.8	99.406	98.628	100.92	101.22	98.791	103.43	102.28	100.89	102.9	100.32	101.49	101.14	100.39	99.626	102.89	101.67	97.432	102.24	102.98	96.35	97.371	102.98	103.33	104.11	101.04	98.175	102.36	102.44	103.19	101.08	102.57	98.726	101.4	99.333	100.62	100.84	98.17
101.28	97.53	101.46	96.802	102.12	97.789	97.958	101.47	102.13	98.297	100.55	99.6	100.81	98.013	101.21	95.78	95.252	99.21	102.93	101.5	97.695	100.76	99.947	99.989	97.461	102.42	103.39	101.43	99.624	99.298	98.576	97.488	101.12	100.9	99.254	100.1	99.033	98.242	99.705	101.63	96.773	102.99	100.51	98.227	99.222	99.393	100.84	99.23	99.687	101.18
113.97	113.23	111.76	113.46	111.21	112.12	112.1	112.29	111.75	111.92	114.16	110.86	113.26	109.63	112.7	112.53	110.9	109.28	109.41	107.4	112.17	112.12	109.11	110.25	113.98	112.79	110.08	113.14	114.11	111.81	110.99	111.41	111.78	107.6	112.61	113.24	113.42	114.57	110.85	111.63	111.39	113.25	111.09	110.04	113.7	109.58	112.69	114.11	110.26	113.61
111.73	113.66	113.8	113.14	109.73	108.6	114.75	114.96	110.87	111.76	111.02	110.74	112.09	110.2	112.47	114.46	110	114.16	112.67	111.97	112.11	110.45	111	113.91	111.55	108.54	109.14	111.84	112.27	116.65	109.88	111.55	112.22	114.37	109.28	114.8	113.43	113.36	111.09	111.52	111.68	111.53	112.79	110.37	110.42	105.91	112.83	111.77	109.88	110.28
99.843	100.61	97.425	100.69	100.15	100.37	99.198	98.638	99.638	97.558	100.99	99.206	103.76	98.79	100.07	99.772	100.92	98.996	100.03	99.07	97.43	100.42	103.22	100.86	98.124	99.533	102.7	98.702	99.128	101.37	103.04	99.511	99.466	99.408	101.22	101.07	96.768	99.331	99.187	98.294	100.22	100.15	100.59	101.16	101.46	98.941	98.76	102.61	101.46	100.59
99.644	99.625	99.82	102.79	99.202	100.94	98.305	104.1	100.74	100.28	98.98	98.427	99.413	98.043	101.13	100.81	101.13	103.17	100.88	98.692	100.93	98.938	100.28	99.593	98.521	99.919	98.029	102.94	101.76	97.783	96.44	98.992	97.48	99.774	100.32	99.182	101.72	102.25	99.575	99.564	101.45	99.843	98.159	101.53	98.907	102.27	100.42	99.454	100.69	101.56
101.26	100.66	100.19	102.37	97.878	101.46	98.909	100.15	97.954	97.584	101.98	101.75	99.756	98.839	100.13	98.687	100.92	98.602	101.32	98.331	100.26	97.966	102.1	101.95	100.48	99.382	101.12	101.58	97.957	102.46	99.277	98.542	94.101	103.81	97.801	99.154	99.482	102.89	99.329	99.007	100.48	97.667	100.85	99.481	99.008	101.46	98.492	101.47	99.619	98.195
107.52	109.84	106.85	109.14	113.12	113.72	110.31	111.41	106.71	110.69	109.01	109.98	111.01	109.11	109.72	109.31	108.2	106.83	110.85	110.59	109.9	111.1	110.05	110.01	111.74	110.05	112.54	107.84	110.23	110.2	108.78	108.84	108.1	110.24	108.05	114.64	110.72	109.05	108.38	107.75	107.12	108.5	108.26	109.63	111.1	110.9	113.05	109.28	107.21	108.9
110.83	112.25	113.89	114.43	112.6	109.68	112.28	114.33	116.93	110.1	109.03	110.6	113.77	114.59	110.78	112.14	112.75	113.85	112.46	113.97	112.82	111.01	113.13	111.26	110.58	109.62	112.15	109.55	111.13	111.55	112.92	111.67	114.72	112.06	111.6	110.04	113.04	110.43	111.22	114.34	111.61	115.25	111.41	112.74	114.23	110.91	112.99	114.4	115.86	112.35
107.18	106.09	109.15	108.99	107.49	109.4	107.06	111.55	108.03	108.48	107.6	103.56	107.72	104.33	108.37	107.48	108.2	105.99	108.3	106.7	107.37	104.13	104.99	105.27	109.39	106.68	108.56	108.21	104.78	106.44	105.2	107.22	102.96	105.06	107.16	109.95	106.92	106.09	107.33	104.93	108.12	107.41	102.69	107.06	108.02	106.23	107.95	105.64	109.61	106.65
120.37	117.45	123.34	117.25	118.26	118.73	114.44	114.4	114.19	117.68	116.44	116.55	119.25	120.05	115.97	115.97	115.7	120.13	116.48	116.54	120.37	116.31	116.34	113.2	119.52	116.84	116.3	119.33	114.4	118.23	116.84	116.49	116.09	117.94	118.43	117.62	118.46	117.2	120.61	114.98	116.58	117.95	117.33	115.2	120.09	116.05	119.37	118.65	116.99	117.8
104.93	105.87	106.53	109.39	106.9	108.66	106.39	104.16	108.28	106.37	106.34	105.04	105.69	106.66	105.78	109.16	107.5	104.86	108.79	107.83	106.05	106.28	107.2	107.3	103.84	104.32	106.41	105.67	107.89	107.76	106.52	107.96	107.93	108.6	109.88	107.41	108.25	105.43	102.23	107.45	105.87	103.26	106.95	106.33	108.97	103.41	104.58	107.58	107.62	105.16
108.18	103.34	106.51	105.87	108.31	106.38	105.5	106.49	105.21	105.15	107.35	108.51	105.15	105.33	106.36	104.14	109.34	104.3	106.12	106.36	106.9	105.75	106.42	105.53	107.1	105.42	106.56	108.33	107.81	107.28	105.27	108.47	104.87	104.76	105.67	107.55	106.61	105.37	104.5	103.7	107.04	108.05	106.98	108.19	100.47	103.42	106.64	106.93	104.35	104.52
107.75	104.98	105.68	108.67	107.08	105.7	108.03	108.84	102.77	108.13	107.62	107.98	106.07	103.96	105.67	106.22	105.12	107.74	107.35	106.42	103.59	107.72	107.34	109.28	105.05	106.72	105.78	103.85	103.1	109.05	107.07	107.19	109.51	104.52	107.56	104.4	104.26	107.29	108.58	105.7	108.7	105.61	107.93	106.8	106.72	105.12	110.09	105.26	108.77	109.56
104.35	104.18	104.23	104.92	107.25	103.01	104.77	101.79	104.75	108.4	104.7	102.54	103.11	106.18	104.86	104.09	103.89	103.79	104.47	104.02	101.67	104.09	104.97	105.1	106.06	104.21	104.48	105.22	104.93	107.95	103.56	105.73	106.07	105.98	103.85	106.61	105.02	107.42	105.91	105	102.88	105.04	106.37	103.73	103.29	103.64	106.8	103.77	100.92	105.02
105.58	105.06	105.95	110.14	105.22	108.84	104.85	108.77	105.24	105	108.55	108.81	105.45	108.49	103.79	108.85	105.54	104.1	104.19	104.09	104.88	105.15	104.72	105.97	106.86	105.88	107.58	108.97	107.45	105.92	105.13	106.37	106.61	105.21	105.52	107	111.41	107.61	108.17	105.11	107.89	106.55	105.47	106.68	107.59	106.17	108.78	105.88	107.23	106.27
107.97	111.04	109.65	108.77	110.28	110.35	110.8	111.05	108.25	106.52	109.48	108.76	111.53	108.19	110.86	108.35	110.75	110.98	109.5	107.64	107.17	110.58	110.54	110.47	107.28	108.4	109.39	108.6	112.64	110.49	108.82	112.22	109.98	110.35	109.9	108.64	110.31	110.48	109.35	108.18	108.01	110.12	108.59	107.68	109.07	107.32	110.84	108.64	107.35	110.99
108.74	110.53	113.11	110.78	107.44	108.41	110.58	111.42	111.77	113.21	113.84	110.71	109.98	111.56	112.61	112.74	111.73	111.88	112.69	109.61	113.34	109.6	113.26	106.67	108.62	108.79	107.42	107.92	111.13	109.1	113.33	110.24	110.12	110.16	111.71	110.95	110.3	111.28	110.97	106.63	108.23	111.62	113.54	109.96	113.92	109.42	114.63	109.27	111.03	111.99
98.272	98.878	99.784	99.986	102.27	102.81	101.34	100.39	102.47	99.732	98.025	102.13	102.04	99.334	104.23	100.19	98.967	103.34	101.67	97.913	98.495	97.856	99.721	98.84	98.262	105.03	103.92	94.931	97.967	100.98	98.98	100.35	101.77	98.145	101.2	102.32	99.595	100.28	98.685	100.5	103.33	96.944	102.66	102.01	101.78	103.38	101.75	101.03	101.22	102.67
106.81	105.91	109.63	106.59	109.53	107.1	103.12	105.33	104.69	103.31	104.49	103.92	110.13	105.58	104.62	109.35	103.38	107.49	107.81	102.06	107.21	109.1	107.07	106.24	107.9	105.42	108.38	105.83	107.22	108.93	108.31	104.44	107.03	106.17	105.99	107.19	104.95	105.88	107.24	111	108.29	107.39	105.03	107.15	106.48	107.09	104.66	104.08	105.12	108.17
113.34	114.41	113.62	115.84	114.6	114.78	117.08	117.18	113.95	114.55	115.6	117	115.5	117.08	114.25	115.94	115.34	114.32	114.98	118.12	115.93	116.25	115.57	119.14	117.17	114.37	118.96	116.81	117.51	112.15	113.58	118.5	116.19	115.47	118.75	113.77	114.86	117.24	114.21	115.74	116.63	120.63	115.34	116.35	114.89	115.9	110.88	114.76	116.5	117.38
115.66	114.44	111.01	113.85	116.48	110.19	108.77	115.64	110.02	111.53	113.44	114.85	111.69	111.98	111.68	110.92	110.06	113.38	114.39	111.41	110.88	111.85	116.17	111.66	113.5	111.09	109.07	117.05	113.07	116.08	112.69	113.54	110.49	112.48	113.29	113.77	109.75	115.51	111.45	113.65	115.21	112.41	113.94	114.23	112.86	112.1	112.85	111	112.8	110.51
104.41	99.674	102.51	107.53	103.44	104.5	103.62	105.26	104.08	104.99	106.13	103.39	107.14	102.96	101.97	101.13	103.17	101.66	105.97	105.46	105.23	104.57	102.39	104.38	103.78	102.86	108.53	102.91	106.22	103.42	103.84	102.79	101.95	104.41	104.67	107.41	102.06	103.96	106.72	103.92	105.06	105.05	106.34	103.66	102.18	103.36	105.74	103.16	102.53	102.72
99.855	96.22	101.69	97.222	101.07	101.46	99.701	98.284	98.148	99.189	98.012	97.965	102.26	101.6	102.84	97.686	99.692	100.48	99.925	100.86	99.075	96.948	96.874	99.717	101.21	98.942	101.25	100.9	101.47	98.965	100.54	100.23	103.1	96.781	97.985	101.45	100.22	98.639	97.251	100.04	101.71	99.466	97.78	99.84	98.311	97.192	99.567	95.778	95.87	96.765
112.72	109.06	111.17	111.19	110.32	111.21	109.96	114.95	111.55	111.11	110.69	109	112.97	110.14	110.32	112.36	112.22	111.49	112.49	110.52	110.35	113.12	110.73	109.54	109.8	108.99	109.76	110.53	110.57	108.98	111.37	108.75	110.16	112.94	111.6	108.65	112.55	108.86	106.23	109.74	109.76	111.78	111.4	108.25	111.07	112.52	108.21	110.02	112.22	110.12
101.93	100.84	100.68	98.78	100.08	97.635	99.132	101.74	102.08	103.63	98.714	95.841	98.969	98.277	99.537	100.45	99.862	98.49	101.7	101.64	97.268	101.71	99.585	102.06	99.287	102.5	100.46	98.841	98.027	101.44	100.71	100.59	101.85	99.959	98.564	103.11	101.9	104.82	100.97	102.02	102.29	99.248	101.33	101.89	99.264	103.52	100.3	99.582	103.92	99.113
108.97	110.35	108.87	112.59	108.44	111.24	112	108.74	112.51	111.97	110.39	111.07	112.69	108.03	110.52	112.67	114.59	112.93	110.57	113.25	112.16	113.09	109.36	110.66	110.43	110.28	110.81	109.96	112.6	111.23	112.8	110.94	112.68	112.66	114.13	114.19	114.12	113.02	111.76	113.81	110.05	111.73	111.77	112.05	110.77	111.81	112.28	114.78	112.76	110.37
111.89	110.69	108.24	110.91	113.79	108.54	113.65	110.32	111.33	110.26	108.38	109.02	110.51	111.79	110.04	110.15	108.06	111.75	111	110.2	110.74	109.58	109.9	111	109.33	109.44	107.29	108.93	110.89	113.41	113.46	114.7	111.53	107.3	112.9	109.93	105.92	110.91	111.67	108.76	108.59	110.97	112.37	110.56	111.38	111.4	110.21	108.12	108.66	110.08
110.22	114.41	111.7	113.92	113.46	116.11	112.91	111.85	113.53	113.93	112.25	114	110.24	113.17	111.91	114.41	110.23	110.6	110.41	114.01	114.25	110.43	113.69	112.89	114.36	113.23	117	112.92	113.24	110.05	108.23	111.91	111.91	111.97	115.07	113.08	109.51	111.72	113.29	114.53	115.13	113.41	112.91	115.48	111.25	114.1	113.02	114.95	112.26	114.44
102.53	97.83	99.144	100.1	97.187	103.13	98.482	97.366	99.33	101.06	99.4	99.082	97.951	99.48	97.848	100.31	99.387	101.53	103.63	98.126	98.183	98.953	98.596	100.54	99.965	100.45	100.9	100.3	97.488	100.36	97.691	101.09	101.34	101.93	100.61	99.542	97.467	97.99	99.456	97.353	101.59	97.099	99.495	100.61	99.765	100.2	96.307	98.049	104.7	100.05
120	116.16	117.69	118.45	117.8	121.84	118.68	119.75	112.26	119	118.81	112.83	117.17	117.22	117.56	115.85	119.71	118.34	117.06	119.48	116.43	115.82	118.29	118.78	118.26	117.61	115.28	114.3	116.24	117.04	121.2	119.2	117.79	117.98	119.01	119.53	115.6	119.45	116.23	120.73	118.13	116.92	117.51	118.2	115.69	116.03	116.48	117.54	115.59	117.66
99.206	100.56	99.011	100.57	100.97	99.422	98.829	100.9	97.147	100.41	104.35	99.648	99.264	98.952	101.11	102.02	102.55	97.911	101.74	99.147	100.83	101.24	99.264	101.83	98.899	97.737	96.184	99.589	98.193	97.847	98.199	100.38	100.16	101.05	100.42	98.184	97.871	100.45	98.99	98.997	98.306	101.14	101.57	98.425	101.19	99.748	99.43	101.04	101.42	101.86
109.26	110.21	110.63	112.22	111.53	111.26	108.55	114.3	111.15	109.34	113.49	116.49	112.08	114.79	112.1	112.67	116.27	113.07	113.28	112.95	112.52	112.17	110.4	108.25	111.9	109.31	114.88	111.02	108.98	110.17	114.89	110.76	109.36	110.04	109.17	110.79	113.13	108.82	112.41	114	111.54	112.1	113.16	110.21	108.12	110.99	109.68	112.25	112.94	110.49
107.57	106.42	105.83	107.98	105.3	107.2	107.97	106.57	105.62	100.23	105.89	101.86	108.66	106.88	105.77	107.29	104.92	105.6	104.51	107.69	105.45	100.22	109.58	105.45	107.85	106.04	107.21	105.03	106.22	103.64	107.38	102.99	108.28	106.31	106.3	104.81	105.28	103.08	106.57	104.99	107.08	106.77	103.77	105.79	106.54	107.26	105.31	107.27	105.84	107.01
99.972	103.72	97.539	99.365	97.922	99.463	102.29	99.552	99.871	98.057	100.07	99.76	101.02	101.15	100.73	100.37	99.555	104.99	99.703	100.96	99.086	97.781	99.991	100.24	102.24	96.142	103.34	100.17	98.717	100.12	99.803	99.935	100.14	101.75	97.979	97.567	102.07	99.997	98.443	102.37	100.52	99.663	99.489	100.35	101.09	100.08	100.14	99.225	101.33	98.763
106.21	107.82	103.73	107.65	103.92	107.66	107.39	107.75	107.88	107.37	112.33	106.03	107.34	106.94	109.99	106.65	104.92	108.56	108.59	108.46	109.98	108.71	106.23	107.94	106.66	106.08	106.4	110.02	106.5	105.76	107.17	106.1	106.93	106.62	108.27	106.98	108.65	107.91	105.35	104.68	105.51	107.39	106.09	104.73	106.54	106.19	106	102.87	103.35	107.78
111.5	113.55	113.12	109.34	111.33	114.78	111.02	113.85	110.7	111.65	111.37	109.45	112.36	113.72	112.74	111.73	111.31	116.29	115.2	113.78	113.33	109.99	110.64	112.85	108.67	110.48	114.72	109.39	111.44	109.32	113.02	110.84	114.66	110.52	111.92	111.81	113.45	113.08	112.61	116.11	110.83	110.17	108.15	109.96	110.19	111.21	115.33	111.93	110.82	111.67
109.48	113.29	111.8	110.61	110.32	113.13	111.51	109.87	112.5	109.21	113.81	112.17	111.01	111.43	108.65	109.3	114.69	108.37	114.01	116.36	113.69	111.47	109.07	112.44	112.45	111.03	111.86	112.16	110.33	113.07	110.92	113.13	114.73	110.16	112.41	111.5	110.44	114.07	112.09	113.93	114.19	112.77	111.26	107.93	108.44	108.84	111.9	114.65	110.77	113.22
104.78	104.13	106.37	106.94	107.11	106.98	105.75	105.12	106.28	101.9	109.14	105.98	106.68	104.84	101.04	108.02	104.54	107.34	108	103.06	106.26	104.47	102.58	106.52	107.67	104.5	105.54	105.43	108.14	106.3	103.96	108.79	103.59	105.54	105.94	108.38	106.99	106.67	106.21	106.36	101.48	106.26	109.07	109.01	105.13	108.21	106.37	105.51	106.78	107.35
[truncated: 799 more rows]
[truncated: 150 more columns]
