# Supplementary material for: Genetic dissection of main and epistatic effects of QTL based on augmented triple test cross design
Source: PLoS One. 2017 Dec 14;12(12):e0189054. doi: 10.1371/journal.pone.0189054 (PMC5730204; doi:10.1371/journal.pone.0189054)
Supplement: S8 Supporting Information — (ZIP) [file pone.0189054.s008.zip › z4_1950_0.5_5.csv]

105.36	106.27	104.44	105.04	107.56	108.66	106.49	106.31	109.18	107.4	108.42	101.16	110.9	108.51	106.43	109.06	108.31	107.13	105.71	108.45	101.78	106.23	103.05	107.36	103.39	103.97	107.4	104.54	107.63	105.98	110.5	106.16	106.28	105.06	103.27	108.44	108.08	108.78	110.46	109.38	105.54	107.66	107.79	108.42	107.92	104.93	104.27	102.69	108.64	105.7
108.48	106.51	105	103.24	105.28	102.82	105.79	107.08	104.68	103.98	105.1	104.64	102.87	105.19	105.65	104.31	106.83	101.11	104.53	99.851	104.65	110.81	104.65	105	104.43	104.28	105.21	107.14	107.21	104.68	102.76	105.06	104.23	104.7	103.6	102.19	105.35	108.65	104.73	104.46	105.53	104.39	103.9	103.76	104.9	106.86	105.86	101.25	103.28	105.91
106.04	106.23	101.11	103.36	108.63	103.75	108.29	109.29	107.06	102.21	109.29	104.61	110.39	105.7	108.09	102.69	104.23	105.28	104.97	108.53	108.85	105.37	103.42	106.46	106.53	102.23	107.42	110.06	106.58	104.71	105.41	105.74	111.46	104.97	105.08	103.67	109.4	105.38	106.56	101.66	107.52	107.76	104.44	108.46	105.76	107.44	105.38	102.26	103.77	103.73
104.04	100	106.26	103.46	102.07	103.76	106.11	108.03	105.87	107.24	106.26	104.42	102.38	100.36	105.76	105.9	101.57	104.09	102.57	105.69	103.05	104.3	104.43	105.63	105.98	112	104.48	106.89	106.47	107.16	108.36	103.48	108.61	104.03	105.55	104.21	101.98	106.74	103.68	110.17	110.13	105.53	106.91	105.15	103.42	105.11	108.44	105.44	104.89	108.86
113.21	112.4	111.61	109.67	115.72	108.75	113.07	107.8	110.78	113.46	106.59	107.1	110.43	116.37	111.94	107.52	108.61	108.45	112.81	114.31	111.68	113.07	106.32	111.81	112.83	104.61	110.52	114.54	112.68	106.51	112	113.41	110.38	111.87	114.12	112.65	112.07	113.33	109.1	112.59	110.52	111.75	109.47	115.58	113.92	113.31	110.54	108.65	108.75	108.41
106.87	106.1	102.59	102.01	101.25	107.98	104.88	105.19	105.09	102.51	102.57	102.76	105.02	103.98	99.97	104.98	103.22	104.75	104.4	107.94	101.31	102.3	102.63	104.2	101.57	103.62	100.79	103.99	109.07	102.97	107.45	105.01	107.27	108.45	105.47	107.14	102.53	102.23	103.28	105.72	102.37	105.3	107.78	102.62	105.08	102.14	100.37	106.3	107.06	105.96
102.88	103.14	104.27	103.33	107.49	103.86	105.97	104.36	108.22	105.66	108.32	106.6	105.18	106.69	104.08	102.44	104.82	105.83	104.54	106.9	103.01	101.48	106.66	102.92	107.76	99.561	103.71	103.46	105.09	108.22	100.79	108.26	103.93	105.17	105.23	100.03	103.84	105.25	104.76	108.25	104.5	103.97	105.66	104.97	106.12	104.67	102.25	103.51	101.89	106.97
101.27	102.39	98.862	93.674	98.766	98.569	101.28	97.94	102.25	100.81	97.848	103.68	105.31	102.04	99.073	101.53	102.54	101.65	100.04	101.18	104.93	105.24	97.948	103.47	101.2	103.36	100.81	102.56	100.31	100.24	100.66	99.042	99.569	101.1	97.992	100.75	101	98.871	102.98	102.06	101.34	97.419	101.1	101.31	103.53	100.42	102.86	100.88	97.691	104.97
112.79	111.28	112.18	107.97	116.71	111.73	112.37	111.8	111.64	114.02	109.51	110.39	112.04	112.06	110.15	107.29	108.04	115.32	111.75	116.42	110.36	114.74	111.51	111.98	113.71	114.88	110.76	111.49	112.3	115.73	114.46	111.97	109.65	108.12	112.79	116.44	111.58	111.43	116.61	113.8	108.12	114.7	108.62	115.61	114.53	112.35	111.37	114.09	109.52	111.03
105.91	104.35	105.44	105.6	104.24	104.91	105.89	107.01	106.56	104.54	112.05	105.35	103.45	107.39	104.98	103.81	106.79	103.49	104.97	103.98	108.95	104.48	106.35	105.91	104.38	100.82	103.9	108.22	109.57	106.27	103.18	104.68	105.77	99.865	103.49	106.12	103.69	104.39	105.69	106.12	105.4	105.25	107.49	107.97	108.71	106.87	105.15	103.89	105.17	109.81
115.57	118.87	113.45	118.81	119.68	117.6	115.25	119.99	119.53	119.72	113.05	116.53	114.68	114.32	119.88	120.33	116.92	115.43	118.34	119.13	120.84	115.31	117.46	117.84	119.57	118.09	115.01	118.98	118.99	116.53	114.52	114.65	114	120.49	119.27	113.45	120.01	117.84	121.4	117.71	121.38	116.66	118.43	116.47	118.32	116.98	121.92	121.96	119.01	120.33
107.45	106.62	104.66	106.32	113.12	109.94	108.93	98.956	107.24	107.04	105.99	107.84	108.72	107.52	105.2	107.79	98.723	105.88	105.19	110.47	110.14	104.34	111.72	104.24	107.82	107.53	106.72	106.69	106.4	103.43	106.67	106.26	104.26	106.06	101.41	105.47	105.88	104.83	105.82	106.93	107.41	108.82	103.51	103.19	105.9	103.75	103.53	107.11	107.34	103.17
104.01	103.1	102.52	105.35	106.64	101.09	106.13	103.49	107.18	104.09	106.66	105.5	103.96	104.47	102.87	103.07	102.82	103.72	108.24	104.31	100.68	102.12	103.88	105.94	103.81	103.29	105.13	102.2	105.39	104.35	102.88	109.66	102.2	102.35	105.26	103.18	103.75	104.49	104.83	103.85	103.51	100.62	102.39	104.78	109.5	102.19	102.82	103.5	104.21	106.08
112.25	110.47	109.79	110.56	112.67	111.45	109.13	110.78	110.44	112.68	112.23	111.69	112.4	114.48	108.74	112.21	110.92	108.29	111.38	113.69	110.09	110.44	107.03	113.02	109.67	110.55	111.14	109.8	108.56	112.4	110.09	110.94	109.97	107.46	111.64	112.75	109.64	107.69	109.8	113.11	110.27	111.22	108.68	113.93	107.94	112.53	109.2	111.93	109.65	112.15
109.62	107.4	105.73	102.63	105.97	105.08	104.18	103.13	103.05	108.86	105.91	104.12	103.24	105.65	105.93	104.74	101.29	107.79	102.96	104.51	101.39	106.02	105.29	100.71	103.02	107.7	108.86	102.9	105.72	99.342	107.13	103.46	103.47	100.55	103.74	103.95	100.35	106.37	112.59	105.19	104.95	105.88	107.02	107.61	106.39	108.59	109.09	106.95	103.35	103.63
104.57	98.314	99.577	105.46	96.362	101.76	101.59	100.07	98.458	102.91	102.84	105.29	99.408	96.935	101.73	97.81	103.37	99.693	105.68	102.47	102.38	96.446	96.577	98.473	102.95	100.56	99.395	100.36	100.71	95.934	107.07	104.31	97.406	99.017	98.216	101.75	102.65	103.63	98.056	98.957	102.64	98.175	99.688	102.03	99.829	98.928	99.41	99.143	103.08	103.51
104.21	103.32	104.24	103.12	104.28	107.63	102.85	106.23	102.51	104.43	107.07	106.4	108.48	102.96	105.34	101.85	107.44	102.57	104.04	105.16	103.25	103.45	106.47	106.87	106.93	103.05	101.72	108.72	104.07	103.72	108.46	102.75	106.63	105.76	107.84	102.72	102.15	106.25	102.82	107.11	103.73	98.405	101.66	99.54	105.93	109.5	104.69	100.87	103.22	106.26
108.51	106.68	104.18	104.38	104.84	109.28	101.56	105.69	103.91	106.91	99.384	107.32	106.58	108.44	109.64	105.13	104.41	109.43	112.85	106.36	107.47	106.99	110.38	106.55	106.23	106.09	100.91	105.17	108.14	106.51	107.6	105.37	103.01	103.06	104.49	104.5	106.18	109.82	102.72	108.91	112.76	104.47	106.34	104.91	108.27	104.7	104.1	101.96	107.12	106.73
105.04	108.16	102.36	102.56	105.01	106.35	104.59	108.34	105.49	106.18	107.36	105.87	106.39	107.23	105.98	105.69	103.14	105.22	106.08	108.82	100.49	105.36	103.61	100.69	108.82	107.25	104.16	103.8	99.245	109.11	108.23	104.25	107.74	107.79	112.15	103.22	104.55	110.97	110.29	101.12	103.11	104.15	102.76	104.16	106.8	103.51	106.09	104.07	105.23	108.93
113.76	113.33	113.25	113.03	115.2	113.83	111.15	114.84	107.65	111.16	109.55	117.93	109.92	110.83	110.43	111.47	113.53	111.71	114.84	107.43	110.69	114.11	112.05	108.09	115.98	111.89	115.35	111.85	113.02	112.56	109.76	115.17	112.17	113.07	108.77	116.39	116.24	112.29	114.75	113.93	107.68	117.02	111.76	113.3	110.59	117.43	113.27	112.6	116.27	114.87
115.86	108.13	110.33	109.81	112.9	107.42	113.13	110.72	113.4	105.95	108.14	115.3	111.88	113.63	113.16	110.99	108.47	114.29	112.61	115.05	112.8	118.71	114.27	113.6	115.01	112.46	110.68	112.44	107.56	113.02	111	112.97	109.65	112.91	113.52	109.42	108.37	107.04	107.96	110.65	114.64	108.9	112.46	108.82	110.85	112.28	111.39	108.67	114.99	111.88
105.84	106.21	104.67	104.57	104.7	105.48	105.52	102.86	103.87	101.39	106.02	102.96	104.85	107.12	106.06	107.32	104.84	101.76	105.68	101.72	110.81	103.42	98.949	103.69	101.7	102.71	104.97	107.28	99.735	102.4	106.03	103.85	106.63	103.39	106.92	97.677	104.29	97.855	106.16	106.17	99.729	104.12	104.25	98.066	104.19	101.19	104.59	101.72	101.09	104.81
114.73	106.62	111.3	111.54	110.77	110.3	110.87	111.15	111.34	114.02	115.3	110.68	109.27	110.87	111.69	110.39	112.66	118.49	113.41	109.2	112.73	112.5	113.17	109.32	108.71	114.31	112.91	114.76	109.94	107.39	109.75	108.6	114.38	111.94	111.66	113.27	110.06	107.24	112.45	114.68	112.27	111.48	107.27	109.76	111.35	115.11	107.26	105.2	110.63	111.09
104.9	104.69	106.32	108.44	107.83	105.31	104.44	110.16	106.51	103.44	105.28	105.19	104.81	104.41	105.18	106.43	103.17	99.706	99.354	107.57	107.63	105.63	103.38	108.09	107.65	102.45	108.03	103.1	102.61	106.94	104.83	105.9	105.76	112.36	101.95	107.01	102.47	106.31	106.42	110.51	106.67	103.13	101.81	103.03	107.11	106.23	106.77	101.87	108.03	104.82
105.83	108.88	115.58	112.25	112.11	107.92	112.16	111.38	114.66	111.18	110.09	113.01	112.97	113.12	116.41	116.75	110.73	112.47	110.79	112.87	108.36	111.13	111.4	108.72	113.4	113.45	116.11	111.61	109.47	109.8	108.78	110.29	114.1	112.76	112.85	112.56	113.46	110.1	119.23	114.64	113.33	110	111.83	112.49	109.19	110.81	112.26	116.04	108.27	110.98
105.35	108.83	103.75	103.29	106.77	108.51	106.29	107.99	103.33	104.92	103.22	105.98	100.87	104.04	106.02	102.54	108.62	106.37	107.61	103.03	104.97	104.37	107.38	100.22	108.78	104.87	101.48	112.03	104.49	104.99	106.2	105.62	107.75	106.2	105.17	107.15	109.08	104.93	108.39	102.32	105.27	103.42	102.22	100.36	110.96	106.29	103.76	104.5	104.12	101.5
114.11	111.97	108.26	111.53	114.64	115.52	112.65	112.4	108.57	114.66	110.42	112.4	112.59	113.31	108.18	115.08	113.49	110.29	110.57	110.76	108.43	116.54	112.94	114.12	115.72	109.96	116.38	113.26	108.39	117.85	108.8	113.83	115.35	113.76	117.48	112.43	114.07	116.35	114.86	115.29	112.49	112.22	110.84	113.36	108.41	111.67	113.06	109.39	119.38	116.72
97.295	97.362	101.55	96.995	101.89	100.85	101.55	100.92	98.598	100.14	100.73	99.106	100.01	104.94	97.504	95.965	102.49	100.35	98.557	101.44	104.27	97.768	101.19	96.464	100.24	97.072	98.883	101.32	94.906	98.5	101.87	99.292	102.24	98.01	97.351	103.05	102.52	98.052	102.56	98.737	103.25	102.69	96.749	102.2	98.86	98.256	96.718	100.82	96.392	100.65
100.99	104.02	102.91	106.88	104.92	99.561	105.67	103.36	107.51	103.78	100.74	104.82	106.25	104.71	106.2	106.3	104.76	102.44	103.63	105.09	97.972	103.34	102.73	101.49	102.88	104.27	105.01	105.93	95.983	101.73	102.7	102.02	104.39	102.97	103.33	100.54	104.86	102.61	107.14	103.2	100.61	101.66	103.55	103.04	107.84	97.43	101.63	108.6	106.84	107.23
107.92	106.76	106.25	104.71	109.41	104.64	103.21	103.83	106.52	104.26	109.01	107.95	103.76	105.86	107.91	105.42	104.62	107.42	108.59	104.17	110.71	106.18	106.69	105.11	108.25	102.19	104.9	103.66	104.24	104.78	107	107.56	107.54	109.45	106.58	106.67	103.82	106.45	101.88	107.08	111.13	107.44	111.61	108.76	105.34	111.22	108.01	103.96	111	106.08
102.63	105.75	107.46	105.27	105.51	108.3	105.13	110.28	110.81	106.39	104.28	106.3	108.95	109.81	102.55	108.07	107.66	106.78	107.79	108.56	105.27	105.34	104.86	106.95	104.61	112.43	102.45	104.89	104.11	106.91	103.52	107.45	106.76	103.52	101.76	111.37	108.26	109.61	105.57	104.05	103.26	104.82	104.73	108.49	106.68	107.04	106.47	105.04	112.28	107.72
102.42	105.26	105.62	99.099	103.68	99.512	103.43	101.64	108.13	105.16	106.47	107.43	109.28	103.11	105.88	106.74	104.06	100.54	102.4	100.45	106.91	102.3	107.36	103.58	106.39	103.54	108.37	103.73	107.39	102.73	106.66	105.03	105.59	101.52	107.34	103.39	102.63	104.5	103.07	102.2	102.72	103.09	103.1	104.44	102.83	103.79	99.919	104.26	100.23	104.8
105.11	104.53	105.83	106.17	110.21	101.75	108.14	104.82	103.64	108.97	110.41	101.69	107.11	107.97	104.11	108.44	98.473	103.71	105.77	104.54	102.69	109.14	109.2	103.67	106.32	103.18	106.76	107.2	108.47	101.86	104.71	103.66	107.83	107.39	112.62	104.51	105.07	108.5	101.67	108.12	108.84	106.51	107.21	102.98	107.02	109.78	105.25	102.93	104.1	104.76
111.54	113.58	110.33	113.75	112.97	112.92	112.53	110.67	110.55	109.31	111.2	109.63	115.66	111.42	111.08	107.96	112.38	108.51	112.62	111.23	113.7	118.63	112.93	109.9	113.18	105.17	113.91	115.41	115.23	108.34	110.87	109.39	112.45	112.33	113.72	111.53	114.69	113.86	111.85	111.68	109.9	109.39	110.09	110.2	111.48	110.86	109.48	111.99	112.69	110.63
103.05	97.129	99.135	96.369	104.02	96.408	100.82	103.24	102.26	102.41	95.768	100.21	103.2	104.25	100.83	98.729	103.77	96.097	95.406	107.39	98.179	105.55	98.242	102.92	102.09	100.13	103.87	96.556	101.94	100.47	99.416	98.236	99.364	107.8	101.66	99.533	102.76	105.1	97.141	102.16	94.798	101.87	97.85	100.96	101.8	101.29	97.54	97.59	98.692	97.129
107.95	102.86	109.72	105.93	107.04	107.4	106.89	106.15	103.8	107.16	104.75	105.04	99.603	107.08	107.14	107.59	108.34	101.21	106.79	111.04	106.47	108.17	104.74	105.65	100.01	108.75	104.8	102.44	107.41	105.05	104.9	112.57	104.19	108.83	106.33	108.05	105.73	105.14	104	105.24	106.26	103.95	104.95	106.75	107.94	103.2	109.35	108.49	107.26	101.45
102.11	105.55	103.28	105.83	101.05	103.8	103.27	107.54	100.73	111.9	109	100.94	101.64	105.38	106.01	105.49	106.53	97.44	104.21	103.23	106.87	108.2	107.79	106.02	104.01	101.18	104.67	103.63	101.42	100.87	104.02	103.58	105.52	108.4	102.11	107.62	107.26	103.03	100.34	108.59	99.517	102.16	105.68	104.86	103.37	101.02	105.19	102.44	101.73	105.67
104.04	105.55	112.39	107.91	108.6	103.72	105.59	106.19	106.33	106.86	106.12	101.58	101.86	106.08	103.92	105.56	107.52	107.68	113.42	104.03	106.81	104.19	106.56	109.13	106.68	113.86	104.14	106.85	108.11	103.75	111.44	108.46	108.12	110.18	105.63	108.23	105.95	106.56	105.81	106.07	109.72	105.47	105.12	110.09	104.44	105.28	106.17	112.13	107.55	105.52
101.92	105.31	105.15	100.45	108.56	107.11	104.79	105.71	108.88	104.14	107.13	101.43	102.67	103.82	103.97	103.68	108.39	104.08	108.13	101.55	102.34	103.62	105.77	104.11	106.78	101.8	104.77	109.03	103.67	105.67	108.66	102.81	98.792	100.36	101.22	102.04	109.91	100.24	102.89	105.68	103.25	106.14	105.58	102.72	101.96	107.34	103.93	107.56	105.53	104.83
112.18	110.69	111.71	108.86	107.21	112.44	107.67	112.74	108.81	108.61	111.12	111.74	110.57	110.08	106.79	112.88	110.89	108.88	105.03	112.2	113.36	110.5	107.88	110.39	105.27	108.9	108.56	114.01	110.85	109.95	113.19	111.4	110.47	110.08	107.32	108.43	111.56	112.25	108	112.22	108.99	112.97	104.34	109.11	112.6	111.48	112.21	109.63	110.98	109.22
107.98	104.97	109.96	104.71	109.65	106.42	108.3	105.27	107.37	110.91	107.63	103.88	111.78	109.79	103.12	108.39	109.58	107.25	107.78	105.37	107.08	107.16	110.91	108.28	108.42	108.7	105.55	109.22	107.83	104.91	106.17	105.47	104.35	109.71	110.93	108.68	106.47	102.25	108.42	106.83	108.57	104.75	106.19	105.67	102.78	107.92	106.71	107.99	109.49	105.68
102.6	103.18	101.23	99.591	98.316	100.68	98.864	101.46	99.818	102.97	100.83	104.3	99.381	96.428	105.85	98.882	95.986	104.08	97.96	99.129	100.15	97.576	102.68	103.51	91.77	97.605	100.43	109.83	96.876	97.06	98.187	98.423	102.65	100.91	96.892	97.01	102.1	101.82	99.112	100.47	104.76	100.38	101.09	100.02	94.549	103.55	102.09	100.1	101.83	101.42
103.11	108.08	106.04	105.49	109.08	102.46	102.55	108.25	112.5	105.14	108.19	105.68	108.36	105.74	101.69	104.51	108.98	110.02	104.46	105.25	106.92	104.35	107.62	109.87	105.64	108.69	106.36	104.75	110.41	108.12	108.39	103.39	106.5	102.7	103.22	98.946	102.99	107.67	108.74	104.61	107.89	103.4	105.93	104.15	105.73	102.33	106.67	109.25	105.56	108.01
100.83	98.417	94.445	98.595	101.11	102.07	102.54	99.483	101.14	101.63	98.289	100.13	99.666	98.126	102.42	103.4	106.34	105.52	97.595	102.82	100.9	101.94	96.142	100.82	99.623	100.2	98.812	101.93	101.9	101.85	107.63	102.97	97.269	96.404	102.88	101.27	101.26	99.63	99.235	101.07	105.88	101.42	97.544	100.64	98.764	100.82	102.54	99.522	98.26	103.97
99.11	98.62	101.39	101.55	102.33	103.43	101.87	103.45	97.742	96.997	100.1	101.33	101.36	102.54	103.56	101.55	98.533	98.847	99.412	100.4	101.09	99.806	100.47	103	101.24	99.255	100.08	102.05	97.859	96.677	96.544	99.178	101.37	98.689	98.253	97.634	99.945	95.903	98.108	98.948	98.762	99.571	98.599	96.333	101.98	96.895	98.795	102	96.065	104.49
102.68	100.14	104.96	97.919	100	101.65	101.98	101.25	105.35	96.271	99.403	100.09	98.769	100.97	102.24	97.623	100.9	100.45	100.9	96.58	98.332	102.61	97.399	104.61	99.341	99.222	98.112	98.919	97.558	103.76	98.032	98.655	97.576	100.41	95.388	94.037	101.05	102.71	99.332	102.19	103.77	99.807	99.223	99.764	101.7	101.85	98.079	101.94	101.74	100.07
107.92	104.23	103.35	107.35	107.53	103.82	105.37	105.14	109.63	104.93	106.03	105.95	106.79	108.66	105.73	109.55	103.8	104.95	105.82	109.11	110.15	110.51	106.38	102.72	103.32	107.28	111.16	105.75	105.87	104.37	109.56	110.15	103.81	109.77	106.27	108.43	104.49	100.96	104.01	109.33	108.38	104.15	103.77	100.91	108.05	104.65	107.4	104.37	106.12	106.74
108.95	113.06	116.06	113.08	109.92	112.7	115.47	116.58	116.43	109.85	111.03	115.95	117.13	112.39	107.9	112.95	114.6	114.28	111.08	113.63	113.7	113.77	115.49	112.23	116.25	112.27	111.68	111.3	111	115.05	114.08	113.47	110.79	113.58	113.78	110.4	108.85	115.26	112.84	112.28	117.43	112.65	111.58	109.26	115.67	109.86	107.56	108.97	107.71	109.78
106.62	104.93	100.1	97.995	106.24	105.48	102.72	105.23	106.78	105.34	105.46	108.73	103.6	103.86	104.38	101.38	103.46	107.36	104.9	100.78	103.55	100.65	106.63	104.12	105.76	101.13	100.33	107.77	103.63	102.15	104.56	105.24	102.87	104.52	103.13	102.56	104.26	107.24	105.3	106.09	104.35	103.46	100.13	105.42	102.71	108.52	102.42	109.05	103.39	103.72
110.64	108.92	109.51	104.21	106.21	109.87	107.82	106.57	104.63	106.14	106.97	104.68	108.82	110.55	105.27	108.66	105.76	106.72	107.65	107.79	106.56	108.53	106.18	107.2	111.39	106.04	106.55	107	106.06	105.88	105.52	108.8	108.91	107.41	109.2	105.21	109.81	107.49	108.57	102.75	102.67	110.25	106.65	108.14	103.59	108.5	108.21	104.53	104.31	108.53
110.38	110.24	111.93	110.61	110.84	111.95	112.25	111.06	114.04	116.7	107.91	112.55	110.69	113.32	110.67	108.49	117.74	106.2	111.5	116.57	112.04	111.06	108.11	112.21	112.72	111.81	112.6	117.29	108.7	111.04	114.57	115.9	112.03	114.17	110.67	111.44	111.32	113.98	110.74	109.1	109.43	110.2	107.58	108.82	116.57	109.35	108.11	116.33	112.62	113.21
110.11	104.38	102.76	108.97	108.09	106.13	108.22	106.59	105.93	106.57	109.33	105.1	105.95	102.54	101.61	103.29	109.96	107.28	100.84	108.31	105.27	110.09	108.29	106.23	104.16	105.07	107.11	106.23	105.66	104.52	100.67	105.92	105.74	106.67	106.73	105.95	103.61	105.91	108.76	104.28	107.75	108.47	106.02	105.78	105.01	107.11	97.616	108.11	103.22	105.67
96.529	99.501	99.313	98.711	94.143	102.14	99.953	96.108	99.423	102.5	97.698	99.912	96.599	101.63	99.728	94.437	97.476	100.89	98.792	100	98.553	100	100.37	100.72	103.07	100.7	99.419	95.918	101.17	99.624	98.293	99.199	96.815	98.202	99.274	100.56	101.6	99.063	100.94	99.922	99.834	100.44	94.691	96.108	98.657	100.17	100.58	99.648	100.16	101.2
107.33	105.82	104.31	108.55	105.09	106.95	104.11	104.69	106.64	109.04	103.87	102.23	106.4	107.52	105.34	108.1	104.58	108.09	104.4	107.67	103.27	105.92	106.35	107.88	104.4	106.06	107.62	106.14	104.99	111.26	105.43	109.45	102.09	104.44	106.48	105.97	104.83	103.28	104	104.97	104.26	108.98	104.43	105.76	104.67	107.62	102.7	107.45	107.45	105.98
99.425	98.539	100.04	96.606	101.34	101.94	101.19	104.81	95.935	94.685	102.46	97.214	98.131	99.007	95.845	98.552	106.46	97.402	95.635	99.02	100.86	100.77	100.94	96.058	101.47	98.161	101.13	102.48	105.36	97.811	104.45	100.47	102.42	103.03	96.733	96.939	99.465	98.069	101.25	99.28	103.59	102.31	98.701	106.27	98.013	99.157	99.355	102.39	97.425	98.372
100.48	106.32	107.22	105.49	107.64	109.75	109.27	109.98	104.52	105.65	106.86	103.26	111.01	107.02	109.6	111.64	105.29	109.72	110.5	113.26	104.48	110.16	107.38	106.94	108.73	104.84	105.59	111	109.62	103.06	104.41	106.35	106.04	105.92	105.21	105.04	105.07	107.84	106.4	107.5	105.45	104.08	110.69	109.15	103.9	106.43	105.66	101.01	108.02	106.88
109.17	109.75	112.22	108.9	112.53	117.31	108.52	112.21	110.36	109.64	116.38	106.78	108.38	115.25	110.39	113.41	116.36	111.36	113.44	116.71	112.05	107.06	113.55	116.89	112.16	107.75	110.79	110.93	111.04	114.17	110.29	111	111.59	113.1	115.27	116.68	109.74	115.13	108.84	112.09	112.19	114.48	112.51	107.63	112.54	109.33	108.16	113.92	107.23	113.51
109.93	110	112.75	114.52	108.82	110.06	115.76	110.07	115.23	106.91	112.37	112.71	106.41	107.67	110.6	111.09	115.65	110.02	115.99	110.99	115.78	110.44	111.14	111.46	111.11	108	108.37	110.21	115.69	112.13	111.92	112.16	111.16	109.12	116.08	106.8	113.97	110.73	108.6	111.24	114.01	114.5	115.03	107	109.11	115.2	113.66	108.87	110.39	110.51
113.76	111.52	114.73	114.23	114.48	115.45	111.81	113	108.16	110.51	112.58	112.68	112.68	109.85	112.13	113.03	112.52	109.86	111.86	111.36	109.02	113.56	111.33	112.42	105.96	111.23	112.46	113.11	112.64	110.32	110.71	112.03	115.33	113.8	111.24	111.79	109.89	110.04	114.86	106.92	112.55	110.96	107.45	110.21	110.85	111.21	112.7	115.3	113.87	112.43
96.677	100.53	100.09	98.92	103.05	100.64	102.79	100.82	99.208	101.74	100.48	100.2	96.899	102.01	100.38	100.47	102.04	99.923	102.48	101.52	100.03	99.831	103.52	102.27	102.61	103.58	101.72	102.75	103.39	103.84	99.488	101.22	102.85	103.52	99.223	99.123	101.91	100.42	100.9	100.89	99.667	103.15	103.2	94.268	103.68	99.816	100.78	103.59	101.04	99.023
107.1	106.63	104.68	106.73	102.48	106.48	100.25	107.27	103.7	103.12	107.43	106.09	103.75	103.51	102.41	105.58	107.09	108.48	107.93	103.66	102.75	103.3	104.77	103.04	107.27	103.99	104.45	109.19	108.77	110.88	104.6	105.35	105.78	106.14	105.88	107.42	101.17	105.53	108.38	105.46	105.92	101.02	111.52	105.92	104.45	106.23	106.01	106.73	104.01	107.84
102.87	105.28	101.1	102.12	105.03	107.48	106.04	104.98	108.6	106.6	103.65	109.93	103.88	111.31	104.3	101.54	106.5	106.17	105.74	108.83	102.47	103.85	105.97	103.75	103.39	107.48	107.58	104.23	108.52	103.67	104.57	102.77	103.16	102.42	109.88	106.34	102.5	105.33	102.74	106.08	103.08	100.58	99.329	103.02	104.23	105.59	105.94	107.04	104.23	107.9
104.64	106.89	110.14	104.61	103.7	105.53	106.49	105.2	101.1	110.32	101.88	105.56	105.03	99.497	100.49	111.44	105.61	103.16	102.95	107.3	103.96	108.15	104.2	102.26	108.78	106.67	101.56	104.95	104.74	106.06	103.19	101.99	102.29	105.36	102.98	107.3	106.11	104.06	104.45	104.9	103.24	103.79	105.2	106.78	102.84	103.84	109.49	103.57	104.29	102.86
106.79	109.48	103.3	102.68	103.1	105.96	108.56	104.37	107.5	104.42	102.63	104.68	105.88	104.16	99.079	103.43	102.71	99.533	105.74	107.67	103.64	99.839	103.59	106.6	100.18	104.68	104.73	106.43	104.64	106.9	105.62	110.08	103.74	105.03	101.05	104.6	105.59	107.96	105.63	107.5	106.77	103.36	100.48	107.3	102.51	106.15	107.33	104.46	107.53	109.53
105.64	105.76	104.34	108.5	103.61	103.02	107.42	103.28	100.09	105.55	104.4	102.6	102	106.24	101.1	103.92	103.84	103.97	102.12	102.45	106.81	108.39	106.04	105.06	105.49	105.68	106.87	108.91	102.31	105.17	106.64	105.27	107.36	105.15	103.5	104.58	102.69	100.79	105.39	104.65	104.61	103.41	105.58	104.79	106.4	103.68	105.1	104.17	103.12	103.46
118.64	111.53	112.5	113.72	112.03	108.3	113.06	113.47	113.97	109.5	106.66	114.45	109.33	116.18	114.64	108.16	109.86	112.46	110.76	115.1	111.41	111.78	108.57	114.22	116.16	112.22	110.48	114	117.12	110.68	114.33	108.83	110.48	111.57	112.93	112.91	112.33	109.96	110.8	113.94	112.71	113.67	114.98	110.86	115.34	116.41	115.74	106.11	114.84	114.37
98.122	103.07	98.741	103.93	101.42	97.389	101.93	100.16	102.92	101.89	94.619	104.49	96.375	102.99	101.89	100.05	94.953	99.46	101.33	99.877	102.51	100.66	100.21	99.592	99.498	100.24	99.554	103.36	97.517	97.384	101.9	102.22	101.08	98.403	101.57	100.31	104.41	101.18	99.753	97.646	102.02	98.131	98.695	96.444	100.01	97.038	97.311	97.981	98.544	102.32
100.62	103.34	102.78	97.269	103.45	102.12	98.583	102.1	104.06	100.88	99.447	100.58	99.857	104.59	101.8	99.957	100.45	98.677	99.784	98.361	100.63	101.26	97.19	100.65	101.88	96.662	98.447	98.979	103.76	99.827	101.8	93.71	103.45	98.68	102.83	105.16	103.55	102.39	99.518	98.997	98.174	99.521	97.933	100.25	100.95	100.79	103.25	99.652	100.91	95.543
101.02	108.67	107.47	104.69	108.16	106.07	104.84	104.62	105.66	104.28	102.41	107.17	108.43	105.6	108.57	99.942	106.36	106.71	107.34	102.74	107.96	106.29	104.67	103.42	105.73	108.13	106.25	101.88	106.14	109.88	104.91	108.81	109.49	105.57	106.62	106.29	105.94	107.82	110.32	105.89	105.52	105.61	108.68	104.63	101.9	107.48	103.27	103.04	103.15	104.14
100.56	98.607	98.94	95.938	104.15	99.512	103.42	101.13	100.9	96.259	103.32	94.04	104.56	104.33	101.75	99.952	101.38	99.877	97.884	99.382	97.699	97.715	103.23	101.13	99.24	99.313	97.867	102.02	96.523	97.44	97.315	101.72	96.022	101.27	101.21	94.193	101.58	100.71	98.673	99.385	98.52	98.156	102.89	99.397	101.89	100.72	104.38	101.82	102.21	98.816
103.68	101.48	107.98	108.63	108.23	105.7	106.18	104.57	104.28	109.21	105.69	111.91	112.7	105.59	106.2	104.86	106.64	104.66	109.27	105.98	108.74	106.02	111.62	108.18	107.51	106.92	106.61	106.46	111.89	108.45	105.92	104.64	108.24	105.64	104.67	106.68	103.02	104.63	110.45	108.98	106.43	106.01	106.09	112.65	111.12	104.54	106.14	106.21	105.13	105.33
108.85	106.62	106.02	103.3	107.06	99.742	105.59	103.26	105.16	108	101.39	106.43	104.1	107.41	105.05	106.26	104.4	103.76	102.45	106.19	107.04	104.16	107.7	105.23	107.1	102.37	105.67	106.51	104.25	106.63	101.67	103.44	104.85	106.13	104.58	106.23	107	103.5	107.06	104.71	108.85	105.61	104.76	106.61	103.37	109.17	104.2	104.33	104.46	104.77
107.05	107.92	110.55	105.6	103.62	105.9	102.53	103.04	106.27	101.13	107.16	101.12	106.58	102.9	108.11	102.98	106.79	105.67	106.61	104.61	103.6	105.03	104.22	107.94	104.89	105.08	106.96	102.24	106.82	106.06	105.99	103.84	106.62	105.87	103.91	102.54	106.2	106.35	107.46	102.5	103.39	105.59	107.18	106.37	107.62	106.51	103.43	109.19	106.15	108.52
113.5	110.68	110.5	111.2	113.36	106.03	112.92	110.16	110.18	107.5	110.44	109.52	108.64	112.9	111.92	106.85	109.18	112.51	110.32	105.52	109.27	111.79	113.16	109.71	109.11	109.28	107.7	111.85	107.22	105.89	108.05	105.49	111.36	113.81	106.46	113.23	110.22	108.74	108.62	113.57	110.39	107.62	108.5	111.76	110.3	109.99	113.59	109.85	110.74	106.76
100.29	99.575	101.66	96.539	100.79	99.683	97.815	102.13	99.125	99.583	99.949	98.559	99.785	95.16	103.86	98.767	97.768	101.99	98.692	94.522	98.765	103.25	98.113	94.919	103.18	99.243	99.762	101.96	99.511	98.852	104.12	96.669	97.793	97.537	94.93	98.445	96.414	103.92	100.31	98.096	99.627	96.871	97.127	99.605	99.562	95.496	94.296	97.833	102.29	99.937
114.74	113.07	114.36	115.26	113.48	109.62	113.4	114.19	110.5	109.98	109.14	109.3	112.34	113.67	112.27	109.38	113.17	110.86	111.84	109.11	110.26	113.75	114.48	111.21	115.42	110.86	112.26	109.35	112.13	111.98	109.97	114.29	113.22	106.23	108.88	110.71	112.67	109.96	112.82	116.34	108.31	112.45	112.05	115.36	110.76	111.89	109.73	113.29	109.18	113.47
104.58	104.74	103.7	105.81	106.04	105.44	110.05	107.53	104.69	104.36	109	106.08	105.15	102.1	104.9	105.62	103.05	103.8	107.04	106	101.37	107.7	108	104.96	105.42	104.04	106.99	104.52	104.4	103.57	104.29	104.21	106.92	105.67	100.59	102.96	108.99	102.75	103.18	106.02	107.97	106.49	107.77	105.1	106.7	109.98	109.79	105.05	106.36	101.79
113.33	112.9	114.68	113.17	112.06	110.14	108.22	111.17	112.73	110.05	112.44	113.29	113.08	108.4	110.46	107.22	112.31	113.37	108.33	111.96	108.43	110.51	110.66	104.57	109.04	112.68	108.84	108.88	112.92	106.72	112.85	108.81	114.54	112.02	113.9	114.06	111.3	107.19	111.97	108.97	107.14	112.2	107.46	109.69	111.01	111.28	107.56	110.15	107.23	108.63
105.7	111.14	113.13	113.01	111.7	112.44	111.63	113.17	109.88	107.28	108.57	106.67	107.91	108.68	115.27	108.26	108.82	112.97	107.98	109.11	111.95	107.39	110.17	113.51	107.61	112.04	108.96	110.05	108.43	109.82	110.43	108.89	107.96	114.13	111.04	113.8	105.36	114.57	113.76	107.77	112.61	114.12	112.29	111.05	110.73	108.04	109.27	108.97	115.44	119.16
102.9	99.688	99.28	98.559	99.558	100.39	101.74	97.594	100.41	102.14	99.123	98.281	100.94	104.37	103.23	99.756	100.41	100.1	98.388	101.41	101.15	98.989	100.82	101.87	104.25	98.535	100.78	97.128	99.988	104.6	98.848	93.954	99.904	107.41	101.07	100.9	98.634	100.35	100.99	100.28	102.85	101.52	97.842	99.631	100.82	99.007	102.33	104.43	99.507	99.813
105.57	103.6	104.16	104.98	108.51	105.35	106	104.54	102.72	107.24	104.68	105.46	108.66	109.72	103.96	110.66	107.25	105.54	105.33	110.37	103.19	106.05	107.41	107.13	110.01	102.62	107.06	103.95	104.06	105.86	108.48	105.56	104	107.84	106.68	106.42	102.77	103.7	104.35	108.93	108.44	103.82	104.14	105.88	105.83	105.9	102.48	107.49	106.69	104.85
104.47	101.21	101.89	102.3	106.19	105.97	105.3	106.05	107.39	106.54	104.64	107.1	109.58	105.41	103.79	111.37	104.89	104.61	106.1	106.47	107.86	105.86	105.75	105.79	108.29	102.01	104.48	105.47	107.35	107.89	109.45	111	109	108.6	109.16	101.06	105.8	106.86	105.1	107.58	105.39	106.28	105.62	108.84	109.62	102.18	104.06	105.33	107.13	107.77
105.12	101.63	101.05	107.78	102.39	110.48	106.03	103.95	104.65	103.06	108.47	100.99	104.17	100.89	105.04	100.95	101.99	103.33	103.35	104.67	108.01	106.32	102.83	102.91	108.35	104.8	101.07	105.35	109.7	106	110.34	104.41	106.59	108.65	103.11	104.61	105.83	109.13	107.2	105.77	109.05	106.42	107.08	104.01	107.42	111.99	111.39	106.75	101.03	105.93
103.84	104.68	110.77	104.35	104.26	107.26	108.28	105.35	106.19	104.27	101.37	106.95	104.66	105.42	107.64	104.69	103.45	105.77	105.92	102.44	104.52	107.93	105.23	106.66	105.41	110.58	108.22	104.98	104.24	102.61	101.95	105.14	102.63	103.98	103.49	104.68	110.49	101.04	103.13	107.29	107.29	106.07	109.31	104.57	106.76	106.91	104.94	105.45	111.46	105.09
101.69	103.04	104.16	103.9	103.71	106.64	101.7	106.97	105.81	103.54	105.6	106.16	104.63	106.26	109.39	103.8	109.9	104.13	104.37	105.65	97.654	104.8	101.35	106.4	104.73	101.99	108.46	105.04	100.7	102.76	103.67	102.11	103.99	104.63	105.09	102.98	106.62	102.47	102.97	103.45	100.79	102.74	103.27	102.61	104.24	104	106.1	104.95	104.68	105.11
105.61	107.83	104.85	104.06	101.98	105.64	104.09	106.21	104.08	107.18	105.76	106.7	104.14	104.78	107.03	107.19	105.19	109.85	106.43	103.74	105.68	106.61	102.09	108.88	107.12	107.33	107.57	104.09	106.45	104.74	106.87	107	107.41	106.63	106.24	109.51	105.63	105.91	105.58	109.23	106	105.73	104.81	104.46	105.89	101.12	104.24	106.41	109.42	103.58
117.57	109.4	111.65	113.35	110.76	109.93	113.55	110.87	112.18	110.86	115.1	110.5	108.47	111.92	109.75	113.86	108.88	113.01	110.7	110.58	114.55	111.5	112.87	115.23	111.88	114.88	113.78	111.3	108.67	115.46	113.4	111.55	115.1	110.76	110.24	110.19	108.86	109.74	106.52	112.71	114.96	109.39	109.54	105.07	110.53	113.2	107.02	110.61	110.34	110.97
104.25	107.3	107.24	104.34	105.96	108.67	107.84	106.35	103.38	107.6	108.23	106.34	109.32	107.79	103.02	108.26	100.38	104.2	108.12	106.49	104.96	105.03	107.2	105.2	100.67	108.94	105.03	102.68	101.06	104.94	106.41	104.62	105.65	103.74	107.59	107.14	104.8	105.9	106	106.74	104.43	105.03	103.63	106.67	107.47	105.35	106.17	107.97	108.63	105.1
111.08	112.82	106.13	110.95	113.87	112.32	112.55	106.65	112.82	112.64	108.42	116.67	111.06	110.31	111.38	111.85	111.02	111.18	110.9	108.94	114.62	109.6	110.47	107.73	113.4	112.44	110.81	109.95	108.3	111.09	111.61	110.76	110.66	114.91	106.83	113.04	112.28	110.84	112.39	110.56	108.61	111.93	112.67	108.26	112.03	111.18	109.64	113.78	108.92	111.01
113.93	109.4	109.14	109.59	115.46	109.24	111.76	111.08	111.83	110.53	113.19	112.86	115.32	114.01	114.47	106.17	113.84	112.49	112.1	104.94	112.3	112.3	108.75	110.5	115.26	115.4	106.13	111.76	114.57	111.07	113.63	109.92	112.83	112.06	111.49	115.8	111.73	111.16	117.73	110.7	112.89	116.11	111.03	114.24	112.81	108.11	113.05	113.1	115.43	111.69
101.4	102.55	103.42	102.92	104.61	103.95	104.81	106.9	104.34	104.04	104.09	105.18	106.3	103.25	101.83	106.61	105.13	103.73	106.28	107.17	102.44	104.14	107.79	107.9	105.87	101	104.36	109.72	102.1	103.3	107.92	103.83	102.08	106.92	107.52	107.16	102.84	108.25	105.16	103.11	108.4	104.82	108.65	106.37	105.56	106.15	102.4	101.7	104.47	106.7
98.866	97.891	102.53	102.45	100.99	101	99.161	99.905	100.67	101.18	99.205	100.69	100.83	102.07	100.23	103.59	95.453	99.633	100.15	96.644	99.424	101.52	103.6	98.987	104.76	103.12	102.79	100.03	99.961	95.867	103.12	100.18	98.612	96.324	99.985	102.12	101.63	100.4	96.406	101.73	95.887	101.15	103.36	101.55	102.44	103.39	103.28	98.59	99.043	103.19
114.02	114.75	109.39	109.54	111.3	111.47	113.57	112.3	112.19	114.52	110.6	110.66	109.13	110.83	111.7	111.03	114.57	112.2	111.88	113.58	107.7	113.3	109.61	111.92	112.81	112.03	110.28	113.54	111.34	113.47	113.13	112.2	115.81	109.12	111.75	115.12	111.76	112.13	111.34	111.31	111.7	111.18	111.89	115.08	110.51	112.22	114.08	112.52	113.87	111.57
104.41	103.05	107.93	108.39	107.06	106.07	103.9	105.23	106.86	110.95	102.2	105.97	107.62	103.73	108.5	105.41	105.28	105.84	106.12	105.96	106.04	107.16	105	109.39	109.36	104.06	106.49	104.37	104.2	106.35	103.17	108.56	103.72	105.03	104.77	108.48	109.83	109.22	108.35	106.79	106.51	106.57	105.03	106.86	102.47	104.27	104.04	106.98	107.74	101.33
103.57	106.02	105.49	105.31	100.63	105.9	105.16	108.73	109.1	103.89	105.67	107.48	104.97	101.5	105.39	101.08	108.1	102.3	106.22	102.68	104.65	109.76	107.2	108.36	103.91	107.42	107.68	105.68	105.03	102.76	106.31	105.85	105.63	105.77	106.89	101.63	105.62	100.21	105.88	107.93	104.09	105.51	107.35	103.86	106.57	108.54	107.18	104.49	105.93	105.73
112.63	112.93	113.19	114.28	114.95	109.07	113.31	108.89	117.85	107.76	109.7	114.48	114.49	108.85	112.98	111.16	110.54	106.28	112.2	106.59	113.95	114.63	111.52	116.6	113.56	108.67	110.18	113.73	111.25	114.89	113.8	107.79	113.78	112.8	109.69	116.33	111.56	109.97	109.53	113.34	112.75	113.03	111.12	112.52	116.44	112.14	109.43	106.46	112.09	114.86
104.21	99.509	95.222	95.685	99.971	105	98.899	99.698	101.48	99.939	104.06	95.938	102.54	101.24	100.36	103.9	99.15	100.61	102.12	102.62	104.53	98.105	98.577	97.409	99.2	104.63	98.681	102.25	100.46	98.118	103.84	102.08	100.4	98.599	97.875	98.68	96.016	100.31	100.68	96.273	98.453	97.885	101.12	99.55	99.709	100.79	100.28	97.955	99.208	103.41
108.84	107.62	113.74	107.38	112.88	109.61	108.87	110.01	116.17	113.68	113.49	112.33	113.14	110.56	110.99	108.94	110.42	113.62	112.43	111.63	113.19	109.25	107.03	112.87	111.51	111.43	110.84	113.07	114.29	110.4	112.83	116.52	110.26	110.48	111.37	108.42	108.92	108.51	114.81	111.8	112.49	109.12	113.26	115.29	113.82	113.82	109.73	111.78	112.85	112.82
99.957	106.95	102.09	103.75	105.35	106.55	102.53	104.32	105.71	100.16	105.29	102.55	104.87	105.97	103.82	106.5	104.39	108.35	103.97	99.379	102.17	106.75	100.12	102.79	99.147	107.07	103	106.15	105.4	106.55	104.92	105.52	105.36	111.72	107.57	108.13	106.78	104.87	103.17	104.79	101.68	106.44	106.51	102.91	101.76	103.09	102	106.31	110.11	103.31
96.972	97.2	101.16	103.1	99.456	105.15	97.465	101.24	100.52	103.35	103.28	101.05	101.02	100.53	101.63	97.631	101.09	102.17	105.98	98.86	103.14	102.22	101.11	100.92	103.17	98.216	98.62	101.86	99.867	102.4	99.022	99.993	102.64	101.98	103.62	97.952	102.23	97.942	98.725	99.487	100.34	100.98	106.75	98.49	104.88	100.84	99.688	103.31	102.34	104.49
100.62	107.26	104.62	104.78	105.86	102.79	104.7	101.62	106.55	103.75	102.51	95.929	104.03	105.9	101.64	100.55	100.05	108.64	103.7	102.3	103.76	103.2	103.95	103.99	103.84	103.27	101.2	109.14	108.01	102.4	103.01	106.44	107.37	105.34	110.06	101.12	104.46	103.67	103.35	109.67	105.71	100.8	101.64	100.35	105.94	103.74	103.52	104.23	105.85	102.57
106.38	105.09	104.98	103.52	108.07	102.33	105.58	100.25	105.39	103.4	103.88	102.43	104.22	106.58	101.03	107.55	108.42	104.25	102.63	107.09	102.01	106.62	104.44	110.04	105.77	107.91	104.91	105.43	103.82	102.85	109.79	98.431	105.82	103.67	101.77	104.35	101.34	105.09	104.16	103.04	103.25	106.71	104.24	98.268	103.03	109.21	104.09	103.69	107.24	103.54
112.81	111.53	107.36	113.2	113.42	107.72	113.22	118.31	112.38	110.73	110.54	114.38	114.61	111.15	110.35	112.1	117.4	112.28	113.68	114.82	115.09	106.32	111.29	116.45	116.75	114.02	116.6	108.63	112.24	109.97	107.03	110.65	111.56	112.73	107.57	112.44	109.04	112.77	108.06	111.4	112.28	113.02	112.86	105.98	111.06	111.88	111.38	112.87	116.74	111.68
116.55	114.24	118.87	113.55	117.11	116.32	115.51	115.46	116.97	119.31	119.63	116.42	116.16	120.06	120.18	118.21	118.99	116.34	116.23	117.86	120.47	118.38	110.38	117.67	117.12	120.37	117.59	118.17	116.6	114.78	116.71	117.95	118.2	113.56	122.25	119.78	113.78	112.49	115.01	115.37	120.45	119.12	116.99	117.29	120.19	118.59	113.18	115.93	122.72	121.44
108.95	107.98	113.48	107.85	111.82	111.71	115.73	112.56	113.87	107.2	112.59	110.81	107.9	113.57	110.06	106.19	108.2	113.96	112.03	111.56	115.69	110.8	115.76	107.18	112.05	110.08	113.33	108.38	115.59	111.47	115.21	111.25	109.74	112.87	116.15	113.32	111.18	109.81	111.8	108.82	109.1	106.52	112.52	113.01	109.14	106.86	113.9	114.43	108.08	113.56
109.16	108.54	108.93	100.71	103.61	110.26	103.75	107.24	104.92	105.79	106.46	105.59	104.53	107	100.54	108.94	107.35	106.09	108.11	105.36	106.81	105.37	106.46	105.87	102.39	104	105.12	103.68	101.92	111.1	106.09	104.43	109.73	105.22	104.26	106.53	101.14	103.32	105.62	106.01	107.06	104.07	108.72	101.65	100.02	104.16	103.12	104.92	103.29	106.58
101.94	104.73	103.06	106.77	108.04	104.99	101.05	105.06	105.12	108.3	103.91	101.62	108.09	107.37	107.97	106.85	109.29	104.01	109.17	106.74	109.44	106.79	104.73	106.42	108.53	107.34	104.38	103.76	105.15	106.87	105.66	102.17	103.65	101.47	108.83	107.01	105.67	102.2	105.82	97.585	112.04	109.94	107.29	109.44	107.56	105.44	102.48	104.3	105.15	102.73
109.39	115.05	110.81	112.48	109	116.06	111.53	110.68	115.53	107.52	107.43	108.51	111.42	110.28	109.51	112.61	113.09	112.6	111.15	112.06	114.33	109.68	113.83	111.07	107.55	112.89	112.7	111.69	116.13	107.73	117.06	109.7	116.57	113.24	109.54	111.41	108.37	109.96	109.32	109.34	111.73	110.57	110.1	111.69	111.76	114.53	115.99	110.97	114.96	108.16
103.18	100.71	105.57	100.86	99.834	98.886	99.425	100.38	97.913	101.86	102.87	105.21	102.38	105.04	100.37	100.33	101.45	104.29	104.88	102.84	104.63	97.284	97.929	102.93	100.53	99.596	102.51	102.96	101.04	102.46	101.14	100.69	100.25	99.496	96.135	96.861	103.1	96.581	100.54	99.448	96.277	99.843	101.14	98.765	97.459	104.13	104.41	101.16	100.89	100.47
102.38	97.912	100.38	97.83	99.744	96.022	97.884	97.171	98.685	99.078	96.377	97.75	100.28	102.11	98.654	98.823	100.34	98.154	101.28	99.477	100.01	104.6	101.57	98.921	100.72	94.678	98.315	100.6	97.098	94.825	99.536	102.11	100.55	98.496	98.385	102.25	100.78	99.604	99.898	100.71	93.961	98.38	98.304	98.785	98.468	97.233	99.854	97.807	101.13	101.68
105.93	104.58	105.37	106.41	109.79	106.62	105.89	105.03	107.44	102.37	103.58	104.75	105.15	104.65	103.88	105.26	109.4	106.64	104.52	102.74	106.08	105.65	109.28	111.25	106.08	106.63	104.99	105.74	103.02	108.9	109.33	104.18	100.95	104.97	107.4	106.44	108.04	108.44	102.79	105.01	105.19	103.25	106.73	107.19	109.29	104.93	101.53	105.99	110.01	109.03
105.11	105.13	106.74	105.51	109.71	102.15	105.92	107.34	109.54	104.42	102.83	102.7	107.96	109.37	107.71	105.93	104.62	109.78	110.27	103.74	101.73	106.42	106.61	107.01	99.031	101.68	104.51	103.82	103.64	102.25	107.1	106.08	106.27	105.47	101.97	104.02	105.86	108.82	103.31	105.8	109.63	98.245	104.19	106.38	104.66	101.74	106.33	103.72	108.4	107.32
104.57	103.84	103.88	103.91	103.21	109.16	107.47	109.11	103.67	101.44	103.26	103.63	101.66	104.45	105.62	102.16	101.1	103.59	103.14	100.32	105.66	102	103.4	101.24	101.96	103.55	102.56	107.58	99.745	104.37	105.65	105.38	106.21	106.92	104.26	101.43	102.73	99.754	105.09	104.16	101.02	107.66	101.08	103.34	106.96	105.54	102.5	101.5	101.99	106.67
119.09	118.5	119.08	122.33	120.53	114.79	116.52	118.3	117.27	121.73	115.52	117.89	119.37	120.96	117.65	119.23	120.28	116.64	117.25	113.46	115.25	118.24	117.47	120.31	118.11	115.71	119.22	121.11	116.69	115.77	115.77	117.8	114.97	119.34	113.63	120.23	116.17	113.83	113.7	120.53	118.78	117.64	116.46	121.65	116.53	120.83	120.85	115.76	119.16	114.65
102.03	106.32	107.12	102.07	109.43	106.71	104.48	103.34	108.31	104.87	105.27	108.91	104.03	103.49	106.76	106.08	105.33	109.44	106.85	102.23	101.84	105.09	109.09	105.19	107.25	105.85	105.5	105.77	104.83	105.24	107.84	105.51	104.63	107.32	108.48	106.73	107.79	105.15	110.17	106.32	102.38	104.03	102.57	104.06	109.12	101.47	103.23	106.32	106.34	105.43
110	109.73	107.68	109.78	111.5	112.91	109.01	110	108.9	107.91	110.88	109.9	108.77	108.7	109.98	108.58	108.7	110.58	109.72	110.6	110.53	110.31	112.03	108.5	106.83	109.12	107.77	109.54	109.88	112.55	111.12	109.67	108.39	108.95	107.48	107.41	113.58	107.13	107.8	107.58	109.4	111.6	108.84	111.69	109.72	108.85	113.85	111.99	107.23	107.09
100.97	102.24	96.273	102.43	101.01	96.698	99.815	101.87	98.908	98.012	101.14	104.26	98.469	103.08	98.918	99.803	100.74	102.07	101.29	97.852	99.206	99.854	99.313	102.46	99.338	109.46	101.45	96.766	100.84	99.91	99.603	100.34	102.32	97.514	103.06	97.498	100.7	99.488	99.916	103.3	96.787	99.095	101.67	98.851	96.411	104.93	101.38	94.968	100.79	102.84
103.6	105.25	102.93	106.11	106.81	109.75	106.27	106.16	108.59	106.08	106.79	109.36	107.83	106.99	106.21	105.93	110.58	105.07	106.87	105.19	107.29	110.06	108.36	107.54	108.57	106.29	109.09	110.1	109.28	108.53	106.73	104.09	106.38	105.21	107.86	104.81	107.41	106.65	109.03	105.88	106.91	104.59	107.82	106.45	106.51	102.65	104.53	110.29	109.64	104.34
110.5	106.32	112.09	112.75	113.99	109.08	111.61	111.64	110.02	113.19	108.95	112.91	112.58	116.55	111.07	111.42	113.75	113.4	109.88	115.28	113.67	111.89	108.49	113.19	109.04	114.44	116.62	112.69	116.75	112.47	109.9	114.16	107.58	108.54	111.3	111.5	111.69	115.66	110.58	110.99	115.51	108.95	112.28	116.64	108.93	113.5	110.61	114.08	108.92	110.19
102.61	107.03	106.52	106.03	103.69	108.48	106.09	111.69	106.03	108.38	103.55	110.43	108.85	109.4	106.85	104.69	105.26	108.84	101.69	108.67	107.81	103.36	106.71	105.39	106.45	104.36	106.28	108.57	114.39	107.28	105.67	106.67	110.32	105.12	107.8	105.26	108.23	103.47	108.49	106.49	109.72	100.89	103.57	105.43	107.4	103.78	102.55	105.06	106.2	106.98
98.198	100.46	97.804	99.46	107.39	103.21	104.01	97.484	104.28	99.898	105.79	102.28	102.28	105.49	100.44	103.07	107.16	104.13	101.96	99.266	97.289	102.82	103.52	101.31	100.88	102.25	97.157	103.35	99.451	102.27	99.259	105.15	104.54	102.17	105.75	104.49	102.66	102.57	98.385	97.457	100.53	98.14	100.95	98.662	104.79	101.81	100.19	102.05	100.57	98.443
111.06	109.06	113.43	113.07	110.73	110.7	111.43	114.42	111.65	107.97	113.18	109.89	106.99	114.39	110.3	108.21	110.14	112.25	114.97	110.34	112.89	107.56	115.82	110.6	111.58	111.75	112.1	108.31	110.1	109.45	111.87	113.05	113.63	113.13	112.66	116.09	109.67	116.33	112.26	114.29	114.7	109.82	108.57	111.95	112.8	110.35	108.43	110.82	106.53	111.86
113.65	107.65	116.19	108.99	106.02	110.92	112.07	106.77	107.64	109.52	112.42	112.62	111.11	107.15	113.93	110.91	110.49	112.23	115.12	110.28	110.14	111.1	107.3	115.96	110.91	107.42	116.24	114.59	109.31	110.87	110.04	107.3	113.68	115.52	111.5	107.32	107.75	109.12	109.65	109.24	111.05	108.76	109.51	112.25	113.35	107.65	110.81	113.47	108.32	109.34
108.38	107.07	110.27	112.98	110.21	109.13	110.18	118.37	110.39	106.78	111.23	110.19	109.69	112.87	101.15	113.47	110.68	114.78	108.59	108.58	111.95	114.37	112.29	114.95	109.61	115.21	110.62	112.71	115.95	110.12	110.06	111.8	109.84	111.58	111.69	109.41	112.13	114.13	110.88	110.74	111.02	109.5	111.14	113.39	111.37	115.88	113.1	110.85	109.8	111.9
107.67	104.97	106.72	107.9	107.21	107.21	107.56	102.72	102.83	104.86	107.76	106.86	106.85	105.69	108.37	103.86	104.34	104.49	107.69	109.92	101.32	107.63	103.91	106.86	106.83	106.77	104.31	106.17	102.2	103.98	105.83	104.77	103.51	106.81	105.7	111.05	108.35	107.62	105.16	103.23	112.45	108.49	110.62	102.4	107.22	105.73	110.2	107.07	108.25	107.84
99.589	101.98	100.03	96.782	100.63	99.227	101.91	105.91	97.462	97.923	99.911	101	104.46	100.87	99.086	102.45	94.798	98.572	100.32	100.9	96.564	104.42	97.633	100.58	96.123	98.333	102.15	100.43	97.848	100.88	99.655	96.438	99.75	103.86	98.072	100.75	102.01	97.574	102.94	100.19	99.53	103.95	101.38	97.71	98.702	104.11	104.21	97.175	99.801	103.9
105.54	106.36	107.39	105.56	105.31	102.32	111.59	103.25	102.67	106.04	110.81	99.891	106.44	102.39	106.1	103.05	106.87	105.62	106.52	108.05	103.57	105.05	100.32	103.87	104.48	102.47	105.91	104.7	106.56	108.24	100.27	101.83	106.14	103.26	103.58	108.76	107.13	106.61	105.37	107.04	107.69	105.84	101.03	109.55	108.96	107.78	101.81	106	99.724	106.33
114.1	107.03	108.28	107.8	111.15	112.19	108.85	111.76	114.13	112.08	109.01	110.43	115.99	115.09	112.84	109.67	108.22	107.26	115.02	111.02	113.81	111.68	113.15	110.01	114.92	111.82	107.66	113.38	112.83	113.99	111.55	110.82	109.88	109.74	103.54	108.58	107.44	115.09	115.05	109.17	109.2	111.71	108.39	109.52	109.26	113.82	109.86	112.69	114.43	109.85
110.9	109.41	114.73	112.3	108.25	107.22	111.68	109.89	110.94	112.03	109.1	110.91	112.21	109.87	107.57	111.81	111.09	109.93	108.94	108.15	114.07	117.06	113.33	111.76	111.34	112.58	108.64	109.67	113.7	113.39	112.68	113.09	111.17	112.85	112.38	112.1	114.16	114.39	112.78	111.47	115.16	108.55	111.49	111.08	110.1	114.5	109.41	111.56	110.39	109.69
111.7	115.95	111.33	113.54	115.41	107.74	109.01	109.65	117.55	112.36	114.46	115.84	111.67	115.19	107.99	109.41	116.18	115.95	110.45	113.1	108.59	110.65	115.06	109.05	108.76	113.52	110.96	110.99	109.17	109.95	114.32	110.07	109.57	111.47	111.01	109.72	112.6	113.06	112.48	114.93	111.06	110.09	114.87	111.71	109.85	105.96	113.58	111.53	109.73	113.06
100.87	100.21	100.33	103.82	102.13	101	99.5	97.355	105.11	102.62	96.934	104.05	100.89	103.12	100.48	104.18	101.29	95.839	100.81	100.26	99.372	98.116	100.67	100.56	98.264	100.52	100.99	98.521	101.84	95.925	98.939	101.94	101	99.57	100.23	96.119	100.91	101.95	105	102.91	99.61	97.966	101.98	99.706	99.638	100.58	99.051	99.717	101.25	104.22
106.49	103.03	101.88	107.94	102.72	102.36	103.57	103.48	105.69	104.48	104.51	100.57	104.6	102.61	102.96	105.6	105.67	104.32	103.18	100.99	107.3	105.56	107.98	98.499	105.95	101.79	107.53	103.23	104.88	105.67	101.77	106.62	105.84	106.21	102.66	105.59	100.67	103.42	104.37	104.68	104.52	103.55	104.87	101.04	106.61	101.14	104.83	104.16	102.84	101.89
104.85	102.98	105.65	106.59	108.43	103.97	100.46	102.89	102.07	105.94	104.37	107.68	105.34	105.07	103.96	100.66	102.86	100.97	104.59	108.46	100.32	107.01	103.82	105.04	105.66	101.83	106.71	100.79	109.34	102.69	102.72	109.32	104.17	109.64	108.23	101.92	105.5	101.13	106.93	107.98	103.14	106.63	104.25	103.54	105.16	105.86	106.33	103.67	100.46	104.51
105.71	107.28	103.3	105.57	105.64	105.57	106.17	104.63	102.47	103.53	105.82	106.44	112.9	107.16	105.22	101.17	110.86	103.48	103.17	102.9	109.53	105.68	107.05	105.32	107.08	106.34	104.48	109.25	105.76	108.19	107.04	111.81	103.78	106.36	105.43	108.46	106.91	105.35	108.06	101.88	105.5	104.69	108.32	102.24	108.11	106.68	101.43	107.49	103.33	104.82
105.22	97.377	99.45	97.914	103.69	105.73	102.95	97.638	94.942	101.23	96.511	100.54	103.33	100.3	101.18	102.7	102.1	104.61	102.24	100.34	99.437	103.1	101.05	97.872	100.92	104.61	97.465	96.071	102.13	105.3	102.22	98.505	97.218	96.092	101.93	100.2	100.17	101.29	102.85	99.819	101.48	102.62	103.71	103.57	101.98	107.88	103.63	97.397	102.3	102.44
106.07	106.88	108.82	105.22	105.02	104.34	106.68	101.34	101.57	111.06	102.36	101.02	105.08	108.44	107.89	102.62	107.98	105.05	109.77	111	106.43	103.36	107.34	105.43	104.79	102.55	102.4	106.73	105.99	103.09	109.7	105.25	103.15	105.38	107.99	106	106.12	108.25	107.95	101.57	108.71	106.63	106.2	105.2	105.48	106.29	108.23	108.91	105.99	106.11
98.76	99.509	102	98.806	101.65	102.47	99.215	98.189	104.55	96.414	100.09	102.21	104.96	97.56	100.71	107.19	102.67	102.76	99.053	100.6	99.202	101.79	97.229	100.72	100.3	99.005	101.14	100.8	98.186	98.292	100.46	97.083	98.82	99.612	100.89	100.52	97.875	98.034	101.3	100.92	98.302	100.92	101.02	98.836	97.209	102.21	96.378	97.044	98.25	91.004
110.52	114.17	110.21	107.36	111.25	107.81	108.87	108.61	110.91	108.64	107.97	111.66	113.89	110.49	108.96	107.37	111.86	112.5	108.58	112.65	111.95	117.68	111.48	111.65	109.43	117.04	111.83	112.36	112.48	114.29	113.24	114.3	115.94	112.41	116.46	113.91	112.4	108.21	113.51	116.81	110.31	112.55	113.55	110.23	112.78	109.77	112.96	110.29	111.75	113.22
114.06	112.72	112.14	114.89	107.61	110.14	113.3	112.81	117.95	112.93	109.6	108.98	112.94	113.34	108.44	109.75	114.18	109.99	117.86	114.75	108.72	109.35	114.14	108.29	111.89	109.91	110.61	111.96	114.49	114.68	112.05	110.6	111.43	112.7	113.84	113.06	111.71	111.81	108.31	114.04	113.68	112.77	112.92	111.4	110.42	114.66	113.18	113.29	113.03	113.03
98.858	99.807	105.43	107.77	105.16	103.43	102.73	100.94	109.08	103.49	104.74	104.24	104.17	106.19	107.65	105.3	104.99	103.56	108.89	105.54	105.24	104.39	103.87	107.74	103.56	101.93	104.05	101.55	102.32	105.74	104.57	99.729	104.78	106.48	104.35	101.78	106.76	104.81	107.04	102.14	103.47	104.6	107.69	100.6	109.48	103.1	103.51	104.77	103.87	104.13
100.34	101.24	105.24	100.96	104.63	106.45	100.5	103.35	105.03	97.515	97.575	96.465	97.773	99.877	98.385	96.655	100.88	99.556	98.635	99.976	100.82	101.28	97.045	96.389	102	96.746	100.69	104.67	96.874	104.23	100.44	100.01	96.713	101.01	99.326	100.7	97.414	94.013	95.226	100.9	99.331	98.1	98.113	103.39	100.51	103.06	103.29	100.44	95.645	100.3
102.72	103.6	105.24	102.54	103.74	101.45	104.58	109.01	103.05	104.31	104.21	103.01	101.25	106.42	105.15	107.76	103.88	108.39	105.14	104.57	104.31	113.13	104.05	101.69	109.29	102.76	110.98	104.02	105.24	103.07	102.97	102.06	104.49	105.69	105.43	104.97	107.09	98.551	104.24	108.08	104.43	107.49	99.644	106.58	102.67	105.32	110.01	106	105.26	102.84
94.953	100.84	98.556	103.45	100.12	99.905	104.52	101.66	103.24	104.26	101.5	101.73	104.99	98.837	99.861	98.864	100.77	97.246	98.463	97.889	102.09	95.069	101.93	102.26	98.949	100.3	96.71	100.15	102.01	97.136	99.057	95.605	103.85	97.691	100.98	101.49	105.22	102.14	100.73	103.1	101.74	105.55	97.505	97.002	104.05	101.05	100.65	97.686	97.895	96.72
105.13	104.65	109.3	100.94	104.81	105.79	111.09	105.61	104	110.44	109.69	103.4	107.17	104.92	107.1	106.8	103.91	104.03	106.83	107.77	109.62	107.68	107.99	104.69	109.2	105.13	105.82	105.37	107.1	107.85	111.59	110.48	100.57	105.21	107.43	103.84	104.91	105.28	107.18	107.57	105.78	108.56	105.93	102.58	107.68	106.56	103.44	108.11	103.23	104.98
111.76	115.56	108.27	110.29	109.1	110.95	108.93	109.46	110.4	112.57	112.79	113.02	111.56	110.93	105.45	111.06	108.95	111.57	109.54	109.72	113.01	109.8	116.32	116.05	110.95	108.39	111.13	112.79	110.29	107.35	113.63	111.57	113.68	108.94	112.42	114.22	112.6	111.86	107.5	112.3	111.21	112.25	112.49	108.46	110.18	111.99	110.98	111.86	110.53	114.88
105.74	99.589	109.13	102.88	104.35	107.58	108.17	108.21	109.71	103.77	105.86	102.29	108.04	105.8	105.98	105.36	104.38	108.6	107.87	104.19	105.96	105.1	104	103.95	105.24	108.93	105.56	104.58	106.48	104.15	103.46	104.24	109.17	110.4	101.66	108.47	105.92	104.78	108.66	107.42	109.8	107.91	103.1	107.64	106.22	104.78	108.17	104.27	104.27	104.79
104.56	101	99.954	98.455	102.77	96.896	101.93	100.24	102.01	98.101	105.01	97.4	99.99	97.781	101.75	96.75	103.11	103.62	98.763	98.031	101.15	99.36	100.62	99.709	104.01	97.978	97.502	101.1	103.71	97.717	96.451	97.663	100.62	98.049	97.992	98.299	101.68	99.061	98.756	100.46	99.6	101.07	102.83	99.585	100.32	101.75	100.56	99.727	100.63	97.184
107.44	107.25	107.41	108.08	108.99	107.22	108.85	105.17	109.85	105.31	107.1	104.33	108.01	106.98	107.24	105.88	106.07	106.48	102.2	111.01	108.93	104.63	107.35	109.69	100.32	114.97	105.89	106.51	108.98	109.37	110.14	109.28	107.24	107.54	107.81	107.66	103.06	106.44	107.1	103.9	107.63	99.463	106.29	109.41	110.14	110.21	107.52	108.44	109.21	107.01
94.307	100.95	103.38	99.261	97.469	101.13	101.01	99.791	98.56	103.28	95.988	100.2	98.591	103.24	101.87	97.429	97.424	96.85	100.29	104.4	97.509	100.54	98.959	99.793	94.327	101.93	100.5	100.72	100.09	99.192	100.17	100.87	100.75	99.662	102.39	99.773	94.698	98.485	99.392	99.524	98.41	102.69	102.37	98.756	101.17	100.08	98.292	100.99	100.22	101
118.32	114.05	115.99	120.34	118.24	118.79	120.4	115.14	121.09	121.44	118.36	118.59	123.12	118.76	115.65	117.26	118.15	119.07	111.6	116.3	116.62	121.5	118.14	117.85	116.2	121.68	113.41	118.39	115.69	117.11	114.79	116.2	116.75	118.19	120.94	120.31	116.65	120.46	119.88	119.41	121.25	113.06	117.84	116.09	119.93	118.83	115.26	118.62	119.98	120.08
112.03	109.21	112.99	116.85	110.96	110.99	111	113.54	115.19	110.02	115.71	112.02	111.76	116.8	110.47	114.74	111.93	114.19	109.89	112.49	108.82	112.09	114.25	109.02	114.98	110.21	112.72	112.43	113.22	112.03	118.93	111.13	111.26	110.78	106.78	111.27	109.5	109.76	113.99	114.28	111.73	110.69	110.85	115.46	108.81	113.02	112	114.01	110.22	114.22
108.8	108.03	102.94	109	109.59	107.01	105.13	107.52	110.46	101.13	102.91	106.39	107.5	107.58	106.6	107.28	107.14	102.89	103.72	106.77	105.53	106.57	104	106.5	105.13	103.24	103.4	106.69	101.68	107.51	107.93	110.01	104.85	105.66	109.24	102.4	103.16	103.65	103.82	106.49	105.87	107.18	99.967	105.82	101.69	104.59	99.699	103.02	104.28	105.12
102.92	99.806	103.95	99.768	101.54	94.205	99.349	99.898	100.08	96.636	104	98.921	105.44	98.597	104.23	99.137	104.66	103.02	103.73	102.7	97.009	100.08	103.83	100.41	98.446	99.022	98.633	102.24	101.72	97.498	99.931	98.807	98.469	96.775	96.866	104.96	96.919	99.498	99.349	98.021	100.18	98.256	99.189	102.38	104.13	100.36	104.03	100.26	99.974	100.3
105.26	109.17	107.95	105.87	104.98	105.2	102.19	103.93	104.8	114.62	103.62	108.42	107.72	106.06	105.61	103.58	105.45	107.97	105.8	106.48	103.89	108.93	105.29	103.4	105.47	107.57	112.83	103.84	107.12	101.76	109.48	108.85	105.29	105.76	107.13	109.4	108.39	107.24	106.2	107.39	105.37	105.25	107.02	109.37	107.13	108.3	106.75	100.83	110.34	107.09
108.14	107.66	114.77	111.15	115.15	107.95	112.17	108.31	110.58	110.19	110.67	109.34	114.33	110.43	108.09	107.14	110.03	112.86	109.97	111.01	106.58	109.39	114.24	113.11	110.4	104.44	111.33	110.54	111.12	104.44	113.26	111.19	111.73	109.23	113.96	111.46	118.16	105.8	111.58	110.73	110.45	113.44	109.59	114.32	111.47	110.13	113.17	106.6	111.37	107.77
97.532	101.54	92.834	97.776	97.391	98.909	99.965	100.06	104.08	99.095	102.89	100.17	91.815	97.569	100.5	97.998	98.708	98.627	103.34	98.805	95.28	97.323	99.044	104.15	97.333	103.19	96.074	100.99	97.973	96.191	99.921	96.287	103.7	102.1	105.59	102.01	99.771	102.88	104.57	103.3	100.84	97.649	94.045	95.146	98.695	94.582	97.263	99.773	102.66	99.835
107.67	105.73	103.84	105.03	107.57	106.83	103.05	106.36	106.29	102.26	108.14	99.009	109.01	103.55	106.43	106.68	106.8	107.57	104.17	98.814	105.36	109.94	108.27	100.48	106.6	103.07	106.56	104.83	106.38	107.79	109.23	104.99	107.52	103.25	107.17	108.01	102.74	108.63	109.71	101.67	106.9	105.9	105.77	105.99	107.01	104.93	109.68	106.37	103.73	102.78
110.96	107.14	103.72	107.28	106.04	105.7	104.31	104.58	104.65	106.93	102.57	107.42	104.86	104.88	105.47	107.03	110.71	107.02	105.75	106.08	107.44	109.1	108.7	103.15	105.26	106.01	102.87	105.81	107.76	104.11	103.72	108.67	105.94	106.61	106.4	107.08	105.03	107	102.42	103.93	102.82	106.5	102.78	106.87	112.14	108.23	105.92	106.12	106.51	107.93
106.25	104.69	108.43	105.45	103.09	103.65	102.6	104.66	104.3	106.67	103.64	106.32	108.54	103.19	105.67	107.57	105.13	105.75	101.86	102.07	100.22	99.915	106.07	102.91	104.05	108.02	105.88	104.18	108.22	106.78	105.16	104.61	101.02	104.3	105.55	101.11	109.15	107.08	105.12	104.98	101.99	100.84	107.49	101.3	109.37	105.44	101.54	104.6	104.57	102.82
106.82	105.81	101.9	102.97	105.49	106.79	103.68	104.96	105.93	106.06	98.672	107.51	106.66	107.22	103.57	106.29	99.722	106.07	101.79	104.69	105.71	101.53	109.14	103.33	110.14	101.2	104.53	107.55	106.33	104.48	104.55	109.56	107.69	103.57	104.66	108.38	104.29	108.82	105.62	106.11	111.83	108.43	110	104.3	103	106.29	106.82	105.95	104.56	106.57
107.39	108.3	103.08	105.05	106.66	105.42	104.1	104.44	107.14	111.85	104.42	104.18	109.49	106.5	106.57	109.14	104.32	104.73	106.09	104.23	106.29	106.87	105.3	107.97	107.06	101.06	105.45	105.92	106.57	105.83	112.94	105.48	109.62	106.35	109.01	104.36	108.43	107.48	102.58	106.59	107.46	101.5	109.5	107.84	106.42	105.67	103.97	111.36	107.05	107.06
108.03	105.98	104.33	107.52	108.34	106.14	105.9	103.49	104.74	102.36	104.35	106.22	106.56	105.25	105.24	105.6	105.62	104.07	105.94	99.149	103.37	105.94	106.34	106.89	104.35	106.01	109.21	105.1	104.23	99.815	109.01	104.61	109.2	108.53	105.85	107.17	109.51	104.06	102.5	104.97	107.37	106.26	103.46	107.98	103.33	105.6	106.22	108.73	104.95	105.27
102.87	103.85	104.21	108.7	110.36	108.36	109.04	110.11	102.6	102.91	105.86	103.51	105.86	105.57	104.05	99.55	106.96	111.11	107.63	106.69	103.16	105.85	108.26	107.46	106.89	103.77	106.13	105.8	102.31	105.73	104.05	106.29	103.36	105.35	106.03	97.747	102.15	105.5	104.43	106.46	107.66	104.68	104.15	101.47	105.1	99.813	107.26	102.45	102.04	104.49
109.88	109.86	104.84	106.31	103.92	109.07	104.15	105.44	107.27	108.82	107.61	107.19	102.12	105.81	104.83	111.48	104.43	106.82	107.68	102.89	108.88	108.3	105.43	111.46	108.41	105.45	108.32	104.68	108.59	108.74	105.03	108.59	101.85	108.91	103.63	108.17	105.12	105.63	104.37	107.34	107.05	111.12	107.09	107.11	105.38	110.31	104.61	109.35	105.49	102.4
110.79	112.59	112.81	112.88	115.36	109.04	112.89	112.66	116.56	109.06	115.45	113.81	111.36	110.87	115.47	110.39	110.85	108.2	114.06	110.11	112.31	115.45	115.29	111.48	111.92	110.4	112.18	115.06	113.46	114.26	109.21	110.21	108.95	111.49	110.62	112.7	114.31	110.2	104.97	115.33	114.08	108.11	110.6	115.5	109.99	110.31	111.89	112.63	113.38	113.09
105.38	113.42	109.56	113.93	110.46	112.08	112.25	106.67	112.01	106.75	112.89	113.32	108.53	111.55	110.98	109.94	109.78	108.97	110.37	113.88	109.73	109.08	111.21	110.99	112.95	114.86	112.03	111.12	109.27	108.34	110.6	113.45	110.29	106.74	108.36	116.26	112.78	111.36	110.65	109.2	106.24	110.27	112.86	108.32	111.26	108.83	107.26	113.93	107.1	112.94
108.16	105	104.16	105.47	109.21	105.02	105.67	108.09	102.95	107.15	106.9	106.04	110.36	109.62	105.44	108.1	104.05	107.77	103.44	105.27	108.67	104.4	106.37	103.3	108.42	106.7	108.04	111.55	107.99	107.57	107.06	100.85	104.09	109.49	110.43	103.57	104.23	104.93	105.38	106.09	105.16	110.47	105.76	106.44	107.81	104.98	102.31	106.56	108.05	109.91
100.5	104.65	103.86	103.76	105.3	103.17	105.23	101.91	106.72	105.52	102.98	106.06	104.2	111.19	103.2	105.66	105.56	105.82	106.96	103.63	103.54	104.88	103.84	109.65	102.52	106.07	103.61	106.15	108.9	105.21	102.21	103.72	110.15	104.03	101.41	104.99	103.37	103.46	104.71	100.73	110.29	100.08	105.08	105.83	102.1	101.15	103.18	108.07	106.57	102.09
117.13	109.5	119.13	119.46	116.4	115.19	114.48	116.61	121.7	114.68	120.51	118.43	117.99	114.14	118.46	124.11	117.64	119.96	116.22	116.23	115.29	117.19	114.87	118.54	117.42	117.07	115.87	119.37	117.29	116.37	113.5	118.51	119.23	115.18	116.19	116.03	119.67	114.79	116.47	116.27	111.16	115.4	117.57	115.35	116.49	116.89	111.72	113.99	113.48	116.91
107.14	102.74	104.81	104.61	107.14	107.94	99.684	104.31	102.52	101.83	109.37	105.13	108.63	107.82	109.47	111.32	101.28	106.06	106.89	104.04	105.5	100.72	102.71	104.76	103.85	103.68	106.25	104.92	105.96	105.68	101.24	104.17	106.78	101.28	103.79	108.08	107.21	108.4	108.3	107.56	105.24	106.25	105.39	105.15	105.35	104.46	105.88	106.49	104.8	107.1
105.4	108.18	103.24	108.34	104.95	103.56	107.76	109.23	108.38	104.91	109.25	109.18	107.25	111.57	109.8	107.57	109.32	105.51	105.34	105.92	106.62	106.56	106.66	103.26	110.34	105.58	106.32	108.2	99.833	102.62	107.94	108.77	105.91	104.11	108.26	107.43	105.27	106.95	108.21	113.13	108.03	108.25	110.95	102.46	107.6	103.18	107.54	108.14	106.95	107.64
99.635	103.11	100.7	97.732	95.912	101.67	101.29	100.73	96.205	98.135	96.499	97.983	100.78	102.36	103.44	101.38	100.29	99.771	105.74	95.883	100.36	99.364	98.869	100.36	98.82	102.12	104.04	99.136	102.51	101	99.131	100.98	99.518	106.84	99.937	101.95	99.466	98.637	100.9	103.8	101.56	96.091	98.523	100.22	99.684	100.22	97.841	99.732	102.83	99.299
109.45	110.7	106.57	112.75	111.36	109.5	107.77	109.35	116.28	111.93	110.18	107.67	108.97	106.99	111.53	109.86	112.83	109.07	111.81	111.56	113.11	111.73	112.77	114.14	109.24	109.38	112.74	112.05	111.23	109.72	109.51	109.07	113.05	105.12	107.35	113.95	111.46	111.4	112.21	111.58	107.85	109.73	110.28	106.71	111.37	110.2	114.41	109.36	109.34	112.32
106.75	98.779	107.4	103.68	107.92	111.79	105.68	107.94	101.85	107.76	105	106.53	105.47	110.83	108.23	106.98	106.91	104.78	104.19	106.73	105.98	108.24	107.41	103.97	105.97	101.54	107.94	104.56	103.8	104.23	107.33	106.66	101.1	108.09	106.42	105.57	107.88	101.82	107.54	106.6	103.94	109.98	102.55	102.43	104.09	105.52	105.3	102.63	104.34	107.58
100.82	99.718	101.48	98.954	100.59	95.695	97.958	100.19	99.522	98.737	102.16	100.59	101.85	95.237	100.42	100.22	102.31	98.007	98.957	104.38	97.38	101.61	98.716	98.492	97.851	100.77	100.17	99.151	101.89	95.314	101.52	98.954	100.43	99.051	100.68	102.44	97.5	102.32	100.95	101.52	102.65	100.66	101.59	96.551	99.309	99.376	92.529	100.76	99.363	97.533
107.36	106.21	102.56	103.03	108.22	108.38	104.78	107.73	111.13	104.89	105.08	109.6	98.541	107.16	105.9	111.24	102.29	104.16	103.52	107.1	106.84	106.71	108.39	110.28	106.03	104.54	106.48	106.09	104.99	105.05	108.16	106.34	107.34	106.09	107.18	109.66	106.09	108.66	104.15	105.41	106.74	103.36	104.19	108.82	103.73	105.56	105.37	106.45	105.25	107.36
109.09	109.36	103.41	103.57	111.09	106.69	104.57	107.5	103.84	106.65	104.35	108.14	104.31	109.99	105.3	105.18	104.88	105.05	100.43	105.71	107.29	105.93	105.95	105.11	108.12	104.16	104.22	104.39	108.54	108.27	106.4	107.92	105.16	105.68	106.18	103.33	105.01	106.19	103.66	104.14	107.24	105.74	109.8	104.65	102.48	103.83	108.26	109.22	106.73	103.71
107.78	107.19	104.56	104.62	103.34	105.41	104.75	102.2	108.04	108.92	106.54	100.64	108.13	107.45	105.35	108.12	108.53	107.13	109.15	107.4	106.14	108.94	108.48	104.34	103.24	103.73	106.78	102.39	105.31	108.3	105.13	109.86	113.09	107.99	107.2	102.33	106.11	102.92	107.71	108.41	105.09	105.61	104.69	105.82	106.28	105.58	106.74	100.27	101.54	105.22
115.73	113.28	115.53	114.91	111.66	114.54	118.33	113.88	113.05	117.99	111.35	114.84	111.98	111.28	113.5	114.04	113.63	111.14	116.83	109.52	115.7	110.92	110.47	109.56	113.28	113.56	114.81	113.14	114.74	114.66	113.75	112.06	115.29	109.14	111.06	110.29	110.49	113.38	110.99	116.12	111.53	112.59	109.92	114.69	114.62	110.02	110.2	114.53	106.92	113.36
103.95	108.91	107.33	111.73	112.56	110.3	110.16	110.03	110.68	112	111.11	109.55	111.47	111.32	110.26	113.54	114.15	112.32	107.31	112.04	111.9	108.53	110.67	111.61	109.81	112.32	111.31	110.73	110.1	108.66	108.83	113.35	111.96	114.6	114.56	111.06	115.2	110.41	110.72	113.33	107.3	111.04	109.12	110.48	112.72	114.32	111.68	107.47	116.9	112.19
105.79	104.43	106.86	106.2	112.01	104.87	108.9	108.08	108.04	105.22	106.89	106.22	106.37	103.32	107.49	106.96	106.94	107.87	106.22	111.27	105.82	109.07	108.8	105.07	105.74	106.38	106.52	107.59	102.46	108.59	106.86	105.23	103.81	112.17	110.42	112.35	106.44	106.56	102.54	104.28	107.3	108.06	103.66	105.22	108.54	105.29	105.16	108.97	104.53	105.28
106.82	109.87	106.33	107.72	104.8	107.57	109.18	110.09	105.71	103.9	104.86	104.82	105.71	102.05	104.05	102.44	110.52	109.96	106.69	105.34	107.49	107.37	103.82	106.43	99.51	104.27	104.98	106.67	104.65	108.33	106.26	104	108.75	107.23	110.5	111.46	100.12	107.99	105.77	104.15	104	110	102.21	104.97	106.82	106.43	100.02	111.13	104.47	104.55
105.76	108.08	105.98	105.99	109.15	109.45	112.05	106.94	111.84	108.56	107.03	105.13	105.05	107.58	109.42	105.56	105.34	110.33	107.15	105.27	106.64	101.36	107.87	108.72	107.23	104.43	109.81	104.17	101.49	105.65	105.38	103.15	109.15	106.89	109.58	106.1	107.68	108.24	108.79	108.55	108.43	108.97	108.08	106.78	105.46	108.62	110.57	108.81	107.16	107.27
103.66	102.86	104.89	106.97	104.21	100.26	104.18	105.36	110.33	108.86	109.05	106.49	101.25	99.669	112.05	102.85	105.02	112.75	104.28	103.07	104.39	106.23	106.1	101.87	104.62	102.07	105.31	100.86	105.31	107.58	105.04	108.51	102.47	102.55	108.78	107.54	105.66	105.03	104.69	99.583	106.79	100.18	106.22	103.91	103.82	104.99	108.29	111.45	102.72	104.41
106.02	106.89	97.373	110.63	109.83	109.97	103.42	104.7	109.66	111.23	106.41	106.57	108.86	103.41	104.95	101.66	105.37	104.66	105.4	104.45	111.64	114.53	106.78	105.46	108.02	102.06	105.25	103.3	110.21	105.1	109.54	111.32	102.02	104.58	103.43	106.37	111.55	106.85	106.9	107.2	106.41	108.23	104.34	108.47	103.63	102.27	104.91	104.74	107.58	101.81
106.67	101.97	104.79	105.88	102.41	102.17	106.9	105.31	101.5	106.83	103.6	110.23	103.14	102.41	107.19	105.05	106.36	105.05	100.84	108.98	106.96	105.74	107.03	108.15	104.31	104.26	109.39	106.97	106.09	109.02	108.27	102.99	102.82	104.07	108.51	106.37	108.2	105.39	107.72	104.46	105.86	107.27	106.67	101.73	106.17	107.08	107.47	105.11	107.47	105.51
99.14	106.7	102.71	101.46	98.862	99.717	101.27	102.96	102.21	102.01	96.883	98.352	104.19	99.267	99.048	101.6	101.42	101.06	100.55	97.813	101.4	100.2	101.25	105.99	101.33	104.93	104.8	100.89	102.28	98.954	101.52	100.3	99.678	98.884	99.022	100.85	98.048	98.675	99.467	98.955	101.58	99.926	103.49	102.52	100.3	101.61	100.79	95.726	100.49	103.22
99.41	95.895	98.253	99.829	96.04	98.956	101.42	100.36	98.756	101.68	96.945	98.96	97.73	100.68	101.84	95.024	98.664	97.799	99.014	104.48	100.2	97.597	101.09	99.864	103.68	104.58	102.5	102.4	101.63	104.85	103.24	101.41	95.825	100.09	95.102	97.101	99.938	100.61	100.62	102.85	101.87	97.581	99.87	100.91	102.6	102.95	101.89	96.362	96.675	100.78
112.01	111.89	113.35	107.68	112.23	116.39	110.86	111.3	111.63	114.04	113.23	109.86	109.96	108.3	113.7	109.62	108.71	109.38	110.15	112.99	110.36	111.27	112.66	109.31	112.53	115.03	110.63	113.71	105.79	112.66	113.37	112.96	109.79	114.01	114.8	108.23	110.52	107.95	110.44	108.89	114.27	107.29	112.12	116.21	112.09	109.98	108.56	110.18	109.98	116.02
114.63	113.2	109.64	111.77	109.65	116.75	113.89	111.46	109.81	111.88	116.19	110.57	111.47	114.19	112.97	108.54	110.43	112.66	111.01	108.73	111.98	109.25	116.26	110.42	116.79	117.44	110.11	115.75	112.25	111.27	110.79	115.79	107.31	113.61	114.19	111.3	109.14	111.38	111.11	112.24	106.1	111.83	111.46	109.34	111.72	110.24	113.13	115.47	111.45	109.83
108.53	100.07	101.01	104.58	105.62	106.67	108.62	101.33	106.8	105.59	107.07	108.36	108.59	103.63	108.52	105.4	103.86	102.08	101.62	102.71	104.3	107.15	105.97	104.59	107.27	109.21	103.56	105.73	108.49	104.02	111.15	108.11	100.05	104.64	103.5	103.36	98.034	106.87	104.44	106	105.75	105.74	109.8	100.64	102.22	106.49	102.62	104.04	107.11	101.19
98.959	99.642	105.74	96.269	103.63	102.19	100.75	94.011	99.433	100.14	98.065	95.932	99.459	99.614	100.87	100.57	100.8	98.316	106.79	100.04	104.36	99.101	99.932	101.06	100.11	95.951	100.22	104.07	98.826	95.842	97.79	101.58	99.044	100.02	99.926	99.974	99.89	99.659	96.199	100.92	103.61	104.87	100.37	105.4	100.39	100.49	102.06	100.68	102.22	96.83
105.79	108.83	107.73	108.85	113.06	106.72	111.53	107.24	109.69	108.09	104.27	110.75	115.32	111.26	105.66	116.5	108.58	109.4	107.22	111.75	110.18	115.33	109.74	112.08	111.28	105.87	110.2	110.95	109.18	112.02	112.26	108.14	112.2	107.22	103.47	109.44	111.48	105.71	109.51	113.1	107.97	109.58	103.69	111.39	114.42	111.04	108.46	109.5	110.79	108.08
108.07	105.85	104.9	106.65	107.61	108.59	104.18	110.86	102.21	109.67	109.49	107.93	106.52	107.8	104.43	102.73	106.45	104.9	105.03	105.73	106.64	109.83	104.82	106.59	107.12	104.63	104.96	104.75	104.32	103.54	107.58	105.55	106.32	105.2	107.79	104.11	107.37	107.83	103.57	108.47	107.75	105.25	103.75	104.33	105.92	103.35	105.72	107.3	107.33	108.47
108.17	109.65	106.22	110.45	111.89	113.62	110.72	109.09	111.77	108.1	111.27	110.99	110.44	115.2	113.45	112.11	105.92	113.92	109.4	109.18	112.5	113.29	113.12	113.05	111.68	113.07	109.17	112	115.23	108.78	114.2	112.34	113.12	111.89	111.1	111.3	109.97	110.67	112.32	113.41	103.48	112.13	106.41	111.28	109.45	114.31	114.12	105.69	112.3	112.68
101.11	103.02	103.04	98.835	100.29	100.47	104.34	102.61	98.683	98.334	98.192	99.246	99.886	100.82	99.768	95.727	103.97	94.758	97.629	99.678	100.17	101.09	97.785	100.68	99.445	98.156	102.06	106.86	97.391	102.05	99.003	101.06	101.25	102.33	100.41	96.906	97.604	98.745	99.497	103.47	102.81	99.289	100.31	102.65	96.588	103.42	100.98	99.616	101.54	101.54
114.01	111.01	110.34	111.82	111.22	112	110.18	111.22	107.66	112.73	112.52	111.67	115.11	111.38	109.93	112.86	110.5	111.63	112.86	108.76	114.89	109.39	110.9	111.52	114.98	109.72	114.49	112.48	106.79	112.9	111.62	111.63	109.61	113.3	110.38	114.8	115.16	109.37	111.17	111.04	113.97	108.35	112.37	112.22	108.62	111.05	111.08	114.37	106.42	110.03
101.96	103.46	107.19	105.16	107.27	102.53	104.1	108.47	103.53	108.42	108.26	108	102.34	106.08	105.55	102.59	106.93	101.92	107.21	108.05	103.49	105.51	102.85	104.87	106.18	108.41	103.03	104.77	104.75	103.89	105.24	110.07	108.67	105.44	107.45	106.58	104.19	107.11	102.9	106.62	109.01	104.94	103.86	106.96	103.52	107.53	102.48	106.76	103.69	104.73
114.03	114.56	107.23	108.85	112.09	113.95	109.01	110.13	110.79	108.24	109.04	107.39	112.83	108.41	105.34	114.65	112.69	108.88	110.28	107.92	110.61	113.43	114.78	107.05	110.6	111.11	110.66	112.36	110.46	109.44	115.19	106.88	113.01	109.89	108.2	111.7	110.19	112.4	110.35	112.25	112.9	110.8	111.35	111.07	115.25	112.8	109.38	110	112.16	109.38
107.27	104.45	105.9	108.44	104.16	107.77	101.88	107.41	102.28	104.55	106.55	106.01	106.68	111.06	101.32	104.33	104.88	109.79	107.43	104.59	100.99	103.11	106.46	103.42	106.24	104.98	109.12	105.61	102.45	106.08	109	107.87	106.94	106.99	106.95	106.51	104.34	112.25	103.27	106.3	101.5	105.46	108.91	105.2	102.34	111.17	103.11	104.26	105.9	102.59
111.05	106.69	112.36	109.28	108.49	107.83	110.68	104.65	110.35	110.82	112.69	105.03	106.23	110.5	107.89	112.11	111.08	108.65	111.95	113.55	112.03	106.82	112.91	111.09	112.3	109.65	113.43	115.35	110.51	108.72	108.49	113.03	111.8	108.63	114.51	108.98	109.52	108.85	112.6	113.64	105.62	110.58	110.61	114.22	106.3	111.55	114.19	113.88	113.67	111.85
111.85	112.55	113.02	111.47	113.47	108.47	112.91	114.9	110.79	106.96	109.11	109.84	109.21	112.57	111.8	113.74	110.78	109.02	114.78	114.41	112.06	109.72	112.37	108.42	105.8	110.7	110.76	112.21	108.8	109.12	112.1	110.11	108.31	111.93	110.08	111.85	107	114.32	111.99	107.51	114.58	108.67	109.85	111.89	112.57	111.53	112.42	112.7	110.53	108.71
107.36	109.21	104.97	103.84	110.85	107.71	105.17	108.93	100.85	106.4	108.58	107.23	102.25	106.24	100.45	102.06	101.77	99.159	107.4	104.82	108.7	105.86	103.23	107.38	106.45	104.87	107.16	105.58	103.54	105.09	106.63	107.76	104.92	106.75	108.79	100.83	101.33	105.78	103.07	102.73	106.12	106.37	104.34	106.7	103.23	106.8	101.08	109.81	104.47	105.32
102.3	106.76	105.71	101.38	104.37	108.8	103.81	109.16	105.23	110.34	106.64	114.13	109.59	107.09	107.65	104.9	101.67	106.72	102.45	104.16	105.58	103.54	103.15	106.32	105.38	109.96	107.35	110.31	108.79	107.81	101.69	104.96	113.37	102.97	107.77	107.93	107.12	110.2	104.07	104.96	108.7	108.55	104.19	110.86	105.4	106.79	106.57	103.05	107.09	106.66
108.4	109.22	103	105.35	107.06	108.83	110.06	107.91	107.27	108.19	103.61	105.84	108.52	104.81	108.68	102.98	108.21	107.24	108.91	105.93	107.77	102.2	109.42	108.74	110.79	101.03	106.26	108.71	110.39	105.36	104.77	104.62	105.41	104.98	105.19	104.54	102.43	108.18	109.53	111.11	108.67	108.8	106.04	108.8	102.99	109.8	110.79	106.72	107.64	105.2
106.93	106.65	109.32	111.65	111.01	112.66	109.75	116.68	118	109.85	111.92	110.43	112.89	111.02	108.02	114.31	110.74	112.83	117.09	108.65	112.25	111.57	108.86	110.2	112.33	114.14	114.6	111.44	112.27	110.34	112.83	112.02	114.87	107.76	108.84	111.09	110.96	109.68	112.19	108.57	109.62	115.54	110.7	112.33	111.18	114.42	114.54	111.29	116.54	111.49
106.64	103	105.31	111.2	104.59	104.46	106.8	105.82	105.26	104.63	104.1	106.34	104.41	109.06	105.8	107.43	105.24	105.62	108.84	103.7	101.37	104.02	101.23	104	107.25	105.37	103.5	105.09	109.52	102.78	105.48	101.8	106	107.93	105.27	105.39	106.4	102.35	106.3	105.27	109.17	105.85	105.03	105.78	102.61	106.64	102.41	106.48	100.67	101.18
107.97	107.19	111.81	112.06	107.71	105.31	107.3	110.12	112.24	111.84	114.59	111.19	109.72	107.57	109.3	109.12	111.93	112.74	108.64	113.15	107.5	108.46	108.36	107.16	112.37	109.64	106.7	110.3	109	109.82	109.99	110.28	110.01	104.87	112.53	111.62	111.77	110.18	103.38	111.27	113.36	111.52	110.01	107.25	110.24	109.21	110.64	108.02	112.19	107.01
109.28	107.77	104.92	101.43	103.38	105.08	105.21	107.53	107.19	102.59	107.68	102.1	107.85	106.73	105.5	105.58	100.92	102.73	106.4	107.9	104.76	103.71	108.27	107.06	104.25	105.52	102.56	106.33	100.68	107.97	103.73	104.95	103.75	104.9	108.31	103.34	106.01	104.12	108.23	102.12	104.1	101.85	103.85	106.36	107.62	107.71	108.04	105.36	101.89	108.98
100.28	100.48	99.749	98.652	101.93	100.69	98.836	100.6	99.9	100.12	97.382	98.433	96.978	101.51	102.37	99.325	102.19	94.966	97.942	100.73	101.22	103.67	97.371	101.9	98.894	100.7	99.148	100.3	97.2	96.785	100.42	100.32	100.96	102.15	101.27	98.875	102.32	100.42	100.57	95.441	93.249	99.313	100.24	99.038	97.125	98.894	101.12	100.55	99.561	99.121
117.04	120.15	115.99	119.56	121.82	116.28	117.34	117.69	117.43	116.35	116.35	114.78	119.43	118.49	123.41	117.14	122	115.79	120.01	116.69	116.75	118.23	116.23	116.58	117.48	117.99	116.36	120.22	120.12	119.96	119.76	119.86	120.53	119.51	118.89	118.62	118.87	117.28	121.04	118.37	119.18	117.43	118.95	115.82	115.21	115.19	119	120.08	117.79	122.74
112.26	115.08	115.54	111.49	110.4	111.75	113.04	113.56	113.2	114.75	116.02	113.81	114.3	117.88	111.62	108.74	114.7	108.01	115.97	116.01	111.7	110.43	111.91	114.5	116.47	110.89	112.86	110.16	111.07	110.87	114.12	112.86	113.98	114.13	112.65	112.91	110.81	114.28	111.63	112.67	109.59	112.27	114.62	116.05	110.93	112.39	111.68	113.79	116	109.52
101.57	101.66	98.805	101.85	97.515	99.017	99.293	96.014	96.562	98.885	92.449	100.39	98.262	101	104.35	100.68	97.787	97.87	98.541	98.792	104.97	101.62	95.988	98.032	98.952	100.49	99.351	100.19	96.657	100.81	102.27	101.68	104.14	100.56	95.545	104.61	103.19	100.69	101.02	99.555	104.26	101.49	104.41	100.53	94.389	103.26	104.48	101.23	101.86	96.34
117.54	110.82	115.14	113.32	111.86	112.77	114.67	113.82	117	109.07	112.61	113.25	113.02	115.91	109.23	114.04	112.19	113.93	114.77	105.88	110.12	115.68	118.14	111.35	111.31	109.95	110.43	114.04	113.04	112.09	112.07	108.04	115.27	113.99	112.13	115.69	111.83	119.6	114.73	111.82	109.76	113.57	113.27	116.1	110.74	108.66	110.23	110.31	113.91	112.19
105.58	104.31	107.73	104.97	107.29	103.21	106.68	109.56	108.98	109.06	104.49	111.49	107.64	104.85	103.21	108	111.82	107.89	105.74	107.94	105.26	103.36	108.26	106.11	103.73	108.92	103.47	112.37	106.2	103.59	102.18	110.35	108.98	102.96	102.55	107.27	107.68	104.43	108.02	107.14	102.35	103.23	104.94	114.8	104.11	106.44	104.51	108.49	104.76	106.84
106.83	104.9	101.27	106.13	109.64	108.43	107.43	108.15	108.08	107	107.74	106.81	106.31	104.54	104.26	104.07	102.16	104.41	109.25	106.69	106.88	107	109.26	105.16	104.42	110.28	107.39	105.1	104.25	110.87	103.99	106.9	102.75	107.27	109.39	101.07	101.7	107.92	103.47	106.48	105.8	107.24	105.12	105.69	107.6	107.05	106.03	108.26	107.65	106.05
106.21	104.49	106.43	97.923	109.01	105.4	108.79	106.96	108.99	105.3	110.86	108.36	107.95	107.72	107.62	104.12	106.66	104.78	106.02	105.82	103.85	104.39	107.46	106.36	106.44	104.93	106.76	105.27	107.76	100.94	109.47	105.01	109.69	107.39	108.99	107	109.36	104.77	102.95	105.34	102.24	109.08	106.75	103.18	107.2	109.5	110.73	109.14	105.3	109.85
106.98	106.26	101.35	101.21	104.36	102.02	101.48	100.16	108.92	105.63	106.26	105.31	102.05	104.22	107.26	108.79	101.75	103.17	105.41	106.1	101.08	100.73	104.07	101.08	104.55	105.91	103.36	103.53	104.91	101.43	109.28	104.64	101.91	103.09	97.836	105.94	103.76	101.79	105.21	106.13	107.29	106.66	108.42	105.64	101.46	102.67	107.38	103.29	104.02	97.791
103.15	103.59	102.33	98.786	102.74	96.335	98.649	99.86	102.43	97.784	100.14	94.306	102.62	99.281	105.37	100.51	100.92	103.8	98.094	104.06	103.12	97.428	102.37	97.732	99.946	107.09	105.43	103.74	96.813	104.19	104.2	98.888	94.363	104.04	102.44	102.78	98.663	99.881	99.47	97.985	96.793	99.194	104.7	100.39	101.62	100.2	102.73	100.56	102.19	98.078
105.07	107.67	109.02	102.63	105.78	103.97	107.33	108.15	105.42	106.91	104.86	103.02	104.36	106.99	106.77	100.96	106.95	105.51	103.19	102.8	109.59	105.05	102.19	103.19	106.26	104.8	105.15	106.57	106.08	106.81	108.14	105.69	100.96	105.14	105.14	106.91	106.32	108.76	105.68	105.84	102.8	105.75	103.38	107.53	105.57	108.74	100.05	106.21	103.33	109.49
103.65	103.32	104.66	107.34	101.59	105.48	102.04	101.13	101.43	105.05	104.22	103.82	110.35	106.92	104.93	105.89	108.92	110.36	102.89	105.04	103.44	104.86	104.59	107.53	106.35	100.69	109.3	106.07	108.4	103.2	106.05	105.69	104.81	101.91	107.24	104.72	103.97	105.04	103.37	105.27	100.14	107.72	103.81	102.32	109.65	106.46	102.38	104.43	109.59	106.92
104.6	107.29	109.83	106.47	104.48	105.29	105.15	109.36	105.82	106.64	104.6	106.12	105.73	107.92	105.9	106.42	109.68	105.18	107.08	108	104.16	108.26	107.67	107.68	102.37	104.11	105.05	102.14	106.24	107.2	105.49	106.2	109.38	107.45	107.08	107.68	104.89	105.89	105.7	103.89	104.02	106.91	108.6	111.11	105.55	104.76	105.6	105.73	104.75	107.2
110.13	111.26	116.49	107.93	111.88	110.15	114.98	109.7	110.52	112.35	108.86	112.88	111.67	107.49	109.41	108.65	111.78	113.37	110	109.91	112.01	113.05	112.87	111.55	111.97	106.97	109.74	106.53	107.5	106.92	110.11	111.84	112.54	107.33	109.84	110.3	109.75	109.93	112.42	115.91	109.01	111.53	112.65	114.26	112.4	112.61	107.53	110.96	113.18	111.23
113.55	109.04	117.18	111.31	110.55	114.7	118.09	115.28	113	113.42	114.8	110.95	108.67	110.39	111.85	116.15	113.09	111.54	110.93	117.7	110.07	113.17	107.01	109.53	112.35	111.34	109.76	110.37	108.49	107.89	111.75	110.81	114.07	111.17	111.32	110.2	116.15	109.44	114.25	108.08	112.48	107.85	107.7	107.57	109.3	108.21	112.58	114.38	109.28	116.67
104.79	109.11	103.89	105.03	104.98	104.79	109.48	107.11	110.11	103.06	106.94	106.55	107.54	106.22	103.17	104.25	105.99	105.99	106.39	105.37	102.3	104.69	105.09	110.49	104.49	107.21	103.07	105.56	106.58	104.16	100.73	110.32	100.71	107.22	106.8	106.25	111.3	108.17	101.75	103.87	101.78	109.03	107.8	105.94	104.68	105.07	103.65	112.91	103.6	101.51
100.69	100.48	103.9	102.24	106.99	102.62	101.54	102.33	99.033	105.65	99.201	100.25	98.229	101.78	101.24	101.16	103.43	102.33	100	100.93	102.65	100.26	98.716	101.65	100.47	102	103.81	102.44	96.86	97.393	96.975	99.45	101.25	100.41	102.29	95.96	101.98	102.25	104.25	101.22	100.54	101.01	98.281	102.81	103.19	100.22	97.789	96.208	103.53	101.86
106.23	109.42	106.2	105.48	103.98	101.48	104.26	105.96	104.57	103.07	107.18	104.54	111.78	107.94	105.83	108	107.24	106.16	106.99	109.23	109.33	106.28	104.67	107.83	104.32	104.3	104.84	106.37	108.66	102.88	108.04	111.38	104.21	108.84	106.79	104.09	106.62	104.76	103.04	103.56	103.39	108.37	106.65	101.42	105.58	103.93	104	108.06	106.39	104.9
104.1	107.35	106.52	109.26	108.73	109.47	107.35	106.94	105.07	105.57	103.81	104.83	105.97	110.07	103.77	103.15	102.82	105.53	105.67	108.13	101.92	106.38	104.35	102.09	104.32	103.99	103.99	100.93	109.98	105.98	104.17	104.86	104.78	109.34	105.78	101.03	105.08	104.82	107.61	105.27	101.21	107.57	107.16	100.43	103.5	106.96	103.72	104.29	103.21	105.76
104.91	105.26	110.32	104.43	105.09	107.43	108.37	107.49	108.43	106.19	104.8	102.15	102.04	109.69	108.58	105.18	104.51	106.32	107.95	111.15	111.8	109.48	103.31	108.85	104.58	100.66	107.13	109.73	103.51	103.39	109.59	105.74	100.66	107.56	102.33	106.1	108.35	109.29	104.95	106.35	103.39	107.37	106.05	109.87	109.82	103.16	107.71	109.07	105.75	102.11
114.86	109.91	112.06	106.77	113.86	112.99	113.75	115.61	111.23	113.26	113.28	109.15	107.74	111.87	111.91	108.93	114.73	114.18	109.48	107.7	111.77	109.97	113.7	107.02	109.67	112.72	112.15	112.43	111.67	107.64	112.36	109.62	113.59	108.72	116.06	108.32	110.95	110.69	110.82	114.88	106.35	113.96	113.13	115.77	108.57	110.59	108.73	115.56	106.61	108.11
97.181	102.1	101.42	99.784	102.14	104.54	99.793	97.745	99.159	95.575	99.886	100.66	98.658	101.56	107.73	97.59	99.761	102.71	98.013	97.162	99.369	98.759	101.62	96.114	101.75	103.22	106.91	102.74	99.071	99.852	103.05	104.25	103.36	99.889	103.59	100.84	104.78	100.05	100.73	100.64	101.59	98.617	97.102	97.294	97.907	101.01	102.2	99.607	102.28	100.44
96.108	97.351	99.748	102.82	100.91	99.046	102.82	99.93	99.618	99.256	102.63	95.377	101.93	104.24	99.948	96.07	96.045	97.558	95.183	101.87	99.642	99.341	104.42	98.111	100.42	101	102.23	103.52	99.133	98.563	97.434	100.26	96.577	100.93	94.289	99.09	96.201	99.616	100.46	101.55	102.94	98.24	99.58	98.825	97.375	98.497	99.716	101.98	98.32	98.581
115.13	109.53	112.55	115.71	113.55	109.39	110.96	118.31	109.64	115.12	114.46	113.25	115.56	114.52	108.61	110.41	120.04	110.79	107.3	110.82	110.31	112.12	112.22	113.01	111.23	113.9	111.34	111.38	113.09	109.55	114.53	113.09	108.99	109.26	112.78	108.15	112.72	108.69	109.21	114.06	116.39	112.43	111.64	115.27	117.39	111.29	111.06	110.07	109.83	112.58
111.41	114.25	107.97	104.69	113.8	112.14	106.79	110.91	112.04	108.87	106.1	106	111.19	115.03	113.3	106.34	111.64	108.16	110.43	112.06	110.5	113.34	108.68	112.23	112.04	110.67	108.99	109.71	109.1	111.59	105.43	113.09	111.66	107.45	108.58	116.01	112.06	110.54	112.69	113.96	109.22	110.36	110.67	110.36	106.67	113.02	112.61	110.14	108.36	110.92
108.62	107.56	109.25	105.01	106.91	107.78	104.62	105.95	105.63	108.41	108.12	109.46	106.2	111.76	106.88	105.55	105.15	106.98	99.634	106.88	106.32	103.93	104.37	107.68	105.48	106.02	107.02	103.04	104.99	105.34	104.17	103.87	110.78	106.96	105.29	102.09	106.74	106.52	107.15	106.11	107.39	106	105.61	102.14	103.91	105.57	109.21	107.25	108.58	105.69
108.84	112.71	109.02	108.43	114.19	109.4	110.76	114.05	114.72	106.17	109.5	113.76	113.32	115.34	110.5	110.98	108.7	104.35	108.01	108.15	108.35	113.78	112.64	108.76	114.09	108.26	113.22	110.68	111.24	112.37	110.8	109.82	109.91	112.34	111.4	110.89	112.82	111.18	113.48	109.91	108.87	110.14	113.4	110.1	111.29	111.88	111.75	110.97	113.21	109.82
109.93	106.99	107.16	105.14	113.67	104.85	112.22	107.08	107.4	110.71	105.38	106.32	104.93	108.71	109.44	108.56	107.54	109.91	108.34	111.89	106.27	104.4	106.09	105.2	102.61	107.01	104.61	105.48	108.39	105.3	110.57	103.29	102.76	107.38	104.96	105.57	102.34	104.89	107.56	105.76	105.4	106.65	107.53	109.3	106.55	106.07	106.96	110.87	100.28	103
104.97	109.08	103.83	104.87	107.79	106.18	101.4	103.89	103.93	109.64	104.84	105.95	104.04	102.37	105.81	106.25	113.73	105.23	110.24	105.39	106.99	104.86	104.55	106.93	106.31	106.63	106.02	104.02	103.22	101.64	108	106.6	107.95	101.53	107	106.7	104.69	103.25	105.93	104.51	107.49	107.63	106.5	106.79	105.02	108.33	111.9	108.42	104.3	106.54
105.62	103.83	106.53	104.78	104.34	102.69	103.58	109.63	103.62	108.26	107.02	111.82	105.48	108.87	104.52	108.68	105.45	102.77	107.12	106.63	102.95	106.48	103.37	104.28	106.5	103.62	104.72	108.25	106.79	102.14	101.78	105.04	103.96	105.27	101.69	109.95	103.02	105.1	100.82	109.26	104.77	103.24	108.87	105.65	103.4	107.96	109.18	108.93	103.78	104.27
103.82	104.79	105.3	109.49	109.39	105.83	105.07	109.36	110.65	108.27	107.75	105.51	108.94	106.69	107.65	103.92	103.31	109.53	106.3	107.87	108.49	109.37	98.909	102.65	106.92	103.13	108.75	104.79	105.74	102.81	105.43	108.28	105.52	105.07	103.51	106.52	106.81	107.42	108.65	105.06	107.17	102.62	105.42	109.04	104.88	105.75	99.964	108.75	103.51	102.47
112.15	112.01	115.11	115.73	111.99	115.16	111.14	112	114.22	115.22	110.9	115.01	111.21	112.83	114.42	110.39	115.57	114.3	113.92	112.75	109.21	114.97	111.92	108.19	112.61	112.97	114.86	111.15	112.79	114.38	112.13	112.63	107.39	112.66	109.45	113.35	111.06	110.67	113.15	107.89	107.99	114.15	111.27	110.03	114.13	112.89	108.36	119.41	111.94	112.28
106.85	107.3	103.95	106.05	112.11	108.73	105.68	106.17	107.22	106.38	103.78	104.19	102.25	106.66	104.13	107.76	102.15	106	112.15	105.51	101.17	109	105.87	104.52	100.95	105.9	106.75	101.75	106.66	103.9	107.5	108.33	108.73	104.65	107.21	105.68	101.86	109.27	109.57	105.31	106.14	106.16	111.93	102.87	105.08	104.59	105.92	102.69	105.59	108.09
110.56	112.38	116.39	110.53	119.4	113.89	113.24	113.91	111.62	115.09	114.2	114.65	111.73	113.11	112.07	113.06	111.21	111.85	114.44	115.59	112.45	118.66	113.14	108.4	111.2	112.87	110.23	109.82	105.21	110.11	113.64	115.35	110.9	115.27	112.66	113.93	111.39	115.28	112.73	112.95	112.29	113.2	113.65	115.43	111.02	112.9	108.23	115.63	112.04	112.03
104.26	100.77	103.2	102.25	103.74	100.82	99.223	104.65	104.2	98.745	106.62	102.43	101.2	102.98	104.77	102.59	107.39	102.97	106.88	109.26	108.42	103.1	107.53	107.93	106.58	105.22	105.88	105.6	106.66	104.23	102.73	104.26	106.49	106.41	100.03	106.91	105.51	105.98	104.58	105.18	106.22	103.08	110.68	102.21	106.92	102.56	99.905	105.8	104.26	107.13
114.98	108.83	115.17	115.43	114.55	105.8	112.96	110.16	107.11	110.94	114.32	114.31	112.5	114.72	111.53	108.55	109.11	112.13	107.95	115.02	115.35	115.57	113.88	110.97	109.77	111.25	113.84	112.55	113.68	112.52	113.27	110.45	108.49	107.74	113.35	108.13	111.33	112.3	113.24	108.28	110.32	107.72	107.85	114.04	111.35	112.39	109.73	109.46	108.69	109.57
102.59	107.25	105.27	105.67	104.17	106.86	111.12	102.26	108.38	106.98	112.44	111.7	106.56	107.55	105.67	106.77	106.91	100.67	107.27	109.71	106.91	106.53	107.71	103.27	106.21	105.11	104.27	106.65	110.21	102.29	107.04	104.86	107.68	108.93	106.26	107.43	107.04	104.93	107.36	112.22	111.88	103.61	102.29	103.89	110.31	105.35	102.17	106.36	99.444	107.05
104.39	101.1	108.51	105.86	98.924	102.36	106.91	109.29	107.28	107.52	105.85	103.25	106.94	99.722	102.42	106.13	107.1	98.756	103.95	103.96	105.31	104.88	107.24	109.19	105.24	106.85	104.82	109.59	107.97	107.1	109	104.32	100.24	106.26	105.31	106.44	106.43	105.91	102.75	108.66	108.33	105.23	99.363	107.88	108.7	105.95	111.5	102.18	111.64	103.89
119.18	112.05	119.65	111.93	120.01	119.08	116.56	115.56	113.42	117.9	115.29	115.53	116.05	114.42	114.46	107.83	118.34	115.95	118.54	119.78	115.44	115.27	118.87	114.39	114.61	119.54	125.8	115.37	114.17	116.52	123.4	113.83	118.1	111.42	112.63	120.82	118.62	114.11	116	114.38	117.06	116.56	117.86	117.25	116.43	116.57	114.97	114.08	114.82	114.96
103.18	105.12	106.27	105.25	104.27	104.62	108.04	109.25	106.76	107.87	109.87	101.98	106.15	105.86	107.91	102.45	101.3	104.03	107.47	103.09	106.8	107.47	102.15	103.34	105.46	108.66	106.58	106.39	109.35	104.28	104.95	105.17	100.77	102.22	109.07	106.76	103.67	106.19	112.2	110.07	106.27	102.24	106.22	109.61	107.3	106.65	106.95	109.4	107.98	105.25
107.02	104.12	108.92	104.59	106.11	104.65	105.45	103.88	107.35	101.25	107.51	109.31	103.73	110.03	104.03	106.1	107.88	110.46	102.22	107.28	106.2	105.58	113.1	109.04	105.29	101.54	107.63	105.58	106.87	109.31	106.68	103.37	106.06	105.69	103.75	103.7	105.4	104.84	110.54	107.25	105.03	103.37	103.28	108.78	110.15	107.59	102.66	107.63	110.1	101.38
118.65	117.62	118.8	119.78	118.73	116.85	114.8	117.69	119.46	116.65	114.25	119.08	116.3	114.61	118.52	122.19	115.89	118.95	119.11	113.06	115.74	117.42	121.46	117.65	116.19	119.19	116.34	120.82	118.77	116.9	120.84	115.8	114.15	121.69	117.48	119.16	119.23	115.68	116.8	114.44	120.88	118.49	116.27	114.3	119.75	116.39	118	119.68	119.16	121
99.027	98.459	98.71	102.09	99.775	102.57	101.24	99.474	104.15	100.57	102.27	99.553	98.561	98.632	100.43	98.144	106.15	96.27	98.811	101.67	99.299	101.34	105.08	105.78	102.35	98.773	96.887	101.77	102.8	102.44	102.44	98.574	99.558	99.295	100.89	100.36	105.35	99.969	98.607	98.798	103.22	100.29	98.112	104.2	98.962	102.87	102.23	100.36	96.58	104.99
98.945	99.324	102.65	96.958	100.64	103.39	97.921	104.13	96.102	99.363	101.73	98.987	101.52	97.912	100.96	102.91	101.63	96.575	98.944	102.21	104.98	99.842	97.98	98.731	101.79	93.267	106.14	102.28	98.884	101.34	98.483	97.311	104.85	102.09	102.85	103.34	102.42	100.18	100.47	99.096	99.135	94.43	104.66	101.7	102.6	98.995	96.53	97.775	101.3	100.43
103.68	107.02	109.84	105.35	103.74	103.34	101.79	102.79	98.904	104.64	108.02	101.6	103.32	107.79	103.65	104.11	107.64	103.39	104.46	107.18	103.33	106.29	101.73	106.3	102.21	105.19	106.47	105.41	104.19	104	102.98	104.89	102.09	102.68	106.02	104.1	107.28	104.69	102.92	108.09	102.79	105.32	104.82	106.37	105.67	101.99	104.63	106.88	102.74	107.23
106.18	107.75	104.59	108.07	105.9	105.84	110.03	102.66	106.38	107.73	108.11	105.9	103.86	106.64	109.51	103.78	99.453	110.02	103.33	106.87	103.55	103.66	108.34	107.92	106.5	103.19	106.32	108.19	105.32	107.81	102.17	108.41	106.22	107.8	107.38	108.14	108.6	104.26	106.96	107.38	107.03	108.3	108.04	107.12	101.53	104.19	107.02	110.98	109.42	106.26
110.46	105.1	106.27	107.39	105.82	105.63	105.71	108.58	108.16	101.61	108.42	104.82	106.59	108.87	106.46	101.65	105.51	106.02	105.07	107.9	100.61	102.47	102.34	108.44	106.26	106.49	107.02	108.41	101.46	109.6	107.49	102.87	102.14	103.22	105.15	108.99	107.97	106.64	106.83	107.59	102.52	105.74	108.81	109.49	107.3	106.37	104.71	102.71	103.54	104.01
104.16	107.63	109.19	105.96	108.13	107.75	105.43	103.77	103.83	105.84	106.88	102.83	111.69	107.72	101.75	106.76	106.93	103.57	102.03	104.68	105.74	100.54	106.32	105.16	103.13	107.06	104.56	106.87	110.96	104.71	107.97	102.7	104.63	107.16	106.73	106.73	108.92	106.26	104.34	111.42	103.58	103.65	108.68	102.8	105.53	104.02	104.57	106.57	105.76	107.96
98.717	95.228	100.98	98.89	100.05	102.04	103.75	97.183	101.35	96.426	100.15	97.553	97.103	97.212	95.942	99.239	99.35	100.7	101.68	98.027	101.55	98.131	97.672	95.802	100.87	99.105	103.18	97.663	98.429	99.134	105.1	95.782	102.98	99.104	100.62	102.67	101.02	98.34	100.68	99.142	95.896	99.934	99.666	101.24	102.96	100.52	97.99	99.722	98.297	95.265
107.21	109.3	106.07	103.12	105.8	101.89	107.45	104.72	105.41	108.96	102.25	105.39	103.31	104.23	103.08	105.98	107.48	111.46	103.6	105.72	105.3	106.11	108.88	102.72	106.94	105.65	103.68	102.11	109	101.7	107.82	105.66	106.68	109.14	108.53	104.35	106.09	100.56	106.84	102.36	104.79	106.97	105.78	106.92	104.37	108.13	108.06	110.78	104.04	102.46
111.83	114.68	113.11	110.94	109.04	109.63	108.35	112.93	111.92	110.98	110.3	112.62	115.71	110.86	111.34	111.09	111.54	111.67	113.61	113.38	110.56	113.2	108.63	114.96	113.08	112.11	110.87	116.3	113.95	110.63	111.7	115.95	110.49	112.4	111.82	106.88	110.98	110.28	116.98	112.34	111.99	116.18	118.22	111.07	111.82	107.15	111.03	114	113.06	111.74
107.06	104.65	99.467	107.11	105.93	108.79	108.08	108.18	102	105.27	106.56	105.49	107.1	106.2	107.73	103.35	104.4	107.23	106.18	108.47	106.25	105.66	104.65	104.85	104.96	108.21	106.95	106.8	102.22	107.58	101.34	106.56	104.44	105.05	104	104.1	104.81	106.28	108.62	108.09	106.68	104.15	107.72	100.83	108.72	106.45	102.62	107.84	102.71	103.21
109.43	104.14	104.6	109.26	105.8	102.38	103.32	103.91	102.17	104.24	104.34	106.04	105.46	105.41	104	103.76	105.12	103.86	105.69	103.2	106.23	109.88	99.807	97.758	104.58	103.54	105.98	107.33	105.39	99.485	98.173	105.64	104.72	104.09	105.62	101.41	107.68	103.78	106.38	101.07	101.19	102.3	105.45	105.99	104.62	104.33	107.98	101.21	99.906	100.6
103.19	108.4	106.67	104.52	106.25	109.93	106.19	105.18	103.72	107.15	101.94	104.31	98.657	106.64	109.73	104.23	103.44	108.55	107.93	104.86	104.75	107.16	107.13	108.18	106.31	105.22	113.28	102.43	105.94	107.14	102.32	110.22	105.85	109.67	110.51	110.94	112.67	104.56	106.59	108.69	103.64	106.31	109.25	106.8	105.97	105.94	105.98	104.89	104.61	106.12
105.59	109.09	103.12	104.28	105.67	105.36	103.25	109.73	106.83	104.29	104.07	105.12	107.31	106.56	106	102.87	105.75	110.8	108.17	104.5	103.54	108.31	104.32	106.58	100.37	104.24	107.34	104.49	104.18	104.39	103.15	106.83	100.85	105.14	103.15	106.71	105.8	106.4	103.22	105.66	108.11	108.52	105.07	104.92	104.18	105.66	102.99	105.72	108.53	106.95
107.69	101.91	102.17	97.156	102.57	100.95	97.686	96.64	97.919	102.34	104.46	101.12	99.531	102.33	102.13	96.965	102.41	106.17	98.502	98.637	98.551	98.703	97.23	101.35	100.77	105.38	100.09	104.39	99.054	102.19	97.725	98.408	101.73	101.31	98.994	97.132	96.74	104.68	103.21	102.59	97.291	102.52	103.09	95.464	102.3	102.71	101.17	98.976	103.24	103.34
113.27	110.36	109.82	112.53	114.3	116.5	106.3	111.01	113.06	111.07	109.85	111.92	109.85	117.56	116.31	115.72	114.27	107.28	108.55	111.49	115.88	115.9	112.04	100.51	109.82	111.37	113.57	114.28	108.61	112.83	110.74	111.25	112.92	108.95	112.65	111.25	109.19	116.16	110.36	108.67	111.97	113.82	110.49	107.19	112.69	111.11	109.19	114.45	111.13	111.19
105.17	99.987	98.821	107.34	102.65	100.09	103.36	103.61	105.47	103.62	104.95	101.5	103.97	101.85	106.47	101.32	104.48	105.47	106.91	104.48	101.82	101.41	103.6	104.02	105.38	104.23	103.53	100.83	101.4	105.41	103.25	107.44	109.35	102.99	106.23	102.62	104.1	107.63	104.63	106.32	105.66	102.56	107.08	109.24	103.11	105	106.67	107.4	104.29	103.25
106.45	102.47	108.81	107.79	106.26	107.16	107.37	107.5	105.87	109.55	103.14	107.97	106.72	108.83	108.16	103.62	102.84	102.15	107.64	102.92	106.67	107.94	105.36	107.44	105.95	106.33	101.69	109.13	98.164	105.81	110.63	104.11	108.35	103.65	108.23	108.49	101.68	107.25	107.88	110.16	106.37	108.4	105.08	107.02	107.94	109.16	104.97	109.34	107.32	105.23
118.21	117.7	116.31	112.33	114.41	114.97	116.99	110.64	114.2	117.8	114.16	112.67	118.67	118.56	117.16	116.71	113.89	116	116.91	115.35	114.36	114.54	114.24	112.17	116.91	115.32	118.03	114.44	119.06	116.96	115.36	110.66	117.59	118.48	118.13	115.55	113.9	117.64	113.41	117.28	116.41	116.54	120.31	115.79	117.82	113.68	114.67	117.5	114.95	112.21
115.84	112.36	114.43	112.24	113.51	113.3	114.84	113.98	111.62	109.15	114.08	111.13	111.3	110.6	109.15	110.83	111.45	111.26	111.6	112.31	110.02	111.08	110.52	109.61	110.5	111	113.33	114.65	110.16	109.68	105.99	108.6	111.51	108.99	110.35	110.22	110.81	108.19	109.9	110.66	109.94	108.72	111.87	116.75	105.97	111.46	114.33	110.24	111.91	111.85
103.71	103.4	102.69	105.39	101.34	100.46	104.83	102.93	105.61	107.5	105.86	102.79	104.83	106.4	105.53	109.17	102.89	104.73	104.05	107.21	101.7	102.71	101.59	105.43	105.3	104.76	105.48	101.8	104.55	103.41	107.36	108.8	110.21	106.73	105.39	105.27	108.13	106.76	105.42	107.94	105.81	100.77	102.26	99.853	105.52	106.81	101.4	102.33	104.94	104.34
104.93	104.09	103.92	105.65	105.64	106.71	103.32	106.39	106.93	101.37	106.08	110.28	104.07	103.77	105.52	104.33	107.04	105.38	103.32	106.79	107.25	109.46	105.14	106.98	107.17	106.59	108.22	104.4	105.33	107.52	105.96	108.26	103.56	105.68	109.04	102.33	105.35	106.17	106.62	104.58	106.81	106.57	106.49	104.49	102	103.75	106.55	109.43	110.67	102.88
115.34	112.94	110.61	110.84	108.29	112.67	115.08	115.61	118.5	110.92	112.99	114.59	116.53	110.38	112.75	111.67	111.38	109.37	113.32	112.04	111.02	109.27	112.55	109.95	112.49	114.08	110.44	111.6	110.9	114.91	111.56	105.36	114.24	111.98	113.16	112.06	111.17	111.66	108.87	112.41	110.75	111.18	113.58	114.93	115.88	110.36	109.26	112.1	115.32	111.48
109.33	109.33	111.63	111.13	107.77	112.28	111.62	113.14	111.27	114.62	111.35	110.42	111.84	109.81	109.72	110.05	113.59	110.38	108.21	111.84	109.88	110.17	116.39	110.01	109.19	110.85	110.38	111.41	109.78	111.49	108.29	111.44	111.12	111.53	115.42	106.93	105.38	109.5	110.49	111.48	113.28	112.78	111.5	104.19	108.27	108.45	111.49	109.78	109.2	107.35
105.78	106.08	105.65	106.02	106.19	109.73	109.61	107.27	105.08	102.31	105.44	106.96	103.65	102.51	104.01	107	100.93	108.88	105.75	109.19	103.51	105.12	108.65	107.09	105.52	107.47	104.75	106.51	105.96	103.65	104.7	109.15	105.16	102.45	107.58	105.69	109.25	106.83	101.87	106.61	104.49	106.38	107.91	106.23	102.82	102.23	107.83	106.67	106.44	107.74
117.18	114.75	122.39	117.73	114.87	118.35	116.43	114.44	117.43	116.73	114.26	118.05	117.44	119.09	117.51	117.95	120.67	119.09	118.65	121.86	115.82	114.39	120.44	120.06	116.87	116.85	116.95	119.14	122.43	118.2	119	116.74	119.47	117.72	115.9	118.58	117.34	114.06	111.89	120.54	115.03	118.56	116.49	117.69	117.19	120.38	118.4	118.55	115.37	118.97
109.71	111.68	102.34	104.95	102.6	111.88	105.64	106.62	107.27	105.87	106.63	106.02	108.02	104.11	100.5	100.21	104.49	106.22	106.16	108.45	104.89	107.09	105.42	104.12	105.7	103.8	102.72	105.52	107.03	107.22	104.95	101.34	108.08	104.29	105.52	104.22	107.6	106.71	103.6	102.64	109.8	107.35	108.21	109.89	109.54	102.81	107.96	104.89	106.28	104.72
99.498	107.72	101.12	102.61	103.52	105.87	102.48	104.57	107.94	105.78	104.58	104.83	104.97	103.28	104.09	102.03	103.95	108.28	104.54	100.03	107.47	104.74	103.55	100.76	102.84	102.94	101.31	100.99	103.49	101.5	103.4	107.41	107.41	111.95	104.1	102.75	101.59	103.86	102.97	104.27	102.5	101.37	105.2	106.41	99.686	104.6	102.08	104.19	104.55	101.72
103.9	105.52	103.95	102.85	103.43	110.35	101.97	105.08	101.94	107.61	104.45	102.75	101.54	104.08	105.13	105.68	108.03	103.61	101.88	101.78	102.72	107.78	106.63	105.56	100.57	103.25	103.88	101.22	102.91	102.24	102.78	105.18	107.06	99.267	102.3	100.78	105.56	106.22	102.63	104.55	102.6	104.46	103.97	103.61	101.03	101.62	101.57	100.48	104.22	105.23
106.06	106.82	102.16	112.16	102.61	109.38	105.21	102.81	105.49	108.14	106.24	106.57	104.89	104.36	104.58	104.43	98.738	107.07	108.13	107.32	104.11	108.54	101.9	99.996	102.79	106.03	102.83	103.4	102.57	108.3	100.75	109.57	105.91	100.7	106.32	109.25	103.36	105.22	101.9	103.2	104.77	105.76	103.61	104.03	108.19	107.13	104.21	107.26	106.23	109.79
104.78	109.74	106.66	109.22	104.57	106.7	109.89	107.86	106.21	109.05	106.31	103.49	102.8	107.8	99.728	107.21	110.29	103.7	102.46	105.07	104.11	108.65	109.75	103.03	106.7	106.58	104.76	104.49	109.66	103.17	106.34	106.58	105.37	106.47	104.85	105.57	107.27	105.63	103.48	107.11	107.83	104.11	102.7	105.91	107.62	102.39	103.57	105.57	107.14	105.4
101.72	97.156	101.54	98.737	100.82	100.19	96.025	107.38	97.195	96.678	101.4	100.82	99.925	100.96	97.825	105.26	102.14	101.35	102.33	100.83	101.38	97.218	96.097	103.31	101.58	99.477	98.56	100.24	101.06	98.448	98.757	100.01	104.4	99.607	99.721	101.91	103.51	100.35	96.426	97.763	99.609	101.79	102.19	96.851	101.69	103.16	99.948	102.1	97.203	101.89
100.9	101.12	101.32	101.19	97.654	101.54	103.03	99.878	99.24	100.58	98.102	99.505	96.112	101.02	98.079	99.251	103.95	99.805	102.47	99.111	101.27	96.989	96.522	101.39	96.364	101.01	98.532	102.28	97.31	102.64	93.26	96.089	98.664	94.406	100.84	100.99	102.53	101.14	99.073	100.33	99.489	103.18	101.09	98.105	97.568	98.189	99.788	101.59	98.948	104.55
108.76	113.08	110.48	108.63	112.16	109.76	111.84	110.68	110.37	107.98	109.88	112.1	108.67	112.91	115.97	108.5	116.94	107.21	111.56	112.16	109.49	106.4	111.29	111.87	112.92	113.43	112.46	117.15	111.98	114.28	112.08	110.85	109.79	112.62	107.97	112.69	111.47	110.96	115.02	112.7	109.7	108.56	112.39	115.18	112.39	109.17	108.07	109.55	114.16	112.68
106.82	105.27	105.46	101.75	103.1	101.97	101.18	107.17	102.55	107.18	107.6	102.48	104.83	105.9	106.9	106.17	106.74	104.9	105.48	101.49	102.96	106.58	100.96	102.88	109.2	108.77	104.75	107.39	110.79	105.49	102.45	101.11	107.49	104.85	102.85	106.73	103.77	102.13	104.04	103.4	100.88	103.27	103.88	102.07	107.3	101.56	105.75	100.74	101.81	102.27
101.85	98.271	102.47	99.936	100.79	102.11	104.89	97.255	100.19	99.658	96.682	100.06	101.5	101.57	97.955	98.386	99.357	103.81	99.627	105.22	100.73	100.59	102.7	96.871	104.64	101.19	95.562	101.47	100.96	97.377	97.439	98.734	100.5	100.07	99.891	101.82	103.16	101.32	103.03	99.396	105.25	99.384	99.705	105.04	101.52	96.206	99.348	104.86	101	104.53
104.13	105.24	107.34	105.35	104.66	107.21	100.77	103.84	102.23	103.39	107.06	102.78	102.48	110.43	105.52	106.85	106.56	107.33	103.2	104.98	104.47	104.54	105.16	107.85	104.26	102.28	105.32	107.48	104.97	104.69	105.68	104.84	107.61	110.92	106.66	102.96	105.16	107.66	104.61	102.33	106.55	108.2	109.42	100.42	104.74	107.53	105.53	103.92	107.38	106.96
107.23	110.48	105.55	101.79	106.01	104.42	108.49	104.07	106.53	106.53	106.9	106.72	104.07	106.31	103.57	99.49	105.65	104.39	105.34	103.16	100.35	107.74	104.47	102.86	105.58	106.88	106.03	107.62	103.88	104.42	105.8	107.54	103.36	101.65	110.23	104.63	104.34	99.242	104.92	105.08	110.82	104.35	105.51	108.22	107.52	106.71	103.89	103.83	104.65	104.37
116	112.55	109.85	111.96	108.84	112.68	111.57	109.04	109.92	108.87	117.48	114.9	112.07	111.96	113.66	111.93	112.49	113.27	113.79	114.19	108.64	113.3	110.29	113.81	111.27	108.79	113.3	109.12	115.56	111.95	112.15	113.15	112.7	111	114.15	112.37	117.3	109.88	111.53	113.97	108.64	113.4	113.85	110.97	110.75	111.44	109.97	113.93	112.42	113.07
111.35	111.42	111.63	114.27	108.97	110.02	110.85	109.63	106.26	113.97	107.19	111.16	109.22	110.03	105.17	111.71	109.51	109.7	106.01	108.78	109.69	110.49	111.76	110.66	109.53	106.73	109.01	107.02	112.83	107.99	111.81	106.05	107.92	108.75	111.28	109.15	111.6	105.43	111.81	107.13	109.97	112.12	110.82	114.11	109.24	107.34	110.56	106.39	110.08	109.83
102.33	99.956	105.94	97.312	103.84	99.983	97.043	98.468	99.561	97.607	97.345	98.576	98.541	99.427	97.207	98.219	98.03	99.326	98.201	105.82	93.876	102.03	100.58	100.74	105.13	101.33	103.32	99.412	98.938	100.98	98.738	96.406	98.39	98.128	99.644	100.44	98.468	100.77	98.015	100.1	103.86	101.77	102.47	98.536	101.27	102.24	98.173	96.741	103.29	99.089
117.27	118.66	115.74	117.82	117.35	112.67	118.88	118.29	116.7	117.05	115.51	114.31	119.94	112.59	116.37	115.87	117.6	118.2	114.02	116.03	113.81	121.77	118.68	114.44	113.19	114.85	116.21	114.43	112	115.17	113.1	116.2	111.37	115.31	112.27	115.79	119.75	117.39	118.69	117.15	114.09	118.12	117.89	120.03	115.58	111.34	116.14	117.83	115.38	116.34
115.64	111.67	114.62	107.75	112.14	110.79	112.23	113.03	113.09	114.88	109.59	114.99	112.95	107.62	114	113.33	108.97	111.08	107.85	110	111.33	113.73	114.18	110.64	111.67	110.24	111.75	112.08	113.35	116.78	111.64	113.12	110.96	110.86	112.4	112.07	112.09	109.15	111.82	110.36	112.13	109.93	110	106.69	117.35	115	111.32	111.01	105.95	112.08
110.82	109.82	110.73	111.15	110.48	109.53	107.39	112.02	106.97	107	107.47	107.75	106.04	112.62	110.3	107.87	107.36	105.26	104.3	113.4	109.11	108.86	110.75	109.75	110.47	113.73	108.65	107.32	108.18	110.28	105.17	109	107.57	112.38	113.71	105.9	108.69	109.16	106.57	107.85	107.41	106.79	107.31	110.44	107.85	108.83	105.51	110.61	111.86	111.23
103.63	108.42	104.16	106.4	100.36	103.03	108.25	104.81	105.92	105.54	109.65	102.66	105.5	102.61	108.51	107.68	101.02	105.62	107.19	102.18	108.05	106.38	104.55	107.87	109.03	104.69	105.03	105.08	107.24	102.47	102.54	104.49	104.91	106.14	110.39	103.07	102.81	104.78	103.36	111.46	108.26	102.45	106.29	107.9	104.78	108.51	108.42	106.47	104.84	104.57
116.86	116.43	120.71	117.88	113.53	118.24	118.64	114.91	123.42	117.66	116.17	114.78	118.53	118.28	114.07	121.09	119.11	113.18	111.81	116.54	118.8	121.89	117.92	115.93	113.79	118.83	120.71	117.72	112.23	114.26	116.61	117.48	121.58	120.61	115.33	117.88	118.96	117.87	115.31	118.6	116.92	122.46	116.41	119.32	120.01	120.6	116.07	121.04	116.35	118.76
101.12	100.27	98.41	99.267	100.27	100.64	99.696	101.45	100.69	103.4	103.49	97.705	99.11	103.45	105.36	92.718	96.049	101.9	97.325	100.45	104.38	101.04	94.704	96.079	101.52	99.747	98.134	101.14	98.78	95.596	97.928	100.4	102.6	100.93	98.897	99.876	101.4	101.38	98.026	99.731	100.96	101.53	100.19	99.648	102.63	100.03	98.845	101.5	100.28	98.894
103.93	104.69	104.66	110.31	106.91	102.15	102.99	105.69	104.6	110.33	107.45	107.19	109.72	104.71	104.81	110.06	108.13	108.21	107.54	104.05	103.46	103.55	103.37	103.86	103.28	99.387	103.91	103.09	103.15	108.44	105.47	104.55	102.11	106.55	101.96	106.96	104.77	104.89	108.45	106.45	106.86	107.44	111.33	103.7	105.25	101.7	105.52	101.62	105.77	106.94
98.819	106	99.852	104.03	100.63	98.562	101.48	97.688	100.36	102.75	100.39	100.54	99.953	96.119	98.391	97.376	98.421	100.98	97.314	104.97	100.95	99.617	102.65	100.14	101.83	99.89	100.21	101.64	99.425	101.73	98.847	98.008	101.09	101.93	98.545	103.18	100.03	101.1	102.07	102.57	105.69	99.266	98.296	100.79	98.653	100.28	99.991	96.462	100.32	102.18
107.15	107.79	103.3	104.15	107.31	103.26	106.56	103.76	108.52	107.28	104.35	102.7	102.4	105.1	105.42	107.79	107.33	104.08	106.1	106.75	107.32	106.19	104.62	106.47	105.34	110.72	103.09	108.37	105.55	108.98	110.32	106.48	106.51	105.18	105.14	105.5	104.15	106.75	103.35	105.13	104.72	115.04	108.58	109.56	108.03	103.65	104.76	107.34	105.79	105.61
107.49	100.39	106.63	104.33	100.67	102.73	106	105.04	106.95	106.79	104.82	107.95	105.63	104.6	105.43	106.14	101.37	108.7	107.49	105.92	108.75	105.27	103.44	109.99	106.57	102.42	106.48	107.49	103.82	104.46	105.23	109.01	106.89	105.79	106.36	103.63	103.3	111.79	104.82	105.95	106.04	109.59	106.09	101.31	107.19	104.3	105.8	104.91	104.5	102.61
100.52	98.541	98.783	98.322	94.013	97.935	102.12	96.335	100.34	99.778	98.161	100.61	101.9	102.92	103.84	101.91	99.111	103.86	104.76	100.22	104.33	98.241	101.16	100.17	104.17	100.75	98.229	106.41	102.26	95.726	99.293	104.31	98.117	99.34	101.17	97.395	100.98	96.649	99.164	100.54	104.07	100.52	99.445	103.05	100.94	102.35	104.68	99.387	97.554	103.05
111.64	116.35	115.88	106.91	114.19	112.08	112.98	114.57	112.08	112.97	114.36	112.75	116.79	109.86	112.93	115.07	115.44	113.29	109.97	111.46	109.19	111.91	109.21	111.61	110.39	116.94	109.72	113.84	115.51	113.18	114.03	114.27	110.43	112.77	112.56	114.64	110.73	115.99	113.9	113.47	113.28	115.14	115.38	112.86	116.8	116.28	113.27	112.95	111.51	111.78
102.1	106.18	107.34	101.98	106.94	108.35	107.53	103.21	107.52	106.9	106.64	108.82	100.81	105.59	106.7	105.26	101.97	102.42	105.14	106.4	101.93	103.37	106.06	105.76	104.56	105.52	103.8	107.79	108.62	103.94	107.67	105.13	106.92	105.86	102.99	105.02	104.63	99.732	107.13	107.49	106.89	105.13	107.23	104.46	108.81	104.15	104.94	103.14	102.39	103.72
103.69	99.311	97.325	101.37	99.692	97.542	100.81	101.58	95.89	101.74	98.99	101.36	101.24	101.93	100.64	99.166	98.943	100.1	100.59	100.46	96.591	101.51	106.57	103.56	102.2	96.172	97.007	100.34	101.83	94.287	98.177	102.22	100.31	99.166	99.429	99.366	99.31	98.398	97.642	99.457	100.99	100.32	101.45	102.62	102.33	96.74	102.34	100.08	100.64	104.24
103.09	110.26	102.68	108.86	108.94	110.36	102.3	109.85	104.75	106.32	109.68	101.05	109.72	104.73	99.542	106.4	101.83	100.63	106.07	103.21	108.54	101.09	106.17	105.4	109.75	104.64	102	102.69	105.88	104.42	105.31	105.84	107.1	101.05	102.55	108.19	104.59	107.33	106	105.67	103.98	109.11	105.42	107.63	107.7	106.01	104.82	107.18	106.57	100.72
118.29	113.68	110.4	110.18	115.18	113.98	113.79	109.51	113.4	111.45	109.7	112.22	112.82	111.1	113.67	113.23	114.06	113.92	111.45	116.24	108.7	117.26	110.33	111.46	114.77	112.28	110.28	112.18	111.45	108.9	110.1	111.62	112.67	116.9	114.11	113.4	114.6	114.56	111.81	110.89	117.09	109.56	113.8	109.93	112.41	113.95	116.38	111.27	114.91	111.47
105.75	108.63	105.58	103.6	107.91	107.79	103.25	106.08	106.57	103.61	109.82	105.11	106.67	107.22	104.88	107.27	107.22	104.89	108.97	105.71	103.25	100.49	104.39	105.74	107.54	106.34	103.8	104.9	103.31	104.78	105.71	103.4	102.81	101	107.39	110.6	104.64	110.61	104.79	102.63	103.88	101.91	105.34	106.71	108.03	102.23	105.29	109.03	102.35	104.94
106.89	106.23	107.99	102.07	111.45	107.08	105.09	102.05	107.14	106.56	105.03	110.6	106.92	102.64	102.54	103.14	109.83	105.18	107.17	106.5	104.15	104.68	101.24	103.61	109.19	105.6	102.32	105.46	108.46	107.79	105.39	108.07	107.32	108.67	105.27	107.92	109.93	100.74	99.973	109.71	107.57	104.25	106.76	106.49	98.157	103.45	105.75	107.2	106.33	106.7
97.854	104.01	99.17	101.62	99.531	102.92	99.03	103.19	98.983	98.579	104.32	98.929	98.385	98.729	101.07	108.54	99.212	99.03	101.81	98.791	98.438	98.075	101.13	99.745	100.46	102.66	97.394	102.34	100.11	99.674	102.09	104.05	102.33	101.28	107.46	100.92	104.67	105.5	100.83	100.34	99.284	101.68	99.818	100.87	99.39	100.17	102.52	99.347	98.365	99.736
99.815	98.277	99.282	102.15	98.371	98.673	97.947	97.917	97.976	103.19	101.12	97.686	98.076	99.494	102.86	98.393	98.113	96.16	102.33	98.429	103.66	94.03	102.2	99.557	98.144	102.24	102.27	101.13	97.641	104.48	96.535	100.48	99.817	102.68	100.43	94.878	104.49	101.47	98.566	96.273	100.35	100.65	99.78	103.16	102.58	99.223	102.44	97.627	98.971	98.412
111.07	116.8	112.67	113.5	111.9	111.3	112.16	111.05	111.18	112.14	109.18	109.26	114.21	106.1	111.88	112.06	108.67	110.97	111.05	112.2	108.87	108.7	114.87	108.12	111.79	111.83	109.56	111.33	106.1	110	109.54	112.08	111.3	107.55	112.39	106.84	110.55	111.45	110.84	113.69	111.6	111.98	114.76	110.09	115.28	110.8	108.59	116.11	110.78	104.1
101.69	108.5	111.19	110.16	105.43	103.63	103.86	107.86	107.69	104.96	108.94	110.07	103.36	102.02	106.05	105.93	107.35	106.67	105.69	104.35	105.52	101.11	110.12	104.51	104.14	101.19	104.98	104.75	105.11	105.46	102.04	104.86	105.78	101.69	104.73	105.01	103.97	110.25	104.93	108.6	108.98	109.2	104.67	107.78	106.53	104.54	104.1	108.75	106.93	108.8
115.72	112	115.69	113.23	115.13	115.4	111.26	108.83	111.61	115.16	111.88	112.79	115.85	111.51	115.82	116.6	112.15	116.07	111.52	115.78	111.83	114.31	114.47	116.05	110.36	108.89	112.18	109.02	115.46	111.5	113.74	109.4	115.22	110.47	108.31	114.09	110.68	113.51	115.13	114.78	116.25	115.3	108.89	113.42	112.39	115.47	109.81	111.94	119.54	113.37
109.22	106.1	104.96	105.53	109.67	107.96	105.02	104.57	108.23	106.27	108.35	110.81	108.64	108.54	104.85	102.52	105.05	103.95	104.34	105.8	105.45	105.3	106.6	105.3	103.64	103.29	108.24	105.48	103.23	105.04	104.16	104.47	99.28	105.72	107.09	108.73	102.52	104.96	110.43	108.78	109.46	103.15	107.49	103.94	104.32	104.45	104.22	108.62	104.25	103.65
106.8	111.35	113.2	111.59	112.26	117.85	112.59	110.41	110.57	110.6	110.4	106.89	111.96	113.97	112.16	114.5	111.67	113.57	115.17	114.38	111.78	108.04	114.76	112.7	109.76	111	111.64	110.99	115.63	111.72	114.05	110.08	106.51	111.22	111.19	113.91	115.76	112.19	115.56	110.87	113.21	111.83	111.15	114.84	115.89	109.6	112.99	113.13	113.99	114.68
104.09	107.43	109.22	104.79	105.92	106.93	102.81	107.17	107.66	106.6	107.11	107.94	108.13	101.02	104.74	104.32	104.21	103.58	109.06	108.33	106.08	105.48	108.89	107.8	107.87	109.81	107.4	108.19	106.19	107.71	103.91	101.74	104.31	105.25	110.11	109.21	104.81	106.63	106.43	112.71	109.52	113.2	104.67	106.26	101.79	105.65	100.62	112.26	104.89	109.35
102.18	102.03	102.11	104.97	105.26	100.3	108.96	102.07	106.76	100.08	106.46	104.98	98.777	106.42	107.12	103.07	104	106.64	107.05	107.38	104.57	109.53	105.23	108.83	102.51	103.15	101.89	107.57	106.52	108.83	109.07	102.36	107.79	106.39	103.68	105	107.75	102.91	102.07	102.96	105.75	106.7	101.11	102.18	106.56	103.84	106.33	106.39	105.83	105.94
100.07	97.339	98.817	94.679	96.375	97.806	100.2	99.758	94.592	101.26	101.97	99.499	98.502	100.68	101.5	96.776	101.7	101.19	95.007	100.07	104.06	98.14	102.64	99.87	103.02	100.29	103.65	101.1	98.043	104.33	101.02	101.39	93.622	102.19	99.236	93.795	101.86	100.21	99.96	101.49	94.855	97.486	97.148	98.723	101.56	99.979	102.96	99.826	99.363	102.99
102.8	97.175	99.658	101.85	102.22	102.22	95.081	98.706	100.94	96.1	96.24	101	98.953	97.957	93.547	101.79	100.99	98.265	96.942	101.49	102.14	104.46	102.34	97.695	96.982	100.44	99.45	102.18	99.742	106.25	98.441	101.29	104.17	95.078	101.52	98.232	98.614	101.87	100.37	100.13	104.27	98.701	103.08	100.86	100.14	99.788	102.27	102.61	100.52	103.28
106.75	97.892	101.97	104.74	100.26	95.23	97.163	100.57	100.76	104.15	98.097	105.66	98.564	103.07	101.48	94.772	99.104	101	99.549	100.97	97.178	99.604	99.423	101	97.617	99.326	100.62	97.242	97.414	95.98	96.793	100.92	103.87	101.87	101.22	98.029	100.62	104.8	99.957	104.51	98.417	97.42	99.744	98.15	97.359	100.39	98.628	99.352	97.495	101.18
96.975	103.78	99.034	100.61	95.558	103.39	99.372	97.101	101.25	103.08	97.416	97.762	100.42	97.966	100.51	103.79	101.03	97.855	98.284	95.269	98.866	105.85	97.992	101.35	103.88	101.36	106.13	100.3	101.94	101.05	96.261	104.4	101.24	99.658	96.14	103.31	100.8	105.36	98.636	99.925	98.988	98.833	100.8	99.418	101.95	102.8	100.73	98.812	97.744	96.347
106.82	99.886	107.66	104.07	106.75	106.27	105.44	107.62	106.58	105.41	109.03	104.04	107.63	105.01	104.7	110.8	106.65	109.51	111.55	108.94	105.05	103.94	102.35	106.73	110.94	104.61	106.63	103.37	103.06	101.06	101.89	103.51	108.08	105.56	103.15	104.43	102.63	104.92	109.08	104.54	104.37	106.01	102.47	104.9	108.47	106.86	108.18	106.33	107.21	108.93
106.23	108.97	104.23	105.35	110.35	105.01	100.28	101.69	104.41	101.69	106.95	105.49	105.37	105	103.86	103.59	103.92	103.42	106.67	111.35	102.14	104.24	101.98	101.16	111.11	107.75	106.5	103.4	107.03	101.52	106.64	105.29	107.04	104.26	102.97	104.84	103.74	104.97	108.59	105.82	104.54	108.29	106.92	111.54	104.87	107.63	105.55	107.79	102.86	102.12
106.46	100.3	109.4	100.38	103.49	104.92	102.61	105.61	104.81	107.85	106.91	107.11	108.92	106.21	105.8	107.84	105.2	106.72	109.44	106.49	103.05	108.35	104.09	107.22	104.63	104.44	105.07	105.61	106.52	104.04	111.31	101.76	103.67	108.53	105.21	105.03	105.59	101.4	106.91	104.57	110.14	107.89	103.96	103.18	108.48	106.34	108.49	107.59	107.34	108.73
111.86	113.1	112.42	110.72	112.04	110.86	105.86	116.85	109	109.24	109.95	108.37	113.38	110.37	107.31	110.86	108.08	105.78	110.38	109.45	104.3	108.38	109.65	110.26	113.44	103.78	110.26	110	113.98	109.1	111.58	106.11	108.6	112.85	110.03	116.84	108.95	112.11	112.3	112.35	109.67	110.22	111.41	113.61	111.41	109.19	107.51	109	111.2	105.04
105.36	104.69	105.58	107.47	108.49	106.46	101.76	104.48	108.17	106.27	104.82	102.74	105.27	104.49	106	104.57	103.93	111.44	105.43	104.45	103.53	105.46	107.36	105.85	104.31	108.8	103.69	111.36	107.09	104.88	107.38	105.4	106	107.35	104.22	102.12	107.17	106.28	104.03	106.96	109.45	109.02	107.83	108.59	105.86	105.55	106.18	104.52	104.41	103.4
100.32	103.12	105.44	107.82	103.62	109.85	106.14	104.91	105.7	108.19	101.85	109.75	100.11	106.6	103.98	111	107.24	103.36	105.66	107.34	106.16	109.28	106.22	103.9	105.44	104.2	110.12	103.32	104.42	103.88	106.86	103.52	107.31	103.25	108.13	107.18	107.61	105.1	105.96	107.54	103.73	101.46	103.69	104.79	107.28	106.91	105.91	102.93	104	102.67
104.19	98.986	98.704	98.091	94.052	99.984	97.661	98.678	99.061	100.92	97.134	96	99.924	99.38	100.78	100.09	102.14	102.22	100.18	94.87	101.94	103.41	95.784	100.13	102.12	100.22	98.06	101.57	99.369	102.44	102.63	99.42	101.42	97.917	97.274	98.246	99.829	97.572	97.824	95.933	99.089	99.695	95.529	99.813	98.384	100.78	103.28	94.872	97.729	103.18
100.26	104.11	97.827	103.52	104.53	102.46	93.117	103.99	103.66	99.056	96.421	100.27	100.91	98.886	101.11	97.673	100.02	98.474	98.08	99.615	96.464	100.03	97.807	98.188	95.983	102.67	99.529	100.84	99.429	97.992	102.28	98.59	101.35	99.447	103.16	100.22	100.46	98.401	98.437	99.845	103.67	98.458	106.4	106.81	102.11	98.52	102.07	101.88	98.429	98.359
103.61	107.82	106.73	112.48	105.82	111.39	109.04	105.85	106.04	101.4	105.18	106.3	105.47	107.94	105.83	107.84	107.08	104.78	107.38	107.04	105.49	108.06	108.74	104.01	104.69	107.94	107.84	104.11	106.8	102.63	106.47	105.86	105.18	103.7	104.44	107.68	99.893	108.87	112.09	105.82	108.72	105.7	104.2	108.45	106.46	106.91	110.78	107.66	107.72	105.7
110.95	110.79	111.33	110.97	111.73	117.53	113.93	115.42	110.97	113.25	113.09	107.59	106.01	111.64	110.9	106.45	114.97	109.85	107.27	112.7	116.36	108.68	110.22	111.34	111.61	112.85	109.22	112.77	111.1	110.54	109.72	112.45	114.41	120.57	109.87	107.11	109.7	110.47	112.1	113.67	112.53	116.6	112.63	111.16	106.74	111.34	112.41	111.89	111.72	112.14
104.22	102.89	105.11	103.74	104.97	104.87	105.55	102.67	102.96	101.79	105.75	104.1	99.66	106.7	108.51	104.34	108.89	107.9	105.61	100.32	105.15	104.85	106.6	101.76	105.11	105.5	102.56	100.91	103.65	104.92	102.46	107.88	104.46	103.11	105.08	105.69	105.23	106.83	102	104.76	99.682	106.56	108.34	100.03	102.36	103.25	106.08	104.48	105.72	102.47
106.99	109.63	105.37	105.72	105.9	109.65	107.68	107.04	108.78	108.05	102.81	102.76	106.79	106.15	106.93	105.95	105.89	107.21	107.41	107.6	103.59	104.21	104.75	111.96	108.98	109.32	102.37	106.83	109.59	106.79	107.78	104.2	107.18	102.68	110.08	109.22	106.65	105.39	101.42	105.29	102.77	105.18	105.64	103.35	104.7	105.89	106.87	105.91	103.67	107.67
114.75	114.07	103.75	114.14	112.45	112.87	113.55	107.9	110.91	108.62	109.91	109.53	114.28	114.71	110.15	111.52	113.14	107.55	111.86	112.86	107.6	115.47	109.53	112.9	111.75	108.9	113.06	108.94	109.5	113.1	109.3	109.44	110.7	110.51	110.24	106.93	110.07	115.85	106.91	110.37	110.46	108.34	111.22	112.07	106.17	112.88	114.24	112.63	113.9	111.18
105.87	109.18	105.53	103.96	104.56	108.13	107.88	104.64	107.92	109.04	105.07	109.08	104.16	112.02	105.5	104.39	102.39	107.87	105.27	104.22	107.72	106.34	104.55	103.76	108.83	107.18	103.41	106.74	109.22	106.11	106.3	106.08	103.9	109.36	106.28	108.77	110.86	105.57	105.56	102.3	101.31	107.51	107.33	104.18	106.23	105.14	104.11	107.45	105.99	105.31
104.42	101.43	102.55	97.919	98.068	106.43	101.45	99.561	103.13	102.82	100.96	102.95	104.94	99.861	100.7	99.51	99.329	96.84	100.85	104.59	95.264	100.08	99.756	101.99	100.99	102.67	97.517	96.743	103.26	99.758	100.88	100.04	102.18	101.67	99.363	100.81	104.68	99.792	97.879	101.55	104.3	98.543	99.731	100.19	98.206	106.66	98.766	104.86	99.221	104.05
110.88	109.23	114.86	113.03	113.37	109.65	111.58	108.28	111.75	115.67	110.13	111.21	109.09	113.56	109.58	116	110.89	112.73	111.68	112.7	110.8	110.04	112.97	110.91	117.54	110.16	114.61	111.91	111.64	113.07	110.89	114.78	109.77	111.9	107.02	111.42	107.31	110.23	110.1	111.6	110.4	109.87	112.64	112.14	107.39	110.72	110.84	111.4	113.24	111.95
107.15	109.73	107.75	108.94	111.4	110.53	111.36	109.68	111.65	110.55	106.91	109.36	114.44	113.47	108.81	112.87	114.85	111.35	110.86	109.09	111.41	113.71	110.02	110.97	114.45	108.22	110.81	115.79	108.19	113.35	110.11	118.42	108.92	112.54	110.59	111.44	109.66	108.52	113.76	108.35	114.11	111.92	114.54	110.79	114.56	113.68	112.28	112.18	110.88	109.66
106.68	104.55	103.93	103.38	106.75	109.15	106.98	111.22	106.11	104.98	104.83	107.27	107.14	107.27	111.02	102.78	106.99	104.05	105.27	105.78	110.18	106.88	106.86	104.72	104.86	110.48	105.67	104.57	108.36	104.89	107.61	106.81	107.44	104.71	104.68	107.3	105.45	102.93	107.92	106.6	110.69	102.61	102.21	103.07	108.27	106.53	107.69	106.56	105.25	108.11
120.35	111.77	115.26	111.4	114.46	115.75	116.3	116.81	119.47	113.25	113.08	113.87	118.92	115.84	116.59	115.5	115.81	115.24	118.49	117.01	114.51	116.54	114.9	111.62	113.8	112.04	120.82	116.48	117.62	114.46	116.62	120.52	118.88	114.11	114.49	114.49	117.76	111.64	118.44	117.13	114.75	114.75	119.54	111.88	117.12	118.24	117.72	115.23	115.62	116.96
118.39	120.84	118.85	120.31	119.85	117.95	117.55	111.05	115.68	116.56	123.1	118.78	118.86	118.56	116.45	116.38	119.41	117.34	119.95	119.51	114.37	113.51	120	118.81	116.61	119.65	113.75	119.28	113.91	118.79	115.27	117.37	117.61	116.47	117.08	119.14	120.18	118.43	115.98	115.98	117.37	117.7	118.38	116.52	113.42	119.59	117.87	120.07	117.34	122.05
108.25	110.17	107.79	107.74	112.72	109.8	109.48	112.44	115.75	108.83	110.13	110.99	113.63	109.3	112.03	107.19	110.25	112.1	109.41	111.68	110.83	109.87	109.68	110.81	109.34	110.45	107.18	109.82	110.34	110.06	115.39	112.58	115.43	108.77	109.74	110.24	112.96	112.02	109.45	106.71	111.54	107.2	109.64	111.02	105.3	110.62	104.32	104.19	109.96	111.28
113.41	107.36	108.53	116.01	116.35	117.17	110.2	111.87	109.69	111.15	111.62	122.15	118.78	114.51	110.88	111.49	111.17	115.42	112.42	111.04	107.59	115.65	109.34	117.59	114.43	110.55	111.38	110.07	108.41	113.78	113.65	111.42	110.86	116.47	116.62	109.95	112.79	115.5	108.7	111.11	111.05	112.31	116.58	111.58	114.89	115.26	114.85	110.39	110.16	109.88
105.48	105.84	105.68	96.4	104.47	109.12	109.62	106.23	103.37	107.61	105.08	108.26	105.94	107.62	106.01	107.61	110.24	103.63	107.04	105.03	109.74	106.31	111.25	103.2	108.95	110.39	106.22	108.51	107.07	104.13	106.15	105.08	107.41	107.41	107.62	106.13	104.44	105.25	105.51	106.32	101.18	102.75	108.26	109.85	105.04	108.64	104.63	112.57	107.07	106.63
105.89	100.83	101.6	104.55	106.88	107.93	105.15	104.13	107.7	101.31	109.37	107.52	102.82	106.77	104.09	105.23	102.82	101.71	104.82	108.37	108.28	111.06	104.75	106.82	108.79	109.62	111.23	110.87	105.49	107.17	106.85	101.87	100.47	105.04	106.27	106.42	108.82	108.6	105.05	103.83	105.99	108.35	107.1	107.84	103.25	106.36	106.02	109.82	105.72	103.91
103.92	98.792	102.96	96.552	100.25	104.05	99.219	98.243	106.69	105.74	100.73	95.617	97.458	96.875	96.619	102.63	100.6	99.731	103.88	99.425	107.61	98.41	97.212	95.256	95.724	103.81	98.401	100.85	100.14	104.3	98.081	101.81	94.471	102.04	100.94	99.607	100.71	99.532	93.987	104.34	101.67	98.606	103.87	99.61	97.096	102.15	107.06	98.346	99.829	99.282
106.26	108.64	108.46	107.29	104.51	104.43	106.06	106.52	109.41	106.32	109.04	107.36	102.93	109.15	107.96	109.13	97.471	105.08	103.28	108.92	102.52	103.59	98.009	104.58	102.77	106.93	103.44	108.04	105.89	107.24	106.21	101.88	102.6	106.11	105.64	103.21	104.17	109.46	107.22	106.77	107.54	101.36	104.43	101.09	103.37	106.74	100.57	104.85	103.65	111
106.68	111.11	107.67	106.67	112.35	113.46	104.99	108.81	109.93	111.24	107.24	111.06	109.37	103.48	111.88	113.58	106.63	108.13	109.64	105.46	106.7	108.94	111.76	113.06	115.83	113.15	110.46	109.32	110.37	109.11	108.69	108.92	110.59	110.93	109.72	112.98	110.5	110.29	108.56	107.83	107.09	108.54	111.36	109.7	111.4	109.89	116.16	108.62	106.5	110.53
101.56	105.17	106.02	104.7	107.24	108.49	105.61	100.86	106.51	102.73	108.52	105.37	103.82	104.27	103.78	105.49	102.44	109.45	99.232	105.96	108.19	107.35	104.77	102.35	105.51	106.79	103.54	106.77	104.25	103.4	105.14	106.75	106.78	100.14	106.49	105.26	102.63	107.39	106.2	109.82	107.66	105.63	102.61	105.62	102.29	104.39	104.49	101.6	105.39	109.88
105.14	107.26	107.61	102	105.74	107.54	106.87	102.28	103.8	107.23	103.11	104.23	104.45	104.8	103.01	105.68	104.51	104.26	109.05	105.94	106.79	102.76	104.13	105.22	107.11	106.7	107.59	102.97	101.74	100.09	105.69	104.53	108.12	104.21	106.13	105.17	103.12	108.64	102.43	105.21	106.64	107.55	104.84	102.96	107.33	101.94	104.87	105.51	105.8	103.32
106.27	105.99	104.36	108.68	104.36	106.51	109.17	107.94	105.95	108.93	107.09	113.32	109.43	107.76	102.11	107.76	107.79	108.85	106.15	109.71	105.58	109.5	105.18	112.74	103.24	108.98	104.44	108.92	108.28	104.34	104.87	103.13	108.9	105.2	107.9	109.08	111.52	107.92	106.67	109.11	103.95	106.2	105.3	105.09	105.88	110.17	107.35	108.44	107.44	103.62
103.34	105.27	105.9	104.2	104.75	106.11	104.92	105.7	105.8	105.56	108.15	104.42	102.66	108.74	106.7	107.47	105.1	106.15	105.59	106.65	108.57	104.73	105.5	106.25	106.95	104	102.06	106.27	106.25	108.76	104.81	108.28	107.2	103.24	102.93	107.95	106.7	108.58	102.82	105.36	103.95	105.04	113.15	105.15	107.99	105.5	107.77	112.27	104.3	103.99
109.87	107.2	108.3	108.39	113.09	108.6	108.13	111.44	113.07	107.48	109.37	109.98	111.08	108.37	111.39	109.61	107.11	107.16	109.37	108.66	111.76	110.5	109.21	112.26	105.52	112.2	111.69	109.37	108.64	108.74	111.17	111.05	104.93	107.41	106.76	110.91	115.32	106.6	110.52	106.89	107.79	114.88	108.61	105.87	109.87	109.59	111.45	111.92	109.95	107.64
102.67	102.93	100.47	101.36	102.45	103.53	98.423	98.807	95.177	101.56	103.66	103.91	102.02	105.89	99.442	100.57	96.181	99.071	101.81	99.862	100.32	98.77	99.981	98.871	104.96	102.55	99.944	103.45	101.73	100.06	99.37	98.383	100.21	98.079	105.27	99.408	99.066	103.17	98.863	100.58	101.2	98.102	100.49	100.19	98.613	98.853	99.125	95.054	95.399	98.468
105.2	105.7	103.44	110.88	108.76	107.29	105.6	107.28	109.11	102.37	106.06	103.39	104.8	105.65	105.27	106.46	107.33	108	105.81	111.16	106.1	107.21	102.46	106.21	104.04	104.58	109.87	107.18	104.94	106.42	106.59	104.22	102.59	104.52	109.3	103.39	102.31	107.17	107.42	102.36	97.697	110.22	105.93	110.96	103.56	108.44	102.48	102.57	107.56	103.53
108.38	105.28	104.05	105.6	104.32	104.85	106.06	110.13	103.05	103.3	103.66	106.82	108.93	107.21	104.82	105.33	103.65	105.78	107.45	102.22	109.45	109.02	103.61	106.49	105.23	101.3	104.76	104.38	104.87	105.1	100.55	105.78	104.94	105.63	102.39	105.41	104.73	104.64	105.69	108.12	104.4	106.62	106.66	101.01	109.33	105.68	107.81	108.49	107.18	109.44
105.76	104.89	100.54	107.45	105.57	106.18	109.13	103.12	104.06	106.6	105.23	105.29	106.44	103.46	107.99	103.04	103.77	103.67	105.64	108.27	103.3	103.86	106.39	107.14	106.37	105.68	107.9	103.91	105.17	106.55	102.63	108.87	106.47	101.43	103.63	102.57	107.15	100.29	105.94	105.76	105.63	105.35	107.98	109.21	108.94	103.84	104.23	107.11	105.35	102.57
104.76	103.73	107.52	105.29	107.86	104.72	101.1	107.54	104.5	106.17	103.82	105.14	104.07	107.07	104.05	101.68	103.14	104.87	105.46	107.29	100.15	105.55	106.41	107.6	99.108	102.12	106.56	103.08	104.01	102.64	109.14	105.24	106.28	103.7	100.4	102.98	105.6	103.99	107.46	104.95	107.14	104.23	104.72	103.82	107.46	106.06	103.93	102.39	103.49	107.72
98.851	101.4	95.895	98.679	100.19	100.46	97.994	98.901	100.25	101.08	102.9	95.82	98.181	101.53	102.34	97.312	100.08	98.84	101.31	102.2	102.07	104.72	98.708	100.77	96.767	103.13	98.856	101.75	104.62	101	96.958	102.47	99.515	103.73	99.917	98.507	101.52	100.3	98.147	97.691	96.888	99.201	100.03	99.02	98.644	100.54	99.839	102.28	98.143	102.65
116.29	119.35	118.73	119.97	115.08	119.32	113.79	117.81	118.21	113.65	119.44	113.3	120.36	119.86	120.33	120.91	120.74	119.5	119.98	116.3	125.15	121.19	121.19	118.47	115.2	114.62	115.48	113.77	116.19	119.3	114.15	119.27	121.69	120.4	120.96	120.55	121.79	114.49	115.22	115.18	120.43	117.14	120.56	120.2	116.86	117.91	113.06	113.95	118.94	116.63
100.19	99.488	98.981	97.563	100.96	100.72	106.07	99.521	98.359	102.94	101.04	103.38	102.22	105.36	102.25	97.706	97.064	100.28	98.805	101.73	101.22	98.098	100.5	97.351	97.11	101.09	96.422	100.43	103.23	98.81	104.36	102.96	103.62	99.299	98.888	103.05	98.716	100.26	98.391	101.77	100.53	98.818	99.824	100.59	101.79	99.344	101.62	100.62	100.66	94.004
105.67	107.25	109.17	108.69	107.09	109.12	100.47	107.57	107.08	105.71	105.6	107.33	109.48	105.2	106.88	103.72	106.81	105.34	105	106.53	106.57	102.7	105.47	102.37	106.58	104.67	107.41	106.3	100.39	107	105.8	105.58	105.91	106.37	106.87	106.84	109.52	109.79	102.25	109.22	107.63	106.8	107.19	104.49	104.32	104.69	109.11	108.65	108.38	105.17
112.95	110.9	110.15	116.01	108.78	109.97	110.69	111.77	111.14	109.21	108.24	109.41	105.81	108.05	113.47	113.38	110.46	114.4	113.98	115.99	110.42	111.98	110.84	109.99	115.33	111.49	110.89	111.17	111.48	111.05	112.13	111.25	112.79	112.58	109.12	110.4	111.95	111.82	113.02	109.47	111.91	115.05	112.02	112.08	107.32	111.89	111.06	111.78	109.24	110.42
111.25	105.21	102.67	107.37	104.66	103.41	106.11	111.25	106.03	105.82	109.59	104.56	103.88	107.08	108.5	104.56	107	102.11	107.36	106.29	110.99	101.81	109.24	108.02	107.22	106.34	103.15	110.81	106.45	108.57	105.09	105.08	106.71	106.86	107.16	106.8	108.69	97.727	102.44	107.7	105.72	101.2	106.83	104.61	99.514	104.52	106.97	106.85	103.04	104.55
108.82	112.21	109.02	112.84	110.44	113.47	105.94	108.92	108.63	111.29	113.19	108.78	113.73	109.07	110.59	110.77	112.26	111.18	114.44	109.77	110.57	111.47	113.65	112.05	112.39	108.75	110.44	107.74	108.54	113.99	113.51	110.15	110.48	110.23	111.71	108.73	112.79	113.56	112.37	110.9	111.31	113.43	108.83	108.89	112.22	111.33	111.55	112.68	109.08	113.02
113.58	113.55	109.36	108.98	114.13	108.67	112.32	114.09	111.59	110.61	109.53	111.97	108.16	110.53	112.05	105.26	107.94	109.56	110.92	112.82	109.46	110.13	109.71	112.89	111.1	109.29	107.26	111.04	110.2	106.32	111.07	110.66	111.33	107.89	110.73	112.15	106.16	112.16	109.44	108.26	106.5	111.84	109.45	112.53	113.52	107.18	108.82	110.69	110.42	111.35
104.86	105.49	105.65	107.36	103.6	101.52	107.41	103.78	109.71	100.86	110.06	111.61	103.55	106.18	106.74	107.22	107.45	107.43	107.64	105.86	106.46	101.93	105.75	105.28	110.64	103.25	108.71	112.5	103.4	102.94	107.34	107.63	107.89	105.76	109.16	102.07	107.83	103.69	101.83	102.78	103.23	105.1	110.07	109.36	103.65	107.21	109.33	104.55	103.56	109.41
106.14	104.73	107.46	106.22	105.61	108.23	110.75	101.01	107.21	103.36	101.91	105.93	108.07	104.02	106.89	101.12	102.43	109.6	110.84	108.35	106.28	108.18	105.11	106.83	109.16	103.95	106.75	105.06	102.76	107.73	106.37	106.58	104.39	106.48	106.25	107.66	106.93	110.07	107.06	103.87	106.32	108.3	105.3	106.69	106.47	108.81	107.56	104.45	104.04	105.56
108.71	104.31	108.57	105.03	105.04	103.4	106.24	103.96	102.09	107.68	105.9	104.1	101.4	107.43	108.65	108.98	108.28	108.16	111.94	108.46	106.59	103.68	102.82	102.53	103.56	101.89	104.31	107.61	105.89	108.48	107.93	107.4	108.15	108.28	106.28	101.52	104.71	104.69	104.37	103.34	109.1	111.19	103.74	107.94	109.31	112.16	104.31	106.51	108.95	103.64
119.64	117.74	115.15	117.07	119.32	118.75	117.16	114.19	121.27	116.15	119.06	118.42	115.59	117.79	118.12	118.78	114.04	114.2	116.45	119.24	115.67	114.44	116.71	119.75	119.19	119.34	115.96	115.63	116.98	120.78	113.16	115.48	115.26	119.21	117.64	119.91	117.51	116.26	121.26	116.84	112.58	120.17	117.32	116.9	117.67	115.37	119.96	116.53	117.76	114.98
95.077	101.25	100.87	101.28	99.325	97.015	100.9	102.09	95.94	100.38	97.162	101.61	104.9	101.15	101.21	102.21	97.661	102.9	102.78	99.966	100.27	97.001	100.41	98.454	97.881	101.58	98.615	101.18	96.265	100.19	99.752	103.94	101.53	101.3	99.932	100.97	99.237	99.204	100.98	100.31	100.14	97.156	101.09	98.644	98.062	99.037	102.22	98.943	97.607	97.167
105.6	107.01	108.35	106.92	103.98	104.46	99.523	107.35	104.23	103.16	104.97	108.03	106.18	103.9	108.83	107.35	101.91	107.14	106.72	101.86	105.67	105.36	106.56	106.7	112.83	105.2	107.17	104.08	105.79	107.71	106.1	103.88	105.5	108.47	101.98	103.72	113.36	101.74	103.71	109.18	106.26	109.07	105.8	106.22	105.61	106.47	106.05	110.11	107.2	105.06
103.28	102.7	107.88	107.69	107.95	105.32	104.63	103.75	103.42	102.66	104.1	100.65	110.6	105.89	106.33	106.15	101.67	102.85	106.52	104.12	102.23	102.46	103.81	100.91	103.21	103.65	106.83	106.68	97.738	106.45	103.09	104.92	104.85	99.781	101.01	102.96	105.89	103.87	103.47	106.62	105.77	103.8	105.82	104.59	112.52	105.33	105.25	103.35	105.28	105.68
99.033	104.78	98.842	103.15	100.56	101.94	98.894	94.524	101.04	99.622	103.27	98.196	101.85	101.96	99.193	99.775	99.149	96.543	100.84	99.877	99.844	106.53	102.47	99.067	98.225	98.805	99.006	106.62	96.742	97.259	103.69	99.848	103.04	101.57	100.84	99.05	102.96	100.1	100.85	99.342	101.18	101.14	101.4	102.2	102.36	99.987	94.98	103.59	99.814	95.136
110.24	107.37	105.35	104.45	103.9	105.82	109.34	104.19	104.74	105.37	109.17	108.55	107.1	103.19	106.37	109.71	104.18	110.52	108.17	108.17	107.28	104.37	103.78	103.79	102.74	98.306	103.82	111.46	108.64	105.61	104.81	107.26	106.1	103.7	106.03	107.78	104.61	104.23	101.98	101.71	107.11	106.54	101.85	101.56	106.35	103.19	105.35	106.61	103.32	107.48
112.64	113.44	111.45	109.68	108.77	114.8	112.63	108.98	113.22	113.63	111.66	114.01	112.76	112.29	109.33	111.16	111.67	109.82	108.61	115.62	109.81	114.47	109.22	111.21	112.85	113.03	116.87	114.69	112.18	113.75	113.98	110.75	112.37	108.68	112.85	110.79	110	114.24	112.91	112.06	114.86	111	112.53	110.83	114.15	113.1	107.57	111.78	110.08	110.14
108.59	107.17	111.43	109.42	110.63	110.37	108.05	110.06	112.14	107.81	107.33	114.86	108.2	107.45	108.98	105.53	110.06	105.87	106.01	108.61	109.24	109.07	108.41	112.66	109.8	114.82	108.84	106.71	108.27	107.33	110.45	110.87	108.25	108.65	104.77	114.32	110.94	108.99	111.02	106.61	114.03	109.94	109.95	110.2	115.63	104.76	111.76	107.44	112.7	110.1
105.27	106.08	103.94	111.85	106.01	106.49	111.62	105.5	108.34	108.01	109.06	106.17	105.82	104.85	105.73	106.8	108.46	101.63	105.17	104.07	107.64	101.93	109.05	106.13	104.22	105.23	110.36	104.31	103.77	107.5	107.37	112.58	107.01	107.45	101.16	106.76	103.61	110.33	106.69	101.71	105.57	106.29	104.68	106.28	106.14	104.54	104.68	106.25	109.8	104.06
111.11	109.42	117.05	117.61	111.79	115.19	108.99	109.36	111.4	114.2	119.47	111.18	113.02	111.39	110.41	110.18	114.45	111.23	112.57	115.53	118.32	111.46	120.08	111.49	116.45	111.64	111.89	113.2	112.35	116.4	112.61	111.5	114.31	116.42	112.85	113.94	116.7	114.28	110.85	110.29	113.88	113.68	112.19	114.97	111.34	115.03	109.56	112.93	112.02	112.18
105.71	105.97	103.54	108.03	108.11	107.44	107.13	106.81	107.84	104.8	106.76	105.28	104.46	103.96	106.15	106.36	101.44	104.44	104.43	104.67	103.96	104.56	106.43	106.99	105.75	106.01	105.32	102.31	101.97	107.46	103.26	105.45	104.39	106.74	97.787	107.35	106.03	108.6	103.15	106.84	107.46	99.708	109.81	109.52	105	106.27	107.14	103.51	105.49	105.7
101.06	99.666	99.725	97.784	102.56	102.75	99.878	97.357	99.151	98.51	104.62	101.94	100.5	98.297	102.77	97.666	101.36	99.865	103.33	103.09	99.341	103.79	100.35	98.834	99.367	101.39	98.528	99.152	98.806	101.61	99.312	100.05	100.76	99.547	99.561	99.411	103.75	101.35	97.719	107.63	102.34	103.06	99.946	97.747	104.07	98.073	102.74	102.95	102.67	102.25
102.15	107.18	104.32	107.55	107.25	104.24	110.28	104.4	102.55	110.64	104.54	107.72	103.12	102.91	103.52	105	108.98	107.36	109	103.77	101.81	103.55	108.26	109.71	110.57	101.65	107.61	108.54	105.41	105.39	104.52	106.51	106.85	106.18	106.46	107.73	106.81	103.8	108.94	109.36	105.59	103.58	107.02	105.33	107.06	107.12	103.98	111.39	106.92	106.05
105.63	105.78	105.24	101.98	104.21	99.353	104.41	104.47	100.24	105.82	101.61	105.92	106.06	107.64	103.13	105.14	103.68	108.28	106.58	104.75	103.99	103.83	104.67	103.11	103.35	109.51	104.46	104.13	103.69	108.79	103.68	106.91	108.76	105.21	109.64	106.87	104.16	103.57	102.42	108.41	104.73	100.89	106.69	106.44	106.64	103.37	106.1	107.74	105.83	108.02
114.38	115.45	118.59	119.6	120.34	115.35	115.25	114.35	113.74	113.71	119.24	117.93	110.12	117.81	114.67	113.75	116.08	116.43	116.16	114.59	114.02	115.7	115.03	116.3	119.6	115.12	117.58	121.7	114.54	114	114.06	115.04	118.59	112.92	117.4	118.58	118.92	117.89	118.59	118.51	118.34	116.91	113.37	118.03	114.04	116.96	116.57	112.04	119.44	115.63
108.11	110.23	109.52	107.45	112.78	115.74	114.08	109.19	109.57	114.41	112.09	113.5	112.69	110.53	108.9	112.8	115.09	115.1	111.64	111.69	110.66	108.19	109.26	109.77	118.21	106.98	111.4	110.19	114.2	109.86	113.02	106.71	112.29	115.12	111.67	109.57	113.04	111.14	114.93	108.02	110.52	111.32	108.62	114.58	110.84	109.2	109.1	113.21	112.44	111.55
98.922	99.932	96.471	98.848	100.22	97.402	97.015	103.27	100.26	97.036	100.1	101.13	100.05	102.18	99.374	98.228	101.19	99.762	98.821	98.762	99.715	99.718	100.87	96.411	98.979	97.544	104.23	101.97	103.06	102.3	97.788	100.03	100.17	100.56	98.306	98.261	100.72	99.489	101.31	100.58	100.67	101.52	100.58	99.673	98.005	97.335	99.559	100.2	100.55	97.008
104.17	107.22	105.16	108.64	106.42	107.39	109.6	106	104.74	105.64	104.31	106.72	101.79	106.55	101.6	104.69	107.57	102.48	109.02	107.21	105.16	108.35	110.86	107.6	103.08	110.74	106.03	103.46	107.69	105.69	105.6	105.88	108.96	106.41	103.52	106.87	105.47	106.57	100.73	109.35	105.51	104.1	106.38	109.27	105.03	108.97	105	105.37	105.09	104.49
111.12	103.51	102.79	111.23	104.56	104.94	107.56	105.19	105.07	107.31	109.9	107.89	105.56	111.16	106.6	107.98	108.81	107.14	110.3	103.18	104.23	102.79	107.47	105.46	102.13	106.44	109.28	105.97	104.9	104.53	107.56	107.92	104.12	100.79	103.86	108.04	105.93	106.11	105.81	110.28	104.82	104.45	105.96	108.9	105.13	104.53	107.07	106.87	106.67	104.78
97.779	98.796	101.81	100.12	96.649	98.793	96.165	96.452	100.53	99.765	100.82	99.71	98.167	98.701	99.988	101.54	95.333	99.942	99.536	100.04	96.201	99.619	103.53	99.97	97.714	102.4	103.52	99.95	100.31	103.22	100.41	100.51	98.736	98.858	100.29	95.269	98.676	100.28	103.58	99.582	96.576	99.977	99.111	98.703	101.29	99.622	100.23	100.64	97.422	102.86
105.01	98.756	96.761	98.497	104.05	101.47	99.826	100.71	100.46	99.694	101.96	103.27	95.182	100.28	104.01	100.49	101.02	98.202	95.853	104.97	96.133	97.695	100.07	105.46	105.69	93.294	103.62	100.71	94.98	103.26	99.552	98.956	100.41	101.59	96.688	95.17	98.503	97.575	100.78	101.22	99.309	101.2	99.148	101.64	100.18	97.277	99.403	99.136	98.624	97.717
103.6	99.681	104.06	103.37	107.78	103.34	104.21	105.28	106.58	102.43	107.62	103.82	104.96	104.06	109.06	109.52	103.38	105.01	103.16	104.7	101.47	105.92	106.21	105.44	104.64	106.25	106.91	107.11	105.11	102.58	106.94	105.79	103.37	105.52	105.65	106.4	102.89	105.6	105.1	103.79	104.03	100.66	104.16	106.7	103.8	105.02	103.39	103.65	105.62	100.46
108.33	105.41	105.04	109.73	110.26	105.18	111.21	107.55	106.27	106.67	107.98	110.11	104.68	108.7	104.73	103.22	101.7	108.55	108.13	106.43	108.27	108.22	108.05	106.93	102.79	103.64	105.55	106.21	111.93	101.36	107.17	106.93	105.99	104.02	106.23	104.79	111.8	106.95	108.26	108.82	103.85	109.26	104.09	106.77	104.1	104.53	107.24	109.5	105.06	107.13
112.14	110.23	113.15	113.87	109.31	110.99	109.26	108.01	106.76	108.73	111.56	111.03	110.94	109.78	110.81	110.34	112.37	110.24	116.05	112.14	111.53	111.25	112.97	108.15	114.7	115.7	110.51	112.33	114.16	107.12	104.89	111.67	108.92	114.4	111.96	110.08	112.53	112.28	112.79	107.87	110.38	111.18	110.96	111.22	110.35	113.1	109.03	112.63	109.21	110.48
115.9	112.88	112.53	114.09	116.43	113.8	114.25	109.84	112.41	115.87	112.62	109.1	118.73	113.71	117.3	113.32	116.24	113.93	113.21	113.29	112.86	114.55	107.75	112.54	112.27	111.14	113.04	111.15	111.59	112.45	111.02	110.16	110.63	113.7	109.17	113.46	110.31	119.19	112.62	107.16	112.99	112.89	110.13	114.02	111.2	113.59	110.08	113.27	113.6	111.34
107.73	108.3	107.35	104.97	108.12	109.38	104.94	104.29	101.1	107.76	106.56	107.75	105.7	110.77	106.49	106.34	107.62	103.76	105.55	107.06	100	105.23	104.1	100.06	106.58	107.52	105.93	104.07	109.67	105.9	103.66	103.13	106.42	107.94	106.23	103.74	103.64	104.34	102.41	106.33	105.22	104.03	103.49	104.72	107.54	106.43	107.25	105.98	104.28	103.88
111.74	115.37	112.22	109.46	110.91	112.02	111.43	110.92	111.73	111.75	110.79	114.71	111.14	109.8	106.76	111.35	111.13	111.33	115.74	109.85	111.2	112.17	112.1	108.23	111.37	108.39	110.49	110.11	111.68	113.71	113.62	117.78	112.52	112.85	111.23	111.66	111.1	105.86	113.45	111.61	109.03	115.09	112.67	112.32	112.72	112.15	108.84	109.25	111.07	111.74
105.38	100.99	105.01	105.77	106	106.79	107.82	105.97	105.28	107.2	108.62	107.04	106.88	103.74	100.88	104.63	108.88	110.44	106.08	102.88	107.63	102.58	105.7	105.28	107.2	105.85	107.78	105.11	103.75	103.41	98.778	106.55	105.85	104.71	104.1	104.39	103.71	106.23	104.64	103.49	107.1	102.02	102.84	107.68	101.91	107.97	110.04	103.34	103.23	101.96
106.81	105.23	107.55	105.53	110.73	106.35	102.56	107.69	109.42	104.68	105.44	107.48	107.41	105.12	104.67	106.54	103.35	109.53	105.12	103.47	108.6	102.28	105.5	103.47	113.14	103.36	106.05	106.49	110.28	105.05	107.52	108.97	105.59	112.41	103.1	107.85	109.43	105.11	109.01	104.55	105.81	104.84	105.28	105.05	105.68	107.72	107.06	107.56	107.11	110.52
112.62	109.97	109.95	111.07	105.71	111.15	111.46	109.36	111.73	109.69	110.11	108.25	110.2	107.7	107.33	109.56	106.25	109.49	108.06	110.46	109.57	108.17	105.31	108.96	108.83	109.08	108.48	108.34	109.47	106.85	112.44	112	108.16	109.64	110.24	105.13	105.97	108.63	106.99	110.89	106.95	109.77	109.18	110.54	108.87	109.75	113.36	108.22	109.02	108.11
110.03	115.51	109.78	108.95	113.51	113.51	110.17	110.26	114.19	109.65	110.31	114.53	109.55	114.35	110.25	113.97	112.95	115.13	106.85	108.89	116.63	109.31	112.09	105.54	117.45	113.22	104.99	112.3	112.75	109.28	107.88	108.03	110.95	113.12	112.65	110.76	111.07	115.14	111.77	111.07	111.88	112.17	111.57	108.75	111.11	111.18	112.19	112.34	108.1	112.23
107.99	105.08	107.68	107.2	103.66	107.96	106.31	108.98	104.95	106.58	111.08	109.08	107.63	103.95	108.18	103.11	105.38	107.7	106.46	107.04	106.94	105.6	104.04	103.96	106.49	107.48	105.2	106.22	106.79	106.55	102.23	105.76	107.54	103.56	106.93	105.96	107.14	108.04	109.16	106.29	104.68	104.58	101.01	106.45	107.42	109.67	105.58	103.85	107.56	109.72
112.46	110.07	111.57	109.53	105.3	114.23	109.54	110.79	107.75	110.86	112.54	108.76	112.49	108.29	108.44	114.35	112.71	105.59	108.84	113.71	109.03	108.22	108.82	106.26	114.89	112.77	112.85	110.87	110.29	110.78	112.46	108.14	116.13	107.25	111.99	108.52	109.16	112.06	112.35	112	108.55	110.42	108.87	108.68	113.05	108.98	112.62	111.7	110.5	112.25
102.68	99.215	104.25	97.979	102.22	102.19	100.23	100.19	97.013	99.1	97.292	103.65	100.59	100.17	100.06	94.356	101.38	101.09	102.12	105.96	97.975	101.33	106.62	96.847	101.31	102.59	104.08	99.846	104.41	102.89	100.99	100.97	100.43	102.73	99.007	101.22	103.95	104.84	104.17	99.497	101.68	97.583	105.18	101.51	102.44	103.45	100.73	95.768	98.984	102.16
97.933	102.88	103.81	100.09	102.26	99.268	97.493	101.57	100.56	99.563	99.13	99.511	97.988	100.56	101.05	101.1	99.191	98.69	95.592	102.58	99.283	104.83	97.182	101.45	98.416	99.69	101.03	97.591	100.9	100.71	100.52	105.61	99.102	101.53	96.256	101	101.25	103.24	100.99	103.1	101.75	97.788	99.474	99.051	104.03	103.13	101.91	99.55	99.812	97.736
103.85	106.55	106.67	101.17	106.39	100.89	102.24	101.79	100.46	99.368	103.23	108.18	102.43	106.03	97.822	103.97	105.3	103.34	105.99	97.857	104.54	99.732	104.48	107.02	105.29	104.45	101.92	99.981	103.84	102.33	102.26	108.41	103.85	107.18	100.96	107.92	103.9	108.83	103.6	103.38	103.68	104.79	104.23	105.06	101.35	102.66	104.59	107.3	101.93	96.271
101.44	108.53	108.95	104.67	105.15	109.22	103.65	103.37	104.24	105.89	111.47	106.63	107.49	108.96	105.75	106.27	105.37	100.57	110.42	105.44	102.13	103	105.02	111.89	107.65	108.48	104.59	105.95	108.4	103.44	108.73	104.86	107.08	102.36	108.88	106.45	109.55	108.8	107.1	108.24	101.66	106.78	107.96	104.43	109	106.67	106.61	102.79	104.86	104.21
113.18	113.56	110.98	111.62	114.97	112.39	112.05	111.79	109.1	109.52	110.29	106.5	111.93	107.69	112.5	111.79	116.13	110.1	110.93	112.82	112.03	110.61	108.53	112.64	113.65	111.2	107.97	111.58	109.9	110.94	112.17	107.6	108.33	113.83	107.2	110.26	118.77	110.53	112.58	111.39	112.05	110.6	109.55	110.58	109.51	108.96	117.21	112.19	113.48	109.17
100.88	98.842	99.366	97.02	101.81	101.03	97.6	106.8	98.483	100.34	101.42	101.07	101.59	99.953	103.48	99.964	93.617	95.037	99.774	98.24	94.883	99.885	99.74	101.89	101.42	98.644	96.344	104.4	98.113	99.699	100.56	95.406	101.69	103.36	100.97	100.14	102.01	97.018	95.514	101.18	97.01	102.36	97.08	102.39	96.365	105.93	99.885	99.161	96.073	95.814
108.41	113.63	105.03	114.74	111.84	107.19	109.65	108.05	113.45	106.55	110.54	110.76	115.3	109.92	110.42	110.27	109.37	109.75	110.21	108.78	110.33	112.34	110.68	114.52	113.24	116.29	112.07	115.85	108.72	117.41	106.78	110	109.36	112.23	110.89	108.47	112.07	108.7	110.59	113.49	110.03	107.83	110.74	112.85	114.57	107.71	111.09	110.93	115.48	110.12
108.46	109.66	107.94	107.74	108.46	111.34	107.92	108.02	104.71	107.75	106.52	105.9	105.78	107.99	110.4	105.98	105.16	104.53	109.78	104.09	104.19	106.12	102.33	109.9	106.69	108.8	102.08	109.84	106.42	105.87	108.02	103.79	107.66	104.29	108.54	109.28	101.57	106.36	105.15	104.78	107.69	108.63	105.72	108.53	106.99	107.37	108.68	106.31	108.37	103.85
106.94	104.42	110.09	106.3	103.03	104.77	100.76	104.99	102.49	107.87	103.62	108.29	103.52	104.85	108.61	102.83	107.78	105.59	100.05	104.3	102.38	103.25	105.06	101.57	104.25	109.11	103.26	106.64	105.72	107.62	102.79	104.16	106.84	105.03	101.97	106.49	102.06	103.33	107.1	107.33	105.68	107.02	104.19	106.59	107.59	104.7	106.76	106.39	107.27	104.13
106.82	99.479	104.09	106.6	108.54	103.23	100.83	100.96	104.97	109.03	104.84	103.37	106.16	108.12	106.39	106.25	104.85	106.21	105.44	106.57	103.99	101.65	103.9	105.93	108.91	105.62	105.65	108.46	107.19	105.97	109.13	102.89	111.65	107.35	106.24	107.08	102.63	105.85	102.78	109.7	101.5	105.84	104.99	105.63	104.59	104.79	105.84	107.64	107.02	107.77
104.76	103.54	109.49	104.3	105.71	103.33	103.1	105.68	106.04	110.16	104.58	108	107.63	104.6	106.04	110.82	105.43	107.28	103.61	104.31	105.38	106.21	100.87	103.42	113.15	105.23	107.98	105.32	105.06	105.77	109.22	106.08	104.78	105.25	102.86	104.84	104.77	101.23	106.12	104.44	103.9	104.11	102.81	104.22	102.59	107.16	104.92	107.78	104.42	107.6
116.24	110.22	113.18	112.4	115.08	113.21	113.26	112.82	110.52	112.43	112.97	110.58	113.04	108.89	112.18	113.52	116.83	111.88	112.56	116.49	113.42	115.63	114.32	113.35	110.88	117.19	111.11	117.48	104.69	113.56	110.42	114.16	110.98	113.8	113.32	109.43	114.51	114.86	113.45	114.35	108.91	114.99	114.88	117.51	118.86	111.26	117	109.53	112.93	114.13
115.6	111.1	112.27	111.88	110.56	110.86	110.67	109.67	113.7	115.08	113.92	108.84	114.13	110.2	113.45	111.96	113.04	109.54	111.93	107.31	118.18	111.72	107.2	106.05	110.1	109.74	109.99	111.84	112.21	113.05	110.94	111.2	111.41	109.11	106.84	113.57	110.98	110.88	115.12	119.32	115.45	113.76	110.1	111.92	112.29	110.15	114.7	115.61	115.32	109.86
105.78	106.8	106.86	104.26	100.93	104.75	106.14	105.57	103.22	102.1	103.57	101.25	99.372	107.87	103.29	104.63	103.27	101.22	100.75	102.88	100.64	103.64	105.31	100.47	102.79	106.3	103.55	102.4	101.72	105.7	100.57	104.39	104.66	103.91	106.01	105.92	104.2	108.6	101.14	104.93	105.33	103.03	104.67	105.21	102.94	103.4	102.4	108.7	104.89	108.54
103.81	106.16	106.17	103.91	102.65	105.96	102.02	109.99	104.7	104.37	104.34	106.88	102.1	107.76	109.63	103.61	108.41	105.97	111.28	105.76	104.76	101.09	103.21	104.32	106.44	105.27	104.36	107.11	107.8	110.43	107.14	107.75	102.91	107.58	107.22	108.15	102.29	106.26	104.7	110.29	109.32	109.47	107.01	105.46	104.23	104.66	102.12	106.42	103.18	108.29
109.56	112.37	105.46	112.43	107.27	104.91	115.87	113.33	109.46	109.04	108.26	109.03	110.78	111.12	110.64	110.95	106.81	107.94	111.12	107.81	111.52	106.14	107.89	113.53	108.15	105.96	111.75	109.5	112.39	111.17	112.25	109.91	113.66	111.45	114.51	109.95	115.22	109.14	112.22	113.86	105.27	113.06	111.36	104.35	107.62	110.69	109.26	115.88	105.63	111.07
108.15	107.54	113.51	113.82	107.62	108.02	114.5	113.53	118.03	118.19	114.34	108.47	112.64	114.58	109.71	112.76	110.87	109.98	114.16	106.8	112.44	114.01	113.15	110.53	109.84	115.79	109.19	115.51	109.91	114.53	114.89	116.77	111.96	109.3	112.16	114.72	110.05	106.52	111.5	111.22	110.46	112.98	110.5	113.4	113.39	111.6	109.88	110.14	113.73	112.18
116.38	114.6	113.29	109.42	110.14	113.21	118.69	111.44	113.77	114.3	117.19	119.25	112.05	112.81	112.5	115.24	113.97	114.18	112.86	117.67	112.25	115.51	111.17	109.57	112.58	107.4	113.95	112.17	107.73	110.4	107.92	110.73	112.31	112.65	114.85	111.16	111.13	114.26	113.12	111.46	115.51	107.92	111.78	109.48	111.94	110.95	112.54	110.77	112.17	113.22
117.35	115.42	119.83	115.6	117.99	118.95	121.07	116.14	115.33	118.54	116.63	111.4	117.96	120.97	115.89	113.78	118.51	114.73	116.23	115.45	118.41	116.08	118.4	118.57	116.49	112.63	120.6	117.24	112.88	112.53	115.57	115.55	115.12	119.7	115.41	116.98	116.83	119.11	115.46	114.54	115.18	113.46	116.86	118.73	117.65	116.71	116.86	117.82	118.79	117.9
108.3	102.2	102.47	105.48	105.02	102.59	108.26	109.11	104.12	104.36	106.02	106.9	107.14	103.71	106.7	106.64	105.12	102.32	107.71	101.41	104.98	107.43	102.55	106.98	107.28	99.771	106.74	103.72	103.06	105.19	106.92	103.36	103.49	110.8	107.02	103.74	104.94	107.96	104.48	107.22	105.5	105.9	105.75	108.09	103.87	107.21	105.96	109.55	103.05	104.24
109.41	111.75	112.58	111.06	113.12	115.29	112.83	115.34	110.02	110.31	111.35	113.36	112.94	113.01	112.34	110.79	109.85	108.48	110.88	114.43	112.52	112.03	109.74	111.4	109.71	109.65	109.91	104.76	108.5	108.41	111.67	107.07	108.66	113.18	110.69	111.52	113.49	109.16	110.55	108.31	114.36	112.71	113.84	113.18	109.14	112.41	107.92	110.36	112.25	112.69
103.47	105.83	105.46	106.53	108.06	106.38	104.81	106.74	100.13	106.3	107.68	107.73	108.09	107.99	107.84	104.1	102.84	104	105.73	101.61	105.78	104.45	108.38	105.01	106.91	110.13	103.6	104.02	108.39	103.69	109.49	111.46	108.87	104.37	107.29	108.32	108.77	105.2	105.03	109.45	106.37	104.48	101.45	106.2	110.33	104.44	107.26	106.52	106.05	105.7
107.41	107.81	105.02	106.58	102.58	103.16	107.43	104.93	102.26	105.98	106.57	103.52	106.32	105.09	103.78	103.87	106.2	105.6	99.892	108.59	100.6	105.31	109.23	105.84	107.67	105.74	106.6	103.98	104.88	106.11	110.02	107.37	102.37	105.2	106.75	108.88	100.07	103.89	104.95	105.13	107.32	102.04	108.15	101.34	107.35	104.21	105.41	108.22	111.05	105.34
110.17	103.25	102.79	109.36	105.39	102.93	110.12	104.1	108.26	103.47	105.86	105.94	102.55	103.81	104.72	103.83	102.25	109.1	105.09	107.91	102.67	106.1	105.17	101.14	111.04	107.63	105.42	107.69	104.53	104.72	104.33	110.55	103.89	105.3	107.19	109.05	104.32	107.6	100.96	102.8	104.04	106.86	102.28	109.11	104.67	102.71	106.95	107.58	102	107.54
115.51	112.51	111.34	115.48	111.8	112.69	115.55	111.19	112.71	113.4	113.38	110.11	117.49	108.76	111.46	109.45	116.11	111.63	111.79	111.12	112.54	115.46	111.56	114.18	106.7	109.62	112.26	113.5	110.37	115.22	112.02	109.95	113.62	113.36	110.06	112.4	112.79	110.7	109.96	113.83	108.47	115.38	114.61	113.83	108.53	113.61	109.66	110.76	114.63	114.85
103.85	101.01	101.75	100.33	101.65	102.55	99.965	102.79	98.903	106.33	100.28	101.28	99.078	102.37	99.716	103.93	101	98.802	98.096	99.929	96.644	104.48	100.57	101.35	99.605	102.51	103.27	94.988	100.39	100.36	100.62	102.64	101.27	101.31	99.873	102.95	101.29	100.82	102.23	102.13	97.62	98.451	101.77	101.73	98.847	102.08	100.49	102.87	102.76	101.43
113.39	109.28	109.86	107.83	107.55	111.56	107.62	109.02	108.56	113.38	110.82	113.16	109.12	113.14	110.9	108.43	108.44	112.45	107.6	111.39	111.84	113.07	111.19	111.62	111.38	110.58	108.6	109.92	109.05	113.07	110.89	108.04	110.31	105.73	116.37	110.04	110.27	115.43	113.6	106.98	107.93	108.16	114.22	109.12	107.45	110.01	106.93	107.53	114.89	109.54
103.79	101.92	101.55	101.1	96.32	96.953	100.28	100.18	102.72	98.045	103.39	96.072	99.236	107.46	96.845	102.03	99.41	92.447	98.804	106.11	98.388	101.29	100.36	100.81	97.887	96.154	101.89	100.19	100.77	105.34	95.068	97.656	100.44	99.965	99.852	99.257	99.097	103	98.003	100.95	99.265	98.054	98.446	96.801	99.325	98.297	99.32	96.347	103.48	98.826
104.66	103.13	104.47	108.51	104.36	106.48	106.63	103.82	105.46	103.35	103.74	103.4	100.07	109.41	106.98	105.21	105.63	105.27	102.38	99.818	106.97	102.62	105.58	104.53	107.24	103.26	108.67	104.96	104.52	104.47	104.53	102.56	104.6	107.79	104.99	108.58	108.11	105.42	107.82	101.07	105.52	101.06	106.78	102.02	103.37	104.61	106.29	106.85	105.25	103.35
112.12	113.49	112.11	114.67	113.96	113.43	114.24	113.43	110.01	112.89	115.07	114.88	110.77	112.74	113.73	113.17	111.99	111.81	108.49	108.63	111.21	110.38	106.86	109.34	116.12	114.56	109.86	108	109.83	111.43	110.38	116.49	113.15	110.42	110.91	112.85	111.81	110.28	113.65	114.19	112.34	109.81	106.03	112.93	110.87	113.2	115.61	114.88	115.4	112.19
103.76	102.39	99.526	98.972	98.826	99.45	96.982	97.094	99.465	98.402	98.831	103.06	99.896	105.68	97.382	100.91	99.713	101.52	103.78	96.931	100.64	103.03	100.38	97.724	102	104.71	98.389	103.14	97.911	98.524	102.35	102.35	101.13	99.697	99.33	98.696	93.436	99.909	106.03	103.59	98.984	104.5	97.699	96.685	98.974	98.557	98.382	98.375	105.61	100.73
103.92	98.079	96.6	98.211	98.828	104.36	96.048	102.85	100.18	101.12	100.3	98.75	99.481	101.68	102.91	103.43	99.693	101.86	101.95	106.73	106.06	96.653	96.339	99.364	101.52	101.98	98.234	99.983	98.304	103.34	102.97	102.63	104.33	101.24	101.72	99.932	101.62	99.98	101.65	101.29	99.129	101.78	99.476	99.545	98.264	104.36	97.99	103.25	102.74	102.87
105.97	103.45	104.38	109.56	110.11	103.91	109.19	105.73	104.46	108.36	105.6	105.18	106.75	105.67	107.86	110.47	107.06	103.29	102.43	106.41	106.59	107.56	104.61	105.65	105.62	105.02	108.25	107.37	105.17	101.65	107.44	104.41	107.07	111.3	110.53	101.86	99.22	108.29	105.51	110.43	105.63	106.25	102.54	104.27	108.76	103.88	103.09	105.18	103.4	110.88
99.523	97.516	102.83	100.76	101.11	100.64	101.21	98.763	99.548	99.793	99.433	103.87	102.38	99.575	95.198	96.188	102.23	105.58	98.747	103.05	95.831	99.84	101.12	96.212	98.956	99.816	101.94	97.73	95.905	102.09	100.46	103.54	101.48	94.677	102.65	105.73	98.717	99.444	103.25	97.933	100.1	104.09	100.31	107.24	100.05	102.66	100.6	103.99	98.315	99.31
103.87	101.46	105.93	103.02	102.52	107.12	102.26	107.31	106.92	104.51	102.24	103.53	106.02	108.87	107.41	107.03	105.95	108	106.68	102.95	106.09	105.25	101.72	101.21	107.66	106.24	104.01	103.44	106.7	102.39	105.21	105.74	108.45	105.18	100.92	104.14	101.65	102.76	104.13	105.62	104.39	106.3	106.87	101	105.2	105.1	104	99.933	104.62	107.18
104.31	104.56	105.6	105.69	104.62	102.39	105.26	108.03	110.98	111.12	105.98	103.31	108.97	108.16	109.17	107.53	108.5	110.81	104.76	108.82	102.47	107.38	106.06	104.82	107.22	104.35	106.41	108.79	104.34	106.61	105.13	108.56	108.66	109.47	108.22	108.52	104.91	110.93	108.5	106.73	107.47	107.27	107.59	109.74	104.88	108.3	109.65	105.43	105.39	110.38
110.37	112.67	115.6	112.97	113.66	114.19	110.43	111.21	107.66	114.39	115.03	115.3	104.63	111.61	112.18	113.72	112.56	113.77	111.23	109.73	109.94	111.59	112.37	112.5	110.61	109.81	110.68	110.93	109.38	112.32	111.42	107.75	113.44	108.19	111.49	113.25	109.28	111.75	108.42	112.02	115.63	110.25	107.9	112.47	110.99	112.13	116.62	113.29	112.24	108.29
113.91	113.7	110.15	108.75	108.97	116.06	114.89	113.11	109.87	111.89	116.11	112.05	111.74	109.96	110.35	113.64	114.83	111.65	115.23	114.34	111.44	113.21	112.11	107.81	107.8	110.65	108.53	110.21	111.46	109.59	109.55	113.79	110.8	114.14	114.06	111.51	114.71	113.34	110.33	114.82	109.03	113.15	114.01	110.8	110.69	114.09	111.91	113.2	115.34	111.91
105.18	106.89	109.09	105.09	103.51	109.18	107.51	106.24	106	105.47	106.45	103.34	101.82	105.15	102.63	105.61	104.69	106.54	103.72	106.53	103.37	107.06	106.44	104.39	107.92	106.95	108.84	104.45	102.75	104.1	104.87	105.18	109.71	104.05	99.128	103.96	101.63	102.71	107	106.72	108.18	104.41	106.54	103.68	104.98	105.01	104.31	104.09	108.35	104.84
113.17	105.51	103.53	105.48	107.58	106.43	106.08	106	103.88	106.72	103.71	104.93	103.94	103.55	108.77	101.85	102.59	103.46	103.76	105.1	110.01	106.83	105.42	101.3	110.41	109.53	111.33	106.32	101.26	103.13	104.39	110.71	105.51	104.92	102.04	110.27	108.58	109.66	111.19	107.37	107.18	109.56	106.93	105.84	105.96	106.46	103.74	102.18	108.65	109.16
105.71	104.62	102.5	106.81	106.33	106.39	109.62	105.45	108.49	112.37	103.73	107.82	109.07	107.8	105.64	110.39	106.48	107.43	106.63	102.07	105.85	109	108.65	105.23	105.28	106.16	107.77	109.51	109.55	106.61	106.35	106.77	107.75	103.79	108.11	110.5	106.12	106.77	106.97	104.25	105.97	106.74	101.91	104.97	104.27	107.4	110.47	110.94	108.59	103.43
104.67	106.44	105.83	104.69	103.04	108.65	104.13	106.61	106.04	104.96	104.88	103.57	106.84	105.85	105.24	108.56	104.02	105.49	104.8	105.25	103.07	99.684	99.736	107.6	105.97	101.08	104.29	108.07	102.73	107.75	105.07	111.77	106.16	106.49	109.13	108.49	102.72	106.11	100.72	107.07	100.86	103.02	100.46	104.17	106.92	103.53	103.35	102.52	108.74	108.6
110.7	110.9	110.16	108.96	115.67	111.7	110.32	109.86	106.82	110.28	110.88	114.04	110.84	113.25	111.31	111.51	114.58	111.97	104.85	115.52	109.61	110.03	109.94	109.91	109.4	109.93	111.81	110.51	113.32	109.2	115.13	111.98	109.97	110.33	112.39	111.18	108.79	105	110.8	111.87	112.89	109.92	108.96	112.27	110.22	111.54	111.39	107.82	108.76	111.97
104.4	104.52	106.48	102.74	104.09	101	103.45	107.85	105.92	102.68	107.12	107.1	105.91	105.85	102.24	101.4	106.43	103.52	107.25	107.77	104.92	108.24	105.79	103.42	103.59	106.46	101.98	103.35	106.97	105.53	104.44	106.35	108.75	101.37	108.39	102.77	106.66	106.57	103.99	109.43	105.13	108.66	103.89	106.46	102.91	106.92	105.82	110.26	107.81	108.23
104.16	107.1	101.78	106.86	101.86	100.7	104.46	105.53	98.372	105.2	104.66	105.45	107.15	103.31	107.61	100.18	100.46	108.91	101.94	103.56	100.92	99.828	106.68	108.2	102.22	107.8	102.85	107.74	105.31	101.71	105.54	104.8	101.12	107.12	104.34	104.84	106.22	101.86	107.57	103.18	103.53	105.58	101.86	106.43	103.73	107.81	107.55	102.88	100.3	104.28
107.87	103.91	103.9	108.1	114.8	106.53	108.68	109.46	109.48	107.58	104.28	107.12	107.51	113.21	104.19	107.67	107.22	106.56	102.09	104.44	106.09	112.63	109.21	107.69	106.31	111.26	109.78	107.35	108.22	103.2	102.59	110.17	102.17	109.29	108.15	105.73	101.32	107.85	108.42	105.69	106.11	106.97	104.81	113.2	107.57	102.62	109.76	109.62	106.05	108.86
108.21	102.5	107.17	105.49	104.67	105.07	106.21	105.4	103.41	108.74	108.42	107.57	103.88	107	101.35	105.55	104.74	107.09	104.37	106.93	103.65	106.44	103.32	108.9	107.17	104	104.07	109.3	107.17	107.83	105.69	106.88	105.49	103.2	104.16	107.53	108.37	107.17	112.29	103.53	111.08	105.76	105.19	105.87	102.98	107.61	106.48	102.69	104.88	103.79
118.83	116.06	120.46	118.38	117.56	118.07	118.79	119.12	118.67	118.86	121.06	119.31	118.67	117.43	114.69	116.19	112.14	121.17	120.61	114.38	121.61	118.65	113.4	116.05	114.22	122.38	117.87	121.95	114.6	118.83	118.25	117.44	118.04	117.13	116.1	127.82	119.09	116.93	112.7	120.02	115.85	120.09	116.04	117.92	120.52	117.36	117.73	118.05	116.64	116.3
102.92	102.68	100.86	106.93	104.22	103.2	100.5	104.05	101.92	108.23	107.03	102.96	104.93	106.15	104.66	103.05	103.08	102.46	102.27	103.52	100.86	104.52	104.86	106.19	100.55	102.54	112.2	108.41	103.52	103.61	107.93	103.94	105.22	105.25	108.23	109.9	100.57	107.98	103.03	101.64	112.18	109.21	101.55	108.2	102.68	104.52	107.04	107.9	107.08	106.38
99.568	101.83	96.976	103.86	100.02	98.14	99.102	98.762	97.459	97.057	97.538	102.24	98.829	101.58	105.38	103.8	98.677	96.079	103.38	97.239	100.62	100.97	100.18	95.865	104.02	96.593	100.39	100.21	98.071	97.572	96.341	97.605	97.126	100.12	99.815	101.12	99.984	95.61	98.212	99.742	98.854	100.67	96.112	103.98	101.14	95.936	94.033	101.38	91.506	97.849
104.65	105.29	103.85	107.05	108.84	106.59	106.25	105.76	109.1	102.91	106.42	105.87	107.58	107.58	107.5	109.27	105.87	101.29	102.36	100.75	108.28	105.91	106.66	105.58	105.1	104.56	108.54	108.82	110.83	106.89	106.87	105.27	103.16	107.85	107.74	107.66	103.79	108.15	105.37	103.9	104.51	107.88	104.34	105.1	105.46	109.13	106.48	104.28	109.41	107.71
105.35	109.71	101.55	105.59	107.5	106.99	105.83	107.61	104.15	107.92	101.15	107.91	101.68	104.64	109	107.25	104.33	103.25	109.09	103.15	104.85	108.3	99.354	103.76	106.43	105.89	106.92	108.86	108.02	103.72	102.5	102.33	105.03	104.76	103.42	104.36	105.05	105.49	106.74	110.15	102.88	104.23	107.7	108.57	104.87	109.74	103.95	104.18	108.88	99.662
105.78	103.97	108.42	105.03	111	104.45	108.57	104.48	104.69	105.56	105.03	102.14	111.2	107.73	106.07	107.74	101.83	107.07	103.41	107.67	105.43	103.58	103.32	105.25	108.53	106.42	100.15	107.54	107.55	104.38	102.41	105.94	107.44	107.6	106.33	108.3	106.35	106.55	103.49	102.23	105.62	108.49	105.99	108.3	108.82	105.53	105.97	100.42	109.14	106.22
99.236	100.58	101.66	95.671	103.71	104.49	98.142	97.709	98.689	100.16	100.51	104.24	97.625	97.733	97.961	101.74	101.44	103.15	100.8	96.464	100.76	99.359	100.43	105.53	98.411	100.64	102.65	99.211	93.915	102.12	100.92	98.836	99.021	97.546	99.211	94.695	99.879	103.35	99.7	101.71	96.395	99.808	96.307	100.8	99.032	106.36	99.569	102.36	99.311	99.006
104.5	108.62	100.95	104.95	101.01	107.67	100.55	109.42	106.27	108.85	106.3	104.38	107.05	106.5	109.56	108.15	100.97	106.18	105.43	106.45	106.7	107.02	102.29	106.15	105.04	110.82	104.54	108.11	102.9	105.81	105.76	108.74	108.92	106.75	106.91	106.23	104.54	107.56	106.96	105.98	104.78	107.74	108.13	110.04	107.86	102.46	107.05	103.87	107.57	106.84
102.98	107.84	102.3	107.31	104.32	104.33	104.8	100.12	102.05	108.47	105.65	108.78	107.73	109.61	104.39	101.46	107.64	105.69	103.91	104.58	105.29	107.45	106.99	105.11	109.71	101.57	104.91	106.85	108.25	108.58	110.74	109.9	104.58	108.97	101.11	102.49	109.7	105.13	106.05	106.63	102.04	103.95	106.33	109.01	106.03	106.75	102.53	101.18	106.01	104.41
109.17	104.85	107.34	105.61	103.18	108.67	102.79	109.22	102.68	105.45	104.98	107.94	106.12	108.44	104.05	102.61	107.65	103.89	102.72	102.92	105.28	103.63	106.42	106.26	108.11	103.47	104.65	105.59	100.44	104.06	107.06	103.19	106.99	108.71	104.62	102.36	107.84	103.9	108.09	105.16	106.76	104.89	106.13	102.01	105.41	107.05	103.01	108.11	104.87	105.25
104.47	104.38	109.65	107.88	104.41	106.96	103.96	105.12	107.19	104.24	111.02	110.12	104.16	105.62	112.55	107.38	107.7	100.04	109.81	112.24	105.34	109.46	106.65	107.65	101.96	102.92	106.95	106.59	100.98	103.63	102.22	99.505	105.77	105.02	109.25	105.41	105.01	105.86	105.67	107.44	106.83	107.26	102.73	104.02	103.59	102.84	105.82	109.03	109.56	107.51
104.29	103.53	103.71	103.21	103.97	104.11	103.73	106.12	109.31	107.94	107.95	105.32	110.39	107.52	101.42	102.22	105.75	104.91	108.86	107.77	101.71	106.31	107.38	105.85	104.78	103	104.25	104.73	105.98	104.41	108.75	109.19	104.92	103.9	107.36	108.99	104.3	104.47	105.87	110.49	108.47	103.09	106.21	106.61	106.3	103.84	100.29	103.09	104.17	106.8
110.91	116.89	114.23	113.73	111.58	111.39	111.88	116.56	118.3	113.33	117.01	113.9	107.83	115.27	111.31	115.04	112.68	112.75	113.46	111.04	114.5	114.36	116.89	115	112.12	108.72	112.03	113.43	112.97	110.6	114.79	110.38	108.98	111	109.72	113.42	112.92	113.17	116.39	111.38	113.94	112.59	112.31	111.98	114.78	112.26	113.32	111.84	108.94	114.39
109.87	110.39	111.72	109	115.74	109.85	113.52	109.34	115.22	114.94	111.26	110.3	107.12	112	108.49	113.52	112.78	111.29	110.39	114.01	111.49	110	112.92	111.94	107.15	114.6	110.23	114.82	109.93	109.56	111.25	106.32	114.64	109.86	110.82	114.13	110.87	109.74	110.23	118.21	110.93	114.81	114.08	114.17	112.29	111.91	107.91	110.52	109.68	114.85
112.43	112.08	112.71	115.29	113.61	113.79	111.36	106.8	111.15	116.78	111.01	109.74	111.63	110.08	109.93	111.35	111.5	110.26	114.86	110.22	111.74	114.31	111.67	107.96	111.84	112.43	109.57	116.18	113.17	109.78	108.74	109.96	109.73	108.55	113.42	110.39	105.26	113.15	111.95	111.26	110.02	110.85	106.11	111.34	112.49	114.49	108.04	111.35	111.95	113.03
103.31	102.11	100.74	97.748	97.859	101.06	99.14	100.12	102.6	101.11	102.93	101.74	100.41	101.59	101.79	103.32	98.425	106.33	101.35	99.565	103.16	100.67	101.54	99.327	102.27	108.32	98.67	101.64	102.31	95.818	98.694	96.905	100.97	98.741	103.77	100.93	101.92	94.864	104.41	102.18	103.97	101.6	99.708	101.92	102.08	97.796	102.72	98.391	101.12	105.29
103.37	103.62	105.2	106.7	106.38	105.92	101.02	108.1	106.47	106.08	103.24	105.77	105.54	102.07	108.75	100.85	108.2	106.29	102.47	103.91	106.91	105.88	106.01	102.66	106.56	110.55	102.06	103.75	106.13	103.81	109.68	106.4	100.96	105	102.72	104.21	108.48	111.36	103.75	103.32	102.63	103.95	107.8	107.63	104.74	107.36	103.77	103.2	104.29	104.28
105.14	103.42	104.31	105.11	104.93	108.38	102.97	106.51	101.77	105.72	103.46	106.3	108.15	107.23	107.69	106.84	107.91	101.61	101.62	102.35	107.18	106.46	102.93	104.25	105.84	101.05	104.4	102.96	105.13	109.67	107.01	109.44	108.03	104.27	104.97	103.47	108.36	106.35	106.87	103.33	106.49	105.47	102.82	103.15	107.71	101.22	105.75	106.92	104.84	102.09
107.98	110.76	107.8	108.19	112.05	111.52	109.09	107.62	112.67	114.38	111.69	114.32	107.96	107.26	108.41	108.58	109.13	111.64	112.52	109.39	112.58	110.38	110.2	114.73	107.06	108.43	106.95	111.84	111.51	112.56	112.12	116.37	110.66	114.21	107.17	110.73	109.14	105.61	111.2	113.17	106.47	108.04	111.07	110.02	111.31	107.33	115.67	107.37	113.77	109.39
106.59	101.83	105.67	107.53	106.58	111.34	103.75	102.32	106.78	107.07	104.13	102.21	101.58	109.27	105.67	109.97	106.36	105.65	105.16	106.78	104.89	107.84	107.53	109.14	106.87	106.57	105.93	108.87	102.45	102.86	105.3	107.53	103.15	107.48	107.57	107.92	102.93	105.92	104.91	107.46	108.55	106.16	107.71	108.8	103.72	102.42	105.48	104.33	102.35	107.14
109.47	113	113.86	113.84	109.27	112.52	108.41	112.13	108.92	109.58	112.17	112.49	110.38	109.77	112.07	114.12	114.41	115.25	112.83	110.95	114.7	110.96	112.84	112.16	110.76	113.81	114.19	115.79	110.33	115.5	112.96	110.47	113.72	112.1	114.19	109.03	114.47	113.54	111.22	112.33	110.02	109.33	110.92	109.33	109.92	108.32	107.97	107.74	111.74	110.14
100.93	98.124	104.27	102.07	102.3	102.72	104.07	98.691	102.67	101.59	99.354	103.22	101.5	94.215	101.52	97.766	98.615	104.43	100.82	99.376	101.24	101.49	107.38	99.932	102.49	98.013	100.73	100.66	97.364	103.26	102.81	99.863	96.56	102.18	97.068	101.36	104.19	98.234	102.25	100.38	99.601	102.85	100.5	100.54	105.2	103.53	100.37	103.57	100.91	100.37
110.8	112.31	113.17	112.73	111.07	110.39	112.74	110.9	109.19	114.21	111.94	111.81	111.13	114.73	113.64	114.01	114.53	111.2	111.9	109.67	112.22	110.91	111	112.99	114.46	109.65	110.58	112.38	119.16	111.1	110.85	114.22	111.63	112.65	113.08	109.24	113.32	112.51	115.42	112.73	109.81	110.1	114.74	111.39	112.05	111.04	108.94	112.05	112.7	114.92
103.57	106.67	109.07	108.41	109.81	104.88	107.87	104.61	102.62	104.83	108.54	107	108.03	102.75	108.69	106.94	103.8	108.47	104.4	110.25	107.26	103.57	108.69	105.81	103.69	107.07	103.41	104.77	108.79	108.83	108.36	104.01	107.53	107.8	101.6	107.53	104.68	107.28	104.37	106.78	109.22	107.25	110.34	107.58	107.14	103.22	109.65	104.3	106.44	108.5
109.28	108.92	109.27	104.25	112.11	109.83	110.91	108.12	109.36	107.93	112.21	111.1	110.79	112.16	108.6	110.66	112.57	110.02	113.36	109.28	110.82	110.21	112.79	109.95	113.92	107.01	109.16	108.76	105.2	109.12	112.2	107.07	110.26	110.98	110.97	107.48	110.1	113.55	105.29	110.9	112.78	107.58	109.44	109.91	110.77	111.45	109.65	111.68	111.61	109.77
107.6	107.58	100.88	100.6	102.53	105.58	102.55	104.07	103.01	101.29	109.11	105.98	106.35	100.33	102.17	105.61	105.06	103.26	108.08	104.06	107.09	103.46	101.97	107.63	101.74	109.61	104.7	107.02	109.35	109.33	104.33	107.05	105.61	105.14	105.49	106.18	102.4	104.27	102.71	103.67	99.368	106.91	108.74	107.35	106.37	107.74	107.32	100.25	105.7	102.15
103.18	101.57	96.586	97.16	101.93	101.4	94.397	103.11	101.42	99.288	102.43	101.82	99.72	98.344	97.386	100.89	101.35	101.17	99.287	100.48	104.06	98.21	97.724	98.429	102.26	101.9	101.49	102.05	99.975	99.744	96.26	103.46	104.08	96.686	99.578	100.84	98.848	98.347	101.21	96.864	103.51	102.32	96.57	101.68	99.176	102.16	98.582	102.85	103.39	103.67
110.6	109.82	108.64	114	105.13	111.44	112.79	109.9	109.73	111.91	113.7	110.42	110.41	109.14	113.13	113.86	112.06	111.34	115.21	111.2	112.58	114.43	108.32	113.26	108.45	111.05	113.36	110.52	111.41	114.36	112.43	111.3	111.05	110.88	110.88	109.85	109.32	112.24	113.24	111.77	116.47	107.44	115.45	113.54	112.96	108.59	115.2	114.01	113.7	108.85
114.07	108.5	113.84	111.85	112.88	114.09	109.94	115.48	114.52	111.69	108.59	114.3	109	109.78	111.25	110.28	109.12	108.71	109.06	113.73	108.63	113.46	108.04	107.04	113.39	110.56	108.38	113.29	109.67	113	110.67	109.29	110.43	111.22	111.06	110.09	115.37	107.89	106.84	110.94	109.32	111.69	114.93	111.77	107.67	108.55	114.05	111.16	110.58	111.06
101.24	103.26	98.305	98.099	100.56	100.46	102.33	96.628	98.822	95.134	100.84	101.74	93.931	102.04	100.4	99.862	103.75	100	98.449	109.8	98.617	102.52	98.72	99.838	96.99	99.904	101.34	102.99	97.489	101.07	98.429	103.88	96.355	96.474	102.01	97.958	98.577	96.916	105.58	100.57	100.14	99.988	99.317	102.01	96.356	103.45	98.798	102.63	100.05	106.28
109.23	102.25	109.42	102.18	105.26	105.39	97.861	105.81	106.38	109.72	108.85	106.03	107.99	103.5	101.86	104.6	102.38	106.64	101.21	105.84	103.98	108.46	105.61	105.45	110.85	106.4	104.84	103.2	104.09	105.28	105.56	109.53	106.44	106	100.45	110	105.25	112.59	104.75	108.21	109.06	106.57	106.17	106.46	103.44	105.27	109.98	111.74	107.77	108.75
113.13	112.78	118.16	116.59	120.32	117.27	123.06	114.82	112.24	112.82	115.95	112.66	111.76	114.91	116.31	115.68	114.82	117.23	120.33	119.47	115.86	117.09	113.07	114.46	118.2	115.02	116.28	115.44	119.32	114.96	115.27	114.91	117.21	113.98	116.23	118.46	117.46	112.78	116.84	115.24	111.71	114.74	111.46	115.74	113	114.16	110.62	114.14	114.89	120.09
108.35	102.84	107.35	107.45	105.81	103.23	108.33	106.62	103.21	106.73	106.81	103.56	108.42	107.08	108.33	106.18	108.36	107.78	103.43	102.8	106.11	105.35	112.2	108.81	108.79	100.54	106.63	107.27	104.59	107.04	107.15	109.94	105.6	106.65	104.49	106.18	107.6	102.09	104.92	106.32	106.25	108.75	105.87	106.25	102.91	110.37	111.63	105.12	107.18	106.77
98.888	93.004	97.91	100.03	96.897	100.38	102.77	103.33	98.903	99.748	101.09	96.668	101.22	99.594	98.855	102.56	99.37	96.403	101.23	100.9	98.111	97.914	96.763	98.708	97.128	102.79	101.69	98.385	94.995	103.42	100.26	95.393	98.345	99.38	100.32	96.683	101.24	100.38	97.279	104.92	94.045	99.154	98.768	102.46	100.58	97.844	96.784	102.9	98.829	95.747
108.31	108.75	109.19	110.92	105.89	105.63	107.08	104.66	107.26	105.39	111.33	104.77	105.6	106.34	102.88	105.34	106.51	103.11	105.83	105.8	105.81	107.35	105.74	109.85	107.29	104.48	109.39	107.44	111.53	105.43	106.98	105.47	107.68	104.74	107.62	112.15	101.85	105.97	109.67	107.91	110.74	109.14	103.89	103.96	110.47	105.67	101.61	110.11	104.41	107.68
113.4	114.84	116.38	110.91	114.42	108.12	115.96	108.93	109.26	115.49	109.99	111.65	110	110.17	114.07	108.85	121.07	107.95	113.34	114.98	116.3	110.43	114.39	116.31	114.67	109.48	113.06	109.9	114.25	113.67	113.31	116.07	113.82	116.74	109.91	112.16	115.42	111.87	108.29	118.11	113.17	109.34	117.31	118.3	111.29	117.88	112.97	113.97	117.49	113.49
120.41	120.2	115.82	116.29	115.74	116.37	114.53	119.78	118.83	116.44	110.65	116.53	117.07	119.67	119.14	116.44	114.74	119.35	121.6	115.95	121.18	113.51	123.46	117.72	116.34	122.51	113.95	111.89	116.77	119.36	118.95	120.92	122.32	118.19	118.47	119.85	121.68	120.24	118.34	123.21	118.22	118.85	114.29	120.03	117.74	117.33	115.78	119.48	117.15	112.65
107.91	106.03	102.91	106.27	105.21	107.26	105.5	102.96	108.75	105.12	110.33	106.76	105.82	107.33	107.27	104.57	106.85	104.55	107.86	107.78	107.57	106.88	102.94	110.52	108.38	104.69	109.98	106.04	104.99	106.85	104.93	104.37	103.77	104.85	108.9	106.83	106.12	109.82	106.14	106.64	107.94	104.44	108.32	107.17	107.51	100.9	107.43	107.44	105.37	101.25
114.23	114.81	122.34	117.56	116.95	119.26	117.8	118.54	121.34	118.32	115.28	116.67	120.85	121.44	116.5	117.99	114.35	112.86	119.7	116.77	115.27	113.95	117.05	116.28	120.32	120.13	112.78	120.21	117.48	121.17	119.48	118.06	109.71	118.33	119.14	118.61	120.14	118.98	120.84	116.66	117.07	117.76	119.94	116.01	115.57	114.78	116.93	117.45	114.19	118.12
113.3	115.83	111.21	114.66	110.45	110.59	111.32	114.47	111.36	113.78	112.58	116.22	115.34	111.71	113.31	116.01	113.56	112.54	110.09	112.69	112.5	111.56	117.93	111.64	111.99	109.82	111.27	113.88	112.35	113.17	110.99	113.07	114.13	113.57	111.57	112.9	109.82	110.25	110.88	115.7	113.35	110.92	111.59	114.59	109.5	113.94	111.68	113.62	115.08	112.5
116.52	115.29	117.32	121.59	115.42	116.88	114.99	115.04	119.82	116.91	116.01	118	116.85	117.58	118.77	120.28	117.94	115.05	117.66	115.48	117.11	117.91	119.07	114.61	116.37	119.27	116.72	118.75	106.57	117.53	119.99	117.49	117.4	121.95	115.12	119.07	115.95	116.74	121.77	119.24	118.32	116.44	117.98	123.07	117.96	119.05	116.11	119.43	119.17	119.95
99.426	103.08	96.757	101.45	99.474	98.301	98.983	101.12	102.78	101.17	102.02	98.393	98.594	101.87	99.565	101.8	100.12	101.81	100.55	99.12	102.19	97.728	99.583	96.711	96.139	100.86	101.3	97.57	97.623	97.648	101.49	103.43	97.882	99.984	101.12	99.849	102.13	99.393	99.605	100.56	99.955	101.06	100.83	102.62	97.97	101.99	100.55	102.37	99.518	99.839
107.49	106.25	106.08	109.85	107.88	104.4	107.07	106.42	102.49	107.8	107.79	104.97	109.75	109.07	108.26	109.54	106.37	105.15	107.26	108.49	105.17	105.4	110.64	105.7	104.43	104	106.21	100.97	107.09	107.87	108.67	109.61	108.52	105.36	107.89	106.54	105.82	106.51	107.89	105.16	103.88	110.28	106.02	109.99	112.56	108.84	106.29	102.88	107.35	107.9
117.71	114.89	117.27	115.8	116.6	115.8	116.61	119.31	118.1	114.86	114.92	117.64	114.88	119.09	115.71	116	115.83	122.24	121.53	117.68	118.97	113.68	115.93	113.58	113.61	117.32	112.87	114.07	114.26	114.83	114.18	113.77	117.45	113.39	115.79	119.96	115.29	116.78	118.05	112.54	116.57	118.36	115.74	114.44	114.97	113.81	116.23	118.28	113.76	116.3
114.14	109.13	113.11	109.54	115.03	112.18	113.87	111.26	109.13	112.2	116.24	115.63	113.68	110.37	113.22	114.41	110.12	113.21	115.01	109.83	112.88	108.34	115.64	111.94	114.92	112.63	115.23	113.49	110.1	113.85	111.89	112.59	116.04	114.73	115.07	112.69	116.23	112.46	108.39	108.96	115.21	108.93	109.69	110.32	111	113.77	119.08	111.58	113.44	108.44
108.05	105.4	107.72	106.09	107.15	109.43	106.99	105.42	101.08	100.99	100.95	102.59	107.93	108.7	102.54	103.08	109.28	106.18	106.39	104.45	107.13	101.64	109.91	106.07	105.37	110.55	110.77	106.36	105.18	107.66	106.07	103.77	103.99	104.32	103.72	101.97	105.39	104.86	105.36	103.42	105.06	109.11	105.15	106.31	105.99	106.76	107.63	104.89	106.54	104.97
105.99	104.14	105.24	105.88	104.32	109.59	105.9	107.4	107.41	106.99	107.46	106.25	105.56	105.53	101.16	109.68	106.82	106.6	100.9	105.69	108.78	106.16	108.79	106.2	102.33	103.93	107.66	105.8	107.08	107.93	111.27	108.05	111.33	105.34	105.69	103.92	107.48	108.6	109.49	104.91	104.75	103.46	108.19	108.18	103.97	104.98	105.79	108.73	105.22	104.71
97.766	102.59	102.84	100.27	97.243	96.853	100.68	102.57	102.51	104.05	104.54	105.48	101.07	99.484	103.62	105.96	96.37	105.74	100.77	99.357	102.3	100.39	96.687	101.56	98.559	106.38	100.79	105.31	96.688	97.869	96.963	105.68	101.2	102.29	99.982	98.394	101	100.7	101.79	98.156	100.94	102.39	100.57	95.37	95.106	99.67	105.8	98.646	96.632	98.666
105.6	108.79	108.57	104.94	101.62	108.46	104.97	108.11	103.91	103.82	102.66	109.21	103.3	105.44	103.11	106.75	104.04	104.93	108.11	102.98	101.45	106	101.61	104.74	96.983	106.15	105.48	104.39	98.505	104.24	107.82	103.34	107.04	100.27	106	98.343	105.88	105.1	105.86	109.22	104.72	105.76	103.39	101.79	101.63	102	103.02	104.05	106.35	101.66
107.12	107.04	107.17	105.21	104.43	102.58	105.15	103.03	105.85	107.76	105.79	107.76	105.72	108.47	106.12	106.56	108.03	104.29	105.88	105.44	109.74	105.96	106.9	106.28	109.04	105.19	105	107.16	109.06	107.86	109.72	104.9	109.59	105.86	103.12	109.77	108.87	106.06	101.08	103.38	107.31	102.8	104.34	105.01	103.55	107.49	106.41	102.09	102.45	104.58
104.21	100.41	106.6	106.07	104.51	102.51	103.06	108.65	106.82	107.53	102.8	103.38	107.46	99.865	105.18	109.52	102.43	105.25	103.67	102.75	104.62	102.42	104.79	106.85	104.22	105.01	103.41	105.55	100.99	105.06	103.51	104.02	103.5	100.08	106.6	107.55	103.61	104.61	105.31	106.9	102.71	100.85	103.94	103.04	103.48	103.8	104.33	105.07	102.4	106.84
105.91	107.03	102.57	101.58	103.24	105.77	100.3	105.2	105.53	106.47	105.39	106.61	107.98	109.37	107.02	96.696	106.2	108.7	108.61	103.91	105.5	105.97	105.27	108.63	108.75	104.87	106.46	103.61	109.08	106.16	110.31	105.09	103.63	102.92	106.51	102.96	110.03	109.67	106.42	106.71	99.707	103.97	106.83	102.62	105.6	106.79	103.74	104.82	105.56	107.78
109.96	108.13	111.37	110.07	114.98	111.24	113.92	113	111.91	110.41	113.11	114.38	111.97	117.41	108.03	112.74	114.44	107.9	113.72	110.79	111.48	113.69	111.17	115.88	116.32	116.64	111.31	111.06	112.89	109.25	111.3	109.56	112.71	112.54	111.36	115.23	111.73	115.99	114.51	113.06	112.31	115.14	106.16	107.74	112.11	107.62	112.82	107.98	110.97	112.62
109.13	105.68	105.86	110.94	105.46	107.08	105.35	103.01	110.34	103.27	108.76	107.37	106.4	106.67	104.52	107.6	100.29	103.61	106.39	106.68	102.85	106.09	104.51	104.24	104.22	102.55	109.2	103.34	106.3	106.28	107.03	105.88	102.59	106.17	104.8	105.7	107.81	107.08	102.68	104.86	104.88	107.19	101.53	104.25	111.51	110.05	109.47	105.5	105.54	105.16
107.38	106.37	105.14	104.81	104.87	103.84	108.65	106.54	106.32	104.54	111	104.75	107.59	105	105.09	106.16	105.84	108.11	105.21	104.27	108.14	106.2	105.05	106.31	104.15	111.26	109.49	104.81	109.19	109.14	114.65	103.09	107.08	107.1	105.19	110.24	102.54	108.5	109.3	106.22	106.6	100.12	107.15	104.3	113.36	104.92	109.96	106.02	108.73	109.37
104.71	99.893	97.521	96.83	97.931	100.49	97.386	96.751	101.93	101.81	98.81	102.13	101.42	98.53	96.428	99.026	97.329	99.2	103.42	98.223	101.33	102.28	100.18	100.93	98.891	99.812	101.7	100.64	98.51	99.393	99.891	102.06	98.608	98.565	98.097	97.503	102.42	101.94	104	103.25	97.276	99.362	93.97	100.34	99.33	100.47	96.855	102.4	99.999	100.94
112.57	113.08	114.45	108.53	118.23	115.02	115.58	112.92	113.92	112.4	113.14	110.48	111.31	114.07	109.86	111.68	119.84	115.26	113.06	110.54	117.09	115.25	110.68	109.63	111.87	116.19	111.74	113.8	111.62	112.85	115.9	112.18	114.19	111.39	113.93	111.22	111.39	113.52	113.79	108.54	111.89	111.95	119.1	111.91	114.79	111.94	110.23	112.76	109.23	110.23
109.39	104.35	104.2	106.95	108.41	104.96	102.62	110.01	108.87	104.07	107.83	104.29	105.97	107.01	106.03	105.17	101.75	104.42	100.6	104.49	106.51	108.04	108.31	104.52	107.93	103.16	109.61	111.97	108.03	105.14	106.62	106.77	105.33	102.8	106.72	106.89	104.79	103.95	105.08	102.89	104.47	112.01	108.51	102.6	102.15	107.25	108.13	108.41	102.16	106.89
114.6	114.19	111.54	115.62	110.29	108.01	110.36	113.17	110.56	110.94	115.88	107.8	113.62	111.63	109.73	115	109.5	111.28	112.78	111.82	113	111.89	111.49	111.16	109.03	110.36	111.53	112.04	108.64	115.84	109.56	111.47	108.61	110.45	112.64	115.64	111.12	110.56	111.93	112.15	110.4	117.38	112.62	112.33	110.3	110.39	112.8	111.13	112.96	114.57
116.03	116.6	115.97	114.59	117.81	120.37	115.75	122.87	114.84	116.74	121.49	122.18	117.99	121.07	119.93	112.67	116.36	117.17	114.94	116.59	117.23	117.06	115.91	118.85	114.52	114.75	115.44	117.99	114.11	119.2	116.02	117.67	118.2	115.26	116.59	112.2	123.68	122.2	114.06	122.61	115.7	117.94	116.59	117.69	116.95	116.48	120.68	118.08	115.7	121.65
108.89	113.93	116.31	113.08	114.71	112.86	116.51	111.29	114.44	112.37	112.2	111.85	111.2	112.17	110.61	114.59	107.81	112.33	107.04	112.7	112.66	115.81	111.07	112.43	109.43	114.5	115.79	115.01	114.26	113.13	112.3	111.2	111.99	112.92	113.31	107.68	109.27	106.91	114.44	114.4	111.9	109.59	111.73	115.5	117.68	112.72	113.92	109.41	105.68	114.01
108.58	103.71	103.57	100.76	105.25	108.27	103.72	106.03	112.76	109.25	103.87	105.49	106.19	108.77	103.41	102.87	107.3	102.71	107.94	108.58	105.51	101.87	107.94	111.36	106.95	108.86	110.36	107.49	106.54	103.94	104.06	105.86	104.5	103.97	103.38	102.29	108.09	105.86	106.63	110.44	107.39	107.87	109.35	105.74	101.09	107.12	106.88	107.8	107.28	110.28
102.06	97.02	98.58	100.16	98.471	99.928	98.118	99.429	98.088	99.591	100.33	101.08	100.04	100.52	95.977	99.345	100.03	104.01	98.496	98.473	98.818	101.91	97.508	96.011	102.44	98.972	101.87	104.15	99.444	102.87	100.87	100.59	98.162	100.33	99.956	106.74	97.485	107.45	98.632	98.102	99.994	97.619	95.59	102.07	101.76	102.09	97.063	103.82	100.76	101.85
113.11	113.62	112.05	110.01	115.43	112.89	109.89	110.03	113.5	111.02	110.68	110.86	106.37	106.36	107.12	111.08	109.46	108.56	112.1	104.76	107.93	110.84	114.56	110.53	111.59	109.39	108.91	109.51	108.98	107.66	115.01	110.95	110.21	109.54	110.46	112.86	110.7	115.08	110.21	110.77	116.92	109.51	106.34	112.86	109.68	115.45	113.1	108.75	112.45	108.07
100.09	101.56	102.34	103.1	103.21	103.46	101.26	100.89	99.838	99.178	100.07	99.715	94.814	95.242	101.08	100.79	97.041	97.894	99.905	102.4	97.7	99.307	97.938	101.96	97.828	98.827	99.247	97.868	102.26	102.03	102.89	95.902	103.2	103.22	98.466	104.27	99.995	97.365	103.41	99.93	97.85	104.45	104.19	102.48	100.94	99.975	101.46	100.8	102.48	105.26
104.8	101.14	98.604	101.85	99.356	97.782	100.23	99.875	98.974	95.518	99.36	100.37	102.23	95.442	97.666	99.168	97.018	103.48	101.43	99.409	96.15	101.66	98.153	99.643	99.443	102.02	97.05	99.377	97.901	96.789	99.931	105.63	100.67	101.46	98.278	98.157	102	102.96	96.667	100.23	95.231	101.76	98.47	99.92	104.33	97.841	102.95	100.74	100.13	95.322
105.54	105.91	107.57	105.6	105.19	107.56	108.08	102.76	106.05	102.15	105.42	108.36	106.4	107.17	105.12	102.3	104.08	104.2	107.09	106.38	105.45	104.4	106.94	101.83	103.49	104.07	104.48	101.5	108.72	102.95	106.6	104	104.86	106.22	104.54	110.03	101.66	108.94	101.09	104.27	102.38	103.76	106.71	103.21	104.4	101.96	102.46	107.64	103.37	108.19
114.07	114.73	116.46	114.7	116.49	119.62	118.83	115.38	112.93	117.34	112.68	120.67	114.73	123.14	117.88	115.31	110.52	112.22	115.5	113.75	118.33	114.71	114.65	110.79	119.9	115.13	119.26	114.8	116.9	116.67	117.09	118.2	120.4	116.32	118.16	113.67	114.9	115.99	115.4	116.88	116.92	114.44	116.18	115.21	112.41	118.05	115.25	118.61	116.84	114.92
101.93	105.38	105.01	107.33	102.48	106.65	106.4	107.01	108.82	109.02	104.67	105.29	105.7	104.81	101.91	112.91	104.57	102.56	107.22	104.48	107.59	108.91	110.17	110.33	107.46	102.84	108.14	102.95	109.89	107.79	109.23	106.48	108.4	106.64	105.08	103.57	100.74	106.4	102.56	105.74	96.513	110.69	102.62	105.93	102.6	104.83	103.11	105.01	109.61	108.84
105.1	107.87	104.91	102.46	103.43	102.49	102.88	105.58	108.3	107.13	102.41	105.72	109.16	111.21	104.26	108.85	101.31	105.86	107.84	103.91	105.98	107.43	103.69	103.95	107.8	107.96	100.24	105.05	106.3	109.51	105.51	104.16	102.37	104.07	105.47	107.48	105.78	105.26	109.55	107.16	102.67	105.82	109.24	108.39	106.49	105.81	105.79	107.16	104.27	108.82
104.11	104.92	108.19	102.35	105.33	105.19	105.97	101.96	101.91	102.35	100.81	105.27	106.28	98.704	99.314	106.86	102.97	103.73	100.95	102.11	104.4	104.13	104.16	106.29	107	102.18	105.36	103.06	103.73	105.06	102.82	107.38	103.44	103.2	104.08	107.21	103.99	106.1	104.8	101.53	102.86	98.468	104.37	102.77	104.93	100.46	95.856	105.56	105.67	100.91
114	103.1	100.29	107.52	101.51	104.91	99.853	102.01	106.67	102.06	107.05	107.44	105.66	106.67	104.92	102.84	105.52	105.36	104.57	111	105.02	109.7	105.87	101.21	107.08	106.5	106.99	103.85	105.91	105.74	103.04	105.32	106.85	105.93	103.31	107.79	104.44	104.39	102.51	103.5	106.01	104.22	105.26	105.59	107.39	106.71	105.18	105.17	105.1	102.95
104.7	106.64	106.16	104.39	105.73	101.38	103.39	100.8	103.24	102.55	107.24	105.55	100.9	102.76	101.52	103.31	101.56	102.13	103.1	102.8	101.7	108.78	102.02	105	104.38	104.56	105.21	106.44	108.69	100.88	102.49	107.3	104.99	103.64	108.49	99.062	102.52	98.788	105.76	104.96	105.58	101.15	101.2	103.73	102.26	104.86	103.44	103.13	102.43	104.5
104.54	103.43	104.44	106.28	100.34	104.76	100.64	99.327	104.88	106.61	107.13	107.86	107.01	106.96	103.05	102.71	98.68	103.19	103.72	104.07	105.45	107.88	101.82	107.54	105.17	101.66	101.19	100.19	104.79	102.98	101.97	102.25	100.51	103.55	101.39	101.07	104.91	104.73	109.12	103.61	100.09	108.89	102.85	103.78	105.59	103.51	107.18	108.78	103.22	101.22
114.45	113.48	108.83	106.04	108.88	113.27	113.73	110.85	114.16	111.95	111.31	109.76	108.54	111.78	111.46	110.42	110.87	113.58	110.21	111.1	111.36	107.04	111.08	107.72	111.67	112.21	110.98	111.46	114.07	108.29	110.86	112.83	116.39	110.99	109.28	109.09	109.86	109.68	104.19	114.57	110.09	114.6	114.96	106.83	115.14	108.92	113.22	114.17	108.85	114.41
104.34	103.51	104.43	107.81	100.85	106.78	104.48	105.4	106.4	104.04	101.13	102.65	102.96	106.35	108.33	105.81	106.7	104.41	103.14	105.22	103.92	109.57	103.68	101.41	101.91	103.52	101.51	105.28	104.17	108.2	107.61	108.95	103.44	105.82	105.5	102.97	103.41	104.2	103.38	105.13	104.59	109.81	107.05	101.82	103.62	106.3	103.02	104.2	107.59	105.44
102.93	102.19	107.11	102.96	105.54	104.32	106.78	103.45	98.693	105.43	107.34	103.1	103.72	102.22	102.58	102.27	101.28	106.35	105.36	106.22	108.48	102.75	101.81	102.55	108.24	102.16	106.96	105.62	108.87	104.11	105.34	109.65	106.18	103.86	101.51	102.9	103.46	110.28	102.87	103.31	108.93	106.23	100.23	109.02	105.51	103.88	100.56	106.34	100.08	99.74
102.45	106.18	103.55	107.75	102.72	105.66	103.48	102.69	101.04	106.77	107.03	103.49	103.25	106.85	107.74	103.9	106.84	106.86	106.38	110.49	106.45	106.18	102.48	105.51	105.89	106.24	106.06	100.11	108.76	105.22	102.38	107.29	105.58	109.25	102.37	102.88	108.46	107.73	104.52	107.16	105.08	102.8	102.77	107.02	107.16	105.08	101.42	103.4	105.82	103.09
118.1	113.39	111.66	118.35	111.5	118.1	114.35	119.08	118.7	116.4	114.5	116.18	119.82	114.05	121.59	119.3	118.22	113.38	114.68	118.8	116.54	110.09	118.98	118.6	116.72	115.77	114.11	115.62	115.97	116.96	120.12	115.21	115.34	116.55	115.79	114.9	115.73	122.01	121.03	117.31	123.08	112.54	115.56	117.46	116.74	118.56	117.53	119.43	114.12	114.16
110.73	107.35	111.48	110.73	111.5	110.98	113.97	107.82	108.18	110.49	106.89	116.1	110.36	113.07	106.44	111.27	111.89	114.45	114.02	110.23	112.46	113.53	116.95	107.4	111.91	109.52	113.16	115.34	114.26	114.46	112.79	114.35	112.29	117.37	111.92	116	109.1	111.9	115.07	114.58	113.69	108.57	114.59	115.37	115.07	111.15	108.95	108.28	111.21	112.29
100.93	106.24	105.86	106.12	99.983	100.99	106.14	107.46	110.74	104.67	108.06	109.83	104.35	108.35	106.9	104.93	104.9	106.21	103.65	108.28	103.34	106.03	102.49	108.9	106.45	102.28	107.67	101.72	107.79	108.45	103.96	109.65	108.19	104.69	105.26	105.15	110.63	109.07	104.72	105.91	102.64	104.72	104.98	104.7	103.34	106.09	103.59	103.38	104.47	103.5
100.41	103.79	99.452	98.546	100.93	107.09	103.52	95.63	98.046	98.606	101.92	101.65	102.44	98.831	102.14	101.2	96.626	101.87	99.69	98.824	99.248	101.84	97.214	100.72	101.75	99.937	103.88	100.88	103.11	102.21	97.948	95.38	98.716	100.03	99.355	99.143	97.274	101.75	104.37	105.62	97.712	99.925	100.43	107.35	96.782	100.11	101.74	104.51	106.69	98.039
103.73	107.83	99.312	102.72	104.61	101.24	101.94	105.06	107.23	101.45	100.37	102.51	102.34	106.56	102.9	101.46	103.46	98.491	102.72	107.66	103.28	105.08	106.82	100.86	106.94	102.72	102.82	104.6	106.35	103.78	100.63	105.24	100.44	103.7	106.6	102.35	104.61	101	104	106.82	106.41	108.51	105.46	104.38	104.02	109.02	102.69	107.88	104.07	103.49
108.04	105.52	111.15	104.4	110.54	101.7	105.61	103.45	107.71	105.23	101.12	103.81	104.51	102.81	105.03	111.08	108.34	107.05	104.7	107.98	108.38	106.04	103.66	109.11	109.33	106.91	107.27	107.99	107.98	107.5	106.77	106.77	105.33	104.16	102.14	104.23	105.74	102.61	107.04	109.72	106.31	106.01	105.18	106.8	110.17	110.17	103.78	107.51	106.76	108.41
113.99	111.05	113.8	113.6	109.39	110.73	107.73	113.12	112.7	113.05	109.87	111.25	111.58	110.74	110.31	115.7	109.52	115.22	112.71	113.56	110.43	112.9	112.86	110.07	114.45	117.7	110.47	111.88	108.35	114.5	112.26	107.01	110.68	114.14	110.45	110.94	107.36	114.75	114.29	115.01	107.89	111.8	115.15	114.41	116.83	113.58	107.68	112.5	110.31	112.42
99.667	102.39	99.58	98.94	97.335	102.89	101.11	101.47	101.9	98.532	100.37	105.87	102.8	98.26	102.39	96.036	106.8	97.861	98.791	98.275	102.65	97.973	99.532	101.39	97.84	97.927	99.672	102.23	102.21	98.046	102.76	93.004	99.507	98.116	102.21	94.518	99.358	98.907	99.919	101.21	100.95	102.07	98.652	98.134	97.514	96.265	100.39	100.42	95.957	97.942
114.71	115.21	120.41	117.54	117.34	114.45	117.2	118.42	114.94	115.8	118.88	115.74	121.32	113.78	116.72	117.33	119.64	117.56	123.25	115.75	112.99	113.54	113.27	113.07	122.16	117.97	116.18	113.9	118.81	117.49	117.89	114.12	118.28	118.21	116.69	116.86	113.31	117.34	117.31	115.45	120.96	116.68	116.42	116.9	114.83	114.9	113.68	113.14	117.65	113.89
111.39	110.71	113.39	111.33	109.02	110.15	111.2	109.65	114.05	107.69	110.92	110.02	115.84	109.37	114.8	113.25	113.05	112.15	109.39	108.94	107.62	107.5	111.12	110.87	111.66	114.33	111.91	113.36	116.24	109.6	112.15	113.72	116.18	108.71	115.39	116.22	111.54	114.23	111.82	112.47	110.2	111.29	111.05	111.23	111.35	115.31	110.81	112.87	118.22	111.7
108.97	115.09	110.97	106.11	108.58	106.17	115.49	109.98	106.78	110.73	109.56	110	110.42	108.2	110.4	112.06	106.76	110.79	109	110.35	112.9	107.4	107.31	110.29	114.46	110.88	108.61	109.15	110.85	111.11	110.49	111.07	108.47	108.37	109.21	114.62	111.46	113.85	113.48	110.2	115.54	110.28	107.33	107.32	107.59	107.08	114.02	107.31	108.64	110.61
98.595	100.06	101.68	99.757	98.002	99.455	100.07	101.13	103.66	107.38	103.97	98.293	95.701	100.57	104.88	102.13	95.645	97.158	98.853	100.4	99.401	100.12	102.3	100.47	99.69	102.27	103.23	96.803	98.663	99.298	97.313	102.53	96.193	100.63	101.08	102.92	98.461	97.232	104.2	98.771	101.57	100.39	102.35	98.496	103.28	97.996	101.97	100.26	95.766	99.542
100.75	102.48	107.73	107.4	106.72	106.86	107.49	104.73	103.05	98.993	101.24	102.76	105.93	101.42	103.87	106.33	105.39	108.88	104.89	104.47	103.92	102.3	105.8	107.19	102.8	101.5	103.55	104.89	102.72	105.04	108.15	102.31	103.67	103.13	105.48	105.67	105.85	103.72	105.17	104.13	101.83	99.495	106.1	103.78	101.44	106.21	102.3	103.49	106.99	102.14
107.8	100.86	102.25	107.13	105.94	105.22	105.29	109.85	107.02	105.41	107.73	108.55	108.44	103.74	106.07	102.96	103.42	102.3	102.45	108.8	106.56	101.65	106.36	107.47	103.36	108.43	109.48	102.74	100.66	107.13	102.72	104.86	106	104.75	110.83	105.09	102.59	103.87	105.67	102.64	104.35	105.35	107.06	102.74	107.89	104.46	100.63	106.89	106.86	105.78
108.47	110.79	112.36	108.56	109.48	111.19	111.63	115.3	112.85	110.98	111.63	112.26	115.42	109.95	113.21	113.36	113.61	110.35	110	113.69	116.12	111.73	113.77	111.58	112.38	111.28	111.54	110.62	113.94	110.22	112.35	111.85	111.92	115.62	111.62	110.29	108.01	115.46	113.43	107	115.51	111.26	108.71	109.89	105.86	111.5	110.66	112.78	110.62	110.73
106.08	102.16	107.19	109.78	102.63	104.86	101.8	106	103.86	107.91	106.72	102.3	108.42	108.36	104.33	105.3	105.69	108.31	108.66	105.78	105.01	104.23	109.08	97.617	102.73	101.86	104.24	103.46	105.01	105.78	104.15	108.78	104.76	103.75	106.73	106.4	106.6	105.59	102.35	103.9	105.91	108.75	104.82	102.17	104.24	101.08	105.16	105.99	103.88	105.55
106.71	109.9	108.05	108.44	108.09	106.73	105.32	108.94	106.85	102.91	103.03	107.75	106.74	106.43	103.25	104.18	106.62	103.58	107.12	102.62	109.06	102.73	107.72	107.35	101.04	106.9	104.72	104.96	107.65	104.51	105.75	108.29	99.738	107.35	104.16	105.75	108.94	104.23	103.3	108.17	103.9	102.16	106.7	109.12	103.63	104.88	102.23	105.72	107.01	106.27
104.86	106.9	102.78	100.86	109.07	105.28	103.44	99.757	109.29	106.66	106.13	106.16	105.2	103.88	103.97	108.27	104.7	105.39	108.16	109.76	102.72	102.36	106.37	103.43	107.43	107.8	104.76	105.3	107.67	107	106.79	103.02	103.37	102.89	104.56	101.49	106.8	105.53	102.19	104.65	101.33	104.25	102.86	105.24	105.13	104.52	101.51	104.91	101.7	111.07
106.33	109	107.31	101.09	107.07	105.61	109.76	102.65	107.26	105.85	103.56	107.82	104.96	108.59	108.83	107.21	111.27	107.49	106.29	104.74	108.66	104.14	104.32	107.96	105.55	111.46	109.08	111.5	108.96	109.68	108.97	106.59	105.19	107.91	106.27	113.09	106.78	105.35	109.63	103.72	106.94	106.75	107.88	105.1	108.23	103.55	111.06	106.34	102.96	110.04
104.06	109.99	106.62	108.46	105.63	102.5	108.3	106.57	102.5	103.93	101.25	103.66	102.7	109.19	108.06	108.27	107.67	107.75	107.24	105.09	106.56	105.62	104.7	105.49	104.24	101.18	107.39	101.46	109.37	108.06	101.87	105.94	107.21	105.7	101.62	100.34	105.01	103.2	104.29	106.07	104.86	110.07	102.36	105.99	105.35	104.03	103.06	105.74	104.4	108.17
102.8	102.49	99.211	103.38	93.688	101.75	98.887	102.47	101.86	101.05	100.01	100.46	100.37	102.1	97.517	99.989	102.3	99.44	95.82	102.07	100.53	101.47	100.17	101.07	96.818	98.996	99.967	101.16	99.555	101.49	98.207	102.54	100.5	97.583	99.81	100.2	101.87	100.95	100.24	97.908	98.213	102.04	98.653	99.339	102.06	103.18	100.79	100.98	94.92	96.51
107.18	106.09	106.28	103.9	110.03	104.95	109.46	106.72	108.37	104.9	104.77	105.06	108.01	107.53	104.57	105.83	104.03	107.23	109.62	106.65	105.04	107.05	105.72	105.95	107.57	110.25	106.86	107.89	107.62	107.5	109.08	109.66	111.94	105.23	104.28	109.4	111.01	108	107.83	107.93	106.66	109.06	101.88	111.33	107.89	105.68	106.38	101.17	105.89	107.22
99.5	101.1	101.11	96.971	100.91	104.74	99.961	99.568	101.5	99.732	97.602	97.961	101.27	101.37	96.49	99.483	100.18	101.8	99.935	95.913	101.63	100.58	102.52	101.62	105.23	103.37	102.3	97.682	100.27	98.852	102.29	98.437	101.39	96.479	97.551	98.999	101.02	101.03	102.98	96.828	102.78	101.84	99.634	94.923	99.956	103.4	99.127	98.149	101.94	103.77
107.49	101.86	105.18	106.08	104.17	99.728	109.96	107.9	106.17	103.25	107.92	106.33	106.01	107.67	106.17	102.96	110.57	111.91	108.56	105.9	105.41	106.65	107.12	102.98	106.06	108.58	108.15	107.74	103.59	101.13	103.69	107.56	106.29	107.2	107.19	109.58	106.9	110.02	106.2	105.75	102.52	104.43	108.54	102.72	103.9	101.01	101.45	105.06	107.05	105.32
104.15	108.64	102.18	105.31	102.73	105.48	100.23	105.84	106.29	102.18	104.52	104.52	106.19	105.49	102.9	101.68	104.01	101.61	103.18	107.94	103.83	101.48	106.57	101.42	103.86	104.39	101.21	106.44	106.5	102.7	106.46	103.68	105.63	106.31	102.23	106.67	97.308	103.26	107.43	104.92	105.95	107.47	98.673	101.44	101.82	100.26	105.4	106.14	103.2	105.38
109.8	114.2	109.51	109.56	114.39	109.49	111.35	108.98	115.31	110.29	111.52	114.05	112.67	114.08	110.12	110.32	110.32	112.07	110.91	110.98	111.23	110.41	112.67	108.14	112.22	112.84	112.9	109.44	112.23	108.9	109.35	112.08	112.12	110.51	112.18	111.97	116.4	110.38	112.02	113.65	108.43	112.2	112.1	112.56	109.69	112.39	107.22	112	112.09	112.29
113.69	109.4	108.41	106.95	113.55	111.48	109.98	111.84	111.21	109.26	108.96	111.1	115.11	109.86	110.47	111.36	106.7	111.78	107.37	111.4	111.27	109.92	106.28	108.91	108.55	112.29	115.07	110.06	110.38	107.01	110.25	111.36	108.7	108.59	105.95	111.82	111.21	108.98	105.45	105.7	111.06	112.24	110.16	113.6	104.51	109.13	115.97	112.65	109.61	114.1
100.35	99.733	100.01	100.95	99.392	104.28	97.314	100.64	103.49	97.964	98.393	102.14	97.984	100.5	100.19	98.313	100.66	96.703	98.198	104.44	97.521	102.48	102.82	97.167	98.259	102.7	97.046	98.071	105.64	102.59	102.01	94.731	96.605	99.782	104.43	101.98	98.002	103.7	103.29	102.03	98.654	101.18	99.369	100.92	103.29	98.483	100.02	97.324	101.59	96.944
104.29	110.28	107.84	107	106.01	106.63	103.12	106.2	103.89	106.27	101.94	104.39	105.13	101.29	108.86	105.87	105.64	103.49	107.12	103.68	104.12	107.63	106.47	105.07	106.23	104.71	106.63	107.99	107.08	106.27	103.92	103.53	106.79	104.17	107.03	102.23	103.68	109.59	101.85	99.204	103.87	104.96	109.21	105.33	104.67	108.43	106.96	102.3	105.77	105.11
106.11	101.14	106.69	112.14	107.95	108.27	108.12	110.94	108.49	103.8	103.4	106.16	106.46	102.37	103.64	107.57	101.5	107.62	101.81	100.62	101.5	106.59	105.25	100.89	104.46	104.77	101.79	106.81	110.5	103.37	105.63	105.58	107.38	102.01	104.97	104.8	106.68	104.8	105.27	107.08	104.02	102.94	104.82	105.22	104.59	105.04	106.62	106.97	102.05	105.19
110.81	106.86	108.44	107.1	103.48	106.67	108.84	110.89	109.17	107.08	109.33	110.11	103.09	106.49	103.42	110.72	104.88	106.8	108.48	106.69	106.67	104.32	105.86	106.62	104.55	103.13	108.05	103.26	101.1	106.34	107.34	105.24	109.18	106.28	109.28	107.45	111	102.24	105.6	106.41	104.46	107.9	105.26	110.55	106.43	104.71	104.22	105.04	103.65	106.91
112.3	109.7	110.71	111.43	109.46	114.78	108.36	107.17	114.45	108.93	106.33	112.61	108.7	106.72	110.94	115.36	109.62	112.52	110.72	109.18	112.51	109.32	109.07	113.38	110.77	110.62	109.03	114.86	108.66	108.34	110.1	114.07	110	113.88	116.61	112.2	115.46	109.61	107.83	110.91	114.33	107.14	104.23	113.49	109.4	112.43	112.62	112.75	112.09	111.04
110.6	109.34	109.13	111.09	107.21	108.75	112.09	109.89	110.5	106.92	110.43	107.71	113.35	113.03	107.04	110.7	107.9	108.01	110.93	114.51	110.17	113.83	107.64	108.77	106.42	114.05	109.5	110.52	107.16	114.71	110.6	112.21	107.6	108.35	110.48	116.42	108.85	112.91	113.32	107.26	111.13	110.27	110.36	105.16	109.89	108.14	111.79	112.23	109.85	109.54
114.6	113.06	115.94	115.07	110.91	112.62	113.25	110.71	109.23	112	116.4	109	113.42	115.04	113.33	111.88	112.37	110.7	116.06	110.91	115.62	112.16	114.51	112.61	111.99	115.19	110.49	112.39	114.78	115.38	116.39	113.85	111.2	112.42	114.82	117.66	110.12	111.68	112.88	114.23	115.27	115.03	111.98	113.87	113.36	113.7	118.78	115.27	113.93	112
114.75	107.82	113.66	116.13	110.68	113.84	114.07	114.67	114.35	116.23	111.55	113.24	111.48	111.29	109.9	111.7	111.3	113.77	111.1	113.46	114.01	115.74	116.08	109.85	114.63	105.22	116.71	111.27	114.41	111.27	109.56	110.19	110.3	111.9	114.47	115.08	109.75	112.83	112.72	111.58	114.55	114.25	106.71	115.01	118.36	116.34	112.71	117.42	114.61	113.43
100.41	102.41	100.94	100.61	102.21	98.747	99.526	103.99	103.18	97.561	98.321	96.923	100.54	99.88	98.336	99.292	98.25	96.719	103.3	99.889	100.5	100.71	103.01	98.035	103.43	99.671	102.56	99.558	101.15	97.553	100.96	98.442	99.861	94.85	102.02	96.903	103.15	98.382	97.16	97.736	98.782	99.87	95.963	101.23	100.26	100.42	103.24	97.146	101.42	101.39
103.84	105.76	105.95	107.33	105.47	105.94	104.52	105	107.12	104.95	109.82	100.72	101.73	105.6	103.3	102.01	103.97	103.61	104.42	107.4	106.1	103.21	105.3	106.84	104.02	109.31	109.41	105.32	104.38	106.83	102.8	104.04	108.86	109.23	102.04	102.84	106.41	103.42	107.09	107.89	109.39	106.9	107.29	110.08	104.13	102.36	105.83	107.62	106.49	107.66
104.46	107.87	102.89	107.34	104.42	106.49	104.99	107.41	104.96	109.12	104.22	104.8	101.45	99.081	106.92	108.71	105.51	109.4	102.97	101.58	103.95	106.22	105.28	104.27	108.01	110.5	103.67	103.42	103.73	104.99	107.18	107.11	101.73	102.57	106.84	103.63	108.53	102.31	104.65	103.54	102.97	105.64	105.47	107.04	107.32	109.4	103.95	105.53	106.79	105.66
105.45	105.71	105.06	103.12	105.22	106.45	103.56	110.02	107.56	103.05	107.3	105.68	107.15	103.82	107.73	107.22	104	108.82	103.96	108.46	106.45	105.21	106.69	104.64	102.22	108.12	110.29	105.37	105.77	106.47	104.7	106.89	105.84	105.61	102.2	110.97	105.75	104.23	101.71	107.27	107.08	105.6	103.02	110.73	102.17	105.99	110.22	105.44	108.83	105.64
116.75	113.23	115.19	118.9	115.66	123.12	121.89	116.58	121.73	116.52	115.67	116.31	117.28	120.18	115.6	115.94	118.91	119.93	121.51	119.62	117.81	114.53	120.45	120.19	117.42	115.27	118.39	118.71	118.96	116.09	120.01	116.26	116.64	116.71	113.79	115.43	114.81	117.52	118.15	115.84	115.28	117.2	115.13	112.39	116.43	120.3	116.79	112.08	120.66	114.06
110.37	109.82	110.74	109.17	113.28	108.7	111.54	110.45	108.11	112.6	107.33	113.79	110.02	111.65	105.8	104.74	112.23	109.5	112.42	108.32	108.69	110.25	104.29	103.31	107.59	109.81	108.85	108.07	112.66	113.13	112.24	106.43	109.25	109.78	106.19	108.05	107.54	110.41	109	108.64	106.96	111.75	115.23	110.21	113.67	108.56	108.94	112.08	113.94	106.22
108.26	106.3	103.27	102.02	104.86	106.6	104.71	106.4	105.27	110.02	105.88	107.32	103.26	102.67	103.34	105.68	106.49	104.26	104.06	108.62	104.1	105.19	104.03	107.68	104.29	106.49	107.72	103.15	111.17	105.86	108.77	106.38	108.33	105.26	108	107.47	103.68	106.28	105.42	103.62	103.93	104.51	102.81	102.45	102.89	104.38	105.42	108.7	103.05	105.21
112.49	108.8	108.71	111.6	113.22	108.86	112.95	109.86	110.89	110.13	110.88	110.8	112.13	113.11	111.03	110.77	112.24	109.83	105.55	113.7	113.88	109.93	111.07	108.61	106.93	108.9	111.17	107.06	111.73	109.83	110.4	112.18	114.54	109.72	106.99	113.03	112.36	106.15	108.46	112.29	112.52	106.22	105.46	113.49	110.99	109.58	110	117.67	109.98	111.93
102.66	102.57	104.79	106.39	102.39	104.58	106.77	108.26	105.78	109.25	109.14	103.49	107.75	99.031	108.79	104.23	103.46	108.31	101.97	105.78	104.37	98.283	104.08	103.95	104.85	111.31	101.79	105.51	108.51	105.56	105.82	105.02	106.94	108.1	106.65	109.76	105.95	109.3	106.88	104.02	101.67	105.01	105.3	101.91	98.964	105.98	104.9	103.68	102.12	104.51
97.175	92.508	97.032	101.05	100.61	100.41	97.889	97.379	97.303	100.98	100.17	97.571	103.96	97.673	101.88	102.8	98.226	101.61	98.839	98.426	99.335	103.56	102.45	98.86	101.7	102.35	103.35	100.1	103.2	101.56	99.791	102.11	98.175	98.244	100.45	100.84	99.391	103.73	98.855	102.12	97.078	98.902	98.311	99.896	98.413	100.64	99.795	102.6	98.665	97.942
111.08	107.25	114.77	110.39	108.57	114.19	111.32	107.11	112.54	113.14	111.78	113.38	111.72	113.33	110.51	109.52	111	111.1	111.45	113.97	110.82	111.84	111.98	111.74	110.83	111.57	112.93	109.92	110.58	113.93	116.69	107.08	114.19	108.97	109.31	115.53	112	113.29	117.15	113.11	115.66	114.16	114.64	112.51	112.85	116.15	110.86	117.51	110.52	110.85
112.81	110.41	111.6	110.29	116.22	113.6	117.63	111.01	112.72	109.98	112.52	113.9	113.88	111.56	114.39	111.2	109.64	109.72	118.63	113.57	110.92	112.81	111.02	108.52	113.07	114.3	113.73	116.43	110.69	112.52	112.17	109.13	115.83	112.8	109.32	116.88	113.94	112.81	117.39	114.26	114.2	116.24	110.82	113.27	109.91	112.39	112.05	114.55	115.39	116.38
98.277	100.2	98.425	99.883	96.777	103.11	103.6	102	107.28	98.465	101.22	98.227	101.38	103.07	96.366	99.144	95.824	102.81	101.32	98.511	99.62	101.28	96.687	98.661	100.9	101.29	98.876	100.81	96.648	102.58	96.704	101.2	98.249	96.348	98.203	94.483	102.1	99.594	96.868	98.489	102.66	97.458	102.43	98.286	101.16	99.341	100.12	95.798	96.445	98.837
111.67	112.86	111.78	114.18	115.1	106.75	109.19	112.24	113.39	109.35	113.38	111.91	110.94	111.35	110.64	107.34	112.48	114.09	104.99	116.86	108.84	116.14	109.07	112.98	109.31	111.38	108.09	107.36	114.95	109.19	110	111.93	114.88	113.87	109.8	108.96	110.25	113.35	111.12	111.93	113.89	110.63	108.53	109.44	114.68	110.15	112.47	109.82	112.8	110.33
104.82	108.04	106.4	102.34	103.07	104.54	105.8	105.59	103.14	107.75	106.5	105.47	108.03	109.28	104.15	110.61	109.73	106.78	104.67	104.88	105.15	104.32	106.52	106.64	107.9	105.94	106.08	106.61	108.7	108.99	98.515	103.44	105.46	112.8	107.53	105.49	103.59	105.83	108.37	105.36	102.09	109.29	105.96	102.9	102.75	103.27	108.71	106.7	101.36	107.95
108.2	107.93	106.5	104.42	107.12	107.36	104.51	106.05	104.84	103.72	105.9	108.62	105.62	108.51	101.6	103.82	104.35	105.68	103.08	104.94	105.83	107.47	103.46	103.88	102.83	108.62	108.25	105.08	105.51	107.62	107.49	106.98	106.35	102.6	107.07	103.11	106.86	102.48	104.59	105.55	102.61	105.52	108.81	107.59	109.88	108.7	110.52	99.049	107.48	101.32
100.86	100.71	98.052	99.622	96.586	102.67	100.98	101.58	94.957	100.17	99.788	104.42	99.72	103.77	100.11	100.62	98.804	97.463	100.55	98.28	106.84	102.36	95.67	104.38	105.41	102.88	103.99	100.13	103.69	99.229	101.47	105.39	97.602	97.705	103.03	105.43	97.309	104.54	103.71	101.37	101.53	105.78	99.168	100.32	97.504	101.53	100.32	105.42	98.825	105.31
107.7	111.12	113.8	110.17	117.1	112.79	114.53	111.62	111.07	118.32	111.08	109.83	111.61	111.96	111.81	110.06	112.88	114.49	111.01	113.73	113.71	110.02	109.64	109.21	114.33	112.72	110.71	113.32	112.07	113.8	112.65	110.98	110.54	107.2	109.66	111.08	113.95	113.9	109.49	108.63	112.37	112.53	111.94	113.68	112.15	115.61	113.49	117.73	115.37	112.48
109.26	106.86	110.83	108.01	105.69	109.21	105.05	108.42	104.05	104.67	103.39	103.55	105.8	105.89	106.9	103.78	107.31	107.76	103.3	105.93	105.78	107.99	103.4	104.32	107.82	102.67	111.14	108.9	107.41	108.83	105.55	107.25	107.09	102.97	101.36	102.96	108.97	106.4	106.09	105.35	105.2	107.93	106.99	107.52	111.15	105.51	103.69	108.75	104.96	103.94
110.83	103.6	105.25	104.99	105.47	101.54	106.92	105.68	103.87	110.41	105.05	103.86	104.79	103.4	104.32	105.95	110.65	104.97	106.16	106.44	106.57	105.01	104.11	107.35	104.92	105.21	104.46	103.36	106.92	105.11	104.7	105.08	105	107.46	104.54	107.6	104.99	107.21	106.22	105.95	109.88	102.38	104.09	104.37	108.07	107.12	107.63	101.37	102.39	106.94
108	110.5	107.3	107.61	114.4	107.05	111.33	111.66	111.95	111.88	109.18	110.42	109.73	109.51	112.36	113.1	112.07	109.96	108.11	112.11	109.58	110.56	108.76	104.71	110.94	114.39	111.39	110.22	111.02	109.45	109.7	110.8	112.04	109.94	107.32	111.63	110	111.91	107.31	108.21	110.91	113.08	112.63	111.39	106.82	111.66	109.17	109.77	114.21	109.3
107.51	108.37	109.46	112.4	109.87	114.15	111.69	113	109.22	111.09	111.23	111.61	108.07	111.71	117.52	110.27	115.31	112.66	111.05	105.88	116.16	113.06	111.18	113.58	109.75	108.13	111.5	108.2	112.57	110.38	109.09	112.02	110.88	109.27	107.6	114.53	109.02	110.62	111.27	111.16	110.3	105.83	111.35	111.41	114.58	112.5	107.45	112.26	114.14	114.31
110.41	111.53	110.08	114.08	110.67	110.24	112.53	111.62	111.49	114.28	112.09	109.93	110.86	115.55	111.47	112.08	112.8	111.86	117.7	111.72	110.64	106.35	117.98	110	110.46	111.14	111.55	115.07	113.35	109.11	114.3	112.28	110.53	111.51	111.73	115.15	108.05	110.64	111.33	112.52	116.43	113.71	113.95	113.84	107.3	111.54	110.9	113.11	109.4	106.97
113.56	107.17	111.64	107.56	110.2	111.2	109.68	109.81	110.55	111.57	113	111.5	114.8	116.28	110.57	114.18	108.97	116.3	108.53	116.59	115.15	118.34	113.46	110.44	110.03	112.22	113.44	107.05	110.25	108.01	109.63	110.26	111.59	111.27	113.55	112.7	113.52	108.44	114.08	112.53	110.95	111.33	110.69	110.55	114.4	114.19	108.75	113.15	113.48	110.1
111.68	110.09	113.64	109.54	111.19	109.56	116.41	107.84	113.67	110.4	112.05	115.58	114.81	116.3	109.63	114.02	114.76	112.24	110.46	112.72	109.72	118.37	113.37	116.53	119.21	110.2	112.18	115.65	115.98	115.72	113.63	111.14	111.36	113.41	116.06	112.8	109.39	111.14	108.38	115.08	115.41	113.06	113.53	113.44	116.04	111.49	113.23	110.43	113.64	113.32
115.5	110.35	113.02	109.65	111.67	110.46	112.13	113.38	113.61	114.59	112.7	110.93	112.52	111.9	108.52	110.75	111.21	115.61	113.11	112.56	114.09	110.83	110.83	113.22	106.22	114.53	107.5	113.56	106.48	111.95	110	111.65	114.11	114.72	116.39	109.25	113.34	113.17	114.87	112.33	113.33	108.89	110.29	113.78	110.52	113.89	106.76	111.44	112.15	118.28
111.91	115.85	110.41	110.03	111.46	110.41	114.13	114.12	114.42	109.14	111.19	110.1	113.09	114.29	108.53	108.86	106.63	109.08	115.33	113.99	107.38	109.25	113.9	110.25	111.62	110.35	111.75	114.14	109.62	112.86	113.85	109.85	112.38	109.52	117.48	110.64	112.21	110.7	110.69	111.94	112.57	113.08	111.27	111.52	108.16	111.87	110.74	111.82	113.61	114.43
98.801	99.406	102.92	99.956	99.785	102.17	103.79	100.51	98.119	102.59	98.11	105.46	99.902	106.33	97.566	102.24	102.81	102.73	100.99	101.96	102.15	100.7	98.119	100.93	100.25	106.29	101.64	101.29	98.982	103.82	105.62	103.91	97.498	100.81	98.953	101.8	99.45	103.92	103.71	103.32	103.8	101.85	102.31	101.59	108.62	100.84	102.13	101.01	103.52	103.76
103.63	104.28	106.3	103.26	105.46	105.88	107.07	108.33	104.14	108.39	107.11	105.39	108.01	107.64	107.14	106.32	107.16	104.54	106.14	103.88	105.52	107.92	106.33	105.32	107.42	106.9	104.08	109.16	105.34	103.28	103.98	109.97	103.4	104.13	99.031	102.37	105.54	107.14	105.8	107.32	106.87	101.68	102.22	112.12	105.05	106.31	103.7	103.66	106.44	107.5
95.439	100.85	100.35	99.35	103.14	100.04	96.505	102.13	98.403	103.06	100.93	101.77	101.1	100.92	100.5	99.44	99.525	98.401	99.987	100.94	99.832	98.375	104.33	99.847	99.226	100.52	102.76	101.88	98.76	99.786	105.81	97.884	98.334	98.512	95.221	96.817	96.534	101.22	100.66	99.645	100.74	101.76	98.268	96.863	98.04	100.21	101.64	106.14	100.91	99.345
101.81	104.87	99.036	100.91	100.86	102.03	97.87	102.06	102.56	99.002	100.64	97.516	100.29	100.53	97.527	97.838	100.79	97.81	97.898	95.234	101.19	98.825	93.455	103.27	96.508	98.652	96.693	101.37	104.78	98.692	98.522	101.32	99.23	96.164	100.06	101.9	101.38	101.78	98.963	101.92	95.656	103.05	99.792	99.357	103.36	100.58	100.34	100.4	97.799	100.57
110.27	105.93	103.18	103.34	104.94	102.09	105.3	104.67	103.66	105.78	104.12	107.32	103.78	107.85	101.21	99.33	102.66	105.89	105.31	104.03	104.4	104.26	105.14	104.07	105.7	101.16	100.58	105.35	105.72	101.11	105.36	102.69	102.54	106.92	106.72	102.92	106.17	106.58	99.778	102.79	102.21	109.44	104.22	106.73	105.69	97.77	106.5	107.99	107.38	101.84
110.59	108.51	104.48	109.33	102.09	107.24	112.92	108.14	100.44	106.26	107.5	107.19	107	109.32	106.01	111.84	109.14	107.88	108.34	106.32	105.21	107.94	106.87	111.44	107.3	107.82	109.2	100.08	108	107.48	106.99	106.09	109.48	106.01	106.03	109.02	104.51	106.07	105.87	105.57	104.34	106.81	108.86	108.43	104.79	106.1	106.84	107.67	104.81	108.38
111.04	114.83	112.24	108.94	112.24	109.34	109.79	112.11	110.44	112.8	112.12	110.26	111.63	113.12	113.23	112.92	112.9	111.47	112.67	115.47	107.75	114.92	113.82	110.53	113.7	108.35	112.58	114.76	111.95	115.24	111.41	115.21	114.29	110.77	112.23	111.62	116.8	112.85	114.32	110.27	109.44	109.2	110.86	110.25	111.96	108.51	113.18	109.08	114.28	111.81
103.48	106.03	108.57	102.02	98.816	100.7	105.33	99.916	105.79	98.401	107.13	106.23	100.13	107.76	106.88	100.09	105.82	108.01	103.51	105.71	109.83	106.05	103.27	107.39	103.02	103.75	105.03	100.49	101.06	107.09	106.75	107.06	104.35	102.44	109.51	101.09	101.07	105.4	102.87	101.91	106.72	104.75	105.58	101.64	104.31	106.07	106.72	102.79	107.62	104.82
108.08	106.36	103.47	106.18	107.99	108.6	105.57	107.95	106.65	106.56	106.61	106.26	110.44	108.8	110.31	105.43	104.97	107.44	102.55	101.31	104.07	109.56	108.51	107.47	102.85	102.66	105.29	102.68	101.1	106.98	104.46	107.94	109.24	106.98	106.45	107.02	105.32	105.52	107.13	106.04	107.6	105.67	104.57	105.09	105.15	105.17	105.42	108.13	107.79	106.98
109.43	102.2	102.06	102.49	99.955	101.58	101.06	105.45	105.22	104.45	106.16	104.02	103.06	101.97	107.06	107.4	106.17	104.95	104.08	104.7	107.37	105.07	100.63	106.85	102.19	100.36	105.79	99.444	104.43	108.51	105.03	102.92	104.33	103.31	100.95	101.57	104.82	99.806	104.57	107.71	109.71	101.98	105.04	105.47	105.65	100.54	102.79	106.51	103.85	101.31
100.22	100.03	98.865	98.764	97.562	96.886	103.56	98.76	98.939	95.95	98.231	100.14	103.97	100.8	101.96	98.412	101.58	96.159	97.98	99.714	99.059	102.31	100.14	101.01	104.19	102.17	99.537	103.84	103.01	100.44	101.09	104.27	97.611	101.08	97.873	104.75	102.53	101.25	98.735	98.766	99.516	98.276	99.897	100.66	95.409	104.49	99.731	98.688	99.986	102.19
104.9	101.03	103.18	107.28	107.15	103.77	101.84	105.31	104.82	105.35	109.25	105.52	107.56	107.86	108.99	107.95	104.08	108.37	102.36	107.72	104.67	101.54	107.33	106.06	105.5	107.29	102.67	99.841	107.55	104.14	107.02	105.31	105.72	102.5	111.46	103.52	107.85	107.39	103.23	104.96	103.62	104.28	107.31	107.19	102.41	105.58	106.8	107	105.33	106.65
107.41	107.57	108.58	106.12	104.18	107.51	108.58	108.97	113.48	111.35	107.48	106.6	102.5	106.2	110.83	103.79	105.78	105.78	108.52	108.48	108.87	105.19	104.11	103.6	107.27	97.653	115.85	108.96	105.13	105.94	106.55	108.42	108.65	108.38	107.64	105.36	106	107.14	103.69	107.7	105.16	106.05	105.07	106.7	106.95	110.92	101.92	111.88	106.61	103.87
111.32	110.46	111.48	113.97	115.37	113.02	108.88	111.17	110.61	112.37	110.26	106.75	113.42	111.75	110.71	117.15	110.66	111.52	111.4	112.92	109.21	108.42	115.97	110.29	110.35	108.95	103.89	116.18	113.82	116.09	110.73	111.93	111.73	112.75	114.43	116.73	112.94	111.44	110.85	109.48	113.31	115.64	110.06	114.87	110.05	114.41	111.77	107.73	109.84	107.21
107.75	110.98	104.73	106.26	99.634	107.57	102.77	107.05	105.34	110.04	106.84	99.653	105.41	103.34	105.64	106.43	110.26	102.86	106.05	107.64	103.68	100.78	103.6	105.38	101.67	110.45	106.55	109.98	107.58	106.69	102.5	101.02	108.27	108.65	106.4	103.71	110.4	106.91	108.05	103.71	106.99	102.58	104.99	102.92	103.02	104.22	104.44	105.16	101.55	111.17
101.59	100.65	104.54	102.03	104.13	105.03	100.8	103.25	100.35	103.91	106.67	101.49	102.65	107.22	107	104.19	105.13	105.66	105.65	105.3	100.91	105.77	105.54	101.19	99.977	103.26	105.53	101.11	105.35	105.35	105.36	102.4	103.59	106.82	103.66	106.19	102.91	102.4	104.43	102.12	106.24	103.37	108.46	107.47	102.17	104.42	102.21	104.55	104.2	104.43
104.82	104.23	107.76	107.97	109.79	103.92	100.34	106.87	105.17	108.73	107.26	104.31	106.66	106.67	106.31	106.51	103	102.36	106.55	103.96	105.1	108.84	104.03	105.1	105.85	105.88	109.92	104.5	105.12	104.25	103.89	104.83	106.05	104.14	102.47	101.88	104.68	107.72	110.16	104.96	103.4	104.54	106.95	107.7	98.955	105.07	106.7	106.22	101.95	104.14
112.36	109.31	111.02	113.26	108.77	112.49	111.51	112.63	111.53	109.05	106.86	111.31	108.2	111.44	112.31	112.56	110.85	114.13	110.65	111.99	114	111.23	109.19	110.08	109.24	106.92	114.16	108.91	111.63	109.26	113.26	112.32	112.24	109.23	115.2	113.9	107.29	113.37	107.79	112.57	111.82	110.63	112.6	115.38	109.05	106.75	106.8	112.1	108.93	111.31
110.53	104.05	106.01	105.35	106.12	102.02	104.16	104.84	107.84	110.35	105.98	104.72	106.3	107.78	104.72	103.92	107.97	108.97	107.03	109.08	111.13	105.66	101.76	107.51	107.09	101.08	106.23	107.61	103.95	102.99	105.54	101.72	110.07	105.51	103.49	104.54	107.34	103.8	108.22	105.53	101.58	104.78	109.46	105.98	106.24	105.07	104.31	106.52	108.26	109.18
110.35	114.56	113.48	111.45	110.47	111.67	104.59	110.52	110.06	111.27	113.93	113.21	111.04	111.7	114.74	112.63	112.1	116.71	111.86	111.18	114.02	112.89	108.26	112.42	109.32	107.29	114.96	107.01	112.66	113.35	110.63	107.83	110.59	113.05	115.84	110.15	110.47	113.21	108.32	110.6	112.72	107.74	112.09	113.71	114.68	113.92	111.04	108.92	109.97	111.53
103.96	104.43	100.13	102.58	102.64	99.806	104.86	101.95	107.61	104.28	106.76	107.61	102.71	106.73	103.69	107.58	105.38	101.8	106.32	105.17	104.95	109.42	110.75	108.25	103.47	104.02	104.42	104.28	106.63	106.69	107.19	104.28	107.45	102.92	106.46	103.55	107.78	104.72	105.88	101.01	100.83	107.77	103.91	98.407	102.91	109.9	101.81	104.06	105.36	107.78
104.47	102.9	103.57	104.02	103.44	105.12	106.28	102.33	101.4	102.37	106.42	105.65	100.6	105.71	105.47	103.75	107.6	106.08	106.77	104.67	106.39	106.51	101.92	104.97	104.46	105.52	99.725	102.31	101.4	104.74	102.36	102.74	105.6	106.6	102.53	104.68	110.81	107.9	102.95	99.186	109.65	106.11	108.37	109.24	104.75	100.25	102.95	106.53	107.59	102.07
104.93	111.56	109.46	104.9	107.04	107.12	107.35	106.66	108.96	104.4	107.49	104.73	102.06	105.99	100.87	105.16	110.11	106.67	107.89	107.02	107.09	106.92	102.95	106.94	104.27	106.34	105.44	103.99	108.28	105.59	105.34	100.77	102.68	107.44	109.79	103.79	105.58	104.33	103.84	100.75	107.82	103.9	108.58	105.07	110.37	106.69	105.85	107.62	103.65	108.22
109.13	107.48	106.77	106.58	105.23	105.23	109.31	104.81	106.68	106.36	106.37	106.5	105.1	110.07	103.94	106.03	104.44	107.2	103.1	107.35	103.64	106.23	102.37	102.15	106.36	106.59	107.29	101.23	106.2	105.68	108.92	104.36	107.18	103.73	103.11	104.04	104.92	103.88	102.69	105.79	103.62	102.94	107.2	110.22	107.34	105.15	104.39	105.03	101.38	110.77
108.74	114.94	115.83	108.67	114.27	112.15	109.78	113.68	112.13	114.07	113.27	111.39	114.8	112.65	113.79	113.41	114.2	112.08	113.93	111.81	110.16	106.72	114.31	110.82	111.9	110.85	112.6	110.26	110.7	110.86	108.25	111.25	113.4	114.13	117.59	114.74	105.75	110.9	113.22	114.78	109.91	110.67	107.17	110.95	113.79	109.24	113.7	112.1	115.84	114.53
110.09	113.62	105.72	103.01	104.1	105.7	108.45	101.9	104.28	104.36	104.8	105.48	104.67	103.94	101.67	98.963	106.45	107.44	102.35	109.43	104.35	100.98	102.38	107.2	106.82	105.6	100.95	104.2	109.17	101.27	110.77	108.21	101.8	106.23	107.36	101.99	103.2	105.35	105.98	106.44	103.95	106.42	103.56	103.22	106.95	101.95	108.95	102.74	104.39	103.65
106.44	104.53	107.66	103.34	104.94	102.79	104.92	106.4	103.02	108.1	107.16	101.45	104.69	101.09	101.52	104.24	102.41	108.3	103.57	102.81	110.91	104.22	104.13	107.99	103.93	110.34	104.2	106.58	108.17	105.94	104.48	98.711	103.17	106.34	109.4	107.14	101.21	107.6	105.78	103.22	105.71	107.28	107.41	104.85	102.84	104.23	105.82	106.58	105.38	105.2
105.04	109.04	106.51	103.19	110.94	101.75	105.78	105.1	106.98	102.89	106.72	106.66	105.79	108.19	109.6	105.23	109.29	107.61	107.84	108.75	105.02	109.22	107.83	106.12	106.82	107.1	105.07	105.02	103.95	107.45	106.25	104.32	110.25	105.87	108.34	103.39	104.26	106.65	105.81	105.34	106.06	106.9	108.07	106.6	102.23	109.34	106.64	110.92	104.82	109.08
109.1	111.42	114.36	113.33	106.71	110.1	109.78	108.74	111.66	109.4	109.56	110.29	109.47	108.11	110.99	115.12	111.62	114.31	112.48	110.42	111.79	112.22	111.55	111.9	108.36	110.85	113.09	111.69	112.14	112.45	115.45	113.06	110.61	113.55	111.62	113.45	111.78	111.14	113.57	114.74	111.17	113.57	111.83	118.89	111.05	112.03	114.21	111.08	107.45	112.44
115.76	109.11	110.32	113.16	109.37	111.31	113.15	113.38	114.08	112.74	111.25	106.21	117.5	111.3	109.07	109.42	112.17	114.58	112.02	108.57	110.83	105.73	112.89	114.19	109.95	112.55	107.74	110.91	112.41	111.23	112.16	115.16	109.69	113.7	111.76	111.48	112.44	109.89	113.03	109.73	107.66	112.76	111.93	112.37	113.28	110.75	110.07	116.36	109.31	106.91
116.59	113.59	110.74	108.87	111.81	115.31	113.07	116.58	114.68	115.95	112.44	111.39	111.99	112.7	115.6	108.93	109.31	113.85	114.27	111.3	109.57	114.02	109.59	112.21	111.84	111.91	115.67	112.35	111.17	110.79	114.33	110.21	116.2	109.47	108.38	112.89	109.36	112.74	113.91	113.15	112.69	111.86	111.26	112.69	115.76	116.52	109.79	111.79	115.87	113.39
113.96	109.71	114.28	113.95	114.89	106.56	112.79	113.58	114.18	116.75	110.91	110.16	113.6	114.13	111.13	114.96	113.9	112.46	112.36	110.45	112.15	105.6	114.6	113.57	111.09	113.35	111.91	118.12	111.38	108.15	112.08	115.91	113.74	111.5	111.02	111.98	113.7	115.74	114.68	112.32	110.61	110.95	112.26	113.3	120.17	112.88	111.71	112.07	113.09	118.79
101.26	103.71	98.94	104.85	106.31	97.299	97.359	98.135	100.26	99.494	100.24	101.99	95.556	98.943	99.743	99.522	98.797	98.039	101.49	97.998	95.98	97.008	99.438	101.24	100.41	102.89	98.837	97.494	101.68	99.141	103.15	103.14	102.88	102.03	101.12	95.683	97.826	100.9	100.72	101.87	102.92	95.134	102.06	102.3	101.03	101.3	97.107	98.166	95.479	97.571
111.84	110.97	112.17	108.42	112.96	113.24	112.59	113.69	113.87	107.57	116.19	114.57	108.74	111.37	111.88	112.05	112.81	109.17	113.75	113.33	110.22	112.12	112.26	112.67	110.81	111.71	109.61	111.49	113.71	112.65	107	113.27	109.64	110.17	111.82	111.11	108.22	111.2	113.24	109.21	114.28	112.75	113.42	116.45	112.92	111.6	119.99	108.77	112.98	108.73
105.36	110.96	105.53	104.32	108.78	106.2	109.3	108.26	105.19	105.94	105.81	108.06	104.31	102.92	105.87	106.57	104.83	102.15	108.25	104.15	108.04	99.332	103.92	105.74	106.77	104.67	109.49	103.71	106.04	106.31	105.55	106.6	107.51	110.26	104.92	109.01	101.57	110.19	103.46	104.94	105.37	109.17	105.44	101.64	104.66	108.53	106.16	105.42	107.37	103.61
115.38	111.84	112.52	111.37	114.06	112.75	112.19	109.25	112.34	107.37	108.92	111.17	112.46	111.47	113.88	112.55	115.23	110.75	111.04	115.27	110.8	108.5	108.08	113.16	112.56	112.46	113.83	114.42	109.09	113.92	114.39	113.34	118.08	113.74	113.35	111.1	115.41	120.1	108.52	112.31	113.38	109.82	112.92	119	110.48	110.48	115.74	111.95	110.71	111.77
104.98	108.44	106.53	109.37	110.39	106.86	102.55	106.65	104.07	106.3	101.66	106.69	107.78	107.21	110.09	99.482	107.29	107.33	105.28	105.29	101	101.9	99.682	105.9	101.67	102.54	106.13	107.07	102.74	107.3	102.68	105.51	106.75	107.95	103.4	108.57	107.07	103.41	105.92	105.66	107.19	108.69	100.48	104.85	107.97	108.03	102.94	106.41	105	105.65
101.6	100.12	105.71	99.654	95.453	97.617	100.5	100.1	100.09	100.25	100.11	100.57	98.753	103.15	100.17	104.75	105.95	95.005	104.11	99.753	103.79	102.67	96.729	101.58	99.329	99.736	99.552	100.55	100.53	102.35	99.894	102.64	96.204	100.73	98.659	99.639	99.565	100.52	102	104.27	98.07	97.904	96.963	98.03	97.016	101.52	103.54	99.714	100.54	100.14
113.09	107.75	109.59	110.92	111.66	112.82	112.42	110.76	110.98	111.06	112.39	110.71	115.69	112.27	112.01	109.7	114.71	112.17	112.95	112.49	110.2	111.77	113.16	109.77	116.09	113.23	111.81	113.74	112.93	110.14	110.91	105.44	109.02	114.99	110.84	110.9	113.52	111.74	109.52	108.85	113.58	115.81	108.28	108.52	109.37	113.95	109.42	114.86	112.68	108.18
108.75	110.75	109.3	110	105.46	110.62	109.62	107.64	109.54	107.75	112.42	108.06	112.58	108.34	110.1	108.36	111.98	105.41	109.38	111.04	109.24	106.6	110.32	109.84	113.26	111.19	111.66	108.88	110.22	107.15	108.47	108.94	108.69	108.13	111.07	109.93	106.63	111.83	110.76	107.07	113.77	113.48	110.78	110.93	109.51	108.82	110.02	108.75	111.34	108.01
101.52	104.84	107.36	107.76	107.49	107.75	103.33	109.8	107.04	106.67	109.04	104.77	105.56	104.67	108.59	105.3	105.59	103.18	106.23	108.9	101.1	107.56	109.38	104.52	109.96	109.86	106.89	108.66	108.22	107.28	108.81	106.87	111.63	107.31	104.94	104.25	108.33	103.69	107.47	107.34	108.52	108.97	102.84	104.33	106.33	104.12	107.61	107.6	104.32	102.26
101.08	98.721	99.653	99.909	105.35	98.699	99.047	96.689	103.14	102.94	98.407	98.667	101.12	101.74	99.664	102.7	102.49	99.829	103.19	101.54	107.76	102.03	100.06	101.08	100.09	98.272	100.34	103.08	98.162	101.68	101.64	99.928	102.03	99.42	102.32	99.198	103.2	101.93	99.727	103.39	101.45	101.51	101.9	102.96	103.47	101.26	99.575	97.765	104.05	98.326
97.423	99.731	102.97	97.645	99.583	102.31	99.724	104.49	101.23	103.97	96.675	101.45	105.94	103.99	94.374	99.49	102.3	102.38	95.477	102.26	102.09	95.089	100.48	102.23	102.3	94.717	103.52	101.12	100.41	99.978	100.06	104.06	98.274	104.25	101.08	101.71	101.39	106.54	98.726	99.754	100.87	101.6	103.24	104	100.62	96.719	99.608	104.7	102.7	105.04
106.05	111.66	106.95	107.19	109.54	106.93	104.77	105.46	108.9	105.72	103.11	107.3	107.46	107.74	105.41	107.61	105.91	108.72	105.43	104.22	106.39	106.89	101.43	109.55	108.5	103.49	102.13	104.91	103.61	104.73	110.42	108.89	111.39	105.58	105.72	106.75	103.33	103.85	107.29	108.55	108.88	102.53	105.81	104.4	103.66	107.41	105.89	102.04	103.19	106
108.49	114.21	112.85	112.71	113.25	113.1	111.87	109.56	111.31	114.02	111.3	113.59	110.28	116.21	112.03	110.36	113.93	114.18	111.55	112.51	111.36	112.08	114.04	108.5	114.68	110.73	111.56	110.25	111.28	111.08	110.92	110.99	114.75	109.45	111.91	113.19	112.39	113.84	107.02	113.45	115.74	114.35	114.15	112.52	112.41	119.8	112.62	114.07	113.96	108.53
116.09	114.69	113.15	111.58	112.36	115.43	111.04	115.72	115.77	109.87	114.74	113.02	113.96	116	114.09	109.29	111.83	114.09	110.61	109.49	114.88	109.79	114.33	112.79	113.07	112.76	114.26	111.8	108.88	114.34	117.22	113.43	113.02	115.17	111.07	110.28	112.35	115.46	116.85	108.97	113.43	114.01	112.15	110.43	114.2	114.01	112.52	114.35	114.02	113.09
104.89	105.95	106.37	106.08	104.83	108.49	107.35	105.37	108.01	104.24	104.33	108.89	107.73	102.74	105.76	107.59	109.67	98.26	104.7	106.87	108.89	106.29	107.67	108.77	103.48	106.65	104.06	103.62	103.41	100.55	103.18	107.3	102.45	110.56	107.11	103.76	107.92	104.19	109.32	105.83	100.65	108.33	98.638	105.78	105.17	104.37	109.32	103.93	103.32	105.86
106.14	103.08	107.93	106.84	106.85	106.81	105.03	106.04	107.02	104.39	107.44	106.05	105.82	104.48	105.3	106.23	105.73	104.44	114.71	103.08	101.23	106.83	108.05	102.82	109.04	103.91	106.8	111.03	106.16	108.47	109.79	108.53	107.12	105.93	105.52	106.53	107.35	106.12	109.87	105.87	105.4	110.64	104.95	103.28	104.98	108.53	104.5	108.92	105.54	104.08
114.56	117.22	112.25	113.5	116.82	112.09	110.72	109.31	115.24	114.13	114.26	112.88	111.19	115.17	116.66	115.83	110.11	115.11	117.32	116.51	112.1	113.55	114.58	113.02	113.18	111.55	113.92	106.37	113.09	111.91	114.18	110.77	113.98	112.78	116.23	116.55	110.5	113.84	114.8	113.04	111.55	114.11	107.87	110.02	114.19	110.61	111.01	115.08	112.42	109.85
106.85	106.4	102.69	105.74	104.08	104.52	102.82	107.48	102.37	100.31	105.76	104.48	109.24	104.87	107.51	110.39	102.02	106.57	105.15	105.69	98.526	105.1	104.31	104.35	101.66	107.79	103.26	104.12	99.768	100.88	105.36	104.67	102.13	105.69	108.57	104.26	104.95	104.63	105.07	110.14	104.82	106.44	106.65	103.32	105.37	107.49	106.14	105.48	101.42	105.11
104.75	108.86	103.81	108.09	104.41	107.67	106.83	105.06	109.66	105.69	102.77	107.69	107.83	107.99	107.92	106.06	110.36	104.32	106.23	108.18	108.61	103.24	106.27	106.96	106.71	106.68	105.58	103.41	106.78	106.03	112	104.79	111.3	111.26	108.85	108.76	107.95	103.34	104.47	105.23	108.07	105.65	104.28	107.46	106.29	107.4	105.06	102.55	109.84	106.01
104.85	101.92	107.15	108.01	105.55	107.24	107.24	104.33	102.7	109.09	108.77	105.37	105.38	107.41	101.06	98.946	106.02	107.74	106.75	106.65	106.08	109.05	101.92	102.37	103.76	107.37	100.88	103.51	108.66	103.32	105.03	105.04	101.24	110.47	110.16	107.01	104.19	102.57	100.89	108.81	100.35	107.65	103.93	99.221	106.01	104.21	98.624	102.66	105.27	110.35
106.63	109.38	108.34	111.33	109.57	113.25	112.08	108.02	109.54	107.77	113.75	114.4	113.73	113.77	109	114.82	113.8	115.55	109.37	113.03	110.04	108.39	108.73	110.4	110.2	112.03	107.16	115.8	113.74	111.46	110.12	110.73	113.26	110.93	115.54	109.52	113.65	109.75	109.58	113.95	112.38	112.38	107.67	112.13	110.86	112.76	112.14	110.29	109.77	112.23
110.12	111.2	113.44	110.75	114.19	114.53	114.51	111.71	112.12	112.48	113.97	112.45	115.84	113.42	113.29	109.29	110.85	112.33	108.96	115.69	109.94	111	113.68	115.76	110.4	110.99	110.31	107.72	109.1	108.77	114.04	107.92	108.39	106.78	110.87	111.65	108.71	113.61	108.97	113.51	111.08	111.57	112.32	112.34	109.81	112.15	111.09	115.65	112.34	112.89
108.3	108.51	106.29	107.4	105.03	106.03	106.87	107.52	111.28	108.82	102.93	103.55	106.77	102.75	105.87	106.18	107.25	104.75	108.58	101.63	108.23	108.11	102.44	108.15	105.19	104.97	109.41	105.35	106.91	106.06	103.66	104.56	106.11	105.27	106.57	105.39	103.66	107.14	104.62	108.03	108.87	102.54	108.47	112.94	110.87	106.45	102.77	106.45	105	102.58
103.65	104.66	101.26	104.87	103.48	105.1	99.356	106.73	109.23	106.36	104.67	106.76	105.57	103.88	104.21	106.55	101.36	107.41	107.89	108.07	102.63	100.26	106.02	102.43	104	104.71	108.52	103.82	104.18	105.88	104.87	104.5	105.66	103.11	105.61	109.5	110.76	100.85	107.67	104.54	103.05	100.17	104.05	104.05	104.97	101.8	103.44	102.16	101.6	99.544
99.837	101.52	96.441	98.432	99.679	101.95	95.971	100.08	104.19	99.267	99.237	99.93	101.6	101.8	105.25	102.68	95.857	100.33	101.4	99.162	95.741	99.752	99.455	98.246	98	98.629	98.06	98.684	100.87	99.876	98.511	97.378	100.67	100.12	93.501	99.862	104.96	101.67	96.908	100.73	96.554	97.473	103.25	99.257	98.709	97.375	100	102.76	99.137	100.57
116.33	118.77	117.8	116.7	119.86	116.64	117.04	117.81	121.16	117.36	119.47	115.85	113.09	117.12	119.6	116.53	120.46	116.99	117.41	121.97	118.96	116.27	120.6	118.57	120.67	118.55	111.41	116.22	116.13	118.21	118.29	117.9	118.22	119.53	120.45	118.68	117.24	118.22	114.87	116.42	118.11	115.1	112.91	117.84	118.56	118.52	118.02	116.54	114.52	116.5
111.72	112.57	106.75	116.03	114.76	111.61	112.91	111.35	113.97	109.63	109.56	113.4	111.25	108.05	108.49	107.62	111.56	112.72	110.45	111.49	106.56	107.69	107.84	111.2	110.85	111.9	113.03	113.63	117.89	110.43	109.46	116.79	108.58	106.36	112.73	111.09	113.66	111.37	109.75	111.73	107.73	106.93	111.71	112.98	112.24	114.27	108.2	114.63	109.6	113.21
102.31	106.23	106.94	100.72	101.96	106.16	104.82	104.61	100.56	105.04	97.959	106.21	104.21	105.29	104.33	105.54	101.03	103.88	105.96	102.5	100.56	100.57	99.625	102.65	102.27	106.13	107.98	104.26	99.958	110.83	101	103.76	107.92	99.906	102.54	104.19	106.77	102.24	106.17	99.698	104.79	103.13	101.57	102.78	104.4	103.35	104.12	104.98	101.98	103.31
99.611	101.16	100.45	101.34	99.154	99.176	101.37	104.08	99.252	101.76	100.36	97.301	101.33	101.54	96.401	103.7	102.52	98.185	99.801	91.888	96.613	101.75	101.53	101.78	98.25	102.42	99.679	100.71	97.135	102.25	97.867	101.44	101.01	102.77	97.653	100.38	102.37	97.132	98.605	99.855	99.584	102.13	98.127	103.88	102.94	103.34	95.511	99.457	99.206	105.04
104.97	108.33	102.55	100.82	103.85	104.71	103.72	104.82	108.23	106.84	105.87	102	104.87	101.17	107.97	102.14	107.73	105.07	104.67	103.61	103.36	97.184	104.63	107.75	109.43	106.35	104.81	106.24	99.383	104.1	103.88	108.47	100.87	107.23	101.48	110.04	104.58	101.27	102.82	103.2	103.05	103.77	105.45	102.23	103.21	103.21	106.74	105.18	108.32	104.11
104.67	105.9	102.49	105.2	107.13	109.78	106.63	104.73	106.53	109.64	107.56	103.68	104.88	109.77	106.7	109.09	109.59	109.24	104.9	110.18	104.59	103.1	105.17	101.77	107.18	105.86	107.38	104.39	105	106.86	107.18	107.36	107.05	104.6	109.85	101.4	106.88	109.06	103.67	108.07	102.58	104	104.79	105.1	108.02	107.55	108.78	101.06	106.39	105.93
110.74	109.13	110.58	108.79	112.47	105.95	112.44	114.53	112.2	107.73	108.41	115.13	106.77	111.21	109.26	108.52	111.43	110.91	109.38	109.69	107.43	111.2	110.05	110.82	112.59	110.28	110.66	107.19	113.81	109.66	109.67	111.97	109.64	113.32	109.35	111.18	108.75	107.9	113.35	106.3	109.43	115.02	109.42	109.66	108.44	111.36	111.84	111.7	112.77	105.99
103.91	104.68	102.32	101.84	104.32	107.35	104.5	107.91	104.08	105.59	100.94	105.37	103.58	104.02	104.26	106.68	101.58	107.5	102.34	105.75	99.062	102.32	104.34	102.32	100.57	101.16	105.26	105.13	103.58	102.03	103.77	101.47	108.01	106.99	102.83	104.51	104.09	100.6	104.35	102.39	104.69	99.417	104.32	104.14	104.66	104.81	104.26	100.35	108.3	104.17
106.64	106.7	105.26	105.76	106.46	113.28	107.1	104.05	105.58	111.37	104.52	108.36	103.68	102.24	105.4	103.34	105.69	106.95	105.55	104.78	105.56	101.89	105.63	109.17	99.938	111.63	106.67	108.31	102.2	100.53	106.51	103.52	101.82	107.71	106.99	105.8	106.33	105.53	107.72	106.02	105.56	101.9	105.76	104.21	104.3	103.04	103.66	105.35	108.15	104.23
103.28	102.39	106.11	104.97	99.712	104.56	104.25	102.72	103.07	102.99	97.878	102.03	107.7	102.75	104.32	107.22	103.31	105.89	106.9	98.247	108.06	102.79	103.53	103.62	103.48	103.51	105.7	109.28	101.49	100.73	103.1	102.83	106.69	104.37	104.52	106.76	104.05	103.71	106.73	106.76	106.05	102.8	106.71	102.85	104.9	98.867	102.43	106.6	103.58	103.17
100.94	107.35	107.29	111.91	107.92	105.73	105.79	103.24	107.48	99.647	104.74	103.18	105.51	104.45	107.12	98.536	100.46	103.97	103.88	108.35	104.34	102.62	109.71	106.33	106.87	110.14	104.98	106.27	114.72	108.51	104.8	104.82	106.32	106.97	105.49	111.4	107.8	106.88	109.45	105.91	103.07	110.29	109.12	104	99.952	105.97	103.94	104.38	108.03	109.66
108.99	106.97	106.2	105.49	106.83	102.65	107.09	107.86	107.7	106.98	107.73	103.79	99.22	108.1	104.08	103.52	99.889	104.89	102.28	110.58	106.49	105.32	108.31	111.97	106.88	107.31	101.74	106.83	105.63	106.29	106.84	103.53	103.76	108.7	106.81	103.97	104.48	105.14	103.34	106.22	104.73	109.68	108.66	109.91	105.9	107.91	104.77	105.3	107.02	104.16
112.32	115.18	110.27	117.72	113.52	114.45	109.78	111.46	111.51	113.06	109.62	111.51	116.8	116.81	117.69	114.63	111.6	117.6	113.31	109.96	115.91	112.58	112.41	112.48	110.73	107.25	111.22	116.73	109.03	112.65	115.54	113.15	112.85	113.89	115.68	111.86	111.86	114.79	107.83	110.98	114.34	115.1	106.47	109.2	107.42	111.34	115.12	110.07	114.1	113.63
112.29	108.67	111.33	107.66	116.1	115.46	108.26	115.73	115.67	114.42	111.02	109.53	113.22	115.94	112.48	110.95	115.26	120.05	109.54	110.94	112.85	110.9	112.44	109.34	114.24	116.7	109.8	114.02	114.94	111.14	114.8	111.17	117.04	109.29	107.53	112.23	108.38	108.71	107.67	111.21	113.87	112.35	110.71	109.13	113.61	114.04	112.75	109.17	113.98	113.2
107.53	101.54	103.97	109.34	106.17	106.87	106.85	101.44	105.37	104.9	107.01	105.03	109.15	110.85	108.8	109.76	106.18	105.68	103.95	105.06	100.68	104.39	109.47	108.83	102	106.32	107.85	107.59	111.64	108.45	108.99	98.352	104.82	104.88	107.42	106.11	107.9	105.99	103.47	102.55	99.511	105.88	105.37	105.29	103.67	107.84	105.42	109.29	99.95	104.89
103.18	105.5	100.15	105.48	105.15	107.55	112.04	108.31	104.77	108.14	109.1	107.63	103.41	107.11	105.19	103.04	106.63	102.09	103.37	101.65	100.79	102.45	110.44	108.08	109.97	100.85	104.39	104.16	104.64	105.68	106.28	110.2	105.88	108.8	108.98	106.31	107.13	110.15	110.08	106.7	104.13	109.3	105.66	108.69	104.34	107.33	106.2	105.63	107.52	108.18
106.79	104.38	105.96	109.76	106.89	105.59	103.88	104.51	109.47	105.7	106.28	106.83	108.09	106.75	101.89	106.4	106.44	109.68	104.15	103.1	103.22	105.93	108.23	108.6	105.86	105.87	105.64	109.01	106.09	102.68	107.52	106.67	105.71	103.43	107.75	110.34	103.5	102.29	103.21	111.7	101.21	107.52	107.6	101.77	104.89	103.61	107.43	104.57	103.47	105.33
96.03	97.128	103.58	99.375	99.697	99.848	102.12	99.827	96.031	102.27	99.02	97.944	100.89	105.45	98.954	99.166	101.99	102.22	101.26	98.148	97.66	99.431	100.68	99.165	96.718	99.141	98.399	100.95	99.165	99.285	99.393	96.186	97.178	97.959	98.979	101.87	98.259	100.3	102.21	100.6	104.07	99.57	100.62	97.684	95.264	101.84	102.84	102.19	97.877	99.813
101.14	104.78	106.45	109.02	107.26	102.04	108.8	104.61	105.58	108.58	105.32	109.04	102.99	106.48	106.92	107.54	100.46	99.111	103.81	102.82	102.86	104.47	101.04	107.2	104.19	104.81	105.4	104.43	103.25	102.07	100.11	106.1	105.78	105.25	104.71	105.88	103.82	104.76	103.26	103.27	104.91	103.46	106.09	105.05	106.35	105.2	102.82	102.92	108.47	103.37
115.72	114.46	109.13	111.55	113.27	110.82	108.56	110.38	115.13	107.92	109.29	112.81	112.88	111	112.75	113.15	114.78	107.87	111.9	114.13	111.57	110.04	111.2	109.99	114.21	112.07	107.03	111.42	109.11	113.29	114.18	111	111.87	109.7	111.19	114.14	108.45	110.23	113.27	113.33	114.73	110.44	110.74	109.14	109.72	112.23	112.35	117.74	109.14	113.97
101.95	105.49	101.88	106.67	106.9	105.02	105.76	105.51	103.53	111.74	104.24	108.36	104.98	104.54	106.34	109.45	104.66	106.49	106.13	104.57	103.68	110.15	105.89	107.15	102.66	104.07	105.83	102.27	105.13	108.69	106.75	106.52	107.89	105.3	103.99	110.16	106.38	106.36	103.96	108.26	107.51	103.64	108.39	101.41	106.32	101.08	105.07	103.89	109.23	112.37
110.89	115.19	112.47	114.63	115.8	115.57	114.3	109.42	110.63	112.18	113.41	111.19	109.65	110.76	110.09	114.95	111.05	108.93	113.01	110.3	117.94	113.02	115.3	113.74	112.64	112.76	111.22	114.63	106.69	109.79	114.62	111.84	112.26	111.49	114.83	110.42	110.94	111.44	116.69	107.15	111.04	115.01	114.47	111.32	108.68	111.99	109.11	109.07	113.39	109.74
99.093	101.23	104.48	106.15	103.17	104.47	104.03	105.75	101.05	104.12	102.14	102.65	101.67	101.69	104.42	100.08	104.15	104.56	106.8	100.13	108.19	99.226	104.03	110.06	101.06	104.16	104.9	101.73	103.78	106.7	104.93	102.37	105.2	104.12	101.43	106.7	104.31	104.98	107.69	108.65	103.74	104.52	106.16	104.99	104.14	99.89	109.11	104.97	100.8	101.14
104.71	105.75	105.92	108.99	108.28	102.6	108.3	105.14	109.02	102.1	103.3	106.19	105.78	106.62	102.8	107.56	108.92	110.86	108.84	105.7	104.78	103.31	104.69	105	102.23	107.87	106.07	103.51	102.89	110.24	102.86	109.55	111.13	105.3	98.99	107.27	107.6	103.27	103.42	102.4	104.61	103.15	104.83	105.43	105.3	102.26	105.89	108.74	101.65	104.71
106.23	105.97	107.45	104.64	107.44	104.32	108.32	104.97	104.85	102.34	105.75	105.77	103.77	100.53	104.2	102.67	103.53	104.28	110.55	104.22	106.64	107.83	103.14	106.89	108.18	100.35	103.88	104.83	103.45	105.19	106.19	108.52	109.81	105.77	104.16	111.24	106.45	104.92	106.78	106.65	104.79	104.37	102.48	110.77	101.9	102.33	103.77	107.32	104.84	108.26
101.06	107.46	108.51	110.06	109.69	108.13	104.59	107.29	109.02	107.5	108.34	104.37	106.48	106.69	102.37	100.5	106.25	107.6	103.35	103.71	102.99	105.77	104.77	109.42	106.8	105.23	102.27	103.5	103.33	103.66	106.87	107.17	109.65	105.02	102.16	111.04	106.63	108.96	105.81	106.87	106.69	108.52	109.29	106.46	107.29	104.85	103.44	107.31	111.19	101.5
106.44	104.89	111.2	104.13	101.48	108.5	104.89	100.27	104.09	106.78	102.54	106	105.68	102.82	102.29	103.49	105.27	104.15	106.22	107.82	107.1	102.58	104.69	108.31	103.92	108.57	108.17	102.74	106.13	102.72	106.99	106.57	108.29	105.7	104.96	107.25	102.2	109.55	106.92	106.18	103.5	101.54	102.45	106.97	106.01	106.51	104.39	105.08	102.58	101.48
102.08	105.73	105.41	102.21	105.54	106.95	104.77	107.62	110.01	103.7	111.61	106.06	107.06	102.06	105.29	106.9	104.13	103.66	111.3	108.68	104.24	106.03	103.11	107.5	107.23	107.32	101.88	108.53	108.42	107.17	109.15	107.76	107.67	104.13	107.64	106.7	104.19	106.85	102.76	107.6	106.71	107.93	105.8	106.3	105.79	105.53	105.29	104.79	108.26	103.78
112.3	110.97	111.76	109.16	110.09	106.13	106.34	109.81	109.96	108.41	105.35	116.85	111.07	108.14	111.76	109.03	112.4	104.24	113.23	104.61	110.09	110.29	109.6	112.22	113.01	106.34	113.47	109.4	111.41	108.6	109.25	109.58	109.7	108.02	112.27	110.56	108.59	109.68	113.29	111.39	111.66	105.94	113.69	115.24	111.66	115.1	111.52	110.07	108.37	110.39
97.689	99.498	101.81	96.358	97.762	97.948	97.231	98.891	97.12	98.363	100.62	101.74	101.02	98.711	105.29	102.21	101.63	96.952	96.605	104.25	100.32	101.86	100.46	103.98	99.672	99.785	98.707	100.22	101.88	100.26	96.392	100.13	96.315	94.391	100.27	97.003	104.29	102.13	99.616	98.577	99.35	97.588	98.107	98.919	99.501	99.709	96.584	102.38	104.32	91.869
107.13	110.39	109.09	108.49	105.02	107.26	107.94	102.52	107.16	105.8	109.68	101.63	107.51	104.9	103.53	111.72	109.78	107.05	105.61	103.68	106.14	108.32	108.8	105.87	106.95	105.64	107.84	104.79	106.19	105.76	106.01	107.03	110.62	106.4	103.62	108.44	105.55	105.95	108.4	113.56	110.21	106.52	106.31	106.55	103.95	102.88	103.63	105.72	109.36	107.89
105.89	107.08	108.39	107.74	107.84	108.31	107.46	111.78	102.6	106.7	108.63	110.35	104.67	106.8	102.29	106.54	103.37	105.42	105.43	106.09	107.05	101.85	106.13	101.36	104.06	107.93	103.82	106.24	111.12	107.48	104	104.7	104.9	105.28	110.16	105.41	105.34	104.79	106.64	103.75	107.87	110.87	102.95	103.82	108.66	104.88	112.29	106.48	107.53	106.77
112.67	108.81	112.69	110.67	107.91	111.24	111.94	111.82	113.37	114.98	110.69	108.03	112.98	110.45	112.8	108.69	117.45	112.03	115.16	112.18	112.07	107.35	110.71	113.07	112.15	110.7	112.74	111.01	116.03	112.7	113.13	112.2	113.06	115.17	107.43	116.06	114.2	111.22	111.92	112.91	111.86	113.41	113.76	109.04	110.59	110.28	114.22	107.9	112.54	118.11
108.23	104.64	106.78	106.13	104.78	108.81	105.64	106.39	106.48	108.81	103.75	106.08	104.28	105.53	108.12	100.52	104.05	108.89	102.42	106.61	104.08	103.98	108.19	101.66	106.36	104.87	106.21	103.04	109.73	101.81	107.22	105.69	103.44	104.24	105.86	100.07	106.31	104.11	105.94	110.49	103.34	108.22	103.41	102.62	106.63	102.51	102.9	108.03	109	108.34
103.81	102.68	103.43	112.05	107.98	101.81	110.37	106.97	105.12	106.97	104.9	108.3	108.53	111.87	104.95	108.95	107	102.12	104.61	100.3	103.27	104.82	109.83	108.16	103.79	105.39	109.3	105.72	104.7	108.87	99.046	106.09	107.94	108.96	106.65	111.9	106.59	110.45	107.27	106.93	104.81	110.52	106.75	109.25	108.36	106.68	108.34	102.07	106.52	101.98
111.06	104.65	106.92	105.4	103.6	103.78	106.24	106.33	104.09	105.71	107.62	107.45	107.94	102.99	100.66	106.11	104.65	100.61	104.38	105.56	108.17	102.05	108.11	107.01	105.6	106.75	100.83	102.3	104.8	107.16	104.02	101.37	106	105.02	106.34	105.15	106.84	110.84	103.07	104.22	104.09	109.11	107.16	109.22	105.14	104.47	101.57	103.18	104.7	110.19
100.82	102.41	102.74	101.25	103	105.25	101.17	105.41	96.027	100.24	96.646	101.82	98.132	98.931	100.58	105.82	98.767	102.4	101.87	100.48	103	101.91	102.8	102.31	97.419	99.128	96.112	101.03	100.49	98.901	102.97	104.16	99.937	101.26	98.37	101.39	102.09	96.239	100.32	103.16	101.67	102.31	99.695	96.4	101.02	101.9	96.012	99.521	104.45	99.109
102.53	100.08	100.02	100.52	102.52	103.85	98.042	98.037	100.01	100.47	100.07	99.707	97.625	106.32	98.744	96.403	101.33	100.19	101.33	99.43	103.23	100.75	100.77	98.22	94.293	101.29	100.31	98.306	100.09	100.27	99.051	97.411	98.941	101.31	102.84	99.522	100.25	98.617	92.67	100.27	100.93	95.549	99.543	101.43	96.785	102.13	97.734	103.54	100.34	101.76
103.65	107.11	108.86	107.78	107.11	105.06	107.78	108.56	111.11	104.23	111.82	112.45	108.79	106.11	98.878	105.92	104.85	103.29	105.48	105.04	105.73	103.75	111.98	111.53	106.62	105.34	105	106.15	110.13	112.44	104.08	106.83	110.1	106.26	106.11	107.24	106.41	105.33	103.41	104.28	106.17	106	107.78	109.35	108.13	108.81	109.06	102.43	105.47	106.52
107.99	100.44	111.93	105.39	105.89	103.78	109.17	104.35	108.3	108.79	105.48	105.93	104.81	104.6	106.99	105.63	108.49	107.86	105.89	109	107.08	102.73	105.08	102.42	103.4	108.88	106.77	107.64	109.45	105.44	104.38	110.15	105.22	104.91	105.52	109.15	106.47	107.69	105.28	105.1	104.52	105.41	110.45	109.74	104.32	107.63	107.17	102.36	104.44	106.24
106.17	106.49	103.96	107.02	104.88	103.38	105.35	108.97	104.14	104.69	107.12	106.85	104.62	102.39	101.73	107.5	109.43	105.71	99.909	106.32	108.45	106.49	102.02	104.83	101.56	105.76	109.02	105	103.75	107.07	102.47	105.65	103.69	102.84	103.4	103.33	102.71	101.73	103.59	105.09	106.27	104.14	107.78	105.16	106.11	105.77	109.71	106.14	107.25	104.3
96.753	97.713	98.956	101.01	99.603	103.86	103.34	101.83	99	97.536	100.93	99.589	103.25	95.442	103.18	97.104	101.68	102.11	101.11	97.827	100.28	105.76	96.558	96.956	102.23	99.579	98.594	103.88	105.24	99.883	96.756	100.43	101.86	99.544	104.73	102.69	105.5	99.865	97.731	99.705	98.518	98.485	97.363	96.894	97.516	102.55	102.14	102.23	101.4	98.105
114.66	110.35	114.65	113.73	110.62	117.15	115.76	109.48	112.83	107.85	109.9	113.34	114.85	111.48	109.4	111.82	113.42	110.5	113.49	111.58	111.84	112.05	109.59	109.3	112.17	112.5	114.14	116.94	116.79	111.39	113.43	108.79	107.22	111.83	113.03	112.59	107.84	116.69	113.98	105.48	116.02	113.1	110.26	114.71	113.66	114.78	115.61	107.33	115.33	111.21
105.74	103.13	104.6	111.97	102.74	105.57	105.07	103.14	107.26	104.22	103.56	107.24	104.1	106.39	107.54	105.25	108.79	104.12	109.88	107.9	106.04	107.09	108.07	109.99	105.82	101.61	106.06	106.34	105.3	105.55	99.132	103.3	106.96	107.7	107.61	105.42	107.6	110.66	104.06	105.43	104.19	106.55	108.81	102.74	104.76	109.08	108.37	102.51	106.23	104.04
105.83	109.16	105.21	106	100.91	104.65	105.4	105.35	106.3	109.74	109.22	103.85	106.03	105.88	106.15	110.01	105.48	107.29	108.6	106.22	107.36	100.64	104.37	106.55	107.91	108.27	106.63	105.74	104.46	105.64	109.1	103.96	102.01	104.54	106.7	104.79	106.48	102.58	104.76	108.03	108.21	111.8	105.78	110.46	106.33	104.62	109.3	100.57	106.1	102.65
107.29	110	109.62	105.84	106.63	103.92	107.1	107.07	106.49	107.6	110.87	108.59	106.78	103.68	105.01	105.28	105.64	105.12	104.05	106.7	112.22	107.41	107.85	106.33	109.52	103.23	104.6	104.28	104.59	105.25	106.05	104.69	110.38	104.82	107.09	103.76	106.98	107.4	105.47	104.76	103.73	108.81	108.4	105.59	107.64	109.18	102.62	105.82	105.19	104.21
101.87	104.5	102.98	109.1	108.01	102.87	103.16	101	101.8	99.907	102.38	101.09	97.1	106.04	107.99	111.01	103.87	106.21	104.63	102.68	101.19	103.57	107.3	106.57	102.04	103.47	102.56	99.81	104.77	104.16	107.06	110.16	106.49	103.48	108.1	107.29	101.86	106.72	102.84	102.42	103.43	103.65	102.74	105.07	105.78	101.5	102.41	104.19	106	106.45
100.87	105.15	106.9	106.9	102.79	105.42	105.21	104.64	105.31	102.9	103.2	105.41	103.97	106.43	105.26	100.75	105.45	102.21	106.79	102.05	101.93	102.17	104.3	106.32	102.82	101.82	103.2	96.924	98.817	105.22	108.11	106.47	106.16	103.03	108.48	107.57	101.05	105.67	107.96	104.97	103.69	102.62	105.67	103.16	101.12	101.33	109.08	104.63	104.57	101.03
111.24	110.09	113.49	106.56	111.75	108.91	113.65	110.56	110.67	114.57	112.33	112.86	111.24	109.37	110.92	106.93	113.7	110.34	109.68	105.26	112.35	110.66	109.11	114.57	108.75	113.45	112.58	106.76	113.05	109.53	108.72	111.16	116.22	112.36	110.6	105.31	109.2	109.28	110.35	109.34	111.48	112.99	112.74	114.51	110.53	110.51	111.07	110.7	107.83	110.21
99.632	107.35	101.83	109.14	107.27	107.79	102.49	105.17	102.86	103.8	105.9	106.26	101.84	102.66	103.05	104.62	107.41	106.33	103.47	103.16	106.47	104.58	104.08	106.22	102.01	105.03	102.79	102.54	103.68	102.75	102.73	104.82	109.48	106.21	107.31	103.03	105.37	103.01	102.09	102.05	104.73	103.89	99.481	103.9	102.39	103.59	105.95	107.06	104.88	105
114.34	107.11	114.32	114.5	108.69	110.5	112.67	109.97	110.86	108.79	108.84	107.68	112.48	115.35	113.41	115.87	116.28	106.86	117.25	110.51	110.96	112.59	108.97	113.24	112.7	112.02	111.4	109.1	114.3	112.75	112.31	109.39	110.26	109.55	114.52	107.01	116.15	110.82	113.18	111.63	110.54	114.58	117.37	114.5	112.16	108.58	112.72	110.35	110.11	111.26
113.52	108.41	113.94	109.96	108.98	111.78	110.17	109.27	112.85	114.13	111.63	112.92	116.34	114.96	112.57	110.63	111.84	116.19	111.19	105.94	113.97	112.03	105.2	113.9	110.1	113.29	109.45	108.85	112.53	109.23	114.1	109.67	112.53	110.78	112.4	110.43	113.7	115.27	110.96	107	109.86	113.81	114.89	113.32	114.08	110.66	112.27	111.82	111.55	112.9
107.61	109.64	109.22	104.05	103.44	106.6	109.01	104.27	104.04	111.54	102.93	108.71	105.4	108.4	103.96	107.62	106.24	106.58	104.23	108.39	107.23	105.11	107.33	103.19	105.62	106.86	104.98	103.69	108.25	106.17	107.32	104.06	107.55	102.69	109.98	106.53	104.72	99.787	107.52	107.37	103.16	108.29	103.23	108.43	103.74	101.84	106.21	109.45	107.9	101.32
104.56	105.49	104.81	105.49	101.08	105.06	106.61	107.13	107.06	106.45	108.33	101.6	104.26	106.21	105.04	109.23	104.38	102.69	103.77	105.23	104.37	108.78	104.65	105.3	105.24	106.32	110.41	106.74	107.13	105.08	103.06	106.33	107.07	110.14	106.65	108.97	107.14	106.74	107.89	104.19	108.91	112.08	104.41	108.12	107.58	104.92	106.69	113.24	104.03	101.89
113.43	110.15	113.36	110.27	114.41	115.63	109.02	111.2	113.54	112.29	112.33	114.14	112.81	114.28	116.05	112.94	110.54	116.89	111.5	110.23	111.43	109.65	111.64	113.43	116.33	110.47	115.51	109.27	109.97	115.18	109.89	117.29	117.15	113.74	113.97	106.17	111.93	115.06	110.2	110.47	115.7	109.81	113.9	111.81	113.75	112.58	115.12	111.64	113.07	112.42
104.62	106.9	110.14	114.31	109.14	111.97	109.02	111.15	114.19	114.34	107.24	109.4	115.58	107.74	111.06	111.52	108.83	107.31	112.29	109.45	113.99	113.96	107.92	107.96	112.24	109.84	112.74	111.99	112.06	107.79	109.79	111.94	108.48	110.39	112.61	109.68	109.4	112.9	114.64	114.72	115.73	111.1	111.46	108.15	108.67	114.07	110.11	111.01	111.06	112.74
105.26	101.73	106.73	107.73	104.38	103.68	105.71	104.36	106.11	104.46	107.09	104.34	103.14	108.3	107.19	107.32	102.64	107.11	104.91	104.64	108.5	102.64	106.37	107.5	107.05	99.567	103.4	105.92	105.57	103.6	105.02	101.47	101.96	107.28	101.87	104.79	105.65	105.69	102.37	107.41	104.3	101.46	104.12	102.87	104.61	100.5	102.65	109.04	106.14	102.82
109.65	108.1	113.58	107.17	109.76	106.29	110.3	110.16	111.06	103.18	107.83	104.55	102.22	102.57	103.33	108.28	103.35	107.16	106.67	108.95	107.19	109.2	106.86	110.56	109.61	111.06	110.66	105.82	109.59	110.68	107.34	108.33	104.73	107.71	102.31	105.72	102.45	109.83	105.39	107.8	110.34	108.19	108.31	108.33	108.83	110.94	108.58	105.61	103.68	102.59
113.34	109.35	113.2	111.86	110.8	111.86	111.46	112.64	113.38	109.17	112.68	110.42	110.97	114.78	107.53	107.89	110.34	103.44	109.61	107.49	107.7	114.42	110.05	113.04	107.69	108.73	107.05	106.32	108.83	114.73	109	117.13	111.49	106.2	110.52	105.42	106.27	109.5	110.33	108.36	112.44	109.77	107.17	115.06	111.3	108.08	110.39	112.85	108.66	109.34
98.613	101.87	103.48	99.75	101.54	100.16	101.69	102.71	102.63	100.29	102.21	98.533	101.18	99.06	100.19	100.23	100.8	100.42	99.709	101.91	100.52	96.524	99.856	103.78	96.183	100.6	105.22	100.49	100.38	100.47	102.97	103.32	99.658	99.279	99.167	103.59	103.88	101.99	105.47	98.851	97.987	99.67	101.97	103.79	103.57	107.31	102.24	97.213	101.17	97.137
107.71	107.21	106.33	106.64	104.9	106.96	105.06	107.16	104.83	105.38	108.59	105.26	105.6	106.94	106.93	112.55	106.61	109.38	108.54	104.99	105.25	110.1	105.77	105.26	107.24	102.12	106.3	103.25	108.74	101.27	101.9	102.7	106.15	113.26	108.42	108.85	104.93	107.75	109.56	106.14	105.64	103.66	105.08	104.85	103.55	105.78	105.77	103.76	104.36	105.64
111.19	113.16	106.94	109.21	109.09	110.49	112.66	111.78	112.98	111.68	110.26	107.08	112.47	105.89	110.72	111.86	109.89	108.58	112.52	111.32	108.54	110	106.92	111.45	109.26	106.34	108.78	110.47	106.23	110.01	114.64	111.29	108.57	112.48	110.41	110.99	114.27	107.71	108.76	110.5	105.85	110.55	110.4	108.53	112.14	109.39	107.88	111.6	110.32	113.36
98.075	106.05	101.9	100.1	102.2	105.7	105.16	97.788	102.39	100.21	103.73	103.81	103.09	104.16	101.98	105.73	107.43	105.77	101.84	107.95	102.53	104.59	103.4	102.98	103.8	102.81	104.52	100.31	105.64	105.08	100.41	103.31	107.47	102.55	106.46	105.57	99.62	104.19	100.19	101.01	106.69	104.96	104.68	104	103.08	101.98	100.24	106.95	105.53	104.89
109.82	108.64	112.13	109.68	109.71	112.76	108.42	112.15	114.96	111.14	110.17	112.68	111.19	107.97	109.29	114.98	109.02	106.5	109.82	110.92	109.56	111.61	108.16	109.77	109.23	109.61	113.55	113.46	109.01	110.56	109.84	109.9	115.79	114.56	111.2	112.9	109.46	109.15	109.09	108.3	110.01	107.64	110.32	111.93	106.07	111.12	110.45	107.49	109.59	107.31
111.53	112.22	112.11	112.56	112	114.11	112.41	112.04	109.39	115.11	108.47	109.89	107.35	111.3	113.63	110.71	116.76	109.61	103.82	110.45	106.4	108.23	111.61	109.76	112.8	109.48	109.61	111.04	113	111.83	111.71	106.92	111.18	111.04	114.48	111.18	109.67	108.45	114.1	111.7	111.72	108.62	113.35	110.16	111.62	108.95	107.6	111.31	111.64	108.58
108.72	110.83	111.54	107.64	111.23	112.86	114.56	110.87	113.01	114.43	110.36	111.06	112.34	110.69	112.78	115.31	112.08	116.19	106.66	111.4	110.65	113.44	110.15	114.87	108.8	110.11	111.37	111.25	105.96	109.91	113.11	111.63	111.09	118.46	111.23	111.02	106.13	114.07	109.97	111.61	113.29	109.77	109.38	113.21	111.17	112.48	107.74	105.58	107.43	111.31
102.85	107.83	105.97	106.41	108.67	104.45	104.8	108.07	105.01	108.42	105.45	106.73	103.55	105.14	104.58	105.95	107.82	103.58	102.28	104.8	110.43	102.75	105.01	105.31	105.53	103.16	108.11	112.34	111.77	107.27	107.11	108.92	103.54	105.11	104.43	108.33	105.67	106.34	107.38	105.13	102.59	104.7	104.56	103.14	107.68	102.71	103	103.11	108.08	108.42
114.89	111.59	111	106.86	111.98	111.16	112.1	110.83	116.17	109.96	115.26	113.2	110.95	111.14	110.59	106.84	108.74	109.2	114.51	112.25	109.39	115.09	116.9	109.79	112.27	112.48	108.15	110.35	111.4	118.01	106.29	109.84	109.95	112.72	112.06	110.73	107.56	110.13	110.71	110.09	110.77	112.98	109.47	113.79	109.33	111	109.86	114.89	114.67	109.65
105.85	106.19	100.95	103.93	103.7	102.93	101.78	107.81	107.77	106.7	109.98	106.78	101.44	101.97	106.78	106.93	104.65	107.92	106.03	102.52	107.73	108.9	103.55	105.56	106.51	104.6	104.25	104.36	106.79	107.94	105.34	104.83	105	104.78	107.4	106.9	105.51	106.74	107.12	103.89	105.17	105.79	105.78	106.67	106.11	99.977	106.29	109.92	102.15	105.09
99.505	99.848	100.38	102.93	97.681	96.517	103.16	103	99.87	100.28	96.839	99.116	100.18	99.127	103.69	103.76	97.415	101.41	100.77	100.78	97.653	102.65	104.99	96.802	96.974	102.92	104.61	95.029	99.129	99.459	100.27	98.653	97.471	99.737	98.752	101.01	104.13	102.01	102.9	102.64	99.938	99.58	105.31	101.93	101.56	99.622	100.78	97.648	104.64	100.57
104.16	98.029	101.52	101.01	99.885	102.54	96.829	98.252	101.45	98.909	96.949	97.712	104.16	101.29	103.26	101.67	100.39	96.648	96.501	98.554	99.967	103.98	103.62	98.3	103.23	95.875	99.483	101.1	98.058	96.835	101.49	98.311	103.45	100.86	100.01	106.29	106.79	104.44	99.735	98.243	97.179	97.659	104.63	96.917	100.71	94.761	97.165	103.9	102.17	104.33
106.77	108.2	107.17	107.63	108.78	108.28	110.66	105.95	113.73	110.75	110.9	107.35	106.74	109.78	108.81	109.72	109.99	111.58	109.44	110.44	109.42	108.74	108.99	109.82	105.84	109.98	107.91	108.33	104.94	109.76	105.91	113.32	114.21	107.47	110.32	111.71	107.22	107.89	110.61	111.71	110.75	111.49	110.99	103	107.3	110.18	105.91	108.96	113.24	107.53
103.66	106.05	106.29	102.78	108.24	108.52	107.62	109.74	105.52	109.66	104.76	103.89	104.94	105.46	107.63	107.66	103.7	106.12	107.86	105.97	106.69	106.07	106.69	108.17	100.31	105.09	102.21	108.08	106	103.3	107.94	106.83	103.75	102.38	106.34	103.07	107.33	107.34	106.56	99.594	109.9	106.75	107.84	105.63	103.81	106.61	106.58	106.68	104.4	104.55
109.24	101.88	108.49	101.82	103.63	104.47	104.46	108.47	106.16	102.84	103.06	103.46	103.62	102.71	105.23	104.83	105.04	100.33	103.75	106.36	105.35	101.16	102.23	105.04	107.14	104.66	103.71	107.64	102.66	100.11	102.84	100.41	100.18	106.87	103.08	105.24	105.6	103.6	104.07	100.4	100.48	108.11	104.05	106.22	105.03	104.78	108.44	101.95	108.17	102.57
99.091	97.05	100.03	98.298	99.954	100.24	100.04	100.43	97.924	99.024	96.575	102.24	94.95	99.027	99.076	104.21	100.93	97.137	95.83	99.825	98.815	97.317	101.49	102.91	99.836	100.77	100.46	95.471	101.94	102.63	102.02	99.037	102.24	97.297	97.246	96.166	99.334	96.625	98.955	98.772	99.866	101.19	97.971	101.14	104.33	98.4	101.16	99.999	102.67	98.053
105.07	108.95	106.43	106.51	106.53	105.93	99.729	107.5	109.65	105.68	106.75	110.31	108.12	109.92	104.7	102.44	102.43	108.57	103.54	101.54	107.9	103.62	111.49	102.28	111.49	103.49	105.28	108.53	104.71	105.06	105.75	101.85	108.91	109.53	110.23	106.63	107.11	105.74	106.54	106.58	107.72	108.4	101.1	105.43	111.32	101.14	106.05	109.99	106.75	108.08
115.41	119.51	113.27	112.96	115.08	116.99	115.8	118.47	116.76	115.04	120.81	119.22	121.52	123.22	117.4	113.08	119.45	113.67	118.68	121.44	118.94	115.63	119.54	112.74	113.62	119.65	116.15	113.06	115.88	116.09	114.12	114.54	115.92	116.55	118.15	119.05	115.5	114.06	115.08	118	117.13	121.1	118.42	119.24	120.69	120.14	118.63	119.44	116.8	118.53
115.34	114.5	117.09	113.41	111.3	110.38	113.4	114.02	112.12	109.8	110.8	109.05	107.97	108.57	111.82	107.75	109.48	114.5	114.75	111.97	109.56	112.49	109.94	112.13	117.49	108.51	115.71	107.94	113.62	111	111.44	110.7	110.58	113.89	112.06	116.03	113.33	112.97	111.16	113.3	108.95	109.3	114.5	110.86	109.44	113.73	113.15	115.42	112.88	104.72
105.81	109.44	106.64	106.31	103.52	105.41	102.62	105.48	109.44	108.11	107.45	105.71	105.9	104.94	103.14	108.5	110.11	107.63	103.3	108.96	109.66	105.12	104.75	104.44	110.08	104.34	105.69	103.53	106.68	110.22	106.77	106.75	105.3	107.72	102.86	109.07	105.85	106.77	104.36	109.46	101.28	104.2	102.05	106.11	108.97	108.52	105.88	104.87	104.44	106.96
102.14	102.93	106.17	100.84	99.496	105.17	105.78	103.44	107.31	109.81	103.16	104.06	104.69	109.85	99.858	104.44	109.26	103.85	105.13	106.76	104.94	106.23	104.44	106.43	107.11	102.31	104.86	106.46	108.16	108.26	106.31	110.67	106.21	104.8	107.68	106.99	104.92	107.16	105.36	101.71	109.4	109.02	102.72	107.18	110.59	105.45	103.98	106.45	107.83	109.89
100.33	109.12	107.08	107.92	102.85	106.73	107.63	106.94	108.64	104.44	102.44	106.38	104.86	100.76	103.58	106.89	104.33	106.76	108.1	108.72	108.83	106.54	106.39	103.96	108.8	105.4	107.53	99.998	107.65	104.91	103.25	103.97	102.61	104.78	107.16	106.28	104.79	107.43	106.58	104	108.63	103.38	109.56	102.84	106.73	106.78	106.95	101.78	105.11	106.76
105.02	103.76	109.88	106.92	110.54	107.94	110.56	102.97	106.34	107.94	105.79	110.95	106.61	102.7	103.57	99.637	101.18	103.49	106.63	104.31	101.83	101.24	101.04	108.29	105.3	106.68	106.65	108.35	110.21	102.5	105.43	107.77	104.98	102.3	105.28	105.73	107.86	102.96	103.21	104.86	104.36	102.5	106.36	103.86	106.17	105.81	106.3	106.94	103.47	104.78
105.02	111.79	108.17	109.17	105.47	105.28	106.51	106.99	107.21	102.51	104.69	106.32	105.35	107.61	106.21	107.12	106.46	103.63	103.09	110.46	108.63	96.809	101.8	106.84	100.42	107.05	105.81	103.2	101.51	103.48	104.43	107.2	109.84	105.13	105.42	108.11	102.21	109.21	106.89	105.8	109.26	109.61	109.59	106.08	101.58	105.82	107.04	107.22	107.17	104.68
105.79	111.82	104.5	105.07	112.26	106.47	104.47	102.15	108.54	108.56	107.67	106.68	103.49	104.25	104.68	104.52	106.66	108.9	104.19	106.09	105.57	103.13	105.99	99.129	100.17	104.98	106.33	105.95	107.39	101.09	111.09	104.66	104.97	103.63	105.89	104.8	106.7	105.88	107.87	109.1	107.56	103.62	109.09	108.03	101.92	105.36	108	105.85	107.7	107.7
106.99	104.69	104.85	107.13	105.68	108.32	106.92	107.9	104.32	100.69	103.62	105.94	103.39	110.39	108	103.91	107.2	104.49	103.79	107.49	103.76	103.81	106.81	107.36	103.89	104.89	107.85	107.27	103.13	109.93	107.86	109.03	105.95	108.04	108.05	108.69	109.51	105.57	103.65	110.03	102.42	103.14	108.86	110.32	106.62	109.9	108.92	110.53	106.74	104.98
104.28	118.23	111.67	103.82	107.86	110.74	107.81	112.44	111.67	114.23	111.85	111.23	108.02	109.72	107.25	113.53	113.38	109.08	108.78	109.95	112.9	113.54	107.37	111.07	115.99	113.2	113.16	109.27	114.56	112.86	111.07	113.99	106.08	109.84	107.11	112.68	112.16	109.69	117.43	110.9	112.19	109.61	114.88	109.86	110.59	113.67	108.52	111.49	107.77	114.51
107.12	106.58	106.63	104.52	109.86	106.02	104.44	109.37	106.05	102.94	103.99	105.52	108.17	106.9	104.29	108.12	105.38	105.79	108.75	108.94	103.09	104.16	111.48	107.87	104.01	108.76	104.01	105.59	105.54	107.4	107.66	100.45	106.63	107.81	101.75	113.24	105.58	108.02	102.28	105.71	108.71	109.5	108.54	110.96	107.58	104.15	103.9	109.53	111.2	106.21
114.02	110.85	116.26	113.53	118.44	114.19	118.32	114.22	119.97	115.66	116.17	115.43	112.65	118.36	113.72	117.07	112.3	112.7	118.54	116.74	115.62	116.91	119.93	115.52	113.79	119.5	119.36	116.82	112.9	117.37	113.49	116.04	113.63	115.34	119.32	114.15	112.37	123.26	111.58	115.5	117.55	116.96	116.92	117.59	118.39	115.11	116.58	120.57	113.14	113.03
104.59	106.83	102.78	100.66	107.05	106.06	100.35	101.18	107.87	106.02	107.38	104.46	104.04	109.56	106.68	103.24	104.29	106.35	104.3	107.13	104.75	99.768	104.54	101.96	101.85	105.09	102.46	102.29	103.24	106.67	104.2	104.86	103.21	106.72	105.5	104.49	105.65	103.62	104.22	105.54	105.4	101.01	105.36	104.56	103.6	105.16	107.13	106.2	102.8	101.86
106.7	101.45	100.32	104.99	105.37	103.32	102.84	104.16	108.62	107.12	101.31	103.15	105.88	105.87	102.7	104.93	105.49	105.19	110.4	104.3	104.54	106.44	107.48	107.28	102.66	103.03	108.68	108.4	102.53	106.25	107.23	103.44	104.32	108.98	106.7	104.74	104.7	106.26	104.16	106.9	101.25	103.53	106.45	105.37	102.44	102.66	106.96	107.18	107.81	107.44
106.14	100.76	101.21	105.63	101.33	104.93	103.94	102.92	104.08	105.7	105.69	105.51	104.03	99.165	105.2	104.4	103.48	103.88	104.65	105.13	103.79	106.29	100.84	103.31	107.3	100.73	102.41	103.89	102.82	104.52	100.66	109.46	107.3	104.77	100.28	104.1	100.86	105.88	102.51	103.8	102.61	106.46	104.69	106.27	101.6	104.33	103.62	107.49	102.7	102.87
105.68	107.84	101.13	101.22	102.38	108.7	105.97	104.48	106.61	101.23	105.78	104.02	107.53	105.49	102.07	103.33	110.99	106.95	108.43	103.72	111.48	107.6	105.07	103.8	106.91	104.22	105.23	103.47	103.83	104.73	105.89	103.78	105.62	102.9	103.86	108.05	108.91	107.21	106.01	103.38	107.88	106.97	102.09	107.46	104.94	103.41	111.48	104.11	103.49	108.06
101.59	99.996	100.71	98.636	103.89	103.67	102.95	99.709	99.302	100.26	100.02	99.496	102.65	100.41	103.86	96.35	99.733	103.53	99.285	99.167	96.3	103.04	99.905	104.98	96.179	96.177	99.253	97.812	94.34	97.007	100.39	97.893	100.92	98.015	100.74	103.6	100.87	98.322	100.18	98.1	99.064	100.5	99.331	103.17	98.506	102.66	101.2	99.151	96.131	98.62
102.62	108.03	105.26	106.59	105.7	103.84	104.58	104.06	107.46	109.41	106.77	102.61	108.93	108.31	108.71	108.35	105.86	108.38	109.65	107.06	105.73	103.72	106	110.41	105.68	107.15	107.96	105.53	103.66	105.7	109.77	105.72	109.47	106.96	106.27	110.04	111.03	108.52	105.06	107.79	102.84	104.71	101.45	108.86	108.34	105.87	107.23	110.27	103.08	105.06
114.85	116.82	117.49	113.88	114.69	118.63	118.63	115.19	114.97	115.32	120.09	118.26	118.09	116.13	115.04	117.86	115.38	115.31	117.66	119.82	121.87	113.71	117.7	119.25	116.89	123.18	113.78	117.49	120.37	115.23	118.94	119.41	114.47	114.11	116.7	111.56	117.9	118.07	115.72	117	120.12	116.42	116.56	122	118.63	122.13	115.42	116.97	117.2	119.49
100.44	97.556	101	99	99.833	97.474	101.87	102.91	97.59	96.723	101.04	100.72	103.92	95.353	100.26	102.77	101.1	102.68	97.152	100.02	99.81	99.009	98.129	100.19	97.952	97.599	98.089	95.715	96.416	101.82	97.728	100.37	97.07	102.59	101.47	101.22	98.25	101.79	104.76	103.34	102	97.108	98.33	98.902	96.778	96.503	98.132	101.93	107.43	103.64
100.76	97.1	99.397	98.585	100.96	102.35	101.76	101.97	95.205	94.757	100.28	104.65	101.38	95.406	98.108	100.09	100.38	99.704	102.25	99.651	101.94	102.9	94.182	99.67	95.62	94.34	99.881	101.64	101.92	99.441	101.79	103.05	96.237	97.37	102.8	99.092	102.51	99.014	102.81	102.12	98.542	98.708	100.46	98.932	99.091	96.292	101.59	100.97	97.977	97.316
105.32	106.32	107.67	103.05	99.981	104.19	102.64	105.07	106.57	106.2	102.33	106.92	104.41	104.81	99.216	101	103.55	103.07	108.35	98.348	103.53	104.28	103.14	107.51	102.71	101.89	106.12	98.88	103.34	102.89	102.48	104.31	101.72	105.14	100.11	103.44	107.82	103.67	100.77	104.16	104.98	102.73	109.44	105.34	103.58	101.18	106.12	106.46	102.02	101.65
99.729	95.54	95.946	97.569	101.26	100.23	102.62	102.45	101.78	99.196	98.481	98.728	105.49	100.34	98.579	100.77	102.44	99.818	99.576	100.91	101.73	98.603	96.992	99.88	102.29	97.509	95.388	103.08	99.992	105.12	100.05	99.22	97.92	101.48	103.07	99.319	99.819	100.04	97.552	98.811	101.68	105.56	102.74	101.07	101.96	101.09	100.02	98.231	101.49	98.151
109.05	110.16	113.65	105.89	106.21	107	109.42	109.64	107.91	110.42	107.91	109.55	111.46	113.24	104.53	109.85	111.1	108.67	110.67	109.15	113.63	110.52	114.24	110.21	110.39	110.58	110.68	108.36	110.39	106.59	110.31	113.84	114.77	107.88	108.05	109.22	112.37	111.76	107.29	105.75	112.81	111.71	113.16	113.02	110.83	110.51	112.24	110.55	112.7	110.82
98.686	101.69	100.13	96.721	96.396	97.859	99.227	102.08	96.496	102.33	102.48	99.287	97.822	99.518	100.62	99.941	100.86	101.65	99.21	97.22	97.366	101.5	103.15	101.33	101.17	96.471	102.22	101.32	97.583	103.21	97.87	100.88	105.58	98.823	98.242	100.66	98.409	100.29	103.11	102.93	102.28	98.929	96.888	104.02	101.99	95.206	101.34	91.464	102.37	100.49
113.04	113.89	114.14	111.75	111.77	106.85	112.73	112.65	112.37	117.78	107.83	113.22	111.47	109.77	109.53	110.97	109.69	115.54	111.78	113.2	109.18	113.97	114.59	112.78	111.99	113.09	109.91	112.98	113.69	110.01	108.62	111.61	109.07	113.52	113.34	110.14	116.85	110.07	111.11	113.23	109.84	111.66	111.97	111.2	113.59	112.73	114.43	114.53	109.11	113.65
102.18	95.258	99.448	100.85	98.565	101.52	95.183	102.24	98.665	99.529	105.9	99.046	105.16	100.15	98.176	100.23	100.52	101.99	101.2	101.2	100.4	100.45	105.7	104.07	103.36	98.644	99.215	101.42	100.46	100.35	100.24	101.13	100.82	99.172	101.73	98.861	100.79	104.89	96.075	100.65	99.178	102.8	102.63	102.39	99.573	98.437	99.743	102.46	91.977	99.062
106.03	106.19	102.07	105.92	104.61	108.03	108.58	105.04	106.05	104.68	107.9	108.46	107.26	104.42	104.69	105.36	106.29	104.82	107.9	106.04	110.13	107.27	106.16	103.82	109.39	106.37	108.28	104.8	109.45	108.71	103.24	104.69	102.11	107.69	107.46	110.9	104.74	109.17	105.96	102.58	113.27	108.4	105.59	105.54	101.24	105.41	103.24	109.92	106.02	108.34
109.76	111.66	114.07	112.29	113.08	108.34	109.51	116.97	116.5	111.75	115.06	113.31	111.84	113.35	112.94	113.09	109.72	112.39	114.13	108.38	109.15	112.51	108.85	113.08	112.99	108.89	106.3	106.91	108.4	112.65	114.1	113.99	111.46	102.2	109.62	110.74	108.41	110.34	110.16	113.78	106.89	113.07	110.48	109.59	112.52	110.72	112.13	113	110.95	112.7
106.6	109.13	103.97	101.11	108.95	106.15	103.78	106.48	105.19	107.93	106.93	108.76	106.23	104.4	105.12	100.09	103.91	105.55	104.11	104.03	106.86	106.2	111.23	101.98	105.17	105.65	100.73	102.17	103.19	108.5	107.13	103.2	105.31	108.37	106.13	106.85	104.28	108.92	107.87	103.4	107.27	103.35	104.96	106.18	105.48	108.22	105.7	102.96	108.29	103.94
101.27	104.27	96.183	97.576	98.25	102.27	102.29	100.53	102.45	103.93	96.996	101.49	103.21	97.927	104.05	100.58	102.56	102.89	102.1	106.63	100.97	100.12	102.22	99.344	102.62	101.72	95.998	98.599	100.98	103.78	102.38	97.362	97.891	98.645	102.77	103.22	104.76	98.701	99.731	102.04	102.53	98.418	100.37	102.74	102.43	97.177	100.48	105.16	98.613	99.789
108.92	104.25	105.89	108.11	108.9	107.43	103.7	107.8	108.46	105.26	107.6	106.9	109.14	106.62	104.51	107.69	107.02	105.93	107.39	108.52	100.79	104.48	108.47	105.84	104.56	104.3	109.19	105.82	104.27	107.53	105.48	102.7	105.35	108.06	105.25	105.13	108.89	102.76	109.43	106.69	109.55	106.55	105.51	103.19	105.75	102.39	106.07	109.64	106.48	105.66
104.35	106.37	107.43	105.2	110.62	106.01	111.27	105.9	107.39	107.1	103.89	104.95	109.72	99.787	101.76	104.95	109.29	103.18	108.06	108.63	106.39	103.31	103.81	105.13	108.29	104.45	104.65	106.15	106.32	106.08	107	105.7	106.18	104.21	101.6	105.55	106.15	102.69	106.22	105.43	108.24	103.5	106.57	108.72	106.59	103.18	103.52	107.53	107.36	103.29
107.83	103.13	105.05	102.83	106.36	100.68	107.37	105.04	105.02	103.56	102.45	103.52	104.91	105.36	108.09	103.58	109.1	104.21	99.159	106.57	108.53	105.2	102.75	103.32	106.48	104.52	103.17	107.04	106.63	108.73	112.13	101.92	109.1	110.54	106.63	104.7	106.4	105.94	106.66	103.09	107.43	107.88	101.89	103.35	107.77	105.36	104.94	105.59	106.06	104.43
113.35	113.74	109.44	111.73	114.68	110.7	115.16	113.42	110.23	113.14	111.92	111.91	106.57	109.42	107.88	113.37	111.81	114.77	109.92	114.27	110.23	110.23	111.22	110.36	113.59	109.78	109.48	111.05	116.02	113.59	110.13	110.52	110.37	108.32	112.48	113.08	113.71	113.12	111.35	113.56	112.94	110.12	113.69	111.13	113.69	110.31	107.87	112.54	110.77	112.76
105.72	107.04	104.02	105.85	104.86	102.79	108.4	106.15	106.15	108.04	106.25	106.83	111.69	106.29	109.77	101.15	107.45	103.56	104.14	104.94	103.71	102.84	102.8	105.68	101.78	103.45	104.3	112.08	107.48	103.33	106.32	109.41	104.42	109.12	109.11	101.86	108.05	106.25	105.08	100.62	109.13	106.81	100.68	107.32	105.74	103.35	108.42	109.84	107.42	103.57
111.91	110.57	112.13	110.78	112.75	109.43	106.18	109.43	105.22	115.16	111.13	108.76	112.47	107.39	108.26	109.91	111.04	111.67	107.34	113.22	111.37	109.06	109.05	108.98	108.06	111.7	106.55	113.1	112.05	113.22	111.66	109.62	111.87	110.03	108.08	104.72	108.12	110.27	108.51	110.86	111.04	106.97	108.61	109.22	112.3	112.46	109.62	111.54	109.8	106.54
102.44	107.85	109.1	99.809	104.05	105.35	103.8	103.76	104.61	101.64	105.13	105.67	105.27	107.02	100.01	100.69	105.04	107.3	103.03	101.31	103.88	106.07	107.49	104.06	109.09	109.18	106.8	101.02	109.18	105.72	104.9	103.93	100.26	98.994	104.47	106.99	100.78	108.05	104.51	103.07	105.64	103.32	101.5	100.24	104.06	108.34	105.55	103.6	104.54	103.32
108.39	110.68	106.73	105.41	107.6	105.33	108.87	102.75	106.15	109.96	109.29	103.22	106.83	107.66	106.48	105.35	104.32	108.14	110.21	108.28	107.92	104.74	106.79	106.9	103.63	105.05	108.74	102.9	103.13	107.56	108.38	105.27	106.87	106.86	103.06	103.21	109.2	108.52	105.93	105.71	105.49	108.62	105.06	107.56	108.28	106.25	106.75	108.94	108.68	111.33
107.32	101.95	105.26	107.87	107.48	106.22	107.08	104.27	105.93	106.12	112.63	107.39	111.58	102.66	105.33	108.87	106.59	107.2	106.12	107.74	100.79	107.89	107.37	107.39	108.52	108.84	105.24	103.91	105.71	103.66	103.76	105.72	105.63	106.23	107.66	108.21	112.53	103.83	105.6	104.27	107.79	105.93	103.99	107.19	105.13	106.87	106.15	107.23	107.4	109.53
106.01	109.24	104.84	105.89	108.43	106.68	103.88	103.27	107.36	109.72	104.77	102.92	105.65	106.91	105.48	107.36	109.76	109.73	101.62	103.14	106.91	103.83	105.31	108.34	108.48	106.3	110.83	107.66	107.23	113.43	106.14	106.14	106.08	100.59	106.76	105.92	102.09	103.22	105.9	107.97	110.94	109.27	107.23	104.3	108.03	105.38	109.83	104.89	105.8	112.9
106.16	107.84	106.71	107.24	101.24	108.22	107.26	112.12	105.77	109.1	106.97	113.5	112.82	106.7	109.35	108.26	107.05	107.29	112.11	104.23	104.86	105.67	103.11	106.31	105.88	106.08	108.25	104.74	107.27	104.88	105.82	104.42	107.34	108.27	109.57	108.13	106.45	106.73	106.58	110.27	108.72	108.13	108.61	107.62	99.862	109.28	108.89	109.36	109.08	107.14
103.29	106.48	106.29	103.55	103.12	106.67	103.69	101.21	102.3	102.61	103.12	103.77	102.74	104.51	105.13	106.68	105.15	108.4	103	104.47	105.09	106.28	104.96	105.87	107.33	100.03	103.6	102.35	108.09	108.45	104.96	108.47	100.75	101.88	100.74	98.952	107.03	103.74	104.94	107.25	107.3	99.571	110.2	104.04	106.26	103.65	103.4	103.02	102.96	104.81
110	107.54	109.16	102.9	103.81	105.72	109.64	104.33	108.23	108.33	105	105.32	108.83	101.19	102.01	107.64	107.97	99.384	107.1	108.61	105.05	106.37	107.38	105.33	101.63	110.7	111.01	103.49	102.67	105.32	102.44	104.33	104.35	108.74	105.37	105.62	106.55	108.89	107.84	107.73	104.85	107.69	101.95	105.63	104.22	106.21	104.86	106.89	105.32	107.86
113.91	113.43	116.02	116.17	110.8	111.82	107.86	110.33	108.51	112.82	111.51	114.02	116.98	115.73	114.13	111.21	110.89	109.77	113.36	107.63	111.71	112.39	111.97	113.2	114.4	110.26	112.2	112.93	110.71	111.76	108.17	109.45	111.44	113.05	119.36	109.72	111.46	111.07	113.46	110.14	116.85	113.39	111.36	111.86	109.64	117.83	114.7	109.48	109.21	112.03
99.257	102.21	101.18	101.05	100.17	99.615	101.11	95.623	94.412	102.98	105.45	100.43	101.39	100.67	98.728	95.353	99.441	100	96.207	100.83	102.13	100.26	98.267	98.745	98.541	97.407	98.578	97.741	103.38	97.464	99.042	95.859	95.415	99.775	100.06	96.923	99.549	99.713	100.76	102.38	103.24	99.931	101.8	102.16	98.746	96.207	98.248	99.58	95.656	101.13
102.23	109.77	106.82	111.83	107.62	104.46	104.62	107.61	104.63	106.12	106	109.5	101.76	106	108.94	105.41	105.86	103.07	102.95	104.69	105.01	107.11	107.69	105.62	106.55	105.82	106.16	105.5	105.87	101.26	106.9	109.37	101.55	107.23	107.76	102.01	106.79	104.77	108.66	108.99	105.13	105.87	103.29	106.26	105.8	103.81	103.71	106.21	103.16	104.81
107.48	111.81	108.98	113.41	113.56	107.16	110.7	110.79	108.68	115.87	110.88	110.8	110.96	108.34	113.85	111.43	108.66	109.87	110.87	109.51	108.88	112.81	108.93	108.4	109.51	112.56	113.23	109.58	113.75	110.39	109.46	108.04	110.54	110.42	110.62	110.27	114.35	108.71	111.34	114.1	110.92	109.28	112.28	112.25	109.35	112.59	109.69	112.09	106.45	111.93
99.627	96.285	98.976	99.095	99.199	105.11	99.135	95.895	98.204	99.064	101.92	96.09	102.56	100.37	96.349	101.15	103.23	95.995	100.74	99.91	100.02	101.6	104.39	97.348	102.79	100.25	101.21	93.072	103.11	104.01	99.816	100.76	98.845	96.999	98.774	100.25	98.773	101.96	95.901	99.763	100.16	98.683	104.36	98.964	97.369	98.649	97.737	101.05	103.33	96.144
103.15	104.92	102.84	99.093	99.263	101.76	105.98	108.06	104.23	103.89	103.7	104.79	105.25	103.46	104.4	100.76	104.85	104.95	100.58	106.4	107.12	101.47	106.02	105.69	106.33	105.09	103.04	107.44	102.65	103.15	106.18	104.1	103.1	106.67	102.85	101.5	109.58	105.2	109.52	106	101.33	104.22	104.27	102.81	105.21	100.46	106.85	102.07	102.93	106.05
98.576	104.12	104.39	108.15	106.97	105.72	110.98	106.06	107.64	99.104	104.77	103.35	106.56	103.73	103.51	104.79	104.47	105.45	107.61	98.857	108.25	105.72	106.01	106.92	106.43	103.68	107.48	106.15	107.94	101.56	108.07	104.98	104.21	104.52	109.62	104	101.83	104.6	104.41	104.98	102.62	106.01	99.536	105.16	101.55	102.26	101.6	106.52	102.34	104.13
103.3	94.178	100.94	100.26	98.318	98.765	98.627	99.633	104.28	98.161	99.388	101.03	97.847	103.42	100.89	102.15	98.024	96.508	105.14	105.12	101.13	100.83	100.63	99.998	100.25	98.929	99.525	100.09	96.108	104.53	101.71	98.856	98.459	98.676	100.37	97.36	101.57	104.87	98.468	99.002	102.87	104.3	95.654	100.77	100.69	100.78	100.47	100.23	102	101.14
98.473	100.82	99.897	100.3	100.97	99.521	99.17	99.87	97.567	100.92	103.67	100.74	100.53	100.32	96.927	100.81	96.401	103.11	98.127	98.91	99.239	97.292	97.023	103.69	102.08	105.3	98.455	100.63	97.484	95.301	97.551	107.67	101.16	97.725	97.798	100.28	100.89	99.198	99.111	94.728	103.62	103.35	99.489	97.77	102.64	102.37	102.19	95.655	96.466	99.391
102.18	108.27	104.99	111.69	108.15	106.38	104.6	108.13	106.23	107.24	105.48	103.19	106.65	105.04	105.12	110.55	100.79	107.89	103.4	104.01	101.17	105.55	103.77	104.05	106	105.16	104.87	105.84	106.38	106.83	104.57	103.88	110.43	106	103.1	107.59	109.83	102.39	104.25	104.28	108.5	108.65	103.88	109.88	107.49	106.91	105.05	106.95	108.65	106.32
99.56	96.814	102.08	102.26	102.96	98.434	102.4	102.97	100.95	101.23	95.686	103.28	105.53	104.61	101.31	101.05	108.27	102.16	102.36	101.67	101.82	101.75	99.398	104.21	99.758	104.83	103.74	99.099	100.65	101.24	102.86	99.304	99.072	101.28	100.25	100.82	106.13	102.3	99.866	99.626	98.265	100.08	98.92	102.54	101.41	97.317	100.38	102.35	97.544	101.79
114.51	111.65	112.63	110.57	109.38	112.5	112.5	111.34	111.97	107.16	113.03	111.66	112.25	113.92	117	112.9	116.08	110.9	109.88	108.62	111.79	111.44	111.28	109.71	113.08	111.83	111.81	113.1	110.81	111.25	111.45	107.64	113.62	111.21	111.64	116.56	111.31	115.08	114.48	114.16	114.05	109.11	111.51	110.9	111.41	116.05	115.94	110.13	114.62	112.8
112.45	111.68	113.15	115.99	109.11	108.41	106.58	114.07	113.47	113.97	109.14	110.41	114.32	113.58	114.69	108.53	111.75	111.1	109.08	112.04	112.65	110.7	113.68	110.09	110.26	110.84	110.03	114.36	109.81	109.38	109.61	111.06	113.48	109.48	114.14	112.62	109.21	114.12	109.66	111.09	111.6	108.92	113.64	111.4	111.87	109.63	107.48	112.77	114.38	112.62
103.28	103.34	108.61	107.96	107.68	103.33	107.51	108.76	107.3	105.29	103.52	106.97	108.05	104.24	108.47	111.31	101.99	107.5	101.98	105.78	108.67	106.24	108.74	104.49	107.08	103.93	111.15	106.17	108.07	105.09	104.33	106.26	108.68	106.09	104.64	107.79	100.86	104.15	102.94	106.82	108.06	109.09	105.37	105.01	104.08	109.18	108.82	104.01	104.96	98.501
102.82	111.06	104.46	104.62	104.26	100.31	99.511	100.64	105.31	104.89	104.33	105.38	103.12	107.37	103.62	106.63	105.87	107.36	106.33	112.85	112.44	105.68	106.19	106.73	107.82	111.11	102.85	107.82	107.37	108.37	107.92	104.96	101.18	106.02	107.85	106.94	101.52	106.19	105.52	102.77	102.98	107.31	104.54	105.23	101.46	105.29	107.04	107.54	105.44	107.95
105.4	103.86	105.64	110.28	107.15	106.98	106.63	101.39	102.21	103.46	105.74	104.19	105.95	105.61	102.71	104.4	101.17	106.18	105.81	106.52	104.52	108.84	107.11	107.81	108.33	103.85	104.32	107.03	107.56	106.49	106.92	101.9	104.52	101.66	106.56	103.37	107.79	102.37	106.12	102.81	101.87	106.97	109.26	105.71	104.21	106.78	107.26	103.16	104.29	103.7
103.77	106.35	108.71	100.7	103.54	105.8	105.11	106.82	106	104.9	106.85	105.39	104.61	105.69	105.06	106.49	108.1	107.81	105.37	108.35	103.15	106.33	105.37	108.34	101.67	108.22	105.54	103.47	106.77	108.63	102.11	102.75	105.04	108.57	106.2	105.63	101.66	106.68	105.16	103.53	112.13	104.34	104.12	103.37	108.95	105.94	108.1	102.48	109.15	102.6
105.62	106.15	113.76	104.87	102.88	105.51	103.99	105.78	109.52	104.56	104.21	99.547	106.71	106.46	109.09	104.62	112.39	109.79	104.61	104.04	103.89	105.31	104.84	107.34	106.82	105.59	107.11	105.94	108.08	105.44	106.24	112.25	101.28	105.55	107.02	108.41	106.35	108.61	102.69	109.09	105.19	101.86	110.45	105.66	104.72	110.26	103.03	101.45	107.11	105.33
109.2	107.1	108.31	106.5	107.88	108.27	106.57	109.5	104.82	106.15	105.5	106.23	112.56	109.17	107.17	108.65	109.28	105.38	107.17	103.61	106	107.18	107.33	109.51	108.13	110.41	108.56	105.31	104.2	106.51	106.33	105.86	109.04	107.34	105.89	107.55	103.67	104.62	108.14	110.82	105.96	106.73	106.87	105.55	110.09	104.07	109.31	106.48	108.94	103.59
105.62	105.2	105.71	107.87	106.8	103.83	109.22	109.06	107.43	106.13	111.62	105.69	102.65	105.65	108.75	102.97	105.19	105.03	105.7	105.16	102.1	103.06	107.18	101.13	107	105.27	104.61	106.35	107.01	108.1	103.58	106.54	106	107.04	104.04	105.93	99.261	110.43	107.25	103.21	105.9	104.15	106.2	104.35	104.28	103.5	104.87	104.81	105.67	104.74
106.4	104.53	107.15	107.06	105.16	104.9	106.85	101.27	99.206	106.4	102	103.55	101.74	104.23	109.58	107.8	106.11	102.2	102.32	105.72	105.61	103.94	106.18	100.49	102.72	110.77	104.34	107.76	105.34	106.07	106.44	106.03	107.22	109.8	107.14	104.14	104.34	107.3	102.78	102.46	103.42	105.08	107.67	108.38	100.96	102.69	105.85	106.63	103.19	104.54
107.34	104.08	107.88	106.54	107.91	103.96	104.63	102.34	104.42	109.11	105.03	104.09	105.59	104.54	105.32	106.3	105.84	108.29	108.38	103.76	105.51	104.92	103.51	109.15	104.83	102.98	104.14	105.68	107.72	105.98	104.46	102.23	105.5	105.68	102.58	106.54	104.51	105.08	101.99	108.62	105.3	106.1	100.99	108.45	101.31	105.17	103.73	101.98	106.3	106.3
111.34	104.01	107.29	99.247	108.49	106.18	105.98	109.62	103.15	106.3	107.68	106.68	109.8	106.01	107.23	106.93	103.93	105	106.99	102.36	108.53	102.87	106.74	110.09	110.53	108.45	104.86	107.58	106.46	108.31	108.68	109.52	103.78	101.15	105.56	104.11	104.36	100.42	108.9	103.11	106.28	101.15	107.05	107.55	106.26	102.88	105.59	106.27	103.94	103.8
107.92	110.26	110.13	114.66	108.34	112.01	104.45	110.56	114.3	110.46	116.11	108.55	111.46	113	111.6	112.77	109.78	112.43	112.6	109.3	110.33	110.16	109.54	114.39	110.56	114.54	112.16	112.84	111.7	112.48	115.41	109.82	110.48	111.36	112.65	112.36	109.98	107.54	112.74	111.64	115.5	108.96	113.63	114.34	114.88	112.35	113.64	109.49	112.83	109.09
108.57	104.37	101.93	104.57	105.61	107.58	106.86	106.3	109.57	110.14	105.58	104.03	104.69	105.16	107.99	105.12	102.84	111.31	103.66	105.94	105.58	102.96	109.63	103.78	106.17	105.54	103.64	111.3	110.39	102.32	103.39	105.95	109.56	107.85	105.75	105.73	102.47	105.97	104.26	107.81	104.47	111.78	106.94	105.88	107.12	108.21	104.14	107.79	107.35	107.94
106.88	108.71	105.25	103.52	99.361	105.38	106.4	107.35	108.41	107.33	103.77	105.28	108.17	108.72	109.05	102.7	115.23	104.74	106.59	104.4	107.95	101.33	104.22	105.51	110.18	108.3	101.88	109.6	108.03	107.11	102.82	107.61	106.68	106.53	103.95	104.33	104.04	106.73	109.68	107.78	109.96	105.17	105.91	104.85	101.91	104.54	107.76	108.71	107.21	106.12
106.86	103.86	103.57	105.11	108.29	103	106.57	103.23	100.51	100.85	108.22	103.55	104.1	103.59	107.33	105.31	103.64	101.4	108.78	104.6	108.08	103.22	107.82	108.67	106.23	105.4	104.91	104.05	104.99	109.26	105.1	103.18	104.92	104.79	105.46	108.59	107.72	107.28	105.62	102.86	102.66	107.89	106.84	104.17	101.38	104.69	102.81	102.97	105.12	109.55
107.79	106.44	104.36	104.04	104.9	105.56	100.22	105.06	103.24	103.38	104.8	105.66	102.88	105.56	101.37	102.06	106.33	104.16	107.31	105.82	108.12	101.75	100.92	105.59	106.92	104.42	104.43	108.52	103.79	107.75	104.57	104.84	103.35	105.26	104.94	108.49	104.92	103.91	105.59	102.94	104.41	106.34	107.45	103.03	109.66	100.8	107.38	107	105.85	101.88
105.71	109.35	103.63	106.37	105.85	106.83	102.72	107.17	108.04	103.11	100.69	109.69	104.24	106.63	107.89	103.8	102.58	104.58	104.73	106.4	104.5	103.98	103.58	107.29	107.04	108.27	109.67	105.79	107.28	103.92	110.4	106.05	104.11	103.48	103.56	104.92	103.06	104.02	107.44	107.03	106.4	105.29	105.34	104.71	106.98	103.18	103.12	104.35	106.01	109.41
100.8	96.697	105.28	105.6	103.11	102.95	103.1	103.66	104.62	107.77	100.85	107.57	102.01	102.88	101.69	108.13	106.1	103.25	102.61	103.98	101.83	101.66	109.13	103.19	104.31	100.39	105.04	104.8	100.74	105.53	101.53	101.63	103.76	103.71	104.07	104.17	103.45	106.63	107.22	103.17	98.483	103.06	105.84	106.9	101.93	104.46	107.22	104.01	103.54	108.55
103.15	102.11	106.31	110.22	101.91	102.86	105.72	105.91	107.63	105.32	104.44	110.34	104.38	103.56	106.26	100.66	104.42	105.87	104.29	101.77	105.41	101.55	105.7	99.855	104.43	104.51	106.67	106.95	100.14	102.06	104.62	107.72	106.84	100.31	102.72	103.87	110.01	106.28	104.42	104.8	102.22	104.9	104.05	106.27	105.63	104.97	104.89	103.49	102.93	107.52
105.6	107.73	108.53	108.78	100.53	110.37	104.96	107.68	103.84	105.21	103.75	107.26	105.78	105.99	104.52	105.47	108.34	105.81	108.01	107.74	109.19	102.26	108.27	105.88	107.42	106.75	100.14	107.37	104.37	103.57	106.2	110.02	107.7	108.66	106.91	107.89	107.5	102.72	102.31	106.5	101.51	111.16	101.2	102.46	105.62	106.41	104.52	108.75	103.07	103.56
107.4	114.15	111.99	115.03	110.17	108.38	115.38	109.77	112.73	111.45	111.1	110.06	112.26	109.04	108.91	108.18	110.46	113.62	107.65	106.66	109.02	109.2	110.56	110.55	112.79	106.15	105.94	113.7	109.72	111.77	111.11	108.54	111.63	107.93	106.38	109.99	115.74	112.24	113.33	110.04	105.44	110.35	108.59	111.81	108.11	105.69	111.3	111.12	111.08	115.8
109.25	102.64	104.68	102.77	105.29	105.1	99.172	102.19	109.91	106.34	107.66	103.74	106.13	109.54	106.76	100.71	106.26	107.86	103.61	101.91	107.48	110.74	103.3	108.65	106.37	103.4	104.4	107.26	103.53	101.64	105.9	104.19	104.18	107.46	105.19	104.43	106.03	103.65	104.86	101.2	103.88	110.28	106.39	101.96	106.35	105.06	107.14	106.39	103.27	110.92
109.2	110.82	108.66	108.04	113.15	116.7	111.35	113.12	112.63	110.13	115.05	110.39	111.61	110.29	107.7	114.63	109.19	111.74	110.42	112.33	108.64	111.43	114.49	115.44	111.96	111.2	109.92	112.75	108.9	111	109.71	112.55	109.39	108.58	108.36	112.54	112.73	110.08	115	116	108.64	112.83	113.49	114.79	109.44	112.49	114.51	114.02	110.29	107.97
111.85	108.74	106.45	109.08	110.55	111.72	109.25	115.13	108.57	109.72	107.41	114.25	111.31	111.63	111.29	112.39	113.34	114.1	112.38	106.1	112.36	109.64	108.58	113.01	116.26	113.47	113.12	115.77	109.68	109.3	114.29	112.8	109.09	110.2	110.51	110.05	109.3	110.48	108.94	113.16	112.05	111.96	110.77	114.58	114.9	108.99	112.9	112	110.32	114.71
114.59	110.34	112.24	110.67	108.98	110.61	107.83	116.05	110.93	113.25	107.77	109.12	110.83	109.61	107.49	109.78	107.36	108.5	110.62	109.78	107.9	109.73	108.37	114.63	114.67	109.91	109.79	109.37	112.74	108.21	105.74	112.64	107.92	110.01	111.21	110.28	109.02	106.96	113.03	106.22	108.21	107.31	107.82	111.13	111.06	107.1	107.11	109.47	106.27	114.08
110.8	107.31	105.84	101.64	105.46	104.41	103.87	112.42	107.74	105.6	109.59	106.17	105.08	105.86	104.53	106.7	101.19	105.56	101.06	105.45	106.57	106.74	103.04	110.46	103.84	104.99	109.17	106.43	104.8	108.53	106.6	105.43	111.43	107.01	105.11	107.96	103.94	108.04	108.44	106.56	108.32	107.24	105.04	107.32	107.18	103.36	107.52	106.03	105.16	101.01
104.43	107.66	108.58	111.88	103.78	103.66	103.54	106.02	100.25	104.16	103.82	103.77	109.55	102.63	106.34	101.96	105.13	108.92	105.54	105.44	106.48	101.06	105.89	108.62	107	110.24	103.6	105.5	102.41	98.757	107.65	106.42	107.13	102.05	102.76	101.04	105.08	103.64	104.39	105.04	106.1	103.25	105.33	106.17	101.89	105.5	101.01	104.43	102.1	105.3
101.79	102.75	98.954	94.089	98.419	99.967	97.394	100.34	99.47	103.74	98.311	100.12	101.62	99.898	99.315	97.557	99.857	99.879	95.724	96.777	96.005	102.41	97.125	105.39	99.526	100.55	100.41	102.85	97.2	101.87	98.331	98.859	103.66	100.32	103.08	99.927	103.04	101.29	100.35	103.42	98.785	103.27	101.26	100.47	100.81	102.57	100.86	105.84	102.18	97.199
100.04	102.04	99.248	99.087	102.2	96.49	96.626	106.37	100.61	98.812	98.193	97.242	102.43	102.99	99.377	98.088	105.22	103.07	105.02	99.805	101.36	99.852	100.01	99.926	102.69	103.49	98.993	104.67	102.43	96.218	103.2	100.85	98.031	102.29	97.597	96.044	98.52	96.853	101.28	98.587	97.366	98.793	95.861	100.16	100.17	100.99	98.374	97.967	97.984	100.71
101.22	103.39	105.82	102.63	103.12	105.91	106.91	109.17	105.31	105.81	99.258	107.29	102.67	103.97	102.43	105.48	107.47	102.78	101.85	107.19	104.02	103.3	105.63	102.92	111.11	103.93	108.9	110.08	105.29	107.36	103.7	108.79	105.74	107.64	107.12	106.8	106.09	103.91	107.53	108.9	103.1	105.51	104.61	110.92	103.46	105.7	106.21	106.72	109.2	104.63
107.18	102.92	106.08	111.4	104.12	106.69	104.25	105.75	104.5	105.36	102.33	105.72	101.79	105.04	104.7	100.61	107.83	101.44	108.39	102.11	101.68	107.19	109.53	111.98	103.64	102.82	102.69	107.98	101.33	103.28	110.26	107.02	105.14	102.53	107.98	101.56	106.6	110.06	101.82	110.21	104.26	107.74	109.14	106.46	103.01	103.99	110.67	105.15	102.19	108.31
111.68	113.54	115.44	112.76	110.55	117.49	112.99	111.34	111.47	112.45	111.08	110.17	118.2	108.33	113.2	106.47	114.87	111.05	113.45	113.76	113.42	113.46	109.94	109.27	109.11	111.13	110.36	115.73	113.96	113.49	111.68	112.29	112.84	113.32	114.71	109.99	112.8	109.42	107.39	110.01	110.56	114.38	113.25	111.62	109.36	112.43	112.81	106.12	113	111.45
113.49	113.04	111.43	109.01	111.66	112.28	111.21	116.05	108.98	113.28	113.05	111.46	113.37	111.37	108.24	113.68	108.43	113.95	108.9	113.15	113.28	108.82	111.22	114.16	112.42	113.9	116.25	114.28	109.92	113.49	117.58	112.32	109.82	115.25	114.1	112.42	110.42	113.89	114.16	112.99	115.82	114.35	108.9	109.86	111.7	109.98	115.41	115.3	112.95	110.89
114.78	117.59	113.73	111.2	112.25	114.07	115.76	115.61	113	116.5	110.52	112.94	119.12	111.99	113.76	115.12	114.26	109.75	115.98	113.75	114.68	110.7	113	114.33	111.34	117.06	114.52	116.1	111.27	109.27	111.31	115.05	113.93	113.9	118.19	115.95	109.07	109.47	113.05	118.32	111.02	113.84	111.84	112.76	113.16	114.54	115.04	110.41	113.58	114.82
109.35	107.67	111.43	109.57	107.56	112.59	111.54	109.05	110.4	111.87	108.13	114.03	113.37	107.15	113.43	111.54	111.48	113.44	112.38	109.46	112.67	113.35	111.66	113.71	105.67	106.92	107.43	112.27	114.24	110.39	111.92	110.39	111.13	113.16	111.39	113.29	111.3	112.45	113.62	113.59	114.38	112.92	113.63	109.88	111.18	110.84	115.82	111.03	112.85	110.58
109.57	109.6	113.18	112.1	110.32	122.48	108.03	110.37	113.68	105.56	109.37	113.17	111.23	111.89	107.26	113.91	109.63	113.61	116.17	106.58	113.8	111.11	112.4	114.33	112.01	113.81	111.4	113.62	111.59	113.81	110.48	114.35	113.58	113.16	111.54	106.77	112.22	116.54	109.72	109.85	115.96	110.89	111.82	109.51	110.95	108.82	114.04	113.61	112.08	110.71
104.69	103.99	100.93	103.79	105.26	103.12	103.32	102.72	106.79	108.05	99.331	98.621	99.193	106.06	102.61	102.91	102.27	102.06	103.19	104.2	100.7	106.83	99.37	102.69	107.2	108.48	100.84	105.16	102.85	101.56	101.54	103.5	108.88	107.57	108.32	105.26	105.17	100.36	106.92	101.5	103.04	103.37	108.29	103.95	107.22	105.95	101.88	104.95	101.31	100.07
103.76	103.8	102.81	98.753	102.94	101.2	104.08	103.34	102.66	107.9	102.87	102.73	104.36	105.45	105.25	102.59	104.16	106.29	101.96	102.85	102.7	102.5	101.86	105.3	104.86	110.06	103.8	101.32	102.83	105.06	102	103.76	102.93	105.08	102.23	109.05	106.62	106.07	102.57	107.34	104.01	100.73	99.965	102.22	103.7	109.53	102.81	105.04	105.74	103.39
108.84	104.76	105.2	111.72	104.68	102.01	103.7	102.89	106.42	106.67	103.22	104.43	105.85	104.46	109.32	107.18	103.97	102.62	110.52	109.67	108.42	105.04	101.41	102.66	105.27	104.86	107.66	104.97	109.48	106.19	103.01	109.65	104.02	109.75	101.52	108.6	101.67	104.16	102.36	102.04	105.69	105.92	105.18	104.13	104.06	108.45	108.69	109.1	107.8	104.83
106.58	105.35	105.43	105.19	102.71	101.51	105.02	102.02	105.17	99.433	101.54	105.93	102.4	104.09	104.18	104.04	100.84	110.06	108.19	104.73	109.28	107.43	104.64	103.55	103.36	108.5	101.29	103.9	106.78	102.08	104.21	101.61	104.4	106.08	99.544	106.32	104.98	101.93	102.35	104.9	101.47	106.54	106.47	106.34	106.42	99.653	101.11	102.81	107.86	104.43
96.052	98.571	102.38	101.19	98.299	100.62	101.33	104.1	102.5	101.59	98.028	102.8	100.41	95.415	97.079	95.002	96.758	101.94	102.74	98.897	99.51	93.175	103.78	98.998	100.19	99.673	100.72	99.259	101.54	101.15	94.074	105.35	97.901	101	100.71	97.621	104.7	101.88	98.347	94.185	100.47	101.55	92.197	99.758	98.689	99.845	95.036	105.26	99.199	102.06
104.13	105.2	102.33	102.06	105.93	105.35	104.75	106.61	103.47	104.11	102.86	104.57	102.1	107.47	110.83	106.14	106.01	104.87	103.23	103.62	108.69	102.94	106.41	109.19	103	103.18	107.43	107.35	100.6	101.95	104.55	103.31	104.48	107.48	106.89	107.93	106.51	103.08	103.68	105.93	101.98	101.94	109.2	102.23	101.37	102.29	107.97	105.52	102.73	104.19
110.24	105.54	107.05	105.51	107.27	108.19	105.9	109.09	104.25	103.65	109.58	106.02	103.9	107.1	103.79	103.53	110.98	104.57	102.43	107.85	104.42	108.04	108.77	102.5	105.8	106.95	105.42	106.7	105.93	105.7	108.2	105.06	101.84	104.36	109.34	106.42	106.7	106.76	108.67	108.39	103.59	108.9	108.6	104.38	103.8	106.45	102.29	106.89	110.84	106.64
99.843	107.04	102.8	108.06	107.7	105.11	107.4	106.35	106.86	103.1	101.16	106.5	103.76	101.46	105.78	106.86	106.1	104.53	105.8	102.18	105.76	101.6	108.32	108.41	105.2	103.53	107.18	107.84	105.55	104.42	108.47	105.19	104.39	106.17	108.08	104.08	108.04	103.66	105.44	104.97	105.69	110.73	102.98	104.01	105.93	102.65	103.32	106.84	103.9	106.01
106.2	109.84	106.32	109.83	103.32	104.77	104.18	109.85	101.65	102.96	104.57	108.65	104.9	102.3	107.2	108.59	108.61	111.35	106.89	106.9	109.66	108.27	109.68	106.12	108.55	107.73	112.81	107.35	104.86	111.09	108.49	107.86	102.23	108.55	105.58	107.4	106.84	103.38	109.22	108.95	102.7	103.01	104.82	105.49	106.58	104.16	103.77	105.34	108.09	105.7
102.11	103.73	105.81	109.03	106.37	104.51	102.87	103.29	103.66	104.27	103.91	105.59	100.72	104.01	109.38	108.89	105.71	103.16	107.79	104.43	103.88	103.73	105.1	103.21	104.63	101.98	100.43	104.64	105.06	106.55	102.33	101.59	102.51	103.27	103.29	106.62	106.15	105.52	105.99	102.74	102.39	110.84	104.08	104.66	106.9	107.2	105.09	108.15	104.82	102.08
101.22	101.57	104.23	103	104.37	102.5	104.9	105.41	108.85	103.21	105.06	102.88	100.51	103.36	101.48	106.31	102.46	101.7	104.88	102.64	104.22	106.65	101.82	104.63	109.7	110.39	110.18	107.15	107.51	105.79	104.55	105.12	109.07	105.57	103.8	107.49	106.55	108.98	103.87	106.37	102.69	99.514	104.6	107.18	104.72	99.708	102.92	98.917	106.41	105.73
111.43	111.04	111.22	110.85	112.39	109.28	111.93	107.91	111.64	111.09	112.25	111.99	111.69	112.36	104.66	110.77	109.39	110.97	113.65	112.39	114.64	112.67	113.65	114.52	110.28	106.78	106.12	111.96	109.46	111.11	111.87	111.26	112.11	109.71	103.68	107.94	111.16	110.47	107.09	109.73	104.4	110.94	107.07	108.09	111.42	115.8	114.19	110.01	109.24	104.73
101.71	105.16	106.24	107.42	104.74	105.68	103.88	103.68	103.92	104.28	104.57	104.17	105.67	105.79	107.73	108.3	105.46	100.97	103.38	101.08	108.6	104.38	107.44	107.03	108.25	105.16	106.8	108.98	105.65	103.18	107.51	107.02	105.43	105.56	111.08	102.78	102.88	105.82	103.6	99.034	104.64	107.16	103.76	101.73	105.1	107.26	105.57	108.02	105.72	105.82
106.63	108.52	101.71	101.24	104.4	102.96	104.2	109.92	108.52	106.92	106.28	108.7	107.6	105.56	105.78	106.91	110.68	106.4	104.29	99.95	104.94	109.15	111.37	107.21	107	101.8	110.19	107.02	105.81	102.85	104.75	105.54	108.76	106.98	110.61	103.79	106.28	107.15	106.26	107.04	108.42	105.2	108.32	104.71	103	100.92	101.79	109.75	104.6	106.28
107.46	111.18	103.97	102.41	105.74	108.58	109.47	105.06	112.22	111.15	106.36	111.59	105.75	103.01	105.83	104.16	106.64	108.03	106.98	108.51	110.73	107.76	103.17	108.65	106.16	106.6	106.39	105.4	102.17	109.47	107.49	108.06	105.2	109.19	104.55	103.23	106.76	104.39	101.64	107.75	107.4	107.61	107.51	109.17	106.77	108.04	109.28	106.07	107.15	108.6
108.89	111	110.25	107.27	102.89	101.13	104.32	105	106.05	105.38	109.11	105.43	99.538	105.99	107.35	101.76	109.49	110.35	105.11	103.93	104.59	103.94	103.79	103.16	107.9	111.32	103.38	106.29	101.21	105.02	106.81	107.58	110.14	107.75	104.59	105.88	104.72	107.14	105.21	105.87	105.02	105.8	105.64	103.3	102.24	104.66	105.85	109.68	108.71	112.36
99.588	103.21	105.28	102.55	103	101.97	102.55	104.72	101.83	104.7	98.362	100.62	100.57	102.45	102.86	104.2	100.75	102	101.48	102.85	99.539	102.27	103.72	98.345	110.69	101.91	101.78	105.48	98.559	99.259	103.17	102.33	101.48	101.59	102.25	103.02	103.46	101.62	100.01	97.652	100.91	100.84	103.17	108.06	101.94	101.03	99.858	103.48	99.965	99.833
117.04	117.59	116.39	115.53	112.74	119.22	116.78	120.87	113.98	115.75	114.59	118.28	115.01	115.06	113.93	118.04	114.18	118.65	118.1	118.2	123.6	119.63	123.23	116.76	114.53	118.97	117.01	118.49	117.75	113.21	117.96	117.79	112.07	115.17	118.97	117.45	117.66	113.78	114.93	117.42	115.99	120.12	118.07	121.94	117.86	115.91	117.15	118.84	113.18	117.17
105.45	107.08	108.45	104.94	108.9	106.54	109.51	107.27	107.3	107.3	106.41	108.43	104.02	107.2	103.4	104.85	105.14	105.59	109.07	107.94	103.84	106.58	105.16	106.19	105.78	103.29	102.46	107.62	112.68	102.4	108.17	108.41	107.24	103.02	100.48	106.05	103.87	107.47	106.17	107.34	106.47	107.77	104.69	105.04	104.02	105.59	106.8	105.15	106.34	109.45
104.75	105.1	104.62	107.08	107.13	105	104.13	102.84	105.18	104.55	103.49	106.04	106.81	105.02	107.5	100.85	106.09	105.02	102.55	107.92	103.69	106.85	103.65	104.21	107	104.44	107.66	104.49	105.07	106.99	107.35	105.12	105.99	107.92	100.66	108.53	104.87	103.99	101.57	103.59	109.1	104.72	103.73	100.84	105.03	103.69	103.37	105.95	104.05	100.87
104.35	113.41	110.91	110.17	110.26	113.76	111.12	116.47	115.52	115.34	116.59	109.36	111.69	117.12	110.8	113.02	110.1	109.2	111.49	112.35	109.38	109.76	112.1	113.71	110.42	109.39	115.49	109.48	112.13	113.66	112.02	110.71	111.3	113.72	111.61	116.68	108.26	114.36	114.82	111.17	114.84	113.67	109.49	111.87	109.01	110.63	107.71	112.26	114.27	110.61
109.94	107.77	115.9	107.8	108.61	108.11	111.83	114.52	118.28	113.48	110.17	110.26	110.12	110.08	111.57	114.6	109.22	111.35	109.24	109.6	108.06	105.55	113.91	108.02	108.57	114.57	109.06	112.23	112.15	115.22	113.75	111.32	112.69	112.41	112.58	112.4	109.7	110.78	110.57	116.94	111.34	113.5	111.49	108.43	113.14	111.2	109.74	108.6	114.61	109.58
107.28	107.28	107.57	105.68	110.33	107.18	106.18	109.97	109.15	109.44	109.67	109.48	111.49	110.61	107.41	104.97	108.45	109.26	107.49	109.79	103.4	105.07	110.62	109.17	105.07	101.29	102.69	109.81	106.8	108.9	105.96	102.56	108.55	101.69	103.6	107.93	105.8	107.03	108.19	111.13	105.01	107.08	108.05	108.83	110.25	101.91	109.18	105.12	109.33	105.2
105.87	103.01	99.15	104.9	106.04	106.93	105.46	109.16	104.78	104.49	109.53	105.16	104.61	108.68	105.89	105.36	106.47	108.27	105.89	108.59	99.006	107.47	109.23	104.5	108.47	107.92	102.32	106.06	105.11	105.17	101.67	110.93	106.74	107.99	103.88	107.29	112.14	102.89	107.64	106.9	107.13	104.53	102.7	104.89	107.43	108.29	106.97	108.28	107.85	109.21
104.87	104.95	106.16	105.22	107.05	100.91	106.12	102.25	106.15	109.62	107.88	106.47	107.8	103.82	105.27	108.82	103.65	110.11	102.95	106.36	101.67	101.92	108.26	106.43	107.81	102	105.24	103.73	102.95	104.86	104.61	106.02	105.64	109.31	105.18	103.71	106.88	107.9	107.91	107.14	101.62	101.84	108.79	108.87	108.2	105.64	107.04	103.42	107.41	102.44
102.15	108.17	102.74	107.23	104.17	102.37	106.84	107.12	105.95	101.78	103.28	108.36	102.15	105.69	111.5	104.32	106.37	107.19	101.96	105.45	103.95	108.12	103.07	104.58	100.78	106.2	109.6	109.03	104.25	101.9	102.65	105.86	102.99	105.2	107.16	106.16	109.02	106.78	109.33	103.94	105.27	105.73	106.94	104.15	107.96	106.77	106.8	108.8	100.77	107.3
102.12	108.1	108.1	105.64	105.25	106.19	102.98	107.97	104.45	103.23	103.94	107.44	104.08	111.33	107.03	106.98	106.15	107.51	105.07	103.22	103.81	104.4	105.3	105.46	105.96	103.85	101.6	100.64	106.84	109.04	102.75	100.99	104.17	104.27	106.76	104.93	104.39	104.65	105.85	104.33	109.44	105.57	103.6	100.25	105.98	99.868	104.15	106.82	106.6	103.49
109.32	109.49	108.92	110.48	103.73	104.4	107.98	104.06	104.41	106.9	106.64	104.54	104.33	100.35	104.69	108.62	108.94	104.71	105.35	110.89	108.19	104.64	110.88	106.87	108.26	108.02	109.49	103.82	105.23	106.4	106.13	107.25	106.43	110.3	105.38	111.06	107.71	106.81	105.78	105.66	106.61	107.95	102.98	107.44	109.3	106.76	104.18	107.67	103.19	104.3
107.91	108.62	104.16	110.52	107.06	101.98	106.41	106.75	108.47	107.68	104.67	100.28	105.83	104.43	107.85	106.49	103.08	104.26	107.98	104.3	106.39	104.12	105.72	105.99	109.15	102.37	104.28	103.87	103.3	106.43	103.83	109.38	102.36	102.97	105.18	107.03	101.18	102.32	108.88	108.21	106.26	108.41	104.87	104.31	103.86	110.08	104.24	103.11	103.57	105.63
104.64	105.91	103.97	103.76	107.22	105.02	106.25	108.05	111.24	103.38	107.21	103.24	106.53	105.22	106.12	106.81	109.49	110.19	105	106.53	105.19	108.16	103.61	104.42	108.32	104.15	104	101.46	108.56	103.9	103.66	106.65	105.07	107.74	108.5	106.63	99.704	107.04	106.21	101.29	107.41	106.56	106.7	102.02	107.45	106.41	100.53	108.2	106.84	106.34
113.86	116.69	111.12	110.89	110.28	112.48	110.19	107.02	112.1	110.49	110.38	113.2	111.16	114.56	111.88	110.05	110.02	109.72	110.35	112.68	114.61	109.01	113.16	111.87	109.27	113.39	115.14	110.94	103.32	114.06	110.92	112.56	114.72	109.51	115.05	109.96	106.53	115.64	110.08	110.36	111.32	109.78	110.37	113.05	113.33	109.97	113.14	112.75	111.42	112.13
101.17	101.36	100.02	101.37	102.5	101.28	101.74	101.86	98.698	101	100.94	101.23	99.542	102.31	104.17	98.539	98.976	95.483	102.51	102.97	104.53	99.212	101.24	101.67	102.39	99.596	94.83	98.773	102.35	98.05	97.321	100.02	102.38	101.03	101.85	101.54	99.977	105.21	101.23	99.416	100.75	98.94	104.17	100.16	100.53	99.052	97.762	100.43	95.972	99.69
104.81	103.33	101.28	102.92	100.28	108.14	105.79	109.01	107.61	108.53	104.4	108.84	105.07	106.65	107.19	108.05	105.92	108.46	103.53	106.18	105.56	105.1	105.56	106.37	102.74	110.74	106.67	109.99	104.08	109.52	108.37	110.16	101.27	107.71	103.07	104.81	106.92	105.29	106.39	105.7	106.83	105.64	109.59	109.07	107.01	110.13	107.18	102.83	105.2	106.82
109.53	109.05	111.28	111.46	108.92	110.04	107.16	108.32	112.99	113.54	110.97	110.82	115.06	111.24	109.15	108.79	111.52	110.51	112.44	107.43	111.37	111	112.95	107.15	112.78	113.93	109.29	111.98	114.76	111.28	108.42	112.75	108.14	111.25	114.36	114.86	107.9	116.33	109.81	113.69	110.65	111.54	110.5	109.99	114.42	106.49	108.18	109.42	108.58	114.01
106.01	103.66	104.3	107.41	103.84	110.97	107.71	109.53	105.72	101.54	105.34	106.76	108.77	102.61	106.71	106.57	107.19	102.87	107.25	110.24	106.2	106.23	106.8	102.92	108.36	103.47	105.8	108.16	110.21	104.09	107.46	101.4	109.09	107.15	103.91	105.56	106.51	102.41	100.67	104.99	105.44	108.63	108.36	115.44	100.53	106.57	106.06	105.19	104.51	105.37
100.45	107.33	105.43	101.87	105.92	108.06	105.16	102.04	104.27	106.77	102.84	103.18	106.7	103.65	107	103.84	107.17	105.66	107.25	108.87	104.11	104.47	101.92	106.74	110.33	110.4	103.39	105.07	104.86	104.67	106.73	101.64	105.86	102.62	104.27	102.85	101.28	103.4	104.7	107.24	99.261	106.4	108.11	104.13	102.6	103.54	102.32	103.51	102.08	111.81
102.24	107.82	107.2	101.5	108.51	104.09	106.31	108.01	99.57	105.65	106.89	102.37	105.16	99.998	106.68	103.76	108.83	106.9	107.37	105.77	106.92	106.47	103.98	105.29	105.85	106.04	106.36	111.15	100.45	105.56	110.72	109.31	101.99	108.48	103.97	105.69	102.47	105.73	105.37	104.37	105.26	105.58	107.28	105.34	108.03	110.16	108.87	103.9	102.39	102.94
105.72	105.94	111.05	105.83	103.98	108.21	106.47	111.62	107.67	104.9	105.49	105.65	104.89	110.01	102.75	107.56	104.96	109.98	103.06	107.76	104.49	105	106.82	105.16	104.43	111.47	108.62	106.04	98.163	100.78	102.96	106.04	103.67	105.63	105.87	105.17	108.93	108.51	101.7	105.67	105.53	104.72	108.55	105.03	107.23	106.14	109.79	107.17	104.11	110.71
107.78	99.948	104.01	108.56	107.41	101.06	109.23	108.5	105.73	104.23	105.17	107.94	104.96	103.57	108.43	109.34	105.72	105.28	101.7	103.67	103.11	105.12	105.51	102.76	104.91	105.64	110.21	104.76	107.38	104.62	111.22	103.03	108.35	101.78	99.71	105.02	110.7	109.37	108.02	103.84	103.94	105.72	106.72	106.32	108.74	108.15	108.94	101.47	106.66	107.88
98.961	102.92	104.27	99.669	98.521	99.487	100.03	97.248	102.64	98.995	102.33	99.163	96.51	102.02	100.14	103.61	100.48	96.652	101.58	104.07	101.81	100.23	102.57	101.1	97.788	97.33	99.25	99.86	100.17	98.339	97.183	94.238	94.403	99.796	102.07	97.77	105.24	104.6	101.2	101.33	100.57	98.04	100.36	100.36	103.24	99.279	99.568	103.26	102.07	99.176
102.41	100.57	96.227	98.802	99.481	103.08	100.87	101.78	98.849	98.122	93.737	102.83	98.363	102.13	101.45	99.565	99.201	101.63	97.537	104.94	97.397	102.14	100.37	100.33	103.74	102.58	99.835	100.85	99.356	97.585	100.8	101.77	101.79	94.673	103.67	98.157	98.91	97.055	96.494	97.948	99.038	102.38	97.452	97.36	99.468	101.31	103.31	98.728	99.235	98.543
112.29	112.17	110.29	111.29	114.46	108.17	110.31	111.85	110.75	109.83	113.58	110.07	108.98	112.97	114.3	109.71	110.98	110.53	110.35	110.96	116.13	107.2	106.61	113.75	113.95	114.22	106.96	112.64	111.16	109.23	113.84	113.16	112.79	113.47	112.26	109.89	109.71	113.96	111.69	112.79	106.59	107.39	110.59	107.03	113.99	107.78	105.97	111.84	114.44	111.31
103.3	106.37	106.64	105.02	106.18	105.64	108.89	106.23	105.36	104.82	107.88	106.04	101.1	104	110.79	99.809	109.25	103.15	104.5	102.75	104.76	106.11	101.4	107.33	104.29	108.2	108.04	108.09	103.29	104.31	106.61	109.01	108.3	102.65	108.77	106.34	108.02	107.11	106.63	104.74	107.43	104.29	106.76	106.18	108.53	105.59	103.65	108.92	105.38	106.24
108.79	106.17	107.17	105.93	102.68	107.44	102.29	101.51	103.86	106.7	107	107.71	103.56	107.16	108.97	103.53	105.11	104.02	104.63	104.95	108.87	102.92	103.08	106.34	108.36	104.71	107.82	103.23	109.17	105.04	106.99	101.39	102.77	102.6	105.74	110.26	99.706	105.8	106	110.31	107.88	104.39	106.5	111.99	109.17	107.61	106.45	109.07	106.76	103.74
112.51	107.1	111.19	112.4	112.64	113.09	107.96	112.75	111.81	112.22	110.89	110.48	113.67	111.26	110.71	110.67	110.97	110.95	106.92	113.63	108.55	109.22	114.03	116.39	113.92	113.11	111.5	112.96	112.33	110.37	107.78	111.93	112.81	114.07	106.45	110.1	109.73	106.62	114.32	110.68	111.87	111.18	110.39	110.9	107.66	112.9	108.84	115.06	105.94	107.09
112.86	111.76	110.03	106.6	112.34	110.7	114.32	113.22	109.37	112.72	108.93	106.42	110.13	112.52	113.86	107.69	111.41	106.16	109.9	110.68	111.85	108.99	106.84	111.81	111.69	115.66	110.09	111.94	109.56	112.42	113.79	113.11	111.14	107.71	112.72	110.74	111.54	110.95	109	108.79	106.58	110.76	112.23	107.12	111.08	113.48	112.63	109.17	111.38	111.58
102.34	105.82	108.56	110.03	108.99	106	105.06	108.1	104.7	106.89	101.91	106.53	108.19	109.54	109.2	106.74	102.18	105.11	104.12	101.58	109.59	110.45	104.36	106.26	104.13	106.01	102.9	103.74	104.84	101.96	103.33	107.07	107.27	101.73	105.49	105.79	106.16	108.06	102.98	105.38	102.17	105.46	104.52	107.29	103.98	105.99	106.48	105.91	100.01	104.73
112.8	112.59	111.77	110.51	114.42	113.37	112.92	111.55	109.43	112.49	116.11	113.84	115.23	113.49	112.21	113.82	115.4	114.72	115.31	113.43	112.57	114.85	112.99	114.97	113.32	112.36	119.92	116.71	113.52	114.46	116.93	113.33	114.53	111.85	110.08	114.76	112.57	115.26	115.84	114.65	112.78	109.36	110.07	109.77	111.96	113.6	113.26	110.02	112.54	112.42
107.84	111.82	113.91	105.49	111.74	107.75	113.88	115.89	108.36	113.96	104	115.21	110.35	108.04	112.72	109.54	111.95	109.06	110	112.1	115.21	110.4	114.95	110.36	109.92	112.76	113.36	105.85	112.49	109.32	109.46	106.39	116.48	109.55	110.79	113.8	112.04	108.78	115.31	114.99	108.63	111.18	107.1	107.54	114.12	110.78	111.54	111.79	109.79	110.54
107.85	107.9	109.13	113.14	111.31	110.39	109.44	110.94	108.51	114.53	112.48	107.52	110.19	113.42	112.78	117.12	107.69	114.69	109.08	111.35	110.98	111.01	109.14	111.62	113.55	107.71	106.87	112.29	107.53	114.49	106.54	111.03	114.47	113.46	111.89	111.9	111.15	112.47	109.94	115.24	107.05	108.2	111.71	111.3	112.87	112.66	110.71	110.63	110.64	108
107.61	105.74	108.79	112.64	110.52	108.15	113.27	103.52	104.75	108.84	106.08	111.15	112.63	106.7	111.38	110.73	111.45	114.86	114.46	114.49	114.23	108.26	112.49	108.61	106.15	112.08	109.22	112.96	107.23	110.08	105.63	112.57	110.69	111.28	108.63	108.34	107.23	112.56	108.44	114.78	109.68	110.5	108.83	109.26	108.09	110.76	107.92	109.47	111.04	107.88
111.36	104.21	112.12	109.29	105.61	104.66	108.42	104.65	107.17	106.27	102.18	107.37	101.99	107.3	106.15	102.89	107.79	104.98	109.93	106.14	101.77	106.17	108.22	103.59	105.46	106.39	109.19	109.06	104.63	104.93	105.34	106.1	108.89	104.54	105.37	102.96	107.8	100.95	102.23	107.53	105.03	106.39	105	105.36	104.15	101.68	99.717	106.75	107.5	106.57
110.81	108.76	112.81	112.73	112.45	110.37	108.43	112.46	112.4	111.89	113.12	112.01	112.92	110.78	109.25	107.72	109.42	114.95	110.81	107.4	112.69	111.84	109.47	109.68	113.45	113.72	113.85	113.21	109.45	111.64	112.02	111.55	113.05	108.67	112.28	114.52	112.86	112.31	107.41	111.73	110.93	110.66	118.2	113.91	111.62	114.87	111.66	110.6	111.51	112.25
101.06	103.52	103.82	105.99	106.37	102	103.7	105.95	109.24	107.56	100.67	106.86	104.86	104.71	98.693	104.64	105.69	110.52	105.45	100.04	106.04	103.99	106.83	103.3	105.7	100.31	104.65	105.32	104.92	106.14	102.92	103.21	105.61	107.6	103.08	106.06	105.78	106.89	101.08	104.86	108.36	104.85	102.18	105.57	98.156	103.28	105.47	102.59	105.13	104.13
106.49	104.69	108.01	104.8	111.42	107.08	108.14	104.51	106.27	107.48	109.26	108.78	108.5	106.61	104.85	105.94	103.68	107.87	107	108.7	103.37	107.58	107.74	107.72	108.13	107.44	108.85	103.14	102.95	107.41	102.82	105.76	105.14	106.32	109.19	102.89	107.37	104.45	112.32	105.04	106.3	109.68	106.45	108.56	105.51	104.61	107.72	109.74	108.37	108.2
100.64	98.134	98.598	98.878	100.99	102.39	101.84	99.862	100.87	100.43	102.09	102.34	95.626	101.82	99.639	98.596	95.991	100.93	101.9	100.68	101.36	99.387	98.268	97.087	100.51	98.294	101.67	94.846	98.225	97.407	96.406	97.297	99.632	101.12	100.97	99.394	105.13	101.17	100.34	103.31	102.13	97.398	98.643	96.381	96.646	98.777	102.87	100.84	97.996	99.439
108.28	105.48	107.85	104.82	102.89	107.89	105.89	106.17	103.62	99.396	106.31	104.02	106.42	109.03	106.35	103.18	105.61	104.06	106.08	109.86	106.93	106.92	109.83	106.25	106.38	105.83	106.78	106.63	106.92	110.35	107.95	107.96	106.17	104.86	109.65	108.36	104.39	109.74	104.25	106.62	104.72	109.41	109.44	108.13	106	106.5	103.79	107.59	103.15	106.02
106.86	110.32	100.81	108.93	105.67	107.48	110.6	106.17	102.77	100.93	104.06	107.71	106.91	104.96	106.65	105.93	98.345	106.79	99.294	102.87	106.8	104.15	103.42	104.52	105.31	107.38	101.73	105.67	107.97	106.57	107.16	106.55	106.51	107.49	105.87	101.35	105.43	103.3	105.51	101.32	100.77	108.6	110.15	100.85	106.34	102.26	107.2	104.53	107.47	108.82
103.96	106.25	107	105.5	104.77	108.38	106.54	107.74	101.69	104.16	100.5	104.82	103.76	105.36	112.35	103.95	104.46	106.82	104.67	111.53	109.95	103.8	106.41	111.23	107.14	106.84	106.26	108.83	104.89	102.19	105.01	110.38	97.949	107.17	106.23	103.18	105.01	109.21	98.836	102.51	104.17	106.4	109.21	104.92	105.4	109.64	105.95	108.4	102.34	103
106.31	106.39	104.6	107.41	105.95	102.2	106.82	102.15	106.28	102.86	105.81	109.66	108.72	104.91	105.67	106.03	104.73	107.53	101.54	106.25	104.27	105.38	106.39	103.06	107.83	105.49	102.87	105.81	103.27	104.16	104.86	108.39	105.99	104.61	109.14	105.19	107.22	104.11	106.57	107.23	106.98	103.64	103.81	105.59	105.85	104.69	103.05	102.11	103.92	107.74
98.007	96.866	101.12	97.628	101.19	105.37	97.534	98.573	104.06	97.601	99.574	100.78	103.86	103.54	103.44	98.334	97.868	96.995	103.16	100.51	102.36	96.865	103.41	99.175	102.84	103.16	100.64	97.686	99.715	102.35	102.04	99.313	101.98	101.18	100	98.262	99.127	104.04	100.51	100.73	99.929	97.757	99.932	103.55	99.794	100.71	98.92	99.31	102.16	99.772
99.199	92.909	100.34	102.24	99.024	97.18	100.03	97.925	100.61	99.408	100.02	95.727	99.222	98.277	97.433	101.86	98.638	99.617	98.435	100.46	100.74	97.468	102.21	101.8	98.323	100.18	103.35	98.22	98.601	95.336	100.54	102.44	100.06	100.63	102.85	102	100.98	100	95.338	102.58	98.194	98.176	97.059	96.313	101.18	97.372	95.801	99.123	98.078	100.63
100.87	101.2	99.57	96.838	100.36	96.268	99.922	100.26	99.249	100.18	102.27	100.51	97.504	96.297	98.911	102.12	102.12	95.28	102.66	99.881	98.739	100.52	101.15	98.822	100.78	99.472	97.959	101.36	97.043	94.961	99.359	98.264	99.157	100.72	98.326	93.541	98.606	99.566	101.85	97.912	94.847	97.398	100.42	104.57	98.849	96.801	101.98	102.92	102.05	99.729
105.22	104.09	108.97	105.97	105.48	99.668	102.44	109.91	107.34	108.56	105.51	110.05	109.6	116.17	104.32	104.4	108.56	109.8	108.33	104.55	101.11	108.6	106	104.05	105.58	106.05	107.62	107.73	106.94	109.2	103.67	107.87	110.86	106.52	111.29	111.18	105.1	105.96	109.04	110.08	110.67	107.43	103.23	103.27	104.89	108.27	106.54	107.63	101.62	106.31
114.97	119.58	118.48	115.34	123.2	121.29	117.61	119.81	119.94	117.57	117.24	117.86	120.48	114.39	117.69	116.23	117.51	116.44	118.7	116.46	119.18	119.05	113.61	114.85	116.87	118.56	118.15	116.54	123.28	116.77	118.09	116.19	117.6	117.13	115.32	119.42	119.07	117.79	118.4	116.87	119.1	118.08	118.24	117.2	116.5	116.34	119.8	119.13	116.21	117.72
106.23	103.37	105.05	99.496	106.29	105.47	111.71	104.39	107.38	105.88	104.96	103.94	103.37	104.25	105.41	98.669	108.69	104.11	100.28	108.09	103.57	100.42	109.22	105.4	104.8	100.67	99.143	101.63	106.09	106.67	103.91	105.34	103.06	103.02	103.75	102.75	106.14	106.51	102.88	108.13	103.25	103.7	105.18	105.59	110.37	103.25	108.65	103.91	105.75	106.93
117.91	117.22	119.57	118.87	117.01	119.81	120.48	115.73	121.28	115.69	114.89	113.26	114.87	115.98	117.66	116.94	117.99	116.45	115.44	118.58	115.14	116.56	114.49	118.1	115.65	116.92	114.57	117.14	115.37	115.14	115.79	116.14	113.82	115.91	117.37	116.5	122.5	119.41	116.14	120.18	111.77	116.2	117.8	125.03	119.56	119.61	116.8	114.95	118.8	115.65
109.46	113.68	110.32	107.11	109.01	111.56	110.49	111.06	112.48	114.17	111.19	112.07	113.52	108.6	112.9	114.15	110.36	112.42	116.98	112.59	115.65	110.64	105.07	114.51	113.24	111.87	109.55	115.03	111.78	111.91	109.19	115.78	113.57	114.25	109.76	110.49	113.24	108.03	112.09	110.28	115.77	112.66	111.68	113.04	112.48	109.73	112.72	110.83	112.43	112.98
105.5	104.81	104.37	106.37	105.3	103.6	102.2	105.53	108.38	102.98	106.22	100.87	103.06	105.65	105.48	104.53	100.17	105.74	103.74	98.638	105.7	106.65	103.9	102.59	103.83	104.19	106.67	106.93	106.1	107.95	103.43	107.96	102.44	103.47	109.4	106.6	104.28	103.55	102.79	106.7	108.66	107.46	109.28	107.15	111.29	104.24	112.29	104.98	104.01	110.23
112.69	109.53	114.19	108.68	113.12	112.26	108.53	110.67	114.16	111.59	111.28	108.3	109.15	111.73	109.73	112.44	111.51	109.13	109.16	110.59	113.73	112.47	110.47	112.9	108.16	108.66	106.22	114.26	111.19	112.11	109.76	109.43	110.04	113.9	111.32	109.04	111.71	107.96	114.14	108.5	117.56	113.25	116.77	108.9	111.57	112.49	113.41	109.73	109.54	111.1
100.37	98.142	101.71	95.282	101.23	99.929	97.721	98.831	100.55	98.05	99.39	100.59	97.191	96.067	97.252	100.72	99.498	97.118	99.796	94.671	95.702	100.97	99.849	103.11	96.359	98.637	102.64	98.44	100.34	98.729	97.827	101.47	103.83	103.29	95.795	99.76	99.092	100.16	103.16	100.59	100.03	101.09	99.794	99.217	100.04	100.46	100.39	98.794	96.32	92.977
110.04	114.85	107.29	107.38	108.95	109.83	112.02	110.8	112.09	110.93	106.01	111.52	112.88	109.58	112.6	109.31	110.63	115.43	110.19	107.16	108.04	110.79	107.77	108.28	107.84	113.09	113.5	113.83	111.5	111.6	106.61	112.25	112.51	115.53	109.55	111.02	112.83	112.89	110.68	110.33	113.02	111.85	108.26	109.1	111.14	108.14	108.38	108.19	113.86	112.09
108.5	103.4	102.97	101.59	101.41	104.86	103.72	101.9	102.75	98.143	105.44	105.68	102.96	104.24	103.91	106.59	100.8	99.18	99.541	107.36	102.96	106	105.41	104.61	101.13	104.32	101.1	105.64	109.82	106.08	102.72	104.03	104.12	104.77	105.77	106	103.76	105.11	102.1	104.3	103.76	107.89	107.1	102.76	105.38	103.59	102.84	102.61	105.66	102.92
112.91	108.81	106.22	116.49	108.23	110.78	112.79	111.91	108.93	109.63	106.3	110.75	113.14	114.53	112.58	114.48	112.23	110.53	113.31	113.23	114.42	107.38	109.22	115.94	110.46	113.23	113.95	112.04	112.25	109	111.68	107.69	113.01	113.89	108.59	112.63	113.6	113.47	114.23	110.29	111.62	114.74	112.24	111.67	108.67	110.3	114.8	112.82	108.35	110.13
104.16	103.71	105.26	102.71	101.85	108.53	102.28	105.57	105.83	108.21	100.57	108.16	104.61	105.42	106.53	105.39	103.86	106.49	104.62	108.22	105.67	105.39	107.82	103.15	106.18	106.81	107.2	102.59	107.05	106.75	108.73	111.98	103.91	101.21	108.54	103.12	103.19	106.65	105.37	100.13	104.99	104.17	102.17	103.44	104.08	106.16	107.68	105.25	107.96	105.74
111.67	100.69	105.43	107.9	104.88	106.67	105.2	106.61	103.82	110.78	115.2	104.93	103.64	113.45	107.74	107.47	106.4	106.02	109.85	104.88	108.76	104.2	103.19	103.71	111.1	105.39	108.33	105.22	106.81	105.81	108.88	108.51	109.11	105.84	107.09	107.13	104.97	102.9	113.01	113.18	99.966	109.01	106.86	101.88	104.05	104.54	106.02	110.79	108.85	110.47
107.9	107.58	106.96	113.29	104.84	109.14	104.57	105.23	105.58	111.7	105.69	103.41	106.41	108.66	106.73	104.28	105.16	105.91	104.24	110.92	107.79	105.24	104.4	101.9	109.27	105.45	107.93	107.27	106.1	109.64	108.25	106.37	105.59	103.58	103.95	107.79	104.82	107.98	102.9	103.58	105.89	105.77	110.29	105.3	112.45	102.47	102.23	105.67	103.26	102.34
107.26	107.24	105.54	106.89	106.23	107.58	107.07	105.58	105.51	103.65	108.2	105.98	102.97	106.65	104.31	111.82	107.99	110.83	107.05	107.4	106.69	106.95	110.77	104.82	107.19	106.4	106.15	103.62	105.29	104.4	105.52	107.48	108.24	106.62	109.36	109.45	108.09	107.69	108.96	105.45	105.37	104.34	109.55	107.91	104.67	108.27	109.49	108.66	108.01	108.12
106.44	106.74	105.05	106.25	104.92	105.72	109	102.63	104.19	104.04	103.46	99.001	107.22	108.79	101.23	100.82	104.02	102.06	101.86	101.64	107.06	103.79	104.04	108.61	109.86	105.33	108.26	102.31	102.95	105.1	106.1	99.88	105.86	106.13	106.91	107.71	107.25	109.45	107.78	109.57	106.53	103.41	104.1	110.11	105.53	103.19	104.71	104.06	103.66	105.29
101.53	104.88	101.22	106.35	108.46	109.96	107.66	98.965	103.03	109.52	103.61	103.88	104.77	107.62	106.13	102.13	108.15	105.1	104.12	106.29	103.03	105.98	105.31	106.97	104.36	102.65	106	104.92	105.54	104.69	103.94	108.16	102.6	108.12	101.54	102.21	109.74	102.85	108.19	102.18	105.86	106.32	105.59	104.95	109.23	102.49	107.76	104.46	103.43	103.52
109.82	107.55	107.73	108.26	107.79	109.07	107.43	106.25	105.44	104.31	108.33	101.45	105.04	109.15	101.51	103.97	107.78	104.06	107.48	102.88	105.99	110.54	107.24	104.97	103.97	108.21	101.53	103.01	100.53	106.52	104.84	111.18	109.82	105.21	108.91	103.46	106.89	109.58	109.37	105.98	104.84	104.19	108.03	109.24	108.04	106.61	107.88	108.94	109.87	104.56
111.49	111.4	113.2	112.17	111.57	108.54	108.68	110.15	105.54	109.85	109.2	103.96	108.03	111.97	113.63	110.56	110.66	108.52	105.66	109.49	103.2	112.2	113.03	108.66	110.87	109.6	112.07	109.87	113.05	105.98	112.36	114.96	111.22	110.73	110.19	110.37	108.9	112.08	112.66	107.19	113.31	114.39	105.41	113.29	112.89	110.36	112.52	106.87	110.05	108.43
104.6	101.12	99.572	100.49	100.23	102.2	99.624	101.26	99.63	99.514	100.31	97.861	98.469	98.606	99.449	98.4	100.15	103.67	98.509	101.05	96.507	98.358	102.87	101.97	98.397	103.7	99.961	96.939	100.04	99.677	95.984	103.63	100.24	101.31	103.21	98.917	102.75	99.641	103.99	103.01	101.53	99.835	100.88	104.67	101.78	100.55	102.67	102.83	103.27	96.969
106.31	111.4	104.07	105.5	108.61	108.83	103.2	105.81	104.76	104.32	105.89	104.72	103.85	108.29	105.24	107.89	107.93	102.34	106.05	103.56	104.51	108.02	104.96	104.03	107.49	108.55	104.11	104.72	106.99	104.03	102.15	102.12	101.83	106.93	105	105.14	105.42	107.44	113.02	101.48	109.6	102.93	109.69	109.49	110.04	106.59	107.18	107.13	103.19	104.49
97.862	106.83	102.15	99.777	98.848	99.21	102.74	99.418	102.45	96.584	101.43	101.24	96.967	96.272	101.99	100.84	101.94	100.6	98.131	101.58	98.206	98.844	101.99	99.326	98.423	101.2	96.341	102.49	97.365	102.81	101.56	95.522	98.933	95.428	94.626	103.62	100.18	94.93	99.669	103	99.198	100.86	96.183	97.948	96.586	99.208	96.035	101.51	100.95	102.84
110.7	107.94	104.55	110.16	104.69	106.95	106.52	109.98	102.87	108.09	107.31	106.49	105.47	101.13	106.41	105.36	107.3	104.69	103.89	103.81	106.27	99.739	107.77	102.16	107.93	106.94	106.81	107.13	108.06	107.84	109.08	111.71	110.53	109.92	106.26	107.23	106.25	103.18	107.39	105.51	105.51	105.72	105.38	104.39	108.51	108.45	107.21	107.74	103.77	106.76
105.7	105.05	107.68	109.08	108.14	102.75	106.03	105.12	105.5	103.79	111.31	107.59	107.43	100.34	106.58	103.95	108.66	109.59	103.92	109.65	108.43	107.79	105.91	106.71	104.11	107.48	106.46	109.55	104.06	108.85	104.18	108.68	108.1	112.36	111.88	100.12	103.5	103.07	102.11	109.17	104.69	102.12	103.05	105.58	107.08	104.14	107.15	105.22	109.41	110.2
105.27	107.23	102.66	101.74	107.49	106.15	106.91	108.11	98.39	108.89	106.36	105.61	103.92	103.76	107.1	104.75	108.03	105.26	107.26	107.47	106.04	107.41	106.18	104.75	102.94	105.5	107.2	105.69	101.86	108.27	104.92	108.3	108.34	107.95	109.31	107.18	111.6	103.93	110.02	111.31	106.96	106.33	103.38	110.25	107.03	103.65	107.71	106.3	104.47	108.12
106.3	101.76	106.3	108.26	106.82	106.24	104.94	103.05	107.4	102.77	108.6	108.5	109.43	102.04	102.3	105.61	104.33	109.01	102.4	105.86	104.55	102.02	103.66	101.46	106.25	107.43	106.7	106.87	103.28	105.61	102.27	107.95	102.31	103.73	107.56	102.67	107.85	107.38	102.2	104.96	101.81	105.04	105.81	110.67	110.01	103.82	105.52	103.25	104.24	112.49
112.34	112.94	112.55	115.92	110.26	111.48	118.21	109.46	110.63	111	109.33	110.01	107.06	107.27	110.28	112.17	110.15	111.49	109.41	107.86	108.9	106.93	112.61	113.2	113.25	113.87	113.73	112.17	113.09	112.45	108.33	111.71	109.84	111.2	107.13	109.09	111.95	110.75	109.14	110.21	109.66	108.69	109.27	112.08	111.48	113.4	116.24	106.6	111.94	115.53
102.57	107.01	108.82	107.19	104.37	108.37	103.55	104.21	105.94	106.19	111.1	104.98	104.14	107.51	104.35	109.58	105.04	109.54	106.58	103.16	106.33	108.27	105.74	109.76	107.72	108.39	108.09	98.486	107.74	112.57	106.59	107.63	106.22	105.85	109.46	105.79	101.67	105.31	104.46	104.61	108.68	107.05	110.18	105.3	107.39	101.41	106.69	101.83	106.53	105.81
117.99	117.54	118.48	120.42	120.91	117.87	116.74	116.31	118.83	117.96	123.88	116.84	117.28	120.38	113.8	118.93	113.63	120.91	117.11	116.8	121.87	119.28	121.25	119.18	118.9	114.98	115	115.79	117.18	116.76	115.55	118.25	117.92	114.65	119.78	120.67	115.24	115.14	119.09	120.31	116.91	118.34	117.9	122.33	119.25	118.53	120.62	116	119.61	118.09
92.811	99.163	98.557	100.13	103	97.662	99.832	95.725	96.276	99.025	100.72	96.708	98.143	99.156	98.884	99.194	101.21	101.21	98.17	95.293	100.01	101.56	103.44	103.29	103.26	104.17	101.51	98.45	96.122	97.59	95.776	97.939	100.66	99.313	100.19	99.406	103.98	103.69	104.35	99.865	99.004	101.41	98.445	100.55	97.452	94.231	102.31	98.286	97.58	101.88
97.658	101.85	103.84	100.11	103.25	101.56	100.92	101.27	101.21	105.31	104.15	99.264	98.06	102.23	99.503	104.98	100.56	96.819	101.03	103.54	99.41	100.13	100.22	99.073	99.455	104.97	100.73	97.304	99.859	97.551	102.55	100.98	103.22	99.955	101.09	97.167	99.382	98.936	101.47	104.74	104.3	104.38	101.22	101.2	95.923	104.06	99.137	99.385	100.4	98.685
112.89	112.89	113.2	105.84	114.42	114.75	113.92	110.88	111.39	115.45	109.48	112.8	105.73	108.33	109.16	111.85	113.24	112.23	111.3	110.69	115.91	114.84	114.24	117.02	108.86	113.39	114.77	113.53	110.02	111.98	107.87	112.1	111.26	113.99	108.63	111.03	112.72	113.94	116.83	108.42	109.36	113.44	109.21	112.78	115.45	113.97	112.46	112.31	113.35	112.48
104.67	103.12	104.82	108.15	106.35	103.05	104.26	107.56	105.06	106.19	109.37	105.93	105.7	104.97	105.99	105.59	105.54	102.02	106.42	108.15	106.34	104.18	109.1	106.97	109.54	105.71	106.54	107.92	102.84	105.23	111.15	104.07	103.33	105.08	101.89	107.48	103.54	101.39	102.87	107.76	107.55	102.54	106.47	105.42	102.48	104.37	103.36	104.9	103.14	106.61
105.45	102.32	106.49	102.35	101.11	99.172	105.86	100.67	102.11	100.1	108.06	105.18	106.79	105.68	104.39	102.56	101.95	103.02	106.82	110.83	102.74	98.379	104.49	99.577	104.09	108.34	106.34	104.99	107.64	103.62	104.96	97.039	107.65	105.9	108.44	100.07	98.23	102.52	105.98	105.56	103.5	103.72	107.98	104.32	105.1	107.62	105.06	103.53	105	110.36
108.34	100.81	105.22	105.74	105.58	107.79	108.14	105.37	108.53	105.58	105.19	103.44	106.59	108.05	105.51	109.55	103.43	108.32	107.31	105.75	105.11	105.72	107.54	107.74	108.74	110.12	106.79	109.7	108.23	103.62	107.91	103.62	108.93	109.35	107.89	110.87	106.98	107.19	105.49	108.04	108.93	108.93	108.66	108.4	107.57	106.31	102.86	105.25	105.11	110.42
106.83	103.85	105.1	104.63	107.33	107.48	105.71	103.51	104.93	105.22	106.16	105.45	103.6	104.19	104.95	103.01	103.43	103.69	107.6	106.65	106.38	102.56	102.68	105.62	104.29	103.25	106.37	106.9	105.5	103.85	102.25	101.9	100.86	108.21	103.64	106.06	104.62	99.59	107.13	104.54	103.42	107.38	106.8	106.66	106.58	103.21	113.93	105.87	106.28	106.07
114.22	112.37	112.37	112.31	112	108.75	114.56	111.14	112.84	106.06	111.5	112.37	110.83	108.97	110.03	108.64	108.14	110.07	108.24	109.02	116.85	109.39	114.13	113.61	113.26	107.52	112.13	111.11	111.83	112.26	113.44	111.12	113.03	114.61	109.91	109.44	109.91	112.26	108.43	108.93	108.16	112.49	111.82	111.47	110.03	110.14	111.43	111.02	111.67	108.81
105.05	106.78	109.45	105.51	106.81	109.03	109.16	105.46	107.35	112	108.16	108.33	111.74	109.61	110.07	105.44	108.48	109.06	109.59	110.64	109.22	110.68	108.12	107.2	106.03	107.71	108.51	106.55	107.59	109.25	101.83	106.43	106.28	108.13	104.8	105.89	102.29	107.08	106.13	108.16	105.52	107.12	108.57	106.37	111.85	109.57	108.22	104.76	105.23	106
112.74	113.83	114.25	115.05	113.41	107.78	109.02	110.44	111.05	112.63	117.37	106.85	115.33	113.79	112.59	108.05	111.43	112.03	112.08	113.19	119.18	109.44	117.24	116.02	114.82	111.51	111.96	110.65	115.33	112.36	114.47	114.26	111.24	112.69	114.47	115.11	112.66	117.85	111.59	111.77	114.95	116.61	108.96	116.15	117.31	113.65	116.97	116	106.36	109.65
107.49	108.64	107.09	108.07	107.25	105.61	104.72	107.7	104.35	111	106.56	103.09	108.82	106.68	106.8	110.91	103.99	105.14	109.57	109.47	111.05	106.47	101.15	103.13	106.84	107.33	108.37	109.23	107.86	109.86	111.06	105.56	107.55	103.22	105.86	105.58	105.84	107.08	107.68	105.79	107.83	107.48	104.12	98.227	105.19	103.88	110.91	113.62	108.69	109.9
110.34	112.33	115.12	114.52	110.46	113.09	107.58	112.41	108.39	115.69	109.49	110.74	110.4	110.31	112.28	112.44	108.87	113.47	108.88	108.98	109.39	109.72	108.95	108.66	109.97	107.84	113.29	113.17	112.18	107.33	111.64	114.69	109.49	112.41	113.33	110.4	113.86	110.9	108.47	110.35	111.86	107.87	110.12	114.16	111.92	107.14	107.91	107.65	105.78	111.87
116.48	121.19	117.53	122.43	117.24	117.31	117.37	119.07	117.18	113.64	119.86	118.19	119.28	120.61	118.96	117.55	117.4	118.85	119.02	117.9	118.69	116.23	117.76	112.95	118.46	116.48	116.09	117.41	115.8	115.31	116.25	116.95	121.04	118.48	120.69	120.68	119.92	125.67	116.8	117.03	117.44	120.98	116.79	120.7	112.46	114.89	121.51	117.99	116.96	116.45
110.58	102.87	103.98	105.11	105.51	106.6	103.67	102.79	100.75	106.1	108.09	108.24	109.51	107.01	103.48	104.08	106.75	105.6	106.22	108.81	109.45	105.14	105.29	105.12	105.52	102.08	103.84	108.27	102.29	107.3	106.21	107.76	108.29	108.48	102.18	101.45	101.63	106.78	108.24	107.84	101.36	103.16	102.89	104.54	104.5	104.48	103.11	110.12	101.95	102.53
107.27	109.28	110.77	104.98	103.02	103.78	106.91	103.49	105.33	109.3	110.44	105.22	106.77	112.65	104.68	107.73	100.88	105.03	105.57	105.5	105.09	104.1	101.59	106.82	108.17	101.25	112.47	100.51	108.97	104.87	105.87	103.7	105	110.57	108.49	107.52	102.89	104.76	102.08	103.2	98.651	103.39	103.25	105.81	106.56	107.55	107.43	105.09	104.97	104.72
114.88	111.53	113.03	113.02	109.53	111.08	116.51	114.24	113.43	117.83	113.05	115.23	110.53	110.22	113.41	113.92	106.97	111.67	108.57	113.39	111.07	114.5	108.3	111.07	113.29	107.53	111.29	112.68	112.53	108.67	115.54	113.22	107.05	111.92	111.67	108.38	111.53	109.57	113.43	112.29	111.03	113.6	110.34	108.21	109.72	112.05	112.92	110.12	108.47	113.93
111.94	101.31	106.79	106.24	109.16	108	102.22	106.29	103.93	107.07	107.41	101.29	106.43	105.11	106.73	106.67	102.97	105.11	101.85	105.25	104.4	103.98	107.03	101.9	100.73	104.62	102.3	103.04	107.21	106.89	105.36	106.78	106.83	105.24	106.58	105.31	102.2	107.7	106.72	105.66	104.23	102.73	99.197	106.46	105.24	103.58	105.02	108.17	100.58	106.28
109.06	114.01	108.68	111.52	109.43	111.51	113.8	117.3	114.93	112.34	111.45	113.91	112.52	114.24	112.37	108.49	111.32	110.13	114.5	113.34	114.32	110.56	109.35	111.86	108.8	115.21	110.91	109.66	110.62	111.78	108.61	111.68	118.95	113.46	112.29	113.29	106.73	108.13	112.85	110.83	118.26	110.56	108.43	107.32	113.76	115.12	112.35	111.25	111.98	112.22
108.72	109.59	107.83	109.32	112.54	106.15	107.27	106.85	106.09	110.98	110.93	113.05	109.47	110.19	112.13	107.91	108.33	113.11	107.16	112.23	110.67	106.34	109.09	111.37	108.16	109.42	108.49	111.79	109.46	112.68	109.19	115.7	109.55	107.77	109.2	110.7	111.9	104.17	109.66	109.25	109.76	110.49	108.97	108.76	109.47	108.73	110.09	107.77	114.5	109.93
109.89	101.71	104.28	105.28	104.72	104.58	103.15	102.97	101.37	100.39	104.81	106.76	104.01	105.53	101.98	104.69	100.93	105	105.81	102.45	102.45	105.17	102.75	102.12	102.24	103.26	109.46	103.89	105.94	105.78	104.99	103.79	100.71	101.55	99.845	103.43	103.3	103.38	108.19	103.64	103.04	98.372	104.38	102.9	101.75	107.87	101.37	104.21	104.45	106.7
110.32	109.06	113.81	113.24	111.53	110.83	110.92	111.62	114.79	112.96	106.97	115.72	106.46	109.14	109.08	113.28	109.42	116.24	105.86	114.99	108.09	112.6	113.5	105.8	109.54	110.77	108.59	107.62	109.29	109.34	108.49	112.83	111.13	108.7	107.48	110.42	112.67	109.87	111.21	110.83	109.67	106.83	109.99	108.81	116.33	110.92	111.3	114.05	112.65	112.48
107	105.85	102.77	107.37	105.19	104.19	107.46	105.82	104.4	103.69	108.33	103.94	106.1	104.29	102.94	102.17	98.925	106.07	107.65	101.32	101.24	108.17	101.21	104.34	103.43	110.59	106.15	103.24	101.48	104.14	104.68	103.38	106.36	104.17	103.8	106.68	107.49	106.02	104.49	102.64	105.8	104.86	104.62	103.07	105.7	99.986	105.3	101.73	107.49	104.46
111.98	112.13	113.24	112	109.78	111.47	111.66	107.23	108.55	108.26	118.45	109.57	109.88	109.76	109.41	111.25	110.72	112.34	110.62	111.55	110.78	109.17	116.77	111.48	113.62	111.94	111.25	108.21	111.09	110.22	109.67	109.87	112.08	109.06	112.42	110.09	109.95	115.84	112.8	113.38	111.87	108.82	112.27	110.58	111.33	114.24	109.99	112.32	113.66	110.24
103.89	101.68	107.42	106.48	102.26	104.52	104.36	108.62	106.25	109.69	107.36	105.92	106.56	110.27	107.12	105.89	104.89	106.23	107.28	107.1	109.07	108.68	104.73	101.81	105.14	105.49	102.93	111.64	105.39	103.61	106.1	107.84	107.93	106.28	106.41	108.77	102.63	106.18	105.88	106.18	103.25	105	107.49	103.17	104.36	108.3	107.74	105.67	104.42	105.52
102.51	105.94	104.02	103.84	101.52	106.31	105.18	103.11	100.76	108.52	105.02	103.54	102.26	104.87	104.02	107.19	104.12	100.68	103.87	104.15	109.33	107.53	101.71	102.95	100.37	106.2	100	107.74	106.7	101.11	103.97	100.78	103.3	105.36	108.09	106	101.14	109.53	102.77	103.14	108.22	105.07	106.75	103.74	105.18	100.17	105.11	101.47	107.75	102.62
106.93	112.7	115.78	111.32	109.53	113.75	112.76	114.72	109.9	115.49	108.83	114.97	108.21	112.77	107.32	108.62	111.24	109.71	113.22	115.01	113.25	110.46	109.03	112.28	110.67	110.76	107.21	112.59	113.01	115.02	112.21	112.08	110.44	110.4	112.33	110.31	113.25	110.2	112.25	112.13	114.69	109.87	109.48	109.14	109.79	114.24	115.47	113.4	109.06	107.91
110.38	114.64	106.19	108.08	107.45	114.46	111.34	108.76	107.79	114.6	113.15	111.52	113.06	111.57	112.7	109.25	110.07	107.06	112.91	107.49	111.54	111.76	109.17	113.74	109.24	109.24	107.39	107.37	114.84	115.45	110.14	107.47	107.34	113.74	110.03	109.99	111.74	109.7	109.57	113.27	115.99	108.84	113.03	114.86	109.51	113.83	115.15	111.52	116.28	107.73
107.11	103.22	109.5	107.58	106.03	108.28	103.74	105.06	108.1	105.72	103.95	109.12	105.32	107.4	106.11	106.87	105.6	102.36	107.83	104.46	103.85	107.71	105.03	110.46	101.98	105.1	107.99	104.59	105.17	107.5	108.77	105.96	105.02	109.22	107.46	108.4	105.76	107.4	112.87	102.48	103	109.05	103.06	106.53	106.3	99.541	106.78	106.85	106.94	110.12
107.75	106.52	107.63	107.97	101.59	109.05	107.02	105.5	105.19	105.88	107.54	108.12	104.16	104.84	108.54	101.95	105.72	101.65	105.09	99.839	102.33	104.85	100.89	107.95	102.75	107.36	104.58	107.62	107.28	103.52	106.81	107.65	101.52	100.82	107.41	103.63	106.35	102.24	109.01	104.77	102.21	108.45	104.57	103.08	108.01	107.37	101.76	103.49	106.69	106.08
101.18	104.98	109.14	106.41	106.44	107.41	101.86	105.77	105.13	113.78	105.31	103.08	105.23	100.39	103.81	106.44	104.6	100.67	107.31	106.47	106.55	109.4	102.19	104.24	106.9	103.5	103.38	104.95	104.58	108.06	108.26	106.15	102.9	105.54	103.86	105.03	103.68	105.09	103.66	102.69	105.14	104.09	104.94	101.28	105.34	104.69	105.08	108.18	103.81	109.15
103.15	106.81	107.9	105.24	104.17	102.88	106.74	103.31	97.978	103.03	104.35	104.78	98.91	105.91	106.99	106.97	103.67	106.61	107.2	108.39	102.79	107.28	105.04	103.97	106.87	102.56	103.43	104.48	104.71	107.7	103.05	102.58	106.48	108.06	101.7	100.99	108.46	103.58	104.17	103.34	106.13	103.33	106.5	107.36	101.09	103.56	101.54	104.43	110.28	104.67
97.536	104.31	95.647	103.28	100.61	93.654	97.462	101.48	96.903	104.19	98.481	99.494	98.318	101.17	97.473	103.92	101.36	102.15	99.825	99.427	98.867	99.695	102.04	102.15	99.352	100.63	98.569	101.98	102.66	100.24	99.078	100.74	99.759	100.56	99.867	100.73	103.41	101.02	101.22	102.56	101.63	100.76	98.618	101.94	101.56	97.546	102.37	98.078	101.28	100.44
107.48	106.77	101.32	103.79	108.34	106.89	108.79	110.38	103.48	104.38	97.756	105.66	109.49	103.95	109.56	106.05	107.15	108.97	106.48	109.45	108.21	104.34	106.62	110.02	108.03	106.36	105.49	106.48	105.86	107	105.19	110.46	105.58	107.47	101.98	106.73	106.51	105.34	102.07	109.25	104.73	103.53	101.73	103.19	106.14	103.01	101.6	105.02	105.95	106.91
107.26	101.89	104.83	105.35	101.04	102.74	100.9	103.46	101.96	107.86	108.23	103.43	108.46	100.96	106.7	108.83	103.98	103.74	105.51	106.18	109.29	105.08	104.69	102.75	108.63	102.63	100.09	102.45	106.91	110.23	105.43	100.79	103.75	103.66	104.38	104.67	106.68	104.59	103.97	101.46	106.52	104.08	102.03	104.6	99.551	105.38	108.78	103.25	107.95	99.721
106.53	108.22	107.53	102.71	107.97	105.25	105.48	108.26	105.9	106.73	104.67	102.42	103.93	104.8	104.18	103.32	103.97	108.62	104.25	107.87	109.11	107.42	106.34	109.82	109.01	104.97	108.98	104.6	107.29	107.55	106.34	106.61	106.85	106.34	105.86	103.41	109.36	107.8	107.18	105.91	103.41	108.66	102.57	101.81	107.3	109.8	105.77	106.3	103.53	104.65
106.61	107.01	110.76	106.59	108.06	105.73	103.04	103.6	100.59	100.52	104.36	108.5	107.55	110.52	108.03	101.88	109.24	103.02	102.39	108.08	105.21	103.04	106.04	104.16	105.73	103.85	104.38	105.7	105.41	103.88	107.51	104.09	110.21	107.38	105.43	105.6	106.74	108.81	105.1	109.95	106.99	107.34	102.66	111.71	104.63	108.41	112.98	103.9	106.15	105.38
107.41	106.95	104.41	106.68	104.51	104.37	101.09	104.2	103.78	101.48	100.98	106.33	106.05	106.64	106.72	106.39	106.41	107.88	101.03	102.64	108.17	105.11	104.44	102.97	102.72	104.38	103.03	103.51	104.02	103.75	107.29	109.57	104.71	101.38	107.85	106.2	105.88	103.67	102.03	106.42	101.9	104.4	107.13	107.07	101.15	105.2	109.04	100.58	102.44	106.33
108.96	105.47	104.8	102.77	103.44	108.73	108.53	104.15	105.89	103.53	108.14	106.64	107.17	106.81	101.89	107.08	103.85	108.49	107.43	104.06	105.8	104.8	109.3	106.97	109.01	104.91	106.47	108.12	108.45	108.93	106.06	107.89	102.58	106.4	102.62	108.42	107.22	105.9	102.96	107.18	105.02	107.16	106.83	107.63	103.15	107.18	110.75	103.72	100.95	103.15
108.12	106.85	109.96	108.82	112.61	109.81	109.34	109.73	114.39	109.07	112.43	107.56	107.91	108.54	110.35	109.45	113.39	110.28	108.87	110.38	109.49	106.9	110.38	110.45	107.41	107.85	109.36	112.23	113.43	112.41	112.88	112.26	110.84	113.74	109.63	104.47	113.59	112.32	107.29	110.29	107.32	109.6	106.75	107.79	110.67	109.09	110.02	112.03	105.14	105.25
102.32	101.13	102.18	106.46	100.96	104.06	102.93	102.19	104.1	100.85	98.433	103.31	98.797	105.41	95.117	102.95	101.29	98.267	101.58	103.31	99.308	100.65	102.8	99.587	97.563	100.59	98.68	98.076	98.443	103.33	103.73	98.002	103.61	101.1	100.03	96.624	99.842	101.05	97.187	96.267	102.71	103.11	99.375	104.54	102.3	99.587	96.746	101.89	100.38	100.01
104.04	101.72	95.531	98.792	101.67	105.51	104	101.76	97.35	95.476	102.4	100.43	102.79	102.39	99.644	100.57	97.247	103.47	96.709	101.53	97.537	96.471	97.017	96.201	93.659	102.86	98.428	101.53	102.16	100.69	98.506	102.42	103.42	101.59	98.401	101.26	102.01	100.09	98.1	99.166	101.53	99.421	100.78	103.44	101.4	97.126	98.924	101.68	100.53	97.435
107.4	105.77	107.65	106.16	105.88	108.81	107.99	105.35	110.96	103.48	104.94	107.23	103.1	108.21	109.63	104.28	105.97	107.64	106.37	107.24	103.41	108.44	103.19	110.93	105.62	111.07	109.13	103.42	108.24	104.98	103.11	105.21	106.74	104.65	106.2	109.37	103.56	102.88	107.93	105.31	100.2	106.87	102.88	107.65	103.26	111.21	103.89	104.76	102.14	103.68
119.6	122.34	116.31	114.06	116	116.07	118.31	119.65	111.42	118.63	115.75	116.48	116.26	119.26	118.52	113.97	116.07	113.42	117.58	115.25	117.47	117.45	114.68	119.31	114.01	119.01	116.03	115.75	120.18	114.57	116.22	116.38	116.25	117.3	119.11	116.44	119.43	116.48	116.48	114.66	115.89	115.41	120.32	117.28	123.25	116.02	115.89	118.87	116.35	117.43
103.62	103.63	108.86	104.3	104.98	104.45	105.43	105.77	104.16	103.07	105.34	105.53	102.57	103.72	105.42	111.07	102.98	99.132	104.79	105.27	101.08	103.27	103.07	104.01	106.91	104.8	104.13	106.49	106.26	104.62	107.9	101.29	106.44	107.52	105.2	102.45	103.29	105.19	100.63	105.57	106.06	106.36	105.36	102.39	106.82	105.87	104.04	108	104.76	105.65
117.12	115.31	113.42	116.03	118.54	117.32	115.84	118.71	115.34	114.3	116.96	117.57	118.31	117.94	121.04	118.67	117.56	117.55	119.34	116.14	115.44	119.22	118.91	114.07	116.48	121.64	118.87	114.19	124.26	121.17	119.08	117.07	117.34	114.25	121.53	116.37	112.96	119.1	117.02	120.33	115.38	119.13	118.44	119.37	118.49	118.37	115.46	118.63	117.49	116.62
117.17	112.89	112.67	113.92	113.66	117.36	118.81	116.34	113.62	120.32	115.91	111.61	117.6	114.79	114.84	116.99	115.06	120.65	116.61	116.41	115.41	116.44	114.06	116.26	114.44	119.52	116.63	118.56	117.34	117.72	122.06	116.89	118.24	114.36	112.47	114.25	118.53	116.51	116.57	116.99	117.31	117.27	116.7	115.35	114.81	119.17	119.86	112.95	117.6	112.76
106.99	111.4	114.13	112.12	111.99	115.11	111.65	111.81	112.06	109.34	113.7	115.91	111.42	111.43	113.18	106.84	112.55	113.46	109	109.44	112.2	111.3	113.9	111.82	111.26	110.08	117.21	109.04	113.06	114.37	110.52	110.82	112.49	111.11	114.52	110.51	111.96	112.67	113.7	108.9	110.57	109.45	114.57	107.21	115.35	110.72	110.34	112.01	111.14	115.32
106.37	106.55	108.41	109.79	107.37	104.5	110.57	110.21	108.41	105.99	102.93	112.86	103.58	104.48	107.14	105.73	111.21	109.36	106.37	115.16	106.65	109.07	109.54	109.7	108.08	105.02	107.23	107.41	106.82	104.69	106.94	110	107.3	106.55	106.89	110.29	103.32	105.21	105.92	110.42	103.52	110.89	104.44	107.89	105.43	109.59	104.02	105.44	112.2	105.72
103.84	109.51	106.35	104.82	104.05	104.66	105.04	109.87	106.98	104.39	104.6	105.35	106.34	107.81	108.04	106.11	108.82	108.81	105.01	104.79	107.32	103.08	102.43	107.4	107.23	107.39	110.83	109.21	109.64	103.77	104.52	101.44	104.23	105.58	104.29	103.89	104.43	104.62	107.8	109.47	102.64	107.69	104.76	102.29	108.2	103.62	106.35	106.41	105.15	103.83
104.61	106.49	105.26	112.07	106.21	105.7	108.93	103.43	101.99	107.02	100.54	108.67	104.04	104.21	107.91	105.17	102.9	107.59	106.2	107.39	103.57	110.36	109.53	105.66	109.88	106.23	110.02	107.67	105.67	107.85	102.68	101.86	103.84	106.39	103.75	102.53	105.35	100.29	105.24	105.51	102.47	107.96	102.99	105.87	108.1	104.34	106.03	99.961	102.45	106.14
101.72	106.79	106.05	111.1	108.22	107.53	107.82	104.23	102.98	109.42	108.42	106.82	106.01	104.93	108.59	108.83	107.04	103.21	106.14	102.33	109.75	104.02	106.15	107.08	105.95	105.01	102.68	107.07	109.35	104.33	103.69	110.2	112.07	112.25	105	108.57	109.09	108.31	109.53	107.77	101.89	103.85	110.12	104.94	105.58	108.66	109.94	108.54	107.07	108.47
113.47	106.76	114.92	113.56	112.7	111.56	110.41	109	113.65	107.13	111.66	108.07	108.39	107.7	113.81	107.81	111.98	113.44	112.21	108.85	114.65	111.45	114.02	115.6	115.2	112.95	113.52	108.15	111.16	113.75	111.2	110.99	105.78	111.6	117.22	112.51	113.53	112.5	109.55	116.56	114.42	113.76	112.55	114.18	112.37	111.55	114.74	105.54	115.07	114.54
110	107.22	109.44	108.41	108.62	112.11	111.65	112.32	108.64	112.24	113.75	112.16	109.28	108.96	104.21	105.96	114.69	112.5	108.34	108.24	110.85	106.28	112.72	108.64	106.05	113.09	106	112.24	114.72	107.18	107.36	112.75	105.13	106.32	106.08	111.52	108.39	113.88	110.3	111.43	109.7	110.76	105.59	108.76	107.63	106.88	107.62	105.4	111.54	108.46
114.84	116.05	115.34	110.42	111.29	108.15	113.14	110.86	111.65	112.34	113.6	110.91	108.71	113.22	111.42	111.87	110.19	112.78	109.85	117.72	109.89	113.46	112.34	110.21	111.19	109.66	111.88	113.51	113.53	111.46	112.66	112.76	116.32	108.61	112.22	112.18	111.72	110.73	113.37	109.58	114.18	114.36	109.79	109.72	111.33	112.87	109.78	110.94	113.66	115.61
100.29	107.74	108.22	102.96	105.65	101.26	107.08	105.05	106.76	104.29	110.25	104.5	106.83	105.52	109.22	102.03	105.3	106.07	106.64	105.16	104.23	102.97	105.24	104.35	103.75	108.06	107.6	108.12	106.67	101.82	104.11	104.14	105.87	102.74	106.41	108.13	107.03	108.56	107.65	102.95	107.89	106.53	102.85	102.66	103.25	101.79	105.54	103.88	103.97	102.43
111.42	111.17	114.46	112.79	110.96	111.45	111.57	111.29	113.46	110.46	111.5	111.34	108.82	112.99	112.23	112.31	114.43	113.29	117.83	108.44	112.77	112.43	108.63	117.47	110.76	112.62	111.25	115.36	111.69	110.38	113.09	113.12	108.3	116.95	111.03	113.09	106.15	110.16	115.53	111.6	108.49	111.05	109.1	113.29	108.16	106.6	110.96	111.8	108.56	111.75
101.66	96.162	100.88	102.52	99.368	96.854	98.795	102.47	100.7	101.59	100.78	100.96	99.559	98.465	97.397	98.731	99.554	99.255	100.91	96.517	98.496	101.15	100.62	95.434	102.26	100.04	98.78	102.04	92.052	101.39	98.856	99.924	97.503	101.13	98.498	97.347	100.06	100.44	100.37	100.33	105.51	96.989	96.045	101.04	100.67	100.98	101.21	103.17	95.277	99.382
107.96	107.53	107.23	107.87	105.78	106.65	101.25	105.16	109.88	106.53	102.99	104.79	106.46	106.1	107.5	98.298	104.76	105.55	107.25	101.69	103.23	106.45	103.93	102.96	104.42	107.72	102.16	101.41	104.29	104.63	106.66	104.17	107.67	104.24	105.42	106.45	104.99	101.69	102.45	102.26	107.22	106.72	103.68	108.12	105.9	105.85	106.49	104.02	106.44	110.1
98.065	110.6	104.22	107.42	105.6	106.44	102.55	108.17	106.45	101.15	102.68	104.54	106.61	105.97	103.71	108.75	106.68	103.81	105.9	110.63	110.21	103.72	101.86	104.75	105.73	102.33	102.6	108.52	107.38	104.37	103.88	106.33	108.15	108.54	103.19	103.06	106.1	105.33	104.6	101.09	105.14	103.73	108.85	107.37	104.71	105.4	104.8	108.35	104.09	105.87
101.25	103.19	107.05	103.49	105.61	105.77	103.56	104.71	103.97	107.37	105.14	100.86	108.47	105.54	103.5	101.69	104.35	100.15	100.97	104.96	103.46	102.2	102.56	105.77	102.67	111.47	106.13	104.43	102.82	104.66	98.982	102.64	104.61	105.74	100.81	107.83	104.74	98.856	105.03	105.96	102.67	107.93	108.08	102.5	107.13	100.99	103.73	100.59	103.68	103.38
108.22	108.74	102.75	102.78	104.32	106.9	103.98	106.7	101.81	106	101.36	103.92	104.24	104.59	103.93	105.48	104.61	106.99	105.23	108.66	104.59	100.66	107.56	104.48	105.03	102.34	104.3	102.28	105.88	107.02	105.53	110.19	104.81	108.26	104.52	104.36	101.36	106.39	104.93	104.99	105.02	108.29	104.13	104.37	99.611	105.26	106.56	105.14	108.27	108.55
104.25	102.22	111.49	106.05	107.69	103.88	107.76	109.97	102.31	103.42	106.42	101.7	104.47	103.31	100.69	104.34	105.97	103.97	108.9	102.99	110	105.28	109.15	109.85	105.78	102.83	109.03	103.69	106.96	108.47	107.07	111.74	105.57	106.33	101.65	105.92	108.73	107.81	106.64	105.79	106.47	101.24	101.91	103.69	106.01	109.8	107.78	102.47	104.56	108.53
113.88	114.17	116	114.84	115.22	109.71	111.76	108.7	116.56	110.74	114.27	111.42	111.71	113.25	111.75	113.2	113.42	111.9	112.69	110.81	111.99	114.66	116.47	112.32	109.02	112.28	112.85	110.78	110.47	107.4	110.8	111.28	110.54	110.31	109.39	114.69	108.8	111.99	112.3	112.49	108.56	110.54	107.07	110.13	110.16	114.22	110.9	113.89	112.46	111.85
106.14	106.11	105.84	106.44	107.16	105.88	106.11	102.82	107.54	106.7	109	101.92	108.3	107.01	101.37	106.25	107.14	103.08	100.56	104.28	104.3	104.04	105.63	104.56	104.84	112.08	108.24	105.91	107.11	111.09	104.45	105.77	108.05	102.15	106.55	106.38	102.89	108.4	106	108.56	108.18	103.65	102.53	104.91	105.93	109.76	108.17	109.02	104.59	103.4
106.57	106.58	105.75	105.69	104.27	107.61	104.25	106.16	104.97	105.59	106.29	103.37	109.61	107.85	106.67	103.42	107.86	106.08	106.99	107.37	103.89	104.74	107.44	107.37	107.09	103.29	108.08	103.49	99.68	107.44	104.75	99.527	105.76	106.14	99.568	104.5	105.84	105.81	103.68	104.27	106.17	105.28	101.71	103.05	106.81	103.5	107.76	107.85	104.99	103.96
111.91	111.83	113.03	113.88	115.62	112.06	109.87	110.01	109.42	113.61	111.38	111.41	110.36	112.51	114.3	117.6	112.72	108.86	115.99	112.79	115.3	111.26	112.51	109.99	114.75	113.31	112.92	113.08	109.71	110.25	107.65	111.7	110.61	110.58	109.3	115.09	114.4	107.88	108.83	108.81	114.55	108.66	114.17	114.86	113.25	110.27	114.09	113.08	113.34	109.35
104.65	112.29	106.55	103.26	109.95	109.17	106.02	109.01	108.03	102.59	106.36	107.11	107.5	105.24	106.99	108.44	101.28	105.45	104.89	102.24	107.02	108.73	106.19	108.26	103.55	104.06	105.6	106.01	106.35	106.42	105.54	104.06	108.26	105.91	108.63	105.47	103.37	104.72	106.29	107.17	103.02	103.77	106.02	107.61	108.53	109.81	108.95	107.62	112.17	105.86
103.8	105.52	106.38	101.54	105.77	105.24	104.43	102.3	102.55	106.97	106.36	99.487	102.41	100.45	99.017	103.73	103.22	107.7	108.97	106.74	105.32	103.23	110.43	101.47	99.137	103	103.74	101.11	103	106.06	101.78	100.91	104.56	110.96	102.51	103.12	106.4	106.1	104.65	109.48	101.33	104.56	103.29	103.86	104.88	101.32	103.46	104.9	102.56	104.04
107.29	111.89	117.88	108.22	118	112.71	114.67	114.28	112.95	109.74	113.72	113.2	109.45	111.68	109.86	111.17	113.39	109.63	114.52	112.66	111.44	110.58	114.65	113.8	114.11	107.86	110.07	112.54	111.63	110.08	110.14	111.83	109.2	111.98	112.93	115.57	111.3	108.27	109.64	112.04	113.23	116.54	115.65	114.54	109.97	109.75	107.76	110.99	113.02	111.13
115.41	116.51	110.89	112.09	114.05	112.99	117.5	113	109.5	110.36	110.05	111.29	108.4	111.4	112.01	114.83	114.83	113.96	113.32	112.22	111.34	110.82	117.78	116.42	108.41	112.93	106.8	113.74	111.65	107.25	111.25	113.07	112.53	108.93	110.34	114.36	106.4	111.37	110.84	112.54	112.56	110.59	109.02	109.37	111.17	114.97	111.43	112.9	108.07	113.65
98.204	100.75	102.85	102.96	104.55	97.457	101.99	101.84	101.82	102.9	99.107	98.634	98.643	98.943	104.01	101.42	101.55	97.108	101.35	99.226	96.363	102.08	105.5	103.53	98.365	97.664	100.05	100.11	100.41	99.306	99.082	99.929	98.955	103.66	100.51	96.479	101.88	99.22	100.43	98.093	103.77	96.267	99.05	101.19	99.348	99.069	96.872	101.7	96.072	97.694
109.14	104.19	105.76	105.73	108.02	100.95	104.53	109.45	110.77	108.5	105.03	102.59	106.94	107.52	112.08	107.58	107.47	104.97	96.053	107.55	105.75	107.82	104.57	110.12	108.42	107.32	106.05	107.15	106.16	107.28	101.56	109.52	105.43	107.57	110.43	104.55	105.32	108.07	103.81	108.96	108.59	102.59	101.15	106.63	105.99	106.55	106.22	104.05	108.96	108.73
111	111.8	111.79	109.91	110.98	112.73	110.64	113	108.56	109.02	111.65	110.75	112.71	107.86	116.72	112.77	106.72	111.79	112.22	112.64	106.66	110.04	113.56	116.24	107.54	109.84	114.26	109.51	110.76	108.34	107.05	107.44	111.24	110.87	116.2	113.65	113.46	109.97	108.91	108.69	108.78	110.59	112.09	110.66	109.81	106.43	110.94	111.75	112.22	115.04
104.72	99.934	106.66	105.03	103.94	105.88	103.02	97.825	101.55	105.95	105.59	108.86	105.75	107.74	109.43	101.96	104.59	106.89	104.04	104.76	104.67	104.56	105.39	106.98	106.89	103.24	103.17	105.57	105.58	104.9	106.72	101.53	104.6	105.01	108.5	104.9	105.29	105.43	107.42	106.23	109.24	107.32	105.36	103.43	104.11	102.19	105.04	104.92	100.58	99.623
97.014	103.26	100.6	100.74	101.72	98.24	97.352	99.683	103.35	94.751	98.418	103.02	99.096	96.286	98.047	103.84	96.357	101.31	96.638	96.282	99.894	102.2	100.49	96.361	103	98.752	96.12	102.5	102.77	100.11	102.62	99.699	98.896	97.033	100.46	99.967	102.56	99.323	103.37	100.68	100.92	100.34	98.607	99.158	99.608	100.45	98.443	99.548	98.793	94.399
116.18	118.13	121.03	121.34	115.05	115.62	113.66	116.1	118.09	117.32	119.57	119.43	114.93	119.06	113.8	119.55	121.74	114.24	119.18	118.89	115.59	114.53	115.69	117.89	114.64	119.11	115.76	115.62	119.04	116.44	119.69	120.8	121.34	114.97	121.24	118.14	120.38	119.6	117.71	121.42	117.71	118.94	115.54	115.99	118.78	115.9	122.29	115.5	115.64	117.25
110.65	115.79	110.73	105.62	111.96	109.4	114.67	110.49	112.71	111.7	112.65	117.74	113.26	111.36	112.8	109.68	107.99	109.92	107.96	110.14	114.02	115.17	110.08	113.01	109.69	116.18	113.69	108.35	109.48	111.55	114.65	108.37	113.64	110.29	107.53	110.4	114.86	108.01	107.68	108.4	108.25	114.53	114.9	113.18	108.1	113.74	116.36	110.39	113.06	115.52
108.4	108.84	110.9	114.36	109.46	109.16	111.88	111.22	112.6	112.33	110.02	112.48	109.73	115.25	114.4	112.37	110.42	112.32	110.9	115.53	109.05	111.1	112.42	107.46	110.94	108.24	115.36	112.38	116.59	109.74	108.86	111.49	115.71	106.86	107.55	114.57	114.51	110.04	106.12	110.36	105.99	109.61	108.32	114.06	111.88	110.76	108.18	117.67	114.2	116.17
115.42	114.23	110.21	109.63	111.64	108.08	106.78	116.15	111.26	110.79	108.78	117.02	108.89	111.67	110.17	109.48	113.63	110.77	113.5	113.95	112.22	109.02	114.75	114.16	116.58	111.81	106.84	113.7	111.24	111.87	113.07	111.02	111.88	113.18	112.14	111.7	109.45	108.68	112.67	114.18	110.94	108.18	111.12	108.95	108.72	111.92	107.92	112.05	115.57	110.68
112.46	118.29	113.93	117.21	116.03	117.84	112.35	113.88	111.9	115.55	113.26	115.97	115.31	114.42	117.76	115.3	116.79	116.69	114.12	113.95	117.72	115.18	115.72	113.99	113.38	118.36	118.64	116.82	118.05	118.86	114.01	113.82	116.22	115.11	119.6	115.25	113.33	120.52	119.43	115.96	118.18	117.16	114.35	118.1	113.55	114.22	116.83	118.49	117.62	113.23
104.93	105.26	103.82	108.57	105.1	106.44	103.38	105.28	100.32	108.6	102.65	107.12	104.37	108.57	99.684	102.76	105.59	108.59	105.57	106.57	105.83	106.38	109.34	103.82	110.87	105.47	107.16	107.91	106.44	106.09	103.39	102.63	106.69	107.08	107.14	103.74	107.75	107.98	103.67	104.8	110.59	111.67	104.33	105.9	100.46	104.31	102.49	107.9	107.12	110.38
106.32	103.07	103.94	102.24	101.98	106.53	108.04	108.23	104.34	103.89	109.63	105.25	103.5	103.98	104.46	101.98	105.23	108.4	104.07	108.28	109.9	106.68	109.42	103.34	106.23	106.31	105.96	105.6	106.15	103.26	102.42	108.39	109.08	102.83	104.31	103.92	106.38	104.88	105.7	108.26	111.41	108.85	106.53	106.13	107.8	103.27	110.25	103.38	105.11	110.96
103.59	103.45	98.152	99.457	96.627	105.03	105.94	96.219	101.77	100.84	101.03	102.02	103.58	101.58	102.44	106.23	99.334	98.573	98.576	100.57	100.59	101.41	101.85	102.71	94.869	102.21	102.2	98.243	107.01	96.582	100.93	101.98	100.15	100.52	99.621	105.15	102.04	99.401	104.52	98.685	98.237	97.714	102.27	99.16	101.8	95.7	99.158	101.3	100.33	104.98
106.06	104.29	100.38	100.57	106	104.6	105.99	99.572	102.99	106.6	103.25	99.662	99.842	103	104.04	101.76	105.43	109.87	105.24	101.78	101.14	107.02	101.2	107.54	106.25	105.78	108.41	105.92	106.31	107.93	105.93	104.52	102.98	106.58	103.87	99.323	105.07	104.16	103.73	106.4	97.368	105.6	99.091	106.93	105.18	103.2	104.04	102.43	101.16	104.34
100.84	99.891	99.18	101.33	101.89	99.989	100.02	99.036	99.895	99.853	100.21	104.86	96.725	100.37	95.941	104.12	101.72	101.41	98.36	101.97	103.26	102.37	101.25	103.46	101.2	102.38	97.45	101.9	97.333	105.72	100.76	98.656	96.257	101.75	98.514	95.484	99.714	98.866	98.594	100.97	103.05	97.636	93.491	99.912	103.83	102.35	103.32	99.437	99.483	99.479
110.58	107.34	108.57	108.79	108.28	107.5	111.32	112.85	105.07	107.19	111.28	110.78	112.64	111.42	116.37	107.76	108.93	109.13	106.93	110.58	113.06	109.47	115.49	112.66	107.38	113.98	110.85	116.99	114.82	110.82	108.65	105.91	110.81	106.55	109.45	112.87	115.27	111.4	113.33	111.26	108.29	109.98	108.73	109.34	106.92	107.62	114.88	109.11	106.38	112.46
107.01	105.94	104.22	109.34	104.74	101.06	107.81	105.44	106.52	105.75	106.77	105.47	108.59	108.7	109.61	106.39	107.17	107.23	110.24	108.48	106.28	104.85	109.9	105.12	108.24	109.79	106.51	110.94	104.22	105.84	105.69	106.64	106.4	107.3	103.93	106.37	107.39	107.03	108.9	105.65	108	109.68	106.96	109.36	103.83	108.23	109.87	110.79	106.79	107.07
98.316	101.21	98.853	100.27	105.46	100.68	97.996	101.22	103.03	99.729	98.43	102.51	96.829	104.35	103.31	104.26	103.66	100.94	106.18	100.75	96.901	97.359	94.555	107.98	101.82	98.571	99.647	93.849	101.67	105.25	100.12	102.43	102.39	98.138	101.47	105.43	101.2	105.11	100.5	99.204	104.46	100.09	99.047	101.48	99.761	98.588	100.98	104.07	98.597	99.659
113.72	113.04	110.51	113.51	110.2	116.87	110.02	111.89	109.36	111.22	114.65	111.54	115.88	111.1	108.93	114.22	105.64	112.89	111.9	115.12	113.51	111.32	110.45	110.88	110.12	109.29	112.29	110.34	109.96	111.62	114.93	110.05	111.86	115.74	113.41	109.87	110.93	113.38	114.42	111.65	114.01	112.84	116	115.42	109.54	108.87	108.63	111.06	111.06	109.68
111.26	109.38	116.34	113.65	110.77	113.26	113.25	113.03	115.64	110.76	112.45	119.05	113.78	117.06	115.95	111.54	111.96	112.75	111.14	113.13	111.93	113.95	114.58	114.55	115.73	113.99	113.82	110.37	112.73	110.3	116.56	112.44	111.07	115.56	111.1	111.98	113.73	114.22	112.03	116.17	112.9	110.41	110.59	114.19	112.81	110.21	114.43	116.97	111.96	116.15
118.18	115.74	113.09	111.68	115.09	113.03	107.42	112.08	112.47	108.14	116.62	107.31	115.17	111.6	113.26	109.97	110.27	108.63	108.36	110.84	115.6	112.84	109.62	110.32	115.32	112.04	110.5	115.28	110.13	108.83	111.86	111.51	113.42	107.85	114.58	115.17	110.01	108.36	110.73	108.71	115.58	112.39	115.75	111.1	117.19	114.89	110.29	109.53	112.77	110.28
102.09	106.09	101	104.01	104.92	107.72	100.14	106.1	104.15	110.16	104.71	106.51	105.06	104.45	108.76	102.62	106.84	99.983	109.41	105.06	102.96	104.61	105.35	106.25	107.14	107.29	105.46	106.36	100.87	103.33	103.28	104.88	104.3	109.81	102.68	104.95	105.83	102.21	104.89	108.9	105.94	107.41	104.65	105.54	106.42	103.33	111.15	102.68	104.86	104.04
104.36	108.63	108.63	104.11	105.97	103.71	107.68	105.2	106.77	109.33	103.08	106.26	107.16	101.13	106.49	104.61	100.72	101.07	105.61	103.99	108.34	106.62	103.77	105.77	104.92	104.09	109.55	103.32	105.89	104.71	105.35	104.74	106.2	106.07	108.31	109.77	107.82	106.53	101.15	108.74	107.49	106.84	101.98	109.13	105.59	104.61	105.18	101.89	109.29	109.92
114.57	106.17	113.35	112.75	112.78	107.05	114.69	112.79	108.91	113.5	110.5	112.12	109.41	115.33	108.54	107.79	112.13	110.78	111.3	112.48	111.04	114.75	111.49	109.04	108.11	114.43	111.56	111.66	107.88	111.57	109.72	106.22	111.23	113.39	106.77	112.29	114.9	111.83	111.63	108.88	115.25	111.94	107.67	111.98	113.72	110.91	105.58	108.12	112.11	110.55
107.56	109.59	113.89	112.64	111.43	113.91	114.35	107.56	112.03	111.01	110.41	111.58	114.06	112.63	111.66	116.46	117.84	114.3	115.22	116.53	113.18	111.72	108.75	113.8	114.06	113.18	114.45	113.57	111.22	110.43	113.21	112.68	114.52	112.09	109.48	110.94	111.51	112.41	115.28	113.01	112.59	108.61	109.78	110.32	110.38	110.61	115.92	113.01	110.47	111.5
102.3	102.81	103.38	104.26	104.49	106.43	101.68	106.4	101.48	99.941	102.86	106.21	105.72	107.44	104.84	102.29	105.6	108.23	108.74	102.58	100.25	101.28	99.708	103.77	106.91	102.18	103.49	105.62	99.03	100.3	101.28	102.18	103.47	107.63	102.32	104.99	103.53	104.44	103.22	103.01	103.57	108.42	103.12	101.14	110.82	106.74	104.18	106.18	100.93	102.09
111.66	111.63	104.03	110.51	105.83	110.2	108.53	104.91	102.58	109.17	111.95	109.87	105.15	107.9	106.54	105.53	105.24	101.95	111.46	107.02	106.28	108.81	103.61	103.24	107.98	110.07	114.96	109.24	109.65	106.29	107.38	107.98	103.93	106.31	106.26	103.58	100.85	108.5	111.45	108.02	109.76	105.36	106.95	102.91	109.49	109.33	109.55	105.84	107.26	105.57
115.59	115.53	121.34	120.77	115.92	116.08	118	114.63	113.38	118.65	120.34	117.35	118.36	115.2	113.36	114.93	115.65	120.05	116.1	113.12	116.87	115.28	120.52	114.84	120.19	118.33	117.92	116.5	118.38	121.3	120.3	118.18	116.79	115.89	116.93	118.12	118.16	120.9	117.92	120.22	116.64	115.04	114.55	114.96	118.78	118	120.07	121.43	120.38	110.67
117.71	117.52	113.36	116.53	117.61	116.95	117.4	115.55	117.55	116.04	120.21	116.75	118.82	119.05	111.94	118.16	117.54	120.16	113.83	117.47	112.42	117.39	119.29	114.66	117.46	120.38	119.71	120.27	118.07	119.27	113.56	116.23	119.22	115.83	117.7	119.96	119.54	116.4	115.93	119.72	119.5	117.06	117.79	115.33	117.12	117.47	119.52	116.08	123.87	116.99
104.37	108.65	106.75	106.05	103.53	105.37	103.26	107.03	102.66	103.86	101.46	105.44	106.81	104.2	107.85	112.57	104.91	105.09	105.33	106.49	105.06	109.11	103.16	104.71	101.8	109.8	105.55	102.55	103.97	109.31	104.22	104.18	102.68	105.05	103.31	105.41	109.76	102.91	101.44	104.04	105.75	107.62	105.95	109.87	104.29	103.47	106.82	105.8	106.49	107.89
103.64	108.08	108.76	110.32	112.54	105	105.68	106.08	106.25	105.72	107.17	103.71	108.27	110.92	105.66	106.69	104.05	100.93	105.51	106.71	107.65	107.26	105.09	105.93	104.04	106.24	105.56	106.36	104.75	108.45	108.99	109.57	109.12	109.87	103.63	105.57	106.98	110	104.11	110.31	105.65	105.75	106.46	103.01	105.35	108.39	102.49	104.48	105.77	103.93
112.97	115.16	112.48	113.24	114.8	114.86	112.76	114.4	114.34	103.86	109.18	113.39	108.53	113.61	111.86	108.51	110.88	112.5	108.9	113.53	110.67	110.16	108.21	110.6	109.07	112.73	109.62	115.36	111.96	114.67	115.46	111.96	111.68	112.55	113.35	112.85	109.89	112.21	114.26	110.08	110.84	112.28	114.67	110.24	110.93	111.01	109.2	110.8	112.9	110.69
105.47	104.27	107.27	104.88	106.83	104.72	104.34	106.82	99.01	108.75	105.43	105.2	106.65	102.33	105.52	101.68	104.64	102	106.94	105.46	103.03	107.08	99.991	105.91	108.59	106.02	106.09	108.02	102.82	108.37	101.88	106.81	103.09	101.32	104.03	102.66	103.37	103.52	103.59	107.15	107.02	101.44	105.11	100.78	102.47	106.69	99.617	105.92	106.65	106.17
106.01	99.226	108.27	105.48	105.01	102.23	102.92	108.25	107.27	103.71	104.68	104.44	106.3	104.84	105.3	102.21	106.39	104.88	106.02	108.86	105.88	105.08	101.9	109.64	112.71	108.89	102.97	106.36	102.1	103.25	104.97	102.06	103.8	102.55	103.66	105.76	107.98	105.95	109.19	108.51	104.93	101.51	106.51	105.15	107.53	106.98	104.59	104.99	104.28	108.47
103.39	102.88	102.58	106.42	104.37	106.14	106.38	105.56	105.86	102.6	105.88	105.07	107.37	105.96	102.29	105.23	103.65	106.8	106.7	102.7	104.79	103.46	104.12	102.56	102.27	105.67	106.27	107.37	108.15	102.15	104.26	100.11	107.77	103.02	105.03	108.27	103.93	104.34	107.05	111.29	108.12	101.37	108.93	103.18	103.07	105.85	102.54	103.87	105.36	100.37
99.11	103.28	101.27	99.18	99.46	99.854	92.333	102.37	100.71	95.04	97.358	104.08	100.65	100.56	100.46	101.1	101.22	98.288	100.06	99.443	101.25	99.879	102.19	96.412	98.21	101.42	100.12	96.445	99.817	102.06	98.946	99.345	98.768	97.782	99.977	98.025	101.95	104.51	97.287	99.909	97.49	100.24	96.524	96.418	100.34	98.044	98.934	103.24	97.832	100.13
100.99	105.28	105.24	107	104.01	108.69	102.23	105.05	110.06	106.06	107.83	103.6	106.35	108.31	108.46	108.5	105.9	108.51	107.84	103.97	107.98	109.98	99.955	108.32	104.75	105.74	107.09	106.13	112.89	106.72	110.35	104.15	107.54	105.18	101.82	104.28	107.06	106.59	106.02	106.17	106.49	108.17	109.04	104.5	108.24	104.41	106.09	104.65	106.78	107.23
100.95	100.58	99.092	100.31	93.68	98.932	99.605	101.7	97.814	102.93	100.01	102.36	98.236	101.63	100.38	99.05	100.73	96.008	99.294	99.105	105.06	104.08	101.88	94.356	99.073	95.087	100.81	104.13	98.533	98.612	97.937	99.241	101.63	99.242	96.136	98.199	98.725	104.35	104.59	100.56	95.368	99.509	100.33	97.103	101.24	100.45	101.63	94.226	101.23	100.36
103.83	107.55	104.06	103.08	108.84	104.07	109.42	103.43	104.46	104.94	103.5	103.56	108.21	104.09	103.72	107.74	107.04	107.93	108.41	100.1	108.62	104.6	110.05	110.02	108.25	103.88	108.84	101.9	103.76	111.06	107.6	109.1	105.14	103.19	106.2	108.43	109.79	105.47	105.2	109.12	102.95	105.33	108.04	104.81	102.21	106.47	107.18	107.09	108.85	108.38
104.57	101.45	105.69	105.69	109.97	106.33	111.54	108.69	101.17	107.1	108.78	104.76	105.08	109.71	106.34	105.85	106.27	104.9	104.27	101.62	108.64	107.77	110.26	110.5	107.62	105.57	102.52	111.79	110.42	107.86	101.89	103.22	106.11	106.77	108.74	104.37	108.81	105.87	111.03	99.974	105.51	108.75	110.5	110.03	105.98	108.44	107.77	108.18	108.71	108.16
109.7	109.79	108.67	107.71	109.8	109.17	112.11	108.51	114.76	110.36	110.14	110.15	113.65	109.84	109.3	109.42	108.87	111.84	106.06	110.04	112.21	109.91	114.2	111.68	106.46	111.24	109.62	111.19	108.17	112.29	108.09	107.42	110.76	112.82	111.34	106.01	112.31	110.15	111.15	113.1	109.77	109.38	108.41	111.69	105.59	112.22	112.92	109.34	110.4	110.21
108.13	107.66	108.81	112.05	104.76	104.37	104.67	106.69	102.21	106.67	100.95	103.53	106.21	107.64	103.21	107.81	106.42	104.44	104.02	109.16	110.84	105.94	108.38	110.01	107.53	106.87	102.5	107.56	105.1	102.9	108.89	107.89	106.4	107.2	105.6	107.03	105.2	108.01	105	112.11	103.44	107.6	103.41	103.95	104.15	107.53	107.96	106.14	105.75	101.3
111.4	107.96	103.59	108.04	110.86	110.51	106.4	101.15	109.63	108.7	103.87	105.59	107.11	105.53	107.78	105.27	107.36	102.17	109.83	106.11	104.44	107.21	103.13	106.78	109.22	101.73	108.97	106.73	107.87	103.87	101.61	106.32	108.76	101.43	105.56	106.01	106.65	107.4	108.75	110.68	110.63	105.43	105.42	104.91	105.16	107.87	109.66	107.73	107.26	110.17
95.96	98.665	96.932	98.647	100.15	99.64	101.7	97.507	100.21	101.36	103.07	100.47	103.15	103.32	99.279	99.583	99.978	98.097	104.5	100.18	97.377	100.28	101.12	98.125	100.7	97.804	99.25	98.82	101.17	103.15	102.45	98.773	100.7	102.28	101.23	100.2	99.958	103.87	99.97	102.61	99.724	103.95	100.94	99.901	101.94	100.1	101.41	102.18	105.58	98.377
105.5	106.33	107.53	102.58	105.83	107.31	103.96	105.75	104.07	106.19	106.22	99.964	106.97	106.36	105.64	107.15	106.95	102.14	111.55	107.19	105.94	107.31	106.49	105.52	107.34	101.71	106.69	106.16	108.94	111.23	110.72	104.62	109	109.12	107.05	106.1	103.12	104.57	101.31	107.68	105.82	107.13	104.75	100.95	104.7	104.29	110.39	106.68	109.61	109.67
105.36	103.22	107.27	109.33	110.61	105.57	109.95	107.97	108.7	107.7	109.9	111.18	109.08	107.83	103.3	100.3	105.67	107.41	107.57	107.21	105.52	103.99	108.62	108.55	105.98	104.63	103.15	104.97	105.92	111.92	112.06	103.49	107.66	109.22	105.95	106.9	107.61	107.46	106.97	108.22	102.27	109.3	102.95	104.21	104.55	110.53	107.96	106.17	110.52	107.03
99.684	103.82	104.33	98.965	100	98.248	103.12	102.21	102.44	104.53	103.35	103	101.03	97.109	99.601	101.9	103.13	101.04	105.69	101.75	103.52	101.08	98.944	109.21	99.649	97.492	103.32	98.358	97.712	105.43	103.07	97.834	96.14	102.71	95.508	100.74	103.84	99.189	99.601	96.622	97.528	102.36	102.48	102.59	97.906	98.772	103.05	101.4	100.41	103.9
112.21	109.27	109.07	110.53	107.33	109.21	108.47	110.81	115.56	111.8	109.75	110.69	111.03	110.65	109.17	105.7	110.98	107.43	109.37	115.21	112.49	108.41	108.81	113.44	114.57	110.92	114.66	112.67	108.95	108.7	106.36	112.72	110.11	110.96	109.1	112.24	110.6	112.43	114.7	111.68	107.26	110.46	112.73	112.54	109.81	106.75	110.16	108.34	111.96	112.8
98.968	104.64	104.43	103.24	104.76	101.25	108.55	102.69	109.2	110.63	102.84	105.33	100.51	99.353	104.35	105.04	100.67	98.844	105.1	104.99	106.03	106.97	105.76	102.93	101.5	106.17	101.52	107.05	106.21	103.48	107.7	102.14	106.5	107.94	102.39	102.94	104.85	103.63	105.17	106.27	103.81	106.01	101.99	103.89	100.66	102.69	103.32	98.155	102.43	105.73
108.82	108.14	111.39	108.59	113.92	107.5	104.49	108.61	106.97	109.63	109.83	107.71	110.75	104.54	112	109.52	112.77	108.63	107.49	109.36	109.22	112	110.85	110.46	114.38	110.61	111.05	112.16	112	101.34	108.8	107.67	111.73	114.29	109.55	113.35	107.24	113.47	107.47	114.07	103.17	106.42	105.73	111.47	111.68	109.46	106.74	111.71	106.54	111.33
102.91	104.31	106.65	100.59	108.7	103.37	106.1	108.09	107.45	102.21	103.93	108.24	103.72	104.41	104.35	106.09	105.82	106.62	105.91	105.83	104.06	102.92	108.57	103.38	109.62	104.4	102.74	107.45	105.59	105.39	105.23	105.68	107.43	103.25	103.8	104.75	102.81	109.12	110.93	103.86	107.71	101.41	100.91	108.16	108.31	109.8	105.58	105.79	105.17	104.45
110.03	103.14	107.84	105.26	104.04	106.69	107.29	104.11	103.33	105.72	111.18	107.1	106.89	107.7	110.86	107.95	104.58	109.16	106.31	106.32	103.45	103.98	108.28	102.57	107.07	110.91	107.61	109.81	107.8	105.86	109.28	109.98	106.98	108.28	102.73	104.51	108.99	106.52	103.41	104.06	110.6	105.35	109.38	111.6	111.43	107.71	104.13	110.4	106.84	108.86
111.02	106.18	105.54	110.45	108.05	105.76	105.68	107.63	106.76	108.12	106.67	111.09	108.71	110.32	107.92	104.48	104.63	106.74	104.67	105.77	107.13	109.24	108.11	111.79	106.17	108.46	108.18	106.65	104.93	106.16	107.27	107.4	106	105.62	110.52	109.19	105.82	107.18	109.44	106.5	101.08	108.31	105.65	106.31	108.05	103.85	101.73	106.98	108.56	109.28
105.07	109.44	106.6	106.26	110.31	104.22	101.68	105.36	110.73	103.29	110.77	105.43	103.82	109.83	104.73	108.3	105.81	105.06	105.32	102.68	100.73	106.15	111.6	108.04	107.12	109.51	102.43	103.92	99.658	104.14	108.17	107.62	106.95	107.27	98.881	105.19	102.93	108.37	105.96	104.57	105.98	106.27	108.4	99.528	109.64	104.78	102.88	106.63	103.69	107.85
106.27	109.66	104.3	107.63	107.06	103.73	102.86	100.76	108.43	103.37	102.09	107.77	106.68	102.57	103.97	108.27	106.09	104.53	102.81	106.19	106.77	105.4	104.55	109.62	110.11	105.6	104.15	104.31	107.85	106.18	101.5	105.62	104.8	106.61	107.73	102.15	102.76	104.24	101.58	104.07	100.82	103.76	111.83	109.47	106.98	105.23	106.62	102.45	105.08	108.32
103.24	104.02	99.417	102.28	98.566	98.207	99.16	99.642	102.65	100.23	99.589	98.679	99.835	103.97	99.806	100.17	100.32	100.89	100.62	101.58	101	97.698	101.15	99.778	100.91	101.32	102.21	100.77	99.83	102.98	99.934	98.584	102.35	101.87	102.67	98.603	100.68	98.969	107.01	103.59	97.812	98.811	98.942	99.264	98.725	98.358	95.79	100.69	97.8	100.3
115.05	109.78	113.37	113.47	115.95	116.21	113.61	112.87	115.73	107.23	110.22	108.78	109.16	116.94	114.62	113.45	113.72	110.05	111.56	115.29	116.38	110.85	108.06	110.36	112.15	111.83	114.38	115.11	105.75	111.66	113.43	118.97	109.89	113.15	113.84	110.44	112.88	120.01	111.31	110.33	115.57	113.74	113.71	112.57	114.23	113.69	117.78	115.02	111.13	109.57
100.9	97.713	99.575	96.379	97.456	97.786	101.38	100.94	107.82	96.321	96.611	98.586	94.655	102.23	98.605	102.7	101.46	98.913	102.1	100.15	99.865	96.509	97.197	98.446	98.824	101.77	100.34	99.573	102.83	101.97	103.34	96.622	102.38	100.7	97.464	101.91	100.92	98.821	99.402	101.01	100.12	97.689	99.92	97.964	101.64	99.267	99.62	98.951	101.6	100.85
110.87	106.21	110.18	111.63	112.34	108.92	113.57	108.39	109.12	109.72	112.28	109.38	107.31	110.09	109.07	114.47	113.05	113.38	116.89	114.88	111.13	111.53	111.14	112.97	109.98	113.37	113.86	107.16	113.39	109.99	110.99	112.15	111.65	110.58	112.39	114.38	109.84	116.11	110.75	111.77	113.31	113.76	114.65	110.82	110.22	109.64	111.39	112.62	112.8	110.57
105.06	108.99	104.55	106.73	104.72	108.24	101.24	108.53	104.97	102.93	107.9	102.25	106.86	103.33	103.34	106.91	105.98	106.26	109.11	105.34	106.43	103.8	106.1	105.69	105.15	103.98	103.51	102.96	100.89	110.83	104.36	106.77	100.29	105.76	107.29	101.31	108.06	104.01	105.44	106.23	109.42	100.84	106.71	104.5	103.74	103.99	104.34	107.96	107.53	102.98
116.59	109.58	111.15	111.03	109.99	112.41	110.63	111.03	109.18	108.87	110.48	108.77	108.96	108.7	105.31	112.98	104.6	110.97	113.48	106.64	109.11	111.31	109.72	112.2	110.99	110.29	110.31	107.09	113.96	114.73	109.33	112.56	109.41	109.01	105.41	112.29	111.8	109.67	110.92	108.48	111.98	109.67	111.99	109.38	112.99	113.12	112.8	110.56	111.43	110.15
100.83	96.396	101.32	101.06	97.736	98.148	99.613	98.109	105.32	97.079	102.34	98.189	102.3	99.077	100.07	102.27	99.193	102.9	99.495	103.41	100.06	98.594	100.88	95.368	102.95	97.827	103.99	98.158	101.88	100.66	95.445	96.662	99.858	96.413	99.965	97.623	96.415	97.866	98.171	97.902	100.7	98.706	98.015	102.8	99.622	102.25	100.18	102.06	100.2	101.16
101.16	96.944	101.45	97.35	99.954	100.01	96.663	97.122	106.36	103.39	101.58	101.53	97.063	100.38	100.81	102.95	102.09	96.874	95.716	101.24	98.641	98.959	98.174	99.075	99.99	98.736	99.495	100.31	97.839	101.56	98.098	104.88	96.596	101.51	98.461	101.3	100.13	99.088	99.955	100.52	98.839	104.73	96.965	97.056	102.95	101.6	99.882	98.858	99.311	101.8
105.33	104.57	102.12	105.83	106.32	104.97	112.95	109.12	99.299	108.14	109.25	112.95	110.67	106.2	105.36	107.57	108.33	103.61	109.09	104.47	109.81	105.56	106.29	108.87	113.46	106.29	104.71	110.4	106.13	111.37	107.09	106.18	106.07	107.58	109.56	108.68	108	105.41	107.03	106.53	108	105.01	101.59	107.05	104.49	108.48	108.69	103.73	106.51	106.25
106.03	107.28	112.48	114.36	110.83	109.97	108.23	109.15	109.38	113.51	113.17	109.96	105.44	115.24	113.91	105.17	112.14	108.39	110.86	111.51	112.43	107.98	112.06	110.89	109.75	110.02	105.52	113.43	109.79	110.42	109.76	111.1	108.65	107.98	109.62	110.77	109.9	109.5	107.13	116.55	111.24	109.16	111.86	115.08	113.59	109.97	110.73	110.1	105	113.89
101.58	104.45	100.52	103.05	104.36	108.12	100.93	103.9	104.21	106.69	106.89	101.82	106.61	107.14	102.11	107.04	103.81	105.99	104.19	106.33	110.38	102.57	105.82	107.19	103.25	108.07	105.04	103.85	106.46	105.04	109.54	107.78	104.93	103.82	109.79	101.63	101.15	107	104.44	109.2	104.01	104.19	107.27	101.1	105.1	102.83	105.64	101.14	104.37	101.72
111.75	111.11	114.53	115.54	116.52	114.16	113.3	112.83	113.02	113.18	114.09	110.26	106.76	112.5	113.73	109.26	114.8	112.21	112.92	113.51	112.91	108.25	110.19	112.25	110.95	107.05	110.96	113.81	111.5	111.76	113.11	109.81	108.98	107.58	114.44	112.79	112.27	112.26	115.26	109.91	109.41	107.71	114.12	111.22	109.63	107.19	107.45	108.05	111.84	116.1
105.25	103.64	106.02	103.1	101.35	105.51	103.3	106.28	102.46	105.78	105.41	103.22	105.22	105.57	108.98	102.64	104.51	103.86	104.23	107.38	108.38	104.34	103.89	105.62	103.68	100.47	101.41	100.85	100.68	105.35	105.39	103.02	104.47	106.42	110.61	103.77	101.68	102.2	104.97	106.38	104.48	103.94	105.2	104.64	101.3	109.25	103.35	106.71	106.24	106.95
97.893	99.524	101.15	100.31	99.918	101.87	100.9	101.97	98.551	98.916	101.21	99.919	108.78	96.399	100.94	99.001	97.378	100.02	101.05	99.438	101.75	101.21	100.09	95.041	98.412	100.14	98.153	99.928	102.82	103.64	106.04	98.471	100.62	104.06	100.23	103.05	101.57	101.99	102.01	102.98	97.23	97.997	101.43	100.81	100.03	101.92	98.998	102.88	104.53	96.501
111.62	110.11	111.74	108.55	114.24	112.22	115.48	108.08	117.45	109.53	114.14	114.28	112.08	112.89	109.84	110.46	113.7	114.25	110.09	114.05	111.64	110.66	114	113.53	108.75	117.64	112.03	114.29	108.44	111.78	112.92	112.88	115.81	113.15	113.95	111.62	114.79	112.17	110.94	116.67	113.71	114.84	112.08	107.34	111.91	111.48	108.25	112.72	111.74	112.88
101.81	98.264	102.81	101.25	97.991	104.37	97.448	97.855	99.156	100.92	99.451	101.51	101.69	106.77	101.29	100.33	97.232	100.4	96.589	100.85	99.744	101.13	98.981	103.15	99.784	95.271	103.76	106.69	99.923	100.75	102.55	99.092	101.61	101.45	102.74	103.91	104.18	104.47	104.75	102.3	99.972	100.98	100.5	102.79	101.55	100.68	101.88	99.766	103.99	100.86
105	105.74	104.2	97.819	104.14	105.56	102.65	103.31	103.17	106.34	106.73	98.704	102	107.27	103.52	106.2	102.8	101.8	105.97	105.6	99.916	105.28	108.46	107.14	98.945	105.11	101.37	108.86	105.66	104.93	104.68	106.05	106.96	103.42	95.932	107.61	103.42	110.08	98.8	106.8	99.665	105.78	112.18	105.25	106.6	107.2	100.96	107.69	103.26	106.37
104.25	104.18	101.7	105.16	100.79	105.29	106.51	105.68	104.72	107	101.69	105.39	105.54	109.33	102.59	100.3	104.11	105.16	105.4	100.92	110.3	105.56	107.3	104.26	104.21	106.9	104.15	104.62	107.39	98.721	107.42	106.45	101.08	102.65	108.21	102.57	105.88	107.11	106.05	103.04	103.79	102.76	103.89	100.66	102.16	102.93	104.82	104.3	103.22	103.98
105.16	103.9	106.01	105.23	105.65	101.94	106.95	102.82	101.81	105.29	105.01	106.34	108.19	100.79	107.1	104.78	105.54	103.45	107.57	102.4	108.64	105.71	105.5	99.665	101.46	105.06	104.03	104.82	104.95	100.31	105.84	105.52	104.07	105.97	101.49	102.83	105.82	102.64	107.82	108.74	109	105.18	108.17	109.59	105.76	106.22	105.75	108.44	109.66	109.11
112.99	113.09	106.1	109.27	113.02	109.29	111.2	109.99	107.8	109.01	111.98	112.75	108.2	111.92	111.22	109.08	111.37	113.75	112.88	107.59	110.68	109.98	108.09	111.35	108.62	111.59	110.86	112.9	113.73	109.62	112.47	109.83	113.67	103.35	113.76	110.78	108.43	112.23	108.99	109.52	114.34	113.24	114.73	112.06	113.44	112.66	109.22	111.52	111.28	105.77
109.22	110.64	104.33	101.64	106.7	112.44	103.98	102.68	105.15	107.4	108.74	105.64	108.76	107.42	107.62	107.72	107.59	103.8	108.22	104.35	112.98	105.48	110.63	109.73	105.67	107.66	106.6	105.58	106.46	106.75	106.28	100.9	103.91	106.8	105.7	108.64	104.01	105.42	108.84	106.96	107.11	106.89	104.19	106.31	107.63	104.92	106.09	101.18	104.12	106.29
103.68	100.64	103.22	102.2	105.93	98.357	97.183	102.47	100.52	98.256	102.14	98.432	96.938	100.41	99.745	98.354	102.61	98.758	101.93	99.614	102.49	97.839	97.476	101.34	98.293	101.42	101.82	100.73	102.32	98.304	104.48	100.88	100.04	99.482	99.663	98.058	104	96.657	98.788	99.791	99.669	100.56	99.479	100.56	102.82	97.601	97.815	97.878	100.68	98.615
106.25	112.54	105.67	107.82	105.43	102.19	102.11	109.17	105.77	105.76	106.67	101.87	103.83	101.35	107.46	106.6	106.02	106	108.15	103.06	104.59	106.47	108.12	103.94	103.82	102.98	99.115	103.75	105.74	107.86	106.69	105.77	107.32	103.3	113.23	106.96	104.24	106.38	105.39	106.26	101.42	106.54	102.95	109.05	106.2	106	110.62	104.94	110.36	104.38
107.71	104.27	109.3	107.31	104.14	105.98	106.26	100.83	105.32	107.15	103.21	109.3	106.63	106.8	104.58	107.72	104.18	105.55	106.64	104.38	107.06	106.36	104.44	104.99	105.96	105.99	104.7	110.2	100.99	108.48	103.21	114.41	104.34	103.49	103.27	101.81	106.27	103.41	103.2	104.14	102.81	107.86	105.14	106.31	105.05	102.44	105.96	104.82	106.4	103.53
106.1	104.67	99.078	106.46	102.25	106.49	103.67	106.37	104.6	104.9	107.85	109.3	103.31	106.72	104.72	99.511	105.98	107.67	107.58	107.35	105.87	106.3	104.29	103.56	103.26	105.56	106.32	103.91	103.32	102.64	103.16	102.71	102.79	102.91	98.339	106.1	104.62	102.46	105.97	109.17	101.29	114.53	107.88	105.7	105.66	108.27	103.49	105.77	103.35	108.38
120.13	118.11	117.18	116.62	113.94	118.11	117.05	119.53	116.92	114.74	115.07	114.95	120.54	115.14	116.71	118.85	120.25	117.13	114.23	115.53	116.81	114.85	117.42	116.47	121.68	117.17	120.56	119.41	117.54	122.19	121.57	116.59	117.07	117.47	121.39	113.06	121.58	116.44	115.56	113.02	118.1	118.62	113.36	118.65	116.07	114.57	120.13	119.12	118	123.38
119.2	120.87	120.21	115.82	122.13	118.17	118.2	113.6	118.27	115.77	117.26	114.43	124.21	115.11	117.18	117.99	117.27	115.12	119.4	117.97	116.56	114.51	117.18	114.5	119.92	118.69	119.27	117.39	115.13	118.37	121.51	116.54	118.65	120.66	115.93	120.92	115.41	116.88	116.16	117.36	115.89	120.73	116.94	119.87	118.64	118.35	115.49	117.96	121.04	108.87
113.95	106.95	110.8	110.41	108.69	113.74	110.7	108.02	111.57	113.21	110.88	109.91	110.5	109.45	107.19	113.27	111.94	109.04	107.17	113.24	107.21	114.74	113.12	107.87	109.73	109.97	106.72	111.3	107.26	111.4	119.69	107.13	112.56	114.36	112.27	108.87	111.5	110.81	112.08	106.44	113.28	108.45	110.87	111.27	110.1	108.21	112.22	112.24	111.16	113.22
110.17	112.01	106.09	112.59	108.87	109.51	107.24	109.48	110.94	110.34	104.68	114.17	111.84	114.54	107.18	104.89	110.01	109.87	111.17	110.64	110.62	111.08	112.48	110.53	108.85	109.06	110.32	106.9	110.09	113.54	105.73	111.85	109.26	107.52	110.94	111.34	109.14	112.25	113.58	110.72	106.29	106.11	110.68	107.02	109.69	111.24	107.16	112.79	112.81	113.19
97.053	99.222	98.825	97.568	99.748	102.13	101.17	98.608	98.919	102.92	100.01	95.757	98.007	99.97	101.96	95.327	101.29	96.634	95.726	102.31	96.743	101.62	101.52	101.37	101.52	99.204	100.13	102.95	97.453	97.886	100.23	101.28	98.62	101.05	99.737	99.638	97.448	97.277	96.232	99.288	96.624	99.389	99.131	95.704	101.66	100.18	103.65	101.7	99.58	99.641
112.64	116.54	113.92	112.25	114.35	110.77	109.31	112.31	111.04	107.82	112.79	114.64	109.35	107.97	117.49	114.5	114.6	112.78	113.27	111.7	109.04	107.47	113.62	111.84	112.55	110.5	110.78	110.06	110.46	113.71	111.11	111.38	113.14	111.6	108.44	110.07	110.59	113.17	110.67	112.13	114.79	113.47	114.5	111.95	108.48	110.88	113.12	110.72	109.85	115.44
113.79	114.48	110.26	114.44	109.02	110.44	115.08	111.55	112.45	118.29	109.29	110.56	112.59	107.28	110.45	110.22	111.73	110.69	108.63	113.17	112.16	113.11	114.21	110.94	109.47	115.85	112.95	111.14	110.52	112.56	111.83	112.66	118.02	115.09	113.74	110.44	109.26	115.42	107.73	114.16	112.92	110.84	113.87	114.13	112.4	114.98	116.59	113.79	110.8	111.42
101.99	102.43	100.35	99.243	93.368	102.9	101.25	100.36	96.777	98.809	98.524	102.37	101.06	99.432	101.15	100.45	101.26	96.117	95.324	100.64	99.145	101.05	97.757	98.342	99.258	99.69	97.502	95.815	97.485	98.894	99.594	99.442	99.378	98.708	99.997	95.579	97.283	97.322	101.73	96.927	101.59	101.47	95.236	96.696	100.54	101.5	100.37	99.919	97.199	102.96
115.14	114.52	110.53	110.89	109.46	110.14	113.69	110.19	112.27	110.67	112.69	110.17	110.15	113.47	113.05	108.6	110.69	108.89	111.22	110.67	115.88	111.35	112.08	116.56	111.38	112.94	106.57	114.44	108.51	114.74	109.05	114.03	108.32	112.24	112.89	116.87	108.95	111.72	114.55	109.48	113.3	111.27	110.38	110.74	111.69	109.96	111.73	109.81	110.21	109.96
100.14	105.83	106.04	102.84	107.83	106.18	111.06	107.4	103.56	103.43	107.2	103.19	105.61	106.34	98.408	113.49	105.29	105.32	107.77	100.8	104.89	107	103.33	105.03	108.88	106.7	109.76	106.57	106.21	107.09	106.37	107.59	104.48	106.13	104.64	104.39	106.08	104.28	104.88	106.86	105.84	105.76	105.67	104.8	104.44	107.46	107.63	103.42	105.88	105.79
108.92	110.07	111.25	112.07	111.19	110.61	111.74	111.94	112.05	112.44	111.82	111.73	111.79	107.81	115.55	111.38	111.17	111.06	108.01	114.43	112.5	112.92	112.11	110.22	113.34	110.68	111.68	113.85	114.69	110.55	112.03	111.07	110.16	112.28	116.34	111.79	113.23	110.28	112.69	112.08	106.66	107.89	111.62	108.8	109.87	107.92	113.09	112.7	114.61	111.64
105.66	104.24	105.17	105.96	104.95	101.38	106.13	108.04	106.75	107.82	104.95	106.04	104.79	108.48	110	99.315	101.62	107.54	103.21	106.2	113.94	103.76	99.933	102.69	105.18	106.37	108.03	105.73	108.4	104.63	106.01	106.02	104.82	108.04	100.93	108.3	105.6	104.5	108	109.49	104.37	104.88	108.36	103.4	106.44	110.19	105.18	105.53	101.49	103.68
107.07	106.04	103.76	103.57	106.9	107.09	107.13	104.46	109.14	106	109.26	109.56	105.97	106.61	102.54	109.26	108.3	103.67	103.8	102.5	107.16	109.82	107.44	105.23	108.72	105.35	103.89	103.62	107.76	103	110.84	110.16	108.67	107.56	104.21	107.19	103.61	107.28	109.2	105.63	111.93	107.43	107.15	102.76	106.66	105.7	103.88	110.08	101.03	108.82
106.86	106.87	103.48	108.69	109.03	104.61	103.42	104.06	107.72	107.45	103.12	103.38	105.75	109.54	103.81	102.45	107.25	102.67	109.28	103.28	105.51	110.11	104.41	104.44	107.48	102.85	109.02	104.87	104.41	108.93	103.58	103.72	105.4	100.58	106.68	106.26	105.38	110.85	107.49	108.1	105.8	104.23	100.71	104.4	108.37	108.07	101.1	108.87	107.9	107.83
102.8	109.05	104.99	104.24	102.67	107.14	104.08	103.26	106.21	102.61	101.42	106.1	104.96	103.95	107.56	102.1	108.27	100.54	105.83	105.9	103.68	104.27	106.09	100.91	108.86	105	102.77	103.21	101.85	107.67	102.28	103.94	107.51	103.36	102.64	103.4	105.18	104.99	104.82	102.42	105.79	102.54	103.26	103.68	105.03	101.59	106.89	102.7	101.86	101.49
111.14	111.47	109.16	107.6	110.36	117.91	117.14	108.92	115.23	112.66	114.64	113.3	115.57	112.75	117.4	110.89	109.88	111.53	116.21	115.12	116.62	110.66	112.72	111.49	109.41	116.09	112.92	110.69	109	111.05	115.97	111.46	114.93	111.99	110.19	112.53	115	116.14	115.94	114.66	107.01	106.98	109.86	110.36	114.82	112.47	112.66	114	109.26	116.24
106.67	103.86	103.96	104.13	102.08	104.43	107.57	106.69	102.29	107.1	106.93	105.66	105.86	111.37	101.6	108.3	101.41	106.72	107.85	104.71	101.58	107.44	105.03	108.4	108.12	105.57	102.81	106.32	102.53	102.91	102.75	101.03	102.28	106.59	102.92	103.53	105.8	110.27	106.95	111.03	101.47	106.7	104.31	108.76	104.54	108.01	111.47	105.38	101.89	106.66
101.39	100.33	98.513	100.04	100.5	101.13	99.162	96.784	98.234	98.258	97.561	102.07	97.976	101.18	97.824	101.2	103.09	99.711	101.01	102.66	97.188	100.9	96.072	93.867	98.137	98.031	99.358	97.217	94.679	98.573	102.69	100.81	99.23	94.7	101.51	99.358	102.04	99.999	99.813	100.75	97.863	103.84	101.24	101.64	97.87	97.362	97.964	104.31	102.92	97.047
105.04	105.8	102.96	104.59	104.25	102.36	102.05	106.55	105.59	99.712	108.14	101.63	104.57	104.57	106.11	105.77	108.67	108.71	106.62	101.58	106.64	104.35	106.52	103.09	105.57	104.44	104.9	108.06	103.72	107.6	106.15	105.71	106.61	107.8	108.57	106.86	102.43	99.756	103.62	102.75	107.29	106.3	101.14	105.89	103.39	103.58	101.73	103.86	101.08	109.67
110.71	112.74	110.37	110.73	113.01	110.52	116.07	114.55	109.29	115.54	110.08	113.34	114.3	111.14	113.68	113.98	110.5	108.36	113.79	110.31	112.58	110.96	112.58	115.73	112.11	108.61	109.91	110.16	110.41	112.1	113.6	112.22	114.89	115.04	116.42	113.64	112.15	112.67	109.39	110.84	114.04	114.65	112.82	110.01	107.77	107.5	108.56	113.76	114.88	110.41
111.2	106.57	107.43	112.62	114.47	114.29	109.51	111.12	112.23	111.15	108.93	110.09	112.71	106.12	110.31	112.65	110.55	108.98	113.03	110.4	110.52	110.45	105.69	110.58	111.74	116.22	111.73	110.07	111.91	108.15	108.09	107.78	112.59	108.93	109.05	109.77	107.45	111.43	105.47	111.71	109.42	112.91	110.59	106	105.02	109.39	112.37	107.9	104.23	110.9
112.26	110.12	112.28	114.25	110.31	111.95	108.78	113.89	113.46	111.81	112.72	110.93	112.62	114.45	110.35	111.16	111.92	112.44	115.61	110.75	115.6	116.77	115.96	114.22	114.8	112.23	115.9	110.51	111.82	110.37	110.15	113.49	114.86	111.47	109.07	115.52	111.78	109.89	113.64	110.55	112.61	112.01	107.76	112.97	113.88	117.26	113.78	116.64	110.61	112.21
100.61	103.9	103.01	106.46	99.186	103.11	106.51	106.25	101.1	102.05	107.78	102.67	104.59	103.74	102.87	101.74	100.07	105.83	107.74	106.53	101.8	104	101.65	107.94	104.95	107.96	108.85	100.42	107.15	102.99	102.8	106.85	104.4	102.59	109.29	100.67	106.23	104.85	104.9	101.18	103.45	103.28	105.37	102.14	103.26	100.88	106.58	103.56	102.28	108.52
100.58	100.1	101.53	96.607	98.507	96.989	97.154	100.5	104.06	99.515	101.39	98.69	103.53	100.6	99.083	103.11	98.97	96.698	101.6	98.06	101.8	102.66	96.901	101.84	104.3	101.9	98.051	103.94	98.022	99.565	99.364	101.25	103.06	100.69	101.63	104.18	100.36	98.268	105.39	103.89	99.594	102.13	99.61	100.53	102.82	98.961	102.12	104.64	105.5	101.43
112.21	115.25	115.23	109.42	116.3	114.32	112.98	109.29	111.98	113.28	112.05	108.76	113.32	107.94	110.34	107.12	112.97	109.2	110.08	115.85	107.87	111.93	106.44	115.09	115.77	107.15	113.66	106.06	110.22	103.54	111.42	116.35	111.44	108.3	110.76	110.27	115.98	110.21	113.16	112.37	109.86	111.4	111.29	114.46	113.61	111.66	109.79	113.44	115.76	113.59
110.16	106.31	109.48	106.37	101.64	104.9	105.37	104.79	107.72	106.3	100.21	104.97	101.99	106.97	105.8	106.67	107.11	107.7	112.37	108.28	106.17	106.58	106.53	110.51	106.09	106.31	100.69	109.15	105.24	107	107.86	104.76	106.85	104.08	108.28	106.87	103.4	104.19	104.22	105.32	105.39	103.99	109.12	106.41	109.54	108.59	109.31	105.48	103.02	109.49
105.51	106.64	107.92	101.9	109.82	105.13	108.39	110.5	110	103.73	105.42	102.91	106.76	103.23	109.32	106.85	112.48	101.95	104.42	105.84	111.23	113.63	104.5	105.7	101.83	104.48	102.98	105.8	107.85	106.93	105.53	106.31	104.73	106.47	106.53	106.86	102.75	108.7	105.08	106.39	104.87	107.25	102.01	102.65	108.7	109.12	108.15	106.42	111.87	101.37
109.84	109.44	111.77	107.6	112.86	112.32	110.96	114.37	111.76	112.67	109.99	119.03	107.57	108.04	111.46	113.24	113.62	109.17	111.24	113.43	111.47	109.53	111.69	113.07	113.22	114.94	112.18	110.4	112.99	106.68	114.65	109.6	109.06	107.76	112.6	108.96	107.39	107.94	110.84	111.31	111.63	110.31	110.31	110.4	114.15	115.82	113.65	111.18	114.11	113.64
116.95	114.32	111.18	112.68	112.73	113.57	114.42	114.5	111.19	111.14	114.65	108	110.5	106.88	107.24	114.29	112.87	109.56	111.33	110.49	112.41	113.47	115.49	111.69	109.65	111.11	114.7	112.45	113.04	112.72	111.2	106.02	115.04	111.05	111.7	113.76	111.54	113.74	114.21	107.84	107.01	113.18	111.54	108.44	112.37	114.87	113.12	112.59	113.19	111.57
100.24	101.75	103.55	95.618	100.96	98.429	98.925	98.434	99.43	98.353	89.598	98.173	97.051	96.677	100.92	98.882	98.296	98.063	100.12	101.8	100.95	95.763	99.492	102.35	98.248	100.15	100.56	100.57	100.01	100.42	98.82	100.3	97.073	99.742	99.195	99.078	98.199	101.94	98.916	101.2	99.96	99.901	103.58	101.41	101.58	92.598	98.159	100.55	97.813	99.372
103.22	100.28	109.01	106.52	106.07	104.52	101.55	104.91	104.35	105.11	106.53	105.14	107.97	106.7	103.75	98.151	106.62	107.55	104.21	106.6	103.46	106.65	109.22	104.94	105.24	105.62	103.3	110.06	104.84	105.07	105.28	104.9	106.06	104.56	109.46	105.71	103.96	107.6	104.96	106.59	105.3	107.98	104.07	106.54	104.36	103.44	105.19	104.04	104.43	103.33
107.14	102.8	108.32	107.85	104.22	102.52	103.71	103.07	109.32	103.48	106.54	106.66	102.29	104.65	103.27	109.5	103.62	106.07	102.67	111.78	105.51	105.16	107.81	106.43	103.61	103.8	108.11	106.7	106.85	106.79	99.605	109.78	104.11	106.64	108.53	103.92	106.85	108.92	105.88	102.57	105.38	106.58	108.04	108.18	101.77	105.11	102.75	105.65	110.5	108.61
110.83	107.83	108.14	104.53	109.08	103.22	107.57	105.06	105.04	107.86	110.13	106.86	101.02	103.99	108.68	109.25	104.96	105.39	103.92	111.17	111.82	110.58	110.88	103.88	103.8	105.23	106.96	106.2	104.5	108.15	107.06	102.79	108.48	102.99	107.08	108.86	104.68	112.04	103.9	104.68	102.6	107.9	107.09	110.53	106.51	107.21	104.96	107.18	108.26	110.86
100.35	105.26	102.58	106.41	107.96	103.82	104.72	108.53	101.83	101.15	102.94	105.09	103.73	104.69	105.68	111.17	101.87	104.54	108.12	105.16	106.02	105.07	107.19	103.74	101.21	103.07	105.5	104.64	107.48	105.64	105.33	105.06	111.55	104.28	106.11	104.79	106.62	107.81	104.36	103.98	110.51	104.63	101.93	106.22	111.03	109.77	103.17	101.43	106.44	106.96
107.89	110.6	107.05	104.46	107.11	105.47	104.75	105.96	104.72	105.59	97.775	104.48	107.28	103.34	102.99	99.495	103.52	106.23	102.91	105.78	99.904	101.14	104.14	105.72	106.36	102.88	107.08	105.65	102.79	104.06	106.75	106.9	103.87	103.35	104.18	104.52	105.03	104.41	106.11	107	105.76	106.51	105.35	105.89	106.11	102.58	107.09	105.45	108.68	102.48
112.58	108.65	113.26	107.68	113.5	107.7	109.76	113.06	108.24	111.71	112.82	110.61	112.67	115.88	113.92	113.63	114.28	115.16	110.89	111.91	113.43	113.63	112.44	110.52	113.54	115.06	111.18	114.19	109.35	109.99	112.3	117.39	113.42	114.67	112.51	114.47	108.49	109.82	112.32	114.39	114.62	111.85	111.29	111.64	112.85	114.04	112.41	113.58	108.73	113.6
103.62	103.66	106.43	104.83	104.06	103.68	106.48	108.64	105.58	103.84	101.19	102.44	106.76	101.88	104.35	104.1	105.2	102.92	103.96	101.26	102.66	102.25	103.43	103.86	97.987	106.28	102.33	102.9	106.52	100.53	102.39	108.65	105.59	101.11	105.48	106.91	100.76	104.25	105.33	106.6	104.66	103.83	101.07	104.64	101.69	105.35	102.44	100.46	104.58	106.27
107.84	104.31	103.72	105.98	107.06	103.43	111.08	106.74	103.25	107.03	106.95	104.95	105.87	105.58	106.21	104.45	102.63	106.54	107.35	106.63	104.66	108.93	105.5	106.05	106.93	102.57	103.17	100.59	103.28	110.9	103.71	106.4	107.29	104.01	104.96	105.15	107.25	109.46	102.83	107.58	107.46	103.93	102.15	104.47	107.6	109.63	107.04	105.03	103.77	105.03
104.24	103.27	101.66	106.29	107.12	103.48	106.86	102.41	105.82	102.13	104.08	107.71	105.42	107.12	103.96	105.53	107.39	101.94	108.98	103.86	109.68	105.62	104.44	107.83	109.2	106.69	102.1	104.34	104.49	106.81	103.84	111.03	109.13	103.41	102.93	103.32	105.79	103.85	104.56	108.84	102.84	107.1	102.97	100.43	106	104.59	107.47	103.47	102.23	104.68
106.14	108.72	104.53	107.11	113.56	105.38	103.67	104.41	107.63	106.2	110.52	111	109.34	109.05	109.7	103.62	107.26	103.76	100.67	102.59	102.45	107.14	106.88	104.62	105.87	102.35	104.48	101.82	111.3	108.74	108.31	105.84	106.81	109.63	105.81	105.81	106.31	106.91	107.15	103.4	112.19	101.97	106.53	106.71	109.17	107.49	104.89	101.56	107.24	104.22
97.779	101.68	102.55	106.97	103.75	101.46	103.98	101.34	99.275	98.584	102.3	99.686	99.666	103.44	98.514	101.4	104.07	101.58	99.611	99.687	98.101	105.53	98.603	100.43	101.89	102.5	99.92	101.43	102.95	100.85	99.757	104.72	99.295	97.951	100.14	98.631	103.92	105.94	98.591	102.36	103.11	98.652	100.34	104.64	101.15	103.88	103.64	104.33	100.09	98.558
111.42	110.42	111.55	112.06	120.8	111.97	113.4	109.14	110.16	111.56	108.48	108.79	111.96	114.04	112.09	113.46	114.86	114.46	110.11	113.03	109.51	109.99	107.85	119.23	115.5	109.15	111.67	111.42	112.99	116.03	110.15	111.65	112.53	113.64	116.08	112.81	109.56	110.34	113.79	113.42	110.61	108.25	110.05	107.37	115.11	111.9	113.23	111.76	113.07	114.94
112	105.71	110.96	109.79	110.38	109.81	110.24	111.07	109.44	109.3	109.78	107.29	111.53	109.64	112.41	108.39	111.41	106.4	109.27	106.85	113.65	108.61	109.9	110.9	110	111.87	108.97	113.37	105.24	110.16	110.62	110.76	108.21	113.31	114.16	109.04	112.94	106.73	109.59	110.85	114.17	108.86	112.1	111.61	105.8	110.65	108.17	105.53	107.41	112.56
99.577	106.01	106.4	101.93	103.35	103.07	106.01	103.38	101.88	101.35	101.7	108.23	106.48	103.39	102.14	106.09	100.92	106.36	102.96	104.84	102.16	106.62	107.82	103.69	100.36	108.49	104.47	108.85	102.74	101.46	104.05	103.87	104.68	102.89	104.56	106.86	101.48	102.45	103.18	109.66	99.46	105.81	102.75	103.86	101.08	105.86	109.97	105.92	106.06	103.67
105.08	106.18	102.15	104.7	105.46	106.64	111.33	103.29	103.31	110.51	104.79	108.73	110.27	110.28	109.05	108.52	107.43	106.09	110.04	105.2	110.5	107.59	109.32	110.52	104.69	109.27	106.58	102.63	107.51	108.64	106.66	110.74	104.67	105.87	102.83	104.52	109	107.09	108.16	108.15	109.59	106.31	110.44	102.57	109.13	105.13	105.88	107.2	106.9	108.35
107.58	103.04	107.14	105.47	100.8	112.29	101.85	106.71	107.75	104.97	103.3	105.23	105.08	101.4	107.55	105.51	107.99	103.56	107.39	109.6	104.75	105.26	104.07	106.23	108.66	107.51	106.83	104.17	102.96	108.52	106.29	107.68	107.73	107.15	110.74	99.733	106.31	107.3	104.51	104.41	103.21	104.93	103.87	101.65	109.64	106.07	104.4	102.23	105.37	108.37
113.94	111.89	110.34	115.11	110.44	122.21	109.78	107.58	111.8	112.28	115.71	114.17	110	112.05	113.38	112.56	109.88	115.07	108.77	112.91	113.28	113.89	107.04	107.96	116.12	114.85	112.4	111.82	112.07	111.33	115.13	111.88	111.71	111	106.48	111.89	111.14	110.18	113.15	112.22	111.58	114.53	115.32	111.77	109.18	114.09	113.86	108.77	113.2	116.19
107.3	105.15	109.12	106.73	105.09	104.51	102.3	104.97	105.92	107.56	109	107.92	107.3	105.63	108.48	107.4	105.54	109.67	104.98	105.18	106.87	106.35	103.33	108.41	110.08	104.07	100.92	107.2	110.88	105.1	107.46	113.33	107.5	101.1	106.29	108.28	104.68	110.3	106.91	107.56	103.76	105.74	104.15	107.22	101.32	107.81	109.48	111.39	105.42	100.77
108.6	108.48	110.54	115.17	110.73	105.32	112.87	114.64	113.1	106.24	106.43	117.13	110.95	112.76	118.69	110.45	112.02	111.66	111.06	112.15	112.81	116.17	111.08	110.23	110.23	114.76	112.22	112.22	113.3	108.75	108.53	105.74	116.64	111.89	112.35	107.79	110.36	111.73	112.7	108.63	110.87	109.26	110.11	110.15	111.83	111.59	109.76	110.85	112.5	108.46
109.46	110.58	111.77	109.9	106.87	111.47	104.33	110.62	111.41	108.5	114.68	107.2	110.57	112.16	106.82	103.57	106.73	113.58	107.96	109.83	112.04	107.82	110.3	107.68	107.38	111.25	108.73	106.55	108.77	109.23	108.99	114.08	109.8	114.48	113.74	106.55	110.66	107.56	108.86	109.64	112.01	110.79	114.57	111.39	114.46	110.47	110.88	113.68	107.8	116.72
109.4	105.91	104.27	103.92	107.72	110.52	103.47	105.04	108.93	105.78	103.23	106.01	106.52	104.6	106.44	108.15	108.18	108.79	103.26	110.81	103.49	105.12	108.83	107.04	101.78	106.69	105.88	111.43	108.41	113.41	110.53	109.9	106.38	105.13	106.83	105.28	106.2	105.67	102.62	108.77	107.55	103.66	100.96	107.57	104.14	105.55	107.5	109.96	108.45	106.81
112.59	118.44	119.52	117.57	117.9	117.29	118.66	115.89	115.93	116.29	120.3	118.6	117.36	115.29	114.07	115.33	114.72	122.16	116.13	118.29	121.43	116.39	115.92	117.37	119.77	115.6	119.47	119.31	119.69	118.35	117.69	117.42	123.29	120.47	120.46	121.64	114.56	121.11	116.49	120	118.08	119.14	116.37	121.57	121.59	117.62	117.57	119.85	118.58	115.77
107.03	105.1	106.99	106.18	102.46	109.77	103.08	110.03	102.32	101.72	106.37	107.42	105.79	110.32	104.59	104.91	108.91	103.65	110.06	104.29	101.08	100.45	108.23	104.65	108.26	106.3	108.4	107.66	106.11	107.29	105.55	103.6	102.66	105.38	102.6	105.03	106.88	105.05	106.64	107.43	106.61	104.9	109.18	105.11	106.26	108.35	109.16	104.62	100.48	108.93
111.51	110.29	116.1	112.32	111.55	113.39	113	115.21	109.8	110.74	111.33	114.47	111.79	110.33	113.81	108.22	115.99	114.36	108.88	110.58	114.58	115.27	110.3	110.54	108.75	113.5	112.37	115.66	110.88	110.34	110.29	105.77	115.26	108.92	114.07	110.09	112.01	110.78	110.28	111.08	112.85	110.08	108.84	114.5	113.99	113.14	105.75	110.56	110.37	109.59
101.44	110.19	105.07	103.68	105.99	104.75	105.35	103.45	107.63	107.65	108.81	105.01	105.46	105.09	104.09	107.35	104.22	108.64	106.5	105.21	103.62	104.87	107.1	103.44	103.67	103.84	109.05	103.39	108.99	104.25	100.73	103.75	106.11	105.33	104.84	105.82	96.215	104.44	106.74	106.95	104.09	107.92	100.16	108.78	105.22	103.3	106.75	105.9	103.05	99.544
110.39	103.34	109.43	105.85	106.95	107.31	99.431	106.85	107.57	104.14	103.67	102.27	108.02	103.34	99.785	102.75	102.13	104.89	104.3	111.74	107.53	109.95	108.18	108.83	107.14	109.87	106.13	106.31	108.37	104.27	104.1	109.52	108.77	105.43	101.02	109.14	107.38	105.03	109.6	111.27	107.34	106.32	104.4	106.41	105.9	101.94	104.33	104.35	106.29	105.95
104.47	105.66	107.22	103.72	108.86	106.86	105.18	107.25	108.61	107.22	101.7	105.91	109.43	107.38	106.09	107.8	110.63	107.73	98.707	101.97	106.91	104.66	102.25	103.2	108.27	108.43	105.26	103.88	103.35	108.35	106.23	106.24	102.12	110.36	107.11	105.45	108.45	106.7	109.64	107.88	105.6	106.81	106.54	108.67	104.04	102.09	106.7	110	109.05	106.29
105.09	105.51	109.71	105.08	111.65	108.02	100.39	107.12	106.27	105.25	107.64	106.5	103.21	105.25	103.38	101.74	105.03	106.31	107.25	105.97	104.23	105.93	104.96	107.35	108.82	102.2	105.09	107.2	105.46	104.95	107.17	104.83	104.29	105.74	106.51	106.93	108.04	101.65	104.93	107.59	106.41	104.67	105.49	105.69	103.01	109.74	104.27	104.65	104.36	109.05
105.57	105.13	106.87	107.36	110.05	106.57	107.64	106.79	106.54	104.49	107.21	107.91	108.49	109.25	105.54	107.4	104.96	106.78	104.46	102.67	101.1	106.59	107.26	109.03	105.09	105.75	109.97	104.9	104.94	106.07	105.81	100.51	105.9	104.44	109.16	107.46	105.73	108.78	108.08	104.95	103.72	107.18	106.85	105.24	110.28	104.49	103.5	105.5	106.46	106.76
106.01	106.39	108.99	103.48	107.09	103.68	104.42	105.13	102.52	104.61	106.54	106.19	108.12	105.23	107.51	103.48	106.97	106.89	106.01	109.93	108.5	106.58	103.7	105.72	106.78	102.48	106.79	113.03	109.05	102.46	104.83	102.92	104.43	108.17	101.53	107.03	106.64	107.55	108.64	105.15	107.81	111.69	108.42	108.77	104.72	107.61	107.27	106.22	108.7	108.09
110.18	114.31	113.12	109.32	113.68	113.86	112.02	112.98	111.08	114.39	113.33	112.65	109.7	114.12	111.88	112.77	109.53	112.24	110.44	113.31	115.88	112.24	111.85	111.03	115.74	113.68	114.11	113.23	116.08	114.31	113.44	108.91	113.25	111.87	110.86	109.65	110.59	111.92	109.27	112.04	110.5	108.37	109.02	111.91	113.22	108.69	109.53	111.42	113.31	106.99
101.5	108.7	108.09	105.01	105.79	104.45	106.56	106.62	103.88	110.77	104.44	104.73	101.01	106.4	105.1	110.59	106.54	103.7	110.05	109.16	106.31	110.1	106.67	106.87	109.74	107.66	106.42	104.27	108.05	105.89	108.28	107.71	109.65	103.5	111.9	103.89	106.19	105.86	107.01	104.32	106.76	110.21	103.8	109.5	107.14	108.99	105.71	106.2	106.46	104.15
108.6	107.42	106.6	103.87	105.15	107.68	108.65	105.98	103.88	105.41	104.73	103.73	101.41	101.23	102.75	110.32	106.61	105.25	108.5	108.69	105.78	109.94	104.52	109.24	104.42	109.91	103.08	109.97	109.34	105.38	101.93	104.41	107.09	107.42	108.39	104.12	107.66	107.43	107	105.41	106.9	98.187	106.24	104.09	106.8	106.15	107.79	106.62	108.18	102.66
117.32	121.89	122.95	115.28	121.22	117.93	115.1	118.91	116.22	115.77	116.32	116.08	117.68	118.35	118.14	121.21	123.8	119.17	117.69	116.89	119.63	118.85	117.29	122.29	117.1	115.12	117.17	117.16	116.82	116.18	117.35	123.29	118.65	116.75	119.77	115.07	122.98	113.04	119.43	117.43	118.97	118.69	121.98	115.28	118.32	119.08	116.01	115.82	112.97	117.05
106.8	104.55	107.39	103.73	110.14	105.63	101.81	104.59	108.32	105.8	101.95	102.63	104.11	103.15	108.98	104.68	104.56	107.59	111.55	103.82	102.47	106.54	104.73	105.91	102.47	103.93	115.32	106.15	107.18	99.147	106.39	104.35	108.39	106.19	108.28	107.08	112.32	108.99	105.9	108.8	102.48	104.9	99.675	99.292	107.71	107.29	107.6	106.91	105.51	109.86
107.63	109.69	111.33	112.31	109.61	108.11	110.98	111.96	106.45	113.21	112.32	105.7	108.92	108.76	110.2	112.54	107.06	111.07	107.54	107.79	110.11	111.97	108.22	109.51	113.71	114.87	115.39	114.65	108.58	113.33	110.31	110.04	109.84	110.37	113.19	111.73	107.01	109.77	108.8	104.84	112.4	106.64	110.41	109.67	109.19	112.76	107.33	113.18	108.66	109.84
111.43	117.95	107.98	104.27	108.4	111.51	108.25	116.87	106.9	110.84	109.49	105.27	110.58	111.69	111.45	111.07	107.49	116.59	109.4	111.72	111.42	113.99	108.57	107.58	111.89	113.87	106.03	108.09	109.09	111.68	111.77	112.51	107.23	110.03	112.55	110.61	114.1	111.47	111.52	110.14	111.11	110.62	106.61	108.82	114.92	109.07	108.08	111.72	112.64	112.02
99.958	100.47	100.58	97.587	98.019	100.47	101.85	96.934	99.37	99.511	101.67	101.3	101.12	102.21	100.72	100.66	99.828	100.15	98.712	101.02	99.413	101.04	101.27	97.804	99.416	102.35	97.349	100.73	97.649	104.46	100.59	99.144	100.08	101.73	101.1	97.748	96.643	103.78	102.76	102.14	101.79	97.876	102.73	103.14	98.64	104.35	98.947	102.21	102.26	98.603
108.64	107.93	111.26	106.36	107.91	103.68	107.99	105.13	103.61	107.38	107.64	110.13	106.98	108.83	110.21	109.42	106.16	106.48	103.34	108.61	102.85	103.26	107.28	106.66	109.11	105.67	104.71	108.6	110.49	109.35	102.5	107.34	115.09	103.64	107.11	103	106.19	107.19	107.98	107.79	104.69	103.77	109.41	108.93	107.8	103.05	106.21	106.61	107.36	108.13
110.91	111.52	108.28	111.3	108.22	107.51	109.68	110.59	107.83	109.38	111.04	111.03	111.89	107.97	112.64	111.99	109.53	116.35	110.61	108.79	113.1	106.6	115.71	108.63	110.02	111.88	110.69	109.35	110.86	106.73	110.29	113.29	111.61	108.92	113.48	113.15	107.25	111.71	111.17	113.55	112.77	113.16	110.83	113.73	111.78	110.19	105.64	113.63	108.32	109.36
115.58	117.19	121.18	118.15	113.65	116.07	116.81	116.7	117.54	121.02	124.14	112.71	121.53	116.31	116.08	119.73	116.48	122.05	120.4	114.28	116.05	114.81	112.69	120.8	117.94	114.14	113.46	116.31	116.14	117.8	117.62	119.22	117.32	118.3	120.13	114.68	117.29	112.58	112.8	120.89	121.16	114.52	119.25	122.11	116.38	115.02	116.49	122.29	115.76	115.21
109.82	110.61	112.72	109.43	110.75	115.02	110.79	110.31	111.38	112.27	115.53	111.91	113.52	114.79	109.73	109.25	111.44	111.26	108.48	114.44	111.95	112.11	111.59	112.2	119.51	112.38	113.3	112.27	109.42	109.71	113.31	111.81	112.9	113.99	111.29	113.01	111.22	113.63	113.84	111.97	116.76	113.28	111.31	109.34	115.09	113.27	111.68	114.69	111.1	113.42
117.39	117.23	116.03	115.91	120.16	119.6	119.58	117.06	113.88	114.18	117.86	121.53	119.96	121.44	121.23	118.44	117.77	119.19	114.93	117.46	118.98	117.29	117.59	118.4	112.59	120.24	120.91	116.73	116.14	121.02	119.33	116.85	117.34	115.8	121.42	113.85	123.87	120.06	119.94	115.91	111.9	114.6	120.44	118.54	120.38	122.41	117.92	112.66	118.34	116.41
101.67	99.036	97.799	103.43	104	101.33	102.66	101.93	98.114	99.767	100.94	103.07	103.67	99.339	94.388	94.948	94.446	100.04	105.49	101.58	98.484	102.92	99.162	102.52	99.602	97.815	98.233	99.417	98.187	101.6	101.53	97.173	95.936	101.68	99.42	96.907	100.29	97.465	97.559	98.169	97.074	97.747	100.34	101.23	96.497	102.64	99.546	97.538	99.094	101.73
103.38	109.5	110.25	101.56	106.66	102.61	106.3	103.7	104.19	104.19	110.72	106.22	101.06	105.75	106.11	107.73	103.92	105.86	102.89	105.49	109.72	104.37	103.86	106.23	106.82	107.76	102.86	105.36	109.88	107.15	107.46	107.71	108.47	106.79	106.09	110.46	111.21	106.05	107.43	101.35	106.89	109.26	109.48	104.71	103.45	102.41	102.28	103.34	106.43	107.35
99.855	99.064	99.298	101.05	100.81	95.303	98.502	102.8	100.77	101.31	98.684	98.274	97.697	100.79	104.99	101.48	105	100.22	106.56	104.05	104.61	100.81	99.605	97.218	102.48	96.434	105.25	98.482	96.681	97.784	102.83	101.73	103.6	100.65	99.896	101.85	98.55	101.3	100.62	96.821	100.95	105.11	98.741	100.14	104.27	103.35	103.92	101.97	101.46	104.05
106.95	102.04	103.76	106.22	107.56	109.07	106.16	102.41	108.95	104.56	103.68	106.07	102.89	101.15	104.69	103.77	103.9	101.21	106.81	107.76	103.05	106.96	107.24	108.62	104.46	107.35	105.83	102.58	102.05	103.82	106.9	106.96	107.66	102.41	101.94	107.3	105.96	103.07	107.81	104.65	107.18	101.89	107.86	103.03	105.62	104.35	104	103.3	109.42	102.84
108.54	109.15	111.83	109.45	111.5	114.62	111.3	113.48	111.62	111.86	112.09	112.77	114.85	115.05	108.74	110.96	110.32	116.47	110.99	111.71	114.24	109.83	111.49	111.12	113.61	113.42	111.25	107.84	111.34	112.55	110.4	112.34	109.43	107.67	114.69	115.54	112.45	111.55	116.96	106.64	114.01	110.06	110.21	109.33	112.15	109.72	112.42	117.11	114.06	110.08
113.95	115.47	108.2	112.48	108.05	111.2	114.52	112.32	108.21	109.18	106.57	112.42	110.43	109.76	110.46	105.91	110.13	108.57	111.43	113.43	111.51	111.22	111.44	112.14	113.39	112.35	107.35	112.08	115.58	110.62	112.82	108.12	110.01	107.72	110.45	113.6	110.33	110.52	113.49	108.13	113.54	111.16	109.75	110.24	112.98	109.41	112.79	112.54	109.15	112.81
104.02	106.93	103.78	105.5	105.29	107.72	100.15	109.1	109.82	106.59	107.94	106.81	107.28	104.86	106.73	103.83	102.67	105.44	107.54	106.1	100.78	102.26	103.59	105.77	104.3	108.62	104.31	103	106.94	106.43	104.94	106.46	105.78	107.98	106.89	102.94	108.15	104.61	104.6	98.705	111.31	110.43	103.92	108.64	108.36	108.23	107.51	109.37	109.27	105.64
103.48	104.96	108.03	109.28	105.19	105.59	111.7	107.74	104.32	103.89	106.49	102.96	107.27	112.43	105.51	106.29	107.66	107.56	110.12	111.01	109.32	109.65	106.44	105.26	107.23	105.7	103.83	104.99	103.92	108.54	103.58	110.07	107.36	101.04	106.73	103.9	109.59	106.09	110.35	109.92	105.4	105.06	105.81	112.27	104.86	101.45	105.86	108.81	103.04	108.89
106.17	107.03	110.34	102.92	106.65	107.96	109.84	111.43	108.74	109.54	105.14	104.45	106.47	107.45	105.87	108.85	107.66	107.09	103.36	104.5	107.18	103.42	107.79	108.62	104.53	106.93	106.48	106.44	106.34	107.09	109.98	112.29	106.59	106.85	107.42	101.98	103.61	109.3	102.8	103.4	108.17	108.3	109.2	107.03	106.28	104.12	106.3	105.79	109.37	104.34
110.79	112.83	112.3	107.36	106.53	112.11	114.12	112.25	116.71	108.29	116.93	109.63	113.61	109.51	111.95	109.64	114.18	110.63	110.6	113.77	111.2	115.29	110.65	113.01	109.11	110.65	112.59	111.54	115.83	114.58	109.57	114.56	111.29	110.45	111.19	109.06	112.43	112.98	109.45	107.87	113.6	109.82	109.58	112.95	111.74	112.75	113.47	110.36	115.76	113.25
118.75	114.55	119.68	113.19	114.27	118.4	115.17	117.26	112.93	115.51	117.68	116.17	116.85	117.16	112.82	114.83	115.78	114.75	114.76	114.49	116.91	116.4	115.26	116.23	119.4	115.63	121.69	115.31	115.94	118.45	113.72	117.37	115.97	116.12	116.99	121.12	116.8	114.37	115.07	116.11	117.75	118.57	121.22	113.23	117.7	117.75	113.2	120.92	115.98	113.12
104.16	103.12	106.17	108	110.01	108.9	107.09	100.99	105.51	102.79	104.51	111.95	106.97	105.38	107.18	105.5	111.1	104.37	106.32	105.09	105.18	106.99	107.85	109.24	109.08	105.8	107.05	107.34	105.89	104.24	107.06	106.38	107.35	109.21	105.53	106.03	106.78	103.73	105.52	109.46	108.92	104.53	107.2	110.88	106.59	101.75	104.63	107.4	106.76	106.51
113.82	118.49	116.77	116.65	113.08	120.49	118.31	114.93	117.12	119.34	115.93	115.91	121.06	117.64	116.07	116.64	114.83	113.21	118.14	117.82	115.52	114.64	116.71	113.62	120.58	119.15	115.92	117.43	114.24	116.93	119.23	120.27	117.89	119.37	119.89	122.02	110.5	120.3	116.72	114.39	115.23	120.51	117.09	117.92	120.22	121.66	122.85	120.73	116.69	112.46
109.43	111.34	102.93	102.31	101.77	108.86	103.53	106.66	108.51	107	106.76	103.33	105.35	104.61	107.48	104.89	108.72	107.56	106.39	101.46	103.32	106.62	105.28	105.73	110.4	101.73	102.35	103.38	103.61	109.07	105.4	105.47	109.69	105.3	106.65	108.41	106.27	105.1	104.27	105.08	102.84	106.5	109.88	107.64	103.65	110.14	109.06	104.57	109.12	104.18
108.92	108.53	106.72	104.72	105.7	106.87	105.4	103.87	103.62	105.15	104.9	106.51	108.17	113.42	108.72	104.57	106.13	106.13	105.26	104.66	114.48	105.71	107.75	111.91	111.3	110.91	111.35	105.81	107.16	106.33	104.74	108.83	107.03	106.82	108.28	107.44	107.8	107	107.9	101.96	105.5	110.05	106.34	103.46	107.84	113.01	104.48	106.08	108.38	106.85
105.48	103.71	102.86	101.09	102.04	107.9	104.94	104.8	105.81	104.67	108.19	108.89	107.37	107.51	103.68	105.29	104.91	101.47	105.96	103.36	103.75	105.25	106.9	108.39	103.43	105.13	106.4	103.38	110.4	108.9	100.12	104.85	104.2	108.37	106.48	106.2	106.55	100.16	107.2	103.7	104.07	106.76	111.78	104.01	108.51	104.37	101.43	104.71	104.8	109.48
104.09	109.16	104.07	104.14	106.64	104.4	103.25	105.15	107.87	104.91	104.9	106.61	103.88	105.52	106.95	111.85	102.98	103.09	104.99	107.22	101.45	103.58	108.57	103.31	104.96	102.64	107.33	104.5	106.76	107.34	101.98	112.91	100.46	109.41	102.99	106.88	98.985	106.14	109.21	106.92	110.23	103.78	105.59	105.48	105.48	108.63	109.67	104.61	102.57	109.82
104.71	105.75	103.05	108.82	111.61	114.31	104.93	106.75	103.23	107.01	108.82	102.32	108.06	101.32	106.35	109.66	107.16	102.64	100.57	105.78	106.38	110.17	101	103.05	103.7	106.58	104.51	106.21	107.01	107.77	104.31	98.028	103.74	103.5	109.18	103.6	106.53	105.66	110.06	107.23	102.52	108.99	107.37	105.21	106.27	101.3	103.67	107.82	102.04	97.821
107.62	101.92	105.59	104.18	105.05	103.96	106.97	104.34	105.29	105.73	107.39	105.73	106.63	106.96	104.71	99.237	103.7	102.65	102.52	107.15	102.67	103.58	100.49	103.06	110.18	108.02	101.57	109.08	103.8	104.35	107.66	105.13	105.28	105.44	104.43	103.62	105.89	109.91	105.55	106.82	103	102.74	103.86	107.07	110.22	99.252	104.96	104.22	105.01	102.27
108.79	112.33	113.08	109.87	113.44	110.68	109.4	112.73	108.21	117.72	108.51	112.92	110.42	114.67	107.46	112.89	108.7	115.59	109.74	113.44	112.89	109.78	113.33	111.62	109.51	109.6	110.38	107.26	108.49	107.94	109.67	113.13	108.33	113.75	115.91	112.63	108.63	110.35	110.12	115.42	110.42	116.99	107.63	110.03	115.48	112.16	110.66	110.89	115.1	111.25
105.88	108.67	109.74	100.97	106.2	110.59	108.53	103.91	107.11	104.12	104.66	108.51	106.66	106.45	108.15	108.34	107.51	107.33	109.75	110.67	105.75	109.07	108.15	109.03	106.54	105.71	111.69	102.85	109.03	102.8	106.58	111.98	101.7	106.21	107.38	108.08	107.87	101.04	108	104.73	108.43	107.47	106.8	109.46	106.94	104.65	105.97	110.3	106.98	106.3
[truncated: 799 more rows]
[truncated: 150 more columns]
