# Supplementary material for: Genetic dissection of main and epistatic effects of QTL based on augmented triple test cross design
Source: PLoS One. 2017 Dec 14;12(12):e0189054. doi: 10.1371/journal.pone.0189054 (PMC5730204; doi:10.1371/journal.pone.0189054)
Supplement: S8 Supporting Information — (ZIP) [file pone.0189054.s008.zip › z4_1950_0.8_10.csv]

106.82	105.03	107.02	107.26	107.77	104.88	105.09	107.61	107.9	105.72	107.55	105.98	106.63	106.23	106.46	105.83	106.34	106.84	105.84	105.97	105.72	105.05	106.75	107.09	106.64	107.3	105.99	106.63	106.45	107.29	107.08	106.12	105.2	106.1	106.11	106.07	106.91	106.44	105.85	105.87	106.87	108.37	106.2	106.52	107.01	107.45	106.12	106.06	107	106.32
98.737	100.16	99.155	100.93	100.7	100.83	100.36	99.546	99.461	100.09	99.265	97.962	98.802	100.73	99.85	100.78	100.72	100.98	100.4	99.219	99.931	101.16	99.984	99.893	100.13	99.42	100.28	98.492	99.806	101.22	99.119	100.47	99.914	100.57	99.666	99.985	99.667	99.46	99.949	98.506	100.27	99.934	99.029	98.67	99.564	99.091	99.9	99.078	100.35	98.231
105.22	105.23	105.68	105.81	104.81	106.32	104.98	105.33	105.53	105.21	106.17	103.72	105.79	105.31	105.98	107.47	105.63	104.5	106.08	105.97	105.23	105.97	105.77	104.75	104.33	105.97	105.72	105.9	104.51	107.54	104.29	106.03	106.76	106.52	106.8	105.82	105.55	104.87	103.95	106.28	106.78	104.35	105.95	106.61	105.15	103.97	104.47	105.92	105.24	103.88
111.83	111.72	111.57	112.46	111.85	113.18	113.19	110.23	109.57	110.76	113.34	112.93	111.83	113.24	111.7	111.15	113.74	112.11	111.96	113.26	111.72	113.17	112	113.6	112.4	111.47	111.46	111.63	111.23	111.22	112.93	112.27	111.69	111.88	112.23	111.58	109.98	112.16	110.54	111.68	110.89	113.06	112.77	111.95	111.28	112.78	112.39	112.23	111.18	112.13
113.71	112.32	114.29	111.97	112.48	112.79	112.89	111.8	112.63	111.6	113.37	111.28	112.49	110.68	113.95	114.13	112.55	112.53	113.44	112.93	113.34	111.29	113.12	113.97	111.36	112.33	111.8	112.98	113.38	112.76	112.27	112.39	112.35	112.38	111.19	112.26	111.59	112.46	111.26	113.44	114.1	112.64	112.62	113.86	111.39	111.54	113.35	113.17	113.02	112.12
105.77	106.87	105.79	104.51	106.38	107.39	105.01	105.92	106.22	107.3	105.31	106.72	106.24	104.75	106.02	107	105.91	106.49	105.9	107.08	104.5	106.07	106	105.28	107.57	107.41	107.94	104.1	105.44	105.46	105.5	106.24	103.97	106.4	106.19	105.18	105.86	105.94	106.2	105.19	105.37	106.13	106.98	106.72	106.47	107.19	107.44	104.63	105.48	104.61
104.58	107.14	104.29	104.73	105.06	105.43	105.89	106.25	104.49	105.46	104.71	106.27	105.7	104.3	105.59	104.68	105.97	107.44	104.79	104.64	105.26	104.91	107.12	105.19	106.18	105.66	106.48	104.26	105.68	104.85	105.56	105.68	104.42	104.75	104.76	105.71	105.4	107.73	104.39	105.79	105.49	105.74	103.84	104.89	105	105.86	106.61	105.09	104.53	105.6
110.35	113.34	111.99	112.75	112.78	110.96	110.9	111.4	112.71	112.63	112.44	111.64	112.52	111.93	112.23	110.58	111.16	111.41	111.89	111.32	111.37	111.93	112.08	111.75	110.82	111.6	111.57	111.64	113.21	111.99	111.7	112.05	112.9	113.58	112.77	111.38	113.47	110.9	113.19	113.63	112.02	113.18	111.88	112.59	111.27	111.78	112.77	112.57	112	111.25
105.17	104.81	106.42	106.04	105.85	106.8	104.02	105.99	105.92	105.81	105.41	105.3	106.42	104.53	105.49	106.16	106.64	105.6	104.57	103.95	105.56	105.68	104.38	105.36	107.05	105.63	105.4	105.83	105.67	105.71	106.95	106.13	105.5	106.87	104.09	105.92	105.52	104.53	105.61	104.89	106.65	106.57	105.84	104.87	105.19	105.58	105.01	103.85	105.01	104.96
109.37	109.06	109.54	110.59	109.2	111.02	109.78	109.35	109.48	110.6	107.96	109.87	107.9	108.84	110.46	110.19	110.31	110.96	109.86	108.86	109.75	109.11	109.17	108.6	109.92	110.87	109.32	109.57	111.18	111.29	109.99	108.04	110.53	110.32	109.27	108.86	111.96	111.26	109.73	110.55	111.17	107.97	108.7	109.57	110.48	109.73	109.83	110.43	111.21	109.23
105.02	105.05	105.1	104.74	102.88	104.62	105.35	104.67	105.95	104.06	104.69	104.36	103.66	104.84	104.2	105.11	104.97	104.84	104.97	105.62	104.25	104.2	105.1	106.49	104.01	105.65	104	105.65	105.33	104.38	104.95	103.2	104.66	105.09	103.77	106.78	103.18	104.66	107.41	104.95	106.02	105.01	104.3	106.99	106.36	106.18	106.04	106.52	103.38	103.22
113.41	111.96	111.38	112.77	114.4	112.52	113.14	112.46	111.05	111.13	112.71	112.45	111.2	111.38	113.24	111.17	113.71	111.65	112.48	110.52	111.12	112.74	112.53	110.14	111.64	111.04	111.01	112.31	111.57	112.1	112.49	113.39	111.83	113.23	111.77	111.59	112.33	111.46	112.11	113.2	113.25	112.75	113.04	110.26	110.57	111.73	113.32	111.68	111.56	110.05
116.99	117.63	116.96	117.22	118.06	117.68	116.22	116.48	118.14	116.76	117.42	116.51	118.85	117.01	118.16	117.13	116.94	117.68	115.75	118.2	117.85	116.68	117.67	117.99	117.19	117.74	117.89	115.85	117.41	116.62	117.04	117.64	118.72	117.83	115.85	118.31	117.29	116.7	117.21	116.29	115.89	117.25	118.62	117.95	117.22	117.38	116.4	116.95	115.73	117.52
104.44	105.42	105.9	105.83	105.56	104.62	104.4	106.54	103.97	104.27	105.21	106.02	105.44	106.15	106.6	106.34	105.13	105.91	104.49	107.09	106.09	106.56	105.19	105.65	105.24	105.26	104.74	105.16	106.06	105.3	106.35	105.07	104.57	104.43	105.72	107.63	105.92	104.47	104.8	106.32	106.86	104.34	106.87	105.39	105.84	104.6	105.41	106.42	104.47	105.02
111.2	108.28	110.07	109.08	108.86	110.68	109.89	110.24	110.24	109.8	108.88	110.4	109	107.66	109.61	109.34	111.08	109.6	110.09	109.21	109.84	110.37	110.35	110.06	108.86	108.86	111.11	109.15	111.14	109.49	110.92	109.64	109.2	109.49	110.65	109.87	108.97	109.47	110.41	109.23	109.96	109.8	110.25	110.74	110.28	110.48	108.97	109.04	112.51	109.42
105.04	106.17	105.43	106.24	106.9	104.44	104.65	105.86	106.1	105.11	105.66	106.01	104.87	104.8	105.92	106.78	104.68	106.68	104.53	105.03	104.04	106.22	105.38	107.19	106.4	105.28	104.78	106.22	106.52	103.68	105.8	106.4	105.3	106	105.1	105	106.01	106.56	105.7	104.77	105.7	105.43	104.56	105.63	106.53	106.16	104.38	106.78	104.51	103.95
110.78	109.57	110.94	110.16	109.13	109.52	109.74	109.68	109.74	110.58	110.85	109.97	109.06	108.48	111.27	110.66	109.23	109.8	109.73	109.67	109.59	109.84	110.43	110.75	108.78	110.01	109.23	110.46	111.34	110.83	109.3	108.33	109.87	110.49	109.72	108.91	110.91	110.25	108.67	110.04	110.74	109.35	109.78	108.39	110.49	110.04	110.37	110.29	109.48	110.76
106.88	106.29	105.28	104.76	106.17	106.45	105.16	104.97	105.86	105.59	105.24	105.65	106.36	105.7	103.86	105.41	105.5	105.77	104.78	105.68	106.11	105.45	107	104.02	105.11	106.88	104.09	107.52	105.74	105.27	106.48	105.83	105.23	105.72	105.77	106.15	105.02	105.31	108.39	104.35	105.8	105.47	104.92	105.66	106.94	107.06	106.33	105.71	106.92	105.03
107.51	106.05	106.07	105.54	106.89	106.02	105.7	103.66	107.25	104.62	106.7	105.97	108.29	105.57	106.69	107	105.3	107.18	106.12	106.24	106.35	105.6	105.9	106.53	105.83	104.81	106.47	106.77	107.15	106.24	105.73	106.69	107.1	106.67	106.12	105.14	106.93	105.2	106.32	104.9	107.37	105.46	106.47	107.02	106.01	106.02	108.24	104.12	104.66	105.69
103.88	103.02	104.17	102.3	104.49	103.4	103.68	104.11	104.09	104.99	103.23	103.45	103.9	104.39	105.46	103.5	104.28	104.72	104.78	103.04	104.49	103.88	105.59	103.76	104.22	102.43	104.11	105.03	106.01	103.76	103.37	105.86	104.13	102.27	103.09	104.88	105	103.3	104.01	105.22	103.92	104.15	105.05	103.99	104.18	104.62	104.67	103.97	103.85	104.33
111.4	109.51	111.18	110.24	110.53	110.76	111.16	110.05	110.14	113.4	111.11	110.7	110.79	110.3	111.18	111.79	110.49	111.76	110.43	111.85	111.49	110.32	110.18	112.6	111.21	109.65	111.21	110.88	109.22	112.24	111.36	110.19	111.06	112.29	110.8	112.04	110.66	112.26	111.99	111.16	110.92	112.06	111.96	113.08	110.93	111.14	111.4	112.01	110.87	108.73
111.57	112.94	112.55	114.09	110.85	113.42	111.55	112.71	112.7	113.14	112.5	111.45	114.81	112.49	111.84	111.59	113.35	112.5	111.93	112.74	113.98	113	112.26	112.96	112.87	112.12	111.97	112.77	112.3	112.76	112.98	112.26	112.86	112.67	112.6	113.03	113.92	112.67	112.92	113.06	112.7	114.01	111.08	112.78	112.77	114.41	110.73	113.89	113.67	112.49
100.4	100.6	99.867	100.24	100.69	100.11	100.43	102.33	101.02	101.72	100.91	101.8	100.76	100.93	99.937	100.17	100.56	99.576	100.46	101.28	101.64	100.3	101.58	98.298	100.23	100.94	100.97	101.48	98.589	100.91	99.256	99.481	100.78	100.02	99.622	101.16	99.025	100.93	100.51	101.15	100.11	99.702	100.48	100.58	101.85	101.93	101.06	100.41	101.05	101.11
112.01	110.93	113.21	112.39	111.04	110.12	111.15	111.83	112.48	111.98	112.09	111.86	110.59	110.61	110.23	112.27	111.98	111.21	111.94	112.25	110.81	114.11	110.49	112.3	110.56	112.68	112.68	111.99	111.02	111.68	111.59	112.74	112.33	112.1	112.27	113.28	111.8	111.31	110.7	111.82	112.47	109.6	111.88	112.08	113.09	111.65	112.04	111.5	113.14	111.52
106.56	104.74	104.61	105.04	105.47	105.66	104.17	105.82	105.65	104.86	106	103.78	107.45	105.7	105.53	105.16	107.33	106.52	105.83	106.05	106.07	105.72	105.1	106.62	106.28	106.2	106.01	105.94	106.2	105.86	107.27	105.82	106.03	103.95	104.47	105.22	105.61	106.56	105.68	104.02	105.69	106.58	106.61	106.74	105.53	104.02	105.47	105.12	105.73	105.72
100.6	99.743	100.43	100.67	101.38	100.31	98.762	98.727	100.01	98.399	98.481	99.605	99.374	99.032	100.47	99.68	100.27	99.783	102.26	98.946	100.1	101.03	99.493	99.152	98.653	99.856	99.136	98.691	99.967	100.82	100.36	99.918	99.55	100.23	99.136	99.963	99.86	97.73	100.58	101.31	97.034	97.982	98.389	99.425	99.338	100.69	99.56	101.13	99.889	99.365
105.16	105.96	105.17	106.68	105.55	105.03	106.18	105.65	106.12	106.3	105.23	105.86	103.78	105.11	105.66	104.9	104.05	103.53	104.56	105.36	105.99	105.15	104.73	104.08	105.35	104.39	106.19	103.83	106.22	106.59	105.96	106.45	105.74	104.81	105.12	104.65	104.46	106.71	106.79	106.16	105.47	105.94	106	105.22	106.55	104.31	104.56	104.73	106.51	104.4
108.13	107.27	106.04	106.14	105.77	107	107.01	106.64	106.2	107.15	104.44	105.04	104.66	104.57	105.65	106.25	103.25	105.61	105.73	106.03	106.75	105.41	105.28	105.82	106.17	104.76	107.65	105.38	105.31	105.78	105.85	104.89	106.36	105.58	106.37	107.28	105.96	105.48	107.55	105.4	105.22	105.96	105.56	105.41	106.18	105.91	106.13	104.92	106.15	105.19
107.47	105.83	106.49	106.26	106.17	108.85	108.45	106.57	106.35	107.28	106.57	106.6	106.29	106.31	105.04	104.49	107.35	106.47	106.22	105.06	106.11	105.34	107.21	103.68	105.96	105.78	103.94	106.42	106.25	106.99	106.97	105.57	106.17	109.14	106	106.11	106.51	106.31	105.91	107.02	105.91	108.07	106.1	107.2	107.81	104.31	107.37	106.33	105.2	105.29
100.36	100.53	101.52	99.668	101.4	99.202	99.42	101.26	99.193	100.37	101.28	99.629	99.799	99.297	99.055	99.059	100.21	100.47	100.75	102.2	101.13	100.83	100.08	100.75	100.74	98.714	99.286	99.676	99.901	100.53	99.719	100.17	99.714	101.03	100.3	100.17	100.31	99.91	101.69	100.96	102.29	100.73	100.62	100.14	98.74	99.975	100.6	100.31	99.587	100.18
106.42	106.2	108.42	103.96	106.29	105.5	105.19	106.77	106.25	105.68	106.68	107.43	106	105.85	105.82	106.12	105.02	105.18	106.22	106.67	104.87	106.26	104.74	104.88	105.72	105.28	106.91	105.46	105.11	106.93	105.73	105.25	105.35	105.07	105.93	106.18	106.83	106.56	104.85	105.61	107.07	105.7	106.42	107.13	105.52	105.73	104.78	105.61	105.72	106.49
102.6	101.53	101.09	99.602	100.21	100.88	101.5	101.34	102.83	100.92	101.1	100.9	100.71	101.72	100.89	100.64	101.54	100.56	100.65	100.85	99.973	102.75	101.29	100.62	100.58	100.65	100.59	100.34	100.7	100.99	101.77	100.76	100.74	99.917	100.26	101.05	100.59	102.39	100.54	100.04	100.85	99.498	101.63	102.88	100.72	100.46	100.26	101.94	100.86	102.32
110.64	110.98	108.74	109.53	111.83	109.82	109.54	111.11	110.16	109.87	109.34	110.89	110.06	109.49	111.57	111.1	110.35	109.51	110.84	112.31	110.62	110.01	111.46	110.05	108.67	110.57	111.07	109.93	109.8	109.33	108.97	111.44	110.01	110.67	111.61	110.19	110.7	111.07	111.64	110.51	108.84	110.06	110.3	109.66	111.11	111.79	110.08	110.58	110.22	109.69
111.61	111.99	111.09	111.09	112.5	111.59	111.69	111.16	110.93	111.62	112.24	110.83	111.93	111.67	112.61	110.78	111.39	111.34	110.1	112.59	111.29	109.93	110.11	110.39	110.04	111.8	112.13	112.07	111.45	112.41	110.82	112.72	112.47	113.76	111.85	112.28	112.61	110.69	111.04	112.66	111.78	111.89	110.02	110.81	110.6	112.44	110.7	110.1	111.69	112.6
106.19	107.97	106.32	106.65	106.85	105.07	106.15	105.43	105.4	107.2	106.88	106.79	105.12	107.29	108.4	106.83	106.94	107.58	108.68	109.16	108.11	107.44	108.42	106.67	107.99	105.84	106.56	106.33	107.01	108.13	107.2	108.7	106.47	105.74	106.5	106.32	106.12	105.99	106.98	106.43	107.99	106.19	106.46	105.42	107.31	107.32	106.04	107.14	105.9	105.92
105.51	105.6	106.64	106.29	107.37	106.86	106.29	105.5	105.63	106.28	107.03	107.24	105.25	105.54	105.79	106.1	107.37	105.44	106.29	106.3	105.61	106.08	106.71	105.98	106.38	106.11	106.75	104.63	106.44	106.8	104.57	107.32	106.46	107.24	105.84	105.61	105.87	106.57	105.91	106.15	107.33	105.33	104.83	105.77	106.72	106.03	106.68	105.96	106.56	107.17
111.27	111.2	110.09	110.07	110.27	110.68	109.32	110.4	111.11	109.74	109.65	111.32	110.16	111.01	110.68	111.44	111.58	112.81	110.71	111.88	109.67	110.49	108.64	110.24	111.23	109.76	111.48	110.58	110.76	111.91	109.36	110.96	110.64	110.63	110.78	111.14	110.02	110.46	109.78	112.39	109.74	110.2	110.39	110.78	110.17	110.46	110.81	111.72	109.31	111.93
103.14	104.1	103.71	103.57	105.06	104.21	104.02	104.05	105.38	103.36	104.52	104.45	103.83	104.66	104.6	103.32	104.52	104.26	104.21	104.34	104.73	101.81	103.63	103.99	104.18	103.51	103.09	105.43	104.26	105.02	104.93	103.99	103.71	103.23	103.08	103.39	104.21	105.09	103.23	104.2	104.63	103.72	103.14	103.71	105.91	103.89	104.67	103.75	104.36	103.34
105.36	106.5	104.35	105.25	105.45	105.93	106.83	106.99	106.25	103.63	105.82	107.1	105.75	105.37	105.81	106.73	104.16	105.2	106.94	105.24	106.04	104.95	105.48	105.03	104.84	106.07	107.24	105.13	105.25	105.74	106.21	105.23	106.11	105.19	106.48	105.21	106.47	105.75	104.71	103.83	107.19	105.78	105.4	105.85	105.76	104.99	107.49	106.12	104.43	106.48
116.37	116.08	116.07	117.26	114.33	116.06	114.88	118.02	115.87	117.01	116.52	116.34	115.87	117.72	118.38	117.48	115.88	115.87	115.87	115.36	116.63	115.52	115.25	117.23	115.55	117.17	115.43	116.1	114.55	115.71	114.57	117.58	116.4	116.61	116.82	115.68	116.69	114.8	116.13	116.47	116.86	116.64	115.39	117.79	116.31	115.23	116.45	115.37	115.25	116.15
116.75	115.98	116.44	117.56	116.34	115.71	115.59	115.69	115.45	115.87	116.31	116.33	115.92	115.72	114.57	115.82	115.95	115.87	114.53	114.39	114.22	116.33	115.12	115.8	115.4	117.16	116.35	115.76	115.5	116.66	116.58	117.96	115.81	115.58	116.35	115.66	116	115.49	117.18	115.86	115.36	116.87	116.56	116.25	117.4	115.16	116.06	114.77	116.84	115.23
112.12	112.62	111.54	111.97	111.3	111.35	112.82	113.62	110.35	112.96	113.87	111.29	111.11	111.58	111.53	113.05	112.42	111.49	111.9	111.62	111.21	110.57	112.14	111.22	112.31	109.96	112.36	110.4	111.37	111.31	112.26	111.58	112.77	112.58	111.86	111.66	110.95	112.93	111.87	112.23	111.65	110.92	112.79	111.88	111.63	111.42	111.46	113.05	113.37	112.49
115.27	115.08	117.7	114.64	116.78	116.75	116.53	116.45	115.56	117.28	116.5	115.37	114.99	116.75	117.56	115.39	115.86	116.96	115.91	115.52	115.92	116.23	115.11	116.04	117.35	116.23	116.01	116.44	117.73	116.72	115.95	115	116.12	117.22	115.32	115.39	116.49	117.41	115.45	116.5	117.13	117.6	116.16	115.88	115.62	118.07	114.51	116.41	117.69	113.86
104.28	104.8	103.3	103.75	103.16	104.82	103.41	104.6	103.58	104.23	103.9	105.05	103.95	103.54	105.3	105.42	103.66	103.53	103.62	105.29	103.75	104.67	105.11	105.1	105.48	105.84	102.81	103.12	103.87	103.68	103.48	104.34	104.7	103.57	103.87	104.22	103.8	105.45	104.65	104.18	104.15	103.5	103.27	104.01	104.06	104.63	105.22	105.59	103.87	103.18
106.72	105.1	105.09	107	106.3	105.78	106.47	106.07	107.49	105.96	106.64	106.92	106.36	107.3	105.38	107.24	109.25	108.31	108.05	107.57	106.5	106.7	106.45	106.78	106.84	107.68	106.78	105.98	108.77	108.48	107	108.25	106.36	106.27	107.26	106.83	107.14	107.78	106.14	106.62	106.63	105.95	107.09	107.38	107.99	106.41	107.05	106.97	107.36	105.96
106.66	106.01	107.28	105.78	105.5	108.2	104.66	106.52	105.46	104.42	105.48	105.49	106.07	106.17	104.46	104.96	106.92	104.68	105.18	106.12	106.62	104.92	106	105.7	106.83	104.52	107.68	108.44	105.32	105.75	106.07	105.09	106.05	105.09	106.6	105.76	105.53	106.94	106.93	106.18	105.94	106.52	104.35	105.94	105.67	104.29	106.25	105.87	105.02	105.51
105.3	104.5	107.08	107.24	104.15	104.55	106.34	106.61	106.69	104.66	104.94	104.99	106.93	105.71	105.45	105.94	105.93	106.36	106.63	106.91	106.72	106.1	106.29	105.97	105.13	106.12	103.68	105.86	105.49	106.06	104.12	105.78	105.89	106.06	105.73	105.19	104.93	105.06	105.36	106.19	104.62	106.16	104.76	104.84	103.48	106.69	105.25	105.54	105.53	104.47
107.11	105.55	107.62	107.93	106.31	106.12	106.14	107.31	106.41	106.79	106.68	108.37	107.23	104.7	109.15	106.96	107.74	106.57	107.5	108.36	107.9	108.07	105.28	106.6	106.12	107.78	107.78	106.48	107.39	105.74	106.86	105.84	107.22	105.72	106.36	105.43	105.94	107.74	107.14	105.66	106.98	107.47	107	107.18	108.79	106.31	105.8	105.25	106.48	106.72
117.77	117.62	116.56	118.39	119.6	118.38	117.14	116.37	116.5	119.38	117.54	116.86	118.03	117.76	116.92	116.36	117.03	117.83	117.33	116.51	117.82	116.9	117.42	118.51	117.14	117.07	117.78	117.47	116.72	119.44	119.02	117.1	118.2	116.59	117.71	119.36	116.94	117.06	117.2	117.77	117.4	115.5	117.38	117.59	119.04	119.29	117.3	116.61	117.72	119.43
106.11	105.81	107.25	108.05	107.22	105.28	107.54	107.39	106.32	106.01	105.66	106.15	107.27	107.42	105.73	107.11	106.39	106.53	106.31	106.38	108.15	107.03	105.92	107.85	105.33	105.48	104.32	105.92	106.46	106.16	105.94	107.94	104.73	106.25	106.47	105.55	107.34	104.84	105.85	104.69	106.19	107.38	106.11	106.88	106.65	105.37	105.04	105.78	106.33	106.55
104.68	105.59	105.42	105.55	106.35	105.39	103.52	106.2	104.94	105.18	106.17	105.16	106.72	103.85	104.68	105.58	105.6	105.52	103.93	105.12	105.05	105.46	106.8	106.83	104.77	104.18	105.88	105.25	106.98	106.2	105.53	106.77	105.33	106.01	105.16	104.72	106.98	104.55	103.79	105.89	104.83	104.92	104.91	106.65	105.58	104.94	103.94	104.31	106.26	106.01
104.29	104.64	104.31	104.02	103.61	104.06	104.34	105.42	104.16	105.74	104.22	103.65	102.8	104.76	104.6	104.19	105.06	103.28	104.16	102.45	104.26	102.13	105.21	103.66	103.54	103.9	104.21	102.95	104.68	103.8	104.25	103.04	104.16	104.46	103.31	103.12	105.67	105.29	103.89	104.62	103.06	105.61	105.08	103.1	104.01	104.5	103.17	103.52	103.58	103.09
116.4	116.66	116.54	118.45	117.72	118.13	117.1	117.63	118.45	116.95	116.61	117.39	117.85	118.13	116.52	117.21	117.29	117.66	118.4	116.82	116.12	118.6	117.71	117.41	118.14	117.89	117.76	117.44	116.45	116.92	118.09	118.3	117.16	117.35	118.02	118.12	117.45	119.06	115.27	117.7	117.71	116.88	118.58	116.93	117.91	117.22	118.27	116.91	116.22	117
105.02	104.9	104.71	105.84	105.17	103.66	105.26	104.44	106.19	104.94	104.22	106.31	106.62	104.37	106.2	106.15	105.21	104.59	105.45	104.86	104.51	105.1	106.03	105.54	104.78	106.66	105.2	106.64	106.67	106.39	105.33	105.7	104.58	105.72	105.74	105.95	106.19	104.89	106.19	104.9	104.19	104.65	105.76	105.17	106.83	105.77	106.08	106.17	106.72	104.56
105.29	105.04	102.97	105.62	106.27	108.29	106.11	106.45	105.13	106.37	107.24	105.54	104.72	105.94	105.5	105.47	106.64	106.02	105.61	107.27	105.33	107.68	106.56	107.6	106.12	104.25	105.16	105.41	105.88	105.38	105.82	107.02	106.23	105.63	105.08	105.68	106.41	104.81	104.75	103.71	106.14	106.61	106.36	106.86	105.22	106.15	105.71	105.59	105.53	105.52
105.29	107.98	106.06	106.66	105.55	105.27	105.25	105.5	107.45	107.02	105.55	107.63	106.12	106.49	106.95	105.73	106.88	105.85	105.17	107.64	106.91	105.15	104.44	106.82	109.07	105.57	106.96	106.73	105.35	105.87	105.39	106.4	107.24	105.84	105.12	105.41	106.77	105.71	106.29	105.98	106.04	105.15	106.95	107.81	105.98	105.83	105.13	106.72	105.61	106.14
111.96	112.64	111.9	111.46	113.88	110.7	112.71	113.28	112.5	110.79	111.63	113.72	109.98	110.22	112.51	112.12	112.69	112.01	111.38	110.65	110.99	111.45	112.17	112.16	112.57	112.06	111.42	111.8	112.91	112.02	109.97	111.64	111.56	112.22	110.38	112.89	110.64	110.99	111.48	112.37	111.55	113.31	111.22	112.49	111.92	112.11	111.13	111.27	111.97	112.85
106.5	106.18	105.15	107.25	106.59	105.05	107.91	106	106.11	107.27	105.09	107.36	105.24	107.96	106.73	106.57	107.58	105.28	104.86	106.04	106.22	106	103.44	108.76	106.92	106.63	106.09	107.36	105.47	106.85	106.64	106.63	106.5	107.65	105.93	105.36	106.44	106.15	105.92	106.32	106.08	106.47	107.37	108.17	104.43	105.85	105.88	105.85	105	105.06
117.14	116.16	114.8	116.69	116.88	115.68	115	117.22	116.2	115.93	115.68	117.26	117.25	115.95	116.62	115.2	116.19	116.9	116.28	116.95	116.8	115.76	116.43	116.02	116.29	118.03	116.26	117.05	116.53	117.01	116.34	115.98	114.8	116.5	116.56	116.81	115.55	115.25	117.89	115.99	116.27	115.4	115.2	115.57	115.8	116.84	116.65	117.42	117.89	117.07
112.14	112.09	111.06	112.87	110.46	112.08	111.7	111.97	113.58	112.12	111.98	111.46	112.74	111.13	111.02	111.9	112.93	111.82	112.9	112.3	110.71	110.83	111.6	111.64	109.54	111.37	110.47	111.88	111.58	112.23	111.73	112.15	112.38	112.83	112.24	112.09	113.74	111.62	111.42	111.36	111.82	110.34	111.48	110.68	113.06	112.23	110.87	113.22	112	111.72
105.8	106.27	105.82	107.25	106.18	106.2	105.66	103.93	104.5	104.7	104.16	104.93	106.49	106.17	105.74	106.6	105.07	104.48	105.01	107.73	106.3	106.11	107.28	105.06	106.83	105.87	106.03	106.05	106.77	106.41	105.8	106.09	104.5	105.16	106.91	104.88	104.63	105.92	106.21	105.61	105.02	105.11	105.53	105.64	105.3	105.01	106.43	105.25	105.72	104.09
110.04	112.15	112.08	112.69	111.32	111.91	111.72	113.64	112.97	112.89	111.68	113.21	112.47	113.75	114.14	112.8	112.59	112.16	112.32	115.13	111.86	114.95	112.22	111.82	114.71	113.68	112.45	111.98	112.5	112.7	114.5	112.59	113.61	114.64	111.77	113.39	113.5	114.03	111.64	111.81	111.97	111.81	114	112.32	111	111.59	113.18	114.39	112.37	113.28
111.66	110.91	112.15	111.06	110.8	111.31	111.74	110.7	111.14	111.07	111.23	111.9	112.31	111.25	111.53	112.1	112.22	112.58	111.24	111.81	110.74	112.34	111.51	112.52	111.02	111.86	111.34	113.59	111.1	110.76	112.48	112.85	111.46	110.25	112.84	110.65	111.97	110.9	110.87	111.14	111.65	111.98	111.39	111	111.84	109.8	112.44	111.15	111.96	111.35
105.29	105.6	103.71	104.82	104.41	105.11	103.61	104.18	103.2	104.22	102.83	102.63	104.94	105.73	104.67	104.88	103.36	105.04	104.91	104.36	104.12	103.64	103.47	104.22	104.52	102.88	105.58	103.89	104.16	103.75	103.61	103.21	105.2	104.3	104.28	105.91	105.27	103.14	103.81	103.47	104.81	103.2	104.07	104.04	103.36	102.44	105.05	104.66	102.75	104.09
99.879	101.3	99.543	100.29	98.904	99.983	97.956	97.899	101.06	100.08	100.2	99.742	99.644	100.44	98.493	99.352	98.678	99.182	99.622	100.01	98.921	97.612	99.269	99.685	99.626	101.44	97.522	101.18	99.431	98.476	100.29	98.866	100.69	98.883	100.76	98.96	98.067	100.65	98.429	100.37	97.826	99.575	100.22	100.2	99.09	99.982	100.52	99.677	99.094	100.25
102.52	103.63	105.66	105.28	104.63	105.57	103.43	103.68	104.28	103.03	104.35	104.48	104.15	104.21	104.4	104.06	104.11	104.98	104.54	103.8	104.36	103.11	104.27	105.6	104.12	104.87	103.65	104.38	104.51	105.51	104.67	105.67	104.07	104.16	105.13	105.03	104.35	105.29	106.3	105.17	104.89	104.98	102.9	103.78	106.59	104.23	103.68	105.49	104.13	105.5
111.55	111.12	110.25	111.31	110.01	113.2	111.8	112.25	111.39	109.68	111.76	111.72	112.07	110.2	109.82	112.42	111.8	109.83	112.08	110.12	112.12	111.88	109.38	111.13	110.48	114.92	110.07	112.17	112.04	111.47	110.85	112.22	111.24	111.11	111.28	110.63	110.67	110.57	111.93	109.51	110.45	111.41	110.42	110.88	109.86	111.5	110.52	111.84	113	110.65
105.19	106.1	105.03	104.72	105.55	105.71	106.34	106.07	105.98	104.34	105.49	106.19	105.48	106.73	105.83	104.95	106.75	104.91	105.61	105.84	106.57	105.24	104.99	105.45	105.7	105.47	105.44	105.49	105.93	105.26	105.56	106.61	105.18	105.91	105.15	106.21	106.6	106.73	105.64	104.34	104.6	107.69	105.07	104.37	104.44	104.43	104.7	104.94	106.87	105.92
112.17	111.96	112.07	110.82	111.81	111.52	111.63	111.9	109.94	112.03	111.07	112.94	111.17	112.57	110.65	113.14	110.41	112.12	112.36	112.68	110.47	110.18	111.39	111.82	111.69	111.12	112.87	111.37	111.24	111.72	111.22	111.16	111.26	112.56	111.03	113.04	113.77	110.64	112.19	111.05	111.7	109.89	113.1	109.44	111.4	112.87	111.18	110.77	110.38	111.95
102.61	103.89	105.83	104.44	104.72	104.66	102.72	105.19	105.43	103.47	104.62	104.27	103.59	104.35	103.35	105.15	103.52	102.79	104.69	104.3	104.48	104.77	103.83	104.09	103.72	104.04	102.86	105.18	105.02	104.06	103.21	103.91	104.49	105.15	103.59	105.51	103.5	103.61	104.7	104.05	103.51	105.27	104.68	104.34	104.5	106.45	104.08	104.68	105.28	104.75
99.384	101.47	99.423	99.654	99.742	100.03	99.608	99.181	98.717	100.5	101.36	101.09	101.59	99.53	100.62	100.06	99.454	100.63	100.09	99.849	100.41	99.826	100.81	102.01	97.892	101.18	101.79	100.14	100.68	100.24	100.5	99.562	100.23	99.163	100.72	100.85	100.68	99.253	100.51	99.227	99.355	98.639	100.61	100.76	100.74	98.921	101.27	100.14	100.18	99.825
115.7	115.88	117.23	116.51	116.17	117.24	116.22	115.39	116.63	118.07	116.11	117.29	116.06	115.8	115.76	115.77	115.34	116.21	116.35	116.83	115.68	115.48	116.4	115	116.81	115.91	118.77	116.07	117.26	116.58	115.87	115.58	117.07	117.68	114.55	115.85	117.21	116.92	115.55	115.69	114.75	116.94	115.94	115.77	117.57	116.82	115.39	115.43	116.58	116.15
113.32	113.42	112.89	112.28	112.96	112.16	113.45	114.2	112.13	112.45	111.25	112.23	112.76	112.74	113.85	112.53	111.8	113.31	114	113.61	114.44	114.32	113.98	113.64	111.46	113.07	112.3	114.65	112.74	112.33	111.85	112.4	112.61	112.88	113.06	113.96	111.15	112.75	112.38	113.21	112.39	113.94	112.93	113.33	113.19	112.76	113.55	112.65	113.72	112.79
110.33	109.72	110.1	110.1	110.81	109.61	109.53	109.32	109.94	109.98	111.26	110.66	108.28	109.77	109.97	110.37	109.84	111.08	108.83	110.74	109.75	109.59	109.13	109.83	109.57	109.19	109.48	109.01	108.13	110.39	109.97	111.06	110.56	108.88	111.37	109.65	108.27	110.39	109.46	108.84	109.73	109.14	110.63	109.3	110.56	108.66	109.48	109.34	109.5	108.8
109.49	111.68	111.52	112.46	111	111.15	112.9	111.06	110.87	110.68	111.04	111.26	109.48	110.91	110.91	111.23	110.81	111.12	111.2	110.06	109.92	111.21	112.26	110.9	111.46	110.08	110.78	112.13	109.56	110.71	112.03	110.68	111.61	111.85	111.57	110.24	111.07	110.95	110.31	111.77	111.94	111.69	110.24	111.33	112.37	111.23	111.64	111.05	111.1	113.9
113.43	112.61	113.45	113.75	112.73	113.08	113.22	112.9	113.6	111.21	111.59	112.87	115.24	112.64	113.89	113.16	115.03	112.7	111.06	112.37	113.45	112.12	113.59	112.63	112.68	111.68	113.84	112.49	112.56	112.66	111.99	113.62	113.38	112.58	113.07	113.02	112.15	112.51	111.99	113.83	113	111.48	112.26	112.73	112.2	112.11	112.18	111.1	112.24	111.65
113.12	112.58	113.01	111.02	112.35	113.23	111.64	112.11	111.36	113.14	112.9	110.75	111.82	112.3	114.02	111.49	112.14	112.42	111.52	112.94	112.33	113.62	111.63	113.06	112.25	111.63	112.3	112.63	112.04	111.63	112.48	111.69	112.42	112.3	112.35	110.06	110.85	111.67	112.47	112.46	111.1	111.34	112.16	111.93	110.02	113.08	112.68	112.47	111.92	113.11
105.5	106.49	105.61	106.79	104.8	104.31	104.2	107.14	104.98	105.39	104.78	105.4	105.67	105.87	104.8	105.08	106.36	105.82	105.52	106	106.23	104.68	104.18	105.91	105.4	107.32	105.94	105.01	108.13	105.29	105.43	106.36	105.16	105.96	105.62	105.44	105.5	105.94	104.82	105.17	104.48	103.65	105.18	104.45	106.37	104.02	104.22	106.04	104.71	105.72
99.283	100.38	99.205	99.468	100.08	100.28	100.07	100.38	100.62	100.02	99.605	101.21	100.76	100.27	100.81	100.4	99.737	100.52	100.52	101.18	99.927	98.834	100.35	100.31	99.362	100.28	99.761	99.725	99.577	98.284	99.68	99.962	99.529	99.626	101.77	99.222	99.241	101.05	99.893	100.54	98.255	99.785	99.561	98.846	99.699	100.87	100.01	99.458	100.19	100.61
105.11	104.01	105.2	104.68	105.2	104.77	105.46	103.95	103.84	105.76	104.29	104.56	104.76	103.63	103.95	106.07	102.49	104.79	103.89	105.33	105.35	102.49	104.2	104.46	104.2	104.96	106.06	104.69	104.78	105.44	106.48	103.86	106.14	103.58	103.9	105.06	103.05	106.27	104.29	103.87	103.95	104.65	105.61	104.36	105.28	106.23	102.92	104.81	104.28	105.64
105.62	105.87	105.77	104.35	105.67	105.48	104.59	106.6	106.38	106.32	107.13	106.65	105.53	106.43	105.26	107.45	106.47	106.65	104.25	105.18	106.64	106.67	106.31	106.39	105.28	105.88	106.4	108.69	106.19	105.64	106.35	105.76	105.44	106.79	105.31	106.62	104.7	104.81	106.64	105.08	106.66	105.87	105.93	105.96	107.17	104.07	105.94	106.3	106.32	107.11
106.32	106.59	104.8	106.91	106.65	107.22	106.76	105.83	107.22	107.53	105.22	106.74	105.25	106.52	106.13	107.14	106.43	105.81	106.57	105.77	106.42	106.85	105.39	108.43	108.24	107.1	107.61	107.71	106.63	107.79	105.78	105.2	108.19	106.51	107.86	104.92	107.19	105.73	108.18	106.44	105.96	106.84	105.1	107.29	106.62	106.71	105.42	106.33	105.94	106.89
112.98	111.49	110.93	113.5	111.55	111	112.84	111	111.78	111.54	111.31	110.34	110.2	110.99	112.26	109.08	109.32	111.09	111.67	111.22	110.31	110.22	110.65	111.31	111.02	112.6	110.45	111.53	109.91	112.38	111.38	110.79	110.42	111.12	111.78	111.42	111.02	110.99	112.65	111.02	112.66	111.22	111.51	112.98	111.2	110.84	110.89	111.85	111.46	112.91
100.05	99.382	98.868	99.325	99.729	99.349	98.637	100.07	99.178	98.697	100.9	97.959	100.14	100.85	99.347	98.859	99.264	101.23	98.515	99.859	100.4	98.962	100.69	100.17	100.51	99.732	101.25	100.36	98.861	98.78	100.2	99.894	99.278	100.67	100.56	99.898	99.575	99.691	99.033	100.15	98.404	101.39	99.636	99.076	100.2	99.677	98.734	99.761	99.446	100.04
111.11	112.2	110.9	111.45	112.37	110.53	111.67	110.41	111.22	111.56	110.51	111.25	111.93	111.7	111.68	111.54	109.84	110.2	111.8	111.67	111.18	109.66	110.91	110.03	111.12	111.27	108.62	110.94	112.76	110.65	112.64	112.37	110.69	110.41	111.92	111.31	111.96	111.51	109.98	111.14	110.58	109.65	111.58	111.27	111.71	111.01	112.12	112.65	112.96	112.2
105.23	104.14	104.83	105.87	103.41	105.98	103.48	105.93	103.86	104.06	104.95	104.46	105.41	104.97	105.82	104.02	105.72	103.95	104.04	104.72	104.9	104.31	104.25	104.45	105.18	104.28	105.66	105.87	104.64	104.78	103.08	105.19	104.96	106.08	104.22	104.42	105.8	104.06	105.9	104.46	105.09	104.79	107.02	106.27	105.53	104.89	104.34	105.12	104.7	106.06
103.39	104.72	105.41	105.66	106.07	105.4	103.85	106.51	105.29	105.22	107.32	104.91	105.02	105.96	104.77	103.47	104.89	106.57	106.14	106.23	105.38	106.04	104.91	105.68	104.39	105.64	106.1	105.47	106.35	105.62	104.36	104.83	106.24	104.68	104.76	105.73	103.86	105.48	105.15	104.34	107.77	106.45	107.13	105.3	105.3	105.17	106.04	105.37	105.95	104.49
106.83	106.24	105.36	105.49	106.01	106.22	106.55	106.6	106.48	105.86	107.03	106.28	105.7	107.69	106.61	106.84	106.88	105.55	104.85	107.64	108.44	105.39	107.79	105.38	106.54	105.11	105.94	106.83	106.78	107.82	104.19	104.58	104.98	107.17	106.53	106.69	107.73	105.86	105.32	106.66	107.38	107.18	107.72	104.35	108.45	106.8	105.57	105.74	108.29	105.08
105.77	106.85	105.3	105.94	104.81	105.95	104.85	106.19	106.22	105.7	106.19	106.3	104.41	105.86	105.65	105.77	105.04	105.3	104.3	106.02	104.21	106.08	106.31	105.04	105.05	105.53	105.8	105.6	105.26	106.02	105.27	104.67	105.53	104.92	103.91	105.61	104.88	107.08	105.94	105.17	107.13	105.71	105.72	104.35	106.03	106.7	105.23	107.15	104.32	106.07
99.233	101.48	99.439	100.48	100.52	99.783	101.48	99.837	100.63	98.033	100.38	99.945	98.619	100.19	101.33	99.589	99.478	100.66	99.552	100.62	99.358	99.279	98.507	99.937	98.884	99.136	99.486	99.756	99.801	100.83	99.972	99.723	100.19	101.62	100.49	101.04	101.24	100.18	99.431	99.364	101.37	99.471	98.184	98.955	101.29	100.15	100.51	98.688	100.92	99.754
105.91	107.23	106.15	106.08	107.88	106.25	107.65	106.9	106.62	107.75	106.93	108.15	107.2	107.59	107.51	105.07	108.49	107.54	107.51	107.76	107.39	107.21	106.52	106.91	108.33	106.86	106.74	107.39	107.44	106.71	107.75	106.79	106.83	106.42	108.44	104.57	107.14	107.47	108	106.92	105.77	106.11	108.06	107.31	107.66	108.35	107.58	107.18	107.63	107.52
107.07	104.8	105.24	106.06	105.58	105.28	107.24	106.68	106.02	104.13	106.2	106.33	105.23	106.28	105.36	105.18	105.44	105.25	106.02	104.48	105.44	106.24	105.3	106.3	105.36	107	104.34	105.88	106.93	107	105.11	106.04	106	104.28	105.46	106.47	105.4	104.61	107.72	105.4	105.41	105.56	106.49	104.22	104.05	105.21	105.67	105.27	106.39	105.06
106.81	107.44	106.69	106.4	105.83	106.47	107.15	106.89	105.57	107.42	106.06	107.68	106.66	105.77	106.56	107.21	106.03	106.98	104.71	107.28	107.13	107.18	106.17	105.18	106.81	105.64	106.44	105.34	107.12	107	106.97	104.73	106.23	105.97	106.62	106.89	103.62	107.95	106.64	106.66	106.4	105.4	106.29	106.76	105.54	107.31	106.74	106.65	106.56	106.79
113.4	111.63	112.34	112.84	112.13	111.73	113.57	111.96	112.46	111	113.7	112.62	111.45	113.48	111.44	112.86	113.25	112.2	113	111.7	111.72	110.89	113.19	111.63	113.18	112.92	111.17	110.32	111.82	113.27	112.38	112.42	112.39	112.73	114.38	112.34	111.09	112.6	112.97	110.78	111.46	111.95	113.28	112.47	112.55	111.46	111.42	110.43	109.25	110.95
107.64	104.92	107.4	105.71	106.53	107.16	106.26	106.6	106.63	105.28	104.55	106.59	108.23	106.88	107.01	107.76	106.63	107.12	106.04	104.87	107.01	104.35	105.98	106.32	106.88	108.05	106.59	108.04	106.01	107.66	105.94	106.19	106.53	106.38	107.38	106.86	106.83	106.92	106.85	106.6	104.73	104.97	106.9	107.78	107.42	106.02	105.34	105.12	105.34	106.96
101.57	98.972	99.698	101.4	100.47	102.56	100.01	99.456	99.865	99.802	98.787	99.462	98.616	98.548	99.52	100.82	99.855	101.51	100.44	99.024	99.79	99.044	99.943	99.617	101.41	99.386	98.188	100.18	100.19	98.803	98.576	100.74	97.854	98.261	98.856	100.67	98.814	98.721	98.182	99.74	99.889	99.498	99.6	100.02	100.5	100.65	100.92	100.57	99.614	99.091
107.93	107.01	106.69	105.15	107.2	106.72	106.99	105.77	107.73	106.12	107.03	105.15	106.79	106.97	106.47	104.78	108.1	105.85	106.59	106.49	107.01	107.13	106.1	106.44	107.59	106.29	107.09	106.76	107.13	106.53	107.26	106.46	106.46	107.3	105.85	107.09	106.69	106.41	106.53	106.61	105.88	106.81	105.79	104.7	108.03	106.65	106.52	104.92	107.12	107.15
105.36	107.01	107.72	105.56	107.29	105.84	106.02	106.89	105.71	105.54	105.41	106.06	107.14	104.28	104.99	107.22	106.41	106.44	105.62	106.56	107.1	106.11	105.85	105.94	106.94	106.29	106.21	106.68	106.12	106.46	106.8	105.44	107.16	106.55	106.94	106	106.63	106.91	105.55	106.32	105.04	107.12	104.75	106.9	105.61	105.87	106.62	107.51	105.63	107.13
99.628	100.44	100.14	100.94	100.17	99.036	99.986	100.88	101.91	100.72	101.68	99.704	100.03	101.62	99.863	101.83	101.29	99.59	100.85	101.05	101.54	100.6	102.02	102.58	99.742	99.681	100.39	100.75	101.63	100.08	100.97	100.9	100.43	100.63	101.45	100.63	100.63	101.06	100.45	99.713	103.34	103.98	99.499	101.49	101.97	100.77	100.77	100.81	100.11	100.49
103.9	102.98	102.71	103.37	104.25	104.77	102.94	103.49	103.84	104.42	104.16	105.52	103.04	105.23	104.18	103.79	102.16	104.85	103.71	104.48	103.99	103.16	105.45	101.99	102.51	104.1	105.96	104.26	104.26	103.98	104.31	103.17	105.22	105.16	105.59	102.45	106.04	104.28	104.68	102.04	104.94	104.47	104.21	103.94	103.9	103.78	104.38	104.4	102.58	103.92
105.88	106.65	105.62	105.18	107.41	105.38	104.65	106.84	105.88	105.31	107.33	104.29	107.37	106.57	105.52	106.37	106.78	106.87	106.31	106.26	106.28	106.91	105.2	106.64	105.37	105.36	105.68	107.22	106.45	106.18	105.51	106.29	105.58	104.87	106.61	107.52	106.25	105.41	105.52	106.13	104.58	105.46	106.68	105.46	106.25	106.48	106.72	107.76	107.44	107.96
107.6	111.31	110.6	109.99	109.88	110.4	109.36	110.86	109.8	110.67	110.32	109.32	110.82	109.42	110.4	109.8	110.36	110.31	111.25	109.07	109.52	108.49	109.68	110.32	110.67	111.72	110.72	110.11	110.45	110.8	111.63	109.73	110.78	110.71	110.97	111.01	109.74	110.27	111.6	110.43	109.77	108.63	111.17	112.91	109.85	110.42	109.24	110.21	109.94	110.03
105.49	106.26	106	104.32	105.45	105.06	105.73	104.74	105.38	104.48	104.47	105.72	107.55	105.17	104.1	105.43	106.17	105.09	104.59	105.12	106.47	105.5	105.31	104.73	105.49	106.51	105.86	105.06	104.54	104.4	105.1	105.06	106.89	105.34	105.03	105.12	107.27	104.9	107.68	105.36	106.28	106.45	105.99	103.26	105.44	105.26	106.49	104.88	106.28	105.85
110.5	111.4	110.44	110.09	111.52	109.93	109.67	111.13	111.34	109.95	110.35	111.71	111.42	111.57	111.41	109.92	110.5	111.55	110.34	110.87	109.45	110.23	111.43	109.01	110.74	110.75	109.11	111.95	110.14	110.31	110.47	109.15	110.37	110.7	110.79	110.59	111.82	112.28	111.31	108.93	109.69	110.22	110.69	111.45	109.41	109.85	111.28	110.32	110.22	110.29
105.63	106.38	103.99	106.77	104.88	107.14	106.34	105.27	104.62	107.1	105.83	105.1	106.29	104.9	106.09	105.23	105.04	106.14	105.66	105.74	105.37	105.05	106.14	107.77	103.5	106.38	104.92	104.94	105.41	104.84	105.78	105.45	104.97	104.25	106.11	105.62	104.6	106.11	105.51	104.54	106.19	105.62	107	106.25	106.06	107.69	106.77	105.76	105.8	105.6
103.45	105.9	104.54	104.6	104.38	103.4	104.2	103.8	104.6	103.67	104.32	104.14	104.2	103.35	104.12	104.84	103.66	104.72	104	103.97	104.72	103.85	104.76	104.11	104.04	104.28	105	103.59	102.66	105.95	102.95	104.44	103.99	104.63	103.72	104.84	104.63	104.08	104.9	104.36	105.39	102.37	104.83	104.19	103.38	104.21	103.66	105.04	103.49	104.78
105.71	106.98	106.48	105.01	107.15	104.31	106.66	105.64	104.25	106.31	107.03	105.98	104.57	106.34	106.55	105.21	107.85	106.03	106.73	105.5	106.52	106.24	104.86	104.93	106.81	106.47	106.34	104.22	105.05	106.13	103.94	106.61	103.74	107.47	105.37	104.95	106.87	106.63	104.97	107.77	105.7	105.54	106.86	107.09	106.73	106.13	103.84	104.49	105.51	105.53
106.29	104.36	105.78	105.27	106.81	106.08	105.75	103.6	104.12	105.78	104.5	106.22	105.21	105.22	106.19	106.92	105.76	106.73	104.84	106.85	106.7	105.72	106.52	105.76	104.92	105.37	104.88	106.43	106.17	107.15	106.64	106.96	105.56	103.74	105.22	105.39	106.79	105.51	105.12	106.37	105.41	104.99	105.52	107.43	104.14	103.64	105.53	106.45	105.29	105.41
105.63	107.54	105.19	106.11	106.4	105.75	105.93	105.75	106.47	105.19	105.01	105.14	106.37	106.43	106.09	106.12	104.8	105.17	105.59	105.4	106.05	105.72	106.13	108.15	106.09	105.15	104.57	105.97	106.23	105.23	105.47	106.36	106.83	106.27	107.34	106.89	107.12	107.24	106.79	103.68	106.1	105.46	106.29	104.81	105.89	107.02	106.67	105.57	104.83	104.54
107.19	105.38	106.32	107.01	105.69	106.39	106.7	107.32	105.62	105.62	106.41	108.19	107.14	105.32	105.4	106.64	105.01	106.05	104.02	105.52	106.46	107.24	107.29	106.24	106.53	108.45	106.24	107.21	107.27	105.5	107.51	105.13	106.3	105.37	105.22	106.65	106.52	106.39	106.2	107.2	108.51	105.54	105.15	105.79	107.18	106.35	103.26	106.59	105.55	105.42
104.47	105	105.12	103.76	104.53	105.02	104.65	104.93	104.91	105.84	104.54	104.53	104.58	104.92	104.36	105.17	105.37	105	105.33	104.74	104.53	104.31	105.8	105.49	104.34	103.8	104.3	104.75	103.41	103.91	104.97	105.16	105.47	105.91	104.08	105.08	105.31	104.76	102.46	105.15	104.81	105.78	104.97	103.3	104.75	106.21	104.62	105.31	103.48	104.29
112.23	110.73	109.96	110.04	110.63	109.39	109.3	110.25	110.91	110.4	109.31	109.79	109.75	111.32	110.87	110.81	110.82	111.75	113.11	110.59	111.31	109.42	110.23	109.53	111.55	111.17	110.97	110.58	111.14	109.67	110.26	110.55	110.57	110.87	109.44	112.77	111.25	111.58	110.05	111.39	110.25	110.29	111.49	111.46	111.47	110.25	110.14	109.2	111.33	111.28
103.36	106.32	106.3	104.13	105.5	104.41	106.28	104.9	104.87	105.15	105.24	104.67	106.11	104.72	105.71	103.97	104.02	106.9	105.47	105.09	107.1	104.87	106.98	104.88	103.66	105.35	105.18	105.14	105.76	105.54	105.28	103.94	105.98	103.87	105.39	106.59	105.39	105.45	106.23	104.58	104.96	105.38	105.54	103.76	104.25	105.51	104.4	105.18	105.03	105.84
102.37	101.7	101.17	100.24	99.861	102	101.06	101.25	99.308	100.06	101.25	99.875	100.83	101.24	101.88	101.15	98.408	100.58	100.09	101.3	99.377	101.01	100.55	99.772	100.34	100.62	99.817	101.24	101.51	101.25	100.83	100.42	101.08	100.74	100.23	101.37	101.8	102.06	100.9	100.18	100.45	100.68	99.885	99.577	101.28	99.775	100.51	102.52	102.1	101.35
105.34	106.64	106.66	106.1	106.17	105.48	106.43	106.28	104.78	105.18	106.27	105.2	104.99	105.32	105.34	104.77	104.06	106.73	107.1	105.65	105.92	106.88	106.15	105.96	105.57	104.5	104.35	105.88	107.3	106.68	106.56	104.74	105.2	105.19	105.49	105.73	106.11	105.34	106.43	105.81	106.97	104.18	106.57	105.89	105.88	106	105.38	105.44	106.03	107.25
118.52	116.82	115.73	117.44	117.48	117.91	117.25	118.79	119.24	117.14	116.95	119.01	117.52	119.57	118.23	118.85	117.16	116.41	115.1	116.76	117.86	117.79	117.78	117.3	117.26	117.83	116.12	119	116.24	116.93	118.17	118.36	117.32	116.68	117.15	117.99	116.37	118.03	118.81	117.84	118.37	117.33	116.91	116.72	117.53	118.68	117.82	118.35	118.44	118.01
104.76	104.2	105.85	105.04	106.98	104.7	105.44	106.77	106.67	105.12	106.77	106.57	105.99	105.43	106.41	104.43	107.04	105.91	106.19	104.75	106.39	104.64	104.18	106.43	104.07	105.41	105.46	104.84	103.55	106.36	106.59	106.08	105.13	105.36	107.18	105.08	104.99	105.3	104.91	105.04	105.59	105.15	107.05	108.29	105.59	104.82	105.34	106.84	104	104.84
109.94	110.82	108.4	110.27	110.48	109.23	108.88	110.28	110.13	110.71	111.13	110.57	108.47	109.32	111.25	109.7	108.14	110.61	110.26	111.17	109.9	108.47	109.58	109.9	109.99	109.51	111.21	110.11	109.77	108.23	109.96	110.33	108.89	110.59	108.66	108.72	110.49	110.4	109.97	108.92	109.56	108.97	110.85	110.24	109.08	110.5	108.94	110.27	110.22	109.97
104.69	104.38	103.26	104.38	104.47	105.35	103.86	104.08	103.84	103.24	103.92	103.59	104.63	104.16	103.29	103.89	103.78	105.15	104.91	102.99	104.24	105.43	104.26	104.45	104.72	104.55	104.84	105.61	105.49	102.84	103.58	104.64	104.36	104.49	104.11	104.46	104	102.79	103.54	102.54	105.87	103.21	105.16	105.05	104.4	103.92	104.03	103.32	102.16	104.17
111.82	110.97	111.92	114.44	111.59	112.45	112.23	112.6	112.81	112.3	111.65	112.29	111.27	111.6	112.4	111.8	111.36	110.54	112.62	111.61	111.18	112	112.72	111.56	110.93	112.04	111.83	113.39	111.18	111.94	111.56	113.28	112.49	110.59	111.75	112.2	111.47	111.58	111.96	112.55	112.32	111.96	111.51	111.13	111.84	111.17	112.06	112.6	111.95	113.48
106.37	105.04	105.11	105.04	105.78	105.88	104.79	106.2	104.73	106.5	104.78	104.42	105.24	104.93	105.94	106.59	105.76	105.52	107.21	105.59	104.23	105.83	105.22	106.24	105.69	105.89	104.92	105.97	104.96	105.91	104.14	106.72	106.89	104.86	105.71	105.09	103.72	106.15	103.89	106.97	103.89	105.66	105.29	105.39	103.98	105.65	106.05	103.45	105.34	105.05
110.76	112.09	110.33	112.04	112.73	110.79	111.42	110.81	109.68	111.02	110.65	111.38	111.05	110.37	111.83	110.73	112.22	111.44	111.51	110.41	110.92	111.03	112.85	110.22	111.47	111.72	110.56	112.22	111.35	110.8	109.99	110.36	111.94	110.8	114.09	109.67	111.48	111.09	112.09	113.78	108.95	111.4	111.15	111.56	110.85	110.73	110.43	110.05	111.9	112.07
106.3	107.08	106.92	105.21	106.1	106.05	106.1	104.55	105.75	106.16	104.57	106.38	105.37	106.02	105.43	105.19	106.76	105.25	106.79	106.28	104.47	106.42	105.35	106.12	105.63	104.65	106.34	104.29	105.32	106.43	105.24	106.43	106.13	104.79	105.48	106.07	105.68	105.02	106.98	105.35	105.28	105.47	104.68	103.29	104.55	104.21	106.14	106.28	105.5	106.38
113.84	112.23	112.33	112.13	112.47	111.96	111.18	114.59	114.74	112.85	112.52	111.75	111.79	112.77	112.4	112.22	113.05	113.5	112.33	112.02	111.63	114.12	112.96	111.83	112.56	112.91	113.26	113.9	112.58	112.57	112.45	112.87	111.96	113.5	113.77	112.43	113.42	111.05	111.24	111.93	112.22	111.85	112.04	111.73	110.88	113.23	113.23	112.31	111.21	111.46
103.86	105.26	103.33	106.7	105.8	106.07	104.85	105.85	103.7	104.91	105.15	104.88	105.69	105.23	104.54	105.29	104.3	105.03	104.7	104.67	104.79	105.14	106.52	105.02	105.47	102.88	105.68	105.13	105.91	105.16	106.07	105.96	104.84	106	106.42	104.58	104.68	106.66	104.65	105.73	104.85	103.52	105.28	105.03	107.17	107.25	103.71	106.07	104.21	103.39
107.62	104.7	106.89	106.78	107.63	104.93	108.9	106.12	105.95	105.67	106.85	105.87	106.33	108.35	107.71	107.77	106.35	107.32	105.24	106.36	106.67	105.67	107.33	106.61	105.59	106.25	106.24	106.4	107.51	106.99	105.96	107.19	107.03	106.87	105.91	105.22	105.76	106.01	106.25	107.97	106.51	107.26	104.95	106.09	107.33	106.63	106.01	105.01	106.79	107.66
105.61	106.2	103.48	105.54	105.57	106.13	106.2	105.27	103.71	105.75	105.2	106.04	103.06	106.08	104.69	106.04	105.04	106.57	104.39	104.91	104.83	104.39	106.19	106.48	104.7	104.13	106.3	104.64	104.59	105.39	105.95	104.75	106.63	104.7	104.35	106.67	107.27	105.66	107.21	105.51	106.36	105.07	106.96	105.3	103.22	107.14	105.56	106.04	105.58	106.18
111.71	109.39	110.39	111.33	110.18	110.93	111.86	110.73	110.56	110.55	110.33	110.16	109.68	112.14	110.67	110.4	111.4	111.16	111.51	110.37	110.69	110.73	108.88	110.33	110.57	110.28	110.97	110.41	110.07	110.82	109.83	110.78	110.4	110.37	109.91	110.3	110.69	110.38	110.4	110.4	110.64	111.46	111.28	109.74	110.17	111.09	110.49	111.81	110.68	110.63
100.6	100.53	101.79	99.523	98.29	99.034	99.521	98.634	100.15	100.05	101.62	100.73	100.75	99.93	99.625	99.275	100.15	101.15	98.986	100.86	99.432	98.543	101.53	100.2	100.9	99.218	99.462	98.248	99.755	99.257	99.629	100.36	99.981	99.17	101.14	98.824	99.807	98.766	99.584	99.076	100.62	98.504	99.661	101.66	99.223	99.938	98.419	99.482	100.4	98.343
111.21	110.34	111.32	112.58	112.09	112.07	112.64	111.75	111.79	112.28	108.79	113.01	111.75	111.67	112.88	110.91	112.05	111.28	111.85	112.2	113.74	110.68	112.93	112.34	112.94	112.73	110.87	111.89	112.49	111.52	111.2	111.73	113.01	114.06	113.84	111.41	113.97	110.72	110.9	113	112.54	113.51	111.75	111.02	111.89	112.96	111.93	111.05	112.67	112.06
108.53	111.14	108.66	111.56	109.07	110.03	111.03	109.76	112.49	110.5	109.07	110.49	110.41	110.04	110.1	111.34	110.83	109.17	108.77	110.52	110.43	110.27	110.64	109.78	109.95	109.2	108.31	109.83	109	111.95	110.87	110.23	110.99	110.22	110.03	111.81	111.45	108.39	109.96	108.97	111.44	111.04	109.58	111.21	109.14	110.35	110.14	108.95	110.49	109.88
103.79	104.39	103.37	104.93	103.55	105.57	103.67	105.19	103.71	105.45	104.96	104.12	104.98	104.88	103.62	104.35	102.99	105.69	103.45	103.95	104.53	103.94	104.27	104.56	103.03	105.03	103.54	102.34	103.77	104.36	105.71	103.48	104.57	104.82	104.17	104.4	102.19	103.46	103.86	104.26	104.66	104.32	105.82	103.81	106.65	104.21	104.33	103.95	105.06	105.04
110.73	113.19	110.73	109.6	110	111.52	110.68	111.99	110.55	110.65	112.06	111.86	111.21	110.67	109.98	109.38	111.13	110.52	112.7	112.14	110.7	111.65	112.11	112.12	110.83	113.13	111.54	111.98	111.13	110.93	112.2	112.74	111.7	111.01	111.65	111.02	111.95	111.22	109.41	111.14	111.98	112.26	110.97	111.65	112.1	112.22	112.07	112.42	109.52	112.34
105.25	106.51	105.45	106.22	105.09	105.88	105.97	104.98	106.91	106.83	106.82	105.93	107.31	107.55	106.8	105.62	105.91	105.77	106.42	106.11	106.9	105.3	106.38	106.43	106.42	107.92	106.19	105.27	105.82	105.49	106.12	106.73	104.6	105.19	107.59	104.92	107.82	106.84	106.74	105.23	105.24	106.88	105.92	106.15	106.94	105.63	105.57	105.6	106.6	106.73
100.59	100.03	101.19	99.518	99.899	99.315	101.61	100.83	99.398	98.815	101.74	100.28	100.89	99.412	99.558	100.98	100.15	98.426	100.71	100.98	99.846	101.08	101.98	99.345	100.36	101.23	100.25	101.8	101.89	99.49	99.868	101.06	100.6	100.89	100.03	100.5	102.65	101.33	101.02	100.83	101.17	100.33	100.57	99.987	100.91	101.87	100.97	99.338	101.28	100.77
105.62	105.82	106.04	103.26	103.93	106.54	105.41	107.1	106.25	105.72	104.77	106.13	105.75	104.92	106.06	106.38	103.91	108.1	105.18	104.1	105.8	106.62	106.05	106.45	106.98	106.67	107.07	105.84	105.89	106.4	105.72	105.42	106.56	106.17	106.87	105.94	105.76	105.52	106.73	104.56	106.36	105.38	105.66	106.57	105.59	107.19	104.86	106.98	105.43	108.05
104.25	105.55	105.52	105.44	106.54	105.26	104.92	106.32	105.67	103.8	103.97	102.86	104.81	106.24	104.3	105.61	106.03	103.64	104.87	103.34	105.9	105.25	104.17	105.32	104.39	105.04	105.91	104.9	105.38	103.15	105.15	105.02	104.96	105.13	106.14	105.79	103.78	105.08	105.39	105.93	104.43	103.59	103.97	104.6	104.83	106.06	104.93	104.49	105.3	103.69
110.58	113.73	111.58	112.3	111.31	110.64	112.07	110.73	111.33	112.46	110.75	112.15	111.05	111.95	112.32	111.21	111.34	111.51	111.8	112.57	110.94	110.95	109.1	111.41	111.16	113.06	110.3	112.41	110.79	109.75	111.01	112.05	112.01	111.65	110.72	109.26	110.57	111.52	112.07	111.99	111.17	112.6	110.85	111.58	111	111.5	110.98	112.63	110.94	110.38
106.73	105.38	105.11	105.7	105.51	104.66	105.66	104.22	106.26	106.25	106.53	105.35	103	106.6	104.58	106.27	104.65	105.42	104.39	106.16	105.55	104.5	106.44	104.88	105.19	105.21	104.58	106.13	108.28	107.1	106.8	106.52	105.44	105.58	105.68	106.12	105.53	106.38	106.06	107.57	105.86	105	105.75	105.33	104.74	103.69	104.23	104.04	105.67	105.93
105.86	104.09	106.53	108.02	105.72	106.1	105.39	105.93	105.41	105.97	106.57	104.33	106.1	105.33	105.67	106.76	105.92	104.23	106.21	108.14	106.56	104.67	103.76	106.12	106.04	105.1	106.35	104.14	105.84	104.46	106.99	105.94	106.93	105.64	107.61	106.01	106.06	104.04	104.6	106.32	107.36	103.64	106.16	103.95	106.35	105.9	105.12	107.1	105.1	107.24
112.48	110.99	112.46	111.89	113.24	112.88	110.98	113.16	113.03	111.58	112.92	112.67	112.81	112.43	113.42	112.6	111.52	111.6	111.25	111.65	112.2	112.52	112.58	111.74	110.24	112.58	112.89	112.65	110.8	111.38	112.01	112.71	112.24	110.47	111.83	109.56	111.37	112.08	112.64	113.16	111.09	112.63	111.56	113.43	113.08	111.38	112.03	111.35	113.11	111.03
99.393	102.14	100.93	101.28	101.18	100.75	101.32	101.46	102.25	101.39	99.704	100.51	102.04	101.37	101.03	99.459	101.85	101.17	102.06	100.81	101.61	99.667	101.16	101.52	101.31	100.76	100.88	102.3	100.13	100.56	101.97	100.83	100.23	99.202	102.99	101.23	101.46	100.25	98.913	104.62	102.18	99.609	101.05	100.88	100.84	101.65	100.27	101.25	100.39	101.64
100.9	101.31	101.8	100.34	99.484	100.25	100.19	101.5	102.19	101.5	101.25	101.37	101.03	101.36	100.81	99.889	101.69	100.92	101.24	100.89	101.54	100.51	100.89	100.42	101.77	101.18	99.55	100.31	100.97	100.43	100.98	100.35	101.11	99.549	100.19	101.64	102.41	100.41	100.22	99.037	100.57	101.04	99.267	99.045	100.67	100.18	99.211	97.803	100.61	101.56
111.74	113.78	112.01	112.89	110.22	112.03	112.05	111.24	110.96	112.09	112.33	112.35	111.19	111.35	111.68	112.89	111.83	112.59	112.91	110.27	112.53	111.54	111.6	110.43	111.57	113.6	113.7	114.89	112.29	111.95	111.58	110.26	112.76	114.01	111.19	111.22	111.09	112.43	110.52	111.73	112.23	112.02	113.3	113.32	111.87	112.25	113.34	112.3	111.89	112.37
105.39	106.5	103.77	103.62	105.73	103.84	104.56	104.66	106.52	104.9	103.58	106	106.23	106.15	103.26	105.51	103.97	103.18	105.1	105.3	106.37	105.81	105.62	105.27	104.03	104.8	103.83	104.9	104.71	105.85	105.5	106.42	105.34	105.12	104.55	105.61	104.84	104.06	106.4	104.44	104.39	104.39	108.2	105.66	104.12	105.35	103.98	105.7	103.99	106.77
98.927	99.475	98.845	98.552	99.936	99.028	101.39	100.93	99.306	100.36	100.22	99.259	99.215	99.61	100.55	99.825	100.36	99.034	99.566	100.78	99.428	98.647	99.343	99.719	100.15	97.99	101.53	100.54	100.27	99.656	98.812	98.597	99.902	100.17	100.27	99.353	99.244	99.692	99.766	100.93	97.344	98.415	98.634	97.383	97.879	100.99	100.33	100.36	99.768	100.26
111.3	110	110.96	111.46	112.05	109.84	109.59	112.32	110.82	112.83	111.47	111.21	110.54	110.48	110.76	111.47	108.4	111.28	109.13	110.81	110.38	111.89	110.67	110.46	111.02	110.73	110.9	111.08	112.18	109.41	109.3	111	109.68	111.31	110.73	111.24	112.54	110.65	111.21	111.75	109.75	111.56	111.17	111.41	111.57	110.67	112.85	110.76	109.61	109.92
105.67	104.52	105.19	103.96	104.47	105.38	106.65	104.12	104.04	104.54	104.67	105.16	103.02	104.06	104.43	105.19	105.44	106.07	105.14	104.31	103.46	103.22	104.41	104.94	103.87	103.47	104.5	105.61	104.48	106.5	104.56	104.53	105.52	105.57	105.79	104.11	104.36	104.57	104.01	103.98	104.87	104.67	104.82	106.52	104.44	104.82	104.25	106.07	105.3	105.08
107.17	106.01	106.37	107.84	107.44	106.81	107.75	108.14	107.01	106.73	106.64	108.07	107.2	106.96	106.74	107.29	107.23	107.23	106.34	106.35	107.67	107.14	108.41	107.93	105.92	106.39	108.34	109.05	107.27	106.92	107.23	105.79	106.9	108.49	106.32	105.95	108.47	107.5	105.33	106.22	106.58	106.38	107.92	107.38	107.91	107.1	106.67	106.03	108.48	108.33
109.61	111.39	111.88	110.89	110.8	112.18	109.91	111.74	112.22	111.05	111.87	111.64	110.38	111.33	111.24	111.2	111.54	111.2	110.95	111.46	111.83	110.78	112.49	111.58	112.17	110.68	111	110.41	111.02	112.49	110.98	111.59	109.93	111.06	110.98	112.44	111.54	110.56	111.13	113.08	111.66	113.55	111.3	111.81	112.65	110.32	111.15	112.24	110.06	111.17
99.802	100.65	99.667	100.02	99.541	99.165	98.829	100.58	100.59	100.3	99.726	99.504	101.25	101.51	100.23	99.856	100.05	101.68	99.188	98.541	100.45	99.127	100.31	100.2	98.609	102.26	99.878	100.37	99.822	99.837	100.6	101.34	99.119	100.6	99.675	100.39	98.299	99.962	99.973	98.707	100.14	99.691	99.733	99.494	100.87	99.571	99.612	100.88	100.7	99.65
112.53	111.4	109.46	111.56	112.62	111.03	110.65	110.86	108.95	113.41	110.33	112.02	111.45	110.43	111.37	110.78	111.63	111.78	111.57	112.62	111.78	111.96	111.93	112.36	110.58	112.23	111.33	111.87	112	110.64	110.65	112.39	111.59	110.79	111.48	110.77	111.33	110.72	112.4	111.9	111.7	111.78	112.97	110.39	112.21	112.08	111.45	110.59	111.53	111.94
110.5	110.38	111.71	109.57	110.98	110.81	111.52	111.27	112.1	109.02	110.8	109.86	110.92	109.32	110.45	111.84	111.23	111.16	110.69	109.76	111.67	109.94	110.34	109.54	111.07	109.77	110.16	111.82	109.59	111.01	111.12	110.09	110.78	110.23	109.82	109.98	111.01	111.99	110.52	109.94	108.91	111.17	110.14	111.48	110.79	110.16	108.9	111.88	110.95	109.81
104.87	105.58	104.16	105.31	105.48	105.75	107.17	105.5	103.81	104.1	106.01	106.05	105.53	104.26	106.1	104.93	107.87	105.39	104.74	104.84	105.2	104.94	106.33	104.34	105.88	106.54	104.91	105.33	105.13	106.26	105.75	106.13	104.45	105.78	106.03	106.89	105.58	105.46	105.53	106.55	105.87	105.43	106.14	105.26	104.96	105.52	105.38	106.48	105.17	105.82
110.66	111.95	110.58	110.82	112	110.12	110.18	109.87	113.41	111.84	110.45	111.31	112.24	110.76	110.98	111.37	111.6	111.96	111.77	112.56	109.5	111.19	111.51	111.62	110.49	111.18	109.2	112.17	111.33	111.73	111.94	112.22	110.94	111.38	111.31	111.45	110.43	111.31	110.65	109.05	110.05	112.05	110.99	112.16	111.26	111.54	110.44	111.71	111.15	110.3
105.84	105.74	105.45	105.24	105.26	105.99	107.05	105.1	106.23	106.81	106.16	106.86	106.1	104.53	105.41	106.5	106.31	106.02	106.88	104.78	107.25	106.94	106.45	105.9	106.06	106.23	107.94	107.27	105.57	104.75	106.92	107.18	106.2	105.09	107.26	105.54	105.88	106.42	107.46	105.49	104.94	104.95	106.04	105.37	104.93	105.31	106.06	105.65	105.43	104.23
106.33	105.83	105.69	107.16	106.16	108.27	107.2	106.08	106.71	106.16	105.87	106.73	106.99	107.27	105.32	104.88	107.33	106.69	107.02	106.15	107.18	106.86	105.61	106.19	105.87	107.25	105.45	106.41	106.96	107.56	105.93	105.81	107.5	107.09	107.21	105.74	105.21	105.99	106.35	106.19	106.62	106.55	108.41	105.99	105.18	105.68	106.48	106.01	105.91	106.58
104.39	104.35	106.53	104.77	105.63	104.28	104.93	104.05	105.3	104.27	105.56	103.3	105.28	105.67	104.27	103.01	104.15	105.99	104.4	104.85	105.22	104.69	105.53	104.38	104.14	103.98	104.36	104.19	104.12	104.36	104.23	104.83	103.19	104.57	104.25	104.13	104.93	102.72	104.52	105.68	106.58	105.01	103.49	105.75	104.97	103.11	106.03	104.3	104.98	103.32
102.34	105.34	104.16	104.81	104.69	102.89	104.92	103.88	103.91	104.12	104.87	105.11	104.92	104.21	104.23	104.57	104.09	103.83	105.91	105.09	105.49	102.51	104.63	106.71	103	104.01	104.91	104.97	105.51	104.92	105.21	104.61	103.96	103.99	105.24	103.73	104.99	105.3	107.21	103.92	104.65	104.95	106.35	104.1	102.97	103.59	105.05	103.69	105.01	104.21
111.39	113.29	112.56	111.93	112.07	112.16	111.19	113.13	112.71	109.95	113.91	112.38	111.95	111.84	111.37	113.46	112.08	112.72	112.62	110.29	110.25	112.08	110.54	112.71	110.16	110.76	111.85	113.15	110.94	110.31	111.9	112.55	111.82	112.27	111.82	113.48	111.78	111.69	112.25	112.04	113.45	114.02	113.94	112.2	112.32	112.34	112.98	111.68	110.64	112.77
107.03	106.11	106.31	103.47	105.95	105.54	106.9	104.36	105.3	105.88	105.59	102.71	106.47	105.62	106.88	107.17	106.47	107	105.43	106.63	104.46	105.89	103.48	106.23	105.29	106.85	105.79	105.86	105.38	105.02	107.57	106.18	106.51	106.1	105.53	105.44	105.56	106.65	105.03	104.4	106.86	107.25	105.68	104.51	105.37	106.91	105.13	105.91	104.81	104.54
105.17	105.26	105.59	106.4	105.4	104.41	106.35	104.95	105.33	104.85	107.45	105.23	106.56	105	105.26	106.97	104.02	104.61	107.11	105.73	105.96	105.17	103.99	106.16	105.01	106.06	105.76	107.38	105.03	105.81	107.43	103.7	106.4	106.41	105.6	105.78	104.99	106.2	105.03	107.96	105.28	106.67	107.01	105.68	105.69	104.61	106.3	106.99	105.04	105.08
111.7	111.37	111.64	110.6	111.14	112.06	111.27	112.73	110.42	112.48	111.23	112.51	110.7	113.44	112.45	111.5	112.9	111.12	112.67	113.43	110.57	112.75	113.5	113	112.52	112.35	111.3	112.52	111.62	110.81	111.89	111.72	112.81	112.39	110.22	111.89	112.85	110.32	111.83	111.62	113.51	111.13	113	113.92	112.72	112.81	113.96	112.01	111.93	112.65
104.7	105.28	104.5	105	104.8	104.06	104.55	102.73	103.73	104.18	105.96	106.19	105.34	104.71	105.37	104.4	103.86	104.53	104.64	104.22	105.7	104.46	106.3	104.92	105.42	104.78	104.18	103.48	104.35	103.81	103.61	106.44	104.29	104.56	104.47	105.76	103.37	105.2	103.68	105.49	105.18	104.76	104.15	104.49	104.3	105.13	102.78	103.99	103.89	104.12
111.91	112.82	109.88	111.27	113.52	111.66	113.15	112.59	111.32	113.75	112.53	112.11	112.82	111.43	111.26	112.16	112.93	111.26	112.05	111.63	110.36	111.04	112.54	110.32	112.95	113.25	111.4	111.38	112	112.48	111.41	110.19	113.43	112.6	111.59	111.65	111.32	112.5	111.82	111.45	111.51	112.4	112.58	111.42	113	113.38	111.86	112.74	112.59	114.3
111.79	110.81	111.67	111.41	112.94	110.25	109.55	112.94	111.32	110.86	110.68	110.95	111.54	111.44	111.76	110.29	111.7	111.11	110.28	110.13	112.29	112.3	111.77	110.08	112.29	111.87	110.85	111.58	111.83	112.41	111	109.8	111.69	113.07	111.41	111.18	109.67	110.06	111.43	111.77	113.22	110.78	109.78	111.91	112.9	111.18	111.73	109.83	111.42	109.78
103.45	105.05	105.01	106.14	105.97	105.61	105.38	105.65	105.58	107.02	108.73	106.79	105.82	104.95	106.73	105.68	104.22	106.72	105.23	106	104.16	106.31	105.27	105.02	107.55	105.46	107.14	106.35	104.38	105.24	106.56	105.91	105.98	106.57	106.17	105.9	105.16	106.45	105.5	105.08	102.93	106.73	106.47	105.89	104.05	103.88	105.48	106.19	105.68	107.06
98.831	98.957	98.414	99.689	99.527	100.64	99.85	100.61	98.292	100.02	98.92	99.204	100.32	98.364	100.62	100.04	100.91	99.973	99.183	98.953	99.992	99.649	99.266	98.027	99.564	99.517	101.39	99.509	98.448	98.915	99.313	97.941	99.576	100.31	99.03	98.476	98.193	99.325	98.171	100.11	99.625	99.178	99.621	99.762	101.41	98.776	99.632	99.628	99.757	99.041
105.96	103.83	105.6	105.79	105.01	107.05	104.57	106.35	106.34	105.71	104.61	104.91	105.5	105.97	105.44	105.53	105.98	106.06	106.54	105.07	106.72	105.09	105.33	105.49	106.32	105.7	105.38	105.35	105.27	105.76	105.44	105.3	103.95	105.08	107.09	104.98	105.5	106.8	106.49	105.69	106.81	105.28	104.12	105.35	106.76	106.88	105.29	105.47	106.57	104.85
105.79	104.8	104.99	103.53	103.76	104.08	105.41	104.99	105.68	104.62	105.15	105.6	106	104.69	104.15	105.12	105.19	104.75	106.76	106.02	104.07	105.27	106.54	106.3	104.72	106.06	103.58	104.98	104.97	105.02	104.77	105.06	105.27	105.88	106.22	105.58	104.98	105.79	104.9	105.71	105.74	104.95	105.74	104.98	106.22	104.6	104.02	104.81	105.51	105.84
106.22	105.61	106.7	107.21	107.15	106.21	105.2	107.7	106.9	106.41	106.91	106.98	106.05	107.54	107.16	106.92	105.42	106.99	105.61	107.28	105.32	106.42	106.5	106.25	106.32	106.26	108.45	105.94	105.87	106.45	106.69	106.46	105.81	106.31	106.23	106.26	105.49	105.75	105.57	107.86	105.68	106.52	105.39	106.11	104.21	106.38	106.09	106.98	104.12	105.91
107.87	106.78	105.11	107.19	106.12	105.13	106.98	105.78	107.37	107.06	106.23	106.21	107.57	106.83	106.34	108.39	108.38	105.39	105.36	107.12	106.97	105.7	106.54	105.67	106.25	107.52	107.3	106.1	105.9	106.17	106.76	107.86	106.14	105.78	106.05	106.04	106.81	104.82	107.35	107.14	106.53	105.82	105.83	106.63	105.02	105.17	108.17	105.96	105.69	107.63
104.85	107.93	107.32	105.76	107.06	107.36	106.14	105.44	105.84	106.65	105.25	106.86	108.23	106.31	105.85	106.74	107.19	105.99	106.66	107.89	106.38	107.39	107.77	106.27	104.4	106.95	107.06	106.66	106.72	106.08	105.07	105.2	106.08	106.24	106.71	105.97	107.53	108.16	106.1	107.22	107.05	106.6	106.45	104.85	107.09	106.97	106.52	106.23	106.24	105.76
106.76	104.72	104.81	105.76	106.06	105.47	104.75	107.7	106.43	105.62	106.33	104.76	106.12	105.69	106.54	104.21	106.48	105.21	107	105.99	105.51	105.91	105.17	106.24	105.39	105.59	105.69	106.03	106.09	104.97	106.68	105.78	103.97	107.16	105.47	104.85	104.93	106.43	106.77	105.57	104.4	105.82	103.98	105.51	104.43	105.36	105.53	106.18	106.59	105.26
105.29	103.96	106.96	104.76	105.93	107.23	106.02	104.95	105.36	104.96	106.34	106.79	105.49	104.42	103.28	107.78	105.79	105.94	106.13	106.57	106.31	106.13	105.38	106.65	104.75	105.47	105.15	106.44	105.72	105.34	106.35	106.63	105.41	106.1	104.2	105.9	104.98	108.22	106.81	105.18	106.13	106.42	105.58	105.63	105.81	106.19	104.58	104.37	105.3	105.03
110.93	113.09	111.4	112.59	112.82	113.19	111.12	111.41	113.05	111.57	111.37	113.96	113.11	111.41	111.98	113.26	110.16	111.88	112.71	110.93	112.15	112.35	112.53	112.43	110.67	111.48	112.09	112.28	111.35	112.38	112.27	113.71	111.65	111.5	112.21	111.57	113.16	112.34	110.42	112.2	110.92	112	112.01	111.66	112.4	111.21	111.91	113.23	111.06	113.34
111.73	112.51	111.94	113.05	111.95	112.11	111.55	113.57	111.83	111.57	111.37	111.85	111.72	110.7	111.77	111.79	113.94	113.14	112.83	112.37	110.3	111.33	113.08	112.52	111.19	113.84	113.25	112.08	111.19	112.93	110.63	111.47	112.21	111.26	112.04	111.48	111.18	110.57	112.21	110.46	111.74	112.36	111.09	111.65	111.37	111.57	111.48	111.46	112.26	112.38
111.38	111.97	111.34	112.58	111.92	112.35	112.19	113.73	110.73	112.87	110.46	112.96	111.94	111.9	111.49	111.71	111.71	112.54	111.85	111.28	111.56	112	112.95	112.4	109.26	113.12	112.37	112.49	112.87	112.41	112.37	113.07	111.76	112.03	110.77	113.44	111.3	113.08	111.36	113.17	111.79	112.04	112.56	112.19	112.66	112.32	113.5	112.11	112.51	111.06
117.22	118.65	116.17	117.34	118.08	117.43	117.23	118.1	118.26	116.71	118.41	117.87	117.34	119.11	116.93	117.35	117.63	117.42	116.83	118.2	117.35	119.34	116.88	117.92	117.17	117.44	117.78	117.53	118.16	117.98	119.34	119.26	116.95	118.87	118.31	116.89	117.37	118.83	118.67	118.18	117.6	118.23	118.39	118.67	117.58	118.63	118.52	118.35	116.62	117.89
108.56	106.2	106.37	106.78	107.52	105.48	105.96	107.79	106.65	106.37	105.6	107.58	106.48	107.04	106.46	105.68	107.09	106.93	106.3	106.63	105.87	108.07	105.36	105.25	105.84	105.79	107.49	106	107.19	106.77	107.36	107.04	107.08	105.41	105.81	107.2	107.08	107.72	107.79	107.03	107.06	107.53	108.43	107.92	105.35	106.08	107.88	107.53	105.65	107.04
106.74	106.47	105.81	105.65	106.51	105.35	107.18	105.89	106.84	106.68	104.76	107.04	106.39	108.43	106.21	107.46	105.45	105.56	106.04	104.45	104.02	106.16	104.35	105.98	105.9	105.37	105.94	104.92	106.47	105.21	106.75	107.94	105.94	104.67	106.28	107.1	106.41	106.25	106.43	106.82	106.85	106.34	107.22	107.22	104.98	105.39	105.36	106.48	106.47	107.48
115.78	116.92	116.94	116.97	116.79	117.4	116.23	116.41	116.96	116.84	116.62	115.21	116.56	116.33	116.73	116.19	116.68	117.27	115.31	117.04	115.42	116.25	114.63	115.54	115.31	113.84	115.78	114.93	115.58	116.08	113.95	116.16	115.79	116.2	117.67	117.17	116.33	115.66	115.62	115.61	117.14	116.73	116.52	116.89	115.8	116.47	117.88	117.67	117.6	115.9
105.86	104.87	105.14	105.13	103.44	104.65	103.3	104.92	104.26	104.4	105.18	105.01	105.03	106.84	105.21	104.84	105.23	104.94	104.39	105.19	104.81	104.67	104.58	104.31	104.81	106.69	104	105.69	105.99	104.79	104.39	104.77	103.49	104.4	105.05	104.78	106.13	105.13	105.23	104.38	104.1	105.09	105.48	104.97	103.69	105.99	105.83	103.62	103.58	104.14
106.56	106.27	104.26	102.27	105.79	105.46	104.53	106.32	106.9	104.75	105.38	105.39	104.53	104.95	105.15	107.37	104.94	105.75	104.99	105.86	105.34	106.67	105.33	104.69	105.13	104.2	103.78	107.15	106.94	105.27	105.04	104.31	106.6	106.93	105.43	106.56	105.83	105.46	105.83	106.78	105.23	104.49	105.16	105.58	105.48	105.8	105.39	106.17	104.75	107.17
102.89	100.12	101.4	100.61	101.31	102.03	100.59	101.85	100.05	100.98	100.15	100.76	99.342	100.98	100.26	101.17	100.24	100.96	100.5	101.59	100.5	101	100.68	100.75	101.77	100.81	102.08	100.54	99.86	102.01	99.765	101.11	98.815	99.589	99.208	101.15	101.8	99.612	101.53	101.77	100.09	102.37	101.25	100.25	100.88	101.13	101.25	100.51	99.888	101.35
110.99	111.52	111.26	111.6	110.31	111.21	111.53	111.27	111	111.86	111.87	113.77	112.21	111.83	112.71	109.85	113.2	111.56	112.1	112.95	111.49	109.53	111.64	112.64	111.79	111.84	111.74	111.29	110.35	110.98	113.04	113.21	113.02	112.53	113.83	112.41	112.84	112.54	111.43	110.96	112.34	111.83	112.66	110.99	112.09	113.01	111	112.55	111.97	111.75
107.42	106.7	107.13	105.97	106.05	107.33	106.87	105.76	105.92	105.73	106.05	107.44	106.95	105.14	106.38	104.9	105.2	107.39	106.28	104.78	107.93	106.46	107.19	106.68	106.65	107.09	105.92	105.21	106.32	106.25	106.86	104.42	105	106.22	106.35	105.07	106.03	106.51	104.9	104.98	104.96	106.74	106.53	106.69	106.31	106.57	106.35	105.74	106.75	106
111.66	110.75	109.91	111.54	112.57	110.7	110.05	111.24	110.7	111.22	112.27	112.61	111.51	111.73	111.72	111.36	111.14	111.81	111.48	110.87	112.95	112.23	111.1	111.95	112.38	111.94	111.4	111.82	111.04	110.25	111.98	111.15	109.84	109.28	112.9	110.58	110.58	110.55	110.98	111.14	111.29	113.04	110.92	111.59	112.53	112.05	112.06	110.16	110.51	112.11
101.92	101.57	99.976	98.687	98.105	100.58	99.597	100.87	97.794	101.04	100.1	100.07	100.23	99.589	96.87	101.2	99.373	99.453	98.567	98.526	100.88	98.322	100.71	100.68	100.09	100.1	99.045	100.71	98.217	99.881	98.424	99.944	99.59	99.289	100.51	98.73	100.99	100.26	99.599	99.056	100.12	98.076	98.691	99.899	99.936	101.61	99.088	101.48	101.99	99.64
101.25	99.997	99.026	99.439	101.38	100.63	99.472	99.277	99.556	101.91	99.24	100.65	99.602	98.612	99.605	99.151	100.73	97.93	99.321	100.41	100.39	99.381	99.538	99.607	100.02	99.472	98.804	99.654	99.967	100.5	100.53	98.41	99.405	101.49	98.794	98.707	100.01	100.11	99.246	99.409	100.24	100.33	100.31	102.04	98.864	99.099	101.25	101.21	99.693	100.29
117.49	117.1	116.55	117.88	118.17	116.19	117.34	118.01	116.65	118.69	117.4	117.89	116.52	118.79	117.96	117.35	117.86	118.09	117.72	115.7	116.49	115.79	117.31	117.32	116.13	117.74	116.93	118.23	115.81	117.24	117.7	118.44	119.76	115.99	116.81	116.3	118.33	118.09	116.59	117.49	119.06	116.61	118.36	120.13	116.87	117.22	116.29	117.19	117.42	118.46
98.238	98.893	98.912	100.78	99.111	99.355	100.58	100.58	100.63	98.649	100.59	99.688	100.9	101.34	99.013	101.66	99.458	98.468	101.13	98.937	99.405	99.496	100.38	99.386	100.58	99.622	100.53	100.38	98.833	101.89	101.6	99.654	99.752	99.607	99.7	101.07	98.125	98.99	100.15	100.28	101.12	97.753	99.356	99.704	100.06	101.4	98.356	100.9	97.838	99.14
100.01	99.85	101.09	100.85	98.758	98.875	101	99.235	101.57	99.785	99.945	99.784	99.032	100.47	101.23	101.14	99.631	100.89	99.819	100.53	100.09	100.82	101.76	101	101.48	101.5	101.96	100.19	100.48	102.34	102.14	100.61	99.209	98.421	100.45	100.81	100.74	100.55	101.49	100.52	98.112	100.28	99.384	99.993	101.7	100.64	100.77	101.86	100.05	100.54
112.53	114.84	112.28	112.22	113.6	112.39	112.82	113.67	113.52	113.11	113.28	111.23	111.17	112.36	113.75	113.43	113.31	113	113.84	112.56	111.86	113.93	112.64	112.58	111.4	112.66	112.93	113.5	111.33	114.16	113.12	112.5	112.97	113.55	112.98	113.45	111.95	113.2	113.6	113.88	113.53	111.82	112.25	113.13	111.04	111.57	112.2	111.61	113.58	112.79
105.46	104.98	105.22	106.14	105.61	106.09	105.39	104.02	107.29	105.51	106.34	105.45	104.96	105.48	105.93	105.7	104.79	106.26	106.32	105.04	105.21	105.03	106.12	105.08	104.61	106.47	105.39	106.84	106.53	105.23	104.05	106.14	105.76	105.77	106.13	105.25	104.53	104.82	104.92	105.03	105.27	105.51	107.57	104.2	106.21	104.87	106.45	105.63	107.41	103.84
117.5	116.3	116.94	117.42	119.12	117.7	118.37	117.72	119.39	116.56	117.84	117.19	118.56	117.89	116.67	116.72	118.05	117.21	116.5	114.71	117.01	117.76	117.97	118.11	119.09	116.83	117.26	117.41	117.86	118.33	119.96	117.38	116.1	116.99	118.95	117.02	117.08	117.56	117.84	116.43	115.4	117.81	117.2	117.26	118.02	117.26	115.37	117.4	118.93	116.6
101.81	98.807	99.342	100.65	99.44	98.674	100.87	101.41	98.526	101.08	99.208	99.604	98.823	98.684	99.041	101.72	100.31	101.03	99.249	101.11	99.873	99.525	99.31	98.584	99.882	101.05	99.394	98.52	100.72	99.619	99.763	99.77	99.965	98.41	99.022	100.79	100.74	101.73	100.32	100.9	99.104	100.94	99.843	101.23	100.55	101.53	99.263	99.826	99.711	99.788
110.6	109.25	108.83	109.94	110.23	109.76	111.15	110.19	112.1	110.63	110	110.93	112.42	111.83	109.3	110.64	110.13	111.82	110.79	111.47	111.03	111.45	110.39	110.82	109.78	111.88	111.04	110.06	111.82	112.13	110.78	111.81	109.57	110.15	110.53	110.58	109.4	110.98	111.5	111.67	111.26	110.3	110.49	109.51	110.51	111.86	110.17	112.2	110.3	108.56
99.561	99.482	99.924	99.498	100.67	100.64	99.696	99.019	100.15	101.02	98.097	98.928	97.745	98.637	99.773	99.961	99.78	100.02	99.491	99.869	101.41	99.457	100.78	99.394	100.3	98.839	102	98.457	101.61	100.04	100.22	98.689	100.56	100.3	98.194	99.793	98.548	99.253	99.437	100.49	100.16	99.009	99.748	100.59	100.31	100.2	99.114	100.44	100.13	99.612
111.65	109.55	110.12	111.68	110.82	113.58	110.57	111.63	111	110.24	111.4	110.96	110.76	110.94	111.04	110.64	110.87	113.58	111.59	110.28	110.87	112.05	110.99	110.98	109.79	112.24	111.45	112.08	111.62	111.88	110.08	110.63	111.36	110.38	112.05	110.68	110.72	111.41	112.44	112.6	111.32	110.56	111.1	110.6	111.55	109.56	110.6	111.04	110.92	110.98
106.89	106.52	105.07	104.6	105.46	105.47	106.37	106.65	106.41	107.11	105.05	105.05	104.22	105.02	105.14	104.57	105.14	104.88	105.82	104.95	106.4	105.67	106.11	104.88	105.77	106.77	106.78	106.64	105.25	104.77	106.57	105.03	105.86	107.2	104.22	105.92	106.21	107.44	105.77	104.65	104.02	105.64	105.52	106.87	104.41	106.2	107.33	104.37	104.64	105.29
111.01	112.19	113.48	112.25	112.52	112.62	111.26	112.15	111.62	111.6	111.66	110.86	113.02	111.56	111.04	112.78	113.03	111.56	113.52	111.34	110.78	111.63	111.83	114.04	111.05	110	112.35	113.06	112.16	112.73	112.83	112.51	111.06	112.74	110.72	111.35	110.07	110.45	112.26	112.31	110	112.64	112.27	111.46	110.45	111.16	111.43	112.2	112.15	110.54
107.62	105.6	106.82	106.09	106.85	105.8	106.34	105.21	104.08	106.15	106.64	106.2	105.65	105.76	105.54	107.52	107.09	105.93	104.56	105.04	105.81	105.51	106.34	105.97	106.18	106.17	104.46	106.93	105.1	105.45	105.47	105.08	107.82	107.04	105.72	105.08	105.31	106.06	105.9	104.27	106.4	106.33	105.27	105.26	106.1	103.91	104.82	107.01	106.4	107.52
105.9	104.56	106.25	106.74	105.72	107.45	106.42	106.38	104.83	106.82	107.84	105.53	105.81	105.58	106.06	106.77	104.78	108.24	106.91	106.18	106.28	105.19	106.77	106.52	107.37	107.26	105.92	105.75	107.85	106.51	105.96	105.49	106.53	104.14	105.3	105.4	106.65	106.42	105.49	105.57	105.48	105.1	106.67	106.38	105.1	105.65	106.8	107.23	106.36	106.14
100.61	100.11	100.4	98.455	101.13	99.687	99.542	97.26	100.65	99.948	100.29	101.11	99.911	99.033	99.541	101.04	99.749	101.61	100.26	99.517	99.058	100.85	99.988	99.271	100.16	99.874	101.01	100.22	100.21	100.95	98.177	101.54	99.664	100.32	100.47	99.713	99.633	101.25	100.65	99.308	97.873	100.6	99.382	99.3	97.714	99.802	98.344	99.42	98.922	98.331
110.53	111.53	110.14	111.49	111.08	111.14	110.69	112.05	110.32	111.5	110.65	111.31	110.96	110.66	110.1	111.73	110.07	111.24	111.8	112.14	112.34	111.2	111.34	111.97	111.49	112.57	111.54	111.96	112.92	111.56	111.21	110.96	111.23	110.34	110.9	112.09	110.46	109.99	111.51	111.75	112.16	111.21	110.44	112.49	110.39	112.99	111.26	112.77	109.39	110.75
106.08	104.46	105.77	106.64	105.85	105.88	105.34	105.99	106.99	106.46	105.75	107.45	105.77	106.48	104.55	104.71	106.08	105.35	106.22	104.03	105.31	104.11	105.23	103.83	106.66	104.39	106.68	105.29	106.25	106.34	105.13	105.78	105.49	104.87	105.25	105.83	105.32	105.8	105.18	103.23	104.64	103.7	105.1	105.85	106.03	106.4	104.08	104.58	105.96	104.56
104.53	106.37	104.76	104.62	102.81	105.76	105.61	105.41	104.22	105.1	105.16	104.59	105.67	104.49	102.3	104.68	104.94	104.44	104.94	104.86	106.02	104.63	106.4	104.81	103.84	104.98	104.52	104.67	102.78	105.2	105.15	104.37	104.66	104.85	104.25	104.97	106.44	102.5	104.22	104.76	104.89	104.79	104.6	105.47	105.14	104.33	103.28	105.03	104.74	103.27
111.1	110.3	109.54	110.14	108.83	109.34	109.27	110.18	110.06	110.49	108.95	111.05	109.81	108.93	109.52	109.62	109.73	110.34	110	112.13	110.06	108.93	110.09	109.05	109.97	108.13	109.02	110.48	109.31	108.74	109.18	110.12	108.19	109.51	109.86	109.11	110.15	108.55	109.63	110.15	109.38	109.06	109.01	111.01	108.94	110.34	109.75	108.86	107.17	109.22
99.446	100.83	101.64	102.52	101.88	101.47	102.33	99.708	100.24	99.699	100.49	101.53	100.76	101.81	99.308	99.761	100.6	98.621	101.77	100.06	101.91	99.63	100.96	99.887	100.56	99.253	100.67	99.188	101.58	100.03	100.75	100.85	101.24	100.22	101.13	102.15	100.93	100.42	100.69	99.476	101.01	100.07	99.673	100.77	101.03	101.84	100.25	99.644	100.41	101.41
104.69	106.08	107.24	106.32	107.57	106.75	105.04	105.44	107.33	105.5	106.91	105.37	105.98	106.5	106.15	106.16	106.18	105.82	106.05	106.32	105.42	106.86	106.34	105.52	106.83	105.95	105.94	106.94	105.71	106.9	106.55	106.37	106.28	106.53	107.06	105.43	106.26	106.25	106.44	106.69	104.97	107.77	108.08	107.11	106.86	106.26	106.2	106.6	104.78	105.73
116.79	116.45	118.21	117.51	117.82	117.17	117.29	116.19	117.66	117.65	117.52	117.92	118.78	116.45	117.36	116.74	116.37	118.26	118.37	118.44	117.78	116.73	115.22	118.39	118.27	118.07	118.23	117.33	116.92	119.43	118.52	117.43	116.15	117.16	117.9	119.41	118.29	117.17	118.86	117.71	119.18	118.96	119.6	117.84	117.25	118.03	119.25	117.77	117.98	117.55
107.49	106.02	107.81	106.45	107.22	107.54	106.78	106.07	106.82	107.68	106.22	105.8	106.23	106.92	106.67	106.55	106.11	105.97	107.45	106.69	107.07	107.36	105.67	107.94	106.69	107.79	108.16	105.81	108.37	106.57	106.45	105.68	106.38	105.04	107.65	107.71	106.35	106.62	108.48	106.3	109.89	107.2	107.89	106.51	106.11	108.5	106.93	106.08	106.6	106.32
104.18	104.78	106.18	106.12	106.01	104.74	105.64	105.13	106.82	105.12	104.94	103.95	106.15	105.44	105.71	106.1	105.25	105.91	107.26	105.05	105.49	105.05	104.52	106.68	105.64	105.35	105.45	105.69	105.69	105.83	106.45	105.29	105.77	106.36	106.42	104.15	105.06	106.51	105.87	106.07	107.07	107.95	106.39	105.77	106.26	106.08	106.78	106.1	104.94	105.14
105.05	106.51	106.4	106.43	106.69	107.13	106.28	107.16	105.9	106.49	107.92	106.6	106.82	107.09	105.85	107.61	109.23	107.56	105.8	107.26	106.38	105.93	107	107.89	107.45	106.01	107.82	108.64	108.16	106.8	106.59	106.98	105.91	105.65	106.71	107.79	108.23	107.01	106.17	104.76	106.44	107.93	108.35	107.48	107.02	105.2	106.92	107.67	106.3	107.81
104.81	105.03	105.45	105.16	105.65	105.92	105.57	106.58	106.16	106.15	103.75	105.6	104.56	106.71	104.72	106.94	106.61	104.8	105.72	105.07	105.37	106.56	104.79	106.07	105.04	105.57	105.89	104.11	104.85	105.81	106.61	104.32	106.85	103.42	105.67	105.58	103.67	105.35	107.27	106.17	106.2	104.79	108.84	104.86	105.95	104.81	106.6	104.25	105	105.73
104.13	105.4	103.87	105.69	104.5	104.19	104.18	104.8	104.59	104.89	104	104.52	104.93	104.64	104.75	104.88	105.44	105.31	105.41	104.68	104.73	104.51	103.88	103.69	105.13	105.15	105.52	104.91	105.34	106.19	105.49	104.65	105.35	104.4	105.11	105.74	105.02	105.01	104.36	103.48	104.04	104.03	105.14	104.4	104.47	103.34	103.14	104.57	105.16	105.14
104.85	106.97	106.55	108.34	107.67	105.81	105.49	106.34	105.67	106.3	106.93	104.86	106.6	106.46	105.37	106.03	107.01	107.15	107.32	108.09	105.61	106.33	105.13	105.21	106.85	106.69	106.93	106.31	106.25	104.51	107.03	106.16	106.71	105.2	107.58	105.33	106.59	105.42	107.39	105.18	105.86	104.64	108.19	106.88	107.92	105.12	106.38	105.42	104.91	104.17
112.56	114.01	111.97	111.79	110.89	110.11	111.65	112.57	111.08	111.98	112.17	109.49	110.69	110.46	111.38	111.2	111.24	110.42	112.32	111.18	112.2	111.33	112.69	111.28	111.38	112.93	111.53	112.88	110.68	110.73	112.88	112.33	112.25	111.16	110.21	110.55	110.6	112.23	110.05	113.12	112	110.84	111.45	112.02	110.12	111.44	110.78	111.61	110.84	112.45
100.25	100.35	101.15	100.44	102.16	100.43	100.07	99.453	102.09	100.21	100.94	101.27	101.58	100.72	98.376	101.64	102.73	100.47	102.04	99.996	101.54	100.82	101.66	99.566	99.555	100.05	101.32	100.7	100.97	101.54	100.59	101.5	100.12	101.17	101.4	100.18	99.556	99.154	101.85	101.2	100.53	100.87	100.89	100.96	101.82	101.03	103.18	98.87	101.25	102.02
100.89	100.78	100.44	101.47	100.38	100.81	100.52	99.565	101.73	101.94	99.761	100.34	99.733	102.24	102.44	100.73	99.178	100.09	98.951	100.94	100.94	98.98	102.74	100.37	100.78	101.94	99.702	101.54	100.69	100.61	100.67	99.381	100.62	99.796	99.314	100.61	102.48	99.948	101.36	100.57	99.584	103.29	100.41	101.05	100.22	100.93	101.53	98.578	100.77	99.968
110.93	110.74	109.89	110.75	111.17	110.67	108.67	112.59	110.75	111	111.05	111.59	110.04	110.35	108.73	110.72	110.62	109.37	109.88	110.69	110	110.67	109.51	110.86	111.95	109.74	110.35	108.33	111.21	110.48	110.18	109.88	111.21	109.36	108.97	109.61	110.15	109.85	111.47	110.05	111.72	111.53	110.3	110.02	110.27	108.45	111.47	111.19	109.21	109.61
106.85	106.31	106.08	107.46	107.36	105.84	106.4	107.01	106.11	105.64	107.49	106.91	106.35	105.92	105.57	106.77	106.04	105.57	105.13	106.66	106.3	107.21	105.3	106.47	107.4	105.14	106.4	105.88	106	106.1	105.56	105.79	106.18	107.13	104.82	106.89	106.9	107.61	107.1	106.78	107.2	104.72	105.93	106.69	106.32	106.02	106.75	107.2	105.91	105.77
106.12	106.14	107.09	106.99	106.37	106.17	106.8	107.41	105.55	105.89	105.56	106.01	107.02	106.11	107.66	105.12	106.97	106.25	105.67	105.73	107.38	106.96	105.38	108.02	106.99	104.7	106.07	106.19	105.6	106.26	106.55	106.42	107.44	106.78	106.82	105.77	106.48	105.49	106.85	104.85	105.42	104.84	106.56	106.1	105.76	105.85	105.02	107.33	104.64	106.86
106.16	105.98	107.93	105.4	106.43	107.25	105.77	106.84	105.66	106.27	106.83	106.75	106.44	105.53	108.92	107.15	106.08	105.03	106.35	107.31	106.23	104.95	105.41	105.88	105.8	106.1	104.62	105.78	103.69	106.58	106.6	105.55	106.1	106.45	106.31	107.48	107.11	106.98	105.35	106.05	106.13	106.98	107.06	106.4	107.42	106.42	106.2	105.24	106.62	106.19
99.532	99.416	100.1	100.85	99.553	99.102	100.77	100.53	101.05	99.111	99.995	98.308	99.819	99.701	101.19	100.99	100.06	99.289	101.53	100.58	100.24	99.558	98.91	99.94	99.905	98.748	99.876	100.1	100.26	100.08	100.62	100.18	98.929	100.03	100.19	99.779	100.16	99.884	100.05	100.34	101.16	98.302	99.793	99.697	99.55	99.859	101.36	100.23	101.54	99.136
99.411	100.56	101.06	101.3	100.63	99.355	99.892	101.66	99.54	100.97	100.28	99.838	101.62	98.654	101	101.07	100.94	100.54	100.24	101.38	101	101.26	99.618	101.42	99.766	100.7	100.73	100.52	101.77	100.54	100.81	102.11	101.95	100.76	100.96	99.664	100.92	101.52	99.902	99.373	99.39	100.02	101.14	99.428	99.636	100.68	100.22	101.57	100.81	99.852
105.46	106.5	105.72	107.4	104.78	105.83	107.37	105.22	106.04	105.64	108.62	106.15	106.23	106.76	106.38	106.63	104.89	107.29	107.5	106.55	105.76	104.38	104.69	106.04	106.03	107.23	106.58	105.32	104.6	107.16	104.56	105.54	104.87	107.72	106.62	107.07	105.27	105.8	105.87	106.32	107.08	105.87	104.95	106.12	106.31	105.45	105.98	106.1	106.91	105.17
111.2	111.53	112.58	111.97	111.72	112.27	112.15	112.4	112.68	111.81	111.4	112.53	111.89	111.68	111.83	112.39	114.05	112.01	110.28	112.02	113.99	112.32	111.69	112.14	112.86	112.06	111.72	112.59	112.74	111.25	111.65	110.8	111.26	112.14	112.73	112.23	111.2	112.51	110.84	112.83	112.45	112.55	112.54	111.45	113.4	113.23	113.94	112.01	113.23	110.53
110.18	110.55	111.73	111.21	110.92	111.35	110.78	110.57	111.38	111.67	111.82	111.35	110.65	111.21	111.5	111.47	109.95	110.48	109.98	110.72	108.93	111.51	111.72	110.98	111.81	109.32	111.38	112.56	111.79	111.31	110.59	111.8	109.63	111.74	110.99	110.54	113.13	110.89	111.91	111.41	112.23	111.31	111.15	111.58	111.5	111.52	110.28	112.41	110.57	110.94
111.32	112.39	112.4	111.08	111.56	112.6	112.6	111.01	114.33	111.04	111.68	111.19	112.96	111.01	111.47	112.16	112.7	111.25	112.75	111.39	112.59	112.03	111.71	111.4	110.99	110.42	112.95	112.05	111.31	111.66	112.09	112.13	112.6	111.8	112.92	111.31	111.71	112.55	111.77	109.38	112.77	113.23	112.52	111.94	111.74	112.29	112.59	110.9	111.99	113.42
98.776	99.791	98.964	99.357	101.72	100.19	100.68	99.359	99.148	100.63	98.073	99.951	100.71	100.09	101.14	99.197	99.892	99.745	100.82	99.873	99.152	100.06	98.639	98.579	99.463	100.7	100.67	99.077	100.11	99.154	98.98	99.761	99.162	99.567	100.64	98.528	99.464	99.484	100.54	98.441	100.93	99.544	98.488	99.459	98.968	100.73	100.26	100.36	99.553	97.371
111.61	111.91	110.3	112.87	110.01	111.12	111.21	111.27	111.49	111.72	110.72	111.78	110.61	111.19	109.82	112.02	113.67	109.78	110.3	112.09	112.2	110.11	110.59	110.5	111.62	112.71	109.88	111.96	111.47	113.73	111.43	110.98	111.82	110.29	110.58	111.93	111.97	110.56	110.85	110.68	113.32	109.8	111.03	111.07	110.14	111.45	111.45	111.46	111.06	111.06
109.73	109.44	110.56	109.83	109.88	109.26	108.89	111.25	111.87	109.4	110.35	109.43	110	110.89	109.78	109.97	110.92	111.12	108.94	110.24	110.99	109.94	108.41	109.26	110.5	110.31	110.53	111.49	110.75	111.81	109.44	110.59	109.86	109.05	109.75	110.35	110.16	111.29	109.64	110.94	108.2	108.29	109.38	110.24	111.18	108.93	108.8	110.08	110.6	109.92
112.06	112.28	111.37	111.85	111.27	112.56	110.6	111.51	110.7	111.16	111.71	111.87	111.54	110.61	111.17	110.61	112.51	111.69	111.48	112.11	112.33	111.92	111.67	110.85	110.03	111.09	109.14	111.29	111.82	111.44	111.97	111.89	112.55	111.25	109.86	110.93	112.58	111.33	111.14	112.15	111.69	111.13	112.32	109.71	111.91	111.91	112.63	112.51	110.66	112.39
112.33	110.67	111.53	109.52	109.73	111.96	112.3	111.19	110.52	111.4	110.22	111.06	111.78	111.31	112.1	109.98	112.09	110.86	111.33	110.9	111.76	110.05	111.55	110.69	112.5	111.82	109.73	111.22	112.15	109.81	111.36	110.55	111.89	111.87	110.04	111.43	110.77	112.37	110.57	109.47	110.74	111.41	110.66	109.93	110.34	110.5	111.15	110.92	112.49	110.43
110.53	111.8	112.48	111.63	111.76	110.95	112.42	111.65	112.93	111.4	110.92	111.85	110.45	110.76	111.57	112.45	112.44	111.83	113.16	110.65	112.22	111.91	110.37	111.56	110.47	113.35	113.71	111.39	110.61	111.13	112.01	109.99	112.41	111.54	113.52	111.6	112.45	111.03	113.22	111.88	109.85	112.38	112.27	111.64	113.04	113.61	111.09	110.86	110.34	112.58
97.649	99.807	100.2	100.26	100.74	101.2	100.7	99.789	99.353	98.492	99.819	100.55	100.84	99.842	99.344	100.05	99.35	99.256	99.587	98.686	100.49	99.967	99.023	98.929	100.58	98.898	100.38	99.61	100.61	100.66	100.81	99.528	99.224	99.748	99.106	99.794	99.666	100.17	98.537	98.896	98.386	97.523	100.18	98.776	99.144	99.695	101.28	99.317	101.46	99.072
100.22	100.81	98.906	100.37	99.407	99.742	99.16	99.56	99.82	99.491	99.475	99.793	100.86	100.34	99.835	100.66	99.215	100.07	99.856	100	98.947	99.741	99.942	100.36	99.806	101.66	99.54	101.53	98.147	100.16	100.61	100.28	100.1	98.392	99.333	98.44	99.409	99.443	99.061	99.106	99.981	99.985	98.337	99.625	101.09	100.17	99.896	98.391	99.869	97.571
112.05	111.44	111.84	113.01	112.39	112.54	112.58	111.26	110.87	111.02	111.98	109.83	112.91	112.6	112.78	110.92	112.34	111.38	113.84	113.02	110.43	112.41	109.99	112.35	111.96	113.28	113.12	110.28	112.49	112.47	112.92	112.3	111.97	111.49	111.54	112.12	110.49	113.17	111.77	111.4	112.87	111.78	112.79	111.92	113.2	111.54	112.78	114.38	112.06	113.35
104.97	104.89	105.41	106.65	106.99	105.9	107.14	106.52	107.22	106.2	105.9	105.76	105.16	106.59	107.63	106.64	105.9	106.32	104.88	106.15	107.85	106.25	106.75	106.1	106.14	106.13	106.91	106.74	105.07	105.27	107.48	105.14	106.75	105.75	106.21	106.08	107.15	107.27	105.72	106	106.54	106	106.63	107.3	106.17	105.78	106.08	104.71	106.9	105.86
104.85	104.98	104.33	102.26	104.69	104.21	104.41	105.05	104.34	102.64	104.57	104.18	103.42	104.21	104.22	105.16	104.51	104.76	105.55	104.83	104.83	105.55	104.16	105	104.58	104.14	104.71	101.91	104.42	104.06	105.93	104.13	103.81	103.73	103.58	104.88	104.6	106.04	103.39	103.73	104.6	102.91	105.01	102.72	105.38	104.54	104.34	103.88	101.54	103.7
111.95	112.22	112.09	111.63	112.98	110.09	112.01	111.52	109.65	111.47	112.2	113.03	112.49	111.15	112.77	112.55	110.77	112.34	111.43	110.65	110.64	112.74	110.99	111.59	110.85	111.41	111.17	113.9	111.91	112.49	113.28	113.23	111.23	111.2	110.33	112.09	111.2	112.33	112.32	112.59	110.88	110.3	111.67	112.38	111.87	112.31	113.35	111.94	111.95	112.15
105.79	104.96	104.66	105.66	105.08	105.2	104.22	104.05	104.86	103.89	104.39	106.06	106.64	104.98	105.08	105.25	106.47	105.13	106.71	104.6	105.84	104.1	105.36	105.35	106.18	105.75	106.27	106.22	105.28	103.17	103.75	104.69	105.96	103.73	105.17	103.97	106.53	105.96	105.92	107.07	106.25	106.5	105.57	105.59	104.99	104.88	105.68	104.56	105.27	103.96
112.65	111.8	111.98	110.72	111.62	111.82	111.28	112.78	111.94	111.55	109.94	112.25	111.55	112.31	110.24	111.63	111.04	111.18	112.75	111.19	111.26	112.37	111.18	110.86	111.09	111.84	112.07	110.28	112.47	111.74	112.41	111.81	111.2	112.81	111	111.22	112.06	112.16	111.8	112.1	112.51	111.12	110.97	113.02	113.01	112.11	111.88	111.14	112.8	112.1
113.4	112.27	111.55	110.67	112.43	113.73	112.76	112.28	112.39	111.62	112.28	112.9	113.27	113.71	114.67	113.75	114.26	113.48	113.19	113.31	113.81	112.33	115.37	113.43	112.56	114.04	114.77	114.58	114.64	112.97	112.43	112.59	113.07	113.38	111.73	112.72	112.34	111.97	113.32	114.52	112.79	114.5	112.81	113.66	112.85	113.04	112.64	113.82	111.88	112.63
110.77	111.73	109.98	110.52	110.22	110.89	112.9	111.81	111.18	111.56	110.78	112.13	110.76	113.28	111.42	111.4	110.81	111.58	111.57	112.71	112.56	111.72	109.42	112.35	111.43	110.87	111.17	111.57	112.38	112.15	111.24	111.52	111.32	110.75	111.67	113.42	112.05	110.19	111.04	111.83	111.99	111.26	112	110.16	111.98	111.05	112.84	111.78	109.88	112.75
106.76	106.15	105.55	106.29	106.83	106.26	106.31	105.78	105.82	104.81	106.51	105.9	105.78	106.14	106.76	104.8	106.82	106.45	108.32	107.48	106.18	107.35	106.96	106.99	104.62	106.51	107.57	107.7	107.88	107.41	104.29	107.53	106.16	106.74	105.66	105.43	105.4	105.87	106.72	107.41	106.25	105.96	105.85	105.36	106.63	106.33	106.5	105.01	108	107.86
106.8	105.27	106.27	105.93	105.64	105.11	105.61	106.32	104.62	104.61	106.65	105.32	104.82	106.05	104.98	104.99	105.84	103.9	104.4	106.61	105.19	104.33	105.95	106.76	105.05	105.55	106.49	104.46	105.54	106.09	105.5	104.3	105.7	106.13	104.98	105.64	105.2	105.95	105.5	103.97	105.05	104.31	104.84	105.66	105.39	104.17	104.77	105.51	104.02	105.74
106.38	107.36	107.06	105.6	107.11	107.59	106.47	107.16	106.56	106.35	105.3	106.56	107.33	106.75	105.52	104.43	105.51	106.33	106.81	106.98	105.8	106.25	106.68	106.03	107.39	107.07	107.11	106.62	106.97	105.55	104.8	104.54	106.32	106.89	106.59	106.17	105.27	107.3	105.76	105.24	107.16	105.91	107.52	106.29	105.62	105.18	106.88	106.42	104.32	106.32
104.41	105.77	105.64	104.29	106.67	105.63	105.45	104.87	106.74	105.46	106.45	104.87	105.78	105.13	105.3	105.32	106.11	105.2	105.8	104.42	106.14	106.93	105.37	105.52	105.24	105.64	106.83	105.58	103.41	104.42	104.77	105.55	104.95	106.52	105.86	105.47	105.51	105.27	105.6	104.45	104.15	106.58	105.92	105.75	104.46	106.84	105.37	106.94	106.75	104.46
104.52	105.77	105.17	105	105.45	105.61	105.23	103.6	107.05	104.62	106.48	106.03	105.55	104.64	104.19	104.58	105.18	105.67	105.91	102.88	104.02	106.12	107.22	106.4	107.08	106.64	105.4	105.05	104.9	106.12	105.6	105.01	104.87	103.25	104.83	105.03	104.48	103.83	104.45	106.03	106.42	105.11	106.14	105.49	105.21	105.89	106.51	105.99	103.7	105.06
112.18	111.95	112.21	112.72	110.9	110.58	111.78	112.09	112.91	111.02	112.2	110.33	112.38	112.11	110.39	112.31	112.61	112.74	111.29	113.43	112.2	110.35	112.45	111.63	112.33	112.06	112.65	113.1	110.65	113.51	112.4	112.04	112.21	112.1	111.23	112.27	112.03	112.36	112.92	112.15	113.05	110.08	112.44	111.14	113.84	111.2	113.03	110.09	110.35	112.62
105.58	106.04	106.95	107.26	105.43	105.63	106.2	106.26	105.57	106.35	106.36	106.28	106.16	105.11	104.64	104.46	106.79	106.28	104.35	104.48	105.19	107.07	105.42	104.6	106.82	105.19	105.93	105.84	106.7	105.28	103.87	106.58	106.01	106.04	104.68	105.94	105.31	105.54	104.03	106.86	105.57	106.81	104.62	104.73	106.01	103.99	107.46	105.51	105.07	105.7
99.693	102.69	100.06	101.86	99.439	98.482	100.91	100.56	99.943	100.93	100.53	100.69	100.35	100.27	100.36	100.61	100	99.302	98.946	99.894	101.37	100.45	100.25	102.39	99.787	100.21	101	101.36	99.759	100.76	101.47	100.19	100.41	100.34	100.53	100.56	99.307	99.159	100.87	101.37	101.69	100.96	100.79	100.59	100.62	99.608	100.17	100.73	100.2	101.02
104.3	106.35	107.38	105.98	104.97	103.66	106.04	105.49	105.36	107.34	104.72	105.29	106.46	105.4	104.55	106.93	107.05	106.79	105.55	107.11	105.78	105.97	107.22	106.79	105.88	104.49	107.57	104.59	104.15	104.94	106.44	106.26	105.3	106.34	107.65	104.12	105.63	103.91	105.22	105.55	104	104.68	106.38	105.64	104.97	104.13	106.2	103.73	105.48	106.67
105.34	105.33	104.56	105.47	103.62	104.15	104.6	104.64	104.29	103.96	104.88	103.86	105.66	103.06	104.38	105	105.1	105.39	104.24	103.93	105.02	104.41	105.64	104.67	105.13	104.49	104.67	104.28	104.82	104.71	103.57	105.91	102.79	104.66	105.33	104.91	105.43	104.5	104.27	104.6	104.46	104.5	104.42	104.35	103.72	105.8	104.33	105.28	105.8	105.91
105.27	104.98	104.2	105.68	104.58	103.48	106.2	104.87	104.04	103.4	103.95	103.92	103.21	103.43	105.22	102.54	105.41	106.03	106.03	103.93	103.61	104.01	105.62	104.12	104.84	103.53	105.03	103.36	104.51	105.04	103.08	104.78	103.16	102.82	104.94	104.62	104.36	103.37	102.84	104.68	105.3	102.9	103.79	104.3	102.94	104.55	105.53	102.35	104.06	104.29
111.07	111.75	112.6	112.61	111.25	110.9	112.79	113.48	112.89	113.58	113.56	110.57	111.39	112.4	113.18	111.78	112.35	112.12	112.64	111.88	112.73	111.77	113.4	110.63	112.62	110.75	112.23	111.6	113.37	110.82	111.08	111.69	110.33	112.93	112.64	112.99	112.02	110.71	111.58	112.09	111.56	112.68	114.17	111.18	110.39	112.52	112.29	110.74	110.18	111.55
108.29	107.19	107.35	107.06	106.75	107.24	107.46	106.53	107.33	107.12	107.16	108.07	107	106.46	106.76	107.7	108.7	107.94	106.19	108.06	106.12	104.28	106.9	106.29	105.99	108.5	106.58	107.39	104.78	106.32	107.69	106.16	106.69	106.54	107.74	105.87	108.07	106.51	105.14	106.65	106.43	108.73	107.5	106.4	107.42	106.19	106.47	106.26	106.32	105.72
98.26	100.41	101.08	99.901	99.146	99.708	102.23	101.22	99.995	101.03	100.72	100.17	99.708	101.04	100.53	100.51	99.632	99.016	100.05	100.51	100.94	100.23	100.54	100.27	99.18	100.99	100.55	99.023	101.18	99.304	99.151	100.51	101.97	101.45	100.96	100.61	100.84	98.883	99.368	97.972	99.983	101.07	100.71	99.657	100.59	100.6	100.73	99.769	100.11	99.566
110.88	111.58	110.6	111.36	112.04	110.19	111.92	112.02	109.8	110.78	112.02	112.4	109.98	111.71	110.89	111.19	112.4	112.47	111.42	111.43	111.34	111.92	111.3	109.9	110.86	111.85	110.8	111.9	112.1	109.64	110.45	111.26	111.73	112.46	110.11	111.03	110.93	112.62	113.14	109.86	111.26	111.12	109.63	109.37	112.06	111.04	110.55	110.44	111.75	110.7
104.81	104.26	106.76	105.93	106.79	107.2	104.4	106.53	106.66	106.43	106.72	106.26	103.37	106.46	105.47	104.79	107.02	105.93	107.18	104.5	104.98	107.15	106.16	106.62	107.48	108.27	106.89	104.76	106.22	106.72	107.24	108.77	106.56	107.64	106.04	107.32	105.96	105.29	106.53	106.19	106.26	105.86	107.11	105.53	106.9	104.02	107.42	107.07	105.84	106.7
116.87	118.81	118.09	118.53	116.71	115.49	117.11	117.83	117.62	116.37	118.01	118.41	116.14	116.84	117.92	117.9	117.71	116.55	116.62	119.12	118.17	118.44	117.42	118.6	117.59	118.28	116.99	115.81	117.27	116.98	116.08	118.83	118.47	117.95	117.77	118.26	117.85	118.85	117.5	118.41	118.77	117.34	116.07	118.71	117.94	117.3	117.45	118.29	117.54	117.88
104.54	102.05	105.41	104.04	104.7	104.71	104.63	104.98	102.44	102.18	104.53	104.99	105.33	104.29	103.97	104.24	104.37	104.48	102.92	103.52	103.69	104.66	105.64	104.52	103.85	104.78	104.52	105.43	104.74	103.91	103.92	104.52	103.71	103.13	103.95	105.07	103.86	104.2	104.99	103.73	103.57	104.6	104.13	104.35	103.2	104.3	103.38	103.71	103.88	102.28
104.74	105.79	106.2	105.21	107.63	105.75	107.16	106.64	104.67	105.05	105.34	104.42	105.49	106.39	105.59	105.12	107	105.84	104.98	106.52	106.51	106.85	105.66	105.54	106.47	105.75	106.55	106.85	106.7	106.06	105.32	104.87	105.78	105.73	105.34	105.61	106.92	107.11	105.76	106.2	106.43	107.37	105.95	106.39	105.79	105.85	106.19	106.69	106.46	105.2
106.97	106.61	106.07	104	105.04	107.7	107.31	105.69	105.85	106.79	107.12	105.82	105.35	106.04	106.13	105.06	105.56	105.63	105.85	105.53	106.78	106.2	105.83	105.29	105.87	107.06	105.52	105.49	106.4	105.95	106.32	107.17	106.07	106.46	105.69	106.79	105.92	106.22	105.88	105.78	105.5	105.57	104.65	105.89	106.85	106.72	104.84	104.81	105.47	105.52
100.44	101.41	101.08	101	101.7	100.19	102.01	101.21	102.22	100.53	102.08	101.33	100.06	99.281	100.85	101.49	100.89	99.818	101.51	100.51	101.96	100.06	100.65	99.298	101.25	102.17	100.17	102.81	99.939	102.34	101.26	100.44	100.93	99.75	101.03	100.94	101.78	100.32	99.9	102.49	99.166	101.74	102.49	101.55	99.18	101.91	100.39	102.08	101.34	100.54
104.97	105.8	105.14	105.32	103.78	105.25	104.04	103.63	106.07	105.98	105.09	104.71	105.33	104.77	106.65	107.13	104.41	104.86	105.86	105.72	105.68	105.37	103.77	105.47	105.12	104.3	106.19	105.07	105.09	107	103.97	104.86	105.75	103.96	105.11	104.5	105.11	105.62	106.8	107.45	106.07	106.09	105.57	106.36	105.97	106.25	104.62	103.96	106.4	106.34
109.72	112.07	110.48	110.59	111.24	111.6	111.72	111.57	112.04	111.67	110.25	110.6	109.91	111.63	112.48	111.12	108.93	110.63	111.87	108.77	109.75	112.62	111.42	110.14	112.69	110.5	111.09	111.52	110.31	112.49	112.35	110.14	110.57	111.64	111.55	110.78	111.62	111.87	110.53	111.16	111.02	114.24	110.4	110.82	111.21	112.03	111.75	111.21	111.91	113.94
100.68	99.573	101.63	98.862	99.863	100.16	99.611	101.11	101.55	99.856	100.11	99.086	99.127	100.29	99.474	99.194	100.23	100.69	100.51	99.572	99.398	99.084	99.057	99.348	99.72	98.946	101.71	102.03	99.18	100.33	100.99	101.23	98.268	97.88	100.49	100.72	101.59	99.654	100.37	100.45	99.305	99.989	99.844	99.421	98.531	100.2	100.18	100.16	99.732	99.1
106.63	107.57	105.61	105.36	105.85	106.35	106.06	107.15	106.55	108.15	106.18	107.39	105.58	106.86	104.48	107.03	107.01	106.01	105.61	106.86	106.67	107.24	104.74	105.91	104.25	107.26	108.45	106.67	107.03	106.45	105.21	105.8	105.57	107.34	106.93	106.21	107.05	106.31	106.19	106.02	106.15	106.5	104.41	105.84	107.37	107.08	106.55	105.47	106.8	104.56
106.46	105.43	106.79	104.99	106.49	105.55	106.55	107.25	106.55	105.65	106.68	105.23	104.63	106.66	105.66	104.62	104.65	106.56	105.53	105.37	105.68	105.26	104.99	105.19	104.8	105.96	106.46	106.24	104.23	104.97	104.64	106.13	106.49	105.59	105.99	106.13	104.82	105.29	104.85	105.65	106.39	105.14	103.78	104.41	105.47	105.33	103.9	105.02	105.91	105.87
105.3	105.11	105.09	106.44	106.65	104.44	105.84	105.93	104.83	106.61	105.01	106.61	106.58	106	105.71	106.4	105.38	105.38	105.2	105.82	105.22	105.62	106.09	103.77	103.77	105.76	107.42	104.55	105.8	106.72	104.72	106.25	105.48	106.73	104.88	105	105.51	104.67	105.76	105.73	106.54	105.87	104.43	105.23	105.78	105.38	105.54	106.07	106.39	105.06
112.54	111.08	111.41	113.29	111.84	112.75	112.39	112.06	114.86	110.94	113.17	112.75	113.58	111.15	111.81	111.24	111.63	111.04	112.12	111.03	112.41	112.47	112.42	111.89	111.12	112.59	110.46	112.61	110.82	110.77	112.04	111.11	113.39	112.63	110.55	112.88	111.99	111.61	113.07	111.86	111.78	111.14	113.19	112.23	112.83	112.78	113.16	112.76	113.65	112.78
106.95	105.4	106.37	106.3	106.84	107.54	106.45	107.19	106.81	106.73	106.76	107.17	106.48	106.4	105.6	105.14	106.89	106.65	107.46	107.42	107.46	107.75	108.28	106.23	108.37	107.39	105.44	106.82	106.87	107.06	106.52	105.21	107.31	106.91	106.43	107.26	106.35	105.07	105.62	107.37	104.78	107.94	106.19	106.29	107.78	107.43	106.38	106.29	106.76	106.72
111.27	110.25	111.61	111.46	112.05	110.76	110.18	110.8	110.95	111.28	111.16	109.88	110.57	111.28	110.73	112.71	112.03	111.14	110.63	111.63	110.74	112.64	111.21	110.97	111.31	110.9	112.32	112.99	110.94	112.04	111.95	110.2	110.68	110.83	110.14	111.4	111.45	111.97	111.18	111.26	111.74	112.44	111.57	110.86	110.66	110.3	111.02	111.17	110.2	112.03
113.11	113.29	111.08	112.94	113.49	113.35	112.32	111.63	111.11	113.92	112.88	113.73	113.36	113.99	113.96	112.29	112.31	113.33	111.69	112.44	112.64	112.69	112.58	112.67	114	112.33	112.94	112.59	114.25	113.88	112.9	113.35	112.34	112.75	112.57	112.64	112.32	112.4	111.58	112.49	112.74	112.08	113.23	112.66	112.19	112.1	112.75	112.59	112.77	112.67
111.92	111.22	112.02	110.7	111	111.87	112.61	112.79	112.26	112.74	110.67	112.69	111.58	112.3	111.83	112.02	111.66	111.86	111.36	112.66	110.32	111.96	112.76	112.1	112.8	111.71	112.16	110.6	114.04	111.36	111.29	112.89	111.68	112.12	111.09	110.94	110.91	110.61	112.58	111.87	113.37	112.68	111.93	112.51	111.37	111.3	111.86	112.34	111.2	110.74
104.1	103.22	104.49	103.98	104.97	104.29	104.59	102.73	104.19	104.55	103.69	104.26	105.33	104.13	103.72	104.56	104.01	103.97	105.73	104.06	104.33	103.07	104.59	104.01	102.8	103.4	105.09	102.94	104.06	103.81	105.06	104.84	103.89	103.29	104.2	101.53	103.49	103.7	104.17	106.14	104.47	104.04	104.13	104.19	103.55	105.11	104.6	101.76	103.65	102.08
107.03	105.56	108.47	106.03	108.32	106.13	107.31	107.78	107.72	106.38	105.06	107.47	107.84	105.39	106.79	105.65	106.48	107.05	106.91	104.73	104.75	105.21	104.56	106.85	107.75	106.19	107.21	105.85	106.12	105.97	107.46	105.96	107.83	106.85	106.34	106.07	105.94	106.74	107.31	107.5	106.8	105.55	107.15	107.86	105.93	106.43	106.95	105.5	105.71	106.91
102.69	105.11	103.05	105.35	105.24	104.73	103.09	103.43	103.46	102.24	104.43	103.76	103.05	105.51	103.72	103.65	103.44	103.17	104.16	104.27	103.38	103.86	104.45	104.32	104.38	105.06	104.03	103.75	104.65	104.26	101.7	103.89	105.74	104.94	104.61	104.51	103.9	105.65	104.69	104.57	103	104.76	105.06	105.13	103.46	104.07	103.94	105.16	104.16	103.5
100.01	101.13	99.169	99.262	99.505	100.8	100.34	101.38	100.12	99.412	99.637	100.36	99.463	99.862	99.567	99.898	101.23	101.19	99.324	100.54	100.06	100.27	98.021	100.17	99.514	98.477	99.206	100.75	101.12	100.78	101.18	99.955	101.15	100.68	100.29	100.84	100.86	101.48	100.66	99.22	100.23	98.975	99.035	99.481	99.942	101.11	100.26	100.63	99.905	101.81
115.78	118.8	117.38	116.2	118.4	117.59	116.28	118.14	118.67	117.91	116.9	117.96	117.63	118.71	117.64	117.57	116.43	118.4	117.78	117.38	118.75	119.15	117.03	117.01	117.07	118.8	117.21	120.11	116.81	118.59	117.22	118.86	117.16	117.36	118.37	118.15	117.12	118.21	118.03	117.25	117.6	115.87	117.77	116.87	119.41	116.04	116.75	118.98	119.08	116.93
106.97	106.05	106.34	105.44	105.97	107.6	107.32	107.15	105.94	107.71	107.32	106.13	106.98	105.97	107.2	106.45	107.41	105.92	107.85	106.29	106.82	106.78	105.5	107.91	107.67	108.35	106.93	107.56	106.69	106.71	107.77	105.67	107.19	107.69	105.8	108.24	106.52	105.21	107.9	105.31	107.15	107.65	105.95	107.85	106.64	106.18	108.29	105.98	105.37	106.42
107.39	106.54	105.83	106.15	105.72	105.46	106.1	106.22	106.17	105.36	105.57	104.29	105.84	106.64	105.46	106.64	106.61	105.45	105.02	105.81	106.49	107.06	104.83	104.9	107.07	106.95	105.77	107.15	105.45	107.08	107.24	107.08	107.11	106.52	104.67	105.11	104.66	106.59	104.99	106.71	105.85	105.08	105.31	106.16	105.31	105.78	106.98	105.48	105.97	106.03
110.65	110.69	113.13	113.05	111.94	112.73	111.77	112.57	111.23	111.87	113.34	111.96	112.21	113.29	113.12	109.76	112.25	112.31	111.84	111.41	112.44	110.72	110.31	111.89	109.7	111.77	111.3	111.81	111.92	112.75	109.28	111.43	112.89	112.3	110.95	112.71	112.23	112.4	111.92	112.82	113.07	111.01	111.86	111.83	111.72	111.06	112.09	113.62	112.54	111.33
105.8	105.15	108.69	107.4	107.25	105.44	106.07	104.04	105.87	105.67	105.57	106.89	106.15	105.95	106.49	105.37	104.48	105.3	105.31	107.83	105.34	107.25	105.9	106.19	104.6	106.75	106.68	105.17	105.47	106.54	105.93	106.87	104.96	106.77	107.75	106.68	105.35	106.32	105.79	105.97	106.18	105.87	106.03	105.62	108.11	107.28	105.87	106.5	105.17	106.08
105.67	105.59	108.92	105.09	105.27	105.61	106.42	105.95	106.75	105.56	105.88	105.5	105.22	106.22	105.19	106.41	106.66	105.39	104.23	106.88	105.32	105.1	105.98	106.6	105.76	105.4	104.59	106.16	106.97	106.35	106.56	105.24	106.72	104.83	103.78	106.01	105.43	105.52	105.61	105.49	106.33	104.59	104.85	107.46	105.85	106.11	106.29	105.24	107.12	106.51
99.898	101.3	98.869	101.67	99.724	99.979	100.7	99.36	99.718	99.264	101.16	99.349	100.53	101.5	99.267	99.932	100.84	100.76	100.62	99.4	100.78	98.489	99.699	101.16	99.071	101.04	99.472	100.12	100.9	99.915	100.49	100.46	100.73	100.21	99.542	100.75	100.41	101.82	100.28	100.58	100.02	102.14	99.128	101.01	100.58	100.37	99.963	100.27	101.14	99.745
105.41	106.55	105.65	106.3	105.36	105.96	104.98	107.68	106.49	105.32	104.1	105.98	106.3	106.75	105.48	105.71	104.9	106.51	105.57	104.66	105.49	105.17	105.17	105.95	106.98	106.74	106.25	105.12	105.59	107.41	103.91	106.23	107.63	106.59	106.48	104.22	105.65	105.86	105.4	105.64	105.79	105.26	104.17	104.65	106.16	106.6	104.84	105.23	105.07	104.65
105.7	104.44	102.88	104.74	103.75	104.09	105.31	105.8	103.13	103.16	104.16	105.64	103.97	103.55	104.53	104.27	104.29	105.48	106.1	103.92	104.65	104.5	103.26	106.26	104.61	106.18	103.6	103.64	103.72	105.95	104.46	103.82	104.66	104.46	103.13	105.05	104.82	103.14	104.7	104.05	104.81	104.8	105.35	103.9	104.21	103.64	103.68	103.69	103.53	104.16
98.306	99.749	100.58	100.27	100.58	100.54	102.32	99.161	99.056	99.003	99.588	100.64	99.843	100.34	100.62	100.31	98.747	100.37	98.509	100.05	98.006	99.03	99.921	98.669	98.576	99.984	98.603	100.07	100.41	100.41	99.118	99.938	99.276	98.755	98.693	99.039	98.613	99.891	99.629	100.89	100.58	99.825	100.58	101.25	99.046	99.966	99.714	99.757	99.747	98.547
106.01	105.97	105.57	107.99	107.22	106.51	107.02	106.92	106.77	106.36	105.69	107.06	107.77	106.49	106.62	106.49	106.15	107.21	104.72	106.42	107.78	104.52	105.9	106.41	106.25	105.03	106.12	107.47	106.54	106.3	106.37	104.99	105.64	107.29	106.82	106.61	105.19	108.34	106.33	105.96	105.16	106.82	105.87	106.9	104.1	106.44	106.85	107.91	105.83	106.03
111.03	111.56	110.6	110.69	112.59	109.92	111.55	112.07	110.96	111.02	111.99	110.36	111.95	110.13	110.98	110.57	111.97	110.87	111.1	111.73	111.42	111.02	111.17	111.17	109.72	109.93	112.63	111.1	111.6	112.2	110.74	112.05	111.24	109.98	109.92	111.84	109.25	111.19	111.68	111.54	111.07	112.77	111.59	110.55	112.29	111.26	112.05	111.79	112.51	112.56
100.48	100.25	101.7	99.199	99.057	101.54	100.84	99.254	100.58	99.585	99.515	99.947	100.43	99.496	99.668	100.94	98.716	98.569	98.832	99.862	99.832	98.996	98.873	99.966	100.34	99.862	98.56	99.663	100.71	99.52	100.44	100.23	98.444	100.96	99.519	99.47	99.045	100.12	99.198	97.62	98.665	99.792	100.93	100.01	99.046	100.54	100	100.28	100.03	100.51
105.71	105.44	106.25	106.38	106.95	106.44	105.96	105.95	107.18	103.95	106.3	105.48	106.27	106.43	107.71	106.16	105.51	104.6	107.07	105.59	106.38	105.98	106.83	105.7	106.85	105.83	105.79	105.97	107.2	105.9	105.84	106.13	107.83	104.38	106.26	106.3	106.2	106.19	106.34	105.85	106.84	105.78	105.51	105.36	105.92	104.95	106.55	106.67	106.98	105.4
111.07	112.91	111.26	111.68	111.85	111.82	109.54	110.54	110.5	110.98	111.22	110.98	112.77	109.96	112.85	111.63	111.81	112.32	110.7	110.98	111.45	112.51	111.8	111.43	110.82	111.75	111.37	109.87	111.73	111.69	111.05	112.06	109.99	111.64	110.43	111.5	112.27	110.9	110.41	111.43	111.01	111.17	109.91	111.75	109.23	112.17	110.26	110.12	110.26	112.16
105.53	106.14	105.71	105.86	106.88	104.08	107.03	106.03	107.51	106.09	106.81	106.51	107.49	105.6	105.81	104.86	106.08	105.77	105.51	106.47	105.06	107.28	104.09	106.91	105.93	107.54	105.95	105.22	105.24	107.52	107.86	107.13	104.83	105.25	105.42	104.37	105.59	106.06	105.96	105.89	106.84	106.32	106.69	104.99	107.88	105.14	107.15	106.28	106.7	103.85
104.61	104.96	103.72	104.89	103.69	105.85	104.34	104.25	104.82	103.67	103.64	104.29	104.11	105.91	104.26	104.49	103.28	103.66	104.63	103.84	102.47	105.6	104	103.63	104.08	104.71	104.04	104.64	103.37	104.96	103.06	102.53	103.06	104.8	105.27	103.73	104.8	103.65	104.26	102.73	104.99	101.97	105.11	104.44	104.03	103.24	103.66	103.39	103.98	104.85
109.1	109.95	110.15	112.27	110.83	110.93	109.67	108.74	109.48	111.72	109.69	110.01	109.91	109.49	109.84	109.03	111.21	109.85	110.95	110.46	110.25	109.72	109.73	110.11	111.06	109.13	110	111	109.16	111.31	109.89	108.77	108.02	111.17	109.74	109.35	109.39	112.09	111.66	110.59	109.29	109.92	110.16	110.71	110.32	110.78	109.39	110.83	110.32	111.19
106.23	106.15	105	105.98	104.57	103.86	103.29	105.43	105.91	104.91	104.61	105.43	105.99	104.72	104.83	106.25	106.04	106.49	105.75	104.84	104.92	104.49	105.06	103.73	103.71	103.28	105.02	106.25	103.64	105.46	104.43	106.35	105.11	105.05	104.2	105.77	105.76	104.43	105.31	103.58	105.25	104.3	105.9	105.04	103.83	106.32	104.92	104.75	104.5	106.48
105.72	106.71	104.94	104.27	106.33	105.52	106.14	106.48	105.12	106.04	106.5	107.01	105.77	105.37	106.96	105.74	106.1	104.24	104.32	104.23	105.82	106.51	104.97	105.57	105.16	105.54	106.91	105.82	105.22	104.44	104.54	106.11	105.23	106.58	106.22	105.18	106.1	105.69	106.09	107.09	106.93	106.44	105.05	106.83	106.03	104.97	106.04	105.6	105.26	106.41
99.156	99.549	100.89	100.97	99.604	98.467	99.602	99.446	100.03	101.26	100.61	99.943	99.867	99.12	99.967	99.156	100.71	100.99	96.696	99.542	100.25	98.998	98.692	99.103	100.97	99.387	101.54	99.629	99.247	100.16	100.62	100.47	98.937	98.692	100.02	99.713	99.319	99.325	99.078	101.1	99.13	99.834	100.23	99.978	99.759	100.67	99.562	99.887	100.07	99.523
104.77	104.92	105.74	105.7	105.92	104.64	105.62	106	104.94	105.94	105.53	105.61	106.53	105.42	105.38	105.82	104.53	106.74	105.87	106.61	105.25	107.2	104.72	105.48	106.61	105.11	105.1	106.01	106.26	107.38	105.8	105.14	107.47	106.16	106.24	104.38	105.99	104.95	105.65	106.63	105.95	104.98	106.8	105.54	104.74	105.51	106.7	106.28	106.34	105.74
100.27	98.446	99.228	99.931	99.654	98.508	99.367	100.66	98.076	100.76	100.46	97.952	98.545	99.657	99.207	98.42	99.68	99.405	100.24	99.175	99.436	100.39	99.704	99.849	101.22	99.92	98.106	101.96	100.57	100.77	100.4	99.193	99.556	98.469	101.44	99.701	99.875	100.18	100.07	100.42	101.22	98.777	99.896	99.028	100.08	99.879	100.73	100.59	100.08	99.923
107.24	107.85	105.91	106.92	106.96	106.02	105	106.75	105.86	105.02	106.6	105.86	104.82	105.05	105.74	104.58	103.79	106.18	105.69	106.79	105.24	107.67	105.74	105.76	105.43	105.73	106.76	107.25	105.42	106.12	105.86	105.3	106.45	105.93	104.76	104.89	106.47	107.8	106.11	105.72	103.96	105.63	107.1	105.32	107.87	105.05	106.72	105.41	105.57	106.55
105.26	105.04	104.94	105.66	105.3	104.17	106.52	105.01	105.66	104.96	103.95	103.85	106.03	106.21	105.35	105.58	105.74	105.28	106.36	104.46	105.95	105.57	105.97	105.42	106.87	105.64	105.42	105.9	105.58	105.95	105.02	106.52	104.86	105.22	106.24	103.83	105.09	105.61	104.02	105.01	106.17	105.03	105.66	106.32	105.22	106.6	107.24	105.58	104.91	105.37
105.95	105.42	104.77	104.83	103.62	105.26	103.47	103.71	104.67	104.33	103.95	104.67	102.79	104.93	104.78	103.96	104.62	106.46	103.38	104.11	104.53	103.16	105.59	106.04	103.83	102.71	104.74	106.29	105.15	104.48	104.38	103.94	104.4	104.93	104.3	104.03	104.68	103.88	103.72	102.97	104.34	104.25	103.37	103.93	104.96	105	104.28	104.17	104.03	102.3
104.55	106.01	104.65	104.93	105.56	105.04	104.99	105.2	105.27	104.19	106.26	105.67	105.68	106.11	105.08	106.63	105.68	105.88	104.66	105.57	104.61	104.99	105.24	107.17	105.18	104.83	106.32	105.05	106.24	105.86	104.74	106.36	105.43	105.15	106.44	103.38	104.88	105.73	105.1	104.5	104.84	105.87	105.44	105.31	106.22	103.76	105.03	105.58	106.27	105.32
112.92	112.28	111.5	111.07	111.94	111.83	113	111.75	109.87	111.43	111.25	111.71	111.15	110.6	112.01	110.98	110.97	111.38	111.45	110.67	112.65	112.07	110.22	111.16	111.6	112.63	111.54	111.02	112.01	110.71	113.41	111.38	111.08	111.37	110.8	112.84	111.47	111.56	110.37	111.71	111.99	111.26	111.83	111.28	111.71	110.52	111.02	110.91	111.96	111.15
100.24	99.656	101.05	100.34	100.41	101.01	99.522	99.705	99.051	99.761	99.499	100.14	100.61	100.18	100.99	99.726	99.505	101.66	101.49	98.894	98.004	99.704	103.27	101.22	100.25	97.674	99.601	98.585	99.711	100.65	100.36	99.791	99.956	97.83	99.027	100.15	100.64	101.66	100.84	99.357	101.9	99.914	101.65	100.36	100.45	101.21	99.767	100.13	99.121	100.52
104.69	104.77	104.93	105.85	105.84	103.44	105.72	104.73	102.85	104.88	106.82	104.46	106.49	104.74	106.47	105.68	105.47	105.22	103.88	105.51	106.35	103.49	106.39	106.02	105.42	105.22	104.99	104.89	105.5	104.15	104.86	106.08	104.97	103.95	105.12	104.44	105.11	104.37	104.68	104.7	103.85	105.05	105.05	105.06	104.27	104.52	105.3	104.44	106.6	105.93
110.22	111.55	111.12	111.15	111.05	110.95	110.83	110.67	110.23	110.92	110.92	111.6	111.3	110.84	111.7	110.86	108.9	112.76	110.51	109.16	109.37	110.02	109.41	110.47	111.1	110.97	110.71	111.09	110.2	111.05	109.92	109.81	110.79	110.4	112.34	110.88	111.04	110.71	111.01	110.1	110.4	110.61	110.77	110.15	112.44	108.9	109.67	109.34	109.35	109.09
117.21	117.55	117.73	117.63	118.37	116.99	116.99	117.39	117.8	117.79	116.04	116.37	117.52	118.65	117.49	118.09	118.9	116.07	119.25	118.83	117.42	118.58	117.42	117.33	117.93	119.37	119.34	116.77	118.07	118.2	119.34	117.83	117.73	116.31	120.06	118.64	117.95	116.89	117.49	116.25	118.21	116.93	119.44	117.27	118.1	117.21	115.97	118.1	114.72	118.03
104.4	102.71	104.6	102.2	104.61	105.94	104.64	104.75	104.83	102.15	105.13	102.58	102.73	104.51	106.08	104.32	102.85	103.6	104.81	103.5	104.76	105.53	102.72	104.74	104.36	103.48	102.54	103.43	102.97	104.21	104.86	103.93	104.35	104.41	103.3	104.05	103.91	103.01	104.77	104.47	104.07	103.98	105.01	104	104.61	105.18	106.07	105.47	104.17	103.68
102.86	103.17	103.44	103.9	104.42	105.13	104.16	102.95	105.02	104.13	103.75	103.98	104.24	103.89	102.89	104.32	104.76	104.9	104.5	103.8	104.67	105.57	104.45	103.92	104.12	103.38	103.65	104.41	104.13	104.22	104.14	104.52	104.48	104.95	105.35	104.19	103.43	104.28	104.99	105.02	103.52	104	104.03	104.61	102.84	103.57	104.28	103.79	104.19	104.82
106.75	106.06	104.21	105.18	106.44	104.81	105.23	105.76	105.02	104.35	104.89	106.94	107.27	105.41	105.44	105.28	104.87	104.49	107.66	104.52	104.19	105.23	106.57	105.56	105.49	105.5	106.03	104.78	105.87	105.53	105.66	106.21	105.94	106.21	105.88	104.97	105.27	105.41	105.72	105.84	104.54	105.92	104.66	104.29	104.91	103.82	104.72	105.16	104.91	105.87
106.17	104.82	104.33	105.74	106.73	104.44	105.08	106.36	106.75	104.87	105.24	105.91	106.71	105.17	103.48	104.58	104.92	105.71	105.81	105.37	106.24	106.23	105.38	107.25	104.44	104.86	103.76	106.36	106.42	104.1	105.47	105.8	103.49	104.36	106.2	107.25	105.42	105.27	103.88	105.64	104.59	106.39	106.22	105.8	105.52	105.03	106.47	105.42	104.83	104.85
109.83	110.05	109.89	110.53	109.13	109.51	108.67	110.43	108.22	109.26	111	109.87	110.44	110.51	110.11	110.73	110.62	110.46	109.5	109.86	109.22	108.79	109.63	111.15	110.62	108.93	110.32	108.73	109.48	108.66	109.25	109.43	110.48	110.75	109.97	108.88	109.84	110.11	109.25	110.1	110.1	108.76	110.22	109.26	110.03	110.07	109.5	108.04	108.11	108.58
109.93	110.98	112.58	109.4	111.26	112.28	111.65	112.5	111.31	110.65	111.25	110.75	111.6	110.94	110.83	110.23	110.79	111.84	111.42	110.37	112.2	111.76	111.62	111.83	110.07	111.79	111.9	109.77	113.47	112.14	110.34	111.47	110.71	112.68	111.36	111.92	112.23	111.25	112.31	110.61	111.38	111.29	111.66	109.74	110.5	110.95	109.64	112.54	111.55	110.81
104.63	105.73	105.23	106.5	106.35	106.68	106.38	105.14	104.43	104.3	107.24	105.21	104.76	104.94	107.25	105.73	107.01	105.11	105.86	105.44	105.88	105.84	107.59	106.29	105.07	106.57	105.75	105.44	103.66	106.93	107.35	105.28	105.66	106.03	105.56	105.5	105.04	105.64	105.28	104.75	107.4	105.12	106.58	105.29	105.63	104.14	107.07	104.47	106.24	106.6
110.9	111.18	110.72	110.58	109.3	112.06	110.76	109.43	111.4	110.31	109.17	109.9	110.41	109.72	110.91	110.24	109.93	111.42	110.18	109.84	109.35	110.5	111.53	111.06	110.09	111.3	109.71	111.41	110.54	111.2	111.01	111.84	111.49	109.46	110.12	111.9	110.04	110	110.76	110.51	110.82	110.8	109.15	110.35	110.51	112.19	110.66	110.61	110.36	110.81
115.91	115.91	115.69	115.62	116.32	117.53	114.24	117	116.31	115.11	116.62	117.41	116.55	115.96	116.62	116.2	118.44	115.77	116.04	115.41	116.54	116.3	116.23	115.6	116.71	116.49	116.89	117.5	115	114.87	117.88	117.91	117.87	116.14	115.26	115.17	115.21	116.38	118.07	117.56	117.38	115.66	118.28	115.97	116.31	117.3	117	115.19	116.38	115.94
105.29	104.9	104.45	104.44	103.55	103.25	104.39	105.22	103.74	103.86	103.43	105.45	104.59	104.42	104.69	105.12	103.74	103.53	105.46	104.38	105.36	105.07	104.19	104.15	104.74	105.46	103.9	103.36	104.6	105.22	104.09	104.71	106.17	104.39	103.76	104.29	104.5	104.39	104.03	103.33	104.53	104.52	105.53	104.97	105.53	104.62	105.22	104.84	103.23	104.57
110.71	110.61	110.49	109.46	111.29	112.12	112.12	109.83	110.89	110.57	110.48	109.81	110.51	109.25	110.16	110.4	109.16	109.64	111.05	111.26	109.31	111.58	109.85	111.5	110.01	110.93	109.51	110.26	110.34	109.07	109.44	111.59	111.87	109.83	110.09	110.23	109.4	111.26	111.28	110.9	109.62	109.76	110.64	111.31	111.29	110.86	111	110.71	111.59	110.97
110.07	110.43	109.41	110.71	110.13	108.95	109.11	110.8	109.32	111.06	108.66	109.75	110.8	111.3	109.46	110.63	110.85	110	110.09	108.74	110.05	110.29	109.17	109.86	110.39	109.01	109.07	108.68	110.19	109.07	108.09	109.89	109.46	111.57	111.23	108.89	111.49	112.33	109.68	110.28	110.28	110.18	110.28	109.22	110.29	110.62	110.98	109.28	107.56	109.2
106.03	106.55	104.54	105.58	106.03	105.05	107.7	106.82	107.33	105.43	105.6	104.92	104.92	105.45	106.05	105.88	106.33	104.69	105.57	105.13	106.07	107.07	105.59	104.53	107.96	106.56	106.99	105.79	105.67	106.01	104.91	104.45	107	107.14	106.17	106.15	105.54	108.06	107.41	104.91	105.38	105.13	106.66	104.61	104.95	107.66	105.34	107.03	107.23	105.76
106.29	105.6	105.13	106.48	105.37	104.51	105.22	105.49	106.04	105.41	104.44	104.7	104.95	105.25	105.41	104.27	104.88	105.68	104.47	105	105.06	105.11	106.87	105.56	104.38	104.91	104.81	104.96	105.35	105.39	106.25	104.96	104.36	105.17	104.63	104.69	104.46	104.96	102.8	105.14	104.86	106.22	104.92	104.28	106.27	104.04	102.47	105.97	104.99	104.74
104.75	106.05	105.68	105.15	104.81	105.96	107.17	106.51	105.37	105.64	105.73	106.08	105.92	105.1	106.1	105.78	104.43	103.89	106.1	105.66	105.39	106.77	103.89	106.82	104.73	104.47	105.54	106.04	104.94	105.7	105.5	104.01	105.68	104.94	106.77	106.95	105.88	106.89	105.25	105.45	106.22	103.92	105.74	106.37	104.67	105.64	105.37	105.73	104.8	105.67
104.29	103.54	103.08	104.1	104.89	104.58	103.58	103.58	104.27	105.54	104.66	105	104.36	104.89	105.38	104.32	103.02	104.44	104.87	105.73	104.96	104.38	104.61	104.44	103.16	103.52	103.89	104.81	104.84	105.3	103.37	105.55	105.58	105.1	104.46	104.56	103.01	105.36	105.53	105.22	104.46	105.23	105.74	104.01	104.27	104.75	104.02	104.04	105.23	104.34
114.31	116.57	115.78	117.63	118.13	117.29	116.49	114.98	117.11	115.84	114.9	114.62	115.52	115.49	117.15	114.14	114.12	116.44	114.94	114.92	116.09	116.2	116.46	116.78	116.68	115.89	115.38	114.85	116.52	116.5	117.02	116.33	116.09	114.59	116.83	115.88	114.6	116.09	115.14	117.21	115.7	116.75	115.79	116.48	116.13	115.51	113.89	117.73	116.92	116.63
105.89	105.54	105.41	104.43	106.05	107.93	107.93	106.44	105.93	107.27	108.05	105.92	105.45	105.68	106.05	106.94	105.87	107.41	104.85	106.58	106.34	105.26	107.62	105.63	107.68	105.8	106.59	108.8	106.96	107.37	108.84	108.13	107.57	107.33	108.27	107.03	107.63	107.96	106.28	106.53	109.09	105.77	107.79	108.82	109.45	106.78	107.99	107.34	107.07	106.76
111.87	111.96	111.23	109.93	111.17	109.44	111.57	111.01	111.38	111.22	109.99	109.81	111.82	112.45	112.43	111.85	110.12	111.28	111.08	111.67	110.43	109.71	112.17	110.26	109.55	110.03	111.91	111.09	111.58	111.5	111.98	111.54	112.02	111.54	111.14	111.19	109.95	111.41	112.5	111.02	110.45	111.64	110.95	110.71	111.08	112.22	111.82	110.29	110.63	109.51
105.97	106.52	107.85	105.22	106.35	106.56	106.71	105.83	105.26	106.05	107.71	107.24	106.96	106.12	106.99	105.95	106.37	105.85	105.89	106.43	106.56	106.33	107.66	105.18	106.69	105.5	107.21	105.05	106.11	107.05	106.41	107.62	106	105.75	105.58	107.72	106.23	105.82	105.62	108.05	105.8	107.14	105.85	106.24	106.38	106.59	106.04	106.19	105.14	106.79
104.86	106.57	105.69	105.93	106.08	105.27	105.11	105.43	105.72	106.15	106.79	106.39	105.79	104.29	104.41	106.45	105.48	105.4	105.03	107.14	104.99	104.91	104.79	103.75	104.67	107.36	103.94	105.66	105.73	105.11	105.61	105.2	106.12	104.47	106.52	106.47	105.18	105.88	105.63	105.56	105.93	105.69	106.56	105.93	105.16	106.24	106.07	106.3	106.45	104.87
105.81	103.71	107.66	106.06	104.79	106.06	105.58	103.84	104.47	104.45	105.3	105.34	103.49	104.78	105.19	105.3	106.47	106.35	105.86	106.1	104.78	104.59	105.38	105.3	105.55	105.58	105.69	106.25	104.86	105.76	107.15	105.97	106.47	105.24	105.18	107.26	105.41	104.24	105.44	105.88	104.84	104.4	105.1	105.98	106.08	106.06	105.91	104.8	106.04	108.18
105.52	105.2	103.93	105.03	104.87	106.56	106.08	105.51	104.61	104.17	103.6	105.11	105.41	105.4	105.77	106.84	104.95	105.6	104.94	104.56	105.7	105.36	106.71	104.57	105.21	105.45	105.19	106.61	104.19	105.42	104.63	104.95	106.06	104.73	105.2	104.44	105.68	103.97	105.06	105.79	106.28	104.37	107.23	104.92	105.26	105.8	105.81	105.28	105.78	105.57
111.24	112.18	111.63	112.46	113.24	112.59	111.6	113.12	112.78	111.93	113.52	110.72	111.92	111.47	113.77	111.48	112.5	112.29	112.09	112.77	112.34	112.3	110.01	112.74	111.57	112.73	110.16	111.58	113.14	111.75	111.78	111.51	111.38	112.5	112.86	112.95	113.25	111.97	112.21	110.61	112.59	112.11	110.56	113.35	112.17	111.48	110.84	112.15	111.57	111.56
103.85	103.67	103.83	104.79	103.73	105.03	103.84	105.22	104.27	103.64	104.43	102.76	103.77	104.39	104.71	105.52	104.44	103.48	104.56	103.86	104.21	104.31	104.71	104.37	105.32	103.23	104.38	103.43	104.8	102.26	104.44	104.15	103.27	104.78	102.97	104.85	104.66	104.06	105.47	104.58	103.88	105.9	104.29	104.68	103.42	104.53	103.61	104.79	104.16	103.58
110.94	110.32	111.62	111.83	112.38	111.78	113.15	112.3	112.6	111.9	111.56	110.59	113.42	112.09	110.93	112.93	110.78	111.08	113.55	113.31	112.65	111.49	113.26	112.71	112.79	112.42	111.47	110.66	110.16	113.39	111.84	112.01	111.01	111.82	111.57	110.85	111.33	111.84	111.34	110.76	112.4	111.44	110.71	112.32	111.14	111.55	112.74	111.19	111.27	111.84
112.1	112.48	112.53	112.87	110.78	112.91	112.42	113.14	115.3	111.66	113.89	112.21	113.27	113.55	113.56	113.75	113.17	113.76	112.78	113.42	111.39	113.21	112.63	112.19	113.67	112.99	112.66	114.2	114.56	113.27	111.96	113.83	113.82	113.41	113.85	112.89	111.86	113.67	113.99	112.34	114	112.87	112.47	112.6	113.24	112.67	113.8	111.76	113.5	112.62
107.66	108.1	107.28	105.47	107.33	106.91	107.07	107.21	105.77	106.52	108.24	107.11	105.73	106.39	106.35	106.98	106.77	106.41	105.92	107.3	105.53	105.53	107.71	104.89	105.43	107.28	106.37	105.08	107.39	108.16	106.68	106.84	107.18	108.15	105.42	105.37	107.01	106.78	106.17	106.58	106.02	107.22	106.72	106.11	106.4	107.37	104.3	105.05	107.87	105.54
104.45	104.64	106.5	105.7	106.47	105.43	106.26	105.11	104.55	105.13	105.83	105.93	105.89	105.01	106.3	105.11	105.05	105.17	104.59	106.51	105.28	106.35	104.31	106.16	104.98	105.04	104.74	105.7	106.42	105	106.75	106.32	105	106.03	105.78	105.37	103.97	105.27	104.44	105.72	105.01	106.4	104.63	106.83	106.42	104.73	104.16	105.99	105.87	105.31
104.48	104.78	104.49	103.49	105.5	105.58	104.71	104.23	105.72	105.79	106.44	104.98	104.84	106.91	105.54	104.1	104.68	105.55	104.89	104.26	105.56	106.85	104.03	106.07	103.74	104.39	103.87	104.03	105.93	104.15	103.89	103.41	105.84	105.84	104.02	105.63	105.57	104.65	106.16	104.66	103.85	105.05	104.55	104.32	105.87	104.66	105.12	104.42	104.18	105.29
113.67	112.75	113.43	112.75	112.38	112.66	112.63	112.76	113.65	114.01	112.72	112.77	113.39	113.03	111.47	112.47	111.56	113.1	114.33	112	113.77	113.99	114.46	112.27	113.93	113.14	112.73	112.69	113.68	112.91	113.76	113.7	113.38	112.65	111.93	112.57	114.14	110.88	114.93	112.93	112.48	112.7	112.48	111.94	112.75	113.71	111.98	112.28	112.72	113.34
112.24	112.9	111.84	112.08	110.03	110.43	111.39	111.82	112.03	112.53	111.84	110.71	112.37	112.11	112.75	112.89	112.59	110.45	113.02	111.3	112.52	113.31	112.39	112.18	110.88	111.9	112.44	112.4	112.47	111.35	110.44	110.95	112.25	111.31	112.04	111.99	112.33	113.3	111.61	112.04	111.24	111.47	111.82	112.45	112.37	110.96	113.77	113.43	112.29	111.54
105.08	107.17	107.86	105.09	105.97	107	106.95	105.19	106.8	106.49	105.97	105.21	106.35	106.1	106.25	105.33	106.23	105.65	107.64	105.49	107.53	105.91	105.89	107.24	106.26	107.01	105.56	105.3	105.08	104.08	107.11	106.94	107.95	104.52	106.1	105.78	105.24	104.99	108.12	106.05	105.53	106.79	106.52	106.48	105.68	105.38	105.34	107.32	107.47	106.04
105.67	105.87	108.01	105.44	104.78	106.41	105.61	104.35	106.07	105.99	103.85	105.7	104.58	105.04	106.23	104.55	105.28	106.08	105.23	106.87	105.85	105.56	104.8	105.62	105.12	104.94	105.46	105.51	105.21	105.6	104.26	106.38	105.62	105.35	104.01	106.59	104.72	105.43	106.02	104.87	106.12	106.67	104.78	106.24	104.83	107.28	105.62	105.96	105.6	103.94
113.36	109.91	110.78	110.8	111.57	113.19	112.49	112.54	110.73	110.44	110.73	110.03	110.27	111.77	111.29	110.33	111.38	112.62	111.42	111.14	109.6	112.15	109.69	111.21	111.2	110.24	111.06	113.51	111.33	109.72	111.31	109.48	111.34	110.8	112.22	111.7	111.53	111.42	112.7	111.64	109.14	110.13	110.85	110.94	111.49	110.7	110.93	112.74	109.79	111.5
117.13	117.68	118.59	118.18	117.24	117.28	119.26	117.35	117.35	117.54	116.69	117.7	115.7	115.57	119.76	117.51	118.09	118.14	118.84	117.21	118.13	119.56	118.5	117.57	117.26	116.1	117.59	117.31	118.65	118.8	118	118.42	117.36	117.92	117.4	119.18	118.25	117.21	116.7	114.8	118.34	118.2	118.22	119.19	117.87	117.57	117.42	118.22	118.62	117.95
107.35	107.08	107.41	107.2	105.36	107.71	107.27	107.08	106.96	107.88	109.26	107.5	107.34	108.79	108.05	106.98	104.72	108.02	106.03	108.25	106.07	105.95	108.12	105.78	106.11	106.07	109.36	106.78	106.42	107.7	105.93	106.98	106.75	106.41	106.17	106.93	106.46	107.18	105.84	106.97	106.44	106.89	105.66	108.6	105.49	105.91	106.65	107.62	105.88	107.62
104.45	104.96	103.02	102.35	104.4	105.19	104.36	103.2	105.37	103.55	104.23	104.95	104.62	104.1	104.86	103.7	103.2	104.2	105.81	104.21	103.54	104.24	104.28	104.74	105.85	102.36	104.52	105.54	104.4	104.16	105.41	104.8	105.51	103.34	103.66	104.35	102.52	104.71	103.46	104.14	104.73	103.46	104.97	102.95	104.32	104.19	103.91	104.17	102.62	105.23
107.06	106.58	107.15	105.38	106.79	107.4	104.74	103.94	106.29	104.59	105.63	105.81	105.99	106.75	104.81	105.41	105.92	107.66	103.22	104.89	105.89	105.76	106.22	105.75	105.18	106.26	105.81	107.45	105.16	105.04	106.57	105.95	104.51	104.11	103.7	104.85	105.05	106.04	106.23	104.77	105.41	107.48	105.71	103.87	105.58	105.54	104.53	104.66	104.54	107.02
106.11	106.56	106.35	106.58	106.17	107.73	105.52	106.38	106.18	106.35	105.73	107.36	105.67	105.81	107.12	107.55	105.85	104.98	105.28	106.4	106.39	106.78	106.7	106.06	106.14	106.83	106.23	106.29	105.15	107.22	106.78	106.65	105.36	105.66	106.92	105.76	105.12	107.36	105.04	105.88	105.91	106.08	106.03	105.52	106.08	106.46	106.21	106.92	104.88	105.99
110.46	113.16	111.44	110.42	110.64	112.61	110.82	111.92	111.4	110.13	109.09	111.4	112.91	111.01	111.38	112.58	110.48	111.84	111.07	111.66	111.07	110.73	111.72	110.48	111.65	111.48	110.83	111.83	111.61	110.54	110.9	113.36	112	110.69	111.7	111.37	111.59	110.24	112.17	111.23	110.9	112.16	113.36	110.52	111.02	109.43	110.8	110.77	111.98	111.69
100.2	100.67	101.25	99.456	101.67	99.259	99.913	101.66	99.424	98.901	99.764	100.85	100.7	100.38	99.704	100.68	99.983	100.71	100.61	100.62	100.56	101.44	98.58	101.4	100.79	101.28	100.22	98.433	99.346	100.08	101.74	101.06	99.643	100.99	101.11	99.785	101.37	97.521	99.091	99.977	99.64	99.313	100.05	99.465	99.017	100.37	99.867	101.01	100.08	99.98
108.59	109.81	109.52	111.16	109.97	111.21	110.49	108.23	108.35	109.23	109.88	108.82	109.45	109.56	109.08	109.73	110.38	109.13	110.57	109.64	109.72	110.36	110.18	109.66	111.15	109.67	111.01	109.57	109.36	110.34	111.52	109.55	110.26	109.54	109.85	109.52	110.64	110.54	108.91	110.38	109.28	109.62	108.78	109.53	109.92	111.25	109.65	111	111.66	108.19
104.92	103.58	103.48	103.75	105.66	104.09	103.08	105.05	103.23	104.63	105.32	104.32	104.55	105.26	104.48	105.56	103.82	104.29	104.75	104.12	104.8	103.8	104.81	103.7	104.22	104.59	102.94	102.83	104.71	105.6	104.64	103.13	104.2	105.6	104.68	105.02	104.33	105.39	105.98	104.55	103.88	105.8	103.48	104.41	105.19	104.48	105.05	105.23	105.13	104.19
106.48	106.95	107.71	106.06	107.05	105.9	107.13	107.52	107.04	106.4	106.52	105.31	106.59	108.13	106.1	108.32	105.71	105.74	104.37	105.7	106.38	106.28	105.37	105.51	106.01	105.77	108.25	105.44	105.81	106.22	107.24	106.44	106.73	106.78	107.31	105.44	105.5	105.92	105.96	105.35	105.53	107.96	107.12	107.55	107.26	107.3	106.44	104.83	106.46	106.6
106.32	105.97	106.99	106.02	106.73	106.11	104.41	105.85	105.61	107	104.86	105.77	104.17	105.64	105.33	105.22	104.8	105.6	106.93	106.9	106.45	106.68	105.92	106.56	104.85	106.23	106.76	105.54	106.25	106.94	106.08	105.09	106.34	107.65	105.29	105.8	105.42	105.2	106.03	106.43	107.15	106.41	106.14	106.74	106.83	106.3	106.89	104.83	106.43	106.93
112.38	112.3	112.21	110.82	111.61	112.6	110.32	111.61	112.48	112.29	112.54	112.27	112.26	114.02	112.41	112.05	112.12	111.72	112.89	110.82	112.82	111.84	111.56	110.96	113.3	112.02	113.4	112.25	113.27	113.21	112.23	113.02	110.72	112.54	111.46	113.28	110.32	112.16	111.91	111.98	111.37	112.04	110.95	112.95	113.44	112.36	110.33	112.06	111.72	113.49
118.42	117.64	118.6	115.87	116.71	116.84	117.38	116.61	117.49	118.58	117.53	115.42	115.83	117.46	116.37	119.68	116.65	116.45	117.11	118.29	117.96	117.99	116.64	117.34	118.19	118.35	115.93	119.33	118.42	118.89	116.72	117.88	117.26	117.05	117.04	118.23	117.15	117.43	117.37	119.01	117.04	118.48	119.34	117.95	117.34	117	118.25	119.08	117	118.33
109.64	108.81	110.91	108.96	110.89	108.81	110.86	109.5	109.52	111.01	108.43	109.17	107.81	110.52	110.7	109.4	109	111.2	110.08	109.01	109.95	110.22	108.9	109.06	110.28	109.49	107.89	109.64	109.36	108.53	109.15	110.33	109.49	109.01	108.97	110.4	109.76	110.21	110.54	109.03	108.6	109.62	109.74	109.3	110.91	109.7	110.66	110.25	109.3	110.17
106.33	105.98	105.91	106.3	105.28	106.34	107.75	106.64	105.65	105.61	105.32	105.65	105.98	105.55	103.94	105.21	104	106.42	105.35	106.66	106.46	105.52	104.52	107.15	105.43	106.39	105.83	105.02	105.21	104.35	106.55	105.51	106.21	105.84	105.09	106.28	105.47	105.94	104.85	106.55	105.96	105.4	104.69	104.56	105.81	106.28	106.68	105.06	106.56	105.99
104.73	103.09	104.26	105.86	105.3	104.98	103.45	103.62	104.08	103.62	103.43	102.99	104.25	104.51	105.75	104.13	104.94	105.37	103.63	103.46	104.04	104.21	103.72	107.46	103.28	105.33	104.94	104.53	105.55	103.59	103.56	103.44	104.96	103.7	102.14	104.98	104.02	103.12	104.68	103.48	105.76	103.18	102.56	104.28	105.42	103.83	105.92	104.4	103.29	105.44
106.7	105.51	106.46	107.03	105.43	106.92	105.66	105.87	105.95	104.75	106.41	106.12	107.68	105.75	106.82	105.64	104.66	104.97	105.78	105.69	105.29	105.11	106.06	105.51	103.57	106.53	106.08	103.16	105.29	105.31	104.74	106.3	106.96	103.88	106.36	104.49	107.05	105.4	105.25	107.01	104.67	104.67	105.29	104.15	106.87	106.03	108.12	106.61	106.5	106.55
105.43	107.5	104.59	104.31	105.11	104.65	104.94	105.32	104.46	104.33	103.88	104.92	105.57	104.47	105.78	105.75	104.93	104.15	105.76	103.91	105.14	104.73	104.61	104.88	105.1	104.14	104.71	103.94	103.58	106.25	104.2	105.15	103.47	104.94	105.21	106.28	106.13	104.69	104.56	106.21	105.34	106.28	104.86	105.63	104.72	104.17	105.64	103.58	106.07	103.93
101.06	98.806	100.77	99.261	99.801	101	100.1	101.85	98.479	100.87	99.552	100.72	100.25	101.03	99.51	101.91	101.95	99.436	101.45	100.48	99.2	99.432	100.69	101.62	101.9	98.789	99.488	100.04	100.19	100.68	99.972	98.887	100.78	99.131	100.33	100.42	100.5	100.36	100.88	99.99	102.49	101.33	100.11	102.62	99.151	99.116	100.45	102.03	99.448	101.1
105.16	105.72	104.46	104.87	104.92	104.89	104.88	104.22	104.62	105.2	105.01	104.6	105.29	104.1	103.79	106.08	105.08	104.01	103.58	103.57	103.72	106.52	105.11	103.75	105.72	105.71	103.94	105.76	103.78	105.26	105.07	104.64	107.39	104.71	105.2	103.77	104.37	104.46	105.59	104.83	104.85	106.82	105.69	104.55	105.85	105.55	104.82	105.07	105.1	106.71
100.17	100.03	101.55	99.783	101	99.205	98.628	100.66	101.57	99.054	100.36	99.482	100.03	100.44	101.33	100.05	100.8	98.502	99.84	99.46	99.454	99.328	99.992	98.761	100.69	99.5	99.439	98.884	100.24	100.47	98.63	100.39	99.569	99.496	99.476	100.56	99.918	100.39	100.01	98.9	98.655	99.409	100.2	100.49	100.56	98.683	100.93	101.07	99.226	98.723
106.32	103.87	107.02	108.34	107.83	107.56	105.06	106.12	106.77	105.27	106.38	107.43	105.71	106.18	106.11	106.09	106.05	105.99	105.54	106.23	105.88	105.17	106.69	106.86	104.69	104.11	105.63	106.6	105.57	106.99	106.06	104.23	105.52	104.99	106.68	105.59	105.89	106.46	106.21	105.9	104.58	106.45	105.06	105.5	107.68	106.35	105.01	105.47	106.55	105.41
106.97	105.27	105.31	104.85	108	106.58	106.99	104.75	105.91	105.8	106.44	107.73	106.16	106.06	107.07	105.11	104.51	105.41	105.77	104.16	105.79	104.85	105.7	104.73	106.52	105.21	105.69	104.61	105.8	105.63	104.91	104.61	105.18	105.7	107.64	104.88	106.09	107.64	107.15	104.84	105.47	106.37	105.22	105.07	105.55	105.81	103.04	106.28	105.82	107.33
105.71	106.25	105.83	105.54	104.69	104.17	104.83	107.41	106.39	103.88	105.73	104.9	105.76	104.66	106.14	105.5	105.05	105.78	104.72	105.09	106.59	104.46	103.31	106.44	105.28	106.29	104.01	105.28	107.4	106.49	105.17	104.48	105.16	104.3	105.31	104.07	104.44	105.94	104.33	105.56	106.16	105.44	105.78	105.38	105.89	107.37	104.8	105.38	105.17	106.04
105.2	105.31	105.96	105.54	104.69	106.32	104.23	105.53	106.11	104.72	104.82	106.98	105.65	106.65	103.35	106.01	104.63	106.74	105.79	106.51	107.06	105.8	105.74	105.92	105.76	105.63	105.8	105.72	105.6	104.67	105.68	106.39	106.43	104.89	105.16	106.95	104.63	106.13	105.73	107.49	105.9	106.36	103.77	104.48	107.02	105.79	104.67	104.7	106.14	107.02
106.79	106.68	107.06	105.05	106.62	105.6	105.93	106.52	105.79	106.14	105.58	105.59	105.44	106.59	106.74	107.15	105.63	107.8	106.12	106.35	106.52	106.33	106.19	105.91	105.72	105.21	107.4	105	106.12	106.07	108.28	106.42	106.23	106.02	108.08	107.73	105.17	106.23	104.35	105.73	105.85	106.12	106.45	104.37	106.52	105.64	106.64	105.82	105.32	105.47
112.36	113.53	112.63	111.31	113.66	111.45	112.16	111.83	113.09	112.22	111.51	111.23	112.38	111.61	111.96	112.84	113.6	112.71	110.74	113.52	111.67	112.17	111.35	111.74	111.81	113.09	111.34	111.14	113.05	112.56	113.2	110.79	111.6	112.41	112.45	112.14	111.74	110.13	111.78	113.61	110.8	113.89	112.49	114.59	111.51	113.49	112.89	113.18	112.62	111.12
105.41	106.85	105.18	106.59	106.66	105.25	105.72	107.32	105.87	106.91	106.01	107.31	106.74	106.24	106.49	105.08	105.93	105.37	105.89	107.43	105.67	106.72	105.65	106.57	105.6	106.67	106.93	106.66	106.01	106.87	106.05	106.55	107.54	105.8	105.86	106.33	105.04	105.21	106.85	104.9	107.02	107.72	105.56	107.11	105.71	106.01	105.44	104.56	106.91	105.45
112.07	112.75	111.85	111.49	111.88	112.74	110.51	110.73	113.35	111.87	111.18	112.3	110.21	112.29	113.04	111.19	113.31	112.05	113.82	113.25	112.12	113.63	111.11	111.19	113.22	111.43	111.36	110.89	113.09	111.65	111.08	112.15	112.61	113.31	111.71	111.03	110.41	111.61	110.23	109.98	113	113.25	110.61	112.1	111.17	111.77	112.34	112.52	112.14	111.04
101.77	102.06	101.14	99.608	101.85	101.44	100.8	100.62	101.45	101.73	101.69	99.844	101.62	100.76	100.63	100.83	100.6	101.28	100.71	100.17	99.704	100.83	102.13	101.59	102.15	101.35	100.95	101.68	100.54	103.05	100.81	101.62	101	100.14	101.37	101.24	100.76	100.33	100.97	102.05	103.31	99.843	101.25	101.4	99.481	101.36	102.44	101.61	99.793	101.37
112.99	110.18	110.46	109.99	110.35	109.43	111.21	109.88	108.44	109.49	111.05	109.79	109.94	108.57	109.06	109.33	111.54	111.11	110.52	108.84	109.08	109.17	110.25	109.7	110.7	110.17	107.65	109.57	108.7	110.9	109.11	109.27	110.93	110.47	110.54	111.09	110.43	108.74	110.91	109.38	109.98	109.71	109.79	111.35	109.15	111.15	110.14	109.87	109.31	109.69
110	110.67	110.2	110.79	111.79	111.68	109.37	110.95	111.88	111.87	111.17	111.96	111.38	110.93	111.74	109.64	112.95	110.71	111.85	109.91	110.36	109.96	111.43	111.91	109.46	111.12	111.08	111.17	112.51	110.49	111.89	110.98	113.02	110.57	109.87	110.54	111.38	111.72	111.76	111.01	111.6	111.12	111.83	111.95	110.65	112.75	110.61	110.98	111.63	111.04
104.88	106.31	106.77	105.35	106.13	106.68	104.3	106.29	106.18	106.78	106.76	105.22	106.45	106	105.67	105.46	107.08	106.25	105.97	106.73	105.68	107.35	106.47	108.23	105.12	107.69	105.18	106.94	105.21	106.5	107.7	109.27	107.16	104.63	106.66	104.8	106.16	106.77	107.45	106.73	109	105.16	106.32	106.9	106.18	105.7	104.79	106.77	106.5	106.83
106.68	106.05	105.56	107.12	106.4	104.78	106.26	105.55	105.59	106.81	104.32	107.06	105.7	105.96	106.87	107.8	106.29	106.32	106.75	106.07	106.59	108.17	105.64	106.39	106.48	106.81	107.11	105.6	106.11	106.43	104.88	106.37	105.95	106.78	104.7	107.25	106.8	106.27	106.12	107.45	107.9	105.21	104.69	106.32	106.62	106.66	107.19	106.04	107.55	107.7
101.16	101.11	102	100.87	102.05	101.57	100.13	102.4	99.956	100.7	102.84	99.907	101.25	100.58	101.93	101.78	101.56	100.8	101.91	102.27	99.637	102.07	100.48	100.49	101.35	102.74	100.86	100.44	101.68	102.12	103.03	100.8	99.853	100.68	101.57	100.42	100.73	99.704	101.88	100.6	100.99	101.5	99.605	102.96	100.71	100.92	101.58	98.824	100.72	98.689
100.45	99.653	100.76	100.45	100.47	99.228	100.61	99.981	100.62	100.18	100.76	99.851	99.577	101.33	99.506	101.65	99.556	100.93	101.52	99.532	101.84	101.1	100.8	101.82	101.37	101.36	101.16	101	101.07	100.21	101.17	99.327	98.654	99.898	99.485	100.06	100.62	100.84	100.74	100.32	99.741	99.432	99.521	100.24	99.25	100.8	99.421	101.82	99.704	100.71
106.18	105.79	106.46	106.53	105.43	103.55	106.06	106.58	104.4	103.65	105.53	105.63	107.47	105.77	105.64	104.22	106.31	106.66	106.73	106.88	105.89	106.39	105.52	106.17	104.22	106.56	105.99	105.35	105.13	107.97	105.79	107.01	107	105.17	106.39	105.52	104.46	105.61	105.41	105.84	105.98	105.25	106.64	106.38	105.03	106.41	106.75	106.1	105.88	105.83
111.36	111.99	112.21	112.33	112.4	113.53	111.73	110.12	111.65	111.52	110.96	112.29	111.85	111.37	111.85	113.16	112.53	111.9	113.17	111.38	113.54	111.47	111.59	111.75	111.91	112.35	111.86	111.88	110.54	111.25	112.18	112.4	113.37	113.09	111.29	111.19	111.75	111.87	111.62	112.35	112.36	112.09	110.92	112.07	113.44	111.56	111.31	111.24	112.96	111.64
105.03	107.18	106.09	105.19	106.98	105.42	106.9	106.07	106.15	106.45	105.13	105.22	106.8	105.68	104.32	105.55	106.29	106.54	104.59	105.71	106.24	107.13	107.22	105.52	105.81	105.27	108.36	106.86	105.98	106.43	105.36	105.65	105.16	105.65	107.62	106.37	105.83	104.46	106.4	106.43	105.33	105.86	106.28	106.82	106.8	105.64	107.2	104.88	106.48	106.22
111.3	109.89	110.55	109.82	110.07	109.93	112.2	111.5	109.94	110.6	110.14	109.61	109.64	111.43	111.06	110.49	110.13	108.74	111.91	110.45	110.14	111.71	110.31	111.04	111.85	110.07	111.79	110.12	109.61	110.58	111.36	109.39	109.59	108.94	110.82	110.47	110.14	108.67	110.19	110.77	109.76	109.61	111.44	110.31	110.47	110.78	109.49	109.94	109.73	110.39
104.56	104.82	105.06	106.17	103.73	105.06	104.27	105.92	104.76	106.07	103.98	104.16	104.41	105.14	105.02	104.93	104.72	106.48	103.45	105.27	104.87	104.53	104.1	103.95	104.24	104.55	103.29	106.1	102.74	105.75	103.8	104.53	103.37	104.59	105.87	103.62	104.73	104.45	104.64	105.96	103.78	103.98	106.34	105.28	105.68	105.09	105.06	106.86	102.88	104.68
112.45	109.87	111.33	109.57	111.7	111.34	112.77	112	112.79	111.59	112.51	110.99	110.7	112.24	109.98	111.58	112.71	111.65	111.49	111.86	110.14	112.17	111.22	109.96	112.26	111.22	111.43	111.69	110.95	111.77	109.61	110.24	111.39	110.89	111.67	111.09	110.97	112.12	110.88	111.46	111.61	112.64	110.21	111.88	110.74	112.36	111.97	110.78	111.53	112.72
103.39	105.54	105.54	106.63	106.44	103.9	104.76	103.69	105.9	104.49	103.51	104.51	106.52	103.34	105.58	105.05	104.35	104.6	103.86	104.86	105.36	104.77	105.53	105.47	106.43	105.63	103.63	105.96	104.27	105.78	104.2	105.35	105.73	104.85	105.29	105.7	103.42	106.03	104.86	104.24	105.87	104.66	104.7	103.83	106.53	106.03	104.68	104.23	104.9	105.12
112.29	111.35	112.8	112.07	111.91	112.7	111.09	112.31	112.49	110.37	111.21	112.96	111.27	111.35	114.26	113.72	112.67	112.8	111.99	111.52	111.62	111.99	111.54	113.59	112.62	112.81	112.46	112.46	112.29	112.65	111.74	111.63	111.67	112.31	111.86	112.02	110.65	110.89	110.53	111.65	111.62	111.87	111.98	111.69	111.98	110.37	111.45	112.88	111.69	110.6
103.77	104.05	104.17	104.56	105.14	104.57	104.1	105.08	104.36	103.52	103.27	104.28	104.06	104.38	103.87	105.18	104.67	103.91	105.76	102.28	104.07	104.08	105.65	104.15	104.37	103.84	104.3	103.19	102.31	104	103.41	104.22	103.94	105.04	104.43	104.5	103.9	105.28	104.56	103.95	105.06	104.75	104.23	104.07	102.2	102.76	104.63	103.66	104.87	101.74
105.91	105.55	106.03	104.74	104.26	105.93	105.34	104.59	106.91	105.1	105.13	106.46	106.21	106.09	106.16	103.94	105.84	106.72	106.1	106.19	104.83	106.7	105.63	105.98	105	106.39	105.39	105.92	105.56	105.65	105.56	105.47	105.97	106.44	105.15	103.74	104.67	105.96	105.43	103.67	106.36	106.15	105.16	104.9	106.4	106.55	105.11	105.88	106.46	105.47
111.72	111.63	111.77	111.12	112.19	111.33	111.06	113.05	112.45	111.81	111.7	112.31	111.5	113.69	111.71	111.26	111.44	112.76	111.78	111.65	112.31	110.54	112.36	109.94	112.04	110.23	111.07	111.8	112.44	110.86	110.38	113.32	111.44	110.96	110.64	110.86	112.29	111.98	111.63	112.7	110.91	111.72	112.09	112.52	112.29	111.95	111.89	112.02	112.54	112.3
107.52	106.71	106.69	105.81	104.46	107.81	104.01	107.51	106.32	106.69	107.28	106.22	108.37	105.78	106.23	103.79	105.96	104.52	104.36	105.9	106.22	106.28	106.17	106.66	105.94	105.7	104.29	106.2	105.51	107.26	106.23	105.54	108.37	106.94	107.18	105.25	106.28	105.34	106.64	106.99	105.25	106.73	107.36	104.83	106.04	106.26	107.05	105.63	104.89	105.34
105.23	106.03	106.17	108.21	106.27	107.92	105.4	105.42	106.23	106.35	104.6	105.75	105.65	103.8	106.69	106.78	105.23	106.33	105.25	105.96	106.23	106.08	105.79	106.45	106.67	106.45	107.86	105.56	107.31	107.36	105.64	106.1	104.15	104.42	107.02	106.37	106.95	103.58	105.85	106.67	106.47	105.7	106.72	106.11	105.65	104.83	106.5	106.16	106.65	106.73
104.61	104.19	103.65	105.53	106.56	105.49	103.87	104.51	105.42	104.75	105.51	105.1	104.68	105.13	103.74	105.47	105.09	105.7	104.18	104.58	105.64	103.53	106.19	103.94	103.7	105.98	104.54	104.53	102.85	105.11	106.39	105.16	106.07	105.44	105.4	103.69	106.33	104.84	102.64	105.22	104.3	104.74	104.32	105.21	104.79	105.08	104.54	103.68	104.86	104.81
110.45	112.49	113.49	111.79	111.99	112.15	111.72	111.63	110.39	112.42	111.47	110.17	111.56	109.68	111.79	112.61	110.84	112.72	112.29	112.07	111.85	112.1	112.02	111.73	112.68	112.28	112.01	110.39	112.69	110.17	112.76	112.07	110.98	111.06	111.44	112.95	111.55	112.27	112.22	110.67	112.66	112.13	111.51	111.84	112.14	111.6	110.49	111.69	114.41	111.92
106.9	105.55	106.16	106.56	106.85	105.33	104.32	106.53	104.74	108.51	106.89	106.23	106.08	106.73	105.69	106.76	105.61	106.71	106.15	106.48	106.46	104.68	106.8	106.87	105.13	105.7	104.76	107.59	104.46	107.53	106.42	106.05	106.72	106.37	106.53	105.07	106.08	106.81	105.41	106.39	107.31	106.33	106.28	105.58	105.09	106.75	105.17	105.95	105.45	106.28
105.6	106.37	104.88	105.07	106.23	106.51	105.06	104.76	105.42	104.87	106.11	106.3	106.91	104.72	104	103.95	106.91	105.84	106.46	106.88	105.77	105.82	105.67	106.65	104.05	103.82	105.22	105.49	104.85	104.65	107.21	105.15	106.05	105.16	105.51	105.2	106.73	106.37	106.15	105.02	105.61	105.73	106.85	106.12	105.81	106.36	106.14	104.89	105.38	105.58
112.24	111.94	113.78	112.89	113.81	110.75	114.07	112.44	115.44	112.53	113.02	112.88	114.14	112.21	113.36	114.18	112.58	113.69	112.7	112.53	111.59	113.17	112.86	114.64	112.6	112.29	112.92	111.4	112.74	112.37	111.99	113.08	113.4	112.19	113.94	112.42	113.56	112.44	112.74	111.68	113.21	112.38	110.96	113.92	112.65	112.25	113.41	113.41	114.66	113.64
104.98	104.25	106.04	104.26	105.16	103.11	106.95	104.34	103.95	104.36	103.28	104.81	105.94	105.03	104.34	105.6	104.72	106.87	103.89	104.31	105.18	104.41	104.21	105.38	104.15	105.17	103.89	104.24	103.55	103.32	103.74	103.88	105.03	105.61	104.02	105.52	103.74	105.86	104.39	103.82	104.61	105.39	103.92	105.27	104.98	103.92	105.12	104.62	104.27	104.97
100.4	99.343	99.897	100.7	99.66	98.775	98.438	100.26	99.822	99.156	100.16	100.2	100.2	101.05	98.934	100.5	99.916	100.96	99.827	99.11	98.544	97.824	98.549	98.75	98.655	100.39	98.558	100.11	99.136	99.447	100.52	99.59	99.294	99.28	100.46	99.488	99.782	99.132	101.32	99.035	100.71	99.365	98.536	99.486	100.01	98.25	99.737	99.038	101.07	100.16
111.91	113.25	111.45	112.09	112.43	111.47	112.11	112.74	111.41	112.15	113.39	113.38	111.36	112.89	113.22	113.82	112.76	112.79	112.42	113.29	112.23	112.94	113.25	111.89	112.65	114.02	111.52	113	112.03	111.19	113.72	112.62	113.65	113.61	113.59	112.93	113.38	110.87	112.78	113.72	113.52	113.36	112.4	114.11	113.78	112.93	112.75	113.87	111.54	113.07
104.87	105.18	106.62	105.75	105.99	106.9	104.59	105.67	105.33	105.02	106.15	105.92	106.02	106.32	105.5	105.08	103.93	104.89	104.07	104.79	104.75	104.97	106.96	104.24	104.96	104.19	106.44	105.36	106.48	106.21	105.09	105.37	105.15	105.2	105.68	105.03	105.06	104.7	104.75	106.04	105.28	105.69	105.86	105.66	106.13	106.17	105.65	104.71	104.85	105.78
105.82	107.01	107.1	106.21	105.36	106.66	104.97	104.99	106.09	105.22	105.96	106.96	105.42	106.17	107.87	105.69	107.57	105.48	104.41	106.73	105.64	107.38	104.2	106.33	105.5	106.33	105.06	106.59	105.7	104.79	107.02	105.51	106.27	105.68	106.25	104.73	105.95	104.57	105.35	105.93	105.35	105.06	106.77	105.77	105.04	105.78	106.24	104.95	105.1	106.93
109.86	109.95	109.25	110.09	108.58	110.13	110.54	109.22	109.19	111.36	107.76	109.38	109.25	110.3	108.71	110.8	109.71	109.23	109.01	109.51	109.37	109.07	109.96	109.63	111.04	109.45	109.61	109.89	109.01	110.75	110.54	110	109.41	109.15	110.39	111.21	109.38	109.38	109.71	109.94	108.96	110.07	110.95	109.52	108.61	111.49	109.21	108.91	110.77	110.25
101.71	100.08	100.05	101.43	100.51	100.07	100.89	99.493	100.58	100.16	100.54	99.854	99.024	99.358	100.41	100.32	99.686	100.91	100.39	100.44	99.504	100.02	100.76	102	101.66	99.459	100.04	102.15	101.86	101.14	99.881	100.97	100.44	101.3	97.884	100.18	99.985	99.152	99.971	100.66	100.54	101.08	100.39	100.14	101.06	99.393	100.43	100	99.922	99.883
109.89	110.37	109.27	107.99	110.71	109.45	110.48	110.63	108.23	110.63	111.11	111.44	109.25	110.87	110.11	109.59	109.31	109.87	110.23	108.13	110.23	109.32	109.25	110.58	109.21	110.03	110.34	111.6	108	109.4	109.54	107.67	112.01	109.52	111.48	109.79	110.83	110.94	110.08	111.67	109.49	110.83	107.7	109.53	108.91	110.19	108.93	110.01	107.86	109.03
117.9	117.85	117.05	117.24	118.38	119.38	118.32	117.23	118.11	117.42	118.45	118.56	117.72	116.78	116.43	116.92	117.41	118.14	117.03	117.39	116.53	116.11	117.29	117.63	118.44	117.56	117.61	117.33	117.65	117.96	117.44	116.91	118.06	117.83	119.7	117.93	118.15	117.63	118.07	117.19	118.47	118.31	117.4	116.64	116.46	116.49	118.36	117.51	117.97	118.89
99.314	99.684	100.65	99.296	99.83	100.03	98.862	99.096	98.671	100.13	99.363	99.539	100.1	98.687	101.74	99.537	99.707	99.366	99.192	98.104	99.247	100.51	99.57	100.38	98.449	101.39	100.82	99.542	99.824	99.062	99.539	99.152	98.909	98.943	99.275	98.917	100.14	101.3	100.75	99.922	99.458	100.31	99.306	100.93	100.81	100.54	98.861	99.978	99.748	99.863
105.47	105.6	105.97	106.49	105.54	106.99	105.43	106.71	106.46	104.88	106.08	104	104.31	105.67	107.03	106.93	104.72	105.59	103.85	105.38	103.75	105.29	106.68	104.21	105.85	103.78	104.69	105.79	106.15	105.5	106.09	105.63	105.49	106.22	104.59	106.39	104.86	104.95	107.47	105.22	105.91	104.24	104.85	103.65	106.18	105.54	106.94	105.5	106.73	105.72
105.96	104.82	105.16	104.71	105.51	105.08	106.37	104.68	107.48	105.48	104.53	106.79	104.92	104.41	105.43	108.09	103.79	105.5	103.61	104.97	105.58	103.94	106.28	106.59	105.23	107.25	105.6	104.61	106.23	105.67	104.09	104.44	105.78	105.61	103.94	106.84	105.62	106.13	107.38	105.77	104.36	104.26	105.96	105.56	103.87	104.23	105.43	106.36	106	105.04
112.44	110.44	110.22	111.77	113.08	109.95	111.34	111.41	111.2	112.48	110.31	111.3	111.17	111.99	111.82	111.03	111.65	112.26	111.66	111.26	112	110.02	109.86	110.43	110.13	111.55	109.18	112.5	111.41	110.84	111.14	111.41	111.03	112.12	112.3	111.04	111.16	111.14	111.09	111.06	111.14	110.81	109.93	110.09	111.28	110.72	110.21	112.71	111.81	112.23
105.45	105.56	104.7	105.62	106.59	105.84	103.77	106.78	105.48	105.99	104.85	104.61	104.33	105.25	105.97	105.12	105.65	104.47	104.43	105.99	104.66	105.08	105.12	105.77	105.62	105.45	104.63	105.99	105.43	106.33	105.05	105.48	104.91	105.53	106.25	106.69	105.61	106.5	105.51	105.42	104.88	105.82	105.94	106	106.45	105.77	104.74	104.85	106.16	105.18
106.6	106.41	107.25	106.53	105.18	106.17	108.64	106.06	107.06	106.51	106.9	106.12	107.95	107.81	108.78	105.52	105.52	107.92	107.18	105.91	107.36	106.25	108.06	106.07	107.55	107.8	106.08	108.44	106.22	105.67	107.66	107.37	105.76	107.01	105.25	107.18	107.11	105.93	106.45	107.6	108.41	108.43	107.53	107.18	106.87	106.38	105.72	107.78	106.33	106.83
101.34	100.84	99.836	102.42	100.44	101.06	100.41	99.954	101.27	100.72	100.97	101.58	99.469	101.44	100.36	100.49	99.7	101.03	99.877	100.24	99.446	100.29	102.03	101.97	101.51	100.28	100.95	99.615	99.361	100.1	99.754	101.35	100.54	99.872	100.41	101.39	100.48	101.15	99.428	99.83	100.78	100.07	101.26	99.561	101.97	101	101.02	99.895	99.964	101.09
105.51	105.57	104.89	107.81	106.77	106.47	106.46	106.31	107.25	106.42	106.62	105.27	107.05	107	106.16	105.64	105.77	104.85	106.73	105.81	104.65	106.85	106.91	106.68	106.7	106.04	107.19	104.91	106.66	107.6	107.59	106.28	106.33	106.74	106.12	106.47	107.2	106.29	105.69	104.45	107.52	106.66	106.61	107.69	106.86	106.07	106.87	106.86	105.63	105.56
112.09	109.66	109.93	109.39	110.25	111.65	108.39	111.52	110.98	112.09	111.02	111.71	110.8	108.78	112.1	111.08	111.99	109.75	110.54	110.68	111.16	109.97	110.88	110.37	108.95	109.5	110.68	110.7	110.91	108.44	109.35	111.36	109.57	110.28	110.73	109.97	109.99	111.67	109.93	110.31	109.9	109.6	110.8	109.53	111.08	110.63	112.21	111.73	110.43	109.59
110.73	112.33	110.17	111.32	111.16	109.91	112.85	111.37	110.81	111.83	109.46	111.34	110.91	110.82	111.49	110.64	110.15	111.16	109.95	110.71	111.89	111.65	110.31	111.01	110.88	109.91	111.71	112.65	111.23	111.32	112.29	111.75	112.15	110.38	111.66	110.79	110.54	112.24	112.53	110.73	111.25	112.7	110.42	110.93	111.48	110.18	113.13	110.92	111.12	111.6
99.769	98.424	99.317	99.107	100.15	98.136	99.309	99.24	99.265	99.664	99.664	100.45	100.11	100.83	99.869	99.401	98.523	99.861	98.764	100.17	99.498	99.852	100.55	98.934	100.61	99.016	101.13	98.868	99.68	100.49	99.776	100.1	98.676	98.352	99.368	102.06	100.8	99.918	100.52	101.01	99.926	100.17	98.174	99.719	100.76	99.047	98.662	101.23	99.258	99.48
107.34	106.02	107.39	105.21	106.13	106.48	106.17	105.86	106.09	105.74	107.05	106.91	105.29	106.13	107	106.08	105.99	106.23	107.14	106.3	106.42	106.78	105.64	106.71	106.93	106.49	107.49	105.52	106.01	106.39	106.24	105.64	106.37	104.74	105.57	106.28	106.2	106.33	105.77	104.59	107.03	105.25	107.02	105.66	105.66	107.72	105.93	106.53	106.25	106.48
104.25	102.63	103.71	104.45	105.38	104.04	104.19	103.77	106.18	105.25	103.96	102.73	104.8	106.1	104.39	104.09	105.46	104.46	104.32	104.49	103.35	103.28	104.46	103.27	104.32	103.54	102.96	102.19	104.08	105.32	103.5	104.23	104.82	104.84	103.98	105.38	103.78	104.48	102.38	104.45	102.84	104.82	104.42	105.56	101.98	102.39	104.71	101.68	104.35	104.33
117.08	117.88	117.04	117.5	117.42	118.17	115.05	117.87	117.95	117.35	118.47	116.84	118.11	116.07	116.82	117.23	117.73	118.36	118.43	116.89	117.77	118.65	119.04	117.47	117.51	117.7	117.75	118.83	118.09	117.37	118.86	119.64	118.32	118.13	117.61	116.15	117.63	118.52	117.9	116.74	119.73	117.06	116.95	117.05	116.99	119.44	118.61	117.76	117.52	117.03
98.124	99.77	98.286	99.005	98.672	99.991	98.974	99.046	99.422	99.334	98.745	99.953	100.91	98.585	98.192	99.931	100.36	98.846	98.702	99.709	100.07	98.907	99.616	98.161	100.16	99.67	99.82	99.525	100.28	99.715	100.68	101.08	99.323	97.91	100.22	102.9	100.37	98.337	101.51	100.38	100.01	100.96	100.59	99.674	98.202	98.94	98.978	99.463	99.953	99.624
112.03	111.54	110.77	111.73	111.95	112.5	110.3	109.63	111.43	111.46	111.3	113.81	110.56	111.36	110.38	110.51	110.35	110.54	112.19	111.8	111.02	110.94	111.77	110.76	112.67	111.8	111.5	110.22	109.71	112.13	109.89	109.52	112.17	110.16	113.25	111.24	110.88	111.34	109.73	110.27	112.04	111.74	110.81	111.04	112	112.42	110.81	111.3	112.64	112.48
106.84	106.52	106.74	105.26	105.75	106.31	106.99	106.06	104.08	107.3	106.29	106.14	106.16	107.03	105.48	106.56	106.46	107.05	106.62	105.2	106.17	106.32	106.23	107.49	105.87	105.81	106.03	105.45	105.4	105.3	106.77	106.24	107.48	104.5	106.83	107.58	106.35	105.88	106.27	106.21	107.06	105.82	105.97	105.44	104.38	106.25	108.03	106.01	105.9	106.4
102.19	102.01	100.45	100.7	99.857	101.8	99.875	100.86	100.05	101.2	100.37	99.983	101.32	99.963	101.16	100.45	102.02	100.21	101.07	100.8	99.523	100.24	101.83	100.57	100.61	101.13	101.27	98.844	100.71	101.49	100.06	100	100.05	99.891	100.02	101.37	102.14	102.13	99.637	99.821	100.56	102.05	100.8	102.41	100.79	99.488	102.37	100.43	99.632	100.94
111.27	112.88	110.51	110.22	108.97	110.37	110.71	111.48	111.94	110.8	109.83	110.86	112.06	109.51	111.28	110.13	111.72	110.28	111.17	110.87	113.78	111.63	109.25	111.21	112.17	111.35	111.88	111.86	111.03	111.22	110.5	110.24	109.99	110.51	110.98	111.1	111.11	111.7	112.54	112.01	111.92	112.01	110.83	111	113.78	111.72	111.45	111.76	110.32	109.67
100.72	98.96	98.938	100.69	98.293	100.09	100.03	98.063	98.838	98.719	99.729	99.902	100.43	99.25	98.876	100.7	99.896	100.78	100.13	101	98.968	100.91	99.389	100.9	100.56	99.486	99.19	100.28	100.24	101.21	99.628	100.93	99.983	99.343	100.38	99.531	100.22	98.986	99.179	99.559	99.938	99.843	99.952	99.104	99.612	100.43	100.62	99.739	100.08	100.67
104.18	104.15	103.65	104.04	104.1	103.89	103.24	103.66	104.76	102.57	103.49	105.12	104.3	103.69	104.41	106.01	103.27	105.16	105.04	102.38	103.73	103.84	104.22	104.72	105.7	102.23	104.64	104.29	105.44	104.63	103.83	102.88	104.14	104.48	103.55	103.12	105.56	104.02	103.94	104.69	105.16	104.03	104.25	103.21	105.36	105.06	103.75	105.27	105.4	103.18
106.62	104.59	105	104.56	105.61	105	106.56	104.34	104.68	103.61	103.76	105.02	104.95	106.51	103.53	106.01	105.57	104.64	105.18	104.52	104.16	105.79	104.1	102.5	103.79	105.68	103.97	104.32	103.25	106.23	105.27	105.36	104.28	103.79	105.64	105.2	103.35	104.69	104.65	103.79	104.63	104.9	106.31	105.03	103.83	106.25	105.97	105.16	105.6	104.09
113.56	112.04	112.96	111.53	114.62	111.39	112.95	112.76	114.12	112.83	113.21	113.92	113.68	109.76	113.28	112.39	112.71	112.56	112.27	112.51	112.42	112.98	111.7	112.96	112.04	112.36	111.1	111.71	112.32	110.72	112.98	112.86	112.6	112.7	113.95	111.53	113.42	112.18	112.53	113.19	113.73	112.87	111.84	113.21	112.21	111.36	113.85	112.6	112.54	112.8
105.15	104.76	103.04	105.89	104.03	105.17	103.66	104.07	103.26	102.6	104.61	103.12	103.91	103.56	105.28	103.73	103.97	105.27	106.44	103.78	104.48	105.05	103.8	104.05	103.7	104.6	105.89	104.37	106.33	103.88	105.58	104.09	103.78	104.6	105.89	103.66	104.04	104.62	103.94	103.75	102.48	105.2	104.78	104.4	103.19	103.31	105.33	104.86	105.02	104.6
110.96	110.36	110.85	112.98	111.04	110.03	110.26	111.53	109.89	110.55	109.71	110.96	110.84	110.71	110.09	109.32	110.1	111.38	110.64	112.3	112.47	110.15	109.66	109.69	110.41	110.6	109.58	111.04	109.23	110.63	111.1	109.36	109.38	109.6	111.17	110.81	109.85	109.37	110.7	111.71	110.63	110.81	110.12	111.17	110.05	111.33	112.09	111.16	111.68	110.26
108.48	110.58	109.19	109.58	108.64	110.96	110.96	110.8	110.04	110.51	109.94	109.45	108.85	111.09	108.21	109.78	110.39	107.84	109.32	109.41	111.7	109.31	110.21	109.85	109.36	110.3	109.35	109.26	109.32	110.44	109.1	109.42	109.49	108.24	108.36	110.38	110.68	109.74	110.23	110.2	110.11	107.3	110.25	109.83	110.29	109.96	108.98	110.41	110.14	109.81
110.29	112.09	111.71	111.92	111.81	111.85	110.23	112.24	111.76	110.75	109.95	110.02	113.1	110.83	112.01	110.79	112.41	111.81	110.45	111.03	111.87	110.89	111.16	112.41	110.65	111.56	110.2	111.86	111.26	110.65	112.34	110.44	111.41	110.39	110.24	110.72	113.32	111.25	111.35	110.98	113.16	111.71	110.27	110.27	111.12	110.21	110.54	110.72	110.1	109.94
99.791	98.637	100.48	99.874	100.42	100.29	99.412	100.3	99.133	100.6	100.78	100.18	99.041	100.93	99.663	98.759	99.945	100.88	99.652	100.7	100.53	98.896	98.535	98.747	100.4	99.148	99.406	99.654	98.161	100.39	99.116	99.685	100.76	100.53	101.33	99.583	100.92	100.52	99.795	100.43	101.56	98.942	100.11	98.547	98.557	100.18	99.183	100.17	99.84	100.62
105.72	105.7	106.13	106.67	106.09	105.49	105.92	104.46	106.45	107.46	106.48	105.98	106.42	105.24	106.21	105.69	106.26	105.34	107.77	105.38	106.05	105.83	106.25	106.31	105.9	105.83	106.14	105.97	106.45	106.24	105.91	107.15	105.55	107.47	105.37	104.19	105.45	105.6	106.85	107.43	106.51	105.67	104.99	106.39	106.89	106.77	104.91	105.47	103.84	105.69
110.6	111.28	110.68	110.28	111.53	110.35	111.12	110.01	111.31	111.9	110.72	112.25	111.65	112.02	111.71	111.5	111.81	111.95	113.05	111.08	111.71	110.17	110.81	111.01	112.93	109.82	113.13	111.76	110.29	112.57	111.38	112.16	110.96	111.28	111.1	111.72	110.15	112.17	111.3	112.15	111.76	112.03	112.1	111.14	109.87	110.66	111.11	112.45	111.79	110.47
106.78	106.74	106.3	106.75	107.76	109.11	107.13	106.83	105.58	106.82	108.36	105.86	107.47	108.52	106.21	105.48	105.84	108.6	106.81	105.47	108.08	109.86	107.41	106.71	107.86	108.32	106.28	106.39	106.51	106.96	108.22	107.11	105.89	105.32	106.8	106.64	106.37	106.18	106.26	106.75	107.24	107.19	106.01	107.14	106.31	107	106.88	105.96	106.9	107.25
114.18	113.38	111.9	112.46	111.86	113.38	114.72	112.4	113.93	113.76	112.96	111.89	113.81	112.95	112.08	113.12	111.99	111.99	112.91	112.27	112.64	112.81	111.4	113.4	112.69	112.87	112.45	111.72	112.4	112.2	111.67	110.51	112.31	113.53	113.14	112.03	113.99	113.15	113.69	113.31	112.01	114.36	113.33	113.47	112.33	112.27	112.22	113.09	112.37	114.6
106.48	105.31	103.35	104.13	104.23	105.61	106.28	106.45	104.72	105.1	105.58	105.31	106.42	105.24	105.74	105.62	106.54	107.56	105.16	104.99	106.75	106.56	106.09	104.71	106.07	107.06	105.33	105.34	106.69	104.08	106.56	105.91	105.68	105.06	106.64	108.6	104.5	105.8	104.41	106.28	105	103.62	105.74	105.58	105.69	105.72	106.09	105.23	106.43	106
112.57	111.57	112.41	111.35	110.1	111.01	111.25	110.64	111.37	112.57	111.38	111.79	111.87	111.32	112.03	111.43	112.42	112.27	113.22	113.32	112.85	111.83	110.61	112.73	111.94	112.17	111.09	111.79	112.59	110.66	112.52	110	113.21	112.53	112.53	112	111.08	110.1	111.52	111.97	111.17	111.71	112.38	112.07	110.91	110.9	112.29	112.21	112.14	111.77
116.99	117.17	114.58	116.4	116.48	116.81	114.95	116.3	117.32	118.15	115.79	117.63	116.41	115.78	115.24	115.19	116.13	115.94	118.49	115.49	115.01	115.78	115.79	115.45	115.65	116.27	116.29	117.18	116.11	116.84	114.8	115.18	115.92	115.03	116.93	115.73	117.08	117.22	115.64	116.91	117.57	115.78	116.13	116.42	116.51	116.35	115.63	117.59	117.59	115.4
111.34	109.9	108.78	111.72	111.75	109.86	111.07	109.86	112.02	109.87	112.23	110.78	111.08	111.19	110.13	111.17	109.56	111.04	111.17	110.51	110.09	110.21	109.09	111.55	109.68	110.61	111	109.95	109.58	111.25	111.89	109.01	109.46	113.21	111.04	110.79	110.01	110.29	110.79	111.06	112.03	111.17	110.71	110.22	110.81	109.01	110.9	110.75	109.49	109.89
105.05	102.35	106.6	104.06	102.77	105.53	104.91	105.67	103.99	106.62	104.99	105.22	104.94	104.59	103.63	104.24	103.76	104.27	104.74	105.18	106.69	104.7	104.31	104.99	103.74	105.02	105.24	103.45	105.34	105.21	104.35	104.68	105.35	103.89	104.6	104.63	104.09	104.91	106.77	103.38	105.79	103.87	103.94	104.01	104.34	105.26	103.75	103.34	104.24	104.22
108	105.79	105.47	105.63	107.1	105.75	107.6	105.74	107.27	106.78	107.44	106.9	105.93	107.98	105.34	108.29	107.79	106.21	105.41	106.5	106.81	106.04	106.65	105.87	106.24	107.44	107.11	106.06	107.34	108.12	106.13	105.43	106.81	106.4	106	106.76	106.69	107.2	106.87	107.3	107.35	106.53	106.67	106.69	106.96	106.35	106.53	105.14	105.11	105.69
104.65	106.16	105.14	105.73	104.91	107.02	105.25	104.97	105.03	105.14	104.64	106.15	105.81	105.47	106.06	106.03	104.74	105.37	104.86	105.8	104.92	104.69	104.1	105.82	104.16	106.99	105.56	104.85	106.32	105.09	104.98	104.45	103.65	105.32	105.37	105.94	105.15	104.48	106.13	104.92	106.12	106.42	106.1	107.26	106.04	105.27	105.96	104.94	105.94	106.27
105.32	106.76	106.51	104.02	106.13	105.05	105.67	106.04	104.84	105.93	107.42	106.88	107.12	105.05	104.41	105.27	106.56	105.9	105.52	106.43	105.57	105.52	105.6	106.72	106.88	106.38	105.92	105.06	105.83	107.03	106.05	106.55	104.72	106.05	104.75	106.16	104.41	104.93	106.19	106.3	104.55	105.31	105.93	106.82	105.51	106.92	105.61	104.7	106.52	105.38
111.77	109.79	109.68	110.76	110.1	109.13	109.44	110.28	109.74	110.17	109.46	110.14	108.9	108.9	108.87	108.23	110.19	108.82	110.57	110.97	109.97	110.52	109.95	109.49	110.14	110.23	111.08	110.49	108.95	111.33	110.32	109.26	108.43	110.62	110.45	111.16	110.42	111.06	110.35	110.76	109.91	109.88	111.94	111.38	108.94	108.08	109.96	110.2	110.5	110.41
113.17	112.27	112.89	110.82	113.68	110.92	112.88	111.62	112.14	113.15	110.93	113.9	112	110.75	112.31	111.25	112.57	112.97	112.18	113.08	112.06	112.83	112.27	112.55	112.25	111.89	110.27	111.38	111.54	113.37	110.89	112.61	112.59	112.48	110.65	113.35	110.91	111.31	112.67	112.4	113.67	111.42	112.42	112.33	112.29	113.17	113.22	111.52	111.69	112.13
104.01	107.03	106.94	106.53	106.23	105.42	107.07	106.38	106.4	105.04	106.2	105.36	105.97	106.53	107.62	105.17	106.2	105.94	107.22	105.96	106.34	105.99	104.67	105.18	105.72	107.37	105.93	106.87	106.32	105.84	104.96	105.28	106.05	106	106.22	105.48	105.69	106.76	105.85	107.08	106.2	107.91	106.09	105.18	105.32	108.73	104.45	106.23	106.5	107.9
106.24	105.93	105.67	105.27	105.88	105.5	106.35	106.75	105.77	104.89	104.73	105.05	106.1	105.21	103.91	105.26	105.83	105.34	105.74	104.77	107.8	105.88	105.8	104.61	104.56	106.99	104.78	105.77	106.18	106.82	105.62	106.01	104.04	104.73	105.08	105.88	106.71	106.83	105.92	105.73	103.39	106.78	105.85	104.52	105.76	104.41	104.7	106.12	106.28	106.72
111.48	111.76	113.59	113.19	113.1	113.9	112.78	112.23	113.18	114.03	112.91	113.17	113.09	112.25	112.62	111.79	113.26	113.05	112.56	112.33	111.87	111.84	112.28	113.26	112.62	113.84	112.12	112.22	114.68	112.39	112.38	113.7	113.42	112.32	114.44	112.97	113.26	112.79	110.89	113.29	114.57	112.12	113.43	111.89	113.42	113.39	112.5	113.68	110.86	112.6
106.17	105.6	106.96	105.61	107.2	104.65	108.63	104.64	104.84	104.39	106.61	106.51	105.47	107.05	104.1	105.56	107.21	104.35	106.17	104.79	105.94	104.9	106.63	106.8	105.71	106.09	105.38	105.91	105.03	107	104.8	105.75	102.85	106.06	105.68	105.93	105.35	104.2	105.14	105.26	104.64	106.99	104.88	106.67	107.2	105.56	103.34	105.95	106	105.17
104.59	104.9	105.88	105.52	105.4	105.11	103.76	106.8	104.25	103.49	107.27	105.25	107.69	106.18	106.45	104.77	106.27	105.94	105.34	106.32	105.62	104.49	103.57	106.09	104.63	105.55	105.28	107.21	104.82	105.68	105.52	103.93	106.3	106.21	104.43	103.54	106.19	107	106.22	105.62	106.06	106.19	106.33	105.16	105.77	104.2	105.3	107.46	106.3	105.41
105.25	105.42	104.96	105.12	104.14	105.03	104.93	105.59	105.44	106.35	105.93	104.92	106.19	103.92	106.33	104.68	106.51	105.33	107.44	105.48	105.12	106.47	103.91	105.15	104.67	105.81	105.2	105.4	105.92	105.86	104.49	106.98	105.64	105.66	106.01	104.7	105.53	105.53	105.08	105.47	105.78	104.58	105.33	104.63	104.46	106.03	105.5	105.31	104.9	104.73
111.81	112.29	112.23	112.32	111.27	111.98	111.65	113.33	113.4	112.82	115.13	113.26	111.92	114.26	113.26	112.47	112.27	111.77	113.56	111.58	113.5	114.5	111.67	113.36	111.66	110.67	112.52	114.15	112.54	112.6	111.47	113.38	111.22	113.47	112.2	113.25	112.19	112.76	111.33	115	112.81	113.5	112.08	113.06	112.34	111.48	113.47	112.79	114.9	111.54
106.49	105.53	107.18	105.41	105.62	105.59	106.65	106.47	106.41	104.58	104.96	105.51	105.61	107.38	106.64	105.92	104.45	105.73	106.8	106.29	106.19	105.98	106.6	105.34	106.28	106.26	106.06	106.39	106.14	104.66	104.85	107.74	105.97	105.31	106.6	105.47	104.12	105.35	106.1	107.5	106.66	106.34	105.24	107.05	105.4	104.69	105.82	105.52	106.14	105.17
107.48	106.01	107.64	106.24	107.18	106.81	106.45	107.3	108.04	106.85	106.64	107.82	107.57	106	106.36	107.59	106.1	105.91	106.27	106.61	108.32	107.19	106.28	105.89	107.1	106.83	108.01	106.85	107.2	107.61	105.96	106.92	107.05	107.5	106	105.2	106.93	106.25	108.36	105.87	105.43	106.91	108.6	106.09	108.28	105.96	106.84	107.86	105.76	106.71
106.82	106.21	106.4	106.68	106.8	104.92	106.21	106.84	106.66	106.57	106.35	105.85	105.98	105.32	106.48	104.64	105.94	107.17	108.89	106.6	109.08	105.3	106.79	105.61	105.64	107.53	107.82	107.68	106.34	105.29	107.13	107.52	106.13	107.31	105.94	107.28	106.93	106.11	106.62	107.01	105.53	108.09	107.6	107.59	105.33	108.46	106.81	107.15	106.84	106.43
104.48	103.9	104.23	104.94	105.5	103.27	103.75	105.9	104.45	104.08	103.53	104.69	104.25	103.13	104.83	104.27	104.57	103.87	103.63	103.52	102.69	103.65	103.4	103.99	105.75	105.56	104.05	105.29	103.99	102.65	105.17	104.15	104.8	103.86	105.36	104.17	104.98	105.56	103.28	103.37	102.14	104.02	103.29	102.97	103.41	103.17	102.88	103.64	104.93	104.49
104.19	105.62	104.02	105.73	104.92	105.64	104.36	105.48	107.57	104.83	104.47	106.28	105.14	105.25	104.76	105.23	106.34	106	106.02	107.07	104.1	105.88	104.18	106.09	106.58	105.47	106.74	104.53	105.88	105.02	106.21	105.71	105.03	107.92	106.5	106.74	106.34	105.72	105.95	105.95	103.95	105.47	106.34	104.86	105.55	106.33	105.88	106.16	106.25	105.95
104.03	106.27	105.22	104.23	105.39	104.78	104.22	104.07	104.27	104.21	104.66	104.97	104.44	103.85	103.92	104.29	103.64	104.3	104.55	103.78	104.87	104.99	105.69	105.82	104.4	103.65	104.75	104.57	103.61	104.31	104.18	103.64	105.57	104.28	105.03	107.23	103.7	104.5	104.79	103.83	105.11	104.52	104.68	103.5	104.34	106.29	104.1	103.67	103.81	105.4
111.06	110.27	110.51	110.24	109.76	110.93	111.98	111.12	112.02	111.5	110.54	111.35	111.54	112.78	110.04	111.74	111.86	111.72	110.19	111.79	110.04	109.67	110.54	111.44	112.53	111.82	112.57	110.25	111.47	111.4	110.36	111.12	110.39	111.64	111.93	110.86	110.26	112.4	111.36	110.8	110.04	110.56	110.35	110.85	112.06	112.57	111.62	111.51	110.31	113.16
111.1	111.21	111.08	110.44	110.74	110.41	111.31	110.94	111.08	111.28	110.4	111.77	111.47	111.07	110.52	110.52	110.65	109.48	110.6	111.27	110.05	111.25	110.8	109.38	109.97	110.82	111.29	110.04	110.61	111.36	111.85	110.71	109.73	110.79	111.77	112.33	110.09	109.96	110.5	111.07	110.64	110.48	111.16	112.36	111.73	110.55	109.48	109.92	110.68	111.56
99.201	100.11	100.25	99.317	100.04	99.426	100.97	99.347	98.772	98.129	98.871	100.18	99.806	100.78	99.095	98.586	100.31	100.42	100.67	99.775	98.543	100.18	98.715	98.697	98.974	100.01	100.13	99.554	100.79	99.928	99.762	100.33	98.177	97.361	101.34	100.22	99.543	98.743	99.259	99.756	99.679	100.23	100.35	99.678	98.181	99.956	99.693	100.29	100.4	100.03
109.65	110.22	110.46	110	110.81	111.63	112.96	112.27	113.17	110.87	111.54	110.71	110.68	111.28	112.18	111.12	109.49	111.45	110.89	111.48	111.67	110.97	111.3	111.94	111.91	113.18	111.43	111.46	112.83	109.93	110.4	110.19	111.42	112.31	111.34	110.02	111.81	111.08	111.59	111.23	110.7	110.63	111.52	110.92	110.32	111	111.34	110.73	110.76	112.06
105.2	105.55	105.13	107.48	104.86	107.22	105.9	104.16	106.42	106.19	106.76	104.67	104.72	106.27	105.52	105.61	105.12	105.12	105.39	106.1	104.74	105.04	106.83	104.26	105.75	107.46	105.42	105.93	104.14	106.49	105.05	104.9	105.41	107.07	106.89	104.76	105.73	105.65	108.18	105.71	105.63	105.47	105.54	105.38	106.03	106.82	103.97	104.71	105.75	104.69
106.38	105.57	105.68	106.11	106.31	104.45	105.38	106.05	105.32	103.78	106.2	106.93	104.14	105.9	106.04	107.52	104.67	104.9	105.44	104.32	105.2	105.25	104.78	104.78	104.72	105.04	104.2	105.71	105.83	105.9	106.46	105.51	105.56	105.9	104.89	103.44	104.82	105.1	105.84	106.44	104.09	107.45	108.01	106.5	104.82	104.04	105.65	105.79	105.83	104.91
111.08	111.42	111.21	113.05	111.27	110.62	111.21	110.48	113.11	111.68	111.78	111.44	113.16	111.8	111.44	111.01	110.54	112.97	111.09	111.66	111.34	110.84	112.97	111.63	110.84	111.02	112.04	109.35	111.78	110.52	111.29	111.05	112.26	111.56	111.41	112.42	112.48	111.3	111.75	111.83	111.59	110.86	112.09	111.14	111.44	110.33	111.01	111.76	112.2	109.43
112.69	111.55	114.83	111.93	112.8	112.49	112.98	113.51	111.68	112.9	113.65	112.85	113.51	112.58	112.88	113.61	113.4	111.59	113.3	112.54	113.16	112.51	111.93	113.42	111.94	110.77	114.08	112.7	112.01	112.38	112.73	115.32	111.75	112.76	113.93	112.49	111.31	113.98	113.25	113.44	111	112.84	113.61	112.12	112.13	112.24	112.36	112.6	113.39	113.61
106.8	105.8	105.43	107.08	105.85	104.85	105.61	106.54	106.27	106.53	104.84	105.44	105.59	105.57	105.16	106.68	106.39	104.88	106.66	104.87	105.05	106.15	105.06	106.69	106.55	104.78	106.01	104.46	106.52	106.73	104.45	104.09	106.42	104.72	106.36	105.41	105.67	106.08	105.06	106.65	104.39	105.71	104.55	105.71	106.39	106.33	104.96	105.75	105.06	106.02
106.61	105.35	106.27	106	105.18	105.79	104.88	105.27	104.57	105.06	104.86	104.17	105.95	104.18	106.52	106.41	106.55	105.75	104.72	105.08	104.9	104.95	104.75	104.36	104.77	105.9	105.6	105.19	104.7	107.24	106.2	105.22	104.94	105.78	105.51	105.9	105.57	105.62	103.95	106.42	105.88	106.41	104.35	105.3	105.5	105.43	105.04	105.56	106.23	104.71
98.873	99.699	100.06	99.358	99.525	99.977	100.95	100.09	100.02	99.812	100.99	100.28	101.15	100.45	99.649	100.4	100.17	100.71	101.14	100.23	100.87	99.63	98.248	99.429	100.82	99.5	99.452	100.72	101.01	99.148	98.45	100.72	100.04	100.32	100.6	99.31	100.47	99.556	99.387	101.7	101.1	100.39	99.174	101.11	99.059	100.71	101.19	99.96	98.926	99.358
111.38	110.62	110.91	111.74	111.01	111.61	111.37	111.12	110.83	111.74	109.55	109.58	110.99	111.13	112.08	111.88	110.11	111.74	110.07	110.51	111.69	110.6	110.81	110.94	114.03	110.88	110.99	111.37	110.67	111.5	112.87	111.9	110.15	111.75	112.65	111.81	112.26	111.44	110.47	110.75	112.04	112.17	111.73	110.14	110.9	111.02	110.69	110.5	111.57	111.19
103.86	103.94	104.04	102.63	104.64	106.06	107.01	105.48	104.94	104.24	104.54	104.73	102.86	104.34	104.27	105.42	104.73	105.51	103.55	105.41	104.55	105.4	103.97	104.34	105.06	104.46	104.67	104.97	103.71	104.89	104.57	105.02	106.43	105.42	105.38	104.59	104.61	104.71	104.84	103.99	105.24	103.89	105.16	104.04	104.52	104.29	104.32	105.24	105.05	103.56
111.9	111.52	110.44	112.26	114.16	111.64	112.53	110.92	112.71	112.02	110.55	111.28	112.66	111	111.05	109.97	111.97	110.96	112.19	111.04	110.59	109.91	112.01	111.95	111.49	111.63	110.31	111.99	112.12	112.54	111.63	111.46	111.26	111.15	111.4	111.59	109.69	111.86	111.83	112.22	110.74	111.7	111.51	111.97	111.94	112.56	110.33	111.54	110.2	112.23
106.78	106.25	106.98	105.12	105.85	105.46	106.32	105.51	104.66	106.59	106.73	104.8	105.72	105.69	105.1	105.2	106.69	105.35	106.42	105.46	104.3	105.85	104.64	104.06	105.88	104.98	104.56	105.13	103.62	105.47	103.52	105.11	105.02	104.99	107.18	105.22	106.45	103.56	105.49	105.76	106.91	103.1	106.43	104.99	105.7	105.81	104.94	106.89	104.51	106.37
105.6	107.39	107.27	106.07	104.71	107.69	106.5	107.64	106.42	107.84	107.66	105.74	105.49	107.3	105.6	106.31	107.3	106.72	107.16	105.43	106.19	106.8	105.56	105.65	104.73	107.24	106.01	106.93	108.14	105.32	107.95	105.27	106.5	106.98	106.77	105.11	105.74	105.62	107.72	107.38	106.72	106.19	105.31	106.01	108.19	107.85	107	107.84	106	106.59
107.11	107.18	105.22	106.69	106.13	106	107.84	105.01	105.6	104.73	104.99	106.29	107	107.76	106.71	105.69	105.56	106.14	106.64	106.6	105.25	106.01	108.38	105.98	104.84	105.69	107.13	106.84	107.1	106.56	104.47	106.65	107.21	105.43	106.74	109.04	106.93	105.73	106.19	106.1	106.47	105.46	106.39	104.87	104.04	105.87	105.61	106.19	105.16	105.16
107.75	105.54	106.57	105.19	107.11	106.77	107.12	107.2	105.66	105.33	106.28	106.44	107.04	106.01	106.32	105.09	107.12	107.02	107.56	107.38	105.26	106.99	105.61	105.29	105.76	106.66	106.57	106.79	106.08	106.88	105.81	106.54	108.45	106.75	105.77	107.23	105.65	105.2	105.67	107.68	106.39	105.92	107.49	104.47	107.34	107.51	107.81	105.71	106.48	104.61
104.43	106.23	103.21	105.91	105.86	106.23	104.06	106.15	105.16	106.54	105.11	108.28	105.2	105.5	104.78	106.19	105.16	103.99	105.24	105.3	104.65	104.7	106.02	105.29	105.98	104.55	105.04	105.32	104.57	104.82	104.95	104.05	105.52	104.86	105.38	106.09	106.48	104.23	104.46	105.59	106.06	105.3	104.93	104.58	106.35	105.03	104.85	105.31	105.52	105.44
112.43	112.54	112.39	112.41	113.28	113.54	113.27	113.63	111.91	112.67	112.3	112.01	112.96	114.07	111.49	114.45	113.17	111.36	112.43	112.72	111.36	112.54	110.99	112.39	113.02	111.84	111.2	114.03	114.07	113.04	113.06	113.31	113.14	112.32	112.26	113.36	113	112.49	113.01	111.72	112.58	112.99	112.74	112.22	113.59	113.07	113.16	112.44	112.53	111.61
105.61	105.25	105.51	105.33	106.36	105.1	104.43	106.62	106.51	104.4	105.84	105.04	105.85	105.73	105.71	105.52	107.41	106.25	106.63	106.03	105.92	104.43	105.87	105.68	106.54	107.15	106.57	103.96	106.46	104.99	105.81	105.45	106.85	105.72	105.41	105.47	104.77	106.11	105.15	104.86	105.67	107.45	108.2	104.71	106.56	104.71	104.96	106.02	107.91	106.22
100.69	100.33	100.44	100.71	98.963	100.78	99.448	99.308	98.238	100.05	100.61	99.353	99.985	100.2	101.24	98.219	100.14	99.757	98.087	100.27	100.53	99.625	99.298	100.02	99.099	101.35	99.298	100.5	100.72	99.696	101.02	100.49	100.15	100.33	99.611	101.34	99.805	101.53	100.62	100.37	100.32	101.89	101.37	100.76	101	99.995	98.665	98.976	98.682	100.79
107.42	105.58	105.52	106.56	104.87	105.8	106.63	106.2	107.06	105.22	105.66	106.99	106.22	106.01	105.06	107.72	105.54	106.4	106.77	107.63	106.71	106.45	105.37	104.75	106.29	107.12	104.64	106.6	107.36	106.91	106.24	106.45	106.04	107.19	107.43	106.81	106.09	104.84	104.79	107.12	106.21	106.86	107.81	105.07	106.07	105.8	107.16	106.16	105.73	104.9
104.45	106.28	103.71	103.57	104.19	103.85	105.16	104.26	103.51	105.24	103	103.6	103.9	103.62	103.74	104.28	104.91	105.75	103.96	104.41	104.85	105.75	105.89	104.78	104.52	104.7	104.26	104.82	105.9	104.71	103.99	105.95	103.09	104.08	104.27	103.98	104.66	103.81	103.85	104.77	104.31	104.77	104.44	105.47	104	105.09	105.45	104.08	104.73	105.36
105.37	105.57	104.94	106.78	105.22	105.35	107.55	107.02	106.08	106.4	105.67	106.5	104.45	105.79	106.66	105.61	103.56	106.72	105.8	105.74	106.03	105.62	105.18	106.66	105.25	106.32	106.46	104.92	105.32	106.01	105.24	105.41	107.25	106.5	106.24	104.39	107.09	105.06	106.98	106.14	105.83	106.67	105	105.48	105.05	106.04	105.36	104.74	106	104.07
103.38	104.68	103.73	104.03	102.4	105.51	104.22	103.78	104.32	104.69	102.79	105.52	103.74	105.42	104.13	102.62	105.15	104.25	102.53	104.53	103.13	104.36	104.14	103	103.03	105.56	103.67	104.04	104.62	103.67	104.96	104.89	103.83	103.99	103.09	104.28	103.33	105.42	104.81	103.2	104.58	103.27	104.06	104.35	103.25	105.04	103.86	103.21	103.93	102.69
105.31	103.96	103.87	103.66	105.68	105.05	105.59	104.8	104.99	104.68	104.05	105.37	105.03	103.42	104.18	103.22	103.41	104.12	103.79	101.99	104.3	103.07	101.73	102.87	104.15	104.04	104.71	104.76	104.35	103.99	103.84	104.49	105.61	105.94	104.56	105.13	103.3	102.83	103.98	104.78	105.5	104.19	105.44	104.84	105.68	102.87	105.61	103.94	104.67	105.03
104.91	105.45	104.25	103.88	102.45	105.99	103.47	103.48	104.93	103.95	105.34	102.63	105.47	105.5	103.47	104.91	104.07	105.04	105.3	104.23	103.04	104.03	102.9	104.19	102.62	105.11	104.86	104.4	104.07	103.95	102.55	102.81	103.88	103.15	103.92	104.55	103.19	104.58	104.2	103.25	102.99	104.23	106.02	103.78	104.95	103.37	104.98	104.91	102.43	105.12
105.43	104.18	105.16	105.85	104.08	107.37	105.57	105.53	106.78	105.59	105.01	104.15	106.38	104.43	105.61	106.04	106.07	106.75	106.32	106.03	105.23	105.96	106.27	104.93	103.88	105.3	106.26	105.82	105.72	106.48	105.42	106.79	106.65	106.07	105.95	106.68	105.24	105.95	105.67	106.35	105.93	106.58	106.13	107.42	104.66	104.27	104.98	105.15	104.82	107.08
110.57	110.64	110.76	109.86	111.33	110.07	110.79	110.46	109.26	111.2	112.48	109.74	111.66	110.62	110.13	112.47	110.7	111.28	109.29	108.73	110.93	111.74	111.08	111.01	112.11	111.01	110.08	109.4	112.81	111.18	110.62	111.06	108.57	109.88	112.03	110.12	111.35	110.85	110.18	111.66	111.91	111.12	110.58	111.44	109.3	109.85	110.35	111.68	110.02	111.61
105.46	107.24	106.75	107.02	104.11	105.31	105.41	105.38	106.62	106.28	107.3	104.56	107.15	106.26	105.44	106.42	105.96	105.72	104.68	105.45	105.47	107.19	106.16	106.69	107.26	107.36	106.77	105.53	106.46	104.74	106.09	106.54	106.63	105.65	105.15	106.72	106.8	107.65	106	105.89	105.72	107.52	106.34	105.9	106.67	106.73	103.89	106.88	105.58	105.52
105.96	105.87	106.45	105.52	105.75	104.73	104.93	105.53	105.53	106.64	105.15	104.59	105.94	105.79	107.31	105.71	106.43	105.77	105.23	105.97	106.57	106.83	107.33	106.59	105.27	104.35	105.39	105.87	106.23	106.58	105.87	107.75	105.46	104.24	104.91	105.7	107.1	106.23	105.12	107.21	105.78	106.03	104.85	105.96	105.99	105.14	107.07	106.39	106.6	106.43
105.23	107.02	105	106.51	104.64	106.15	105.72	104.94	105.89	106.42	105.19	107.74	105.76	107.02	106.27	105.49	104.56	105.32	105.45	105.82	106.34	105.29	105.64	105.11	106.39	106.39	106.06	104.36	105.02	105.54	106.47	106.52	106.78	106.53	105.58	105.73	107.02	105.63	105.84	105.66	105.57	105.44	105.24	106.85	104.94	106.57	105.04	107.06	106.84	105.36
106.54	106.46	105.47	105.75	106.08	106.5	105.23	106.59	106.72	108.23	107.02	106.75	105.35	105.14	105.04	105.25	105.2	106.6	106.98	106.59	106.76	105.77	107.69	105.73	105.3	107.08	106.01	107.49	106.99	104.74	104.91	106.42	106.78	105.44	106.62	106.76	105.44	106.47	106.18	105.21	105.43	106.04	106.67	105.92	107.19	106.52	106.24	104.85	105.28	107.42
110.94	112.7	111.46	109.79	110.2	112.73	111.01	112.08	111.29	111.23	112.23	111.38	111.34	111.54	110.98	108.94	110.42	111.61	111.48	110.81	109.55	111.64	112.35	110.51	111.36	110.16	112.2	110.83	111.6	110.48	109.89	111.63	110.67	111.53	111.91	112.78	110.12	111.78	110.93	112.17	112.03	112.26	111.24	112.12	111.19	110.42	113.2	110.39	112.95	111.66
105.49	104.95	105.06	104.39	105.23	105.3	106.49	106.31	105.01	105.11	106.51	105.81	104.64	104.13	104.79	105.89	105.79	105.38	105.4	103.54	105.24	107.25	104.53	105.26	104.71	103.82	106.82	105.82	105.85	106.3	103.93	104.96	104.55	105.84	106.38	104.75	106.61	105.84	106.1	106.24	106.39	107.17	105.88	107.21	105.37	105.59	107.03	106.89	105.59	106.52
107.41	107.32	105.49	104.48	106.48	105.62	106.62	105.07	105.23	106.5	106.02	106.19	104.75	106.15	104.11	105.22	106.95	105.65	104.59	104.68	105.8	105.37	104.6	105.08	106.47	104.49	105.6	104.69	105.58	104.65	106.47	105.2	104.53	106.19	105.5	103.91	106.94	105.14	106.25	104.89	105.66	105.37	106.52	107.1	105.13	105.28	105.44	104.4	105.8	104.39
105.79	103.57	103.51	105.18	105.16	105.25	104.55	105.13	106.51	105.11	105.37	104.47	103.81	105.18	104.85	105.55	104.14	105.8	107.23	104.9	107.11	104.2	106	104.96	104.97	104.99	105.23	104.7	105.11	105.12	103.86	104.83	105.48	105.87	105.81	104.6	105.7	105	104.79	105.47	105.56	104.58	105.25	104.28	105.11	103.8	104.09	104.81	105.58	104.03
109.89	110.62	110.56	110.16	109.82	111.18	111.73	111.3	109.89	110.09	109.71	109.09	111.76	108.55	110.17	111.2	109.84	111.42	111.33	109.16	110.63	112.75	110.17	112.31	109.14	111.5	109.35	111.4	109.74	109.09	109.85	110.4	112.4	111.78	112.21	110.5	112.3	111.91	111.25	109.89	110.68	110.22	109.63	110.69	109.14	111.68	111.61	109.7	110.81	110.9
110.68	109.01	110.34	110.28	110.03	109.15	108.15	110.77	109.36	109.99	109.91	109.47	111.32	109.07	108.72	110.33	110.79	110.8	109.26	109.53	108.64	109.93	109.16	109.57	109.74	108.76	110.27	109.89	109.59	109.24	110.62	109.28	110.98	109.9	109.44	108.17	109.78	109.62	110.21	110.01	111	111.45	109.26	109.4	108.32	109.14	110.03	107.22	109.92	109.78
104.8	105.63	105.72	106.62	104.66	106.29	105.24	104.94	106.23	104.63	105.07	104.88	104.48	105.66	105.46	106.7	106.82	105.37	105.45	104.44	105.62	104.54	104.07	104.35	105.26	106.02	103.9	103.46	105.64	105	104.49	106.55	106.53	106.83	104.74	106.55	105.85	105.94	105.42	107.08	106.14	104.35	104.89	104.58	104.3	106.93	104.94	104.52	105.84	106.11
108.59	107.94	105.95	106.03	106.66	108.07	104.3	106.31	106.28	105.08	106.62	105.71	105.53	105.4	105.8	105.81	106.13	104.86	106.07	106.59	105.75	105.24	107.29	107.18	104.81	106.53	105.57	106.4	105.46	106.66	105.74	106.62	106.12	107.95	107.08	106.4	106.08	105.47	105.96	105.98	106.98	106.55	107.35	107.34	107.58	106.2	107.46	105.69	107.42	106.4
105	104.79	104.88	104.03	105.23	106.32	105.21	106.26	106.98	105.12	104.68	106.81	104.51	105.89	106.26	105.8	105.59	106	105.76	105.96	105.91	104.8	105.82	107.25	106.82	105.77	105.7	104.71	106.09	105.84	105.02	105.95	105.66	104.15	105.15	105.01	107.21	105.64	105.41	106.7	105.15	104.56	105.23	103.98	106.06	105.68	107.01	106.5	104.14	107.16
100.28	102.03	102.33	100.29	100.2	101.1	99.564	99.359	99.598	100.71	99.833	101.66	100.71	100.93	100.75	100.69	100.71	100.9	99.562	100.85	97.807	101.7	100.34	100.63	100.28	99.842	100.37	101.65	98.856	100.16	99.88	100.69	102.11	98.349	99.32	99.55	98.94	100.25	101.4	99.592	101.8	99.798	100.91	100.7	100.5	99.76	99.69	98.782	99.411	98.997
105.56	107.17	105.05	105.82	104.16	103.61	105.49	104.54	103.62	105.66	106.02	105.59	106.57	105.56	105.53	106.26	105.52	104.99	106.7	105.42	105.5	105.2	106.48	106.16	105.99	105.95	104.18	104.39	104.89	107.35	106.48	103.66	105.98	106.18	105.09	105.49	104.38	104.54	106.79	107.55	105.66	103.57	105.61	105.64	105.96	105.49	106.57	106.33	105.97	104.45
103.88	105.19	106.26	106.03	105.13	104.88	104.54	105.2	105.07	106.14	106.39	104.95	104.31	105.05	104.96	105.23	106.1	105.61	103.98	105.44	104.78	104.8	107.18	105.5	104.18	105.6	104.64	104.45	104.82	105.93	106.91	105.64	104.74	104.77	105.32	105.66	105.11	104.99	105.61	103.68	105.08	104.78	106.14	105.22	106.54	104.57	105.03	104.85	105.67	104.45
112.5	112.63	112.14	113.13	112.41	112.46	112.94	113.2	113.48	113.38	114.02	111.86	111.92	113.55	113.5	114	113.38	112.91	113.82	112.15	113.59	112.23	111.86	113.24	112.39	112.7	111.18	111.1	112.42	113.24	112.07	112.8	112.91	112.9	111.95	112.34	111.6	111.91	113.26	112.03	113.16	114.16	113.42	113.14	113.47	114.15	111.14	113.48	113.33	112.16
112.99	111.98	113.03	111.88	111.13	111.72	110.93	110.33	111.11	111.99	110.2	110.87	111.2	110.95	111.9	111.78	110.97	111.93	112.11	111.05	110.16	112.24	110.31	112.57	110.41	110.89	111.16	111.79	111.15	110.43	113.15	113.11	113.15	111.92	112.07	109.97	112.03	111.65	111.96	111.88	111.45	112.88	111.44	110.88	113.86	112.28	110.96	111.17	110.73	110.9
104.86	105.58	104.9	107.67	105.35	106.1	106.71	107.35	107.9	105.66	107.3	106.49	106.76	107.52	106.23	105.38	107.08	106.58	106.08	106.38	106.23	106.08	107.12	106.76	105.97	107.15	106.24	106.55	106.53	106.06	105.27	105.82	106.07	105.92	106.01	106.85	106.37	106.28	107.41	106.45	107.82	106.41	106.16	105.91	107.08	106.87	106.97	109.15	106.2	106.18
106.28	105.24	107	107.05	106.77	106.65	106.64	104.99	104.95	106.42	104.71	106.64	105.18	106.28	105.94	107.27	107.2	107.22	106.25	106.09	106.36	105.66	106.13	105.73	105.95	106.41	105.69	108.01	105.73	105.51	106.7	104.76	106.78	105.91	107.18	107.72	106.66	106.86	103.91	105.2	105.96	106.64	106.51	106.49	106.98	105.65	105.22	107.23	107.19	106.23
101.27	101.05	100.87	101.39	97.475	99.217	100.12	97.773	98.669	99.733	100.72	100.49	98.629	100.14	98.804	100.05	98.522	98.758	99.863	100.13	98.485	98.779	102.28	100.41	99.264	98.827	99.5	100.71	98.503	98.631	98.81	100.27	98.958	99.332	100.57	99.019	99.495	98.006	101.2	99.157	100.91	98.774	100.59	100.46	98.746	100.88	98.891	99.629	101.29	99.127
110.67	111.58	110.33	109.6	111.06	109.74	110.98	109.96	109.42	110.66	109.95	110.03	109.36	110.15	111.1	111.61	108.89	112.18	110.21	110.66	109.85	110.91	109.5	110.11	110.72	110.09	110.97	108.87	109.39	109.83	111.37	109.81	111.91	110.35	109.54	110.25	110.39	111.47	110.89	110.34	110.73	110.79	109.88	110.28	110.86	109.27	111.42	110.91	109.11	110.44
113.18	111.46	111.6	112.47	112.14	112.96	112.31	111.25	111.62	110.73	110.38	110.51	111.07	111.19	111.6	111.68	109.82	112.74	111.36	112.91	110.09	111.66	112.49	111.87	112.51	110.89	108.34	111.77	112.43	110.66	113.48	111.4	111.44	112.23	112.62	112.18	110.56	111.97	111.68	111.45	111.23	111.36	112.37	113.73	111.48	111.22	112.06	111.51	112.36	111.75
113.1	111.79	112.24	113.12	112.15	111.39	113.74	112.73	113.15	113.98	113.26	114.07	114.59	110.79	110.96	112.05	114.51	112.44	113.14	112.68	112.41	112.64	112.58	112.4	113	112.87	112.77	111.46	114.48	111.6	114.33	113.27	113.94	111.61	112.39	113.58	112.56	113.19	112.28	111.91	113.95	114.05	112.24	112.46	111.55	112.95	112.62	112.45	113.62	113.54
107.53	106.95	105.92	107.51	105.81	106.46	105.75	107.34	105.36	106.4	106.01	106.22	106.56	106.4	106.71	106.86	106.61	106.14	106.1	106	106.33	105.03	106.08	106.82	104.88	106.76	106.39	104.02	106.43	107.19	104.76	105.8	104.74	105.8	106.77	104.94	106.49	106.92	105.5	106.28	106.81	106.15	106.96	106.14	107.29	104.37	107.2	106.02	105.95	106.5
110.37	110.84	109.54	109.74	110.76	110.17	110.35	109.72	109.54	109.21	109.9	110	107.24	110.27	110.44	109.72	110.46	111.28	108.81	109.98	111.43	109.57	111.03	110.58	109.29	109.56	110.29	108.38	109.24	110.48	110.8	110.2	109.97	109.23	108.57	110.43	110.3	111.85	111.1	107.88	109.97	110.39	109.71	109.9	109.7	109.15	110.78	109.62	110.46	109.87
107.82	107.19	106.82	108.37	107.14	107.04	105.52	107.91	106	107.02	107.38	106.01	107.08	106.71	106.29	104.44	107.66	107.42	106.17	105.7	106.3	106.85	106.52	108.54	106.53	107.95	109.54	106.72	107.12	105.32	107.32	106.24	108.81	105.78	106.36	107.55	108.54	106.07	105.44	105.61	108.79	106.68	106.66	108.41	108.77	107.86	107.1	106.8	107.75	107.74
111.43	110.77	111	110.8	111.38	112.04	112.35	110.81	112.52	112.23	112.29	112.38	112.05	110.47	112.61	110.2	111.59	112.02	110.52	112.91	112.4	111.9	111.5	113.07	111.29	112.13	111.82	111.35	112.37	111.87	110.37	110.46	111.58	110.64	110.6	110.44	111.65	111.12	110.42	112.23	112.44	111.49	110.72	111.33	110.43	111.49	113.12	110.8	112.37	112.86
106.28	108.35	106.83	106.95	107.44	107.3	106.19	107.9	107.67	106.3	106.05	106.57	106.44	107.24	106.12	107.76	106.42	106.17	106.1	106.8	106.71	107.63	106.4	106.84	106.76	105.08	106.8	108.83	106.62	106.21	107.71	108.71	106.46	107.78	106.49	108	107.66	106.23	106.39	106.37	107.29	107.09	105.98	106.96	106.07	105.85	108.35	106.38	106.56	106.66
100.88	101.79	98.788	98.604	99.35	98.012	100.35	99.851	100.05	100.59	99.578	101.86	100.06	100.2	100.08	99.934	100.32	99.617	99.281	99.646	98.69	98.824	101.14	101.06	99.83	99.437	101.04	101.17	99.415	98.996	100.76	99.716	98.393	100.07	99	100.24	100.84	100.1	99.294	101.25	99.316	99.317	100.3	100.02	99.294	101.13	99.722	100.18	100.91	100.65
104.17	103.51	104.6	104.22	104.7	104.41	104.84	104.13	103.74	103.53	103.05	105.69	105.06	103.04	104.33	102.88	104.04	104.56	106.49	104.54	103.16	104.92	103.17	103.59	104.57	105.09	104.62	104.73	103.9	105.13	104.06	103.4	104.99	104.58	104.19	102.81	103.43	105.22	105.16	103.05	105.56	106.47	104.78	106.04	103.8	104.18	103.58	104.06	104.64	105.57
106.48	106.1	105.62	105.38	106.66	105.15	105.02	104.78	106.08	104.94	105.6	105.48	106.16	105.23	103.69	104.55	104.57	106.18	105.79	105.77	104.72	107.12	105.38	105.74	104.78	106.32	105.6	105.84	103.98	106.01	105.69	105.24	106.41	103.99	104.78	105.15	107.02	106.02	106.3	104.25	105.91	104.54	107.03	104.73	105.92	105.85	104.19	105.06	105.11	104.99
101.22	100.01	100.15	99.158	101.91	101.98	99.131	99.731	99.716	100.95	100.78	98.951	100.6	100.24	99.713	99.448	101.78	99.681	101.52	99.26	100.09	101.66	99.579	101.32	100.1	101.06	100.7	99.372	100.26	99.576	100.51	99.508	100.54	100.29	100.81	100.92	98.504	100.76	99.993	100.48	100.69	99.906	99.209	101.61	100.26	99.268	99.415	100.97	101.61	99.817
104.49	102.66	104.38	105.54	104.06	107.38	105.83	106.64	105.67	106.69	104.77	105.77	105.55	105.26	105.5	104.54	104.35	104.62	104.9	105.26	105.12	103.42	106.43	105.32	106.54	105.65	105.96	104.19	106.42	106.19	105.79	106.06	106.66	105.67	104.47	106.18	105.62	106	104.39	106.42	105.04	104.91	106.14	106.11	105.01	105.04	104.72	106.13	104.52	105.16
111.87	113.05	111.88	109.93	112.72	111.87	110.11	111.2	113.12	112.13	112.4	110.66	111.51	112.27	110.44	110.77	111.34	110.29	110.62	111.66	111.59	114.02	112.24	112.61	110.74	111.72	111.37	110.58	111.67	111.57	110.47	112.35	111.34	111.05	111.77	111.27	111.65	112.04	112.4	110.65	111.81	111.81	112.5	114.49	110.55	110.27	109.8	112.61	114.09	111.88
118.85	119.41	118.47	117.7	117.76	116.92	119.62	118.38	118.71	117.35	117.6	117.56	117.49	119.05	116.03	116.89	116.77	115.86	117.44	117.23	117.73	118.78	118.25	116.85	117.15	117.39	116.74	118	118.56	116.76	118.25	117.67	117.94	117.63	117.02	116.55	118.95	118.02	117.56	118.43	118.47	116.67	117.4	117.56	116.44	117.1	116.01	117.77	118.71	118.93
104.01	104.96	106.88	107.34	105.45	104.35	104.95	106.79	104.74	106.12	106.01	106.12	106.76	106.84	105.6	105.28	106.15	105.71	107.12	106.3	107.59	105.25	105.83	104.6	106.39	106.17	106.8	105.93	105.64	106.19	105.6	105.03	106.66	104.54	105.21	106.13	107.34	104.99	105.69	105.38	103.76	106.91	104.51	104.38	105.78	106.17	104.83	105.85	104.54	105.2
105.64	106.91	105.8	105.87	105.54	106.54	104.52	105	106.16	106.89	105.27	106.65	105.18	105.8	108.04	106.8	106.21	106.69	104.91	106.92	108.24	106.44	107.05	107.35	105.99	106.93	105.77	107.04	105.27	107.05	105.61	106.59	106.94	107.59	107.15	105.22	105.08	106.44	106.98	106.09	107.26	107.57	106.19	105.52	107.08	106.68	104.8	106.77	106.06	106.47
116.53	116.06	117.47	116.06	116.65	115.75	116.33	117.46	117.28	117.22	116.78	115.39	116.08	114.72	114.74	116.52	116.58	117.45	117.65	116.57	115.21	115.07	114.61	116.11	116.77	116.24	114.16	114.58	116.98	115.98	115.11	116.68	115.87	115.38	116.95	115.99	116.87	117.06	116.26	116.3	116.7	118.34	115.87	117.25	114.67	117.72	115.47	115.14	118.25	116.12
105.38	104.9	105.35	106.91	107.32	104.54	105.61	104.49	106.88	104.11	105.55	106.32	106.73	104.21	104.17	104.53	106.05	105.37	106.57	105.18	103.52	105.17	105.32	105.82	104.96	107.57	104.7	105.07	106.09	105.35	105.16	104.25	105.06	107.36	103.99	106.16	106.58	106.08	103.39	104.18	104.89	105.92	105.18	104.03	107.26	106.74	107.23	105.63	108.08	104.9
105.39	106.1	106.05	105.6	107.07	105.38	106.96	105.05	105.32	107.79	106.95	107.48	107.45	104.69	104.85	106.33	105.71	106.84	107.76	105.25	106.91	107.18	107.5	107.71	105.33	107.21	105.66	104.58	106.95	106.72	106.9	106.18	105.91	106.4	107.15	106.94	107.43	104.95	107.07	106.4	106.04	104.99	106.99	107.12	107.01	105.78	105.37	105.43	107.1	105.63
104.85	106.55	106.57	106.1	105.59	106.7	106.86	106.7	105.1	107.32	109.11	105.97	107.45	106.36	106.38	105.88	106.01	107.02	106.27	106.21	106.3	105.35	106.39	106.53	107.32	106.13	106.58	106.62	107.04	104.54	105.46	105.2	106.36	107.51	106.96	105.85	104.82	107.24	106.9	103.76	107.36	107.29	106.4	105.58	103.86	106.54	106.69	104.93	106.7	105.59
107.14	106.97	107.05	107.37	105.48	107.45	106.54	106.92	106.28	107.03	105.88	107.51	107.08	106.65	105.91	106.88	107.48	106.19	106.09	106.7	107.56	106.76	107.34	107.33	105.49	106.41	104.43	109.15	107.27	106.98	107.23	107.8	104.78	107.26	105.36	106.38	105.98	106.33	107.05	106.21	104.05	106.9	105.12	106.91	106.8	106.84	106.22	106.73	106.02	107.56
112.37	110.99	111.67	109.23	111.26	110.91	111.73	110.91	113.62	112.55	111.05	112.49	112.94	112.52	110.11	112.14	112.31	112.54	111.63	110.51	110.76	110.42	111.15	110.07	114.05	111.49	110.85	110.95	110.98	110.91	111.61	111.66	109.93	112.04	111.55	111.57	111.91	112.18	113.32	109.96	110.99	112.12	109.96	112.42	111.2	111.55	110.03	110.6	111.65	111.11
104.26	101.92	104.28	103.88	102.91	105.53	103.97	104.49	104.76	103.13	104.7	104.09	103.88	104.81	103.31	103.82	104.87	102.89	104.64	104.66	104.27	104.35	104.24	106.59	103.82	104.16	105.46	103.78	104.11	103.72	105.36	105.65	104.8	104.38	103.51	105.93	103.51	102.91	102.12	104.69	104.16	104.18	103.95	103.68	104.75	102.63	104.05	104.82	104.7	103.76
114.08	111.33	113.42	112.9	113.81	112.16	110.91	111.97	110.06	113.12	112.08	112.39	111.19	109.36	113.03	112.45	111.55	111.67	112.15	111.47	113.01	112.9	111.95	112.46	112.13	110.9	111.49	111.54	113.3	110.5	112.56	111.3	111.72	112.22	111.06	110.72	112.59	111.8	112	111.4	113.38	111.66	114.11	113.55	113.2	110.33	110.49	111.3	112.1	112.84
111.77	110.78	112.42	111.45	113.11	111.75	112.26	112.17	112.22	110.27	110.51	111.57	110.08	112.25	111.76	112.17	111.18	111.48	112.02	112.41	111.18	112.26	112.62	112.88	111.63	112.4	110.37	111.12	112.1	111.37	112.04	112.92	112.44	110.66	111.93	112.19	111.63	111.24	111.04	112.32	112.55	111.41	110.85	111.62	112.68	112.82	111.56	110.36	111.6	111.98
105.52	103.87	104.62	104.87	104.37	104.14	104.26	105.24	104.8	103.79	103.72	103.94	104.74	103.5	103.93	106.14	104.67	103.91	104.37	105.03	104.61	106.37	104	105	104.7	104.73	104.2	105.2	105.87	105.81	105	105.06	105.24	104.19	105.47	105.75	106.24	105.58	104.29	103.47	106.11	104.41	104.22	104.85	105.7	104.71	106.35	104.23	104.36	105.32
110.4	112.23	110.68	111.42	111.68	112.19	111.15	111.13	112.43	112.24	112.55	112.47	110.44	111.96	111.74	111.49	111.13	111.92	111.27	111.79	111.14	110.6	112.86	111.03	111	110.71	111.68	111.4	110.72	112.47	112.6	111.39	112.38	109.6	112.09	112.09	112.32	112.07	110.65	111.86	112.41	111.87	112.28	111.25	112.45	109.75	112.03	111.73	112.08	110.9
111.47	110.55	111.53	110.84	112.58	111.13	111.28	110.93	111.29	113.69	110.09	113.97	112.9	111.72	109.79	111.01	112.4	111.1	111.2	111.17	111.63	111.14	109.57	112.42	112.64	110.78	112.46	110.19	110.05	111.61	111.42	110.3	111.22	111.4	111.48	111.26	112.32	114.51	110.87	110.77	112.84	110.87	110.68	111.47	109.82	110.45	110.23	112	111.96	112.9
107.05	106.16	105.41	106.86	105.3	105.63	105.48	104.86	105.98	107.13	106.72	105.91	106.5	105.79	106.62	105.75	104.99	105.46	106.88	107.05	105.92	105.45	105.42	107.35	105.91	105.82	106.33	106.14	108.16	106.48	105.45	106.94	105.98	105.64	106.19	106.13	107.15	105.57	106.53	104.24	103.72	104.81	106.02	104.93	105.75	105.1	106.58	107.03	106.53	106.38
105.89	103.71	104.71	106.7	105.66	104.69	103.65	106.85	105.76	104.89	104.76	106.29	106.08	105.77	105.93	105.32	105.92	104.66	105.99	104.95	106.09	105.04	104.57	104.36	106.54	104.57	105.21	105.29	106.35	104.59	105.62	105.74	105.85	105.95	106.19	106	104.86	105.34	105.43	106.84	105.63	107.06	106.51	107.81	106.98	104.18	105.88	104.96	105.04	105.71
105.88	105.69	105.98	105.6	106.65	106.24	105.1	106.6	104.94	105.49	105.49	104.79	105.98	105.41	105.78	105.51	105.93	106.44	105.18	105.36	104.82	104.61	104.37	106.93	104.69	105.95	105.99	105.07	104.37	106.29	104.19	105.32	105.15	105.64	105.19	107.16	106.34	106.22	104.85	105.83	105.69	104.71	104.93	105.91	105.99	105.48	106.16	105.54	104.93	105.9
100.17	100.89	99.971	100.6	100.85	100.86	100.52	100.83	100.08	101.31	100.7	100.83	99.94	101.99	100.06	101.61	100.66	99.918	99.6	100.45	101.82	100.12	100.4	100.24	101.4	100.77	100.12	99.649	99.75	100.52	100.09	99.638	99.851	100.92	100.42	100.39	101.25	102.59	100.79	100.07	98.771	101.14	101.71	102.51	100.53	101.65	99.788	101.68	100.76	100.97
111.16	110.91	110.95	110.85	111.15	109.87	112.4	111.35	111.28	111.59	110.22	111.79	111.17	110.22	112.27	111.18	110.02	111	113.18	113.02	110.93	110.4	112.17	112.28	112.54	113.57	111.34	112.33	112.25	111.97	113.09	110.37	110.33	113.06	112.32	111.25	109.75	112.66	112.64	112.78	111.95	110.18	112.09	112.02	112.95	110.37	111.85	110.63	111.04	110.04
100.02	100.42	101.1	101.28	101.15	99.051	101.76	99.844	100.64	100.93	101.55	99.263	100.71	102.15	100.14	101.57	102.33	101.4	100.03	101.56	101.14	100.88	100.18	101.14	101.4	101.68	99.732	100.09	100.84	101.08	99.853	101.43	100.33	99.397	100.94	99.96	99.741	101.57	100.37	101.01	100.39	100.01	101.19	99.941	99.364	101.14	101.4	100.7	101.39	100.57
107.41	106.44	106.48	105.81	105.91	105.87	106.77	105.6	106.04	106.93	106.4	107.29	106.69	105.19	104.12	106.19	105.44	106.13	106.93	106.25	106.33	106.64	105.69	104.37	105.29	106.7	105.35	106.84	105.9	105.58	105.64	105.22	107.63	106.03	106.14	106.44	106.15	105.21	104.82	105.77	106.72	106.64	104.84	105.46	106.42	106.79	106.59	105.99	107.6	107.01
106.5	105.74	107.52	105.76	105.48	103.95	104.69	106.35	105	106.48	104.85	105.32	105.84	105.84	106.28	106.22	106.39	107.14	105.42	105.73	107.92	106.76	107.31	107.56	106.38	108.02	105.82	106.83	106.11	106.29	105.27	105.98	105.76	107.93	106.66	107.39	106.55	105.2	105.73	106.58	106.69	106.83	106.2	106.97	105.98	106.25	106.43	105.49	106.47	108.88
106.45	103.93	103.62	102.45	104.65	104.71	104.64	103.56	106.26	103.86	104.54	103.67	102.76	105.08	103.9	103.19	104.44	104.25	106.3	104.54	103.38	105.38	104.38	102.56	104.28	103.93	104.15	104.17	103.17	105.01	104.27	104.09	102.89	105.14	104.24	104.68	104.98	103.05	103.42	103.52	103.52	104.42	105.02	102.99	104.64	105.28	103.65	104.31	103.15	105.12
106.18	106.93	106.55	106.33	108.21	107.16	104.86	106.81	105.94	106.21	106.29	105.78	107.02	105	106.1	106.74	106.91	106.66	104.96	106.21	106.73	105.67	104.87	106.52	106.04	106.04	106.24	106.61	106.53	105.8	106.54	105.12	105.89	107.25	107.07	106.54	107.54	105.77	107.38	105.94	106.08	105.95	106.15	105.16	105.53	106.66	105.71	106.22	105.41	106.13
99.837	100.54	100.9	99.925	101	101.99	99.677	100.1	100.45	99.563	101.49	99.497	99.248	99.722	99.133	99.999	99.578	100.45	99.973	98.756	100.2	100.53	99.484	98.959	99.588	99.19	102.3	101.42	101.18	99.051	98.744	98.94	99.371	101.26	101.19	100.38	100.31	100.53	99.301	100.38	100.85	100.09	98.527	99.513	100.39	100.72	98.945	100.12	99.599	99.472
109.44	111.84	110.2	109.79	111.14	110.91	111.38	111.86	110.2	109.84	110.07	111.2	110.1	113.32	109.65	110.52	111.29	109.48	110.89	111.42	111.47	111.21	111.32	110.54	111.01	111.49	107.79	113	109.5	111.47	110.63	111.18	110.46	109.16	110.02	111.24	110.32	109.98	110.77	110.4	109.98	112.79	110.99	110.65	111.49	111.62	111.06	110.34	111.02	113.41
101.01	101.01	101.54	98.626	99.369	100.66	101.08	98.643	100.08	100.72	98.445	98.891	99.096	101.2	99.838	98.791	101.5	99.601	99.123	99.745	100.84	101.61	100.7	99.603	100.79	101.2	100.7	98.861	100.08	101.32	101.02	100.62	101.64	101.23	97.9	100.57	101.22	100.86	100.61	98.221	100.29	98.491	100.99	98.915	100.01	101.74	100.17	100.31	100.2	100.1
112.08	111.25	112.88	111.74	112.39	110.18	111.43	111.22	111.82	111.2	113.06	112.9	110.32	111.86	112.25	109.87	112.32	111.26	111.63	112.01	113.21	109.85	111.75	109.61	111.09	111.82	111.8	111.08	110.89	111.24	111.58	111.43	110.81	110.43	111.41	110.02	111.83	112.25	111.28	113.98	111.03	112.1	110.67	110.98	111.05	112.73	109.82	111.86	111.08	111.58
107.53	105.24	105.4	107.14	105.5	106.16	106.7	106.04	106.19	106.37	106.62	107.81	107.04	105.85	106.09	107.48	107.36	107.86	108.22	106.34	107.17	106.46	107.23	105.9	106.68	105.08	107.71	106.35	107.91	105.92	105.57	106.43	107.53	104.28	107.4	107.5	105.91	107.8	105.17	107.27	106.62	105	105.63	105.99	108.12	107.8	106.35	105.97	108.85	105.33
100.77	101.28	100.84	100.58	102.17	101.31	102.34	101.92	100.21	100.47	100.46	100.54	100.84	100.21	99.219	101.5	101.9	102.05	101.86	102.23	100.35	99.737	102.07	101.8	99.856	101.02	99.291	99.536	100.96	99.596	100.74	100.92	100.98	99.925	99.967	100.61	100.96	100.81	100.22	101.82	99.938	100.68	99.526	101.48	102.86	101.99	99.887	100.46	100.81	101.98
106.08	105.45	105.3	106.67	104.86	105.15	107.49	105.67	105.74	106.17	105.84	107.34	106.07	108.05	104.83	107.77	106.61	107.98	106.46	105.16	104.35	106.19	107.16	105.2	105.91	105.26	107.2	107.11	107.51	108.74	106.57	105.14	105.57	106.58	106.78	106.22	107.01	106.61	106.98	107.5	108.76	105.18	103.62	106.02	107.79	106.53	106.25	106.67	106.37	105.54
110.93	112.32	114.16	109.91	113.35	111.96	111.91	111.06	112.08	111.52	112.52	113.62	112.02	112.89	112.77	112.01	111.43	111.87	112.06	111.25	111.18	112.94	112.77	112.2	111.59	111.41	111.52	112.3	112.49	111.47	111.18	111.59	111.34	112.96	111.95	112.32	111.62	113.56	112.02	113.91	111.76	113.77	110.9	113.01	111.2	112.5	113.11	112.74	111.54	112.08
106.24	104.94	104.93	103.48	104.06	104.55	103.92	104.58	104.85	102.93	103.35	103.99	105.8	106.03	104.95	105.57	104.47	104.6	105.51	103.77	103.18	104.35	104.69	105.28	106.78	103.65	105.48	104.62	105.12	104.26	105.41	105.38	104.28	105.66	104.33	104.53	104.14	105.64	105.22	105.17	105.37	104.16	104.79	104.44	103.27	105.34	103.61	105.68	105.13	102.91
100.41	98.687	101.75	101.74	100.41	100.37	100.28	101.12	99.814	102.69	100.6	101.12	99.709	100.1	100.6	100.06	100.95	101.51	100.23	100.6	101.68	100.94	101.47	101.53	99.27	99.834	100.23	100.51	99.507	101.66	101.13	102.21	101.16	100.54	98.885	100.16	99.243	100.36	101.29	100.32	100.4	101.8	100.73	99.563	101.78	102.58	100.77	100.59	100.86	100.86
112.08	111.65	111.03	110.58	113.82	110.43	111.84	111.93	110.58	111.51	111.33	112.9	110.23	110.2	112.13	111.29	111.75	111.65	110.62	110.96	111.25	112.72	111.16	111	111.99	111.65	111.48	111.49	110.49	110.58	112.28	110.27	111.13	111.91	111.34	111.61	110.71	112.58	110.08	109.25	113.28	111.62	110.76	111.2	111.26	110.51	110.85	110.13	109.45	111.75
106.65	104.95	105.81	104.63	104.78	106.14	107.13	105.46	105.21	105.37	105.46	104.61	105.7	107.72	106.21	105.35	105.01	105.31	105.33	104.44	104.76	105.73	104.95	107.33	105.76	105.72	105.78	105.61	105.94	105.35	105.26	103.82	106.01	104.38	104.99	105.31	106.52	106.3	105.69	105.09	104.51	106.66	105.66	107	105.31	105.51	106.81	105.95	105.39	106.7
107.99	106.06	107.26	107.46	105.63	105.11	105.6	105.75	106.61	107.29	105.33	106.52	105.77	107.9	106.21	106.09	104.68	106.76	106.42	105.61	106.91	106.44	106.62	106.53	105.91	106.11	105.94	104.73	106.45	106.7	107.01	106.81	105.61	105.01	106.27	106.31	108.35	107.48	106.5	106.79	106.21	107.27	106.39	106.61	107.32	104.86	106.58	106.36	104.57	106.61
104.72	104.24	105.65	104.77	106.7	106.22	103.96	105.58	105.45	106.11	106.05	105.53	105.35	106.1	105.93	106.08	104.88	107.18	105.76	104.63	106.27	104.14	104.34	105.4	104.95	105.05	107.69	105.35	106.49	105.54	104.64	104.56	103.85	105.75	104.44	104.97	105.2	106.96	105.99	107.15	105.58	104.95	106.76	105.16	106.2	106.04	105.71	104.81	105.37	104.82
109.78	111.55	109.62	111.32	110.08	110.32	109.79	110.06	110.89	109.83	110.11	111.34	110.31	110.35	110.58	111.4	108.86	109.91	108.68	111.01	111.44	109.13	110.2	109.98	110.25	110.77	110.35	109.73	109.74	109.66	109.25	110.48	110	110.43	109.7	110.62	107.7	110.16	110.61	108.89	110.15	110.62	108.4	108.46	109.79	108.75	108.56	109.5	109.27	110.59
111.64	110.86	110.03	108.98	109.73	108.61	110.64	109.94	111.38	110.09	111.64	110.66	111.24	112.93	110.75	109.66	111.54	112.54	112.09	110.29	109.4	110.78	110.82	110.26	110.16	111.46	111.36	111.23	111.87	111.79	108.51	111.25	109.28	110.11	109.81	111.85	110.91	110.16	110.91	110.22	111.42	110.21	112.08	112	109.91	110.18	110.77	111.52	110.29	110.76
104.04	105.41	104.33	103.64	103.3	105.75	106	104.81	103.98	103.47	103.11	105.08	104.93	103.87	104.57	105.77	105.15	102.71	104.19	105.19	105.61	106.33	105.86	103.71	102.21	104.03	104.03	102.59	104.65	104.16	105.07	104.8	104.26	105.85	104.23	105.37	104.77	105.52	105.27	104.49	104.82	105.07	105.66	104.97	103.36	103.71	103.25	104.5	104.31	104.58
114.44	118	116.66	116.85	116.21	116.75	116.96	115.98	117.58	115.48	116.46	116.67	115.28	114.32	116.13	115.83	117.25	116.46	115.18	116.95	115.91	116.75	116.85	116.17	116.17	117.74	115.21	116.92	115.91	117.29	115.66	116.47	117.3	115.1	115.95	115.84	114.86	115.64	115.54	116.63	116.04	116.27	116.71	117.08	116.74	114.92	115.76	116.21	114.91	117.02
104.46	105.01	105.98	105.45	106	105.99	106.38	106.18	106.54	105.41	106.04	106.13	105.15	105.09	105.11	107.23	105.95	104.2	104.73	105.32	105	104.85	105.5	105.38	103.37	103.99	104.08	107.85	105.48	104.51	104.42	105.14	107.57	105.81	104.26	104.57	105.36	105.95	104.24	104.77	106.7	104.77	106.6	104.07	105.73	105.23	105.76	105.92	106.18	105.58
105.26	105.51	106.4	106.3	105.42	103.97	106.11	105.19	106.25	105.58	104.96	105.31	105.64	104.94	105.59	103.96	105.91	104.07	104.88	107.34	105.89	105.18	104.99	105.8	106.8	106.88	105.37	105.04	105.39	104.94	104.7	105.04	105.1	106.02	105.67	105.89	104.49	107.19	104.89	106.15	104.03	105.96	106.06	105.62	106.12	105.94	104.49	104.9	104.71	104.54
108.03	106.85	106.96	105.39	106.39	106.11	106.09	107.04	105.81	107.19	105.62	105.65	106.39	105.39	105.84	106.88	106.85	104.48	106.22	106.37	106.85	106.12	105.02	105.16	105.87	106.98	105.54	105.7	106.43	106.09	106.12	106.96	104.9	106.13	106.7	105.25	105.75	106.8	106.84	104.69	106.09	106.01	105.42	106.11	106.64	107.77	106.85	107.63	105.65	107.39
110.12	111.61	110.95	111.91	112.74	110.65	112.41	112.11	111.38	111.23	111.83	111.77	111.85	111.59	110.67	112.76	110.66	112.01	111.46	110.6	111.41	111.2	109.84	109.96	111.96	112.32	111.7	110.98	112.23	111.76	112.24	111.81	110.51	112.14	111.1	109.33	111.6	113.34	111.49	110.51	112.15	113.24	111.01	110.94	109.62	111.87	111.86	112.06	110.26	110.62
105.3	104.62	105.57	106.43	105.12	106.96	104.26	104.51	105.13	105.48	105.89	104.2	104.85	103.58	106.4	106.67	104.98	105.8	105.56	105.39	105.29	103.65	103.41	105.7	104.12	105.92	104.79	106.49	104.06	105.17	105.53	106.1	103.51	103.85	106.6	103.41	104.29	105.39	105.46	106.22	104.82	103.6	105.09	104.26	105.41	103.73	103.76	105.63	105.65	105.35
105.65	105.66	105.6	105.08	106.42	104.84	106.24	104.69	106.74	103.52	107.48	106.1	106.25	106.52	106.17	105.49	106.51	105.17	105.83	105.17	106.15	104.99	104.78	107.22	106	105.33	106.03	105.09	105.34	105.26	105.82	105.92	104.39	105.12	106.2	105.44	105.69	106.66	105.56	107.6	104.54	106.48	106.71	106.7	105.67	104.91	106.75	106.69	105.52	107.38
111.25	110.94	111.41	113.07	111.91	112.37	111.36	112.37	111.09	111.87	111.45	112.41	111.94	112.97	111.98	111.51	110.04	111.72	111.32	113.2	113.15	111.46	111.72	112.08	111.62	112.01	112.05	112.07	111.99	112.06	111.66	113.07	112.08	111.78	110.39	111.64	110.55	112.1	112.74	111.24	110.15	112.44	110.51	111.55	109.87	110.74	113.28	112.29	111.82	112.04
104.48	104.52	103.13	105.49	103.46	104.62	107.33	104.01	105.95	104.88	104.09	105.47	104.41	105.84	103.74	104.56	104.76	104.14	103.17	104.81	103.67	104.41	103.82	104.66	105.44	105.57	105.47	103.95	103.69	106.05	104.29	105.55	103.05	104.13	106.35	104.11	103.85	103.85	103.89	104.09	103.46	103.53	103.91	104.46	103.85	103.78	103.91	104.63	103.36	106.36
99.575	99.186	99.668	98.562	98.647	98.771	99.274	100.31	99.301	99.894	100.32	98.314	98.24	100.64	99.037	99.505	99.662	99.562	98.952	98.715	98.144	99.635	101.22	99.745	99.758	100.14	100.4	99.824	99.041	99.528	99.313	100.12	100.87	99.6	100.95	100.85	98.88	98.458	99.739	99.351	99.234	100.34	99.505	100.09	99.467	100.43	99.583	100.82	99.338	101.85
106.02	104.23	105.32	105.59	104.44	102.98	105.21	105.47	104.38	105.83	105.06	104.22	103.04	105.11	104.58	105.4	104.89	105.07	104.43	104.19	104.49	104.68	105.03	104.69	105.21	103.55	103.75	104.73	105.15	105.03	104.1	104.84	103.68	103.83	104.68	104.41	102.47	105.86	104.17	105.25	105.22	104.38	103.95	104.84	104.1	104.04	105.54	103.28	104.29	104.04
110.77	111.96	111.96	110.99	110.65	110.99	112.06	112.12	110.66	110.85	110.87	111.06	111.02	111.65	110.86	111.39	111.05	111.19	109.82	110.02	110.16	110.61	112.21	112.85	110.72	110.16	111.78	111.7	110.29	112.85	111.43	110.63	112.66	110.02	111.33	111.35	111.29	110.52	110.12	112.17	111.51	111.36	110.57	110.99	113.2	110.75	110.89	110.78	110.63	111.01
109.12	109.83	109.07	109.84	110.5	108.48	110.69	109.78	110.43	109.71	109.74	110.44	109.87	110.87	108.95	109.59	109.67	108.53	109.51	109.77	111.78	109.08	109.75	111.08	109.77	109.87	109.52	109.5	110.6	110.84	110.79	110.64	109.11	110.93	109.43	109.33	109.19	110.44	111.43	112.46	109.17	110.43	108.67	110.24	108.95	108.56	111.17	108.75	110.11	109.53
116.54	116.97	118.77	115.93	118.22	117.88	116.86	116.91	117.63	118.76	117.49	118.54	117.19	118.51	116.92	117.96	115.78	118.6	118.47	117.48	118.87	116.74	119.57	116.49	119.18	117.96	116.35	117.51	118.24	116.17	119.27	116.68	117.33	118.88	116.98	117.34	118.54	118.61	117.15	116.81	116.35	118.04	119.13	118.35	116.79	116.42	118.29	118	118.1	116.24
110.93	110.44	110.85	111.1	111.57	110.83	110.84	110.26	111.01	111.36	111.06	111.21	110.86	111.91	112.77	110.81	111.71	110.95	113.71	111.9	112.07	110.91	111.36	109.77	111.09	111.12	110.63	109.38	112.3	110.89	109.66	111.13	110.66	111.31	111.36	112.57	109.72	112.33	111.85	111.34	111.07	112.44	111.81	110.53	109.78	111.7	112.1	112.88	111.66	111.11
105.33	104.34	106.22	105.74	105.46	106.24	104.42	104.87	105.56	105.83	106.4	105.86	105.28	107.57	106.25	104.72	106.11	106.08	104.86	105.8	105.75	105.96	106.15	105.46	106.51	105.05	104.84	105.46	107.34	104.96	106.54	105.57	103.91	106.25	103.87	106.93	106.24	105.99	105.43	106.84	105.84	105.13	107.91	107.07	105.39	105.43	103.15	104.44	104.87	105.5
106.93	106.12	107.75	106.7	107.93	105.28	106.44	106.36	107.34	106.76	107.08	106.06	106.84	108.16	105.93	106.34	105.7	106.42	106.91	107.51	106.56	107.3	105.38	106.68	107.69	105.74	107.71	106.91	106.36	106.98	107.69	106.47	107.22	107.16	106.58	106.17	108.29	106.37	108.51	106.01	108.1	106.54	106.83	107.62	106.17	105.96	106.5	105.92	107.45	107.82
106.62	105.19	105.82	106.43	106.97	105.44	104.31	107.03	106.1	105.58	104.96	106.9	104.44	107.31	105.32	106.14	106.58	107.12	106.53	106.73	106.21	105.4	108.46	106.28	107.39	106.41	106.95	106.59	105.99	106.43	104.64	106.18	104.51	106.75	106.35	106.16	105.61	106.12	106.66	104.64	106.98	105.12	106.43	105.65	106.51	106.44	106.68	107.29	107.38	105.36
107.05	105	104.45	106.53	104.84	104.94	105.24	106.93	104.09	105.2	106.15	104.92	106.2	105.27	107.28	104.67	106.12	104.4	105.8	105.78	106.2	105.49	105.46	107.07	105.45	105.75	105.19	105.83	104.18	106.54	104.94	107.61	105.23	107.23	105.34	105.09	106.37	106.71	107.1	104.9	105.26	105.17	104.89	105.33	104.84	106.36	104.59	105.62	105.09	106.34
105.68	105.25	104.41	105.4	106.97	105.41	106.26	104.93	105.5	105.02	105.49	106.13	105.41	106.4	103.81	104.39	105.78	104.49	105.76	104.82	106.74	106.9	104.5	105.47	106.27	105.85	105.98	105.27	103.84	104.76	105.54	103.99	106.09	105.29	104.54	106.25	106.67	106.46	107.04	106.67	105.53	105.76	105.11	105.09	104.96	106.01	104.81	107.08	105.98	105.91
111	110.89	111.65	110.85	110.23	110.2	110.91	109.73	111	113.25	110.07	110.11	110.66	110.88	110.67	112.14	110.61	109.39	111	110.7	112.36	109.88	109.69	111.25	109.08	110.16	108.92	109.98	111.46	110.86	110.9	111.66	109.55	111.2	108.96	109.51	109.73	110.93	112.5	109.55	110.93	109.24	109.53	111.78	110.13	111.09	111.46	109.88	110.53	108.72
108.69	107.04	109.3	109.63	109.19	109.66	109.47	110.11	109.94	110.48	109.18	110.64	108.53	110.52	110.24	110.18	110.83	108.61	109.24	109.99	109.68	109.74	109.78	109.06	109.52	109.22	110.03	109.87	108.48	109.26	108.09	110.32	110.45	109.69	109.53	109.05	110.92	110.88	110.52	109.13	110.66	109.15	109.24	110.37	110.17	109.77	109.67	109.64	109.98	109.39
106.47	106.38	105.15	105.47	106.71	106.96	106.42	105.99	107.64	106.29	104.58	106.78	105.55	106.07	106.75	104.8	106.15	105.34	107.19	106.15	106.64	107.42	104.48	106.41	106.05	105.95	105	106.74	105.65	106.63	106.87	106.74	106.82	105.96	105.98	106.75	106.13	107.49	106.91	106.35	106.02	106.49	107.46	104.96	106.67	105.41	106.5	106.04	105.89	105.91
106.45	105.01	105.4	103.9	105.24	106.26	105.09	104.51	104.89	106.73	105.76	105.27	106	104.82	104.51	104.79	103.62	104.39	106.96	105.54	106.99	102.52	104.8	104.99	106.26	104.56	104.82	104.95	104.92	105.67	105.2	105.21	105.21	105.32	104.02	105.31	105.17	108	104.6	106.81	106.05	105.65	104.14	104.65	106.63	105.31	106.18	104.29	104.51	104.6
106.33	105.81	106.37	106.31	104.11	107.83	107.21	105.62	106.73	105.65	107.88	105.31	106.21	105	106.36	106.4	105.97	104.29	105.55	104.38	104.63	105.77	104.16	103.49	103.23	106.31	105.37	105.85	105.44	105.27	105.11	105.23	105.95	104.91	105.89	105.07	106.8	106	105.97	106.32	106.44	105.51	106.54	105.14	106.79	105.65	106.23	105.42	104.66	104.6
99.873	101.1	99.955	100.43	99.873	99.395	98.895	99.964	99.251	97.401	101.27	100.16	100.47	101.38	97.933	97.981	100.23	100.13	98.099	99.329	99.466	96.831	99.78	100.13	99.801	98.85	100.54	98.822	98.317	99.292	98.752	99.139	99.529	99.281	99.874	99.903	99.878	100.23	98.909	101.3	100.26	99.821	100.75	99.281	100.2	99.433	100.55	99.061	99.258	100.05
103.64	104.97	104.37	105.11	104.79	103.01	103.89	104.03	102.86	104.62	104.26	104.39	103.68	104.74	105.8	102.92	105.56	104.72	103.8	104.39	103.7	104.08	104.34	104.25	104.07	103.38	102.53	103.78	103.94	104.18	104.84	102.25	104.61	105.79	104.09	104.48	100.78	104.09	104.78	104.6	105.19	104.33	102.82	103.63	104.99	103.09	104.45	104.44	104.02	105.41
112.26	112.67	112.72	112.1	111.9	112.12	112	112.33	111.35	111.52	112.57	112.39	112.22	111.11	111.68	111.48	112.75	113.02	112	111.06	112.57	111.36	111.48	112.07	113.1	113.01	111.41	111.94	113.03	110.58	111.42	112.96	110.36	113.21	112.65	111.51	111.78	110.74	110.71	112.2	112.37	112.72	112.13	112.25	112.04	111.86	111.38	111.47	112.27	111.63
105.11	103.8	106.77	106.96	106.97	105.38	105.15	104.47	106.73	105.58	105.32	106.15	104.59	105.68	104.84	105.53	106.33	104.02	105.18	106.55	105.76	106.13	105.77	106.95	105.39	104	106.31	105.63	105.98	105.5	106.21	105.42	106.16	105.62	104.69	106.67	103.95	105.01	104.7	103.72	105.51	106.01	105.68	104.32	104.57	104.89	105.89	104.77	105.41	107.84
104.72	106.3	106.01	105.49	107.28	104.48	105.5	105.75	105.75	106.21	105.76	106.37	106.74	107.92	105.47	106.24	107.44	105.2	107.34	104.93	104.92	105.72	106.51	106.43	107.06	104.53	104.63	105.76	105.38	106.88	106.84	104.43	106.79	105.88	106.94	107.88	104.41	105.94	105.01	105.92	104.79	106.01	105.28	106.05	105.42	104.6	104.66	106.56	106.68	106.32
102.15	100.04	100.56	99.491	101.26	99.826	100.4	100.26	99.447	99.557	101.51	99.345	100.36	100.8	102.92	99.619	101.97	101.43	102.1	100.46	99.956	100.63	102.59	101.18	100.95	100.72	99.699	98.449	101.99	99.742	99.66	100.53	100.83	99.337	100.43	102.92	101.21	100.05	101.33	100.77	100.9	101.79	100.87	100.17	100.54	99.934	99.444	100.87	101.39	100.27
100.48	100.74	99.408	101.39	99.425	99.594	99.909	101.06	100.06	101.08	100.42	100.02	101.56	99.581	100.83	101.17	99.698	100.12	100.53	102.06	102.73	101.63	100.36	99.921	100.5	99.668	99.247	100.9	99.09	100.79	101.2	100.44	100.78	100.74	102.35	101.72	101.71	101.31	98.69	100.09	100.46	99.91	101.19	99.934	101.07	100.87	100.58	100.08	99.738	100.36
111.21	110.72	111.69	111.51	108.57	111.16	111.2	110.38	112.26	110.4	110.29	111.23	111.55	110.48	109.85	112.29	111.52	110.9	109.89	109.2	112.59	111.67	112.46	111.11	112.54	112.73	111.02	110.36	110.52	110.44	111.78	112.58	110.96	111.15	111.34	112.01	109.98	111.15	111.82	109.95	110.67	110.92	111.62	109.94	111.9	110.38	111.91	111.8	110.52	111.89
105.14	104.42	105.65	104.39	104.66	104.76	106.54	105.77	104.67	105.8	106.05	106	105.89	105.67	106.28	105.83	103.89	105.45	105.89	105.11	106.33	105.31	105.89	104.82	105.45	106.09	105.37	105.57	106.36	106.05	105.18	105.3	105.26	107.43	106.96	105.9	106.34	106.18	106.38	105.28	104.3	105.66	104.53	103.91	105.81	105.94	104.38	105.5	105.73	106.27
112.38	110.76	110.26	111.94	112.42	111.67	111.38	111.96	111.74	112.15	110.92	112.78	113.07	111.95	111.47	112.12	112.18	112.24	110.96	111.3	111.91	112.36	112.43	112.97	111.27	111.62	111.54	112.14	110.56	111.64	111.25	112.79	112.2	110.69	112.58	112.49	112.8	110.85	112.95	111	111.67	112.05	112.89	112.07	112.97	111.92	112.06	112.03	111.1	111.06
117.14	116.92	116.74	115.19	114.77	115.99	116.15	114.57	115.41	116.47	116.48	115.86	118.26	115.73	115.86	116.48	116.76	116.78	115.58	115.8	115.34	116.31	115.07	116.13	117.46	117.24	115.47	117.19	114.08	115.02	115.77	115.55	116.16	116.03	116.03	115.89	114.88	116.7	115.53	117.51	117.25	115.32	117.82	115.83	116.62	116.11	116.81	117.74	116.2	114.93
117.12	116.27	114.49	115.48	115.96	117.27	114.33	115.03	116.16	116.87	116.57	116.65	116.96	115.4	117.43	115.29	115.39	115.8	114.68	115.5	114.49	114	115.61	116.12	116.64	114.9	117.73	117.75	114.46	116.41	116.31	115.15	114.73	115.92	115.57	116.08	116.08	116.37	115.75	115.19	115.61	115.64	116.18	114.88	115.85	115.05	116.71	117.81	116.82	116.28
105.35	107.03	105.48	106.37	105.66	106.59	105.65	105.03	104.44	106.07	105.98	104.5	104.52	104.92	106.14	105.77	104.73	106.04	105.61	105.72	105.3	106.26	105.17	106.32	107.83	105.69	106.06	106	105.63	105.44	106.78	106	104.73	105	107.4	104.36	105.51	106.85	106.64	105.55	105.36	105.88	105.77	106.43	105.88	104.73	105.99	106.26	105.54	106.71
104.8	105.87	105.76	106.52	104.9	104.68	103.97	105.72	105.06	105.72	105.87	104.7	104.11	106.07	105.59	104.43	107.12	107.37	104.83	106.31	104.24	105.49	105.25	105.5	105.05	105.7	105.59	107.14	105.85	105.78	104.6	107.02	103.85	104.9	107.15	105.24	107.06	106.97	105.52	105.23	105.61	105.4	105.15	104.3	103.79	106.05	105.82	106.33	104.65	104.85
113.42	112.48	112.76	112.2	114.06	114.36	114.18	111.99	113.87	113.5	111.78	114.49	114.48	112.43	112.68	113.43	111.95	113.45	112.12	111.78	112.55	112.71	111.08	112.36	112.92	111.99	113.93	111.88	112.62	112.69	112.13	111.64	113.22	111.25	113.53	112.05	112.4	111.78	112.01	112.26	112.7	113.26	112.12	113.84	111.04	112.03	111.22	113.41	111.56	113.45
99.409	100.6	100.78	99.907	101.68	100.08	98.496	99.256	99.253	101.2	100.09	98.851	99.342	99.544	99.627	99.158	99.087	98.907	102.45	98.597	99.768	100.1	98.9	99.591	99.922	99.495	100.92	99.401	98.852	99.632	99.436	98.327	98.249	100.17	98.288	99.582	99.406	98.05	98.312	98.498	98.979	100.56	99.273	100.83	99.149	99.039	98.524	100.78	100.31	99.243
99.504	98.69	99.983	99.939	101.23	99.348	100.17	101.12	98.606	101.06	100.27	98.337	100.48	100.26	100.09	99.617	101.09	98.481	101.03	99.577	100.68	100.41	100.51	99.222	100.5	100.72	101.06	100.7	99.266	100.4	101.71	99.994	100.46	100.19	99.596	99.023	100.57	101.26	100.43	99.36	99.795	99.784	101.91	98.974	100.76	99.454	100.56	99.917	98.729	100.42
100.9	99.756	100.31	101.7	100.96	99.876	99.055	101.39	100.76	100.1	101.68	99.584	100.08	101.29	100.56	101.09	101.07	100.02	100.01	100.6	99.376	99.862	101.84	100.1	100.97	99.723	102.22	101.06	101.15	102.64	102.02	100.4	100.33	99.159	102.07	100.38	101.32	100.8	100.39	99.778	99.575	100.72	101.56	100.49	100.68	100.98	101.77	100.47	101.42	101.29
110.85	108.84	111.05	109.09	110.94	109.1	108.79	107.63	108.96	109.1	108.88	108.33	110.58	108.76	110.02	110.02	110.96	110.54	108.82	110.16	110.31	109.95	109.92	110.66	109.34	109.47	109.19	109.43	108.51	109.33	111.72	109.92	110.58	109.8	110.69	109.84	109.73	109.76	109.76	109.04	109.85	109.88	109.83	110.4	109.25	110.14	109.07	108.56	109.72	109.51
103.74	103.9	104.3	105	102.98	104.81	103.13	105.4	105	105.73	104.82	104.68	105.86	106.06	106.13	104.89	105.1	104.88	104.76	105.21	106.15	104.28	104.63	105.17	104.53	104.4	103.88	106.57	105.5	104.29	105.39	103.74	103.79	105.88	103.94	104.7	104.79	103.34	105.34	104.17	105.51	104.06	104.84	103.6	103.12	106	105.23	104.05	103.79	104.27
107.73	106.55	104.34	105.58	103.55	104.65	106.2	106.94	104.99	105.81	104.54	103.66	105.96	106.93	105.23	107.41	105.2	103.64	104.89	104.83	104.63	104.49	103.83	105.3	104.59	103.97	105.37	106.51	105.48	104.81	106.09	106.28	104.98	105.98	105.12	104.83	104.37	103.91	105.04	104.21	103.86	104.57	103.86	104.72	105.13	105.17	106.27	105.11	106.61	104.52
105.48	106.8	106.68	104.08	104.71	105.37	104.94	105.82	104.91	105.63	105.97	106.43	105.8	104.69	106.2	106.37	106.38	105.9	106.41	105.56	104.46	104.97	105.71	105.42	104.74	105.77	103.07	104.83	106.22	105.39	105.05	105.77	104.29	104.49	106.2	104.25	104.34	105.93	104.44	104.48	103.93	105.22	103.95	105.82	104.44	105.62	104.88	106.8	104.29	104.62
107.03	107.47	106.18	107.75	107.37	107.57	106.77	105.68	106.81	107.26	107.59	105.22	105.23	105.6	107.2	105.45	106.18	105.09	105.8	107.59	105.9	107.12	106.07	106.29	107.25	107.2	105.21	108.54	106.78	106.21	106.05	107.31	107.65	108.19	105.6	107.63	103.34	106.83	106.42	105.59	106.92	106.28	106.51	106.47	106.57	105.56	106.44	107.21	107.32	104.97
106.8	106.28	106.37	105.75	105.47	106.73	104.78	106.83	108.03	106.91	106.81	106.44	106.65	105.4	105.53	106.64	107.22	105.35	105	106.53	105.69	107.06	105.32	106.62	106.13	107.18	108.41	106.54	106.61	106.07	107.56	105.83	107.33	107.06	107.12	106.11	106.65	106.76	105.85	107.66	107.22	105.63	108.73	106.56	105.39	106.44	106.16	105.84	105.07	106.45
110.1	110.64	110.34	110.5	110.05	109.44	111.1	109.79	109.93	111.23	109.03	110.7	109.49	109.12	110.56	110.21	109.98	110.2	110.18	110.96	110.59	110.85	110.13	109.78	110.53	112.3	111.07	109.79	110.6	111.12	110.32	111.2	110.93	109.64	110.11	109.49	111.3	109.79	110.01	109.95	109.47	110.09	109.32	110.58	108.97	109.23	109.3	112.36	112.39	112
111.97	110.9	111.41	112.25	111.62	110.43	110.33	110.04	110.65	111.43	112.74	111.28	111.8	109.92	110.67	110.4	110.11	111.86	112.09	111.82	111.95	111.7	110.09	110.63	109.14	110.38	112.53	111.46	109.45	111.65	110.08	111.08	112.14	110.13	111.5	111.1	111.65	111.01	111.29	111.28	111.86	111.41	111.38	110.22	110.83	110.92	109.88	111.35	111.43	111.82
116.42	115.95	115.67	115.84	117.25	114.04	114.76	116.4	117.82	116.02	116.37	116.65	115.82	116.59	117.62	116.59	116.28	115.69	115.88	116.04	114.96	116.31	116.07	116.83	115.68	117.76	116.74	116.14	116.26	115.13	114.58	116.11	117.31	116.36	116.56	116.34	116.18	115.45	115.61	117.1	116.51	115.78	116.83	114.65	117.51	116.63	116.32	115.74	116.55	115.14
106.63	107.68	106.21	106.27	106.92	105.13	106.35	105.89	104.66	106.41	105.36	106.62	106.24	105.82	105.13	105.56	106.91	105.23	106.25	105.38	107.46	104.86	105.09	106.04	106.05	105.28	105.52	106.1	107.61	107.93	105.71	107.01	105.88	106.58	104.78	106.01	107.1	106.74	105.33	107.29	106.69	105.13	105.21	107.14	105.69	106.33	106.29	105.88	105.64	106.46
104.81	106.36	106.89	107.35	106.23	106.57	106.32	106.08	106.11	105.46	106.47	106.2	105.72	105.91	106.74	105.36	107.79	106.6	106.15	105.68	105.78	105.93	103.99	106.69	103.49	104.95	106.6	105.45	107.65	107.45	104.52	106.5	106.9	107.65	107.04	107.25	106.11	104.63	105.67	107.12	105.62	106.14	107.4	106.34	106.59	105.57	107.16	107.94	105.3	104.67
106.19	105.23	106.56	105.88	105.89	105.89	106.54	104.68	104.64	107.47	107.69	104.88	107.04	105.99	105.97	106.57	106.49	105.28	105.34	104.64	105.09	106.43	104.67	106.67	106.49	106.95	106.43	106.07	103.94	104.83	105.41	106.09	106.77	106.8	105.01	105.28	105.18	106.26	105.53	105.93	105.86	106.21	106.47	106.61	105	105.46	105.51	107.92	104.37	108.16
111.7	112.95	110.09	112.23	111.7	112.24	112.88	111.94	113.18	112.99	110.73	113.44	111.17	113.23	113.22	112.77	112.45	112.2	111.86	111.52	112.09	112.3	112.45	113.53	110.24	111.07	110.79	112.39	111.42	113.28	110.72	111.9	112.5	110.69	111.35	112.93	112.71	112.57	113.58	113.8	111.42	112.35	113.08	112.03	112.37	112.15	113.01	112.06	113.21	113.61
105.21	105.67	106.37	107.24	104.09	106.42	105.42	105.58	105.59	105.65	106.79	105.63	105.18	106.69	106.22	105.56	107.22	104.81	105.14	105.46	105.81	104.99	107.17	106.96	106.43	106.53	106.9	104.38	105.89	108.29	107.19	105.66	104.26	105.74	105.38	106.51	104.31	107.61	105.84	105.66	106.67	105.88	106.06	104.82	105.86	106.63	107.64	105.86	105.45	106.11
104.76	105.45	107.48	106.12	104.27	105.73	107.05	105.13	106.69	106.63	105.9	106.44	104.87	106.42	105.79	104.9	105.83	105.84	106.57	105.72	107.84	105.39	104.68	105.36	104.75	106.1	107.72	104.38	104.62	105.64	104.64	106.54	105.99	105.44	106.24	105.4	104.69	105.19	105.11	104.66	105.81	106.52	104.09	104.6	106.4	105.12	106.95	106.22	105.22	106.33
106.74	106.3	105.58	107.1	106.05	105.48	106.26	107.62	107.44	106.99	106.5	107.52	107.41	107.76	105.78	106.61	107.74	106.53	105.14	105.7	105.67	106.83	105.42	106	107.12	105.09	106.07	105.47	105.27	106.53	107.03	105.82	105.99	106.13	106.77	107.12	105.89	106	106.87	105.35	105.57	107.55	106.12	107.41	107.74	105.86	107.38	106.33	106.82	106.4
106.78	106.14	106.55	105.5	106.89	106.73	107.01	107.58	107.05	106.99	105.58	107.05	108.73	106.24	105.86	106.18	106.7	107.2	105.98	106.86	107.05	106.78	107.41	105.7	105.76	106.81	105.56	106.16	108.03	106.43	106.35	107.17	107.47	106.33	108.15	106.96	106.25	105.53	106.61	107.06	104.5	107.6	105.42	107.63	107.14	105.33	106.69	106.92	105.6	106.07
112.6	112.19	113.62	114.42	112.39	113.03	111.43	112.9	112.63	112.81	112.88	112.88	111.88	113.05	112.89	115.66	112.35	112.31	113.68	113.25	113.46	112.12	114.12	110.99	112.93	112.35	113.05	112.34	113.72	112.54	112.37	113.07	113.62	112.64	111.36	113.58	112.76	111.29	113.15	112.9	112.96	112.71	111.51	111.96	112.55	113.32	112.75	113.87	112.43	112.69
103.6	105.11	104.87	103.97	105.06	105.54	103.26	103.39	105.16	105.04	102.73	104.89	104.16	104.65	103.37	105.39	104.78	103.57	102.18	103.6	104.27	105.08	104.46	104.21	104.12	106.03	103.73	104.98	102.53	103.27	105.04	104.19	105.11	103.63	104.19	103.56	103.71	103.25	104.23	104.61	104.08	103.93	103.99	104.56	105.26	104.96	103.94	104.37	103.51	104.64
108.75	110.39	110.75	111.24	110.56	110.2	110.65	109.29	107.95	109.3	109.6	110.14	111.86	111.11	108.62	109.83	109.84	110.95	109.7	109.07	110.65	109.17	110.43	108.77	111.01	111.12	109.94	110.17	110.42	108.36	108.76	108.27	109.76	109.76	109.8	109.56	110.27	110.43	110.57	108.72	108.97	109.25	111.13	110.28	110.67	110.05	110.28	109.47	112.4	110.56
113.64	110.17	110.76	112.26	111.05	110.6	111.21	111.67	110.49	111.43	111.7	111.35	111	110.9	111.56	110.74	110.9	111.32	110.34	110.92	111.33	110.72	110.86	110.05	111.9	110.96	111.58	111.47	111	112.58	111.59	110.92	110.46	112.5	112.01	111.2	109.93	110.43	110.08	111.77	112.18	110.8	110.77	109.88	112.89	110.79	113.03	110.1	109.91	111.5
107	106.15	107.48	106.58	108.3	107.56	106.14	107.69	107.5	107.97	106.57	108.09	107.57	109.24	107.32	107.07	106.46	105.9	107.31	106.75	106.01	106.37	106.4	107.91	107.2	108.24	106.48	106.63	106.78	107.65	107.3	107.55	105.64	108.25	106.66	109.31	106.93	108.57	106.13	106.92	106.58	106.08	106.6	106.06	107.33	107.3	106.11	106	108.42	107.96
106.4	107.17	105.72	104.86	106.17	107.3	104.11	105.08	104.94	106.21	106.51	106.3	105.05	103.66	104.92	104.95	106.79	104.73	105.67	105.82	106.37	105.77	105.82	104.84	104.66	104.38	106.31	106.9	106.16	106.87	105.6	106.47	107.09	105.83	106.6	107.88	105.33	105.74	106.46	106.1	104.8	104.82	104.66	106.12	105.54	104.4	106.18	104.55	104.13	105.86
109.55	109.55	110.32	109.67	110.83	109.72	110.44	110.55	110.1	111.32	110.64	109.75	108.96	110.35	110.81	112.31	110.27	110.13	111.28	109.14	110.87	110.53	109.23	109.67	110.69	110.64	109.4	109.45	110.89	110.93	109.68	109.34	110.37	110.63	110.52	110.56	111.31	109.04	109.7	111.01	110.65	111.49	110.45	111.59	110.37	110.41	110.05	108.54	109.98	108.6
111.01	111.31	110.78	111.75	112.28	112.8	112.23	113.18	110.66	110.28	112.08	111.51	110.68	111.44	110.65	112.51	112.03	110.92	112.33	111.86	112.51	112.49	113.31	112.05	113.13	112.13	111.73	111.96	112.44	113.46	112.61	111.54	114.05	113.64	113.57	111.64	112.23	112.5	112.52	112.2	112.02	111.6	113.03	111.93	113.04	112.72	112.56	113.17	111.66	112.62
105.74	107.56	104.73	106.16	105.44	104.63	106.98	105.75	106.25	105.7	105.93	106.36	104.06	106.81	105.85	105.19	105.24	105.16	106.64	105.99	106.79	106.17	105.84	105.85	105.52	106.49	107.26	106.9	106.21	105.56	106.12	105.97	106.46	106.92	106.68	106.28	106.74	105.7	106.85	107.57	106.55	105.33	106.41	105.94	107.64	104.88	105.43	104.77	104.03	107.37
101.29	100.43	99.731	99.885	99.219	99.202	100.83	99.59	99.457	99.61	101.47	99.156	100.24	99.701	98.955	100.4	100.34	100.98	99.576	100.8	100.24	98.822	98.942	99.621	99.324	100.21	99.475	100.31	101.54	99.783	101.15	100.12	99.44	100.33	99.177	100.66	100.54	99.971	102.01	99.438	99.201	100.58	100.54	101.07	99.284	99.721	99.785	101.75	100.53	98.869
113.58	112.36	111.52	110.75	112	111.94	111.7	111.4	111.37	110.73	112.92	111.53	112.03	110.1	113.2	111.76	110.56	112.1	111.64	111.49	112.41	112.99	110.96	110.81	111.61	111.57	110.77	111.27	112.42	112.44	110.87	108.94	110.49	112.2	112.15	110.46	110.59	111.74	110.98	109.69	110.5	111.44	111.57	111.97	112.39	111.28	112.07	111.95	111.29	110.78
117.82	117.4	115.06	117.59	117.37	114.74	117.16	118.05	117.89	116.46	118.47	118.48	119.27	118.94	118.49	118.06	117.96	119.8	117.72	117.55	119.65	117.02	117.51	117.73	117.5	117.57	117.54	117.7	117.04	118.73	116.91	117.17	118.03	118.98	118.45	118.03	118.33	117.09	119.75	118.27	117.18	118.56	118.07	118.56	116.02	117.54	115.9	117.26	119.19	118.39
118.3	116.73	117.57	118.27	117.02	116.7	118.08	118.31	117.26	117.32	119.36	114.57	118.15	116.92	115.99	118.37	117.06	117.75	118.45	116.99	117.13	116.78	117.25	118.42	117.63	116.98	117.46	117.95	117.98	117.79	117.06	115.9	117.93	118.24	119.65	118.43	116.46	117.58	118.4	116.95	117.35	116.52	117.85	116.58	117.9	117.86	117.79	117.92	117.12	117.32
116.66	117.02	117.01	115.63	116.48	115.24	116.05	114.84	114.22	118.69	117.17	115.94	115.16	117.44	116.52	115.59	116.36	116.74	115	115.3	117.26	116.46	117.26	115.55	116.97	114.93	116.86	116.05	117.63	117.05	116.29	116.28	116.66	115.59	115.77	115.45	117.33	116.83	115.95	117.23	117.04	115.68	116.75	117.38	115.81	114.99	115.62	117.09	114.89	115.95
111.31	113.89	112.09	113.41	113.11	112.49	114.75	112.05	114.67	111.75	112.28	111.05	112.18	113.45	113.35	112.96	111.95	112.33	113.56	113.26	112.57	111.99	112.04	114.29	112.82	110.89	111.16	114.22	113.4	112.11	112.32	112.09	112.34	111.59	112.43	113.12	112.68	113.01	112.93	112.54	112.04	111.45	112.72	112.12	114.11	112.37	112.75	112.62	113.52	113.39
105.22	106.95	105.05	106.45	107.18	105.26	106.13	104.41	105.24	106.43	104.57	105.36	104.65	104.13	105.97	105.7	106.14	104.82	105.49	104.85	105.01	105.35	105.13	106.19	104.74	105.68	106.83	105.96	105.59	105.34	104.43	106.17	106.79	105.58	106.34	105.42	104.59	104.16	106.7	106.6	105.42	105.76	106.09	105.96	106.05	105.34	105.76	104.27	105.34	105.68
105.02	104.53	105.47	104.67	103.64	105.19	104.94	106.51	105.24	105.65	105.71	103.66	104.7	105.35	105.13	104.3	106.42	104.84	104.29	103.3	104.93	103.65	105.06	105.91	104.95	103.54	104.68	104.63	104.15	103.96	104.37	104.57	104.28	104.75	104.57	104.29	104.27	105.54	104.97	104.82	105.35	106.59	105.04	104.84	105.37	105.5	104.07	103.86	104.11	103.22
99.345	99.867	100.02	101.12	100.67	100.67	100.07	97.994	99.851	101.79	100.11	98.181	100.6	99.187	99.615	99.787	98.271	99.477	100.37	99.903	100.03	99.526	100.84	98.511	99.899	99.495	99.987	100.19	101.29	99.873	98.988	99.714	99.968	98.027	100.53	100.78	99.739	99.771	99.849	100.14	100.04	99.298	99.356	101.31	99.843	97.309	99.693	99.735	99.908	100.06
113.31	113.82	113.01	112.65	112.22	113.17	114.11	111.87	113.18	112.81	113.25	112.8	113.94	111.71	112.21	113.1	112.15	111.43	113.96	111.96	113.48	111.9	114.42	112.82	112.37	112.31	113.59	112.99	113.92	112.1	110.92	113.08	113.09	112.4	113.6	113.46	111.75	111.76	113.68	112.69	113.84	111.09	111.99	113.46	112.69	112.95	112.45	112.71	111.79	114.23
111.85	112.57	111.17	113.55	111.75	112.08	113.3	113.22	111.93	111.44	112.99	112.26	111.34	112.13	111.57	112.35	112.03	110.96	112.64	112.14	113.21	112.63	111.11	111.9	111.5	111.12	112.74	112	111.24	114.06	112.13	112.16	111.55	111.86	112.54	111.89	110.87	112.27	114.18	111.74	111.58	111.32	111.85	111.84	112.08	111.76	111.92	112.98	111.69	111.9
112.19	110.14	112.59	113.13	112.81	113.86	110.51	111.56	111.1	113.98	111.71	114	112.34	113.87	110.94	112.65	112.67	111.69	112.7	111.35	112.96	112.44	114.53	112.37	111.95	113.62	113.24	112.33	113.16	113.39	111.87	113.59	113.88	112.26	111.91	112.4	113.01	113.41	113.43	114.24	112.23	114.38	113.58	112.87	112.99	111.9	113.11	113.47	112.29	114.59
104.75	104.87	103.92	104.39	103.93	104.21	103.57	104.76	104.6	105.07	104.55	104.49	104.91	105.27	105.49	104.12	105.24	105.54	103.08	105.31	104.4	105.6	104.44	104.29	103.13	103.61	104.74	104.58	104.92	105.46	104.86	103.65	104.48	104.58	103.68	104.1	104.26	105.3	104.62	104.81	103.37	104.03	105.53	104.67	104.6	103.89	104.54	104.95	103.3	104.78
106.8	108.74	107.83	107.13	106.79	106.95	107.44	107.68	107.25	107.92	107.04	107.86	105.69	105.29	108	108.31	106.12	107.25	106.2	106.84	106.95	105.62	106.15	108.12	107.02	107.86	106.87	106.63	106.14	107.68	106.71	106.55	107.2	107.26	107.72	106.09	106.99	106.68	107.4	106.8	106.16	106.2	107.66	106.1	106.58	108.37	106.6	107.19	106.58	108.43
113	112.12	112.58	111.14	111.69	112.16	112.45	112.27	111.18	111.65	112.3	112.31	110.94	113.27	111.74	112.26	113.47	113.33	113.76	111.89	110.67	111.14	111.88	111.06	111.17	112.85	111.3	111.08	110.4	113.6	113.67	111.86	112.65	112.85	113	113.22	112.05	111.41	111.14	112.05	113.36	111.11	111.57	111.28	111.57	111.76	111.57	111.92	111.88	110.47
103.72	104.54	105.64	105.97	104.22	104.52	101.89	106.18	104.49	106.96	103.85	103.45	104.62	105.88	105.5	105.05	104.2	103.97	105.6	104.35	104.5	104.48	103.91	104.47	106.44	103.99	105.33	104.74	104.51	104.93	103.68	104.55	106.31	104.72	104.9	105.93	103.89	105	104.35	103.25	103.8	105.8	106	105.32	104.8	105.66	106.01	105.01	106.41	104.24
106.32	107.63	107.46	106.4	105	106.42	105.89	107.17	107.63	105.98	105.66	107.21	105.04	105.76	104.45	104.46	106.62	106.65	104.13	105.67	106.59	104.27	106.01	106.41	105.98	106.06	105.84	105.79	105.47	105.99	105.37	106.45	105.75	106.77	106.71	106.72	107.43	104.54	105.92	105.99	105.88	106.26	106.57	106.4	105.52	107.24	107.13	105.27	107.69	104.21
110.9	111.01	110.8	112.64	111.55	111.55	111.37	112.77	112.02	109.62	111.65	110.75	111.71	111.62	111.84	112.35	111.12	111.01	111.25	111.07	111.18	109.76	111.75	110.61	110.47	110.38	112.51	111.84	111.28	111.79	111.04	112.6	110.74	111.32	110.95	114.66	111.18	110.92	111.75	112.09	110.98	112.01	110.95	110.79	111.61	110.65	110.52	111.39	109.73	111.32
102.63	104.04	103.34	104.08	104.01	103.35	104.2	105.4	103.58	104.54	104.69	103.43	103.72	103.34	103.1	103.57	104.75	103.28	104.12	104.54	104.27	104.94	105.52	104.3	104.78	104.14	102.45	104.22	104.63	104.08	105.66	104.9	104.55	104.32	103.03	105.58	105.14	105.16	103.81	103.99	103.9	103.6	103.93	104	103.53	105.53	103	103.83	103.61	104.56
113.82	111.47	111.87	112.89	112.7	112.93	112.43	113.14	111.86	111.95	112.31	112.12	112.94	112.41	112.68	113.45	112.66	113.42	112.59	112.35	112.58	112.07	112.42	111.97	113.9	112.53	112.52	112.87	113.96	113.35	111.63	113.42	113.11	114.72	111.56	113.13	114.77	112.77	111.98	111.5	112.27	112.83	113.2	113.59	112.49	113.6	112.61	112.25	112.77	111.78
106.11	105.4	104.44	105.99	105.89	105.73	104.06	106.89	106.14	105.4	104.69	106.24	104.88	104.31	104.51	105.37	105.07	105.97	103.11	105.23	106.76	106.11	104.59	103.95	104.45	104.77	106.44	104.94	105.17	107.02	107.12	105.83	105.66	106.3	107.05	104.21	106.75	106.37	106.47	105.04	106.66	106.68	105.57	105.92	104.89	105.36	105.09	104.5	105.56	105.1
109.05	109.43	109.91	109.34	110.57	111.34	110.13	109.33	109.8	108.5	110.17	109.55	110.61	108.64	110.46	110.14	110.38	109.82	109.19	108.85	109.99	109.34	110.81	111.25	110.58	109.24	110.24	108.78	110.6	108.13	108.62	111.33	109.77	109.35	108.65	109.37	110.82	109.77	108.97	109.31	109.91	109.43	110.56	110.25	110.07	107.49	109.23	110.55	109.49	107.72
112.83	111.97	112.22	109.65	112.63	112.71	110.55	113.4	112.94	111.7	111.78	110.81	111.46	112.57	112.68	110.73	111.81	111.52	111.36	110.91	111.66	110.85	110.99	110.29	112.78	112.41	112.83	113.3	110.88	112.96	110.94	112.63	111.98	112.1	110.62	112.7	112.04	112.18	113.29	112.85	111.03	111.2	110.92	110.87	113.12	112.11	111.89	111.28	110.18	113.33
105.51	105.21	106.15	105.4	106.23	106.17	105.68	105.86	105.6	105.98	106.53	106.28	103.99	107.15	106.51	106.04	107.2	106.66	106.12	105.23	106.85	106.52	105.01	107.31	105.19	106.15	107.88	106.63	106.2	106.28	104.68	107.82	106.31	108.2	106.57	106.61	105.24	105.03	107.11	106.88	105.91	105.31	106.92	105.81	106.3	105.68	105.26	106.26	105.43	105.64
110.7	110.98	109.66	109.98	110.47	109.93	111.74	108.7	111.36	110.84	111.23	110.19	110.91	111.01	110.8	110.37	110.52	110.45	111	110.95	109.96	110.76	110.25	112.09	110.37	110.79	110.8	110.79	112.33	109.95	110.18	110	109.18	111.61	110.76	110.17	111.14	110.14	109.83	110.22	110.81	110.36	110.1	111.71	111.71	110.63	110.9	111.13	110.93	110.89
106.13	106.33	106.66	105.67	106.35	106.32	105.58	106.56	105.82	105.56	106.04	107.36	105.06	106.07	105.43	104.99	105.86	104.32	106.38	106.96	107.43	105.81	103.7	105.65	104.64	105.57	105.63	106.29	105.91	105.14	106.35	105.51	106.28	104.76	105.04	105.17	104.77	105.85	107.31	105.28	105.57	106.66	106.96	105.79	104.61	107.8	106.27	105.38	105.62	105.89
106.72	105.16	105.74	105.46	107.68	107.03	107.06	105.63	105.5	106.15	104.86	105.53	106.23	103.97	107.51	106.81	106.55	104.99	106.69	105.76	106.73	104.35	106.56	106.26	106.92	105.75	106.38	105.68	106.74	106.4	106.27	105.8	106.58	108.51	106.59	105.43	106.39	106.09	104.26	106.27	107.14	107.14	107.24	107.2	106.38	106.02	107.21	106.1	107.05	107.81
107.49	106.4	106.31	106.36	107.8	107.64	106.6	106.38	107.24	105.69	106.53	106.69	106.96	105.79	106.6	106.05	107.37	104.28	105.82	105.36	106.08	106.24	105.6	107.56	104.49	106.4	104.41	106.98	104.78	106.45	107.23	106.75	107.49	106.22	105.32	106.93	106.68	107.29	106.32	105.99	107.59	104.36	106.44	105.61	105.71	105.59	107.77	106.5	106.12	106.94
98.905	99.682	99.944	98.95	101.19	100.71	100.29	99.951	100.22	99.325	98.523	99.138	99.356	98.684	99.635	100.15	100.18	98.258	99.09	100.32	98.6	99.491	100.35	99.741	97.937	100.35	100.95	100.07	98.268	100.83	99.853	100.74	99.557	100.14	99.715	99.661	99.145	100.58	100	100.68	101.27	99.545	99.648	100.74	101.04	99.959	100.48	100.67	100.4	101.73
106.45	108.28	108.08	107.54	105.08	107.09	107.11	106.49	106.11	106.33	105.62	106.43	106.93	106.36	104.48	105.41	105.31	107.76	107.95	106.78	106.51	106.21	106.32	106.48	104.45	107.12	106.35	107.11	107.13	107.06	106.21	106.13	107.69	105.36	106.04	105.72	105.66	106.62	106.34	106.93	106.96	106.69	107.48	106.24	105.13	105.52	106.43	105.73	105.37	104.36
118.29	118.03	116.43	117.18	116.44	117.09	117.52	116.96	119.19	116.74	118.17	117.99	117.98	118.06	118.8	117.94	118.47	118.03	118.08	119.19	118.2	118.24	116.95	118.73	117.26	117.68	119.58	117	118.72	117.89	116.41	117.3	117.41	117.95	117.32	117.79	117.31	117.02	118.71	117.28	117.02	117.72	116.32	117.85	117.31	119.16	119.07	118.16	118.12	117.93
104.14	104.53	104.72	106.29	104.58	104.23	105.46	104.76	103.96	105.87	104.27	104.5	104.58	105.38	105.29	103.75	104.99	103.87	105.41	104.25	104.38	105.44	103.98	105.69	104.49	104.26	105.39	105.52	102.95	104.17	104.18	104.38	103.73	104.05	103.04	103.38	104.17	103.97	103.54	104.07	105.17	105.98	104.67	105.19	106.59	104.13	104.74	104.44	105.64	105.36
106.47	106.58	105.3	104.96	106.57	105.37	105.93	107.38	107.18	104.85	105.46	105.76	106.23	105.9	105.68	106.01	106.18	104.3	105.1	105.93	106.45	105.91	106.89	105.72	107.12	106.44	107.67	104.69	105.89	105.42	105.44	105.98	105.99	105.5	107.14	105.21	106.3	107.57	106.63	105.55	105.83	107.39	107.12	105.5	105.56	105.93	107.05	106.23	106.45	106.26
103.24	105.58	105.41	104.65	105.01	104.25	106.35	104.52	104.41	105.65	104.24	104.08	105.82	105.82	103.71	102.85	105.66	103.92	104.54	104.27	103.51	104.53	104.3	103.65	105.15	104.56	103.37	103.73	105.93	105.86	104.85	105.85	102.53	103.24	103.94	104.16	103.86	105.04	104.1	105.64	102.99	103.94	104.37	103.23	104.1	104.58	103.78	105.28	105.01	105.56
104.94	103.98	102.98	105.93	105.32	104.29	103.81	102.17	103.93	105.38	105.9	103.37	103.57	103.03	105.51	103.14	105.22	104.31	104.09	105.3	102.37	105.46	103.04	105.36	105.39	103.75	104.03	104.06	104.05	102.66	104.75	103.51	104.61	103.54	104.87	104.72	105.13	104.78	104.59	103.4	103.15	104.01	102.88	103.37	103.7	103.39	103.67	105.23	103.1	102.9
108.13	106.4	106.83	105.42	105.44	106.61	106.48	106.79	107.15	106.97	106.91	106.89	106.47	107.25	105.63	107.97	105.46	106.39	106.84	107.6	106.3	106.09	105.8	105.51	107.91	107.2	105.6	106.5	104.59	106.48	105.25	106.23	106.83	105.44	106.94	106.51	105.97	107.31	106.05	106.93	106.36	107.7	106.14	106.14	106.14	107.32	106.01	106.48	106.41	105.7
101.29	100.28	101.72	101.41	101.17	99.785	100.8	99.581	101.38	99.774	100.03	100.97	98.355	101.43	100.75	100.86	101.47	101.12	101.04	100.89	100.01	100.94	100.71	99.631	100.75	100.73	100.32	100.74	101.88	99.811	99.515	99.534	101.54	101.56	100.66	99.644	100.12	101.72	101.53	100.59	101.2	100.85	102.41	100.41	101.25	99.881	100.24	100.52	98.432	99.067
98.934	99.532	99.725	99.341	99.202	100.73	100.3	100.1	99.183	100.05	100.58	100.93	100	100.18	99.409	99.402	100.96	100.13	99.24	98.229	101.86	101.06	100.07	99.878	99.124	101.11	99.437	100.7	100.74	100.11	100.51	99.726	100.03	100.28	100.74	100.24	99.89	100.44	100.4	100.07	100.16	99.562	100.2	102.47	99.571	99.279	101.58	99.369	100.04	100.91
97.817	98.544	100.51	100.13	99.413	99.951	101.07	99.726	98.816	100.09	99.152	100.13	98.684	99.718	100.48	99.227	100.04	100.81	99.663	100.29	98.994	99.936	100.52	98.635	99.619	100.04	98.872	100.37	99.275	99.3	99.775	97.066	100.68	98.901	100.23	99.03	99.877	98.127	100.28	99.601	100.42	99.61	100.67	99.568	99.695	99.763	98.346	99.752	98.658	97.558
107.53	106.98	105.52	107.25	107.1	107.8	106.79	107.27	105.26	107.69	106.84	106.69	106	107.76	108.42	108.21	107.86	105.31	107.36	108.17	105.73	107.23	107.16	107.53	107.78	107.89	106.85	108.36	106.43	107.28	105.76	106.87	106.61	106.14	107.15	106.9	107.61	105.54	107.31	108.18	106.77	107.16	105.12	107.47	107.99	106.93	107.65	107.08	107.13	106.79
111.94	110.81	112	111.33	111.33	113.53	111.24	113.06	111.52	111.34	111.73	112.36	113.65	110.82	111	112.05	112.81	111.93	112.76	111.82	111.26	114.05	111.67	111.94	112.69	111.85	112.38	113.11	111.76	112.25	111.84	111.34	111.76	111.93	110.82	110.18	111.42	112.05	113.57	112.35	111.96	112.15	111.92	112.55	111.36	112.72	113.32	111.79	112.05	112.15
112.2	110.25	111.9	112.06	112.61	111.05	110.56	110.91	113.15	112.34	113.04	111.46	111.59	111.84	113.09	112.72	112.37	113.18	111.06	112.15	112	112.34	111.64	111.07	111.33	110.84	113.28	112.62	113	111.15	112.21	112.13	112.11	112.68	112.82	112.21	111.83	110.73	111.71	111.84	111.96	110.99	111.04	111.87	110.79	111.29	110.7	111.06	112.86	112.37
106.93	105.17	106.18	106.62	105.29	105.13	105.01	105.83	105.84	106.29	106.02	105.17	104.32	104.06	106.06	105.35	104.94	104.09	106.36	106.79	105.45	103.87	104.33	105.37	104.46	105.47	105.09	105.81	106.17	105.66	105.1	106.05	105.1	103.71	105.28	105.82	106.69	106.91	105.26	104.79	107.21	107.1	104.38	104.1	106.02	104.85	106.28	105.88	106.82	105.19
105.68	104.88	104.63	105.25	105.97	103.76	104.48	103.63	104.85	104.33	104.74	104.32	104.03	104.85	104.53	103.36	102.85	104.32	104.35	105.97	104.79	104.77	104.59	104.62	105.31	104.9	104.57	103.97	104.09	103.65	103.9	104.73	105.27	103.97	103.93	105.75	103.69	105.03	104.47	103.63	103.97	104.04	105.34	104.97	104.45	105.01	105.31	105.48	104.51	104.95
106.03	106.12	104.09	105.27	105.03	106.41	104.81	107.2	106.13	104.29	105.46	104.89	105.77	104.49	104.36	104.99	106.17	104.46	106.44	106.36	105.68	103.41	104.74	105.43	107.51	105.35	106.76	105.47	106.55	104.16	104.74	104.46	106.1	104.3	107.04	106.69	107.35	105.54	105.63	105.54	105.56	105.96	106.59	105.75	103.87	106.5	105.96	105.97	106.53	104.96
105.35	108.2	106.99	105.69	105.57	106.26	104.44	107.12	105.44	107.12	105.9	107.6	105.28	104.64	105.65	105.19	107	108.53	105.87	106.85	105.96	105.91	105.83	106.24	105.11	104.79	106.51	106.87	106.73	106.83	105.42	105.3	106.5	105.24	106.3	107.03	106.94	106.22	105.82	105.49	106.52	104.7	106.18	104.88	104.66	106.03	106.14	105.85	106.3	105.84
113.03	113.05	112.46	112.41	113.44	113.24	113.92	112.13	113.05	111.1	112.59	111.98	114.48	112.1	112.97	114.22	111.53	112.67	114.09	112.99	113.71	112.48	112.34	114.19	112.96	112.89	112.72	113.55	111.85	112.65	112.57	111.07	113	113.68	112.67	111.97	112.48	115.04	112.94	112.99	112.92	112.93	113.9	113.29	112.18	112.48	113.58	113.56	112.48	112.47
104.11	102.4	104.14	105.04	104.13	103.52	104.65	104.52	103.34	104.89	105.64	103.89	105.28	103.16	104.73	103.66	104.55	106.29	105.04	104.02	104.49	105.87	104.98	104.53	104.77	104.55	103.88	103.9	103.13	105.45	104.34	104.11	104.77	103.86	105.26	104.2	105.87	104.34	103.96	104.35	105.54	105.41	105.05	104.77	103.66	103.81	105.14	103.81	104.23	103.85
105.76	106.96	105.97	106.48	105.92	105.21	106.16	107.74	106.96	105.69	107.37	106.07	106.78	106.87	105.18	106.3	106.87	108.68	105.95	108.18	106.73	105.78	106.27	106.67	106.46	106.35	106.65	107.34	106.73	106.2	106.26	106.27	108.57	105.14	106.67	106.59	105.98	105.81	106.35	106.04	105.76	105.59	106.38	106.44	107.17	105.24	106.34	107.08	104.85	107.44
109.84	109.14	110.01	110.73	108.62	107.85	109.18	110.01	109.78	110.18	109.73	112.05	111.63	110.77	108.27	109.73	108.77	110.22	108.93	110.36	109.55	109.49	109.96	108.83	108.81	109.95	110.6	111.62	110.47	110.32	109.23	110.66	109.31	110.09	109.29	109.92	109.78	110.9	111.32	110.57	110.13	109.69	108.66	110.45	109.24	111.15	109.72	109.94	108.5	109.84
111.75	111.11	112.12	111.27	112	112.91	110.42	110.91	110.26	111.1	109.88	111.64	110.88	109.3	111.68	111.19	111.61	111.87	108.77	111.36	111.76	109.71	110.09	112.19	113.27	111.63	110.6	111.82	110.47	111.59	111.69	112.29	111.18	111.3	109.89	110.11	110.63	111.41	111.18	111.03	111.4	110.41	111.61	111.51	111.05	108.83	111.67	111.52	111.99	110.18
100.7	100.78	99.715	100.89	101.5	100.04	100.84	100.65	98.649	101.8	99.491	100.42	100.46	99.359	100.26	98.972	99.274	99.094	98.398	99.976	98.246	99.634	99.327	99.406	100.14	99.687	100.12	99.958	99.159	98.806	98.888	100.13	100.38	99.604	99.531	98.452	99.267	99.698	100.23	100.69	98.736	101.81	99.66	100.08	100.36	100.86	100.31	99.358	100.85	101.5
102.12	100.13	100.44	100.56	100.88	100.29	100.11	101.32	100.58	100.02	100.08	101.14	101.53	100.01	99.866	101.11	99.515	101.19	99.815	99.855	102.66	99.565	101.45	102.64	99.999	100.01	98.865	101.39	99.709	101.61	102.71	101.66	99.827	99.978	99.695	100.89	99.832	100.38	101.54	99.72	101.36	101.08	99.447	102.02	101.14	100.96	101.47	100.23	99.626	100.82
106.45	106.29	105.35	106.34	106.07	108.78	106.1	105.98	104.46	104.74	106.22	104.73	107.05	104.62	105.23	105.2	105.08	106.36	106.45	106.67	106.36	107.21	105.39	105.92	106.51	104.73	106.26	104.11	105.57	105.13	104.79	106.32	104.59	104.48	104.87	105.75	105.31	106.01	105.84	105.97	104.24	104.53	105.73	106.98	105.43	106.82	106.22	107.32	105.97	106.56
107.37	107.16	106.42	106.34	107.95	106.7	104.82	107.08	107.67	106.85	109.79	104.83	105.89	105.98	107.42	107.98	104.98	105.77	105.05	107	104.48	105.36	107.06	108.78	106.8	107.03	105.6	105.77	107.36	105.56	106.24	105.09	106.46	107.07	106.94	106.32	106.91	104.98	105.88	106.69	107.95	106.81	107.56	106.88	107.1	106.98	106.48	105.19	105.35	106.76
104.65	106.27	104.31	105.2	105.8	105.44	105.4	107.6	104.63	104.48	104.34	106.49	104.85	104.45	107.08	105.51	107.12	104.28	104.95	105.88	105.12	104.63	104.83	104.86	106.56	106.82	104.15	104.8	106.76	104.59	105.04	104.41	105.12	103.71	104.14	104.86	106.63	104.3	105.57	104.86	106.35	105.87	104.78	103.69	106.13	105.66	105.5	104.94	104.85	105.64
105.18	106.82	106.13	105.52	106.37	104.74	104.97	107.27	105.59	105.9	106.71	105.55	106.63	105.02	106.1	105.95	104.99	105.73	104.93	104.54	104.7	107.12	105.98	106.28	105.53	104.88	105.88	105.28	106.6	105.96	106.33	104.98	107.3	105.97	105.76	105.28	104.74	105.61	104.04	106.08	106.98	104.86	104.49	105.89	104.3	105.95	105.93	105.64	105.37	106.11
111.31	110.2	112.02	110.08	111.31	110.4	111.25	109.1	111.28	112.39	110.71	111.17	110.62	110.79	110.51	109.75	110.6	110.59	110.41	110.7	110.52	113.18	111.15	109.76	111.37	110	110.2	109.59	111.83	109.39	110.2	110.63	110.59	109.67	110.31	110.55	111.5	110.51	110.34	110.36	110.81	110.2	110.81	110.42	109.95	109.95	110.24	110.64	110.89	111.05
104.91	105.42	105.52	105.4	104.46	105.85	105.74	106.74	104.43	104.72	103.09	106.58	106.49	106.73	106.39	105.78	106.25	104.99	105.31	105.72	105.79	105.79	104.37	105.56	105.3	106.15	105.34	105.19	105.34	103.81	105.15	104.96	104.28	104.58	105.55	104.65	106.08	105.48	105.91	106.27	105.49	105.6	106.41	105.26	103.83	104.96	104.43	105.22	105.26	105.71
112.85	112.55	112.29	113.66	112.11	112.18	113.34	112.06	113.34	114.11	113.49	111.9	113.91	112.61	111.98	114.17	112.82	115.78	112.39	112.74	113.51	112.71	112.12	111.71	111.95	111.96	111.54	113.78	112.66	112.67	114.17	112.62	111.8	112.65	113.56	112.22	113.72	113.08	111.38	112.71	112.84	114.9	113.22	113.07	111.87	112.27	112.63	113.01	112.12	113.41
112.12	112	111.09	111.14	111.77	112.75	111.22	112.8	113.56	112.6	112.06	111.18	111.9	111.88	111.14	111.12	111.02	112.24	111.26	112.39	111.75	111.55	112.24	112.1	110.66	111.07	112.47	113.27	112.17	112.48	109.43	111.14	110.56	112.46	111.33	110.56	111.55	111.33	111.08	111.49	111.18	111.36	112.87	112.8	111.17	111.92	111.9	112.3	110.86	110.79
106.24	107.33	106.35	105.17	104.95	105.89	106.58	107.25	105.32	104.36	106.52	105.67	106.04	105.41	105.11	106.03	105.39	104.56	107.14	107.23	105.49	105.5	105.33	105.55	103.82	104.97	105.89	105.66	106.09	105.34	107.59	105.77	106.56	105.72	104.47	105.65	105.22	106.79	104.84	104.95	104.02	105.52	104.68	107.28	105.02	106.84	105.11	105.46	106.95	105.49
111.13	111.02	110.09	111.18	110.16	110.67	110.03	110.56	111.18	112.78	110.71	111.23	110.97	109.68	110.86	109.84	110.2	110.29	110.6	109.75	110.26	110.85	111.45	111	111.67	111.02	109.54	110.27	109.6	111.44	111	111.05	110.31	110.41	111.75	110.49	110.32	110.22	109.02	111.56	109.54	111.13	109.72	109.9	110.9	111.21	110.01	109.78	109.58	110.08
112.26	113.43	111.16	112.57	112.88	112.86	113.86	111.31	111.32	112.29	112.97	111.52	113.77	110.57	112.72	111.66	112.15	112.24	110.99	113.53	111.53	111.77	111.65	113.07	111.62	112.77	111.56	111.33	112.32	112.07	111.1	112.2	111.05	113.56	112.59	111.91	111.84	110.12	112.97	112.28	113.28	110.4	111.08	110.45	111.14	110.59	111.16	114.03	113.29	112.64
110.83	109.53	110.42	111.39	110.42	110.83	109.24	110.1	111.33	111.25	109.25	109.81	109.37	111.08	109.21	110.25	111.72	110.64	111.26	112.06	110.82	111.29	110.71	109.87	109.73	110.29	110.74	110.35	109.5	111.22	111.7	109.88	111.73	110.07	111.5	109.03	112.28	110.74	109.8	109.46	110.79	109.26	110.98	110	108.68	110.13	111.52	109.54	110.63	112.55
105.36	106.86	106.21	107.91	106.14	106.3	105.46	104.56	107.19	105.09	106.05	105.73	105.78	106.77	105.83	107.72	105.71	106.47	106.59	106.32	105.48	107.52	106.48	106.02	107.03	105.56	104.61	107.39	105.05	105	106.04	107.68	106.66	107.24	106.1	106.28	106.34	107.34	107.14	106.57	106.4	108.18	107.58	106.46	106.41	105.96	106.32	106.07	106.37	108.14
104.61	104.02	103.78	106.42	105.71	104.41	105.35	105.81	105.25	105.42	104.63	104.6	106.29	105.83	105.77	104.35	104.7	105.8	103.96	104.83	104.78	107.22	106.08	106.71	105.51	106.82	105.51	106.59	106.01	104.84	104.59	106.37	105.23	105.76	105.17	105.6	105.68	105.95	105.94	104.21	104.18	104.25	105.12	105.11	106.22	104.66	104.33	106.01	105.33	106.17
106.01	104.27	105.15	105.88	104.83	106.35	105.59	104.28	106.69	106.37	104.75	104.5	105.43	106.73	105.71	105.69	105.65	106.26	105.4	106.56	105.14	106.86	105.75	104.81	106.7	106.61	105.12	104.7	105.38	106.08	104.45	104.89	106.59	103.86	105.24	107.09	105.59	106.9	104.97	105.22	104.86	105.33	104.42	105.23	104.41	105.82	107.1	105.06	105.67	103.8
99.025	100.39	99.461	98.058	99.373	100.69	99.411	100.99	98.361	100.81	99.078	99.118	99.225	99.59	98.426	100.03	99.804	100.84	100.72	101.06	101.53	98.907	100.75	100.91	99.341	97.741	100.31	99.612	99.501	98.969	99.524	100.39	99.812	99.968	99.35	99.123	98.759	98.878	99.694	99.41	99.947	100.54	100.22	99.741	100.24	98.837	98.864	99.819	99.692	98.996
107.18	106.01	105.86	106.66	105.6	105.04	105.87	105.81	105.95	106.13	105.69	106.02	106.54	105.31	105.39	105.9	103.47	104.87	105.35	105.69	106.48	106.63	105.1	105.9	105.99	106.75	107.04	105.65	107.62	105.3	106.19	106.12	105.15	106.2	105.51	106.58	106.21	106.25	106.22	105.3	105.36	105.18	105.7	105.28	105.28	105.74	106.59	107.23	106.17	108.31
105.84	107.19	106.48	105.62	106.94	106.04	106.96	106.75	105.24	105.96	107.04	107.12	105.68	105.97	106.64	108.34	106.54	106.73	105.87	105.71	107.42	106.23	104.75	106.24	107.49	103.75	106.52	105.39	107.39	107.63	105.22	106.05	107.03	106.05	106.55	106.82	106.45	105.74	107.06	106.26	106.23	107.3	106.62	106.54	106.53	105.69	106.01	105.42	106.61	107.63
104.53	105.62	106.41	104.32	106.62	106.12	105.43	106.32	104.23	107.12	106.8	105.72	105.39	106.41	104.3	106.09	106.11	105.69	104.79	105.66	106.01	105.5	106.26	105.65	105.89	104.96	104.01	105.12	104.39	105.63	106.5	105.15	104.14	105.88	106.11	106.03	104.92	107.85	104.11	105.24	106.72	105.08	105.36	105.17	104.63	104.58	105.59	106.78	105.72	106.97
111.31	112.99	110.67	111.03	112.65	112.56	109.54	111.89	112.33	111.14	110.44	110.51	110.96	111.68	110.78	112.03	110.82	110.7	110.84	110.37	109.67	111.01	109.24	111.77	112.72	110.51	112.08	112.13	111.8	109.98	110.51	110.33	113.09	111.74	110.54	111.56	110.51	111.37	111	111.72	110.29	112.92	111.04	111.6	110.89	110.94	110.33	111.73	111.14	110.62
106.12	106.32	105.53	104.31	106.19	106.03	106.5	106.61	105.19	105.83	106.63	106.01	107.5	105.75	104.93	106.48	106.93	105.94	106.64	107.6	106.11	106.15	104.8	105.06	106.2	105.41	106.84	106.16	106.51	107.92	105.07	107.39	105.75	107.4	105.39	105.02	105.2	107.15	106.17	106	106.74	105.72	104.57	105.08	107.4	105.36	106.27	104.86	105.87	106.85
105.19	103.42	104.6	104.92	105.1	105.93	106.01	105.96	106.82	104.87	104.56	105.09	105.81	104.75	105.55	105.14	105.84	105.47	105.64	104.83	104.05	106.16	104.19	105.09	106.27	105.26	105.58	106.29	105.86	105.04	105.33	105.92	105.88	104.62	105.65	104.41	104.87	104.48	104.91	106.11	105.86	105.55	106.63	106.02	104.56	106.57	106.1	107.47	105.56	105.44
105.13	105.25	104.9	105.98	107.81	105.43	106.36	106.71	106.6	108.01	105.54	105.52	105.94	104.32	105.02	106.73	106.24	107.77	105.43	104.55	105.46	106	105.94	104.09	106.8	107.05	106.67	106.71	107.2	105.96	106.95	105.26	106.72	105.74	105.95	105.17	106.88	107.21	106.33	106.23	105.48	105.3	105.84	105.33	105.33	106.66	107.45	106.88	104.94	105.16
110.63	110.14	110.01	109.7	110.08	110.26	110.48	109.64	110.27	110.73	110.83	110.84	110.66	110.39	109.96	109.52	110.16	111.47	111.39	110.14	110.47	110.2	110.58	109.74	110.59	110.14	112.07	111.07	110.71	109.63	111.07	109.99	111.6	109.4	111.09	108.89	109.83	111.11	109.14	108.22	109.02	108.52	109.93	110.73	109.59	110.2	112.32	110.43	110.48	111.1
112.92	112.61	112.56	112.29	112.55	112.58	111.52	110.96	112.68	113.59	113.41	112.3	112.45	113.06	110.13	113.77	111.85	112.39	112.23	111.49	112.85	111.33	111.51	111.81	111.13	112.27	111.7	111.67	111.56	111.53	111.76	112.85	111.17	112.12	111.77	111.9	110.98	112.74	112.58	112.15	113.38	113.02	110.76	112.29	112.74	112.16	112.5	109.72	112.91	112.73
105.26	106	106.38	104.54	105.55	104.88	106.84	107.14	107.13	106.84	105.9	106.06	106.03	105.04	106.36	106.13	106.19	107.18	106.47	106.46	106.6	106.29	106.07	105.74	105.6	106.55	106.69	106.33	106.07	106.21	107.04	106.01	106	106	105.28	103.65	105.3	106.49	104.98	106.57	106.5	104.68	106.16	106.42	105.25	105.09	106.17	104.76	105.64	106.14
101.19	101.62	98.929	100.95	100.06	99.908	99.635	101.13	99.709	100.86	101.47	99.772	99.725	100.49	100.87	101.61	100.52	100.81	99.735	101.21	101.37	99.834	102	100.2	101.83	100.45	99.671	100.63	101.33	100.04	101.59	100.28	100.24	101.2	100.87	100.82	100.66	101.97	100.5	101.78	100.14	99.629	100.73	100.74	102.77	100.91	100.01	102.6	99.942	101.31
105.58	104.52	106.44	105.36	105.38	105.87	105.8	107.16	106.52	107.06	106.53	106.34	104.77	105.01	103.73	103.72	105.17	104.86	107.54	105.42	105.98	106.48	106.49	105.34	103.85	107.09	104.63	106.47	105.83	107.05	105.49	106.27	105.47	106.56	104.27	106.23	106.6	105.86	107.09	105.99	105.66	106.35	106.5	105.74	106.27	104.83	107.64	106.76	106.55	105.72
100.55	102.42	102.27	100.63	102.55	101.35	101.88	100.9	99.809	101.64	100.69	100.85	102.86	100.92	102.01	101.52	101.57	100.71	100.27	100.15	100.88	99.906	100.93	100.73	102.07	100.72	101.76	101.44	101.18	102.49	100.41	102.01	101.34	101.78	102.47	101.13	101.02	103.04	99.987	102.22	100.37	100.21	101.32	102.37	100.26	100.3	99.902	100.7	101.49	101.5
112.13	111.92	112.39	112.57	110.42	112.59	112.3	112.26	113.92	111.25	112.23	112.96	111.97	111.82	112.26	112.4	113.3	112.87	111.96	111.01	112.03	112.91	112.2	109.85	112.79	111.21	111.76	111.58	112.03	111.99	111.62	112.65	111.63	110.56	111.65	112.19	112.13	113.82	112.54	111.82	109.9	113.4	111.27	113.28	111.38	112.33	110.97	112.62	112.08	110.93
112.02	112.44	112.23	111.39	111.92	113.1	113.06	112.62	114.47	112.51	112.22	112.88	112.79	113.78	113.59	111.51	113.08	112.15	113.23	115.61	112.53	112.01	112.7	110.99	111.63	112.73	112.88	112.82	111.59	113.85	112.89	112.28	113.45	112.99	110.96	112.01	114.18	112.78	115.45	112.83	112.99	114.34	112.15	113.78	113.74	112.74	112.42	113.43	111.75	111.31
103.45	99.693	100.6	102.68	101.27	101.32	101.26	101.62	100.95	101.12	102.48	101.03	99.907	99.909	100.83	101.16	100.84	100.05	100.27	99.948	102.07	101.64	100.23	100.01	99.413	101.29	98.671	100.75	99.653	99.001	100.55	100.5	100.9	102.46	101.5	100.84	100.84	100.55	101.69	97.83	99.804	100.81	102.03	100.04	101.12	100.16	101.5	99.98	100.89	100.76
105.24	104.14	105.55	104.81	104.73	105.39	105.38	102.95	104.9	103.03	104.39	105.2	104.78	105.45	104.96	103.54	104.63	105.08	103.22	103.54	104.81	105.27	104.86	104.1	104.4	105.16	103.87	105.63	105	102.82	103.52	104.09	104.17	104.1	104.51	104.61	103.75	104.2	104.01	106.06	103.02	106.02	103.78	105.19	103.81	105.47	103.86	103.73	103.57	104.99
106.76	106.81	105.51	104.75	106.97	104.77	105.26	105.84	106.6	105.96	106.32	105.95	106.83	105.62	105.16	106.46	105.8	105.42	103.74	104.89	107.18	107.34	104.97	106.57	105	104.99	105.64	104.89	106.53	106.28	105.7	104.33	105.05	105.62	106.21	106.85	105	107.13	105.7	104.73	104.47	105.13	106.33	105.04	105.78	105.76	105.35	106.87	105.75	105.27
107.58	105.88	106.99	106.66	106.99	106.83	105.93	105.07	106.61	106.61	107.4	108.06	105.51	107.63	106.32	106.84	107.31	105.56	106.37	106.59	107.63	107.46	106.57	107.18	106.87	105.96	108.83	106.77	106.73	105.75	107.15	106.16	107.56	106.38	107.23	105.69	106.61	107.63	106.31	106.19	108.39	105.75	105.38	107.91	106.61	106.83	107.16	107.84	105.46	106.06
106.67	105.67	106.06	105.78	106.68	106.84	106.53	106.89	105.15	105.29	107.37	105.91	107.38	106.7	105.91	105.64	105.71	105.66	107.8	107.17	105.72	106.13	106.93	104.73	106.25	105.91	105.72	105.78	106.26	106.77	104.85	103.65	106.82	105.09	105.97	108.39	105.4	105.53	106.4	107	106.52	107.27	107.16	106.06	105.07	106.6	106.91	106.69	104.24	106.19
99.825	100.98	98.972	99.637	99.078	97.79	98.234	99.065	100.32	99.664	101.09	99.076	99.391	99.58	100.28	99.594	99.169	100.54	100.23	100.68	98.602	99.227	99.405	102.66	98.994	99.821	101.5	98.963	98.746	99.878	99.826	98.613	99.801	99.262	100.26	100.11	99.853	99.878	99.598	100.99	100.86	100.16	100.68	99.336	100.17	100.34	100.31	98.266	99.843	99.394
107.63	107.11	105.66	107.78	105.52	107.68	106.3	106.73	104.82	106.02	106.32	106.37	106.56	106.87	106.82	106.07	106.55	106.69	106.13	104.97	106.19	105.65	107.33	107.57	107.47	106.99	106.05	105.37	104.78	107	105.74	106.44	107.75	105.21	108.14	106.35	106.76	106.25	106.7	106.53	105.63	107.58	106.37	106.52	106.67	106.95	106.17	105.15	105.33	107.1
103.25	107.64	105	105.02	105.9	106.18	106.6	106.74	106.52	106.71	106.44	106.14	107.18	107.01	107.2	106.91	107.72	107.99	106.18	105.93	106.05	106.16	105.59	106.32	106.28	107.88	105.13	106.21	106.12	106.38	105.97	105.25	106.25	106.67	107.04	105.97	106.91	106.91	105.93	106.69	106.18	107.45	106.01	107.61	105.2	106.33	105.5	108.53	106.03	105.18
100.35	99.649	101.57	99.952	101.16	100.9	101.71	102.77	101.68	101	100.22	101.98	100.99	99.919	101.76	99.767	102.73	100.65	100.72	100.57	100.15	100.69	100.39	100.73	100.38	101.65	98.517	100.44	101.14	100.27	100.56	101.47	101.6	100.99	100.31	100.73	101.24	100.51	101.77	101.9	102.53	102.55	100.65	100.39	101.71	101.2	102.21	101.73	101.01	102.04
105.13	104.04	104.52	103.6	105.19	104.57	103.31	105	104.56	103.42	103.41	104.34	104.87	104.49	104.96	103.27	104.7	104.38	102.65	104.87	106.11	104.03	105.17	107.12	104.8	105.82	104.82	105.61	103.72	103.99	104.5	106.28	105.69	103.96	105	105.38	103.69	104.63	105.6	104.92	104.78	103.95	104.36	103.38	103.72	104.53	104.92	104.58	104.23	104.52
105.15	106.72	105.94	105.12	107.14	105.82	105.84	105.29	105.48	106.72	105.8	106.23	105.87	106.39	107.32	107.92	106.11	105.98	106.79	106.78	105.54	107.23	105.71	106.48	106.16	106.21	105.41	106.23	105.4	106.25	104.97	105.51	104.18	104.89	105.01	106.46	108.69	106.92	106.22	105.5	107.46	106.74	105.55	105.76	106.34	106.7	106.55	105.61	107.15	106.97
99.185	101.79	99.117	98.803	99.507	98.127	100.28	99.314	98.967	100.61	100.16	100.28	101.05	99.528	99.958	100.24	100.72	100.84	100.59	100.43	99.498	100.75	98.985	101.11	101.59	100.58	101.63	100.84	101.18	101.12	99.947	99.31	98.349	101.22	99.405	100.43	100.65	99.007	99.646	99.503	98.352	99.898	99.954	100.03	101.56	100.66	101.05	99.823	102.05	100.95
104.35	103.94	103.66	103.23	103.06	103.76	103.54	104.13	103.74	104.1	103.73	102.46	105.91	105.37	104.5	104.62	105.08	105.55	104.67	105.34	104.67	103.33	104.31	102.53	103.75	104.22	103.63	105.39	104.32	104.69	104.32	105.83	103.89	104.59	103.94	104	103.29	104.93	102.62	105.09	104.36	103.52	103.72	104.76	103.88	102.69	104.19	104	104.16	104.67
111.28	110.32	112.22	111.73	110.43	112.42	110.95	111.45	109.96	111.07	111.86	111.49	111.67	111.59	112.36	112.38	110.61	111.89	111.66	110.87	109.84	111.62	112.54	112.35	110.56	111.38	111.11	112.69	112.54	109.81	111.53	111.9	111.71	112.17	110.02	111	111.7	111.94	111.14	110.96	111.79	112.39	110.92	109.46	110.31	111.1	111.61	110.15	109.55	110.38
111.77	114.49	112	112.32	111.8	110.86	112.95	112.78	112.58	114.28	113.01	112.81	112.73	111	111.28	111.03	110.77	111.79	111.52	112.65	111.92	111.86	112.9	111.5	112.7	111.02	111.58	110.15	113.6	110.34	112.44	111.66	111.72	113.44	112.66	112.7	112.3	112.32	111.82	112.09	113.42	110.89	112.47	110.92	112.89	111.7	111.15	110.57	112.41	111.13
105.27	107.79	105.54	105.13	104.44	107.79	107.14	107.32	105.78	103.83	105.5	106.13	107.12	107.23	107.59	104.71	105.18	104.04	104.82	108.18	106.62	107.83	104.92	105.89	103.89	105.77	106.29	105.08	106.43	106.78	106.14	105.89	106.9	105.85	105.91	105.79	105.48	106.12	106.18	105.15	105.68	106.85	105.36	105.34	104.81	106.83	105.41	108.15	106.68	106.37
106.19	106	105.8	105.53	106.85	107.23	106.92	107.24	106.36	105.18	105.64	105.94	106.12	106.15	107.01	106.48	105.84	106.17	105.85	104.8	107.08	107.41	106.37	106.2	108.15	105.55	105.61	105.9	104.24	106.87	105.9	106.74	106.73	106.06	106.27	106.03	106.26	106.27	106.36	105.09	104.84	107.42	106.5	108.05	107.34	104.46	106.66	106.43	106.31	106.5
112.35	111.79	110.11	112.9	113.13	111.66	111.04	111.91	111.09	114.17	110.6	113.44	112.69	112.48	111.33	113.34	111.92	111.4	113.02	112.05	112.7	110.98	111.57	113.19	109.5	113.04	111.15	112.6	113.41	111.2	113.43	111.76	110.85	111.02	112.71	113.02	112.93	114.26	112.81	112.1	111.32	111.58	112.25	112.03	110.42	111.1	113.08	111.84	114.45	111.19
99.71	100.92	98.177	100.3	99.477	99.538	99.354	98.881	100.67	99.647	100.65	99.593	99.3	99.535	101.23	100.35	99.943	99.417	99.391	99.096	102.12	101.14	100.53	101.04	101.08	99.732	100.34	99.66	99.749	99.514	99.733	100.44	98.378	99.346	99.517	99.774	99.496	99.144	99.891	98.659	100.15	101.21	100.37	99.446	100.17	99.108	99.181	99.898	100.74	100.22
106.77	104.64	104.78	104.74	105.77	105.19	104.26	106.72	107.03	103.66	106.03	105.26	106.47	106.31	105.88	104.77	106.11	105.34	105.21	104.99	106.05	105.59	105.22	105.17	105.31	105.99	107.47	105.14	105.72	105.1	106	105.67	104.54	105.64	105.31	106.49	106.38	106.73	106.48	105.72	104.93	106.91	106.15	104.98	105.72	106.61	105.42	105.26	105.6	107.73
107.34	107.82	107.66	108.81	106.38	108.34	108.03	106.46	106.48	107.22	106.26	106.83	107.94	106.81	106.57	106.38	108.33	107.28	106.06	107.45	104.95	106.66	106.96	105.88	108.34	107.99	107.57	108.94	107.38	106.19	106.36	107.13	107.27	106.66	106.53	106.39	107.97	107.66	105.61	106.4	107.02	107.63	106.88	105.66	105.79	107.87	106.99	106.44	107.11	107.05
106.33	107.06	105.81	107.08	105.08	105.03	106.14	107.06	107.24	106.28	106.45	106.22	106.58	107.67	105.87	106.42	107.25	106.12	106.43	105.33	106.39	105.42	104.63	106.78	108.39	106.5	106.88	106.19	107.36	106.94	105.42	106.2	105.05	106.44	106.51	106.85	105.12	105.61	106.18	106.45	106.13	105.13	106.24	106.79	107.67	106.6	105.52	107.54	106.16	104.54
106.02	104.24	104	106.29	106.1	106.92	105.78	107.15	104.92	105.96	106.6	106.19	106.13	106.79	106.33	104.59	106.57	107	107.78	106.84	104.67	107.46	107.68	107.11	108.14	107.64	106.77	105.33	107.77	105.71	105.78	105.7	104.78	105.59	105.12	106.34	106.58	105.23	106.21	105.62	107.57	106.23	107.39	108.15	106.52	106.81	105.76	107.84	105.74	106.22
99.488	100.83	101.1	100.52	100.35	100.28	99.937	100.05	99.565	101.2	97.993	100.34	100.67	99.521	100.17	98.735	100.46	100.76	100.36	99.567	99.054	101.38	98.911	100.1	99.455	101.43	101.36	99.719	101.73	100.65	101.04	99.853	100.93	100.97	99.669	101.3	99.602	101.17	100.59	99.832	100.21	100.51	100.85	99.921	99.94	100.66	99.829	100.72	101.6	99.192
104.23	105.61	105.62	106.15	104.15	105.31	105.6	103.74	105.17	105.78	103.9	103.9	106.23	107.05	104.77	105.02	106.84	104.57	104.28	103.77	105.12	105.3	104.01	102.43	105.25	104.59	104.72	104.38	105.5	105.8	105.04	105.47	106.51	106.14	105.67	105.3	104.91	104.6	104.38	104.6	104.68	104.77	104.45	106.75	104.6	105.4	105.84	105.12	104.28	106.44
105.56	105.62	106.12	105.63	106.33	105.1	105.67	107.12	105.67	106.62	105.83	106.66	105.97	105.87	108	106.38	105.24	107.12	104.89	106.85	106.69	106.72	104.4	105.14	106.06	105.54	104.77	105.18	104.99	106.52	106.76	104.77	105.72	106.51	104.98	105.46	106.16	106.45	106.73	105.22	106.38	105.74	105.57	106.17	106.07	106.71	106.72	105.31	106.4	107.06
105.34	106.87	106.12	105.53	107.03	105.78	106.25	105.51	104.27	105.76	106.07	107.4	105.03	105.92	106.31	106.67	104.58	104.12	105.53	107.91	105.57	106.34	107.14	106.19	105.29	105.99	106.34	105.45	105.94	107.24	106.18	107.23	105.32	104.98	106.67	106.17	105.77	106.63	104.71	104.98	106.98	106.17	105.75	106.79	106.42	105.44	105.78	105.26	105.52	107.12
107.2	106.47	106.36	106.31	105.66	105.65	104.25	104.55	103.91	106.08	106.58	107.95	106.25	105.01	105.68	106.44	105.87	105.97	105.73	104.58	105.78	105.5	106.91	106.77	107.1	106.97	105.4	106.19	105.83	106.59	104.25	104.87	106.16	106.08	104.51	104.01	105.85	106.49	106.13	106.18	105.68	106.49	105.13	104.11	106.2	108.39	105.05	107.18	107.18	104.4
105.93	106.69	106.56	105.33	105.81	105.89	104.41	105.17	106.47	107.21	105.26	105.69	105.8	107.36	106.93	106.63	107.1	106.48	107.1	105.37	106.63	106.05	106.76	106.34	105.61	105.08	107.2	105.19	107.54	106.58	105.38	106.97	105.93	106.52	106.93	106.17	105.5	105.8	106.25	105.91	105.78	106.46	107.27	107.87	107.27	107.02	106.87	107.56	107.53	106.61
104.89	106.08	105.47	106.01	106.21	106.27	104.35	104.51	106.03	105.6	106.27	104.88	106.35	105.66	105.25	105.71	106.46	106.45	106.94	106.12	105.43	105.68	106.81	104.89	106.68	105.05	105.7	105.41	105.27	105.82	107.87	105.54	104.11	104.01	105.8	105.61	104.82	105.37	106.17	106.16	105.58	106.52	104.84	108.3	105.91	106.41	106	106.21	105.16	105.85
105.93	103.77	104.07	103.34	104.62	103.6	105.84	103.33	104.31	104.88	104.14	103.28	103.02	104.94	103.69	104.96	103.15	103.1	102.36	104.39	104.2	103.58	103.34	103.13	104.28	104.58	103.94	103.06	102.5	105.08	104.48	103.74	104.41	103.52	103.73	102.91	104.46	103.51	105	104.76	104.92	104.2	104.22	104.08	103.86	103.38	102.94	103.43	103.61	105.05
106.32	104.31	106.13	104.97	104.89	107.02	106.38	105.46	106.07	105.06	103.95	105.82	105.81	104.49	104.76	104.74	106.43	106.33	106.27	104.68	106.01	105.9	104.3	106.79	106.2	105.02	104.35	105.43	106.72	105.29	105.68	104.65	104.52	106.41	106.49	105.05	105.03	105.2	105.42	106.45	105.12	105.3	106.46	105.61	106.51	106.51	106.03	104.51	105.73	106.12
102.11	102.31	99.395	100.06	99.684	99.576	98.992	100.16	100.13	101.01	102.47	99.28	100.72	100.12	99.177	98.681	99.662	99.858	99.776	99.365	100.18	100.32	99.423	98.779	98.297	100.2	99.729	100.09	99.714	99.441	98.835	100.78	101.48	99.492	99.795	99.278	99.799	99.036	101.97	100.28	99.378	99.166	98.703	99.303	99.648	98.758	98.479	100.33	99.37	100.59
106.66	105.05	103.66	103.93	105.6	102.93	105.53	105.97	105.58	105.66	105.06	105.01	105.01	105.62	104.13	106.19	105.43	105.83	105.89	106.19	104.4	106.01	106.78	106.45	103.76	105.22	104.11	104.74	106.27	106.21	103.84	105.24	106.62	103.48	106.02	104.93	104.84	103.71	105.67	105.95	105.72	104.76	105.64	106.59	106.41	106.75	105.53	105.35	105.92	103.4
105.35	106.96	104.96	104.46	107.57	103.97	107	107.51	106.95	106.08	107.9	104.64	106.9	106.89	106.23	105.08	107.77	106.43	107.96	105.05	107.02	105.64	107.81	107.24	106.09	105.02	107.43	107.78	107.58	105.05	105.8	106.37	105.01	107.12	106.49	105.87	106.47	108.37	105.24	105.39	105.21	106.01	106.26	106.48	106.32	105.95	105.8	106.93	104.96	106.92
111.18	110.87	111.23	112.04	108.64	112.28	110.15	111.28	112.07	112.33	111.57	110.15	110.84	110.92	111.96	112.95	111.85	111.91	111.76	111.09	112.1	110.68	110.16	112.28	112	112.75	113.34	110.98	110.87	112.1	110.47	111.92	110.44	111.43	109.7	111.28	112.18	111.13	110.26	110.02	109.49	110.94	111.75	110.33	110.39	111.52	111.19	112.28	111.12	110.7
106.98	105.82	104.46	104.64	106.37	105.03	105.8	105.23	106.66	105.54	107.09	106.2	105.66	104.87	105.94	104.81	105.34	104.81	104.14	104.82	106.81	105.16	104.16	104.47	104.82	106.58	105.26	104.85	105.66	105.03	105.72	104.74	105.84	104.82	104.8	105.71	106.26	106.25	107.68	106	105.46	106.26	106.59	106.31	106.51	104.29	106.17	104.56	105.53	105.43
106.71	105.97	105.13	106.19	104.83	103.19	106.34	104.73	104.37	106.89	105.8	103.61	104.55	106.69	105.68	105.45	103.4	105.57	107.48	104.99	105.21	106.04	105.53	105.24	106.6	106.6	107.21	105.51	104.62	106.48	105.26	104.47	105.73	105.76	106.07	105.29	105.03	106.88	106.1	105.73	105.48	106.41	104.97	106.41	105.96	104.14	106.28	106.23	105.88	104.17
105.62	105.84	105.97	104.52	104.59	105.19	105.09	105.57	104.13	105.47	105.24	104.12	105.37	105.58	104.65	104.19	103.3	105.84	103.84	106.32	105.8	104.85	105.81	103.69	104.44	104.34	106.72	105.07	105.18	105.81	105.69	104.91	105.25	104.04	106.38	103.59	103.7	102.83	104.47	104.71	104.68	105.04	105.26	104.85	103.93	104.15	103.33	104.21	105.69	104.43
101.06	102.22	100.17	99.441	101.22	102.52	100.77	99.25	100.9	101.96	100.82	101.75	101.14	100.75	101.6	100.32	99.742	101.22	101.75	100.45	100.1	99.857	100.66	100.92	100.62	100.33	101.13	100.32	99.657	101.56	101.04	102.17	101.78	101.46	99.806	100.9	101.86	100.37	100.14	101.63	100.31	101.5	102.79	101.67	101.41	100.5	101.01	100.09	102.29	100.88
99.583	101.64	99.724	101.19	100.72	102.85	100.91	101.21	99.869	101	101.28	102.84	100.22	100.65	100.43	101.45	99.79	100.33	100.76	101.02	101.57	101.38	100.4	101.55	100.98	101.28	102.1	101.04	101.78	99.223	100	100.34	100.75	99.621	102.58	100.65	101.64	101.03	100.38	101.68	100.62	99.679	100.54	101.3	101.71	101.26	100.7	102.53	102.84	100.97
105.86	105.51	104.52	106.56	105.96	106.31	106.4	107.94	106.76	107.8	108.56	107.07	107.16	107.2	105.56	106.59	106.27	107.28	105.28	107.09	106.36	108.16	107.24	108.29	106.96	105.01	106.13	107.63	105.87	108.22	107.17	105.1	108.06	106.67	106.91	106.21	107.76	106.02	107.45	105.84	106.97	108.29	107.47	106.32	107.15	106.83	107.05	105.09	105.6	106.8
104.25	103.41	103.2	103.76	102.66	103.6	104.55	102.62	104.13	102.66	102.98	104.33	104.98	104.28	105.53	102.11	105.37	104.17	104.54	105.96	105.31	103.61	104.77	104.76	104.15	104.21	104.26	103.77	103.99	103.81	104.81	104.24	105.14	102.08	104.46	104.49	105.17	103.49	103.1	103.73	104.96	103.98	103.65	104.55	104.19	103.68	104.36	103.92	102.56	102.62
105.04	105.96	106.63	105.54	106.43	105.43	106.72	106.01	104.99	105.44	104.6	104.31	106.12	105.37	105.41	104.23	105.97	105.02	103.31	104.71	105.98	103.75	105.14	104.71	107.18	105.02	107.33	105.72	106.49	104.15	103.76	103.84	106.43	104.42	104.7	104.72	104.89	105.45	103.93	105.62	105.81	104.12	106.58	105.43	104.66	104.21	107.09	106.24	104.39	105.25
105.47	106.58	105.95	106.22	105.67	105.73	105.7	104.99	107.42	107.31	105.18	107.44	105.54	106.1	105.36	107.06	106.91	105.15	104.79	106.12	104.71	106.44	106.04	107.55	105.15	106.22	105.19	107.07	104.97	106.13	106.53	107.5	106.99	105.82	106.77	104.85	105.61	105.23	105.66	107.22	105.07	107.03	106.03	106.69	105.75	106.09	106.64	105.8	106.78	107.74
103.9	104.38	105.42	104.02	104.9	104.94	103.32	103.31	104.93	105.76	103.74	103.25	104.02	105.43	103.99	104.17	104.9	105.51	104.88	104.13	105.33	103.98	103.39	102.74	103.29	103.54	105.21	105.02	103.35	104.96	103.29	104.54	105.22	105.3	104.89	102.38	104.92	104.33	105.4	103.97	103.44	104.39	104.62	103.41	103.36	102.87	104.74	103.87	104.45	105.39
111.1	113.65	112.67	112.2	111.96	112.47	113.24	112	112.3	112.94	111.54	111.93	111.5	111.31	110.51	113.51	114.27	112.59	112.3	111.15	112.87	111.71	111.46	112.51	111.35	112.74	112.17	110.65	112.55	112.26	112.41	112.74	113	111.9	113.81	110.98	111.54	113.26	110.7	111.76	112.06	112.44	111.41	112.95	110.59	111.17	111.44	112.2	112.91	111.98
99.82	101.34	100.56	100.17	98.776	98.986	98.216	99.621	100.75	99.561	99.65	100.33	100.4	98.982	98.928	99.738	100.7	98.362	98.53	99.806	99.94	99.148	99.434	99.793	100.85	98.985	99.408	99.931	99.864	100.38	99.202	99.654	99.424	100.85	100.23	99.145	100.74	99.327	99.247	99.602	100.56	99.76	98.744	99.062	99.068	100.26	99.116	100.16	101.17	100.71
112.49	110.7	112.04	113.19	111	113.49	112.23	113.15	111.74	112.16	111.09	111.86	112.68	111.19	111.24	111.96	110.65	112.22	110.86	112.26	112.32	111.98	111.22	110.47	111.91	111.37	110.81	110.12	111.79	111.88	112.16	113.26	112.02	113.12	113.7	110.28	110.25	111.28	112.04	112.02	113.23	111.57	109.99	112.58	111.71	111.46	111.89	111.77	110.41	112.33
104.79	106.9	106.62	105.79	106.47	106.3	106.6	107.34	105.14	106.28	107.61	106.49	106.26	105.24	106.08	106.26	106.85	105.74	105.78	104.57	107.78	106.91	107.07	105.66	106.83	106.21	103.94	104.47	107.94	105.13	105.87	106	106.23	107.55	106.07	104.37	106.61	106.88	105.77	105.45	108.18	105.76	108.44	107.27	106.02	107.41	106.35	105.65	105.79	106
106.32	105.78	108.93	106.45	109.35	106.24	105.22	106.75	106.7	106.18	106.35	106.44	107.27	105.69	106.14	107.3	105.85	106.84	107.14	105.37	106.34	104.76	107.09	107.14	107.29	105.56	107.07	106.7	105.72	104.95	106.67	106.91	107.26	106.19	105.72	106.25	107.7	104.42	105.75	106.09	106.53	105.02	107.25	106.1	106.28	106.34	104.71	107.3	105.69	106.7
104.15	104.07	106.89	105.75	105.3	104.58	105.1	104.76	105.39	105.3	106.83	106.1	106.39	105.18	106.27	104.61	106.19	104.99	107.66	104.48	105.53	106.71	104.83	105.46	103.73	106.2	104.07	105.64	104.46	105.31	106.24	105.71	104	104.99	104.45	105.71	103.57	105.68	105.61	106.23	104.33	105.34	104.98	105.36	106	106.24	105.14	105.12	106.37	106.41
110.62	110.9	111.04	110.26	110.4	111.68	111.4	113.22	111.55	111.57	113.07	111.33	112.61	111.93	111.97	112.94	111.6	111.62	111.72	111.29	111.79	110.3	110.52	111.35	111.93	111.28	111.82	109.92	111.25	112.29	112.48	111.27	112.22	111.21	112.75	112.42	111.63	111.77	111.12	111.9	111.91	110.79	112.14	111.42	112.13	111.82	109.82	112.83	111.36	111.8
105.49	104.52	105.9	105.6	104.16	105.95	106.31	107.09	106.2	104.79	104.79	104.66	105.7	105.22	104.89	104.26	106.44	105.24	105.96	106.77	103.17	104.51	107.4	104.77	106.13	107.41	104.98	105.12	105.89	105.19	105.5	105.06	106.97	105.21	105.79	104.76	104.35	105.03	105.4	105.89	105.32	104.79	105.17	105.21	104.94	105.65	105.4	105.3	106.88	106.82
110.38	108.98	109.36	109.46	110.31	109.36	110.26	109.75	110.97	110.07	109.04	109.77	110.73	109.59	109.04	110.74	111.54	111.57	108.91	109.69	109.92	110.22	110.5	109.12	110.47	108.69	110.78	111.37	111.11	110.65	109.74	108.57	110.19	109.39	110.8	110.89	110.64	110.53	109.87	109.36	110.56	109.34	108.9	111.21	111.46	108.76	110.01	109.93	109.97	109.24
107.15	105.12	103.39	104.03	105.75	103.49	104.76	105.17	104.33	105.37	103.23	105.03	104.7	105.17	104.55	105.7	105.08	106.89	105.42	105.86	105.63	104.98	104.73	103.1	104.17	104.39	104.53	105.16	104.08	105.3	106.08	105.34	104.51	105.14	105.01	104.06	105.28	104.03	104.94	104.56	106.35	104.27	103.71	103.56	104.91	106.38	105.35	107.61	105.92	105.72
110.78	111.6	111.75	112.76	111.84	112.26	110.69	112.21	111.17	111.47	109.49	110.67	112.48	112.11	112.56	111.82	111.76	112.02	111.88	112.32	110.9	110.7	112.5	112.18	112.12	112.76	113.1	113.2	112.6	112.67	112.14	112.18	112.37	112.16	111.64	111.67	112.45	112.44	111.01	113.14	110.3	111.16	112.05	112.06	110.44	109.77	112.5	111.93	113.08	110.65
105.59	106.94	104.5	107.19	107.53	106.33	105.75	108.26	107.52	106.39	105.87	106.56	106	107.59	107.05	106.78	107.35	107.49	106.85	107.44	106.62	107.38	107.17	105.31	106.89	106.11	106.26	107.18	106.37	105.62	107.51	105.19	106.98	106.87	105.37	107.27	107.42	106.85	106.27	107.57	106.45	106.22	107.32	106.24	105.99	107.48	106.28	105.07	106.17	106.45
116.28	114.94	115.05	116.51	115.65	116.87	116.64	115.43	115.81	114.4	115.11	113.77	115.36	117.92	116.8	116.59	116.03	118	115.88	115.87	116.19	115.94	117.06	115.67	116.15	116.27	115.23	115.7	116.34	115.82	115.85	116.33	117.05	117.18	116.25	116.49	115.46	116.15	116.34	116.52	116.98	116.96	115.41	115.65	116	116.78	116.46	117.44	116.07	116.41
110.29	109.97	111.21	111.25	111.13	111.92	109.68	109.45	112.25	112.04	110.7	110.61	110.31	112	109.55	109.47	110.79	108.2	110.32	111.79	111.2	112.18	112.51	111.57	111.21	109.12	111.52	110.92	111.58	111.99	110.73	112.23	111.18	110.53	110.29	110.72	111.96	112.19	110.77	111.07	111.42	110.26	111.19	111.16	111.07	110.4	111.01	110.25	110.89	112.01
110.02	108.98	110.08	110.74	110.29	109.31	111.23	110.27	110.05	110.32	108.62	110.44	110.38	110.08	111.59	109.94	111.08	112.2	110.12	108.79	110.26	110.27	110.07	110.25	110.21	109.06	110.36	110.83	110.67	107.73	109.49	109.84	109.09	109.09	110.41	108.39	110.07	109.76	109.15	109.56	108.86	109.16	111.18	109.01	108.89	110.54	109.95	111.46	110.81	108.7
108.09	105.79	106.02	108.03	105.85	106.17	107.96	107.81	105.51	105.63	107.18	105.76	107.48	107.03	107.51	107.53	108.07	106.45	106.12	104.68	106.58	106.22	104.95	105.63	107.6	106.62	105.39	105.22	106.61	104.41	106.14	105.56	105.23	107.66	108.14	105.26	106.3	105.37	106.72	106.6	105.37	105.89	105.81	106.86	105.72	108.25	106.09	105.4	106.19	106.48
101.65	100.82	99.18	101	98.977	100.22	100.93	102.86	101.32	100.62	101.59	102.31	100.72	100.14	101	100.96	100.44	101.24	102.06	100.8	99.522	100.06	100.07	100.76	98.049	99.143	99.502	100.57	100.56	100.63	100.79	100.79	102.72	101.92	99.796	101.82	101.08	101.77	100.32	98.964	100.99	99.824	101.68	101.09	100.13	101.35	100.12	99.713	100.28	99.541
105.9	104.67	105.98	106.58	106.12	106.77	106.78	106.76	107.73	104.22	104.78	105.14	104.53	106	104.56	107.03	106.17	105.63	104.72	106.47	105.77	105.4	105.11	105.37	107.53	106.15	107.45	106.28	106.14	105.04	104.79	104.55	105.77	106.89	106.01	104.95	104.69	104.59	105.47	106.13	105.68	104.93	106.95	104.98	104.29	104.65	105.5	107.54	106.2	104.43
111.45	112.15	110.2	111.09	111.38	110.09	110.93	112.01	110.63	111.77	110.34	111.99	110.45	109.09	109.24	111.41	111.74	111.41	112.86	110.2	111.31	112.47	110.4	110.74	108.72	109.54	109.61	111.82	110.58	111.91	110.33	109.42	111.29	111.53	113.39	110.84	110.93	110.76	111.49	112.51	112.92	109.55	111.47	110.58	111.27	111.63	109.33	110.16	111.61	112.82
111.06	110.71	110.71	110.39	110.56	110.8	109.14	111.76	109.55	111.12	109.71	111.44	110.84	109.58	110.84	108.86	108.23	111.94	110.02	109.86	111.59	110.33	110.78	111.18	109.04	110.27	111.72	110.44	110.75	110.58	109.97	110.96	109.77	110.35	110.38	110.41	110.85	111.12	111.33	110.03	110.12	109.39	109.11	108.77	110.2	110.26	110.04	109.83	111.02	110.28
98.602	99.015	99.446	100.8	98.23	99.732	100.36	99.508	100.01	99.633	101.21	101.07	99.608	98.561	99.802	100.31	98.63	100.99	99.697	99.467	99.435	99.226	99.487	102.13	99.375	99.615	100.1	98.597	100.68	99.415	99.896	99.839	98.529	99.616	98.526	98.941	100.46	101.14	100.88	99.664	100.85	99.386	101.15	98.925	99.075	98.649	99.317	101.06	101.1	100.19
106.95	105.17	107.03	105.92	108.38	105.14	105.62	105.4	105.51	106.8	108.01	105.7	106.51	106.78	107.84	106.25	105.53	106.31	106.62	106.24	105.39	105.83	104.5	106.12	105.81	106.42	106.73	105.73	105.99	105.12	105.75	105.03	106.13	106.94	106.54	106.44	106.04	105.57	105.11	106.12	104.5	107.55	105.93	106.65	105.95	105.68	106.26	107.24	106.52	107.06
111.24	112.52	110.24	110.17	110.12	112.04	111.85	110.52	109.29	110.83	110.7	111.48	110.84	110.76	109.21	108.33	112	110.07	110.75	110.66	109.51	110.48	110.76	109.92	111.04	111.07	111.2	110.68	112.23	110.25	112.52	111.26	110.65	111.72	110.25	109.56	109.64	111.87	110.31	109.95	110.46	110.95	110.44	110.3	110.77	112.18	110.13	111.45	109.84	109.62
110.65	110.34	110.42	110.53	111.59	110.68	111.52	109.95	112.51	110.91	109.37	110.36	111.19	110.68	110.38	109.58	110.81	109.34	110.77	109.77	109.6	110.66	111.33	110.97	111.19	109.87	110.81	109.46	109.71	110.45	110.85	109.83	110.3	111.31	110.87	109.65	110.98	111.36	111.28	111.07	112.41	110.51	110.17	111.65	111.52	110.8	109.62	111.28	110.89	110.8
103.64	104.05	104.88	103.49	104.15	105.43	104.3	104.17	105.36	105.21	104.09	104.8	104.68	104.19	104.42	106.03	104.81	105.46	103.88	103.86	105.13	104.5	103.89	105.25	105.57	105.31	105.3	103.68	104	105.92	104.18	103.66	105.14	104.28	106.4	104.2	104.55	103.66	104.84	105.79	104.78	104.4	104.7	104.57	103.29	105.25	105.92	104.77	104.53	103.46
107.43	104.92	106	105.03	105.37	105.26	105.1	104.87	105.35	104.37	105.2	105.36	106.14	104.26	104.3	105.56	103.61	104.67	106.92	106.54	105.2	105.53	104.55	104.63	105.28	105.13	106.1	104.19	104.25	105.02	104.38	105.26	104.94	105.74	104.91	106.4	106.42	106.27	107.05	104.17	104.48	106.13	106.14	106.37	105.95	104.8	103.82	104.72	104.32	104.87
104.37	105.6	104.23	106.33	106.75	106.03	105.15	106.34	104.84	104.46	106.78	105.82	105.51	105.63	105.37	105.28	105.09	104.98	104.86	106.83	105.01	106.54	105.55	107.15	106.35	107.23	106.3	105.43	105.47	104.66	104.51	105.18	105.15	104.87	106.43	106.21	105.17	105.47	107.25	105.49	105.76	106.86	105.78	105.25	104.99	106.14	103.97	105.48	106.48	104.48
105.87	106.78	105.59	105.96	105.37	105.98	105.79	105.04	106.11	106.24	105.74	105.61	105.9	107.21	106.23	106.17	104.63	107.57	104.91	107.01	107.21	105.78	105.88	106.59	107.16	105.19	106.02	107.97	106.06	106.46	105.08	106.8	106.04	106.95	106.1	106.48	105.82	104.88	105.98	105.48	105.83	105.31	108.06	106.49	104.17	106.26	106.9	105.43	105.48	106.67
101.65	100.52	101.44	103.12	100.29	100.94	101.23	100.94	101.11	100.59	102.02	102.53	100.26	102.02	102.4	101.3	100.58	102.13	100.6	100.54	102.1	100.31	100.72	100.52	100.52	102.41	103.31	101.74	100.32	101.03	100.28	99.313	100.42	98.516	101.38	102.08	101.08	99.708	101.28	100.63	101.5	100.04	101.68	101.44	99.811	101.87	100.7	100.37	101.15	100.75
104.81	104.72	104.83	104.01	103.3	104.21	104.62	103.65	104.28	104.22	103.88	105.69	104.29	104.77	103.52	104.57	103.09	104.09	103.49	104.33	103.92	102.61	105.22	104.2	105.31	102.45	104.15	104.05	104.59	104.69	102.66	104.3	104.39	104.34	104.88	103.48	104.11	104.12	103.96	102.48	103.96	103.25	104.11	103.47	106.03	104.02	103.1	103.54	103.51	104.83
104.43	106.26	104.35	105.8	106.26	105.25	104.41	105.87	105	104.64	106	105.67	104.01	104.5	107.01	107.29	103.49	104.97	106	105.16	105.4	104.14	105.75	106.13	106.04	105.58	106.9	105.7	104.8	107.55	106.37	106.17	106	105.83	105.62	103.32	105.68	108.65	104.42	105.3	105.67	105.59	105.75	105.5	107.06	104.33	105.73	105.15	105.97	104.33
99.512	100.95	99.462	99.459	99.188	100.7	98.552	100.58	99.31	101.06	99.053	101.53	100.54	99.826	102.02	99.867	99.885	98.91	100.25	99.429	99.364	100	98.149	100.47	98.849	99.261	99.195	100.12	100.51	98.762	99.806	99.792	100.53	100.44	98.993	99.815	98.363	100.94	99.967	101.42	99.469	99.265	100.19	99.211	99.43	100.41	99.926	98.965	99.484	99.984
106.37	105.17	104.68	105.92	105.04	103.87	104.75	104.85	104.99	106.49	105.36	105.89	106.32	103.4	105.54	103.83	105.26	104.03	103.76	104.49	104.46	104.2	105.54	104.79	105.47	105.46	106.5	104.8	104.27	103.42	104.74	105.08	105.11	104.63	105.35	104.87	104.34	105.91	105.76	104.64	103.76	105.52	105.75	105.7	106.2	105.46	105.19	104.65	105.58	104.76
108.83	110.75	111.13	111.06	110.49	113.13	111.42	110.86	111.83	111.96	112.04	111.78	111	110.32	111.44	110.04	111.08	111.22	111.39	112.33	111.65	111.21	110.41	110.93	110.38	111.39	111.75	110.86	110.34	111.35	112.13	111.71	110.63	111.8	112.53	111.14	110.48	110.75	111.5	113.39	111.53	111.83	111.52	110.81	111.48	111.95	111.66	111.53	110.84	112.13
106.84	105.42	106.33	106.01	106.27	105.01	106.58	106.64	106.36	107.54	108.14	106.13	105.98	106.8	105.96	105.91	106.45	107.13	106.15	105.55	105.9	105.45	106.52	106.71	106.58	106.34	107.58	106.48	105.43	106.72	105.49	107.24	105.46	107.01	104.52	106.54	105.84	106.92	106.72	105.34	107.3	107.3	105.64	106.15	104.99	106.03	104.95	106.98	107.6	105.58
111.76	111.12	111.36	110.87	111.14	111.84	111.4	110.29	109.89	110.14	112.32	111.44	110.01	110.04	110	112.51	112.77	110.69	110.91	111.25	111.43	111.38	111	112.8	110.63	111.53	111.38	112.82	111.51	110.37	111.57	111.29	112.15	110.65	111.96	112.02	109.91	112.64	110.75	112.33	113.69	109.88	111.59	110.75	112.01	112.2	112.34	111.99	110.69	109.78
98.05	98.984	99.761	98.549	98.386	99.592	101.46	99.12	100.55	100.06	100.4	100.54	100.25	100.5	98.404	99.148	99.444	101.11	100.76	100.67	98.812	98.86	99.783	99.596	99.586	100.18	99.341	99.367	100.38	100.19	100.39	100.09	99.546	100.14	100.81	98.353	98.943	100.19	101.3	99.068	98.895	100.65	99.824	101.06	99.222	100.5	99.556	101.55	99.93	100.22
108.55	108.54	109.81	107.16	109.74	110.3	110.72	109.82	110.74	111.12	110.77	110.07	109.87	110.86	111.35	110.8	111.56	109.25	109.52	110.45	109.27	109.45	109.71	110.15	110.42	110.53	108.78	110.15	109.87	109.68	111.59	111.69	110.24	109.06	108.98	109.31	109.78	110.23	110.25	110.41	109.39	109.65	110.31	110.12	109.81	109.33	110.41	111.36	108.98	111.06
106.94	105.49	106.79	106.75	106.57	106.43	107.61	106.48	107.11	106.29	108.86	106.54	105.72	107.13	108.44	107.66	106.8	106.97	105.99	107.15	107.01	107.87	106.88	106.71	106.71	106.97	106.34	107.61	107.42	105.5	107.39	107.85	107.28	107.26	106.48	106.78	107.18	107.58	105.99	108.2	107.43	106.49	106.86	105.79	105.64	106.5	107.54	106.66	107.76	107.47
111.62	111.89	111.91	111.36	111.45	110.39	113.78	112.03	111.8	110.07	112.56	111.13	112.07	112.2	111.14	112.77	110.61	112.07	111.21	112.77	111.91	111.28	110.8	111.33	112.9	112.55	111.7	112.23	111.8	113.17	112.14	111.13	111.9	113.46	111.97	112.02	111.56	112.34	112.69	111.18	114.02	112.72	111.06	112.19	111.8	112.2	112.55	111.95	111.38	110.94
99.249	101.47	99.7	101.52	100.63	101.95	102.1	100.98	100.67	101.71	101.25	103.01	102.34	100.62	100.51	99.76	101.66	101.19	100.35	100.55	100.97	102.16	102.28	100.19	103.4	101.59	100.6	101.47	100.83	100.87	102	100.83	102.03	101.79	101.63	100.43	101.25	101.33	102.11	100.48	99.53	101.63	101.8	100.2	102.1	101.03	102.79	100.16	101.21	100.86
99.108	97.332	101.37	98.515	99.297	100.25	99.433	99.105	100.6	101.18	97.899	101.36	100.64	99.213	99.999	100.29	99.405	100.43	100.45	100.61	100.56	100.7	98.629	99.7	98.669	100.12	100.49	99.396	100.9	98.964	100.31	98.56	99.452	99.842	99.901	99.686	100.41	100.62	100.41	99.072	101.16	99.483	100.93	99.991	98.303	98.732	99.555	98.653	99.866	98.722
112.83	111.94	112.94	111.34	111.62	113.34	111.83	112.72	112.67	111.37	112.71	112.82	111.62	110.88	111.51	111.3	111.78	110.7	111.93	112.65	112.02	112.54	112.16	113.28	112.22	113.87	111.89	112.42	112.06	112.76	111.05	110.65	111.39	112.58	112.05	112.95	111.86	112.62	111.86	112.51	110.51	111.75	114.07	113.03	111.36	113.06	111.42	110.48	112.34	110.62
106.71	106.92	105.43	106.56	105.74	107.36	106.81	105.35	105.56	107.57	106.65	105.86	106.66	104.16	104.54	105.45	104.9	105.93	106.99	106.49	104.93	105.86	106.29	105.76	106.58	106.47	107.49	105.34	104.68	106.36	105.89	106.07	106.23	106.37	105.74	107.29	105.74	105.67	105.21	105.73	104.3	105.9	106.33	105.96	105.83	105.41	105.52	107.6	104.83	106.33
111.54	112.66	112.74	112.51	113.23	110.63	112.18	111.95	112.15	113.34	112.93	111.44	113.44	111.62	114.52	110.61	112.82	112.96	111.69	113.36	112.61	112.67	112.46	112.54	112.23	114.58	111.55	112.31	112.21	112.27	112.58	112.87	112.37	112.35	112.6	111.53	112.99	112.68	113.88	112.56	113.7	111.77	112.08	113.22	114.21	112.55	112.77	112.5	112.77	111.91
103.32	104.9	105.43	103.51	103.34	105.56	103.16	102.74	104.42	103.62	105.1	104.24	104.78	103.92	104.37	103.35	103.81	103.83	102.77	103.23	105.52	104.88	103.84	106.37	103.38	104.45	103.96	104.71	102.55	103.95	105.63	104.65	104.3	104.61	103.82	103.86	105.28	105.23	104.19	105.31	105.27	105.12	103.93	104.57	104.34	104.85	106.08	104.32	104.32	104.88
104.46	105.33	105.9	105.13	105.38	107.15	103.83	105.02	103.85	104.89	103.34	104.89	106.93	105.92	105.26	104.83	106.81	104	106.17	104.67	102.31	103.65	104.7	105.44	105.05	105.21	105.71	104.45	103.86	103.58	104.64	104.6	107.28	106.28	106.22	104.63	103.72	106.36	104.69	103.44	106.86	105.23	106.35	104.58	106.59	104.41	104.9	105.1	104.66	104.44
100.3	100.14	102.9	102.18	99.517	99.903	101.04	101.15	101.41	102.05	102.69	101.9	101.74	101.31	100.57	101.57	100.43	102.17	102.2	102.43	100.54	100.75	100.44	99.064	100.66	100.83	101.12	100.76	100.38	99.761	102.84	102.29	100.84	100.82	100.97	99.129	100.01	100.8	101.78	101.45	100.08	101.46	100.85	101.26	100.49	100.71	100.57	100.2	101.2	100.11
105.57	104.28	105.86	104.56	105.23	104.41	103.5	105.1	106.04	104.27	105.49	106.29	106.53	106.16	105.57	105.7	105.95	106.73	105.64	105.76	105.97	104.98	106.66	105.69	105.2	104.57	105.49	106.93	106.67	106.48	105.97	104.96	106.46	104.6	105.73	106.02	105.94	105.91	104.86	104.22	105.41	105.67	105.43	104.48	104.05	105.34	105.03	104.17	105.41	107.33
104.55	104.63	105.13	103.27	105.34	104.04	105.84	105.57	104.59	105.14	104.92	104.28	104.73	105.63	103.99	104.29	104.13	103.78	104.61	104.28	104.61	105.3	105.5	105.46	106.69	104.48	105.64	105.27	105.07	103.5	103.92	105.24	105.79	104.32	106.74	104.99	105.23	105.3	104.42	104.97	105.25	104.59	104.47	104.78	105.5	104	106.14	105.39	105.26	104.94
104.92	104.31	104.74	103.53	103.82	103.41	104.77	104.06	103.44	103.52	105.93	102.7	105.04	104.38	106.46	106.57	103.15	105	103.73	104.55	104.98	104.7	105.44	105.87	103.87	104.51	104.39	105	104.36	103.99	103.5	103.88	103.47	103.75	104.26	103.92	105.54	103.6	104.52	104.7	105.1	103.75	103.53	104.38	104.07	105.57	104.95	104.98	104.54	104.53
100.8	99.967	101.44	100.96	101.55	101.27	99.458	101.04	102.16	100.97	98.989	98.424	101.38	100.64	101.77	100.74	101.08	100.39	100.28	99.526	98.028	101.94	100.84	100.18	100.09	103.34	101.4	102.11	99.941	101.29	101.74	99.968	100.3	100.64	99.218	100.83	101.62	100.02	100.24	99.664	101.83	98.178	101.61	100.47	100.13	99.866	101.31	101.09	99.932	100.67
109.96	111.71	110.99	111.97	112.33	111.42	111.01	111.64	111.08	112.19	109.93	112.43	111.11	111.71	112	113.86	111.91	112.32	111.54	111.66	110	111.75	111.07	113.7	111.58	111.88	112.11	110.99	112.28	111.91	112.72	111.3	111.5	110.21	111.37	113.04	112.37	110.46	110.93	111.94	111.08	112.51	112.77	110.92	111.05	112.42	112.57	111.81	110.69	112.21
117.34	118.62	117.17	116.94	117.92	117.49	115.47	117.6	118.16	116.76	117.05	118.84	117.64	118.72	118.95	116.44	117.41	117.55	119.03	116.7	116.76	118.84	117.77	116.52	117.47	118.69	117.85	117.47	118.9	117.13	117.16	117.64	117.02	117.18	118.1	117.54	116.44	117.9	118.61	118.77	116.49	117.85	118.75	117.32	117.09	118.19	117.32	117.82	117.23	117.13
110.72	109.52	110.79	111.61	109.97	110.98	111.11	110.11	110.3	111.14	109.13	111.55	112.06	111.78	110.71	112.22	110.82	111.34	110.66	110.96	110.8	110.95	111.67	110.6	111.9	111.01	111.34	111.9	110.8	112.04	111.85	109.56	110.35	109.87	111.48	109.94	112.58	111.64	110.17	110.33	110.86	110.32	111.68	110.51	110.16	112.58	112.88	110.13	112.34	111.54
117.49	117.46	117.68	118	117.19	117.62	117.26	117.34	118.48	116.48	118.21	117.63	118	118.81	117.32	117.27	115.98	118.75	119	116.09	117.94	115.42	118.3	117.68	116.43	117.8	117.55	118.19	117.59	116.74	116.92	119.64	116.79	117.41	116.36	118.59	118.74	117.03	117.14	117.98	117.27	118.06	118.46	116.76	116.07	116.57	118.2	116.48	117.25	117.94
110.5	111.76	111.25	110.23	111.04	110.34	111.71	110.27	111.14	110.05	112.14	110.2	110.48	110.33	110.5	110.63	109.17	110.94	110.26	110.12	111.3	109.96	110.26	109.77	109.78	111.15	111.67	111.24	110.9	109.56	109.94	110.52	111.68	109.84	110.17	109.76	111.32	110.98	111.02	110.55	111.5	110.33	109.46	111.26	109.72	111.3	112.03	110.44	111.03	111.53
110.45	111.2	112.56	110.38	112.09	111.7	109.86	110.93	111.66	112.02	114.6	111.84	111.63	113.04	113.41	111.31	111.65	111.54	112.26	112.03	111.21	111.02	110.96	110.08	110.84	112.29	111.32	111.92	111.8	110.15	111.04	110.39	112.84	112.43	111.7	111.34	110.74	112.04	111.35	112.35	111.52	111.11	111.54	111.25	110.42	111.29	112.33	112.57	111.59	112.24
110.84	110.84	113.13	111.88	112.86	111.87	111.56	111.3	111.49	111.56	111.68	111.05	110.48	110.94	111.55	111.57	112.65	110.78	111.64	111.6	111.14	110.12	111.32	111.88	111.7	110.23	111.07	111.46	112.02	110.11	112.13	111.04	111.16	111.27	110.12	110.53	111.56	112.06	111.58	111.41	110.1	110.36	111.04	110.91	110.62	111.84	109.82	109.64	111.8	111.92
105.54	105.1	105.14	105.32	104.59	104.56	107.03	104.59	104.53	105.38	104.53	105.26	105.2	105.74	103.94	106.09	105.37	103.98	104.44	104.45	105.76	104.15	105.57	104.52	105.63	104.51	104.14	104.08	103.5	106.02	103.9	106.16	105.69	104.45	105.48	105.28	104.65	105.5	106.08	103.17	103.94	105.42	105.19	103.99	107.45	104.73	104.11	103.42	104.94	105.35
105.57	104.29	105.49	105.59	105.22	107.08	105.97	105.02	105.42	105.51	104.12	106.36	105.42	104.43	104.37	104.99	104.67	106.9	105.8	106.53	106.28	103.45	105.38	105.56	106.07	108.65	104.65	105.65	105.14	104.97	105.63	105.07	106.25	104.31	106.22	105.3	104.56	106.27	105.38	104.61	105.17	105.17	106.25	105.65	106.72	104.02	106.62	105.84	105.55	106.19
111.2	111.92	112.95	111.25	112.52	110.75	112.06	111.04	112.79	113.27	110.78	111.68	111.69	110.27	112.41	111.06	112.02	111.62	112.97	112.26	113.18	113.87	110.88	112.56	112.34	112	113.48	112.39	112.42	112.46	110.91	111.2	111.4	110.55	112	113.94	110.72	112.51	110.31	113.44	111.84	112.84	111.01	112.05	111.68	112.08	111.6	112.07	112.65	112.24
111.3	112.61	112.49	112.4	111.46	112.66	112.45	113.48	112.09	114.05	111.94	112.34	113.73	112.6	113.38	113.6	112.83	113.52	112.74	113.19	111.45	112.56	112.43	112.04	113.25	113.45	112.93	112.08	114.17	112	113.11	112.42	113.11	112.66	113.36	113.06	112.91	113.25	114.18	113.11	113.09	112.73	113.75	113.2	111.07	112.65	112.77	113.24	113.65	111.94
112.11	113.22	110.94	113.03	110.85	110.86	112.69	110.7	111.52	112.68	111.69	113.66	111.6	110.42	112.05	112.15	112.3	111.04	110.93	111.11	111.39	110.08	112.74	111.88	110.94	111.91	112.3	112.91	112.2	111	111.36	111.81	110.64	110.34	112.7	109.49	110.71	113.17	112.23	112.35	112.56	111.18	111.7	111.9	111.66	112.58	110.73	111.06	112.09	110.11
99.401	100.17	99.455	98.654	100.46	99.257	98.125	99.313	99.871	99.693	98.253	99.303	99.812	100.43	99.643	98.964	99.518	99.045	99.848	98.626	100.02	100.43	100.08	99.912	100.35	100.46	102.32	99.822	99.444	99.828	97.389	98.622	99.51	100.04	99.755	99.127	98.658	99.274	99.286	100.62	100.13	99.646	99.246	99.974	100.27	99.742	99.327	98.653	100.22	100.55
106.19	108.56	105.99	107.53	107.04	106.84	103.41	107.09	105.55	106.33	106.26	107.03	107.04	106.18	106.27	105.93	105.54	106.37	107.65	105.26	107.36	107.41	105.58	105.78	106.72	107.01	105.35	106.62	105.78	108.13	105.76	107.07	107.07	107.46	107.07	106.46	106.7	105.68	107.71	106.45	106.4	107.57	105.34	107.9	105.86	105.83	107.12	107.46	104.21	105.81
103.73	104.93	105.43	103.85	104.78	105.4	103.38	103.41	104.58	104.6	103.99	104.39	104.57	104.15	103.53	104.56	104.84	104.15	103.07	104.22	104.43	104.64	104.64	103.32	104.4	102.84	104.31	104.99	103.94	104.98	104.1	105.06	104.82	104.67	105.15	105.17	104.46	106.33	105.38	104.95	103.74	103.25	104.49	105.01	104.43	103.97	104.22	104.67	104.08	103.53
105.49	108.06	106.33	105.54	106.53	106.06	106.28	105.9	106.51	106.29	106.4	106.7	105.62	107.35	105.92	106.79	105.94	106.34	107.04	106.31	104.77	107.93	106.56	107.19	106.19	105.88	106.91	105.34	104.9	107.06	107.37	106.89	107.21	105.34	106.2	106.1	105.73	105.69	104.87	106.2	108.6	107.13	106.47	104.83	106.83	105.85	105.72	105.31	105.84	106.78
106.02	106.14	105.73	106.45	106.07	106.96	106.46	105.44	105.32	104.86	106.24	105.47	106.11	105.02	106.79	106.48	103.95	104.88	106.43	105.63	104.56	107.48	107.76	105.5	106.11	106.35	105.73	104.92	105.89	107.5	106.57	104.76	106.05	105.28	104.73	106.72	105.37	106.02	107.18	104.42	106.01	106.19	106.63	106.56	106.01	105.74	107.16	103.91	106.33	106.83
117.14	115.46	116.31	117.19	116.01	114.72	116.15	115.62	115.73	116.61	114.5	114.45	118.57	115.58	116.61	115.78	115.42	117.61	116.66	115.09	116.46	115.51	117.58	115.48	116.31	116.82	116.67	114.89	117.18	113.89	117.59	115.88	115.28	116.74	116.03	116.36	116.78	116.3	117.26	115.79	114.4	116.25	116.02	117.16	117.68	117.45	116.61	116.26	116.53	115.58
105.23	105.76	106.2	104.72	104.77	105.6	105.06	104.38	106.16	106.95	106.28	104.7	107.47	105.25	104.86	105.36	106.21	105.65	106.26	105.05	104.7	105.01	104.96	105.75	104.62	105.57	105.34	105.13	104.8	107.39	105.75	105.31	105.58	106.38	105.38	106.19	105.98	105.21	104.89	106.13	106.86	105.06	105.43	105.94	104.99	107.21	105.98	105.31	103.95	104.93
106.28	105.4	106.06	105.68	105.29	106.28	106.61	107.35	105.62	105.92	106.72	106.21	107	106.8	107.13	104.46	106.68	106.48	106.31	105.37	105.5	107.27	107.38	106.31	105.36	106.09	105.67	106.2	107.26	106.46	106.81	104.95	106.37	106.4	105.49	105.18	105.98	106.73	106.23	107.08	107.28	105.23	106.2	105.92	106.6	105.28	105.75	105.31	105.81	104.81
118.03	118.05	116.87	115.62	117.78	116.59	117	118.85	117.33	118.23	117.06	116.18	116.32	116.74	117.08	116.23	117.03	117.95	116.2	118.46	117.51	117.71	117.88	119.15	117.35	118.29	117.01	117.57	117.05	117.29	117.76	117.92	116	117.35	117.83	117.42	119.3	118.34	117.32	117.51	116.92	117.55	117.63	117.16	115.92	118.09	117.48	116.83	118.41	118.2
111.1	111.78	110.44	111.41	112.42	111.49	112.3	112.1	111.77	111.49	112.68	111.98	110.76	109.67	111.21	111.58	112.39	111.66	112.58	111.29	111.34	112.72	112.32	111.29	109.55	112.83	110.59	110.66	112.05	112.2	111.51	112.79	112.07	110.28	112.46	111.34	110.7	111.46	111.47	111.31	112.01	112.42	110.44	111.73	110.52	111.86	112.01	110.77	111.71	110.9
105.17	104.75	104.33	106.45	105.99	106.38	103.87	105.84	106.47	104.62	105.35	107.12	105.82	107.76	105.8	105.41	104.58	105.39	105.54	105.2	104.46	103.77	104.91	105.08	105.42	105.52	106.65	106.08	104.96	104.93	105.59	104.69	106.26	105.15	105.13	104.84	104.92	105.33	106	106.19	105.78	105.58	105.44	104.96	103.23	104.77	104.16	104.67	105.03	106.69
99.828	100.91	99.849	98.61	99.931	99.402	99.747	99.587	99.87	99.732	100.34	100.56	99.642	100.91	100.07	99.346	98.826	99.405	100.2	100.97	99.39	99.197	99.057	99.323	100.76	99.083	99.127	99.204	102.08	100.37	99.849	99.931	101.74	99.291	100.79	98.684	100.68	100.11	98.751	99.718	100.14	101.09	99.334	101.57	99.659	99.678	100.99	99.387	100.16	99.462
109.22	110.65	109.65	110.14	110.92	111.12	111.06	110.93	110.64	110.26	111.44	112.76	112.88	112.51	110.51	110.94	110.07	109.08	110.7	110.49	110.74	111.19	108.84	110.95	109.94	110.99	110.87	110.97	111.48	111.33	110.74	109.3	110.34	110.02	110.74	110.23	110.37	111.52	110.43	109.21	110.16	111.45	110.83	110.79	110.66	110.09	109.74	112.1	110.73	110.66
106.41	106.35	106.42	108.2	107.65	105.97	106.83	107.35	105.48	107.12	106.21	106.45	105.59	105.77	106.99	104.77	105.97	106.62	106.73	106.05	106.4	106.41	106.67	104.35	106.86	107.09	105.92	105.56	106.48	105.9	106.31	105.97	104.95	106.63	106.6	105.6	106.44	106.77	105.23	106.54	105.01	106.75	107.2	106.43	106.64	108.25	106.49	106.44	106.14	106.79
106.12	105.04	105.71	104.2	104.59	105.65	104.16	104.56	106.03	104.47	105.22	103.26	103.87	104.18	105.7	104.11	106.07	106.03	106.09	104.98	105.29	103.85	106.77	107.02	104.32	104.62	104.96	105.06	105.55	105.84	105.72	104.59	103.77	106.59	106.1	104.4	104.04	105.04	105.07	103.2	105.06	105.77	104.51	105.11	104.8	106.18	104.75	104.31	102.7	105.89
106.73	106.51	107.04	107.83	105.01	105.07	106.76	105.8	107.1	106.36	107.12	107.79	105.78	107.99	105.02	106.56	106.73	106.86	105.42	107.4	105.72	106.66	106.65	106.48	107.68	106.11	106.19	106.7	105.97	107.12	105.72	106.15	105.47	107.32	107.42	107.38	105.23	106.51	105.43	106.24	106.77	106.86	105.71	106.4	107.55	105.54	105.32	106.76	106.56	108.39
112.84	112.01	111.94	111.48	112.24	112.42	112.84	112.48	112.15	111.35	113.68	111.56	112.54	111.23	111.01	112.33	113.71	109.71	111.74	111.58	112.02	110.7	111.66	111.67	112.17	110.75	110.86	111.97	113.53	113.08	109.89	111.43	111.28	112.71	111.75	112.1	111.88	112.16	113.12	113.74	113.01	111.87	111.06	112.04	111.86	112.43	111.41	112.54	109.83	112.48
111.95	113.78	113.25	112.91	113.31	113.05	112.53	113.81	110.73	113.23	112.5	114.06	113.4	112.63	112.38	112.2	112.45	113.72	113.37	113.04	112.61	112.04	111.85	112.77	112.91	114.34	114.05	111.94	113.55	113.91	112.37	113.54	112	112.8	115.53	113.23	114.35	112.8	112.51	112.98	112.95	112.68	111.24	111.94	113.12	114.25	110.41	113.72	113.08	111.78
100.34	99.863	98.26	98.801	100.58	100.68	101	100.33	101.08	100.53	100.28	100.31	100.06	98.827	100.19	100.84	99.981	100.65	98.442	99.416	99.487	98.905	98.871	98.95	99.867	100.13	99.514	99.637	99.799	99.843	100.09	98.589	98.126	100.52	99.621	99.184	100	99.377	100.88	98.147	99.761	101.08	101.93	99.477	100.9	100.55	99.1	100.89	99.576	99.866
100.44	99.803	99.069	100.7	98.609	99.277	100.23	100.6	100.36	99.647	99.302	100.06	98.944	100.39	100.65	98.22	99.25	98.953	98.832	99.428	99.299	100.16	99.839	101.05	98.088	98.944	100.18	100.34	100.81	99.847	100.19	100.01	98.86	97.294	99.646	99.256	99.581	98.889	100.29	98.898	98.817	100.03	99.075	98.828	98.528	101.03	99.283	99.396	99.28	98.629
103.44	105.85	104.32	104.95	106.45	104.69	105.4	103.91	105.04	103.37	106.87	105.28	105.92	106.26	104.19	104.98	104.4	106.35	105.69	105.75	104.13	104.15	104.58	105	105.22	103.82	103.18	104.75	104.78	104.01	105.61	104.25	104.48	105.73	103.48	104.76	104.68	105.45	103.98	105.58	105.21	104.35	104.29	104.21	104	103.02	103.63	104.67	104.94	105.18
108.54	109.93	109.49	109.43	109.44	108.3	108.51	109.94	109.71	110.41	110.4	109.01	110.02	109.83	110.41	110.62	108.57	109.82	108.43	109.26	109.43	111.76	110.17	109.75	109.25	110.62	111.68	111.5	110.88	109.68	109.52	111.11	109.52	110.92	110.62	112.02	109.81	109.63	110.73	109.32	110.63	109.45	110.15	110.5	108.28	109.29	109.87	109.8	109.09	109.33
105.23	105.7	105.1	105.15	104.46	103.79	104.71	105.23	105.73	106.38	105.42	105.01	105.4	104.38	104.56	105.49	104.38	104.56	104.78	104.92	106.01	103.76	106.59	104.31	102.52	105.94	104.55	103.86	104.06	104.08	104.46	105.2	107.12	106.2	104.1	104.87	106.36	103.83	105.86	105.2	104.9	104.21	106.95	105.26	106.38	105.64	106.19	106.9	105.7	103.95
100.82	100.41	100.68	100.75	101.39	102.78	102.5	101	101.03	102.53	100.53	101.1	103.13	100.68	101.77	100.8	103.06	102.43	101.14	100.9	101.09	99.431	100.16	101.15	100.37	101.65	100.74	101.65	101.22	101.2	100.35	100.44	99.204	102.07	101.9	99.656	100.8	101.16	100.1	101.79	101.46	102.76	102.6	101.95	102.09	101.85	101.75	99.782	100.66	101.27
117.76	118.57	116.86	117.47	118.04	117.95	118.52	119.79	118.53	118.83	118.4	118.44	118.16	117.96	117.57	118.41	118.68	118.15	117.47	117.95	116.81	116.96	118.27	118.46	117.32	117.25	118.17	117.16	117.72	118.55	116.35	116.37	117.96	117.29	119.06	118.02	119.14	117.62	118.47	118.37	117.87	117.71	118.94	117.69	117.26	117.73	117.76	118.64	119.55	116.73
112.12	111.37	110.89	110.79	111.78	111.69	111.53	110.26	110.11	110.97	111.71	110.36	110.89	112.08	111.61	110.96	112.93	111.49	111.06	110.3	110.47	112.73	111.45	110.67	111.39	109.02	111.21	110.9	110.74	110.15	111.26	111.78	111.38	110.02	110.23	111.92	111.38	111.16	110.74	110.57	111.53	110.52	111.89	111.99	111.39	111.27	111.71	111.95	110.26	111.92
106.6	105.89	106.36	106.24	106.11	103.88	106.3	106.67	105.55	104.83	103.9	105.3	107.8	105.11	105.4	106.07	105.32	105.83	106.62	106.72	106.51	105.31	105.28	105.41	105.35	106.5	104.94	104.67	107.06	106.05	105.97	106.36	104.84	107.4	105.72	105.44	103.92	105.05	106.06	104.83	105.1	104.38	106.74	105.47	106.02	105.89	108.06	104.83	106.86	106.51
104.82	104.77	104.23	104.61	105.02	104.29	104.15	104.02	102.8	104.22	105.56	104.09	102.98	105.17	103.53	104.76	104.49	104.68	104.15	104.3	104.61	104	104.28	105.15	104.43	105.4	105.56	103.7	104.93	104.85	104.38	105.27	102.72	104.4	105.29	104.46	104.6	105.19	104.72	104.64	104.23	105.75	104.86	104.05	105.41	103.88	104.46	105	104.38	104.6
103.73	104.69	104.35	103.45	104.26	105.47	104	104.77	103.89	105.08	104.35	104.53	104.15	104.2	103.03	104.98	104.42	105.02	104.55	104.4	104.63	104.12	104.7	104.1	104.36	104.7	104.23	104.8	102.8	104.42	104.75	105.41	103.53	104.21	104.8	104.21	105.86	103.87	104.07	104.18	104.24	104.68	103.85	103.12	103.14	104.62	103.52	106.21	103.72	102.35
103.5	104.77	104.59	104.36	102.81	102.5	103.4	105.29	104.1	103.64	104.6	104.56	104.58	103.75	104.91	105.09	106.41	103.68	104.98	104.64	104.09	105.7	104.85	104.38	104.55	104.31	104.56	103.69	105.54	104.2	103.38	103.44	105.09	103.68	104.63	104.68	103.77	104.3	104.12	105.79	104.94	102.84	103.61	104.27	103.97	102.98	105.04	105.83	104.8	104.61
113.15	113.25	113.94	112.98	113.58	112.72	113.26	112.65	113.36	113.67	113.06	112.15	112.63	112.23	113.55	111.48	112.91	112.42	114.29	113.48	112.89	112.91	111.72	115.16	112.5	112.38	113.26	113.11	112.89	112.29	113.71	111.23	112.41	112.77	111.82	112.86	113.17	111.84	112.99	113.43	112.11	113.43	112.61	112.09	111.89	111.39	111.72	111.45	111.38	113.55
111.47	112.89	113.96	112.82	112.04	112.68	112.29	111.27	115.03	113.71	113.23	113.39	112.45	111.19	113.64	112.05	110.72	115.26	112.32	114.34	113.27	113.54	112.9	111.94	110.9	111.33	112.35	111.92	112.98	112.6	112.56	112.77	111.94	114.21	113.55	114.1	111.94	112.93	114.05	114.69	111.66	112.01	111.55	112.07	112.97	112.17	112.51	112.21	112.04	113.59
103.95	105.7	104.11	107.54	106.06	103.95	105.26	104.07	106.52	106.37	105.72	103.89	106.1	104.56	104.3	106.64	106.15	104.78	105.74	106.25	105.85	105.38	106.57	104.44	105.93	105.95	106.31	105.53	105.18	105.32	104.16	106.81	105.47	105.74	106.24	105.3	106.56	104.11	105.2	105.33	106.92	105.64	106.45	104.45	106.41	105.42	105.81	104.9	104.29	105.88
111.87	112.74	113.44	111.87	113.38	114.01	113.51	113.16	113.64	112.34	111.87	111.71	113.48	113.24	111.32	112.08	113.24	112.54	112.92	113.95	113.61	112.87	113.84	111.33	112.79	113.33	111.51	113.8	112.98	111.79	111.95	114.85	112.12	112.91	113.99	112.02	111.66	112.43	112.18	112.04	112.76	111.98	111.2	112.74	112.73	112.29	113.22	111.36	113.02	114.22
105.94	105.02	105.97	104.31	104.77	103.96	105.44	105.29	105.23	105.78	105.45	104.36	104.67	105.37	103.11	105.05	103.32	104.94	105.63	105.27	104.68	104.59	104.92	104.25	102.54	105.33	104.64	105.19	105.56	105.44	104.01	104.05	104.26	104.45	105.94	102.95	104.18	104.43	104.55	105.61	105.89	105.57	102.16	105.38	104.45	105.89	103.09	104.32	105.06	105.34
106.54	104.82	106.5	106.42	105.94	107.29	104.52	105.14	105.29	108.17	106.01	106.1	106.46	106.22	104.99	106.48	105.07	107.36	105.53	104.53	105.9	106.72	105.93	105.77	107.36	106.71	105.18	107.34	106.36	106.11	106.17	106.48	106.46	106.72	104.62	105.7	106.53	105.56	107.33	105.24	105.87	106.06	105.65	105.27	105.29	105.8	106.38	105.96	108.38	105.5
105.92	105.59	103.95	104.35	104.82	105.7	104.87	104	103.72	104.7	104.29	104.84	103.1	104.12	104.43	103.85	106.47	105.36	103.61	105.09	105.69	105.25	105.99	105.14	104.67	103.33	105.89	106.61	105.3	103.95	103.73	104.59	105.04	105.09	103.4	105.71	105.41	105.04	103.5	105.04	105.15	104.06	106.32	104.35	104.37	103.74	105.25	104.21	103.98	103.55
112.56	111.65	109.31	113.03	111.71	111.26	110.94	109.69	110.94	110.15	110.93	110.79	111.97	112.37	111.33	110.48	110.26	112.05	109.07	112.7	108.92	111.27	110.95	110.22	110.12	111.4	111.47	111.5	110.83	113.43	111.18	110.8	109.41	111.35	111.01	111.68	112.44	110.96	111.01	111.34	110.99	112.79	111.92	110.18	110.51	110.41	111.9	110.85	112.76	111.83
112.5	112.62	109.57	111.41	111.47	110	111.8	110.86	111.36	109.47	111.27	110.93	111.09	110.27	110.95	111.73	111.36	112.18	112.31	112.26	110.08	111.69	113.5	112.69	111.55	112.07	111.21	111.92	112.02	112.6	111.65	110.7	109.41	110.63	110.3	112.57	111.74	112.79	111.24	111.47	111.87	111.19	114.17	111.12	111.26	110.68	111.16	112.55	111.11	110.54
105.53	105.67	104.49	105.42	106.56	106.77	104.99	106.59	105.73	106.94	105.62	105.14	106.95	105.52	105.75	108.02	107.7	105.6	106.01	106.26	106.28	105.54	104.05	104.26	107.31	107.15	106.95	106.6	105.83	105.35	107.24	106.05	107.06	105.51	103.54	105.09	105.1	104.69	105.96	103.74	105.48	107.19	103.02	106.94	104.35	107.55	107.3	105.89	106.7	106.5
100.2	98.672	99.147	101.36	99.447	100.75	99.45	100.32	99.886	98.801	100.45	100.94	100.04	100.28	100.7	100.35	100.08	98.69	100.01	99.25	98.656	99.289	100.45	100.08	98.246	99.989	98.975	99.81	100.9	99.951	99.997	99.596	99.119	100.05	99.714	100.09	98.581	99.307	101.51	99.443	99.879	99.082	98.874	99.31	100.4	98.981	98.34	99.873	101.68	100.24
105.96	105.36	105.86	106.69	107.84	107.21	106.36	106.61	105.86	105.5	104.98	107.49	106.27	104.7	106.4	107.56	105.74	106.71	106.82	106.18	106.07	106.36	105.99	107.18	107	106.44	105.69	105.05	106.13	105.69	107.69	106.8	107.15	106.37	106.28	106.07	105.3	105.48	105.03	105.68	105.43	106.72	104.73	108.27	107.83	106.17	106.98	107.37	106.52	105.92
105.21	104.03	105.78	107.08	105.17	107.16	106.43	105.76	105.82	105.95	105.31	104.73	106.05	105.77	105.52	104.97	105.73	106.1	104.1	107.45	105.98	104.9	103.81	106.26	105.9	104.61	104.39	106.04	107.31	104.7	105.95	106.2	107.59	107.26	106.74	104.87	103.51	105.86	105.12	106.56	104.87	103.31	106.19	105.36	105.48	105.19	104.25	105.88	104.19	105.59
99.219	98.582	100.24	100.67	99.859	100.92	99.5	100.38	99.122	99.162	98.957	99.631	98.59	100.24	100.14	100.72	100.24	101.69	100.67	100.59	98.914	99.597	98.844	99.654	100.4	99.164	98.838	102.17	100.11	99.327	100.04	99.592	100.28	100.17	101.76	99.478	99.99	99.305	100.22	99.791	98.674	99.524	100.11	98.956	100.13	98.829	100.86	99.288	99.704	100.63
105.19	105.03	107.53	105.59	106.66	107.29	105.43	105.47	104.3	105.98	106.75	105.79	105.95	107.7	105.04	105.96	105.44	106.06	106.87	104.79	104.31	105.23	105.12	106.86	103.79	106.66	106.58	106.76	106.05	106.55	105.48	105.51	107.21	104.1	106.31	106.57	104.04	106.74	105.94	105.25	105.49	106.53	105.03	105.23	106.31	107.06	105.67	105.41	103.79	105.53
106.3	107.02	106.57	106.06	106.41	106.27	106.04	106.53	104.79	105.24	104.69	106.82	104.85	104.77	107.07	106.84	105.09	105.3	105.8	104.99	105.95	105.57	105.31	104.23	107.07	104.54	106.81	104.34	105.19	104.53	106.49	106.54	106	106.11	106.75	104.72	106.43	106.13	106.37	105.42	105.77	104.94	105.19	106.79	105.97	105.09	105.12	106.28	105.03	105.46
100.12	100.11	99.273	98.966	98.663	100.83	99.574	99.521	98.169	98.124	100.86	99.078	100.06	98.254	99.57	98.771	99.396	99.947	99.157	100.27	99.781	100.67	99.549	99.989	100.41	99.863	100.27	98.459	100.25	98.004	100.04	98.912	98.419	100.11	99.405	99.159	101.22	98.376	98.739	98.625	99.219	100.66	99.247	99.975	99.469	100.42	100.39	99.576	100.4	101.41
98.557	98.991	100.3	100.67	99.182	99.852	98.546	100.1	100.13	99.232	100.19	101.22	99.964	100.9	98.971	99.259	99.58	98.833	99.56	98.281	98.638	99.777	99.252	100.37	98.87	100.6	101.96	100.52	99.021	100.56	100.46	99.669	99.256	100.17	99.902	99.83	99.52	98.982	98.838	99.142	99.747	98.642	100.18	100.72	100.23	100.03	98.437	99.932	99.806	100.42
105.64	105.38	105.65	106.86	105.24	103.31	104.59	104.63	102.62	105.41	106.53	105.49	105.04	106.03	104.14	104.35	104.83	104.47	103.38	106.98	103.64	103.04	105.24	102.67	104.48	105.12	104.25	102.77	104.02	104.48	105.15	104.08	104.07	102.33	104.84	103.92	103.39	105.3	103.55	102.84	105.24	104.83	105.2	103.29	105.48	104.24	104.6	104.52	103.92	105.29
116.72	119.12	116.81	116.42	118.23	117.32	117.98	117.97	117.39	118.53	117.22	116.54	116.1	117.58	118.57	117.27	117.92	117.06	117.67	117.32	117.77	118.21	118.27	117.92	117.26	119.62	119.46	119.08	118.2	117.91	118.2	116.87	118.07	117.69	118.61	117.51	117.58	118.69	118.62	118.63	118.86	117.53	117.43	117.75	117.88	118.8	115.82	117.31	118.23	117.11
111.99	112.29	111.26	112.05	112.17	111.76	111.17	111.71	112.39	109.66	111.69	110.56	110.17	111.29	110.22	112.52	112.42	110.87	110.95	111.8	111.05	110.96	111.01	111.58	111.92	111.03	111.26	111.36	112.01	111.61	111.91	110.63	111.19	110.12	110.03	111.97	110.72	112.38	112.08	110.77	110.82	111.1	110.85	111.97	111.15	111.24	110.99	110.98	112.85	110.97
117.79	117.39	118.53	117.37	117.26	116.72	117.32	118.12	116.51	116.43	117.73	118.53	116.65	117.13	116.8	115.7	117.25	119.67	117.87	118.27	117.85	117.26	118.5	117.05	118.11	118.94	115.37	116.39	117.13	117.53	116.79	118.48	116.75	119.06	117.57	117.82	119.24	114.88	118.04	116.19	116.41	118.03	117.78	119.24	118.63	117.78	118.61	116.67	117.91	117.18
106.31	103.85	106.68	104.81	106.62	106.13	105.37	106.14	106.37	106.64	104.74	105.83	106.08	105.15	107.36	105.37	106.51	106.36	104.4	105.47	106.48	104.85	106.03	105.3	106.44	104.83	105.17	105.4	105.67	105.67	106.26	105.25	104.82	106.06	105.76	106.53	104.72	105.97	106.54	106.09	106.13	107.01	106.18	105.29	106.12	106.21	107.71	104.03	105.79	105.36
110.65	112.68	111.35	110.9	110.29	112.08	110.76	112.92	110.37	109.86	112.82	111.34	110.91	111.16	111.47	110.24	111.84	109.99	110.65	110.73	112.61	111.75	112.02	112.28	109.99	111.92	109.17	111.73	110.73	110	110.73	111.88	110.97	111.86	109.62	111.09	112.55	110.52	110.87	110.39	110.93	110.93	112.13	111.59	110.49	109.86	111.21	110.77	112.17	109.65
105.9	105.38	107.49	108.22	106.17	106.99	107.11	107.32	107.99	105.66	106.74	106.82	106.47	107.12	105.34	107.91	105.98	105.09	107.38	107.01	107.58	107.17	106.4	108.02	107.4	106.44	106.24	106.26	107.04	106.52	107.83	107.31	106.44	106.04	108.24	105.62	106.75	105.71	105.54	106.57	106.66	106.77	108.3	107.86	108.44	106.56	107.01	106.4	106.69	108.6
113.52	110.55	113.77	112.41	112.18	112.82	112.39	113.58	113.4	112.37	113.13	111.47	112.52	111.79	113.13	113.43	112.81	113.19	112.65	113.74	113.59	113.98	111.99	113.14	111.9	111.76	112.6	112.95	114.43	112.09	112.7	113.19	113.65	112.94	113.21	112.84	113.59	113.43	112.73	112.58	111.74	112.19	113.81	114.88	113	113.04	114.06	112.82	112.72	112.57
109.5	109.36	109.14	108.8	108.93	108.83	109.7	108.11	109.93	110.58	110.2	111.62	108.97	109.78	109.97	109.67	109.06	108.95	110.35	108.3	109.11	109.36	108.9	110.12	110.36	110.01	108.55	107.96	110.22	110.53	110.88	110.18	110.78	108.27	109.94	109.92	107.72	110.18	109.53	108.68	111.6	110.25	111.88	109.15	110.21	109.79	109.18	109.25	110.05	111.12
100.04	99.726	102.08	99.616	100.75	98.691	100.24	100.1	100.14	100.71	100.3	100.88	100.45	100.57	100.44	99.664	100.43	99.769	100.17	99.259	99.121	100.07	101.07	101.63	102.01	99.171	99.658	99.346	100.61	101.23	99.285	99.981	100.62	101.27	100.02	101.99	99.686	99.63	100.99	100.9	99.177	99.769	100.79	100.89	98.023	99.597	100.45	101.27	101.66	99.127
109.63	108.66	109.11	110.65	109.78	109.38	109.64	110.58	109.48	110.22	110.96	110.04	109.35	109.28	108.55	109.65	109.56	111.78	108.23	109.27	110.38	109.57	110.48	109.78	110.19	110.81	108.19	108.42	108.46	111.16	109.19	110.62	109.23	109.71	109.77	111.74	110.44	109.87	111.43	109	109.93	108.47	110.89	109.92	109.14	110.54	108.78	111.04	108.59	109.49
104.52	106.5	104.67	105.57	104.15	105.97	106.79	105.95	106.8	107.01	107.15	105.13	104.83	106.12	104.91	105.4	105.95	105.39	104.58	105.31	108.45	107.16	104.94	104.55	105.99	105.9	106.04	105.05	106.16	106.97	104.78	105.88	105.34	105.91	104.87	106.3	106.66	106	105.13	105.63	105.5	103.89	105.36	105.34	105.99	104.32	106.12	103.42	105.74	105.56
112.59	113.83	112	113.45	112.49	112.68	113.71	112.25	113.27	111.6	111.93	114.37	111.77	112.7	112.69	113.81	111.35	112.42	112.87	110.92	112.55	113.86	113.56	114.03	113.17	112.3	114.37	113.12	112.26	112.82	112.94	111.95	113.04	113.01	112.65	113.71	112.22	113.85	112.11	113.53	111.78	112.24	113.24	112.57	111.74	111.98	112.71	113.39	112.9	112.21
103.82	104.08	104.91	103.2	105.07	104.78	103.93	104.57	106.1	105.13	103.25	104.3	104.44	105.35	103.65	104.32	103.13	103.64	103.59	104.7	104.55	104.39	105.37	104.62	103.98	104.6	102.44	103.06	104.15	104.35	103.09	105.32	102.43	103.1	103.6	104.09	104.59	104.12	104.44	102.53	103.95	103.68	105.13	104.42	102.91	103.48	104.84	104.04	103.72	104.58
100.01	99.388	100.25	101.72	100.8	100.11	100.22	100.55	100.13	100.28	100.9	100.41	101.66	100.69	99.462	99.917	100.8	102.93	101.78	101.76	100.07	101.93	100.54	103.39	100.03	100.2	101.7	99.853	100.14	100.39	101.33	99.388	99.789	101.05	99.598	99.372	100.41	101.5	100.51	101.4	99.269	98.669	100.02	98.895	99.837	99.926	100.46	101.11	100.89	101.31
100.32	99.374	100.17	99.057	99.717	100.46	99.293	100.97	98.426	100.38	100.18	101.16	99.395	102.33	101.09	99.659	100.85	99.502	100.43	99.684	100.56	101.81	99.609	100.87	100.36	100.84	100.3	100.5	100.59	100.35	100.83	101.4	98.709	99.199	100.38	99.567	100.26	99.915	99.858	100.44	99.497	101.22	100.6	99.48	98.888	100.51	99.932	100.57	101.3	102.48
112.2	111.24	111.05	110.84	110.66	112.16	113.69	110.61	111.73	110.89	111.26	113.54	110.08	112.52	113.85	111.38	112.46	112.65	111.96	111.77	111.12	112.99	112.43	112.84	112.98	111.98	112.47	110.53	110.68	112.08	109.55	111.93	111.41	112.58	112.24	112.63	112.27	112.21	112.06	109.94	110.66	109.99	112.58	111.73	110.35	113.3	110.62	112.32	112.02	111.36
103.85	105.61	104.06	103.52	104.94	104.48	104.68	104.16	106.42	103.76	104.58	103.7	106.27	104.94	104.48	104.57	104.01	104.81	104.44	103.29	104.79	104.47	105.28	105.35	102.58	105.75	105.14	103.62	103.99	102.76	105.2	105.62	104.99	104.82	104.59	103.66	104.17	104.91	105.87	104.39	105.8	103.55	105.12	104.65	105.14	105.97	105.02	104.22	105.59	104.09
107.03	107.59	105.31	105.37	106.96	105.84	106.28	104.56	106.3	106.55	106.22	106.28	107.5	107.96	107.6	107.8	108.93	106.79	105.65	105.07	106.62	106.64	107.08	105.72	105.35	106.02	106.81	105.37	106.36	106.95	106.38	105.96	106.57	106.19	106.1	107.48	105.83	105.69	106.06	105.82	105.49	105.14	106.82	106.29	104.88	106.62	106.11	106.73	106.39	105.52
111.25	110.85	111.51	110.96	110.6	112.36	113.03	111.23	109.31	110.8	111.47	110.41	110.5	112.1	111.59	111.78	111.08	109.73	111.39	111.83	111.73	110.35	110.76	110.57	110.78	110.88	110.01	112.28	109.61	111	110.57	111.98	109.94	110.82	111.34	110.69	110.42	111.4	112.43	109.85	110.96	110.98	110.77	112.27	110.37	111.21	111.96	111.72	111.5	111.4
110.3	112.41	112.6	110.66	112.37	112.08	113.3	109.97	110.83	112.39	111.17	110.1	112.58	111.24	110.8	110.62	111.13	112.44	110.94	111.4	112.8	111.85	111.95	111.7	111.87	112.62	112.01	112.58	111.04	112.5	111.19	111.65	112.7	113.07	112.4	112.33	110.63	112.34	111.31	111.99	111.85	111.17	110.28	111.87	111.59	112.66	110.62	110.67	111.63	111.23
106.2	107.32	107.43	105.91	104.8	105.71	106.33	105.56	106.35	106.72	106.62	105.76	107.29	107.06	106.18	106.89	106.08	106.85	106.27	106.01	105.93	105.3	104.4	105.69	106.42	107.25	106.84	107.4	106.12	106.51	104.89	105.77	105.24	107.7	107.25	106.5	106.87	106.6	107.55	107.35	105.47	107.52	105.09	105.94	105.01	106.14	106.71	105.53	106.43	105.7
112.8	111.5	111.46	111.77	111.94	111.99	111.21	111.11	111.95	111.74	111.1	110.91	111.53	111.62	111.79	112.47	112.48	111.63	110.04	110.08	111.96	110.69	109.55	111.89	111.5	113.42	112.1	110.48	110.69	111.52	112.42	112.29	110.84	112.8	109.95	110.84	110.84	111.09	112.94	111.98	111.01	109.82	112.33	112.18	111.16	111.4	112.03	110.95	112.19	111.25
105.59	106.53	106.55	105.61	107.4	105.87	105.6	104.87	107.52	105.61	104.18	105.51	106.83	105.55	105.1	106.81	106.21	105.32	105.24	107.37	106.96	105.7	106.69	105.49	105.71	106.69	105.63	107.48	106.37	105.49	106.75	107.57	104.72	105.87	105.79	106.7	105.54	105.95	106.4	105.38	107.43	105.97	105.73	107.97	106.55	107.06	105.68	106.12	106.07	105.87
105.44	104.8	105.07	104.6	104.56	103.2	104.6	104.75	104.6	105.93	103.84	104.75	106.2	104.45	104.37	106.9	104.83	105.84	105.34	104.63	104.42	105.28	104.75	104.56	103.83	104.74	106.56	103.86	106.8	104.4	105.62	104.7	104.88	105.7	104.26	104.46	104.48	105.12	104.86	104.91	106.3	105.03	105.16	105.73	106.27	104.24	105.3	104.48	105.26	105.17
106.31	107.04	106.02	106.27	106.74	106.16	106.2	106.51	105.08	106.08	107.02	106.64	107.78	106.83	106.43	105.27	106.56	106.44	106.89	106.03	106.91	106.06	106.47	105.99	105.69	106.23	106.85	104.93	106.19	105.58	106.48	105.69	106.6	106.82	106.5	106.62	106.81	107.43	106.26	105.08	105.62	106.87	106.89	106.23	107.21	105.91	107.48	104.15	106.01	105.94
106.85	106.38	105.52	105.46	106.22	106.12	105.09	106.88	106.43	106.34	106.8	107.13	107.24	106.82	105.51	106.95	108.14	104.97	107.68	108.15	107.1	105.75	108.59	106.66	106.27	106.64	107.84	105.8	106.26	106.44	106.05	106.79	107.2	106.53	106.96	106.33	106.24	106.44	106.38	106.11	106.28	106.62	107.63	106.25	108.04	108.43	106.81	105.72	107.4	107.22
98.03	99.74	99.558	102.19	100.32	99.704	99.445	98.451	99.248	100.88	98.884	98.909	99.106	99.734	101.17	98.708	100.49	99.34	99.885	99.276	101.13	98.724	99.796	99.149	100.68	100.16	99.515	100.14	100.5	99.739	98.415	99.718	99.277	101	99.447	100.83	101.37	100.26	100.11	100.26	99.28	99.286	100.66	99.323	101.04	98.489	99.319	99.696	99.261	99.283
105.49	105.55	107.95	106.22	105.47	106.46	107.06	106.28	107.18	106.87	106.5	106.37	105.88	107.62	108.19	106.84	104.69	106.27	106.21	105.49	106.96	108.44	106.99	105.43	106.57	106.61	104.3	106.44	107.47	106.51	105.63	105.94	106.01	107.01	108.43	106.47	107.12	106.51	105.56	105.47	108.16	106.83	106.58	105.73	105.6	107.23	106.77	106.42	106.78	106.62
106.4	105.4	105.42	106.33	106.3	105.73	105.5	106.8	107.25	106.61	105.58	106.78	107.11	106.2	106.43	105.8	107.74	106.48	105.37	107.26	104.83	105.8	104.8	106.14	105.3	106.24	105.89	105.96	107.1	105.79	105.91	106.03	108.22	106.83	108.09	107.13	106.67	107.16	106.41	106.99	105.89	104.54	106.93	107.84	104.88	105.73	106.02	106.6	105.46	107.26
107.35	106.64	105.88	106.94	106.38	105.96	106.31	106.96	107.13	106.1	107.19	105.24	107.65	106.54	107.44	106.22	107.51	106.5	107.3	106.09	106.13	107.52	107.77	107.14	106.26	107.29	106.52	107.61	106.85	105.76	106.82	105.97	106.27	107.38	107.06	106.55	107.43	107.32	106.61	106.5	108.13	106.76	107.24	105.89	105.95	107.35	107.75	106.75	106.67	106.52
104.09	106.73	105.85	105.3	105.13	105.51	104.38	105.28	105.83	106.35	107.42	105.01	106.38	106.67	105.79	104.26	106.56	104.34	105.34	106.27	107.09	105.01	104.34	104.97	105.68	105.91	106.16	107	104.96	105.74	106.36	106.38	105.38	105.92	106.24	103.12	106.17	105.01	105.29	105.48	105.65	106.8	105.2	106.96	104.23	105.74	107.41	105.22	105.54	104.26
106.54	105.63	105.93	105.52	106.54	106.37	105.54	105.44	106.72	107.45	106.36	106.58	106.21	106.63	104.67	105.82	105.83	105.96	105.3	105.07	106.59	106.63	105.75	107.7	107.13	106.53	106.17	106.29	104.93	106.45	106.54	105.9	106.11	106.53	103.71	106.88	105.05	105.05	106.59	106.06	107.3	106.57	106.27	106.02	106.82	106.39	105.96	105.75	105.95	106.38
99.274	99.612	99.39	99.624	99.159	101.26	100.07	101.4	99.21	98.88	99.857	99.731	100.43	98.655	101.24	100.46	99.718	100.49	99.61	99.133	100.1	98.372	101.47	99.332	101.07	99.376	99.603	99.902	100.35	101.35	99.565	99.089	99.293	100.03	100.86	100.81	98.632	99.202	100.23	100.57	100.37	99.278	99.182	99.31	100	101.66	100.53	98.68	99.937	100.44
110.78	109.8	109.8	110.52	110.75	109.68	111.67	110.4	113.11	110.67	110.11	110.44	110.92	109.7	111.17	111.45	110.02	110.92	111.57	112.2	112.31	111.72	109.16	110.42	109.79	110.84	112.01	111.37	112.06	111.82	111.12	110.41	110.62	110.51	111.59	110.02	111.08	110.25	111.72	111.46	110.62	114.42	111.06	111.26	110.99	111.66	110.36	111.95	111.48	111.97
99.744	98.712	100.23	98.371	99.304	97.834	99.416	99.941	100.73	100.1	98.004	99.287	100.02	99.141	98.74	99.755	100.98	99.943	99.419	100.03	100.73	100.18	100.47	98.423	100.35	99.888	98.866	99.8	100.49	99.28	97.782	97.42	100.38	100.65	99.688	100.99	100.6	99.579	100.75	99.188	98.298	98.885	100.76	99.569	100.52	99.209	99.413	99.656	98.759	99.43
101.32	99.556	100.05	98.705	98.987	100.22	100.64	99.362	99.794	100.1	100.39	101.5	101.47	101.22	100.84	100.45	100.25	98.147	99.056	100.37	98.767	99.424	99.439	101.31	98.921	101.2	99.351	100.4	99.135	99.743	100.61	98.307	99.445	98.842	99.477	101.76	99.443	101.05	100.45	100.39	100.62	97.726	98.752	98.502	99.061	100.15	98.883	101.14	98.605	99.45
100.7	101.52	100.23	101.6	101.74	100.3	99.906	99.844	99.983	100.07	98.81	100.42	100.2	100.42	100.15	100.55	100.79	99.575	100.99	99.517	99.37	100.49	101.28	101.25	100.71	100.63	100.58	101.06	100.23	100.08	101.09	99.389	99.705	100.82	99.185	101.23	100.5	101.04	99.073	99.139	99.718	100.6	98.964	100.83	99.598	99.756	99.934	100.91	101.65	100.44
116.01	118.05	116.08	117.9	118.1	117.33	115.51	116.91	117.3	118.44	117.47	117.4	116.78	116.88	117.09	118.13	118.11	116.57	117.53	115.83	117.84	117.04	117.34	117.96	118.05	118.37	117.33	117.48	118.88	117.78	117.32	118.25	116.51	118.08	116.98	118.95	117.93	119.41	117.49	116.49	118.69	116.88	117	119.33	117.68	117.63	118.29	118.42	116.92	117.59
112.97	112.73	113.06	110.91	110.26	111.31	111.02	111.79	112.22	111.06	111.58	110.74	111.41	111.17	111.69	112.7	112.05	113.14	112.28	111.36	111.51	113.18	111.72	113.03	111.62	111.62	112.09	110.13	112.46	111.85	112.3	111.09	110.5	111	112.84	110.98	112.52	112.79	110.63	112.34	111.79	112.17	111.95	112.76	111.25	112.15	113.35	111.93	111.41	112.12
100.05	100.47	99.424	98.619	99.311	99.029	100.06	100.09	98.935	99.339	100.89	100.23	99.519	100.41	99.172	100.28	97.796	99.744	100.03	100.15	98.939	101.48	99.82	99.151	98.545	98.113	99.84	100.41	98.955	100.62	101.56	99.64	98.706	101.17	99.981	99.697	97.834	100	100.54	99.634	98.71	98.271	98.422	100.3	99.067	100.61	101.87	101.22	99.996	97.737
98.756	101.19	100.1	100.14	100.24	99.296	98.499	100.07	100.77	99.138	98.982	100.4	98.483	100.04	98.753	98.455	99.497	100.04	99.949	99.694	99.77	101.46	98.276	99.852	98.826	101.29	99.243	99.998	99.695	99.223	99.937	99.554	98.819	99.873	99.17	99.895	100.59	100.41	100.76	99.5	99.534	99.089	99.959	100.43	100.42	100.16	98.822	98.964	100.26	98.802
105.88	106.46	105.57	108.05	106.87	107.12	106.18	105.32	105.44	107.15	108.92	105.94	106.7	106.22	105.65	107.03	106.43	106.25	106.2	104.57	105.46	106.57	105.52	106.6	105.81	106.42	107.23	105.54	106.47	106.54	106.16	106.13	105.34	106.06	106.25	106.56	106.19	105.84	108.05	105.92	105.66	104.61	105.29	105.45	106.87	106.76	106.33	104.12	107.64	106.01
106.51	104.3	104.91	106.38	106.12	106.05	106.27	104.84	105.23	104.87	105.94	105.65	105.18	105.3	107.09	105.64	106.36	104.6	105	105.72	106.85	106.09	104.5	104.35	105.24	105.08	105.35	105.8	106.39	105.23	105.27	105.01	104.86	105.8	104.96	105.16	106.65	105.1	104.61	106.16	105.39	106.26	106.07	106.58	105.68	104.8	104.81	106.91	106.81	105.54
118.5	117.25	118.18	117.81	118.09	116.03	116.07	117.04	117.82	117.91	117.45	118.05	117.78	117.91	118.16	117.79	118.33	118.02	118.07	119.13	117.68	118.31	117.49	119.47	117.47	117.03	117.09	118.27	117.35	118.22	118.65	117.3	117.46	116.99	116.18	118.67	115.95	118.41	116.85	116.81	115.83	117.4	117.9	120.19	118.46	117.57	118.01	118.37	117.7	115.85
109.89	110.11	110.72	111.33	111.39	110.72	111.62	110.26	111.46	110.9	111.57	109.99	112.54	112.05	110.27	111.58	111.92	110.23	112.43	111.74	109.97	109.5	112.46	111.32	111.14	112.45	112.44	111.98	111.53	110.88	110.95	110.93	111.23	110.12	111.18	112.03	110.84	113.05	111.64	109.6	110.87	111.32	110.63	111.21	111.02	111.65	111.05	110.03	111.46	111.92
118.84	117.5	118.98	117.05	118.69	116.27	118.09	118.27	116.73	116.82	117.49	117.28	117.13	118.19	119.18	117.27	117.21	117.73	117.33	117.51	117.17	118.04	118.94	118.7	118.13	118.19	116.32	117.21	117.84	116.65	117.51	116.56	116.83	118.13	118.04	117.15	118.8	118.66	118.29	117.91	117.33	118.34	117.49	118.34	116.98	119.47	117.95	116.72	118.15	117.04
112.87	112.09	112.28	111.39	110.83	113.4	112.89	111.32	112.45	110.97	112.29	112.49	112.43	112.69	112.77	111.61	112.22	112.24	112.65	111.11	111.69	110.74	111.41	111.63	112.36	112.31	111.53	112.66	111.13	112.82	111.58	111.66	110.38	112.19	112.4	111.69	112.67	113.8	112.18	112.06	111.76	112.57	110.32	112.42	112.98	111.5	111.35	111.74	111.04	112.03
110.27	110.75	109.76	110.14	110.11	111.46	110.37	110.55	109.46	108.38	110.13	110.45	109.76	109.41	109.78	111.16	109.19	110.74	110.46	109.07	109.4	109.96	108.4	110.06	109.75	111.44	110.09	109.43	108.86	109.26	112.2	109.02	109.31	109.21	110.28	110.3	109.38	109.9	110.26	109.65	109.07	109.05	108.56	109.64	109.86	109.68	108.7	109.29	109.21	108.69
100.09	99.863	99.396	100.18	101.19	99.421	101.53	101.08	101.13	99.753	100.02	100.65	99.374	98.527	99.663	99.806	99.287	99.748	99.063	99.113	99.454	101.87	98.6	99.581	100.64	100.06	99.279	99.846	100.29	98.228	100.76	100.41	100.64	100.52	99.286	100	101.52	99.742	98.57	100.17	100.81	98.977	102.21	99.986	101.08	98.662	101.38	99.156	100.05	99.514
105.5	104.47	103.69	103.99	104.08	104.67	103.15	103.73	104.64	105.92	104.42	104.4	106.13	104.83	107.39	103.01	105.25	104.36	105.05	104.94	103.71	104.46	104.12	104.14	105.42	103.74	105.73	105.3	104.25	103.55	104.72	105.73	106.3	104.34	104.73	105.1	107.18	103.36	103.89	104.24	105.54	106.07	105.03	104.88	103.52	104.33	105.5	104.88	104.09	104.61
112.45	111.28	111.01	112.23	111.74	109.84	111.59	112.26	111.02	111.49	111.32	110.19	109.94	112	110.49	110.74	111.01	111.39	110.97	111.05	109.35	111.53	112.14	110.93	110.6	110.18	112.04	111	112.42	111.01	110.18	111.58	111.5	111.36	110.53	111.97	111.51	110.8	112.59	110.31	111.49	111.6	112.26	111.4	110.9	111.92	110.52	110.09	110.81	112.07
105.05	104.4	103.67	105.7	104.64	104.07	105.58	106.21	104.29	104.29	105.06	103.57	104.36	105.18	102.66	103.62	104.39	104.15	105.85	104.45	105.21	105.75	105.22	105	104.37	104.23	103.89	104.93	103.03	104.85	104.64	104.66	103.57	103.71	103.73	104.28	104.22	107	106.23	104.27	104.38	104.16	104.01	104.78	103.92	103.52	106.07	106.32	104.13	104.93
108.84	108.3	108.54	110.35	108.36	109.7	107.75	107.76	109.55	109.27	109.97	110.2	109.79	108.6	108.85	108.85	109.3	109	109.4	108.9	109.14	109.07	109.28	110.12	110.74	108.76	110.21	108.97	109.33	110.95	110.16	109.52	110.09	109.59	110.23	108.47	108.67	108.33	110	109.74	108.56	108.72	108.74	109.27	110.1	110.85	109.96	109.21	107.72	108.74
113.4	113.59	111.68	111.73	112	110.32	111.07	114.05	113.23	111.32	111.21	112.5	112.14	111.85	112.54	112.73	111.77	111.35	113.29	111.18	112.42	111.49	112.57	112.49	112.11	113.45	110.61	113.04	111.25	112.45	110.33	113.48	110.94	111.96	111.82	112.38	112.35	112.32	112.94	113.7	111.38	111.18	111.63	111.11	113.03	111.44	112.7	111.09	112.24	112.71
101.71	101.15	99.47	100.3	102.02	101.81	99.789	100.52	100.87	101.22	99.625	101.57	99.779	100.46	100.56	100.81	99.858	100.46	101.51	100.66	100.24	101.67	102.91	100.05	100.38	100.96	100.93	102.71	102.36	99.935	100.96	101.53	102.77	101.38	100.24	101.92	100.96	101.43	102.15	100.58	102.16	99.205	100.97	102.01	101.1	100.29	100.81	102.39	100.69	100.73
105.27	107.25	105.71	106.94	106.38	106.41	107.5	106.27	105.82	105.46	107.69	107.05	106.54	105.75	106.25	105.55	107.07	105.04	105.39	104.92	105.4	105.96	105.89	107.01	108.24	106.35	105.04	107.12	107.63	106.35	105.73	106.88	106.68	106.1	106.18	107.52	107.56	107.32	107.26	107.97	107.12	105.42	105.96	107.15	105.78	106.82	106.07	106.17	105.25	106.14
99.511	98.615	99.112	98.481	98.726	101.39	98.778	100.4	98.532	99.713	100.19	100.63	98.774	100.33	98.805	99.597	98.842	100.67	99.171	100.08	100.51	98.787	101.26	99.276	100.54	99.517	99.035	98.64	99.542	99.208	100.62	98.735	100.73	99.722	99.253	99.895	99.308	101.03	101.16	99.271	99.186	99.052	99.183	100.46	98.351	100.96	99.279	100.13	101.02	101.21
108.71	107.3	106.05	106.73	107.03	105.82	106.55	106.13	105.95	106.27	106.54	106.01	105.05	107	106.73	105.99	106.81	106.81	106.32	106.79	106.98	106.52	107.95	107.41	106.76	105.97	103.95	107.84	107.16	106.17	107.48	106.61	108	106.5	107.41	107.37	106.57	107.75	106.92	106.11	104.44	105.88	105.9	106.85	108.12	105.97	107.49	106.9	107.28	106.19
100.37	100.11	99.932	100.11	100.71	99.346	99.325	99.331	100.67	100.63	101.49	99.516	98.761	98.107	99.876	99.25	98.333	99.646	98.554	100.33	99.496	100.1	100.74	99.23	99.786	101.04	99.03	99.287	100.38	99.175	99.948	100.43	100.16	100.57	100.23	99.483	99.214	100.46	101.28	100.82	101.23	100.5	98.474	100.87	98.435	98.407	100.08	99.654	100.13	98.639
105.65	107.21	105.36	105.48	105.73	104.12	105.3	105.17	107.65	105.21	106.64	105.15	105.78	105.09	106.18	107.16	107.13	105.26	104.44	105.42	104.27	105.08	105.68	106.74	104.98	105.92	104.53	103.21	106.57	104.59	104.27	105.73	103.88	106.29	106.02	106.32	106.05	105.24	104.74	106.59	106.13	104.79	105.49	104.56	105.07	105.58	105.67	106.75	104.75	106.26
108.04	107.44	106.33	107.37	104.75	106.32	107.31	106.06	106.74	107.05	105.7	105.27	108.11	105.14	105.21	106.44	106.55	105.15	106.74	106.09	107.2	105.9	106.18	106.63	104.29	106.61	106.74	106.73	106.25	106.66	106.29	105.63	106.22	106.4	107.17	106.47	107.41	105.14	106.78	107.35	105.88	106.92	106.43	107.37	107	106.54	107.59	105.69	105.57	105.08
112.28	110.87	110.17	112.07	111.63	113.12	111.23	111.4	111.17	112.19	112.1	112.55	112.26	112.1	110.82	112.14	111.22	111.93	110.11	112.43	111.75	111.77	111.78	110.5	110.93	111.94	111.07	111.57	112.88	112.35	111.99	111.53	111.97	112.41	112.46	111.56	111.06	110.65	112.99	111.48	112.02	111.22	110.72	111.11	112.45	113.27	110.08	110	111.83	113.08
100.75	101.48	101.1	100.15	100.24	100.91	100.58	100.12	100.62	100.76	100.39	100.5	100.61	100.67	100.9	101.02	100.26	98.857	99.501	100.15	100.17	100.46	100.43	99.326	101.49	100.83	100.25	100.65	101.45	102.34	99.545	101.52	99.326	101.53	101.92	100.92	99.326	100.2	100.78	99.812	100.42	100.89	100.17	101.39	100.68	98.963	100.5	100.46	99.702	100.07
103.98	106.13	106.81	104.02	105.01	106.7	105.2	105.41	105.88	106.09	105.9	106.52	105.65	105.47	105.44	105.22	106.09	104.94	105.96	106.6	105.54	107.06	105.32	108.33	104.63	105.32	104.19	105.22	103.57	106.64	105.9	105.43	107.25	105.92	105.84	106.44	104.84	105.04	105.13	106.01	105.69	104.37	105.51	105.52	104.95	104.16	105.99	105.5	106.35	105.62
101.18	100.46	100.57	99.655	99.401	99.854	100.67	102.62	100.45	99.802	99.73	100.06	100.92	101.5	99.617	99.029	99.387	99.954	100.54	101.08	100.65	100.9	100.53	99.756	99.734	99.917	100.32	100.02	101.14	99.847	99.554	99.8	99.122	99.835	98.904	99.22	98.995	101.01	100.63	99.219	100.46	98.63	99.65	100.75	99.757	100.05	99.197	98.71	99.692	98.224
101.28	100.93	101.46	101.11	100.04	100.47	101	101.35	101.82	101.94	99.877	101.23	99.762	99.946	101.65	101.52	100.08	101.86	101	99.709	101.71	100.07	100.52	101.49	102.44	101.88	100.25	100.22	102.8	99.588	101.72	100.3	101.13	100.33	101.36	100.82	101.69	100.55	102.26	100.34	100.93	101.27	101.86	102.36	99.6	99.396	101.06	101.48	100.27	101.69
112.42	112.47	113.32	111.14	112.61	112.84	113.01	113.86	112.37	111.91	112.85	113.16	113.07	112.83	114.27	111.08	112.29	111.28	112.43	113.94	111.19	113.14	112.48	112.24	112.44	112.32	113.38	113.04	112.51	111.35	113.47	110.72	112.7	111.51	111.85	112.8	113.61	112.41	114.32	112.89	113.91	113.33	113.34	111.35	112.36	114.59	112.01	112.05	113.47	112.63
104.27	103.97	104.05	105.18	104.19	103.99	103.65	104.38	105.65	105.33	104.87	105.18	103.3	105.08	102.41	104.31	104.08	103.43	104.37	102.71	104.54	103.95	103.12	104.1	103.95	104.39	103.91	104.69	102.85	101.54	103.73	105.28	104.26	104.29	103.15	106.12	104.34	103.11	103.71	106.96	103.93	103.99	104.62	104.49	106.91	104.83	104.92	104.68	104.46	105.13
105.98	106.12	104.74	105.89	104.68	106.88	104.8	105.02	104.6	106.21	105.44	106.34	105.33	105.19	105.08	105.81	105.05	104.77	106.11	105.62	106.16	106.06	104.5	105.58	105.01	105.9	105.74	105.23	105.85	105.82	105.64	105.47	104.67	105.89	105.78	105.26	105.7	104.91	106.05	107.49	105.03	103.69	105.51	105.65	105.62	105.5	106.8	106.08	106.65	105.96
106.33	105.01	105.93	107.56	105.77	106.59	107.28	104.9	106.1	107.36	105.34	107.57	106.68	106.06	106.82	106.69	104.5	105.73	105.62	105.93	107.95	107.7	106.36	106.7	106.47	105.7	107.01	104.9	106.16	106.55	105.83	106.29	105.75	105.92	105.65	105.95	107.69	106.55	105.51	106.56	105.85	105.34	106.1	106.84	107.57	105.31	106.17	105.65	106.57	108.26
110	110.12	111.39	111.05	109.81	112.45	110.4	110.47	110.3	110.25	110.98	109.94	110.43	108.78	109.5	109.21	111.46	109.76	109.2	109.66	109.98	109.72	108.23	111.69	109.82	111.64	109.89	109.05	109.99	109.05	112.06	109.36	110.09	109.23	109.77	110.82	111	109.35	110.62	109.02	109.54	108.61	109.68	111.49	109.11	112.37	110.16	110.46	110.86	108.23
110.34	110.66	110.12	110.76	109.92	110.96	109.21	109.47	111.46	110.36	111.27	110.9	109.14	109.7	109.93	111.35	110.2	109.95	110.25	111.12	111.18	109.94	110.08	110.41	109.59	109.19	110.88	110.6	109.98	108.91	109.35	111.15	109.77	111.74	109.79	109.51	109.86	110.08	112.03	109.86	109.19	111.87	111.15	109.27	110.25	110.46	110.19	110.36	110.16	109.76
112.61	113.07	110.6	111.5	111.4	109.93	111.14	111.38	110	110.54	110.64	111.33	110.59	110.88	109.53	111.73	110.25	111.39	113.21	111.44	111.14	109.29	111.02	110.32	112.38	109.89	110.25	111.22	111.19	112.69	110.03	110.45	112.3	111.31	112.29	111.84	111.04	112.69	112.62	110.99	111.54	111.82	110.41	111.16	108.38	111.33	111.12	111.39	111.45	111.41
109.36	111.81	112.61	110.73	109.66	110.69	111.81	111.84	110.99	110.73	109.95	110.45	111.67	111.11	112.05	111.18	111.42	110.78	110.97	111.56	112.37	111.67	111.7	112.18	112.13	111.52	110.78	111.09	111.45	109.45	110.51	112.4	111.49	110.12	110.73	110.6	111.45	111.62	110.81	110.3	111.53	109.9	112.96	110.78	111.44	111.9	110.52	109.85	109.97	110.88
101.96	100.35	99.476	101.52	100.96	100.09	99.182	98.864	100.5	100.46	100.26	99.093	99.639	100.04	98.572	100.93	99.837	100.76	99.486	100.84	100.64	101.31	100.32	100.33	100.97	100.56	102.85	98.268	100.14	100.14	98.954	99.674	100.73	101.4	101.03	100.65	99.512	98.896	99.88	100.52	100.53	98.871	98.118	100.34	101.36	101	98.922	99.788	100.79	100.28
112.22	112.7	112	111.88	111.91	111.22	109.87	112.37	112.17	113.03	110.6	111.84	112.84	110.84	112.51	110.11	111.05	111.3	110.47	110.57	112.58	112.34	112.76	111.77	111.38	111.91	112.21	111.77	110.65	110.81	111.34	110.14	110	112.02	111.34	111.44	109.98	112.47	111.21	112.05	111.26	109.83	112.24	112.21	112.36	112.1	112.23	111.69	111.83	110.31
104.92	104.03	104.22	104.59	104.18	105.2	103.05	104.13	105.68	104.6	105.12	105.28	104.17	104.57	104.58	104.3	105.57	105.63	104.55	102.71	103.02	103.99	103.38	104.71	104.48	103.84	103.81	103.65	104.5	104.84	105.02	103.72	104.36	102.4	104.28	104.98	105.14	104.74	103.83	102.8	105.34	103.85	104.46	104.37	105.28	104.29	103.16	104.66	104.45	105.95
106.88	105.77	106.27	106.74	105.16	106.69	106.22	104.56	106.35	105.28	107.64	106.43	106.91	107.39	104.66	105.89	106.08	107.62	105.11	106.3	105.49	105.81	106.25	105.22	106.54	106.23	105.69	106.49	104.44	105.15	106.2	105.48	106.29	106.85	105.8	103.48	107.08	106	105.73	106.93	105.2	105.77	106.25	106.5	107.49	107.63	105.27	107.3	106.22	107.13
105.83	105.3	107.05	107.83	107.42	107.27	105.96	106.01	108.57	106.56	108.25	105.46	105.97	107.39	107.21	106.92	108.48	107.19	106.22	109.46	106.48	107.29	107.78	106.44	106.5	107.84	106.77	107.11	107.18	106.86	106.14	108.4	106.99	105.07	105.89	105.57	105.82	107.01	108.38	105.96	107.45	106.56	105.23	105.85	107.27	106.3	105.7	106.98	105.33	106.48
112.21	112.47	112.03	111.45	110.69	109.19	110.92	110.65	111.05	112.1	111.99	110.08	111.24	111.83	110.87	112.89	111.01	111.39	112.26	109.46	111.27	111.43	111.31	110.94	110.16	110.6	111.45	111.95	111.4	111.13	111.13	110.45	109.88	111.13	111.43	113.13	112	110.48	111.19	111.3	111.62	110.69	110.6	109.97	111.97	111.08	111.68	111.73	110.85	111.46
106.51	106.02	105.93	105.92	105.5	103.57	105.76	105.58	105.63	105.58	104.74	104.61	105.24	105.12	105.96	105.84	103.65	105.52	104.99	104.3	105.65	104.34	104.12	104.38	104.8	105.06	105.63	103.83	103.93	105.98	104.1	105.12	104.14	104.07	103.34	104.01	106.72	105.22	104	104.36	107.32	106.33	104.51	103.87	104.94	105.97	103.73	104.1	104.83	104.18
105.99	106.54	106.33	105.79	106.31	106.02	107.01	105.55	106.32	105.45	106.71	106.01	106.8	105.38	106.59	105.63	105.13	104.83	106.74	107.9	106.75	106.13	109.05	105.82	106.67	105.67	105.63	106.55	106.22	106.67	108.07	106.58	105.93	107.23	107.38	106.95	107.63	105.54	105.08	106.21	106.01	106	105.46	107.01	105.64	107.49	106.26	107.54	106.43	106.75
99.289	98.877	101.26	100.3	100.99	101.53	101.01	100.28	100.8	100.22	98.671	101.59	100.34	100.1	99.934	101.39	101.11	100.06	100.17	102.25	99.424	100.69	100.91	99.644	100.54	100.95	99.882	100.46	99.901	102.39	100.6	101.57	100.57	99.919	100.9	102.03	101.44	100.35	101.84	101.85	100.86	100.25	100.39	100.33	101.15	99.951	101.16	101.49	100.1	99.468
106.77	107.39	105.95	105.16	106.45	105.82	104.4	106.89	106.5	106.39	105.74	105.56	105.93	104.29	106.37	106.22	106.46	105.76	106.66	105.77	105.93	106.07	105.55	105.42	107.23	108.08	106.08	105.35	105.89	106.31	106.29	107.45	106.23	106.4	105.83	104.22	106.85	105.31	106.67	104.33	106.71	104.95	107.17	104.69	107.09	106.88	106.28	106.39	105.28	105.43
99.813	99.002	99.025	99.783	99.27	100.46	99.298	101.33	99.395	100.88	99.342	100.92	101.22	99.94	99.339	100.43	97.727	101.87	100.06	99.021	100.24	100.4	99.331	99.85	100.47	100.22	100.14	101.14	98.897	99.859	100.06	98.589	99.332	100.02	99.462	97.143	99.399	98.87	101.13	100.44	100.82	99.43	100.41	99.599	100.01	99.861	99.207	100.94	100.47	98.905
111.43	111.57	113.46	113.35	112.63	113.01	114.31	111.99	113.44	111.86	114.84	111.67	113.27	114.38	111.6	112.81	113.65	112.81	113.42	112.4	112.21	112.69	111.95	115.36	112.89	112.44	110.93	113.76	111.76	113.67	113.1	112.57	112.54	112.91	113.04	112.79	113.07	112.71	112.71	111.94	113.04	113.42	112.81	111.88	113.35	111.25	112.31	113.78	114.03	112.17
106.1	106.67	106.88	107.3	106	106.32	108.14	108.61	108.46	106.58	106.51	106.97	106.07	107.48	106.33	107.25	106.01	106.35	107.3	108.29	106.98	108.41	107.93	107.07	106.32	105.8	106.84	106.85	105.12	107.19	107.2	104.9	106.9	107.29	106.16	107.88	108.88	107.45	107.21	106.93	106.44	106.55	106.51	106.65	108.07	106.9	106.57	106.45	107.85	105.18
109.17	109.39	110.6	112.47	111.63	111.67	111.29	111.19	113.39	109.65	110.52	112.06	111.06	110.21	110.6	109.83	111.92	109.63	112.31	109.6	111.01	110.61	111.19	109.84	111.77	111.54	112.52	110.83	112.07	111.45	111.21	111.73	112.38	109.77	110.84	110.34	111.06	109.93	111.95	113.28	111.35	111.8	111.42	111.87	112.42	110.19	111.74	110.63	112.19	111.44
105.78	107.49	105.66	105.3	105.56	105.77	106.75	104.97	106.03	107.14	105.97	106.09	106.07	105.63	105.9	105.44	106.81	105.81	105.47	105.05	106.24	105.15	105.18	107.14	106.75	106.26	107.17	106.43	107.05	106.92	106.32	106.52	106.58	106.28	106.23	106.36	105.84	104.69	105.14	103.94	106.69	106.87	105.07	106.87	105.29	106.68	106.73	105.38	105.97	104.93
98.646	100.1	99.455	99.166	100.35	99.995	99.715	99.594	100.04	100.5	98.858	98.685	98.135	100.25	98.736	98.5	100.49	99.372	99.063	99.012	99.173	101.6	99.677	101.09	102.02	100.59	99.306	98.938	98.891	100.71	99.596	99.837	99.207	100.81	101.9	98.709	99.664	100.65	99.663	100.7	101.2	97.887	100.42	98.901	99.284	98.561	99.701	100.81	99.689	99.666
110.93	110.57	111.93	111.54	112	111.02	111.3	111.92	108.67	111.62	111.45	111.6	112.14	110.77	110.1	111.6	110.85	110.49	110.18	111.24	112.36	111.02	110.44	111.42	110.68	112.14	111.84	111.33	110.7	111.2	112.14	110.63	111.95	110.54	111.83	111.15	111.63	110.74	111.36	110.67	111.27	110.25	110.45	112.2	110.08	111.14	110.91	111.13	111.46	110.87
112.17	111.01	112.51	112.61	111.94	111.63	108.58	112.15	112.47	113.88	112.61	111.57	112.55	111.59	111.02	111.55	111.26	111.74	112.28	111.3	112.96	113.22	112.92	111.96	111.8	111.11	111.77	111.9	110.62	112.49	113.43	109.91	111.39	110.89	113.1	112.72	112.18	111.67	112.47	112.96	112.39	111.51	111.05	112.6	111.24	112.59	111.99	111.95	111.34	111.43
107.11	106.87	104.8	106.49	105.73	106.45	106.91	105.43	107.82	105.6	106.48	104.25	105.5	105.46	105.94	107.1	106.45	105.59	106.66	105.66	106.59	105.49	105.84	106.6	106.58	106.33	107.57	104.99	105.83	106.38	105.95	107.77	105.8	104.94	106.56	107.95	106.05	105.89	107.29	106.65	105.21	108.18	105.88	106.01	106.07	106.06	107.2	106.1	106.26	105.76
113.85	111.69	112.7	110.85	111.96	112.2	110.85	111.86	111.45	111.92	112.22	110.87	111.79	113.2	111.41	110.72	113.07	110.35	113.88	110.19	113.55	112.21	110.69	112.89	112.52	112.41	111.15	113.07	112.44	112.9	110.95	111.68	113.77	109.92	112.55	110.83	111.67	112.87	113.47	110.18	110.48	111.55	111.22	110.75	110.75	113.03	112.01	113.04	113.33	111.2
102.18	101.15	99.999	100.59	100.25	101.3	101.52	102.38	100.63	99.972	100.27	100.71	101.3	100.76	102.06	101.49	101.49	101.96	101.23	99.915	100.18	99.064	101.85	100.58	101.42	101.11	100.67	99.605	100.11	101.41	100.85	100.39	102.06	100.35	99.781	100.19	100.49	101.39	99.386	100.37	101.02	102.43	100.51	100.7	102.09	100.29	100.89	101.27	102.04	100.74
106	106.63	107.95	108.34	106.52	106.97	105.96	106.07	106.61	108.55	105.72	107.33	108.28	106	104.76	104.76	107.01	106.59	106.34	108.02	106.51	108.24	108.02	107.67	107.74	105.98	106.76	107.42	106.41	106.35	107.2	106.02	106.21	105.83	108.5	106.88	107.83	108.07	106.44	107	106.72	106.15	107.77	105.37	107.39	108.15	107	106.22	106.61	106.74
118.15	116.72	115.6	116.26	115.8	119.87	118.23	116.69	118.6	117.02	117.23	117.4	118.95	118.24	117.61	117.37	116.92	117.34	119.48	118.3	116.89	116.73	117.12	118.24	117.54	116.41	118.11	117.46	116.74	116.4	118.39	117.17	117.66	116.27	117.69	118.46	116.31	118.23	117.13	118.54	114.74	119.8	118.16	116.85	117.94	118.19	117.87	117.38	119.21	117.66
112.83	112.7	113.09	112.24	108.38	113.16	112.62	111.22	113.11	111.8	111.6	112.79	113.59	112.51	112.87	111.64	111.02	112.27	110.64	112.27	112.23	111.84	112.09	112.59	112.34	110.6	111.36	112.29	111.44	111.28	111.92	111.73	111.85	112.91	111.5	111.32	110.97	111.56	110.75	111.68	112.83	111.47	112.29	110.49	111.85	111.28	111.43	111.4	113.18	113.19
100.16	99.687	100.25	97.749	100.28	99.595	99.429	99.807	98.931	100.26	98.153	100.39	100.21	100.37	100.96	99.543	99.359	99.963	99.206	99.777	98.252	98.397	99.596	98.257	100.88	99.434	100.98	100.21	101.47	99.935	98.882	100.2	98.795	99.294	99.648	99.412	99.062	100.6	98.461	99.636	100.12	99.087	101.06	99.051	99.056	100.98	100.41	97.731	99.962	100.65
99.55	100.93	100.73	100.17	100.63	101.91	100.08	100.6	101.03	99.866	100.68	99.869	101.38	100.83	98.946	99.563	99.85	100.05	100.78	99.662	100.17	100.43	102.31	101.23	101.15	100.85	102.69	101.64	101.5	100.3	102.41	100.88	100.85	100.69	99.91	100.72	100.38	99.794	101.98	101.11	99.917	102.72	99.391	99.577	99.073	100.75	101.03	100.23	99.668	101.44
105.45	104.81	104.58	105.67	105.99	105.56	106.19	104.89	104.9	105.17	105.78	105.33	105.84	105.86	105.12	104.84	106.45	104.35	105.83	105	105.47	106.04	104.45	106.49	103.54	106.08	107.45	105.78	105.32	104.11	105.91	105.98	104.45	104.71	106.07	106.23	105.51	105.04	105.18	105.46	105.78	105.05	105.97	106.11	105.11	107.22	105.93	105	104.74	105.56
117.73	117.16	118.56	117.86	117.8	118.05	117.1	117.64	116.92	118.16	118.96	118.26	117.34	118.51	118.21	118.03	117.88	118.89	117.17	116.62	117.34	119.15	115.5	118.15	117.21	117.83	117.4	116.45	117.52	116.92	118.74	118.53	117.69	117.5	117.4	117.37	116.98	118.2	118.25	117.15	117.57	117.89	117	118.19	117.39	117.46	118.03	116.19	118.39	117.15
105.28	104.08	106.47	105.48	105.44	104.93	106.24	105.7	105.54	103.29	105.83	105.28	105.16	104.41	104.47	104.3	104.71	104.69	105.45	105.38	106.62	104.64	105.14	105.23	104.41	103.7	103.01	105.72	105.45	106.06	105.92	104.95	106.06	106.17	105.85	105.45	105.44	104.1	105.1	104.82	104.05	103.6	105.47	103.73	105.91	106.85	104.67	105.68	104.91	104.34
110.77	111.42	112.1	111.91	111.15	110.04	112.14	110.84	111.12	111.53	110.85	112.47	110.93	113.33	110.99	110.77	111.08	111.9	110.78	112.78	111.85	111.34	110.46	111.33	111.89	111.45	111.52	110.42	112.71	111.86	110.28	112.11	110.76	109.34	111.17	110.75	110.81	113.17	111.81	110.7	111.24	111.27	112.16	112.08	111.4	111.79	111.96	112.02	111.56	111.31
106.06	106.37	105.58	107.36	106.05	105.89	106.55	107.63	106.84	105.68	106.28	107.68	107.94	106.46	108.43	107.08	107.42	107.93	106.15	105.97	107.58	107.17	107.14	105.63	106.14	107.67	106.99	107.01	106.87	106.7	107.93	106.8	105.98	108.01	105.62	105.66	107.86	109.01	106.82	108.11	104.49	106.91	104.91	105.37	107.25	107.58	107.14	108.52	107.49	107.23
112.16	111.96	111.36	112.84	110.89	110.6	110.99	111.39	112.15	112.09	111.09	110.88	111.27	111.54	111.34	111.07	111.96	112.07	110.68	112.4	112.42	111.25	111.49	111.05	112.45	113.61	111.65	112.1	111.59	110.43	112.4	111.17	112.43	111.86	111.76	112.37	110.72	111.09	112.59	112.61	111.76	111.96	112.72	111.33	110.49	112.65	112.04	112.71	113.3	112.21
104.71	105.55	106.24	103.9	106.72	106.26	104.45	106.23	105.8	107.28	105.76	104.42	105.58	104.4	105.27	104.95	105.4	104.33	105.48	104.64	105.44	104.81	106.02	105.81	105.82	104.65	105.78	106.22	104.22	106.41	105.26	106.43	105.96	105.35	106.95	107.32	106.53	104.57	105.9	105.55	106.49	105.83	105.94	106.82	105.46	104.5	105.1	106.26	105.01	105.52
104.65	104.12	104.6	104.71	103.28	105.98	104.76	104.73	104.66	104.93	103.39	104.55	103.31	104.43	103.87	106.05	104.93	103.93	103.64	103.2	104.71	106.02	105.07	104.94	104.3	103.67	105.05	104.21	104.93	105.58	104.41	105.33	105.37	105.11	104.93	104.58	104.89	104.01	105.49	104.53	104.73	104.28	103.38	104.91	104.05	105.28	103.47	104.88	105.31	105.5
99.027	99.712	101	98.317	99.8	102.53	100.9	99.635	99.555	99.419	101.47	99.304	98.622	100.71	100.08	100.69	98.741	99.968	99.814	101.38	100.32	100.49	100.08	99.961	100.86	99.266	98.571	100.04	101.63	100.11	99.096	100.33	99.033	101.58	99.911	100.7	99.843	97.756	101.38	98.924	99.421	99.572	100.17	98.669	99.099	101.34	99.885	99.503	100.85	98.306
106.66	105.08	105.2	107.14	106.08	105.41	106.7	105.6	105.18	107.27	105.52	105.86	107.17	105.16	107.59	106.8	106.69	107.79	106.56	106.69	106.38	105.82	106.56	105.67	107.3	105.18	105.86	106.38	105.54	105.37	106.63	105.25	106.41	105.55	106.5	107.86	106.26	106.66	104.72	106.65	106.07	106.29	106.57	107.46	105	105.61	107.74	105.88	105.41	105.4
105.08	107.4	105.39	105.3	105.14	107.2	105.68	105.95	106.52	105.98	105.63	105.64	105.4	105.86	105.34	106.4	104.76	104.35	105.46	107.42	105.84	104.72	105.03	106.05	105.15	106.54	106.1	106	106.1	105.37	105.87	105.5	105.03	104.63	105.94	105.1	107.01	107.16	107.01	105.99	103.93	104.44	106.26	104.58	106.22	104.94	106.38	104.98	106.13	104.49
104.77	104.9	104.98	103.88	105.75	106.22	105.45	105.46	106.34	105.79	105.29	105.62	106.37	104.74	105.96	105.27	106.1	106.69	105.33	105.2	105.88	107.91	104.91	105.88	105.18	105.89	104.9	105.65	106.38	105.42	107.1	106.17	104.8	105.1	108.39	105.41	106.02	106.77	105.87	107.22	104.47	105.58	105.59	105.34	104.73	106.46	105.49	107.34	106.16	104.19
111.49	110.14	111.5	112.48	111.2	110.53	111.76	112.11	111.75	111.45	113.81	110.19	110.77	110.46	111.03	112.31	111.08	113.17	111.64	112.18	111.92	111.61	113.19	113.45	111.35	110.76	112.56	113.15	109.69	112.57	113.54	112.87	111.53	110.04	109.98	112.46	111.04	111.22	111.15	112.27	111.73	110.96	112.79	109.87	111.54	111.5	111.07	111.7	111.53	112.34
103.72	104.64	105.12	105.8	104.32	104.52	104.93	103.29	104.88	104.61	104.42	103.11	103.86	103.46	104.17	104.25	104.57	102.9	106.1	102.84	103.79	104.43	104.12	104.42	105.05	105.06	105.78	104.65	103.75	104.97	105.38	104.08	105.35	104.75	104.17	103.56	106.07	105.2	105.33	105.53	103.56	102.76	106.46	105.79	104.48	103.97	105.38	104.39	105.26	105.81
109.03	110.69	109.62	109.86	108.22	109.92	108.65	109.11	109.8	109.16	109	109.63	110.71	108.78	109.94	108	110.01	109.85	110.8	108.41	110.24	109.63	109.91	110.4	108.19	110.49	110.57	110.11	109.71	109	110.59	111.84	110.22	109.64	109.7	109.79	110.68	110.27	109.41	109.45	110.13	110.33	109.29	110.57	108.63	109.05	108.99	110.82	109.32	109.33
108.91	109.53	111.86	111.46	110.96	111.03	111.01	112.36	110.39	111.7	111.9	110.95	111.13	110.02	109.76	110.79	111.46	109.25	110.76	111.35	112.68	112.13	112.18	111.92	111.93	111.81	109.99	110.36	111.31	110.81	112.67	110.53	111.31	110.48	111.56	111.65	111.08	111.97	111.92	110.55	110.17	111.54	111.77	111.15	110.72	112.54	109.11	110.7	109.8	111.18
106.81	105.46	105.09	105.05	104.21	104.64	101.82	104.42	105.2	105.49	104.75	104.34	106.14	105.04	104.85	104.97	104.46	104.15	105.57	105.1	105.73	106.36	104.43	106.06	106.84	105.16	105.26	104.7	103.52	103.85	105.42	106.42	105.08	105.16	104.66	105.19	105.56	104.35	103.59	104.59	104.34	104.95	103.77	104.96	104.57	104.77	104.73	105.76	105.23	105.48
109.21	111.02	109.16	109.7	111.03	111.18	110.52	108.51	109.74	110.74	110.86	110.16	108.68	109.76	110.91	110.51	110.07	110.89	109.76	109.68	109.39	110.96	111.19	110.87	109.16	109.97	110.69	110.16	110.35	107.48	110.73	109.47	108.6	109.94	108.55	110.25	109.62	109.83	111.79	110.41	109.33	110.47	112.04	110.43	109.36	110.09	111.36	110.01	110.94	109.04
104.07	104.37	104.35	104.53	104.04	106.17	105.58	105.75	104	106.05	105.21	105.49	105.85	103.4	105	105.47	103.59	105.04	105.07	105.09	104.11	104.36	104.86	104.56	104.68	104.01	103.25	103.19	105.31	105.63	104.39	103.17	104.55	106.37	103.93	103.67	104.6	104.35	106.41	104.31	104.71	105.62	104.95	104.28	105.03	104.12	104.59	105.32	105.69	101.7
105.07	104.72	105.75	105.27	103.75	105.26	107.06	105.89	104.85	104.69	106.98	103.16	104.42	105.93	105.21	104.75	103.67	104.31	104.96	106.77	105.24	104.84	105.32	105.83	104.52	104.85	105.77	104.88	106.99	105.2	105.64	105.45	104.69	105.14	107.17	105.63	106.31	104.65	105.1	105.38	104.88	104.6	105.7	105.38	105.09	104.41	106.86	105.9	106.05	105.27
111.52	111.55	111.17	110.68	111.41	109.9	110.41	111.81	112.11	110.88	110.57	111.17	110.4	110.15	111.5	110.41	112.82	111.72	112.61	112.05	110.17	110.86	111.24	110.39	110.81	111.44	111.66	111.27	110.21	109.77	111.72	112.57	111.35	111.84	111.02	111.4	112.6	111.08	111.14	111.14	111.8	110.56	111.15	111.09	112.02	110.68	112.19	111.47	111.41	112.15
111.15	112	110.63	111.61	112.37	110.58	110.37	112.52	110.59	109.99	111.05	112.01	111.78	111.96	111.27	109.83	113.32	111.63	110.94	111.14	110.69	110.42	111.59	110.51	109.57	112.74	110.95	110.6	111.23	110.65	111.72	111.69	111.4	111.89	110.13	111.23	111.15	110.59	109.95	111.85	111.09	109.91	111.14	111.59	110.93	111.9	110.68	111.26	111.44	111.61
98.37	99.502	100.8	98.752	101.09	99.79	99.642	100.24	100.8	101.18	100.89	99.995	99.231	99.879	101.63	98.863	99.69	99.296	101.2	99.426	100.2	99.946	99.309	100.68	102.02	99.677	99.248	99.48	99.601	98.715	99.095	100.25	100.52	98.903	100.39	99.324	99.227	100.2	98.773	99.531	100.47	100.45	99.277	99.844	98.885	99.327	99.048	100.41	99.712	101.02
104.16	105.15	105.5	105.24	104.11	106.33	106.73	104.92	106.71	105.55	105.58	106.61	106.26	105.07	103.67	104.13	104.39	105.33	106.61	106.01	104.57	105.79	103.35	106.02	106.05	105.53	105.39	105.93	104.37	106.35	105.87	105.06	107.12	105.21	107.51	106.05	104.45	106.01	104.87	104.48	105.08	105.71	105.79	105.28	104.73	106.51	104.72	104.67	104.69	104.64
103.7	104.3	104.03	105.59	104.42	105.78	104.52	103.46	105.9	105.69	105.5	104.83	106.61	105.21	103.08	103.61	104.61	104.33	105.25	104.58	105.54	104.91	105.39	103.35	104.12	102.84	103.95	104.07	104.42	104.64	105.57	104.92	102.95	106.17	103.22	104.1	104.58	104.97	105.41	105.06	104.77	103.34	104.39	104.7	104	104.95	103.02	104.07	104.36	104.46
110.19	111.21	110.3	108.64	112.22	112.09	111.3	109.33	110.85	111.93	110.41	110.9	111.66	110.41	111.66	109.04	112.03	109.74	110.69	110.36	111.02	110.45	112.04	109.43	111.43	111.79	109.74	109.46	109.86	111.81	110.46	110.11	110.95	110.65	111.58	112.42	110.7	110.28	110.99	109.73	111.12	110.19	111.32	110.65	111.76	110.5	111.12	110.18	110.22	110.76
106.46	104.79	104.58	106.47	104.92	105.35	107.33	105.94	106.25	104.95	106.36	106.26	104.98	105.82	107.07	105.81	105.95	105.63	106.75	106.12	105.36	105.11	105.29	105.52	105.49	106.34	106.74	108.15	105.21	106.48	105.69	107.56	105.25	105.79	105.69	104.45	105.91	106.1	105.81	104.3	106.26	104.12	106.6	106.3	105.68	106.22	105.79	106.79	106.8	105.9
105.57	106.18	105.29	106.34	105.81	104.85	106.74	104.55	105.28	105.67	104.23	105.98	107.18	105.49	106.05	104.02	106.69	104.12	104.94	106.75	106.82	107.2	105.87	107.14	106.92	106.14	107.55	107.09	104.77	104.42	105.05	104.49	106.21	104.87	106.16	107.96	105.53	105	104.61	106.47	105.44	104.61	107.36	107.56	104.26	105.02	104.89	106.4	104.39	106.34
112.04	112.06	112.99	112.17	112.5	111.81	112.3	112.76	112.02	111.28	111.8	112.35	111.8	111.87	113.65	110.87	112.19	112.47	111.1	112	112.7	112.99	112.34	111.76	111.87	113.07	111.36	111.53	112.28	111.5	112.03	111.56	112.34	111.89	111.87	112.05	113.65	110.68	112.18	112.03	111.95	111.66	111.07	111.68	111.8	114.8	110.79	111.94	113.49	112.06
111.35	111.17	110.12	109.37	112.48	111.28	110.73	112.87	110.38	111.88	112.48	111.11	110.19	112.09	111.44	111.42	112.17	111.85	111.02	110.92	111.27	110.87	110.46	110.4	109.94	111.04	111.99	110.63	111.36	111.72	111.25	111.89	110.64	111.18	109.6	112.31	110.4	110.44	111.86	111.13	112.04	110.6	111.76	109.45	112.69	111.21	111.05	111.6	112.35	111.89
106.52	104.82	105.19	104.89	104.24	104.79	105.28	104.42	103.84	104.96	103.08	105.46	105.52	104.91	102.67	104.47	104.01	104.33	104.49	104.21	105.11	105.13	105.63	105.27	103.67	104.87	105.26	104.76	105.32	104.59	104.92	104.07	104.05	103.96	105.99	103.51	105.38	104.89	105.47	105.36	105.1	105.03	103.54	104.12	104.67	106.48	105.51	104.71	105.71	103.61
108.14	110.49	110.69	108.58	109.76	110.64	110.88	110.75	110.29	109.94	109.57	112.77	111.41	110.04	110.52	109.39	111.08	111.01	109.78	109.13	110.92	110.46	111.35	109.66	111.5	111.25	110	109.39	110.92	109.6	109.26	110.41	110.13	110.31	109.98	109.12	110.14	111.93	110.78	110.16	111.17	111.71	109.52	111.84	110.48	111.5	109.96	110.91	109.74	110.14
115.62	116.14	116.65	115.34	114.82	113.74	116.98	115.6	114.25	115.47	116.08	115.07	115.12	115.81	115.33	117.81	117.17	115.94	117.6	116.32	117.46	115.91	116.93	116.87	116.91	115.04	116	116.42	115.16	115.25	117.97	115.77	116.63	115.13	116.28	116.73	117.59	117.24	116.53	114.91	116.34	115.32	116.13	117.44	116.49	117.44	116.22	114.94	115.49	115.21
104.1	105.14	104.73	103.27	104.83	104.39	104.22	104.73	103.83	104.17	103.88	105.19	104.94	104.8	103.75	104.68	104.37	102.56	105.01	105.34	104.27	104.79	104.23	105.62	102.52	105.41	103.55	103.41	104.22	104.65	103.89	104.34	105.39	103.75	104	102.76	104.22	104.46	104.26	104.04	104.68	103.76	103.03	102.87	104.15	103.92	104.27	102.9	104.75	102.67
112.78	112.65	112.88	113.06	114.59	112.76	112.21	114.01	112.24	112.73	112.16	112.67	113.24	113.18	112.79	112.46	114.76	113.3	114.59	112.09	110.83	113.54	112.91	114.28	113.68	113.72	112.57	113.17	114.02	113.43	112.38	113.37	113.59	111.4	112.95	112.68	111.89	113.27	111.96	112.83	112.6	112.75	112.71	113.64	113.37	112.54	113.45	113.32	112.15	111.99
104.38	104.15	105.83	105.12	106.01	105.48	105.49	104.79	106.48	106.06	104.08	104.78	105.66	105.96	106.34	105.06	105.74	103.83	105.25	104.9	106.37	105.31	105.37	105.3	106.61	105.2	104.87	104.82	106.25	105.41	105.9	104.83	103.79	102.24	106.23	105.21	104.45	106.77	105.68	105.66	106.15	106.47	105.43	101.95	105.1	104.44	107.29	103.87	104.4	103.74
110.83	108.24	110.12	109.5	111.27	110.61	108.86	110.21	110.61	110.16	110.58	109.81	109.14	111.39	112.07	111.06	109.26	111.84	110.15	111	109.75	109.52	111.12	110.15	110.76	110.21	110.67	109.88	109.84	109.3	109.19	110.38	109.08	109.39	111.02	109.62	108.87	111.02	109.34	109.04	109.99	109.86	109.12	109.02	110.28	110.53	111.54	109.57	109.34	109.84
110.44	110.98	110.53	110.73	111.27	111.59	112.33	109.97	111.27	111.03	111.47	110.04	110.7	113.02	110.94	111.77	111.62	110.46	112.03	110.29	110.9	111.57	112.6	110.14	110.93	110.48	111.78	110.34	109.47	109.74	111.61	110.46	110.76	111.03	110.68	110.56	111.76	111.71	111.67	112.45	110.02	111.48	110.51	109.92	112.71	111.43	112.13	111.28	111.32	113.02
106.16	106.66	106.1	106.04	106.96	105.05	107.15	106.78	105.61	107.04	107.18	106.01	106.01	106.55	105.56	105.89	106.08	105.81	105.34	106.02	105.17	104.86	106.51	107.34	105.27	108.32	106.71	106.33	106.42	105.64	105.26	107.04	106.12	106.87	106.8	105.68	106.09	105.73	105.78	106.01	106.56	105.92	105.18	106.82	107.29	105.25	105.98	105.64	104.37	105.5
101.79	101.65	100.66	103.07	101.12	101.6	101.98	101.45	101.72	100.03	101.69	100.99	102.24	101.06	102.55	102.57	101.72	101.39	102.71	100.68	101.88	102.38	100.83	101.28	101.57	102.26	100.86	99.869	101.2	101.12	101.25	101.59	98.695	101.14	101.48	102.33	100.69	100.44	101.67	100.67	99.79	101.54	101.72	100.65	100.61	100.91	100.79	99.748	100.6	101.25
106.91	106.33	105.69	105.91	105.83	105.61	105.48	106.88	106.3	105.23	107.24	106.16	105.4	106.99	104.72	105.56	106.23	107.35	105.88	106.98	104.78	106.69	106.96	106.61	106.84	106.84	105.69	105.61	105.85	105.68	106.71	104.38	106.77	106.83	106.44	106.11	107.39	106.23	107.58	106.93	106.06	106.77	105.77	105.25	106.43	105.91	107.41	106.2	104.74	104.96
110.94	113.29	110.72	111.39	112.36	111.78	112.68	112.7	111.88	112.66	111.82	111.18	111	111.63	112.92	110.85	112.35	111.68	111.88	111.91	111.34	113.64	112.99	111.05	112.3	111.52	113.21	112.42	113.16	111.95	112.02	112.54	113.78	110.22	112.19	112.26	112.59	110.15	113.28	112.32	112.05	110.76	112.04	110.91	111.46	110.82	110.84	112.54	111.86	111.94
107.24	107.26	106.47	105.39	106.17	105.9	108.16	106.36	105.11	106.48	107.02	106.26	107.62	107.18	105.04	105.3	106.98	105.07	104.55	106.2	106.49	106.72	104.26	106.99	108.49	107.32	106.89	106.1	107.64	107.76	105.04	105.74	105.32	107.76	106.41	106.76	105.76	105.31	105.82	108.05	106.68	106.3	105.49	106.4	106.87	106.06	105.79	105.78	106.18	107.17
112.26	112.84	112.79	114.96	113	113.25	112.22	112.84	113.16	112.54	113.34	112.84	112.99	113.78	111.74	113.99	112.9	112.46	113.88	112.98	113.43	113.75	112.8	114.38	113.77	112.84	112.38	112.04	113.58	111.76	112.25	112.6	112.09	113.02	112.92	111.71	112.26	112.37	114.11	113.07	110.92	112.19	111.54	113.51	112.15	112.82	111.9	112.77	111.97	113.54
104.68	102.52	104.17	103.99	105.73	105.12	103.83	105.2	103.01	104.29	105.13	102.47	104.03	104.19	102.6	103.54	103.24	103.5	104.95	104.67	103.08	104	102.02	104.52	105.46	103.8	104.91	103.54	105.02	103.86	103.07	104.97	103.98	104.92	103.52	103.68	104.67	105.88	103.57	104.97	103.48	103.94	103.41	103.33	104.88	103.8	104.94	103.49	103.09	103.99
106.56	106.39	106.93	106.93	105.66	106.75	106.56	105.79	107.45	106.17	107.97	106.43	106.69	105.45	107.29	105.8	106.76	106.51	105.14	106.99	106.44	107.15	106.81	105.02	107.38	106.05	105.93	107.14	107.24	106.23	106.85	106.91	106.24	107.81	105.84	107.98	107.43	105.95	106.55	105.01	106.29	107.29	106.16	106.58	105.94	107.19	105.95	105.56	105.8	106.34
116.83	117.89	115.76	117.1	117.13	117.33	115.81	115.94	116.6	116.55	115.11	116.47	115.47	117.84	116.06	115.83	116.5	116.33	117.07	117.15	116.22	116.82	114.59	115.14	116.3	115.83	115.83	116	116.8	117.88	115.08	115.57	115.52	116.33	115.16	117.34	115.98	117.42	115.31	116.87	116.41	115.7	116.21	118.02	115.58	115.91	115.41	116.84	116.45	117.08
107.54	106.07	106.75	108.01	106.59	105.12	108.17	107.07	106.7	107.56	106.28	106.53	107.7	105.43	106.4	106.27	107.82	107.07	105.32	107.99	107.48	107.64	106.6	105.94	107.21	105.81	108.23	106.22	106.98	107.05	106.4	106.7	106.87	107.85	107.66	108.45	107.31	106.57	107.16	106.61	107.38	107.21	107.94	107.95	105.86	107.7	107.84	108.33	105.61	106.54
104.19	104.29	104.22	103.94	105.18	104.97	105.22	105.36	105.07	105.31	106.47	105.28	104.79	105.8	104.12	104.11	104.75	106.57	105.77	105.55	105.34	104.15	106.48	105.65	105.73	104.34	105.41	103.7	105.1	104.62	104.9	103.93	105.07	105.65	105.64	104.42	105.68	105.54	104.88	105.24	104.37	105.26	105.02	104.31	103.86	105.5	104.82	104.03	105.56	105.4
105.84	104.09	106.65	104.53	104.94	104.29	102.66	102.8	104.92	104.16	103.84	104.15	103.78	103.48	103.47	103.83	105.44	106.25	105.29	104.2	105.54	106.52	104.58	103.89	105.7	106.45	103.39	105.77	105.06	106.54	103.93	102.91	106.11	105.12	105.52	105.11	104.96	103.46	104.64	104.74	103.47	104.78	104.06	106.45	104.36	103.52	105.61	104.93	105.3	105.18
99.901	100.94	100.8	102.17	99.487	99.329	99.368	99.777	99.884	98.228	100.16	100.47	100.77	99.542	100.7	101.52	102.07	100.8	99.886	102.5	99.752	99.33	100.54	100.65	99.753	101.1	100.88	101.01	101.51	100.66	99.6	98.955	99.688	100.64	99.937	99.687	99.104	98.452	99.9	99.046	100.58	99.92	100.35	101.02	98.823	100.27	99.465	100.37	101.06	99.38
105.44	105.7	105.69	104.45	105.8	105.96	105.62	105.11	103.73	103.77	106.09	105.75	105.48	105.31	106.4	105.68	106.44	104.41	106.63	105.72	106.19	104.89	104.64	106.41	105.3	106.38	105.19	105.97	105.55	106.72	106.57	106.05	104.78	105.6	105.2	104.28	104.74	104.79	104.82	106.36	104.42	105.66	105.25	105.76	104.33	105.15	106.07	106.19	106.08	107.08
111.61	110.33	111.02	113.14	111.04	111.84	109.92	110.44	110.04	111.27	110.13	113.7	112.83	112.58	109.4	110.94	110.46	110.67	110.87	111.78	111.58	111.16	112.04	111.7	113.54	112.9	109.06	111.02	111.81	111.08	111.84	111.44	111.51	110.93	111.6	110.6	112.34	110.49	111.05	109.22	110.69	110.88	111.14	111.44	111.42	111.48	110.3	113.48	109.97	110.42
105.43	106.7	105.69	105.33	104.61	106.93	105.22	106.32	105.47	104.1	105.08	103.79	106.43	106.51	106.34	105.95	104.6	105.46	104.59	106.26	105.45	104.4	106.2	105.52	104.89	105.91	105.94	104.96	104.57	106.04	105.46	104.82	105.25	105.02	106.02	103.51	105.92	102.91	105.79	106.99	104.53	105.91	105.39	105.02	104.54	105.48	104.17	106.17	104.72	104.81
105.64	106.29	105.94	106.36	105.14	106.87	104.49	106.12	107.36	107.6	106.11	104.77	107.37	106.15	106.97	105.6	105.5	106.62	104.62	107.12	106.4	106.35	106.07	107.28	104.79	105.46	105.48	107.25	108.21	106.65	105.06	106.71	105	105.84	105.43	107.02	105.64	106.37	106.55	105.83	105.84	106.11	105.92	106.82	106.02	106.25	104.89	106.82	106.59	105.76
106.59	106.62	106.01	105.88	104.95	106.3	105.66	104.97	106.17	105.03	105.12	104.78	105.3	105.32	106.51	105.85	107.02	103.92	105.54	104.88	107.31	105.28	106.08	106.12	105.17	105.65	105.31	105.66	107.04	105.01	105.88	106.34	105.55	105	105.47	106.23	105.77	104.66	107.02	105.69	105.59	104.45	105.82	105.51	106.32	106.09	105.65	105.27	105.29	107.41
105.7	104.15	105.43	104.85	104.33	103.85	105.24	105.69	104.26	104.61	104.71	103.83	103.95	104.93	102.98	104.99	103.83	103.86	106	104.17	105.64	104.4	104.38	106.7	105.76	104.09	105.85	103.96	104.01	105.81	103.2	103.38	104.43	105.21	105.14	102.97	106.61	105.95	104.51	104.81	103.56	104.5	104.59	103.41	105.95	105.82	103.82	104.27	104.86	103.45
98.987	99.196	100.95	98.186	97.964	99.956	100.17	98.807	100.99	99.216	99.969	100.21	100.79	101.84	100.41	98.573	99.579	98.872	101.45	100.09	99.519	98.457	99.158	98.92	98.886	100.3	99.757	99.35	99.445	99.723	100.16	98.66	99.99	100.7	99.309	99.812	99.678	99.533	99.548	98.813	100.12	100.63	100.7	99.624	100.6	100.29	100.52	100.58	99.023	98.325
106.08	106.15	105.98	104.73	105.21	106.45	106.13	107.71	105.6	104.3	105.5	103.28	107.33	105.44	104.62	105.73	104.96	106.22	105.23	107.32	104.64	105.79	103.74	103.83	104.83	105.73	104.13	105.27	104.35	104.29	104.63	105.33	104.7	105.48	105.14	105.25	106.44	105.34	105.92	104.86	105.89	106	105.51	105.6	106.75	106.02	105.77	105.19	107.1	106.39
112.03	111.48	112.92	111.9	112.91	111.8	111.98	113.3	111.54	111.88	112.83	111.55	112.12	112.04	112.84	112.5	112.23	113.94	111.7	112.4	112.16	113.35	112.1	112.52	112.99	111.87	112.29	111.98	111.39	112.33	110.68	111.53	111.8	112.28	111.11	110.51	111.98	112.46	112.12	113.06	110.47	112.65	110.48	112.88	111.5	111.26	114.31	112.58	112.19	110.67
104.61	106.16	104.1	103.95	104.47	104.4	105.04	105.39	104.73	104.52	103.45	102.37	105.21	105.23	104.62	105.41	104.61	105.39	103.22	105.7	104.28	105.14	104.27	104.89	103.88	104.49	102.95	105.93	103.72	104.23	105.08	103.79	104.61	105.51	106.54	104.47	103.25	105.47	104.25	105.25	103.13	104.18	103.38	104.16	104.99	102.83	104.48	104.41	105.29	104.1
109.37	112.45	111.76	110.96	111.14	111.58	110.73	111.67	109.99	111.72	111.27	111.1	111.7	111.13	112.45	111.01	111.18	110.05	112.23	111.88	112.95	111.28	111.11	112.19	111.51	111.74	113.34	112.2	112.69	112.26	112.61	111.49	112.15	110.09	112.13	111.65	111.09	110.73	112.38	111.67	111.78	111.12	110.81	109.61	110.53	110.82	110.96	110.39	110.6	110.29
106.66	105.67	106.94	107.18	106.15	108.63	108.29	107.67	106.08	107.04	105.12	107.13	106.64	105.58	106.29	104.97	106.82	106.28	106.86	106.09	104.5	104.62	106.13	105.83	107.14	106.65	108.03	107.04	107.37	104.88	106.46	107.57	106.26	106.22	107.11	105.16	106.64	106.59	106.56	107.43	105.67	106.12	107.61	107.15	106.22	106.84	106.82	105.19	106.53	104.96
110.75	110.43	109.71	110.6	110.11	109.45	110.82	110.86	110.9	111.01	111.09	110.83	110.63	110.56	111.48	109.09	109.83	111.25	110.21	110.39	109.9	112.62	109.22	109.69	110.37	110.96	111.44	110.42	112.79	112.14	110.51	109.96	110.7	110.33	110.75	109.67	110.28	111.51	111.06	110.6	110.89	110.03	111.57	110.22	110.99	109.72	111.18	110.61	110.66	109.05
100.18	100.83	101.05	101.68	100.46	100.6	102.55	100.34	101.38	99.947	100.38	101.41	100.43	100.55	98.824	100.78	99.865	101.17	101.72	100.53	101.13	99.669	101.4	102.15	100.05	100.46	101.03	102.45	101.19	100.8	99.688	100.69	101.25	100.32	102.98	99.057	100.4	101.77	100.31	102.35	101.08	101.21	100.08	100.13	101.72	101.35	100.57	100.45	100.21	99.643
105.69	105.05	104.8	104.85	106.94	105.96	106.69	105.08	106.41	105.07	107.93	106.36	106.51	106.17	105.67	106.37	106.95	106.83	106.47	105.49	105.27	105.44	105.84	106.61	106.13	105.91	106.86	104.86	106.13	106.2	105.51	106.8	106.25	105.93	106.32	104.51	104.62	106.07	106.41	107.53	106.45	105.18	106.89	105.26	107.19	107.71	106.11	105.56	105.53	107.02
105.67	106.65	105.91	104.42	104.93	105.74	106.4	105.2	107.31	105.8	104.93	106.45	105.95	104.8	104.82	104.1	105.92	106.26	105.35	105.46	103.64	106.31	105.54	105.5	105.12	105.09	104.49	106.13	104.43	105.68	105.68	106.73	104.15	105.2	105.88	105.37	105.22	105.94	105.24	105.88	105.53	105.24	106.18	103.51	105.38	104.79	105.56	105.77	104.94	104.82
106.98	106.18	105.31	104.32	105.48	105.6	106.22	105.25	105.2	105.39	104.1	105.76	106.06	105.52	104.82	105.04	105.71	105.01	104.25	104.29	104.47	103.07	104.65	106.07	104.18	106.43	104.5	104.1	103.67	105.55	104.46	106.72	105.06	106.01	104.6	105.1	104.27	105.14	104.6	104.75	105.24	107.35	104.25	105.97	103.4	105.89	104.85	105.29	105.72	105.8
99.867	99.546	99.278	100.04	98.433	98.607	99.172	99.381	98.926	100.57	99.856	97.683	99.505	98.903	101.09	100.05	99.965	99.813	100.37	98.332	101.19	99.563	98.948	99.868	101.04	100.27	98.997	101.44	99.019	101.29	99.683	99.317	98.978	98.119	100.75	99.406	100.02	99.253	99.712	98.731	100.19	99.66	100.33	99.22	99.887	100.8	102.48	100.04	99.399	99.976
105.06	104.77	106.14	105.66	106.16	104.96	105.72	107.34	106.58	105.68	105.21	105.49	104.84	105.04	105.24	105.83	104.06	106.32	106.36	106.47	105.1	105.21	106.03	105.93	105.25	105.42	104.96	105.12	105.38	105.01	105.19	104.42	106.62	105.67	105.09	106.37	105.53	105.51	105.66	105.55	105.43	107.18	106.08	105.02	105.46	104.76	105.01	105.97	106.03	104.05
104.28	103.68	106.16	104.02	103.07	104.27	104.1	104.23	104.98	103.77	104.92	103.5	103.94	105.86	105.55	103.02	104.65	105.08	103.99	104.86	103.54	104.36	104.58	103.66	104.41	104.88	103.95	104.03	105.3	102.49	103.16	104.53	104.07	104.21	104.49	103.42	104.94	103.47	104.58	105.04	104.09	103.58	104.42	103.79	105.45	103.33	104.53	103.92	106.54	102.82
111.51	111.67	112.23	111.47	110.94	112.7	111.53	113.15	111.58	110.84	113.21	111.93	111.97	112.16	110.66	111.46	111.51	113.88	111.16	111.6	112.34	110.5	111.55	111.19	111.06	111.66	111.02	111.02	112.3	112.8	113.52	112.3	112.16	112.62	112.63	112.14	113.71	112.06	110.84	111.53	111.35	109.81	113.72	112.43	111.5	111.42	112.11	112.1	110.77	111.69
113.16	113.43	111.19	110.76	111.64	111.7	111.48	110.77	113.22	109.25	112.68	112.42	111.4	111.63	110.72	112.48	111.92	111.2	111.61	112.58	111.52	113.45	113.63	112.62	112.86	111.35	110.52	112.43	112.74	112.97	113.12	111.5	112.31	111.2	112.05	111.27	112.35	113.47	114.07	110.46	113.37	112.98	113.26	112.41	111.17	112.68	110.88	111.89	111.54	110.48
107.03	106.62	106.69	105.63	106.3	107.07	107.18	107.25	106.01	106.86	106.83	106.22	107.27	106.45	104.64	106.44	107.16	106.94	106.76	106.23	106.95	107.28	106.05	107	107.45	106.5	105.84	107.39	105.43	107.5	105.98	106.17	106.95	106.57	106.45	104.78	106.34	107	106.48	107.04	108.13	105.35	107.55	106.26	106.76	105.32	107.33	105.37	107.97	105.79
110.26	111.15	111.72	110.4	111.29	111.32	110.91	111.49	109.45	112.08	111.09	109.68	110.75	110.5	110.35	110.07	109.87	110.91	112.05	110.91	112.17	110.99	109.45	110.14	110.1	109.99	111.02	111.49	109.39	111.43	109.49	111.57	111.17	110	110.39	109.29	110.39	112.3	110.66	110.82	108.77	112.06	111.6	109.66	111.12	110.89	111.69	111.4	109.69	109.13
112.5	111.35	113.02	111.18	111.7	112.99	112.52	112.86	110.63	111.3	112.6	112.65	112	112.47	112.43	110.85	110.71	111.82	112.02	112.08	112.34	111.27	113.28	113.14	111.97	110.08	112.08	111.69	111.77	109.62	113.34	110.92	112.11	112.23	112.59	111.92	112.45	111.49	111.9	112.1	112.25	112	111.41	111.04	111.76	111.97	111.84	111.67	111.11	112.5
110.55	109.77	110.97	110.09	109.82	108.49	108.2	109.01	109.98	109.34	111.18	111.93	110.92	110.93	109.13	108.58	109.77	111.34	109.41	109.1	108.85	108.57	110.87	109.68	108.16	109.15	110.3	110.7	110.58	109.5	111.2	108.96	109.32	110.18	110.96	110.04	108.7	112.36	111.19	108.62	109.47	108.96	110.25	108.9	109.29	110.19	108.95	111.18	110.12	109.72
99.568	100.03	100.91	99.974	100.47	97.94	100.17	100.82	99.445	100.88	99.599	99.027	99.979	100.38	101.08	99.953	100.77	99.392	98.841	100.42	98.929	101.13	99.851	98.834	100.03	99.928	101.36	101.61	98.889	99.447	98.29	99.249	100.09	99.329	99.089	99.088	98.639	100.3	100.34	101.06	100.26	101.12	101.25	100.47	100.11	99.351	99.281	100.87	98.331	100.45
99.857	99.765	101.24	100.35	99.283	100.83	100.06	98.742	98.958	101.16	100.41	99.421	100.11	100.75	100.37	100.71	100.32	100.1	101.21	101.07	98.264	98.438	100.46	98.208	100.33	99.103	100.58	99.33	101.27	98.623	100.7	100.69	99.853	100.6	98.969	101.8	99.731	99.131	99.869	98.835	99.853	99.41	99.102	99.588	101.2	101.17	98.781	99.595	99.156	99.48
112.01	111.39	111.7	112.2	111.74	111.64	112.2	109.39	110.01	110.65	110.3	111.57	111.02	111.43	112.61	111.38	111.8	111.29	110.64	111.82	111.24	110.17	111.47	110.87	110.41	109.97	112.7	111.04	111.66	111.82	113.05	111.07	109.96	109.85	111.49	111.03	111.9	111.85	112.06	111.02	109.72	111.47	110.59	111.81	112.65	110.72	110.54	111.5	110.72	111.84
106.95	105.02	106.86	105.59	104.8	105.6	106.88	104.56	104.65	105.23	105.96	105.43	105.79	105.64	105.78	104.22	107.13	106.26	106.07	104.99	104.99	105.82	106.2	106.41	106.94	106.48	104.44	106.13	105.34	105.53	105.11	105.97	106.03	106.9	104.42	104.42	105.46	104.88	106.05	104.89	105.52	105.87	106.57	104.2	105.83	105.83	106.33	105.94	103.65	105.59
108.4	109.78	111.18	110.52	110.64	110.31	109.8	108.77	110.12	111.04	109.92	109.24	108.87	108.77	110.65	109.9	109.79	110.44	109.34	108.8	108.91	111.42	110.93	108.58	108.84	109.82	109.74	110.48	110.15	109.07	110.56	110.61	108.85	110.87	109.29	109.56	109.01	110.27	109.26	110.05	110.96	109.58	110.19	108.55	109.21	108.79	109.94	110.51	109.48	109.28
107.87	105.47	106.34	106.39	106.58	105.33	105.29	105.2	106.33	107.61	105.58	105.76	106.12	105.76	106.14	105.35	106.27	107.94	105.26	105.88	106.71	106.17	104.46	106.47	107.19	104.81	106.06	104.73	105.07	105.87	105.21	106.02	106.28	105.01	105.41	106.87	106.51	105.51	105.92	106.11	105.79	106.39	106.31	105.08	106.7	106.94	105.38	104.6	105.92	105.07
101.42	102.01	100.45	100.89	100.59	100.69	100.1	99.052	101.04	100.6	100.15	101.44	100.72	101.3	101.8	100.15	100.93	101.18	99.597	100.78	101.49	100.79	100.41	99.099	100.46	101.59	100.87	100.23	100.78	99.145	100.56	97.961	100.9	98.834	99.065	99.619	100.27	101.66	98.485	101.04	100.15	100.66	101.75	100.83	101.3	99.331	101.3	101.01	99.997	98.952
104.8	104.3	104.97	103.96	104.57	103.42	104.02	104.06	103.76	103.56	104.68	103.13	104.06	104.9	103.78	104.17	106.82	104.49	104.51	105.36	105.84	103.06	104.93	102.67	104.47	106.11	104.54	102.86	103.76	103.63	104.33	104.06	104.51	103.86	104.54	104.28	101.85	103.8	105.69	105.28	103.78	104.14	103.92	103.67	102.6	103.79	105.87	104.92	104.32	104.07
110.99	110.53	110.55	110.85	111.35	110.16	110.63	111.75	110.93	110.22	112.94	111.37	111.09	110.04	109.85	109.84	109.55	110.57	112.51	109.13	111.75	111.43	111.27	111.12	110.79	110.05	109.32	111.45	111.48	110.56	110.98	112.24	111.51	110.73	111.92	111.87	110.99	110.86	111.46	111.49	111.67	111.57	110.74	110.8	110.25	112.59	112.93	110.75	111.73	110
110.31	108.67	112.62	110.71	111.41	111.67	110.12	112.09	109.44	110.43	111.15	112.77	111.7	111.92	111.97	111.62	111.97	110.97	112.55	110.07	112.45	111.9	111.34	112.13	111.35	111.48	110.97	110.63	111.74	110.51	109.9	112.68	111.5	110.5	111.54	112.1	112.24	111.12	110.86	111.16	111.65	111.7	111.56	110.94	111.76	112.1	111.97	111.09	111.54	111.67
107.03	107.24	106	105.82	106.18	106.85	106.42	107.73	105.8	106.99	105.93	107.32	106.53	105.97	106.1	106.76	107.82	108.49	106.12	108.25	105.54	108.11	107.05	107.62	106.56	104.62	107.07	105.52	104.98	107.29	106.62	107.51	104.85	107.83	108.23	106.05	105.63	105.15	108.38	105.37	106.17	105.32	105.31	108.38	105.59	106.77	107.67	106.8	107.51	106.29
105.4	103.31	104.31	105.02	106.19	105.15	104.77	103.53	103.68	104.12	103.55	105.1	104.05	103.52	104.83	104.09	104.57	105.96	103.61	104.11	104.76	103.97	103.36	103.28	104.77	103.72	105.17	104.69	102.79	104.03	105.76	103.02	105.21	104.11	103.72	104.04	103.42	105.49	105.12	104.19	106.9	105.25	104.44	105.91	104.82	103.66	104.01	104.78	104.08	103.49
111.06	112.67	111.85	110.87	110.29	112.1	112.08	111.34	112.74	113.13	111.24	112.61	111.17	111.86	111.73	111.32	112.12	111.29	111.32	111.6	111.34	111.83	111.41	110.33	111.36	112.05	111.85	112.32	111.1	112.44	113.05	112.78	111.97	111.08	112.81	111.14	112.72	112.05	110.28	112.76	110.84	111.16	111.76	112.58	113.63	112.11	112.78	110.33	111.59	111.69
99.857	99.913	98.141	100.27	98.325	99.388	97.525	98.862	100.15	99.921	99.118	101.4	100.95	99.069	97.874	99.661	100.74	100.17	100.83	100.66	99.745	98.913	101.04	100.37	100.51	99.114	100	100.4	99.9	99.31	99.625	100.67	99.449	98.854	100.47	100.66	100.49	100.27	99.991	100.08	99.176	99.47	100.34	101.31	99.745	99.377	99.762	102.08	100.61	99.996
111.89	111.29	112.16	113.61	110.63	112.95	110.88	112.92	109.84	112.43	112.14	111.77	112.4	112.04	113.03	111.04	112.31	110.7	113.6	110.81	111.64	112.87	112.41	113.26	112.21	112.06	111.86	112.03	111.12	112.55	113.16	111.49	111.61	112.53	111.81	113.2	112.33	110.35	112.14	111.29	111.5	110.55	111.26	112.84	110.8	111.13	112.28	112.44	111.78	112.31
106.6	107.38	106.12	106.86	106.02	108.27	104.89	108.82	107.24	107.59	107.02	106.26	106.3	106.78	107.17	107.23	107.07	106.59	108.4	106.96	109.19	106.53	106.24	108.04	108.6	106.92	105.68	106.45	106.48	107.93	106.22	106.67	105.92	107.39	106.15	106.22	107.42	107.5	107.15	106.21	105.92	106.68	107.17	107.52	104.45	107.89	106.95	107.2	107.17	108.59
106	106.6	106.2	106.47	106.93	105.32	105.76	107.06	104.96	106.37	106	105.58	105.16	106.21	104.43	106.88	105.09	105.13	107.49	107.02	108.39	106.53	105.99	107.41	106.43	107.23	107.33	106.28	104.41	106.5	105.94	105.89	106.56	108.02	105.08	108.13	105.1	105.79	107.23	104.81	106.08	106.81	105.66	106.08	106.68	106.94	105.14	105.21	106.28	106.51
106.11	105.89	105.02	105.87	105.59	105.64	104.88	107.09	105.67	105.58	104.58	103.64	104.95	104.9	106.24	105.61	105.81	105.19	104.27	104.23	106.57	105.21	106.12	105.88	105.03	107.45	105.12	104.86	105.13	105.64	106.39	106.5	105.06	104.04	106.32	104.82	105.48	105.03	105.27	106.08	106.82	106.28	104.68	105.05	105.45	105.55	106.38	104.96	105.88	104.66
105.42	106.22	107.1	105.46	105.51	106.02	104.9	106.11	105.46	107.42	104.39	105.56	105.86	105.51	106.08	106.23	104.61	105.05	105.35	105.28	105.4	107.74	105.11	105.68	106.07	105.11	106.11	106.58	107.59	104.68	105.29	104.48	106.84	106.42	104.47	106.7	106.59	106.52	104.68	105.61	106.09	107.2	106.04	104.84	105.54	105.27	106.49	106.38	107.43	106.2
105.78	106.01	103.56	104.28	105.91	106.22	107.31	104.98	105.52	107.04	106.1	105.05	107.55	104.93	106.58	104.49	104.89	106.13	105.56	106.19	106.7	104.65	103.61	104.89	105.85	104.83	105.56	104.28	106.73	104.47	106.4	105.28	104.78	105.89	104.8	104.99	106.52	105.38	105.05	105.67	105.97	105.67	105.33	104.98	104.13	105.85	104.24	105.53	105.01	106.6
99.292	98.701	99.883	98.237	99.203	99.426	100.09	99.201	100.22	100.56	98.988	98.107	99.661	98.579	100.47	99.353	99.302	99.382	99.676	99.574	99.025	99.252	100.09	100.56	99.647	99.509	98.459	99.746	98.299	101.14	98.55	100.58	99.117	99.651	99.575	100.38	96.884	99.267	100.91	99.386	99.376	98.619	101.41	101.03	98.655	99.138	99.59	99.06	99.786	100.34
104.9	103.66	104.87	106.39	104.81	104.7	104.9	107.14	107.14	104.72	105.49	104.53	104.91	105.6	105.3	105.46	105.69	105.43	105.03	105.54	105.84	104.43	105.42	104.53	105.7	105.73	106.56	104.48	106.84	106.05	103.88	104.7	107.39	105.15	104.94	104.77	104.09	104.5	104.34	106.93	106.6	104.38	105.59	105.51	104.91	105.24	104.01	104.41	106.56	105.27
111.45	110.75	113.46	111.9	111.42	111.98	111.27	112.16	110.66	112.25	111.93	110.71	111.01	111.15	111.35	111.23	109.78	110.12	110.98	111.11	110.71	111.98	111.5	111.94	110.27	110.79	110.9	112.19	111.83	111.94	109.78	112.93	109.45	111.65	111.57	111.51	112.2	111.14	111.52	110.62	111.53	110.64	111.19	112.36	112.14	110.5	110.85	110.73	111.61	111.25
116.83	115.94	114.73	115.6	116.53	115.2	117.39	115.74	116.7	116.15	116.31	116.3	115.11	115.26	117.2	116.73	116.19	116.93	117.12	115.54	116.4	115.12	118.72	116.38	116	116.64	116.56	116.19	117.71	117.01	116.05	117.28	115.46	115.26	115.47	117.47	115.28	115.14	116.6	116.01	115.56	117.9	117.27	115.53	117.46	117.88	116.51	115.29	116.93	117
100.15	99.022	100.2	99.745	99.746	100.31	99.791	99.753	100	97.984	99.569	100.45	100.81	99.643	98.771	101.11	99.048	98.488	99.268	100.11	100.4	99.703	98.111	101.65	101.04	100.45	99.164	99.955	99.254	99.291	99.084	98.896	99.882	98.995	100.2	100.06	99.873	100.87	100.7	100.72	100.01	100.49	99.226	99.727	98.628	99.839	99.314	99.081	99.971	99.14
110.33	112.8	111.82	110.43	110.19	110.96	111.78	110.51	109.41	111.83	111.76	112.82	111.06	110.17	109.63	113.1	111.59	112.78	111.97	111.05	110.3	110.48	111.13	111.3	112.31	110.72	111.48	110.04	112.83	112.16	111.29	110.19	112.47	112.18	110.75	110.88	110.75	111.1	111.79	111.33	111.1	111.44	111.43	112.44	112.68	111.65	111.09	110.72	109.86	110.62
101.55	100.39	99.356	102.69	100.76	101.06	101.45	101.72	99.419	102.34	101.3	99.353	99.8	101.94	99.52	101.39	99.614	100.88	101.88	102.41	99.637	100.77	101.5	102.25	102.72	101.09	102.54	100.72	102.24	102	101.11	101.15	100.94	100.73	102.19	100.15	102.62	102.54	100.98	101	100.67	101.7	98.972	102.8	100.45	100.09	101.24	100.61	100.45	102.34
108.52	105.99	105.95	105.63	106.43	106.38	107.25	106.65	108.26	107.21	106.76	108.09	107.58	106.05	107.47	106.86	104.71	107.69	107.36	107.05	106.92	106.35	108.44	107.36	108.15	106.53	106.64	107.74	106.47	108.39	107.95	107.73	108.78	107.03	109.16	107.06	108.23	105.95	106.93	106.18	106.98	106.38	106.5	106.61	107.08	108.13	106.35	106.25	106.94	108.2
110.84	110.79	111.54	111.17	110.72	109.7	110.02	109.09	109.86	112.21	109.9	110.18	111.49	111.91	109.42	110.93	112.24	110.29	110.3	111.01	110.93	108.9	111.39	110.42	109.38	111.43	111.34	110.57	110.53	111.77	110.81	109.3	111.74	110.73	112.57	111.82	111.69	110.96	111.54	110.72	111.43	109.93	109.39	110.05	109.76	111.57	110.03	110.7	110.12	110.22
101.45	101.69	100.38	100.92	100.99	101.47	100.46	99.742	99.996	100.83	101.15	100.65	99.006	101.55	97.978	101.17	99.17	99.032	99.839	101.06	98.989	99.934	99.445	99.107	99.516	99.295	100.09	97.312	99.789	100	100.79	99.015	101.87	99.356	99.874	101.25	100	99.91	100.5	100.42	99.948	101.33	100.23	100.95	100.89	98.568	100.53	98.723	99.316	99.02
99.131	100.16	100.54	100.02	99.108	99.603	101.32	99.54	100.97	99.192	101.64	100.86	100.08	101.48	101.14	99.174	100.91	100.04	100.06	100.02	101.76	101.69	100.4	99.213	99.693	100.09	101.18	99.124	98.93	101.28	100	100.52	99.803	99.317	101	100.62	101.18	98.897	98.765	98.832	99.808	100.87	100.69	99.374	99.793	100.1	99.284	99.605	101.63	100.54
111.96	113.33	112.74	112.24	111.7	110.32	111.69	111.03	113.06	109.72	111.31	112.88	111.92	111.97	111.6	112.28	110.64	111.61	110.41	111.82	110.94	111.51	113.05	112.23	111.52	111.88	111.9	113.27	111.22	111.68	111.71	110.5	112.11	111.27	112.26	112.66	112.18	113.51	112.77	112.68	110.1	111.41	112.37	112.29	109.68	112.56	111.51	110.18	111.79	112.72
112.69	111.25	112.03	110.97	111.73	112.73	111.84	111.77	111.7	110.89	112.98	111.49	111.37	111.87	110.96	113.06	112.15	111.74	110.69	111.64	108.98	110.73	111.64	111.19	111.55	110.38	112.34	112.09	112.03	112.8	110.88	111.91	111.23	112.71	111.74	112.07	111.43	111.57	112.93	110.56	111.11	111.47	111.77	110.77	110.62	111.06	110.95	112.23	110.51	111.73
99.506	100.52	99.189	98.712	101.63	99.367	99.44	100.39	100.23	100.01	99.013	100.4	99.699	99.315	100.18	102.16	102.12	100.4	99.506	100.34	99.774	100.22	99.269	100.06	99.543	99.429	99.744	99.718	100.02	99.015	99.57	98.144	98.82	98.016	98.625	98.791	99.982	99.638	99.171	101.02	98.852	100.49	98.99	98.873	99.865	100.52	99.152	100.32	100.5	101.92
111.05	112.55	111.38	111.07	110.87	112.21	112.57	110.68	110.81	109.55	111.34	111.46	111.63	110.97	113.09	111.72	110.41	110.18	110	111.03	109.35	111.43	110.19	112.17	112.86	109.57	110.91	111.18	111.26	111.64	112.95	112.62	110.78	110.36	112.05	111.13	110.42	110.47	111.18	110.92	111.12	110.44	111.24	110.37	111.2	112.23	110.81	110.51	111.12	111.74
110.49	112.61	111.31	111.22	111.22	113.58	111.66	110.42	111.69	112.31	111.27	112.89	111.69	110.43	111.83	111.59	111.03	110.94	112.3	109.5	112.61	112.65	111.38	112.25	110.73	110.99	111.29	112.7	111.43	111.88	111.05	112.59	110.16	109.57	112.29	112.62	112.63	111.93	110.93	111.35	110.91	112.25	111.74	110.45	112.44	111.39	111.64	112.92	112.17	112.63
118.62	119.08	118.51	118.41	118.57	117.58	117.8	116.63	119.42	116.07	116.3	116.49	116.66	117.25	117.45	118.24	117.36	117.56	116.97	116.45	117.32	118.07	117.45	118.65	116.86	117.69	118.71	118.06	117.35	117.22	117.48	116.21	117.66	117.17	118.36	117.98	117.48	120.25	118.66	117.68	117.96	118.4	117.69	116.93	117.3	117.79	118.63	117.54	116.59	117.43
100.28	99.184	99.455	102.07	99.935	98.035	99.298	100.58	100.19	100.22	101.06	100.82	100.04	100.34	99.372	100.52	101.65	101.87	101.82	101.09	100.36	99.802	100.75	98.743	99.551	101.68	101.48	100.44	99.917	99.378	101.42	101.41	99.734	100.61	101.46	100.59	100.07	100.79	100.47	99.161	100.46	99.96	100.34	98.905	98.612	100.69	102.09	99.987	99.757	99.755
100.57	99.411	99.311	99.847	99.786	99.072	99.52	100.3	99.798	100.17	99.602	100.28	99.684	99.851	101.51	98.05	101.47	100.58	101.03	100.7	100.83	100.95	99.226	100.4	100.15	100.24	99.796	101.8	98.912	100.77	100.22	98.819	100.08	99.515	99.109	97.778	98.161	99.755	99.94	100.79	98.621	101.44	98.807	100.21	99.85	100.21	98.488	99.871	99.807	100.97
106.19	107.19	106.83	105.69	106	107.77	106.56	105.46	107.34	104.52	105.67	105.82	106.56	106.41	106.59	107.23	105.94	105.28	107.2	107.64	105.79	107.19	105.45	107.06	105.92	105.86	107.09	105.03	104.4	107.45	105.06	108.11	104.47	106.33	104.9	105.53	105.12	106.97	105.45	105.91	107.11	105.44	105.52	106.23	106.75	106.31	106.67	106.49	105.43	105.09
100.08	98.956	99.959	100.68	98.853	100.59	101.37	99.085	99.69	99.732	99.497	100.46	99.702	99.751	99.948	99.87	99.971	99.458	98.486	100.62	100.23	101.46	101.44	98.809	99.577	99.923	100.94	97.038	101.69	99.662	99.221	100.32	99.766	98.529	100.65	99.419	99.941	100.89	100.67	101.08	101.6	99.862	98.841	99.129	100.94	99.946	100	100.98	99.644	98.129
104.66	106.42	105.45	103.99	106.08	106.36	105.38	103.76	105.13	106.31	104.56	106.2	104.11	105.75	104.6	105.26	104.67	105.21	105.92	105.39	104.1	106.05	105.13	104.89	104.6	105.14	106.17	106.56	105.53	107.69	105.65	103.57	105.65	106.1	105.41	104.03	106.88	103.86	104.79	106.26	104.72	104.74	105	105.7	106.99	104.66	105.59	106.29	106.5	105.01
105.94	106.53	106.27	106.92	105.08	107.24	106.22	106.39	107.5	105.83	106.46	106.04	106.34	106.73	105.51	105.5	106.4	107.45	105.68	105.24	105.53	105.96	107.63	105.03	107.7	106.57	105.17	104.39	104.87	106.38	105.17	105.3	105.8	106.46	106.1	105.2	105.23	105.53	107.29	106.15	108.79	105.68	107.69	104.46	105.94	106.65	107.07	104.97	107	106.62
104.91	105.98	106.98	105.07	105.33	105.93	107.02	107.71	106.81	107.25	106.6	105.35	105.76	106.31	106.82	107.19	103.65	105.98	105.95	107.06	105.56	103.81	105.75	104.36	106.88	105.33	105.55	106.25	106.96	105.61	104.21	107.75	107.82	104.82	105.32	106.99	107.46	105.47	105.78	107.37	107.09	104.61	106.15	108.59	105.94	105.41	106.84	105.39	106.4	107.44
111.15	109.85	111.4	111.12	110.41	110.59	110.93	110.46	109.44	112.46	110.95	111.46	111.67	111.2	110.8	111.61	112.66	109.9	112.42	112.22	111.05	112.01	110.88	112.8	111.07	112.63	110.82	112.22	111.09	110.13	111	110.94	109.93	112.03	110.04	111.71	111.04	111.28	111.63	111.6	111.34	112.05	110.68	111.01	111.84	113.99	110.75	111.55	110.23	111.51
113.42	111.74	113.91	112.51	114.12	113.99	113.67	111.84	113.55	112.83	114.59	112.79	112.05	113.13	113.54	112.91	112.98	111.25	110.77	112.8	113	115.39	112.72	115.25	113.39	113.22	112.89	111.63	113.39	111.8	113	111.04	113.77	111.97	111.49	112.29	114.66	112.73	112.86	112.1	112.71	112.1	110.99	113.51	112.48	111.73	112.29	112.38	111.27	111.89
110.4	111.59	114.03	111.45	110.77	112.55	111.46	112.18	111.42	111.43	111.95	112.44	111.73	112.04	112.05	111.32	111.27	111.8	111.89	110.81	109.67	111.63	110.48	110.52	109.97	111.5	111.05	110.37	111.36	109.27	110.07	111.68	110	111.75	110.81	111.13	111.81	109.67	111.3	110.23	111.81	109.94	110.03	111.3	110.52	113.25	112.71	111.86	112.01	112.77
106.37	106.99	106.68	105.46	104.12	104.2	106.09	105.01	106.36	104.47	105.33	106.04	105.92	105.51	107.4	105.71	105.88	108.35	106.43	105.13	106.84	103.73	104.99	106.42	105.94	106.44	106.14	106.48	106.59	104.54	106.34	107.54	106.42	105.71	107.28	105.87	106.96	107.15	106.3	106.24	105.39	104.75	106.76	105.61	104.14	106.42	106.09	105.94	105.78	107.63
107.52	107.57	107.34	106.96	106.07	106.77	107.68	105.85	106.01	107.41	105.63	105.48	106.05	107.72	104.94	107.16	107.26	107.11	106.1	106.98	107.82	105.57	105.91	107.88	105.78	105.38	107.21	104.61	106.4	105.71	104.93	106.08	106.28	106.48	107.43	106.7	104.47	106.5	107.08	105.02	106.17	105.09	106.33	106.18	106.99	107.47	107.83	107.66	106.67	106.24
112.26	111.62	112.01	110.06	111.54	113.87	112.38	111.08	111.07	111.39	110.29	111.29	111.21	111.58	111.17	110.5	111.22	111.01	111.21	112.83	109.92	111.34	114.53	112.19	111.45	112.3	112.46	111.77	111.69	110.64	111.28	112.11	110.87	110.15	111.7	111.6	111.94	111.77	109.42	109.32	111.55	112.24	111.7	111.04	110.73	113.12	112.07	111.9	111.29	111.06
105.85	103.88	102.74	104.64	105.21	104.33	106.28	107.01	104.87	105.1	104.01	105.59	105.92	103.62	106.14	105.51	105	104.1	103.9	105.97	104.72	104.98	104.78	105.28	105.72	103.33	106.64	106.55	104.92	106.2	105.01	103.63	105.86	105.57	103.76	105.21	106.3	105.03	105.94	105.95	104.93	105	105.84	105.1	104.35	105.25	103.22	103.17	105.79	105.04
104.69	106.73	106.28	106.95	106.26	104.53	105.12	106.52	106.47	108.29	108	106.14	107.11	107.23	105.06	105.86	103.81	107.56	106.15	106.51	108.02	108.81	105.47	105.55	105.93	104.32	107.28	106.98	105.67	104.5	106	105.41	106.54	107.03	105.05	107	105.74	106.35	106.05	106.3	105.63	104.73	105.1	105.99	105.46	105.8	107.07	106.35	106.92	104.51
105.35	106.59	105.13	106.11	105.33	104.76	105.61	106.69	106.36	104.42	103.23	105.63	104.43	104.02	104.73	105.05	104.83	107.07	106.08	106.05	105.39	104.71	103.5	107.07	105.92	104.67	105.13	103.68	104.9	105.84	106.54	105.83	104.44	104.31	105.36	106.16	105	105.49	106.39	105.51	105.3	104.66	106.35	107.91	105.03	105.69	105.62	105.36	106.03	104.71
104.39	104.88	104.6	103.29	105.33	103.69	104.98	105.5	105.04	104.64	103.72	104.31	103.74	103.5	103.41	104.44	103.87	104.78	104.07	105.46	102.72	103.7	102.94	102.78	104.57	103.84	104.11	105.62	104.43	103.88	103.89	103.79	104.03	104.29	104.18	102.98	105.76	104.01	104.35	103.76	103.57	104.1	104.17	103.33	102.57	104.96	104.15	102.9	105.57	104.19
111.91	113.58	111.92	112.04	111.74	110.72	110.52	111.6	111.6	111.62	110.72	111.75	110.77	111.83	113.24	112.11	112.3	112.7	112.15	112.26	112.61	111.73	111.36	111.42	110.75	111.01	112.56	111.47	112.66	110.55	111.95	111.24	110.92	112.59	112.72	111.83	111.08	113.45	113.49	111.22	111.03	112.2	111.79	112.27	110.08	112.43	112.46	111.13	111.08	111.16
110.56	111.82	111.29	110.51	110.62	113.92	111.85	110.8	111.74	111.39	112.19	111.49	111.59	111.16	111.79	112.08	111.71	111.68	111.78	110.95	112.21	111.7	113.31	109.53	111.01	109.83	112.51	111.87	111.2	113.05	112.24	110.7	111.83	111.64	111.21	110.97	112.09	109.24	110.74	110.83	111.58	112.55	111.41	111.71	111.22	111.29	111.07	111.78	110.97	112.57
112.76	110.47	109.95	111.26	111.75	111.79	111.32	112.79	109.97	109.61	111.83	111.25	110.26	111.21	111.39	112.65	110.77	111.61	110.06	110.93	111.62	111.98	112.86	109.49	110.28	112.18	112.49	109.8	112.1	110.58	110.29	111.12	112.12	109.76	111.19	111.97	112.67	111.45	112	111.55	112	111.24	111.53	113.26	110.54	110.66	110.9	110.77	111.68	111.12
107.37	106.22	106.82	106.42	107.23	105.9	106.27	105.97	106.29	106.65	106.81	105.56	107	105.63	106.53	105.43	105.99	106.81	106.55	106.58	108.16	105.72	107.23	105.82	105.49	107.02	106.12	106.1	107.22	107.01	106.63	107.52	105.66	106.94	106.11	107.05	106.26	106.42	106.42	107.26	105.5	105.89	106.21	106.64	106.42	107.86	105.48	106.72	104.64	105.38
99.098	98.847	99.383	98.809	99.793	100.85	100.14	101.91	99.931	99.739	100.17	99.096	98.984	100.8	99.657	101.24	100.44	101.19	102.47	101.91	99.773	99.54	100.17	102.51	101.67	100.66	100.03	101.78	102.55	100.26	100.42	100.59	101.52	100.07	101.71	100.34	101.82	100.82	100.02	100.75	100.31	101.91	101.57	100.04	101.01	100.63	100.03	100.72	102.21	99.104
106.57	105.24	105.78	105.17	105.92	105.38	105.26	106.44	105.45	106.43	107.15	106.07	103.89	106.16	105.22	107.65	105.63	105.66	105.7	106.75	105.27	106.5	106.89	105.39	104.16	105.36	106.37	103.35	105.23	105.99	103.21	105.62	105.58	105.06	105.6	106.57	106.22	105.12	106.92	105.8	106.76	105.72	107.71	104.45	105.5	104.87	104.6	104.84	106.74	105.98
117.51	115.56	115.3	115.91	116.37	116.27	116.09	114.37	117.79	115.67	117.37	115.38	115.3	116.83	117.8	118.12	115.71	115.43	116.51	116.02	116.87	116.66	115.8	117.15	116.47	115.82	115.94	115.87	115.36	114.61	115.37	117.21	116.02	115.08	116.36	116.71	116.17	115.51	115.78	115.08	116.98	115.42	116.42	115.38	116.71	116.61	117.82	116.05	116.31	116.12
105.12	104.81	107.21	105.79	104.07	105.19	104.67	105.87	106.61	105.48	103.74	105.31	104.03	106.56	108.4	106.08	104.72	106.52	106.26	104.32	105.62	106.44	104.46	105.01	107.16	105.85	106.17	105.24	106.48	105.39	105.89	103.31	105.05	104.72	104.79	105.15	105.86	105.57	104.48	106.56	105.14	105.99	106.15	103.88	104.6	105.89	103.53	104.3	105.21	105.57
106.11	108.18	106.28	108.18	106.09	107.54	106.95	106.82	105.58	106.36	107.08	106.13	106.97	107.64	107.33	106.84	107.28	107.19	107.7	106.36	105.91	107.22	106.28	106.71	107.17	106.1	106.36	104.22	107.36	107.81	107.64	105.19	107.68	107.08	106.69	107.08	107.46	107.18	108.24	108.59	107.61	105.65	106.88	106.21	106.08	106.98	105.38	105.39	106.35	106.35
99.924	99.715	101.16	99.782	100.39	100.7	100.28	100.39	99.472	99.619	101.61	99.228	99.528	100.96	98.892	102.63	100.69	100.07	100.33	99.736	100.76	99.722	99.867	101.77	102.09	101.65	101.48	100.74	98.838	100.06	100.75	98.205	101.09	99.432	100.18	101.29	100.73	99.971	100.72	99.085	100.71	100.33	100.38	100.22	98.899	99.891	99.781	100.94	100.64	98.814
112.85	110.66	111.33	110.72	112.03	111.35	111.67	111.61	111.72	109.55	110.56	111.19	111.4	112.55	112.19	110.63	110.54	111.3	111.67	111.79	112.58	111.04	110.87	111.89	111.1	111.88	110.88	111.97	111.25	111.23	111.38	110.18	109.76	110.83	111.33	110.19	109.18	112.27	111.54	109.56	110.59	110.58	111.36	111.6	110.55	110.66	111.39	111.65	109.25	111.95
105.15	106.85	105.73	105.2	106.8	105.67	105.01	103.88	105.88	106.05	108.23	107.24	104.61	106.35	104.94	107.07	105.89	104.92	105.1	106.92	107.27	106.86	106.78	105.32	106.16	106.76	104.14	106.75	106.03	105.62	107.37	106.49	105.86	105.91	107.37	107.88	105.55	103.53	105.52	105.94	105.48	107.8	105.68	107.04	105.88	105.61	105.42	106.73	106.18	106.59
111.92	110.73	112.09	111.44	112.11	109.82	110.83	111.84	111.32	108.61	109.99	110.94	112.81	112.9	108.86	110.74	112.16	111.86	111.94	110.49	111.19	109.74	110.75	112.65	111.53	111.15	110.51	112.6	111.96	110.56	110.81	112.88	111.55	110.46	111.44	110.76	109.75	110.89	111.68	111.28	112.48	111.6	111.08	112	110.94	110.11	111.71	111.33	112.74	111.71
104.89	105.32	106.33	104.86	105.8	107.22	104.98	105.67	104.81	104.84	105.58	107.52	104.77	104.76	107.03	105.99	106.07	104.73	105.39	105.33	106.28	105.91	106.09	104.59	107.3	107.32	105.7	105.79	105.43	106.03	107.68	104.76	105.68	105.27	107.9	106.85	106.57	105.38	104.91	106.33	106.11	106.1	107.62	108.06	106.25	105.44	105.26	106.56	106.37	107.21
106.89	105.38	108.37	105.8	107.51	107.06	106.75	106.43	106.28	107.99	105.82	107.91	106.87	107.62	105.36	107.26	106.39	106.84	108.29	106.78	107.26	106.72	106.36	107.97	107.49	108.03	107.26	108.53	107.81	106.53	107.1	107.26	106.66	106.13	107.55	106.25	107.31	107.14	106.88	106.57	106.54	106.39	107.49	105.92	107.16	107.03	106.6	106.46	108.52	106.35
99.533	99.598	99.19	98.79	100.63	99.837	100.84	99.917	100.01	101.05	99.037	102.14	99.189	99.122	100.13	97.477	101.55	100.24	100.38	99.575	99.697	101.03	100.62	99.367	99.448	100.2	98.836	98.296	98.282	99.962	100.05	97.769	100.24	98.196	99.458	99.575	99.508	100.44	99.819	99.725	99.979	100.62	100.23	99.956	99.569	99.671	100.48	99.708	99.49	100.72
110.59	112.28	112.26	111.5	112.28	109.87	109.05	109.77	113.28	110.72	111.63	111.35	112.76	110.95	109.72	112.23	110.61	113.06	112.48	112.5	110.9	111.35	112.61	111.33	110.2	110.75	110.84	110.12	111.6	110.9	112.82	110.27	110.35	111.13	112.06	110.47	111.25	110.1	112.35	110.65	111.23	110.4	109.58	111.51	111.25	110.57	111.03	110.87	110.33	108.38
106.35	108.35	106.15	106.8	106.64	107.16	107.13	105.75	108.66	105.72	108.16	105.94	106.55	106.96	107.05	108.44	108.24	107.52	106.33	106.24	107.96	105.41	107.84	107.79	106.67	106.41	107.4	106.43	106.66	107.28	106.78	107.21	107.98	106.72	105.35	106.02	108.15	107.23	108.74	107.94	108.21	107.23	106.41	107.18	105.14	108.8	106.23	106.1	104.84	106.15
105.21	104.79	106.89	106.22	105.66	106.96	107.22	105.91	106.31	106.87	105.34	106.32	106.94	107.24	105.02	107.73	105.63	105.33	106.1	106.18	106.49	106.33	106.93	105.56	107.32	105.4	106.46	107.77	106.3	105.71	106.41	107.83	105.03	104.79	106.37	106.26	105.75	106.07	107.27	106.57	106.13	106.3	107.11	106.37	105.94	107.44	106.21	106.9	106.66	108.34
104.39	101.77	104.62	106.1	104.24	104.26	105.32	105.04	104.15	104.14	102.82	104.98	102.16	103.62	103.59	102.72	104.44	102.36	103.92	103.96	102.37	103.87	104.55	102.41	104.19	103.91	103.11	106.12	105.7	103.85	102.05	105.45	103.4	103.38	105.76	102.28	103.07	103.61	102.2	103.51	103.95	103.93	103.75	104.99	104.12	103.42	103.99	105.02	103.8	103.73
104.63	104.87	104.24	103.95	105.59	104.96	106.94	105.29	105.39	105.34	104.11	106.16	105.64	104.58	104.74	104.73	106.86	104.89	104.67	103.59	104.36	103.72	105.28	106.42	104.66	103.36	104.22	105.13	103.45	105.36	104.84	105.82	104.98	103.8	103.52	104.37	104.91	104.35	105.62	105.47	104.13	104.47	105.07	105.06	105.44	105.71	105.24	105.99	105.25	105.24
112.86	111.16	112.89	112.29	112.24	109.57	112.95	113.97	111.89	112.7	112.47	111.74	112.62	113.49	112.82	110.71	112	112.57	113.04	111.66	112.12	113.15	111.54	112.16	112.57	113.32	111.52	111.49	111.33	111.96	112.04	112.75	113.13	113.81	110.78	111.57	113.33	112.41	111.98	111.77	111.85	114.02	112.23	112.04	112.17	112.97	112.25	113.59	112.93	112.68
100.68	100.12	99.161	101.31	98.941	101.59	100.17	99.398	99.003	99.674	99.991	99.129	100.31	100.2	100.17	99.343	98.684	100.02	99.741	101.37	100.21	100.48	98.579	99.996	99.255	99.676	98.489	101.14	98.907	98.275	100.94	99.57	101.18	99.764	99.975	99.955	99.368	100.18	99.63	100.32	99.939	100.17	99.322	100.09	101.61	101.07	99.365	99.908	100.94	100.16
106.64	105.77	105.85	105.95	104.82	105.76	106.21	107.17	104.77	108.21	106.38	106.47	105.87	105.53	106.62	105.11	105.31	103.47	105.24	104.78	105.58	105.6	105.24	106.25	105.31	105.89	105.67	105.77	106.6	105.13	105.4	106.56	105.85	105.85	104.62	104.81	107.31	105.31	105.42	106.63	104.9	105.83	104.6	104.87	106.45	105.28	105.77	105.22	106.41	105.59
109.75	109.38	108.37	109.47	108.29	110.41	109.8	109.65	108.53	110.44	108.94	109.76	110.25	108.37	108.82	110.75	110.25	110.05	109.5	110.84	110.1	110.97	110.11	108.94	109.9	110.64	109.16	109.52	109.81	110.81	109.41	109.12	108.27	109.63	109	110.35	110	110.25	108.83	110.07	110.12	109.77	109.89	110	108.75	111.13	109.38	110.04	110.09	108.41
106.9	107.13	105.07	105.58	107.46	105.93	106.79	105.36	105.71	106.53	106.22	107	107.54	106.05	106.59	106.23	106.07	106.56	105.44	106.62	105.92	105.61	107.58	107.25	104.61	105.5	105.49	104.99	104.57	104.54	106.67	104.88	105.46	105.41	106.53	105.98	106.63	107.02	104.27	106.17	106.62	108.36	106.94	107.33	107.15	106.24	103.89	106.61	107.56	104.66
105.16	104.47	105.08	105.39	104.87	104.03	103.79	103.78	105.29	104.61	103.99	105.19	103.47	104.2	103.47	103.37	104.36	103.48	105.25	104.35	106.17	104.34	103.98	103.85	104.47	104.66	104.88	104.35	103.55	103.56	104.07	106.46	104.37	103.58	103.05	102.32	104.71	104.82	104.01	104.37	104.62	104.33	105.25	105.43	104.78	104.08	105.59	104.57	103.94	103.84
114.2	112.23	112.37	111.48	113.39	111.85	114.34	111.99	111.81	113.19	112.98	115.1	113.7	112.81	112.3	112.41	113.91	113.91	111.38	112.34	112.98	112.97	113.45	113.59	113.12	111.18	112.3	113.26	112.68	112.83	112.91	111.7	112.11	112.34	112.85	112.23	113.18	114.21	112.26	113.54	113.18	113.16	112.41	112.04	113.47	113.69	114.2	112.87	113.33	112.67
106.54	105.26	105.39	105.6	105.85	106.24	107.15	104.28	105.37	105.95	106.26	106.37	104.89	105	104.81	106.65	103.71	105.43	104.13	106.38	105.84	105.99	105.23	105.13	106.87	105.47	105.65	105.04	105.89	106.12	106.7	105.49	105.35	105.72	106.36	104.29	106.59	105.36	105.72	104.2	105.28	105.8	106.92	104.4	105.89	105.48	105.49	104.71	105.49	104.14
103.88	105.8	104.57	105.15	104.95	106.32	105.09	105.26	104.33	104.94	105.86	105.36	104.06	104.28	105.97	105.61	104.88	104.59	105.04	105.12	105.48	106.26	105	105.76	105.69	105.31	106.18	105.31	103.86	106.12	104.64	105.17	105.34	105.77	105.71	105.68	104.99	106.75	104.33	105.3	106.42	105.36	106.77	104.22	105.52	105.58	104.99	105.57	105.84	103.77
106.22	105.03	106.99	105.38	103.58	106.32	105.99	103.66	105.42	104.09	106.71	105.2	106.17	106.05	106.82	104.97	106.52	106.06	106.53	106	106.39	106.88	105.92	106.43	104.54	104.43	106.27	103.93	106.05	105.78	106.29	105.42	103.74	105.81	106.28	104.97	106.05	106.05	107.38	105.72	106.07	104.68	104.13	105.97	105.72	103.81	105.55	106.23	105.68	105.13
113.33	112.24	112.68	112.21	112.04	114.64	111.31	113.49	113.9	113.4	112.86	112.31	111.4	113.11	112.49	113.61	112.12	112.44	113.05	114.44	113.31	112.71	112.21	113.36	113.67	113.47	113.58	112.2	111.99	114.21	113.57	112.13	113.4	114.15	113.71	113.26	112.3	113.12	112.18	112.15	111.14	113.66	114.51	113.16	111.59	114.99	113.96	113.47	112.82	113.19
[truncated: 800 more rows]
[truncated: 150 more columns]
