# Supplementary material for: Genetic dissection of main and epistatic effects of QTL based on augmented triple test cross design
Source: PLoS One. 2017 Dec 14;12(12):e0189054. doi: 10.1371/journal.pone.0189054 (PMC5730204; doi:10.1371/journal.pone.0189054)
Supplement: S8 Supporting Information — (ZIP) [file pone.0189054.s008.zip › z4_1950_0.8_5.csv]

106.47	105.49	108.52	105.94	105.05	106.62	104.9	107.51	105.82	109.2	105.41	107.02	105.07	108.96	108.29	107.84	105.49	107.58	107.68	107.34	105.52	106.35	106.67	105.69	107.88	106.72	104.89	105.25	107.28	106.11	108.37	106.29	107.55	107.55	106.28	106.11	107.03	106.78	108.19	108.05	107.33	107.39	106.11	105.41	105.55	106.92	107.91	109.28	106.07	106.02
103.89	104.79	106.83	103.33	103.96	102.82	102.9	105.38	107.41	104.19	103.99	104.51	105.26	102.75	103.15	104.48	105.21	104.97	101.73	106.49	104.73	103.74	105.23	102.79	104.48	102.16	104.78	104.83	101.98	105.01	103.45	105.97	103.81	103.71	102.14	104.56	105.75	102.71	105.77	105.42	104.9	106.36	104.27	104.33	105.56	102.71	102.76	103.66	102.36	102.59
111.39	108.42	110.87	110.01	107.68	112.43	111.66	111.29	107.88	109.75	110.8	110.59	109.42	110.57	109.77	109.88	109.98	109.77	110.6	110.97	111.97	109.99	111.05	109.84	110.56	109.92	109.98	109.55	111.29	111.46	111.09	110.28	111.29	109.15	110.17	109.4	109.43	112.53	109.54	109.12	113.33	110.46	109.08	109.42	111.98	109.87	110.46	110.74	111.39	111.01
104.28	103.94	105.28	107.19	105.86	105.77	104.53	106	108.11	107.82	107.13	106.79	106.13	107.2	104.46	107.05	105.18	105.28	103.32	106.72	107.59	105.41	104.63	103.8	103.76	107.67	106.08	108.19	105.16	103.47	106.83	106.03	106.4	107.15	103.59	108.65	106.15	104.94	107.88	105.75	105.62	105.99	106.27	105.72	104.24	104.56	107.05	105.47	106.56	104.96
111.61	110.62	113.14	110.88	110.66	111.5	111.15	112.26	111.53	112.58	110.2	110.29	110.94	111.53	111.45	113.29	111.84	111.16	111.66	114.03	112.02	112.95	110.54	110.97	111.22	113.16	111.51	110.57	111.56	111.79	111.08	110.44	112.03	110.73	112.58	111.31	110	112.52	109.16	112.06	110.32	110.91	110.1	110.75	112.12	112.24	113.41	110.21	111.58	109.73
105.85	104.12	106.34	105.75	107.46	105.81	104.93	105.61	105.22	107.54	105.45	107.28	107.61	105.6	107.1	106.49	108.04	105.88	105.59	105.54	106.86	104.49	106.76	105.6	105.3	105.98	105.11	106.36	104.34	106.24	104.54	108.45	105.69	107.34	104.99	104.77	105.76	104.62	106.56	104.55	103.42	106.73	105.13	105.15	103.68	105.66	105.88	108.71	105.2	106.86
105.01	106.39	105.65	106.08	106.49	106.17	105.86	105.48	103.88	106.21	103.9	105	107.99	105.24	107.69	104.18	106.16	105.39	105.76	106.87	103.97	105.93	104.51	102.85	107.03	107.42	104.75	107.66	106.45	105.69	106.22	106.15	106.02	103.48	104.96	105.45	103.94	105.47	106.65	103.03	105.58	105.46	106.64	105.95	106.59	103.72	104.02	104.97	106.15	107.62
112.04	111.95	111.05	110.61	109.6	110.72	111.74	109.58	112.42	110.3	111.19	111.78	114.02	112.46	112.64	111.81	110.63	111.48	111.63	112.44	112.42	115.13	109.39	111.68	112.61	110.82	111.4	112.12	111.25	112.73	111.16	110.14	109.58	110.05	111.13	113.09	111.57	112.7	113.02	111.65	109.61	113.24	110.87	109.61	109.55	111.32	111.59	110.53	108.9	112.7
113.36	115.8	116.53	114.44	115.29	117.16	115.77	116.55	115.13	116.13	114.62	117.06	116.3	116.41	113.48	117.77	117.41	116.81	116.75	116.3	116.16	116.21	116.51	114.25	115.89	116.59	116.15	116.57	113.67	116.4	117.04	117.18	116.39	115.53	115.29	115.3	116.45	116.57	115.12	116.08	117.17	115.3	117.11	117.64	115.08	117.72	114.38	116	116.89	117.51
103.13	104.68	102.91	104.85	105.14	104.94	103.74	104.15	105.18	102.72	105.73	104.32	103.19	103.67	104.14	103.85	104.88	104.06	104.83	103.5	104.53	103.58	104.2	105.72	103.44	102.24	102.64	104.23	104.16	102.99	104.09	103.87	100.96	105.17	103.15	105.47	104.8	104.21	105.43	105.21	104.3	105.85	103.47	106.1	104.28	103.33	103.62	103.71	103.02	104.55
101.09	100.32	98.23	100.69	98.266	99.02	99.864	100.27	102.34	101.05	102.03	100.45	100.85	103.51	101.15	103.49	100.67	101.32	99.695	100.8	100.65	100.69	102.68	100.92	102.93	99.086	100.18	101.68	102.33	99.856	99.104	102.34	99.659	100.43	101.37	100.14	99.186	99.107	101.47	100.83	97.749	100.88	103.39	98.599	101.8	100.17	99.55	99.241	99.935	100.55
104.33	106.09	106.42	106.46	106.43	105.14	105.01	105.71	106.17	105.05	106.53	105.47	105.44	103.96	106.5	106.19	105.85	105.76	106.78	106.92	105.89	108.95	105.36	106.97	108.09	106.43	107.53	105.34	104.1	104.65	107.88	107.37	105.45	106.11	104.9	106.45	105.41	104.58	106.75	106.46	104.96	107.16	103.4	103.66	105.45	106.75	106.37	106.23	106.12	106.42
109.97	113.13	112.36	111.67	111.98	112.7	112.42	110.44	110.13	110.84	114.12	114.55	109.46	113.87	110.77	112.74	111.23	111.09	113.28	112.01	111.8	113.3	113.4	111.14	110.08	112.53	111.91	111.54	112.62	108.91	110.98	111	111.45	112.49	111.7	112.87	113.66	111.67	111.06	111.15	112.13	113.51	110.53	112.47	111.91	112.32	113.49	111.96	108.91	112.77
111.02	110.38	112.95	111.65	112.66	109.77	115.63	112.11	111.44	111.96	111.12	112.91	111.47	112.68	111.83	111.83	113.91	113.44	113.93	109.92	111.61	110.4	110.1	112.06	110.07	114.29	109.92	111.92	111.88	111.69	110.37	113.3	111.31	113.48	111.32	110.65	113.27	112.66	112.02	112.56	110.03	112.46	111.72	110.16	112.11	110.49	113.69	109.61	112.97	113.31
103.94	106.93	105.34	106.06	108.75	104.88	106.35	106.35	105.42	104.99	106.65	108.29	107.21	105.76	106.68	105.48	105.26	108.15	106.75	106.12	106.54	107.72	105.88	104.29	104.78	106.61	104.92	105.64	104.94	103.75	105.55	106.1	107.37	109.19	107.83	106.83	106.64	105.16	106.62	105.73	108.02	105.73	104.8	106.48	106.14	106.36	106.06	105.89	106.71	106.54
105	104.29	105.36	106.97	106.27	105.44	106.57	105.32	107.1	107.51	107.94	106.62	106.9	105.36	106.58	106.16	106.27	104.02	105.77	106.15	106.9	104.9	104.51	106.13	106.32	107.66	106.51	105.11	106.12	105.47	104.09	103.77	107.63	107.42	107.84	102.45	105.36	105.67	106.32	107.09	105.53	103.15	106.68	107.25	107.17	107.09	104.81	104.45	106.58	104.5
105.67	106.39	107.19	105.32	105.96	107.19	104.76	105.21	105.11	104.65	105.93	103.88	104.61	105.33	106.92	108.33	104	104.15	105.22	105.01	103.62	107.51	107.35	106.33	105.31	107.44	105.8	103.34	103.23	107.24	106.9	106.4	102.89	104.49	106.08	104.36	106.05	105.6	107.58	105.97	104.57	107.5	106.37	105.53	107.45	105.19	107.63	105.94	104.81	105.36
110.71	110.24	112.41	108.9	111.51	111.32	108.33	109.1	113.35	109.83	110.33	110.95	108.74	110.28	109.54	109.51	110.08	110.55	110.76	109.21	110.34	108.51	110.43	109.4	110.89	111.15	108.81	109.16	110.12	108.66	109.22	110.08	111.2	109.51	111.41	111.2	109.72	112.64	110.19	110.5	110.93	109.94	109.03	109.09	111.85	110.23	108.45	111.11	108.63	108
119.12	118.02	116.99	118.66	120.82	117.73	119.79	117.11	117.21	117.34	120.09	116.31	118.2	116.81	116.11	118.05	117.5	118	118.32	116.19	117	118.47	118.33	116.92	118.18	120.06	117.44	120.18	116.42	117.09	118.45	116.45	117.39	116.55	116.96	118.82	118.74	118.28	120.17	118.01	118.99	116.26	117.27	118.19	118.55	119.88	116.72	117.75	115.24	117.02
102.83	105.32	103.74	103.03	103.69	103.85	104.15	105.96	104.87	103.78	103.25	104.08	103.45	104.42	103.94	105.6	104.26	103.39	104.13	104.67	102.2	104.18	104.33	102.6	104.41	104.92	103.17	104.66	106.97	107.18	104.51	106.99	103.48	103.59	105.22	107.4	104.28	104.27	105.03	106.66	104.52	104.23	104.43	104.4	104.19	104.87	104.22	103.66	102.69	103.87
104.23	108.34	104.18	105.61	105.52	105.73	104.29	105.5	104.18	103.87	106.59	102.6	105.24	106.83	106.3	105.36	104.93	105.77	104.75	105.49	107.11	104.15	102.77	106.2	106.88	103.54	105.88	104.46	105.95	105.54	104.87	104.73	105.52	108.31	104.43	106.36	105.19	106.2	107.11	105.09	106.22	105.81	104.06	105.72	105.61	106.94	104.8	105.92	104.68	104.44
105.03	107.06	104.33	103.56	105.47	108.98	105.66	105.62	105.62	102.97	104.41	105.98	106.65	106.15	103.53	105.93	107.59	104.83	105.2	106.2	104.86	105.28	104.8	104.32	106.27	105.09	105.7	102.43	104.63	104.69	105.17	102.35	103.67	103.86	106.84	104.8	106.65	106.99	108.03	107.79	104.65	104.63	106.44	106.75	107.44	107.83	106.25	105.15	106.98	105.91
111.46	107.99	109.77	110.67	108.52	108.6	110.93	110.53	111.15	108.61	109.03	108.47	108.86	109.07	109.92	110.41	108.97	111.88	108.68	109.59	110.31	109.78	109.38	108.84	109.89	109.83	107.45	109.96	109.78	109.23	110.31	109.58	109.25	109	107.7	111.03	108.19	107.97	110.77	109.43	106.55	110.41	108.86	108.92	110.18	109.65	110.84	111.84	108.35	108.75
102.04	100.02	100.12	100.55	101.77	101.58	101.07	100.46	102.31	100.89	100.15	102.5	98.823	102.14	100.56	102.45	102.11	98.52	98.66	100.62	100.65	100.44	102.46	99.732	101.64	101.97	102.29	101.21	103.52	101.65	99.567	99.899	101.05	100.71	100.14	103.17	100.68	96.99	100.75	99.785	100.06	101.93	101.61	101.26	101.56	102.56	100.14	102.16	99.58	99.623
108.37	103.47	104.41	106.56	104.41	106.03	105.82	104.2	107.15	105.74	107.32	105.6	104.59	105.64	107.44	107.12	103.95	104.77	105.37	103.93	107.18	105.22	105.23	106.02	105.08	106.73	105.39	107.22	108.03	105.91	106.54	105.07	103.62	106.7	104.91	105.79	108.62	105.88	106.3	104.35	106.3	107.42	104.58	107.1	103.82	108.84	106.04	104.81	106.07	104.8
111.02	109.19	112.67	111.02	112.33	110.44	110.14	112.75	110.49	110.76	110.62	110.77	110.3	112.19	110.47	110.07	110.08	112.62	109.06	111.12	111.89	110	114.05	111.84	111.24	108.15	107.99	111.91	112.14	111.7	110.87	110.37	110.7	111.86	110.31	111.81	110.41	110.65	112.01	114.48	111.86	110.48	110.52	111.41	113.34	109.76	112.19	113.24	110.03	113.24
100.77	99.019	100.36	98.39	101.4	100.63	100.98	99.55	99.938	100.31	101.39	103	99.846	103.18	98.453	100.49	99.124	101.08	102	99.646	100.39	100.73	101.39	99.484	100.96	100.51	100.39	98.819	99.328	97.332	100.76	98.683	101.12	99.849	100.05	97.785	99.894	99.986	102.05	99.867	100.5	102.06	97.207	98.688	98.592	98.348	101.91	100	100.2	101.4
112.29	111.42	110.8	111.5	111.64	110.19	110.35	111.44	112.26	111.33	111.64	110.75	112.56	109.85	108.2	112.12	110.07	113.33	110.42	109.82	110.36	112.69	113.51	111.73	111.81	110.18	108.8	109.83	111.78	111.03	111.65	110.76	113.47	112.72	110.42	110.53	111.2	110.25	110.27	110.82	109.91	113.09	111.81	110.84	111.39	110.9	110.36	112.01	111.81	111.12
108.08	107.07	107.14	107.74	107.13	106.51	108.56	107.02	104.08	105.48	105.52	106.09	107.55	105.67	105.88	104.17	105.92	106.62	106.31	105.08	107.71	106.64	106.55	104.71	106.38	105.71	106.99	105.32	105.89	108.37	105.12	106.14	106.33	107.37	106.31	106.9	107.03	106.18	105.39	106.26	108.91	106.19	106.72	107.96	106.42	105.01	106.82	106.45	106.36	105.67
110.19	108.97	109.23	111.67	108.87	109.24	107.51	107.59	109.96	110.91	109.29	110.69	110.26	108.19	108.07	108.12	108.56	111.09	112.64	110.21	111.21	110.02	110.9	110.84	111.2	110.99	109.5	110.42	111.06	108.99	107.01	110.91	109.03	110.88	109.29	110.84	111.18	110.66	110.86	109.78	107.82	110.58	109.89	109.22	108.74	108.37	109.29	109.46	110.98	110.82
105.69	106.96	104.54	104.46	106.91	107.91	105.77	107.2	104.88	107.82	106.36	106.36	106.16	106.45	102.78	107.18	107.67	104.91	106.36	106.03	106.35	106.68	105.74	105.15	107.23	105.64	106.52	106.77	106.15	105.02	107.41	105.98	105.46	106.45	107.86	105.39	104.91	105.91	107.25	105.51	105.66	105.76	105.44	108.03	105.83	105.9	104.77	108.66	106.32	106.38
105.58	107.33	106.19	105.14	106.7	105.66	106.9	105.34	104.76	105.12	103.84	104.77	103.94	103.56	106.85	102	106.13	104.41	105.66	104.6	105.38	103.97	105.53	104.56	103.36	103.86	103.79	105.15	104.21	105.72	102.14	106.7	105.21	102.69	104.82	102.4	102.76	106.59	103.49	105.31	102.65	103.37	104.46	104.06	104.66	102.65	102.25	105.14	103.06	104.76
111.02	112.78	110.37	114.15	110.37	110.6	110.1	109.6	110.14	112.39	109.15	110.98	110.12	109.7	111.13	110.83	113.1	110.43	113.62	111.2	112.75	109	109.16	111.8	111.21	109.31	110.85	109.38	112.15	110.99	111.2	111.91	108.68	109.6	109.08	111.17	110.44	109.99	111.64	110.82	109.3	109.52	111.08	112.47	112.16	110.1	108.15	111.06	110.19	111.1
105.71	107.23	106.81	105.35	103.64	107.83	106.44	107.71	105.3	103.58	105.64	105.27	104.15	104.45	106.56	105.71	103.54	105.5	105.97	106.8	105.96	103.87	106.54	107.51	105.26	105.07	106.96	105.65	107.12	104.18	106.45	106.63	109.7	107.32	105.32	104.62	108.04	106.07	102.75	106.17	104.95	105.14	107.06	105	104.03	105.92	103.96	104.18	103.92	105.67
104.77	105.78	105.65	106.35	105.91	104.23	106.57	106.88	105.12	106.21	105.12	104.58	108.04	103.74	105.49	105.7	105.26	105.78	104.72	104.92	106.74	106.42	105.45	107.27	107.43	105.16	106.5	105.15	105.98	104.95	107.22	104.9	104.64	106.5	104.36	106.99	104.64	105.8	106.28	104.66	106.71	105.06	108.13	105.28	104.3	105.1	103.14	104.94	106.63	105.11
106.91	105.5	108.44	107.63	106.68	105.03	107.54	108.66	106	105.7	108.22	105.91	107.24	107.11	108.71	107.17	107.92	106.38	107.17	105.98	107.12	106.25	106.58	106.35	107.38	107.16	108.88	107.22	105.33	106.5	107.69	106.98	106.13	108	108.63	106.28	105.76	107.96	107.08	103.74	108.82	107.51	107.14	108.13	105.14	107.55	107.38	107.77	107.91	107.91
103.11	105.13	104.6	106.47	103.94	105.65	105.35	104.69	106.39	102.56	104.84	105.37	104.8	104.28	105.14	105.17	105.52	105.51	105.09	104.48	104.13	104.39	106.07	107.38	104.12	106.36	104.04	103.54	106.18	106.22	106.41	105.8	104.58	103.02	104.28	107.41	104.81	105.36	104.71	103.74	104.25	104.85	102.02	106.43	103.2	102.91	106.93	106.42	103.15	106.57
106.71	106.19	105.14	107.26	102.33	105.63	106.35	103.38	105.96	106.09	104.44	105.16	106.29	107.8	107.54	105.69	105.5	104.76	107.89	105.56	105.71	107.81	104.59	105.18	103.64	104.61	104.45	103.86	106	104.57	106.43	106.83	103.23	108.39	106.14	105.96	105.9	104.8	104.54	106.19	105.84	105.26	103.95	106.3	105.23	105.09	105.46	104.28	106.91	105.91
114.31	114.2	114.11	113.11	113.52	109.29	115.38	113.13	111.41	112.9	111.8	111.16	113.27	114.21	114.11	112.9	112.56	113.47	113.09	111.97	113.76	113.89	112.21	111.75	113.72	112.2	113.04	113.11	112.13	113.76	112.41	113.27	112.48	111.45	112.89	111.68	112.74	112.44	112.02	112.69	114.98	112.53	111.35	112.84	114.5	113.07	111.85	114.36	112.4	114.88
110.93	109.37	110.69	109.63	111.13	111.1	110.81	110.64	112.44	111.07	112.13	111.54	108.9	111.02	108.59	111.17	111.18	111.58	113.57	109.69	108.41	111.18	111.29	111.69	112.61	111.74	110.46	111.4	109.48	111.34	111.35	111.5	113.7	111.52	110.03	112.22	111.34	112.17	113.64	113.17	110.27	111.69	109.93	109.99	114.64	110.71	111.36	113.59	111.25	111.02
100.04	99.762	102.36	99.687	98.201	100.41	100.72	100.41	101.15	102.26	100.61	99.778	100.9	100.48	101.21	98.468	100.01	100.47	99.998	101.06	100.96	99.818	99.111	101.42	102.78	98.785	101.16	98.72	100.04	101.42	99.585	100.05	98.223	100.51	99.965	101.06	99.634	100.84	101.24	100.84	100.07	103.68	100.66	101.48	99.901	99.575	102.47	99.95	101.66	102.12
105.73	104.48	103.24	102.11	104.45	103.64	105.54	103.36	103.78	103.42	103.13	102.76	102.22	105.68	102.71	103.33	103.14	105.8	103.9	104.38	103.25	103.52	103.81	105.58	103.37	102.79	105.73	106.76	104.02	104.04	105.24	103.79	104.19	103.05	102.59	104.53	104.37	107.36	104.08	105.03	101.86	105.69	106.36	103.49	102.28	105.42	104.06	104.2	104	103.06
107.2	104.35	103.81	105.41	106.9	105.84	107.16	103.6	107.18	104.48	106.11	106.69	107.36	106.32	108.17	105.21	106.07	106.82	105.13	103.59	104.91	106.83	104.15	103.5	103.8	105.06	106.42	103.92	105.35	107.95	107.4	104.55	105.09	105.98	108.1	106.61	104.43	104.98	103.23	104.37	107.19	106.2	105.21	107.57	105.63	106.07	106.48	104.11	103.87	105.26
106.5	105.87	105.4	107.64	105.31	105.55	106.24	106.36	107.75	104.9	108.12	105.03	105.95	103.01	105.1	108.5	105.56	105.51	107.62	105.55	106.76	107.47	105.51	105.5	106.19	105.3	106.24	104.56	104.55	104.92	106.71	107.75	104.02	105.67	107.47	104.62	103.46	106.32	105.33	104.76	107.79	105.18	104.62	107.51	104.36	105.6	106.36	107.89	106.01	104.86
108.83	109.41	107.83	108.44	110.77	110.14	111.02	108.38	107.81	112.24	109.8	110.43	110.16	110.74	111.11	109.58	109.91	109.9	111.04	110.69	107.92	109.45	111.15	108.29	110.16	110.06	109.66	110.97	110.73	107.99	108.89	110.6	110.48	109.78	108.24	109.81	109.42	109.45	110.08	110.08	109.54	110.59	110.42	108.65	109.56	110.2	109.82	110.41	109.74	106.77
108.48	109.19	105.54	105.02	110.77	107.19	108.02	106.35	108.46	107.63	107.18	107.26	105.45	106.76	106.24	108.14	106.46	106.68	106.52	108.02	107.11	106.25	108.55	106.53	108.44	105.98	106.03	107.25	109.75	106.95	106.84	106.66	109.26	108.41	106.92	106.3	107.49	107.95	106.73	109.26	105.52	107.94	106.12	106.82	107.14	106.77	107.2	108.61	107.98	106.87
113.53	111.7	112.61	111.08	113.29	110.16	111.32	112.29	112.56	112.5	109.68	113.16	113.01	112.83	113.52	112.69	111.51	112.73	112.92	113.36	112.55	108.62	111.98	111.7	110.52	115.54	112.05	109.93	112.25	112.29	114.46	115.08	111.89	111.6	112.27	112.5	113.13	111.93	111.79	113.04	110.03	110.81	112.32	112.57	112.13	112.97	112.59	113.83	112.9	110.75
108.74	110.49	111.97	112.96	108.91	110.36	113.08	111.35	112.39	112.61	112.91	114.1	111.43	113.56	111.86	110.87	110.8	112.98	110.45	111.63	109.52	111.2	112.92	113.97	111.63	113.96	113.12	112.49	114.33	112.76	110.3	113.29	111.78	113.75	111.54	113.37	112.11	112.37	113.25	109.5	110.6	114.29	111.08	112.43	112.48	113.23	111.42	112.09	109.84	111.05
112.45	114.61	111.55	111.15	112.52	111.75	113.01	112.11	113.76	111.47	112.94	113.46	113.98	109.86	112.48	113.62	111.71	112.5	114	113.16	112.65	111.73	112.78	113.87	112.82	113.77	113.6	114.2	110.28	116.18	111.77	114.13	112.86	112.59	111.57	113.82	112.53	112.58	112.54	112.72	112	112.75	113.54	114.22	112.95	113.25	113.33	110.69	112.28	114.27
106.12	105.04	106.12	106.9	104.69	106.99	106.36	108.58	107.3	106.53	105.69	106.58	105.7	104.63	104.93	106.21	105.63	102.44	105.79	106.91	103.07	106.66	106.74	107.63	103.96	107.52	106.06	104.52	105.51	105.3	104.12	106.24	103.97	105.32	106.6	104.21	105.12	109.19	104.2	105.53	105.54	103.73	104.96	105.26	105.69	108	108.5	106.87	106.23	104.19
104.25	106.24	105.83	107.31	105.56	106.95	106.51	106.12	104.88	104.83	107.9	105.02	103.7	104.5	107.24	105.1	105.6	106.18	106.11	107.67	104.95	104.93	103.75	104.81	106.26	104.69	105.93	106.12	103.15	105.95	106.03	104.93	105.27	105.74	108.48	103.21	103.57	105.86	104.36	103.88	105.7	108.37	106.33	106.78	107.09	105.88	105.37	107.2	103.8	106.4
113.38	112.55	113.71	111.76	111.92	112.27	109.66	110.43	111.53	109.84	111.24	110.78	111.16	112.38	111.78	108.7	109.85	111.68	111.14	111.04	108.44	112.27	113.55	112.81	111.54	112.03	111.31	112.06	111.35	109.63	111.65	111.13	110.12	110.34	112.43	110	110.1	111.45	109.49	111.04	110.77	109.56	112.61	110.87	110.2	112.34	111.83	110.52	108.44	112.19
101.66	99.532	100.93	100.41	99.407	100.04	101.34	99.956	101.94	100.7	98.878	100.59	98.557	100.69	98.075	99.307	99.998	98.871	100.14	98.126	100.26	97.958	98.662	100.33	100.94	100.16	98.628	100.95	99.87	100.15	99.467	99.189	97.908	103.58	98.637	98.706	101.59	99.956	99.608	100.02	99.264	99.682	98.057	99.664	99.774	100.97	99.295	101.12	99.25	99.797
105.94	104.64	108.77	106.32	107.68	106.57	105.78	106.52	106.21	106.44	106.85	105.88	105.26	105.72	104.73	105.8	105.67	106.34	104.81	106.55	106.48	106.77	107.25	104.21	102.81	107.93	106.72	105.88	105.28	107.36	106.4	106.67	107.1	103.9	108.04	106.11	104.27	106.42	105.55	106.91	106.9	105.06	106.84	106.87	106.38	106.63	105.45	106.4	102.95	107.17
99.205	100.81	100.41	100.12	99.237	99.864	98.923	101.38	98.795	98.693	99.903	101.56	100.27	100.59	98.525	100.33	102.42	97.892	99.794	99.057	98.801	98.077	99.205	101.68	98.314	99.454	100.79	100.78	102.49	100.54	100.14	99.595	98.224	99.812	99.288	99.837	101.47	99.352	101.23	100.01	98.796	99.51	102.76	100.01	99.159	99.663	100.75	99.113	99.473	98.895
103.81	105.1	104.43	104.71	103.37	106.84	105.47	104.87	102.16	103.42	104.07	104.51	105.09	103.25	103.75	105.07	104.22	102	102.9	105.91	105.62	103.05	105.79	103.18	102.94	105.47	103.46	105.38	103.61	105.49	102.86	104.31	104.9	101.74	107.1	104.76	105.56	103.48	103.31	105.21	104.31	103.36	102.91	106.1	103.49	104.62	102.44	103.51	104.83	105.43
105.03	104.65	105.11	107.4	105.6	105.98	105.79	103.93	105.89	107.69	106.11	106.69	107.3	106.05	106.85	107.15	104.12	105.56	105.76	106.94	104.63	106.2	106.81	106.57	105.95	108.39	106.88	105.68	106.04	105.74	109.22	107.29	107.33	105.33	106.41	106.92	105.78	108.21	106.53	105.51	106.23	107.3	104.82	106.41	108.29	103.83	105.67	108.79	106.52	105.11
105.86	105.11	103.17	106.65	106.51	104.91	102.45	104.81	104.34	106.18	104.85	104.5	104.66	105.49	105.66	106.97	106.37	105.45	104.1	108.16	105.66	104.77	104.93	103.95	107.06	106.15	107.72	107.38	103.76	106.24	107.35	103.53	105.05	106.66	105.58	104.7	103.03	105.64	104.47	106.62	104.26	105.39	107.81	104.66	105.49	105.02	106.3	103.99	105.36	104.09
110.86	112.15	112.8	110.75	111.81	111.97	110.99	113.34	109.75	110.87	111.8	113.07	113.33	111.25	113.02	112.71	111.1	112.08	110.2	112.72	112.12	111.32	112.29	111.1	113.33	111.65	112.59	111.95	110.59	111.94	111.06	112.77	111.06	110.19	112.17	112.32	112.2	110.71	109.84	110.87	112.37	112.18	111.6	114.05	112.09	110.37	110.38	110.59	113.47	112.22
108.57	108.56	110.77	111.96	111.76	112.07	110.49	109.36	111.19	111.62	109.96	109.12	110.43	109.99	110.65	111.82	109.55	110.41	111.07	109.5	108.62	109.89	110.28	109.77	109.04	109.04	111.99	109.67	110.45	110.93	108.24	109.5	110.27	109.74	110.5	109.65	109.02	111.59	111.7	109.09	109.98	111.94	111.47	112.09	112.45	110.69	110.43	111.64	109.6	109.52
104.6	105.71	107.78	106.04	106.21	105.51	104.97	108.26	105.53	104.26	105.06	108.32	107.09	103.61	106.42	105.84	107.53	106.86	105.83	105.73	107.03	105.7	105.14	105.36	105.71	107.23	106.14	104.77	103.19	105.2	105.99	107.07	106.9	105.74	107.05	105.71	106.25	106.47	105.11	106.66	105.31	104.98	108.39	105.67	105.78	105.92	107.66	106.1	104.23	106.73
112.69	111.59	111.56	111.41	109.12	113.37	111.78	111.17	111.63	112.16	111.61	112.19	110.16	111.67	111.87	109.87	113.27	108.94	109.05	110.81	108.94	110.41	110.23	111.14	110.75	109.5	111.14	110.54	112.2	110.15	113.25	111.88	110.77	110.61	110.87	111.64	112.32	110.98	111.17	110.33	110.06	112.67	114.56	109.59	112.43	113.08	112.63	111.11	112.48	111.49
106.43	104.66	106.57	104.96	105.66	104.83	105.51	108.47	106.82	106.56	106.52	104.26	105.91	104.68	107.82	104.72	105.3	106.44	107.82	106.17	105.67	106.02	106.24	107.47	105.63	107.04	106.17	105.95	105.12	108.25	104.56	105.03	108.58	105.83	106	105.98	107.8	106.48	105.63	107.35	106.09	107.04	104.68	106.01	106.45	105.51	107.13	106.93	105.57	106.7
107.78	105.72	104.88	107.74	106.94	105.65	105.88	105.22	104.12	106.86	107.1	104.99	105.88	106.98	104.47	107.24	106.63	107.56	108.08	107.08	106.7	106.67	105.33	104.73	107.24	104.94	106.8	103.79	107.4	106.21	107.07	107.04	106.14	105.57	107.34	107.26	106.28	107.23	105.04	106.87	108.83	107.61	104.77	106.41	105.26	105.74	107.27	103.25	104.12	106.3
98.698	101.76	101.24	102.53	100.85	99.062	101.19	101.65	98.92	100.14	100.11	101.15	99.811	101.52	100.61	101.1	100.29	101.6	99.311	102.74	101.98	101.48	101.68	98.951	98.019	99.617	99.718	99.98	102.69	100.93	99.335	100.22	101.54	100.58	98.142	100.59	99.081	102.43	102.62	99.988	103.19	101.54	101.52	99.653	102.56	102.44	98.721	99.775	100.11	98.797
104.29	106.65	104.14	104.95	105.19	106.29	104.89	104.09	103.87	104.72	104.1	103.24	103.87	105.06	103.27	103.86	106.6	104.55	104.09	104.44	102.85	106.29	104.72	105.17	106.82	103.03	104.81	106.37	103.71	104.21	102.85	105.11	104.54	104.88	106.05	103.15	102.22	104.76	106.54	106.86	104.18	104.64	104.12	104.99	102.51	102.94	102.91	103.01	104.04	103.9
107.78	103.75	104.17	103.42	106.27	107.19	104.65	105.28	102.95	104.28	106.31	105.25	105.57	103.79	103.87	105.22	105.37	105.34	102.9	105.58	106.63	105.23	104.63	106.09	105.64	105.43	104.96	103.94	103.2	106.5	104.32	103.53	106.81	107.08	105.09	106.55	103.6	107.45	104.28	105.54	103.94	103.38	104.62	105.71	107.97	104.79	105.28	107.42	106.4	105.63
104.92	104.84	105.53	106.09	104.8	105.03	103.63	105.88	104.23	103.72	102.93	106.31	106.16	107.03	105.31	106.32	107.35	106.62	103.84	108.18	105.91	106.39	105.96	105.91	104.49	106.11	105.45	107.08	105.91	107.41	105.54	107.17	105.33	106.55	106.55	106.56	107.23	103.63	105.69	107.62	107.39	106.44	103.68	107.3	106.49	106.08	104.39	105.04	105.23	104.75
97.66	99.658	100.48	99.709	101.05	100.38	100.38	99.941	99.361	97.388	98.963	100.09	99.908	99.586	99.001	100.85	100.96	101.74	97.673	98.9	100.81	100.02	99.217	100.18	100.26	100.24	100.04	100.87	100.35	97.426	100.93	100.14	99.283	99.334	100.61	98.967	96.332	100.59	99.321	98.588	97.628	100.45	100.32	100.01	99.922	98.967	97.793	99.259	99.738	98.581
99.786	99.95	98.887	99.092	99.771	101.59	100.1	100.26	101.64	101.27	99.113	100.52	100.48	100.04	98.952	98.574	101.08	101	100.94	99.986	101.9	100.21	100.17	100.22	102.91	100.23	100.4	101.83	97.932	101.51	101.65	98.247	101.18	100.41	99.627	98.5	99.847	100.25	100.01	98.259	101.54	100.59	99.124	101.11	98.431	101.48	99.488	101.7	103.32	100.41
107.79	104.28	104.45	106.26	104.59	103.2	104.93	105.31	108.63	105.52	106.02	104.6	105.94	105.24	107.85	104.52	106.16	107.26	105.69	107.11	105.29	103.42	106.82	105.62	103.33	107.21	107.05	104.87	105.43	106.71	107.99	107.69	105.67	108.61	106.2	105.17	104.77	105.16	106.18	105.8	104.92	107.66	107.28	104.8	108.24	107.15	107.72	104.59	106.5	105.8
102.58	105.03	106.32	103.99	103.73	104.81	105.78	105.67	105.82	104.98	104.64	103.65	106.73	104.44	108.02	106.15	104.82	105.44	107.53	107.18	106	103.17	104.93	104.77	105.49	104.63	105.83	104.88	107.51	107.3	106.8	105.28	106.15	107.75	104.97	104.61	104.44	106.31	104.63	106.99	105.44	105.97	104.39	104.95	104.25	105.35	106.09	105.99	108.85	104.73
105.53	104.25	106.39	106.4	107.04	107.17	106.12	104.27	105.63	104.92	107.57	106.38	107.78	106.17	107.98	105.21	105.02	106.75	105.65	105.84	105.94	108.21	108.13	108.49	108.38	104.81	106.76	105.44	107.96	107.32	106.8	105.31	104.6	105.89	106.65	107.48	105.93	108.23	105.26	107.06	105.96	106.16	103.94	105.3	106.6	104.75	108.27	107.1	105.96	105.65
105.73	105.47	105.19	105.61	105.92	103.8	105.17	103.3	104.8	102.44	104.09	105.59	105.71	102.22	105.6	103.63	105.21	103.96	104.33	105.1	104.54	104.48	103.36	106.28	106.27	107.34	103.42	105.48	106.81	105.15	105.65	106.3	106.55	104.22	104.78	103.16	106.39	105.46	106.5	106.03	104.45	104.22	104.69	104.18	106.29	105.41	106.46	104.61	105.14	105.17
107.76	106.08	104.31	107.15	104.97	107.21	105.09	103.42	107.65	106.58	106.74	107.05	106.88	106.53	106.84	107.02	107.15	107.49	107.07	108.8	109.15	106.89	107.68	106.42	106.21	105.78	106.99	106.24	108.33	106.37	106.77	104.17	106.85	107.84	106.03	106.09	105.99	107.99	108.45	107.23	108.45	108.19	107.52	106.94	105.82	106.41	108.53	106.8	105.37	106.19
107.07	106.21	105.14	104.16	104.87	104.51	105.29	104.07	106.38	105.57	105.95	106.84	104.69	106.54	107.87	105.71	105.79	105.43	107.97	103.99	107.13	104.13	106.9	106.88	105.78	107.11	105.55	104.8	104.93	106.57	105.15	103.34	107.81	105.69	106.61	105.97	106.11	106.5	106.41	105.4	104.05	105.5	105.33	105.91	103.85	106.45	106.19	105.15	105.31	105.41
104.16	106.13	104.9	104.53	106.72	107.77	105.3	102.85	106.34	104.63	104.57	103.42	102.99	104.7	105.21	104.25	105.54	105.98	103.21	106.39	105.24	107.03	104.64	102.94	105.01	104	103.46	104.27	104.89	107.58	104.93	105.01	105.24	105.57	105.37	105.96	105.3	104.23	103.04	106.12	105.74	104.65	102.55	103.54	105.44	104.81	105.39	106.16	104.14	104.67
108.92	111.04	110.39	109.44	108.39	110.26	110.56	110.32	110.51	108.01	109.93	109.86	109.02	109.05	109.57	109.97	110.17	107.56	109.67	111.05	112.55	109.03	110.59	105.36	109.43	109.6	111.15	110.53	110.87	108.49	110.9	109.38	109.31	109.89	110.92	110.49	110.84	108.99	109.61	109.47	110.16	109.34	108.29	111.8	109.41	108.73	108.49	107.59	107.96	109.88
109.7	111.07	112.29	113.52	110.66	111.12	112.81	110.89	109.38	110.67	112.88	113.69	111.24	110.79	111.95	112.64	112.26	110.94	112.06	109.45	110.67	111.09	110.88	112.9	109.96	109.29	112.22	112.43	113.53	112.22	112.45	112.76	110.31	111.03	110.96	110.13	112.54	109.95	111.59	110.06	111.63	110.8	112.53	112.57	110.12	110.96	110.95	112.79	109.94	108.36
110.84	112.67	111.89	111.37	111.84	113.53	112.26	111.23	113.51	111.51	111	113.15	113.34	110.81	112.31	112.54	111.26	110.22	110.98	113.32	114.01	111.91	111.38	111.8	113.44	110.09	110.96	113.92	113.35	110.34	111.94	111.08	111.52	111.66	109.47	111.08	113.5	113.72	110.37	110.01	114.76	109.98	110.38	110.82	112.46	112.04	110.85	109.82	112.21	112.83
112.35	111.9	111.95	111.54	111.43	110.56	111.7	112.83	113.2	111.71	110.44	112.34	111.37	110.66	112.42	111.69	112.46	111.82	113.09	110.98	111.32	112.07	112.67	112.13	111.41	112.29	112.17	110.82	111.75	111.6	112.59	111.09	111.74	113.19	112.28	113.99	110.74	112.88	113.76	110.88	113.22	111	110.39	111.13	109.58	111.65	114.74	112.51	114.89	111.18
107.58	107.88	108.58	106.72	107.25	107.07	105.8	105.95	106.93	107.01	107.36	105.02	106.52	107.23	105.94	106.13	107.45	107.7	107.86	103.73	107.05	106.12	106.93	106.59	106.55	107.6	108.85	105.74	104.21	106.58	106.68	107.45	107.26	105.28	107.41	106.21	106.55	107.15	107.19	107.77	107.08	110.19	108.85	107.75	106.19	104.67	109.31	103.65	108.16	107.9
115.58	114.19	115.8	114.09	118.34	113.79	115.58	114.58	115.52	115.44	115.68	114.74	116.06	116.88	117.57	118.49	116.02	115.2	118.48	117.31	115.52	117.69	114.44	116.35	114.1	117.16	116.01	117.29	117.07	115.37	115.58	115.03	113.89	114.52	115.16	116.34	115.74	117.61	116.8	117.31	118.56	117.83	116.21	116.29	115.56	117.6	115.78	117.79	116.15	115.87
112.05	111.51	112.44	111.15	111.26	110.77	112.81	112.18	111.87	111.02	111.49	110.59	110.79	110.51	112.31	112.38	107.87	111.65	112.53	108.44	111.48	109.96	110	110.4	109.63	110.98	110.56	109.94	109.22	109.03	113.72	111.43	111.23	110.99	109.98	111.54	111.78	112.13	110.12	111.65	109.73	110.97	112.38	109.74	113.04	110.67	111.3	109.89	112.35	109.77
99.558	100.25	99.806	100.87	101.11	100.36	101.27	102.29	99.266	101.23	102.03	103.08	100.44	100.97	101.1	102.2	100.15	102.94	101.28	101.44	102.07	102.55	100.58	99.141	100.35	100.69	100.72	101.85	102.42	100.1	98.581	99.653	97.923	101.73	101.42	101.73	101.51	101.29	102.25	101.7	102.16	100.89	100.18	100.17	98.175	101.54	98.279	100.44	101.12	99.691
101.39	97.354	99.716	98.565	101.6	100.75	97.982	99.142	102.6	98.77	100.63	101.59	101.24	99.561	103.3	100.26	98.458	99.707	99.635	99.359	101.95	101.61	98.349	101.58	99.719	101.05	99.086	96.768	101.85	100.6	98.922	99.749	100.45	99.745	98.857	100.23	102.22	100.84	101.56	102.23	102.13	102.25	100.67	100.37	98.628	97.597	98.265	100.4	99.062	100.73
103.75	102.9	106.14	102.92	104.6	104.48	105.94	105.31	105.37	103.63	101.95	103.96	105.9	103.02	104.33	102.67	103.7	104.16	104.18	102.62	104.45	106.18	105.65	105.35	106.58	103.93	103.86	104.48	105.24	104.06	104.27	102.73	104.99	103.96	103.89	106.81	106.31	104.02	103.77	106.97	104.13	103.69	103.66	104.8	104.93	105.39	106.71	104.63	104.22	105.01
105.78	107.05	106.95	106.62	106.09	106.69	103.24	106.59	106.55	106.05	103.97	105.68	107.98	106.87	107.4	105.9	105.98	106.93	104.08	106.27	106.85	104.77	106.98	106.1	108.01	107.65	104.65	104.26	105.24	106.25	106.03	106.87	105.53	106.16	103.92	107.53	106.01	106.59	105.74	105.87	108.88	106.28	103.29	105.91	104.97	103.76	105.92	106.22	106.07	108.11
105.53	107.66	106.95	103.77	107.59	106.46	106.41	105.38	106.82	106.04	106.15	104.21	105.3	108.16	104.23	104.83	102.85	105.81	105.81	102.5	104.84	103.3	105.49	104.43	105.45	104.13	107.68	104.61	104.59	105.26	104.6	107.78	104.5	105.5	106.39	108.64	106.33	104.38	105.76	103.21	104.74	105.59	105.01	106.49	104.72	105.34	104.11	105.66	104	105.09
113.43	109.81	111.04	114.16	112.16	113.05	109.96	115.12	110.94	112.91	112.03	110.84	110.49	113.49	109.86	110.39	112.5	111.3	113.12	112.83	113.09	112.84	112.01	111.45	112.71	112.19	111.95	113.03	114.1	113.37	111.14	111.39	111.26	112.87	112.25	113.03	112.58	111.17	114.35	112.17	113.75	112.78	110.01	113.27	112.1	111.47	113.41	112.3	111.98	111.52
105.8	106.84	109.48	107.5	106.4	108.63	108.06	107.44	105.24	106.41	105.91	107.01	108.48	107.58	105.85	106.3	106.74	106.07	108.06	106.45	106.03	108.89	106.88	104.78	108.46	106.75	108.8	108.71	105.85	108.29	106.52	107.27	105.58	105.48	105.14	107.42	108.63	103.67	109.03	109	106.02	104.93	107.59	108.78	107.02	107.81	106.44	104.08	104.91	105.26
98.613	100.21	100.25	97.384	100.9	100.1	101.03	97.653	99.543	99.503	97.196	98.029	100.71	98.704	99.807	101.1	99.396	99.083	98.796	100.85	101.55	101.42	99.598	99.361	103.27	99.542	99.856	99.261	97.733	100.56	100.42	98.074	98.755	102.12	99.056	101.52	97.688	98.876	97.64	100.57	101.21	99.202	99.023	100.85	99.5	97.873	99.36	100.51	100.07	97.323
105.79	105.31	105.59	107.06	108.25	105.84	106.93	103.27	106.07	104.58	106.09	106.15	104.56	103.46	105.55	105.52	105.22	105.58	106.64	104.29	106.82	104.79	104.36	105.55	103.78	103.32	104.21	106.64	102.79	106.17	105.47	104	106.65	105.94	105.03	104.1	104.17	108.39	107.06	107.67	105.45	107.04	105.92	105.81	105.08	105.46	104.16	103.62	106.57	102.78
111.36	112.98	111.65	110.45	113.46	111.8	112.99	111.77	113.63	113.7	112.93	112.33	112.39	112.14	113.91	113.47	113.9	113.49	115.7	114.94	112	112.83	112.81	113.75	111.43	113.1	111.67	112.6	111.78	111.03	111.88	112.12	112.95	113.44	114.51	112.94	114.91	115.2	111.08	111.82	112.06	111.21	111.34	112.41	112.65	113.59	113	112.52	112.51	115.68
110.87	113.27	114.39	110.07	113.69	111.54	113.06	111.97	112.49	113.52	114.88	114.53	112.05	110.54	113.6	112.36	112.15	112.91	114.63	114.06	114.7	112.67	114.46	113.42	111.95	114.18	110.73	113.01	113.41	111.86	111.9	110.79	113.44	111.44	113.52	113.72	112.11	112.75	112.75	110.54	112.7	112.03	113.75	112.38	114.41	114.45	110	112.33	111.69	112.76
112.7	112.24	113.12	113.58	113.81	112.99	110.75	111.44	110.78	113.01	112.24	112.32	111.54	110.97	111.34	113.68	111.64	111.88	111.01	113.54	110.83	109.72	112.06	111.27	112.17	111.5	112.25	111.2	110.71	111.22	112.96	110.78	114.26	110.13	111.32	112.28	112.22	111.85	110.55	111.81	112.15	114.19	111.66	108.5	109.81	111.66	112.67	112.22	112.23	111.03
108.61	107.3	106.18	104.01	105.23	106.01	104.36	107.08	104.81	106.17	104.59	108.46	104.92	106.75	104.18	106.18	106.23	106.14	104.58	105.91	102.89	103.63	105.14	104.03	106.52	104.45	107.47	105.79	107.34	105.43	104.53	107.24	105.43	105.32	105.13	103.87	104.57	103.76	105.36	107.75	105.85	107.17	105.4	106	107.13	106.35	104.65	104.44	106.26	103.66
97.836	98.621	96.653	98.635	98.042	100.79	99.742	98.318	99.701	100.2	97.809	99.527	99.622	100.34	101.51	99.342	99.084	100.38	99.523	100.67	100.38	99.459	100.93	99.615	99.928	99.844	100.87	100.22	99.191	98.595	98.328	100.7	101.8	98.986	101.11	100.41	98.436	101.19	100.63	100.17	101.48	100.8	98.224	101.29	100.93	100.47	100.18	97.87	100.96	99.958
107.22	106.16	106.68	107.59	105.92	106.78	105.5	105.61	107.29	105.82	107.28	107.14	108.3	106.62	104.52	106.29	107.57	106.43	106.8	104.87	107.13	105.1	105.87	106.88	105.02	106.89	105.92	106.21	107.42	105.64	106.11	106.4	107.8	109.4	105.73	105.25	106.42	106.48	107.59	109.01	109.08	105.45	106.03	106.16	106.96	105.16	104.42	107.96	106.6	105.83
106.3	107.39	107.34	105.51	106.55	105.6	104.86	106.15	105.87	106.06	106.44	106.25	106.6	108.55	107.52	104.79	106.65	105.92	108.2	105.39	107.89	105.96	107.61	107.04	106.01	108.49	106.19	109.14	106.62	106.74	104.79	106.69	106.08	108.84	108.46	107.01	106.59	105.91	109.23	104.4	108.75	107.7	106.66	106.7	107.66	107.01	107.95	107.88	108.27	105.95
111.65	110.3	113.01	110.07	112.79	112.85	114.37	111.95	112.71	112.5	112.08	113.74	113.47	113.24	111.22	109.61	109.42	112.65	112.01	111.73	110.28	112.49	111.27	111.01	112.41	112.48	112.65	111.06	112.97	112.01	112.73	112.35	113.16	112.3	110.71	112.33	113.3	110.23	112.3	110.72	111.05	112.41	112.54	111.3	113.65	111.41	111.6	112.1	113.38	113.1
112.26	110.83	113.34	112.8	108.87	110.81	113.12	112.12	111.35	112.34	112.17	112.51	114.01	111.14	110.94	113.2	112.19	110.6	111.94	111.51	112	111.35	112.06	111.39	111.85	111.99	111.53	113.07	112.68	112.74	110.29	112.81	109.85	112.69	114.71	111.16	110.43	110.26	113.36	112.48	111.06	112.01	110.04	111.44	113.88	112.1	113.12	112.28	110.57	110.34
113.14	114.51	112.2	112.83	111.27	114.19	112.98	112.71	111.46	114.26	114.06	110.26	111.71	112.28	113.82	111.72	112.09	113.14	112.73	116.13	112.29	113.64	112.53	113.02	113.01	110.68	114.71	114.18	111.71	113.46	113.71	112.93	111.5	111.98	113.38	113.56	111.61	112.97	110.36	113.09	113.36	112.16	116.22	113.19	112.81	112.17	112.63	112.5	113.3	112.62
101.02	99.553	101.56	101.39	99.237	102.3	101.24	99.601	100.99	101.67	98.518	100.74	98.04	99.754	99.359	99.573	99.706	98.733	99.758	98.912	99.915	101.48	99.385	100.47	99.708	98.723	101.81	102.45	101.21	102.07	101.52	99.711	100.6	100.42	100.75	100.21	99.571	101.1	101.89	100.9	105.06	101.08	101.05	97.995	101.29	100.42	101.43	102.17	100.4	99.762
106.5	104.85	102.23	104.81	103.24	106.5	106.61	105.11	103.22	105.01	106.16	105.19	104.89	106.44	107.25	105.46	104.49	106.91	101.95	104.07	104.49	105.96	105.55	105.49	103.16	105.76	104.07	105.98	105.1	103.43	104.77	104.98	104.14	106.4	105.35	102.92	101.22	104.21	104.39	105.9	106.71	105.31	105.91	104.83	105.02	103.58	106.63	104.48	105.59	106.25
104.1	104.34	105.86	107.09	107.42	105.6	104.49	104.05	103.54	104.31	107.33	107.32	106.77	106.05	105.42	104.22	107.2	106.87	105.24	107.58	102.97	107.25	102.69	105.96	103.9	106.17	105.52	106.67	105.36	105.28	105.66	104.94	106.26	108.56	106.6	108.13	102.7	106.4	105.38	104.63	106.13	105.27	107.96	106.7	105.59	105.54	104.75	103.09	105.73	105.67
113.89	111.74	112.49	113.12	113.35	114.41	114.24	114.03	114.61	113.23	112.17	113.16	111.89	113.45	112.93	112.25	109.24	113.76	115.21	113.23	113.09	112.33	113.93	113.26	111.91	113.63	111.42	113.35	113.09	112.24	111.37	112.62	111.38	113.83	113.17	113.44	110.75	111.72	113.02	113.17	113.96	112.01	113.17	113.58	113.94	110.27	112.97	113.16	112.56	113.38
112.72	111.64	113.59	114.62	111.77	113.7	111.6	113.71	109.41	110.42	110.43	110.85	112.56	113.58	108.61	113.41	113.13	111.79	111.17	112.36	111.13	113.07	111.52	113.47	112.38	112.94	114.08	110.23	109.68	111.46	112.57	113.47	110.86	111.2	113.58	114.29	110.16	111.46	113.42	110.36	109.1	112.31	110.62	110.22	113.44	113.19	112.72	112.7	110.87	111.61
110.57	113.14	112.47	110.39	110.42	111.72	112.04	112.3	111.67	111.6	111.53	110.58	114.2	111.28	110.49	110.18	109.92	110.99	110.41	110.04	109.61	111.66	109.41	113.82	111.83	110.94	112.21	112.6	109.78	112.36	111.34	110.82	113.86	110.74	111.76	112.14	110.63	110.52	110.91	110.62	111.71	106.85	110.95	111.9	110.21	112.52	109.92	109.19	112.55	110.81
110.9	113.17	112.35	110.93	113.39	112.54	110.47	110.62	112.43	111.34	111.47	111.19	110.37	111.41	111.55	115.02	113.91	110.58	111.07	111.62	112.07	111.02	112.95	111.64	112.1	112.08	110.99	112.37	112.96	112.48	111.69	111.94	111.23	112.44	113.21	112.33	112.31	112.6	112.51	114.41	114.39	111.04	113.6	110.98	110.28	113.25	112.71	109.99	112.54	113.03
101	98.596	99.37	99.965	100.54	99.678	98.462	99.782	99.471	98.934	101.76	99.382	100.93	99.841	98.824	99.24	101.16	100.06	98.491	99.855	98.752	101.2	101.68	98.099	99.218	99.841	100.47	98.95	99.244	100.42	99.407	99.552	100.73	102.83	101.56	99.618	101.09	100.88	101.32	99.344	98.903	100.34	100.56	102.29	100.21	97.767	98.777	99.878	101.76	97.452
108.95	112.75	108.39	110.24	109.68	110.57	112.85	110.95	112.56	109.68	110.72	111.02	108.47	110.37	109.96	109.04	111.25	108.8	110.67	109.25	110.77	112.16	113.19	109.96	109.97	110.59	111.39	108.35	109.94	109.33	111.36	109.46	111.65	111.05	108.44	112.91	110.04	110.43	110.39	110.38	111.41	109.26	110.84	111.55	108.68	112.38	110.67	112.3	110.65	110.86
102.39	105.16	106.92	107.95	105.27	105.17	106.45	106.91	104.27	106.39	105.29	106.27	107.3	104.84	104.02	105.89	105.18	104.4	106.34	105.5	107.3	105	106.86	105.28	107.46	105.27	106.59	105.35	104.43	105.72	106.02	106.38	106.72	106.06	104.15	103.35	105.59	105.31	106.48	107.22	106.7	105.34	104.86	102.78	105.86	104.95	105.81	105.24	104.95	104.48
104.15	104.9	106.85	105.87	105.64	103.25	106.2	106.61	103.58	105.08	104.67	105.13	104.1	104.14	104.75	106.78	103.42	103.84	104.55	104.44	105.19	104.57	106.61	106.3	106.64	108.77	104.98	105.79	104.94	105.44	105.95	106.08	104.76	105.77	106.27	104.76	104.69	104.8	106.96	104.34	106.14	109.29	105.34	103.95	106.25	105.74	107.37	107.57	107.98	107.28
106.53	104.44	105.52	106.64	105.01	105.41	105.39	105.14	107.14	106.5	105.47	106.84	106.09	104.84	108.09	105.48	105.78	100.51	106.38	105.68	104.79	104.56	106.96	107.74	104.25	105.94	105.98	105.6	104.03	104.7	106.33	106.06	105.27	106.14	107.29	105.91	105.66	106.69	105.1	104.85	105.75	106.9	105.23	105.73	104.11	107.09	105.14	105.67	106.49	104.56
113	113.87	113.8	112.73	111.61	114.33	111.13	112.89	113.35	111.89	114.69	113.41	113.26	113.19	112.54	112.99	111.32	111.13	111.74	113.23	111.12	112.24	112.95	113.57	112.07	112.99	114.42	111.44	113.06	113.63	112.25	111.09	114.3	113.23	111.01	110.77	112.93	112.84	113.61	111.71	114.74	113	113.19	113.57	112.14	111.32	114.12	113.16	113.27	113.75
100.12	101.74	100.39	99.809	100.27	99.346	100.6	99.327	99.569	97.607	99.46	101.76	102.57	97.534	99.701	100.36	99.162	99.117	97.783	101.4	100.69	100.58	97.953	101.4	100.01	100.86	99.674	100.57	101.46	100.24	97.889	101.41	101.45	99.6	100.18	101.34	98.064	101.96	101.1	101.13	99.713	99.719	99.663	98.556	97.978	98.788	97.48	99.853	99.008	99.785
105.88	103.2	106.79	105.5	106.62	105.41	106.35	105.33	105.27	102.97	105.95	103.77	103.08	104.94	107.21	106.14	107.88	105.42	104.92	103.44	108.18	104.01	105.17	106.64	106.58	108.24	106.69	107.46	105.89	104.66	106.27	104.53	107.05	103.22	106.35	105.67	106.85	105.48	108.45	106.78	106.77	105.09	106.7	105.63	105.37	107.75	107.36	105.75	105.96	105.39
111.29	111.63	111.34	113.26	112.91	111.62	111.9	111.53	111.23	111.48	111.01	111.68	113.04	110.63	112.1	110.68	110.44	110.95	111.69	111.7	111.09	110.99	110.48	110.57	110.15	111.93	109.47	110.39	108.85	112.41	112.36	111.21	111.91	110.44	110.33	112.56	111.52	111.57	110.12	110.53	111.5	109.25	112.07	111.24	110.3	111.12	110.77	111.17	109.6	110.35
106.82	106.69	107.92	108.61	104.18	105.27	106.33	107.49	104.87	105.69	107.6	106.69	108.94	105.21	106.76	107.31	104.19	104.22	106.2	105.09	106.54	105.01	105.43	107.22	108.95	106.55	106.81	104.28	106.62	104.61	106.83	105.34	106.06	105.22	101.9	106.21	107.46	106.92	108.28	107.62	106.57	106.31	105.41	106.66	106.37	106.7	104.78	104.47	106.76	104.93
102.64	101.2	102.5	99.966	100.05	99.378	99.734	99.747	100.63	100.1	99.729	99.069	98.671	102	99.77	101.63	98.775	100.26	98.459	99.687	99.012	98.888	100.04	100.98	101.27	100.81	101.64	99.797	99.91	100.02	100.03	102.37	99.32	99.451	100.17	101.41	99.26	101.55	102.25	101.19	101.33	98.701	97.996	100.65	101.36	101.25	101.05	98.77	97.266	101.26
116.67	116.51	117.63	119.52	117.66	118.31	116.95	115.72	117.4	118	116.74	119.05	117.75	118.26	121.15	118.52	115.88	120.07	116.73	118.14	115.57	117.99	118.43	115.9	118.25	118.2	117.81	117.81	118.64	119.56	117.35	119.63	114.65	116.34	120.02	118.28	117.17	118.15	116.11	117.86	117.27	117.9	117.22	116.01	118.43	117.57	118.75	117.03	117.04	116.47
107.72	107.55	105.56	104.97	104.07	106.72	104.74	107.92	106.62	107.03	105.24	105.64	106.74	107.27	104.44	106.2	106.61	105.64	108.14	103.71	106.66	107.35	107.6	104.31	106.9	106.69	106.18	107.94	108.15	107.55	106.49	108	108.45	105.39	105.65	108.05	105.45	106.62	107.02	107.49	108.36	107.2	107.38	106.95	105.65	105.4	108.1	107.6	107.54	106.41
112.89	111.5	109.49	109.39	112.32	110.33	109.64	111.22	113.44	113.09	109.86	110.93	111.1	113.41	113.38	110.25	111.22	110.87	112.44	111.4	113.02	113.46	111.63	111.32	112.91	112.53	110.03	111.46	111.06	112.76	108.84	110.84	108.6	109.65	111.44	112.19	108.92	109.31	111.6	113.08	113.95	110.92	112.62	111.53	108.81	109.52	109.89	111.4	110.01	112.66
106.52	105.91	107.68	106.05	105.11	106.73	103.68	106.01	107.35	106.28	105.43	106.71	105.23	105.99	105.58	108.62	108.26	106.52	107.25	106.2	105.92	105.91	104.24	106.75	105.76	106.49	108.31	106.72	106.52	105.12	106.64	105.21	107.98	106.93	107.46	107.69	106.72	106.79	107.23	106.55	105.89	106.35	105.74	105.15	106.51	107.16	106.59	108.01	106.37	108.68
111.02	111.83	113.41	114.23	110.48	111.44	113.36	111.36	111.59	113.35	113.49	114.14	113.81	109.72	113.81	112.63	111.04	112.82	112.45	112.97	111.78	112.96	111.23	112.14	112.88	112.24	112.66	112.84	115.63	110.09	113.01	111.65	112.43	114.72	114.52	113.21	111.45	112.82	111.97	112.47	112.08	113.22	113.03	116.52	114.23	115.9	111.49	115.43	112	116.43
100.31	101.89	100.21	100.88	102.46	98.225	101.77	100.83	101.32	99.781	101.52	101.47	101.69	100.69	101.58	100.62	100.66	101.86	100.72	101.3	102.99	100.37	100.69	103.59	103.65	100.75	99.074	98.91	101.46	99.002	100.88	99.58	98.286	99.691	101.23	100.33	100.83	99.474	101.5	100.35	101.82	100.73	101.28	99.875	100.19	101.91	99.226	101.99	101.81	97.652
111.14	111.56	111.91	110.45	111.35	109.05	112.15	110.45	112.87	113.14	109.97	111.4	112.39	112.2	111.98	110.29	110.55	110.84	111.76	110.12	109.62	111.18	108	112.47	110.05	112.43	110.31	111.32	109.83	110.58	111.41	112.12	111.93	111.78	110.65	111.09	112.14	112.16	114.7	111.09	112.05	112.08	111.63	111.61	110.81	109.95	111.17	111.23	112.17	111.85
103.57	104.07	106.81	105.16	104.72	105	103.76	103.21	105.78	105.76	103.82	106	105.76	104.94	104.05	102.4	109.6	105.56	106.37	105.58	104.16	103.65	105.49	103.94	104.64	103.64	105.87	104.88	106.66	105.14	104.83	103.79	107.62	104.19	105.61	103.94	103.43	103.2	104.08	103.29	102.92	106.15	105.28	103.81	106.55	104.25	104.56	107.8	105.54	103.84
106.86	106.13	109.27	106.8	109.55	105.67	105.22	106.28	108.21	108.79	107.82	107.9	105.46	105.17	103.08	106.95	104.84	107.62	107.22	105.6	106.92	109.83	104.27	109.71	108.12	105.55	107.66	108.36	105.69	106.38	106.57	105.28	107.24	105.47	108.16	106.5	107.6	107.08	108.48	106.22	105.76	108.3	108.28	103.8	106.56	108.26	106.01	105.1	105.72	105.51
106.09	105.55	105.92	104.96	103.55	105.04	105.04	108.37	105.59	103.47	105.89	104.86	105.52	107.58	104.39	107.91	105.72	106.66	104.89	106.53	104.89	106.16	106.12	105.84	107.02	105.83	106.37	105.8	105.95	106.16	105.79	106.7	105.82	106.24	107	106.92	106.98	104.48	105.28	106	105.14	105.19	104.75	105.54	106.63	105.32	104.64	106.48	107.37	102.84
106.56	104.94	104.67	107.67	105.24	106.41	107.06	104.89	106.12	108.07	105.22	105.92	106.01	106.71	104.86	105.98	105.34	105.04	106.57	107.44	105.84	107.22	103.37	104.25	105.58	104.61	105.26	107.43	106.56	105.03	105.75	103.2	104.19	106.23	108.26	108.87	103.11	106.23	105.08	104.52	105.09	105.16	107.74	106.56	106.43	106.57	106.41	103.63	106.74	106.24
109.94	111.4	111.04	110.6	114.09	110.87	111.61	110.99	113	109.81	111.61	113.09	112.12	110.29	111.03	112.96	113.39	111.98	110.39	111.58	111.16	112.34	111.63	110.07	111.34	110.11	113.03	111.25	111.3	111.26	112.65	110.93	112.21	110.6	110.93	111.79	111.54	110.49	114.14	111.7	112.1	111.39	108.81	110.83	111.96	111.72	110.52	111.81	111.79	110.8
110.35	110.41	110.03	110.64	112.54	109.12	109.47	111.17	112.63	111.39	112.32	113.53	109.92	111.31	109.61	110.34	110.18	110.96	111.64	109.33	110.36	110.45	109.15	111.78	110.14	110.04	111.97	112.26	109.87	110.24	109.69	110.72	109.67	110.81	109.96	110.61	110.29	112.57	108.59	111.59	110.89	110.17	109.36	108.43	110.59	112.62	110.82	110.7	110.34	109.06
111.17	108.52	109.37	107.41	107.98	110.37	109.88	109.14	110.05	109.57	110.49	109.04	109.58	109.68	110.71	107.15	110.1	110.15	107.75	108.78	111.03	109.88	109.72	108.44	108.83	107.79	107.78	110.62	107.49	109.12	109.18	110.1	111.35	109.9	110.2	108.41	109.58	109.18	107.94	108.65	110.26	108.49	109.34	108.87	110.64	109.97	112.31	111.75	109.81	111.54
99.95	100.46	101.33	100.95	97.132	99.843	100.77	100.84	100.43	100.42	100.96	100.59	98.055	101.48	99.585	99.163	100.01	99.807	100.66	100.49	101.03	99.673	98.901	98.373	99.949	101.85	99.366	100.06	101.11	100.56	98.226	100.97	103.3	99.316	101.33	100.01	101.78	102.75	101.44	100.71	100.04	101.6	99.9	101.22	99.962	99.363	99.161	101.77	99.602	100.81
113.72	110.88	112.84	112.26	111.44	112.54	112.1	111.71	112.73	112.91	111.16	112.1	111.71	113.68	111.24	113.36	109.38	112.09	113.13	111.49	112.35	111.21	113.03	114.62	111.39	112.88	111.11	111.93	110.77	113.46	113.76	111.94	110.32	111.73	110.81	112.39	111.1	112.02	112.16	111.81	111.86	111.99	112.14	111.1	113.96	113.29	110.04	113.04	113.75	110.14
98.708	101.16	100.16	98.921	101.86	102.36	102.16	100.32	101.25	101.3	101.22	101.83	99.837	101.7	100.74	100.77	97.046	99.158	101.64	101.37	98.433	102.45	100.93	99.858	101.19	99.328	99.921	98.092	102.18	100.44	103.04	100.62	98.639	98.932	100.83	102.48	101.27	101.05	100.03	100.27	98.672	102.88	99.131	101.78	101.48	97.922	101.41	98.845	102.35	99.134
106.36	103.54	103.92	105.06	104.28	104.77	103.07	102.44	103.39	104.01	104.09	105.54	104.88	102.57	106.07	104.52	103.32	104.17	104.08	105.12	103.19	105.16	103.94	105.3	105.36	104.92	103.82	103.98	105.39	101.9	105.46	105.5	104.16	106.47	103.11	104.98	106.47	106.34	107.05	103.03	104.27	102.12	104.05	105.13	103.45	103.52	104.01	104.07	104	104.82
102.3	102.89	103.92	106.58	102.91	106.15	103.28	104.33	103.51	105.95	101.93	103.08	104.18	103.93	105.83	105.78	103.6	105.41	105.59	103.93	106.84	104.8	103.1	105.59	103.51	99.655	104.89	103.26	102.27	104.52	105.46	104.28	104.56	104.93	105.18	102.67	104.58	103.25	103.69	103.92	105.51	101.62	104.42	104.45	104.75	104.94	103.33	103.55	105.42	103.85
105.93	106.92	107.82	107.66	109.22	107.25	107.18	105.31	106.83	108.61	108.27	105.4	106.7	107.56	106.38	106.16	107.99	105.01	105.82	107.6	106.03	109.32	109.83	103.97	106.22	105.96	106.86	107.08	109.15	106.71	107.9	107.23	105.22	107.77	107.28	107.4	107.51	106.6	106.24	105.67	106.4	106.55	109.58	106.95	107.25	105.3	108.78	107.45	109.66	107.08
110.28	112.06	111.63	109.64	108.59	110.77	110.05	110.07	108.43	108.05	111.07	111.76	109.67	111.39	109.93	111	111.77	109.24	111.08	113.46	110.59	111.58	111.53	111.53	110.89	112.11	110.49	112.04	109.59	109.84	109.84	110.4	111.04	110.75	111.93	110.44	113.07	109.54	109.63	111.24	108.57	110.4	109.8	111.35	110.99	111.75	109.84	110.02	111.56	110.51
106.45	103.79	104.72	104.11	103.37	104.95	103.87	105.9	105.69	108.25	106.32	104.07	102.6	106.25	104.4	108.45	105.47	103.94	107.89	104.69	105.23	104.56	106.55	107.54	104.29	104.55	105.87	105.86	103.66	105.15	103.54	103.5	105.73	103.62	106.43	107.4	105.6	105.62	106.09	103.62	105.53	105.59	104.4	106	105.46	106.1	104.71	103.02	105.6	108.28
106.81	106.07	106.14	104.5	107.1	104.97	106.77	107.13	105.16	106.27	105.71	104.03	105.89	105.89	105.91	105.85	106.32	103.66	104.81	105.54	106.56	106.21	107.3	103.4	104.92	104.8	104.68	104.09	106.53	107.33	104.87	107.16	104.49	105.88	105.92	103.18	104.1	104.66	105.62	106.63	103.81	106.44	105.77	104.74	107.35	103.13	103.63	107.3	105.78	104.27
105.1	105.84	105.28	106.24	108.4	103.79	105.07	107.6	107.85	106.14	105.97	106.7	108.32	104.87	106.15	103.9	106.17	105.84	105.97	107.27	107.2	107.64	106.12	106.98	106.29	104.18	106.28	106.23	108.75	104.34	104.9	104.47	106.06	106.37	107.7	104.98	105.85	107.1	107.18	107.94	106.1	105.39	105.39	106.37	107.12	105.76	107	107.73	105.12	108.3
111.12	110.1	113.31	111.69	109.83	111.79	112.74	110.42	111.36	112.35	114.45	110.32	111.95	110.67	111.08	110.58	111.08	111.38	108.51	112.55	110.16	112.78	110.05	109.1	112.55	110.32	111.96	110.52	110.94	111.68	112.27	112.14	111.19	110.38	109.28	111.27	109.64	113.84	107.79	111.6	111.3	110.63	112.92	111.58	110.97	109.83	112.13	109.15	111.97	111.62
105.52	105.09	102.41	103.49	104.98	105.47	104.5	106.77	105.5	105.13	105.9	104.93	105.11	103.7	105.46	103.93	106.27	105.68	103.09	104.71	104.83	105.14	104.05	105.81	102.32	104.65	105.78	103.13	106.25	104.28	104.57	104.16	106.9	102.69	103.22	104.83	104.02	105.07	104.14	102.97	103.1	105.64	104.1	105.2	107.25	104.68	104.77	102.21	103.68	104.45
103.14	105.33	108.75	106.71	106.19	106.6	106.28	104.14	103.57	104.24	107.5	105.23	106.2	106.18	104.13	105.77	104.34	107.31	106.61	105.85	105.89	104.3	104.61	105.48	105.16	107.43	105.65	105.28	101.95	104.56	106.16	104.39	106.64	106.97	106.03	106.29	106.34	105.35	106.05	106.78	105.36	106.05	107.2	105.91	105.42	106.85	105.29	103.34	103.02	104.68
106.89	106.51	105.65	105.5	106.99	106.86	104.46	106.34	106.58	104.15	107.63	104.82	106.7	104.22	107.13	105.62	107.28	107.92	104.09	109.1	106.77	104.71	106.49	105.13	107.06	107.05	107.87	106.81	105.29	106.65	106.39	106.26	106.3	107.22	104.43	105.44	106.8	106.08	105.35	105.53	103.56	104.22	105.86	106.35	106.36	106.98	106.28	108.01	108.74	108.19
113.07	111.38	112.94	112.15	111.8	114.79	114.47	111.68	113.12	112.63	110.68	112.78	111.33	110.08	110.12	112.45	112.97	113.36	111.12	110.47	109.78	111.52	111.41	111.39	114.98	112.52	110.72	113.19	112.84	111.67	111.92	112.21	113.18	112.47	110.45	108.08	112.52	112.47	111.9	112.4	111.98	109.86	113.29	112.45	112.04	113.9	114.75	113.18	113.45	113.44
106.91	104.37	105.65	107.22	107.6	105.31	103.62	102.76	106.55	103.17	104.73	106.8	107.2	104.62	105.77	102.31	104.39	108.16	105.15	106.17	103.57	105.8	104.83	102.77	104.83	106.04	105.43	106.37	105.71	106.74	105.54	104.85	104.51	107.52	106.71	105.5	104.18	105.41	106.03	104.41	104.82	105.26	107.06	106.31	107.21	105.72	104.96	104.39	106.17	104.44
111.28	112.71	112	108.84	110.18	110.66	111.62	112.74	112.25	111	110.34	113.04	111.53	110.16	111.11	109.16	113.49	111.35	111.93	110.09	112.58	110.05	112.88	112.07	109.49	112.36	110.27	110.97	113.68	110.48	110.7	110.42	109.88	110.75	112.02	110.9	110.62	111.27	112.07	109.59	112.16	114.15	109.54	111.15	111	110.55	109.2	109.15	109.06	112.07
107.88	105.57	106.03	106.41	106.59	105.9	102.56	105.67	107.66	105.54	108.11	104.81	104.98	108.34	106.44	106.95	105.86	106.5	104.93	104.56	104.44	108.35	105.28	104.64	106.15	107.45	105.32	106.94	107.31	109.26	106.94	108.52	107.98	103.87	104.81	104.38	107.48	105.39	102.82	104.21	104.1	104.27	105.32	106.15	107.45	105.86	105.2	106.28	106.31	103.72
104.5	105.75	108.02	102.58	105.5	106.11	103.71	105.63	106.97	105.03	104.17	105.47	106.14	101.46	106.6	102.15	105.7	106.28	106.55	105.68	105.71	103.47	107.08	104.12	105.34	104.84	107.61	104.74	106.41	103.32	106.62	107.38	106.01	104.62	106.1	104.83	104.63	104.18	105	102.07	106.44	106.16	104.92	105.84	107.83	103.63	106.59	104.76	105.59	103.65
103.48	104.64	103.04	103.93	105.82	104.51	103.84	104.93	106.54	106.18	105.86	106.7	107.17	104.13	104.84	105.56	105.69	105.43	107.74	103.88	107.14	105.45	104.75	107.4	105.83	104.84	106.65	103.48	105.31	105.48	104.97	106.38	103.56	101.36	105.8	103.49	106.85	105.74	106.49	106.37	105.65	104.44	105.38	104.05	106.29	105.26	105.58	104.98	106.71	104.55
110.8	111.23	108.27	108.48	110.55	110.62	111.67	108.41	110.48	111.2	109.94	111.23	111.72	112.02	109.04	108.95	109.84	111.21	111.75	109.98	108.15	108.78	110.82	108.84	107.69	109.54	110.12	110.93	110.21	109.48	114.43	110.28	109.71	110.49	110	110.17	111.75	110.49	111.41	112.34	111.78	109.56	111.86	109.61	111.38	110.84	111.85	111.28	111.5	109.67
105.12	107.39	105.89	107.63	107.49	107.38	106.92	107.15	108.07	107.8	107.34	106.11	106.51	107.74	107.06	105.52	106.09	103.24	107.15	105.96	107.68	108.15	105.69	106.6	107.17	106.59	105.06	105.54	108.6	107.41	105.45	108.94	106.39	107.26	107.77	105.57	106.03	105	104.43	108.4	106.6	106.11	106.63	106.94	105.55	107.55	107.85	109.45	108.46	105.98
104.63	105.5	107.57	104.27	106	105.48	104.55	104.85	106.64	104.64	103.23	106.42	106.1	106.65	105.99	106.45	106.8	107.47	104.19	104.79	106.16	105.68	104.89	107.26	105.32	106.82	105.12	105.33	103.69	108.07	103.89	106.38	107.92	105.52	104.76	104.27	106.65	106.6	107.62	106.08	103.79	106.63	106.5	106.12	105.94	105.72	105.95	104.98	104.77	106.39
111.69	112.27	110.41	113.26	113.37	112.68	112.23	113.38	110.64	111.64	111.79	113.29	111.97	112.88	114.11	111.79	111.57	110.97	112.07	112.39	111.19	112.7	111.74	112.11	114.57	108.5	112.54	112.81	110.5	110.74	109.79	112.43	110.74	113.86	113.22	112.23	110.94	112.94	111.24	112.3	112.24	110.89	112.65	112.08	109.8	113.31	110.79	112.05	112.52	111.58
105.05	105.26	106.43	104.33	105.05	105.42	106.92	107.97	105.85	104.97	103.9	105.78	105.74	106.39	107.14	104.83	105.71	105.44	105.68	104.27	107.35	106.62	105.75	105.46	105.25	105.82	105.7	106.05	106.41	105.03	103.79	105.71	104.46	107.78	106.05	105.77	107.54	105.48	104.14	106.17	106.02	106.24	103.47	103.86	105.38	108.2	105.82	105.42	106.7	107.3
106.45	104.48	105.29	105.54	106.17	105.84	105.35	104.58	104.68	106.98	107.28	106.5	104.77	106.46	104.32	104.6	103.92	105.83	104.71	105.04	106.49	104.46	105.06	104.65	104.82	105.54	105.49	104.69	103.74	107.55	105.85	106.01	106.24	104.01	104.45	105.33	105.28	104.89	105.43	106.41	106.91	104.44	105.2	102.65	105.33	104.63	105.13	107.13	106.01	104.74
106.69	106.91	106.9	103.52	105.54	105.5	107.05	103.81	107.01	104.51	107.45	104.66	106.56	106.73	106.98	106.65	104.47	104.66	106.3	106.03	107.05	107.17	106.02	102.72	104.45	105.44	106.41	103.31	107.49	105.61	106.21	106.05	104.16	104.24	105.05	105.31	105.82	106.29	104.5	103.37	105.19	105.39	104.43	103.47	105.75	103.46	105.91	105.35	104.84	104.06
110.11	110.37	109.8	111.81	112.92	113.96	112.91	112.95	112.39	115.73	112.57	112.35	111.94	115.07	111.93	111.87	112.63	110.68	113.15	112.71	114.1	112.27	111.3	111.77	112.91	112.45	114.47	113.04	110.98	111.83	110.46	112.34	113.56	115.46	112.94	112.74	112.73	115.49	112.37	114.25	111.86	112.66	111.87	111.3	114.16	111.22	114.51	115.25	112.53	113.46
111.93	111.5	110.28	112.49	111.52	110.56	113.08	111.6	111.1	110.91	111.93	110.88	109.29	111.76	112.24	112.78	114.28	109.9	110.79	112.53	109.76	111.77	112.27	110.65	109.85	111.15	113.96	110.93	110.99	110.77	110.32	112.16	109.29	110.55	110.32	113.65	111.79	111.03	111.01	111.93	112.14	112.47	112.56	109.93	113.26	112.14	111.04	108.48	112.42	110.79
106.79	108.7	108.17	106.85	109.31	106.35	106.68	107.34	105.93	108.16	106.62	107.85	106.12	108.98	105.76	104.16	105.45	107.76	108.17	105.65	106.45	109.3	107.31	105.82	107.23	105.19	105.36	106.93	106.35	107.01	105.12	108.1	105.37	106.03	105.15	107.43	108.14	108.2	106.85	107.98	105.76	107.54	104.71	108.42	106.57	109.32	106.62	107.52	107.38	106.72
104.66	105.36	106.21	105.25	103.66	102.99	103.81	104.2	104.79	104.56	105.18	103.8	107.66	109.15	108.32	106.31	105.04	105.29	103.79	106.8	106.06	107.73	104.14	103.86	104.65	103.61	104.29	107.96	106.33	106.86	107.59	106.87	103.63	105.23	106.67	105.88	105.06	105.56	105.04	103.75	104.27	105.12	104.42	102.98	105.2	104.59	107.6	104.61	105.03	107.43
105.72	105.84	105.43	105.26	105.05	102.79	105.78	104.82	103.45	105.25	105.91	106.25	105.02	106.01	104.83	106.37	103.71	105.4	104.85	103.21	105.08	106.01	107.8	103.04	106.21	105.11	105.52	108.67	107.65	105.42	105.12	104.27	107.34	107.92	105.14	104.71	104.63	105.31	104.95	105.44	106.44	106.53	107.21	103.73	105.9	105.02	105.53	105.27	106.31	105.75
106.91	108.92	105.66	104.06	103.96	105.29	104.46	103.29	105.19	104.6	105.36	104.62	104.51	104.42	107.59	106.53	105.63	105	107.76	107.13	104.77	106.01	102.7	103.74	104.36	105.19	104.55	105.88	105.84	105.83	105.48	105.02	106.45	105.19	105.59	104.68	104.23	105.82	106.58	103.73	104.67	106.74	103.92	104.9	106.8	105.84	105.13	107.66	104.24	104.87
107.16	106.56	106.58	105.09	106.74	106.33	105.34	105.09	104.19	104.83	104.56	106.69	104.37	108.32	108.1	106.71	106.3	103.98	105.12	106.99	106.7	106.02	106.92	107.48	105.9	105.37	104.75	105.71	104.82	106.07	104.95	105.43	107.29	107.03	104.87	107.69	106.17	104.36	106.98	107.47	107.25	106.89	109.23	106.78	109.07	104.78	107.14	106.49	106.7	105.43
100.44	99.49	99.647	100.04	98.491	100.8	99.088	100.82	99.371	96.734	98.25	98.601	98.94	98.027	100.78	100.09	100.84	97.46	100.65	98.571	98.708	100.71	99.487	100.22	100.49	98.861	100.69	99.602	98.895	97.051	101.78	101.67	97.899	100.52	100.47	100.55	99.886	102.37	100.1	98.575	98.4	98.555	100.47	99.782	100.13	100.98	97.808	102.31	99.58	99.828
101.22	99.582	100.79	98.802	99.326	97.908	98.207	100.19	97.416	98.98	100.67	101.05	101.88	97.776	100.82	98.884	99.147	98.343	101.23	99.079	98.678	98.999	101.28	99.231	102.44	98.373	99.81	100.63	101.28	100.24	100.43	101.7	99.851	102	97.629	98.918	100.74	101.28	97.079	99.928	100.68	99.999	99.689	97.895	98.894	102.69	99.744	101.75	99.486	101.07
105	104.25	106.36	105.03	104.5	104.47	102.8	104.2	106.27	105.23	103.72	103.88	104.86	104.21	104.57	103.14	103.89	103.55	105.43	103.05	103.43	104.19	103.64	105.08	104.74	104.57	103.22	104.32	103.06	104.67	102.14	102.93	103.94	104.34	104.68	105.14	102.25	102.92	101.57	105.05	103.16	105.31	104.09	104.52	103.18	103.54	102.04	102.47	106.22	103.66
105.57	106.93	104.87	105.82	105.59	105.77	104.6	104.24	105.36	106.89	105.17	104.46	107.08	106.84	108.5	106.71	104.86	105.02	105.15	104.84	104.85	106.55	105.57	102.86	105.38	103.53	104.83	104.82	105.99	107.47	103.61	107.84	107.77	106.22	105.67	105.84	106	105.45	104.4	104.59	103.85	106.08	105.1	104.87	104.94	105.64	105.87	104.58	107.52	105.31
109.36	109.33	110.59	109.96	112.23	111.03	110.82	111.84	112.02	113.14	106.67	109.52	113.31	111.32	111.33	111.23	113.54	109.2	109.29	111.44	112.16	111	109.91	109.79	110.22	110.94	108.07	111.07	112.77	111.51	112.14	108.56	109.29	111.28	110.81	109.04	109.4	110.14	112.79	110.71	112.49	111.21	109.08	110.22	112.03	110.73	110.58	108.36	110.57	110.97
106.86	106.16	105.58	106.48	106.02	108.89	103.83	104.13	107.02	105.06	106.63	105.29	106.31	106.15	104.94	107.55	103.59	102.07	103.39	108.45	106.78	107.65	106.45	104.82	106.11	106.47	106.59	104.07	103.17	105.2	104.58	104.03	105.63	106.06	109.48	104.87	105.32	106.93	106.12	104.46	105.69	106.14	105.44	104.44	106.52	106.04	105.21	104.67	103.31	106.12
105.32	106.82	104.64	107.04	106.85	107.21	104.71	104.25	106.5	105.26	107.6	105.89	107.45	106.49	106.9	104.46	106.17	106.03	108.06	106.73	105.12	105.83	105.19	105.2	106.55	107.54	105.63	108.3	105.65	109.31	106.15	105.42	107.77	106.6	105.4	105.48	104.52	105.99	107.37	107.31	106.71	106.49	103.44	105.37	105.31	107.63	104.66	104.32	105.14	107.34
111.17	108.33	111.39	112.47	113.31	112.64	112.67	111.71	109.09	110.5	112.05	113.01	110.18	110.37	112.64	112.8	111.05	111.88	108.89	110.72	113.21	111.35	112.17	111.61	111.45	110.47	111.06	111.65	111.2	110.41	111.54	110.05	110.29	110.6	111.15	112.01	109.61	110.38	113.46	108.88	111.43	111.13	111.47	111.48	112.88	113.12	112.34	111.64	111.81	110.73
104.02	104.91	105.52	106.84	103.97	105.52	103.86	106.19	101.36	108.11	105.37	106.28	106.79	106.85	102.46	105.14	106.42	108.62	106.83	105.97	105	105.08	104.38	107.42	104.04	105.71	104.44	106.89	102.59	105.89	105.39	105.15	104.8	105.44	105.91	104.85	104.19	105.01	106.43	106.18	106.51	105.02	105.77	106.34	107.21	103.42	105.67	104.98	105.9	105.59
111.39	110.97	114.08	112.33	110.1	112.83	109.24	111.54	111.76	113.08	111.05	112.88	111.4	110.57	110.31	111.25	111.72	107.99	110.42	111.97	112.51	111.12	112.42	110.58	112.52	114.93	112.18	110.74	110.18	112.18	111.56	110.12	110.78	111.16	112.42	112.06	110.94	110.97	112.63	111.42	113.44	109.93	112.3	110.69	112.08	111.3	111.19	113.22	111.95	108.43
111.35	113.38	110.48	109.76	111.21	111.47	110.41	109.34	111.76	113.49	109.03	110.94	109.16	110.4	110.29	111.48	110.04	110.45	109.12	112.26	109.29	111.68	108.85	111	111.23	111.3	112.5	109.38	111	112.02	111.32	109.99	111.25	111.07	111	110.42	108.65	110.7	110.49	111.46	111.53	112.66	111.77	111.43	109.41	111.66	112.07	109.4	108.93	112.55
105.42	103.02	105.88	106.52	104.55	104.33	105.61	103.7	106.62	106.3	106.56	102.88	107.38	103.92	105.43	106.18	104.8	103.51	105.54	103.19	104.18	107.19	106.88	106.7	105.27	104.59	105	107.23	106.97	106.48	105.25	105.73	106.71	106.79	103.7	105.03	105.6	107.51	106.69	108.92	104.77	105.25	104.89	106.39	106.89	105.62	104.98	105.5	106.09	105.51
110.29	110.35	110.77	111.47	113.94	110.42	108.91	112.47	111.17	111.95	111.78	111.98	112.04	110.6	113.33	110.51	111.91	111.17	108.92	112.49	110.8	109.76	109.79	110.97	108.86	112.22	110.3	110.84	109.96	111.85	111.85	112.61	110.98	112.9	108.78	112.4	110.34	111.46	111.8	110.14	110.78	112.91	111.16	110.45	112.91	111.2	111.93	110.1	110	111.19
100.88	100.86	99.155	102.19	101.13	102.01	98.979	100.14	98.552	100.22	99.85	100.8	101.75	100.79	99.419	100.65	101.02	100.66	102.26	100.51	100.22	102.72	101.41	101.07	100.97	102.64	99.123	101.32	101.08	102.49	100.12	101.96	101.26	99.734	102.18	100.75	100.83	101.7	102.03	100.72	98.878	100.88	100.78	98.957	103.31	100	101.32	100.82	102.99	101.75
105.19	106.81	106.09	101.53	103.21	105.84	104.87	104.42	103.89	104.71	105.43	105.77	103.27	101.92	104.62	104.14	105.39	102.68	105.47	105.76	104.45	104.61	102.91	105.78	106.92	106.17	104.4	103.31	106.1	105.57	103.67	104.2	104.27	104.07	104.58	104.66	102.82	102.28	103.39	105.81	104.62	102.67	104.79	106.24	103.87	106.54	103.53	104.73	104.24	104.06
109.59	111.58	110.7	109.98	108.92	110.64	111.21	109.19	109.45	110.38	110.48	109.15	109.06	109.08	111.78	110.16	109.19	108.85	109.57	107.61	108.55	111.13	109.47	109.02	110.55	108.69	108.46	109.92	110.26	110.2	109.22	111.4	110.14	108.83	109.64	108.53	111.23	109.28	109.93	111.1	110.55	109.77	108.85	110.62	107.95	108.06	109.57	110.35	107.97	108.9
103.55	102.46	103.94	103.65	104.08	104.78	105.09	104.9	104.56	103.41	104.48	104.29	104.29	103.59	103.98	103.28	106.37	104.75	103.78	106.64	103.09	106.96	105.12	104.83	103.6	103.16	103.6	102.11	104.52	103	105.64	103.98	103.4	103.3	102.42	103.94	103.7	105.01	105.55	102.6	105.24	104.05	102.96	103.32	100.8	105.64	102.24	103.07	104.31	105.91
103.63	104.91	104.68	106.94	103.62	105.04	105.03	103.88	105.11	107.35	105.44	104.2	103.22	103.35	103.57	106.38	104.69	106.47	103.57	104.83	103.38	103.68	105.15	104.01	103.03	104.92	103.62	105.05	105.89	106.61	105.82	103.59	105.06	102.88	102.38	104.6	103.9	104.56	103.59	102.03	104.63	104.54	102.09	104.12	104.06	104.35	104.82	104.91	103.8	106.07
104.43	104.08	105.89	105.99	106.67	107.27	106.7	106.04	105.52	106.25	105.54	106.98	106.61	107.47	106.15	107.73	103.06	105.84	105.61	104.24	104.18	106.6	107.39	105.47	106.06	105.06	106.69	107.01	105.23	107.55	106.15	104.11	106.47	106.49	104.98	105.96	108.51	105.98	103.79	104.26	107.75	105.19	103.19	106.76	105.76	105.61	105.95	108.1	105.63	104.79
103.39	104.04	105.57	104.85	104.4	105.85	104.35	105.19	104.12	105.15	103.34	105.93	104.02	105.78	105.81	105.59	105.59	104.54	107.43	105.72	105.6	108.16	105.49	107.22	106.22	104.88	105.06	103.85	104.45	106.51	105.21	102.22	106.78	105.48	105.83	106.47	104.74	104.48	106.02	107.26	102.22	103.9	107.35	104.38	106.06	106.2	105.7	106.64	104.8	104.52
111.83	111	111.79	110.72	112.45	112.1	109.25	110.74	111.06	110.4	111.29	109.94	110.88	108.86	110.21	109.74	112.09	111.07	111.72	109.74	109.91	111.27	113.67	109.81	110.93	109.27	110.33	111.9	112.02	111.47	110.12	111.25	111.46	109.94	112.19	111.99	114.26	111.48	110.95	110.78	109.54	110.06	108.87	111.69	112.53	110.6	110.08	111.14	110.63	111.31
108.07	107.43	106.49	107.33	106.69	105.78	104.47	105.56	104.67	104.72	106.79	108.69	106	103.11	105.47	107.96	108.99	107.65	106.76	107.67	106.43	106.72	107.13	104.43	105.51	105.71	106.72	108.71	106.35	106.55	107.36	107.04	106.16	107.13	105.52	107.26	105.99	107.51	107.4	105.93	107.28	106.42	106.58	104.77	105.21	105.9	107.23	107.72	108.47	105.19
105.13	106.87	106	106.27	105.47	102.87	106.58	107.96	107.36	104.91	104.57	106.57	106.42	103.97	105.39	104.5	105.17	104.74	105.85	107.96	106.84	106.09	105.36	104.44	104.59	104.33	105.86	105.49	105.16	105.09	105.17	103.81	106.13	105.12	104.98	106.02	104.93	104.94	107	103.92	106.5	107.67	103.96	104.17	105.01	106.36	105.71	105.46	104.74	107.26
99.935	97.953	99.626	98.583	101.32	100.33	98.822	100.26	98.535	99.901	99.876	100.89	98.111	98.695	98.842	98.593	100.45	101.43	98.582	99.177	101.05	102.01	100.08	95.674	99.581	100.59	99.671	98.954	100.11	100.17	100.54	100.79	98.639	99.23	97.699	100.37	98.472	99.24	100.27	101.18	99.959	97.961	100.31	100.07	99.276	100.19	100.19	98.52	98.683	99.923
104	106.32	103.78	105.23	106.85	107.29	106.06	107.45	105.93	107.16	104.69	104.27	105.49	106.76	105.45	107	105.26	104.07	107.86	106.71	105.24	103.88	105.33	103.26	103.6	104.38	103.87	105.4	106.08	103.97	106.61	105.39	107.14	105.01	105.47	107.53	104.58	104.3	105.43	104.3	105.11	107.41	103.7	105.88	103.59	104.83	105.11	103.38	105.9	104.7
104.11	106.67	104.68	105.84	108.22	104.02	106.82	105.89	105.92	105.52	106.21	106.11	104.15	104.39	107.33	104.56	105.26	106.93	105.52	106.57	104.79	103.47	106.74	106.19	104.66	105.28	106.69	103.6	105.38	108.22	105.05	106.21	105.78	106.29	103.58	106.48	106.06	105.28	109.08	104.93	104.47	105.52	107.82	106.04	106.93	105.83	106.84	107.47	103.47	106.13
101.52	98.213	98.086	100.97	100.43	100.32	100.11	98.509	99.999	101.72	99.381	99.904	100.96	101.96	101.84	102.54	101.85	102.87	100.08	100.45	101.43	101.72	100.01	99.364	102.92	101.75	100.58	100.96	99.596	99.59	99.049	100.94	99.92	100.49	101.69	101.02	101	98.633	100.5	99.443	101	99.881	99.647	100.69	102.38	99.263	99.346	95.866	99.754	101.31
103.46	107.49	103.78	106.54	106.03	105.89	104.6	105.86	106.14	106	106.26	106.42	107.99	104.9	105.09	104.85	107.55	106.76	103.85	105.9	107.47	104.72	107.65	108.96	105.51	107.71	107.16	104.17	108.3	104.87	107.65	106.87	106.97	105.57	106.79	106.85	105.12	106.08	107.36	107.87	105.67	107.75	104.99	104.17	107.39	106.74	106.43	106.3	104.76	105.74
106.88	106.97	106.07	105.26	105.53	106.66	106.79	107.95	103.63	106.75	105.65	105.74	107.47	106.44	105.86	105.19	109.49	106.85	104.21	104.78	105.52	107.68	107.29	106.27	106.16	104.95	107.19	107.79	105.57	105.69	108.91	105.97	105.51	105.58	106.13	106.31	106.14	105.85	105.78	107.94	108.19	106.7	107.62	105.68	106.72	107.5	108.14	106.17	105.95	107.2
107.76	105.46	105.6	109.64	107.85	107.61	108.61	106.3	106.18	107	106.78	107.92	107.41	106.07	106.79	107.09	108.4	108.11	106.9	107.93	105.09	106.05	109.76	107.41	104.32	107.58	106.32	106.61	106.76	107.53	106.29	105.88	106.43	106.19	106.82	108.52	107.85	107.67	108.09	106.21	108.59	105.35	106.04	108.15	107.73	105.19	104.6	105.32	108.39	105.29
113.02	111.71	111.23	112.6	109.45	110.6	110.59	110.58	110.71	113.94	110.77	110.66	110.39	109.99	111.73	111.82	110.46	112.15	108.37	110.42	110.27	110.08	111.61	110.23	108.73	109.36	111.38	111.16	110.62	110.43	111.15	110.64	111.21	111.83	113.93	111.85	111.09	108.76	109.71	108.51	110.25	109.8	110.41	109.51	110.64	111.3	111.32	110.78	112.23	111.21
105.62	106.57	105.2	105.91	105.37	105.15	105.85	105.11	106.57	105.09	107.96	104.14	103.94	105.34	106.13	104.93	105.78	106.4	106.37	105.79	107.59	106.6	106.39	105.55	106.32	107.87	106.6	106.66	104.74	105.36	107.75	106.07	106.67	104.04	104.79	106.3	106.74	105.64	106.04	106.21	106.69	106.77	106.15	106.33	106.77	106.5	105.46	105.59	104.88	105.81
114.96	115.98	113.23	113.4	116.92	114.95	115.09	114.12	116.07	116.93	115.35	115.48	114.19	116.25	115.73	114.85	117.07	116.27	117.24	116.96	115.91	114.2	116.17	113.63	115.44	115.06	117.33	116.31	119.72	116.95	116.67	115.23	116.55	115.39	115.28	115.02	113.81	114.43	116.61	115.9	114.9	116.63	115.57	114.61	116.1	117.26	113.98	116.41	119.54	115.97
107.34	108.32	106.03	108.18	107.4	104.87	105.74	106.71	105.01	107.23	107.42	104.74	106.66	107.91	105.82	108.36	106.04	105.85	105.38	104.77	108.01	105.28	107.35	106.05	105	106.68	105.6	107.24	105.57	105.2	104.91	105.15	106.8	105.05	105.58	105.15	104.43	107.97	107.67	103.99	105.29	102.81	107.75	107.52	105.87	105.96	105.09	106.91	107.38	107.22
107.33	104.73	105.55	105.3	104.7	104.31	104.99	105.99	104.68	103.4	106.82	105.13	105.02	104.2	107	104.14	107.93	105.28	105.76	105.01	104.38	104.28	105.86	103.84	105.08	105.27	104.87	103.86	105.11	105.38	104.76	105.29	105.32	106.05	107.9	105.36	105.4	106.17	106	104.23	105.75	106.24	106.05	105.1	103.74	104.52	103.83	105.82	106.56	105.5
111.16	112.8	111.89	110.49	112.82	112.16	112.69	113.63	114.88	111.23	114.41	113.32	110.53	112.16	112.85	112.26	111.76	111.61	110.96	109.05	114.01	112.35	112.34	111.28	113.5	114.05	111.66	112.77	112.2	113.31	109.97	113.19	111.74	111.25	111.35	111.32	114.67	112.12	113.2	112.23	112.95	111.26	112.44	111.87	110.34	115.08	115.62	108.39	110.87	110.49
105.86	105.57	104.04	104.33	103.09	103.95	105.24	104.32	104.12	104.03	104.85	104.03	102.3	106.47	106.61	105.06	104.02	101.8	103.22	103.07	105	103.4	104.42	103.61	105.57	104.09	103.23	105.87	102.2	102.29	102.82	103.87	103.07	102.69	106.9	106.9	104.2	104.75	104.92	104.24	103.26	103.63	102.82	100.9	106.67	103.74	101.84	105.24	104.23	105.28
105.87	107.28	105.41	107.06	108.28	108.61	108.88	105.36	108.51	104.92	105.87	105.33	107.72	108.36	106.51	105.66	107.95	107.75	105.92	106.95	108.45	108.8	108.4	107.06	107.63	107.38	105.94	107.05	107.13	105.68	107.75	105.53	108.27	108.15	106.02	107.79	109.26	106.36	106.5	109.2	106.45	106.19	107.38	106.4	104.59	108.86	105.62	106.86	106.46	106.75
111.45	113.94	111.34	111.65	112.61	111.17	114.45	114.19	112.14	111.62	110.35	112.6	110.21	114.16	110.47	110.76	112.93	111.48	111.58	111.63	111.05	111.19	112.41	113.94	114.73	112.29	112.23	111.2	110.82	108.18	111.56	110.96	111.79	113.79	113.82	114.24	114.8	109.85	111.63	111.98	110.56	110.69	111.06	112.64	111.1	113.03	113.32	113.2	110.72	111.7
107.62	106.74	105.78	105.26	106.75	105.24	104.68	105.54	105.44	104.32	106.14	104.38	107.35	108.53	103.63	106.17	105.21	105.83	106.89	106.41	105.66	103.68	104.83	107.2	105.46	106.06	105.82	105.77	105.02	106.45	105.53	106.22	105.4	106.59	106.33	104.51	104.64	105.54	107.34	106.71	104.88	106.93	103.88	105.68	105.97	104.69	106.29	107.58	107.77	106.61
112.29	113.76	114.03	111.05	111.3	114.2	114.9	111.73	113.19	112.56	113.23	113.1	112.39	113.63	111.2	112.35	114.24	112.42	112.4	111.8	110.55	112.54	112.98	112.08	111.26	111.27	113.6	113.47	112.72	111.88	111.09	112.2	112.4	113.1	113.37	113.51	113.02	112.56	112.54	112.19	114.53	112.63	114.94	113.65	111.33	112.99	112.31	111.52	114.51	113.64
109.18	111.94	110.83	108.92	110.01	110.2	110.3	109.81	110.02	111.2	108.98	109.58	111.45	110.22	109.97	108.17	111.22	111.88	111.19	109.9	110.55	109.25	111.33	110.13	109.35	108.03	109.9	108.56	110.1	109.37	109.76	111.09	109.73	110.96	108.61	109.67	110.36	108.62	108	110.05	108.55	110.18	112.58	109.1	109.71	109.45	107.63	111.48	110.21	113.09
106.22	107.75	105.08	103.66	105.77	105.22	106.1	103.18	104.92	106.36	103.3	108.25	106	104.47	105.56	106.01	106.7	104.42	104.11	106.48	103.86	105.87	105.09	105.63	105.04	108.63	104.96	105.89	103.54	104.82	104.02	104.41	106.7	105.05	105.68	108.39	103.33	105.76	106.7	106.88	104.28	104.91	107.18	103.69	104.72	108.26	104.96	104.06	107.79	105.2
105.99	104.81	105.43	107.41	104.51	106.17	103.6	105.84	105.16	107.46	103.6	106	107.61	105.38	105.32	104.04	106.06	103.35	102.58	105.91	102.59	106.96	104.8	101.46	105.89	104.54	106.97	104.36	105.05	104.02	106.25	105.58	107.49	106.37	104.74	106.09	105.48	104.94	104.55	105	104.24	106.97	105.86	104.66	106.32	104.19	104.96	103.04	104.23	106.19
106.01	104.69	105.14	106.91	105.59	105.02	104.77	104.13	105.18	105.51	104.07	104.89	104.74	106.84	107.55	107.84	105.93	106.34	107.12	107.03	103.67	104.53	104.05	106.09	108.42	104.08	104.77	105.79	104.38	104.82	104.03	104.89	106.07	105.52	104.58	104.62	106.96	106.93	106.03	105.56	105.89	104.02	106.02	105.48	105.12	105.86	106.03	105.47	106.21	107.21
111.35	110.15	112.7	113.05	112.6	112.41	110.84	110.81	110.51	113.17	111.73	114.16	113.67	109.75	112.25	111.29	113.55	111.56	112.01	112.57	114.37	112.51	112.22	112.76	111.82	111.03	112.5	114.03	110.19	112.21	111.06	109.66	112.85	111.93	111.99	109.45	113.4	111.16	110.85	112.72	111.83	110.2	112.97	112.79	111.78	113.08	112.25	112.81	112.4	112.92
98.775	101.79	100.88	99.236	102.11	97.696	100.53	99.755	99.151	98.92	100.43	100.46	100.34	101.41	100.09	100.58	98.972	99.863	99.406	98.888	99.344	100.49	98.496	100.91	101.39	100.86	101.7	100.78	100.77	100.05	99.204	98.729	101.96	99.572	102.81	102.73	99.536	100.38	98.757	99.373	99.614	100.28	100.73	100.49	99.902	100.67	99.757	100.75	98.655	97.971
110.18	111.6	113.53	112.03	111.6	108.96	111.77	111.27	111.71	113.04	110.79	112.17	111.81	112.26	111.52	111.11	109.4	110.72	110	112.98	113.18	111.39	113.13	110.48	110.63	111.03	113.41	110.48	110.97	112.81	108.41	112	110.97	112.11	111.93	109.57	112.2	112.28	111.68	113.43	112.1	109.27	110.34	111.53	110.98	110.68	111.88	111.74	109.91	112.43
107.21	107.35	106.45	107.96	105.84	106.97	104.07	106.47	107.76	106.84	108.11	105.88	106.1	105.6	106.45	107.66	104.59	107.41	107.93	109.44	107.06	107.29	106.22	108.09	106.27	105.33	106.39	107.9	107.19	105.33	107.02	106.95	105.78	104.41	107.63	109.02	106.25	105.54	106.01	106.96	109.22	104.67	105.6	107.71	104.42	106.89	105.71	107.12	106.79	106.85
103.15	103.91	105.65	105.8	104.9	103.23	105.06	103.87	105.61	103.7	104.33	103.83	103.99	104.72	105.81	104.71	105.92	104.1	105.11	104.3	104.43	106.99	105.28	103.73	104.83	104.89	103.29	105.13	104.06	104.97	105.44	104.75	104	104.93	104.83	104.95	104.04	103.83	106.03	106.68	101.35	105.55	104.27	107.4	106.08	103.48	105.89	105.45	104.4	104.55
112.52	116	111.89	111.67	111.41	114.74	113.01	110.88	110.89	110.48	113.37	112.78	111.27	113.71	110.79	113.84	110.64	113.77	112.42	111.1	111.4	113.43	112.58	113.2	112.64	108.9	113.86	111.02	111.5	110.95	111.64	112.58	111.01	110.37	110.6	111.99	110.21	109.53	112.06	110.41	112.04	110.27	111.89	110.01	110.31	112.19	112.79	113.16	113.18	112.13
106.29	104.63	104.78	105.63	107.45	106.49	105.77	106.41	105.7	105.13	103.52	107.69	104.99	107.76	102.29	106.17	103.94	104.45	104.52	105.15	104.99	104.28	108.07	105.63	106.46	105.75	106.9	105.94	103.98	104.93	104.69	105.94	105.36	105.67	105.71	106.23	103.72	105.39	106.7	103.21	107.7	107.23	106.43	106.08	105.66	105.43	105.46	105.61	105.73	104.87
109.96	113.83	112.79	112.08	113.03	113.85	112.56	110.6	111.95	109.58	111.42	113	111.51	111.77	111.39	110.16	111.81	112.31	113.25	110.57	111.47	112.06	111.83	112.88	114.84	110.01	112.08	113.38	113.67	113.44	111.83	111.97	110.61	113.23	109.32	111.47	111.41	112.73	112.37	110.03	112.81	114.5	113.7	112.99	112.67	111.45	112.63	112.52	110.52	111.61
105.47	106.3	105.25	108.24	104.31	104.32	105.18	107.48	105.47	106.06	107.24	107.48	106.98	107.59	104.18	104.44	108.11	107.06	106.27	106.36	106.05	105.84	104.91	103.27	103.79	107.02	105.27	105.44	106.87	106.34	104.2	105.39	104.87	106.86	107.04	104.12	106.05	105.22	106.42	105.72	105.66	104.47	106.31	106.32	105.88	104.99	106.08	104.37	108.32	104.87
105.31	104.86	104.05	104.81	104.96	105.87	104.58	104.39	106.11	107.29	105.16	106.69	104.33	107.73	105.44	106.36	105.86	107.02	104.72	105.8	102.4	106.03	106.74	103.17	106.48	104.83	105.09	105.29	105.77	102.99	105.48	107.76	107.03	104.82	107.13	106.21	107.26	103.73	105.9	105.9	104.98	105.27	105.13	106.68	106.23	106.38	103.67	104.98	104.84	104.74
116.48	117.77	116.56	116.42	118.44	116.92	118.31	118.82	116.63	118.21	116.46	120.23	116.6	115.89	116.4	116.99	115.6	120.39	115.5	116.88	115.52	116.85	115.53	116.16	117.17	114.96	116.12	116.91	116.56	116.93	118.06	118.44	118.76	115.8	114.78	118.1	117.41	118.8	116.41	117.65	118.85	117.52	116.21	117.32	117.15	119.64	117.76	119.81	117.47	116.39
104.84	106.19	105.23	106.04	103.19	105.05	106.8	109.61	105.8	105.22	106.71	106.78	105.81	104.39	101.4	104.72	105.99	106	106.3	105.21	106.71	108.3	105.43	107.65	105.33	105.31	104.11	106.59	106.79	106.17	103.49	105.68	109.25	105.6	105.26	105.31	105.63	108.69	104.22	106.17	105.65	105.8	106.57	105.54	102.45	107.03	104.8	107.13	103.21	105.85
106.19	102.2	107.45	105.64	106.88	106.47	107.09	105.91	106.95	104.84	106	106.91	107.1	108.48	106.37	107.93	105.35	104.98	104.63	106.27	107.25	103.78	106.89	104.51	105.39	107.79	106.74	105.19	108.62	106.49	104.45	106.07	106.08	107.8	107.64	107.17	105.18	106.19	108.22	106.78	103.83	106.13	107.75	106.98	106.11	108.19	105.93	108.34	105.25	106.86
112.75	112.41	110.27	111.5	111.72	114.75	112.45	112.95	109.61	109.72	112.1	112.61	111.53	110.66	110.82	111.76	111.38	111.82	114.15	113.8	112.71	112.92	112.22	111.99	110.62	111.38	112.19	109.26	112.1	112.1	113.12	114.11	111.16	112.56	111.79	111.27	111.97	112.25	111.74	109.84	110.63	111.74	110.71	112.35	110.81	108.49	111.28	111.78	112.32	112.06
104.76	105.57	103.35	101.94	102.73	103.69	103.02	105.71	103.25	104.74	103.92	105.39	105.82	106.1	103.96	105.38	104.48	104.34	104.8	106.04	103.56	104.47	103.55	103.51	103.91	101.87	105.71	107.45	105.18	103.61	103.32	105.19	105.9	104.45	105.06	104.55	104.49	104.97	105.58	105.59	105.61	104.47	103.54	106.98	102.81	105.25	102.12	105.51	102.98	104.14
111.73	112.63	111.19	111.95	110.24	111.69	112.36	113.55	112.17	110.57	111.98	110.2	113.34	112.9	113.33	111.7	110.09	111.15	109.77	113.85	110.51	111.98	111.34	113.25	111.67	110.42	110.52	109.59	110.44	112.65	113.08	112.11	112.64	110.38	113.31	108.39	110.84	112.54	112.57	110.22	112.44	110.79	109.82	111.35	109.85	111.91	111.51	109.97	112.24	113.47
97.687	97.668	101.41	100.42	99.066	100.57	100.27	100.72	99.966	100.11	100.94	99.295	101.76	101.16	101.35	100.26	97.895	101.07	97.71	99.329	99.379	100.62	99.786	98.487	98.423	97.557	99.186	100.55	101.01	100.74	98.511	98.65	102.09	99.061	100.22	97.33	99.805	100.97	100.17	99.316	97.071	97.975	97.097	100.6	101.54	102.5	99.847	99.934	99.506	98.687
112.87	114.1	112.44	114.7	111.75	114.46	112	112.97	112.88	112.04	114.05	113.13	112.12	115.01	113.45	114.97	113.65	113.2	115.69	110.96	113.41	113.62	114.73	113.76	114.32	109.7	113.3	112.26	112.36	111.09	113.44	112.41	111.21	111.08	113.29	113.24	111.43	110.81	111.26	113.7	116.92	111.39	113.54	113.27	114.52	112.67	109.64	111.86	113.74	112.62
111.31	110.96	111.39	111.21	111.2	109.77	109.89	110.56	109.93	109.86	112.9	111.86	113.24	112.91	111.68	112.85	114.57	111.52	111.38	111.43	112.88	111.47	113.48	109.68	112.73	110.03	109.13	109.59	110.77	112.91	110.5	111.8	113.58	109.89	113.83	112.3	112.87	108.73	113.25	112.97	109.88	110.5	112.87	110.28	110.75	111	109.43	112.6	109.03	111.25
103.65	106.26	108.44	108.33	105.92	106.46	107.16	105.84	106.54	106.95	105.93	104.09	106.87	105.56	106.02	104.86	105.19	106.08	107.61	106.85	106.13	104.65	104.95	106.73	103.47	106.34	106.39	103.75	108.34	105.14	107.18	106.18	106.75	106.96	107.06	107.93	105.53	106.27	108.04	104.61	105.48	106.26	105.47	106.92	107.2	106.33	106.08	105.67	108.92	105.9
103	102.75	105.63	104.99	105.62	103.34	103.71	104.07	106.81	105.45	104.62	102.81	104.62	105.15	104.93	103.37	104.41	102.94	104.21	104.25	104.33	107	103.67	102.79	103.96	103.02	104.71	103.13	103.18	100.92	102.08	105.65	104.17	104.78	104.72	106.68	103.26	102.48	102.12	103.93	103.34	104.75	101.18	103.82	103.66	103.93	102.97	103.98	102.31	103.66
105.7	107.72	106.03	105.93	106.39	108.7	107.49	109.62	105.06	105.69	107.25	106.13	105.88	108.38	106.49	107	104.05	104.48	107.57	103.78	107.08	106.44	105.61	106.15	107.3	105.75	107.25	107.2	106.19	106.84	106.9	106.56	105.65	107.59	106.89	105.37	106.89	105.28	105.19	105.01	105.84	106.18	109.42	104.51	107.35	106.6	108.28	106.78	105.88	103.08
104.82	106.07	106.99	105.84	103.93	105.31	106.82	108.52	104.12	108.37	106.19	104.37	105.08	106.46	105.26	104.9	105.57	105.18	106.21	105.02	105.27	105.77	106.31	104.65	105.61	106.2	107.14	103.77	107.68	107.76	107.66	105.65	104.25	107.13	107.67	106.45	104.77	103.33	104.78	107.28	107.14	105.26	107.31	103.78	105	104.68	105.59	105.46	106.78	103.92
101.52	100.15	98.854	102.6	101.5	100.19	100.02	98.22	98.137	97.748	100.9	100.71	99.132	100.3	98.668	99.984	99.159	101.69	100.91	100.76	100.58	99.89	99.616	99.073	100.46	102.58	101.51	102.11	99.577	100.98	99.883	101.05	100.98	100.8	98.822	99.361	97.572	99.884	99.76	101.71	100.3	101.53	100.32	98.963	101.86	100.09	102.03	100.37	99.836	99.702
115.18	117.2	115.47	116.83	116.63	116.34	117.87	116.23	115.6	115.43	114.89	115.51	116.42	115.36	117.43	117.38	116.15	116.59	118.28	113.55	116.56	117.39	113.83	116.02	113.23	116.15	117.02	117.25	115.97	114.69	118.13	116.04	115.14	117.39	116.29	117.62	115.52	117.87	116.16	115.32	116.87	116.2	115.27	118.99	118.16	116.19	117.17	118.7	114.44	114.49
110.96	111.43	110.94	110.91	112.44	113.86	112.56	109.12	112.62	113.59	110.83	110.93	109.3	111.42	112.5	110.68	113.22	112.52	112.44	114.65	112.84	110.2	107.81	112.36	111.08	112.82	110.82	111.19	111.84	110.49	113.34	113.03	112.03	113	112.04	112.03	113.16	111.59	111.01	111.23	111.29	111	110.67	110.89	110.32	112.6	112.6	112.64	111.33	107.9
112.49	110.02	110.87	113.01	111.51	111.46	111.13	112.83	110.8	111.58	112.44	111.5	111.15	111.5	110.4	112.69	112.69	112.18	112.88	110.06	110.55	112.31	109.3	112.24	113.18	111.45	110.78	112.03	110.51	110.93	108.85	114.69	113.81	112.39	110.52	111.76	112.44	112.72	111.06	111.93	109.99	110.44	110.27	110.74	113.02	109.35	111.9	111.57	112.11	112.24
109.39	112.1	112.57	111.13	110.32	108.68	111.91	110.86	112.18	113.36	111.51	110.78	110.2	113.03	111.64	112.12	111.69	111.04	110.74	112.27	111.36	111.65	109.23	110.55	110.34	111.28	112.54	112.33	109.83	113.33	112.23	108.92	112.43	110.44	109.72	109.96	112	111.1	110.57	111.59	110.34	113.39	110.47	108.51	111.99	110.5	111.76	109.61	110.85	110.99
104.72	105.18	104.3	103.6	102.12	105.21	105.09	102.33	104.76	105.76	101.95	102.84	104.4	105.23	103.99	103.12	102.53	107.25	103.57	103.69	104.85	103.25	106.03	104.31	105.34	102.7	104.33	102.26	103.68	103.57	104.8	104.06	101.69	103.01	104.43	105.23	107.63	104.19	103.57	104.05	104.08	104.19	104.67	104.04	104.73	103.35	103.64	105.28	103.24	106.53
109.71	109.48	111.75	111.43	110.3	109.8	112.31	110.11	108.62	109.78	108.89	109.99	108.07	109.82	109.06	108.76	112.23	111.9	112.4	111.19	112.54	111.78	110.66	110.67	110.74	109.83	110.5	112.58	110.49	111.18	111.61	109.72	111.05	110.78	111.25	113.88	111.98	110.7	110.3	112.89	111.94	111.84	109.88	110.93	112.39	109.76	110.43	109.44	112.4	110.93
112.53	110.28	112.37	113.09	112.2	110.74	111.44	113.43	111.25	113.2	113.04	113.2	112.91	112.05	113.61	112.96	112.65	110.64	111.59	113.56	110.14	111.84	110.87	111.1	111.82	110.94	109.85	112.64	109.87	112.75	111.59	111.35	113.21	111.94	109.82	111.32	110.85	112.06	112.49	110.68	112.59	112.52	110.84	110.2	110.84	111.47	111.81	112.7	111.37	110.96
105.43	105.46	104.46	104.08	105.86	103.88	106.46	105.98	105.58	104.45	107.32	104.76	104.73	106.93	106.1	102.85	106.02	105.93	106.38	107.05	107.25	105.34	106.16	107.66	105.34	104.92	105.44	105.66	105.34	105.89	105.49	104.3	105.62	104.65	108.17	104.89	105.38	104.3	105.06	105.28	106.11	106.91	105.33	105.59	106.54	105.07	106.76	108.44	105.61	105.87
112.89	112.83	111.92	112.4	113.12	110.57	110.2	112.56	109.87	112.36	112.65	111.99	111.25	111.11	112.05	111.89	113.37	110.58	110.48	111.48	110.74	112.59	109.98	111.66	110.36	112.69	111.53	112.84	112.05	111.99	110.38	113.04	110.1	109.71	111.6	110.98	110.45	110.79	111.83	113.33	112.49	110.34	112.48	112.69	112.39	113.19	110.99	112.64	110.08	111.22
106.11	107.57	103.32	104.26	103.79	105.76	105.23	103.83	104.51	103.53	105.62	104.82	105.53	103.56	104.44	104.62	104.89	107.43	105.32	104.01	104.01	105.69	104.18	105.24	103.59	102.91	104.99	102.78	105.37	108.53	105.62	104.85	104.38	105.71	106.72	106.33	106.65	105.67	104.82	106.1	107.5	104.86	107.23	105.09	107.55	106.67	104.37	103.77	106.35	105.27
110.32	113.69	113.14	113.64	111.71	111.8	111.32	112.46	112.65	109.95	113.15	112.5	112.39	111.39	112.11	113.49	112.86	111.2	113.34	112.08	111.59	113.29	112.56	111.12	113	110.63	110.16	112.01	112.34	113	111.58	111.91	112.78	111.37	111.59	111.66	110.13	113.25	110.92	111.6	111.63	113.52	110.79	112.04	112.76	112.26	111.83	112.36	113.18	115.02
106.79	107.24	103.87	107.48	107.3	106.96	106.35	104.47	105.29	105.44	107.95	107.83	103.56	105.42	105.94	105.63	106.13	106.12	104.5	105.88	104.29	107.62	106.48	105.32	107.49	102.58	104.29	106.49	107.32	105.8	105.51	106.9	106.51	103.41	104.34	106.69	105.22	106.55	105.26	109.36	106.28	107.14	105.92	105.67	104.43	104.7	104.23	106.56	108.79	104.28
105.47	104.28	107.36	104.19	105.63	106.47	105.57	106.02	105.19	102.9	106.05	106.75	104.96	105.93	104.36	104.32	105.88	102.81	105.77	106.91	103.99	105.3	104.51	105.31	104.06	106.62	106.24	103.82	106.54	107.49	105.59	104.08	107.22	105.4	105.58	106.97	104.38	104.06	106.74	105.5	106.54	105.58	104.74	105.82	105.31	104.49	107.04	103.57	105.98	103.61
98.821	100.81	98.285	101.22	100.49	98.985	97.79	100.57	98.874	99.311	99.736	99.996	100.94	98.725	99.404	99.66	100.53	99.085	100.39	99.423	98.481	98.829	99.657	98.454	98.97	97.77	100.69	100.17	100.62	100.36	98.425	101.39	98.781	98.106	98.885	99.652	98.884	101.76	99.674	100.2	101.14	99.281	98.19	99.642	101.38	99.537	100.32	100.78	97.835	102.21
108.1	106.22	105.87	105.4	106.42	105.63	105.46	104.59	107.28	106.15	103.54	106.59	106.27	106.23	105.07	106.25	106.22	105.15	105.95	106.67	104.87	107.59	104.98	103.55	104.66	105.75	105.59	106.12	106.07	106.92	104.81	106.28	107.08	106.09	106.39	104.63	105.79	104.66	106.46	105.97	105.18	104.88	104.07	104.76	104.19	105.75	107.36	107.9	104.75	107.96
106.44	105.84	106.81	106.47	106.2	108.84	104.03	106.66	106.76	104.94	105.42	104.46	105.04	106.65	105.66	103.94	107.62	104.3	103.23	105.62	105.7	105.15	105.75	106.65	105.06	107.81	108.1	105.9	105.12	106.04	106.63	105.77	105.48	105.96	106.12	104.24	102.44	105.77	107.24	104.1	105.8	106.81	107.75	105.76	105.62	106.87	106.27	103.47	106.54	103.96
105.19	103.69	104.89	103.66	107.3	105.05	104.84	104.12	105.93	105.03	105.9	104.69	104.25	104.53	105.96	101.98	105.4	103.75	106.15	106.48	108.05	103.9	107.62	103.31	107.25	106.24	102.59	105.52	105.26	104.07	106.63	104.59	103.11	106.21	103.45	105.57	103.57	104.71	104.95	104.44	103.6	105.1	104.39	106.24	104.54	104.32	104.94	102.48	104.65	104.35
112.08	111.42	113.2	111.84	111.16	110.98	110.41	110.3	108.58	110.82	110.28	109.98	109.26	110.54	108.41	109.54	110.26	109.73	111.42	109.7	110.81	110.38	108.93	110.48	109.33	109.13	107.95	111.43	111.01	108.73	111.22	110.96	110.68	109.56	107.04	109.08	110.44	110.91	108.07	113.02	109.96	111.13	110.79	108.68	111.66	111.2	108.53	111.94	111.28	110.79
107.45	107.38	106.78	106.46	105.79	107.86	105.18	106.32	105.13	107.84	105.61	105.14	107.14	107.13	106.03	101.18	104.49	106.03	107.81	107.39	106.4	105.21	105.72	105.36	106.01	107.82	107.15	108.46	106.6	103.79	107.68	106.79	106.09	109.16	106.88	106.44	105.25	102.84	105.61	107.65	105.86	105.12	106.91	108.42	105.82	105.69	107.62	105.75	108.04	105.34
109.79	109.04	109.48	110.61	108.37	111.14	107.25	108.41	108.99	109.1	110.36	110.8	110.53	110.51	110.05	110.83	108.91	110.7	107.78	109.92	111.66	109.18	108.36	111.33	109.84	111.66	107.66	108.19	110.82	110.37	111.71	109.03	109.86	110.76	109.48	110.2	109.72	109.96	110.53	110.36	111.62	110.25	110.54	110.95	110.82	109.6	111.6	112.41	109.47	109.04
103.26	105.65	105.42	102.28	105.62	106.13	102.83	106.42	103.82	103.38	102.63	102.07	103.54	107.03	103.86	104.38	104.91	105.09	103.69	105.48	104.4	107.64	104.16	103.79	103.55	106.69	105.85	103.13	104.4	103.93	105.86	104.31	103.76	101.36	104.55	103.87	103.05	105.62	106.57	105.59	106.46	104.11	103.29	105.07	104.74	103.05	104.13	103.99	106.4	104.52
105.1	105.71	104.47	105.65	102.59	104.37	104.83	105.04	107.02	105.42	104.1	104.84	107.03	107.26	105.26	105.85	107.16	106.98	103.68	105.57	104.86	106.44	104.15	104.95	106.04	104.95	105.3	105.93	103.43	105.37	104.93	107.45	106.44	105.49	103.41	106.6	105.31	105.08	105.01	105.43	105.73	106.73	108.84	104.63	105.57	106.49	106.08	105.06	104.04	105.33
109.21	111.41	111.67	107.5	110.2	108.67	109.05	106.04	110.73	111.1	109.76	109.79	106.21	108.58	111.22	108.18	110.02	112.89	109.93	109.06	110.3	109.67	110.04	108.96	108.06	108.72	110.09	109.19	106.97	109.08	110.38	107.83	109.45	108.97	110.46	108.48	111.17	109.91	109.4	109.2	108.16	111.29	110.01	108.38	110.52	111.07	111.73	110.55	109.8	110.21
105.85	107.03	104.94	105.59	105.51	106.22	105.79	105.89	103.69	107.34	105.37	109.34	107.15	105.25	105.22	105.09	105.42	106.24	107.62	105.89	105.77	106.67	103.69	105.82	106.59	105.99	105.87	103.37	105.4	106.17	105.91	106.54	105.91	105.57	105.02	105.33	106.47	105.72	105.27	108.92	107.19	106.61	105.76	106.89	107.95	106.62	106.71	106.79	105.79	105.2
111.64	110.53	112.86	113.64	112.68	112.19	109.51	112.13	108.34	113.09	112.9	111.32	111.66	110.57	110.31	111.67	110.77	112.97	110.08	113.11	112	110.19	111.59	113.5	110.26	111.73	113.64	111.47	111.06	111.77	111.46	110.32	112.91	111.55	111.08	112.36	111.65	112.73	112.06	111.76	113.32	112.41	112.02	111.96	111.13	112.16	110.96	110.72	110.86	113.42
99.679	99.177	100.8	98.774	97.583	100.25	102.77	102.78	100.71	101.01	100.36	99.463	100.2	101.27	99.914	99.505	99.854	99.228	99.35	100.53	99.644	100.81	99.784	97.22	100.2	100.8	100.68	102	97.759	99.148	97.71	97.424	101.26	98.588	101.28	101.29	98.792	101.23	99.428	101.43	98.239	101.51	102.07	98.685	100.5	100.72	98.708	99.355	99.701	98.191
99.073	100.58	102.01	101.52	100.91	98.712	100.93	99.575	98.319	99.264	99.941	101.7	98.349	101.51	101.32	100.95	101.63	98.573	99.157	101.23	100.44	99.229	99.637	100.22	99.719	102.49	100.09	98.027	98.331	99.57	99.325	97.86	102.54	98.11	100.11	99.91	100.73	101.17	99.401	102.6	99.936	100.06	97.635	102.99	98.769	98.92	101.95	99.455	98.513	100.07
114.04	113.05	111.85	110.62	113.78	111.7	112.08	112.72	112.93	110.69	112.38	112.87	108.65	112.31	111.02	114.53	110.26	112.92	112.97	113.23	110.67	112.14	110.92	112.73	112.95	112.21	112.4	112.4	112.81	111.67	113.32	110.39	112.96	110.99	110.53	112.54	113.85	111.77	113.11	110.61	112	111.7	110.05	113.28	111.23	112.18	111.54	113.39	113.4	112.47
109.1	112.6	111.09	113.98	109.59	113.33	109.94	112.38	109.62	109.11	110.98	111.65	110.65	111.87	110.99	110.49	111.23	109.68	111.11	112.31	109.96	111.51	110.34	109.45	108.3	111	111.34	108.23	109.91	109.35	110.34	110.27	108.72	112.27	110.77	112.26	110.79	111.21	110.94	113.44	110.25	111.55	110.17	111.8	112.07	111.05	110.45	111.53	109.64	112.82
101.6	100.9	101.99	99.4	99.881	98.369	99.854	98.268	97.85	98.909	101.36	99.846	100.33	100.03	99.952	99.313	100.13	101.84	98.451	101.09	101.5	101.78	99.16	101.84	100.28	101.95	98.506	100.88	98.887	99.538	100.02	99.457	100.78	99.812	99.625	101.52	100.31	99.941	101.42	100.75	99.036	99.773	99.12	99.472	100.84	99.757	100.98	97.262	101.65	96.778
109.89	111.65	109.07	109.34	111.02	112.01	107.3	110.38	110.57	111.54	113.26	111.6	109.77	109.98	112.39	109.77	107.7	109.9	110.57	110.44	107.9	112.91	112.23	111.93	110.08	110.83	109.28	112.57	111	109.74	110.33	110.55	109.95	108.36	110.01	108.95	110.48	111.07	112.15	110.53	111.43	109.87	111.53	110.03	111.21	112.16	108.62	113	111.16	110.75
119.52	117.95	118.71	115.89	119.4	117.79	116.91	117.47	118.01	117.36	119.16	117.97	117.88	117.1	117.86	117.31	117.58	115.52	117.76	118.74	119.2	117.52	117.97	117.03	117.96	117.87	119.89	116.76	116.33	117.15	119.67	119.32	118.29	116.09	116.51	116.58	117.92	118.41	119.66	114.59	116.67	118.82	116.74	117.05	117.21	116.23	118.71	119.09	115.41	119.28
105.29	105.47	106.06	105.78	105.46	104.87	106.06	107.42	105.94	106.32	104.78	104.76	105.05	107.48	106.82	106.31	106.47	107.72	104.11	104.84	105.86	106.13	103	104.18	106.61	104.55	105.47	106.64	104.14	105.89	105.54	105.27	104.47	105.72	107.1	105.91	105.79	105.57	105.38	105.56	105.4	104.13	107.02	106.08	106.13	105.45	107.13	106.07	106.04	104.26
115.92	116.93	117.59	117.85	117.42	117.25	117.44	117.22	117.96	116.64	118.19	117.44	118.47	118.17	117.3	116.03	116.53	116.18	118.35	117.36	115.6	119.86	116.95	116.77	116.63	117.32	118.6	116.09	115.16	116.9	118.81	118.88	116.12	117.36	118.15	119.1	118.41	119.83	117.96	117.78	118.65	118.49	117.04	118.61	119.63	117.37	117.09	117.58	115.45	118.54
99.135	98.173	100.55	98.601	100.6	98.807	102.59	99.727	100.11	100.62	99.587	100.97	98.966	99.859	100.42	97.559	101.13	99.453	100.36	98.791	98.84	100.14	98.598	101.53	99.914	100.28	99.933	101.14	100.05	100.28	98.842	99.081	97.013	98.968	100.18	99.21	101.42	101.31	100.22	99.778	101.6	99.99	101.26	101.56	99.017	100.34	102.64	99.217	100.89	101.37
106.31	106.3	106.56	104.11	107.38	104.17	103.74	107.54	103.4	105.47	103.61	104.06	104.34	105.28	107.34	104.53	107.56	105.3	105.71	107.22	105.27	105.34	104.69	105.93	105.29	107.69	106.81	106.19	104.82	106.63	104.92	105.04	104.81	102.58	105.39	106.26	105.64	104.23	101.52	107.69	106.69	105.93	107.5	101.81	104.12	106.42	105.2	103.6	105.51	104.51
111.36	112.56	112.41	111.65	109.71	110.59	109.93	111.61	111.9	111.83	112.19	111.34	111.48	112.31	109.99	111.86	110.64	110.95	111.95	113.44	110.15	111.77	112.1	110.81	109.76	111.87	110.49	113.75	111.41	112.64	112.11	112.08	112.02	111.77	112.7	112	110.63	110.72	111.56	110.36	111.62	112.43	112.69	111.45	109.39	109.86	113.92	112.01	112.96	112.42
110.38	110.83	112.68	110.27	110.87	113.1	109.74	112.33	110.37	114.02	109.73	113.61	111.17	111.66	110.99	109.26	113.09	114.13	110.91	112.78	112.14	112.72	113.29	111.89	110.2	113.19	113	110.58	109.67	111.48	113.43	110.23	109.5	110.43	110.77	109.39	111.26	112.23	112.48	110.54	111.24	110.97	109.9	113.69	111.17	112.96	112.01	110.15	111.15	112.92
106.21	106.17	105.67	106.73	107.65	107.2	106.37	105.17	106.13	106.03	106.72	105.63	106.56	104.96	106.66	106.06	105.83	106.75	106.42	104.39	105.03	105.5	107.81	106.08	105.66	107.85	107.02	106.32	104.3	104.45	107.72	106.62	106.24	106.82	105.51	107.15	105.32	105.51	107.79	105.39	105.99	104.8	105.28	107.69	106.75	105.75	107.17	106.29	104.62	105
110.28	111.65	112.92	112.52	112.74	111.43	110.97	111.92	112	112.42	113.95	111.26	112.1	112.48	111.11	112.02	111.36	110.44	112.89	111.78	111.82	111.55	111.25	111.42	113.17	113.9	110.63	111.3	110.8	115.08	114.44	112.09	113	112.57	111.88	112.36	114.24	110.92	111.33	110.56	113.09	113.26	111.45	112.45	113.96	111.03	112.16	111.02	112.04	114.92
103.12	105.91	106.1	105.94	105	107.29	107.15	105.39	103.78	104.98	106.96	106.23	105.09	106.27	106.6	104.27	106.22	105.95	104.19	106.46	104.01	107.45	104.32	107.73	104.4	102.75	106.81	105.66	106.87	106.84	106.26	105.72	107.04	102.8	104.99	105.74	106.98	104.58	105.83	107.35	102.4	105.14	106.23	104.4	106.21	105.33	104.61	106.13	104.45	105.13
104.46	108.25	106.68	105.56	106.52	107.22	106.95	107.92	106.08	104.83	104.73	107.9	106.95	104.42	105.97	107.07	108.45	106.66	107.14	107.91	107.47	104.82	106.04	106.75	108	108.22	109.43	108.14	108.6	105.22	105.67	106.09	107.72	106.91	104.8	106.69	104.94	105.22	106.69	107.07	108.83	104.61	105.86	104.67	107.86	106.88	105.89	106.03	105.22	106.77
99.269	99.901	99.109	99.918	100.4	99.976	103.48	98.158	97.658	99.371	101.8	98.723	100.14	99.988	100.11	99.48	100.45	101.34	101.22	98.924	100.61	101.05	99.372	100.84	97.963	102.24	99.25	100.68	99.247	98.595	101.3	100.43	102.92	100.03	99.776	99.38	100.36	100.69	99.696	99.265	98.385	99.93	98.504	100.02	98.341	98.438	98.428	100.2	99.974	99.423
105.31	104.8	104.76	105.94	105.11	106.01	103.72	105.34	106.53	105.93	105.2	105.63	104.45	107.84	105.18	106.39	105.06	103.58	104.75	103.58	106.06	105.01	103.92	106.28	106.2	105.43	103.43	105.39	106.84	106.16	104.58	104.75	105.5	106.27	106.72	105.35	104.09	106.29	105.12	105.7	104.5	105.55	108.36	105.06	106.76	105.83	106.7	103.46	105.66	103.56
109.32	111.81	111.13	109.88	111.55	109.49	109.6	111.64	111.96	110.8	110.89	108.04	109.61	111.32	111.48	108.98	109.05	111.11	110.46	112.25	112.62	112.13	110.89	111.34	112.13	109.77	110.72	113.33	111.45	111.36	110.92	109.03	109.35	111.96	110.12	109.44	111.59	109.59	109.46	108.56	109.25	108.51	111.98	110.36	110.02	112.37	110.73	111.13	110.55	109.02
108.02	109.92	109.64	110.04	111.55	110.7	110.25	111.71	108.53	110.27	109.35	110.32	110.82	111.21	111.44	106.96	110.17	108.14	109.89	111.67	110.46	108.74	108.06	111.11	109.47	110.53	108.92	109.84	109.8	109.14	109.73	109.6	109.29	111.68	110.12	108.58	110.47	109.3	108.43	107.47	109.86	107.34	110.53	110.16	109.3	110.09	111.04	108.8	111.02	107.69
106.7	104.77	106.64	107.72	105.98	107.16	108.56	107.43	104.44	106.11	107.36	106.46	108.97	107.76	104.71	108.18	106.06	105.69	108.27	107.71	105.04	108.83	107.35	104.8	105.01	104.54	105.54	106.72	106.59	107.41	107.83	104.75	106.9	106.4	105.48	106.99	108.42	102.97	107.16	107.08	108.95	106.15	104.95	106.06	105.22	106.69	107.11	106.49	105.06	106.31
106.71	104.5	106.93	106.57	103.73	108.54	104.3	103.05	106.01	104.87	105.19	105.68	106.48	104.09	103.38	105.07	107.33	106.87	105.34	105.07	106.51	105.68	107.28	104.13	104.95	104.24	106.49	106.83	106.92	105.44	106.53	103.53	102.38	104.77	105.16	105.43	103.88	106.6	107.55	106.41	106.86	105.49	104.12	103.5	105.12	104.93	107.65	107.2	105.99	105.72
111.33	113.12	110.89	112.42	111.63	114.01	109.47	113.17	109.35	110.82	110.45	112.29	112.44	111.87	114.12	112.21	111.39	111.8	112.06	110.36	113.37	113.27	110.37	112.01	111.81	110.49	111.61	109.31	110.69	109.12	111.68	109.17	111.73	108.76	111.87	112.45	110.38	111.52	111.81	111.34	110.08	111.41	112.4	111.22	111.13	111.51	109.84	111.06	111.26	111.27
105.54	104.98	106.84	106.56	104.89	104.76	107.99	105.44	106.99	106.45	105.44	105.74	105.26	105.86	104.4	108.61	105.34	105.34	109.43	105.68	106.31	106.58	104.66	105.46	105.88	105.5	107.06	106.02	105.76	105.15	105.92	103.71	102.94	105.54	106.52	106.98	105.19	107.22	108.02	106.07	105.61	107.16	105.47	105.67	105.99	107.8	105.85	107.4	107.61	105.74
107.77	109.63	105.44	111.57	110.73	110.96	109.93	111.47	107.87	109.21	109.97	110.86	110.45	110.03	108.56	111.24	112.05	111.08	110.25	109.22	110.75	109.59	109.52	110.38	108.61	111.03	110.32	111.03	110.83	108.79	108.14	109.64	112.65	109.78	111.61	108.83	110.05	109.46	112.54	109.81	110.81	109.38	109.26	111.17	109.53	108.69	108.86	108.47	110.21	110.88
104.12	105.77	105.34	107.74	105.59	105.46	107.81	104.87	104.63	106.14	107.25	105.94	105.32	106.42	104.6	104.61	104.9	107.03	104.58	106.28	105.79	108.21	108.35	106.23	106.82	103.8	105.8	105.47	105.82	106.13	106.18	107.74	104.24	103.97	105.51	105.83	106.64	108.02	105.06	108.97	103.49	105.74	107.45	106.64	104.75	106.08	108.03	107.06	106.24	107.71
102.05	101.64	103.62	100.53	101.84	101.14	100.7	100.85	99.805	100.29	101.56	99.638	101.62	100.09	98.965	100.31	102.29	101.5	99.563	101.05	102.14	101.61	100.09	101.51	101.54	101.92	103.05	101.34	101.1	100.6	101.87	100.26	99.457	100.55	101.78	102.99	100.32	101.52	101.69	99.195	99.926	101.6	102.4	99.77	102.29	99.65	100.95	100.76	102.74	101.61
111.07	112.32	112.05	112.44	113.13	111.9	112.78	112.59	111.59	109.71	111.56	110.79	109.42	110.9	112.01	112.05	112.38	111.64	112.04	112.79	110.95	110.62	110	111.35	112.28	111.51	111.32	110.08	110.17	112.36	112.3	110.8	110.59	113.23	111.31	109.07	110.53	111.78	110.94	112.2	111.51	112.7	114.09	108.49	113.57	111.89	113.64	111.76	111.71	112.51
105.17	104.5	104.59	105.99	107.03	104.55	105.6	107.59	103.19	103.85	103.34	104.47	104.44	104.15	106.37	103.54	103.59	106.96	104.3	105.04	103.26	104.9	105.86	103.39	104.32	105.35	102.58	105.05	103.27	105.61	105.08	103.07	102.36	104.96	104.62	105.58	103.78	105.35	102.68	102.86	104.37	104.68	105.53	102.5	105.64	102.55	103.26	103.1	103.48	104.96
109.93	110.01	106.85	108.65	106.96	110.13	110.44	109.66	110.6	110.91	111.09	108.5	109.29	111.15	109.05	112.12	109.59	110.55	107.47	109.56	110.95	109.7	109.41	110.08	109.08	108.93	108.22	108.63	111.99	110.24	108.99	109.78	107.52	109.61	110.02	110.34	110.11	108.07	110.06	109.92	110.51	110.66	107.69	112.49	110.18	109.68	110.26	107.33	110.62	110.32
105.63	106.83	107.49	106.42	106.92	106.62	104.91	106.47	107.16	105.85	106.55	106.2	106.08	103.78	107.94	104.67	105.77	105.56	107.79	105.09	107.86	109.24	104.16	105.59	104.99	106.54	105.64	106.52	107.61	107.87	106.15	108.08	106.16	104.93	107.35	106.75	106.41	104.33	106.48	105.75	104.88	107.28	105.26	106.99	107.34	106.81	106.78	104.04	107.38	107.63
107.62	105.29	105.47	103.78	105.83	105.51	107.42	105.78	106.34	105.26	105.27	104.27	106.9	104.42	105.22	105.29	104.39	105.79	105.8	106	108.03	104.48	105.05	103.02	105.36	104.54	105.66	105.33	106.07	105.09	105.28	105.85	105.78	105.87	106.93	106.32	104.44	105.37	106.44	104.56	103.8	106.23	103.99	104.29	105.99	104.08	106.91	103.95	104.29	103.01
104.73	104.25	104.7	106.49	104.95	103.81	104.16	103.12	104.97	105.56	106.18	104.07	102.54	104.23	105.58	105.13	104.92	104.46	104.84	105.82	108.47	105.63	105.31	104.71	106.76	105.03	103.61	103.71	106.86	106.92	104.35	104.52	106.34	106.07	107.98	105.44	106.64	108.26	104.61	105.44	105.2	104.42	105.39	105.26	108.8	105.84	104.76	105.45	104.85	105.85
106.23	105.49	106.68	107.41	106	106.29	106.53	104.34	106.34	106.57	104.33	107.79	105.75	105.8	107.12	107.87	106.96	106.85	103.86	106.27	105.9	105.44	104.28	105.06	106.29	105.04	105.36	105.56	108.51	107.77	104.19	104.99	104.89	103.2	105.9	104.96	106.61	106.56	105.84	106.27	104.73	104.5	104.09	104.84	105.65	104.87	104.82	103.96	105.16	106.99
109.78	111.34	111.8	112.52	111.89	109.13	111.15	111.78	111.57	112.11	110.19	111.51	109.82	111.69	110.2	109.74	110.34	110.4	111.94	112.68	110.77	109.25	111.02	110.48	110.79	108.97	111.31	110.21	110.74	111.06	110.5	112.13	109.52	113.35	109.18	112.54	111.19	111.36	109.12	111.08	109.85	110.14	110.65	113.2	112.11	111.73	112.69	110.49	111.54	110.27
109.15	109.94	112.16	110.9	108.89	111.15	110.37	110.83	110.93	110.84	110.12	107.72	109.45	109.76	112.54	110.54	112.12	110.36	109.2	110.88	111.58	111.5	109.3	109.6	111.41	109.94	111.58	111.72	111.65	110.4	110.28	111.5	109.04	110.65	111.15	112.39	109.74	110.57	109.25	109.37	110.64	110.45	109.26	109.16	108.9	109.68	110.47	111.08	108.82	111.42
110.42	110.35	110.53	110.12	110.83	110.59	111.9	110.59	109.8	110.36	109.34	113.81	112.81	110.6	111.61	111.47	110.26	109.64	111.09	110.86	110.64	110.73	113.55	112.53	111.53	112.76	109.56	111.63	113.36	110.76	111.34	110.36	112.73	111.7	109.41	109.68	111.77	112.04	110.14	112.07	109.91	111.33	109.68	110.5	112.25	109.53	112.96	110.07	109.38	110.84
110.57	109.33	110.03	109.31	109.7	111.35	109.61	109.58	108.68	110.19	109.3	111.08	108.56	110.05	110.67	110.19	110.21	112.34	110.89	109.11	108.22	108.59	110.46	110.62	109.89	109.59	110.6	109.36	110.92	108.51	111.06	111.6	111.59	110.46	109.53	111.85	111.13	111.32	109.63	109.92	110.71	110.75	111.74	109.64	110.23	109.58	109.37	111.95	109.57	112.42
104.78	103.75	103.49	108.53	104.01	106.15	106.94	104.34	103.19	106.96	103.53	106.87	104.87	103.91	103.66	104.29	106.48	104.52	105.36	107.81	105.98	104.95	104.24	106.79	105.28	106.77	108.06	107.66	107.42	103.62	105.41	106.15	107.07	104.52	106.59	106.46	106.48	104.76	105.62	106.42	105.62	104.23	106.93	105.69	106.6	105.91	104.66	103.73	108.74	104.87
111.67	109.36	110.03	109.05	110.08	111.05	110.75	112.71	112.47	108.83	109.67	111.03	113.24	111.33	109.78	110.93	108.83	114.23	110.93	111.02	112.16	109.55	109.25	110.86	110.39	112.23	111.45	110.19	112.49	112.49	110.37	108.5	110.58	113.19	109.94	111.89	111.53	109.96	110.52	110.76	109.66	109.87	109.78	111.78	111.71	110.24	112.07	108.13	111.58	108.55
105.62	109	105.74	107.35	107.79	105.82	107.49	107.23	106.24	105.37	106.29	106.27	107.16	105.66	105.6	107.49	106.01	103.86	107.13	105.58	107.08	107.11	105.59	106.86	107.53	105.75	104.27	106.94	104.83	107.55	106.91	106.77	106.56	105.29	104.74	106.04	106.08	107.8	106	107.34	106.91	105.45	106.06	106.73	105.77	106.81	106.61	107.71	109.21	105.1
105.07	105.52	105.71	103.87	104.08	103.87	105.1	106.13	105.81	105.3	105.91	106.78	105.34	105.29	103.61	104.46	106.08	103.9	105.98	104.02	103.62	105.64	106.19	105.12	105.35	105.56	103.67	105.9	105.91	104.22	103.26	105.09	105.31	103.28	105.17	106.28	106.47	104.59	104.99	105.98	106.56	105.62	105.97	104.58	102.86	104.87	105.05	103.75	103.87	106.13
107.34	105.25	104.65	106.73	105.39	106.86	106.51	105.57	104.23	107.52	105.93	106.81	106.65	106.49	106.17	105.51	103.13	104.72	105.17	107.39	106.28	108.06	107.67	105.62	105.3	106.47	106.04	106.86	105.61	106.06	104.43	105.11	106.53	105.37	105	108.07	106.99	106.24	105.78	105.46	104.09	104.69	105.61	104.73	105.41	106.18	107.74	103.76	105.64	104.82
107.04	104.65	104.89	105.49	106.68	104.93	103.41	105.11	105.8	105.45	106.28	105.22	106.6	104.41	105.77	104.85	105.62	106.01	104.29	105.12	105.17	104.07	103.11	104.97	106.36	105.7	105.24	102.73	103.82	103.28	104.93	107.97	104.15	106.6	106.03	104.26	102.75	104.77	104.71	105.87	104.75	104.54	107.22	103.49	105.12	104.27	103.53	105.15	105.02	107.39
103.29	106.01	104.11	105.39	104.98	105.12	102.24	104.87	104.56	102.58	104.47	103.63	102.11	103.93	103.65	103.39	103.42	104.42	105.99	104.75	103.28	106.15	104.25	104.79	102.56	104.31	103.92	105.52	104.96	104.13	103.55	103.6	104.73	104.91	105.22	104.46	106.13	104.7	106.34	105.23	102.05	107.44	102.57	102.37	104.97	103.86	105.38	101.96	105.57	104.53
100.29	99.191	100.57	100.74	98.95	97.892	100.34	98.943	101.12	98.918	100.28	99.755	101.11	98.854	100.13	99.976	98.095	100.86	98.602	101.58	98.858	98.93	101.33	101.17	98.907	104.13	100.62	99.833	100.37	102.67	100.81	100.73	99.663	100.67	98.257	98.964	98.769	97.743	100.51	99.401	100.54	100.21	96.616	99.543	98.761	100.39	102.81	99.263	100.09	99.221
109.43	110.45	111.59	110.17	108.95	109.64	111.88	110.68	110.65	110.51	110.27	109.67	110.62	111.52	110.95	110.16	111.41	108.43	110.86	111.66	108.87	108.93	112.3	109.95	113.07	111.88	109.12	112.25	108.27	109.97	108.46	111.9	110.02	109.92	111.4	109.38	108.15	110.62	111.89	110.41	110.9	110.4	112.58	109.27	108.88	112.47	110.45	108.87	110.8	109.86
103.64	104.28	105.78	104.27	105.32	104.5	104.78	103.88	104	103.96	103.45	105.15	104.59	104.97	103.9	104.03	103.14	104.15	103.71	106.91	103.42	103.83	106.19	104.51	103.5	103.28	106.07	101.19	101.78	104.34	104.05	105.33	103.28	104.14	104.6	107.16	107.58	102.65	103.35	105.8	105.38	104.92	104.68	103.5	105.91	106.06	104.07	105.81	105.96	104.1
110.59	111.2	113.27	110.88	110.65	111.91	110.12	112.27	112.95	110.15	113.41	110.07	109.37	110.73	108.73	111.51	111.5	109.95	112.14	110.78	111.4	110.86	111.02	109.9	114.28	110.51	111.05	109.21	109.72	107.71	109.62	110.27	110.69	111.04	113.59	112.48	110.83	113.22	110.13	110.83	110.04	111.05	110.99	111.59	112.38	111.63	112.55	110.74	111.36	110.03
108.68	107.96	109.91	109.93	109.54	110.66	111.03	110.15	111.13	111.61	108.81	110.23	109.34	109.4	110.29	110.76	110.43	112.3	107.8	109.89	107.55	108.95	109.08	110.42	107.73	109.2	108.62	111.87	109.34	111.77	111.02	111.2	108.07	109.78	111.04	110.36	109.43	108.48	109.39	109.98	110.17	110.43	108.68	111.81	110.35	107.27	107.56	108.35	111.29	107.86
100.23	99.481	98.587	99.743	96.66	99.361	100.31	100.83	98.736	99.374	100.37	102.82	100.4	99.859	98.547	100.08	100.88	97.093	100.26	98.601	100.46	98.721	100.39	100.5	100.66	99.146	101.63	100.92	99.71	100.97	98.462	100.2	99.185	100.02	100.74	98.305	100.8	98.466	99.36	99.985	100.24	98.494	101.34	99.627	98.959	100.61	99.866	100.89	100.5	100.27
114.59	113.63	114.74	112.36	111.66	113.72	112.51	111.44	112.61	115.44	114.77	112.33	114.09	111.7	113.65	114.12	112.74	112.79	111.31	112.55	113.11	114.48	112.78	113.3	112.06	112.38	112.93	113.42	111.76	111.81	113.26	112.55	113.7	112.86	113.29	114.56	113.52	114.78	111.24	114.48	109.77	113.52	111.67	115.51	113.35	113.98	113.88	112.88	113.7	111.62
111.04	109.76	110.53	113.54	112.25	111.9	111.68	111.42	109.82	111.08	111.11	112.08	110.57	111.44	112	110.64	112.73	110.58	111.75	108.99	112.74	110.9	111.12	111	112.73	111.43	111.48	108.14	110.98	110.49	111.51	110.85	112.53	114.3	112.8	110.58	110.33	113.26	111.57	111.53	111.26	112.04	111.56	110.35	113.31	110.55	110.68	108.3	109.07	112.3
104.3	105.15	103.72	106.4	104.65	106.8	105.15	105.64	107.48	107.12	106.85	106.59	104.43	104.37	104.74	105.25	106.09	106.85	105.2	105.25	106.31	105.24	105.09	104.3	107.09	102.39	103.93	105.59	105.73	105.92	105.24	104.93	103.92	104.73	106.56	105.51	103.44	108.42	106.68	101.95	104.88	107.25	107.03	105.84	105.54	105.03	104.65	103.59	106.85	105.64
111.76	110.17	110.2	112.13	113.44	111.77	112.92	112.68	111.66	110.04	111.72	110.85	112.1	111.86	110	109.63	112.35	110.12	110.2	111.14	110.83	111.66	110.49	113.16	112.01	110.84	112.76	110.66	112.47	111.84	110.54	112.01	111.76	113.44	109.79	112.87	110	110.95	109.35	112.04	112.66	111.13	113.86	112.06	110.93	111.3	109.24	110.77	110.84	111.81
104.73	105.49	105.48	106.04	105.56	103.94	104.64	105.97	105.89	105.29	106.84	106.67	105.66	103.93	104.73	104.66	104.76	104.97	105.76	106.21	105.25	102.91	107.68	104.33	103.85	106.85	108.06	105.96	106.19	106.36	104.85	104.96	104.75	105.2	104.94	107.08	105.86	104.35	104.24	105.23	107.09	104.6	105.36	104.88	107.17	106.27	106.35	107.76	105.21	105.34
104.83	104.48	104.18	104.98	104.3	102.68	103.76	104.75	105.25	104.73	105.05	105.46	105.84	102.24	104.84	102.12	106.25	104.53	106.26	104.96	107.01	103.83	105.4	104.93	103.91	106.75	105.57	104.66	103.98	105.78	104.55	105.18	104.81	105.04	103.32	104.29	103.57	103.46	103.07	107.04	105.81	102.6	104.77	105.23	104.31	105.18	105.49	104.22	104.16	106.45
111.09	112.64	111.83	110.97	113	112.03	112.85	113.79	110.91	110.78	111.85	108.43	113.29	113.59	111.49	113.03	109.63	112.11	111.84	111.64	112.21	112.24	111.62	111.86	112.63	109.65	112.77	111.23	109.97	111.25	112.27	110.59	113.45	111.07	112.84	110.95	110.51	112.51	111.08	107.25	111.68	111.05	111.9	112.76	113.18	110.41	110.54	110.05	110.29	110.46
100.14	99.707	103.48	102.02	98.404	102.79	101.99	100.03	101.86	99.738	98.864	100.83	98.633	103.77	102.48	104.1	99.782	100.29	101.09	100.66	99.566	102.35	102.71	99.851	99.914	103.02	100.83	101.77	100.77	99.92	102.02	100.04	101.64	100.35	101.1	100.64	99.65	103.03	100.69	101.11	100.79	102.32	102.19	101.23	100.43	100.67	101.79	100.64	100.62	102.94
102.3	99.92	101	99.373	101.9	99.298	101.66	101.91	100.8	100.97	102.43	100.36	101.19	102.85	99.636	100.71	101.25	102.09	99.656	100.24	102.19	99.21	102.04	101.98	100.72	99.559	98.195	100.3	99.78	100.87	100.34	98.542	102.03	100.66	102.34	99.632	101.15	99.972	101.26	102.24	100.41	102.08	100.86	103.45	102.27	99.42	101.26	100.8	99.115	100.55
113	110.64	110.37	112.6	110.5	112.81	109.42	110.04	112.65	111.6	111.85	112.7	109.43	111.09	112.97	110.39	111.69	110.1	112.2	110.97	110.17	110.61	111.18	110.02	110.98	110.02	110.72	110.05	112.39	110.64	109.8	110.69	110.41	110.65	109.3	111.68	111.33	114.7	112.59	111.96	113.23	111.03	111.69	111.08	110.61	111.15	111.36	110.83	111.97	112.59
108.25	103.74	105.35	105.63	104.85	107.31	105.52	104.52	106.62	104.75	103.5	104.59	105.83	107.05	106.97	102.79	105.08	105.76	107.36	104.91	105.36	104.89	106.51	107.85	103.5	105.93	105.31	106.95	104.92	104.21	105.12	104.59	106.62	104.74	107.3	106.73	105.86	103.96	106.4	103.98	104.14	104.48	105.45	106.61	105.95	106.12	105.91	106.98	103.88	104.48
104.79	105.87	105.94	106.71	103.42	105.35	106.49	105.38	106.36	103.16	103.69	102.04	104.83	103.44	102.17	104.34	106.04	105.48	105.54	104.98	107.04	103.87	102.55	103.93	106.47	103.57	103.56	104.84	104.03	104.8	104.14	103.63	103.64	106.1	104.02	103.13	104.03	104.24	102.01	104.77	104.35	102.6	104.76	105.42	102.88	104.78	104.39	104.11	104.98	103.5
106.65	107.83	107	107.06	108.75	107.75	104.75	107.44	107.19	105.95	105.66	107.18	105.82	107.09	104.95	108.91	106.36	107.93	106.85	106.11	106.39	108.56	105.96	106.84	108.33	106.12	108.46	105.94	106.79	106.86	106.08	107.3	106.36	107.13	105.06	106.65	107.48	105.83	108.63	106.28	106.98	105.95	107.02	106.76	106.73	106.88	106.73	107.41	109.19	104.62
100.57	97.876	99.533	100.85	103.24	98.968	99.633	100.26	99.386	99.257	100.21	102.37	98.739	99.995	99.163	101.19	100.46	99.307	101.02	101.75	98.122	99.109	99.437	99.997	100.2	99.383	97.97	99.115	100.85	101.21	100.06	99.915	98.865	98.634	97.234	99.461	99.928	101.41	98.074	97.949	98.403	99.495	99.625	97.408	101.48	101.4	98.193	100.37	99.985	99.803
106.48	106.04	105.79	106.72	107.93	105.04	105.58	102.25	103.13	104.88	105.75	104.13	106.15	105.13	104.58	105.62	105.31	104.34	108.6	106.39	104.75	101.83	105.56	106.81	107.52	104.23	106.56	104.61	104.77	105.43	106.02	103.81	107.06	105.55	104.57	103.64	104.99	107.46	107.08	104.35	104.41	105.47	105.6	105.99	105.63	106.28	107.46	104.73	106.14	106
105.71	107.38	107.75	107.21	107.43	104.22	104.94	104.37	105.85	107.03	104.78	107.17	105.11	103.7	107.3	105.74	103.94	107.92	106.28	107.94	108.21	104.38	105.16	106.08	107.04	107.75	106.99	104.59	106.05	105.31	103.45	104.04	104.86	107.91	105.35	105.79	105.66	104.52	104.72	107.15	104.86	107.29	105.17	103.74	106.93	106.57	106.14	105.03	104.74	105.75
104.19	103.48	105.14	106.3	104.53	107.87	107.24	106.36	103.84	104.01	106.2	105.18	104.66	106.48	108.29	105.78	105.75	106.17	104.16	104.97	106.72	105.81	107.03	105.14	103.88	104.95	107.24	105.97	105.19	105.76	107.07	107.16	104.91	105.79	106.21	106.08	103.51	106.16	104.35	106.84	104.39	106.2	105.79	107.53	102.95	103.98	104.7	104.83	107.03	104.11
117.53	118.72	119.51	118.6	118.78	117.04	115.67	119.62	118.07	116.34	117.93	114.78	118.07	119.07	118.62	118.65	116.03	115.26	115.86	117.54	117.46	115.92	119.48	119.58	121.53	116.33	117.91	118.19	116.93	118.68	119.63	117.05	116.1	115.36	118.14	117.88	117.33	117.5	117.05	116.51	117.63	118.85	117.74	118.06	117.9	116.97	117	118.89	119.79	118.01
105.93	105.44	109.67	105.82	106.2	105.16	105.96	106.64	104.41	106.19	108.58	106.54	107.16	108.49	105.09	105.58	107.79	105.03	107.24	107.39	105.38	104.09	107.98	106.86	104.69	107.34	107.12	107.38	107.09	105.64	103.7	106.91	107.5	106.86	108.05	103.55	108.12	104.75	107.02	106.84	105.5	107.08	105.53	106.7	106.54	104.91	105.96	106.12	104.48	108.37
103.29	101.72	106.2	107.79	104.17	107.62	104.49	102.88	103.28	104.51	104.9	106.37	105.79	103.73	105.56	103.47	104.19	105.73	104.18	105.74	102.55	103.13	105.91	103.08	104.3	104.86	106.28	106.75	103.36	102.08	101.54	106.61	104.89	104.59	103.95	103.02	103.86	104.36	105.46	104.19	105.29	103.65	106.14	104.27	105.21	105.09	104.81	106.07	104.79	105.82
104.23	108.23	106.61	106.02	105.68	104.67	105.1	104.5	104.48	104.8	106.28	104.43	104.21	104.4	106.9	106.47	103.89	104.9	106.13	105.7	105.21	104.6	105.62	104.52	106.13	104.82	106.43	107.48	105.13	107.56	104.64	108.39	105	106.58	104.66	105.81	105.66	105.78	104.32	107.07	104.84	105.25	105.15	105.64	103.6	103.72	103.4	103.32	103.73	108.3
106.61	106.02	105.31	107.52	106.94	104.88	106.76	107.38	106.91	106.14	106.36	106.43	106.24	105.05	107.12	108.07	103.16	104.69	105.8	105.84	105.94	104.95	105.92	105.55	108.33	104.82	106.21	106.69	105.21	105.23	107.11	105.26	106.74	106.39	106.6	104.98	106.98	106.53	105.38	104.99	106.02	106.38	108.52	106.12	106.63	106	105.97	102.94	105.24	105.58
105.88	107.44	105.43	105.29	106.9	105.91	105.2	105.21	106.16	104.76	106.32	107.85	106.84	105.13	104.77	104.43	104.31	104.89	103.29	104.54	104.12	106.03	105.28	103.74	106.89	103.98	105.85	105.8	104.86	107.57	105.25	103.92	104.42	107.47	105.78	106.35	106.34	107.13	107.07	105.14	105.47	106.07	103.11	106.62	104.7	105.41	105.87	105.22	105.28	104.73
103.41	103.62	104.94	103.18	102.34	105.72	103.82	104.5	102.53	105.66	103.69	105.51	103.46	106.53	103.39	104.89	104.13	105.93	104.33	105.92	104.72	101.96	102.81	105.86	104.84	102.56	104.6	105.25	105.49	105.27	105.19	103.97	103.42	105.44	104.73	105.83	101.94	106.06	107.82	104.55	103.35	103.91	106.95	104.42	103.99	104.35	106.89	104.68	108.06	106.19
106.49	107.33	108.07	106.96	106.28	108.36	108.72	106.81	106.43	109.78	106.49	107.85	108.49	106.8	110.02	105.2	106.67	106.77	104.88	105.68	104.51	108.02	109.19	105.19	106.3	108.78	109	108.26	105.61	105.31	107.57	104.91	106.31	108.33	108.95	108.11	107.62	107.22	107.96	107.71	107.17	107.29	106.46	107.54	107.16	105.85	106.54	106.3	106.5	106.5
114.38	111.68	114.89	110.65	113.41	112.95	112.99	112.32	111.45	111.48	112.4	112.78	114.24	111.92	111.81	112.37	111.64	112.3	110.94	112.5	112.06	111.37	111.91	112.12	111.12	112.13	111.53	114.07	112.66	112.07	111.18	111.84	109.09	112.64	114.15	113.75	113.08	112.03	112.75	112.93	112.93	111.67	112.37	113.68	114.4	109.55	109.66	110.95	111.17	111.34
105.48	102.38	105.63	106.66	103.35	105.55	104.1	103.87	107.02	103.54	103.19	102.64	104.87	104.14	103.8	105.13	102.74	102.8	107.07	104.23	103.59	104.55	105.43	105.3	104.53	104.62	104.62	105.53	101.98	105.26	104.09	106.37	102.24	104.31	105.6	102.94	104.13	105.84	104.67	105.39	105.47	104.53	104.8	104.83	103.35	105.55	105.36	103.57	102.39	104.26
104.39	105.78	103.22	107.02	106.47	105.79	105.83	104.22	105.11	103.48	109.15	105.55	107.2	103.69	105.54	104.33	106.68	105.86	106.31	104.9	108.02	105.04	108.13	103.31	105.82	106.55	108.39	104.32	105.15	106.97	105.54	103.83	103.69	105.43	105.96	105.95	105.7	104.36	108.19	104.23	105.89	107.82	104.76	107.07	105.65	104.98	104.42	105.16	106.48	106
100.87	101.93	101.05	99.413	99.638	100.5	99.92	98.429	99.576	100.86	99.95	100.65	100.61	98.64	99.504	98.288	101.81	100.14	100.03	100.13	99.824	99.254	100.07	99.902	99.487	101.12	100.52	99.267	101.45	98.635	100.53	98.611	97.796	100.8	99.293	98.936	98.123	99.758	99.693	101.38	101.45	99.4	100.73	99.81	103.41	102.03	100.83	103.48	99.337	101.49
99.627	100.03	101.16	99.598	100.01	100.45	98.346	97.983	99.399	99.289	98.819	99.851	100.26	98.322	100.84	100.27	98.795	98.846	99.203	99.661	98.902	100.19	97.858	101.48	101.11	100.66	100	100.6	102.37	99.765	101.04	99.422	100.69	98.39	98.838	97.982	101.52	99.528	101.7	102.85	99.616	98.933	100.7	99.048	100.79	100.33	100.43	99.972	100.05	98.225
110.48	110.88	111.48	109.35	112.21	111.08	111.38	110.34	110.75	109.16	111.32	110.5	110.68	110.42	112.65	110.98	112.24	113.26	111.79	113.52	113.28	111.3	111.78	109.59	111.5	110.71	110.37	111.42	108.43	110.92	110.93	112.12	112.77	109.39	111.78	113.13	110.78	110.69	111.26	111.98	112.37	110	112.87	113.39	110.75	111.22	112.76	109.21	108.88	110.11
105.22	103.51	103.92	108.15	106.58	106.54	105.15	107.61	106.96	105.22	106.58	106.28	109.04	105.73	106.62	103.76	102.63	104.69	105.54	105.55	105.62	106.68	106.74	107.39	106.22	108.25	106.49	104.13	105.45	107.16	105.14	105.55	104.31	106.13	105.99	106.19	103.42	106.31	105.66	106.05	105.02	106.03	105.98	111.03	107.23	106.58	106.28	105.28	104.69	107.29
105.18	103.98	107.23	106.42	104.62	104.1	104.46	105.47	107.08	106.39	106.6	105.43	104.2	103.27	104.79	104.59	106.64	105.4	104.68	107.11	104.75	105.13	105.48	104.67	107.75	104.19	105.17	103.52	108.84	106.33	105.39	107.25	106.17	105.87	105.98	105.5	106.76	104.69	106.12	104.06	104.46	105.63	105.82	104.04	105.71	107.67	104.45	104	106.77	108.92
105.43	106.38	107.83	104.3	107.42	105.57	105.38	106.31	106.9	107.81	106	107.25	106.07	105.36	104.75	103.45	105.99	106.24	104.83	106.33	103.49	107.65	107.3	106.13	106.62	107.39	106.22	107.83	106.24	105.04	107.45	107.01	106.74	106.96	103.75	105.25	105.79	106.07	106.55	106.92	104.48	104.29	104.8	106.01	107.55	107.29	105.21	106.38	106.43	106.43
103.78	102.99	104.35	104.4	103.79	103.17	106.32	102.65	104.56	102.19	102.97	102.61	104.29	103.56	105.45	104.42	103.58	102.44	103.76	106.77	106.4	103.16	102.24	101.8	103.56	104.66	103.72	102.54	103.27	105.51	104.2	105.89	104.8	102.79	103.41	105.1	105.5	103.35	104.3	102.59	105.13	103.92	103.3	105.53	103.65	102.92	107.13	108.08	103.53	102.96
101.58	101.25	101.58	101.92	99.591	104.17	101.91	99.146	101.11	101.03	101.31	100.31	101.18	102.08	101.52	101.86	102.34	97.83	99.31	101.24	101.19	100.84	98.699	101.06	102.42	99.212	101.47	99.23	98.726	101.83	100.25	101.9	100.16	102.32	102.57	100.4	97.64	101.94	102.31	103.95	99.623	101.01	99.997	102.01	101.09	103.44	100.41	103.68	99.839	101.89
106.65	104.83	104.71	107.51	106.81	106.77	104.41	107.02	107.47	106.69	106.25	105.75	105.61	105.77	106.17	104.27	106.16	106.89	105.96	105.02	108.52	106.41	105.62	106.87	104.12	104.95	106.97	106.42	105.75	106.09	106.66	107.56	107.96	106.02	104.72	104.94	104.6	106.68	106.11	107.09	107.68	104.51	106.91	106.9	105.33	106.16	106.74	106.32	106.69	106.49
109.37	110.47	110.26	108.81	109.27	111.84	110.91	112.25	109.58	111.79	111.7	109.82	110.13	110.91	109.79	110.54	108.87	111.16	109.46	113.26	109.21	109.73	111.41	109.97	112.66	110.11	110.99	110.71	111.04	110.19	109.9	108.32	109.17	109.99	110.33	110.47	108.73	110.11	109.41	110.41	113.17	110.25	109.95	110.16	110.74	110.73	107.84	108.85	108.78	110
105.03	105.75	104.7	105.47	104.42	105.32	104.14	107.39	105.69	106.68	104.74	104.61	107.93	106.08	104.58	106.58	103.59	105.37	105.16	107.13	106.35	105.3	105.94	106.28	106.51	105.78	106.16	105.5	104.56	107.08	106.83	106.02	107.58	107.23	105.74	106.69	107.47	105.12	106.2	104.67	105.47	105.87	106.57	104.09	105.54	103.41	105.64	104.4	105.52	103.9
111.16	110.26	111.55	111.2	113.1	110.59	113.22	112.1	111.33	111.43	111.86	109.9	111.46	111.74	110.84	111.12	112.07	112.3	111.16	111.92	109.64	110.72	111.05	111.21	111.34	111.17	111.97	110.97	111.77	112.23	110.66	113.81	111.91	111.22	112.09	112.43	109.28	109.61	111.47	112.98	112.64	111.61	109.78	111.47	110.57	111.07	110.55	111	111.35	110.7
101.84	103.1	99.698	102.01	101.19	99.705	98.107	100.87	99.54	101.65	101.76	101.14	100.88	100.12	101.9	101.64	98.885	103.33	102.12	101.57	99.902	102.13	102.21	101.66	100.9	99.899	99.423	101.93	101.58	100.88	102.48	100.49	100.73	101.47	102.06	99.79	100.91	99.358	101.11	101.24	102.09	99.754	101.64	102.17	100.26	101.62	99.819	100.74	102.72	101.84
105.25	105.18	106.08	105.92	105.81	106.69	105.55	104.9	105.94	105.54	104.73	105.15	105.34	104.48	106.72	107.31	104.52	102.57	106.94	104.33	105.47	104.97	105.44	105.92	105.94	108.1	107.11	104.22	105.71	103.45	107.1	103.7	104.74	105.07	105.29	107.24	106.56	105.17	104.71	105.27	106.73	105.84	106.81	105.92	103.93	105.61	106.95	108.01	104.39	105.75
112.31	109.78	113.76	111.11	111.74	112.42	112.9	112.47	111.52	112.23	112.19	111.53	111.58	110.81	112.13	110.3	111.85	110.32	110.09	110.86	109.86	111.12	112.07	111.28	110.17	108.69	109.62	111.47	109.81	113.11	114.13	110.64	111.12	110.01	111.94	109.83	109.82	110.86	112.67	111.04	110.27	109.59	110.04	112.18	109.82	114.07	111.97	111.94	112.73	113.7
106.58	105.56	104.48	105	103.21	106.77	103.3	105.74	105.12	105.74	106.09	106.3	104.29	106.66	105.04	104.8	105.66	105.49	106.1	105.89	106.52	106.1	103.56	102.95	106.3	106.47	105.04	106.33	105.55	105.8	106.3	106.82	104.64	105.22	104.58	105.4	105.74	105.8	104.37	105.9	104.23	105.83	105.87	106.75	105.41	102.78	104.34	105.67	104.54	105.1
110.02	112.31	108.77	111.29	108.96	111.75	111.4	111.46	111.52	111.45	110.36	109.08	109.98	112.3	113.26	110.12	109.49	111.37	110.01	110.99	111.03	111.22	111.66	111.98	113.38	110.58	111.79	112.01	111.13	110.92	112.24	112.88	111.09	110.92	111.78	111.65	109.88	112.36	111.75	110.29	110.47	111.98	111.08	112.26	112.12	111.84	111.59	111.51	110.67	110.41
112.86	112.36	113.04	111.3	112.45	111.83	112.82	112.47	112.75	112.44	112.27	113.35	111.89	111.52	111.95	111.04	111.67	113.05	113.3	110.05	112.57	111	110.42	112.52	113.65	111.97	113.87	113.73	111.58	110.41	113.35	113.88	110.84	111.78	111.72	114.03	112.13	110.1	111.75	112.38	110.6	112.52	110.51	113.7	112.08	110.8	113.44	113.9	112.69	111.98
111.37	110.09	111.13	111.13	111.92	111	110.25	111.4	112.15	112.55	111.1	114.33	109.99	113.26	110.7	110.12	113.23	110.13	110.68	110.85	113.55	111.83	112.46	110.88	114.53	110.35	111.56	110.22	109.07	109.45	112.51	110.01	111.99	110.22	110.22	112.37	110.06	112.06	109.77	110.99	111.6	110.77	110.3	110.09	109.83	110.7	110.96	109.31	108.52	108.39
102.84	98.812	100.35	102.59	99.431	100.32	101.9	102.7	100.6	100.45	99.943	101.4	101.55	100.11	100.45	101.59	102.94	101.33	99.669	100.57	99.181	98.678	99.873	102.82	99.272	101.22	102.06	100.17	100.15	100.38	99.081	100.58	100.85	101.25	102.17	100.39	103.06	100.6	104.15	101	102	100.42	102.28	102.7	102.45	100.02	100.46	101.61	97.741	101.56
107.03	104.34	104.3	106.67	104.84	105.1	104.2	105.58	104.77	105.22	104.03	104.95	105.45	105.05	107.34	103.9	105.23	107.52	106.72	106.3	107.17	104.95	105.05	105.23	105.88	105.4	105.85	107.7	105.12	105.89	106.98	104.77	105.79	104.41	103.23	104.62	104.96	106.99	105.86	106.6	105.19	105.06	104.02	105.21	104.02	104.79	105.56	107.15	106.75	103.98
100.4	98.924	102	98.293	100.18	99.23	104.57	99.586	99.822	100.31	97.845	100.68	99.218	100.23	99.243	101.28	98.805	100.59	99.596	100.49	102.35	100.18	100.95	100.56	100.7	99.59	102.4	99.882	99.379	100.9	101.77	97.922	98.816	101.3	101.59	101.36	100.74	99.63	97.591	101.37	98.774	101.4	99.399	98.489	98.564	99.094	99.665	100.26	102.07	98.058
105.85	104.91	105.01	107.29	106.21	105.5	106.11	104.39	102.88	104.13	101.96	105.67	104.32	107.39	105.82	106.58	108.03	105.17	105.18	105.6	104.62	106.34	102.55	104.39	105.66	106.18	106.64	106.57	105.39	105.67	104.87	105.9	105.65	104.98	106.42	104.79	106.41	105.74	103.95	107.02	107.49	106.29	105.68	107.26	104.31	104.55	104.43	104.04	103.78	105.63
109.72	108.42	109.3	111.86	110.41	110.75	107.2	107.57	109.74	108.57	106.66	112.47	109.97	109.92	109.86	108.67	109.56	110.27	109.14	111.6	110.04	111.89	108.07	112.46	109.04	111.4	111.43	108.94	111.07	110.23	108.03	109.83	108.01	109.44	109.64	107.37	109.48	108.34	109.22	109.23	109.81	109.28	107.98	110.58	109.94	108.72	108.56	109.25	109.82	111.42
99.423	99.92	99.34	99.407	100.28	98.875	99.424	98.536	97.757	98.884	100.27	100.34	99.265	99.938	99.621	100.17	99.861	99.177	102.04	99.802	99.941	100.56	100.69	100.47	97.77	100.77	97.159	100.13	101.32	101.16	99.812	100.04	99.471	100.59	98.764	99.052	98.953	98.117	101.56	100.6	101.81	97.63	100.22	97.439	100.81	102.18	100.57	100.66	100.44	99.065
113.47	111.64	111.14	111.05	110.93	110.28	110.74	111.6	110.13	109.03	111.34	112.89	109.39	109.28	111.21	110.49	109.42	110.57	110.48	111.96	110.72	109.69	112.12	111.8	109.15	110.28	110.85	110.58	111.91	110.5	110.4	110.29	108.84	110.66	110.09	108.79	110.9	109.4	112.91	108.33	109.59	111.24	113.07	109.7	110.73	111.68	112.79	110.5	111.18	111.65
101.51	100.99	98.776	98.725	99.663	98.299	99.922	99.327	97.516	100.24	100.81	97.735	101.65	100.15	99.779	98.333	99.999	102.38	100.03	96.925	99.369	98.285	100.84	100.97	99.452	98.964	98.294	99.152	99.719	98.071	98.167	97.605	99.859	98.949	100.43	101.86	102.32	101.82	98.764	99.709	100.32	100.62	101	100.29	100.57	99.963	102.16	99.143	99.674	101.24
99.416	98.369	100.28	97.985	99.473	100.33	100.23	101.48	102.2	99.502	102.31	101.28	100.83	101.69	100.92	99.21	100.53	100.23	100.12	101.49	101.12	96.999	101.51	98.627	102.25	100.75	100.61	100.18	102.45	100.9	100.99	98.341	99.552	99.21	101.21	99.795	100.6	100.37	100.73	103.91	103.18	101.56	99.919	101.01	99.756	101.1	99.039	99.354	101.21	101.52
107.59	105.45	106.31	108.98	105.84	108.32	109.21	105.81	105.56	109.7	106.55	105.63	107.17	108.49	108.03	105	107.15	108.95	105.78	108.17	107.04	107.77	105.61	108.16	107.57	106.99	104.21	108.26	108.05	105.62	107.91	107.27	107.88	105.14	105.61	105.44	107.68	106.75	106.18	107.87	107.12	105.05	109.06	105.67	104.67	107.54	105.34	107.3	105.37	104.78
106.41	107.4	105.47	107.43	106.21	103.55	106.21	107.75	105.69	105.44	106.82	107.04	105.34	108.13	107.5	107.35	108.04	104.75	106.33	107.55	107.1	106.25	106.24	107.75	107.21	106.42	108.32	108.32	104.73	107.31	106.25	107.63	104.77	105.94	110.59	106.96	109.02	108.15	106.51	106.43	107.24	106.95	105.27	108.31	107.41	106.87	106.83	105.79	106.25	104.54
103.16	106.72	104.66	103.03	106.7	106.41	105.02	107.27	107.89	106.49	106.11	106.8	105.73	108.42	103.42	106.26	105.24	104.28	106.4	106.15	104.46	106.85	106.16	104.86	105.01	105.82	105.88	103.96	106.25	105.78	106.81	104.95	105.62	107.35	105	103.01	104.5	107.86	106.36	104.79	106.5	106.73	106.78	105.81	107.09	106.19	105.04	106.31	104.4	106.49
111.78	108.84	109.89	110.73	112.91	110.92	111.14	113.93	111.3	108.3	111.32	112.59	111.7	109.27	111.2	111.25	110.07	111.99	109.03	111.27	112.26	114.37	113.28	112.41	109.6	114.34	110.76	110.2	112.79	111.31	110.68	112.64	112.54	112.22	110.88	111.86	111.25	112.98	112.47	110.67	112.07	112.73	113.78	110.34	112.71	109.9	110.09	110.82	110.02	112.04
112.4	112.34	111.03	108.2	112.74	111.73	112.24	108.76	112.05	110.67	110.06	111.8	113	110.29	110.33	111.56	111.09	113.05	109.26	110.36	110.01	112.34	112.56	111.76	113.04	110.7	109.32	113.14	108.39	110.86	112.65	111.24	111.83	112.38	109.98	114.1	110.39	110.57	110.41	110.86	111.9	111.19	111.53	110.16	112.59	111.44	110.15	109.52	109.57	109.6
111.56	110.13	112.51	108.84	111.66	111.38	110.42	109.17	111.64	110.25	110.4	111.37	111.22	109.94	111.23	110.4	112.82	109.66	112.67	109.4	110.16	109.78	111.58	111.59	111.23	113.48	108.33	112.84	108.91	111.35	114.52	111.2	112.55	111.95	109.87	110.62	110.91	111.52	110.4	109.93	110.75	112.3	111.36	110.83	109.92	111.78	110.65	112.64	110.5	111.01
106.5	105.2	103.78	103.59	105.06	104.18	105.34	106.28	106.87	104.53	105	107.64	106.99	106.92	103.63	107.43	107.04	104.15	105.36	106.31	106.85	104.53	107.43	107.16	106.73	104.4	106.09	106.01	107.3	106.42	104.73	106.06	106.05	107.47	105.75	105.66	105.59	106.41	105.69	106.45	105.33	105.59	106.13	104.08	106.43	105.4	105.24	106.43	107	106.06
109.11	105.38	106.15	106.41	107.2	106.1	106.08	104.44	107.53	106.62	108.33	107.69	107.09	106.47	108.17	104.87	105.87	106.84	105.39	105.72	108.27	104.83	106.6	108.89	106.44	107.76	102.77	105.25	107.35	108.36	108.58	109.43	105.64	105.69	105.24	107.23	104.7	106.1	106.64	106.89	106.14	106.74	105.9	106.15	107.07	105.97	103.4	105.33	106.57	106.05
105.25	105.99	104.48	103.2	104.17	104.8	103.75	107.98	105.27	105.7	105.55	104.18	103.8	105.58	106.43	102.73	107.96	103.76	104.17	104.62	104.65	104.84	107.26	105.11	103.86	107.29	105.12	105.12	103.71	106.2	106.71	105.51	106.23	104.41	104.65	107.31	105.93	104.56	104.45	106.44	105.06	105.02	106.14	106.56	105.09	104.9	104.22	103.47	105.73	105.98
111.05	111.46	112.09	112.55	113.35	111.93	110.17	109.35	110.77	110.88	108.84	111.83	111.17	110.37	111.13	111.73	111.46	109.76	111.14	112.13	111.19	112.14	109.51	112.48	111.31	110.82	113.06	110.21	111.05	109.86	112.6	109.73	112.24	109.51	109.32	113.01	110.94	110.43	110.14	111	111.14	109.67	112.46	108.99	110.99	111.64	110.39	112.74	112.54	111.79
104.63	107.59	107.49	105.91	103.62	108.49	104.97	106.34	107.2	105.38	106.45	104.52	106.59	106.32	105	104.98	106.98	103.73	106.02	107.56	108.49	106.09	105.82	103.24	107.52	106.41	106.54	105.76	106.31	104.08	106.25	106.94	107.33	106.09	106.72	106.33	106	105.48	105.51	104.85	108.07	105.96	106.4	104.11	106.97	106.37	105.89	106.02	109.06	107.3
103.75	107.61	107.67	105.93	105.46	106.47	106.85	105.02	104.39	104.12	107.26	103.41	107.33	105.26	104.85	106.03	106.59	104.01	105.77	107.15	106.48	106.12	105.17	105.63	108.97	103.49	105.16	106.75	105.34	104.94	104.57	104.04	105.61	102.94	105.04	104.97	103.95	105.23	105.07	105.1	107.15	107.22	105.94	106.33	102.39	105.27	107.08	104.76	107.28	103.36
112.86	117.2	113.7	111.58	111.69	112.08	113.03	111.48	111.18	110.38	111.8	112.6	113.51	112.43	113.21	112.35	111.87	111.59	114.12	111.45	111.83	112.77	111.81	112.51	113.29	112.07	112.46	110.9	111.25	111.34	111.77	111.68	111.24	111.08	111.65	111.4	113.2	109.21	110.05	112.18	110.1	111.42	112.46	110.7	110.96	113.51	112.5	109.59	111.24	112.06
105.01	106.9	107.37	106.06	104.93	107.52	104.4	106.67	107.94	108.09	107.23	108.22	106.32	107.06	107.53	106.69	106.08	107.62	105.04	108.08	108.93	107.34	108.32	105.7	106.86	108.75	107.35	105.69	105.64	104.9	103.4	105.35	105.81	104.85	105.53	106.75	105.23	105.41	106.32	105.33	104.96	107.67	104.78	106.35	105.07	104.87	104.9	106.29	107.4	106.19
110.31	113.65	111.67	110.47	113.73	111.66	111.65	111.72	112.17	112.15	111.47	113.27	111.47	110.32	112.84	110.4	112.65	111.76	111.84	109.71	110.31	113.12	111.29	112.04	111.53	112.02	111.74	109.94	111.61	111.56	110.02	113.17	114.3	112.66	110.34	110.21	111.89	111.79	111.47	111.52	113.03	112.32	112.47	112.82	111.31	113.43	109.74	112.23	112.17	111.39
109.25	111.39	113.3	108.57	112.33	112.53	113.06	112.96	112.66	112.84	113.68	113.33	110.65	112.86	113.98	112.88	110.91	110.73	113.74	112.25	113.03	110.81	111.61	110.33	114.3	111.46	113.87	112.77	110.52	112.72	112.57	113.88	111.21	112.84	113.45	112.97	115.12	112.16	112.04	113.23	112.32	112.62	113.06	112.09	111.93	112.54	111.64	110.52	114.06	110.83
101.1	97.338	100.52	101.77	100.4	98.428	99.036	101.2	98.746	101.82	99.469	100.24	99.868	100.53	100.49	101.22	100.19	101.54	100.08	101.18	99.188	99.933	101.52	98.061	99.378	99.797	100.2	99.112	101.11	99.053	101.48	101.41	100.95	104.15	97.816	99.68	102.34	99.798	100.08	100.09	97.899	100.12	98.454	103.15	101.09	100.64	99.426	101.83	99.527	98.099
111.91	111.68	112.29	111.34	111.32	110.79	113.06	110.39	113.56	110.02	113.6	109.53	111.2	109.53	111.43	111.87	112.02	111.78	110.52	112.82	111.28	112.46	111.13	113.04	111.1	109.75	112.55	110.38	108.29	112.43	111.52	111.44	112.57	109.98	110.18	109.87	110.47	110.85	112.32	108.36	111.94	109.93	111.2	111.61	111.7	111.3	110.04	111.55	113.83	110.8
99.569	99.322	99.398	100.96	100.49	98.958	96.954	101.95	101.22	100.19	98.762	101.23	102.53	102.4	98.618	97.885	101.36	101.76	101.08	99.03	97.685	98.02	101.29	99.641	100.93	103.07	101.01	101.43	101.59	100.41	99.072	99.399	101.91	100.24	99.759	100.07	100.49	98.7	99.552	99.497	99.757	99.168	100.59	100.21	99.142	100.7	100.83	101.16	101.25	98.334
107.15	105.74	107.37	107.75	106.1	104.34	107.37	104.89	104.31	108.02	107.54	106.01	107.49	107.39	108.34	107.22	107.03	105.73	107.02	105.03	104.34	107.21	109.05	105.96	105.21	107.5	107.71	107.09	107.19	107.82	103.72	106	107.89	107.1	107.68	108.08	105.28	106.73	105.29	107.34	107.45	108.29	105.58	106.8	103.88	106.24	106.29	106.39	107.19	107.58
101.34	99.865	98.183	102.1	98.457	101.42	99.794	99.757	100.65	100.35	100.43	99.027	97.483	98.616	99.516	99.35	103.42	101.94	99.628	98.99	101.04	98.132	100.81	99.386	101.23	103.84	101.22	98.817	100.14	100.8	102.48	100.49	99.363	99.815	98.739	100.75	101.01	98.554	100.27	99.129	101.12	99.802	100.04	99.392	99.093	100.01	99.054	98.75	100.08	98.94
116.82	115.41	115.93	118.85	116.4	115.12	115.42	116.39	117.23	117.5	113.46	114.59	117.59	117.64	114.82	116.91	116.03	117.25	115.01	115.96	115.48	115.46	116.33	115.17	116.43	114.82	116.85	114.21	116.66	116.57	115.73	114.28	114.67	116.38	117.49	113.81	117.28	115.89	116.64	117.77	113.89	116.33	116.89	115.76	116.11	117.82	116.02	115.44	116.45	117.76
111.87	113.55	113.47	113.49	113.59	110.22	111.08	109.98	111.52	111.86	112.01	111.44	113.33	111.88	109.28	113.57	109.43	113.84	113.85	109.86	113.76	109.79	111.32	109.27	112.07	111.5	110.56	113.71	111.08	110.88	111.81	110.73	108.15	111.63	112.07	112.07	109.69	109.52	110.42	111.13	111.99	110.2	111.36	112.87	110.51	113.34	109.14	113.52	109.47	110.77
106.32	104.08	104.52	104.87	103.66	107.35	105.16	107.09	107.47	107.58	104.18	106.71	105.57	104.39	105.63	105.59	109.21	104.3	105.23	106.39	106.1	106.59	103.43	106.18	103.77	105.16	105.58	104.69	107.71	106.06	105.9	106.4	105.5	107.05	105.99	106.65	105.62	105.72	106.62	106.3	106.28	107.29	104.26	107.34	105.35	107.13	105.69	105.79	106.76	104.88
110.65	112.87	109.29	111.65	109.99	110.01	108.57	111.74	110.91	111.26	110.06	113.52	111.01	109.98	106.94	112.28	109.92	108.76	110.95	108.96	111.3	110.03	110.72	110.99	112.51	110.79	111.54	109.89	111.17	112.48	112.07	109.31	111.38	111.25	107.59	112.09	109.95	110.59	110.1	111.39	109.11	110.18	111.39	109.31	111.6	111.29	112.21	110.59	110.74	112.07
114.21	111.71	112.35	111.09	112.72	112.39	113.76	112.08	113.68	111.08	112.01	112.16	114.15	111.71	113.73	113.32	114.61	114.71	112.21	112.91	112.96	112.87	114.15	113.3	110.84	112.96	114.48	112.13	113.2	114.51	114.49	112.32	113.73	111.67	112.94	112.14	113.45	113.78	114.14	111.63	111.93	111.95	112.47	114.06	112.34	112.08	113.29	113.3	112.05	112.59
101.34	101.5	98.333	101.53	99.134	99.514	99.848	100.59	101.75	100.5	98.868	101.53	98.713	100.03	98.785	101.54	99.199	98.015	99.863	98.557	102.12	100.5	102.9	100.62	98.578	100.44	99.305	100.36	102.01	100.38	100.28	99.878	102.06	100.33	99.026	100.18	100.74	99.507	100.09	99.315	100.7	101.29	98.937	100.02	101.14	102.36	99.611	98.992	101.72	101.24
107.63	105.55	105.19	107.44	105.89	104.11	104.81	106.16	105.2	105.07	105.48	105.53	106.22	106.66	108.6	108.15	107.17	105.19	106.54	105.76	105.46	106.74	106.87	104.59	106.73	104	106.93	107.04	106.11	105.92	103.99	105.11	107.12	106.26	106.47	106.53	105.79	104.73	108.12	104.57	107.25	106.52	105.79	104.62	107.95	104.92	106.51	105.24	104.52	108.96
107.85	103.76	105.48	106.22	106.5	107.17	106.81	105.61	105.8	104.87	105.99	103.95	106.57	104.67	105.9	106.22	104.54	105.31	105.39	103.98	106.44	107.79	107.08	103.94	103.66	104.67	107.45	106.17	107.12	107.01	105.06	106.4	106.59	107.13	105.92	107.21	105.26	107.1	104.57	105.64	104.75	106.35	104.21	103.95	103.7	105.58	104.22	106.38	105.83	106.67
106.13	106.46	106.21	103.86	104.71	105.6	104.7	108.47	106.99	105.95	106.97	109.07	107.37	103.79	107.56	106.23	106.53	106.36	107.59	105.58	107.95	104.66	104.49	107.35	107.24	107.41	106.76	108.39	105.16	104.72	103.66	106.66	104.69	107.23	107.22	103.94	108.33	105.43	107.37	108.87	106.6	106.38	106.21	104.53	105.86	103.84	106.66	106.88	105.18	107.41
102.91	101.29	102.79	105.3	104.17	103.95	105.88	104.11	104.11	102.56	105.26	105.9	104.64	104.56	103.8	103.87	106.57	104.43	105.08	101.6	104.94	106.52	105.55	103.17	103.56	105.74	102.88	103.34	104.1	105.67	106.43	106.12	104.38	104.05	104.09	105.86	104.1	105.57	105.24	106.09	104.45	102.82	105.69	105.06	103.36	103.02	103.3	105.88	105.21	103.52
106.39	108.85	104.35	104.71	105.43	105.37	106.38	104.17	103.57	106.28	104.81	105.09	106.72	104.25	104.05	104.8	105.41	104.78	105.26	104.86	105.5	105.01	108.26	103.48	105.81	101.86	105.29	106.84	104.86	105.91	104.11	102.93	105.7	104.6	105.89	104.6	105.96	107.03	102.47	105.98	104.13	106.04	104.13	105.72	106.44	102.85	106.04	106.11	106.54	104.61
100.07	102.56	99.047	99.884	100.94	99.346	99.326	99.761	100.17	100.54	98.564	101.17	101.2	100.79	98.06	99.224	100.88	98.584	97.52	98.52	101.27	101.79	99.254	100.71	99.158	100.14	98.769	102.08	100.58	96.934	100.02	100.96	98.242	99.723	99.158	101.32	99.666	99.491	104.29	100.83	98.91	98.244	100.49	99.292	100.79	99.222	99.805	99.423	101.8	99.137
105.85	105.12	106.99	106.28	105.6	104.14	108.87	106.47	107.18	108.27	106.27	107.53	105.82	103.61	106.01	106.48	107.7	105.87	106.38	106.08	104.62	105.46	106.68	105.48	106.49	105.78	106.72	104.58	105.13	105.81	106.58	105.66	105.01	107.68	105.88	108.01	106.3	106.17	104.93	106.5	107.12	105.03	105.7	105.67	106.71	104.18	105.44	104.16	105.22	105.34
101.92	100.91	100.1	100.87	101.45	100.84	100.63	100.2	101.02	104.14	100.95	100.23	100.48	103.89	99.541	101.31	100.64	99.033	98.965	99.551	102.29	100.46	103.35	100.76	99.24	102.62	100.6	100.61	100.45	100.71	102.86	100.9	101.16	100.89	101.47	101.82	100.2	101.71	102.46	99.056	101.53	100.94	101.29	102.13	101.16	100.09	99.604	100.98	101.63	101.19
105.52	105.69	106.07	104.72	105.38	105.69	105.89	102.83	107.15	107.93	103.28	107.61	107.44	105.63	104.35	106.58	105.35	106.93	107	108.87	107.73	106.63	106.64	104.83	106.1	105.81	104.19	106.68	105.39	106.4	105.83	106.91	107.34	107	106.63	107.26	106.43	108.08	105.63	105.93	104.62	106.86	105.95	104.86	105.04	105.29	104.56	107.41	107.67	106.79
100.96	96.584	99.354	97.871	98.771	101.48	104.89	100.07	101.31	102.03	100.83	99.468	102.47	100.5	103.06	101.8	102.23	100.87	101.26	100.77	99.555	101.06	98.91	101	101.58	101.83	101.2	99.779	98.583	99.319	99.12	101.05	102.48	100.55	99.063	100.79	99.811	100.58	98.422	100.78	100.54	101.28	102.73	102.89	100.07	100.3	98.517	99.468	100.39	101.35
102.99	103.52	106.93	103.72	105.97	105.25	104.54	103.25	105.52	104.88	105.81	105.55	105.53	101.55	102.17	103.96	104.65	104.68	102.82	104.45	104.46	103.62	103.62	105.09	103.75	105.02	105.79	103.1	105.42	104.8	105.63	104.52	104.61	105.54	103.88	105.46	104.78	104.01	104.66	103.35	102.73	105.08	106.19	104.05	105.7	104.68	103.34	103.57	105.46	103.56
111.36	112.57	111.41	111.92	114.42	113.59	111.62	113.3	112.75	111.45	114.12	113.66	111.62	113.28	113.21	112.05	113.95	112.07	113.26	111.32	113.17	114.03	115.71	111.03	114.63	112.73	112.06	110.41	113.64	112.31	111.76	114.21	111.99	114.19	112.02	111.24	112.06	114.12	112.38	112.36	112.89	112.01	114.18	113.25	110.87	114.38	114.89	112.68	113.52	112.73
107.63	104.86	106.14	104.09	105.82	104.72	106.01	105.85	107.33	104.4	104.5	104.12	106.86	103.47	102.93	104.6	103.02	106.06	104.22	105.44	104.37	104.78	102.12	104.48	106.3	105.73	103.84	105.62	104.01	107.2	101.82	105.17	103.89	104.43	103.28	104.36	104.97	102.83	104.21	106.12	106.04	104.43	104.76	104.09	104.14	105.67	104.35	102.99	104.61	105.57
103.52	106.17	103.88	104.28	105.09	103.52	104.2	106.38	105.04	103.82	105.09	103.02	103.13	104.15	101.83	106.61	102.2	102.97	104.48	105.91	103.1	102.92	103.56	104.95	105.48	104.08	102.6	102.83	105.29	105.05	105.87	103.88	104.21	103.5	103.81	105.3	102.44	104.64	106.57	103.75	105.6	104.34	106.03	105.39	103.17	103	105.59	104.04	102.5	103.95
110.97	110.61	110.42	111.03	113.42	113.37	111.24	111.83	112.48	112.6	110.38	113.79	112.55	110.82	112.34	111.56	113.38	112.04	110.81	111.52	112.24	111.15	111.12	113.21	112.44	112.04	113.58	109.49	112.64	113.37	112.73	111.78	111.21	112.8	112.56	113.19	111.94	111.79	111.53	110.11	111.84	111.65	110.54	113.73	112.91	113.81	109.88	113.92	111.73	111.93
99.899	100.45	99.403	101.01	100.22	99.998	100.84	101.59	99.527	102.2	99.178	99.834	98.875	101.77	101.09	102.87	99.171	100.7	100.39	100.41	100.22	101.31	99.424	100.14	99.413	99.046	102.36	99.563	99.988	101.15	102.4	101.06	99.872	100.27	101.6	99.975	100.67	100.3	97.539	99.455	98.671	100.54	100.32	98.615	99.89	101.15	99.71	100.83	99.79	103.11
107.43	104.75	107.16	106.09	107.77	104.9	107.7	107.33	108.36	107.35	105.63	105	105.73	107.15	105.58	108.59	106.8	105.73	107.75	107.98	105.87	107.5	107.52	108.78	108.2	106.99	105.29	105.83	105.97	107.06	108	105.35	107.64	103.51	106.46	107.3	107.19	106.81	106.65	107.91	105.46	106.08	105.62	107.85	104.95	107.64	108.04	107.39	107.17	105.37
108.27	105.27	108.28	107.35	105.77	103.29	109.15	109.04	108.97	107.66	107.11	106.15	108.92	106.66	107.91	105.23	108.51	106.83	107.16	105.97	105.07	107.74	106.25	110.1	105.84	107.05	108.58	108.52	106.17	106.91	106.43	104.26	109.57	106.37	106.1	106.57	105.84	103.69	108.6	108.81	105.19	107.15	106.99	106.74	108.14	107.79	106.89	107.21	108.94	109.08
99.966	100.1	102.18	100.44	99.064	97.87	101.63	99.258	100.68	101.03	99.74	99.423	98.72	98.865	100.62	101.19	101.77	100.21	101.2	98.86	101.24	100.96	100.11	99.87	100.97	102.65	98.151	100.02	101.05	101.75	100.52	100.64	100.76	99.507	99.882	98.717	102.31	100.61	101.16	100.28	101.15	99.368	100.41	102.09	100.84	100.42	102.51	101.41	100.06	100.87
105.59	105.46	104.71	105.47	107.95	103.97	104.64	105.96	106.02	104.44	105.77	106.38	104.85	106.46	108.84	105.16	103.86	105.96	106.33	105.66	107.03	106.79	108.68	106.77	104.98	106.49	104.31	105.4	106.03	104.23	104.84	106.86	107.1	108.14	105.76	105.85	105.02	107.75	106.61	106.25	106.04	105.88	105.99	104.46	106.98	104.22	105.73	104.22	108.66	105.79
106.69	107.18	106.34	104.95	107.21	105.13	106.53	107.22	105.44	106.29	105.43	107.11	105.83	105.53	105.03	109.02	105.54	105.52	106.14	106.84	105.83	106.77	106.96	105.48	105.24	107.27	106.21	106.45	106.33	106.37	107.69	106.65	104.26	106.73	106.97	105.04	105.2	104.48	106.93	104.86	104.6	106.3	102.3	104.99	106.73	105.8	107.33	106.21	105.43	106.53
107.45	104.96	106.41	105.93	103.71	108.55	107.3	106.64	106.76	108.04	105.41	104.65	106.36	106.04	106.51	102.6	106.46	106.72	107.06	104.78	106.97	106.77	106.87	106.09	104.99	105.97	105.24	103.11	107.08	107.05	106.2	105.71	106.14	107.53	105.24	105.78	105.65	105.04	105.76	104.82	106.17	104.64	104.65	107.07	105.41	105.99	108.09	106.97	106.62	105.1
112.59	114.11	111.07	112.42	111.11	111.66	114.06	113.71	110.24	110.91	114.28	112.08	112.03	112.34	110.83	112.01	111.18	111.34	111.83	114.95	111.46	110.71	113.13	109.56	111.24	114.65	112.68	112.38	110.17	110.75	115.51	113.77	113.28	111.97	111.1	112.56	110.76	110.31	113.23	113.28	112.16	112.88	110.66	111.74	110.52	111.4	112.44	112.26	111.47	112.16
111.66	111.81	113.29	109.6	113.83	113.79	110.73	112.34	111.65	110.55	112.36	111.43	113.24	113.14	113.21	112.24	111.37	112.66	113.24	112	111.1	111.21	113.03	111.54	109.7	112.13	112.89	112.64	110.49	112.42	111.31	108.86	112.19	110.76	112.77	111.1	112.25	110.7	112.93	108.24	112.21	113.25	110.91	110.44	112.62	110.61	111.28	111.9	111.15	113.14
104.47	102.76	105.19	106.09	107.57	104.19	104.7	102.9	104.72	104.01	103.41	103.81	102.9	106.15	104.71	104.83	104.01	104.14	101.35	103.51	104.98	104.35	105.34	102.87	105.61	104.51	105.75	104.98	103.24	104.27	105.06	103.61	102.69	104.73	102.12	106.67	104.64	105.46	106.87	104.55	105.1	103.88	104.34	102.99	103.48	104.92	106.14	105.15	105.17	104.05
105.07	105.83	105.59	106.82	104.83	106.12	105.45	103.94	104.81	104.18	106.81	105.76	104.9	103.71	105.18	106.76	105.59	104.7	106.75	104.72	106.81	105.06	104.76	107.71	107.83	107.8	104.43	106.66	105.28	106.23	104.63	106.46	107.52	104.75	106.67	104.97	105.6	105.71	104.36	105.6	106.68	105.8	106.43	106.32	103.62	106.68	106.06	107.31	105.48	104.64
106.45	108.33	104.98	106.76	107.85	105.31	107.61	109.12	104.97	106.91	105.29	104.97	107.56	108.32	104.85	107.36	104.35	108.96	106.53	107.33	108.22	108.05	108.29	106.58	105.29	109.32	107.48	104.18	107.59	106.89	105.1	106.26	104.88	108.94	104.96	106.11	106.78	108.03	105.84	106.42	107.68	107.28	109.31	106.8	107.57	107.68	106.84	106.13	106.04	105.19
100.68	100.62	99.271	100.55	102.49	101.2	100.91	100.23	99.658	100.17	100.59	101	99.806	99.06	102.8	101.43	100.74	100.03	99.885	100.8	102.94	102.53	99.674	100.66	100.12	100.81	100.93	99.769	99.876	101.52	101.28	100.2	101.39	100.81	100.25	99.335	101.4	100.93	102.14	100.58	99.052	100.7	99.666	100.2	99.438	99.473	97.301	99.232	100.06	98.152
108.3	106.53	105.32	106.2	107.99	107.41	103.83	105.39	103.76	106.44	107.18	106.62	106.14	105.86	106.8	104.53	107.92	106.59	106.36	106.49	105.78	105.97	104.97	104.56	104.94	105.44	104.56	106.37	107.58	106.65	106.51	106.27	106.41	105.29	104.91	105.26	107.29	105.1	103.45	105.38	106.59	104.09	104.65	104.78	108.23	106.43	104.73	106.44	105.43	105.1
103.73	103.61	105.64	104.86	101.88	104.61	103.58	107.11	105.52	103.28	104.23	103.2	103.82	104.4	101.91	106.21	101.58	102.59	101.95	103.6	105.05	103.51	101.85	103.59	103.82	105.97	102.99	104.55	103.72	103.08	103.74	105.14	106.73	103.89	102.95	101.57	104.64	102.91	102.42	105.51	105.88	102.57	103.59	103.33	102.6	104.84	103.16	103.88	102.49	103.77
99.6	98.099	101.41	97.725	99.031	99.892	100.09	101.07	99.874	100.67	100.32	99.829	98.455	99.567	100.7	99.563	102.59	99.352	101.15	99.152	99.267	99.608	99.128	101.09	102.01	99.701	99.195	102.73	100.81	98.665	98.902	101.2	100.14	97.369	98.357	99.02	100.95	98.677	97.88	99.884	99.228	99.07	100.71	100.83	97.685	100.72	97.819	98.601	97.959	100.58
109.77	110.78	110.26	109.99	110.42	110.32	109.29	108.6	109.09	109.22	110.53	110.48	108.53	110.84	109.24	110.63	110.46	110.2	110.64	110.82	109.65	109.28	110.27	108.63	111.12	109.66	112.16	110.79	109.38	109.39	109.15	110.02	110.94	112.3	109.59	110.5	111.57	110.98	110.97	106.98	109.56	110.15	108.09	108.63	110.98	107.73	108.14	110.63	109.97	110.03
111.51	109.21	109.99	110.93	112.83	114.14	110.4	113.67	111.65	112.91	112.61	110.62	113.84	113.59	110.87	112.2	110.7	113.28	111.93	110.92	110.61	109.91	110.49	112.52	111.08	109.68	112.27	109.44	111.23	108.81	110.1	109.7	112.45	111.91	113.28	110.57	111.76	112.63	111.55	110.5	111.16	114.39	112.53	113.86	111.44	113.57	112.95	112.76	112.38	110.56
105.39	109.3	105.71	105.85	107.72	105.83	104.28	107.29	107.4	106.16	109.52	104.92	106.04	107.2	109.68	104.89	106.58	106.43	105.27	104.16	106.13	106.11	105.59	106.94	106.48	105.81	105.39	104.59	103.63	107.25	108.83	105.52	106.26	103.6	104.72	104.14	103.14	106.96	106.15	103.85	104.61	108.46	107.43	106.86	106.47	104.73	108.53	105.7	106.44	106.28
113.09	112.81	111.18	112.82	112.19	110.64	112	111.56	111.39	112.74	112.34	111.2	110.85	111.88	112.01	113.27	111.59	112.61	110.14	113.29	111.46	113.09	111.6	112.27	110.26	112.54	109.53	111.44	110.77	114.08	112.07	110.31	110.07	111.13	113.02	111.15	111.21	110.12	113.84	111.51	111.21	111.43	110.12	111.29	110.19	112.85	111.02	109.66	113.12	113.25
107.22	103.84	106.35	104.39	106.11	105.59	106.19	102.56	103.85	106.02	107.63	107.15	105.72	106.31	104.27	106.31	108.57	108.8	104.23	103.75	106.22	107.51	104.42	106.8	107.89	103.74	107.33	105.75	103.78	106.36	105.14	107.32	106.15	105.25	102.61	105.32	106.52	103.34	104.71	105.81	105.64	105.54	104.04	104.26	106.03	105.13	107.31	107.64	107.4	103.23
105.63	106.46	106.03	104.69	105.7	106.9	107.14	107.02	104.67	104.94	105.42	104.59	105.39	105.25	106.73	106.03	105.74	104.13	105.97	107.87	105.15	103.93	107.57	103.95	104.57	104.91	105.07	104.1	104.44	105.27	104.27	106.52	106.76	103.99	108.58	106.14	106.66	106.17	106.06	107.46	104.53	106.17	106.69	102.27	105.8	104.35	105.68	106.15	104.1	106.85
108.13	111.08	110.4	112.58	111.24	108.56	113.49	110.83	113.02	109.06	109.33	110.18	111.09	110.75	108.32	110.3	112.04	111.76	109.89	108.99	111.92	111.59	109.38	108.48	109.37	109.02	108.07	108.56	110.62	111.22	111.13	110.6	111.83	110.19	110.58	110.62	111.57	109.46	111.2	109.17	111.54	110.9	109.54	110.23	111.9	110.25	113.09	108.42	109.53	111.88
106.05	105.29	103.72	103.46	103.38	104.24	104.85	102.92	104.54	105.5	102	106.32	105.67	105.83	104.68	106.38	104.37	102.08	105.51	105.35	104.55	105.58	105.3	104.37	104.64	106.35	103.66	103.3	105.69	103.56	104.63	104.81	104.5	105.88	105.03	106.89	105.52	104.72	103.63	103.21	104.52	105.17	103.91	103.46	103.36	104.52	104.04	105.41	105.93	103.78
104.56	104.61	106.33	105.82	105.26	105.36	107.33	106.77	106.56	104.03	106.62	106.04	105.73	105.39	107.54	105.9	104.67	107.32	108.45	106.29	108.08	104.09	106.07	104.6	104.13	105.07	104.79	106.55	104.81	106.61	108.56	107.12	106.02	107.67	106.15	107.06	107.07	106.84	107.41	104.87	104.34	105.04	106.96	106.15	105.54	108.27	105.64	105.15	107.35	104.17
112.45	114.83	113.33	112.38	112.64	113.47	110.66	112.4	112.62	112.86	111.51	111.95	112.26	112.02	112.61	110.53	112.94	111.31	113.09	112.99	111.06	112.8	112.24	109.87	113.7	108.78	113.14	111.27	112.77	112.17	111.91	112.37	111	112.83	111.73	112.26	108.96	112.66	110.43	115.13	111.23	110.85	111.34	111.75	112.82	110.81	113.72	112.24	112.01	112.01
99.766	100.62	98.044	101.72	100.01	102.45	101.97	101.12	99.9	100.91	103.05	100.27	102.06	102.05	101.11	98.704	100.26	99.858	100.37	102.09	100.45	102.3	100.98	100.21	99.318	99.664	97.575	101.63	99.884	98.719	100.09	99.115	100.77	99.972	99.82	102.04	100.98	98.528	100.94	98.897	100.44	101.39	99.405	101.07	99.683	100.92	99.854	99.117	100.46	98.523
104.45	107.43	107.79	105.06	107.22	108.95	107.69	107.51	106.26	103.78	107.53	105.82	108.03	104.85	106.54	105.51	105.89	106.03	106.51	104.68	107.47	107.07	104.93	106.31	108.15	105.15	107.92	109.22	104.93	102.98	106.5	105.91	106.67	108.88	107.65	106.23	104.18	107.7	106.03	105.75	106.3	105.75	108.62	106.5	108.94	106.54	103.71	108.2	107.13	108
104.29	104.45	106.35	104.46	104.63	106.89	106.05	106.44	104.07	104.85	106.28	104.7	105.31	105.95	105.07	105.24	104.79	104.32	107.25	102.6	102.38	106.56	105.29	105.25	102.22	103.12	105.44	102.64	104.11	104.36	103.32	106.27	104.65	103.29	105	105.8	104.67	106.43	105.08	105.98	104.92	103.34	107.17	104.36	104.88	103.02	103.46	105.3	106.46	103.06
102.38	98.782	101.82	100.42	98.461	100.4	101.84	99.289	101.15	101.93	101.81	101.41	100.38	98.477	102.74	101.06	98.65	99.452	99.958	99.271	101.64	99.667	100.82	100.45	101.19	100.66	99.409	101.34	100.31	100.2	100.02	101.12	98.381	101.96	99.059	98.65	101.7	100.88	100.41	100.84	101.89	101.17	101.04	100.66	102.63	102.34	101.36	100.23	102.31	98.717
106.39	104.51	104.43	106.8	103.92	105.53	104.93	105.02	105.09	103.63	102.88	103.68	104.99	104.47	104.94	105.86	104.34	104.07	102.97	103.55	107.18	104.09	105.32	101.21	101.91	105.28	106.11	104.6	104.44	105.08	103.65	104.73	103.29	105.95	104.52	103.87	106.63	104.56	108.37	104.94	104.51	106.33	104.9	106.33	103.63	105.93	104.8	106.9	105.4	104.74
114.42	111.97	112.51	113.1	112.89	110.51	113.47	111.05	111.78	112.51	111.23	110.24	112.64	112.53	114.67	110.49	110.38	111.43	114.14	112.78	111.46	108.87	111.19	111.52	110.46	111.74	110.04	113.25	111.45	110.07	111.06	110.39	112.48	114.84	111.01	114	110.31	112.53	112.14	113.06	113.4	113.39	111.71	111.73	111.52	110.86	113.85	112.46	110.55	112
106.73	104.8	104.25	106.57	106.44	105.8	108.23	105.03	106.47	103.48	105.14	104.92	106.98	102.8	104.8	106.79	106.18	107.33	105.43	105.43	107.09	103.6	104.49	104.52	106.08	103.62	106.92	104.18	105.95	104.26	106.31	105.59	106.4	106.58	104.32	104.04	105.49	105.52	104.57	104.03	105.29	106.38	105.56	104.28	106.08	104.05	106.46	104.89	104.76	105.63
110.64	109.72	111.6	110.82	112.41	111.25	109.98	109.68	110.45	111.63	110.77	109.07	110.72	109.24	110.52	108.31	111	111.18	111.9	110.25	111.48	109.06	109.52	111.27	110.28	109.39	109.46	112.37	108.78	110.3	109.38	113.1	111.27	112.9	107.7	108.95	110.28	110.68	108.76	108.6	112.17	109.83	110	107.81	110.22	110.79	109.75	108.9	109.12	110.33
115.91	117.24	115.15	118.22	118.22	117.9	117.19	116.96	117.86	116.61	116.34	118.88	119.16	116.72	117.21	118.19	117.93	117.38	118.32	118.67	117.37	117.43	118.46	117.21	116.24	119.07	117.56	118.07	119.81	116.63	115.9	116.33	115.28	118.46	117.27	118.12	117.44	117.23	118.69	117.67	117.66	116.32	118.08	115.98	117.19	116.07	117.03	115.85	117.49	115.68
99.946	99.159	101.61	102.61	98.489	101.16	103.31	98.491	101.99	99.972	101.33	100.05	97.496	99.72	101.26	99.693	99.746	98.598	99.843	100.39	103.2	101.38	102.17	102.17	98.627	98.765	101.16	101.7	101.24	98.686	103.79	100.47	101.99	99.685	99.473	101.88	100.42	100.5	101.85	100.58	101.36	98.992	99.946	102.24	99.979	102.72	100.47	101.51	100.99	98.218
111.53	113.24	111.99	112.11	111.18	111.51	110.04	110.02	111.79	111.79	113.36	110.54	112.5	111.14	112.56	113.68	111.48	110.15	110.64	111.59	112.19	113.33	111.61	113.52	112.63	111.76	109.44	111.24	112.67	111.18	113.62	112.52	112.81	112.36	110.88	113.09	110.24	110.67	110.64	109.21	111.74	111.34	111.15	111.08	111.32	112.3	114.34	110.87	111.59	111.22
103.58	104.66	107.64	105.02	104.89	103.56	105	103.3	103.37	101.91	103.66	104.1	105.28	102.23	104.17	103.86	102.32	102.97	104.53	105.29	104.9	106.48	106.15	101.95	103.77	106.03	103.75	104.56	102.06	104.41	104.71	104.57	103.79	104.58	104.21	103.54	104.22	102.78	104.44	105.17	102.22	103.31	103.23	104.63	105.68	105.34	105.11	106.79	103.06	104.38
106.9	104.99	105.56	105.28	106.7	106.75	107.63	105.96	107.41	106.36	106.35	104.21	106.02	106.33	106.89	105.53	107.94	105.63	105.27	104.92	106.59	105.45	108.01	106.95	107.04	106.8	107.98	105.13	106.69	106.7	107.77	104.55	105.32	106.53	106.84	106.91	104.84	106.37	104.53	105.62	104.23	108.05	103.51	105.85	106.34	105.59	105.83	104.44	106.11	107.06
111.45	112.59	113.25	111.25	110.51	112.38	111.16	108.94	114.05	113.1	114.42	113.5	109.36	112.9	112.85	108.59	111.47	110.84	110.41	113.49	112.53	111.32	110.94	109.2	114.1	111.6	110.68	110.25	113.43	113.45	111.74	113.04	110.11	111.94	112.81	111.71	113.66	111.91	112.35	110.79	113.37	113.09	109.19	109.07	109.06	111.96	111.65	113.71	109.41	114.95
112.81	112.77	113.5	111.71	112.05	111.68	111.15	114.08	112.93	113.91	110.26	110.25	112.6	111.86	112.62	112.13	111.53	113.54	113.86	111.68	109.53	109.72	110.84	114.08	112.28	111.23	113.21	113.2	113.11	111.79	111.78	113.55	109.82	112.33	112.59	113.8	111.52	110.86	111.92	113.21	113.67	112.44	113.84	111.87	111.35	111.03	112.23	113.13	110.93	110.77
103.89	107.44	105.86	105.98	105.23	105.72	105.86	107.26	104.87	104.7	105.73	105.37	104.54	105.4	103.32	105.58	105.8	106.1	103.83	107.54	106.6	105.25	105.56	106.56	105.04	104.98	103.93	107.3	105.8	106.42	105.3	107.72	105.47	105.62	105.52	106.41	105.36	104.71	105.72	106.42	105.57	104.8	106.68	105.31	105.66	105.15	105.28	105.47	104.59	104.29
106.32	105.4	107.28	106.15	106.67	101.56	102.85	104.48	103.58	104.97	100.93	105.02	105.47	105.02	104.13	105.53	104.69	107.15	104.45	104.67	105.18	104.11	104.59	105.97	104.65	103.68	106.03	105.31	103.89	105.14	107.05	104.1	104.61	104.35	103.4	106.81	103.99	104.21	104.57	104.78	103.7	106.4	102.45	104.01	104.39	104.58	102.81	105.25	103.91	103.93
112	111.15	114.47	114.24	112.02	115.32	113.23	112.8	112.39	112.58	112.06	110.23	114.39	112.53	114.15	111.86	114.06	111.68	113.02	111.94	113.49	112.33	114.74	114.13	113.04	112.25	110.04	113.77	113.96	109.39	113.52	114.46	112.04	114.36	113.3	112.68	113.45	111.4	114.56	112.5	112.33	113.97	113.66	111.74	112.28	112.58	115.26	114.12	113.72	112.06
110.85	109.71	109.63	112.86	111.78	110.31	110.77	110.63	110.87	113.8	109.11	111.37	110.09	110.43	110.84	109.88	109.81	111.77	111.63	109.57	108.63	112.06	110.97	110.61	111.89	110.8	108.13	109.69	107.77	111.22	108.91	110.63	110.27	109.66	111.29	112.05	109.28	110.32	110.67	110.65	108.91	112.72	110.39	109.03	110.98	108.45	109.24	107.73	110.65	110.31
106.24	103.24	106.33	105.23	105.03	106.27	106.62	105.2	104.59	106.56	106.47	106.94	106.78	107.45	103.74	105.64	105.43	107.15	104.83	107.35	105.81	106.91	106.58	107.6	103.98	105.64	105.82	105.92	106.05	105.45	102.83	106.5	107.17	105.73	104.19	108.32	105.61	105.34	105.58	105.54	105.2	103.1	105.87	108.34	104.21	106.68	105.68	105.06	106.76	105.4
104.88	106.13	104.94	106.92	104.02	107.83	104.59	105.27	105.8	104.3	105.95	102.02	106.97	105.19	104.56	106.47	104.77	104.17	107.13	106.97	107.68	107.06	105.44	107.01	103.99	105.32	104.94	108.06	105.46	105.26	104.52	105.7	105.06	105.8	107.59	105.21	104.19	107.13	107.16	106.39	105.4	105.06	105.18	104.01	105.97	105	106.25	104.46	107.22	105.96
111.62	110.09	112.74	113.12	111.36	109.88	110.52	111.57	109.53	111.08	112.65	111.94	111.62	112.98	110.59	110.52	110.97	109.88	110.64	111.37	112.61	111.16	111.59	112.87	112.85	111.53	111	113.38	110.5	109.29	112.49	111.65	109.85	109.85	110.71	113.31	111.78	109.87	112.06	110.1	113.2	111.3	111.73	111.7	110.52	110.57	111.82	113.66	110.29	110.5
106.32	105.34	105.8	107.3	105.12	102.89	105.01	103.37	107.48	107.42	105.92	106.96	104.34	102.87	105.7	104.45	106.17	105.34	104.99	104.6	104.69	106.12	104.72	105.33	105.01	106.23	104.46	107.14	107.32	106.67	105.64	106.56	107.16	104.44	107.7	104.13	105.25	105.15	105.05	104.98	107.1	106.39	106.94	106.84	107.35	105.66	105.42	105.42	105.69	105.7
105.92	106.3	107.26	107.33	105.14	106.49	104.96	108.83	104.41	106.18	106.13	105.81	106.4	106.39	109.2	107.31	107.64	107.18	107.24	108.58	107.65	107.7	104.19	104.61	107.66	106.31	107.81	107.07	104.13	105.57	106.94	104.76	104.02	102.97	107.1	107.74	104.9	107.67	106.94	106.86	104.34	105.19	107.3	106.77	106.28	104.74	105.47	107.54	103.25	105.2
112.57	111.32	113.11	110	110.89	109.55	112.1	110.97	110.42	113.06	111.64	112.51	110.73	111.93	111.94	113.05	111.67	110	112.41	109.89	111.36	112	113.75	111.55	112.26	110.7	111.89	111.65	112.46	109.69	113.85	110.87	110.46	110.42	111.73	112.54	111.24	112.36	111.18	110.42	111.73	110.25	111.23	113.81	111.82	112.72	114.14	113.95	111.68	114.22
106.62	106.46	105.63	105.42	107.02	106.29	107.93	106.96	107.31	105.41	106.28	106.31	106	106.3	106.88	106.87	106.26	107.27	104.83	107.14	107.17	106.31	104.21	104.14	107.65	107.87	106.72	106.06	107.04	108.34	106.28	106.95	106.7	105.8	106.11	107.48	106.4	107.6	105.94	106.13	104.72	103.72	105.64	107.33	107.26	106.49	105.17	109.51	106.07	106.89
106.88	107.46	105.34	106.28	105.99	105.12	105.66	105.48	104	105.69	104.44	104.11	102.41	106.74	105.74	104.89	106.47	105.52	104.43	104.77	104.69	104.46	107.05	103.96	104.81	104.13	107.13	106.72	107.11	105.34	104.39	103.86	108.05	105.52	105.18	106.88	106.7	106.41	106.13	104.62	104.58	106.25	106.86	106.86	106.82	106.42	105.58	105	106.89	104.34
104.86	105.82	106.38	106.44	106.74	105.21	105.2	106.68	107.11	107.11	104.74	105.19	105.89	103.6	108.27	104.69	105.1	105.58	106.59	105.02	106.26	104.51	105.35	104.82	104.07	106.64	106.9	104.84	106.08	107.13	106.06	104.88	104.05	106.45	105.16	108.11	104.74	107.79	104.98	102.51	105.94	104.91	106.44	106.02	107.14	104.53	106.01	106.99	107.8	105.21
113.4	115.65	113.08	111.9	112.24	112.74	114.43	115.48	114.5	113.15	114.04	113.29	111.93	114.13	114.24	114.91	113.92	112.8	112.82	114.45	111.88	113.5	112.45	112.99	114.71	113	114.13	111.02	111.25	111.22	113.51	111.76	113.06	114.27	111.74	111.88	112.38	110.34	111.74	111.72	111.03	113.33	113.59	113.59	113.07	113.11	112.71	112.76	115.35	114.05
111.37	110.55	111.95	110.35	110.94	108.49	109.96	109.36	110.65	110.72	109.92	111.6	111.42	110.26	109.58	109.13	109.96	108.94	110.53	109.17	109.5	110.43	109.13	109.56	110.07	111.87	108.7	111.94	109	109.97	110.1	109.25	110.13	108.19	109.82	110.98	110.13	108.8	112.23	111.12	107.96	110.5	110.64	110.49	110.41	111.04	111.29	108.44	111.7	111.65
105.02	105.8	108.4	105.89	106.34	106.25	106.42	107.24	107.27	108.71	105.85	104.64	105.55	105.62	105.66	106	103.94	108.32	106.41	105.96	106.08	107.34	105.96	106.96	105.27	106.71	108.69	106.4	103.8	107.1	107.6	105.48	105.76	106.65	107.71	107.77	106.77	105.29	107.74	105.81	107.62	107.95	106.01	107.3	105.88	106.8	109.43	105.61	107.22	105.37
107.07	106.1	107.39	107.04	107.45	106.38	106.07	106.76	107.07	106.8	108.04	105.85	107.29	105.24	107.62	106.74	105.85	109.2	106.38	108.52	106.27	105.82	108.15	104.79	105.54	106.9	107.58	106.51	105.47	106.11	108.1	106.76	107.13	104.94	107.36	106.86	106.96	105.48	104.93	105.13	107.4	106.55	106.07	107.87	107.09	107.41	106.99	107.53	105.81	106.54
100.06	103.17	98.707	98.559	98.739	100.32	99.585	101.8	98.179	100	101.5	103.43	100.84	99.151	99.781	98.088	99.204	102.25	99.645	96.968	100.73	101.61	101.95	98.339	98.259	99.49	100.43	99.905	100.7	101.08	101.8	102.43	98.627	100.48	102.02	100.66	99.238	100.68	100.58	101.21	99.206	99.438	100.82	99.723	99.707	99.858	100.66	99.684	98.482	100.01
109.45	109.6	110.26	112.27	110.64	110.72	111.16	109.81	111.76	108.05	112.27	108.88	111.45	111.38	110.36	108.5	110.32	109.07	110.76	109.77	111.5	108.55	112.22	109.6	109.72	109.09	109.72	110.55	110.44	112.65	109.93	112.3	109.51	111.67	111.11	112.02	107.45	111.05	109.57	108.75	110.53	109.47	111.13	110.16	110.57	110.84	109.57	111.41	109.4	112.49
112.68	114.24	107.5	110.43	110.01	111.34	111.7	112.46	114.15	113.58	110.64	113.12	109.58	113.19	112.48	111.91	111.06	113.23	111.79	111.76	109.54	112.7	112.13	111.02	111.74	112.56	113.44	113.76	111.1	112.3	112.68	110.72	113.3	110.29	112.9	112.5	111.94	111.75	113.14	109.64	111.42	109.98	112.84	111.21	112.24	110.5	111.28	112.42	110.44	110.22
104.59	105.94	104.51	105.52	106.11	106.78	104.92	107.62	105.5	106.89	104.33	105.17	106.5	105.01	105.65	107.03	107.21	106.74	105.79	105.21	106.58	106.34	104.88	106.8	105.59	106.13	106.79	105.06	104.1	106.57	106.23	104.84	105.22	106.36	104.79	102.88	107.06	106.07	104.94	105.79	107.5	106	107.26	104.47	105.42	106.9	105.4	108.62	106.12	105
100.6	102.48	98.742	100.07	101.72	102.54	100.94	99.476	99.836	99.068	99.59	100.65	99.374	97.693	99.279	100.65	101.23	99.781	98.78	99.809	100.39	97.452	98.834	101.66	100.37	99.765	102.18	99.663	99.384	100.97	101	101.21	98.961	97.873	100.29	101.16	100.77	97.834	101.64	100.04	100.29	100.48	102	100.87	99.741	99.71	100.31	97.188	97.004	99.312
111.73	110.78	111.32	110.89	110.67	111.87	110.09	107.65	111.68	113.27	112.8	112.06	113.16	110.63	112.26	111.64	111.01	110.65	112.55	111.83	111.27	109.55	110.63	110.8	111.73	109.77	109.23	114.51	112.77	113.6	109.07	111.56	112.05	110.91	113.07	112.27	112.44	108.42	111.86	111.23	111.9	111.16	111.12	111.89	112.55	110.3	110.67	111.98	111.37	109.35
102.05	104.05	104.87	103.52	103.68	106.04	105.96	102.44	104.44	104.96	104.86	104.08	105.3	106.03	105.11	103.12	104.6	104.2	104.04	106.12	106.76	104.15	102.79	104.94	102.85	104.71	103.68	103.08	103.41	105.34	104.88	102.01	103.43	106.68	100.61	103.37	105.38	102.96	106.7	102.22	104.72	105.59	107	106.34	103.14	102.66	104.55	104.19	104.74	102.58
112.96	113.67	113.07	112.15	113.45	113.14	109.02	112.99	111.61	113.77	113.24	112.65	112.07	112.37	112.91	112.7	111.41	110.97	110.64	111.84	112.14	110.96	112.18	110.51	112.24	112.83	112.44	113.87	110.84	108.19	114.07	110.68	112.68	112.48	111.23	113.16	114.58	112.41	111.61	112.04	112.21	111.69	112.98	111.27	115.12	112.37	112.54	112.36	109.74	110.58
112.39	113.83	111.48	110.37	112.42	112.3	110.35	111.69	109.99	112.24	112.69	112.19	110.41	114.02	112.33	113	110.32	112.93	112.19	111.51	111.71	111.51	113.66	112.75	110.81	111.23	111.46	112.77	111.34	111.43	112.75	112.74	112.85	111.31	115.13	113.18	111.88	111.38	114.06	111.32	112.37	112.17	109.8	112.83	111.68	112.7	111.7	111.92	110.7	112.9
113.87	111.86	110.25	110.56	113.6	111.34	113.67	113.48	110.77	112.81	112.89	110.85	110.81	112.5	110.9	111.82	109.81	112.46	112.6	111.1	113.4	110.74	112.16	112.46	111.82	114.44	112.09	112.94	111.74	111.05	110.87	112.03	110.62	110.75	111.77	109.92	111.74	112.35	112.72	113.56	110.11	112.93	112.77	111.4	113.44	112.78	113.87	112.84	114.7	111.79
109.53	106.39	104.47	108.39	107.39	105.66	106.75	106.49	106.32	104.66	104.68	104.71	105.95	105.67	104.62	103.4	107.04	105.08	106.2	105.53	107.13	106.52	107.03	102.22	105.06	104.67	107.27	105.66	106.38	104.48	104.44	107.59	104.3	106.05	105.35	105.56	105.14	103.59	106.74	105.41	104.52	104.54	104.11	105.58	107.75	107.44	103.31	108.04	104.05	106.97
111.82	112.24	112.2	112.23	111.8	112.1	116.32	112.68	113.59	113.31	111.58	110.26	110.12	110.63	110.57	113.67	112.65	112.08	110.03	114.64	112.4	111.93	114.26	112.23	111.24	111.91	112.87	112.53	109.69	111.56	112.75	112.95	113.53	110.92	112.88	111.93	112.42	111.95	114.51	114.37	111.41	112.7	108.81	112.05	111.8	111.24	112.04	112.39	113.72	112.76
103.32	103.72	106.16	106.9	106.84	104.3	106.71	105.32	106.4	105.23	105.17	104.29	105.82	105.13	105.09	104.61	105.45	102.53	104.81	104.32	106.25	107.3	107.05	107.44	104.28	106.65	104.44	105.58	105.16	105.38	106.47	105.46	107.39	105.93	102.78	107.45	106.46	106.62	103.83	106.53	106.68	107.62	105.65	105.19	106.37	107.64	105.43	104.05	104.16	104.95
97.565	101.36	99.542	99.169	99.684	100.71	100.34	99.4	98.361	100.28	100.74	100.8	99.929	100.76	100.24	99.067	99.042	98.226	100.56	99.41	98.486	99.684	100.45	99.974	101.03	99.656	99.949	102.25	101.77	100.06	99.397	100.38	100.49	99.612	100.29	97.774	101.32	98.606	100.55	99.157	98.957	96.566	100.39	99.518	99.41	97.53	100.57	100.35	102.11	98.886
107.17	105.75	104.39	107.25	107.11	108.29	106.49	104.76	106.42	106.55	105.38	105.34	107.3	106.63	107.23	106.61	106.73	107.26	107.24	105.79	105.29	108.54	106.66	103.05	106.98	106.3	105.36	105.65	107.36	106.96	106.85	107.12	106.66	106	106.79	106	105.26	105.62	104.35	105.4	106.65	103.26	105.66	105.63	105.13	105.96	105.1	105.79	105.89	106.51
102.84	104.32	103.92	105.92	106.69	103.83	105.12	105.66	102.34	104.38	105.31	105.37	104.47	104.39	105.48	103.41	102.26	101.74	104.21	103.73	102.73	106.48	104.18	102.31	103.73	104.42	102.34	101.36	103.79	106.85	105.92	106.66	103.1	102.81	102.04	106.14	107.18	103.08	105.66	102.82	102.92	103.68	102.33	101.97	103.31	105.71	104.3	108.17	100.62	108.17
105.69	108.79	106.57	107.84	107.56	105.6	108.4	105.83	107.57	105.01	107.14	107.12	108.26	105.41	106.3	105.46	106.83	106.74	106.13	107.01	106.64	105.21	106.95	107.4	108.02	107.5	107.92	108.61	105.73	108.68	105.96	107.26	104.81	106.34	104.55	107.99	105.04	106.01	106.65	105.7	105.41	110.07	106.71	105.66	107.88	105.88	107.91	104.66	106.16	105.77
107.35	106.44	105.42	106.05	107.6	106.51	109.87	107.48	107.19	104.66	107.5	107.52	106.03	106.31	105.95	108.93	105.38	107.06	105.67	106.46	106.71	107.45	107.32	107.93	109.55	108.71	107.84	107.01	105.57	106.13	107.21	105.34	107.03	106.86	106.41	105.87	106.23	107.16	104.72	107.88	107.51	104.45	105.59	107.3	105.57	106.69	106.5	108.07	105.68	106.77
105.11	103.19	103.06	106.53	102.05	103.86	106.15	102.16	104.47	103.93	104.66	104.26	105.09	104.37	102.82	102.22	103.93	105.24	104.8	105.11	103.26	105.12	102.07	101.76	103.95	103.85	105.18	105.71	107.39	103.6	103.63	105.27	103.6	104.36	103.88	103.92	102.47	103.16	103.99	104.28	101.73	105.45	104.92	104.04	105.37	104.93	106.6	104.1	103.42	103.82
110.31	112.74	110.31	113.33	110.69	111.95	114.38	111.51	111.28	110.9	110.58	112.29	110.69	112.74	112.92	111.38	112.78	111.55	112.09	112.41	113.11	111.7	111.96	111.98	111.34	110.64	113.01	112.69	112.49	112.55	109.56	111.59	112.16	111.32	111.53	110.93	109.79	111.78	112.36	109.53	110.24	112.77	109.43	110.87	112.72	109.03	110.18	112.46	111.18	111.52
104.35	104.15	102.5	107.05	105.09	103.86	102.27	105.18	106.45	104.53	106.7	103.58	104.24	104.61	106.3	104.08	105.85	106.6	103.78	106.74	105.62	106.64	104.39	102.85	104.69	107.91	103.81	105.77	103.42	106.47	105.14	108.93	104.55	103.25	104.18	106.53	105.72	105.55	105.28	105.49	104.81	104.27	104.85	107.28	106.05	105.83	103.43	103.91	103.2	105.05
113.29	110.91	112.4	112.44	111.01	113.67	110.87	110.05	112.6	111.98	110.9	110.97	110.91	109.74	110.99	112.23	110.54	110.93	111.25	110.23	110.31	111.65	109.84	110.94	108.62	111.89	108.87	112.97	109.76	111.21	113.4	110.27	113.75	110.57	110.76	111.24	110.58	109.68	110.27	111.54	111	112.74	110.65	110.61	112.24	109.03	108.95	111.98	112.07	109.61
105.68	105.17	104.5	107.36	106.03	107.81	105.45	104.92	106.14	103.5	104.47	104.99	106.2	104.94	104.43	106.47	107.96	106.16	103.22	107.47	105.65	105.25	108.09	105.21	103.81	105.18	107.89	105.73	102.59	104.27	106.12	105.38	106.97	105.08	103.24	106.55	106.51	105.98	106.32	106.3	104.88	105.51	106.44	104.05	105.13	105.89	107.8	104.02	107.04	105.3
106.01	105.15	106.41	104.13	107.57	103.96	104.66	106.2	106.89	104.6	104.16	104.58	105.12	105.05	105.39	107.57	105.2	104.59	107.78	107.93	107.85	108.36	105.22	104.97	105.28	107.56	107.48	104.51	104.7	105.47	105.28	107.15	107.35	105.56	106.36	105.43	106.33	105.95	105.8	107.04	106.89	108.39	106.12	104.96	106.22	107.11	105.15	105.26	106.51	106.97
111.36	110.37	113.31	109.58	110.87	109.99	111.3	111.09	111.47	110.54	110.44	110.25	113.85	111.31	109.08	111.34	110.87	110.6	112.23	110.34	110.85	112.19	112.03	109.12	111.62	112.9	110.18	111.82	110.46	109.89	111.63	109.84	113.53	112.28	110.62	110.28	110.79	110.54	113.49	111.54	109.44	112.54	109.15	110.98	108.39	111.73	111.06	111.42	112.91	113.1
103.54	105.73	105.63	104.89	109.09	108.43	107.59	103.21	107.27	105.12	107.66	106.28	107.99	106.71	106.45	105.84	105.78	104.91	104.91	104.36	102.7	107.23	107.67	104.46	104.43	105.85	106.44	106.13	107.21	104.53	103.55	106.27	106.02	104.94	104.63	104.47	104.48	104.18	107.48	105.85	106.54	103.16	104.76	105.44	107	105.92	106.11	105.14	103.63	106.48
100.94	105.29	100.99	100.08	100.37	101.46	100.98	102.27	102.29	99.307	101	101.7	99.503	101.22	100.21	101.67	100.04	100.88	98.764	100.52	100.87	99.25	100.04	101.99	99.756	99.228	98.986	99.737	99.205	99.451	99.557	101.65	100.26	100.02	100.84	99.545	100.15	101.57	103.22	102.37	98.68	102.61	100.18	98.781	102.37	98.902	99.036	99.959	100.48	101.19
112.44	113.3	111.96	112.42	111.91	112.73	109.73	110.71	110.32	110.44	111.14	110.38	111.86	110.5	113.7	110.22	113.1	108.1	112.4	113.34	112.93	110.17	111.05	109.99	111.43	114.22	112.09	112.23	109.7	112.86	111.2	111	111.68	111.73	110.43	111.51	112.05	111.58	112.31	113.87	110.34	111.71	112.58	111.15	110.46	110.64	111.98	111.34	111.66	112.53
111.37	112.38	112.96	112.65	110.52	109.33	113.79	111.17	111.36	112.35	110.8	110.22	111.81	113.2	111.55	112.61	112.79	110.32	110.72	112.64	112.25	112.06	110.06	110.1	109.12	108.61	112.09	111.85	112.39	112.74	111.37	111.68	112.18	110.2	111.76	112.82	113.52	111.24	111.01	112.32	111.29	111.03	109.98	114.75	110.75	110.8	113.32	113.03	109.63	112.71
101.39	101.14	100.78	101.94	100.8	98.525	98.898	99.932	102.13	99.995	100.19	99.668	101.01	100.07	99.562	100.1	99.964	98.876	100.46	97.513	99.534	100.32	100.51	96.64	98.791	101.16	97.808	97.907	99.004	99.515	100.34	97.383	98.319	99.283	99.953	101.48	97.514	98.492	99.601	99.451	96.718	99.223	101.06	100.6	98.972	98.216	100.11	98.248	102.03	101.43
110.91	112.88	111.94	113.92	112.51	113.62	110.67	112.7	112.33	113.19	113.17	111.41	110.99	112.3	113.5	112.32	112.28	113.34	113.54	113.41	115.28	111.31	112.49	115.69	113.61	112.67	110.58	111.87	113	112.84	114.5	112.1	111.95	110.71	111.1	111.93	112.37	113.6	113.89	113.32	113.53	113.12	113.46	112.56	111.92	112.79	113.03	114.02	111.91	114.61
105.28	106.05	104.47	106.15	106.1	105.63	104.55	105.82	103.44	106.92	105.08	104.86	105.97	106.11	106.85	104.57	107.32	105.58	106.38	105.16	105.68	104.23	105.48	106.92	105.97	106.31	107.64	104.14	106.78	106.01	107.35	104.78	102.85	103.82	106.64	104.55	103.94	108.1	106.27	105.31	104.46	105.24	105.2	105.79	105.15	106.34	106.2	105.2	108.91	106.98
109.73	110.22	112.16	108.62	112.44	112.27	108.11	111.78	111.74	112.42	111.09	112.92	109.17	110.7	110.22	112.65	112.31	109.2	110.35	111.71	111.24	112.18	110.72	110.81	111.72	112.45	110.32	112.05	109.07	112.02	110.23	111.69	111.31	112.24	110.81	111.12	110.99	110.9	110.17	110.81	111.31	110.62	114.25	111.35	108.83	110.75	110.24	110.44	109.9	111.1
107.21	108.06	107.29	106	106.34	107.53	105.87	105.13	106.34	106.87	109.13	106.44	107.5	108.39	104.7	106.09	106.56	107	106.3	104.72	105	107.31	105.23	106.3	105.75	107.37	106.56	104.93	107.01	105.99	103.92	105.63	105.83	105.39	106.05	104.86	106.67	105.49	106.15	105.78	104.02	105.79	104.9	107.82	108.5	104.32	107.66	105.08	107.08	103.97
100.5	102.24	100.72	101.22	101.37	100.3	99.817	100.72	99.139	99.926	101.91	101.01	101.21	99.467	99.79	101.56	99.395	100.91	99.355	101.55	101.31	101.89	98.639	98.433	98.821	99.96	101.61	105.98	100.02	100.04	102.74	101.86	99.584	98.279	100.72	100.35	99.399	101.72	100.14	98.127	101.65	100.71	101.13	100.25	102.02	100.59	102.64	101.36	99.912	101.84
99.748	99.394	97.909	98.864	98.543	98.121	99.064	99.959	98.643	101.87	99.139	101.16	100.1	103.1	98.695	100.7	99.974	99.78	99.12	98.986	100.81	97.865	99.905	98.967	102.33	100.8	98.183	99.508	98.056	100.97	100.37	100.46	98.493	100.99	100.83	98.212	100.9	99.987	99.84	97.809	98.003	98.386	100.17	101.27	96.906	99.368	100.55	98.851	101.85	98.188
100.93	96.524	97.805	99.454	96.773	102.15	97.728	99.689	97.461	98.169	99.421	100.81	97.754	101.93	99.284	101.83	98.283	100.58	98.253	97.973	98.693	99.843	96.498	99.24	99.72	101.37	100.05	100.18	101.87	101.27	100.91	97.901	100.78	100.67	101.45	100.71	100.37	98.193	96.995	100.65	99.002	99.76	100.22	99.643	101.58	100.1	99.805	101.06	100.76	99.681
108.25	103.55	106	107.41	106.78	104.8	107.31	107.23	107.58	108.46	105.21	106.11	108.62	104.62	107.65	107.09	108	108.13	107.4	106.97	106.32	105.44	108.17	106.02	107.47	106.01	105.25	107.85	107.44	105.64	106.73	106.89	107.74	108.84	107.22	107.02	104.55	104.54	105.22	108.35	106.08	108.26	105.74	106.12	107.85	105.57	107.44	106.19	108.6	109.69
110.61	110.17	108.71	110.09	109.18	109.8	106.79	111.11	111.46	109.11	108.3	112.41	108.39	111.24	110.82	109.81	110.76	111.52	109.71	111.56	111.58	109.5	108.47	108.25	111.28	111.4	109.46	109.1	110.55	110.43	108.19	111.76	111.69	111.55	109.77	109.2	111.28	111.47	109.41	108.1	111.42	110.3	111.07	107.97	108.17	110.39	107.29	110.09	107.99	111.18
111.82	112.24	109.21	112.86	110.28	112.03	112.95	111.78	109.91	109.37	110.82	109.73	110.32	111.37	110.47	111.91	111.49	111.23	110.5	112.44	111.42	111.95	109.29	110.71	111.89	111.91	111.35	110.61	110.87	110.08	112.83	113.27	111.01	110.77	112.65	113.22	112.73	112.34	109.75	111.6	114.76	111.77	113.45	109.52	110.73	108.5	112.62	109.39	110.04	110.09
109.34	114.5	110.49	114.07	111.87	111.51	111.74	113.4	111.86	114.02	110.56	112.65	113.39	111.63	114.38	110.15	112.51	114.06	111.68	113.2	112.23	111.73	110.09	112.76	112.86	113.35	111.16	112.13	112.2	112.06	114	111.75	111.33	113.24	112.11	111.72	112.51	111.74	112.23	112.63	112.81	110.91	113.61	112.84	115.3	111.99	113.02	113.26	113.59	112.59
99.076	97.69	100.42	99.313	100.16	98.918	101.58	100.68	100.72	100.43	99.361	102.41	98.669	99.698	98.897	98.868	100.02	101.11	100.35	98.932	100.27	97.718	98.521	98.119	98.559	99.25	99.96	100.1	99.333	98.995	101.43	101.87	100.28	98.033	99.384	100.55	100.32	98.692	98.98	99.589	99.367	101.26	100.22	99.351	102.76	99.251	102.1	100.91	99.351	99.997
104.42	105.86	104.1	107.27	105.9	105.74	109.49	104.79	106.05	104.62	105.06	104.29	104.31	106.4	104.91	103.13	104.62	106.23	106.12	106.65	106.37	105.95	106.34	105.61	110.6	105.94	105.23	107.15	107.4	103.23	107.18	103.89	104.98	106.13	107.06	106.03	106.52	106.47	105.67	106.92	104.89	107.73	102.59	104.18	104.84	103.97	106.74	106.05	102.56	106.52
106.8	104.88	107.09	107.11	105.85	104.92	105.91	103.03	103.27	103.76	105.58	104.56	106.28	105.45	105.36	105.34	106.44	106.96	104.03	105.03	105.69	106.86	106.06	104.97	105.66	104.71	106.44	104.53	107.88	104.01	105.69	106.71	105.7	106.99	107.05	106.61	105.15	106.71	106.37	105.33	106.45	104.14	104.43	105.77	104.23	104.29	105	105.04	103.2	105.21
102.89	103.38	105.74	102.77	105.03	105.98	105.56	105.11	103.64	104.13	104.31	104.78	103.42	105.28	103.8	106.44	106.36	105.36	103.58	104.68	105.12	105.82	105.74	103.1	105.82	104.54	104.37	105.13	104.76	106.71	105.82	104.88	106.47	102.31	104.01	102.69	106.08	103.38	106.2	108.51	103.83	103.98	105.94	105.91	107.31	105.12	104.24	103.17	106.37	104.18
103.48	104.09	105.99	106.48	105.33	106.29	104.67	107.15	104.06	104.79	105.23	106.19	107.35	103.31	105.55	107.11	102.4	104.79	106.89	104.21	104.53	105.52	103.36	105.66	103.74	104.46	107.74	104.22	103.99	105.33	104.55	105.37	106.34	106.32	106.53	106.51	104.15	105.62	104.01	105.75	105.36	105.12	105.15	102.84	106.29	105.27	103.75	104.95	105.77	103.66
112.96	113.23	112.11	112.37	109.69	109.84	112.09	112.69	110.47	110.36	111.1	111.25	115.69	109.96	113.02	111.12	112.35	113.31	109.43	111.17	112.91	110.84	113.53	110.91	114.18	110.29	107.83	113.26	110.61	114.08	112.27	113.21	112.81	112.23	114.47	113.69	111.12	112.75	112.75	112.14	113.28	112.93	112.63	113.35	112.38	111.87	112.08	111.59	111.74	112.49
105.32	105.33	107.08	105.36	103.62	106.05	106.05	103.97	104.63	105.23	104.79	107.06	105.79	106.01	103.41	106.23	104.28	103.79	105.2	103.62	104.86	102.76	105.08	104.71	104.14	107	105.81	105.14	105.56	105	109.76	104.51	104.68	103.41	102.12	106.93	105.11	103.08	103.5	105.96	105.8	103.13	105.59	103.52	106.47	105.54	105.2	107.06	103.73	105.65
106.04	104.25	105.66	103.61	104.95	106.38	105.72	105	104.16	105.98	105.72	104.97	108.03	105.5	105.03	106.98	105.12	106.44	103.73	105.72	105.13	106.93	106.08	106.59	105.88	107.3	106.32	106.01	104.64	106.07	104.7	104.67	105.02	109.59	106.71	105.12	104.83	105.45	105.56	104.35	107.39	105.86	103.49	105.74	103.68	103.48	103.83	105.03	105.74	104.54
105.08	106.02	106.17	106.24	107.93	107.75	103.79	106.47	107.92	107.97	103.42	106.14	107.22	105.69	106.71	106.41	103.94	106.42	105.76	107.14	104.14	105.86	105.91	107.49	106.77	109.18	103.47	107.5	108	106.82	106.16	106.19	106.19	106.98	106.27	107.27	105.26	108.12	106.77	106.69	106.12	106.39	105.71	106.56	107.05	106.12	106.68	106.86	106.56	106.49
97.801	100.35	100.08	101.11	99.51	102.39	102.56	100.74	100.93	101.7	100.71	100.94	100.76	98.659	101.05	99.902	102.02	101.52	102.78	100.56	102.37	101.14	102.25	102.06	98.931	102.52	101.02	100.93	98.806	102.1	100.63	100.79	99.156	99.196	97.916	101.2	101.72	99.222	99.67	101.58	98.299	98.368	101.55	99.842	99.201	99.536	102.32	100.05	99.916	98.901
105.78	105.93	107.76	105.07	106.55	106.55	107.57	102.87	106.95	106.57	106.15	106.22	104.86	103.99	105.17	105.87	108.18	105.49	105.17	108.28	107.08	105.83	104.39	105.85	105.55	104.52	104.98	103.92	105.31	107.62	107.08	104.77	105.36	106.13	104.6	106.57	106.72	105.73	108.41	104.25	105.8	106.79	106.39	105.24	105.38	106.83	104.92	106.76	106.24	108.02
106.64	105.77	102.68	106.16	106.73	105.22	104.92	105.13	106.34	105.68	107.07	105.4	104.44	106.97	105.74	104.37	105.53	105.35	104.81	105.46	105.38	105.33	106.49	105.19	104.68	106.16	104.09	105.68	106.38	104.25	106.97	102.88	104.48	105.88	106.37	104.1	105.49	107.68	105.33	105.26	105.53	105.36	107.2	106.52	106.99	105.79	105.74	105.05	103.97	107.4
108.36	109.61	108.33	107.24	108.26	108.9	110.81	109.44	109.3	111.26	110.34	110.47	111.55	108.54	109.27	110.08	109.44	111.22	108.18	109.97	111.3	111.86	109.38	109.13	108.87	108.26	109.3	114.29	111.85	110.13	107.67	109.47	111.43	110.83	109.88	108.14	110.71	112.36	110.19	111.66	109.89	109.97	109.73	108.49	109.32	108.89	110.5	109.25	109.13	108.58
104.86	106.57	107.16	106.53	105.72	107.29	105.16	107.26	106.59	106.63	107.06	107.25	106.21	107.64	106.69	105.88	107.36	106.27	108.92	106.24	106.76	106.8	105.23	107.43	107.39	107.43	105.66	106.04	105.64	108.7	105.78	106.92	106.68	106.28	105.64	105.11	106.25	104.5	107.32	105.84	105.66	105.91	106.61	109.51	105.24	108.1	106.44	107.36	107.02	106.34
109.57	112.76	110.32	111.35	109.1	111.74	110.43	112.6	110.48	110.7	112.07	109.16	109.89	111.33	109.71	111.12	110.36	109.05	111.91	111.87	109.19	112.34	108.88	109.49	107.47	108.92	110.2	109.68	108.39	109.36	110.63	109.88	111.03	108.69	108.73	110.05	109.18	109.46	110.86	111.74	109.86	111.31	113.68	112.23	109.99	110.29	109.34	109.01	110.46	110.2
105.42	106.51	106.12	104.88	103.81	106.28	105.59	103.83	104.52	104.95	106.62	108.81	106.49	105.1	106.37	105.01	105.36	105.58	107.43	103.97	104.87	104.89	104.3	105.67	105.58	104.3	104.32	105.63	103.42	106.74	106.7	105.1	108.26	104.75	103.29	107.16	106.75	106.6	104.42	105.1	105.56	106.01	106.56	104.4	106.69	106.53	103.4	105.56	104.49	106.45
111.96	109.04	111.49	111.12	111.16	112.11	111.56	110.64	109.92	112.24	114.42	112.61	110.74	111.9	113.09	111.76	110.7	111.76	112.36	110.12	113.11	113.95	113.98	112.8	111.56	112.25	112.18	111.84	112.13	113.48	111.46	113.25	113.46	112.59	111.67	111.39	110.32	113.89	114.89	110.79	114.2	112.46	111.42	110.7	111.48	111.43	112.53	110.9	110.26	110.78
98.462	99.755	100.32	101.07	100.37	100.67	98.573	99.429	101.23	99.361	99.696	100.29	100.13	99.164	100.07	98.997	99.965	100.19	99.055	102.37	99.452	97.172	98.817	100.28	101.2	100.4	101.67	99.579	99.077	98.489	100.96	100.55	99.812	99.773	100.49	99.88	98.787	99.647	101.02	100.14	102.54	98.925	99.137	99.884	98.748	98.539	102.98	99.155	99.042	97.684
108.12	106.05	106.72	105.61	106.98	106.46	108.93	105.46	109.11	108.81	104.41	105.12	106.28	106.97	107.33	110.54	105.19	106.99	107.9	107.54	106	105.91	107.52	106.27	108.01	105.72	106.9	106.27	106.6	104.93	104.87	108.29	106.56	106.07	106	104.56	106.23	106.43	109.31	107.24	105.79	107.64	106.22	105.97	110.7	105.89	106.06	109.08	106.27	107.29
101.52	100.09	103.33	101.02	100.52	101.37	99.651	101.89	100.36	99.079	98.977	99.671	101.73	101.92	99.122	101.83	100.95	100.15	99.451	101.75	100.18	101.31	99.495	99.901	99.468	101.89	98.883	99.955	100.62	101.71	100.26	99.035	102	102.42	99.143	101.29	100.73	99.943	100.25	102.09	101.85	100.68	103.05	101.31	100.57	100.51	97.845	99.992	99.805	100.68
112.09	112.38	111.54	111.01	112.51	111.4	111.66	111.21	111.31	112.35	110.38	113.17	111.02	111.8	110.42	112.87	111.45	112.62	112.01	112.92	110.33	110.18	112.99	112.16	112.69	111.47	111.05	111.58	111.4	112.64	109.9	113.32	112.6	112.7	113.03	110.18	113.61	110.34	112.22	111.29	113.04	110.71	113.86	110.6	109.97	111.39	112.38	112.15	111.47	110.73
105.09	108.07	106.46	106.73	107.67	108.42	104.61	106.64	104.25	107.05	107.69	107.1	107.48	106.61	106.89	106.56	107.73	103.37	105.43	106.08	108.23	107.74	104.54	104.27	105.53	105.36	108.05	105.28	106.89	105.87	108.77	108.33	107.58	108.21	105.5	105.55	105.62	107.02	105.42	105.64	107.47	105.34	104.78	107.84	107.72	107.18	104.04	105.52	106.41	107.21
113.96	111.4	112.66	111.14	111.11	113.64	115.14	110.61	112.6	112.02	111.58	109.22	110.52	113.1	113.64	112.74	112.14	112.64	110.41	109.64	110.08	110.64	111.81	110.19	112.14	113.26	111.6	109.1	113.09	114.36	111.14	113.31	112.96	110.45	113.3	112.22	112.63	111.97	113.07	113.21	112.89	110.28	109.34	109.52	113.46	113.75	111.96	111.5	111.3	112.95
104.7	106.43	104.74	105.83	106.44	105.78	105.88	104.92	105.55	107.01	103.58	108.51	104.85	104.69	103.49	104.22	104.51	106.15	104.35	106.91	104.8	105.45	106.37	103.96	101.41	105.36	105.85	103.07	104.46	104.27	106.83	105.41	106.16	105.72	106.3	105.63	105.83	106.38	103.46	107.61	105.65	104.03	105.1	105.17	107.06	105.88	106.28	103.1	106.1	105.38
105.54	103.63	107.61	108.16	104.21	105.75	106.24	106.44	105.81	108.23	103.88	105.92	105.95	105.27	105.77	107.95	107.05	106.39	107.36	105.69	106.04	105.66	107.44	106.61	106.15	105.9	106.2	105.07	103.79	104.97	105.64	106.15	105.88	105.31	107.45	106.53	105.83	106.77	105.7	104.88	105.09	106.36	104.14	106.64	105.81	105.31	107.57	106.94	107.63	105.47
106.78	107.25	105.03	103.08	106.62	104.96	103.75	105.52	104.89	108.11	109	103.24	106.64	106.49	104.74	105.2	103.63	104.45	103.29	105.85	105.77	104.94	106.4	105.12	105.39	108.67	104.12	107.38	105.9	103.74	103.84	104.6	105.65	106.05	106.43	104.92	105.96	105.98	104.74	104.27	109.13	104	106.51	106.13	104.81	107.08	105.68	104.31	105.19	105.37
99.651	98.858	102.14	99.519	100.95	99.581	101.03	100.68	98.232	99.366	100.13	97.365	99.556	99.214	100.68	99.102	100.02	100.35	97.267	97.716	99.472	98.992	98.505	98.534	99.135	100.65	101.72	102.75	101.73	99.787	99.559	98.841	103.04	99.433	101.56	98.579	103.07	99.082	100.56	98.654	100.37	100.33	101.15	100.66	98.828	101.38	98.317	99.031	97.94	99.516
99.627	97.92	99.304	100.73	98.32	99.057	100.84	99.945	101.04	98.845	98.586	99.477	100.94	98.976	100.44	99.139	99.87	98.968	98.545	99.612	98.919	98.998	98.089	100.45	96.216	99.719	96.747	100.41	99.031	97.298	101.48	98.32	100.15	100.31	98.19	98.93	100.34	100.99	100.45	101.25	99.456	100.29	99.236	101.31	100.67	100.8	100.68	99.961	101.53	97.357
112.21	111.36	112.38	111.3	112.25	111.03	112.57	111.51	112.62	111.22	110.7	111.18	112.18	109.55	111.94	109.92	110.5	112.98	110.26	111.46	112.04	113.06	110.88	110.94	112.1	109.58	113.77	110.19	112.67	111.86	110.78	110.94	112.09	112.81	112.59	110.61	110.44	110.92	111.9	111.53	110.07	111.58	110.62	109.54	109.72	112.57	113.01	110.65	110.19	112.3
113.93	111	112.59	110.32	111.72	110.91	110.86	111.03	108.85	111.89	111.18	110.7	110.92	112.27	110.24	112.1	108.48	109.95	110.73	112.21	109.43	111.69	113.29	112.61	113.38	111.16	110.21	111.61	112.18	110.81	109.58	110.46	112.11	113.2	111.33	109.77	112.06	112.11	112.51	110.71	108.21	109.7	113.28	110.39	111.83	110.33	110.28	111.93	113.13	111.46
106.93	106.86	108.17	107	108.54	107.37	109.64	106.75	106.88	107.76	106.59	104.68	109.27	109.02	109.57	107	105.59	107.92	105.29	109.17	106.72	107.21	108.62	107.14	107.32	105.52	109.16	105.9	107.96	105.27	106.69	110.28	106.99	104.6	105.09	108.17	109.18	106.12	106.07	108.05	107.98	107.74	107.23	105.69	106.73	108.09	107.88	106.21	106.68	108.46
103.26	105.85	105.55	105.7	105.37	106.6	104.34	107.08	104.66	106.55	104.84	105.91	106.64	104.37	106.59	108.66	103.33	105.54	107.22	105.06	104.16	106.34	103.65	105.68	106.02	106.24	105.65	105.81	104.88	103.72	104.71	107.34	103.64	105.35	106.86	105.96	104.89	105.85	106.79	106.67	105.45	105.93	105.81	105.74	106.05	104.69	103.18	106.6	106.27	103.8
106.41	105.98	104.05	104.8	105.02	104.88	104.12	106.23	105.86	105.12	107.62	104.94	105.63	103.52	105.82	106.69	106.56	104.61	105.39	107.34	106.45	102.45	104.18	106.56	104.47	105.1	107.12	107.13	105.87	106.33	104.82	105.2	104.92	105.38	105.95	105.4	103.5	105.59	105.44	103.44	102.39	101.68	105.08	106.97	105.69	106.37	105.52	105.23	102.47	105.26
111.84	112.66	109.87	112.17	110.57	109.37	111.17	110.32	110.17	111.62	110.56	111.98	112.61	109.77	110.87	112.29	111.05	110.3	110.56	111.14	109.98	112.18	112	111.39	112.23	110.15	111.17	109.24	109.92	112.42	110.99	108.54	110.76	112.32	110.11	112.39	110.94	112.64	111.37	111.1	111.67	110.55	111.67	112.48	110.81	111.74	112.07	110.66	109.99	112.96
112.22	108.64	108.6	112.31	111.82	111.9	110.45	111.51	109.75	110.2	109.21	111.99	108.95	111.28	111.7	110.46	109.23	111.36	108.88	110.1	110.09	109.75	109.92	109.75	110.22	111.11	110.81	111.42	110.52	112.8	111.76	111.21	111.17	111.09	110.37	108.44	110.39	110.9	109.31	111.33	112.86	109.27	109.24	109.23	111.56	110.86	109.16	111.09	108.68	109.91
106.47	107.41	105.95	107.35	107.69	103.58	106.11	108.29	106.15	103.96	106.8	106.96	105.3	107.08	105.97	107.12	104.99	105.08	106.65	107.06	105.65	106.59	106.55	108.02	108.08	107.12	105.9	107.33	108.96	108.38	105.54	105.46	106.57	109.62	107.87	106.05	106.23	105.69	106.08	106.29	106.97	107.88	105.47	105.26	106.02	107.67	105.7	106.24	103.88	104.84
102.33	100.38	100.31	102.29	99.588	99.798	97.848	100.17	101.52	99.137	98.072	98.816	101.26	99.914	99.189	99.945	97.711	100.35	101.3	100.22	98.962	101.43	97.784	101.73	101.8	99.956	100.55	97.577	100.13	98.195	97.73	101.49	101.18	99.57	99.531	98.946	103.01	97.702	102.99	99.299	97.859	100.03	101.12	101.11	101.21	97.615	97.967	101.22	101.08	99.06
106.68	104.92	105.26	103.9	106.69	108.44	106.76	105.12	105.14	105.98	104.28	106.8	107.3	105.2	107.42	105.85	105.54	105.52	105.67	104.63	106.72	108.47	106.16	107.16	107.38	107	104.37	103.07	104.76	105.81	104.83	103.7	108.82	106.94	104.75	106.36	106.16	106	105.56	103.04	105.4	106.03	105.05	102.88	104.42	104.62	106.55	104.51	104.15	106.99
111.2	113.25	111.71	111.45	110.9	111.65	114.13	113.25	113.31	111.95	113.1	109.57	110.27	111.43	113.29	114.18	112.49	111.75	111.41	113.13	112.47	112.66	112.26	114	113.88	110.5	113.31	112.85	112.32	112.01	110.05	112.29	109.39	112.57	109.71	112.36	112.47	114.51	109.38	113.72	111.48	112.97	112.32	109.5	114.06	113.31	112.58	114.36	109.41	113.01
112.58	112.12	112.29	112.39	111.7	109.74	111.04	109.91	111.61	113.25	109.5	111.79	113.09	112.53	113.73	109.58	113.3	112.14	111.05	111.03	114.72	111.14	112.17	110.5	110.47	110.86	112.45	113.24	112.07	113.48	113.88	113.8	110.6	111.71	110.24	111.82	110.93	110.7	112.87	111.78	111.72	112.52	108.9	111.59	112.67	112.38	112.44	110.32	112	114.67
100.65	101.45	100.24	98.051	98.951	100.91	99.093	99.77	101.81	101.6	99.387	99.588	100.69	100.39	99.89	100.75	102.6	101.58	100.59	98.976	101.03	100.78	101.79	100.99	99.41	99.253	100.33	103.45	101.8	100.33	103.36	99.332	100.67	100.34	100.63	100.67	100.04	99.142	99.407	101.91	101.7	100.93	100.4	99.474	102.14	99.802	101.14	99.182	100.63	97.747
112.59	112.9	110.87	110.72	112.79	113.35	113.44	115.79	114.62	112.87	110.79	111.3	111.22	113.21	111.59	113.99	111.35	114.47	112.45	112.51	114.37	111.69	112.03	111.27	112.74	111.04	113.3	113.57	111.71	111.68	110.26	112.28	113.56	109.89	113.34	111.78	113.58	114.8	113.26	111.22	112.05	111.99	112.23	113.85	112.45	111.78	114.45	111.56	110.1	111.23
107.12	102.54	104.01	104.95	106.2	106.61	105.54	105	106.99	106.02	105.37	105.59	106.54	105.14	108.14	103.63	105.9	106.47	106.85	106.72	105.03	106.65	106.01	106.31	106.29	105.82	104.65	104.55	104.2	106.64	108.86	108.33	106.15	107.5	107.99	105.5	106.67	104.41	106.71	105.71	106.67	108.12	106.31	104.72	105.58	106.35	105.83	105.87	105.4	104.99
101.23	100.22	101.75	101.44	101.72	99.68	99.106	101.53	99.815	100.02	101.09	99.749	101.05	100.26	98.637	101.14	99.724	101.02	100.73	99.277	102.21	97.931	100.91	99.958	98.52	102.97	101.2	100.55	101.54	101.3	101.17	101.5	101.6	100.07	101.15	101.46	99.526	101.11	100.26	102.72	100.32	98.682	101.34	101.6	100.87	101.15	99.102	99.398	100.5	101.01
108.09	110.38	111.95	110.03	110.03	111.2	109.71	109.23	107.52	108.65	110.93	109.91	109	107.86	109.32	109.88	109.32	110.98	107.76	108.79	109.37	108.04	110.39	108.51	108.5	110.72	112.05	108.83	108.7	110.29	109.2	108.22	111.33	109.96	108.59	108.72	111.53	109.53	109.56	111.51	106.96	111.29	107.31	109.44	107.59	109.86	110.23	109.56	109.93	109.5
104.19	103.56	106.12	107.78	104.24	105.29	104.45	104.31	103.51	105.61	104.7	106.46	104.38	105.34	104.8	106.85	104.24	105.51	106.08	105.04	105.1	103.14	105.78	104.18	103.78	106.76	106.34	105.7	104.58	106.32	105.71	106.19	104.56	106.1	106.55	106.2	106.31	106.92	103.95	105.22	104.27	106.05	103.92	104.56	104.94	104.34	104.96	103.38	107.98	106.19
106.05	105.59	104.23	105.49	103.61	103.87	102.14	105.07	105.49	107.45	104.97	104.92	105.71	104.71	107.63	105.76	102.55	103.53	104.18	106.06	105.64	105.2	103.56	107.26	105.94	106.86	103.84	103.37	105.13	104.05	103.82	107.47	105.26	106.93	104.61	102.05	103.29	105.43	105.16	102.86	104.27	104.97	106.16	107.07	104.41	102.93	104.42	105.41	104.58	105.29
106.04	105.4	104.52	105.08	104.47	105.45	106.29	104.92	105.54	106.39	105.57	106.8	105.26	107.19	107.18	106.29	105.82	106.17	106.22	106.03	106.4	104.62	105.23	104.44	105.11	104.16	106.53	105.36	105.3	106.83	107.13	108.92	103.95	105.41	105.61	105.39	104.97	106.69	105.56	106.52	105.83	107.48	107.37	107.05	104.07	108.25	104.19	106.37	106.11	106.53
112.37	113.17	111.39	111.11	113.43	112.15	113.32	113.13	109.67	112	110.97	113.15	112.31	110.6	112.67	111.3	112.31	110.93	113.14	110.59	112.18	110.98	110.88	110.8	110.79	110.4	111.93	110.3	110.38	112.75	112.22	114.42	110.97	112.03	112.49	110.44	111.51	109.85	111.4	112.64	114.81	112.53	108.99	110.95	111.86	110.05	110.73	112.58	111.16	113.16
110.42	111.61	108.06	109.6	108.84	109.61	111.74	110.62	107.95	111.93	114.16	111.25	112.02	110.51	110.35	109.86	110.1	111.05	109.59	109.26	111.43	111.06	109.33	112.55	112.26	109.11	111.5	108.37	111.87	111.85	111.02	111.97	110.3	107.85	112.63	110.24	110.81	111.2	111.76	110.45	111.59	110.4	111.2	112.43	110.62	111.01	110	111.26	112.11	110.64
116.19	116.72	117.79	117.36	116.85	118.85	118.44	118.44	116.33	120.23	116.04	116.4	117.18	117.68	118.76	118.47	117.22	118.97	119.54	116.41	119.2	116.75	116.75	117.68	118.29	118.04	117.33	119.26	117.67	116.7	117.73	117.01	117.37	116.5	119.86	117.98	117.6	119.57	118.66	118.05	118.3	115.48	118.31	117.67	117.61	117.64	117.53	115.52	117.58	119.99
111.08	110.35	112.43	112.45	110.45	112.88	111.25	112.06	111.74	113.02	112.77	112.99	114	110.7	114.36	113.59	112.51	114.45	112.17	111.67	108.47	111.28	113.75	110	110.23	112.14	112.62	110.37	112.06	113.98	112.28	111.17	112.49	112	111.06	112.66	110.53	112.17	109.21	113.21	111.77	112.66	110.75	109.85	112.66	113.33	111.49	111.59	112.67	110.4
104.22	104.64	103.26	105.98	103.6	102.99	105.56	102.82	102.92	104.56	103.13	106.06	104.58	104.98	105.02	106.31	105.15	105.4	103.62	104.84	104.21	104.57	104.88	103.76	105.65	104.26	103.42	103.13	103.61	104.02	105.69	105.32	103.73	106.51	103.79	105.52	103.28	104.3	105.25	105.73	106.08	104.27	106.06	101.84	102.77	106.3	105.22	104.14	104.4	103.89
102.32	104.58	105.31	101.9	105.26	101.84	102.9	103.38	102.93	103.2	101.88	106.21	101.74	103.78	103.79	103.78	104.19	103.52	104.23	103.59	104.56	104.19	103.76	103.74	104.25	106.28	103.09	104.74	103.44	102.58	105.45	105.72	104.28	103.58	104.5	102.29	103.01	104.96	100.78	104.33	101.74	103.93	101.95	105.94	103.56	102.8	104.15	105.36	102	105.75
106.41	108.36	106.66	106.23	107.11	107.57	104.54	108.18	104.47	109.49	105.78	106.07	109.44	103.97	104.57	104.76	106.55	106.04	105.08	106.71	104.61	106.43	107.1	107.23	105.76	104.56	106.92	107.17	106.6	105.12	105.93	107.9	105.83	106.43	107.47	103.67	105.5	105.18	106.8	109.14	105.52	106.93	104.52	106.24	105.98	105.47	105.57	107.61	107.05	106.02
107.65	108.69	105.5	108.91	106.82	107.49	108.04	106.78	105.49	106.9	105.92	104.93	107.16	106.57	106.49	104.28	106.7	106.32	108.49	108.42	106.81	106.31	107.56	106.63	107.27	106.61	107.29	107.01	106.58	105.08	104.69	105.42	107.29	106.05	107.72	107.92	107	107.01	107.22	107.21	103.02	109.03	102.72	105.54	106.69	108.31	107.07	107.66	106.42	106.85
104.21	107.22	106.84	104.53	104.23	106.86	105.46	105.27	105.7	104.71	105.86	108.38	107.95	106.68	103.96	103.6	106.32	105.33	105.72	107.03	102.97	107.29	105.77	106.27	105.08	104.07	103.27	106.52	103.84	106.06	105.7	106.01	106.36	106.22	103.93	104.75	103.85	105.86	104.71	105.3	105.74	106.46	104.66	105.67	106.23	105.21	104.27	105.07	105.63	103.57
109.79	110.86	112.82	111.5	112.78	111.55	114.22	110.89	112.36	111.65	110.94	111.58	110.68	111.55	111.17	111.72	113.45	112.22	113.08	113.5	111.59	110.12	112.75	111.75	110.77	111.4	111.71	109.22	112.48	111.91	112.07	111.26	112.14	114.38	113.64	113.14	109.95	112.25	114.1	113.38	112.2	112.42	112.58	109.97	113.86	112.16	109.82	111.33	111.03	112.09
113.92	111.77	110.34	110.74	111.66	111.94	111.26	111.78	112.42	112.12	111.6	110.26	109.82	111.6	111.36	111.23	113	112	111.78	112.35	111.09	110.59	112.31	110.57	111.39	109.7	111.73	110.78	111.89	110.85	113.77	113.08	110.92	110.55	113.14	113.11	111.88	109.37	113.64	111.36	111.11	111.26	112.24	114.05	112.88	113.03	112.63	110.95	112.41	112.7
106.26	102.96	107.26	107.52	103.68	106.36	105.19	104.68	104.07	105.03	105.82	105.18	105.46	107.37	108.01	105.22	103.73	107.69	105.23	106.63	105.67	105.97	106.01	104.62	103.93	105.71	106.61	106.64	105.7	105.58	107.01	106.58	105.73	106.02	105.43	105.8	106.14	105.13	105.79	106.75	104.94	104.28	105.21	106.64	103.94	106.23	104.59	106.62	107.81	104.17
111.14	110.28	111.05	111.09	109.29	110.62	109.77	110.21	112.51	109.55	110.43	109.7	110.41	109.37	111.04	112.11	112.16	112.1	108.5	110.17	111.64	109.15	109.42	110.37	110.98	111.43	110.4	111.22	111.65	110.96	111.62	109.48	108.77	111.22	111	111.16	113.51	110.99	110.24	111.02	112.14	111.42	112.41	111.52	112.54	111.1	111.64	112.83	111.74	110.4
107.19	106.46	108.17	106.08	105.59	108.77	103.8	108.7	105.59	106.79	104.61	106.48	107.06	108.32	107.19	107.63	105.32	105.77	106.11	106.44	107.18	106.35	107.18	104.83	105.48	108.79	107.28	107.86	105.68	107.64	108.2	106.96	104.2	107.39	106.77	106.54	109.24	110.09	107.09	107.58	106.1	108.91	108.42	108.13	106.17	108.73	106.36	106.83	106.67	108.63
109.98	112.21	108.32	110.77	113.4	110.87	113.02	110.65	111.75	111.6	111.84	110.87	113.62	111.01	113.29	114.49	111.64	111.81	110.33	112.44	113	111.93	112.01	111.44	112.47	112.22	112.93	112.96	112.41	111.63	113.44	111.6	110.56	111.07	110.38	111.27	111.92	112.19	109.87	111.78	110.86	111.15	111.7	113.02	111.61	109.96	112.33	113.05	110.81	110.72
106.2	106.02	107.41	107.13	106.32	108.66	106.15	106.38	108.18	107.62	104.54	105.35	104.99	107.09	104.84	106.22	107.65	105.4	106.33	107.18	107.34	107.57	107.25	106.73	103.93	106.65	105.72	106.47	107.17	104.98	108.31	107.06	105.36	106.99	108.15	107.15	106.25	105.27	104.2	102.4	104.01	106.81	107.4	105.33	107.11	104.8	108.19	105.17	107.84	107.41
105.6	107.23	104.67	105.06	105.75	105.59	104.57	105.43	105.03	104.4	105.95	104.03	106.16	106.38	106.43	104.62	105.23	108.42	103.88	105.73	106.53	107	104.06	103.97	105.3	106.93	107.36	106.87	102.63	105.9	104.04	102.69	104.49	105.69	105.03	105.12	104.6	103.23	106.18	105.71	105.02	104.91	105.21	104.53	105.64	106.98	103.47	105.88	103.41	105.84
104.22	103.99	105.68	105.8	104.85	105.79	105.43	103.35	105.07	107.51	105.91	105.35	106.19	106.38	106.55	105.12	103.25	104.73	104.58	106.3	102.75	103.63	102.8	102.08	104.04	104.47	105.09	104.92	100.7	105.94	106.12	104.45	104.17	105.68	104.29	104.33	104.37	106.29	105.54	104.29	103.34	107.56	104.31	106.19	107.22	106.73	106.17	104.55	103.21	106.42
105.41	105.3	106.16	106.65	106.05	106.11	107.81	106.58	106.06	105.92	106.63	105.3	105.19	106.12	106.56	105.92	105.76	105.58	106.83	106.55	105.63	105.14	108.73	106.58	106.5	104.5	104.19	105.54	105.63	105.67	105.04	106.49	108.15	106.52	105.39	106.07	107.31	105.01	107.46	106.59	105.87	104.26	107.92	107.89	106.4	106.01	107.22	106.11	104.96	106.88
106.16	105.26	105.99	105.22	105.01	105.13	104.04	105.96	106.7	106.62	106.03	106.16	105.13	105.56	107.4	104	106.67	107.42	106.98	106.52	104.93	105.44	105.46	106.18	104.14	103.97	105.32	106.08	106.58	105.51	106.72	105.48	105.11	107.65	104.4	105.88	106.16	105.49	105.99	103.8	104.91	106.78	106.59	107.45	105.05	105.06	105.69	107.72	105.66	107.25
106.11	107.53	104.41	105.42	103.47	106.05	108.11	105.39	104.77	106.84	104.46	104.84	104.45	107.33	106.03	103.83	105.98	105.15	103.79	104.73	106.63	105.96	107.63	103.17	104.95	106.1	104.18	104.09	101.41	104.52	106.81	106.04	104.65	104.7	104.78	105.42	106.22	105.5	103.81	106.7	106.75	104.25	105.29	107.07	105.98	105.2	105.04	104.12	105.26	105.75
104.46	105.92	104.5	104.38	105.43	105.14	105.93	106.09	104.95	102.67	106.61	105	104.85	105.93	104.66	107.32	106.95	105.23	105.11	106.2	106.85	106.65	106.33	105.91	105.77	101.06	104.25	104.38	105.55	103.9	106.51	104.92	106.21	106.27	105.08	105.67	105.82	105.61	103.81	104.6	105.45	105.52	105.22	105.64	106.53	103.83	106.84	106.77	103.74	105.56
106.03	106.99	105.36	105.19	106.55	109.11	104.52	105.94	104.61	102.93	104.88	104.77	103.81	107.39	105.95	104.6	105.43	106.27	105.23	105.75	103.71	103.84	103.97	104.18	106.98	105.97	105.32	105.49	105.78	106.27	108.77	105.98	106.31	105.93	102.78	105.66	105.54	106.48	106.88	104.82	104.82	105.3	103.73	107.63	105.3	105.83	104.1	107.11	106.37	105.37
107.16	106.15	106.89	105.66	105.01	104.65	105.66	104.53	106.19	105.44	105.6	105.02	106.02	105.35	105.33	105.47	104.56	104.93	106.36	105.32	105.71	105.72	105.75	106.41	106.86	106.83	103.16	107.3	104.2	103.97	103.66	105.26	103.58	103.66	107.17	106.02	105.84	104.39	105.4	104.06	103.67	106.15	102.98	104.82	103.83	105.47	104.69	106.6	105.88	105.93
109.97	111.66	109.98	110.38	110.32	107.77	108.26	110.42	107.76	108.07	107.51	109.31	110.97	111.85	110.39	109.45	110.4	110.52	108.84	111.65	108.98	109.83	110.27	110.59	109.83	110.09	110.22	111.04	111.47	110.4	108.12	110.12	109.89	109.46	111.35	109.94	110.77	110.9	109.55	107.16	110.77	108.93	110.19	108.84	110.53	110.91	107.4	110.61	109.72	109.9
105.59	107.04	107.93	104.16	104.19	104.26	106.34	105.12	104.67	105.5	106.45	106.11	106.25	107.43	106.94	106.06	106.9	105.93	107.71	105.53	106.69	105.5	106.01	106.35	107.2	104.37	106.94	103.19	104.19	107.12	104.74	108.01	104.94	107.6	105.86	106.32	107.56	105.48	104.19	107.62	104.31	106.66	107.23	105.95	105.51	104.19	104.64	105.3	104.99	105.4
106.19	105.77	105.51	103.65	105.13	106.16	103.09	104.61	105.85	106.15	107.89	105.71	106.41	104.64	105.25	108.03	105.64	104.44	105.03	104.32	105.61	107.38	104.26	105.85	107.29	106.43	106.48	108.83	106.3	104.44	105.8	107.48	104.62	104.11	105.02	104.7	107.84	106.1	104.18	106.76	106.53	106.44	107.49	103.83	107.46	107.77	104.25	105.77	104.29	106.17
103.86	106.15	105.08	108.64	105.76	105.04	107.19	105.64	106.26	106.86	105.46	105.85	107.19	106.88	105	107.26	104.97	102.79	108.81	106.55	105.92	107.65	105.79	106.7	107.39	107.19	108.7	106.17	107.97	107.9	107.23	107.21	103.56	105.46	104.12	107.01	104.89	104.8	105.52	105.45	107.98	103.48	106	104.54	107.22	106.92	107.7	105.89	104.44	106.93
104.93	106.8	104.68	103.79	103.96	104.55	104.51	103.7	106.51	105.41	104.85	104.41	105.88	103.6	106.17	104.91	105.97	105.86	105.51	106.36	105.37	105.59	104	104.68	106.46	106.33	101.53	104.17	105.68	104.88	105.55	107.15	107.84	107.35	102.36	105.14	104.16	106.1	104.64	108.12	105.9	106.16	106.08	105.59	104.12	103.65	105.7	104.97	104.58	103.89
98.913	100.84	101.2	99.792	99.958	100.42	98.815	103.54	98.386	99.254	100.77	104	101.22	100.76	100.08	98.576	101.21	100.92	101.65	101.28	100.67	100.01	98.688	100.53	100.64	100.64	100.67	98.792	100.78	99.401	99.303	99.854	100.3	102	99.817	101.25	98.972	99.653	99.491	101.96	100.53	100.94	102.26	102.49	101.02	102.2	101.47	101.68	99.928	100.12
107.24	105.85	105.72	104.97	105.92	105.5	106.98	105.16	108.16	105.37	105.63	104.54	108.08	106.63	105.65	103.73	106.73	107.58	107.36	106.15	107.41	104.76	107.95	107.75	106.73	108.15	104.4	106.66	108.54	106.15	106.2	106.14	107.61	105.37	105.03	109.16	106.26	107.05	106.02	106.43	107.54	107.66	106.27	106.43	106.42	107.02	105.46	104.24	105.87	105.84
109.32	113.3	111.45	111.69	112.76	109.73	110.85	112.31	109.83	113.08	111.97	111.68	111.97	112.35	110.11	112.72	112.67	110.53	112.27	110.91	111.92	111.89	111.96	113.38	108.94	111.47	112.11	112.09	111.57	111.39	112.49	110.76	111.16	112.36	111.59	111.92	113.15	114.02	111.56	112.13	113.26	109.84	112.83	112.05	109.53	111.1	110.16	110.82	112.92	110.56
104.98	106.06	106.14	105.77	106.03	107.75	104.7	103.64	104.49	104.85	108.15	106.44	104.55	102.87	105.59	106.5	104.71	104.47	105.42	105.84	104.61	105.4	106	106.43	105.66	106.39	107.47	104.26	108.57	105.03	106.44	106.04	105.5	104.62	105.41	106.25	105.74	104.94	105.18	105.92	104.73	104.92	105.05	106.27	103.18	106.62	107.16	106.52	105.02	105.07
114.15	112.89	111.78	114.42	112.01	112.82	112.73	111.17	112.27	113.7	111.42	112.96	113.2	111.61	113.97	110.59	110.88	112.25	111.92	111.38	111.15	112.28	110.26	110.43	111.7	111.87	112.38	111.51	109.57	110.06	111.62	112.3	112.02	109.28	109.08	111.56	109.78	112.32	112.07	111.16	113.15	110.97	113.41	112.69	111.02	111.18	112.13	112.75	110.93	110.11
104.34	105.96	104.06	105.83	106.57	106.42	105.09	107.53	107.83	105.35	105.09	107.11	105.55	105.53	106.34	104.96	105.83	106.59	106.6	104.17	106.13	104.19	106.56	104.4	104.22	104.6	104.67	108.48	109.04	105.72	106.77	107.27	107.09	106.71	105.69	108.07	107.63	104.77	103.36	105.8	104.73	107.09	106.74	104.02	105.64	105.89	105.62	106.8	106.62	105.77
110.37	112.14	112.51	110.12	108.64	110.86	110.28	110.7	109.7	110.59	111.61	112.29	111.89	111.21	111.94	110.31	112.29	109.2	111.22	113.92	111.76	110.09	112.47	112.28	109.82	112.78	112.8	111.82	109.9	110	110.03	112.11	113.39	112.51	110.7	113.21	111.64	111.38	111.29	113.69	111.09	111.87	112.73	111.4	110.05	113.97	110.82	113.99	111.56	112.87
104.08	102.83	103.7	105.03	106.47	104.36	101.53	104.25	106.91	104.07	104.22	105.14	105.37	102.53	104.41	105.51	104.7	103.02	104.56	104.51	103.7	104.31	105.66	106.06	101.56	103.34	103.96	104.74	104.7	103.69	102.76	103.46	103.31	104.9	104.21	104.86	105.37	103.95	106.46	102.51	105.26	103.33	104.73	102.75	106.58	103.48	102.47	104.38	104.51	102.26
107.08	108.4	106.82	107.88	106.54	106.48	108.16	105.67	108.28	106.28	107.2	108.57	109.24	106.26	104.91	105.93	106.68	105.94	105.55	106.18	107.84	103.56	104.66	107.65	107.65	106.04	105.79	107.64	107.29	107.3	106.69	105.99	107.24	104.5	107.4	108.32	109.01	108.12	107.73	106.2	107.55	104.97	106.88	106.78	107.61	107.11	108.1	106.86	106.44	105.85
104.09	106.22	104.92	105.79	105.75	106.41	106.46	106.11	105.6	105.3	107.06	103.77	106	107.51	103.83	104.65	104.78	104.49	106.83	103.55	105.28	105.63	107.22	107	106.44	105.24	105.39	107.79	105.21	105.83	105.11	106.69	105.67	105.81	104.32	105.03	102.99	106.04	104.69	105.07	106.36	106.62	105.31	106.05	103.28	106.47	106.82	104.58	107.03	106.12
106.54	106.19	105.05	107.16	106.02	105.77	107.45	105.31	103.86	105.29	106.94	106.66	104.11	105.1	107.4	106.43	105.94	102.86	104.71	104.22	107.28	103.66	105.96	106.39	107.16	107.49	105.86	105.06	107.58	105.18	104.98	105.29	107.66	105.52	104.67	105.17	103.3	106.83	105.39	102.98	103.78	107.16	103.96	106.45	107.36	105.75	106.39	103.4	107.02	105.85
115.39	115.54	115.32	116.45	116.22	117.56	117.17	116.45	117.87	117.57	117.07	115.5	117.39	117.19	116.58	117.77	116.72	113.92	114.26	115.96	116.02	117.72	117.82	117.23	113.72	115.01	118.47	118.1	115.49	117.44	116.58	117.12	117.91	115.32	116.62	115.11	114.8	117.61	116.22	114.29	115.05	116.06	117.03	116.03	116.42	120.41	115.46	116.38	117.59	116
109.36	112.78	108.68	113.68	110.3	110.31	112.27	108.72	109.62	112.87	109.31	112.99	108.54	111.74	111.35	110.29	111.78	111.23	109.06	111.38	110.34	111.97	108.82	112.5	110.47	110.07	112.08	112.55	111.62	109.44	109.73	110.44	110.22	108.45	110.96	110.05	108.02	111.08	110.77	109.79	110.46	111.78	110.37	109.67	109.64	109.18	110.75	110.8	110.11	111.23
112.84	112.78	109.2	112.31	115.04	112.91	112.62	110.93	114.21	114.31	111.82	111.12	112.35	111.15	111.87	111.73	107.75	111.33	111.2	111.2	112.06	113.5	113.94	112.82	112.91	113.47	111.52	112.57	110.56	110.17	111.99	112.05	111.3	112.07	115.04	108.71	112.35	112.19	110.05	113.17	111.06	110.96	113.79	114.65	112.68	111	112.51	111.11	113.95	112.27
119.5	117.1	119.29	116.89	118.41	119.32	121.66	119.51	116.98	117.36	117.53	116.68	116.46	117.52	116.75	118.28	115.37	117.25	119.73	117.71	117.99	117.23	117.21	119.53	117.05	117.85	116.36	118.74	118.92	119	117.21	115.88	118.42	117.18	118.62	118.34	118.85	116.96	116.89	115.69	119.52	115.94	118.41	118.39	117.47	118.4	116.96	118.2	118.03	117.86
106.35	105.64	105.15	107.12	103.34	105.13	106.89	105.55	106.56	107.17	107.11	106.81	108.92	105.46	105.63	105.55	104.87	105.62	107.08	105.78	106.83	105.98	107.49	105.56	105.38	106.46	107.82	105.33	104.88	107.57	107.09	106.81	109.85	105.26	106.12	106.68	106.72	105.92	107.49	106.51	105.66	106.71	107.47	107.87	105.35	106.32	106	107.62	105.6	105.97
104.36	101.97	101.19	104.1	104.36	105.76	103.4	102.66	102.93	103.89	104.18	104.52	106.51	104.69	103.01	103.8	102.53	105.06	104.83	103.72	104.02	104.02	101.94	101.82	104.78	103.46	103.45	106.24	102.56	103.9	104.99	102.34	103.95	103.08	103.45	106.36	103.54	107.36	105.01	106.41	104.16	104.12	104.39	105.67	104.95	105.93	102.03	104.32	104.48	106.44
111.8	107.87	110.14	111.06	110.33	111.59	110.95	110.56	110.83	110.7	112.04	110.41	111.51	111.52	111.16	109.19	110.22	110.69	111.36	111.39	111.04	112.05	111.51	109.98	111.47	112.11	110.34	113.8	111.4	110.41	111.32	111.42	111.38	111.09	111.04	111.98	110.13	108.01	111.82	111.44	113.26	110.14	109.85	110.59	111.75	112.95	110.82	110.79	113.05	111.7
115.85	116.75	117.4	118.49	115.94	117.21	115.39	115.57	117.88	115.12	120.06	115.85	115.73	115.04	115.57	114.63	116.09	115.47	115.67	115.19	113.98	116.48	116.1	114.88	116.57	116.35	114.79	115.79	116.37	115.73	116.8	115.74	116.78	116.13	116.33	115.78	116.79	118.09	115.04	113.93	116.19	115.15	117.24	117.85	116.89	115.62	117.14	115.6	116.04	116.24
99.773	102.33	100.56	99.845	100.6	101.84	101.49	98.276	98.16	101.26	101.47	100.85	101.29	101.26	98.445	100.19	101.91	100.81	100.57	101.77	99.378	100	98.443	98.988	100.37	101.09	101.84	99.396	102.98	102.55	100.45	100.57	100.93	100.13	101.64	103.56	100.91	99.957	101.07	99.315	101.18	100.6	100.35	98.069	100.21	102.11	99.604	99.038	98.621	102.49
106.01	106.13	105.55	104	108.31	105.88	105.29	105.56	105.97	106.25	103.94	104.82	106.43	107.59	104.79	104.12	103.89	104.73	106.61	105.69	103.45	107.17	105.32	106.62	107.1	105.74	107.98	106.71	104.97	106.37	107.6	107.26	107.74	107.22	106.94	105.86	106.41	105.79	105.74	105.76	107.95	107.13	107.17	106.06	106.58	105	104.4	105.93	106.51	105.66
101.95	101.95	99.629	103.05	100.85	101.42	100.61	99.832	101.69	100.76	100.76	98.797	98.587	101.78	102.44	99.067	103.02	99.915	103.42	100.97	101.48	100.47	100.13	100.83	100.38	101.28	100.33	101.29	99.728	101.99	101.31	101.53	101.12	100.33	99.068	101.68	101.04	101.87	100.66	100.34	101.21	100.37	100.62	102.16	100.71	102.04	102.85	101.38	102.46	101.3
100.05	100.2	98.962	99.05	99.521	98.655	99.048	101.2	99.302	98.017	99.382	101.32	101.48	99.856	99.506	100.06	99.413	100.92	101.94	102.22	101.18	100.21	99.064	99.036	98.628	99.348	100.2	97.715	98.492	99.162	102.21	100.49	99.911	100.18	98.523	99.508	100.05	99.421	101.29	99.04	101.52	98.71	98.211	102.07	102.51	100.12	99.864	99.488	102.62	98.391
108.78	104.97	106.39	106.9	107.38	108.33	104.76	104.28	102.92	103.27	105.56	103.9	105.4	103.97	103.78	103.83	104.29	105.73	105.91	104	105.31	104.82	107.26	107.38	105.85	104.39	102.81	106.2	104.87	107.71	104.38	106.27	106.32	104.26	104.17	106.36	107.15	107.92	105.36	105.88	104.85	106.04	104.85	105.73	104.7	106.86	106.75	103.51	102.06	104.02
105.38	106.1	106.1	107.22	106.89	102.45	107.07	104.45	105.8	105.13	105.34	108.05	105.49	104.7	104.64	104.39	104.11	106.47	104.89	104.27	104.86	106.11	104.35	103.42	101.37	104.34	104.18	106.31	107.25	103.9	105.44	105.99	105.61	106.42	105.55	109.1	105.27	107.28	108.61	105.03	107.32	103.72	104.54	105.44	107.17	104.38	106.48	107.09	104.84	104.01
103.55	108.31	106.1	103.74	105.44	105.75	106.97	106.8	104.49	103.43	105.12	104.34	107.12	107.5	106.86	105.76	104.17	103.18	104.74	105	106.12	105.85	107.67	105.09	107.8	105.1	104.83	106.02	104.81	104.82	105.26	105.24	106.13	107.03	104.36	106.06	105.36	106.36	107.76	106.97	105.45	107.37	104.85	105.19	106.74	106.71	103.25	106.63	105.12	105.47
105.34	103.89	107	105.72	104.84	104.11	103.66	107.66	105.09	103.9	104.46	106.12	105.58	103.85	105.32	105.55	106.26	106.67	106.66	104.21	107.2	105.86	107.58	105.87	107.49	104.76	106.59	106.02	104.01	104.91	102.97	105.73	105.33	105.84	106.14	104.8	106.52	103.87	106.15	103.19	106.14	105.75	105.41	105.29	106.46	105.09	106.4	105.55	102.48	106.21
104.16	107.28	106.37	106.38	106.25	105.9	103.5	105.5	105.78	104.43	105.58	104.93	102.77	104.9	106.1	105.69	106.74	104.3	106.3	105.34	105.85	105.53	106.43	106.1	106.09	105.19	103.35	105.15	106.47	104.83	105.4	105.03	105.04	104.99	107.69	105.93	102.62	107.17	104.9	106.67	107.03	104.18	105.96	106.87	102.93	105.26	104.34	106.34	106.82	106.23
112.17	112.1	111.8	111.2	109.53	110.96	106.79	108.88	110.88	110.14	110.51	109.62	112.38	111.64	110.88	110.07	110.58	109.09	110.96	109.99	111.83	110.5	109.24	111.1	110.27	108.61	112.17	109.06	110.35	110.25	109.05	111.22	110.4	110.43	113.54	111.95	110.33	109.5	109.66	111.33	112.55	108.58	110.86	111.85	112.07	109.79	112.39	109.92	112.69	112.71
105.12	104.75	104.51	104.44	102.7	103.8	104.89	105.18	106.32	103.62	103.92	104.45	104.27	105.55	104.94	104.76	104.32	103.97	103.16	105	103.45	106.38	104.06	103.59	103.58	104.64	104.75	106	104	104.31	106.35	103.98	107.03	105.36	104.29	104.34	104.01	104.58	105.6	104.95	102.66	104.95	102.75	107.15	105	107.26	104.21	105.27	105.72	104.18
104.12	104.57	106.42	105.11	102.61	103.7	102.84	102.48	105.68	104.78	101.8	104.65	102.98	104.29	104.61	104.14	105.75	105.61	103.47	105.68	103.83	105.92	103.71	104.2	104.47	102.67	104.42	105.4	104.79	103.83	105.34	107.08	105.64	103.93	103.54	104.83	104.86	102.77	105.56	104.58	102.42	104.75	106.25	105.04	103.67	103.38	103.21	103.66	104.81	104.37
99.615	101.03	100.33	101.69	101.16	99.834	98.515	99.467	100.18	101.66	101.18	102.41	101.62	102.83	101.26	101.11	100.08	101.7	99.229	100.41	102.14	100.46	100.31	100.83	101.38	101.95	97.978	101.14	100.21	100.75	100.83	99.841	99.358	101.65	101.01	102.08	101.23	103.34	98.503	99.079	102.84	98.813	100.28	100.25	103.51	102.51	99.897	100.77	98.892	100.12
114.11	112.6	111.61	111.43	113.67	110.67	111.39	111.4	113.09	113.48	111.55	111.65	111.69	111.72	110.13	111.35	109.27	111.24	110.8	110.96	112.51	111.94	111.98	109.99	110.12	112.32	113.01	111.73	111.4	113.15	112.28	111.21	112.5	112.78	113.04	111.28	114.01	110.27	112.16	110.58	109.62	112.1	113.3	112.11	110.61	110.8	111.33	109.12	110.97	111.59
106.17	105.68	106.31	105.59	106.84	107.57	104.26	104.28	103.29	104.6	107.01	103.51	105.77	104.58	104.55	104.22	103.63	106.15	105.96	104.35	103.93	104.26	105.11	102.9	106.46	105.4	105.57	106.2	104.65	105.21	106.41	104.43	103.17	105.44	106.39	104.19	106.88	104.99	104.44	102.96	106.26	105.53	107.2	105.42	106.04	105.09	105.13	104.05	105.64	103.07
106.35	106.39	105.81	104.89	107.17	107.31	107.44	105.86	107.75	106.43	106.71	106.08	104.99	106.88	105.68	106.58	103.99	104.56	105.01	106.66	105.3	105.4	106.26	106.79	106.23	110.67	104.67	104.85	105.04	107.46	105.7	107.16	107.6	110.19	105.83	107.75	105.92	106.86	101.95	107.01	106.01	106.97	107.33	105.9	106.88	103.65	107.23	105.45	104.61	105.1
114.63	111.6	114.84	113.92	112.4	114.22	112.47	113.98	114.15	111.18	112.6	112.84	110.62	112.93	113.45	112.03	111.68	113.4	113.43	110.73	113.57	111.4	112.95	112.12	114.61	113.42	110.3	111.01	113.2	112.76	114.61	113.7	111.44	112.81	114.2	116	112.52	110.99	113.35	112.53	112.43	112.66	111.91	113.76	113.19	113.58	113.85	110.9	111.99	111.78
98.68	99.914	97.403	102	98.408	99.628	101.39	100.13	101.62	98.837	98.371	101.19	99.265	100.39	99.96	100.28	99.386	99.973	100.85	100.42	98.137	100.62	98.899	99.683	97.57	100.52	98.814	99.088	100.13	99.629	100.21	98.797	100.54	98.985	99.58	100.44	99.273	101.5	98.306	98.555	99.173	100.49	98.783	99.309	101.41	99.214	101.68	100.3	100.59	101.49
105.43	105.43	103.28	106.2	105.56	106.46	107.1	104.9	106.78	105.12	105.38	107.72	105.95	104.3	104.55	101.65	105.05	103.28	106.52	104.64	107.16	102.95	106.31	106.62	104.67	104.51	103.61	105.18	104.36	105.97	104.22	104.16	105.2	107.12	105.58	106.51	105.47	103.92	105.3	105.11	104.36	108.34	104.1	106.5	106	107.26	106.11	105.93	104.38	106.47
112.54	111.18	112.44	112.12	110.59	112.54	109.53	111.94	109.81	112.14	111.62	113.51	109.29	113.07	111.72	110.94	114.81	111.19	110.7	111.06	111.09	112.57	111.93	108.74	111.58	112.82	111.79	110.81	111.92	113.87	111.67	110.98	113.99	114.1	111.14	110.7	113.01	112.27	114.39	113.25	112.06	111.94	112.31	112.84	110.27	111.52	113.24	111.29	109.97	109.34
115.14	116.22	116.12	114.42	117.51	116.72	114.76	114.83	117.33	117.38	117.76	117.69	115.33	116.05	116.04	112.89	116.28	114.89	116.99	115.26	116.79	116.24	117.98	116.28	116.29	116.51	115.23	115.2	116.22	116.17	115.54	115.46	115.7	117.93	119.07	116.99	116.55	116.46	116.1	115.87	115.88	115.28	117.03	116.11	116.82	115.21	117.97	118.49	117.41	116.68
106.8	107.25	106	106.77	106.39	105.84	106.87	106.56	106.48	105.69	105.58	106.83	107.06	105.66	106.81	107.28	104.68	106.95	105.8	106.69	106.49	105.92	106.33	107.61	105.22	106.79	104.97	106.43	107.89	105.54	108.43	107.73	102.73	104.3	106.5	109.03	108.01	107.34	106.13	106.95	107.32	107.61	108.18	106.5	107.62	105.37	108.01	106.37	106.92	105.77
113.17	110.84	111.6	112.75	112.74	112.06	110.71	111.54	110.87	109.91	111.88	109.83	114.71	112.69	111.57	111.72	111.47	110.36	110.38	111.18	112.32	114.67	110.2	110.97	111.59	111.46	112.89	109.43	111.82	113.27	111.79	112.42	112.15	111.34	112.19	111.74	114.58	110.84	110.17	109.76	111.65	111.1	113.19	111.22	110.78	112.56	111.96	110.9	111.87	111.76
105.66	106.87	105.85	103.88	106.84	103.76	104.53	107.19	104.32	105.92	103.15	104	106.66	104.32	104.43	104.68	107.79	104.21	104.59	104.37	106.41	105.93	104.67	105.06	106.43	106.43	104.21	104.5	107.9	104.31	106.32	102.78	103.96	106.19	103.34	106.34	103.09	106.51	104.18	105.21	104.98	107.08	107.31	105.84	105.97	107.5	107.06	104.17	105.16	108.09
119.09	114.95	115.37	117.02	116.81	117.72	116	114.31	116.64	115.89	118.24	116.15	116.46	114.59	117.96	116.19	112.28	116.53	115.76	117.78	115.61	116.26	117.81	117.6	115.26	113.56	116.4	116.45	115.45	117.38	117.34	116.39	115.32	116.35	116.15	116.51	117.27	116.27	116.87	115.12	116.15	118.26	114.82	117.55	112.53	117.37	117.01	115.83	115.58	117.89
106.94	103.22	105.55	105.93	103.85	105.6	105.56	104.24	102.69	103.4	103.33	103.56	104.44	105.75	106.81	104.78	104.31	103.45	106.11	105.01	104.38	105.06	105.18	105.17	104.28	105.07	107.01	105.47	103.59	104.04	104.96	105.53	105.12	104.08	105.36	105.85	104.43	105.56	103.09	103.01	102.7	105.28	104.37	105.24	106.01	104.32	105.26	104.18	106.55	105.28
105.73	106.6	106.35	104.39	108.11	106.48	106.01	107.46	107.19	107.56	105.44	107.94	106.42	104.32	105.96	105.98	107.01	107.6	103.4	105.11	106.11	108.13	104.59	107.72	106.33	105.83	106.29	108.54	107.23	104.26	106.77	106.64	106.58	105.08	106.05	105.6	106.94	104.74	105.94	106.83	107.81	106.34	106.67	108.42	105.26	106.31	105.67	105.78	107.37	107.53
104.06	106.28	106.5	105.26	105.6	103.99	104.98	108.01	106.61	105.63	102.9	105.4	104.81	107.77	105.25	105.7	106.57	104.82	104.81	104.09	105.92	106.65	104.32	104.74	104.06	106.54	104.56	103.71	106.82	104.89	107.04	108.37	106.22	107.84	105.49	105.93	105.39	104.26	106.79	106.79	106.08	104.8	104.83	104.41	104.65	103.93	107.06	105.02	105.51	108.56
105	106.96	107.22	106.78	107.15	107.4	107.12	107.08	105.13	105.22	106.84	109.09	108.12	107.4	104.68	105.52	106.56	107.14	106.7	105.76	105.12	106.64	107.7	107.39	105.93	106.04	105.17	107.19	108.14	106.86	106.91	107	104.74	107.88	105.03	107.92	106.1	107.8	104.96	104.38	106.49	105.02	105.48	106.36	105.94	105.68	106.26	107.01	103.96	108.47
108.26	107.25	106.41	107.06	104.96	104.53	105.86	105.83	107.1	104.13	105.59	107.29	106.71	103.15	107.43	106.27	105.28	106.4	103.96	108.21	105.57	104.18	106.34	105.42	106.8	105.04	106.43	106.62	104.54	106.45	107.99	105.24	105.93	105.7	104.6	106.82	104.42	105.14	104.8	105.89	106.45	107.02	107.37	105.7	107.53	106.32	104.99	108.31	105.99	105.4
106.12	105.48	106.6	105.36	107.36	107.74	106.79	105.68	105.76	105.15	104.83	104.3	105.61	105.84	105.13	105.4	105.07	106.7	105.67	105.57	107.4	108.23	105.66	105.12	105.9	107.15	107.27	107.04	105.01	104.46	103.98	107.18	103.66	107.39	106.06	107.38	106.03	103.95	106.2	105.8	103.72	105.16	104.02	105.41	106.36	104.02	103.31	105.62	105.93	105.91
105.41	103.76	104.38	102.72	105.74	103.76	106.72	106.01	101.21	103.95	103.99	104.45	104.2	103.04	105.44	105.96	102.92	103.44	106.17	106.36	103.84	106.23	104.88	102.24	105.01	104.69	102.46	102.26	106.18	104.88	103.9	104.86	102.08	101.94	105.7	103.37	105.05	103.13	104.92	104.39	104.27	104.6	105.02	102.89	102.46	103.96	103.79	101.53	103.2	103.06
106.67	107.78	107.88	105.59	106.42	107.16	107.45	107.15	107.31	106.23	107.98	108.11	106.58	107.13	107.21	105.78	107.58	106.3	106.63	105.03	105.86	107.72	109.37	105.31	104.24	107.96	108.21	107.54	107.01	105.07	107.7	106.94	105.04	106.14	106.59	107.06	107.3	106.97	108.37	106.78	106.82	105.62	107.81	105.91	104.74	107.85	107.76	106.78	105.18	105.76
103.56	105.6	108.97	105.26	105.88	104.79	108.18	105.88	103.97	106.02	107.53	105.35	105.49	104.92	105.44	107.24	106.28	105.55	105.15	104.26	105.97	105.66	106.92	106.71	104.21	106.46	105.27	104.75	105.52	105.87	106.33	107.12	108.2	106.33	106	106.22	107.26	106.48	106.11	106.91	105.31	107.73	106.44	105.32	106.16	103.98	105.18	104.69	106.49	105.44
99.844	102.62	100.28	103.39	100.66	101.96	100.41	101.5	99.22	99.042	100.42	100.91	100.9	100.45	100.43	99.403	102.26	101.42	101.75	101.34	100.4	101.4	102.45	101.72	103.36	102.13	99.088	99.771	103.54	99.092	100.16	101.99	97.983	98.612	100.46	100.69	100.37	100	100.84	99.892	99.197	102.21	100.56	100.17	101.21	97.196	100.67	100.42	99.958	100.56
116.46	117.26	115.52	119.32	117.94	116.9	119.01	118.17	117.47	118.06	119.2	116.64	118.24	115.76	116.18	119.59	117.85	116.39	117.31	116.84	118.69	119.99	117.8	116.46	117.38	118.59	118.14	117.5	116.73	116.34	116.91	116.8	117.81	117.18	118.28	117.64	118.19	116.73	116.43	118.14	116.51	117.64	119.06	120.26	117.76	117.03	118.08	117.38	118.13	118.43
104.71	106.2	107.76	105.23	107.75	105.9	104.48	106.08	104.95	107.26	109.06	106.34	107.41	105.89	106.68	107.39	105.04	105.71	105.7	106.86	104.73	107.3	104.61	105.42	104.49	106.1	107.68	107.36	105.65	105.58	106.73	107.46	105.67	105.22	106.58	106.35	106.59	107.22	106.21	105.98	106.62	108.12	109.21	106.43	106.03	108.14	104.75	106.9	107.25	109.34
116.85	119.47	116.18	117.57	115.06	119.38	118.08	116.7	117.9	116.77	119.34	116.86	119.43	117.49	117.14	117.84	115.55	116.55	117.97	116.29	119.15	118.3	119.03	118.57	117.68	120.06	116.56	116.75	116.43	116.9	119.07	119.3	117.62	116.22	118.8	116.89	116.74	115.51	117.25	118.06	118.6	116.18	115.4	118.51	118.47	116.96	118.04	117.49	118.03	116.84
104.87	105.82	102.98	104.87	106.53	106.67	103.92	107.18	104.59	104.88	103.64	106.13	105.38	105.36	105.89	106.52	104.74	106.85	105.97	102.96	107.35	106.18	107.9	103.91	106.71	105.87	105.28	106.69	105.18	105.2	106.63	106.8	107.17	104.93	105.02	105.39	106.55	105.61	105.65	104.46	107.17	107.16	104.7	104.73	107.68	104.76	105.03	106	105.45	105.72
113.57	111.93	111.48	110.34	110.95	109.41	112.32	110.96	112.03	111.69	112.96	111.52	112.65	110.99	113.13	110.19	111.6	113.51	113.53	112.37	113.17	112.74	113.99	113.84	111.28	112.71	111.49	111.64	112.79	111.92	108.99	110.65	112.15	112.66	112.69	111.11	112.9	114.2	112.35	110.78	112.87	113.44	112.7	110.9	114.32	110.55	111.07	112.93	113.43	112.66
112.58	112.2	112.45	111.67	112.53	111.03	111.6	110.89	113.55	111.91	109.62	112.26	112.3	112.71	109.99	112.45	112.38	112.44	110.96	113.21	111.87	112.62	114.19	110.76	113.39	113.74	113.02	112.13	111.9	109.77	111.81	110.03	112.52	111.11	111.63	110.86	111.26	110.57	113.98	109.73	112.17	112.17	110.74	110.92	110.23	110.25	113.54	112.69	112.06	112.91
98.836	100.85	100.12	100.15	98.952	101.73	101.73	98.687	99.346	101.15	100.67	98.126	99.089	100.23	102.86	100.42	101.01	100.2	100.29	99.207	101.01	100.42	98.46	99.064	100.1	101.37	99.356	99.31	99.887	101.29	100.62	100.38	100.26	98.977	99.93	99.713	99.714	99.899	99.858	99.822	99.037	101.18	98.72	100.65	98.881	99.304	100.92	99.168	98.585	100.41
112.1	112.96	111.32	110.74	114.11	112.34	111.55	114.08	111.71	113.95	110.74	112.53	111.62	111.55	110.58	112.4	112.74	109.33	113.4	112.12	112.27	110.31	111.75	112.2	110.71	111.1	111.9	112.5	109.9	114.05	111.1	111.85	112.87	114.19	113.13	112.31	112.93	108.48	112	110.73	114.23	112.51	112.11	113.1	111.54	111.48	111.5	113.35	111.48	112.75
106.79	104.85	107.67	106.84	106.31	104.3	104.94	104.6	104.19	104.56	105.66	104.78	105.42	106.31	104.66	105.06	107.03	106.34	106.79	104.23	107.48	107.1	105.1	107.38	105.19	105.39	105.31	105.56	104.92	105.17	107	105.33	106.94	106.35	103.15	104.33	103.69	103.22	106.04	107.04	105.48	105.29	107.25	106.39	106.74	107.52	103.97	105.53	107.14	103.84
104.23	104.34	105.2	106.9	105.38	104.45	105.21	104.29	104.98	105.02	106.2	104.55	104.12	104.84	104.59	103.54	105.08	105	103.35	104.05	105.83	106	104.66	105.33	106.58	102.01	105.04	105.16	105.82	105.7	103.92	105.48	102.42	104.84	104.64	103.36	104.03	105.88	105.23	103.9	105.91	104.27	103.75	105.42	105.02	106.63	104.03	105.92	105.49	105.5
103.82	103.62	102.22	103.22	104.07	103.44	104.98	105.44	104.61	104.41	104.79	103.36	103.77	105.83	103.83	103.67	102.79	106.33	104.21	104.71	104	104.61	104.09	104.86	105.62	103.73	105.88	106.23	103.95	102.88	101.76	102.27	106.03	103.82	105.13	105.44	104.22	102.48	103.8	102.76	104.87	104.9	104.97	103.69	104.65	105.09	104.72	104.18	104.61	104.4
111.16	108.96	110.72	110.17	109.97	109.86	110.19	109.83	111.48	111.08	109.92	111.83	108.7	109.19	110.46	112.02	110.65	109.28	110.91	109.26	110.06	111.3	109.05	110.16	108.68	111.61	108.83	109.86	108.95	110.41	111.1	110.61	108.86	112.29	111.94	112.13	109.8	110.9	111.01	110.33	108.93	109.36	108.54	112.04	110.37	109.36	110.16	109.59	113.26	110.84
112.21	109.72	110.2	112.34	111.82	112.14	111.11	108.94	110.8	111.35	112.02	109.89	112.35	112.5	113.47	113.85	111.28	111.11	110.18	110.16	113.51	111.78	110.93	110.25	110.37	110.88	108.97	112.8	113.38	111.7	112.68	110.9	110.03	110.25	111.31	109.8	112.16	110.03	111.18	111.91	112.28	110.22	110.64	112.81	112.77	112.45	110.7	111.84	111.81	112.13
100.32	98.461	100.34	101.89	100.9	101.58	100.28	101.11	101.72	101.98	102.13	101.63	101.31	99.589	103.27	103.39	100.47	102.6	100.46	101.5	101.16	100.71	101.64	101.49	98.743	100.15	100.63	100.41	99.78	100.96	99.569	100.2	102.04	101.1	101.88	101.1	100.48	101.19	99.914	102.97	100.56	100.29	101.77	103.67	100.58	99.755	101.57	102.41	99.857	99.88
113.5	110.37	112.48	113.83	110.47	112.28	114.47	111.69	113.39	113.31	114.28	112.25	113.85	114.17	113.27	113.42	113.02	112.85	113.05	112.28	115.31	113.73	112.61	112.17	112.82	112.9	111.93	111.83	113.57	113.35	112.43	112.84	112.91	112.38	111.09	112.86	109.51	112.61	115.06	113.64	111.37	112.42	114.99	112.61	111.54	111.63	113.79	114.88	111.51	110.6
106.22	105.81	103.76	103.27	104.64	105.64	104.54	105.08	105.93	105.09	104.44	103.5	105.23	106.37	105.54	104.01	104.94	107.74	108.48	104.82	105.58	104.24	106.9	106.05	104.88	103.99	105.83	104.44	104.29	103.75	104.16	103.44	104.16	106.1	106.36	104.72	105.8	104.45	104.06	105.83	106.94	106.16	104.18	102.8	104.2	104.6	105.66	104.33	107.65	106.85
107.4	108.68	105.98	104.62	107.97	105.85	107.51	105.62	106.66	108.97	103.23	104.96	106.32	105.58	107.25	107.03	105.1	106.99	105.43	107.72	108.17	108.7	106.74	105.8	108.2	107.97	106.24	105.9	106.73	103.57	106.63	105.25	107.21	106.57	105.21	107.41	105.77	103.84	106.33	105.68	106.86	107.69	106.88	104.95	104.43	108.84	102.95	106.32	107.6	106.79
103.62	101.2	102.2	99.996	101.2	101.07	99.844	99.277	97.538	98.623	100.2	100.79	99.201	100.85	98.434	101.38	99.623	101.59	99.793	100.64	101.58	98.652	101.22	101.22	100.93	100.76	100.25	101.47	101.75	100.44	100.41	101.24	100.46	97.964	98.539	99.872	100.09	100.7	98.823	100.89	100.03	99.477	101.07	101.08	101.54	99.655	101.1	100.23	99.721	100.81
106.32	102.73	103.12	107.2	103.9	105.83	107.59	104.3	105.6	104.31	106.31	104.68	107.03	104.66	105.43	104.48	105.97	105.99	106.35	105.09	105.47	106.31	105.26	104.72	103.29	105.07	108.25	103.95	105.9	106.17	104.8	105.57	106.93	105.32	103.68	105.85	106.79	105.57	106.63	102.77	104.47	106.2	107	104.97	106.86	105.13	106.11	106.64	105.55	105.74
103.73	105.95	103.42	103.05	107.93	104.27	103.42	104.68	104.86	102.36	104.01	104.46	102.62	101.05	105.1	103.2	104.43	102.84	105.11	105.59	103.86	104.96	105.81	104.27	102.77	103.61	103.18	104.87	103.31	102.72	104.29	103.79	102.66	105.61	105.61	105.35	104.15	103.74	105.91	106.04	102.08	104.75	105.4	104.52	104.43	105.37	104.91	103.84	104.25	103.86
108.54	107.15	106.38	103.56	106.27	105.79	106.84	106.6	105.23	105.63	105.18	103.71	104.01	106.72	106.69	104.51	106.41	106.28	108.2	107.24	105.66	105.87	105.16	105.94	104.92	106.55	105.99	107.04	108.23	106.95	104.85	105.99	106.37	105.02	105.14	107.17	107.01	108.4	105.63	103.7	107.29	104.94	109.25	106.39	106.55	106.83	107.18	104.25	110.2	104.06
98.917	98.657	98.855	101.67	100.49	99.145	100.08	97.904	98.908	98.832	101.41	97.705	100.28	99.69	102.03	96.862	99.193	99.634	101.29	100.62	96.792	97.894	98.996	99.191	98.24	99.712	100.19	101.19	100.81	99.266	102.49	101.28	99.602	98.989	98.287	100.69	100.7	98.311	99.551	99.63	97.876	100.08	99.644	100.9	98.702	98.434	97.899	98.886	98.935	99.418
108.61	104.91	106.61	106.55	106.13	106.74	105.81	104.15	104.12	106.91	107.4	105.67	106.88	104.12	106.84	105.38	107.59	106.5	105.15	106.77	105.48	105.38	106.93	104.9	105.99	107.07	105.3	106.52	109.34	107.47	105.23	107.5	103.84	106.01	106.71	103.99	105.35	106.71	105.6	106.63	104.98	104.28	105.95	107.63	105.77	106.29	107.17	105.83	105.39	106.37
106.58	105.68	106.13	106.05	105.6	105.76	106.19	105.86	106.45	106.87	105.96	106.45	106.45	107.76	106.17	105.12	107.9	106.91	107.39	104.5	107.53	105.91	107.39	107.57	105.84	107.13	105.79	107.96	107.25	106.13	107.7	107.06	106.75	107.15	106.6	106.5	106.75	104.91	107.72	105.95	107.69	106.72	106.42	107.01	106.18	104.78	106.68	107.93	107.01	107.08
113.21	111.99	113.52	111.19	110.09	109.77	110.98	112.13	110.06	112.63	110.77	110.62	110.19	110.88	110.03	110.55	109.89	112.48	110.22	110.73	109.86	111.46	113.4	112.49	112.87	111.56	111.77	109.7	109.91	111.2	112.89	109.16	112.73	111.2	111.89	110.9	112.77	110.91	112.92	109.89	111.61	111.1	114.9	111.28	111.58	110.18	110.91	110.94	111.95	111.41
105.98	108.24	104.98	106.93	107.58	103.37	106.62	106.97	105.51	105.43	103.26	108.01	107.19	104.78	109.18	105.53	104.65	105.41	105.74	104.13	105.6	107.42	103.68	106.5	104.52	106.79	107.56	105.68	104.46	103.1	108.39	105.69	107.39	105.6	104.53	105.81	106.03	108.26	107.51	104.19	103.9	107.33	107.33	107.14	106.4	105.16	106.17	106.57	106.48	106.65
105.75	103.89	108.09	105.02	104.94	106.34	105.58	105.31	105.24	106.27	103.48	105.76	105.25	106.22	103.73	104.77	108.15	105.3	105.64	105.66	107.72	104.67	106.74	105.24	106.67	102.6	105.13	107.42	107.23	105.86	103.98	105.63	103.69	105.47	104.05	104.45	105.9	106.13	106.57	105.36	107.3	106.94	107.2	104.39	106.95	105.16	105.65	106.05	105.37	103.31
112.88	113.38	113.37	112.05	113.43	113.76	117.79	112.25	109.47	112.78	112.92	113.67	112.99	112.77	113.67	111.1	113.53	113.74	112.95	113.49	114.43	112.98	112.34	111.96	112.87	113.76	113.3	113.45	112.86	112.53	115.15	113.08	113.24	111.59	113.04	114.04	110.53	112.49	110.52	112.53	111.6	111.27	114.76	114.62	112.48	113.22	111.88	112.59	111.62	112.37
105.09	103.14	104.29	107	103.81	104.79	105.68	103.75	104.51	103.67	102.75	102.16	103.16	104.84	102.4	103.99	104.27	103.55	104.08	105.75	103.84	105.57	104.14	102.33	107.1	103.6	105.88	104.07	103.71	104	105.63	106.11	102.31	103.67	103.86	104.97	104.26	104.01	105.63	105.36	105.83	105.28	103.74	102.01	103.64	103.09	105.05	103.47	104.7	105.97
107.46	103.3	104.53	107.81	107.55	105.8	106.81	105.8	109	103.93	103.29	107.81	106.81	105.69	108.04	106.1	106.62	105.28	105.98	108.72	107.27	104.16	105.08	107.03	107.46	106.28	104.6	104.91	105.34	107.01	106.51	107.89	106.95	104.57	104.06	106.55	104.79	106.51	106.28	105.77	105.33	106.25	107.52	107.69	106.96	106.78	106.07	108	107.64	103.69
104.73	106.55	106.5	106.84	105.87	106.59	107.71	103.18	105.23	103.52	105.41	103.56	105.67	108.3	105.79	108.22	106.12	106.95	108.14	105.16	105.65	108.39	105.83	106.08	107.3	108.21	105.64	105.9	106.07	106.96	105.46	104.5	105.44	107.38	106.37	106.28	105.38	104.38	105.06	105.51	106.19	105.96	107.34	105.7	106.53	105.35	108.2	105.72	105.13	107.29
104.59	106.68	104.32	105.01	105.71	107.1	107.01	109.24	106.89	105.2	105.23	107.95	105.83	106.69	105.26	107.22	106.21	108.27	106.1	106.73	107.21	103.4	104.96	106.94	108.22	106.95	107.89	105.82	106.3	105.93	105.57	104.13	107.28	109.36	104.98	107.35	106.98	107.67	106.19	108.39	105.59	107.3	106.09	107.23	105.26	107.14	105.1	106.06	108.45	105.7
106.37	105.41	102.97	104.3	104.93	104.06	103.47	106.46	105.65	105.44	103.83	103.73	104.18	104.71	106.74	105.44	105.79	107.82	105.31	105.57	106.48	105.43	107.09	106.96	105.6	106.8	106.87	105.26	107.24	104.62	105.47	103.12	105.77	103.24	106.08	105.42	104.86	104.9	105.88	105.14	106.52	103.68	104.42	105.31	105.55	104.52	107.23	107.84	107.43	106.7
110.01	114.59	109.48	112.5	112.02	111.45	111.41	113.18	109.77	111.74	112.02	109.91	112.93	109.83	114.31	109.95	111.24	111.4	110.49	111.85	112.77	110.42	112	112	109.74	111.98	112.27	112.19	112.98	113.29	108.45	111.65	113.06	109.98	111.55	111.84	110.88	112.01	113.55	111.79	114.59	114.19	109.06	110.98	110.97	109.99	112.44	111.95	114	112.17
107.1	106.1	102.43	104.32	106.25	106.69	105.63	104.75	103.03	107.74	105.59	107.93	104.73	105.59	106.6	107.86	104.9	106.59	104.69	104.73	106.79	104.82	103.77	105.32	106.17	106.84	106.09	105.28	103.52	106.98	104.63	105.01	106.06	103.77	107.86	106.03	106.83	106.46	105.93	107.03	105.72	105.58	103.44	105.36	105.63	106.01	107.09	105.88	105	107.23
104.42	105.84	107.72	104.46	106.43	106	104.76	105.7	104.82	107.05	108.28	104.7	107.9	104.02	106.52	107.47	104.94	106.3	105.11	104.06	105.88	106.01	105.82	105.09	105.65	105.65	108.03	104.18	105.74	105.56	105.13	105.96	106.4	107.29	104.52	105.58	106.12	104.68	106.44	106.84	105.41	106.88	105.88	106.49	105.8	106.03	104.37	106.12	105.35	103.33
104.15	107.73	106.53	107.04	103.35	104.07	106.07	106.91	105.63	105.16	103.91	107.89	107.15	105.42	106.07	106.71	105.37	105.49	106.24	104.11	108.66	105.07	106.63	105.16	105.85	105.26	105.57	105.34	107.29	103.98	105.03	104.89	104.13	103.23	106.8	106.37	104.55	104.25	106.29	108.14	104.55	107.85	106	104.83	105.97	107.07	105.61	106.49	104.51	105.68
112.66	110.97	112.43	111.89	112.98	111.79	110.78	113.89	111.51	111.79	110.85	109.42	114.49	112.56	113.04	112.52	111.35	111.77	111.23	112.74	113.99	113.18	110.54	111.71	110.51	115.22	109.72	113.3	112.62	111.58	110.08	112.09	111.18	112.37	112.66	112.86	113.4	110.17	112.08	112.59	109.77	110.83	112.92	113.1	113.71	111.88	111.86	112.16	113.55	112.37
106.57	104.21	104.44	103	105.62	106.12	105.18	105.27	102.44	105.45	105.93	104.29	102.64	104.15	105.35	106.86	105.91	102.9	105.35	101.32	105.51	102.99	104.53	105.07	104.9	106.03	102.95	107.18	104.7	106.99	106.57	105.32	104.17	106.4	105.8	103.46	106.34	103.16	103.45	105.87	104.02	104.01	105.24	103.21	105.64	107.08	106.93	105.05	105.51	103.27
112.39	110.93	110.12	112.12	113.85	109.64	111.08	109.96	112.77	111.67	110.61	111.83	113.27	111.03	110.55	112.09	108.61	112.22	111.54	110.71	110.42	109.86	112.39	110.44	108.74	111.72	111.03	110.37	112.32	113.7	112.56	113.06	111.97	110.92	108.91	113.45	110.58	110.27	111.97	109.41	114.21	110.5	109.83	109.09	111.55	112.02	111.03	111.62	109.55	110.65
106.3	105.51	106.68	108.65	105.11	105.48	105.61	104.77	105.38	107.74	103.89	105.12	104.77	107.15	105.13	106.77	106.09	103.99	105.33	107.33	105.91	107.3	107.43	108.22	105.18	106.53	107.45	108.15	107.91	105.28	105.86	106.98	106.75	106.37	106.35	107.64	105.6	105.4	107.28	106.98	105.93	105.51	102.53	107	105.43	106.09	107.39	105.7	105.28	105.87
110.54	112.73	111.16	112.05	113.92	111.6	112.33	112.06	112.6	110.12	110.82	110.48	112.87	113.27	112.03	113.01	111.52	111.28	110.9	110.93	113.69	111.77	108.36	113.26	110.04	112.19	112.21	112.52	112.62	111.51	112.22	111.24	111.25	111.95	112.19	112.08	111.83	113.06	113	114.5	111.13	111.3	113.01	110.76	112.97	109.91	112	108.09	112.67	111.01
110.76	114.16	113.42	111.35	111.75	112.61	108.78	110.81	109.57	110.84	112.81	111.03	111.34	112.03	112.22	108.37	110.36	112.67	108.95	110.99	111.4	111.37	111.56	108.6	109.58	108.98	109.06	108.79	113.71	111.32	111.06	110.55	112.19	111.15	109.77	112.74	112.03	109.83	110.86	113.44	110.51	110.91	111.48	113.61	112.32	113.8	111.6	111.52	111.18	108.71
104.78	106.4	107.15	105.89	107.57	104.35	106.58	104.17	104.73	104.64	105.38	105.72	107.16	106.43	103.24	103.15	105.53	107.68	105.39	107.64	105.68	106.9	105.23	103.95	106.25	106.43	106.14	106.28	105.94	104.62	105.14	104.51	106.37	105.1	107.04	103.17	103.73	102.75	107.31	107.26	104.83	106.56	104.74	104.69	103.91	107.11	104.78	105.69	106.59	105.27
105.55	106.43	107.58	108.15	107.92	105.28	106.13	105.13	108.05	106.1	107.24	105.29	105.55	105.99	109.32	103.63	106.35	106.81	107.02	105.66	106.15	105.78	105.18	105.22	107.71	106.18	108.7	105.55	107.72	108.81	109.94	106.83	106.5	104.2	108.33	107.04	104.77	108.41	105.19	105.37	103.79	106.95	108.44	105.44	105.76	105.05	105.5	108.57	106.15	106.29
106.03	104.42	104.6	105.01	105.36	103.4	105.01	105.29	105.88	106.5	104.12	106.1	107.4	107	106.71	107.6	104.77	105.7	109.77	104.94	105.98	108.21	105.08	104.49	106.77	105.89	105.94	104.4	103.77	105.29	104.52	105.3	106.92	105.84	106.17	105.73	104.22	107.25	106.3	106.85	104.55	105.66	105.9	106.58	105.35	107.39	105.96	104.41	107.59	106.48
105.23	102.69	107.19	102.87	104.58	102.23	104.76	105.1	104.95	103.28	105.82	105.77	102.69	105.47	105.23	102.67	103.45	102.94	103.82	104.53	102.25	104.49	105.19	105.82	106.66	103.36	104.62	104.37	103.37	104.2	104.56	101.97	104.18	105.03	103.66	105.05	104.39	105.49	105.53	103.88	103.31	105.24	104.23	106.08	104.94	105.1	106.6	103.97	103.53	104.63
104.63	106.65	103.59	105.37	103.19	105.65	107.43	106.32	106.62	105.5	105.32	106.54	104.99	107.86	107.9	106.42	105.24	104.86	105.1	105.1	104.58	105.93	106.09	104.26	102.68	105.62	104.58	103.64	107.91	106.61	107.68	104.39	105.33	104.84	106.71	104.53	106.04	104.72	105.84	107.25	102.05	105.8	106.25	104.79	104.17	106.16	106.65	104.65	104.3	104.1
106.97	109.64	107.79	103.38	105.47	106.29	105.77	104.49	103.62	104.45	106.95	104.51	105.77	106.24	105.74	103.73	106.93	105.28	106.09	105.99	104.91	104.38	104.03	104.94	105.67	105.97	106.74	106.16	105.18	105.63	105.64	103.49	107.25	105.15	107.42	105.47	106.66	106.38	106.01	107.21	105.48	106.36	105.4	107.88	105.04	105.71	104.75	106.52	107.79	105.74
104.47	106.38	105.43	108.35	106.87	107.36	106.61	105.67	106.42	106.92	106.53	104.23	106.6	106.7	104.77	107.94	106.05	106.54	106.58	105.02	108.56	106.37	106.79	105.81	106.1	104.96	105.46	107.07	105.55	105.57	103.71	106.63	105.07	106.18	107.29	106.04	104.51	106.11	106.23	104.53	105.37	107.65	105.96	107.24	105.46	106.07	107.67	105.42	107.68	108.48
98.532	100.65	101.01	98.397	101.47	100.71	99.323	100.06	100.64	98.805	98.664	100.43	99.522	100.49	99.566	101.24	99.312	100.67	99.935	100.74	100.16	99.502	98.75	96.701	99.343	98.59	100.07	98.61	98.506	100.99	99.635	99.02	99.033	99.815	100.73	100.4	99.013	98.031	98.617	100.46	99.27	97.04	99.946	100.88	99.412	101.35	99.181	102.24	98.848	99.102
104.09	104.74	104.13	106.85	104.92	106.99	107.36	103.41	107.19	104.15	105.39	107.25	104.49	103.91	105.88	105.68	103.08	107.78	105.69	106.54	106.99	106.32	107.05	104.27	104.91	107.35	104.45	106.5	107.11	105.09	105.08	108.63	106.32	107.25	105.31	106.34	105.05	105.97	105.54	106.3	106.01	106.14	104.18	104.63	105.46	105.24	104.37	104.84	105.01	106.12
107.19	107.25	105.9	106.94	105.17	106.34	106.78	108.12	105.68	106.85	108.3	105.02	106.92	105.31	105.15	107.34	106.67	106	105.33	107.21	107.77	107.25	107.64	105.46	106.68	104.81	106.31	106.26	107.98	104.22	108.31	109.11	105.95	106.32	106.75	106.9	106.23	105.87	106.5	108.27	108.08	106.7	108.31	108.11	107.45	104.52	105.29	108.5	105.47	107.19
107.99	106.84	104.93	108.22	107.95	105.48	106.03	108.65	106.91	106.38	106.2	104.56	107.65	108.85	107.1	104.94	107.45	107.32	107.88	106.98	106.25	107.61	107.56	107.86	107.67	104.98	106.17	106.57	107.24	106.88	106.27	106.01	108.44	106.67	106.78	106.55	104.65	105.45	107.3	107.17	108.05	108.96	107.17	106	106.31	108.62	107.6	107.7	107.6	106.89
105.28	107.55	105.95	106.22	104.89	104.65	106.69	105.96	104.47	104.95	105.19	104.51	106.51	107.3	106.69	104.66	104.42	107.32	105.03	106.05	106.22	107.54	106.12	103.88	106.2	104.59	105.95	105.74	105.28	105.43	104.95	105.75	104.82	105.63	104.35	105.45	104.38	104.97	104.91	106.15	106.41	106.45	107.46	105.91	104.25	105.04	106.42	104.14	106.22	103.81
109.85	109.85	111.77	109.79	112.81	112.23	111.78	109.67	108.07	111.56	109.83	110.78	113.05	109.85	110.71	111.8	113.38	112.17	110.85	111.85	110.31	110.38	114.21	112.21	109.98	111.88	112.66	112.85	111.66	109.57	110.35	112.92	110.45	108.71	113.54	113.41	109.89	109.63	111.43	110.52	109.01	110.43	109.98	110.91	111.35	111.57	111.78	110.5	112.12	111.91
101.25	100.17	99.421	100.1	97.632	99.748	101.78	102.13	100.77	100.39	100.21	98.706	99.603	99.896	99.904	100.21	98.985	99.167	100.33	101.05	100.6	99.255	99.772	100.43	99.514	99.237	102.04	99.751	99.428	101.41	96.889	100.78	101.29	99.004	98.385	101.06	101.19	102.13	99.242	98.691	100.37	98.057	100.31	98.929	99.627	98.742	100.71	101.52	102.57	99.458
105.78	105.93	107.28	104.46	108.25	106.09	104.61	105.22	106.38	107.23	106.7	104.75	104.31	101.36	106.93	106.81	104.38	105.67	106.68	106.17	105.33	106.86	107.26	105.93	106.02	105.04	106.56	106.86	107.25	107.26	104.56	105.39	105.97	106.23	106.96	106.98	107.62	104.71	104.96	107.43	107.22	106.34	105.2	103.81	107.1	105.9	105.08	106.53	107.87	108.16
101.03	100.1	101.39	101.58	99.451	99.853	99.233	99.368	100.93	100.81	100.55	100.71	98.764	100.77	98.654	98.442	99.651	99.758	99.176	100.01	97.811	98.285	98.619	100.03	99.26	99.37	100.06	98.462	100.59	99.417	99.656	100.53	101.82	99.93	99.279	101.96	98.635	98.956	99.969	100.61	100.99	98.652	99.933	100.52	100.17	99.356	100.39	99.705	99.596	97.966
101.62	100.99	99.617	97.622	99.506	99.341	102.67	100.49	100.54	102.41	101.41	101.01	99.551	99.942	101.04	100.69	100.56	102.34	98.78	100.92	100.49	101.49	99.595	101.97	98.762	101.81	102.05	101.58	99.517	101.81	101.17	103.19	100.92	100.45	100.09	101.88	99.994	101.14	102.65	100.6	102.99	103.15	100.89	100.15	100.66	103.08	101.81	101.4	100.43	98.338
105.16	105.57	106.14	104.8	106.2	103.28	106.12	106.2	105.17	106.26	106.86	104.88	106.12	106.03	105.12	105.31	105.8	104.24	106.12	105.33	105.32	104.61	103.45	106.35	104.66	105.48	104.96	107.57	106.54	106.34	106	104.99	105.3	105.6	105.74	104.82	106.34	104.5	104.91	105.88	105.82	106.67	106.72	104.02	104.28	105.22	105.7	104.06	104.6	106.58
112.89	110.13	111.41	110.54	111.34	112.49	109.6	113	111.9	109.43	111.94	111.17	110.76	110.94	110.96	114.37	114.84	112.05	113.2	110.46	111.54	111.13	112.89	115.2	110.12	110.94	111.1	113.24	112.51	112.47	112.09	113.57	110.08	110.84	110.74	111.34	111.7	110.75	114.95	112.51	111.1	109.72	111.56	111.32	111.31	112.31	111.81	113.05	113.47	113.8
100.23	100.89	101.02	99.648	100.37	100.72	102.54	102.55	99.161	100.95	99.432	100.15	100.09	100.59	101.77	102.12	100.54	101.18	100.08	100.84	100.51	102.19	99.3	99.566	100.26	101.63	99.765	99.32	99.142	101.01	99.243	100.32	101.74	99.301	98.798	98.772	101.3	102.7	100.75	99.676	101.61	99.53	100.24	98.387	100.92	100.17	100.9	101.11	98.747	102.12
100.39	100.21	102.24	99.049	101.53	101.62	101.2	101.55	101.44	99.577	99.577	99.057	99.559	99.834	101.68	97.571	101.49	100.97	100.27	102.34	100.46	100.01	102.11	101.78	100.18	100.83	99.327	99.467	101.22	100.6	99.767	98.874	101.15	102.13	101.18	101.88	101.87	100.01	101.03	101.01	100.39	101.98	100.42	101.19	101.28	100.09	101.46	100.41	99.801	101.56
110.55	111.22	112.41	111.78	110.68	110.69	111.28	109.67	113.14	111.73	111.06	108.89	109.07	110.16	111.14	111.67	110.83	113.75	110.59	113.31	110.69	112.93	111.71	112.2	110.13	111.97	111.69	111.16	109.91	108.98	112.39	113.31	111.83	111.33	109.4	111.32	110.29	110.75	112.54	109.73	108.98	112.5	111.97	112.16	110.45	110.18	110.98	109.83	111.97	112.21
112.06	111.06	111.21	110.74	111.49	111.59	110.51	112.94	111.63	110.2	112.42	111.54	110.71	111.53	113.08	112.93	113.4	112.24	110.11	110.93	112.52	112.04	110.1	111.42	111.06	109.98	110.17	109.67	110.84	110.28	111.62	111.77	111.56	108.82	113.48	109.26	112.88	111.7	111.78	111.74	109.27	111.65	111.57	112.18	108.97	111.29	110.71	109.88	109.6	112.15
109.35	110.16	109.52	109.42	108.94	108.37	111.42	108.47	109.09	110.04	109.9	107.66	109.86	109.75	111.7	108.07	109.85	111.01	108.79	110.48	110.34	108.47	111.15	110.18	110.35	110.66	109.98	110.23	108.7	109.14	109.82	109.68	108.79	111.21	110.64	111.75	109.82	110.77	110.51	109.78	111.62	109.79	109.95	110.19	108.65	108.55	110.43	108.53	110	108.53
110.35	110.51	107.66	111.58	110.11	110.18	109.85	111.13	110.51	111.44	111.93	109.55	110.51	110.9	112.93	109.13	111.12	110.72	111.42	111.6	109.56	110.42	110.27	109.68	110.39	111.78	111.67	112.03	109.74	108.48	108.9	111.84	111.75	111.93	110.21	112.12	112.45	110.87	108.27	110.87	110.87	109.46	110.86	108.56	109.07	112.32	108.77	109.57	109.39	111.51
109.57	108	109.14	110.49	109.49	107.58	109.39	109.48	107.96	109.82	108.65	109.83	108.99	107.98	109.48	111.24	108.71	108.61	109.53	111.51	110.11	111.08	110.5	110.52	108.5	109.1	111.75	109.3	108.61	111.03	110.14	108.58	109.43	108.46	109.95	110.2	109.01	109.04	111.05	108.65	107.62	111.3	111.1	110.39	111.58	109.87	111.21	110.22	110.51	111.56
105.26	105.67	105.74	106.14	106.62	107.78	107.19	104.72	105.09	107.04	106.11	108.8	104.92	107.77	109.29	105.79	106.78	107.35	106.89	104.04	106.55	106.9	105.82	104.67	107.09	106.92	106.11	107.83	105.16	107.25	104.86	104.26	105.41	104.97	106.76	107.62	107.57	106.46	106.27	105.86	106.18	108.18	105.97	106.57	105.29	106.38	106.64	105.36	108.37	107.02
102.93	101.97	103.44	106.12	103.96	103.76	105.34	102.88	107.4	103.91	103	102.12	103.86	102.72	102.8	104.26	106.12	102.19	106	103.56	103.8	104.32	105.33	105.25	102.62	103.3	105.03	102.4	104.19	102.64	103.22	101.57	105.09	102.7	105.56	105.42	103.22	105.38	105.66	103.85	104.72	104.11	105.3	103.49	104.59	104.64	104.63	104.39	102.92	105.53
108.06	107.57	105.42	106.81	105.46	106.5	104.93	107.2	105.16	106.6	102.55	107.57	105.28	103.56	105.47	107.7	105.87	107.87	107.82	106.62	106.15	105.97	106.39	104.49	106.62	104.83	106.29	107.25	105.78	105.94	106.83	104.16	105.65	105.01	108.01	103.73	104.8	104.38	104.42	104.71	105.92	105.81	106.02	104.53	104.31	107.36	104.01	107.85	105.54	104.76
112.07	111.83	111.39	111.02	111.66	111.26	111.08	111.71	112.08	111.56	112.15	109.09	110.41	109.05	110.86	110.71	108.77	109.92	111.19	112.79	110.5	107.68	110.03	110.9	112.67	110.35	110.14	111.67	109.08	110.28	111	110.45	111.24	111.75	110.05	112.15	110.26	112.6	111.69	109.15	113.19	109.4	109.59	112.09	111.19	111.4	111.96	111.75	112.16	111.48
104.12	105.12	108.07	105.2	106.58	103.81	110.71	104.44	105.04	103.98	104.85	104.98	108.14	105.94	104.1	105.69	107.24	106.42	107.74	108.22	106.19	105.67	105.64	104.25	106.54	107.76	105.41	104.07	105.63	105.76	107.37	105.6	104.41	106.6	105.01	106.35	103.89	107.21	104.8	102.31	106.18	106.32	107.68	105.11	105.48	105.33	106.3	108.24	107.14	105.34
112.53	111.42	109.79	111.49	110.58	112.32	110.18	114.16	110.51	112.92	109.78	109.36	110.99	108.29	111.58	110.72	109.35	109.43	109.88	110.72	108.25	109.17	111.21	110.85	109.22	108.2	111.17	109.31	109.09	110.98	111.18	108.45	111.48	110.86	111.94	111.99	111.41	111.93	112.07	109.46	109.53	110.05	111.28	111.65	109.58	111.61	111.99	111.29	112.27	110.54
105.88	104.78	107.21	105.1	105.97	105.19	104.3	103.26	103.95	105.66	105.92	107.84	104.74	105.37	107.42	107.06	103.3	106.34	105.73	104.11	106.91	104.05	104.75	105.73	105.57	105.34	103.91	104.76	105.54	106.43	106.71	105.58	103.79	103.61	104.88	105.07	105.32	106.71	106.32	106.34	106.98	106.82	103.96	105.77	105.48	104.92	104.16	104.98	104.72	103.65
113.24	113.14	113.04	111.5	110.75	113.16	111.97	111.84	111.87	112.11	113.24	110.71	109.66	112.22	112.22	112.7	111.45	111.34	112.42	110.89	110.79	112.19	111.49	111.38	112.29	110.65	109.78	111.57	113.5	112.2	110.09	111.4	110.35	110.85	112.06	110.2	112.69	112.9	111.4	113.64	111.75	112.05	113.32	110.89	112.25	113.7	112.56	112.59	112.28	112.47
111.94	110.42	113.93	111.72	112.92	112.5	114.52	111.76	112.54	114.03	111.8	111.79	112.71	111.34	112.5	110.35	110.76	113.15	111.18	112.72	114.46	112.15	112.55	112.26	114.19	109.6	112.98	112	113.64	112	110.03	113.04	112.62	111.9	112.19	113.71	110.89	113.02	113.22	109.66	112.77	112.41	113.76	113.62	112.2	114.21	112.25	112.76	113.17	112.01
104.9	104.08	103.05	106.19	104.14	102.31	104.81	104.44	103.27	104.6	103.96	101.79	102.97	102.5	105.82	104.81	105.06	103.3	102.29	103.21	102.66	101.13	103.19	103.17	104.22	104.96	104.7	104.28	106.86	106.7	103.39	103.03	105.95	101.27	103.52	105.29	103.36	103.11	101.01	105.57	106.81	106.09	104.53	103.72	102.72	104.92	106.37	104.64	105.72	104.05
108.26	109.42	107.47	109.75	108.28	110.08	110.16	110.21	112.61	108.57	108.38	111.29	111.23	109.73	111.7	111.01	108.53	109.74	108.88	110.33	109.59	110.8	108.52	110.36	110.08	107.7	108.27	108.49	108.31	108.55	106.02	108.53	109.4	109.73	109.29	109.53	111.24	109.55	112.42	110.58	111.62	109.07	111.18	108.58	110.49	111.39	110.92	109.45	110.4	113.12
108.5	107.39	107.68	104.93	107.48	107.95	107.76	106.28	107.08	106.52	108	106.47	105.93	106.65	105.87	108.65	106.69	105.58	107	108.92	107.71	106.74	108.71	104.88	109.56	106.6	106.58	104.85	106.7	105.44	105.79	106.86	108.11	105.26	107.19	106.46	106.75	107.92	105.09	105.35	109.16	107.65	106.87	107.43	106.76	110.2	105.94	108	108.55	108.28
105.39	102.41	104.51	103.46	103.15	105.13	106.9	106.67	102.6	105.4	107.81	104.56	104.75	102.9	105.08	104.31	105.47	102.94	104.28	102.83	105.24	102.16	105.06	104.31	103.97	102.93	105.27	105.43	105.08	104.14	103.04	103.7	102.96	102.35	105.8	106.73	104.71	103.81	103.7	104.82	104.09	105	102.93	102.77	107.04	105.43	105.16	103.31	106.03	104.39
100.86	100.18	101.95	99.661	97.465	100.79	101.02	100.22	102.1	101.51	100.32	102.59	99.835	101.52	102.43	101.33	101.22	98.998	102.12	102.23	101.21	102	101.87	102.7	103.03	99.644	100.98	99.363	102.6	99.907	101.76	101.25	102.6	100.95	99.785	100.06	101.16	99.12	99.609	100.7	101.33	101.09	99.753	102.78	101.98	103.38	100.46	99.862	100.35	102.21
110.25	109.95	107.8	111.39	109.4	109.34	110.94	109.48	109.38	109.2	109.99	110.57	109.91	111.31	109.17	109.91	110.89	107.91	108.25	113.12	110.01	110.56	111.57	109.62	109.21	109.56	108.08	110.29	111.26	109.21	110.49	109.8	109.43	111.6	107.82	108.57	110.3	108	111.9	109.3	110.07	108.22	111.1	110.57	111.35	111.75	108.53	109.48	109.47	109.46
103.96	103.69	105.28	104.34	104.39	104.88	103.71	105.99	104.25	100.3	103.39	103.02	105.66	103.84	103.48	103.49	103.77	104.29	104.71	101.86	104.73	103.6	103.26	104.94	105.92	103.27	105.48	102.29	105.88	104.34	102.71	105.86	104.34	105	102.22	104.16	106.61	105.03	102.94	106.24	104.2	105.32	103.92	106.98	103	104.21	104.52	104	105.54	103.95
104.63	106.01	105.29	106.07	104.29	105.37	107.37	105.25	105.82	106.01	105.22	104.54	107.42	107.54	108.67	105.24	105.62	106.66	105.05	103.05	105.63	105.95	103.95	108.17	107.52	106.17	107.15	104.46	107.58	103.67	105.4	105.68	103.92	105.11	106.37	107.11	106.01	106.52	106.82	106.62	105.29	106.17	103.65	105.59	106.47	104.52	107.48	105.06	105.86	107.13
98.53	99.462	101.06	99.52	100.68	100.16	101.25	99.918	98.172	99.404	98.314	101.87	101.59	101.03	99.171	98.174	99.84	99.666	97.65	100.66	99.717	97.58	99.924	100.12	99.76	98.151	97.63	99.766	100.56	99.879	99.975	98.926	100.95	98.362	98.483	100.5	98.622	101.37	100.34	96.753	99.815	101.05	98.575	99.03	101.65	100.91	99.259	100.09	99.154	101.34
116.59	118.51	117.24	117.51	119.08	116.97	117.6	116.62	117.33	116.91	115.88	116.78	117.03	115.27	114.8	118.24	118.15	116.91	117.77	117.67	117.99	116.49	117.76	115.87	116.46	117.19	115.16	118.07	115.88	118.94	116.42	116.7	115.42	118.59	117.06	117.6	118.65	117.2	118.63	118.08	115.8	117.12	115.77	116.95	118.41	120.37	117.06	116.66	116.96	119.37
110.09	111.06	111.01	108.2	109.56	110.21	110.87	109.48	109.65	110.58	107.42	109.91	111.24	108.78	107.65	109.49	109.31	108.5	111.78	111.1	109.78	110.05	111.26	111.59	110.77	107.45	110.27	108.35	110.98	110.36	107.7	110.31	108.36	106.7	109.73	108.27	110.18	110.15	110.05	110.23	109.58	109.62	108.8	111.43	109.2	109.35	107.33	110.66	108.79	110.6
106.14	108.64	103.19	104.1	104.64	103.59	103.17	102.16	105.39	106.37	103.59	106.18	106.05	105.45	103.47	103.11	103.56	103.56	103.42	105.56	104.98	103.71	105.15	102.71	105.09	102.96	102.75	104.87	104.69	104.75	105	103.66	102.79	105.49	106.15	103.42	105.93	104.8	102.68	105.29	104.95	105.09	104.58	103.72	100.85	104.43	104.99	105.18	105.12	104.37
114.51	110.34	111.67	110.01	112.06	111	111.31	111.46	112.81	109.61	112.91	111.24	110.63	111.13	111.47	111.46	111.17	113.82	111.12	108.66	108.67	109.86	111.53	111.75	109.85	111.31	111.94	110.89	109.88	113.29	110.1	110.3	110.99	109.62	112.33	110.28	110.88	111.39	110.85	113.22	113.43	112.19	110.41	112.21	111.74	110.87	111.66	111.17	110.19	110.12
111.64	111.88	111.21	113.29	109.92	112.52	112.27	112.98	110.84	110.74	113.25	111.36	112.27	109.15	112.42	109.16	112.78	110.15	110.09	110.96	112.8	113.03	110.92	112.23	109.91	111.75	114.21	112.29	111.67	113.25	113.2	114.61	113.55	112.16	111.85	112.57	112.42	112.38	112.86	111.1	109.21	110.84	111.36	112.06	112.44	113.27	112.12	111.78	111.99	110.1
110.85	109.83	110.53	109.11	110.36	109.49	109.19	110.4	111.54	108.78	111.55	108.53	111.11	111.48	110.09	109.99	111.31	110.72	111.54	111.37	111.07	110.49	110.01	109.49	112	108.29	111.67	111.14	109.7	108.97	110.74	110.63	110.31	109.45	109.18	112.78	109.23	110.75	108.75	110.1	110.09	109.89	110.23	110.23	110.17	109.04	110.29	109.28	109.53	109.95
105.54	104.16	105.86	105.2	106.87	106.88	103.83	106.69	102.28	105.23	105.23	105.76	106.94	105.13	102.76	104.46	109.92	105.45	103.39	104.29	104.07	105.02	103.77	103.8	107.39	107.7	105.48	106.16	105.27	105.23	105.96	104.64	105.66	105.98	106.59	105.21	104.6	106.17	105.74	105.86	105.72	106.17	107.11	105.63	104.72	105.77	105.52	105.89	106.49	105.14
101.34	104.57	104.92	103.43	104.83	103.76	108.13	102.67	103.38	102.69	104.61	105.95	106.01	105.84	104.54	103.59	104.37	104.88	105.11	101.03	103.13	105.64	103.69	104.45	102.4	105.45	104.31	104.52	104.13	102.92	105.25	105.56	106.63	104.75	103.12	103.44	104.36	105.8	105.65	102.97	101.99	103.59	104.36	104.92	104.43	104.82	105.02	105.89	104.82	100.15
105.25	107.6	106.34	103.72	105.37	106.57	106.33	109.08	107	106.01	105.97	108.84	103.87	104.69	109.5	106.61	107.39	107.61	105.89	105.9	108.11	107.34	106.18	104.53	106.98	106.55	107.85	105.96	105.69	106.67	105.77	105.91	106.92	106.17	105.72	106.42	105.64	107.27	104.66	105.63	109.04	107.12	108.83	105.06	105.65	106.91	107.36	106.7	106.52	105.68
104.57	105.1	106.57	107.79	105.21	107.13	104.73	106.05	105.97	107.86	106.36	106.19	106.54	105.28	104.89	106.07	105.07	105.79	106.19	103.7	105.25	106.41	105.9	106	108.55	105.71	105.87	107.32	105.08	106.18	107.07	104.82	105.92	104.54	107.2	107.35	108	107.28	106.94	103.94	107.19	105.42	106.76	105.69	105.25	105.9	104.97	106.45	105.45	108.49
109.99	114.14	112.44	110.2	112.22	112.71	112.14	112.21	111.62	111.62	113.17	112.75	113.48	111.26	111.87	111.41	111.77	112.5	110.31	111.82	110.39	112.71	112.59	111.31	110.2	112.56	110.03	112.22	111.28	111.56	111.98	112.74	111.84	114.34	110.72	113.2	111.25	111.3	111.08	112.62	111.5	110.74	112.06	111.94	112.25	111.43	110.66	112.26	110.4	113.23
105.31	105.9	104.84	106.01	104.16	107.69	106.72	104.6	103.86	104.88	106.45	106.42	106.46	104.6	104.96	107.36	105.58	108.36	107.43	105.68	104.54	104.31	108.22	106.69	104	107.6	104.19	104.54	106.69	104.08	105.31	105.17	107.17	105.29	104.58	108.07	105.33	106.01	106.59	105.63	105.72	105.75	104.87	104.49	105.01	104.27	107.53	106.68	106.09	104.94
101.45	99.529	100.13	100.08	99.683	100.32	99.673	98.618	99.322	98.018	100	100.47	100.24	97.906	99.894	97.557	100.32	101.03	98.354	99.974	100.02	100.16	100.68	98.65	98.429	102.56	100.35	98.512	99.037	100.78	98.665	100.25	100.67	98.955	99.681	98.244	99.521	99.858	99.006	102.89	98.694	100.4	102.83	97.918	99.838	98.451	101.89	99.24	99.522	97.794
106.4	105.07	107.61	106.28	103	104.91	106	106.99	104.57	105.35	105.63	107.11	105.85	106.08	103.23	105.56	105.49	106.78	107.14	107.51	106.16	105.94	104.82	105.17	106.7	104.87	106.86	105.04	104.66	106.68	107.78	103.86	104.09	104.02	106.76	106.45	104.81	105	105.59	104.87	107.07	105.92	104.85	106.35	105.35	106.32	105.37	106.31	104.46	105.33
112.72	112.24	113.81	113.94	109.83	110.58	111.51	111.98	110.53	110.91	113.09	112.98	112.86	109.47	111.87	113.02	111.93	111.86	109.58	111.21	112.95	112.63	115.26	112.56	112.72	113	111.39	112.03	111.4	110.79	113.11	110.38	111.74	110.93	113.98	111.06	109.95	110.28	111.28	111.03	110.01	113.16	111.94	109.56	111.73	111.37	109.51	113.04	111.82	112.22
104.9	108.75	107.42	106.35	107.23	103.51	108.49	106.34	104.56	107.08	105.53	105.64	105.79	105.88	104.72	108.27	106.22	102.36	104.97	104.71	106.74	106.93	107.71	106.33	108.72	106.02	105.5	108.39	106	104.63	106.35	106.17	105.91	105.57	105.76	106.15	106.95	104.41	104.09	103.63	106.11	105.15	104.91	104.86	106.66	105.85	106.64	104.19	106.5	107.91
118.73	116.27	117.69	116	116.48	114.9	115.88	116.62	115.78	114.8	116.28	114.6	115.14	114.04	115.3	114.04	115.97	114.35	116.28	116.48	116.36	117.19	117.85	115.54	116.48	115.85	114.56	116.21	119.98	115.74	116.13	115.34	117.03	117.55	116.76	115.57	112.99	116.06	113.14	116.82	116.76	115.73	114.75	118.55	116.82	117.89	116.46	115.86	115.6	115.4
101.56	100.84	100.63	100.46	98.95	102.18	102.19	101.12	99.249	103.07	99.265	100.25	100.2	98.698	99.153	99.28	101.75	100.82	101.88	99.768	100.24	101.79	99.936	100.58	100.78	98.261	100.66	98.483	100.64	100.8	98.822	98.21	100.02	101.24	99.848	101.78	100.77	100.59	99.644	100.21	101.78	100.26	100.26	99.972	98.124	98.89	101.91	101.39	100.11	97.988
99.218	97.697	99.695	98.124	99.77	100.14	100.51	100.81	99.723	101.66	99.224	99.357	101.26	100.9	101.58	99.986	100.24	99.367	101.61	102.85	100.15	98.225	98.689	100.83	97.321	99.31	100.93	97.828	98.699	100.38	98.775	98.128	101.53	100.34	99.508	99.282	101.08	99.963	99.522	100.77	98.146	101.96	99.461	99.772	101.63	99.703	100.23	98.906	99.128	100.49
100.51	97.267	98.267	101.76	100.65	98.812	101.72	99.251	100.04	97.626	101.15	98.86	98.585	100.82	99.645	99.312	102.05	99.681	99.999	96.972	98.596	99.237	100.33	99.722	100.47	100.39	101.25	98.028	99.567	100.22	100	100.85	100.46	99.589	99.417	99.549	98.856	101.77	99.539	98.975	100.08	100.44	100.16	100.88	99.058	98.63	101.68	100.47	101.07	99.838
114.73	117.44	115.18	116.07	117.33	116.15	114.4	119.56	117.25	115.93	114.93	116.03	116.32	116.06	116.59	117.37	115.54	117.78	115.66	116.93	117.21	117.38	116.58	114.67	116.26	115.08	116.55	116.83	115.98	116.13	114.25	117.68	117.07	116.96	119.22	113.61	116.77	117.74	116.91	116.99	117.58	116.71	117.79	116.77	117.34	117.89	115.12	116.85	115.43	118.3
105.94	105.92	104.6	105.51	106.49	103.71	105.14	106.21	103.6	108.15	104.58	105.16	105.51	106.27	104.63	104.61	106.07	104.32	105.77	105.45	103.33	104.55	106.03	105.3	105.77	106.03	104.92	104.9	106.77	107.11	104.84	104.6	105.54	104.65	105.78	103.96	106.85	108.14	106.32	107.27	106.58	105.23	105.1	104.97	104.51	108.06	106.12	103.76	102.01	103.2
110.66	110.77	110.34	110.42	111.62	110.1	110.49	112.74	111.45	111.59	110.12	111.8	110.65	110.94	110.12	109.6	108.9	111.72	110.28	110.78	110.58	112.18	109.69	108.76	110.88	111.21	110.97	110.05	110.11	110.44	111.61	112.34	113.53	110.87	110.25	110.13	109.83	109.22	111.13	108.28	110.5	110.99	110.78	109.5	112.51	110.89	111.95	110.86	108.71	111.17
110.99	110.37	110.59	110.22	112.47	111.49	112.19	109.78	111.93	109.05	113.55	111.68	111.61	111.59	110.29	109.57	110.64	110.14	110.87	110.79	111.79	111.08	111.56	109.64	110.41	111.35	111.38	111.68	111.02	111.07	108.99	111.15	111.64	111.38	112.61	113.12	112.09	111.31	110.91	110.54	111.33	110.88	112.48	113.68	110.29	113.33	111.03	111.47	111.04	111.08
103.52	104.25	103.56	103.38	106.07	103.85	104.53	103.15	101.75	103.86	101.95	104.79	102.73	102.21	103.17	104.34	103.61	103.46	101.51	104.29	104.68	102.48	104.31	105.69	102.56	106.43	105.05	104.83	107.13	103.92	104.29	102.13	103.23	102.91	103.43	103.27	103.15	103.69	105.38	104.84	105.62	100.65	102.63	105.18	102.51	103.92	103.52	103.95	101.58	104.96
98.019	99.621	100.43	100.92	99.616	99.656	100.35	99.776	101.93	100.96	98.268	99.329	100.35	98.592	99.93	99.889	98.793	100.36	99.679	101.44	100.53	100.37	100.14	98.026	100.34	98.723	100.54	99.925	97.27	100.01	98.269	99.847	96.92	99.269	99.327	98.436	100.95	99.947	97.529	101.27	100.54	99.61	101.74	98.794	100.3	96.674	98.045	98.122	99.07	99.512
112.89	111.95	113.06	111.25	113.1	111.4	112.41	111.53	113.97	113.03	112.77	112.24	113.88	112.25	112.34	113.44	111.27	111.38	111.59	109.98	110.88	110.71	112.34	112.91	112.87	114.59	111.71	112.65	112.41	112.55	111.16	110.94	113.18	112.63	112.81	111.95	111.6	112.57	115.05	111.94	112.51	110.7	111.92	108.96	112.55	110.89	112.91	113.33	112.48	111.52
104.43	104.02	105.84	104.36	104.43	105.99	104.86	106.29	103.88	107.45	105.08	104.62	103.73	104.73	104.17	102.78	102.88	104.31	104.92	105.2	105.06	105.68	106.54	104.8	105.23	105.61	104.38	102.83	105.96	107.36	105.22	104.28	103.72	104.88	104.9	104	105.74	104.02	104.53	103.78	104.8	104.17	103.52	104.77	107.95	106	106.1	106.99	105.6	106.66
118.25	115.97	116.53	118.1	117.31	119.23	118.82	118.55	117.22	116.48	116.12	117.59	116.76	118.25	119.84	116.65	118.13	116.67	117.78	116.55	118.89	118.83	115.32	119.69	118.67	118.94	118.5	117.53	117.98	116.33	116.32	116.15	118.4	117.35	119	117.73	115.9	120.18	117.21	116.5	118.51	115.95	117.62	117.74	116.18	116.98	115.62	115.86	116.56	118.34
104.84	104.88	106.45	106.93	104.88	105.18	105.75	106.58	104.28	105.99	102.49	105.36	104.89	106.36	106.18	106.84	107	106.12	106.36	106.31	106.23	105.27	106.49	103.58	107.93	106.3	104.67	105.84	102.99	105.39	103.45	105.02	103.54	106.53	105.5	106.83	104.86	104.97	104.45	104.88	104.15	105.99	105.79	105.08	106.04	107.33	104.13	108.37	103.54	103.95
108.96	110.54	110.4	111.38	108.9	111.25	111.9	112.74	110.02	109.76	112.15	109.85	111.1	113.12	109.01	111.49	110.38	112.86	110.64	108.35	111.21	113.28	111.11	110.75	111.2	110.8	113.84	108.75	111.19	110.95	110.35	110.12	111.47	109.81	109.75	112.2	112.29	110.77	110.29	112.86	111.32	109.38	111.18	112.44	109.93	113.1	109.82	112.26	109.8	109.89
107.16	108.58	109.11	105.27	104.03	106.5	106.3	104.13	105.71	107.48	107.36	105.94	108.13	107.71	107.1	107.88	104.79	106.38	107.35	108.43	107.51	107.72	108.56	107.52	104.79	106.1	107.07	108.22	106.44	107.43	106.37	109.31	106.59	105.27	107.19	106.08	105.59	109.27	106.51	107.64	106.39	107.34	106.51	108.78	103.82	107.03	108.9	107.96	105.71	104.76
103.82	107.29	105.1	104.35	106.29	107.49	105.6	107.84	106.88	106.25	106.99	107.02	107.18	104.93	104.62	103.49	105.85	106.63	106.08	106.29	105.98	106.87	106.41	106.77	106.17	105.3	106.31	106.39	108.06	104.09	107.19	104.24	106.12	105.25	107.05	107.29	104.86	104.89	103.74	108.26	104.67	103.37	105.46	107.51	108.16	103.22	106.23	104.35	105.98	106.04
100.68	101.01	101.44	100.78	99.425	102.48	102.98	100.9	97.448	104.17	99.49	101.01	100.72	100.44	100.84	99.342	100.58	101.14	99.894	100.19	99.982	101.19	100.85	100.66	99.378	99.339	99.777	99.642	98.873	101.05	100.39	100.52	98.405	100.46	100.85	102.26	99.722	99.559	98.56	99.229	99.457	102.28	100.69	99.024	101.96	99.949	102.75	102.26	102.07	98.052
100.05	100.81	100.76	102.29	101.3	100.64	100.08	102.58	99.711	99.539	101.91	97.467	98.438	101.61	99.854	100.77	100.47	99.9	99.284	102.2	101.04	99.504	99.052	99.459	101.7	98.769	98.453	98.709	100.35	99.664	100.62	101.39	101.77	99.411	101.82	98.641	99.411	100.5	99.365	101.51	100.74	99.656	99.556	100.89	98.97	98.488	101	98.934	99.597	100.24
101.08	101.31	100.61	101.43	101.87	100.93	100.96	103.26	100.74	100.41	100.7	100.07	101.37	100.23	100.59	101.01	101.95	99.1	101.33	100.49	100.5	101.46	102.17	101.01	97.748	102.26	100.04	100.07	99.687	99.9	102.21	100.49	99.897	100.64	103.53	101.15	101.66	100.71	98.028	101.37	98.927	100.23	101.21	101.61	101.73	102.44	103.31	102.51	101.29	99.701
103.91	102.67	105.21	104.62	104.45	103.3	103.19	105.1	104.73	105	101.55	105.91	102.34	106.23	104.79	103.91	103.95	103.92	103.89	105.42	104.84	103.05	102.72	103.49	104.35	102.77	104.76	103	102.76	104.04	102.72	103.41	103.19	106.09	106.13	103.53	104.57	105.69	103.35	104.86	102.7	103.72	104.04	102.98	105.43	103.29	105.33	103.52	103.43	104.72
108.55	104.29	105.59	104.5	104	108.03	105.25	105.73	105.95	107.02	105.35	104.84	106.52	106.66	105.91	106.3	103.88	106.7	107.48	108.17	105.83	104.47	105.67	106.3	104.21	107.15	105.9	107.69	105.98	105.42	105.25	105.76	103.59	102.55	106.63	103.54	104.86	107.48	105.33	105.69	107.06	105.75	104.1	104.67	105.11	103.75	106.64	103.22	106.99	105.01
99.198	99.371	101.83	101.18	100.45	101.36	100.21	99.857	101.23	99.847	100.32	99.258	100.97	97.595	98.374	99.581	99.09	100.67	100.8	100.68	99.285	99.626	101.65	99.53	100.52	100.85	99.815	99.48	101.26	99.859	100.45	98.66	101.03	100.55	100.25	100.62	101.59	99.776	99.267	99.263	98.377	99.047	99.363	98.51	99.668	98.979	98.013	98.592	101.41	101.34
105.24	107.12	106.8	105.8	105.82	105.6	103.99	103.84	103.45	104.1	105.41	104.46	106.53	106.01	104.75	103.96	105.98	106.53	106.24	105.84	104.91	104.4	104.31	104.42	105.56	104.41	106.66	106.46	104.37	105.26	107.86	105.93	105.12	105.31	106.4	106.85	106.12	106.06	104.17	104.68	105.84	104.44	108.1	105.79	104.46	106.29	104.85	104.8	104.82	107.29
102.54	101.1	100.08	100.73	98.699	101.96	99.836	101.26	100.04	99.664	102.28	100.18	99.095	101.21	103.67	98.85	98.83	102.1	100.24	101.89	100.87	102.43	99.192	98.679	101.1	99.781	98.812	100.98	101.68	98.818	101.18	100.06	101.1	100.05	101.07	103.12	98.773	102.37	103.01	98.106	98.498	102.39	99.741	100.61	100.24	100.25	101.5	101.69	98.322	101.09
102.77	106.33	105.93	103.6	103.78	105.55	105.49	103.94	105.4	106.5	106.18	107.5	105.79	105.15	106.48	105.21	103.88	107.13	105.61	105.3	105.29	106.12	104.97	105.75	104.19	105.61	105.66	103.36	106.4	106.41	106.65	107.66	105.77	103.11	103.92	108.12	104.17	106.01	104.02	105.38	105.53	106.02	104.72	104.83	105.91	104.66	106.15	104.9	105.74	105.16
111.75	113.48	110.56	110.7	109.69	110.94	112.64	112.1	111.95	110.46	109.96	112.79	110.07	112.4	110.43	111.6	111.27	109.86	110.06	109.86	112.31	112.71	111.9	111.13	111.96	114.43	110.09	110.37	111.3	111.38	111.27	111.3	110.35	113.58	110.2	112.55	110.42	110.33	110.34	112.4	112.15	113.28	111.38	108.96	109.18	111.56	110.88	111.93	113.47	111.24
102.75	106.27	108.48	104.88	107.07	105.93	107.06	106.19	106.21	103.7	108.98	107.82	104.44	108.38	107.32	104.8	107.74	105.87	104.35	107.95	106.54	106.28	106.22	106.9	106	105.33	104.9	107.36	104.78	104.87	105.99	106.74	106.07	104.76	106.67	107.88	106.44	105.64	104.6	107.85	105.99	105.91	106.22	106.97	107.46	105.23	104.84	104.74	107.09	107.17
98.575	100.81	102.35	98.564	100.95	98.227	98.246	99.845	99.893	98.004	100.81	100.22	103.08	100.21	99.938	99.772	100.33	99.531	100.97	100.58	102.46	99.562	99.263	101.15	100.19	99.996	99.869	99.446	100.28	99.717	100.87	100.59	100.62	100.77	103.56	99.825	99.283	100.56	101.22	100.56	99.806	102.88	100.42	99.996	99.916	100.29	100.29	100.28	102.04	101.07
103.32	101.68	106.01	105.2	103.6	105.11	103.53	104.25	103.1	103.26	103.66	104.91	104.92	102.85	102.08	105.79	105.16	103.64	104.18	105.63	104.93	102.03	103.41	103.37	104.25	103.78	104.6	102.51	103.21	103.07	103.12	104.37	102.97	104.35	103.31	105.01	106.06	100.17	104.08	104.15	104.64	103.74	103.5	102.02	105.41	102.38	103.95	103.44	103.32	104.67
112.01	114.17	112.3	111.43	111.21	110.83	111.35	111.57	111.78	111.26	111.92	112.58	110.09	111.17	112.65	110.58	112.94	110.89	111.89	111.11	110.7	112.18	111.45	110.85	112.15	112.16	112.13	111.45	111.42	111.63	109.11	110.64	108.79	111.55	111.56	111.9	110.21	113.26	110.26	110.42	110.44	112.68	114.51	113.49	111.07	113.24	110.85	113.13	111.19	110.63
106.18	107.14	104.36	105.4	105.07	104.67	105.34	106.33	105.22	105.94	104.34	104.73	106.76	105.19	106.59	105.96	105.13	105.04	104.91	104.19	102.6	105.73	105.75	106.69	104.72	104.11	107.79	104.34	104.75	106.74	105.62	106.07	108.13	104.08	103.42	106.85	104.34	106.29	105.72	106.39	105.93	107.59	103.93	104.58	107.86	106.84	104.18	107.37	104.13	103.67
104.88	102.62	104.17	104.19	102.21	101.88	106.28	104.96	105.42	101.81	104.61	102.41	107.17	102.97	103.2	102.55	105.06	104.51	105.55	103.62	104.67	103.73	103.83	105.51	102.25	105.28	105.3	102.93	105.67	103.61	104.08	103.63	102.86	106.67	106.13	103.26	106.4	103.93	104.45	102.37	104.08	104.5	102.31	105.09	101.92	103.09	104.95	102.59	104.75	104.55
105.14	106.58	104.76	107.23	106.44	106.9	103.92	105.13	105.12	106.11	106.08	106.28	104.53	106.82	104.59	106.59	105.85	105.99	105.65	103.96	106.31	105.3	106.41	107.23	104.76	106.64	106.29	106.38	106.31	104.43	105.72	105.79	106.58	104.63	106.43	106.41	105.8	107.89	106.47	106.1	104.45	106.3	106.73	103.88	107.42	104.6	106.12	104.88	106.56	104.81
103.74	104.43	104.96	104.41	105.66	104.65	107.62	104.6	105.09	104.5	105.96	107	106.86	107.3	104.81	105.72	105.69	105.49	105.18	105.62	106.89	105.71	106.59	107.45	105.89	106.05	105.63	105.65	103.9	106.94	103.32	107.79	103.27	105.06	105.65	104.21	103.88	105.98	104.12	104.9	108.2	103.17	102.69	106.73	105.26	104.19	105.51	105.92	105.66	105.39
114.81	114.9	115.02	116.99	118.2	117.48	115.45	117.58	117.86	114.5	115.34	116.68	115.71	116.84	114.55	116.73	117.15	115.26	116.7	116.94	114.56	116.13	116.61	115.78	115.73	114.15	115.44	118.93	113.93	116.8	117.15	118.43	116.2	116.1	113.44	117.28	116.29	115.64	115.96	117.65	117.54	114.39	117.98	114.76	114.56	116.29	117.05	114.44	115.95	117.12
116.72	117.7	116.16	117.32	115.64	115.6	115.16	116.78	116.55	118.73	113.73	115.54	115.1	115.79	113.42	116.72	115.43	116.4	116.48	115.56	117.13	115.51	115.16	115.82	114.55	114.41	116.57	114.84	115.01	116.48	115.6	117.19	118.29	117.23	115.6	116.86	115.44	115.7	115.62	114.07	116.89	115.39	116.95	115.28	117.28	116.52	116.29	115.41	115.82	115.3
100.52	100.76	102.6	101.18	99.251	101.63	100.83	101.63	104.72	101.61	99.861	99.036	100.17	100.32	100.26	99.868	99.282	99.444	100.87	102.57	103.15	99.934	101.04	100.77	101.5	98.535	100.5	102.25	101.41	101	100.66	98.758	102.1	101.65	101.28	100.91	99.031	101.02	102.19	99.861	101.87	100.97	99.308	99.393	99.702	101.93	97.824	102.13	99.953	102.01
107.06	106.28	104.05	106.58	109.11	104.09	104.39	104.41	106.95	103.87	106.73	105.63	105.18	108.82	107.21	106.99	106.72	107.74	106.53	105.79	108.37	107.36	106.07	106.4	105.62	103.61	106.91	107.88	106.97	104.59	108.18	107.31	106.45	105.46	106.53	107.2	105.58	103.4	106.18	107.74	105.18	106.02	106.19	105.66	105.04	106.72	105.61	106.39	106.81	104.87
98.174	101.64	101.03	103.37	97.962	100.37	99.977	98.308	98.662	99.217	100.49	101.11	99.326	100.45	102.19	99.608	101.79	98.455	99.192	100.46	98.976	101.39	99.314	98.981	100.83	99.987	98.383	98.966	101.13	102.07	99.053	98.883	97.148	97.853	100.51	99.655	100.7	99.241	100.06	99.482	100.01	98.795	100.08	100.91	101.11	98.573	100.13	98.61	98.345	100.57
105.1	103.1	104.4	105.8	104.76	106.19	104.42	103.36	104.98	104.23	103.3	105.54	105.95	105.54	106.25	107.42	105.28	105.97	105.72	104.95	103.66	105.31	104.9	104.08	106.61	106.4	105.93	103.25	103.34	106.54	104.66	103.9	105.12	104.42	102.33	105.49	103.37	104.67	106.36	105.77	106.32	104.77	105.71	108.3	104.22	104.67	105.16	105.69	106.15	106.36
99.684	98.264	97.597	101.07	98.685	102.45	101.35	101.53	98.393	102.08	98.501	99.546	99.583	99.79	99.624	101.5	100.87	98.634	101.12	101.9	100.03	99.717	99.046	99.319	100.48	97.828	99.544	101.86	102.11	99.477	100.75	99.352	101.81	99.645	98.382	104.18	99.914	100.18	96.308	99.815	100.5	101.27	100.5	101.21	97.041	100.58	100.45	100.25	100.2	101.3
106.25	105.19	104.9	106.93	104.52	107.37	104.04	105.53	107.3	106.67	104.36	107.54	107.8	103.53	106.35	107.16	105.03	107.04	103.66	106.38	105.16	105.48	104.67	105.33	108.4	105.97	107.15	106.31	105.08	104.33	108.93	106.23	107.07	104.15	108.72	104.93	105.22	107.24	107.36	104.82	104.25	105.03	104.82	104.56	104.46	105.67	104.63	105.89	105.95	104.67
104.25	105.88	105.24	105.28	104.52	105.6	103.21	104.73	105.94	104.53	105.81	105.16	105.12	104.09	103.86	104.33	101.52	105.87	104.45	104.19	102.76	105.01	103.27	104.07	105.99	105.02	104.61	104.45	105.71	105.08	105.58	103.86	104.11	104.82	104.17	103.58	106.3	103.48	103.63	103.93	105.87	103.88	105.25	104.66	103.14	104.59	106.28	106.32	104.66	105.81
106.34	105.46	105.73	105.09	106.94	104.5	105.65	103.86	105.26	106.99	107.47	105.06	107.17	108.92	106.7	104.91	105.15	104.4	105.19	106.86	106.06	105.17	104.49	107.67	106.37	107.25	105.23	104.79	105.91	104.53	106.63	108.8	107.19	106.54	105.95	107.78	107.83	104.37	105.21	106.47	104.92	106.12	105.36	109.23	103.78	106.17	104.99	103.77	107.45	106.65
114.69	116.34	115.9	115.83	115.77	114.61	116.99	116.75	115.43	115.86	117.38	118.98	114.78	120.01	116.09	115.97	115.53	116.04	115.89	117.99	116.81	116.21	115.1	115.47	116.48	116.23	116.75	116.39	113.11	117.43	116.69	116.65	116.44	115.89	116.4	118.09	114.55	116.78	116.97	115.09	114.12	116.85	115.22	115.97	116.16	115.06	117.87	113.7	117.23	116.02
104.91	107.98	104.62	102.11	106.22	106.77	105.35	106.1	104.74	104.35	103.84	107.9	105.14	105.59	104.35	102.71	104.55	103.98	103.45	105.92	104.89	103.79	104.79	106.89	106.23	105.61	105.11	101.83	102.34	106.06	103.67	105.62	107.38	103.62	106	105.78	107.04	104.46	104.95	105.13	105.15	108.94	107.06	105.37	105.36	106.95	107.63	107.06	105.96	105.01
110.25	113.62	110.56	109.08	111.49	112.62	111.98	111.38	111.67	112.78	110.37	111.43	112.22	110.85	108.95	111.64	109.22	111.43	111.43	109.59	114.43	112.45	111.3	109.84	109.89	111.83	110.31	111.25	110.59	110.71	110.87	111.43	111.86	109.71	110.42	111.15	112.16	113.24	109.85	110.07	112.04	108.33	109.05	110.7	110.87	112.23	111.85	111.09	110.6	110.17
104.86	105.51	103.64	104.21	104.75	104.19	105.88	103.87	104.16	103.51	103.81	103.35	103.64	102.41	103.28	103.57	103.79	104.57	105.47	104.01	104.77	105.95	104.62	102.65	104.59	103.64	103.32	104.5	102.11	105.7	105.02	103.57	102.48	103.94	104.53	103.67	104.3	104.77	104.04	105.94	104.23	102.65	104.98	102.75	104.6	105.87	102.36	105.54	105.28	104.18
108.26	107.19	104.96	106.53	106.57	105.68	107.66	105.84	105.89	107.06	102.62	107.39	105.97	107.63	107.67	107.7	106.38	106.71	105.74	107.06	105.2	107.2	104.51	102.45	105.23	107.47	106.3	108.36	106.05	106.02	106.88	104.06	107.52	108.53	105.59	108.44	105.92	105.14	107.52	106.23	106.75	108.11	107.1	105.17	105.41	106.48	108.34	105.34	108.57	104.69
113.4	110.79	110.61	109.43	113.6	113.28	110.1	113.33	111.93	111.05	109.69	110.49	111.45	112.51	107.62	112.19	110.41	109.13	110.04	111.49	110.85	111.02	111.94	109.7	109.09	110.53	108.62	108.44	111.13	110.47	111.18	111.82	111.62	110.98	112.61	110.27	111.56	110.62	110.49	110.25	112.35	112.2	111.7	112.38	110.56	111.9	110.91	110.46	110.63	110.45
105.51	104.44	104.04	103.41	105.1	104.32	105.18	104.1	104.65	104.93	106.17	103.8	103.89	102.72	103.09	103.76	104.45	103.33	105.2	104.78	104.51	103.46	107.06	103.62	102.9	104.56	101.19	103.17	104.28	102.95	103.43	104.99	102.52	103.32	105.4	101.34	104.78	103.37	106.91	103.28	103.57	104.96	105.25	103.94	103.01	105.92	102.42	102.78	103.95	104.52
106.86	105.21	106.37	108.96	107.11	107.61	109.39	105.69	105.41	107.16	107.68	107.44	106.65	105.58	103.76	108.65	106.1	106.17	106.96	105.62	106.33	106.97	104.45	106.42	105.4	107.36	109.05	107.64	106.43	107.25	107.49	105.29	107.95	107.6	106.33	106.07	107.74	107.11	106.93	107.35	107.19	105.74	106.71	105.86	108.02	108.72	106.3	107.67	107.09	106.58
105.29	104.17	106.49	106.33	104.94	105.79	106.63	105.01	106.95	105.11	107.28	106.04	105.6	105.51	103.19	104.14	105.61	106.87	106.06	106.2	106.77	105.94	105.37	106.28	104.21	107.31	107.15	107.4	105.18	107.71	106.34	107.67	105.79	105.81	105.36	104.18	107.71	104.98	108.32	106.97	106.52	107.16	104.14	106.38	107.46	106.22	105.3	106.48	105.43	105.22
106.53	104.22	104.36	107.14	107.54	107.64	105.45	105.53	108.69	106.62	106.23	107.28	104.24	105.69	110.52	106.26	108.46	105.55	106.7	105.75	108.99	107.8	107.84	107.1	105.72	104.17	104.51	106.85	107.2	105.16	108.37	104.74	105.93	106.53	106.09	105.79	104.8	105.93	106.19	105.09	103.96	105.84	105.12	106.81	103.98	106.59	107.51	106.44	106.85	105.06
106.89	107.69	107.34	105.28	106.75	107.05	106.57	105.67	107.71	106.99	106.1	106.96	108.9	107.02	107.1	105.9	107.22	106.01	108.61	105.16	107.52	106.15	108.41	107.53	106	105.87	106.32	109.12	106.56	107.33	105.83	110.28	108.04	108.07	106.07	106.64	107.24	106.76	106.17	106.16	106.04	106.81	104.88	107.33	105.55	107.57	107.58	106.65	107.36	107.34
106.47	106.26	105.8	106.77	105.94	107.62	104.97	105.9	103.49	108.1	105.21	105.59	107.49	105.74	107.41	108.15	106.76	107.34	104.62	104.53	107.08	106.46	107.36	103.94	106.25	107.35	106.26	106.11	106.41	105.38	106.45	108.11	106.55	107.13	103.42	106.15	106.73	105.88	103.03	107.65	108.95	104.11	106.51	105.5	105.9	105.95	108.79	106.23	103.96	107.47
105	106.46	103.29	104.98	103.54	106.47	103.45	103.24	104.74	105.21	106.43	103.8	103.77	106.66	106.26	103.54	105.63	103.14	104.07	108.39	105.12	103.12	102.42	105.64	104.34	106.43	105.36	103.34	104.74	108.16	104.85	103.78	103.58	106.49	103.03	104.21	104.71	104.72	104.67	106.54	104.95	104.78	103.4	102.56	105.47	101.8	105.4	105.55	103.34	105.95
105.57	104.95	107.44	106.06	106.34	107.57	105.44	109.47	105.97	105.21	106.54	107.93	104.73	106.48	107.86	105.74	106.09	108.59	106.36	107.16	106.71	106.07	107.89	105.87	106.17	105.13	107.83	106.33	104.41	106.42	107.17	108.04	106.93	105.39	105.61	106.57	105.23	105.2	106.53	107.02	108.26	106.21	106.78	105.34	105.79	107.11	107.08	103.89	105.89	108.24
104.42	104.43	104.66	105.71	105.05	108.73	105.42	107.87	106.15	106.52	104.99	103.39	104.44	106.16	105.99	106.64	107.83	106.31	105.38	104.87	105.37	106.09	106.56	108.08	105.37	105.77	105.83	105.84	105.9	106.26	104.56	105.38	105.81	105.51	105.33	106.66	105.43	104.85	107.15	106.63	105.6	105.76	103.52	105.28	108.57	106.15	105.01	104.86	106.94	104.9
117.11	117.74	117.07	118.04	117.88	118.72	118.19	116.93	117.93	118.93	117.19	117.26	117.44	115.91	119.02	115.77	117.94	116.91	117.71	117.72	118.38	119.48	114.15	118.91	116.27	117.11	118.77	118.57	117.94	117.26	118.49	116.32	114.73	116.7	117.83	118.39	116.15	117.24	117.05	117.4	117.75	116.6	118.86	118.21	116.51	118.45	117.73	118.98	114.49	116.49
104.24	104.86	102.84	103.45	104.61	104.64	105.12	103.79	104.17	105.56	105.58	106.2	103.66	104.1	102.54	104.71	102.62	105.72	103.49	106.23	104.18	103.72	101.02	105.46	103.09	105.76	102.14	103.29	104.38	102.98	105.76	102.93	101.86	102.16	104.12	103.06	102.58	103.36	104.18	103.12	104.26	104.71	103.67	104.86	105.05	105.21	104.56	103.86	104.12	102.97
105.19	103.8	108.34	104.57	105.32	103.68	106.2	105.16	106.48	104.84	106.46	106.66	106.27	106.06	106.53	103.49	105.68	106.93	106.89	106.2	108.86	104.83	105.14	107.62	106.09	107.71	108.79	105.39	106.51	106.9	104.79	107.03	106.64	107.34	106.01	105.55	105.41	107.46	106.18	103.21	108.55	105.33	106.42	108.51	107.18	106.71	107.35	107.23	106.18	105.92
104.59	103.21	103.88	103.82	102.83	102.65	103.51	103.63	103.63	103.46	101.89	105.62	102.51	104.16	103.3	102.8	103.86	104.95	103.97	105.96	103.51	105.95	105.82	105.9	103.03	101.71	101.07	104.66	104.03	102.26	105.46	104.16	103.23	103.33	103.35	101.77	103.71	104.08	103.44	105.56	103.89	103.13	105.07	103.76	104.51	103.81	103.27	104.74	106.45	104.92
110.58	111.91	111.74	109.71	112.72	111.77	111.49	110.69	110.42	111.68	110.38	111.17	109.87	109.92	111.13	112.57	111.13	112.74	109.89	111.53	111.61	111.4	109.89	113.48	109.83	110.76	110.12	112.04	111.67	111.59	111.12	111.06	111.83	112.89	110.88	112.56	108.68	110.41	111.91	111.28	112.31	111.29	111.36	111.67	111.5	111.59	111.29	112.72	112.32	112.86
112.53	110.32	111.98	110.08	109.15	112.44	110.74	111.05	109.27	109.23	109	110.89	112.13	109.05	110.3	109.19	111.32	112.03	110.53	108.42	109.63	109.72	111.08	111.46	109.36	110.06	112.05	110.17	109.04	110.8	110.38	111.27	109.55	109.6	108.31	110.51	109.59	109.89	110.68	110.11	111.13	111.53	110.45	110.26	111.32	109.55	110.83	108.86	110.72	109.66
101.52	100.52	100.19	101.3	102.15	100.08	103.9	98.997	101.01	99.9	99.92	99.359	100.33	100.96	100.32	101.44	100.8	101.22	100.09	102.32	100.9	100.82	100.61	102.53	99.496	102.31	100.44	98.597	101.93	100.84	100.09	100.21	100.53	100.23	102.02	100.17	99.072	100.52	99.675	99.913	102.22	100.46	98.33	100.16	101.91	101.02	99.257	98.806	101.6	100.71
103.55	106.4	104.09	105.44	104.99	105.72	104.87	105.95	105.24	104.29	107.45	104.65	104.55	104.81	103.45	105.71	102.6	105.02	106.75	107.57	103.46	104.4	104.06	103.61	105.81	107.19	104.18	106.26	104.6	106.68	105.34	106.21	106.58	107.18	106.44	102.88	105.45	104.81	104.41	105.32	105.49	102.71	105	105.45	106.14	103.6	106.16	106.38	106.45	106.09
110.03	109.74	111.1	110.2	110.73	111.19	107.98	110.08	110.85	112.05	109.77	112.15	109.5	108.92	110.54	111.67	108.96	109.73	110.51	108.14	110.17	111.89	108.1	109.63	109.6	109.2	110.4	111.03	109.44	110.29	109.32	111.35	113.44	110.75	112.63	110.08	108.2	109.9	106.9	112.77	109.79	107.91	111.19	112.23	110	109.58	110.48	108.4	110.9	109.98
110.15	111.09	110.21	110.67	109.28	111.25	112.01	111.42	111.5	110.75	113.58	112.52	111.18	111.24	110.18	112.47	111.81	110.84	110.72	109.78	112.63	109.28	112.04	112.22	111.45	111.14	111.41	113.27	110.9	111.25	111.49	110.39	111.67	111.66	111.13	110.85	113.2	109.56	111.93	109.89	111.56	112.45	110.44	110.81	112.1	111.32	114.49	111.38	112.6	112.23
106.04	106.85	105.74	104.46	107.92	106.47	103.48	105.04	105.99	106.44	107.21	106.55	105.08	105.87	107.28	105.49	106.4	105.92	106.43	107.22	105.98	109.11	107.43	106.96	106.37	105.67	103.06	105.03	105.63	106.66	103.64	106.55	106.55	104.89	103.96	107.3	106.83	105.72	105.26	103.57	106.64	105.27	106.14	108.43	105.64	106.54	106.06	106.62	104.98	105.71
108.56	111.1	108.99	109.59	109.92	110.64	109.83	111.43	108.43	111.33	108.35	109.87	108.95	110.27	110.84	109.87	110.17	112.14	109.84	112.3	111.37	110.23	110.12	110.75	110.68	110.52	112.19	110.31	111.02	112.46	108.88	110.58	110.83	110.37	108.57	110.69	110.01	112	110.59	110.24	110.55	109.95	109.18	110.08	110.3	111.4	110.23	110.14	108.41	110.17
105.46	105.91	106.45	105.62	104.29	104.74	104.69	106.47	106.21	106.39	105.98	107.54	105	104.71	104.47	105.03	104.04	105.64	107.59	107.62	105.98	105.44	104.95	104.61	104.98	104.72	107.68	106.84	105.9	104.64	106.49	105.42	106.22	105.65	107.77	104.42	104.13	102.28	104.07	106.06	105.57	105.8	104.51	105.98	105.5	107.64	104.14	104.95	104.69	105.79
104.73	106.27	106.93	105.32	105.7	104.57	106.58	107.26	105.39	107.8	106.36	105.86	108.3	103.94	107.2	105.99	106.73	106.85	109.23	106.35	106.64	107.59	106.01	107.25	105.75	106.07	106.42	105.08	106.66	107.22	106.4	107.07	104.82	105.2	104.83	108.8	105.48	108.45	107.23	106.95	105.63	108.97	105.97	109.13	106.94	108.34	105.97	106.61	106.59	106.89
101.3	100.76	100.78	99.651	101.36	100.23	100.68	99.538	101.96	100.13	99.674	100.64	100.36	100.41	101.85	102.96	100.7	101.8	99.921	100.94	100.03	99.708	100.46	102.07	99.075	101.65	102.05	102.09	100.93	98.741	99.831	100.01	100.84	98.298	101.3	102.12	102.13	102.12	100.3	100.12	100.1	100.09	99.611	99.248	103.23	101.38	98.158	98.902	99.798	101.27
116.39	116.56	115.52	116.45	115.26	116.23	116.39	116.12	113.8	116.46	117.31	115.65	117.72	116.59	116.5	113.24	117.64	116.13	117.06	116.84	115.83	117.4	116.35	116.21	115.01	115.76	118.38	115.56	115.71	116.05	115.42	116.98	114.22	117.85	117.86	116.09	116.28	114.76	116.14	118.13	114.45	116.74	116.64	115.69	117.42	115.59	114.76	117.9	116.23	116.7
100.39	101.33	99.855	101.13	102.37	102.01	100.59	101.44	101.58	100.44	102.28	100.12	99.169	100.49	101.08	102	102.76	100.62	99.901	100.7	101.5	101.31	103.03	100.86	101.12	100.18	103.18	101.58	102.64	100.61	101.49	102.27	102.3	101.16	100.09	102.3	100.23	100.37	99.218	102.63	98.648	101.55	105.27	102.35	99.356	98.908	100.78	100.45	102.98	99.556
109.34	109.14	107.98	110.88	111	110.35	111.7	109.31	110.22	111.49	111.52	109.7	108.25	107.54	110.06	111.19	109.84	111.45	110.22	108.21	108.38	109.14	112.51	108.18	110.17	110.76	110.71	109.13	108.64	107.76	109.19	108.98	109.16	109.8	111.04	109.57	109.9	109.15	110.27	108.61	108.28	111.31	109.47	110.08	107.68	110.22	110.4	110.84	109.25	111.82
108.73	106.75	105.91	107.29	105.58	107.37	106.23	104.99	105.79	106.96	106.57	105.97	103.62	105.67	105.67	105.78	106.59	106.61	105.84	105.27	107.13	107.2	103.92	105.64	107.91	107.29	108.23	104.7	106.72	105.91	104.99	107.55	105.34	108.05	104.77	105.73	105.86	105.33	104.98	105.79	104.57	108.6	106.32	105	106.95	107.29	106.02	103.94	106.16	104.87
102.68	104.1	104.1	103.39	102.62	105.35	106.51	104.51	103.99	104.86	104.94	105.16	105.8	104.26	104.67	104.3	103.74	104.29	104.57	103.45	103.91	102.14	103.33	105.47	104.49	103.97	104.13	103.69	102.68	102.81	105.23	105.28	104.18	103.57	102.69	103.04	104.51	104.81	102.39	106.39	105.59	107.51	103.29	104.48	103.32	104.74	102.38	103.1	103.14	106.98
105.58	105.37	105.24	106.85	106.1	106.17	107.23	105.23	106.37	106.57	104.83	106.76	106.13	105.4	106.62	103.75	108.08	107.11	108.4	107.62	107.02	106.15	110.17	105	105.82	105.16	104.34	105.21	103.89	107.42	106.46	104.29	108.35	106.46	107.23	104.65	107.39	106.66	106.68	108.79	108.19	107.53	109.49	104.98	105.86	105.02	106.89	108.7	106.02	106.43
110.55	109.28	113.12	112.26	112.39	110.78	112.02	111.63	111.31	111.43	111.65	111.37	110.61	109.45	110.1	112.97	112.38	108.9	112.33	109.17	109.43	110.14	110.88	110.37	111.93	109.19	110.35	112.99	111.32	109.4	110.85	112.95	110.74	109.95	112.89	110.74	110.46	111.79	112.18	109.69	108.59	111.16	111.07	111.52	113.03	112.77	112.43	113.09	112.77	111.45
106.75	106.66	108.29	107.08	106.6	106.41	104.75	105.56	105.27	105.65	106.04	106.92	107.94	106.25	105.61	106.43	106.5	106.11	107.4	107.33	104.86	107.05	104.61	106.4	106.94	106.05	107.21	105.54	106.9	105.49	103.86	107.75	106.17	105.43	105.84	103.93	105.38	107.68	107.75	107.2	105.86	108.66	108.25	104.11	104.04	104.77	105.69	105.89	105.65	107.14
106.65	104.34	106.41	103.84	104.22	106.1	108.09	106.69	103.42	104.5	105.09	104.16	106.54	105.96	105.66	105.4	107.58	108.07	105.27	103.47	106.3	105.14	104.48	105.48	105.58	104.61	105.13	104.98	107.49	104.23	104.29	105.53	106.14	105.7	106.76	104.15	104.76	105.42	104.28	104.63	106.06	107.78	104.3	104.94	102.92	104.37	104.9	103.39	105.33	105.15
97.161	100.1	101.04	102.53	99.545	100.07	97.538	101.27	101.86	99.41	100.36	101.36	98.127	100.65	98.935	98.726	100.6	100.96	96.777	100.1	99.344	100.27	100.81	100.2	98.574	99.64	99.124	100.74	98.608	99.179	99.425	100.9	97.885	98.059	99.559	98.823	99.754	99.827	101.03	98.685	101.9	99.111	98.43	100.56	101.78	100.06	99.701	98.81	100.2	98.928
110.2	109.39	109.71	110.13	112.12	110.77	112.67	112.32	112.8	109.89	111.19	109.29	113.19	111.11	112.22	111.85	108.52	110.97	111.24	111.07	111.04	110.27	110.01	109.98	110.58	109.53	112.16	107.11	110.84	111.52	110.94	109.45	110.43	110.54	111.14	109.56	111.37	110.33	110.79	110.8	111.21	111.92	112.64	113.18	112.67	113.17	109.97	112.26	109.75	113.36
105.29	103.45	103.08	104.98	104.4	105.86	103.18	105.15	104.65	104.02	104.51	101	106.13	103.02	104.66	103.52	106.16	104.63	103.71	106.1	104.17	104.85	105.04	103.24	103.85	104.62	103.08	104.88	103.72	104.63	102.21	104.26	102.19	105.4	102.54	102.97	103.73	103.46	101.86	104.77	102.8	107.41	102.23	104.26	106.01	104.12	104.76	106.28	104.12	101.03
112.08	110.15	112.12	112.41	114.06	114.73	112.73	114.53	111.97	113.46	112.45	112.27	114.6	112.41	114.26	113.05	112.1	111.51	112.61	111.9	113.07	113.03	111.56	112.55	110.46	112.29	113.59	111.61	111.59	113.19	112.32	109.27	110.4	110.58	112.4	113.62	112.72	111.48	112.1	114	110.78	114.23	112.42	114.25	110.39	112.18	112.75	112.38	113.61	110.82
110.59	109	108.74	107.91	110.73	108.38	111.29	110.05	108.55	111.65	110.77	111.15	110.14	110.77	110.34	109.53	109.54	110.79	108.96	110.09	110.41	109.33	109.02	108.05	108.38	110.46	109.46	108.9	110.5	109.34	111.69	113.16	107.54	109.13	111.28	110.41	110.62	110.37	110.84	110.2	107.88	111.49	108.82	110.51	111.24	110.17	109.65	108.71	111.29	109.73
103.08	107.33	104.3	106.59	104.69	105.56	106.76	107.53	106.05	105.91	103.34	107.59	103.84	104.44	106.11	105.64	105.64	104.86	105.6	107.23	106.78	106.16	105.97	104.84	107.33	107.05	104.64	107.14	106.37	106.96	107.16	105.48	107.33	105.95	104.37	105.7	106.76	105.38	106.45	106.83	106.48	107.91	107.81	103.99	108	105.75	105.67	105.75	105.91	106.92
104.96	103.96	104.17	103.26	104.76	106.18	104.96	104.8	105.98	104.24	103.93	100.98	104.06	103.49	104.53	104.53	105.05	101.86	105.48	104.05	101.96	104.69	103.68	106.61	104.83	104.36	104.67	104.24	103.27	104.79	103.83	103.96	102.87	103.91	103.55	103.47	102.65	104.96	103.7	105.19	105.37	103.33	104.02	105.24	104.01	104.71	105.04	104.35	103.98	104.35
111.57	111.07	110.37	113.25	112.88	110.66	111.1	113.7	110.5	112.09	111.69	114.72	111.82	111.83	111.3	110.44	112.9	110.66	110.68	110.64	111.51	110.94	112.14	112.37	109.85	111.32	111.89	110.91	113.52	111.69	109.6	110.63	113.83	110.48	112.01	111.8	112.69	113.14	112.24	110.32	112.57	110.97	111.1	113.25	112	113.88	111.57	110.08	113.84	110.85
106.2	105.52	103.32	107.28	105.39	107.19	105.62	107.28	107.88	106.05	104.76	107.55	106.59	107.63	107.68	106.35	104.14	107	108.06	108.87	106.47	108.34	104.71	104.52	106.4	108.9	107.42	107.29	108.06	104.06	106.33	106.36	106.38	107.73	105.95	104.07	106.37	107.16	106.75	107.93	105.79	107.18	106.68	107.04	107.4	107.16	107.64	105.85	106.54	106.47
105.76	106.41	104.33	107.55	103.57	105.34	105.01	105.33	104.96	103.62	106.11	106.19	107	105.8	103.95	104.09	106.59	103.7	106.11	106.64	105.1	105.85	105.77	103.14	103.58	106.17	105.99	103.75	104.73	105.52	104.63	105.49	104.28	105.55	105.6	104.37	106.1	105.72	106.55	104.23	102.61	105.51	107.11	105.27	104.9	105.47	102.73	105.63	106.41	103.94
102.87	103.07	104.34	104.24	103.35	103.8	104.43	103.05	102.81	104.31	104.77	103.49	104.96	106.01	101.97	102	105.13	105.72	105.31	104.82	105.69	104.67	104.1	103.02	103.99	102.83	105.54	103.93	102.3	105.1	102.79	102.45	105.16	105.35	104.83	103.25	104.17	104.29	102.26	105.8	102.15	103.25	103.87	103.3	102.96	104.11	103.65	103.94	104.05	103.65
99.671	100.49	103.28	100.44	100.57	102.01	102.37	100.46	98.89	99.934	102.56	101.63	98.336	101.8	100.68	101.49	101.52	101.54	100.72	98.994	101.51	101.06	102.98	103.16	100.67	99.21	99.703	99.185	100.88	99.53	99.61	103.29	101.07	98.646	101.76	96.534	101.74	99.536	100.22	99.214	101.6	99.606	100.19	103.57	99.259	98.811	100.83	100.53	101.97	99.469
103.26	105.32	104.31	102.49	104.83	103.94	104.65	102.89	106.34	101.7	104.11	106.04	102.9	104.86	105.29	105.59	104.17	102.93	104.68	105.23	103.93	103.82	103.2	104.55	104.11	103.61	105.33	104.31	106.42	102.84	104.2	104.5	102.35	104.65	104.56	103.96	102.8	103.75	103.31	106.75	107.07	104.61	104.48	104.69	101.06	105.12	103.47	104.82	105.91	103.57
113.01	112.6	110.54	113.56	113.53	111.83	110.97	111.16	111.77	111.12	113.35	112.63	112.19	112.88	113.81	112.07	113.99	112.5	110.52	111.16	111.49	113.04	110.97	111	112.37	115.13	111.54	113.6	113.81	112.55	113.8	111	111.02	111.83	110.36	110.64	109.61	113.99	113.12	111.07	110.99	111.85	111.92	110.87	112.68	112.81	112.98	111.2	115.4	112.99
106.77	105.65	107.37	107.86	106.48	107.96	106.55	107.15	106.45	108.87	109.08	106.63	105.64	106.56	104.99	105.94	105.15	107.1	107.77	106.36	107.81	106.81	107.05	108.65	105.78	106.77	107.26	107.04	107.26	105.3	106.33	107.67	110	108.31	109.21	104.02	105.32	107.92	106.4	106.38	108.3	106.53	106.87	107.73	104.46	105.51	105.99	110.51	107.44	105.61
108.2	105.66	106.62	105.49	106.98	105.23	105.55	106.25	106.09	105.1	106.23	106.02	106.08	105.89	106.81	105.67	107.82	106.84	107.36	107.57	105.31	107.07	107.18	107.93	106.37	106.32	104.71	106.7	106.14	104.54	109.22	108.73	106.56	107.69	105.92	105.99	107.05	106.09	106.8	105.13	108.31	109.63	107.74	108.7	106.93	105.59	105.54	108.02	106.46	106.43
112.32	113.07	112.08	110.94	109.65	111.2	110.76	111.62	111.54	113.47	110.98	112.65	112.96	112.94	110.95	111.7	111.1	112.02	110.01	112.5	109.76	111.71	112.48	111.41	111.89	109.4	112.61	110.38	111.75	111.96	111.6	113.98	111.31	111.75	113.24	109.81	112.83	112.51	112.04	112.33	111.02	112.47	112.59	113.16	111.56	110.69	111.17	111.1	113.35	113.44
105.11	107.46	106.61	104.4	106.43	104.24	104.19	106.94	105	106.08	108.47	106.62	106.48	105.7	106.92	104.1	107.07	105.6	107.43	105.36	107.94	106.35	106.61	108.22	106.16	106.52	107.73	104.41	107.63	108.28	106.15	108.04	107.7	107.86	107.08	106.07	106.42	105.28	103.63	108.03	106.99	107.73	107.09	105.46	106.29	104.55	106.49	105.87	107.53	107.7
98.469	100.41	100.42	100.54	97.896	97.9	99.887	98.027	100.99	97.141	100.97	98.157	100.15	102.32	101.05	101.44	100.54	96.727	100.33	99.838	97.923	100.14	101.01	100.72	100.36	101.65	98.744	100.14	100.33	98.881	99.242	99.696	101.02	98.74	100.21	98.957	101.52	102.59	98.215	100.5	98.295	99.417	101.71	98.404	98.767	101.02	100.67	97.459	101.07	98.527
107.31	104.75	104.91	106.4	107.12	104.5	106.17	105.75	107.9	106.79	106.18	106.77	106.6	105.89	106.23	105.14	106.64	104.03	107.08	106.49	104.11	106.07	107.71	105.25	105.69	105.1	106.6	104.14	105.01	105.89	105.86	106.65	107.28	104.55	106.96	105.56	105.53	105.39	106.6	107.08	105.96	105.98	106.15	105.02	104.95	105.56	105.44	105.42	107.45	104.26
100.67	100.91	100.9	100.48	102.07	101.53	102.48	98.715	100.23	100.28	102.82	99.765	99.943	101.59	99.168	100.26	100.32	103.46	101.1	100.66	101.15	102.22	101.06	100.37	99.509	100.15	100.2	101.11	99.23	101.72	101.33	100.76	101.92	99.569	101.8	101.06	100.03	100.22	98.491	100.53	100.09	101.95	101.44	100.93	103.12	101.36	101.57	101.18	101.53	102.19
106.02	105.6	106.15	104.33	109.22	106.42	105.64	105.61	106.56	106.49	106.68	105.56	105.44	106.35	106.49	105.86	106.53	108.84	105.21	107.34	106.07	105.3	107.24	106.3	106.66	105.33	105.84	105.76	104.73	106.6	103.06	107.21	104.83	105.48	106.18	106.03	105.3	104.94	107.24	103.8	106.16	106.87	107.62	104.86	106.62	107.33	106.2	107.89	106.96	106.72
105.67	107.65	106.86	108.23	105.68	109.15	105.8	107.47	106.87	107.39	104.52	106.18	105.88	107.76	105.45	109.42	106.52	105.63	106.27	107.59	107.75	109.35	107.38	105.48	108.26	105.97	108.13	106.27	106.96	105.53	105.21	106.79	108.32	108.68	106.95	104.29	108.08	105.71	106.95	108.47	107.88	106.57	106.04	103.37	106.65	109.78	107.21	106.81	108.15	106.64
104.17	102.95	105.64	102.93	104.67	105.68	103.74	105.42	104.09	103.24	106.83	106.2	105.15	105.17	103.94	104.57	105.51	107.55	105.35	104.28	104.4	101.84	104.08	106.35	105.55	104.86	103.21	106.09	103.29	105.28	105.33	105.24	103.75	106.94	103.78	104.08	104.84	105.24	105.76	105.39	106.35	105.48	104.49	105.81	103.83	104.85	104.89	104.98	104.15	103.16
100.13	101.35	98.634	100.26	99.391	99.839	98.972	100.22	101.2	97.379	99.266	100.37	101.62	101.36	99.591	99.65	98.304	99.2	99.557	101.05	98.907	100.77	100.45	98.148	99.274	99.28	101.75	102.25	102.97	98.165	98.903	101.73	98.289	99.834	100.08	100.32	99.069	100.47	98.89	97.137	97.466	99.798	99.461	98.992	99.371	100.74	99.008	99.639	100.15	99.147
105.28	107.26	106.35	105.74	105.53	105.39	106.99	107.58	104.58	106.75	103.05	104.3	106.38	107.42	106.8	104.7	106.28	106.05	106.25	107.4	107.05	107.38	107.03	109.07	107.39	107.65	108.09	106.39	106.32	106.9	107.17	107.61	105.21	104.31	105.44	107.34	106.86	108.12	105.42	105.5	105.83	103.5	107.58	106.46	103.69	104.38	105.89	104.72	106.01	103.28
108.49	102.99	105.87	105.98	105.96	106.21	104.6	106.74	107.69	107.68	105.56	105.86	106.09	104.91	105.09	104.32	105.12	106.06	105.82	107.36	104.86	106.8	104.13	104.41	105.33	104.7	106.93	105.63	103.94	106.53	104.22	107.22	107.94	104.96	105.19	104.78	106.69	104.68	105.3	102.84	106.25	105.73	105.15	104	106.65	105.32	105.43	105.68	104.75	106.24
106.29	107.02	106.42	106.99	104.67	107.41	107.18	105.38	106.48	104.46	107.86	105.45	106	107.9	108.65	107.4	105.46	105.94	106.92	106.6	104.76	105.82	106.78	106.06	106.25	105.62	108.09	104.64	106.92	106.03	108.58	105.77	106.42	107.13	107.66	104.48	105.67	105.52	105.78	106.95	107.99	108.6	104.15	107.36	108.98	108.24	106.56	106.41	106.95	106.12
101.31	99.881	99.681	96.638	101.33	101.4	100.92	101.64	101.67	101.45	99.126	102.25	100.73	100.73	100.72	99.588	99.896	101.91	101.08	101.32	98.844	99.584	100.37	101.26	98.888	101.5	104.03	101.95	100.24	101.59	100.22	100.17	100.56	102.45	100.6	101.63	101.38	99.782	99.709	100.98	101.18	103.03	101	99.456	100.16	98.458	101.72	102.57	99.536	100.61
114.37	112.37	113.04	110.15	113.36	111.27	111.38	111.59	110.48	109.44	111.37	110.67	108.08	109.63	111.73	111.53	112.01	108.86	108.11	110.02	112.31	111.52	113.7	112.57	110.97	112.34	110.23	110.76	108.58	111.63	113.45	109.65	112.05	113.1	111.43	111.02	111.14	111.93	111.88	109.67	112.92	110.48	111.25	111.5	110.17	110.06	110.12	113.38	110.78	109.42
104.62	104.66	102.88	104.72	103.49	106.14	106.69	105.89	104.61	105.28	104.78	103.89	104.93	105.93	103.45	105.25	104.69	105.94	104.37	105.26	104.3	105.1	103.52	104.88	106.93	106.85	105.91	103.22	104.64	105.37	104.04	107.04	106.71	106.51	106.63	105.47	104.85	104.96	103.77	105.07	106.49	106.5	105.62	105.72	103.39	103.36	104.73	104.06	104.67	105.05
100.41	100.35	99.016	99.165	101.5	100.24	100.19	99.584	100.65	101.49	100.29	99.536	99.349	100.54	97.152	101.73	98.819	101.91	102.06	101.35	100.68	100.75	98.104	100.74	100.29	100.44	103.27	99.585	100.98	98.916	100.87	100.7	100.34	100.71	98.93	99.813	101.59	100.1	99.54	100.14	100.57	97.795	98.985	100.08	100.18	101.3	99.611	99.75	99.36	101.69
107.22	105.26	108.42	106.12	106.08	105.98	105.78	106.57	105.5	107.33	105.46	107.38	107.13	107.39	106.79	103.97	108.02	108	106.7	106.55	107.69	105.56	105.25	107.37	106.07	108.53	106.73	105.38	106.22	109.47	106.65	106.8	106.23	106.93	107.42	107.55	108.53	106.2	106.22	104.15	106.83	106.75	106.11	106.74	104.5	107.2	108.2	107.35	107.71	109.91
109.31	110.09	111.49	109.38	109.61	109.96	109.96	110.59	110.17	113.92	107.76	108.1	110.99	107.84	110.26	108.08	107.54	108.68	111.51	108.81	111.3	110.3	108.9	112.06	109.99	111.33	109.64	109.78	109.43	110.18	111.43	107.95	109.91	110.66	108.4	108.48	110.04	109.72	108.5	107.26	110.4	112.01	111.5	108.99	108.64	110.12	111.84	109.59	108.57	108.51
105.63	107.27	103.73	104.65	104.5	106.37	105.42	105.89	105.78	104.94	105.37	107.08	107.16	106.28	104.29	108.64	106.24	105.82	105.71	104.26	105.73	106.5	106.25	107.03	106.8	106	107.17	107.4	106.67	105.39	105.34	105.45	106.94	105.74	104.93	106.67	104.85	105.37	105.56	105.92	105.28	106.74	109.45	104.64	106.92	105.42	106.39	106.3	106.22	107.09
118.11	114.43	117.14	113.8	116.65	115.79	116.97	114.78	115.96	114.98	115.69	117.57	114.51	116.37	115.98	116.52	115.59	115.4	114.71	117.29	116.68	116.67	115.13	114.55	115.55	114.79	115.18	117.34	115.69	116.6	116.44	114.5	114.36	115.14	115.94	116.44	117.22	115.94	117.11	116.89	115.16	116.7	115.54	118.54	114.98	115.33	115.6	115.9	114.79	118.95
103.91	103.45	106.54	105.81	104.05	102.69	104.6	105.64	102.55	101.26	103.34	105.72	105.66	105.23	103.4	105.43	102.97	104.72	102.79	103.44	104.96	103.59	104.51	103.11	103.92	103.9	101.84	106.4	105.81	106.48	106.1	105.39	106.42	104.95	104.85	105.76	104.69	104.23	104.54	105.63	102.27	103.43	105.29	105.23	103.29	103.24	102.32	103.39	102.71	106.84
109.35	112.11	110.84	109.79	111.84	112.29	112.75	112.22	111.85	111.78	113.62	110.33	110.8	112.15	114.07	112.88	113.39	113.09	111.08	110.73	113.23	111.86	111.09	112.2	112.17	112.57	112.63	112.47	109.41	110.09	112.88	111.88	112.64	112.04	111.32	110.84	111.18	111.12	113.96	111.5	109.94	109.98	109.67	111.95	111.26	111.47	111.58	111.93	112.43	112.29
109.87	109.45	110.52	112.94	111.8	110.38	109.75	112.23	111.68	112.37	111.45	109.83	111.75	111.05	112.46	111.94	111.96	108.65	110.46	112.55	111.65	113.17	113.7	111.3	110.71	111.11	110.31	110.8	110.69	110.96	111.57	111.79	112.9	110.96	112.36	112.08	111.93	109.32	111.2	109.8	111.41	108.18	111.4	111.37	111.56	112.87	114.56	112.28	109.67	111.06
107.45	108.28	106.42	106.88	103.18	106.42	104.86	106.28	104.26	105.07	107.11	104.43	103.96	105.2	105.67	105.46	107.07	105.24	108.09	107.42	106.56	107.93	106.92	107.11	104.85	105.52	106.38	109.25	106.51	105.48	105.28	107.21	108.36	105.9	106.92	102.51	106.27	105.11	105.84	105.23	107.4	105.43	107.09	107.22	105.15	105.01	104.11	107.83	105.82	105.4
104.28	102.8	101.63	100.74	103.19	104.84	103.94	104.03	106.72	104.08	102.95	103.44	104.84	103.71	106.13	104.45	105.1	101.67	105.03	104.46	103.65	107.29	104.96	106.17	105.77	105.62	106.23	107.43	102.85	105.01	105.89	104.88	102.62	104.86	105.61	104.22	104.29	104.44	103.51	106.55	105.58	105.85	104.22	103.77	105.78	104.8	102.84	104.66	102.41	103.08
118.5	117.02	116.23	117.25	115.62	116.99	118.13	116.25	116.51	116.28	118.7	119.36	118.66	120.77	115.51	117.48	118.01	115.08	119.06	116.31	117.04	118.27	118.59	118.48	118.33	116.31	118.74	117.12	120.02	118.62	117.05	118.87	116.58	118.6	117.68	116.8	117.58	118.38	119.03	119.4	120.01	117.08	117.77	117.89	117.99	115.01	117.3	117.31	114.86	116.04
104.21	104.72	106.05	106.67	105.42	105.22	106.69	107.12	106.84	104.46	108.43	104.05	105.13	105.4	106.83	107.29	105.78	107.79	108.01	104.79	104.36	103.87	104.88	106.21	103.14	107.58	106.55	105.39	108.24	107.82	106.29	105.81	105.19	106.24	104.1	106.5	105.08	106.01	105.98	103.95	105.14	104.65	104.7	105.28	106.19	107.15	107.69	105.96	109.34	106.81
107.82	107.1	108.68	109.09	107.69	104.58	106.58	106.95	104.97	106.61	107.49	105.22	106.13	107.57	105.87	107.82	105.39	107.1	106.76	105.24	105.88	106.25	107.73	106.73	105.62	106.41	106.73	106	105.56	107.2	105.34	105.98	105.61	106.92	107.34	106.4	106.63	103.9	106.44	105.62	105.95	107.83	107.15	104.84	107.95	107.1	105.07	105.14	105.93	107.59
105.35	105.33	107.9	106.23	104.07	104.23	105.8	103.95	105.63	107.01	107.18	104.79	106.8	105.09	106.43	107.12	105.78	107.78	105	106.57	105.04	105.73	106.04	106.25	107.87	106.45	105.92	106.53	107.1	105.67	105.77	106.39	106.04	106.09	105.98	107.44	104.48	106.88	104.47	106.72	103.55	104.65	107.33	108.16	106.65	108.88	106.09	106.19	106.49	106.31
109.28	105.24	102.55	108.19	106.6	106.25	106.4	108.34	106.96	105.31	105.1	105.59	108.07	107.12	108.21	108	107.74	105.98	106.52	108.99	106.21	104.1	106.33	107.19	106.32	106.61	107.93	106.64	106.95	105.38	107.68	104.48	106.26	106.98	108.28	103.84	105.36	104.44	105.86	105.04	106.96	107.45	103.49	106.03	106.18	106.02	106	109.12	107.06	106.96
118.82	116.63	116.89	118.57	115.54	117.74	118.88	121.16	120.31	117.42	118.29	117.11	120.52	118.47	117.74	115.74	115.25	118.11	115.52	117.9	116.65	116.39	118.45	116.14	119.74	117.99	116.45	116.57	118.31	116.12	117.13	117.37	117.81	117.19	115.51	119.65	118.91	117.15	114.88	115.34	117.32	118.93	117.44	117.92	117.76	119.28	117.62	120.5	119.36	117.72
109.93	110.82	109.5	112.11	111.1	110.94	111.79	111.23	109.65	109.66	110.66	112.3	110.38	110.25	110.12	109.07	111.3	112.42	109.31	110.7	110.39	110.1	110.29	113.46	111.25	110.71	111.13	110.09	110.43	110.28	110.15	111.29	109.89	110.75	113.6	111.7	111.92	110	109.26	110.78	110.76	111.82	111.99	109.98	108.81	111.06	111.01	108.62	112.17	109.72
112.2	110.95	111.41	112.56	111.67	110.54	109.89	112.18	111.46	109.11	113.27	111.06	109.57	110.14	111.48	111.74	110.84	109.52	113.82	112.79	114.02	110.5	113.8	112.7	111.34	113.73	113.37	111.76	113.04	112.24	109.92	112.13	112.04	110.77	110.76	109.51	113.69	111.52	111.52	110.7	108.35	111.97	110.68	110.77	109.63	110.09	110.97	111.34	111.96	111.13
110.03	111.46	111.57	110	112.89	112.25	111.61	111.06	112.72	109.98	110.04	111.98	110.53	110.18	111.01	112.96	113.09	112.44	111.52	111.07	110.96	112.73	110.3	111.65	110.55	110.84	109.67	110.21	112.72	111.87	110.78	110.74	113.44	109.08	110.53	110.61	111.24	112.56	112.4	111.8	111.7	112.37	112.65	111.46	109.74	110.95	113.41	111.59	112.09	110.76
100.84	98.829	100.32	100.48	99.101	100.6	98.275	97.37	97.719	101.11	98.97	99.247	98.89	100.65	100.1	99.878	100.77	101.73	99.759	99.696	98.645	100.85	99.333	99.245	101.12	98.594	102.66	99.089	98.282	102.52	99.456	99.333	98.358	100.64	97.307	97.821	100.82	98.38	100.2	100.82	98.875	99.749	99.452	100.76	100.22	100.12	102.22	98.753	101.7	100.2
104.54	106.48	104.85	106.06	107.11	105.77	105.32	105.83	105.06	105.77	105.4	106.18	103.76	106.17	107.65	107.27	106.02	106.75	106.74	107.37	105.67	108.22	106.39	104.76	105.75	106.82	107.6	108.29	106.14	105.75	106.48	104.52	107.39	106.71	107.38	106.01	107.12	107.3	104.33	104.05	107.4	106.11	105.09	106.13	106.51	105.79	106.03	107.4	108.15	105.04
110.57	111.03	108.88	110.22	111.77	111.94	110.54	108.88	111.31	112.03	111.75	108.83	110.33	111.85	111.43	110.99	113.23	111.08	112.5	111.09	111.52	111.89	112.13	110	112.04	112.68	112.01	111.21	111.07	109.13	111.1	110.48	111.88	112.56	109.99	114.39	112.76	111.35	110.19	112.25	111.36	111.56	110.16	112.55	110.78	110.15	111.27	111.17	113.09	112.23
108.11	107.64	107.88	106.99	106.84	106.61	105.43	107.38	107.42	106.86	104.96	106.55	106.19	107.76	109.27	105.96	104.62	106.58	104.73	107.36	104.78	105.7	106.93	105.75	106.24	107.86	106.47	106.38	108.77	107.04	106.46	108.39	105.21	107.1	107.19	106.62	107.09	108.57	103.39	105.04	106.56	106.99	107.34	107.22	106.27	104.66	106.22	105.49	105.95	107.57
106.06	105.52	104.74	108.75	103.98	104.34	105.81	105.72	105.05	104.58	106.28	108.03	105.92	106.41	106.74	107.72	105.23	105.9	105.86	106.5	104.12	106.7	105.64	103.89	106.41	106.99	104.32	104.14	105.3	104.36	107.09	106.9	104.8	105.57	104.69	104.36	105.81	107.35	105.24	105.31	105.25	102.2	106.88	104.85	106.55	106.95	108.17	105.86	106.12	105.72
105.69	106.79	107.48	106.48	105.85	105.28	103.89	108.12	106.74	103.86	105.37	105.07	108.04	107.68	107.27	104.39	105.69	105.02	107.05	106.88	107.92	104.56	103.94	106.71	104.38	107.4	105.99	106.37	107.47	104.99	106.8	106.89	106.73	106.98	106.2	107.04	105.34	106.66	105.75	106.43	106.9	104.77	106.88	104.74	107.15	108.29	104.38	107.6	105.79	104.42
106.36	104.79	105.85	103.72	106.31	106.75	104.8	106.42	105.99	105.3	105.05	105.59	105.49	105.38	104.43	105.85	104.73	106.47	107.5	104.44	105.58	106.89	103.59	105.19	103.94	105.02	104.01	103.32	103.63	104.35	105.58	105.44	105.82	105.27	105.7	106.69	107.44	101.09	105.11	104.65	107.76	104.77	101.68	105.55	104.41	105.23	106.68	106.17	104.96	106.07
110.36	107.34	109.74	110.67	109.21	109.42	110.84	109.42	108.1	108.91	109.61	112.64	108.54	110.72	109.84	111.09	109.06	110.33	109.31	107.97	109.18	110.69	110.05	109.07	111.09	111.81	109.19	107.89	109.46	111.1	108.62	110.97	110.07	108.98	110.32	109.56	108.78	112.36	110.41	109.55	108.74	110.32	111.2	109.52	111	110.17	109.33	111	110.22	108.66
104.77	105.44	105.47	106.14	105.86	104.97	103.62	105.89	104.98	104.81	103.53	106.69	104.09	104.38	107.89	104.03	103.13	102.78	104.55	102.96	105.64	105.58	105.68	106.2	104.97	106.83	103.85	106.87	104.13	103.97	104.24	104.79	106.16	104.35	106.28	105.06	106.37	105.65	103.48	104.04	105.2	105.71	105.27	105.75	103.49	106.37	103.64	104.75	102.7	105.01
105.47	104.96	108.23	106.18	104.28	108.14	106.38	106.48	107.46	106.99	108.2	104.86	107.7	104.4	107.85	103.89	105.29	105.47	107.68	106.7	106.28	107.1	104.53	105.84	103.86	108.68	106.18	104.68	105.75	105.39	105.96	104.45	104.32	106.31	105.03	105.95	106.79	105.14	108.64	106.67	106.61	106.53	105.27	106.85	108.72	107.1	106.83	104.39	106.63	107.14
107.29	105.25	106.17	105.64	106.35	105.11	104.83	105.7	107.42	106.15	105.29	105.08	104.02	105.04	107.52	103.05	104.62	104.42	108.05	106.33	106.78	105.37	104.41	105.44	104.69	106.05	105.36	104.6	104.86	103	104.04	108.14	105.04	102.64	105.28	104.53	106.81	107.05	105.25	105.85	106.69	104.94	106.53	106.36	105.08	104.44	106.74	106.2	106.96	104.3
105.04	106.59	105.57	103.38	104.68	105.91	104.1	103.39	109.27	105.8	103.9	103.29	105.79	105.61	106.36	106.93	108.71	106.31	106.51	103.43	104.65	105.81	105.21	105.34	107.8	103.86	106.99	104.86	106.09	105.16	106.48	105.99	106.03	105.78	106.85	103.9	106.53	106.94	106.65	106.87	103.78	104.15	105.97	106.01	105.74	105.84	105.5	107.5	105.15	106.02
106.28	104.78	103.98	103.92	105.46	104.6	103.95	104.36	104.16	104.59	105.12	105.04	107.1	104.99	105.79	104.66	105.87	105.71	105.16	104.06	105	106.7	107.3	104.97	104.46	105.53	104.3	105.25	105.04	104.33	106.4	104.02	105.36	106.04	106.17	106.24	104.34	107.39	107.08	104.28	106.11	106.89	106.77	106.2	106.84	104	104.93	108.22	104.03	106.37
113.35	110.55	111.64	110.13	111.15	112.15	112.15	113.71	111.67	110.26	111.1	111.53	110.77	112.43	110.5	112.73	112.69	111.34	111.83	111.52	111.94	111.89	112.7	109.98	112.13	108.94	110.8	112.62	112.41	111.37	109.91	110.68	109.29	111.77	113.06	109.49	110.96	109.35	113.03	111.41	113.95	111.2	110.43	111.53	113.09	112.73	110.65	110.64	111.47	110.37
107.02	105	107.72	106.29	106.74	105.19	105.74	105.24	104.37	105.65	104.64	106.49	108.12	106.56	103.81	107.07	106.42	105.2	106.36	106.96	106.92	106.09	105.62	107.87	105.2	105.56	105.65	107.8	104.25	106.77	106.01	103.48	103.89	106.4	104.72	108.3	107.44	107.41	105.79	105	104.5	104.47	107.13	107.22	104.58	108.51	106.49	106.96	107.61	105.1
111.91	110.93	112	110.57	111.35	112.75	111.51	112.37	111.59	113.2	111.5	110.24	112.77	112.57	111	109.47	113.69	111.51	110.27	110.71	111.99	112.24	110.1	110.79	110.1	111.77	110.48	112.34	110.09	111.5	110.85	110.52	109.98	111.52	114.04	115.01	112.18	111.7	111.89	114.36	111.12	111.16	111.1	111.6	109.69	109.61	111.72	111.08	112.04	111.81
107.41	105.8	104.94	105.3	107.12	105.77	106.14	107.1	104.46	107.12	104.56	107.77	105.69	106.18	106.47	106.44	106.86	104.2	106.48	106.57	104.64	106.02	106.76	106.09	104.97	105.74	106.74	105.97	106.13	104.8	105.44	106.07	106.53	105.68	102.85	104.91	105.63	106.73	107.1	105.27	106.13	107.6	104.19	107.82	106.04	105.86	107.88	106.69	106.61	108.49
101.59	98.337	99.189	101.35	100.39	102.35	98.873	100.8	100.11	99.936	100.99	101.27	100.53	97.88	102.17	99.009	102	99.472	101.58	101.01	99.183	98.749	99.912	101.57	100.18	102.39	99.846	100.49	100.48	101.45	100.43	95.754	101.2	101.92	99.727	100.77	100.17	101.22	101.2	99.974	101.19	99.143	100.18	102.03	98.359	102.89	100.17	101.4	98.37	99.881
98.829	100.07	99.913	100.1	99.781	98.231	97.018	99.505	98.298	101.03	99.585	99.411	100.16	100.28	98.031	100.37	100.07	100.59	101.09	99.505	100.79	101.79	101.32	98.678	100.41	100.36	99.414	100.78	101.48	100.78	101.3	100.39	99.448	97.141	98.76	98.284	101.57	100.69	101.01	99.166	102	100.5	101.19	100	99.727	99.194	98.144	99.932	99.95	101.5
104.8	104.04	104.59	104.24	102.45	104.87	103.84	104.53	104.65	105.54	104.08	106.21	105.7	104.09	105.12	105.18	103.98	106.03	104.51	103.32	103.8	105.02	104.27	105.17	106.28	101.59	105.36	104.79	106.38	105.84	105.08	103.34	103.98	106.37	102.6	105.39	102.51	105.77	104.59	106.01	104.2	105.18	105.05	106.69	102.78	104.57	103.76	104.05	103.3	106.03
118	117.61	117.21	118.42	118.59	117.03	117.51	116.02	117.31	116.39	116.61	116.82	119.98	115.41	118.21	115.84	117.26	118.78	121.27	116.9	117.16	118.03	118.36	119.26	118.3	119.71	118.84	119.19	120.94	116.41	116.38	118.75	117.83	117.66	116.11	116.84	117.84	118.03	117.99	116.45	117.83	117	117.38	117.68	118.78	116.57	118.5	117.41	118.87	117.51
111.36	111.29	112.83	112.28	110.82	111.57	112.01	113.36	112.32	110.32	109.92	109.81	111.19	111.12	111.11	110.56	109.74	108.78	109.34	112.37	110.78	114.38	112.31	111.14	110.6	112.92	111.02	114.7	110.42	113.66	112.2	111.49	112.31	108.83	112.99	113.13	110.75	111.32	111.73	112.52	112.97	110.7	111.64	108.04	111.27	112.85	110.43	110.97	111.21	111.81
105.07	107.09	105.97	104.07	106.46	105.38	106.69	104.4	106.7	104.61	103.97	103.57	106.59	105.97	107.59	103.1	107.15	105.82	103.05	102.75	105.06	104.26	105.18	105.9	108.65	104.64	104.9	105.68	104.69	105.73	104.25	103.21	105.72	102.78	105.67	102.22	104.6	104.6	106.29	104.36	103.74	105.09	103.53	106.76	104.59	101.28	102.77	105.82	104.29	107.72
107	105.35	106.6	107.91	106.71	104.6	107.86	107.97	106.84	106.66	105.19	108.59	105.14	108.44	107.91	105.04	104.48	106.73	105.85	109.17	103.56	105.54	107.44	107.26	106.6	107.35	107.82	106.78	106.45	106.07	106	106.15	105.86	106.36	107.04	107.12	105.85	106.05	106.24	107.26	106.14	108.43	106.21	105.25	104.49	107.94	107.83	103.92	107.69	107.33
112.27	109.33	109.65	110.87	109.45	111.18	110.37	110.8	111.66	112.9	111.46	111.38	111.12	113.04	112.44	112.8	110.89	111.55	110.83	109.88	111.15	111.42	111.82	111.38	110.75	109.21	111.56	109.36	112.15	110.11	113.14	110.22	111.32	111.36	111.87	111.58	111.29	110.75	113.82	112.55	111.08	111.54	110.64	109.92	111.92	110.49	111.15	111.56	113.09	110.55
98.877	101.5	97.831	100.36	98.536	98.61	99.444	98.174	98.437	99.275	98.122	99.999	99.959	100.8	102.05	100.21	99.931	99.772	98.416	99.146	99.699	98.312	99.551	100.91	100.7	102.09	98.79	100.81	101.33	99.127	100.75	99.246	100.04	98.084	96.908	98.505	98.334	99.455	97.539	98.003	98.901	99.895	99.29	100.64	97.77	98.647	100.21	97.797	98.927	97.992
108.23	110.35	112.26	110.4	108.85	108.75	111.74	111.56	109.94	111.64	109.3	109.41	108.12	108.93	110.99	107.89	109.6	109.88	108.19	110.05	109.12	109.34	108.46	109.2	110.55	111.38	112.1	109.95	111.56	109.3	110.63	110.37	110.52	108.25	110.77	110.04	109.45	110.87	108.74	109.49	109.12	111.2	111.05	106.38	109.27	109.67	109.81	110.92	107.25	109.73
106.8	108.23	106.19	108.01	106.69	108.85	104.69	105.84	108.07	107.26	105.94	105.58	106.22	106.48	105.66	105.85	105.31	104.77	102.47	105.34	105.29	103.32	103.32	103.43	105.96	105.62	102.7	105.04	107.91	103.38	105.07	105.88	104.66	105.32	107.28	103.19	106.51	106.02	106.55	105.15	106.44	105.69	105.45	107.76	105.11	103.43	106.39	106.33	106.48	108.66
109.88	109.84	107.41	110.41	111.19	107.7	110.22	109.62	110.11	110.7	110.6	109.81	109.72	109.1	111.43	111.19	107.91	109.08	112.37	111.25	107.43	108.9	109.18	110.03	110.8	108.59	108.45	110.3	109.16	107.38	111.5	109.77	109.92	109.61	110.18	109.78	107.14	111.35	111	108.56	109.43	108.91	110.3	112.24	111.67	111.11	109.89	113.04	107.85	111.69
111.48	112.37	109.96	111.16	114.62	111.7	111.04	112.54	110.89	110.12	112.44	110.71	109.67	110.02	112.32	109.88	111.82	111.18	110.17	110.43	109.22	111.65	111.54	114.89	111.19	110.9	110.69	111.86	112.88	112.36	112.82	112.56	109.06	111.37	110.65	111.16	110.92	112.13	111.66	110.88	110.07	111.22	110.07	109.9	110.57	110.74	112.1	110.04	107.97	114.23
110.27	112.04	111.84	109.02	109.61	111.51	110.48	111.07	112.16	111.66	109.42	112.24	111.34	112.62	111.93	110.86	111.2	111	112.19	108.98	110.22	112.78	110.14	110.68	110.44	110.04	112.34	109.88	111.08	110.71	110.15	108.84	112.13	109.76	109.96	110.74	110.99	110.89	112	111.16	110.03	111.16	113.71	110.5	110.22	110.5	110.84	112.18	108.71	111.8
106.35	108.02	106.26	107.2	105.95	105.51	104.4	104.1	106.01	106.81	106.74	106.57	107.6	106.42	104.41	107.32	106.09	106.05	105.79	106.32	105.98	106.36	104.03	106.72	107.09	104.62	104.77	106.64	106.62	107.26	106.35	107.33	106.88	105.28	108.53	106.13	104.66	104.41	108.82	105.79	104.61	108.3	106.59	104.9	105.26	106.78	103.96	102.85	106.12	106.12
111.19	109.11	108.1	110.06	107.9	107.36	109.23	110.01	107.64	109.49	110.42	107.26	110.77	109.89	110.09	109.27	108.03	111.31	109.14	109.29	110.38	109.78	111.41	109.26	110.92	109.18	110.24	108.35	110.78	110.91	110.31	109.58	112.02	110.38	111.05	110.79	108.49	108.08	109.04	109.19	111.66	109.98	111.11	110.4	111.02	109.12	111.74	110.24	109.92	109.85
100.12	99.551	99.887	101.41	100.69	100.32	101.29	97.826	101.46	100.68	101.34	98.516	97.973	101.01	99.459	99.001	98.198	100.59	101.03	102.44	100.77	102.76	100.71	98.74	99.514	102.17	101.28	101.12	100.19	98.335	99.793	102.32	101.41	102.15	100.72	100.13	101.05	100.3	97.773	101.1	99.971	100.35	99.003	99.116	101.71	98.091	101.62	99.933	102.15	100.9
108.61	104.91	105.97	106.92	108.85	106.82	107.76	106.33	106.54	105.26	106.7	106.16	107.39	106.57	109.14	107.33	105.23	106.49	108.73	106.36	107.54	105.82	107.31	106.13	108.28	106.88	106.99	107.03	106.61	107.85	105.74	106.66	106.28	106.17	108.39	108.84	105.24	106.61	105.83	106.9	105.45	109.14	107.83	105.78	106.66	106.63	106.2	108.05	104.41	106.42
97.875	101.73	100.01	100.3	100.98	98.433	100.5	98.742	98.704	99.335	100.32	103.02	100.48	101.4	102.73	99.741	100.75	98.958	100.37	100.26	102.92	99.484	100.21	101.73	99.061	100.07	100.83	100.34	98.481	101.11	98.709	98.373	100.69	102.72	100.46	99.915	97.483	102.33	100.88	100.41	101.05	99.582	99.479	101.35	101.6	101.5	98.658	102.02	100.84	99.34
111.78	108.69	110.47	112.32	109.01	112.2	110.79	110.15	110.68	109.32	108.26	109.16	111.17	112.42	110.14	112.2	112.26	108.17	112.43	110.74	109.4	109.27	110.98	111.71	111.14	113.48	108.87	110.45	110.99	109.42	111.47	109.17	110.33	112.44	112.14	111.36	113.46	108.48	111.12	108.42	111.13	113.18	111.04	110.68	113.05	111.96	110.6	110.67	111.46	109.59
106.25	106.53	105.7	104.2	106.58	107.41	106.78	107.71	105.69	107.43	104.24	104.58	104.72	105.36	104.81	108.32	106.75	103.23	105.85	106.67	107.82	105.94	104.79	104.07	105.3	103.11	106	105.12	106.15	105.21	106.7	105.13	106.08	104.87	107.43	106.23	105.52	105.11	102.92	107.73	106.05	105.83	104.43	105.84	108.4	104.79	106.21	103.09	105.53	105.56
105.39	105.58	106.39	105.19	106.95	106.78	106.5	106.14	107.11	105.56	103.86	107	105.73	105.49	103.91	104.93	106.33	106.13	103.77	105.15	106.17	104.77	106.76	106.81	107.65	106.56	105.3	105.37	104.56	106.35	106.11	105.38	106.03	107.16	105.18	107.74	105.34	105.11	106.33	106.22	105.3	104.49	107.28	104.44	104.86	104.34	104.42	107.15	105.91	105
104.14	103.4	103.09	104.8	103.06	105.74	100.13	105.94	104.85	101.54	105.27	105.47	103.99	104.18	103.73	104.81	104.79	104.33	101.3	104.04	105.64	104.85	105.91	103.89	102.09	104.09	106.04	106.01	106.21	104.76	102.95	105.11	102.08	105.19	105.81	103.96	104.36	104.62	103.76	103.39	103.92	104	105.79	105.62	106.61	103.83	104.91	103.73	105.48	103.81
100.54	100.61	99.037	99.397	100.19	99.24	101.63	99.798	99.525	100.61	101.75	101.13	99.787	98.708	100	100.11	102.5	96.981	100.21	100.04	98.659	99.506	100.35	99.691	101.34	100.67	100.63	99.527	99.951	98.915	97.992	101.06	101.95	99.965	97.983	102.16	99.419	100.15	100.6	101.49	99.504	100.45	100.13	99.602	99.711	98.381	98.605	101.41	101.17	98.277
110.97	110.41	114.01	110.29	112.83	110.24	111.28	111.91	110.22	111.14	113.87	111.95	110.93	113.12	111.33	112.6	113.5	111.57	109.5	111.5	112.15	109.93	112.08	113.25	112.9	112.44	112.65	110.97	113.39	112.37	110.1	111.98	112.82	112.17	111.61	112.5	113.83	109.84	112.66	112.89	110.69	111.78	114.64	111.22	111.37	111.87	110.74	110.15	112.25	111.19
115.21	116.66	116.37	117.48	118.74	114.92	114.79	115.65	114.17	116.43	115.62	115.45	117.79	116.23	114.96	117.39	118.84	115.7	118.01	118.01	117.78	115.93	117.99	115.51	117.15	116.16	115.59	116.89	114.86	114.71	116.63	116.51	116.27	115.5	115.23	116.68	117.73	115.91	116.82	115.66	116.37	117.93	116.61	115.01	115.81	116.14	117.35	115.78	115.58	116.61
112.56	113.62	113.03	113.64	111.09	112.93	112.63	110.5	109.65	111.92	111.93	111.59	113.06	111.64	112.84	113.32	112.81	114.2	112.22	114.17	112.24	113.13	112.25	113.81	111.12	113.77	112.88	110.92	112.11	111.08	112.24	111.81	112.67	112.22	113.72	111.72	110.93	113.21	113.02	113.47	112.53	112.39	108.85	111.52	112.86	112.91	110.94	112.09	113	112.37
117.01	115.55	116.16	117.01	116.03	113.67	115.39	116.96	116.01	114.31	113.93	117.32	116.02	116.59	115.41	114.91	116.61	118.07	115.78	113.76	117.05	117.92	117.54	116.13	114.94	116.11	113.72	115.41	115.8	115.5	115.26	116.06	116.09	116.17	115.37	114.29	115.06	117.78	117.47	118.23	117.51	114.71	118.14	117.88	118.94	115.26	117.39	116.58	115.49	115.83
107.05	104.35	104.78	106.38	106.74	108.55	106.22	106.49	107.89	107.2	107.03	107.39	105.62	106.32	106.99	108.68	105.31	104.65	107.3	104.47	105.4	105.92	106	105.63	107.17	105.67	106.04	104.44	107.01	107.35	107.18	106.38	105.26	104.74	107.49	107.22	106.63	106.8	105.86	108	108.13	106.95	105.72	107.05	104.57	105.54	107.05	105.53	107.06	105
105.25	107.64	108.43	105.13	105.09	105.22	106.36	105.09	104.7	106.51	104.14	106.47	105.95	105.85	107.11	105.66	106.92	104.56	106.73	105.32	105.28	105.83	104.73	104.03	105.62	104.61	104.68	104.66	104.72	106.14	107.44	104.71	106.9	105.25	106.59	105.9	109.49	106	108.63	104.67	105.4	105.16	106.04	104.72	108.63	105.08	107.08	107.94	104.48	104.98
103.72	106.93	107.28	105.93	104.23	108.78	106.76	106.9	106.28	106.93	106.12	103.44	106.43	106.3	104.47	105.84	106.18	106.85	104.99	107.96	107.79	104.85	105.08	107.27	108.25	106.83	107.15	105.44	104.67	104.22	107.49	107.13	104.88	104.22	107.63	106.56	105.3	106.92	107.34	103.83	105.86	107.13	104.87	103.43	105.46	105.5	105.32	106.98	106.56	107.05
101.04	101.05	101.65	100.52	99.786	101.57	97.516	101.88	100.31	100.47	100.88	98.827	100.14	102.52	100.65	100.03	101.45	99.773	101.64	98.696	100.35	99.859	100.75	102.76	101.04	100.79	100.93	98.958	101.02	103.29	100.18	100.63	99.882	102.85	100.67	100.3	101.08	100.61	100.11	100.77	103.05	100.1	101.98	101.11	100.31	100.28	101.36	100.88	100.21	100.99
104.29	107.61	105.15	104.13	104.67	105.64	106.76	107.19	105.81	103.96	106.29	104.72	102.91	106.4	107.03	106.89	103.34	106.06	104.27	107.56	106.62	105	104.64	104.64	103.23	104.6	105.69	106.16	102	105.08	104.62	106.21	106.18	106.3	105.52	105.09	105.87	106.5	103.61	103.05	106.92	105.81	104.94	106.84	104.63	104.73	104.59	103.63	106.96	106.75
115.53	116.19	115.73	114.35	116.85	114.45	114.56	116.45	116.23	114.4	115.31	114.18	115.23	117.22	113.83	119.53	117.97	116.83	115.97	115.07	115.05	117.61	115.6	118.43	117.41	115.73	118.88	116.36	116.75	115.97	115.58	116.75	116.8	117.77	116.36	116.65	117.13	116.38	115.91	117.15	115.08	116.26	115.92	114.1	113.67	115.95	116.74	118.56	114	115.21
106.02	104.97	105.29	106.99	105.64	106.55	105.92	106.86	106.71	107.26	106.21	106.26	105.23	107.28	106.82	105.89	106.93	107.95	105.72	108.72	106.23	105.22	107.83	105.2	106.03	106.84	104.51	104.72	106.26	104.62	104.58	107.5	107.41	105.11	106.61	105.24	106.93	104.89	107.77	109.18	110.59	106.32	106.67	104.65	105.45	107.89	107.52	105.85	104.68	106.3
98.302	100.1	101.52	101.61	100.21	97.783	101.69	98.706	99.981	98.783	99.194	98.399	100.78	100.35	100.36	99.97	98.882	99.052	101.09	99.14	100.67	101	99.034	99.97	99.022	97.13	99.821	102.13	99.942	100.99	101.94	103.39	102.16	99.484	100.97	101.58	100.5	98.238	99.373	98.027	98.554	99.846	99.963	101.09	98.941	99.882	100.33	101.58	100.53	99.264
102.64	102.61	104.72	104.27	103.34	105.31	103.4	102.79	104.34	102.62	104.25	103.02	103.86	104.3	105.75	105.33	102.76	103.07	105.49	103.8	102.67	102.41	102.8	103.68	106.44	103.31	104.21	104.37	107.12	102.09	104.16	105.39	104.9	104.89	106.19	104.24	104.36	104.95	103.47	104.21	101.5	103.21	104.95	105.79	105.51	107.19	104.91	105.41	102.52	103.61
100.6	98.921	100.11	98.488	102.64	100.77	96.685	101.96	98.532	98.074	99.384	100.63	99.046	100.97	102.33	99.791	100.78	98.451	101.69	98.056	99.468	99.936	100.86	103.33	101.12	98.627	99.501	101.99	99.601	99.904	98.592	100.59	100.35	100.24	98.233	99.096	99.404	98.609	99.76	101.37	99.524	99.463	100.03	101.63	101.26	98.156	98.07	97.16	101.05	99.515
111.26	111.79	110.11	110.38	112.74	110.43	109.52	112.55	112.09	109.29	110.77	113.3	112.64	111.01	111.3	110.9	110.63	111.72	111.27	111.93	110.77	109.82	111.76	110.34	111.85	112.32	110.18	111.81	112.57	111.96	110.7	108.04	111.48	112.61	113.64	112.65	113.45	110.46	112.35	111.33	110.63	108.99	112.55	109.4	112.43	111.87	113.16	111.75	110.61	112.03
99.663	102.01	98.711	99.413	98.656	100.47	100.6	100.56	99.866	100.73	101.28	101.5	99.485	98.949	96.898	99.237	100.58	99.714	99.924	103.32	99.889	99.569	99.533	100.79	99.311	100.28	98.742	101.22	99.969	98.752	99.588	98.023	101.05	99.248	101.46	102.33	99.358	98.861	99.537	99.205	99.169	100.34	100.87	99.225	98.599	99.49	100.07	100.05	96.836	100.16
99.18	101.39	100.53	102.08	101.82	99.926	101.43	101.28	100.57	100.59	101.45	101.03	100.87	101.38	100.43	99.154	101.6	101.48	98.511	100.7	101.98	101.01	101.87	102.57	101.68	101.05	103.42	98.288	99.917	101.09	100.02	98.333	98.912	101.82	99.939	100.22	101.1	102.56	100.35	99.462	98.722	99.51	99.567	101.17	99.481	98.862	100.74	100.8	103.48	100.8
109.79	109.94	107.98	110.35	110.44	110.6	108.48	109.64	108.55	110.89	110.04	110.01	107.75	109.31	111.05	110.17	109.99	110.61	108.33	109.9	110.68	110.05	108.15	109.93	110.53	112.45	109.42	111.52	108.18	107.99	109.28	107.77	111	109.91	109.25	111.82	110.92	110.88	112.64	109.73	111.05	108.79	109.17	111.59	110.21	109.26	110.83	109.52	109.73	111.02
117.78	116.34	118.38	117.27	116.23	117.65	118	120.96	119.68	115.74	119.4	115.21	118.24	116.25	118.64	116.27	117.18	118.58	116.25	117.46	119.02	117.22	117.01	118.79	116.36	117.44	116.5	116.53	117.52	116.93	117.11	118.28	116.28	116.31	117.24	118.73	118.36	115.78	117.64	118.46	116.26	117.73	117.81	116.92	117.4	117.79	115.5	118.15	117.88	117.09
104.54	106.93	104.33	105.67	105.39	105.05	106.7	104.43	102.28	105.33	105.35	103.97	105.49	107.81	104.78	103.9	104.1	104.05	106.15	108.5	106.61	106.81	107.76	105.03	103.15	107.05	103.26	104.86	106.23	104.92	104.63	103.73	105.86	104.97	106.23	107.29	107.64	106.9	106.03	106.88	105.53	103.42	104.28	105.13	105.88	107.25	105.35	104.76	105.1	105.32
104.24	106.89	104.92	104.53	105.37	108.13	105.11	105.56	104.99	106.5	106.64	103.69	105.31	105.48	103.74	106.95	105.71	106.51	106.84	105.31	106.02	104.19	104.54	105.49	106.59	103.64	106.78	104.83	103.88	105.54	104.96	102.39	105.5	103.46	107.37	106.47	105.65	104.49	104.38	104.7	105.36	107.72	103.58	107.72	104.46	105.51	103.14	105.53	107.64	104.42
105.12	107.15	105.76	105.43	104.87	103.83	106.81	107.95	103.15	104.62	104.34	106.66	107.94	108.2	106.74	105.13	105.79	108.08	105.11	103.8	105.68	107.13	104.81	105.26	103.26	105.36	107.12	106.63	106.76	105.45	106.79	105.06	105.69	105.75	105.21	102.26	105.39	105.32	106.41	104.97	106	105.4	106.49	105.04	106.42	106.93	105.31	106.64	105.7	105.39
105.38	108.04	107.9	108.25	106.65	106.13	106.73	104.69	107.76	106.27	106.75	106.59	105.26	107.12	107.96	107.58	108.14	106.33	107.48	107.4	105.46	104.66	105.46	106.01	107.19	104.78	107.58	107.08	106.76	107.33	109.22	104.96	105.87	106.68	106.67	106.76	107.09	106.93	109.67	105.38	106.24	104.56	106.99	105.17	106.69	105.37	105.61	105.61	107.12	105.78
112.86	112.65	113.74	113.37	114.72	112.46	111.67	112.39	114.15	111.83	112.08	114.07	114.29	111.21	112.91	112.16	112.39	110.45	111.91	111.65	110.9	112.11	112.62	111.8	113.34	110.48	113.56	109.31	113.07	113.14	113.83	111.63	112.72	111.43	113.2	111.62	111.11	113.01	112.31	111.11	115.68	114.94	114.44	114.77	112.18	112.42	114.07	113.81	115.93	112.56
117.95	118.27	118.44	117.07	117.2	118.81	117.09	116.89	117.61	118.88	116.82	118.84	119.22	117.36	117.74	117.29	116.77	115.68	116.91	119.57	118	119.23	116.87	118.09	119.03	116.15	118.04	116.43	118.19	115.81	117.34	116.08	117.7	116.26	120.47	116.41	116.91	116.18	117.02	115.17	117.93	117.01	117.95	120.28	116.83	119.99	118.65	117.13	118.62	115.27
106.45	105.14	105.87	104.67	104.64	105.56	105.8	105.44	106.93	103.61	103.8	107.19	106.74	104.14	104.44	104.74	108	106.4	105.26	105.57	105.54	106.84	104.1	105.13	104.79	105.27	106.63	103.78	106.22	106.91	103.23	106.6	103.96	103.98	104.56	106.57	105.72	108.1	104.47	103.6	105.91	104.41	102.13	105.1	105.11	104.88	106.68	105.32	105.44	104.98
107.51	104.63	105.54	108.62	105.62	107.27	105.97	106.67	106.32	106.76	105.4	107.27	105.66	105.93	106.42	105.03	103.52	106.79	105.27	104.72	106.92	104.74	104.66	104.78	105.71	107.98	103.21	107.42	106.66	103.92	105.05	108.05	104.68	104.97	107.25	104.8	106.75	107.99	105.04	106.11	105.89	105	106.5	104.26	105.75	106.32	105.26	106.11	105.14	107.21
106.24	105.87	103.93	107.07	106.06	107.4	106.76	107.2	107.25	106.38	106.09	107.04	102.94	106.22	106.96	103.52	107.84	106.44	107.77	106.17	106.76	106.41	107.77	105.29	105.69	106.54	104.4	106.45	106.72	107.06	107.18	107.1	107.24	106.99	106.42	106.9	106.52	105.22	105.58	108.07	106.15	106.63	103.92	106.3	103.14	102.83	106.92	106.3	105.32	106.78
109.64	111.95	111.49	111.39	111.42	110.34	113.73	111.86	112.56	110.39	109.79	111.8	110.07	112.37	112.95	111.27	111.93	109.15	113.49	113.07	111.21	114.28	113.82	113.79	113.42	113.41	110.07	110.87	112.34	110.98	111.58	109.69	109.85	112.36	111.87	111.7	112.73	110.61	112.94	111.89	114.05	112.76	113.36	111.81	112.51	109.79	111.07	113.53	112.73	109.84
100.57	99.3	99.947	100.26	101.2	99.461	101.8	100.16	98.957	98.233	99.056	100.71	100.86	99.651	103.54	99.188	98.452	99.701	98.62	100.02	98.634	99.997	99.074	101.29	99.05	99.754	98.444	102.13	101.44	100.25	100.56	98.813	101.08	100.31	100.96	100.77	101.13	99.422	100.42	100.09	97.177	102.67	99.599	99.298	100.21	98.706	99.594	100.81	96.305	100.35
105.5	104.37	104.03	107.94	103.03	104.65	108.25	106.42	106.31	105.55	106.04	108.24	107.77	106.16	103.9	106.84	105.01	105.79	109.09	107.94	105.47	103.9	106.69	106.82	105.65	105.67	103.56	109.53	106.78	106.12	106.36	104.19	105.83	103.75	104.79	107.3	104.74	104.79	107.92	106.49	106.73	109.26	105.99	106.05	106.5	105.06	105.11	105.86	104.18	104.77
107.31	104.39	105.79	105.48	102.56	104.91	105.48	104.39	104.54	105.56	105.09	103.92	104.19	101.12	102.3	103.07	107.35	105.07	104.37	102.96	103.47	106.07	103.87	105.26	104.09	103.11	103.42	103.89	103.11	101.99	104.9	105.84	104.17	103.73	104.38	105.31	107.17	106.8	106.29	103.89	107.23	102.98	103.48	104.25	105.94	104.08	104.59	106.24	105.43	103.82
101.58	102.22	101.8	99.299	99.54	99.812	100.82	102.88	102.9	100.14	100.61	99.601	101.26	103.69	101.04	101.99	101.64	102.48	102.42	102.1	100.8	102.34	103.77	100.63	101.79	99.862	100.08	99.628	101.46	101.92	102	100.76	102.06	101.51	101.02	98.699	100.51	101.26	100.09	100.41	101.55	100.88	101.77	101.52	100.93	100.66	103.85	100.43	103.47	100.42
104.15	107	106.67	106.25	105.57	104.98	108.09	106.18	105.88	107.05	103.98	104.86	104.39	105.59	107.22	107.06	103.3	104.62	105.18	102.66	103.9	103.84	106.31	105.67	103.63	105.81	105.71	104.76	104.55	106.19	106.14	104.67	108	106.83	103.85	104.14	107.97	106.6	105.55	105.26	104.65	105.07	105.77	105.95	103.72	105.56	104.87	103.2	105.57	105.04
104.75	109.25	107.68	107.79	106.27	106.01	108.12	103.05	110.33	106.54	105.98	107.79	108.21	104.91	105.28	104.31	108.55	107.05	106.4	106.24	105.9	106.08	108.11	108.34	104.49	108.26	105.76	110	105.95	106.08	106.5	106.54	106.31	106.24	105.89	105.08	104.95	107.16	104.94	107.22	103.5	107.95	105.92	108.52	106.93	105.57	106.22	107.44	106.44	106.43
106.18	105.81	107.81	106.76	108.34	106.8	104.77	106.95	107.39	103.8	104.56	104.26	105.93	107.57	106.81	106.89	104.97	106.95	106.69	103.86	105.67	104.29	106.86	103.91	106.59	105.64	107.6	104.57	106.84	108.93	107.71	108.06	105.01	105.35	104.73	105.36	105.33	108.07	106.58	106.24	108.17	105.46	105.71	105.62	104.52	105.94	103.87	106.99	105.46	107.59
115.8	116.32	116.2	118.28	117.35	118.86	117.27	117.31	118.27	119.33	117.69	117.71	116.23	117.21	117.17	116.96	117.11	117.64	119.16	119.69	116.55	116.38	116.91	117.01	118.82	116.89	118.98	116.3	119.78	117.59	117.43	117.86	115.53	117.53	117.68	119.53	116.91	118.08	118.22	116.66	116.38	116.7	117.09	117.87	118.43	120.74	116.19	115.17	119.37	117.92
98.58	98.445	101.19	101.3	100.94	97.621	99.433	100.04	99.935	99.048	98.175	98.211	98.716	99.189	99.025	100.55	99.853	99.473	99.471	98.318	99.521	100.3	99.835	100.1	100.29	99.608	100.26	99.063	101.63	97.322	99.441	100.01	102.54	98.936	100.9	99.21	101.27	98.461	99.601	100.08	98.733	100.19	99.705	100.51	97.586	98.566	100.24	100.43	100.61	99.256
105.21	104.26	102.71	103.72	103.52	105.33	105.92	103.6	103.55	105.88	105.37	103.65	105.71	103.38	105	102.22	103.92	104.87	105.26	106.85	106.55	106.65	104.49	104.73	102.59	105.21	105.14	103.27	101.52	103.18	106.46	103.49	105.02	103.43	104.29	104.86	105.46	104.99	105.15	102.49	104.65	105.73	104.04	101.99	104.57	104.22	101.77	105.86	102.38	105.76
101.5	100.69	101	102.58	101.23	100.17	100.08	100.33	102.41	100.72	100.81	100.2	100.38	98.08	102.18	101.2	100.65	102.83	99.772	101.43	100.15	101.51	99.159	100.05	99.506	98.633	97.317	98.705	99.583	98.304	99.312	98.912	99.46	99.36	98.483	100.15	100.56	100.87	100.15	101.16	102	102.29	98.325	102.56	98.791	100.55	100.47	100.21	102.17	102.69
111.39	111.66	112.29	112.48	110.65	113.85	111.39	110.99	111.69	111.56	111.86	110.68	111.04	111.9	111.5	112.16	112.67	112.17	112.77	111.46	112.8	112.27	111.91	110.66	112.57	113.08	110.34	112.4	111.77	112.5	111.66	112.06	112.05	112.12	112.43	110.7	111.33	111.78	110.34	112.82	109.08	111.85	111.44	111.3	111.54	112.9	112.28	112.04	110.5	109.64
117.19	117	114.58	117.74	116.72	118.15	118.21	114.55	115.49	115.16	115.29	116.43	117.98	116.25	117.42	116.66	114.88	116.94	116.07	117.38	115.19	117.24	115.02	117.55	116.77	116.1	116.81	118.82	117.06	117.62	116.3	115.49	114.55	116.05	115.9	116.7	114.2	116.65	115.78	114.64	117.92	117.12	116.06	116.68	115.42	116.2	115.77	114.18	114.94	118.18
114.86	113.75	112.67	114.64	112.14	112.6	110.18	111.79	112.48	112.82	112.2	114.01	111.84	114.51	110.87	112.88	113.23	113.35	114.75	110.39	111.33	114.49	111.3	114.57	111.59	112.73	113.23	111.66	113.98	112.5	112.9	112.19	111.79	112.9	113.34	115.16	114.47	112.13	112.39	113.41	114.37	113.05	112.22	114.15	112.38	113.73	113.09	112.55	114.61	114.7
104.9	106.35	105.93	101.48	106.33	104.15	105.94	102.86	104.25	105.04	105.28	103.9	104.11	106.06	103.46	106.55	104.45	106	105.27	105.17	103.58	104.81	104.3	106.05	103.78	103.82	108.06	104.12	105.59	105.53	103.72	105.94	106.81	106.79	102.65	104.73	102.54	105.57	102.56	103.51	106.52	105.05	106.9	102.82	102.41	105.71	105.97	105.41	105.89	106.3
100.11	100.11	99.732	100.1	102.52	101.25	100.5	102.57	99.408	101.67	101.4	103.81	100.64	101.14	98.974	98.967	101.43	99.738	98.085	100.94	100.53	102.71	102.62	98.086	102.76	99.143	99.853	99.883	100.04	101.1	99.81	99.391	99.83	99.492	101.6	101.21	99.637	99.306	99.124	99.722	100.79	101.79	99.554	100.1	100.28	99.02	99.227	100.9	100.36	99.323
110.02	109.82	111.31	112.24	111.35	111.65	112.03	110.57	110.96	110.75	109.03	112.61	110.72	111.59	110.5	111.71	112.76	109.93	110.76	111.06	107.9	111.63	111.36	111.98	111.09	113.66	111.79	111.83	113.81	111.74	112.03	110.58	112.29	111.48	111.22	109.38	111.83	111.93	110.45	110.61	110.31	112.63	111.49	109.48	113.07	110.4	112.47	110.48	108.61	111.55
99.278	99.311	98.71	99.94	99.328	100.43	99.846	100.92	99.496	100.5	102.06	99.33	98.633	99.4	100.04	99.002	99.824	98.88	97.576	100.27	97.451	98.104	100.63	98.304	101.88	101.26	97.525	98.192	100.92	99.374	99.387	101.32	100.64	100.14	98.97	98.442	101.37	101.08	99.915	99.169	99.798	102.3	100.16	99.587	101.48	99.215	98.503	99.491	99.647	99.748
103.22	104.42	105.15	104.96	105.82	103.15	105.59	105.24	104.97	105.03	105.14	104.07	104.25	101.73	103.67	106.11	103.83	102.88	103.23	104.52	103.96	102.36	104.61	105.38	102.48	103.95	106.38	103.23	104.26	104.27	102.32	104.04	105.09	105.14	105.08	104.24	105.39	104.73	103.97	104.27	105.94	105.24	103.69	102.42	104.84	104.59	104.89	105.47	104.31	104.33
106.06	103.52	102.49	104.2	105.27	106.06	102.13	103.19	102.16	104.4	102.87	104.45	103.81	103.72	102.44	103.42	105.08	104.1	104.61	105.3	103.26	104.52	104.75	105.57	102.97	103.88	105.28	103.89	104.88	104.76	104.2	103.37	104.54	105.04	102.17	104.57	102.72	102.88	105.9	104.82	103.47	106.03	103.92	105.87	104.53	104.82	104.19	103.13	104.77	100.78
112.67	111.77	112.35	110.19	112.02	112.23	112.56	109.64	109.68	113.91	111.67	113.44	110.71	111.34	110.57	111.33	109.26	111.25	110.59	110.32	110.93	111.09	110.88	112.61	111.57	113.78	114.02	112.16	110.86	109.07	111.88	114.42	109.7	112.81	112.42	112.4	111.27	111.2	110.93	112.12	112.16	112.08	110.14	113.98	111.41	110.57	112.06	112.49	113.65	112.83
100.25	100.05	101.55	97.082	101.01	101.37	99.442	99.182	101.31	98.657	100.64	99.17	102.32	98.62	100.58	101.01	99.654	103.03	101.49	98.594	101	100.02	102.26	103.22	100.73	100.23	99.567	102.72	101.11	101.57	100.67	98.987	102.93	101.5	100.28	101.33	101.2	100.55	100.6	101.26	99.956	100.27	100.67	99.86	100.12	96.274	99.927	102.55	100.18	99.193
100.48	98.919	101.35	97.087	101.45	100.62	101.05	99.901	99.87	101.01	100.5	99.817	100.68	98.762	99.643	99.929	99.752	100.59	100.54	99.933	100.17	100.43	100.11	100.09	98.905	99.931	101.75	101.29	98.806	99.539	100.71	99.111	100.64	99.117	102.11	98.648	100.05	99.177	99.479	99.083	100.69	99.018	99.307	102.09	100.67	99.061	98.405	103.59	99.515	98.406
111.66	109.55	111.3	109.65	111.19	110	109.05	109.98	108.58	109.65	109.27	108.23	107.65	109.8	106.86	108.3	110.99	108.68	109.51	108.23	108.93	108.78	110.38	111.86	109.86	110.24	108.49	109.49	109.28	109.92	109.04	109.6	111.24	108.29	108.13	109.05	109.72	110.86	112.18	110.18	110.82	112.73	108.32	108.85	109.66	109.77	109.98	110.36	112.12	109.1
107.42	106.09	104.45	106.48	106.8	103.74	108.22	106.74	105.09	105.68	104.73	105.31	108.11	105.25	106.18	106.17	106.88	106.88	105.68	105.87	105.55	104.87	103.28	105.13	107.27	105.69	105.1	105.94	104.06	108.43	106.44	104.87	106.29	106.83	105.79	105.23	106.48	103.4	106.31	103.84	106.71	105.19	107.66	108.44	107.4	107.68	107.21	104.78	103.91	104.85
119.19	118.2	119.22	117.06	119.02	118.6	116.79	117.78	118.28	120.22	118.49	116.42	117.52	117.33	114.98	118.16	117.3	119.19	116.74	120.57	117.92	119.17	118.57	116.77	117.15	116.78	119.1	118.73	115.71	115.62	117.37	117.98	117.37	118.12	117.86	119.22	120.03	117.95	119.63	117.43	119.61	118.21	117.02	119.47	119.92	117.73	118.17	117.24	116.43	117.82
114.09	112.06	112.36	112.27	112.64	112.23	114.53	112.96	112.71	113.81	113.04	111.12	111.74	114.06	114.13	112.5	112.6	113.77	112.39	114.64	111.07	112.73	114.52	112.16	113.03	111.35	111.1	110.61	112.42	113.93	114.72	113.61	110.56	114.01	114.09	111.68	110.91	111.58	112.72	112.93	112.41	112.5	113.73	113.5	112.29	111.71	111.18	113.64	113.88	111.2
106.26	105.45	105.18	105.96	106.57	106.25	104.39	107.02	103.87	106.61	106.01	105.78	107.16	104.09	104.35	104.22	106.73	106.45	105.86	104.41	106.2	107.26	105.52	107.08	106.66	107.68	105.23	106.05	105.67	106.87	103.18	104.6	103.56	105.87	105.39	103.93	102.44	106.72	105.62	104.35	104.87	107.21	104.22	104.28	104.11	105.42	104.84	104.79	105.24	106
104.93	105.18	106.81	106.19	105.63	104.4	104.49	107.02	106.89	106.46	107.67	105.52	106.24	107.78	107.9	107.01	106.4	105.43	107.83	105.22	105.83	105.18	107.44	107.21	107.8	105.65	105.34	105.72	107.19	105.82	106.67	105.04	105.41	106.62	106.18	107.59	103.82	107.49	107.46	107.62	105.84	106.38	106.07	106.04	106.08	107.54	105.65	107.64	105.35	105.61
109.9	108.85	110.18	108.48	111.43	109.03	108.45	110.26	111.09	111.32	108.95	109.97	110.43	109.95	111.78	109.66	110.19	110.1	110.02	111.7	109.34	110.55	109.14	110.75	109.86	110.48	110.33	109.18	110.31	109.58	110.06	110.51	110.93	109.48	107.84	111.87	108.11	110.99	110.92	109.85	109.85	110.72	110.64	109.05	108.6	109.71	109.57	110.12	110.99	108.69
105.6	104.05	103.15	103.96	105.58	106.6	103.85	102.92	105.27	104.59	107.25	106.08	107.66	105.37	103.56	105.14	104.24	105.17	103.61	105.35	106.81	103.4	104.2	105.55	106.77	105.77	106.23	107.2	107.79	102.11	102.63	105.81	106.33	104.79	104.08	104.22	105.57	105.9	107.3	105.44	104.55	103.42	104.39	104.59	106.59	104.03	105.11	106.74	103.99	105.79
112.12	109.97	112.14	112.02	112.37	111.59	111.43	112.13	114.84	114.48	111.87	109.36	111.96	112.4	110.96	110.5	110.94	112.23	112.78	112.34	112.75	111.13	114.08	111.71	114.25	112.36	114.39	110.8	112.32	111.83	111.34	111.8	112.61	110.16	111.08	110.42	112.2	111.5	111.69	112.16	111.63	111.17	113.52	112.79	111.82	113.39	113.81	111.85	113.1	111.26
101.79	102.36	100.57	101.08	100.16	100.72	103.12	102.25	101.46	99.694	100.55	100.34	101.93	98.478	101.98	99.878	101.44	101.6	101.8	102.77	101.2	100.88	100.76	102.91	100.19	101.47	101.25	101.17	99.226	100.31	99.338	102.44	101.15	98.417	99.218	100.03	100.9	101.95	101.77	101.83	100.55	99.278	100.02	98.802	99.996	99.959	102.23	103.24	102.11	98.588
110.64	109.75	110.08	111.39	111.58	110.81	109.36	108.92	111.31	110.46	109.99	111.2	108.79	109.55	111.87	109.95	110.65	111.07	111.26	108.42	112.93	108.87	108.99	108.89	109.98	109.78	108.37	108.66	110.56	108.62	108.43	108.18	111.23	111.54	112.87	109.77	107.18	107.28	110.79	109.35	111.29	110.71	108.24	108.27	110.64	106.72	109.07	107.08	109.08	111.58
107.85	105.21	106.67	104.31	106.84	106.95	105.88	106	105.95	105.62	107.42	106.47	104.92	105.42	106.3	106.68	105.12	103.09	104.92	104.95	104.97	107.49	106.56	105.29	104.65	105.6	105.3	109.32	106.65	105.6	105.64	105.21	106.96	107.09	105.79	105.43	107.17	107.78	107.79	103.74	105.04	108.51	109.17	104.37	105.19	104.35	105.29	108.03	104.53	106.65
107.05	107.45	107.29	107.23	105.27	107.13	105.69	107.09	105.01	107.46	106.96	107.98	106.01	107.71	106.53	105.97	107.12	106.88	104.14	107.08	107.97	103.98	106.52	107.15	105.67	110.28	106.61	106.21	106.78	104.56	105.21	107.03	104.88	106.27	108.42	104.39	104.93	105.7	106.5	105.69	106.17	105.6	103.37	106.18	106.67	108.35	105.8	106.95	106.28	106.11
104.33	105.73	106.78	104.86	106.19	104.51	104.45	104.79	105.68	105.01	105.06	105.51	106.66	104.31	104.46	106.14	104.93	103.09	105.32	105.5	106.66	108	105.71	106.19	104.78	103.7	106.21	105.62	105.23	105.18	105.89	106.77	106.84	104.38	105.85	104.48	105.56	106.51	104.44	105.81	106.13	106.51	105.23	104.86	104.49	105.97	103.82	105.64	104.21	102.69
100.71	105.12	105.21	106.04	106.62	103.85	105.96	104.74	107.79	104.77	107.2	104.49	106.34	106.3	106.85	105.93	106.64	105.65	104.71	105.54	105.04	107.62	106.65	106.15	104.1	104.82	105.87	104.71	104.52	106.47	105.93	106.49	107.59	105.23	108.4	107.77	106.13	104.72	103.72	103.66	105.67	105.87	105.72	105.88	106.79	104.37	107.27	106.38	105.19	104.17
113.52	113.32	111.5	111.78	111.65	111.83	112.59	112.14	112.39	113	112.11	113.86	110.04	111.53	113.54	111.17	112.57	108.65	112.85	110.67	111.48	112.85	110.81	112.98	110.52	113.65	110.86	113.3	111.38	112.46	112.67	112.95	112.09	110.93	109.92	111.06	112.31	112.05	111.6	113	112.82	113.7	109.62	112.22	113.66	112.1	112.38	111.36	111.79	110.72
101.6	98.612	98.908	100.58	99.354	100.09	97.402	100.97	100.84	101.39	97.702	99.281	102.09	99.968	98.689	98.861	99.518	100.17	100.9	100.78	100.24	98.028	99.421	98.243	98.954	100.83	98.818	100.47	97.944	100.2	98.181	100.61	100.58	101.83	100.13	99.055	101.22	99.428	100.26	99.91	100.77	99.089	101.2	97.797	97.847	102.06	99.834	101.02	99.319	101.13
110.63	112.27	112.09	113.39	110.44	114.25	113.48	112.92	113.24	112.33	112.61	112.37	112.61	111.94	112.1	110.68	110.86	112.69	111.88	111.04	111.17	112.88	109.74	110.65	110.94	112.84	114.11	111.98	112.56	112.59	110.7	113.43	111.75	112.75	114.36	111.05	112.7	110.62	111.1	114.86	110.55	110.7	111.48	109.92	111.78	111.42	112.95	110.79	111.93	111.78
104.51	104.71	104.24	106.3	103.87	104.78	101.99	106.69	105.23	105.41	105.1	107.81	105.46	106.57	106.39	104.82	105.92	105.06	105	105.32	106.65	105.23	106.15	106.61	103.54	104.94	105.9	105.1	103.14	102.13	103.71	105.75	106.87	106.63	106.42	104.82	105.46	106.05	106.61	105.82	106.61	107.06	106.51	107.38	107.16	106.43	106.76	102.86	106.26	105.6
113.36	110.9	113.04	111.8	113	108.29	113.16	111.46	111.52	112.11	112.25	109.02	111.39	110.34	111.99	110.95	110.92	112.17	109.94	112.1	109.74	112.54	108.14	110.87	113.99	111.84	110.55	109.69	111.72	110.82	111.32	111.56	110.51	112.37	111.84	109.77	109.13	114.17	113.18	110.82	110.91	109.51	111.58	109.13	113.18	108.95	110.73	109.98	110.46	113.26
108.55	106.6	105.4	104.07	104.05	103.35	105.57	105.41	105.23	106.88	105.7	104.96	106.85	105.47	106.79	107.22	104.65	104.2	105.72	106.07	107.99	104.14	106.24	105.23	106.06	106.36	106.49	106.03	107.34	104.69	105.14	106.95	105.88	105.47	106.24	104.72	104.82	105.45	104.59	108.37	105.08	108.26	105.53	107.76	105.05	103.57	104.31	103.44	106.67	104.19
105.14	106.26	106.09	105.8	104.8	106.58	105.85	104.9	106.69	104.51	108.44	106.28	106.12	106.04	104.54	107.71	104.83	106.68	104.76	104.19	103.36	103.95	105.36	105.54	104.96	106.19	106.01	105.78	107.02	108.47	104.48	103.17	107	105.88	106.27	104.62	103.83	104.97	103.35	106.44	105.48	107.16	104.68	106.93	104.48	107.97	108.86	107.06	105.05	105.83
103.23	103.76	103.31	103.11	104.76	105.58	104.07	102.59	105.33	101.34	103.59	101.98	101.03	105.72	104.52	102.36	103.55	104.08	103.29	104.33	103.48	104.26	104.85	104.62	101.34	103.14	102.53	102.53	103.13	103.37	102.81	105.31	105.63	104.76	104.3	102.28	105.42	106.08	107.45	104.7	103.95	104.18	105.29	104.74	106.27	103.22	103.94	105.47	107.32	105.35
111.73	110.8	108.05	109.55	107.88	110.91	110.34	111.57	109.55	109.77	110.16	109.97	110.87	111.89	112.14	109.84	109.27	109.87	106.71	109.17	111.43	110.01	112.01	110.53	108.83	111.22	110.01	110.71	110.91	108.99	110.99	108.98	112.05	111.07	111.13	111.04	111.75	110.72	111.18	109.26	110.46	110.58	110.29	107.57	109.01	109.57	108.95	109.9	110.52	109.8
107.16	103.46	105.2	108.55	105.68	105.9	105.03	106.21	105.44	104.58	103.19	105.69	103.15	104.42	105.53	106.17	105.52	101.72	103.67	105.81	105.5	105.69	105.14	107.07	106.1	106.34	106.08	106.28	106.06	104.93	107.23	105.26	105.26	105.08	103.76	106.62	105.07	105.65	103.98	105.84	105.24	106.22	108.42	103.72	104.6	107.76	105.9	105.75	107	105.66
101.22	99.992	102.31	100.46	100.03	99.063	101.3	100.65	100.22	101.14	101.16	103.11	98.608	99.134	100.7	100.36	102.33	100.96	98.275	99.828	100.45	100.71	100.36	101.47	100.06	100.14	101.42	99.884	100.13	101.42	100.91	101.85	97.915	98.446	100.47	99.361	101.45	100.41	101.16	98.874	100.25	100.36	100.5	98.634	99.797	100.76	98.745	99.877	99.929	100.68
106.62	104.83	106.79	105.42	105.87	107.76	108.08	108.69	107.94	105.52	106.59	107.42	105.61	107.5	106.9	107.12	105.53	108.79	107.14	108.44	105.66	105.42	107.09	107.88	106.61	107.77	107.98	108.06	106.5	106.37	107.59	108.4	107.24	106.86	108.09	107.29	108.63	110.63	106.48	105.68	108.6	107.81	106.13	106.12	105.87	107.65	106.08	106.98	107.27	106.65
104.74	106.3	105.36	106.27	105.4	105.14	106.64	106.34	106.37	107.2	107.17	105.24	106.14	106.03	105.36	109.21	104.22	107.41	105.66	106.95	108.58	105.11	104.46	106.84	104.08	104.73	105.28	107.49	106.67	107.7	105.91	106.31	106.47	107.41	104.38	104.85	104.49	106.5	106.63	106.98	105.42	106.42	104.89	105.24	104.86	105.15	105.35	106.73	105.76	105.95
110.76	112.17	109.67	112.12	112.52	109.77	111.43	113.07	109.75	110.31	111.77	109.19	110.52	110.28	110.24	111.58	112.48	113.02	109.05	110.47	112.49	110.35	109.21	110.76	108.95	113.29	111.67	111.99	112.23	110.47	114.59	112.79	111.18	112.28	110.3	111.43	111.97	112.79	110.43	109.99	110.32	112.95	110.77	112.12	110.99	110.87	112.98	111.47	112.01	112.84
104.62	106.08	104.75	107.01	105.51	105.31	105.61	106.64	106.09	107.02	104.04	106.49	104.58	104.05	104.64	103.97	105.37	104.81	107.25	107.44	104.89	107.3	106.05	106.05	105.58	105.22	107.04	104.62	105.61	106.16	106.98	107.86	105.93	104.77	105.77	108.09	105.07	106.29	104.51	105.95	106.42	105.94	103.04	105.64	103.61	107.64	106.52	105.94	105.72	105.28
105.11	105.82	105.71	108.3	106.99	107.18	105.28	108.06	106.61	107.1	107.35	105.34	106.75	107.14	106.74	106.11	107.86	106.12	104.98	105.93	105.3	105.13	104.41	107.12	106.94	107.32	105.47	105.64	106.46	104.7	106.91	105.53	106.17	105.89	106.78	108.52	106.49	107.67	107.48	106.06	103.41	103.44	105.99	105.87	106.28	105.92	107.38	105.69	104.95	107.7
103.75	107.14	107.28	107.4	105.02	105.89	106.5	108.79	105.48	105.34	105.44	106.34	108.24	109.24	106.3	108.24	108.03	105.56	108.43	107.51	105.16	106.21	105.78	106.02	107.8	108.06	106.76	106.44	106.1	106.08	109.58	107.61	105.11	107.29	105.18	106.72	108.64	107.23	105.27	104.65	108.02	106.63	105.75	106.57	106.81	106.42	107.14	106.88	107.68	107.5
110.73	111.18	111.02	110.63	110.46	108.67	110.04	111.8	109.09	109.67	109.05	110.65	109.31	111.71	108.59	111.34	109.6	109.51	108.25	110	113.74	110.45	109.05	111.03	110.52	109.67	111.15	110.7	109.77	109.53	110.85	108.8	109.24	110.53	109.59	109.63	106.86	108.44	111.8	109.13	109.27	109.56	109.54	109.53	109.61	110.55	109.14	110.79	111.01	108.85
106.01	108.12	103.52	105.69	105.56	107.04	104.94	107.56	105.45	105.85	105.38	108.33	108.01	107	106.59	105.24	105.36	107.78	106.51	106.59	107.34	106.69	106.05	104.09	105.39	106.49	104.89	106.62	105.61	106.49	105.85	107.22	102.9	106.39	106.19	106.2	106.47	104.66	106.57	106.24	106.51	105.7	109.09	106.65	104.58	104.34	105.41	106.55	107.6	105.12
102.82	99.984	98.945	101.78	98.943	100.56	101.42	99.147	100.96	101.06	100.44	101.69	100.06	100.51	100.93	100.28	99.997	99.074	97.459	101.33	100.49	97.297	99.508	102.28	99.795	97.991	100.49	102.73	102.49	101.1	100.92	98.827	100.24	99.321	101.31	100.73	99.873	101.62	101.19	99.769	101.89	99.071	101.8	101.51	99.292	101.08	101.18	100.17	99.639	99.617
108.88	111.55	109.92	111.83	111.04	112.44	110.23	110.59	110.58	108.88	111.95	110.64	109.38	112.05	110.9	107.78	111.09	109.57	112.16	111.58	109.9	111.49	111.75	113.01	112.45	111.57	112.19	109.1	112.07	111.66	110.35	110.93	111.07	108.22	111.38	110.94	110.8	112.67	111.27	112.16	114.54	110.4	109.05	114.44	108.83	111.74	112.13	111.18	111.11	111.97
103.27	103.72	104.03	103.94	103.12	102.99	104.5	102.73	102.97	104.16	102.81	103.48	104.53	105.19	101.74	104.86	105.4	105.69	102.49	105.31	104.94	102.96	104.28	104.13	105.39	104.97	103.74	102.09	102.29	105.58	103.12	103.9	102.59	104.92	104	103.32	103.04	104.28	105.66	104.72	103.74	105.12	104.74	103.78	103.82	104.24	103.11	105.75	105.05	105.78
104.23	103.67	104.2	106.28	103.06	103.03	105.04	102.87	106.84	103.27	104.74	102.54	101.99	104.88	105.18	102.72	104.1	101.85	104.44	102.59	103.05	106.78	103.46	104.07	103.23	104.95	105.45	102.94	101.51	104.11	106.09	105.24	102.51	104.65	102.67	105.77	103.49	106.05	104.88	103.59	103.72	104.55	105.88	103.26	101.18	103.1	103.58	103.45	104.46	102.07
105.06	105.11	104.42	107.54	103.16	107.16	105.01	105.91	106.95	105.71	105.29	105.56	103.56	105.48	102.69	104.45	104.44	102.79	104.9	105.22	106.14	103.5	103.94	103.67	107.36	106.15	103.89	106.07	103.85	105.82	105.13	109.82	104.82	101.46	106.06	106.23	104.89	102.66	104.97	104.99	103.87	104.9	104.84	102.3	106.01	105.8	104.14	104.43	106.02	105.83
111.16	110.3	108.86	111.62	111.29	111.23	111.34	108.84	112.23	110.86	110.11	110.64	111.75	110.45	110.41	108.63	112.2	111.17	111.43	111.09	109.89	111.45	109.37	110.68	111.09	109.93	108.43	111.06	112	111.26	110.39	110.72	112.1	110.4	110.68	110.89	113.78	110.56	112.3	110.34	111.66	110.35	111.55	110.01	112.17	108.94	109.86	109.4	111.22	109.35
110.36	108.86	109.92	109.71	109.58	108.96	110.78	109.03	110.43	108.87	109.85	110.16	110.2	109.07	109.29	110.26	111.66	108.59	109.46	108.62	110.94	107.79	111.61	109.07	109.77	106.54	110.85	110.43	107.84	107.98	110.21	109.13	110.41	112.88	107.85	110.56	109.12	107.74	111.17	108.18	110.28	109.81	111.15	107.24	109.79	111.64	108.93	109.2	109.47	107.66
99.954	100.31	101.03	98.26	100.4	97.05	100.43	100.5	98.99	99.83	102.47	98.24	96.513	99.937	99.431	99.351	100.2	100.18	97.701	99.494	99.407	98.797	100.2	98.975	101.18	100.63	97.974	101.25	101.21	100.9	101.13	99.503	102.89	99.321	98.583	98.493	98.854	100.03	100.7	101.83	99.92	100.65	100.87	98.21	99.147	100.76	101.95	99.839	98.067	97.756
103.87	105.99	105.64	104.89	106.05	105.79	108.13	103.21	104.39	104.38	108.54	106.57	107.08	107.34	104.61	105.9	105.27	103.98	106.01	104.5	104.61	103.14	104.05	105.5	106.81	105.76	105.11	106.74	105.91	105.03	104.45	102.43	103.55	104.86	106.86	104.37	104.1	107.08	105.79	105.22	105.46	106.39	104.03	106.54	105.86	104.52	106.24	105.35	105.95	104.46
105.6	106.26	106.29	105.84	106.25	104.45	106.02	103.81	105.01	106.03	105.27	105.85	107.08	104.72	103.98	103.97	103.72	105.27	107.88	104.45	104.58	104.84	102.37	103.53	105.48	104.59	104.98	105.45	107.14	107.58	105.02	105.62	108.91	103.95	105.72	106.84	106.79	102.4	105.62	105.54	106.03	104.62	106.29	106.37	104.51	105.21	106.21	107.02	105.53	105.76
105.27	105.68	103.68	105.71	103.73	105.24	106.97	104.67	103.84	103.05	105.81	101.9	103.86	103.11	106.79	107.4	103.89	105.29	104.76	108.12	105.15	104.26	104.27	104.96	105.62	104.51	104.3	103.76	106.11	105.41	102.87	105.08	103.16	104.39	106.06	104.43	102.17	104.85	106.14	103.75	107.36	104.78	103.59	104.74	105.38	106.27	104.18	104.53	103.58	105.99
104.03	105.15	105.49	105.67	105.75	106.81	106.23	105.29	103.56	107.07	105.65	105.78	106.27	103.12	106.11	103.51	104.64	104.96	106.64	105.53	105.88	107.98	107.14	104.68	104.38	105.16	105.05	105.95	105.24	105.42	107.5	107.43	107.36	106.06	108.05	107.59	104.6	105.34	105.52	106.13	106.01	104	102.47	106	105.49	106.97	105.23	104.63	105.06	103.2
110.81	110.3	111.68	109.6	110.82	109.6	109.95	111.04	112.53	111.74	111.77	110.83	114.68	112.75	112.11	112.7	111.33	110.58	109.05	110.85	109.13	110.19	110.49	108.26	110.84	111.15	110.69	110.62	110.9	110.65	112.25	111.64	111.99	111.44	109.98	114.98	112.92	112.71	109.44	110.67	112.01	111.66	110.85	109.86	110.98	110.5	109.92	109.78	111.21	113.1
117.13	117.42	119.42	115.72	118.27	118.32	115.75	119.26	114.25	114	117.42	118.3	117.23	117.11	117.49	117.86	117.34	116.31	117.68	117.12	116.03	116.4	117.24	117.14	116.89	114.74	115.61	117.11	118.95	117.99	117.71	117.18	117.15	119.14	118.85	117.64	118.72	117.92	117.89	116.42	118.12	117.63	117.58	119.53	117.16	118.78	117.57	116.84	117.42	117.53
115.3	116.3	116.33	116.26	119.95	117.98	117.02	117.33	119.15	116.09	118.59	118.06	117.59	117.59	118.13	116.54	119.1	118.73	116.97	118.08	117.9	117.98	117.45	118.57	120.16	116.56	117.55	119.46	116.77	118.34	117.94	119.29	118.21	118.56	117.55	116.93	118.36	118.79	118.31	116.2	118.32	117.97	118.45	117.87	115.89	118.57	116.74	119.31	119.41	116.27
106.56	106.13	104.25	106.05	106.52	106.72	104.34	103.86	104.5	106.77	104.69	105.74	105.59	101.91	105.72	105.35	105.5	106.22	104.3	106.62	105.87	106.36	105.6	103.17	106.14	104.7	109.24	103.26	106.58	106.72	107.28	105.02	105.99	106.85	105.82	108.32	105.84	105.23	104.89	105.94	103.93	105.26	105.46	108.27	104.4	105.64	105.69	105.41	105.99	104.65
106	106.34	106.23	105.22	103.12	104.89	105.11	103.7	107.95	105.59	105.54	106.46	103.14	106.77	105.46	103.8	104.64	104.38	105.39	104.18	104.64	104.14	103.48	105.21	104.72	106.32	105.31	104.14	105.27	106.14	105.28	104.23	104.21	104.33	105.46	106.4	107.29	104.94	107.08	105.6	104.94	104.38	104.78	105.14	105.81	104.52	105.66	103.95	103.67	107.9
105.83	106.17	105.1	108.91	107.2	105.19	106.71	107.53	104.95	104.98	106.12	108.52	105.87	106.49	106.14	106.79	106.83	106.34	105.56	104.2	104.74	106.08	105.6	106.29	104.3	107.1	104.47	107.66	106.67	107.8	105.57	104.13	106.47	108.13	106.89	107.17	106.38	105.66	104.58	108.51	107.06	104.71	105.09	106.57	107.06	107.95	106.86	107.67	107.7	106.34
105.1	103.42	107.4	108.14	106.12	105.85	105.67	107.1	105.78	105.79	106.67	105.79	105.81	106.86	107.08	107.5	106.48	107.3	105.98	104.52	105.8	106.62	107.7	106.65	108.51	105.39	107.53	105.92	106.65	106.02	106.77	108.18	104.96	105.35	105.13	105.06	107.68	105.48	105.49	106.07	105.48	107.51	104.3	106.23	105.33	104.92	106.38	104.18	105.15	103.91
101.38	98.332	99.995	97.811	99.915	99.646	98.667	100.31	98.179	101.33	98.524	99.064	101.5	101.83	99.642	99.607	99.665	98.301	100.41	99.973	99.243	99.749	99.068	98.19	102.3	100.17	97.644	101.27	98.639	100.41	100.28	99.003	99.941	101.07	98.91	100.15	97.971	99.936	98.215	98.41	99.456	99.278	99.223	101.46	98.201	99.3	99.625	97.695	99.365	99.52
100.49	99.968	99.15	101.53	98.11	99.542	101.89	99.377	97.222	99.026	98.458	101.6	102.38	98.769	98.965	98.815	101.56	100.63	103.16	100.94	101.39	99.051	100.52	99.608	98.551	97.113	100.71	99	102.21	99.035	99.5	101.9	99.389	100.29	100.63	99.446	101.48	105.63	101.15	101.58	100.4	101.07	98.762	100.34	101.62	101.63	102.25	101.1	100.31	98.888
110.24	110.92	111.29	110.72	111.67	109.2	112	108.95	110.85	109.12	110	110.4	108.33	111.54	110.48	111.13	107.65	111.1	110.55	108.34	110.21	109.34	111.01	109.76	108.72	110.25	111.39	110.86	110.93	110.67	110.19	110.01	111.82	107.64	110.84	110.06	112.03	111.75	109.82	110.83	112.34	111.78	109.6	109.65	110.39	107.97	109.19	110.81	109.27	111.16
106.07	106.75	104.21	105.25	102.26	106.21	105.38	105.98	107.14	108.15	105.97	105.01	107.48	105.76	105.84	104.81	107.15	107.6	105.76	104.46	108.13	106.86	108.75	106.23	104.09	105.77	107.29	105.1	104.29	104.75	105.75	104.36	104.61	105.7	105.57	106.63	106.27	104.04	104.67	105.75	104.85	104.46	105.77	106.45	107.24	103.57	105.63	106.82	106.18	106.97
110.58	110.1	112.29	112.77	113.83	109.97	109.88	109.36	109.98	108.84	110.73	110.7	111.53	110.62	110.67	109.72	107.87	109.66	110.79	110.86	109.11	110.17	108.76	111.12	111.93	108.98	111.01	110.42	111.32	109.85	110.1	109.95	107.36	110.41	111.79	109.05	110.13	109.19	111.38	110.73	110.41	113.06	112.14	111.98	111.01	112.11	109.73	110.08	112.77	109.71
112.47	111.2	113.36	109.83	114.3	109.83	111.82	113.4	111.57	110.49	109.41	111.6	111.36	111.57	109.08	109.97	110.56	111.3	112.09	111.75	113.02	111.5	109.67	110.19	111.84	110.48	111.4	111.78	109.6	111.78	111.98	109.89	109.5	113.41	109.38	110.54	111.22	110.36	114.04	112.05	112.86	111.93	111.77	111.16	110.15	111.53	111.13	113.06	109.72	110.27
107.33	105.7	105.05	106.31	104.56	104.93	105.8	104.32	103.95	106.51	107.94	105.13	106.85	104.12	104.75	106.17	103.74	104.64	105.85	104.63	105.65	106.4	104.6	106.44	105.19	105.63	105.57	106.49	105.19	106.69	104.82	103.36	108.27	107.26	105.39	105.53	104.12	106.1	106.54	105	104.83	107.12	105.2	103.82	106.53	106.05	105.16	106.01	106.32	104.41
99.691	98.169	99.682	98.404	98.801	98.42	100.15	100.4	100.32	100.76	97.247	101.54	100.59	100.14	99.529	99.893	100.96	100.13	99.026	101.83	99.075	98.282	98.967	98.416	101.29	98.982	98.981	101.09	102.67	99.668	98.387	100.54	99.278	99.942	101.02	99.244	97.956	99.431	99.614	98.088	100.19	100.97	101.71	102	99.174	98.626	99.308	100.17	99.14	98.942
107.18	104.83	107.27	105.73	105.69	105.86	105.11	104.56	106.01	105.71	105.72	105.49	105.66	106.38	105.21	107.24	103.96	105.87	104.94	106.15	103.61	105.75	103.71	102.9	105.74	104.6	109.41	103.61	104.8	104.32	105.28	107.88	105.32	103.76	106.77	105.02	107.65	105.47	106.58	106.75	107.17	106.28	106.07	103.38	106.29	104.18	106.27	107.7	106.71	104.78
112.93	110.7	110.34	112.01	110.63	110.56	109.26	110.79	111.73	110.62	113.33	112.16	111.33	110.83	112.1	111.5	111.47	111.86	111.58	110.69	113.99	110.65	109.42	109.76	112.77	114.1	112.66	113.24	111.74	112.49	110.45	110.59	111.05	110.22	109.85	112.15	114.04	109.99	110.55	109.7	109.36	110.45	111.97	112.14	111.75	111.74	110.02	111.58	110.13	109.29
104.34	104.61	106.19	103.81	102.77	106.95	105.51	106.47	105.31	104.63	105.98	104	105.71	105.96	104.87	105.7	107.35	106.75	105.86	104.33	104.82	105.56	105.99	105.3	106.21	106.97	104.67	106.79	103.92	106.89	104.77	106.59	105.55	104.42	105.86	105.34	105.56	105.07	106.87	103.67	105.1	106.01	108.47	105.93	103.22	106.48	106.48	105.86	105.94	105.77
104.53	105.61	107.44	105.84	105.68	104.27	103.75	105.15	106.29	105.24	104.72	105.26	106.56	104.03	104.93	105.83	106.26	106.5	106.07	106.44	106.87	106.06	106.84	107.33	104.74	106.86	102.81	106.98	105.36	106.73	105.68	103.82	105.32	104.6	104.86	105.89	104.55	108.07	105.66	105.54	103.92	105.32	103.7	102.44	105.15	105.79	104.35	106.44	102.83	105.32
105.61	103.74	105.13	105.73	104.89	106.48	106.98	108.2	105.63	104.85	105.77	105.59	105.06	106.32	104.77	104.53	106.23	104.9	106.26	105.62	104.35	104.19	106.96	105.6	103.98	105.28	104.25	101.41	105.98	105.72	105.88	105.77	102.26	105.25	103.05	104.25	105.75	104.96	104.84	105.59	104.01	105.44	107.76	105.63	104.25	104.05	105.48	102.96	104.85	107.05
100.21	100.57	99.009	98.908	101.67	100.61	100.13	97.215	97.917	100.04	98.261	97.748	99.379	101.1	100.6	99.981	100.4	98.969	100.79	99.18	98.334	100.91	99.688	100.93	101.25	100.41	99.153	100.54	101.06	99.435	99.325	99.215	99.298	97.82	98.337	98.474	98.304	99.088	99.424	99.716	100.71	99.047	98.497	100.63	101.2	101.16	100.17	100.86	100.61	98.644
110.54	111.96	110.44	112.41	110.54	113.26	111.2	108.68	109.34	109.72	110.88	110.6	109.73	112.84	110.66	110.82	111.36	111.51	110.41	110.44	112.07	110.81	111.21	112.04	108.34	111.69	109.54	110.76	112.32	110.01	110.2	109.35	110.37	112.07	111.36	112.05	112.5	111.68	109.38	110.9	111.07	112.47	109.66	114.45	111.12	111.32	113.98	110.88	111.64	110.39
105.03	105.13	105.03	107.19	108.54	104.14	103.55	104.49	106.84	105.53	104.63	104.48	106.17	104.36	103.75	103.82	103.51	105.89	105.45	104.16	105.01	104.29	107.23	106.66	105.52	104.39	106.48	105.8	103.26	104.64	105.97	103.6	103.07	102.94	104.8	104.23	104.91	105.43	104.14	105.21	105.32	107.05	106.72	106.23	105.3	105.6	103.81	102.44	105.99	104.25
101.08	99.97	97.528	99.918	98.865	101.14	100.08	96.756	99.938	99.859	99.798	101.3	97.842	97.533	99.898	100.79	99.584	100.04	102.04	102.06	100.72	100.59	98.397	100.63	99.632	99.695	99.339	100.46	97.918	97.971	98.65	98.911	102.21	100.84	100.4	101.91	100.5	100.75	100.14	101.53	97.744	100.39	98.985	98.367	100.2	98.956	99.114	99.64	100.72	99.935
109.49	114.51	108.74	110.52	107.67	110.16	109.38	112.1	110.63	110.81	109.52	110.12	110.79	110.21	108.05	111.11	109.35	111.43	111.09	111.72	110.29	111.4	112.15	110.43	112.59	111.19	112.59	113.04	110.83	111.82	112.58	109.19	109.63	112.29	112.24	111.29	108.37	113.5	110.56	110.55	109.97	112.51	111.01	111.68	109.7	111.03	111.59	114.13	109	112.62
111.4	108.59	109.26	110.92	109.18	111.15	112.17	112.29	108.9	110.6	111.13	110.89	107.88	112.16	112.04	111.82	109.44	108.56	110.8	108.53	111.05	111.18	108.98	109.9	108.63	109.06	109.02	110.05	110.08	111.24	111.41	109.23	109.52	111.59	110.61	111.39	110.92	109.58	110.1	109.83	110.71	111.59	111.04	110.89	110.45	109.81	109.98	109.52	111.16	109.23
105.54	104.43	103.53	103.14	104.1	103.04	105.34	103.42	106.11	103.8	104.32	104.4	103.73	102.87	104.75	102.71	105.78	104.59	105.53	103.76	106.21	103.26	105.11	101.95	102.51	104.53	104.38	104.34	103.69	103.45	102.34	104.04	105.45	105.2	104.03	104.79	105.24	104.54	103.81	104.1	104.47	103.66	104.18	105.29	103.73	104.59	102.44	104.06	104.36	104.79
107.3	106.15	104.29	107.89	107.1	108.61	105.84	104.71	105.92	105.9	105.64	105.35	107.95	105.61	107.16	105.68	107.23	106.74	105.78	109.58	105.96	106.02	105.54	106.39	107.32	107.81	106.7	104	104.47	104.56	106.39	107.2	105.41	105.07	108.13	105.46	105.4	105.98	108.1	105.28	104.87	107.55	108.05	107.34	106.33	106.55	107.35	108.13	105.53	107.69
107.1	108.3	108.36	106.33	107.58	105.65	108.63	106.46	107.97	106.18	106.02	106.82	107.67	104.96	106.04	109.27	108.53	105.65	105.76	107.2	108.33	107.83	106.96	106.13	108.82	107.52	108.01	102.96	106.58	108.19	107.31	107.39	108.36	106.94	106.53	107.56	106.99	107.67	106.7	106.28	106.02	108.44	104.99	106.74	107.51	105.94	108.48	108.51	107.6	104.07
113.23	112.54	109.33	111.01	112.88	112.93	113.94	110.86	112.29	111.05	111.47	110.66	112.12	110.94	112.85	111.2	111.07	110.22	112.85	111.83	112.98	111.27	111.55	111.24	112.69	111.84	113.17	110	113.67	111.04	112.18	109.59	112.56	111.68	113.24	110.31	111.46	114.1	112.19	113.91	112.91	112.83	112.13	113.18	111.1	113.87	112.74	113.88	112.59	110.67
120.74	117.95	118.88	116.82	117.37	116.81	116.6	114.58	116.09	117.35	117.04	115.98	117.63	117.4	116.51	118.97	117.42	117.85	116.68	117.79	117.55	117.53	116.09	115.85	118.59	117.99	116.98	115.42	117.92	116.2	115.85	118.29	118.34	116.95	119.7	117.96	118.09	116.35	118.04	116.5	118.4	118.19	119.32	118.02	116.6	116.45	115.96	119.63	117.42	116.48
105.23	104.51	105.42	105.17	104.05	104.52	104.4	103.25	105.64	105.79	105.85	106.09	108.1	105.31	104.22	104.43	103.66	103.44	103.19	104.64	103.63	103.78	105.77	105.87	105.23	104.75	104.7	104.72	102.78	103.4	105.51	104.52	103.49	103.56	105.33	101.14	102.13	105.48	102.72	104.59	105.47	104.92	102.24	104.21	105.19	104.78	101.8	101.85	103.65	104.61
104.44	104.49	104.57	104.65	105.41	101.03	108.31	102.17	103.98	107.29	103.83	105.37	106.12	105.55	104.65	105.95	107.08	104.09	105.45	104.99	105.22	105.33	105.04	105.19	107.18	107.64	106.03	105.5	104.27	107.05	107.36	106.01	105.61	104.47	106.55	105.54	105.33	105.48	105.46	105.77	104.95	104.07	105.73	104.58	104.65	106.25	104.47	106.58	105.63	104.81
112.71	114.94	113.17	115.55	113.19	114.12	115.33	115.37	115.19	112.91	111.96	111.58	113.11	111.69	111.84	113.78	109.16	113.72	113.63	112.08	114.16	113.05	111.28	111.46	113.26	113.89	114.05	113.95	111.78	111.77	114.67	113.17	114.84	112.2	112.61	112.96	112.82	112.5	112.97	114.22	113.34	112.71	114.4	113.49	113.05	112.97	113.81	114.12	113.62	112.13
110.53	111.89	111.39	112.17	111.85	112.32	112.04	114.02	111.57	110.14	109.14	111.3	110.2	112.37	115.59	115.49	112.05	109.09	111.88	110.35	112.4	112.42	112.56	110.29	112.23	111.05	112.15	111.3	109.98	109.86	109.95	110.75	112.17	113.62	110.64	109.17	111.5	109.57	110.24	111.18	109.99	113.78	110.63	111.51	112.22	111.04	113.36	113.12	112.25	112.96
112.31	111.33	110.61	113.09	113.49	110.88	113.82	111.89	111.37	111.56	112.42	109.02	112.25	112.4	111.28	111.78	112.12	111.16	112.44	113.01	112.4	111.09	111.04	110.53	111.33	112.12	110.56	110.28	109.73	109.91	109.58	111.47	112.1	110.87	109.85	109.46	112.57	108.22	108.56	112.75	109.8	112.99	111.91	107.54	110.77	113.83	108.66	110.08	110.99	109.99
109.24	110.11	109.89	109.81	110.71	108.16	110.31	109.84	111.37	108.75	111.92	107.7	107.12	110.66	110.91	109.65	108.85	112.09	110.73	110.33	108.02	109	111.56	110.7	110.21	111.05	112.34	110.34	110.92	108.99	109.54	110.96	110.34	109.36	110.7	111.19	109.13	110.29	110.42	110.55	110.51	107.57	108.14	111.21	110.23	109.11	109.68	111.7	110.27	110.05
98.877	98.605	100.32	101.84	100.44	100.02	100.68	98.58	99.606	99.958	99.49	99.433	98.499	100.36	99.818	99.137	98.135	97.461	100.93	100.41	99.492	101.44	100.97	98.012	99.946	98.902	101.17	98.65	98.945	100.28	100.02	101.08	98.897	101.39	99.649	97.835	101.76	100.04	99.204	99.862	99.146	97.087	99.674	100.5	99.142	102.01	99.456	98.366	100.35	99.963
106.11	107.79	105.54	106.21	104.74	108.16	105.7	104.33	107.41	108.73	105.39	106.09	107.76	105.85	105.68	106.07	105.83	104.07	104.81	106.75	106.08	104.75	106.4	107.07	104.08	104.4	107.48	105.95	103.89	105.9	106.29	106.42	105.12	106.4	105.27	106.63	106.72	107.02	107.14	105.04	104.71	106.66	105.12	107.58	104.96	106.09	107.12	106.05	104.76	104.82
101.57	100.03	97.803	101.38	99.871	98.648	98.232	99.948	99.721	102.5	99.532	99.643	99.397	97.507	97.981	101.58	100.87	100.14	99.375	101.37	101.97	97.586	99.436	99.917	100.91	99.857	99.544	102.56	101.08	101.33	101.61	100.45	99.101	100.77	100.27	99.323	102.06	100.95	100.26	99.71	99.824	100.34	102.18	99.744	101.07	100.45	100.24	99.942	101.65	98.831
106.8	103.41	104.11	105.85	107.6	105.57	103.81	105.22	105.79	102.28	104.31	103.99	107.63	105.89	104.98	103.22	104.55	105.55	106.39	107.47	104.68	105.19	104.74	104.03	103.44	105.41	105.65	102.88	103.54	106.05	106.25	105.43	106.54	105.35	106.63	105.52	106.83	104.46	105.49	104.09	102.23	106.64	105.78	102.06	104.55	104.03	104.7	105.39	106.69	105.88
104.57	106.53	106.05	106.62	106.11	107.02	104.58	104.13	104.41	105.52	104.06	108.84	106.33	105.16	106.27	105.35	106.14	107.4	107.93	106.18	106.33	105.27	105.54	106.12	106.57	103.69	105.64	106.16	105.09	109.01	104.57	105.16	106.25	105.33	105.81	102.08	104.49	104.89	106.08	106.2	107.34	105.37	104.15	105.91	104.87	109.08	105.85	106.47	107.42	105.49
104.47	104.8	104.59	105.15	105.09	105.53	105.91	106.5	106.81	105.12	105.54	106.18	107.53	104.97	106.88	105.26	105.01	105.02	104.13	105.31	107.23	105.22	105.96	105.54	104.25	105.47	106.64	106.75	105.87	106.32	105.67	105.49	105.13	107.97	104.37	105.91	104.12	102.84	107.74	106.21	103.89	102.77	107.24	105.33	106.42	105.54	106.34	105.21	104.83	104.47
105.89	104.64	107.58	104.9	106.62	106.32	107.04	104.7	107.88	106.48	105.1	105.4	105.25	105.91	106.16	105.13	106.14	106.6	106.12	105.53	106.87	106.85	105.9	106.16	106.57	108.16	105.07	104.16	104.68	105.74	105.97	104.78	103.57	106.2	104.27	104.31	109.04	104.89	104.8	105.35	106.79	104.52	106.88	108.29	106.65	106.87	105.71	104.26	103.5	107.9
108.23	106.48	104.5	106.39	106.86	103.49	104.78	105.33	102.43	103.67	105.83	107.04	108.03	106.07	105.82	103.57	103.93	107.13	104.39	104.37	106.76	105.08	106.56	104.25	105.46	104.6	103.9	106.36	106.18	105.61	107.02	106.27	104.41	103.85	104.33	107.26	105.76	104.83	105.21	103.27	107.04	104.5	106.32	107.24	107.59	107.34	105.73	108.33	103.52	105.87
107.36	108.35	105.68	104.77	108.66	107.89	104.91	104.94	106.17	106.35	105.81	106.2	104.07	105.3	108.22	106.27	104.62	106.32	106.6	105.41	106.18	104.62	105.15	107.68	107.34	107.31	107.07	107.87	107.92	107.8	107.02	105.97	107.07	106.72	106.46	106.15	107.8	108.17	107.45	106.06	104.79	106.83	108.5	107.05	104.76	106.87	107.17	106.38	107.98	107.92
111.8	114.29	112.23	109.7	111.38	109.6	110.45	112.21	108.88	109.94	112.25	109.74	111.83	111.91	110.94	111.27	110.83	111.89	109.86	109.45	111.71	113.13	110.18	111.31	111.92	110.98	112.79	108.82	110.95	111.12	110.7	111	112.37	109.98	112.78	111.4	107.43	111.21	112.81	112.87	111.12	111.47	113.68	111.32	112.47	113.08	112.27	111.43	111.82	112.99
103.96	105.39	105.07	106.23	103.56	104.4	104.76	105.57	104.42	105.31	105.15	104.7	105.88	108.54	105.7	105.46	104.31	104.28	104.85	105.43	104.18	107.73	105.34	104.86	106.14	106.69	106.48	104.72	106.07	104.99	104.46	107.17	109.3	105.02	105.15	106.49	105.01	105.45	102.14	104.86	103.14	106.49	107.48	106.06	105.88	105.72	105.44	107.36	106.67	105.97
117.24	117.9	118.13	115.04	119.26	118.32	116.22	116.25	116.13	117.45	116.08	119.63	117.49	120.07	118.71	117.4	118.84	117.48	116.5	118.16	116.86	119.17	116.75	118.16	116.67	117.06	115.49	116.99	115.62	117.99	118.67	118.47	117.03	119.55	119.57	116.86	119.22	117.12	116.33	116.38	118.12	119.11	116.98	118.51	116.36	118.32	119.21	114.81	117.58	118.07
104.49	105.06	102.16	103.94	102.85	105.22	105.56	103.54	104.79	104.47	105.28	101.98	104.5	103.1	105.46	106.54	104.92	103.44	105.81	104.99	104.75	106.19	104.43	101.98	104.05	103.88	102.64	104.75	105.42	103.06	103.91	103.48	104.45	104.1	101.34	105.76	103.72	105.43	105.21	105.92	105.54	103.44	103.86	105.74	105.26	107.55	103.28	104.43	103.27	105.91
112.18	111.53	113.24	112.14	111.71	111.57	111.29	109.63	111.15	112.85	111.88	112.58	112.47	110.71	110.25	112.98	112.66	112.38	112.91	112.6	110.54	111.08	111.32	110.51	111.61	109.39	109.66	109.76	112.47	110.37	110.08	113.48	109.98	111.85	113.19	111.73	108.79	111.14	110.85	112.67	113.26	112.33	110.33	110.67	110.46	110	111.06	108.99	111.3	111.7
105.88	107.27	105.32	107.53	106.91	105.56	104.73	107.61	109.07	107.31	107.58	106.29	105.38	107.59	106.4	105.08	107.2	108.28	105.65	107.15	106.87	108.38	105.64	104.36	103.66	109.23	108.45	107.89	106.69	106.25	104.78	107.61	106.85	109.28	104.9	105.54	107.08	106.71	106.95	106.68	106.77	105.95	106.8	104.91	104.23	110.49	107.53	107.05	105.22	104.88
100.99	100.49	101.78	99.972	100.13	99.85	102.36	100.4	104.35	99.269	101.83	98.936	100.83	100.94	100.67	99.748	100.07	100.18	99.419	103.44	99.955	100.85	100.49	100.6	103.87	99.394	102.35	101.13	100.32	100.92	98.663	102.22	101.4	100.71	101.07	102.88	100.11	99.879	101.27	100.23	101.48	98.586	100.68	100.12	100.23	100.56	99.141	102.35	102.43	99.234
98.42	100.45	102.28	98.268	100.59	99.437	103.12	102.34	101.03	99.738	99.493	99.342	101.56	100.61	99.245	101.77	101.99	102.56	99.114	101.03	101.07	100.31	101	101.97	99.409	102.26	102.94	99.265	99.739	99.771	100.32	103.78	100.68	100.18	100.29	100.37	100.42	101.49	99.668	100.83	98.085	101.01	100.64	101.96	97.043	101.5	100.08	99.358	102.28	101.66
105.26	104.28	104.61	107.21	105.28	104.6	106.61	103.69	105.34	106.08	104.26	106.03	103.28	104.42	104.61	105.66	105.13	104.48	105.83	104.11	106.16	105.13	104.4	102.54	107.83	104.89	104.04	105.6	107.23	103.42	105.38	106.94	105.94	105.5	105.22	107.53	107.59	107.67	106.18	105.18	104.45	105.66	103.55	104.32	104.21	103.26	105.89	105.86	105.35	104.17
118.15	117.6	118.18	117.29	118.93	118.36	118.83	115.99	116.69	117.21	116.68	115.94	115.42	117.33	119.46	119.26	117.65	118.15	117.43	117.34	117.38	117.24	119.05	117.18	115.84	116.58	118.38	116.55	116.8	118.76	118.3	118.47	116.06	118.78	116.56	116.13	117.31	119.06	117.11	118.03	114.92	119.56	120.12	117.1	119.32	115.74	118.35	116.08	119.14	116.36
96.629	100.29	98.892	100.1	97.886	98.205	100.49	100.3	100.01	100.2	99.66	99.328	100.09	99.381	101.3	101.86	101.99	99.232	98.733	99.43	98.977	101.39	99.219	100.24	100.39	97.618	100.68	101.15	101.45	101.45	99.682	99.965	99.586	100.63	100.27	103.47	100.55	100.86	99.35	99.53	98.696	99.462	99.647	98.346	100.48	100.09	100.43	99.666	100.22	100.15
111.89	111.03	111.79	110.66	111.65	110.6	114.33	111.14	111.1	109.95	110.19	112.78	111.72	111.69	109.18	113.79	111.13	110.4	111.83	112.95	111.63	110.25	113.42	110.69	112.72	110.75	111.23	110.62	111.15	109.89	113.47	109.42	112.9	110.75	111.63	113.35	112.93	113.28	110.23	111.29	111.19	113.72	110.06	111.17	111.42	111.7	111.64	110.22	111.9	108.75
105.92	105.71	105.3	103.82	101.9	103.88	106.13	105.46	106.89	104.49	106.52	105.84	105.6	105.38	105.63	103.6	105.29	104.13	103.93	105.81	104.84	105.25	102.86	103.9	102.38	103.68	103.06	104.17	105.28	106.99	101.43	104.92	105.33	103.14	104.61	105.31	102.83	105.2	105.92	105.33	104.26	103.24	102.53	106	102.87	102.54	103.17	106.01	103.81	104.14
106.87	108.93	106.96	106.84	106.05	103.36	107.36	106.07	105.81	107.92	106.18	103.33	104.13	104.81	106.12	105.55	104.43	104.37	106.1	105.73	104.87	104.87	107.57	105.78	106.16	106.49	104.71	105.81	105.37	104.87	105.96	107.81	106.42	105.06	107	107.44	105.43	104.56	106.27	103.72	105.83	107.61	107.51	105.97	105.88	104.78	104.76	104.75	106.25	105.63
111.69	111.71	106.5	106.39	108.53	110.46	107.49	111.23	111.31	107.92	110.7	108.1	110.36	111.33	110.43	108.56	110.29	109.16	108.82	107.91	110.25	109.46	110.36	108.33	110.01	109.07	109.22	111.98	110.75	110.36	110.81	110.14	110.94	109.92	111.72	107.35	113.29	109.47	109.22	109.41	108.01	111.83	108.88	111.76	110.76	109.31	109.27	109.14	109.19	112.87
114.15	112.62	113.82	112.2	112.28	113.02	111.5	112.92	113.78	112.18	112.88	112.02	111.15	112.25	112.33	113.6	112.48	112.63	113.76	113.02	110.25	112.79	113.43	110.98	116.18	111.99	113.89	111.14	113.28	110.94	114.43	112.9	114.81	112.73	112.52	112.81	114.02	112.03	113.17	113.25	111.61	113.58	113.32	111.54	112.26	113.55	112.63	111.86	112.14	113.66
108	106.88	104.54	104.15	108.14	108.27	107.41	106.13	106.91	107.26	107.49	106.42	106.51	108.52	105.88	105.58	107.15	106.84	108.23	106.74	107.27	107.04	105.22	106.07	106.02	106.88	107.11	107.43	107.75	107.85	105.71	107.57	106.94	105.65	104.68	106.14	106.83	106.26	105.19	109.53	107.61	108.47	106.75	105.27	106.27	105	107.49	106.12	106.02	105.74
106.21	105.75	105.51	105.67	105.36	104.84	106.38	106.34	106.75	106.06	105.87	105.72	105.21	107.68	103.82	106.28	105.76	103.73	104.57	105.46	106.44	107.29	105.74	107.73	104.07	104.81	105.06	104.97	105.38	104.62	106.5	106.17	104.92	107.95	105.63	105.59	104.2	104.19	106.21	106.69	105.44	105.94	106.49	107.19	106.25	106.98	104.6	107.37	106.28	106.03
106.29	106.04	103.5	102.66	104.88	104.36	108.58	105.53	107.46	104.89	105.37	106.28	104.89	106.7	105.3	106.83	104.34	104.96	107.31	105.26	106.86	105.35	105.5	105.09	107.31	109.16	104.11	104.1	107.01	105.48	104.73	106.42	104.69	104.75	103.8	106.36	104.49	105.64	108.06	106.03	106.23	106.14	105.9	107.14	107.53	106.69	104.54	105.06	106.55	107.4
110.26	110.78	109.81	110.24	111.83	110.72	109.3	108.25	112.08	112.65	112.87	112.54	109.68	111.02	111.62	110.38	111.47	111.39	108.48	110.15	111.4	110.67	111.14	110.13	111.33	110.04	111.85	107.82	108.92	110.92	110.8	111.64	109.41	109.69	111.55	111.15	109.79	112.54	108.25	110.47	109.76	109.92	112.86	109.53	110.4	111.09	110.49	112.58	110.1	112.03
113.9	112.63	112.28	110.68	112.09	112.93	111.1	112.65	111.76	110.95	112	112.07	112.85	112.32	111.73	112.37	111.44	111.35	110.51	110.88	112.54	111.66	112.19	111.76	112.29	111.67	110.41	110.07	112.48	110.65	112.76	111.81	111.97	111.62	110.97	109.42	112.32	109.47	110.55	111.33	111.8	111.48	109.01	112.3	110.97	114.59	109.97	111.88	109.7	111.72
98.529	99.461	99.458	100.01	97.36	99.788	102.14	101.95	99.287	100.8	99.159	100.63	98.602	100.81	102.16	99.013	98.639	99.263	100.87	97.292	99.104	103.07	98.39	99.036	99.858	98.604	99.345	99.069	99.615	102.12	100.32	99.789	99.587	100.08	98.254	99.119	100.52	100.39	101.18	101.7	99.452	100.51	98.748	99.211	98.903	99.817	99.928	100.09	99.253	100.71
106.22	107.92	105.7	107.98	106.4	106.64	108.46	107.27	105.77	107.75	107.85	107.06	106.94	106.5	108.45	107.59	104.87	104.63	106.15	108.26	106.92	108.62	108.77	106.15	105.1	104.92	105.93	104.37	105.79	105.74	106.48	107.5	104.53	107.69	106.61	110.1	109.48	107.22	106.61	108.64	105.94	107.61	106.24	107.67	106.84	108.39	106.28	106.89	108.4	107.56
112.89	111.15	114.78	114.22	111.16	113.84	111.87	111.07	112.42	113.23	113.25	113.24	113.77	113.28	113.77	111.19	111.35	112.68	111.25	111.76	112.66	113.21	112.76	114.23	110.09	111.68	111.84	113.71	112.37	113.75	112.87	112.37	110.86	112.49	112.43	112.38	112.15	112.65	113.06	114.17	113.91	114.27	114.09	112.39	111.14	113.66	112.23	112.39	115.41	113.85
111.17	112.2	112.93	112.73	110.37	114.16	112.22	111.91	109.94	112.47	112.89	112.04	111.86	109.61	113.61	113.22	112.39	114.12	113.47	111.55	112.57	112.15	112.84	111.83	113.14	110.97	111.89	112.24	111.53	112.34	112.11	110.86	111.56	112.56	111.46	110.62	111.48	112.45	113.19	112.14	109.68	110.76	112.33	112.58	112.84	112.09	112.53	114.47	110.16	113.02
103.82	103.11	107.87	105.08	106.3	104.25	106.07	104.63	103.47	105.58	104.09	103.77	106.67	105.57	105.38	106.8	108.71	105.69	104	104.01	106.25	104.74	104.76	103.09	106.56	105.04	103.36	108.27	106.82	106.46	105.07	104.9	105.02	105.85	105.57	105.48	106.23	104.64	104.9	105.24	105.32	104.44	106.1	104.82	106.93	104.19	104.4	103.81	106.32	106.48
100.72	100.63	99.998	101.41	101.32	102.05	99.121	100.48	100.63	98.976	99.481	100.41	99.906	99.173	99.084	98.843	98.878	98.952	100.39	101.46	101.08	100.86	99.498	98.069	100.16	100.81	100.58	99.213	98.895	99.139	101.33	100.99	99.106	99.002	98.082	101.34	99.982	100.53	98.371	98.703	100.77	100.98	102.03	100.13	99.769	99.863	98.919	99.742	98.316	99.207
104.73	104.43	105.28	105.99	107.24	105.92	107.18	106.43	104.93	106.73	106.94	104.5	103.89	105.53	106.89	107.09	107.6	103.63	105.83	104.61	105.23	106.43	105.42	108.17	106.99	106.81	105.82	108.26	109.12	105.76	103.34	108	103.76	106.72	103.56	107.19	106.39	105.86	103.68	106.05	105.45	103.55	103.39	107.39	107.07	105.14	106.19	105.1	106.58	106.04
99.212	98.936	98.466	99.404	97.627	98.853	99.408	98.545	99.419	100.68	97.486	100.13	100.35	100.23	99.521	99.816	98.621	101.35	97.817	101.4	100.33	101.24	98.974	98.894	100.31	100.55	99.451	99.38	101.14	99.346	100.76	98.009	101.39	99.291	101.76	100.19	100.35	100.99	101.74	102.15	100.13	99.577	95.661	99.041	101.58	101.21	99.785	101.07	99.714	97.016
113.42	114.29	111.98	111.74	112.55	111.12	111.71	111.28	111.62	111.45	111.19	112.27	113.72	111.13	113.03	113.69	110.77	112.97	111.28	112.35	111.34	109.07	110.75	112.93	111.13	112.38	111.8	113.35	112.23	110.08	112.15	110.72	113.14	111.88	111.97	113.1	112.34	111.97	109.67	113.56	111.33	112.48	112.08	112.62	111.59	112.37	113.78	111.53	110.77	113.16
104.95	103.38	106.72	105.4	102.51	106.38	106.03	104.62	105.01	104.13	106.74	105.3	103.47	103.84	104.32	105.63	106.8	106.17	106.98	105.9	104.65	107.28	104.77	105.83	103.27	106.09	105.64	107.45	106.35	106.29	104.68	106.52	107.29	103.99	106.93	107.79	105.27	107.62	104.74	107.38	107.76	105.33	103.95	106.58	107.74	105.56	108.58	106.6	105.8	103.94
104.38	105.5	103.8	103.98	103.34	103.83	104.46	106.22	104.04	105.22	104.56	103.09	104.15	104.39	105	104.88	105.43	103.59	103.58	105.23	105.2	102.68	103.95	105.97	105.12	104.5	103.34	106.41	104.91	105.09	104.15	104.78	105.85	104.42	104.49	104.93	105.36	104.26	103.61	103.34	106.25	103.94	100.71	104.53	102.55	102.82	104.26	103.98	103.89	101.89
107.46	106.2	107.45	105.35	107.54	106.42	106.51	104.99	107.03	107.57	107.35	105.76	106.66	104.31	107.66	109.36	106.8	108.09	105.35	106.66	107.16	105.32	107.29	108.38	106.23	107.64	105.24	107.58	107.48	108.61	105.25	107.99	107.18	108.21	105.74	109.37	107.11	108.27	106.01	106.41	106.24	106.74	106.82	108.53	106.4	107.61	107.04	105.14	107	106.65
111.07	109.92	109.35	109.61	109.8	111.26	108.95	111.31	108.61	108.88	110.33	109.69	111.26	106.78	109.53	112.89	109.47	110.62	110.16	111.85	108.32	110.43	109	111.02	107.07	111.12	108.96	108.93	110.47	111.15	109.77	108.5	108.08	108.74	108.51	109.71	111.89	108.83	108.92	110.95	107.45	110.56	109.63	107.76	110.52	110.88	110.73	110.5	110.89	112.48
106.52	107.1	104.65	103.95	106.21	104.26	104.55	105.41	107.14	108.03	108.23	105.47	106.79	105.18	107.2	105.67	104.39	105.8	104.9	105.26	105.69	105.55	104.61	106.91	106.59	103.32	107.34	106.65	105.48	105.42	107.17	105.71	105.99	106.07	106.76	106.14	104.43	107.53	105.22	105.57	106.29	107.24	105.01	103.59	106.42	103.6	105.44	107.37	106.49	107.01
105.92	105.7	104.2	102.61	104.06	105.43	103.86	104.8	105.58	104.89	104.76	103.09	105.92	105.6	105.68	106.15	106.26	106.12	105.93	106.28	105.03	103.37	104.75	106.63	106.13	105.53	105.75	106.92	104.08	105.94	105.3	103.43	102.87	104.83	107.88	102.44	105	106.78	104.01	105.73	104.64	102.91	104.99	106.33	105.76	104.74	103.96	104.38	103.02	103.9
101.34	99.139	99.307	101.78	101.14	101.84	100.58	101.12	99.519	102.11	103.31	100.22	102.21	101.47	99.637	101.44	102.89	103.86	101.45	100.95	100.61	102.83	101.01	99.849	98.946	102.03	100.43	100.89	100.33	101.37	101.17	102.8	100.57	100.89	101.77	100.56	102.33	101.25	99.606	100.47	100.61	101.5	103.22	101.8	101.43	102.7	99.875	101.45	99.91	101.33
104.41	105.94	104.64	106.06	103.78	107.17	103.89	105.09	104.12	107.14	106.41	106.69	105.53	106.83	108.32	106.64	104.69	106.17	105.01	104.24	107	104.6	106.5	106.64	105.13	105.98	104.68	106.65	103.67	105.28	103.44	106.22	103.83	104.59	106.79	104.99	107.44	105.45	105.91	105.13	106.41	105.72	104.73	108.22	104.92	104.96	104.28	104.77	104.6	105.79
113.49	109.99	109.92	109.94	112.81	111.87	111.61	111.25	111.11	111.07	113.34	111.58	111.98	111.58	112	111.86	110.12	112.43	112.57	111.67	109.45	111.15	111.39	112.54	111.4	110.06	111.99	111.31	111.79	112.65	112.03	110.89	111.67	112.06	111.56	111.72	110.06	111.5	110.6	109.51	111.49	111.89	111.14	111.15	113.22	111.24	109.65	109.51	112.98	110.58
107.07	107.13	106.35	106.59	106.42	106.51	105.91	107.43	106.55	107.68	107.85	109.21	105.95	106.48	105.36	105.53	106.22	106.95	105.73	105.6	106.57	107.15	106.39	105.46	107.77	108.73	107.46	107.86	107.54	106.86	107.55	107.59	105.94	106.48	105.26	106.49	106.7	106.15	106.48	106.43	107.85	106.99	106.59	108.21	105.26	110.3	106.39	105.26	107.22	107.45
106.22	105.95	106.89	104.85	104.04	104.84	103.84	106.19	104.51	103.7	104.02	105.27	105.31	104.72	105.97	106.56	105.88	105.78	104.71	106.83	106.39	106.53	105.78	104.24	104.8	102.75	103.78	107.46	102.94	106.26	105.15	105.61	104.39	105.21	104.62	104.98	105.48	105.34	106.03	103.62	104.55	105.64	105.01	104.11	103.8	105.81	108.18	104.68	103.3	105.72
106.67	108.04	106.67	109.64	105.18	105.29	107.34	108.36	104.24	104.55	106.36	105.14	104.92	106.53	104.69	104.96	107.53	105.39	107.17	106.99	104.49	106.45	105.64	105.02	106.64	106.16	106.05	105.43	107.09	103.79	104.75	106.02	104.89	105.63	105.79	107.27	104.4	106.73	105.64	105.13	105.71	105.87	108.05	105.97	106.66	106.26	106.22	106.9	106.09	105.79
112.68	111.44	111.36	110.95	113.9	112.24	111.91	112.06	110.52	111.42	110.15	112.38	110.75	111.55	109.88	113.11	110.01	111.77	111.5	108.66	113.32	111.66	109.28	110.54	110.26	111.44	109.62	110.91	109.82	110.87	111.99	108.07	112.43	111.57	111.01	111.67	110.69	109.91	112.28	109.23	111.4	113.01	110.2	112.66	112.49	112.89	109.28	108.22	111.47	109.46
106.08	102.26	105.49	103.48	102.92	105.12	103.31	106.1	103.17	105.34	105.66	104.62	104.19	103.74	104.18	104.92	102.84	102.93	103.09	103.03	103.29	103.97	104.03	103.29	103.92	102.93	103.12	103.17	104.54	103.61	100.84	102.18	103.8	104.35	103.91	100.41	103.59	106.47	106.12	104.52	105.68	106.27	103.97	102.59	103.59	103.48	102.6	103.74	102.55	103.41
105.31	105.63	104.43	105.05	105.09	104.35	106.77	103.75	105.04	102.88	104.51	102.8	105.18	105.28	106.59	105.79	104.28	105.31	105.96	106.05	103.65	104.19	103.54	103.04	105.86	106.69	103.52	106.43	107.66	104.02	105.64	106.72	104.87	106.55	105.75	105.86	104.74	103.73	105.83	103.08	104.77	105.41	105.18	103.51	105.46	105.13	106.28	104.26	106.66	106.88
100.74	102.88	103.69	100.12	100.47	101.6	98.189	102.32	98.751	101.04	101.27	100.45	101.27	102.06	99.941	101.97	99.911	103.34	99.763	100.28	102.43	101.94	99.984	103.16	100.38	101.51	101.55	100.43	99.952	104.66	101.55	101.51	97.877	101.19	101.68	101.26	100.99	98.838	100.67	100.09	101.66	100.84	99.455	102.49	104.41	99.333	100.13	100.65	100.61	101.99
100.07	101.51	99.923	98.603	96.982	100.29	100.76	100.62	101.16	97.88	96.225	101.47	100.29	99.106	101.2	98.648	98.456	99.863	98.972	99.631	98.232	100.8	100.91	100.97	99.926	97.674	100.44	100.64	99.555	99.712	99.78	101.36	99.337	99.474	97.188	100.54	102.02	100.27	99.627	99.721	100.08	98.426	100.33	101.98	99.612	100.76	100	98.923	99.512	100.6
107.02	106.05	107.22	104.55	105.96	104.68	106.82	107.05	106.57	104.81	105.1	108.15	105.33	108.76	105.07	107.56	106.29	104.46	105.06	105.02	106.61	108.93	105.77	105.93	104.73	105.56	106.91	105.04	105.39	107.4	104.83	107.46	106.52	105.85	105.22	104.59	106.58	105.78	105.78	106.68	106	106.07	107.44	106.5	107.56	107.29	107.69	106.06	104.15	105.08
105.81	104.75	104.51	103.54	106.94	105.83	104.82	107.99	105.67	106.2	104.95	104.58	103.42	106.61	102.96	104.92	105.9	104.76	105.19	104.31	106.17	103.62	104.43	106.94	105.66	103.9	107.11	104.41	106.65	105.4	104.85	106.96	106.47	106.48	105.84	106.11	104.36	105.01	104.91	104.28	107.38	105.01	105.5	104.95	104.55	105.05	104.83	103.67	105.65	105.43
106.31	106.17	106.99	105.92	106.64	105.5	103.34	106.74	105.59	106.91	106.07	105.79	107.45	105.75	105.25	105.75	107.8	105.42	108.13	105.64	105.2	105.06	104.28	103.41	104.96	105.47	105.84	105.87	104.77	104.46	106	108.08	105.54	106.89	107.01	104.91	105.91	105.39	107.13	106.4	104.8	107.42	104.37	106.35	105.71	105.6	106.66	107.62	106.07	107.03
101.98	102.65	98.973	99.499	99.347	100.46	100.61	97.243	99.692	98.016	98.662	100.97	103.07	98.516	100.56	100.01	100.31	100.87	101.04	99.852	97.048	100.34	98.404	99.829	101.03	100.14	100.16	100.35	100.57	99.255	101.82	100.45	98.847	99.111	100.41	96.985	102.57	100.33	99.075	98.859	100.82	99.885	97.159	99.928	98.629	99.547	98.854	99.592	99.907	99.054
106.43	106.15	108.17	104.96	106.19	107.76	108.23	105.76	107.11	107.26	105.59	105.7	108.06	108.15	105.59	103.43	107.95	104.81	107.21	106.77	105.3	106.06	107.97	104.14	105.69	106.08	105.49	107.08	104.11	106.7	107.67	105.95	106.95	106.58	106.17	105.26	105.09	106.64	107.58	105.99	106.78	108.01	106.08	104.86	105.5	108.53	105.53	106.18	105.23	106.24
98.49	97.946	100.2	100.58	102.23	99.18	98.959	100.23	100.81	99.448	100.43	100.83	98.749	99.406	101.94	100.73	97.787	97.952	99.632	100.78	100.19	99.715	98.759	101.72	99.11	101.75	98.856	100.81	99.566	99.808	98.626	100.39	99.191	97.943	98.294	101.32	99.796	98.946	100.33	99.643	99.153	101.25	100.12	100.66	100.65	98.406	98.135	100.96	99.451	99.555
104.65	106.19	103.6	104.81	104.45	104.13	104.63	105.33	102.93	105.6	103.14	102.39	102.58	106.4	103.55	104.83	104.26	103.83	103.29	105.02	106.22	105.69	102.8	103.93	107.46	103.57	101.51	107.48	103.19	106.37	103.78	105.37	105.79	104.98	103.24	104.61	102.57	105.56	105.4	106.76	102.67	103.9	103.98	103.97	103.04	104.34	104.09	104	104.17	106.27
105.05	107.52	106.95	104.23	106.62	106.2	105.06	105.75	106.43	105.92	106.47	105.84	105.8	106.54	106.55	104.05	103.92	105.66	105.09	106.62	105.79	103.25	107.16	107.81	105.23	104.92	107.57	106.73	105.47	104.49	104.91	106.85	103.81	103.99	106.37	104.58	106.62	104.36	105.44	106.46	103.88	104.86	105.02	103.88	105.51	104.24	105.09	105.85	104.77	104.79
111.55	109.05	110.86	108.98	108.77	109.16	110.05	110.54	109.59	108.9	111.69	108.81	110.78	107.69	109.42	109.94	111.78	110.89	110.27	108.06	111.5	107.55	110.54	108.3	109.54	111.9	109.61	110.71	108.28	108.57	110.75	108.45	110.52	109.9	109.46	109.16	111.61	110.44	110.4	109.19	110.14	109.96	111.2	111.01	109.55	110.95	109.8	110.86	110.34	107.01
105.93	105.63	103.91	105.29	109.08	103.01	104.74	104.53	105.84	107.06	103.95	106.12	104.24	105.64	107.22	105.9	105.93	105.5	104.31	104.9	104.96	104.94	107.41	105.53	106.4	105.33	104.28	106.42	104.93	106.82	107.29	106.14	106.8	106.7	107.35	107.44	105.45	103.6	105.5	106.89	108.2	105.6	105.66	107.46	107.43	105.28	105.41	106.38	104.49	107.01
104.83	107.37	105.66	107.24	105.4	107.13	106.34	108.13	107.33	106.55	105.29	107.87	105.31	108.22	105.25	107.51	105.73	107.09	103.7	104.44	106.76	105.64	107.21	106.79	107.52	105.4	107.51	106.79	107.41	107.47	107.49	109.81	106.64	106.14	105.42	105.09	105.62	105.4	105.65	105.54	105.54	105.98	105.82	105.25	106.43	105.46	105.79	106.67	106.62	106.05
105.86	104.05	104.37	105.58	105.39	106.16	105.45	105.05	105.54	105.79	103.43	105.74	105.22	105.57	105.03	104.76	102.48	108.05	105.81	102.76	103.77	105.58	105.33	105.46	102.99	104.55	104.08	105.59	104.24	104.78	103.75	104.38	104.94	106.6	107.12	105.65	103.84	106.02	106.41	104.08	104.55	105.73	105.64	104.87	106.11	105.96	104.96	105.63	106.53	107.79
104.86	106.1	108.31	107.3	105.64	105.02	105.95	105.08	105.01	103.86	106.03	106.98	105.43	104.87	104.17	106.24	104.71	104.2	104.46	104.95	106.55	105.28	105.22	106.44	105.18	103.98	105.4	106.48	106.25	105.57	104.71	102.5	107.08	105.72	106.53	106.95	104.75	105.17	103.92	105.75	104.17	104.6	105.28	103.7	104.26	106.01	105.89	103.63	106.25	105.35
109.23	111.32	108.65	109.93	109.09	110.2	109.37	107.3	110.25	106.97	109.21	110.05	111.59	109.02	109	109.98	110.13	108.34	111.34	111.32	109.25	110.69	108.32	109.15	108.64	111.26	107.54	109.35	108.77	108.77	108.26	110.43	112.99	112.37	109.6	109.2	112.6	110.43	108.88	110.24	110.54	108.16	108.08	108.5	110.96	111.6	110.82	109.75	111.69	108.74
112.73	110.27	113.25	112.08	110.86	112.39	112.39	111.24	111.45	110.38	111.08	112.76	112.59	114.13	108.93	112.76	112.61	110.19	112.86	112.36	112.81	112.65	112.25	112.08	110.77	111.83	110.56	113.78	112.28	111.73	113.6	110.77	113.09	110.49	113.27	113.48	112.14	111.41	112.01	114.34	112.2	112.97	112.03	113.51	110.93	112.86	113.43	112.89	112.59	113.09
104.01	105.81	105.22	105.82	104.5	104.68	104.71	104.14	103.39	106.93	106.33	106.91	104.18	105.09	104.91	106.83	104.48	103.43	103.84	107.07	104.31	105.86	104.72	105.99	107.11	103.85	104.4	106.38	105.67	103.02	105.18	106.37	106.8	104.73	105.04	103.76	105.78	102.81	104.55	104.27	103.99	104.97	103.24	105.44	104.66	106.81	104.8	106.19	106.13	105.58
109.01	112.19	109.14	110.72	108.85	107.93	111.62	111.68	111.6	111.39	109.23	109.57	111.99	109.86	111.86	110.64	110.23	111.64	109.38	109.7	109.43	113.21	111.03	110.76	110.94	111.19	110.9	110.99	110.55	110.62	110.47	111	113.41	111.82	110.61	111.71	110.71	110.18	109.87	109.08	109.27	112.75	111.31	113.53	111.64	109.81	111.39	109.25	109.62	111.4
104.5	104.1	104.66	104.8	105.56	104.61	105.72	105.9	102.36	104.9	103.73	104.18	106.55	108.08	105.9	104.63	104.3	108.02	106.05	104.49	107.2	108.23	106.45	107.11	106.87	107.22	105.3	105.48	106.77	106.63	104.9	106.03	105.1	105.81	104.28	105.56	108.11	105.27	103.4	105.04	106.23	107.02	106.57	105.86	104.82	104.05	105.23	108.35	104.64	106.79
104.45	102.56	105.45	104.86	104.79	104.88	103.69	102.03	106	103.75	105.25	105.34	103.43	104.45	104.88	104.33	104.09	103.33	103.51	103.4	103.76	104.45	103.4	104.04	103.53	102.36	104.09	105.07	104.05	106.42	104.05	105.57	103.77	104.93	103.18	105.91	103.83	102.6	103.26	103.55	106.81	106.32	105.57	103.9	104.19	102.89	104.86	104.48	106.4	105.62
107.12	104.91	107.14	104.58	104.95	106.86	106.85	105.91	106.27	103.74	107.16	105.46	104.66	106.14	107.99	105.91	104.96	106.26	105.68	104.23	105.77	105.55	104.46	106.29	104.23	107.41	102.21	105.02	104.96	107.75	107.27	104.93	104.81	105.4	106.15	106.64	105.55	106.65	106.14	105.49	105.62	107.19	104.88	103.28	103.7	104.49	105.04	110.25	103.78	104.78
113.45	112.99	112.01	111.41	111.12	111.6	112.11	112.81	110.99	112.28	114.07	111.58	111.98	111.45	113.71	112.84	111.39	111.71	112.24	110.72	111.39	111.44	111.43	113.16	109.84	112.78	113.88	110.16	110.66	111.67	110.38	114.14	110.78	111.97	111.91	112.96	114.07	113.33	110.93	113.61	111.05	113.05	111.95	112.07	111.2	110.16	113.13	109.79	112.16	112.32
103.61	103.38	105.37	104.24	104.67	106.01	104.1	105.44	105.77	105.3	103.94	102.93	103.62	105.76	106.22	105.69	104.44	106.19	102.29	104.58	106.55	104.97	103.87	106.35	104.85	105.92	102.8	104.28	103.87	103.69	104.92	104.42	105.36	102.67	102.11	104.73	103.61	103.63	103.31	103.72	106.02	104.1	105.09	106.02	102.4	103.45	104.93	103.98	104.3	105.55
105.44	105.71	105.21	105.12	105.57	105.16	105.36	105.89	105.1	105.82	104.26	105.83	103.98	104.51	104.89	106.31	107.48	105.7	105.4	102.33	103.22	102.65	105.27	105.23	104.79	106.29	104.54	108.14	102.81	104.19	104.2	105.97	103.93	103.67	105.77	105.5	103.85	106	104.89	103.97	105.01	104.21	102.37	103.61	105.58	105.05	104.37	104.4	103.86	103.56
117.02	115.57	117.25	117.05	116.45	114.73	115.4	114.7	116.77	117.29	114.95	115.98	115.42	116.12	115.13	116.37	115.16	118.31	115.56	117.38	113.89	114.8	116.88	115.43	117.35	115.4	118.91	116.42	113.1	115.66	113.92	116.71	114.26	116.66	117.53	115.54	118.68	117.66	117.29	115.92	116.06	115.76	117.24	116.88	117.3	116.25	114.78	113.13	114.75	117.17
106.67	106.52	103.96	105.88	105.15	107.4	103.55	107.86	105.48	104.42	102.54	105.34	105.54	105.53	106.45	106.92	104.98	107.46	108.74	104.96	105.01	104.95	106.28	105.12	104.24	105.91	107.5	105.65	106.44	106.91	105.53	107.41	105.71	106.84	103.81	104.46	107.33	103.38	105.02	107.58	103.49	104.17	108.76	105.46	104.95	105.62	104.11	105.36	104.95	107.84
103.41	108.47	104.2	103.5	104.95	106.58	106.42	107.29	103.83	105.62	103.63	106.4	105.53	107.5	105.52	104.11	104.55	106.33	104.1	105.31	106.76	105.99	104.22	106.07	105.46	105.65	104.14	104.51	104.56	103.46	107.15	105.32	105.25	105.44	105.13	105.5	105.79	104.53	105.64	107.26	104.31	104.94	105.57	104.54	105.71	106.5	104.68	104.81	105.61	106.23
110.51	111.88	111.38	109.25	108.63	110.65	111.27	108.56	108.17	109	109.84	110.96	110.5	106.56	109.43	110.82	109.11	107.25	111.51	110.3	107.93	110.38	110.75	111.02	108.44	108.77	110.32	111.22	108.63	109.49	108.21	111.71	109.03	109.12	107.72	107.48	108.06	109.25	107.52	110.35	110.24	110.68	111.42	111.48	108.13	110.63	108.62	111.69	111.99	109.27
98.181	101.45	99.372	99.57	99.931	102.24	101.26	101.44	99.949	98.931	99.743	100.76	100.71	101.11	100.44	101.44	102.39	100.56	99.377	101.87	100.8	102.18	99.794	102.45	98.693	101.49	104.64	101.04	99.764	99.622	100.22	100.42	101.82	101.26	102.56	102.29	102.92	100.17	99.996	98.509	101.19	101.57	98.143	100.39	100.22	100.86	100.59	100.36	99.63	102.09
100.75	101.22	98.786	99.841	99.718	101.51	100.09	99.927	100.47	101.06	101.13	100.15	97.269	101.09	100.6	97.989	102.21	99.777	102.11	100.19	99.708	99.002	100.17	99.735	99.912	101.23	101.97	100.29	99.432	101.62	100.89	99.248	97.724	98.95	100.49	99.138	102.65	96.88	100.14	99.009	100.33	103.25	101.27	100.12	99.551	98.49	100.26	98.951	99.535	101.12
111.92	110.66	108.93	108.98	110.17	110.52	109.16	111.09	110.36	111.33	111.98	111.32	112.32	109.74	109.02	113.8	109.34	108.2	109.49	110.97	109.28	108.82	112.56	110.18	111.63	111.02	109.43	111.67	113.05	111.36	111.89	110.43	109.54	109.12	109.77	108.31	111.26	108.82	110.18	110.92	110.39	110.59	111.45	112.05	110.04	110.47	109.84	111	108.95	109.61
117.28	118.27	118.32	115.4	116.02	116.65	114.81	116.69	118.29	119.72	116.35	115.73	118.2	118.47	116.26	116.22	119.56	116.74	119.46	116.45	117.43	118.66	116.9	117.03	118.15	118.28	118.72	118.91	117.92	119.36	116.7	115.69	117.93	118.19	119.31	117.9	118.15	117.35	115.75	117.13	116.68	119.51	115.51	116.75	118.43	115.4	116.81	115.97	117.2	117.72
104.94	103.92	104.6	105.82	103.94	104.79	103.49	104.03	104.55	106.3	105.4	104.99	102.75	103.46	103.42	104.25	105.67	106.28	104.36	105.7	104.61	103.63	106.58	104.29	103.97	100.5	106.02	104.79	105.09	106.19	104.2	106.16	105.15	103.85	105.2	105.67	104.42	104.96	105.29	107.59	103.99	104.79	104.61	104.53	102.8	106.58	103.87	105.24	104.03	102.48
104.94	103.87	103.9	107.22	104.05	105.96	106.56	106.4	104.05	106.11	106.64	106.47	105.18	108.47	105.99	103.6	103.82	104.58	105.07	105.84	105.76	106.63	104.81	105.01	105.1	105.01	104.41	104.45	107.34	105.8	104.91	107.78	105.23	106.75	105.63	104.72	107.01	104.91	103.79	105.13	106.44	104.99	104.21	103.38	106.17	104.39	104.55	104.1	104.92	107.87
100.75	100.19	99.895	99.518	97.805	100.36	103.04	97.419	101.19	98.258	100.49	101.69	100.67	100.25	99.626	100.74	99.564	98.993	99.586	101.71	99.916	99.333	99.053	97.628	100.42	98.212	100.48	100.52	100.58	100.89	101.89	100.63	99.539	101.98	100.51	101.29	100.09	99.862	104.03	100.55	98.994	99.451	98.353	98.308	102.67	99.609	100.84	99.997	101.96	100.41
104.89	105.01	104.43	102.76	102.88	105.26	105.69	104.89	103.4	104.72	105.29	106.74	105.85	103.43	104.13	103.61	106.99	104.64	105.15	104.59	105.41	104.32	105.48	105.73	103.58	104.15	104.91	105.31	104.32	105.71	103.21	103.85	103.61	105.82	105.94	104.39	106.4	105.91	104.36	102.56	105.39	106.59	104.6	105.61	104.66	103.04	103.23	105.13	105	103.32
113.35	112.16	113.13	111.55	112.01	111.89	111.61	110.23	111.45	110.81	111.2	112.46	111.95	110.82	109.6	110.48	108.77	110	112.66	113.12	112.87	111.03	111	110.02	111.62	112.2	108.9	110.86	109.54	111.2	113.35	111.83	112.06	112.91	110.67	111.63	111.14	111.98	112.68	111.36	111.96	108.47	109.86	109.72	111.26	111.87	111.07	110.55	111.38	110.84
113.97	112.02	110.89	112.61	110.85	111.68	111.06	111.14	112.05	112.83	110.25	112.59	113.17	111.36	110.69	112.24	111.01	112.24	112.86	111.26	109.46	111.57	113.59	110.3	111.14	111.5	112.7	111.33	112.16	113.06	111.86	113.01	111.14	110.58	111.42	112.79	111.35	112.72	112.85	111.31	111.52	111.18	111.07	110.56	113.55	111.01	112.96	114.48	113.27	111.71
112.62	112.61	113.6	113.01	113.86	113.97	113.86	111.38	113.81	111.02	111.69	113.06	114.68	115.54	112.86	113.63	112.02	112	111.68	112.35	112.43	113.85	111.87	112.15	110.58	112.32	112.93	110.43	111.89	113.14	110.65	113.57	112.33	111.55	113.06	114.18	111.26	113.88	111.66	114.54	112.27	113.58	114.08	112.47	112.09	111.69	111.86	112.38	112.3	113.54
[truncated: 800 more rows]
[truncated: 150 more columns]
